# Supplementary material for: The cloacal microbiome of a cavity-nesting raptor, the lesser kestrel (Falco naumanni)
Source: PeerJ. 2022 Oct 6;10:e13927. doi: 10.7717/peerj.13927 (PMC9548316; doi:10.7717/peerj.13927)
Supplement: Supplemental Information 3 [file peerj-10-13927-s003.xlsx]

## Sheet: individuals
ID	sex
Y10	F
Y13	F
Y14	F
P38	M
Y37	F
P35	M
M15	M
S303	M
M21	M

## Sheet: asv
ASV	M15	M21	P35	P38	S303	Y10	Y13	Y14	Y37	Phylum	Class	Order	Family	Genus
ASV_1075	0	0	0	0	0	0	2	0	0	Proteobacteria	Alphaproteobacteria	Rhodospirillales	Acetobacteraceae	Unclassified_Acetobacteraceae
ASV_1181	0	0	0	0	0	0	0	0	2	Proteobacteria	Alphaproteobacteria	Rhodospirillales	Acetobacteraceae	Unclassified_Acetobacteraceae
ASV_1187	0	0	0	0	0	0	0	0	2	Proteobacteria	Alphaproteobacteria	Rhodospirillales	Acetobacteraceae	Roseomonas
ASV_119	0	0	0	0	0	0	0	0	0	Proteobacteria	Alphaproteobacteria	Rhodospirillales	Acetobacteraceae	Unclassified_Acetobacteraceae
ASV_1277	0	0	0	0	0	0	1	0	0	Proteobacteria	Alphaproteobacteria	Rhodospirillales	Acetobacteraceae	Unclassified_Acetobacteraceae
ASV_178	0	0	0	0	0	0	0	0	30	Proteobacteria	Alphaproteobacteria	Rhodospirillales	Acetobacteraceae	Unclassified_Acetobacteraceae
ASV_219	0	0	0	0	0	0	0	0	0	Proteobacteria	Alphaproteobacteria	Rhodospirillales	Acetobacteraceae	Unclassified_Acetobacteraceae
ASV_330	0	0	0	0	0	0	15	0	0	Proteobacteria	Alphaproteobacteria	Rhodospirillales	Acetobacteraceae	Unclassified_Acetobacteraceae
ASV_336	0	0	0	0	0	0	0	0	15	Proteobacteria	Alphaproteobacteria	Rhodospirillales	Acetobacteraceae	Belnapia
ASV_395	0	0	0	0	0	0	12	0	0	Proteobacteria	Alphaproteobacteria	Rhodospirillales	Acetobacteraceae	Unclassified_Acetobacteraceae
ASV_409	0	0	0	0	0	0	0	0	0	Proteobacteria	Alphaproteobacteria	Rhodospirillales	Acetobacteraceae	Unclassified_Acetobacteraceae
ASV_485	0	0	0	0	0	0	9	0	0	Proteobacteria	Alphaproteobacteria	Rhodospirillales	Acetobacteraceae	Unclassified_Acetobacteraceae
ASV_495	0	0	0	0	0	0	0	0	9	Proteobacteria	Alphaproteobacteria	Rhodospirillales	Acetobacteraceae	Roseomonas
ASV_621	6	0	0	0	0	0	0	0	0	Proteobacteria	Alphaproteobacteria	Rhodospirillales	Acetobacteraceae	Unclassified_Acetobacteraceae
ASV_657	0	0	0	0	0	0	0	0	0	Proteobacteria	Alphaproteobacteria	Rhodospirillales	Acetobacteraceae	Unclassified_Acetobacteraceae
ASV_741	0	0	0	0	0	0	0	0	5	Proteobacteria	Alphaproteobacteria	Rhodospirillales	Acetobacteraceae	Unclassified_Acetobacteraceae
ASV_868	0	0	0	0	0	0	0	0	0	Proteobacteria	Alphaproteobacteria	Rhodospirillales	Acetobacteraceae	Unclassified_Acetobacteraceae
ASV_942	0	0	0	0	0	0	0	0	0	Proteobacteria	Alphaproteobacteria	Rhodospirillales	Acetobacteraceae	Unclassified_Acetobacteraceae
ASV_974	0	0	0	0	0	0	0	0	0	Proteobacteria	Alphaproteobacteria	Rhodospirillales	Acetobacteraceae	Unclassified_Acetobacteraceae
ASV_983	0	0	0	0	0	0	0	0	3	Proteobacteria	Alphaproteobacteria	Rhodospirillales	Acetobacteraceae	Unclassified_Acetobacteraceae
ASV_895	0	0	3	0	0	0	0	0	0	Actinobacteria	Actinobacteria	Acidimicrobiales	Acidimicrobiaceae	Ilumatobacter
ASV_128	0	0	0	0	0	0	0	0	0	Actinobacteria	Actinobacteria	Actinomycetales	Actinomycetaceae	Unclassified_Actinomycetaceae
ASV_205	0	0	0	0	0	0	0	0	0	Actinobacteria	Actinobacteria	Actinomycetales	Actinomycetaceae	Unclassified_Actinomycetaceae
ASV_440	0	0	0	0	0	0	0	0	0	Actinobacteria	Actinobacteria	Actinomycetales	Actinomycetaceae	Unclassified_Actinomycetaceae
ASV_160	13	0	0	0	0	0	14	0	0	Proteobacteria	Gammaproteobacteria	Aeromonadales	Aeromonadaceae	Oceanisphaera
ASV_201	0	0	0	0	0	0	13	0	14	Proteobacteria	Gammaproteobacteria	Aeromonadales	Aeromonadaceae	Oceanisphaera
ASV_278	18	0	0	0	0	0	0	0	0	Proteobacteria	Betaproteobacteria	Burkholderiales	Alcaligenaceae	Unclassified_Alcaligenaceae
ASV_560	7	0	0	0	0	0	0	0	0	Proteobacteria	Betaproteobacteria	Burkholderiales	Alcaligenaceae	Unclassified_Alcaligenaceae
ASV_1328	0	0	0	0	0	0	0	0	1	Armatimonadetes	Armatimonadia	Armatimonadales	Armatimonadaceae	Armatimonas/Armatimonadetes_gp1
ASV_807	0	0	0	0	0	0	4	0	0	Armatimonadetes	Armatimonadia	Armatimonadales	Armatimonadaceae	Armatimonas/Armatimonadetes_gp1
ASV_845	0	0	0	0	0	0	0	0	4	Armatimonadetes	Armatimonadia	Armatimonadales	Armatimonadaceae	Armatimonas/Armatimonadetes_gp1
ASV_169	0	0	0	0	0	11	0	21	0	Firmicutes	Bacilli	Bacillales	Bacillaceae_1	Unclassified_Bacillaceae_1
ASV_538	0	0	0	0	0	0	0	0	0	Firmicutes	Bacilli	Bacillales	Bacillaceae_1	Bacillus
ASV_104	56	0	0	0	0	0	0	0	0	Firmicutes	Bacilli	Bacillales	Bacillaceae_2	Unclassified_Bacillaceae_2
ASV_108	54	0	0	0	0	0	0	0	0	Firmicutes	Bacilli	Bacillales	Bacillaceae_2	Unclassified_Bacillaceae_2
ASV_109	51	3	0	0	0	0	0	0	0	Firmicutes	Bacilli	Bacillales	Bacillaceae_2	Unclassified_Bacillaceae_2
ASV_117	9	0	0	19	0	0	5	0	10	Firmicutes	Bacilli	Bacillales	Bacillaceae_2	Unclassified_Bacillaceae_2
ASV_118	47	0	0	0	0	0	0	0	0	Firmicutes	Bacilli	Bacillales	Bacillaceae_2	Virgibacillus
ASV_132	40	0	0	0	0	0	0	0	0	Firmicutes	Bacilli	Bacillales	Bacillaceae_2	Virgibacillus
ASV_147	36	0	0	0	0	0	0	0	0	Firmicutes	Bacilli	Bacillales	Bacillaceae_2	Unclassified_Bacillaceae_2
ASV_161	13	0	0	0	0	0	9	0	11	Firmicutes	Bacilli	Bacillales	Bacillaceae_2	Unclassified_Bacillaceae_2
ASV_180	29	0	0	0	0	0	0	0	0	Firmicutes	Bacilli	Bacillales	Bacillaceae_2	Unclassified_Bacillaceae_2
ASV_195	27	0	0	0	0	0	0	0	0	Firmicutes	Bacilli	Bacillales	Bacillaceae_2	Unclassified_Bacillaceae_2
ASV_196	27	0	0	0	0	0	0	0	0	Firmicutes	Bacilli	Bacillales	Bacillaceae_2	Unclassified_Bacillaceae_2
ASV_224	24	0	0	0	0	0	0	0	0	Firmicutes	Bacilli	Bacillales	Bacillaceae_2	Unclassified_Bacillaceae_2
ASV_245	21	0	0	0	0	0	0	0	0	Firmicutes	Bacilli	Bacillales	Bacillaceae_2	Unclassified_Bacillaceae_2
ASV_28	90	0	10	0	0	0	26	0	44	Firmicutes	Bacilli	Bacillales	Bacillaceae_2	Virgibacillus
ASV_289	0	0	0	0	0	0	0	0	0	Firmicutes	Bacilli	Bacillales	Bacillaceae_2	Virgibacillus
ASV_297	0	0	0	0	0	0	0	0	17	Firmicutes	Bacilli	Bacillales	Bacillaceae_2	Unclassified_Bacillaceae_2
ASV_313	0	0	0	0	0	0	0	0	16	Firmicutes	Bacilli	Bacillales	Bacillaceae_2	Unclassified_Bacillaceae_2
ASV_326	0	0	0	0	15	0	0	0	0	Firmicutes	Bacilli	Bacillales	Bacillaceae_2	Unclassified_Bacillaceae_2
ASV_344	14	0	0	0	0	0	0	0	0	Firmicutes	Bacilli	Bacillales	Bacillaceae_2	Unclassified_Bacillaceae_2
ASV_364	0	13	0	0	0	0	0	0	0	Firmicutes	Bacilli	Bacillales	Bacillaceae_2	Unclassified_Bacillaceae_2
ASV_387	0	12	0	0	0	0	0	0	0	Firmicutes	Bacilli	Bacillales	Bacillaceae_2	Unclassified_Bacillaceae_2
ASV_40	99	0	0	0	0	0	18	0	22	Firmicutes	Bacilli	Bacillales	Bacillaceae_2	Unclassified_Bacillaceae_2
ASV_47	78	15	0	0	0	0	0	0	0	Firmicutes	Bacilli	Bacillales	Bacillaceae_2	Unclassified_Bacillaceae_2
ASV_49	51	0	0	21	0	0	26	0	0	Firmicutes	Bacilli	Bacillales	Bacillaceae_2	Unclassified_Bacillaceae_2
ASV_57	68	0	0	0	0	0	10	0	14	Firmicutes	Bacilli	Bacillales	Bacillaceae_2	Unclassified_Bacillaceae_2
ASV_68	62	0	0	0	0	0	0	0	0	Firmicutes	Bacilli	Bacillales	Bacillaceae_2	Unclassified_Bacillaceae_2
ASV_97	59	0	0	0	0	0	0	0	0	Firmicutes	Bacilli	Bacillales	Bacillaceae_2	Unclassified_Bacillaceae_2
ASV_527	0	0	8	0	0	0	0	0	0	Firmicutes	Bacilli	Bacillales	Bacillales_incertae_sedis	Caldalkalibacillus
ASV_53	0	0	0	0	0	0	0	0	0	Bacteroidetes	Bacteroidia	Bacteroidales	Bacteroidaceae	Bacteroides
ASV_661	0	0	0	0	0	0	0	0	0	Proteobacteria	Alphaproteobacteria	Rhizobiales	Beijerinckiaceae	Unclassified_Beijerinckiaceae
ASV_269	0	0	13	0	0	0	0	0	0	Actinobacteria	Actinobacteria	Bifidobacteriales	Bifidobacteriaceae	Unclassified_Bifidobacteriaceae
ASV_1029	0	0	0	0	0	0	0	0	0	Proteobacteria	Alphaproteobacteria	Rhizobiales	Bradyrhizobiaceae	Unclassified_Bradyrhizobiaceae
ASV_1096	0	0	0	0	0	0	0	2	0	Proteobacteria	Alphaproteobacteria	Rhizobiales	Bradyrhizobiaceae	Unclassified_Bradyrhizobiaceae
ASV_1188	0	0	0	0	0	0	0	0	2	Proteobacteria	Alphaproteobacteria	Rhizobiales	Bradyrhizobiaceae	Unclassified_Bradyrhizobiaceae
ASV_123	21	10	0	0	0	0	0	0	0	Proteobacteria	Alphaproteobacteria	Rhizobiales	Bradyrhizobiaceae	Unclassified_Bradyrhizobiaceae
ASV_1313	0	0	0	0	0	0	0	0	0	Proteobacteria	Alphaproteobacteria	Rhizobiales	Bradyrhizobiaceae	Unclassified_Bradyrhizobiaceae
ASV_1321	0	0	0	0	0	0	0	0	0	Proteobacteria	Alphaproteobacteria	Rhizobiales	Bradyrhizobiaceae	Unclassified_Bradyrhizobiaceae
ASV_1350	0	0	0	0	0	0	0	0	0	Proteobacteria	Alphaproteobacteria	Rhizobiales	Bradyrhizobiaceae	Unclassified_Bradyrhizobiaceae
ASV_1364	0	0	0	0	0	0	0	0	0	Proteobacteria	Alphaproteobacteria	Rhizobiales	Bradyrhizobiaceae	Unclassified_Bradyrhizobiaceae
ASV_20	12	8	0	0	0	41	22	14	9	Proteobacteria	Alphaproteobacteria	Rhizobiales	Bradyrhizobiaceae	Bradyrhizobium
ASV_22	2	11	0	0	0	2	3	0	0	Proteobacteria	Alphaproteobacteria	Rhizobiales	Bradyrhizobiaceae	Unclassified_Bradyrhizobiaceae
ASV_29	0	0	0	8	0	0	0	0	0	Proteobacteria	Alphaproteobacteria	Rhizobiales	Bradyrhizobiaceae	Bradyrhizobium
ASV_572	0	0	0	0	0	0	0	0	0	Proteobacteria	Alphaproteobacteria	Rhizobiales	Bradyrhizobiaceae	Unclassified_Bradyrhizobiaceae
ASV_939	0	0	0	0	0	0	0	3	0	Proteobacteria	Alphaproteobacteria	Rhizobiales	Bradyrhizobiaceae	Unclassified_Bradyrhizobiaceae
ASV_1255	0	0	0	0	1	0	0	0	0	Proteobacteria	Betaproteobacteria	Burkholderiales	Burkholderiaceae	Burkholderia
ASV_16	64	33	69	45	7	18	4	0	27	Proteobacteria	Betaproteobacteria	Burkholderiales	Burkholderiaceae	Ralstonia
ASV_281	0	0	8	10	0	0	0	0	0	Proteobacteria	Betaproteobacteria	Burkholderiales	Burkholderiaceae	Burkholderia
ASV_438	0	0	0	0	0	0	0	0	0	Proteobacteria	Betaproteobacteria	Burkholderiales	Burkholderiaceae	Burkholderia
ASV_471	0	0	0	0	0	1	0	3	2	Proteobacteria	Betaproteobacteria	Burkholderiales	Burkholderiaceae	Unclassified_Burkholderiaceae
ASV_509	8	0	0	0	0	0	0	0	0	Proteobacteria	Betaproteobacteria	Burkholderiales	Burkholderiaceae	Burkholderia
ASV_700	0	0	5	0	0	0	0	0	0	Proteobacteria	Betaproteobacteria	Burkholderiales	Burkholderiaceae	Unclassified_Burkholderiaceae
ASV_805	0	0	0	0	0	0	4	0	0	Proteobacteria	Betaproteobacteria	Burkholderiales	Burkholderiaceae	Unclassified_Burkholderiaceae
ASV_903	0	0	0	0	0	3	0	0	0	Proteobacteria	Betaproteobacteria	Burkholderiales	Burkholderiaceae	Burkholderia
ASV_208	0	7	0	0	0	0	0	0	0	Proteobacteria	Betaproteobacteria	Burkholderiales	Burkholderiales_incertae_sedis	Aquabacterium
ASV_33	0	0	34	0	0	23	0	0	23	Proteobacteria	Betaproteobacteria	Burkholderiales	Burkholderiales_incertae_sedis	Aquabacterium
ASV_331	0	0	0	0	0	0	7	0	8	Proteobacteria	Betaproteobacteria	Burkholderiales	Burkholderiales_incertae_sedis	Unclassified_Burkholderiales_incertae_sedis
ASV_442	0	0	0	0	0	7	0	0	0	Proteobacteria	Betaproteobacteria	Burkholderiales	Burkholderiales_incertae_sedis	Unclassified_Burkholderiales_incertae_sedis
ASV_891	0	0	0	0	0	0	0	0	0	Proteobacteria	Betaproteobacteria	Burkholderiales	Burkholderiales_incertae_sedis	Unclassified_Burkholderiales_incertae_sedis
ASV_791	0	0	0	0	4	0	0	0	0	Proteobacteria	Gammaproteobacteria	Cardiobacteriales	Cardiobacteriaceae	Suttonella
ASV_1342	0	0	0	0	0	0	0	0	0	Firmicutes	Bacilli	Lactobacillales	Carnobacteriaceae	Atopostipes
ASV_253	0	0	0	0	0	0	0	0	0	Proteobacteria	Alphaproteobacteria	Caulobacterales	Caulobacteraceae	Phenylobacterium
ASV_276	0	0	0	0	0	0	0	0	0	Proteobacteria	Alphaproteobacteria	Caulobacterales	Caulobacteraceae	Unclassified_Caulobacteraceae
ASV_322	0	0	0	0	0	0	0	0	0	Proteobacteria	Alphaproteobacteria	Caulobacterales	Caulobacteraceae	Phenylobacterium
ASV_429	0	0	0	0	0	0	0	0	0	Proteobacteria	Alphaproteobacteria	Caulobacterales	Caulobacteraceae	Phenylobacterium
ASV_455	0	0	0	0	0	0	0	0	10	Proteobacteria	Alphaproteobacteria	Caulobacterales	Caulobacteraceae	Brevundimonas
ASV_587	0	0	0	0	0	0	7	0	0	Proteobacteria	Alphaproteobacteria	Caulobacterales	Caulobacteraceae	Phenylobacterium
ASV_724	0	0	0	0	0	0	0	0	0	Proteobacteria	Alphaproteobacteria	Caulobacterales	Caulobacteraceae	Phenylobacterium
ASV_1174	0	0	0	0	0	0	0	0	2	Bacteroidetes	Sphingobacteriia	Sphingobacteriales	Chitinophagaceae	Unclassified_Chitinophagaceae
ASV_1210	0	0	0	0	0	0	0	0	0	Bacteroidetes	Sphingobacteriia	Sphingobacteriales	Chitinophagaceae	Unclassified_Chitinophagaceae
ASV_1296	0	0	0	0	0	0	0	0	0	Bacteroidetes	Sphingobacteriia	Sphingobacteriales	Chitinophagaceae	Unclassified_Chitinophagaceae
ASV_237	0	0	0	0	0	11	0	0	0	Bacteroidetes	Sphingobacteriia	Sphingobacteriales	Chitinophagaceae	Unclassified_Chitinophagaceae
ASV_274	0	0	0	0	0	0	0	0	0	Bacteroidetes	Sphingobacteriia	Sphingobacteriales	Chitinophagaceae	Unclassified_Chitinophagaceae
ASV_397	0	0	0	0	0	0	12	0	0	Bacteroidetes	Sphingobacteriia	Sphingobacteriales	Chitinophagaceae	Ferruginibacter
ASV_398	0	0	0	0	0	0	0	0	0	Bacteroidetes	Sphingobacteriia	Sphingobacteriales	Chitinophagaceae	Unclassified_Chitinophagaceae
ASV_400	0	0	0	0	0	0	0	0	12	Bacteroidetes	Sphingobacteriia	Sphingobacteriales	Chitinophagaceae	Unclassified_Chitinophagaceae
ASV_401	0	0	0	0	0	0	0	0	12	Bacteroidetes	Sphingobacteriia	Sphingobacteriales	Chitinophagaceae	Unclassified_Chitinophagaceae
ASV_418	11	0	0	0	0	0	0	0	0	Bacteroidetes	Sphingobacteriia	Sphingobacteriales	Chitinophagaceae	Unclassified_Chitinophagaceae
ASV_501	0	0	0	0	0	0	0	0	0	Bacteroidetes	Sphingobacteriia	Sphingobacteriales	Chitinophagaceae	Unclassified_Chitinophagaceae
ASV_506	8	0	0	0	0	0	0	0	0	Bacteroidetes	Sphingobacteriia	Sphingobacteriales	Chitinophagaceae	Unclassified_Chitinophagaceae
ASV_514	0	8	0	0	0	0	0	0	0	Bacteroidetes	Sphingobacteriia	Sphingobacteriales	Chitinophagaceae	Unclassified_Chitinophagaceae
ASV_664	0	0	0	0	0	0	0	0	6	Bacteroidetes	Sphingobacteriia	Sphingobacteriales	Chitinophagaceae	Ferruginibacter
ASV_756	0	0	0	0	0	0	0	0	0	Bacteroidetes	Sphingobacteriia	Sphingobacteriales	Chitinophagaceae	Unclassified_Chitinophagaceae
ASV_789	0	0	4	0	0	0	0	0	0	Bacteroidetes	Sphingobacteriia	Sphingobacteriales	Chitinophagaceae	Unclassified_Chitinophagaceae
ASV_831	0	0	0	0	0	0	0	0	0	Bacteroidetes	Sphingobacteriia	Sphingobacteriales	Chitinophagaceae	Flavisolibacter
ASV_860	0	0	0	0	0	0	0	0	0	Bacteroidetes	Sphingobacteriia	Sphingobacteriales	Chitinophagaceae	Unclassified_Chitinophagaceae
ASV_1041	0	0	2	0	0	0	0	0	0	Bacteroidetes	Cytophagia	Cytophagales	Chryseolinea	Unclassified_Chryseolinea
ASV_14	310	0	0	13	0	0	0	0	0	Firmicutes	Clostridia	Clostridiales	Clostridiaceae_1	Clostridium_sensu_stricto
ASV_42	94	0	0	0	0	0	0	0	0	Firmicutes	Clostridia	Clostridiales	Clostridiaceae_1	Clostridium_sensu_stricto
ASV_743	0	0	0	0	0	0	0	0	5	Firmicutes	Clostridia	Clostridiales	Clostridiaceae_1	Clostridium_sensu_stricto
ASV_8	151	0	290	0	495	0	6	7	0	Firmicutes	Clostridia	Clostridiales	Clostridiaceae_1	Clostridium_sensu_stricto
ASV_1009	2	0	0	0	0	0	0	0	0	Firmicutes	Clostridia	Clostridiales	Clostridiales_Incertae_Sedis_XII	Unclassified_Clostridiales_Incertae_Sedis_XII
ASV_291	0	0	0	0	0	0	0	0	0	Firmicutes	Clostridia	Clostridiales	Clostridiales_Incertae_Sedis_XII	Unclassified_Clostridiales_Incertae_Sedis_XII
ASV_1232	1	0	0	0	0	0	0	0	0	Proteobacteria	Betaproteobacteria	Burkholderiales	Comamonadaceae	Unclassified_Comamonadaceae
ASV_124	0	0	0	0	0	0	29	0	16	Proteobacteria	Betaproteobacteria	Burkholderiales	Comamonadaceae	Variovorax
ASV_1294	0	0	0	0	0	0	0	0	0	Proteobacteria	Betaproteobacteria	Burkholderiales	Comamonadaceae	Unclassified_Comamonadaceae
ASV_164	0	0	0	0	0	0	13	0	9	Proteobacteria	Betaproteobacteria	Burkholderiales	Comamonadaceae	Polaromonas
ASV_238	0	0	0	0	0	0	12	0	10	Proteobacteria	Betaproteobacteria	Burkholderiales	Comamonadaceae	Polaromonas
ASV_314	0	0	0	0	0	0	0	0	16	Proteobacteria	Betaproteobacteria	Burkholderiales	Comamonadaceae	Polaromonas
ASV_350	0	0	0	0	0	0	10	0	4	Proteobacteria	Betaproteobacteria	Burkholderiales	Comamonadaceae	Limnohabitans
ASV_462	9	0	0	0	0	0	0	0	0	Proteobacteria	Betaproteobacteria	Burkholderiales	Comamonadaceae	Unclassified_Comamonadaceae
ASV_490	0	0	0	0	0	0	0	0	0	Proteobacteria	Betaproteobacteria	Burkholderiales	Comamonadaceae	Acidovorax
ASV_626	0	6	0	0	0	0	0	0	0	Proteobacteria	Betaproteobacteria	Burkholderiales	Comamonadaceae	Unclassified_Comamonadaceae
ASV_682	5	0	0	0	0	0	0	0	0	Proteobacteria	Betaproteobacteria	Burkholderiales	Comamonadaceae	Unclassified_Comamonadaceae
ASV_799	0	0	0	0	0	4	0	0	0	Proteobacteria	Betaproteobacteria	Burkholderiales	Comamonadaceae	Variovorax
ASV_906	0	0	0	0	0	3	0	0	0	Proteobacteria	Betaproteobacteria	Burkholderiales	Comamonadaceae	Unclassified_Comamonadaceae
ASV_901	0	0	0	0	0	3	0	0	0	Actinobacteria	Actinobacteria	Solirubrobacterales	Conexibacteraceae	Conexibacter
ASV_904	0	0	0	0	0	3	0	0	0	Actinobacteria	Actinobacteria	Solirubrobacterales	Conexibacteraceae	Conexibacter
ASV_190	0	0	0	0	0	0	0	0	0	Actinobacteria	Actinobacteria	Coriobacteriales	Coriobacteriaceae	Unclassified_Coriobacteriaceae
ASV_391	0	0	12	0	0	0	0	0	0	Actinobacteria	Actinobacteria	Coriobacteriales	Coriobacteriaceae	Unclassified_Coriobacteriaceae
ASV_52	0	0	118	0	0	0	0	0	0	Actinobacteria	Actinobacteria	Coriobacteriales	Coriobacteriaceae	Unclassified_Coriobacteriaceae
ASV_85	0	0	24	0	6	0	0	0	0	Actinobacteria	Actinobacteria	Coriobacteriales	Coriobacteriaceae	Atopobium
ASV_1	14669	10489	27439	1521	8677	6418	5446	5811	5056	Actinobacteria	Actinobacteria	Actinomycetales	Corynebacteriaceae	Corynebacterium
ASV_12	9	10	0	0	0	6	0	0	0	Actinobacteria	Actinobacteria	Actinomycetales	Corynebacteriaceae	Corynebacterium
ASV_13	35	22	29	0	0	0	0	0	0	Actinobacteria	Actinobacteria	Actinomycetales	Corynebacteriaceae	Corynebacterium
ASV_166	2	10	1	9	10	0	0	0	0	Actinobacteria	Actinobacteria	Actinomycetales	Corynebacteriaceae	Corynebacterium
ASV_2	328	290	0	0	0	0	0	0	0	Actinobacteria	Actinobacteria	Actinomycetales	Corynebacteriaceae	Corynebacterium
ASV_508	8	0	0	0	0	0	0	0	0	Actinobacteria	Actinobacteria	Actinomycetales	Corynebacteriaceae	Corynebacterium
ASV_512	8	0	0	0	0	0	0	0	0	Actinobacteria	Actinobacteria	Actinomycetales	Corynebacteriaceae	Corynebacterium
ASV_574	0	0	7	0	0	0	0	0	0	Actinobacteria	Actinobacteria	Actinomycetales	Corynebacteriaceae	Corynebacterium
ASV_9	347	422	0	0	0	0	0	0	0	Actinobacteria	Actinobacteria	Actinomycetales	Corynebacteriaceae	Corynebacterium
ASV_774	0	0	0	0	0	0	0	0	0	Proteobacteria	Gammaproteobacteria	Legionellales	Coxiellaceae	Diplorickettsia
ASV_542	0	0	0	0	0	0	0	0	0	Proteobacteria	Deltaproteobacteria	Myxococcales	Cystobacteraceae	Unclassified_Cystobacteraceae
ASV_1036	0	0	0	0	0	0	0	0	0	Bacteroidetes	Cytophagia	Cytophagales	Cytophagaceae	Unclassified_Cytophagaceae
ASV_1189	0	0	0	0	0	0	0	0	2	Bacteroidetes	Cytophagia	Cytophagales	Cytophagaceae	Spirosoma
ASV_158	0	0	0	0	0	0	12	0	23	Bacteroidetes	Cytophagia	Cytophagales	Cytophagaceae	Hymenobacter
ASV_284	0	0	0	0	0	0	15	0	3	Bacteroidetes	Cytophagia	Cytophagales	Cytophagaceae	Cytophaga
ASV_356	0	0	0	0	0	0	0	0	14	Bacteroidetes	Cytophagia	Cytophagales	Cytophagaceae	Dyadobacter
ASV_481	0	0	0	0	0	0	9	0	0	Bacteroidetes	Cytophagia	Cytophagales	Cytophagaceae	Hymenobacter
ASV_525	0	0	8	0	0	0	0	0	0	Bacteroidetes	Cytophagia	Cytophagales	Cytophagaceae	Hymenobacter
ASV_585	0	0	0	0	0	0	7	0	0	Bacteroidetes	Cytophagia	Cytophagales	Cytophagaceae	Hymenobacter
ASV_890	0	0	0	0	0	0	0	0	0	Bacteroidetes	Cytophagia	Cytophagales	Cytophagaceae	Hymenobacter
ASV_896	0	0	0	3	0	0	0	0	0	Bacteroidetes	Cytophagia	Cytophagales	Cytophagaceae	Larkinella
ASV_898	0	0	0	0	3	0	0	0	0	Bacteroidetes	Cytophagia	Cytophagales	Cytophagaceae	Hymenobacter
ASV_329	0	0	0	0	0	0	15	0	0	Actinobacteria	Actinobacteria	Actinomycetales	Dermabacteraceae	Brachybacterium
ASV_417	11	0	0	0	0	0	0	0	0	Actinobacteria	Actinobacteria	Actinomycetales	Dermabacteraceae	Brachybacterium
ASV_1227	0	0	0	0	0	0	0	0	0	Proteobacteria	Deltaproteobacteria	Desulfovibrionales	Desulfovibrionaceae	Lawsonia
ASV_21	11	0	0	0	0	0	0	0	0	Proteobacteria	Deltaproteobacteria	Desulfovibrionales	Desulfovibrionaceae	Lawsonia
ASV_152	35	0	0	0	0	0	0	0	0	Actinobacteria	Actinobacteria	Actinomycetales	Dietziaceae	Dietzia
ASV_10	199	0	0	0	285	0	6	0	41	Proteobacteria	Gammaproteobacteria	Enterobacteriales	Enterobacteriaceae	Unclassified_Enterobacteriaceae
ASV_1157	0	0	0	0	0	0	0	0	0	Proteobacteria	Gammaproteobacteria	Enterobacteriales	Enterobacteriaceae	Unclassified_Enterobacteriaceae
ASV_1285	0	0	0	0	0	0	0	0	0	Proteobacteria	Gammaproteobacteria	Enterobacteriales	Enterobacteriaceae	Unclassified_Enterobacteriaceae
ASV_215	0	0	0	25	0	0	0	0	0	Proteobacteria	Gammaproteobacteria	Enterobacteriales	Enterobacteriaceae	Unclassified_Enterobacteriaceae
ASV_3	2026	26	0	8	424	5	4	0	229	Proteobacteria	Gammaproteobacteria	Enterobacteriales	Enterobacteriaceae	Escherichia/Shigella
ASV_307	0	0	16	0	0	0	0	0	0	Proteobacteria	Gammaproteobacteria	Enterobacteriales	Enterobacteriaceae	Unclassified_Enterobacteriaceae
ASV_309	0	0	0	0	16	0	0	0	0	Proteobacteria	Gammaproteobacteria	Enterobacteriales	Enterobacteriaceae	Buttiauxella
ASV_48	0	0	125	0	0	0	0	0	0	Proteobacteria	Gammaproteobacteria	Enterobacteriales	Enterobacteriaceae	Unclassified_Enterobacteriaceae
ASV_535	0	0	0	0	0	0	0	8	0	Proteobacteria	Gammaproteobacteria	Enterobacteriales	Enterobacteriaceae	Proteus
ASV_578	0	0	0	0	7	0	0	0	0	Proteobacteria	Gammaproteobacteria	Enterobacteriales	Enterobacteriaceae	Unclassified_Enterobacteriaceae
ASV_771	0	4	0	0	0	0	0	0	0	Proteobacteria	Gammaproteobacteria	Enterobacteriales	Enterobacteriaceae	Unclassified_Enterobacteriaceae
ASV_15	0	0	0	0	0	0	0	0	0	Firmicutes	Bacilli	Lactobacillales	Enterococcaceae	Unclassified_Enterococcaceae
ASV_154	0	0	35	0	0	0	0	0	0	Firmicutes	Bacilli	Lactobacillales	Enterococcaceae	Vagococcus
ASV_24	0	0	0	0	0	0	0	0	0	Firmicutes	Bacilli	Lactobacillales	Enterococcaceae	Enterococcus
ASV_27	0	0	182	0	0	0	0	0	0	Firmicutes	Bacilli	Lactobacillales	Enterococcaceae	Vagococcus
ASV_292	0	0	17	0	0	0	0	0	0	Firmicutes	Bacilli	Lactobacillales	Enterococcaceae	Unclassified_Enterococcaceae
ASV_306	0	0	16	0	0	0	0	0	0	Firmicutes	Bacilli	Lactobacillales	Enterococcaceae	Unclassified_Enterococcaceae
ASV_5	0	16	0	0	0	0	0	614	16	Firmicutes	Bacilli	Lactobacillales	Enterococcaceae	Enterococcus
ASV_521	0	0	0	0	0	0	0	0	0	Firmicutes	Bacilli	Lactobacillales	Enterococcaceae	Vagococcus
ASV_55	0	0	0	0	0	0	0	0	0	Firmicutes	Bacilli	Lactobacillales	Enterococcaceae	Unclassified_Enterococcaceae
ASV_60	0	0	102	0	0	0	0	0	0	Firmicutes	Bacilli	Lactobacillales	Enterococcaceae	Unclassified_Enterococcaceae
ASV_642	0	0	0	0	0	0	6	0	0	Firmicutes	Bacilli	Lactobacillales	Enterococcaceae	Unclassified_Enterococcaceae
ASV_7	29	0	0	19	0	0	0	0	0	Firmicutes	Bacilli	Lactobacillales	Enterococcaceae	Enterococcus
ASV_323	0	0	0	0	0	0	0	0	0	Firmicutes	Erysipelotrichia	Erysipelotrichales	Erysipelotrichaceae	Turicibacter
ASV_619	0	0	0	0	0	0	0	0	0	Firmicutes	Erysipelotrichia	Erysipelotrichales	Erysipelotrichaceae	Unclassified_Erysipelotrichaceae
ASV_699	0	0	5	0	0	0	0	0	0	Firmicutes	Erysipelotrichia	Erysipelotrichales	Erysipelotrichaceae	Unclassified_Erysipelotrichaceae
ASV_764	0	0	0	0	0	0	0	0	0	Firmicutes	Erysipelotrichia	Erysipelotrichales	Erysipelotrichaceae	Unclassified_Erysipelotrichaceae
ASV_1065	0	0	0	0	0	2	0	0	0	Bacteroidetes	Flavobacteriia	Flavobacteriales	Flavobacteriaceae	Ornithobacterium
ASV_197	13	0	0	0	0	0	14	0	0	Bacteroidetes	Flavobacteriia	Flavobacteriales	Flavobacteriaceae	Unclassified_Flavobacteriaceae
ASV_212	0	0	0	0	0	0	0	0	0	Bacteroidetes	Flavobacteriia	Flavobacteriales	Flavobacteriaceae	Ornithobacterium
ASV_267	19	0	0	0	0	0	0	0	0	Bacteroidetes	Flavobacteriia	Flavobacteriales	Flavobacteriaceae	Flavobacterium
ASV_318	15	0	0	0	0	0	0	0	0	Bacteroidetes	Flavobacteriia	Flavobacteriales	Flavobacteriaceae	Unclassified_Flavobacteriaceae
ASV_320	0	5	0	0	0	0	10	0	0	Bacteroidetes	Flavobacteriia	Flavobacteriales	Flavobacteriaceae	Unclassified_Flavobacteriaceae
ASV_463	9	0	0	0	0	0	0	0	0	Bacteroidetes	Flavobacteriia	Flavobacteriales	Flavobacteriaceae	Unclassified_Flavobacteriaceae
ASV_484	0	0	0	0	0	0	9	0	0	Bacteroidetes	Flavobacteriia	Flavobacteriales	Flavobacteriaceae	Unclassified_Flavobacteriaceae
ASV_95	34	0	0	0	0	0	9	0	20	Bacteroidetes	Flavobacteriia	Flavobacteriales	Flavobacteriaceae	Unclassified_Flavobacteriaceae
ASV_393	0	0	0	0	12	0	0	0	0	Fusobacteria	Fusobacteriia	Fusobacteriales	Fusobacteriaceae	Unclassified_Fusobacteriaceae
ASV_43	26	0	0	0	98	0	0	0	0	Fusobacteria	Fusobacteriia	Fusobacteriales	Fusobacteriaceae	Fusobacterium
ASV_608	0	0	0	0	0	0	0	0	0	Actinobacteria	Actinobacteria	Gaiellales	Gaiellaceae	Gaiella
ASV_327	0	0	0	0	0	15	0	0	0	Proteobacteria	Deltaproteobacteria	Desulfuromonadales	Geobacteraceae	Geobacter
ASV_317	15	0	0	0	0	0	0	0	0	Actinobacteria	Actinobacteria	Actinomycetales	Geodermatophilaceae	Blastococcus
ASV_389	0	0	0	0	0	0	0	0	0	Actinobacteria	Actinobacteria	Actinomycetales	Geodermatophilaceae	Blastococcus
ASV_6	0	0	0	9	950	0	0	0	1055	Proteobacteria	Epsilonproteobacteria	Campylobacterales	Helicobacteraceae	Helicobacter
ASV_1292	0	0	0	0	0	0	0	0	0	Acidobacteria	Holophagae	Holophagales	Holophagaceae	Geothrix
ASV_1229	0	0	0	0	0	0	0	0	0	Proteobacteria	Alphaproteobacteria	Rhizobiales	Hyphomicrobiaceae	Rhodomicrobium
ASV_191	0	0	0	0	0	5	0	0	0	Proteobacteria	Alphaproteobacteria	Rhizobiales	Hyphomicrobiaceae	Rhodomicrobium
ASV_255	5	0	0	0	0	0	0	15	0	Proteobacteria	Alphaproteobacteria	Rhizobiales	Hyphomicrobiaceae	Rhodomicrobium
ASV_411	0	0	0	0	0	0	0	0	0	Proteobacteria	Alphaproteobacteria	Rhizobiales	Hyphomicrobiaceae	Rhodomicrobium
ASV_555	0	0	0	0	0	0	0	0	0	Proteobacteria	Alphaproteobacteria	Rhizobiales	Hyphomicrobiaceae	Pedomicrobium
ASV_583	0	0	0	0	0	7	0	0	0	Proteobacteria	Alphaproteobacteria	Rhizobiales	Hyphomicrobiaceae	Unclassified_Hyphomicrobiaceae
ASV_844	0	0	0	0	0	0	0	0	4	Proteobacteria	Alphaproteobacteria	Rhizobiales	Hyphomicrobiaceae	Pedomicrobium
ASV_492	0	0	0	0	0	0	0	0	0	Actinobacteria	Actinobacteria	Acidimicrobiales	Iamiaceae	Unclassified_Iamiaceae
ASV_710	0	0	0	0	0	5	0	0	0	Actinobacteria	Actinobacteria	Acidimicrobiales	Iamiaceae	Aquihabitans
ASV_530	0	0	0	0	0	8	0	0	0	Actinobacteria	Actinobacteria	Actinomycetales	Intrasporangiaceae	Oryzihumus
ASV_625	6	0	0	0	0	0	0	0	0	Actinobacteria	Actinobacteria	Actinomycetales	Intrasporangiaceae	Unclassified_Intrasporangiaceae
ASV_823	0	0	0	0	0	0	0	0	0	Actinobacteria	Actinobacteria	Actinomycetales	Intrasporangiaceae	Intrasporangium
ASV_1282	0	0	0	0	0	0	0	1	0	Chloroflexi	Ktedonobacteria	Ktedonobacterales	Ktedonobacteraceae	Ktedonobacter
ASV_1325	0	0	0	0	0	0	0	0	1	Chloroflexi	Ktedonobacteria	Ktedonobacterales	Ktedonobacteraceae	Ktedonobacter
ASV_173	0	0	0	0	0	0	0	0	0	Chloroflexi	Ktedonobacteria	Ktedonobacterales	Ktedonobacteraceae	Ktedonobacter
ASV_234	0	0	0	0	0	0	0	0	0	Chloroflexi	Ktedonobacteria	Ktedonobacterales	Ktedonobacteraceae	Ktedonobacter
ASV_316	0	0	0	0	0	0	0	0	0	Chloroflexi	Ktedonobacteria	Ktedonobacterales	Ktedonobacteraceae	Ktedonobacter
ASV_405	0	0	0	0	0	0	0	0	0	Chloroflexi	Ktedonobacteria	Ktedonobacterales	Ktedonobacteraceae	Ktedonobacter
ASV_675	0	0	0	0	0	0	0	0	0	Chloroflexi	Ktedonobacteria	Ktedonobacterales	Ktedonobacteraceae	Ktedonobacter
ASV_453	0	0	0	0	0	0	0	0	0	Proteobacteria	Deltaproteobacteria	Myxococcales	Labilitrichaceae	Labilithrix
ASV_1040	0	0	2	0	0	0	0	0	0	Firmicutes	Clostridia	Clostridiales	Lachnospiraceae	Unclassified_Lachnospiraceae
ASV_1230	0	0	0	0	0	0	0	0	0	Firmicutes	Clostridia	Clostridiales	Lachnospiraceae	Unclassified_Lachnospiraceae
ASV_1305	0	0	0	0	0	0	0	0	0	Firmicutes	Clostridia	Clostridiales	Lachnospiraceae	Unclassified_Lachnospiraceae
ASV_1307	0	0	0	0	0	0	0	0	0	Firmicutes	Clostridia	Clostridiales	Lachnospiraceae	Unclassified_Lachnospiraceae
ASV_19	0	0	0	0	0	0	0	0	0	Firmicutes	Clostridia	Clostridiales	Lachnospiraceae	Unclassified_Lachnospiraceae
ASV_308	0	0	16	0	0	0	0	0	0	Firmicutes	Clostridia	Clostridiales	Lachnospiraceae	Unclassified_Lachnospiraceae
ASV_361	0	0	0	0	0	0	0	0	0	Firmicutes	Clostridia	Clostridiales	Lachnospiraceae	Unclassified_Lachnospiraceae
ASV_413	0	0	0	0	0	0	0	0	0	Firmicutes	Clostridia	Clostridiales	Lachnospiraceae	Unclassified_Lachnospiraceae
ASV_444	0	0	10	0	0	0	0	0	0	Firmicutes	Clostridia	Clostridiales	Lachnospiraceae	Unclassified_Lachnospiraceae
ASV_504	0	0	0	0	0	0	0	0	0	Firmicutes	Clostridia	Clostridiales	Lachnospiraceae	Clostridium_XlVa
ASV_766	0	0	0	0	0	0	0	0	0	Firmicutes	Clostridia	Clostridiales	Lachnospiraceae	Unclassified_Lachnospiraceae
ASV_333	0	0	0	0	0	0	0	0	0	Firmicutes	Bacilli	Lactobacillales	Lactobacillaceae	Lactobacillus
ASV_473	0	0	9	0	0	0	0	0	0	Firmicutes	Bacilli	Lactobacillales	Lactobacillaceae	Lactobacillus
ASV_568	0	7	0	0	0	0	0	0	0	Firmicutes	Bacilli	Lactobacillales	Lactobacillaceae	Pediococcus
ASV_723	0	0	0	0	0	0	0	0	0	Firmicutes	Bacilli	Lactobacillales	Lactobacillaceae	Lactobacillus
ASV_1030	0	0	0	0	0	0	0	0	0	Spirochaetes	Spirochaetia	Spirochaetales	Leptospiraceae	Turneriella
ASV_894	0	0	3	0	0	0	0	0	0	Spirochaetes	Spirochaetia	Spirochaetales	Leptospiraceae	Leptospira
ASV_367	0	0	0	0	0	0	0	0	0	Fusobacteria	Fusobacteriia	Fusobacteriales	Leptotrichiaceae	Unclassified_Leptotrichiaceae
ASV_4	0	0	2893	0	0	207	0	0	0	Fusobacteria	Fusobacteriia	Fusobacteriales	Leptotrichiaceae	Streptobacillus
ASV_262	0	0	0	0	0	0	16	4	0	Euryarchaeota	Methanobacteria	Methanobacteriales	Methanobacteriaceae	Methanobacterium
ASV_934	0	0	0	0	0	0	0	3	0	Euryarchaeota	Methanobacteria	Methanobacteriales	Methanobacteriaceae	Methanobacterium
ASV_982	0	0	0	0	0	0	0	0	3	Euryarchaeota	Methanomicrobia	Methanosarcinales	Methanotrichaceae	Methanothrix
ASV_337	0	0	0	0	0	0	0	0	15	Proteobacteria	Alphaproteobacteria	Rhizobiales	Methylobacteriaceae	Methylobacterium
ASV_420	0	0	0	0	0	0	0	0	0	Proteobacteria	Alphaproteobacteria	Rhizobiales	Methylobacteriaceae	Microvirga
ASV_472	0	0	9	0	0	0	0	0	0	Proteobacteria	Alphaproteobacteria	Rhizobiales	Methylobacteriaceae	Microvirga
ASV_524	0	0	8	0	0	0	0	0	0	Proteobacteria	Alphaproteobacteria	Rhizobiales	Methylobacteriaceae	Microvirga
ASV_739	0	0	0	0	0	0	0	0	5	Proteobacteria	Alphaproteobacteria	Rhizobiales	Methylobacteriaceae	Methylobacterium
ASV_1114	0	0	0	0	0	0	0	0	0	Proteobacteria	Alphaproteobacteria	Rhizobiales	Methylocystaceae	Methylocystis
ASV_645	0	0	0	0	0	0	6	0	0	Proteobacteria	Betaproteobacteria	Methylophilales	Methylophilaceae	Methylotenera
ASV_1088	0	0	0	0	0	0	2	0	0	Actinobacteria	Actinobacteria	Actinomycetales	Microbacteriaceae	Unclassified_Microbacteriaceae
ASV_332	0	0	0	0	0	0	0	0	0	Actinobacteria	Actinobacteria	Actinomycetales	Microbacteriaceae	Galbitalea
ASV_334	0	0	0	0	0	0	0	0	0	Actinobacteria	Actinobacteria	Actinomycetales	Microbacteriaceae	Leifsonia
ASV_505	8	0	0	0	0	0	0	0	0	Actinobacteria	Actinobacteria	Actinomycetales	Microbacteriaceae	Leucobacter
ASV_593	0	0	0	0	0	0	0	0	0	Actinobacteria	Actinobacteria	Actinomycetales	Microbacteriaceae	Unclassified_Microbacteriaceae
ASV_652	0	0	0	0	0	0	0	0	0	Actinobacteria	Actinobacteria	Actinomycetales	Microbacteriaceae	Unclassified_Microbacteriaceae
ASV_928	0	0	0	0	0	0	3	0	0	Actinobacteria	Actinobacteria	Actinomycetales	Microbacteriaceae	Cryobacterium
ASV_100	42	0	0	0	0	0	16	0	0	Actinobacteria	Actinobacteria	Actinomycetales	Micrococcaceae	Unclassified_Micrococcaceae
ASV_1115	0	0	0	0	0	0	0	0	0	Actinobacteria	Actinobacteria	Actinomycetales	Micrococcaceae	Arthrobacter
ASV_228	0	0	23	0	0	0	0	0	0	Actinobacteria	Actinobacteria	Actinomycetales	Micrococcaceae	Arthrobacter
ASV_236	0	0	22	0	0	0	0	0	0	Actinobacteria	Actinobacteria	Actinomycetales	Micrococcaceae	Arthrobacter
ASV_303	16	0	0	0	0	0	0	0	0	Actinobacteria	Actinobacteria	Actinomycetales	Micrococcaceae	Kocuria
ASV_346	0	0	14	0	0	0	0	0	0	Actinobacteria	Actinobacteria	Actinomycetales	Micrococcaceae	Arthrobacter
ASV_465	9	0	0	0	0	0	0	0	0	Actinobacteria	Actinobacteria	Actinomycetales	Micrococcaceae	Unclassified_Micrococcaceae
ASV_627	0	0	0	0	0	0	0	0	0	Actinobacteria	Actinobacteria	Actinomycetales	Micrococcaceae	Unclassified_Micrococcaceae
ASV_1116	0	0	0	0	0	0	0	0	0	Actinobacteria	Actinobacteria	Actinomycetales	Micromonosporaceae	Unclassified_Micromonosporaceae
ASV_461	9	0	0	0	0	0	0	0	0	Actinobacteria	Actinobacteria	Actinomycetales	Micromonosporaceae	Actinoplanes
ASV_579	0	0	0	0	0	7	0	0	0	Actinobacteria	Actinobacteria	Actinomycetales	Micromonosporaceae	Micromonospora
ASV_114	48	0	0	0	0	0	0	0	4	Proteobacteria	Gammaproteobacteria	Pseudomonadales	Moraxellaceae	Psychrobacter
ASV_155	0	0	13	0	0	7	0	0	15	Proteobacteria	Gammaproteobacteria	Pseudomonadales	Moraxellaceae	Acinetobacter
ASV_186	28	0	0	0	0	0	0	0	0	Proteobacteria	Gammaproteobacteria	Pseudomonadales	Moraxellaceae	Acinetobacter
ASV_192	0	0	0	0	0	0	0	0	0	Proteobacteria	Gammaproteobacteria	Pseudomonadales	Moraxellaceae	Unclassified_Moraxellaceae
ASV_246	21	0	0	0	0	0	0	0	0	Proteobacteria	Gammaproteobacteria	Pseudomonadales	Moraxellaceae	Unclassified_Moraxellaceae
ASV_26	167	6	0	0	0	4	7	0	35	Proteobacteria	Gammaproteobacteria	Pseudomonadales	Moraxellaceae	Psychrobacter
ASV_341	14	0	0	0	0	0	0	0	0	Proteobacteria	Gammaproteobacteria	Pseudomonadales	Moraxellaceae	Unclassified_Moraxellaceae
ASV_385	12	0	0	0	0	0	0	0	0	Proteobacteria	Gammaproteobacteria	Pseudomonadales	Moraxellaceae	Alkanindiges
ASV_468	0	0	0	0	0	0	0	0	0	Proteobacteria	Gammaproteobacteria	Pseudomonadales	Moraxellaceae	Acinetobacter
ASV_571	0	0	0	0	0	0	0	0	0	Proteobacteria	Gammaproteobacteria	Pseudomonadales	Moraxellaceae	Unclassified_Moraxellaceae
ASV_780	0	0	0	0	0	0	0	0	0	Proteobacteria	Gammaproteobacteria	Pseudomonadales	Moraxellaceae	Moraxella
ASV_819	0	0	0	0	0	0	0	0	0	Proteobacteria	Gammaproteobacteria	Pseudomonadales	Moraxellaceae	Unclassified_Moraxellaceae
ASV_1055	0	0	0	0	0	2	0	0	0	Actinobacteria	Actinobacteria	Actinomycetales	Mycobacteriaceae	Mycobacterium
ASV_218	0	0	0	0	0	0	0	0	0	Actinobacteria	Actinobacteria	Actinomycetales	Mycobacteriaceae	Mycobacterium
ASV_354	0	0	0	0	0	0	0	0	0	Actinobacteria	Actinobacteria	Actinomycetales	Mycobacteriaceae	Mycobacterium
ASV_591	0	0	0	0	0	0	0	0	0	Actinobacteria	Actinobacteria	Actinomycetales	Mycobacteriaceae	Mycobacterium
ASV_698	0	0	5	0	0	0	0	0	0	Actinobacteria	Actinobacteria	Actinomycetales	Mycobacteriaceae	Mycobacterium
ASV_964	0	0	0	0	0	0	0	0	0	Actinobacteria	Actinobacteria	Actinomycetales	Mycobacteriaceae	Mycobacterium
ASV_1211	0	0	0	0	0	0	0	0	0	Tenericutes	Mollicutes	Mycoplasmatales	Mycoplasmataceae	Mycoplasma
ASV_1117	0	0	0	0	0	0	0	0	0	Thaumarchaeota	Nitrososphaerales	Nitrososphaeraceae	Nitrososphaera	Unclassified_Nitrososphaera
ASV_528	0	0	8	0	0	0	0	0	0	Thaumarchaeota	Nitrososphaerales	Nitrososphaeraceae	Nitrososphaera	Unclassified_Nitrososphaera
ASV_573	0	0	0	0	0	0	0	0	0	Thaumarchaeota	Nitrososphaerales	Nitrososphaeraceae	Nitrososphaera	Unclassified_Nitrososphaera
ASV_775	0	0	0	0	0	0	0	0	0	Thaumarchaeota	Nitrososphaerales	Nitrososphaeraceae	Nitrososphaera	Unclassified_Nitrososphaera
ASV_142	0	0	0	0	0	0	0	0	0	Actinobacteria	Actinobacteria	Actinomycetales	Nocardiaceae	Rhodococcus
ASV_450	0	0	0	0	0	0	0	0	0	Actinobacteria	Actinobacteria	Actinomycetales	Nocardiaceae	Unclassified_Nocardiaceae
ASV_149	0	0	0	0	0	0	0	0	0	Actinobacteria	Actinobacteria	Actinomycetales	Nocardioidaceae	Nocardioides
ASV_373	0	0	0	0	0	0	0	0	0	Actinobacteria	Actinobacteria	Actinomycetales	Nocardioidaceae	Nocardioides
ASV_375	0	0	0	0	0	0	0	0	0	Actinobacteria	Actinobacteria	Actinomycetales	Nocardioidaceae	Nocardioides
ASV_428	0	0	0	0	0	0	0	0	0	Actinobacteria	Actinobacteria	Actinomycetales	Nocardioidaceae	Nocardioides
ASV_469	0	0	0	0	0	0	0	0	0	Actinobacteria	Actinobacteria	Actinomycetales	Nocardioidaceae	Nocardioides
ASV_488	0	0	0	0	0	0	0	0	0	Actinobacteria	Actinobacteria	Actinomycetales	Nocardioidaceae	Nocardioides
ASV_489	0	0	0	0	0	0	0	0	0	Actinobacteria	Actinobacteria	Actinomycetales	Nocardioidaceae	Nocardioides
ASV_539	0	0	0	0	0	0	0	0	0	Actinobacteria	Actinobacteria	Actinomycetales	Nocardioidaceae	Nocardioides
ASV_575	0	0	7	0	0	0	0	0	0	Actinobacteria	Actinobacteria	Actinomycetales	Nocardioidaceae	Nocardioides
ASV_594	0	0	0	0	0	0	0	0	0	Actinobacteria	Actinobacteria	Actinomycetales	Nocardioidaceae	Marmoricola
ASV_655	0	0	0	0	0	0	0	0	0	Actinobacteria	Actinobacteria	Actinomycetales	Nocardioidaceae	Nocardioides
ASV_725	0	0	0	0	0	0	0	0	0	Actinobacteria	Actinobacteria	Actinomycetales	Nocardioidaceae	Unclassified_Nocardioidaceae
ASV_729	0	0	0	0	0	0	0	0	0	Actinobacteria	Actinobacteria	Actinomycetales	Nocardioidaceae	Nocardioides
ASV_943	0	0	0	0	0	0	0	0	0	Actinobacteria	Actinobacteria	Actinomycetales	Nocardioidaceae	Nocardioides
ASV_435	10	0	0	0	0	0	0	0	0	Actinobacteria	Actinobacteria	Actinomycetales	Nocardiopsaceae	Nocardiopsis
ASV_1194	0	0	0	0	0	0	0	0	2	Verrucomicrobia	Opitutae	Opitutales	Opitutaceae	Opitutus
ASV_230	0	0	0	0	0	0	4	0	4	Proteobacteria	Betaproteobacteria	Burkholderiales	Oxalobacteraceae	Unclassified_Oxalobacteraceae
ASV_240	0	0	0	0	0	0	8	0	14	Proteobacteria	Betaproteobacteria	Burkholderiales	Oxalobacteraceae	Unclassified_Oxalobacteraceae
ASV_399	0	0	0	0	0	0	0	0	12	Proteobacteria	Betaproteobacteria	Burkholderiales	Oxalobacteraceae	Undibacterium
ASV_533	0	0	0	0	0	0	8	0	0	Proteobacteria	Betaproteobacteria	Burkholderiales	Oxalobacteraceae	Unclassified_Oxalobacteraceae
ASV_552	0	0	0	0	0	0	0	0	0	Proteobacteria	Betaproteobacteria	Burkholderiales	Oxalobacteraceae	Unclassified_Oxalobacteraceae
ASV_582	0	0	0	0	0	7	0	0	0	Proteobacteria	Betaproteobacteria	Burkholderiales	Oxalobacteraceae	Unclassified_Oxalobacteraceae
ASV_607	0	0	0	0	0	0	0	0	0	Proteobacteria	Betaproteobacteria	Burkholderiales	Oxalobacteraceae	Unclassified_Oxalobacteraceae
ASV_677	0	0	0	0	0	0	0	0	0	Proteobacteria	Betaproteobacteria	Burkholderiales	Oxalobacteraceae	Unclassified_Oxalobacteraceae
ASV_711	0	0	0	0	0	5	0	0	0	Proteobacteria	Betaproteobacteria	Burkholderiales	Oxalobacteraceae	Unclassified_Oxalobacteraceae
ASV_795	0	0	0	0	0	4	0	0	0	Proteobacteria	Betaproteobacteria	Burkholderiales	Oxalobacteraceae	Unclassified_Oxalobacteraceae
ASV_804	0	0	0	0	0	0	4	0	0	Proteobacteria	Betaproteobacteria	Burkholderiales	Oxalobacteraceae	Unclassified_Oxalobacteraceae
ASV_175	21	0	0	0	0	0	0	0	0	Firmicutes	Bacilli	Bacillales	Paenibacillaceae_2	Ammoniphilus
ASV_410	0	0	0	0	0	0	0	0	0	Chlamydiae	Chlamydiia	Chlamydiales	Parachlamydiaceae	Unclassified_Parachlamydiaceae
ASV_753	0	0	0	0	0	0	0	0	0	Chlamydiae	Chlamydiia	Chlamydiales	Parachlamydiaceae	Unclassified_Parachlamydiaceae
ASV_762	0	0	0	0	0	0	0	0	0	Chlamydiae	Chlamydiia	Chlamydiales	Parachlamydiaceae	Unclassified_Parachlamydiaceae
ASV_1047	0	0	0	0	2	0	0	0	0	Proteobacteria	Gammaproteobacteria	Pasteurellales	Pasteurellaceae	Unclassified_Pasteurellaceae
ASV_63	0	0	0	0	0	0	0	0	0	Proteobacteria	Gammaproteobacteria	Pasteurellales	Pasteurellaceae	Unclassified_Pasteurellaceae
ASV_1278	0	0	0	0	0	0	1	0	0	Firmicutes	Clostridia	Clostridiales	Peptostreptococcaceae	Unclassified_Peptostreptococcaceae
ASV_18	0	0	0	0	0	0	0	0	0	Firmicutes	Clostridia	Clostridiales	Peptostreptococcaceae	Peptostreptococcus
ASV_434	10	0	0	0	0	0	0	0	0	Firmicutes	Clostridia	Clostridiales	Peptostreptococcaceae	Clostridium_XI
ASV_637	0	0	0	0	0	6	0	0	0	Firmicutes	Clostridia	Clostridiales	Peptostreptococcaceae	Romboutsia
ASV_692	0	0	0	0	0	0	0	0	0	Firmicutes	Clostridia	Clostridiales	Peptostreptococcaceae	Unclassified_Peptostreptococcaceae
ASV_84	0	0	32	0	0	0	0	0	0	Firmicutes	Clostridia	Clostridiales	Peptostreptococcaceae	Clostridium_XI
ASV_884	0	0	0	0	0	0	0	0	0	Proteobacteria	Alphaproteobacteria	Rhizobiales	Phyllobacteriaceae	Unclassified_Phyllobacteriaceae
ASV_1258	0	0	0	0	0	1	0	0	0	Planctomycetes	Planctomycetia	Planctomycetales	Planctomycetaceae	Unclassified_Planctomycetaceae
ASV_360	0	0	0	0	0	0	0	0	0	Planctomycetes	Planctomycetia	Planctomycetales	Planctomycetaceae	Unclassified_Planctomycetaceae
ASV_603	0	0	0	0	0	0	0	0	0	Planctomycetes	Planctomycetia	Planctomycetales	Planctomycetaceae	Singulisphaera
ASV_103	56	0	0	0	0	0	0	0	0	Firmicutes	Bacilli	Bacillales	Planococcaceae	Sporosarcina
ASV_270	0	0	0	0	0	0	19	0	0	Firmicutes	Bacilli	Bacillales	Planococcaceae	Sporosarcina
ASV_343	14	0	0	0	0	0	0	0	0	Firmicutes	Bacilli	Bacillales	Planococcaceae	Unclassified_Planococcaceae
ASV_439	0	0	0	0	0	0	0	0	0	Firmicutes	Bacilli	Bacillales	Planococcaceae	Sporosarcina
ASV_470	0	0	0	0	0	0	0	0	0	Firmicutes	Bacilli	Bacillales	Planococcaceae	Sporosarcina
ASV_628	0	0	0	0	0	0	0	0	0	Firmicutes	Bacilli	Bacillales	Planococcaceae	Sporosarcina
ASV_72	0	14	0	24	0	0	0	0	19	Firmicutes	Bacilli	Bacillales	Planococcaceae	Sporosarcina
ASV_715	0	0	0	0	0	0	5	0	0	Proteobacteria	Deltaproteobacteria	Myxococcales	Polyangiaceae	Unclassified_Polyangiaceae
ASV_1145	0	0	0	0	0	0	0	0	0	Bacteroidetes	Bacteroidia	Bacteroidales	Porphyromonadaceae	Unclassified_Porphyromonadaceae
ASV_432	0	0	0	0	0	0	0	0	0	Bacteroidetes	Bacteroidia	Bacteroidales	Porphyromonadaceae	Unclassified_Porphyromonadaceae
ASV_139	23	0	7	0	0	0	0	0	8	Actinobacteria	Actinobacteria	Actinomycetales	Propionibacteriaceae	Propionibacterium
ASV_144	0	0	0	0	0	0	0	0	38	Actinobacteria	Actinobacteria	Actinomycetales	Propionibacteriaceae	Friedmanniella
ASV_259	0	0	0	0	0	0	0	0	0	Actinobacteria	Actinobacteria	Actinomycetales	Propionibacteriaceae	Unclassified_Propionibacteriaceae
ASV_424	0	0	0	11	0	0	0	0	0	Actinobacteria	Actinobacteria	Actinomycetales	Propionibacteriaceae	Propionibacterium
ASV_459	0	0	0	0	0	0	0	0	10	Actinobacteria	Actinobacteria	Actinomycetales	Propionibacteriaceae	Friedmanniella
ASV_767	4	0	0	0	0	0	0	0	0	Actinobacteria	Actinobacteria	Actinomycetales	Propionibacteriaceae	Tessaracoccus
ASV_856	0	0	0	0	0	0	0	0	0	Actinobacteria	Actinobacteria	Actinomycetales	Propionibacteriaceae	Unclassified_Propionibacteriaceae
ASV_857	0	0	0	0	0	0	0	0	0	Actinobacteria	Actinobacteria	Actinomycetales	Propionibacteriaceae	Tessaracoccus
ASV_141	0	0	0	0	0	0	38	0	0	Proteobacteria	Gammaproteobacteria	Pseudomonadales	Pseudomonadaceae	Rhizobacter
ASV_221	0	0	0	0	0	0	0	0	25	Proteobacteria	Gammaproteobacteria	Pseudomonadales	Pseudomonadaceae	Rhizobacter
ASV_325	0	0	15	0	0	0	0	0	0	Proteobacteria	Gammaproteobacteria	Pseudomonadales	Pseudomonadaceae	Pseudomonas
ASV_478	0	0	0	0	0	4	0	0	0	Proteobacteria	Gammaproteobacteria	Pseudomonadales	Pseudomonadaceae	Pseudomonas
ASV_491	0	0	0	0	0	0	0	0	0	Proteobacteria	Gammaproteobacteria	Pseudomonadales	Pseudomonadaceae	Rhizobacter
ASV_665	0	0	0	0	0	0	0	0	6	Proteobacteria	Gammaproteobacteria	Pseudomonadales	Pseudomonadaceae	Pseudomonas
ASV_693	0	0	0	0	0	0	0	0	0	Proteobacteria	Gammaproteobacteria	Pseudomonadales	Pseudomonadaceae	Rhizobacter
ASV_1035	0	0	0	0	0	0	0	0	0	Proteobacteria	Alphaproteobacteria	Rhodospirillales	Reyranella	Unclassified_Reyranella
ASV_1050	0	0	0	0	0	2	0	0	0	Proteobacteria	Alphaproteobacteria	Rhodospirillales	Reyranella	Unclassified_Reyranella
ASV_1330	0	0	0	0	0	0	0	0	0	Proteobacteria	Alphaproteobacteria	Rhodospirillales	Reyranella	Unclassified_Reyranella
ASV_1337	0	0	0	0	0	0	0	0	0	Proteobacteria	Alphaproteobacteria	Rhodospirillales	Reyranella	Unclassified_Reyranella
ASV_881	0	0	0	0	0	0	0	0	0	Proteobacteria	Alphaproteobacteria	Rhodospirillales	Reyranella	Unclassified_Reyranella
ASV_649	0	0	0	0	0	0	0	6	0	Proteobacteria	Alphaproteobacteria	Rhizobiales	Rhizobiales_incertae_sedis	Variibacter
ASV_233	0	0	0	0	0	0	0	0	23	Proteobacteria	Alphaproteobacteria	Rhodobacterales	Rhodobacteraceae	Rubellimicrobium
ASV_370	0	0	8	5	0	0	0	0	0	Proteobacteria	Alphaproteobacteria	Rhodobacterales	Rhodobacteraceae	Rubellimicrobium
ASV_561	7	0	0	0	0	0	0	0	0	Proteobacteria	Alphaproteobacteria	Rhodobacterales	Rhodobacteraceae	Unclassified_Rhodobacteraceae
ASV_777	0	0	0	0	0	0	0	0	0	Proteobacteria	Alphaproteobacteria	Rhodobacterales	Rhodobacteraceae	Amaricoccus
ASV_880	0	0	0	0	0	0	0	0	0	Proteobacteria	Alphaproteobacteria	Rhodobacterales	Rhodobacteraceae	Unclassified_Rhodobacteraceae
ASV_146	0	0	0	0	0	0	0	0	0	Proteobacteria	Alphaproteobacteria	Rhizobiales	Rhodobiaceae	Unclassified_Rhodobiaceae
ASV_867	0	0	0	0	0	0	0	0	0	Proteobacteria	Alphaproteobacteria	Rhizobiales	Rhodobiaceae	Methyloceanibacter
ASV_1037	0	0	0	0	0	0	0	0	0	Proteobacteria	Betaproteobacteria	Rhodocyclales	Rhodocyclaceae	Methyloversatilis
ASV_181	0	0	0	0	0	0	0	0	0	Proteobacteria	Betaproteobacteria	Rhodocyclales	Rhodocyclaceae	Methyloversatilis
ASV_99	0	0	0	0	0	0	0	0	0	Proteobacteria	Betaproteobacteria	Rhodocyclales	Rhodocyclaceae	Unclassified_Rhodocyclaceae
ASV_452	0	0	0	0	0	0	0	0	0	Proteobacteria	Alphaproteobacteria	Rhodospirillales	Rhodospirillaceae	Unclassified_Rhodospirillaceae
ASV_566	7	0	0	0	0	0	0	0	0	Proteobacteria	Alphaproteobacteria	Rhodospirillales	Rhodospirillaceae	Skermanella
ASV_609	0	0	0	0	0	0	0	0	0	Proteobacteria	Alphaproteobacteria	Rhodospirillales	Rhodospirillaceae	Unclassified_Rhodospirillaceae
ASV_786	0	0	0	0	0	0	0	0	0	Proteobacteria	Alphaproteobacteria	Rhodospirillales	Rhodospirillaceae	Novispirillum
ASV_888	0	0	0	0	0	0	0	0	0	Proteobacteria	Alphaproteobacteria	Rhodospirillales	Rhodospirillaceae	Skermanella
ASV_1085	0	0	0	0	0	0	2	0	0	Bacteroidetes	Bacteroidia	Bacteroidales	Rikenellaceae	Anaerocella
ASV_1324	0	0	0	0	0	0	0	0	1	Bacteroidetes	Bacteroidia	Bacteroidales	Rikenellaceae	Unclassified_Rikenellaceae
ASV_738	0	0	0	0	0	0	0	0	5	Bacteroidetes	Bacteroidia	Bacteroidales	Rikenellaceae	Unclassified_Rikenellaceae
ASV_1280	0	0	0	0	0	0	1	0	0	Proteobacteria	Alphaproteobacteria	Rhizobiales	Roseiarcaceae	Roseiarcus
ASV_707	0	0	0	0	0	5	0	0	0	Proteobacteria	Alphaproteobacteria	Rhizobiales	Roseiarcaceae	Roseiarcus
ASV_74	0	0	0	0	0	0	0	0	0	Proteobacteria	Alphaproteobacteria	Rhizobiales	Roseiarcaceae	Roseiarcus
ASV_798	0	0	0	0	0	4	0	0	0	Proteobacteria	Alphaproteobacteria	Rhizobiales	Roseiarcaceae	Roseiarcus
ASV_437	0	0	0	0	0	0	0	0	0	Actinobacteria	Actinobacteria	Rubrobacterales	Rubrobacteraceae	Rubrobacter
ASV_897	0	0	0	3	0	0	0	0	0	Actinobacteria	Actinobacteria	Rubrobacterales	Rubrobacteraceae	Rubrobacter
ASV_182	0	0	29	0	0	0	0	0	0	Firmicutes	Clostridia	Clostridiales	Ruminococcaceae	Unclassified_Ruminococcaceae
ASV_757	0	0	0	0	0	0	0	0	0	Firmicutes	Clostridia	Clostridiales	Ruminococcaceae	Unclassified_Ruminococcaceae
ASV_765	0	0	0	0	0	0	0	0	0	Firmicutes	Clostridia	Clostridiales	Ruminococcaceae	Unclassified_Ruminococcaceae
ASV_847	0	0	0	0	0	0	0	0	4	Firmicutes	Clostridia	Clostridiales	Ruminococcaceae	Unclassified_Ruminococcaceae
ASV_134	23	0	0	0	0	0	16	0	0	Actinobacteria	Actinobacteria	Actinomycetales	Sanguibacteraceae	Sanguibacter
ASV_159	20	0	0	0	0	0	0	0	0	Actinobacteria	Actinobacteria	Actinomycetales	Sanguibacteraceae	Sanguibacter
ASV_110	0	0	0	0	0	0	0	0	0	Proteobacteria	Gammaproteobacteria	Xanthomonadales	Sinobacteraceae	Unclassified_Sinobacteraceae
ASV_1104	0	0	0	0	0	0	0	0	0	Proteobacteria	Gammaproteobacteria	Xanthomonadales	Sinobacteraceae	Steroidobacter
ASV_111	0	0	0	0	0	0	0	0	0	Proteobacteria	Gammaproteobacteria	Xanthomonadales	Sinobacteraceae	Unclassified_Sinobacteraceae
ASV_143	0	0	0	0	0	0	0	0	0	Proteobacteria	Gammaproteobacteria	Xanthomonadales	Sinobacteraceae	Unclassified_Sinobacteraceae
ASV_183	0	0	0	0	0	0	0	0	0	Proteobacteria	Gammaproteobacteria	Xanthomonadales	Sinobacteraceae	Unclassified_Sinobacteraceae
ASV_34	0	0	0	0	0	16	0	0	0	Proteobacteria	Gammaproteobacteria	Xanthomonadales	Sinobacteraceae	Unclassified_Sinobacteraceae
ASV_516	0	8	0	0	0	0	0	0	0	Proteobacteria	Gammaproteobacteria	Xanthomonadales	Sinobacteraceae	Povalibacter
ASV_907	0	0	0	0	0	3	0	0	0	Proteobacteria	Gammaproteobacteria	Xanthomonadales	Sinobacteraceae	Povalibacter
ASV_948	0	0	0	0	0	0	0	0	0	Proteobacteria	Gammaproteobacteria	Xanthomonadales	Sinobacteraceae	Unclassified_Sinobacteraceae
ASV_120	18	0	0	0	0	0	19	0	9	Bacteroidetes	Sphingobacteriia	Sphingobacteriales	Sphingobacteriaceae	Unclassified_Sphingobacteriaceae
ASV_1274	0	0	0	0	0	0	1	0	0	Bacteroidetes	Sphingobacteriia	Sphingobacteriales	Sphingobacteriaceae	Unclassified_Sphingobacteriaceae
ASV_254	20	0	0	0	0	0	0	0	0	Bacteroidetes	Sphingobacteriia	Sphingobacteriales	Sphingobacteriaceae	Pedobacter
ASV_311	0	0	0	0	0	0	7	0	9	Bacteroidetes	Sphingobacteriia	Sphingobacteriales	Sphingobacteriaceae	Unclassified_Sphingobacteriaceae
ASV_339	0	0	0	0	0	0	0	0	0	Bacteroidetes	Sphingobacteriia	Sphingobacteriales	Sphingobacteriaceae	Mucilaginibacter
ASV_540	0	0	0	0	0	0	0	0	0	Bacteroidetes	Sphingobacteriia	Sphingobacteriales	Sphingobacteriaceae	Mucilaginibacter
ASV_563	7	0	0	0	0	0	0	0	0	Bacteroidetes	Sphingobacteriia	Sphingobacteriales	Sphingobacteriaceae	Unclassified_Sphingobacteriaceae
ASV_622	6	0	0	0	0	0	0	0	0	Bacteroidetes	Sphingobacteriia	Sphingobacteriales	Sphingobacteriaceae	Sphingobacterium
ASV_1176	0	0	0	0	0	0	0	0	2	Proteobacteria	Alphaproteobacteria	Sphingomonadales	Sphingomonadaceae	Unclassified_Sphingomonadaceae
ASV_1180	0	0	0	0	0	0	0	0	2	Proteobacteria	Alphaproteobacteria	Sphingomonadales	Sphingomonadaceae	Unclassified_Sphingomonadaceae
ASV_157	0	0	0	0	0	0	16	0	19	Proteobacteria	Alphaproteobacteria	Sphingomonadales	Sphingomonadaceae	Unclassified_Sphingomonadaceae
ASV_172	0	0	0	0	0	0	0	0	31	Proteobacteria	Alphaproteobacteria	Sphingomonadales	Sphingomonadaceae	Unclassified_Sphingomonadaceae
ASV_242	0	0	0	0	0	0	0	0	22	Proteobacteria	Alphaproteobacteria	Sphingomonadales	Sphingomonadaceae	Sphingomonas
ASV_312	0	0	0	0	0	0	0	0	0	Proteobacteria	Alphaproteobacteria	Sphingomonadales	Sphingomonadaceae	Sphingomonas
ASV_345	0	0	6	0	0	0	0	0	0	Proteobacteria	Alphaproteobacteria	Sphingomonadales	Sphingomonadaceae	Sphingobium
ASV_355	0	0	0	0	0	0	0	0	14	Proteobacteria	Alphaproteobacteria	Sphingomonadales	Sphingomonadaceae	Sphingomonas
ASV_376	0	0	0	0	0	0	0	0	0	Proteobacteria	Alphaproteobacteria	Sphingomonadales	Sphingomonadaceae	Sphingopyxis
ASV_451	0	0	0	0	0	0	0	0	0	Proteobacteria	Alphaproteobacteria	Sphingomonadales	Sphingomonadaceae	Novosphingobium
ASV_503	0	0	0	0	0	0	0	0	0	Proteobacteria	Alphaproteobacteria	Sphingomonadales	Sphingomonadaceae	Unclassified_Sphingomonadaceae
ASV_520	0	0	0	0	0	0	0	0	0	Proteobacteria	Alphaproteobacteria	Sphingomonadales	Sphingomonadaceae	Sphingomonas
ASV_526	0	0	8	0	0	0	0	0	0	Proteobacteria	Alphaproteobacteria	Sphingomonadales	Sphingomonadaceae	Sphingomonas
ASV_602	0	0	0	0	0	0	0	0	7	Proteobacteria	Alphaproteobacteria	Sphingomonadales	Sphingomonadaceae	Unclassified_Sphingomonadaceae
ASV_62	0	0	0	0	0	0	61	0	36	Proteobacteria	Alphaproteobacteria	Sphingomonadales	Sphingomonadaceae	Unclassified_Sphingomonadaceae
ASV_635	0	0	6	0	0	0	0	0	0	Proteobacteria	Alphaproteobacteria	Sphingomonadales	Sphingomonadaceae	Blastomonas
ASV_70	0	0	0	0	0	0	51	0	36	Proteobacteria	Alphaproteobacteria	Sphingomonadales	Sphingomonadaceae	Unclassified_Sphingomonadaceae
ASV_728	0	0	0	0	0	0	0	0	0	Proteobacteria	Alphaproteobacteria	Sphingomonadales	Sphingomonadaceae	Sphingosinicella
ASV_740	0	0	0	0	0	0	0	0	5	Proteobacteria	Alphaproteobacteria	Sphingomonadales	Sphingomonadaceae	Sphingomonas
ASV_941	0	0	0	0	0	0	0	0	0	Proteobacteria	Alphaproteobacteria	Sphingomonadales	Sphingomonadaceae	Sphingomonas
ASV_959	0	0	0	0	0	0	0	0	0	Proteobacteria	Alphaproteobacteria	Sphingomonadales	Sphingomonadaceae	Sphingopyxis
ASV_1080	0	0	0	0	0	0	2	0	0	Spirochaetes	Spirochaetia	Spirochaetales	Spirochaetaceae	Sphaerochaeta
ASV_963	0	0	0	0	0	0	0	0	0	Actinobacteria	Actinobacteria	Actinomycetales	Sporichthyaceae	Sporichthya
ASV_148	36	0	0	0	0	0	0	0	0	Firmicutes	Bacilli	Bacillales	Staphylococcaceae	Staphylococcus
ASV_214	9	0	0	5	0	0	11	0	0	Firmicutes	Bacilli	Bacillales	Staphylococcaceae	Unclassified_Staphylococcaceae
ASV_46	65	0	0	0	0	0	14	0	28	Firmicutes	Bacilli	Bacillales	Staphylococcaceae	Staphylococcus
ASV_51	0	0	0	0	0	0	0	0	0	Firmicutes	Bacilli	Lactobacillales	Streptococcaceae	Lactococcus
ASV_564	7	0	0	0	0	0	0	0	0	Firmicutes	Bacilli	Lactobacillales	Streptococcaceae	Streptococcus
ASV_423	0	0	11	0	0	0	0	0	0	Actinobacteria	Actinobacteria	Actinomycetales	Streptomycetaceae	Streptomyces
ASV_733	0	0	0	0	0	0	0	0	0	Actinobacteria	Actinobacteria	Actinomycetales	Streptomycetaceae	Streptacidiphilus
ASV_580	0	0	0	0	0	7	0	0	0	Cyanobacteria/Chloroplast	Chloroplast	Chloroplast	Streptophyta	Unclassified_Streptophyta
ASV_749	0	0	0	0	0	0	0	0	0	Cyanobacteria/Chloroplast	Chloroplast	Chloroplast	Streptophyta	Unclassified_Streptophyta
ASV_676	0	0	0	0	0	0	0	0	0	Proteobacteria	Betaproteobacteria	Burkholderiales	Sutterellaceae	Sutterella
ASV_140	0	0	0	0	0	8	5	9	0	Actinobacteria	Actinobacteria	Actinomycetales	Thermomonosporaceae	Actinoallomurus
ASV_679	0	0	0	0	0	0	0	0	0	Actinobacteria	Actinobacteria	Actinomycetales	Thermomonosporaceae	Unclassified_Thermomonosporaceae
ASV_859	0	0	0	0	0	0	0	0	0	Actinobacteria	Actinobacteria	Actinomycetales	Thermomonosporaceae	Actinoallomurus
ASV_550	0	0	0	0	0	0	0	0	0	Actinobacteria	Actinobacteria	Acidimicrobiales	Unclassified_Acidimicrobiales	Unclassified_Acidimicrobiales
ASV_659	0	0	0	0	0	0	0	0	0	Actinobacteria	Actinobacteria	Acidimicrobiales	Unclassified_Acidimicrobiales	Unclassified_Acidimicrobiales
ASV_735	0	0	0	0	0	0	0	0	0	Actinobacteria	Actinobacteria	Acidimicrobiales	Unclassified_Acidimicrobiales	Unclassified_Acidimicrobiales
ASV_1237	0	1	0	0	0	0	0	0	0	Acidobacteria	Acidobacteria_Gp1	Acidipila	Unclassified_Acidipila	Unclassified_Acidipila
ASV_1002	0	0	0	0	0	0	0	0	0	Acidobacteria	Unclassified_Acidobacteria	Unclassified_Acidobacteria	Unclassified_Acidobacteria	Unclassified_Acidobacteria
ASV_1021	0	2	0	0	0	0	0	0	0	Acidobacteria	Unclassified_Acidobacteria	Unclassified_Acidobacteria	Unclassified_Acidobacteria	Unclassified_Acidobacteria
ASV_1098	0	0	0	0	0	0	0	2	0	Acidobacteria	Unclassified_Acidobacteria	Unclassified_Acidobacteria	Unclassified_Acidobacteria	Unclassified_Acidobacteria
ASV_1099	0	0	0	0	0	0	0	2	0	Acidobacteria	Unclassified_Acidobacteria	Unclassified_Acidobacteria	Unclassified_Acidobacteria	Unclassified_Acidobacteria
ASV_1208	0	0	0	0	0	0	0	0	0	Acidobacteria	Unclassified_Acidobacteria	Unclassified_Acidobacteria	Unclassified_Acidobacteria	Unclassified_Acidobacteria
ASV_1246	0	0	0	0	0	0	0	0	0	Acidobacteria	Unclassified_Acidobacteria	Unclassified_Acidobacteria	Unclassified_Acidobacteria	Unclassified_Acidobacteria
ASV_1265	0	0	0	0	0	1	0	0	0	Acidobacteria	Unclassified_Acidobacteria	Unclassified_Acidobacteria	Unclassified_Acidobacteria	Unclassified_Acidobacteria
ASV_1358	0	0	0	0	0	0	0	0	0	Acidobacteria	Unclassified_Acidobacteria	Unclassified_Acidobacteria	Unclassified_Acidobacteria	Unclassified_Acidobacteria
ASV_705	0	0	0	0	0	5	0	0	0	Acidobacteria	Unclassified_Acidobacteria	Unclassified_Acidobacteria	Unclassified_Acidobacteria	Unclassified_Acidobacteria
ASV_814	0	0	0	0	0	0	0	4	0	Acidobacteria	Unclassified_Acidobacteria	Unclassified_Acidobacteria	Unclassified_Acidobacteria	Unclassified_Acidobacteria
ASV_854	0	0	0	0	0	0	0	0	0	Acidobacteria	Unclassified_Acidobacteria	Unclassified_Acidobacteria	Unclassified_Acidobacteria	Unclassified_Acidobacteria
ASV_958	0	0	0	0	0	0	0	0	0	Acidobacteria	Unclassified_Acidobacteria	Unclassified_Acidobacteria	Unclassified_Acidobacteria	Unclassified_Acidobacteria
ASV_1000	0	0	0	0	0	0	0	0	0	Acidobacteria	Acidobacteria_Gp1	Unclassified_Acidobacteria_Gp1	Unclassified_Acidobacteria_Gp1	Unclassified_Acidobacteria_Gp1
ASV_1018	2	0	0	0	0	0	0	0	0	Acidobacteria	Acidobacteria_Gp1	Unclassified_Acidobacteria_Gp1	Unclassified_Acidobacteria_Gp1	Unclassified_Acidobacteria_Gp1
ASV_102	0	0	0	0	0	0	0	0	0	Acidobacteria	Acidobacteria_Gp1	Unclassified_Acidobacteria_Gp1	Unclassified_Acidobacteria_Gp1	Unclassified_Acidobacteria_Gp1
ASV_1110	0	0	0	0	0	0	0	0	0	Acidobacteria	Acidobacteria_Gp1	Unclassified_Acidobacteria_Gp1	Unclassified_Acidobacteria_Gp1	Unclassified_Acidobacteria_Gp1
ASV_1120	0	0	0	0	0	0	0	0	0	Acidobacteria	Acidobacteria_Gp1	Unclassified_Acidobacteria_Gp1	Unclassified_Acidobacteria_Gp1	Unclassified_Acidobacteria_Gp1
ASV_1134	0	0	0	0	0	0	0	0	0	Acidobacteria	Acidobacteria_Gp1	Unclassified_Acidobacteria_Gp1	Unclassified_Acidobacteria_Gp1	Unclassified_Acidobacteria_Gp1
ASV_1144	0	0	0	0	0	0	0	0	0	Acidobacteria	Acidobacteria_Gp1	Unclassified_Acidobacteria_Gp1	Unclassified_Acidobacteria_Gp1	Unclassified_Acidobacteria_Gp1
ASV_1152	0	0	0	0	0	0	0	0	0	Acidobacteria	Acidobacteria_Gp1	Unclassified_Acidobacteria_Gp1	Unclassified_Acidobacteria_Gp1	Unclassified_Acidobacteria_Gp1
ASV_1154	0	0	0	0	0	0	0	0	0	Acidobacteria	Acidobacteria_Gp1	Unclassified_Acidobacteria_Gp1	Unclassified_Acidobacteria_Gp1	Unclassified_Acidobacteria_Gp1
ASV_1171	0	0	0	0	0	0	0	0	0	Acidobacteria	Acidobacteria_Gp1	Unclassified_Acidobacteria_Gp1	Unclassified_Acidobacteria_Gp1	Unclassified_Acidobacteria_Gp1
ASV_1177	0	0	0	0	0	0	0	0	2	Acidobacteria	Acidobacteria_Gp1	Unclassified_Acidobacteria_Gp1	Unclassified_Acidobacteria_Gp1	Unclassified_Acidobacteria_Gp1
ASV_1215	0	0	0	0	0	0	0	0	0	Acidobacteria	Acidobacteria_Gp1	Unclassified_Acidobacteria_Gp1	Unclassified_Acidobacteria_Gp1	Unclassified_Acidobacteria_Gp1
ASV_1231	1	0	0	0	0	0	0	0	0	Acidobacteria	Acidobacteria_Gp1	Unclassified_Acidobacteria_Gp1	Unclassified_Acidobacteria_Gp1	Unclassified_Acidobacteria_Gp1
ASV_125	0	0	0	0	0	0	0	0	0	Acidobacteria	Acidobacteria_Gp1	Unclassified_Acidobacteria_Gp1	Unclassified_Acidobacteria_Gp1	Unclassified_Acidobacteria_Gp1
ASV_126	0	0	0	0	0	0	0	0	0	Acidobacteria	Acidobacteria_Gp1	Unclassified_Acidobacteria_Gp1	Unclassified_Acidobacteria_Gp1	Unclassified_Acidobacteria_Gp1
ASV_1286	0	0	0	0	0	0	0	0	0	Acidobacteria	Acidobacteria_Gp1	Unclassified_Acidobacteria_Gp1	Unclassified_Acidobacteria_Gp1	Unclassified_Acidobacteria_Gp1
ASV_1287	0	0	0	0	0	0	0	0	0	Acidobacteria	Acidobacteria_Gp1	Unclassified_Acidobacteria_Gp1	Unclassified_Acidobacteria_Gp1	Unclassified_Acidobacteria_Gp1
ASV_1289	0	0	0	0	0	0	0	0	0	Acidobacteria	Acidobacteria_Gp1	Unclassified_Acidobacteria_Gp1	Unclassified_Acidobacteria_Gp1	Unclassified_Acidobacteria_Gp1
ASV_1293	0	0	0	0	0	0	0	0	0	Acidobacteria	Acidobacteria_Gp1	Unclassified_Acidobacteria_Gp1	Unclassified_Acidobacteria_Gp1	Unclassified_Acidobacteria_Gp1
ASV_1302	0	0	0	0	0	0	0	0	0	Acidobacteria	Acidobacteria_Gp1	Unclassified_Acidobacteria_Gp1	Unclassified_Acidobacteria_Gp1	Unclassified_Acidobacteria_Gp1
ASV_135	0	15	0	0	0	0	0	0	0	Acidobacteria	Acidobacteria_Gp1	Unclassified_Acidobacteria_Gp1	Unclassified_Acidobacteria_Gp1	Unclassified_Acidobacteria_Gp1
ASV_1353	0	0	0	0	0	0	0	0	0	Acidobacteria	Acidobacteria_Gp1	Unclassified_Acidobacteria_Gp1	Unclassified_Acidobacteria_Gp1	Unclassified_Acidobacteria_Gp1
ASV_1355	0	0	0	0	0	0	0	0	0	Acidobacteria	Acidobacteria_Gp1	Unclassified_Acidobacteria_Gp1	Unclassified_Acidobacteria_Gp1	Unclassified_Acidobacteria_Gp1
ASV_1356	0	0	0	0	0	0	0	0	0	Acidobacteria	Acidobacteria_Gp1	Unclassified_Acidobacteria_Gp1	Unclassified_Acidobacteria_Gp1	Unclassified_Acidobacteria_Gp1
ASV_1362	0	0	0	0	0	0	0	0	0	Acidobacteria	Acidobacteria_Gp1	Unclassified_Acidobacteria_Gp1	Unclassified_Acidobacteria_Gp1	Unclassified_Acidobacteria_Gp1
ASV_156	0	0	0	0	0	10	0	0	0	Acidobacteria	Acidobacteria_Gp1	Unclassified_Acidobacteria_Gp1	Unclassified_Acidobacteria_Gp1	Unclassified_Acidobacteria_Gp1
ASV_202	0	0	0	0	0	0	0	0	0	Acidobacteria	Acidobacteria_Gp1	Unclassified_Acidobacteria_Gp1	Unclassified_Acidobacteria_Gp1	Unclassified_Acidobacteria_Gp1
ASV_223	0	0	0	0	0	0	0	0	0	Acidobacteria	Acidobacteria_Gp1	Unclassified_Acidobacteria_Gp1	Unclassified_Acidobacteria_Gp1	Unclassified_Acidobacteria_Gp1
ASV_235	6	0	0	0	0	0	0	0	0	Acidobacteria	Acidobacteria_Gp1	Unclassified_Acidobacteria_Gp1	Unclassified_Acidobacteria_Gp1	Unclassified_Acidobacteria_Gp1
ASV_261	0	0	0	0	0	6	2	2	2	Acidobacteria	Acidobacteria_Gp1	Unclassified_Acidobacteria_Gp1	Unclassified_Acidobacteria_Gp1	Unclassified_Acidobacteria_Gp1
ASV_264	0	0	0	0	0	0	0	0	0	Acidobacteria	Acidobacteria_Gp1	Unclassified_Acidobacteria_Gp1	Unclassified_Acidobacteria_Gp1	Unclassified_Acidobacteria_Gp1
ASV_285	0	0	0	0	0	0	0	0	0	Acidobacteria	Acidobacteria_Gp1	Unclassified_Acidobacteria_Gp1	Unclassified_Acidobacteria_Gp1	Unclassified_Acidobacteria_Gp1
ASV_288	8	0	0	0	0	0	0	0	0	Acidobacteria	Acidobacteria_Gp1	Unclassified_Acidobacteria_Gp1	Unclassified_Acidobacteria_Gp1	Unclassified_Acidobacteria_Gp1
ASV_299	0	0	0	0	0	0	0	0	0	Acidobacteria	Acidobacteria_Gp1	Unclassified_Acidobacteria_Gp1	Unclassified_Acidobacteria_Gp1	Unclassified_Acidobacteria_Gp1
ASV_351	0	0	0	0	0	0	0	0	0	Acidobacteria	Acidobacteria_Gp1	Unclassified_Acidobacteria_Gp1	Unclassified_Acidobacteria_Gp1	Unclassified_Acidobacteria_Gp1
ASV_357	0	0	0	0	0	0	0	0	0	Acidobacteria	Acidobacteria_Gp1	Unclassified_Acidobacteria_Gp1	Unclassified_Acidobacteria_Gp1	Unclassified_Acidobacteria_Gp1
ASV_36	0	0	0	0	0	16	0	8	0	Acidobacteria	Acidobacteria_Gp1	Unclassified_Acidobacteria_Gp1	Unclassified_Acidobacteria_Gp1	Unclassified_Acidobacteria_Gp1
ASV_380	0	0	0	0	0	0	0	0	0	Acidobacteria	Acidobacteria_Gp1	Unclassified_Acidobacteria_Gp1	Unclassified_Acidobacteria_Gp1	Unclassified_Acidobacteria_Gp1
ASV_396	0	0	0	0	0	0	12	0	0	Acidobacteria	Acidobacteria_Gp1	Unclassified_Acidobacteria_Gp1	Unclassified_Acidobacteria_Gp1	Unclassified_Acidobacteria_Gp1
ASV_487	0	0	0	0	0	0	0	0	0	Acidobacteria	Acidobacteria_Gp1	Unclassified_Acidobacteria_Gp1	Unclassified_Acidobacteria_Gp1	Unclassified_Acidobacteria_Gp1
ASV_50	0	0	0	0	0	0	0	0	0	Acidobacteria	Acidobacteria_Gp1	Unclassified_Acidobacteria_Gp1	Unclassified_Acidobacteria_Gp1	Unclassified_Acidobacteria_Gp1
ASV_531	0	0	0	0	0	5	0	0	0	Acidobacteria	Acidobacteria_Gp1	Unclassified_Acidobacteria_Gp1	Unclassified_Acidobacteria_Gp1	Unclassified_Acidobacteria_Gp1
ASV_532	0	0	0	0	0	4	0	1	2	Acidobacteria	Acidobacteria_Gp1	Unclassified_Acidobacteria_Gp1	Unclassified_Acidobacteria_Gp1	Unclassified_Acidobacteria_Gp1
ASV_543	0	0	0	0	0	0	0	0	0	Acidobacteria	Acidobacteria_Gp1	Unclassified_Acidobacteria_Gp1	Unclassified_Acidobacteria_Gp1	Unclassified_Acidobacteria_Gp1
ASV_544	0	0	0	0	0	0	0	0	0	Acidobacteria	Acidobacteria_Gp1	Unclassified_Acidobacteria_Gp1	Unclassified_Acidobacteria_Gp1	Unclassified_Acidobacteria_Gp1
ASV_56	0	0	0	0	0	23	0	0	0	Acidobacteria	Acidobacteria_Gp1	Unclassified_Acidobacteria_Gp1	Unclassified_Acidobacteria_Gp1	Unclassified_Acidobacteria_Gp1
ASV_588	0	0	0	0	0	0	0	7	0	Acidobacteria	Acidobacteria_Gp1	Unclassified_Acidobacteria_Gp1	Unclassified_Acidobacteria_Gp1	Unclassified_Acidobacteria_Gp1
ASV_589	0	0	0	0	0	0	0	7	0	Acidobacteria	Acidobacteria_Gp1	Unclassified_Acidobacteria_Gp1	Unclassified_Acidobacteria_Gp1	Unclassified_Acidobacteria_Gp1
ASV_597	0	0	0	0	0	0	0	0	0	Acidobacteria	Acidobacteria_Gp1	Unclassified_Acidobacteria_Gp1	Unclassified_Acidobacteria_Gp1	Unclassified_Acidobacteria_Gp1
ASV_638	0	0	0	0	0	6	0	0	0	Acidobacteria	Acidobacteria_Gp1	Unclassified_Acidobacteria_Gp1	Unclassified_Acidobacteria_Gp1	Unclassified_Acidobacteria_Gp1
ASV_671	0	0	0	0	0	0	0	0	0	Acidobacteria	Acidobacteria_Gp1	Unclassified_Acidobacteria_Gp1	Unclassified_Acidobacteria_Gp1	Unclassified_Acidobacteria_Gp1
ASV_672	0	0	0	0	0	0	0	0	0	Acidobacteria	Acidobacteria_Gp1	Unclassified_Acidobacteria_Gp1	Unclassified_Acidobacteria_Gp1	Unclassified_Acidobacteria_Gp1
ASV_69	0	0	0	0	0	0	0	0	0	Acidobacteria	Acidobacteria_Gp1	Unclassified_Acidobacteria_Gp1	Unclassified_Acidobacteria_Gp1	Unclassified_Acidobacteria_Gp1
ASV_714	0	0	0	0	0	0	5	0	0	Acidobacteria	Acidobacteria_Gp1	Unclassified_Acidobacteria_Gp1	Unclassified_Acidobacteria_Gp1	Unclassified_Acidobacteria_Gp1
ASV_718	0	0	0	0	0	0	0	5	0	Acidobacteria	Acidobacteria_Gp1	Unclassified_Acidobacteria_Gp1	Unclassified_Acidobacteria_Gp1	Unclassified_Acidobacteria_Gp1
ASV_73	0	0	0	0	0	12	4	0	0	Acidobacteria	Acidobacteria_Gp1	Unclassified_Acidobacteria_Gp1	Unclassified_Acidobacteria_Gp1	Unclassified_Acidobacteria_Gp1
ASV_747	0	0	0	0	0	0	0	0	0	Acidobacteria	Acidobacteria_Gp1	Unclassified_Acidobacteria_Gp1	Unclassified_Acidobacteria_Gp1	Unclassified_Acidobacteria_Gp1
ASV_787	0	0	0	0	0	0	0	0	0	Acidobacteria	Acidobacteria_Gp1	Unclassified_Acidobacteria_Gp1	Unclassified_Acidobacteria_Gp1	Unclassified_Acidobacteria_Gp1
ASV_793	0	0	0	0	0	4	0	0	0	Acidobacteria	Acidobacteria_Gp1	Unclassified_Acidobacteria_Gp1	Unclassified_Acidobacteria_Gp1	Unclassified_Acidobacteria_Gp1
ASV_797	0	0	0	0	0	4	0	0	0	Acidobacteria	Acidobacteria_Gp1	Unclassified_Acidobacteria_Gp1	Unclassified_Acidobacteria_Gp1	Unclassified_Acidobacteria_Gp1
ASV_809	0	0	0	0	0	0	4	0	0	Acidobacteria	Acidobacteria_Gp1	Unclassified_Acidobacteria_Gp1	Unclassified_Acidobacteria_Gp1	Unclassified_Acidobacteria_Gp1
ASV_858	0	0	0	0	0	0	0	0	0	Acidobacteria	Acidobacteria_Gp1	Unclassified_Acidobacteria_Gp1	Unclassified_Acidobacteria_Gp1	Unclassified_Acidobacteria_Gp1
ASV_861	0	0	0	0	0	0	0	0	0	Acidobacteria	Acidobacteria_Gp1	Unclassified_Acidobacteria_Gp1	Unclassified_Acidobacteria_Gp1	Unclassified_Acidobacteria_Gp1
ASV_866	0	0	0	0	0	0	0	0	0	Acidobacteria	Acidobacteria_Gp1	Unclassified_Acidobacteria_Gp1	Unclassified_Acidobacteria_Gp1	Unclassified_Acidobacteria_Gp1
ASV_889	0	0	0	0	0	0	0	0	0	Acidobacteria	Acidobacteria_Gp1	Unclassified_Acidobacteria_Gp1	Unclassified_Acidobacteria_Gp1	Unclassified_Acidobacteria_Gp1
ASV_92	0	0	0	0	0	8	0	3	0	Acidobacteria	Acidobacteria_Gp1	Unclassified_Acidobacteria_Gp1	Unclassified_Acidobacteria_Gp1	Unclassified_Acidobacteria_Gp1
ASV_945	0	0	0	0	0	0	0	0	0	Acidobacteria	Acidobacteria_Gp1	Unclassified_Acidobacteria_Gp1	Unclassified_Acidobacteria_Gp1	Unclassified_Acidobacteria_Gp1
ASV_957	0	0	0	0	0	0	0	0	0	Acidobacteria	Acidobacteria_Gp1	Unclassified_Acidobacteria_Gp1	Unclassified_Acidobacteria_Gp1	Unclassified_Acidobacteria_Gp1
ASV_969	0	0	0	0	0	0	0	0	0	Acidobacteria	Acidobacteria_Gp1	Unclassified_Acidobacteria_Gp1	Unclassified_Acidobacteria_Gp1	Unclassified_Acidobacteria_Gp1
ASV_973	0	0	0	0	0	0	0	0	0	Acidobacteria	Acidobacteria_Gp1	Unclassified_Acidobacteria_Gp1	Unclassified_Acidobacteria_Gp1	Unclassified_Acidobacteria_Gp1
ASV_978	0	0	0	0	0	0	0	0	3	Acidobacteria	Acidobacteria_Gp1	Unclassified_Acidobacteria_Gp1	Unclassified_Acidobacteria_Gp1	Unclassified_Acidobacteria_Gp1
ASV_989	0	0	0	0	0	0	0	0	0	Acidobacteria	Acidobacteria_Gp1	Unclassified_Acidobacteria_Gp1	Unclassified_Acidobacteria_Gp1	Unclassified_Acidobacteria_Gp1
ASV_1148	0	0	0	0	0	0	0	0	0	Acidobacteria	Acidobacteria_Gp3	Unclassified_Acidobacteria_Gp3	Unclassified_Acidobacteria_Gp3	Unclassified_Acidobacteria_Gp3
ASV_1196	0	0	0	0	0	0	0	0	0	Acidobacteria	Acidobacteria_Gp3	Unclassified_Acidobacteria_Gp3	Unclassified_Acidobacteria_Gp3	Unclassified_Acidobacteria_Gp3
ASV_1243	0	0	0	0	0	0	0	0	0	Acidobacteria	Acidobacteria_Gp3	Unclassified_Acidobacteria_Gp3	Unclassified_Acidobacteria_Gp3	Unclassified_Acidobacteria_Gp3
ASV_1310	0	0	0	0	0	0	0	0	0	Acidobacteria	Acidobacteria_Gp3	Unclassified_Acidobacteria_Gp3	Unclassified_Acidobacteria_Gp3	Unclassified_Acidobacteria_Gp3
ASV_179	0	0	0	0	0	0	0	0	0	Acidobacteria	Acidobacteria_Gp3	Unclassified_Acidobacteria_Gp3	Unclassified_Acidobacteria_Gp3	Unclassified_Acidobacteria_Gp3
ASV_184	0	0	0	0	0	0	0	0	0	Acidobacteria	Acidobacteria_Gp3	Unclassified_Acidobacteria_Gp3	Unclassified_Acidobacteria_Gp3	Unclassified_Acidobacteria_Gp3
ASV_231	0	0	0	0	0	0	0	0	0	Acidobacteria	Acidobacteria_Gp3	Unclassified_Acidobacteria_Gp3	Unclassified_Acidobacteria_Gp3	Unclassified_Acidobacteria_Gp3
ASV_388	0	0	0	0	0	0	0	0	0	Acidobacteria	Acidobacteria_Gp3	Unclassified_Acidobacteria_Gp3	Unclassified_Acidobacteria_Gp3	Unclassified_Acidobacteria_Gp3
ASV_475	0	0	0	0	0	9	0	0	0	Acidobacteria	Acidobacteria_Gp3	Unclassified_Acidobacteria_Gp3	Unclassified_Acidobacteria_Gp3	Unclassified_Acidobacteria_Gp3
ASV_529	0	0	0	0	0	8	0	0	0	Acidobacteria	Acidobacteria_Gp3	Unclassified_Acidobacteria_Gp3	Unclassified_Acidobacteria_Gp3	Unclassified_Acidobacteria_Gp3
ASV_551	0	0	0	0	0	0	0	0	0	Acidobacteria	Acidobacteria_Gp3	Unclassified_Acidobacteria_Gp3	Unclassified_Acidobacteria_Gp3	Unclassified_Acidobacteria_Gp3
ASV_604	0	0	0	0	0	0	0	0	0	Acidobacteria	Acidobacteria_Gp3	Unclassified_Acidobacteria_Gp3	Unclassified_Acidobacteria_Gp3	Unclassified_Acidobacteria_Gp3
ASV_605	0	0	0	0	0	0	0	0	0	Acidobacteria	Acidobacteria_Gp3	Unclassified_Acidobacteria_Gp3	Unclassified_Acidobacteria_Gp3	Unclassified_Acidobacteria_Gp3
ASV_639	0	0	0	0	0	6	0	0	0	Acidobacteria	Acidobacteria_Gp3	Unclassified_Acidobacteria_Gp3	Unclassified_Acidobacteria_Gp3	Unclassified_Acidobacteria_Gp3
ASV_748	0	0	0	0	0	0	0	0	0	Acidobacteria	Acidobacteria_Gp3	Unclassified_Acidobacteria_Gp3	Unclassified_Acidobacteria_Gp3	Unclassified_Acidobacteria_Gp3
ASV_755	0	0	0	0	0	0	0	0	0	Acidobacteria	Acidobacteria_Gp3	Unclassified_Acidobacteria_Gp3	Unclassified_Acidobacteria_Gp3	Unclassified_Acidobacteria_Gp3
ASV_759	0	0	0	0	0	0	0	0	0	Acidobacteria	Acidobacteria_Gp3	Unclassified_Acidobacteria_Gp3	Unclassified_Acidobacteria_Gp3	Unclassified_Acidobacteria_Gp3
ASV_783	0	0	0	0	0	0	0	0	0	Acidobacteria	Acidobacteria_Gp3	Unclassified_Acidobacteria_Gp3	Unclassified_Acidobacteria_Gp3	Unclassified_Acidobacteria_Gp3
ASV_784	0	0	0	0	0	0	0	0	0	Acidobacteria	Acidobacteria_Gp3	Unclassified_Acidobacteria_Gp3	Unclassified_Acidobacteria_Gp3	Unclassified_Acidobacteria_Gp3
ASV_827	0	0	0	0	0	0	0	0	0	Acidobacteria	Acidobacteria_Gp3	Unclassified_Acidobacteria_Gp3	Unclassified_Acidobacteria_Gp3	Unclassified_Acidobacteria_Gp3
ASV_828	0	0	0	0	0	0	0	0	0	Acidobacteria	Acidobacteria_Gp3	Unclassified_Acidobacteria_Gp3	Unclassified_Acidobacteria_Gp3	Unclassified_Acidobacteria_Gp3
ASV_937	0	0	0	0	0	0	0	3	0	Acidobacteria	Acidobacteria_Gp3	Unclassified_Acidobacteria_Gp3	Unclassified_Acidobacteria_Gp3	Unclassified_Acidobacteria_Gp3
ASV_967	0	0	0	0	0	0	0	0	0	Acidobacteria	Acidobacteria_Gp3	Unclassified_Acidobacteria_Gp3	Unclassified_Acidobacteria_Gp3	Unclassified_Acidobacteria_Gp3
ASV_760	0	0	0	0	0	0	0	0	0	Acidobacteria	Acidobacteria_Gp1	Acidobacterium	Unclassified_Acidobacterium	Unclassified_Acidobacterium
ASV_1063	0	0	0	0	0	2	0	0	0	Actinobacteria	Actinobacteria	Unclassified_Actinobacteria	Unclassified_Actinobacteria	Unclassified_Actinobacteria
ASV_1129	0	0	0	0	0	0	0	0	0	Actinobacteria	Actinobacteria	Unclassified_Actinobacteria	Unclassified_Actinobacteria	Unclassified_Actinobacteria
ASV_113	52	0	0	0	0	0	0	0	0	Actinobacteria	Actinobacteria	Unclassified_Actinobacteria	Unclassified_Actinobacteria	Unclassified_Actinobacteria
ASV_1155	0	0	0	0	0	0	0	0	0	Actinobacteria	Actinobacteria	Unclassified_Actinobacteria	Unclassified_Actinobacteria	Unclassified_Actinobacteria
ASV_1332	0	0	0	0	0	0	0	0	0	Actinobacteria	Actinobacteria	Unclassified_Actinobacteria	Unclassified_Actinobacteria	Unclassified_Actinobacteria
ASV_204	0	0	0	0	0	0	0	0	0	Actinobacteria	Actinobacteria	Unclassified_Actinobacteria	Unclassified_Actinobacteria	Unclassified_Actinobacteria
ASV_220	0	0	0	0	0	0	0	0	0	Actinobacteria	Actinobacteria	Unclassified_Actinobacteria	Unclassified_Actinobacteria	Unclassified_Actinobacteria
ASV_272	0	0	0	0	0	0	0	0	0	Actinobacteria	Actinobacteria	Unclassified_Actinobacteria	Unclassified_Actinobacteria	Unclassified_Actinobacteria
ASV_302	16	0	0	0	0	0	0	0	0	Actinobacteria	Actinobacteria	Unclassified_Actinobacteria	Unclassified_Actinobacteria	Unclassified_Actinobacteria
ASV_315	0	0	0	0	0	0	0	0	0	Actinobacteria	Actinobacteria	Unclassified_Actinobacteria	Unclassified_Actinobacteria	Unclassified_Actinobacteria
ASV_321	0	0	0	0	0	0	0	0	0	Actinobacteria	Actinobacteria	Unclassified_Actinobacteria	Unclassified_Actinobacteria	Unclassified_Actinobacteria
ASV_363	13	0	0	0	0	0	0	0	0	Actinobacteria	Actinobacteria	Unclassified_Actinobacteria	Unclassified_Actinobacteria	Unclassified_Actinobacteria
ASV_365	0	13	0	0	0	0	0	0	0	Actinobacteria	Actinobacteria	Unclassified_Actinobacteria	Unclassified_Actinobacteria	Unclassified_Actinobacteria
ASV_381	0	0	0	0	0	0	0	0	0	Actinobacteria	Actinobacteria	Unclassified_Actinobacteria	Unclassified_Actinobacteria	Unclassified_Actinobacteria
ASV_456	0	0	0	0	0	0	0	0	10	Actinobacteria	Actinobacteria	Unclassified_Actinobacteria	Unclassified_Actinobacteria	Unclassified_Actinobacteria
ASV_513	0	8	0	0	0	0	0	0	0	Actinobacteria	Actinobacteria	Unclassified_Actinobacteria	Unclassified_Actinobacteria	Unclassified_Actinobacteria
ASV_541	0	0	0	0	0	0	0	0	0	Actinobacteria	Actinobacteria	Unclassified_Actinobacteria	Unclassified_Actinobacteria	Unclassified_Actinobacteria
ASV_630	0	0	0	0	0	0	0	0	0	Actinobacteria	Actinobacteria	Unclassified_Actinobacteria	Unclassified_Actinobacteria	Unclassified_Actinobacteria
ASV_634	0	0	0	0	0	0	0	0	0	Actinobacteria	Actinobacteria	Unclassified_Actinobacteria	Unclassified_Actinobacteria	Unclassified_Actinobacteria
ASV_662	0	0	0	0	0	0	0	0	6	Actinobacteria	Actinobacteria	Unclassified_Actinobacteria	Unclassified_Actinobacteria	Unclassified_Actinobacteria
ASV_667	0	0	0	0	0	0	0	0	0	Actinobacteria	Actinobacteria	Unclassified_Actinobacteria	Unclassified_Actinobacteria	Unclassified_Actinobacteria
ASV_83	20	19	0	0	0	0	0	0	0	Actinobacteria	Actinobacteria	Unclassified_Actinobacteria	Unclassified_Actinobacteria	Unclassified_Actinobacteria
ASV_843	0	0	0	0	0	0	0	0	4	Actinobacteria	Actinobacteria	Unclassified_Actinobacteria	Unclassified_Actinobacteria	Unclassified_Actinobacteria
ASV_1007	2	0	0	0	0	0	0	0	0	Actinobacteria	Actinobacteria	Actinomycetales	Unclassified_Actinomycetales	Unclassified_Actinomycetales
ASV_101	0	0	0	0	0	18	10	12	0	Actinobacteria	Actinobacteria	Actinomycetales	Unclassified_Actinomycetales	Unclassified_Actinomycetales
ASV_1010	2	0	0	0	0	0	0	0	0	Actinobacteria	Actinobacteria	Actinomycetales	Unclassified_Actinomycetales	Unclassified_Actinomycetales
ASV_1011	2	0	0	0	0	0	0	0	0	Actinobacteria	Actinobacteria	Actinomycetales	Unclassified_Actinomycetales	Unclassified_Actinomycetales
ASV_1013	2	0	0	0	0	0	0	0	0	Actinobacteria	Actinobacteria	Actinomycetales	Unclassified_Actinomycetales	Unclassified_Actinomycetales
ASV_1016	2	0	0	0	0	0	0	0	0	Actinobacteria	Actinobacteria	Actinomycetales	Unclassified_Actinomycetales	Unclassified_Actinomycetales
ASV_1043	0	0	0	2	0	0	0	0	0	Actinobacteria	Actinobacteria	Actinomycetales	Unclassified_Actinomycetales	Unclassified_Actinomycetales
ASV_1086	0	0	0	0	0	0	2	0	0	Actinobacteria	Actinobacteria	Actinomycetales	Unclassified_Actinomycetales	Unclassified_Actinomycetales
ASV_11	16	0	0	0	0	61	51	66	0	Actinobacteria	Actinobacteria	Actinomycetales	Unclassified_Actinomycetales	Unclassified_Actinomycetales
ASV_1111	0	0	0	0	0	0	0	0	0	Actinobacteria	Actinobacteria	Actinomycetales	Unclassified_Actinomycetales	Unclassified_Actinomycetales
ASV_1118	0	0	0	0	0	0	0	0	0	Actinobacteria	Actinobacteria	Actinomycetales	Unclassified_Actinomycetales	Unclassified_Actinomycetales
ASV_112	0	0	0	0	0	6	0	6	0	Actinobacteria	Actinobacteria	Actinomycetales	Unclassified_Actinomycetales	Unclassified_Actinomycetales
ASV_1125	0	0	0	0	0	0	0	0	0	Actinobacteria	Actinobacteria	Actinomycetales	Unclassified_Actinomycetales	Unclassified_Actinomycetales
ASV_1131	0	0	0	0	0	0	0	0	0	Actinobacteria	Actinobacteria	Actinomycetales	Unclassified_Actinomycetales	Unclassified_Actinomycetales
ASV_1139	0	0	0	0	0	0	0	0	0	Actinobacteria	Actinobacteria	Actinomycetales	Unclassified_Actinomycetales	Unclassified_Actinomycetales
ASV_1142	0	0	0	0	0	0	0	0	0	Actinobacteria	Actinobacteria	Actinomycetales	Unclassified_Actinomycetales	Unclassified_Actinomycetales
ASV_1143	0	0	0	0	0	0	0	0	0	Actinobacteria	Actinobacteria	Actinomycetales	Unclassified_Actinomycetales	Unclassified_Actinomycetales
ASV_1182	0	0	0	0	0	0	0	0	2	Actinobacteria	Actinobacteria	Actinomycetales	Unclassified_Actinomycetales	Unclassified_Actinomycetales
ASV_1201	0	0	0	0	0	0	0	0	0	Actinobacteria	Actinobacteria	Actinomycetales	Unclassified_Actinomycetales	Unclassified_Actinomycetales
ASV_1238	0	1	0	0	0	0	0	0	0	Actinobacteria	Actinobacteria	Actinomycetales	Unclassified_Actinomycetales	Unclassified_Actinomycetales
ASV_1250	0	0	1	0	0	0	0	0	0	Actinobacteria	Actinobacteria	Actinomycetales	Unclassified_Actinomycetales	Unclassified_Actinomycetales
ASV_1251	0	0	1	0	0	0	0	0	0	Actinobacteria	Actinobacteria	Actinomycetales	Unclassified_Actinomycetales	Unclassified_Actinomycetales
ASV_1252	0	0	1	0	0	0	0	0	0	Actinobacteria	Actinobacteria	Actinomycetales	Unclassified_Actinomycetales	Unclassified_Actinomycetales
ASV_1262	0	0	0	0	0	1	0	0	0	Actinobacteria	Actinobacteria	Actinomycetales	Unclassified_Actinomycetales	Unclassified_Actinomycetales
ASV_1267	0	0	0	0	0	1	0	0	0	Actinobacteria	Actinobacteria	Actinomycetales	Unclassified_Actinomycetales	Unclassified_Actinomycetales
ASV_1269	0	0	0	0	0	1	0	0	0	Actinobacteria	Actinobacteria	Actinomycetales	Unclassified_Actinomycetales	Unclassified_Actinomycetales
ASV_1270	0	0	0	0	0	1	0	0	0	Actinobacteria	Actinobacteria	Actinomycetales	Unclassified_Actinomycetales	Unclassified_Actinomycetales
ASV_1306	0	0	0	0	0	0	0	0	0	Actinobacteria	Actinobacteria	Actinomycetales	Unclassified_Actinomycetales	Unclassified_Actinomycetales
ASV_1308	0	0	0	0	0	0	0	0	0	Actinobacteria	Actinobacteria	Actinomycetales	Unclassified_Actinomycetales	Unclassified_Actinomycetales
ASV_1339	0	0	0	0	0	0	0	0	0	Actinobacteria	Actinobacteria	Actinomycetales	Unclassified_Actinomycetales	Unclassified_Actinomycetales
ASV_1341	0	0	0	0	0	0	0	0	0	Actinobacteria	Actinobacteria	Actinomycetales	Unclassified_Actinomycetales	Unclassified_Actinomycetales
ASV_1349	0	0	0	0	0	0	0	0	0	Actinobacteria	Actinobacteria	Actinomycetales	Unclassified_Actinomycetales	Unclassified_Actinomycetales
ASV_167	0	0	0	0	0	0	0	0	0	Actinobacteria	Actinobacteria	Actinomycetales	Unclassified_Actinomycetales	Unclassified_Actinomycetales
ASV_176	0	0	0	0	0	0	0	0	0	Actinobacteria	Actinobacteria	Actinomycetales	Unclassified_Actinomycetales	Unclassified_Actinomycetales
ASV_189	0	0	14	0	0	0	0	0	0	Actinobacteria	Actinobacteria	Actinomycetales	Unclassified_Actinomycetales	Unclassified_Actinomycetales
ASV_198	0	0	0	0	0	0	0	0	0	Actinobacteria	Actinobacteria	Actinomycetales	Unclassified_Actinomycetales	Unclassified_Actinomycetales
ASV_249	0	0	0	0	0	0	21	0	0	Actinobacteria	Actinobacteria	Actinomycetales	Unclassified_Actinomycetales	Unclassified_Actinomycetales
ASV_251	0	0	0	0	0	0	0	0	0	Actinobacteria	Actinobacteria	Actinomycetales	Unclassified_Actinomycetales	Unclassified_Actinomycetales
ASV_256	0	0	0	0	0	0	0	0	0	Actinobacteria	Actinobacteria	Actinomycetales	Unclassified_Actinomycetales	Unclassified_Actinomycetales
ASV_268	0	0	0	0	0	0	0	0	0	Actinobacteria	Actinobacteria	Actinomycetales	Unclassified_Actinomycetales	Unclassified_Actinomycetales
ASV_271	0	0	0	0	0	0	0	0	0	Actinobacteria	Actinobacteria	Actinomycetales	Unclassified_Actinomycetales	Unclassified_Actinomycetales
ASV_279	18	0	0	0	0	0	0	0	0	Actinobacteria	Actinobacteria	Actinomycetales	Unclassified_Actinomycetales	Unclassified_Actinomycetales
ASV_287	0	0	0	0	0	0	0	0	0	Actinobacteria	Actinobacteria	Actinomycetales	Unclassified_Actinomycetales	Unclassified_Actinomycetales
ASV_293	0	0	0	0	0	17	0	0	0	Actinobacteria	Actinobacteria	Actinomycetales	Unclassified_Actinomycetales	Unclassified_Actinomycetales
ASV_294	0	0	0	0	0	5	0	11	0	Actinobacteria	Actinobacteria	Actinomycetales	Unclassified_Actinomycetales	Unclassified_Actinomycetales
ASV_30	61	50	0	0	0	0	0	0	0	Actinobacteria	Actinobacteria	Actinomycetales	Unclassified_Actinomycetales	Unclassified_Actinomycetales
ASV_305	0	0	0	0	0	0	0	0	0	Actinobacteria	Actinobacteria	Actinomycetales	Unclassified_Actinomycetales	Unclassified_Actinomycetales
ASV_31	0	0	0	0	0	15	28	45	0	Actinobacteria	Actinobacteria	Actinomycetales	Unclassified_Actinomycetales	Unclassified_Actinomycetales
ASV_35	63	39	0	0	0	0	0	0	0	Actinobacteria	Actinobacteria	Actinomycetales	Unclassified_Actinomycetales	Unclassified_Actinomycetales
ASV_359	0	0	0	0	0	0	0	0	0	Actinobacteria	Actinobacteria	Actinomycetales	Unclassified_Actinomycetales	Unclassified_Actinomycetales
ASV_366	0	0	0	0	0	0	0	0	0	Actinobacteria	Actinobacteria	Actinomycetales	Unclassified_Actinomycetales	Unclassified_Actinomycetales
ASV_374	0	0	0	0	0	0	0	0	0	Actinobacteria	Actinobacteria	Actinomycetales	Unclassified_Actinomycetales	Unclassified_Actinomycetales
ASV_38	0	0	5	0	21	0	0	0	0	Actinobacteria	Actinobacteria	Actinomycetales	Unclassified_Actinomycetales	Unclassified_Actinomycetales
ASV_386	12	0	0	0	0	0	0	0	0	Actinobacteria	Actinobacteria	Actinomycetales	Unclassified_Actinomycetales	Unclassified_Actinomycetales
ASV_44	0	0	12	0	0	0	0	0	0	Actinobacteria	Actinobacteria	Actinomycetales	Unclassified_Actinomycetales	Unclassified_Actinomycetales
ASV_446	0	0	0	0	0	10	0	0	0	Actinobacteria	Actinobacteria	Actinomycetales	Unclassified_Actinomycetales	Unclassified_Actinomycetales
ASV_496	0	0	0	0	0	0	0	0	9	Actinobacteria	Actinobacteria	Actinomycetales	Unclassified_Actinomycetales	Unclassified_Actinomycetales
ASV_517	0	8	0	0	0	0	0	0	0	Actinobacteria	Actinobacteria	Actinomycetales	Unclassified_Actinomycetales	Unclassified_Actinomycetales
ASV_562	7	0	0	0	0	0	0	0	0	Actinobacteria	Actinobacteria	Actinomycetales	Unclassified_Actinomycetales	Unclassified_Actinomycetales
ASV_576	0	0	7	0	0	0	0	0	0	Actinobacteria	Actinobacteria	Actinomycetales	Unclassified_Actinomycetales	Unclassified_Actinomycetales
ASV_58	56	0	0	10	0	0	29	0	9	Actinobacteria	Actinobacteria	Actinomycetales	Unclassified_Actinomycetales	Unclassified_Actinomycetales
ASV_586	0	0	0	0	0	0	7	0	0	Actinobacteria	Actinobacteria	Actinomycetales	Unclassified_Actinomycetales	Unclassified_Actinomycetales
ASV_59	0	0	0	0	0	0	0	0	0	Actinobacteria	Actinobacteria	Actinomycetales	Unclassified_Actinomycetales	Unclassified_Actinomycetales
ASV_606	0	0	0	0	0	0	0	0	0	Actinobacteria	Actinobacteria	Actinomycetales	Unclassified_Actinomycetales	Unclassified_Actinomycetales
ASV_624	6	0	0	0	0	0	0	0	0	Actinobacteria	Actinobacteria	Actinomycetales	Unclassified_Actinomycetales	Unclassified_Actinomycetales
ASV_631	0	0	0	0	0	0	0	0	0	Actinobacteria	Actinobacteria	Actinomycetales	Unclassified_Actinomycetales	Unclassified_Actinomycetales
ASV_633	0	0	0	0	0	0	0	0	0	Actinobacteria	Actinobacteria	Actinomycetales	Unclassified_Actinomycetales	Unclassified_Actinomycetales
ASV_636	0	0	6	0	0	0	0	0	0	Actinobacteria	Actinobacteria	Actinomycetales	Unclassified_Actinomycetales	Unclassified_Actinomycetales
ASV_653	0	0	0	0	0	0	0	0	0	Actinobacteria	Actinobacteria	Actinomycetales	Unclassified_Actinomycetales	Unclassified_Actinomycetales
ASV_656	0	0	0	0	0	0	0	0	0	Actinobacteria	Actinobacteria	Actinomycetales	Unclassified_Actinomycetales	Unclassified_Actinomycetales
ASV_658	0	0	0	0	0	0	0	0	0	Actinobacteria	Actinobacteria	Actinomycetales	Unclassified_Actinomycetales	Unclassified_Actinomycetales
ASV_67	0	0	0	0	0	0	0	0	0	Actinobacteria	Actinobacteria	Actinomycetales	Unclassified_Actinomycetales	Unclassified_Actinomycetales
ASV_681	5	0	0	0	0	0	0	0	0	Actinobacteria	Actinobacteria	Actinomycetales	Unclassified_Actinomycetales	Unclassified_Actinomycetales
ASV_71	21	23	0	0	0	0	0	0	0	Actinobacteria	Actinobacteria	Actinomycetales	Unclassified_Actinomycetales	Unclassified_Actinomycetales
ASV_727	0	0	0	0	0	0	0	0	0	Actinobacteria	Actinobacteria	Actinomycetales	Unclassified_Actinomycetales	Unclassified_Actinomycetales
ASV_76	42	0	0	0	0	0	29	0	9	Actinobacteria	Actinobacteria	Actinomycetales	Unclassified_Actinomycetales	Unclassified_Actinomycetales
ASV_77	0	0	0	0	0	0	0	0	0	Actinobacteria	Actinobacteria	Actinomycetales	Unclassified_Actinomycetales	Unclassified_Actinomycetales
ASV_776	0	0	0	0	0	0	0	0	0	Actinobacteria	Actinobacteria	Actinomycetales	Unclassified_Actinomycetales	Unclassified_Actinomycetales
ASV_788	0	0	0	0	0	0	0	0	0	Actinobacteria	Actinobacteria	Actinomycetales	Unclassified_Actinomycetales	Unclassified_Actinomycetales
ASV_81	56	0	0	0	0	0	20	0	0	Actinobacteria	Actinobacteria	Actinomycetales	Unclassified_Actinomycetales	Unclassified_Actinomycetales
ASV_816	0	0	0	0	0	0	0	0	0	Actinobacteria	Actinobacteria	Actinomycetales	Unclassified_Actinomycetales	Unclassified_Actinomycetales
ASV_817	0	0	0	0	0	0	0	0	0	Actinobacteria	Actinobacteria	Actinomycetales	Unclassified_Actinomycetales	Unclassified_Actinomycetales
ASV_820	0	0	0	0	0	0	0	0	0	Actinobacteria	Actinobacteria	Actinomycetales	Unclassified_Actinomycetales	Unclassified_Actinomycetales
ASV_824	0	0	0	0	0	0	0	0	0	Actinobacteria	Actinobacteria	Actinomycetales	Unclassified_Actinomycetales	Unclassified_Actinomycetales
ASV_899	0	0	0	0	0	3	0	0	0	Actinobacteria	Actinobacteria	Actinomycetales	Unclassified_Actinomycetales	Unclassified_Actinomycetales
ASV_90	49	0	0	0	0	0	0	0	9	Actinobacteria	Actinobacteria	Actinomycetales	Unclassified_Actinomycetales	Unclassified_Actinomycetales
ASV_920	0	0	0	0	0	0	3	0	0	Actinobacteria	Actinobacteria	Actinomycetales	Unclassified_Actinomycetales	Unclassified_Actinomycetales
ASV_93	48	0	0	0	0	0	16	0	0	Actinobacteria	Actinobacteria	Actinomycetales	Unclassified_Actinomycetales	Unclassified_Actinomycetales
ASV_946	0	0	0	0	0	0	0	0	0	Actinobacteria	Actinobacteria	Actinomycetales	Unclassified_Actinomycetales	Unclassified_Actinomycetales
ASV_952	0	0	0	0	0	0	0	0	0	Actinobacteria	Actinobacteria	Actinomycetales	Unclassified_Actinomycetales	Unclassified_Actinomycetales
ASV_954	0	0	0	0	0	0	0	0	0	Actinobacteria	Actinobacteria	Actinomycetales	Unclassified_Actinomycetales	Unclassified_Actinomycetales
ASV_955	0	0	0	0	0	0	0	0	0	Actinobacteria	Actinobacteria	Actinomycetales	Unclassified_Actinomycetales	Unclassified_Actinomycetales
ASV_990	0	0	0	0	0	0	0	0	0	Actinobacteria	Actinobacteria	Actinomycetales	Unclassified_Actinomycetales	Unclassified_Actinomycetales
ASV_1015	2	0	0	0	0	0	0	0	0	Proteobacteria	Alphaproteobacteria	Unclassified_Alphaproteobacteria	Unclassified_Alphaproteobacteria	Unclassified_Alphaproteobacteria
ASV_1070	0	0	0	0	0	0	2	0	0	Proteobacteria	Alphaproteobacteria	Unclassified_Alphaproteobacteria	Unclassified_Alphaproteobacteria	Unclassified_Alphaproteobacteria
ASV_1081	0	0	0	0	0	0	2	0	0	Proteobacteria	Alphaproteobacteria	Unclassified_Alphaproteobacteria	Unclassified_Alphaproteobacteria	Unclassified_Alphaproteobacteria
ASV_1103	0	0	0	0	0	0	0	0	0	Proteobacteria	Alphaproteobacteria	Unclassified_Alphaproteobacteria	Unclassified_Alphaproteobacteria	Unclassified_Alphaproteobacteria
ASV_1167	0	0	0	0	0	0	0	0	0	Proteobacteria	Alphaproteobacteria	Unclassified_Alphaproteobacteria	Unclassified_Alphaproteobacteria	Unclassified_Alphaproteobacteria
ASV_1199	0	0	0	0	0	0	0	0	0	Proteobacteria	Alphaproteobacteria	Unclassified_Alphaproteobacteria	Unclassified_Alphaproteobacteria	Unclassified_Alphaproteobacteria
ASV_1204	0	0	0	0	0	0	0	0	0	Proteobacteria	Alphaproteobacteria	Unclassified_Alphaproteobacteria	Unclassified_Alphaproteobacteria	Unclassified_Alphaproteobacteria
ASV_1276	0	0	0	0	0	0	1	0	0	Proteobacteria	Alphaproteobacteria	Unclassified_Alphaproteobacteria	Unclassified_Alphaproteobacteria	Unclassified_Alphaproteobacteria
ASV_1279	0	0	0	0	0	0	1	0	0	Proteobacteria	Alphaproteobacteria	Unclassified_Alphaproteobacteria	Unclassified_Alphaproteobacteria	Unclassified_Alphaproteobacteria
ASV_1315	0	0	0	0	0	0	0	0	0	Proteobacteria	Alphaproteobacteria	Unclassified_Alphaproteobacteria	Unclassified_Alphaproteobacteria	Unclassified_Alphaproteobacteria
ASV_1323	0	0	0	0	0	0	0	0	1	Proteobacteria	Alphaproteobacteria	Unclassified_Alphaproteobacteria	Unclassified_Alphaproteobacteria	Unclassified_Alphaproteobacteria
ASV_1327	0	0	0	0	0	0	0	0	1	Proteobacteria	Alphaproteobacteria	Unclassified_Alphaproteobacteria	Unclassified_Alphaproteobacteria	Unclassified_Alphaproteobacteria
ASV_1336	0	0	0	0	0	0	0	0	0	Proteobacteria	Alphaproteobacteria	Unclassified_Alphaproteobacteria	Unclassified_Alphaproteobacteria	Unclassified_Alphaproteobacteria
ASV_151	0	0	0	0	0	0	0	0	0	Proteobacteria	Alphaproteobacteria	Unclassified_Alphaproteobacteria	Unclassified_Alphaproteobacteria	Unclassified_Alphaproteobacteria
ASV_358	0	0	0	0	0	0	0	0	0	Proteobacteria	Alphaproteobacteria	Unclassified_Alphaproteobacteria	Unclassified_Alphaproteobacteria	Unclassified_Alphaproteobacteria
ASV_431	0	0	0	0	0	0	0	0	0	Proteobacteria	Alphaproteobacteria	Unclassified_Alphaproteobacteria	Unclassified_Alphaproteobacteria	Unclassified_Alphaproteobacteria
ASV_454	0	0	0	0	0	0	0	0	0	Proteobacteria	Alphaproteobacteria	Unclassified_Alphaproteobacteria	Unclassified_Alphaproteobacteria	Unclassified_Alphaproteobacteria
ASV_668	0	0	0	0	0	0	0	0	0	Proteobacteria	Alphaproteobacteria	Unclassified_Alphaproteobacteria	Unclassified_Alphaproteobacteria	Unclassified_Alphaproteobacteria
ASV_703	0	0	0	0	0	5	0	0	0	Proteobacteria	Alphaproteobacteria	Unclassified_Alphaproteobacteria	Unclassified_Alphaproteobacteria	Unclassified_Alphaproteobacteria
ASV_736	0	0	0	0	0	0	0	0	0	Proteobacteria	Alphaproteobacteria	Unclassified_Alphaproteobacteria	Unclassified_Alphaproteobacteria	Unclassified_Alphaproteobacteria
ASV_745	0	0	0	0	0	0	0	0	0	Proteobacteria	Alphaproteobacteria	Unclassified_Alphaproteobacteria	Unclassified_Alphaproteobacteria	Unclassified_Alphaproteobacteria
ASV_750	0	0	0	0	0	0	0	0	0	Proteobacteria	Alphaproteobacteria	Unclassified_Alphaproteobacteria	Unclassified_Alphaproteobacteria	Unclassified_Alphaproteobacteria
ASV_758	0	0	0	0	0	0	0	0	0	Proteobacteria	Alphaproteobacteria	Unclassified_Alphaproteobacteria	Unclassified_Alphaproteobacteria	Unclassified_Alphaproteobacteria
ASV_801	0	0	0	0	0	4	0	0	0	Proteobacteria	Alphaproteobacteria	Unclassified_Alphaproteobacteria	Unclassified_Alphaproteobacteria	Unclassified_Alphaproteobacteria
ASV_811	0	0	0	0	0	0	0	4	0	Proteobacteria	Alphaproteobacteria	Unclassified_Alphaproteobacteria	Unclassified_Alphaproteobacteria	Unclassified_Alphaproteobacteria
ASV_839	0	0	0	0	0	0	0	0	0	Proteobacteria	Alphaproteobacteria	Unclassified_Alphaproteobacteria	Unclassified_Alphaproteobacteria	Unclassified_Alphaproteobacteria
ASV_842	0	0	0	0	0	0	0	0	4	Proteobacteria	Alphaproteobacteria	Unclassified_Alphaproteobacteria	Unclassified_Alphaproteobacteria	Unclassified_Alphaproteobacteria
ASV_863	0	0	0	0	0	0	0	0	0	Proteobacteria	Alphaproteobacteria	Unclassified_Alphaproteobacteria	Unclassified_Alphaproteobacteria	Unclassified_Alphaproteobacteria
ASV_875	0	3	0	0	0	0	0	0	0	Proteobacteria	Alphaproteobacteria	Unclassified_Alphaproteobacteria	Unclassified_Alphaproteobacteria	Unclassified_Alphaproteobacteria
ASV_913	0	0	0	0	0	0	3	0	0	Proteobacteria	Alphaproteobacteria	Unclassified_Alphaproteobacteria	Unclassified_Alphaproteobacteria	Unclassified_Alphaproteobacteria
ASV_932	0	0	0	0	0	0	0	3	0	Proteobacteria	Alphaproteobacteria	Unclassified_Alphaproteobacteria	Unclassified_Alphaproteobacteria	Unclassified_Alphaproteobacteria
ASV_940	0	0	0	0	0	0	0	3	0	Proteobacteria	Alphaproteobacteria	Unclassified_Alphaproteobacteria	Unclassified_Alphaproteobacteria	Unclassified_Alphaproteobacteria
ASV_998	0	0	0	0	0	0	0	0	0	Proteobacteria	Alphaproteobacteria	Unclassified_Alphaproteobacteria	Unclassified_Alphaproteobacteria	Unclassified_Alphaproteobacteria
ASV_999	0	0	0	0	0	0	0	0	0	Proteobacteria	Alphaproteobacteria	Unclassified_Alphaproteobacteria	Unclassified_Alphaproteobacteria	Unclassified_Alphaproteobacteria
ASV_1028	0	0	0	0	0	0	0	0	0	Firmicutes	Bacilli	Bacillales	Unclassified_Bacillales	Unclassified_Bacillales
ASV_1077	0	0	0	0	0	0	2	0	0	Firmicutes	Bacilli	Bacillales	Unclassified_Bacillales	Unclassified_Bacillales
ASV_427	0	0	0	0	0	0	11	0	0	Firmicutes	Bacilli	Bacillales	Unclassified_Bacillales	Unclassified_Bacillales
ASV_64	27	0	0	0	0	0	0	0	50	Firmicutes	Bacilli	Bacillales	Unclassified_Bacillales	Unclassified_Bacillales
ASV_806	0	0	0	0	0	0	4	0	0	Firmicutes	Bacilli	Bacillales	Unclassified_Bacillales	Unclassified_Bacillales
ASV_944	0	0	0	0	0	0	0	0	0	Firmicutes	Bacilli	Bacillales	Unclassified_Bacillales	Unclassified_Bacillales
ASV_1020	2	0	0	0	0	0	0	0	0	Firmicutes	Bacilli	Unclassified_Bacilli	Unclassified_Bacilli	Unclassified_Bacilli
ASV_1026	0	2	0	0	0	0	0	0	0	Firmicutes	Bacilli	Unclassified_Bacilli	Unclassified_Bacilli	Unclassified_Bacilli
ASV_1097	0	0	0	0	0	0	0	2	0	Firmicutes	Bacilli	Unclassified_Bacilli	Unclassified_Bacilli	Unclassified_Bacilli
ASV_1101	0	0	0	0	0	0	0	2	0	Firmicutes	Bacilli	Unclassified_Bacilli	Unclassified_Bacilli	Unclassified_Bacilli
ASV_1173	0	0	0	0	0	0	0	0	0	Firmicutes	Bacilli	Unclassified_Bacilli	Unclassified_Bacilli	Unclassified_Bacilli
ASV_1213	0	0	0	0	0	0	0	0	0	Firmicutes	Bacilli	Unclassified_Bacilli	Unclassified_Bacilli	Unclassified_Bacilli
ASV_1221	0	0	0	0	0	0	0	0	0	Firmicutes	Bacilli	Unclassified_Bacilli	Unclassified_Bacilli	Unclassified_Bacilli
ASV_1254	0	0	1	0	0	0	0	0	0	Firmicutes	Bacilli	Unclassified_Bacilli	Unclassified_Bacilli	Unclassified_Bacilli
ASV_1256	0	0	0	0	1	0	0	0	0	Firmicutes	Bacilli	Unclassified_Bacilli	Unclassified_Bacilli	Unclassified_Bacilli
ASV_1345	0	0	0	0	0	0	0	0	0	Firmicutes	Bacilli	Unclassified_Bacilli	Unclassified_Bacilli	Unclassified_Bacilli
ASV_280	0	0	18	0	0	0	0	0	0	Firmicutes	Bacilli	Unclassified_Bacilli	Unclassified_Bacilli	Unclassified_Bacilli
ASV_565	7	0	0	0	0	0	0	0	0	Firmicutes	Bacilli	Unclassified_Bacilli	Unclassified_Bacilli	Unclassified_Bacilli
ASV_654	0	0	0	0	0	0	0	0	0	Firmicutes	Bacilli	Unclassified_Bacilli	Unclassified_Bacilli	Unclassified_Bacilli
ASV_778	0	0	0	0	0	0	0	0	0	Firmicutes	Bacilli	Unclassified_Bacilli	Unclassified_Bacilli	Unclassified_Bacilli
ASV_1001	0	0	0	0	0	0	0	0	0	Unclassified_Bacteria	Unclassified_Bacteria	Unclassified_Bacteria	Unclassified_Bacteria	Unclassified_Bacteria
ASV_1003	0	0	0	0	0	0	0	0	0	Unclassified_Bacteria	Unclassified_Bacteria	Unclassified_Bacteria	Unclassified_Bacteria	Unclassified_Bacteria
ASV_1005	0	0	0	0	0	0	0	0	0	Unclassified_Bacteria	Unclassified_Bacteria	Unclassified_Bacteria	Unclassified_Bacteria	Unclassified_Bacteria
ASV_1014	2	0	0	0	0	0	0	0	0	Unclassified_Bacteria	Unclassified_Bacteria	Unclassified_Bacteria	Unclassified_Bacteria	Unclassified_Bacteria
ASV_1023	0	2	0	0	0	0	0	0	0	Unclassified_Bacteria	Unclassified_Bacteria	Unclassified_Bacteria	Unclassified_Bacteria	Unclassified_Bacteria
ASV_1024	0	2	0	0	0	0	0	0	0	Unclassified_Bacteria	Unclassified_Bacteria	Unclassified_Bacteria	Unclassified_Bacteria	Unclassified_Bacteria
ASV_1025	0	2	0	0	0	0	0	0	0	Unclassified_Bacteria	Unclassified_Bacteria	Unclassified_Bacteria	Unclassified_Bacteria	Unclassified_Bacteria
ASV_1027	0	2	0	0	0	0	0	0	0	Unclassified_Bacteria	Unclassified_Bacteria	Unclassified_Bacteria	Unclassified_Bacteria	Unclassified_Bacteria
ASV_1031	0	0	0	0	0	0	0	0	0	Unclassified_Bacteria	Unclassified_Bacteria	Unclassified_Bacteria	Unclassified_Bacteria	Unclassified_Bacteria
ASV_1033	0	0	0	0	0	0	0	0	0	Unclassified_Bacteria	Unclassified_Bacteria	Unclassified_Bacteria	Unclassified_Bacteria	Unclassified_Bacteria
ASV_1039	0	0	0	0	0	0	0	0	0	Unclassified_Bacteria	Unclassified_Bacteria	Unclassified_Bacteria	Unclassified_Bacteria	Unclassified_Bacteria
ASV_1042	0	0	2	0	0	0	0	0	0	Unclassified_Bacteria	Unclassified_Bacteria	Unclassified_Bacteria	Unclassified_Bacteria	Unclassified_Bacteria
ASV_1044	0	0	0	2	0	0	0	0	0	Unclassified_Bacteria	Unclassified_Bacteria	Unclassified_Bacteria	Unclassified_Bacteria	Unclassified_Bacteria
ASV_1046	0	0	0	0	2	0	0	0	0	Unclassified_Bacteria	Unclassified_Bacteria	Unclassified_Bacteria	Unclassified_Bacteria	Unclassified_Bacteria
ASV_1049	0	0	0	0	0	2	0	0	0	Unclassified_Bacteria	Unclassified_Bacteria	Unclassified_Bacteria	Unclassified_Bacteria	Unclassified_Bacteria
ASV_105	0	0	0	0	0	0	0	0	0	Unclassified_Bacteria	Unclassified_Bacteria	Unclassified_Bacteria	Unclassified_Bacteria	Unclassified_Bacteria
ASV_1052	0	0	0	0	0	2	0	0	0	Unclassified_Bacteria	Unclassified_Bacteria	Unclassified_Bacteria	Unclassified_Bacteria	Unclassified_Bacteria
ASV_1054	0	0	0	0	0	2	0	0	0	Unclassified_Bacteria	Unclassified_Bacteria	Unclassified_Bacteria	Unclassified_Bacteria	Unclassified_Bacteria
ASV_1056	0	0	0	0	0	2	0	0	0	Unclassified_Bacteria	Unclassified_Bacteria	Unclassified_Bacteria	Unclassified_Bacteria	Unclassified_Bacteria
ASV_1057	0	0	0	0	0	2	0	0	0	Unclassified_Bacteria	Unclassified_Bacteria	Unclassified_Bacteria	Unclassified_Bacteria	Unclassified_Bacteria
ASV_1058	0	0	0	0	0	2	0	0	0	Unclassified_Bacteria	Unclassified_Bacteria	Unclassified_Bacteria	Unclassified_Bacteria	Unclassified_Bacteria
ASV_1059	0	0	0	0	0	2	0	0	0	Unclassified_Bacteria	Unclassified_Bacteria	Unclassified_Bacteria	Unclassified_Bacteria	Unclassified_Bacteria
ASV_1066	0	0	0	0	0	2	0	0	0	Unclassified_Bacteria	Unclassified_Bacteria	Unclassified_Bacteria	Unclassified_Bacteria	Unclassified_Bacteria
ASV_1067	0	0	0	0	0	2	0	0	0	Unclassified_Bacteria	Unclassified_Bacteria	Unclassified_Bacteria	Unclassified_Bacteria	Unclassified_Bacteria
ASV_1068	0	0	0	0	0	2	0	0	0	Unclassified_Bacteria	Unclassified_Bacteria	Unclassified_Bacteria	Unclassified_Bacteria	Unclassified_Bacteria
ASV_1069	0	0	0	0	0	0	2	0	0	Unclassified_Bacteria	Unclassified_Bacteria	Unclassified_Bacteria	Unclassified_Bacteria	Unclassified_Bacteria
ASV_1071	0	0	0	0	0	0	2	0	0	Unclassified_Bacteria	Unclassified_Bacteria	Unclassified_Bacteria	Unclassified_Bacteria	Unclassified_Bacteria
ASV_1072	0	0	0	0	0	0	2	0	0	Unclassified_Bacteria	Unclassified_Bacteria	Unclassified_Bacteria	Unclassified_Bacteria	Unclassified_Bacteria
ASV_1073	0	0	0	0	0	0	2	0	0	Unclassified_Bacteria	Unclassified_Bacteria	Unclassified_Bacteria	Unclassified_Bacteria	Unclassified_Bacteria
ASV_1078	0	0	0	0	0	0	2	0	0	Unclassified_Bacteria	Unclassified_Bacteria	Unclassified_Bacteria	Unclassified_Bacteria	Unclassified_Bacteria
ASV_1079	0	0	0	0	0	0	2	0	0	Unclassified_Bacteria	Unclassified_Bacteria	Unclassified_Bacteria	Unclassified_Bacteria	Unclassified_Bacteria
ASV_1082	0	0	0	0	0	0	2	0	0	Unclassified_Bacteria	Unclassified_Bacteria	Unclassified_Bacteria	Unclassified_Bacteria	Unclassified_Bacteria
ASV_1083	0	0	0	0	0	0	2	0	0	Unclassified_Bacteria	Unclassified_Bacteria	Unclassified_Bacteria	Unclassified_Bacteria	Unclassified_Bacteria
ASV_1084	0	0	0	0	0	0	2	0	0	Unclassified_Bacteria	Unclassified_Bacteria	Unclassified_Bacteria	Unclassified_Bacteria	Unclassified_Bacteria
ASV_1087	0	0	0	0	0	0	2	0	0	Unclassified_Bacteria	Unclassified_Bacteria	Unclassified_Bacteria	Unclassified_Bacteria	Unclassified_Bacteria
ASV_1093	0	0	0	0	0	0	2	0	0	Unclassified_Bacteria	Unclassified_Bacteria	Unclassified_Bacteria	Unclassified_Bacteria	Unclassified_Bacteria
ASV_1095	0	0	0	0	0	0	0	2	0	Unclassified_Bacteria	Unclassified_Bacteria	Unclassified_Bacteria	Unclassified_Bacteria	Unclassified_Bacteria
ASV_1100	0	0	0	0	0	0	0	2	0	Unclassified_Bacteria	Unclassified_Bacteria	Unclassified_Bacteria	Unclassified_Bacteria	Unclassified_Bacteria
ASV_1107	0	0	0	0	0	0	0	0	0	Unclassified_Bacteria	Unclassified_Bacteria	Unclassified_Bacteria	Unclassified_Bacteria	Unclassified_Bacteria
ASV_1108	0	0	0	0	0	0	0	0	0	Unclassified_Bacteria	Unclassified_Bacteria	Unclassified_Bacteria	Unclassified_Bacteria	Unclassified_Bacteria
ASV_1109	0	0	0	0	0	0	0	0	0	Unclassified_Bacteria	Unclassified_Bacteria	Unclassified_Bacteria	Unclassified_Bacteria	Unclassified_Bacteria
ASV_1112	0	0	0	0	0	0	0	0	0	Unclassified_Bacteria	Unclassified_Bacteria	Unclassified_Bacteria	Unclassified_Bacteria	Unclassified_Bacteria
ASV_1119	0	0	0	0	0	0	0	0	0	Unclassified_Bacteria	Unclassified_Bacteria	Unclassified_Bacteria	Unclassified_Bacteria	Unclassified_Bacteria
ASV_1121	0	0	0	0	0	0	0	0	0	Unclassified_Bacteria	Unclassified_Bacteria	Unclassified_Bacteria	Unclassified_Bacteria	Unclassified_Bacteria
ASV_1126	0	0	0	0	0	0	0	0	0	Unclassified_Bacteria	Unclassified_Bacteria	Unclassified_Bacteria	Unclassified_Bacteria	Unclassified_Bacteria
ASV_1127	0	0	0	0	0	0	0	0	0	Unclassified_Bacteria	Unclassified_Bacteria	Unclassified_Bacteria	Unclassified_Bacteria	Unclassified_Bacteria
ASV_1128	0	0	0	0	0	0	0	0	0	Unclassified_Bacteria	Unclassified_Bacteria	Unclassified_Bacteria	Unclassified_Bacteria	Unclassified_Bacteria
ASV_1133	0	0	0	0	0	0	0	0	0	Unclassified_Bacteria	Unclassified_Bacteria	Unclassified_Bacteria	Unclassified_Bacteria	Unclassified_Bacteria
ASV_1135	0	0	0	0	0	0	0	0	0	Unclassified_Bacteria	Unclassified_Bacteria	Unclassified_Bacteria	Unclassified_Bacteria	Unclassified_Bacteria
ASV_1136	0	0	0	0	0	0	0	0	0	Unclassified_Bacteria	Unclassified_Bacteria	Unclassified_Bacteria	Unclassified_Bacteria	Unclassified_Bacteria
ASV_1138	0	0	0	0	0	0	0	0	0	Unclassified_Bacteria	Unclassified_Bacteria	Unclassified_Bacteria	Unclassified_Bacteria	Unclassified_Bacteria
ASV_1140	0	0	0	0	0	0	0	0	0	Unclassified_Bacteria	Unclassified_Bacteria	Unclassified_Bacteria	Unclassified_Bacteria	Unclassified_Bacteria
ASV_1141	0	0	0	0	0	0	0	0	0	Unclassified_Bacteria	Unclassified_Bacteria	Unclassified_Bacteria	Unclassified_Bacteria	Unclassified_Bacteria
ASV_1150	0	0	0	0	0	0	0	0	0	Unclassified_Bacteria	Unclassified_Bacteria	Unclassified_Bacteria	Unclassified_Bacteria	Unclassified_Bacteria
ASV_1151	0	0	0	0	0	0	0	0	0	Unclassified_Bacteria	Unclassified_Bacteria	Unclassified_Bacteria	Unclassified_Bacteria	Unclassified_Bacteria
ASV_1153	0	0	0	0	0	0	0	0	0	Unclassified_Bacteria	Unclassified_Bacteria	Unclassified_Bacteria	Unclassified_Bacteria	Unclassified_Bacteria
ASV_1156	0	0	0	0	0	0	0	0	0	Unclassified_Bacteria	Unclassified_Bacteria	Unclassified_Bacteria	Unclassified_Bacteria	Unclassified_Bacteria
ASV_116	0	16	0	0	0	0	0	0	0	Unclassified_Bacteria	Unclassified_Bacteria	Unclassified_Bacteria	Unclassified_Bacteria	Unclassified_Bacteria
ASV_1160	0	0	0	0	0	0	0	0	0	Unclassified_Bacteria	Unclassified_Bacteria	Unclassified_Bacteria	Unclassified_Bacteria	Unclassified_Bacteria
ASV_1162	0	0	0	0	0	0	0	0	0	Unclassified_Bacteria	Unclassified_Bacteria	Unclassified_Bacteria	Unclassified_Bacteria	Unclassified_Bacteria
ASV_1164	0	0	0	0	0	0	0	0	0	Unclassified_Bacteria	Unclassified_Bacteria	Unclassified_Bacteria	Unclassified_Bacteria	Unclassified_Bacteria
ASV_1166	0	0	0	0	0	0	0	0	0	Unclassified_Bacteria	Unclassified_Bacteria	Unclassified_Bacteria	Unclassified_Bacteria	Unclassified_Bacteria
ASV_1169	0	0	0	0	0	0	0	0	0	Unclassified_Bacteria	Unclassified_Bacteria	Unclassified_Bacteria	Unclassified_Bacteria	Unclassified_Bacteria
ASV_1172	0	0	0	0	0	0	0	0	0	Unclassified_Bacteria	Unclassified_Bacteria	Unclassified_Bacteria	Unclassified_Bacteria	Unclassified_Bacteria
ASV_1175	0	0	0	0	0	0	0	0	2	Unclassified_Bacteria	Unclassified_Bacteria	Unclassified_Bacteria	Unclassified_Bacteria	Unclassified_Bacteria
ASV_1183	0	0	0	0	0	0	0	0	2	Unclassified_Bacteria	Unclassified_Bacteria	Unclassified_Bacteria	Unclassified_Bacteria	Unclassified_Bacteria
ASV_1190	0	0	0	0	0	0	0	0	2	Unclassified_Bacteria	Unclassified_Bacteria	Unclassified_Bacteria	Unclassified_Bacteria	Unclassified_Bacteria
ASV_1191	0	0	0	0	0	0	0	0	2	Unclassified_Bacteria	Unclassified_Bacteria	Unclassified_Bacteria	Unclassified_Bacteria	Unclassified_Bacteria
ASV_1192	0	0	0	0	0	0	0	0	2	Unclassified_Bacteria	Unclassified_Bacteria	Unclassified_Bacteria	Unclassified_Bacteria	Unclassified_Bacteria
ASV_1197	0	0	0	0	0	0	0	0	0	Unclassified_Bacteria	Unclassified_Bacteria	Unclassified_Bacteria	Unclassified_Bacteria	Unclassified_Bacteria
ASV_1200	0	0	0	0	0	0	0	0	0	Unclassified_Bacteria	Unclassified_Bacteria	Unclassified_Bacteria	Unclassified_Bacteria	Unclassified_Bacteria
ASV_1203	0	0	0	0	0	0	0	0	0	Unclassified_Bacteria	Unclassified_Bacteria	Unclassified_Bacteria	Unclassified_Bacteria	Unclassified_Bacteria
ASV_1206	0	0	0	0	0	0	0	0	0	Unclassified_Bacteria	Unclassified_Bacteria	Unclassified_Bacteria	Unclassified_Bacteria	Unclassified_Bacteria
ASV_1207	0	0	0	0	0	0	0	0	0	Unclassified_Bacteria	Unclassified_Bacteria	Unclassified_Bacteria	Unclassified_Bacteria	Unclassified_Bacteria
ASV_1209	0	0	0	0	0	0	0	0	0	Unclassified_Bacteria	Unclassified_Bacteria	Unclassified_Bacteria	Unclassified_Bacteria	Unclassified_Bacteria
ASV_1212	0	0	0	0	0	0	0	0	0	Unclassified_Bacteria	Unclassified_Bacteria	Unclassified_Bacteria	Unclassified_Bacteria	Unclassified_Bacteria
ASV_1216	0	0	0	0	0	0	0	0	0	Unclassified_Bacteria	Unclassified_Bacteria	Unclassified_Bacteria	Unclassified_Bacteria	Unclassified_Bacteria
ASV_1217	0	0	0	0	0	0	0	0	0	Unclassified_Bacteria	Unclassified_Bacteria	Unclassified_Bacteria	Unclassified_Bacteria	Unclassified_Bacteria
ASV_1218	0	0	0	0	0	0	0	0	0	Unclassified_Bacteria	Unclassified_Bacteria	Unclassified_Bacteria	Unclassified_Bacteria	Unclassified_Bacteria
ASV_1219	0	0	0	0	0	0	0	0	0	Unclassified_Bacteria	Unclassified_Bacteria	Unclassified_Bacteria	Unclassified_Bacteria	Unclassified_Bacteria
ASV_1220	0	0	0	0	0	0	0	0	0	Unclassified_Bacteria	Unclassified_Bacteria	Unclassified_Bacteria	Unclassified_Bacteria	Unclassified_Bacteria
ASV_1223	0	0	0	0	0	0	0	0	0	Unclassified_Bacteria	Unclassified_Bacteria	Unclassified_Bacteria	Unclassified_Bacteria	Unclassified_Bacteria
ASV_1224	0	0	0	0	0	0	0	0	0	Unclassified_Bacteria	Unclassified_Bacteria	Unclassified_Bacteria	Unclassified_Bacteria	Unclassified_Bacteria
ASV_1226	0	0	0	0	0	0	0	0	0	Unclassified_Bacteria	Unclassified_Bacteria	Unclassified_Bacteria	Unclassified_Bacteria	Unclassified_Bacteria
ASV_1236	0	1	0	0	0	0	0	0	0	Unclassified_Bacteria	Unclassified_Bacteria	Unclassified_Bacteria	Unclassified_Bacteria	Unclassified_Bacteria
ASV_1239	0	0	0	0	0	0	0	0	0	Unclassified_Bacteria	Unclassified_Bacteria	Unclassified_Bacteria	Unclassified_Bacteria	Unclassified_Bacteria
ASV_1240	0	0	0	0	0	0	0	0	0	Unclassified_Bacteria	Unclassified_Bacteria	Unclassified_Bacteria	Unclassified_Bacteria	Unclassified_Bacteria
ASV_1244	0	0	0	0	0	0	0	0	0	Unclassified_Bacteria	Unclassified_Bacteria	Unclassified_Bacteria	Unclassified_Bacteria	Unclassified_Bacteria
ASV_1247	0	0	0	0	0	0	0	0	0	Unclassified_Bacteria	Unclassified_Bacteria	Unclassified_Bacteria	Unclassified_Bacteria	Unclassified_Bacteria
ASV_1248	0	0	0	0	0	0	0	0	0	Unclassified_Bacteria	Unclassified_Bacteria	Unclassified_Bacteria	Unclassified_Bacteria	Unclassified_Bacteria
ASV_1253	0	0	1	0	0	0	0	0	0	Unclassified_Bacteria	Unclassified_Bacteria	Unclassified_Bacteria	Unclassified_Bacteria	Unclassified_Bacteria
ASV_1257	0	0	0	0	0	1	0	0	0	Unclassified_Bacteria	Unclassified_Bacteria	Unclassified_Bacteria	Unclassified_Bacteria	Unclassified_Bacteria
ASV_1263	0	0	0	0	0	1	0	0	0	Unclassified_Bacteria	Unclassified_Bacteria	Unclassified_Bacteria	Unclassified_Bacteria	Unclassified_Bacteria
ASV_1268	0	0	0	0	0	1	0	0	0	Unclassified_Bacteria	Unclassified_Bacteria	Unclassified_Bacteria	Unclassified_Bacteria	Unclassified_Bacteria
ASV_127	0	0	0	0	0	0	44	0	0	Unclassified_Bacteria	Unclassified_Bacteria	Unclassified_Bacteria	Unclassified_Bacteria	Unclassified_Bacteria
ASV_1271	0	0	0	0	0	1	0	0	0	Unclassified_Bacteria	Unclassified_Bacteria	Unclassified_Bacteria	Unclassified_Bacteria	Unclassified_Bacteria
ASV_1272	0	0	0	0	0	1	0	0	0	Unclassified_Bacteria	Unclassified_Bacteria	Unclassified_Bacteria	Unclassified_Bacteria	Unclassified_Bacteria
ASV_1273	0	0	0	0	0	1	0	0	0	Unclassified_Bacteria	Unclassified_Bacteria	Unclassified_Bacteria	Unclassified_Bacteria	Unclassified_Bacteria
ASV_1281	0	0	0	0	0	0	1	0	0	Unclassified_Bacteria	Unclassified_Bacteria	Unclassified_Bacteria	Unclassified_Bacteria	Unclassified_Bacteria
ASV_1283	0	0	0	0	0	0	0	1	0	Unclassified_Bacteria	Unclassified_Bacteria	Unclassified_Bacteria	Unclassified_Bacteria	Unclassified_Bacteria
ASV_1290	0	0	0	0	0	0	0	0	0	Unclassified_Bacteria	Unclassified_Bacteria	Unclassified_Bacteria	Unclassified_Bacteria	Unclassified_Bacteria
ASV_1291	0	0	0	0	0	0	0	0	0	Unclassified_Bacteria	Unclassified_Bacteria	Unclassified_Bacteria	Unclassified_Bacteria	Unclassified_Bacteria
ASV_1295	0	0	0	0	0	0	0	0	0	Unclassified_Bacteria	Unclassified_Bacteria	Unclassified_Bacteria	Unclassified_Bacteria	Unclassified_Bacteria
ASV_1303	0	0	0	0	0	0	0	0	0	Unclassified_Bacteria	Unclassified_Bacteria	Unclassified_Bacteria	Unclassified_Bacteria	Unclassified_Bacteria
ASV_1304	0	0	0	0	0	0	0	0	0	Unclassified_Bacteria	Unclassified_Bacteria	Unclassified_Bacteria	Unclassified_Bacteria	Unclassified_Bacteria
ASV_1309	0	0	0	0	0	0	0	0	0	Unclassified_Bacteria	Unclassified_Bacteria	Unclassified_Bacteria	Unclassified_Bacteria	Unclassified_Bacteria
ASV_1311	0	0	0	0	0	0	0	0	0	Unclassified_Bacteria	Unclassified_Bacteria	Unclassified_Bacteria	Unclassified_Bacteria	Unclassified_Bacteria
ASV_1312	0	0	0	0	0	0	0	0	0	Unclassified_Bacteria	Unclassified_Bacteria	Unclassified_Bacteria	Unclassified_Bacteria	Unclassified_Bacteria
ASV_1314	0	0	0	0	0	0	0	0	0	Unclassified_Bacteria	Unclassified_Bacteria	Unclassified_Bacteria	Unclassified_Bacteria	Unclassified_Bacteria
ASV_1316	0	0	0	0	0	0	0	0	0	Unclassified_Bacteria	Unclassified_Bacteria	Unclassified_Bacteria	Unclassified_Bacteria	Unclassified_Bacteria
ASV_1320	0	0	0	0	0	0	0	0	0	Unclassified_Bacteria	Unclassified_Bacteria	Unclassified_Bacteria	Unclassified_Bacteria	Unclassified_Bacteria
ASV_1322	0	0	0	0	0	0	0	0	0	Unclassified_Bacteria	Unclassified_Bacteria	Unclassified_Bacteria	Unclassified_Bacteria	Unclassified_Bacteria
ASV_1326	0	0	0	0	0	0	0	0	1	Unclassified_Bacteria	Unclassified_Bacteria	Unclassified_Bacteria	Unclassified_Bacteria	Unclassified_Bacteria
ASV_1333	0	0	0	0	0	0	0	0	0	Unclassified_Bacteria	Unclassified_Bacteria	Unclassified_Bacteria	Unclassified_Bacteria	Unclassified_Bacteria
ASV_1338	0	0	0	0	0	0	0	0	0	Unclassified_Bacteria	Unclassified_Bacteria	Unclassified_Bacteria	Unclassified_Bacteria	Unclassified_Bacteria
ASV_1340	0	0	0	0	0	0	0	0	0	Unclassified_Bacteria	Unclassified_Bacteria	Unclassified_Bacteria	Unclassified_Bacteria	Unclassified_Bacteria
ASV_1343	0	0	0	0	0	0	0	0	0	Unclassified_Bacteria	Unclassified_Bacteria	Unclassified_Bacteria	Unclassified_Bacteria	Unclassified_Bacteria
ASV_1344	0	0	0	0	0	0	0	0	0	Unclassified_Bacteria	Unclassified_Bacteria	Unclassified_Bacteria	Unclassified_Bacteria	Unclassified_Bacteria
ASV_1347	0	0	0	0	0	0	0	0	0	Unclassified_Bacteria	Unclassified_Bacteria	Unclassified_Bacteria	Unclassified_Bacteria	Unclassified_Bacteria
ASV_1348	0	0	0	0	0	0	0	0	0	Unclassified_Bacteria	Unclassified_Bacteria	Unclassified_Bacteria	Unclassified_Bacteria	Unclassified_Bacteria
ASV_1351	0	0	0	0	0	0	0	0	0	Unclassified_Bacteria	Unclassified_Bacteria	Unclassified_Bacteria	Unclassified_Bacteria	Unclassified_Bacteria
ASV_1352	0	0	0	0	0	0	0	0	0	Unclassified_Bacteria	Unclassified_Bacteria	Unclassified_Bacteria	Unclassified_Bacteria	Unclassified_Bacteria
ASV_1354	0	0	0	0	0	0	0	0	0	Unclassified_Bacteria	Unclassified_Bacteria	Unclassified_Bacteria	Unclassified_Bacteria	Unclassified_Bacteria
ASV_1357	0	0	0	0	0	0	0	0	0	Unclassified_Bacteria	Unclassified_Bacteria	Unclassified_Bacteria	Unclassified_Bacteria	Unclassified_Bacteria
ASV_1361	0	0	0	0	0	0	0	0	0	Unclassified_Bacteria	Unclassified_Bacteria	Unclassified_Bacteria	Unclassified_Bacteria	Unclassified_Bacteria
ASV_1363	0	0	0	0	0	0	0	0	0	Unclassified_Bacteria	Unclassified_Bacteria	Unclassified_Bacteria	Unclassified_Bacteria	Unclassified_Bacteria
ASV_153	35	0	0	0	0	0	0	0	0	Unclassified_Bacteria	Unclassified_Bacteria	Unclassified_Bacteria	Unclassified_Bacteria	Unclassified_Bacteria
ASV_165	32	0	0	0	0	0	0	0	0	Unclassified_Bacteria	Unclassified_Bacteria	Unclassified_Bacteria	Unclassified_Bacteria	Unclassified_Bacteria
ASV_168	0	0	0	0	0	9	16	0	4	Unclassified_Bacteria	Unclassified_Bacteria	Unclassified_Bacteria	Unclassified_Bacteria	Unclassified_Bacteria
ASV_177	0	0	28	0	0	0	0	0	0	Unclassified_Bacteria	Unclassified_Bacteria	Unclassified_Bacteria	Unclassified_Bacteria	Unclassified_Bacteria
ASV_187	28	0	0	0	0	0	0	0	0	Unclassified_Bacteria	Unclassified_Bacteria	Unclassified_Bacteria	Unclassified_Bacteria	Unclassified_Bacteria
ASV_188	13	0	0	0	0	0	0	0	0	Unclassified_Bacteria	Unclassified_Bacteria	Unclassified_Bacteria	Unclassified_Bacteria	Unclassified_Bacteria
ASV_194	0	0	0	0	0	0	0	0	0	Unclassified_Bacteria	Unclassified_Bacteria	Unclassified_Bacteria	Unclassified_Bacteria	Unclassified_Bacteria
ASV_200	0	0	0	0	0	0	27	0	0	Unclassified_Bacteria	Unclassified_Bacteria	Unclassified_Bacteria	Unclassified_Bacteria	Unclassified_Bacteria
ASV_206	26	0	0	0	0	0	0	0	0	Unclassified_Bacteria	Unclassified_Bacteria	Unclassified_Bacteria	Unclassified_Bacteria	Unclassified_Bacteria
ASV_209	0	0	0	0	0	26	0	0	0	Unclassified_Bacteria	Unclassified_Bacteria	Unclassified_Bacteria	Unclassified_Bacteria	Unclassified_Bacteria
ASV_213	25	0	0	0	0	0	0	0	0	Unclassified_Bacteria	Unclassified_Bacteria	Unclassified_Bacteria	Unclassified_Bacteria	Unclassified_Bacteria
ASV_216	0	0	0	0	0	25	0	0	0	Unclassified_Bacteria	Unclassified_Bacteria	Unclassified_Bacteria	Unclassified_Bacteria	Unclassified_Bacteria
ASV_225	0	0	0	0	0	0	0	0	0	Unclassified_Bacteria	Unclassified_Bacteria	Unclassified_Bacteria	Unclassified_Bacteria	Unclassified_Bacteria
ASV_226	0	0	0	0	0	0	24	0	0	Unclassified_Bacteria	Unclassified_Bacteria	Unclassified_Bacteria	Unclassified_Bacteria	Unclassified_Bacteria
ASV_227	23	0	0	0	0	0	0	0	0	Unclassified_Bacteria	Unclassified_Bacteria	Unclassified_Bacteria	Unclassified_Bacteria	Unclassified_Bacteria
ASV_247	21	0	0	0	0	0	0	0	0	Unclassified_Bacteria	Unclassified_Bacteria	Unclassified_Bacteria	Unclassified_Bacteria	Unclassified_Bacteria
ASV_25	8	5	183	0	0	0	0	0	0	Unclassified_Bacteria	Unclassified_Bacteria	Unclassified_Bacteria	Unclassified_Bacteria	Unclassified_Bacteria
ASV_257	0	0	0	0	0	0	0	0	0	Unclassified_Bacteria	Unclassified_Bacteria	Unclassified_Bacteria	Unclassified_Bacteria	Unclassified_Bacteria
ASV_258	0	0	0	0	0	0	0	0	0	Unclassified_Bacteria	Unclassified_Bacteria	Unclassified_Bacteria	Unclassified_Bacteria	Unclassified_Bacteria
ASV_260	0	0	0	0	0	15	5	0	0	Unclassified_Bacteria	Unclassified_Bacteria	Unclassified_Bacteria	Unclassified_Bacteria	Unclassified_Bacteria
ASV_263	0	0	0	0	0	0	0	0	0	Unclassified_Bacteria	Unclassified_Bacteria	Unclassified_Bacteria	Unclassified_Bacteria	Unclassified_Bacteria
ASV_265	0	0	0	0	0	0	0	0	0	Unclassified_Bacteria	Unclassified_Bacteria	Unclassified_Bacteria	Unclassified_Bacteria	Unclassified_Bacteria
ASV_273	0	0	0	0	0	0	0	0	19	Unclassified_Bacteria	Unclassified_Bacteria	Unclassified_Bacteria	Unclassified_Bacteria	Unclassified_Bacteria
ASV_283	0	0	0	0	0	0	18	0	0	Unclassified_Bacteria	Unclassified_Bacteria	Unclassified_Bacteria	Unclassified_Bacteria	Unclassified_Bacteria
ASV_298	0	0	0	0	0	0	0	0	17	Unclassified_Bacteria	Unclassified_Bacteria	Unclassified_Bacteria	Unclassified_Bacteria	Unclassified_Bacteria
ASV_304	0	16	0	0	0	0	0	0	0	Unclassified_Bacteria	Unclassified_Bacteria	Unclassified_Bacteria	Unclassified_Bacteria	Unclassified_Bacteria
ASV_310	0	0	0	0	0	0	16	0	0	Unclassified_Bacteria	Unclassified_Bacteria	Unclassified_Bacteria	Unclassified_Bacteria	Unclassified_Bacteria
ASV_319	0	15	0	0	0	0	0	0	0	Unclassified_Bacteria	Unclassified_Bacteria	Unclassified_Bacteria	Unclassified_Bacteria	Unclassified_Bacteria
ASV_32	0	0	0	0	0	0	0	0	0	Unclassified_Bacteria	Unclassified_Bacteria	Unclassified_Bacteria	Unclassified_Bacteria	Unclassified_Bacteria
ASV_324	0	0	0	0	0	0	0	0	0	Unclassified_Bacteria	Unclassified_Bacteria	Unclassified_Bacteria	Unclassified_Bacteria	Unclassified_Bacteria
ASV_347	0	0	0	0	0	14	0	0	0	Unclassified_Bacteria	Unclassified_Bacteria	Unclassified_Bacteria	Unclassified_Bacteria	Unclassified_Bacteria
ASV_348	0	0	0	0	0	0	14	0	0	Unclassified_Bacteria	Unclassified_Bacteria	Unclassified_Bacteria	Unclassified_Bacteria	Unclassified_Bacteria
ASV_362	13	0	0	0	0	0	0	0	0	Unclassified_Bacteria	Unclassified_Bacteria	Unclassified_Bacteria	Unclassified_Bacteria	Unclassified_Bacteria
ASV_368	0	0	0	0	0	0	0	0	0	Unclassified_Bacteria	Unclassified_Bacteria	Unclassified_Bacteria	Unclassified_Bacteria	Unclassified_Bacteria
ASV_371	0	0	0	0	0	2	2	8	0	Unclassified_Bacteria	Unclassified_Bacteria	Unclassified_Bacteria	Unclassified_Bacteria	Unclassified_Bacteria
ASV_372	0	0	0	0	0	0	13	0	0	Unclassified_Bacteria	Unclassified_Bacteria	Unclassified_Bacteria	Unclassified_Bacteria	Unclassified_Bacteria
ASV_377	0	0	0	0	0	0	0	0	0	Unclassified_Bacteria	Unclassified_Bacteria	Unclassified_Bacteria	Unclassified_Bacteria	Unclassified_Bacteria
ASV_378	0	0	0	0	0	0	0	0	0	Unclassified_Bacteria	Unclassified_Bacteria	Unclassified_Bacteria	Unclassified_Bacteria	Unclassified_Bacteria
ASV_379	0	0	0	0	0	0	0	0	0	Unclassified_Bacteria	Unclassified_Bacteria	Unclassified_Bacteria	Unclassified_Bacteria	Unclassified_Bacteria
ASV_414	0	0	0	0	0	0	0	0	0	Unclassified_Bacteria	Unclassified_Bacteria	Unclassified_Bacteria	Unclassified_Bacteria	Unclassified_Bacteria
ASV_421	0	0	0	0	0	0	0	0	0	Unclassified_Bacteria	Unclassified_Bacteria	Unclassified_Bacteria	Unclassified_Bacteria	Unclassified_Bacteria
ASV_426	0	0	0	0	0	0	11	0	0	Unclassified_Bacteria	Unclassified_Bacteria	Unclassified_Bacteria	Unclassified_Bacteria	Unclassified_Bacteria
ASV_436	0	10	0	0	0	0	0	0	0	Unclassified_Bacteria	Unclassified_Bacteria	Unclassified_Bacteria	Unclassified_Bacteria	Unclassified_Bacteria
ASV_445	0	0	0	0	0	10	0	0	0	Unclassified_Bacteria	Unclassified_Bacteria	Unclassified_Bacteria	Unclassified_Bacteria	Unclassified_Bacteria
ASV_447	0	0	0	0	0	0	10	0	0	Unclassified_Bacteria	Unclassified_Bacteria	Unclassified_Bacteria	Unclassified_Bacteria	Unclassified_Bacteria
ASV_45	0	0	0	0	0	0	0	0	0	Unclassified_Bacteria	Unclassified_Bacteria	Unclassified_Bacteria	Unclassified_Bacteria	Unclassified_Bacteria
ASV_458	0	0	0	0	0	0	0	0	10	Unclassified_Bacteria	Unclassified_Bacteria	Unclassified_Bacteria	Unclassified_Bacteria	Unclassified_Bacteria
ASV_460	0	0	0	0	0	0	0	0	0	Unclassified_Bacteria	Unclassified_Bacteria	Unclassified_Bacteria	Unclassified_Bacteria	Unclassified_Bacteria
ASV_466	0	9	0	0	0	0	0	0	0	Unclassified_Bacteria	Unclassified_Bacteria	Unclassified_Bacteria	Unclassified_Bacteria	Unclassified_Bacteria
ASV_483	0	0	0	0	0	0	9	0	0	Unclassified_Bacteria	Unclassified_Bacteria	Unclassified_Bacteria	Unclassified_Bacteria	Unclassified_Bacteria
ASV_510	8	0	0	0	0	0	0	0	0	Unclassified_Bacteria	Unclassified_Bacteria	Unclassified_Bacteria	Unclassified_Bacteria	Unclassified_Bacteria
ASV_522	0	0	0	0	0	0	0	0	0	Unclassified_Bacteria	Unclassified_Bacteria	Unclassified_Bacteria	Unclassified_Bacteria	Unclassified_Bacteria
ASV_557	0	0	0	0	0	0	0	0	0	Unclassified_Bacteria	Unclassified_Bacteria	Unclassified_Bacteria	Unclassified_Bacteria	Unclassified_Bacteria
ASV_567	7	0	0	0	0	0	0	0	0	Unclassified_Bacteria	Unclassified_Bacteria	Unclassified_Bacteria	Unclassified_Bacteria	Unclassified_Bacteria
ASV_569	0	7	0	0	0	0	0	0	0	Unclassified_Bacteria	Unclassified_Bacteria	Unclassified_Bacteria	Unclassified_Bacteria	Unclassified_Bacteria
ASV_592	0	0	0	0	0	0	0	0	0	Unclassified_Bacteria	Unclassified_Bacteria	Unclassified_Bacteria	Unclassified_Bacteria	Unclassified_Bacteria
ASV_599	0	0	0	0	0	0	0	0	7	Unclassified_Bacteria	Unclassified_Bacteria	Unclassified_Bacteria	Unclassified_Bacteria	Unclassified_Bacteria
ASV_61	0	0	0	0	0	0	100	0	0	Unclassified_Bacteria	Unclassified_Bacteria	Unclassified_Bacteria	Unclassified_Bacteria	Unclassified_Bacteria
ASV_615	0	0	0	0	0	0	0	0	0	Unclassified_Bacteria	Unclassified_Bacteria	Unclassified_Bacteria	Unclassified_Bacteria	Unclassified_Bacteria
ASV_617	0	0	0	0	0	0	0	0	0	Unclassified_Bacteria	Unclassified_Bacteria	Unclassified_Bacteria	Unclassified_Bacteria	Unclassified_Bacteria
ASV_618	0	0	0	0	0	0	0	0	0	Unclassified_Bacteria	Unclassified_Bacteria	Unclassified_Bacteria	Unclassified_Bacteria	Unclassified_Bacteria
ASV_620	6	0	0	0	0	0	0	0	0	Unclassified_Bacteria	Unclassified_Bacteria	Unclassified_Bacteria	Unclassified_Bacteria	Unclassified_Bacteria
ASV_629	0	0	0	0	0	0	0	0	0	Unclassified_Bacteria	Unclassified_Bacteria	Unclassified_Bacteria	Unclassified_Bacteria	Unclassified_Bacteria
ASV_632	0	0	0	0	0	0	0	0	0	Unclassified_Bacteria	Unclassified_Bacteria	Unclassified_Bacteria	Unclassified_Bacteria	Unclassified_Bacteria
ASV_641	0	0	0	0	0	3	3	0	0	Unclassified_Bacteria	Unclassified_Bacteria	Unclassified_Bacteria	Unclassified_Bacteria	Unclassified_Bacteria
ASV_643	0	0	0	0	0	0	6	0	0	Unclassified_Bacteria	Unclassified_Bacteria	Unclassified_Bacteria	Unclassified_Bacteria	Unclassified_Bacteria
ASV_644	0	0	0	0	0	0	6	0	0	Unclassified_Bacteria	Unclassified_Bacteria	Unclassified_Bacteria	Unclassified_Bacteria	Unclassified_Bacteria
ASV_646	0	0	0	0	0	0	6	0	0	Unclassified_Bacteria	Unclassified_Bacteria	Unclassified_Bacteria	Unclassified_Bacteria	Unclassified_Bacteria
ASV_651	0	0	0	0	0	0	0	6	0	Unclassified_Bacteria	Unclassified_Bacteria	Unclassified_Bacteria	Unclassified_Bacteria	Unclassified_Bacteria
ASV_663	0	0	0	0	0	0	0	0	6	Unclassified_Bacteria	Unclassified_Bacteria	Unclassified_Bacteria	Unclassified_Bacteria	Unclassified_Bacteria
ASV_669	0	0	0	0	0	0	0	0	0	Unclassified_Bacteria	Unclassified_Bacteria	Unclassified_Bacteria	Unclassified_Bacteria	Unclassified_Bacteria
ASV_678	0	0	0	0	0	0	0	0	0	Unclassified_Bacteria	Unclassified_Bacteria	Unclassified_Bacteria	Unclassified_Bacteria	Unclassified_Bacteria
ASV_680	5	0	0	0	0	0	0	0	0	Unclassified_Bacteria	Unclassified_Bacteria	Unclassified_Bacteria	Unclassified_Bacteria	Unclassified_Bacteria
ASV_688	5	0	0	0	0	0	0	0	0	Unclassified_Bacteria	Unclassified_Bacteria	Unclassified_Bacteria	Unclassified_Bacteria	Unclassified_Bacteria
ASV_695	0	0	0	0	0	0	0	0	0	Unclassified_Bacteria	Unclassified_Bacteria	Unclassified_Bacteria	Unclassified_Bacteria	Unclassified_Bacteria
ASV_712	0	0	0	0	0	5	0	0	0	Unclassified_Bacteria	Unclassified_Bacteria	Unclassified_Bacteria	Unclassified_Bacteria	Unclassified_Bacteria
ASV_713	0	0	0	0	0	0	5	0	0	Unclassified_Bacteria	Unclassified_Bacteria	Unclassified_Bacteria	Unclassified_Bacteria	Unclassified_Bacteria
ASV_716	0	0	0	0	0	0	5	0	0	Unclassified_Bacteria	Unclassified_Bacteria	Unclassified_Bacteria	Unclassified_Bacteria	Unclassified_Bacteria
ASV_726	0	0	0	0	0	0	0	0	0	Unclassified_Bacteria	Unclassified_Bacteria	Unclassified_Bacteria	Unclassified_Bacteria	Unclassified_Bacteria
ASV_731	0	0	0	0	0	0	0	0	0	Unclassified_Bacteria	Unclassified_Bacteria	Unclassified_Bacteria	Unclassified_Bacteria	Unclassified_Bacteria
ASV_734	0	0	0	0	0	0	0	0	0	Unclassified_Bacteria	Unclassified_Bacteria	Unclassified_Bacteria	Unclassified_Bacteria	Unclassified_Bacteria
ASV_742	0	0	0	0	0	0	0	0	5	Unclassified_Bacteria	Unclassified_Bacteria	Unclassified_Bacteria	Unclassified_Bacteria	Unclassified_Bacteria
ASV_751	0	0	0	0	0	0	0	0	0	Unclassified_Bacteria	Unclassified_Bacteria	Unclassified_Bacteria	Unclassified_Bacteria	Unclassified_Bacteria
ASV_769	4	0	0	0	0	0	0	0	0	Unclassified_Bacteria	Unclassified_Bacteria	Unclassified_Bacteria	Unclassified_Bacteria	Unclassified_Bacteria
ASV_773	0	0	0	0	0	0	0	0	0	Unclassified_Bacteria	Unclassified_Bacteria	Unclassified_Bacteria	Unclassified_Bacteria	Unclassified_Bacteria
ASV_781	0	0	0	0	0	0	0	0	0	Unclassified_Bacteria	Unclassified_Bacteria	Unclassified_Bacteria	Unclassified_Bacteria	Unclassified_Bacteria
ASV_79	0	0	0	0	0	14	0	0	0	Unclassified_Bacteria	Unclassified_Bacteria	Unclassified_Bacteria	Unclassified_Bacteria	Unclassified_Bacteria
ASV_803	0	0	0	0	0	4	0	0	0	Unclassified_Bacteria	Unclassified_Bacteria	Unclassified_Bacteria	Unclassified_Bacteria	Unclassified_Bacteria
ASV_812	0	0	0	0	0	0	0	4	0	Unclassified_Bacteria	Unclassified_Bacteria	Unclassified_Bacteria	Unclassified_Bacteria	Unclassified_Bacteria
ASV_813	0	0	0	0	0	0	0	4	0	Unclassified_Bacteria	Unclassified_Bacteria	Unclassified_Bacteria	Unclassified_Bacteria	Unclassified_Bacteria
ASV_815	0	0	0	0	0	0	0	2	2	Unclassified_Bacteria	Unclassified_Bacteria	Unclassified_Bacteria	Unclassified_Bacteria	Unclassified_Bacteria
ASV_822	0	0	0	0	0	0	0	0	0	Unclassified_Bacteria	Unclassified_Bacteria	Unclassified_Bacteria	Unclassified_Bacteria	Unclassified_Bacteria
ASV_825	0	0	0	0	0	0	0	0	0	Unclassified_Bacteria	Unclassified_Bacteria	Unclassified_Bacteria	Unclassified_Bacteria	Unclassified_Bacteria
ASV_830	0	0	0	0	0	0	0	0	0	Unclassified_Bacteria	Unclassified_Bacteria	Unclassified_Bacteria	Unclassified_Bacteria	Unclassified_Bacteria
ASV_834	0	0	0	0	0	0	0	0	0	Unclassified_Bacteria	Unclassified_Bacteria	Unclassified_Bacteria	Unclassified_Bacteria	Unclassified_Bacteria
ASV_837	0	0	0	0	0	0	0	0	0	Unclassified_Bacteria	Unclassified_Bacteria	Unclassified_Bacteria	Unclassified_Bacteria	Unclassified_Bacteria
ASV_841	0	0	0	0	0	0	0	0	0	Unclassified_Bacteria	Unclassified_Bacteria	Unclassified_Bacteria	Unclassified_Bacteria	Unclassified_Bacteria
ASV_846	0	0	0	0	0	0	0	0	4	Unclassified_Bacteria	Unclassified_Bacteria	Unclassified_Bacteria	Unclassified_Bacteria	Unclassified_Bacteria
ASV_849	0	0	0	0	0	0	0	0	4	Unclassified_Bacteria	Unclassified_Bacteria	Unclassified_Bacteria	Unclassified_Bacteria	Unclassified_Bacteria
ASV_850	0	0	0	0	0	0	0	0	4	Unclassified_Bacteria	Unclassified_Bacteria	Unclassified_Bacteria	Unclassified_Bacteria	Unclassified_Bacteria
ASV_853	0	0	0	0	0	0	0	0	0	Unclassified_Bacteria	Unclassified_Bacteria	Unclassified_Bacteria	Unclassified_Bacteria	Unclassified_Bacteria
ASV_855	0	0	0	0	0	0	0	0	0	Unclassified_Bacteria	Unclassified_Bacteria	Unclassified_Bacteria	Unclassified_Bacteria	Unclassified_Bacteria
ASV_862	0	0	0	0	0	0	0	0	0	Unclassified_Bacteria	Unclassified_Bacteria	Unclassified_Bacteria	Unclassified_Bacteria	Unclassified_Bacteria
ASV_864	0	0	0	0	0	0	0	0	0	Unclassified_Bacteria	Unclassified_Bacteria	Unclassified_Bacteria	Unclassified_Bacteria	Unclassified_Bacteria
ASV_865	0	0	0	0	0	0	0	0	0	Unclassified_Bacteria	Unclassified_Bacteria	Unclassified_Bacteria	Unclassified_Bacteria	Unclassified_Bacteria
ASV_873	3	0	0	0	0	0	0	0	0	Unclassified_Bacteria	Unclassified_Bacteria	Unclassified_Bacteria	Unclassified_Bacteria	Unclassified_Bacteria
ASV_876	0	3	0	0	0	0	0	0	0	Unclassified_Bacteria	Unclassified_Bacteria	Unclassified_Bacteria	Unclassified_Bacteria	Unclassified_Bacteria
ASV_878	0	3	0	0	0	0	0	0	0	Unclassified_Bacteria	Unclassified_Bacteria	Unclassified_Bacteria	Unclassified_Bacteria	Unclassified_Bacteria
ASV_882	0	0	0	0	0	0	0	0	0	Unclassified_Bacteria	Unclassified_Bacteria	Unclassified_Bacteria	Unclassified_Bacteria	Unclassified_Bacteria
ASV_883	0	0	0	0	0	0	0	0	0	Unclassified_Bacteria	Unclassified_Bacteria	Unclassified_Bacteria	Unclassified_Bacteria	Unclassified_Bacteria
ASV_885	0	0	0	0	0	0	0	0	0	Unclassified_Bacteria	Unclassified_Bacteria	Unclassified_Bacteria	Unclassified_Bacteria	Unclassified_Bacteria
ASV_886	0	0	0	0	0	0	0	0	0	Unclassified_Bacteria	Unclassified_Bacteria	Unclassified_Bacteria	Unclassified_Bacteria	Unclassified_Bacteria
ASV_892	0	0	0	0	0	0	0	0	0	Unclassified_Bacteria	Unclassified_Bacteria	Unclassified_Bacteria	Unclassified_Bacteria	Unclassified_Bacteria
ASV_893	0	0	0	0	0	1	0	0	0	Unclassified_Bacteria	Unclassified_Bacteria	Unclassified_Bacteria	Unclassified_Bacteria	Unclassified_Bacteria
ASV_905	0	0	0	0	0	3	0	0	0	Unclassified_Bacteria	Unclassified_Bacteria	Unclassified_Bacteria	Unclassified_Bacteria	Unclassified_Bacteria
ASV_909	0	0	0	0	0	3	0	0	0	Unclassified_Bacteria	Unclassified_Bacteria	Unclassified_Bacteria	Unclassified_Bacteria	Unclassified_Bacteria
ASV_912	0	0	0	0	0	0	3	0	0	Unclassified_Bacteria	Unclassified_Bacteria	Unclassified_Bacteria	Unclassified_Bacteria	Unclassified_Bacteria
ASV_916	0	0	0	0	0	0	3	0	0	Unclassified_Bacteria	Unclassified_Bacteria	Unclassified_Bacteria	Unclassified_Bacteria	Unclassified_Bacteria
ASV_917	0	0	0	0	0	0	3	0	0	Unclassified_Bacteria	Unclassified_Bacteria	Unclassified_Bacteria	Unclassified_Bacteria	Unclassified_Bacteria
ASV_918	0	0	0	0	0	0	3	0	0	Unclassified_Bacteria	Unclassified_Bacteria	Unclassified_Bacteria	Unclassified_Bacteria	Unclassified_Bacteria
ASV_919	0	0	0	0	0	0	3	0	0	Unclassified_Bacteria	Unclassified_Bacteria	Unclassified_Bacteria	Unclassified_Bacteria	Unclassified_Bacteria
ASV_921	0	0	0	0	0	0	3	0	0	Unclassified_Bacteria	Unclassified_Bacteria	Unclassified_Bacteria	Unclassified_Bacteria	Unclassified_Bacteria
ASV_922	0	0	0	0	0	0	3	0	0	Unclassified_Bacteria	Unclassified_Bacteria	Unclassified_Bacteria	Unclassified_Bacteria	Unclassified_Bacteria
ASV_923	0	0	0	0	0	0	3	0	0	Unclassified_Bacteria	Unclassified_Bacteria	Unclassified_Bacteria	Unclassified_Bacteria	Unclassified_Bacteria
ASV_924	0	0	0	0	0	0	3	0	0	Unclassified_Bacteria	Unclassified_Bacteria	Unclassified_Bacteria	Unclassified_Bacteria	Unclassified_Bacteria
ASV_925	0	0	0	0	0	0	3	0	0	Unclassified_Bacteria	Unclassified_Bacteria	Unclassified_Bacteria	Unclassified_Bacteria	Unclassified_Bacteria
ASV_930	0	0	0	0	0	0	0	3	0	Unclassified_Bacteria	Unclassified_Bacteria	Unclassified_Bacteria	Unclassified_Bacteria	Unclassified_Bacteria
ASV_935	0	0	0	0	0	0	0	3	0	Unclassified_Bacteria	Unclassified_Bacteria	Unclassified_Bacteria	Unclassified_Bacteria	Unclassified_Bacteria
ASV_936	0	0	0	0	0	0	0	3	0	Unclassified_Bacteria	Unclassified_Bacteria	Unclassified_Bacteria	Unclassified_Bacteria	Unclassified_Bacteria
ASV_938	0	0	0	0	0	0	0	3	0	Unclassified_Bacteria	Unclassified_Bacteria	Unclassified_Bacteria	Unclassified_Bacteria	Unclassified_Bacteria
ASV_949	0	0	0	0	0	0	0	0	0	Unclassified_Bacteria	Unclassified_Bacteria	Unclassified_Bacteria	Unclassified_Bacteria	Unclassified_Bacteria
ASV_950	0	0	0	0	0	0	0	0	0	Unclassified_Bacteria	Unclassified_Bacteria	Unclassified_Bacteria	Unclassified_Bacteria	Unclassified_Bacteria
ASV_951	0	0	0	0	0	0	0	0	0	Unclassified_Bacteria	Unclassified_Bacteria	Unclassified_Bacteria	Unclassified_Bacteria	Unclassified_Bacteria
ASV_953	0	0	0	0	0	0	0	0	0	Unclassified_Bacteria	Unclassified_Bacteria	Unclassified_Bacteria	Unclassified_Bacteria	Unclassified_Bacteria
ASV_956	0	0	0	0	0	0	0	0	0	Unclassified_Bacteria	Unclassified_Bacteria	Unclassified_Bacteria	Unclassified_Bacteria	Unclassified_Bacteria
ASV_961	0	0	0	0	0	0	0	0	0	Unclassified_Bacteria	Unclassified_Bacteria	Unclassified_Bacteria	Unclassified_Bacteria	Unclassified_Bacteria
ASV_965	0	0	0	0	0	0	0	0	0	Unclassified_Bacteria	Unclassified_Bacteria	Unclassified_Bacteria	Unclassified_Bacteria	Unclassified_Bacteria
ASV_966	0	0	0	0	0	0	0	0	0	Unclassified_Bacteria	Unclassified_Bacteria	Unclassified_Bacteria	Unclassified_Bacteria	Unclassified_Bacteria
ASV_968	0	0	0	0	0	0	0	0	0	Unclassified_Bacteria	Unclassified_Bacteria	Unclassified_Bacteria	Unclassified_Bacteria	Unclassified_Bacteria
ASV_971	0	0	0	0	0	0	0	0	0	Unclassified_Bacteria	Unclassified_Bacteria	Unclassified_Bacteria	Unclassified_Bacteria	Unclassified_Bacteria
ASV_972	0	0	0	0	0	0	0	0	0	Unclassified_Bacteria	Unclassified_Bacteria	Unclassified_Bacteria	Unclassified_Bacteria	Unclassified_Bacteria
ASV_975	0	0	0	0	0	0	0	0	0	Unclassified_Bacteria	Unclassified_Bacteria	Unclassified_Bacteria	Unclassified_Bacteria	Unclassified_Bacteria
ASV_976	0	0	0	0	0	0	0	0	0	Unclassified_Bacteria	Unclassified_Bacteria	Unclassified_Bacteria	Unclassified_Bacteria	Unclassified_Bacteria
ASV_977	0	0	0	0	0	0	0	0	3	Unclassified_Bacteria	Unclassified_Bacteria	Unclassified_Bacteria	Unclassified_Bacteria	Unclassified_Bacteria
ASV_979	0	0	0	0	0	0	0	0	3	Unclassified_Bacteria	Unclassified_Bacteria	Unclassified_Bacteria	Unclassified_Bacteria	Unclassified_Bacteria
ASV_98	0	0	0	0	0	0	53	0	0	Unclassified_Bacteria	Unclassified_Bacteria	Unclassified_Bacteria	Unclassified_Bacteria	Unclassified_Bacteria
ASV_980	0	0	0	0	0	0	0	0	3	Unclassified_Bacteria	Unclassified_Bacteria	Unclassified_Bacteria	Unclassified_Bacteria	Unclassified_Bacteria
ASV_984	0	0	0	0	0	0	0	0	3	Unclassified_Bacteria	Unclassified_Bacteria	Unclassified_Bacteria	Unclassified_Bacteria	Unclassified_Bacteria
ASV_987	0	0	0	0	0	0	0	0	0	Unclassified_Bacteria	Unclassified_Bacteria	Unclassified_Bacteria	Unclassified_Bacteria	Unclassified_Bacteria
ASV_988	0	0	0	0	0	0	0	0	0	Unclassified_Bacteria	Unclassified_Bacteria	Unclassified_Bacteria	Unclassified_Bacteria	Unclassified_Bacteria
ASV_993	0	0	0	0	0	0	0	0	0	Unclassified_Bacteria	Unclassified_Bacteria	Unclassified_Bacteria	Unclassified_Bacteria	Unclassified_Bacteria
ASV_997	0	0	0	0	0	0	0	0	0	Unclassified_Bacteria	Unclassified_Bacteria	Unclassified_Bacteria	Unclassified_Bacteria	Unclassified_Bacteria
ASV_1089	0	0	0	0	0	0	2	0	0	Bacteroidetes	Unclassified_Bacteroidetes	Unclassified_Bacteroidetes	Unclassified_Bacteroidetes	Unclassified_Bacteroidetes
ASV_1235	0	1	0	0	0	0	0	0	0	Bacteroidetes	Unclassified_Bacteroidetes	Unclassified_Bacteroidetes	Unclassified_Bacteroidetes	Unclassified_Bacteroidetes
ASV_1264	0	0	0	0	0	1	0	0	0	Bacteroidetes	Unclassified_Bacteroidetes	Unclassified_Bacteroidetes	Unclassified_Bacteroidetes	Unclassified_Bacteroidetes
ASV_1275	0	0	0	0	0	0	1	0	0	Bacteroidetes	Unclassified_Bacteroidetes	Unclassified_Bacteroidetes	Unclassified_Bacteroidetes	Unclassified_Bacteroidetes
ASV_239	0	0	0	0	0	0	12	0	10	Bacteroidetes	Unclassified_Bacteroidetes	Unclassified_Bacteroidetes	Unclassified_Bacteroidetes	Unclassified_Bacteroidetes
ASV_547	0	0	0	0	0	0	0	0	8	Bacteroidetes	Unclassified_Bacteroidetes	Unclassified_Bacteroidetes	Unclassified_Bacteroidetes	Unclassified_Bacteroidetes
ASV_600	0	0	0	0	0	0	0	0	7	Bacteroidetes	Unclassified_Bacteroidetes	Unclassified_Bacteroidetes	Unclassified_Bacteroidetes	Unclassified_Bacteroidetes
ASV_689	5	0	0	0	0	0	0	0	0	Bacteroidetes	Unclassified_Bacteroidetes	Unclassified_Bacteroidetes	Unclassified_Bacteroidetes	Unclassified_Bacteroidetes
ASV_706	0	0	0	0	0	5	0	0	0	Bacteroidetes	Unclassified_Bacteroidetes	Unclassified_Bacteroidetes	Unclassified_Bacteroidetes	Unclassified_Bacteroidetes
ASV_872	3	0	0	0	0	0	0	0	0	Bacteroidetes	Unclassified_Bacteroidetes	Unclassified_Bacteroidetes	Unclassified_Bacteroidetes	Unclassified_Bacteroidetes
ASV_927	0	0	0	0	0	0	3	0	0	Bacteroidetes	Unclassified_Bacteroidetes	Unclassified_Bacteroidetes	Unclassified_Bacteroidetes	Unclassified_Bacteroidetes
ASV_947	0	0	0	0	0	0	0	0	0	Bacteroidetes	Unclassified_Bacteroidetes	Unclassified_Bacteroidetes	Unclassified_Bacteroidetes	Unclassified_Bacteroidetes
ASV_1222	0	0	0	0	0	0	0	0	0	Proteobacteria	Betaproteobacteria	Unclassified_Betaproteobacteria	Unclassified_Betaproteobacteria	Unclassified_Betaproteobacteria
ASV_1234	1	0	0	0	0	0	0	0	0	Proteobacteria	Betaproteobacteria	Unclassified_Betaproteobacteria	Unclassified_Betaproteobacteria	Unclassified_Betaproteobacteria
ASV_1242	0	0	0	0	0	0	0	0	0	Proteobacteria	Betaproteobacteria	Unclassified_Betaproteobacteria	Unclassified_Betaproteobacteria	Unclassified_Betaproteobacteria
ASV_1329	0	0	0	0	0	0	0	0	0	Proteobacteria	Betaproteobacteria	Unclassified_Betaproteobacteria	Unclassified_Betaproteobacteria	Unclassified_Betaproteobacteria
ASV_17	0	0	0	0	0	22	14	18	0	Proteobacteria	Betaproteobacteria	Unclassified_Betaproteobacteria	Unclassified_Betaproteobacteria	Unclassified_Betaproteobacteria
ASV_211	0	0	0	0	0	0	0	0	0	Proteobacteria	Betaproteobacteria	Unclassified_Betaproteobacteria	Unclassified_Betaproteobacteria	Unclassified_Betaproteobacteria
ASV_229	0	0	0	0	0	0	10	13	0	Proteobacteria	Betaproteobacteria	Unclassified_Betaproteobacteria	Unclassified_Betaproteobacteria	Unclassified_Betaproteobacteria
ASV_244	0	0	0	0	0	0	0	0	0	Proteobacteria	Betaproteobacteria	Unclassified_Betaproteobacteria	Unclassified_Betaproteobacteria	Unclassified_Betaproteobacteria
ASV_300	0	0	0	0	0	0	0	0	0	Proteobacteria	Betaproteobacteria	Unclassified_Betaproteobacteria	Unclassified_Betaproteobacteria	Unclassified_Betaproteobacteria
ASV_369	0	0	0	0	0	0	0	0	0	Proteobacteria	Betaproteobacteria	Unclassified_Betaproteobacteria	Unclassified_Betaproteobacteria	Unclassified_Betaproteobacteria
ASV_407	0	0	0	0	0	0	0	0	0	Proteobacteria	Betaproteobacteria	Unclassified_Betaproteobacteria	Unclassified_Betaproteobacteria	Unclassified_Betaproteobacteria
ASV_425	0	0	0	0	0	11	0	0	0	Proteobacteria	Betaproteobacteria	Unclassified_Betaproteobacteria	Unclassified_Betaproteobacteria	Unclassified_Betaproteobacteria
ASV_448	0	0	0	0	0	0	10	0	0	Proteobacteria	Betaproteobacteria	Unclassified_Betaproteobacteria	Unclassified_Betaproteobacteria	Unclassified_Betaproteobacteria
ASV_457	0	0	0	0	0	0	0	0	10	Proteobacteria	Betaproteobacteria	Unclassified_Betaproteobacteria	Unclassified_Betaproteobacteria	Unclassified_Betaproteobacteria
ASV_480	0	0	0	0	0	2	2	5	0	Proteobacteria	Betaproteobacteria	Unclassified_Betaproteobacteria	Unclassified_Betaproteobacteria	Unclassified_Betaproteobacteria
ASV_499	0	0	0	0	0	0	0	0	0	Proteobacteria	Betaproteobacteria	Unclassified_Betaproteobacteria	Unclassified_Betaproteobacteria	Unclassified_Betaproteobacteria
ASV_534	0	0	0	0	0	0	0	8	0	Proteobacteria	Betaproteobacteria	Unclassified_Betaproteobacteria	Unclassified_Betaproteobacteria	Unclassified_Betaproteobacteria
ASV_537	0	0	0	0	0	0	0	0	0	Proteobacteria	Betaproteobacteria	Unclassified_Betaproteobacteria	Unclassified_Betaproteobacteria	Unclassified_Betaproteobacteria
ASV_559	7	0	0	0	0	0	0	0	0	Proteobacteria	Betaproteobacteria	Unclassified_Betaproteobacteria	Unclassified_Betaproteobacteria	Unclassified_Betaproteobacteria
ASV_570	0	0	0	0	0	0	0	0	0	Proteobacteria	Betaproteobacteria	Unclassified_Betaproteobacteria	Unclassified_Betaproteobacteria	Unclassified_Betaproteobacteria
ASV_648	0	0	0	0	0	0	0	6	0	Proteobacteria	Betaproteobacteria	Unclassified_Betaproteobacteria	Unclassified_Betaproteobacteria	Unclassified_Betaproteobacteria
ASV_65	0	0	0	0	0	9	7	11	3	Proteobacteria	Betaproteobacteria	Unclassified_Betaproteobacteria	Unclassified_Betaproteobacteria	Unclassified_Betaproteobacteria
ASV_708	0	0	0	0	0	5	0	0	0	Proteobacteria	Betaproteobacteria	Unclassified_Betaproteobacteria	Unclassified_Betaproteobacteria	Unclassified_Betaproteobacteria
ASV_737	0	0	0	0	0	0	0	0	0	Proteobacteria	Betaproteobacteria	Unclassified_Betaproteobacteria	Unclassified_Betaproteobacteria	Unclassified_Betaproteobacteria
ASV_768	4	0	0	0	0	0	0	0	0	Proteobacteria	Betaproteobacteria	Unclassified_Betaproteobacteria	Unclassified_Betaproteobacteria	Unclassified_Betaproteobacteria
ASV_80	0	0	0	0	0	15	0	0	0	Proteobacteria	Betaproteobacteria	Unclassified_Betaproteobacteria	Unclassified_Betaproteobacteria	Unclassified_Betaproteobacteria
ASV_829	0	0	0	0	0	0	0	0	0	Proteobacteria	Betaproteobacteria	Unclassified_Betaproteobacteria	Unclassified_Betaproteobacteria	Unclassified_Betaproteobacteria
ASV_911	0	0	0	0	0	3	0	0	0	Proteobacteria	Betaproteobacteria	Unclassified_Betaproteobacteria	Unclassified_Betaproteobacteria	Unclassified_Betaproteobacteria
ASV_1060	0	0	0	0	0	2	0	0	0	Proteobacteria	Betaproteobacteria	Burkholderiales	Unclassified_Burkholderiales	Unclassified_Burkholderiales
ASV_1184	0	0	0	0	0	0	0	0	2	Proteobacteria	Betaproteobacteria	Burkholderiales	Unclassified_Burkholderiales	Unclassified_Burkholderiales
ASV_1185	0	0	0	0	0	0	0	0	2	Proteobacteria	Betaproteobacteria	Burkholderiales	Unclassified_Burkholderiales	Unclassified_Burkholderiales
ASV_1225	0	0	0	0	0	0	0	0	0	Proteobacteria	Betaproteobacteria	Burkholderiales	Unclassified_Burkholderiales	Unclassified_Burkholderiales
ASV_130	0	0	0	0	0	0	21	0	21	Proteobacteria	Betaproteobacteria	Burkholderiales	Unclassified_Burkholderiales	Unclassified_Burkholderiales
ASV_145	0	0	0	0	0	0	0	0	0	Proteobacteria	Betaproteobacteria	Burkholderiales	Unclassified_Burkholderiales	Unclassified_Burkholderiales
ASV_507	8	0	0	0	0	0	0	0	0	Proteobacteria	Betaproteobacteria	Burkholderiales	Unclassified_Burkholderiales	Unclassified_Burkholderiales
ASV_515	0	8	0	0	0	0	0	0	0	Proteobacteria	Betaproteobacteria	Burkholderiales	Unclassified_Burkholderiales	Unclassified_Burkholderiales
ASV_548	0	0	0	0	0	0	0	0	8	Proteobacteria	Betaproteobacteria	Burkholderiales	Unclassified_Burkholderiales	Unclassified_Burkholderiales
ASV_701	0	0	2	3	0	0	0	0	0	Proteobacteria	Betaproteobacteria	Burkholderiales	Unclassified_Burkholderiales	Unclassified_Burkholderiales
ASV_732	0	0	0	0	0	0	0	0	0	Proteobacteria	Betaproteobacteria	Burkholderiales	Unclassified_Burkholderiales	Unclassified_Burkholderiales
ASV_763	0	0	0	0	0	0	0	0	0	Proteobacteria	Betaproteobacteria	Burkholderiales	Unclassified_Burkholderiales	Unclassified_Burkholderiales
ASV_88	58	0	0	0	0	0	9	0	0	Proteobacteria	Betaproteobacteria	Burkholderiales	Unclassified_Burkholderiales	Unclassified_Burkholderiales
ASV_1195	0	0	0	0	0	0	0	0	2	candidate_division_WPS-2	Unclassified_candidate_division_WPS-2	Unclassified_candidate_division_WPS-2	Unclassified_candidate_division_WPS-2	Unclassified_candidate_division_WPS-2
ASV_136	0	0	0	0	0	0	23	0	16	candidate_division_WPS-2	Unclassified_candidate_division_WPS-2	Unclassified_candidate_division_WPS-2	Unclassified_candidate_division_WPS-2	Unclassified_candidate_division_WPS-2
ASV_1186	0	0	0	0	0	0	0	0	2	Cloacimonetes	Candidatus_Cloacamonas	Unclassified_Candidatus_Cloacamonas	Unclassified_Candidatus_Cloacamonas	Unclassified_Candidatus_Cloacamonas
ASV_835	0	0	0	0	0	0	0	0	0	Acidobacteria	Acidobacteria_Gp1	Candidatus_Koribacter	Unclassified_Candidatus_Koribacter	Unclassified_Candidatus_Koribacter
ASV_840	0	0	0	0	0	0	0	0	0	Acidobacteria	Acidobacteria_Gp1	Candidatus_Koribacter	Unclassified_Candidatus_Koribacter	Unclassified_Candidatus_Koribacter
ASV_647	0	0	0	0	0	0	6	0	0	Candidatus_Saccharibacteria	Unclassified_Candidatus_Saccharibacteria	Unclassified_Candidatus_Saccharibacteria	Unclassified_Candidatus_Saccharibacteria	Unclassified_Candidatus_Saccharibacteria
ASV_721	0	0	0	0	0	0	0	0	0	Candidatus_Saccharibacteria	Unclassified_Candidatus_Saccharibacteria	Unclassified_Candidatus_Saccharibacteria	Unclassified_Candidatus_Saccharibacteria	Unclassified_Candidatus_Saccharibacteria
ASV_871	3	0	0	0	0	0	0	0	0	Candidatus_Saccharibacteria	Unclassified_Candidatus_Saccharibacteria	Unclassified_Candidatus_Saccharibacteria	Unclassified_Candidatus_Saccharibacteria	Unclassified_Candidatus_Saccharibacteria
ASV_995	0	0	0	0	0	0	0	0	0	Candidatus_Saccharibacteria	Unclassified_Candidatus_Saccharibacteria	Unclassified_Candidatus_Saccharibacteria	Unclassified_Candidatus_Saccharibacteria	Unclassified_Candidatus_Saccharibacteria
ASV_1034	0	0	0	0	0	0	0	0	0	Acidobacteria	Acidobacteria_Gp3	Candidatus_Solibacter	Unclassified_Candidatus_Solibacter	Unclassified_Candidatus_Solibacter
ASV_1038	0	0	0	0	0	0	0	0	0	Acidobacteria	Acidobacteria_Gp3	Candidatus_Solibacter	Unclassified_Candidatus_Solibacter	Unclassified_Candidatus_Solibacter
ASV_1091	0	0	0	0	0	0	2	0	0	Acidobacteria	Acidobacteria_Gp3	Candidatus_Solibacter	Unclassified_Candidatus_Solibacter	Unclassified_Candidatus_Solibacter
ASV_1124	0	0	0	0	0	0	0	0	0	Acidobacteria	Acidobacteria_Gp3	Candidatus_Solibacter	Unclassified_Candidatus_Solibacter	Unclassified_Candidatus_Solibacter
ASV_1159	0	0	0	0	0	0	0	0	0	Acidobacteria	Acidobacteria_Gp3	Candidatus_Solibacter	Unclassified_Candidatus_Solibacter	Unclassified_Candidatus_Solibacter
ASV_1168	0	0	0	0	0	0	0	0	0	Acidobacteria	Acidobacteria_Gp3	Candidatus_Solibacter	Unclassified_Candidatus_Solibacter	Unclassified_Candidatus_Solibacter
ASV_1170	0	0	0	0	0	0	0	0	0	Acidobacteria	Acidobacteria_Gp3	Candidatus_Solibacter	Unclassified_Candidatus_Solibacter	Unclassified_Candidatus_Solibacter
ASV_1193	0	0	0	0	0	0	0	0	2	Acidobacteria	Acidobacteria_Gp3	Candidatus_Solibacter	Unclassified_Candidatus_Solibacter	Unclassified_Candidatus_Solibacter
ASV_1288	0	0	0	0	0	0	0	0	0	Acidobacteria	Acidobacteria_Gp3	Candidatus_Solibacter	Unclassified_Candidatus_Solibacter	Unclassified_Candidatus_Solibacter
ASV_185	0	0	0	0	0	0	0	0	0	Acidobacteria	Acidobacteria_Gp3	Candidatus_Solibacter	Unclassified_Candidatus_Solibacter	Unclassified_Candidatus_Solibacter
ASV_217	0	0	0	0	0	0	0	0	0	Acidobacteria	Acidobacteria_Gp3	Candidatus_Solibacter	Unclassified_Candidatus_Solibacter	Unclassified_Candidatus_Solibacter
ASV_222	0	0	0	0	0	0	0	0	0	Acidobacteria	Acidobacteria_Gp3	Candidatus_Solibacter	Unclassified_Candidatus_Solibacter	Unclassified_Candidatus_Solibacter
ASV_394	0	0	0	0	0	6	0	0	0	Acidobacteria	Acidobacteria_Gp3	Candidatus_Solibacter	Unclassified_Candidatus_Solibacter	Unclassified_Candidatus_Solibacter
ASV_476	0	0	0	0	0	9	0	0	0	Acidobacteria	Acidobacteria_Gp3	Candidatus_Solibacter	Unclassified_Candidatus_Solibacter	Unclassified_Candidatus_Solibacter
ASV_486	0	0	0	0	0	0	5	0	4	Acidobacteria	Acidobacteria_Gp3	Candidatus_Solibacter	Unclassified_Candidatus_Solibacter	Unclassified_Candidatus_Solibacter
ASV_494	0	0	0	0	0	0	0	0	0	Acidobacteria	Acidobacteria_Gp3	Candidatus_Solibacter	Unclassified_Candidatus_Solibacter	Unclassified_Candidatus_Solibacter
ASV_545	0	0	0	0	0	0	0	0	0	Acidobacteria	Acidobacteria_Gp3	Candidatus_Solibacter	Unclassified_Candidatus_Solibacter	Unclassified_Candidatus_Solibacter
ASV_650	0	0	0	0	0	0	0	6	0	Acidobacteria	Acidobacteria_Gp3	Candidatus_Solibacter	Unclassified_Candidatus_Solibacter	Unclassified_Candidatus_Solibacter
ASV_107	0	0	0	0	0	0	0	0	0	Firmicutes	Clostridia	Clostridiales	Unclassified_Clostridiales	Unclassified_Clostridiales
ASV_122	0	0	0	0	0	0	0	0	0	Firmicutes	Clostridia	Clostridiales	Unclassified_Clostridiales	Unclassified_Clostridiales
ASV_207	6	0	0	0	0	0	0	0	0	Firmicutes	Clostridia	Clostridiales	Unclassified_Clostridiales	Unclassified_Clostridiales
ASV_415	0	0	0	0	0	0	0	0	0	Firmicutes	Clostridia	Clostridiales	Unclassified_Clostridiales	Unclassified_Clostridiales
ASV_87	0	0	0	0	0	0	0	0	0	Firmicutes	Clostridia	Clostridiales	Unclassified_Clostridiales	Unclassified_Clostridiales
ASV_870	0	0	0	0	0	0	0	0	0	Firmicutes	Clostridia	Clostridiales	Unclassified_Clostridiales	Unclassified_Clostridiales
ASV_89	0	0	4	0	0	0	0	0	0	Firmicutes	Clostridia	Clostridiales	Unclassified_Clostridiales	Unclassified_Clostridiales
ASV_91	0	0	0	0	0	0	0	0	0	Firmicutes	Clostridia	Clostridiales	Unclassified_Clostridiales	Unclassified_Clostridiales
ASV_1090	0	0	0	0	0	0	2	0	0	Cyanobacteria/Chloroplast	Cyanobacteria	Unclassified_Cyanobacteria	Unclassified_Cyanobacteria	Unclassified_Cyanobacteria
ASV_1301	0	0	0	0	0	0	0	0	0	Cyanobacteria/Chloroplast	Cyanobacteria	Unclassified_Cyanobacteria	Unclassified_Cyanobacteria	Unclassified_Cyanobacteria
ASV_170	0	0	0	0	0	0	17	0	15	Cyanobacteria/Chloroplast	Cyanobacteria	Unclassified_Cyanobacteria	Unclassified_Cyanobacteria	Unclassified_Cyanobacteria
ASV_37	0	0	0	0	0	0	85	6	53	Cyanobacteria/Chloroplast	Cyanobacteria	Unclassified_Cyanobacteria	Unclassified_Cyanobacteria	Unclassified_Cyanobacteria
ASV_546	0	0	0	0	0	0	0	0	8	Cyanobacteria/Chloroplast	Cyanobacteria	Unclassified_Cyanobacteria	Unclassified_Cyanobacteria	Unclassified_Cyanobacteria
ASV_82	0	0	0	0	0	0	39	0	37	Cyanobacteria/Chloroplast	Cyanobacteria	Unclassified_Cyanobacteria	Unclassified_Cyanobacteria	Unclassified_Cyanobacteria
ASV_349	0	0	0	0	0	0	11	0	3	Bacteroidetes	Cytophagia	Cytophagales	Unclassified_Cytophagales	Unclassified_Cytophagales
ASV_419	11	0	0	0	0	0	0	0	0	Bacteroidetes	Cytophagia	Cytophagales	Unclassified_Cytophagales	Unclassified_Cytophagales
ASV_683	5	0	0	0	0	0	0	0	0	Bacteroidetes	Cytophagia	Cytophagales	Unclassified_Cytophagales	Unclassified_Cytophagales
ASV_717	0	0	0	0	0	0	5	0	0	Bacteroidetes	Cytophagia	Cytophagales	Unclassified_Cytophagales	Unclassified_Cytophagales
ASV_1113	0	0	0	0	0	0	0	0	0	Proteobacteria	Deltaproteobacteria	Unclassified_Deltaproteobacteria	Unclassified_Deltaproteobacteria	Unclassified_Deltaproteobacteria
ASV_1149	0	0	0	0	0	0	0	0	0	Proteobacteria	Deltaproteobacteria	Unclassified_Deltaproteobacteria	Unclassified_Deltaproteobacteria	Unclassified_Deltaproteobacteria
ASV_1241	0	0	0	0	0	0	0	0	0	Proteobacteria	Deltaproteobacteria	Unclassified_Deltaproteobacteria	Unclassified_Deltaproteobacteria	Unclassified_Deltaproteobacteria
ASV_1298	0	0	0	0	0	0	0	0	0	Proteobacteria	Deltaproteobacteria	Unclassified_Deltaproteobacteria	Unclassified_Deltaproteobacteria	Unclassified_Deltaproteobacteria
ASV_616	0	0	0	0	0	0	0	0	0	Proteobacteria	Deltaproteobacteria	Unclassified_Deltaproteobacteria	Unclassified_Deltaproteobacteria	Unclassified_Deltaproteobacteria
ASV_794	0	0	0	0	0	4	0	0	0	Proteobacteria	Deltaproteobacteria	Unclassified_Deltaproteobacteria	Unclassified_Deltaproteobacteria	Unclassified_Deltaproteobacteria
ASV_991	0	0	0	0	0	0	0	0	0	Proteobacteria	Deltaproteobacteria	Unclassified_Deltaproteobacteria	Unclassified_Deltaproteobacteria	Unclassified_Deltaproteobacteria
ASV_1004	0	0	0	0	0	0	0	0	0	Firmicutes	Unclassified_Firmicutes	Unclassified_Firmicutes	Unclassified_Firmicutes	Unclassified_Firmicutes
ASV_115	0	0	51	0	0	0	0	0	0	Firmicutes	Unclassified_Firmicutes	Unclassified_Firmicutes	Unclassified_Firmicutes	Unclassified_Firmicutes
ASV_441	0	0	0	0	0	0	0	0	0	Firmicutes	Unclassified_Firmicutes	Unclassified_Firmicutes	Unclassified_Firmicutes	Unclassified_Firmicutes
ASV_874	3	0	0	0	0	0	0	0	0	Firmicutes	Unclassified_Firmicutes	Unclassified_Firmicutes	Unclassified_Firmicutes	Unclassified_Firmicutes
ASV_1053	0	0	0	0	0	2	0	0	0	Proteobacteria	Gammaproteobacteria	Unclassified_Gammaproteobacteria	Unclassified_Gammaproteobacteria	Unclassified_Gammaproteobacteria
ASV_1106	0	0	0	0	0	0	0	0	0	Proteobacteria	Gammaproteobacteria	Unclassified_Gammaproteobacteria	Unclassified_Gammaproteobacteria	Unclassified_Gammaproteobacteria
ASV_1179	0	0	0	0	0	0	0	0	2	Proteobacteria	Gammaproteobacteria	Unclassified_Gammaproteobacteria	Unclassified_Gammaproteobacteria	Unclassified_Gammaproteobacteria
ASV_121	0	0	0	0	0	0	3	0	0	Proteobacteria	Gammaproteobacteria	Unclassified_Gammaproteobacteria	Unclassified_Gammaproteobacteria	Unclassified_Gammaproteobacteria
ASV_133	0	0	40	0	0	0	0	0	0	Proteobacteria	Gammaproteobacteria	Unclassified_Gammaproteobacteria	Unclassified_Gammaproteobacteria	Unclassified_Gammaproteobacteria
ASV_1331	0	0	0	0	0	0	0	0	0	Proteobacteria	Gammaproteobacteria	Unclassified_Gammaproteobacteria	Unclassified_Gammaproteobacteria	Unclassified_Gammaproteobacteria
ASV_137	0	0	0	0	0	0	0	0	0	Proteobacteria	Gammaproteobacteria	Unclassified_Gammaproteobacteria	Unclassified_Gammaproteobacteria	Unclassified_Gammaproteobacteria
ASV_390	0	0	12	0	0	0	0	0	0	Proteobacteria	Gammaproteobacteria	Unclassified_Gammaproteobacteria	Unclassified_Gammaproteobacteria	Unclassified_Gammaproteobacteria
ASV_392	0	0	12	0	0	0	0	0	0	Proteobacteria	Gammaproteobacteria	Unclassified_Gammaproteobacteria	Unclassified_Gammaproteobacteria	Unclassified_Gammaproteobacteria
ASV_443	0	0	10	0	0	0	0	0	0	Proteobacteria	Gammaproteobacteria	Unclassified_Gammaproteobacteria	Unclassified_Gammaproteobacteria	Unclassified_Gammaproteobacteria
ASV_474	0	0	0	9	0	0	0	0	0	Proteobacteria	Gammaproteobacteria	Unclassified_Gammaproteobacteria	Unclassified_Gammaproteobacteria	Unclassified_Gammaproteobacteria
ASV_479	0	0	0	0	0	3	0	0	6	Proteobacteria	Gammaproteobacteria	Unclassified_Gammaproteobacteria	Unclassified_Gammaproteobacteria	Unclassified_Gammaproteobacteria
ASV_523	0	0	8	0	0	0	0	0	0	Proteobacteria	Gammaproteobacteria	Unclassified_Gammaproteobacteria	Unclassified_Gammaproteobacteria	Unclassified_Gammaproteobacteria
ASV_554	0	0	0	0	0	0	0	0	0	Proteobacteria	Gammaproteobacteria	Unclassified_Gammaproteobacteria	Unclassified_Gammaproteobacteria	Unclassified_Gammaproteobacteria
ASV_577	0	0	7	0	0	0	0	0	0	Proteobacteria	Gammaproteobacteria	Unclassified_Gammaproteobacteria	Unclassified_Gammaproteobacteria	Unclassified_Gammaproteobacteria
ASV_684	5	0	0	0	0	0	0	0	0	Proteobacteria	Gammaproteobacteria	Unclassified_Gammaproteobacteria	Unclassified_Gammaproteobacteria	Unclassified_Gammaproteobacteria
ASV_761	0	0	0	0	0	0	0	0	0	Proteobacteria	Gammaproteobacteria	Unclassified_Gammaproteobacteria	Unclassified_Gammaproteobacteria	Unclassified_Gammaproteobacteria
ASV_792	0	0	0	0	4	0	0	0	0	Proteobacteria	Gammaproteobacteria	Unclassified_Gammaproteobacteria	Unclassified_Gammaproteobacteria	Unclassified_Gammaproteobacteria
ASV_802	0	0	0	0	0	4	0	0	0	Proteobacteria	Gammaproteobacteria	Unclassified_Gammaproteobacteria	Unclassified_Gammaproteobacteria	Unclassified_Gammaproteobacteria
ASV_818	0	0	0	0	0	0	0	0	0	Proteobacteria	Gammaproteobacteria	Unclassified_Gammaproteobacteria	Unclassified_Gammaproteobacteria	Unclassified_Gammaproteobacteria
ASV_821	0	0	0	0	0	0	0	0	0	Proteobacteria	Gammaproteobacteria	Unclassified_Gammaproteobacteria	Unclassified_Gammaproteobacteria	Unclassified_Gammaproteobacteria
ASV_852	0	0	0	0	0	0	0	0	0	Proteobacteria	Gammaproteobacteria	Unclassified_Gammaproteobacteria	Unclassified_Gammaproteobacteria	Unclassified_Gammaproteobacteria
ASV_86	0	0	69	0	0	0	0	0	0	Proteobacteria	Gammaproteobacteria	Unclassified_Gammaproteobacteria	Unclassified_Gammaproteobacteria	Unclassified_Gammaproteobacteria
ASV_902	0	0	0	0	0	3	0	0	0	Proteobacteria	Gammaproteobacteria	Unclassified_Gammaproteobacteria	Unclassified_Gammaproteobacteria	Unclassified_Gammaproteobacteria
ASV_931	0	0	0	0	0	0	0	3	0	Proteobacteria	Gammaproteobacteria	Unclassified_Gammaproteobacteria	Unclassified_Gammaproteobacteria	Unclassified_Gammaproteobacteria
ASV_23	4	0	0	0	0	37	4	14	0	Acidobacteria	Acidobacteria_Gp1	Gp1	Unclassified_Gp1	Unclassified_Gp1
ASV_382	0	0	0	0	0	0	0	0	0	Acidobacteria	Acidobacteria_Gp1	Gp1	Unclassified_Gp1	Unclassified_Gp1
ASV_581	0	0	0	0	0	7	0	0	0	Acidobacteria	Acidobacteria_Gp1	Gp1	Unclassified_Gp1	Unclassified_Gp1
ASV_412	0	0	0	0	0	0	0	0	0	Acidobacteria	Acidobacteria_Gp13	Gp13	Unclassified_Gp13	Unclassified_Gp13
ASV_1012	2	0	0	0	0	0	0	0	0	Acidobacteria	Acidobacteria_Gp2	Gp2	Unclassified_Gp2	Unclassified_Gp2
ASV_106	0	0	0	0	0	0	0	0	0	Acidobacteria	Acidobacteria_Gp2	Gp2	Unclassified_Gp2	Unclassified_Gp2
ASV_1163	0	0	0	0	0	0	0	0	0	Acidobacteria	Acidobacteria_Gp2	Gp2	Unclassified_Gp2	Unclassified_Gp2
ASV_1198	0	0	0	0	0	0	0	0	0	Acidobacteria	Acidobacteria_Gp2	Gp2	Unclassified_Gp2	Unclassified_Gp2
ASV_1260	0	0	0	0	0	1	0	0	0	Acidobacteria	Acidobacteria_Gp2	Gp2	Unclassified_Gp2	Unclassified_Gp2
ASV_1261	0	0	0	0	0	1	0	0	0	Acidobacteria	Acidobacteria_Gp2	Gp2	Unclassified_Gp2	Unclassified_Gp2
ASV_1319	0	0	0	0	0	0	0	0	0	Acidobacteria	Acidobacteria_Gp2	Gp2	Unclassified_Gp2	Unclassified_Gp2
ASV_1360	0	0	0	0	0	0	0	0	0	Acidobacteria	Acidobacteria_Gp2	Gp2	Unclassified_Gp2	Unclassified_Gp2
ASV_1365	0	0	0	0	0	0	0	0	0	Acidobacteria	Acidobacteria_Gp2	Gp2	Unclassified_Gp2	Unclassified_Gp2
ASV_171	0	0	0	0	0	0	0	0	0	Acidobacteria	Acidobacteria_Gp2	Gp2	Unclassified_Gp2	Unclassified_Gp2
ASV_286	0	0	0	0	0	0	0	0	0	Acidobacteria	Acidobacteria_Gp2	Gp2	Unclassified_Gp2	Unclassified_Gp2
ASV_295	0	0	0	0	0	0	0	0	0	Acidobacteria	Acidobacteria_Gp2	Gp2	Unclassified_Gp2	Unclassified_Gp2
ASV_296	0	0	0	0	0	0	0	0	0	Acidobacteria	Acidobacteria_Gp2	Gp2	Unclassified_Gp2	Unclassified_Gp2
ASV_328	0	0	0	0	0	6	0	0	0	Acidobacteria	Acidobacteria_Gp2	Gp2	Unclassified_Gp2	Unclassified_Gp2
ASV_338	0	0	0	0	0	0	0	0	0	Acidobacteria	Acidobacteria_Gp2	Gp2	Unclassified_Gp2	Unclassified_Gp2
ASV_353	0	0	0	0	0	0	0	0	0	Acidobacteria	Acidobacteria_Gp2	Gp2	Unclassified_Gp2	Unclassified_Gp2
ASV_383	0	0	0	0	0	0	0	0	0	Acidobacteria	Acidobacteria_Gp2	Gp2	Unclassified_Gp2	Unclassified_Gp2
ASV_403	0	0	0	0	0	0	0	0	0	Acidobacteria	Acidobacteria_Gp2	Gp2	Unclassified_Gp2	Unclassified_Gp2
ASV_404	0	0	0	0	0	0	0	0	0	Acidobacteria	Acidobacteria_Gp2	Gp2	Unclassified_Gp2	Unclassified_Gp2
ASV_406	0	0	0	0	0	0	0	0	0	Acidobacteria	Acidobacteria_Gp2	Gp2	Unclassified_Gp2	Unclassified_Gp2
ASV_500	0	0	0	0	0	0	0	0	0	Acidobacteria	Acidobacteria_Gp2	Gp2	Unclassified_Gp2	Unclassified_Gp2
ASV_553	0	0	0	0	0	0	0	0	0	Acidobacteria	Acidobacteria_Gp2	Gp2	Unclassified_Gp2	Unclassified_Gp2
ASV_610	0	0	0	0	0	0	0	0	0	Acidobacteria	Acidobacteria_Gp2	Gp2	Unclassified_Gp2	Unclassified_Gp2
ASV_612	0	0	0	0	0	0	0	0	0	Acidobacteria	Acidobacteria_Gp2	Gp2	Unclassified_Gp2	Unclassified_Gp2
ASV_614	0	0	0	0	0	0	0	0	0	Acidobacteria	Acidobacteria_Gp2	Gp2	Unclassified_Gp2	Unclassified_Gp2
ASV_640	0	0	0	0	0	6	0	0	0	Acidobacteria	Acidobacteria_Gp2	Gp2	Unclassified_Gp2	Unclassified_Gp2
ASV_66	0	0	0	0	0	0	0	0	0	Acidobacteria	Acidobacteria_Gp2	Gp2	Unclassified_Gp2	Unclassified_Gp2
ASV_670	0	0	0	0	0	0	0	0	0	Acidobacteria	Acidobacteria_Gp2	Gp2	Unclassified_Gp2	Unclassified_Gp2
ASV_673	0	0	0	0	0	0	0	0	0	Acidobacteria	Acidobacteria_Gp2	Gp2	Unclassified_Gp2	Unclassified_Gp2
ASV_674	0	0	0	0	0	0	0	0	0	Acidobacteria	Acidobacteria_Gp2	Gp2	Unclassified_Gp2	Unclassified_Gp2
ASV_709	0	0	0	0	0	5	0	0	0	Acidobacteria	Acidobacteria_Gp2	Gp2	Unclassified_Gp2	Unclassified_Gp2
ASV_719	0	0	0	0	0	0	0	5	0	Acidobacteria	Acidobacteria_Gp2	Gp2	Unclassified_Gp2	Unclassified_Gp2
ASV_832	0	0	0	0	0	0	0	0	0	Acidobacteria	Acidobacteria_Gp2	Gp2	Unclassified_Gp2	Unclassified_Gp2
ASV_836	0	0	0	0	0	0	0	0	0	Acidobacteria	Acidobacteria_Gp2	Gp2	Unclassified_Gp2	Unclassified_Gp2
ASV_94	0	0	0	0	0	0	0	0	0	Acidobacteria	Acidobacteria_Gp2	Gp2	Unclassified_Gp2	Unclassified_Gp2
ASV_970	0	0	0	0	0	0	0	0	0	Acidobacteria	Acidobacteria_Gp2	Gp2	Unclassified_Gp2	Unclassified_Gp2
ASV_992	0	0	0	0	0	0	0	0	0	Acidobacteria	Acidobacteria_Gp2	Gp2	Unclassified_Gp2	Unclassified_Gp2
ASV_613	0	0	0	0	0	0	0	0	0	Acidobacteria	Acidobacteria_Gp4	Gp4	Unclassified_Gp4	Unclassified_Gp4
ASV_722	0	0	0	0	0	0	0	0	0	Acidobacteria	Acidobacteria_Gp4	Gp4	Unclassified_Gp4	Unclassified_Gp4
ASV_402	0	0	0	0	0	0	0	0	0	Acidobacteria	Acidobacteria_Gp5	Gp5	Unclassified_Gp5	Unclassified_Gp5
ASV_493	0	0	0	0	0	0	0	0	0	Acidobacteria	Acidobacteria_Gp7	Gp7	Unclassified_Gp7	Unclassified_Gp7
ASV_556	0	0	0	0	0	0	0	0	0	Acidobacteria	Acidobacteria_Gp7	Gp7	Unclassified_Gp7	Unclassified_Gp7
ASV_744	0	0	0	0	0	0	0	0	0	Chloroflexi	Ktedonobacteria	Ktedonobacterales	Unclassified_Ktedonobacterales	Unclassified_Ktedonobacterales
ASV_796	0	0	0	0	0	4	0	0	0	Chloroflexi	Ktedonobacteria	Ktedonobacterales	Unclassified_Ktedonobacterales	Unclassified_Ktedonobacterales
ASV_1006	0	0	0	0	0	0	0	0	0	Firmicutes	Bacilli	Lactobacillales	Unclassified_Lactobacillales	Unclassified_Lactobacillales
ASV_1228	0	0	0	0	0	0	0	0	0	Firmicutes	Bacilli	Lactobacillales	Unclassified_Lactobacillales	Unclassified_Lactobacillales
ASV_129	21	0	0	0	0	0	0	0	0	Firmicutes	Bacilli	Lactobacillales	Unclassified_Lactobacillales	Unclassified_Lactobacillales
ASV_1318	0	0	0	0	0	0	0	0	0	Firmicutes	Bacilli	Lactobacillales	Unclassified_Lactobacillales	Unclassified_Lactobacillales
ASV_162	0	0	33	0	0	0	0	0	0	Firmicutes	Bacilli	Lactobacillales	Unclassified_Lactobacillales	Unclassified_Lactobacillales
ASV_248	0	0	9	0	0	0	0	0	0	Firmicutes	Bacilli	Lactobacillales	Unclassified_Lactobacillales	Unclassified_Lactobacillales
ASV_342	14	0	0	0	0	0	0	0	0	Firmicutes	Bacilli	Lactobacillales	Unclassified_Lactobacillales	Unclassified_Lactobacillales
ASV_464	9	0	0	0	0	0	0	0	0	Firmicutes	Bacilli	Lactobacillales	Unclassified_Lactobacillales	Unclassified_Lactobacillales
ASV_511	8	0	0	0	0	0	0	0	0	Firmicutes	Bacilli	Lactobacillales	Unclassified_Lactobacillales	Unclassified_Lactobacillales
ASV_54	0	0	114	0	0	0	0	0	0	Firmicutes	Bacilli	Lactobacillales	Unclassified_Lactobacillales	Unclassified_Lactobacillales
ASV_720	0	0	0	0	0	0	0	1	0	Firmicutes	Bacilli	Lactobacillales	Unclassified_Lactobacillales	Unclassified_Lactobacillales
ASV_996	0	0	0	0	0	0	0	0	0	Firmicutes	Bacilli	Lactobacillales	Unclassified_Lactobacillales	Unclassified_Lactobacillales
ASV_1061	0	0	0	0	0	2	0	0	0	Proteobacteria	Deltaproteobacteria	Myxococcales	Unclassified_Myxococcales	Unclassified_Myxococcales
ASV_1130	0	0	0	0	0	0	0	0	0	Proteobacteria	Deltaproteobacteria	Myxococcales	Unclassified_Myxococcales	Unclassified_Myxococcales
ASV_1245	0	0	0	0	0	0	0	0	0	Proteobacteria	Deltaproteobacteria	Myxococcales	Unclassified_Myxococcales	Unclassified_Myxococcales
ASV_1249	0	0	0	0	0	0	0	0	0	Proteobacteria	Deltaproteobacteria	Myxococcales	Unclassified_Myxococcales	Unclassified_Myxococcales
ASV_150	0	0	0	0	0	0	0	0	0	Proteobacteria	Deltaproteobacteria	Myxococcales	Unclassified_Myxococcales	Unclassified_Myxococcales
ASV_193	0	0	0	0	0	0	0	0	0	Proteobacteria	Deltaproteobacteria	Myxococcales	Unclassified_Myxococcales	Unclassified_Myxococcales
ASV_241	0	0	0	0	0	0	0	0	0	Proteobacteria	Deltaproteobacteria	Myxococcales	Unclassified_Myxococcales	Unclassified_Myxococcales
ASV_252	0	0	0	0	0	0	0	0	0	Proteobacteria	Deltaproteobacteria	Myxococcales	Unclassified_Myxococcales	Unclassified_Myxococcales
ASV_1019	2	0	0	0	0	0	0	0	0	Proteobacteria	Unclassified_Proteobacteria	Unclassified_Proteobacteria	Unclassified_Proteobacteria	Unclassified_Proteobacteria
ASV_1045	0	0	0	1	0	0	0	0	0	Proteobacteria	Unclassified_Proteobacteria	Unclassified_Proteobacteria	Unclassified_Proteobacteria	Unclassified_Proteobacteria
ASV_1062	0	0	0	0	0	2	0	0	0	Proteobacteria	Unclassified_Proteobacteria	Unclassified_Proteobacteria	Unclassified_Proteobacteria	Unclassified_Proteobacteria
ASV_1064	0	0	0	0	0	2	0	0	0	Proteobacteria	Unclassified_Proteobacteria	Unclassified_Proteobacteria	Unclassified_Proteobacteria	Unclassified_Proteobacteria
ASV_1074	0	0	0	0	0	0	2	0	0	Proteobacteria	Unclassified_Proteobacteria	Unclassified_Proteobacteria	Unclassified_Proteobacteria	Unclassified_Proteobacteria
ASV_1092	0	0	0	0	0	0	2	0	0	Proteobacteria	Unclassified_Proteobacteria	Unclassified_Proteobacteria	Unclassified_Proteobacteria	Unclassified_Proteobacteria
ASV_1158	0	0	0	0	0	0	0	0	0	Proteobacteria	Unclassified_Proteobacteria	Unclassified_Proteobacteria	Unclassified_Proteobacteria	Unclassified_Proteobacteria
ASV_1205	0	0	0	0	0	0	0	0	0	Proteobacteria	Unclassified_Proteobacteria	Unclassified_Proteobacteria	Unclassified_Proteobacteria	Unclassified_Proteobacteria
ASV_1214	0	0	0	0	0	0	0	0	0	Proteobacteria	Unclassified_Proteobacteria	Unclassified_Proteobacteria	Unclassified_Proteobacteria	Unclassified_Proteobacteria
ASV_1233	1	0	0	0	0	0	0	0	0	Proteobacteria	Unclassified_Proteobacteria	Unclassified_Proteobacteria	Unclassified_Proteobacteria	Unclassified_Proteobacteria
ASV_1266	0	0	0	0	0	1	0	0	0	Proteobacteria	Unclassified_Proteobacteria	Unclassified_Proteobacteria	Unclassified_Proteobacteria	Unclassified_Proteobacteria
ASV_1284	0	0	0	0	0	0	0	1	0	Proteobacteria	Unclassified_Proteobacteria	Unclassified_Proteobacteria	Unclassified_Proteobacteria	Unclassified_Proteobacteria
ASV_1299	0	0	0	0	0	0	0	0	0	Proteobacteria	Unclassified_Proteobacteria	Unclassified_Proteobacteria	Unclassified_Proteobacteria	Unclassified_Proteobacteria
ASV_1317	0	0	0	0	0	0	0	0	0	Proteobacteria	Unclassified_Proteobacteria	Unclassified_Proteobacteria	Unclassified_Proteobacteria	Unclassified_Proteobacteria
ASV_1335	0	0	0	0	0	0	0	0	0	Proteobacteria	Unclassified_Proteobacteria	Unclassified_Proteobacteria	Unclassified_Proteobacteria	Unclassified_Proteobacteria
ASV_1359	0	0	0	0	0	0	0	0	0	Proteobacteria	Unclassified_Proteobacteria	Unclassified_Proteobacteria	Unclassified_Proteobacteria	Unclassified_Proteobacteria
ASV_467	0	0	0	0	0	0	0	0	0	Proteobacteria	Unclassified_Proteobacteria	Unclassified_Proteobacteria	Unclassified_Proteobacteria	Unclassified_Proteobacteria
ASV_601	0	0	0	0	0	0	0	0	7	Proteobacteria	Unclassified_Proteobacteria	Unclassified_Proteobacteria	Unclassified_Proteobacteria	Unclassified_Proteobacteria
ASV_772	0	4	0	0	0	0	0	0	0	Proteobacteria	Unclassified_Proteobacteria	Unclassified_Proteobacteria	Unclassified_Proteobacteria	Unclassified_Proteobacteria
ASV_879	0	1	0	0	0	2	0	0	0	Proteobacteria	Unclassified_Proteobacteria	Unclassified_Proteobacteria	Unclassified_Proteobacteria	Unclassified_Proteobacteria
ASV_960	0	0	0	0	0	0	0	0	0	Proteobacteria	Unclassified_Proteobacteria	Unclassified_Proteobacteria	Unclassified_Proteobacteria	Unclassified_Proteobacteria
ASV_962	0	0	0	0	0	0	0	0	0	Proteobacteria	Unclassified_Proteobacteria	Unclassified_Proteobacteria	Unclassified_Proteobacteria	Unclassified_Proteobacteria
ASV_986	0	0	0	0	0	0	0	0	0	Proteobacteria	Unclassified_Proteobacteria	Unclassified_Proteobacteria	Unclassified_Proteobacteria	Unclassified_Proteobacteria
ASV_1008	2	0	0	0	0	0	0	0	0	Proteobacteria	Alphaproteobacteria	Rhizobiales	Unclassified_Rhizobiales	Unclassified_Rhizobiales
ASV_1017	2	0	0	0	0	0	0	0	0	Proteobacteria	Alphaproteobacteria	Rhizobiales	Unclassified_Rhizobiales	Unclassified_Rhizobiales
ASV_1032	0	0	0	0	0	0	0	0	0	Proteobacteria	Alphaproteobacteria	Rhizobiales	Unclassified_Rhizobiales	Unclassified_Rhizobiales
ASV_1094	0	0	0	0	0	0	0	2	0	Proteobacteria	Alphaproteobacteria	Rhizobiales	Unclassified_Rhizobiales	Unclassified_Rhizobiales
ASV_1102	0	0	0	0	0	0	0	2	0	Proteobacteria	Alphaproteobacteria	Rhizobiales	Unclassified_Rhizobiales	Unclassified_Rhizobiales
ASV_1122	0	0	0	0	0	0	0	0	0	Proteobacteria	Alphaproteobacteria	Rhizobiales	Unclassified_Rhizobiales	Unclassified_Rhizobiales
ASV_1132	0	0	0	0	0	0	0	0	0	Proteobacteria	Alphaproteobacteria	Rhizobiales	Unclassified_Rhizobiales	Unclassified_Rhizobiales
ASV_1146	0	0	0	0	0	0	0	0	0	Proteobacteria	Alphaproteobacteria	Rhizobiales	Unclassified_Rhizobiales	Unclassified_Rhizobiales
ASV_1147	0	0	0	0	0	0	0	0	0	Proteobacteria	Alphaproteobacteria	Rhizobiales	Unclassified_Rhizobiales	Unclassified_Rhizobiales
ASV_1202	0	0	0	0	0	0	0	0	0	Proteobacteria	Alphaproteobacteria	Rhizobiales	Unclassified_Rhizobiales	Unclassified_Rhizobiales
ASV_1297	0	0	0	0	0	0	0	0	0	Proteobacteria	Alphaproteobacteria	Rhizobiales	Unclassified_Rhizobiales	Unclassified_Rhizobiales
ASV_1300	0	0	0	0	0	0	0	0	0	Proteobacteria	Alphaproteobacteria	Rhizobiales	Unclassified_Rhizobiales	Unclassified_Rhizobiales
ASV_1334	0	0	0	0	0	0	0	0	0	Proteobacteria	Alphaproteobacteria	Rhizobiales	Unclassified_Rhizobiales	Unclassified_Rhizobiales
ASV_163	0	0	0	0	0	14	0	0	0	Proteobacteria	Alphaproteobacteria	Rhizobiales	Unclassified_Rhizobiales	Unclassified_Rhizobiales
ASV_174	0	0	0	0	0	0	0	0	0	Proteobacteria	Alphaproteobacteria	Rhizobiales	Unclassified_Rhizobiales	Unclassified_Rhizobiales
ASV_243	0	0	0	0	0	0	0	0	0	Proteobacteria	Alphaproteobacteria	Rhizobiales	Unclassified_Rhizobiales	Unclassified_Rhizobiales
ASV_275	0	0	0	0	0	0	0	0	0	Proteobacteria	Alphaproteobacteria	Rhizobiales	Unclassified_Rhizobiales	Unclassified_Rhizobiales
ASV_301	0	0	0	0	0	0	0	0	0	Proteobacteria	Alphaproteobacteria	Rhizobiales	Unclassified_Rhizobiales	Unclassified_Rhizobiales
ASV_335	0	0	0	0	0	0	0	0	0	Proteobacteria	Alphaproteobacteria	Rhizobiales	Unclassified_Rhizobiales	Unclassified_Rhizobiales
ASV_340	0	0	0	0	0	0	0	0	0	Proteobacteria	Alphaproteobacteria	Rhizobiales	Unclassified_Rhizobiales	Unclassified_Rhizobiales
ASV_352	0	0	0	0	0	0	0	0	0	Proteobacteria	Alphaproteobacteria	Rhizobiales	Unclassified_Rhizobiales	Unclassified_Rhizobiales
ASV_408	0	0	0	0	0	0	0	0	0	Proteobacteria	Alphaproteobacteria	Rhizobiales	Unclassified_Rhizobiales	Unclassified_Rhizobiales
ASV_416	11	0	0	0	0	0	0	0	0	Proteobacteria	Alphaproteobacteria	Rhizobiales	Unclassified_Rhizobiales	Unclassified_Rhizobiales
ASV_477	0	0	0	0	0	7	2	0	0	Proteobacteria	Alphaproteobacteria	Rhizobiales	Unclassified_Rhizobiales	Unclassified_Rhizobiales
ASV_497	0	0	0	0	0	0	0	0	0	Proteobacteria	Alphaproteobacteria	Rhizobiales	Unclassified_Rhizobiales	Unclassified_Rhizobiales
ASV_536	0	0	0	0	0	0	0	8	0	Proteobacteria	Alphaproteobacteria	Rhizobiales	Unclassified_Rhizobiales	Unclassified_Rhizobiales
ASV_549	0	0	0	0	0	0	0	0	8	Proteobacteria	Alphaproteobacteria	Rhizobiales	Unclassified_Rhizobiales	Unclassified_Rhizobiales
ASV_558	0	0	0	0	0	0	0	0	0	Proteobacteria	Alphaproteobacteria	Rhizobiales	Unclassified_Rhizobiales	Unclassified_Rhizobiales
ASV_596	0	0	0	0	0	0	0	0	0	Proteobacteria	Alphaproteobacteria	Rhizobiales	Unclassified_Rhizobiales	Unclassified_Rhizobiales
ASV_598	0	0	0	0	0	0	0	0	0	Proteobacteria	Alphaproteobacteria	Rhizobiales	Unclassified_Rhizobiales	Unclassified_Rhizobiales
ASV_611	0	0	0	0	0	0	0	0	0	Proteobacteria	Alphaproteobacteria	Rhizobiales	Unclassified_Rhizobiales	Unclassified_Rhizobiales
ASV_660	0	0	0	0	0	0	0	0	0	Proteobacteria	Alphaproteobacteria	Rhizobiales	Unclassified_Rhizobiales	Unclassified_Rhizobiales
ASV_666	0	0	0	0	0	0	0	0	0	Proteobacteria	Alphaproteobacteria	Rhizobiales	Unclassified_Rhizobiales	Unclassified_Rhizobiales
ASV_685	5	0	0	0	0	0	0	0	0	Proteobacteria	Alphaproteobacteria	Rhizobiales	Unclassified_Rhizobiales	Unclassified_Rhizobiales
ASV_694	0	0	0	0	0	0	0	0	0	Proteobacteria	Alphaproteobacteria	Rhizobiales	Unclassified_Rhizobiales	Unclassified_Rhizobiales
ASV_697	0	0	0	0	0	0	0	0	0	Proteobacteria	Alphaproteobacteria	Rhizobiales	Unclassified_Rhizobiales	Unclassified_Rhizobiales
ASV_730	0	0	0	0	0	0	0	0	0	Proteobacteria	Alphaproteobacteria	Rhizobiales	Unclassified_Rhizobiales	Unclassified_Rhizobiales
ASV_746	0	0	0	0	0	0	0	0	0	Proteobacteria	Alphaproteobacteria	Rhizobiales	Unclassified_Rhizobiales	Unclassified_Rhizobiales
ASV_752	0	0	0	0	0	0	0	0	0	Proteobacteria	Alphaproteobacteria	Rhizobiales	Unclassified_Rhizobiales	Unclassified_Rhizobiales
ASV_800	0	0	0	0	0	4	0	0	0	Proteobacteria	Alphaproteobacteria	Rhizobiales	Unclassified_Rhizobiales	Unclassified_Rhizobiales
ASV_833	0	0	0	0	0	0	0	0	0	Proteobacteria	Alphaproteobacteria	Rhizobiales	Unclassified_Rhizobiales	Unclassified_Rhizobiales
ASV_877	0	3	0	0	0	0	0	0	0	Proteobacteria	Alphaproteobacteria	Rhizobiales	Unclassified_Rhizobiales	Unclassified_Rhizobiales
ASV_900	0	0	0	0	0	3	0	0	0	Proteobacteria	Alphaproteobacteria	Rhizobiales	Unclassified_Rhizobiales	Unclassified_Rhizobiales
ASV_915	0	0	0	0	0	0	3	0	0	Proteobacteria	Alphaproteobacteria	Rhizobiales	Unclassified_Rhizobiales	Unclassified_Rhizobiales
ASV_985	0	0	0	0	0	0	0	0	0	Proteobacteria	Alphaproteobacteria	Rhizobiales	Unclassified_Rhizobiales	Unclassified_Rhizobiales
ASV_1346	0	0	0	0	0	0	0	0	0	Proteobacteria	Alphaproteobacteria	Rhodospirillales	Unclassified_Rhodospirillales	Unclassified_Rhodospirillales
ASV_754	0	0	0	0	0	0	0	0	0	Proteobacteria	Alphaproteobacteria	Rhodospirillales	Unclassified_Rhodospirillales	Unclassified_Rhodospirillales
ASV_838	0	0	0	0	0	0	0	0	0	Proteobacteria	Alphaproteobacteria	Rhodospirillales	Unclassified_Rhodospirillales	Unclassified_Rhodospirillales
ASV_1105	0	0	0	0	0	0	0	0	0	Actinobacteria	Actinobacteria	Solirubrobacterales	Unclassified_Solirubrobacterales	Unclassified_Solirubrobacterales
ASV_138	0	0	0	0	0	0	0	0	0	Actinobacteria	Actinobacteria	Solirubrobacterales	Unclassified_Solirubrobacterales	Unclassified_Solirubrobacterales
ASV_290	0	0	0	0	0	0	0	0	0	Actinobacteria	Actinobacteria	Solirubrobacterales	Unclassified_Solirubrobacterales	Unclassified_Solirubrobacterales
ASV_384	0	0	0	0	0	0	0	0	0	Actinobacteria	Actinobacteria	Solirubrobacterales	Unclassified_Solirubrobacterales	Unclassified_Solirubrobacterales
ASV_422	0	0	0	0	0	0	0	0	0	Actinobacteria	Actinobacteria	Solirubrobacterales	Unclassified_Solirubrobacterales	Unclassified_Solirubrobacterales
ASV_430	0	0	0	0	0	0	0	0	0	Actinobacteria	Actinobacteria	Solirubrobacterales	Unclassified_Solirubrobacterales	Unclassified_Solirubrobacterales
ASV_518	0	8	0	0	0	0	0	0	0	Actinobacteria	Actinobacteria	Solirubrobacterales	Unclassified_Solirubrobacterales	Unclassified_Solirubrobacterales
ASV_696	0	0	0	0	0	0	0	0	0	Actinobacteria	Actinobacteria	Solirubrobacterales	Unclassified_Solirubrobacterales	Unclassified_Solirubrobacterales
ASV_702	0	0	0	5	0	0	0	0	0	Actinobacteria	Actinobacteria	Solirubrobacterales	Unclassified_Solirubrobacterales	Unclassified_Solirubrobacterales
ASV_704	0	0	0	0	0	5	0	0	0	Actinobacteria	Actinobacteria	Solirubrobacterales	Unclassified_Solirubrobacterales	Unclassified_Solirubrobacterales
ASV_75	0	0	0	0	0	15	0	12	0	Actinobacteria	Actinobacteria	Solirubrobacterales	Unclassified_Solirubrobacterales	Unclassified_Solirubrobacterales
ASV_779	0	0	0	0	0	0	0	0	0	Actinobacteria	Actinobacteria	Solirubrobacterales	Unclassified_Solirubrobacterales	Unclassified_Solirubrobacterales
ASV_908	0	0	0	0	0	3	0	0	0	Actinobacteria	Actinobacteria	Solirubrobacterales	Unclassified_Solirubrobacterales	Unclassified_Solirubrobacterales
ASV_933	0	0	0	0	0	0	0	3	0	Actinobacteria	Actinobacteria	Solirubrobacterales	Unclassified_Solirubrobacterales	Unclassified_Solirubrobacterales
ASV_981	0	0	0	0	0	0	0	0	3	Actinobacteria	Actinobacteria	Solirubrobacterales	Unclassified_Solirubrobacterales	Unclassified_Solirubrobacterales
ASV_1161	0	0	0	0	0	0	0	0	0	Verrucomicrobia	Spartobacteria	Unclassified_Spartobacteria	Unclassified_Spartobacteria	Unclassified_Spartobacteria
ASV_502	0	0	0	0	0	0	0	0	0	Verrucomicrobia	Spartobacteria	Unclassified_Spartobacteria	Unclassified_Spartobacteria	Unclassified_Spartobacteria
ASV_869	0	0	0	0	0	0	0	0	0	Verrucomicrobia	Spartobacteria	Unclassified_Spartobacteria	Unclassified_Spartobacteria	Unclassified_Spartobacteria
ASV_926	0	0	0	0	0	0	3	0	0	Bacteroidetes	Sphingobacteriia	Sphingobacteriales	Unclassified_Sphingobacteriales	Unclassified_Sphingobacteriales
ASV_790	0	0	4	0	0	0	0	0	0	Proteobacteria	Alphaproteobacteria	Sphingomonadales	Unclassified_Sphingomonadales	Unclassified_Sphingomonadales
ASV_210	0	0	0	0	0	0	0	0	0	Verrucomicrobia	Subdivision3	Unclassified_Subdivision3	Unclassified_Subdivision3	Unclassified_Subdivision3
ASV_770	4	0	0	0	0	0	0	0	0	Verrucomicrobia	Subdivision3	Unclassified_Subdivision3	Unclassified_Subdivision3	Unclassified_Subdivision3
ASV_232	0	0	0	0	0	0	0	0	0	Acidobacteria	Acidobacteria_Gp1	Terriglobus	Unclassified_Terriglobus	Unclassified_Terriglobus
ASV_78	0	0	0	0	0	6	0	0	0	Acidobacteria	Acidobacteria_Gp1	Terriglobus	Unclassified_Terriglobus	Unclassified_Terriglobus
ASV_1022	0	2	0	0	0	0	0	0	0	Verrucomicrobia	Unclassified_Verrucomicrobia	Unclassified_Verrucomicrobia	Unclassified_Verrucomicrobia	Unclassified_Verrucomicrobia
ASV_1051	0	0	0	0	0	2	0	0	0	Verrucomicrobia	Unclassified_Verrucomicrobia	Unclassified_Verrucomicrobia	Unclassified_Verrucomicrobia	Unclassified_Verrucomicrobia
ASV_1165	0	0	0	0	0	0	0	0	0	Verrucomicrobia	Unclassified_Verrucomicrobia	Unclassified_Verrucomicrobia	Unclassified_Verrucomicrobia	Unclassified_Verrucomicrobia
ASV_1259	0	0	0	0	0	1	0	0	0	Verrucomicrobia	Unclassified_Verrucomicrobia	Unclassified_Verrucomicrobia	Unclassified_Verrucomicrobia	Unclassified_Verrucomicrobia
ASV_203	0	0	0	0	0	0	0	0	0	Verrucomicrobia	Unclassified_Verrucomicrobia	Unclassified_Verrucomicrobia	Unclassified_Verrucomicrobia	Unclassified_Verrucomicrobia
ASV_623	6	0	0	0	0	0	0	0	0	Verrucomicrobia	Unclassified_Verrucomicrobia	Unclassified_Verrucomicrobia	Unclassified_Verrucomicrobia	Unclassified_Verrucomicrobia
ASV_199	0	0	0	0	14	0	0	0	0	Firmicutes	Negativicutes	Selenomonadales	Veillonellaceae	Unclassified_Veillonellaceae
ASV_266	0	0	0	0	0	0	0	0	0	Firmicutes	Negativicutes	Selenomonadales	Veillonellaceae	Veillonella
ASV_887	0	0	0	0	0	0	0	0	0	Firmicutes	Negativicutes	Selenomonadales	Veillonellaceae	Unclassified_Veillonellaceae
ASV_994	0	0	0	0	0	0	0	0	0	Firmicutes	Negativicutes	Selenomonadales	Veillonellaceae	Unclassified_Veillonellaceae
ASV_690	5	0	0	0	0	0	0	0	0	Verrucomicrobia	Verrucomicrobiae	Verrucomicrobiales	Verrucomicrobiaceae	Unclassified_Verrucomicrobiaceae
ASV_782	0	0	0	0	0	0	0	0	0	Verrucomicrobia	Verrucomicrobiae	Verrucomicrobiales	Verrucomicrobiaceae	Verrucomicrobium
ASV_785	0	0	0	0	0	0	0	0	0	Verrucomicrobia	Verrucomicrobiae	Verrucomicrobiales	Verrucomicrobiaceae	Verrucomicrobium
ASV_1123	0	0	0	0	0	0	0	0	0	Proteobacteria	Gammaproteobacteria	Xanthomonadales	Xanthomonadaceae	Unclassified_Xanthomonadaceae
ASV_1137	0	0	0	0	0	0	0	0	0	Proteobacteria	Gammaproteobacteria	Xanthomonadales	Xanthomonadaceae	Unclassified_Xanthomonadaceae
ASV_1178	0	0	0	0	0	0	0	0	2	Proteobacteria	Gammaproteobacteria	Xanthomonadales	Xanthomonadaceae	Unclassified_Xanthomonadaceae
ASV_131	40	0	0	0	0	0	0	0	0	Proteobacteria	Gammaproteobacteria	Xanthomonadales	Xanthomonadaceae	Stenotrophomonas
ASV_250	0	0	0	0	0	0	0	0	0	Proteobacteria	Gammaproteobacteria	Xanthomonadales	Xanthomonadaceae	Unclassified_Xanthomonadaceae
ASV_277	0	0	0	0	0	0	0	0	0	Proteobacteria	Gammaproteobacteria	Xanthomonadales	Xanthomonadaceae	Unclassified_Xanthomonadaceae
ASV_41	0	0	0	0	0	0	0	0	0	Proteobacteria	Gammaproteobacteria	Xanthomonadales	Xanthomonadaceae	Pseudoxanthomonas
ASV_433	10	0	0	0	0	0	0	0	0	Proteobacteria	Gammaproteobacteria	Xanthomonadales	Xanthomonadaceae	Unclassified_Xanthomonadaceae
ASV_519	0	0	0	0	0	0	0	0	0	Proteobacteria	Gammaproteobacteria	Xanthomonadales	Xanthomonadaceae	Unclassified_Xanthomonadaceae
ASV_590	0	0	0	0	0	0	0	0	0	Proteobacteria	Gammaproteobacteria	Xanthomonadales	Xanthomonadaceae	Unclassified_Xanthomonadaceae
ASV_595	0	0	0	0	0	0	0	0	0	Proteobacteria	Gammaproteobacteria	Xanthomonadales	Xanthomonadaceae	Unclassified_Xanthomonadaceae
ASV_686	5	0	0	0	0	0	0	0	0	Proteobacteria	Gammaproteobacteria	Xanthomonadales	Xanthomonadaceae	Unclassified_Xanthomonadaceae
ASV_687	5	0	0	0	0	0	0	0	0	Proteobacteria	Gammaproteobacteria	Xanthomonadales	Xanthomonadaceae	Unclassified_Xanthomonadaceae
ASV_810	0	0	0	0	0	0	4	0	0	Proteobacteria	Gammaproteobacteria	Xanthomonadales	Xanthomonadaceae	Unclassified_Xanthomonadaceae
ASV_826	0	0	0	0	0	0	0	0	0	Proteobacteria	Gammaproteobacteria	Xanthomonadales	Xanthomonadaceae	Unclassified_Xanthomonadaceae
ASV_910	0	0	0	0	0	3	0	0	0	Proteobacteria	Gammaproteobacteria	Xanthomonadales	Xanthomonadaceae	Unclassified_Xanthomonadaceae
ASV_96	0	0	0	0	0	19	0	0	0	Proteobacteria	Gammaproteobacteria	Xanthomonadales	Xanthomonadaceae	Unclassified_Xanthomonadaceae
