# Supplementary material for: The cloacal microbiome of a cavity-nesting raptor, the lesser kestrel (Falco naumanni)
Source: PeerJ. 2022 Oct 6;10:e13927. doi: 10.7717/peerj.13927 (PMC9548316; doi:10.7717/peerj.13927)
Supplement: Supplemental Information 5 [file peerj-10-13927-s005.gz › gri-M21.R1.fastq]

@M00689:251:000000000-CJTJ5:1:1101:19207:1967 1:N:0:9
CAGGATTAGATACCCTGGTAGTCCATGCCGTAAACGGTGGGCGCTAGGTGTAGGGGTCTTCCACGGCCTCTGTGTCGTATCTAACGCATTAATCGCCCCCCCTGGGGAGTACGGCCGCAACGCTAAAACTCAAAGGAATTTACGGGGGCCCGCACAAGCGGCGGCGCTTGTGGTTTATTTCGATGCAACGCCCAGCACCTTCCCTGCGCTTGACATTCACCACCTCCCTGCAGAGCTGTATTTTCCCTTTTGGTTGGTGTACCTTTGTTGCATTGCTTTCGCTGCATCTTTCT
+
GFGGCGGGGGFGGFGGGGGGGGGGGCAEC@FFGGFG,BC++,8@FFE8FEF,,C,+88CC96,98+76BCE,C,9C,C,,:?,,:,++B=,,,9:,B=C++>C+++>+48:B++4C=@@+++3>+:,,CBE9<<33,,@3,:@7+***45:*:@C*4,<*:*87*2**2*C+**288++37**0+/+0<*:******2/;<+*;@+***27**2+2*9*2****29*97657/*/*09:**2::90*.0)5*)8)1(4(8)/))*10.7.6)4*/1=*64(2:(4(.)))-))
@M00689:251:000000000-CJTJ5:1:1101:8041:1998 1:N:0:9
CAGGATTAGATACCCTGGTAGTCCATGCCGTAAACGGTGGGCGCTAGGTGTTGGGGTCTTCCACGGCCTCTGTGTCGTAGCTAACGCATTAAGCGCCCCGCCTGGGGAGCACGGCCGCAAGGCTAAAACTCAAAGGAATTGACGGGGGCCCGCACAAGCGGCGGAGCATGTGGATTAATTCGACCCAACGCGAAGAACCTTACCTGGGCTTGACATCCACCCGATCCCTGCAGAGTTGTAGTTTCCCTTCTGGTTGGTGTACAGGTAATGCATGGCAGTCGCTGCAT
+
FGGGGGGGGGGGGGFFF<FEFGGGGDFFCEFB;DACFGCCF8BFGCF@FGF,6:++8,,C<E9<,+6@,6CE9,6,,9,96<<<CF7+,B,,5,+>CFC>:7?B@@:+8+:B+++@3CC@E++,,,3,CD@FD,@F75CF9AFDG@<*>1>:B:*<,=7:**1*3:*;:CFCD7+0++000*<**:/;C=5CC***+0*22+0+<?:**;/1*<C*9:@C**1)))**/29:?FF**7:D7:C*1/?4*))*2/*4,8:>A44<F**)16)-)00))).5104((,)
@M00689:251:000000000-CJTJ5:1:1101:9232:2072 1:N:0:9
CAGGATTAGATACCCTGGTAGTCCATGCCGTAAACGGTGGGCGCTAGGTGTTGGGGTCTTCCCTGGCCTCTGTGTCGTAGCTAGCGCATTAAGCGCCCCGCCTGGGGTGTACGGCCGCAAGGCTAAAACTCAGAGGATTAGAGGGGGGCGCGCAAAAGCGGCGGAATATGGGGAATTACTCGACGAAACGCGAAGCACCTTCCCTGTGCTTGACCTACCGCAGATCGCTGCAGAGAGGTCGTTTCCCTTGTGGTTGGTGTACAGGTGCTACATGGCCGTCGCTGCAT
+
GGGGGGGGGGGGGGGGGGGGGGGGG@FGGDGGGGGG;FGDCDEFGGGFFFG,E<8+@6@F,<:6C@,C<<FF@,<,6C,,,,,,CF+7,8,,,9=FGCF++4?FE+B++4:54++C+8+8++A,D<,3C,7F,3,3,,,,,,,8C:3*?*:5CEC/0;;8*1888**+<C9*****++++**1***/*:CC*::**+***0+2*27+<++20>++:*9)//939CF5<.95?F4C5))2*7><*0/1.*.6<D))((48><F<)09))*)..)94;)),((4417(-
@M00689:251:000000000-CJTJ5:1:1101:23769:2201 1:N:0:9
CAGGATTAGATACCCTGGTAGTCCATGCCGTAAACGGTGGGCGCTAGGTGTAGGGGTCTTCCACGGCCTCTGTGTCGTAGCTAACGCATTAAGCGCCCCGCCTGGGGAGTACGGCCGCAAGGCTAAAACTCAAAGGAATTGACGGGGGCCCGCACAAGCGGCGGAGCATGTGGATTAACTCGATGCAACGCGAAGAACCTTACCTGGGCTTGACATACACCAGATCGCTGCAGAGATGTAGTTTCCCTTGTGGTTGGTGTACAGGTGTTGCATGGCCGTCGCTGCAT
+
GGGGGGGFGGGGGGGGGGGGGGGGGGGGGGGGGGGGGGGGGGGGGFGGGGGCGGGGGGGGGGGGGGGGGGGGGGGGGGGGGGGGGGGGGGGGGGGGGGGGGGGGGGGGGGGGGEGGGGGGGGGGGGAFGGGFGGGGGGGGGAFGGGGGGGGGGGGGGGGGGGGGGGGGGGFGGGGGGGGFGGGGGGGGGGDEEEEEGGGGGGGGGGGGGGGGGGGGGFFGGGGGGC7DFGGFFFGFFFFGGGGGFFFFFFDDGFFFFFFFFFFDFFFFFFFFAFFFFFFFFFFFFBB
@M00689:251:000000000-CJTJ5:1:1101:18836:2291 1:N:0:9
CAGGATTAGATACCCTGGTAGTCCATGCCGTAAACGGTGGGCGCTAGGTGTAGGGGCCTGTTATGGGTTTCTGTGTCGTAGCTAACGCATTAAGCGCCCCGCCTGGGGAGTACGGCCGCAAGGCTAAAACTCAAAGGAATTGACGGGGGCCCGCACAAGCGGCGGAGCATGTGGATTAATTCGATGCAACGCGAAGAACCTTACCTGGGCTTGACATACACCAGATTGCTGCAGAGATGTAGTGTCCCTTGTGGTTGGTGTACAGGTGCTGCATGGTCGTCGCTGCAT
+
GGGGGCFGGGGGGGGGGGGGFGFGFGGFGEGGGGFEGEGGGGGGGGGGEE@FGGGGGGGGGGGGGGGGGGGGGGGGGGGGGGGGGGGGGGGGGGGGGGGGGGGGGGGGGGGGGGGGGGGGGGGGGGGGGGGGGGGGGGGGGGGGGGGGGGEGEGGGGGGGGGGGDGGGGGGGGGGFGGGGG?CGGGEC@FGGGGGGGGGG=FGFGFFGGGGGGGGGGFFGGGGGGGGGFGGFFFFFFFGDGCCC==*5?FFGGFFFF>?FFFFFFFFFF7BFFFFFFF>FF>F?<0><
@M00689:251:000000000-CJTJ5:1:1101:14249:2296 1:N:0:9
CAGGATTAGATACCCTGGTAGTCCATGCTGTAAACGGTGGGCGCTAGGTGTAGGGGCCTGTTATGGGTTTCTGTGTCGTAGCTAACGCATTAAGCGCCCCGCCTGGGGAGTACGGCCGCAAGGCTAAAACTCAAAGGTATTGACGGGGGCCCGCACAAGCGGCGGAGCATGTGGATTAACTCGATGCAACGCGAAGAACCTTACCTGGGCTTGACATAAACCAGATTGCTGCAGAGATGTAGTGTCCTTTGTGGTTGGTGTACAGGTGGTGCATGGTTGTCGCTGCAT
+
GGGGFGGGGGGGFCEFFCFECF9FEGGGCDGGGGGEGGG>@<CEGGGC;CFCACFGGGGDGCEDGC8FFEFGGGCGGEGF,F<CEFGG:FFG,FFGGGGGDEEBFG7E7F=FFGGGGGGGCF?E=EGG<E>BF=AB8,9D@<@BFFGD@F>E:C<FC6FCE7:BD*B7FGF:<9+>BC0+2@8;AF>+2CEDGGCGE+0**<<83AF5584C<;+?>****2CC4=F=?C7/9F*>>10**:>67*1)*1:7CB.:(-(7<=AAFFF::?BAFF?@*132)81(,3.)
@M00689:251:000000000-CJTJ5:1:1101:22679:2387 1:N:0:9
CAGGATTAGATACCCTGGTAGTCCATGCCGTAAACGGTGGGCGCTAGGTGTCGGGGTCTTCCACGGCCTCTGTGTCGTAGCTAACGCATTAAGCGCCCCGCCTGGGGAGTACGGCCGCAAGGCTAAAACTCAAAGGAATTGACGGGGGCCCGCACAAGCGGCGGAGCATGTGGATTAATTCGATGCAACGCGAAGAACCTTACCTGGGCTTGACATACACCAGATCGCTGCAGAGATGTAGTTTCCCTTGTGGTTGGTGTACAGGTGATGCATGGCCGTCGCTGCAT
+
GGGGGGFFGEEFGFGGGGGDEFGGGGGGGGGGGGGGGGGCGGGGGGGGFGD,FEEEGGGGGGGGGDGGGGGGGDGGGGGGFGGGGEGGGGGFFGGGGGCGGGGGGGGDGGGGDDGGGGDEGFGGF@FCGGGGGFGGFGGGCFGFGGGGGGGDGGGGGGGDGGGGGDGGGGGFG7EGFGGCGG7FGGGFGGGG*:ECFGFGGGGGEEFGFGC=FC+CGFFGFGGGGGFGFGGFFFGD4?F=:CDCFFFA=F>GGFF?BBFFFFFFFFFDF>AFA=>7?519>>?:1>9
@M00689:251:000000000-CJTJ5:1:1101:23061:2396 1:N:0:9
CAGGATTAGATACCCTGGTAGTCCATGCCGTAAACGGTGGGCGCTAGGTGTAGGGGTCTTCCACGGCCTCTGTGTCGTAGCTAACGCATTAAGCGCCCCGCCTTGGGAGTACGGCCGCAAGGCTAAAACTCAAAGGAATTGACGGGGGCCCGCCCCAGCGGCGGAGCATGTGGATTAATTCGATGCAACGCGAAGAACCTTACCTGGGCTTGACATACACCAGATCGCTGCAGAGATGTAGTTTCCCTTGTGGTTTGTGTTCAGGTGTTGCATGGTCGTCGCTGCAT
+
GFCGGFGEFFFGGGGGGGGGGGGGGGGGGGGGGGGC,BD7:@CGGFGGGGG,FG,+8FFCFG@FCCFGGGG8FCGGCG<FFDAGG7F+BFA,CF:FGGG7FGC+BFG8@F@F:+@F7F+3@+>=,B?FGGFFGAFC,<DEFDGG>CFDGEGCC*<*=EFCCFC7EEG5<CGC70<C6<FGG5<C+;7C6CEC5*:8AFGGG?FGFFCFG*9:9F?>7?7FG5*>C<:55CD)0990*9CC:DFFFFFB=)669>F(,8,7(/65=@;4>0-).04=*<1(4;F(4(5
@M00689:251:000000000-CJTJ5:1:1101:23075:2406 1:N:0:9
CAGGATTAGATACCCTGGTAGTCCATGCCGTAAACGGTGGGCGCTAGGTGTCGGGGTCTTCCACGGCCTCTGTGTCGTAGCTAACGCATTAAGCGCCCCGCCTGGGGAGTACGGCCGCAAGGCTAAAACTCAAAGGAATTGACGGGGGCCCGCACAAGCGGCGGAGCATGTGGATTAATTCGATGCAACGCGAAGAACCTTACCTGGGCTTGACATACACCAGATCGCTGCAGAGATGTAGTTTCCCTTGTGGTTGGTGTACAGGTGTTGCATGTTCGTCGCTGCAT
+
GGGGFFGGGGGGGGGGGGGGGGGGGFGGGEGGGGGGGGG7:FCGGGGGGGG,BFC+@FGGG<<FFGGGGGGFGGGGFGGGGGGGGGGGGGCDFFEFCFGGGGGGDFFCFFFGGGEGCGCFEFGGFGGGGGGGGCCFGGGGGGGGCEDEGGGEEGG@FGGEEEGGE=EFGGGGG7@FFFGGGD@FGGGCGGGGGGGCGGGGGGGGG:FDFGGGGG?DCFFGCC9/9**7;DGFF=F4=*0**?FGFFFFF@DDDFFB9?0@BFF)566>F02,<=*9@@?:39?(44<
@M00689:251:000000000-CJTJ5:1:1101:16435:2449 1:N:0:9
CAGGATTAGATACCCTGGTAGTCCATGCCGTAAACGGTGGGCGCTAGGTGTAGGGGTCTTCCACGGCCTCTGTGTCGTAGCTAACGCATTAAGCGCCCCGCCTGGGGAGTACGGCCGCAAGGCTAAAACTCAAAGGAATTGACGGGGGCCCGCACAAGCGGCGGAGCATGTGGATTAATTCGATGCAACGCGAAGAACCTTACCTGGGCTTGACATACACCAGATCGCTGCAGAGATGTAGTTTCCCTTGTGGTTGGTGTACAGGTGATGCATGGTTGTCGCTGCAT
+
GFGGGGGGGGGGGFGGFFGGFGEFGGGGGCFEGGGGGFGGGGGGGGGGFEFFGGGGGGGGGGGGGGGGGGGGGGGGGGGGGGGGGGGGGGGGGGGG@GGGGGGGGGGGGGGGGGGGGGGGGGGFFFGGGGGGGGGGGGGFFFGGGGGGGGGEGGFGFGCGGGGGEEGG6F3CCE69@FFGGGGDFGFGFEEGGGGGGGGFGEFFGGGGGF4EGGGGGFFGFFGGDFGGFG3:F@FGFF7:CCF7@FF2BFFGG@FFF1<436A<@=FFFA<>AFFF?B6>?0649>2
@M00689:251:000000000-CJTJ5:1:1101:16948:2490 1:N:0:9
CAGGATTAGATACCCTGGTAGTCCATGCCGTAAACGGTGGGCGCTAGGTGTAGGGGTCTTCCACGGCCTCTGTGTCGTAGCTAACGCATTAAGCGCCCCGCCTGGGGAGTACGGCCGCGAGGCTAAAACTCAAAGGAATTGACGGGGGCCCGCACAAGCGGCGGAGCATGTGGATTAATTCGATGCAACGCGAAGAACCTTACCTGGGCTTGACATACACCAGATCGCTGCAGAGATGTAGTTTCCCTTGGGGTTGGTGTACAGGTGTTGCATGGCCGTCGCTGCAT
+
GFGGGDGGGGGGFFGFCDFFCFAFEFGGGEFEEFFCG@FGGFEGDGGGCACFFFGGFGGGGGGGGGGGGGGGGGGGGGGGGGGGGGGGGGGGGGGGCGGGGGGGGGGGGGGGGGGGGC+@FGG8FGGGGGGGGGFGGGGCGGGGGGGGEGGEGGEFGGGGGGGGDGEGGGGGGE69CFGGGGGGGGDGCECGGGEGGGG>CGGGGGGGFGFGFCECGFFGGG5>49=DFGGFFFDC4B:CGGFGFFFAF4(9><@BB2?5<FFFF4@BFFAFAFFF;B>BBFB66:4
@M00689:251:000000000-CJTJ5:1:1101:19113:2551 1:N:0:9
CAGGATTAGATACCCTGGTAGTCCATGCCGTAAACGGTGGGCGCTAGGTGTAGGGGTCTTCCACGGCCTCTGTGTCGTAGCTAACGCATTAAGCGCCCCGCCTGGGGAGTACGGCCGCAAGGCTAAAACTCAAAGGAATTGACGGGGGCCCGCACAAGCGGCGGAGCATGTGGATTAATTCGATGCAACGCGAAGAACCTTACCTGGGCTTGACATACACCAGATCGCTGCAGAGATGTAGTTTCCCTTGTGGTTGGTGTACAGGTGCTGCATGGCTGTCGCTGCAT
+
GGGGGGGGGGGGGGGGGGGGGGGGDFFGGGGGGGGEFEGGGDEEGGGGFGGGGGGEFFEGFGGGGGGGGGGGGGFGGCFCEFGGGGGGGGFFCEBEGGGGGGGGGGGGGGGGGGDGG@+CCFGEGGGGCFGGGGGGGGGGGFFGGGGG@GGGGGGEGGGGGDEGGEECCFEGG7<CCE+CCFFCC>EF?EGEEEEEGCFCCEGG?FGGGDFGGF7>>F?DCFGF=9EGFG)/0877==CDF>FG49?>FF2CD@F:9?BFFFFFFFFFFFFFFFFF@EF??0:09:A
@M00689:251:000000000-CJTJ5:1:1101:7710:2573 1:N:0:9
CAGGATTAGATACCCTGGTAGTCCATGCCGTAAACGGTGGGCGCTAGGTGTAGGGGTCTTCCACGGCCTCTGTGTCGTAGCTAACGCATTAAGCGCCCCGCCGGGGGAGTACGGCCGCAAGGCTAAAACTCAAAGGAATTGACGGGGGCCCGCACAAGCGGCGGAGCATGTGGATTAATTCGATGCAACGCGAAGAACCTTACCTGGGCTGGACATACACAAGAGCGCGGCAGAGATGTAGGTTCCCTTGTGGTTGGTGTACAGGTGCTGCATGGCGGACGCTGCATCGGTAC
+
FAFCGFGFGFEAF@F<FFGFCFFFACFEGCFCFFFGC;D7FG@FDEGFCA;CCA:@@B@,C,:EFG@F,EEDEFFG:DD7,,CCFCCCCBFC,<@FEGGG@F+4>:7CEBDFF:F@3+CFGCF,>:FF:7@DFFGFGG,37F,*77714*:C8BFEGGG@B@CEEEEGGF+<CC6<ECA:CFE+:*<?EE*CDGGGGFGFF<809</=*;3AG6C*:F67*99C*2/9)1)8BF3C*9*02*0**0/)*5-950)46-47<FA4)/).*64:6@>4)8(-4111,3).(--((
@M00689:251:000000000-CJTJ5:1:1101:7633:2606 1:N:0:9
CAGGATTAGATACCCTGGTAGTCCATGCCGTAAACGGTGGGCGCTAGGTGTAGGGGTCTTCCACGGCCTCTGTGTCGTAGCTAACGCATTAAGCGCCCCGCCTGGGGAGTACGGCCGCAAGGCTAAAACTCAAAGGAATTGACGGGGGCCCGCACAAGCGGCGGAGCATGTGGATTAATTCGATGCAACGCGAAGAACCTTACCTGGGCTTGACATACACCAGATCGCTGCAGAGATGTAGTTTCCCTTGTGGTTGGTGTACAGGTGATGCATGGTTGTCGCTGCATCTGTCG
+
GGGGGGGGGGGGG<FGGGFGFGEFEFFGGEFGGGFEFGGEGGGFDEGGFFFFGFGGGGGGGGGGGGGGEEFFFGGGFFGGGFGGAFEGEGGFDFGGCCFEGGGGGF:FFCGGGGGCGEEFFFGGGGGGECGGFGGFGFFFGFFCGDDGGEEGEGCG,;FEEFCEGGGGF@<@FF+0CF+ACFF?C>?E+>EEE*:;F8CF+A:C9CCCE;DCF8E7CF697CCF9979)CDFF=FF69?DFF:?BF*94?.9D@)8>:B))=5<:??A?<:>49F7*.-6<23:9?4A))-.(
@M00689:251:000000000-CJTJ5:1:1101:7648:2616 1:N:0:9
CAGGATTAGATACCCTGGTAGTCCATGCCGTAAACGGTGGGCGCTAGGTGTAGGGGTCTTCCACGGCCTCTGTGGCGTAGCTAACGCATTAAGCGCCCCGCCTGGGGAGTACGGCCGCAAGGCTAAAACTCAAAGGAATTGACGGGGGAGCGCACAAGAGGCGGAGCATGGGGATTAATTCGATGCAACGCGAAGAACCTTACCTGGGCTTGGCATAAACCAGAACGCTGCCGAGAGGGAGTATCCATGGTGGCAGGTGTACAGGTGATGCATGGTGGTCGCTGCATCGGTCT
+
GGGGGFGFGGFFF<ECF@C@<EEFEFAF,@B@,CC;@,@@FEEC+FEC,CCFFFGG:C,C<<@AFFEC7C8<CF,CF:@CG,EF,FFC48CFFEECFF7F7F+AFFDDGCFFFGEGEC@@FG+:=<A93:CD<BEGGF@<FCC:ECDD**>78:CEFC,3<7:CCC*=92+4C:*22<C<*;9+<*<E<C*:CEGGG6;8@322+AC7*2*/*+<*0*9*7C7F*9E<)11)05<C.<*77**2***)/).2*))-4(4*5*.577)<6<)5-8>**)-59>286:4:(3-4(
@M00689:251:000000000-CJTJ5:1:1101:12469:2648 1:N:0:9
CAGGATTAGATACCCTGGTAGTCCATGCCGTAAACGGTGGGCGCTAGGTGTAGGGGTCTTCCACGGCCTCTGTGTCGTAGCTAACGCATTAAGCGCCCCGCCTGGGGAGTACGGCCGCAAGGCTAAAACTCAAAGGAATTGACGGGGGCCCGCACAAGCGGCGGAGCATGGGGATTAATTCGATGCAACGCGAAGAACCTTACCTGGGCTTGACATACACCAGATCGCTGCAGAGATGTAGTTTCCCTTGTGGTTGGTGTACAGGTGATGAATGGCTGTCGCTGCAT
+
GGGFGFFGGGGCECFGFCFFFFFGDGFFFEFEEFFEGFGGGGGGGGGFCCFGGGGGGGGGGGGGGGGGGGGGGGGGGGGGGGGGGGGGGGGGGGGGGGGGGGGGGGDGEGGGGGGF=FEGGGGGGGGGGGGFFGAFGFGGGGGCFDGDEFG@EEGGGFGGGGGGGGGGGG*;EEGGGGGGGGGGGGFGCEGGGDCEGFGGGGGG?FEAEEFEGGGGGFFFFGGG=DFG4CGFFFFF7=:DF7CCF*=44?>GG05:;815AFFFF?FA7<AF2?F4<B:?FB(1(55
@M00689:251:000000000-CJTJ5:1:1101:14700:2650 1:N:0:9
CAGGATTAGATACCCTGGTAGTCCATGCCGTAAACGGTGGGCGCTAGGTGTAGGGGTCTTCCACGGCCTCTGTGTCGTAGCTAACGCATTAAGCGCCCCGCCTGGGGAGTACGGCCGCAAGGCTAAAACTCAAAGGAATTGACGGGGGCCCGCACAAGCGGCGGAGCATGTGGATTAATTCGATGCAACGCGAAGAACCTTACCTGGGCTTGACATACACCAGATCGCTGCAGAGATGTAGTTTCCCTTGTGGTTGGTGTACAGGTGCTGCATGGCTGTCGCTGCAT
+
GGGGGGGGGGGGGFGGFFFGEFFFEGGGGGFEGGGGGGGEGGGGGGGGCEFGGFGGGGGGGGFGGGGGGGGGGGGGGGGGGGGGGGGGGGGGGGGGGGGGGGGGGGDFGGGGGGGGEFEGGGGGGGGGGGGGGGFGGGGGGFGEGDGDEFGEEEGGFGGGGGGGGGGGGGEFFGGCGGGGGGGGGGGGGGGGGGDEGGGGGGGGGGGGGGFGGGGCGFFGGGGGGFFGFGGFFF<>9?FCFFGGF?FAFFBFDF@BBB:FBFAF@FFFFF?BFFFFFBB):??FFFA
@M00689:251:000000000-CJTJ5:1:1101:15969:2657 1:N:0:9
CAGGATTAGATACCCTGGTAGTCCATGCCGTAAACGGTGGGCGCTAGGTGTAGGGGTCTTCCACGGCCTCTGTGTCGTAGCTAACGCATTAAGCGCCCCGCCTGGGGAGTACGGCCGCAAGGCTAAAACTCAAAGGAATTGACGGGGGCCCGCACAAGCGGCGGAGCATGTGGATTAATTCGATGCAAAGCGAAGAACCTTACCTGGGCTTGACATACACCAGATCGCTGCAGAGATGTAGTTTCCCTTGTGGTTGGTGTACAGGTGCTGCATGGTCGTCGCTGCAT
+
GGGFGD<EGGGGG9F?<@FAAF,FFGGGGDFCEFDCFFFGGGGGDGGG<ACFFAFGGGGFGFGGGDGGGGGGGGGGGGGGGGGGGDGGGGFGGGGGGGGGDGGGFFEGGEGGGGGGGGGGEFGFGFFFFEFGGGGGGGG8<FG:FFGEEFCECCGGGGGGGGGGGGGGGGEGGG6+AFFFGGG+AEEF+7?5EGGGGGGGDFGGGCFGGGFDFGGCGFFFFGDF>FGGFGGFFFGGFFCFGC:F??F4@F:FD5@?B?:F<FFF@?FB4>BF2=F6@D>1910:2?2
@M00689:251:000000000-CJTJ5:1:1101:15080:2828 1:N:0:9
CAGGATTAGATACCCTGGTAGTCCATGCCGTAAACGGTGGGCGCTAGGTGTAGGGGTCTTCCACGGCCTCTGTGTCGTAGCTAACGCATTGAGCGCCCCGCCTGGGGAGTACGGCCGCAAGGCTAAAACTCAAAGGAATTGACGGGGGCCCGCACAAGCGGCGGAGCATGTGGATTAATTCGATGCAACGCGAAGAACCTTACCTGGGCTTGACATACACCAGATCGCTACAGAGCTGTAGTTTCCCTTGTGGTTGGTGTACAGCTGCTGCATGGTGGTCGCTGCAT
+
FCFFG8FGGGGFFEFF@C@CAFCECFFF@B6@;@EBF;FEGGE@CGFDFDFFFDCEBCGGGGGGGGGGGGGGGGEGGFGGGGGGGGGGGGGGGGCF@EGGGGCFFDDCFGFGGGG:CFFEGFF8DDEEFGGGFF=@,DFDE>F@FDGC*5C:>=1C:EFEGGECEGC*+<+<EF60+<+<7FEGGG9@@CCEGGEGG6F*<CEGFFGGGCCCD69>7=*>*97C4CGD>D<?F@4*/7*:>:7FF6@4FF26C>324(45<BF<))9:::?F9FFF*5:<012?>F9
@M00689:251:000000000-CJTJ5:1:1101:20860:2858 1:N:0:9
CAGGATTAGATACCCTGGTAGTCCATGCCGTAAACGGTGGGCGCTAGGTGTAGGGGTCTTCCACGGCCTCTGTGTCGTAGCTAACGCATTAAGCGCCCCGCCTGGGGAGTACGGCCGCAAGGCTAAAACTCAAAGGAATTGACGGGGGCCCGCACAAGCGGCGGAGCATGTGGATTAATTCGATGCAACGCGAAGAACCTTACCTGGGCTTGACATACACCAGATCGCTGCAGAGATGTAGTTCCCCTTGTGGTTGGTGTACAGGTGTTGCATGGTTGTCGCTGCAT
+
GGGGGGGGGGGGGGGGGGFGFFFGEGGGGECEEGGGGGGGGGGGGGGGFFFGGDFGGGGGGGGGGGGGGGGGGGGGGGGGGGGGGGGGGGGGGGGGGGGGGGGGGGGGGGGGGGGGGGGFGGGGGGGGGGGGGGGGGGGGGGGGGGGGGGGGEGGGGGGGGGDCEGGGGGGGGGGGGGGFGGGGGGGGGGGGGGGGGGGGGGGGGGGGGGGGFGGGGFFGGGCGGGGD>3DFFFGGFFGGGGGGFFFF>55<DFFFF60>>FFFFFFFFFFFFFFFF>BD0::16:<
@M00689:251:000000000-CJTJ5:1:1101:22929:2872 1:N:0:9
CAGGATTAGATACCCTAGGTGGTGCATGGTTGTCGCTGCAT
+
GGGGGGGGGGGGGGGGGGGGGGGEGGGGGGGGEEE@CGGGG
@M00689:251:000000000-CJTJ5:1:1101:20963:2885 1:N:0:9
CAGGATTAGATACCCTGGTAGTCCATGCCGTAAACGGTGGGCGCTAGGTGTAGGGGTCTTCCACGGCCTCTGTGTCGTAGCTAACGCATTAAGCGCCCCGCCTGGGGAGTACGGCCGCAAGGCTAAAACTCAAAGGAATTGACGGGGGCCCGCACAAGCGGCGGAGCATGTGGATTAATTCGATGCAACGCGAAGAACCTTACCTGGGCTTGACATACACCAGATCGCTGCAGAGATGTAGTTTCCCTTGTGGTTGGTGTACAGGTGGTGCATGGCCGTCGCTGCAT
+
GGGGGGGGGGGGGGGGGGGGGGGGGGGGGEGGGGGEGFGGGGGGGGGGFGGGGFFGGGGGGGGGGGGGGGGGGGGGGGGGGGGGGGGGGGGGGGGGGGGGGGGGGGGGGGGGGGGGGGGGGGGGFGGGGGGGGGGGGGGGGGGGGGGGGGGGGGGGGGGGGGGGGGGGGGGGGGGGGGGGGGFGGGFGFGGGGGGGGGFGGGGGGGGGGGGGGGGGGFFGGGDGGGGDFCGFFFGGFFGGGGGGFFFFFFAFGF:6022>8FDFFBFFFFFFBFFFFEFFFFFFFFF
@M00689:251:000000000-CJTJ5:1:1101:11374:2890 1:N:0:9
CAGGATTAGATACCCTGGTAGTCCATGCCGTAAACGGTGGGCGCTAGGTGTAGGGGTCTTCCACGGCCTCTGTGTCGTAGCTAACGCATTAAGCGCCCCGCCTGGGGAGTACGGCCGCAAGGCTAAAACTCAAAGGAATTGACGGGGGCCCGCACAAGCGGCGGAGCATGGGGATTAATTCGATGCAACGCGAAGAACCTTACCTGGGCGTGACATACACCAGATCGCTGCAGAGATGGAGTTTCCCTTGTGGTTGGTGTACAGGTGTTGCATGGTAGTCGCTGCAGCAGGCTCG
+
GGGFGFGFGGGGEFEFC@CACF,CEFECF@8@@C,@C8CFGGEC@CBC6@;CFDGGFFGGGGGFGG@FEGGFCFCEFDFGFEGGCFGGECGGGGGFFFGFGGGFGGDGEBFFGGGG@FCGGGG8FFGGGFGCFGAFBFE3EE<<CCGD7>B:*==F8FFGGEGGGGDG6C*;CE8*<EF?CCE+C8:C+:EEEECEFFE6@FFCFGGFG*9ED5C0:796<CCD=4CDFG3@FFGG*=*9DC5CF*/)*76CG45:9(8.30<AF6;)7:A?9FF**7).766<(5(4(4(-(4(
@M00689:251:000000000-CJTJ5:1:1101:9199:2916 1:N:0:9
CAGGATTAGATACCCTGGTAGTCCACGCCCTAAACGATGTCGACTGGTTGTTGGGGGTTTGACACTCTCAGTGTCGTAGCTAACGCATTAAGCGCCCCGCCTGGGGAGTACGGCCGCAAGGCTAAAGCTCAAAGGAATTGACGGGGGCCCGCACAAGCGGCGGAGCATATGGATTAATTCGATGCAACGCGAAGAACCTTACCTGGGCTTGACATACACCAGATCGCTGCAGAGATGTAGTTTCCCTTGTGGTTGGTGTACAGGTGCTGCATGGCCGTCGCTGCATCTGCCTCTT
+
GGGGGGGGGGGGGEFGFGGGFGDFFGGGFGGGGGGGFGGGFGGGGBE,6BCGFEGGGGGGDFGFGGGFGDCF<FGGGGGGGCGGEGFGGGADFGGGGGGGGGGGGGEDEGGGGGGEEGEGFGFGDFGGFFGG<FFFGGCEGGECFGGG7FCEEGGGFGGGGGGGGGGG?FED9+<9<9CE<CCGC??FCECCEGGGGGC?FGFGFFGGG5CGDF7:DFFGGCFGC>=C>GGFFFGGFFGG7>DCFFFFFB?DGFE90(.*.*4:F44>FBFAAFFFB)-232(33-..6))47?2
@M00689:251:000000000-CJTJ5:1:1101:9192:2933 1:N:0:9
CAGGATTAGATACCCTGGTAGTCCACGCCCTAAACGATGTCGACTGGTTGTTGGGGGTTTGACACTCTCAGTGTCGTAGCTAACGCATTAAGCGCCCCGCCTGGGGAGTACGGCCGCAAGGCTAAAGCTCAAAGGAATTGACGGGGGCCCGCACAAGCGGCGGAGCATATGGATTAATTCGATGCAACGCGAAGACCCTTACCTGGGCTTGACATCCACCAGATCGCTGCAGAGATGTAGTTTCCCTTGTGGTTGGTGTACAGGTGCTGCATGGCCGTCGCTGACTCTGGCTCTT
+
GGGGFGGGGGGGGGGGGGGGGGGGGGGGGGGGGGGGGGGGGFGFGDFCFEGGGGGCCCFG7FD<ECFCFF,CCCFFGGEDA<,CCC=FEGE<<FGGGGCFEGGGG@F+?,CFCFC:CFEGCFGGGDCE<DDFDG8F8FFBF<@CGDCGGEGD@GGC8FGCC@EEGGGGGCECFGFGCFGFFGGGGGD88EEE:EE*;5CE8EFFGG*:E@D*9AC*99@CFGG6FFGGEGD?B@FGFFGGGGGGBFB4FF?:95:1??<B<720006<F7?2<FF?B@>(2::(866<9)5(:4.
@M00689:251:000000000-CJTJ5:1:1101:13508:2947 1:N:0:9
CAGGATTAGATACCCTGGTAGTCCATGCCGTAAACGGTGGGCGCTAGGTGTAGGGGTCTTCCACGGCCTCTGTGTCGTAGCTAACGCATTAAGCGCCCCGCCTGGGGAGTACGGCCGCAAGGCTAAAACTCAAAGGAATTGACGGGGGCCCGCACAAGCGGCGGAGCATGTGGATTAATTCGATGCAACGCGAAGAACCTTACCTGGGCTTGACATACACCAGATCGCTGCAGAGATGTAGTTTCCCTTGTGGTTGGTGTACAGGTGCTGCATGGTCGTCGCTGCAT
+
FEFFFFFGGGGGGFGGFFGGFGFEEFFGGCFCEFFCCCDFFCCGGEGGCCFFGFGGDGGGGGGGGGGGGGGGGGGGGFFFGGGGGGGEFGGGGGGGGGGGGGGGGECBFEGGDGFE@CCGGGGFGGGGGGGFCFCEFGGGGF<CF@FDECG:BECFGGFGGGGGCCGGFG0<<99CFCCECGGF<:CCGECEGE78CFCEFEFGG9CGGGGEGCC7FFFG4FGG4DGGFGGF69C**=:?>FCFBFF2@0-9C7)39?BFBFAF??F>?><>>FF1*<;<>B0<0:)
@M00689:251:000000000-CJTJ5:1:1101:17118:2998 1:N:0:9
CAGGATTAGATACCCTGGTAGTCCATGCCGTAAACGGTGGGCGCTAGGTGTAGGGGTCTTCCACGGCCTCTGTGTCGTAGCTAACGCATTAAGCGCCCCGCCTGGGGAGTACGGCCGCAAGGCTAAAACTCAAAGGAATTGACGGGGGCCCGCTCAAGCGGCGGAGCATGTGGATTAATTCGATGCAACGCGAAGAACCTTACCTGGGCTTGACATACACCAGATCGCTGCAGAGATGTAGTTTCCCTTGTGGTTGGTGTACAGGTGTTGCATGGCTGTCGCTGCAT
+
GGGGG8FGGGGFFFGGFFGGDFFGFFGFGGGEECCCFFGFGGGGGGGGCEFFGFGGFGGGGGGGGGGGGGGGGGGGGGGFGFGGGGGGGGGGGGGGGGGGGGGGGGGGGGGGGGGGGGGGGGGGGGGGGGGGGGGF@FFCGGGGGGGGDGGGGCGGGGGGGDGGGGEGCF9FGGGFGFGGGGCFGGFGCEGGGE78CCFGCFGGGGGGGGGGGGGFFFFGGGGG=DFDFGGFFFGF?FGGGFGGFFFA6?>GGFFB68B>BFFDFFFF:09BFFFF:BB<10??124
@M00689:251:000000000-CJTJ5:1:1101:23933:3056 1:N:0:9
CAGGATTAGATACCCTGGTAGTCCATGCCGTAAACGGTGGGCGCTAGGTGTAGGGGTCTTCCACGGCCTCTGTGTCGTAGCTAACGCATTAAGCGCCCCGCCTGGGGAGTACGGCCGCAAGGCTAAAACTCAAAGGAATTGACGGGGGCCCGCACAAGCGGCGGAGCATGTGGATTAATTCGATGCAACGCGAAGAACCTTACCTGGGCTTGACATACACCAGATCGCTGCAGAGATGTAGTTTCCCTTGTGGTTGGTGTACAGGTGCTGCATGGTCGTCGCTGCAT
+
GGGGGGGGGGGGGGGGGGGGGGGGGGGGGGGGGGGGGGGGGGGGGGGGGGGGGGGGGGGGGGGGGGGGGGGGGGGGGGGGGGGGGGGGGGGGGGGGGGGGGGGGGGGGGGGGGGGGGGGGGGGGGGGGGGGGGGGGGGGGGGGGGGGGGGGGGGGGGGGGGGGGGGGGGGGGGFFGFGGGGGGGGGGGGGGGGGGGGGGGGGGGFFGGGGGGGGGGGFFGFFGFGGGGFGGFFFGGFFG>>FGGFFFFFFFGGFFFFFFFFFFFFFF?FFFFFFFFFFF?9F??9:<
@M00689:251:000000000-CJTJ5:1:1101:23930:3074 1:N:0:9
CAGGATTAGATACCCTGGTAGTCCATGCCGTAAACGGTGGGCGCTAGGTGTAGGGGTCTTCCACGGCCTCTGTGTCGTAGCTAACGCATTAAGCGCCCCGCCTGGGGAGTACGGCCGCAAGGCTAAAACTCAAAGGAATTGACGGGGGCCCGCACAAGCGGCGGAGCATGTGGATTAATTCGATGCAACGCGAAGAACCTTACCTGGGCTTGACATACACCAGATCGCTGCAGAGATGTAGTTTCCCTTGTGGTTGGTGTACAGGTGCTGCATGGTCGTCGCTGCAT
+
GGGGGGGGGGGGGGGGGGGGGGGGGGGGGGGGGGGGGGGGGGGGGGGGGGGGGGEGCGFGGGGGGGGGGGGGGGGGGGGGGGGGGGGGGGGGGGGGCGGGGGGGGGGGGGGGGGGGDGGGGGGGGGGGGGGGGGFGGGGGGGGGGGGGGGGGGGGGGGGGGGGGGGGGGGCGGGGGGDFFGGGFFGGGGGGGG5=EEGGGGGGGGGGGGGGDDGGGFF4CFGFD6FGGFGGFFFCGFF*:CFFGFFFFFF59D5>?FF?FFFFA4B:?F)4:AFFBFF>?BFBB9?F
@M00689:251:000000000-CJTJ5:1:1101:19629:3125 1:N:0:9
CAGGATTAGATACCCTGGTAGTCCATGCCGTAAACGGTGGGCGCTAGGTGTAGGGGTCTCCCACGGCCTCTGTGTCGTAGCTAACGCATTAAGCGCCCCGCCTGGGGAGTACGGCCGCAAGGCTAAAACTCAAAGGAATTGACGGGGGCCCGCACAAGCGGCGGAGCATGTGGATTAATTCGATGCAACGCGAAGAACCTTACCTGGGCTTGACATACACCAGATCGCTGCAGAGATGTAGTTTCCCTTGTGGTTGGTGTACAGGTGGTGCATGGTTGTCGCTGCAT
+
GGGGGGGGGGGGGFGGGGGGFGFGC<FFG7CCGGGG@FFGD<CGGCEFFDF,,C,C66,,CFF@+6F+8,6FFGEGGGGGGGGGGGGC,CFGGGG+FGGGGGGGGGGGGGGGGG7FFGGGGGGGDGGGGGGGGGGGGGGGGGGGGGGGGGGGGGGGGGGGGDGGGGGGGGGGGCF+CGGGGG9+<ECFFGGGGGGGGGGGGGGGGGGFGG4CG6+0:@F:C<CGDGGG4C5<FF<FF7C*:>:DF?*)08)9DF5:3??FF4:459@BE?22)94@6B2<?((,30-
@M00689:251:000000000-CJTJ5:1:1101:24197:3248 1:N:0:9
CAGGATTAGATACCCTGGTAGTCCATGCCGTAAACGGTGGGCGCTAGGTGTAGGGGTCTTCCACGGCCTCTGTGTCGTAGCTAACGCATTAAGCGCCCCGCCTGGGGAGTACGGCCGCAAGGCTAAAACTCAAAGGAATTGACGGGGGCCCGCACAAGCGGCGGAGCATGTGGATTAATTCGATGCAACGCGAAGAACCTTACCTGGGCTTGACATACACCAGATCGCTGCAGAGATGTAGTTTCCCTTGTGGTTGGTGTACAGGTGTTGCATAGCTGTCGCTGCAT
+
GGGGGGGGGGGGGGGGGGGGGGGGGGGGGGGGGGGGGGGGGGGGGGGGGGGGGGGGGGGGGGGGGGGGGGGGGGGGGGGGGGGGGGGGGGGGGGGGGGGGGGGGGGGGGGGGGGGGGGGGGGGGGGGGGGGGGGGGGGGGGGGGGGGGGGGGGGGGGGGGGGGGGGGGGGGGGFFGGGFGGGGFGGGGGGGGDEEGGGGGGGGGGGGGGGGGGGFGGFFFGGFFG:EGFGGFFFFF4=CCFFGGFFFFFFAGGFFBFFFFAFFFFF@AD6>BFF=?FFB76<??>:2
@M00689:251:000000000-CJTJ5:1:1101:21823:3297 1:N:0:9
CAGGATTAGATACCCTGGTAGTCCATGCCGTAAACGGTGGGCGCTAGGTGTAGGGGTCTTCCACGGCCTCTGTGTCGTAGCTAACGCATTAAGCGCCCCGCCTGGGGAGTACGGCCGCAAGGCTAAAACTCAAAGGAATTGACGGGGGCCCGCACAAGCGGCGGAGCATGTGGATTAATTCGATGCAACGCGAAGAACCTTACCTGGGCTTGACATACACCAGATCGCTGCAGAGATGTAGTTTCCCTTGTGGTTGGTGTACAGGTGTTGCATGGTCGTCGCTGCAT
+
GCGFFFGGGGGGFFFGDDFGCFFFAFFFECFEEFFEGGGGGGGGGGGGCEF9FAFGEGGGGGGGGGGCEGGGGGGGGGGGGDGGGGGGGGGGGGGGGGGGGGGGGGGGGGGGGGGGEGEGGGGGGGGGGGGGGGGGGGGGGGGGGGGGGGGGGGEGGGGGGGGGGGGGGGEGGGGGGGGGGE?:FGFGCEGGCGGCF8@FGGGGGGGGGGGGGFGGGFFFFGGG4CFG:DDFF?D9B?>CFFFGFB?AF:AFD@FF;BFF>BB9FFFD>6)5:BF8@D4(7;?F>FA
@M00689:251:000000000-CJTJ5:1:1101:18852:3463 1:N:0:9
CAGGATTAGATACCCTGGTAGTCCATGCCGTAAACGGTGGGCGCTAGGTGTAGGGGTCTTCCACGGCCTCTGTGTCGTAGCTAACGCATTAAGCGCCCCGCCTGGGGAGTACGGCCGCAAGGCTAAAACTCAAAGGAATTGACGGGGGCCCGCACAAGCGGCGGAGCATGTGGATTAATTCGATGCAACGCGAAGAACCTTACCTGGGCTTGACATACACCAGATCGCTGCAGAGATGTAGTTTCCCTTGTGGTTGGTGTACAGGTGTTGCATGGTCGTCGCTGCAT
+
GGGGGFGGGGGGGGGGGGGGGGFGFGGFGEFGEGFGGCFGGGGEGGGGCEFGGGGGEGGGGGGGGGEGGGGGGGGGGGGGGGGGGGGGGGGGGGGGGGGGGGGGGGGGGGGGGGGGGGGGGGGGGGGGGGGGGGGGGGGGGGGGGGGGGGGGGGGGGGGGGGGGGGGGGGGGGGGFFGGGGGGGGGCGFGGGGGGGGGGGGGGGGGGGGGGGGGGGGFFGFGGGGGGG@<D@F?CC47FGGGGGFFF<*.)9DFFBFBFFA?<<?6?BEFABFFFFFFBBF9<?BBF
@M00689:251:000000000-CJTJ5:1:1101:13569:3520 1:N:0:9
CAGGATTAGATACCCTGGTAGTCCATGCCGTAAACGGTGGGCGCTAGGTGTAGGGGTCTTCCACGGCCTCTGTGTCGTAGCTAACGCATTAAGCGCCCCGCCTGGGGAGTACGGCCGCAAGGCTAAAACTCAAAGGAATTGACGGGGGCCCGCACAAGCGGCGGAGCATGTGGATTAATTCGATGCAACGCGAAGAACCTTACCTGGGCTTGGCATACACCAGATCGCTGCAGAGATGTAGTTTCCCTTGTGGTTGGTGTACAGGTGCTGCATGGTCGTCGCTGCAT
+
GFGGGCFFGGGFFFFFACFDAECEEGFFFBCCE@CBFFFGGGEGGDEFCDEFGFGGGGGGGGGGGGGGGGGGGGGGGGGGGGGGGGGGGEGGGGGGGGGGGGGGGGDFGFGGGGGG@FGGGGGGGGGGGGGFFFCFGGGGGGC<FDGDEEG@:E7EEGGGGGGGGGGGGG+CFGCGFC9FGGGGGGGGGGGGGGEEFFGEGGGGGGGGGGGGG8FGGFFGCFFGFCFGFGGFFFGD4?CFGGGFF?F444-9C7@?FBBF>BAFFF@?64<B>FFFBEB:(3<B92<
@M00689:251:000000000-CJTJ5:1:1101:21127:3648 1:N:0:9
CAGGATTAGATACCCTGGTAGTCCATGCCGTAAACGGTGGGCGCTAGGTGTAGGGGTCTTCCACGGCCTCTGTGTCGTAGCTAACGCATTAAGCGCCCCGCCTGGGGAGTACGGCCGCAAGGCTAAAACTCAAAGGAATTGACGGGGGCCCGCACAAGCGGCGGAGCATGTGGATTAATTCGATGCAACGCGAAGAACCTTACCTGGGCTTGACATACACCAGATCGCTGCAGAGATGTAGTTTCCCTTGTGGTTGGTGTACAGGTGGTGCATGGTTGTCGCTGCAT
+
GGGGFGGGGGGGGGGGGGGGFGEFGGGGGGGGGFFEGGGGGGGGGGGGFFFGGGGGGGGGGGGGGGGGGGGGGGGGGGGGGGGGGGGGGGGGGGGGGGGGGGGGGGGGGGGGGGGGGGGGGGGGGGGGGGGGGGGGGGGGGGGGGGGGGGGGGGGGGGGGGGGGGGGGGGAFGGGGGGGGGGGGGGGFFGEGGGGGGGFCFGGGGGGGGGGGGGGGFFFGFGGGGGGDFGGFFFGCFF>FGGGFFFFFFFFGG:FBFF?FFFFBFFFFEFBD9FFFFF6<????BBB
@M00689:251:000000000-CJTJ5:1:1101:17120:3725 1:N:0:9
CAGGATTAGATACCCTGGTAGTCCATGCCGTAAACGGTGGGCGCTAGGTGTAGGGGTCTTCCACGGCCTCTGTGTCGTAGCTACCGCATTAAGCGCCCCGCCTGGGGAGTACGGCCGCAAGGCTAAAACTCAAAGGAATTGACGGGGGCCGGCACAAGCGTCGGAGCATGTGGATTAATTCGATGAACCGCGAAGACCCTGCCTTGGGCTTGCCATACACCAGACCGCTGCAGAGATGTAGTTTCCCTAATGGTTGGTGTACAGGAGGTGCATGGTGGTCGCTGCATGTGTCG
+
FFGGGCFGGGGFGFGGGGGGGGCFFDEGGDGGGGGG@BF>CGEC:CF,CEF<FDCFGDFGEEA<@@C@:<<EEEEAC=C6=6C,C>FC:CC,CF:+CGDEFECFGGGE>8,?F@F:=CE@GGF,BBGCFG9FGEB@D=D<<F,@BF@*>F*4**1=C,=C4*4*=:*4,27F,9E+:?C<:5<9<+30****2:/C*;=?*/;++<6**;51*<?*08=**97**9C55C59FF3*7?*270?7=B6A*))2:6*((,473@BA)).4>BB?A?)9*5:<>062(,:).:<<(
@M00689:251:000000000-CJTJ5:1:1101:12000:3731 1:N:0:9
CAGGATTAGATACCCTGGTAGTCCATGCCGTAAACGGTGGGCGCTAGGTGTAGGGGTCTTCCACGGCCTCTGTGTCGTAGCTAACGCATTAAGCGCCCCGCCTGGGGAGTACGGCCGCAAGGCTAAAACTCAAAGGAATTGACGGGGGCCCGCACAAGCGGCGGAGCATGTGGATTAATTCGATGCAACGCGAAGAACCTTACCTGGGCTTGACATACACCAGATCGCTGCAGAGATGTAGTTTCCCTTGTGGTTGGTGTACAGGTGATGCATGGCCGTCGCTGCATCTGGCT
+
GGGFGFGGGGGFGFFFDFEECFFFEFGFGEGGEF@@FCDFGGGGGEFDEDEFGDGFFGGGGGGGGGGGGGGGGGFGGGGGGGGGGGGGGGGGGGGGGGGGGGGGGGDGGGGGGGG+=@EFGGGGGGGGGGGGGGFGFGGGGGG@FDGDE@E@CCFGCFDGGGGGGGGGCG:CGGG?FFFGGGGGGD@E<CEGGGEGGGGGGGGGFGGGGGGGGGFCGFFGFFGGDGGGFGGFF@D57?>DFFFGF*=<FF<CD>>B>?B>AFFFFFFF4<AFFFFFFF;;>F6?1(-69A)5(
@M00689:251:000000000-CJTJ5:1:1101:25501:3750 1:N:0:9
CAGGATTAGATACCCTGGTAGTCCACGCTGTAAACGATGGATGCTAGCCGTTAGGCAGCTTGCTGCTTAGTGGCGCAGTTAACACTTTAAGCATCCCGCCTGGGGAGTACGGTCGCAAGATTAAAACTCAAAGGAATTGACGGGGGCCCGCACAAGCGGTGGAGCATGTGGTTTAATTCGATGCAACGCGAAGAACCTTACCTGGGCTTGACATACACCAGATTGCTGCAGAGATGTAGTGTCCCTTGTGGTTGGTGTACAGGTGCTGCATGGCTGTCGCTGCAT
+
GGGGGGGGGGGGGGGGGGGGGGGGGGGGGGGGGGGGGGGGGGGGGGGGGGGGGGGGGGGGGGGGGGGGGGGGGGGGGGGGGGGGGGGGGGGGGGGGGGGGGGGGGDGGGGGGGGGGGGGGGGGGE<FFGGGGGGEFGGGCEFGGGGGGGGGEGGGGGGGGGGGGGFGGGGGGGGGGFFGGFGGGFGGGGGGGGGGGGGGEGFGG5FFGGEGGGGGGGF4FGGGGFFGFFCC4F:CGF?>FGGFCFFFFFFFGGBBB??AFAFBB?FFFFFFDFFFFFF?FBFFB2
@M00689:251:000000000-CJTJ5:1:1101:12347:3763 1:N:0:9
CAGGATTAGATACCCTGGTAGTCCATGCCGTAAACGGTGGGCGCTAGGTGTAGGGGTCTTCCACGGCCTCTGTGTCGTAGCTAACGCATTAAGCGCCCCGCCTGGGGAGTACGGCCGCAAGGCTAAAACTCAAAGGAATTGACGGGGGCCCGCACAAGCGGCGGAGCATGTGGATTAATTCGATGCAACGCGAAGAACCTTACCTGGGCTTGACATACACCGAATAGCTGCAGAGATGTAGTTTCCCTGGTGGTTGTGGTACAGGTGTGGCAGGGTCGTGGCTGACTCTGGCT
+
GGFFFFGGGGGGFCAFDCFGGFEFEFFGE@FFGGEEGCFFEFECCEGG,C@<FAFCCEGGG<FGDGFEGGGGGGGFDFGGGFGGGGGGGGGGGFGGGGGGGG>FFGD:F@EDCED7=BCEGGGGGGGFCF<DDFDFGGGC<CC@CCE:>:ECGEGCCFAGDGGG=C>GCGECGG6+<FFGFGG+@5@?@C=GG57CFGDGFCFGGGGD==5EGGGCFFF4*))1**0:9:4?6/7C6?7*:>72@=?A)7(99553((-.)/)67//4)(-4(0)))04(,((,(().44.)(
@M00689:251:000000000-CJTJ5:1:1101:12125:3873 1:N:0:9
CAGGATTAGATACCCTGGTAGTCCACGCCCTAAACGATGGATACTCGACATACGCGATACACAGTGTGTGTCTGAGCGAAAGCATTAAGTATCCCACCTGGGAAGTACGATCGCAAGATTAAAACTCAAAGGAAGTGACGGGGGCCCGCACAAGCGGTGGAGCATGTGGTATAATTCGAAGCAACGCGCAGAACCTTACCACCTTTTGACATGCCCTGATCGCTGGAGAGATCCAGTTTTCTCTTCGGGGAAAGGGACCCAGGTGTGGCATGGTGGTCGCTGCAT
+
GGGGGGGGGGGGECFGFFFFFFCFAFGG<7F@ACFC:FFGGFAFC@C@@@FFC@BFEFGCEF@E@EFFEFCC@FFDGGEGGC8F,,CCEGD,C,EFGGFEF<ECG,@B??C8=FEG@D,,CE?FEB<EFGGCEG,,CFDCED77@+3<>FGEC@@C7@F>EGFEE?EGF:,,7@6D@DF8?CCFFEEC5CGCFC=69CGGG?E2++3<*>+4C8C*9@F:CGD*9DEC4DD=649D/4*7C*::?FF<3531*>FF<:()4F:.7=)2)424?@*70*-1(1(,4
@M00689:251:000000000-CJTJ5:1:1101:9175:3915 1:N:0:9
CAGGATTAGATACCCTGGTAGTCCATGCCGTAAACGGTGGGCGCTAGGTGTCGGGGTCTTCCACGGCCTCTGTGTCGTAGCTAACGCATTAAGCGCCCCGCCTGGGGAGTACGGCCGCAAGGCTAAAACTCAAAGGAATTGACGGGGGCCCGCACAAGCGGCGGAGCATGTGGATTAATTCGATGCAACGCGAAGAACCTTACCTGGGCTTGACATACACCAGATCGCTGCAGAGATGTCGTTTCCCTTGTGGTTGGTGTACAGGTGCTGCATGGTTGTCGCTGAATCTGTCG
+
GGGGGGGGGGGFGFGGGGGGGGFGGGGGGGGEGGGGGGGDCGGGGGGGGGG8@BCEGGGGGFFGCEGGGGGGGGGGGGFGGGG,=FGGGGGCGAFGGGGGGGGFGGC+FFFGCGFEEGGFGDGCBFGAFGGGDCCFFDF8<FCEGDGGCF7BE8CECFFGGGGEEGCF6:<@?9E9CEGGGGG?<CGC8=GDC=7ACFGFD+<FGG5/5@FGGGGGFF?<<<FFGGF355<6;@CC=6:*9D3<??F9BF<D37>?>::FFB9<FBF?4<<?28:9*;1)460,-..6-)5)(
@M00689:251:000000000-CJTJ5:1:1101:17809:3986 1:N:0:9
CAGGAGTAGATACCCTGGTAGTCCATGCCGTAAACGGTGGGCGCTAGGTGTAGGGGTCTTCCACGGCCTCTGTGTCGTAGCTAACGCATTAAGCGCCCCGCCTGGGGAGTACGGCCGCAAGGCTAAAACTCAAAGGAATTGACGGGGGCCCGCACAAGCGGCGGAGCATGTGGATTAATTCGATGCAACGCGAAGAACCTTACCTGGGCTTGACATACACCAGATCGCTGCAGAGATGTAGTTTCCCTTGTGGTTGGTGTACAGGTGATGCATGGTAGTCGCTGCAT
+
GGFGF,CEGGGCFCCFEFFGFF,CEFGFFEFCFGFCF@FGGGGCEGEEEEFGGDGGGGGGGGGGGGGEGGGGFGGGGGGGGGGGGGGFEGGGEFGCGGGGGGGGGGGGGGGGGGGGGFGGGGFGFFGGGGFGGGGEF,>>FFFEEGGGGGGGGG7*=FGEGDEGGGGGGGCGG+<+<ECGGGGCEECEFGGGGGGGGGGGCFFEFGF=565:5?EGFFFG<7*7>67C>3CFFFGGFF7::F=F6@FABFADG:FBFB?FFFFFFFFFFFABAFFF46)6;BB?>:A
@M00689:251:000000000-CJTJ5:1:1101:14221:4004 1:N:0:9
CAGGATTAGATACCCTGGTAGTCCATGCCGTAAACGGTGGGCGCTAGGTGTAGGGGTCTTCCACGGCCTCTGTGTCGTAGCTAACGCATTAAGCGCCCCGCCTGGGGAGTACGGCCGCAAGGCTAAAACTCAAAGGAATTGACGGGGGCCCGCACAAGCGGCGGAGCATGGGGATTAATTCGATGCAACGCGAAGAACCTTACCTGGGCTTGACATACACCAGATCGCTGCAGAGATGTAGTTTCCCTTGTGGTTGGTGTACAGGTGATGCATGGCCGTCGCTGCATCTGTCG
+
FEFFFFGGGGGFFFGGGGGGGGFGDEGFGCCEEFECEFGGDFCDECEFEEFEGFGGE7FGGCCFGEFFBFGGGGGGFFGGGGGGFGGFEEFGGGG7FGGGGEGGGG:4>FFGGGGC=FGFGC7BFGGG?,>BEFDFFFGFGGCCGGE:CFE8B77BBFFDEEEEEGGGCG6CE5CCFGGGGC?CF50<0:C:CE5;F6@C?FC?9FDFFG<CF+<7CFF6C3*77<FC>G:?@?GD7=:FC*:748=275)9D5):>:6>>@A9F?@44>>>4B5>?DF909((14)-)-..-
@M00689:251:000000000-CJTJ5:1:1101:16223:4068 1:N:0:9
CAGGATTAGATACCCTGGTAGTCCATGCCGTAAACGGTGGGCGCTAGGTGTAGGGGTCTTCCACGGCCTCTGTGTCGTAGCTAACGCATTAAGCGCCCCGCCTGGGGAGTACGGCCGCAAGGCTAAAACTCAAAGGAATTGACGGGGGCCCGCACAAGCGGCGGAGCATGTGGATTAATTCGATGCAACGCGAAGAACCTTACCTGGGCTTGACATACACCAGATCGCTGCAGAGAGGTAGTTTCCCTTGTGGTTGGTGTACAGGTGCTGCATGGCCGTCGCTGCAT
+
GFGGGEGFGGGFFEFFDFGFEFGAAEFCFCCCEFFEGFGGGGEFEEEFEEFFGFGGCEGGGGGGGGGDGGGGGFGGGFGGGGGGFEGGFEFGGGGEFGGGGGGGGGGFGGGGGGG+@CFGGGGGGGGGGGGGGGGGGFG8FGGGGGGGGDGE8CCFCGGGDGEGGGCFFF+<CF<:CGDGFFGFF59CCECEEEGGGF5CGFGCEFGGGG4CG+AFFFFF7DFFF<FDFGC@FFGD)72CGGFGFFF>FFAC>)88BFFFFFFFF?F?*62:A@>F@>29B>:8>?<
@M00689:251:000000000-CJTJ5:1:1101:23890:4124 1:N:0:9
CAGGATTAGATACCCTGGTAGTCCATGCCGTAAACGGTGGGCGCTAGGTGTCGGGGTCTTCCACGGCCTCTGTGTCGTAGCTAACGCATTAAGCGCCCAGCCTGGGGAGTACGGCCGCAAGGCTAAAACTCAAAGGAATTGACGGGGGCCCGCACAAGCGGCGGAGCATGTGGAATAATTCGATGCAACGCGAAGAACCTTACCTGGGCTTGACCTACACCAGATCGCTGCAGCGATGTTGTTTCCCTCGTGGCTGGTGTACAGGTGTTGCATGGTCGTCGCTGCATCCGTCT
+
G<FGDGAGGCFFA<CE@<F<@C<@<FC<CBBCFGFGGEEC@CF7CCCF,6;6@F@FFCFFF<@F@B:@,CEAC6FC?FFD=69CF@BF:F,,9CF:4>+:4==<4=:+>=45FC+@===:F<FC@E<FC=3>BFGG,>>3F=FG7:@FG>B:7:<:8>F*=:EE55E89FG??++33<<:*/<+3*<0CGCC*7C*<*;8:<3:9?5A*29EGG+*>6:*7C*9F<5*8DG:))/9).2***10*96.)8:53)<38?F).*)6?6).71)5<F>*0),4>>1<>0-)((4:B
@M00689:251:000000000-CJTJ5:1:1101:16043:4162 1:N:0:9
CAGGATTAGATACCCTGGTAGTCCATGCCGTAAACGGTGGGCGCTAGGTGTAGGGGTCTTCCACGGCCTCTGTGTCGTAGCTAACGCATTAAGCGCCCCGCCTGGGGAGTACGGCCGCAAGACTAAAACTCAAATGAATTGACGGGGGCCCGCACAAGCGGTGGAGCATGTGGTTTAATTCGATGCAACGCGAAGAACCTTACCTGGTCTTGACATAGTAAGAATCCTGCAGAGATGCGGGAGTGCCTTCGGGAATTTACATACAGGTGATGCATGGCCGGCGCTGCAT
+
GCGGFDEFGFGGFFFFACE@AFFCDGFEE@CCCFFCFFGDGGGGGGGGECEGFFFGCFFFGGEGGGGGGGGGGGGGGGGEGGGGGGGGGGGGFGGGGGGCGGGGGGGGEFGGGEFDGDECGGGGGGGGGGGGGC=FGGGADFGGGGGGEFGGCGGGGGGGG<EEGGGG9FFGGC7CFCCF+ACCFDGGGGGGGDEEGC*:CFCFCGFCFGFGGGGGGFFD:DFGC*CF?FFFF5F>F4CDDG3956*)1*35DB>:>FFFBFFFF?5);4::>F?*58?>(3;>BF>F2
@M00689:251:000000000-CJTJ5:1:1101:18621:4170 1:N:0:9
CAGGATTAGATACCCTGGTAGTCCATGCCGTAAACGGTGGGCGCTAGGTGTAGGGGTCTTCCACGGCCTCTGTGTCGTAGCTAACGCATTAAGCGCCCCGCCTGGGGAGTACGGCCGCAAGGCTAAAACTCAAAGGAATTGACGGGGGCCCGCACAAGCGGCGGAGCATGTGGATTAATTCGATGCAACGCGAAGAACCTTACCTGGGCTTGACATACACCAGATCGCTGCAGAGATGTAGTTTCCCTTGTGGTTGGTGTACAGGTGATGCATGGCCGTCGCTGCAT
+
GGGGGGGGGGGGGFGGGGGGGGGGGGGGGGGGGGGGGEGGGGGGGGGGGGGGGGGGGGGGGGGGGGGGGGGGGGGGGGGGGGGGGGGGGGGGGGGGGGGGGGGGGGGGGGGGGGGGGGGGGGGGGGGGGGGGGGGGGGGFGGGGGGGGGGGGGGGGGGGGGGGGGGGGCGEGGFFFGEEGGGGGGGCFCEGGGCGGGGGGFGGGGGGGGGGGGGGGGFFGGGGGCGGGFGGFFFGF6BFFGGGGFFFFFFBGG@F?FFF>>FBFFF@AFA<AFFFF@>611>:FFBB
@M00689:251:000000000-CJTJ5:1:1101:9385:4211 1:N:0:9
CAGGATTAGATACCCTGGTAGTCCATGCCGTAAACGGTGGGCGCTAGGTGTCGGGGTCTTCCACGGCCTCTGTGTCGTAGCTAACGCATTAAGCGCCCCGCCTGGGGAGTACGGCCGCAAGGCTAAAACTCAAAGGAATTGACGGGGGCCCGCACAAGCGCCGGAGCATGTGGATTAATTCGATGCAACGCGAAGAACCTTACCTGGGCTTGACATACACCAGATCGCTGCAGAGATGAAGTTTCCCTTGTGGTTGGTGTACAGGTGCTGCATGGCTGTCGCTGCAT
+
CCFEGAFGGGDCGEFFCDCAFGCFFCGGGGGGGGFE;@D>G@:FDEE?@AE,BBCCFGD<9C,,B+@:@CEF?AF<?CC=F?F<C@BFFEGG9,CFCFGGGGEFGFG:=FF<BCF::F>CCED<>FGCFDGGGGGC@CFG,,@CGCGGG7C:::<B:CDG*=EC8C>CFF<CGFCGCFF:>8C++*0++:CCEE=CFG*AFG@@F?**:8F7F87>F@FF*7577CGDFGDFF65**9*0*0:7=@F94).9C>::04:../6.)*9)=A2:445))..8<?:?92<
@M00689:251:000000000-CJTJ5:1:1101:22779:4216 1:N:0:9
CAGGATTAGATACCCTGGTAGTCCATGCCGTAAACGGTGGGCGCTAGGTGTCGGGGTCTTCCACGGCCTCTGTGTCGTAGCTAACGCATTAAGCGCCCCGCCTGGGGAGTACGGCCGCAAGGCTAAAACTCAAAGGAATTGACGGGGGCCCGCACAAGCGGCGGAGCATGTGTATTAATTCGATGCAACGCGAAGAACCTTACCTGGGCTTGACATACACCATATCGCTGCAGAGATGTAGTTTCCCTTGTTGTTGGTGTACAGGTGTTCCATGGTCGTCGCTGCAT
+
G@EGFGEGECFGFGFGEFGACFGGGG<C,@B@FFEE7B67+FFCGGEGFEF,BF:CGGGGGGEGE7:FEGGFGGG<FCFFFG<CFCGGE=C,5E:FGGGG>F@7+4FF7FE,:=F:CEF+CDGG,=F,FFGCD9F?,@D3@CF:@EGGGEE7E*C*BCGECF8*:*:C<+C+++2<<CFFG*+0+/:<CGE=*/*2ACFGEGGGFCF5C6<CGGGF7?@FF<*7CF55)55))*9**12*7CFG6B696567*<F1:28F2@>).0755).)-/)9@)42(,4,(.6
@M00689:251:000000000-CJTJ5:1:1101:15070:4347 1:N:0:9
CAGGATTAGATACCCTGGTAGTCCATGCCGTAAACGGTGGGCGCTAGGTGTAGGGGTCTTCCACGGCCTCTGTGTCGTAGCTAACGCATTAAGCGCCCCGCCTGGGGAGTACGGCCGCAAGGCTAAAACTCAAAGGAATTGACGGGGGCCCGCACAAGCGGCGGAGCATGTGGATTAATTCGATGCAACGCGAAGAACCTTACCTGGGCTTGACATACACAAGATCGCTGCAGCGGTGTAGTTTCCCTTGTGGTTGGTGTACAGGTGCTGCATGGCCGTCGCTGCAT
+
GFGGGGGGGGGGFFEGDFEE<ECF@FFFCE@FEFABFECEGGGGGEGFCDFF9C@FGGGGGGGGGCGGGGGFGGGGGGGFGGF?FGGGGG9CEGGGECFDGGGGGGGGGGGGGGG7=CFGDGCGGGGGGGGGDGGG,DG<CFCDGDGDEEE@EE7FGGCFGGGE=EEGCCCAEF:@EE??CF<EFG?CE7EEGGC5CF56:<<FGCGC=FGGGFGFC4@FDD*77CC35*)0))))0./::7CFFF?<4567*.<:0(4FA442)19:?)3>A=4>)8,,(4::0:5
@M00689:251:000000000-CJTJ5:1:1101:23669:4353 1:N:0:9
CAGGATTAGATACCCTGGTAGTCCACGCCGTAAACGGTGGGCGCTAGGTGTAGGGGGCTTCCACGGCCTCTTTGCCGTAGTTAACGCATTAAGTGCCCCGCCTGGGGAGTCCGGCCGCAAGGTTAAAACTCAAAGGAATTGACGGGGGCCCGCAAAAGCGGCGGAGCATGTGGATTAATTCGATGCAACGCGAAGAACTTTACCTGGGCTTGCAATACACCAGACCGCTGCAGAGATGTAGTTTCCCTTGTGGTTGGTGTACAGGTGGTGCATGGTCGGCGCTGCCT
+
FGGGGGGGGGGGGGGGGGGGGGGGG,FGG7FGGGGG7FF:F,+@FGGCGGG,FGGC677CCC9E@=:>,::,66,,+84,,5C,,,7+B+E9555,CF44@+4FG77+++,,B=F++>C=F73,CFGA,,,EGAGCG,F,3<:CGGD7CF@*1**=:2<FE>E>5/8/203C9+<0A+A+2*0+0*A9:*55CC5E@G+A9CF9<C*/*;41/++:C?F<9C59*9*1))/9@F<*9F*0C7CFFF?<9<6FD73(4:?><?><@=??B()464@=?3((-(42(,)
@M00689:251:000000000-CJTJ5:1:1101:6618:4359 1:N:0:9
CAGGATTAGATACCCTGGTAGTCCATGCCGTAAACGGTGGGCGCTAGGTGTAGGGGTCTTCCACGGCCTCTGTGTCGTAGCTAACGCATTAAGCGCCCCGCCTGGGGAGTACGGCCGCAAGGCTAAAACTCAAAGGAATTGACGGGGGCCCGCACAAGCGGCGGAGCATGTGGATTAATTCGATGCAACGCGAAGAACCTTACCTGGGCTTGACATACACCAGATCGCTGCAGCGATGTAGTTTCCCTTGTGGTTGGTGTACAGGTGGTGCATGGTTGTCGCTGCAT
+
GEGGFGGGGGGGGGGGGGGFFGFGFGFGEEGGGGGGEGGEGGGGG7BEFFGGGGGGGGGGGGGF77CGGGGGFFGGCDGFFCCAGGC@FGGGFGGGGGGCEFGGGGGG@FFGEGGGGGGGCFFGG=FFGGGGGGFDCFGFGFGGGGGCEGGEEEGGGGFGDG7E5C5*<E<FG<+<CCGGF8C9+?@7CEEGGEG>CGGFGDGGGG5::@DEFFGFGFFDFFFGFDGGFGD)))/5)<DDGGGGFFFAFFFGG5.394(5<79))*98>:A0)=FF*72-8:0(-56
@M00689:251:000000000-CJTJ5:1:1101:18001:4366 1:N:0:9
CAGGATTAGATACCCTGGTAGTCCATGCCGTAAACGGTGGGCGCTAGGTGTAGGGGTCTTCCACGGCCTCTGTGTCGTAGCTAACGCATTAAGCGCCCCGCCTGGGGAGTACGGCCGCAAGGCTAAAACTCAAAGGAATTGACGGGGGCCCGCACAAGCGGCGGAGCATGTGGATTAATTCGATGCCACGCGAAGAACCTTACCTGGGCTTGACATACACCAGATCGCTGCAGAGATGTAGTTTCCCTTGTGGGTGGTGTACAGGTGCTGCATGGCCGTCGCTGCAT
+
GGGGG8EFGFGFE-;FDFGGFFFFFGGEFEFCCCFCF@DFGFGGGGGFFEFFGFGGCF@FGGFFGGGGCGGGGGGGGDGFCCFG<FGGECGGGGGGEGGGGGGGFGGECBEFGGC:FCFBFGCFFGGG?GGGF<<FFEFBFFFEGGGGG>EG7BFGGGCFGGGGCEEG6C3<C9<9AGFGFEFFF5+0<E*>CEGECC:CFCEC9?EG5*>:D+9C:@FFGCDF*9FDFGDFFFGG7?0?C:FF*/646?AGG)>?>??><=<<F??:6<7?<FF4:B>F>6?F>?<
@M00689:251:000000000-CJTJ5:1:1101:10271:4380 1:N:0:9
CAGGATTAGATACCCTGGTAGTCCATGCCGTAAACGGTGGGCGCTAGGTGTAGGGGTCTTCCACGGCCTCTGTGTCGTAGCTAACGCATTAAGCGCCCCGCCTGGGGAGTACGGCCGCAAGGCTAAAACTCAAAGGAATTGACGGGGGCCCGCACAAGCGGCGGAGCATGGGGATTAATTCGATGCAAAGCGAAGAACCTTACCTGGGCTTGACATAAACCAGATCGCTGCAGAGAGGTAGTTTCCCTTGTGGTTGGAGTACAGGTGATGCATGGCTGTCGCTGCATCTGTCTCG
+
FFGFFEFGGGGGFCFGFFFDCFCF@,CCE@B@CEFEGFDEGGCF7CCCCDC<FAFFBFCEDFCFCFF@CFFFCEFGG,CDBAEF8FFG7FCGFDCCGGGGGG>FFFCCC?EFFGGG=+@E=FFCFFFGE@A=DFDFFGFEEBA:FCFD7>C:>:*C::FCG@EEEC5@+<*;C>;*AF7CCFF+<*<C+<7CEEDGF8:87:CF?EECF6CEFCE>F69:F<5D*2>C55769FFF).*2>C*0/*9)9@-7C))41)()(/6<?*96*44<)/75)7()-((-1,6<<<))6)(
@M00689:251:000000000-CJTJ5:1:1101:23443:4453 1:N:0:9
CAGGATTAGATACCCTGGTAGTCCATGCCGTAAACGGTGGGCGCTAGGTGTAGGGGTCTTCCACGGCCTCTGTGTCGTAGCTAACGCATTAAGCGCCCCGCCTGGGGAGTACGGCCGCAAGGCTAAAACTCAAAGGAATTGACGGGGGCCCGCACAAGCGGCGGAGCATGTGGATTAATTCGATGCAACGCGAAGAACCTTACCTGGGCTTGACATACACCAGATTGCTGCAGAGATGTAGTGTCCCTTGTGGTTGGTGTACAGGTGATGCATGGCCGTCGCTGCAT
+
GGGGGGGFGGGGGGGGGGGGGGGGGGGGGGGGGGGGGGGGGGGGGGGGGGGGGGGGGGGGGGGGGGGGGGGGGGGGGGGGGGGGGGGGGGGGGGGGGGGGGGGGGGGGEGGGGGGGGGGGGGGGGGGGGGGGGGGGGGGGGGGGDGGGGGGGGGGGGGGGGGGGGGGGGFGGGGGGGFGGGGGGFGGGGDGGGGGGFGGGGGGGGGFGGGGEGGGDGFFGDFGGGGGGFGFFFFGF?FDFFGGGFFF>BFBCGFF?;?BFFFFFFFFBFFFFAFF<FFFFBBFFF?<
@M00689:251:000000000-CJTJ5:1:1101:23442:4474 1:N:0:9
CAGGATTAGATACCCTGGTAGTCCATGCCGTAAACGGTGGGCGCTAGGTGTAGGGGTCTTCCACGGCCTCTGTGTCGTAGCTAACGCATTAAGCGCCCCGCCTGGGGAGTACGGCCGCAAGGCTAAAACTCAAAGGAATTGACGGGGGCCCGCACAAGCGGCGGAGCATGTGGATTAATTCGATGCAACGCGAAGAACCTTACCTGGGCTTGACATACACCAGATTGCTGCAGAGATGTAGTGTCCCTTGTGGTTGGTGTACAGGTGATGCATGGCCGTCGCTGCAT
+
GGGGGGGGGGGGGGGGGGGGGGGGGGGGGGGGGGGGGGGGGGGGGGDGGFGDGGGGGGGGGGGGGGGGGGGGGGGGGGGGGGGGGGGGGGGGGGGGEGGEGGGGGGGGGGGGGGGGGGGGGGGGGGGGFGGGGGGGGGCGGGGGGGGGGGGGGGGGFFGDFCEGGGGGFFGGGFFFCFCCFGGGGGGGGDGGEGGGGCGGGGGGFGGGGFGGGFGF>?FCCGGGFGGCFCGFF777@F7::>FGF*9<85:FDFFFFFFF<?A<FFF9F2ABFFFFFF9;606?>?9
@M00689:251:000000000-CJTJ5:1:1101:7348:4607 1:N:0:9
CAGGATTAGATACCCTGGTAGTCCATGCCGTAAGCGGTGGGCGCTAGGTGTAGGGGTCTTCCACGGCCTCTGTGTCGTAGCTAACGCATTAAGCGCCCCGCCGGGGGAGTACGGCCGCAAGGCTAAAACTCAAAGGAATTGACGGGGGCCCGCACAAGCGGCGGAGCAGGTGGATGAATTCGATGCAACGCGAAGAACCTTACCTGGGCTTGACATACACCAGATCGATGAAGAGATGTAGTTTCCCTGGTGGTTGGTGTACAGGTGCTGCATGGCTGTCGCTGCAT
+
ECGFFEFGGGGAC;6<FCFDEF,<<EC,;@C@F8,@FBCEGFE7FC@@CEFAECGD,B,,EECCFEFFGFGF6C?C89CFCFGFCFGD7FCCFFBC+4@FDE+@CEDGG>DDGGD7FFE:FFB,@:FFC,3@:FCGEF,,?@C@FDDGC7CE78*=9B*FC*:EEGGF*:*3CC9+:C7+CCC7<>9C+C7>7CECECFF+C6CFC*::8*19A::D=?C*99<F*/*7:*1//7***20:FGDF@FA)0:F5>;?(4,<)9>2?FF7?)8?DF>FFB?2:6:8>?A
@M00689:251:000000000-CJTJ5:1:1101:25662:4693 1:N:0:9
CAGGATTAGATACCCTGGTAGTCCATGCCGTAAACGGTGGGCGCTAGGTGTAGGGGTCTTCCACGGCCTCTGTGTCGTAGCTAACGCATTAAGCGCCCCGCCTGGGGAGTACGGCCGCAAGGCTAAAACTCAAAGGAATTGACGGGGGCCCGCACAAGCGGCGGAGCATGTGGATTAATTCGATGCAACGCGAAGAACCTTACCTGGGCTTGACATACACCAGATCGCTGCAGAGATGTAGTTTCCCTTGTGGTTGGTGTACAGGTGTTGCATGGCTGTCGCTGCAT
+
GFGGGGGGGGGGGEGGGGFGGGGGFGGGGGEGEGGGGGGDDGGGFFGGFGGGGGGGGGGFGGGGGDGGGGGGGFGGDGGFFDE<FGGGGDGGGGGGGGGGDFGGGDFCFFGGGGGG@F>F+BFFGGGGGGGGEEA>FGGGGGG@CE:FGGGGG7FFCFGGG@ECCECCG7EFGFCCFGF?7CEEFGGFGEGCEECGCFFGFGGGGFG*AFG=CG?FGFFCF5DFGGFDF:GFF6<F440:>:DG*7=)=?AG3@F0(4::)0).5?74>:AF2*575>:811?264)
@M00689:251:000000000-CJTJ5:1:1101:5819:4698 1:N:0:9
CAGGATTAGATACCCTGGTAGTCCATGCCGTAAACGGTGGGCGCTAGGTGTAGGGGTCTTCCACGGCCTCTGTGTCGTAGCTAACGCATTAAGCGCCCCGCCTGGGGAGTACGGCCGCAAGGCTAAAACTCAAAGGAATTGACGGGGGCCCGCACAAGCGGCGGAGCATGTGGATTAATTCGATGCAACGCGAAGAACCTTACCTGGGCTTGACATACACCAGATCGCTGCAGAGATGTAGTTTCCCTTGTGGTTGGTGTACAGGTGATGCATGGCCGTCGCTGCAT
+
GGGGFGGFGGGGGGGGGGGGGGGGFGGGGGCFGGFGGGGDCGGGGGGGGGGGGFEGGEFEGGGFGEGGGGGGGGGGGGGGGGGGGGGGGGGGGGGG7FGGGGGGGGGGGGGGGGGGGGGGGGGGGDGGGGGGGGGGGGGGGGGGGGGDGGGGGGGGGFFG@EGGGGGGCFGGFEG?EGFGGGG?EEFGCGGGEEGEGGGGGGGFGGGGGG4EGGFGGFFFFGFFGDFD5DGFFFGGFFGC7CC>FFF29?BC5F33(-2><45<FFFAF<<2)9>)9<9>63:?;B4
@M00689:251:000000000-CJTJ5:1:1101:25667:4710 1:N:0:9
CAGGATTAGATACCCTGGTAGTCCATGCCGTAAACGGTGGGCGCTAGGTGTAGGGGTCTTCCACGGCCTCTGTGTCGTAGCTAACGCATTAAGCGCCCCGCCTGGGGAGTACGGCCGCAAGGCTAAAACTCAAAGGAATTGACGGGGGCCCGCACAAGCGGCGGAGCATGTGGATTAATTCGATGCAACGCGAAGAACCTTACCTGGGCTTGACATACACCAGATCGCTGCAAAGATGTAGTTTCCCTTGTGGTTGGTGTACAGGTGTTGCATGGCTGTCGCTGCAT
+
GGGGGGGGGGGGGGGGGGGGGGGGGGGGGGGGGGGGGGGGGGGGGGGGGGGGGGGGGGGGGGGGGGGGGGGGGGGGGGGGGGGGGGGGGGGGGGGGGGGGGGGGGGDGGGGGGGGGGGGGGGGGGGGGGGGGGGGGGGGGFFGGGGGGGGGDGEGGGGGGEECEEGGCFGGGGDCFGGGGGGGGGGGGGGGGGCCEGGGGGGFFGGGGGGGGGG?CFFFGGGGGFGGGFDGF*=DFFFGGGGGGFFFFFFFGGFFFFFFFAFFFFFFDF?FFAFF>F>:???BFF?D
@M00689:251:000000000-CJTJ5:1:1101:17234:4748 1:N:0:9
CAGGATTAGATACCCTGGTAGTCCATGCCGTAAACGGTGGGCGCTAGGTGTAGGGGTCTTCCACGGCCTCTGTGTCGTAGCTAACGCATTAAGCGCCCCGCCTGGGGAGTACGGCCGCAAGGCTAAAACTCAAAGGAATTGACGGGGGCCCGCACAAGCGGCGGAGCATGTGGATTAATTCGATGCAACGCGAAGAACCTTACCTGGGCTTGACATACACCAGATCGCTGCAGAGATGTAGTTTCCCTTGTGGTTGGTGTACAGGTGATGCATGGCCGTCGATGCAT
+
FGFDGGGGGGGFG9FGFFFGGFEGGGGGGGCFCF9CFFGDGDFGDD@ACD<F@9@FFGGGGGGGGGEECGGGFGGGGGGGGGGGGEDGGGGGGGGGGGGGGGGGGGGGGEGGGGGEGEGGGGGFGGGGFFGGDFGGGGGDGGGGGGGGCGGG>CCFGGGGCEGGEGGGCFFFGGGCGGGGGGGGGG7A+:CEGGGGFCF6?FFGGGGG=F4CGFGFCFFF49<F=FGGFGGFFFFC4F:FGGCF?@?<F54CG5>8>FFFA649FFFB?AAA2*<56>133(,6(5A
@M00689:251:000000000-CJTJ5:1:1101:14436:4872 1:N:0:9
CAGGATTAGATACCCTGGTAGTCCATGCCGTAAACGGTGGGCGCTAGGTGTAGGGGTCTTCCACGGCCTCTGTGTCGTAGCTAACGCATTAAGCGCCCCGCCTGGGGAGTACGGCCGCAAGGCTAAAACTCAAAGGAATTGACGGGGGCCCGCACAAGCGGCGGAGCATGTGGATTAATTCGATGCAACGCGAAGAACCTTACCTGGGCTTGACATACACCAGATCGCTGCAGAGATGTAGTTTCCCTTGTGGTTGGTGTACAGGTGCTGCATGGCCGTCGCTGCAT
+
GGGGGFGGFGGGGFGGGGGGGGGGFGGGGEFEGFGGGFGGGGGGGGEFFECFGFFFGGGGGGGGGGGGGGGGGGGGGGGGGGGGGGGGGGGGGGGGGGGGGGGGGGDGGGGGGGGFCFGGGGGGGGGGGGGGGGGGGGGGGGGGGGGDBFGCEC@FCFGGGGGGGGGGFGCGFG+<FGGGGGGGGGFGFGGGGGEGGFGFGGGGGGGGGFGGGCFCGFFGGGGGFGGGFGGFFFG>=BGGFFFGFBFBBF>FGFFFB:?FFFFF@BFFFFF?AFFF?D19>>B?FFB
@M00689:251:000000000-CJTJ5:1:1101:5612:4883 1:N:0:9
CAGGATTAGATACCCTGGTAGTCCACACCCTAAACGATGAATACTAGATGTTGGTCTTTTTTAAGGTCAGTATCCAAGCTAACGCATTAAGTATTCCACCTGGGAAGTACAATCGCAAGGTTGAAACTCAAAGGAATTGACGGGGGCCCGCACAAGCAGTGGAGCATGTGGTTTAATTCGACGCAACGCGAAGAACCTTACCTAGGCTTGACATACACCAGATCGCTGCAGAGAGGTAGTTTCCCTTGTGGTTGGTGTACAGGTGCTGCATGGCCGTCGCGGCAT
+
GFGGGGGGGGGGFEEFGGGGFF9FEFFGCGGGGGGGFCGGGGGGGGGGFEFGGFGGGGGGGGGEGGGGGGGGGGGGGGGGFFGGGGGGGGFGFGGGGGGGGGGGGFEGGFGGGGFGGGGGFGGGG9FCEGGGGGGGGGGEGEGGGEGGEFCGDCFGGGGGGGG@EGGGADFGGGGGGGGGGGGGGGCEEE=EGGGG>FGGFEGGFFGGEGGGGGGGGF;CGFFGGGGG:<6@>5*7??FGGFFCFBFFF@BFFE346?<BA6:<69BBF:)6:4)70729((399
@M00689:251:000000000-CJTJ5:1:1101:16669:4939 1:N:0:9
CAGGATTAGATACCCTGGTAGTCCATGCCGTAAACGGGGGGCGCTAGGTGTAGGGGTCTTCCACGGCCTCTGTGTCGTAGCTAACGCATTAAGCGCCCCGCCTGGGGAGTACGGCCGCAAGGCTAAAACTCAAAGGAATTGACGGGGGCCCGCACAAGCGGCGGAGCATGTGGATTAATTCGATGCAACGCGAAGAACCTTACCTGGGCTTGAAATACACCAGATCGCTGCAGAGAGGTAGTTTCCCTTGTGGTTGGTGTACAGGTGCTGCATGGCCGTCGCTGCATCTGTCC
+
EGFCFFFEGFG<F@C9A<FDFG,EFFGGGCB@FE@BF7FFDGD7FCCA<BFFGFCFGCGGDCDGE:C>FGDGGGGGGF7FGGGGFGGEFGGGGGGE>CG7:<<<FGGGBFBFGGGE<FEGGGECGGEFG6C<:@FG@FF?FGGGGE8EGGGG*:EC6*/;?EEEEED8+CFGG90<@F79CFGFGG0<+CDCGEGD<EFCCGGGFFFGGGCCG++::B6*0>DC*9C*)9<FF*/9))229:C*9@FA*).9>).49(472FA44*936>BF2@FF?>0(-(20(.66).).)
@M00689:251:000000000-CJTJ5:1:1101:14453:4978 1:N:0:9
CAGGATTAGATACCCTGGTAGTCCATGCCGTAAACGGTGGGCGCTAGGTGTAGGGGTCTTCCACGGCCTCTGTGTCGTAGCTAACGCATTAAGCGCCCCGCCTGGGGAGTACGGCCGCAAGGCTAAAACTCAAAGGAATTGACGGGGGCCCGCACAAGCGGCGGAGCATGTGGATTAATTCGATGCAACGCGAAGAACCTTACCTGGGCTTGACATACACCAGATCGCTGCAGAGATGTAGTTTCCCTTGTGGTTGGTGTACAGGTGCTGCATGGTTGTCGCTGCAT
+
GGGGGFGGGGGGGGGGGGGGGGFFGGGGGGGEGGFEGGGGGGGGGGGGFFFGGGGGGGGGGGGGGGGGGGGGGGGGGGGGGGGGGGGGGGGGGGGGGGGGGGGGGGGGGGGGGGGGEFFGGGGGGGGGGGGGGGGFFGGGGGGEFDGGDGGEEGGGGGGGGGGGGGGGFGEFGGGGGGGGGGGGGGFGGGGGGGDAFFGGGGGGGGGGGGGGGGGC>?FGGGGGGGGGFGGFFFGG?FFFGFGGF@F<646DGFFFFFFFFFFAFFFFFFF7AFFFFEFFFF?F>FF
@M00689:251:000000000-CJTJ5:1:1101:9251:4984 1:N:0:9
CAGGATTAGATACCCTGGTAGTCCATGCCGTAAACGGTGGGCGCTAGGTGTAGGGGTCTTCCACGGCCTCTGTGTCGTAGCTAACGCATTAAGCGCCCCGCCTGGGGAGTACGGCCGCAAGGCTAAAACTCAAAGGAATTGACGGGGGCCCGCACAAGCGGCGGAGCATGTGGATTAATTCGATGCAACGCGAAGAACCTTACCTGGGCTTGACATACACCAGATCGCTGCAGAGATGTAGTTTCCCTTGTGGTTGGTGTACAGGTGTTGCATGGCCGTCGCTGCAT
+
GFGGGGGGGGGGGGGGGGGGGGGGGGGGGGGGGGGGCGGGGGGGGGGGGGGFFGGGGGGGGGGGGGGGGGGGGGGGGGFGGGGGGGGGGGGGGFGGGGGGGGGGGGGGGGFGEGGGGGFEGGGGGGGGGGGGAFGGGGGG9<FDGDGGGGGGGGGGGFGGCGGGGGGGGGG9EFGGGGGGFGGGGGGGGGGEE5:EEGGGGGGGGGFGGGG=7ECFC?6FGCFGGGGGFDGFFFG*7?F77CFGFFFFFFAG<@F11?:FFFB2:FFD>0>2<F4>@@F>608:>?:
@M00689:251:000000000-CJTJ5:1:1101:9265:4997 1:N:0:9
CAGGATTAGATACCCTGGTAGTCCATGCCGTAAACGGTGGGCGCTAGGTGTAGGGGTCTTCCACGGCCTCTGTGTCGTAGCTAACGCATTAAGCGCCCCGCCTGGGGAGTACGGCCGCAAGTCTAAAACTCAAAGGAATTGACGGGGGCCCGCACAAGCGGCGGAGCATGTGGATTAATTCGATGCAACGCGAAGAACCTTACCTGGGCTTGACATACACCAACTCGCTGCAGAGATGTAGTTTCTCTTGTGGTTGGTGTACAGGTGTTGCATGGCCGTCGCTGCAT
+
GGGGGGGGGGGGGGGGGGGGGGFFGGFGEEGGGGGGEGGDGFGGDGGGFGF9EF@FGGGGFCGFCCEGGGGGFFGG@F8?BFECF,@C@7CEFFGGGEGE=FE@EDCEEGGGC7FG=FEC:5AFFFFFGFGGAFD>BEEFE>BCCEC:8>C:EGD@GEF:FFE@:8EGGGD7CFFC?<C?F=+<+ACE8:EC5:>CF6:*<7C<F?*:CFGC<C9:CF@DD5**9:=DF*C:;9>4@*202:7C@*144?9457:((-3@FFA9576>EBB))=4495>B99BBFF2
@M00689:251:000000000-CJTJ5:1:1101:21456:5028 1:N:0:9
CAGGATTAGATACCCTGGTAGTCCATGCCGTAAACGGTGGGCGCTAGGTGTAGGGGTCTTCCACGGCCTCTGTGTCGTAGCTAACGCATTAAGCGCCCCGCCTGGGGAGTACGGCCGCAAGGCTAAAACTCAAAGGAATTGACGGGGGCCCGCACAAGCGGCGGAGCACGTGGATTAATTCGATGCAGCGCGAAGAACCTTACCTGGGCTTGACATACAACAGCTCGCTGCAGAGATGTAGTTTCCCTTGTGGTTGGTGTACAGTGCATGCATGGCTGTTCATCAATCTGTTATT
+
GGGGGGGGGGGGGGGGGGGGGGGGGCFGG:FGGGGG@FG77D:FGEFEFGG9FF:F@@@CCFGF@+@6B@8CFE6CB9F<<BC?=C:F=F<9,EC>FGFG:F:?F@C:C?FGG7++C>FFGD?F,DCG<CADGGGF8@=8F<CF7:@GG7C8*1C*26,=4<88CCE80?C88?EG9<7A::9+2*<C?E5*2/28A8ECE78@++:CCCGECFG7*/9*215**9*/.>))977F*/0*7:7**9/)/))*178,-3,7)*.6/**)1652)@:F).())).))-).66))-).
@M00689:251:000000000-CJTJ5:1:1101:11602:5123 1:N:0:9
CAGGATTAGATACCCTGGTAGTCCATGCCGTAAACGGTGGGCGCTAGGTGTAGGGGTCTTCCACGGCCTCTGTGTCGTAGCTAACGCATTAAGCGCCCCGCCTGGGGAGTACGGCCGCAAGGCTAAAACTCAAAGGAATTGACGGGGGCCCGCACAAGCGGCGGAGCATGGGGATTAATTCGATGCAACGCGAAGAACCTTACCTGGGCTTGACATACACCAGATCGCTGCAGAGATGGAGTTTCCCTTGTGGTTGGTGTACAGGTGCTGCATGGTTGTCGCTGCATCTGTCTCG
+
GFGGFFGGGGGGFFGGCCFCCFFECFFEF@@@CCCCGFGGGGGEFCEFCA;FFFGGEGGGGGGGGGGGGGGGFGGGGGGGGGGGGGGGDGGGGGGFGGGGGGGGGFDFGGGFGGG:=@CFGGFFFFCF>FFA@FCFGGF<FCDCFDGD*>>41=4<8=CFGCEGGGGG6C*ACC**<C:@>FG+C5:C<ECEEGCEF;C:9ECGFFGG5*9C78A7CFFFC<DG*7C*>DC<FFGG*?*9D*9*9/744<.9D.7492:)8=B4F7),/<<BAFF**.,6:<0:0?):):)-)-(
@M00689:251:000000000-CJTJ5:1:1101:5831:5235 1:N:0:9
CAGGATTAGATACCCTGGTAGTCCATGCCGTAAACGGTGGGCGCTAGGTGTAGGGGTCTTCCACGGCCTCTGTGTCGTAGCTAACGCATTAAGCGCCCCGCCTGGGGAGTACGGCCGCAAGGCTAAAACTCAAAGGAATTGACGGGGGCCCGCACAAGCGGCGGAGCATGTGGATTAATTCGATGCAACGCGAAGAACCTTACCTGGGCTTGACATACACCAGATCGCTGCAGAGATGTAGTTTCCCTTGTGGTTGGTGTACAGGTGCTGCATGGCGGTCGCTGCCA
+
GGGGGGGGGGGGGGFGGGGFGGFGDFFGGEGDEGGGGFGGGGGGGGGGGGGGGCGGGGGGGGGGGGGGGGGGGGGGGGGGGGGGGGGGGGGGGGGGGGGEGGGGGGGGDGGGGGGGGGGGGGGGGGGGGGGGGGGGGGGGGGGGDEEGGGGGEDEFDFGGEGGGGGGGDG<CGGGGGGDG7EGGGGGFFGGGDGGEGFFGGGGGGG5>CFFEGGGFFFFGGGGGGCEGFDGF6@DC*6C70*:D?F?<FFFG:)8?><(82*--5=9:F>).)95>)5127;6:0()
@M00689:251:000000000-CJTJ5:1:1101:11982:5255 1:N:0:9
CAGGATTAGATACCCTGGTAGTCCATGCCGTAAACGGTGGGCGCTAGGTGTAGGGGTCTTCCACGGCCTCTGTGTCGTAGCTAACGCATTAAGCGCCCCGCCTGGGGAGTACGGCCGCAAGGCTAAAACTCAAAGGAATTGACGGGGGCCCGCACAAGCGGCGGAGCATGTGGATTAATTCGATGCAACGCGAAGAACCTTACCTGGGCTTGACATACACCAGATCGCTGCAGAGATGTAGTTTCCCTTGTGGTTGGTGTACAGGTGCTGCATGGCCGTCGCTGCATCTGTCTCG
+
GFGGGFGGGGGGGGGGFFGFFFFFFFFFGEBCEFC@CBFGGFEGDEGGECEFGFGGCFGGGGGGGGGGEGGGGGGGGGGGGGGGGGGGGGGGGGGGGGGGGGGGGGCFGGGGGGGGCFEEGGGGGGGGGGGGGGFGGGGFGGGDGDGDCFGBBCEGGGGGGGGGGGGGGGDGGGGCGGGGGGGFGG?A<CGGGGGGFGFGGGFGGGGGGDCEGFGGGFFG4DGG4>FGFGGFFFGF47*?F7:CF*?>?@4CD;>BB6<@FFFAFFFF?FFFFFFF:@(760021:2<2<<9>B(
@M00689:251:000000000-CJTJ5:1:1101:25363:5418 1:N:0:9
CAGGATTAGATACCCTGGTAGTCCATGCCGTAAACGGTGGGCGCTAGGTGTAGGGGTCTTCCACGGCCTCTGTGTCGTAGCTAACGCATTAAGCGCCCCGCCTGGGGAGTACGGCCGCAAGGCTAAAACTCAAAGGAATTGACGGGGGCCCGCACAAGCGGCGGAGCATGTGGATTAATTCGATGCAACGCGAAGAACCTTACCTGGGCTTGACATACACCAGATCGCTGCAGAGATGTAGTTTCCCTTGTGGTTGGTGTACAGGTGTTGCATGGCCGTCGCTGCAT
+
GGGGGGGGGGGGGGGGGGGGGGGGGGGFGGGGGGGGGGGGGGGGGGGGGGGGGGGGGGGGGGGGGGGDGGGGGGGGGGGGGGGGGGGGGGGGGGGGGGGGGGGGGGGGGEFGGGGGGGGGGGGGGGGGGGGGGGGGGGGGGGGGGGGGGGGG8EGGGGGGGGGGGGGGGGGGGCGGGGGGGGGGGDGGGEEGGGEACFGGGGGGGGGGGGGGGGGGGFFGGG4>CFFGFCDFF@<*9BGGGFCF4FFDFFAFGFF<9?B>AB<<FFFAFBFFABFFFE6099?F>FA
@M00689:251:000000000-CJTJ5:1:1101:14932:5526 1:N:0:9
CAGGATTAGATACCCTGGTAGTCCATGCCGTAAACGGTGGGCGCTAGGTGTAGGGGTCTTCCACGGCCTCTGTGTCGTAGCTAACGCATTAAGCGCCCCGCCTGGGGAGTACGGCCGCAAGGCTAAAACTCAAAGGAATTGACGGGGGCCCGCACAAGCGGCGGAGCATGTGGATTAATTCGATGCAACGCGAAGAACCTTACCTGGGCTTGACATACACCAGATCGCTGCAGAGATGTAGTTTCCCTTGTGGTTGGTGTACAGGTGATGCATGGTCGTCGCTGCAT
+
GGGGGGGGGGGGGGGGGGGGFGFGGGGGGGGGEGGEGGGGGGGGGGGGCEFGGFGGGGGGGGGGGGGGGGGGGGGGGGGGGGGGGGGGGGGGGGGGGGGGGGGGGGGGGGFGGGGECE:FGGGGGCFGGGGGGGFGCFGGGGGGGGGEGGGEGGGGGGGGGGGGGGGGGGGG?FFFGGGGGGGGGGGGGGGGGGEGGGGGGGGGGGGDGGGGGGGGGFFGCFGFCFGGFGGF?BF7@FGDD>FGFFFDFFFGGFFF;<1>BFD259?A44<2<FFFFFF02>BBFFF
@M00689:251:000000000-CJTJ5:1:1101:18383:5536 1:N:0:9
CAGGATTAGATACCCTGGTAGTCCATGCCGTGAACGGTGGGCGCTAGGTGTAGGGGTCTTCCACGGCCTCTGTGTCGTAGCTAACGCATTAAGCGCCCCGCCTGGGGAGTACGGCCGCAAGGCTAAAACTCAAAGGAATTGACGGGGGCCCGCACAAGCGGCGGAGCATGTGGATTAATTCGATGCAACGCGAAGAACCTTACCTGGGCTTGACATACACCAGATCGCTGCAGAGATGTAGTTTCCCTTGTGGTTGGTGTACAGGTGCTGCATGGTCGTCGCTGCAT
+
GGGGGGGGGGGGGFGGGGGGGGGGEFFGGEGCDFFEGFGGGGGGGGGGGGFGGFGGGDGGGGGGGGGGGGGGGGGGGGGGGGGGGGGGGGGGGGGGGGGGGGGGGGGGGGGGGGGGGGGGGGGGGGGGGGGGGGGGGGGGGGGGGGGGDGGGGGGGGGGGGGGGGGGGGGFFGGDFGGFGGGGGGEFGGGGGEGGGGGGG?EGGGGGGGGGGGGGGFFFFGGGGGGGGFGGFFFGGFFFGGGGGFFFAFF4FG>@FFFFFBFBFFFFF4<<?>@FFFD>:>9<FFFF
@M00689:251:000000000-CJTJ5:1:1101:18366:5538 1:N:0:9
CAGGATTAGATACCCTGGTAGTCCATGCCGTGAACGGTGGGCGCTAGGTGTAGGGGTCTTCCACGGCCTCTGTGTCGTAGCTAACGCATTAAGCGCCCCGCCTGGGGAGTACGGCCGCAAGGCTAAAACTCAAAGGAATTGACGGGGGCCCGCACACGCGGCGGAGCATGTGGCTTGATTCGATGCAACGCGAAGAACCTTACCTGGGCTTGACATACACCAGATCGCTGCAGAGATGTAAGTTCCCTTGTGGTTGGTGTGCAGGTGCTGCATGGTCGTCGATGCATCTTTCTAT
+
FGFCCFFGGGGGGFGGFFGGFFEEEFF<FEGGC@CE;,CFGGGCGEEGFGGGF9C@FGFFFGGGGGGGGGG@FGCEGGGGCGGGA@CEGGGFAEGGDGGGGD@FFGEGGGFGDGGEGG+CFGFGEAFFCFEFFFDF,FF8<CFFDEGEEFCCEGF*,*<FCEGGG8EFFGG7+*2**02<*8EC?C9E+>CGEEC>G6*;?FFCFFFFF*9CFDC>FFF:9F*1*2:55<DFFBC<F=C7**:C=979FF47>F3:>(,.(16A))))0422-958*79<0(,)-4))6))))-.
@M00689:251:000000000-CJTJ5:1:1101:15263:5567 1:N:0:9
CAGGATTAGATACCCTGGTAGTCCATGCCGTAAACGGTGGGCGCTAGGTGTAGGGGTCTTCCACGGCCTCTGTGTCGTAGCTAACGCATTAAGCGCCCCGCCTGGGGAGTACGGCCGCAAGGCTAAAACTCAAAGGAATTGACGGGGGCCCGCACAAGCGGCGGAGCATGTGGATTAATTCGATGCAACGCGAAGAACCTTACCTGGGCTTGACATACACCAGATCGCTGCAGAGATGTAGTTTCCCTTGTGGTTGGTGTACAGGTGCTGCATGGCCGTCGCTGCAT
+
GGGGGFGGGGGFFFGFEFGFDFEFFGGGGECCEFFEGCGGGGGGGEGGFDEFGFGGGGGGGGGGGGGGGGGGGGGGGGGGGGGGGGGGGGGGGGGGGGGGGGGGGGGGGGGGGGGGEGGGGGGGGGGGGGGFFFFGGFGGGGFEGDEDBFGCCGEGFGGGGGGGGGGGCF?FGGFCEGDGFGGGGG?A<EGGGGEEGGGGGGGGGGGGGGDGGGGGGFFGDGGGGGGGFGGFFFGGFFGGGCFFFFFBF@AFG>@?B??@BFFF?BFFFFFFFFFFFFBFFBFFFF4
@M00689:251:000000000-CJTJ5:1:1101:21883:5572 1:N:0:9
CAGGATTAGATACCCTGGTAGTCCATGCCGTAAACGGTGGGCGCTAGGTGTAGGGGTCTTCCACGGCCTCTGTGTCGTAGCTAACGCATTAAGCGCCCCGCCTGGGGAGTACGGCCGCAAGGCTAAAACTCAAAGGAATTGACGGGGGCCCGCACAAGCGGCGGAGCATGTGGATTAATTCGATGCAACGCGAAGAACCTTACCTGGGCTTGACATACACCAGATCGCTGCAGAGATGTAGTTTCCCTTGTGGTTGGTGTACAGGTGCTGCATGGCCGTCGCTGCAT
+
GGGGGGGGGGGGFFFGGGFFFGGGGGGGGDFGGFFEGGGGGGGGGGGGFDF<FFGGGGGGGGGGGGGGGGGGGGGGGGGGGGGGGGGGGGGGGGGGFFGGGGGGGGGGGGGGGGGGGGGGGGGGGGGGGGGGGGGGGGGGGGGGGGGGGGGGGGGGGGGGGGGGGGGGFGCGGGFGGFGFGGGGGGFGGGGGGGGGGGGGGGGGGGGGGGGGGGGGGFFFFGFF6CGGFDGFF=**/9>CDDFGFFFAF?56D5@?B?65<@>4@=40?<87<FFFFD0(19:F>BF
@M00689:251:000000000-CJTJ5:1:1101:23496:5600 1:N:0:9
CAGGATTAGATACCCTGGTAGTCCATGCCGTAAACGGTGGGCGCTAGGTGTAGGGGTCTTCCACGGCCTCTGTGTCGTAGCTAACGCATTGAGCGCCCCGCCTGGGGAGTACGGCCGCAAGGCTAAAACTCAAAGGAATTGACGGGGGCCCGCACAAGCGGCGGAGCATGTGGATTAATTCGATGCAACGCGAAGAACCTTACCTGGGCTTGACATACACCAGATCGCTGCAGAGATGTAGTTTCCCTTGTGGTTGGTGTACAGGTGCTGCATGGCCGTCGCTGCAT
+
GGGGGGGGGGGGGGGGGGGGGGGGGGGGGGGGGGGGGGGGGGGGGGGGGGGGGGGGGGGGGGGGGGGGGGGGGGGGGGGGGGGGGGGGGGFGGGGGGGGGGGGGGGGGGGGGGGGGGGGGGGGGGGGGGGGGGGGGCFGGGGGGGGGGGGGGGGGGCGGGGGGGGGGGGGGGGFGGGFGFGGGFGGGGGGGGGGGGGGGGGGGGGGGGGGGGGGGGGFFFGGGGGDGGFGGFFFGGFFGGGGGGF=FFFFFGGFFF>?FFFFFFFFFFFFFFFFFFFFFFFFFF>>A
@M00689:251:000000000-CJTJ5:1:1101:7163:5622 1:N:0:9
CAGGATTAGATACCCTGGTAGTCCACGCCGTAAACGATGTCGACTTGGAGGTTGTGCCCTTGAGGCGTGGCTTCCGGAGCTAACGCGTTAAGTCGACCGCCTGGGGAGTACGGCCGCACGGTTAAAACTCAAATGAATTGACGGGGGCCCGCACAAGCGGTGGAGCATGTGGTTTAATTCGATGCAACGCGCAGAACCTTACCTGGTCTTGACATCCACGGAAGTTTTCAGTGATGAGAATGTGCCTTCGGGAACCGTGAGACAGGTGGTGCATGGCCGTCGCTGCATCTGTCTT
+
GGGGGGGGGGGGGFGGGGGGGGGGFGGGGGGGGGFEEFGDFDDEGFFD<FC,CDFFEFFGG8FC8F@FG7FFGFD:>BCFF<,ECFGFC:+FFF7=FGCGGC=+DFFDFA<F+@FGGF7>FFC+>@BBCF>3@FFGGFD,,7C:BGGGCCCE:EG78EF*4::ECFFFFGG?FGFF+?>CCF+<*<CGE=5*27:FCEEG7+<C7*<EGGCCDC<F*9)9517D*:<CF77**97:*6>:CFF74FFA6)(5>7)24?<5?63:5)/(.--43@@>)<631(4:((.).4-).-)
@M00689:251:000000000-CJTJ5:1:1101:25237:5679 1:N:0:9
CAGGATTAGATACCCTGGTAGTCCATGCCGTAAACGGTGGGCGCTAGGTGTAGGGGTCTTCCACGGCCTCTGTGTCGTAGCTAACGCATTAAGCGCCCCGCCTGGGGAGTACGGCCGCAAGGCTAAAACTCAAAGGAATTGACGGGGGCCCGCACAAGCGGCGGAGCATGTGGATTAATTCGATGCAACGCGAAGAACCTTACCTGGGCTTGACATACACCAGATCGCTGCAGAGATGTAGTTTCCCTTGTGGTTGGTGTACAGGTGCTGCATGGCCGTCGCTGCAT
+
GGGGGGGGGGGGGFGGGGGGGGGGGGGGGGGGGGGGGGGGGGGGGGGGGGGGGGGGGGGGGGGGGGGGGGGGGGGGGGGGGGGGGGGGGGGGGGGGGGGGGGGGGGGGGGGGGGGGGGGGGGGGGGGGGGGGGGGGGGGGGGGGGGGGGGGGGGGGGGGGGGGGGGGGGGGGGGGGGGGGGGGGGGGGGGGGGGGGGGGGGGGGGGGGGGGGGGGGGFFGGGGGGGGGFGGFFFGGFFGGGFGGFFFFFFFGGFFFFFFFFFFFFFFFFFFBFFFFFEFFFFFFFFF
@M00689:251:000000000-CJTJ5:1:1101:17855:5685 1:N:0:9
CAGGATTAGATACCCTGGTAGTCCATGCCGTAAACGGTGGGCGCTAGGTGTAGGGGTCTTCCACGGCCTCTGTGTCGTAGCTAACGCATTAAGCGCCCCGCCTGGGGAGTACGGCCGCAAGGCTAAAACTCAAAGGAATTGACGGGGGCCCGCACAAGCGGCGGAGCATGTGGATTAATTCGATGCAACGCGAAGAACCTTACCTGGGCTTGACATACACCAGATCGCTGCAGAGATGTAGTTTCCCTTGTGGTTGGTGTACAGGTGATGCATGGCCGTCGCTGCAT
+
GGGGGFGGGGGGFGGGGGGGGGFFGGGGGGGGGGGGGGGGGGGGGGGGFFFGGGEGCGGGGGGGGGGGGGGGGGGGGGGGGGGGGGGGGGGGGGGGGGGGGGGGGGGGGGGGGGGGGGGGGGGGGGGGGGGGGGGGGGGGGGGDGGGGGGGGGGGGGGGGGGGGGGGGGGGGGF?FFGFEGGGGGGGG?775EGGGECFGGGCFGGGGGGGGGGGGGFFGGDDFFGGGFCDFFFGGFFGCGFGGFFFFF).><>@BFFFFAF99FFFFFFFFFFFFFEBBF;:?F?<
@M00689:251:000000000-CJTJ5:1:1101:18013:5708 1:N:0:9
CAGGATTAGATACCCTGGTAGTCCATGCCGTAAACGGTGGGCGCTAGGTGTAGGGGTCTTCCACGGCCTCTGTGTCGTAGCTAACGCATTAAGCGCCCCGCCTGGGGAGTACGGCCGCAAGGCTAAAACTCAAAGGAATTGACGGGGGCCCGCACAAGCGGCGGAGCATGTGGATTAATTCGATGCAACGCGAAGAACCTTACCTGGGCTTGACATACACCAGATCGCTGCAGAGATGTAGTTTCCCTTGTGGTTGGTGTACAGGTGCTGCATGGTCGTCGCTGCAT
+
GEGGGGGGGGGCCEFFGGGGGGFGFGGGGCGCDFC@FEFGGFEGGGGGGEFGGGGGGGGGGGGGGEGGGGGGGGGGGGGF7FGDFBFGGGGGFGEGGGDGEGGGFGGGDGGGGGGDGE@CE7FFGGGGGGGGF<FGGGGDFGGCGGGGGFGEGEC*<CC@FDEGGGGFEFC7C+AEGGGGG=CFGGFGGEG5CCEGFCFF+2CGFFF5:C7:C+<>*=6CFCCF=DFDFCDF@FFFFB>FGGGG4@@<=F>GDFF003?FF=9A4?FF?><?>9F**8;<B(,49:<
@M00689:251:000000000-CJTJ5:1:1101:11951:5756 1:N:0:9
CAGGATTAGATACCCTGGTAGTCCATGCCGTAAACGGTGGGCGCTAGGTGTAGGGGTCTTCCACGGCCTCTGTGTCGTAGCTAACGCATTAAGCGCCCCGCCTGGGGAGTACGGCCGCAAGGCTAAAACTCAAAGGAATTGACGGGGGCCCGCACAAGCGGCGGAGCATGTGGATTAATTCGATGCAACGCGAAGAACCTTACCTGGGCTTGACATACACCAGATCGCTGCAGAGATGTAGTTTCCCTTGTGGTTGGTGTACAGGTGCTGCATGGCTGTCGCTGCATCTGTAT
+
GFGGG,CEFGGFFCFFFCFDCF<FEFGGGGGEEFFDFEGGGGEG>EEG,CCFFFGGGGGCFEFGECCGGGFDGGFGEGGGGGGGGGGGGGGGGFFGFGGGGGGGGGGDECFGGGGGDGGEGGGGGGGGGGGGGGGGGGGGGGGGGDGGGGGBCEEGFFGFECECGGGGFGCGGGGGGGGGGGGC?E?CA>EGGGGEFGGGGFGGGCFC5FFGG67>>F@FGGFFFCGG>DGFFFFG47FGGGGFFFFF?FAGGF)((,15<BBF49@:B<<BDFFF)014:?1:>B)5424)-
@M00689:251:000000000-CJTJ5:1:1101:11930:5761 1:N:0:9
CAGGACTAGATACCCTGGTAGTCCATGCCGTAAACGGTGGGCGCTAGGTGTAGGGGTCTTCCACGGCCTCTGTGTCGTAGCTAACGCATTAAGCGCCCCGCCTGGGGAGTACGGCCGCAAGGCTAAAACTCAAAGGAATTGACGGGGGCCCGCACAAGCGGCGGAGCATGGGGATTAATTCGATGCACCGCGAAGAACCTTACCTGGACTTGACATACACCAGATCGCTGCAGAGATGTAGTTTCCCTTGTGGTTGGTGTACAGGTGCTGCATGGCGGTCGCTGCATCTGTCTAT
+
GGGGF,CEFGGGGGGGGFGGGG@FDGGGGEGGGGGEFFGGGGEGCFFFFGGFFAFFGGGGGGGGGGGGGGGEFGGGGGFCEEGGGGGDGGGDGGDGGGGGGGGGGGC=@B8FGGDGCGGDGGG8<FDFGFFFBFFFGGGFGFCCECC:>FEC@E7FEFFGF**BC=8/A<*;CGGGGGFFCGGCFGE+2CEEGGGGGGGGGFGGGC5*:A*+:CFF7??D<*1740**8*56)*9>6=**2CGGFFFB*54C*.5:>:0@<?9AF6/)*))5<?74))-(((43032<<<<AA).
@M00689:251:000000000-CJTJ5:1:1101:8501:5905 1:N:0:9
CAGGATTAGATACCCTGGTAGTCCATGCCGTAAACGGTGGGCGCTAGGTGTAGGGGTCTTCCACGGCCTCTGTGTCGTAGCTAACGCATTAAGCGCCCCGCCTGGGGAGTACGGCCGCAAGGCTAAAACTCAAAGGAATTGACGGGGGCCCGCACAAGCGGCGGAGCATGTGGATTAATTCGATGCAACGCGAAGAACCTTACCTGGGCTTGACATACACCAGATCGCTGCAGAGATGTAGGTTCCCTTGTGGGTGGTGTACAGGTGCTGCATGGCCGTCGCTGCAT
+
GGFFGCFGGGGFGFFGGGGGGGCGCFGGGEGCFGGCBFFGGGGGGGGGFF9<ECEGGGGGGGGGGGGGGGGGGGFGGGGGGGGGGDGGGGGGGGGGGGGGGGGGGGCBCGFAGFGE=FFCEFFCFEGGGGGGFGDGDC?DC=,<+:CEGEE@7:CGGGGEEGEGGGGG6F+A7A+<EFEGG=CFGGFC8EGGGEGGGAFCFEDEGGGCFGGG4FFGDFFF4CFF=4ED4554)/9FFBCDG*:7FFFFF@)0*)049?F;>FFFFFFFFBBFFFFFFE0(4426104
@M00689:251:000000000-CJTJ5:1:1101:26265:5981 1:N:0:9
CAGGATTAGATACCCTGGTAGTCCATGCCGTAAACGGTGGGCGCTAGGTGTAGGGGTCTTCCACGGCCTCTGTGTCGTAGCTAACGCATTAAGCGCCCCGCCTGGGGAGTACGGCCGCAAGGCTAAAACTCAAAGGAATTGACGGGGGCCCGCACAAGCGGCGGAGCATGTGGATTAATTCGATGCAACGCGAAGAACCTTACCTGGGCTTGACATACACCAGATCGCTGCAGAGATGTAGTTTCCCTTGTGGTTGGTGTACAGGTGGTGCATGGTCGTCGCTGCAT
+
GGGGGGGGGGGGGGGGGGGGGGGGGGGGGGGGGGGGGGGGGGGGGGGGGGGGGGGGGGGGGGGGGGGGGGGGGGGGGGGGGGGGGGGGGGGGGGGGGGGGGGGGGGGGGGGGGGGGGGGGGGGGGGGGGGGGGGGGGGGGGGGGGGGGGGGGGGGGGGGGEGGGGGGGGGGGGGGCFGGGGGGGGGGGGGGGGGGGGGGGGGGGGGGGGGGGGGGFGFFGGGGGGGFGFCGFFFGFFFGGGGGGF6FAFFBGGFFFF?BFFFFAFFFFFFFFFFFFFEFFFFFBFFF
@M00689:251:000000000-CJTJ5:1:1101:15947:6071 1:N:0:9
CAGGATTAGATACCCTGGTAGTCCATGCCGTAAACGGTGGGCGCTAGGTGTAGGGGTCTTCCACGGCCTCTGTGTCGTAGCTAACGCATTAAGCGCCCCGCCTGGGGAGTACGGCCGCAAGGCTAAAACTCAAAGGAATTGACGGGGGCCCGCACAAGCGGCGGAGCATGTGGATTAATTCGATGCAACGCGAAGAACCTTACCTGGGCTTGACATACACCAGATCGCTGCAGAGATGTAGTTTCCCTTGTGGTTGGTGTACAGGTGTTGCATGGTCGTCGCTGCAT
+
GFGGGGGGGGGGGFGGGGGGGGGGFFFGFEFGEDECFFFGGGEGGGGGFEFGGFGGGGGGGGGGGGGGGGGGGGGGGGGGGGGGGGEGGGGGGGGGGGGGGGGGGGGGGGGGGGGGGGGGGGDFGGGGGGGGGGGGGGGFGGGGGGGGGGGGCGGGGGGGGGGGGGGGFGFGGFACGCEGGGGCEGFGEGCEGGEGGFCFGCCGGGGGGGGGGEGGFFFG<CGGFGGGFGGFFFGGBF7CGFDGFFFFFF<GG>FFFBFFFFDFF4:A)8AFBBF=4>;:>FBBF?A
@M00689:251:000000000-CJTJ5:1:1101:5494:6081 1:N:0:9
CAGGATTAGATACCCTGGTAGTACATGCCGTAAACGGTGGGCGCTAGGTGTAGGGGTCTTCCACGGCCTCTGTGTCGTAGCTAACGCATTAAGCGCCCCGCCTGGGGAGTAAGGCCGCAAGGCTAAAACTCAAAGGAATTGACGGGGGCCAGAACAAGCGGCGGCGCATGTGGATTAATTCGATGCTAGGCGTAGAACACTACTTGGGCTTGATATTCACCAGATCGCTGCTGAGAGGTAGTGTCCCTGGTGGTTGGCGTACAGTAGATGCATGGCCGTCGCTGAAT
+
@EFG,C<FEAFGEGG9CCEAAE,CFF98;CB@FGCCE@8:F87F6:@C,@6,@<BCB@F9,6C<,+6@CEEG@FCFG@FF,<?FFCGGFC5E<9:+@>>FBEF?FFCEB=F,EFE:@+4FGG+A>FC9FG,:,CF,=,=F<,,BC@>@EC*6,,,32>>CC::**31C<803CF++++++:C+0<5+3+:*:/**8@F**3<8++<E==6*:7++***1:C6**96=9FC5)9***))000:*:B*14)).07>F60,1517(.1*1)/-<).*87/>,(,(,1(4<
@M00689:251:000000000-CJTJ5:1:1101:17580:6082 1:N:0:9
CAGGATTAGATACCCTGGTAGTCCATGCCGTAAACGGTGGGCGCTAGGTGTAGGGGTCTTCCACGGCCTCTGTGTCGTAGCTAACGCATTAAGCGCCCCGCCTGGGGAGTACGGCCGCAAGGCTAAAACTCAAAGGAATTGACGGGGGCCCGCACAAGCGGCGGAGCATGTGGATTAATTCGATGCAACGCGAAGAACCTTACCTGGGCTTGACATACACCAGATCGCTGCAGAGATGTAGTTTCCCTTGTGGTTGGTGTACAGGTGATGCATGGCCGGCGCTGCAT
+
GGGGGFGGGGGFFFFGGGGGFGGFGGGFGDGEGDFEFGGGGGGGGGGGFFCGGFGGGGGGGGGGGGGGGGGGGGGGGGGGGGGGGDGGDEFGFFGGGGGGGGGGGGGGGGGGGGDCGGGGGGGDFGGGGGGGGGGGGGGGGGGGGGGGGGGGGGGGBFGGGGE7EE5@9CEGGFC:AFFGGGGGGGCF8EDGGGGGGGFG7AFCGGGGCF:=CCFFFFFGCFFG4DCGFGGFFFGF=?C:D>F7B*=2@F6F<@>?>13)5BABFFFFF>AB<FF:FE(7>F03;75
@M00689:251:000000000-CJTJ5:1:1101:25889:6096 1:N:0:9
CAGGATTAGATACCCTGGTAGTCCATGCCGTAAACGGTGGGCGCTAGGTGTAGGGGTCTTCCACGGCCTCTGTGTCGTAGCTAACGCATTAAGCGCCCCGCCTGGGGAGTACGGCCGCAAGGCTAAAACTCAAAGGAATTGACGGGGGCCCGCACAAGCGGCGGAGCATGTGGATTAATTCGATGCAACGCGAAGAACCTTACCTGGGCTTGACATACACCAGATCGCTGCAGAGATGTAGTTTCCCTTGTGGTTGGTGTACAGGTGATGCATGGTTGTCGCTGCAT
+
GGGGGGGGGGGGGGGGGGGGGGGGGGFFGGGGGGGGGGGGGGGGGGGGGGGGGGGGGGGGGGGGGGGGGGGGGGGGGGGGGGGGGGGGGGGGGGGGGGGGGGGGGGGGGGGGGGGGGGGGGGGGGGGGGGGGGGGGGGGGGGGGGGGGGGGGGGGGGGGGGGGGGGGGGGGGGEECGGFFFFFGGDGGF>CEG=ECGFGGGGGGGGGGGGGGGCGGGFFGGGFF7FGG@DCFF?F<8FFGF77:F@F>FFAG3>FFFFFFFFFFFFFDFF<AAFFFFFBA?BFFBFF
@M00689:251:000000000-CJTJ5:1:1101:5490:6100 1:N:0:9
CAGGATTAGATACCCTGGTAGTCCATGCCGTAAACGGTGGGCGCTAGGTGTAGGGGTCTTCCACGGCCTCTGTGTCGTAGCTAACGCATTAAGCGCCCCGCCTGGGGAGTACGGCCGCAAGGCTAAAACTCAAAGGAATTGACGGGGGCCCGCACAAGCGGCGGAGCATGTGGATTAATTCGATGCAACGCGAAGAACCTTACCTGGGCTTGACATACACCATATCGCTGCAGAGATGTAGTTTCCCTTGTGTTTGGTGTACAGGTGCTGCATGGCCGTCGCTGCATCCGTCT
+
CEFFFFFGG9FGDFGED@FDFFGGGGFCECFCFGFGGGGGGFGGG7@CFFFF<<@CFGGECFGFCEFGGGCFEGGGGGGGGGFGGGGGDCEF,CFGFCFGGGGFCDDCC:EEFGGGGC@:FF7FFFGFGGG<BDGFGGGGGGCC+:F<>:8CC**12=EF7FCED=5:+3<EF+<F6CF?>8EFGGC9CGGC5*:58CFG7?8+<9CCGG*><6CDC*7*>3*2:FEGF55?)*1**7CF*:>C?*9<F).C07?((.(7<F94)*),*6,5>F>F4),-(42,47A6((-:2
@M00689:251:000000000-CJTJ5:1:1101:17140:6172 1:N:0:9
CAGGATTAGATACCCTGGTAGTCCATGCCGTAAACGGTGGGCGCTAGGTGTAGGGGTCTTCCACGGCCTCTGTGTCGTAGCTAACGCATTAAGCGCCCCGCCTGGGGAGTACGGCCGCAAGGCTAAAACTCAAAGGAATTGACGGGGGCCCGCACAAGCGGCGGAGCATGTGGATTAATTCGATGCAACGCGAGGAACCTTACCTGGGCTTGACATACACCAGATCGCTGCAGAGATGTAGTTTCCCTTGTGGTTGGTGTACAGGTGTTGCATGGTCGTCGCTGCAT
+
GGGGGFGGGGGGGFGGGGGGDGGFFGGGGGGEECECFEFGGGGGEFGGEDFGGGGDEGGGFFGGGGGGGGGGFGGGGGGGGGGGGDGGGGGGFGGGFGEGGGGGGGGGGGGGGGGGGGG@:FGGGGGGGGGGGGGGGGGF@CFFGGEGGGGGGGDCFGGGGGEGGDGGCF9F@F+<EG7@:CFGGGDC@ECGDDEEGGFFDG?FFGGGGF4ECFGGGFFFFCDF4F5DFDGFFFGGFFG77>>FF4?AFFAFG>FFFFFFAFF<)96<@6BB>BFF4>>FB9?FF?4
@M00689:251:000000000-CJTJ5:1:1101:20847:6209 1:N:0:9
CAGGATTAGATACCCTGGTAGTCCATGCTGTAAACGGTGGGCGCTAGGTGTAGGGGTCTTCCACGGCCTCTGTGTCGTAGCTAACGCATTAAGCGCCCCGCCTGGGGAGTACGGCCGCAAGGCTAAAACTCAAAGGAATTGACGGGGGCCCGCACAAGCGGCGGAGCATGTGGATTAATTCGATGCAACGCGAAGAACCTTACCTGGGCTTGACATACACCAGATCGCTGCAGAGATGTAGTTTCCCTTGTGGTTGGTGTACCGGTGCTTCATGGCTGTCGCTGCAT
+
FGGGGGGGGGGGGGGGGGGGGGGGGGGGFGGGGGGGGGG7@FDFGGGDFGG9FGG::FGGCCFFGGDEGGGDGGEFCFF<AEG?D:FGGGGGC<FGGGG:F@FGGGGE7F<EG7FFB=FGG7+>FGGDDDEGGAFFF,FFF<BFGGG@EGGEG@:FG8FE7BEGG8BCFCFF99EEG?CEFF9C9*<<:>ECGGEGGG8FGGG6@CD5*CFCCFCGC??<<F75CF5D53<FFF<9@FF7:*:CFF?A?FDFC>>84?2>28)(7>707).)./65)04)--(,(.)
@M00689:251:000000000-CJTJ5:1:1101:13527:6269 1:N:0:9
CAGGATTAGATACCCTGGTAGTCCATGCCGTAAACGGTGGGCGCTAGGTGTAGGGGTCTTCCACGGCCTCTGTGTCGTAGCTAACGCATTAAGCGCCCCGCCTGGGGGGTACGGCCGCAAGGCTAAAACTCAAAGGAATTGACGGGGGCCCGCACAAGCGGCGGAGCATGTGGATTAATTCGATGCAACGCGAAGAACCTTACCTGGGCTTGACATACACCAGATCGCTGCAGAGATGTAGTTTCCCTTGTGGTTGGTGTACAGGTTATGCATGGCTGTCGCTTCAT
+
GGGGGGGGGGGGGGGGGGGGGGGGGGGGGGGGGGGGGGG7@FGGGGGGGGG9FGG>FGGGGGFGGFGGGGG@FFGGDGFGGGGGGDGGGGCCCFGGGGGGGGGFFGCCCFGGGGGEGGFDGGGGFGG@FGGGGCF>CFGGFFGGGGGGGGGGGGGGGCGGCEG>CEECFF?CG9CFDFGGGC+<9E?FGGEG=CECCFGGGGGCFC5ECFCCDGGGCFFGGGFGFGGCFCDF@6D<FFG7*2:CFFFFFFDG5FF:(3(<<F<A)=*.9<><A6@FF)4<1<?(465
@M00689:251:000000000-CJTJ5:1:1101:9563:6295 1:N:0:9
CAGGATTAGATACCCTGGTAGTCCATGCCGTAAACGTTGGCCGCTAGGTGCCTGGTTCTTCCTCGTCCTTTGTTTCTTATCTACCGCTTTATCCTCCCCCCCTGGGGTTTATGCCCGCAATGCTACAACTCAACGGCATTGACGGGGGCCTGCTCAACCTGCGGACCTTTTTGTTTATTTCTTTTCACCTCGATGCACTTTCCCTTGGTTTGCCTTTCCCCAGTCTTTTGCATATTTTTTTTTTCCTTTTTCGTTGTTTTTTAGTTTTTTCATGGCTTTCGCTGCATTTGTTCTT
+
GCCGDGGGGCGGCE8<F?G,6;E<,E,;,66,BF<CCFA,,,++@+7C,,,,,;,6,<C<ED,C,,8,:,C,CEEF9C6,A,,,C+7+B7,,,C,9,B=+>+=++B>7>?,,,,:,8>+++8,55,,,,,CF,,+3++@8,,,B+3++*5@*,,37,,5,6>***41<9,3,1,2:;,14+1,?,,@+3+/2**=*5?3B++<+>+*+332*;;+:*1/C4***0*+*1*98****0*0/)177)/9<9=2*)08(-8()()(,1/*)0(.)4=4))).6((423(-)..)(--6
@M00689:251:000000000-CJTJ5:1:1101:14519:6307 1:N:0:9
CAGGATTAGATACCCTGGTAGTCCATGCCGTAAACGGTGGGCGCTAGGTGTAGGGGTCTTCCACGGCCTCTGTGTCGTAGCTAACGCATTAAGCGCCCCGCCTGGGGAGTACGGCCGCAAGGCTAAAACTCAAAGGAATTGACGGGGGCCCGCACAAGCGGCGGAGCATGTGGATTAATTCGATGCAACGCGCAGAACCTTACCTGGGCTTGACATACACCAGATCGCTGCAGAGATGTAGTTTCCCTTGTGGTTGGTGTACAGGTGCTGCATGGCCGTCGCTGCAT
+
GFGGGGGGGGGGGFGGGGGGGGGGGGGGGGFGGGGGGGG+@FFGGGGGGGGGGGGCGGGGGGGG@@FGGGG@FDGGDGFFGGFGGDGGGGDDFGGGGGGEGGGGFFE@CFGGEEEFCGEEEFFGFFFFGGGGGFFGFDFFFGGECEGGGGGGG7FCFFFGGGE>E=EGGGGFDFGGGGGFGE@FFGGEG=ED*>CCGGGGGGGFGF5CFGGDGGGFFFFFGGF<9CCDFCDF?=FFFFFC>DDG@*94B5A4CFFB>F6FA?AB4F4:F<?FAFFFF>>96;B06(4
@M00689:251:000000000-CJTJ5:1:1101:24867:6324 1:N:0:9
CAGGATTAGATACCCTGGTAGTCCATGCCGTAAACGGTGGGCGCTAGGTGTAGGGGTCTTCCACGGCCTCTGTGTCGTAGCTAACGCATTAAGCGCCCCGCCTGGGGAGTACGGCCGCAAGGCTAAAACTCAAAGGAATTGACGGGGGCCCGCACAAGCGGCGGAGCATGTGGATTAATTCGATGCAACGCGAAGAACCTTACCTGGGCTTGACATACACCAGATCGCTGCAGAGATGTAGTTTCCCTTGTGGTTGGTGTACAGGTGTTGCATGGCCGTCGCTGCAT
+
GGGGGFGFGGGGGGGGGGGGGGGGGGGGGGGGGGGGGGGGGGGGGGGGGGGGGGGGGGGGGGGGGGGGGGGGGGGGGGGGGGGGGGGGGGGGGGGGGGGGGGGGGGGGGGGGGGGGGGDGGGGGGGGGGGGGGGGGGGGGGGGGGGGGGGGGGGGGGGGGG>@EGDEGGGCEGGGGGGGGGGGFGGEGGGGCGGGGGGGGGGFFFEGGGGFGGGFFGFFGFGGFG4CCFDGFFFG<FFFGGGGGFF?BFFFGGFFB>FFFFFF27?FAB?FFFF@FFFFFFF??FFF
@M00689:251:000000000-CJTJ5:1:1101:18229:6324 1:N:0:9
CAGGATTAGATACCCTGGTAGTCCATGCCGTAAACGGTGGGCGCTAGGTGTAGGGGTCTTCCACGGCCTCTGTGTCGTAGCTAACGCATTAAGCGCCCCGCCTGGGGAGTACGGCCGCAAGGCTAAAACTCAAAGGAATTGACGGGGGCCCGCCCAAGCGGCGGAGCATGTGGATTAATTCGATGCAACGCGAAGAACCTTACCTGGGCTTGACATACACCAGATCGCTGCAGAGATGTAGTTTCCCTTGTGGTTGGTGTACAGGTGGTGCATGGTCGTCGCTGCAT
+
GGGGGGGGGGGGGGGGGGGGGGGGGGGGGGGGGGGGGGGGDGGGGGGGFGGGEGDEGGGGGGGGEEGGGGGGEEGGGGDGGGGGGGGGGGGGGGGGGGGGGGG7<D:FEGFGCEEGGGGEGGDGDGFGGGGGGCAFG<FFFCCF>EGGCGECG*CC8,FC7FE7**:CGGEGG7FGFF@FF=?GF5CG67CEEG5CFGGGGCGEC9=5CGGG4<?C:?FGGCC7DC5C@*CF@47C66F7:FGGB196F;AF3>F?(:?FA=A)0=60B?A?5@:?F39(-4:?926
@M00689:251:000000000-CJTJ5:1:1101:13681:6354 1:N:0:9
CAGGATTAGATACCCTGGTAGTCCATGCCGTAAACGGTGGGCGCTAGGTGTAGGGGTCTTCCACGGCCTCTGTGTCGTAGCTAACGCATTAAGCGCCCCGCCTGGGGAGTACGGCCGCAAGGCTAAAACTCAAAGGAATTGACGGGGGCCCGCACAAGCGGCGGAGCATGTGGATTAATTCGATGCAACGCGAAGAACCTTACCTGGGCTTGACATACACCAGATCGCTGCAGAGATGTAGTTTCCCTTGTGGTTGGTGTACAGGTTCTGCATGGCCGTCGCTGCAT
+
GGGGGGGGGGGGGGGGGGGGGGGGGGGGGGGGGGGGGGGGEFGGGGGGGGG9FGE@FGGGGGFGGGGGGGGEFGGGCGGGGGGFGDGGGGFGEFGGGGGFGGGFFGG>EGCFFEFFGGGGCGGGDFFAFGGGGFGF,@FEGGGGCGEGGGGGGGGEGDGGCFC7CEGFFGGGG9CG:EGGGFCGGGGGGGGGDCE5FGGGGGGGG7EFFGGGGGGGGFFGGC<CFGCDF3CF6F<>BFGFCGGFFFFFFFFGCFF39?1@2@444?*492<9A?5FF3;>(7:6>:F
@M00689:251:000000000-CJTJ5:1:1101:8958:6412 1:N:0:9
CAGGATTAGATACCCTGGTAGTCCATGCCGTAAACGGTGGGCGCTAGGTGTAGGGGTCTTCCACGGCCTCTGTGTCGTAGCTAACGCATTAAGCGCCCCGCCTGGGGAGTACGGCCGCAAGGCTAAAACTCAAAGGAATTGACGGGGGCCCGCACAAGCGGCGGAGCATGTGGATTAATTCGATGCAACGCGAAGAACCTTACCTGGGCTTGACATACACCAGATCGCTTCAGAGATGTAGTTTCCCTTGTGGTTGGTGTACAGGTGATGCATGGCTGTCGCTGCAT
+
GGGGGGFFGGGGGGGGGGGGGGGGGGGGGGGGGGGG;FEECFEFGGGGGGGGCFGCFGFGGGCGC@FGGGG@FEFGEGGFGGCAF:CCFGGGGGEFEGGGGGGG7FFFEFFGECFG7>@7B?FGCFFGGGFGB@DGCEFFCCFGDGEGEGGCG7FFFFGGF<:7CEEFFGGGG?GF6+AEG5+A:CC9FGEE==E*<FGGGGGFGC5:7CGEGFG>>FFGGF5>FF5DF*>==*9*97FDCF>FF47AF5A4DFF1(4(7<FDD)??9@):7>45)73840??,23<
@M00689:251:000000000-CJTJ5:1:1101:27541:6415 1:N:0:9
CAGGATTAGATACCCTGGTAGTCCATGCTGTAAACGGTGGGCGCTAGGTGTAGGGGCCTGTTATGGGTTTCTGTGTCGTAGCTAACGCATTAAGCGCCCCGCCTGGGGAGTACGGCCGCAAGGCTAAAACTCAAAGGAATTGACGGGGGCCCGCACAAGCGGCGGAGCATGTGGATTAATTCGATGCAACGCGAAGAACCTTACCTGGGCTTGACATACACCAGATTGCTGCAGAGATGTAGTGTCCCTTGTGGTTGGTGTACAGGTGGTGCATGGTTGTCGCTGCAT
+
GGGGGGGGGGGGGFFFGGGGGGGGGGGGGGGGGGGGGGGGGGGGGGEGEFFDEFFEFCEGGGGGGGGGGDGGGGGGGGFGGGGGFGGGGGGGGGGGGGFGGGGEFFGGGGGGGGGGGFGGGGGGGGGGGGFGGGGGGGGGGGGGGGGGEFEGGGGGGFGGGGCEGGGGGGGFGGGFFFFFFFGGGFGGGGGGGEGGGFGCGGGFFGGGGGGGGGF7CFFGGDGGGFFGF:>?F?CFFFG>7CFGFF6<?F:FFE::?BFFF?<AFF?>FF?<2BFF?FF<<B08<>BB
@M00689:251:000000000-CJTJ5:1:1101:7647:6424 1:N:0:9
CAGGATTAGATACCCTGGTAGTCCATGCCGTAAACGGTGGGCGCTAGGTGTAGGGGTCTTCCACGGCCTCTGTGTCGTAGCTAACGCATTAAGCGCCCCGCCTGGGGAGTACGGCCGCAAGGCTAAAACTCAAAGGAATTGACGGGGGCCCGCACAAGCGGCGGAGCATGTGGATTAATTCGATGCAACGCGAAGAACCTTACCTGGGCTTGACATACACCAGATCGCTGCAGAGATGTGGTTTCCCTTGTGGTTGGTGTACAGGTGATGCGTGGCCGTCGCTGCAG
+
GGGGGGGGGGGGGGGGGGGGGGGGGEGGGGGGGGGG@FGGGFGGGGGGGGGGGGGG@@CFGDGG76FGGGFGGGFGGFGGGGGGGGGGGGGGGGCGGGGGGGGGGGGGGGGGGGGGGGGGGGGGGGGGGGGGGGGGGGGGGGGGGGGGGGGGGGGGGGFFDEGGGEEGGGGGGFEGGGGGGGGFGG7FGEDGGGGGGGGGGGGGCGGGGGFGGGFD7=6CFCGGF4C5FD:FFF*9=F7*:CC5FFFF=))9507:>83@A4)6@*7<6<<217>>>E6,,(31>:(
@M00689:251:000000000-CJTJ5:1:1101:21707:6489 1:N:0:9
CAGGATTAGATACCCTGGTAGTCCATGCCGTAAACGGTGGGCGCTAGGTGTAGGGGTCTTCCACGGCCTCTGTGTCGTAGCTAACGCATTAAGCGCCCCGCCTGGGGAGTACGGCCGCAAGGCTAAAACTCAAAGGAATTGACGGGGGCCCGCACAAGCGGCGGAGCATGTGGATTAATTCGATGCAACGCGAAGAACCTTACCTGGGCTTGACATACACCAGATCGCTGCAGAGATGTAGTTTCCCTTGTGGTTGGTGTACAGGTGCTGCCTGGCCGTCGCTGCAT
+
GGGGGGGGGGGGGGGGGGGGGGGGGGGGGGGGGGGGEGGGDGGGGGGGGGG9FGGDGGGGGGGGGEGGGGGGGGGGCGEFFGFFGCFFGGGGAGGGGGGGGGGFDDCGDFFGGEGGGG@:=DGGFEFDFGGGG9C>CBFEEBG@E7:@EGGDGDGCF>FCEFE7=?EEGGGFF:FEF:EGG5<F9ECGGCGGDC=8CGGGGGGGGF=CCFGCCGGFGF6FGGC*9F7CF3C:6=<49?F*?FGGFFFFFFFG3>F:;?0@AF<9F66:FAF(8*5>F39>048393>
@M00689:251:000000000-CJTJ5:1:1101:25751:6489 1:N:0:9
CAGGATTAGATACCCTGGTAGTCCATGCCGTAAACGGTGGGCGCTAGGTGTAGGGGTCTTCCACGGCCTCTGTGTCGTAGCTAACGCATTAAGCGCCCCGCCTGGGGAGTACGGCCGCAAGGCTAAAACTCAAAGGAATTGACGGGGGCCCGCACAAGCGGCGGAGCATGTGGATTAATTCGATGCAACGCGAAGAACCTTACCTGGGCTTGACATACACCAGATCGCTGCAGAGATGTAGTTTCCCTTGTGGTTGGTGTACAGGTGATGCATGGTCGTCGCTGCAT
+
GGGGGGGGGGGGGGGGGGGGGGGGGGGGGGGGGGGGGGGGGGGGGGGGGGGGGGGGGGGGGGGGGGGGGGGGGGGGGGGGGGGGGGGGGGGGGGGGGGGGGGGGGGGGGGGGGGGGGGGGGGGGGGGGGGGGGGGGGGGGGGGGGGGGGGGGGGGGGGGGGGGGGGGGGGGGGGGGGGGGGGGGGGGGGGGGGGGGGGGGGGGGGGGGGGGGGGGGGFFGFDFGGGGGFGGFFFG5==FFFGGGFFFFFFFGGFFFFFFFFFFFFF:AFFFFFFFFFEF<FF?:>?2
@M00689:251:000000000-CJTJ5:1:1101:26764:6498 1:N:0:9
CAGGATTAGATACCCTGGTAGTCCACGCCGTAAACGATGAATGCCAGCCGTTAGTGGGTTTACTCACTAGTGGCGCAGCTAACGCTTTAAGCATTCCGCCTGGGGAGTACGGCCGCAAGGCTAAAACTCAAAGGAATTGACGGGGGCCCGCACAAGCGGCGGAGCATGTGGATTAATTCGATGCAACGCGAAGAACCTTACCTGGGCTTGACATACACCAGATTGCTGCAGAGCTGTAGTGTCACTTGTGGTTGGTGTACAGGTGCTGCATGGCCGTCGCTGCCTTCGTCTCTTT
+
GGGGGGGGGGGGGGGGGGGGGGGGGGGGGEGGGGGGGGGGGGDGGGGFGGGGGGGGDEFFFAEFDFFFFGGFFDFG+@CEGGF@EGGGG9FECFE?FBCFGGFCG7@C<EEGGGGG>F7F@EFG,CFEEGGGGFDFFADFFEEGGEGGGCEGGGGGGGGGGGDCECFFFBCF<<CBBCCF+;;8@9CECG:75=7C@6C7C<CFC*5CFE5?>CFG*9:FC*>>CFGFFG48>):<=@CC*:7*0/9)=FBFF)<26<>?B=?A)/96=2468)/8>>9,412.3))(.-12)<4
@M00689:251:000000000-CJTJ5:1:1101:20816:6579 1:N:0:9
CAGGATTAGATACCCTGGTAGTCCATGCCGTAAACGGTGGGCGCTAGGTGTAGGGGTCTTCCACGGCCTCTGTGTCGTCGCTAACGCATTAAGCGCCCCGCCTGGGGAGTACGGCCGCAAGGCTAAAACTCAAAGGAATTGACGGGGGCCCGCACAAGCGGCGGAGCATGTGGATTAATTCTATGCAACGCGAAGAACCTTACCTGGGCTTGACATACACCAGATCGCTGCAGAGATGTCGTTTCCCTTGTGGTTGGTGTACAGGTGATGCATGGCTGTCGCTGCAT
+
FGGGGGGGGGGGGGGGGGGGGGGGGGGGGGGGGGGGGGG7+FEGGEGCGGG<FGG7FFGGGGFEF7BFGGGCFEFFBG,7@F,=F@EFGGE<?FEFGGG:FGGGFD7CFC<FF7FFCEC@C@FFG8,FFGGGG<,>>FCFCCFEC7<7>EGEG7CFC>GECFC*?EECFFFFD9CF99CFF+<@CF@CECEGC55*0:FGGGGGG755AFG5DGCF*=?FFF44CF5C>3C4)/>46?D*/>DFFFFFFFFF:>F04:1F)@A27?6<FFA2<65>F>?F::?29?2
@M00689:251:000000000-CJTJ5:1:1101:10815:6607 1:N:0:9
CAGGATTAGATACCCTGGTAGTCCATGCCGTAAACGGTGGGCGCTAGGTGTAGGGGTCTTCCACGGCCTCTGTGTCGTAGCTAACGCATTAAGCGCCCCGCCTGGGGAGTACGGCCGCAAGGCTAAAACTCAAAGGAATTGACGGGGGCCCGCACAAGCGGCGGAGCATGTGGATTAATTCGATGCAACGCGAAGAACCTTACCTGGGCTTGACATACACCAGATCGCTGCAGAGATGTAGTTTCCCTTGTGGTTGGTGTACAGGTGTTGCATGGTCGTCGCTGCAT
+
GGGGGGGGGGGGGGGGGGGGGGGGGGGGGGGGGGGGGGGGGGGGGGGGFGGGGGD@FFGGGGGG:CFGGGGCGGGGDGGGGGGFGEGGGG9E<FEFGGGGGGGFFGG=CF8FFDGGGG>CCGGGGDFGGGGGGGFFDFGGGGGGGDGGGGGGG:FGGGGGGF@EECGFGGGGGFGGGGGGGFDGGGGGGDGGCCE8FGGGGGGGGC*AFGDGGCCFCFFGGGG5CG5CF5C:F@<FF*;0:FDFFFFFF@AG3>FF0?:FBBBA:F48D0<)69)97<>19>411>B
@M00689:251:000000000-CJTJ5:1:1101:17534:6616 1:N:0:9
CAGGATTAGATACCCTGGTAGTCCATGCCGTAAACGGTGGGCGCTAGGTGTAGGGGTCTTCCACGGCCTCTGTGTCGTAGCTAACGCATTAAGCGCCCCGCCTGGGGAGTACGGCCGCAAGGCTAAAACTCAAAGGAATTGACGGGGGCCCGCACAAGCGGCGGAGCATGTGGATTAATTCGATGCAACGCGAAGAACCTTACCTGGGCTTGACATACACCAGATCGCTGCAGAGATGTAGTTTCCCTTGTGGTTGGTGTACAGGTGATGCATTGTCGTCGCTGCAT
+
GGGGGGGGGGGGGGGGGGGGGGGGGGGGGGGGGGGGGGGCCFGGGGGGGGFGGGGGGGGGGGGGGGGGGGGEFGGGEGGGGGGGGGGGGDGGGGGGEFGGGGGFCEEEFGGGGDGGEGGGGGGGGGGGGGGGGGFFFGGGGGGEGGDCGGGGGGFFGGGGGGGDGCGGGG<EGGGGGGGGGCFGFGC7C5EGGGGDGGGGGGGGGGGDGGGGGGGGGFFGGGGGGGGDFGGFFFGGFFGG*0CGFFFAFFFGGFFBFFFF<@AFFFFDFFFFF*=FFFB?>FF69?A
@M00689:251:000000000-CJTJ5:1:1101:17513:6616 1:N:0:9
CAGGATTAGATACCCTGGTAGTCCATGCCGTAAACGGTGGGCGCTAGGTGTAGGGGTCTTCCACGGCCTCTGTGTCGTAGCTAACGCATTAAGCGCCCCGCCTGGGGAGTACGGCCGCAAGGCTAAAACTCAAAGGAATTGACGGGGGCCCGCACAAGCGGCGGAGCATGTGGATTAATTCGATGCAACGCGAAGAACCTTACCTGGGCTTGACCTACACCAGATCGCTGCAGAGATGTAGTTTCCCTTGTGGTTGGTGTACAGGTGATGCATGGTCGTCGCTGCAT
+
FGFFGGGGGGGGGGGGGGGEFGGGGGCFGGGGGGGGGGFC+DFGGCECEGGGGGGGGGFGGGGGGGGGGGGGGGGGCGGGGGG9CFFEGGGGCFCGEEGGGGGGFGCDGGGGGCGG>EF7FGGGG8FGGGG9B,D,,>FGFGGGGGGGEFG*>EGFGGGD7C7CCEEFGGFCF?CGFDGGFC+:CEFGGDEG=>EEFFFGGGGGDC*:AFF57C+:CFFGFFFCFF7DF/>))17DFFG7>CC>FFFA@4<F3FF80:(<2FD2?=)6@49)68<FFFFF9>?(3(:
@M00689:251:000000000-CJTJ5:1:1101:18001:6637 1:N:0:9
CAGGATTAGATACCCTGGTAGTCCATGCCGTAAACGGTGATCGCTAGCTGTCGGGGTCTTCCGCCGCCTCTTTGTCGTGCCTACCGCTTTAGTCACCCCCCCTGGGAGTTCCGCCCCCACGTCAAAACCCCAAGGGATTTACCGGGGCCTCCACCAACGGTCGGACCTTTGGGTTTATTTCAATCCACGCCCAAAACCTTAACCTCGTCTGACATTTCCCCACCTCTCTGCCGGATTGTATTTTCCCTTTTGGTTACTGTACCGCTGGTGCTTGTTTGTTGCTGCATCTTTCTTT
+
GGGGGGGGGGGGGGGGGGGGGGGGGAFGGGGGGGGG;FG,<66BFGG,CFG@,@@F666969,8,67@68CFEG6,,:,,6,CC8+@+B7E,9C,9CF7+F:+B@F,+8,8,C+B+++8+8+++8@B,+++B>,>+@,@<3,,@7FE7C*,,,6,>,**1*=C*//*,,3,?**=*?+>+++>++*?<**/1=2*=<E*<+0<@+*C:/A/+2++0*9*0*9)*2/+***0*)))177:**:0:*7?)963*907))5:99*),)))-?())6*005??(49647:AA))6<<).
@M00689:251:000000000-CJTJ5:1:1101:5935:6647 1:N:0:9
CAGGATTAGATACCCTGGTAGTCCATGCCGTAAACGGTGGGCGCTAGGTGTAGGGGTCTTCCACGGCCTCTGTGTCGTAGCTAACGCATTAAGCGCCCCGCCTGGGGAGTACGGCCGCAAGGCTAAAACTCAAAGGAATTGACGGGGGCCCGCACAAGCGGCGGAGCACGGGGATTAATTCGATGCTACGCGAAGAATCTTACCTGGGCTTGACATACACCACATCGCTGCAGAGATGTAGTTTCCCTTGTGGTTTGTGTACAGGTGCTCCCTTGCTGTCGCTGCATCTGTAT
+
FF<DCD@FG9FF<CCF@<CE<CDE<FED@:,BCE<CCC8+7FF:FCGGCC6CCC,FCEDDFFFG@7++6EFE<<E@:CE6DFGGGGGGG@<EE,@C4@FEEFGF@D4B>FDFB@CG@C7@CFFFC8=<F8<DFA=:FDE,<:@3@<FEEFE**:<78,<FFFE***:C*:*:C:;8<+++:C+++*+2+:55*5:EF+<3+0<F++/:*0/**3+2*=669F*7*0*/7*59;FF4*/;022**19=<F54**))(-.(.6=B)79?0*))(4*0)9=>),((((.--:>54)
@M00689:251:000000000-CJTJ5:1:1101:20290:6669 1:N:0:9
CAGGATTAGATACCCTGGTAGTCCATGCCGTAAACGGTGGGCGCTAGGTGTAGGGGTCTTCCACGGCCTCTGTGTCGTAGCTAACGCATTAAGCGCCCCGCCTGGGGAGTACGGCCGCAAGGCTAAAACTCAAAGGAATTGACGGGGGCCCGCACAAGCGGCGGAGCATGTGGATTAATTCGATGCAACGCGAAGAACCTTACCTGGGCTTGACATACACCAGATCGCTGCAGAGCTGTAGTTTCCCTTGTGGTTGGTGTACAGGTGTTGCCTGGTCGTCGCTGCAT
+
FGGGGGGGGGFFGGGGGGGGGGGGGGGGGGGGGGGGGGGC+DEGGEG@FGG@FG>7FFGGGGGGC@FGGGG8FEFGCG<<DF<CF@FCGG9<?FCFGGGCGGG@<FCCCF8FC7FG@F@=>FGG8>C<FFGE<>=BF@FG,=FC7CC*BFG8E*C*=8FC:F8*8*?8EFGGF+<CFEGGG8+C?EG+<*::=57?8FGGG?FGGCF*:EG5*CFFFFFGGG49FGCDF<D46@<*9?GG7CGGFFFBF@A<CFF,4?(8>F<)7F48B8A2<93@?>;<>>B49:9
@M00689:251:000000000-CJTJ5:1:1101:23481:6695 1:N:0:9
CAGGATTAGATACCCTGGTAGTCCATGCCGTAAACGGTGGGCGCTAGGTGTAGGGGTCTTCCACGGCCTCTGTGTCGTAGCTAACGCATTAAGCGCCCCGCCTGGGGAGTACGGCCGCAAGGCTAAAACTCAAAGGAATTGACGGGGGCCCGCCCAAGCGGCGGAGCATGTGGATTAATTCGATGCAACGCGAAGAACCTTCCCTGGGCTTAACATACACCAGATCGCTGCAGAGATGTAGTTTCCCTTGTGGTTGTTTTACAGGTGCTGCATGGCCGTCGCTGCATCTGTCG
+
GGGGGGGFGGGGGGGGGGGGGGGFGGGGGGGGGGGGGGGGGGGGGEGGGGGGFFFEGGGGGGFGCEGGGGGGFGGGGGFGGGGGGECFGGGGGGGGGGG>GGGFGGGGCC8FG7FC::F7F+AFFGG,DBFE<9FDECF<,,DF7CE7EFG@E*=F@5CFCFGGG8>5CCFGC7C<CCF:C87E?EG7<5C*>**2+;FGF+A@GGGC5F4+2<77>F7FC5>44>*171C?:?**89CCCDFFFF?AB446*8>?,((8<BA2?FF??A?>AF>FF57990((9:<:<:<-(
@M00689:251:000000000-CJTJ5:1:1101:10181:6720 1:N:0:9
CAGGATTAGATACCCTGGTAGTCCTAGCCCTAAACGATGACTGCTTGGTGTGACGGGTACCCAATCCCGCCGTGCCGTAGCTAACGCATTAAGCGCCCCGCCTGGGGAGTACGGCCGCAAGGCTAAAACTCAAAGGACTTGACGGGGGCCCGCACAAGCGGCGGAGCCTGTGGCTTAATTCGATGCAACGCGAAGAACCTTACCTGGTCTTGACATACACCAGATCGCTGCAGAGATGTAGTTTCCCTTGTGGTTGGTGTACAGGTGGTGCCTGGCCGTCGCTGCAT
+
GGEFGFEFGGGGGGGGGGGGGFDFFDFFGGGFGGFG@DFFGGGGGGFFGGGG,E,:@F+CFFF7FGGG,@F@F:FGCF7?FE96CFF@EGDFAE@CFGG7FGDG7FCGEGCF:7C=@FEE+>DD==F,CFGG8FF8,,8FFF8CE+<:BFEGG*=@FF7@*=CEE5**;00+01;@@FGCD*03+;C+A*C==CEG+;CGGCFGGF*32<C+0A9>CF4CD*/CF<*5>*>F?7*497::7D7>=F?9F@50*0<:6((84@B))990<04(.1)0<53((4<6;0<
@M00689:251:000000000-CJTJ5:1:1101:5689:6720 1:N:0:9
CAGGATTAGATACCCTGGTAGTCCATGCCGTAAACGGTGGGCGCTAGGTGTAGGGGTCTTCCACGGCCTCTGTGTCGTAGCTAACGCATTAAGCGCCCCGCCTGGGGAGTACGGCCGCAAGGCTAAAACTCAAAGGAATTGACGGGGGCCCGCACAAGCGGCGGAGCATGTGGATTAATTCGATGCAACGCGAAGAACCTTACCTGGGCTTGACATACACCAGATCGCTGCAGAGTTGTAGTTTCCCTTGTGGTTGGTGTACAGGTGCTGCATGGCTGTCGCTGCCT
+
GFGGGDFCFGGFFGGGGGGGGGGGGGFEFEGD@FGGGGGGDGECFC@EGGGGGGGGGGFGEFFGDGGGGGGGGGGGFFFFGGGGGGGGGGGFGGGG4CCFEGGGGGGE>FFFDGG@FFGGGGGCBFGFFGGCCGGFGFGCFGGEGDGEEE*>B7*=@FGGEE7CE*?CFC+AFEG7C:+9CG:CGEFFGGGGDDCGCAFFGGGFGFFGGGG5503>FFFDFGGCF*:CFGGFF77**9:7::FGF4*4*0647>:?B?<FD*-6)9:)*)5:AF@;)58<BFF:92)
@M00689:251:000000000-CJTJ5:1:1101:5704:6733 1:N:0:9
CAGGATTAGATACCCTGGTAGTCCATGCCGTAAACGGTGGGCGCTAGGTGTAGGGGTCTTCCACGGCCTCTGTGTCGTAGCTAACGCATTAAGCGCCCCGCCTGGGGAGTACGGCCGCAAGGCTAAAACTCAAAGGAATTGACGGGGGCCCGCACAAGCGGCGGAGCATGTGGATTAATTCGATGCAACGCGAAGAACCTTACCTGGGCTTGATCTACACCAGATGCCTGCAGAGATGTAGTTTCCCTTGTGGTTGGTGTACAGGTGCTGCATGGCTGTCGCTGCATCCTTCT
+
GGGGC@FEGGGEEFGGGGGGGEFFFFFFGGFCEFGG@8FFGGDGEDDGFGDFGFG78@FFFFGGGGGGGGGGFAFGGGG?FCFFGEGGGFEFFGGGGGGCGGGF7CFFCFFGEEGC=FG+@8D<FEFFGDFCEFG:DFGFGAFEGC::>@C*>EFE@CGCC78*?CEGFG7C??FCFEFG7*<++29?<EG5C=EEGG@*<?GC9+:*:F4CC+3*28B*9*94>*+08*>?FBF57**::>*:=F49*<<FD5)-431@A=>A?F6>?2225F>F5B():((-70))()--)
@M00689:251:000000000-CJTJ5:1:1101:5687:6738 1:N:0:9
CAGGATTAGATACCCTGGTAGTCCATGCCGTAAACGGTGGGAGCTAGGTGTAGGGGTCTTCAACGGCCTCTGAGTCGTAGCTAACGCATTAAGCGCCCCGCCTGGGGAGTACGGCCGCAGGGCTAAAACTCAAAGGAATTGGCGGGGGCCCGCACAAGCGGCAGAGCATGTGGTTAAATTCGATGCAACGCGAAGAACCTTCCCTGGGCTTGACATACACCAGACCGCTGCAGAGGTGTAGTTCCCCTAGTGGTTGGTGTACAGGTGCTGCATGGCTTTCGCTGCAT
+
GGGGGGGGGGGGGGGGGGGGGGGGF@FGG+FGGGGGEGG7+,,@F,EEFEF;EFG7BF,C99,,8+7C6:F,,6<C+C,,,9,,CF7>B,,666>FEBG7:B4AF+@+==,,+4:>+@B++C+,DF<,EC,E8=F,6,@=@,,@F@C*:1=BEG@:+B<7F7*1/*0<CE+<?*/00+2<:8+<7*++3>**:E**+0*2:+;*<+***;5*9<0CGF42*9****2C3><4)957/):D7CF*89),)0.:50)(-(-73@D:)//,7))()*)))).)(((3;24
@M00689:251:000000000-CJTJ5:1:1101:23760:6766 1:N:0:9
CAGGATTAGATACCCTGGTAGTCCATGCCGTAAACGGTGGGCGCTAGGTGTAGGGGTCTTCCACGGCCTCTGTGTCGTAGCTAACGCATTAAGCGCCCCGCCTGGGGAGTACGGCCGCAAGGCTAAAACTCAAAGGAATTGACGGGGGCCCGCACAAGCGGCGGAGCATGTGGATTAATTCGATGCAACGCGAAGAACCTTACCTGGGCTTGACATACACCAGATCGCTGCAGAGATGTAGTTTCCCTTGTGGTTGGTGTACAGGTGGTGCATGGTTGTCGCTGCAT
+
GGGGGGGGGGGGGGGGGGGGGGGGGGGFGGGGGGGGGGGGGGGGGGGGFGGFGGGGGGGGGGGGGGGGGGGGGGGGGGGGGGGGGGGGGGGGGGGGGGGGGGGGGGGGGGGGGGGGGGGGGGGGGGGGGGGGGGGGDGGGGGGGGGGGGGGGGGGGGGGGGGGGGGGGGGGGGGFGGGGGGGGGGGGGGGGGGGGGGGGGGGGFGGGGGGGGGGGGGFFGGGGGGGGGFGGFFFGDFFF7FFFGFFFFFFFGGFFFFFFFFFFFF=68>BBFFFFFF@?<:6::9>B
@M00689:251:000000000-CJTJ5:1:1101:24100:6783 1:N:0:9
CAGGATTAGATACCCTGGTAGTCCATGCCGTAAACGGTGGGCGCTAGGTGTAGGGGTCTTCCACGGCCTCTGTGTCGTAGCTAACGCATTAAGCGCCCCGCCTGGGGAGTACGGCCGCAAGGCTAAAACTCAAAGGAATTGACGGGGGCCCGCACAAGCGGCGGAGCATGTGGATTAATTCGATGCAACGCGAAGAACCTTACCTGGGCTTGACATACACCAGATCGCTGCAGAGATGTAGTTTCCCTTGTGGTTGGTGTACAGGTGATGCATGGCTGTCGCTGCAT
+
GFFGGGGGGGGGFGGGGGGFGGGGGGFFEEGEGGGGGGG:CFGGGFGGFGEGEG@FGGGGGGFGEE:FEFGGAFGGGGGGGGGGGGGGGGGAFGGGEGGGGGGGGGFDEFEEGE+CEGG@FGGGGFGGGGGG8DFGCDFFG<BFGCGDGGEEGGGEGGFFGDGG5CEGGG@7CDFFFGFCFEGCFEF7::EEC*>CFFGGCGEGGFCFFGGGFGGGGFF:CC<FGCGDFCG?:*1>?6CDFGGG?F66FFAG<F5:2?<>>?A>@?@<F<2))7>>:D<BFFF<>><
@M00689:251:000000000-CJTJ5:1:1101:24379:6789 1:N:0:9
CAGGATTAGATACCCTGGTAGTCCATGCCGTAAACGGTGGGCGCTAGGTGTAGGGGTCTTCCACGGCCTCTGTGTCGTAGCTAACGCATTAAGCGCCCCGCCTGGGGAGTACGGCCGCAAGGCTAAAACTCAAAGGAATTGACGGGGGCCCGCACAAGCGGCGGAGCATGTGGATTAATTCGATGCAACGCGAAGAACCTTACCTGGGCTTGACATACACCAGATCGCTGCAGAGATGTAGTTTCCCTTGTGGTTGGTGTACAGGTGATGCATGGTCGTCGCTGCAT
+
GGGGGGGGGGGGGGGGGGGGGGGGGGGGGGGGGGGGGGGGGGGGGGGGGGGDGGGGGGGGGGGGGGGGGGGGGGGGGGGGGGGGGGGGGGGGGGGGGGGGGGGGGGGCGGGGGGGGGGGGGGGGGGGGGGGGGGGGGGGGGGGGGGGGGGGGGGGGGGGGGGGGGGGGGGGGGGGGGGGGGGGGGGGGGGGGGGG>FGGGGGGGGGGGGGGGGGGGGFFGGGGGGGGGFDGFFFG4@FGGGGGGFFFFFFDGGFFBB?BFFFFFFFFAFDFFFFFFFFFFFFFF>7A
@M00689:251:000000000-CJTJ5:1:1101:21376:6802 1:N:0:9
CAGGATTAGATACCCTGGTAGTCCATGCCGTAAACGGTGGGCGCTAGGTGTAGGGGTCTTCCACGGCCTCTGTGTCGTAGCTAACGCATTAAGCGCCCCGCCTGGGGAGTACGGCCGCAAGGCTAAAACTCAAAGGAATTGACGGGGGCCCGCACAAGCGGCGGAGCATGTGGATTAATTCGATGCAACGCGAAGAACCTTACCTGGGCTTGACATACACCAGATCGCTGCAGAGATGTAGTTTCCCTTGTGGTTGGTGTACAGGTGATGCATGGTCGTCGCTGCAT
+
GGGGGGGGGGGGGGGGGGGGGGGGGGGGGGGGGGGGGGG77FGGGGGGGGG<FGGGGGGGGGGGCFGGGGGFGGGGEGG?FGGGGGGGGGGGGGEGGGGGGGGFFFEGEGGGGCFGEGGGCFGGGFCFGGGAFFCF=FGGGGGGDGGDGGGEGDGCFFG@EGGGGECFGGGGGCGGCGGGGF:EFGGGGEEG==EEFGGGGGGGG?FGGGGGGGGGGFFGGGF4DFFGF3D:@FGFF?FG7FGGFFFFF:BFD>F26?(73FA25?@9FBFAB45FFE>B6>??>FF
@M00689:251:000000000-CJTJ5:1:1101:21118:6821 1:N:0:9
CAGGATTAGATACCCTGGTAGTCCATGCCGTAAACGGTGGGCGCTAGGTGTAGGGGTCTTCCACGGCCTCTGTGTCGTAGCTAACGCATTAAGCGCCCCGCCTGTGGAGTCCGGCCGCACGGCTACAACTCAAATGCATTGACGGGGGCCCGCACAAGCGGCGGAGCATGTGGATTAATTCGATGCAACGCGAAGAACCTTACCTGGGCTTGACATACACCAGATCGCTGCAGAGATGTAGTTTCCCTTGTGGTTGGTGTACCGGTGCTGCATGGTCGTCGCTGCAT
+
F@EGFFEGCEFGCFGGFGGGGGGFGGEEFGGGFGGGE8,++CFGDEE<CEF,<E,+BFGGFGFECC:CFFGEF9FFEFE,6CCFG7:64:959?>FGGGCGGG=9BFDEF,CB7F::+@++6@CF<FGFGGFF9,3,9@FDC,++@FC7FE>8:<*,6<:*=**:*:@F?CFFC9CF+:<F/<F9EF?8**55*/*<F5EGFG?F:*1/A757<+27=79DC7*><EG>CDF:?C*9BF7?GFF?8?B4)6**0.40-,7)9),8>D(9)4:<*)9B59?(((-406
@M00689:251:000000000-CJTJ5:1:1101:11025:6838 1:N:0:9
CAGGATTAGATACCCTGGTAGTCCATGCCGTAAACGGTGGGCGCTAGGTGTAGGGGTCTTCCACGGCCTCTGTGTCGTAGCTAACGCATTAAGCGCCCCGCCTGGGGAGTACGGCCGCAAGGCTAAAACTCAAAGGAATTGACGGGGGCCCGCACAAGCGGCGGAGCATGTGGATTAATTCGATGCAACGCGAAGAACCTTACCTGGGCTTGACATACACCAGATCGCTGCAGAGATGTAGTTTCCCTTGTGGTTGGTGTACAGGTGCTGCATGGCCGTCGCTGCAT
+
GGGGGGGGGGGGGGGGGGGGGGGGGGGGGGGGGGGGGGGGDFEGGGGGGGGGGG7:FGGGGG<FCFGGGGGEGFGG>FFFFGG<FGGCFG9EDFCGGGGEGGG@FGGEGFGGFEGGGGDEGGGG8DAFGDGGGCFF:FFGFGGG@FDGDGGGG*CBFCGECFEGGGGCFFFGGGGGCCFFGCCGCEGGGGGEG5CGGGGGGGGGGF==FGGCCFCD>@FGG5C5CG=D@*><?FC5@=FFCGFGFFFFF@DG*5>(4:1>BFA2)9)8B>?2>4<FF>>>0>:192<
@M00689:251:000000000-CJTJ5:1:1101:24733:6851 1:N:0:9
CAGGATTAGATACCCTGGTAGTCCATGCCGTAAACGGTGGGCGCTAGGTGTAGGGGTCTTCCACGGCCTCTGTGTCGTAGCTAACGCATTAAGCGCCCCGCCTGGGGAGTACGGCCGCAAGGCTAAAACTCAAAGGAATTGACGGGGGCCCGCACAAGCGGCGGAGCATGTGGATTAATTCGATGCAACGCGAAGAACCTTACCTGGGCTTGACATACACCAGATCGCTGCAGAGCTGTAGTTTCCCTTGTGGTTGGTGTACAGGTGTTGCATGGCCGTCGCTGCAT
+
GGGGGGGGGGGGGGGGGGGGGGGGGFGGGGGGGGGGGGGGGGGGGGGGGGGFGGGGCGGGGGGGGGGGGGGGGGGGGGGGGGGGGGGGGGGGGGGGGGGGGGGGGGGGDGGGGGGGGGGGGGGGGGGGGGGGGGGGGGGGGGGGGGGGGGGGGGGGGGGGGGGGGGGGGGGGGGGGGGGGGGGG?ECGGG5=GD5C8AFGGGGFGGFFGGGGGGFG>4=GFGGGGGGDFDC:4@C*9@FGGGFG?FFA?FFGGFF?>BBFBB<AFFF>EFA?D?FFFFF>BF?,6?A
@M00689:251:000000000-CJTJ5:1:1101:4612:6891 1:N:0:9
CAGGATTAGATACCCTGGTAGTCCATGCCGTAAACGGTGGGCGCTAGGTGTAGGGGTCTTCCACGGCCGCGGGGGCGGAGCGAACGCAGGAAGGGCCCCGCCGGGGGAGGACGGCCGCAAGGCGAAAAATCAAAGGAAGTGACGGGGGCACGCACAAGGGGCGGAGAAGGGGGATGAAAGCGAGGAAAGGGGAAGAAGCTGAACTGGGCGGGACAGAAACAAGAAAGGGGAAGAGAGGGAGTAGCCGGTGGGGTGGGGGGACAGGGGAGGGAGGGGGGTGGGTGGAGCGGTGGAG
+
GAFGFFFFEGGGF9CFFCEFDFCFFGFFEE@CCE<FG@FGGCCFFEEG9F9CFGGGFE,:<C@:BC+++@+8+@++8+8B@+>=+>+8++8>C*<*35*51*14<@@CB<<8CC=*2*1::>2*2888**309:EEFF*,39,/>58C**2;:/*10;*18/:8:E*A@8?8>8**3:++*2;1?*0<*1*2:77::++++3+++2<52*1:<:=*0/?***02*2<*)1)07.>7)7*/1**0**)(.0(/9089>6>>9:2:F)5(.4(-,07))0-(,((-(4:?(-(((-.
@M00689:251:000000000-CJTJ5:1:1101:20566:6910 1:N:0:9
CAGGATTAGATACCCTGGTAGTCCATGCCGTAAACGGTGGGCGCTAGGTGTAGGGGTCTTCCACGGCCTCTGTGTCGTAGCTAACGCATTAAGCGCCCCGCCTGGGGAGTACGGCCGCAAGGCTAAAACTCAAAGGAATTGACGGGGGCCCGCACAAGCGGCGGAGCATGTGGATTAATTCGATGCAACGCGAAGAACCTTACCTGGGCTTGACATACACCAGATCGCTGCAGAGATGTAGTTTCCCTTGTGGTTGGTGTACAGGTGATGCATGGCCGTCGCTGCAT
+
GGGGGGGGGGGGGGGGGGGGGGGGGGGGGGGGGGGGGGGG7FGGGGGGGGG<FGGGGGGGGGGGEGGGGGGGGGGGEGGDFGGGGGGGGGGGGGGGGGGGGGGCDFEEGFCFG@FGCGEEEDGGGGGGGGGGGGFGGFGGGFGEDEGDGGG7E:FCFGGDCGE7C:CFGGC79:FFGCEGG8+A@EGGGEGGGGG>FGGGGFGGGCCFGGGE7FGGGFFGGGGFGGGGFDG@?FFFFFGDGGGGFFFDFFF4CFF:6?<FFFF>@B:AFA>):6>FFE>B>>B:BBB
@M00689:251:000000000-CJTJ5:1:1101:23870:6927 1:N:0:9
CAGGATTAGATACCCTGGTAGTCCATGCCGTAAACGGTGGGCGCTAGGTGTAGGGGTCTTCCACGGCCTCTGTGTCGTAGCTAACGCATTAAGCGCCCCGCCTGGGGAGTACGGCCGCAAGGCTAAAACTCAAAGGAATTGACGGGGGCCCGCACAAGCGGCGGAGCATGTGGATTAATTCGATGCAACGCGAAGAACCTTACCTGGGCTTGACATACACCAGATCGCTGCAGAGATGTAGTTTCCCTTGTGGTTGGTGTACAGGTGATGCATGGTTGTCGCTGCAT
+
GGGGGGGGGGGGGGGGGGGGGGGGGGGGGGGGGGGGGGGGGGGGGGGGGGGCFFGGGGGGGGGGGGGGGGGGGGGGGGGGGFGGGGGGGGGGGGGGGGGGGGGGGGGGGGGGGGGGGGGGGGGFGGGGGGGGGGGGGGGGGGGGGGGGGGGGGGGGGGGGEGGGGGGGGGGGGCFGGGGGGGGGGGGGGGGGEGGGGGGGGGGGGGCGGGGGGGGGGFFGGGGGGGGGFGGFF6C<BFGFGGGGFFFBFFBGGFFFFFFFFFFB?FFAFFFFFFFFFFFABFF?FBB
@M00689:251:000000000-CJTJ5:1:1101:21910:6943 1:N:0:9
CAGGATTAGATACCCTGGTAGTCCTAGCCCTAAACGATGGATGCTTGGTGTGGCCGGTACCCAATCCGGCTGTGCCGAAGCTAACGCGATAAGCATCCCGCCTGGGGAGTACGGTCGCAAGGCTGAAACTCAAAGGAATTGACGGGGGCCCGCACAAGCGGCGGAGCATGTGGATTAATTCGATGCAACGCGAAGAACCTTACCTGGGCTTGACATACACCAGATTGCTGCAGAGATGTAGTGTCCCTTGTGGTTGGTGTACAGGTGTTGCATGGCCGTCGCTGCAT
+
GGGGGGGGGGGGGGGGGGGGGGGGGGGGGGGGGGGGGGGCEGGGGGGGGGGGGGGCFFGGGGG7FGGDFFG:FFGGGEEDGGGGGDFFCGCBFGGGGGGGGGGG@FGGDGFFGGGGGGGCGGGGGGGGGGGGGGF8DGGDFGGGGDGDGGGDECFGFGGGCFGDCCEGGGGGGCGFGFGGG=:FCEGCC5EGD55>EFGGGGGGGCFFFGGDGGGGGFFGGCC5DGCGFFGF4F3CFFGG*:<FFFFFFFDGDFF?6?BFFFF2@F@<D?FFF?4@FB>F9B::B?F
@M00689:251:000000000-CJTJ5:1:1101:17947:6977 1:N:0:9
CAGGATTAGATACCCTGGTAGTCCATGCCGTAAACGGTGGGCGCTAGGTGTAGGGGTCTTCCACGGCCTCTGTGTCGTAGCTAACGCATTAAGCGCCCCGCCTGGGGAGTACGGCCGCAAGGCTAAAACTCAAAGGAATTGACGGGGGCCCGCACAAGCGGCGGAGCATGTGGATTAATTCGATGCAACGCGAAGAACCTTACCTGGGCTTGACATACACCAGATCGCTGCAGAGATGTAGTTTCCCTTGTGGTTGGTTTACAGGTGCTGCATGGCCGTCGCTGCAT
+
GGGGGGGGGGGGGGGGGGGGGGGGGDGGGGGGGGGGGGGGCGDGGGGGFFGGGGCFGGGGGFGG7FFFFGG8F<CF>FF7CEDFGGGEGGGGGGGGGGGCGEED<DEGCEFEFDFG@FDGGCFG8F9B<<FFGFFGCDGGFDGGGGGGGGGGG*FEFFGCDFEGGGGGGCCCFGFFGGGGGCGGGGGGCEEGD558CFGGG7EGGGGGCFF5CGFGGF=<<D4CFG*>F3D@F=7>@FGG>FFGFF?BB)6<D:>(4?(78=4?FF@7723?28)8?B>9>B<06?2
@M00689:251:000000000-CJTJ5:1:1101:22797:6988 1:N:0:9
CAGGATTAGATACCCTGGTAGTCCATGCCGTAAACGGTGGGCGCTAGGTGTAGGGGTCTTCCACGGCCTCTGTGTCGTAGCTAACGCATTAAGCGCCCCGCCTGGGGAGTACGGCCGCAAGGCTAAAACTCAAAGGAATTGACGGGGGCCCGCACAAGCGGCGGAGCATGTGGATTAATTCGATGCAACGCGAAGAACCTTACCTGGGCTTGACATACACCAGATCGCTGCAGCGATGTAGTTTCCCTTGTGGTTGGTGTACAGGTGGTGCATGGCCGTCGCTGCAT
+
GGGGGGGGGGFGGGGGGGGGGGGGGGGGGGGGGGGGGGGDCFGGGGGGGGGGGGDCGGGGFGFG@FFGGGGFGEFFEGGGGGFGGEGGGGGFGGFGEGGGGGGFCCCEEFGGGCEGEGE:CCGGFCGGGGGDFFFCCDFGFGGDC@7CEGG7E*FEFFGGEEE7:5CFGGGGGDGGECGFG8+<@EGGGCGGCEE5FGGGGGGGGFG5EFGGGGGFDF6FDF77=D=DF9C??)9)<@G7:DFF8FFFFF<FDFF11:(<<F447=?0>(..:65>?>>B19?092<
@M00689:251:000000000-CJTJ5:1:1101:14521:6989 1:N:0:9
CAGGATTAGATACCCTGGTAGTCCACGCTGTAAACGTTGGGCGCTAGGTGTGGGGGGCCTCTCCGGTTCTCTGTGCCGCAGCTAACGCATTAAGCGCCCCGCCTGGGGAGTACGGCCGCAAGGCTAAAACTCAAAGGAATTGACGGGGGCCCGCACAAGCGGCGGAGCATGTGGATTAATTCGATGCAACGCGAAGAACCTTACCTGGGCTTGACCTACACCAGATTGCTGCAGAGATGTAGTGTCCCTTGTGGTTGGTGTACAGGTGGTGCATGGCCGTCGCTGCAT
+
FGGGGGGGGGGFGFFGFGGGGGGGFGGGGCEEGFFGGGGFDFGGDDFDE@CF@@7@CEGGGGGGEGGFGGGGFGFGGGEF@FGAFGGGEGFFGGGGGGGGGG<FFGGC*CBCGCE:FCCEGGFFA8BCBAEGGCGGG@@EGEGGDECECG:*:C*8CCF8>EEGEGEDFGGGGGGGG6:EGG=FFFEF7EEGGGGGGFFG6+<CCC?*CFCFCG6*:9FFGGCFGGGD?FF=?@>*0*:CF>C4BFF?FF02775811?53769?FF:F3-)4=645<>>>F9<0;?A
@M00689:251:000000000-CJTJ5:1:1101:22980:6997 1:N:0:9
CAGGATTAGATACCCTGGTAGTCCATGCCGTAAACGGTGGGCGCTAGGTGTAGGGGTCTTCCACGGCCTCTGTGTCGTAGCTAACGCATTAAGCGCCCCGCCTGGGGAGTACGGCCGCAAGGCTAAAACTCAAAGGAATTGACGGGGGCCCGCCCAAGCGGCGGAGCATGTGGATTAATTCGATGCAACGCGAAGAACCTTACCTGGGCTTGACATACACCAGATCGCTGCAGTGATGTAGTTTCCCTTGTGGTTGGTGTACAGGTGTTGCATGGTCGTCGCTTCAT
+
GGGGGGGGGGGGGGGGGGGGGGGGGGGGGGGGGGGGCFFC7CFGGGGDFGGGFG>7FEFGGGGGBCEGGGG<E9FF>FEDEEACFED:B:<FEGCFGGG+CFED7F++@F@E:7EF:FB::EG,,B<=DFGAFCF,DFGBC<D:7@CCEGGDG*=B7:C7<C8CG*:8:+<9?70<@C?CDC7CCCFFF=EC5CG*<8FGCC?FG<:CC8CEGFGG:7?FD<7/9C5CF35;)/0*9*?:*:DGFFF<@?<FCFF00?FF<FF259:)5:44<F4B=@BF9BF?BAA
@M00689:251:000000000-CJTJ5:1:1101:24145:7028 1:N:0:9
CAGGATTAGATACCCTGGTAGTCCATGCCGTAAACGGTGGGCGCTAGGTGTAGGGGTCTTCCACGGCCTCCGTGTCGTAGCTAACGCATTAAGCGCCCCGCCTGGGGAGTACGGCCGCAAGGCTAAAACTCAAAGGAATTGACGGGGGCCCGCACAAGCGGCGGAGCATGTGGATTAATTCGATGCAACGCGAAGAACCTTACCTGGGCTTGACATACACCAGATCGCTGCAGAGATGTAGTTTCCCTTGTGGTTGGTGTACAGGTGATGCATGGTCGTCGCTGCAT
+
GGGGGGGGGGGGGGGGGGGGGGGGGGGGGGGGGGGGGGGGGGGGGGGGGGGGGGGGGGGGGGGGGGGGGGGGGGGGGGGGGGGGGGGGGGGGGGGGGGGGGGGGGGGGGGGGGGGGGGGGGGGGGGGGGGGGGGGGGGGGGGGGGGGGGGGGGGGGGGGGGGGGGGGGGGGGGGGGGGGGGGGGGGGGGGGGGGGGGGGGGGGGGGGGGGGGGGGGGFFGFFGGGGGGFGGF?FGFFFGGGGGGFFFAFFFGGFFFFFFFBFBDFFFFFFFFFFFFFFFFFFFFFFF
@M00689:251:000000000-CJTJ5:1:1101:8596:7044 1:N:0:9
CAGGATTAGATACCCTGGTAGTCCATGCCGTAAACGGTGGGCGCTAGGTGTAGGGGTCTTCCACGGCCTCTGTGTCGTAGCTAACGCATTAAGCGCCCCGCCTGGGGAGTACGGCCGCAAGGCTAAAACTCAAAGGAATTGACGGGGGCCCGCACAAGCGGCGGAGCATGTGGATTAATTCGATGCAACGCGAAGAACCTTACCTGGGCTTGACATACACCAGATCGCTGCAGAGATGTTGTTTCCCTTGTGGTTGGTGTACAGGTGCTGCATGGCCGTCGCTGCAT
+
GGGGGGGGGGGGGGGGGGGGGGGGGGGGGGGGGGGGGGGDGGGGGGGGGGGFGGD:FGGGGGGGFGGGGGGCFEGGDGGGGGGFGDGGGGFFGGGGGGGGGGGGGGGGDGGGGGGGGGCEEDFGGGGGGGGGGGGGGGGGGGGGGEGEGGGED8FEGFGGGGGCGGGGGGGGGFGF+CGGFE7E7EF7CEGGD5CGGGGGGGGGGGGGGGGGGGGGGFFG4DFCFGFG@*>F49*9@FGGGGGGFFFB=)<FCFF?>B0>)8<<:F6>F<??A44>?>B>7>:<BBF
@M00689:251:000000000-CJTJ5:1:1101:17039:7173 1:N:0:9
CAGGATTAGATACCCTGGTAGTCCATGCCGTAAACGGTGGGCGCTAGGTGTAGGGGTCTTCCACGGCCTCTGTGTCGTAGCTAACGCATTAAGCGCCCCGCCTGGGGAGTACGGCCGCAAGGCTAAAACTCAAAGGAATTGACGGGGGCCCGCACAAGCGGCGGAGCATGTGGATTAATTCGATGCAACGCGAAGAACCTTACCTGGGCTTGACATACACCAGATCGCTGCAGAGATGTAGTTTCCCTTGTGGTTGGTGTACAGGTGATGCATGGCTGTCGCTGCAT
+
GGGGGGGGGGGGGGGGGGGGGGGGGGGGGGGGGGGGGGGE7FDGGEECFGGGFGCCFGGGCGGGEF@CCGG8FGFGGGGEDGFFGDGDFF?F,<@=FGGEGFGG7FDG+F=AFCFEEGEECFFG<FED=FGGGAB@ACFFGCG@BC7:E>C7EEGFGCGG7FEDEDGFGFFC:CGG?CF?GCCGCEG:F5E=C*5*<CFFFFGGGDGFCGGGDGFFGF?FFCC4=6//>5D?FF3<F=CF*:CGFFF<F?>D3>F69B(<2=)65=).=AF2<F);@3,4(44(42<
@M00689:251:000000000-CJTJ5:1:1101:26828:7180 1:N:0:9
CAGGATTAGATACCCTGGTAGTCCATGCCGTAAACGGTGGGCGCTAGGTGTAGGGGTCTTCCACGGCCTCTGTGTCGTAGCTAACGCGTTAAGCGCCCCGCCTGGGGAGTACGGCCGCAAGGCTAAAACTCAAAGGAATTGACGGGGGCCCGCACAAGCGGCGGAGCATGTGGATTAATTCGATGCAACGCGAAGAACCTTACCTGGGCTTGACATACACCAGATCGCTGCAGAGATGTAGTTTCCCTTGTGGTTGGTGTACAGGTGCTGAATGGTCGTAGCTGCATCGGTCT
+
GGGGGGGGGGGFECFEGGGEGDFFGGGGFC@CF@FFG;FGGGGFEGGEFGGFFGGGGGGGGGGG>FGGGGGGGGGFGGFGGGGGGGEGG7EGGGGGGGGGGGGGGGGGGGGGGGGGGGGGGGGGGFGGAFGDDFGGFGFC9FGGGGGGGGDGGGGGGGGGGGDGEGECC:@FG:6CCGGGGGGGGG:FFGGG=EGGGE58<FFGDGG**;CE4FGGGFF*7CGFF>FGFGGF6?FC4?F:*0:>F=?AF;-C5<)(3:?FA@AFFFFFF>)2<?:F=;1(40223>24(4<(3
@M00689:251:000000000-CJTJ5:1:1101:19083:7182 1:N:0:9
CAGGATTAGATACCCTGGTAGTCCATGCCGTAAACGGTGGGCGCTAGGTGTAGGGGTCTTCCACGGCCTCTGTGTCGTAGCTAACGCATTAAGCGCCCCGCCTGGGGAGTACGGCCGCAAGGCTAAAACTCAAAGGAATTGACGGGGGCCCGCACAAGCGGCGGAGCATGTGGATTAATTCGATGCAACGCGAAGAACCTTACCTGGGCTTGACATACACCAGATCGCTGCAGAGATGTAGTTTCCCTTGTGGTTGGTGTACAGGTGATGCATGGCTGTCGCTGCAT
+
GGGGGGGGGGGGGGGGGGGGGGGGGGGGGGGGGGGGGGGGCGGGGGGGGGGGGGGGGGGGGGGGGGGGGGGGGGGGGGGGGGGGGGGGGGGGGGGGGGGGGGGGDGCGGGGGGGGGEGGGEGGGGGGGGGGGGGGGCGGFGGGGGG>FGGGGGGGGFFGGCGGGGCEGGGGGGGGGGGGGGCFGFGGGGGGGGDGGGGGGGGGGGGGGGGGGGGGGGFFGGFCFGGGGFDGFFFFF?FFGFGGGFFFFFFBF<FF:9B?FFFAF@FF9BBFBFFFFFFFF:?B?>F<
@M00689:251:000000000-CJTJ5:1:1101:19065:7185 1:N:0:9
CAGGATTAGATACCCTGGTAGTCCATGCCGTAAACGGTGGGCGCTAGGTGTAGGGGTCTTCCACGGCCTCTGTGTCGTAGCTAACGCATTAAGCGCCCCGCCTGGGGAGTACGGCCGCAAGGCTAAAACTCAAAGGAATTGACGGGGGCCCGCACAAGCGGCGGAGCATGTGGATTAATTCGATGCAACGCGAAGAACCTTACCTTGGCTTGACATACACCAGATCGCTTCAGAGATGTAGTTTCCCTTGTGGTTGTTGTACAGGTTATGCATGGCTGTCGCTGCAT
+
GGGGGGGGGGGGGGGGGGGGGGGGGGGGGGGGGGGGGGG@7FFFGGGGGGGGGG>CGGGGGGGGCEGGGGG8FFGGCGFGFGGFG:FEGGG<?F7FGGGDGGG7+B:=>FDFF>FGEGEE7BFG,DDDFGGGGG,,>BFFDCFC@CC7BFGCGEG7B8FC*FC*?5>8F?F9C+AF6EGGG57C7EFDE=EC=*:;6CFEF7FFF+0<C@C/*A9C:=6CF59*2>*>F*C*7*009*:7*?DCFFFBF)6**8>2(3(<2@<279*)9:A2<=)55.4>(4?02>4
@M00689:251:000000000-CJTJ5:1:1101:26845:7187 1:N:0:9
CAGGATTAGATACCCTGGTAGTCCATGCCGTAAACGGTGGGCGCTAGGTGTAGGGGTCTTCCACGGCCTCTGTGTCGTAGCTAACGCGTTAAGCGCCCCGCCTGGGGAGTACGGCCGCAAGGCTAAAACTCAAAGGAATTGACGGGGGCCCGCACAAGCGGCGGAGCATGTGGATTAATTCGATGCAACGCGAAGAACCTTACCTGGGCTTGACATACACCAGATCGCTGCAGAGATGTAGTTTCCCTTGTGGTTGGTGTACAGGTGCTGCATGGTCGTCGCTGCAT
+
GGGGGGGGGGGGGGGGGGGGGGGGGGGGGGGGGGGGGGGGGGDGGGGGGGG@FGGGGGGGGGGGDGGGGGGGGGGGGGFGGGGGGGGGGGGGGGGGGGGGGGGGGGGGGGGGGGGGGGGGGFGGGGGFGGGGGGGGGGGGG9FGGGGGDGGGGCGGGGGGGGGGGEGGGGGGGDGFFFGGGGGGGGGGGGGGGGGGGGGGGGGGGGGGFFGGGGGGGF=FGGFGGFGGFGCFFFGG=B>>CFGGFFFFFFFGDFF?;F6>AFFFFFFFF2<25=FFF3;:6;66>BF
@M00689:251:000000000-CJTJ5:1:1101:25396:7238 1:N:0:9
CAGGATTAGATACCCTGGTAGTCCACGCCGTAAACGATGAGCGCTAGATATTGGGAGATTCTCCCTCCTCTTTGCCGCAGCTCCCGTATTCAGCCCCCCTCCTGGGTACTACCGCCGCAATGCTAACACTCACAATACTTGACGGGTGCCCCCACAAGCGGCGCATCCTGTTTATTAATTCGTTGCCCCGCAAACCATCTTACCCCGTGTTGACATACACCCGGACGCCACAGAGATTTTCTTTCCCTTTGGGTTGGTGTACCGTTGGTGCTGGATTGTCGCTGCTTCCTTTCTT
+
GGAFGFGEFGGGGGGGGGGGGGGGF,BFFCGFGGGG@FFCE,@FFEG,C,C,CCF,,,CCC,,6,,C,,9E,,F,,@+6++,,,9+68,:9E,,4B,@F78BBF,B,C,?,,,8C++8=6+,,8E,,53,=<,A,,,,,:?,,BF++36@,+@B<+4@,CC*B*=*4,2?=,,@,C,,,,1;,?,=;,4*1*/:***+0++<;?+**1*29**30:*/*2*75)))*/01*)))***0:**2?FBF4<=))**071(-())1)(08)(8092)))**).-4((39).)))))))-
@M00689:251:000000000-CJTJ5:1:1101:26065:7279 1:N:0:9
CAGGATTAGATACCCTGGTAGTCCATGCCGTAAACGGTGGGCGCTAGGTGTAGGGGTCTTCCACGGCCTCTGTGTCGTAGCTAACGCATTAAGCGCCCCGCCTGGGGAGTACGGCCGCAAGGCTAAAACTCAAAGGAATTGACGGGGGCCCGCACAAGCGGCGGAGCATGTGGATTAATTCGATGCAACGCGAAGAACCTTACCTGGGCTTGACATACACCAGATCGCTGCAGAGATGTAGTTTCCCTTGTGGTTGGTGTACAGGTGCTGCATGGTTGTCGCTGCAT
+
GGGGGGGGGGGGGGGGGGGGGGGGGGFGGGGGGGGGDGFGGGGGGGGGGGGEGGGGGGGGGGGGGGGGGGGGGGGGGGGGGGGGGGGGGGGGGGGGFGGGGGGGGGGGGGGGGGGGGGGGGGGGGGGGGGGGGGGGGGGGGGGGGGGGGGGGGGGGGGGGGGGGGGGGGGGGGGGGGGGGGFGGGGGGGGGGGGGGGGGGGGGGGGGGGGGGGGGGGFFGGGGGGGGGFGGFFFGGFFGGGGCFFFFFF?BGGFFFFF<FFFFB@F:?FFFFFFFFFFBBFBBFFFF
@M00689:251:000000000-CJTJ5:1:1101:22907:7279 1:N:0:9
CAGGATTAGATACCCTGGTAGTCCATGCCGTAAACGGTGGGCGCTAGGTGTAGGGGTCTTCCACGGCCTCTGTGTCGTAGCTAACGCATTAAGCGCCCCGCCTGGGGAGTACGGCCGCAAGGCTAAAACTCAAAGGAATTGACGGGGGCCCGCACAAGCGGCGGAGCATGTGGATTAATTCGATGCAACGCGAAGAACCTTACCTGGGCTTGACATACACCAGATCGCTGCAGAGATGTATTTTCCCTTGTGGTTGGTGTACAGGTGATGCATGGTCGTCGCTGCAT
+
GGGGGFGGGGGGGGGGGGGGGGGGGGGGGGGGGGGGGGGCEGGGGGGGGGGGFGD7FGGFGGGGFEGGGGGCGGGGDGGGGGFGGCGGGGGGGGGGGGGGGGGGGGGCCGFFGGGGGGGEGGGGCGFFGGGGGGC8FGGCGFFEGG7FGGGGGEGGGFGGCG7CCCGGGGGGG+CEGGGGGDFGFGGGGDGGG=ECFGG8FFGGGCEGGGGDFGGGFFFGF5CGDFGGF3C;44754?FD*?DFFFFF??A477>1(4:FAFD))9))=9>>B44BF3;B9;?6;B4
@M00689:251:000000000-CJTJ5:1:1101:25207:7284 1:N:0:9
CAGGATTAGATACCCTGGTAGTCCATGCCGTAAACGGTGGGCGCTAGGTGTAGGGGTCTTCCACGGCCTCTGTGTCGTAGCTAACGCATTAAGCGCCCCGCCTGGGGAGTACGGCCGCAAGGCTAAAACTCAAAGGAATTGACGGGGGCCCGCACAAGCGGCGGAGCATGTGGATTAATTCGATGCAACGCGAAGAACCTTACCTGGGCTTGACATACACCAGATCGCTGCAGAGATGTAGTTTCCCTTGTGGTTGGTGTACAGGTGCTGCATGGCCGTCGCTGCAT
+
GGGGGGGGGGGGGGGGGGGGGGGGGGGGGGGGGGGGGGGGGGGGGEGGGGGFGGGGGGGGGGGGGGGGGGGGGGGGGGGGGGGGGGGGGGGGGGGGCGGGGGGGGGGGGGGGGGGGGGGGGGGGGGGGGGGGGGGGGGGGGGGGGGGGGGGGGGGGGGGGGGGGGGGGGGGGGGGGGGGGGGGGGGGGGGGGGGGGGGGGGGGGGGGGGGGGGGGGGFFGGGGGGGGGFGGF@FGGFFGFGFCD??FFFF>DC5>?FFFFFFAFFFFBF<??BFFF@BB;9>FFF?4
@M00689:251:000000000-CJTJ5:1:1101:21267:7307 1:N:0:9
CAGGATTAGATACCCTGGTAGTCCATGCCGTAAACGGTGGGCGCTAGGTGTAGGGGTCTTCCACGGCCTCTGTGTCGTAGCTAACGCATTAAGCGCCCCGCCTGGGGAGTACGGCCGCAAGGCTAAAACTCAAAGGAATCGACGGGGGCCCGCACAAGCGGCGGAGCATGTGGATTAATTCGATGCAACGCGAAGAACCTTACCTGGGCTTGACATACACCAGATCGCTGCAGAGATGTAGTTTCCCTTGTGGTTGGTGTACAGGTGGTGCATGGCTGTCGCTGCAT
+
GGGGGGGGGGGGGGGGGGGGGGGGGGGGGGGGGGGGGGGGCGGGGGGFFGGAEGGEGGGGGGGGGGGGGGGGGGGGEG8DFGGGGEGDGGGGFGGGGGGEGGG@FFEEGFFGGCFG@FGDGCFGGFFGGGGGGCEFFGG,@FGG>CDDGGGCG8FBE,FF@FE7CEGFGFGG?EGGFEGGG5CGFGGGGGGGCCCEGGGGGGGGGCGFGGGG4?7CFFFGCGCGDFFD>3DFF6CGFFGDGGGFFFFFFFADCFF<9?8>>F>DFFF<F:A?FFFFF3:8??B(979
@M00689:251:000000000-CJTJ5:1:1101:27043:7345 1:N:0:9
CAGGATTAGATACCCTGGTAGTCCTAGCCCTAAACGATGGATGCTTGGTGTGGCCGGTACCCAATCCGGCTGTGCCGAAGCTAACGCGATAAGCATCCCGCCTGGGGAGTACGGTCGCAAGGCTGAAACTCAAAGGAATTGACGGGGGCCCGCACAAGCGGCGGAGCATGTGGATTAATTCGATGCAACGCGAAGAACCTTACCTGGGCTTGACATACACCAGATCGCTGCAGAGATGTAGTTTCCCTTGTGGTTGGTGTACAGGTGGTGCATGGTCGTCGCTGCAT
+
GFGGGGGGGGGGGFGGGGGGGGGGGGFGGGGGGGGGGGGGGGGGGGGGGGGGGGGGGGFCFGGGGGGGGGGGGGFGGGGGGGGGFGGGGGGGGGGGGGGGGGGGGGGGGDGGGGGGGGGGGGGGGGGGGGGGGGGGGGGGGGGGGGGGG7CGGGGGGGGGGGGGGGGGGGGGGFFFGFFGFGGGGGGFGEEGGGGGGFGFGGGGGGGGGGGEGGFGGFFFGCFGGGGGFGG?F?<<86>F:CFGFFF>FFBGGFFF>?6FBFFFFFF?FF>BFF@@FF>:B9?:9?F
@M00689:251:000000000-CJTJ5:1:1101:6414:7355 1:N:0:9
CAGGATTAGATACCCTGGTAGTCCATGCCGTAAACGGTGGGCGCTAGGTGTAGGGGTCTTCCACGGCCTCTGTGTCGTAGCTAACGCATTAAGCGCCCCGCCTGGGGAGTACGGCCGCAAGGCTAAAACTCAAAGGAATTGACGGGGGCCCGCACAAGCGGCGGAGCATGTGGATTAATTCGATGCAACGCGAAGAACCTTACCTGGGCTTGACATACACCAGATCGCTGCAGAGATGTAGTTTCCCTTGTGGTTGGTGTACAGGTGGTGCATGGCTGTCGCTGCAT
+
GGGGGGGGGGGGGFGGGGGGGGGGGGGGGGGGGGGGGGGGGGGGGGGGGGGGFGGGGGGGGGGGDGGGGGGGGGGGGGGGGGGGGGGGGGGGGGGGGGGGGGGGGGEGCGGGGGGGGGGGGGGGGGGGGGGGGGGGGGGGGGGGGGGGDGGGGGGGGGGGDGGGGCGFGGGGGFGFGGGGGGGFGGGGGGGGGGDGGGGGGGGGGGGGGGGGGFGGGFFGGGGGGGGGFGD???9FFFGCCCFFF4=4=FDG5@>?FBBFBFBAFFFFD:<04@FFFBBFFFF?974
@M00689:251:000000000-CJTJ5:1:1101:20868:7361 1:N:0:9
CAGGATTAGATACCCTGGTAGTCCATGCCGTAAACGGTGGGCGCTAGGTGTAGGGGTCTTCCACGGCCTCTGTGTCGTAGCTAACGCATTAAGCGCCCCGCCTGGGGAGTACGGCCGCAAGGCTAAAACTCAAAGGAATTGACGGGGGCCCGCACAAGCGGCGGAGCATATGGATTAATTCGATGCAACGCGAAGAACCTTACCTGGGCTTGACATACACCAGATCGCTGCAGAGATGTAGTTTCCCTTGTGGTTGGTGTACAGGTGTTGCATGGCCGTCGCTGCAT
+
GGGGGGGGGGGGGGGGGGGGGGGFGGGGGGGGGGGGGGG77FEGGGEGGGGEGGGCGGGGGGGGGGGGGGGGGGGGGGGFGGGGGDGGGGGGGGGGGGGGGGGGFGDDGGCGCEGGDG+CFGGGGGGGGGGGGGF8:@FFFGGGC7E@CFGCGEGGGGGGGGGDGDGGGFGGGEGGGGFGGCCF7EFGGGGDGEEGGGGGGCGGGCFGGGGGGG?DFFFGGFC<FGFDF5C?:4<CFFGGGGGGFFFBFFFFGFF?>F:>BFBB?F48D?F<D47:F>>>09?(47A
@M00689:251:000000000-CJTJ5:1:1101:6356:7458 1:N:0:9
AGGATTAGATACCCTGGTAGTCCATGCCGTAAACGGTGGGCGCTAGGTGTAGGGGTCTTCCACGGCCTCTGTGTCGTAGCTAACGCATTAAGCGCCCCGCCTGGGGAGTACGGCCGCAAGGTTAAAACTCAAATGAATTGACGGGGGCCCGCACAAGCGGTGGAGCATGTGGTTTAATTCGATGCAACGCGACGAACCTTACCTGGTCTTGACTTCCACGGAAGTTTTCAGAAATGAGAATGTGCCTTCGGGAACCGTGAGACAGGTGATGCATGGCTGTCGCTGCATCTGTCTT
+
FFGGFGFFFFFGGGGFFFFGGGGGGFGF@F7BFG7FGGGDGGGGGGGGFEGFCFGGGGGGGGFDGGGGGGCFEAECFGD7FGGF:ECGGG<FEFCGGGGDEGGGGGGG@FFEGGG>FGEG7FGGFGGGDGGECGFCFEGGFGGGGGGGGG@EGGGGFGGGGGGG5FCEGGGGGGF7<F7FC7C?5FG@8EGE57C5CEE+<<CG9C?GFFG9>++029@GGC5CDFF76>*8*):D46CFDFGGF7@BF@:977@17?0)8@)(7)*(*.<)56F)))4<??:?61>9).6<A9-
@M00689:251:000000000-CJTJ5:1:1101:21801:7510 1:N:0:9
CAGGATTAGATACCCTGGTAGTCCATGCCGTAAACGGTGGGCGCTAGGTGTAGGGGTCTTCCACGGCCTCTGTGTCGTAGCTAACGCATTAAGCGCCCCGCCTGGGGAGTACGGCCGCAAGGCTAAAACTCAAAGGAATTGACGGGGGCCCGCACAAGCGGCGGAGCATGTGGATTAATTCGATGCAACGCGAAGAACCTTACCTGGGCTTGACATACACCAGATCGCTGCAGAGATGTAGTTTCCCTTGTGGTTGGTGTACAGGTGATGCATGGCCGTCGCTGCAT
+
GGGGGGGGGGGGGGGGGGGGGGGGGGGGGGGGGGGGGGGC:FGGGGGGFGGGGGDGGGGGGGFGFGGGGGGFGGGGEGGCFGGGGCGGGGGGGGGGGGGEGGGGGGD:CFCFE7FGGGEECGGGFFGGGGGGGGG?CFFGGGGGGGE:EFG7EEGGGCGCGC=CC5?FGCEGGCFGGGGGG=FGCGGGG=EC5**;EGGGGGGGGD=CEGGG<GGGGFFGGGCGGGFDF*CF677CFFGGFGGGFFFFF)<4C@F31?:F>?)))9).@><7B/4>F)499;:0;79
@M00689:251:000000000-CJTJ5:1:1101:15243:7627 1:N:0:9
CAGGATTAGATACCCTGGTAGTCCATGCCGTAAACGGTGGGCGCTAGGTGTAGGGGTCTTCCACGGCCTCTGTGTCGTAGCTAACGCATTAAGCGCCCCGCCTGGGGAGTACGGCCGCAAGGCTAAAACTCAAAGGAATTGACGGGGGCCCGCACAAGCGGCGGAGCATGTGGATTAATTCGATGCAACGCGAAGAACCTTACCTGGGCTTGACATACACCAGATTGCTGCAGAGATGTAGTGTCCCTTGTGGTTGGTGTACAGGTGCTGCATGGTTGTCGCTGCAT
+
GGGGGGGGGGGGGGGGGGGGGGGGGGGGGGGGGGGGGGGGDGGGGGGGGGGGGGGGGGGGGGGGEGGGGGG@FFGGGGGEFG9FG@FEGGFGDGEGGGGGGGGG7EG:BFFGG7FFGGC=CGGGE>FFGGGGGAFF:FFBFGGGGECFGGGGG@CFFEGECFE7CCECFGGGG+CFF9CGGFCG7EG9E5CECCE?FGGGGGGGGFCCFGGGGGGGFFFGGCCCFGEGF7=?:B:DF=FC:C<CFFFDFFFC5>>:2<:F2@AA:=/:F2<(69.@F>?FFFF:B:A
@M00689:251:000000000-CJTJ5:1:1101:21342:7665 1:N:0:9
CAGGATTAGATACCCTGGTAGTCCACGCCCTAAACTATGTCAACTGGTTGTCGGGGAAGCAATTCCTTGGTAACGAAGCTAACGCGTGAAGTTGACCGCCTGGGGAGTACGGCCGCAAGGTTAAGACTCAAAGGAATTGACGGGGACCCGCACAAGCGGTGGAGCATGTGGATTAATTCGATGCAACGCGAAGAACCTTACCTGGGCTTGACATACACCAGATCGCTGCAGAGATGTAGTTTCCCTTGTGGTTGGTGTACAGGTGCTGCATGGCCGTCGCTGCAT
+
GGGGGGGGGGGGGGGGGGGGGGGGGGGGGGGGGGGGGGGGGFGGGFGGGGGGGGDCEGEGGCFGGGGGEEGGGGGGGGGGCGGGGGGGCDFFGEFGGCGGGFDF7=:B,EF7FGCGGF@DFGGCDGGGGFGEG?DFGGG<FFCECGGGG:C8EEEBFEEF*FFGGFGFGGGFFGFGGGGGFGCGCEFCGCE5*1AFGGGGGGG9FCCGGEDGGGFGFFFD45CFGGG*<C76:@CFF?7CDFGFFFF<FF:GG55<0:-@AF(5)0=9F:D<0;F)8<>>B?B:A
@M00689:251:000000000-CJTJ5:1:1101:27711:7678 1:N:0:9
CAGGATTAGATACCCTGGTAGTCCACGCCGTAAACGATGGGTGCTAGATGTTTCTGGTATTGACCCCGGAGGCGTCGTAGCTAACGCGTTAAGCACCCCGCCTGGGGAGTACGGCCGCAAGGCTAAAACTCAAAGGAATTGACGGGGGCCCGCACAAGCGGTGGAGCATGTGGTTCAATTCGATGCAACGCGAAGAACCTTACCTGGGCTTGACATACACCAGATCGCTGCAGAGATGTAGTTTCCCTTGTGGTTGGTGTACAGGTGCTGCATGGCCGTCGCTGCAT
+
GGGGGGGGGGGGGGGGGGGGGGGGGGGGGGGGGGGGGGGGGGGGGGGGGGGGGGGGGGGGGGGGGGGGGGGGGGGGGGGGGGGGGGGGGGGGGGGGGGGGGGGGGGGGGGGGGGGGGGGGGGGGGGGGGGGFGGGGGGGGGGGGGGGGGGGGGDGGFGGGGFDGGGGGGGGGGBFGGGGGGGGFGDFGFGGGGGGGFCFFGEEGGGGGGGGGGGGCFFFGFGFGGGGGFGGFFFG<7FDGGGGFFFF>FFBFG5@?F?BF>FDBFFF>FAFFAFFFFB>9>9?FF:A
@M00689:251:000000000-CJTJ5:1:1101:15009:7726 1:N:0:9
CAGGATTAGATACCCTGGTAGTCCATGCCGTAAACGGTGGGCGCTAGGTGTAGGGGTCTTCCACGGCCTCTGTGTCGTAGCTAACGCATTAAGCGCCCCGCCTGGGGAGTACGGCCGCAAGGCTAAAACTCAAAGGAATTGACGGGGGCCCGCACAAGCGGCGGAGCATGTGGATTAATTCGATGCAACGCGAAGAACCTTACCTGGGCTTGACATACACCAGATCGCTGCAGAGATATAGTTTCCTTTGTGGTTGGTGTCAAGGTTCTGCCTGGCCGACGGTGCATTCGTAC
+
G@FGFGFGGGGD<C@@D@CA@,<C@FFEE@@FE@CCFCG7+,:@76FF6CFFGGCG@BFF<CFG:CE7FFGCEGFF@DFFGCG9EFDGCGFCGGGC=FC7FGGGDGCBFG8,?+=:BF+CC@DG@FAFCG<>F=DCG8FGF9,<:>@C7>E1B1*=:CA7*CE7=/*8+C?EF?6CDC<9>FFGFECECCCCEDC5:@8C+0<:?757FCD*9?+229***1*120/>F7<67?59?*:00:CC6@*-014<75>:910>09)4)0*.?44).48)8)(,((-(3)).))(((
@M00689:251:000000000-CJTJ5:1:1101:15025:7734 1:N:0:9
CAGGATTAGATACCCTGGTAGTCCATGCCGTAAACGGTGGGCGCTAGGTGTAGGGGTCTTCCACGGCCTCTGTGTCGTAGCTAACGCATTAAGCGCCCCGCCTGGGGAGTACGGCCGCAAGGCTAAAACTCAAAGGAATTGACGGGGGCCCGCACAAGCGGCGGAGCATGTGGATTAATTCGATGCAACGCGAAGAACCTTACCTGGGCTTGACATACACCAGATCGCTGCAGAGCTGTAGTTTCCCTTTTGGTTGGTGTCCAGGTGCTGCCTGGCCGTCGCTGCAT
+
GGGGGGGGGGGGGFGGGGGGGGGGGAFFGGGGG@EFCGG+@DEGGGGGGFGGCFGECFFGGFGGC7FFCGGFF<FGGGGFGGFGGCG>EGAFFGGGGGG7FGGD7FGCGG8FGGGGCE@B:FGFGGGAFG,EFFFG8BFFF9FECFCF7CECECEGGCC<FFG7EGEGCFF?9<FGFGFFGGGG+?E?FGGGG52;EFEAFFGGG+75=CG55CE>7F?F<C<*7659>*9))49*/);**2:F==?<F?3CC>F09?2>)1:)7?)4B<)(4*8)78;BB630((.
@M00689:251:000000000-CJTJ5:1:1101:23251:7739 1:N:0:9
CAGGATTAGATACCCTGGTAGTCCATGCCGTAAACGGTGGGCGCTAGGTGTAGGGGTCTTCCACGGCCTCTGTGTCGTAGCTAACGCATTAAGCGCCCCGCCTGGGGAGTACGGCCGCAAGGCTAAAACTCAAAGGAATTGACGGGGGCCCGCACAAGCGGCGGAGCATGTGGATTAATTCGATGCAACGCGAAGAACCTTACCTGGGCTTGACATACACCAGATTGCTGCAGAGATGTAGTGTCCCTTGTGGTTGGTGTACAGGTGTTGCATGGCTGTCTCTGCAT
+
GGGGGGGGGGGGGGGGGGGGGGGGFEFGG@FGGGGGGGGCCGCGGGGGGGGGGGGGCFFEFGGC:@CBCGF@C@EFGGE<FFEGGGGGDGGCFGGGGEGGDFGGGGG7FCFGGDGGGGGGE?@FGG9>FGGGGGDGFCFG9>FGG:@>EFGEGGGCFGGGGGGGG8C>CGFGFC9CCF:?F*<CFE9@CEGECGCE80@@0?8EGC5C5CF5C?3:0=?CCFGDFG6CFGGFFFG0=BFD7CGGFF488@DGG5>?9?FFFFFAFFFFB?479@FFF>?<)665>24
@M00689:251:000000000-CJTJ5:1:1101:6990:7783 1:N:0:9
CAGGATTAGATACCCTGGTAGTCCATGCCGTAAACGTTGGGAACTAGATGTAGGGTCAATTCCACGGATTCTGTGTCGCAGCTAACGCATTAAGTTCCCCGCCTGGGGAGTACGGCCGCAAGGCTAAAACTCAAAGGAATTGACGGGGGCCCGCACAAGCGGCGGAGCATGCGGATTAATTCGATGCAACGCGAAGAACCTTACCACGGCTTTACATATACCGGAAATGGCTGGACACAGTCCCCCCGCAAGGTCGGTATACAGGTGCTGCATGGTCGTCGCTGACT
+
GGGGGGGGGGGGGFGFFGGGGGFGCFFFGGGEGGGGGGGG7CFFGFDFGGFF9FCFGGCGGGGAFFCBFEGG9F9FG7FECGDD9FCGCGFFF9FGFGGGGGGGF7FG7+B<FDFFGGGC:F7FGFGGDGGGFDE=83=FF@FGGGGDCFEEDE7F@CCFGCGG==CE@FEFGGGGGGGGCF*BF?C7CFCEC/::>+;FGGFCF++/*?DG*+<7C@F*CC39)/*:=*>?5BGFF@DFCCCCF:>9D@B73?FBBFF>9?A249)4F9>2<F49FE;?>>F((4)
@M00689:251:000000000-CJTJ5:1:1101:8401:7788 1:N:0:9
CAGGATTAGATACCCTGGTAGTCCACGCCGTAAACGATGGGTGCTAGGTGTCGCGGGCTTTGACTCCCGCGGTGCCGTAGCTAACGCATTAAGCACCCCGCCTGGGAAGTACGGCCGCAAGGCTAAAACTCAAAGGAATTGACGGGGGCCCGCCCAAGCGGTGGAGCATGTGGTTTAATTCGACGCAACGCGAAGAACCTTACCTGGGCTTGACATACACCAGATCGCTGCAGAGCTGTAGTTTCCCTTGTGGTTTGTTTACAGGTGCTGCATGGCTGTCGCTGCAT
+
GGGGGGGGGGGFGFGGGGGGGGGGGGGGGGGGGGGGGGGDFGGGGGGGGGGGCGECCFGGG,6EFGGGGGC7F@FGCFEGGGFDGEGCFG<E9FFGFGG>GGG7ADFF@FCFEDGGGGCF7FFG,8@FGGGCFFCFF,>FFFFFGGGGGGGGG*FCGEFGDFCCCFGBFFGD?FGG+<EGGCEGDEGDEDGG57E8?CGGGDGGG7C*AFGEGGCCGF?GF*9F6FFG>*9F)***9<F:7CFFFFFFF4<GDFF(,3,7)94))1),96>(:=4>F)4<1(43>(4
@M00689:251:000000000-CJTJ5:1:1101:5520:7858 1:N:0:9
CAGGATTAGATACCCTGGTAGTCCATGCCGTAAACGGTGGGCGCTAGGTGTAGGGGTCTTCCACGGCCTCTGTGTCGTAGCTAACGCATTAAGCGCCCCGCCTGGGGAGTACGGCCGCAAGGCTAAAACTCAAAGGAATTGACGGGGGCCCGCACAAGCGGCGGAGCATGTGGATTAATTCGATGCAACGCGAAGAACCTTACCTGGGCTTGACATACACCAGATCGCTGCAGAGATGTAGTTTCCCTTGTGGTTGGTGTACAGGTGTTGCATGGCCGTCGCTGCAT
+
GCGGGGGGGGGCFCFGFGFFFGFFGGGGGFGDEFFEGCGGGGGDGGGGFEFGGFGGGGGGGGGGGGGGGGGGGGGGGGGGGGGGGGGG:EFFGFFGBFGFGFGGGGGFGGGGGGGFFGGGGGGGGGGGFFCGGGGGGGGFGGGEGGGGGGGGEGGGGGGGGDGGGGDGCFEFGGEG9FGGGDCCGGD9+:=EG5CGGGDGFGGGGGGGGFFCFCGFFFFDGG<FC7CDFDGFFFGG?FCFGFGGF=49*<4CD>F?0(4)51<4@F@<),)59?5;F3((((831:<
@M00689:251:000000000-CJTJ5:1:1101:5531:7872 1:N:0:9
CAGGATTAGATACCCTGGTAGTCCATGCCGTAAACGGTGGGCGCTAGGTGTAGGGGTCTTCCACGGCCTCTGTGTCGTAGCTAACGCATTAAGCGCCCCGCCTGGGGAGTACGGCCGCAAGGCTAAAACTCAAAGGAATTGACGGGGGCCCGCACAAGCGGCGGAGCATGTGGATTAATTCGATGCAACGCGAAGAACCTTACCTGGGCTTGACATACACCAGATCACTGCAGAGATGTAGTTTCCCTTGTGGTTGGTGTACAGGTTTTGCATGGCCGTCGCTGCAT
+
GGGGGGGGGGGGGGGGGGGGGGGGFFFGGGGGGGGGGDGGGGGGGGGG<FEGGGGGGGGGGGGGGGGDGGGGGFGGGGGGGGGGFEGGGGGGGGGGGGGGGGGGGGGDEEFGGEDFGGGEGGGGDFFGGFGGCFGGGGGGGGGDFGGGGGGGGDGGGGGGEEECEGGG600<C?:7<:FD7*:CFGC+2/:=E7EGGGGDGGGGGGFCC84:CFCFC**9DFFGC*20*:FFF?*9*7::7:FCF?*46?-*5>::B?6F>F9<49*)04<AB=::?>9961((-3)
@M00689:251:000000000-CJTJ5:1:1101:18898:7877 1:N:0:9
CAGGATTAGATACCCTGGTAGTCCACGCTGTAAACGTTGGGCACTAGGTGTGGGACCCTATCGACGGGTTCCGTGTCGTAGCTAATGCCTTAAGTTCCCCCCCTTGTGTGTACCGCCTCAACGCTCAAACTCAACGCTATTGTCGGGGGCTCGCCCATGCGTCCTAGCCTGTGTACTAATTTGTTGCACCCCTTAGAACTTTACCTGGCCTTTACATCCCCTATATCTCTGCTGCGCTGTACTTTCCTTTCTGCTTCGTGTCTATGTGCTCCCTCGCTGTCGCTGCACCTGTCC
+
G<CFFG9FC<FG9FEE@CF<@CFFA668,68CFFCFGG@6+;,BCDCEEDC,,B,;B@AEEF7,@+++@F<ABF,,:6D=F,EC,,<C,C6E,C5,CF,?++87A,5,,,:,5,++488?A,8@:+>FDD,,,,,8+++3C333>7@:7@3D@C*>*,?7F5B**1?,,7=F,26,26>BF+5+:2<2+**/2*332+++5<;++=211*;+2+2*20)1**/0>F7*/?07*0*))011****08F)=@)***04)(454)))*01:*6),(0).)04:)-3::6:(43()5)
@M00689:251:000000000-CJTJ5:1:1101:15358:7898 1:N:0:9
CAGGATTAGATACCCTGGTAGTCCATGCCGTAAACGGTGGGCGCTAGGTGTAGGGGTCTTCCACGGCCTCTGTGTCGTAGCTAACGCATTAAGCGCCCCGCCTGGGGAGTACGGCCGCAAGGCTAAAACTCAAAGGAATTGACGGGGGCCCGCACAAGCGGCGGAGCATGTGGATTAATTCGATGCAACGCGAAGAACCTTACCTGGGCTTGACATACACCAGATCGCTGCAGAGATGTAGTTTCCCTTGTGGTTGGTGTACAGGTGATGCATGGCCGTCGCTGCAT
+
GGGGGGGGGGGGGGGGGGGGGGGGGGGFGGFGGGGGGGGGEGGGGGGGFFFGGGGDGGGGGGGGGGGGGGGCFFGGDGD@FGGGGDGEGGGCGGGGGGGDGGGGDFE:+CFGGDGGGGEEDFGGDG9FFGGFDFFFCGGGFGFGGGGGGGGGGEGGGGGDGGE7CCEGGGC7CCGG6CGGGGGGCEGFGCGDG5=/CFGGGGGGG95FGFFEDGGG7==FC<CCFF5DF<CF?@<9@4F>C>DFFFF2@54<C>F(7?(78FA<:B)6B4A):6:>F3>>FF<?>(6
@M00689:251:000000000-CJTJ5:1:1101:20152:7904 1:N:0:9
CAGGATTAGATACCCTGGTAGTCCATGCCGTAAACGGTGGGCGCTAGGTGTAGGGGTCTTCCACGGCCTCTGTGTCGTAGCTAACGCATTAAGCGCCCCGCCTGGGGAGTACGGCCGCAAGGCTAAAACTCAAAGGAATTGACGGGGGCCCGCACAAGCGGCGGAGCATGTGGATTAATTCGATGCAACGCGAAGAACCTTACCTGGGCTTGACATACACCAGATCGCTGCAGAGATGTAGTTTCCCTTGTGGTTGGTGTACAGGTGCTGCATGGTCGTCTCTGCAT
+
CEFGGGGGGGGDEEFGGGGGFGGGGGFFGGGGGFFCFGGEGGGGGGGGFGG<AFGEGGGGGGGGEGGGGGGGGFFGDGDFGGCGGGGGGGGGGGGGGGGGGGGGFGEGGGGGGGGGGGGDGGGGGGGGGGGGGFGCCFFGGGGGDEGGGGG7EGG<FFFFFGGGGGGGGGGFC+AEGDFFGC7<EEFGG5EG5EGDFGGD?FGF9<CFGGGGGGGD>FFFDG*CFGGGF*7;7?3<FFGD>*:CFF4AFFAGD7:29665<=A9@F?7FF>2>@48?>>0((.)4A2
@M00689:251:000000000-CJTJ5:1:1101:15222:7942 1:N:0:9
CAGGATTAGATACCCTGGTAGTCCATGCCGTAAACGATGAGTGCTAGGTGTCAAGGGGTTTCCGCCCCTTGGTGCTGCAGTTAACGCATTAAGCACTCCGCCTGGGGAGTACGGCCGCAAGGCTGAAACTCAAAAGAATTGACGGGGGCCCGCACAAGCGGTGGAGCATGTGGTTTAATTCGAAGCAACGCGAAGAACCTTACCGGGTCTTGACATCCTCTGACACCCCTAGAGATAGGGCATTCCCTTCGGGGACAGAGTGACAGGTGCTGCATGGCCGTCGCTGCAT
+
GFGGFDFGGGGGGGGGGGFGFGGFGGFFEGGGGGGGCFGFDFFGGGGGFFGG,CE@:CCCCEF,@@FGGGC,C,EFAE8<F@,,E@FGGGAC?FEF@EE,?FFF@DE,>FBF:CFECG@C:7FFF8ECGDFGCEF:+,ED>FGG7B+CCEGGG7CFG>CCEFD7*8D:F<F,>FGG7ECFFF9:CGGCF5C5=C:8+=FGG+<C575>CFG7DFFFGFFFFCDF6CFGE7587?*:*7**9<9C=F@>FF15C5>9(1(66*:A*77A)5<67)9*.7:>FB06:02?A
@M00689:251:000000000-CJTJ5:1:1101:5409:7945 1:N:0:9
CAGGATTAGATACCCTGGTAGTCCATGCCGTAAACGGTGGGCGCTAGGTGTAGGGGTCTTCCACGGCCTCTGTGTCGTAGCTAACGCATTAAGCGCCCCGCCTGGGGAGTACGGCCGCAAGGCTAAAACTCAAAGGAATTGACGGGGGCCCGCACAAGCGGCGGAGCATGTGGATTAATTCGATGCAACGCGAAGAACCTTACCTGGGCTTGACATACACCAGATCGCTGCAGAGATGTAGTTTCCCTTGTGGTTGGTGTACAGGTGGTGCATGGCCGTCGCTGCAT
+
GFGGGGGGGGGGFFFGGGGFFGFGGGGCFGCEGGGGGGGGGGGDGGGGFFFGGGGCGGGGGGGGGGGGGGGGGGGGGFGGGGGGGGGGGGGGFGGEFGGGGGGGGGGGGGGGGGGGGGDGGGGGGFGGGGGGGGGGFFGGGGGGGGEGG:EGGGDGGGGGGGGGGGGGGG<CGGFGGGGC>CEGGGFGGGCEC>EGGGGFGGG?FGGGGGGGGDFGGFFGGD<FD4ADFGD@@6FFBB7FCCFG=9=2F?4<C5319:?FFFFDF?:15:>DFF>@6:9192(,924
@M00689:251:000000000-CJTJ5:1:1101:10842:7958 1:N:0:9
CAGGATTAGATACCCTGGTAGTCCACGCCGTAAACGATGTGTGCTGGATGTTGGGTGACCTAGTCACTCAGTGTCGTAGCTAACGCGATAAGCACACCGCCTGGGGAGTACGGCCGCAAGGTTGAAACTCAAAGGAATTGACGGGGACCCGCACAAGCGGTGGATGATGTGGATTCATTCGATGCAACGCGAAAAACCTTACCTACCCTTGACATGGACGGAACCCTGCTGAAAGGTGGGGGTGCTCGAAAGAGAACCGTCGCACAGGTTCTGCATGGTTTTCGCTGAATCTGTT
+
GGGGEGGGGGGGGFGGGGGGGGGGGGGGGGGGGGGGGGFFEFGGGGGFGGGGFFEFDDGGG@<FGGGGGGFG<FFGF<FGG9@FFEBEF,66FCFGGDGGGGDF7FC:?FGC7FFGGCB>FGGGFGGGEGFGGCGGGGGEDBFFGDCGEEGE8EGC8ECCGGGFGFEGGCF@>FG,@EFCCEFEEGG8CGD75CEGGEGGGGDGGGGGGGG9<CC>C?F)3C37<DGCFGGF?FG<64CD3<DDFFF6<5,52)).,125,709554(=)8>)**1/569(3>0:?0()))6AF.
@M00689:251:000000000-CJTJ5:1:1101:10860:7969 1:N:0:9
CAGGATTAGATACCCTGGTAGTCCACGCCGTAAACGATGTGTGCTGGATGTTGGGTGACCTAGTCACTCAGTGTCGTAGCTAACGCGATAAGCACACCGCCTGGGGAGTACGGCCGCAAGGTTGAAACTCAAAGGAATTGACGGGGACCCGCACAAGCGGTGGATGATGTGGATTAATTCGATGCAACGCGAAAAACCTTACCTACCCTTGACATGGACGGAACCCTGCTGAAAGGTGGTGGTGCTCGAAAGAGAACCGTCGCACAGGTGCTGCATGGTTGTCGCTGCATCTGTT
+
GGGGGGGGGGGGGGGGGGGGGGGGGGGGGGGGGGGG7FGGGGGGGGGGFGGGEG7FDEGGGG9EFFGGGGGGGGGGFFFGGGFGGDEEF,CCEFFGGGFFGG@=FGGGGFFCFEGGG@FCFFGFGFFGGGEGGGGFDFGGGF@FFGGGGGDCEEGGGGDEGFG7DF?FGGGGCFFFFGFGGGFGGGGGGGGGE5E>EGGFFGGGGGGDDGGGGGGF5@?D:CDDGGFFFF*9*9CFFFG**1>FF=B:7):<*)7:>?FFF591>>FBFFDF>6?F?@<A::<138:>2<AFF<)
@M00689:251:000000000-CJTJ5:1:1101:8739:8075 1:N:0:9
CAGGATTAGATACCCTGGTAGTCCATGCCGTAAACGGTGGGCGCTAGGTGTAGGGGTCTTCCACGGCCTCTGTGTCGTAGCTAACGCATTAAGCGCCCCGCCTGGGGAGTACGGCCGCAAGGCTAAAACTCAAAGGAATTGACGGGGGCCCGCACAAGCGGCGGAGCATGTGGATTAATTCGATGCAACGCGAAGAACCTTACCTGGGCTTGACATACACCAGATCGCTGCAGAGATGTAGTTTCCCTTGTGGTTGGTGTACAGGTGGTTCATGGCCGTCGCTGCAT
+
GGGGGGGGGGGGGFGGGGGGGGGGGGGGGGGGGGGGGGGGGGGGGGGGEFGDGFECGGGGGGGGEEGGGGG8F<FF:FFFFGGCGGGCFGCF<ECGGFF7FCGGDGGE+C4CC@FEEGG7CDFGG8FGFGGGGGGGFDGGFGFCEGGGGGGCE:FGGCGE>FCEGDG>F@3AG7CFFCGGGG7E?EGGFCGGGDEGGGEGGGGGGGFCCGGDGGGFGFFGGGF56C7C>DGFF6*594C:CDGGFFFFF:>GCFF62?(7)95>?F:()(6):/4;FB>9(24113A
@M00689:251:000000000-CJTJ5:1:1101:10087:8110 1:N:0:9
CAGGATTAGATACCCTGGTAGTCCATGCCGTAAACGGTGGGCGCTAGGTGTAGGGGTCTTCCACGGCCTCTGTGTCGTAGCTAACGCATTAAGCGCCCCGCCTGGGGAGTACGGCCGCAAGGCTAAAACTCAAAGGAATTGACGGGGGCCCGCACAAGCGGCGGAGCATGTGGATTAATTCGATGCAACGCGAAGAACCTTACCTGGGCTTGACATACACCAGATCGCTGCAGAGATGTAGTTTCCCTTGTGGTTGGTGTACAGGTGCTGCATGGCTGTCGCTGCAT
+
GGGGGGGGGGGFEFGFGGGGGFGGEGGFGGFGGGGEGFGGGGGGGGGGFGFGGGE7FGGGGGGGEGGGGGGDGGGG@DGGGGGGGGGGGGGGGGFGGGGGGGGGGGC:CFGGGGGGGGGGGGGGGGGGGGGGDFGGFGGFGGGGGGGGGGGEEGGCFGGGDGGDGGGGGGCGGGFFGCFGG=9EFGGGGDGD=EEEGCFCFGGEFGGGGGGG<CCGGFFGFGGGGFCGFGGF?*>FF?F7CGGFFF44@FAF<FFF9<0>7BAAFF?BFAB><85)07:24::6B?B
@M00689:251:000000000-CJTJ5:1:1101:10074:8125 1:N:0:9
CAGGATTAGATACCCTGGTAGTCCATGCCGTAAACGGTGGGCGCTAGGTGTAGGGGTCTTCCACTGCCTCTTTTTCGTCGCTAACGCATTAAGCGCCCCTCCTTGGGAGTACGGCCGCCAGGCTAAAACTCAAAGGCATTTACGGGGGCCCGCCCCAGCGGCGGAGCATGTGGATTCATTCGATGCAACGCGAAAGACCTTTCCTTGGCTTTGCCTCCCCCAGATCTCTTCATGAGTTTCGTTTCCCTTTTGGTTTGTTTACCGTTTCTTCCTTGCTGTCCCTGCCT
+
FFGGGGGGGEGGGGGGGGGGGGGGGG,FFGGGGGGG@FG+CFGGGGGFGGGFFG7+8BCFFG,E6CFCFFG,C,CF@F77=?,6C,@+8F,C,C+@FFG+BFF<<EE,4B,??7+==C+>+===,8A<===,D<5:8@DG3,C+FG7FCGGEB8F:E*<**C*43*317,7?<,3A++0<F++<+;7+<::*//***2A0A+<EC9<66FG6*++2*0)9C/**2>+??>F*****0/0*19CC7@@DF)82)8<7:?7F28<()0747)4).*/9B*65)4<)((.
@M00689:251:000000000-CJTJ5:1:1101:20007:8231 1:N:0:9
CAGGATTAGATACCCTGGTAGTCCATGCCGTAAACGGTGGGCGCTAGGTGTAGGGGTCTTCCACGGCCTCTGTGTCGTAGCTAACGCATTAAGCGCCCCGCCTGGGGAGTACGGCCGCAAGGCTAAAACTCAAAGGAATTGACGGGGGCCCGCACAAGCGGCGGAGCATGTGGATTAATTCGATGCAACGCGAAGAACCTTACCTGGGCTTGACATACACCAGATCGCTGCAGAGATGTAGTTTCCCTTGTGGTTGGTGTACAGGTGATGCATGGCCGTCGCTGCAT
+
GGGGGGGGGGGGGGGGGGGGGGGGGGGGGGGGGGGGGGGC7FGGGGG?FGGCGGG@FGGGGGGGFGGGGGGEGGGGCGFCFGGFG@GGGGGGFGEGGGGDGGGG+F@C@F<FEDGGGGGECDEGGGGGGGGGFFCD:@FGGGGGDED@EGGEG:F:F5CCCFGDG5EFGGFGGFGGGGGGG89FEGGGF5EG5:=EFGGGGGGGGG=CFEGGFGGGDFFGFGCGGGFGFCGFF@D5FFFGFGFGFFFFFFFGGFF:;??FFFF2<F:AF9BAF64FFFFF>B:09:A
@M00689:251:000000000-CJTJ5:1:1101:9463:8247 1:N:0:9
CAGGATTAGATACCCTGGTAGTCCACGCCGTAAACGGTGGGTACTAGGTGTGGGTTTCCTTCCTTGTGATCCGTGTCGTAGCTAACGCATTAAGCGCCCCGCCTGGGGAGTACGGCCGCAAGGCTAAAACTAAAAGGAATTGACGGGGGCCCGCACAAGCGGCGGAGCATGTGGATTAATTCGATGCAACGCGAAGAACCTTACCTGGGCTTGACATCCACCAAATTGCTTCAGAGATGTAGTGTCCCTTGTGTTTGGTTTACAGGTGCTGCATGGCCGTCGCTTCATCTGTCTT
+
GGGGGGGGGGGGGGGGGGGGGGFFFFGEGGGGGGGG>FGGEGGGGGGGGGFFGGGGGGGGGGFGGF,C9FFEDF<EF@FDDFGCFGCFEFGDCFF+C@FF=BFG<FFG7CFCFC@E::@FFDEFGG<FGGG,BFGC7F8FFDFG>FDGGGGDEG*C8E@F@*BE=E:CFGFGG@?CGGGEGG=7C?87CF5C::=?DFFGFG7FEF7*28CF3CF7:47CGFC**:C*8:*9=*09)9*::*:2=8@?FF(7>5??((4).064*)9,?8<?3@@)8?(4;(3?(44<<A2<AF)
@M00689:251:000000000-CJTJ5:1:1101:26855:8257 1:N:0:9
CAGGATTAGATACCCTGGTAGTCCATGCCGTAAACGGTGGGCGCTAGGTGTAGGGGTCTTCCACGGCCTCTGTGTCGTAGCTAACGCATTAAGCGCCCCGCCTGGGGAGTACGGCCGCAAGGCTAAAACTCAAAGGAATTGATGGGGGCCCGCACAAGCGGCGGAGCATGTGGATTAATTCGATGCAACGCGAAGAACCTTACCTGGGCTTGACATACACCAGATCGCTGCAGAGATGTAGTTTCCCTTGTGGTTGGTGTACAGGTGATGCATGGCCGTCGCTGCAT
+
GGGGGGGGGGGGGGGGGGGGGGGGGGGGGGGGGFGGGGGGGGGGGGGGFGG@FGGGGGGGGGGGGGGGGGGGGGGGGGGGGGGFGGGGGGGDGGGGFGGGGGGGGGGGGGGGGGGGGGGGGGGGFGFGGGGGFGGGGGGGGFGGGGGDCFGGGGGGGFGGGGGGGEGEGGGGGGGGGGGGGGGGGGGGGGGGG=EEGGGGGGGGGGGFFGGGGGGGGFFGGGGGGGGDFGGF?FDFFFGGGGFFFFFFFFFG3@>?FFFFFFFFFFFBF<DFA485?EFFBFFFF:A
@M00689:251:000000000-CJTJ5:1:1101:18579:8269 1:N:0:9
CAGGATTAGATACCCTGGTAGTCCATGCCGTAAACGGTGGGCGCTAGGTGTAGGGGTCTTCCACGGCCTCTGTGTCGTAGCTAACGCATTAAGCGCCCCGCCTGGGGAGTACGGCCGCAAGGCTAAAACTCAAAGGAATTGACGGGGGCCCGCACAAGCGGCGGAGCATGTGGATTAATTCGATGCAACGCGAAGAACCTTACCTGGGCTTGACATACACCAGATCGCTGCAGAGATGTAGTTTCCCTTGTGGCTGGTGTACAGGTGCTGCATGGCCGTCGCTGCAT
+
CFGGGGGGGGGGGFGGGGGGGGGGGGGGGGGGGGGGGGG7:FEGGGGGGGGGGGDGGGGGGGGGEGGGGGGFGFGGEGGGGGGGGGGGGGGGGGGGGGGGGGGGCFECFGGGGGGGGGEGCFGGGGGGGGGGGGGGGGGGFGGGGGGGGGGGGGGGFDGGDD7CEGEFGGCFGGGGGG?FG5<CFGGGGGGGD5C8CCFGGGGGGGGGGGGGGGGGGFFFFGG:FDCDF5DFF67<?=FGGGGGFFFFF@AGGFFFFF7>>FDB@FFFF<<?A=>4@FB9>FF:;FF
@M00689:251:000000000-CJTJ5:1:1101:24297:8297 1:N:0:9
CAGGATTAGATACCCTGGTAGTCCATGCCGTAAACGGTGGGCGCTAGGTGTAGGGGTCTTCCACGGCCTCTGTGTCGTAGCTAACGCATTAAGCGCCCCGCCTGGGGAGTACGGCCGCAAGGCTAAAACTCAAAGGAATTGACGGGGGCCCGCACAAGCGGCGGAGCATGTGGATTAATTCGATGCAACGCGAAGAACCTTACCTGGGCTTGACATACACCAGATCGCTGCAGAGATGTAGTTTCCCTTGTGGTTGGTGTACAGGTGCTGCATGGCCGTCGCTGCAT
+
GGGGGGGGGGGGGGGGGGGGGGGGGGGGGGGGGGGGGGGGGGGGGGGGGGGFFGGGGGGGGGGGGGGGGGGGGGGGGGGGGGGGGGGGGGGGGGGGGGGGGGGGGGGGGGGGGGGGGGGGGGGGGGGGGGGGGGGGGGGGGGGGGGGGGGGGGGGGGGGGGGGGGGGGGGGGGGGGGGGGGGGGGGGGGGGGGGGGGGGGCGGGGGGGGGGGFGGGGFFG5FGGGGGGFGGFFFGFFFGGFCGGFFFFFFFGGFFF91<@FFFA?FF?FFFFFFFFFFBFB>??FFD
@M00689:251:000000000-CJTJ5:1:1101:12480:8319 1:N:0:9
CAGGATTAGATACCCTGGTAGTCCACGCTGTAAACGATGTGCGCTGGATGTTGGTGGCCCTAGGTCATCAGTGTCGTAGCTAACGCGGTAATCGCACCGCCTGGGGAGTCCGGCCGCAAGGCTAAAACTCAAAGGAATTGACGGGGGCCCGCCCAAGCGGCGGAGCATGTGGATTAATTCGATGCAACGCGAAGAACCTTACCTGGGCTTGACATCCACCAGATTGCTGCAGAGATGTAGTGTCCCTTGTGGTTGGTGTACAGGTGCTGCATGGTCGTCGCTGCAT
+
GGGGGGGGGGGGGGGGGGGGGGGGGGGGCGGGGGGGGGGG,FEGGEGFFGGF9FF6BFGFGG8@FE,FEE,EEEE:FFD<E,@C@F6+@CC,?D==C=>C:F7AFGFBF,?F7FFCGEEC+><,8B,B=FFGFCCDCFGBDFFGGGEE8FGGCEEGCFG*F@EC8E5FCFG99FC++?0AF+A:EFGGCCC:CGE6C5E@9CEGF5*:EGG6F9C*9079FC4DC*+:9C9;FF*:*977C7C>FFFF?93CFFB9:?B4>=)2?9:89?0>20@=:B?(4<09>B
@M00689:251:000000000-CJTJ5:1:1101:17859:8336 1:N:0:9
CAGGATTAGATACCCTGGTAGTCCATGCCGTAAACGGTGGGCGCTAGGTGTAGGGGTCTTCCACAGCCTCTGTGTCGTAGCTAACGCATTAAGCGCCCCGCCTGGGGAGTACGGCCGCAAGGCTAAAACTCAAAGGAATTGACGGGGGCCCGCACAAGCGGCGGAGCATGTGGATTAATTCGATGCAACGCGAAGAACCTTACCTGGGCTTGACATACACCAGATCGCTGCAGAGATGTAGTTTCCCTTGTGGTTGGTGTACAGGTGCTGCATGGCTGTCGCTGCAT
+
GGGGGGGGGGGGGGGGGGGGGGGGGGGGGGGGGGGGGGGDEGGGGGGCGGGGGGGGGGGGGGGGGGGGGGGGGGGGDGGGGGGGGGDFGGFGGGGGGGGDGGGFGGCECGFGGDGGEGGCGGGGGGGGGGGGGGFF8DGGGGGGCGC:EGGCGGGCGFGGEEGGG=EGGGGGGFGGG?FGGGGGGGGGGGGG=EG>FGGGGGGGGGGGFGGGDFGGFF?GFC5CDGFGF*C@FFD9FFGGGGGGFFFFF4<CCFF:;??FDF<AFF)8FBF7BF4>:B?<3<?12:B
@M00689:251:000000000-CJTJ5:1:1101:14131:8344 1:N:0:9
CAGGATTAGATACCCTGGTAGTCCATGCCGTAAACGGTGGGCGCTAGGTGTAGGGGTCTTCCACGGCCTCTGTGTCGTAGCTAACGCATTAAGCGCCCCGCCTGGGGAGTACGGCCGCAAGGCTAAAACTCAAAGGAATTGACGGGGGCCCGCACAAGCGGCGGAGCATGTGGATTAATTCGATGCAACGCGAAGAACCTTACCTGGGCTTGACATGCCCCAGATCGCTTCAGAACTTTAGTTTCCCTTGTGGTTGGTGTCCAGGTGTTGCGTGGTCGTCTCTGCGT
+
GGGGGGGGGGGGGGGGFGGGGGGGGFGGGGGGGGGG@FGE+C@FFGGGFGGGEGC:CFDFGCGG@+@FFGG<FFFF:FGGFGFFGEGGGGGFFG@EGGGGGGGGGGG@FGGGG7CEEGCGGDFF,FDGGGGGGFGGGGGGGGGGGGGGGGGGGGGFFFGGGGD>ECC@GGFCG+<FGGGGGF7FDEFGGDGGGEGEGGGGGFFG7+:CFGGGGGCC*9)2C3*9C*7<>*98*8**1*2:7?FGFFF<7)6D<FF:>B?F)94:)7)554)(4<)0*)43(4<))(4
@M00689:251:000000000-CJTJ5:1:1101:10108:8411 1:N:0:9
CAGGATTAGATACCCTGGTAGTCCATGCCGTAAACGGTGGGCGCTAGGTGTAGGGGTCTTCCACGTCCTCTGTGTCGTAGCTAACGCATTAAGCTCCCCGCCTGGGGAGTACGGCCGCTAGGCTAAAACTCAAAGGACTTGACGGGGGCCCGCACAAGCCGCGTAGCATGTGGATTAATTCGTTTCAACCCGAAGAACCTTACCTGGGCTTGACATTCTCCTGATCGCTTCAGAGATTTAGTTTCCCTTGTGTTTGGTGTCCAGGTGCTGCATGGCGCTCGCTGCAT
+
G<CF<F<FFCFGAFCFDDFDDFFGCF9<<78@FGFG7F,+@D@FC@@FFFC,6C,@FEGGGGFF89,BF<F,C,C6,::@<E,,:BF7FC,,,C,,BEB+@+4+++4++8,B:=B76C+>+,AA,BCDE<F5=,C,3,AF9FCGE=:F7F88>>F:E8<*4=C*=8C,7FFGD9+24B9;@3+?*2?++*=:5*/*+;CCF0CC0+:*:FG>C8+:*9*::**::C55>3<F*9**9*:**2:7=06<F5>92??:(83>)6).)9)5B<<:<4)7))-(220(38A
@M00689:251:000000000-CJTJ5:1:1101:20006:8422 1:N:0:9
CAGGATTAGATACCCTGGTAGTCCATGCCGTAAACGGTGGGCGCTAGGTGTAGGGGTCTTCCACGGCCTCTGTGTCGTAGCTAACGCATTAAGCGCCCCGCCTGGGGAGTACGGCCGCAAGGCTAAAACTCAAAGGAATTGACGGGGGCCCGCACAAGCGGCGGAGCATGTGGATTAATTCGATGCAACGCGAAGAACCTTACCTGGGCTTGACATACACCAGATCGCTGCAGAGATGTAGTTTCCCTTGTGGTTGGTGTACAGGTGATGCATGGCCGTCGCTGCAT
+
GGGGGGGGGGGGGGGGGGGGGGGGFGGGGGGGGGGGGGGDEGGGGGGGGGG<FFEEGGGGGGGGGGGGGGGGGGGGEGGGGGFFGGGGGGGFGGGGGGGGGGGGFGGGGGGGGGGGDGGEGGGGGGGGGGGGGGFDDCFGGGGGGGGGGGGDGGGEFGGGGGGGGDEGGGGGGGGG?FGGGC?FFGFGGDGGDE5:EFGGGGGGGGGFGGGGGGGGGFFGGG4CGGGG@CGF@9<FF?GGGGGGFFFFF?<DDFF:>FFFFFFBFFFAFFDFF4>@FFFF06?:>?F
@M00689:251:000000000-CJTJ5:1:1101:10898:8458 1:N:0:9
CAGGATTAGATACCCTGGTAGTCCATGCCGTAAACGGTGGGCGCTAGGTGTAGGGGTCTTCCACGGCCTCTGTGTCGTAGCTAACGCATTAAGCGCCCCGCCTGGGGAGTACGGCCGCAAGGCTAAAACTCAAAGGAATTGACGGGGGCCCGCCCAAGCGGCGGAGCATGTGGATTAATTCGATGCAACGCGAAGAACCTTACCTGGGCTTGACATACACCAGATCGCTTCAGAGATGTAGTTTCCCTTGTGGTTGGTGTACAGGTGATGCATGGCCGTCGCTGCAT
+
GGGGGGGGGGGGGGGGGGGGGGGGGGGGGGGGGGGGGGG+@EFGGFGCGGG<CF7+BFGFGFAE,+@BFGG,C@FF:F,,BF<,C=CEGGF,5C@FFGG+CEGGGGG=FBEE++@FGGCE++DFC3><DDFGF,,=8,@<>EBFFG>CEGGGG*F*BCE7<FC**=C8CFGGG79<9?E?F5<C?EG+25>75>E5+:8>F9EFG?*1:ED:7CC:7=*9FF**9<*5@3>=4@6*11C2:>FGFFFFF7>G*<>:0::FF=<9)=;2B)-56?)76B3709?BB49
@M00689:251:000000000-CJTJ5:1:1101:6065:8542 1:N:0:9
CAGGATTAGATACCCGGGTAGTCCATGCCGTAAACGGTGGGCGCGAGGTGTAGGGGTCTTCCACGGCCGCTGTGTCGTAGCTAACGCATTAAGCGCCCCCCCGGGGGAGTACGGCCGAGAGGCTAAAAATCAAAGGAATTGACGGGGCCCGGCACAAGCGGGGGACCCAGCGGATGAATCCGGAGAAACGAGAAGAAAATTACGGGGGTGCGAACAAGACCAGGTGGGTGAAGGGCTGAGGGTTCCCATGTGGTGGGTGTACAGGTGTAGCATGGACGGCGCTGCATGTGACT
+
D<EDF,FEGGGGC-<+6@+:@C<C;FA,CCFEGG,BC,D7@DF7+@FC6FFFDA7C:,::C,C6C=FE+@=E@FCD:,C7<9?EB@EF++CEEAC+6=+++3+@F@:3@8@=:CE7<**1>**,?<,8,,6:::FFF,,,778=:C<*1*=@7**;0**;:***/*/**2***:8*099+02**1*2<***275:0@**2+9+*2*::1**191*)2))*97/*0*2)0/***)*/)0*1/11*0)*)10-2*5)(4-47)*-54*/3*.4)-*.)05(,(-43-4<)-)-6>
@M00689:251:000000000-CJTJ5:1:1101:20767:8547 1:N:0:9
CAGGATTAGATACCCTGGTAGTCCATGCCGTAAACGGTGGGCGCTAGGTGTAGGGGTCTTCCACGGCCTCTGTGTCGTAGCTAACGCATTAAGCGCCCCGCCTGGGGAGTACGGCCGCAAGGCTAAAACTCAAAGGAATTGACGGGGGCCCGCACAAGCGGCGGAGCATGTGGATTAATTCGATGCAACGCGAAGCACCTTACCTGGGCTTGACATACACCAGATCGCTGCAGAGATGTAGTTTCCCTTGTGGTTGGTTTACAGGTGATGCATGGTTGTCGCTGCAT
+
GGGGGGGGGGGGGGGGGFGGGGGGGGGGGEGGGGGGGGGGEGGGGCEGFGG<FG>@FGFGGFFGFGGGGGGFG<FGGGGGGGGCCFFGGGGGGGGGGGGDGGG@@EFFEGFGG7FGCGE>F<FG<<,FFFGFG<DCFFFGGGG::FCEEGGDGEG@:8=<<F4*C5EGFCF7E9AFCC:CF5:ECEGGGCEC:E5/CFGGGGGGG9:CFGG59C?F*=?F<<*>DFEGF*>@)/7C?FGC*>:>4769B:>4C>F4(-(04@><)9@AF<4):?F@F)4<?:?1>?A
@M00689:251:000000000-CJTJ5:1:1101:6054:8555 1:N:0:9
CAGGATTAGATACCCTGGTAGTCCATGCCGTAAACGGTGGGCGCTAGGTGTAGGGGTCTTCCACGGCCTCTGTGTCGTAGCTAACGCATTAAGCGCCCCGCCTGGGGAGTACGGCCGCAAGGCTAAGACTCAAAGGAATTGACGGGGGCCCGCACAAGCGGCGGAGCATGTGGATTAATTCGATGCAACGCGAAGAACCTTACCTGGGCTTGACATACACCAGATCGCTGCAGAGATGTAGTTTCCCTTGTGGTTGGTGTACAGGTGTTGCATGGCCGTCGCTGCAT
+
GGGGGGGGGGGGGFFGGGGGGGFGGGGFGGGGGGGGGGGGGGGGGGGFFFFGGGGGGGGGGGGGGGGGGGGGGGGGGGGGGGGGGGGGGGGGGGGGGGGGGGGGGGGGGGGGGDEGGGGGGGGGGFCF9<FGGGGGGGGGGGGEEEGGGGDEECGGGGGGEEGGGD5FFG9CGFC+AC99:FGGGGFG6CEEDC5EGFFGGGG6<?FGFGG=CFFGGFFGGGGCF6FG:3)9)*17=F>FC:D:F6?A*).>CF@?B::F>@<4F4)850:<9@FF?>>>B02:9BF
@M00689:251:000000000-CJTJ5:1:1101:5513:8557 1:N:0:9
CAGGATTAGATACCCTGGTAGTCCATGCCGTAAACGGTGGGCGCTAGGTGTAGGGGTCTTCCACGGCCTCTGTGTCGTAGCTAACGCATTAAGCGCCCCGCCTGGGGAGTACGGCCGCAAGGCTAAAACTCAAAGGAATTGACGGGGGCCCGCACAAGCGGCGGAGCATGTGGATTAATTCGATGCAACGCGAAGAACCTTACCTAGGCTTGACATACACTAGATCGCTGCAGAGATGTAGTTTCCGTTGTGGGTGGTGTACAGGTGTTGCATGGGTGTCGCTGAAT
+
FFGGGGGGGGGGGGGGGGGGGGGGGCFGGGGGGGGGGGGGG8@FGGGGCEGCEFDCCC8FC,C,B:FF@FEFGFFFEFE=AAEF,B@FEGGGGFEDFGGGGGGGFGDCFFGF7FCFCEGGEGDDEFGGFGGGGGGGGGDGGD,@FGGGGG7>4*1::CF@FCCEGCEEDF9@F:CC@FDG:8<9<CC?+:CCCGEEGEGGGG+ACEGGD8C5*++*:0***29:F2/955>66*C7=6>>F*0:6*)./.4<5)0:B??)4@):5F?>E?))5@4)0.,)-8(((.4
@M00689:251:000000000-CJTJ5:1:1101:6070:8561 1:N:0:9
CAGGATTAGATACCCTGGTAGTCCATGCCGTAAACGGTGGGCGCTAGGTGTAGGGGTCTTCCACTGCCTCTGTGTCGTAGCTAACGCATTAAGCGCCCCGCCTGGGGACTACGCCCGCAAGGCTAAGACTCAAATGAATTAACGGGGGCCCGCTCAACCGACGAAGCATGTGGATTAATTCTATGCAACGCGAAGAACCTTACCTGGGCTTAACATACAACAGATCTCTGCAGCAATTTACTTTCCCTTGTTGTTGTTGTCTGGGTTTTGCATGGCAGTCGCTACATCTGACT
+
G9FFGFFG9,EECCFG9DEFFFFGFGG8CC@FEFG7,8<@@@+@FEG,C;CFC<F7BCCFGFGG,6CFFFGCECF9:DF:BFFGE:CGGE9FFE+CBFE+@CF9?F+++:4BC+@>::FFG+AFGF,<>FFDDC,,9C9D,:C+++@+4F78@*5C9,>**4**4*4@FFBCF,+4?9CF>++513225*/*=:*AFG*0ACG??F/22CC+:CFDFFF*7<*9>4+:*29=))**/**;*2::*19665)*0>F?7:1))*)()))-737><*)))).((3((-5)))))))
@M00689:251:000000000-CJTJ5:1:1101:23548:8580 1:N:0:9
CAGGATTAGATACCCTGGTAGTCCACGCCGTAAACGATGAATGCTAGCCGTTGGGCAGCTTGCTGTTCAGTGGCGCAGCTAACGCATTAAGCATTCCGCCTGGGGAGTACGGCCGCAAGGTTGAAACTCAAAGGAATTGACGGGGGCCCGCACAAGCGGTGGAGCATGTGGTTTAATTCGATGCAACGCGAAGAACCTTACCTGGGCTTGACATACACCAGATCGCTGCAGAGATGTAGTTTCCCTTGTGGTTGGTGTACAGGTGGTGCATGGTCGTCGCTGCAT
+
GGGGGGGGGGGGGGGGGGGGGGGGGGGGGGGGGGGGGGGGGGGGGGFGGGGGGGGGGGGGGGGGEGGGGGGGGGFGGGGGGGGGGDFGGGGGGGGGGGGGGGGGGGGGGGGGGGGEFGGGGGGGGGGGGGGGGGGGGGGDGGGGGGGGGGGDGGFFGEGGGGGGGGGGGGGGGGGGGGGGFGGGGFGGEG*C=ECGGGGGGGGG=FGGGEGFGGGGGFFDGGGGGGGGEFF9FFGFF?DFGGGGFFFFFFFGD3BB0:ABAF?BFFF<F)6A2FF>EF>FB:9?A
@M00689:251:000000000-CJTJ5:1:1101:24604:8582 1:N:0:9
CAGGATTAGATACCCTGGTAGTCCATACCGTAAACGGTGGGCGCTAGGTGTAGGGGTCTTCCACGGCCTCTGTGTCGTAGCTAACGCATTAAGCGCCCCGCCTGGGGAGTACGGCCGCAAGGCTAAAACTCAAAGGAATTGACGGGGGCCCGCACAAGCGGCGGAGCATGTGGATTAATTCGATGCAACGCGAAGAACCTTACCTGGGCTTGACATACACCAGATCGCTGCAGAGATGTAGTTTCCCTTGTGGTTGGTGTACAGGTGGTGCATGGTCGTCGCTGCAT
+
GGGGGGGGGGGGGGGGGGGGGGGGGFFGGGGGGGGGEGGGGGGGGGGGGGG<FGGGGGGGGGDGGGGGGGGGGGGGGGFGGGGGGGGGGGGGGGGGGGGGGGGGGGGEGGGGGGGGGGGGGGGGGGGGGGGGGGGGGGGGGGGGGGGGGGGGGGGGGGGGGGGEDGGGFGGGFGGGGGGGCGGGGGGGGGGGGDEGGGGFGGGGGGGGGFGGGGGGGFFGGGDGGGGDFGGFFBGCBFGFFGGFFFFFFFFGGFF?BBFFFFFFFFFFFFFFFFFFFBFFFFFF9>A
@M00689:251:000000000-CJTJ5:1:1101:9007:8628 1:N:0:9
CAGGATTAGATACCCTGGTAGTCCATGCCGTAAACGGTGGGCGCTAGGTGTAGGGGTCTTCCACGGCCTCTGTGTCGTAGCTAACGCATTAAGCGCCCCGCCTGGGGAGTACGGCCGCAAGGCTAAAACTCAAAGGAATTGACGGGGGCCCGCACAAGCGGCGGAGCATGTGGATTAATTCGATGCAACGCGAAGAACCTTACCTGGGCTTGACATACACCAGATCGCTGCAGAGATGTAGTTTCCCTTGTGGTTGTTGTACAGGTGCTGCATGGCCGTCGCTGCAT
+
GGGGGGGGGGGGGGGGGGGGGGGGGGGGGGGGGGGGGGG+@DFGFFCGGGGDCFECFGGGGGCF,:CFGGGEGGGGEGF@FGFEGCGFGGGG<F7FGGGEGGGFDGG:FFCFFCGGGG>CFGFGDDA>FFGGFFGC>FGGGGGGGGGGGGGGG7FGGCGGEFGDEGEGGGGCFCFG?CGGG@9F@EGEGGEECEGGFGGGGCFGGGFFGGGEGGGGFFFGFG<FCD5DF<DF?F39?=FFGGFG@FFFF)<F3>F<,41FDFFF)?9:F<?:AB>FF)42>>?<B>A
@M00689:251:000000000-CJTJ5:1:1101:13586:8671 1:N:0:9
CAGGATTAGATACCCTGGTAGTCCATGCCGTAAACGGTGGGCGCTAGGTGTAGGGGTCTTCCACGGCCTCTGTGTCGTAGCTAACGCATTAAGCGCCCCGCCTGGGGAGTACGGCCGCAAGGCTAAAACTCAAAGGAATTGACGGGGGCCCGCACAAGCGGCGGAGCATGTGGATTAATTCGATGCAACGCGCAGAACCTTACCTGGGCTTGACATACACCAGATCGCTTCAGAGATGTAGTTTCCCTTGTGGTTGGTGTACAGGTTATGCATGGCCGTCGCTGCCTCTTTCT
+
GGGGGGGGGGGCFGGGGGGGGGGGGGGGGGGGGGGGGGGD@FGGGGGGGGG9CFE7FGGGGGGG@CFGGGGAFGGGCGGGGG9EG@GGGGGFEGGGGGGCGGGFDFC?7C=F:FFFDGDDCFGGCDFCFGGGGFGGCFFDFFFGGEDGEGGGG*F*B8F@FF8CCEGGGGGGG7EGCFFGGF?F+AC??/C=*:CC8EGGG?FGG9C5AFGG4@7:CF@FGGFGCC=DF*58@*9FF*>:CFGGFFFBF)69<FF1(42@<F<<5=6)=)5-<@5>FDB;(-4(-(4:?)-5A
@M00689:251:000000000-CJTJ5:1:1101:19655:8787 1:N:0:9
CAGGATTAGATACCCTGGTAGTCCATGCCGTAAACGGTGGGCGCTAGGTGTAGGGGTCTTCCACGGCCTCTGTGTCGTAGCTAACGCATTAAGCGCCCCGCCTGGGGAGTACGGCCGCAAGGCTAAAACTCAAAGGAATTGACGGGGGCCCGCACAAGCGGCGGAGCATGTGGATTAATTCGATGCAACGCGAAGAACCTTACCTGGGCTTGACATACACCAGATCGCTGCAGAGATGTAGTTTCCCTTGTGGTTGGTGTACAGGTGATGCATGGCCGTCGCTGCAT
+
GGFFFGGGGGGGCFFGFGGGEGGGGGGGGGGGFGGEGGG>CFGEGECFG@ECFFEGGGGGGGGG:FGEGGGDGGGGGGD@FGFGG7FFGGEAFGGGGGGGDGGDDGDF7FEGGDGGGGCFCFFG?FCFGFGG?>ACFFGGG9F@FGGEGGG*CEGGG8CCCFCCC*:EFEEFF7FGGCGGG5<EFGGCEEEGCCCCC88EGGGGGFCFGFGGDCFFGFFG475<CC=D>3C6FBF4FFGCCCGG==@>FFF<5FF?626;AFFA4?64@AFD<?)7F>>B07?09:B
@M00689:251:000000000-CJTJ5:1:1101:26309:8799 1:N:0:9
CAGGATTAGATACCCTGGTAGTCCATGCCGTAAACGGTGGGCGCTAGGTGTAGGGGTCTTCCACGGCCTCTGTGTCGTAGCTAACGCATTAAGCGCCCCGCCTGGGGAGTACGGCCGCAAGGCTAAAACTCAAAGGAATTGACGGGGGCCCGCACAAGCGGCGGAGCATGTGGATTAATTCGATGCAACGCGAAGAACCTTACCTGGGCTTGACATATACAGGATCGCTGCAGAGATGTAGTTTCCCTTGTGGCTTGTATACAGGTGGTGCATGGCCGTCGCTGCAT
+
GGGGGGGGGGGGGGGGGGGGGGGFGGGGGGGGGGGGGGGGGGGGGGGGGGGFGGGGGGGGGGGGGGGGGGGGGGGGGGGGGGGGGGGGGGGGGGGGGGGGGGGGGGGGGGGGGGGGGGGGGGGGCGGGGFGGGFGGGGGGGFGGGGGGGGGGGGGDGFGGGGGGGEEDGGFGGGGFGGGFFGGGGGGGGDEG5CGEGGEFGGGGGGGGGGFGDGGGGFFGG7<FGFGGFGGFFFFGFFGFGGGGFFFFF4ADGFFBFF<FFFFAFFFFF?F?AFFFFFFFFFFFFFF
@M00689:251:000000000-CJTJ5:1:1101:12555:8853 1:N:0:9
CAGGATTAGATACCCTGGTAGTCCATGCCGTAAACGGTGGGCGCTAGGTGTAGGGGTCTTCCACGGCCTCTGTGTCGTAGCTAACGCATTAAGCGCCCCGCCTGGGGAGTACGGCCGCAAGGCTAAAACTCAAAGGAATTGACGGGGGCCCGCACAAGCGGCGGAGCATGTGGATTAATTCGATGCAACGCGAAGAACCTTACCTGGGCTTGACATACACCAGATCGCTGCAGAGATGTAGTTTCCCTTGTGGTTGGTGTACAGGTGCTGCATGGCCGTCGCTGCAT
+
GGGGGGGGGGGGGGGGGGGGGGGGFGGGGGGGGGGGGGGGEGGGGGGGGGGFGGD>FGGGGGGGGGGGGGGCGGGGEGGFGGFGGDGGGGGGCFGGGGGGGGGGGGG=CF<FDFFGGGGGGGGGGGGGGGGGGGGFDFGGGGGGGGGGGGGGGGGEFCGEGGGEEEGFGGGGGGGGGGGGGGFGGGFFGCEGGEG>EGGGGGGGGFFGGGGGGGGGGFFGFFFGGGCDF5DFFFG:FFFFFGGGFFFFFFAGCFF0>FFFFFD2?F4:F2<7AB>@F369>;?:33A
@M00689:251:000000000-CJTJ5:1:1101:20098:8860 1:N:0:9
CAGGATTAGATACCCTGGTAGTCCATGCCGTAAACGGTGGGCGCTAGGTGTAGGGGTCTTCCACGGCCTCTGTGTCGTAGCTAACGCATTAAGCGCCCCGCCTGGGGAGTACGGCCGCAAGGCTAAAACTCAAAGGAATTGACGGGGGCCCGCACAAGCGGCGGAGCATGTGGATTAATTCGATGCAACGCGAAGAACCTTACCTGGGCTTGACATACACCAGATCGCTGCAGAGATGTAGTTTCCCTTGTGGTTGGTGTACAGGTGCTGCATGGCCGTCGCTGCAT
+
GGGFGGGGGGGGGEGGGFGGFFFFGGGGGGGGGCFEGFF+@CCGGGGGFGG,FFECFGGGGGGGDGGGGGGFGGGGGGGGGGGGGGGGGGGGGGGGGGGGGGGGGGECFGGGGGGGGGGGGGGGGGGGGGGGGGGGGGGEFGGGDDGDGGGGD8FGGGGGGGD>EGGGGG@FGGGFGGGGGGGGGGGGGGGGCECGGGGFGFGGGDFGGGGGGGGGDFFGGGGGFFGGF3<::6FGBFFFC*?F4=FDFFFGGFF?6<6F>BA>?=)5?ABFF=FFFF99>FF090A
@M00689:251:000000000-CJTJ5:1:1101:23246:8869 1:N:0:9
CAGGATTAGATACCCTGGTAGTCCATGCCGTAAACGGTGGGCGCTAGGTGTAGGGGTCTTCCACGGCCTCTGTGTCGTAGCTAACGCATTAAGCGCCCCGCCTGGGGAGTACGGCCGCAAGGCTAAAACTCAAAGGAATTGACGGGGGCCCGCACAAGCGGCGGAGCATGTGGATTAATTCGATGCAACGCGAAGAACCTTACCTGGGCTTGACATACACCAGATCGCTGCAGAGATGTAGTTTCCCTTGTGGTTGGTGTACAGGTGCTGCATGGTCGTCCTGCAT
+
GFGGGGGGGGGGGGGGGGGGGGGGGGGGGGGGGGGGGGGGGGGGGGGGGGGGGGGGGGGGGGGGGGGGGGGGGGGGGGGGGGGGGGGGGGGGGGGGGGGGGGGGGGGGGGGGGGGGGGGGGGGGGGGGGGGGGGGGGGGGGGGGGGGGGGGGGGGGGGGGGGGGGGGGGGGGGFCFGGGGGGGCFGGGGGGDCEGGGGGGGGGGGGGGGGGGGGGGGFFFGGGGGGGGFGGFFFGGFF**:7DGFBFD4FAGGFFFFFFFFF99FFFDFB?,6@>=?B><?BFFFF
@M00689:251:000000000-CJTJ5:1:1101:13720:8876 1:N:0:9
CAGGATTAGATACCCTGGTAGTCCATGCCGTAAACGGTGGGCGCTAGGTGTAGGGGTCTTCCACGGCCTCTGTGTCGTAGCTAACGCATTAAGCGCCCCGCCTGGGGAGTACGGCCGCAAGGCTAAAACTCAAAGGAATTGACGGGGGCCCGCACAAGCGGCGGAGCATGTGGATTAATTCGATGCAACGCGAAGAACCTTACCTGGGCTTGACATACACCAGATTGCTGCAGAGATGTAGTGTCCCTTGTGGTTGGTGTACAGGTTCTGCATGGCCGTCGCTGCAT
+
GGGGGGGGGFFGGGGGGGGGGGGGGGGGGGGGGGGGGGGGCGGGGGGGGGGDEFECGGGGGGFGGGGGGGG8FFGGCG=DFGDCF@FGGGFCEFGGGGGGGGGFCGGCGFFGEDGGGGGGDFGGFBBFFGGGGFGGDBFFDGGGGGGFEGGGGEGGGGGGGGEDEEG:FGGGG9FFCEGGGGDGFGGGGGGGGEECFGGGGGGGG?FFGGGGGGGGCFFGGG47CG+CF7D@?F3CF?FC>F*:@FFFFFB:DFF6>FBF<FB<4B*4F9A)64)8:79B>>?(425
@M00689:251:000000000-CJTJ5:1:1101:28291:8889 1:N:0:9
CAGGATTAGATACCCTGGTAGTCCATGCCGTAAACGGTGGGCGCTAGGTGTAGGGGTCTTCCACGGCCTCTGTGTCGTAGCTAACGCATTAAGCGCCCCGCCTGGGGAGTACGGCCGCAAGGCTAAAACTCAAAGGAATTGACGGGGGCCCGCACAAGCGGCGGAGCATGTGGATTAATTCGATGCAACGCGAAGAACCTTACCTGGGCTTGACATACACCAGATCGCTGCAGAGATGTAGTTTCCCTTGTGGTTGATGTACAGGTGGTGCATGGCTGTCGCTGCAT
+
GGGGGGGGGGGGGGGGGGGGGGGGGGGGGGGGGGGGGGGGGGGGGGGGGGGGGGGGGGGGGGGGGGGGGGGGGGGGGGGGGGGGGGGGGGGGGGGGGGGGGGGGGGGGGGGGGGGGGGGGGGGGGGGGGGGGGGGGGGGGGGGGGGGGGGGGGGGDGGGDGGGGGGGGGGGGGGGGGGGGGGGGGGGGGGGGGGGGGGGGGGGGGGGGGGGGGGGGGFFGCCGGGGGGFDGFFFGGFFGGGFGGFFF>FFFDDFF??FFFBFFF@F@?F?FB<BFFFEF?FFFF>>F
@M00689:251:000000000-CJTJ5:1:1101:7900:8896 1:N:0:9
CAGGATTAGATACCCTGGTAGTACATGCCGTAAACGGTGGGCGCGAGGTGTAGGGGTCTTCCACGGCCTCTGTGTCGTAGCTAACGCACTAAGCGCCACGCCTGGGGAGTACGGCCGCAAGGCTAAAACTAAAAGGAATAGACGGGGGCCCGCACAAGCGGCGGAGCATGTGGATAAATTCGCTGCAACGCGAAGAACAGTACCAGGGCTTGACATACACCAGATCGCTGCAGCGAGAGAGTTACCATGGTGGTTGGTGTATAGGTGTTGCATGGAGGTCGCGGCAT
+
F,CFCEAEGFGCD;@-CCF<@F,<,C@,68,@CDCFG@<:E8F+68CEFFCF<FGGE,ECFCCFGGCE7<=EGFGCCCCDFFFGGGGC++CEE8FE7++@4+,:4B::+C8,4:7>FC+@F>@FDFDA<>,:BFDG,<<,@>FECEDEE5*:*8:*<FF*=1=E518E<@<99<++00<+:8/*/*2+<7:5:158<>*8<?E@+3:*10*2>8E*:6?*9>FFG27*05C4?)1))))/12C**1/6*7)07).(41:FA*))//*.),)4)=>))0-41;(39((
@M00689:251:000000000-CJTJ5:1:1101:18689:9060 1:N:0:9
CAGGATTAGATACCCTGGTAGTCCATGCCGTAAACGGTGGGCGCTAGGTGTAGGGGTCTTCCACGGCCTCTGTGCCGTAGCTAACGCATTAAGCGCCCCGCCTGGGGAGTACGGCCGCAAGGCTAAAACTCAAAGGAATTGACGGGGGCCCGCACAAGCGGCGGAGCATGTGGATTAATTCGATGCAACGCGAAGAACCTTACCTGGGCTTGACATACACCAGATCGCTGCAGAGATGTAGTTTCCCTTGTGGTTGGTGTACAGGTGCTGCATGGTCGTCGCTGCAT
+
GGGGGGGGGGGGGGGGGGGGGGGGDFGGGEGGGGGGGGGD+,CFGBFDFGGGGFGEGEFEGGGG@@FGGGG<FGGGDGGGGGGDGEGGGGFGGGGG@FGGGGGGCGECFGFGGD@FGGDGGGGGGGGGGGGGGGG?8FGGCBFGGGGDGGGDG8FGGFGECF7EE5>FGGGGG@CFGFGGG=CFFGGGGGGGGGEGGGGGGGGGGGGGGGFGGGGGGFFG49DC6CC<FCD??FGFFFCF*:CFFFF<6)6>*<5((42F)9<D4=64?>28AF4BB@;B>6:6>B4
@M00689:251:000000000-CJTJ5:1:1101:15366:9074 1:N:0:9
CAGGATTAGATACCCTGGTAGTCCATGCCGTAAACGGTGGGCGCTAGGTGTAGGGGTCTTCCACGGCCTCTGTGTCGTAGCTAACGCATTAAGCGCCCCGCCTGGGGAGTACGGCCGCAAGGCTAAAACTCAAAGGAATTGACGGGGGCCCGCACAAGCGGCGGAGCATGTGGATTAATTCGATGCAACGCGAAGAACCTTACCTGGGCTTGACATACACCAGATCGCTGCAGAGATGTAGTTTCCCTTGTGGTTGGTGTCCAGGTGCTGCATGGCTGTCGCTGCCT
+
GGGGGGGFGGGGGGGGGGGGGGGGFGGGGGGGGGGGGGC77FEGGGGGGGGGGGGDGGGGGGGGCEGGGGGAFGGGEGFFFGFFFFGEGGG9?FFGGGGGGGGFDGC4>FBFF@FFGGGGDDGGGGGGGGGF<DE8D<@=<ECFDGCFGDGGGCG7BCFGGGCDC5C@FCFD7<CG6CFFGFGGGGG?@=GD2>EGGGFGG7<EE:==FGGGGGGFGF?GGDCCFF5DF*9@?@37@4?**:CGF@FDF:>6C@>3944F)@<7)9)2B<?0>?8:FDFF(,402()
@M00689:251:000000000-CJTJ5:1:1101:28271:9076 1:N:0:9
CAGGATTAGATACCCTGGTAGTCCATGCCGTAAACGGTGGGCGCTAGGTGTAGGGGTCTTCCACGGCCTCTGTGTCGTAGCTAACGCATTAAGCGCCCCGCCTGGGGAGTACGGCCGCAAGGCTAAAACTCAAAGGAATTGACGGGGGCCCGCACAAGCGGCGGAGCATGTGGATTAATTCGATGCAACGCGAAGAACCTTACCTGGGCTTGACATACACCAGATCGCTGCAGAGATGTAGTTTCCCTTGTGGTTGGTGTACAGGTGCTGCATGGTCGTCGCTGCAT
+
GGGGGGGGGGGGGGGGGGGGGGGGGGGGGGGGGGGGGGGGGGGGGGGGGGGGGGGGGGGGGGGGGGGGGGGGGGGGGGGGGGGGGGGGGGGGGGGGGGGGGGGGGGGGGGGGGGGGGGGGGGGGGGGGGGGGGGGGGGGGGGGGGGGGGGGGGGGGGGGGGGGGGGGGGGGGGGGGGGGGGGGGGGGGGGGGGGGGGGGGGGGGGGGGGGGGGGGGGFFGGGGGGGGGFGGFFFGFFFGGGGGGFFFFFFFGGFFBBFFFFFADFF48BDDFFFFFFFFFFFFFFFF
@M00689:251:000000000-CJTJ5:1:1101:27439:9113 1:N:0:9
CAGGATTAGATACCCTGGTAGTCCATGCCGTAAACGGTGGGCGCTAGGTGTAGGGGTCTTCCACGGCCTCTGTGTCGTAGCTAACGCATTAAGCGCCCCGCCTGGGGAGTACGGCCGCAAGGCTAAAACTCAAAGGAATTGACGGGGGCCCGCACAAGCGGCGGAGCATGTGGATTAATTCGATGCAACGCGAAGAACCTTACCTGGGCTTGACATACACCAGATCGCTGCAGAGATGTAGTTTCCCTTGCGGTTGGTGTACAGGTGTTGCATGGTCGTCGCTGCAT
+
GGGGGGGGGGGGFGGGGGGGGGGGG<FFGGGGGGGGGGGGG,FGGGGGGGGAFGCCGGEG,CEF,C@@F,CE<,9C:,969,?FC:>FEF<FAFCFEGG7:F:=FGGDCB=<?F=F@EFF@FC,,BDGCBFGGGEGDGGGFFAEGGGGDEGGGGGDC:21<BCCEEG8:<:7C<CFGFCFG:<<<>ECFCCCCGC;F8E>C7+<C<EF5CGC<CC:*16C07FC47*3>3CF?6*21*2*2:7:@FFAF@(9DD>90:<FFFB>FF6<DBFFFFF99B>?;2::1>B
@M00689:251:000000000-CJTJ5:1:1101:18390:9169 1:N:0:9
CAGGATTAGATACCCTGGTAGTCCATGCCGTAAACGGTGGGCGCTAGGTGTGGGGGTCTTCCACGGCCTCTGTGTCGTAGCTAACGCATTAAGCGCCCCGCCTGGGGAGTACGGCCGCAAGGCTAAAACTCAAAGGAATTGACGGGGGCCCGCACAAGCGGCGGAGCATGTGGATTAATCCGCAGTAACGCGAAGAACCTTACCTGGGCTTGATATATACCAGATTGCTTCAGAGTCGTAGTTTTTCTTTTGGTTGGTTTACAGTTTTTGTATGGCTGTCGCTGCATCTGCCT
+
GGGGGGGGGGGGGGGCFFGGFD,E<<<F,CGEGGGGGGGED,F@FCFFGGGCCGD:C:EF,CFCC:F+BFGGE<CE6C<?FE?FGGE:4=??A,>FGFG7++B4FDGC:4=EC@CFC>FC=++3DF<=CDFGGGG7:DFGCAB:<::B@<C*=CFE78BG*<8588C*<<FC++<+<+3+0***/*<<+**1:*:C+A*;0+C:EC***;9/9+ADC*8:D=6*9*+*10*****0*09**12;*.0.8*-:DFF(1<(7,1:<6*1)8(.)6775)).)(3(39?A)6-)5>
@M00689:251:000000000-CJTJ5:1:1101:22729:9188 1:N:0:9
CAGGATTAGATACCCTGGTAGTCCACGCTGTAAACGATGGGTACTAGGCTGGGCGGGTCTTGACCCCTGCTGAGCCGGCGCTAACGCACTAAGTACCCCGCCTGGGAAGTACGGTCGCAAGACTAAAACTCAAAGGAATTGACGGGGGCCCGCACAAGCGGTGGATCATGTGGTTTAATTCGAAGCAACGCGAAGAACCTTACCTGGGTTTGACATCTCCGGACAGCTGTAGAGATACAGTCTTTGTAGCAATACAACCGGAAGACAGGTGTGGCATGGTCGTGCATGCAT
+
GGGGGGGGGGGGGGGGGGGGGGGGGFGGEGGGGGGGGGG7DCEGGGGF@CE@B<FGG7FFGGFFG@=FGFFFEFGC@7>:BCE:4BC=4@ED=FGCEGCFF=?FGGGFFA@FF:DCF:FFFA>CFGGGEGFGFFGCGAF,DFCCGGGCG*:118<BCFDF><CE=+?<BCBGGGGGGFGF7CGGG5@FG5::>C=EGG5@C:FFCCFFGG<5FGGGF*1:5>D9D3*C60?FFBFG4*:*22:FF=14*9)27*).5?4B(799576?5-(5(7:5*03<A1(-((.<326
@M00689:251:000000000-CJTJ5:1:1101:24218:9211 1:N:0:9
CAGGATTAGATACCCTGGTAGTCCATGCCGTAAACGGTGGGCGCTAGGTGTAGGGGTCTTCCACGGCCTCTGTGTCGTAGCTAACGCATTAAGCGCCCCGCCTGGGGAGTACGGCCGCAAGGCTAAAACTCAAAGGAATTGACGGGGGCCCGCACAAGCGGCGGAGCATGTGGATTAATTCGATGCAACGCGAAGAACCTTACCTGGGCTTGACATACACCAGATCGCTGCAGAGATGTAGCTTCCCTTGTGGTTGGTGTACAGGTGTTGCATGGCTGTCGCTGCAT
+
GGGGGGGGGGGGGGGGGGGGGGGGGGGGGGGGGGGGGGGGGGGGGGGGGGGGFGGGGGGGGGGGGGGGGGGGGGGGGGGGGGGGGGGGGGGGGGGGGGGGGGGEFGGGGGGGGGGGGGDECGGGGGGGGFGGGGGGGGGGGGGGDEGDGGGGCEGGGEFGGGEGGGGGGGGGGGGGGF?FGFFGCE9EFCEGG5CCFGGCFFGGGGCFGGGGFGGCCFFGGCFGGGGGF<GFFFDGF=FGGGGGFFFFBF<GCFFF9?:58FBBFFFFFFFBB?FF?@2<?<:BFFF
@M00689:251:000000000-CJTJ5:1:1101:21909:9214 1:N:0:9
CAGGATTAGATACCCTGGTAGTCCATGCCGTAAACGGTGGGCGCTAGGTGTAGGGGTCTTCCACGGCCTCTGTGTCGTAGCTAACGCATTAAGCGCCCCGCCTGGGGAGTACGGCCGCAAGGCTAAAACTCAAAGGAATTGACGGGGGCCCGCACAAGCGGCGGAGCATGTGGATTAATTCGATGCAACGCGAAGAACCTTACCTGGGCTTGACATACACCAGATCGCTGCAGAGATGTAGTTTCCCTTGTGGTTGGTGTACAGGTGCTGCATGGTTGTCGCTGCAT
+
GGGGGGGGGGGGGGGGGGGGGGGGGGGGGGGGGGGGGGGGGGGGGGGGGGGGGGGGGGGGGGGGGGGGGGGGGGGGGGGGGGGGGGGGGGGGGGGGGGGGGGGGGGGGGGGGGGGGGGGGGGGGGGGGGGGGFGGGGGGGGGGGGGGGGGGGGGGGGGGGGGGGGGGGGGGGGGGGGGGGGGGGGGGGGGGGGGGGGGGGGGGGGGGGGGGGGGGGGFFGGGGGGGGGFGGFFFGDFFGGGGGGFFFDFFFGGFFF;:?FFFFFFFFFFF?0AF:?FFFF<?B<0(<
@M00689:251:000000000-CJTJ5:1:1101:13659:9228 1:N:0:9
CAGGATTAGATACCCTGGTAGTCCATGCCGTAAACGGTGGGCGCTAGGTGTAGGGGTCTTCCACGGCCTCTGTGTCGTAGCTAACGCATTAAGCGCCCCGCCTGGGGAGTACGGCCGCAAGGCTAAAACTCAAAGGAATTGACGGGGGCCCGCACAAGCGGCGGAGCATGTGGATTAATTCGATGCAACGCGAAGAACCTTACCTGGGCTTGACATACACCAGATCGCTGCAGGGATGTAGTTTCCCTTGTGGTTGGTGTACAGGTGCTGCATGGCTGTCGCTGCAT
+
GGGGGGGGGGGGGGGGGGGGGGGGGGGGGGGGGGGGGGGGGGGGGGGGGGGGGGGGGGGGGGGGGGGGGGGGGGGGGGGGGGGGGGGGGGGGGGGGGGGGGGGGGGGGGGGGGGGGGGGGGGGGGGGGGGGGGGGGGGGGGGGGGGGGGGGGGGGGGGGGGGGGGGGGGGGGGGGGGGGGGGGGGGGGGGGGGGGGGGGGGGGGGGGGGGGGGGGGGFFGGGGGGGGGFGGFFFGCFDDCF7>>9FFABF<FDFFFF?FFFFFFFFFFFFFFFFFFFD?<::?F;BF
@M00689:251:000000000-CJTJ5:1:1101:5111:9237 1:N:0:9
CAGGATTAGATACCCTGGTAGTCCATGCCGTAAACGGTGGGCGCTAGGTGTAGGGGTCTTCCACGGCCTCTGTGTCGTAGCTATCGCATTAAGCGCCCCGCCTGGGGAGTACGGCCGCAAGGCTAAAACTCAAAGGTATTGACGGGCGCCCGCACAAGCGGCGGCGCATGTGGTTTATTTCGATGCAACGCGAAGAACCTTACCTGGTCTTGACACACACCAGATCGCTGCAGACATGTAGTTTCCTCTGTGGCTGGTGTACAGGTGCTTCATGGCCGTCGCTGCCT
+
GGGGGFFGGGGGGGGGFGGGGGAFGFEFFFGEGGGGGGGGDCECGGGFEFG<FEGGGG<E,C96@CFGC@F@C<FG>E@=76C,:B,,,BFFD,@@C:CC+=:BCCF==4=FB+7>7=FG7FD3DF<,=,3=<<,3,37,3@FCGE+3@:CEGDEF,B:*>@EC*3**;E@C72**++0+28C0</<::=EGGG=8@888++<0+3/0+30+:<?*2855<CCGGF*/)1/9@?*9*6:77:*2/9*)0)-*9)018?B5)164<F6)1).)6@4F?DB;69::>(4
@M00689:251:000000000-CJTJ5:1:1101:22264:9304 1:N:0:9
CAGGATTAGATACCCTGGTAGTCTATGCCGTAAACGGTGGGCGCTAGGTGTAGGGGCCTGTTATGGGTTTCTGTGTCGTAGCTAACGCATTAAGCGCCCCGCCTGGGGAGTACGGCCGCAAGGCTAAAACTCAAAGGAATTGACGGGGGCCCGCACAAGCGGCGGAGCATGTGGATTAATTCGATGCAACGCGAAGAACCTTACCTGGGCTTGACATACACCAGATTGCTGCAGAGATGTAGTGTCCCTTGTGGTTGGTGTACAGGTGTTGCATGGTCGTCGCTGCAT
+
GGGGGGGGGGGGGGGGGGGGGGGGGGGGGGGGGGGGGGGGGGGGGGGGGGGGGGGGGGGGGGGGGGGGGGGGGGGGGGGGGGGGGGGGGGGGGGGGGGGGGGGGGGGGGGGGGGGGGGGGGGGGGGGGGGGGGGGGGGGGGGGGGGGGGGGGGGGGGGGGGGGGGGGGGGGGGGGGGGGGGGGGFGGGGGGGGGGGGGFFFGGGGGGGGFGGGFGGGFFGGGGGGGGGFGGFFFGGFFGFGGGGFFF?FFFGGFFBFFFFFFFFFFFFFFFFFFFFFFFBF>FFFFF9
@M00689:251:000000000-CJTJ5:1:1101:8248:9367 1:N:0:9
CAGGATTAGATACCCTGGTAGTCCATGCCGTAAACGGTGGGCGCTAGGTGTAGGGGTCTTCCACGGCCTCTGTGTCGTAGCTAACGCATTAAGCGCCCCGCCTGGGGAGTACGGCCGCAAGGCTAAAACTCAAAGGAATTGACGGGGGCCCGCACAAGCGGCGGAGCATGTGGATTAATTCGATGCAACGCGAAGAACCTTACCTGGGCTTGACATACACCAGATCGCTGCAGAGATGTAGTTTCCCTTGTGGTTGGTGTACAGGTGCTGCATGGTCGTCGCTGCATCTGGCT
+
GGGGGGGGGGGGFFGGGGGGGGGGGGGGGEGGGGGGGGGGGGGGGGGGGGGGGGGGGGGGGGGGGGGGGGGGGGGGGGGGGGGGGGGGGGGGGGGGGGGGGGGGGGGGGGGGGGGDFFDFGGGGGGFGGGGGGFGGGGGGGGGGGGGGGGGGGGGGGFGGFDEGDEGGGGGGGGCCGFGGGGGFFGGGGGGGGGGGGEFGGGGGGGGFGGGGFGGGGFFGGGDFGGGGFGGFFF3FFFG7>GGGFFFFFFFGGFFF>?FFFBB>@?@:FABFB4>@FDBFF9B6(36:A<))(
@M00689:251:000000000-CJTJ5:1:1101:24783:9369 1:N:0:9
CAGGATTAGATACCCTGGTAGTCCATGCCGTAAACGGTGGGCGCTAGGTGTAGGGGTCTTCCACGGCCTCTGTGTCGTAGCTAACGCATTAAGCGCCCCGCCTGGGGAGTACGGCCGCAAGGCTAAAACTCAAAGGAATTGACGGGGGCCCGCACAAGCGGCGGAGCATGTGGATTAATTCGATGCAACGCGAAGAACCTTACCTGGGCTTGACATACACCAGATCGCTGCAGAGATGTAGTTTCCCTTGTGGTTGGTGTACAGGTGCTGCATGGTCGTCGCTGCAT
+
GGGGGGGGGGGGGGGGGGGGGGGGGGGGGGGGGGGGGGGGGGGGGGGGGGGEGGGGGGGGGGGGGGGGGGGGGGGGGGGGGGGGGGGGGGGGGGGGGGGGGGGGGGGGGGGGGGGGGGGGGGGGGGGGGGGGGGGGGGGGGGGGGGGGGGGGGGGGGGGGGGGGGGGGGGGGGGGGGGGGGGGGGGGGGGGGGGGGGGGGGGGGGGGGGGGGGGGGGFFGGGGGGGGGFGGFFFG<FFGGGGGGFFFFFFFGGFFFFFFFBFFFFF@DFFFFFFF=?@FF>BFBFFB
@M00689:251:000000000-CJTJ5:1:1101:26877:9400 1:N:0:9
CAGGATTAGATACCCTGGTAGTCCATGCCGTAAACGGTGGGCGCTAGGTGTAGGGGTCTTCCACGGCCTCTGTGTCGTAGCTAACGCATTAAGCGCCCCGCCTGGGGAGTACGGCCGCAAGGCTAAAACTCAAAGGAATTGACGGGGGCCCGCACAAGCGGCGGAGCATGTGGATTAATTCGATGCAACGCGAAGAACCTTACCTGGGCTTGACATACACCAGATCGCTGCAGAGATGTAGTTTCCCTTGTGGTTGGTGTACAGGTGATGCATGGCCGTCGCTGCAT
+
GGGGGGGGGGGGGGGGGGGGGGGGGGGGGGGGGGGGGGGGGGGGGGGGGGGGGGGGGGGGGGGGGGGGGGGGGGGGGGGGGGGGGGGGGGGGGGGGGGGGGGGGGGGGGGGGGGGGGGGGGGGGGGGGGGGGGGGGGGGGGGGGGGGGGGGGGGGGGGGGGGGGGGGGGGGGGGGGGGGGGGGGGGGGGGGGGGGGGGGGGGGGGGGGGGGGGGGGGFFGFGGGGGGGFGGFFFGGFFGCFGFGFFFFFFFGGFFFFFFFAFFFFFFFFFFFFFFFFEFFFFFFFBA
@M00689:251:000000000-CJTJ5:1:1101:26894:9408 1:N:0:9
CAGGATTAGATACCCTGGTAGTCCATGCCGTAAACGGTGGGCGCTAGGTGTAGGGGTCTTCCACGGCCTCTGTGTCGTAGCTACCGCATTAAGCGCCCCGCCTGGGGAGTACGGCCGCAAGGCTAAAACTCAAAGGAATTGACGGGGGCCCGCCCAAGCGGCGGAGCATGTGGATTAATTCGATGCAACGCGAAGAACCTTACCTGGGCTTGACATACACCAGCTCGCTGCAGAGATGTAGTTTCCCTTGTGGTTGGTGTACAGGTGATGCATGGCCGTCGCTGCAT
+
GGGFGFGFGCEFGGGGGGGGGGGFGGGGGGGGGGGFGGDEDGGGGGGGGGGGGGGGGGGGGGGGGGGGGGGGGFFGGG?FDEF<FGGGGGG<FFGEGGECGGGGGGGGGGCF7FGGGCE7BFGF=FGCGG,F<<FGGFGGF=FGGGGGGGGGG*<F8EGGGECED=>FG7C:+@FEEFECDGGGC/<78=ECE5CEEGGGGGGG?CC=7C<=*<<?FFFGF59*2>5>D*7)9FFGFFGGC>:;FFFFF59<C>F<(4?F<@)6<F44@9A8944>FB;>13<:B(:
@M00689:251:000000000-CJTJ5:1:1101:9210:9469 1:N:0:9
CAGGATTAGATACCCTGGTAGTCCATGCTGTAAACGGTGGGCGCTAGGTGTAGGGGCCTGTTATGGGTTTCTGTGTCGTAGCTAACGCATTAAGCGCCCCGCCTGGGGAGTACGGCCGCAAGGCTAAAACTCAAAGGAATTGACGGGGGCCCGCACAAGCGGCGGAGCATGTGGATTAATTCGATGCAACGCGAAGACCCTTACCTGGGCTTGCCCTCCACCAGATTGCTGCAGAGATGTAGTGTCCCTTGTGTTTGGTGTACAGGTGGTGCATGGCCTTCGCTCCAT
+
GGGGGGGFGFFEFGGGGGGGGGGEGGGGGGGGGGGGGGGGGGEGGGGDFGGGE9CGGGGGGGGGC@FGGGGGGGCGGGG8FFGGGGFGCGGFC9ECF@FG:FGDE@F7+:CGGGEFE=FCFGGGGG<FAFDG<FFG,<B>F<FFFBGEGGGGGG7F@8FFB=CEG5EC*CAFFG+BC+<F>F5+<+8<9E5=:*:*;*;C0*0AFGC5A@GFC*7*9)>FFG***9:CFG*9))**0*2::DF:FF=?FF0:C0).88?>416)=?F5>B(64B=)>7)5>(3:(-(6
@M00689:251:000000000-CJTJ5:1:1101:27456:9498 1:N:0:9
CAGGATTAGATACCCTGGTAGTCCATGCCGTAAACGGTGGGCGCTAGGTGTAGGGGTCTTCCACGGCCTCTGTGTCGTAGCTAACGCATTAAGCGCCCCGCCTGGGGAGTACGGCCGCAAGGCTAAAACTCAAAGGAATTGACGGGGGCCCGCACAAGCGGCGGAGCATGTGGATTAATTCGATGCAACGCGAAGAACCTTACCTGGGCTTGACATACACCAGATCGCTGCAGAGATGTAGTTTCCCTTGTGGTTGGTGTACAGGTGCTGCATGGCCGTCGCTGCAT
+
GGGGGGGGGGGGGGGGGGGGGGGGGGGGGGGGGGGGGGGGGGGGGGGGGGGGGGGGGGGGGGGGGGGGGGGGGGGGGGGGGGGGGGGGGGGGGGGGGGGGGGGGGGGGGGGGGGGGGGGGGGGGGGGGGGGGGGGGGGGGGGGGGGGGGGGGGGGGGGGGGGGGGGGGGGGGGGGG6ECFGGGGGGGGGGGGGGGGGGGGGGGGGGGGGGGGGGGDFFFGGGGGGGGGFDGFFFGGFFGGGGGGFFFFFFBGDFFFBFFFFFD>FFFFFB??BFFFFFB>F>::B:>
@M00689:251:000000000-CJTJ5:1:1101:15213:9562 1:N:0:9
CAGGATTAGATACCCTGGTAGTCCATGCCGTAAACGGTGGGCGCTAGGTGTAGGGGTCTTCCACGGCCTCTGTGTCGTAGCTAACGCATTAAGCGCCCCGCCTGGGGAGTACGGCCGCAAGGCTAAAACTCAAAGGAATTGACGGGGGCCCGCACAAGCGGCGGAGCATGTGGATTAATTCGATGCAACGCGAAGAACCTTACCTGGGCTTGACATACACCAGATCGCTGCAGAGATGTAGTTTCCCTTGTGGTTGGTGTACAGGTGTTGCATGGCCGTCGCTGCAT
+
GGGGGGGGGGGGGGGGGGGGGGGGGGGGGGGGGGGGGGGGGGGGGGGGGGGGGGGGGGGGGGGGGGGGGGGGGGGGGGGGGGGGGGGGGGGGGGGGGGGGGGGGGGGGGGGGGGGGGGGGGGFFGGGGGGGGGGGGFGGGGGGGGGGDGGGGGCGGGEGGGGGEGGGGCFGGGGGGGGGGGGGGGEGGFCGGGGGGGCFGGGGGGGGGFGFEGGFFGFFGGGGGGCCGF3))9FFC*=7::DGCF4?AF?4DG>>BB?07<F>DFF:>B0<24B>FFF>>>>?B>(-
@M00689:251:000000000-CJTJ5:1:1101:16372:9597 1:N:0:9
CAGGATTAGATACCCTGGTAGTCCATGCCGTAAACGGTGGGCGCTAGGTGTAGGGGTCTTCCACGGCCTCTGTGTCGTAGCTAACGCATTAAGCGCCCCGCCTGGGGAGTACGGCCGCAAGGCTAAAACTCAAAGGAATTGACGGGGGCCCGCACAAGCGGCGGAGCATGTGGATTAATTCGATGCAACGCGAAGAACCTTGCCTGGGCTTGACATACACCAGATCGCTGCAGAGATGTAGTTTCCCTTGTGGTTGGTGTACAGGTGATGCATGGCCGTCGCTGCAT
+
GGGGFGGFGGGGGGGGGGGGGGGGGGGGGGGGGGGGGGGGGGGGGGGGGGGGGGGGGGGGGGGGGGGGGGGGGGGGGGGGGGGGGGGGGGGGGGGGGGGGGGGGGGGGGGGGGGGGGGGGGGGGGGGGGGGGGGGGGGGGGGGGGGGGGGGGGGGGGGGGGGGGGGGGGGFGGGGGGGGGGGGGGGGGGGGGGGGGGGGGGGGGGGGGGGGGGGGGGFFGGGGGGGGGFGGFFFGGFFGGGGGGFFFFFFDGGFFF>?BFAFFFFF?AFFFFFFF>FFFFFFFFFFB
@M00689:251:000000000-CJTJ5:1:1101:13533:9741 1:N:0:9
CAGGATTAGATACCCTGGTAGTCCATGCCGTAAACGGTGGGCGCTAGGTGTAGGGGTCTTCCACGGCCTCTGTGTCGTAGCTAACGCATTAAGCGCCCCGCCTGGGGAGTACGGCCGCAAGGCTAAAACTCAAAGGAATTGACGGGGGCCCGCACAAGCGGCGGAGCATGTGGATTAATTCGATGCAACGCGAAGAACCTTACCTGGGCTTGACATACACCAGATCGCTGCAGAGATGTAGTTTCCCTTGTGGTTGGTGTACAGGTGGTGCATGGCCGTCGCTGCAT
+
GGGGGGGGGGGGGGGGGGGGGGGGGGGFGGGGGGGGGGGGGGGGGGGGGGGGGGGGGGGGGGGGGGGGGGGGGGGGGGGGGGGGGGGGGGGGGGGGGGDGGGGGGGGGGGGGGGGGGGGGGGGGGGGGGGGGGGGGGGGGGGGGGGGGGGGGGGGGGGGGGGGGGGGGGGGGGGCGGGCGGGGGGGGGGGGGGGGGGGFCFGFGGGGGGECGGFGGGFFGFF<5F4A7;DG@FFG4*9:CDFGFBFFAFFFGGF>?B4?FF4<AFFF?>?BF9FFF@@91396<0(6
@M00689:251:000000000-CJTJ5:1:1101:13954:9781 1:N:0:9
CAGGATTAGATACCCTGGTAGTCCATGCCGTAAACGGTGGGCGCTAGGTGTAGGGATCTTCCAAGGCCTCTGTGTCGGAGCTAAAGCATTCAACGCCCCGGCTGGGGGAGACGGCCGGCAGGCTAAAACTCAAAAGGATTGGTGGGGGCCCGGACAAACGGCGGAGCATGTGGAATCAATAGATGCAACGCGGAGGAAATTACCTGAGCTTGGCATACCACAGATCACTGCAGAGATGTGTTTTCCCTTGTGGTTGGTTTACAGGTGCTGCATGGCTGTCGCTTCAT
+
GGGGGGGGGGGGGGGGGGGGGG9@EFFGGDGFGEGGCGGGG8@FFFG8EFEGGGE,CC,CCFF<CC<:FFGD,,<@@+++7BCF,C?89ECE,,68@FE++>+>CFG7++8D7:+@3+8@+>=C,BFF,@F,DA,@+@,@,,3+8CF**>*>****2,2*61:E/*3*,,7<,++33<+2*3+00+03+*1:*:**;*+32++3<+*:7@FF*++276.*0*7*2*+*97C*)*196****29C??7)/..9<5),7:(7(/)5)9))96)5A*557>07((-4()5
@M00689:251:000000000-CJTJ5:1:1101:13973:9790 1:N:0:9
CAGGATTAGATACCCTGGTAGTCCATGCCGTAAACGGTGGGCGCTAGGTGTAGGGGTCTTCCACGGCCTCTGTGTCGTAGCTAACGCATTAAGCGCCCCGCCTGGGGAGTACGGCCGCAAGGCTAAAACTCAAAGGAATTGACGGGGACCCGCACAAGCGGCGGAGCATGTGGATTAATTCGATGCAACGCGAAGAACCTTACCTGGGCTTGACATACACCAGATCGCTGCAGAGATGTAGTTTCCCTTGTGGTTGGTGTACAGGTGCTGCATGGCTGTCGCTGCAT
+
GGGGGFGGGGGGGGGGGGGGGGGGGGGGGGGEGGGGGGGGGGGGGGGGGGGGGGGGGGGGGGGGGGGGGGGGGGGGGGGGGGGGGGGGGGGGGGGGGGGGGGGGGGGGGGGGGGGGGGGGGGGGGGGGGGGGGGGGGGGGGGFEGGGGGGGGGGGGGGGGGGGGGEGGFGGGGGGGGFGCFGGGGGGGGGGGGGGGGGGGGGGCFGGGGGGG5+0:FFFGGGGGGGEDFDGFFFGGFFDGFFCFFFFBFFFGGF>:;0,<<FB<?F4>692?>FFFFDFF<?BFF:<
@M00689:251:000000000-CJTJ5:1:1101:19233:9861 1:N:0:9
CAGGATTAGATACCCTGGTAGTCCATGCTGTAAACGGTGGGCGCTAGGTGTAGGGGCCTGTTATGGGTTTCTGTGTCGTAGCTAACGCATTAAGCGCCCCGCCTGGGGAGTACGGCCGCAAGGCTAAAACTCAAAGGAATTGACGGGGGCCCGCACAAGCGGCGGAGCATGTGGATTAATTCGATGCAACGCGAAGAACCTTACCTGGGCTTGACATACACCAGATTGCTGCAGAGATGTAGTGTCCCTTGTGGTTGGTGTACAGGTGCTGCATGGCCGTCGCTGCATCTGTCTT
+
GGGGGGGGGGFGGGGGGGGGGGGGGGGGGGGGGGGGGGGGGGGGGGGGDGGEGGGGGGGGGGGGGGGGGGGGGGGGGGGGGGGGGFGGGGGGGGGGGGGGGGGGGGGCEGGGGGGGGGGGGGGGGGGGGGGGGGGGFGGGGGGGGGGGGGGGGGGGGGGGGGGGGGGGGGGFGGGCGG@9:FFGGGGGGFGGEGGEEGG>=FGGGGGGGGGGGGGGGFFGFGFCFFFGFGGFFFGFFFFDGGGGFFBFFFFFFE>?<F?FFFFAFFFFFAAFFFFF>F>F;>B?FFFFFFFFF<)
@M00689:251:000000000-CJTJ5:1:1101:13898:9939 1:N:0:9
CAGGATTAGATACCCTGGTAGTCCATGCCGTAAACGGTGGGCGCTAGGTGTAGGGGTCTTCCACGGCCTCTGTGTCGTAGCTAACGCATTAAGCGCCCCGCCTGGGGAGTACGGCCGCAAGGCTAAAACTCAAAGGAATTGACGGGGGCCCGCACAAGCGGCGGAGCATGTGGATTAATTCGATGCAACGCGAAGAACCTTACCTGGGCTTGACATACACCAGATCGCTGCAGAGATGTAGTTTCCCTTGTGGTTGGTGTACAGGTGCTGCATGGCCGTCGCTGCAT
+
GGGGGGGGGGGGGGGGGGGGGGGGGGGGGGGGGGGGGGGGGGGGGGGGGGGGGGGGGGGGGGGGGGGGGGGGGGGGGGGGGGGGGGGGGGGGGGGGGGGGGGGGGGGGGGGGGGGGGGGGGGGGGGGGGGGGGGGGGGGGGGGGGGGGGFGGGGGGGGGGGGGGGGGGGGFFGGFGGGGGGGFFGGGGGGGGGGGGFGGGGGGGGGGGGGGGGCGGGFFGCGGGGDGGFCDFFFC0*9FGGFGGFFFFFFFGGFFBFFFF>FDB4??DFFBF2?F>FF3>FFFF>:9
@M00689:251:000000000-CJTJ5:1:1101:21241:9939 1:N:0:9
CAGGATTAGATACCCTGGTAGTCCATGCCGTAAACGGTGGGCGCTAGGTGTAGGGGTCTTCCACGGCCTCTGTGTCGTAGCTAACGCATTAAGCGCCCCGCCTGGGGAGTACGGCCGCAAGGCTAAAACTCAAAGGAATTGACGGGGGCCCGCACAAGCGGCGGAGCATGTGGATTAATTCGATGCAACGCGAAGAACCTTACCTGGGCTTGACATACACCAGATCGCTGCAGAGATGTAGTTTCCCTTGTGGTTGGTGTACAGGTGTTGCATGGCTGTCGCTGCAT
+
FGGGGGGGGGGGGGGGGGGGGGGGGGGGGGGGGGGGGGGGGGGGGGGGGGGGGGGGGGGGGGGGGGGGGGGGGGGGGGGGGGGGGGGGGGGGGGGGGGGGGGGGGGGGGGGGGGGGGGGGGGGGGGGGGGGGGGGGGGGGGGGGGGGGGGGGGGGGGGGGGGGGGGGGFGFGGFFGGGGGGGGGGGGGGGGGGGGGGGGGGGGGGGGGGGGGGGGGGFFGGGGGGGGGFGGFFFG7FFGGGGGG4BFFFFAGDFFFFFFFFFFBFFFFFFADFFFFFFFBF::?FFF
@M00689:251:000000000-CJTJ5:1:1101:19455:9978 1:N:0:9
CAGGATTAGATACCCTGGTAGTCCATGGCGTAAACGGTGGGCGCTAGGTGTAGGGGTCTTCCACGGCCTCTGTGTCGTAGCTAACGCATTAAGCGCCCCGCCTGGGGAGTACGGCCGCAAGGCTAAAACTCAAAGGAATTGACGGGGGCCCGCACAAGCGGCGGAGCATGTGGATTAATTCGATGCAACGCGAAGAACCTTACCTGGGCTTGACATACACCAGATCGCTGCAGAGATGTGGTTTCCCTTGTGGTTGGGGTACAGGTGCTGCATGGCCGTCGCTGCATATGTCT
+
GFGGGGGGGGGGGEFGGGGGFGGFG9@,;88@CFFGGGGGGFEGGGGGFGFFGGGGGGGFGGGGGGEDGFGGGFFGGFEGCFGGGGGGGGGGGGGDFDGFGGGGGGGGGFFFGGGDF>=FGFFCGGGGGFFDGGGC=FGGGFFFCFG@*>CEGGGGFG7FF7:CEGGFC@CFGF6<:<CGGGF?FCFFFC=EDEGED;F6AFEFGGGE5@4=58CFFFFG*9CF4CCD4<C?FFFG=?:*:7C*/69)*86FDF>B(2051)66)/)2*6)5<FF))791(-1192)-)))).
@M00689:251:000000000-CJTJ5:1:1101:19467:9991 1:N:0:9
CAGGATTAGATACCCTGGTAGTCCATGCCGTAAACGGTGGGCGCTAGGTGTAGGGGTCTTCCACGGCCTCTGTGTCGTAGCTAACGCATTAAGCGCCCCGCCTGGGGAGTACGGCCGCAAGGCTAAAACTCAAAGGAATTGACGGGGGCCCGCACAAGCGGCGGAGCATGTGGATTAATTCGATGCAACGCGAAGAACCTTACCTGGGCTTGACATACACCAGATCGCTGCAGAGATGTAGTTTCCCTTGTGGTTGGTGTACAGGTGCTGCATGGCCGTCGCTGCAT
+
GGGGGGGGGGGGGGGGGGGGGGGGGGFGG@888CEFGCFGGGGGGGGGGGGGGGGGGGGGGGGGGGGGGGGGGGGGGGGGGGGGGGGGGGGGGGGGGGGGGGGGGGGGGGGGGGGGGGGGGGGGGGGGGGGGGGGGGGGGGGGGGGGGGGGGGGGGGGGGGGGGGGGGGGGGGGGGGGGGGGEGGGGGGGGGGGGGGGFGGGGGGGGGGGGGFGGGGFFGGGGGGGGGFGGFFFGGFFGGGGGGFFFFFFFGGFFF9:?FDFFFFFFFFA?>FFFFFFFFF>FBBFF
@M00689:251:000000000-CJTJ5:1:1101:14771:10006 1:N:0:9
CAGGATTAGATACCCTGGTAGTCCACGCCGTAAACTATGGGTGCTAGCCGTCGGGGAGCTTGCTCTTCGGTGGCGCAGCAAACGCATTAAGCACCCCGCCTGGGGAGTACGGTCGCAAGATTAAAACTCAAAGGAATTGACGGGGGCCCGCACAAGCGGTGGAGCATGTGGTTTAATTCGAGGCAACGCGAAGAACCTTACCAGCCCTTGACTTCCCGATCGGGGCTCCGGAGACGGAGCTCTTCAATTGGTCGGTGACAGGTGCTGCATGGCCGTCGCTGCAT
+
GGGGGFGGGGFFGGGGGGGGGGGFGGEGGCGGEGGGGGGGGGGGFGGGGGGGGGGGGGGGGGGGGGGGGEGGGGGGGGGGGGGGGGGGGFGGGGGGGGGGGGFGGGCF=FEEGGGGGCGGGGGGGDGGGFG<D@FGGGGEGGCFGGGGGGGEGGGGGDCFFGFGGGGGGGGGGGGGGGGGGFGGGGGGGEGGGGGGGGGFGGGGGGGGGG7CDFFFFEDDGGGD357DDGDFF)9D)7DGFFFFFFF4FFFGGFEFF:???:A?FFFD:AAFFFFFFFFF6>2:
@M00689:251:000000000-CJTJ5:1:1101:18148:10008 1:N:0:9
CAGGATTAGATACCCTGGTAGTCCATGCCGTAAACGGTGGGCGCTAGGTGTAGGGGTCTTCCACGGCCTCTGTGTCGTAGCTAACGCATTAAGCGCCCCGCCTGGGGAGTACGGCCGCAAGGCTAAAACTCAAAGGAATTGACGGGGGCCCGCACAAGCGGCGGAGCATGTGGATTAATTCGATGCAACGCGAAGAACCTTACCTGGGCTTGACATACACCAGATCGCTGCAGAGATGTAGTTTCCCTTGTGGTTGGTGCACAGGTGGTGCATGGTCGTCGCTGCAT
+
GGGGGGGGGGGGGGGGGGGGGGGGGGGGGGGGGGGGGGGGGGGGGGGGGGGGGGGGGGGGGGGGGGGGGGGGGGGGGGGGGGGGGGGGGGGGGGGGGGGGGGGGGGGGGGGGGGGGGGGGGGGGGGGGGGGGGGGGGGGGGGGGGGGGGGGGGGGGGGGGGGGGGEGGGGGGGGGGGGFGGGGGGGGGGGGGGGGGGGFGGGGGGGGGGGGGGGGGGFFGGGGGGGGGFGGFFFGGFFFGGGGGFFFFFFFGGFFFFFFFFFF::FFFFFFFFFFFFFBFFFFFFF>
@M00689:251:000000000-CJTJ5:1:1101:19110:10054 1:N:0:9
CAGGATTAGATACCCTGGTAGTCCATGCCGTAAACGGTGGGCGCTAGGTGTAGGGGTCTTCCACGGCCTCTGTGTCGTAGCTAACGCATTAAGCGCCCCGCCTGGGGAGTACGGCCGCAAGGCTAAAACTCAAAGGAATTGACGGGGGCCCGCACAAGCGGCGGAGCATGTGGATTAATTCGATGCAACGCGAAGAACCTTACCTGGGCTTGACATACACCAGATCGCTGCAGAGATGTAGTTTCCCTTGTGGTTGGTGTACAGGTGCTGCATGGCTGTCGCTGCAT
+
GGGGGGGGGGGGGGGGGGGGGGGGGGGGGGGGGGGGGGGGGGGGGGGGFGGGGGGGGGGGGGGGGGGGGGGGGGGGGGGGGGGGGGGGGGGGGGGGGGEGGGGGGGGGGGGGGGGGGGGGGGGGGGGGGGGGGGGGGGGGGGGGGGGGGGGGGGGGGGGGGCGGGDGGGGGGGGGGGGGGGGGGGGGFGGDGGGGGGGFGGGGGGGGGCFGGGGGGGFFFCCFGGDGGFGGFFFGC??FFGGFGFFFFFFBDDFFFFFFFBFDA4FF>FA>BBFF::DFFFFFF>FA
@M00689:251:000000000-CJTJ5:1:1101:8990:10058 1:N:0:9
CAGGATTAGATACCCTGGTAGTCCATGCCGTAAACGGTGGGCGCTAGGTGTAGGGGTCTTCCACGGCCTCTGTGTCGTAGCTAACGCATTAAGCGCCCCGCCTGGGGAGTACGGCCGCAAGGCTAAAACTCAAAGGAATTGACGGGGGCCCGCACAAGCGGCGGAGCATGTGGATTAATTCGATGCAACGCGAAGAACCTTACCTGGGCTTGACATACACCAGATCGCTGCAGAGATGGAGTTTCCCTTGTGGTTGGTGTACAGGTGGTGCATGGCCGTCGCTGCAT
+
GGGGFFFFGGFGGGGGGGGGGGGGCGGGGGGGGGGGGGGFGGGGGFGGFGGGGFECCGGGGGGGGGGGGGGGEFGGGGGGGGGGGGGEGEGFGGGGGGGGDFGGGGGGGGFDGGGGGGGGCFDFGGGDGGGGGGGGFFGGGGGGGGDDGCGEDE:CFGCGE7CEGGGGGGFGGE9<<CFGGGFFGCCFGGGECEGGGE:*+ACFDFF=FCCGGCECDF=F7C<FCC>GFGD?FF5*9=*2>7FF?FFB?7>FC>F:B?FFF6>FF46?DF9?9F@>)7(-4;:BF?9
@M00689:251:000000000-CJTJ5:1:1101:12523:10215 1:N:0:9
CAGGATTAGATACCCTGGTAGTCCATGCCGTAAACGGTGGGCGCTAGGTGTAGGGGTCTTCCACGGCCTCTGTGTCGTAGCTAACGCATTAAGCGCCCCGCCTGGGGAGTACGGCCGCAAGGCTAAAACTCAAAGGAATTGACGGGGGCCCGCACAAGCGGCGGAGCATGTGGATTAATTCGATGCAACGCGAAGAACCTTACCTGGGCTTGACATACACCAGATCGCTGCAGAGCTGTAGTTTCCCTTGTGGTTGGTGTACGGGTGAAGCATGGCAGTCGCTGCATCTGCCT
+
GGGGGGGGGGFFFDFGGGGCFEFEGGFFFGGGGGGGGGGGDGDFGGGGGCG9FDEGEEGFGGGGGDGGCFGGGGGGGFFGFCFGGGEGGGGGGGGGEFGGGGGGGGGGGEGFGGGGGGGDGGGGGGDFFG,FEGGD>FGGGFFEE@FEG7B8EC:CCCC<@CGDEECF9AFGDG6@CCFCGFGCG5@F:7:=EGG*A6AC9?+@FGG5=C7EGG<C7?F6DCCCC6C*)170:97*/90*?>008**)*56CD;503:(05F(,7@>4*)).)95).),.-4:(15524))),
@M00689:251:000000000-CJTJ5:1:1101:21108:10219 1:N:0:9
CAGGATTAGATACCCTGGTAGTCCATGCCGTAAACGGTGGGCGCTAGGTGTAGGGGTCTTCCACGGCCTCTGTGTCGTAGCTAACGCATTAAGCGCCCCGCCTGGGGAGTACGGCCGCAAGGCTAAAACTCAAAGGAATTGACGGGGGCCCGCACAAGCGGCGGAGCATGTGGATTAATTCGATGCAACGCGAAGAACCTTACCTGGGCTTGACATACACCAGATCGCTGCAGAGATGTAGTTTCCCTTGTGGTTGGTGTACAGGTGGTGCATGGCCGTCGCTGCAT
+
GGGGGFGGGGGGGGGGGGGGGGGGGGGGGGGGEGGGGGFGDGGGGGGGGGGCFGGGGGGGGGGFGGGGEGGGGGGGGGGGGGGGGGGGGGGGGGGDGGGGGDGGGGGGGGGGGGGGGGGGGGGGGGGGGGGGGGGGGGGGGGGGGGGGG@EGGEGGGGGDGGGGGGGGGGFGGGGGGGFFFFGGGGGGGGGGGGEEGG=FGGGGGGGFGGGGGGGGGFFGFFFFC657>DGF?FFC=BFFCGCGFFF<F:9CDFF?1?FFFF<BFFF?EFA?BFF4?3;9;13092<
@M00689:251:000000000-CJTJ5:1:1101:12538:10225 1:N:0:9
CAGGATTAGATACCCTGGTAGTCCATGCCGTAAACGGTGGGCGCTAGGTGTAGGGGTCTTCCACGGCCTCTGTGTCGTAGCTAACGCATTAAGCGCCCCGCCTGGGGAGTACGGCCGCAAGGCTAAAACTCAAAGGAATTGACGGGGGCCCGCACAAGCGGCGGAGCATGTGGATTAATTCGATGCAACGCGAAGAACCTTACCTGGGCTTGACATACACCAGATCGCTGCAGAGATGTAGTTTCCCTTGTGGTTGGTGTACAGGTGATGCATGGCCGTCGCTGCAT
+
GGGGGGGGGGGGGGGGGGGGGGGGGGGGGGGGGGGGGGGGGGGGGGGGGGGGGGGGGGGGGGGGGGGGGGGGGGGGGGGGGGGGGGGGGGGGGGGGGGGGGGGGGFEEGGGGGGGGGGGGGGGGGGGGGGGGGGGGGGGGGGGGGGGGDGGGGGGGEGGGGEEGGDGGGGGGGGGGGGGGGGGGGGGGGGGGGGGGGGGGGGGGGGGGGGGGFGGGGFFGGGGGGGGGFGGFFFG<FFGFFGG=B??9BFFGCFF?>BBFFFFFFFFF?4AFFFFFFFB;>06:BF<
@M00689:251:000000000-CJTJ5:1:1101:6436:10319 1:N:0:9
CAGGATTAGATACCCTGGTAGTCCATGCCGTAAACGGTGAGCGCTAGCTGTAGGGGTACTGGATGGCTTCTGGGCGGTAGTAAAGGAATTAAGCGTCCGGCCTGGGGATAACGGCGGCAAGGTAAAAATCAAAAGGAATAGAGGGGGGCTAGACAAAGGGGCGAAGAATGTGGGTAAATTGGATGAACAGCGAAGAACTTAACGGCGGCTGGAAATACAGTAGGCGGCTCATGAGTAGGACATTCCATTGCGGAGGCTGTACAGGGGGTGGTTGGATGTCGCTGCATCGTGCGAT
+
CEFFGGGGGEFGFFGGGGFGGFFDF6<@FGGGDCFE,B,,,,+@FDF8AAFC,CFCB@,,,,6,,C,,6,,,,9,66++6C9F9,,,,:,C,,,488>++>++B<F7++4,,8+6+++@+=F>,BBF,3,,:=,3+@,7,,,:@:EG*8***30<:**2/?*:8**20+20<+/*33+++*+++0++++*2*/7*;<C++2:+*2*:5*87**++0**9******)1))*0***0**12****2*0*)*16C<)<((.47)*-).).(),(((0))*/,.4,(46?<402((((-
@M00689:251:000000000-CJTJ5:1:1101:23501:10336 1:N:0:9
CAGGATTAGATACCCTGGTAGTCCATGCCGTAAACGGTGGGCGCTAGGTGTAGGGGTCTTCCACGGCCTCTGTGTCGTAGCTAACGCATTAAGCGCCCCGCCTGGGGAGTACGGCCGCAAGGCTAAAACTCAAAGGAATTGACGGGGGCCCGCACAAGCGGCGGAGCATGTGGATTAATTCGATGCAACGCGAAGAACCTTACCTGGGCTTGACATACACCAGATCGCTGCAGAGATGTAGTTTCCCTTGTGGTTGGTGTACAGGTGTTGCATGGCCGTCGCTGCAT
+
GDGGGGGGGGGGGGGGGGGGGGGGGGFFFGGGGGGGGGGGGGGGGGGGFGGGGGGGGGGGGGGGGGGGGGGGGGGGGGGGGGGGGGGGGGGGGGGGGGGGGGGFFGGGGGDGGGGGGGGGGGGGGGGGGGGGGGGGGGGGGGGFGGGGGGGGGGGGGGGGGGGGGCEFGGGGGDFGGGGGG=9CGGGGGGGGGGGGGGGGGGGFGGGGGGGGGGGGGFFGGFGGCFFGFGGFFFGGFFGGGGGGFFFFFFFGD7>B>?<FFFF2?FFFFFFFFF@FFFFF;>?FFBB
@M00689:251:000000000-CJTJ5:1:1101:10311:10341 1:N:0:9
CAGGATTAGATACCCTGGTAGTCCATGCCGTAAACGGTGGGCGCTAGGTGTAGGGGTCTTCCACGGCCTCTGTGTCGTAGCTAACGCATTAAGCGCCCCGCCTGGGGAGTACGGCCGCAAGGCTACAACTCAAAGGAATTGACGGGGGCCCGCACAAGCGGCGGAGCATGTGGATTAATTCGATGCAACGCGAAGAACCTTACCTGGGCTTGACATACACCAGATCGCTGAAGAGATGTAGTTTCCCTTGTGGTTGGTGTACAGGTGGTGCATGGCCGTCGCTGCAT
+
GGGGGGGGGGGGGEFGFGGGFGGGGGGGGGGGGGGGGGGGGGGGGGGGGGGGGGGGEEFGGFGGGGGDGGGFGGGGGFGGGGGGGGGGGGGGGGGGGGGGGGGGGGG@CFGGGGGGGGEFGGGGGGFG<AFFGGGCGFG8FGGGGGGGGGDGDGGGGGFCECCEGCEGGG<FF9F9CFGGF=CFGGGGDEEGEGGGG>FF?F?EGGGGG=FC4C?CC@FGGGFGDFG5:3)9?FGG6FCCFFGGF4?)=5AG:@F?63?F<*.-)9@?DFB?BFFF6@2,3(4:4:)
@M00689:251:000000000-CJTJ5:1:1101:6424:10342 1:N:0:9
CAGGATTAGATACCCTGGTAGTCCATGCCGTAAACGGTGGGCGCTAGGTGTAGGGGTCTTCCACGGCCTCTGTGTCGTAGCTAACGCATTAAGCGCCCCGCCTGGGGAGTACGGCCGCAAGGCTAAAACTCAAAGGAATTGACGGGGGCCCGCACAAGCGGCGGAGCATGTGGATTAATTCGATGCAACGCGAAGAACCTTACCTGGGCTTGACATACACCAGATCGCTGCAGAGTTGTAGTTTCCCTTGTGGTTGGTGTCCAGGTTCTGCATGGCTGTCGCTTCCA
+
FF8FFFGEGGGGGFGGFGG,CFFGGFCFGEGGBFGGGG87+C@EFFGGGFF9FGGGFGGGGGFGGGGGGGGEGGGGGFG<DFGFGEGGGGG?FGGDCEGGGGGGGGGGGGGGGDGGGFDDGFG8<8FF@,FFGGCFGGGGGGGGEEGGGFEEGGDF@CEG=7888CEFF7<FGGGFFGGGGFGCFGGG6CC*2:EEGGGECFGDGCFCCC5758<>FFFCF*7C6*2*7CC??4>**9*:0::DF464FF<6<F>(((,0)/.3))*)0.:))770<5(.(13(())
@M00689:251:000000000-CJTJ5:1:1101:26005:10470 1:N:0:9
CAGGATTAGATACCCTGGTAGTCCATGCCGTAAACGGTGGGCGCTAGGTGTAGGGGTCTTCCACGGCCTCTGTGTCGTAGCTAACGCATTAAGCGCCCCGCCTGGGGAGTACGGCCGCAAGGCTAAAACTCAAAGGAATTGACGGGGGCCCGCACAAGCGGCGGAGCATGTGGATTAATTCGATGCAACGCGAAGAACCTTACCTGGGCTTGACATACACCAGATCGCTGCAGAGATGTAGTTTCCCTTGTGGTTGGTGTACAGGTGCTGCATGGTTGTCGCTGCAT
+
GGGGFFGFGGGGGGGGGGGGGGGGG<EFG@FGGGGG7FF7CD+@F@FEFGG,FFGGGFCFGCFFG7FGGGGFGCFFGDGGGGGGGGGDGGGGG9BF=FGGGGGGGGGGGGGGGGGGGGGGGCFGFGGGGGGGGGGGGGGGGGGEGGGGGGGGGGGDFGGGGGGDGD>EFGGGGGGGGGGFGGGGGGGGGGGGGGDGGFGFGFGGGGCFGGGGGGGGC??F<59<FG5C>D<4?FGGFFF7>CFGFFFBF44CGF@04?FFFFB<:BF?FA>0)/09=>?>(:<:BB<
@M00689:251:000000000-CJTJ5:1:1101:9593:10474 1:N:0:9
CAGGATTAGATACCCTGGTAGTCCATGCCGTAAACGGTGGGCGCTAGGTGTAGGGGTCTTCCACGGCCTCTGTGTCGTAGCTAACGCATTAAGCGCCCCGCCTGGGGAGTACGGCCGCAAGGCTAAAACTCAAAGGAATTGACGGGGGCCCGCACAAGCGGCGGAGCATGTGGATTAATTCGATGCAACGCGAAGAACCTTACCTGGGCTTGACATACACCAGATCGCTGCAGAGCTGTAGTTTCCCTTGTGGTTGGTGTACAGGTGCTGCATGGCCGTCGCTGCAT
+
GGGGGGGGGGGGGGGGGGGGGGGGGGGGGGGGGGGGGGFGGGGGGCFGGGGGGGGGGGGGGGGGGGGGGGGGGGGGGGDFGGGGGGGGGGGGGGGGGGGGGGGGGGGDGGGGGGGGGGGGEGGGGGGGGGGGGDFGGGGGGGGGGGGGGGGGGGGGGGGGGGGGDEGGGGGGGGCGGFGGGGGGGGGGGGGGDGGGFGGGGFGGGCGGGGGGFG?DFFFGGGFGGGGGFCDF4@F*7)::7DFGFFFFFFFG:FFB0:0@29AFFF48FDD?FF@@FDBFF>?19?>
@M00689:251:000000000-CJTJ5:1:1101:15681:10475 1:N:0:9
CAGGATTAGATACCCTGGTAGTCCATGCCGTAAACGGTGGGCGCTAGGTGTAGGGGTCTTCCACGGCCTCTGTGTCGTAGCTAACGCATTAAGCGCCCCGCCTGGGGAGTACGGCCGCAAGGCTAAAACTCAAAGGAATTGACGGGGGCCCGCACAAGCGGCGGAGCATGTGGATTAATTCGATGCAACGCGAAGAACCTTACCTGGGCTTGACATACACCAGATCGCTGCAGAGATGTAGTTTCCCTTGTGGTTGGTGTACAGGTGCTGCATGGCCGTCGCTGCAT
+
GGGGGGGGGGGGGGGGGGGGGGGFGGGGGGGGGGGGGGFGGGGGGGGGGGGGGGGGGGGGGGGGGGGGGGGFGGGGGGGGGGGGGGGGGGGGGGGGGGGGGGGGGGGGGGGGGGGGGGGEGGGGGGGGGGGGGGGGGGGGGGGGGGGGGGGGGEDEGGGGGGGGGGGGGGGGG?EFGGGGGGGGGGGGGGGGGGGEFFFGGGGGGGGGGGGGGGGGCFFGGGGGGGGGFGGFFFC>F?DCGGGFF?FFFFAGD:>B9:6FFFFF?F4:FFFFFFFF;D>;>B?FB?D
@M00689:251:000000000-CJTJ5:1:1101:6852:10485 1:N:0:9
CAGGATTAGATACCCATATGTGGGGAAGGTGATGCATGGCCGTCGCTGCAT
+
GGGGGGGFGGGGGFGGGFGGGGGGGGDFDGDGGGGGGFGGGGGGGGGGGGG
@M00689:251:000000000-CJTJ5:1:1101:12877:10516 1:N:0:9
CAGGATTAGATACCCTGGTAGTCCATGCCGTAAACGGTGGGCGCTAGGTGTAGGGGTCTTCCACGGCCTCTGTGTCGTAGCTAACGCATTAAGCGCCCCGCCTGGGGAGTACGGCCGCAAGGCTAAAACTCAAAGGAATTGACGGGGGCCCGCACAAGCGGCGGAGCATGTGGATTAATTCGATGCAACGCGAAGAACCTTACCTGGGCTTGACATACACCAGATCGCTGCAGAGATGTAGTTTCCCTTGTGGTTGGTGTACAGGTGTTGCATGGCTGTCGCTGCAT
+
GGGGGGGGGGGGGGGGGGGGGGGGGGGGGGGGGGGGGGGGGGGGGGGGGGGGGGGGGGGGGGGGGGGGGGGGGGGGGGGGGGGGGGGGGGGGFGGGGGGGGGGGGGGGGGGGGGGGGGGGGGGGGGGGGGGGGGGGGGGGGGGGGGGGGGGGGGGGGGGGGGGGGGGGGGGGG7CGGGGGGGFFGGGGGGGGDGGGGGGGFGGGGGGGGGGGGGGGGFFGG<FGGGGDF<DFF4>*9FFFGGGGFFFFFFBGDFF09?FF<FAAFF?AE?A><*>F?5:7:?B1>06
@M00689:251:000000000-CJTJ5:1:1101:25022:10596 1:N:0:9
CAGGATTAGATACCCTGGTAGTCCATGCCGTAAACGGTGGGCGCTAGGTGTAGGGGTCTTCCACGGCCTCTGTGTCGGAGCTAACGCATTAAGCGCCCCGCCTGGGGAGTACGGCCGAAAGGCAAAAACTCAAAGGAATTGACGGGGGCCCGCACAAGAGGCGGAGCATGTGGATTAATTCGAGGCAAAGAGAAGAACCTTACCTGGGCTTGACATACACGAGAACGCTGCAGAGAGGTAGTTTCCATTGTGGTTGGTGTAAAGGGGGTGAAGGGCCGTGGCTGCATACGGTGCG
+
GGGGGGGGGGGGGGGGGGGGGGGFE,EFGGGGGGGGCFG>+,:FGGF<<EF@@FGG,,C,,9<6:B7+86,C,<,,8666+,,C:8+=?,C,,5>+=:C:@@+FDG:?=+,:87F63+33FEC,B>DD+,<FGF>D7<F,,3:>FEGCG:*****1:4,3,***:?8B:,,7C:+0<<+02CE***1**++0:?6@68*2+38<+<C*2**/2++2*969*9))***/.1)00*/2)7207:776@1)**.09))-(-(04*).*))(07())).)).3(2((-3:4))(-((,(
@M00689:251:000000000-CJTJ5:1:1101:25027:10614 1:N:0:9
CAGGATTAGATACCCTGGTAGTCCATGCCGTAAACGGTGGGCGCTAGGTGTAGGGGTCTTCCACGGCCTCTGTGTCGTAGCTAACGCATTAAGCGCCCCGCCTGGGGAGTACGGCCGCAAGGCTAAAACTCAAAGGAATTGACGGGGGCCCGCACAAGCGGCGGAGCATGTGGATTAATTCGATGCAACGCGAAGAACCTTACCTGGGCTTGACATACACCAGATCGCTGCAGAGATGTAGTTTCCCTTGTGGTTGGTGTACAGGTGTTGCATGGCCGTCGCTGCAT
+
GGGGGGGGGGGGGGGGGGGGGGGGGGGGGGGGGGGGGGGGGGGGGGGGFGGGGGGGGGGGGGGGGGGGGGGGGGGGGGGGGGGGGGGGGGGGGGGGFGGGGGGGGGGGGGGGGGGGGGGGGGDGGGGGGGGGGGGGGGGGGGGGGGGGGGGGGGGGGFGGGGGGGGGGGGFGGG?CFGGCGGGFGGGGGGGGGGGGGGGGGFGGGGGGGGFGGGGGGFFGFFGGGGGGFGGFFFGGFFGGGGGGFFF<=:AFGFFBFFFFBFFFFFFFFFFFFFFFFFBFFF?FFFA
@M00689:251:000000000-CJTJ5:1:1101:29156:10634 1:N:0:9
CAGGATTAGATACCCTGGTAGTCCATGCCGTAAACGGTGGGCGCTAGGTGTAGGGGTCTTCCACGGCCTCTGTGTCGTAGCTAACGCATTAAGCGCCCCGCCTGGGGAGTACGGCCGCAAGGCTAAAACTCAAAGGAATTGACGGGGGCCCGCACAAGCGGCGGAGCATGTGGATTAATTCGATGCAACGCGAAGAACCTTACCTGGGCTTGACATACACCAGATCGCTGCAGAGATGTAGTTTCCCTTGTGGTTGGTGTACAGGTGTTGCATGGCCGTCGCTGCAT
+
GGGGGGGGGGGGGGGFGGGGGGGGGGGGGGGGGGGGGGGGGGGGGGGGGFGGGGGGGGGGGGGGGGGEFGGGGGGGGGGGGGGGGGGGGGGGGGGGEGGGGGGGGGGGGGGGGGGGGGGGGGGGGGGGGGGGFGGGGGGGGGGGGGGGGGGGGGGGGGGGGGCEGGGGGGGGGG6CEGGGGGGGGGGGGGGGGGG?FGGGGGGGGGGGGGGGGGC>FFFGFDFGFGGGFDGFFFGGFFGGGFGGFFFFFFFGGFFFFFFFFFBBFFFBD:43:B@49BFFF9??9?B
@M00689:251:000000000-CJTJ5:1:1101:16940:10677 1:N:0:9
CAGGATTAGATACCCTGGTAGTCCATGCCGTAAACGGTGGGCGCTAGGTGTAGGGGTCTTCCACGGCCTCTGTGTCGTAGCTAACGCATTAAGCGCCCCGCCTGGGGAGTACGGCCGCAAGGCTAAAACTCAAAGGAATTGACGGGGGCCCGCACAAGCGGCGGAGCATGTGGATTAATTCGATGCAACGCGAAGAACCTTACCTGGGCTTGACATACACCAGATCGCTGCAGAGATGTAGTTTCCCTTGTGGTTGGTGTACAGGTGCTGCATGGTCGTCGCTGCAT
+
GGGGEEGGGGGGGFGGGGGGGGGGGGFGGGGGGGGGGGFGGGGGGEGGGGGGGGGGGGGGGGGGG>FGGGGGGGGGGGGEGGGGGGGGGGEGFGGGGGGGGGGFGGGGGGGGGGGGDGGGGGGGGGGGGGGG<FGGDEEGGGGDECFGCFGGGGGGCEFFFGGGEEEGFGE7CFGGF?FGGDGGGGC?G5CEGGG8:EGGGGGGGF==FGGGFFCFFFFGG3C5CG5D>*CF6?C*9*:CCFGGFFFFF466CFFB0:4<<F2:5798F>B(69)8=@><09B?B(6
@M00689:251:000000000-CJTJ5:1:1101:26855:10699 1:N:0:9
CAGGATTAGATACCCTGGTAGTCCATGCTGTAAACGGTGGGCGCTAGGTGTAGGGGCCTGTTATGGGTTTCTGTGTCGTAGCTAACGCATTAAGCGCCCCGCCTGGGGAGTACGGCCGCAAGGCTAAAACTCAAAGGAATTGACGGGGGCCCGCACAAGCGGCGGAGCATGTGGATTAATTCGATGCAACGCGAAGAACCTTACCTGGGCTTGACATACACCAGATTGCTGCAGAGATGTAGTGTCCCTTGTGGTTGGTGTACAGGTGTTGCATGGTCGCGCTGCAT
+
GGGGGGGGGGGGGFGGGGGGGGGGGGGGGGGGGGGGGGGGGGGGGGGGGGGAFGGGGGGGGGGGGGGGGGGGGFGGGGGGGGGGGGGGGGGGGGGGGGGGGGGGGGGGGGGGGGGGGGGGEGGGGGGGFFGGGFFFGFGFC9CDGGGGGGGGGGGGGGGGGGCEGGGGGGGFFGGEGFGFGGGDGGGEFGEGGGGEEFGGGGGFGGGFEFGGGGGDFFFFG*9CFCGGFGGF?F>D<BFCFFGGFF=<FFFDFDF?FF<3<?BF=?74BBF<>*/>=@>BFBBBFFA
@M00689:251:000000000-CJTJ5:1:1101:22070:10713 1:N:0:9
CAGGATTAGATACCCTGGTAGTCCACGCCCTAAACGATGTCTACTAGTTGTCGGGTCTTAATTGACTTGGTAACGCAGCTAACGCGTGAAGTAGACCGCCTGGGGAGTACGGTCGCAAGATTAAAACTCAAAGGAATTGACGGGGACCCGCACAAGCGGTGGATGATGTGGATTAATTCGATGCAACGCGAAAAACCTTACCTACCCTTGACATGTACGGAACCCCCGAGAGATCGGGGGGTGCTCGAAAGAGAGCCGTAACACAGGTGCTGCATGGCTGTCGCTGCAT
+
FGGGGGGGGGGGGGGGGGGGGGGGGGGGGGGGGGGGGGGGGGGGGGGGGGGGGGGGGGGGGGGGGGGGGGGGGGGGGGGGGGGGGGGGGGGGGGGGGGGGGGGGGGGGGGGGGGGGGGGGGGGGGGGGGGGGGGGGGFGGGGGGGGGGGGGGGGGGGGGGGGGGGGGGGGGFGGGGGGGGGGGGGGGGGGGGGGGGGGGFGGGGGGGGGGGGGGGGGFFDGGGG5DGGFGGFFFGGEFDDGGGDFFFFFEFGGFDFFFFFFFF:>>FFFFFF?FFFFFBFFFBBFFFFF
@M00689:251:000000000-CJTJ5:1:1101:19401:10737 1:N:0:9
CAGGATTAGATACCCTGGTAGTCCATGCCGTAAACGGTGGGCGCTAGGTGTAGGGGTCCTCCACGGCCTCTGTGTCGTAGCTAACGCATTAAGCGCCCCGCCTGGGGAGTACGGCCGCAAGGCTAAAACTCAAAGGAATTGACGGGGGCCCGCACAAGCGGCGGAGCATGTGGATTAATTCGATGCAACGCGAAGAACCTTACCTGGGCTTGACATACACCAGATCGCTGCAGAGGTGTAGTTTCCCTTGTGGTTGGTGTACAGGTGATGCATGGGCGTCGCTGCAT
+
CEEGGGGCFGGGGFGGGGGGEGGFFGFFFFFEGFFEGGGGGFGGGGEGCFGGGGGGEGFGGGGFGGGGGGGGGGGGGFGGGGGGGGFGGGGGEFEFGGGGGGDGGGGGGGGFGGGGGGGGGGGGFGGGGGGGFE<FFGFCGGFEGGGG*CEEGGFGGGG@CFGGGDGG+C<EGGC79CFC7C<CCEGFCEEGCEGECFC8E?CEFFFF585E<E+*:=FFFFD/22:><CCFFF**082:FFFF6?FBFFBDDFFF90:7<BDAFF:)*6234=>))7((426<13)
@M00689:251:000000000-CJTJ5:1:1101:28516:10743 1:N:0:9
CAGGATTAGATACCCTGGTAGTCCATGCCGTAAACGGTGGGCGCTAGGTGTAGGGGTCTTCCACGGCCTCTGTGTCGTAGCTAACGCATTAAGCGCCCCGCCTGGGGAGTACGGCCGCAAGGCTAAAACTCAAAGGAATTGACGGGGGCCCGCACAAGCGGCGGAGCATGTGGATTAATTCGATGCAACGCGAAGAACCTTACCTGGGCTTGACATACACCAGATCGCTGCAGAGATGTAGTTTCCCTTGTGGTTGGTGTACAGGTGTTGCATGGTCGTCGCTGCAT
+
GGFGGGGGGGGGFFFGGGGFGGGGFGDA@C@FGGGGGGFEGGGGGGGGFFFGGGGGGGGGFGFGGGEGGGGGGFGGGGGGGGGGGDGGGGGGGGGGGGGGGGGGGGDCEEF9FGGGGGGGDGGGGGGGGFCFFGGCGGGFGGGGCFGGG7EGGGGGGGGDFGD8CEGG?FGFGG6FGGGGGGE?EGGG6ECCCECEGGGGGFGGGG57FFFGGGGFGFFGGGFGGGGD>C5@?9C77FGGGGGGB??AFFFFDFFFF?<><F<AFF4<>?AFFFFFFB>07>?FBFF
@M00689:251:000000000-CJTJ5:1:1101:7886:10850 1:N:0:9
CAGGATTAGATACCCTGGTAGTCCATGCCGTAAACGGTGGGCGCTAGGTGTAGGGGTCTTCCACGGCCTCTGTGTCGTAGCTAACGCATTAAGCGCCCCGTCTGGGGAGTACGGCCGCAAGGCTAAAACTCAAAGGAATTGACGGGGGCCCGCCCAAGCGGCGGAGCATGTGGATTAATTCGATGCAACGCGAAGAACCTTACCTGGGCTTGGCATACCCCAGATCGCTGCAGAGATGTAGTTTCCCTTGTGGTTGGTGTACAGGTGTTGCATGGTTGTCGCTGCAT
+
GGGGGGGGGGGGGGGGGGGGGGGGGGGGGGGFGGGGGGGGGGGGGBGGGGGGGGGCCGGGGGGG:FFGGGGGGCFF@F=FFGFFGEE:FGCFGGEGGGGGFGCEGGGEFG8<FDGGCCC:CGG<58FFGGGGGDGGGGFGFFGEGGCGGGGGG*=*1=FFGGDEEEECFCFFGC+<0:?G78<E9CCGGGGGGCEGCFGGGGGGC7CGFGGDGG6>*7)0>DCGFGGGFDGFF6<<B=CDFFFGFFFFFF5*>FFB(-2>2/)6;9)5),4))15@@)8)((369(-
@M00689:251:000000000-CJTJ5:1:1101:29048:10855 1:N:0:9
CAGGATTAGATACCCTGGTAGTCCATGCCGTAAACGGTGGGCGCTAGGTGTAGGGGTCTTCCACGGCCTCTGTGTCGTAGCTAACGCATTAAGCGCCCCGCCTGGGGAGTACGGCCGCAAGGCTAAAACTCAAAGGAATTGACGGGGGCCCGCACAAGCGGCGGAGCATGTGGATTAATTCGATGCAACGCGAAGAACCTTACCTGGGCTTGACATACACCAGATCGCTGCAGAGATGTAGTTTCCCTTGTGGTTGGTGTACAGGTGGTGCATGGCCGTCGCTGCATCTGTTT
+
GGGGGGGGGGGGGGGGGGGGGGGGGFFGGGGGGGGGGGGGGGGGGGGGGGGFGGGGGGGGFGGGGGGEGFFGGGGGGFGGGGGGGGGGGGGGGGGGGGGGGGGFFGGGGGGGGGGGGGGGGGGGGGGGGGGGGGGGGGGFGGGGGGGGGGGGGGGGGGGGGCEGGGGGGGGGGFGFGGGGGGGGGGGGGGGGEGGGGGGGGGGGGGGGGGGGGGGGGF@GFGGGGGGG;5DFFFGD=FGGGGGFFFFFF?AGC>F?7??F>FBBFFFFFFA79=F4@E>FFFFFF?A<>9)).
@M00689:251:000000000-CJTJ5:1:1101:25783:10860 1:N:0:9
CAGGATTAGATACCCTGGTAGTCCATGCCGTAAACGGTGGGCGCTAGGTGTAGGGGTCTTCCACGGCCTCTGTGTCGTAGCTAACGCATTAAGCGCCCCGCCTGGGGAGTACGGCCGCAAGGCTAAAACTCAAAGGAATTGACGGGGGCCCGCACAAGCGGCGGAGCATGTGGATTAATTCGATGCAACGCGAAGAACCTTACCTGGGCTTGACATACACCAGATCGCTGCAGAGATGTAGTTTCCCTTGTGGTTGGTGTACAGGTGTTGCATGGTCGTCGCTGCAT
+
GGGGGGGGGGGGGGGGGGGGGGGGGGGGGGGGGGGGGGGGGGGGGGGGGGGGGGGGGGGGGGGGGGGGGGGGGGGGGGGGGGGGGGGGGGGGGGGGGGGGGGGGGGGGGGGGGGGGGGGGGGGGGGGGGGGGGGGGGGGGGGGGGGGGGDGGGGEGGGGGGGGGGGGGGG:FGF6<AFCGD=:EGGGGGGGGGGGGGGCFFGFGCCGGGG4EGFFGGFFF<FGG4CFG4CGFF7F>FFC7>FGDFFFB??4FGFFFFFFFFFBAFB:AFFFFFFFFFFFFFFFFFF<
@M00689:251:000000000-CJTJ5:1:1101:7687:10885 1:N:0:9
CAGGATTAGATACCCTGGTAGTCCACGCCGTAAACGATGAATGCCAGCCGTTAGTGGGTTTACTCACTAGTGGCGCAGCTAACGCTTTAAGCATTCCGCCTGGGGAGTACGGTCGCACGATTATAACTCAAAGGAATTGACGGGGGCCCGCACAAGCGGTGGCGCATGTGGTTTAATTCGACGCAACGCGCAGAACCTTACCAGCCCTTGAAATGTCCGGTACCGGTCGCAGAGATGTGACCTTCACTTCGGAGCCCGGAAAACAGTGGTGGCTTGGCTGTGGCTGCATAGGA
+
GGGGGGGGGGGGGEFGGGGGGGGFGGGGGGGGGGGGGGGGFFCG<AFFDCFFGEGFG8@BC8EF@DGCCFFC8F@7BFGFEGGGCGEFE?<,:?9EF8,8?F7FG>B=E<B@FEEFE7@?FGGFFAF?FFFDEA,>BF,C?CGC3@F7>CEEGGF7@EC:FG,:881CFFGF*,,6@F?*;**CECED8CE*7=?8*2+2<++3:::66;*+2AF70*)/)1*2>CE).)7.))90*0?>::F*6**6/6-71).(39>5().()7*6)6(43)7534((,((((((.))-))
@M00689:251:000000000-CJTJ5:1:1101:7714:10885 1:N:0:9
CAGGATTAGATACCCTGGTAGTCCACGCCGTAAACGATGAATACCAGCCGTTAGTGGTTTTACTCACTAGTGGCGCAGCTAACGCTTTAAGCATTCCGCCTGGGGAGTACGGTCGCAAGATTATAACTCAAAGGAATTGATGGGGGCCCGCAAAAGAGGTGGAGCATGTGGTTAAATTCGACGCAACGAGCAGCACCTCACGAGCTCTTGACATGTCCGTGACCGGTCGAAGAGATGCGACCTTCTCTTCGCAGCCCGGAACACAGCTGTGGCGTGGCTGCCGCTGAAGCTGTC
+
GFFGGGDGGGGGFGFGGFF@@EEF<EFFC:CFGGGGGFFF9C,C,C,C@FFG7F,EF,,,:C,,6<,,,,66,:CF7@+6C?CFECEDFGGC,CC<E,,8,9,C++@+8,+4,B:++46,8CF@FAF9,5A5A8,,8<,5,,,B@CG7E+BE+3@B+3:767B:,DGG@FDF:,9,,621:*;E=CG11:*=0,A:B6*33*33?5C99;77+>9D+:319*9*9)*)0)/75@7*6*//1/)296*-/@1**)86<(()(04157),96(48)757)4(((--((()).52-)
@M00689:251:000000000-CJTJ5:1:1101:7698:10899 1:N:0:9
CAGGATTAGATACCCTGGTAGTCCACGCCGTAAACGATGAATGCCAGCCGTTAGTGGGTTTACTCACTAGTGGCGCAGCTAACGCTTTAAGCATTCCGCCTGGGGAGTACGGTCGCAAGATTATAACTCAAAGGAATTGACGGGGGCCCGCACAAGCGGTGGAGCATGTGGTTTAATTCGACGCAACGCGCAGAACCTTACCAGCCCTTGACATGTCCGGGACCGGTCGCAGAGATGTGACCTTCTCTTCGGAGCCCGGAACACAGGTGTTGCATGGCTGTCGCTGCAT
+
GGGGGGGGGGGGGGGGGGGGGGGGFGGGGGGGGGGGGGGGGGGGGGGGGGGGGGGGGGGGGGGGGGGGGGGGGGGGGGGGGGGGGGGGGGGGGGGGGGGGGGGGGEGGGGGGGGGGGFGFGGGGGGGGGGGGGGGGGGGGGGGGGGGGGGGGGGGGGGDGGGGGGGFGGGGFGGGGGGGGCEEGGGGGGGGGGGCFGGGGGGGGGGGGCFFFFGGGGFEDGDGGGDGCDGGFEFFCF87:FGGGFFFFFFFGG3>?FFFB>>?BFFFDFF?:A6648@7:BF<FFF;:B
@M00689:251:000000000-CJTJ5:1:1101:27995:10911 1:N:0:9
CAGGATTAGATACCCTGGTAGTCCATGCCGTAAACGGTGGGCGCTAGGTGTAGGGGTCTTCCACGGCCTCTGTGTCGTAGCTAACGCATTAAGCGCCCCGCCTGGGGAGTACGGCCGCAAGGCTAAAACTCAAAGGAATTGACGGGGGCCCGCACAAGCGGCGGAGCATGTGGATTAATTCGATGCAACGCGAAGAACCTTACCTGGGCTTGACATACACCAGATCGCTGCAGAGATGTAGTTTCCCTTGTGGTTGGTGTACAGGTGGTGCATGGCTGTCGCTGCAT
+
FGGGGGGGGFFGGGGGGGGGGGGGGAFGG7FGGGGGDFE+F<@EF@FFGGG<FFE@FGF<F<FCF:@FGGFGGAFGG@FGGGGGGGGDEGGGGCFG7FGGGGGGGGGGGFGGGGGGGGGGGGGGGGGGGGGGGGG8FDFGGGGGGGGGGGEGGEGGFGGGGC8EGGGGGGGGG?EG6FGGGGF9CGGFGGGG5EGGGGGGGGGGFG5C=F4CGGGGF669294>C6**87C?4=FDFFCG>CF7/964*.67*85:9,(7<@B<5*)4B:92:B5>FF:B6:?0(()
@M00689:251:000000000-CJTJ5:1:1101:7711:10913 1:N:0:9
CAGGATTAGATACCCTGGTAGTCCACGCCGTAAACGATGAATGCCAGCCGTTAGTGGGTTTACTCACTAGTGGCGCAGCTAACGCTTTAAGCATTCCGCCTGGGGAGTACGGTCGCAAGATTATAACTCAAAGGAATTGCCGGGGGCCCGCACAAGCGGTGGAGCATGTGGTTTAATTCGACGCAACGCGCAGAACCTTACCAGCCCTTGACATGTCCGGGACCGGTCGCAGAGATGTGACCTTCTCTTCGGCGCCCGGAACCCAGGTGTTGCATGGCTGTCGCTGCAT
+
GFGGGGGGGGGFGEGG?FGGGGGGGGGGGGGGEFGDGGGGFGCFDFFGGGGGDGCGGGGGGGGFGGGGGGGGGGEFGGGGDFGDGEGGGGEF9FGGGGGGGGFGG7@FFFCGGG+>CFGGGGGGFGGGG,FFGFGGGG9,?+>7CFEGGGGGGD,>DEEG@BD78EG9CFFAFG7EFFG:=:*CEDC@EGGGGC?FG6E7EFGFE7EFFFGGGD?CDF:)>CDGD3*5>C35>FC7/@>7DFGFF?FBFF0>>))390;7(3(()8)5:A:BFFF=>FB:?F(8:(((.
@M00689:251:000000000-CJTJ5:1:1101:22309:10929 1:N:0:9
CAGGATTAGATACCCTGGTAGTCCATGCCGTAAACGGTGGGCGCTAGGTGTAGGGGTCTTCCACGGCCTCTGTGTCGTAGCTAACGCATTAAGCGCCCCGCCTGGGGAGTACGGCCGCAAGGCTAAAACTCAAAGGAATTGACGGGGGCCCGCACAAGCGGCGGAGCATGTGGATTAACTCGATGCAACGCGAAGAACCTTACCTGGGCTTGACATACACCAGATCGCTGCAGAGATGTAGTTTCCCTTGTGGTTGGTGTACAGGTGGTGCATGGCCGTCGCTGCAT
+
GGGGGFGFGGGGGGGGGGGGGGGGGGFFFGGGGGGGGGGGGGGGGGGGGGGFGGGGGGGGGGGGGGGGGGGGGGGGGGGGGGGGGGGGGGGGFGGGGGGGGGGGGFGCFGGGGGGGGGGGGGGGGGGGGGGGGGGGGGGGGGGGGGGGGGGGGGGCFGGGGGGGGGGGFGGFGGFGGFGFGGGGGGGGGGGGGGGGGGGGGFFGGGGGGGGGC6C:FFFG*97FGGDGF:DFFFDGF=CCGGGGFFFFFFFGGFFBBB?FBFFF:?F<5:AB9FF>@B>BFB?FF(5
@M00689:251:000000000-CJTJ5:1:1101:11927:10948 1:N:0:9
CAGGATTAGATACCCTGGTAGTCCATGCCGTAAACGGTGGGCGCTAGGTGTAGGGGTCTTCCACGGCCTCTGTGTCGTAGCTAACGCATTAAGCGCCCCGCCTGGGGAGTACGGCCGCAAGGCTAAAACTCAAAGGAATTGACGGGGGCCCGCACAAGCGGCGGAGCATGTGGATTAATTCGATGCAACGCGAAGAACCTTACCTGGGCTTGACATACACCAGATCGCTGCAGAGATGTAGTTTCCCTTGTGGTTGGTGTACAGGTGGTGCATGGTTGTCGCTGCAT
+
GGGGGGGGGGGGGGGGGGGGGGGGGGGGGGGGGGGGGGGGGGGGGEGGGGGFGGGGGGGGGGGGGGGGGGGGGGGGGGGGGGGGGGGGGGGGGGGGCGGGGGGGGGGGGGGGGGGGGGGGGGGGGGGGGGGGGGGGGGGGGGGGGGGGGGGGGEGGGGFEGGDGGGGGGGGGGFGGFGGGGGCCGGGGGGGGGGGEFGGGFFGGGGGGGGGGGGCFGFFG47DG7CFG@DCFFFFFFFGFFC>GFFFFF?4CC>FFB??FA*)).1/(0448>4@F4384<?B:30A
@M00689:251:000000000-CJTJ5:1:1101:6769:10972 1:N:0:9
CAGGATTAGATACCCTGGTAGTCCATGCCGTAAACGGTGGGCGCTAGGTGTAGGGGTCTTCCACGGCCTCTGTGTCGTAGCTAACGCATTAAGCGCCCCGCCTGGGGAGTACGGCCGCAAGGCTAAAACTCAAAGGAATTGACGGGGGCCCGCACAAGCGGCGGAGCATGTGGATTAATTCGATGCAACGCGAAGAACCTTACCTGGGCTTGACATACACCAGATCGCTGCAGAGATGTAGTTTCCCTTGTGGTTGTTGTACAGGTGTTGCATGGTTGTCGCTGCAT
+
GCFGGGGGGGGGGFGGGGGGGGGGGFFFFGGGGGGGGGGGGGGGGFGGGGGGGGGGGGGGGGGGGDGGGGGGG9FGGGCFGGGAFGGGGGGCFGGGGGGGGGGGGGGG@FGGGDGGFGECCFEGFCCEFGGGC,>:=DFFFAFGGGD>EGGEGEG@CCGG*<CE5=CFDFGGG+CF9:CFGC7:CGF+:>EEC5CE6C@FF7CFGG5==EGGCC7CCFFFF5/77D55;*9?)*9*=6:?*:C:=F@AFFFGC>:(,,(8.9:))*)58()49?)=?.-6(4<062)
@M00689:251:000000000-CJTJ5:1:1101:27768:11005 1:N:0:9
CAGGATTAGATACCCTGGTAGTCCATGCCGTAAACGGTGGGCGCTAGGTGTAGGGGTCTTCCACGGCCTCTGTGTCGTAGCTAACGCATTAAGCGCCCCGCCTGGGGAGTACGGCCGCAAGGCTAAAACTCAAAGGAATTGACGGGGGCCCGCACAAGCGGCGGAGCATGTGGATTAATTCGATGCAACGCGAAGAACCTTACCTGGGCTTGACATACACCAGATCGCTGCAGAGATGTAGTTTCCCTTGTGGTTGGTGTACAGGTGTTGCATGTCTGTCGCTGCAT
+
GGGGGGGGGGGGGGGGGGGGGGGGGGFFGDGGGGFG>FGDGGGGGEGGGGGGFGGGGGGGGGGGGGGGDGGGGGGGGGGGGGGGGGGGGGGGFGGGGGG7:FGGGGGEGGGGGGGGGGGGGGGGGGGGGGGGGGGGGGGGGGGGGGGGGGG@EGGGGGGGC@EGDGGGGGGGGGC9CFGGGGC7<;FGCEGGGGGGGCEEF<@FGGGGG6<EGDFFFFFFGGGFDDFDFCC;?FGGFFFGFGGGF4@4?:49<7>:66:>AFDFFFFFDBA<AF47=B<)3???>::
@M00689:251:000000000-CJTJ5:1:1101:27786:11006 1:N:0:9
CAGGATTAGATACCCTGGTAGTCCATGCCGTAAACGGTGGGCGCTAGGTGTAGGGGTCTTCCACGGCCTCTGTGTCGTAGCTAACGCATTAAGCGCCCCGCCTGGGGAGTACGGCCGCAAGGCTAAAACTCAAAGGAATTGACGGGGGCCCGCACAAGCGGCGGAGCATGTGGATTAATTCGATGCAACGCGAAGAACCTTACCTGGGCTTGACATACAACAGATCGCTGCAGAGATGTAGTTTCCCTTGTGGTTGGTGTACAGGTGTTGCATGTCTGTCGCTGCAT
+
GGGGGGGGGGGGGGGGGGGGGGGGFGGGGGGGGGGGGGGGGGEGGFGGGGGGGGG@B:FGGGGGGGGGGGGFGGGGGGGGGGGGGGGGGGGGGGGGGGGGGGGGGGGFGFGFGEGGGGGGGGGFGGGFGGGGGGGGFEGFGFDFGGGEEGGGGGGGGGGGFFCGGGCCGGGGGF:C:EFGGGGFCE?GGDGE=EGEGCFEEGDGGGGECGGEG?FCGFF*7F75DFFGFGGFFFGG*60:DGG>==FAFF49C>FB601>)9):?FFA@:4<<FFF*8<A??169?F
@M00689:251:000000000-CJTJ5:1:1101:10931:11011 1:N:0:9
CAGGATTAGATACCCTGGTAGTCCATGCCGTAAACGGTGGGCGCTAGGTGTAGGGGTCTTCCACGGCCTCTGTGTCGTAGCTAACGCATTAAGCGCCCCGCCTGGGGAGTACGGCCGCAAGGCTAAAACTCAAAGGAATTGACGGGGGCCCGCACAAGCGGCGGAGCATGTGGATTAATTCGATGCAACGCGAAGAACCTTACCTGGGCTTGACATACACCAGATCGCTGCAGAGATGTAGTTTCCCTTGTGGTTGGTGTACAGGTGGTGCATGGTCGTCGCTGCAT
+
GGGGGGGGGGGGGGGGGGGGGGGGGGGGGGGGGGGGGGGGGGGGGGGGGGGGGGGGGGGGGGGGGGGGGGGGGGGGGGGGGGGGGGGGGGGGGGGGGGGGGGGGGGGGGGGGGGGGGGGGGGGGGGGGGGGGGGGGGGGGGGGGGGGGGGGGGCFGGGGGEGGGGGGGGGGGGGFFGGGGGGGGGGGGGGGGDEGGGGGGGGGGGGGGGGGGGGGFGFFGF<>CFFGGFGGFFF34=FCFGGGFFBFAFFFGGFFFFB:@AFFBFBFBDB<DFFFFFB9636:B9?4
@M00689:251:000000000-CJTJ5:1:1101:8551:11048 1:N:0:9
CAGGATTAGATACCCTGGTAGTCCATGCCGTAAACGGTGGGCGCTAGGTGTAGGGGTCTTCCACGGCCTCTGTGTCGTAGCTAACGCATTAAGCGCCCCGCCTGGGGAGTACGGCCGCAAGGCTAAAACTCAAAGGGATTGACGGGGGCCCGCACAAGCGGCGGAGCATGTGGATTAATTCGATGCAACGCGAAGAACCTTACCTGGGCTTGACATACACCAGATCGCTGCAGAGATGTAGTTTCCCTTGTGGTTGGTGTACAGGTGCTGCATGGCCGTCGCTGCAT
+
GGGGGGGGGGGGGGGGGGGGGGGGDGGGGGGGGGGGGGGGGGDGGGGGGGGGGGGEFGGGGGGGGDFBFGGGGGGGGFGGFFGGGGGGGGGGGFEGGGGFGGDGGGGGGGGGGGGGGGGGGGGGFGGGGGGGGGGGGGGGGGGGGCFGGGGGGGGGGGGEFGEGGGCC?ECCFC<FGGGGGGGGGGGGCCCCECEEGGGGGGGGGFCF=CGGFFFFGFFGGGGG>7EDFGGF?=D5*9*2:*0*9B=>6<4CGF>BFFFFFFAA@BFFFF?FABF:)8>>F9<?FF4
@M00689:251:000000000-CJTJ5:1:1101:11095:11057 1:N:0:9
CAGGATTAGATACCCTGGTAGTCCATGCCGTAAACGGTGGGCGCTAGGTGTAGGGGTCTTCCACGGCCTCTGTGTCGTAGCTAACGCATTAAGCGCCCCGCCTGGGGAGTACGGCCGCAAGGCTAAAACTCAAAGGAATTGACGGGGGCCCGCACAAGCGGCGGAGCATGTGGATTAATTCGATGCAACGCGAAGAACCTTACCTGGGCTTGACATACACCAGATCGCTGCAGAGATGTAGTTTCCCTTGTGGTTGGTGTACAGGTGTTGCATGGTCGTCGCTGCCT
+
GGGGGGGGGGGGGGGGGGGGGGGGGCFG<FGGGGGGGGGDG?FGGGGGGGGCGFGEF@FGE<FGGCGGDGFEFG<CFCFFGGGGGGGDGGGEGGGG>FFGGGGGGGGDEFEGGG>EGGGGGG<FGGGGGGGGGGGGGGGGGGGGGGGGGGGGGEGGGFGGG>EGGGGGGGGGG7@FFGGGGGGCGDGGGGGGGGGGGFGG?EGFGGGGDGGECG77:9FGGFFD*2>*<CGFFF<0=FFCDGFGFFFFF?4FGFF60((.58>AFFFDBF9<BFFFFDF?>>:1((.
@M00689:251:000000000-CJTJ5:1:1101:5210:11118 1:N:0:9
CAGGATTAGATACCCTGGTAGTCCACGCTGTAAACGATGAGAACTGGATGTGGGAAGGGGTTGAACCTTTTTCGTATCGAAGCTAACGCGTTAAGTTCTCCGCCTGGGGAGTACGGTCGCAAGATTAAAACTCAAAGGAATTGACGGGGGCCCGCACAAGCGGTGGAGCATGTGGTTTAATTCGATGCAACGCGAAGAACCTTACCTACCCTTGACATGTTAGGAAGCCCGGTTAAGCGCTGGGCGTGCCGAAAGGAGCCTAAACACAGGTGTTGCATGGTCGTCGCTGCAT
+
GGGGGGFGGGGGFGGGGGGGGGGGEGGGGGGGGFFGGGGGGFGGG@CFFGGGGGGGGGEGGGGGGGGGGGGGFGFGGGGFFEGGGGGGGGGGGGGGGGGGGGGEGGFGCGGFEFGDGGGGGGGFCEEGGGGGGGGGFFGGGGGEFGGGGGGGGGGGGG,>:F7EGGGGGGGGDGGGGGGGFGGGGGGGGGGG5EDEGGGGGGGGEGFGGFCGGGC<F??7FFGG*:=D>CDE>>5F?4DGDCD3@>D>@>>DD>EFFFFF09?F?6<:F:)(5.<?@461447>6>1<B>72
@M00689:251:000000000-CJTJ5:1:1101:13830:11126 1:N:0:9
CAGGATTAGATACCCTGGTAGTCCACGCCGTAAACGATGGATGCTAGGTGTTGCGGGTATTGACCCCTGCAGCGCCGCAGTTAACGCATTAAGCATCCCGCCTGGGGAGTACGGCCGCAAGGCTAAAACTCAAAGGAATTGACGGGGGCCCGCACAAGCGGTGGAGCATGTGGTTTAATTCGACGCAACGCGCAGAACCTTACCTGGGTTAAATCCACCAGAATCCTGCAGAGATGTGGGGGTGCCCTTCGGGGCACTGGTGAGAAGGTGCTGCCTGGCTGTCGCTTCATCTGTT
+
GGFGGGGFGGFGGGGGG9FFFFGFGG@FGCF;FGG@FFGGGGGGGFGGGGGGFGCEDEDGGA,CEGGGDGFFGGGGGGGGGGFFFGGFGGDFEFFGGGGGGGGGGG>FGFGGFGGGGGDF@FFG<<DCFGGGFCFF8,DCFGFGEDGGGCEGGGGG7>EEEFCGGFG:EFF<FFGGFCGGGFGGGGCGGCGGGCG5CFG>FFGGGFFFGGGGGGCFGF>G4*5CGGG=FGGF34::?7:DD)/<BF??FF0C53)41:?>>4)4@4@(977A94)0*8:?::2:(((-4>A956)
@M00689:251:000000000-CJTJ5:1:1101:6159:11236 1:N:0:9
CAGGATTAGATACCCTGGTAGTCCATGCCGTAAACGGTGGGCGCTAGGTGTAGGGGTCTTCCACGGCCTCTGTGTCGTAGCTAACGCATTAAGCGCCCCGCCTGGGGAGTACGGCCGCAAGGCTAAAACTCAAAGGAATTGACGGGGGCCCGCACAAGCGGCGGAGCATGTGGATTAATTCGATGCAACGCGAAGAACCTTACCTGGGCTTGACATACACCAGATCGCTGCAGAGATGTAGTTTCCCTTGTGGTTGGTGTACAGGTGCTGCATGGCCGTCGCTGCAT
+
GGGGGGGGGGGGGGGGGGGGGGGFGFFGGGGGGGGGGGGGCFDGGGGGGGGGGGGGGGGGGDGGDGGEFGGFGFEFGGGGGGGGGGGCGGGFGGCCFGGDFGGGGGEG7B=FGGGGGGEEGGGGGGGGGGCCFFCFFGGGGGGGGGGCEGGGC*=FFFGG*=EGE558EFFGGCC??EGFFFFF:8:CEEDGGGGG+C5CF?FFGFCCFGGE<FFGFFFG<GFG7<55)*)))*/5/7:DFGGCFFFAFFBF3>F:03:;276>FFF?FA?0:=FF:)40(2186?9
@M00689:251:000000000-CJTJ5:1:1101:8933:11273 1:N:0:9
CAGGATTAGATACCCTGGTAGTCCATGCCGTAAACGGTGGGCGCTAGGTGTAGGGGTCTTCCACGGCCTCTGTGTCGTAGCTAACGCATTAAGCGCCCCGCCTGGGGAGTACGGCCGCAAGGCTAAAACTCAAAGGAATTGACGGGGGCCCGCACAAGAGGCGGAGCATGTGGATTAATTCGATGCAACGCGAAGAACCTTACCTGGGCTTGACATACACCAGATCGCTGCAGAGATGTAGTTTCCCTTGGGGTTGGTGTATAGGAGGTGCATGGACGTCGCTGCATATGTCT
+
C,C@CFECGFEDFFDFGFE9CECAEF9<FEGCFDE;CG8@FDGG:@CFECFF<FGGGGGDF@,CEF7CBEFFF@CFFCCAFGGCFEGEDFGGF<FC+@EFFEG=FGGGGGGGEEG:FG7@F7>,>DEFFGGGF9DGEGGGGGGGGGGGGCCEGDCCC8,6:CC8CEGEGEGGF:9BCFFCDGGG:C?:0CEDE5C*<F5EFG6FGGGD5*75C8:FGF=6<7//*9CD@DGF?=DC=7:*:::*9*/66)(/>>B0436<-*.:=*08)35:2B))0781(((-424)6>-.<
@M00689:251:000000000-CJTJ5:1:1101:16454:11300 1:N:0:9
CAGGATTAGATACCCTGGTAGTCCACGCCGTAAACGGTGGGCGCTAGGTGTAGGGGCCTGTTATGGGTTTCTGTGTCGTAGCTAACGCACTAAGCGCCCCGCCTGGGGAGTACGGCCGCAAGGCTAAAACTCAAAGGAATTGACGGGGGCCCGCACAAGCGGCGGAGCATGTGGATTAATTCGATGCAACGCGAAGAACCTTACCTGGGCTTGACATACACCAGATTGCTGCAGAGATGTAGTGTCCCTTGTGGTTGGTGTACAGGTGCTGCATGGCCGTCGCTGCATCTGTC
+
GGGGGGGGGGGGGGGGGGGGGGGGEFGGGGGGGGGGGGGGGGGGGGGGGGGGGGGGGGGGGGGGGGGGGGGGGGGGGGGGGGGGGGGGG7FGGGGGGGGGGGGGGGGGGGGGGGGGGGGGFGGGGGGGGGGGGGGGGGGGGGGGGGGGGGGGGGGGGGGGGGGGEGGGGFGAFGGDFFCFFCFGFCCFGFGECCEGCFCFFFGFGGGGGGGGGFCGGFFGCFF7DGG=FGG4?F*9)9>DFC:DFFFFFFF7CB7?B>?@:7><=??:?><>?FFF7F>9619::9?BA<A<6
@M00689:251:000000000-CJTJ5:1:1101:16465:11316 1:N:0:9
CAGGATTAGATACCCTGGTAGTCCACGCCGTAAACGGTGGGCGCTAGGTGTAGGGGCCTGTTATAGGTTTCTGTGTCGTAGCTACCGCATTAAGCTCCCCGCCTGGGGAGTACGTCCGCAAGGCTAAACCTCAAAGAAATTACCGGGGCCCCGCACAAGCGGCGACTCATGTGGATTACTTCGATCCAACGCGAAGAACCTTACATGGCCTTTACTTCCACCAGCTAGCTGCAGAAATGTAGTTTCCCTTGTGGTTGGTGTACAGGTGCTGCATGGCCGTCGCTGCCTCTTACT
+
GFFG8FFGD<EFFFA@<CFF9EFCCCBCD@FFEGGG,FF+6,@6@BFFGDF,6F:F:+@F,,6<,,,,,CC,,66,6?9=,,,C,98>>F:E<<,,59FC+@CE7@FFC+?<5C=B+@CGCF@D=EFG,:,,D=EG,A3C?,,8B@:7+CE8C*@EEF7<:78C8***?<,7<,+?+<+1+>*8+24:+0:**=1/;00*;+0<+0+**+2+*3+*2877:****0+*)2*9?/:*0*****2*9@F<??(*285:(4?FB?)6*<74<29<7?@))9(49>0844(438))-6
@M00689:251:000000000-CJTJ5:1:1101:26044:11437 1:N:0:9
CAGGATTAGATACCCTGGTAGTCCATGCCGTAAACGGTGGGCGCTAGGTGTAGGGGTCTTCCACGGCCTCTGTGTCGTAGCTAACGCATTAAGCGCCCCGCCTGGGGAGTACGGCCGCAAGGCTAAAACTCAAAGGAATTGACGGGGGCCCGCACAAGCGGCGGAGCATGTGGATTAATTCGATGCAACGCGAAGAACCTTACCTGGGCTTGACATACACCAGATCGCTGCAGAGATGTAGTTTCCCTTGTGGTTGGTGTACAGGTGATGCATGGTCGTCGCTGCAT
+
GGGGGGGGGGGGGGGGGGFGGGGGGGGGGGGGGGGGGGGGGGGGGGGGFGGGGGDGGGGGGGGGGGGGGGGGGGGGGGGFGGGGGGGGGGFGGGGGGGGGGGGGGGGGGGGGGGGGGGGGGGGGGCGGGGGGGFFGGGGGGGGGDGGGGGGGGGGGGGGGGGGGGGGGGGGGGGGGGFGGGFGGGGGGGGGGDGGGGGGGGGGGGGDGFDFG4CGGGF@FGGFFFGFGFGGFF?<DFFFGCFFGF=FBFFFGGFFF0:?FFFFAFFFFFFFFFFFFFFFFFFFBFFF
@M00689:251:000000000-CJTJ5:1:1101:27368:11466 1:N:0:9
CAGGATTAGATACCCTGGTAGTCCATGCCGTAAACGGTGGGCGCTAGGTGTAGGGGTCTTCCACGGCCTCTGTGTCGTAGCTAACGCATTAAGCGCCCCGCCTGGGGAGTACGGCCGCAAGGCTAAAACTCAAAGGAATTGACGGGGGCCCGCACAAGCGGCGGAGCATGTGGATTAATTCGATGCAACGCGAAGAACCTTACCTGGGCTTGACATACACCAGATCGCTGCAGAGATGTAGTTTCCCTTGTGGTTGGTGTACAGGTGTTGCATGGTCGTCGCTGCAT
+
GGGGGGGGGGGGGGGGGGGGGGGGFGGGGGGGGGGGEFGGGGGGGGGGFGFGGGGGGGGGGGFGGGGGGGGGGGGGGGGGGGGGGGGGGGGGGGGGGGGGGGGGGGGGGGGGGGGGGGGGGGGGGGGGGGGGGGGGGGGGGGGGGGGGGGGGGGGGGGGGGGGGGGGGGGGGGGFGGFGGGGGGGGGGGGGGGGGGGFGGGGGGGGGGGGGGGGGGGFFFFGFGGGGGFGGFF?GGFFGGGGGFFFF97FACDFFFFBFFFFFFFFFFDFF?<F@=*<><>00:>FA
@M00689:251:000000000-CJTJ5:1:1101:13577:11494 1:N:0:9
CAGGATTAGATACCCTGGTAGTCCATGCCGTAAACGGTGGGCGCTAGGTGTAGGGGTCTTCCACGGCCTCTGTGTCGTAGCTAACGCATTAAGCGCCCCGCCTGGGGAGTACGGCCGCAAGGCTAAAACTCAAAGGAATTGACGGGGGCCCGCACAAGCGGCGGAGCATGTGGATTAATTCGATGCAACGCGAAGAACCTTACCTGGGCTTGACATACACCAGATCGCTGCAGAGATGTAGTTTCCCTTGTGGTTGGTGTACAGGTGGTGCATGGCCGTCGCTGCAT
+
GGGGGGGFGGGGGGGGGGGGGGGGGGGGGGGGGGGGGGGGGGGGGGGGGGGGGGGGGGGGGGGGGGGGGGGGGGGGGGGGGGGGGGGGGGGGGGGGGGGGGGGGGGGGGGGGGGGGGGGGGGGGFGGGGGGGGGGGGFGDFFGGGGGGGGGGGGGGGGGGGGGGGGGGGGGGGDGGGGGGGGGGGGGGGGGGGGGGGGGGGGGGGGGGGGGGGGGGGFFGGGGGGGGGFDGFFFGFFFFGFGGDFFFF?FFGGFFFFBFF7=9>FF??D?FFF?>FFD>>;FF:>FF
@M00689:251:000000000-CJTJ5:1:1101:23384:11587 1:N:0:9
CAGGATTAGATACCCTGGTAGTCCATGCCGTAAACGGTGGGCGCTAGGTGTAGGGGTCTTCCACGGCCTCTGTGTCGTAGCTAACGCATTAAGCGCCCCGCCTGGGGAGTACGGCCGCAAGGCTAAAACTCAAAGGAATTGACGGGGGCCCGCACAAGCGGCGGAGCATGTGGATTAATTCGATGCAACGCGAAGAACCTTACCTGGGCTTGACATACACCAGATCGCTGCAGAGATGTAGTTTCCCTTGTGGTTGGTGTACAGGTGGTGCATGGCCGTCGCTGCAT
+
GGGGGGFGGGGGGGGGGGGGGGGGGGFGGGGGGGGGGGGGGGGGGGGGGGGGGGGGGGGGGGGGGGGGGGGGGGGGGGGGGGGGGDGGGGGGGGGGGGGGGGGGGGGGGGGGGGGGGGGEEGGGGGEGGGGGGGGGGGGGGGGGGGGGGGGGGGGGGGGGGGGGGGGGGGGGGGFGEFGGGGGGGGGGGGGGGGGGGGGGGGGGGGGGGGGGGGGGFFFGGGGGGGDDFCDFF=D7BFGGGGGGFFFFF?4C<FF?98?FBFBA@FFFFFF?FFFFFFFFBFFFFFF
@M00689:251:000000000-CJTJ5:1:1101:8860:11600 1:N:0:9
CAGGATTAGATACCCTGGTAGTCCATGCTGTAAACGGTGGGCGCTAGGTGTAGGGGCCTGTTATGGGTTTCTGTGTCGTAGCTAACGCATTAAGCGCCCCGCCTGGGGAGTACGGCCGCAAGGCTAAAACTCAAAGGAATTGACGGGGGCCCGCACAAGCGGCGGAGCATGTGGATTAATTCGATGCAACGCGAAGAACCTTACCTGGGCTTGACATACACCAGATTGCTGCAGAGATGTAGTGTCCCTTGTGGTTGGTGTACAGGTGCTGCATGGCCGTCGCTGCAT
+
GGGGGGGGGGGGGFGGGGGGGGGGGGGGGGGGGFCFGGGGEGGGGGGGGGGDFFGGGGGGGGGGGGGGDEGGGGGGGGGGGGGGFGGGGD7FGFEFEEGGGGG7FGGGEFGFGGGDGGEGGGFGGGFGGCFFGGFGGFGGGDFDGGGGGGGGGGGGGGGFEFEEGGGDGGGFEFF9CFE77+8@@FEGGGGDGGGGGGDF6<AF?FGFCFGGGFCF77?7F53CCFC4BCF4:)01>6CCCCC<FF@?BF?FFFF02>:F:B95@FF7@2<<7BF546346>B:?>F9
@M00689:251:000000000-CJTJ5:1:1101:8849:11616 1:N:0:9
CAGGATTCGATACCCTGGTAGTCCATGCTGTAAACGGTGGGCGCTAGGTGTAGGGGCCTGTTATGGGTTTCTGTGTCGTAGCTAACGCATTAAGCGCCCCGCCTGGGGAGTACGGCCGCAAGGCTAAAACTCAAAGGAATTGACGGGGGCCCGCACAAGCGGCGGAGCATGTGGATTAATTCGATGCAACGCGAAGAACCTTACCTGGGCTTGCAATACACCAGATTGCTTCAGAACTGTCTTGTCCCTTGTGGTTGGTGTACCGGTGCTGCATGGCCGTCGCTGCCTCTTTCTT
+
GGGGGGG,@<EEEGGGGGGGGGFFGGFGGCFF,EFGEGG7FGGGGG+FEGGGFGGEGGGGGGGGFFFGGGGGGGGFGGGFGGGG?FGGGGGGA,EGGGGGDEFCFEGGGEG8EFCG:+4CFC<7:DFFGGGFGGEGFGGGG,3EFDFGGGGEEEGGGF:<<*8C=**=F9FFG7@<ACCFFGF<CGGG7EGE*>*21+2ACC+8CGGF=5CG3CC*:49CC<F<5=F46:*19***)*02****0==<F63CC3>?04().1-)0).-722<0=*5>?9B0214(-840>4)).)
@M00689:251:000000000-CJTJ5:1:1101:26278:11628 1:N:0:9
CAGGATTAGATACCCTGGTAGTCCATGCCGTAAACGGTGGGCGCTAGGTGTAGGGGTCTTCCACGGCCTCTGTGTCGTAGCTAACGCATTAAGCGCCCCGCCTGGGGAGTACGGCCGCAAGGCTAAACTCAAAGGAATTGACGGGGGCCCGCACAAGCGGCGGAGCATGTGGATTAATTCGATGCAACGCGAAGAACCTTACCTGGGCTTGACATACACCAGATCGCTGCAGAGATGTAGTTTCCCTTGTGGTTGGTGTACAGGTGATGCATGGCCGTCGCTGCATCTGTGCCTT
+
GGGGFGGGGGGGGGGGGGGGGGGGGGGGGGGGGGGGGGGGGGGGGGGGGGGGGGGGGGGGGGGGGGGGGGGGGGGGGGGGGGGGGGGGGGGGGGGGGGGGGGGGGGGGGGGGGGGGGGGGGGGGGGGGGGGGGGGGGGGFGGGGGGGGGGGGGGGGGGGGGFGEGDFFFGGGGFGGGGGGG79EGGGGGGGGGGGGGGFFGGFEGGGFGGCGGGGGGFFGGGGGGGGGBDGFFFD*=@C7:CGGFFFA@FB<D>DB1??BAFBFF4=<FBFFFFFFE),47:1>06>AF<)).4:
@M00689:251:000000000-CJTJ5:1:1101:12074:11630 1:N:0:9
CAGGATTAGATACCCTGGTAGTCCATGCCGTAAACGGTGGGCGCTAGGTGTAGGGGTCTTCCACGGCCTCTGTGTCGTAGCTAACGCACTAAGCGCCCCGCCTGGGGAGTACGGCCGCAAGGCTAAAACTCAAAGGAATTGACGGGGGCCCGCACAAGCGGCGGAGCATGTGGATTAATTCGATGCAACGCGAAGAACCTTACCTGGGCTTGACATACACCAGATCGCTGCAGAGATGTAGTTTCCCTTGTGGTTGGTGTACAGGTGTTGCATGGTCGTCGCTGCAT
+
GGGGGGGGGGGGGGGGGGGGGGGGGGGGGGGGGGGGGGGGGGGGGGGGGGGGGGGGGGGGGGGGGGGGGGGGGGGGGGGGGGGGGGGGGGGGGGGGGGGGGGGGGGGGGGGGGGGGGGGGGGGGGGGGGGGGGGGGGGGGFGGGGGGGGGGGGEGGGGGGGGDGGCGGGGGGGGGFGGGGG=FGFGGGGGGGGEEGFGGGGGGGGGGGGFGG*AFGGFFGGF<CCFGG>DDFFFGGFFGCGFGFFFFFF?AD5F:?><?FFF9A:?)5<(4<AFFFF@>(49:BF?F
@M00689:251:000000000-CJTJ5:1:1101:19761:11724 1:N:0:9
CAGGATTAGATACCCTGGTAGTCCATGCCGTAAACGGTGGGCGCTAGGTGTAGGGGTCTTCCACGGCCTCTGTGTCGTAGCTAACGCATTAAGCGCCCCGCCTGGGGAGTACGGCCGCAAGGCTAAAACTCAAAGGAATTGACGGGGGCCCGCACAAGCGGCGGAGCATGTGGATTAATTCGATACAACGCGAAGAACCTTACCTGGGCTTGACATACACCAGATTGCTGCAGAGATGTAGTGTCCCTTGTGGTTGGTGTACAGGTGATGCATGGCCGTCGCTGCAT
+
GGGGGGGGGGGGGGGGGGGGGGGGGGGGGGGGGGGGGGGGGFEGGGGGGGGGGGGGFGDGGFGGGGGGGFDFFGGGGGGGGGGGGEGGGEGGGGGGGGGGGGGGGGGGGGGGGGGGGGGGGGGGGGGGGGGGGGGGGGGGGGGGGGGGGGGGGGGGGGGGGEEEGGGCCF@FFFCGFGGCGGFGGGEGCEGGGGGGGFFGGGGGFCFGGGGGGGGGGFFGGGGGGGEFFGGFFFGFF?7CCGGGFFFFFFFGGFF?;:?FBBDA?FFAFB<BBFFFF@3906126:A
@M00689:251:000000000-CJTJ5:1:1101:24139:11780 1:N:0:9
CAGGATTAGATACCCTGGTAGTCCATGCCGTAAACGGTGGGCGCTAGGTGTAGGGGTCTTCCACGGCCTCTGTGTCGTAGCTAACGCATTAAGCGCCCCGCCTGGGGAGTACGGCCGCAAGGCTAAAACTCAAAGGAATTGACGGGGGCCCGCACAAGCGGCGGAGCATGTGGATTAATTCGATGCAACGCGAAGAACCTTACCTGGGCTTGACATACACCAGATTGCTGCAGAGATGTAGTGTCCCTTGTGGTTGGTGTACAGGTGATGCATGGTCGTCGCTGCAT
+
GGGGGGGGGGGGGGGGGGGGGGGGFGGGGGGGGGGGGGGGGGGGGGGGGGGGGGGGGGGGGGGGGGGGGGGGGGGGGGGGGGGGFFFGGGGGGGGGGGGGGGGGGGGGGGGGGGGGGGGGGGGFGGGGGGGGGFGGGGEGGGGGGGGGDEGG7EGGGGGGGGGGEEGG6F9<CFCCCGFGGGGFGGCFGGCGGGGGGGGG7AEFFGGGGGGGG6?FFFFG>CDGGFGFBFD:FFGG?FGG*:6C476AFFFGGFF?9?:@DFBD?FFB*6A<97)1*89(36?<>?)
@M00689:251:000000000-CJTJ5:1:1101:25851:11788 1:N:0:9
CAGGATTAGATACCCTGGTAGTCCATGCCGTAAACGGTGGGCGCTAGGTGTAGGGGTCTTCCACGGCCTCTGTGTCGTAGCTAACGCATTAAGCGCCCCGCCTGGGGAGTACGGCCGCAAGGCTAAAACTCAAAGGAATTGACGGGGGCCCGCACAAGCGGCGGAGCATGTGGATTAATTCGATGCAACGCGAAGAACCTTACCTGGGCTTGACATACACCAGATCGCTGCAGAGATGTAGTTTCCCTTGTGGTTGGTGTACAGGTGCTGCATGGCCGTCGCTGCAT
+
GGFGFFGGFGGGGGGGGGGGGGGFGGGGGGGGGGGGGEFFGGGGGGGGGGGGGGGCFEGGGGGGEGGGGGGGGFGGGGGGGGGGGGGGGEEFGGEGCGGGGGGCGGGGGGFGGGGGGGE:FGGGFFGGGGGGGGGGGGF<DFGG>:CBEFG8E:BFGFGGFGGEGDEGGFCCFGGGGGGEFGGGGGGGGGGGD5CEFGGGGGEGGGGGGFCEGGGCDFFCGGFGDC=DFDGF6//09FGG7FGGBFF29?FC35::>?FF<FFFFF@7F<434=:4/<9>FFFFF0A
@M00689:251:000000000-CJTJ5:1:1101:24130:11795 1:N:0:9
CAGGATTAGATACCCTGGTAGTCCATGCCGTAAACGGTGGGCGCTAGGTGTAGGGGTCTTCCACGGCCTCTGTGTCGTAGCTAACGCATTAAGCGCCCCGCCTGGGGAGTACGGCCGCAAGGCTAAAACTCAAAGGAATTGACGGGGGCCCGCACAAGCGGCGGAGCATGTGGATTAATTCGATGCAACGCGAAGAACCTTACCTGGGCTTGACATACACCAGATTGCTGCAGAGATGTAGTGTCCCTTGTGGTTGGTGTACAGGTGATGCATGGTCGTCGCTGCAT
+
GGGGGGGGGGGGGGGGGGGGGGGGGGGGGGGGGGGGGGGGGGGGGGGGGDG9FGGGEGGGGGGGGGGEGGGGGGGGGGGCGGGGGGGGG@FGGGGGGGGDGGGFGGGGGGGGGGGGGGCGFFGGGGGGGGGGGGGGGGGGGGFGGGGGGGGGGEGGFFGGGGGGC:EFGGGGGDFGGGGGGGGGGGGGGGGGGGGGGFGFGGGGEC=5EGGGGGGG796DFFGGGGDCF:F4669C=F7FDGFFFFFFFF:DGFF<><?F24)65976*6A34*)/153:9>:?;:2
@M00689:251:000000000-CJTJ5:1:1101:21450:11803 1:N:0:9
CAGGATTAGATACCCTGGTAGTCCATGCCGTAAACGGTGGGCGCTAGGTGTAGGGGTCTTCCACGGCCTCTGTGTCGTAGCTAACGCATTAAGCGCCCCGCCTGGGGAGTACGGCCGCAAGGCTAAAACTCAAAGGAATTGACGGGGGCCCGCACAAGCGGCGGAGCATGTGGATTAATTCGATGCAACGCGAAGAACCTTACCTGGGCTTGACATACACCAGATCGCTGCAGAGATGTAGTTTCCCTTGTGGTTGGTGTACAGGTGATGCATGGTCGTCGCTGCAT
+
GGGGGGGGGGGGGGGGGGGGGGGGGGGGGGGGGGGGGGGGGGGGGGGGFGGFGGGGGGGGGGGGGGGGGGGGGGGGGGGGFFGFF?FGGGGGGGGGGGGGGGGFGGEGGGGGGEGECEGGGGGFGGGGFFGGGGGGFFGGGGGGGGGGGGGEGGGGGFFFGGGGGGGGGGGGGFGGGFGFGGGGGGG?C::7EEEGGGGGGGGGGFGFGGGGGGGGGFFGGGGGD7CDFDGFFFFG49FGGFGGF4@465>GGF::>?BFFFDF@F@BFFAAAFF6FFFB>FF09BF
@M00689:251:000000000-CJTJ5:1:1101:8285:11810 1:N:0:9
CAGGATTAGATACCCTGGTAGTCCACGCTGTAAACGGTGGGTACTAGGTGTGGGGTCCATTCCACGGGTTCCGTGCCGTAGCTAACGCTTTAAGTACCCCGCCTGGGGAGTACGGCCGCAAGGCTAAAACTCAAAGGAATTGACGGGGCCCCGCACAAGCGGCGGAGAAGGCGGATTAATTCGATGAAACGCGGAGAACCTTACCTGGGTTTGACATGGAGCGGGAGTGCGCAGAGATGGGGGTGCCGCTTTTGGGGTCGGTTCACAGGGGTGGCATGGGCGTCGGTCACTCTGG
+
FFGGGGGGGGGGFFGFEGGGGGGE@FFEGFEEFFFCEFFEG:@FGFFG9EGGGGGG7FE<EF<FFFGGCECFGCFEEGGFGFGGGGGGDD7CFFEGFFGFGGGGFFFFEFFGDGGD>FEEGGGGGGGGGGFG<<?FFFFF@DFFFDGGC+BEEEF7CGFCFGGGGDE*2+2*4=*=BBFG*+2<9@0<<+2*/*2CEG+;*++<++<CG09:9F7>*757**9597**.2))0>DGF4:FF*5783)())(**1)1931),8(-=6/6500,(05.*5((((,-,,,((.).)))
@M00689:251:000000000-CJTJ5:1:1101:8272:11823 1:N:0:9
CAGGATTAGATACCCTGGTAGTCCACGCTGTAAACGGTGGGTACTAGGTGTGGGGTCCATTCCACGGGTTCCGTGCCGTAGCTAACGCTTTAAGTACCCCGCCTGGGGAGTACGGCCGCAAGGCTAAAACTCAAAGGAATTGACGGGGCCCCGCACAAGCGGCGGAGCATGCGGCTTAATTCGATGCAACGCGTAGAACCTTACCTGGGCTTGACATGCATCGGAAGTTCTCAGAGATGGGTGTGCCTCTTTGGGGGTGGGTTGGCAGGTGTTGCATGTCGGTCTCTCTAT
+
GGGGGGGGGGGGGGGGGGGGGGGGGGGG;FGGGGGGGGGGGGCFGGGGGGG7FG778,CFGGGGGG:E6FG8BFGGGG@CGGGGGGGG:FGGGG<EGGGGGGGGGGGGGGGGGGGGGGGGGGGGGGGGGGGGGGGGGGGGGGGGGGGGDGGGGGGGGGGGCEEGGGGGGGG7FG7CEEGGGGGG?EGGGGGG=*:EGGGGGGGGG+?GG5CDDEGGGF460*>**9*0*:*9FFGGFFG4C9C/)@F2))-2*/)((4(),72())*4.((.:@**==-5(340().,)).
@M00689:251:000000000-CJTJ5:1:1101:12871:11873 1:N:0:9
CAGGATTAGATACCCTGGTAGTCCATGCCGTAAACGGTGGGCGCTAGGTGTAGGGGTCTTCCACGGCCTCTGTGTCGTAGCTAACGCATTAAGCGCCCCGCCTGGGGAGTACGGCCGCAAGGCTAAAACTCAAAGGAATTGACGGGGGCCCGCACAAGCGGCGGAGCATGTGGATTAATTCGATGCAACGCGAAGAACCTTACCTGGGCTTGACATACACCAGATCGCTGCAGAGATGTAGTTTCCCTTGTGGTTGGTGTACAGGTGATGCATGGATGTCGCTGCAT
+
GGGGGGGGGGGGGGGGGGGGGGGGGEGGGGGGGGGGCGGEGFGGGGGGGGGFFGGGGGGGGGC@BFGGGGGGGGGFGGGGGGGGGGGGGGGGGGGFFGGGGGGGGGGGGGGGGGGGGGGGGGGGGGGGGGGGGGGGGGGGGGGGGGGGGGGGGGGGGGGGGGGGGGGGGGFFGFGGGGGGGGGGGGGGGGGGGGGGGGGGGGGGCGGGGGGGGGGGGF47<CFGFGGGFCCFFFGGBFGGGGGGFFFFFFFGC7>?9??FB?2<FF?<65<AFF>)6?BF??6,(,)
@M00689:251:000000000-CJTJ5:1:1101:18516:11964 1:N:0:9
CAGGATTAGATACCCTGGTAGTCCATGCCGTAAACGGTGGGCGCTAGGTGTAGGGGTCTTCCACGGCCTCTGTGTCGTAGCTAACGCATTAAGCGCCCCGCCTGGGGAGTACGGCCGCAAGGCTAAAACTCAAAGGAATTGACGGGGGCCCGCACAAGCGGCGGAGCATGTGGATTAATTCGATGCAACGCGAAGAACCTTACCTGGGCTTGACATACACCAGATCGCTGCAGAGATGTAGTTTCCCTTGTGGTTGGTGTACAGGTGATGCATGGTCGTCGCTGCAT
+
GGGGGGGGGGGGGGGGGGGGGGGGGGGGGGGGGGGGGGGGGGGGGGGGGGGGGGGGGGGGGGGGGGGGGGGGGGGGGGGGGGGGGGGGGGGGGGGGGGGGGGGGGGGEGGGGGGGGGGGGGGGGGGGGGGGGGGGGGGGGGGGGGGGGGGGGGGGGGGGGGGGGGGGGGGFGGGGGGGGGGGGDGGFFGGGGGGGGGGGGG9GGGGGGGGGGGGGGG?FGGGFGGGGGFGGFFFGFFFGFCFGFFFFFFFFGGFFFFFFFBFFB??FFFFFFFFFFFE11>>B?2:9
@M00689:251:000000000-CJTJ5:1:1101:28659:12001 1:N:0:9
CAGGATTAGATACCCTGGTAGTCCATGCCGTAAACGGTGGGCGCTAGGTGTAGGGGTCTTCCACGGCCTCTGTGTCGTAGCTAACGCATTAAGCGCCCCGCCTGGGGAGTACGGCCGCAAGGCTAAAACTCAAAGGAATTGACGGGGGCCCGCACAAGCGGCGGAGCATGTGGATTAATTCGATGCAACGCGAAGAACCTTACCTGGGCTTGACATACACCAGATCGCTGCAGAGATGTAGTTTCCCTTGTGGTTGGTGTACAGGTGTTGCATGGTCGTCGCTGCAT
+
GGGGGGGGGGGFGGGGGGGGGGGGGFCFGGGGGGGGGGGGGGGGGGGGGGGGGGGGGGGGGGGGGGGGGGGGGGGGGGGGGGGGGGGGGGGGGGGGGGCGGGGGGGGDGGGGGGGGGGG:FFGGGGGGGDFGGGGGGGGGGGGGGGGGGGGGGGGGGGGGGGEEGGGFGGGGGGGGGGGGGGGGGGGGGGGGGDEGGGGGGGGGGGGGGGG=FG?FGFFGGFCGFCGG:5CF?BGFFFGGGGGGF@FDFFFGGFFFBFFFFF>AFFFFFFBFFFFF*)4:;>F?B7>
@M00689:251:000000000-CJTJ5:1:1101:9585:12022 1:N:0:9
CAGGATTAGATACCCTGGTAGTCCATGCCGTAAACGGTGGGCGCTAGGTGTAGGGGTCTTCCACGGCCTCTGTGTCGTAGCTAACGCATTAAGCGCCCCGCCTGGGGAGTACGGCCGCAAGGCTAAAACTCAAAGGACTTGACGGGGGCCCGCACAAGCGGCGGAGCATGTGGATTAATTCGATGCAACGCGCAGAACCTTACCTGGGCTTGACATACACCAGATCGCTTCAGAGATGTAGTTTCCCTTGTGGTTGGTGTACAGGTGATGCATGGTCGTCGCTGCAT
+
GGGFGGGGGGGGGGGGGGGGGGGGGGFGGGGC,6FFDFCCGGGGG:F?FFFFFGGGGGEFGGGFF7FEGGGGGGGGEGG?FFF,EGGGGGG<FGGGGGGGGGGGCFDGDFEFFGGGGGG+@CGGF@FGFGCF,CFFG,DDBFGEDEDDEGGGGGGDG>FGFEBEEEEFFFG7E7FGGFGGGFF@FGG+ACEE/:58+;FGGFGGGGGCGD<50ACGGF*CFGD4CG75>*994*6CF*:>FGGFFFFFF46C5>F6(-(7)9>>)9/6B2<<<6)9=39BB96:B0>
@M00689:251:000000000-CJTJ5:1:1101:6315:12070 1:N:0:9
CAGGATTAGATACCCTGGTAGTCCATGCCGTAAACGGTGGGCGCTAGGTGTAGGGGTCTCCCACGGCCTCTGTGTCGTAGCTAACGCATTAAGCGCCCCGCCTGGGGAGTACGGCCGCAAGGCTACAACTCAAAGGAATTGACGGGGGCCCGCACAAGCGGCGGAGCATGTGGATTAATTCGATGCAACGCGAAGAACCTTCCCTGGGCTTGACATACACCAGATCGCTTCAGAGATGTAGTTTCCCTTGTGGTTGGTGTACAGGTGATTCATGGCCGTCGCTGCATCTTTCT
+
GF<FGEFGGGFGGFGGGGFGGGGGGGGGGGGGGGGGCFFGGGGGGGG@FFGGGGGGGGGGGGG,+@CFGGGGGGGGGGGDGGGGF7FFGGGGGGGGGGGGGEE7FFGGDFFFFFGGEEECGGGGG,EFCFGFEEFC,@FFF<FBGEGGGGG:E7BFGFGGFGE@ED58+<EC7<CCCEGGGF7<CC7++2:E=5CEGFGGG+*;7<CFGG**>E7C7?=GGG7DCFGG)*9@B*>CF?02:C7CF6?DFFACCF3(,81FFF<B?FF2*).).=6F?D>>(4(-609<<)6:B
@M00689:251:000000000-CJTJ5:1:1101:25852:12090 1:N:0:9
CAGGATTAGATACCCTGGTAGTCCATGCCGTAAACGGTGGGCGCTAGGTGTAGGGGTCTTCCACGGCCTCTGTGTCGTAGCTAACGCATTAAGCGCCCCGCCTGGGGAGTACGGCCGCAAGGCTAAAACTCAAAGGAATTGACGGGGGCCCGCACAAGCGGCGGAGCATGTGGATTAATTCGATGCAACGCGAAGAACCTTACCTGGGCTTGACATACACCAGATCGCTGCAGAGATGTAGTTTCCCTTGTGGTTGGTGTACAGGTGATGCATGGCCGTCGCTGCAT
+
GGGGGGGGGGGGGGGGGGGGGGGGGGGGGGGGGGGGGGGGGGGGGGGGGGGGGGGGGGGGGGGGGGGGGGGGGGGGGGGGGGGGGGGGGGGGGGGGGGGGGGGGGGGGGGGGGGGGGGGGGGGGGGGGGGGGGGGGGGGGGGGGGGGGGGGGGGGGGGGGGGGGGGGGGGGGGGGGGGGGGGGFDGGGGGGGGGGGFGGGFGGGGGGGGGGGFGGGGFFGGGGGGGFGFGGFF?D5@BGGGGGGFFFDFFFGGFFB041><7>2)999FFFFFFFFFFFFFFFFFFF
@M00689:251:000000000-CJTJ5:1:1101:11654:12119 1:N:0:9
CAGGATTAGATACCCTGGTAGTCCATGCCGTAAACGGTGGGCGCTAGGTGTAGGGGTCTTCCACGGCCTCTGTGTCGTAGCTAACGCATTAAGCGCCCCGCCTGGGGAGTACGGCCGCAAGGCTAAAACTCAAAGGAATTGACGGGGGCCCGCACAAGCGGCGGAGCATGTGGATTAATTCGATGCAACGCGAAGAACCTTACCTGGGCTTGACATACACCAGATCGCTGCAGAGATGTAGTTTCCCTTGTGGTTGGTGTACAGGTGGTGCATGGCCGTCGCTGCAT
+
GGGGGGGGGGGGGGGGGGGGGGGGGGGGGGGGGGGGGGGGGGGGGGGGGGGGGGGGGGGGGGGGGGGGGGGGGGGGGGGFFGGFGGEGGGGGGGGGGGGGGGGGGGDECFEGGGGEEGGGGCF<DFGGGGGGGGGGGGGGGFGGGGGGGGGGGEEGGGGGGGGGGGGGGG@FGGG?FFGGFDG9@CFFGGGGGGGGFFGGGGGCFEGGGG5CFGG>FFFFGGDGGFFD@CGFFFGF?FF77FGGFFFFFF9CGFF?FFFFFB9>FFF?EBF?BF:F6>;11>BFFFF
@M00689:251:000000000-CJTJ5:1:1101:21735:12129 1:N:0:9
CAGGATTAGATACCCTGGTAGTCCATGCCGTAAACGGTGGGCGCTAGGTGTAGGGGTCTTCCACGGCCTCTGTGTCGTAGCTAACGCATTAAGCGCCCCGCCTGGGGAGTACGGCCGCAAGGCTAAAACTCAAAGGAATTGACGGGGGCCCGCACAAGCGGCGGAGCATGTGGATTAATTCGATGCAACGCGAAGAACCTTACCTGGGCTTGACATACACCAGATCGCTGCAGAGATGTAGTTTCCCTTGTGGTTGGTGTACAGGTGATGCATGGCCGTCGCTGCAT
+
GGGGGGGGGGGGGGGGGGGGGGGGGGGGGGGGGGGGEGGGGGGGGGGGGGGGGGGGGGGGGGGGGGGGGGGGGGGGG@FGFGGGGGGGGGGGGGGGGGGGGGGGGGGGGGGGGGGGGGGGGGGGGGGGGGGGGGGGGGGGGGGGGGGGGGGEGGGGGGGGGGGGGGGGGGFGGEFGGEFGGGGFGGGGGGGGGGGGGGGGGGGGCGGGGGGGGGDGFFFGDGGGFFGDFDCF?FG4@F>>FGGGFF?AFF9GGFF46:?><=<A479<F>)5>4>4FB6469??0:>
@M00689:251:000000000-CJTJ5:1:1101:6108:12134 1:N:0:9
CAGGATTAGATACCCTGGTAGTCCATGCCGTAAACGGTGGGCGCTAGGTGTAGGGGTCTTCCACGGCCTCTGTGTCGTAGCTAACGCATTAAGCGCCCCGCCTGGGGAGTACGGCCGCAAGGCTAAAACTCAAAGGAATTGACGGGGGCCCGCACAAGCGGCGGAGCATGTGGATTAATTCGATGCAACGCGAAGAACCTTACCTGGGCTTGACATACACCAGATCGCTGCAGAGATGTCGTTTCCCTTGTGGTTGGTGTACCGGTGGTGCATGGTTGTCGCTGCAT
+
GGGGGGGFGGFGGGGGGGGGGGGGGGGGGGGGGGGGEGGGGGGGGGGGGGGGGGGGGGGCFFFGD:FFGGGCA<FGEG?EDFGCGGGGEGGFGGGGGGGGGGGGGGF7FCFGGGGGGGGGGGGGGGGCGGGGGGGFGDGGFGGGDGGGGGGEGCE@FCGFCDEGGGGGFGGGF7<?CGGGGC?<9EGFGGG=CEEGGFGGGGGGGGFFGGCE4CFF7=@7CCGG=CFG>*9@FF<FFFG7>FGGFFF4F54F3>FB0:0<28)2>EB9>(4:9FFF4::91((49:>
@M00689:251:000000000-CJTJ5:1:1101:25014:12144 1:N:0:9
CAGGATTAGATACCCTGGTAGTCCATGCCGTAAACGGTGGGCGCTAGGTGTAGGGGTCTTCCACGGCCTCTGTGTCGTAGCTAACGCATTAAGCGCCCCGCCTGGGGAGTACGGCCGCAAGGCTAAAACTCAAAGGAATTGACGGGGGCCCGCACAAGCGGCGGAGCATGTGGATTAATTCGATGCAACGCGAAGAACCTTACCTGGGCTTGACATACACCAGATCGCTGCAGAGATGTAGTTTCCCTTGTGGTTGGTGTACAGGTGCTGCATGGCCGTCGCTGCATCTGCCT
+
GGGGGGGGGGGGGGGGGGGGGGGGGGGGGGGGGGGGGGGGGGGGGGGGGGGGGGGGGGGGGGGGGGGGGGGGGGGGGGGGGGGGGGGGGGGGGGGGGGGGGGGGGGGGGGGGGGGGGGGGGGGGGGGGGGGGGGGGGGGGGGGGGGGGGGGGGGGGGGGGGGGGGGGGGGGGGGGGGGGGGGGGGGGGGGEEGGGGGGGGGGGGGGGGGGGGGGGGGFFFGGGGGGGGFCGFF?GGFFFGGGGFFF4>FFFFGFFFFFFFBFFFFFFFFFBFFFFFFFFF143:>FFFFF4<?
@M00689:251:000000000-CJTJ5:1:1101:8231:12181 1:N:0:9
CAGGATTAGATACCCTGGTAGTCCATGCCGTAAACGGTGGGCGCTAGGTGTAGGGGTCTTCCACGGCCTCTGTGTCGTAGCTAACGCATTAAGCGCCCCGCCTGGGGAGTACGGCCGCAAGGCTAAAACTCAAAGGAATTGACGGGGGCCCGCACAAGCGGCGGAGCATGTGGATTAATTCGATGCAACGCGAAGAACCTTACCTGGGCTTGACATACACCAGATCGCTGCAGAGATGTAGTTTCCCTTGTGGTTGGTGTACAGTTGTTGCATGGCCGTCGCTGCAT
+
GGGGGGGGGGGGGGGGGGGGGGGGGGGGGGGGGGGGGGGGGGGGGGGGGGGGGGGGGGGG9FFGDCFCGGGGGGGGCFGGGFEGGGGGGGGGGGGGGGGGGDGGGGGGGGGGGGGGGGGGGGGGG<FEFGGGFDFF?DGGGGGGGGGGGGGGGGGGGGGGGGGGGGGFFGGGGGGGGFGGGGGGGGGFGDGEGGGCFGGGGGGGGGGCEGGDGGGG7@FFD37CCFEDF*))08D*66:>FGGGFFFFF4<6<FF?>?:><=5<*/@AF?A7>=4:6)4321((4(6
@M00689:251:000000000-CJTJ5:1:1101:7887:12205 1:N:0:9
CAGGATTAGATACCCTGGTAGTCCATGCCGTAAACGGTGGGCGCTAGGTGTAGGGGTCTTCCACGGCCTCTGTGTCGTAGCTAACGCATTAAGCGCCCCGCCTGGGGAGTACGGCCGCAAGGCTAAAACTCAAAGGAATTGACGGGGGCCCGCACAAGCGGCGGAGCATGTGGATTAATTCGATGCAACGCGAAGAACCTTACCTGGGCTTGACATACACCAGATCGCTGCAGAGCTGTAGTTTCCCTTGTGGTTGGTGTACAGGTGCTGCATGGTTGTCGCTGCAT
+
GGGGGGGGGGGGGFGGGGGGGGFEFGGGGGGGGGGGGGGGGGGGEEGGGGGGGGGGGGGGGGGGGGGGGGGGGGGGGGGGGGGGFGGGCFGCFGGGGGGGGGGGGGGEEGGGGGGGGG+FEFGFCGGGGGGGEFFFGGGGGCGEECFEGGGGGDEGCGGGGGGDGGGGGGGGF@EGGGGGG5CFFGGF?CEGGEGGCGGGFFGGGGGEGG*:DGGGCFFGGGGGFFGGFCGFF*>*19:>FDGGFBFA=@FGD@FBFB<F<=:<FFFBFBF0)98**.4<:B:?0:4
@M00689:251:000000000-CJTJ5:1:1101:9941:12217 1:N:0:9
CAGGATTAGATACCCTGGTAGTCCATGCCGTAAACGGTGGGCGCTAGGTGTAGGGGTCTTCCACGGCCTCTGTGTCGTAGCTAACGCATTAAGCGCCCCGCCTGGGGAGTACGGCCGCAAGGCTAAAACTCAAAGGAATTGACGGGGGCCCGCACAAGCGGCGGAGCATGTGGATTAATTCGATGCAACGCGAAGAACCTTACCTGGGCTTGACATACACCAGATCGCTGCAGAGATGTAGTTTCCCTTGTGGTTGGTGTACAGGTGTTGCATGGCCGTCGCTGCAT
+
GFGGGGGGGGGGGGGGGGGGGGGGGGGGGGGEGGGGGGGGGGGGGGGGGGGGGGGDGGGGGGGGEGGEGFFFFEEFGGEGGGGFFGFG7FEGFACCEGGEFG7FGGGGGFEFFGGGEEGGGGECFGCDFF9FGGGGGGCFGGCBFGGG7CGGDGEEGGFEGGGGGGC>:FEGGG+9CGFG7@ECFEGGC5*:=CCEG>C6FCFC+3CF5CGGFGG7C?FG5FCC=<FGF<DF@6FGFFDCCDG>FFFFFF4DGFF?FF<FFFF9:=?B5(4<9?::FEFFFF?B054
@M00689:251:000000000-CJTJ5:1:1101:12833:12221 1:N:0:9
CAGGATTAGATACCCTGGTAGTCCATGCCGTAAACGGTGGGCGCTAGGTGTAGGGGTCTTCCACGGCCTCTGTGTCGTAGCTAACGCATTAAGCGCCCCGCCTGGGGAGTACGGCCGCAAGGCTAAAACTCAAAGGAATTGACGGGGGCCCGCACAAGCGGCGGAGCATGTGGATTAATTCGATGCAACGCGAAGAACCTTACCTGGGCTTGACATACACCAGATCGCTACAGAGATGTAGTTTCCCTTGTGGTTGGTGTACAGGTGCTGCATGGTCGTCGCTGCAT
+
GGGGGGGGGGGGGGGGGGGGGGGGGGGGGGGGGGGGGGGGGGGGGGGGGGGGGGGGGGGGGGGGGGGGGGGGGGGGGGGGGGGGGGGGGGGFGGGGGGGGGGGGGGGGGGGGGGGGGGGGGGGGGGGGGGGGGGGGGGGGGGGGGGGGGGGGGGG:FDCGGGGGEGGGGGGGGFGGGGGGGGGGGGGGGGGGGGGGGGGGGGGGGGGGGGFGGGGGGFFGGGGGFGGGFGGFFFFC7?CCGFGGFFFFFFFGD>FFFFFFBFFFFFFFFFFFFFFFFF;BFFFFFFA
@M00689:251:000000000-CJTJ5:1:1101:9649:12236 1:N:0:9
CAGGATTAGATACCCTGGTAGTCCATGCCGTAAACGGTGGGCGCTGGGTGTAGGGGTCTTCCACGGCCTCTGTGTCGTAGCTAACGCATTAAGCGCCCCGCCTGGGGAGTACGGCCGCAAGGCTAAAACTCAAAGGAATTGACGGGGGCCCGCACAAGCGGCGGAGCATGTGGATTAATTCGATGCAACGCGAAGAACCTTACCTGGGCTTGACATACACCAGATCGCTGCAGAGATGTAGTTTCCCTTGTGGTTGGTGTACAGGTTCTGCATGGCTGTCGCTGCAT
+
GGGGGGGGGGGGGGGGGGGGGGGGGGGGGGGGGGGEGGGEGGGGGCFGGGGCGGGGGGGGGGGGGGGGGGGGGGGGGGGGGGGGGGGEGGGFGGDGGGGGGGGGGGDFFGGGGGEGGGCGGFGGGGGGGGGGGGFGAFGFFFGGGGGGGGEGGGGG@FGGGGGGGGGGGGGGDGGF97@CGC+CFEGFGGGGGGG5CFGGFGGFGGGGFFGGFFGGGFFGGG:7=2*/<CG:FFGFBBGGGGGGFFFA?FACDFF016:F<?>24?*4FBFA>F)7?DBB?FFFF?A
@M00689:251:000000000-CJTJ5:1:1101:6180:12264 1:N:0:9
CAGGATTAGATACCCTGGTAGTCCATGCCGTAAACGGTGGGCGCTAGGTGTAGGGGTCTTCCACGGCCTCTGTGTCGTAGCTAACGCATTAAGCGCCCCGCCTGGGGAGTACGGCCGCAAGGCTAAAACTCAAAGGAATTGACGGGGGCCCGCACAAGCGGCGGAGCATGTGGATTAATTCGAAGAAACGCGAAGAACCTAACATGGGCTTGAAATACACCAGATCGCTGCAGAGATGTAGTTTCGCTTGTGGTTGGTGTACAGGTGTTGCATGGACGTCGATGCAT
+
G<CF<<FFFGGGAC@F<<FCFF,C@EC66@,CEEEFFGGGGF7@CFGGEEFAFFFG@CGFAEEFFGEGCCCFFEFGGDFG7EE9C?ECE7?DEGGCCF=CFE@FGGCCF:FEF7:+@CFFFGF,B<FF93EFD>DFC@FGGGCFFGGGGF@B>:<F:C,=4*4:C3:8CFC9CCF9CC:<*;7*1*3:8CECGC*C88;A+3*+02::*29CF+CCF=44CC<CF4:75*19?=5CBFC**2::*)),)8(97<5?038F21.:4942)45>FFF))0((,(44(54
@M00689:251:000000000-CJTJ5:1:1101:4921:12268 1:N:0:9
CAGGATTAGATACCCTGGTAGTCCATGCCGTAAACGGTGGGCGCTAGGTGTAGGGGTCTTCCACGGCCTCTGTGTCGTAGCTAACGCATTAAGCGCCCCGCCTGGGGAGTACGGCCGCAAGGCTAAAACTCAAAGGAATTGACGGGGGCCCGCACAAGCGGCGGAGCATGTTGATTAATCCGATGCAACCCGAAGAACCTTCCCTGGGTTTGACATACACCAGATCGCTCCAGAGATGTAGTTTCCCTTGTGGTTGGTTTCCAGGTGCTGCATGGCTGTCGCTGCAT
+
GDGDGGGGGGFGGFGGEFFGEFEFGGEFGGFCGGGGEGCGDGGDGDGDCFE<CEEGGC,C,ECFC7@:,@CACEF<6=,B,,<E97=+BFCG,9=@FE+:B@:FF<7FE:FGCFGC+>FCF7B8FFG,B,C3B<<:FFFDFF9<C++<8F8CGDGGGG7F>7*CE**2<2<+3+<:CCF0**;A5CG++**2:5*;+0/6++2CG+*2083*::+2:=6><37C20**)*)007*796****00*99)*0-*773:04(.-*65)<6?=)5,)9))))423((((56
@M00689:251:000000000-CJTJ5:1:1101:15039:12270 1:N:0:9
CAGGATTAGATACCCTGGTAGTCCATGCCGTAAACGGTGGGCGCTAGGTGTAGGGGTCTTCCACGGCCTCTGTGTCGTAGCTAACGCATTAAGCGCCCCGCCTGGGGAGTACGGCCGCAAGGCGAAAACTCAAAGGAATTGACGGGGGCACGCACAAGCGGCGGAGCATGTGGATGAAGTCGAAGAAACGCGAAGAAACTGACATGGGAGTGACATACACCAGATAGCTGAAGAGATGTAGTGTCGCTCGTGGTTGGTGGACAGGTGGTGGATGGTAGTCGCTGAATGTGGTT
+
FEGGGGGGFFGFDCFFEFFFGCAE6=CCCBBEEFFE@FGGE8CBFECGCEF<CEEE6@,CFDC<BF++@9FE@E6CCFEG79EACC+>7BDAFEFF+4FF@>==CFDDEB<BCE=@@+@@FG+8=::@>,,:@AF:@<,:@<3@@EEEE*:C*1<::F,CE4:8:=?8<C0AC9++<<3<CEC*2*28*::CC=ECC*0:+<::+<CF***2:+0:716277DC**<**:*7=8*5/9?FD:*2*)0()039C..4986)-04<:*9674(4)67**954((46(42-.4<((
@M00689:251:000000000-CJTJ5:1:1101:6196:12272 1:N:0:9
CAGGATTAGATACCCTGGTAGTCCATGCCGTAAACGGTGGGCGCTAGGTGTAGGGGTCTTCCACGGCCTCTGTGTCGTAGCTAACGCATTAAGCGCCCCGCCTGGGGAGTACGGCCGCAAGGCTAAAACTCAAAGGAATTGACGGGGGCCCGCACAAGCGGCGGAGCATGTGGATTAATTCGATGCAACGCGAAGAACCTTACCTGGGCTTGACATACACCAGATCGCTGCAGAGAAGTAGTTTCACTTGTGGTTGGTGTACAGGTGTTGCATGGCCGTCGCTGCAT
+
GGGGGGGGGGGGGFGGGGGGGGGGGGGGGGGGGGGGFGGGGGGGGGGGGGGFGGGGGGGGGGGGGCGGFFGFAFGGGGGGGGGGGGGGGGGGGGGGGGGGGGGFGGEBFFGGGGEGGE7FEFGFGGGGFGGGGGGFGGGEGF9FFGGGC@EGGGGGGFCEGFGGD=EF6@:CE?CFGFCDFF9E9>FG@=5/C*:8ECCCFGGGF?CGG65C5+2>C4?GFC4*9FFGFDGFF6<C)0**;:C76*/)9@>GDF:?(42:)96AFFFB>063<FFFFDFB9>B?>BF
@M00689:251:000000000-CJTJ5:1:1101:15035:12289 1:N:0:9
CAGGATTAGATACCCTGGTAGTCCATGCCGTAAACGGTGGGCGCTAGGTGTAGGGGTCTTCCACGGCCTCTGTGTCGTAGCTAACGCATTAAGCGCCCCGCCTGGGGAGTACGGCCGCAAGGCTAAAACTCAAAGGAATTGACGGGGGCCCGCACAAGCGGCGGAGCATGTGGATTAATTCGATGCAACGCGAAGAACCTTACCTGGGCTTGACATACACCAGATCGCTGCAGAGATGTAGTTTCCCTTGTGGTTGGTGTACAGGTGGTGCATGGTCGTCGCTGCAT
+
GGGGGGGGGGGGGGGGGGGGGGGGGGGGGGGGGGGGGGGGGGGGGGGGGGGGGGGGGGGGGGGGGGGGGGGGGGGGGGGGGGGGGGGGGGGGGGGGGGGGGGGGGGGGGGGGGGGGGGGGGGGGGGGGGGGGGGGGGGGGFGGGGGGGGGGGGGGDGGGGGGGGDGGGGGGGG?FGGGGGGGGGGGGFFGGGGGGGGGGGGGGGGEGGGGGGGG:CFFFGFFGFGGFGFGGFFBC79?FGGGGGFFFFF).>GFFF>3(03BBDFF@<E?F?DFF??DF6,(4:>FF
@M00689:251:000000000-CJTJ5:1:1101:26203:12323 1:N:0:9
CAGGATTAGATACCCTGGTAGTCCATGCCGTAAACGGTGGGCGCTAGGTGTAGGGGTCTTCCACGGCCTCTGTGTCGTAGCTAACGCATTAAGCGCCCCGCCTGGGGAGTACGGCCGCAAGGCTAAAACTCAAAGGAATTGACGGGGGCCCGCACAAGCGGCGGAGCATGTGGATTAATTCGATGCAACGCGAAGAACCTTACCTGGGCTTGACATACACCAGATCGCTGCAGAGATGTAGTTTCCCTTGTGGTTGGTGTACAGGTGATGCATGGTCGTCGCTGCAT
+
GGGGGGGGGGGGGGGGGGGGGGGGGGGGGGGGGGGGGGGGGGGGGGGGGGGGGGGGGGGGGGGGGGGGGGGGGGGGGGGGGGGGGGGGGGGGGGGGGGGGGGGGGGGGGGGGGGGGDGGGGGGGGGGGGGGGGGGGGGGGGGGGGGGGGGGGGGGGGGGGGGGGEGGGGGGGGGGFGGGFGGGGGGGGGGGGGGGGCGGGGFGGGGGGGGGGGGGFGF?G<F5FGGFGFGGFF6>9=?FGGGGGFFFAF?<FDFFB9:,7<BAA5BF<?942AFFFBB><>>8?>?D
@M00689:251:000000000-CJTJ5:1:1101:20501:12337 1:N:0:9
CAGGATTAGATACCCTGGTAGTCCATGCCGTAAACGGTGGGCGCTAGGTGTAGGGGTCTTCCACGGCCTCTGTGTCGTAGCTAACGCATTAAGCGCCCCGCCTGGGGAGTACGGCCGCAAGGCTAAAACTCAAAGGAATTGACGGGGGCCCGCACAAGCGGCGGAGCATGTGGATTAATTCGATGCAACGCGAAGAACCTTACCTGGGCTTGACATACACCAGATCGCTGCAGAGATGTAGTTTCCCTTGTGGTTGGTGTACAGGTGATGCATGGCCGTCGCTGCAT
+
GGGGGGGFGGGGGGGGGGGGGGGGGGGGGGGGGGGGGGGGGGGGGGEGGGGGGGGGGGGGGGGGGGGGGGGGGGGGGGGGGGGGGGGGGGGGGGGGGGGGGGGGGGCFGGGGGGGGGGGGGGGGGGGGGGGGGGGGGGGGGGGGGGGGGGGGGGGGGGGGGGGGGGGGGGEFCGGGCGGGGGGGCEGGGGGGGGGGGGGFFGGGGGGGGGGGGGGGGFFGGGGGGDGGFGGFFFGCFFGGFFGGFFFFFFBGGFF:BBBFAFFA@FFFFDBFFFF:FF>>BF?FB?2
@M00689:251:000000000-CJTJ5:1:1101:28139:12343 1:N:0:9
CAGGATTAGATACCCTGGTAGTCCACGCTGTAAACGTTGGGCACTAGGTGTGGGACTCTATCGACGGGTTCCGTGCCGTAGCTAACGCATTAAGTGCCCCGCCTGGGGAGTACGGCCGCAAGGCTAAAACTCAAAGGAATTGCCGGGGGCCCGCACAAGCGGCGGAGCATGTGGCTTAATTCGATGCAACGCGAAGAACCTTACCTGGGCTTGACATCCACCAGATCGCTGCAGAGATGTAGTTTCCCTTGTGGTTGGTGTACAGGTTCTGCTTGGCTGTCGCTGCATCTGTCTT
+
GGFGGGFFFGFFFGGGGGFAAFFGGGGGGGGGGGGGGGFFEGFGG@EAFDFGGGFGGGGGEGGGGGD7FEGGGFFFFGGEEFFFGGGGGGGAFGGGGGGGEGGGGGDGGECFGGGGFCGGEEFGGGAF?F,AAFDGGF8FGG9DEGGG*CEGGG:FEFFGGDECEGDGCGGGE7FFFGGGFGF7FEGG?FEECCCECEFDFGGGGGFC5A7FGGFFG*5CDGGF4C?DBG<BFFGGFFGFF>FC7@678?0:>:<::9?38=>FF)9,73)))175?6(3<3:?(14:B<9AA9)
@M00689:251:000000000-CJTJ5:1:1101:23511:12366 1:N:0:9
CAGGATTAGATACCCTGGTAGTCCATGCCGTAAACGGTGGGTGCTAGGTGTCGGGGTCTTCCACGGCCTCTGTGTCGTAGCTAACGCATTAAGCGCCCCGCCTGGGGAGTACGGCCGCAAGGCTAAAACTCAAAGGAATTGACGGGGGCCCGCACAAGCGGCGGAGCATGTGGATTAATTCGATGCAACGCGAAGAACCTTACCTGGGCTTGACATACACCAGATCGCTGCAGAGATGTGGTTTCCCTTGTGGTTGGTGTACAGGTGGTGCATGGTTGTCGCTGCAT
+
GEGGGGFGGGGGGFGGGGFFFFFGGGGGGGEFGGGGEGGGGFDGGGGGGGF,@FFGGGGGGGGGG7FGGGGGGGGGGGGFFGGGGGGGGGGGGGGGGGGGEFEGGDGDGGGGEEGGDEEFGBFCGGGGGGGFAFC,DDFFGFE7FD@FGGGGGGGGFGGGGCGGCEGFGGGGG7FDGGC?FGGGGGGGGGGGGGEECFGGGFFGGFEFCGFGGGCCGFFGGGGGGGGGFDDFFFDFFF7:>FGGFFFDF)56D>FF0??F<FAA:?FBEFF?F?FFFFBAB<??F:A
@M00689:251:000000000-CJTJ5:1:1101:9990:12376 1:N:0:9
CAGGATTAGATACCCTGGTAGTCCATGCCGTAAACGGTGGGCGCTAGGTGTAGGGGTCTTCCACGGCCTCTGTGTCGTAGCTAACGCATTAAGCGCCCCGCCTGGGGAGTACGGCCGCAAGGCTAAAACTCAAAGGAATTGACGGGGGCCCGCACAAGCGGCGGAGCATGTGGATTAATTCGATGCAACGCGAAGAACCTTACCTGGGCTTGACATACACCAGATCGCTGCAGAGATGTAGTTTCCCTTGTGGTTGGTGTACAGGTGCTGCATGGCCGTCGCTGCAT
+
GGGGGGGGGGFGGGGGGGGGGGGGGGEGGGGCEGGGGGGGGGGGGGEGGEFGGGGGGGGGGGGGGGGGGGGGGGFGGGFFGGGDGGGGGGGGGGGGGGGGGGGGGGGGGGGGGGGGGGBGGGGGGCFBFGGGFGGGGGGGGGGGGGGGGGGGGGGGGGGEFDEGEGGGDCFGGGGGFGGGGGGGDGGGGGGGDCEGFGGGGFGGGGGGFGGECFGGGF?DGGCF66*>FCDFF=CD?4FG*:C>F=FFFFFGCFF?F?:F)9<<FFFFFFF(:6:4?EF>69?FF:B
@M00689:251:000000000-CJTJ5:1:1101:16578:12432 1:N:0:9
CAGGATTAGATACCCTGGTAGTCCATGCCGTAAACGGTGGGCGCTAGGTGTAGGGGTCTTCCACGGCCTCTGTGTCGTAGCTAACGCATTAAGCGCCCCGCCTGGGGAGTACGGCCGCAAGGCTAAAACTCAAAGGAATTGACGGGGGCCCGCACAAGCGGCGGAGCATGTGGATTAATTCGATGCAACGCGAAGAACCTTACCTGGGCTTGACATGCACCAGATTGCTGCAGAGATGTAGTGTCCCTTGTGGTTGGTGTACAGGTGCTGCATGGCCGTCGCTGCAT
+
GGGGGFGGGGGGGGGGGGGGGGGGGGGGGGGGGGGGGGGGGGGGGGGGGGGGGGGGGGGGGGGGGGGGGGGGGGGGGGGGGGGGGGGGGGGGGGGGGGGGGGGGGGGGGGGGGGGGGGGGGGGGGGGGGGGGGGGGGGGGGGGGGGGGGGGGGGGGGGGGGGGGGGGFGGGGGGGGGGFGGGGGGGGGGGGGGGGEGGGGGGGGGGGGGGGGGGGGGFFGGGFDGGGGFGGFFFGGFFGGFCCFFFFFFFAFGFFF>F6>BFA<FFF?FAD?DFFFFFBB>FFFFFF
@M00689:251:000000000-CJTJ5:1:1101:24075:12453 1:N:0:9
CAGGATTAGATACCCTGGTAGTCCATGCCGTAAACGGTGGGCGCTAGGTGTAGGGGTCTTCCACGGCCTCTGTGTCGTAGCTAACGCATTAAGCGCCCCGCCTGGGGAGTACGGCCGCAAGGCTAAAACTCAAAGGAATTGACGGGGGCCCGCACAAGCGGCGGAGCATGTGGATTAATTCGATGCAACGCGAAGAACCTTACCTGGGCTTGACATATACCAGATCGCTGCAGAGATGTTGTTTCCCTTGTGGTTGGTGTACAGGTGCTACATGGTTGTCGCTGCAT
+
GGGGGGGFGGFGGGGGGGGGGGGGGCFGGGGGGGGGFGGGGGGGGGGGGGGFGGC7BFGGGGGGGGGCGGEGGG<FGGFFGGGGGGGGGGGGGGGGGGFGGGGGFGGGGGGGGGGGGGGGGGGGGGGGGGGGGGGGGGGGGGGGGGGGGGGGGDGGGGGGGGGDEGEGGGGGG7EFCFGGGCGGGE9FGGGED=EGGGGGGGGG7:FGGGGGGFFGF4@7*2*CD***777@F?F5?7F**27CFF*.*.6<C5>(44:52*6<FFF0?2A?94;?*7:BFB:(,4<
@M00689:251:000000000-CJTJ5:1:1101:28426:12454 1:N:0:9
CAGGATTAGATACCCTGGTAGTCCATGCCGTAAACGGTGGGCGCTAGGTGTAGGGGTCTTCCACGGCCTCTGTGTCGTAGCTAACGCATTAAGCGCCCCGCCTGGGGAGTACGGCCGCAAGGCTAAAACTCAAAGGAATTGACGGGGGCCCGCACAAGCGGCGGAGCATGTGGATTAATTCGATGCAACGCGAAGAACCTTACCTGGGCTTGACATACACCAGATCGCTGCAGAGATGTAGTTTCCCTTGTGGTTGGTGTACAGGTGATGCATGGCCGTCGCTGCAT
+
GGGGGGGGGGGGGGGGGGGGGGGGGGGGGGGGGGGGGGGGGGGGGGGGGGGGGGGGGGGGGGGGGGGGGGGGGGGGGGGGGGGGGGGGGGGGGGGGGGGGGGGGGGGGGGGGGGGGGGGGGGGGGGGGGGGGGGGGGGGGGGGGGGGGGGGGGGGGGGGGGGGGGGGGGGGGGGGGGGGGGGGGGGGGGGGGGGGGGGGGGGGGGGGGGGGGGGGGGFFGFGGGGGGGFGGFFFGGFFGGGGGGFFFFFFFGGFFFFFFFFFFFFFFAFFBBFFFFFEBFFFFFF?D
@M00689:251:000000000-CJTJ5:1:1101:21202:12474 1:N:0:9
CAGGATTAGATACCCTGGTAGTCCATGCCGTAAACGGTGGGCGCTAGGTGTAGGGGTCTTCCACGGCCTCTGTGTCGTAGCTAACGCATTAAGCGCCCCGCCTGGGGAGTACGGCCGCAAGGCTAAAACTCAAAGGAATTGACGGGGGCCCGCACAAGCGGCGGAGCATGTGGATTAATTCGATGCAACGCGAAGAACCTTACCTGGGCTTGACATACACCAGATCGCTGCAGAGATGTAGTTTCCCTTGTGGTTGGTGTACAGGTGCTGCATGGACGTCGCTGCAT
+
G@<FFGCCFCFGCFFGGGGCFFGGGGFE@FFEGGFGDC@:6<@@FGGGFGEFFGCGCGGGGGCGG@:FCFGGGGGGCEGGGEFDFEGGG:FG<EGGDCE>CFG<F7@7:F?FGG@FD:F:BFGGGGGGGDD<8FGGGGGGFEGGE:@FGG8C7CBCEGGG:FGGGGGGCFGCGD6CGE9CF8CCFE9?F*7CG5C52*2*C<<?FGCFCA9=GGGGGFFGGFDGGGFGFD:?@?GDF?C:7FCFF?FBBFFC3)816<:546<2@F42*)44A?:)958<09:BF06
@M00689:251:000000000-CJTJ5:1:1101:8192:12515 1:N:0:9
CAGGATTAGATACCTGGTAGTCCATGCCGTAAACGGTGGGCGCTAGGTGTAGGGGTCTTCCACGGCCTCTGTGTCGTAGCTAACGCATTAAGCGCCCCGCCTGGGGAGTACGGCCGCAAGGCTAAAACTCAAAGGAATTGACGGGGGCCCGCACAAGCGGCGGAGCATGTGGATTAATTCGATGCAACGCGAAGAACCTTACCTGGGCTTGACATACACCAGATCGCTGCAGAGATGTAGTTTCCCTTGTGGTTGGTGTACAGGTGCTGCCTGGTCGTCGCTGCAT
+
FGGGGGGGGGGGGGGGGF@EFFFGGEEFGDFGGGGGGFGCGGGGGGGGGFEFGGDGDGGGGGGDBFGGGGGGGGGEFF7EFGEEDGGGGGGGFCFGGDGGGGGGGGE+BAFFGGE7@:+@FGG<8FFFDDDFFGGGG=D<3BFEGGGGGC7CEGG7EFC7FFB**/2:9@EGCFFF?9CEGFGFG9CGEGGD5EDCGGGG+CFFFGFGF5CFF+<*>6:****29FEF33*<95CCF?*?FGGF4?BDFF7DGFFB?(,*)9<(74)86)(,8FFFEDFF>F:BF2
@M00689:251:000000000-CJTJ5:1:1101:8210:12518 1:N:0:9
CAGGATTAGATACCTGGTAGTCCATGCCGTAAACGGTGGGCGCTAGGTGTAGGGGTCTTCCACGGCCTCTGTGTCGTAGCTAACGCATTAAGCGCCCCGCCTGGGGAGTACGGCCGCAAGGCTAAAACTCAAAGGAATTGACGGGGGCCCGCACAAGCGGCGGAGCATGTGGATTAATTCGATGCAACGCGAAGAACCTTACCTGGGCTTGACATACACCAGATCGCTGCAGAGATGTAGTTTCCCTTGTGGTTGGTGTACAGGTGCTGCATGGTAGTCGCTGCGT
+
GGGGGGGGGGGGGGG<FGD9C@FDF<@EFF;FGG@F@@FCG7FFC7FC,,,CFDFGDFFGGGGC7FFCFGFF@FGF,C,BF9F@@6+BCFG9EGG:FG7FGECGGG+4B@FGGE=C:>>@FFG?FGFCFFCFBFF8=FG9FA+FCCGC8FEG88::,:CF77@CGD*C9++<7CF?<@FF77CFEEFF5=*:=*::CGFEEFGD7*:EAGCFGG?7C=@<C*>=C9CCDDF665CFFF7:C7CF6**68=:37)0(42<6AB>:4)<36),)))/***636??0(-
@M00689:251:000000000-CJTJ5:1:1101:9156:12628 1:N:0:9
CAGGATTAGATACCCTGGTAGTCCATGCCGTAAACGGTGGGCGCTAGGTGTAGGGGTCTTCCACGGCCTCTGTGTCGTAGCTAACGCATTAAGCGCCCCGCCTGGGGAGTACGGCCGCAAGGCTAAAACTCAAAGGAATTGACGGGGGCCCGCACAAGCGGCGGAGCATGTGGATTAATTAGATGCAACGCGAAGAACCTTACCTGGGCTTGACATACACCAGATCGCTGCAGAGATGTAGTTTCACTTGTGGTTGGTGTACAGGTGGTGCATGGCTGTCTCTGCAT
+
GGGGGGGGGGGGGGGGGGGGGGGGGGGGGGGGGEGG7FF+CFGGGGGGGGGCGGGD@@EGG9<EE7FGDAFGFFF9BF<=F<<CFGGGG:55,CCGGEGEGEEGG?GGCG8?CFCF@::F7B+:BFAFFAFG,>B,@B>BEACFGGGFG<E8EG7*2CFGGE78*::@FG9CC@2+<CCF*<@?+00<FG5*:C7;+C8*<9<:FAC=CCFEG@E*>F=CFD44*2:9>DGF?*9F6?:DDGG=8185BFAFCFF?B?1@B?AD47/3BFD?<FF45>?))).6)-.
@M00689:251:000000000-CJTJ5:1:1101:5693:12636 1:N:0:9
CAGGATTAGATACCCTGGTAGTCCATGCCGTAAACGGTGGGCGCTAGGTGTAGGGGTCTTCCACGGCCTCTGTGTCGTAGCTAACGCATTAAGCGCCCCGCCTGGGGAGTACGGCCGCAAGGCTAAAACTCAAAGGAATTGACGGGGGCCCGCACAAGCAGCGGAGCATGTGGATTAATTCGATGCAACGCGAAGAACCTTACCTGGGCTTGACATACCCCAGATCGCTGCAGAGATGTAGTTTCCCTTGTGGTTGGTGTACAGGTGATGCATGGCCGTCGCTGCAT
+
GGGGGGGGGGGGGGGGGGGGGGGGGGGGGGGGGGGGGGGGGGGGGGGGGGGGGGGGGGGGGGGGGGGGGGGFDGGGGGFGGGGGGGGGGGGGGGGGGGGGGGGGGGGEEGGCCGGGED>:FGGFCGGFGGFGGGGGGGGGGGG>:FG>EGGGGGGEGGGGBFEGGGGFFCFGCGG@EFGGGGGGFDEGGGGGGGGE6@FGGECC79EFDCF5C@C>:@)7CCD<4DCD45DFFFGGF?FCDGCFF/=B9@FGGFFBFFBF28<45F?>FAB>26FFF:>99>??>?D
@M00689:251:000000000-CJTJ5:1:1101:9174:12637 1:N:0:9
CAGGATTAGATACCCTGGTAGTCCATGCCGTAAACGGTGGGCGCTAGGTGTAGGGGTCTTCCACGGCCTCTGTGTCGTAGCTAACGCATTAAGCGCCCCGCCTGGGGAGTACGGCCGCAAGGCTAAAACTCAAAGGAATTGACGGGGGCCCGCACAAGCGGCGGCGCATGTGGATTAATTCGATGCAACGCGAAAAACCTTACCTGGGCTTGACATACACCAGATCGCTGCAGGGAGGTAGTTTCCATTGTGGTTGGTGTACAGGTGGTGCATGCATGTCGCTGCAT
+
GGGGGGGGGGGGGGGGGGGGGGGGGGFGGGGGGGGG;FG:FDEGGGGGGGD@CFG@@CGGG96@:@CFCEGGFE69,CC,6BC,EFF784C,,C:FFEFEGE?FGFF:=B,B?::F:F+F=@<DGGB<F8>F<F,,,D@=,,=FFGDCE:E@EGE77C7<FCCE**1/ACC?7::23<<@7*+2+1A+8EG5:C*1//;00?:C9CF5C84*>EC>DF6*79757<5DF7)<F))*)09=CGGGFF*-9*.7C@FFF12@BF9))1/47--))9)*9@:<00(((..
@M00689:251:000000000-CJTJ5:1:1101:28883:12649 1:N:0:9
CAGGATTAGATACCCTGGTAGTCCATGCCGTAAACGGTGGGCGCTAGGTGTAGGGGTCTTCCACGGCCTCTGTGTCGTAGCTAACGCATTAAGCGCCCCGCCTGGGGAGTACGTCCGCAAGTCTAAAACTCAAAGGAATTGACGGGGGCCCGCACAAGCGGCGGAGCATGTGGATTAATTCGATGCAACGCGAAGAACCTTACCTGGGCTTGACATACACCAGATCGCTGCAGAGATGTAGTTTCCCTTGTGGTTGGTGTACAGGTGTTGCATGGCTGTCGCTGCAT
+
GGGGGGGFFCFGGGGGFGFGGGGFGFFFGGGGGGGGGE@+:DFFFDFEFFFGGGGGGGGF9EEG@7++,CACEDFFDGFC7@EEDFGGDCECC,::FGC@FFDGDGECBGGFG=FEDGEGG,5,CCFFF,AFGGGFFFGGGCEGGGGDEGGC@8>FG8FG7BGGGDDBCFEFGGGC<CCCFG7E98FEDGGDCEE>@FGG7FG6FGGGCGF=CE?C>??GFG<FFF5*7*976@CC4?::**2:@?69B5AF*77,9B?5<7495=)<>?<2)94>7>724:?:(46
@M00689:251:000000000-CJTJ5:1:1101:28900:12649 1:N:0:9
CAGGATTAGATACCCTGGTAGTCCATGCCGTACACGGTGGGCGCTAGGTGTAGGGGTCTTCCACGGCCTCTGTGTCGTAGCTAACGCATTAAGCGCCCCGCCTGGGGAGTACGGCCGCAAGGCTAAAACTCAAAGGCATTGACGGGGGCCCGCACAAGCTGCGGCGCATGTGGATTAATTCGATGCAACGCGCAGAACCTTACCTGGGCTTGACATACACCCCATCGCTGCATAGATGTAGTTTCCCTTGTGTTTTGTGTACAGGTGTTGCATGGCTGTCGCTGCAT
+
GDEFGFFDEEFGFEFGGFFCDGGDFFEFGFFG,FFFG@CBFG7FFEDCC@E9@FEFGGGGGGFGGGGFEFGFFFD,?FC<F<FCF7CFEC<EAEC7FGGFGD?=DDC?=FCFGC7FDE7+>@@CD,3>B==>8,@D,@B9<3@C+@+:CFG7CBFG7:C,7>*8/:CCFGGF9,><?<C:**AF@EG9@*CE**:8<EFCCCFF97*:C8FC*2+:>9*69))1027CFC39*9**9*2*2*2:FBFA=)6**08242(7.89<570.819?)9)8?38?:0:16:<
@M00689:251:000000000-CJTJ5:1:1101:16814:12653 1:N:0:9
CAGGATTAGATACCCTGGTAGTCCATGCCGTAAACGGTGGGCGCTAGGTGTAGGGGTCTTCCACGGCCTCTGTGTCGTAGCTAACGCATTAAGCGCCCCGCCTGGGGAGTACGGCCGCAAGGCTAAAACTCAAAGGAATTGACGGGGGCCCGCACAAGCGGCGGAGCATGTGGATTAATTCGATGCAACGCGAAGAACCTTACCTGGGCTTGACATACACCAGATCGCTGCAGAGATGTAGTTTCCCTTGTGGTTGGTGTACAGGTGATGCATGGCTGTCGCTGCAT
+
GGGGGGGGGGGGGGGGGGGGGGGGGGGGGGGGGGGGGGGGGGGGGGGGGGGGGGGGGGGGGGGGGGGGGGGGGGGGGGGGGGGGGGGGGGEGGFGGGGGGGGGGGGGCCFGGGGGGGGEGGGGGGGGGGGGGGGGGGGGGGGGGGGGGGGGGGGGGGGGGGGGGGGGGGGGFGFFFCFGGGGGGGGCFGGGGGGGGGGGGGGGGGGGGGGGGGGFFGFFGF35FFFGGF*/<FFG47?7DGCDFFFFFFF<<CFF?B<:>>?2>F7;>F247AFF>)7.330:(4:9
@M00689:251:000000000-CJTJ5:1:1101:6460:12659 1:N:0:9
CAGGATTAGATACCCTGGTAGTCCATGCCGTAAACGGTGGGCGCTAGGTGTAGGGGTCTTCCACGGCCTCTGTGTCGTAGCTAACGCATTAAGCGCCCCGCCTGGGGAGTACGGCCGCAAGGCTAAAACTCAAAGGAATTGACGGGGGCCCGCACAAGCGGCGGAGCATGTGGATTAATTCGATGCAACGCGAAGAACCTTACCTGGGCTTGACATACACCAGATCGCTGCAGAGATGTAGTTTCCCTTGTGGTTGGTGTACAGGTGCTGCATGGCCGTCGCTGCAT
+
GGGGGGGFGGGGGGGGGGGGGGGGGGGGGGGGGGGGGGGGGGGGGGGGGGGGGGGGGGGGGGFGGGGGGGGGGFGGGGGGGG9DGGGGGGGGGGGGGGGGGGGGGGGGGGGGGGGGGGGGGGGGGGGGGGGGGGGFGGGGGGGGGGGGGGGGGGGDGFGGGGGGGGGGGG:FCGFGGGGGGGGGGGGGFGGGG*>EGFGGCGGGGGGGGGFEGFEGGFFF:DFGGFGG><C?:FGG=7CFFCDGFFFA47>DGFFF>?<>)069?B43BADFAF>@?59>B60:>:2
@M00689:251:000000000-CJTJ5:1:1101:5094:12683 1:N:0:9
CAGGATTAGATACCCTGGTAGTCCATGCCGTAAACGGTGGGCGCTAGGTGTAGGGGTCTCCCACGGCCTCTGTGTCGTAGCTAACGCATTAAGCGCCCCGCCTGGGGAGTACGGCCGCAAGGCTAAAACTCAAAGGAATTGACGGGGGCCCGCACAAGCGGCGGAGCACGTGGATTAATTCGATGCAACGCGAAGACCCTTACCTGGGCTTGACATACACCAGATCGCTGCAGAGATGTAGTTTCCCTTGTGGTTGGTGTACAGGTGCTGCATGGTTGTCGCTGCATCTGTCG
+
GGGGGGFGGGGGGFGGGFGGGFGGFGGGFCFGGGGEECFGDFCGGGGGGGGFDEGCGDF,6CFFBBF7F<EGC@C@?FF?7EDGGGGGGGGFEGGCGGG@BFC@77:B7BF??C+@:@>ECD738FFG9<=<A,@FFCCF9FBCGF7CCGDECCFGGGC<:FC*385A*2;CCCC9@EE+:CGCC5CC:/*:CC58*;FFF<@++3::5*77*+<>7@@40>4CDGGGFD)<?FC***220*2:?@6>=56C<FF?0:B5>F<4)*0.?<4()95**)-)((,46:)62)--(
@M00689:251:000000000-CJTJ5:1:1101:21293:12692 1:N:0:9
CAGGATTAGATACCCTGGTAGTCCATGCCGTAAACGGTGGGCGCTAGGTGTAGGGGTCTTCCACGGCCTCTGTGTCGTAGCTAACGCATTAAGCGCCCCGCCTGGGGAGTACGGCCGCAAGGCTAAAACTCAAAGGAATTGACGGGGGCCCGCACAAGAGGCGGAGCATGTGGATTAATTCGATGCAACGCGAAGAACCTTACCTGGGCTTGACATACACCAGATAGCTGCAGAGATGGAGTTTCCCTGGTGGTTGGTGTACAGGTGTTGCATGGCGGTCGCTGCATCTGTGT
+
EFFGFFFDFGFCEEFGDFGGGFFGC9ECCCBEE@CBFFGGGFCFCEEGCF,<FFGG6BFGFFFECEEF7F,CFF9FC<EF<?EFFFFG:C?AFEEGGFG@>CEFFFGGGEF,BCF:FFEE@D3:>DFFF@FGDFGGEFFFGF@FFGGG7F8B*8F<CF,=<7BEGGCFFB?F<??9?B>7C:<+<*<:<C:=EDCCF8*2<?E+<FFGE65:CCC776?*9CDF4*<:*C<F:77C*9*790>*1094)7(77058>115)0447=F3B?42-9:)5:9;>>(4(5944>4).
@M00689:251:000000000-CJTJ5:1:1101:7480:12712 1:N:0:9
CAGGATTAGATACCCTGGTAGTCCATGCCGTAAACGGTGGGCGCTAGGTGTAGGGGTCTTCCACGGCCTCTGTGTCGTAGCTAACGCATTAAGCGCCCCGCCTGGGGAGTACGGCCGCAAGGCTAAAACTCAAAGGAATTGACGGGGGCCCGCACAAGCGGCGGAGCATGTGGATTAATTCGATGCAACGCGAAGAACCTTACCTGGGCTTGACATACACCAGATTGCTGCAGAGATGTAGTGTCCCTTGTGGTTGGTGTACAGGTGATGCATGGCCGTCGCTGCAT
+
GGGGGGGGGGGGGFGGGGGGGGGGGGGGGGGGGGGGGGGGGGGGGGGGGGGGGGGGGGGGGGGGGGGGGGGGGGGGGGFGFGGGGGGGEGGGGGGGGGGGGGGGGGGGGGGGGGGGGGGGGGGGGGGGGGGGGGGGGGGGGCGGGGDGGGGGGGGGGGGGGGGGGGDG6CFGE+<FGGGGGF?9CCC<<EGGG5C>EFGFGGFGFGGGFFFGGFFGGFFGF57CGGGFFDCFFFGC*=FGGGFG=FF<*).CDFFFB<,77FDF?F?)@B<<4F>@@D>>0(31;?B
@M00689:251:000000000-CJTJ5:1:1101:21290:12714 1:N:0:9
CAGGATTAGATACCCTGGTAGTCCATGCCGTAAACGGTGGGCGCTAGGTGTAGGGGTCTTCCACGGCCTCTGTGTCGTAGCTAACGCATTAAGCGCCCCGCCTGGGGAGTACGGCCGCAAGGCTAAAACTCAAAGGAATTGACGGGGGCCCGCACAAGCGGCGGAGCATGTGGATTAATTCGATGCAACGCGAAGAACCTTACCTGGGCTTGACATACACCAGATCGCTGCAGAGATGTAGTTTCCCTTGTGGTTGGTGTACAGGTGTTGCATGGCTGTCGCTGCAT
+
GGGGGFGGGGGGGGGGGGGGGGGGGGGGGGGGGGGGGGGGGGGGFGGGGGGGGGGGGGGGGGGGGGGGGGGGGGGGGGGGGGGGGGGGGGGGGGGGGGGGGGGGGGGGGGGGGGGGGGGGGGGGGGGGGGGGGGGGGGGGGGGGGGGGGGGGGGGGGGGGGGCEGGGGGGGGGFGGGGGGGGFGGGCGGDGGGGGGGGGGGGGGGGGGGGGGGGGGGFFGGGGGGGGGFGGFF4C<BFGGGGGGFFFFFFFG3>F:BBFFFFAA@FFFFFF?A?FFFBFFFFFFF09
@M00689:251:000000000-CJTJ5:1:1101:7469:12726 1:N:0:9
CAGGATTAGATACCCTGGTAGTCCATGCCGTAAACGGTGGGCGCTAGGTGTAGGGGTCTTCCACGGCCTCTGTGTCGTAGCTAACGCATTAAGCGCCCCGCCTGGGGAGTACGGCCGCAAGGCTAAAACTCAAAGGAATTGACGGGGGCCCGCACAAGCGGCGGAGCATGTGGATTAATTCGATGCAACGCGAAGAACCTTACCTGGGCTTGACATACACCAGATTGCTGCCGAGATTTAGTGTCCCTTGTGTTTGGTGTACAGGTGATGCCTGGCCGTCGCTGCAT
+
GGGGGGG9EEFFDCGGGGGFGGGGGGGGGGGGGFFEGGGECGFGGDGGGGGGGGGDGEGGGGFFFFGGGGG?FGGGGGFCDGFAGCEDEFGFDECFGGGGGGGDDFGEFGFAF@EGGGC:FFCGFGCFFGFF8DFFFFGG?<CFEG7FGDECG*CFBFG7<FEEGEGCFCC9C0<F+<CGGF+AFEF92*:E**:>0ACGGCFGGGD5CFGE<GCD>@FFG1*9CFC7F7D)0.7)8*:*:C*:?6?AF))008:?0:2F)74)7?))16<).*.0537>>F:?9()
@M00689:251:000000000-CJTJ5:1:1101:22137:12727 1:N:0:9
CAGGATTAGATACCCTGGTAGTCCATGCCGTAAACGTTGGGCGCTAGGTGTAGGGGTCTTCCACGGCCTCTGTGTCGTAGCTAACGCATTAAGCGCCCCGCCTGGGGAGTACGGCCGCAAGGCTAAAACTCAAAGGAATTGACGGGGGCCCGCACAAGCGGCGGAGCATGTGGATTAATTCGATGCAACGCGAAGAACCTTACCTGGGCTTGACATACACCAGATCGCTGCAGAGATGTAGTTTCCCTTGTGGTTGGTGTACAGGTGCTGCATGGCCGTCGCTGCAT
+
GFGGGGGGGGGGGFGGGGGGGGEFGGGFGGGGGGGGGGGGGFGGGGGGFGGCFGGGFEGGGGGGGGGGGFGGGGGGGGGGGGGGFGGGGGGGGGGGGGGGGGGGGGDGGGGGGGGGGGGGGGGGGGGGGGGGGGGGGGGGGGGGGGGGGGGGGGGGGGGGGGGGGGGGGGFGGGFGGG7FFFGGGGGGGGGGGGGGGGGFGGGGGGFGGGGGGGGGGFFGGGGGGGGGFGGFFBCDF?CFG7CGFFFFFFFGGFFFFFFFFFBFFFFFFFFFFFFFFFFB>>FFFF4
@M00689:251:000000000-CJTJ5:1:1101:8938:12743 1:N:0:9
CAGGATTAGATACCCTGGTAGTCCATGCCGTAAACGGTGGGCGCTAGGTGTAGGGGTCTTCCACGGCCTCTGTGTCGTAGCTAACGCATTAAGCGCCCCGCCTGGGGAGTACGGCCGCAAGGCTAAAACTCAAAGGAATTGACGGGGGCCCGCACAAGCGGCGGAGCATGTGGATTAATTCGATGCAACGCGAAGAACCTTACCTGGGCTTGACATACACCAGATTGCTGCAGAGATGTAGTGTCCCTTGTGGTTGGTGTACAGGTGCTGCATGGTCGTCGCTGCAT
+
GGGGGGGGGGGGGGGGGGGGGGGGGGGGGGGGGGGGGGGGGGGGGGGGGGGGGGGGEGGGGGGGGGGGGGGGGGGGGGGGGGGGFFGGGGGGGGGGGGGGGGGGGGGEGGGGGGDFGGGGGGGGGGGGGGGGGGGGGGGGGGGEGGGGGGGGGGGGGGGGGGGGGGGGGG:FGGGGGGGGGGGGGGGGGGGGGGGGGGGFFFGFGGGGGGFGGGFGGFFGGGGGCGGGFG4:FFGG=FGCG7FD=F?>@:.9CF>?>11@B6<DF?F?*:??AFF=6BFB>>:39?)
@M00689:251:000000000-CJTJ5:1:1101:16353:12789 1:N:0:9
CAGGATTAGATACCCTGGTAGTCCATGCCGTAAACGGTGGGCGCTAGGTGTAGGGGTCTTCCACGGCCTCTGTGTCGTAGCTAACGCATTAAGCGCCCCGCCTGGGGAGTACGGCCGCAAGGCTAAAACTCAAAGGAATTGACGGGGGCCCGCACAAGCGGCGGAGCATGTGGATTAATTCGATGCAACGCGAAGAACCTTACCTGGGCTTGACATACACCAGATCGCTGCAGAGATGTAGTTTCCCTTGTGGTTGGTGTACAGGTGGTGCATGGTTGTCGCGGCAT
+
GEFGGGGGGGGGGGGGGGGGGGFFGGGGGGFEGFFGGGGGGGECFGGGEFFGFFEGFEGGGFGGGGEGGEEFFGAFCFGGGGFFGG@FCEFGG<FGEGGFEGCFGGGGGGFGGGGDGGGGGGG@FFGGGFFGGGFFGGDFGGFFEGGGGGGGGGGGGFCFGDGEE=EF6F:FCC6+<EFGCCC<C?FFGGCGEEGGGFE@@<CE?EGGF8GEGGGDDFFGFGGG6>FDFDCFFBCF6=*:F7*:9FFF4?)9C8F?>46;A4).5?F?)4<?2=F4*<4442(33;0
@M00689:251:000000000-CJTJ5:1:1101:28760:12834 1:N:0:9
CAGGATTAGATACCCTGGTAGTCCATGCCGTAAACGATGGGCGCTAGGTGTAGGGGTCTTCCACGGCCTCTGTGTCGTAGCTAACGCATTAAGCGCCCCGCCTGGGGTGTACGGCCGCAAGGCTAAAACTCAAAGGAATTGACGGGGGCCCGCACAAGCGGCGGAGCATGTGGAATAATTCGATGCCACGCGAAGAACCTTACCTGGGCTTGACATACACCAGATCGCTGCAGAGATGTAGTTTCCCTTGTGGTTGGTGTACAGGTGTTGCATGGCCGTCGCTGTAT
+
FGGGGFFGGEFFEFGGGGGGGGGGG<AEG@GEGGGGEGGGGGFGG@CCGGGFACG:,,CC@EDF@C+@FFC@FEGG@D,A@<CFGC+=7B5F<E:@FGGC>B:F<=F4+><,B78CB>FGEFCEFEBCCFBDBEAFDD,BFFGGD+<F7<E:BC<@,4B1C:*:8/5@:F<+@++:+2+<?@C7+20<FEE==EG>F6C*29+<++/:=FD*C+3*09?FFGCC701/)73664C<*/C>FFGF6@@<F4-97)0(-4(0)*665*)57:A)6=)))5-,-(-,,--
@M00689:251:000000000-CJTJ5:1:1101:12329:12849 1:N:0:9
CAGGATTAGATACCCTGGTAGTCCATGCCGTAAACGGTGGGCGCTAGGTGTAGGGGTCTTCCACGGCCTCTGTGTCGTAGCTAACGCACTAAGCGCCCCGCCTGGGGAGTACGGCCGCAAGGCTAAAACTCAAAGGAATTGACGGGGGCCCGCACAAGCGGCGGAGCATGTGGATTAATTCGATGCAACGCGAAGAACCTTACCTGGGCTTGACATACACCAGATCGCTGCAGAGATGTAGTTTCCCTTGTGGTTGGTGTACAGGTGCTGCATGGTTGTCGCTGCAT
+
GGGGGGGGGGGGGFGGGGGGGGGGGGGGGGGGGGGGGGGGGGGGGGGGGGGGGGGGGGGGGGGGGGGEGGGGGGGGGGGGGGGGGGGGGGGGGGGGGGGGGGGGGGGGGGGGGGGGGGGGGGGGGGGGGGGGGGGGGGGGGGGGGGGGGGGGGGGGGGGGGGGGGGGGGGGGGGCGGGGGGGGGGGGGGGGGEEGGGGGGGGGGGGGGGGGGGGGGGFFGGGGF=6CDFGGFFFGCBFGG>>>FFFFFFFFGGFF?6<(5<@AB@?)4?A>FFFF?FFFB??FFF?2
@M00689:251:000000000-CJTJ5:1:1101:16923:12878 1:N:0:9
CAGGATTAGATACCCTGGTAGTCCATGCCGTAAACGGTGGGCGCTAGGTGTAGGGGTCTTCCACGGCCTCTGTGTCGTAGCTAACGCATTAAGCGCCCCGCCTGGGGAGTACGGCCGCAAGGCTAAAACTCAAAGGAATTGACGGGGGCCCGCACAAGCGGCGGAGCATGTGGATTAATTCGATGCAACGCGAAGAACCTTACCTGGGCTTGACATACACCAGATCGCTGCAGAGATGTAGTTTCCCTTGTGGTTGGTGTACAGGTGATGCATGGCTGTCGCTGCAT
+
GGGGGGGGGGGGGGGGGGGGGGGGGGGGGGGGGFFGGGGCFFGGGGGGGGGGGGGGGGGGGGGGGGGGGGGGGGGGGCFGFGGGGGGGGGGGGGGGFGGFGGGGGGGGGGGGGGGGGGGGGGGGGGGGCFGGGGFGGGGGGGGGGGGGDGGGGGGGGFGFGGGGGGGGGGGGGFCGGGGFGGFFFGGGGGGGGGGGGCF>FGGGGFGGDGGGGGGGGFFFGGFGGGGGFGGFFFG>FFGGGDGGF4994?AGD5>?FFFFFFA4@=?AFFAFFFF)7>(5<BF?>F<
@M00689:251:000000000-CJTJ5:1:1101:21735:12907 1:N:0:9
CAGGATTAGATACCCTGGTAGTCCATGCCGTAAACGGTGGGCGCTAGGTGTAGGGGTCTTCCACGGCCTCTGTGTCGTAGCTAACGCATTAAGCGCCCCGCCTGGGGAGTACGGCCGCAAGGCTAAAACTCAAAGGAATTGACGGGGGCCCGCACAAGCGGCGGAGCATGTGGATTAATTCGATGCAACGCGAAGAACCTTACCTGGGCTTGACATACACCAGATCGCTGCAGAGATGTAGTTTCCCTTGTGGTTGGTGTACAGGTGGTGCATGGCTGTCGCTGCAT
+
GGGGGGGGGGGGGGGGGGGGGGGGGGGGGGGGGGGGGGGGGGGGGGGGGGGGGGGGGGGGGGGGGGGGGGGGGGGGGGGGGGGGGGGGGGGGGGGGGGGGGGGGGGGGGGGGGGGGGGGGGGGGGGGGGGGGGGGGGGGGGGGGGGGGGGGGGGGGGGGGGGGGGGGF@GFGGFGGGGGGGGGGGGGGGGGGGDGGGGGGGGGGGGGGGGGGGG7DFFFGGGFGFCFDFGG::?FGFFGGGGGGFFFFF?BGGFFFBF1@3BAAFF@?E:B?FFFFFFFFB0<BFFF
@M00689:251:000000000-CJTJ5:1:1101:18246:12931 1:N:0:9
CAGGATTAGATACCCTGGTAGTCCATGCCGTAAACGGTGGGCGCTAGGTGTAGGGGTCTTCCACGGCCTCTGTGTCGTAGCTAACGCATTAAGCGCCCCGCCTGGGGAGTACGGCCGCAAGGCTAAAACTCAAAGGAATTGACGGGGGCCCGCACAAGCGGCGGAGCATGTGGATTAATTCGATGCAACGCGAAGAACCTTACCTGGGCTTGACATACACCAGATCGCTGCAGAGATGTAGTTTCCCTTGTGGTTGGTGTACAGGTGCTGCATGGCTGTCGCTGCATCTGTCG
+
GGGGGGGGGGGGGGGGGGGGGGGGFFGGGGGGGGGGGGGGGGEGGGGGGGFGGGGG:FGGGGEFEGGGDFFGGGFFFFFGGGFGFGGGGEGGGDGGGGGFGEGFGGGFGGGGGGGGGGGGGGD<FGGGGGGFGGGGGGGFFGCGGGGGGGEB*=CFFCCFGGEDEE8C9E<CFCCCCEGFGEGFFEGGGGEEGGGGGGGGGFGGFFGG5CF=FFFFFFFGDF*999ED4C7<FFGG==:?FC>77BF9=F:CD>5333?FDFA9@=?>BA<?FFF@?>27??BBFFF26<44(
@M00689:251:000000000-CJTJ5:1:1101:22328:12950 1:N:0:9
CAGGATTAGATACCCTGGTAGTCCATGCCGTAAACGGTGGGCGCTAGGTGTGGGGGTCTTCCAGGGCTTCAGTGTCGTAGCTAACGCATTAAGCGCTCCGCCTGGGGAGTACGGCAGCAAGGCTAAAACTCAAAGGAATTGACGGGGGCCCGCACAAGCGGAGGAGCATGGGGAAGAATTCGATGCAACGCGAAGAACCTTACCAGGGCTTGACATACACAAGAACGCTGAAGAGAAGTAGGTTCCACATTGGGTGGCGTGAAGGCGTTGGATGGGTGGGCATGAATCAGTCTCG
+
GFGGC@FECFAGCEFGCFCEFE<,6,6;CCFCFCCF,8C7F,:BFG7ECF9,8C:B+,,,<@C,<,B,,:,C66,9?9CC6BCECFEB@,9CEC4C+BCC:FCGGFGDCCE<B=F+@CFFFCF<<DFFB8FDFEGFFCF,DDDFGGGDEGCE7>1C@CE*<*4:8A=C,>+<CC*14<;<F5A+;8BC+/:EEGC/8;;*2<+C+<C*7**:98:FF497*****019)*)0*/2*).0***2**)*))))2*))(((-.-.29))04)(())/))9)(((((())-)-)-)6)(
@M00689:251:000000000-CJTJ5:1:1101:22321:12966 1:N:0:9
CAGGATTAGATACCCTGGTAGTCCATGCCGTAAACGGTGGGCGCTAGGTGTAGGGGTCTTCCACGGCCTCTGTGTCGTAGCTAACGCATTAAGCGCCCCGCCTGGGGAGTACGGCCGCAAGGCTAAAACTCAAAGGAATTGACGGGGGCCCGCACAAGCGGCGGAGCATGTGGATTAATTCGATGCAACGCGAAGAACCTTACCTGGGCTTGACATACACCAGATCGCTGCAGAGATGTAGTTTCCCTTGTGGTTGGTGTACAGGTGTTGCATGGTTGTCGCTGCAT
+
GGGGGGGGGGFGGGGGGGGGGGGGGGGGGGGGGGGGGGGGGGGGGGGGGGG,EFGGGGGGGGGGGGGGGGGGGGGGGGGGGGGGGGGGGGGGGGGGGGGGGGGGGGGGGGGGGGGGGGGGGGGGGGGGGGGGGGGGGGGGGGGGGGGGGGGGGGGGGGGGGGGGGGGGGGGGGFGGGGGGGGGGGGGGGGGGGGGGGGGGGGGGGGGGGGGGGGGGGFFGGGGGGGGGFGGFFFGGFFG>DDFGFFFFFFFGGFFFFFFFFFFFFFFFFFFFFFFFFFFFFFFFFFA
@M00689:251:000000000-CJTJ5:1:1101:21514:13006 1:N:0:9
CAGGATTAGATACCCTGGTAGTCCATGCCGTAAACGGTGGGCGCTAGGTGTAGGGGTCTTCCACGGCCTCTGTGTCGTAGCTAACGCATTAAGCGCCCCGCCTGGGGAGTACGGCCGCAAGGCTAAAACTCAAAGGAATTGACGGGGGCCCGCACAAGCGGCGGAGCATGTGGATTAATTCGATGCAACGCGAAGAACCTTACCTGGGCTTGACATACACCAGATCGCTGCAGAGATGTAGTTTCCCTTGTGGTTGGTGTACAGGTGCTGCATGGCTGTCGCTGCAT
+
GGFGGFGGGGGGGGGGGGGGGGGGFFGGGGGGGGGGGGGGGGGGGGGGGGGGGGGGGGGGGGGGGGGGGGGGGGGGGGGFFGGGGGGGGGGGGGFGGGGGGGGGGGGGFGGGGGGGGEGGGGGGGGGGGGGGGGGGGGGGGGGGGGGGGGGGGGGGGGGGGGGGGGGGCGFGGG6CGGGGGGGCGGGGGGGGGCEEGFFGGFGGGGGGGGGGGGGCFFFFGGGGFGGGFGGFF4F5FFGFGGGF4FFBFFFGGFFFFBFFFFFF:7??FFFBBFFF@FFF?B?BBFF
@M00689:251:000000000-CJTJ5:1:1101:25312:13055 1:N:0:9
CAGGATTAGATACCCTGGTAGTCCACGCTGTAAACTATGTGTGCTTGACGTCAGAGGGCATAGCCCCCTGGTGTCGGAGCTAACGCGGTAAGCACACCGCCTGGGGAGTACGGCCGCAAGGCTAAAACTCAAAGGAATTGACGGGGGCCCGCACAAGCGGCGGAGCATGTGGATTAATTCGATGCAACGCGAAGAACCTTACCTGGGCTTGACATACACCAGATTGCTGCAGAGATGTAGTGTCCCTTCTGGTTGGTGTACAGGTGTTGCATGGTCGTCGCTGCAT
+
GGGFGFGGGEFGGGGGFGGGGGGGFGGGGGGGGGGGGGFGGGFGFGC;EBFGEDE@G@F@FGGGGGGGGG@FFDFGGGDGGAFG7FCCFGGGGGGGG:+CFGG@EGGCGFG7:FGGGGGG7FGGGGDCEFGGGGGG8DFFFGGGDGGFEEGG>EGG@FFCF>CE=ECC,<CC9BF9FGE@*2C9CFFFCEDGG5*3AFGGGGGGGCFGGG::C+9:CFFF54*9CDGGFD4477FG4?*>FFG7@FF2)9<GD?>9<<<F>9::FF??@A2<4>FFF>B0>?2>?A
@M00689:251:000000000-CJTJ5:1:1101:23293:13137 1:N:0:9
CAGGATTAGATACCCTGGTAGTCCATGCCGTAAACGGTGGGCGCTAGGTGTAGGGGTCTTCCACGGCCTCTGTGTCGTAGCTAACGCATTAAGCGCCCCGCCTGGGGAGTACGGCCGCAAGGCTAAAACTCAAAGGAATTGACGGGGGCCCGCACAAGCGGCGGAGCATGTGGATTAATTCGATGCAACGCGAAGAACCTTACCTGGGCTTGACATACACCAGATCGCTGCAGAGATGTAGTTTCCCTTGTGGTTGGTGTACAGGTGCTGCATGGCTGTCGCTGCAT
+
GGGGGGGGGGGGGGGGGGGGGGGGGGGGGGGGGGGGGGGGGGGGGGGGGGGGGGGGGGGGGGGGGGGGGGGGGGGGGGGGGGGGGGGGGGGGGGGGGGGGGGGGGGGGGGGGGGGGGGGGGGGGGGGGGGGGGGGGGGGGGGGGGGGGGGGDGGGGGGGGGGGGGGGGGGGFGFGFGGGGGGGGGGGGGGGGGGGGGGGGGGGGGGFFGGCEGGGGGFFGFGGGGGGDFCGFFFFFF=>CFGGGF?FAF?A4DFFBFF0FFBBFFF@:=A77A?FF4B??F6(8>72
@M00689:251:000000000-CJTJ5:1:1101:25510:13145 1:N:0:9
CAGGATTAGATACCCTGGTAGTCCATGCCGTAAACGGTGGGCGCTAGGTGTAGGGGTCTTCCACGGCCTCTGTGTCGTAGCTAACGCATTAAGCGCCCCGCCTGGGGAGTACGGCCGCAAGGCTAAAACTCAAAGGAATTGACGGGGGCCCGCACAAGCGGCGGAGCATGTGGATTAATTCGATGCAACGCGAAGAACCTTACCTGGGCTTGACATACACCAGATCGCTGCAGAGATGTAGTTTCCCTTGTGGTTGGTGTACAGGTGTTGCATGGCCGTCGCTGCAT
+
GGGGGGGGGGGGGGGGGGGGGFGGGGGGGGGGGGGGGGGGGGGGGGGGGGGGGGGGGGGGGGGGGGGGGGGGGGGGGGGGGGGGGGGGGGGGGGGGGGGGGGGGGGGGGGGGGGGGGGGGGGGGGGGGGGGGGFGGGGGGGGGGGGGGGGGGGGGGGGGDGGGEGGGGGGFFFFEEGGGGGGGGGGGFGGGGGGGGGGFGGGGGGGGGGGGGGGGGCFFGGFFGGGGGFGGFFFGGFFF*:FGGFFFFFFFFDF@:>BFFAFFF@FFBDBFFFFFFFB9>BF<:B?F
@M00689:251:000000000-CJTJ5:1:1101:21046:13152 1:N:0:9
CAGGATTAGATACCCTGGTAGTCCATGCCGTAAACGGTGGGCGCTAGGTGTAGGGGTCTTCCACGGCCTCTGTGTCGTAGCTAACGCATTAAGCGCCCCGCCTGGGGAGTACGGCCGCAAGGCTAAAACTCAAAGGAATTGACGGGGGCCCGCACAAGCGGCGGAGCATGTGGATTAATTCGATGCAACGCGAAGAACCTTACCTGGGCTTGACATACACCAGATCGCTGCAGAGATGTAGTTTCCCTTGTGGTTGGTGTACAGGTGATGCATGGCCGTCGCTGCAT
+
GGGGGEFFFGGGGGGGGGGGGGGGGGGGGGGGGGGGGGGGGGGGGGGGGGGGGGGGGGGGGGGGGGGGGGGGGGGGGGGGGGGGGGGGGGGGGGGGGGGGGGGFGGGGGFGGGGGGGGGGGGGGGGDCGGGGGGGGG@FGFGGGGGGGGGGGGGGGFGGCDGGDEGGGGGGGGFDCGGGGGGGGGGGGGGGGGD=EFGGDFFGGGGGFGGGCFGGGGFFGGG<FGGGGFGG?FFFCFFGGGGGFFFFA=7>DC@F?9?FF2@2<4?F2FAAFFFFFFF>916:BB?F
@M00689:251:000000000-CJTJ5:1:1101:21314:13183 1:N:0:9
CAGGATTAGATACCCTGGTAGTCCATGCCGTAAACGGTGGGCGCTAGGTGTAGGGGTCTTCCACGGCCTCTGTGTCGTAGCTAACGCATTAAGCGCCCCGCCTGGGGAGTACGGCCGCAAGGCTAAAACTCAAAGGAATTGACGGGGGCCCGCACAAGCGGCGGAGCATGTGGATTAATTCGATGCAACGCGAAGAACCTTACCTGGGCTTGACATACACCAGATCGCTGCAGAGATGTAGTTTCCCTTGTGGTTGGTGTACAGGTGTTGCATGGTCGTCGCTGCATCTTTCT
+
GGGGGFGCFFFAFGGGGGGGGGGGGGGGGDGEGGGGGGGGGGGGGGGDFEFGGCEGGGFGGCGGGDGGGGGGGGGGGGFFGGGCFDGCFGGGFGGGDGGGGGGFGFGGEGGGCCCCCF:FFGGGGG9FGDGGGGGFFGGGGGGGGGGGGGGGGGGGGGGDFGEGD8CGGGGGGCGGGGGGG=FF7>CFG5E=EEGGGGGGFGGGGGCEFGGGGGGGGF6>*>574CCDFGG@4/>4@?D:>FGGFFFFFFFG3>F<0:(>>B)).=;)5(:?<8>F9)4?(4:((:>F-)-5<
@M00689:251:000000000-CJTJ5:1:1101:28275:13215 1:N:0:9
CAGGATTAGATACCCTGGTAGTCCATGCCGTAAACGGTGGGCGCTAGGTGTAGGGGTCTTCCACGGCCTCTGTGTCGTAGCTAACGCATTAAGCGCCCCGCCTGGGGAGTACGGCCGCAAGGCTAAAACTCAAAGGAATTGACGGGGGCCCGCACACGCGGCGGAGCATGTGGATTAATTCGATGCAACGCGAAGAACCTTACCTGGGCTTGACATACACCAGATCGCTGCAGAGATGTAGTTTCCCTTGTGGTTGGTGTACAGGTGTTGCATGGCTGTCGCTGCAT
+
GGGGGGGGGGGGGGGGGGGGGGGGGDFGAFGGGGGGGGGCG@FGGGGCGGGGGGEEGGGCCF,E@F@GGGGGG<FGEFD7DF<EFE7>C:E,CFEGGEFCCGGGGGG7=BFGEGGGE:FCG+BEGG<>FEBFGGGCFFG@9<BFGGDFGEE@EGDG,:@:CFEGCC8;F@CE7<<:<<CFGEC9@>EGGGGEEGCE88:;<CG+CF5*:F<=7+<7FFFGGG5D46=9>C3?@@CC=?C:DGDCF699BFFGC7>118074F)6.9;<>1<<AFFFF>?,:?FFFBB
@M00689:251:000000000-CJTJ5:1:1101:18971:13224 1:N:0:9
CAGGATTAGATACCCTGGTAGTCCATGCCGTAAACGGTGGGCGCTAGGTGTAGGGGTCTTCCACGGCCTCTGTGTCGTAGCTAACGCATTAAGCGCCCCGCCTGGGGAGTACGGCCGCAAGGCTAAAACTCAAAGGAATTGACGGGGGCCCGCACAAGCGGCGGAGCATGTGGCTTAATTCGATGCAACGCGAAGAACCTTACCTGGGCTTGACATACACCAGATCGCGGCAGAAATGTAGTTTCCCTTGTGGTTGGTGTACAGGTGCTGCATGGTCGTCGCTGCAT
+
GGGGGGGGGGGGGGGGGGGGGGGGFEGGGCGGGGGG7FG+@CFGG@FFGGGF<A:FFGEFGGGA7@FC@FGGGGGGGGGGGGGGGGG7,CGGGG7:>FGGGGGGGGGGGGGGGGGGGGGGGGGG8FGGGGGGGGGGGFGGGGGGGGGGGGGGGGGGGFGGGGGGGGGGGGGGG*;:FGGGGGFFGGGGGGGGGGGGGGGGGGFGGGGGGGGGCCGG*9F77DGGCFGC)/9BFF*6@4C*:CDDFFFFBF-977>39?FFF654)*0)9>>3<F4@*8>?9FFF>?F
@M00689:251:000000000-CJTJ5:1:1101:5449:13269 1:N:0:9
CAGGATTAGATACCCTGGTAGTCCATGCCGTAAACGGTGGGCGCTAGGTGTAGGGGTCTTCCACGGCCTCTGTGTCGTAGCTAACGCATTAAGCGCCCCGCCTGGGGAGTACGGCCGCAAGGCTAAAACTCAAAGGAATTGACGGGGGCCCGCACAAGCGGCGGAGCATGTGGATTAATTCGATGCAACGCGAAGAACCTTACCTGGGCTTGACATACACCAGATCGCTGCAGAGATGTAGTTTCCCTTGTGGTTGGTGTACAGGTGATGCATGGCTGTCGCTGCAT
+
DFFGGGGEGFGF<EFGGGGFGG9CEGFFGEGG;<EFCFGGGGGGGGGGGGGFGGGGGGGGGFGGGGGGGGGGGGGGGG?FGGGGFGCBFG9F,EFG@=B@FEGGGGGCFGFGEGGGGCCG7@F8CBFGCGGBFD=FEEGGC<F7FGGCEBEGGDGCCFGGEGGGD=CFCEF9EGGECFEC>5@CE5:<C=C*:EG5@;CGDC?<9?*:=FCEFFCCDF4CFGC*99E35D<F6*94=B7:FCCFF==6?FAF<FFB(8:7)124)19)14<)6F)55>BBF:?BF?A
@M00689:251:000000000-CJTJ5:1:1101:20608:13309 1:N:0:9
CAGGATTAGATACCCTGGTAGTCCATGCCGTAAACGGTGGGCGCTAGGTGTAGGGGTCTTCCACGGCCTCTGTGTCGTAGCTAACGCATTAAGCGCCCCGCCTGGGGAGTACGGCCGCAAGGCTAAAACTCAAAGGAATTGACGGGGGCCCGCACAAGCGGCGGAGCATGTGGATTAATTCGATGCAACGCGAAGAACCTTACCTGGGCTTGACATACACCAGATCGCTGCAGAGATGTAGTTTCCCTTGTGGTTGGTGTACAGGTTCTGCATGGCTGTCGCTGCAT
+
GGGGGGGGGGGGGGGGGGGGGGGGGGGGGGGGGGGGGGGGGGGGGGGGGGGGGGGGGGGGGGGGGGGGGGGGGGGGGGGGGGGGGGGGGGGGGGGGGGGGGGGGGGGGGGGGGGGGGGGGGGGGGGGGGGGGGGGGGGGGGGGGGGGGGGGGGDGGGGGGGGGGGGGGGGGCFCFGGGGGGGGGGGGGGGGGGDGGGGGGGGGGGGGFGGGGGG?FGFFGGGGGGGGGF<DFFFG>BFFDCFGGFFFFFFBCGFF:>BFFFFADFF*.=2<>A@@FFBB7?B?07()
@M00689:251:000000000-CJTJ5:1:1101:22908:13325 1:N:0:9
CAGGATTAGATACCCTGGTAGTCCATGCCGTAAACGGTGGGCGCTAGGTGTAGGGGTCTTCCACGGCCTCTGTGTCGTAGCTAACGCATTAAGCGCCCCGCCTGGGGAGTACGGCCGCAAGGCTAAAACTCAAAGGAATTGACGGGGGCCCGCACAAGCGGCGGAGCATGTGGATTAATTCGATGCAACGCGAAGAACCTTACCTGGGCTTGACATACACCAGATCGCTGCAGAGATGTAGTTTCCCTTGTGGTTGGTGTACAGGTGTTGCATGGCCGTCGCTGCATCTGTAT
+
GGGGFGGGGGGGGGGGGGGGGGGGGGGGGGGEFGGGCFGGGGEEGGGGFFGAFGGGGGGFGGGFGGGGDGGGGFGGGGGGGGGGGGGG>FDGGGGGGGFDGGCFGGGEFGGGGGE@FGE7FGGGGGGFFGGGGGGGGGGGGGGGGGGGGGGGDCG7CF7FGGGGGCGGGGGGGFEFCEFGGG+<9CF?CGEE5=:E6FCGGGFFF9:=FCCEFGGFCFFGCFCG=**1<DCFFFGFFFGGG7:?8BFFFFFG37:00:?@<1)-016<@FFF2*08@DF>>F?1974<AA2-)
@M00689:251:000000000-CJTJ5:1:1101:10284:13376 1:N:0:9
CAGGATTAGATACCCTGGTAGTCCATGCCGTAAACGGTGGGCGCTAGGTGTAGGGGTCTTCCACGGCCTCTGTGTCGTAGCTAACGCATTAAGCGCCCCGCCTGGGGAGTACGGCCGCAAGGCTAAAACTCAAAGGAATTGACGGGGGCCCGCACAAGCGGCGGAGCATGTGGATTAATTCGATGCAACGCGAAGAACCTTACCTGGGCTTGACATACACCAGATCGCTGCAGAGATGTAGTTTCCCTTGTGGTTGGTGTACAGGTGATGCATGGTCGTCGCTGCAT
+
GGGGGGGGGGGGGGGGGGGGGGGGGGGGGGGGGGGGGGGGGGGGGGGGGGGGGGGGFGGGGGGGGGGGEGGGGFGGGGGFGGGGGGGGGGGGAFGGGGGGGGGFGGGG7FEFEGGGGGDGCGGFGGGGGGGFCFGGGGGGF9FGGGGGCFGDECGGGGFFEC:C5?EGFFCFFEFGGGGGGFFGGEGGFCE5==*1<;FDGGGGGGGGGGC5*<+:FF?CFGGGGGCGF3C???C*9?FFFGDGFFFA?54<DFF0>FFFFF9AFFF<FFFFFFF@BE>FF>BFFFA
@M00689:251:000000000-CJTJ5:1:1101:26682:13388 1:N:0:9
CAGGATTAGATACCCTGGTAGTCCATGCCGTAAACGGTGGGCGCTAGGTGTAGGGGTCTTCCACGGCCTCTGTGTCGTAGCTAACGCATTAAGCGCCCCGCCTGGGGAGTACGGCCGCAAGGCTAAAACTCAAAGGAATTGACGGGGGCCCGCACAAGCGGCGGAGCATGTGGATTAATTCGATGCAACGCGAAGAACCTTACCTGGGCTTGACATACACCAGATCGCTGCAGAGATGTAGTTTCCCTTGTGGTTGGTGTACAGGTGATGCATGGTTGTCGCTGCAT
+
GGGGGGGGGGGGGGGGGGGGGGGGGGGGGEGGGGGGGGGGE?CGGGGGGGCGGGGGGGFGGFFGGGGEGGGGFGFFEEFGGFGGGGGGGGGGGGGGG>FGGGGGGFGGGGFFGDGGGGGGGGGFGGGGGFDGGGGGGGFFGGGGGGGGGGGGGGGGGGGGCE@EECCGGGFGGGFEFFGGGGGFFEGGGGGGGGGGG6CEGFFGGGCG5:FEFC9CF4@GGGGGDDGDF*9?F@5DFFFCGGGF=@FBFFAFDFF0;??:2=:>:FFFF<<AAFFFF7:<0(-43:B
@M00689:251:000000000-CJTJ5:1:1101:28703:13411 1:N:0:9
CAGGATTAGATACCCTGGTAGTCCATGCCGTAAACGGTGGGCGCTAGGTGTAGGGGTCTTCCACGGTCTTTGTGTCGTAGCTAACGCATTTAGCGCCCCGCCCGGGGAGTACGGCCCGAAGGCCAAAACTCCAAGGAATTGACGGGGGCCCGCACAAGCGGCCGAGCATGTGGATTTATTCGATTCCACGCGAAGAACCTTACCCGGGCTTGTCATTCACCAGATCGCTCCAGAGAATTAGTTCCCCTTGCGGTTGGTGTACAGGTGATGCATGGCTGTCGCCGCAT
+
GFFGGGFGGGFFGGGGGGGGGGGGG9FFGGGFGGGGGGCFE,@FFGFGGGGEFF7+FGFG,CAE7C,B,,6,C,:F:<,:6,,<C=++8B,C,,4@FGG++@+4@@F++84,+@+C+++@+>,,,BFGF,,,:@9<>@3D,3E+FGGG7FE@*1<18*2****=8?>7:,,+2+3<+<+A0*+0++0<+//**::*@>F*<+<A+*7==EG520+2*1*:D*756C*9)*96)**2)/2*9>7*9?>0)0(1CB33120<)6:>?F))@AF<>6)<)042((,(4>F
@M00689:251:000000000-CJTJ5:1:1101:5028:13443 1:N:0:9
CAGGATTAGATACCCTGGTAGTCCATGCCGTAAACGGTGGGCGCTAGGTGTAGGGGTCTTCCACGGCCTCTGTGTCGTAGCTAACGCATTAAGCGCCCCGCCTGGGGAGTACGGCCGCAAGGCTAAAACTCAAAGGAATTGACGGGGGCCCGCACAAGCGGCGGAGCATGTGGATTAATTCGATGCAACGCGAAGAACCTTACCTGGGCTTGACATACACCAGATCGCTGCAGAGATGTAGTTTCCCTTGTGGTTGGTGTACAGGTGATGCATGGTCGTCGCTGCAT
+
GGGGGGGGGGGGDCFGDFGGGGGGGGGFGEFEGGFGGGGEGGGGGGGGFGGGGGGGGGGGGGGGGGGGGGGGEFGGGGGGF9FF,CFGGGGGGGGGGDFECFGGGGGGDGGGGGGGGDGDGGG8FGGFFBDGFGGFGGGGGGFFGGGGEG>CGGGEGGGGDEGDEGGGGGFFCG69:CCEFFF@C5CG6>=:7EGGGCCFFCCCC9FGGGGGDEF>FFFF9CCF4CFGFGGF?FDC99>*CCDF?6=>=?6C<F>?923@DFAFFFF>?B)).@@==>>19;0068<
@M00689:251:000000000-CJTJ5:1:1101:29481:13450 1:N:0:9
CAGGATTAGATACCCTGGTAGTCCATGCCGTAAACGGTGGGCGCTAGGTGTAGGGGTCTTCCCCTTCCTCTTTTTCTTATCTAACTCATTAAGCGCCCCGCCTGGGGAGTACGGCCGCAAGGCTAAAACTCAAAGGAATTGACGGGGGCCCGCACAAGCGGCGGAGCATGTGGATTAATTCGATGCAACGCGAAGAACCTTACCTGGGCTTGACATACACCAGATCGCTGCAGAGATGTAGTTTCCCTTGTGGTTGGTGTACAGGTGCTGCATGGCCGTCGCTGCAT
+
GGGGGDGGGGGGGGGGGGGGGGGGEFGFGGGEEG<CFBFGGGECFGGGFFFDFGGGFGGGGGGGC:CFFGGCE<EF9EFAFEFGG<FFGGGGGGGGFGGGGGGGGGGGGGGGGGGGGGGEGGGGGGGGGGCGGGGGGGFGGGGGGGGGGGGGGGGGGGGGGGGG5CGGFGFGGGGGGGGGGGGGGG?GGGGGGGGGGGGGGGGGFGGGGGGGGGGGGFFGGGGFFD=DFGGFFFGCFFCFGGGG?FFFFFBGGFFBFFFFFFFFFFFFFF<0AB>FFEB>>B<?02<
@M00689:251:000000000-CJTJ5:1:1101:29499:13455 1:N:0:9
CAGGATTAGATACCCTGGTAGTCCATGCCGTAAACGGTGGGCGCTAGGTGTAGGGGTCTTCCCCTTCCTCTTTTTCTTCTCTCCCTCATTAATCTCCCCTCCTGGGGAGTACGGCCGCAAGGCTAAACCTCAAAGGAATTGACGGGGGCCCGCACAAGCGGCGGAGCATGTGGATTAATTCGCTGCAACGCGACGCACCTTACCTGGGCTTGACATACACCAGATCGCTGCAGAGATGTAGTTTCCCTTGTGGTTGGTGTACAGGTGCTGCATGGCCGTCGCTGCCT
+
GGGGGGGGGGGGGAEFGGGGGGGGGGGGGEGGGG9CBFFFGGGDFFGGAAFGGE@FFGEGGEFFCCFGGGGCECEF@EFEGCFGGEFDEDE,CAEFFGGCGGCCDFCC7B,C7FF>FEC4CFGFG,F,EFF,,7AEFFFD9FFFGGGDEFG@EGG7DDD<:FC*=8C@<F:,<,?;:9EDGFDEE>8CF5>=CC***::C8+:CFDE5:CC7DC:CDF4CC<CD=CCGF*>F)=*9B?F*:D>DF4?<=)6<CFF168(8)7)-)9/3/6<(<4)7))(-(48(,(5
@M00689:251:000000000-CJTJ5:1:1101:17438:13495 1:N:0:9
CAGGATTAGATACCCTGGTAGTCCATGCCGTAAACGGTGGGCGCTAGGTGTAGGGGTCTTCCACGGCCTCTGTGTCGTAGCTAACGCATTAAGCGCCCCGCCTGGGGAGTACGGCCGCAAGGCTAAAACTCAAAGGAATTGACGGGGGCCCGCACAAGCGGCGGAGCATGTGGATTAATTCGATGCAACGCGAAGAACCTTACCTGGGCTTGACATACACCAGATTGCTGCAGAGATGTAGTTTCCCTTGTGGTTGGTGTACAGGTGTTGCATGGCCGTCGCTGCAT
+
GFGGGGGGGGGGFFGGGFGGGGFGGGDE<BFGGGGGGEGE@CFDFGGGFAFFGGEGFGGGGGCGCG>GEGGGGFGG@CFGFCEFGCFGGEGGGGGDCGGC+>7?=CEEEEEFG>BC+66@FDGFEFCFF<=DFGGGFFGFGGGG@CFGG7*1:@F:CEGBFGGDGGGGEGG9<990<E?9F:C0+89<E55EE55*2*1*<93:<<7E*8CECEC7:@FDFF:7F*0:77C@)9CDFB:*:DG7@F*4*069C)<89BF:3/)64*)4>0639=@)6>16;B??B06
@M00689:251:000000000-CJTJ5:1:1101:17443:13513 1:N:0:9
CAGGATTAGATACCCTGGTAGTCCATGCCGTAAACGGTGGGCGCTAGGTGTAGGGGTCTTCCACGGCCTCTGTGTCGTAGCTAACGCATTAAGCGCCCCGCCTGGGGAGTACGGCCGCAAGGCTAAAACTCAAAGGAATTGACGGGGGCCCGCACAAGCGGCGGAGCATGTGGATTAATTCGATGCAACGCGAAGAACCTTACCTGGGCTTGACATACACCAGATCGCTGCAGAGATGTAGTTTCCCTTGTGGTTGGTGTACAGGTGTTGCATGGCCGTCGCTGCAT
+
GGGGGGGGGGGGGGGGGGGGGGGGGGGGGGGGGGGGGGGGGGGGGGGGGGGGGGGGGGGGGGGGGGGGGGGGGGGGGGGGGGGGGGGGGGGGGGGGGGGGGGGGGGGGGGGGGGGGGGGGGGGGGGGGGGGGGGGGGGGGGGGGGGGGGGGGGGGGGFGGGGGGGGGFFGGGGGGGGGGGGGGGGGGGGGGGGDGGGGGGGGGGGGGGGGFDFGGGGFFGGGGGGGDGFCG@6@FDBFGGGGGFFFFFFFF4DFFFFF:F2*-:F?6<DFFFFFFFFF>>99?FBFF
@M00689:251:000000000-CJTJ5:1:1101:22775:13541 1:N:0:9
CAGGATTAGATACCCTGGTAGTCCATGCCGTAAACGGTGGGCGCTAGGTGTAGGGGTCTTCCACGGCCTCTGTGTCGTAGCTAACGCATTAAGCGCCCCGCCTGGGGAGTACGGCCGCAAGGCTAAAACTCAAAGGAATTGACGGGGGCCCGCACAAGCGGCGGAGCATGTGGATTAATTCGATGCAACGCGAAGAACCTTACCTGGGCTTGACATACACCAGATCGCTGCAGAGATGTAGTTTCCCTTGTGGTTGGTGTACAGGTGCTGCATGGCTGTCGCTGCAT
+
GGGGGGGGGGGGGGGGGGGGGGGGGGGGGGGGGGGGGGGGGGGGGGGGGGG<FGGGGGGGGGGGGGGGGGGGGGGGGGGGGGGGGGGGGGGGGGGGGGGGGGGGGGGGGGGGGGGGGGGGGGGGGGGGGGGGGGGGFGGGGGGGGGGGGGGGGGGGGGGEGGGGGGGGGGGFGGFGGGGGGGFFFGGFGDGGGGGGGGGGGGGGGGGGGGGGGGGGGFFGGGGGGGGDFDGFF7FFFFGFFGGGFFFFF?<GGFF?FFFF<FFFFF??FFF:BFFFFFFFFFFBF:>
@M00689:251:000000000-CJTJ5:1:1101:14496:13545 1:N:0:9
CAGGATTAGATACCCTGGTAGTCCATGCCGTAAACGGTGGGCGCTAGGTGTAGGGGTCTTCCACGGCCTCTGTGTCGTAGCTAACGCATTAAGCGCCCCGCCTGGGGAGTACGGCCGCAAGGCTAAAACTCAAAGGAATTGACGGGGGCCCGCACAAGCGGCGGAGCATGTGGATTAATTCGATGCAACGCGAAGAACCTTACCTGGGCTTGACATACACCAGATCGCTGCAGAGATGTAGTTTCCCTTGTGGTTGGTGTACAGGTGATGCATGGTTGTCGCTGCAT
+
GCGGGGAGGGFDGEGGGGFEGGGGGGGGGGGGGDFEGGFGGFEGGGGGFFGGFGGGGGFCEGGGGGGGGGGGGGGFGGGGGGGGFGGGGGGGGGGGCEGGGGGGGGGGGGGGGGGGGGGGGGGCGGGGGGGGGGGGGGGGGGGGGGGGGGGGGGGGGGGGGGGGGGGGGGFGGGGGGGGGGGGGGGGGGGGGGGGGGGGGGGGGGGG=FCFGGGGGGFFGGGFGFGGGFGGFFFGGFFCGFCDGFFFA?FAFDFFBFFFFA?AAFFFFFFAAF=F9BB:A??B?9BF
@M00689:251:000000000-CJTJ5:1:1101:26234:13638 1:N:0:9
CAGGATTAGATACCCTGGTAGTCCATGCCGTAAACGGTGGGCGCTAGGTGTAGGGGTCTTCCACGGCCTCTGTGTCGTAGCTAACGCATTAAGCGCCCCGCCTGGGGAGTACGGCCGCAAGGCTAAAACTCAAAGGAATTGACGGGGGCCCGCACAAGCGGCGGAGCATGTGGATTAATTCGATGCAACGCGAAGAACCTTACCTGGGCTTGACATACACCAGATCGCTGCAGAGATGTAGTTTCCCTTGTGGTTGGTGTACAGGTGCTGCATGGTTGTCGCTGCAT
+
GGGGGGGGGGGGGGGGGGGGGGGGGGGGGGGGGGGGGGGGGGGGGGGGGGGGGGGGGGGGGGGGGGGGGGGGGGGGGGGGGGGGGGGGGGGGGGGGGGGGGGGGGGGGGGGGGGGGGGGGGGGGGGGGGGGGGGGGGGGGGGGGGGGDGGGGGGGGGGGGGGGGGGGGGGGGGGGGGGGGGGGGGGGGGGGG5EGEGGGGGGGGGGGGGGGGGGGGGFFGGGGGGGGGFGGFFFGGFF>GGFGGB?FFFFDGGFFFFF0;AFFFFFFBF2724@FFFF:>B::?>24
@M00689:251:000000000-CJTJ5:1:1101:19918:13651 1:N:0:9
CAGGATTAGATACCCTGGTAGTCCATGCCGTAAACGGTGGGCGCTAGGTGTAGGGGTCTTCCACGGCCTCTGTGTCGTAGCTAACGCATTAAGCGCCCCGCCTGGGGAGTACGGCCGCAAGGCTAAAACTCAAAGGAATTGACGGGGGCCCGCACAAGCGGCGGAGCATGTGGATTAATTCGATGCAACGCGAAGAACCTTACCTGGGCTTGACATACACCAGATTGCTGCAGAGATGTAGTGTCCCTTGTGGTTGGTGTACAGGTGGTGCATGGCCGTCGCTGCAT
+
GGGGGGGGGGGGGGGGGGGGGGGGGGGGGGGGGGGGGGGGGFGGGGGGEFGGGGGEF:FGGAFGGGGGGGGGFGGGDFGGFCGGGFGGEFEFGGGGGGGGGGGGGGGGEGFGGGGGGGGGGG?@FGGGGGFFDFEEGGFFFFFFGGGGGEGEGGGGFGEGGDEGGGGGFG9FGF+<CFC7:CFDC5::FCEDDGGGGGGCFFGG7CFGGGGCGCFFFF6FFGD9C:CD4DD@@67<7BF>>CFGF4?A??<FGFF?F?BFBF9<F=?2.49?AFFF:@;>;>??9?A
@M00689:251:000000000-CJTJ5:1:1101:7288:13683 1:N:0:9
CAGGATTAGATACCCTGGTAGTCCATGCCGTAAACGGTGGGCGCTAGGTGTAGGGGTCTTCCACGGCCTCTGTGTCGTAGCTAACGCATTAAGCGCCCCGCCTGGGGAGTACGGCCGCAAGGCTAAAACTCAAAGGAATTGACGGGGGCCCGCACAAGCGGCGGAGCATGTGGATTAATTCGATGCAACGCGAAGAACCTTACCTGGGCTTGACATACACCAGATCGCTGCAGAGCTGTAGTTTCCCTTGTGGTTGGTGTCCAGGTGCTGCATGGCCGTCGCTGCAT
+
GGGGGGGGGGGGGFGGGGGGGGGGGGGGGGGGGGGGGFGGGGGGGGGGGGGGGGGGGGGGGGGGGGGGGGGGGGGGGGGGGGGFGGGGGGGGGGGGGGGGGGGGGGGEGGGGGGGEGEGGGGGGGGGGGGCAFGG@FGGFGDGFGGDGGGDDGGGGCGGGGGGGGGGGGGGGF7:FGFEGGFGGFGG9CCGEG7EGGGGGGEGGGDGF5FGGGGGGGFFFG5C4DCCDFDC)<FG*76C*:FGFFFFBF4<D<FF<6:2>)*)3)9)5FBB0<FFFF@>>9(36>:>
@M00689:251:000000000-CJTJ5:1:1101:7305:13688 1:N:0:9
CAGGATTAGATACCCTGGTAGTCCATGCCGTAAACGGTGGGCGCTAGGTGTAGGGGTCTTCCACGGCCTCTGTGTCGTAGCTAACGCATTAAGCGCCCCGCCTGGGGCGTACGGCCGCAAGGCTAAAACTCAAAGGAATTGACGGGGGCCCGCACAAGCGGCGGCGCATGTGGTTTAATTCGATGAAACGCGAAGAACCTTACCTGTGCTTGACATCCACCATATCGCTGAAGAGATGTATTTTCCCTTGTGGTTGGTATACAGGTGCTGCATGGCCGTCGCTTCAT
+
GGGGGGGGGGGGGGGGGGGGGEFGFGGGGGGGGGGG7FG+@DGGGEGFFFGGGGGG@:FCGFEEC+@C7E<FECCFE<EC<<EAF7F::F,<FGD@CCFFGDEFF@F++@7FFGEGG+++>++>DEGDGFCEF9D7FFC<83@FCECGGEE7BEGC+;<CFCEG**8:?E9C?*/089F77CFG+<+9A=*5*/5;FF5829E++:0+++:+2<<F*09<>9**2C5<)*/9=*CFF*:F*>CD?4?6/7467@>0(-)1.=)44?@:6)),6?459)-410(2(-5
@M00689:251:000000000-CJTJ5:1:1101:10434:13699 1:N:0:9
CAGGATTAGATACCCTGGTAGTCCATGCCGTAAACGGTGGGCGCTAGGTGTAGGGGTCTTCCACGGTCTCTGTGTCGTAGCTAACGCATTAAGCGCCCCGCCTGGGGAGTACGGCCGCAAGGCTAAAACTCAAAGGAATTGACGGGGGCCCGCACAAGCGGCGGCGCATGTGGATTAATTCGACGCAACGCGAAGCACCTTACATGGGCTTGATATACACCAGTTTGTTGCAGTGATGTAGTTCCTCTTGTGGTTGGTGTACAGGTGTTGCATGGCTGTCGCTGCAT
+
GGGGGGGGGGGGGGGGGGGGGGGGGFGGGGGGGGGGDGGDD8FEFGGG,CFCCFC+8CEC,C66BF,88EFFE@FFEEE7@CE<FE+6?BE?E,8@CEG::+BFGFG7=?AFE:CFCGCE@C73BF98D>3ECEDF,,8,33,@FGCCE:CCGGGG:CFBF78B*:*:CE++<9++2++3:*3*1?E8:E5CCEE*<0/*3+8++22**2*/20<:****9>**2*0*.9C46*20**:77:F*9784695CD)5((-,0<F>>4*)-8:A?BFFF)78??0(4;:A
@M00689:251:000000000-CJTJ5:1:1101:10454:13701 1:N:0:9
CAGGATTAGATACCCTGGTAGTCCATGCCGTAAACGGTGGGCGCTAGGTGTCGGGGTCTCCCACGGCCTCTGGGGCGTAGCGAAAGCAGTAAGCGCCCCGTGTGGGGAGAACGGGCGAAAGGCGAAAACACAAGGGAATGGACGGGGGCCCGCACAAGCGGCGGAGAATGTGGTTGAATTCAAAGCAACGCGAAGAACTTGACCTGGGTTTGACATACACCAGATCGCTGCAGAGATGTAGTTTCCCCGGTGGCTGGTTTACAGGTGTTGCATGGCTGTCGCTGCAT
+
DDGDFCFGGAEAF@@E@<FEEF,EFCFEFEE;CF<F;BCF+9CCE:F86;C,,8+:7,,6,:E6::++8,:E,6+,4@4+:+@++4,,9<9C,,+8F+68++4:>76:C+,B>3+3++><>,<*@@:>F,,>D,3*,6,,6>,<<<14*418EG8E6C*;E8?C*/**+3<C+*2*++++2+3+008+;::C75*;+*+020<<+**/0/12:<<*:*6**/*160**)1/96**2770**2*21/*.)83CD).2:3)7(/.45B?27:BFA48F47?7(,(39:<
@M00689:251:000000000-CJTJ5:1:1101:20950:13745 1:N:0:9
CAGGATTAGATACCCTGGTAGTCCATGCCGTAAACGGTGGGCGCTCGGTGTAGGGGTCTTCCACGGCCTCTGTGTCGTAGCTAACGCATTAAGCGCCCCGCCTGGGGAGTACGGCCGCAAGGCTAACACTCAACGGAATTGACGGGGGCCCGCACAAGCGGCGGAGCATGTGGATTAATTCGATGCAACGCGAAGAACCTTACCTGGGCTTGACATACACCAGCTCGCTGCAGAGATGTAGTTTCCCTTGTGGTTGGTGTACAGGTGGTGCATGGTTGTCGCTGCAT
+
GGGGGGG<FCFCFGGGGGFGGGGGGAAFG7FG@FGGEFF7@FCFF,@:FGGFGFCCCEFGGGGGGDGGGGGEF9FFFG?AFGDFGGGEGGGC<EFFGGGGDGGGG7C7FBAE@CFG@F::B+@FD<,3DFGF8,8C77FEFFFEGF7FEEGCEGGG,BG@<E:7:5?CFGGE77<@6@9EF5<+2*++<CEEE5*:<8CF99EC<0/*7C759E+:CF?DC71*27CCBDGF6077F7**2:CFFFFA??BF:77:(81>2=4-)94(71436F@FB)8)4<F0>05
@M00689:251:000000000-CJTJ5:1:1101:10661:13768 1:N:0:9
CAGGATTAGATACCCTGGTAGTCCATGCCGTAAACGGTGGGCGCTAGGTGTAGGGGTCTTCCACGGCCTCTGTGTCGTAGCTAACGCATTAAGCGCCCCGCCTGGGGAGTACGGCCGCAAGGCTAAAACTCAAAGGAATTGACGGGGGCCCGCACAAGCGGCGGAGCATGTGGATTAATTCGATGCAACGCGAAGAACCTTACCTGGGCTTGACATACACCAGATCGCTGCAGAGATGTAGTTTCCCTTGTGGTTGGTGTACAGGTGGTGCATGGCCGTCGCTGCAT
+
GGGGGGGGGGGGGGGGGGGGGGGGGGGGGGGGGGGGGGGGGGGGGGGGGGGGGGGGGGGGGGGGGGGGGGGGGGGGGGGGGGGGGGGGGGGGGGGGGGGGGGGGGGGGGGGGGGGGGGGGGGGGGGGGGGGGGGFGGGGGGGGGGEGGGGGGGGGGGGGGGGGGGGDFGGGGGGGGGGGGGGGGGGGFGGGGCEGCFCEGGGGGGGGGGGGDGDGFGFFGFFDDC4CGFGGFFFGGFFFDGGGCFFFBBF46DFFB96<FAFDF49F?FFFB2@:>@>>114?BFFF
@M00689:251:000000000-CJTJ5:1:1101:24531:13810 1:N:0:9
CAGGATTAGATACCCTGGTAGTCCATGCCGTAAACGGTGGGCGCTAGGTGTAGGGGTCTTCCACGGCCTCTGTGTCGTAGCTAACGCATTAAGCGCCCCGCCTGGGGAGTACGGCCGCAAGGCTAAAACTCAAAGGAATTGACGGGGGCCCGCACAAGCGGCGGAGCATGTGGATTAATTCGATGCAACGCGAAGAACCTTACCTGGGCTTGACATACACCAGATCGCTGCAGAGATGTAGTTTCCCTTGTGGTTGGTGTACAGGTGCTGCATGGCCGTCGCTGCATCTGGCT
+
GGGGGGGGGGGGGFGGGGGGGGGGGGGGGGGGGGGGGGGGGGGGGGGGGGGGGGGGGGGGGGFGGGGGGGGGGGGGGGGGGGGGGGGGGGFGGGGGGGGGGDGGGGGGGGGGGGGGGGGGGGGGGGGGCGGGGGGGGGGGGGGGGGGGG>EGGEFGGGGGGGGGGGGG6FFGG?+CEGGGGGGGGGFGGGGGGGGGGGGGGGGGGFGGGGGGGGGGFF@GFGFGGGGDFDCFF=CC@FFGG7DDBFF28?AGG5:?F?FFAFBDF6?:B2?>9FFF?BF(46:66?A<B2).3
@M00689:251:000000000-CJTJ5:1:1101:24535:13829 1:N:0:9
CAGGATTAGATACCCTGGTAGTCCATGCCGTAAACGGTGGGCGCTAGGTGTAGGGGTCTTCCACGGCCTCTGTGTCGTAGCTAATGCATTAAGCGCCCCGCCTGGGGAGTACGGCCGCAAGGCTAAAACTCAAAGGAATTGACGGGGGCCCGCACAAGCGGCGGAGCATGTGGATTAATTCGATGCAACGCGAAGAACCTTACCTGGGCTTGACATACACCAGATCGCTGCAGCGATGTAGTTTCCCTTGTGGTTGGTGTACAGGTGCTGCATGGCCGTCGCTGCAT
+
GGFG?FFFFFFFFFGGGFEGFEFGGFCECFGGGGGEGGCFCFGGFCFGGCE,@F@GGGGGGGFGGGGGGGG<EFFG7FFFGGGG,6C?EGGCEFGGGGGGGGGGGFG>7C=FGGGG@FGGDFGGGCFGGFFEDFGDF,DFFDF+@++FEGGEE*CF@87F*=B=5*=<CFEGGCFFGGGGFC79<C7CFEE5:C*2CFGGGGGGG7CCGGGGGG9DCFFGGG**90/*5*3??))7.5>:DFFDFFF<=556C>>02?0.)1)).96864<:<@>@FDFFF>:(7(-
@M00689:251:000000000-CJTJ5:1:1101:12672:13857 1:N:0:9
CAGGATTAGATACCCTGGTAGTCCATGCCGTAAACGGTGGGCGCTAGGTGTAGGGGTCTTCCACGGCCTCTGTGTCGTAGCTAACGCATTAAGCGCCCCGCCTGGGGAGTACGGCCGCAAGGCTAAAACTCAAAGGAATTGACGGGGGCCCGCACAAGCGGCGGAGCATGTGGATTAATTCGATGCAACGCGAAGAACCTTACCTGGGCTTGACATACACCAGATCGCTGCAGAGATGTAGTTTCCCTTGTGGTTGGTGTACAGGTGATGCATGGTTGTCGCTGCAT
+
GGGGGGGGGGGGGGGGGGGGGGGGGGGFGGGGGGGGGGGGGGGGGGGGGGGGGGGGEGGGGFGGGGGGGGGGGGGGGGGGGGFGFGGGGGGGGGGGGGGGGGGGGGGGGGGGGGGGGGGGGGGGGGGGGGGGGGFGGGGGGGGGGGGFGGGGGGGGGFCGGGGGGGGGGGFFGGC?GF7FGGGGF>FGGGGGGGGGGGGFGFG8CEGCFGGGGGGFGFFG4CGGGFGGFGGFFFGGFFCFGGGFFFFFFFDGGFFFFFFFFFFFFF@>FA<AAFF9FB?<<FBB>?9
@M00689:251:000000000-CJTJ5:1:1101:23925:13886 1:N:0:9
CATGATTAGATACCCTGGTAGTCCATGCCGTAAACGGTTGGCGCTAGGTGTCGGGGTCTTCCACGGCCTCTGTGTCGTAGCTAACGCATTAAGCGCCCCGCCTGGGGAGTACGGCTGCAAGGCTAAAACTCAAAGGAATTGACGGGGGCCCGCACAAGCGGCGGAGCATGTGGATTAATTCGATGCAACGCGTAGAACCTTACCTGGGCTTGACATACACCAGATCGCTGCAGAGACGCAGTTTCCCTTGTGGTTGGTGTACAGGTGATGCCTGCTCGTCCCTGTATCCGTCT
+
G@,CCFAFE9FGAFC9C<F<CEGGFG<;,6B,BFEG,6,6+;+,@@6FC@C,8@+CCC<<DE,C:++@,C<<EDG,66C<FGF<FCEF=,<,<C::+4@:+>:+4+6F7B,8F7F++3>,FD=D>FD,E,>BB3>:,6D>DF98FEE:C<>1>E:*24@7FFE*:8B@,7F,,3+<<7CGG8++28<0<:E5***2<9;;@C8E+2:/:8757<EG7*99F/*59F*/7/5)9***)0)))97D=F644)-*175190-.4*.<4*9)1)).6*)0*)((((-4)-.4),4:B
@M00689:251:000000000-CJTJ5:1:1101:25539:13894 1:N:0:9
CAGGATTAGATACCCTGGTAGTCCATGCCGTAAACGGTGGGCGCTAGGTGTAGGGGTCTTCCACGGCCTCTGTGTCGTAGCTAACGCATTAAGCGCCCCGCCTGGGGAGTACGGCCGCAAGGCTAAAACTCAAAGGAATTGACGGGGGCCCGCACAAGCGGCGGAGCATGTGGATTAATTCGATGCAACGCGAAGAACCTTACCTGGGCTTGACATACACCAGATCGCTGCAGAGATGTAGTTTCCCTTGTGGTTGGTGTACAGGTGGTGCATGGCCGTCGCTGCAT
+
GGGGGGGGGGGGGGGGGGGGGGGGGGGGGGGGGGGGGGGGGGGGGGGGGGGGGGGGGGGGGGGGGGGGGGGGGGGGGGGGGGGGGGGGGGGGGGGGGGGGGGGGGGGGGGGGGGGGGGGEGGGGGGGGGGGGGGG8DGGGGGGGGGGGGGGGGGGGGGGGGGGGGGGGGGGGGGGGGGFGGGGFGGGGGGDEGGGGGGGGGFGGGGGGGGGGGGGGGFFGFFGGGGGGFGGFFFGGFFGGGGGGFFFFFFFGGF@?>FFFBFAFFFFFFBBFFFFFFB>>;BBFFFF
@M00689:251:000000000-CJTJ5:1:1101:29358:13938 1:N:0:9
CAGGATTAGATACCCTGGTAGTCCATGCCGTAAACGGTGGGCGCTAGGTGTAGGGGTCTTCCACGGCCTCTGTGTCGTAGCTAACGCATTAAGCGCCCCGCCTGGGGAGTACGGCCGCAAGGCTAAAACTCAAAGGAATTGACGGGGGCCCGCACAAGCGGCGGAGCATGTGGATTAATTCGATGCAACGCGAAGAACCTTACCTGGGCTTGACATACACCAGATCGCTGCAGAGATGTAGTTTCCCTTGTGGTTGGTGTACAGGTGATGCATGGTCGTCGCTGCAT
+
GFGGGGGGGGGGGFGGGGGGGGGGFGGGFFGGGFGGGGGGGGGGGGGGGGGGGGGGGGGGGCGFFGGGGGFEGFGCGGFGGGGGGFG7FGFFAFGGGGGDFGGEGGGEEGGF@EFFGG:CFGGGGGGGFGGGGGGGGFBFGFGEGGGGGGGGG7F7BCGCEF*BCGGFFFGEG?EGFGFGGG@FCE+A+:C5::E;ECF6CCCG?EGGGGFEGGEDCF?FFCFGGGGGFCCFFBCC?FGC7CFG?FFAF)<7CFFFFF072=AAFFFAF9A2:B>?F>><((,29:A
@M00689:251:000000000-CJTJ5:1:1101:10172:13998 1:N:0:9
CAGGATTAGATACCCTGGTAGTCCATGCCGTAAACGGTGGGCGCTAGGTGTAGGGGTCTTCCACGGCCTCTGTGTCGTAGCTAACGCATTAAGCGCCCCGCCTGGGGAGTACGGCCGCAAGGCTAAAACTCAAAGGAATTGACGGGGGCCCGCACAAGCGGCGGAGCATGTGGATTAATTCGATGCAACGCGAAGAACCTTACCTGGGCTTGACATACACCAGATCGCTGCAGAGATGTAGTTTCCCTTGTGGTTGGTGTACAGGTGGTGCATGGCTGTCGCTGCAT
+
GGGGGGGGGGGGGGGGGGGGGGGGFGGGGGGGGGGGGGGGGGGGGGGGGGGGGGGGCGGGGGFGGGGGGGGGGGGGGGGGGGGGGGGGGGGGFGGGGGGGGGGGGGGGGGGGGGGGGGGGGGGGGGGGFGGGGGGGGGGFEGFGEGGGGGGGGGGCBFFGDGGGGGGGGGEFGGGFDCGGGGGEF5FGCGGGGEGGGGGGGGGGGGGGGGFGFCGGGFFGFG5FGGGDFGDF:FFCFF7>F7>CF?=A4556C5>?BFFFF?4>:=@65:>:2=>:?B23<:0<02A
@M00689:251:000000000-CJTJ5:1:1101:14512:14001 1:N:0:9
CAGGATTAGATACCCTGGTAGTCCATGCCGTAAACGGTGGGCGCTAGGTGTAGGGGTCTTCCACGGCCTCTGTGTCGTAGCTAACGCATTAAGCGCCCCGCCTGGGGAGTACGGCCGCAAGGCTAAAACTCAAAGGAATTGACGGGGGCCCGCACAAGCGGCGGAGCATGTGGATTAATTCGATGCAACGCGAAGAACCTTACCTGGGCTTGACATACACCAGATCGCTGCAGAGATGTAGTTTCCCTTGTGGGTGGTGTACAGGTGGTGCATGGCTGTCGCTGCAT
+
G<FCFGCGGGGGF9@9CCFGGF@9FFC<FCFFGGGEGGFGEC@:::FCFGGGGD@786C,CFGC@7FGCGG<<9CFGCEDGFCAGDFGCEFGFGGD>:>CFCGC@CC@FEE?FEGEEGGGEF>8FEFGFGGGGGGGGGGFGGGGGGGGEFEEEGGGFGGGEGGEEGGGCGCFGGFG<C?FGGFGGECEEE=CECEGF8@CGGC8<EGCFCDEGCC>CFFGGGGG49:C@GDFFFC59?CDC:C>@F=46@)9D)8?F0<><744F?FB>?4><?F5<D:7:0<F08)
@M00689:251:000000000-CJTJ5:1:1101:14510:14019 1:N:0:9
CAGGATTAGATACCCTGGTAGTCCATGCCGTAAACGGTGGGCGCTAGGTGTAGGGGTCTTCCACGGCCTCTGTGTCGTAGCTAACGCATTAAGCGCCCCGCCTGGGGAGTACGGCCGCCAGGCTAAAACTCAAAGGAATTGACGGGGGCCCGCACAAGCGGCGGAGCATGTGGATTAATTCGATGCAACGCGCAGAACCTTACCTGGGCTTGACATACACCAGATCGCTGCCAAGATGTAGTTTCCCTTGTGGTTGGTTTCCAGGTGGTGCCTGGCTGTCGCTGCAT
+
GGGGGGGGGGGGGGGGFFGFGGGGGFFFGGGGGGGGDFEEGGGGGGGGGGGGGGGGGGGGGGFGGDGGGFGFGAFGEGECFFGDGGGCFGGGGGEFGGGGGGGGFGGDGGGGGGGGEG:FDGGGG@BFGGGCG9F8:3DFC9F@FCECEGGEG7@7<FGEEGCGCGGFFGGGG79C+ACGG5FF?ECFF*//*::EGGGGGGGGGGGFGFD=CFGG7F@FCDFDGG5C>3>4))19=FGGGGGGFFF>F)6C3>F61:(8)*))0?F(7140:63>4)8??(4?;24
@M00689:251:000000000-CJTJ5:1:1101:13832:14083 1:N:0:9
CAGGATTAGATACCCTGGTAGTCCATGCCGTAAACGGTGGGCGCTAGGTGTAGGGGTCTTCCACGGCCTCTGTGTCGTAGCTAACGCATTAAGCGCCCCGCCTGGGGAGTACGGCCGCAAGGCTAAAACTCAAAGGAATTGACGGGGGCCCGCACAAGCGGCGGAGCATGTGGATTAATTCGATGCAACGCGAAGAACCTTACCTGGGCTTGACATACACCAGATCGCTGCAGAGATGTAGTTTCCCTTGTGGTTGGTGTACAGGTGCTGCATGGCCGTCGCTGCAT
+
GGGGGGGGGGGGGGGGGGGGGGGGGGGGGGGGGGGGGGGGGGGGGGGGGGGGGGGGGGGGGGGGGGGGGGGGGGGGGGGGGGGGGGGGGGGGGGGGGGGGGGGGGGGGGGGGGGGGGGGGGGGGGGGGGGGGGGGGGGGGGGGGGGGGGGGGGGGGGGGGFGGGGGGGGGGGGEFGGGGGGGGGGGGGGGGGGGGGFFFGGGGGGGGGGGGGGGGGGFFFGGGGFFGGFGGFFFGGFFFCFGGGF7@24;4FGFFFFFFFFFBFFFF>FF?FFFF5FB6>F>?:>B2
@M00689:251:000000000-CJTJ5:1:1101:29241:14205 1:N:0:9
CAGGATTAGATACCCTGGTAGTCCACGCCGTAAACGGTGACAACTAGGTGTTGGGACCTTTCCTGGTTTCAGTGCCGGCCCTAACCCAATAAGTTTTCCCCCTGGGGATTACGCCCCCAAGGTTGAAACTCAAAGGAATTGACGGGGCCCCCCCCAAGCGGTGGAGCATGTGGTTTAATTCGAAGCACCCCGAAGAACCTTACCAGGTCTTGACATCCCTTGCAGATACCAGAAATGATTTTGTTCTCTTCGGACACAAGGTGACAGGTGTTGCATGGTTGTCGCTGCAT
+
EFFGFGGGGGFGGGGG@DFFFFGFGGBF,8FFBFGGBFCF@<@FFFF,C@F,CCE<E@<<FCD,<8FCGFC,<EFG+7:+@,CEC<<,9=<F,C,5,CE,BCF<7F7++9,,B7CF:BFCC<F<,BF??,8?FC,,,,A<8ED:EGD>E:@+@>:*@3@F*5>8@,>7D,?D,C8B@,>;8/9E*C:2,**/=7*B+==EC7CGF6*CCCD++>+0*782**27*:C*/9C4>.67*7:*0:*2?**6FFA5D3)4:(3;0/,4<16(98<6(/=@@FFA0:A(:6:>2A
@M00689:251:000000000-CJTJ5:1:1101:18359:14275 1:N:0:9
CAGGATTAGATACCCTGGTAGTCCACGCCGTAAACGGTGGGCGCTAGGTGTAGGGGTCTTTCACGGCCTCCGTGTCGTAGCCAACGCATTAAGCGCCCCCCCTGGGGAGTACGGCCGCAAGGCCAAAAATCAAAGGAATTGACGGGGGCCCCCCAAAGCGGGCGAACAAGGGGATTTATTCCATACAACGGCAAAAACCCTTCCCGGGCTTGACATACGCCAGAACGCAGCAGAGAAGTTGTTTCCCTTGTGGTTGGTGTACAGGTGCTGCATGGTCGTCGCCGCAT
+
GGGGGGGGGGGGGGGGGGGGGGGGF,BCGGGGGGGGGGGGG<FGGGGGGGGCFGGEEE,E9E<<,B+:B,,+66CF,,,,,65C<,4+4B,C9,+CEGG+@F+=FFG763,:3@:B+8>FCF+,8@FG+,,,@BA:@F,<,=;*CFGGCFE**4**=6+*<**2**1/**2*8*/2+<+<7++++23<8***/2*2;*C*0*0;85>E5EGED6+2**)/>5D4**/9))15))**))*02?909@?)*.)2<@.86,2>A4<4<=@)99??<=F9*77:;1((4;B
@M00689:251:000000000-CJTJ5:1:1101:12516:14339 1:N:0:9
CAGGATTAGATACCCTGGTAGTCCACGCTGTAAACGATGAGCACTAGGTGTCGCGGGTATTGACCCCTGCGGTGCCGCAGCTAACGCATTAAGTGCTCCGCCTGGGGACTACGGCCGCAAGGTTAAAACTCAAAAGAATTGACGGGGGCCCGCACAAGCGGTGGAGCATGTGGTTTAATTCGAAGCTACGCGAAGAACCTTACCAGGTCTTGACATCCTCTGACAACCCTAGAGATAGGGCGTTCCCTTCGGGGACAGAGTGCCAGGTGATGCATGGCCGTCGCTGCATCTGC
+
GGGGGGGGGGGGGGGGGGGGGGGGGFGG@CGGGGGGGGGGGFGGGGGGGGGCFFEGGGGGCEFCEGGFFFEFGGDGGGGEGGFGGGGGGGGGFFGGGGGEGGGGGGDDFGFFGF>EGGGGGGFDGGFGEFGGGGGGGGGGGGAFGGGGGGGGG7FGG57FCGG7FGGGCCCGGFGGDFGGC*AFEGGCGGGEGCEGGGGGGGGGGGG?CFGGDFGGGF4DGG7FCFEGBCCFFF>C7FGFFGDC>?F<@@:GDEE>FFFF)/).9;)5@A<AFFFF))413((11?B0::6<)
@M00689:251:000000000-CJTJ5:1:1101:28482:14353 1:N:0:9
CAGGATTAGATACCCTGGTAGTCCACGCCGTAAACGATGAGTGCTAAGTGTTAGGGGGTTTCCGCCCCTTAGTGCTGCAGCTAACGCATTAAGCACTCCGCCTGGGGAGTACGACCGCAAGGTTGAAACTCAAAGGAATTGACGGGGACCCGCACAAGCGGTGGAGCATGTGGTTTAATTCGAAGCAACGCGAAGAACCTTACCAAATCTTGACATCCTTTGACAACTCTAGAGATAGAGTCTTCCCCTTCGGGGGGACAAAGTGACAGGTGCTGCATGGTTGTCGCTGCAT
+
EFF@FFAGGGEFGCGGGCCEEEEEGG>EGEFCGGGGGGFFF<FGGGFFFFFFGGGGGGGEGGCF:CGEDGGGGGGGGFAFC<A<CFGGDGGCGGGGGF<CEFGGGFCCGFEGDGGGGGGGGFAFF@AFGGGG8FE3:,@EDGGFEBF>EFGCGGGDGGGGGGGGFDGCFGGGGGGGGGDFFFGGCEGGGGGCECC:BBEF?FFF7E*<CF:<FGGGGFFGG:CFG=FFFFGFFF776@CCFGGGFF??FFF3D;31((37671<F=FAF?<(2?FFFFABF<?BABBB:;?B
@M00689:251:000000000-CJTJ5:1:1101:19822:14358 1:N:0:9
CAGGATTAGATACCCGGGTAGTCCACGCCCTAAACGTTGCGAACTAGGTGTTGGTCGGATTGACCCGATCAGTGCCGCAGCTAACGCATTAAGTTCGCCGCCTGGGGACTACGGCCGCAAGGTTAAAACTCAAAGGAATAGGCGGGGGCCCGCACAAGCAGCGGAGCGTGTGGTTTAATTCGATGCAACGCGAAGAACCTTACCTGGGCTTGACATACACCAGATCGCTGCAGAGATGTAGTTTCCCTTGTGGTTGGTGTACAGGTGATGCATGGCCGTCGCTGCAT
+
GGGGGGGGGGGGGGGGGGGGGGGGGGGGGGGGGGGGGGFGGGGGGGGGGGGGGGGGGGGGGGGGGGGGGGGGGGGGGGGGGGGGGGGGGGGGGGGGGGGGGGGGGGGGGGGGGGGGGGGGGGGGGGGGGGGGGGGGGGGGGGGGGGGGGGGGGGGCGGGGFGGGGGGGGGEGGGFGGCGGGGGGFGGGGGGGGGGCFGGGGGGGGGGGGGGGGGFGGFFGGGGFGDGGFDGFF4DFFFGGFGGGFFFAFFFGGFFB>?6F<BFFFFFFFFBFFFFFFFFFFFFFF?A
@M00689:251:000000000-CJTJ5:1:1101:9719:14400 1:N:0:9
CAGGATTAGATACCCTGGTAGTCCATGCCGTAAACGGTGGGCGCTAGGTGTAGGGGTCTTCCACGGCCTCTGTGTCGTAGCTAACGCATTAAGCGCCCCGCCTGGGGAGTACGGCCGCAAGGCTAAAACTCAAAGGAATTGACGGGGGCCCGCACAAGCGGCGGAGCATGTGGATTAATTCGATGCAACGCGAAGAACCTTACCTGGGCTTGACATACACCAGATCGCTGCAGAGATGTAGTTTCCCTTGTGGTTGGTGTACAGGTGCTGCATGGCTGTCGCTGCAT
+
GGGGGGGGGGGGGGGGGGGGGGGGGGGGGGGGGGGGGGGGGGGGGGGGGGGFGGGGEGGGGGGGGGGGGGGGGGGGGGFGGGGGGGGGGGGGGGGGGGGGGGGGGGGGGGGGGGGGGGGEGGGGGGFGGGGGGGEGFGGGGAFGGGGEECEGG8FG8EFEEGGEEGGGGGGGGGGGGGGGGFFGGGGGGGGGGGDGFGGGGGGGGGGGGGGGFFGGGFFFC37<FGGGFDGF?BG<@FGFCGGGBFFFF@B6C@F<BF?FFF<<)?):F<BFFFFFF3<?2<B<B?<
@M00689:251:000000000-CJTJ5:1:1101:24590:14418 1:N:0:9
CAGGATTAGATACCCTGGTAGTCCTAGCCCTAAACGATGGATGCTTGGTGTGGCCGGTACCCAATCCGGCTGTGCCGAAGCTAACGCGATAAGCATCCCGCCTGGGGAGTACGGTCGCAAGGCTGAAACTCAAAGGAATTGACGGGGGCCCGCACAAGCGGCGGAGCATGTGGATTAATTCGATGCAACGCGAAGAACCTTACCTGGGCTTGACATACACCAGATCGCTGCAGAGATGTAGTTTCCCTTGTGGTTGGTGTACAGGTGATGCATGGCCGTCGCTGCAT
+
GGCCGFGGGFFFGGGGGGGGDGGGGGFFGGGGGGGGGGEEGGFGGGGGGCFGGGGCDFGGGGGEGGGEGGGGGGGGGGGGFGGGGGGGEFGFGGGGGGGGGGGFGFDEGGGGGGGGGGG@F=DGGAGGGGGDFFGGGGGGGGGCFFG*>FE@ECGGECFEF@EGGGG7FFGFGFG<EGCFGFGCEGFGGGGEDEGDGGGGGGGGGFGGGGFGCF?FF@FG<<FGFGCGFCD661*C4=CC7CFFB@F97569C<FB>:?>D=)64=44@AADD64>)7996;:390<
@M00689:251:000000000-CJTJ5:1:1101:24502:14429 1:N:0:9
CAGGATTAGATACCCTGGTAGTCCACGCCGTAAACGATGGGCGCTAGGCGCTTGGGGGAGCGACCCTCCGAGGGCCGGCGCTAACGCATTAAGTGCCCCGCCTGGGGAGTACGGCCGCAAGGCTGAAACTCAAAGGAATTGACGGGGGCCCGCACAAGCGGTGGAGCATGTGGTTTAATTCGACGCAACGCGAAGAACCCTACCTAGGCTTGACATACACCAGATCGCTGCAGAGATGTAGTTTTCCTTGTGGTTGGTGTACAGGTGCTGCATGGTCGTCGCTGCAT
+
GGGGGGGGGGGGGGGGGGGGGGGGFGFGGGGGGGGGGGGGGCGGGGGG@F+8@FE@FEGFC7@FGGCFEE+@FEDFCEGFGG:FG:@>FGCGFGDFGGGEGGCGGGGGGGFA>FCFEFGGGGFFGGGGG9B:FGGGGGGGGGG@FGGGGGGE7?GEGGC88;8?FFF/2<9@FF5C?FFF>@EG8*2:C551:=EGGGG5C7FG6CCDFCF=FGGGC?F695<CCGCDFCDF@FD296C7C:CG*9?AF=6>DFFF>FFFAFFF?FF?F<2>BFF4=D>6(4(:9:A
@M00689:251:000000000-CJTJ5:1:1101:14329:14435 1:N:0:9
CAGGATTAGATACCCTGGTAGTCCATGCCGTAAACGTTGGGCACTAGGTGTGGGGGCCTGTTATGGGTTTCTGTGTCGTAGCTAACGCATTAAGCGCCCCGCCTGGGGAGTACGGCCGCAAGGCTAAAACTCAAAGGAATTGACGGGGGCCCGCACAAGCGGCGGAGCATGTGGATTAATTCGATGCAACGCGAAGAACCTTACCTGGGCTTGACATACACCAGATTGCTGCAGAGATGTAGTGTCCCTTGTGGTTGGTGTACAGGTGTTGCATGGTCGTCGCTGCATCTGTCTT
+
GGGGGGGGGGFGGGGGGGGGGGGGFGGGGGGGGGGGGGGGGGGGGGGGGGGGGGGGGEGFGGGFFFGEGEGGGGGGFGGGGFAGGGEGGGGGGGGGDGGEBFGGGGGGGGGGGGGGCFGGGGGGGGGGGFFGGGFGGGGGGGGGGDGGGGGGGGGGGFFGGBEGGGGEFGGG?FEGCGGGC7;++0:CC6:5EGGGGGG5@FGGGGGGGFDGGGGGFF@=CDGCGFGGFF76;@FC:B>DDDG49B45BF0:FEFF?BBF??24?FF?F?:B2@?4=623(-1(-(365A<-.))
@M00689:251:000000000-CJTJ5:1:1101:19136:14437 1:N:0:9
CAGGATTAGATACCCTGGTAGTCCATGCCGTAAACGGTGGGCGCTAGGTGTAGGGGTCTTCCACGGCCTCTGTGTCGTAGCTAACGCATTAAGCGCCCCGCCTGGGGAGTACGGCCGCAAGGCTAAAACTCAAAGGAATTGACGGGGGCCCGCACAAGCGGTGGAGCATGTGGTTTAATTCGAAGCAACGCGAAGAACCTTACCAGGTCTTGACATCCTTCTGACCGTTCTAGAGATAGGACTTCCCTTCGGGGCAGAAGTGACAGGTGGTGCATGGCCGTCGCTGCAT
+
GGGGGGGGGGGGGGGGGGGGGGGGGGGGGGGGGGGGGGGGGGGGGGGGGGGGGGGGGGGGGGGGGGGGGGGGGGGGGGGGGGGGGGGGGGGGGGGGFGGGGGGGGGGGGGGGGGGGGGGGGGGGGGGGGGGGGGGGGGGGGGGGGGGGGGGGGGGGGGGGGGGGGGGGGGGGGFGGGGDGGGGGGGGGGGGGGGGGGGGFGGGGGGGGGGGGGGGGGFFGGGGGGGGGDGGFFFGGFFGGFGFGFFFFFFBGGE:>FF??BFFFFFFFFFF?DFFF>:?FFFF>FBFF2
@M00689:251:000000000-CJTJ5:1:1101:23657:14477 1:N:0:9
CAGGATTAGATACCCTGGTAGTCCATGCCGTAAACGGTGGGCGCTAGGTGTAGGGGTCTTCCACGGCCTCTGTGTCGTAGCTAACGCATTAAGCGCCCCGCCTGGGGAGTACGGCCGCAAGGCTAAAACTCAAAGGAATTGACGGGGGCCCGCACAAGCGGCGGAGCATGTGGATTAATTCGATGCAACGCGAAGAACCTTACCTGGGCTTGACATACACCAGATCGCTGCAGAGATGTAGTTTCCCTTGTGGTTGGTGTACAGTTGCTGCATGGCCGTCGCTGCAT
+
FGGGGGGGGGGGGGGGGGGGGGGGGFGGGGGGGGGG@FGCGFDGGGGGGGGCGFGGCFFGFFGGGEGEEFFGGGFGGEGGGGGGGGGGGGGGGFEG@GGGGGGGGGGGGGGGGGGGGGGGGGGGGGGGGGGGGGGGGGGGGGGGGGGGGGGGGGGGGGGGGGGGGGGGGGGGGGGGGGGGGFFGGGGGGGGGGGGGGGGGGGGGGGG=FGGGFGGGFF=CF*757F*/)*1<667296:CGGGGFFFDF546DF>?9B?7>844*09-*.4568>@F>>166139?)
@M00689:251:000000000-CJTJ5:1:1101:21575:14512 1:N:0:9
CAGGATTAGATACCCTGGTAGTCCATGCCGCAAACGGTGGGCGCTAGGTGTAGGGGTCTTCCACGGCCTCTGTGTCGTAGCTAACGCATTAAGCGCCCCGCCTGGGGAGTACGGCCGCAAGGCTAAAACTCAAAGGAATTGACGGGGGCCCGCACAAGCGGCGGAGCATGTGGATTAATTCGATGCAACGCAAAGAACCTTACCTGGGCTTGACATACACCAGATCGCTGCAGAGATGTAGTTTCCCTTGTGGTTGGTGTACAGGTGTTGCATGGTCGTCGCTGCAT
+
GGGGGGGGGGGGGGGGGGGGGGGGGGGGEGDGGGGGGGGGGFGGGGGG,EFGGGGGFGGGGFGDGGDGGGCGGFGGGGF?FGGGGGGEECFGFGGGG7FC:CCGGGGGGGGGGGGGGGGGGGGFGGGGGGFFFFGGFGGF9BFFGG7CGGGDGGGGGGFGGGEEEGGGGGGCGGGGGC9FGGGGGGEFGGGGGGFGG@GGFGGGGGEGGFF5C?CFGFFGGGF<FFEC>GGFFFGFFFFGGDGG7FFFFF<FD>>BB?BF8F9:??F75:<DBFFBBEFFF;F:>72
@M00689:251:000000000-CJTJ5:1:1101:21589:14528 1:N:0:9
CAGGATTAGATACCCTGGTAGTCCATGCCGCAAACGGTGGGCACTAGGTGTAGGGGTCTTCCAAGGCCTCTGTCTCGTAGCTAACGCATTAAACGCCCCGCCTGGGGAGTACGGCCGCCAGGCTAAAACTCAAAGGAATTGACGGGGGCCCGCCCAAGCGACCGAGCATGGTTATTAATTCGATGCAACGCAGAGAACCTTACCTGGGCTTGACATACACCCGATCGCTGCAGAGATGTAGTTTCCCTTGTGGGTGGTGTACAGGTGTTGCATGGTCGTCGCTGCAT
+
GGGGGGGGGGGFGGGGGGGGGGGGG<EGGG7EGGGG7FFGGG,FEGGGGGGCGG,+BF@,CFG,6CD@,CA,9,6C,:,,66CEC:=+,B,C,:68FGG:=F=<BGG7+8,54@:4@B+@+D@,8DFFF=<,=F,F=F,D,@A=FEGG*CE8:7*1:,***1*==8*1,,+7,,+?+;9A>*531B9BE*:C*:*0A+;8@+<F+:CGCGF*9+<C7410C)/77):9>*>44*976/0*::C76@FDF46FG.7103(72@F<:B4)7<A?2*8=FFFF6(,,28A
@M00689:251:000000000-CJTJ5:1:1101:8586:14537 1:N:0:9
CAGGATTAGATACCCTGGTAGTCCATGCCGTAAACGGTGGGCGCTAGGTGTAGGGGTCTTCCACGGCCTCTGTGTCGTAGCTAACGCATTAAGCGCCCCGCCTGGGGAGTACGGCCGCAAGGCTAAAACTCAAAGGAATTGACGGGGGCCCGCACAAGCGGCGGAGCATGTGGATTAATTCGATGCAACGCGAAGAACCTTACCTGGGCTTGACATACACCAGATTGCTGCAGAGATGTAGTGTCCCTTGTGGTTGGTGTACAGGTGTTGCATGGCTGTCGCTGCAT
+
F<FGGGGFGGGGGGGGGGGGGFGFGGGGGGGGGGGGGGGGGGGGGGGGGFGGGGGGGGGGGGGGGGGGGGGGGGGGGG?FGGGGGGGGGGGGGGGGGGGGGGGGGGGGGGGGGGGGGGGGGGGGGGGGGFGGGGGGGGGGGGGDFEGGGGGGG*=CFGGGGGGGGGGFFGGGG7CGGGGGGFGGGEFGGGC=EEDGGGGGGGFGGGGGGGGDGF?D>@67C3C4C0+>FCGFFFC4=?DFGG4:=?F<47AGDF@:11(83@<)7?).5:>?FF44.7:<?:3<>?<
@M00689:251:000000000-CJTJ5:1:1101:14298:14562 1:N:0:9
CAGGATTAGATACCCTGGTAGTCCTAGCCCTAAACGATGATTGCTTGGTGTAGGGGCCTGTTATGGGTTTCTGTGTCGTAGCTAACGCATTAAGCGCCCCGCCTGGGGAGTACGGCCGCAAGGCTAAAACTCAAAGGAATTGACGGGGGCCCGCACAAGCGGCGGAGCATGTGGATTAATTCGATGCAACGCGAAGAACCTTACCTGGGCTTGACATACACCAGATTGCTGCAGAGATGTAGTGTCCCTTGTGGTTGGTGTACAGGTGGTGCCTGGCCGTCGCTGCAT
+
GFGGGGGCF,EFFGGGFGGGGGGGFEEFFFGGGGGGGGGGFGGGFGFEFDFGGGGGGGGGGGGGFFGGGGGGGGCGGEGGGEFGGGGGGGCFE9F@FGGGGGGGGC7FCCFFGGGGEGGCGGGGG<FGDEGGG8D;@F8FDCCFGEEFGFGEDG*FE,FFFGCEE8EFFGGGFC@9FB9EFGGGF98<CGGGCG*?:C:>EG?EGGGGGFDG3*<:C?FCFCCF5CF4BFDF@F=7>F:C7:?6@FF?FF?GGBF:((:>??AA4;F?FFBF(847>779999?:03:
@M00689:251:000000000-CJTJ5:1:1101:11879:14597 1:N:0:9
CAGGATTAGATACCCTGGTAGTCCCAGCTGTAAACGATGGTAACTAGATGTGGGAGGTATCGACCCCTTCCGTGTCGTCGCTAACGCTTTAAGTTACCCGCCTGGGGAGTACGGCCGCAAGGCTAAAACTCAAAGGAATTGACGGGGGCCCGCACAAGCGGCGGAGCATGTGGATTAATTCGATGCAACGCGAAGAACCTTACCTGGGCTTGACATACACCAGATCGCTGCAGAGATGTAGTTTCCCTTGTGGTTGGTGTACAGGTGGTGCATGGTCGTCGCTGCAT
+
GGGGGGGGGGGGGFGGGGGGGGGGGGGGGGGGGGGGGGGGGGGGGGGGGGGGGGGGGGGGGEGGGGGGGGGGGGGGGGGGGGGDGGGGGGGGGGGGGGGGGGGGGGGGGGGGGGGGGGGGGGGGGGGGGGGGGGGGGGGGGGGGGGGDGGGGGGGGGGGGGDDGGGGGGGGGGGGGGGGGGGGGGGGGGGGGGDGGGGGGGGGGGGGGGGGGGGGFGFFGGGGGGFGGFDGFFFGCFFGGGGGGFFFFFFFGGFFFFF1747447F??EFFFFFFFFF>03>F60>F
@M00689:251:000000000-CJTJ5:1:1101:25037:14626 1:N:0:9
CAGGATTAGATACCCTGGTAGTCCACGCCGTAAACGGTGGGTACTAGGTGTGGGTTCCCTTCCTTGGGATCTGTGCCGTAGCTAACGCATTAAGTACCCCGCCTGGGGAGTACGGCCGCAAGGCAAAAACACAAAGGAATTGACGGGGGTCCGCACAAGCGGCAGAGTATGGGTAAAAACTAGATGCAACGCGAAACATTACACCCGGTTGTGATATACAACAGACTGCTGCAGCGATGTATCTTCCCTTGTGGTTGGTGTACAGGTGATGCATGTGCGTTTCTGCACCTGTTT
+
GGGGGGGGGGGGGGGGGGGGGGGGGGGGGGGGGGGGCFG>+6CFFGG,FFG:FFC,,,::F<,,,C,,:,,,<,,6C@@,,:,6,C7+6,6,659,CF5D++44BFCG+++,5+++@=@7F+=F,=FF+C,<F<<:,,,3,,,,BFG7*33@*>FB8:F,*<*1=**,,@F++2++2++/2++++++++=EE5*:**20+++3+2*:C**/**3+2**/0*2*>F*+2<**/9?*/))*9***:FFFFFF(06>.3((4).96>*./2*.)))***0*(-(().:<)((8(:).
@M00689:251:000000000-CJTJ5:1:1101:25024:14640 1:N:0:9
CAGGATTAGATACCCTGGTAGTCCACGCCGTAAACGGTGGGTACTAGGTGTGGGTTTCCTTCCTTGGGATCCGTGCCGTAGCTAACGCATTAAGTACCCCGCCTGGGGAGTACGGCCGCAAGGCTAAAACTCAAAGGAATTGACGGGGGCCCGCACAAGCGGCGGAGCATGTGGATTAATTCGATGCAACGCGAAGAACCTTACCTGGGCTTGACATACACCAGATCGCTGCAGAGATGTAGTTTCCCTTGTGGTTGGTGTACAGGTGATGCATGGCCGTCGCTGCAT
+
GGGGGFFGGGFGGFGGFGGGGGGGGGGGGGGGGGGGGGGGGGGGGGGGGGGGGGGGGGGGGGGGGGGGGGGGGGGGGGGGGGGGGGGGGGGGGGGGGGGGGGGGGGGGGGGGGGGGGGGGEGGGGGFGGGGGGGGGGGGGGGGGGGGGGGGGGGGGGFBFGGGGGGGGGGGGGGGGDFFGGGGGGGGGGGGGGG5ECFGGGGGGGGGG5FGFDCFGGFFGGGGDFGFGFGGFFF*15@FC7FFGFFFFFFFGGBF<0>?FFFAA???(*6AFAFFFFFF0199?F>?<
@M00689:251:000000000-CJTJ5:1:1101:26853:14676 1:N:0:9
CAGGATTAGATACCCTGGTAGTCCATGCCGTAAACGGTGGGCGCTAGGTGTAGGGGTCTTCCACGGCCTCTGTGTCGTAGCTAACGCATTAAGCGCCCCGCCTGGGGAGTACGGCCGCAAGGCTAAAACTCAAAGGAATTGACGGGGGCCCGCACAAGCGGCGGAGCATGTGGATTAATTCGATGCAACGCGAAGAACCTTACCTGGGCTTGACATACACCAGATCGCTGCAGAGATGTAGTTTCCCTTGTGGTTGGTGTACAGGTGCTGCATGGTTGTCGCTGCAT
+
GGGGGGGGGGGGGGGGGGGGGGGGFGGGGGGEGFGGGGGGGFGGGGGGFGFGGGGGGGGGGGGGGGGGGGGGGGGGGFGGGCGGGGGGGGGGGGGGGEGGGGGGGGGGGGGGGGGGGGGGGGGGGGGGGGGGGGGGGGGGGGGGGGGGGGGGGGGGGGGGEGGGGGGGGGGGGCFGFGGGGGGGGGGGGCEGGGGGGGGGGGGGGGGGGFFGGGGGGFFFDGGGGGGGFDGFFFGGFFGGGFGGF7=4FF<FC>FF>BFFFFBFFFFFFFFFFFFFFFFAB0?BF0>
@M00689:251:000000000-CJTJ5:1:1101:25950:14718 1:N:0:9
CAGGATTAGATACCCTGGTAGTCCACGCCGTAAACGTTGGGCGCTAGGTGTAGGGGTCTTCCACGGCCTCTGTGTCGTAGCTAACGCATTAAGCGCCCCGCCTGGGGAGTACGGCCGCAAGGCTAAAACTCAAAGGAATTGACGGGGGCCCGCACAAGCGGCGGAGCATGTGGATTAATTCGATGCAACGCGAAGAACCTTACCTGGGCTTGACATACACCAGATCGCCGCAGAGATGTAGTTTCCCTTGTGGTTGGTGTACAGGTGTTGCATGGCCGTCGCTGCAT
+
GGFGGGGGGGGGGGGGGGGGGGGGDGGGGGGGEGGGGGGGGGGGGGGGEFFGGGGGFGGGGGGGGGGGGGGGGGGGGGGGGGGGGEEGGGGGGGGGGCGFGEEGGGGGGGGGGGGGGGEGGGGGGGGGGGGGGGGGGGGGGGGGGGGGGGGGGGGGGGGGGGGGGGGGGFAFGCGFCFFGGGGGFGGGFCEEEGGGGGFGGFGF?GGGGFGGDGGGGFFF>CCFCDC3>DD@DEG7*92?:CGGFF@AFFAFG7F?B:?FF454@7FA>?27)9@@FD026(4:>0:
@M00689:251:000000000-CJTJ5:1:1101:11071:14793 1:N:0:9
CAGGATTAGATACCCTGGTAGTCCATGCCGTAAACGGTGGGCGCTAGGTGTAGGGGTCTTCCACGGCCTCTGTGTCGTAGCTAACGCATTAAGCGCCCCGCCTGGGGAGTACGGCCGCAAGGCTAAAACTCAAAGGAATTGACGGGGGCCCGCACAAGCGGCGGAGCATGTGGATTAATTCGATGCAACGCGAAGAACCTTACCTGGGCTTGACATACACCAGATCGCTGCAGAGATGTAGTTTCCCTTGTGGTTGGTGTACAGGTGGTGCATGGCTGTCGCTGCAT
+
GGGGGGGGGGGGGGGGGGGGGGGGGGGGGGGGGGGGGGGGGGGGGGGGGGGGGGGGGGGGGGGGGGGGGGGGGGGGGGGGGGGGGGGGGGGGGFGGGGGGGGGGGGGGGGGGGGGGGGGGGGGGGGGGGGGGGGGGGGGGGGGGGGGGGGGGDGGGGGGGGGGGGGGGGG9FGGGF@FEGGGGFGCFGGGCEGDGGGGGGGGGGGGGGGFGEGGGFGFFGGGGGGGGGFGGFFFGFFFFFG>FGF?FBFFAFC5@FFBFFAF<BFFF?FFFFFFFFFFFDFF?FFF<
@M00689:251:000000000-CJTJ5:1:1101:24276:14803 1:N:0:9
CAGGATTAGATACCCTGGTAGTCCATGCCGTAAACGGTGGGCGCTAGGTGTAGGGGTCTTCCACGGCCTCTGTGTCGTAGCTAACGCATTAAGCGCCCCGCCTGGGGAGTACGGCCGCAAGGCTAAAACTCAAAGGCATTGACGGGGGCCCGCACAAGCGGCGGAGCATGTGGATTAATTCGATGCAACGCGAAGAACCTTACCTGGGCTTGACATACACCAGATCGCTGCAGAGATGTAGTTTACCTTGTGGTTGGTGTACAGGTGCTGCATGGCTGTCGCTGCAT
+
FGGGGGGGGGGGGGGGGGGGGGGGFGGFFFEECDFGGGGGDGEFFCFGGGGGFGGGFGGGGGGGEGGGGGGGGGGGG@FGGGGGGGGGGGDEF9FG=FCFGGGGGGGGGGGGGGGGGGGGGGGGGGGGFGGGGGFC8DFFGGGGDGGGGGGGGGGGGGGGGGGGG:EGG?CCFEEFGFFGGGFFGGGGGG=EGDGGE8A*AF:F??CGGFGGD?FGFFFF<<FGFGEDFGCF)0/297*>:?>C9=FF*7<FGF36>?BF<FAA?BF:FF>?FF>)8>728?<?>:<
@M00689:251:000000000-CJTJ5:1:1101:9206:14830 1:N:0:9
CAGGATTAGATACCCTGGTAGTCCATGCCGTAAACGGTGGGCGCTAGGTGTAGGGGTCTTCCACGGCCTCTGTGTCGTAGCTAACGCATTAAGCGCCCCGCCTGGGGAGTACGGCCGCAAGGCTAAAACTCAAAGGAATTGACGGGGGCCCGCACAAGCGGCGGAGCATGTGGATTAATTCGATGCAACGCGAAGAACCTTACCTGGGCTTGACATACACCAGATCGCTGCAGAGATGTAGTTTCCCTTGTGGTTGGTGTACAGGTGGTGCATGGCTGTCGCTGCAT
+
GGGGGGGGGGGGGGGGGGGGGGGGGGGGGGGGGGGGEGGGGGGGGCGGGGGGGGGGGGGGGGGGGGGGGGGGGGGGGGGGGGGGGGGGGGGEAFGGGGGGGGGGGGGGGGFGGGGGGGGGGGGGGGGCGGGGGGGGGGGFFGGGGGGGGGGGGGGGGGGGGGGGGEGGGGGGGGGGGGFFGGGGGDGGGGGGGGDGFGGGGGGGGFGGGGGGGC7FGF?GGGGGGGGCFD36?FF<?FGGGFGGFFFA6):FC>FF;62FBFAFFFF6DFFFBF75FFFFF?:1((.
@M00689:251:000000000-CJTJ5:1:1101:24866:14858 1:N:0:9
CAGGATTAGATACCCTGGTAGTCCATGCCGTAAACGGTGGGCGCTAGGTGTAGGGGTCTTCCACGGCCTCTGTGTCGTAGCTAACGCATTAAGCGCCCCGCCTGGGGAGTACGGCCGCAAGGCTAAAACTCAAAGGAATTGACGGGGGCCCGCACAAGCGGCGGAGCATGTGGATTAATTCGATGCAACGCGAAGAACCTTACCTGGGCTTGACATACACCAGATCGCTGCAGAGATGTAGTTTCCCTTGTGGTTGGTGTACAGGTGCTGCATGGTCGTCGCTGCAT
+
GGGGGGGGGGGGGGGGGGGGGGGGGGGEDEFGGGGGGGGGGFGGGGGGFEFGGGGGGGDFGGFGGGGGGGDFGGGGGGGGGGGGFGGGDGGGGFEGGGGGGEEGFEFGGGGDGGGGGGGGGGGGDFDFFFGGGGFGDFGGGGAFGGGGDGDB8CFFGGGGGGGGGGGGGG<CEFG?E@<?CGGGGGGGGGGGGGGGG;FEFFGGGGGGGF<EDGGGG?FF47CFF4CG:CD:FFCF4=:C:CCGFFFAFFFGGFF?FFFFBFFFFFFFFFFFFFF9?B>?>B<F>B<
@M00689:251:000000000-CJTJ5:1:1101:22041:14881 1:N:0:9
CAGGATTAGATACCCTGGTAGTCCATGCCGTAAACGGTGGGCGCTAGGTGTAGGGGTCTTCCACGGCCTCTGTGTCGTAGCTAACGCATTAAGCGCCCCGCCTGGGGAGTACGGCCGCAAGGCTAAAACTCAAAGGAATTGACGGGGGCCCGCACAAGCGGCGGAGCATGTGGATTAATTCGATGCAACGCGAAGAACCTTACCTGGGCTTGACATACACCAGATCGCTGCAGAGATGTAGTTTCCCTTGTGGTTGGTGTACAGGTGTTGCATGGTCGTCGCTGCAT
+
GGGGGGGFGGGGGGGGGGGGGGGGGGGGGGGGGGGG>FFGGGGGGGGGGGG@FGGGGGGGGGGGGGGGGGGGGGGGGGGGGGGGGGGGGGGGGGGGGGGGGGGGGGGGGGGGGGGGGGGGGGGGGGGGGGGGGGGGGGGGFGGGGGGGGGGGGGGGGGGGGGGGGGGGGGGGG7EGGGGGGGGGGGGGGGGGGGGGGGGGGGGGFFCFGGGGGGGGGFFDDGFD>FFG>DDFFFG<FF7CFGGGFFFFFFAGGFFB9<6F2FFFF?:AFBFFFB>FFBF?FFFFFBF
@M00689:251:000000000-CJTJ5:1:1101:21519:14916 1:N:0:9
CAGGATTAGATACCCTGGTAGTCCATGCCGTAAACGGTGGGCGCTAGGTGTAGGGGTCTTCCACGGCCTCTGTGTCGTAGCTAACGCATTAAGCGCCCCGCCTGGGGAGTACGGCCGCAAGGCTAAAACTCAAAGGAATTGACGGGGGCCCGCACAAGCGGCGGAGCATGTGGATTAATTCGATGCAACGCGAAGAACCTTACCTGGGCTTGACATACACCAGATCGCTGCAGAGATGTAGTTTCCCTTGTGGTTGGTGTACAGGTGATGCATGGTCGTCGCTGCAT
+
GGGGGGGGGGGGGFGGGGGGGGGGGGGGGGGGGGGGGGGGGGGGGGGGFGGGGGGGGGGGGGGGGGGGGGGFGGGGGGGGGCCGGEGGGGGGGGGGGGGGGGEGGGGGGGGGGGGGGGGCEGGFGEFGGGGGGGGGFGGGGGGGDEGGGGGGGGGGFGGGEG8EGGEGGFFGFFGFGGGFG=CEGGGGGGGGGGGGGGGCFGGGFGGGGGFGGGDGGFFFFGGGFGDGFCC)96CGFFGGGGGGF?FFFFFGGFFB>B?FBFDDFF?AFA<AFFFFFFFFFFFF;79
@M00689:251:000000000-CJTJ5:1:1101:24112:15065 1:N:0:9
CAGGATTAGATACCCTGGTAGTCCATGCCGTAAACGGTGGGCGCTAGGTGTCGGGGTCTTCCACGGCCCCTGTGTCGTAGCTAACGCATTAAGCGCCCCGCCTGGGGAGTACGGCCGCCAGGCTAAAACTCAAAGGAATTGACGGCGGTCCGCACAAGCGGCGGAGCATGTGGATTAATCTGATGCAACGCGAAGAACCTTACCTTGGCTTGACATACACCAGATCGCTGCAGAGATGTAGTTTCCTCTGTGGTTGGTGTACAGGTGATGCATGGCCGTCGCTGCACTTGTCT
+
GFGFGG9FGEFFGFFFCCG<FFFGGGE<ECFFGGGG7CD::<6CFDCGEC;,8C:FFE<FGG<FB7@F++=FE<F<B6ECF9F9CF+>FFEF,,@=+@FCGGD7BEGDGFCF7E73+@+3++@FF@,8F<@,DC3>@FGAD<B<**5>*4BEGEGE@,241:C7:8E*<?F9E7AC9:+0*39<<9C++:>575:50*;FF9@:<+:+<8*19FF*:@****/**9/>F3)96*9*17D:*2:?@F*)/).*20),(-4>7B2))/944-))6*00;5(490((70,).))5:
@M00689:251:000000000-CJTJ5:1:1101:8194:15072 1:N:0:9
CAGGATTAGATACCCTGGTAGTCCATGCTGTAAACGGTGGGCGCTAGGTGTAGGGGCCTGTTATGGGTTTCTGTGTCGTAGCTAACGCATTAAGCGCCCCGCCTGGGGAGTACGGCCGCAAGGCTAAAACTCAAAGGAATTGACGGGGGCCCGCACAAGCGGCGGAGCATGTGGATTAATTCGATGCAACGCGAAGAACCTTACCTGGGCTTGACATACACCAGATTGCTGCAGAGATGTAGTGTCCCTTGTGGTTGGTGTACAGGTGCTGCATGGTCGTTGCTGCATCTGTTT
+
GGGGGGGGGGGGGGGGGGGGGGGGGGGGGGGGGGGGGGGGC@FGGGGGGGGEFFGGGGGFEFCFFFGFGGGG9FGFGGGGGGDGEGEG:FFGGGF+@FGGGGEFGGGGGCF8FFEG7CGGGGG<DFFGGGGGGGGGFG8DEDDFEGGGGGGGGG7FEGEGGGGGGG8CC::<?,;CAF?F*<EFC??CC?CGGGDGG8EFGG7CF?F=/8CGGCFF==FGG4CC*=?F*?7096?FFFFG=7D<9F?,6*4FGBF3:125:9A)940(/5)3(6*7@*46(,(<)2(.-))-))
@M00689:251:000000000-CJTJ5:1:1101:27725:15074 1:N:0:9
CAGGATTAGATACCCTGGTAGTCCATGCCGTAAACGGTGGGCGCTAGGTGTAGGGGTCTTCCACGGCCTCTGTGTCGTAGCTAACGCATTAAGCGCCCCGCCTGGGGAGTACGGCCGCAAGGCTAAAACTCAAAGGAATTGACGGGGGCCCGCACAAGCGGCGGAGCATGTGGATTAATTCGATGCAACGCGAAGAACCTTACCTGGGCTTGACATACACCAGATCGCTGCAGAGATGTAGTTTCCCTTGTGGTTGGTGTACAGGTGTTGCATGGCCGTCGCTGCAT
+
GGGGGGGGGGGGGGGGGGGGGGGGGGGGGGGGGGGGGGGGGGGGGGGGGGGGGGGGGGGGGGGGGGGGGGGGGGGGGGGGGGGGGGGGGGGGGGGGGGDGGGGGCGGGGGGGGGGGGGGGGGGGGGGGGGGGGGGGGGGGGGGGGGGGGGGGGGGGGGGEGGGGGGGGGGGGGGGGGGGGGGGGGGGGGGGGGGGGGGGDGGGGGGGGGG4EGGGGGFFGGGFFDFGC@GGFFFGG4=*:CFCD=FFAFF>GG>FFFFBFFFDF@=FBFFFFFFFFFF>B>B:F;?9
@M00689:251:000000000-CJTJ5:1:1101:14606:15115 1:N:0:9
CAGGATTAGATACCCTGGTAGTCCATGCCGTAAACGGTGGGCGCTAGGTGTAGGGGTCTTCCACGGCCTCTGTGTCGTAGCTAACGCATTAAGCGCCCCGCCTGGGGAGTACGGCCGCAAGGCTAAAACTCAAAGGAATTGACGGGGGCCCGCACAAGCGGCGGAGCATGTGGATTAATTCGATGCAACGCGAAGAACCTTACCTGGGCTTGACATACACCAGATCGCTGCAGAGATGTAGTTTCCCTTGTGGTTGGTGTACAGGTGCTGCATGGCCGTCGCTGCAT
+
GGGGGGGGGGGGGGGGGGGGGGGGGGGGGGGGGGGGGGGGGGGGGGGGGGGGGGGGGGGGGGGGGGGGGGGGGGGGGGGGGGGGGGGGGGGGGGGGGGGGGGGGGGGGGGGGGGGGGGGGGGGGGGGGGGGGGFGGFGGGGGGGGGGGGGGGGGGEGGGGEGEGGGGGGGCFF@FGGGGGGDGFGGGGGGGGGGGGGGGGGGFGGFFGGGGGFGGGGFFFFGFDGGGGFGGFF?CDFFGGGGGGFFFFFFBGG>FF>?<FFF>BFF@FF222A?FFFFFF39?19BA
@M00689:251:000000000-CJTJ5:1:1101:15100:15236 1:N:0:9
CAGGATTAGATACCCTGGTAGTCCATGCCGTAAACGGTGGGCGCTAGGTGTAGGGGACTTCCACGTCTTCTGTGCCGTAGCTAACGCATTAAGCGCCCCGCCTGGGGAGTACGGCCGCAAGGCTAAAACTCAAAGGAATTGACGGGGGCCCGCACAAGCGGCGGAGCATGTGGGTTAATTCGATGCAACGCGAAGAACCTTACCTGGGCTTGACATATACAGGATCGCTGCAGAGATGTAGTTTCCCTTGTGGCTTGTATACAGGTGTTGCATGGTCGTCGCTGCAT
+
GGGGGGGGG9EFFGFGFFGGFFGGGFFFGCGFGGGEGFGFGCFCE7CFCFGGDGFGEBFGGFGGFGGFGGGAFGGGGG7CFGEGGGGEFGGF<EEEGDFFGGDFGG7?@FGGEGGGDGEGGGFGG8<FFGDC@FGC=DFFG9FECGGGGGGGGGG*<EC7FGDG8EE7FEFGF*:C8:CFF=7FGG?7C=EC==/;8@CFFFCGG:CFGFGG:C9C*8BCF*C967EDFDD@4F3>FFGGCFFFBBFBF?BGGFFFFF2@A?4<)9)8@047A@)9F3>?F>?027<
@M00689:251:000000000-CJTJ5:1:1101:8975:15238 1:N:0:9
CAGGATTAGATACCCTGGTAGTCCATGCCGTAAACGGTGGGCGCTAGGTGTAGGGGTCTTCCACGGCCTCTGTGTCGTAGCTAACGCATTAAGCGCCCCGCCTGGGGAGTACGGCCGCAAGGCTAAAACTCAAAGGAATTGACGGGGGCCCGCACAAGCGGCGGAGCATGTGGATTAATTCGATGCAACGCGAAGAACCTTACCTGGGCTTGACATACACCAGATCGATGAAGAGATGTAGTTTCCCTTGTGGTTGGTGTACAGGGGATGCATGGCCGTCGCTGCAT
+
GGGGGGGGGGGGGFFGGGGGGGFDFGGGGGGGGFGGGGGGGGGGGGGGGFDCGFGGGGGGGGGGGGGGGGGGGGFGGGGGGGFFGGGGDEGFGGGEBEGGEFDGGFGGGGG,B=7CF7BFGGG<FGGFGDGFGEGGED8FFDGGEGGGGGGGGGEFGGGGGGGGGGGGGGCFGCF7CGD?CFGFG*<CECGGGCEEGDC>72<<7?=EC8CC7<F7:@@<DGFCG4C*7:*/9@CD=?:FGF7*976A*7-77@FFB(4).@464))383(59=>:6:9090:?0:<
@M00689:251:000000000-CJTJ5:1:1101:16018:15254 1:N:0:9
CAGGATTAGATACCCTGGTAGTCCACGCCGTAAACGATGGATACTAGCTGTTGGAAGCAATTTCAGTGGCTAAGCGAAAGTGATAAGTATCCCACCTGGGGAGTACGTTCGCAAGAATGAAACTCAAAGGAATTGACGGGGGCCCGCACAAGCGGCGGAGCATGTGGATTAATTCGATGCAACGCGAAGAACCTTACCTGGGCTCGACATACACCAGATCGCTGCAGAGATGCAGTTTCCCTTGTGGTTGGTGTACAGGTGATGCATGGTCGTCGCTGCAT
+
GGGGGGGGGGGGGGGGGGGGGGGGGGGGGGGGGGGGGGGGGGGGGGGGGGGGGGGGGGGGGGGGGGGGGGGGGGGGGGGGGGGGGGGGGGGGGGGGGGGGGGGGGGGGGGGGGGGGGGGGGGGFGGGGGGGGGGGGGGGGGFGGEGGGEGGGGGGGGGGGGGGGFGGFGGCFGGGFGGGGGFGGGGGGGGGGCFFGGGGGGGGGGGEGEGGGGGGGGFFGGGGGGGGGFGGFFFGFFFGGGFGGFFFBFE>DGFFFBF?FB=ABFFFF)9>BB>EDEFF:D
@M00689:251:000000000-CJTJ5:1:1101:8976:15256 1:N:0:9
CAGGATTAGATACCCTGGTAGTCCATGCCGTAAACGGTGGGCGCTAGGTGTAGGGGTCTTCCACGGCCTCTGTGTCGTAGCTAACGCATTAAGCGCCCCGCCTGGGGAGTACGGCCGCAAGGCTAAAACTCAAAGGAATTGACGGGGGCCCGCACAAGCGGCGGAGCATGTGGATTAATTCGATGCAACGCGACGAACCTTACCTGGGCTTGACATACACCAGATCGCTGCAGGAGTGTAGTTTCCCTTGTGGTTGGTGTACAGGTGATGCATGGCCGTCGCTGCATCTGTCC
+
GGGGGFGGGGGGGGGGGGGGGGGGGGGGGGGGDGGGGGGGGGGGGGGGGGGGGGGGGGGGGGGGGGGGGGGGGGGGGGGGGGGGGGGGGGGGGGGGGGGGGGGGGGGGGGGGGGGGGGDGGGGGGGGGGGGGGGGGGGGGGGGGGGGGGGGGGGGGGGGGEF@EEGGGGGGGGGGGGGGGGGF?FGG7CEEGE*:EGGGGGFGFGGGGGGGGGGGF>?6<C<FF4CFDF*CFF)/*8>DGGGGDFFFFFFFGGFFF02<FBF<):?:>F92)-1<FFFBB0(-(47AAD26))
@M00689:251:000000000-CJTJ5:1:1101:8580:15303 1:N:0:9
CAGGATTAGATACCCTGGTAGTCCATGCCGTAAACGGTGGGCGCTAGGTGTAGGGGGCTTCCACGGCCTCTGTGACGGAGCTAAAGCATTAAGCGCCCCGCCTGGGGAGTAAGGCCGAAAGGCTAAAACTCAAAGGAATTGAGGGGGGCCCGCACAAGCGGCGGAGCAGTTGGATTAATGCGATGCAACGCGAAGAAACATACCTGGGCGTGAAATACACAAAATCGCTGAAGAGAAGTAGTTTCAATGTTGGTTGGTGTACAGGTGCTGCATGGTTGTCGTCGCTGTTTATCGG
+
GGGFFFGC=EFGF9FF<9FCAE<<FD<C@F,CC@C@FCFED8FG7F+EFFEAFFFF++@F,:::CFGC,:CFAF,68+B:>,CF9FEE,CEEA9C>+@CF>E+BFGEC++4,C,BE>+@:+3>,,>FD<:CB<F,DAFD,8@,@C>FECC/855>EDG5*:*?EEE*2*++30++<0<C+:C=*8*<9+:C==5=CC:8*+2C8+0*C5*)*/23*7647***1*0/9)1/1*=C7)50**::7***.9*6:F))(-(-.)16.59:)9)47)*87*7:2,,((((,()))-),(
@M00689:251:000000000-CJTJ5:1:1101:16634:15307 1:N:0:9
CAGGATTAGATACCCTGGTAGTCCATGCCGTAAACGGTGGGCGCTAGGTGTAGGGGTCTTCCACGGCCTCTGTGTCGTAGCTAACGCATTAAGCGCCCCGCCTGGGGAGTACGGCCGCAAGGCTAAAACTCAAAGGAATTGACGGGGGCCCGCACAAGCGGCGGAGCATGTGGATTAATTCGATGCAACGCGAAGAACCTTACCTGGGCTTGACATACACCAGATCGCTGCAGAGATGTAGTTTCCCTTGTGGTTGGTGTACAGGTGATGCATGGCTGTCGCGGCAT
+
GGGGGGGGGGGGGGGGGGGGGGGFGGGGGGGGGGGGGGGGGGGGGGGGGGGGGGGGGGGGGGGGGGGGGGGGGGGGGGGGGGGGGGGGGGGGGGGGGGGGGGGGGGGGGGGGGGGGGGGGGGGGGCFEGGGGGGGGGGGGGGGGGGGGGGGGGGGGGGGGGGGDEGGGGGGGGFGG6CFGGGGGGGC?EGGGGGGGGGGGGFGGCFGGGGGGGGGGG@FGGGFC49:C4<CFF6CC6?CDGFGGB?FB?FFGDFFFFFB>AFFFFFF<FA<AAF>FFF?>:((319>
@M00689:251:000000000-CJTJ5:1:1101:8560:15318 1:N:0:9
CAGGATTAGATACCCTGGTAGTCCATGCCGTAAACGGTGGGCGCTAGGTGTAGGGGTCTTCCACGGCCTCTGTGTCGTAGCTAACGCATTAAGCGCCCCGCCTGGGGAGTACGGCCGCAAGGCTAAAACTCAAAGGAATTGACGGGGGCCCGCACAAGCGGGGGAGCATGGGGATTAATTCGATGCAACGCGAAGAACCTTACCTGGGCTTGACAGACACCAGATAGCTGCAGAGAGGTAGTGTCCCTTGTGGTTGGTGTACAGGTTCTGCATGGTTGTCGCTGCAT
+
GGGGGGGGGGG<EEFGGGGGGGGGGGGGGGGEEGFG@FGGGGGGGEGGFFGGGGGGFCFGFGGGGGGF,FFGGGGFGGGGF,FDFGEGG7FAD,+78@FGFEGGGGGCEGGACFGGGG7FGG+=FGGGGGGC,DABDFGGGFFCGGDGG7CEGG:@CFFCC*4BE:?CC9*CC8*;9@EF*:F?7CFGGEEE57CEFFGE+<@+++:FCFFEGC:**))*9**99*<79D*966CD)8>C=F*:9*/565)*>F:?FBB>A*6<F4*)952<BF4*/8(.326:((6
@M00689:251:000000000-CJTJ5:1:1101:8577:15322 1:N:0:9
CAGGATTAGATACCCTGGTAGTCCATGCCGTAAACGGTGGGCGCTAGGTGTAGGGGTCTTCCACGGCCTCTGTGTCGTAGCTAACGCATTAAGCGCCCCGCCTGGGGAGTACGGCCGCAAGGCTAAAACTCAAAGGAATTGACGGGGGCCCGCACAAGCGGCGGAGCATGTGGATTAATTCGATGCAACGCGAAGAACCTTACCTGGGCTTGACATACACCAGATCGCTGCAGAGATGTAGTTTCCCTTGTGGTTGGTGTACAGGTGCTGCATGGTTGTCGCTGCAT
+
GGGGGGGGGGGGGGGGGGGGGGGGGGGGGGGGGGGGGGGGGGGGGGGGGGGGGGGGGGGGGGGGGGGGGGGGGGGGGGGGGGGGGGGGGGGGGGGGGGGGGGGGGGGGGGGGGGGGGGGGGGGGGGGGGGGGGGGGGGGGGGGGGGGGGGGDEGGGGGGGEGGGGGGGGGGGGGGGGGGGGGGGGGGGGCEGGGGGGGGGGFGGGGGGG=FGGGCDFFFGCDCFGFFGFDGFFFFFB?>C>GGGFFFF?FAFGFFBFF?FFFFF)96?FA<FFFFFFFFF?FBFBFF
@M00689:251:000000000-CJTJ5:1:1101:28284:15332 1:N:0:9
CAGGATTAGATACCCTGGTAGTCCACGCCGTAAACGTTGGGCGCTAGGTGTGGGATCCTTCCACGGATTCCGTGCCGCAGCTAACGCATTAAGCGCCCCACCTGGGGAGTACGGCCGCAAGGCTAAAACTCAAAGGAATTGACGGGGGCCCGCACAAGCGGCGGAGCATGTTGCTTAATTCGACGCAACGCGAAGAACCTTACCAAGGTTTGACATGCAGGGAAAAGCCGTAGAGATATGGTGTCCGTAAGGGTCCTGCACAGGTGTTGCATGGCCGTCGCTGCAT
+
GGGGGGGGGGGGGFGGGGGGGGGGFGGGGGGGGGGGGGGGGGGGGGGGGGGGGGGGGGGGGGGGGGGGGGGGGGGGGGGGGGGGGGGGGGGGGGGGGGGGGGGGGGGGGGGGGGGGGGGGGGGGGGGGGGGGGGGGGGGGGGGDGGGGGEEGGGGGGFCFCGGGDEGGGGGGGGGGGGGGGGGGGGGGGGGGGGGGGEGGGGGGGCGG+<:CDFCDDFFGGGGGFGGFFDGFFDGC=?FFGGG5@9>4>>1CC>:3<A4??FFF=@B(06>AA:@:DF6>B?FF0-
@M00689:251:000000000-CJTJ5:1:1101:28295:15346 1:N:0:9
CAGGATTAGATACCCTGGTAGTCCACGCCGTAAACGTTGGGCGCTAGGTGTGGGATCCTTCCACGGATTCCGTGCCGCAGCTAACGCATTAAGCGCCCCACCTGGGGAGTACGGCCGCAAGGCTAAAACTCAAAGGAATTGACGGGGGCCCGCACAAGCGGCGGCGCATGTTGCTTAATTCGACGCAACGCGAAGAACCTTCCCAAGGTTTGACATGCAGGGAAAAGCCGTAGAGATATGTTGTCCGTAAGGGTCCTGCACAGGTGTTGCATGGCCGTCGCTGCAT
+
GGGGGEFGFFFGFGGGGGGGGGGFGGGGGFGGGGGGGGFCCDGGGEEEGGFDDGFFGGGGGGGGGGGGGGG<FGGGGGGGGGGCDGGEGGGGGGGGGGGEGFGDFFGF:B,CFEGGDDEFGGGGGFF>FFFGGGGFFCFFGCFGGDGEEGEGGCGGCFGFGGGC*?EGGEFGFFGGG7@FGFGGCEEGG=EEEEGGGGDGE6AF:6=FGFC50CFF4@FFGCCDD5FDFGGF:<D79@FG*:*2==>?F5174>?09<?FF=?BF4=15A):A@F6>EB>FFFFB9
@M00689:251:000000000-CJTJ5:1:1101:4977:15355 1:N:0:9
CAGGATTAGATACCCTGGTAGTCCACGCCCTAAACGATGTCTACTAGTTGTCGGGTCTTCATTGACTTGGTAACGCAGCTAACGCGTGAAGTAGACCGCCTGGGGAGTACGGTCGCAAGATTAAAACTCAAAGGAATTGACGGGGACCCGCACAAGCGGTGGATGATGTGGATTAATTCGATGCAACGCGAAAAACCTTACCTACCCTTGACATGGATGGAAGCCTCGAGAGATCGGGGCGTGCTCGAAAGAGAGCCATCACACAGGTGATGCATGGCCGGCGCTGCATCTGTC
+
GGGGGGGGGGGGEFFGGGGGGGGGFFGGGFGGGFFGGGGGGGGGGGGGGGGGGGGGGGGGGGGGGGGGGGFGGGGGGGEFDFGGGGEGGGGGGFFGGFGGGGGGGGGGGGGGGGGGDGGGFGGGGEGCFCFGEGGGGGGGGGGGGGGGGGGGGGGGGG@FFGGGGGGGGFFGGGFGGGGGG7CEGGFEGGCCEEFGGGGGGGCFGGGC?C7EGGGGFAFFGGGGG4:D35CDFF=F>BGGGDC>@F>;:>6CGFD??FF<26<B@FF279<:A?BFFF:9(-419(1846>A)4
@M00689:251:000000000-CJTJ5:1:1101:21997:15462 1:N:0:9
CAGGATTAGATACCCTGGTAGTCCATGCCGTAAACGGTGGGCGCTAGGTGTAGGGGGCTTCCACGGCATCTGTGTCGTAGCTAACGCATTAAGCGCCCCGCCTGGGGAGTACGGCCGCAAGGCTAAAACTCAAAGGAATTGACGGGGGCCCGCACAAGCGGAGGAGCAGGTGGATTAATTCGATGCAAAGCGAAGAACATTACCTGGGCTTGACATAAACTAGAACGCGGCAAGAAGGGAGATGGCCTTGTGGGTGGGGTAAAGGGGGGGCATGGCGGTGGCTGCGTCTGGAC
+
FFFGGFFFFGGFECFFEFGGGFFG,;CEF@FC@@FEBFCGC<:FGEBF,CF,CAFG76+:C,C<FEG7+6,<C?CFF,CF4CEFFGGFECFEFC::4:FFFGGGGGGGGFDFEEE@FFFGGG<<FFGD9FFGGGDFFG7CGFFGGGGEEGGG*:*<CECEG*==?ECC+42?C*+5>03<?CEFCCCF+<A>C5:8<**+303+<?EF*:*1*+<***9>2**2*2*1))1)))**))*19*2*0<)))7<9C).4((4)-)6<6>)4360((0)))0,,((,-((,(.10)(
@M00689:251:000000000-CJTJ5:1:1101:21991:15479 1:N:0:9
CAGGATTAGATACCCTGGTAGTCCATGCCGTAAACGGTGGGCGCTAGGTGTAGGGGTCTTCCACGGCCTCTGTGTCGTAGCTAACGCATTAAGCGCCCCGCCTGGGGAGTACGGCCGCAAGGCTAAAACTCAAAGGAATTGACGGGGGCCCGCACAAGCGGCGGAGCATGTGGATTAATTCGATGCAACGCGAAGAACCTTACCTGGGCTTGACATACACCAGATCGCTGCAGAGATGTAGTTTCCCTTGTGGTTGGTGTACAGGTGGTGCATGGCCGTCGCTGCAT
+
GGGGGGGGGGGGGGGGGGGGGGGGGGGGGGGGGGGGFGGGGGGGGGGGGGG9FGGGGGGGGGGGDFGGGFEGGGGGGFGGGGGGGGGGGGGGGGGGGGGGGGGGGGGGGGGGGGGGGGEGGGGGGGGGGGGGGGGGGGGGGGGGGGGGGGGGGGGGGGGDE@GGGDEEGGGGGFGGGGGGGGFGGGGFGGGGEGGGGGGGGGGGGGGDGGGEGGGGF=?FFGFGFGCD:*CFF7C5@?G?7::F4@FBF5>GGFF:6?BFFFFAFFFBFBA?2@45?@BBFFFFF><
@M00689:251:000000000-CJTJ5:1:1101:10432:15599 1:N:0:9
CAGGATTAGATACCCTGGTAGTCCATGCCGTAAACGGTGGGCGCTAGGTGTAGGGGTCTTCCACGGCCTCTGTGTCGTAGCTAACGCATTAAGCGCCCCGCCTGGGGAGTACGGCCGCAAGGCTAAAACTCAAAGGAATTGACGGGGGCCCGCACAAGCGGCGGAGCATGTGGATTAATTCGATGCAACGCGAAGAACCTTACCTGGGCTTGACATACACCAGATCGCTGCAGAGATGTAGTTTCCCTTGTGGTTGGTGTACAGGTGCTGCATGGCTGTCGCTGCAT
+
GGGGGGGGGGGGGGGGGGGGGGGGGGGGGGGGGGGGGGGGGGGGGGGGGGGGGGGGGGGGGGGGGGGGGGGGGGGGGGGGGGGGGGDGGGGGGGGGGGGGGGGGGGGFGGGGGGGGGGGGGGGGGGGGGGGGGGGGGGGGGGGGGGGGGGGGGGGGGGGGGGGGGGGGGGGGGGGGGFGGGGGGGGGGGGGGGCEGGGGGGGGGGGGGGGGGGGGGGFFGCD75DGGGFGD?FFGF6=CGGGGGFFF>=FAGGFFF>BFFAFBF?FFFFFFF94)8558<B?0?;:<
@M00689:251:000000000-CJTJ5:1:1101:18836:15607 1:N:0:9
CAGGATTAGATACCCTGGTAGTCCATGCCGTAAACGGTGGGCGCTAGGTGTAGGGGTCTTCCACGGCCTCTGTGTCGTAGCTAACGCATTAAGCGCCCCGCCTGGGGAGTACGGCCGCAAGGCTAAAACTCAAAGGAATTGACGGGGGCCCGCACAAGCGGCGGAGCATGTGGATTAATTCGATGCAACGCGAAGAACCTTACCTGGGCTTGACATACACCAGATCGCTGCAGAGATGTAGTTTCCCTTGTGGTTGGTGTACAGGTGCTGCATGGTCGTCGCTGCAT
+
GFGGGFGGGGGGGGGGGGGGGGGGGGGGGGGGGGGGGGGGGGGGGGGGGGGGGGGGGGGGGGGGGGGGGGGGGFGGGGGGGGGGGGGGGGGGGGGGGGGGGGGGGGGGGGGGGGGGGGGGGGGGFFGGGGGGGGGGGGGFGGGGGGGGGGGGGGGGGGGGEECGGGGGGGGGGGGGGGGGGFGGGDGGGGGGGGGDGGGGGGGGGGFGGGGGFGGGGFFGGGGGGGFGFCDF?FFFFFGCFFGGFFFBFFFGD@FBF??FAFBFFF)3?AFFFFFFFFFFFFFFF>A
@M00689:251:000000000-CJTJ5:1:1101:19833:15621 1:N:0:9
CAGGATTAGATACCCTGGTAGTCCATGCCGTAAACGGTGGGCGCTAGGTGTAGGGGTCTTCCACGGCCTCTGTGTCGTAGCTAACGCATTAAGCGCCCCGCCTGGGGAGTACGGCCGCAAGGCTAAAACTCAAAGGAATTGACGGGGGCCCGCACAAGCGGCGGAGCATGTGGATTAATTCGATGCAACGCGAAGAACCTTACCTGGGCTTGACATACACCAGATCGCTGCAGAGATGTAGTTTCCCCTGTGGTTGGTGTACAGGTGCTGCATGGCCGTCGCTGCAT
+
GGGGGGGGGGGGGGGGGGGGGGGGGGGGGGGGGGGEGGFGGGGGGGGGGGGGGGGGGGGGGGGGGGGGGGGGGGGGGGGGGGGGGGGGGEGGGGGGGGGGGGGGCGDDEGGGGGGGGGDGGGGGGFFGGGFFGF9F8CFDEFGEGDGGEGGECGGGFGG7@F:CCGG>FGGEF?CCCFFGGCFFEEFGGGGG575*<CGGGFGGGFDFGGGGFGGFFFFGG39CFG5DFCDFF*C5?F:7CDCGFB?:FFF4FFFFFBFFFF>))=F?FF??<FFFFBB>FFFBBF9
@M00689:251:000000000-CJTJ5:1:1101:21765:15763 1:N:0:9
CAGGATTAGATACCCTGGTAGTCCATGCCGTAAACGGTGGGCGCTAGGTGTAGGGGTCTTCCACGGCCTCTGTGTCGTAGCTAACGCATTAAGCGCCCCGCCTGGGGAGTACGGCCGCAAGGCTGAAACTCAAAGGAATTGACGGGGGCCCGCACAAGCGGCGGAGCATGTGGATTAATTCGATGCAACGCGAAGAACCTTACCTGGGCTTGACATACACCAGATCGCTGCAGAGATGTAGTTTCCCTTGTGGTTGGTGTACAGGTGGTGCATGGCCGTCGCTGCAT
+
GGGGGGGGGGGGGGGGGGGGGGGGGGGGGGGGGGGGDGGGGFGGGGGGFGG9FGGGFGGGGGGGGGGGGGGFGGGGGGGGGGGGGGGGGGGGGGGGGGGGGGGGGGGGGGGGGGGGGGGGGGGGGGGGGGGGGGGGGGGGGGGGGGDEEGGGGGGGGGGGDGGGGGGGDGGGGGGFGGGGGGGGGDGGGGGGGGGGGGGGGGGGGGGFGGGEC<CFFFFGGGGGFFFGFGGFF4CFFFGGCFGDFFFAFFFGGFFFFFFFABFAFFF?B:<2)8))<@6>FFBFFFF
@M00689:251:000000000-CJTJ5:1:1101:26281:15763 1:N:0:9
CAGGATTAGATACCCTGGTAGTCCACGCTGTAAACGATGGGCACTAGGTGTGGGGGGTGTCGACTCCCTCCGTGCCGACGCTAACGCATTAAGTGCCCCGCCTGGGGAGTACGGCCGCAAGGCTAAAACTCAAAGGAATTGACGGGGGCCCGCACAAGCGGCGGAGCATGTGGATTAATTCGATGCAACGCGAAGAACCTTACCTGGGCTTGACATACACCAGATCGCTGCAGAGATGTAGTTTCCCTTGTGGTTGGTGTACAGGTGCTGCATGGTCGTCGCTGCAT
+
GGGGGGGGGGGGGGGGGGGGGGGGGGEGGGGGGGGGGGGGGGGGGGGGGGGGGGGGGGGGGGGGGGGGGGGGGGGGGGGGGGGGGGGGGEGGGGGGGGGGGGGGGGGGGGGGGGGGGGGCFGGGGGGGGGGGGGGGGGGGGFGGGGGGGGGGGGGGGGGGGGGGGGGGGGGGGGGGCEGGGGGGGGCGGGDEGGGGGGGGGGGGGGGGGGGGGGGG7=FGGGGGGGFDFCGFFFGGFFGFGGGGFFFFFFBCD>@B>:?FBF2<FFFFFF?F>F:=@E9?F9?:>75
@M00689:251:000000000-CJTJ5:1:1101:26256:15802 1:N:0:9
CAGGATTAGATACCCTGGTAGTCCATGCCGTAAACGGTGGGCGCTAGGTGTAGGGGTCTTCCACGGCCTCTGTGTCGTAGCTAACGCATTAAGCGCCCCGCCTGGGGAGTACGGCCGCAAGGCTAAAACTCAAAGGAATTGACGGGGGCCCGCACAAGCGGCGGAGCATGTGGATTAATTCGATGCAACGCGAAGAACCTTACCTGGGCTTGACATACACCAGATCGCTGCAGAGATGTAGTTTCCCTTGTGGTTGGTGTACAGGTGCTGCATGGCCGTCGCTGCAT
+
GGGGGGGGFGGGGGGGGGGGGGGGGFFGGGGGGGGGDGGGG8FFGFFG@FFGGDEGGGGF<CFGCCG7CFGGGGGGDGGGGGGGGGGGGGGGGGGGGGGGGGGGEGGGGGGGGGDGFGGGGGGGGGGGGGAFGGGGGGGGGGGGGGGDEGGGGGGDEFGGG7CGGGGGGGGGG7:CCGGGGGCFGG9CGGGDGEDGFGGGGGGGGGGGGGGGGGFGFFFFCCFCD*:DF3D??BD9=?GGG::79FFFF@AGD@F23-:F>=<<FFF:F>)4:6))).-(46?<92A
@M00689:251:000000000-CJTJ5:1:1101:15615:15820 1:N:0:9
CAGGATTAGATACCCTGGTAGTCCATGCCGTAAACGGTGGGCGCTAGGTGTAGGGGTCTTCCACGGCCTCTGTGTCGTAGCTAACGCATTAAGCGCCCCGCCTGGGGAGTACGGCCGCAAGGCTAAAACTCAAAGGAATTGACGGGGGCCCGCACAAGCGGCGGAGCATGTGGATTAATTCGATGCAACGCGAAGAACCTTACCTGGGCTTGACATACACCAGATCGCTGCAGAGATGTAGTTTCCCTTGTGGTTGGTGTACAGGTGTTGCATGGCCGTCGCTGCAT
+
GGGGGGGGGGGGGGGGGGGGGGGGGGGGGGGGGGGGGGFGGGGGGGGGGGGGGGGGGGGGGGGGGGGGGGGGGGGGGGGGGGGGGGGGGEGGGGGGGGGGGGGGGGGGGGGGGGGGEGGGGGGGGGGGGGGGEEDGGGGGGGGGGGGGGFE@C@FGGGGGGGGGGGGGGGGGGFC9EGGFGGGGGGGGGGD5ECCGDGGGGGGGGFGGFGGGGGGGGFFGCFFGGGGGFGGFF4CFFFDFGGGG?FFFF?<GGFFFFFFFFFFBFFFFF<B?F4@;FF>BFF0:BF2
@M00689:251:000000000-CJTJ5:1:1101:28915:15828 1:N:0:9
CAGGATTAGATACCCTGGTAGTCCATGCCGTAAACGGTGGGCGCTAGGTGTAGGGGTCTTCCACGGCCTCTGTGTCGTAGCTAACGCATTAAGCGCCCCGCCTGGGGAGTACGGCCGCAAGGCTAAAACTCAAAGGAATTGACGGGGGCCCGCACAAGCGGCGGAGCATGTGGATTAATTCGATGCAACGCGAAGAACCTTACCTGGGCTTGACATACACCAGATCGCTGCAGAGATGTAGTTTCCCTTGTGGTTGGTGTACAGGTGCTGCATGGCTGTCGCTGCAT
+
GGGGGGGFGGGGGGGGGGGGGGGGGGGGGGGEEGGGGGGGGGGGGGGGFGGGGGGGGEGGGGGGGGGGGGGGGGGGGGGGGGCGGGGGGGGGGGGGGGEGGGGGGGGGGGGGGGGGGGGDGGGGGGGGFFFGGGGGGGGGGGFEGGGGGGGGGGG<FGGGGCE7CGGGGGGGGGGGGGGFFC<EGGGGGGDEGDGGGGGGGGGGGGGGGGGEGGGGGF@FCGGGGGGGFGGFFBFD??GFCFGGFF=<FFAGG5F8>?BFBF<AF=??FA<B26<55B:2<BFFFF>
@M00689:251:000000000-CJTJ5:1:1101:26051:15855 1:N:0:9
CAGGATTAGATACCCTGGTAGTCCATGCCGTAAACGGTGGGCGCTAGGTGTAGGGGTCTTCCACGGCCTCTGTGTCGTAGCTAACGCATTAAGCGCCCCGCCTAGGGAGTACGGCCGCAAGGCTAAAACTCAAAGGAATTGACGGGGGCCCGCACAAGCGGCGGAGCATGTGGATTAATTCGATGCAACGCGAAGAACCTTACCTGGGCTTGACATACACCAGATCGCTGCAGAGATGTAGTTTCCCTTGTGGTTGGTGTACAGGTGCTGCATGGCCGTCGCTGCAT
+
GFGGGGEGGGFGGFGGGDFEFFGFGGFFGGBFGGGGDGFGGGGGGCFGGGGEEEFGGGGFFGFGEGGGFGGGGGFGFGCDD9CCEGGGGGGGGEFGG@FBCFGGGGGGGGGGGGGG:CFGGGGGGFGGGGFDDGGFGCFGFGGEE7:FEGGGGCGGGGGGGEGGE5CFGGGEF<FGGGGFCEC<FGG?FEEEGGD8F8FGFFFGFFGD5FFDGGG*C?=7DCGGGGGGF<DFFFFF?F:FGFF>@BF4?F<4D45<2::F>=<A4??DF4<?FF4>FFBFFFFFBFF
@M00689:251:000000000-CJTJ5:1:1101:26462:15867 1:N:0:9
CAGGATTAGATACCCTGGTAGTCCATGCCGTAAACGGTGGGCGCTAGGTGTAGGGGTCTTCCACGGCCTCTGTGTCGTAGCTAACGCATTAAGCGCCCCGCCTGGGGAGTACGGCCGCAAGGCTAAAACTCAAAGGAATTGACGGGGGCCCGCACAAGCGGCGGAGCATGTGGATTAATTCGATGCAACGCGAAGAACCTTACCTGGGCTTGACATACACCAGATCGCTGCAGAGATGTAGTTTCCCTTGTGGTTGGTGTACAGGTGATGCATGGCCGTCGCTGCAT
+
GGGGGGGGGGGGGGGGGGGGGGGFGGFGGGGGGGGGGGGGGGGGGGGGGGGGGGGGGGGGGGGGGGGGGGGGGGGGGGGGGGGGGGGGGGGGGGGGGGGGGGGGGGGGGGFGGGGGGGGGGGGGGGGGGGGGGGGGFGGGGGGGGGGGGGGGGGGEGGGGGGGGGGG5CFGGGGFGGGGGGGGGGGGGGGGGGGGGGGGGGGGGGGGGGGGGGGGGGFFGGFFGGGFGFDGFFFG4@FCCDGGGB?FFFFFGGFF<;B?FDFFF4F?BFBFFFFFFFE>FFF<?BBB
@M00689:251:000000000-CJTJ5:1:1101:13847:15926 1:N:0:9
CAGGATTAGATACCCTGGTAGTCCACGCCGTAAACGGTGGGTACTAGGTGTGGGTTTCCTTCCTTGGGATCCGTGCCGTAGCTAACGCATTAAGTACCCCGCCTGGGGAGTACGGCCGCAAGGCTAAAACTCAAAGAAATTGACGGGGGCCCGCACAAGCGGCGGAGCATGTGGATTAATTCGATGCAACGCGAAGAACCTTACCTGGGTTTGACATGCACCAGATCGCTGCAGAGATGTAGTTTCCCTTGTGGTTGGTGTACAGGTGATGCATGGCCGTCGCTGCATCTGTCTT
+
GDGGGG<FGGGGFFFGGGGGGGGGFCEF<CFEGGGGGGFGEFAFGGGGGGGEGGFG:FGGGGEFFGCFFGGGGGGGFGGGGGGFGGGEGGECFEEFGGGGCGGGCFGGEEGE?EEGGE@:>FF7DF=F?=AFFEFCFCEGFF<FGGGEGGGGGG7>:>FG<*BEGGGGGGGC<CG@<EFFGGGDCFCCGGGGGG5>8CFFCEEGCGGDFF<ED+C7CF:7:CGCFG?7@D7@F:*77=C:>::DFFFFFF?GCEFF00?FFF<<F@FFF<AFFFB@FF>>>9>F6624AAA6)6)
@M00689:251:000000000-CJTJ5:1:1101:15919:15960 1:N:0:9
CAGGATTAGATACCCTGGTAGTCCATGCCGTAAACGGTGGGCGCTAGGTGTAGGGGTCTTCCACGGCCTCTGTGTCGTAGCTAACGCATTAAGCGCCCCGCCTGGGGAGTACGGCCGCAAGGCTAAAACTCAAAGGAATTGACGGGGGCCCGCACAAGCGGCGGAGCATGTGGATTAATTCGATGCAACGCGAAGAACCTTACCTGGGCTTGACATACACCAGATCGCTGCAGAGATGTAGTTTCCCTTGTGGTTGGTGGACAGGTGATGCATGGCCGTCGCTGCAT
+
GGGGGGGGGGGGGFGGGGGFGGGGGGGGGGGDGFFGGGFGGGEFGGGGFGGGGGGG@FGGGGFFGGGDGGGGGGFGGGGGFFGGFFGGDGGFGEGEF:FFGGEGGGGGGGGGGGGDGDGGGFCDFFGFCDFBFGGGGGCGGGFFGGGGGEGGGGGCCGEGGCEDGGCGFGGGGEC9FCEF>EG7CEGGFEGGGGGGGFF6@C<CFGGG=EGEFGGGGFFFDGFF6*AD>C3<FFGF4?0>F:FDFFF<=FAGG)>:>?:BFF:?FF?4*64<AFF7;B96>>??63)
@M00689:251:000000000-CJTJ5:1:1101:22699:15979 1:N:0:9
CAGGATTAGATACCCTGGTAGTCCATGCCGTAAACGGTGGGCGCTAGGTGTAGGGGTCTTCCACGGCCTCTGTGTCGTAGCTAACGCATTAAGCGCCCCGCCTGGGGAGTACGGCCGCAAGGCTAAAACTCAAAGGAATTGACGGGGGCCCGCACAAGCGGCGGAGCATGTGGATTAATTCGATGCAACGCGAAGAACCTTACCTGGGCTTGACATACACCAGATCGCTGCAGAGATGTAGTTTCCCTTGTGGTTGGTGTACAGGTGCTGCATGGCTGTCGCTGCAT
+
GGGGGGGGGGGGGGGGGGGGGGGGGGGGGGGGGGGGCFFEGGGGGGGGGGG<FGGGGGGGGGGGGGGGGGGGGGGGGGGGGGGGGGGGGGGGGGGGGGGGGGGGGGGGGGGGGGGGGGGGGGGGGGGGGGGGGGGGGGGGGGGGGGGGGGGGGGGGGGGGGGGGGGGGGGGFGGGGGGGGGGGGGGGGGGGGGGGGGGGGGGGGGGGGGGGGGGGGGFFGGGGGGGGGFGGFFBGGFFGGGGGGFFFFFFDFDFFFBF1@AFFF;FFFFFFFFF4<FB??B?FFFB2
@M00689:251:000000000-CJTJ5:1:1101:16046:15989 1:N:0:9
CAGGATTAGATACCCTGGTAGTCCATGCCGTAAACGGTGGGCGCTAGGTGTAGGGGTCTTCCACGGCCTCTGTGTCGTAGCTAACGCATTAAGCGCCCCGCCTGGGGGGTACGGCCGCAAGGCTAAAACTCAAAGGAATTGACGGGGGCCCGCACAAGCGGCGGAGCATGTGGCTTAATTCGATGCAACGCGAAGAACCTTACCTGGGCTTGACATACACCAGAACGCTGCAGAGATGTAGTTTCCCTTCTGGTTCGTGTACAGGTGATTGCTAGCCGTCGCTGCCT
+
GGGGGGGGGGGGGGGGGGGGGGGGGCFGGGGGGGGGEGGGGGGGGGGGGGG9FGGDGGGGGGGGGGD@FGCGCFCFGGGGGGGGGGGGGGGGGGGGGGGGGGGGGGGGGGGGGGGGGGGGGGGGGGGGGGGGGFGGGGGGGGGGGGGGGGGGGGGGGGGGGGGGGGGGGGGCC*AFGGGGGGGCGGGGGGGGG55CFGGGGGGG9+AFGGGGGGGG76@FF7*9**/9BDGFFFGGFF>CG:*CFFFFF))?C=*)((4F(*).7?@4B))).*1)0),310((4()
@M00689:251:000000000-CJTJ5:1:1101:16065:15991 1:N:0:9
CAGGATTAGATACCCTGGTAGTCCATGCCGTAAACGGTGGGCGCTAGGTGTAGGGGTCTTCCACGGCCTCTGTGTCGTAGCTAACGCATTAAGCGCCCCGCCTGGGGGGTACGGCCGCAAGGCTAAAACTCAAAGGAATTGACGGGGGCCCGCCAAAGCGGCGGAGCATGTGGATTAATTCGATGCACCGCGAAGAACCTTACCTGGGCTCGACATACACCAGATCGCTGCAGAGAGGTAGTTTCCCTTGTGGTTGGGTTACAGGTGTTGCATAGCCGTCGCTGCAT
+
GGGGGGGGGGGGGFGGGGGGGGGGGGGGGGGGGGCFGGGGGGGGGGGCFFFFGGGD:BFCG,9CECF7FEEF<<FFEFGGGFGEEGGGGEDGFAFGGGGGGGCGGGGGDG>>CCGC7*<*=EC,CCFFGGFGCCCCGCECGGFEGGGGGGG>***:*:8EGDC:CGDFCFCGGCD:FCF9:*3<@5C+;C=EGGGCFFGG<CGGGGGGFG*:7?E7CFFGGF9*6DC5)/><?=35))20*C7:@=F<47<D5FF0(((020645?6)0244<F4@:)41122:>?)
@M00689:251:000000000-CJTJ5:1:1101:4959:15993 1:N:0:9
CAGGATTAGATACCCTGGTAGTCCATGCCGTAAACGGTGGGCGCTAGGTGTAGGGGTCTTCCACGGCCTCTGTGTCGTAGCTAACGCATTAAGCGCCCCGCCTGGGGAGTACGGCCGCAAGGCTAAAACTCAAAGGAATTGACGGGGGCCCGCACAAGCGGCGGAGCATGTGGATTAATTCGATGCAACGCGAAGAACCTTACCTGGGCTTGACATACACCAGATCGCTGCAGAGATGTAGTTTCCCTTGTGGTTGGTTTACAGGTGTTGCATGGCCGTCGCTGCATCTGTCC
+
GGGGGGGFGGFFFFGGGGGCFGGGGGGGGGGGGGGGGGGGGGGGGGGGGGGGGGGEGGGGGGGGGGGGGGGGGGGGGGDFGGGGGGGGGGGGGGEGEGGGGGGGGGGGEGGGGGGGGGGEGGGFGGGGGGGGGGGGFGGGF<FCEGGFGGGGGG7<C>FGFGGGCCEFFGFGGGEC9FFFCCEGGGGGGEGGCEGEFGFGGF6C7FECDG:5C@9CGF4FFDFGG*1*)/CF?6<*=BC>>FGGFFFAF@473<;?13(78FBFFB:A@?A?<FFFF:>9;FFF>?2A<2<2)
@M00689:251:000000000-CJTJ5:1:1101:5835:16048 1:N:0:9
CAGGATTAGATACCCTGGTAGTCCATGCCGTAAACGGTGGGCGCTAGGTGTAGGGGTCTTCCACGGCCTCTGTGTCGTAGCTAACGCATTAAGCGCCCCGCCTGGGGAGTACGGCCGCAAGGCTAAAACTCAAAGGAATTGACGGGGGCCCGCACAAGCGGCGGAGCATGTGGTTTAATTCGATGCAACGCGAAGAACCTTACCTGGGCTTGACATACACCAGATCCCTGCAGAGATGTAGTTTCCCTTTTGGTTGGTGTACAGGTGGTGCATGGCAGTCGCTGCAT
+
D<E6FD,EFE@<EC<CC6C<EFFEFF9<EEFEGGFG,8@CEGGFECFFE<;@6@CCFFC<EE<FC@F@,<EAEDFGFG,,,,6,,BCEGGGGAEEGGEB7=@FDD?EFDFFGGGGC:CFEEDGA>,:8F=@,3>>=DBDG9FA::<FGGGGDG*<CFFGEGDEEC5CFGFG<9*;8+<C+*;@:EGF9C>ECGECE+0AFGEF6<:F=5ED:58<7CF4*C7<*9*+966<?4=5D=F>77*:079?<*))27)7:;:1>)=)6596(78<?2*7>)82(41(49?)
@M00689:251:000000000-CJTJ5:1:1101:24581:16070 1:N:0:9
CAGGATTAGATACCCTGGTAGTCCATGCCGTAAACGGTGGGCGCTAGGTGTAGGGGTCTTCCACGGCCTCTGTGTCGTAGCTAACGCATTAAGCGCCCCGCCTGGGGAGTACGGCCGCAAGGCTAAAACTCAAAGGAATTGACGGGGGCCCGCACAAGCGGCGGAGCATGTGGATTAATTCGATGCAACGCGAAGAACCTTACCTGGGCTTGACATACACCAGATCGCTGCAGAGATGTAGTTTCCCTTGTGGTTGGTGTACAGGTGCTGCATGGCCGTCGCTGCAT
+
GGGGGGGGGFGGGGGGGGGGGGGGGGGGGGGGGGGGGGGDGGECGFGGGGG9EGCF:CFGGEFGF@FCEGGGGGGGGDFGGGGGGGGCFGGGCGGGCGGGGGGGGGGGGGFFGGGGGGGEGFEFGGGGGGGGGGGGGGGGGGGGGGGGGGGGGGGGGGGGGGGGGGGGGGGGGFFGGGGGGGGGGGGGGGGGGGGGGGGGGGGGGCGGGGGGGGGG7@?F45CG=CEDFGGFF?<<FFG77CFGFF6<FFAC5<FF;B(0./)6)9F0*4<?BF4>:5;69>??92)
@M00689:251:000000000-CJTJ5:1:1101:21363:16104 1:N:0:9
CAGGATTAGATACCCTGGTAGTCCATGCCGTAAACGGTGGGCGCTAGGTGTAGGGGTCTTCCACGGCCTCTGTGTCGTAGCTAACGCATTAAGCGCCCCGCCTGGGGAGTACGGCCGCAAGGCTAAAACTCAAAGGAATTGACGGGGGCCCGCACAAGCGGTGGAGCATGTGGATTAATTCGATGCAACGCGAAGAACCTTACCTGGGCTTGACATACACCAGATCGCTGCAGAGATGTAGTTTCCCTTGTGGTTGGTGTACAGGTGGTGCATGGCCGTCGCTGCAT
+
GGGGGGGGGGGGGGGGGGGGGGGGGGGGGGGGGGGGGGGGGGGGGGGGGGGGGGGGGGGGGGGGGGGGGGGGGGGGGGGGGGGGGGGGGGGGGGGGGGGGGGGGGGGFGGGGGFGGGGGGGGGGGGGGGGGGFGGGGGGGGGGGGGGGGGGGGGGGGGGGGGGGFGGGGGEGGGGGGGGGGGGGGGGGGGGGGGGGGGGGEGGGGGGGGGGGGGGGGFFGGGGGGGGGFGGFF?GCFFFGGDFGFFFBFFFFGFFFFFFFFFFFFFFFFFF?FFFFFEFF>BFFFFB
@M00689:251:000000000-CJTJ5:1:1101:8525:16114 1:N:0:9
CAGGATTAGATACCCTGGTAGTCCACGCCGTAAGCGTTGGGCGCTAGGTGTGGGATCCTTCCACGGATTCCGTGCCGCAGCTAACGCATTAAGCGCCCCGCCTGGGGAGTACGGCCGCAAGGCTAAAACTCAAAGGAATTGACGGGGGCCCGCACAAGCGGCGGAGCATGTGGATTAATTCGATGCAACGCGAAGAACCTTACCTGGGCTTGACATACACCAGATTGCTGCAGAGATGTAGTGTCCCTTGTGGTTGGTGTACAGGTGATGCATGGCCGTCGCTGCAT
+
GGGGGGGGGGGGGGGGGGGGGGGGFGGGGGGGGGGGGGGGGGGGGGGGGGGGGGGGGGGGGGGGGGGGGGGGGGGGGGGGGGGGGGGGGGGGGGGGGGGGGGGGGGGGGGGGGGGGGGGGGGGGGGGGGGGGGGGGGGGGGGGGGGGFEFGGDEGGGGGGGGGGGGGGFGCGGGGGGGGGGGGGGGGGGGGGGGGGGGGGFFGGGGGGGGFGGGGGGFFFGFGGGGGGFFGFF4<5@FDGGGGGFFFF??DGGFFFFFFFFFDFFFFA46AFFF:>?EFBB9??F?9
@M00689:251:000000000-CJTJ5:1:1101:18307:16118 1:N:0:9
CAGGATTAGATACCCTGGTAGTCCACGCCGTAAACGATGAATGCTAGCCGTTGGGCAGCTTGCTGTTCAGTGGCGCAGCTAACGCATTAAGCATTCCGCCTGGGGAGTACGGCCGCAAGGTTGAAACTCAAAGGAATTGACGGGGGCCCGCACAAGCGGCGGAGCATGTGGATTAATTCGATGCAACGCGAAGAACCTTACCTGGGCTTGACATACACCAGATCGCTGCAGAGATGTAGTTTCCCTTGTGGTTGGTGTACAGGTGCTGCATGGCCGTCGCTGCAT
+
GGGGGGGGGGGGGGGGGGGGGGGGGGGGGGGGGGGGGGGGGGGGGGGGGGGGGGGGGGDGGFGGGFFFGGGGGGGGGGGGFGGGGGGGGGGGGGGGGGGGEFGGGGGGGGGGGGEGGGGGGCFFGGGG@FFGGFGGGGFGG@GGGGGGGGGGGGGGGDGGGGGGGGFGGGGGGFEGFGFEFGFCFEEEEEGGGGGGG>FFGGCEFGGGGGGGG?CFGFFGGG=GFD5C>FFFFFGG=FG>CG7CFF?BFFFGCE>138AFF??A)6?<??B9<)757B9;<?BB)
@M00689:251:000000000-CJTJ5:1:1101:19505:16136 1:N:0:9
CAGGATTAGATACCCTGGTAGTCCATGCCGTAAACGGTGGGCGCTAGGTGTAGGGGTCTTCCACGGCCTCTGTGTCGTAGCTAACGCATTAAGCGCCCCGCCTGGGGAGTACGGCCGCAAGGCTAAAACTCAAAGGAATTGACGGGGGCCCGCACAAGCGGCGGAGCATGTGGATTAATTCGATGCAACGCGAAGAACCTTACCTGGGCTTGACATACACCAGATCGCTGCAGAGATGTAGTTTCCCTTGTGGTTGGTGTACAGGTGCTGCATGGTTGTCGCTGCAT
+
GGGGGGGGGGGGGGGGGGGGGGGGGGGGGGGGGGGGGGGGGGGGGGGGGGGGGGGGGGGGGGGGGGGGGGGGGGGGGGGGGGGGGGGGGGGGGGGGGGGGGGGGGGGGGGGGGGGGGGGGGGGGGGGGGGGGGGGGGGGGGGGGGGGGGGGGGGGGGGGEGGEGGGGGGGGGGGGGGGGGGGGGGGGGGGGGGGGGGFGCGGGGGGGGGGGGGGGGGFFGFGGFFGGGFGGFFFGGFFGGGGGGFFFAB:BGGFF?>FFFFFFBFF@?FFFFDFFFFE?B<BF:>:F
@M00689:251:000000000-CJTJ5:1:1101:16464:16170 1:N:0:9
CAGGATTAGATACCCTGGTAGTCCATGCCGTAAACGGTGGGCGCTAGGTGTAGGGGTCTTCCACGGCCTCTGTGTCGTAGCTAACGCATTAAGCGCCCCGCCTGGGGAGTACGGCCGCAAGGCTAAAACTCAAAGGAATTGACGGGGGCCCGCACAAGCGGCGGAGCATGTGGATTAATTCGATGCAACGCGAAGAACCTTACCTGGGCTTGACATACACCAGATCGCTGCAGAGATGTAGTTTCCCTTGTGGTTGGTGTACAGGTGGTGCATGGCCGTCGCTGCAT
+
GGGGGGGGGGGGGGGGGGGGGGGGGGGGGGGGGGGGGGGGGGGGGGGGGGGGGGGGGGGGGGGGGGGGGGGGGGGGGGGGGGGGGGGGGGGGGGGGGGGGGGGGGGGGGGGGGGGGGGGGGGGGGGGGGGGGGGGGGGGGGGGGGGGGGGGGGGGGGGGGGGGGGGGGGGGGGFFGGGGGGGGGGGGGGGGGGGGGGGGDFGGGGGGGGGGGFFDGF?FFGGGGGGGGFGGFFFF9@FGGG:C*0=F9FFFDD<F?B:?FFFFAFF?:>BA?>FFF?EBF>B<BF:)
@M00689:251:000000000-CJTJ5:1:1101:24292:16182 1:N:0:9
CAGGATTAGATACCCTGGTAGTCCATGCCGTAAACGGTGGGCGCTAGGTGTAGGGGTCTTCCACGGCCTCTGTGTCGTAGCTAACGCATTAAGCGCCCCGCCTGGGGAGTACGGCCGCAAGGCTAAAACTCAAAGGAATTGACGGGGGCCCGCACAAGCGGCGGAGCATGTGGATTAATTCGATGCAACGCGAAGAACCCTACCTGGGCTTGACATACACCAGATCGCTGCAGAGATGTAGTTTCCCTTGTGGTTGGTGTACAGGTGCTGCATGGCCGTCGCTGCAT
+
GGGGGGGGGGGGGGGGGGGGGGGGGGGGGGGGGGGGGGGGGGGGGGGGGGGGGGGGGGGGGGGGGGGGGGGGGGGGGGGGGGGGGGGGGGGGGGGGGGGGGGGGGGGGGGGGGGGGGGGGGGGGGGGGGGGGGGGGGGGGGGGGGGGGGGGGGGGGGGGGGGGGGGGGGGGGGGGGGGGGGGGGFGGGGGGGDEGGGGGGGGGGGGGGGGGGGGGGGFFGDCGGGGGGFGGFFFGFFFGFGGGGFFFFFFFGGFFFFFFFFFAAFFFFFFF:AFFFFFFF9;?<BFB
@M00689:251:000000000-CJTJ5:1:1101:27865:16188 1:N:0:9
CAGGATTAGATACCCTGGTAGTCCATGCCGTAAACGGTGGGCGCTAGGTGTAGGGGTCTTCCACGGCCTCTGTGTCGTAGCTAACGCATTAAGCGCCCCGCCTGGGGAGTACGGCCGCAAGGCTAAAACTCAAAGGAATTGACGGGGGCCCGCACAAGCGGCGGAGCATGTGGATTAATTCGATGCAACGCGAAGAACCTTACCTGGGCTTGACATACACCAGATCGCTGCAGAGATGTAGTTTCCCTTGTGGTTGGTGTACAGGTGGTGCATGGCCGTCGCTGCAT
+
GGGGGGGGEGGGGGGGGGGGGGGFGGFGGGGFGGGGGGGGGGGGFGGGGGGGGGGGGGGGGGGGGGGGGGGGGGGGGGGGGGGGGGGGGGGGGGGGGGGGGGGGGGGGGGGGGGGGGGGGGGGGGGGGGGGGFGGGGGGGGGGGGGGCGGGGGGGGGGGGGGGGGGGGGGGGGFCGGGGGGGGGGGGGGGGEEGGGGEGGGDEFGGGGGGGGGGGGGFFGGGGGGFGCFGGFFFGG7FGGGCGFFFFFF4>GGFFFF?FFFF>:FFFFFFFFFFF:?B;9(1:B>FF
@M00689:251:000000000-CJTJ5:1:1101:23566:16229 1:N:0:9
CAGGATTAGATACCCTGGTAGTCCATGCCGTAAACGGTGGGCGCTAGGTGTAGGGGTCTTCCACGGCCTCTGTGTCGTAGCTAACGCATTAAGCGCCCCGCCTGGGGAGTACGGCCGCAAGGCTAAAACTCAAAGGAATTGACGGGGGCCCGCACAAGCGGCGGAGCATGTGGATTAATTCGATGCAACGCGAAGAACCTTACCTGGGCTTGACATACACCAGATCGCTGCAGAGATGTAGTGTCCCTTGTGGTTGGTGTACAGGTGCTGCATGGCTGTCGCTGCAT
+
GGGGGGGGGGGGGGGGGGGGGGGGGGGGGGGGGGGG>FFGGGGGGGGGGGGGGGGGGGGGGGGGGGGGGGGGGGGGGGGGGGGGGGGGGGGGGGGGGGGGGGGGGGGGGGGGGGGGGGGGGGGGGGGGGGGGGGGGGGGGGGGCGGGGGGGGGGGGGGGGGGGGGGGGGFGGGFGGGGGGGGGFGGGGGGGGDGGGGGCFGGGGGGGFGGGGFGGGGFFGGGG4*>C<59D?FFGC?FGGCFGGFFFBFFBGDFFFFB?FBFF2?FFBFA??A?F>).:>0:B:;?B
@M00689:251:000000000-CJTJ5:1:1101:12876:16277 1:N:0:9
CAGGATTAGATACCCTGGTAGTCCACGCCGTAAACGTTGGGCACTAGGTGTGGGACTCTATCGACGGGTTCCGTGCCGTAGCTAACGCATTAAGTGCCCCGCCTGGGGAGTACGGCCGCAAGGCTAAAACTCAAAGGAATTGACGGGGGCCCGCACAAGCGGCGGAGCATGTGGCTTAATTCGATGCAACGCGAAGAACCTTACCTGGGTTGAACTATGCAGGAAAAGCCGTAGAGATACGGTGTCCTTCGGGGCCCTACACAGGTGCTGCATGGCCGTCGCTGCAT
+
GGGGGGGGGGFGGGGGGGGGGGGGFGFGGDGGGGGGGGGGGGGGGGGGGGGGGGGGGGGGGGGGGGGGGGGGGGGGGGGGGGGGGGGGGGGG,FGGGGGGGGGGGGGGGGGGGGGGGGGGCEGGGGGGGGGGGGGGGAFGGGGGGGGGGGGGGG:FEGGGGGGEGEGGFGGGGGFGGGGGFGGGGGGGGGGGGGGEGGGGGGGGGGGDGGGGGGGGGFFGGGGGGGGGFGGFFEGGFFGGGDFFFFFFFFFGGEFFB:<F:522>B?:FFF7<48<FDFFF>?(70>
@M00689:251:000000000-CJTJ5:1:1101:29024:16313 1:N:0:9
CAGGATTAGATACCCTGGTAGTCCATGCCGTAAACGGTGGGCGCTAGGTGTAGGGGTCTTCCACGGCCTCTGTGTCGTAGCTAACGCATTAAGCGCCCCGCCTGGGGAGTACGGCCGCAAGGCTAAAACTCAAAGGAATTGACGGGGGCCCGCACAAGCGGCGGAGCATGTGGATTAATTCGATGCAACGCGAAGAACCTTACCTGGGCTTGACATACACCAGATCGCTGCAGAGACGTAGTTTCCCTTATGGTTGGTGTACAGGTGCTGCATGGCTGTCGCTGCAT
+
GGGGGGGGGGGGGGGGGGGGGGGGG9FFGGGGGGGGGGGEG<FFGGGGGGGGGGC+BFFGCGGGCGEEFEECAEFG@CFDF,?FFEFEDGAFEEEFGGGGGFCFGGGEEE@54F=C:=+CFGG<DE<F=,3,BFFFFG8FFA>:FEGGGGG@>8<:B8<:C@*=?*8@@F0<C73C6C+@7/3<<8:C@*2*5>*;@@F6E7@G+:CGGGFCCE722994FGFG6C=D><CF:8CF)5DCFGFCFFF)694FGBF?B?FFFFAA?FFBF>?:BBFF4>:D?08(45A
@M00689:251:000000000-CJTJ5:1:1101:25817:16338 1:N:0:9
CAGGATTAGATACCCTGGTAGTCCATGCCGTAAACGGTGGGCGCTAGGTGTAGGGGTCTTCCACGGCCTCTGTGTCGTAGCTAACGCATTAAGCGCCCCGCCTGGGGAGTACGGCCGCAAGGCTAAAACTCAAAGGAATTGACGGGGGCCCGCACAAGCGGCGGAGCATGTGGATTAATTCGATGCAACGCGAAGAACCTTACCTGGGCTTGACATACACCAGATCGCTGCAGAGATGTAGTTTCCCTTGTGGTTGGTGTACAGGTGTTGCATGGCTGTCGCTGCAT
+
GGGGGGGGGGGGGGGGGGGGGGGGGGGGGGGGGGGGGGGGGGGGGGEGGFGAFGGGGGGGFGGGGGGGGGGGGGGGGGG?FFGGGGGGGGGGGGGGGGGGGGGFGGEGGCEDGGGGGGCFFGGGGGGFGFGGFGGGFGGGG>FG7FGGGGGEGCFGGDGGGGDEEGGGGGGGF+<CFGGGGGFFGGF+6:ECGCGDFGGGFGGGGFGGGGGGGGGGGFFGGG4CC4*3>CGFFFFCFFGGGGGG=FFAFFAFDFF0(4?F<?ABFF4<@:A?A6>>FFFF0::194:
@M00689:251:000000000-CJTJ5:1:1101:24754:16350 1:N:0:9
CAGGATTAGATACCCTGGTAGTCCATGCCGTAAACGGTGGGCGCTAGGTGTAGGGGTCTTCCACGGCCTCTGTGTCGTAGCTAACGCATTAAGCGCCCCGCCTGGGGAGTACGGCCGCAAGGCTAAAACTCAAAGGAATTGACGGGGGCCCGCACAAGCGGCGGAGCATGTGGATTAATTCGATGCAACGCGAAGAACCTTACCTGGGCTTGACATACACCAGATCGCTGCAGAGATGTAGTTTCCCTTGGGGTTGGTGTACAGGTGGTGCATGGTTGTCGCTGCAT
+
GGGGGGGGGGGGGGGGGGGGGGGGGGGGGGGGGGGGGGGGGGGGGGGGFGGGGGGGEGGGGGGDGGGGGGGGGGGGGGGGGGGGGGGGGGGGGFGGGGGGGGGGGGGGGGGGGGGGGGGGGGGGGGFGGGGGGGGGGGGGGGGGGGGGGGGGGEGGGGGG7C7B=CEGGG:9FCGGGGEFFGGC7EFGGGGGCGGGGGFFGGGGGGGGGGGGGGGGGFFGC3DFGGDGFGD@:?C<F4:?>FGGFFFFF:(9DB509<:58B<<)1/8>BAFFFFFB5:<:00602<
@M00689:251:000000000-CJTJ5:1:1101:11430:16404 1:N:0:9
CAGGATTAGATACCCTGGTAGTCCATGCTGTAAACGGTGGGCGCTAGGTGTAGGGGCCTGTTATGGGTTTCTGTGTCGTAGCTAACGCATTAAGCGCCCCGCCTGGGGAGTACGGCCGCAAGGCTAAAACTCAAAGGAATTGACGGGGGCCCGACCAAGCGGCGGAGCATGTGGAATAATTCGATGCAACGCGAAGAACCTTACCTGGGCTTGACATACACCAGATTGATGGAGAGAAGGAGTGTTCATTGGGGGTGGTGTAAAGGTGCTGCATGGCGGTCGGTGCATCTGCTTT
+
GGGGGGGGGGGGGFGGGGGGGGGFAFFGFFGGFGDFGGGGGCCGGGGGCFFEGGGE@F,DCC@@FGGGGEFAFEFFAC<EDD<FD=C+==7?CA<FCGGGFFECFGGFEG:FFGGE@EFFEGGF,>BEGF8>?FFFGGFF@FFAEEGGG7C*>15>CCFCFGECEEG*F:F:FFG++3<<*3;<+<5C?<CC7CCEGGE**+<<8?GCFCF*>@CDC=*94D99**+0*02*0765.)**2129**0-016*1571798@?6-6@B*46)68297>>)4431(4327<<2<)-))
@M00689:251:000000000-CJTJ5:1:1101:11421:16422 1:N:0:9
CAGGATTAGATACCCTGGTAGTCCATGCTGTAAACGGTGGGCGCTAGGTGTAGGGGCCTGTTATGGGTTTCTGTGTCGTAGCTAACGCATTAAGCGCCCCGCCTGGGGAGTACGGCCGCAAGGCTAAAACTCAAAGGAATTGACGGGGGCCCGCACAAGCGGCGGAGCATGTGGATTAATTCGATGCAACGCGAAGAACCTTACCTGGGCTTGACATACACCAGATTGCTGCAGAGATGTAGTGTCCCTTGTGGTTGGTGTACAGGTGCTGCATGGCCGTCGCTGGCTCTTTCTT
+
GGGGGGGGGGGGGFGGGGGGGGGGGGGGGGGGGFFEGGFGGGEGGGGGFGGGGGGGGGGGFFFGGGGGFCGGGGGGGGFGGGGGGGGGGGGGFGGGGGGGGGGGGGGGGGGGGGGGGGGGGEGGFGFGGGG<AFFGGGFCFFGGGGGGGGGGGGGGGGGGGGGEDGGGGGFCGGFB?CF+:AFGGGGFGGGGGGGGGGGGGGGGGGGGGFGFGF6>7=?DC<FGGFFGFCDFFFGGF4DD7DFG7@=?F=<CCE>6?BFF:445@@FF42<<?F?55:>2(790((((.())).)
@M00689:251:000000000-CJTJ5:1:1101:16794:16549 1:N:0:9
CAGGATTAGATACCCTGGTAGTCCATGCCGTAAACGATGGATACTAGGTGTGGGAGGTGTCGACTCCTCCCGTGCCGTCGCTAACGCACTAAGTATCCCGCCTGGGGAGTACGGCCGCAAGGCTAAAACTCAAAGGAATTGACGGGGGCCCGCACAAGCGGCGGAGCATGTGGATTAATTCGATGCAACGCGAAGAACCTTACCTGGGCTTGACATACACCAGATCGCTGCAGAGATGTAGTTTCCCTTGTGGTTGGTGTACAGGTGATGCATGGCCGTCGCTGCAT
+
GDFGGGGGGGGGEFFFFGGGGGGGFDFFGCFGGGGGEGGGFFGGFGFGGFFEGGFGGGGGGFG@CGFGGGGGGGGGG@FFGDGGGGGEG:ADGCF?F,=CFGGGGGGCFCFEEGCFGGGGGGF8BFGGBFFGCFGGGFGFFDCFGGGGEGEEEGDFFCFDEGGG=EEGCGBFGF5?BFFCFFD?CCF?6>EC:C58<*;*+<<:<EFGC@CEFGGCFF@6D<7D=7F9FDDFFFGC?=C>CG774**4=;9FG)819?BFFF<A?F@AFA<A4F>.)03199:<9?A
@M00689:251:000000000-CJTJ5:1:1101:16777:16553 1:N:0:9
CAGGATTAGATACCCTGGTAGTCCATGCCGTAAACGATGGATACTAGGTGTGGGAGGTGTCGACTCCTCCCGTGCCGTCGCTAACGCACTAAGTATCCCGCCTGGGGAGTACGGCAGAAAGGCTCAAACTCAAAGGAATTGACGGGGGCCCGCACAAGCGGCGGAGCATGTGGATTAATTCGAAGCAACGCGAAGAAACTTACCTGGGCTTGACATACACCAGATCGCTTCAGAGATGTAGTTTCCCTTGTGGTTGGTGTACAGGTGATGCATGGCCGTCGCTGCAT
+
GGGGGGGGGGGGGGGGGGGGGGGGGFFEFGGGCFFFGGGGGGGGGGGEE,EC::CF+CCFCFG7FG,CEE@@C@:CCGG7@CCEGG>B>FDF<C<<FFCF:4=+BE+CF+:EFGD7:8FGGCF8,:EFFCD,BFA@,DFGFFFG7FC@ECG*B3F7>CBC>*::CCC<FAC9,7?C+2+>:*>*3*<+*:**:C55@*;F7<7+<<*/**/:7C97:96F:FGCD6=CF**9@4*2=FF7*0**0*1)174*7@F:9<FF2=)6)9/6*6)5465)).(47;1(((.
@M00689:251:000000000-CJTJ5:1:1101:29094:16567 1:N:0:9
CAGGATTAGATACCCTGGTAGTCCATGCCGTAAACGGTGGGCGCTAGGTGTAGGGGTCTTCCACGGCCTCTGTGTCGTAGCTAACGCATTAAGCGCCCCGCCTGGGGAGTACGGCCGCAAGGCTAAAACTCAAAGGAATTGACGGGGGCCCGCACAAGCGGCGGAGCATGTGGATTAATTCGATGCAACACGAAGAACCTTACCTGGGCTTGACATACACCAGATCGCTGCAGAGATGTAGTTTCCCTTGTGGTTGGTGTACAGGTGGTGCATGGCCGTCGCTGCAT
+
GGGGGGGGGGGGGGGGGGGGGGGGGGFGGGGGGGGGGGGGGGGGGGGGGGGGGGGGGGGGGGGGGGGGGGGGGGGGGGGGGGGGGGGGGGGGGGGGGGGGGGGGGGGCGGGGGGGGGGDGGGGGGGGGGGGGGGGGGGGGGFGGGGGGGFGGGGGGFGGGDGEEEDCGGGGGFGGGGGGGGGGCGGGGFGGGGGGGGFGGGGGGGGGGFGGGGGF>FFFCFGGGGGGDFGGFFFGGFFGGGGGGFFFBF@DGGFFB6::FFFFFFF)472>?<?4)9B6>FBB?>?A
@M00689:251:000000000-CJTJ5:1:1101:20941:16578 1:N:0:9
CAGGATTAGATACCCTGGTAGTCCATGCCGTAAACGGTGGGCGCTAGGTGTAGGGGTCTTCCACGGCCTCTGTGTCGTAGCTAATGCATTAAGCGCCCCGCCTGGGGAGTACGGCCGCAAGGCTAAAACTCAAAGGAATTGACGGGGGCCCGCACAAGCGGCGGAGCATGTGGATTAAGTCGATGCAACGCGAAGAACCTTACCTGGGCTGGACATACACCAGATTGCTGCAGAGATGTAGTGTCACTTGTGGTTGGTGTACAGGTGGTGAATGGCTGTCGCTGCATCTGGACTT
+
GCFGFEGGEEFGAFFGEFEFFF9E<FE8C@@BFCEEEFFEEFGCC@FF<E,CFFEG:C<@FCCFGEFEGFGGEFFGFCCF7EECFECCCADDEECFF7:@>CCECEFCEFFFEC=>@F@ECC<BFFFD,73C3:>DFF8,C>C>CDGGGG*BE>>@8BFCC=CB:81=<>2CEC6+<F:<7;E8C*90<:C:=:CEF;A8+233<CFG*;*:C27:**709>7C4:<C*:69)=7C6?20:***1*9)99:<C7<:938>A6<A:/907?282665)7()-((30:-)454).).
@M00689:251:000000000-CJTJ5:1:1101:10556:16591 1:N:0:9
CAGGATTAGATACCCTGGTAGTCCATGCCGTAAACGGTGGGCGCTAGGTGTAGGGGTCTTCCACGGCCTCTGTGTCGTAGCTAACGCATTAAGCGCCCCGCCTGGGGAGTACGGCCGCAAGGCTAAAACTCAAAGGAATTGACGGGGGCCCGCACAAGCGGCGGAGCATGTGGATTAATTCGATGCAACGCGAAGAACCTTACCTGGGCTTGACATACACCAGATCGCTGCAGAGATGTAGTTTCCCGTGTGGTTGGTGTACAGGTGCTGCATGGCTGTCGCTGCAT
+
GGGGGGGGGGGGGFGGGGGGGGGGGGGGGGGGGGGGGGGGGGGGGGGGGGGGGGGGGGGGGGGGGGGGGGGGGGGGGGGGGGGGGGGGGGGGGGGGGGGGGGGGGGGGGGGGGGGGGGGGGGGGGGGGGGGGGGGGGGGGGGGGGGGGGGGGGGGGGGGGFGEGGGGGGGGGGGGDGGGGGGGGGGGGGGGCEGGGGEFGCEFEGGGGGFGGGFGGGFFDFGGGCGGGFGGFFFGGFFGGGGGCFFFFFF:FGF@FFFFFF?AF?BFFFFFB<6>.7>BFB6<FB>D
@M00689:251:000000000-CJTJ5:1:1101:20930:16594 1:N:0:9
CAGGATTAGATACCCTGGTAGTCCATGCCGTAAACGGTGGGCGCTAGGTGTAGGGGTCTTCCACGGCCTCTGTGTCGTAGCTAATGCATTAAGCGCCCCGCCTGGGGAGTACGGCCGCAAGGCTAAAACTCAAAGGAATTGACGGGGGCCCGCACAAGCGGCGGAGCATGTGGATTAATTCGATGCAACGCGAAGAACCTTACCTGGGCTTGACATACACCAGATTGCTGCAGAGATGTAGTGTCCCTTGTGGTTGGTGTACAGGTGTTGCATGGCTGTCGCTGCAT
+
GGGGGGGGGGGGGFGGGGGGGGGGGGGGGGGGGGGGGGGGGGGGGGGGGGGGGGGGGGGGGGGGGGGGGGGGGGGGGGGGGGGGGGGGGGGGGGGGGGGGGGGGGGGGGGGGGGGGGGGGGGGGGGGGGGGGGGGGGGGGGGGGGGGGGGGGGGGGGGGGGGGGGGGGGGFGGGGGGGGGGGGGGGGGGGGGGGGGGGGGGGGGGGGGGGGGGGGGGFFGGGGGGGGGFF=FF?FDBFGGDC7FFFFFFFFGGFF?FFFFFFFF??@<FFFFFFFFFE??FFB69?B
@M00689:251:000000000-CJTJ5:1:1101:16991:16630 1:N:0:9
CAGGATTAGATACCCTGGTAGTCCATGCCGTAAACGGTGGGCGCTAGGTGTAGGGGTCTTCCACGGCCTCTGTGTCGTAGCTAACGCATTAAGCGCCCCGCCTGGGGAGTACGGCCGCAAGGCTAAAACTCAAAGGAATTGACGGGGGCCCGCACAAGCGGCGGAGCATGTGGATTAATTCGATGCAACGCGAAGAATCTTACCTGGGCTTGACATACACCAGATCGCTGCAGAGATGTAGTTTCCCTTGTGGTTGGTGTACAGGTGATGCATGGTTGTCGCTGCAT
+
GGGGGGGGGGGGGFGGGGGGGGGGGEGGGDGGGGGGGGGD:C@FGGGGGGGFGGGGFFG<FF@6C@7CBFFGFCFGECFGGGFFGG7::,?,?,@FF8F=+@=FGGG>FCEFF@FEGECGG+ADFGG<EFGGGFGC8=@3@B=FGG@@E:EDDEC@FG7<F*:88:*2AF<?F9<<::+CC8:+<?FFGG*2*1:>E+33+2+<99***8CCF6?CFF@CDGC470/9;5DFF=CCFFFCFGF:@F446?4FD8>?13(8>FAA:?F<F9)8)158*)(.(4:BF0)
@M00689:251:000000000-CJTJ5:1:1101:9901:16633 1:N:0:9
CAGGATTAGATACCCTGGTAGTCCATGTCGTAAACGGTGGGCGCTAGGTGTAGGGGTCTTCCACGGCCTCTGTGTCGTAGCTAACGCATTAAGCGCCCCGCCTGGGGAGTACGGCCGCAAGGCTAAAACTCAAAGGAATTGACGGGGGCCCGCACAAGCGGCGGAGCATGTGGATTAATTCGATGCAACGCGAAGAACCTTACCTGGGCTTGACATACACCAGATCGCTGCAGAGATGTAGTTTCCCTTGTGGTTGGTGTACAGGTGCTGCATGGCCGTCGCTGCAT
+
GGGGGGGGGGGGGGGGGGGGGGGGGGGGGGGGGGGGGGGGGGGGGGGGGGGGGGGGGGGGGGGGGGGGGGGGGGGGGGGGGGGGGGGGGGGGGGGGGGGGGGGGGGGGGGGGGGGGGGGEGGGGGGGGGGGGGGGGGGGGGGGGGGGGGGGGGEG:CGGGGGGGGGGGGGGGGFGDGGGGGCEFGGGGGGGGGGGGGGGGGGFFGGGGGGGDDGGGGFFGGGDGCFFGFCGFF4/9@BFGGGGGFFFFFFAFGFF?F:1><?2>FF4?=)4()*7>FDFB09??>:A
@M00689:251:000000000-CJTJ5:1:1101:16993:16648 1:N:0:9
CAGGATTAGATACCCTGGTAGTCCATGCCGTAAACGGTGGGCGCTAGGTGTAGGGGTCTTCCACGGCCTCTGTGTCGTAGCTAACGCATTAAGCGCCCCGCCTGGGGAGTACGGCCGCAAGGCTAAAACTCAAAGGAATTGACGGGGGCCCGCACAAGCGGCGGAGCATGTGGATTAATTCGATGCAACGCGAAGAACCTTACCTGGGCTTGACATACACCAGATCGCTGCAGAGATGTAGTTTCCCTTGTGGTTGGTGTACAGGTGATGCATGGTTGTCGCTGCAT
+
GGGGGGGGGGGGGGGGGGGGGGGGGGGGGGGGGGGGGGFGGGGGGGGGGGGGGGGGGGGGGGGGGGGGGGGGGGGGGGGGGGGGGGGGGGGGGGGGGGGGGGGGGCGGGGGGGGGGGGGGGGGGGGGGGGGGGGGFGGDFGGGGGGGGGGGGGGGCGGGFFGGGGGGGCFGGGGGGFFGGGGGGFGGGGGGG=EGCFGGGGGGGGGGGGGGGGFEFGFFGGG:FGGGDFDGFFFGGFFGGGGGGFFFFFFAGGFFF>FFFFFFFFF?AFAAAAF;FFEFFBFF?B>A
@M00689:251:000000000-CJTJ5:1:1101:5937:16654 1:N:0:9
CAGGATTAGATACCCTGGTAGTCCATGCCGTAAACGGTGGGCGCTAGGTGTAGGGGTCTTCCACGGCCTCTGTGTCGTAGCTAACGCATTAAGCGCCCCGCCTGGGGAGTACGGCCGCAAGGCTAAAACTCAAAGGAATTGACGGGGGCCCGCACAAGCGGCGGAGCATGTGGATTAATTCGATGCAACGCGAAGAACCTTACCTGGGCTTGACATACACCAGATCGCTGCAGAGATGTAGTTTCCCTTGTGGTTGGTGTACAGGTGCTGCATGGTCGTCGCTGCAT
+
GGGGGGGGGGGGGGGGGGGGGGGGFAFGGGGGGGGGGGGGGGGGGGGGGGGGGGGCFCEFGGGGGGGGGGGGGGAFEFGGGGGGGGGGGGGFGGGGGGGGGGGGGGGCEGGGGGGGGGGGGGGGGGGGGGGGGGGGEGGGGGGGGGGGGGGGD8BCFGGGDFGGGGGGGGGCE+AFFGGGGGG?AGF9+5CEGGGGGGFFGGGGGGFFGGGGGGGF7=4CFFGG=**17/C@:FFDFFD>CC::FB@BFFACDFF:14<5<7<<FB)4*))84FF?654(79(((5.
@M00689:251:000000000-CJTJ5:1:1101:28603:16662 1:N:0:9
CAGGATTAGATACCCTGGTAGTCCATGCCGTAAACGGTGGGCGCTAGGTGTAGGGGTCTTCCACGGCCTCTGTGTCGTAGCTAACGCATTAAGCGCCCCGCCTGGGGAGTACGGCCGCAAGGCTAAAACTCAAAGGAATTGACGGGGGCCCGCACAAGCGGCGGAGCATGTGGATTAATTCGATGCAACGCGAAGAACCTTACCTGGGCTTGACATACACCAGATCGCTGCAGAGATGTAGTTTCCCTTGTGGTTGGTGTACAGGTGATGCATGGTCGTCGCTGCAT
+
GFGGGGGGGGGGGFGGGGGGGGGGGGGGGGGGGGGGGGGGGGGGGGGGGGGGGGGGGGGGGFGFGGGEFGGGGGGGGGGGGGGGGEFGGGGFGGFEGGGGGGGGGGGEGGGGGGGGGGGGGGGGGGGGGGGGGGGGGGGGGGGGGGGGGGGGGGGGGGGGGGGGGGGGGGGFGGGGGGGGGGGGGG9ECGGEECEGCFGGGGGGGGGGGGGGFCFFGFFFGFDGGGGGFGGFFFD<FFFCFGGG?FFBFFFGGFF0;F?F>FBFFFFFFFF25@>6B>9?FFFFFFF
@M00689:251:000000000-CJTJ5:1:1101:25671:16769 1:N:0:9
CAGGATTAGATACCCTGGTAGTCCATGCCGTAAACGGTGGGCGCTAGGTGTAGGGGTCTTCCACGGCCTCTGTGTCGTAGCTAACGCATTAAGCGCCCCGCCTGGGGAGTACGGCCGCAAGGCTAAAACTCAAAGGAATTGACGGGGGCCCGCACAAGCGGCGGAGCATGTGGATTAATTCGATGCAACGCGAAGAACCTTACCTGGGCTTGACATACACCGGATCGCTGCAGAGATGTAGTTTCCCTTGTGGGTGGTGTACAGGTGCTGCATGGTCGTCGCTGCAT
+
GGGGGGGGGGGGGGGGGGGGGGGGFGGGGGGEGGGGGGGGGGGGGGGGGGGGGGGGGGGGGGGGGDGEGGGGFGGGGGGGGGGGGGGGGGGGGFGGGGGGGGGGGGGGGGGGGGGGGGE>BFFFFGGGGGGGGGGGFGG?FGGGGGGGGGGGGD7<BFFGGGGGGGGGGGGGGC6?@CF9DFF?+*<C+::C5=::EFFF+<F6FGGGGGC=5CFGG=99F/5>9):C:<D??FG**0*022::6@6>4<)9C).:9?05.15))*),*..4)95=*.441(-414.
@M00689:251:000000000-CJTJ5:1:1101:15248:16777 1:N:0:9
CAGGATTAGATACCCTGGTAGTCCATGCCGTAAACGGTGGGCGCTAGGTGTAGGGGTCTTCCACGGCCTCTGTGTCGTAGCTAACGCATTAAGCGCCCCGCCTGGGGAGTACGGCCGCAAGGCTAAAACTCAAAGGAATTGACGGGGGCCCGCACAAGCGGCGGAGCATGTGGATTAATTCGATGCAACGCGAAGAACCTTACCTGGGCTTGACATACACCAGATCGCTGCAGAGATGTAGTTTCCCTTGTGGTTGGTGTACAGGTGCTGCATGGCCGTCGCTGCAT
+
GGGGGGGGGGGGGGGGGGGGGGGGGGGGGGGGGGGGGGGGGGGGGGGGFGGGGGGGFGGGGGGGGGGGGGGGGGGGGGGGGGGGGGGGGGGGGGGGGGGGGGGGGGGGGGGGGGGGGGGGGGGGGGGGGGGGGGGGGGGGGGGGGGGGGGGGGGGGGGGGECGGGGGGGGGGGGFGGGDFGGGGGGGGGGGGGGGGGGGFCCFGGGGGGGGGGGGGGFFFGGGGCFGGFGGFFFGGFFDFGFFGF@6AFFFGGFFBFFFFFFFFFFFFFFFFBFF>FFFFFFBBF?>
@M00689:251:000000000-CJTJ5:1:1101:25670:16787 1:N:0:9
CAGGATTAGATACCCTGGTAGTCCATGCCGTAAACGGTGGGCGCTAGGTGTAGGGGTCTTCCACGGCCTCTGTGTCGTAGCTAACGCATTAAGCGCCCCGCCTGGGGAGTACGGCCGCAAGGCTAAAACTCAAAGGAATTGACGGGGGCCCGCACAAGCGGCGGAGCATGTGGATTAATTCGATGCAACGCGAAGAACCTTACCTGGGCTTTACATACACCAGATCGCTGCAGAGATGTAGTTTCCCTTGTGGTTGGTGTACAGGTGCTGCATGGTCGTCGCTGCAT
+
GAFDGGGGGFFEGEGFDEFAFFGGGGCCFGFFGGGDFGGGGGGGGGGGGFF<F@CGGGFGGGGGEGG7CFGGF9FECFF7FE9FFDEGGGGGCEGGGGG:CCF<D7+BFFFG@FGGD:FC:@GGGDFAGGGBFFDGFCEF<FG@7FFFGGEGG7FGGGGGGGGG=EEFFGGC7+A9CFE9C=FCFEGGGGG5EEGGGGGGFFGFGCFCFGF+:FGGGFFFGCDGCFFGF396?@7FFFFDCFCFFF@>F46*C;:?64(87*46???:FAFF<459@5183>??>09
@M00689:251:000000000-CJTJ5:1:1101:18427:16793 1:N:0:9
CAGGATTAGATACCCTGGTAGTCCATGCCGTAAACGGTGGGCGCTAGGTGTAGGGGTCTTCCACGGCCTCTGTGTCGTAGCTAACGCATTAAGCGCCCCGCCTGGGGAGTACGGCCGCAAGGCTAAAACTCAAAGGAATTGACGGGGGCCCGCACAAGCGGCGGAGCATGTGGATTAATTCGATGCAACGCGAAGAACCTTACCTGGGCTGGACATACACCAGATCGCTGCAGAGATGTAGTTTCCCTTGTGGTTGGTGTACAGGTGCTGCATGGCCGTCGCTGCAT
+
GGGGGGGGGGGGGFGGGGGGGGGGGGGGGGGGGGGGGGGGGGGGGGGGGGGGGGGGGGFGGGFFGGGGGGGGGGGGGGGGGGGGGGGGGGGGGGGGGGGGGGGGGGGGGEGGGGGGGGGGGGGGGGGGGDGGGGGGGGGGGGFGGGGGGGGGGGFGGGGGGGGGGGGGGGCFGFFFGGGGGFGCFGGGGGGDGGGGGF8@CFCFGGGGDG*CCFFFG=FGGFGFFDFDFDGFFBGDFF:>CDFCFFFDFFFGG:F?FBFFFF>>FFF07A<?<FFFFB>>97?:>?9
@M00689:251:000000000-CJTJ5:1:1101:6793:16799 1:N:0:9
CAGGATTAGATACCCTGGTAGTCCATGCCGTAAACGGTGGGCGCTAGGTGTAGGGGTCTTCCACGGCCTCTGTGTCGTAGCTAACGCATTAAGCGCCCCGCCTGGGGAGTACGGCCGCAAGGCTAAAACTCAAAGGAATTGACGGGGGCCCGCACAAGCGGCGGAGCATGTGGATTAATTCGATGCAACGCGAAGAACCTTACCTGGGCTTGACATACACCAGATCGCTGCAGAGATGTAGTTTCCCTTGTGGTTGGTGTACAGGTGCTGCATGGCCGTCGCTGCAT
+
GGGGGGGGGGGGGEGGGGGFGGGGGFCFFEGGGGGGDGGGGGGGGGGGGGGGGGGGGGGGGGGGGGGGGGGGGGGGGG<DGGGGGGGGGGGGAFGGGGGGGGGGGGGGCFEGGDGGGGG+@FFG8DFGGGGGFGCD==FGFGGGDGG7EGGGGGE7CFGGGGDCGDEGGGFGGCCFCCGGGGGGGGGFG5E5ECEGFEFGGGGGGGCGGGGGCFFDCFFGGCDFGGGGFGDFF4C7@FCFDGGGF?F<FFFFGFFF9??F)14)4B)4FAF2<F)>F>BFFBFBF:9
@M00689:251:000000000-CJTJ5:1:1101:18425:16812 1:N:0:9
CAGGATTAGATACCCTGGTAGTCCATGCCGTAAACGGTGGGCGCTAGGTGTAGGGGTCTTCCACGGCCTCTGTGTCGTAGCTAACGCATTAAGCGCCCCGCCTGGGGAGTACGGCCGCAAGGCTAAAACTCAAAGGAATTGACGGGGGCCCGCACAAGCGGCGGAGCATGTGGATTAATTCGATGCAACGCGAAGAACCTTACCTGGGCTTGACATACACCAGATCGCTGCAGAGATGTAGTTTCCCTTGTGGTTGGTGTACAGGTGCTGCATGGCCGTCGCTGCAT
+
GGGGGGGGGGGGGGGGGGGGGGGGGGGGGGGGGGGGGGGCEGGGGGGGGGGGGGGGGGGGGGCGGGGGGGGGGGGGGGEGGGGGGGGGGGGGGGFGGGGDGGGGGGGDGGFGFGGEDF:FGGGGGGGGGGG,FFGG?FGGGGGGGGGGGGGGGGGCFCFFEEC@5CGDGGGGGDGGGGGFGGFGGGGEFGGGGGGGGGGGGCGGGFGGGGGGGGFFCFFDF35*69EGFGDF?FGCF4C7CGGGFF4<FFA<CFF6(4:F2?AA?F)4FDBBFBFFF>>;9>??FFF
@M00689:251:000000000-CJTJ5:1:1101:21748:16868 1:N:0:9
CAGGATTAGATACCCTGGTAGTCCATGCCGTAAACGGTGGGCGCTAGGTGTAGGGGTCTTCCACGGATTCCGTGCCGCAGCTAACGCATTAAGCGCCCCGCCTGGGGAGTACGGCCGCAAGGCTAAAACTCAAAGGAATTGACGGGGGCCCGCACAAGCGGCGGAGCATGTTGCTTAATTCGACGCAACGCGAAGAACCTTACCTGGGCTTGACATACACCAGATCGCTGCAGAGATGTAGTTTCCCTTGTGGTTGGTTTCCAGGTGTTGCATGGTCGTCGCTGCAT
+
GGGGGGGGGGGGGGGGGGGGGGGGGGGGGGGGGGGGGGGGGGGGGGGGFGG9CGDGGGGGGGGGGGGGGGGGGGGGGGGGEGGGGGGGGEEGGGGGGGGGDGGGGGGGCCGGDGGGGGGGGGGGGGGGGGGGGGGGGGGFGGGDGGGGGGGGGGGGGGGGE@EDGGGCGFGGGGGGGF?EFGG>EDCEGCGGGDGGGGFGGGGGGGGGGGFGGGGDC?FCF<*77FCD@3CFFF<0==0:>FGGFFF<?8AGGFF:;:(5)*).5768D?:3A4F@FFBFF6,4(,)
@M00689:251:000000000-CJTJ5:1:1101:7252:16927 1:N:0:9
CAGGATTAGATACCCTGGTAGTCCACGCCGTAAACGATGAGTGCTAAGTGTTAGGGGGTTTCCGCCCCTTAGTGCTGCAGCTAACGCATTAAGCACTCCGCCTGGGGAGTACGGCCGCAAGGCTGAAACTCAAAGGAATTGACGGGGACCCGCACAAGCGGTGGAGCATGTGGTTTAATTCGAAGCAACGCGAAGAACCTTACCAGGTCTTGACATCCCGCTGACCGGCATGGAGACATGCCTTTCCCTTCGGGGACAGCGGTGACAGGTGGTGCATGGTCGTCGCTGCAT
+
GGGGGGGGGGGGGGGGGGGGGGGGFGGGGGGGGGGGGGGGGGGGGGFFFGGGGGGFGGGGGGGGGGGGGGGGGGGGFGGGGGGAFGGDGGGGGGGGGGGGGGGGGGGGDGGGGGGGGGGGGGGGGGGGGGCCFFGGGCGGGFFFGGCCEGGDG7<:8>FFDGEEGGGGGGG@FGGGFCFGGGFGDDGFGEGGG5:*2CGGGGGGGGCFGGGGGGGGGFFCDGD3FG57@7D@@F<*7.:7DGGGFFFBF4<FGE3(70(.23:B5?*8FFF6?3??FF:<49>BBBB0>:A
@M00689:251:000000000-CJTJ5:1:1101:22650:16959 1:N:0:9
CAGGATTAGATACCCTGGTAGTCCATGCCGTAAACGGTGGGCGCTAGGTGTAGGGGTCTTCCACGGCCTCTGTGTCGTAGCTAACGCATTAAGCGCCCCGCCTGGGGAGTACGGCCGCAAGGCTAAAACTCAAAGGAATTGACGGGGGCCCGCACAGGCGGCGGAGCATGTGGATTAATTCGATGCAACGCGAAGAACCTTACCTGGGCTTGACATACACCAGATCGCTGCAGAGATGTAGTTTCCCTTGTGGTTGGTGTACAGGTGCTGCATGGTCGTCGCTGCAT
+
GGGGGGGGGGGGGGGGGGGGGGGGGGFGGGGGGGGGGGGGGEGFGGGGGGG9FGGCGGGGAFGGEEGGGCEEGFGGGGFGGACFF@FFGGCFGGGCFGGDGGCCFGGGGGGGEGDGFGDGCGGFBFGGCEDCFGDGGGGG@CGEGGCGGGGGGEGDGC:<:C8EGGG>C?C<C9CCCFGGGGFGGG9FGGG*:CGEGFGGGGGGFFC=FFFEFGEGFFFGCD<4CFGGFGGFFFG7FFFF7FDF6BF<B:4*C7F6>1<FAF9<?F:?FB2><FFFF>;F>>F69?>
@M00689:251:000000000-CJTJ5:1:1101:22423:17001 1:N:0:9
CAGGATTAGATACCCTGGTAGTCCATGCCGTAAACGGTGGGCGCTAGGTGTAGGGGTCTTCCACGGCCTCTGTGTCGTAGCTAACGCATTAAGCGCCCCGCCTGGGGAGTACGGCCGCAAGGCTAAAACTCAAAGGAATTGACGGGGGCCCGCACAAGCGGCGGAGCATGTGGATTAATTCGATGCAACGCGAAGAACCTTACCTGGGCTTGACATACACCAGATTGCTGCAGAGATGTAGTGTCCCTTGTGGTTGGTGTACAGGTGCTGCATGGCCGTCGCTGCAT
+
GGGGGGGGGGGGGGGGGGGGGGGFGGGGGGGGGGGGGGGGGGGGGGGGGGGGGGGGGGGGGGGGGGGGGGGGGGGGGGGGGGGGGGGGGGGGGGGGGGGGGGGGGGGGGGGGGGGGGGGGGGGGGGGGGGGGGGGGGGGGGGGGGGGGGEGGGGGGGGGGGGGGGGGGGGGGGGFGGGGGGGFGGGGGGGGGGGGGEEGGGGGGGDFGFGGGGGGGGFFGGGGGGFGGFFDFFFGGFFFGGGGGFF@>FFFGGFFFFFFFFFFFFFFFFFFBFFFFF@F>BFFFFFF
@M00689:251:000000000-CJTJ5:1:1101:22426:17020 1:N:0:9
CAGGATTAGATACCCTGGTAGTCCATGCCGTAAACGGTGGGCGCTAGGTGTAGGGGTCTTCCACGGCCTCTGTGTCGTAGCTAACGCATTAAGCGCCCCGCCTGGGGAGTACGGCCGCAAGGCTAAAACTCAAAGGAATTGACGGGGGCCCGCACAAGCGGCGGAGCATGTGGATTAATTCGATGCAACGCGAAGAACCTTACCTGGGCTTGACCTACACCCGATTGCTGCAGAGCTGTAGTGTCCCTTGTTGTTGGTGTACCGGTTCTTCATGGCCTTCGCTTCAT
+
FFDDGFFC@6CFGGGGCFGFGFFGEECFGFGEGFGGCFFEGGGGBFFEFCF@EACFFGGGDE@EGGGGEGFFGCGGGGGEFGGGGGGGGGGGFFEGGGGGGGGD@GGGCFGFGDGG>FG@FDFGF8D9EFGCGFD8CDGGG,FGGGGGGGGGGGGGGGGD:FEG=EGGECG79+AC::FFG87@7CE:CCCGDE5ECGGGGGGGGFDGGGGEGG+:*9:F4/5CDGEG?FGF48/*10::*;*:69@7B55*27;?(40F>6)(<@)8*6<26*6>6*,,--1(()-
@M00689:251:000000000-CJTJ5:1:1101:13470:17043 1:N:0:9
CAGGATTAGATACCCTGGTAGTCCATGCCGTAAACGGTGGGCGCTAGGTGTAGGGGTCTTCCACGGCCTCTGTGTCGTAGCTAACGCATTAAGCGCCCCGCCTGGGGAGTACGGCCGCAAGGCTAAAACTCAAAGGAATTGACGGGGGCCCGCACAAGCGGCGGAGCATGTGGATTAATTCGATGCAACGCGAAGAACCTTACCTGGGCTTGACATACACCAGATCGCTGCAGAGATGTAGTTTCCCTTGTGGTTGGTGTACAGGTGATGCATGGTTGTCGCTGCAT
+
GGGGGGGEGGGGGGGGGGGGGGGGGGGGGGGGGGGGGGGGGGGGGGGGGGGGGGGGGGGGGGGGGGGGGGGGGGGGGGGGGGGGGGGGGGGGGGGGGGGGGGGGGGGGGGGGGGGGGGGGGGGGGGGGGGGGGGGGGGGGGGGGGGGGGGGGGGGGGGGGGG7EGGGGGGGGGGFFGGDGGGGGGGGGFGGGCEGGGGGGGGGGGGGGGGGGGFGGGFFGGGGGGFFGFGGFFFGFFFGGGGGGFFFFFFFGGFFF9825-=A25FFBBAD>DFFFF5?ABFF:90A
@M00689:251:000000000-CJTJ5:1:1101:13911:17088 1:N:0:9
CAGGATTAGATACCCTGGTAGTCACGCCCTAAACGATGTCAACTAGTTGTTGGTAGAGTAAAATCTATGAGTACCGCAGCTAACGCGTGAAGTTGACCGCCTGGGGAGTACGATCGCAAGATTAAAACTCAAATGAATTGACGGGGGCCCGCACAAGCGGCGGAGCATGTGGATTAATTCGATGCAACGCGAAGAACCTTACCTGGGCTTGACATACACCAGATCGCTGCAGAGATGTAGTTTCCCTTGTGGTTGGTGTACAGGTGTTGCATGGCTGTCGCTGCAT
+
GFGGGGGGGGGGGGGGGGGGGGGGGGAFGGEGGGE@@DFGGEAEFCGGGGGGGGFGFCFCFF9CFDGGGFFFC,CFEGE@EFFFCG@EBCEFGGFFGGGGGGGGGG:CFFGGCFC:FGGGFGGGGGGCBFGGFDDFEFF9EFEGGGGGDEGGGGGGGGGEGGEEE:8<FGGGFFFE;BEGFFF9=FGGGGGGEGEFGGGG7ECEFG==FCG647CFGFF*7FFF49CGED<FFF5>=82CCC:F?49)76:3>F>0:<?4<=<?F4=6)549A>>@D>?(-8123<
@M00689:251:000000000-CJTJ5:1:1101:4913:17111 1:N:0:9
CAGGATTAGATACCCTGGTAGTCCATGCCGTAAACGGTGGGCGCTAGGTGTAGGGGTCTTCCACGGCCTCTGTGTCGTAGCTAACGCATTAAGCGCCCCGCCTGGGGAGTACGGCCGCAAGGCTAAAACTCAAAGGAATTGACGGGGGCCCGCACAAGCGGCGGAGCATGTGGATTAATTCGATGCAAAGCGAAGAACCTTACCTGGGCTTGACATACACGAGAACGCTGCAGAGATGTAGTTTTCCTTGTGGTTGGTGTACAGGTGTTGCATGGTCGTCGCTGCAT
+
GGGGGGFGGGGGGGGGGGGGGGEFGEFFGGGGFGGGGFGGGCFGFGGGFGGGGG76F,CF,,,C@FGC:C<6C@FGEGDF,B,C,?++,B5ED94+@FG=>F:<FFG=6B,?=@FFC3+@=FA,:DFGA,,CFFGGFFDFFFF@GEGGEG@CC8FF@8@*7<@EEGGFGG<0:2+<2<97*2<7</<C+3::7*21<8C*A9<@<?FG=8C*9<FCC*9**1CC*0*97*/9:99**/07:**:*9?5*96737>09<?.<BA2)*05>(434F:0*)404(4:02<
@M00689:251:000000000-CJTJ5:1:1101:4932:17116 1:N:0:9
CAGGATTAGATACCCTGGTAGTCCATGCCGTAAACGGTGGGCGCTAGGTGTAGGGGTCTTCCACGGCCTCTGTGTCGTAGCTAACGCATTAAGCGCCCCGCCTGGGGAGTACGGCCGCAAGGCTAAAACTCAAAGGAATTGACGGGGGCCCGCACAAGCGGCGGAGCATGTGGATTAATTCGATGCAACGCGAAGAACCTTACCTGGGCTTGACATACACCAGATCGCTGCAGAGATGTAGTTTCCCTTTTGGTTGGTGTACAGGTGTTGCATGGTCGTCGCTGCAT
+
GFGGGGGGGGGGGGGGGGGFGGGGGGGGGGFGGGFGGGGGGGGGGGGGGGGGGGGGGGGGGGGGGGGGGGGGGGGGGGGGGGGGGGGGEEGGGGGGGGGGGGGGGGGE:FECFGGFFGG@CFDCGGGGGGGGGGGGGFGGCFGGGGGGGGGGECFGBFFGFEEGEDEFCFGGG+:@FGGGGGGGGDGFGEGEDEGGGFGFFFFG?E=55*>7<EFGGFFGGG<76CGC.9D6?FG*9FGC7FGGF@@FF)4:5>F208:FBFAA?FF<@?DBFFF?47>:>><FBF>
@M00689:251:000000000-CJTJ5:1:1101:11217:17159 1:N:0:9
CAGGATTAGATACCCTGGTAGTCCATGCCGTAAACGGTGGGCGCTAGGTGTAGGGGTCTTCCACGGCCTCTGTGTCGTAGCTAACGCATTAAGCGCCCCGCCTGGGGAGTACGGCCGCAAGGCTAAAACTCAAAGGAATTGACGGGGGCCCGCACAAGCGGCGGAGCATGTGGATTAATTCGATGCAACGCGAAGAACCTTACCTGGGCTTGACATACACCAGATCGCTGCAGAGATGTAGTTTCCCTTGTGGTTGGTGTACAGGTGCTGCATGGTCGTCGCTGCAT
+
GGGGGGGGGGGGGGGGGGGGGGGGGGGGGGGGGGGGGGF@FEEGGGGGFFGGGGGGFEFFF<FFG7FGGGGGGGGGGFGGGGGGGGGGGGGGGGGG:FGGGGGGGGGGGGGGG@@FGGGGGG?FGGGGGGGGGGGGGGGGGGGGGGGGGGGGGGGGGGGGGCEEECCGGGGGGGGGGGGGGCFGGGGGGGGG*=EGGGGGGGGGGGGGGGGGDEFGGFFGGGFGGGFCFC<FFFGC=4:*C:FGFFFFFFFG:FF?>?0<>?A<:FF0?<>(<4)867;?012:;72
@M00689:251:000000000-CJTJ5:1:1101:5571:17202 1:N:0:9
CAGGATTAGATACCCTGGTAGTCCATGCCGTAAACGGTGGGCGCTAGGTGTAGGGGTCTTCCACGGCCTCTGTGTCGTAGCTAACGCATTAAGCGCCCCGCCTGGGGAGTACGGCCGCAAGGCTAAAACTCAAAGGAATTGACGGGGGCCCGCACAAGCGGCGGAGCATGTGGATTAATTCGATGCAAAGCGACGAACCTTACATGGGCTTGACATACACCAGATAGCTGCAGAGATGTAGTTTCACTTGTGGTTGGTGTACAGGTTCTGCATGGTCGTGGCTGCAT
+
F<FGFGGGGFGGAC<CECC@EE,@@FEECBEDFF9FEFGGGFGDEEGG9FFFGGGGGGFFGFDFGD7@FFEGGFFFGGF=D9FGCC7CCGGGGF:C@FCFGGGGGGDEG@EEGGGCFEGG>DBDFFGFFFFGCGFD:FGDGGGEEDFGGD*>1C*::BFG<@888CCFDFEED@:3<F?EFFGGG8:9+<CEC*:8C2CGEGE7<?FG=FC=F8EF76@G:C7<4*2*9C*?68**9=:DFD>DF6=)195CD@@?B6:F499<:F*-*)).)@)**03(-(,(,59
@M00689:251:000000000-CJTJ5:1:1101:8611:17210 1:N:0:9
CAGGATTAGATACCCTGGTAGTCCACGCCGTAAACGATGGGCACTAGGTGCTTGGGGGAGCGACCCCCTGGGTGCCGGCGCTAACGCATGAAGTGCCCCGCCTGGGGAGTACGGCCGCAAGGCTGAAACTCAAAGGAATTGACGGGGGCCCGCACAAGCGGTGGAGCATGTGGTTTAATTCGACGCAACGCGAAGAACCTTACCTAGGCTTGACATGCAGGAGCAAGCCGGCAGAAACGCCGGCCCCTCTTCGGAGTTCCTGCACAGGTGGTGCATGGCCGTCGCTGCAT
+
GGGGGGGGGGGGGGGGGGGGGGGGFGGGGGGGGGGGGGGGGGGGGGGGGGGGGGGGGGGGGGGGGGGGGGGGGGGGGGGGGGGGGGGGGGGGGGGGGGGGGGGGGFGGGGGGGGGGGGGGGGGGGGFGGGGGGGGGGGGGGGGGGGGGGGGGGGGGGGFGGGGEFGGGGGFGGFGGGGGGGGGDGGGGGGGGGGGGGGGGGGGGFGFGGFGDC@FFGFFFD<DGGGFGFGDFFFGGFFFDDGDGEF@:DFAFGFB>F:AFFFF04F@B6:81:4)*07:79,4>>BBFFF
@M00689:251:000000000-CJTJ5:1:1101:8616:17234 1:N:0:9
CAGGATTAGATACCCTGGTAGTCCACGCCGTAAACGATGGGCACTAGGTGCTTGGGGGAGCGACCCCCTGGCTGCCGGCGCTAACGCATGAAGTGCCCCGCCTGGGGAGTACGGCCGCAAGGCTGAAACTCAAAGGAATTGACGGGGGCCCGCACAAGCGGTGAAGCATGTGGTTTCATTGGAAGCAACGCGACAATCCTTACCTGGGCTTGACATGCAGGAGCAGGCCGGCAGAAACGCCTGCCCCTCTTCGGAGTTCCTGCACAGGTGGTGCATCGCCTCCGCTGCATCTGGT
+
FEFDGGGGGFFAFGGGGGGGGFGGGF,CFFGGFGGGGGGG,,CCF@F,CFCECF,C:CF+@CC@EF7+>DF,C,?<>C==CCE:,4+C@7FF,@,<?FC@@C7=E7:+>>>FG++>=++5+85>A,,@E,7FFC9,,3>:D@BF>:>*=7**=BF@+*2<*<**3;:C9+A9+;8C+<+3*3++0/2+022/7**/++0<A03+++2**07*9@+:CF?;*/*/C*:57D/).0/96?*1/*1*)0<0>))*975>B7A?A4.(9*83/((-(6)9*0(4,(((4810(6>A)..
@M00689:251:000000000-CJTJ5:1:1101:12287:17304 1:N:0:9
CAGGATTAGATACCCTGGTAGTCCATGCCGTAAACGGTGGGCGCTAGGTGTAGGGGTCTTCCACGGCCTCTGTGTCGTAGCTAACGCATTAAGCGCCCCGCCTGGGGAGTACGGCCGCAAGGCTAACACTCCAAGGAATTGACGGGGGCCCGCACCAGCGGCGGAGCCTGTGGATTAATTCGATGCAACGCGAAGAACCTTACCTGGGCTTGACATACACCAGATCGCTGCAGAGATGTATTTTCCCTTGTGGTTGGTGTACAGGTTTGCATGGCCGTCGCTGCTG
+
GGGGGGGGFGGGGGGGGGGFGGGGGGGG8FGGGGGGGGGGGGGGGGGGGGGGGGGD:CFGCFGFFG@:CGGGGGGGGGFGGAEFGD7+CFFGGGEDGGGGGG+DFG@+@FCF:EGGGG+>++A,>B,8BFBF<,8>=F=FFDECGDC<BEGGEGG7C87****=*CG*8C@:?FG7C+2AGC79F5C7@CEC=CCC?FCFFGFGGF*/:@G5>?EF*6=CFC<F0*2*0//76*97@?F**270@7*)1)-*/5F(41(7)*62??*6)).6))0/7739B?19,)
@M00689:251:000000000-CJTJ5:1:1101:12305:17308 1:N:0:9
CAGGATTAGATACCCTGGTAGTCCATGCCGTAAACGGTGGGCGCTAGGTGTAGGGGTCTTCCACGGCCTCTGTGTCGTAGCTAACGCATTAAGCGCCCCGCCTGGGGAGTACGGCCGCAAGGCTAAAACTCAAAGGAATTGACGGGGGCCCGCACAAGCGGCGGAGCATGTGGATTAATTCGATGCAACGCGAAGAACCTTACCTGGGCTTGACATACACCAGATCGCTGCAGAGATTTAGTTTCCCTTGTGGTTGGTGTACAGTTCTGCATGGCCGTCGCTGCAT
+
GCCGDGCGDAFGCDEEC@EEFFFGCFA@@@CBFGFGGGC:@FCCFCEGFFFDDF@EFFGGFD@FFD+@@FACF@FGGF<7DC?<CFGGEGGGGGGEGFECEEC<<7F?BFDGEEEE7+3@:DGF,DGFGDGAFCGFFFGF9FFGGDEGDG@8*:FFEFFE7CGEC5/::E:CCE?C9A:9?=+<+/@<C*/:CCE8?CFC??+<??75FCGGGC+:>F@DC37CFG5C8/9FFFC*8/0270>FF*=AF)5*/8FB>B<;>F94***.89<A454?E)(414,((:
@M00689:251:000000000-CJTJ5:1:1101:21989:17316 1:N:0:9
CAGGATTAGATACCCTGGTAGTCCATGCCGTAAACGGTGGGCGCTAGGTGTAGGGGTCTTCCACGGCCTCTGTGTCGTAGCTAACGCATTAAGCGCCCCGCCTGGGGAGTACGGCCGCAAGGCTAAAACTCAAAGGAATTGACGGGGGCCCGCACAAGCGGCGGAGCATGTGGATTAATTCGATGCAACGCGAAGAACCTTACCTGGGCTTGACATACACCAGATCGCTGCAGAGATGTAGTTTCCCTTGTGGTTGGTGTACAGGTGGTGCATGGCCGTCGCTGCAT
+
GGGGGGGGGGGGGGGGGGGGGGGGGGGGGGGGGGGGGGGGGGGGGGGGGGGGGGGGGGGGGGGGGGGGGGGGGGGGGGGGGGGGGGGGGGGGGGGGGGGGGGGGGGGGGGGGGGGGGGGGGGGGGGGGGGGGGGGGGGGGGGGGGGGGGGGGGGGGGGGGGGGGGGGGGGFGGDGGGGGGGGGGGGGGGGGGGGGGGGGFGGGGGGGGGGGGGGGGGFFGGG4FGGGGFGGFFFGGFFGFCFGGFFFFFF<FDFFF>:?FFFFFFFFFFFF?DFFFFF>F>FFF14>
@M00689:251:000000000-CJTJ5:1:1101:12293:17325 1:N:0:9
CAGGATTAGATACCCTGGTAGTCCATGCCGTAAACGGTGGGCGCTAGGTGTAGGGGTCTTCCACGGCCTCTGTGTCGTAGCTAACGCATTCAGCGCCCCGCCTGGGGAGTACGGCCGCAAGGCTAACACTCAAAGGAATTGACGGGGGCCCGCACAAGCGGCGGAGCATGTGGCTTAATTCGATGCAACGCGAAGAACCTTCCCTGGGCTTGACATACACCCAATCGCTGCAGAGATGTAGTTTCCCTTTTGGTTGGTGTACAGGTCTGCATGGCCTGCTCTGCATCTTTCTCTT
+
GGGFGGGGGGFGGGGGCFGGGGGGDFGFGGGGGGGCFEGGGGGGGEGFGGGGF9C7BFGGGFFFGEGGGGG<FFGF>F?GGG<FFEFCGG,CFF=FEGGDGGGGFFFEDGFGGGGGEGG@CFFD8B,BFFGG,F<FCAFEFCC+:CCE:>EEG8C:8CGG7F:C58C*CCC<+;*8A?FGGGFFFEGCE*CE55*;6CEGF+;FGE5=CFGG4?CDDF4CC3**2527@<D49*9*9*:7CFCC@@FF4)5FDFFB0:2FAFF2)=6A4>)6)07;*)4().)5)464-6)6><A
@M00689:251:000000000-CJTJ5:1:1101:22753:17420 1:N:0:9
CAGGATTAGATACCCTGGTAGTCCATGCCGTAAACGGTGGGCGCTAGGTGTAGGGGTCTTCCACGGCCTCTGTGTCGTAGCTAACGCATTAAGCGCCCCGCCTGGGGAGTACGACCGCAAGGCTAAAACTCAAAGGAATTGACGGGGGCCCGCACAAGCGGCGGAGCATGTGGATTAATTCGATGCAACGCGAAGAACCTTACCTGGGCTTGACATACACCAGATCGCTGCAGAGATGTAGTTTCCCTTGTGGTTGGTGTACAGGTGCTGCATGGCTGTCGCTGCAT
+
GGGGGGGGGGGGGFGGGGGGGGGGFGGGGGGEFFGFGGGGGGGGGGGGFGGGGGGGGGGGGGGGGGGGGGGGGGGGGGGGGGGGGGGGGGGGGGGGCFFGGGGGGGGGGGGGG+CFGGGEGGGGGGGGA8FGFGGGGGGGGGGGGGGGEGGGGGGGGGCFGGGGEGGGGG@FDFGE<CFCDGGFFGGGFEGGGGGGGF:8C<E@FGGGGGGGGGFGG?FFGCFD47CCFGGFFBCC6FF7:>7>F4?>FFFGGFFFF??:37<<:?FFFF?B4@F@@@<7:0209:2
@M00689:251:000000000-CJTJ5:1:1101:22755:17438 1:N:0:9
CAGGATTAGATACCCTGGTAGTCCATGCCGTAAACGGTGGGCGCTAGGTGTAGGGGTCTTCCACGGCCTCTGTGTCGTAGCTAACGCATTAAGCGCCCCGCCTGGGGAGTACGGCCGCAAGGCTAAAACTCAAAGGAATTGACGGGGGCCCGCACAAGCGGCGGAGCATGTGGATTAATTCGATGCAACGCGAAGAACCTTACCTGGGCTTGACATACACCAGATCGCTGCAGAGATGTAGTTTCCCTTGTGGTTGGTGTACAGGTGCTGCATGGCTGTCGCTGCAT
+
GGGGGGGGGGGGGGGGGGGGGGGGGGGGGGGGGGGGGGGGGGGGGGGGGGGGGGGGGGGGGGGGGGGGGGGGGGGGGGGGGGGFGGGGGGFGFGGGGGGGGGGGFGGGGGGGGGGGGGGGGGGGGGGGGGGGGGGGGGGGGGGGGGGGGGGGGGGGGGGGGGGGGGEGGGGGGFGGGGGGGGGGGGGFGGGGGGGGFGGGGGGGGGFGGGGGGGFGGFFGGCCFGGGGFGGFFFG4@FGGGGGGFFFFF@DGDFF?>?:FAFFAFFFBF<?FFFFFF>:)4?BBF:A
@M00689:251:000000000-CJTJ5:1:1101:25049:17456 1:N:0:9
CAGGATTAGATACCCTGGTAGTCCATGCCGTAAACGGTGGGCGCTAGGTGTAGGGGTCTTCCACGGCCTCTGTGTCGTAGCTAACGCATTAAGCGCCCCGCCTGGGGAGTACGGCCGCAAGGCTAAAACTCAAAGGAATTGACGGGGGCCCGCACAAGCGGCGGAGCATGTGGATTAATTCGATGCAACGCGAAGAACCTTACCTGGGCTTGACATACACCAGATCGCTGCAGAGATGTAGTTTCCCTTGTGGTTGGTGTACAGGTGCTGCATGGCCGTCGCTGCAT
+
GGGGGGGGGGGGGGGGGGGGGGGGGGGGGGGGGGGGGGGGGGGGGGGGGGGGGGGGGGGGGGGGGGGGGGGGGGGGGGGGGGGGGGGGGGGGGDGGFGGGGGGGGGGGGGGGGGGGGGGGGGGGGGGGGFGGGGGGG8DEGGGGGGGGGGGGGGGGGGGGGEGGGGGGGFCCFC6CFGGGGGGGGGGFEGGGEGGGGF**CFFGGGGG5CCEFGGGGFFGFGGFGFG3>DDF@=DC@=CFGGFF6@FAFF<FG5::><FFA?BBFF@?FA7:4?F)9B169><?90<
@M00689:251:000000000-CJTJ5:1:1101:16929:17464 1:N:0:9
CAGGATTAGATACCCTGGTAGTCCATGCCGTAAACGGTGGGTGCTAGGTGTAGGGGTCTTCCACGGCCTCTGTGTCGTAGCTAACGCATTAAGCGCCCCGCCTGGGGAGCACGGCCGCAAGTCTAAAACTCAAAGGAATTGACGGGGGCCCGCACAAGCGGCGGAGCATGTTGATTAATTCGACGCAACGCGAAGCACCTTACCTGGGCTTGATATACACCAGATCGCTGTAGAGATGTAGTTTCCTTTGTGGTTGGTGTACAGGTTCTGCATGGTCGTCGTTGCAT
+
GGGGGGGGGGGGGGG<FGGGGGGG9<FFGGGGGGGGCFGGD+6FFGGGGGGDGG7@FGD,C<<D,++@6CFG@99E@C9,:69<FG++8:?,6,+@F4C++7CFGF++4+:A++8@=F:C7?,,FED,FADGCDC8,33,,78=FF:<E7C:EGGC@F:*CC7CCEE<FG:,<+0+0+22:*+*88CCEEEC:EC*2*/2++0<<F*:*A4:<++*:696*7*1**2<)1**0=7:@F>GG**09=4>B*.>*.0(33()-9<A)10.?):ABF)/9)-40,(42)4
@M00689:251:000000000-CJTJ5:1:1101:16935:17480 1:N:0:9
CAGGATTAGATACCCTGGTAGTCCATGCCGTAAACGGTGGGCGCTAGGTGTAGGGGTCTTCCACGGCCTCTGTGTCGTAGCTAACGCATTAAGCGCCCCGCCTGGGGAGTACGGCCGCAAGGCTAAAACTCAAAGGAATTGACGGGGGCCCGCACAAGCGGCGGAGCATGTGGATTAATTCGATGCAACGCGAAGAACCTTACCTGGGCTTGACATACACCAGATCGCTGCAGAGATGTAGTTTCCCTTGTGGTTGGTGTACAGGTGCTGCATGGTCGTCGCTGCAT
+
GGGGGGGGGGGGGGGGGGGGGGGFGGGGGGGGGGGGGGFDGGGGGGGGGGGGGGGGGGGGGGGGGGGGGGGGGGGGGGGGGGGGGGGGGGGGGGGGGGGGGGGGGGGGGGGGGGGGDGFGGGGGGGGGGGGGGEGGEGGGGGGFGGGGGGGGGGGGGDGGEGGEGGGGGFFGGFGGGGGGGG:@FGFGGGGDGEGGGGGGGGGGGFGGFFGGGGGGGFFG<5CFFGFGF:DFF8CGBFGGGGGGFBFFFFAGDFFF>FFFFFFFFFFBFFFFF4>F?F>B7>6:>0A
@M00689:251:000000000-CJTJ5:1:1101:13632:17505 1:N:0:9
CAGGATTAGATACCCTGGTAGTCCATGCCGTAAACGGTGGGCGCTAGGTGTAGGGGTCTTCCACGGCCTCTGTGTCGTAGCTAACGCATTAAGCGCCCCGCCTGGGGAGTACGGCCGCAAGGCTAAAACTCAAAGGAATTGACGGGGGCCCGCACAAGCGGCGGAGCATGTGGATTAATTCGATGCAACGCGAAGAACCTTACCTGGGCTTGACATACACCAGACCGCTGCAGAGATGTAGTTTCCCTTGTGGTTGGTGTACAGGTGATGCATGGCCGTCGCTGCAT
+
GGGGGGGGGGGGGGGGGGGGGGGGGGGGGGGGGGGGGGGGGGGGGGGGGGGGGGGGGGGGGGGGGGGGGGGGGGGGGGGGGGGGGGGGGGGGGGGGGGGGGGGGGGGGGGGGGGGGGGGGGGGGGGGGGGGGGGGGGGGGGGGGGGGGGGGGGGGGGGGGGGGGEEGGGGGGGGGGGGGFGGGGGGGGGGGGGGCEGGGGGGGGGGGGGGGGGFFGGFFFGGGG*9EGFGGFFFGGFFGGGGGGFFFFFFFGGFFFFFFFFFAF8FFFFFFDAFFFFEBFFFFBF>)
@M00689:251:000000000-CJTJ5:1:1101:9193:17557 1:N:0:9
CAGGATTAGATACCCTGGTAGTCCATGCCGTAAACGGTGGGCGCTAGGTGTAGGGGTCTTCCACGGCCTCTGTGTCGTAGCTAACGCATTAAGCGCCCCGCCTGGGGAGTACGGCCGCAAGGCTAAAACTCAAAGGAATTGACGGGGGCCCGCACAAGCGGCGGAGCATGTGGATTAGTTCGATGCAACGCGAAGAACCTTACCTGCGCTTTACATATACCAGATCGCTGCAGAGCTGTAGTTTCCCTTGTGGTTGGTGTATAGGTGTTGTATGGCCGTCGCTGCAT
+
GEFDDGFE9FFGGFGGGGF9FFGFFFCFGEGGGGGCCGGGG8CFGCGGGGGGGGDDGGCDF<C9BFGGGGGFF@FG7F,,BECEFEGEGCFFAFEGGGG7FEGGGCFF+BEFCCEGGGGG7@FGGGGGFFCC<=E=FCGGCGFCEF3FCFGCEGGD@5CFFD@CC5CFGFG9F+<?@+<:D*;2<E@FC55=552*00/;<+<<7?**:=7**020:*1C70977D55@*56:67*/7::77CFF*9<*)6D:F>1080@)*)6*8*5B<()5*))9>1140401>)
@M00689:251:000000000-CJTJ5:1:1101:26982:17577 1:N:0:9
CAGGATTAGATACCCTGGTAGTCCATGCCGTAAACGGTGGGCGCTAGGTGTAGGGGTCTTCCACGGCCTCTGTGTCGTAGCTAACGCATTAAGCGCCCCGCCTGGGGAGTACGGCCGCAAGGCTAAAACTCAAAGGAATTGACGGGGGCCCGCACAAGCGGCGGAGCATGTGGATTAATTCGATGCAACGCGAAGAATCTTACCTGGGCTTGATATACACGAGATCGCTGCAGAGATGTCGTTTCCCTTGTGGTTGGTGTACAGGTGGTGCATGGGCGTCGCTGCAT
+
GCCFDGFGFCGFFCFFFFGGFGGGFEFGGGGEGFFE7FFGC,@CFGGD;CCCFG:6,6,CFCFFCGCF>6FGECEFCDGG?AFEFC7:F=95,,@FC7F+@F7FGFG:@FE<F=@FFG+>>7D8DFF9F8AFDDF8:><BAFFGGGGGG:C>CG*<8B7*C:4=8*::CF+3<F:<303+:*0++/<+CE===E5EC++:0A92AFC5**97F+?7CF46*/)/**:DF>CF?BCGB??*9CGFFFF<1?)73))(43?F7=<).*)(014).85)4>>-(,41(4)
@M00689:251:000000000-CJTJ5:1:1101:23440:17589 1:N:0:9
CAGGATTAGATACCCTGGTAGTCCATGCCGTAAACGGTGGGCGCTAGGTGTAGGGGTCTTCCACGGCCTCTGTGTCGTAGCTAACGCATTAAGCGCCCCGCCTGGGGAGTACGGCCGCAAGGCTAAAACTCAAAGGAATTGACGGGGGCCCGCACAAGCGGCGGAGCATGTGGATTAATTCGATGCAACGCGAAGAACCTTACCTGGGCTTGACATACACCAGATCGCTGCAGAGATGTAGTTTCCCTTGTGGTTGGTGTACAGGTGATGCATGGCTGTCGCTGCAT
+
GGGGGGGGGGGGGGGGGGGGGGGGGGGGGGGGGGGGGGGGGGGGGGGGGGGGGGEGGGGGGGGGGGGGGGGGGGGGGGGGGGGGGGGGGGGGGG@FGGGGGGGGGGGGGGGGGGGGCGGGGGGGGGGGGGGGGGGGGGGFGGGGGGGGGGGGGGGCFGGG>FEGGGGGGGGGFA:CCCFGGGF7EGGGGGGGGGGGGGGGGGGGGGGGGGGDGGGGFFFGGGDGGGGGFCDF?@GG4?FGGGGG=FF<?FBGG>F?F1?FFFAA<FF<BA>AFF>FFFFFB0::90<
@M00689:251:000000000-CJTJ5:1:1101:26988:17595 1:N:0:9
CAGGATTAGATACCCTGGTAGTCCATGCCGTAAACGGTGGGCGCTAGGTGTAGGGGTCTTCCACGGCCTCTGTGTCGTAGCTAACGCATTAAGCGCCCCGCCTGGGGAGTACGGCCGCAAGGCTAAAACTCAAAGGAATTGACGGGGGCCCGCACAAGCGGCGGAGCATGTGGATTAATTCGATGCAACGCGAAGAACCTTACCTGGGCTTGACCTACACCAGATCGCTGCAGAGATGTAGTTTCCCTTGTGGTTGGTGTACAGGTGGTGCATGGTCGTCGCTGCAT
+
GGGGGGGGGGGGGGGGGGGGGGGGGGGGGGGGGGGGGGGGGGGGGGGGFGGGGGGGGGGGGGGGGGGGGGGGGGGGGGGGGGGFGG7CCFFGGDFGGEGEBGGGGGGGGGGDGFGGGGGGGGGGGGGGGGGGGGGGGGGGGFGGGGGGGGGGGGGGFGGGGGGGGEEGGGGGGGG7CCFGGFGGGGFCGGGGGGGDGGGGGGGGGGGGGGGGGC+:C?FCFGCCFFGGFGGFF4DFFFFFGGGGFFFABF<FGFF?9<FFFFF<FFF?E:AFFFFF6B96;FF?FBA
@M00689:251:000000000-CJTJ5:1:1101:28258:17663 1:N:0:9
CAGGATTAGATACCCTGGTAGTCCATGCCGTAAACGGTTGGCGCTAGGTGTAGGGGTCTTCCACGGCCTCTGTGTCGTAGCTAAAGCATTAAGCGCCCCGCCTGGGGAGTACGGCCGCAAGGCTAAAACTCAAAGGAATTGACGGGGGCCCGCACAAGCGGCGGAGCATGTGGATTAATTCGATGCAACGCGAAGAACCTTACCTGGGCTTGACATACACCAGATCGCTGCAGAGATGTAGTTTCCCTTGTGGTTGGTGTACAAGTGTTGCATGGCCGTCGCTGCATCCGTCT
+
G@<FDGDG<<FGAFDCD@G<<CFFFF@A6:BFGGDG7FF:@C+@F@@F@F;EEF:FCFGAFF<FC7@C@F<EFGGFE<<DGGGE9E?EFGGCE9FFCFFGGGDECFGFGC<FGD@>BEECC7FGG=,<FGFFFD,=FGG<FDGE+BE*BFDCE7EG88:EFE8@8?>FGFCFF?<FGGCGG=FGFGGGGGEG575AFFCCFFGGGFF55CF*9@E>FFFCGCCCC**95CG:F4DF=F::C*>74B@A=F<<3)<:;?FF206<F@7:B147:455)0,36>::2(-)((-(.
@M00689:251:000000000-CJTJ5:1:1101:24294:17697 1:N:0:9
CAGGATTAGATACCCTGGTAGTCCATGCCGTAAACGGTGGGCGCTAGGTGTAGGGGTCTTCCACGGCCTCTGTGTCGTAGCTAACGCATTAAGCGCCCCGCCTGGGGAGTACGGCCGCAAGGCTAAAACTCAAAGGAATTGACGGGGGCCCGCACAAGCGGCGGAGCATGTGGATTAATTCGATGCAACGCGAAGAACCTTACCTGGGCTTGACATACACCAGATCGCTGCAGAGATGTAGTTTCCCTTGTGGTTGGTGTACAGGTGTTGCATGGTTGTCGCTGCAT
+
GGGGGGGGGGGGGGGFGGGGGFGGCFGGGGGGGGGGGGGGDGGGGGGGFGGEGGDE@EGGGGGGGGGGGGGGGGGGGGGGGGGGGGGGGGGGGGGG=FGGGGGGGGGGGGGGGGGGGGDGDGGGGGGGGGGGFGFGGGGGGGGGGGGGGGGGGGGGGGGGGCEGGGDGGGFGGFGGGGGGGGGGGGGGGEGGCEGGGGGGGGGGGGGGGGGDFFCFGFFDGGGGGGCGFGGF?FGC6FFFGGGGFFFFF@FGGFFF02:FBFFBFFFFFBB?FFFF=<?<B<BFFFB
@M00689:251:000000000-CJTJ5:1:1101:3835:17732 1:N:0:9
CAGGATTAGATACCCTGGTAGTCCATGCCGTAAACGGTGGGCGCTAGGTGTAGGGGTCTTCCACGGCCTCTGTGTCGTAGCTAACGCATTAAGCGCCCCGCCTGGGGAGTACGGCCGCAAGGCTAAAAATCAAAGGAATTGACGGGGGCCCGCACAAGCGGCGGAGCATGGGGATGAATTCGATGCAAAGCGAAGAACCTTACCTGGGCTAGACATACACAAGATCGCTGCAGAGAGGTAGGTTCCATTGTGTTGGGTGTACGAGTGCTGCATGGCCGGCGCTGCATCTGTCTCG
+
F<E@FFFFEGGGCFFGGGGFCFGGFFEFFGGE;EGEGGG7FGGCCEECFFGCFGGGGD8<EEEGGG+@7FF@FGGGGGG@7EFCEFGGG7,CFGGG+@CGDG7?<@48FF8FF@FGGGGGG<D,BBC=,=FDF<FFBD=<DF9>C:@C7CCGCC7FF:CF>FEGC*2;+30;*2**23<<*/2CFC+0A6C577*8+;/0+33<+2::***29@9:C?FG6C7**01>)/9@?F**)0262*:7=4*.06-:*)).--(746((0).-*),5)0))/8((43(-(.)6)-:92).
@M00689:251:000000000-CJTJ5:1:1101:3816:17732 1:N:0:9
CAGGATTAGATACCCTGGTAGTCCATGCCGTAAACGGTGGGCGCTAGGTGTAGGGGTCTTCCACGGCCTCTGTGTCGTAGCTAACGCATTAAGCGCCCCGCCTGGGGAGTACGGCCGCAAGGCTAAAACTCAAAGGAATTGACGGGGGCCCGCAAAAGCGGCGGAGCATGTGGATTAATTCGAGGCAACGCGAAGAACCTTACCTGGGCTTGACATACAACAGATCGCTGAAGAGAGGTAGTTTCCATTGGGGTTGGTGTACAGGTGCTGCATGGCCGTCGCTGAATCGGGCG
+
GGGGGGGGGGGGGFFGGGGGGGFGGGGGGGGGGGGGGGGGGGG7FEGFCFEGGFGGCC<FGGCCFGEGCFGGFFCFFFGGFGGGGFCF7FCFGEFEFGE@++=BDFDEGCEEFE@FF@EFGG73BACCF<DFF=FDF=,:@C9BBEDDC*>>CE:<CFEGGCCEGE*C9C0<EF6<@C7ACCF*:*CC*:C=C=EGF8/;C<8+2<CF5**:<8E7C*9*0*29**2159)1/*9<3>*7D*2748*)*9)9C))4;(4)4*4:@0<4*638997)08,43((3()).(-(-2
@M00689:251:000000000-CJTJ5:1:1101:15108:17752 1:N:0:9
CAGGATTAGATACCCTGGTAGTCCATGCCGTAAACGGTGGGCGCTAGGTGTAGGGGTCTTCCACGGCCTCTGTGTCGTAGCTAACGCATTAAGCGCCCCGCCTGGGGAGTACGGCCGCAAGGCTAAAACTCAAAGGAATTGACGGGGGCCCGCACAAGCGGCGGAGCATGTGGATTAATTCGATGCAACGCGAAGAACCTTACCTGAGCTCGACATACACCAGATTGCTGCAGAGATGTAGTGTCCCTTGTGGTTGGTGTACAGGTGCTGCATGGTCGTCGCTGCAT
+
GGGGGGGGGGGGFFGGGGGGGGGGGGGGGGGGGGGGGGGGGGGGGGGGGGGGGGGGGGFGGGGGGGGGGGGGGGGGGFGGGGGGGGGGGGGGFGFGGGGGGGGGGGGGGGGGEGGGGGGGGGGGFGGGGGGGGGGGGGGGGGGGGGGGGGGGGDEGGGGGGGGGGGGGGGFGGFDDEGGGFGGCFGGGGCGGGEGGGGGGGGGGFGGGG<<EGGCDGFFGGGFG=FFGFFFFFFGGFFFGGG*?F7FA?):FC>FFBFFFFFFAFF??FFFFFF>=FDF?FB?B97A
@M00689:251:000000000-CJTJ5:1:1101:6084:17785 1:N:0:9
CAGGATTAGATACCCTGGTAGTCCATGCCGTAAACGGTGGGCGCTAGGTGTAGGGGTCTTCCACGGCCTCTGTGTCGTAGCTAACGCATTAAGCGCCCCGCCTGGGGAGTACGGCCGCAAGGCTAAAACTCAAAGGAATTGACGGGGGCCCGCACAAGCGGCGGAGCATGTGGATTAATTCGATGCAACGCGAAGAACCTTACCTGGGCTTGACATACACCAGATCGCTGCAGAGATGTAGTTTCCCTTGTGGTTGGTGTACAGGTGCTGCATGGCCGTCGCTGCAT
+
GGGGGGGGGGGGGGGGGGGGGGGGGFGGFGGGGGGGGGGGGGGEGEEFGGGGGGGGG7<FEGGFGGG7FGGGGGGGGGGGGGGGGGGGGGGGGGGGGG>FGEGGGGGGGGGFGGGFGGG+FFGGGGGFG@<FFGGGGG@FGCFGGGGFCB:>EEGGGGFGGGE7=5/;CG@FE:CC9<CCFG+<?CGGFGEEEEEECCC>CGG6EGG*/CGGGGFGGFFCCCCFC9C<F3396=*299D:CGGGFFF<FF>4C>FB9(,7<BAB?B67=AFBFFF:653990212:4
@M00689:251:000000000-CJTJ5:1:1101:13479:17807 1:N:0:9
CAGGATTAGATACCCTGGTAGTCCATGCCGTAAACGGTGGGCGCTAGGTGTAGGGGTCTTCCACGGCCTCTGTGTCGTAGCTAACGCATTAAGCGCCCCGCCTGGGGAGTACGGCCGCAAGGCTAAAACTCAAAGGAATTGACGGGGGCCCGCACAAGCGGCGGAGCATGTGGATTAATTCGATGCAACGCGAAGAACCTTACCTGGGCTTGACATACACCAGATCGCTGCAGGGATGTAGTTTCCCTTGTGGTTGGTGTACAGGTGGTGCATGGTCGTCGCTGCAT
+
GGGGGGGGGGGGGGGGGGGGGGGGGGGGGGGGGGGGGGGGGGGGGGGGGGGGGGGGGGGGGGGGGGGGGGGGGGGGGGGGGGGGGGGGGDGGGGGGGEGGGGGGGGGGGGGGGGGGGGGGGGGGGGGGGGGGGGGGGGGGGGGGGGGGGGGGG@GGGGGGGGGGGGGGFGFGFFFGGGGGGGGGGGGGGGGGGGGGFGGGCFGGGEGGCFGGGGGGFFFGGGFGFGGGFGGFFFGCFFGGGGGGFFFB?FF:DF:?FB:)4@<AF?F?.24:<FF98>;<BFF?B22
@M00689:251:000000000-CJTJ5:1:1101:18581:17838 1:N:0:9
CAGGATTAGATACCCTGGTAGTCCACGCCCTAAACGATGTCTACTAGTTGTCGGGTCTTAATTGACTTGGTAACGCAGCTAACGCGTGAAGTAGACCGCCTGGGGAGTACGGTCGCAAGATTAAAACTCAAAGGAATTGACGGGGGCCCGCACAAGCGGCGGAGCATGTGGAATAATTCGATGAAACGCGAAGAACCTTACCTGGGCTTGACATACACCAGATTGCTGCAGAGATGTAGTGTCCCTTGTGGTTGGTGTACAGGTGCTGCATGGTCGTCGCTGCAT
+
GGGGGGGGGGGGGGGGGGGGGGGGGGGGGGGGGGGGGGGC<CFGGCFDGGGEGGC<6E@EFFAF9F9@<FC@<,8@@G:EFFGGC=+8?FFGFFCAGFEB=FGFGGGFGECE<F:>>FECD9EFFEFF5FFEFC<=B<=BAFGGE@C+CFGG7::FFEGDDGE888CF>CEC,?:CBCE=+9@+>CGGGE*CCEG6AFFFGC7@5=C6*1>+7<CCD:FCGCG7CFCFFF7=F.0:@=FGC>:F?B@<@F<D7:>1(:A65BF<66?A?(6<<??>D)23(((54
@M00689:251:000000000-CJTJ5:1:1101:11797:17862 1:N:0:9
CAGGATTAGATACCCTGGTAGTCCATGCCGTAAACGGTGGGCGCTAGGTGTAGGGGTCTTCCACGGCCTCTGTGTCGTAGCTAACGCATTAAGCGCCCCGCCTGGGGAGTACGGCCGCAAGGCTAAAACTCAAAGGAATTGACGGGGGCCCGCACAAGCGGCGGAGCATGTGGATTAATTCGATGCAACGCGAAGAACCTTACCTGGGCTTGACATACACCAGATCGCTGCAGAGATGTAGTTTCCCTTGTGGTTGGTTTACAGGTGATGCATGGTCGTCGCTGCAT
+
GGGGGGGGGGFGGGGGGGGGGGGGGGGGGGGGGGGGDGGGGGGGGGGGGGGGGGGGGGGGGGGGGDGGGGGGGGGGFGGGGGGGGGGGGGGGGGGGGGGGGGGGGGFGGGGGGGGGGGGGGGFGGFGDGGGGEFAFGGGGGGGCEGGGGGGGG>FGGFFFEGGGGGGFGGGGGFGFGGFGGFGD7CGGGGGGGGECCCFFG?+AC?C=CGGEGGFGF66CGGFGGGEDF5DFFBC46=FGD>CCFFFAF45*7;<<9((7:74?@F447<<AD?F*9)4(-9<?63)
@M00689:251:000000000-CJTJ5:1:1101:5491:17936 1:N:0:9
CAGGATTAGATACCCTGGTAGTCCATGCCGTAAACGGTGGGCGCTAGGTGTAGGGGTCTTCCACGGCCTCTGTGTCGTAGCTAACGCATTAAGCGCCCCGCCTGGGGAGTACGGCCGCAAGGCTAAAACTCAAAGGAATTGACGGGGGCCCGCACAAGCGGCGGAGCATGTGGATTAATTCGATGCAACGCGAAGAACCTTACCTGGGCTTGACATACACCAGATCGCTGCAGAGATGTAGTTTCCCTTGTGGTTGGTGTACAGGTGTTGCATGGCTGTCGCTGCATCTGTCG
+
GGGGGGGGGGGGGFGGGEEGGGGGEFGFGGEEGGGGGGGGGGGGGGGGFGGGGGGGGGFGG<FGCGGGDGGGGGFFGGGGGGGFFGGGDGGGGGGGCFDGGGGFGGGGGEGGGGGGGGGGGGG?FEFCECFGFFFGDDG8CGGGGGGGGGGEGGDEGGFGGGGGGGC@CFFGC+0+<C:CF@FFFECEFGCEEGEGFC@CGGGGGC75585EGGG7CFFG5CCDGCFG)*)0)15DFF7>:>FG*7?<FF<FGF>BBF?77946)1<7:?AFA4FFFEF2((((424<<)))(
@M00689:251:000000000-CJTJ5:1:1101:19151:17965 1:N:0:9
CAGGATTAGATACCCTGGTAGTCCATGCCGTAAACGGTGGGCGCTAGGTGTAGGGGTCTTCCACGGCCTCTGTGTCGTAGCTAACGCATTAAGCGCCCCGCCTGGGGAGTACGGCCGCAAGGCTAAAACTCAAAGGAATTGACGGGGGCCCGCACAAGCGGCGGAGCATGTGGATTAATTCGATGCAACGCGAAGAACCTTACCTGGGCTTGACATACACCAGATCGCTGCAGAGATGTAGTTTCCCTTGTGGTTGGTGTACAGGTGTTGCATGGTTGTCGCTGCAT
+
GGGGGGGGGGGGGGGGGGGGGGGGGGFFGGGGGGGGGGGGGGGGGGGGGGGGGGGGGGGGGGGGGGGGGGGGGGGGGGGGGGGGGGGGGGGGGGGGGGGGGGGGGGGGGGGGGGGGGGGGGGGGGGGGGGGGGGGGGGGGGGGGGGGGGGGDGCGGGGGGEGGGGGGGGGGGGGFFFFGGGGGGGGGGGGGGGGGGGGCFGGGGGGFGGGGGGGGGGFFGGGGGGGGGFDG4F6CGFFG=7:CFFFFFFFFGGFFFFBFFFFFF?FFFFFF?FFFFFFFA<1?BFFF
@M00689:251:000000000-CJTJ5:1:1101:25158:18001 1:N:0:9
CAGGATTAGATACCCTGGTAGTCCATGCCGTAAACGGTGGGCGCTAGGTGTAGGGGTCTTCCACGGCCTCTGTGTCGTATCTAACGCATTAATCGCCCCGCCTGGGGAGTACGGCCGCAAGGCTAAAACTCAAAGGAATAGACGGGGGCCCGCACAAGCGGCGGAGCATGGGGAATAATTCGATGCCACGCGAAGAACCTTACCCGGGCTTGATATATACCAGATCGCTGCAGAGGTTTCGTTTACCTTGTGGTTGGTGTACAGGTGTTGTATGGCTGTCGCTGCATCTGTTT
+
GGGGGFGGGGFGGGGGFGGGFGGGGDFGG@FGGGGGDFF+@DBFGCG<FGG<FGG+BC<F,6,,B++C@EF,<,<E6:,,B?<?FG7@C:<,,CFFGCF:++=DGCE++BF94++@@B8@++A=FF,,C=AGFC<E,3,,7>=FGDCEE7>>C8*=EFC:F<7C?C5<FE>C5**0++<9**03+*++<>**:E=;80**0:+<+25**/9*9+2:**90:DF4**/9797))*7*0)2*1<5*)9*66@)0955214:7<=>9)7))7,()./))))(),(-(37)-64)).
@M00689:251:000000000-CJTJ5:1:1101:25170:18013 1:N:0:9
CAGGATTAGATACCCTGGTAGTCCATGCCGTAAACGGTGGGCGCTAGGTGTAGGGGTCTTCCACGGCCTCTGTGTCGTAGCTAACGCATTAAGCGCCCCGCCTGGGGAGTACGGCCGCAAGGCTAAAACTCAAAGGAATTGACGGGGGCCCGCACAAGCGGCGGAGCATGTGGATTAATTCGATGCAACGCGAAGAACCTTACCTGGGCTTGACATACACCAGATCGCTGCAGAGATGTAGTTTCCCTTGTGGTTGGTGTACAGGTGATGCATGGCCGTCGCTGCAT
+
GGGGGGGAFGGGGGGGGGGGGFGGGGGGGGGGGGGGGGGGGGGGGGGGGGGGGGGGGGGGGGGGGGGGGGGGGGGGGGGGGGGGGGGGGGGGGGGGGGGGGGGGGGGGGGGGGGGGGGGGGGGGGGGGGGGGGGGGGGGGGGGGGGGGGGGGGGGGGFGGGGGGGGGGGGFGGGGGGGGGGGGGGGGGGGGGEGGGGFGGGG?FGGGGGGGGGGGGGFFGDFGGGFCDFGGFF9FFFFC>DFGFFFFFBFAGGFFBBBFFFFFFFFFFFD<ABFFF?D>BF;BFFFF
@M00689:251:000000000-CJTJ5:1:1101:24230:18037 1:N:0:9
CAGGATTAGATACCCTGGTAGTCCATGCCGTAAACGGTGGGCGCTAGGTGTAGGGGTCTTCCACGGCCTCTGTGTCGTAGCTAACGCATTAAGCGCCCCGCCTGGGGAGTACGGCCGCAAGGCTAAAACTCAAAGGAATTGACGGGGGCCCGCACAAGCGGCGGAGCATGTGGATTAATTCGATGCAACGCGAAGAACCTTACCTGGGCTTGACATACACCAGATCGCTGCAGAGATGTAGTTTCCCTTGTGGTTGGTGTACAGGTGATGCATGGCTGTCGCTGCAT
+
GFGGGGGGGGGGGEGGGGEGGGGGGFDGGGGGCGGEGGFGGGGGGGGGGGGGGFFCGGGFGGGGGGGGGFGFGGGGCDEGGFGGGDGEGGGGGGGGGGGGGCGGFGEEGGGGGGGG@GGGGGGGFGGGGGGGGGEECFGGGGGGCDFGGGGGGEGGGGGDFGGGGGGGGGGGF7@FGFCFC=CCFEGCFCGGG7CCFGGGGGGFGF55CFFGCGDFF@FGFGGFGGEGFD34?=FGFFG=FCGGFFFA@56*>@7?F6?FAF:>FF?2=>>A<F>FF:?FFFBBF?-
@M00689:251:000000000-CJTJ5:1:1101:19515:18048 1:N:0:9
CAGGATTAGATACCCTGGTAGTCCATGCCGTAAACGGTGGGCGCTAGGTGTAGGGGTCTTCCACGGCCTCTGTGTCGTAGCTAACGCATTAAGCGCCCCGCCTGGGGAGTACGGCCGCAAGGCTAAAACTCAAAGGAATTGACGGGGGCCCGCACAAGCGGCGGAGCATGTGGATTAATTCGATGCAACGCGAAGAACCTTACCTGGGCTTGACATACACCAGATCGCTGCAGAGATGTAGTTTCCCTTGTGGTTGGTGTACAGGTGATGCATGGCCGTCGCTGCAT
+
GGGGGGGGGGGGGGGGGGGGGGGGGGGGGGGGGGGGGGGGGGGGGGGGGGGGGGGGGGGGGGGGGGGGGGGGGGGGGGGGGGGGGGGGGGGGGGGGFGGGGGGGGGGGGGGGGGGGGGGGGGGGGGGGGGGGGGGGGGGGGGGGGGGGGGGGGGGGGGGGGGGGGGGGGGGGGGGGGGGGGGGGGGGGGGGGGGGGGGGGGGGGGGGGGGGGGGGGGFFCGGGGGFGDFGGF4@F4@FGCFGGGFBFFFFFGGFF?B:BFFFFFFFFFFFFFFF:47>107116>FF
@M00689:251:000000000-CJTJ5:1:1101:16463:18072 1:N:0:9
CAGGATTAGATACCCTGGTAGTCCTAGCCCTAAACGATGATTGCTTGGTGTAGCAGGTACCCAATCCTGCTGTGCCGCAGCTAACGCGATAAGCAATCCGCCTGGGGAGTACGGTCGCAAGGCTGAAACTCAAAGGAATTGACGGGGGCCCGCACAAGCGGCGGAGCATGTGGATTAATTCGATGCAACGCGAAGAACCTTACCTGGGCTTGACATACACCAGATCGCTGCAGAGATGTAGTTTCCCTTGTGGTTGGTGTACAGGTGTTGCATGGCCGTCGCTGCAT
+
GGGGGGGGGGGGGGGGGGGGGGGGGGGGGGGGGGGGGGGGGGGGGGGGGGGGGGGGGGGGGGGGGGGGGGGGGGGGGGGGGGGGGGGGGGGGGGGGGGGGGGGGGGGGGGGGGGGGGGGGGGGGGGGGGGGGGGGGGGGGGGGGGGGGGGGGGGGGGGGGGGEGGGGGGGGGGGFFGGFGGGGGGGGGGGGGGGGGGGGGGGGGGGGGGCFEGGGGGFFG9CGGGGGGFGGFFFGGFFGGGGGGFFFFFFFGGF>BB<?FF=AAFFFBFF>?FFFF:DB9B9BFFFA
@M00689:251:000000000-CJTJ5:1:1101:10412:18109 1:N:0:9
CAGGATTAGATACCCTGGTAGTCCATGCCGTAAACGGTGGGCGCTAGGTGTAGGGGTCTTCCACGGCCTCTGTGTCGTAGCTAACGCATTAAGCGCCCCGCCTGGGGAGTACGGCCGCAAGGCTAAAACTCAAAGGAATTGACGGGGGCCCGCACAAGCGGCGGAGCATGTGGATTAATTCGATGCAACGCGAAGAACCTTACCTGGGCTTGACATACACCAGATCGCTGCAGAGATGTAGTTTCCCTTGTGGTTGGTGTACAGGTGCTGCATGGTTGTCGCTGCAT
+
GGGGGGGGGGGGGGGGGGGGGGGGGGGFGGGGGGGGGGGGGGGGGGGGGGGGGGGGGGGGGGGGGGGGGGGGGGGGGGGGGGGGGGGGGGGGGGGGEGGGGGGGGGGGGGGGGGGGGGGGGGGDGGGGGGGGGGG8FGGGFGGGGGGGGGGDGGCFE57FGGGGGGGGGGGGFCF+<@FG=EGFGGGCFCCCCECEC@FGGFGF7CFDGGCDFFFDFFFFGFC7F4EGFGG?6BFD??GCCGGGF?FF?:)9CFFFFFFFFFFF?7@:FABBAFFFF32<<?0?9BB
@M00689:251:000000000-CJTJ5:1:1101:6833:18116 1:N:0:9
CAGGATTAGATACCCTGGTAGTCCATGCCGTAAACGGTGGGCGCTAGGTGTAGGGGTCTTCCACGGCCTCTGTGTCGTAGCTAACGCATTAAGCGCCCCGCCTGGGGAGTACGGCCGCAAGGCTAAAACTCAAAGGAATTGACGGGGGCCCGCACAAGCGGCGGAGCATGTGGATTAATTCGATGCAACGCGAAGAACCTTACCTGGGCTTGACATACACCAGATCGCTGCAGAGCTGTAGTTTCCCTTGTGGTTGGTGTACAGGTGGTGCATGGCGTCGCTGCAT
+
GFGGGGFCE@FFGGGGGGGGGFFFGGEFGFGGGGGGGGGGGGGGGGGGGGGCGGC:FGGGGGFFFGGGGGGGFGGGGG<FGGFGGGGDFGFFFGDCFEGGGEGCFCDD+CFGGGFGGGGGG+FGDFFCGGGFFFCFGFFF9CGE7FFEGGGGGCGGC5F77C8CEEGGGGGGGFD?FGGGG@7CCGDFGEEG5*:>EFGFGGECEF5CCG4=7EFG7F4F4/**9DE<@3<?)6C**);*0:CFFFFFFFAGDFF008:F<7)<)96(0--)665;D>23(82>:2
@M00689:251:000000000-CJTJ5:1:1101:10399:18121 1:N:0:9
CAGGATTAGATACCCTGGTAGTCCATGCCGTAAACGTTGGGAGCTAGGTGTCGGGGTATTCCACGTTCTCTGTGTGGTAGCTACCGCATTAATCGCCCCGCCTGGGGAGTACGGCCGCAGGTTTAAAACTCAAAGGATTTGACGGGGTCCCGCCAAAGCGTCGGAGAAGGGGGTTTAATTGAATGCACCGCGAGAAACCTTACCTGGGCTTGCAATACTCCACATCGCTGCAGATATGTATTTTCCCTTGTGGTTCGTGTACCATTGCTGCATGGTTGTCGCTGCTTCAGTTT
+
FD<FDFFGGFGGFGEGFDFEEEFGEEFEEFCCFGEG,C@,+,,8CCE8C@E,,@CG@:,,,6,9,9,,9,9,CF,6,:,,66C<,7+:BBF,,69,BF7+8+4F@D:4+84,B:F+==F++,,5B<F?,>=FF9?,>5C<,,88FFG+@:>++8+5,,,>**4:8**2,,*4<<B1B+5<++>+++5+3***2**B0CCF+++3++25*0>**+<**0***00**0:*)*)))****102**209694?).9D))--3,)2822*/*)19,()*.1*)4)2-(-()).))-).
@M00689:251:000000000-CJTJ5:1:1101:24837:18170 1:N:0:9
CAGGATTAGATACCCTGGTAGTCCATGCCGTAAACGGTGGGCGCTAGGTGTAGGGGTCTTCCACGGCCTCTGTGTCGTAGCTAACGCATTAAGCGCCCCGCCTGGGGAGTACGGCCGCAAGGCTAAAACTCAAAGGAATTGACGGGGGCCCGCACAAGCGGCGGAGCATGTGGATTAATTCGATGCAACGCGAAGAACCTTACCTGGGCTTGACATACACCAGATCGCTGCAGAGATGTAGTTTCCCTTGTGGTTGGTGTACAGGTGATGCATGGCTGTCGCTGCAT
+
GGGGGGGGGGGGGGGGGGGGGGGGGGGGGGGGGGGGGGGGGGGGGGGGGGGGGGGGGGGGGGGGGGGGGGGGGGGGGGGGGGGGGGGGGGGGGGGGGGGGGGGGGGGGGGGGGGGGGGG:FGGFGGGGGGGG,CFFGGGGGGGGGGGDGGGGGCGGGGGGGGGGGGG5CFFGGGGGGGGGG=FGFGGGGGGGGGGGGGGGGGGFGGGGGGGGGGGGGFFGGFGGGGFGFGGFFFG4@FGGFFGGFFFD4?AGDFFFB:?FFFAFFFFFFFBFBFFFF@77:???>?F
@M00689:251:000000000-CJTJ5:1:1101:20450:18175 1:N:0:9
CAGGATTAGATACCCTGGTAGTCCATGCCGTAAACGGTGGGCGCTAGGTGTAGGGGTCTTCCACGGCCTCTGTGTCGTAGCTAACGCATTAAGCGCCCCGCCTGGGGAGTACGGCCGCAAGGCTAAAACTCAAAGGAATTGACGGGGGCCCGCACAAGCGGCGGAGCATGTGGATTAATTCGATGCAACGCGAAGAACCTTACCTGGGCTTGACATACACCAGATCGCTGCAGAGATGTAGTTTCCCTTGTGGTTGGTGTACAGGTGGTGCATGGCCGTCGCTGCAT
+
GGGGGGGFGGGGGGGGGGGGGGGGGGGGGGGGGGGGGGGGGGGGGGGGGGGGGGGGGGGGGGGGGGGGGGGGGGGGGGGGGGGGGGGGGGGGGGGGGGGGGGGFGGGGGGGGGGGGGGGGGGGGGGGGGGGGGGGGGGGGGGGGGGGGGGGGG8FCF>FEGGGGGGGGGGGGGGGGGGGGGGGGGGGGGGGDG7EGGGGGGGGGGGCFGGGGGGGG=?FGF3>F=FGGFGGF?FFDFFGCFDDGFFFFFFAFGFFFF6:FFFBFFFF?EFF?AFFFFFF>962?>FB
@M00689:251:000000000-CJTJ5:1:1101:10619:18217 1:N:0:9
CAGGATTAGATACCCTGGTAGTCCATGCCGTAAACGGTGGGCGCTAGGTGTAGGGGTCTTCCACGGCCTCTGTGTCGTAGCTAACGCATTAAGCGCCCCGCCTGGGGAGTACGGCCGCAAGGCTAAAACTCAAAGGAATTGACGGGGGCCCGCACAAGCGGCGGAGCATGTGGATTAATTCGATGCAACGCGAAGAACCTTACCTGGGCTTGACATACACCAGATCGCTGCAGAGATGTAGTTTCCCTTGTGGTTGGTGTACAGGTGATGCATGGCCGTCGCTGCAT
+
GGGGGGGGGGGGGGGGGGGGGGFGGGGGGGGGGGGGGGGGGGGGGGGGGGGGGGGGGGGGGGGGGGGGGGGGGGGGGGGGGGGGGGGGGGGGGGGGGGGGGGGGGGGGGGGGGGGGGGGGGGGGGGGGGGGGGGGGGGGGGGAFCGGGGGGGGGDGGFFGGGGGDGGGGFCFGGFCFGGFGGGGGCFFFGDEGGGGGGGGGGGGGGGGGGGDGGGGGFFGGCCDDGGGFGD@?*C48FFCF>:CFFFFFFAGDFF:>:?FAFFFFFFA4427>FFFFFFFF>04>BA
@M00689:251:000000000-CJTJ5:1:1101:12139:18229 1:N:0:9
CAGGATTAGATACCCTGGTAGTCCATGCCGTAAACGGTGGGCGCTAGGTGTAGGGGTCTTCCACGGCCTCTGTGTCGTAGCTAACGCATTAAGCGCCCCGCCTGGGGAGTACGGCCGCAAGGCTAAAACTCAAAGGAATTGACGGGGGCCCGCACAAGCGGCGGAGCATGTGGATTAATTCGATGCAACGCGAAGAACCTTACCTGGGCTTGACATACACCAGATCGCTGCAGAGATGTAGTTTCCCTTGTGGTTGGTGTACAGGTGCTGCATGGCCGTCGCTGCAT
+
GGGGGGGEGGGGGGGGGGGGGGGFGGGGGGGGGGGGGGGGGGGGGGGGGGGGGGGGGGGGGGGGGGGGGGGGGGGGGGGGGGGGGGGGGGGGGGGGGGGGGGGGGGGGGGGGGGGGGGGFGGGGGGGGGGGGGGGGGGGGFGGGGGGDGGGGGGGGGGGGGGGGGGGGGGGGGGGGGGGGGGGGGGGGGGGGGGEGGGGGGGGGGGGGGGGDFC+:FFFGGGFFGGGGFDGFFFG5@FGFGGFFFFFFFFAGGFFBBFBFBFFDFF?>F9?BFFFF?DFFFFFBB?B
@M00689:251:000000000-CJTJ5:1:1101:8403:18261 1:N:0:9
CAGGATTAGATACCCTGGTAGTCCATGCCGTAAACGGTGGGCGCTAGGTGTAGGGGTCTTCCACGGCCTCTGTGTCGTAGCTAACGCATTAAGCGCCCCGCCTGGGGAGTACGGCCGCAAGGCTAAAACTCAAAGGAATTGACGGGGGCCCGCACAAGCGGCGGAGCATGTGGATTAATTCGATGCAACGCGAAGAAACTTACCTGGGCTTGACATACACCAGATGGCTGCAGAGATGTAGTGTCCATTGTGGTTGGTGGAAAGGTGGTGCATGGTCGTCGCTGCAGCTGGCC
+
GGGGGGGGGGGGGEFGGGGGGGEFFFFGGEEGGGFGEGGGGFE@FGGGFFGFFGED:FFGDAFDEGGGDGEGFGGGEFGGCCEGGFGEEFGGGGGGGEGGGGGGGGGGGGFFFCCCFFDFGGB@DDGGGGCGGFGGGF@FFGAEEGGGEEEEEGFGGCCFGG*:?C>C6@<CFGCFFFGCGGGGF8CFFC=ECE*2<*;<CCF6<01:787EG+<CFF?F47<46*+*8>CFFFG44?7**:7>@8*.**.:<0763-()-*58>9?:>?4:.*7=8541761:((.40.(((
@M00689:251:000000000-CJTJ5:1:1101:8422:18263 1:N:0:9
CAGGATTAGATACCCTGGTAGTCCATGCCGTAAACGGTGGGCGCTAGGTGTAGGGGTCTTCCACGGCCTCTGTGTCGTAGCTAACGCATTAAGCGCCCCGCCTGGGGAGTACGGCCGCAAGGCTAAAACTCAAAGGAATTGACGGGGGCCCGCACAAGCAGCGGAGCATGTGGATTAATTCGATGCAACGCGCAGAACCTTACCTGGGCTTGACATACACCAGATTGCTGCAGAGATGTAGTGTCCCTTGTGGTTGGTGTACAGGTGGTGCATGGTCGTCTCTGCAT
+
GGGGGGGGGGGGGFGGGGGGGGGGGGEGGGGGGGGEFGGGGGGGGGGGGGFGGGGD,CCEGCGGGGGGGGGGGGFGGFGGGGGGGGGGDEFFFGGGGGGGGGGGGGG7+BFFFGGGEGGGGGFGGGFGGGGGGCCEDFGFFGGGGG@EC*C*>EGGGFG,3=CCE*BCFGFEGG+?BEF++=EC?EGGGGG**2:EGFFGGGGGG7*:CCC=FD?CFFFG*/>C4CC*77C7)****/02***2966<F56*1>>:18<FBF927?F?509:AF4//820(.4),4-
@M00689:251:000000000-CJTJ5:1:1101:21275:18334 1:N:0:9
CAGGATTAGATACCCTGGTAGTCCATGCTGTAAACGGTGGGCGCTAGGTGTAGGGGCCTGTTATGGGTTTCTGTGTCGTAGCTAACGCATTAAGCGCCCCGCCTGGGGAGTACGGCCGCAAGGCTAAAACTCAAAGGAATTGACGGGGGCCCGCACAAGCGGCGGAGCATGTGGATTAATTCGATGCAACGCGAAGAACATTAACTGGGCTTGACATACACCAGATTGCTGCAGAGATGTAGTGTCCATTGTGGTTGGTGTACAGGTGATGCATGGTTGTCGATGCAA
+
GGGGGGGGGGFEFEEGEFFGGGGFF9F@EGAEDACFFEFGGGEGGGGGAFFGGGGGG7FF<FGGGGGEFDAFGGGGCF7FGGF<AFCFGC,EFGGGF:FE:@CC=F@EGGGFEGDC++@@CFGGFFFFFGFGGCFGGGGGGGCFFEFG7351>E@CCGGGEE**?EECEFG,>>E++<C@>+;@FFC?FGECECGGGFC*09E7ACFDGF47>@FFCFFF90C<C472?7C6:7**09:*2?77=6=)*1.20788:9(.4?9A?F??F<AAA78>B*809<(3<?F)
@M00689:251:000000000-CJTJ5:1:1101:7648:18398 1:N:0:9
CAGGATTAGATACCCTGGTAGTCCATGCCGTAAACGGTGGGCGCTAGGTGTAGGGGTCTTCCACGGCCTCTGTGTCGTAGCTAACGCATTAAGCGCCCCGCCTGGGGAGTACGGCCGCAAGGCTAAAACTCAAAGGAATTGACGGGGGCCCGCACAAGCGGCGGAGCATGTGGATTAATTCGATGCAACGCGAAGAACCTTACCTGGGCTTGACATACACCAGATAGCTGCAGAGATGTAGTTTCCCTTGTGGTTGGTGTACAGGTGGTGCATGGTCGTCGCTGCAT
+
GGGGGGGGGGGGGFGGGGGGFFFGGGGGGGGGGGGGGGGGGFGGGGGGFEGGGGGGBEGGGGGGFDGGGGGGGGGGGGGGGGGGGGGGGGGGGGGGGGGEGGGGGGEGGGGGGGEGGGGGGGGGGGGGGGGGGGGGGGGGF9FGGGGGGGGGGGGCFF7FEGGGGGEFFG?EGGGGGGGGGGGFGGGGGEGECC5CC@C6FFGGGG=FGGGG40<FG@FGCCCFD*<*/?FF49>C=?>CCF>GFF?A?FAF<@>?B01>BFBFFFF:5:4:<FFBF@6?69449>F
@M00689:251:000000000-CJTJ5:1:1101:22303:18445 1:N:0:9
CAGGATTAGATACCCTGGTAGTCCATGCCGTAAACGGTGGGCGCTAGGTGTAGGGGTCTTCCACGGCCTCTGTGTCGTAGCTAACGCATTAAGCGCCCCGCCTGGGGAGTACGGCCGCAAGGCTAAAACTCAAAGGAATTGACGGGGGCCCGCACAAGCGGCGGAGCATGTGGATTAATTCGATGCAACGCGAAGAACCTTACCTGGGCTTGACATACACCAGATCGCTGCAGAGATGTAGTTTCCCTTGTGGTTGGTGTACAGGTGATGCATGGTCGTCGCTGCAT
+
GGGGGGGGGGGGGGGGGGGGGGGGGGGGGGGGGGGGGGGGGGGGGGGGGGGGGGGGGGGGGGGGGGGGGGGGGGGGGGGGGGGGGGGGGGGGGGGGGGGGGGGGGGGGGGGGGGGGGGGGGGGGGGGGGGGGGGGGGGGGGGGGGGGGGGGGGGGGGGGGGGGGGGGGGGGGGGGGGGFGGGGGGGGGGGGGGGGGGGGGGGGGGGGGGGGGGGGFGFFGGGGGGGGGFGGFF?GFFFFGGGGGFFFBFFFGGFFFFFFFFFAFFFFFFFAFFFFFFEB<>>?B>F<
@M00689:251:000000000-CJTJ5:1:1101:22088:18449 1:N:0:9
CAGGATTAGATACCCTGGTAGTCCATGCCGTAAACGGTGGGCGCTAGGTGTAGGGGTCTTCCACGGCCTCTGTGTCGTAGCTAACGCATTAAGCGCCCCGCCTGGGGAGTACGGCCGCAAGGCTAAAACTCAAAGGAATTGACGGGGGCCCGCACAAGCGGCGGAGCATGTGGATTAATTCGATGCAACGCGAAGAACCTTACCTGGGCTTGACATACACCAGATCGCTGCAGAGATGTAGTTTCCCTTGTGGTTGGTGTACAGGTGCTGCATGGCCGTCGCTGCAT
+
GGGGGGGGGGGGGGGGGGGGGGGGGGGFFGGGGGGGGGGGGFFGGGGGFFFFGGGGGGGGGGFGEGGGGGGGGGGGGFGGGGGGGGGGGCFGGGGG7FGGGGGGGGEGGGGGGGGGGGGGGGGGGGGGGGGGGGGGGGGGGGGGGGGGGGGGGGGGGGGGGGGGGGGGGGGFG:C:FGGFGGG7CEFFFGGGGGCGFFGGG?FGGGGGGGGGGGGGGFFG<CFCCGGGFC3@F77FFFDFGFGGF6@DFFAGDFFFF<BFAB<9?F@79ABB<FF>FB>6(38:6?<
@M00689:251:000000000-CJTJ5:1:1101:27692:18462 1:N:0:9
CAGGATTAGATACCCTGGTAGTCCATGCCGTAAACGGTGGGCGCTAGGTGTAGGGGTCTTCCACGGCCTCTGTGTCGTAGCTAACGCATTAAGCGCCCCGCCTGGGGAGTACGGCCGCAAGGCTAAAACTCAAAGGAATTGACGGGGGCCCGCACAAGCGGCGGAGCATGTGGACTAATTCGATGCAACGCGAAGAACCCTACCTGGGCTTGACATACACCAGATCGCTGCAGAGATGTAGTTTTCCTTGTGGTTGGTGTACAGGTGATGCATGGCCGTCGCTGCAT
+
FGGGGGGGGGGGGGGGGGGGGGG9F@FGGGGGGGGGGGDFGG@FGGGGGGGFGGC76,C99EGCCFD@F@CC@EGGCFFFG<CFG:>+8F,CCFCFGGGCCF:?FGGCCF<,8FCFF:+@CFC,>BFF937,BF<=@F=FFA>>FGGGEGGDC8F*CF<*CF*CE:/10CEFFA+<2A+<:/<3<80<:5=7*::8E*;*;*;C0<FGGGGGGF+:FF?G5>FF47/9)17/7479/7:*;CGF*9F<*/.CC5.,(,(089>AFFF2@><BFFFFFFFFF>(4;BF
@M00689:251:000000000-CJTJ5:1:1101:27676:18470 1:N:0:9
CAGGATTAGATACCCTGGTAGTCCATGCCGTAAACGGTGGGCGCTAGGTGTAGGGGTCTTCCACGGCCTCTGTGTCGTAGCTAACGCATTAAGCGCCCCGCCTGGGGAGTACGGCCGCAAGGCTAAAACTCAAAGGAATTGACGGGGGCCCGCACAAGCGGCGGAGCATGTGGATTAATTCGATGCAACGCGAAGAACCTTACCTGTGCTTGACATACACCAGATCACTGCAGAGATGTAGTTTCCCTTGTGGTTGGTGTACAGTTGTTGCATGGCCGTCGCTTCAT
+
GGC6FFFGGGGGGGGGFDFG<FFGFF9FFEFEFGGGCG<@E@7FFFE@ECFFFF:@F:69C<<F,:@FFGGGFEEFGGF,,AC<EC:=7FAC,C:FEFF@+@F+F<C7>CFF7+@CE:BF++AFFFGGG,=F<=,,3,D=<9BF@77CCFE*CE<FFGF7CCEG=:5CG79+02<F?:+0?2<<CEG?GC55E5:;<8;F?FCGG7+<0+;+C8C:CFF9C57CC6+29?=7:**>*9?C7C>CF*7-/).*97>:03:@26)<*19)).649*75@FFFF61(,-)
@M00689:251:000000000-CJTJ5:1:1101:10304:18501 1:N:0:9
CAGGATTAGATACCCTGGTAGTCCATGCCGTAAACGGTGGGCGCTAGGTGTAGGGGTCTTCCACGGCCTCTGTGTCGTAGTTAACGCATTAAGCGCCCCGCCTGGGGAGTACGGCCGCAAGGCTAAAACTCAAAGGAATTGACGGGGGCCCGCACAAGCGGCGGAGCATGTGGATTAATTCGATGCAACGCGAAGAACCTTACCTGGGCTTGACATACACCAGATCGCTGCAGAGATGTAGTTTCCCTTGTGGTTGGTGTACAGGTGTTGCATGGCTGTCGCTGCAT
+
GFGGGGGEGFGGGGGGGGGGGGGGGGGGFFGEGGGGGGGGGGGGGGGGGGGGGGGGGGGGGGGGGGEGGGGGGGGGGGGGEGGGGGGGGEGGGGGGGGGGGGGGGGGGGGGGDGGGGGGGGGGGGDFFGGGGGGGGFGGGGGG@FGGGEGGGGGGGGGGG>E:EEGGGGGGGG7:FDGFCFCCC9EG7CEGEEGGGF>C@:CCFFGGG5E5C48<DC=?F<*>CGGGDFGDFFFDC4BF=CFGCFFFFF)5DDFFF9::FFFDA4?6>3(6)6B)07>3812:BF0)
@M00689:251:000000000-CJTJ5:1:1101:14405:18527 1:N:0:9
CAGGATTAGATACCCTGGTAGTCCATGCCGTAAACGGTGGGCGCTAGGTGTAGGGGTCTTCCACGGCCTCTGTGTCGTAGCTAACGCATTAAGCGCCCCGCCTGGGGAGTACGGCCGCAAGGCTAAAACTCAAAGGAATTGACGGGGGCCCGCACAAGCGGCGGAGCATGTGGATTAATTCGATGCAACGCGAAGAACCTTACCTGGGCTTGACATACACCAGATCGCTGCAGAGATGTAGTTTCCCTTGTGGTTGGTGTACAGGTGATGCATGGTCGTCGCTGCAT
+
GGGGGGGGGGGGGGGGGGGGGGGGGGGGGGGGGGGGGGGGGGGGGGGGGGGGGGGGGGGGGGGGGGGGGGGGGGGGGGGGGGGGGGGGGGGGGGGGGGGGGGGGGGGGGGGGGGGGGGGGGGGGGGGGGGGGGGGGGGGGGGGGGGGGGGGGGGGGGGGGGGGGEGGGGGGGGGGGGCEGGGGGGGGGGGGCCEGEGGGGGGGGGGGGGGGGGGGGGFFGGGGGGGGGFDGFFFGG?FG=FGGGFFFFFFFGDFFF9??FAFF9FFF>FFFA>FFFFFFFFFFFF:>
@M00689:251:000000000-CJTJ5:1:1101:27778:18547 1:N:0:9
CAGGATTAGATACCCTGGTAGTCCATGCCGTAAACGGTGGGCGCTAGGTGTAGGGGTCTTCCACGGCCTCTGTGTCGTAGCTAACGCTTTAAGCGCCCCGCCTGGGGAGTACGGCCGCAAGGCTAAAACTCAAAGGAATTGACGGGGGCCCGCACAAGCGGCGGAGCATGTGGATTAATTCGATGCAACGCGAAGAACCTTACCTGGGCTTGACATACACCAGATCGCTGCAGAGATGTAGTTTCCCTTGTGGTTGGTGTACAGGTGTTGCATGGCTGTCGCTGCAT
+
GGGGGGGGGGGGGGGGGGGGGGGGGGGGGGGGGGGGGGGDGFGGFGGGGGGGFGGGGGGGGFGGGDGEEGGGFGGGGGGGGGGGGGGGGGGGGGGGCGGGGGGGGGGGGGGGGGGGGGGGGGGGGGGGGGGGGGGGGGGGGGGGGGGGGGGGGGGGGGGGGGGGGGGGGGFGGACCFGGGGGGGGGGGGGGGGGGGGGGGGGGGGGGGGGGGGGGFFFF7FGGGFGEC>DDFFFGD*7*2:2CG4=FAFFFDD4>BFFF5<44AFBFBBB244?FFFD?>?:BF>BB
@M00689:251:000000000-CJTJ5:1:1101:25720:18598 1:N:0:9
CAGGATTAGATACCCTGGTAGTCCATGCTGTAAACGGTTGGCGCTAGGTGTAGGGGTCTTCCACGGCCTCTGTGTCGTAGCTAACGCATTAAGCGCCCCGCCTGGGGAGTACGGCCGCAAGGCTAAAACTCAAAGGAATTGACGGGGGCCCGCACAAGCGGCGGAGCATGTGGATTAATTCGATGCAACGCGAAGAACCTTACCTGGGCTTGACATACACCAGATCGCTGTAGAGATGTAGTTTCCCTTGTGGTTGGTGTACAGGTGCTGCATGGCTGTCGCTGCATTTGCTCTT
+
F@CDFFFGCEFGCEFGGFGCFGGFDE@D,CEEGGGGEF,@+,@CFGGFGGEFEGCDB@FGGGFF@+@F:CEEGGGG:CEGG9FFF@EGGGGGC9@FGGDFG@FFGGGGEFFGGGGCFDGG@FEGFE?DD<FFFDGGCFGDFGGDGEGCCGGGEECCEGGF@FEC=EGFGFFGGF6CCCCFF5?CEE9+A7=E=CEE?FFF:CEDF?*>F=4:FGGGF**9<5/>*<C<F**9=?F>*6*:7*::6?F2F).255;:441<2@94?*/,*),(-95F))4)4?B(006)-.))).)
@M00689:251:000000000-CJTJ5:1:1101:12782:18650 1:N:0:9
CAGGATTAGATACCCTGGTAGTCCATGCCGTAAACGGTGGGCGCTAGGTGTAGGGGTCTTCCACGGCCTCTGTGTCGTAGCTAACGCATTAAGCGCCCCGCCTGGGGAGTACGGCCGCAAGGCTAAAACTCAAAGGAATTGACGGGGGCCCGCACAAGCGGCGGAGCATGTGGATTAATTCGATGCAACGCGAAGAACCTTACCTGGGCTTGACATACACCAGATCGCTGCAGAGATGTAGTTTCCCTTGTGGTTGGTGTACAGGTGATGCATGGCCGTCGCTGCAT
+
GGGGGGGGGGGGGGGGGGGGGGGFGGGGGGGGGGGGGGGGGGGGGGGGGGGGGFGGGGGGGGGGGGGGGGGGGGGGGGGGGGGGGGGGGGGGGGGGGGGGGGGGGGGGGGGGGGGGGGGGGGGGGGGGGGGGGGGGFGGGGGGGGGGGGEGGGGGGGGGGGGGGGGGGGFEGGGGDFGDGGGFGGGGGDGGGGGGGGGGFGGGGGGGGGGGGGGFDFFFGGGCFF<FG@GGFFFGGFF>FG7CFFFFFFFFGC7F<>F<FBFABFFFA?<BDA?FFF>999>?BFF2
@M00689:251:000000000-CJTJ5:1:1101:11087:18668 1:N:0:9
CAGGATTAGATACCCTGGTAGTCCATGCCGTAAACGGTGGGCGCTAGGTGTAGGGGTCTTCCACGGCCTCTGTGTCGTAGCTAACGCATTAAGCGCCCCGCCTGGGGAGTACGGCCGCAAGGCTAAAACTCAAAGGAATTGACGGGGGCCCGCACAAGCGGCGGAGCATGTGGATTAATTCGATGCAACGCGAAGAACCTTACCTGGGCTTGACATACACCAGATCGCTGCAGAGATGTAGTTTCCCTTGTGGTTGGTGTACAGGTGCTGCATGGCCGTCGCTGCAT
+
GFGGGGGGGGGGGGGGGGGGGGGGGGGGGGGEFGGGGGGGGGGGGGGGGGGGGGGGCGGGGGGGGGGGGGGGGGGGGGGFGGGGGGGGGGGGGGGGGGGGGGGGGGGGGGFFGGGFGGGGGGGGGGGGGGGGGGGGGGGFFGGGGGGGGGGGGGGGGGGGGGGGGGGFGGFGFFG@FCGGGGGFGGGGGGGGGGGGGGGGGGGGGGFFGGGGGGF7>?FGGF*/*9FDF:DF@FGCBF7C7CFGFFFBFF<FDFFFFFFFFF9:?F9:4<23<?@)9>;>21:?0>A
@M00689:251:000000000-CJTJ5:1:1101:13084:18685 1:N:0:9
CAGGATTAGATACCCTGGTAGTCCATGCCGTAAACGGTGGGCGCTAGGTGTAGGGGTCTTCCACGGCCTCTGTGTCGTAGCTAACGCATTAAGCGCCCCGCCTGGGGAGTACGGCCGCAAGGCTAAAACTCAAAGGAATTGACGGGGGCCCGCACAAGCGGCGGAGCATGTGGATTAATTCGATGCAACGCGAAGAACCTTACCTGGGCTTGACATACACCAGATCGCTGCAGAGATGTAGTTTCCCTTGTGGTTGGTGTACAGGTGTTGCATGGCTGTCGCTGCAT
+
GGGGGGGGGGGGGGGGGGGGGGGGGGGGGGGGGGGGGGGGGFFGGGGGGGGGGGGGGGGGGGGGGGGGGGGGGGGGGGGGFGGGGGGGGGGGGGGGGGGGGGGGGGGGGGGGGGGGGGGGGGGGGGGGGGGGGGGGGGFGGGGGDGGGCEGGGGGCEFGGGGGGGEGGGGGGGEGFGGGGGGGGGGGGFEC=EEGGGGGGGGGGCGGGGGGGGGGGGFFFDGDGFGGGFGDFFFFCFFGGGCFGFFFFFF9F<>F6;?FFBFDFFF:3@?B?4F8@FB33<?B0;:D
@M00689:251:000000000-CJTJ5:1:1101:24609:18686 1:N:0:9
CAGGATTAGATACCCTGGTAGTCCATGCCGTAAACGGTGGGCGCTAGGTGTAGGGGTCTTCCACGGCCTCTGTGTCGTAGCTAACGCATTAAGCGCCCCGCCTGGGGAGTACGGCCGCAAGGCTAAAACTCAAAGGAATTGACGGGGGCCCGCACAAGCGGCGGAGCATGTGGATTAATTCGATGCGACGCGAAGAACCTTACCTGGGCTTGACATACACCAGATCGCTGCAGAGATGTAGTTTCCCTTGTGGTTGGTGTACAGGTGATGCATGGCCGTCGCTGCAT
+
GGGGGGGGGGGGGFGGGGGGGGGGGFGGGGGGGGGGGGGGGGGGGGGGGGGGGGGGGGGGGGGGGGGGGGGGGGGGGGGGGGGGGGGGGGFGGGGGGGGFGGGGGGGGGGGGGGGGGGGGGGGGGGGG9<EGGGGGGGGGGGGGGGGGGGGGGCGDGGGGGGGGGGGGGGGGGGGGGGGGGGGGGGGGDGECEGGGGGGGGGFGGGGGGGGGGGGGFFFGGGGGFGGGFGGFFFFGFFGFFGGGFFFFFFBGD.>?>B?>AFFFFFFAFFFFFF@5@:9;>>6?FFB
@M00689:251:000000000-CJTJ5:1:1101:26092:18692 1:N:0:9
CAGGATTAGATACCCTGGTAGTCCATGCCGTAAACGGTGGGCGCTAGGTGTAGGGGTCTTCCACGGCCTCTGTGTCGTAGCTAACGCATTAAGCGCCCCGCCTGGGGAGTACGGCCGCAAGGCTAAAACTCAAAGGAATTGACGGGGGCCCGCACAAGCGGCGGAGCATGTGGATTGATTCGATGCAACGCGAAGAACCTTACCTGGGCCTGACATACACCAGATCGCTGCAGAGATGTAGTTTCCCTTGTGGTTGGTGTACAGGTGATGCATGGTCGTCGCTGCAT
+
GGGGGGGGGGGGGGGGGGGGGGGGGGFGGGGGGGGGGGGGGGGGGGGFGGGGGGGGGGGGGGGGGGGEGGGGGGGGGGGGGGGGGDGGGGGGGGGGGGGGGGGGGFGGGGGGGGGCGGGGGGGFDDGGGGGGGGGGGGGGGGGGGGEGGEGGGGGGGGGGGGGGDEGGGGGGGGGGCFFGGD7EFGGGGGGGGGEGGFGGGGFGGEGGGGGGF@GGGFFGFFGGGGGGFDG@FFGC?FGGGGGGFFFDF:>FGFF028?FFFFB4=)6@A52AFFFFFFFBFFFFFF
@M00689:251:000000000-CJTJ5:1:1101:4073:18707 1:N:0:9
CAGGATTAGATACCCTGGTAGTCCACGCCCTAAACGATGTCAACTAGTTGTCGGGTCTTAACGGGCTTGGTAACGCAGCTAACGCGTGAAGTTGACCGCCTGGGGAGTACGGTCGCAAGATTAAAACTCAAAGGAATTGACGGGGACCCGCACAAGCGGTGGATTATGTGGATTAATTCGATGCAACGCGAAAAACCTTACCTACCCTTGACATGTACCGAAGCCCGCCGAGAGGTGGGCGTGCCCGAAAGGGAACGGGAACACAGGTGAGGCAAGGCGGTCGCTGCATCTGGC
+
GGGGGGGGGGGFGGGGGGGFGGGGGFGGGGGGGGGGGGGFGFGGGGGGGGFGGGGFBFC9FFGEC:EFEGDFGFFDFGGGGGFBFGGGD@FFGGGEFCDG7?FFDBBBAFGG@CFCG@=E<<FGFG,BFGGF<BFFAFFAFEGDEGCEEFECGGGGGEG<FGGG?FFFGFG9,>9F;D>CC>;CFG:E*4=EGGG>C?;;+CBFCG=CFDGFG7FGFFFCGGGDF7CDEC5>DDDCFFC5C5<755.7:@9G<)7(,4(56)4:FF:4?4(4(5)7@)(4((-22242).46-)
@M00689:251:000000000-CJTJ5:1:1101:6257:18728 1:N:0:9
CAGGATTAGATACCCTGGTAGTCCATGCCGTAAACGGTGGGCGCTAGGTGTAGGGGTCTTCCACGGCCTCTGTGTCGTAGCTAACGCATTAAGCGCCCCGCCTGGGGAGTACGGCCGCAAGGCTAAAACTCAAAGGAATTGACGGGGGCCCGCACAAGCGGCGGAGCATGTGGATTAATTCGATGCAACGCGAAGAAACTTACCTGGGCCTGACATACACTAGATCGCTGCAGAGATGTAGTTTCCCTTGAGGTTGGTGTACAGGTGTTGAATGGTCGTCGCTGCAT
+
G<,DDFEGC@FGCEEFE<F@AF<F@FCC<@CFGGFGCGF7::@@FDGGAFF6CFCEFE8FFGGG@E@CF<FFFEFGD<CBD,ECEFCCFG,?EG7:>FF:+C?BFFGD@FFCG:@FGGC7FGG@,B>3,:C<<>A,=FD<,D=>>FDC7F8B>**=C,<7F=8E=/*;+<<@E+0<?7<F*:+0A1+3+:*:5*CE0**3++03AF*5***:*C9CC*/C*06:**2C)*9FF**9B?C7:*:F889-0.)*9)<26:3>A6295=FAFF26)8?64)4(401(-8A
@M00689:251:000000000-CJTJ5:1:1101:3971:18729 1:N:0:9
CAGGATTAGATACCCTGGTAGTCCATGCCGTAAACGGTGGGCGCTAGGTGTAGGGGTCTTCCACGGCCTCTGTGTCGTAGCTAACGCATTAAGCGCCCCGCCTGGGGAGTACGGCCGCAAGGCTAAAACTCAAAGGAATTGACGGGGGCCCGCACAAGCGGCGGAGCATGTGGATTAATTCGATGCAAAGCGAAGAACCTGACCTGGGCTTGACATACAACAGATGGCTGCAGGGATGGAGTTTCCCTTGTGGTGGGTGTACAGGTGCGGCAGGGTGGGCGCTGCAT
+
GGGGGGGGGGGGFFGGGGGGGGGGFFFGGGGGGGGGGGGEGGGGFEGGFGGGGGGDGGGEFGGGGGGGGGGGGGGGGGC@FGGEFGGGGFGGGFGGCGGGGGGGGGGGGGGGGGGGGGGGGGGGGFGFFCFFFGGGGGGGG9FCGGCC:>8>*=CGEGFCD:CECECG+<+<<C<+<C<+::<+<*<@+<*:C5/;C*/**2<C7>FGF**:D8F7:7?*97CF:*3*)1/99))*.8*7>0*2=**)*7)970)42(3)516<F*90)4(3(7>70<(,4914(,)
@M00689:251:000000000-CJTJ5:1:1101:6268:18744 1:N:0:9
CAGGATTAGATACCCTGGTAGTCCATGCCGTAAACGGTGGGCGCTAGGTGTAGGGGTCTTCCACGGCCTCTGTGTCGTAGCTAACGCATTAAGCGCCCCGCCTGGGGAGTACGGCCGCAAGGCTAAAACTCAAAGGAATTGACGGGGGCCCGCACAAGCGGCGGAGCATGGGGATTAATTCGATGCAACGCGAAGAACCTTACCTGGGCTTGACATACACCAGATCGCTGCAGAGATGTAGTTTCCCTTGTGGTTGGTGTACAGGTGTGGCATGGTCGTAGCTGCAT
+
GGGGGGGCFCFFGGGGGGGGGG<EEFFFFFGGFGGGGGGGGGGGGGGGGGGFGGGGGGGGGGGCEDGGGGGGGGGEDFFGGFGGFGGGGGGGGFGGDGGDEFGGFFGCGGGGGGDEGGGGGGGFGCFG9<FGGFGDFF@B@FGGGGGGGG78**=F:EFCGCBEEGGGGG6CE8C@@C<7CFE77CF?+:C=EE5*<CFCDFGGGCFGGFFCFF?7C@?F477CCGGC@CDFF=GD6?FFF7CFFFF<6).*/7),4?:@>16<4/<<)2:7BFF@*83(,35<:(6
@M00689:251:000000000-CJTJ5:1:1101:22656:18746 1:N:0:9
CAGGATTAGATACCCTGGTAGTCCATGCCGTAAACGGTGGGCGCTAGGTGTAGGGGTCTTCCACGGCCTCTGTGTCGTAGCTAACGCATTAAGCGCCCCGCCTGGGGAGTACGGCCGCAAGGCTAAAACTCAAAGGAATTGACGGGGGCCCGCACAAGCGGCGGAGCATGTGGATTAATTCGATGCAACGCGAAGAACCTTACCTGGGCTTGACATACACCAGATCGCTGCAGAGATGTAGTTTCCCTTGTGGTTGGTGTACAGGTGGTGCATGGTTGTCGCTGCAT
+
GGGGGGGGGGGGGGGGGGGGGGGGGGGGGGGGGGGGGGGGGGGGGGGGGGGGGGGGGGGGGGGGGGGGGGGGGGGGGGGGGGGGGGGGGGGGGGGGGGGGGGGGGGGGGGGGGGGGGGGGGGGGGFGGGGGGGGGGGGGGGGGDFGGGGGGGGGGGGGGGGGGGGG>FGGGGGFEGGGGGGGGGGGGGGEGGGEGGFGGGGGGGG?FGGGGGGF7:7?FGFFGGGCFGFGGFF9C*9FFDCCFGFF=DFFA6D@>0;??F58<:FFFFFF9:>FFFFFFFBB?F>B)
@M00689:251:000000000-CJTJ5:1:1101:18773:18770 1:N:0:9
CAGGATTAGATACCCTGGTAGTCCATGCCGTAAACGGTGGGCGCTAGGTGTAGGGGTCTTCCACGGCCTCTGTGTCGTAGCTAACGCATTAAGCGCCCCGCCTGGGGAGTACGGCCGCAAGGCTAAAACTCAAAGGAATTGACGGGGGCCCGCACAAGCGGCGGAGCATGTGGATTAATTCGATGCAACGCGAAGAACCTTACCTGGGCTTGACATACACCAGATCGCTGCAGAGATGTAGTTTCCCTTGTGGTTGGTGTACAGGTGCTGCATGGCCGTCGCTGCAT
+
GGGGGGGGGGGGGGGGGGGGGGGGGGGGGGGGGFGGGGGGGGGGGGGGFGGGGGGGFGFGGGGGGGGGGGGGGGGGGGGGGGGGGGGGGGGGGGGGFGGGGGGGGGGGGEGGGGGEGGGGGGGGGGGGGGGGGGGGGGGEDEGEGGGGGDGGGGGGGGGGGGEGGGGGGGCFGGCCFFGFGGGGGEFFGGGGGGGGGDCGFEFAFFGGCFGEGGGGFFFGCCFCCCFGFGGFFFGF@FFGCCGGFFFB?FAGGFFFBB?@AFD>FFFFFFFFFFFFFE6>>0<<9?A
@M00689:251:000000000-CJTJ5:1:1101:18606:18804 1:N:0:9
CAGGATTAGATACCCTGGTAGTCCATGCCGTAAACGGTGGGCGCTAGGTGTAGGGGTCTTCCACGGCCTCTGTGTCGTAGCTAACGCATTAAGCGCCCCGCCTGGGGAGTACGGCCGCAAGGCTAAAACTCAAAGGAATTGACGGGGGCCCGCACAAGCGGCGGAGCATGTGGATTAATTCGATGCAACGCGAAGAACCTTACCTGGGCTTGGCATACACCAGATCGCTGCAGAGATGTAGTTTCCCTTGTGGTTGGTGTACAGGTGCTGCATGGCTGTCGCTGCAT
+
GGGGFGGGGGGGGGGGGGGGGGGGGGGGGGGGGGGGGGGGGGGGGGGGGGGGGGGGGGGGGGGGGGGGGGGGGGGGGGGGGGGGGGGGGGGGGGGGGGGGGGGGGGGGGGGGGGGGDFGGGGGGGGGGGGGGGGGGGGGGGGGGGGGGGGGGGGGGGGEGGGGGGGGGGGGFGGFCFGGGGGGFGGFGGGDGGGGGGFFGCFGGGGGGGGGGGGFGGFFGGFFGFGGG>DGFFFGFFFGFGGGGF*9AFFAGGFF<><FFBFBFFFF?FFFFFFFFFEFFBB:<>BA
@M00689:251:000000000-CJTJ5:1:1101:14971:18828 1:N:0:9
CAGGATTAGATACCCTGGTAGTCCATGCCGTAAACGGTGGGCGCTAGGTGTAGGGGTCTTCCACGGCCTCTGTGTCGTAGCTAACGCATTAAGCGCCCCGCCTGGGGAGTACGGCCGCAAGGCTAAAACTCAAAGGAATTGACGGGGGCCCGCACAAGCGGCGGAGCATGTGGATTAATTCGATGCAACGCGAAGAACCTTACCTGGGCTTGACATACACCAGATCGCTGCAGAGATGTAGTTTCCCTTGTGGTTGGTGTACAGGTGATGCATGGTTGTCGCTGCAT
+
GGGGGGGGGGGGGGGGGGGGGGGGFGGFFGGGGFFGGGGGGGGGGGGGEGGGGGGGEGGGGGGGGGGGGGGGGGGGGGGGGGGGGGGGGGGGGGGGGGGGGGGGGGGGGGGGGGGGGGGGGGGGGGGGGGGGGF9FGGGGGGGGGGGGGGGGGGGGGGGFGGGGGGGGGGGGGGGGGGGGFCGGGGFGGGGGCGGGGG=>FFFGGGGGGGGGGFGGGFFG<FFGGGGGFGGFFFG4@FGGGGGGFFFFFFFGDFFFFFFFFFFFFFFFFFF7<FFFF>FFFFB:975
@M00689:251:000000000-CJTJ5:1:1101:11383:18882 1:N:0:9
CAGGATTAGAACCCTGGTAGTCCATGCCGTAAACGGTGGGCGCTAGGTGTAGGGGTCTTCCACGGCCTCTGTGTCGTAGCTAACGCATTAAGCGCCCCGCCTGGGGAGTACGGCCGCAAGGCTAAAACTCAAAGGAATTGACGGGGGCCCGCACAAGCGGCGGAGCATGTGGATTAATTCGAAGCAACGCGCAGAACCTTACCTGGGCTTGACATACACCAGATCGCTGCAGAGATGTAGTTTCTCTCGTCGTTGGTGTACAGGTGTTGCTTGGTTGTCGCTGCAT
+
GGGGGGGFGG9CEE@6FF<<E6FCE<8E686CFG7F@CFE8+++66C,,6,6,BF@,:,C966B++8C<,FGG<FG<FGGGGGGGGGGGGGG9=++@FGGGGGGGGGGGGGGEGGGGGGGG@FGGGGGGGGGGGGGGGGGGGGGGGGGG7CGGGGGGGGG*CEGEGGGGGGG7FGGGGGGGG*CGGGGGGD*CGGGGGFGGGG7F*:*:CGFGFGC4*<*1**0***9)97?FFGGF@G7:D**/9*))8(7))7(-14/)=),*01-52).<360>..-(-(((-
@M00689:251:000000000-CJTJ5:1:1101:26629:18898 1:N:0:9
CAGGATTAGATACCCTGGTAGTCCATGCCGTAAACGGTGGGCGCTAGGTGTAGGGGTCTTCCACGGCCTCTGTGTCGTAGCTAACGCATTAAGCGCCCCGCCTGGGGAGTACAGCCGCAAGGCTAAAACTCAAAGGAATTGACGGGGGCCCGCACAAGCGGCGGAGCATGTGGATTAATTCGATGCAACGCGAAGAACCTTACCTGGGCTTGACATGCACCAGATCGCTGCAGAGATGTAGTTTCCCTTGTGGTTGGTGTACAGGTGATGCATGGCTGTCGCTGCAT
+
GGGGGGGFGGGGGGGGGFGGGGGGGGGGGEGGGGGGCFCCFGGGGGGGGGGGAFGGGGGGGGGGD7FGGGGGGEGGGGGFGGGGGGGGGGGGCFGGGGGGGGGGGGGGGGGGGGGGGGGGGGGGFFFGGFGGGGGFGGFGFGGGGGGGGGGGGGGGGGGDE@EGGDEGFGGGGGGGGGGGGGGGFEGFGGGEDGGGGGGGGGFGGG55CG*:DFCF4667FGFGGGGGFCDFF*CG?*:*:CGGFFFB@?6DG>F02?(73F9A4=@BF9<ABFFFF)480::(449
@M00689:251:000000000-CJTJ5:1:1101:22759:18898 1:N:0:9
CAGGATTAGATACCCTGGTAGTCCATGCCGTAAACGGTGGGCGCTAGGTGTAGGGGTCTTCCACGGCCTCTGTGTCGTAGCTAACGCATTAAGCGCCCCGCCTGGGGAGTACGGCCGCAAGGCTAAAACTCAAAGGAATTGACGGGGGCCCGCACAAGCGGCGGAGCATGTGGATTAATTCGATGCAACGCGAAGAACCTTACCTGGGCTTGACATACACCAGATCGCTGCAGAGATGTAGTTTCCCTTGTGGTTGGTTGACAGGTGTTGCATGGTCGTCGCTGCAT
+
GGGGGGGGGGGGGGGGGGGGGGGGGGGGGGGGGGG7CGGGGEGGGGGGFGG<,FGEEGCGFFGCEGDEFGGGGGGGGFDCFGGGGGD@FGFGFGDGGGGGGGGGGGGGGGGGGGGFGGGGGGGGGGG9ACFGGFC8=FGFGGGGGGGGGDGDGGGDFGGDCCEED88FGGCGF+00<:CF7CFGGGGGCCGGD5:CGCFGF+3@F?EGGG47FD?FFF46*9C<6CF<>CD@6=3*67:DFDFF1=646FA4D7>6>(()(9<>F=9-03.3478/*0,41,3(((.
@M00689:251:000000000-CJTJ5:1:1101:26646:18904 1:N:0:9
CAGGATTAGATACCCTGGTAGTCCATGCCGTAAACGGTGGGCGCTAGGTGTAGGGGTCTTCCACGGCCTCTGTGTCGTAGCTAACGCATTAAGCGCCCCGCCTGGGGAGTACAGCCGCAAGGCTAAAACTCAAAGGAATTGACGGGGGCCCGCACAAGCGGCGGAGCATGTGGATTAATTCGATGCAACGCGAAGAACCTTACCTGGGCTTGACATGCACCAGATCGCTGCAGAGATGTAGTTTCCCTTGTGGTTGGTGTACAGGTGATGCATGGCTGTCGCTGCAT
+
GGGGGGGGGGGGGGGGGGGGGGGGFGGGGEGGGGGGGGGGGGGGGGGGGGGFGGGGGGGGGGGGGGGGGGGGGGGGGGGGFGGGGGGGGGGGGGGGGGGGGGGGGGGCFGGGCGGFGGGEDFGGGGGFGGGGGGGGGGGGGCGGGGGGGGGGGCGGGGGGGGGGGGGGGGGGGGCFGGFFGGGGGGGGGGGGGGGGGGGGGGGGGGGGGGGG<FGFCFFGGGGGGGFGFGGFFFGGFFGGGGGGFFFDFFFGDFFFFFFFAFAD:FF2F>B>BFF@F>?B3:?8;B<
@M00689:251:000000000-CJTJ5:1:1101:10519:18908 1:N:0:9
CAGGATTAGATACCCTGGTAGTCCATGCCGTAAACGGTGGGCGCTAGGTGTAGGGGTCTTCCACGGCCTCTGTGTCGTAGCTAACGCATTAAGCGCCCCGCCTGGGGAGTACGGCCGCAAGGCTAAAACTCAAAGGAATTGACGGGGGCCCGCACAAGCGGCGGAGCATGTGGGTTAATTCGATGCAACGCGAAGAACCTTACCTGGGCTTGACATACACCAGATCGCTGCAGAGATGAAGTTTCCCTTTCGGTTGGTGTACAGGTTAGGCATGGCCGTCGCTGGAT
+
GGGGGGGGGGGGGGGGGGGGGGGGGFGGFGGGGGGEEGGGG8CGGGGF<EFDGGGGEEGGAEE,BFEGGGGGGFFFGFCCE<ECC::BF,9,CACFG@FCFC@FG@F7>4=A=@BCFDCEGG7<FGGFGFGGDCEC8=8><F>FGCCBEFCCGGDCGGFFGE@C58:E:@0+<*2//+0<:@?CFGFCFCGC1>>EG6880+0<+07*:CFCF8EC*6?CDC*1775*)*/9)*108=**2:DG4@4)9))*9<:9>(,8295>)**))(.5:4)))04702:3(8)
@M00689:251:000000000-CJTJ5:1:1101:16753:18919 1:N:0:9
CAGGATTAGATACCCTGGTAGTCCATGCCGTAAACGGTGGGCGCTAGGTGTAGGGGTCTTCCACGGCCTCTGTGTCGTAGCTAACGCATTAAGCGCCCCGCCTGGGGAGTACGGCCGCAAGGCTAAAACTCAAAGGAATTGACGGGGGCCCGCACAAGCGGCGGAGCATGTGGATTAATTCGATGCAACGCGAAGAACCTTGCCTGGGCTTGACATACACCAGATCGCTGCAGAGATGTAGTTTCCCTTGTGGTTGGTGTACAGGTGGTGCATGGTCGTCGCTGCAT
+
GGGGGGGGGGGGGGGGGGGGGGGGGGGGGGGGGGGGGGGGGGGGGGGGGGGGGGGGGGGGGGGGGGGGGGGGGGGGGGGGGGGGGGGGGGGGGGGGGGGGGGGGGGGGGGGGGGGGGGGGGGGGGGGGGGGGGGGGGGGGGGGGGGGGGGGGGGGGGGGGGGGGGGGGGGGGGGGGGGGGGGGGGGGGGGGGGGEGGGGGGGGGGGGGGGGGGGFGGFFGGGGGGGGGFGGFF@FGFFGGGGGGFFFFFFDGDFFFFFFFAFBFFFF:DFFFFFFFFD>?>FFFBBA
@M00689:251:000000000-CJTJ5:1:1101:6550:18938 1:N:0:9
CAGGATTAGATACCCTGGTAGTCCATGCCGTAAACGGTGGGCGCTAGGTGTAGGGGTCTTCCACGGCCTCTGTGTCGTAGCTAACGCATTAAGCGCCCCGCCTGGGGAGTACGGCCGCAAGGCTAAAACTCAAAGGAATTGACGGGGGCCCGCACAAGCGGCGGAGCATGTGGATTAATTCGATGCAACGCGCAGAACCTTACCTGGGCTTGACATACACCAGATCGCTGCAGAGATGTAGTTTCCCTTGTGGTTGGTGTAACGGTGTTGCATGGCTGTCGCTGCAT
+
GGGGGGGGGGFGGGGGGGGGGGGGGFFGGGGGGGGGGGCCGGGGGGGGGGGGGGGGGGGGGGGGGGGGGGGFGFGGGGGGGGEDFFGGGGGGGGGGGGGGGGGFFGGD@F,CFFFGGG@7:DGGGGFGGGGDGFCCFAFGFFGEGGGCEGGDE7<*=CCFCFCEGGGFDF9FGGGFCFGGGG+:CE7E?EEC*:CCFGFGGG?FGGGGGGFGGGC>FFFGFGFGGGGG>DDFFFG5**2:7*:CFBFBF)-9>:FF(4:5>*),.7)4>1),5B)8?B:?B0286:4
@M00689:251:000000000-CJTJ5:1:1101:6535:18946 1:N:0:9
CAGGATTAGATACCCTGGTAGTCCATGCCGTAAACGGTGGGCGCTAGGTGTAGGGGTCTTCCACGGCCTCTGTGTCGTAGCTAACGCATTAAGCGCCCCGCCTGGGGAGTACGGCCGCAAGGCTAAAACTCAAAGGAATTGACGGGGGCCCGCACAAGCGGCGGAGCATGTGGATTAATTCGATGCAACGCGAAGAACCTTACCTGGGCTTGACATACACCAGATCGCTGCAGAGATGTCGTTTCCCTTGTGGTTGGTGTACAGGTGTTGCATGGCTGTGGCTGAAT
+
GGGGDFFGEFFFGCFGGGGGGGGGGFEFF@FCFGGDDG8FGGEDGEEGGDGCEGGGGGFGGFFGGGGDCGGCGAFGDGFFGGFFGEGGGGEC<FEGEGGGGDFFCD+BFFFGG+FFCEC+C<FGGGG99@D,>3>:F8FGFFGGC:FFCGEE>*<C8,=EFGGG?5:8+<AF9+<C?C?97@7C+:CE<CE*/5*2AFD@:ECG@FCEEE7EDFGCC6FC*99<F6CD@D796?FF4=0*1><C4/66*)6*>:534::7<F)55?4<BBA?<F@>:)4(42:?(.6
@M00689:251:000000000-CJTJ5:1:1101:5873:18949 1:N:0:9
CAGGATTAGATACCCTGGTAGTCCATGCCGTAAACGGTGGGCGCTAGGTGTAGGGGTCTTCCACGGCCTCTGTGTCGTAGCTAACGCATTAAGCGCCCCGCCTGGGGAGTACGGCCGCAAGGCTAAAACTCAAAGGAATTGACGGGGGCCCGCACAAGCGGCGGAGCATGTGGATTAATTCGATGCAACGCGAAGAACCTTACCTGGGCTTGACATACACCAGATAGCTGCAGAGATGTAGTTTCCCTTGTGGTTGGTGTACAGGTGATGCATGGCCGTCGCTGCAT
+
GGGGGGGGGGGGGFGGGGGGGGGGGGGGGGGGGGGGGGGGGGGGGGGGGGGGGGGGGGGGGGGGGGFGGFFFCFGGGGGGGGFGFFFECCFFGCFGGGGGGGGGGGGEFGFGGGGGEEGGFGFFGGGGGCDGFFGGFGGGGF98CCEGDGGGCCEGFGGGCGGGGGGGGG:<CFCGGGGG=C<?@ECFGGGCGDECC8;CF<CFFFCGGGGGC+<CDFFFD7F49:+:=C96?B7**1:F7>FFFFFFFFFG305:>??FBFFFFFF4?<AAF?@FFE;BF>?097<
@M00689:251:000000000-CJTJ5:1:1101:9499:18974 1:N:0:9
CAGGATTAGATACCCTGGTAGTCCATGCCGTAAACGGTGGGCGCTAGGTGTAGGGGTCTTCAACGGCCTCTGTGTCGTAGCTAACGCATTAAGCGCCCCGCCTGGGGTGTACGGCCGCAATGCTAAAACTCAAAGGAATTGTCGGGGCCCCGCACAAGCGGCGGTGCATGTGTATTAATGCGATGCAACGCGCATATCCTTACCTGGGCTTGACATATACAAGATCGCTGCCGATATGTAGTGTCCCTTTTGGCTTGTATATCGGTGCTGCATGGCTGTCGCTGCATCTGTTTAT
+
GF@FFGGGFGGGFFCDE<FE<FFEFFCE6@FGGGFGDFC7@8+868+EEFG9FF@F:@,EE,6E,++6@,@<CCCE,C=,6BA66,+=,B?,,,7+CFGDGGDB@+@+=CF,+=:=CG7:+CAA,<>,3<CFF9333,>,,3,8>FE:****>1*124,>:7@E**3,>C?C7<<;+?<++/838E@7CG*/*:**+3++<?6:ED55*87C5<+:DFFGF*292:*/0*)0)))).*22::<FFF42*))2))049()9<6<:)75(*),.-@5)75,)(-,134<)654))).
@M00689:251:000000000-CJTJ5:1:1101:20125:18984 1:N:0:9
CAGGATTAGATACCCTGGTAGTCCATGCCGTAAACGGTGGGCGCTAGGTGTAGGGGTCTTCCACGGCCTCTGTGTCGTAGCTAACGCATTAAGCGCCCCGCCTGGGGAGTACGGCCGCAAGGCTAAAACTCAAAGGAATTGACGGGGGCCCGCACAAGCGGCGGAGCATGTGGATTAATTCGATGCAACGCGAAGAACCTTACCTGGGCTTGACATACACCAGATCGCTGCAGAGATGTAGTTTCCCTTGTGGTTGGTGTACAGGTGCTGCATGGCCGTCGCTGCATCTGCTG
+
GGGGGGGGGGGGGGGGGGGGGGGGGGGGGGGGGGGGCFGGGGGGGGGCGGGFEGEGEGGFDCD@@CFCGGGGGGGGEFF,,CFFGCFGGGGGGFGGGGE+=FGGGGGGGGGFGCFECFFGG7<CFGG9=>CFGFGDD=FDFCFGGGG7C>ECECGGG8FGDGGEE588?FFGDEG?F7C9>ECF9CF9C:ECGGGGGGDGGGGCGFGG=F:ECG9:FFFFFGDF=65*87DFF**77?DCCC>G79@2@5.>DFFBB<?FBF2:4=6:FDF0)*.76>(-991<F(4695)))
@M00689:251:000000000-CJTJ5:1:1101:21120:19028 1:N:0:9
CAGGATTAGATACCCTGGTAGTCCATGCCGTAAACGGTGGGCGCTAGGTGTAGGGGTCTTCCACGGCCTCTGTGTCGTAGCTAACGCATTAAGCGCCCCGCCTGGGGAGTACGGCCGCAAGGCTAAAACTCAAAGGAATTGACGGGGGCCCGCACAAGCGGCGGAGCATGTGGATTAATTCGATGCAACGCGAAGAACCTTACCTGGGCTTGACATACACCAGATCGCTGCAGAGATGTAGTTTCCCTTGTGGTTGGTGTACAGGTGCTGCATGGCCGTCGCTGCAT
+
GGGGGGGGGGGGGFFGGGGGGFGFGGGGGGGGGGGGDG8FGGGGGGGGFGGGGGGGDEFGGGGGGGGGGGG@FGGGGGGGGGGCGGGGGGGGGGGGGGGGGGGGGGGGGGGGGGGGGGEGGGFGGGGFGGGGFGGGGGGGGGGEGGGGGGGDGDG7,:FGGGGGGGGDFGGGG+<AFGGGFCEFGGFGGGGC5EEECFFGGGGGGGGGGCFDFG?FGFFGGGGGGGFDFCD?F?<CFFG::CFG?=@BFF>DGFFF0:BFFFB2?F4)9<>?FB45FDF6>>?(-()
@M00689:251:000000000-CJTJ5:1:1101:17919:19029 1:N:0:9
CAGGATTAGATACCCTGGTAGTCCATGCCGTAAACGGTGGGCGCTAGGTGTAGGGGTCTTCCACGGCCTCTGTGTCGTAGCTAACGCATTAAGCGCCCCGCCTGGGGAGCACGGCCGCAAGGCTAAAACTCAAAGGAATTGACGGGGGCCCGCACAAGCGGTGGAGCATGTGGAATAATGCGATGCAACGAGAAGAACCTTACCTGGGCTCAACATACACCAGATCGTTTCAGAGAGGGAGCTTCCCTTGTGGGTGGGGTACAGGTGAGGCATGGCGGTGGTTGCAT
+
,CFFEGGGGGGGGFGGGGGGFGDFGEG?FC;@FGGD7CF:@FCEGCEGGGGD@E:B:,EEG,<C@FDE7EFEFC,@@=FFC,EEFG+6,?5<?CFGCCFF+8?DDFFB@+?4=:+4+F+3+8+,BFGEF89FA=A=3>>D<38@FECBE*>CDEGD7:,1<118=**<FF,,,?+225+++:*3*12?CE55*::FC*;:+2+3:<:=C**+**0**19709*1*27*.*2668*>))175)0>F)0-/86*7)0(-((8-06-8*06)401).)0))-((((-174
@M00689:251:000000000-CJTJ5:1:1101:24559:19035 1:N:0:9
CAGGATTAGATACCCTGGTAGTCCATGCCGTAAACGGTGGGCGCTAGGTGTAGGGGTCTTCCACGGCCTCTGTGTCGTAGCTAACGCATTAAGCGCCCCGCCTGGGGAGTACGGCCGCAAGGCTAAAACTCAAAGGAATTGACGGGGGCCCGCACAAGCGGCGGAGCATGTGGATTAATTCGATGCAACGCGAAGAACCTTACCTGGGCTTGACATACACCAGATTGCTGCAGAGATGTAGTGTCCCTTGTGGTTGGTGTACAGGTGCTGCATGGCCGTCGCTGCAT
+
GGGGGGGGGGGGGGGGGGGGGGGGGGGGGGGGGGGGGGGGGGGGGGGGGGGGGGGGGGGGGGGGGGGGGGGGGGGGGGGGGGGGGGGGGGGGGGGG>FGGGGGGGGGGGGGGGGGGGGGGGGGGGGGGGGGGGGGGGGGGGGGGGGGGGGGGGGGGFFGGGGGGGGGGGGGGGFGGGGGGGGGGGGGGGGGGEGGGGGGGGGGGGGGGGGGGGGGGGFFGCGGGGGGGFGGFF?C<FFGGGG<FFFFFFFFGDFFB9BFF7@AAFF@>FFFBFFFFFFFFFFFBFFA
@M00689:251:000000000-CJTJ5:1:1101:17905:19043 1:N:0:9
CAGGATTAGATACCCTGGTAGTCCATGCCGTAAACGGTGGGCGCTAGGTGTAGGGGTCTTCCACGGCCTCTGTGTCGTAGCTAACGCATTAAGCGCCCCGCCTGGGGAGTACGGCCGCAAGGCTAAAACTCAAAGGAATTGACGGGGGCCCGCACAAGCGGCGGAGCATGTGGATTAATTCGATGCAACGCGAAGAACCTTACCTGGGCTTGACATACACCAGATCGCTGCAGAGATGTAGTTTCCCTTGTGGTTGGTGTACAGGTGATGCATGGCCGTCGCTGCAT
+
GGGGGGGGGGGGGGGGGGGGGGGGGGGGGGGGGGGGGGGGGGGGFFFGGGGGGGGGGGGGGGGGGGGGGGGGGGGGGGGGGGGGGGGGGGGFGGGGGGGGGGGGGGGGFCEFEGGGGGGGGGGGGGGGGGGGFGGGGGGGGGGGGGGGGGGCGGGGGGGGGGGGGGGGGGGGGFFGGGGFGE:FCGGGGGGGGGGEGGGGFFGGGGG=FFGGGG7>FFFGGG4FFGFGFCC4;*79BFGGGGGGFFFAFFFDGFFB;?:FFFFFFFFFFFF<>F:FF@B>FFF?>BF
@M00689:251:000000000-CJTJ5:1:1101:16827:19052 1:N:0:9
CAGGATTAGATACCCTGGTAGTCCATGCCGTAAACGGTGGGCGCTAGGTGTAGGGGTCTTCCACGGCCTCTGTGTCGTAGCTAACGCATTAAGCGCCCCGCCTGGGGAGTACGGCCGCAAGGCTAAAACTCAAAGGAATTGACGGGGGCCCGCACAAGCGGCGGAGCATGTGGATTAATTCGATGCAACGCGAAGAACCTTACCTGGGCTTGACATACACCAGATCGCTGCAGAGATGTAGTTTCCCTTGTGGTTGGTGTACAGGTGATGCATGGTTGTCGCTGCAT
+
GGGGGGGGGGGGGGGGGGGGGGGGGGGGGGGGGGGGGGGGGGGGGGGGGGGGGGGGGGGGGGGGGGGGGGGGGGGGGG?FGGGGGGGGGGGGGGGGGGGGGGGGGGGDEGEGGGGGGGGGGGGGGGFGFGGGGGGGGGGGFGGDEGDGGGGGGGGGGFFCFGEG5EGFGGGGGFGDFFGGFFFG9E?CGGD=EG=EFGGGGDGGFFGGGGFGGGCDGFFCGGGG7<*9>DD6)6CCF?7:C>CFFFFFF4<GCFF6>F:>BFDFFF4)9<))6@FF=5,46:BF9(-
@M00689:251:000000000-CJTJ5:1:1101:21583:19073 1:N:0:9
AGGATTAGATACCCTGGTAGTCCACGCCGTAAACGATGAGTGCTAGGTGTTAAGGGGTTTCCGCCCCTTAGTGCTGCAGTTAACGCATTAAGCACTCCGCCTGGGGAGTACGGCCGCAAGGCTGAAACTCAAAAGAATTGACGGGGGCCCGCACAAGCGGTGGAGCATGTGGTTTAATTCGAAGCAACGCGAAGAACCTTACCAGGTCTTGACATCCCACTGATCGTCCTAGAGATAGGATTTTCCCTTCGGGGACAGTGGTGACAGGTGCTGCATGGCCGTCGCTGCAT
+
GGGGGGGGGGGGFFGGGGGGGGGGGGGGGGGGGFGGGGGGGGGGFFGGGGGGGGGGGGGGGGGGGGGGGGGGGGGGGGGGGGGGGGGGGGGGGGGGGGGGGGGGGGGGGGGGGGGGGEGDFGGGGEFFGGGGGGGGGFGGGGEEGGGGGGGGGGGFFGGGGGGGGGGGGGGGGGGGGGGGGGGCEGGGGGGGGGGFFGGGFGGGGGGGGGCFFFFGGFFGG4*:DGGGFGF=*=DGFFGGFGGGFFFFFF?GGFFB66BFBF6AFFF?F>?B<FFF*<:4;>>B>BBBFA
@M00689:251:000000000-CJTJ5:1:1101:26285:19111 1:N:0:9
CAGGATTAGATACCCTGGTAGTCCATGCCGTAAACGGTGGGCGCTAGGTGTAGGGGTCTTCCACGGCCTCTGTGTCGTAGCTAACGCATTAAGCGCCCCGCCTGGGGAGTACGGCCGCAAGGCTAAAACTCAAAGGAATTGACGGGGGCCCGCACAAGCGGCGGAGCATGTGGATTAATTCGATGCAACGCGAAGAACCTTACCTGGGCTTGACATACACCAGATCGCTGCAGAGATGTAGTTTCCCTTGTGGTTGGTGTACAGGTGTTGCATGGCTGTCGCTGCAT
+
GGGGFGGGGGGGGGGGGGGGGGGGGGGGFGGGGGGGGGGGGGGGGGGGGGGGGGGGGGGGGGGGGGGGGGGGGGGGGGGGGGGGGGGGGGGGGGGGFGGGGGGGGGGGGGGGGGGGGGGGGGGGGGGGGGGGGGGGGGGGGGGGGGGGGGGGGGGGGGGGGGGGGGGGGGGGGGFFGCFGGGGGGGGGGGGGCGGGGGGGGGG?CC==FGGGFGGGGFFG57CG=GGGFGGFFFDGFBF7:FFGF?FFFFA69FF?>??FD=<>?FFFDFFFFFFFFFFFFFFFFFF
@M00689:251:000000000-CJTJ5:1:1101:14841:19136 1:N:0:9
CAGGATTAGATACCCTGGTAGTCCATGCCGTAAACGGTGGGCGCTAGGTGTAGGGGTCATCCACGGCCTCTGTGTCGTAGCTAACGCATTAAGCGCCCCGCCTGGGGAGTACGGCCGCAAGGCTAAAACTCAAAGGAATTGACGGGGGCCCGCCCAAGCGGCGGAGCATGTGGATTAATTCGATGCAACGCGAAGAACCTTACCTGGGCTTGACATACACCAGATCGCTGCAGAGATGTAGTTTCCCTTGTGGTTGGTGTACAGGTGATGCATGGTTGTAGCTGCAT
+
GGDGFFEGGFFGCF@FEFFFFGEFEGCCEEFGGGCGDGC@FDGEGCEGCFGGGGGG:FF@ECEFEECBFGGFG@FAFD<DGGGDFFCEGDFGGGGGGGEGGGGGGGGG>CFGGGGGGE@GEGGGGE,>FFGGFGDGEGGGGGEDGGGGGGGGG7*6=FGCCEEEEGGFGG?FFFCGGCGGGFFGG5@FGGE5CEGGF88EGFGF7C57CFCEGGGGCFF7FC<4CFGGFGGFFFGG=FGGCCGGFF=A=))*10;<>B(83/:4?F?AF>AAFB>?60-)649>?:A
@M00689:251:000000000-CJTJ5:1:1101:6013:19177 1:N:0:9
CAGGATTAGATACCCTGGTAGTCCATGCCGTAAACGGTGGGCGCTAGGTGTAGGGGTCTTCCACGGCCTCTGTGTCGTAGCTAACGCATTAAGCGCCCCGCCTGGAGAGTACGGCCGCAAGGCTAAAACTCAAAGGAATTGACGGGGGCCCGCACAAGCGGCGGAGCATGTGGATTAATTCGATGCAACGCGAAGAACCTTACCTGGGCTTGACATACACCAGATCGCTGCAGAGATGTAGTTTCCCTTGTGGTTGGTGTACAGGTGCTGCATGGCCGTCGCTGCAT
+
GFGGGGGGGGGGGGGGGGGGGGGGGGFGGGGGGGGGGGGDEGGFGGGGGGGGGGGGGGGGGGGGGGGGGGGGGGGGGGGGGGGGGGG>GGGFFFGGGGGGGGGGGGGGGGGGGGGGGGGGGGGGGGGGGFGGGGGGGGGGGFGGGGGDGGGGG@@*<CFGCFEGEGGGFGGGFGC<CG7FC=FCGDGGGGGGGGGGGFGG+0::CF5CFG4**3<77=@GDGF<D*7DFGD?FFC5*=D7:DFFF@F2@))9*85<14())1654?F2?B>3)8>F0<>2296?0(:
@M00689:251:000000000-CJTJ5:1:1101:24293:19183 1:N:0:9
CAGGATTAGATACCCTGGTAGTCCATGCCGTAAACGGTGGGCGCTAGGTGTAGGGGTCTTCCACGGCCTCTGTGTCGTAGCTAACGCATTAAGCGCCCCGCCTGGGGAGTACGGCCGCAAGGCTAAAACTCAAAGGAATTGACGGGGGCCCGCACAAGCGGCGGAGCATGTGGATTAATTCGATGCAACGCGAAGAACCTTACCTGGGCTTGACATACACCAGATCGCTGCAGAGATGTAGTTTCCCTTGTGGTTGGTGTACAGGTGTTGCATGGCCGTCGCTGCAT
+
FFGDGGGGGGGFGFGGDEFFFF@EEGFGGGCCGGGGGGGGGGGGGGGGGGF<EFFGGGGGGGGGGGGGGCGGGGGGEGFFFFGFGGGGGGGGGGGGGGGDCGGGFFGGGGGGGGGGEGGGGGGGGGGGGGGFGGDGGFGGFGGEGGGGGGGGGGGGGGAFGDGGGGGEGFGGGCGGGGDG7CFGGGGGGDCGGGGCFGGCFCFFFGGGGGG=FFGGGFFGC*>5FFFG>CDFFFG*=?C:FFGGFFFFFFFGGFF?9(1@A?AF?FFFFFFFFFF>FF>FBB006?F
@M00689:251:000000000-CJTJ5:1:1101:24282:19200 1:N:0:9
CAGGATTAGATACCCTGGTAGTCCATGCCGTAAACGGTGGGCGCTAGGTGTAGGGGTCTTCCACGGCCTCTGTGTCGCAGCTAACGCATTAAGCGCCCCGCCTGGGGAGTACGGCCGCAAGGCTAAAACTCAAAGGAATTGACGGGGGCCCGCACAAGCGGCGGAGCATGTGGCTTAATTCGATGCAACGCGAAGAACCTTACCTAGGCTTGCCATACACCAAATCGCTGCAGCGATATGGTTTCCCTTATGGTTGTTCTCCAGTTCTTGCTTGGCCTTCCTTGCCT
+
GGGGGGGGGGGGGGGGGGGGGGGGG<FG8FE@FFGGGGCEEFGGGEGGGGG9FEC7BFGGGGGGGGD7FFC@FG6FE,@CFGCGGDGGGGGGFGEGGGGGGGGGGGGGGGCAFDEGGGGGGGGGG<FGGGGGG9FFGGGGGGGGDCECEEGGGGG:CGGCFEEGGGGFGGG:F8FGFGGGDC<AEE9<CGGGG5=GFFGFG7CG++<CCGGG3<+:*8?***/9065C)*)//))9>)7*;FCGFF@AF).?7@4((()/)1).*1*66)4)-6)9)*))()))(()
@M00689:251:000000000-CJTJ5:1:1101:12709:19253 1:N:0:9
CAGGATTAGATACCCTGGTAGTCCACGCCGTAAACGATGGATGCTGGCCGTTGGTAAGCATGCTTATCAGTGGCGCAGCTAACGCATTAAGCATCCCGCCTGGGGAGTACGGCCGCAAGGTTGAAACTCAAAGGAATTGACGGGGGCCCGCACAAGCGGTGGAGCATGTGGTTTAATTCGACGCAACGCGCAGAACCTTACCAGGCCTTGACATCCCGTGCTAAGCCCAGAGATGGGTGGTCCCCGCAAGGGGCGCGGAGACAGGTGCTGCATGGCCGTCGCTGCAT
+
GFGGGGGGGGGGFFGGGGGGGFGGFFEGDEFEGGGGGGFEFGFFGGFGGGGGGGGGGFFDEFDFFGGGFFGGFGECGCEDFGGGGGGGGD<EFGGGGGGGGG@<7FEFFEFGGG@FGC@FE<FFGFGGGGDGGGGGGGDAA7@B=EFGGG@CEEFFFEDFCC8:CC9FGFFCFGFGFC9ACC*BE5EGGGGCGECGFGGCGEC+;FGG6C>FGFF*7BFCCGGF4<<75775777<59/5D*69>EDBFBB:CEE6960;0F:?@?47F<?B<?FFF;69601004<
@M00689:251:000000000-CJTJ5:1:1101:21532:19275 1:N:0:9
CAGGATTAGATACCCTGGTAGTCCATGCCGTAAACGGTGGGCGCTAGGTGTAGGGGTCTTCCACGGCCTCTGTGTCGTAGCTAACGCATTAAGCGCCCCGCCTGGGGAGTACGGCCGCAAGGCTAAAACTCAAAGGAATTGACGGGGGCCCGCACAAGCGGCGGAGCATGTGGATTAATTCGATGCAACGCGAAGAACCTTACCTGGGCTTGACATACACCAGATCGCTGCAGAGATGTAGTTTCCCTTGTGGTTGGTGTACAGGTGCTGCATGGTTGTCGCTGCAT
+
GGGGGGGGGGGGGGGGGGGGGGGGGGGGGGGGGGGGGGGGGGGGGGGGGGGGGGGGGGGGGGGGGGGGGGGGGGGGGGGGGGGGGGGGGGGGGGGGGGGGGGGGGGGEGGGGGGGGGGGEGGGGFGFFGGGGGGGGGGGGGGGGGGGGGGGGGGGGGGGGGGGGGGGGGGGFGGGGGGGGFGGGGGGGGGGGGGDEFFGCCEFGGGGGGGGGGGGCC?FGGGGFD<C75DGFFFGGFFCCFDC7*964FFA4<5>?F6054=9A)?::FFBFFFFFFDFF?B?BFFF
@M00689:251:000000000-CJTJ5:1:1101:5521:19285 1:N:0:9
CAGGATTAGATACCCTGGTAGTCCATGCCGTAAACGGTGGGCGCTAGGTGTAGGGGTCTTCCACGGCCTCTGTGTCGTAGCTAACGCATTAAGCGCCCCGCCTGGGGAGTACGGCCGCAAGGCTAAAACTCAAAGGAATTGACGGGGGCCCGCACAAGCGGCGGAGCATGGGGATTAATTCGATGCAACGCGAAGAACCTTACCTGGGCTTGACATACACCAGATCGCTGAAGAGATGTAGTTTCCCTTGTGGTTGGTGTACAGGTGATGAATGGCTGTCGCTGCAGCTGTCG
+
GFGGGGGGGFGGFFGGGGGFGG,CEFGFFGGGDGFCGBFGGFFGGGGGFEFGGGGGGGGGGGGGGGFGGGGGGGGGEGGGGGGGGGGGCEGGGF>@FCGGF:CFGGGGEGGGGGGG7=:=@B@FGFGGCG,DFGGGGGGGGGGGEGGGCCECEE:F::<C@FGD?EC>6E*/CEE*<@C77EFFECGGCGEECEGGGCE69EGFFFFGGFGGF8CCCFFGGC4CFFFDFD)947D>4BFFGFDC?**6BFFGD5;:>63))145)=7)9>)))*?455?FB?BF>7().464(
@M00689:251:000000000-CJTJ5:1:1101:8464:19286 1:N:0:9
CAGGATTAGATACCCTGGTAGTCCATGCCGTAAACGGTGGGCGCTAGGTGTAGGGGTCTTCCACGGCCTCTGTGTCGTAGCTAACGCATTAAGCGCCCCGCCTGGGGAGTACGGCCGCAAGGCTAAAACTCAAAGGAATTGACGGGGGCCCGCACAAGCGGCGGAGCATGTGGATTAATTCGATGCAACGCGAAGAACCTTACCTGGGCTTGACATACACCAGATCGCTGCAGGGATGTAGTTTCCCTTGTGGTTGGTGTACAGGTGGTGCATGGCCGTCGCTGCAT
+
GGGGGGGGGGGGGFGGGFGFGGGGFCFFGEGGGFFGEGGGGDFGGGGGFGGFGFGGFFGGGGEEFEECGGGGGGEGGEFF?EFA,BFCCCDFGGG>=B@>EFEGGGGGGGGFEGGGGGGGGGGCFGGGFGFDFEGFGAFGEFFCGGGGGGGCEC:FG:FFGDGGEE?C?@+<C?C+29C9*;CFG>FC3/*2/:5>EGFC9CC+09CFFGGC*<9:79F<49570*:*)*969))*)82:C7>:7*/<4@<CG.7?0-27<*-)8=4()4).)7@7:>;92(,-,()
@M00689:251:000000000-CJTJ5:1:1101:8190:19348 1:N:0:9
CAGGATTAGATACCCTGGTAGTCCACGCCGTAAACGATGAATGCCAGCCGTTAGTGGGTTTACTCACTAGTGGCGCAGCTAACGCTTTAAGCATTCCGCCTGGGGAGTACGGCCGCAAGGCTAAAACTCAAAGGAATTGACGGGGGCCCGCACAAGCGGCGGAGCATGTGGATTAATTCGATGCAACGCGAAGAACCTTACCTGGGCTTGACATACACCAGATCGCTGCAGAGATGTAGTTTCCCTTGTGGTTGGTGTACCGGTGGTGCATGGCCGTCGCTGCAG
+
GCFGGFEFGGGDC<EFFGFEEFADFGFFGDFCFFGGGGFDFGGGGGGGGEFFGGGFGGGGDGFCCFFDGAFGD:FFDCCFGGGDGGEFFFFGGFGGGGGGCFGGGGGGGGGDGGGGGG:+<?FFF,EFFFGGD8DADBECDF>FDCFGCECEGGF,:EFE<CEEGGGFFGGGGGFGGC+:+<;CEFG>:=E/:5?FCCFGG6C+*/:=EEGC7<+*79FFFGCFFD=D@GG45>7D6BFG>7*:6=@:998G3)5(,484).6255;:*)-6:F?5:3,7?F>0(
@M00689:251:000000000-CJTJ5:1:1101:7544:19384 1:N:0:9
CAGGATTAGATACCCTGGTAGTCCATGCCGTAAACGGTGGGCGCTAGGTGTAGGGGTCTTCCACGGCCTCTGTGTCGTAGCTAACGCATTAAGCGCCCCGCCTGGGGAGTACGGCCGCAAGGCTAAAACTCAAAGGAATTGACGGGGGCCCGCACAAGCGGCGGAGCATGTGGATTAATTCGATGCAACGCGAAGAACCTTACCTGGGCTTGACATACACCAGATCGCTGCAGAGATGTCGTTTCCCTTGTGGTTGGTGTACAGGTGGTGCATGGTCGTCGCTGCATCTGTCTCG
+
GGGGGGGGGGGGGGGGGGGGGGGG<EFGGGGEGGGGGGGGE@FFGCEGFFGFDCGGGGGEFGGCF@FGDFFGGGFGGGGGGGGGGGGGGGGGGGGGBFFGGGGGGGGEGGGGGGCEGGGGGGGGGGGGGFGGGFGGFGGGGGFGGGGGGGEGGEGG>EFGGGGDEGGGGGE@CCGGGFGGFFGEGGGGGGGC5EEGGGGGDFGGGGGECCCEFFGGGF?GCFFFGGGGFGDFFFC46FD*91979=4<?5.79@FF63<FF*46@7@BF?<DBFFF4>>?F6,3((6<BB44460
@M00689:251:000000000-CJTJ5:1:1101:25962:19474 1:N:0:9
CAGGATTAGATACCCTGGTAGTCCATGCCGTAAACGGTGGGCGCTAGGTGTAGGGGTCTTCCACGGCCTCTGTGTCGTAGCTAACGCATTAAGCGCCCCGCCTGGGGAGTACGGCCGCAAGGCTAAAACTCAAAGGAATTGACGGGGGCCCGCACAAGCGGCGGAGCATGTGGATTAATTCGATGCAACGCGAAGAACCTTACCTGGGCTTGACATACACCAGATCGCTGCAGAGATGTAGTTTCCCTTGTGGTTGGTGTACAGGTGCTGCATGGACGTCGCTGCAT
+
DGFGDGGGGGGGGGGCFCFGGFGGGGGGGGGG7FGFFFFGGDGGGGGGFGGEGFEGGEFGGGGGC@FGGGGGGG9FGFGGGGGGGGGGEGGGGGGGGGGGGGGGGGGGGGGGGGGGGFGGDGGGGGCGGGGGGGGGGGGGDGGGGGGGGGGGGGGGDGGGGCGECEEGGGFGGGGGGGGGGFGGGGGCFEEC:ED5@EGGEFGGGGGGGGGGGGGGGFFF7FGGFGGDFDGFF=F<=4:D00>CFF44?549C558>??F<F>B:?F:FADF<75))8209>?:>7<
@M00689:251:000000000-CJTJ5:1:1101:10386:19484 1:N:0:9
CAGGATTAGATACCCTGGTAGTCCACGCCGTAAACTATGAGTGCCAGCCGTTGGGAAGCTTGCTTTTCAGTGGCGCAGCTAACGCATTAAGCACTCCGCCTGGGGAGTACGGTCGCAAGGCTAAAACTCAAAGGAATTGACGGGGGCCCGCACAAGCGGCGGAGCATGTGGATTAATTCGATGCAACGCGAAGAACCTTACCTGGGCTTGACATACACCAGATTGCTGCAGAGATGTAGTGTCCCTTGTGGTTGGTGTACAGGTGCTGCATGGCTGTCGCTGCAT
+
GGGGGGGGGGGGGFGGGGGGGGGFDEEGGGGGGGGGGGGGGGGGFFGGGGGGGGGGGGGGGFGGFGGGGGGGGGGGGGGGGGGGGGGGFGGGGGGGGGGGGGGGGGGGGGGGGGCFGGGGGFGGFGGGGGGFGGEFFFGGGGGGGGGGGGGGGGGGGGGGGGGGGGFGBFFCGGFGGFGFGFGGGG@EGGGDC5CEFG9FGGFGGGGGFGGGGGGFG?5CDFGGGGGGFGC*8>FGFFGGGGGGFBFB64<FFF3<B04?<B?AFFFF?(4<?>FBFFFFFF6>D
@M00689:251:000000000-CJTJ5:1:1101:15804:19518 1:N:0:9
CAGGATTAGATACCCTGGTAGTCCATGCCGTAAACGGTGGGCGCTAGGTGTAGGGGTCTTCCACGGCCTCTGTGTCGTAGCTAACGCATTAAGCGCCCCGCCTGGGGAGTACGGCCGCAAGGCTAAAACTCAAAGGAATTGACGGGGGCCCGCACAAGCGGCGGAGCATGTGGATTAATTCGATGCAACGCGAAGAACCTTACCTGGGCTTGACATACACCAGATCGCTGCAGAGATGTAGTTTCCCTTGTGGTTGGTGTACAGGTGCTGCATGGTCGTCGCTGCAT
+
ECGGGGGGGGGFGGGGGGGGGFFFGGGGGGGGGFGGGGGGGDFEGGGGGGGGGGGGGGGGGFFFGGGDGGGGGGGGGGGGGGGGGGGGGGGGGGGGGCGFGGGFG@FFGFGFGGGGGGGGGGGGGGGDAFGEFGGGGGGFGGGGGGGDGGEEGGGGGGDGGGGGGGGG@F9<FG6<<C?7CGGCGEFF:EEGGGDGG8CCGFFGFGGGG65:DGE>C@@FFFFG46=D4CDF?FCF46::C:>:BFFF=?4<D>3:>??5489AFF?:?<436@4/9>6(-(36(8A
@M00689:251:000000000-CJTJ5:1:1101:15786:19520 1:N:0:9
CAGGATTAGATACCCTGGTAGTCCATGCCGTAAACGGTGGGCGCTAGGTGTAGGGGTCTTCCACGGCCTCTGTGTCGTAGCTAACGCATTAAGCGCCCCGCCTGGGGAGTACGGCCGCAAGGCTAAAACTCAAAGGAATTGACGGGGGCCCGCACAAGCGGCGGAGCATGTGGATTAATTCGATGCAACGCGAAGAACCTTACCTGGGCTTGACATACACCAGATCGCTGCAGAGATGTAGTTTCCCTTGTGGTTGGTGTACAGGTGCTGCATGGTCGTCGCTGCAT
+
GGGGGGGGGGGGGGGGGGGGGGGGGGGGGGGGGGGGGGGGGGGGGGGGGGGGGGGGGGGGGGFGGGGFGGGGGGGGGGGGGGGGGGGGGGGGGGGGFGGGGGGGGGGGGGGGGGGGGGGGGGGGGGGGGGGGGGGGGGGGFGGGGGGGGGGGGGGGGGGGGGGGGGGGGGGGGGGGGGFGGGGGGGGGGGGGGGGGGGFGGGGGGFGGGGGGGGGGGFFGGGGGGGFGFDGFFFGGFFGGGGGFFFFFFFFFG7F<BFFFFFFFFF4:FFF:<4:*9@F:09:BFFA
@M00689:251:000000000-CJTJ5:1:1101:26233:19577 1:N:0:9
CAGGATTAGATACCCTGGTAGTCCATGCCGTAAACGGTGGGCGCTAGGTGTAGGGGTCTTCCACGGCCTCTGTGTCGTAGCTAACGCATTAAGCGCCCCGCCTGGGGAGTACGGCCGCAAGGCTAAAACTCAAAGGAATTGACGGGGGCCCGCACAAGCGGCGGAGCATGTGGATTAATTCGATGCAACGCGAAGAACCTTACCTGGGCTTGACATACACCAGATTGCTGCAGAGATGTAGTGTCCCTTGTGGTTGGTGTACAGGTGATGCATGGCTGTCGCTGCAT
+
GGGGFGGGGGGGGGGGGGGGGGGGGGGGGGGGGGGGGGGGGGGGGGGGGGG<FGGGGGGGGGGGGDGGGGGGGGGGGGGFGFGGGGGGGGGGCFGGGGGGGGGGGGGGGGGGGGGGGGGDGFGGGGGGGGFFGFGGGGGGG<FGGGGGGGGGGGGGFGGGGGGGGGGGGGGGGFGGGGGGFGGGGGGGFGGGGGGG688CG9CGGGGGGGGGGGC>CFF45DCCFC<C@GG:6//749DFDFGGFBFAFFBCGFFBFFFFDFFFFF:<?><<AFFFFB1?BFBF9?A
@M00689:251:000000000-CJTJ5:1:1101:14013:19683 1:N:0:9
CAGGATTAGATACCCTGGTAGTCCACGCCGTAAACGATGATAACTAGCTGTCCGGGGACCTGGTCTTTGGGTGGCGCAGCTAACGCATTAAGTTATCCGCCTGGGGAGTACGGCCGCAAGGTTAAAACTCAAAGGAATTGACGGGGGCCTGCACAAGCGGTGGAGCATGTGGTTTAATTCGAGGCAACGCGCAGAACCTTACCAGCGTTTGACATGTCCGGACGATTTCCAGAGATGGATCTCTTCCCTTCGGGGCCTGGAACACAGGTTATGCATGGTCGTAGATGCAT
+
GGGGGGGGGGFFGGGGGGGGGGGFG9CF@FGGGGGGGGGGGFGGG@FFGGGGFGGGDC+8E<,FFA@FF?,BF:A7CCC=A?,C=FCCF,<CEFEEGG@GDD@<FGFC@@5?>C>4F:+=B=FG9FEGFGCF9C8>DGF99>CCEEGC>FFFEDC>D8FCFE8CF=8?<FGC4C@C9@<>C+*35*8C5CGE=>EGGGGC:EC9C5::C=<?C:FCFBFDG*)93CFGF77/?;CGFF5>D77CBFF?FF?FG:>(,,(7(<?7:5)39).8<*=FF496,4((-)--).
@M00689:251:000000000-CJTJ5:1:1101:7712:19768 1:N:0:9
CAGGATTAGATACCCTGGTAGTCCATGCCGTAAACGGTGGGCGCTAGGTGTAGGGGTCTTCCACGGCCTCTGTGTCGTAGCTAACGCATTAAGCGCCCCGCCTGGGGAGTACGGCCGCAAGGCTAAAACTCAAAGGAATTGACGGGGGGCCGCACAAGCGGCGGAGCATGTGGATTAATTCGATGCAACGCGAAGAAACTTAACTGGGCTTGAAATACACCAGATCGCTGCAGAGATGTAGTTTCCCTTATGGTTGGGGTACAGGTGTTGCATGGTCGTCGCTGCATCTGGAT
+
GFGGGGGGGGGGGEFFFGGGGFGA@FFGFCFGGGGGGGGGG8FEGEGGDFGDFF:7FGGGCGGGCF+@C<CEC<CFGGGGGFDFCCGE@FCGGFF7FCFEFFDEGGG7+??<?FGEC7FCF<+3<DFDC@DFFA,@DG8F?:@>FGGG*:8ECCEGGG5;C:>C:8:C990<F+2<@F73:8ECFCE?6EE=EEEC@*2<:C+A<+AFC8FE5E+::9?<FFGFF*7<5DDF70C**0:::D=CFFF2@).209@:9((),).6@4))84)44@FFBE(2>(48((4))))))
@M00689:251:000000000-CJTJ5:1:1101:14479:19856 1:N:0:9
CAGGATTAGATACCCTGGTAGTCCATGCCGTAAACGGTGGGCGCTAGGTGTAGGGGTCTTCCACTGCCTCTGTGTCGTAGCTAACGCATTAAGCGCTCCGCCTGGGGAGTACGGCCGCAAGGCTAAACCTCAAAGGCATTGACGGGGGCCCGCACAAGCGGCGGAGCATGTGGATTAATTCGATGCCACGCGAAGAACCTTACCTGGTCTTGCCATACACCAGATCCCCGCAGCGATGTAGTTTCCCTTGTGGCTGGTTTACAGGTGATGCATGGACGTCGCTGCAT
+
GF@@@<FCFFGDFFGGFGFDEFGGGGGGG7F;CGF;CCF++6FCFDFGCCE<C<F7:FC9FC<@,6,C,EEFGGFG:F@7FGAFFGC:FEGGGGGG7:+8BFEC+4:C:F<?CE7FEGCF++=B,8,,8,A>A,9F:6CF=FGDB+FGG:B:8*CF:2>F7<E*=EE:F,?7,,4+4<1A+3C72;+0<=5/2*:/0C8;0+<+3+*23:C+*3+2*77CC****2+2)/9>5))/))02?D>DF4?9F7<6*).((,.)(0)))0))*)6))/.)9)41(-419?)
@M00689:251:000000000-CJTJ5:1:1101:4984:19866 1:N:0:9
CAGGATTAGATACCCTGGTAGTCCATGCCGTAAACGGTGGGCGCTAGGTGTAGGGGTCTTCCACGGCCTCTGTGCCGTAGCTAACGCATTAAGCGCCCCGCCTGGGGAGTACGGCCGCAAGGCTAAAACTCAAAGGAATTGACGGGGGCCGGCACAAGCGGCGGAGCATGGGGATTAATTCGATGCAACGCGAAGAACCTAACCTGGGCTTGACATACACCAGATCGCTGCAGGGATGGAGTTTCCCTGGTGGTTGGTGTACAGGTGTTGCATGGCCGTCGCTGAAT
+
GGGGGGGGGGGGGGFFFGGGGGFGCFGGFGGGGFGEEBFGGDCCECGGGGGAFGGGFFFGGFA<FEGGGGFDFDFDE:BFFFEFEFCGG:F9D9:FFG@FGCGGGGGFEFG9FCFFG7F>C<A,BDFF<FDGG3@@>>F>CFC>CFEGGC*=7C*CBE,4=*=8?C*;9C*;C>5CF?FF789<E5@F+:*:=75EFGDF++2:+:5*1C*:DFF:7@FG:F*960CD41)0))95))*209FF?=?A)7(2*)7<6((04=2:5998::<<4@F7)73(-(2:(,-
@M00689:251:000000000-CJTJ5:1:1101:17897:19872 1:N:0:9
CAGGATTAGATACCCTGGTAGTCCACGCCCTAAACGATGTCAACTGGTTGTTGGGTCTTCACTGACTCAGTAACGAAGCTAACGCGTGAAGTTGACCGCCTGGGGAGTACGGCCGCAAGGTTGAAACTCAAAGGAATTGACGGGGGCCCGCACAAGCGGCGGAGCATGTGGATTAATTCGATGCAACGCGAAGAACCTTACCTGGGCTTGACATACACCAGATTGCTGCAGAGATGTAGTGTCCCTTGTGGTTGGTGTACAGGTGCTGCATGGTCGTCGCTGCAT
+
GGGGGGGGGGGGGGGGGGGGGGGGGGGGGGGGGGGGGGGGGGGGGGGGGGGGGGGGGGGGGGGGGGGGGGGGGGGGGGGGGGGGGGGGGGGFGGGGGGGGGGGGGGGGGGGGGGGGGGGGGGGGGGGGGGGGGGGGGGGGGGGGGGGGGGGGGGGGGGGGGGEGGGGGGGGGGGGGGGGGGGGGGGGGGGGDGGGGFGE+<FGGGGGGGGFGGGGGGFFGGGGGFGFFF6>@;FGGFBGG:GGGFFFFFF?GGFEFFF7F9=:AFFB<??FFFFFBFF>B?F>:A
@M00689:251:000000000-CJTJ5:1:1101:20194:19878 1:N:0:9
CAGGATTAGATACCCTGGTAGTCCATGCCGTAAACGGTGGGCGCTAGGTGTAGGGGTCTTCCACGGCCTCTGTGTCGTAGCTAACGCATTAAGCGCCCCGCCTGGGGAGTACGGCCGCAAGGCTAAAACTCAAAGGAATTGACGGGGGCCCGCACAAGCGGCGGAGCATGTGGATTAATTCGATGCAACGCGAAGAACCTTACCTGGGCTTGACATACACCAGATCGCTGCAGAGATGTAGTTTCCCTTGTGGTTGGTGTACAGGTGCTGCATGGTCGTCGCTGCAT
+
GGGGGGGGGGGGGGGGGGGGGGGGGGGGGGGGGGGGGGGGGGGGGEGGGGGGGGGGGGGGGGGGGGGGGGGGGGGGGGGGGGGGGGGGGGGGGGGGEGGGGGGGGGGGGGGGGGGGGGGGGGGGGFGGGGGGGGGGGGGGGFGGGGGGGGGGGGGGGGGGGGGGGGGGGGGGGGDCGGGGGGGGGGGGGGGGEGGGGGGGGGGFCEFGGGGGGGGGGFFGGGGGGGGGFGG:FFG<FFGFGGGGFFFBFFFGGFF?>FFFFF245FFFFFFFBFFFFF9<>636>F<
@M00689:251:000000000-CJTJ5:1:1101:4974:19880 1:N:0:9
CAGGATTAGATACCCTGGTAGTCCATGCCGTAAACGGTGGGCGCTAGGTGTAGGGGTCTTCCACGGCCTCTGTGCCGTAGCTAACGCATTAAGCGCCCCGCCTGGGGAGTACGGCCGCAAGGCTAAAACTCAAAGGAATTGACGGGGGCCCGCACAAGCGGCGGAGCATGTGGATTAATTCGATGCAACGCGAAGAACCTTACCTGGGCTTGACATACACCAGATCGCTGCAGAGATGTAGTTTCGCTTGTGGTTGGTGTACAGGTGTTGCATGGCCGTCGCTGCAT
+
FGGGGGGGGGGGFFFGGGGGFGGGFFFFFGEE@@CF;BFECCEFDGGCFFGGGGGG@BFF<EFFFECGFGG@FFGGEGGGG9CFE=@CFGGGGAEECFGGCF:D7FF:CFFCGGDEEDECEF@FGFGFGGFGFGGGD>F8@CFFGGD:B*>CEGFE:CCEE78B*=:>CFCEGFC?FFGG75CC</<:AEC:*:EGGG=>+<+<CFGFCCGGG6?G>=F6*9FFC<FDFG)<?FC4*?C>*:FFF))37>3**<>0-(,.)*564*/5;397)7.)9B>>99?224)
@M00689:251:000000000-CJTJ5:1:1101:14391:19907 1:N:0:9
CAGGATTAGATACCCTGGTAGTCCATGCCGTAAACGGTGGGCGCTAGGTGTAGGGGTCTTCCACGGCCTCTGTGTCGTAGCTAACGCATTAAGCGCCCCGCCTGGGGAGTACGGCCGCAAGGCTAAAACTCAAAGGAATTGACGGGGGCCCGCACAAGCGGCGGAGCATGTGGATTAATTCGATGCAACGCGAAGAACCTTACCTGGGCTTGACATACACCAGATCGCCGCAGAGATGTAGTTTCCCTTGTGGTTGGTGTACAGGTGTTGCATGGTCGTCGCTGCAT
+
GGGGGGGGGGGGGGGGGGGGGGGGGGGGGGGGGGGGGGFGGGGGGGGGGGGGGGGGGGGGGGGGGGGGGGGGGGGGGGGGGGGGGGGGGGGGFGGGGGGGGGGGGGGGGGGGGGGGGGGGGGGGGGGGGGGGGGGGGGGGGGGGGGGGEFGGGGGGGGGGGGGGGGGGGGGGGGGGGGGGGGGGGGGGGGGGGGGGGGGGGGGGGGGGGGGGGGGGGFFGCFG7FFGGFGD5B5FGFFGFGGGGFFFFFFFGGFFFF1(7>B9AFF?AE?<<AFFFFFB<>;B:>FA
@M00689:251:000000000-CJTJ5:1:1101:5066:19921 1:N:0:9
CAGGATTAGATACCCTGGTAGTCCATGCCGTAAACGGTGGGCGCTAGGTGTAGGGGTCTTCCACGGCCTCTGTGTCGTAGCTAACGCATTAAGCGCCCCGCCTGGGGAGTACGGCCGCAAGGCTAAAACTCAAAGGAATTGACGGGGGCCCGCCCAAGCGGCGGAGCATGTGGATTAATTCGATGAAACGCGAAGGACCTTACCTGGGCTTGAAATACACCAGATCGCTGCAGTGATGTAGTTTCCCTTGTGGTTGGTTTACAGGTGATGCATGGCCGTCGCTGCCTCTGCCT
+
GGFGGGGGGFGGFFEFFFGFFFFGGGFFFEFGGG9FEEF@6DCCEGGGFCFECFGGGGGGGC9CB@EGGGG@FEGGGFFGFFGEFDGEEEAF9?7C:FF@FGGGGCFF7?FGCFB7FEEGC3+DFGGGFE<>=F,@3@F<F<,@<>B<>>8CC7CCB,*<1=CG8=EGGGCGGA99+AF<*;9C?++AE=5:ECC*;*/;CG8EGFGG5CC*9++20/?<CC*96*:<)*7967D774*00:>FF4=>?)6**85(-,(..99<)?))9))--9):6:(4(-403()53)))4
@M00689:251:000000000-CJTJ5:1:1101:25227:19921 1:N:0:9
CAGGATTAGATACCCTGGTAGTCCATGCCGTAAACGGTGGGCGCTAGGTGTAGGGGTCTTCCACGGCCTCTGTGTCGTAGCTAACGCATTAAGCGCCCCGCCTGGGGAGTACGGCCGCAAGGCTAAAACTCAAAGGAATTGACGGGGGCCCGCACAAGCGGCGGAGCATGTGGATTAATTCGATGCAACGCGAAGAACCTTACCTGGGCTTGACATACACCAGATCGCTGCAGAGATGTAGTTTCCCTTGTGGTTGGTGTACAGGTGCTGCATGGCCGTCGCTGCAT
+
GGGGGGGGGGGGGFGGGGGDGGGGGGFFGGGGGGGGGGFGGGGGGGGGGGGGGGGGGGGGGGGGGGGGGGGGGFFGEGF<FGGGGGGDEGEGGGFGFGGGGGGGGGGDGFFGCGGGGGGEGGGGG=FFGGGAFGFGGDFGGGGGGGDGGGE7EEGECCFGDDEGGGEFGGGGGFGG9CFGGGFCEGG7EEEGGEGGGGGFFGGGGGG*7CDE4<?D>F=D99<DFFGGFCDF@45*=6>7C>DF?FFAF@49CFF:><:7<?AB;6?>FA?BBF>FF>;;>BBB>>B
@M00689:251:000000000-CJTJ5:1:1101:15247:19935 1:N:0:9
CAGGATTAGATACCCTGGTAGTCCATGCCGTAAACGGTGGGCGCTAGGTGTAGGGGTCTTCCACGGCCTCTGTGTCGTAGCTAACGCATTAAGCGCCCCGCCTGGGGAGTACGGCCGCAAGGCTAAAACTCAAAGGAATTGACGGGGGCCCGCACAAGCGGCGGAGCATGTGGATTAATTCGATGCAACGCGAAGAACCTTACCTGGGCTTGACATACACCAGATCGCTGCAGAGATGTAGTTTCCCTTGTGGTTGGTGTACAGGTGATGCATTGTCGTCGCTGCAT
+
GGGGGGGGGGGGGGGGGGGGGGGGGGGGGGGGGGGGGGGGGGGGGGGGGGGGGGGGGGGGGGGGGGGGGGGGGGGGGGGGGGGGGGGGGGGGGGGGGGGGGGGGGGGGGGGGGGGEGGGGGGGGGGGGGGGGGGGGGGGGGGGGGGGGGGGGGGGGGGGGGGGGGGGGGGGGGFGGFGFGGGGGGGGGGDGGEGGGGGG;CFGGGGGGGGFGGGGGGFFGGFFFF4CDFDDFFFGG?FF::0;C6@FFF54>DFFFF?6@BFAFFB44FABFFF=FF>6:0>:?>?A
@M00689:251:000000000-CJTJ5:1:1101:13360:19996 1:N:0:9
CAGGATTAGATACCCTGGTAGTCCATGCCGTAAACGGTGGGCGCTAGGTGTAGGGGTCTTCCACGGCCTCTGTGTCGTAGCTAACGCATTAAGCGCCCCGCCTGGGGAGTACGGCCGCAAGGCTAAAACTCAAAGGAATTGACGGGGGCCCGCACAAGCGGCGGAGCATGTGGATTAATTCGATGCAACGCGAAGAACCTTACCTGGGCTTGCCATACACCAGATCGCTGCAGAGATGTAGTTTCCCTTGTGGTTGGTGTACAGGTGTTGCATGGCTGTCGCTGCAT
+
GGGGGGGGGGGGGGGGGGGGGGGGGGGGGGGGGGGGGGGGGGGGGGGGGGGGGGGGGGGGGGGGGGGGGGGGGGGGGGGGGGGGGGGGGGGGGGGGGGGGGGGGGGGGGGGGGGGGGGGGGGGGGGGGGGGGGGGFGGGGGGGGGGGGGGG@GGGGGGGGGGGGGGGGGGGGGGGGGGGGGGGGFGGGGGEGGCGGGFGGEGGGGGGGGGGD*<FGGFFGGGGDCFGGFDGFFFGFFFGGCCFGF*=A=:BGGFFFFF?FAFFA@BFFF0<<<FFF:>:BFFFFFFB
@M00689:251:000000000-CJTJ5:1:1101:11968:20055 1:N:0:9
CAGGATTAGATACCCTGGTAGTCCATGCCGTAAACGGTGGGCGCTAGGTGTAGGGTTCTTCCACGGCCTCTGTGTCGTAGCTAACGCATTAAGCGCCCCGCCTGGGGAGTACGGCCGCAAGGCTAAAACTCAAAGGAATTGACGGGGGCCCGCACAAGCGGCGGAGCATGTGGCTTAATTCGATGCAACGCGAAGAACCTTACCTGGGCTTGACATACACCAGATCGCTGCAGAGCTGTGGTTTCCCTTCTGGTTGGTGTACAGGTTCTGCATTGCTCTAGCTGCATCTTTCT
+
GFGF?FFGGFFFGFGGGGGGGGGGGEADFGGF,CEE>FF7FFCGGGEGGCGCFGG,CFGGGGGGGCCGGGGGGFGGGG?DFGG<FEGGGGGGGGGG@FGGGGGGGGGGDGGGCFGGGGEGGFGGGGGGGGGGGGDFGFGG9<FGGDEGEGGGGGECB:FFEGG7C8EDGFG+2*AFGGGGGGGCCEGFEEECC=5CFGGGGFGGC+=*>FF57A:***977*95***9>3)76BC*/)2**09<?9=AB))**/1,(3<F27<BFF6<FDF)4/989*6))..6:3.4)))..
@M00689:251:000000000-CJTJ5:1:1101:17856:20058 1:N:0:9
CAGGATTAGATACCCTGGTAGTCCATGCCGTAAACGGTGGGCGCTAGGCGTAGGGGTCTTCCACGGCCTCTGTGTCGTAGCTAACGCATTAAGCGCCCCGCCTGGGGAGTACGGCCGCAAGGCTAAAACTCAAAGGAATTGACGGGGGCCCGCACAAGCGGCGGAGCATGTGGATTAATTCGATGCAACGCGAAGAACCTTACCTGGGCTTGACATACACCAGATCGCTGCAGAGATGTAGTTTCCCTTGTGGTTGGTGTACAGGTGATGCATGGTCGTCGCTGCAT
+
GGGGGGGGGGGGGGGGGGGGGGGGGGFGGGGGGGGGGGGEGGGGGGGGGGGGGGGGGGGGGGGGGGGGGGGGGGGGGGGGGGGGGGGGGGGGGGGGGGGGGGGGGGGEDGGGGGGGGGGGGGGGGGGFGGGGGGGGGGGGGGGGGGGGGGGGGECGFGGGGGEGGDEGGGGGGCGGGGGGGGFEFGGGGGGGGEGGGGGFGGGF?9FFGGGGGG+:FF?DF<FGFGCG@3DF??DGFBCFGGGGFFF>??A<DFF66:6F<F<B?F494)6<BFF66@1:6>F16?A
@M00689:251:000000000-CJTJ5:1:1101:11949:20058 1:N:0:9
CAGGATTAGATACCCTGGTAGTCCATGCCGTAAACGGTGGGCGCTAGGTGTAGGGGTCTTCCACGGCCTCTGTGTCGTAGCTAACGCATTAAGCGCCCCGCCTGGGGAGTACGGCCGCAAGGCTAAAACTCAAAGGAATTGACGGGGGCCCGCACAAGCGGCGGAGCATGTGGATTAATTCGATGCAACGCGAAGAACCTTACCTGGGCTTGACATACACCAGATCGCTGCAGAGATGTAGTTTCCCTTGTGGTTGGTGTACAGGTGCTGCATGGCTGTCGCTGCAT
+
GGGGGGGGGGGGGFGGGGGGGGGGGGGGGGGGGGGGGGGGGGGGGGGGGGGGGGGGGGGGGGGGGGGGGGGFGGGGGGGGGGGGGGGGGGGGGGGGGGGGGGGGGGGGGGGGGGGGGG@FGGGGGGGFGGGGGCGGGGGGGGGGGGGGGGG>EEGFGGGGGGEGEGGFFFFC?A@FGGGGGCGGGDGGGGGD5CCECGGGGGGGG9FGGGGGCFGGFF=FFFFGFFGGFGGFF177BFGGGGGGFFFFF@FGGFFF;:BF<FFDFFF>FFFFFBFF@>B?BFF110<
@M00689:251:000000000-CJTJ5:1:1101:11089:20069 1:N:0:9
CAGGATTAGATACCCTGGTAGTCCATGCCGTAAACGGTGGGCGCTAGGTGTAGGGGTCTTCCACGGCCTCTGTGTCGTAGCTAACGCATTAAGCGCCCCGCCTGGGGGTACGGCCGCAAGGCTAAAACTCAAAGGAATTGACGGGGGCCCGCACAAGCGGCGGAGCATGTGGATTAATTCGATGCAACGCGAAGAACCTTACCTGGGCTTGACATACACCAGATCGCTGCAGAGATGTAGTTTCCCTTGTGGTTGGTGTACGGGTGATGCATGGCTGTCGCTGCAT
+
GGGGGGGGGGGGGGGGGGGGGGGGGGGGGGGGGGGGGGGGGGGGGGGGGGGGGGGGGGGGGGGGGGGGGGGGGGGGGGGGGGGGGGGGGGGGGGGGGGGGGGGGGGGGGGGGGGGGGGGGGGGGGGGGGGGGGGGGGGGGFGGGGGGGGFGGGGGGGGGGGGGGGGGGGGGGFFGGGGGGFFGGEGGGGDDEEGGGGGGGGGGGG=CFGGCFGCEFGFFGGGGGGFGGBGGFFFG7FFFFFGGGB6@DFF?DGFEB:6?FA)(4>DFAF>7AA5:@FFBF?<BF04
@M00689:251:000000000-CJTJ5:1:1101:4163:20220 1:N:0:9
CAGGATTAGATACCCTGGTAGTCCACGCCGTAAACGGTGGGTACTAGGTGTGGGTTTCCTTCCTTGGGATCCGTGCCGTAGCTAACGCATTAAGTACCCCGCCTGGGGAGTACGGCCGAAAGGCTAAAACTAAAATGAATGGACGGGGGCCCGCAACAGCGGTGGAGCATGGGGTTGAATGAGATGCAACGCAAAAAACCTCACCTGGTCGTGAACTGCAAGAAAATTCTGAGAGAGGATAAGTGGCCATCGGGAACACGGAGAGAGGTGATGAAGGGCGATGAGCACATGTGT
+
GGGGGGFCFGGFGFGGGGFGGGGGF9FGGGGEGGGG7F@FC@ECFEGDEFG,@CB,@F9<,CF,<CE?DEFD8F7,B@FE,?F,CFEG788<,9<AFFE@C7=+B77++8=?<7+@E7::+8A@,=DD<F=,BA?=ADFC,3,,8>@+***541>**4>,<F=**/4,*7:,<**1*4+++++++2?9BC5**/=***2*0*<8*++1++)2/02*0*1:2:*20*3****1=F*55)***0**0*0())(1/))((.()(0(2)782/84)-*9?@5612(,),)).())..)
@M00689:251:000000000-CJTJ5:1:1101:16329:20256 1:N:0:9
CAGGATTAGATACCCTGGTAGTCCATGCCGTAAACGGTGGGCGCTAGGTGTAGGGGTCTTCCACGGCCTCTGTGTCGTAGCTAACGCATTAAGCGCCCCGCCTGGGGAGTACGGCCGCAAGGCTAAAACTCAAAGGAATTGACGGGGGCCCGCACCAGCGGCGGAGCATGTGGATTAATTCGATGCAACGCGAAGAACCTTACCTGGGCTTGACATACACCAGATCGCTGCAGAGATGTAGTTTCCCTTGTGGTTGGTGTACAGGTGCTGCATGGCTGTCGCTGCAT
+
GGGGFGFGGGGGGGGGGFGGGFGGGFFFFGGGGGGGGGGGGGGGGGGGGGGGGGGGGEFGGGGGGGGGGGGFGGGGGFFGGGGGGGGGGGFFFGGGGGGGGGGFGGDEGGFEGGGEGGDGGFGGGGGGFFCEGGFGGFGGGGGDFECGGGGGGD:*=CFG7@BEGGGGGG<CDGGGFGGCGGGGGGG7FEGGDGG8FGGGFGGFEGGGGC4>CGFCCFFFFGGGG6EGF3C?@7<C6622*:CGFF?4FFFG*7@1>FFF7BA9FFFF?A?BB4;>F)374166>?9
@M00689:251:000000000-CJTJ5:1:1101:27447:20263 1:N:0:9
CAGGATTAGATACCCTGGTAGTCCATGCCGTAAACGGTGGGCGCTAGGTGTAGGGGTCTTCCACGGCTTCTGTGTCGTAGCTAACGCATTAAGCGCCCCGCCTGGGGAGCACGGCCGAAAGTCTAAAACTCAAAGGAATTGACGGGGGCCCGCACAAGCGGCGGAGCATGTGGATTAATTCGATGCAACGCGAAGAACCTTACCTGGGATTGACATACACCAGATCGCTGCAGAGATGTTGTTTCCCTTGTGGTTCGTGTACAGGTGCTGTATGGCTGTCGCTGCACATGTCT
+
FGGGGGF@FGFGGGGGGGGGGGGGG,CFFCFGGGGG@FGE@,@FGGGGGGGGGGGE@,C,@,,9@@7+@FFF<6CFGGDFF9FAFC=@F:E9,<+CGGG+=8?FFCFDF+B<:+@FC++C7,5:EFFBFD<FFC==3,@B,>DFGGG*CFGDGG7F:C,<CD7855:FGGF7++3++0+<**<0980<CE77EC*;+**0+92++2***30*9+3:DF6<5>*>C0>D7>3?6659F?F7>C4**99)85<FG)))(--71692)9))=-).)/.<F5:>0((49(()-..-6
@M00689:251:000000000-CJTJ5:1:1101:4657:20323 1:N:0:9
CAGGATTAGATACCCTGGTAGTCCATGCCGTAAACGGTGGGCGCTAGGTGTAGGGGTCTTCCACAGCCTCTGTGTCGTAGCTAACGCATTAAGCGCCCCGCCTGGGGAGTACGGCCGCAAGGCTAAAACTCAAAGGAATTGACGGGGGCCCGCACAAGCGGCGGAGCATGGGGATTAATTCGATGCAACGCGAAGAACCTTACCTGGGCTTGACATACACCAGATCGCTGAAGAGAGGTAGTTTCCCTAGGGGTTGGTGTACAGGTGTTGCATGGCCGTCGATGAATCTGTCTAT
+
GGGGGGGGGGGGGGGGGGGGGGFFGGGGGGGGGGGGGGGGGCCGGGGGGGGGGGGG:FGFGGFFGGFGGGGGGGGFGDDFGGGGGGGGGGGFGCFGGGGGGGGGGGD7F@FGGGGGEGGGGFCFGGGGGDDFDFGDF<=3>FFEFGGGG7CE*>FFGCAFCCCC?:BF,<+;88CEFFFF:8<9CEGG+:::CEEEG@@8:EGG7CD55*7:F?CDC?FC4CFGG*>D)1//9675<:*2>*?D6*/)*0(1>.73;387A6)<F*9).4-5)=F))84991(6)).)-6<))).
@M00689:251:000000000-CJTJ5:1:1101:6538:20386 1:N:0:9
CAGGATTAGATACCCTGGTAGTCCATTCCGTAAACTGTTGGCGCTAGGTGTAGGGGTCTTCCCCTTCCTCTGTTTCGTTTCTCACACTTTACGCCCCCCTCCTGGTGAGTACTGCCGCCAGGCTAACACTCCCCGGACTTTACGTGCCCCCGCCCACGCGGTGGAGCCTGTTGTTTAATTCCATGCAACGCGAAGAACCTTACCTGTCCTTGACATACACCAGATCGCTGCAGAGATGAAGTTCTCCCTGTGGTTGGTCTCTCGTTGCGTCATGTCCCTCGCTGCAT
+
E,,:CE<E<CEEDFFG@6C,6;,CFA,CFFE,CFG,6<,6,6@BF@@C<,;,,,,8BB@F@F,C,:CF,EFDG,C<,C,9<,,,C,,,6CC,,8+@F=C+B,ECE:?,<,,9,,BF+++4++ABA,9,B59?,+++++3,,,8+,,3+3@CCC+CF+@++@*@:*,,*6<D,7,4,2622+,>,2,2,?=E*4***52/2+0+2CF4+2>++;9=+;/**0*29>F=DF*9))/12****::22*9*(0).**0),(-)*.*)(0.)4),((.0*/**51(,,(,4)
@M00689:251:000000000-CJTJ5:1:1101:4940:20409 1:N:0:9
CAGGATTAGATACCCTGGTAGTCCATGCCGTAAACGGTGGGCGCTAGGTGTAGGGGTCTTCCACGGCCTCTGTGTCGTAGCTAACGCATTAAGCGCCCCGCCTGGGGAGTACGGCCGCAAGGCTAAAACTCAAAGGAATTGACGGGGGCCCGAACAAGCGGCGGCGCATGGGGATTAATTCGATGCAACGCGAAGAACCTTACCTGGGCTTGACATACACCAGATCGCTGCCGAAATGTAGTTTCCCTTGTGGTTGGTGTACAGGTGTTGAATGGATGTCGCTGCAT
+
GDFGGGGGGFGGEF?FFFGFFGDGFF@FFE@FGGFGGGGCC<EEGCEF@FFFGFGG:,CFGGGGDGE+FFF<EFFCGGGGGGGGGGGGEEGGGGGGGGGGGFCGFFG7=FFA:FEDGGGGGDD,F>FAF,DFGC<FGCCFGGGGCCCF*C7:*BCEGFGGCF*1*2?ECE**;88FCC+<7;?CGE9CCEGGEGDEGF58FGF69FF=E6CDCC?*:9?F<C7<9975>*>))0)/)/2::F>DFF?A?)-*7>5?08?F)069?FF)5()))66**)(-,(12604
@M00689:251:000000000-CJTJ5:1:1101:27192:20470 1:N:0:9
CAGGATTAGATACCCTGGTAGTCCATGCCGTAAACGGTGGGCGCTAGGTGTAGGGGTCTTCCACGGCCTCTGTGTCGTAGCTAACGCATTAAGCGCCCCGCCTGGGGAGTACGGCCGCAAGGCTAAAACTCAAAGGAATTGACGGGGGCCCGCACAAGCGGCGGAGCATGTGGATTAATTCGATGCAACGCGAAGAACCTTACCTGGGCTTGACATACACCAGATCGCTGCAGAGATGTAGTTTCCCTTGTGGTTGGTGTACAGGTGATGCATGGCTGTCGCTGCAT
+
GFGGGGGGGGGGGFGGGGGFGGGGEFFFFEFGGGGGGGGGGFGGGGGGGGFGGGGGGGGGGGGFGGGGGGFFFGGGGGFGGGGGGGGGGGGGGGGGGGGGGGGGGGEFEGGGGGGGGGCGGGGCCFGGFGGGGGGGFGGE9FFGGGGGGGGDGGGGGGGGGDGGGGGFCGCCFGG7CGCEF=?CCEGGGGGGGGGGFFFGF??GEGGGGGFCGFGGF=FDDCCGGFGG4*9??FGCB?:DGDFGFFFFFFFGGFFFFFFFFFAFFFF9FBFFBFFFFFFB??B<B:)
@M00689:251:000000000-CJTJ5:1:1101:15064:20472 1:N:0:9
CAGGATTAGATACCCTGGTAGTCCATGCCGTAAACGGTGGGCGCTAGGTGTAGGGGTCTTCCACGGCCTCTGTGTCGTAGCTAACGCATTAAGCGCCCCGCCTGGGGAGTACGGCCGCAAGGCTAAAACTCAAAGGAATTGACGGGGGCCCGCACAAGCGGCGGAGCATGTGGATTAATTCGATGCAACGCGAAGAACCTTACCTGGGCTTGACATACACCAGATCGCTGCAGAGATGTAGTTTCCCTTGTGGTTGGTGTACAGGTGCTGCATGGCCGTCGCTGCAT
+
GGGGGGGGGGGGGGGGGGGGGGGGGGGGGGGGGGGGGGGGGGGGGGGGGGGGGGGGGGGGGGGGGGGGGGGGGGGGGGGGGGGGGGGGGGGGGGGGGGGGGGGGGGGGGGGGGGGGGGGGGGGGGGGGGGGGGGGGGGGGGGGGGGGGGGGGGGGGGGGGGGGGGGGGFGFGGGGGGGGGGGGGGEGGGGGGGEGGGGGGGGGGGGGGGGGGGGGGGFFGFF<FF<=CF3CFFFGGFFGGGGGG?FFAFFACDFFBF::FFFFFFFF:FFF?BFFFFFFFBB609>D
@M00689:251:000000000-CJTJ5:1:1101:10939:20481 1:N:0:9
CAGGATTAGATACCCTGGTAGTCCATGCCGTAAACGGTGGGCGCTAGGTGTAGGGGTCTTCCACGGCCTCTGTGTCGTAGCTAACGCATTAAGCGCCCCGCCTGGGGAGTACGGCCGCAAGGCTAAAACTCAAAGGAATTGACGGGGGCCCGCACAAGCGGCGGAGCATGTGGATTAATTCGATGCAACGCGAAGAACCTTACCTGGGCTTGACATACACCAGATCGCTGCAGAGATGTAGTTTCCCTTGTGGTTGGTGTACAGATGGTGCATGGTTGTCGCTGCAT
+
GCGDGGGGGGGFGEGDEFGDEEAFGF6EFGGDEGGDFEGG@GGGGGGGGGGGGGGGGGFEGFFG:BFGE@FGF,FFGGG,=CFEEFGEDGGGGGGGGCEEGGGGFFGGGGGGDGEGFGGEECFFGAFGGGGCGGGFGG8=,FFEFC@FGGGGG*CFGFGGGGGGD8E8F+<+<?GGFG7@F5C?FEFEFDEGDEEGGGGFGGECGGDGGGCEGGGCFFFFDFGG4<CD>7<;66CFFFC7C>FGFF?AF5:4CF56;B0@A@>6=797?AAB<FFF6),421(,(2<
@M00689:251:000000000-CJTJ5:1:1101:15470:20491 1:N:0:9
CAGGATTAGATACCCTGGTAGTCCATGCCGTAAACGGTGGGCGCTAGGTGTAGGGGTCTTCCACGGCCTCTGTGTCGTAGCTAACGCATTAAGCGCCCCGCCTGGGGAGTACGGCCGCAAGGCTAAAACTCAAAGGAATTGACGGGGGCCCGCACAAGCGGCGGAGCATGTGGATTAATTCGATGCAACGCGAAGAACCTTACCTGGGCTTGACATACACCAGATCGCTGCAGAGATGTAGTTTCCCTTGTGGTTGGTGTACAGGTGTTGCATGGTTGTCGCTGCAT
+
GGGGGGGGGGGGGGGGGGGGGFGGGGGGGGGGGGGGGGGGGDGGGGGGGGGFGGGGFEGGGGGGGEGGGGGGGGGGGGFGGDGGGGGGGGGGGGGGEGGGGGGGDGGGGGFGGGGGGGGGGGGGFGGGGGGG<FF8@FGGGCCFDGDGEGGGGGGGGGGG7EGGGDGGGGGGFFGGGGGGGGC7@EGEGGGGGDGGGGGGGGGGGGG5=FGGGFGG>F6>CCFC6DGGFDC?@B*2==FFGGGGFFFFFF<<DFF?BFB528>9)*957:),665@?332:B?1746
@M00689:251:000000000-CJTJ5:1:1101:10933:20500 1:N:0:9
CAGGATTAGATACCCTGGTAGTCCATGCCGTAAACGGTGGGCGCTAGGTGTAGGGGTCTTCCACGGCCTCTGTGTCGTAGCTAACGCATTAAGCGCCCCGCCTGGGGAGTACGGCCGCAAGGCTAAAACTCAAAGGAATTGACGGGGGCCCGCACAAGCGGCGGAGCATGTGGATTAATTCGATGCAACGCGAAGAACCTTACCTGGGCTTGACATACACCAGATCGCTGCAGAGATGTAGTTTCCCTTGTGGTTGGTGTACAGATGGTGCCTGGTTGTAGCTGCAT
+
DGFDGFFFGGGDFCECGGGGGGCFFGGGGGGEGGGGGGGDGGGGECFFGGFGGGGBFGGGGCG<FCGEGGFCEGGGGGGGFCEGGGGGDCGGGGGC7FGGFDEGGGGGGG,FFGG7EEFGEGG=DFGGFFCD8FGGGD>FGAFGGGG77*BEGGGG7BFG1*=CG:*/9A:?EG6+0<?CCC79+CECFE5CECEGDFG6@EFGGGEGFFFE4CFGGFFGFF*7C<CD>GGF@FD44?7CFFFG4@FA8@)7<5@?91(88F><FF45?D9()/<FFB?<))-),5:
@M00689:251:000000000-CJTJ5:1:1101:17673:20567 1:N:0:9
CAGGATTAGATACCCTGGTAGTCCATGCCGTAAACGGTGGGCGCTAGGTGTAGGGGTCTTCCACGGCCTCTGTGTCGTAGCTAACGCATTAAGCGCCCCGCCTGGGGAGTACGGCCGCAAGGCTAAAACTCAAAGGAATTGACGGGGGCCCGCACAAGCGGCGGAGCATGTGGATTAATTCGATGCAACGCGAAGAACCTTACCTGGGCTTGACATACACCAGATCGCTGCAGAGATGTAGTTTCCCTTGTGGTTGGTGTACAGGTGCTGCATGGTCGTCGCTGCAT
+
GFGFGGGGGGGGGGGGGGGFGGGGGGFFGGGGGGGGGGGGGGGGGGGGFGGGGGGGGGGGGGGGGGGGEGGGGGGGGGGGGDFGGGGGGGGGGGGGGGGGGGGFGGGGGEGGGGGGGGGGGGGGGCFGGGGGGGDFGGGFFCGG@FCFGGGDGEGEFFFEDGEEG8>CGGGFGFGGGGDFG=FCGGGGGEGDGGGGGGGGGGGGG7E5CG4CFEEFGFFDGGCFFGGG@5DFFF5<=F:DC*?FFFFAFFFCGF5?>??F<FF>?F::F<?:4F@BFE>B>912>?D
@M00689:251:000000000-CJTJ5:1:1101:21553:20644 1:N:0:9
CAGGATTAGATACCCTGGTAGTCCATGCCGTAAACGGTGGGCGCTAGGTGTAGGGGTCTTCCACGGCCTCTGTGTCGTAGCTAACGCATTAAGCGCCCCGCCTGGGGAGTACGGCCGCAAGGCTAAAACTCAAAGGAATTGACGGGGGCCCGCACAAGCGGCGGAGCATGTGGATTAATTCGATGCAACGCGAAGAACCTTACCTGGGCTTGACATACACCAGATTGCTGCAGAGATGTAGTGTCCCTTGTGGTTGGTGTACAGGTGCTGCATGGCCGTCGCTGCAT
+
GGGGGGGGGGGGGGGGGGGGGGGGGGGGGGGGEFFGCFGEGGGGGGGGGGGGGGGGGGGGGGGGGGGDGGGGGGGGGGGGGGGGGGGGGGGGGGGGGGGGGGGGGGGGGGGGGGGGGGDGGGGFGGGGGGGGGGGGGGGFFFFGGGGD7FEGGGGGGGGGGGGEGGGGGGFGGCFGGGGGGG7<9CFGGEEGEGGEGG8@FGDGGGGGGGGGGFFGCFFFFFGGGGGG*:FF@=CDFFFC>CDCBBFDFFDFGFFB0167.95A4=FF=<7?AFF>FB6;>0<0-5A
@M00689:251:000000000-CJTJ5:1:1101:18865:20671 1:N:0:9
CAGGATTAGATACCCTGGTAGTCCATGCCGTAAACGGTGGGCGCTAGGTGTAGGGGTCTTCCACGGCCTCTGTGTCGTAGCTAACGCATTAAGCGCCCCGCCTGGGGAGTACGGCCGCAAGGCTAAAACTCAAAGGAATTGACGGGGGCCCGCCCAAGCGGCGGAGCATGTGGATTAATTCGATGCAACGCGAAGAACCTTACCTGGGCTTGACATACACCAGATCGCTGCAGAGATGTAGTTTCCCTTGTGGTTGGTGTACAGGTGCTGCATGGCCGTCGCTGCAT
+
GGGGGGGGGGGGGGGGGGGGGGGGGGGGGGGGGGGGGGGGGGGGGGGGGGGGGGGGGGGGGGGGGGGGGGGGGGGGGGGGGGGGGGGGGGGGGGGGGGGGGGGGGGGGGGGGGGGGGGEGGGFGGGGGGGGGGGGGGGGGGGGGGGGGGGCBC*<FF,<FCEEG**1*:C<FFFGGGFGCCEC7:EFFG=EGEEGGGGGGGGGGGGGCEF:C4CGG7*9DD<7C>F535<3)967CFFFFFFD:?F*9B)6<DFFF9?:F<FDFF4)49<BF<F4>FDF>>B0?94-
@M00689:251:000000000-CJTJ5:1:1101:24196:20715 1:N:0:9
CAGGATTAGATACCCTGGTAGTCCATGCCGTAAACGGTGGGCGCTAGGCGTAGGGGTCTTCCACGGCCTCTGTGTCGTAGCTAACGCATTAAGCGCCCCGCCTGGGGAGTACGGCCGCAAGGCTAAAACTCAAAGGAATTGACGGGGGCCCGCACAAGCGGCGGAGCATGTGGATTAATTCGATGCAACGCGAAGAACCTTACCTGGGCTTGACCTACACCAGATCGCTGCAGAGATGTAGTTTCCCTGGTGGTTGGTGTACAGGTGGTGCATGGCCGTCGCTGCAT
+
GDGGGGGGGCFCGDEE@FEGGGGGGGGGGGFGGGGGDGDGGG>FGDFG@BF+@FGGE:C,F,FF,:BGGG,EEFFFGGGGGGGGGGGGCGGGGCFG:@FGGGGFBFGCFGGGGGGGEGCGGGFCDFGGGGGGEGGGGGCFG9=EGGGGGGGGEGGGGGGGGGGGGGGGGGGGG0+:<CFGGGGCEGGGGGG5CEEEGGGGFGGGG?FGGGGGGG+?*<?G75FF*CGGFGGFF?3CF?CC7C7*647<)08CD5>?>FB@772))198>6<?260)/<41;;0(2,)
@M00689:251:000000000-CJTJ5:1:1101:10670:20776 1:N:0:9
CAGGATTAGATACCCTGGTAGTCCATGCCGTAAACGGTGGGCGCTAGGTGTAGGGGTCTTCCACGGCCTCTGTGTCGTAGCTAACGCATTAAGCGCCCCGCCTGGGGAGTACGGCCGCAAGGCTAAAACTCAAAGGAATTGACGGGGGCCCGCACAAGCGGCGGAGCATGTGGATTAATTCGATGCAACGCGAAGAACCTTACCTGGGCTTGACATACACCAGAACGCTGCAGAGATGTAGTTTCCCTTGTGGTTGGTGTACAGGTGTTGCATGGTTGTCGCTGCAT
+
GGGGGGGGGGGGGGGGGGGGGGGFFFGGGGGGGEFGGGGGGGEGGGGGGGFFGGGGGGFGGGGGGGGGGGGGGGFGGGGG7FGGGGGGCFGGGGGGEGGGGGGGGGEFFGGGGGGGGGGGGGFGGGGGDGFFGGGGGG8FGGGGGGGGGGGGGGGGGGGGGGGGGGGGGFFGGC9<EGGG*2<<C8FF8=CCG:>EFGF*AFGGGFG=:87CFFFGCF@F5*/C*2:3)956<@C7670**::>?4=<*84>CFF:63:@A@<AF=?B31:<AFFF4>:4<((4((6
@M00689:251:000000000-CJTJ5:1:1101:20626:20786 1:N:0:9
CAGGATTAGATACCCTGGTAGTCCATGCCGTAAACGGTGGGCGCTAGGTGTAGGGGTCTTCCACGGCCTCTGTGTCGTAGCTAACGCATTAAGCGCCCCGCCTGGGGAGTACGGCCGCAAGGCTAAAACTCAAAGGAATTGACGGGGGCCCGCACAAGCGGCGGAGCATGTGGATTAATTCGATGCAACGCGAAGAACCTTACCTGGGCTTGACATACACCAGATCGCTGCAGAGATGTAGTTTCCCTTGTGGTTGGTGTACAGGTGCTGCATGGTCGTCGCTGCAT
+
GGGGGGGGGGGGGGGGGGGGGGGGGGFGGGGGGGGGCGGGGGGGGGGGGGGGGGGEGGGGGGGGGGGGGGGGGGGGGGGGGGGGGGGGGGGGFGGGGGGGGGGFGGGFEGGGFGGGGGEEGGGGGGGGGGGGGGDGGGGGGGGGGGGGGGGGGGGGGGGGFGGGGGGCFFGGGCFCFG?GGE?FGGGFGGGGGGGEGGGGGGGGGDFGGGGGGFGGGFFGG7CGCDFGFGGFFFG5*1?:D0:>F?FFFFBGGFF:9?<FBFFF)9?0FAFBF?F?=D>?FB?(7?A
@M00689:251:000000000-CJTJ5:1:1101:7657:20814 1:N:0:9
CAGGATTAGATACCCTGGTAGTCCATGCCGTAAACGGTGGGCGCTAGGTGTAGGGGTCTTCCACGGCCTCTGTGTCGTAGCTAACGCATTAAGCGCCCCGCCTGGGGAGTACGGCCGCAAGGCTAAAACTCAAAGGAATTGACGGGGGCCCGCACAAGCGGCGGAGCATGTGGATTAATTCGATGCAACGCGAAGAACCTTACCTGGGCTTGGCATACACCAGATCGCTGCAGAGATGTAGTTTCCCTTGTGGTTGGTGTACAGGTGCTGCATGGCCGTCGCTGCAT
+
GGGGGGGGGGGGGGGGGGGGGGGGGGGGGGGGCGGGGGGCBDEGGGGGGGGGGGGGGEGEGFDCCEGGGGGGFGGCFGGGGGGGGGGGDGGFFDFGGGGEGEGGG7CCGFGGGGGGGGGGGGGGGGAFFFGGFFFDFGGFGGGEGGDEGGGDGGGGGCFEGGGGDCEGGGGGGGGGGGFGF=CFGGFCGGGDGGG5?::8@FC?EGFFEFCE*+CGF46C7C4CFCGG@CGFFFG76**:*:CFFFF<F?<F3;739?653@B<:FF??4.4<FFFFEFB603163)
@M00689:251:000000000-CJTJ5:1:1101:26067:21004 1:N:0:9
CAGGATTAGATACCCTGGTAGTCCATGCCGTAAACGGTGGGCGCTCGGTGTAGGGGTCTTCCACGGCCTCTGTGTCGTAGCTAACGCATTAAGCGCCCCGCCTGGGGAGTACGGCCGCAAGGCTAAAACTCAAAGGAATTGACGGGGGCCCGCACAAGCGGCGGAGCATGTGGATTAATTCGATGCAACGCGAAGAACCTTACCTGGGCTTGACATACACCAGATCGCTGCAGAGATGTAGTTTCCCTTGTGGTTGGTGTACAGGTGGTGCATGGTTGTCGCTGCAT
+
GGFGGGGGGGGGGFGGGGGGGGGGGGGGGGGGGGGGGGGCEGGGG,@CFGEGGGGGGGGGGGFGG@FGGGGFGGGGGGGGGGGGGGGGGGG9FGCFFGGEGGGGFGCBFGGGGGGEEGGEGFFGGGGGGGGGGFCF7FFGGGGCEGGGGEGGGGGGGGGGCEGDGGGGGGGGGGFGGGFGGGGGDEGFGGGGGGGGGGGGGFFGGG7FEF4**<A::7?CCFCGGGGGFGGF@4C**9DFG>CGFFFFFFFGDFFBFFFFFFBF)?F<F?9027>F?5?DF6<FFBB
@M00689:251:000000000-CJTJ5:1:1101:20219:21057 1:N:0:9
CAGGATTAGATACCCTGGTAGTCCATGCCGTAAACGGTGGGCGCTAGGTGTAGGGGTCTTCCACGGCCTCTGTGTCGTAGCTAACGCATTAAGCGCCCCGCCTGGGGAGTACGGCCGCAAGGCTAAAACTCAAAGGAATTGACGGGGGCCCGCACAAGCGGCGGAGCATGTGGATTAATTCGATGCAACGCGAAGAACCTTACCTGGGCTTGACATACACCAGATCGCTGCAGAGATGTAGTTTCCCTTGTGGTTGGTGTACAGGTGGTGCATGGCCGTCGCTGCAT
+
GGGGGFGGGGGGGGGGGGGGGGGGGGGGGGGGGGGGGGGGGGGGGGGGGGGGGGGGGGGGGGGGGGGGGGGGGGGGGGGGGGGGGGGGGGGGGGGGGGGGGGGGGGGGGGGGGGGGGEGGGGGGGGGGGGCFGGGGGGGGFGGGGGGGGGGGGGGGGGGGGGGEGGCGFFCGGGGGGGGGGDFFDGGGGGGGGGGGGGGGGGGGGGGGGGGGCGGGFFFGGFGGGGCDFDGFF@GGB=?FGGGFFFFFF46DDFF07??F465<:???B<D05BFFFF169><B>:)
@M00689:251:000000000-CJTJ5:1:1101:14403:21171 1:N:0:9
CAGGATTAGATACCCTGGTAGTCCATGCCGTAAACGGTGGGCGCTAGGTGTAGGGGTCTTCCACGGCCTCTGTGTCGTAGCTAACGCATTAAGCGCCCCGCCTGGGGAGTACGGCCGCAAGGCTAAAACTCAAAGGAATTGACGGGGGCCCGCACAAGCGGCGGAGCATGTGGATTAATTCGATGCAACGCGAAGAACCTTACCTGGGCTTGACATACACCAGATCGCTGCAGAGATGTAGTTTCCCTTGTGGTTGGTGTACAGGTGCTGCATGGCCGTCGCTGCAT
+
GFGGGGGGGGGGGGGGGGGGGGGGGGGGGGGGGGGGGGGGGGGGGGGGGGGGGGGGGGGGGGGGGGGGGGGGGGGGGGGGGGGGGGGGGGGGGGGGGGGGGGGGGGGGGGGGGGGGGGGGGGGFGGGGGGGGGGGGGGGFGGGGGGGGGFGGGGGGGGGGGGGGGGGGGGFGGFFGGGGGGGGGGEGGG=CE5>EGGFGGGGGGGGGGGGGGGGGGGFFGGGFGGFFGFD5??=CGF?>FGGGGFFFBFFFGGFFBBFBFFFAAF?FBF22:<F>FFFF>>9<B>F2
@M00689:251:000000000-CJTJ5:1:1101:8172:21202 1:N:0:9
CAGGATTAGATACCCTGGTAGTCCATGCCGTAAACGGTGGGCGCTAGGTGTAGGGGTCTTCCACGGCCTCTGTGTCGTAGCTAACGCATTAAGCGCCCCGCCTGGGGAGTACGGCCGCAAGGCTAAAACTCAAAGGAATTGACGGGGGCCCGCACAAGCGGCGGAGCATGTGGATTAATTCGATGCAACGCGAAGAACCTTACCTGGGCTTGACATACACCAGATCGCTGCAGAGATGTAGTTTCCGTTGTGGTTGGTGTACAGAGGTTGCATGGCCGTCGCTGCATCTGTAT
+
GGGGGGGGGGGGGGGGGGGGGGGGFFGGGGGEGGGGCGGGE8BFGGGFGGGGGGEGG6CDFGGGD:F:CGGDFFEFGCFGGGGGFDEGEFGFGGGCGGGGEGGGGF:BCFFFGFEF>F=CFGGFGFGGFDFDGGD8FGGDGGGFG@@FGGGG7:CEG5CGEFGEEGGGC9@:@GGD9<+<:8@FFEFFGEGEG*:58;C@FGED7?*:*:DG48?CF@FC73CFC6FDFD<)?FF*94C:FGFFFF059)49C7FF918))1.6*)).77())/)707(,(3,,(4:AF2)).
@M00689:251:000000000-CJTJ5:1:1101:11351:21206 1:N:0:9
CAGGATTAGATACCCTGGTAGTCCATGCCGTAAACGGTGGGCGCTAGGTGTAGGGGTCTTCCACGGCCTCTGTGTCGTAGCTAACGCATTAAGCGCCCCGCCTGGGGAGTACGGCCGCAAGGCTAAAACTCAAAGGAATTGACGGGGGCCCGCACAAGCGGCGGAGCATGTGGATTAATTCGATGCAACGCGAAGAACCTTACCTGGGCTTGACATACACCAGATCGCTGCAGAGATGTAGTTTCCCTTGTGGTTGGTGTACAGGTGCTGCATGGACGTCGCTGCAT
+
GGGGGGGGGGGGGGGGGGGGGGGGGGGGGGGGGGGGGGGGGGGGGGGGGGGGGGGGGGGGGGGGGGGGGGGGGGGGGGGGGGGGGGGGDGGGGGGGGGGGGGGGGGGGGGGGGGGGGGGGGGGGGGGGGGGGGGGFEGGGGGGGFGGGGGGGGGGGDFGGGGDGGGGGGGFGGGGGGGFFGGGGGGGGGGGGGGGGGGGFGFGGGGFCCGGGGCGFGFFGGGDFGGFGFGGFF*9C=FFDF:CFFFFFFFDFDFFF;:?FFF>BFFFFFBFFFFF)9BFF>FFFF24
@M00689:251:000000000-CJTJ5:1:1101:22657:21211 1:N:0:9
CAGGATTAGATACCCTGGTAGTCCATGCCGTAAACGGTGGGCGCTAGGTGTAGGGGTCTTCCACGGCCTCTGTGTCGTAGCTAACGCATTAAGCGCCCCGCCTGGGGAGTACGGCCGCAAGGCTAAAACTCAAAGGAATTGACGGGGGCCCGCACAAGCGGCGGAGCATGTGGATTAATTCGATGCAACGCGAAGAACCTTACCTGGGCTTGACATACACCAGATCGCTGCAGAGATGTAGTTTCCCTTGTGGTTGGTGTACAGGTGATGCATGGCTGTCGCTGCAT
+
GGGGGGGGGGGGGGGGGGGGGGGGG<FGGCGGGGGGCFF@@FCFGCGAFFG9FGEGF@ECGGGE@@FB:<C<F<F<@CF<F<<?F:@ECFDE,F7FGG@FDGCFG+CB@FDFG=FGGG@:FFG<<<8EFC=>FGE8>D=DF<EGDC+FE@E>E@FFC8<E*<14*:>8@?F79:FF+<0<>8+30:0@CE==G*::<8F8@CECC<*:FEDGCEG709FF<<4C4>CDFGC?F4CFF?*;:::*861<9?)*95>13<B52944)=:9=A<A4F47)>?<1:?03:A
@M00689:251:000000000-CJTJ5:1:1101:22672:21223 1:N:0:9
CAGGATTAGATACCCTGGTAGTCCATGCCGTAAACGGTGGGCGCTAGGTGTAGGGGTCTTCCACGGCCTCTGTGTCGTAGCTAACGCATTAAGCGCCCCGCCTGGGGAGTACGGCCGCAAGGCTAAAACTCAAAGGAATTGACGGGGGCCCGCACAAGCGGCGGAGCATGTGGATTAATTCGATGCAACGCGAAGAACCTTACCTGGGCTTGACATACACCAGATCGCTGCAGAGATGTAGTTTCCCTTGTGGTTGGGGTACAGGTGATGCATGGCTGTCGCTGCATCTGGCTAT
+
GGGGGGGGGGGGGGGGGGGGGGGGGGGGGGGGEGGGGGGGGGGGGGGGGGGGGGGGGGGGGGGGGGGGGGGGGGGGGGGGGGGGGGGGGGGFFFFGFFGFCGGGGGGGGGGGGGGGGGGDGGGGGGGAFCGGGGGGFGGGGGGGGGGGGGGGGGDGGEGGGGGGGGGGGGGGG?FFFGFCCFGGGGFFCGCEC=EGGGGGFGGGGGGGGGGGFGGGGF=FGDCGGDF3FG3))*74@FDC>FG=F669654FC5:6>(7B<F))7B?A4A24)9@F)<87:((4(4)<2)))())
@M00689:251:000000000-CJTJ5:1:1101:11341:21224 1:N:0:9
CAGGATTAGATACCCTGGTAGTCCATGCCGTAAACGGTGGGCGCTAGGTGTAGGGGTCTTCCACGGCCTCTGTGTCGTAGCTAACGCATTAAGCGCCCCGCCTGGGGAGTACGGCCGCAAGGCTAAAACTCAAAGGAATTGACGGGGGCCCGCCCAAGCGGCGGAGCATGTGGATTAATTCGATGCAACGCGAAGAACCTTACCTGGGCTTGACATACACCAGATCGCTGCAGAGATGTAGTTTCCCTTGTGGTTGGTGTACAGGTGCTGCATGGCCGTCGCTGCATCAGTCT
+
GGGGGGFFGGGGFGGGGGGFFFGFGGGGGGGGGDFGDGGGGGGGGGGGFEDFGGGGGDGGGGGGGGGGGGGGGGGGFFG@FFGGGGCFGGGGGGGGGGGGGGGGGGGGGGGGGGGECGGCGGGGGGGGGGGGGGGGFFGGGGGDGGGGGGDGC*=FFGGGGGGG5EE89C@EF7CCGDGGGCFFCEFGGGGGGGGGGFCCFGGGGGFCFGGGGGCF>@F4FGGGGGCDFDGFF4C*9?DCFDFCF?*4BF4><@F:BBBF<446??4)1-874=>>4B;((32?B?A))5.-6
@M00689:251:000000000-CJTJ5:1:1101:10518:21233 1:N:0:9
CAGGATTAGATACCCTGGTAGTCCATGCCGTAAACGGTGGGCGCTAGGTGTAGGGGTCTTCCACGGCCTCTGTGTCGTAGCTAACGCATTAAGCGCCCCGCCTGGGGAGTACGGCCGCAAGGCTAAAACTCAAAGGAATTGACGGGGGCCCGCACAAGCGGCGGAGCATGTGGATTAATTCGATGCAACGCGAAGAACCTTACCTGGGCTTGACATACACCAGATCGCTGCAGAGAGGTAGTTTCCCTTGTGGTTGGTTTACAGGTGCTGCATGGTTGTCGCTGCAT
+
GGGGGGGGGGGGGFGGGGGGGGGGGGGGGGGGGGGGEGG@FCFGGGGGGGG9AFGG:CFGGAFGFB:+8CFG@FFECDE@=FFGGEEB?CCFFGGGGDEE=F7FG?GEGGEDFC@FEDEEGF<BFGG9F>FGF<>FD>8,7=FFGGGEC*>>EG:<CFCCGECB8C>8CF00+9@E?E?9*2<0<8:@GGGEGGEC?C8;C?88:EC*>C*:C+:CG?F7*9CF6>=DFDGFFF5C)7>6*07:F@*-*7-99<)-92()(8<<576?4A<:AFFF?D?B?:BB>FF
@M00689:251:000000000-CJTJ5:1:1101:10055:21233 1:N:0:9
CAGGATTAGATACCCTGGTAGTCCATGCCGTAAACGGTGGGCGCTAGGTGTAGGGGTCTTCCACGGCCTCTGTGTCGTAGCTAACGCATTAAGCGCCCCGCCTGGGGAGTACGGCCGCAAGGCTAAAACTCAAAGGAATTGACGGGGGCCCGCACAAGCGGCGGAGCATGTGGATTAATTCGATGCAACGCGAAGAACCTTACCTGGGCTTGACATACACCAGATCGCTGCAGAGATGTAGTTTCCCTTGTGGTTGGTGTACAGGTGCTGCATGGCTGTCGCTGCAT
+
GGGGGGGGGGGGGFGGGGGGGGGGGGGGGGEGGGGGGGGGGGGGGGGGGGGGGGGGGGGGGGGGGGGGGGGGGGGGGGGGGGGGGGGGGGGGGGGGGGGGGGGGFFEGGGGGGGGGGGGGGGGGFFDGGGGGG<FFGGGFDFGGGGGGGGGGGGGGFEFGEFGGGGDGGGGGGGG?FFGGGGGFGGGGGGDGGGGGGGGGGGGGGGGGD8FECFGFDFFF5>7D7CGGFCDFFFG<@BFFGFGGFF?FFF4FCFFFF??F<9<AFFFF4A27AF:FFFBFB:((3:<
@M00689:251:000000000-CJTJ5:1:1101:25784:21252 1:N:0:9
CAGGATTAGATACCCTGGTAGTCCATGCCGTAAACGGTGGGCGCTAGGTGTAGGGGTCTTCCACGGCCTCTGTGTCGTAGCTAACGCATTAAGCGCCCCGCCTGGGGAGTACGGCCGCAAGGCTAAAACTCAAAGGCATTGACGGGGGCCCGCACAAGCGGCGGAGCATGTGGATTAATTCGATGCAACGCGAAGAACCTTACCTGGGCTTGACATACACTAGATCGCTGCAGAGATGTAGTTTCCCTTGTGGTTGGTGTACAGGTGGTGCATGGCCGTCGCTGCAT
+
GGFGGGGFEFFGFFEFFFFGGG<EFGGGGEGEGGGGDFFCGFGGGGGG<FGGGGGGCGFGGFGGEGGCCFEEGGGGGGGGGGGFGGGGGGFADFGGGGGCGGGGFGGFGGGGGGGEGGFCFGGGGGFFFCF9DCGG,@FGFFGEGEGGGGGGECEG7;FGDECEGCEFGGGGGGG7A?FGGGG9CGGGGDCGCGGGGGGGGGGFFG=FGGC5DCGGF=?G*9>:FC5*7DD@?7<*9=CGGGFC41?AF@4<<FF12<BFB?A>46:6>26>DFFFFE>6>(31226
@M00689:251:000000000-CJTJ5:1:1101:10514:21253 1:N:0:9
CAGGATTAGATACCCTGGTAGTCCATGCCGTAAACGGTGGGCGCTAGGTGTAGGGGTCTTCCGCGGCCTCTGTGTCGTAGCTAACGCATTAAGCGCCCCGCCTGGGGAGTACGGCCGCAAGGCTAAAACTCAAAGGAATTGACGGGGGCCCGCACAAGCGGCGGCGCATGTGGATTAATTCGAAGCAACGCAAAGAACCTTCCCTGGGCTTGACATCACACAGCTCGCTGCCGAGGTGTAGTTTCCCTTGTGGTTGGGTTACAGTTGCTGCATGGTTGGAGCTGCATCGGTCT
+
GFGFGGGGGGG<CF8EEFGGGGGFFGGFFGFCEGGGGG8@C8FEFCFFGGFCGGGGEGCEEA,BFGGG:CFFFGGGFDF=@FCGFGGGGGGFFGGDCGEDGGGFG7CCBFDCF7C:+:36@<@FEEB3,@DFGGCGF3@8EFC@FEDGEG78*4<CF>FC<FE>*:**;8<@99?99<FG7=:***<C;75*//2+0;88++*;@CFFC6DECFGF*/6F7****0:7><C45)1)07CDFF779916/7->C@F0((-82;),/*0.9<<2)15@F3(,(3132(-)((--4
@M00689:251:000000000-CJTJ5:1:1101:27149:21273 1:N:0:9
CAGGATTAGATACCCTGGTAGTCCATGCCGTAAACGGTGGGCGCTAGGTGTAGGGGTCTTCCACGGCCTCTGTGTCGTAGCTAACGCATTAAGCGCCCCGCCTGGGGAGTACGGCCGCAAGGCTAAAACTCAAAGGAATTGACGGGGGCCCGCACAAGCGGCGGAGCATGTGGATTAATTCGATGCAACGCGAAGAACCTTACCTGGGCTTGACATACACCAGATCGCTGCAGAGATGTAGTTTCCCTTGTGGTTGGTGTACAGGTGTTGCATGGCCGTCGCTGCAT
+
GGGGGGGFGGGEFFGEFGGGGGGGFCFFGGGGGGGGGGGGGGGGGGGGAFFGGFEGGGGGGFGGGGGGGGGGGGFGGGEFGGFFFGGGGGGGGGGGGGGGGGGGGGGGGDFEFGGGGGGCEDGFFFGFG8FGGGGGGGGGGFGGGGGG7CEGGGGGCFFGDGEEGGGGGGFGFG6CFFC77;9++;:FGGGGGGGGGGGGGFGGGGGGFGFEFFGGGFFGGG<FFGGG@<C:?FGG?BGGDDGDFF6)98<FC)53>??F<F><7=FAFFAFFFFF?>>B;>FFB:A
@M00689:251:000000000-CJTJ5:1:1101:12304:21276 1:N:0:9
CAGGATTAGATACCCTGGTAGTCCATGCCGTAAACGGTGGGCGCTAGGTGTAGGGGTCTTCCACGGCCTCTGTGTCGTAGCTAACGCATTAAGCGCCCCGCCTGGGGAGTACGGCCGCAAGGCTAAAACTCAAAGGAATTGACGGGGGCCCGCACAAGCGGCGGAGCATGTGGATTAATTCGATGCAACGCGAAGAACCTTACCTGGGCTTGACATACACCAGATCGCTGCAGAGATGTAGTTTCCCTTGTGGTTGGTGTACAGGTGTTGCATGGCCGTCGCTGCAT
+
GGGGGGGGGGGGGGGGGGGGGGGGGGGGGGGGGGGGGGGGGGGEFFGGGGGGGFGGFEGGGGGFGGGGGGGGGGGGEGGGGGGGGGGGGGGGGGGGGGGGGGGGGGGGGGFGGGGGGGGGGGGGGGGGGGGGGGGGGGGGGGGGGGGGGGGGGGGEGGDFFGGGGGG>FGGGG7ACFGGGGCFGGGFGDEDGEGGGGGGFGC6CFGGGGGGGGGGFF@=FFGD<DGGGFGG4<FCCFFGGGG>>FFFFFFAFGFFFFFFFFF)65F?AFFF7>?F>?E>969::9:5
@M00689:251:000000000-CJTJ5:1:1101:6656:21285 1:N:0:9
CAGGATTAGATACCCTGGTAGTCCACGCCGTAAACGGTGGGTACTAGGTGTGGGTTTCCTTCTTTGGGATCCGTGCCGTAGCTAACGCATTAAGTACCCCGCCTGGGGAGTACGGCCGCAAGGCTAAACCTCAAAGAAATTGACGGGGGCCCGCACAAGCGGCGGCGCATGTGGTTTACTTCGATGCACCGCGACGAACCTTACCTGGTCTTGCCCTACACCAGTTCCCTGCAGCGATGTAGTTTCCCTTGTGGTTGGTGTTCAGGTGCTGCATGCCCGTCGCTGCATCTGTCTT
+
F,<6FE<EFFCCFFF@FEC@CCEFFGGGGFEGGGFGEE8FF@EFFFEFFFC@,BFCGGGGCGG<E9EF<FGGAFCFF:F,,DFD?FE7+BCF<CC<FFG@FCFFG7BEB@F<5:7FE7F>C4+ADA=F3AFG@DC9A,,CFDDD>+8FCFGE*C7<ED@FC*B8*:5**2*<<+*;FF7<>FCCG?5:+:*:*>=C5*2/C:+<<?EC+<:C7+<**)0*951***<*9FC<4)*1)0997::CFFF<4B?FF))((,4):)6)1*904<AB(94)0<,4:((86>?2)6).))-
@M00689:251:000000000-CJTJ5:1:1101:11291:21295 1:N:0:9
CAGGATTAGATACCCTGGTAGTCCATGCCGTAAACGGTGGGCGCTAGGTGTAGGGGTCTTCCACGGCCTCTGTGTCGTAGCTAACGCATTAAGCGCCCCGCCTGGGGAGTACGGCCGCAAGGCTAAAACTCAAAGGAATTGACGGGGGCCCGCACAAGCGGCGGAGCATGTGGATTAATTCGATGCAACGCGAAGAACCTTACCTGGGCTTGACATACACCAGATCGCTGCAGAGCTGTAGTTTCACTTGTGGTTGGTGTACAGGTGTTGCATGGCCGTCGCTGCAT
+
GFGGGFFGGGGGGGGGGGGGGGGGGCGGGGGGGGGGGGGGGGGGGGGGGGGGGGGGCGFGGGGGGGDFGGFGGGGFFFGGGGGGGGGGGGGGGGGGGGGEFC:FFGGGGGGGGGDCGGGGGGGFGGGGGGGGGGGGGGFGGGGGGGGGDBEGGGGGGGGG@@C8CEEF?EACFGCFGGCFDFFGGGGGGGGGGEGDCFFGGGGGGGCFGFGGD8?:>F?FDF**29>D>*>@)99*09*:CCFGB*9<6@>F<5>?B?BFFF<>FFFFEFB))9>:?>96>612(5>
@M00689:251:000000000-CJTJ5:1:1101:18626:21298 1:N:0:9
CAGGATTAGATACCCTGGTAGTCCATGCCGTAAACGGTGGGCGCTAGGTGTAGGGGTCTTCCACGGCCTCTGTGTCGTAGCTAACGCATTAAGCGCCCCGCCTGGGGAGTACGGCCGCAAGGCTAAAACTCAAAGGAATTGACGGGGGCCCGCACAAGCGGCGGAGCATGTGGATTAATTCGCTGCAACGCGAAGAACCTTACCTGGGCTTGCCATACACCAGATCGCTGCAGAGATGTAGTTTCCCTTGTGGTTGGTGTACAGGTGTTGCATGGCCGTCGCTGCAT
+
GGGGGGGGGGGGGGGGGGGGGGGGGGGGGGGGGGGGGGGGGFEGGGGGGGGGGGGGGGGGGGGGGGGGGGGGGGGGGGGGGGGFFECCEGGGGGGGGGGGGGGGGGGGGGGGGGGGGEG7:@DFGGGGGGGGGGGGFFGGGGGGGGGGGGGGGGCEFGGGCCC@CEGGGGGGGGGGGGGGG5*;=EGGF=EEGGCCGGGGGGGGGGEDFGG=*<EGGFF7CFFF7FCDFDGFFFGC66FFGGGGFFFFF4)0/<FB9?BF24)67FFFEBF?ABFF)5909>?6>>A
@M00689:251:000000000-CJTJ5:1:1101:14649:21302 1:N:0:9
CAGGATTAGATACCCTGGTAGTCCATGCCGTAAACGGTGGGCGCTAGGTGTAGGGGTCTTCCACGGCCTCTGTGTCGTAGCTAACGCATTAAGCGCCCCGCCTGGGGAGTACGGCCGCAAGGCTAAAACTCAAAGGAATTGACGGGGGCCCGCACAAGCGGCGGAGCATGTGGATTAATTCGATGCAACGCGAAGAACCTTACCTGGGCTTGACATACACCAGATCGCTGCAGAGATGTAGTTTCCCTTGTGGTTGGTGTACAGGTGGTGCATGGTCGTCGCTGCAT
+
GGGGGGGGGGGGGGGGGGGGGGGGGGGGGGGGGGGGGGGGGGGGGGGGGGGGGGGGGGGGGGGGGGGGGGGGGGGGGGGGGGGGGGGGGGGGGGGGGGGFGGGGGGGGGGGGGGGGGGGGGFGGGGGGGGGGGGGGGGGFGGGGGGGGGGGGGGGGGGGGDGGGGDEGGGGGGGGGDFGGG8EGGGGGGGGGGGGGGGFGGGGGGGGCFGGGGGGGGFFGGGFFC7EDFGGFFFCCFFG7C>DFFFFFFFDGGFFFFFFFFFFF@FFFFB4:FFF?=>>FFFFF9BF
@M00689:251:000000000-CJTJ5:1:1101:26686:21319 1:N:0:9
CAGGATTAGATACCTTGGTAGTCCATGCCGTAAACGGTGGGCGCTAGGTGTAGGGGTCTTCCACGGCCTCTGTGTCGTAGCTAACGCATTAAGCGCCCCGCCTGGGGAGTACGGCCGCAAGGCTAAAACTCAAAGGAATTGACGGGGGCCCGCACAAGCGGCAGAGCATGTGGATTAATTCGATGCAACGCGAAGAACCTTACCTGGGCTTGACATACACCAGATCGCTGCAGAGATGTAGTTTCCCTTGTGGTTCGTGTACAGGTGATCCATGGCCGTCGCTGCAT
+
GGGGGGGGGGGGGG<FGFGGGGGGGEFGGGGGGGGGGGGGGDGGGGGGGGGCFGGGFFGG<FAD:BC+BCFGGG9@FF8DEGGGGEGGGGGFEFGG:FGGGGGDGGGGGGFGDCCFEGGGGGGGFGGGGGGCFFFGGGGGFCFFGDGGGGGDGGGEF,<F=@EG5@CCGDCGF9FCGGGGGCA9FGGFGGGGDCGGGGGGGGGGC7ECFGGGGGGGCF@G4>C7**2753)09/1*1*00*:::=?FFF))*95F)338709<A?FF2=).449@@@>>366??>0)
@M00689:251:000000000-CJTJ5:1:1101:22913:21328 1:N:0:9
CAGGATTAGATACCCTGGTAGTCCATGCCGTAAACGGTGGGCGCTAGGTGTAGGGGTCTTCCACGGCCTCTGTGTCGTAGCTAACGCATTAAGCGCCCCGCCTGGGGAGTACGGCCGCAAGGCTAAAACTCAAAGGAATTGACGGGGGCCCGCACAAGCGGCGGAGCATGTGGATTAATTCGATGCAACGCGAAGAACCTTACCTGGGCTTGACATACACCAGATCGCTGCAGAGATGTAGTTTCCCTTGTGGTTGGTGTACAGGTGCTGCATGGTCGTCGCTGCAT
+
GGGGGGGGGGGGGGGGGGGGGGGGGFGGGGGGGGGGGGGGGGGGGGGGGGGFGGGGGGGGGCEFGGGGGGGGGGGGGGGFGCFGGGECFGGGGGGGGGGGGGGGGGG7CFGGG>FGEEGGDGGGGGGGGGGGGGGD:CGGFGGGGGDFGGGGGGGGFGGGGGEGCEGDGGFGGC0<@FCEFEF@FGGGFGG=*:>ECF=FGFGGFGGFC=FGGGGF7?FG4FFGF4AC;7<F?FGF4?D77CDGFFFD?5>FGFF69?<5<FAA??::?))3<B)99792>B0(,()
@M00689:251:000000000-CJTJ5:1:1101:16915:21377 1:N:0:9
CAGGATTAGATACCCTGGTAGTCCATGCCGTAAACGGTGGGCGCTAGGTGTAGGGGTCTTCCACGGCCTCTGTGTCGTAGCTAACGCATTAAGCGCCCCGCCTGGGGAGTACGGCCGCAAGGCTAAAACTCAAAGGAATTGACGGGGGCCCGCACAAGCGGCGGAGCATGTGGATTAATTCGATGCAACGCGAAGAACCTTACCTGGGCTTGACATACACCAGATCGCTGCAGAGATGTAGTTTCCCTTGTGGTTGGTGTACAGGTGATGCATGGCCGTCGCTGCAT
+
[truncated: 15,145,941 more chars]
