# Supplementary material for: The cloacal microbiome of a cavity-nesting raptor, the lesser kestrel (Falco naumanni)
Source: PeerJ. 2022 Oct 6;10:e13927. doi: 10.7717/peerj.13927 (PMC9548316; doi:10.7717/peerj.13927)
Supplement: Supplemental Information 6 [file peerj-10-13927-s006.gz › gri-M21.R2.fastq]

@M00689:251:000000000-CJTJ5:1:1101:19207:1967 2:N:0:9
CGACAGCCATGCAACACCTGTACACCAACCACAAGGGAAACTACATCTCTGCAGCGATCTCCTCTATGTCAAGCCCAGGTAAGGTTCTTCGCGTTGCATCGAATTAATCCCCATGCTCCGCCGCTTGTTCGGGCCCCCGTCAATTCCTTTTAGTTTTAGCCTTTCGGCCGTACTCCCCAGGCGGGGCGCTTACTCCCTTAGCTACGACACAGAGGCCGTCGAAGCCCCCTCCACCTAGCGCCCACCGTTTACGGCATTGACCCCCAGGGTATCCCATCCTTGCTACCCTTTCC
+
FB@BC@CCCFDFF,FECCFCF<,6CC,C6@,:;,;;B,@,C@,<,,CC<<6E9<E++:A@,,9,:,C,<@,,,:A?,9,B,,,,CE<:E=,6+@F+?=,9,9==D,,5AF,4,99==9A8=E6@=C+D,4++1=@>ED>+6+@=C?DCFD+,,@EEG,+96?@6=)88@)8)8)*:C>**99)-:(((-,4().),(.6)49A),((,((((45((4(4((-(--81<)))(,4*(,.((,),(-,(480(60(-(-).)-)(-,-(((.(.)-).),,)).())..(,()))
@M00689:251:000000000-CJTJ5:1:1101:8041:1998 2:N:0:9
CGACGGCCATGCATCACCTGTACACCAACCACAAGGGAAACTACACCCCTGCAGCGATCTGGTCTATGTCAAGCCCTGGTAAGGTTCTTCGCGTTGCATCGATTTAATCAACACGCCCCGCCGCTTGTGCGTGCCCCCGCCAATTCCTTACAGTTTTAGCCTTGCGTCCGTACTCCCCAGGCGGGGTGCTAAATGCGTTAGCTAAGTCACACAGCCCGGGGATGCCCCCCACCCCAACGCCCCAACGTTTACGGATCGACCCACCAGGGTATCTAGCACGCTGATCTTGTCTGTT
+
=::CCECCFG?AEFFGDEE<FFFFFCFF7,,C8,C,@8,CFFDF@,,++C,E8F,@76,:,,,,:6<F@C<,,B,=,,995,?,:,95<,,,8>=++54,6,,4>,,9,,,9?++++4+++68C++632,+6@E6>DE=+=+@C8FDF=+*,,@A7B,;+98>))/)0:5>BD9*77965)8292(((()).)44>;:(4())6))))))-,(3(((-(4(,(,..347)8((-5(((-,(7(,(,4((,-),(,((,((((.3((.(((.,)).))))-(((().-)--)))).
@M00689:251:000000000-CJTJ5:1:1101:9232:2072 2:N:0:9
CGACGGCCATGCAGCACCTGTACACCAACCCCAAGGGAAACTACATCCCTGCAGCGATCTGGTCTATGTCAAGCCCAGGTAAGGTTCTTGGCGTTGCATTGAATTAATCCACATGCCTCGCCGCCTGTTCGGGCCCCCGCCCATTCCTTTGGGTTTTAGCCTTTCGGCCGTCCGCCCCCGGCGGGGCGCGTAAGTCGTGCGCTACGACAGTGAGGCAGTGGCAAACCACCCAACATACAGCCCACGGGTTAAGGGGAGGAGACACCGGGGATGCAACACGGGCACCCATGCGCGG
+
FFEGDCEGGFGGG<FFFGGCFEC<F<F<C6,8,6CD7,EFG<66C,,6BC<@FC8FFG7,,6@,CF<@FF9F9FFFE8FEGFGG9,,,C,,,BFC74,@,,999;EAC9E@,,44@,,=8+@+@+@+,34B+@CC+=3=+0++=7+2+1++,+5@@7376950*0))1:>4)4)(-=()))((,33490,,1-().(,((-((,,((-(().)),(,(.8:(4)((,,1*53(19(-.427),42(((-,-)-40-(496(1((((-(273(((-.)(-:6>(((((,(,(-(((
@M00689:251:000000000-CJTJ5:1:1101:23769:2201 2:N:0:9
CGACGGCCATGCAACACCTGTACACCAACCACAAGGGAAACTACATCTCTGCAGCGATCTGGTGTATGTCAAGCCCAGGTAAGGTTCTTCGCGTTGCATCGAGTTAATCCACATGCTCCGCCGCTTGTGCGGGCCCCCGTCAATTCCTTTGAGTTTTAGCCTTGCGGCCGTACTCCCCAGGCGGGGCGCTTAATGCGTTAGCTACGAACCAGAGGCCGTGGAAGCCCCCTACACCTACCGCCCCCCGTTTACGGCATGGCCTACCCGGGTATCTAACCCTTGCATCC
+
FGGGGGGGGGGGGGGGGGGGGGGGGGGGGGGGGGGGGFGGGGGGGFGGGGGGGGGGGGGGGGGGGGGGGGGGFFGGGGGGFGGGGGGGGGGGGGGGGGGGGGGGGGGGGGGGGGGGGGGGGGGGCGGGGFCEGGGCEGGED9@CDFGGF7BFGCEFGC9FFFF=CBABA2>=@FFEGFGDFFB@>FB>>>B0AA)494:6?FFAF6:(36?1(3<611;1;(.((,4?G)524<F?0((47>((3;B:134>:2>0-,3((.(4((44(448:-:4)(.4((()-6,
@M00689:251:000000000-CJTJ5:1:1101:18836:2291 2:N:0:9
CGACGACCATGCAGCACCTGTACACCAACCACAAGGGACACTACATCTCTGCAGCAATCTGGTGTATGTCAAGCCCAGGTAAGGTTCTTCGCGTTGCATCGAATTAATCCACATGCTCCGCCGCTTGTGCGGGCCCCCGTCAATTCCTTTGAGTTTTAGCCTTGCGGCCGTACTCCCCAGGCGGGGCGCTTAATGCGTTAGCTACGACACAGAAACCCATAACAGGCCCCAACACCTAGCGCCCACCGTTTACGGACTGGACCACCAGGGGATATAACCAGGGGACACCCGGAC
+
GGEFEGGGGGGGGGGGGGGFGFFGGGGGGGGGGGGGGGGGGGGGGGGGGGGGGGGGGGGGGGGGGGGGGGGGGGGGGGGGDGGGEGGGGGGGGGGGGGGGGGGGGGGGGGGGGGGGDFCEGEGGCGGGGGGDGGGGGGGEGGGGGFGGFF?FFFGAFEGCF?@@CBFFFFFFFFFEGFGGFF=@F>>>>;B?F9>DFFFFBF<<7:B>69???:7<716<:72)46?(9C)48?5:::<(,)410(-444::B?F1-,,(((.46((4:?0((().:).)((,,((((-(((((
@M00689:251:000000000-CJTJ5:1:1101:14249:2296 2:N:0:9
CGACAACCATGCACCACCTGTACACCAACCACAAGGGACACTAAATCTCTGCAGCAATCTGGTGTATGTCAAGCCCAGGTAAGGTTCTTCGCGTTGCATCGACTTAATCCACATGCTCCGCCGCTTGTGCGGGCCCCCGTCAATTCCTTTGAGTTTTAGCCTCGCGGCCGTACTCCCCAGGCGGGGCGCCTAATGCGTTAGCAACGGCACAGAAACCCATAACAGGCCCCAAAACCCAAGCGCCCCCGTGTACAGCACGGCACGAACGGGGAACGAAGCTAGGACACACTGGCG
+
CC@CC:EFGGGGC@E<CEGCFG<<<FEF,6@FGCC8:DFFG<<,C6CCE<F,BFFGGCE<,,:@A,E9F,@9EF@DEF@<BCACCFEF9,?BCF@=,5,96E+,,;,,9A9EF8,,==+68@=E+4D@?,8==8>C6EC+@CE++++6<C7,55@<C,=+3?3)18)0)-0)))1(/-0/8--(26((((-1..6691414)54(1((-42((45((2:003:AF?(-*95(.(*-((4((.3(((,((((.)-)).((-(,((,(-,3193((((4(()..2))((,(()((,
@M00689:251:000000000-CJTJ5:1:1101:22679:2387 2:N:0:9
CGACGGCCATGCATCACCTGTACACCAACCACAAGGGAAACTACATCTCTGCAGCGATCTGGTGTATGTCAAGCCCAGGTAAGGTTCTTCGCGTTGCATCGAATTAATCCACATGCTCCGCCGCTTGTGCGGGCCCCCGTCAATTCCTTTGAGTTTTAGCCTTGCGGCCGTACTCCCCAGGCGGGGCGCTTAATGCGTTAGCTACGACACAGAGGCCGTGGAAAACGCCCAAACCGAGGCCCCACCGTTTCCGGCAGGGAATCACAGGGTAAACAAGCCGGGCAACACTGGCAGG
+
FC@FCDCFCGFGGGGGGGGAEFGGGGGGGGGGGGFCGGGGGGGGGGGFGGGGGGGGGGGGGGGGFGGGGGGGGGGGGGGGGGGGEFGGGGGGGGGGGGGGDGGGGGGGGGGGGFGGGGGGGGGGBCFGGGGGGGCEGGGCDGC@FAFGFGG7@EFA7FFF5CBEFFBFFFADFF:@D2DC5B@699;969<B<F<>03?<?A>2?BF6-7:18:::<F003<2).:(47))(.3F(3(-(,043>06(,.,-89(((-4(4()).548<15()).4(,4,((((-((-),,.2((
@M00689:251:000000000-CJTJ5:1:1101:23061:2396 2:N:0:9
CGACGACCATGCAACACCTGTACACCAACCACAAGGGAAACTACATCTCTGCAGCGATCTGGTGTATGTCAAGCCCAGGTAAGGTTCTTCGCGTTGCATCGACTTAATCCACATGCTCCGCCGCTTGTGCGGGCCCCCGTCAATTCCTTTGAGTTTTAGCCTTTCGGCCGTACTCCCCAGGCGGGGCGCTTAATGCGTTAGCCACGACCCAGCGGCCGTGGAAGACCCCTCCACCCAGCGCCCCCCGTTTACGGCTTGGACTACCCGGGTATCTCACCCCGAGCACCTCGTCTTT
+
FGFEGGGGGGGGGGFGGGGGGGGGGGGFFGGG<CCECD@FFG,FAFEFGGFGBECBCFGG<<F,A,C9EE<@EFGFF=<F9FDDFFGGGC7FEGG+@<DA6E+=C9EEFG9E4>4E,,D88E@EEEFG,@>E+@EDEG8ED>7CFFGFFGC;FGGFG,4=A<@@EA@AD9BA57*<F@8C>B22;(729BB?9<<2-:?<(6))4903(2((,(311(3,((.(4:43D5)317C(18?11:14(244<((.4(((((()))((.((((-())))--8(4(((-(,.(,(,,(()
@M00689:251:000000000-CJTJ5:1:1101:23075:2406 2:N:0:9
CGACGACCATGCAACACCTGTACACCAACCACAAGGGAAACTACATCTCTGCAGCGATCTGGTGTATGTCAAGCCCAGGTAAGGTTCTTCGCGTTGCATCGAATTAATCCACATGCTCCGCCGCTTGTGCGGGCCCCCGTCAATTCCTTTGAGTTTTAGCCTTTCGGCCGTACTCCCCAGGCGGGGCGCTTAATGCGTTAGCTACGCCCCAGAGGCCGTGGAAGACCCCCACACCTCGCGCCCACCGTTTCCGGCATGGACACACCGGGTATACCATCCTCGCATCT
+
GGGGECFGDGGGGGFFEGGGGFEEGG8CFE:F,CEEEFCFGGFGD@FEFFEGFGGGCFGG9B@FFEGGGGD<CFFGEEFGGCFGGFGGGG:FGEG7FFDFC,@ED9AEGG<F@FEEDGF>EEGE@E6E8DECDEEEGGGEDC+<CCGF;F+,:CGGF,09AF@*:=9>92AAF4A;F@**25>@@9:9BFB04<2>B6??:BA)41(((-,,(,8:B1>(4:)3((.4D)71(4<(.(496>>(8:(.-()619>(11137)4(4(4((,()...).82))-9(-94
@M00689:251:000000000-CJTJ5:1:1101:16435:2449 2:N:0:9
CGACAACCATGCATCACCTGTACACCAACCACAAGGGAAACTACATCTCTGCAGCGATCTGGTGTATGTCAAGCCCAGGTAAGGTTCTTCGCGTTGCATCGAATTAATCCACATGCTCCGCCGCTTGTGCGGGCCCCCGTCAATTCCTTTGAGTTTTAGCCTTGCGGCCGTACTCCCCAGGCGGGGCGCTTAATGCGTTAGCTACGACACAGGGGCCGTGGAAGAACGCAACACATAGCGCCCAACGTTTACGGAAGGGAAAACCGGGGGAAGTAAGACGGGGAACGCGGGACAG
+
GFCEEGFGEFFF<F<EFGF@FEGGGGGGGGGGGGGGGGGGGGGGFFGGGGGGGGGGGGGGGGGGGGGGGGGGGGGGFGGFGGGGDGGGGGGGGGGGGGGFGGGFGGGGGCFGGGGGFG=EGGGEGGGGGGGGGGGGGCDADGDD++?DFGGGGG7DCFGFFFFFEBAB5=4@=4A=;AGC4(9>BF0919:?4)6<48<FF)6:3:B((48(((-(-4,968>1((.(*)042:*..)),(0((((-(,,:914(-(4<0(..1(((-4(4(().6-.5:1;((,((,,1(-3(8
@M00689:251:000000000-CJTJ5:1:1101:16948:2490 2:N:0:9
CGACGGCCATGCAACACCTGTACACCAACCACAAGGGAAACTACATCTCTGCAGCGATCTGGTGTATGTCAAGCCCAGGTAAGGTTCTTCGCGTTGCATCGAATTAATCCACATGCTCCGCCGCTTGTGCGGGCCCCCGTCAATTCCTTTGAGTTTTAGCCTTGCGGCCGTACTCCCCAGGCGGGGCGCTTAATGCGTTAGCTACGACACAGAGGCCGTGGAAGACCCCGACAACTAGGGCCCACCGTTTACGGCATGGACAACAAGGGGAAAGAAAAAGGGGAAAGCGGGGCCG
+
FEECCDFGDFFFCGFFCFFAFCFGG@FGGGGGGGGGGGGGGGGGGGGGGGFFGGGGGGGGGGFGGGGFFGGGGFFGFGGGGGGGFGGGGGGGGEGGGGGGEGGGCFGFFFFGGGGGDGGGGGEC8EDGFGGEDEDG6CG;DDGCFFCDFFGGGGA7CFGFFF@CEBFFFFAFFBC@G>GD4(03:>04((43::>26:0:<64<)3((46?<BBF689(46<2:?07:C)0(7(5422(.(0(,-37(25()41(1(.15.)4((.72:(--(,44((((-((,-,(39;02((-
@M00689:251:000000000-CJTJ5:1:1101:19113:2551 2:N:0:9
CGACAGCCATGCAGCACCTGTACACCAACCACAAGGGAAACTACATCTCTGCAGCGATCTGGTGTATGTCAAGCCCAGGTAAGGTTCTTCGCGTTGCATCGAATTAATCCACATGCTCCGCCGCTTGTGCGGGCCCCCGTCAATTCCTTTGAGTTTTAGCCTTGCGGCCGTACTCCCCAGGCGGGGCGCTTAATGCGTTAGCTACGACACAGAGGCCGTGGAAGACCCCCACACCTAGCGCCCACCGTTTCCGGCAGGGACACACAGGGGAACGAATCCGGGAAGCGCCGGACCG
+
GGGGGDGGGGGGGGGGGGGDGFGGGGGGGGGGGGGFDGGGGFFGG@EFFGGGGGGGGGGGFGGGGGGGGGGGFGGGGGGGGGGGGGGGGGGGGGGGEGFGGGGGGGGGGGGFGGGGCCAE6EEEGGGGCDGGGGGGGGGCDGEGFFGGFCFCGGFG?CCFFFE@EF955=AAA=FE?@DD>>5@F@111,8144>B080:6>><<:?9(4::74::((,6>:<:3330C)796(>05),(()((-3(44:)-21(3(,(4,(((-46?F(--,(-8(2:(,-((((--(,((-((
@M00689:251:000000000-CJTJ5:1:1101:7710:2573 2:N:0:9
CGACAGCCATGCAGCACCTGTACACCAACCACAAGGGAAACTACATCTCTGCAGCGATCTGGTGTATGTCAAGCCCAGGTAAGGCTCTTCGCGTTGCATCGAATTAATCCACATGAGCCGCCGCTTGTGCGGGCCCCCGTCAATTCCTTGGAGTTTTAGCCTTGCGGCCGTACTCCCGAGGCAGGGCGCTGAAGGCGTTAGCTACGACACAGAGGCCGTGGAAGACCCCAACCACAGGGCGCCACGGGTTACGGCGAGGAGCAACAGGGGAGGAAATCCGGACCAACAGGATGCG
+
C=@@@@FFG@AFAFGCDG,8CFC<CFFGE@@DDGD?@EFFE,CE@,C,C@EFE@,6F,BAFA@F,66C<FFFGFG7<EFBFFCF,9<A<,?=C+4@,9,9@>FF@EE,C=5@E8=,,,6@+@@C++6@88@CC8>BC+66+0=D+=@+1+=FC,:9<D??*88>@:)8>9))))::,(29?5(/8663,((,))/69/3719)4<3277-(45,32(3,49?24(.((**0(((1(,((-(),,,(3(4(-,81(((((,((,.2((,31((((..6)2(-((-3((,(,(,,((
@M00689:251:000000000-CJTJ5:1:1101:7633:2606 2:N:0:9
CGACAACCATGCATCACCTGTACACCAACCACAAGGGAAACTACATCTCTGCAGCGATCTGGTGTATGTCAAGCCCAGGTAAGGTTCTTCGCGTTGCATCGAATTAATCCACATGCTCCGCCGCTTGTGCGGGCCCCCGTCAATTCCTTTGAGTTTTAGCCTTGCGGCCGTACTCCCCAGGCGGGGCGCGTCAGGCGTTAGCTAAGACACAAAGGCAGGGGAAGACCCCAAAACCGAGAGCCCACCGTTTACGGCCGGGCACACCGGGGGACCTAAACCGGGAACCACGGTAT
+
GGFFDEGFEFGFFFGGGGGDEFGGGGGGFGGGGGGFDGGGGGGFG<FFFF@FGGGGGCEDFGCEEFFGFFGGGGDCGEGC@FGF<FE9?FD:E:BFGGFDCGFFGGGFEFFEF8DE9@DECCGE8>DDEGEGG>ECEEC++?=F?FFFB+BFG;,@7;=8?+1)3==5)::9A:C@>-7;4(/5>0(70(((-(4(9(3:346)),.5318(,433(4(49;?671<15*)(.3C(43(-,)4((-4,8(,.4-(-,(4(((.(((,40(-,4().)(((4(42(,(-(((((
@M00689:251:000000000-CJTJ5:1:1101:7648:2616 2:N:0:9
CGACAACCATGCAGCACCTGTACACCAACCACAAGGGAAACTACATCTCTGCAGCGATCTGGTGTATGTCAAGCCCAGGTAAGGTTCTTCGCGTTGCAGCGAATTAATCCACATGCCCCGCCGCTTGGGCGGGCCCCCGGCAATTCATTTGAGATTTAGCCTTGCGCCCGTACTCCCCAGGCGGGGCGCTTAACGCGTTAGCTACGACAAAGAGGACGGGGAAACCCACTGCACCGAGCAGCCACCGGAACCGGAAGGTAAATAGGGGGGAAACAACCCGGGACCGCACGAGAC
+
FCC@:B<B6<FCG,CAEC,CEADCF@FFGCBDEFFC>FGGCAEFG,<FFGG9BEFGGAFF<B<<ACC@CBFE@E,4FCA,BFFG9=?,<E@:@=+4,E,@+466+C=AF,C>E8>,,4+@@@>C+=++68B88E>CE*3*<CDFA87:+++5D,,,2>CF48*)7:(((3(3<(95*3C*=23@>02332(-6)(---(3<)64)4:((,.3.(((32(-(3:(.(-(90)54(9(-(((().4((((((-,(((,4(.-))))))(-((-(,((4.((40(-4,,23>;3(((
@M00689:251:000000000-CJTJ5:1:1101:12469:2648 2:N:0:9
CGACAGCCATTCATCACCTGTACACCAACCACAAGGGAAACTACATCTCTGCAGCGATCTGGTGTATGTCAAGCCCAGGTAAGGTTCTTCGCGTTGCATCGAATTAATCCACATGCTCCGCCGCTTGTGCGGGCCCCCGTCAATTCCTTTGAGTTTTAGCCTTGCGGCCGTACTCCCCAGGCGGGGCGCTTAATGAGTTAGCTACGACACAGAGGCCGGGGAAGACCCCTACACCGAGAGCCCACCGTTGACGGGAGGGACAAACAGGGGAACAGAACATGGAGACACGGGAACG
+
CB@CECFF@6CC<FEEFF9<EDFFAFGGCFGGGGGGDGGGGGGGF9FFGGGGGGGGGGGGGGFGGGGGGGGGGGGGGGGCGGGGGF,?EGGGGCFFGGG;CFGG8FGDDGGCGGCECFGGDECEEEGCFGGGGGCE=88+@DGG9FCF77DFG9ECFFGCA96):AF=AF85>9C)=4>DF<-51961091:A2)-:<))---).8<9628,,,8(4((-21:6((4<*/04((0,-(((2;(.((4,(((489(,(-70(,((((.8?(-41:(47:1..3)(.(,(49((4((
@M00689:251:000000000-CJTJ5:1:1101:14700:2650 2:N:0:9
CGACAGCCATGCAGCACCTGTACACCAACCACAAGGGAAACTACATCTCTGCAGCGATCTGGTGTATGTCAAGCCCAGGTAAGGTTCTTCGCGTTGCATCGAATTAATCCACATGCTCCGCCGCTTGTGCGGGCCCCCGTCAATTCCTTTGAGTTTTAGCCTTGCGGCCGTACTCACCAGGCGGGGCGCTTAATGCGTTAGCTACGACACAGAGGCCGTGGAAGACCCCTACACCTAGGGCACCCCGTTTACGGCATGGAACAGCAGGGGAACCAAAACGGGGAGACGCGACGCG
+
FFEFEEFGDFGF@FFGGGGAFGGDFEGGGGGGGGGGDFFGGGGGGGGGGGGGGGGGGEGGGGGGGGCFGFGGGCGGGGGGGGGGGGGCGGGGGGGGGG8AEGGG7FGFGGGGGFFGGGFGEGGGDEGGGGGGGGEE=CDEGDGG7DGFBFCGGGGGCGGFAFB<EFAB5>):>>C*=99DFF999B>07;<BA2<AB<?:FFAA<::;(((,37<B(41;>:B7::?<910:>:74>)((()-((,--24,48:2>(2:03(4(448?0((-,(,4.,39:((((--,(-((,,(
@M00689:251:000000000-CJTJ5:1:1101:15969:2657 2:N:0:9
CGACGACCATGCAGCACCTGTACACCAACCACAAGGGAAACTACATCTCTGCAGCGATCTGGTGTATGTCAAGCCCAGGTAAGGTTCTTCGCGTTGCATCGAATTAATCCACATGCTCCGCCGCTTGTGCGGGCCCCCGGCAATTCCTTTGAGTTTTAGCCTTGCGGCCGTACTCCCCAGGCGGGGCGCTTAATGCGTTAGCTACGACAAAGAGGCCGTGGAAAACACCGAAACCGCGGGCCAACGGTTGACGGCAGGGAAGACCAGGGGATGACAACAAGGAAACACGGGATCG
+
FB:@:@CCEGFFAFGCFGG<FDFGF<FGGDGGGGGCCFGFGGFGGEFGGCFGGFGGDFGGGGEEEEFGFFDGGGBBFGFEGGFGGGGFCDDBEG7+C<ECCGFGCGF,,AF,E8EG8D688CECC=DECF8?=EGECE++0;CC88C<?+8;E,=C9FFFFFE)=>BB==5@>28(/08CFB31:969((-86)))4:081)6-42662(4?FB:B029>>??),4(,*1511(>((-(42)(,((((3(.)((,-((4((-.(,22((((((344:234(((((((.-3,1((-
@M00689:251:000000000-CJTJ5:1:1101:15080:2828 2:N:0:9
CGACAACCATGCAGCACCTGTACACCAACCACAAGGGAAACTACATCTCTGTAGCGATCTGGTGTATGTCAAGCCCAGGTAAGGTTCTTCGCGTTGCATCGAATTAATCCACATGCTCCGCCGCTTGTGCGGGCCCCCGTCAATTCCTTTGAGTTTTAGCCTTGCGGCCGTACTCCCCAGGCGGGGCGCTCACTGCGTTAGCTACGACCCAGAGGCCGGGGAAGGACCCCACAACTAGGGCCCACCGGTGCCGGCAGGGACGAACAGGGGCACCAGACCGGGCCGGACGGGCGC
+
GCCFDEGGDAFFDFGFFFGCGFGGGGGGGGGGGGGFDFGGGGGGGGGGGGGGGGGGGGGGGGGGGGGGGGGGGGGGGGGGGGGGEGGCGFFGGGGGGGGGGGFGFGGCFDGGGGFGDGFDGGGG7EGGGGDGGGEEG+=CGDGGGFGGFG+7DF7EGGFFF?>C@AFB9>=@D)6.AA7CF9526>B9>917))-7??B?BF4<22<9(-,.,(21:B(6;F68(,4:C*0(815,.4(.(7((4(40((((-9(((,3(3-4((2(.3(((,(.(.(((-4((-((-(((3(,
@M00689:251:000000000-CJTJ5:1:1101:20860:2858 2:N:0:9
CGACAACCATGCAACACCTGTACACCAACCACAAGGGGAACTACATCTCTGCAGCGATCTGGTGTATGTCAAGCCCAGGTAAGGTTCTTCGCGTTGCATCGAATTAATCCACATGCTCCGCCGCTTGTGCGGGCCCCCGTCAATTCCTTTGAGTTTTAGCCTTGCGGCCGTACTCCCCAGGCGGGGCGCTTAATGCGTTAGCTACGACACAGAGGCCGTGGAAGACCCCTACACCTAGCGCCCACCGTTTAAGGCATGGACTACCAGGTGATCAAATCCCGGAAACGCGGGCT
+
GGEFGGGGGGGGGGFDGFGFGGGGGGCGDFGGGDGFGGGGGGGGGGGGGGGGGGGGGGGGGGGGGGGGGGGCFGFGGGGGGGGGGGGGGGGGGGGGGGGGGGGGGG9EA;FGGGGGGGGGGGGGGGDG8EEGGGGGGGGED>8FDFFGFGC,@EGDCEFFFFFFFB==>>BFFBEBA>GG45@@909399:B4)6<B:0(()6:)4034;::?::?BFB69BF03810>*73:BF(47:99>9012,,2((-..(33(.),..(4::6)()64634-45.43(((4(((((-(
@M00689:251:000000000-CJTJ5:1:1101:22929:2872 2:N:0:9
CGACAACCATGCACCACCTAGGGTATCTAATCCTGGCATCT
+
GGGGGEGGGGGGGGGGGGGGGGGGGGGGGGGGGGCFGGGGG
@M00689:251:000000000-CJTJ5:1:1101:20963:2885 2:N:0:9
CGACGGCCATGCACCACCTGTACACCAACCACAAGGGAAACTACATCTCTGCAGCGATCTGGTGTATGTCAAGCCCAGGTAAGGTTCTTCGCGTTGCATCGAATTAATCCACATGCTCCGCCGCTTGTGCGGGCCCCCGTCAATTCCTTTGAGTTTTAGCCTTGCGGCCGTACTCCCCAGGCGGGGCGCTTAATGCGTTAGCTACGACACAGAGGCCGTGGAAGACCCCTACACCTAGCGCCCACCGTTTCCGGCATGGACTGCCAGGGTATCTAATCCGGGAATGCCGTT
+
GGGGGGGGGGGGGGGGGGGGGGGGGGGGGGGGGGGFGGGGGGGGGGGGGGGFGGGGGGGGGGGGGGGGGGEFDGGGGGGGGGGGGGGGGGGGGGGGGGGGGGGGGGGGFGGGGGGGGGGGGGGGGGGGFGDGGGGGGGGGGGEFGFGGFGFEGGGGGGGFFFFFFFFFFBB9>BE=E@F4A@FF96;B>FB6B9<9><:::ABFFF(149218:?B<>9>>(,(7?0:D3)43:C<04(39:2(4<F??0))490((34:0)((4.,4-4:0:2)-))6,26((()))(((
@M00689:251:000000000-CJTJ5:1:1101:11374:2890 2:N:0:9
CGACGACCATGCAACACCTGTACACCAACCACAAGGGAAACTACATCTCTGCAGCGATCTGGTGTATGTCAAGCCCAGGTAAGGTTCTTCGCGTTGCATCGAATTAATCCACATGCTCCGCCGCTTGTGCGGGCCCCCGTCAATTCCTTTGAGTTTTAGCCTTGCGGCCGTACTCACCAGGCGGGGCGCTTAATGCGGTAGCTACGAAACAGAGGCCGGGGAAGGACCGAAAACCTGAGGCAGACCGGTAACGGAAGGGAAGACAGGGGTAACAAAACGGGGGAAAGGGGGAAGG
+
FC@@CCFF@<EC<FF<BBE<CAF<CEFGGCFFGGGFDFGGFGG?FGCFFFFFGGFGGFG@FGFFGGFGGGGGGG7=EFGFFGGGBFG9CFGGGB+FCGDFGFG88FG9ADF8FE=EEA?EGGE8C>FGGGGGGGGCC+=67@ED+4;EFCGFFE,3+EF>FABE@5>A9A7>A2>*<227A=2313(--(-46)6)4(4;?>:4382((3(4186(-,,447<((((45)0(1(*((((--)(-((-(4(3489(4(468((.(.,(44(-())5((((-46(3((((,(4(4(-
@M00689:251:000000000-CJTJ5:1:1101:9199:2916 2:N:0:9
CGACGGCCATGCAGCACCTGTACACCAACCACAAGGGAAACTACATCTCTGCAGCGATCTGGTGTATGTCAAGCCCAGGTAAGGTTCTTCGCGTTGCATCGAATTAATCCATATGCTCCGCCGCTTGTGCGGGCCCCCGTCAATTCCTTTGAGCTTTAGCCTTGCGGCCGTACTCCCCAGGCGGGGCGCTTAAGGCTGTAGCTACGACACGGAGAGCGTCAAACCACGAACAAACAGTCAAAAACGCTTAGGGCGGGGACGCACAGGGAACAACAACCCGGGACCACGGTAGAGG
+
FFDEDDFFDFGGGGGAAFC<FEGFDFGGGGGGEFFCDFFGGFGGGDFCGGGGGGGGD<FGGCFFGCGGGGGGFGFFGGG<FGFF9?FFCEFGGGDCFBDAEGGGEFFGFGE,AFEE,=+CGDGGCC6=8EGGEGDC6C8+;:EG@FFGFFC:?CFGFFFF>5:8@AF9:>:A@=C(4:885959,7320(40))5:(.4-4<42)-40(1(396(((((-3324(((-75:9?074:.)))/)((((-4077?060;;4((((,(.30(.(4((((,((,-(((((-,,-((64(
@M00689:251:000000000-CJTJ5:1:1101:9192:2933 2:N:0:9
CGACGGCCATGCAGCACCTGTACACCAACCACAAGGGAAACTACATCTCTGCAGCGATCTGGTGTATGTCAAGCCCAGGTAAGGTTCTTCGCGTTGCATCGAATTAATCCATATGCTCCGCCGCTTGTGCGGGCCCCCGTCAATTCCTTTGAGCTTTAGCCTTGCGGCCGTACTCCCCAGGCGGGGCGCTTAAGGCGTTAGCTACGACACTGAGAGTGTAAAAACCCCAACAACAAGTGGACACGGATAGGGGCGGGGACGAACGGGGTGTCAAAAGCGGGAAAGGAGGGCACGG
+
GFECECFGE8FEDGFGGGDCFFFCFFGGGGGGGFG@:CFFGGGGGFGFGGGGGGGGGGGGGGFGGGGGGGFGGGFGGGGFGGGGGFGGGGCDDGDECGGF>FF?FAFDFGGCFCCGFFDCE+==BEGGD=C?CECEGGGCDGCD7FFG792,@DCFCCDFFFFEFF9AAFFADF43C209)(/23;>>;04(6)311441,4444?:3-(,<AD2:?A>)-.))-42(97.,82142-).)),,,,(((((.4-30(2((--72((43-((,.6))(3(-4(-.((,(136(-((
@M00689:251:000000000-CJTJ5:1:1101:13508:2947 2:N:0:9
CGACGACCATGCAGCACCTGTACACCAACCACAAGGGAAACTACATCTCTGCAGCGATCTGGTGTATGTCAAGCCCAGGTAAGGTTCTTCGCGTTGCATCGAATTAATCCACATGCTCCGCCGCTTGTGCGGGCCCCCGTCAATTCCTTTGAGTTTTAGCCTTGCGGCAGTACTCCCCAGGAGGGGCGCTTAATGAGTTAGCGACGAACCAGAGGCCGTGGAAGAACCCTACACACAGCGCCACCCGTGTACGGCAGGGAACACCAGGGGAGACAATCCGGGCAGACGCGGGAC
+
F>CCCFGGCEE8<F<FGG8@CC9AFFGGGEEGGGGFCFGFGGGGGDEDFGGGGFGGGGGFGGEFFGGGGGFFGG7FGGGFGGGGEFGGGGGGGEEGGGGGGGC,@FGFGGFGF89EFG6EEEEG@EDF8DGGCE6B+@D1=7CDGAGFFFCFGDAG+3CFFFE)8=B=):=C@EFFGF4?;29--66603?@))))9<5))6(,413(,(23<?::(4,(33,,,(.(520(5:4(,1171)1(.(-4(3()4>(41,(((-4((-4,,(((-(4:.,,((-(-(4,2((,(((
@M00689:251:000000000-CJTJ5:1:1101:17118:2998 2:N:0:9
CGACAGCCATGCAACACCTGTACACCAACCACAAGGGAAACTACATCTCTGCAGCGATCTGGTGTATGTCAAGCCCAGGTAAGGTTCTTCGCGTTGCATCGAATTAATCCACATGCTCCGCCGCTTGAGCGGGCCCCCGTCAATTCCTTTGAGTTTTAGCCTTGCGGCCGTACTCCCCAGGAGGGGCGCTTAATGCGTTAGCTACGACACAGAGGCGGGGGAAGACACCGACACCTAGCGCCCACCGTTACCGGGAGGGGCAACCAGGGGATAAAAAACGGGGACCACTGTCC
+
GECFGDFGFAFGFGGGGGGDFFGGGGGGGGGGGGGFGGGGGGGGGGGGGGGGGGGGGGGGGGGGGGGGGGGGGGGGGGGGGGDGEGFGGGGGEGGGGGFCEGGGGGGCFGGGGGGFFGGGGGGGGC?FGGGGG6@@ECD=CDGGGFF?A7BEF<CGGFFFAFFF@==5=A=>D>E2C4CCA5>DFB297004C))971(6:))5.429>F<??:??(((4(4(,3?(,917469*(.)(7()-,:(4(,(()(3(-(4,((-((((.-:(4(.).:<10(,4(4((,((.6.)
@M00689:251:000000000-CJTJ5:1:1101:23933:3056 2:N:0:9
CGACGACCATGCAGCACCTGTACACCAACCACAAGGGAAACTACATCTCTGCAGCGATCTGGTGTATGTCAAGCCCAGGTAAGGTTCTTCGCGTTGCATCGAATTAATCCACATGCTCCGCCGCTTGTGCGGGCCCCCGTCAATTCCTTTGAGTTTTAGCCTTGCGGCCGTACTCCCCAGGCGGGGCGCTTAATGCGTTAGCTACGACACAGAGGCCGTGGAAGACCCCTACCCCTAGCGCCCACCGTTTACGGCATGGCCCAACCAGGTTTCCAAACCTGGCATTCCCGTCCT
+
GGCFEGGGGGGGGGGFGGGGGGGGGGGGGGGGGGGGGGGGGGGGGGGGGGGGGGGGGGGGGGGGGGGGGGGGGGGGGGGGGGGGGGGGGGGGGGGGGGDFGGGGCGGGGGGGGGGGGGGGGGGGGGGGGGGGEGGGGGGEGG>DGFGGFGGGGFGGGGFFFFF@EAAAFFFFDDF:CDGDFFF@F66;>(23):>AFFFF?A>BFFFFFFFF?BBF?BFFF241473<G57:,,928BB>0;9?B:0,(,3<:13467<(,(-(-3(4:))).)).),4(.,10)))))(.(,(
@M00689:251:000000000-CJTJ5:1:1101:23930:3074 2:N:0:9
CGACGACCATGCAGCACCTGTACACCAACCACAAGGGAAACTACATCTCTGCAGCGATCTGGTGTATGTCAAGCCCAGGTAAGGTTCTTCGCGTTGCATCGAATTAATCCACATGCTCCGCCGCTTGTGCGGGCCCCCGTCAATTCCTTTGAGTTTTAGCCTTGCGGCCGTACTCCCCAGGCGGGGCGCTTAATGCGTTAGCTACGGCACAGAGGCCGTGGAAGACCCCTACACCTAGCGCCCACCGTTTCCGGCCTGGCCACCCAGGGTATCCAAACCCGACCTCCCTTGCTAT
+
GGGGGGGGGGGGGGGGGGGGGGGGGGGGGGGGGGGGGGGGGGGGGGGGGGGGGGGGEGGGGGFFGGGGGGGGGGFGGGGGGGGGGGGGGGGGGGGGGGGGGGGFGGGGGGGGGGGGFEGGCEGGGDGGGGGGGGGGGGGGGGGGGFGGFGDFGGGGGGGFFFFF@AABFF><=@9@FDGGFB>FF>FF>(4:A2)--48::><446(((43,,50289BF>B<((4:<**).(.9((),29:><:3>?63))-(--,,(.2(4((3.403())))))(-((((-()((()(()))
@M00689:251:000000000-CJTJ5:1:1101:19629:3125 2:N:0:9
CGACAACCATGCACCACCTGTACACCAACCACAAGGGAAACTACATCTCTGCAGCGATCTGGTGTATGTCAAGCCCAGGTAAGGGTCTTCGCGTTGCATCGAATTAATCCACATGCTCCGCCGCTTGTGCGGGCCCCCGGCAATTCCTTTGAGTTTTAGCCTTGCGGACGTACTCCCCAGGCGGGGCGCGTAATGCGTTAGCTACGACCCAGAGGCCGTGGAGAACCCCTAACCCTAGGCCCCCACGATTCAGGAATGGACAACCCGGGGAACCAAGCAGGGCAACACGGGCCCG
+
GG7@FF8B,C6,CEFGC,F,;C;C@69F;F@C,CF8F@FGFCDC@<EF9CE?FEGC78@EE95<:@E@FC<A5EFG@,B,CFDF8F=,FD==48FCF@,46@FEGGC<FEFF=EF8,9?6=E88+=@=,78CG>EEGGC++=C+=7@;CCFCF,@7<,4168C@@5=):95<4)*;69*/0((89>9>9(4(3,44933((--).334-((3,36(4(-(41((.,(-/*.,88*13(((()-((,(((.))6),(,33))).33(,42;223(.-(((((2((-4(8:2(((,(
@M00689:251:000000000-CJTJ5:1:1101:24197:3248 2:N:0:9
CGACAGCTATGCAACACCTGTACACCAACCACAAGGGAAACTACATCTCTGCAGCGATCTGGTGTATGTCAAGCCCAGGTAAGGTTCTTCGCGTTGCATCGAATTAATCCACATGCTCCGCCGCTTGTGCGGGCCCCCGTCAATTCCTTTGAGTTTTAGCCTTGCGGCCGTACTCCCCAGGCGGGGCGCTTAATGCGTTAGCTACGACACAGAGGCCGTGGAAGACCCCTACACCTAGCGCCCACCGTTTACGGCATGGACTAACCGGGTATCTAACCCTGGCATCTCTTTTC
+
GGGGGGGGGGGGGGGGGGGGGGGGGGGGGGGGGGGGGGGGGGGGGGGGGGGGGGGGGGGGGGGGGGGGGGGGGGGGGGGGGGGGGGGGGGGGGGGGGGGGGGGGGGGGGGGGGGGGGGGGGGGGGGGGGGGGGGGGGGGGGCGGGFGGFGGFGGGGGGGFFFFFFFFFFFFFFFFEGFG>>B@FFFFFFFB?F>4:>::?:94<)246(4:?7:BFFFB;BF<04:::C7F?BFGFB<:(2B128:>(-:62::B>>?B?0,().(-16(,):)44)(44:(1(35)4)))).
@M00689:251:000000000-CJTJ5:1:1101:21823:3297 2:N:0:9
CGACGACCATGCAACACCTGTACACCAACCACAAGGGAAACTACATCTCTGCAGCGATCTGGTGTATGTCAAGCCCAGGTAAGGTTCTTCGCGTTGCATCGAATTAATCCACATGCTCCGCCGCTTGTGCGGGCCCCCGTCAATTCCTTTGAGTTTTAGCCTTGCGGCCGTACTCCCCAGGCGGGGCGCTTAATGCGTTAGCTACGACACAGAGGCCGTGGAAGACCCCTACACCTAGCGCCAACCGTTTCAGGCAAGGAAGACCAGGGTATCAACTCCTGGGCGCGCCGGCCAT
+
FECEDEGGGGGGGGGGGGGCFFGGGGGGGGGGGGGGGGGGGGGGGDGGGGGGGGGGGGGGGGGGGGGGGGGGGGGGGGGGGGGGFGGGGGGGGGGGGGGFGGGGGGGGGGGDGGGGGGGGGGGGGGGG8EEGCGEGGGD=>D>FGFGGFGGFGFGGGGGFFFE9CAAFAAFFA9E=C@GGFD@FB9;963:?2<<<;:?B6<<B7(673>7(.54?:;427:??(4(.7/>?>(9(3)(-1520:(((-.)).5(((-((((.,(,3614.)).-,)),).:(((((((((((((
@M00689:251:000000000-CJTJ5:1:1101:18852:3463 2:N:0:9
CGACGACCATGCAACACCTGTACACCAACCACAAGGGAAACTACATCTCTGCAGCGATCTGGTGTATGTCAAGCCCAGGTAAGGTTCTTCGCGTTGCATCGAATTAATCCACATGCTCCGCCGCTTGTGCGGGCCCCCGTCAATTCCTTTGAGTTTTAGCCTTGCGGCCGTACTCCCCAGGCGGGGCGCTTAATGCGTTAGCTACGACACAGAGGCCGTGGAAGACCCCGAAACCTAGCGACCACCGTTTCAGGACTGGAACACGCGGGATGCCAAACCTGGCACCTACGGCCCG
+
GGGGGGGGGGGGGGGGGGGFGGGGGGGGGGGGGGGGGGGGGGGGGGGGGGGGGGGGGFGGGGGGGGGGGGGGGGGGGGGGGGGGGGGGGGGGGGGGGGFGDGGGGGGGG9FCGGGGGGGGGGGGGGGGGGGGGGGGGGGGGGGGGFGGFFFGGGGFFFG>CBFF@=5=>AFDFFFFGFCDF=@FFF0392?FF24<>?:?12AA<0(1((((..((43,((22(.87651<264*(4,(,,722,<;(8:))-2(,(,40((.1((,491((.4547(((.3(,.((.(4(,-,(
@M00689:251:000000000-CJTJ5:1:1101:13569:3520 2:N:0:9
CGACGACCATGCAGCACCTGTACACCAACCACAAGGGAAACTACATCTCTGCAGCGATCTGGTGTATGCCAAGCCCAGGTAAGGTTCTTCGCGTTGCATCGAATTAATCCACATGCTCCGCCGCTTGTGCGGGCCCCCGTCAATTCCTTTGAGTTTTAGCCTTGCGGCCGTACTCCCCAGGCGGGGCGCTTAATGCGTTAGCTACGACACAGAGGCCGTGGAAGAACCCAACAACCAGAGCCCACCGTTTACGGCCTGGAGTACCAAGGGAGCAAAGCCTGGCAACGCAGGCTGG
+
ECCCCEFFCFFFCFGGFGG<FFGDEFGGGGGGGGGFDGGGGGGGGFGGGGGGGGGGGGGGGGFGGGGGGGGGGGGGGGGGGGGGFGGGGFGGGGGGGGGGGGGGGGGGG=FFF8BFDE?EGEEDEGGGGGGGGDEGGEC=DGGFGAGDFFGGGGAC9FGAFFBEFF=A=BFF?@C=C=DGA==,.922(((3A)<A>(8?F<<<21:>FF?2.(80(449(3<<(,4(/*81:(*(-4,(()33(3434(44<B1((-4,((.6).)4(31(,-,5((.(4((()(,(,3(-,((
@M00689:251:000000000-CJTJ5:1:1101:21127:3648 2:N:0:9
CGACAACCATGCACCACCTGTACACCAACCACAAGGGAAACTACATCTCTGCAGCGATCTGGTGTATGTCAAGCCCAGGTAAGGTTCTTCGCGTTGCATCGAATTAATCCACATGCTCCGCCGCTTGTGCGGGCCCCCGTCAATTCCTTTGAGTTTTAGCCTTGCGGCCGTACTCCCCAGGCGGGGCGCTTAATGCGTTAGCTACGACACAGAGGCCGTGTAAGACCCCTAACCCTAGAGCCCACCGTTTACGGGAGGGACGACACGGGGCGATAAACCGGGCACCCCAGCATC
+
GGEGGGGGDGGGGGGGGGGFGGGGGCGFGGGGGGGGFGGGGGGGGGGGGGGGGGGGGGGGGGGGGGGGGGGGGGGFFGGGGGGGGGGGGGGGGGGGGGGGGFGGGGGGGGGGGCGGGGGGGGDEEGGGDEEDGGGGE8DEGGDGGFFFFD+:FFFGGGGFFFFEBBA>F>=>F):<9>GGFFFFB6>>>;BFF2<A03:??FAA<0:179((5:?:BF09((.6:?7:C/.,(4>:?0).4),1:(1303:A??(((,436(49((((--(-(-(3)51(29(,-((-(4(())
@M00689:251:000000000-CJTJ5:1:1101:17120:3725 2:N:0:9
CGACGACCATGCACCACCTGTGCACCAACCACAAGGGAAACTACATCTCTGCAGCGATCTGGTGTATGTCAAGCCCAGGTAAGGTTCTTCGCGTTGCATCGAATTAATCAACATGCTACGCCGCTTGTGCGGGCCGCCGTCAATTCCTTTGAGTTTTAGCCTTGCGGCCGTACTCACCAGGCGGGGCGCTTAATGGATTAGGTACGATCCTGAGGCCGGGGTAGAACCCCAAAACCAGCACACGACGTTTACGGGGGGGACAAACAGGGATGAAAAACACGAAGATACGAGCACG
+
ECCFEGGGDEFGG<FEFGGDF,<CFGFDB6BFGGFGDFGGG9@CEAFCA<FGFFF77,,B@9E8F6,96,,5BE<,=EDEFFGG?,9CE9F,>@FEF9DEC@@E>FGG<,C=E=,@,,=+C=E88+=@8DC6CE>+66=@C++?9++?B523;@,,?;9@*018=4)95>@?>(8*0:F46=9@1(-404(-<9))))).4)6..31(.())..6(,3(-((-(4)-1*1.(((0(.(((().(-69((43),(((,1((-(..(.336-((()-.((.(4(,(())-((((,.-
@M00689:251:000000000-CJTJ5:1:1101:12000:3731 2:N:0:9
CGACGGCCATGCATCACCTGTACACCAACCACAAGGGAAACTACATCTCTGCAGCGATCTGGTGTATGTCAAGCCCAGGTAAGGTTCTTCGCGTTGCATCGAATTAATCCACATGCTCCGCCGCTTGTGCGGGCCCCCGTCAATTCCTTTGAGTTTTAGCCTTGCGGCCGTACTCCCCAGGCGGGGCGCTTAATGCGTTAGCTACGACACAGAGGCCGGGGAAGACCCCGAAACACAGCGCCCACCGTTACCGGCAGGGAAAAACGAGGGAGCCAAACAGGGGAACGAGGTCACG
+
FCDECDFFEFFF@FFFFGG@ECFFFGGGGGGGGGGGDGGGGGGGGFGGGGGGGFGGGGGGGGGGGGGGGGGGGGGGGGGGGGGGGGFGFGGGGGGGGGGGEGGGFGGFFGGFG8@FEFGGGGGGGGGGFGGGGG6CDGD@DGGGFFGGF9FFG939>CF+3<*)@AFBAFF29BF3FDFGFD>9192>;F(8<)<A90(365<A70:9B><?:?F<BF099>((,2.(137(4(*(..(7(764<(342(-.49(9(47(((..3((-4(4((((.(,(.48(32(((40-(.),
@M00689:251:000000000-CJTJ5:1:1101:25501:3750 2:N:0:9
CGACAGCCATGCAGCACCTGTACACCAACCACAAGGGACACTACATCTCTGCAGCAATCTGGTGTATGTCAAGCCCAGGTAAGGTTCTTCGCGTTGCATCGAATTAAACCACATGCTCCACCGCTTGTGCGGGCCCCCGTCAATTCCTTTGAGTTTTAATCTTGCGACCGTACTCCCCAGGCGGGATGCTTAAAGTGTTAACTGCGCCACTAAGCCGCAACCTGCCTAACGGCTAGCATCCATCGTTTACCGCGTGGACTCCCAGGGTACCCAATCCTTGCATCT
+
GGEEEGGGGFFGGGGFGGGGGGGGGGGGGGGGGGGGGGGFGGGGGGGGGGGGGGGGFGGGGGGGGGGGGGGGGGGGGGFGECFFCFGGGGGGGGGGGGGGGGFGGG9FFFFF8EEGFGGGGGGGGGGGGGGGCGGGGGGGGCEFFBGGFFG8FGFGG9FFFFF**:=A>=DFA=8@FDDGF>ABB(3;1E3?)))96<?E?FC3<@B0(4@E;4;((-4((.41?:<26D)(1191>A4:B)-68?:??D):>0>06(04081(:?(.())))((.82)60)-6<
@M00689:251:000000000-CJTJ5:1:1101:12347:3763 2:N:0:9
CGACGACCATGCAACACCTGTACACCAACCACAAGGGAAACTAAATCTCTGCAGCGATCTGGTGTATGTCAAGCCCAGGTAAGGTTCTTCGCGTTGCATCGAATTAATCAACATGATCCGCCGCTTGTGCGGGCCCCCGTCAATTCCTTTGAGTTTTAGCCTTGCGGCCGTAGTCCCCAGGAGGGGCGCTTAAGGCGTTAGCTACGACACAGAGGCGGTGGAAGACGCCGAAACATAGGGCCACCGGTTACGGGGAGGGGAACAAGGGGACACAAAAACGGGAACAGAGTGACAG
+
EC@FCEFF@CFECFF<CF8<C<CC<,DFGGGFGGGF7FFFGGG8F<FC@AF,@FGGGGGCEFEFGE<EFGFGFGGCDGDFGGGGGGGDFDDFEECFDGFDCFFG7FF@F,5,F84,,@+@8+@CE6DGFCEGGGGGC+=@+>C+2=+?E+D7DCFFDFCF*+:0)=>AB=:5))/@,5?*)(/-512(,6(6.7)((-4,().62((((-,.3((((,,4113811((1))(31*)).)(.)4(((((,4)(-(4((4((,-((.(1479(4.((8(((4:3(-(.((.)-))..
@M00689:251:000000000-CJTJ5:1:1101:12125:3873 2:N:0:9
CGACAACCATGCAACACCTGTGTCCCTGTCCCCGAAGGGAAAACTGGATCTCTCCAGCGATCAGGGCATGTCAAAAGGTGGTAAGGTTCTGCGCGTTGCTTCGAATTAAACCACATGCTCCACCGCTTGTGCGGGCCGCCGTCAATTCCTTTGAGTTTTAATCTTGCGATCGTACTGCCCAGGGGGGATACTTAAGGCTTTCGCTCAGAAACACACGGTGAATCGGGGAGGACGAGAAACAAAGGCATAGGGGGGGGGGTAAGGGGGGAACGAAGGAGGGAAACCAGGGGCAGTG
+
FEDFCCFGCFEEEFGFGGGAFFF<C@DFFEGGGGDC:FGEFGG,6C@DBFFEFG8<C@GEBF@FCGCG,@EF@FFGGGGGF?<BFFGF?FFCEGGGCGG89,>EF:+A<FG@FDEEGG+=899=EGG>EGGDEEEEC8=6=917+5=5++5,<EC=+,?B*3=**08=5))7:@BB,*9<)895-6690(:<2:A)4(:((.4:113:7))(.440(4(4(5.53(--935(,3),(,(.4>22:((),-.149(71(((-4)).7>((((-4<(((.21(,(((.,((,((-((
@M00689:251:000000000-CJTJ5:1:1101:9175:3915 2:N:0:9
CGACAACCATGCAGCACCTGTACACCAACCACAAGGGAAACTACATCTCTGCAGCGATCTGGTGTATGTCAAGCCCAGGTAAGGTTCTTCGCGTTGCATCGAATTAATCCACATGCACCGCCGCTTGTGCGGGCCCCCGCCAATTCCTTTGAGTTTTAGCCTTGCGGCCGTACTCCCCAGGCGGGGCGCTTCATGCGTTAGCTACGACCCAGAGGCCGGGGAAACACCACACCCCTAGCGCCCACCGTTTACGGCCGGGACAGCGAGGGGAAGTAAACCGGAGAAACAGGGCCT
+
FFDFEDDGDCFGFGGGGGGCFDFAEFGGGGGGFGFC:FFGGFGGGFGA,EGGGGGGDFGGGGGGGGGGGGGECFDEEFFGGGGGCFFCGGF>EGGGGGGGDGFGGFGG9BFFEDDF,@FCE6EG8ECF,=6CC>C>@EC+03:7CAC?C9=D@CAFC9CFAFEFFFA=99AAF2:@C(975>=2223>;6?(6)))-4<BBF:-)36(((.,2626(-(4((((.((-**0,,(/-43(-(8((,((.,(39<<(((-74(4((((-47(-(-)6).6((,,((,.(.30((-(
@M00689:251:000000000-CJTJ5:1:1101:17809:3986 2:N:0:9
CGACGACCATGCATCACCTGTACACCAACCACAAGGGAAACTACATCTCTGCAGCGATCTGGTGTATGTCAAGCCCAGGTAAGGTTCTTCGCGTTGCATCGAATTAATCCACATGCTCCGCCGCTTGTGCGGGCCCCCGTCAATTCCTTTGAGTTTTAGCCTTGCGGCCGTACTCCCCAGGCGGGGCGCTTAATGCGTTAGCTACGACAAAGAGGCCGTGGACGACCCCTACACCTAGCGCCCACCGTTTACGGCAGGGGCACCCAGGGGATTCAAACCTGGGAACCCGGACGC
+
GGDGGGGGGGGGGGGGGGGCGGGGGGGGGGGGGGGFGGGGGGGGGGGGGGGGGGGGGGGGGGGGGGGGGGGGGGGGGGGGGGGGGGGGGGGGGEEEGGGGCGGGGGGGGGGGGGGGFGGGGGGGEGGGGGGGGGGDGGGGGDGGGFFGFFD:FDFFGGGFFF@)8>=5>>AAD46=FFGDFB9:BFB60;2694:AF::6<<454:?1((,3,,.,391((1(((719GF5(.3F:4)(((0(((34((.-)43(((,-((((,((.(3(4((.)4))(((4((((-3--(-((
@M00689:251:000000000-CJTJ5:1:1101:14221:4004 2:N:0:9
CGACGGCCATGCATCACCTGTACACCAACCACAAGGGAAACTACATCTCTGCAGCGATCTGGTGTATGTCAAGCCCAGGTAAGGTTCTTCGCGTTGCATCGAATTAATCCACATGCTCCGCCGCTTGTGCGGGCCCCCGTCAATTCCTTTGAGTTTTAGCCTTGCGGCCGTACTCCCCAGGCGGGGCGCTTAATGCGTTAGCTGCGACACAGAGGCCGGGGAAGACCCCAAAAACGAGGGTCCCACGTTTGCGGGATGGAAGAACAGGGGAACAAAACAGGGGAGAAGAGCGGCG
+
FFCFEEEGDEFFCFEF@@A<EAFFA,CFGGGGGCFDDFFGGGGGGFEFGGGGGGGGGEGFFGFFGGF@FFGGGGGGFGGGGGFFEFGGGGGGGCFGGGAFGGGGFGGFGEEFG8@CDF6CE6CGCECDGFGDGEBEGGG6:DC79B@+;9+@@@:D>AD85<88CB@A47>=7(98,:DGF2561>99((--5)6)4381:<6)(49919<?728,(((463<BB7(,9*0,((*,42((,0.(.(18(((-,7,1(4:0).(.(((4:(3(4.43(((.,(,-((.(,.(-,2-
@M00689:251:000000000-CJTJ5:1:1101:16223:4068 2:N:0:9
CGACGGCCATGCAGCACCTGTACACCAACCACAAGGGAAACTACATCTCTGCAGCGATCTGGTGTATGTCAAGCCCAGGTAAGGTTCTTCGCGTTGCATCGAATTAATCCACATGCTCCGCCGCTTGTGCGGGCCCCCGTCAATTCCTTTGAGTTTTAGCCTTGCGGCCGTACTCCCCAGGCGGGGCGCTTAATGCGTTAGCTACGACACAGAGGCCGTGGAAGACCACGACACCTAGCGCCAACGGTTTACGGGAAGGACAACAGGGGGAACCAAGCCGGGACACGCGGTCACG
+
FCCFEDFGCFEFCFFFFGG@EAFGGGGGGGGGGGGFGGGGGGGGGFGGGGGGGGGGGGGGGGFGGGGGGFGGGGGGFGGFGGGGGGCFGGGGGGGGGGGGGEFGCGGGEFFGGDFGEGGGGGGGGGFGGFEGGGGGGGCCDGGGG8DFF;@7DCDDFGFFAF@FFFBA):5A@26@C@GG>5=@F>>>BB0<AA9<>:B:?<6<4:1(2((,.5:6(3(39B?:4?1./*8(4;*,,4(,3>0(((-((-(634(-(-(((.3,1(.:>220((,1,((((3((,.(((-((()-
@M00689:251:000000000-CJTJ5:1:1101:23890:4124 2:N:0:9
CGACGACCATGCAACACCTGTACACCAACCACAAGGGAAACTACATCTCTGCAGCGATCTGGTGTATGTCAAGCCCAGGTACGGTTCTTCGCGTTGCATCGAATTAATCCACATGCTCCGCCGCTTGTGCGGGCCCCCGTGAATTCCTTTGAGTTTTAGCCTTGCGGCCGTACTCCCCAGGCGGGGCGCATAGTGCGTTAGCAACGACACAACGGCCGTGGCAGCCCCCTCCTCCTTCCGCCCCCCGTTACCGGCTGCGACTTCCAGGGTATCTAAACCTGCAACCA
+
<=+76:@6@FAFGCE<F,C66E9F<F,FB,CCF8,;C@,,6E<CF9@FFGGFGDD:FGE<6<FDF,F<FDEEFEB<FA,E?,844@:?,A::>484??;=+>=EGF,<F;5E:4EF=E?@6C@6+@F==9+++6+3@E>1++5=2+?9A++5D<,,2,9>FA5>@B49-)-:=B;B,66/?@@(6>019(18)).-4?B<B>).4(-((4:(((-(--(((-.1(4<2C17-(404)-.(,)(4,(,(((-43>4(((,341,))))(((,)-)6<)(((.(())((
@M00689:251:000000000-CJTJ5:1:1101:16043:4162 2:N:0:9
CGACGGCCATGCATCACCTGTATGTAAATTCCCGAAGGCACTCCCGCATCTCTGCAGGATTCTTACTATGTCAAGACCAGGTAAGGTTCTTCGCGTTGCATCGAATTAAACCACATGCTCCACCGCTTGTGCGGGCCCCCGTCAATTCATTTGAGTTTTAGTCTTGCGGCCGTACTCCCCAGGCGGGGCGCTTAATGCGTTAGCTACGACACAGAGGCCGTGGAAAACCACTAAAACGAGAGGCCACCGTTTACGGCATGGAAAACAAGGGAAAGACAACCGGGGAGACTGGGGG
+
FC:CCDEFEFGGCGGDFF9@CEFGGGGGGGGGGEGGGGGGGGGDGEGGGGGGGGGGGGGFGGGGGFEGGGGGGGGGGGFGGFGGGGFFFFGGGGGGGGGGAEEGGFCGDFFFFGGEDF8=ECG,==6CGCDDGGGGGGGGGDEDG7=CCCD,,EDECAFFFCEF56A=A5=A)77)5<>7A>B=@>@:(421(,.)6>14134<.4<?6(39:(,.,(49267:)).(9*0(.(0))(31()((-431>0(,,)3:(3(42).-34,(,4:(,((((.3.:991((,,()).(((
@M00689:251:000000000-CJTJ5:1:1101:18621:4170 2:N:0:9
CGACGGCCATGCATCACCTGTACACCAACCACAAGGGAAACTACATCTCTGCAGCGATCTGGTGTATGTCAAGCCCAGGTAAGGTTCTTCGCGTTGCATCGAATTAATCCACATGCTCCGCCGCTTGTGCGGGCCCCCGTCAATTCCTTTGAGTTTTAGCCTTGCGGCCGTACTCCCCAGGCGGGGCGATTAATGCGTTAGCTACGACACAGAGGCCGGGGAAGACCCCACAACCTAGCGCCCACCGTTTACGGCATGGACTACCAGGGTATCAAAACCTGGCATCCAGGGCCCG
+
GGGGGGGGGEGGGGGGGGGFGGGGGGGGGGGGGGGGGGGGGGGGGGGGGGGGGGGGGGGGGGGGFGFGGGGGGGGGGGGGGGGGGGGGGGGGGGGGGGGGGGGGGGGGGGGGGGGGGGGGGGGGGGGGGGGGGGGGGGGCD6CFEFFGFGGGGGGFGGFFFFF@@BFFFF4>ABFFGD<DFD@;;B96(3:?A25603??<A<B?FFF,1:38?F0:9((,(41(,.8C*)(.8D(5549074<F:(2(((62<03(41.),.((,5(4(.).-6))(31<?0:),()).1((-(
@M00689:251:000000000-CJTJ5:1:1101:9385:4211 2:N:0:9
CGACAGCCATGCAGCACCTGTACACCAACCACAAGGGAAACTACATCTCTGCAGCGATCTGGTGTATGTCAAGCCCAGGTAAGGTTCTTCGCGTTGCATCGAATTAATCCACATGCTCCGCCGCTTGTGCGGGCCCCCGTCAATTCCTTTGAGTTTTAGCCTTGCGGCCGTACTCCCCAGGCGGGGCGCTTAATGCGTTAGCTACGAACCAGAGGCAGGGGAGACCCCCACCACCAGACGACCACCCTTTACGGCCAGGCCTGCCCGGGGAGCAAAGCCGGGCAGCGCGGACCAT
+
FE@CCGGGDFG@CFEGDFGCF<CCFFFGECFFCFFC7;CFGGGGFFG@FGCF9CECFGGGGGGGGGCFCE,C<FEGGDFE<EFG<FGFGFFEEC:+?<EF6E8@DGDFFGFGG8EFCF=@C>E6+=DF8ECEGG6CEE++06+?7BDFF+6,5E,DC9C<F?=5805>=AA=2)1)=:7**825396060,2)64<(8:(-<A)51<(467(..(--4((2(((((,4)75((->(((((-.(-:(((.)..,4,-((4(()((((,49(42(31.(,4793(9<((,(((((,)
@M00689:251:000000000-CJTJ5:1:1101:22779:4216 2:N:0:9
CGACGACCATGCAACACCTGTACACCAACCACAAGGGAAACTACATCTCTGCAGCGATCTGGTGTATGTCAAGCCCAGGTAAGGTTCTTCGCGTTGCATCGAATTAATCCACATGCTCCGCCGCTTGTGCGGGCCCCCGTCAATTCCTTTGAGTTTTAGCCTTGCGGCCGTACTCCCCAGGCGGGGCGCTTAATGCGTTAGCTACGACACAGAGGCCGTGGAAGAACCCGAAACCTAGCGCCCACCGTTTACGGCATGGACTACACGGGTATCTCATCCGGGCATCCCAGTCT
+
D=@B@@@F+EEFGFFEGCG<EFEFFGGGDEGGGGG8FCEGFGGGACEGGGGFGGFGGGGGGFGGGFGFGGEDDCBDFFGGGFGFGGGGGGGGGGGGGGCECCE8FEF<AF=,FFGGGGGGGGGG>EFGEFCGGGGGGEDEG+@CC@8?FC8:8@F,C;FFFF@EC>595>BD>2C>=@FG4926@>9B0311)6<AB?241<647:1>>F?B0???:22-202<((,./)0((4<:0)4(1)41(446((3663(42175))4:)((79,(.6>).-).((3-1,5:B2382)
@M00689:251:000000000-CJTJ5:1:1101:15070:4347 2:N:0:9
CGACGGCCATGCAGCACCTGTACACCAACCACAAGGGAAACTACATCTCTGCAGCGATCTGGTGTATGTCAAGCCCAGGTAAGGTTCTTCGCGTTGCATCGAATTAATCCACATGCTCCGCCGCTTGTGCGGGCCCCCGTCAATTCCTTTGAGTTTTAGCCTTGCGGACGTACTCCCAAGGAGGGGCGTTTAATGCGTGAGCTAGGACCCAGAGGCCGGGGAAGACCCACACACCGAGGACCAACCGGTACAGGGCTGGGCGACCAGGGTCACCAAGACGGGCCAACACACCCGT
+
FECFCEEGGGGGFFCC@FGCGFGGFFGGGEGGGGFDDFFGGGGGGGGFFGGGGGG:FGGGGGGGGGGGGGGCFGGGGFFGGFF8FCFDFBFGCGG@CFAFE?8E8FF9FGGGGGEGAGFE>+@EEEGGGGGGC>>CE@C>CC+<9BFFC+=A+3=;CE5B*@C55>9)-)/)/-;@6(*;)-/59(42(61=56?E;?:((,))),3?1,22(,(--1(((962.(.(**0,421-14((,<?B?0((-(()6((((-((((,421?1(.,()),.(.20:((((,(((((,(--
@M00689:251:000000000-CJTJ5:1:1101:23669:4353 2:N:0:9
CGACGACCATGCACCACCTGTACACCAACCACAAGGGAAACTACATCTCTGCAGCGATCTGGTGTATGTCAAGCCCAGGTAAGGTTCTTTGCGTGTCATCGAATTAATCCACACGCTCCGCCGCTCGTGCGGGCCCCCGTCCATCCCTTTGAGTTTTAGCCTTGCGGCCCTACTCCCCCGGCGGGGCGCTTCATGCGCTAGCTACGACACTGAGGCCGCGAGAGCCCCCCACACCCACCGCCTCCCCGTTTAGGCCTGGGCTCCCAGGGATTCTAACTACTGCTCTTCTCTTCTT
+
CFFG@:FGGGGGGFFFFGGGGGD9FECE7,8DC,E@FC,FFC6F8,C,B@,BFFGE7CCE<,5BE9,6C9,@,B7?A<CF<,95,9AF,,4?C+,,9,94,,4,9CF<@,AEG++>@E6++@+@84@@D+CC>=66CC71=++5+3+;AC>,@<,@F,*+03*)05-)/)/(-07>,5))),3(40(70((()-..9(3(((.))-((,4))44(1,(((-27(8?(4)9323(9(-(,,(8((((((-(,,))((.(:(((((,.,4((,,)-))))))).654)).-)).--)
@M00689:251:000000000-CJTJ5:1:1101:6618:4359 2:N:0:9
CGACAACCATGCACCACCTGTACACCAACCACAAGGGAAACTACATCTCTGCAGCGATCTGGTGTATGTCAAGCCCAGGTAAGGTTCTTCGCGTTGCATCGAATTAATCCACATGCTCCGCCGCTTGTGCGGGCCCCCGTCAATTCCTTTGAGTTTTAGCCTTGCGGCCGTACTCCCCAGGCGGGGCGCTTACAGCGTTAGCTACGACACAGAGCCCGGGGAAGACCCCTACCCCTGGCGCCCCCCGTTTACGGCCGGACCCACAACGGTGTCCAATCCCTGCGTCCCTATCCTT
+
F7@@FGDEFFGGGGGEFEFFGGGFGGGGGCGFGGGGGGDFGGGGGGGFGGGGGGGGGGGGCGFFGFFFFGGGGF?@EEDGGFGG,AFEFG7E>FE=CE8AECEE==AFGEGGGCFGDGD6EGGGGEGGGGCE6CGGGGG=>CE7@F7FFGGGGEGGCA?AAFFE@=AAAA)05-6)947>65(/6((2(4:6.),46:(33<)6?(,9((,.30(((-(((,4<(,1:**.4<:71(41163(-61912(26(4,((3(,((.((((-(((-)).))(()).(,,--())))().
@M00689:251:000000000-CJTJ5:1:1101:18001:4366 2:N:0:9
CGACGGCCATGCAGCACCTGTACACCAACCACAAGGGAAACTACATCTCTGCAGCGATCTGGTGTATGTCAAGCCCAGGTAAGGTTCTTCGCGTTGCATCGAATTAATCCACATGCTCCGCCGCTTGTGCGGGCCCCCGTCAATTCCTTTGAGTTTTAGCCTTGCGGCCGTACTCCCCAGGCGGGGCGCTTAATGCGTTAGCTACGACACAGAGGCAGTGGAAGACCCCTACACCTAGCGCCCACCGTTTACGGCATGGACAACCAGGGTATCGAAACCGGGCACAGGAGGCTCG
+
GGGEGGGEEDEFFGGGFGGCFFFGGGGGGGGGGGGGGGGGGGGGGGFGGGGGGGGGGFFGGGGGGGGGGGGGGGGGGGGGGGGGFGGFGFFEGGEGGGG;>FGGFGGGGGGGGGCFFADEGGGGGGGGGGGGGGGGCE>@7DGFGFGFAFGFGFFCCFF6><CFFFF=@ABF@BE(=@GGF9@B>F0>F06?B4499<BFF92<?<?19>F?>5?:(-,5:?F?2<((1*0(((*.(.(4(02((4341:<<?B2((43)5)31(-(-4,()-(,,((((,,,(-(((,-(-.((
@M00689:251:000000000-CJTJ5:1:1101:10271:4380 2:N:0:9
CGACAGCCATGCATCACCTGTACACCAACCACAAGGGAAACTACATCTCTGCAGCGATCTGGTGTATGTCAAGCCCAGGTAAGGTTCTTCGCGTTGCATAGAATGAATACACATGCGCCGCCGCTTGTGCGGGCCCCCGTCAATTCCTTTGAGTTTTAGCCGTGCGGCAGTACTCCCCAGGCGGGGCGCTGAATGCGTTAGCTACGAAACAGAGGACGGGGCAGGACGACACAACGAGCGCCCACGGTGTACGGGAGGGAAGAACAGGGAATGCGATAAGGGGAAATCCGGCGCG
+
CFEF:CFGC@EECF<CFFG<FD@9CFFG7,FGGCE@>EDFGEF@D6C;CCFB@ECFGCB@BEFFGEFEFFCBF<:<FFGGGFGG9?F?FAFEG:+@,AE,9EE44EFE,,F@FE4=++6@+@@>8+@==DED@E6@@=++0=@?+8+?9=D7+,,,?;F7538:=BBA9506>4AB6=GGA22(,.-44394?)4)3:<,--)62::(27?7:28((((-0-,-((-())0(.(9(:9(-()(-,(-(,(.622((-4>((-422:???(3(,)(-,(,-28((,,))(-4,((,
@M00689:251:000000000-CJTJ5:1:1101:23443:4453 2:N:0:9
CGACGGCCATGCATCACCTGTACACCAACCACAAGGGACACTACATCTCTGCAGCAATCTGGTGTATGTCAAGCCCAGGTAAGGTTCTTCGCGTTGCATCGAATTAATCCACATGCTCCGCCGCTTGTGCGGGCCCCCGTCAATTCCTTTGAGTTTTAGCCTTGCGGCCGTACTCCCCAGGCGGGGCGCTTAATGCGTTAGCTACGACACAGAGGCCGTGGAAGACCCCTACACCTAGCGCCAACCGTTTCCGGCATGGACTACCCGGGTATCTAATCCTGGCATTCCTGTCC
+
GGGGGGGGGGGGGGGGGGGGGGGGGGGGGGGGGGGGGGGGGGGGGGGGGGGGGGGGGGGGGGGGGGGGGGGGGGGGGGFGGFGGGGGGGGGGGGGGGGDFGGFGGGGGGGGGGGGGGGGGGGGGGGGGFGGCEGGGGGGGGGGGGFGGF7@EGGGGGGGFFFFFFFBF9BAAA24BC@GGF292;;9>9><F<46<6:??F<)-2::B04(8B?<?F>>>F<<?B?<?39>8?FGB>D?F05((-,9832)66>61>?<0>?BB:(130344<)5-)392).1(5))-).)))
@M00689:251:000000000-CJTJ5:1:1101:23442:4474 2:N:0:9
CGACGGCCATGCATCACCTGTACACCAACCACAAGGGACACTACATCTCTGCAGCAATCTGGTGTATGTCAAGCCCAGGTAAGGTTCTTCGCGTTGCATCGAATTAATCCACATGCTCCGCCGCTTGTGCGGGCCCCCGTCAATTCCTTTGAGTTTTAGCCTTGCGGCCGTACTCCCCAGGCGGGGCGCTTAATGCGTTAGCTACGACACAGAGGCCGTGGAAGACCCCTACACCTAGCGCCCACCGTTTACGGGTTGGGCTACCCGGGTATGTCACACTGGCCCCTCTTGTT
+
GGGGGGGGGGGGGGGGGGGGGGGGGGGGGGGGGGGGGGGGGGGGGFGGGGGGGGGGGGGGGGGGGGGGGGGGGGGGGGGGGGGGGGGGGGGGGGGGGGGDGFGGGGGGGGGGGGGGGGGGGGGGGGGGGGGGGGGGGGGGGGGGGFGGFGGGFGGGGGGFFFFB5@A9ABFFFFEEC@GDABF@9@BFFFFFFA49><?BFAFFF?:96>B:?:3439>BF?F?FB7:G3)((.C:7?723)7:8:9(34()-((-(-9(4((.((-43(().-).)-3(81(.(-(,())))
@M00689:251:000000000-CJTJ5:1:1101:7348:4607 2:N:0:9
CGACAGCCATGCAGCACCTGTACACCAACCACAAGGGAAACTACATCTCTGCAGCGATCTGGTGTATGTCAAGCCCAGGTCAGGTTCTTCGCGTTGCATCGAATTAATCCACATGCTCCGCCGCTTGTGCGGGCCCCCGTCAATTCCTTTGAGTTTTAGCCTTGCGGCCGTACTCCCCAGGCGGGGCGCTTAATGCGTTAGCTACGACACCAGGGCCGTGGCAACCCCCTACACCTAGCGCCCCCCGCTTCCGGCCATGCCCACCAGGGTATCGACTCCTGGCCACTCCTCCC
+
GGGEEGAFGGGDCFFFFGGGGGGCAC<FGDEGD<FDEC8@EFFGGAFEGFGGGGGGG<BFGCFGGGDGGGGFFFGGFG?F,C,@FFGGGGCECGFCEGGGEFG8=;9EFCECCF?FDGGDC+>=CCFE?FDE8EEDEGGGDC6+DD?+C=:,+3<DF,+=:FF)8=5=:=BFDFC;C>DCA>92:(1(1;B().)5>:<164))54(-,2((.(,401((-(()-(,2)10:3:F:(5(((7(,3((4(-(.47B0((,()()(,(((((().-(((4():50((((((.(((
@M00689:251:000000000-CJTJ5:1:1101:25662:4693 2:N:0:9
CGACAGCCATGCAACACCTGTACACCAACCACAAGGGAAACTACATCTCTGCAGCGATCTGGTGTATGTCAAGCCCAGGTAAGGTTCTTCGCGTTGCATCGAATTAATCCACATGCTCCGCCGCTTGTGCGGGCCCCCGTCAATTCCTTTGAGTTTTAGCCTTGCGGCCGTACTCCCCAGGCGGGGCGCTTTATGCGTTAGCTACGACCCAGAGGCAGTGGAAGACCCCTACCCCCAGCCCCACCCGTTTCCGGCCTGTCCTCCCAAGGATACCTATCCTGTCACTCTAGCGCT
+
E@@FEEGFGGGFFGGGGGGGGG<FGFFG>FGGDGEEFFFGGGGGGGGFGGGGCFGFEGGFG9AEEFGGGFG,<FBFFGGG5CEF@ECGGCF7C>CCGGGG8EGGGGGGGE<EFF@DAGF=EC6C8CCF,EEDEGEGGG>CDGGGFF7FDCF73@E<CF6BAFFEE5@A=9=9DF;)?5**?BB261;4((2(-4261:F:?9427161(((.,((-((((,423042(1/),(49(((.(-8((4<>1,())-((--(-))).14((((().).---,()-..5)66<)).((-
@M00689:251:000000000-CJTJ5:1:1101:5819:4698 2:N:0:9
CGACGGCCATGCATCACCTGTACACCAACCACAAGGGAAACTACATCTCTGCAGCGATCTGGTGTATGTCAAGCCCAGGTAAGGTTCTTCGCGTTGCATCGAATTAATCCACATGCTCCGCCGCTTGTGCGGGCCCCCGTCAATTCCTTTGAGTTTTAGCCTTGCGGCCGTACTCCCCAGGCGGGGCGCTTAATGCGTTAGCTACGACACAGAGGCCGTGGACGACACCTACACCTACCGCCCCCCGTTTACGGCATGGCCTACCCGGGTAACAAATCCCGGCATCACTGTCCTT
+
GGGGGGGGGGGGGGGGGGGGGCAFGGG?FCGGFGGCFGGGGGGGGGGFFGGFGGGGG?BFFGGGGGFDFFGGGG7FGGGGGGGGFFDFGGG7BFCGGGCGEG,4DFFGFGFGGFGGDFFGGGGG+AEFFGGGGCBCEGGEG+@FFCCGFCC@6,7EF;CFF>1:=>=):@BAD2>@G2<*8=@B>9(4(,40)-6211((-46656210(.:0531?9,49((---(-70).:15,,((((03((-241(()((-3(.4((53?(4306((()))(.3()-2(((,.3)-...))
@M00689:251:000000000-CJTJ5:1:1101:25667:4710 2:N:0:9
CGACAGCCATGCAACACCTGTACACCAACCACAAGGGAAACTACATCTCTGCAGCGATCTGGTGTATGTCAAGCCCAGGTAAGGTTCTTCGCGTTGCATCGAATTAATCCACATGCTCCGCCGCTTGTGCGGGCCCCCGTCAATTCCTTTGAGTTTTAGCCTTGCGGCCGTACTCCCCAGGCGGGGCGCTTAATGCGTTAGCTACGACACAGAGGCCGTGGAAACCCCCTACACCTAGCGCCCACCGTTTACGGCATGGACTCCCAGGGTATCTAATCCTTGCCTCTCTGTCC
+
GGGGGGGGGGGGGFFGGGGGGGGGGGGGGGGGGGGGGGGGGGGGGGGG9FFGGGGFGGGGGGGGGGGGGGGGGGGGGGGGGGFGGGGGGGGGGGGGGGGGGGGGGGGGGGGGGGFGGGGGGGGGGGGGFGGGGEEGGGGED8CGGFGGFG8,:EFGGFGFFFFEBFFFF2>5A=E=F@DDF>5(,:B;FFFBAFF29?B04>A2<<<61>76341109BF008).21:DD5<?FGF3)(-(73(36(.:(-61(49;07)5),(1(.(4:()))).)36)).(()5443A<))
@M00689:251:000000000-CJTJ5:1:1101:17234:4748 2:N:0:9
CGACGGCCATGCATCACCTGTACACCAACCACAAGGGAAACTACATCTCTGCAGCGATCTGGTGTATGTCAAGCCCAGGTAAGGTTCTTCGCGTTGCATCGAATTAATCCACATGCTCCGCCGCTTGTGCGGGCCCCCGTCAATTCCTGTGAGTGTTAGCCTTGCGGCCGTACTCACCAGGCGGGGCGCTTAATGCGGTAGCTACGAAAAAGAAGCCGGGGAAGAACCAGAAAACGGAGCGCCAACGGTTACGGGAAGGGACACAAGGGGAAATAAAACGGGGAAAACGGGAGAG
+
GCCFEDCC@EFEFGGFEFF<FAFGGGGGGGEGGGGGEGGGGFGGFEFEFGEEGGGGG?DCFG@FGFGGF<FGGGFGFGGFGFFGDDE9FAD=CF:@EGF=BFC=DFAC@,?EFGGGEEGGGEEGGGE,@=>>C+B+=CD=>DEC7BCG+2AFA;,@;BCFFF@@8>==AB>=)(0*==F4>@@FF976(43<46<A>(470)..)43((,23((43.49(26?4:((.*1)(.(0((,,((01222-(-3(),40((46(((,,((,3:69?1-).4.39:B((((,,,21(((-
@M00689:251:000000000-CJTJ5:1:1101:14436:4872 2:N:0:9
CGACGGCCATGCAGCACCTGTACACCAACCACAAGGGAAACTACATCTCTGCAGCGATCTGGTGTATGTCAAGCCCAGGTAAGGTTCTTCGCGTTGCATCGAATTAATCCACATGCTCCGCCGCTTGTGCGGGCCCCCGTCAATTCCTTTGAGTTTTAGCCTTGCGGCCGTACTCCCCAGGCGGGGCGCTTAATGCGTTAGCAACGACACAGGGGCCGTGGAAGACCCCGAAAACGAGCGCCCAACGTTTACGGACTGGGACACAGGGGGAGCTAAACGGGGGAACGCGGGCG
+
FFEGGGGGGGGFFGGGGGGCGGGGGGGGGGGGGGGGDFGGGGGGGGGGGGGGGGGGGGGGGGGGGGGGGGGGGGGGGGGGGGGGGGGGGGGGGGGGGGGGGG8FFGGGGGGGGGGGGGGDGCEGGGGGGGGGGGGGGGGEDDGGGFGGFGCGGGGGGGGFFFFE@FFBFFFF=>C:C@FGFB=;@FB7991:4)))7?<BBF)6(6(46;?6(-7306(442888:B?D)5(4(99B9(2()71(((,402:<6((((4(4(,,((.8102((..)67(((4(18((4(4((-
@M00689:251:000000000-CJTJ5:1:1101:5612:4883 2:N:0:9
CGACGGCCATGCAGCACCTGTACACCAACCACAAGGGAAACTACATCTCTGCAGCGATCTGGTGTATGTCAAGCCTAGGTAAGGTTCTTCGCGTTGCGTCGAATTAAACCACATGCTCCACTGCTTGTGCGGGCCCCCGTCAATTCCTTTGAGTTTCAACCTTGCGATTGTACTTCCCAGGTGGAATACTTAATGCGGTAGCTTGGATACTTACCTTAAAAAAGACCAACATCTAGTATTCATAGTTTCGGGTGTGGACTACCAGGGTATCAAAACTGTGCATCTCTTTCCCTTT
+
GGDEGGGGGGGGGGGGFGGFFFGGGFGGGGGGGGGFGGEFGGGGGGGGGGGGGGGGFGGGGGGGGFGGGGGGGGFGFGGGGDFGGGGGGGGGGGFEGGGG>EGGGGGGGFFFGGGGGGDFGGCGGCEE2DCGGGGGGGGGGGEGGFGGA+=EFGGGCA?B?F@C=8>CBBFECCCE9<8F46)/):<.45?E94*4(((06>C<=;3/)/6.7@44C@7).7,20((67*::4)0)-))6<F5)-:4)-(-38((3(),,44(),,(,(,)64-)4)))-.).)))).)))))).
@M00689:251:000000000-CJTJ5:1:1101:16669:4939 2:N:0:9
CGACGGCCATGCAGCACCTGTACACCAACCACAAGGGAAACTACATCTCTGCAGCGATCTGGTGTATGTCAAGCCCAGGTAAGGTTCTTCGCGTTGCATCGAATTAATCCACAGGCTCCGCCGCTTGTGCGGGCCCCCGGCAATTCCTTTGAGTTTTAGCCTTGCGGCCGTACTCACCAGGCGGGGCGCTTAATGCGTTAGCTACGACACAGAGGCGGGGGAGGACACCGACACCTAAGGCCCACCGTTTGAGGGAGGGACAACCAGGGGAAGTAACGCGGGGAGCGCGGGGCCG
+
FB:F:CC:C8CEAEF<CFFCEEFGF<FFGGEGFGGCCFFGGFGGFFG<<FGDFGGGGGFCGCEF?A,BC5,:FFFGGGG<FGGGFBFGGGFCEC++@F,,@FFG8FF9EEFFF,@B4,?CE8@E@CFGGGGDGG>BCE;+=D:6CA>F>+B3D=:,?CFA5A8;2:):9>>@=2;*0:8C?13>@FFF6(((6)64;1<,1))6<<B270724,80((1030((,-(6*)039(*(5)(4.)4-(-(.(,()48(4(424((,.-(.42((-())..(-2,4(((-(((-((((-
@M00689:251:000000000-CJTJ5:1:1101:14453:4978 2:N:0:9
CGACAACCATGCAGCACCTGTACACCAACCACAAGGGAAACTACATCTCTGCAGCGATCTGGTGTATGTCAAGCCCAGGTAAGGTTCTTCGCGTTGCATCGAATTAATCCACATGCTCCGCCGCTTGTGCGGGCCCCCGTCAATTCCTTTGAGTTTTAGCCTTGCGGCCGTACTCCCCAGGCGGGGCGCTTAATGCGTTAGCTACGACACAGAGGCCGTGGAAGACCCCTACACCTAGCGCCCACCGGTTACGGCATGGACTACCGAGGGAGCCAAGCCGGGCATCTATGGACCG
+
GGEGGGGGDGGFEGGFFFGAFGGGGGGGGGGGGGGGDFGGGGGGGFGGGGGGGGGGGGGGGGGGGGGGGGGGGGGGGGGGGGGGGGGGGGGGGGGGGGGGGGGGGGGGGGGGGGGGGGGGGGGGGGGGGGGGGGGGEGGEGGEGGFGGFGGGGGGGGGGFFFFEEFF=:>=A==E@G>GGFD>=907>>BB<<DFABF?BF>4<?FBF13?F::?:0>;>BF?8,(4.1/73::5(8<29>)-(-31(-,44:F9>38<??)57(((4300(-((.(-4(,4,-(.))).)))((
@M00689:251:000000000-CJTJ5:1:1101:9251:4984 2:N:0:9
CGACGGCCATGCAACACCTGTACACCAACCACAAGGGAAACTACATCTCTGCAGCGATCTGGTGTATGTCAAGCCCAGGTAAGGTTCTTCGCGTTGCATCGAATTAATCCACATGCTCCGCCGCTTGTGCGGGCCCCCGTCAATTCCTTTGAGTTTTAGCCTTGCGGCCGTACTCCCCAGGCGGGGCGCTTAATGCGTTAGCTACGACACAGAGGCCGGGGAAGACCCAGAAACCTAGCGCCCACGGGTTACGGACAGGACTACCAGGGGAGCTAAACCGGGAAACGAGTGCGC
+
GGGGGGGGGGGGGGGGGGGFGGGGGGGGGGEGGFGFDFFGGGGGGGGGGGGGGGGGDGGGGGGGGGGGGGGGGGGGGGGGGGGGGFG9FGGGGGGGGGGGDFFGGFFDGGGCDGCF;EGGE8>C7EGGGGGGGGGGGCGGD6EGGFGFFCCFGGDGFGGFFFE@@A=AFB426>E:EFGGFB=>;>>BFF?:-6<A94<BFFFFFFF>(-.(,4(4:>019(4((.4:5*5(.1722<32>:>2?(4(480)4:,((4:(-(,((,)(433(2(-6-.((46(,(.(4((-)(,
@M00689:251:000000000-CJTJ5:1:1101:9265:4997 2:N:0:9
CGACGGCCATGCAACACCTGTACACCAACCACAAGGGAAACTACATCTCTGCAGCGATCTGGTGTATGTCAAGCCCAGGTAAGGTTCTTCGCGTTGCATCGAATAAATCCACATGCTCCGCCGCTTGTGCGGGCCCCCGGCAATTCCTTTTAGTTTTAGCCTTGCGGCCGGACTCCCCAGGCGGGGCGCTTAAGGCGTTAGCTACGACACAGAGGCCAGGACAGACACCGAACCCTAGCGCCAAACGTTTACGGCATGGAACACCAGGGTAGCGAAGCCGGAGAGCGAGGTCT
+
FFFEGCFGGGGGGGGFEGGDGF<FFF,C;FGF<CE<C<CFGFGC<<FCFFDFCEFE@@@@@AFGCAADFCC9@@DFCEC<<<AF5A?AEE7CEF@+@F,@+E8E+,CC<,5EG?4,,9=6=CCEE61DFGGEEGCCEGG+=?EG:BFF>9*3@,,7<,08CAE58A5-:((---75?6C<F@69>B>B(((,)))((-(,().6),-(,-4.(5((-((-,((,(,.4710(((*4227305(((,((,425(8(7(.2))(423(210:(()-(-,((,(((-(((--4,()
@M00689:251:000000000-CJTJ5:1:1101:21456:5028 2:N:0:9
CGACAGCCATGCAGCACCTGTACACCAACCACAAGGGAAACTACAACTCTGCAGCGATCTGGTGTATGTCAAGCCCAGGTAAGGTTCTTCGCGCTGCATCGAATTAAACCACGTGCTCCGCCGCTTGTGCGGGCCCCCGTCAATTCCTTTGAGTTTTAGCCTTGCGACCGTACTCCCCAGGCGGGGCGCTTAATGCGTTCGCTAAGACCCAGAGGCCGTGGCACACCCCGCACACGAGCCACGTCCGGTTCAGGGACTGACAAGCGAGGGAACTCAAGCTTGCAATCGCGTTCTT
+
FFEG:CGGGGGGGCFGGGG8C<ECF<@,BF,CEECCFGCEFGGG8,6,C;<D<FEE@CF6@<F8,9E,CFFGGGGF<FGGGGGGGGGGGGGDG74=FGGGGGGGFFG,FGGGFGGGGGDCEGGGGGGGGGGGGGGGGGGGGD6C@FGGFDCFGGGGFGD7>FFEB=):>@ABDBEFGFGGF>@@0(6(4;?FF)5<1::(49?((52<.4(4:(3(-((((,32(.(3/1),-,*(,49((70(-(((((().5:B(((),))((,(4(-((()))()))..(,-..((4601(.
@M00689:251:000000000-CJTJ5:1:1101:11602:5123 2:N:0:9
CGACAACCATGCAGCACCTGTACACCAACCACAAGGGAAACTACATCTCTGCAGCGATCTGGTGTATGTCAAGCCCAGGTAAGGTTCTTCGCGTTGCATCGAATTAATCCACATGCTCCGCCGCTTGTGCGGGCCCCCGTCAATTCCTTTGAGTTTTAGCCTTGCGGCCGTACTCCCCAGGCGGGGCGCTTAAGGCGTTAGCTACGACACAGAGGCCGGGGAAGACCCCGACAACGAGCGCACACCGATGACGGGATGGAATAAAAGGGAAGCGAAGCAAGGGAGGGAGGGCAGG
+
C>:=@CCB:@CC<FF<CC@<C<C<CCDGFFFGGGGGDFGGGFFFG@FFGGGGGGFGGGGGGGFGGFFGGGGGGGGGFGG<FGGGFFGAFGF@EFFGGGFDEGG@@FG9FGFGGFCE,E8C8CCGEEFFGFGEGG>E8C@+0=CD7D7DC9@CF,=;+@DFAF5@B=AF>B>>4:17=)3CF(521;(7>1(36)80>,(4?9>B228;>0?B3?B:39(7;FFB144(*/0(421(2,-423(11(4(((65,4(4(4??)).).)64:(,-(-37-(,(4,(4-(,--4((,((
@M00689:251:000000000-CJTJ5:1:1101:5831:5235 2:N:0:9
CGACAGCCATGCAGCACCTGTACACCAACCACAAGGGAAACTACATCTCTGCAGCGATCTGGTGTATGTCAAGCCCAGGTAAGGTTCTTCGCGTTGCATCGAATTAATCCACATGCTCCGCCGCTTGTGCGGGCCCCCGTCAATTCCTTTGAGTTTTAGCCTTGCGGCCGTACTCCCCAGGCGGGGCGCTTAATGCGTTAGCTCCGACACGGAGGCCGTGGGAGCCCCCTACACCTAGCGCCCCACGTTTACGGCATGGACTGACAGGGTAACTAACCCTGGCACTT
+
GGGGDCGGGGGGGGFEFGGGGGGGGGGGGGGGGGGGEGGGGGGGGGGGGGGGGGGGGGGGGGFGGGFGGGGGGGGGGFGFGGGGFGGGGGGGGGGEEFCG6FFGGGGFGFFGGGGFCFCEECGGGGDFCFCG>CGGDCDEGDC7FFGGFG?FGCAFGADAFFC551:98=44ABEFGFGDFDBB661(((4(-).5212::9))5:((-,(-3(4(46((((.4(,3:<75((,2(,5?19)4(,421(((.4((-(30,)50)4)40(.((.).,5(,(((((,()
@M00689:251:000000000-CJTJ5:1:1101:11982:5255 2:N:0:9
CGACGGCCATGCAGCACCTGTACACCAACCACAAGGGAAACTACATCTCTGCAGCGATCTGGTGTATGTCAAGCCCAGGTAAGGTTCTTCGCGTTGCATCGAATTAATCCACATGCTCCGCCGCTTGTGCGGGCCCCCGTCAATTCCTTTGAGTTTTAGCCTTGCGGCCGTACTCCCCAGGCGGGGCGCTTAATGAGTTAGCTACGACCCAGAGGCCGTGAGAGACCGCAACACCGAGAGCCCACCGTTTACGGGAGGGAAGAACGGGGAAGCGAAGCCGGGCAGCGCGGGAAGG
+
FEDFEDFFCCEF@FFCEFF<EDFCEFFGEEGGGGGFCGGGGGGGG<FFGGGGGGGGGFG@FGGGGGFGFGGFGGFFGGGFFGGGFGGAFFDEGFDCGGGEEGGGCFGGEFFGG?CGEFFGDGGGEEGF?FGDEGBBCCC;?DGGGFGFFCGGGFA;9CDFAA@EFFFB=B)>?=C2F2?CF>-30>9>9104<-6)6<)6A54:242,((.,(.3((3,421<2402(1))(.4*,-3(408(.3(-.32--44(3(4;4,(.,.((-3(,((-43,,(((((-((-(3((-(((
@M00689:251:000000000-CJTJ5:1:1101:25363:5418 2:N:0:9
CGACGGCCATGCAACACCTGTACACCAACCACAAGGGAAACTACATCTCTGCAGCGATCTGGTGTATGTCAAGCCCAGGTAAGGTTCTTCGCGTTGCATCGAATTAATCCACATGCTCCGCCGCTTGTGCGGGCCCCCGTCAATTCCTTTGAGTTTTAGCCTTGCGGCCGTACTCCCCAGGCGGGGCGCTTAATGCGTTAGCTACGACACAGAGGCCGTGGAAGCCCCCTACACCTAGCGCCCACCGTTCACGGCATGACCTCACAGGGAGTCTAATCCGGGCCACCCTGTTC
+
GGDGEGGGGGGGFGGCEGGGGGGGGFGGGGGGGGF8FGGGGGGGGGGGGGGGGGGGGGGGGGGGGGGGGFGDFGGGGGGGGGGGGGGGGGGGGGGGGGGGGGGGGGGCEGGGGGGGCGFGGGGGGGGGGGGGGGGGGGG:CGEFGFFFFFCGGGFCFFGFAFE@9>AA9AB=2(92?2CD>B=>>;>>1108AA26>FF::)-))4699>7((58??>-3;:2((.435).:(8F?B2046)7118>3((,.,40,(8))())(,.-30(-,()-))).((((,(,((-(,))
@M00689:251:000000000-CJTJ5:1:1101:14932:5526 2:N:0:9
CGACGACCATGCATCACCTGTACACCAACCACAAGGGAAACTACATCTCTGCAGCGATCTGGTGTATGTCAAGCCCAGGTAAGGTTCTTCGCGTTGCATCGAATTAATCCACATGCTCCGCCGCTTGTGCGGGCCCCCGTCAATTCCTTTGAGTTTTAGCCTTGCGGCCGTACTCCCCAGGCGGGGCGCTTAATGCGTTAGCTACGACACGGAGGCCGTGGAAGGCCCCCACCCCTAGCGCCCCACGTTGACGGCATGGAACACAAGGGGATACAACACAGGGAACTACGGCAC
+
GGGGGGGGGGGGFGCFFGGDGGGGGGGGGGGGGDCFDFGGGGGGGGGGGGGGGGGGGGGGGGGGGGGGGGGGGGGGDGGGGFGGGGGGGGFGGGGGGGGGGGCGGGGGGFGCFCFGFFG+AEEGGGGG?FGGECGGGEDGGGGGGFGGFFC;@,;FGGCFFFFFFF55@AADF9AEG?FGFD>9>9>>>FBF)4<A6:33(6--431396(--36089(1718((3(4))02(,)(,.(,(8(((4,(4(,5:00((4:).,3((((48(,(.).3)3(.300(,()),-((4-
@M00689:251:000000000-CJTJ5:1:1101:18383:5536 2:N:0:9
CGACGACCATGCAGCACCTGTACACCAACCACAAGGGAAACTACATCTCTGCAGCGATCTGGTGTATGTCAAGCCCAGGTAAGGTTCTTCGCGTTGCATCGAATTAATCCACATGCTCCGCCGCTTGTGCGGGCCCCCGTCAATTCCTTTGAGTTTTAGCCTTGCGGCCGTACTCCCCAGGCGGGGCGCTTAATGCGTTAGCTACGACACAGAGGCCGTGGAAGCACCCTACACAGAGCGCCAACCGTTCCGGGCAGGGAAGACCAGGGTATCGAAGCCAGGAATACATGTCCAG
+
GGGGGGGGGFGGGGGGGGGFGGGGGGGGGGGGGGGGGGGGGGGFGGGGGGGFGGGGGGGGGGGGGGGGGGGGGGGGGGGGGGGGGGGGGGGGGGGGGGGGGFGFFGGGGGGGGGGGFGGGGGGGCEGGGGGGGGGGGGDCDGEDGFGGFGGGGGGGGGFFFFFEE>FFFFFAD943E@GGFFFFFFFFB963<A946B??1)-:4:?B;((,,382<;;1>F332(2(1*024:*(.5:9;F6634;::70(-(((((3(3(4?(426?.,,:(4<((.((43:))).)6-))))
@M00689:251:000000000-CJTJ5:1:1101:18366:5538 2:N:0:9
CGACGACCATGCAGCACCTGTACACCAACCACAAGGGAAACTACATCTCTGCAGCGATCTGGTGTATGTCAAGCCCAGGTAAGGTTCTTCGCGTTGCATCGAATTAATCCACATGCTCCGCCGCTTGTGCGGGCCCCCGTCAATTCCTTTGAGTTTTAGCCTTGCGGCCGTACTCCCCAGGCGGGTCGCTTAATGCGTTCGCTACGCACCAGAGGCCGTCGAGAACCCCGACACCTGACCGCCAACGGTAACGGCATGGACGACCCGGGGACACAAACCCGGGCACCCAGTCA
+
GGEFGGGGGGGGFGGGFFGDGFAFEGGGGEGGGGGGGGGGGGGFG9FFGGFGGGFCGGGGGGFGFGFGGGGCEFGGGGFGGFGFGFGGGGGGCGGGGGGGDGCCGGGGGGGGGGGGAE6C6CGE7CFG,D8>@=>BEGGCCG+2+<@?9CF7D,@CFCCFFFBBF58575:4AFCE=2*8/(/69((661(4))-.,,((-,,31((((((((.-6?1(((-((-21(9)0(((/,(,(((7((((-(-(()(--1-4?22(((-((4((((((((,4(-((((,(((((..)
@M00689:251:000000000-CJTJ5:1:1101:15263:5567 2:N:0:9
CGACGGCCATGCAGCACCTGTACACCAACCACAAGGGAAACTACATCTCTGCAGCGATCTGGTGTATGTCAAGCCCAGGTAAGGTTCTTCGCGTTGCATCGAATTAATCCACATGCTCCGCCGCTTGTGCGGGCCCCCGTCAATTCCTTTGAGTTTTAGCCTTGCGGCCGTACTCCCCAGGCGGGGCGCTTAATGCGTTAGCTACGACACAGAGGCCGTGGAAGCACCCGACACCTAGCGCCAACCGTTAACGGCAGGGAATACCAGGGACACAAAACCGGGAAACGCGGGATC
+
GEEFDDGG@CEECFFGFGG<FFGFFGGGGGGGGGGGDFGGGGGGGFGFGGGGGGGGGGGGGGGGGGGGGGGGGGGGGGGGGGGGGGGGGGGGGGGGGGGFGGFGGDGGGAFGGFFFGGGDGGGGGGGG?FGGGGGGGEDEGGGGDFGFFFGFGEFGFGGFFFFEFFFFFFFFF=4=EFGGF(/69B0637<?AADF;<??:>9<?FBFFF2(.468?>(39??(((,.1)0(42*444(7B:(3084(3(-4:;07(49(.,.653>F6((((,4<((--291(.((2(4((((
@M00689:251:000000000-CJTJ5:1:1101:21883:5572 2:N:0:9
CGACGGCCATGCAGCACCTGTACACCAACCACAAGGGAAACTACATCTCTGCAGCGATCTGGTGTATGTCAAGCCCAGGTAAGGTTCTTCGCGTTGCATCGAATTAATCCACATGCTCCGCCGCTTGTGCGGGCCCCCGTCAATTCCTTTGAGTTTTAGCCTTGCGGCCGTACTCCCCAGGCGGGGCGCTTAATGCGTTAGCTACGACACAGAGGCCGTGGAAGACCCCTACACCTAGCGCCCACCGTTTACGGCATGGACTACCAGGGTATCTAAGCCTGGCATCCCTGTCCC
+
GGGGGGGGGGGGGGGFGGGDGGGGGGGGGGGGGGGGGGGGGGGGGGGGGGGGGGGGGGGGGGGGGGGGGGGGGGGGGGGGGGGGGGGGGGDEGGGGGGGGGGDGGGGGGGGGGGCFFFGEGGGGEGGG8FGEGGGGGGGGGDGFGFGGFDGFGCDGGGFFFFFEFF5@AFFFFF=>FDGGFF@BF>9>>9??<A)-138::A92<:(((383:B?::06;>??0(4,3>*8((2*4:>>>>30<?01:(4(),2(402?:7).8,)),3??)4)6))4((4:?(2.((,).,).
@M00689:251:000000000-CJTJ5:1:1101:23496:5600 2:N:0:9
CGACGGCCATGCAGCACCTGTACACCAACCACAAGGGAAACTACATCTCTGCAGCGATCTGGTGTATGTCAAGCCCAGGTAAGGTTCTTCGCGTTGCATCGAATTAATCCACATGCTCCGCCGCTTGTGCGGGCCCCCGTCAATTCCTTTGAGTTTTAGCCTTGCGGCCGTACTCCCCAGGCGGGGCGCTCAATGCGTTAGCTACGACCCAGAGTCCGTGGAAGACCCCTACACCTAGAGCCCACCGTTTACGGCATGGACTACCAGGGTATCCAATCCTGGCTTCC
+
FGEGGGGGGGGGGGGGGGGGGGGGGGGGGGGGGGGGGGGGGGGGGGGGGGGGGGGGGGGGGGGGGGGGGGGGGGGGGFGGGGGGGGGGG9DFEGGGGGCFGGFCFGGGCFGGGFGGGGGGGEEGGGGC,EE6@EGDGEGGDCEGGFGGFGD;3@EGGGG6?AE@EF54=BF==2:BGFGGFD(60436>(,3.))(,-13(.6251<2(43316-56?FF(84(381875<?B?D<4)),651,44133?0<?6>(280)))(5(,38:?(2)).)-4(6A30,(()
@M00689:251:000000000-CJTJ5:1:1101:7163:5622 2:N:0:9
CGACGGCCATGCACCACCTGTCTCACGGTTCCCGAAGGCACATTCTCATCTCTGAAAACTTCCGTGGATGTCAAGACCAGGTAAGGTTCTTCGCGTTGCATCTAATTAAACCACATGCTCCACCGCTTGTGCGGGCCCCCGTCAATTCATTTTAGTTTTAACCTTGCGGCCGTCCTCCCCAGGCGGTCGACTTAACTCGTTAGCTCCGGAAGCCACGCCTCAAGGGACCAACCCCCAAGTCCACATCGTTTACGGCGTGGACTACCTGGGTTTTCAATCCTTGATCCTCTTTC
+
EEFGEGGGGGGGGFGGFGGGGGGGGGGGGBFFGEGDC@F@FGGGFDFCFFGGGCAF9<FF,,E@FDCC<FFE,@EFGFGGGGGF9FGFGFDGD,@FECE?CC,@;CF<EFGG:DFGGGGGGFGE86CE=EGFCC>EGE6@@86+6+C?+CCD,<6E<FFF5=9EEEE58887:):)B=DGF@29(269((614<4;)42?<0().)67,(3(.,3:1,8.(.)))(((**)4((*,-(())*)),))(,8:0.((((,3((.)((,)-(-31(().)).(.-)))))))))))
@M00689:251:000000000-CJTJ5:1:1101:25237:5679 2:N:0:9
CGACGGCCATGCAGCACCTGTACACCAACCACAAGGGAAACTACATCTCTGCAGCGATCTGGTGTATGTCAAGCCCAGGTAAGGTTCTTCGCGTTGCATCGAATTAATCCACATGCTCCGCCGCTTGTGCGGGCCCCCGTCAATTCCTTTGAGTTTTAGCCTTGCGGCCGTACTCCCCAGGCGGGGCGCTTAATGCGTTAGCTACGACACAGAGGCCGTGGAAGACCCCTACCCCTAGCGCCCACCGTTTACGGCATGGACTACCAGGGTATCTAATCCTGGCATCCCTGTCTAT
+
GGGGGGGGGGGGGGGGGGGGGGGGGGGGGGGGGGGGGGGGGGGGGGGGFGGGGGGGGGGGGGGGGGGGGGGGGGGGGGGGGGGGGGGGGGGGGGGGGGGGGG?FDGGGGGGGGGGGFGGGGGGGGGGGGGGGGGGGGGGGGGEGGFGGFCGGGGGGFGGFFFFFFFFF>BFFDFE2F@GGFFFFBF>6>>BFF2<AFFBB:AFA?<:>4;?FB>?F:>FF>?)44?BFDFF1(4F<4:?99@31(:;?<B2-4:;901:)52(50:B:6:()544:BFF9)5:(44(33775).)
@M00689:251:000000000-CJTJ5:1:1101:17855:5685 2:N:0:9
CGACGGCCATGCATCACCTGTACACCAACCACAAGGGAAACTACATCTCTGCAGCGATCTGGTGTATGTCAAGCCCAGGTAAGGTTCTTCGCGTTGCATCGAATTAATCCACATGCTCCGCCGCTTGTGCGGGCCCCCGTCAATTCCTTTGAGTTTTAGCCTTGCGGCCGTACTCCCCAGGCGGGGCGCTTAATGCGTTAGCTACGACACCGAGGCCGTGGAAGACCCCGACCCCTAGCGCCCACCGTTTCAGGCAGGGGACCCCAGGGGATTCAAACCAGGCCACCCGTGCCAT
+
GGGGGGGGGGGGGGGGGGGFGGGGGGGGGGGGGGGGGGGGGGGGGGGGGGGGGGGGGGGGGGGGGGGGGGGGGGGGGGGGGGGGGGGGGGGGGGGGGGGGGGGFDFGAFGFGCEFF=EFGGGGGGGGGGGGGGGGEGGGGD7CDFFGGFFGFGGGGGGGFFF9)=BFFFFFFF(46ED**0>8>F>((-7:3<B<<042:B<><?FF>0(((449B:96(6<<::134C)<2,(9,83(((04860;(4?))-22?1(9(-((,((,4:((-.864)48(26:((,(4((41(.)
@M00689:251:000000000-CJTJ5:1:1101:18013:5708 2:N:0:9
CGACGACCATGCAGCACCTGTACACCAACCACAAGGGAAACTACATCTCTGCAGCGATCTGGTGTATGTCAAGCCCAGGTAAGGTTCTTCGCGTTGCATCGAATTAATCCACATGCTCCGCCGCTTGTGCGGGCCCCCGTCAATTCCTTTGAGTTTTAGCCTTGCGGCCGTACTCCCCAGGCGGGGCGCTTAATGCGTTAGCTACGACACAGAGGCCGTGGAAGACACCTACACCTAGGCGCCACCGGTTACGGCATGGACAACGAGGGCAACCAATCCTGGCCAACAGTGACT
+
GGDFGGGGGCCF@FGGGGG<FFGGGFGGGDGGFGGCGGGFGGGGGEGGGGGGAFGGGGGGGG@FGGGFGFDGCF<FAFCEEFGFFGGGGGF@ECCFGGEGCFFGGGGGGG<FFGGGFGFEC=CEEGGGDFGCGGG>CCDGGDGCF?FCFF+;FGGGGGGC*<C5C@AF=259=BE2F2C<)5261>062>0-.4-23<B(,)5<B619(-:6:2???>>>9?),3703C*9:::F(47(((839304(-,()((,7(3(234:((-(4(((,,.-82(4))4((,(-((.)-))
@M00689:251:000000000-CJTJ5:1:1101:11951:5756 2:N:0:9
CGACAGCCATGCAGCACCTGTACACCAACCACAAGGGAAACTACATCTCTGCAGCGATCTGGTGTATGTCAAGCCCAGGTAAGGTTCTTCGCGTTGCATCGAATTAATCCACATGCTCCGCCGCTTGTGCGGGCCCCAGTCAATTCCTTTGAGTTTTAGCCTTGCGGCCGTACTCCCCAGGCGGGGCGCTGAAGGCGTTAGCAACGACACAGAGGCCGGGGAAGACACCAACACCTAGGGCCAACCGGTTACGGCAAGGAGAACCAGGGGAAGCGAGCAGGGGATGCGGGGCCGG
+
FCCFCCFGCCEFCGFFFF<@FFEDEGGGGGFGGGGGDGGGGGGGGFFGGGGGGGGGGGGFFGFGFGGGFFGGFGDEFCCFDEF<AFCADEGGGGEGGGEDCGGEDEA,FDGGGC@8,,=CG8@EEEGGGGEEGGEEE+66==DCFFGFD97=E@DCDCDFF?558AFFABA=>5A>GFFDF=999;199B0;<)4(3(3:FF)-(4:762::4(3((((-4932.4249*.(-,*(55(21)-,1(((-,24(2-4(48:0,.)(.382-(,((,(-((.04(4(((((-34(-(
@M00689:251:000000000-CJTJ5:1:1101:11930:5761 2:N:0:9
CGACAGCCATGCAGCACCTGTACACCAACCACAAGGGAAACTACATCTCTGCAGCGATCTGGTGTATGTCAAGCCCAGGTAAGGTTCTTCGCGTTGCATCGAATTAATCCACATGCTCCGCCGCTTGTGCGGGCCCCCGTCAATTCCTTTGAGTTTTAGCCTTGCGGCCGTAATCCCCAGGAGGGGCGCTTAATGCGTTCGCTACGACACAGAGGCCGTGGAAGACCCCGAAACCCAGAGACCACCGTTTACGGCATGGACGACCGGGGAATACAGACAGGGCAACGAGTGCAC
+
FFEGGEFGGGGGGGGFFG<@FGGG9FGGCFFFGGGFDFGGGGGGGFGGGGGFGGGGGGGDGFFCGGGGGGGF9EFFFFG@FGFGGGGGGGGGGEGEDGGGGGGGGFG<FCFGGCEGAFGGG>E6@CFGDGGCEG86=ED1=8CCFFGGFFD@@,<D?EGF5?6CE>BFFF2)/)2*=577@(-55>(.(2@045?>9(((((-(306>F9B<7?F(41--60<<1?((*)8(4(*(-.(((.(4((,,2(-),811(4:2.(-((((,30(()).6),((,3-(222:(--6)-
@M00689:251:000000000-CJTJ5:1:1101:8501:5905 2:N:0:9
CGACGGCCATGCAGCACCTGTACACCAACCACAAGGGAAACTACATCTCTGCAGCGATCTGGTGTATGACAAGCCCAGGTAAGGTTCTTCGCGTTGCATCGAATTAATCCACATGCTCCGCCGCTTGTGCGGGCCCCCGTCAATTCCTTTGAGTTTTAGCCTTGCGGCCGTACTCCCCAGGCGGGGCGCTTAATGCGTTAGCTACGACCCAGAGGCAGTGTAAGACCCCTACACATAGCGCCCACAGGTGCCGGGCGGGAAAAACAGGGGACACAATCAGGGCAGACCTGGCG
+
FEEGDDFFDFGFGGGFFFGCEAFDEFGGGGGGGGGFCFGGGGGGGFGFGGGGGGGGG@FFGGGGGGFG9FGGGG7FGGGGGGGGEFGFGGGGGGGGGC=E8FFED,FA?FCEGFFGDGFGGGEGGGC=,EEEED>CEEC+=9E7CFGGFFC:DGFFFADA5A55=AB2>A4@>64;CDFDFB99119371:B>DFA>:BF?A)64<6(,(4(3??F:6(.)--.))419*7(,2*).-)(-)(3:(.(.()(-((((-11((((-(403((-((.()..-4<1?(((,..(((
@M00689:251:000000000-CJTJ5:1:1101:26265:5981 2:N:0:9
CGACGACCATGCACCACCTGTACACCAACCACAAGGGAAACTACATCTCTGCAGCGATCTGGTGTATGTCAAGCCCAGGTAAGGTTCTTCGCGTTGCATCGAATTAATCCACATGCTCCGCCGCTTGTGCGGGCCCCCGTCAATTCCTTTGAGTTTTAGCCTTGCGGCCGTACTCCCCAGGCGGGGCGCTTAATTCGTTAGCTACGACACAGAGGCCGTGGAAGACCCCTACACCTAGCGCCCCCCGTTTACGGCATGGCATCCCCGGGTCTCTAATCCTGGCCTTT
+
GGBEGDGGGGFGGGGGGGGGGGGGGGGGDEEGGGGGGGGGGGGGGGGGGGGGGGGGGGGGGGGGGGGGGGGGGGGGGGGGGGGGGGGGGGGGGGGGGGGGGGGGGGGGFFGGGGDGDEDEGGEGEGGGGGDCCEEEGGGGGGGGFFGGFD7CFGGGGCDFFFFFEFAABF>FFFCFFDGGFB26,,419BBB44)6:BF??<<432,79>:(,561?0((-44.(404D7F6((9(.)8(471(,4(-8((-((((4:((()((((,46,(..6))43:))(,3)))
@M00689:251:000000000-CJTJ5:1:1101:15947:6071 2:N:0:9
CGACGACCATGCAACACCTGTACACCAACCACAAGGGAAACTACATCTCTGCAGCGATCTGGTGTATGTCAAGCCCAGGTAAGGTTCTTCGCGTTGCATCGAATTAATCCACATGCTCCGCCGCTTGTGCGGGCCCCCGTCAATTCCTTTGAGTTTTAGCCTTGCGGCCGTACTCCCCAGGCGGGGCGCTTAATGCGTTAGCTACGACACAGGGGCCGGGGAAGGACCCGAAACCTAGGGACAACCGTTTACGGGATGGGACACCGGGGGAAATAAACCGGGGACGCCTGAGCAG
+
ECCFCEFG@CEFCGFFEFGAFAFGGFGGGGGGGGGFGGGGGGGGGDFGGGFGGGGGGGGGGGGGGGGGGGGGGGFGGGGGGGGGFGGGGGGGGGGGGGGGEFFGCGFFFGGGGGCF8@C=CC@EEDGGGGGGGGGGEC?+:DEFFF7FFFGGGA,@7CFFFFF@@AFBFFAF=9EFGFF4F529>B>979??<)6<63:<<444.43(-(,(((40790991:0((,(1)70((2,,,(,()-((-1-24:)3608-4:(((-(((,4;11-().624.3(((-(((-(4(((),
@M00689:251:000000000-CJTJ5:1:1101:5494:6081 2:N:0:9
CGACGGCCATGCTTCACCTGTACACCAACCACAAGGGAAACTACATCTCTGCAGCGATCTGGTGTATGTCAAGCCCAGGTAAGGTTCTTCGCGTTGCAACGAATTAATCCACATGCTCCGCCGCTTGTGCGGGCCCCCGTCAATTCCTTTGAGTTTTAGCCTTGCGGCTGTACTCCCCAGGCCGGACGCTTCATGCGTTAGCTACGACACCATGGCCGGGGCAGACCCCGACACCAAGGTCCATCTGTTACCGGACTGGACGCCTCGGGTATTTAATTATGGTCCTCACGTTCGT
+
CFC+@@+866C,,<,;CAF<CAGGF,C68@,C6EEG>,EEDE6C@CF9FG9CFDFFFC@B@<FFFAFDF@EADC7FFF?AEC,AFGGFBD:CEG7CFG8D+7+,@?EFE,5@,@FF,4+=++6+@=?FFFEGDG=>+6++07++?+DCF+2@@9@FFCDF5+*08=5))/<***1)154CF2(/2((6(610>?<>9;<(,>C3.(40(((())(189(1214-4(:(*/)46(9((,3))9)).)))).)),((((.((,-(,(-4((((.))))-)..).).).))(,.((((
@M00689:251:000000000-CJTJ5:1:1101:17580:6082 2:N:0:9
CGACGGCCATGCATCACCTGTACACCAACCACAAGGGAAACTACATCTCTGCAGCGATCTGGTGTATGTCAAGCCCAGGTAAGGTTCTTCGCGTTGCATCGAATTAATCCACATGCTCCGCCGCTTGTGCGGGCCCCCGTCAATTCCTTTGAGTTTTAGCCTTGCGGCCGTACTCCCCAGGCGGGGCGCTTAATGGGTTAGATACGGCACAAAGGGCGTGGAAACACCCAAAAACCAGAGACGAAGGTTTACGGGAAGGGCAACAGGGGGACCGAAACCGGGGAAGAGGGGACGG
+
FFEFEDGG:CFFFGGFFGG<CCFFGGGGGGGGGGGFGGFGGGGGGDFFGGEFFGCEGGGGGGGGGGGFEFGGFG7FDFFFGGGGEFFGGFF>EFGDGGFFEGG88EEF,EFGGGFF=EDAE=CCBEGGGGGGEG6@+@D+@DGG7BCG7<FGG;,@@FF66<CE=>54=BFF229=F>CCF@>:@B(-((48A5))(((-(-)).4((-(.((,4((-433(,),(.,)*04((*((,(,(0(-,(-(-)463:(((43((-8(3(.34(7(((-((-((,4(33(,(((44(-,
@M00689:251:000000000-CJTJ5:1:1101:25889:6096 2:N:0:9
CGACAACCATGCATCACCTGTACACCAACCACAAGGGAAACTACATCTCTGCAGCGATCTGGTGTATGTCAAGCCCAGGTAAGGTTCTTCGCGTTGCATCGAATTAATCCACATGCTCCGCCGCTTGTGCGGGCCCCCGTCAATTCCTTTGAGTTTTAGCCTTGCGGCCGTACTCCCCAGGCGGGGCGCTTAATGCGTTAGCTACGACACAGAGGCCGTGGAAGCCCCCTACCCCTAGCCCCCACCGTTTACGGCATGGGCTCACCAGGTATCTAAACCTGGCATCCCTTGCT
+
GGFGGGGGGGGGGGGFGGGGGGGGGGGGGGGGGGGGGGGGGGGGGGGGGGGFGGGGGGGGGGGGGGGGGGGGGGFGGGGGGGGGGGGGGGGGGGGGGGGGGGGGGGGGGFGGGGGGGGG>GGGGGGGGGGGG>EGGGGGGGDGGGFGGFGGGFGGGGGFCFFFFFFBF=AFDFFFFC@GGFFFFFFF>9>FF26AF>?FF?AB24:?>BF?1:?BF?>9BB<2(..3:C3532(94(((..53-3:>044-),:B19?01((()..),3:>BA<<94(4((41().((5)3()
@M00689:251:000000000-CJTJ5:1:1101:5490:6100 2:N:0:9
CGACGGCCATGCATCACCTGTACACCAACCACAAGGGAAACTACATCTCTGCAGCGATCTGGTGTATGTCAAGCCCAGGTAAGGTTCTTCGCGTTGCATCGAATTAATCCACATGCTCCGCCGCTTGTGCGGGCCCCCGTCAATTCCTTTTAGTTTTAGCCTTTCGGCCTTACTCCCCAGGCGGGGCCTTTACTTCGTTATCTACGCCACATAGGCCGTGGAACCCCCCTACCCCCAGTCCCTACCGTTTCCGGCAGTGTCTACCAGGGTTTCTAATACTTGTCACTCTTCCTTT
+
C>F:CCCED@D86E@EFEACEEGFF<<@FC7CCFGGDDFGGGGGC<FFGFFC6CF:@F@BF<FDG9FEF9<FEFGFGGF@DC<8FFGGCFFFEFCFGGGG8=@8@EFCGF,E,@,,,,6=8=@8C6DFFGGCCEEGDG>=D+12=@D9?++,5EFF9,9BFF8*:=))0):>;**0?=DC?==B@B(((/74))))44:?1-4)4,(,((,).9).20-((47(,23()/04(37,((.),9)),(,8,().((4((4().)-:))5((..()6)).).6))..4))))).))).
@M00689:251:000000000-CJTJ5:1:1101:17140:6172 2:N:0:9
CGACGACCATGCAACACCTGTACACCAACCACAAGGGAAACTACATCTCTGCAGCGATCTGGTGTATGTCAAGCCCAGGTAAGGTTCCTCGCGTTGCATCGAATTAATCCACATGCTCCGCCGCTTGTGCGGGCCCCCGTCAATTCCTTTGAGTTTTAGCCTTGCGGCCGTACTCCCCAGGCGGGGCGCTTAATGCGTTAGCTACGACACAGAGGCCGTGGAAGACCCCTACACCTAGCGCCAACCGTTTACGGACGGGACGAACAGGGAAAGTAAAACGGGCAACCCTGTCGAG
+
GGEGGGGGGGGGFGFCFFGFGFGGGGGGGGGGGGGGGGGGGGGGGGGGGGGGGGGGGGGGGGGGGGGGGGGGGGGGGFGGGGGGGFGGGGGGGGGGGGGGGGGGGGGGGGGGGGGGGGGGGGGGCEGF?FGGEEGGGGGGGGEGFFGGFGFFDFCGGGGFFABFFFFFFF=AFDEEG>GGFF>>FBFFFF?:A>AAF1:B?AFAFB<>((.(.3<:B616-477?F08*1.4:B4(.,(((83(3(76:836(244(4;63,-(((426(.((-)-)6313:(24(4((.))((-
@M00689:251:000000000-CJTJ5:1:1101:20847:6209 2:N:0:9
CGACAGCCATGCAGCACCTGTACACCAACCACAAGGGAAACTACATCTCTGCAGCGATCTGGTGTATGTCAAGCCCAGGTAAGGTTCTTCGCGTTGCATCGAATTAATCCACATGCTCCGCCGCTTGTGCGGGCCCCCGTCAATTCCTTTGAGTTTTAGCCTTGCGGCCGTACTCCCCAGGCGGGGCCCTTAATGCGTTAGCTACGACACAGAGGCCGTGGAAGACCCCACACCCTAGCGCCCCACGTTTAACGCCTGGAGTACAAGGGGATCCAATACAGGCCCCTCGTGTC
+
FFGGGGGGGGGGGGGGGGGFGF<ECEFG@BCFFFFCGG<FGGGGF<FEG<FGEEGDC@DEB<EEF9FEFF95:@FD,6@FGCFCFCFGGC:FGBF7CA9E=,=B@,CCEF9EG@ECEGD>EEEG>C8ED9B=EGCEGG+6?=8@FFGCDF+,@@:FGF+46CC)0=88=@45):C)CA*;*/969>1((4284))6;-(432)).,(-(471(((4((-4((5,3(::9*)4,:76:(((-)((-1412?1)),((.-2((.495).,((((-(.)),))-((,(--4(3(((
@M00689:251:000000000-CJTJ5:1:1101:13527:6269 2:N:0:9
CGACAGCCATGCATCACCTGTACACCAACCACAAGGGAAACTACATCTCTGCAGCGATCTGGTGTATGTCAAGCCCAGGTAAGGTTCTTCGCGTTGCATCGAATTAATCCACATGCTCCGCCGCTTGTTCGGGCCCCCGTCAATTCCTTTGAGTTTTAGCCTTTCGGCCGTACCCCCCAGGCGGGGCCCTTACTGCGTTAGCTACGACACAGCGGCCGTGGACGACCCCTACCCCTAGCGCCCACCGTTTACGGCCTGTACCACCCGGGTATCTCATCCCGGCACCCCTGGCCC
+
GGGGGGGGGGGGGGGGFGGAFGGGGG@FGGGGGFGFGDAEGGGGGGGGGGGGGGFFBFGGGGGGGGGGGG<@CFFGFFDF,C@FGGFGGGGGGGG7FEFGC8=EGFGFGGGF,E@F=FG=CGCGEG?@,9@EEEGECGGGG>8CGFGGFC9:EFEFG9@=DFF*A>9AA5A5AFFCGF>7?>>@(62(6=DE14)9<F?23<<<?((3(78(,366>07(48(-49>0C*0((,94(28(4<;(-:(8?>:<<0(((4))))))(-7((-(,))).)6-((-496(((-((.((
@M00689:251:000000000-CJTJ5:1:1101:9563:6295 2:N:0:9
CGACAGCCATGCATCACCTGTACACCAACCACAAGGGAAACTACATCTCTTCAGCGATCTGGTGTATGTCCAGCCCAGGTAAGGTTCTTCGCGTTGCATCGAATTAATCCACATGCTCCGCCGCTTGTGCTGGCCCCCTTCAATTCCTTTTAGTTTTAGCCTTGCGGCCTTCCTCCCCAGGCGGGGCTCTTAATACGTTAGCCACGACACTACGGCCTTGTAATCCCCCTACCCCTAAGTCCCCCCGTTTCAGCCCTGTACATCCCATTTCATAATCTCTGTCCACTCTTTCC
+
FC+:+C8CCF<FFFGCE,CCFGGGAF,CFCFF<<,,C,,CCFFFGDFGFG<@A,,7+C@FF9E<F,C6E@,C5E<?,9,9,,9,CCF<FGAC=@F+?A;A@>,@@9CFFG,9,@9E;ED++64@EE+@2@,@,646@C+1=+3?@FD9;D+33@==8,+4*<:855):>5@*)*0)@5+3*18)-(5(:38).65)()/6(4))/((((4.((,(((,,)..)).44?C))4:?D(-,())05((4,(,()))-4(4()).)))4()))))))))))))-))))).)()))).
@M00689:251:000000000-CJTJ5:1:1101:14519:6307 2:N:0:9
CGACGGCCATGCAGCACCTGTACACCAACCACAAGGGAAACTACATCTCTGCAGCGATCTGGTGTATGTCAAGCCCAGGTAAGGTTCTTCGCGTTGCATCGAATTAATCCACATGCTCCGCCGCTTGTTCGGGCCCCCGTCAATTCCTTTGAGTTTTAGCCTTTCGGCCTTACTCCCCAGGCGGGGCGCTTAATGCGTTAGCTACGACACATAGGCCGTTGAACACCCCTACACCTAGCGCCCCCCGTTTACGGCCTGGACTCCCAGGGTTTCTCAACCTGGCACACCGTTCTC
+
FECEGCCFFGGGFCEFFGFFEGGGGGD<FFEFDEFFGG,@EFFGGGGFGGGGF<F@+CFGGDGGFAFGEF@E<EGGC<7FA?FF?EGFFG,@BCE7FBDF8@,EECFCFF,E8E9E;DD+CGEGGG+D,@CECEGCCGDGGD+DDFGGFF7<D9ECF,7BFFF6:>5AF)@@CEFFGA975<:@=(6(41:(5><>9?:(,:4.<((4(70)6)),4,,(-(6)-4<BD*7?,8D0()539@((491310,6427((-((()(.((426.(())).).((((,()((-(.-806
@M00689:251:000000000-CJTJ5:1:1101:24867:6324 2:N:0:9
CGACGGCCATGCAACACCTGTACACCAACCACAAGGGAAACTACATCTCTGCAGCGATCTGGTGTATGTCAAGCCCAGGTAAGGTTCTTCGCGTTGCATCGAATTAATCCACATGCTCCGCCGCTTGTGCGGGCCCCCGTCAATTCCTTTGAGTTTTAGCCTTGCGGCCGTACTCCCCAGGCGGGGCGCTTAATGCGTTAGCTACGACACCGCGGCCGTGGAAGACCCCTACCCCTAGCGCCCCCCGTTTACGGCATGGCACACCAGGGTTTCTAACCCTGGCCTATCTGTTT
+
GDGGGGGGGGGGGGFFGGGGGEGGGGFGGGGGGGGGGGGGGGGGGGGGGGGGGFGGGGGGGGGGGGGGGGGGGGGGGGGGGGGGGGGGGGGGGGGGGGGGGGFEFGGGGGGGGGGGGGGDGGGGGGGGGGGGGGGGGGGCDDEDGFGGFGCAFEGGGGFFFFF@@9AFFBFADBEEE?FDFB@FF69BBFF<A2<>F:<??A>BFF0939(((-4;99B0323(3:BF:3).,(9<2(5,(8,(,43:(,-4(41027((.).36?20::((--)6)((((((()().46)))
@M00689:251:000000000-CJTJ5:1:1101:18229:6324 2:N:0:9
CGACGACCATGCACCACCTGTACACCAACCACAAGGGAAACTACATCTCTGCAGCGATCTGGTGTATGTCAAGCCCAGGTAAGGTTCTTCGCGTTGCATCGAATTAATCCACATGCTCCGCCGCTTGTGCGGGCCCCCGTCAATTCCTTTGAGTTTTAGCCTTGCGGCCGTACTCCCCAGGCGGGGCCCTTAATGCGTTAGCTACGACCCAGAGGCCGTGGCAGACCCCTACCCCTAGCGCCCCCCCTTTACCGCATGTGCCACCAGGGTCTTCCCTCCTGTCCCCTCTCTCCC
+
GGEEGGGGGGGGGGGGGGGFGGGGGG<FGGGGGF8E@ECGGGGGGEFGGG@FAFGEDFEGCG@FFGGGCF@A9AFEEFGGC9FCFEGGGG:ECCF:ECFFCF@CGEFGGFFGGF@F=ED+AE4C>ECF,E>C+1@EEGDGG9+CGFGGFG7:@GFGGC9F9C=)85=:)794>=>EG=8/265(209(,(439A)6(44,3<44<0(-,-2((408:(7((((((4<?D5)4:1>0((.(4>(((-((().6)(((,())))).134?(40())-().(()))),,(4((,)(,
@M00689:251:000000000-CJTJ5:1:1101:13681:6354 2:N:0:9
CGACGGCCATGCAGCACCTGTACACCAACCACAAGGGAAACTACATCTCTGCAGCGATCTGGTGTATGTCAAGCCCAGGTAAGGTTCTTCGCGTTGCATCGAATTAATCCACATGCTCCGCCGCTTGTGCGGGCCCCCGTCAATTCCTTTGAGTTTTAGCCTTGCGGCCGTACTCCCCAGGCGGGGCGCTTCATGCGTTAGCTACGACACAGAGGCCGTGGCAGACCCCTACACCTAGCGCCCCCCGTTTACCGCCTGGCCTACACGGGTATCCAATCCTGGCATCCCCTCTCC
+
GGGEGFGGGGGGGFFFGGGGGGGGGGGGGGEGGCFFGGC<FGGGFEGFGGGGFEFECEFGGEGFGCFGGGFAFFGGAECFD,ECFFGGGGDGEGGCGEEGGC,ED,=FFGDFAGGGGGG6EGGGGGFG8E8>>EGEEGGGGGCEGFGGFGD7@FGGGD7BFFF5@==9A4>=@FFFGFGDFB=B6>B(7BF(6<<<12:(-:4A>(,43>?422:?FFF19(4(,.2?D7>?7BC(4,7(4>0302(,404<)4>(236((.4:08<,99;))).).4:<70:(),(((((((.
@M00689:251:000000000-CJTJ5:1:1101:8958:6412 2:N:0:9
CGACAGCCATGCATCACCTGTACACCAACCACAAGGGAAACTACATCTCTGCAGCGATCTGGTGTATGTCAAGCCCAGGTAAGGTTCTTCGCGTTGCATCGAATTAATCCACATGCTCCGCCGCTTGTGCGGGCCCCCGTCAATTCCTTTGAGTTTTAGCCTTGCGTCCGTACTCCCCAGGCGGGGCGCTTACTGCGTTCGCTACGACACAGACGCCGTGGAAGACCCCTACACCTAACCCCCACCGTTTCCCGCCTTGACCACCCGGTGTTCCCACCCTTGCACCTCTTTCC
+
GGGDGGGGGGGGGGGFGFFFGGGGGGFEGEEGF8FEE8<@FFFGCFGGGGFGACFEEFGGF9FCFFGCDE<AAFGG@8<E@,6@FGGGGG7CCGG=FEF=4,9EGA,AFGGG8F,EDEG6EG@EGC+@2@+4+@CGCEDGG++?EFGGFG+,3E:EE,+=CFE5@@):A5C@AFEFF>*3?54(-,6,31?:)<491<?(-90(((-3(4,(.((-((30,()433:?55)3(4C7()((.<(,4818<().)-(-(-2))))-,41(-(-(.)).((((((()).(())).)
@M00689:251:000000000-CJTJ5:1:1101:27541:6415 2:N:0:9
CGACAACCATGCACCACCTGTACACCAACCACAAGGGACACTACATCTCTGCAGCAATCTGGTGTATGTCAAGCCCAGGTAAGGTTCTTCGCGTTGCATCGAATTAATCCACATGCTCCGCCGCTTGTGCGGGCCCCCGTCAATTCCTTTGAGTTTTAGCCTTGCGGCCGTACTCCCCAGGCGGGGCGCTTAATGCGTTAGCTACGACACAGAAACCCATAAAAGGCCCCTACACCTAGCTCCCACAGTTAACCGCAGGGACATCCCGGGTTTGCCAACCGGGACATCCTAGCA
+
GGGGGGGGGGGGGGGGGGGGGGGGGGGGGGGGGGGGGGGGGGGGGFGFFGGGGGGGGDGGGGGGGGGGGGGGGGGGGGGGGGGGGFGGGGGGGGGGGGGGGGCF@FGFFGGGGGGCFGGGEGGGGGGGGGGGGDGGDGGGGGGGGFGGFGFFGFGGGGFFFBEBB>BFFF=5@>C)=@FDFFBFF@F>B><12AAF61802:94.(27(412:FFF<?2(:7)))-:?D9.4:BGFB0)()*(((403-6))))(-((,(,(,)),(-(--,(()).,(-((-,((.).)))(.
@M00689:251:000000000-CJTJ5:1:1101:7647:6424 2:N:0:9
CGACGGCCACGCATCACCTGTACACCAACCACAAGGGAAACTACATCTCTGCAGCGATCTGGTGTATGTCAAGCCCAGGTAAGGTTCTTCGCGTTGCATCGAATTAATCCACATGCTCCGCCTCTTTTGCGGGCCCCCGTCAATTCCTTTTAGTTTTAGCCTTGCGGCCGTACTCCCCAGGCGGGGCTCTTAATGCGTTAGCTACGACCCCGAGGCCGTGCAAGCCCCCCACACCTAGCGCCCACCGTTTACGGCCGGGCCTACCACGGGCTCTTCACCCTGCATCGCTTGCC
+
FFGGGDGGGFGGG7CFGGGGGDA6;F8EGGGGCGGGGF@@FE<CE9<FF<,A<FGEGGGEEFA<?,9BFDEF9AFG<EFFFGGGDG9,CAA@=FFCE<===@F8BEE,AF98,4,9,9=8=E+44=,4,=@EGGGGGGGC8+1+99D=EG+,@DFFG9:=F5>050>9=455A4ABF29*55(29;((-(<<A2)4((-2,4)..342(-(4((4,4190((6-(-:?<)),(4>2(8:69BF:?02(426<(((1(,((((,4(.)-4((,4())-4<((,,())(,(((((
@M00689:251:000000000-CJTJ5:1:1101:21707:6489 2:N:0:9
CGACGGCCATGCAGCACCTGTACACCAACCACAAGGGAAACTACATCTCTGCAGCGATCTGGTGTATGTCAAGCCCAGGTAAGGTTCTTCGCGTTGCATCGAATTAATCCACATGCTCCGCCGCTTGTGCGGGCCCCCGTCAATTCCTTTGAGTTTTAGCCTTGCGGCCGTACTCCCCAGGCGGGGCGCTTAATGCGTTATCTACGACACAGAGGCCGTGGCAGACCCCTACCCCTAGCGCCCCCCGTTTACGGCCTGGCCTACCCGGCTATCATATCCTGGCCTCTCTTTCT
+
GGGGGGGGGGGGGGGGGGGGGGGGGGGGGGGGDD@FCFFFGGGGFFGGGGGGGFGFCFGGFGGGGFGGGGFCFFGGGGGGCE9EFFGGGGFGGGGGGCFGCF8FGACGGGFGGGCFFGGDGGGGEGDGDECC6CGGEG6EG9>FGFGGFG7<?AFGGA?FFFFB@:5AB=BDDDFBGF49;>>9;09(7331)64:>BB((6<<D11;(9014(030(402,4(43:BG57<,:<2((.(-53(-911:02A0(((41<(34(43((((-,.,)))-44))(((,.,,84)-)
@M00689:251:000000000-CJTJ5:1:1101:25751:6489 2:N:0:9
CGACGACCATGCATCACCTGTACACCAACCACAAGGGAAACTACATCTCTGCAGCGATCTGGTGTATGTCAAGCCCAGGTAAGGTTCTTCGCGTTGCATCGAATTAATCCACATGCTCCGCCGCTTGTGCGGGCCCCCGTCAATTCCTTTGAGTTTTAGCCTTGCGGCCGTACTCCCCAGGCGGGGCGCTTAATGCGTTAGCTACGACACCGAGGCCGTGGAAGACCCCTCCCCCTAGCCCCCACCGTTTACGGCCTGGACTACCCGGGTATTCAATCCCGGCATCTCCTTTC
+
GGGGGGGGGGGGGGGFGGGGGGGGGGGGGGGGGGGGGGGGGGGGGGGGGGGGGGGGEGGGGGGGGGGGGGGGGGGGGGGGGGGGGGGGGGGGGGGGGFGGGGGGGGGGGGGGFG@FFGGGGGGGGGGG?EEGGGGGGGDGGGGGGFGGFGFCFGGGGDDFFFE5@AFFAAF99>EEGFGG4==@FFB7;FFFAF<AF?:18>26<60>4;(((,47:63(43>:,8BFG3)((4CB3(((.5>0;0(.4:?B1?69<(-2:),811(703()).-:-)4)(,-(44)))).))
@M00689:251:000000000-CJTJ5:1:1101:26764:6498 2:N:0:9
CGACGGCCATGCAGCACCTGTACACCAACCACAAGGGACACTACATCTCTGCAGCAATCTGGTGTCTGTCAAGCCCAGGTAAGGTTCTTCGCGTTGCATCGAATTAATCCACATGCTCCGCCGCTTGTTCGGGCGCCCGTCAATTCCTTTGAGTTTTAGCCTTGCGGCCGTACTCCCCAGGCGGAATACTTCATGCGTTAGCTGCGCCACTAGTGAGTAACCCCACTAACGGCCGGCTTTCCACGTTTACGGCTTTGGCCTCCCGGGGTTCCTAATCTGGCCTCTCTTTCTCTTT
+
EEGG7+CFFFGGF@FFFGGFFC<FCG@8BC@FE,EE@FGGCEEFCEECFGFGGGG8CF<ECFGFE,EEF@,@EC@CEFGGFD,59:EGGGGGGGCFGEGGE8,@8F=E<;FGEFFFGGG6CGEGB=CFD8+8=C++@C?EG6@D71=CC2+,+3:EF3+=*4@)8):58@=)/)*0=5*1/--99:1)//6)))1)623((964@@B(623426)6):)5)),((-,(*2846()4((-5)*)-(-4342(4(((.4()))(.,(-,(-4(()))).)))).)((4))6))--64
@M00689:251:000000000-CJTJ5:1:1101:20816:6579 2:N:0:9
CGACAGCCATGCATCACCTGTACACCAACCACAAGGGAAACTACATCTCTGCAGCGATCTGGTGTATGTCAAGCCCAGGTAAGGTTCTTCGCGTTGCATCGAATTAATCCACATGCTCCGCCGCTTGTGCGGGCCCCCGTCAATTCCTTTGAGTTTTAGCCTTGCGGCCGTACTCCCCAGGCGGGGCGCTTAATGCGTTAGCTACTACCCAGATGCCGTGGAAGACCCCTCCACCTAACCCCCACCTTTTACGGCATGGCCTCCCCGGGTATCCACTCCTCGCCCCC
+
GGGGGGGGGGGGFGGGGGGGGFGFGGD<FF,FF8,@CFFCFGDG@DFGGGFF<EFFEFGGFFF8FAFGFG@@@FFGFFGF<FFFFFGGGG:FEGG7C?DFEGCE8;=FGGGG8E9EFGG=CEEEEEGF8E++1@CEEGGGG8@?DF=FFE+@CDFGGF6BFFF@C5=@FA=4AFF=CADC><292(6199?(-64618:((66)4))53223()-629?9(().(,34C*.-1:C27,,((73(7:(.).4<203(-8?(.)(((-((3;9)).45.2:D08(3((,
@M00689:251:000000000-CJTJ5:1:1101:10815:6607 2:N:0:9
CGACGACCATGCAACACCTGTACACCAACCACAAGGGACACTACATCTCTGCAGCGATCTGGTGTATGTCAAGCCCAGGTCAGGTTCTTCGCGTTGCATCGAATTAATCCACATGCTCCGCCGCTTGTTCGGGCCCCCGTCAATTCCTTTGAGTTTTAGCCTTTCGGCCGTACTCCCCAGGCGGGGCGCTTAATGCGTTAGCTCCTACCCAGAGGCCGTGGCAGCCCCCTACACCTAGCGCCCCCCGTTTACGGCACGGCCCACCAGGGTATCTATACCTGGCCTTCCTTTTC
+
GGGGGGGGEFGGG9EFGGGGGFGFGGCDGGCFC8AFEG,CFGGGCFGGGGEF9FF:6EFGF9FFG@FFFGC@@FGGFC,F,:?EFFGGGGFGEGG+CEGG6=,@EDEDFG,E,EEGEGG6CGGGGG=F,@===EGGGGDGGD+DGFGGFGF::FGGGF=BFFF*>558@)>@AB=EGFD?5<@>903(4>B1-6)6(:?0,:<4:()5(32.1(1:?>B10(4,(42657.((.<:().(-<;(43;:<7(:2((-,-4(-(-:((.,((.,)-)).6<))4<())),)).))
@M00689:251:000000000-CJTJ5:1:1101:17534:6616 2:N:0:9
CGACGACCATGCATCACCTGTACACCAACCACAAGGGAAACTACATCTCTGCAGCGATCTGGTGTATGTCAAGCCCAGGTAAGGTTCTTCGCGTTGCATCGAATTAATCCACATGCTCCGCCGCTTGTGCGGGCCCCCGTCAATTCCTTTGAGTTTTAGCCTTGCGGCCGTACTCCCCAGGCGGGGCGCTTAATGCGTTAGCTACGCCACAGAGGCCGTGGAAGCCCCCTACACCTAGCGCCCCCCGTTTACGCCCTGGACTCCCAGGGTATCTAACCCTTGCATCCACGTCC
+
GGGGGGGGGGGGGGGFGGGGGGGGGGGGGGCGD<CFEGFAFGGGGGGGGGGGGGGGGGGGGGGGGGGGGGGGGGGGGGGGFGGGGGGGGGFGGGGGGFGGCFFGGEFGGGGGFF9FFGGGGGEGGGFG,EBEEEGGGG>EG6@FGFDGFF+,DEGGGCFFFFF)=AAAFBFFFFF=GFFCFD29>>>BFFF?>A9A;?<(,:<<>01>9:4((,3:BB92,,34(,4:D1>2>F*(,581;E9(49>?(3(61(,-4:?(,)(..22::1(.)<)-)((.((4.6<()(((((
@M00689:251:000000000-CJTJ5:1:1101:17513:6616 2:N:0:9
CGACGACCATGCATCACCTGTACACCAACCACAAGGGAAACTACATCTCTGCAGCGATCTGGTGTATGTCAAGCCCAGGTAAGGTTCTTCGCGTTGCATCGAATTAATCCACATGCTCCGCCGCTTGTGCGGGCCCCCGTCAATTCCTTTGAGTTTTAGCCTTCCGGCCGTACTCCCCAGGCGGGGCGCTTAATGCGTTAGCTACGACACAGAGGCCATTGAATCCCCCTACACCTAGCGCCCCCCGTTTACGGCATGGCCTACACGGTTTGCCACACCTGGCATCCACTTCT
+
GGGGGGGGGGGGGGGGGGGGGGGGGGG8FGFGGEFGDGFGGGGGGGGGGGGGG<FFEGGGE<F@FFGGGGFGFGGGG@FGCADFGFGGGG@FCFG@F=FFEEEGFD=FFGFGGG9EFGG8CA+@EECG?E+6@CEEGG+CDCCGGFGFFG8,DGGGGDCFFF@*)1):A):ADFFFGFFG4@=906;(4(8:2<)69B:(,44),((((4:(54(42(().))))).3>7;<(37?33?06>1491221(()(,,4((((,),4(3(1,,,())))((-(.4(()(.)(.-))
@M00689:251:000000000-CJTJ5:1:1101:18001:6637 2:N:0:9
CGACAACCATGCACCACCTGTGCACCAACCCCCAAGGACACTACATCTCTCCCTCGATCTGGTGTGTGTCAAGCCCACGTAAGGTTCTTCGCGTTGCATCCAATTAATCCACATACTCCCCCGCTTGTTCGGGCCCCCCTCAATTCCTTTCATTTTTAGCCTTCCCGCCGTCCTCCCCCCCCAGGGCGCTTACTTCGTTTGCTACCACCCACAGCCCTTGACCACCCCCTCCCCCCACCTCCCCCCATTTCGTACCTTGACGTCCATGGTCGCTCATCCTACACGCTCTCTCC
+
FFGGGGGGGGGGGDEFGGGGG8ECFGC,BF@F7+,,9,,CCFF@FFG,,C,;,,:@F<EF,,C4A,C,:5,9,CA,B6@4,,6,595AF;,6B=C+?5@,,4,4,,CE,9?E,@,C,9=,@@66=6@EDFC++@B+6@+@D+,6=D=FFF+,,,,7<,+1;+0*:))18=)):2:)CA7)).(/(/3:6,63.9<)(65((.:4-1))((,,4(((((.())))(-,(>)03(()(((-(,081(((2))).(.-(.).).(((-()),.)(((.-)).5-)(.(31(()5),
@M00689:251:000000000-CJTJ5:1:1101:5935:6647 2:N:0:9
CCACAGCCATGCAGCACCTGTACACCAACCACAAGGGAAACTACATCTCTGCAGCGATCTGGTGTATGTCAAGCCCAGGTAAGGTTCTTCGCGTTGCATCGAATTAATCCACATGCTCTGCCTCTTGTGCGGGCCCCCGTCAATTCCGTTGATCTTAAGCCGTGCGGCCGTATGCCCACGGCGGGTCGCTTAATGAGTAAGCTGCCACACAGAGTCCGTGGCAGTCCCCCACACCTGGCGCCCTCCTTCTACGACCGGACCTCCAGCGTTATCGCAGCTTTGCATCGCCTGCTTT
+
C,,,;<,6CC@EDEF<F<,,;<@EFG8FC@F<F<@,B<CEEFGDE,@FAF9@F,6@FF<<,@FFGCF9EFDA,B<=E@7BE,@CE9?F,4A77:>FF9=98=8,,49<F,EEE898E8+9@,,98=,9AE8+6+@6@++1==+++4++5+6+,,=,+,+<:*)):85:)8)0:)*:7)*/*-)(6.46223())))9?)198A0(,37(43<:(--)-8(((.4(().*)0((,13((21()-(4(()).))(((((((-(()4,.,9,,,,)-20(-4)))))))-((((.())
@M00689:251:000000000-CJTJ5:1:1101:20290:6669 2:N:0:9
CGACGACCATGCAACACCTGTACACCAACCACAAGGGAAACTACATCTCTGCAGCGATCTGGTGTATGTCAAGCCCAGGTAAGGTTCTTCGCGTTGCATCGAATTAATCCACATGCTCCGCCGCTTGTGCGGGCCCCCGTCAATTCCTTTGAGTTTTAGCCTTGCGGCCGTACTCCCCAGGCGGGGCCCTTAATGCGTTAGCTACGACACAGAGGCCGTGGCAGACCCCTACCCCTAGCGCCCACCTTTTACGGCCTGGACTACCAGGTTATCTCCCCCTCGCCTCTCTCTCT
+
GGGGEGGGGGGGGGFGGGGGGGGGGGFGGGEFF<,C:CC@FGDGGFGFGGFGFDFGGGGGGGGGGGGGGGE@@FGGGCFG9C?EGGGGGGFGGGG>FDGGE8CFFFFFGG@F8E9FFGGGGGCEGG6D=E8@+@EGGG6CG+:FGFGGFGCA@FGFGC7BAFF)=5):>4>9>5=(A@C*5>20(7>(-:?24<)4(820-:AAF<093;:1220:BB>((((-4:BFGCFF0:C?:(4(,<>1<?(52-64(4((36:0<,(5<2)()..):>))((-,(,4((3(.8)5)3
@M00689:251:000000000-CJTJ5:1:1101:23481:6695 2:N:0:9
CGACGGCCATGCAGCACCTGTACACCAACCACAAGGGAAACTACATCTCTGCAGCGATCTGGTGTATGTCAAGCCCAGGTAAGGTTCTTCGCGTTGCATCGAATTAATCCACATGCTCCGCCGCTTGTGCGGGCCCCCGTCAATTCCTTTGAGTTTTAGCCTTGCGGCCGTACTCCCCAGGCGGGGCCCTTAATCGTTTAGCTACGCCCCAGAGGCCGTGGAAGCCCCCTACCCCTCGCACCACCCGTTTACGGCATGGCCTACCGGGGTCTCTAATCCCGCCATCCCTTTTC
+
GGFFECFGGGGG@FFEFGGGGGGGGGGGGGGGGGGGGGGGGGGGGGGGGGDGGGGEGGGGGGGGGGGGGGGGGGDFGGGGGGFGGGGGGGFGGGGGGGCGEFGGGGGGGGDGGGGGGGGEEGGGGGGG8FEGCEGGGGGGGGGGGFGGFF<7DGGGGC9BCFF)8>=BFA==@DEEG2C*:5=9B13(423><2-((.-45A4><(,-4(1,(2(46(,(44)3286(1/.((4>:((,(-8(-01(-.3()((-(-82((4(80((-(3(.64.6>A>)(((((.(.))4-.
@M00689:251:000000000-CJTJ5:1:1101:10181:6720 2:N:0:9
CGACGGCCATGCACCACCTGTACACCAACCACAAGGGACACTACATCTCTGCTGCGATCTGCTGTATGTCACGCCCAGGTCAGGTTCTTCTCCTTTCATCGACTTAATCCCCCTGCTCCGCCGCTTGTTCGGGCCCCCTTCACTTCCTTTTCTTTTTAGCCTTGCGTCCTTACTCCCCACGCGGGCCCCTTAATGCTTTATCTCCTACACGGCGGCATTTGATCCCTGGCCCACCCAGCAGCCACGCTTTATTGGTAGGCATCCCCACGTTACACGCCAGGTCCCACCTATCC
+
CF:F@7@FGGGF@FFCFFG6CFCFFGGGGG,F,,6,,,,,CF@CCCF9AF,@,,6+6CBF@,,,9,C,6C,,8:FC,,,55,:,9CFFGG,:,AA,C,@D,=+BE;,9CDF7+@+,=AD+=C4@8++@,7+++63@CE+,=?,?6@8D9=+,,@=9C,5=;C@))1)1)00037AE5>;*30)/2(:(((63)))1)/1)11))/))7(3/.,-(((,-)6)-.)())**)3(43(((((45337(4-8()-66).))1.))(.(,(((-((())(((((,.45()(-(.))(
@M00689:251:000000000-CJTJ5:1:1101:5689:6720 2:N:0:9
CGACAGCCATGCAGCACCTGTACACCAACCACAAGGGAAACTACATCTCTGCAGCGATCTGGTGTATGTCAAGCCCAGGTAAGGTTCTTCGCGTTGCATCGAATTAATCCACATGCTCCGCCGCTTGTGCGGGCCCCCGTCACTTCCTTTGAGTTTTAGCCTTGCGGCCGTACTCCCCAGGCGGGGCGTTTAATGCGTTAGCTACAGACCAAAGTCCGTGGAAGACCCCCAAACCTAGCGCCCACCGTTTGCGGCAGTGCACCGCCGGGCACGCAAACCGGGCACTTCTTCAC
+
FEBFGGGGGFGFF@FFEGGGFCFGCCF@ECGFGGGGEGCF@FFFGDEDFCFGCGGGGAFFFBGGGGGG<F9E@FG7FFGGGGDFFFGGDFFGGGGGGGCGEGGGGFGFG9<E8F9F8FGGGEGGG6D8,=CEGGG8C>C=CG+?DF+BFGF7DGGAC97F*9>C@A==)1:)-010:>;D:@9@0>96,34:<>A>1:(2()-6.))),,.((,.6)-.490)((((47)0((,9(,)(((07:F09:60(-,(.(,,5)))((((((3(,(((((((-((((((,)4).)))
@M00689:251:000000000-CJTJ5:1:1101:5704:6733 2:N:0:9
CGACAGCCATGCAGCACCTGTACACCAACCACAAGGGAAACTACATCTCTGCAGCGATCTGGTGTATGTCAAGCCCAGGTAAGGTTCTTCGCGTTGCATCGAATTAATCCACATGCTCCGCCGCTTGTGCGGGCCCCCGTCAATTCCTTTGAGTTTTAGCCTTGCGGCCGTACTCCCCAGGCGGGGCGCTTAAGTCGTTACCTACACCCCAGAGGCCGAGGAACACCACTACTCCCAGCTCACACCTGTTACGGCCTGTAACACACGGCTCTCTACACCGTGCTCGTCTTGCC
+
EGEGCFCFGGFFGFFGGGGGGEGGFF@FE@FGGGFC@FFGGGGGGGGC<<EGA@F@@:FB@FEF,EFDGGGGD9@DEFB@EFFFDEFGGFF,@CF+:9,@,@8@@FG99FFGGF98,@+@@E+@B?6=A=>E6>C+@68=C8CDF++6+?D<:<ED?FFCA8@@@@=8)8>45<CB,5DD4=((1(,46B((6).-(-((()64((((-(,(.1(-(((-(-80(4((1297))9(()())/905:(().))((-((4)..6<:((((,-(4)))).(,((((()(((,()).
@M00689:251:000000000-CJTJ5:1:1101:5687:6738 2:N:0:9
CGACAGCCATGCAGCACCTGTACACCAACCACATGGCAAACTACATCTCTGCAGCGATCTGGTGTATGTCAAGCCCAGGTAAGGATCTTCGCGTTGCATCGAATTAATCAACATGCACCGCCGACTGTTCGGGCCCCCGTCCATTCCTTCTAGTGTTATTCTTGCTGCCGTCCTTCCCCGGCGGGGCGCTTACTGCGTTCGCTACGTCCCAGATGCCGTAGTAAACCCCCACACATCCCGCCTCCATTCTTCGGACCGTGCTCACCTGGGTTCTCAGCCCGGCCTCTACTCTTTT
+
EFEGG7EEFGGGGEEFFGGGG96,,C@EC7:D,,;<,;CCF@,,E,;<E<@FD,@F:CBD<<FEF<F<9,CE@FBCGGGGGGGG<:<?F;:@8@>+49D=>FF88FGGG9E8:,9@,,6++14++466=;C8EE6+3866=?=F722?B++7336=7,++5+**:*11=A88A5*:C)*<*>25(,((,,(-:4:<((4306?B43(((-),2)-))(--,,6).-((1))((-*))(.,(0((.())).).(4,(4((,2()).3).(4,((..4))(,((((((,))-)))-)
@M00689:251:000000000-CJTJ5:1:1101:23760:6766 2:N:0:9
CGACAACCATGCACCACCTGTACACCAACCACAAGGGAAACTACATCTCTGCAGCGATCTGGTGTATGTCAAGCCCAGGTAAGGTTCTTCGCGTTGCATCGAATTAATCCACATGCTCCGCCGCTTGTGCGGGCCCCCGTCAATTCCTTTGAGTTTTAGCCTTGCGGCCGTACTCCCCAGGCGGGGCGCTTAATGCGTTAGCTACGACACAGCGGCCGTGGAAGACCCCTACACCTAGCGCCCACCGTTTACGGCTTGGGCCACCCGGGTTCCTTATCCAGGAATCTCCGTCT
+
GGGGGGGGGGGGEGGGGGGGGGGGGGGGGGGGGGGGGGGGGGGGGFGGGGGGGGGGGGGGGGGGGGGGGGGGGGGGGGGGGGGGGGGFGGGGGGGGGGGGGFGGGGGGGGGGFGGGCFFGGGGGGGGGGFG>GGGGGGGEG>ECGFGGFGGFFGGGGFFFFF@)@ABFFFB=A=CBGFFDFB@>FF90(341.<<92??FFFABFB04(4?((-7>B>FFB(5(1?:?G<)8:7C2(4>>9:1234((-4:<?:>((-2(,(-8:(-(190,5))-).4)),((.5).)-,4(
@M00689:251:000000000-CJTJ5:1:1101:24100:6783 2:N:0:9
CGACAGCCATGCATCACCTGTACACCAACCACAAGGGAAACTACATCTCTGCAGCGATCTGGTGTATGTCAAGCCCAGGTAAGGTTCTTCGCGTTGCATCGAATTAATCCACATGCTCCGCCGCTTGTGCGGGCCCCCGTCAATTCCTTTGAGTTTTAGCCTTGCGGCCGTACTCCCCAGGCGGGGCGCTTCATGCGTTAGCTACGACACAAAGGCCGTGGCAGACCCCCACACCTCGCGCCCACCGTTTACGGCATGGTCTACCAGGGTTACTAACCTCTGCATCTCTGTTT
+
A>6:+C866C<FGGGCF@F<CFEFEFDGCEGGG@<CFC@CEFFGGCAFGG9FGCFEGFGGFFGGGFCEFGGGDG7FGGGGG,ECFGGAFGFEGGGGGGGGDGGG7EFGABFEFGGGGGGGGEGGCEGCFG6CC6@8CEDC>+AGCFGGF7?CCAAFGFFF5A@BE=A5=BFFF=;@CA>C>)>(11;6>;0(699)4:?84>A)54-((-((..((((-((244<(2:5)71(->:(-3(95,,289(13()(,-37,2).)-.9))31:((.).6(,)()))).-.)))-).
@M00689:251:000000000-CJTJ5:1:1101:24379:6789 2:N:0:9
CGACGACCATGCATCACCTGTACACCAACCACAAGGGAAACTACATCTCTGCAGCGATCTGGTGTATGTCAAGCCCAGGTAAGGTTCTTCGCGTTGCATCGAATTAATCCACATGCTCCGCCGCTTGTGCGGGCCCCCGTCAATTCCTTTGAGTTTTAGCCTTGCGGCCGTACTCCCCAGGCGGGGCGCTTAATGCGTTAGCTACGACACCGAGGCCGTGGAAGACCCCTACACCTAGCCCCCACCGTTTCCGGCGTGGCCTTCCAGGGTATCTCATCCTCGCATCCCTTTCC
+
GGGGGEGGGGGGFGFFGGGGGGGGGGGGGGGGGGGGGGGGGGGGGGGGGGGGGGGGGGGGGGGGGGGGGGGGGGGGGGGGGGGGGGGGGGGGCGGDGGGGGGGGGGGGGGFGGGGGDGFGGGGGEGGGGGGEGGGGGGG6C>9EFFGGFGF:DCFFGFDFFFF9@B>AFFFFFBC:GF6*)55;@>>196??A:)62(:::A44>:(70>(-2736?B906(8:22:<D<).(4F?03?(4BF((49<::)-344(((,-.)).8).4(,()6))6-94))((((-(()))4)
@M00689:251:000000000-CJTJ5:1:1101:21376:6802 2:N:0:9
CGACGACCATGCATCACCTGTACACCAACCACAAGGGAAACTACATCTCTGCAGCGATCTGGTGTATGTCAAGCCCAGGTAAGGTTCTTCGCGTTGCATCGAATTAATCCACATGCTCCGCCGCTTGTGCGGGCCCCCGTCAATTCCTTTGAGTTTTAGCCTTGCGGCCGTACTCCCCAGGCGGGGCGCTTAATGCGTTAGCTACGACACAGAGGCCGTGGAACACCCCTACACCTAGCGCCCACCGTTTACGGCCTGGACTACCCGGGGATCTAATCCCTGCATCCCCTTCC
+
GGGGGGGGGGGGGGGGGGGGGGGGGGGGGGGGGGDGGGGFGGGGGGGGGGGGGGGGGGGGFGGGGGGGGGGGGGFGGGGGGGGGGFGGGGEGGGGEGFGGGGFEGFFGGGGGEGGGGGGGGGCGGGCF8E8=CC>CGGGGGGEGGFGGFGFAFFFGGGFFFFF5@>5A=AF=DBF@GFCD4@>B@>;FBFF?<<)69??01><9?0(4,9?17::28091(()((.:>DC31(4D?7)569>>1:FB?<>(-(-2,,40(().5,8(10(((--).4<45).4()-(.(.,31
@M00689:251:000000000-CJTJ5:1:1101:21118:6821 2:N:0:9
CGACGACCATGCACCACCTGTACACCAACCACAAGGGAAACTACATCTCTGCAGCGATCTGGTGTATGTCAAGCCCAGGTAAGGTTCTTCGCGTTGCATCGAATTAATCCACATGCTCCGCCGCTTGTGCGGGCCCCCGTCAATTCCTTTGAGTTTTAGCCTTGCGGCCGTCCTCCCCAGGCGGGGCGCTTAATGCGTTAGCTACTACACAGAGCCCCTGTCACACCCCTACCCCCAGCTCCCACCCTCTACGGCACGCACCACCCGGGCACCTACTCCTGCACCCCCTTTCCC
+
FFCFEEFCFGGGGECEFFGFGGGGGGFAFGEGCF,C,CAFFGGGG<FEGGGGDG8C:EFGCFEFGGGGDF@EBFFG,C@F,C,=FGGEGFFD7CF+CFDGECC8+C,CBFGG8E9EFGGEG+8+BE8D6EEC1@==3@0@+@7CDF+9C2=,@@=F?FCFF86):8)5))7))095EF*2)-/(60((49(4)6459?:?(4::).-6).)((.(.,,-(.)))..(37*)(,,/(,(,).987:0(4(.)6-47014(-(((4<6(((((41((()...)((((-((3,)6))
@M00689:251:000000000-CJTJ5:1:1101:11025:6838 2:N:0:9
CGACGGCCATGCAGCACCTGTACACCAACCACAAGGGAAACTACATCTCTGCAGCGATCTGGTGTATGTCAAGCCCAGGTAAGGTTCTTCGCGTTGCATCGAATTCATCCACATGCTCCGCCGCTTGTGCGGGCCCCCGTCAATTCCTTTGCGTTTTAGCCTTGCGGCCTTCCTCCCCAGGCGGGGCTCTTCATGCGTTCGCTACGACACATAGGCCGTGGAATCCCCCTACACCTAGCCCCCACCGTTTCCGGCCTGCACACCCATGGTTCCTACTCCATGGCCCTCCTGCC
+
GGGGDGGGGGGGGGFFGGGGGGGGGG<<FE,FC,6CFE,CEFCG<EGFGGFGAEF:CFFGFAFEF@FGGGBA<EFG@C,F<,A8FFGGGGFGDGGCFCFG8=,ED,=<EF,E,E9E=FG+=E+@EG6D,@C+=EGGGD>EG+1?<FGGFG+,+@CEG;*=9FF)=:5@B)7*:8=@GF484=9@B02,1.<).<2<(4:(46B(31(7(40...8:>(3(4(,).::?G).3(4FB0)2(.01(46(,4449:(,(((((,)(-4,,80)))())),).))-(((((,(()((
@M00689:251:000000000-CJTJ5:1:1101:24733:6851 2:N:0:9
CGACGGCCATGCAACACCTGTACACCAACCACAAGGGAAACTACATCTCTGCAGCGATCTGGTGTATGTCAAGCCCAGGTAAGGTTCTTCGCGTTGCATCGAATTAATCCACATGCTCCGCCGCTTGTGCGGGCCCCCGTCAATTCCTTTGAGTTTTAGCCTTGCGGCCGTACTCCCCAGGCGGGGCGCTTAATGCGTTAGCTACGACCCAGAGGCCGTGGAAGACCCCTAAACCTAGCGCCCCCCGTTTACGGCATGGACTACCCGGGTTTCTAATCTCGTCCTCC
+
GGGGGGGGGGGGGGGGGGGGGGGGGGGGGGGGGGGGGGGFGGGGGGGGGGGGGGGGGFGGGGGGGGGGGGGGGGGGFFGGGGGGEFGGGGGGGGGGGGGGGGGFGGGGGGGGGGFGGGGCGGGGGGGGFGGGGGGGGGGGGCGGG@FDFGDAFEGGGFFFFFF@CBBFBF5<@FFE=>F4)8(69B>FB68(6>DF>:??<>22212(,4:62.13,,49;(48::<:GD7(,57(3277(>>61;B41:(681971(3.3),(4(36>>0(4).4)3)).(-(,6(
@M00689:251:000000000-CJTJ5:1:1101:4612:6891 2:N:0:9
CGACAACCAGGCAGCACCTGGACACCAACCACAAGGGAAACGACAGCGCTGCAGCGAACTGGTGTAGGTCAAGCCCAGGGAAGGTTCGGAGCGTGGCAGCGAATTAAGCGACAGGAGCAGGCGCTGGGGCGGGCCCCCGTCAAGTCGGTGGAGTTTTAGCGTAGAGGAGGGACTCCCCAGGGGGGGCGGTTAAGGGGGTAGGTAAGAAACGGAGGCAGGGGAAGCACCGAACACCGAGGGGGAACCGTTGAAGGGAGGGAAGACGAGGGAAGAGAGAGCGGGAAGACCGGGGCGG
+
;=:86:=,6,;C<B8<;6,6-6;6;:CE,8@,@EFC7EAD,,88@+:+8,7+BE,@@+6,BB5A:E,B69:AE99:9CE,4=CD,,5+++8+@++88A++6>=+64=,8+8@=8=,++0@+66+++4:9+@CC=*4**2**1:*++*2)1>:E+*++29/)0((-6,((((4((((2(29@(41694;(((--).(413(,(-6)46).,(,,-22(8>F>604(..,))0--,*(((,(-)(-((-(((-.632<:494:4(((4771(((4346(,(-(2(((..(-((4(41
@M00689:251:000000000-CJTJ5:1:1101:20566:6910 2:N:0:9
CGACGGCCATGCATCACCTGTACACCAACCACAAGGGAAACTACATCTCTGCAGCGATCTGGTGTATGTCAAGCCCAGGTAAGGTTCTTCGCGTTGCATCGAATTAATCCACATGCTCCGCCGCTTGTGCGGGCCCCCGTCAATTCCTTTGAGTTTTAGCCTTGCGGCCGTACTCCCCAGGCGGGGCGCTTAATGCGTTAGCTACGACACAGAGGCCGTTGAAGACCCCTACACCTAGCGCCCACCGTTTACGGCCTGGACTCACCGGGTATCTAATCATGGCCACCCTGTCTC
+
GGGGGGGGGGGGGGGGGGGGGGGGGGGFGGGGGGFFCFGGGGGGGGGGGGGGFFGGGGGGGGGGGGGGGGGGFGGGGGGGGGGGGFGGGGGGGGGGGFGGGGGGGFCGGGGGGGCGFGFDGGGGEGGG8D8CEECEGGDGGGEFGFGGFGC:?FFGGGGFFFFFF>>AAAA4=DEFGFGG>BB;@19069?<<A94-8::?AAA7(89(48,(((-(2((-4:<BFF?GCFF01C<(,2(4>211:2(-0,606;(26((()().((((-2))).6)-))),.(((.,((),))
@M00689:251:000000000-CJTJ5:1:1101:23870:6927 2:N:0:9
CGACAACCATGCATCACCTGTACACCAACCACAAGGGAAACTACATCTCTGCAGCGATCTGGTGTATGTCAAGCCCAGGTAAGGTTCTTCGCGTTGCATCGAATTAATCCACATGCTCCGCCGCTTGTGCGGGCCCCCGTCAATTCCTTTGAGTTTTAGCCTTGCGGCCGTACTCCCCAGGCGGGGCGCTTAATGCGTTAGCTACGACACAGAGGCCGGGGAAGACCCCTACACCTAGCGCCCACCGTTTACGGCATGGACCACCAGGGTTCCTAATCCTGGCATCCCTGTCTC
+
GGGGGGGGGGGGGGGFGGGGGGGGGGGGGGGGGGGGGGGGGGGGGFGGGGGGGGGGGGGGGGGGGGGGGGGGGGGGGGGGGGGGGGGGGGGGGGGGGGGGEGFGFGFGGGGGGGGGGGGGGGGGGGGGFGGGCEGGGGGGDGGGGFGGFGGAFFFGGGGFFAEEFFFFFFFA=DCFGFACFFFFF@B>96B:A<497?F??DA4<1:019:2>B?F?0((330113?(997??FG:,44-(792(34:<?(4-4((117))(,4:(46:1((().4)).6-((.52(()).3--
@M00689:251:000000000-CJTJ5:1:1101:21910:6943 2:N:0:9
CGACGGCCATGCAACACCTGTACACCAACCACAAGGGACACTACATCTCTGCAGCAATCTGGTGTATGTCAAGCCCAGGTAAGGTTCTTCGCGTTGCATCGAATTAATCCACATGCTCCGCCGCTTGTGCGGGCCCCCGTCAATTCCTTTGAGTTTCAGCCTTGCGACCGTACTCCCCAGGCGGGATGCTTATCGCGTTAGCTTCGGCACAGCCGGATTGGGTACCGGCCCCACCAAGCATCCCTCGTTTAGGGCTCGGACTACCAGGGTCTCTAACCCTGGCCTCTCTTTCT
+
GGGGGGGGGGGGGGGGGGGGGGGGGGGGGGDGEFEDEGFGGGGGGGGGGGGGGGGFGGGGFGGFGGGGGGF,EFGGGGGGGGGGGGGGGG@FGGG>F<FGDFFGGFDFGGDG:F9EDGGCGGEGEGCF8EC86CEEGGDCGCCGGFGGFG7;EEGGGGFFFFFFF=5>B):)<BE>FDCC):@299>6@ECEEF<?BFF68A4AF>(7(4132?>9(1:7(8:).449G3)3:>D02::0<F?4:0(482<24::?(,((--4?<22((.((-)).).(,(,,(),(.5).6)
@M00689:251:000000000-CJTJ5:1:1101:17947:6977 2:N:0:9
CGACGGCCATGCAGCACCTGTACACCAACCCCAAGGGAAACTACATCTCTGCAGCGATCTGGTGTATGTCAAGCCCAGGTAAGGTTCTTCGCGTTGCATCGAATTAATCCACATGCTCCGCCGCTTGTGCGGTCCCCCGTCAATTCCTTTGAGTTTTAGCCTTGCGGCCGTACTCCCCAGGCGGGTCCCTTAATTCGTTAGCTACGACACCGTGGCCTTGGAAGCCCCCTACCCCTAGCGCCCACCGTTTACGGCGTGGACCCCCAGGGTTCTTTAACCTGGCCTCATCGTCT
+
FGGG7CFGGGGGGFEFGGGGGGFFGEFEEC,CBE8DCG<,FEDG,EFEFFGGFFFFEFFFB9@FGEAGEFC@<EFGDEEFGEF<FFGGFG?FCCFCEFA=>B=E@9FBEF<EFG,E=FC+AE+@EE?E8DCE+@E8FE6E>6+D=FDFFG87;FGGGF6BFFB)8=BAA2@))):<ED47)-256..(6)4/))).3=83,964,((4(43(.,((.).)5).4(41<CC7?(4501(((4<7((81::464(3((4(4(((((,,-(,((,)-).))..(((,.((-),-((
@M00689:251:000000000-CJTJ5:1:1101:22797:6988 2:N:0:9
CGACGGCCATGCACCACCTGTACACCAACCACAAGGGAAACTACATCTCTGCAGCGATCTGGTGTATGTCAAGCCCAGGTAAGGTTCTTCGCGTTGCATCGAATTAATCCACATGCTCCGCCGCTTGTGCGGGCCCCCGTCAATTCCTTTGCTTTTTAGCCTTTCGGCCGTACTCCCCAGGCGGGGCTCTTAATGCGTTAGCTACGACCCCGAGGCCGTGGCAGACCCCTCACCCTCAGCCCCCCCGTTTACTGCCTGGCCCACCAGGTTAATCACACCCGGCCTCCTCATTCC
+
GGGEFFGGGGGGGGGGGGGGGFF<FG<,FC:F<;<CCDGGGGGGGFGGGGEAB<FCCFGGGFEFFDGGGGFFEFGGGFFF9?FCFGGGGGFE7FG7F9EG+=,@@;FFAG@E=E9E8D=+@C6E=EFD,E=@CEGEGG6:DC+?CFDFFF+,,7<FG>7BFFF59):5>B==D=*>F2*2)8-:(69(,8A4.4)66??33<-:?0(,(1(-,,,3<(,(-((--8?:G*0(.(92(((),0816;6?70(-).)(.)4(((,4((,())).).)(),-,((((((,(())).)
@M00689:251:000000000-CJTJ5:1:1101:14521:6989 2:N:0:9
CGACGGCCATGCACCACCTGTACACCAACCACAAGGGACACTACATCTCTGCAGCAATCTGGTGTATGTCAAGCCCAGGTAAGGTTCTTCGCGTTGCATCGAATTACTCCCCATGCTCCGCCGCTTGTTCGGGCCCCCGTCAATTCCTTTGAGTTTTAGCCTTTCGGCCGTACTCCCCAGGCGGGGCGCTTAATGCGTTAGCTGCTGCCCAGAGAACCGGGAAGTCCCCCCCAACCTACGTCCCAACGTTTACAGCGTGGCCCCACAGGGTCACCACTCCTGGCACTACTGTCAT
+
FGEGDGGGGGCFFGGGFGGGGGGGGGDCEFCF<E@EDCF,CF@FFGGDGGGGD8B,@FFGG9FGFCGFEF65CFGGF8BE,9:?EFGGGG?FCFGCFFFD=B,EFG,<FC,=4>E@;FG+A88CECFG,@8E@EC>EGGEDD=DCDFGFG+,3EEFE,5=ABE*:=5>=):5@=EBGAG**7650(7(4(24)69<084(-<<47),3(42::1442:0;(((())6)953(--9<((((..-2)(-48?(-))))(-,-((((((-,308(.3)33(,3770(.)(),),.-))
@M00689:251:000000000-CJTJ5:1:1101:22980:6997 2:N:0:9
CGACGACCATGCACCACCTGTACACCAACCACAAGGGAAACTACATCTCTGCAGCGATCTGGTGTATGTCAAGCCCAGGTAAGGTTCTTCGCGTTGCATCGAATTAATCCACATGCTCCGCCGCTTGTGCGGGCCCCCGTCAATTCCTTTGAGTTTTAGCCTTTCGGCCGTACTCCCCAGGCGGGGCGCTTAATGCGTTAGCTACGACCCAGAGGCCTTGGAAGACCCCTACACCTCTCGCCCACCGTTTCCGGCCTTGACCACCCGGTTCTCTAATCCTGGCTACTCCTCCCC
+
GGGGEGGGGGGGGGFFGGGGFGGGGGC<FGCDCC8C@<A@FGFG?@FEGGFDE<E+@FF<,@F@FCFFEF<<FFFCF8D?BAFG??FGGG7CEFGCE<=D@,,@B;,?FG<E,@,E;@F8EE66BE8D,@4@+8ECEC6+?>+CCFGGFG+7+@:<F,;@>FE5C=AAF)/)<@EFGD*256>=((69>9?:)-)-(::((.:2<((,,4(((.::?)432>23(44:C7)4:<G??27(,>::<?9:282)((((-))))))-(,46(-())..)-4442(,(),).()(((,
@M00689:251:000000000-CJTJ5:1:1101:24145:7028 2:N:0:9
CGACGACCATGCATCACCTGTACACCAACCACAAGGGAAACTACATCTCTGCAGCGATCTGGTGTATGTCAAGCCCAGGTAAGGTTCTTCGCGTTGCATCGAATTAATCCACATGCTCCGCCGCTTGTGCGGGCCCCCGTCAATTCCTTTGAGTTTTAGCCTTGCGGCCGTACTCCCCAGGCGGGGCGCTTAATGCGTTAGCTACGACACGGAGGCCGTGGAAGACCCCTACACCTAGCGCCCCCCGTTTACGGCATGGACTACCAGGGTATCCAAGCCTGGCATCCACGTCT
+
GGGGGGGGGGGGGGGGGGGGGGGGGGGGGGGGGGGGGGGGGGGGGGGGGGGGGGGGGGGGGGGGGGGGGGGGGGGGGGGGGGGGGGGGGGGGGGGGGGGGGGGGGGGGGGGGGGGGGGGGGGGGGGGGGGGGGGGGGGGGGGCGGFGGFGCGGGGGGGGFFFF@EFAFFFFFFFFBFDFGFDBFFF>FFB??FFAA9:?B?<2:?F0299(213>:?>31912:BFB6C7>6(45:3.7-,823(41,4?F>0:111::0:)4(4)4<<7:)).6),(-(((23272)((-((
@M00689:251:000000000-CJTJ5:1:1101:8596:7044 2:N:0:9
CGACGGCCATGCAGCACCTGTACACCAACCACAAGGGAAACAACATCTCTGCAGCGATCTGGTGTATGTCAAGCCCAGGTAAGGTTCTTCGCGTTGCATCGAATTAATCCACATGCTCCGCCGCTTGTTCGGGCCCCCGTCAATTCCTTTGAGTTTTAGCCTTGCGGCCGTACTCCCCAGGCGGGGCGCTTAATGCGTTCGCTACGACCCACAGGCCGTGGAAGACCCCTCCACCTAGCGCCCACCGTTTCCGGCATGGACTACCCGGGTAACTACCCCTGGCTCCTCTTTCT
+
GGGGGGGGFGGGGGGGGGGGGGGGGGFGGGEGEEDFGD8FG8FF@FGGGGGGEEFEEFGGFAFFGDGGGGGC<FGGFEEFFCFFGFGGGGFGEGG7C<FG6@=FG9=FGG9E,E>FGGGGGGGGGG?F,E4@=CEEEGGGGC6FGFGGFGF,;DDGG;?FFFF):8>>B4AAFFFBGFGC?9@>969(7><1.<<<9B:(-4:022(3((.(,80:?03(((,,834:C57((,>,55:99;>02:(4:?>61(3(60:)5)(5:((-(4((.)))(,(,8(2(),(.)-.))
@M00689:251:000000000-CJTJ5:1:1101:17039:7173 2:N:0:9
CGACAGCCATGCATCACCTGTACACCAACCACAAGGGAAACTACATCTCTGCAGCGATCTGGTGTATGTCAAGCCCAGGTAAGGTTCTTCGCGTTGCATCGAATTAATCCACATGCTCCGCCGCTTGTGCGGGCCCCCGTCCATTCCTTTGCGTTTTAGCCTTGCGGCCGTACTCCCCCGGCGGGGCGCTTAATGCGTTAGCTACGACCCACAGGCCGTGGACACCCCCCACCCCTAGCGCCCACCGTTTACGCCCTTGACTACCAGGGTATCTAATCCTCGCATCCCCTCTT
+
GGGGGGGGGGGGGGGGGGGGGGGGGG@ACFEG8@<C:<FGGGGGGGGFGGGC9<FFCEFGEFE<F<FFFGDGDFFGGFGGAFCFFFGGGGFEGEF=F9EGECCFG9;FEGFGCGEFDF68CE6C@EEE,=@6+@EEEE>@D+@EDFGGFF9,+@@EGF6<6C8):)58@2>):<9>G9))25((609(46:()6)6(,4--))6<2(9(43,(3(4?(76;(().(49D))4((914(.((53(-47?24(63(4(((().6222))(81284)))).62)(4(,(((((-(-
@M00689:251:000000000-CJTJ5:1:1101:26828:7180 2:N:0:9
CGACGACCATGCAGCACCTGTACACCAACCACAAGGGAAACTACATCTCTGCAGCGATCTGGTGTATGTCAAGCCCAGGTAAGGTTCTTCGCGTTGCATCGAATTAATCCACATGCTCCGCCGCTTGTGCGGGCCCCCGTCAATTCCTTTGAGTTTTAGCCTTGCGGCCGTACTCCCCAGGCGGGGCGCTTAACGCGTTAGCTACGACACAGAGGCCGTGGAAGACCCCACCACATAGCGCCCCCCGTTTCCCGACTGGATCACCAGGGTCTGTAATGCTGGACTCCATATCTTT
+
GGFEEGGGGGGGGGFFGGGGGGFGGGGGGGGGGGGGGGGGGGGGGFGGGGGGGGGGGGGGGGGGGGFGGGGGGCFGGGGGGGGFFECGFFGGD:BFGGGGGGGGGGGFGGGCF@FGGGFGGGDGGEDF8DEEGEEGGGGGGGGFGFGGFGGGGGGGGGGFAFF5=5:5:AFDFFFFGFGGF>2912610;?0AF0;6791:AA))(390((.470:862((428<FB(9*0(46*)..,,2),,2>0:0:84)4:6;B1(),418)1(4(,,(-).))).).(()(.))))-.))
@M00689:251:000000000-CJTJ5:1:1101:19083:7182 2:N:0:9
CGACAGCCATGCATCACCTGTACACCAACCACAAGGGAAACTACATCTCTGCAGCGATCTGGTGTATGTCAAGCCCAGGTAAGGTTCTTCGCGTTGCATCGAATTAATCCACATGCTCCGCCGCTTGTGCGGGCCCCCGTCAATTCCTTTGAGTTTTAGCCTTGCGGCCGTACTCCCCAGGCGGGGCGCTTAATGAGTTAGCTACGACACAGAGGCCTTGCAATACCCACCCACCTTGCGCCCCCCGTTTACGGCATGGACCACCCGTGTTCCCAAGTCCTCACCTCCTGTCC
+
GGGGGGGGGGGGGEFGGGGGGGGGGG8AFGGGFEAF@FFFGGGGGFFFGGGGDFGGFGGGG9FFG,CFEFDC9EFFGFFFFCGGGGGGGGGGEGGDGGGGGGDFGCAFGGGGGG?FDGGEGGEGEGFG8EBG6@EEGGGGG8=DFFGGFGG8D9DGG,0=FFF5EB9>95A=A=CEGFFC>>(>923(4>F?26)))6<64<-6<1,2((,4420:B))0())..548**)((-9().3(-36(49(,.::B((7(400)4(,14(,(,4(.)))(().)))).,),.1).))
@M00689:251:000000000-CJTJ5:1:1101:19065:7185 2:N:0:9
CGACAGCCATGCATCACCTGTACACCAACCACAAGGGAAACTACATCTCTGCAGCGATCTGGTGTATGTCAATCCCAGGTAAGGTTCTTCGCGTTGCATCGAATTAATCCCCATGCTCCGCCGCTTGTTCGTGCCCCCGTCAATTCCTTTTCGTTTTAGCCTTGCGGCCGTACTCCCCCGCCGGGGCGCTTAATTCGTTCGCTACTCCCCCGCGGCCGTGGCAGCCCCCTACACCTAGCGCCCCCCCTTTCCGCCTCTTACTACCCCGGTATCTCATCCTATCCTCC
+
FE@CECFGGGGGEGGGFGGGGGGGGD<@FG@F<,,;,,,;FFDGCFF@FG9FD8EFCFGF9,B<E<C9CFF,,CFG@64E@6,AEFGFGG:F+FF+C=EF,,,@D,,9EE,@@E,@,@F+@E?E8E=@,@6++8DFGG>CDC+=CFFGDG?,=D@FG,++:?D):5))101:@=E5@>***0-(((6.,68?47).(/63(4:26))(.23(,((-349(((1(4:B:D7)3229(,).((.4(40(47:))-(,((.)-.-)6:0(4(-(()-.4)6))))).))(
@M00689:251:000000000-CJTJ5:1:1101:26845:7187 2:N:0:9
CGACGACCATGCAGCACCTGTACACCAACCACAAGGGAAACTACATCTCTGCAGCGATCTGGTGTATGTCAAGCCCAGGTAAGGTTCTTCGCGTTGCCTCGAATTAATCCACATGCTCCGCCGCTTGTGCGGGCCCCCGTCAATTCCTTTGAGTTTTAGCCTTGCGGCCGTACTCCCCAGGCGGGGCGCTTAACGCGTTAGCTACGACACAGAGGCCGTGGAAGACCCCTCCACCTAGCGCCCACCGTTTACGGCCTGGCATACCCGGTTACTTAATCCTGGCACCTCTTTCT
+
GGCEGFFGGGGGGCEFFGGGGEAAFGCFGEFGFGGGGFGGGF<E8EEGGFFEBFGFCFGGFGFCG9@DFEEGFFGG<=FFCFGGFGGGFFFGCFGEG9=E8>EFGGGGAFFE:F@@;DGEGG>EEGGG,E>6EGGGGGDCD6>CFFGFFG7@@DFFGAFAFFF5@==AF=9)/(85CDDDFF>F029;>>F?AD?F6,436<25?:BB(38(44??60((-3,(((36<1),(4C(..,(,59(31(4(3(68(7(,4(.,).5:09;((,)))-546).)5::)(((.)).)
@M00689:251:000000000-CJTJ5:1:1101:25396:7238 2:N:0:9
CGACAACCATGCATCACCTGTGCATCACCCACCCGGACAGCTACAACCCATCACCGCTCTCGTCTATCTCAATCTCAGGTAAGGTTCTTCGCGTTCGAGCGACTTAATCCACATCCTCAGCCTCTTCTGCTGGCCCCCGCCCATGCCTTTTATTTTTAGCCTTGCGCCTGTACCCCCCAGCCGCGGCCCTTCATGCGTTAGCGTCGACCCCGAACCCTGGGAAAACTCCCACAACAACCACCCCCCATTTACGGCCGCGCGCACCAGCTAGTTTAGTCATCACTCCAATGTCCTT
+
F@:F++CFGGFGGECCFGGGG,6@,,;,CEF,66C@:@+,;;,C<,,,8,,B,:,B+8+D<,,,,C,,,C,A,5,?F,BEA6,E<A,5<,9,4CF,,,4++@+4B49,54,,9,,E8E+,6D,@87,@;E;,=88D>8D+=0+++0629?+,,5@=88F7*<@)5))10:****3)*-***:)((0(((((,))).,(((3>(,((-((-(-4((,-((-((.,(.).**)31(*(..,3(>1((((.6)))(,(-((42>(((,.18)),-)).))-))))))),)(.()))--
@M00689:251:000000000-CJTJ5:1:1101:26065:7279 2:N:0:9
CGACAACCATGCAGCACCTGTACACCAACCACAAGGGAAACTACATCTCTGCAGCGATCTGGTGTATGTCAAGCCCAGGTAAGGTTCTTCGCGTTGCATCGAATTAATCCACATGCTCCGCCGCTTGTGCGGGCCCCCGTCAATTCCTTTGAGTTTTAGCCTTGCGGCCGTACTCCCCAGGCGGGGCGCTTACTGCGTTAGCTACGACACAGAGGCCGTGGAAGACCCCTACACCTCGCGCCCACCGTTTACGGCATGGACTACCAGGGTATCTAAACCCGGCCTCTCTTGCC
+
GGGEGGGGGGGGGGGEFGGGGGGGGGGGGGGGGGGGGGGGGGGGGGGGGGGGGGGGGGGGGGGGGGGGGGGGGGGGGGGGGGGGGGGGGGGGGGGGGGGGGGGGGGGGGGGGGGFFGGGGGGGGDGGGGGGCGGGGGGGGGGGGGFGGFGGGGGGGGGGFFFFEFFFFAFFFFFEFGDGG:B>B;9@BFFFF))5AF???:A<A?:<91;B:(8?:?91010)(,4:BGG@BFFG:2,,-6>BBFFB14((-42903:?2242?1))-81(,54)4)41((((((((.))))(
@M00689:251:000000000-CJTJ5:1:1101:22907:7279 2:N:0:9
CGACGACCATGCATCACCTGTACACCAACCACAAGGGAAACTACATCTCTGCAGCGATCTGGTGTATGTCAAGCCCAGGTAAGGTTCTTCGCGTTGCATCGACTTAATCCACATGCTCCGCCGCTTGTGCGGGCCCCCGTCAATTCCTTTTAGTTTTAGCCTTGCGGCCGTACTCCCCAGGCGGGGCGCTTCATTCGTTAGCTACTACCCAGCGGCCGTGGCAGCCCCCTCCACCTAGCGCCCCCCCTTTCCGGCATGGCCTCCCCGGGTTCCTAATCCCGTCCACTCCTTCCC
+
GEFEGGGGGGGGGGGEEGGGGGGGGG@EFECGCFFF@CECGGGGGGGFGGCGGGGGEFGGGAGGF@FEFG9E9FGG8C<FEF<FEFGGGG7FEGEFGDGGC@+CED,FFGGGBF@GGGG8EG6CCE6D,ECC>EGCEG+@C7@;CFGGFG+,@ECGDE9BFFF5CA=AFAF2>B4BFFG48599;@F0;12()6)))(.-,5)5706>(4),(-4;>0700(4:(.::G)),(49:(.891)2,63(3<7))-(-(-,1(5)((4<(1(4((())))).)(.(4(.-.(5)).(
@M00689:251:000000000-CJTJ5:1:1101:25207:7284 2:N:0:9
CGACGGCCATGCAGCACCTGTACACCAACCACAAGGGAAACTACATCTCTGCAGCGATCTGGTGTATGTCAAGCCCAGGTAAGGTTCTTCGCGTTGCATCGAATTAATCCACATGCTCCGCCGCTTGTGCGGGCCCCCGTCAATTCCTTTGAGTTTTAGCCTTGCGGCCGTACTCCCCAGGCGGGGCGCTTAATGCGTTAGCTACGACACAGAGGCCGTGGAAGGCCCCTACCCCTCACGCCCACCGTTTACGGCATGGACTACCCGGGTTCCAACTCCTGGCACTCCTTTCT
+
GGGGGGGGGGGGGGGGGGGGGGGGGGGGGGGGGGGGGGGGGGGGGGGGGGGGGGGGGGGGGGGGGGGGGG9FGGGGGGGGGGGGGGGGGGGGGEGGGGGGGGGGGGGGGGGGGGFGFFGGGGGGGGGGCFGGGDEGGGDEDGGGFFGGFGFFGFGGGGGFFFFFEA>ABFFD9587FFGGFBF09BFFFFFFFFFBF62-:BD<???>;612::6?01;090,,((.8C*).(3CB((,(()(-8?B?:23<(4603(32,,(4,(-71(((())((.)-5(,(,((()).))
@M00689:251:000000000-CJTJ5:1:1101:21267:7307 2:N:0:9
CGACAGCCATGCACCACCTGTACACCAACCACAAGGGAAACTACATCTCTGCAGCGATCTGGTGTATGTCAAGCCCAGGTAAGGTTCTTCGCGTTGCATCGAATTAATCCACATGCTCCGCCGCTTGTGCGGGCCCCCGTCAATTCCTTTGAGTTTTAGCCTTGCGGCCGTACTCCCCAGGCGGGGCGCTTAATGCGTTAGCTACGACACAGAGGCCGTGGAAGACCCCTACACCTAGCCCCCCCCGTTTACGGCATGGACTACCCGGGTATCCAATCCTGGCATCCCTTTACC
+
GGGGGGGGGGGGGGGGGGGFGGGGGGFFGGGGGGFE@GGGGGGGGFGGGGGGGGGGGGGGGGGGGGGGGGGGGGGGGGGGFFFFGGGGGGGGGGGGGGDGEGGGGDGGGGGGCFFGFGGEGGDGEGCG,@@@EGGEEGCED8CF@DGGFFC:?FFGGCFFFFFEFAFAA9>)<9CFGACD4:9999;>F>FB<A<<9?::?A46>16>>FF1>0?BFFF19(),43??CC>BFFG?:<7(4@B((4(,4,:B0160(2:3),((3(39>(().).))(,)-(,()301))))-)
@M00689:251:000000000-CJTJ5:1:1101:27043:7345 2:N:0:9
CGACGACCATGCACCACCTGTACACCAACCACAAGGGAAACTACATCTCTGCAGCGATCTGGTGTATGTCAAGCCCAGGTAAGGTTCTTCGCGTTGCATCGAATTAATCCACATGCTCCGCCGCTTGTGCGGGCCCCCGTCAATTCCTTTGAGTTTCAGCCTTGCGACCGTACTCCCCAGGCGGGATGCTTATCGCGTTAGCTTCGGCACAGCCGGCTTGGGTACCGGCCACACCCAGCATCCATCGTTTAGGGCTAGGACTACCAGGGTATCTAATCCTGGCATCGCCGACT
+
FGFGGEGGGGGGGGFFGGGGGGGGGGGGGGGGGCFGGGGGGGGGGGFGGGGGGFGGEFEEGFFBFGGFFGGGEGFFCFFGGGGGEFGGGGGGGGEEDGGGGGEFGGGGGGGGGGFGEGGGGGEE8ECGCGGGDEEEGGGGGDCCFFGGFFGGG9DDF,BFFFECEFFFAAD=)/>BG=456@>F9>BFFFF<93;<>>;<4492ABFB03?7246>((,7?BF<2<37<DEBFFG1,463<?().524:13)8010:::0)(,:742<F:2))-6:A>A-)5((..-,(((((
@M00689:251:000000000-CJTJ5:1:1101:6414:7355 2:N:0:9
CGACAGCCATGCACCACCTGTACACCAACCACAAGGGAAACTACATCTCTGCAGCGATCTGGTGTATGTCAAGCCCAGGTAAGGTTCTTCGCGTTGCATCGAATTAATCCACATGCTCCGCCGCTTGTGCGGGCCCCCGTCAATTCCTTTGAGTTTTAGCCTTGCGGCCGTACTCCCCAGGCGGGGCGCTTAATGCGTTAGCTACGACACAGAGGCCGTGGCAGACCCCTACACCTAGCGCCCACCGTTTCCGGCCTTGACACCCAGGTTCTCTAATCCTGGCCTCT
+
GGGGGGGGGGGGFGFGGGGFGGGGGGGGGGGGGGGGGGGGGGFGGGGGGGGGGGGGGGGGGGGGGGGGGGGGGFFGGGGGGGFGGGGGGGGDGGGGGGGGEGGGGGGGFGGGFGGGGGGGGGGGGGGGGGGG6EGGGGGGGDGGGFGGF==:FGGGGGGFFFFFC=A9>AFFD=EBGA>D>=9@F0;BFFFB9)4<>6864AA)31<0(47<:(-101741(421(4?9*8621C?>20(3)7:BF>2:77)431(4).))))(48B6))).62)))).)-(.1)((
@M00689:251:000000000-CJTJ5:1:1101:20868:7361 2:N:0:9
CGACGGCCATGCAACACCTGTACACCAACCACAAGGGAAACTACATCTCTGCAGCGATCTGGTGTATGTCAAGCCCAGGTAAGGTTCTTCGCGTTGCATCGAATTAATCCATATGCTCCGCCGCTTGTGCGGGCCCCCGTCAATTCCTTTGAGTTTTAGCCTCGCGGCCGTACTCCCCCGGCGGGGCGCTTAATGCGTTAGCTACGACACAGCGGCCGTGGACGACCCCTACACCTAGCGCCCACCGTTTACCGCATGGACTACCAGGGTATCTAATCCTGGCCTTCTTGTCT
+
GGGGGGGGGGGGFFFGEGGGGGGGGGGEGGEGGF@FEGCCFGFGGGGGGGGGGGGGCFGGFFGGGEGGGGCAFGGGCFCGGEFGGFGGGGFGGGGFGFGGC@EGGD;EGGDF9F;FGGGCGG6CEGDG8E>@CECEGGCGG>CFGFGGFGG:;CDEGGCFFF)8@=>BFBFD@DE@GF)).6:61,99>FFB<B>>>??B?FAABB:>,7?((-09>>9012((-7>FGDFF(4F2()8(4BB:?B>:BF0).8B>F?77?<03:72:67(3)).))).:),0,)),))).2)
@M00689:251:000000000-CJTJ5:1:1101:6356:7458 2:N:0:9
CGACAGCCATGCATCACCTGTCTCACGGTTCCCGAAGGCACATTCTCATCTCTGAAAACTTCCGTGGATGTCAAGACCAGGTAAGGTTCTTCGCGTTGCATCGAATTAAACCACATGCTCCACCGCTTGTGCGGGCCCCCGTCAATTCATTTGAGTTTTAACCTTGCTGCCGTACTCCCCAGGCGGGGCGCTTAATGCGTTAGCTACGACACAGCGTCCGTGGCAAGCCCCTACACCTTACGCACACAGTTTACTGCATTGACCACCCTGGTTACGACACCGGCACCTCTTTC
+
GE:@CFECFGGGGGGFGGGGFGGGGGDEGGGGGEGEEGGGG?FGGGGFGFFFFCFEFEFGGGGDFGEGGGGGG9EEFG<FGGC<FFGGGGGGGDDGFFDGDFGGGGG9E9?F8EFGGG?,=,DFGGEGGGGGGGE6EGG+==CC+?=FFDF8:=DFFFDAFCFC@85**:@B>=9=E5CC00=C2A@FFFFFDFF<A5(41(:2<))((349(((--49>?0(((,(3CD:6(4*((.))()((42:(.2<>22).9):)44)))(-((4435))(-(-((((,-(-(())).
@M00689:251:000000000-CJTJ5:1:1101:21801:7510 2:N:0:9
CGACGGCCATGCATCACCTGTACACCAACCACAAGGGAAACTACATCTCTGCAGCGATCTGGTGTATGTCAAGCCCAGGTAAGGTTCTTCGCGTTGCATCGAATTAATCCACATGCTCCGCCGCTTGTGCGGGCCCCCGTCAATTCCTTTGAGTTTTCGCCTTTCGGCCGTACTCCCCAGGCGGGGCGCTTAATGCGTTAGCTACGACCCAGCGGCCGTGGAAGACCCCTACACCTCGCGCCCACCGTTTACGGCCTGTACTCCCCGGTTTCCTACACCCGCCATCCCTTTCC
+
GGFEFFGGGGGGGGGEFGGGGGGGGGC<FGEFEC,C:F@AGGEGGGGGGGGGFGGEFGGGCEGFFFGGGGB@<FGGFEFGF9CFGFGGGG=FDGGBFCFGC8EGG,4EFGCG,E,@EGG>EG8CCEFG8E+=+@EEGGGGG>7CFFGGFGD;@=CEE,*@EFF5A=)>D2>4>=EEGF6/):(7(09(6>?:24641::((.-)52496;63(((,43>,((..,8:<D5>0(4C<((((4892:1(((,(-((3(41).54)5(((-,(,)))-)(4(((((((..()-)-)
@M00689:251:000000000-CJTJ5:1:1101:15243:7627 2:N:0:9
CGACAACCATGCAGCACCTGTACACCAACCACAAGGGACACTACATCTCTGCAGCAATCTGGTGTATGTCAAGCCCAGGTAAGGTTCTTCGCGTTGCATCGAATTAATCCACCTGCTCCGCCGCTTGTGCGGGCCCCCGTCCATTCCTTTTAGTTTTAGCCTTTCGGCCGTACTCCCCAGGCTGGGCGCTTAATTCGTTAGCTACGACCCCGAGGCCGTGGAAGCCCCCCACCCCCAGCGCCCACCGTTTACGGCATGGCCTCCCCGGGTATCTATCCCTTGCACCCCCGTCT
+
GGGGGGGGGGGGGEFFFGGGGGGGGGGEGGEGCGGGGAF,FFFFFGGGGGGGDCFE,EFGFEGCF<FFFGADEFGG<<DF,6CDFFGGGGDFEGG>F,DF849EGE,EDGEF,E@FGGG6AA@EGG?F@E=C6@EEGGCEG+1=FFGGFG+33EFFCF6CFF<9CA)8@)>:=C*<EA*39>):>)5(/5@948**-;=6,79)7(,:(7(.13(7:(446(.1(.(8D)04(2>(-,3(4B16?632:3:>(4911:((()(4(((((-4)))))),4))(42).((((-((
@M00689:251:000000000-CJTJ5:1:1101:21342:7665 2:N:0:9
CGACGGCCATGCAGCACCTGTACACCAACCACAAGGGAAACTACATCTCTGCAGCGATCTGGTGTATGTCAAGCCCAGGTAAGGTTCTTCGCGTTGCATCGAATTAATCCACATGCTCCACCGCTTGTGCGGGTCCCCGTCAATTCCTTTGAGTCTTAACCTTGCGGCCGTACTCCCCAGGCGGTCAACTTCACGCGTTAGCTTCGTTCCCCAGGAATTGCTTCCCCGACCACCCGTTGACATCGTTTAGGGCGTGGACTACCAGGGTATCTAATCCTGGCCTTCCCTTTCTTTT
+
GGFGGGGGGGGGGGGGGGGGGGGGGGGEGG:FF@EFFDFFGGCFEFGGGGGGGGGGGGGGFFGGGGGGGGDC@FGGFFFGGAE?GFGGGGGGGGGGGCFG8@8EGDEFGGGGGG,EFGGFGGCEGGFF?FE=>EGGGGDEG>EFGFGGFGD3=DEFGFCFFFF75:5@B5>AFBFFGD474>>=@>(*8CEFCE1=9BF61>E?E08@(:7(6;((2::)459B:<:6)/)48?*(-4(()*.)(,4::42(2(-(4(877072400442.)).).42)(.(,))(())))).-4
@M00689:251:000000000-CJTJ5:1:1101:27711:7678 2:N:0:9
CGACGGCCATGCAGCACCTGTACACCAACCACAAGGGAAACTACATCTCTGCAGCGATCTGGTGTATGTCAAGCCCAGGTAAGGTTCTTCGCGTTGCATCGAATTGAACCACATGCTCCACCGCTTGTGCGGGCCCCCGTCAATTCCTTTGAGTTTTAGCCTTGCGGCCGTACTCCCCAGGCGGGGTGCTTAACGCGTTAGCTACGACGCCTCCGGGGTCAATACCAGAAACATCTAGAACCCCTCGTGTACGGCTTGGACTACCAGGGGATGTAATCCTGGCACCTCTTTTC
+
GGGGGGGGGGGGGGGGGGGGGGGGGGGGGGGGGGGGGGGGGGGGGGGGGGGGGGGGGGGGGGGGGGGGGGGGGGGGGGGGGGGGEFFGGGGGGGGGGGGGGGGGGGGGGDGGGGGGGGGGGGGGGGGGGGDGGGGGGGGGGGGGGFGGFFGGGAFAFAFFFFFF@A5=>AFFDFF@GFGGFD9@FB@>:4>A<23>B>B8?4)<<BF;>>121(3990(-(8625.349*9224642:4).71(-,(-(48<:9>((-:4)).(().((,-:((644)).).8:)((4))))-
@M00689:251:000000000-CJTJ5:1:1101:15009:7726 2:N:0:9
CGACGGCCATGCAGCACCTGTACACCAACCACAAGGGAAACTACATCTCTGCAGCTATCTGGTTTATGTCAAGCCCAGTTAAGGTTCTTCGCGTTGCATCGTATTAATCCACATGCTCCGCCGCTTGTGCGGGCCCCCGTCCCTTCCTTTGAGCTTTAGTCTTTCGGACGTACTCCCCGTGCGGGGCTCTTAAGGTCTTACACACGACACCGTGGCCGTGGAAGCCACCTCCACCGCGCCCCCACCGGTAACAGCACGGCCGACATGAACATCCCAACACGTCATTCTCGTGCTT
+
GGCCCECBFGGGG9F,CCC<GGDF9F,F,,:CECCCF,C,EECFFAFFGG,F,,A,:F8F<FG9A<EEFGE9,,:A,64:,<C,59EEFG7=EGG+F9C4C,,@,,,9?,=E?@,@==++6@+@+6+@DF+=>CCC86+@D+1=?9@+=E+,+5,,?;84+;;*38))1)/--:1)1-*3852(0.(./(795)).))1)/)))4(,2,(((((((((-((()(.((4**).(.*-(((-(04(((((,((,)...(-(0,--13())))-))((.(,((4.(-()))--(((46
@M00689:251:000000000-CJTJ5:1:1101:15025:7734 2:N:0:9
CGACGGCCATGCAGCACCTGTACACCAACCACAAGGGACACTACATCTCTGCAGCGATCTGGTGTATGTCAAGCCCAGGTAAGGTTCTTCGCGTTGCATCGACTTACTCCCCATGCTCCGCCGCTTGTGCGGGCCCCCGTCAATTCCTTTTAGTTTTCTCCTTTCGGCCGTACTCCCCAGGCGGGGCGCTTCATGCTTTCGCTTCGACCCAGAGGCCGTGCAAGACCCCTACCCCTAGCCCCCCCCGTTTAAGGACAGTCACACCCGGCGTTCCATACCCTCTCTGCCCGTTC
+
GGGGGGGGGGGGGGGFGGGGGGGGGG,EGE:F@,,CCE,,CEFGEFGGGG@FDFE7@FGGE9FEF,F@FG9,5CFF8<,B?<C8FFFFEF,CEGG=F,@DB>+BEF,EFA,@,EEFFEF+@EEGGG+@2E@+=CEEGE+AD++5DFGGAC*3@DEFF,+3@FF=CD>552>A@BCEGFF*:>(6(310;B6(.44:)46)(-((4,(((4((.((41((-(,)-(.187/82(451(.(((.((-7(,(2()),)((())---(((-3((-(-,-))(4()(((.-))(((,.
@M00689:251:000000000-CJTJ5:1:1101:23251:7739 2:N:0:9
CGACAGCCATGCAACACCTGTACACCAACCACAAGGGACACTACATCTCTGCAGCAATCTGGTGTATGTCAAGCCCAGGTAAGGTTCTTCGCGTTGCATCGAATTAATCCACATGCTCCGCCGCTTGTGCGGGCCCCCGTCAATTCCTTTGAGTTTTAGCCTTTCGGCCGTACTCCCCAGGCGGGGCGCTTAATGCGTTCGCTACGACACAGAGGCCGTGGAGGCCCCCTAAACCTATAGCCCCCCGTTTACGGCGTGGACCACCAGGGTGTTATATCCTGGCCATCCTTTAC
+
FGFFGEGGGGGGGGFGGGGGGGDFGGDEF:FFF,CFBCFGGGGGGFGFFEE<EFEF@EEDFAFFFFGGFGAFCFFEGGGGGGGF5EFFGDFDGECCGGGF>FE=DGGG9;?8BEDC,@DG6CGE88EF,@EEGGGG>8C8?+1CD9@FF7DAEFGG?C67:AC8A895@B=DD=*.C@4;*::@@6(2963:)6)6023(-(32(,(1(,((.((4?12((((,(-31C)),)5F2()).)9.((402:B044?2(,-6((((,,,.(1(-4())).66)),((,((4)))))
@M00689:251:000000000-CJTJ5:1:1101:6990:7783 2:N:0:9
CGACGACCATGCAGCACCTGTATACCGACCTTGCGGGGGGACTGTTTCCAGCCATTTCCGGTATATGTCAAGCCTTGGTAAGGTTCTTCGCGTTGCATCGAATTAATCCGCATGCTCCGCCGCTTGTGCGGGCCCCCGTCAATTCCTTTGCGTTTTAGCCTTTCGGCCGTACTCCCCCGTCGGGGACCTTAATGCGTTAGCTGCGACACAGAATCCGTGGAATTGCCCCTACATACAGTTCCACACTTTTACGGCCTTGACTACCTGGTTAACTACCTCGTGCCTTCCTTTCCC
+
GGEECBCFEGEFGFEFGGGGGGGDGGD;FGGGCFCFGCEG>FGGGGGFGDFFGCGGGGGCCGEGGGDGGGF,FGFGD>FC9ACFFFGGGCCCEFFFFGGGC,BFGCGCGGGGG7FFFG5E=EGGGEF@E*8*CEGG=5C55*<:F@FGFF**/;?EF::6F?2410;:9>0<?FFBE(9*0(,(,((-489<B<A9::(4<)):,3699((572<?(((((,5?2)5:CC:3()*),.64<F2)(((.<6).((((4)42)-.4()).(.))))-)().(((((.-,().))).
@M00689:251:000000000-CJTJ5:1:1101:8401:7788 2:N:0:9
CGACAGCCATGCAGCACCTGTACACCAACCACAAGGGAAACTACATCTCTGCAGCGATCTGGTGTATGTCAAGCCCAGGTAAGGTTCTTCGCGTTGCGTCGAATTCAACCACATGCTCCACCGCTTGTGCGGGCCCCCGTCAATTCCTTTGAGTTTTAGCCTTTCGGCCGTACTTCCCCGGCGGGGTTCTTAATTCTTTAGCTACGGCCCCGCGGGCGTCAAAGCCCGCGACACCTAGCACCCCTCGTTTCCGGCGTGGACTACCAGGGTTTCTAATCCTGGCCTCTCTTTTC
+
GGGGGGGGGGGGGGGGFGGGGGGGGGFGGG7F@,C<F8,6FFFGFGGGGGGG9FF@FGGGFCGEFAFEFG<,CFFG<ECG,,CEFFGGGG?FCFE=FCEE64+EG,@,CF7D=FEFGGG8FGEGGGFGAE+==EGEGGCED6+DFCGGFG+3DFGGGD+=FFF*:=5>A)559BCCFF**)/030(4(42:)-.).)6<4)6.)5,(-(4;02(4((,4;26A401:0>)<92>G1524AAF((-(-4:?)6-(((4(((5).41))(((((-)--.56)-(2().((,))..
@M00689:251:000000000-CJTJ5:1:1101:5520:7858 2:N:0:9
CGACGGCCATGCAACACCTGTACACCAACCACAAGGGAAACTACATCTCTGCAGCGATCTGGTGTATGTCAAGCCCAGGTAAGGTTCTTCGCGTTGCATCGAATTAATCCACATGCTCCGCCGCTTGTGCGGGCCCCCGTCAATTCCTTTGAGTTTTAGCCTTGCGGCCGTACTCCCCAGGCGGGGCGCTTAATGCGTTAGCTACGACACAGAGGCCGTGGAAGCCCCCAACACCTCACGCCCACCGTTTACGGCCTGGCCTCCCAGGGATACTAACACTGGAACCTCTTGCT
+
GGGGGGGGGGGGGGGGGGGGGGGGGCDGGGGGGFGF@FGGGGGGGGGGGGGGGGGGDDGGGGGGGGGGGGGGGGGGGGGGGGGGGGGGGGGGGGGGGGGFEFGGGGGGGDDFFGFGGGGGGGGGGGFGDFGGCEGGGGCEDD@E@8FGFCCFGCFGGGGFFFFE5A>A=AFDFDF@E@C4>>@9>FF6;>F694<DFB?F:BAAFB?BFF??(((,(--1;48<(:8:D))3((/4.((((.(,83;<<3,480(-8310:)((((,((((())-.().).(42(2(4))-4)
@M00689:251:000000000-CJTJ5:1:1101:5531:7872 2:N:0:9
CGACGGCCATGCAACACCTGTACACCAACCACAAGGGAAACTACATCTCTGCAGCGATCTGGTGTATGTCAAGCCCAGGTAAGGTTCTTCGCGTTGCATCGAATTAATCCACATGCTCCGCCGCTTGTGCGGGCCCCCGTCAATTCCTTTGAGTTTTAGCCTTGCGGCCGTACTCCCCAGGCGGGGCGCTTAATGCGTTAGCTACGACCACGAGGCCGGGGAGGCCCCCTACACTCGACGCCCACCTTTGACGCCCTGTCCTACCAGGGTATCTATTCCTCGCCCACCGTTCT
+
GGGGFFEEEGGGFGGGGGGGGGGGGFGGGGGGGGGFGGGGGGGGGGGGGGGGGFGGGGGGGGGGGGGGGGFFFGGGGGGGGGGGGGGGGGGGGGGGGGDGGFGDG9EFGGFGGGDGFFC>EGGGGGGGCFGG6EGGG++4;D>FFFGGFG?=+@:;9D9C5A0):=8>92:)62>EGFF5?>B9910((,4(6)).-81189>)3603(,(4(,(4:((-2((,(-:,9)0,(:*.-(((()((4,(,.)-6(((-(4).).)5.).8(.()-).))-.))-((((-((.(.(
@M00689:251:000000000-CJTJ5:1:1101:18898:7877 2:N:0:9
CGACAGCCATGCACCACCTGTACACCCACCACAAGGGAAACTACATCTCTGCATCGATCTGTTGTATGTCTAGCCCATTTATGGTTCTTCTCGTTGCATCGAATTAATCCACATGCTCCGCCGCTTGTGCGGCCCCCCGTCAATTCCTTTGAGCTTTCGCCTTCCGGCCTTACTCCCCAGGCGGGGCTCTTAACGCGTTCGCTACCTCCCGGAACCCGTCGTTAGGGTTCCACCCCTCGCGCCTCACGTTTCCGGCGTCTATTACCCACTTTTCTTCTCCCTGACTCACCACAC
+
C++@+CA<,C,CF,E@FBF8FFFGFG+,8:CC@,,6@,6;CFEFGCAF<F,B<6@@@FFF@6C5F<69EA,9,5:E,,,9B,6BF9CFDG9F>=C8,,,@68,EFDCFFG9@EF@@;@D==E++44+929>++@B8C+=C86==EF923++76,,@93=BEB9*)0)))):@=EFCFF>5087@BB;0;EA4.)/61(.(-(-3;()).40-(-30(4,(((((,(,3*9:264*((-,(()4-((.(.1()6,41(-(,().)6>(.((6-5))))).).,).,65),3)((-
@M00689:251:000000000-CJTJ5:1:1101:15358:7898 2:N:0:9
CGACGGCCATGCATCACCTGTACACCAACCACAAGGGAAACTACATCTCTGCAGCGATCTGGTGTATGTCAAGCCCAGGTAAGGTTCTTCGCGTTGCATCGAATTAATCCACATGCTCCGCCGCTTGTGCGGGCCCCCGTCAATTCCTTTGCGTTTTAGCCTTGCGGCCGTACTCCCCAGGCGGGGCGCTTAATGCGTTAGCTACGACACAGAGGCCGTGGACGACCCCTACACCTCGCGCCCCCCGTTTACGGCATGGACCACCAGGGTACCTAATCCCGGAATCCCCGTTCC
+
GCBFGGEGGGGGGGGFGGGGGGGGFGFEGGGGDFGGGGGFGGGGGFGGGGGG9FGGGGGGCFGCGAFGGG9FCGGGGFGGFEGFFFGGGGFGEGGCFFGGCF,=EC;FDG9FBF@GFGGCGGDGEGFG=E+3+@GEGG>EDG+CFFGGFGG7CEGGGDCFFFF5@AAAF999@BEFGFFG;=;@9299>FF(2)6>6??269<4<((4,9:8321:<39203(,3339DC),(.>(12229B>;9>B(.(3A0(3(-,(5:((2::?00(5)))))).))(-(-(.))((-((.
@M00689:251:000000000-CJTJ5:1:1101:20152:7904 2:N:0:9
CGACGACCATGCAGCACCTGTACACCAACCACAAGGGAAACTACATCTCTGCAGCGATCTGGTGTATGTCAAGCCCAGGTAAGGTTCTTCGCGTTGCATCGAATTAATCCACATGCTCCGCCGCTTGTGCGGGCCCCCGTCACTTCCTTTGAGTTTTAGCCTTGCGGCCGTACTCCCCAGGCGGGGCGCTTAATGCGTTAGCTAAGACCCAGAGGCCGTGGACGACCCCGACACCTAGCGCCCACTGTTTAAGGCATGGACTACACGGGTATCTAATCCTGGCCTATATGTCA
+
GGGEGEGGGGGGGGGGGGGGGGGGGGGGGGGGGGCFCEFGGGFGGCCFFGGGGGGGGGGGGGGGGGGGGGGCFGGGGGFGFGGGGGGGGGGGGGGGGFGGGGGGC,FAFGGG8EFFFG8EG>CGEGFGFFEEEGGGDEDGDG+=CFFGFGCFGFGFFGGFFFE5C@A=B=9=DBEFA@FD42231>;>6><B4<F2>13:<>5))).4((.32:???9BF;F2;06>(7)57347:(,290>;(((,6)-))-..(5BB?0,5:04,((((.6))6:2<)48((,())))--)
@M00689:251:000000000-CJTJ5:1:1101:15222:7942 2:N:0:9
CGACGGCCATGCAGCACCTGTCACTCTGTCCCCGAAGGGAATGCCCTCTCTCTAGGGGTGTCAGAGGATGTCAAGACCCGGTAAGGTTCTTCGCGTTGCTTCGAATTACACCCCATGCTCCACCGCTTGTGCGGGCCCCCGTCACTTCTTTTGAGTTTCAGCCTTGCGGCCGTACTCCCCAGGCGGAGTGCTTAATGCGTTAACTGCAGCACCAAGGTGCGGACACCCCTTGCCACCCAGCACTCATCGTTTACGGCCTGGCCTACCCTGGTATCCAATCCTGACCTCTTATT
+
GGCFGGGCFGGFFDFFFGGGFGGGCFGAFFGGGF:6@C,66CCFGGG,FGFGG9FFGD@CFGE@,,:FEEFGA<5,BCFFC@F7<,9FGGGGFGFGE7ECFG788EDD,,CE4B7>,@FGFD?F=EGG+@,,==88@EDG+=E>*<CFFGCD,4*ECCFF+=::>)7))/25>2@=G;CG)6(6:(1(4(.<73)649(-4((.<5<)(40:<:((4).)(((,(.-7CC5152*51(((.)(,5(.),-,:16101-:(-(.4,2.()463::<)4)),()-).34:)).))
@M00689:251:000000000-CJTJ5:1:1101:5409:7945 2:N:0:9
CGACGGCCATGCACCACCTGTACACCAACCACAAGGGAAACTACATCTCTGCAGCGATCTGGTGTATGTCAAGCCCAGGTAAGGTTCTTCGCGTTGCATCGAATTAATCCACATGCTCCGCCGCTTGTGCGGGCCCCCGTCAATTCCTTTGAGTTTTAGCCTTGCGGCCGTACTCCCCAGGCGGGGCGCTTAATGCGTTAGCTACGACCCAGAGGCCGTGGAAGACCCCTACACCTAACGCCCCCCGTTTACGGCTTGGACTACCAGGGTATTCAACCCTGGACCTCCTTGCC
+
FFCEEFEGGGGFGGGGGGGDGGGGGGGGGGGGGGGGGGGGGGGGGGGGGGGGGGGGGGGGGGGGGGGGFGGGGGGGGGGGGGGGGGGGGGGGGGGGGFGGGGGGGGGGGGFGFGFGGGGGGGGGGGGGEEGEECEEGGGC9CEFFFDFFG8AFEFGGGGFFFF@:BA27A@4228(,29D>D>>F>>>;6<06)-:;?:?BF9>>(42(-2(,(40623,1(<1(13(9951,2DB()(,45((-62(4.()-(3((-(4)).,23)(((()))).)((48(,((,.(())(.
@M00689:251:000000000-CJTJ5:1:1101:10842:7958 2:N:0:9
CGACAACCATGCAGCACCTGTGCGACGGTTCTCTTTCGAGCACCCCCACCTTTCAGCAGGGTTCCGTCCATGTCAAGGGTAGGTAAGGTTTTTCGCGTTGCATCGAATTAATCCACATCATCCACCGCTTGTGCGGGTCCCCGTCAATTCCTTTGAGTTTCAACCTTTCGGCCGTACTCCCCAGGCGGTGTGCTTCTCGCGTTCGCTACGACACTGAGTGACTAGGCAACCCCACATCCAGCACACATCGTTTCCGGCCTGGACCACTCGGGTATCTAATCCCGGCATATCTGTT
+
GGGGGFGGGGGGGDEEEGGGGGGGGGD:FFEGGGGGG:<CFFGFGGGEGGGGGGGGG<B7CFFFGCFGGGGGFGCFFGDEF7DE9;FDFGGGGGGGDGEDEG9;7?,EF;,EFFEFGGGGGGGGGGGGGG?F8FC>CEGGGG6?D*0CCFCGGGG,=EGFF6>=CEE*8))==2>=EBGGFF259B(53(:@FFC).;?603;(6:<?9((4(4.)5).-4<4284()*1<?(4DB)384)9(,(41)3:((())-((((-((((4((,(,((().-<)).))-(((,)).)-6)
@M00689:251:000000000-CJTJ5:1:1101:10860:7969 2:N:0:9
CGACAACCATGCAGCACCTGTGCGACGGTTCTCTTTCGAGCACCCCCACCTTTCAGCAGGGTTCCGTCCATGTCAAGGGTAGGTAAGGTTTTTCGCGTTGCATCGAATTAATCCACATCATCCACCGCTTGTTCGGGTCCCCGTCAATTCCTTTGAGTTTCAACCTTGCGGCCGTACTCCCCAGGCGGTGTGCTTATCGCGTTAGCTACGACACTGAGTGACTAGGTCCCCCAACATCCAGCACCCAACGTTTACGGCGTGGACCACCAGGGTAACACACCCTGGCCTCCCTTGT
+
GGGGGEGGGGGGGGFGGGGFGGGGGGGDGGGGGGGFGCFFGGGFGGGGGGGGGGGGG9EFEGGGGFGGGGGFFGBFFFGGGDGG9A<EFFGGGGGGGGGGGGGGGCDFGFEFGGGGGGGGGGGGGGGEGGGG,ECCEGGGGGCGG>DGFGGGGGGDFGGFFFE@FBFEE58AA45AEFGGF47@FF@>@@;1?C??CF6699672CC?@((6>9:)5))))).60(-)*1;1>?5((37?27((.((-42<0.(.240046>(5(--:?(6(((())(.((,-11308<16(.()
@M00689:251:000000000-CJTJ5:1:1101:8739:8075 2:N:0:9
CGACGGCCATGCACCACCTGTACACCAACCACAAGGGAAACTACATCTCTGCAGCGATCTGGTGTATGTCAAGCCCAGGTAAGGTTCTTCTCGTTGCATCGAATTAATCCCCATGCTCCGCCGCTTGTGCGGGCCCCCGTCAATTCCTTTTAGTTTTAGCCTTTCGGCCGTACTCCCCAGGCGGGGCGCTTAATTCTTTAGCTACCACCCAGAGGCCGTTGAACCCCCCCACCCCTTGCGCCCCCCCTTTTCGGCAGTGACTCACCGGTTTTCTAATCCCGGCCTCCCTTTCC
+
GGGGGGGGGGGGGGGGGGGGGGGG<FCEF@6D<FEFFF66FFCF,@FFGGFG9,E:@FGG<9C8F<FFGEA<<EFG8<=F9<FCGFFGFA,EBFG8@F=E,,9@D,;<EF,D,>E8EF8+@E8EGG6D,94++@E>=ECEG>?F@+<;=F+737DFF,3=AF58A58=A5:575;4CDCC4255>(:(72<1)6))).6))64)5(.),40((,,2:0,(,(5)(,(49))((,/((((((7((-4-(4.))(-46((52<))),.-(((((.)))).-,((,3(((-(-,))
@M00689:251:000000000-CJTJ5:1:1101:10087:8110 2:N:0:9
CGACAGCCATGCAGCACCTGTACACCAACCACAAGGGAAACTACATCTCTGCAGCGATCTGGTGTATGTCAAGCCCAGGTAAGGTTCTTCGCGTTGCATCGAATTAATCCACATGCTCCGCCGCTTGTGCGGGCCCCCGTCAATTCCTTTGAGTTTTAGCCTTGCGGCCTTACTCCCCAGGCGGGGCGCTTAATGCGTTAGCTCCGACACCGTGGCCGTGGAAGACCCCTACACCTAGCGCCCCACGTTTCCGGCATGGACCACCCGGGATTCTAATCCTGGACTCC
+
GGGGGGGGGGGGGGGGGGGFGGGGGGFGGGGGGGFGDGCFGGEFGDGGGGGGEFFCFGGGGCGGGCGGGG9FEFGGCEFGCCFGGGGGGGGGGGG+F9EE>=9EFDFGGG9E8E,EAFGCGECGGG=EDFCECGCEGGGGGGGG@FGGFG+,@DFFGFFFFFE5CABAB)>@CEEEGF47@B)6919061?:)4).48??(6<)366>09(((.70324;42?F(4,41/53(7C<02099D12(966?::)((((-400:((-((-3((,(.))-.5<)-(.()((
@M00689:251:000000000-CJTJ5:1:1101:10074:8125 2:N:0:9
CGACAGCCATGCATCACCTGTACACCAACCACAAGGGAACCTACATCTCTGCAGCGCTCTGGTGTATGTCAAGCCCAGGTAAGGTTCTTCGCGTTGCATCGAATTCATCCCCATGCTCCGCCGCTTGTGCGGGCCCCCGTCAATTCCTTTTAGTTTTCGCCTTTCGGCCTTACTCCCCCGGCCGGGCGCTTACTGCGTTAGCTCCGACACTGAGGCCGTTGCAGACCCCCCCACCTCCCGCCCCCCCTTTACCGCCTTGCCCACCAGGGTACCTAACCCTTGCCCCCCTTTCG
+
GGGG:+CFFGFFG9CFFGGGEGGGGG,,BFCGF<@F@E6,CC,C@EGGGG,C@,B7+BFD9,E,E<F@FF@,5CFF<C,E5,@@FFGGGG=FEGG:F9DG@,4EF,4EEF,D?F@FFGG6EG6CEG6D,@>+=@GGGG8EGD6DFFGGFG73:CFGG,3<?DA5>5):>5:*::C=FA4?)/(052;(3>;,)9)72;@0,97)30(4(7)54)448(7(-(..6,3<5))3((93,.42->9>>2(-44):.8((((.(())4:(((-(5)))))(.(((,(.)((,((.)(
@M00689:251:000000000-CJTJ5:1:1101:20007:8231 2:N:0:9
CGACGGCCATGCATCACCTGTACACCAACCACAAGGGAAACTACATCTCTGCAGCGATCTGGTGTATGTCAAGCCCAGGTAAGGTTCTTCGCGTTGCATCGAATTAATCCACATGCTCCGCCGCTTGTGCGGGCCCCCGTCAATTCCTTTGAGTTTTAGCCTTGCGGCCGTACTCCCCAGGCGGGGCGCTTCATGCGTTAGCTACGACCCAGAGGCCGTTGAAGACCCCTACCCCTAGCGCCCACCGTTTACGGCCTGGCCTACCCGGGTATCTCATCCTGGCCTCTCCGTCT
+
GGGGGGGGGGGGGGGFGGGGGFGGGGGFGGEGCFCFDGFGGGFGFGGGGGFGFCFGDGGG<FFGG9FGGGEFDFGGFFGGDEDCGFGGGGGGGGGCGAFGDEBFGA=FGGFGGG9DFGGGGGCEGGGG,ECCEEGGGGGGGD>FFFGGFGG7@FGGDFDCFFF5=@5:AAFDAF=>GFDDA9999>909>F(6A9<6381(<A4<((7(4280::?F9>(4()-)4:?GC3:(4<41(4(4<B??6(3641:03((,40(,,3?B(11(-())))-).))-((,).(.,(-((
@M00689:251:000000000-CJTJ5:1:1101:9463:8247 2:N:0:9
CGACGGCCATGCAGCACCTGTACACCAACCCCAAGGGACACTACATCTCTGCAGCAATCTGGTGTATGTCCAGCCCAGGTCAGGTTCTTCGCGTTGCATCGAATTCATCCACCTGCTCCGCCGCTTGTTCGTGCCCCCGTCACTTCCTTTGAGTTTTAGCCTTTCGGCCTTACTCCCCCGTCGCGGCGCTTCATGCGTTCGCTACTACCCGGATCCCAAGGAAGGAACCCCCCACTCATTACCCACCGTTTCCGGCCTGTACTCCCAGGGTACCTACACCTCGACCCTCCTCTC
+
FGFEGEEFEGCEEDEGFGGGGFGGGG,CFE,B,@EF><C<FGFG<EFFGG9F<CF8,FGG,AF,E,C<CE,,5BFF<E,B,,:,FFGGGG:C=FE+@,=A+@,@D,4?FGGGCG8EGGG+CE=EBG6E,@++6@FGGG+CG++?DBDGFG+,+7EFG;+=FF6*>8):=0@*:EF8F@74*:>)(52(3@D0).)96<14(((19)-6(4-(4--4(5((1:0((.,4/97(21>((.)))=B()3423:8)643((48.66))5(1),,.()-).((.((.((((-(((.(.(
@M00689:251:000000000-CJTJ5:1:1101:26855:8257 2:N:0:9
CGACGGCCATGCATCACCTGTACACCAACCACAAGGGAAACTACATCTCTGCAGCGATCTGGTGTATGTCAAGCCCAGGTAAGGTTCTTCGCGTTGCATCGAATTAATCCACATGCTCCGCCGCTTGTGCGGGCCCCCATCAATTCCTTTGAGTTTTAGCCTTGCGGCCGTACTCCCCAGGCGGGGCGCTTAATGCGTTAGCTACGACACAGAGGCCGTGGAAGACCCCGCCCCCTAGCGCCCACCGTTTCCGGCATGGCCTACCAGGGTATCTCAACCTGTCCACT
+
GGFGFFGGGGGGGGGEFGGGGGGGGGGGGGGGGGGGGGGGGGGGGGGGGGGGGGGGGGGGGGGGGGGGGGFDGGGGFGGGGFGGGGGGGGFGGCFCEFGGDGGGGGGGGGGGGGGGGGGGGGGGGGDG?F>EEGGGGGGGG6@DFFGGFGGAFGGGGFCACFE9CBB==AFDFBF2FD;C;B(60:>FF;?:<))69:B<2)648?4,(((.43:??660(-)((4::3))-(-C1(.404>>:::(4(,))(42(-(2(.)2(8).((((.).6:)(,,(.))).)
@M00689:251:000000000-CJTJ5:1:1101:18579:8269 2:N:0:9
CGACGGCCATGCAGCACCTGTACACCAGCCACAAGGGAAACTACATCTCTGCAGCGATCTGGTGTATGTCAAGCCCAGGTAAGGTTCTTCGCGTTGCATCGAATTAATCCACATGCTCCGCCGCTTGTGCGGGCCCCCGTCAATTCCTTTGAGTTTTAGCCTTGCGGCCGTACTCCCCAGGCGGGGCGCTTAATTCGTTAGCTACGACCCAGAGGCCGTTGAATACCCCTACACCTAGCGCCCACCGTTTCCGGCATGGGCTCCCAGGGGTATCAATACTTGCCTCCCTGTCCAT
+
GGGGGGGGGGGGFGGGGGGGGGGGGG<EGGGGDGDFGGGGGGGGGGGGGGGGFFGGGGGGGGGGGGGGGGGFBFGGGGGGGGGGGGGGGGGGGGG@FFGGGF@E@EGGFGFGGGGG;EDEGGEGGG?F,@+@8EGEGGGGGDEGGFG?FGC,4EGGFFC8AFFF@A=>@FF4AFFBGFCD>:51(09B>02669)6:28:2<<)4::>(3(,2:06?63(4:44)67:D3)421C?5)239@6<:0(4-(2)((-(-44((((-3030:(-()--))).)).6()).30),),))
@M00689:251:000000000-CJTJ5:1:1101:24297:8297 2:N:0:9
CGACGGCCATGCAGCACCTGTACACCAACCACAAGGGAAACTACATCTCTGCAGCGATCTGGTGTATGTCAAGCCCAGGTAAGGTTCTTCGCGTTGCATCGAATTAATCCACATGCTCCGCCGCTTGTGCGGGCCCCCGTCAATTCCTTTGAGTTTTAGCCTTGCGGCCGTACTCCCCAGGCGGGGCGCTTAATGCGTTAGCTACGACACAGAGGCCGTGGAAGACCCCTACACCTAGCGCCCACCGTTTACGGCATGGACTACCAGGGTATCTAATCCTGGCATCT
+
GGGGGGGGGGGGGGGGGGGGGGGGGGGGGGGGGGGGGGGGGGGGGGGGGGGGGGGGGGGGGGGGGGGGGGGGGGGGGGGGGGGGGGGGGGGGGGGGGGGGGGFGGGGGGGGGGGGGGGGGGGGGGGGGCFGE>6EGGGDGGGGGF7CGFGCAFCGGGGFFFFF@@AAFAFFFFFFFGDGGFDFBFFFB>FFFBAABF<?BFFBA?B1;29?BB::?BB>9>0>B0:?<DFFF?:58()39959(2,4?BF69:6640:B>))4:2))40:0,)).64>548>67A?)
@M00689:251:000000000-CJTJ5:1:1101:12480:8319 2:N:0:9
CGACGACCATGCATCACCTGTACACCAACCACAAGGGACACTACATCTCTGCAGCAATCTGGTGTATGTCAAGCCCAGGTAAGGTTCTTCGCGTTGCATCGAATTAATCCACCTGCTCCGCCGCTTGTTCGGGCCCCCGTCAATTCCTTTGAGTTTTATCCTTTCGGCCTTACTCCCCAGGCGGTGCGCTTACCGCGTTAGCTCCCCCCCTCATTCCCTAGGGCCACCCACATCCAACGCCCCTCGTTTCCAGCGTGTCATCCCCGGGTATCTACTCCTGTCATCCCCTTCTCTT
+
GGEFGGGGGGGGG,EFFGGGGFFCFG,6CF,C,C,6C,C,CF<F8FGAGGDC6,B<,CFG<,C@FAGCCF9@5CFGE<,:B9F8BAFGGG?CCFG:C,@D,=,@F,,CEF<E,@@F,@?=CG@EE?=D,@@8+@ECEGCED86DFFGGFF9,+@CFG;+?BC;*:):8>)>*:CE@GA7;*:5:>(8(/>@2;:(62:B(/7C).((.301(.).)6)6).4(4332</7B07,7)),(-(8((4,-41,4))((-(,.44).(((-,3(.-)))..82)))))).,(,(()))-
@M00689:251:000000000-CJTJ5:1:1101:17859:8336 2:N:0:9
CGACAGCCATGCAGCACCTGTACACCAACCACAAGGGAAACTACATCTCTGCAGCGATCTGGTGTATGTCAAGCCCAGGTAAGGTTCTTCGCGTTGCATCGAATTAATCCACATGCTCCGCCGCTTGTTCGGGCCCCCGTCAATTCCTTTGAGTTTTAGCCTTGCGGCCGTACTCCCCAGGCGGGGCGCTTACTTCGTTAGCTACGACCCCGAGGCTTTTGCAGACCCCTACCCCTAGCGCCCCCCGTTTACGGCATGGCACACCAGGGTATCTAATCCTTGCAACTCTGTTC
+
GGGGGGGGGGGGGGGGGGGGGGGGGGGGGGGGG@DFEGEGGGGGGGGGGGGGGGGGGGGGGFGGGFGGGGFEGGGGGCFFFEFEGGGGGGGGDGGFGGGGCFFGGCFGFGGGCF9FGGGCGECEEGGG,D>=EEGDGGGGGGCFGFGGFGG,=EGGG9?FFFF@EA>@A=BADFFFGFGG*<4>((7(6>?B2<)6178:8<A27(4((((((-49((,).)655:F?G752(473(,.2179(,1,-((-64(4(23:(,,.,:8?F<:()-))6).4-)4())),.)).))
@M00689:251:000000000-CJTJ5:1:1101:14131:8344 2:N:0:9
CGACGACCATGCAACACCTGTACACCAACCCCAAGGGACACTACATCTCTGCAGCGATCTGGTGTATGTCAAGCCCAGGTCAGGTTCTTCTCGTTGCATCGCCTTAATCCCCATGCTCCTCCGCTTGTGCGGGCCCCCGTCACTTCCTTTGCGTTTTAGCCTTTCGGCCGTACTCCCCCTGCGGGGCGCTTCCTTCGTTCGCTCCTGCCCAGCGGCCGTGGCCGTCCCCCCCCCCCCACCCCCCCCCTTTACCGCCTGGGCCTCCCGGGTTCTCTATCCCGTGCCTCCCTGTCC
+
GGGGGFGGGGGGGCEFEGGGG9EFFFD8FC,C,,66C66CFGDFCDFCFG9F9CF@7@@F,,E,A,CBFE,,,:DF,:9B56E,EEGGGG,E@DF,@,;E,,+8B,,@EF,D:@>EGGF,@?8EEE=D8EC6>ECEEE+@>++=DFGGFG7,5@8CG;+=CF**A=)8>)5)<9C6F>D:422(511.47<())).4::((-((-()(,4:4(4(0;67((-((,(4(9))((-C(((((-<6;>B(41:))--40(((((((.(--,3,-().)))-()311:(-..(,.)))
@M00689:251:000000000-CJTJ5:1:1101:10108:8411 2:N:0:9
CGACGGCCATGCATCACCTGTACACCAACCACAAGGGAAACTACATCTCTGCAGCGATCTGGTGTATGTCACGCCCATGTCAGTTTCTTCTCGTTGCATCGAATTAACCCACTTCCTCCTCCGCTTTTCCGGGCCCCCTTCCATTCCTTTGAGTTTTTGCCTTTCCTCCTTTCCCCCCAGCCGGGGCGCTTAACGCGTTCGCTATCCCCCCACGGCCGTTCCAGCCCCCGCCCCCTCACCACCACCGTTTTAGGCATGGACCCCCACGCTCACTAAACCCGGCCTTC
+
G++@6C76+C6EF,E<FC@<FGFGDF,;CC,CC<,<F,,,6CCFC9<F@F,E,6@7@F@B,:A,:6CFC99544,886,:,,65:A5EF;4A,AF4C=;4@88,@,;,9A+C,9,9,@F89@+8CE+E,9+@1@>8CE+DD0,?E9F?@D7,+@EFG++0;DD5:***5)0*:*059=<7*1)8:):9=@F()),6239(((42((()(-((((,(--4111)-,4<:3)),(,9(((40)5((,4(.3(()()())(().(((,-(((-(()))()4((((((,))
@M00689:251:000000000-CJTJ5:1:1101:20006:8422 2:N:0:9
CGACGGCCATGCATCACCTGTACACCAACCACAAGGGAAACTACATCTCTGCAGCGATCTGGTGTATGTCAAGCCCAGGTAAGGTTCTTCGCGTTGCATCGAATTAATCCACATGCTCCGCCGCTTGTTCGGGCCCCCGTCAATTCCTTTGAGTTTTAGCCTTGCGGCCGTACTCCCCAGGCGGGGCGCTTCATGCGTTCGCTACGACCCAGAGCCCGTGGAAGACCCCTACACCTAGCGCCACACGTTTACCGCATTGACTACCCGGGTTATCAATCCTGGCCACCCTGTTCC
+
GGGGGGGGGGGGGGGFGGGGGGGGGGGGGGGGGG8F>FCFGGFGGFFGGGGGAFGGEGGGFFFGG9FGFGCFGFGGGGGGGEDGGFGGGGCFGGGGGCGGE@@FFFAFGGGGAF9FGFGCEG6>EGEG,;+@>E>BEGGGGDCF==DFFF73@AFGGGFFFFF=C9A=BAF=@DFFGFC<A=>>90619;B199<9>:6((,809:02(4201((,-6><(,).3:7699)23:C2,<?01>(8(41:::06)890((4)4)..2(-((((()))).),))(((.2(41())-6
@M00689:251:000000000-CJTJ5:1:1101:10898:8458 2:N:0:9
CGACGGCCATGCATCACCTGTACACCAACCCCAAGGGAAACTACATCTCTGCAGCGATCTGGTGTATGTCAAGCCCAGGTAAGGTTCTTCGCGTTGCATCGAATTAATCCACATGCTCCGCCGCTTGTGCGGGCCCCCGTCCATTCCTTTGAGTTTTAGCCTTGCGGCCGTACTCCCCAGCCGGGGCCCTTACTTCGTTCGCTCCGTCCCAGAGGCCGTGGAAGCCCCCTACCCCTCGCGCCCCCCGTTTTCGGCATGGGCCCCCGGGGTATCTCTCCCTGGCCTCCCTTCACTT
+
GGFEGGGGGGGGGGFFFGGGGGGGGGFGGG:F,,CCFCCEFGGGDFFGGGCG<FF@7CFF<9E8FDEF@F@<,CFFFF7AF<F@EFGGG9FC7>F:FFAF88,>D=;FCF,E,ECEADDCEG>GGE?D,4@++@CBCGDCD79=9CFGFD7,+@FGGG*=@FF=C5)4:):)8>4>G@*9)55(229(,6;34C)93=34((4(-((((-2)(,(43092(-)((3:29).2(8F(,,4(4>1(49(,4,()(--3(4(((,(,3(,3(((,5-)),(.,)(.(.(.1()()))-
@M00689:251:000000000-CJTJ5:1:1101:6065:8542 2:N:0:9
CGACGGCCATGCAACACCTGTACACCAACCACAAGGGAAACTACATCTCTGCAGCGATCTGGTGTATGGCAAGCCCAGGTAAGGTTCTTCGCGTTGCATCGAATTAATCAACATGCTCCGCAGCTTGGGCGGGCCCCCGTCAATTCCTTTGAGTCTTAGCCTTGCGGCCGTCCTGCCCAGGCGGGGGGTTTACGCGGTTAGATACGACACAGAGGCAGTGGACGGACACCACCCCACGCGCCCACGGTTGCAGGATGGGGCAGCACGGGGCACCAAACGTGGGCATTCCGGTC
+
EGGEGGGGGGGG9FFGGGGGGC9<FFCG;@FDFF,CBFFGGFADGAFFFFFGGGGGGAFFFGGGCFEF,B@FFDG7BAFGGFG@FA<AA;B7CFCGGC8DEF8,+CFDF,CCGG8,,,=>E@4=,,6+@8CE>6CEGDDC9@4C@6+CCFGFG,2;@B7>*+*.)55((/(((()/0(;7)/369(((,((.)((-,,4:()-.)(--(-3((((-(,(.(4,(-(((**0-((1(((--30(((((,4(4)).()((((((((.(34(((,((.,11((,-((,())-.(,(
@M00689:251:000000000-CJTJ5:1:1101:20767:8547 2:N:0:9
CGACAACCATGCATCACCTGTACACCAACCACAAGGGAAACTACATCTCTGCAGCGATCTGGTGTATGTCAAGCCCAGGTAAGGTTCTTCGCGTTGCATCGAATTAATCCACATGCTCCGCCGCTTGTGCGGGCCCCCGTCAATTCCTTTGAGTTTTAGCCTTGCGGCCTTACTCCCCAGGCGGGGCGCTTAATGCGTTAGCTCCGACACAGAGGCCTTGGACGACCCCTACACCTAGCGCCCCCCGTTTACGGCATGGCCTACCCGGATCTCTAATCCAGCCCTCACTTGCT
+
GEGGGGGGGGGGGFGCFGGGGGGGGG@FGGGGGCEFGFCDFFCGGGGGGGGGFFFFGGGGFFFFGCGCFGDEDGFGGCCF,<@,EAFGGGGGGGGCGGEGE88EG9;FFGGGFGGGGFDCEC+8EECGDF>E6EECEGGGGD=CFFGGFG?:8@EGGDCFFFE5CB=>=):*@EF9?>;74<A=;(6,29?().)62<3:0<4:3?99-22.(51::,375:)1(-3439)4(4C:(4:6(7,(3((,.4,4(,449:(,55:<<<;9(,()-).-).4))((,(.((4))))
@M00689:251:000000000-CJTJ5:1:1101:6054:8555 2:N:0:9
CGACGGCCATGCAACACCTGTACACCAACCACAAGGGAAACTACATCTCTGCAGCGATCTGGTGTATGTCAAGCCCAGGTAAGGTTCTTCGCGTTGCATCGAATTAATCCACATGCTCCGCCGCTTGTGCGGGCCCCCGTCAATTCCTTTGAGTCTTAGCCTTGAGGCCGTACTCCCCAGGCGGGGCGCTTCATGCGTTAGCTACGACCCAGAGGCCGTGGAAGACCCCTACACCTAGCGCCCCCCTTTTACGGCCTGGCCCACCGGGGATCCTAATCCTGGCCCTTCCTTCC
+
GGGGGGGGGGGGGGGGGGGGGGGGGGGGGGGGGGGGGGGGGGGGGGGGGGGGGGGGGGGGGGCCGGGGGGGGFGGGGGGGGGGGGGGGGGGGGGGGGGGGGGGGGFFABFGGGGFGEGGEGD>EGDGGGGGGDDGGGGDGDGGGGFGCFGFFGGGGGGGF5A58*085>A>=A=C6>ACGF=2:162496<(64:A;13:(56)2(-4-4:::60:?>((-42<08749*)((4>:53((4<4-,1((.))3(42(-2((,(4(-((((,-(.)--.)5)),((((((()-.3
@M00689:251:000000000-CJTJ5:1:1101:5513:8557 2:N:0:9
CGACAGCCATGCAACACCTGTACACCAACCACAAGGGAAACTACATCTCTGCAGCGATCTGGTGTATGTCAAGCCTAGGTAAGGTTCTTCGCGTTGCATCGAATTAATCCACATGCTCCGCCGCTTGTGCGGGCCCCCGTCACTTCCTTTGCGTTTTAGCCTTGCGGCCGTACTCCCCAGGCGGGGCGCTTAATGCGTTAGATACGACACCGAGGCCGTGGAATACCCCCACACCTACCGCACACATTTTACGGCATGGACTACCAGGGTTATCATTACAGGTCGTACCGTCC
+
GGGGDGGGGGGGG<EECGGGGCEAEF?<FFEGCFFFGGDFGGGECAAEEGGGFGGGGG?DFF@FECGGGGGGGDFFFG@CFGGGGGCGGGGGDGFCGGGGGCFG8;FE5,=>E=9,4@=8@+4@C=@F8D8C6CCEE>D=?D+=BDFFF?F,@@8863CF5A98)0)1)0:7246)46C*059>BFFF>6(,..))-(((3).)-3((,4(--((--439>02))).4*))-,2DB0((-()--2()-).).420(2(().)(.().((((-))))-).))..)(-(-(,-((
@M00689:251:000000000-CJTJ5:1:1101:6070:8561 2:N:0:9
CGACGGCCATGCAACACCTGTACACCAACCACAAGGGAAACTACATCTCTGCAGCGATCTGGTGTATGTCAAGCCCAGGTAAGGTTCTTCGCGTTGCATCGAATTAATACACATTCTCCGCCGCTTGTTCGGGCCCCCGTCAATTCCTTTTAGTCTTAGCCTTGCGGCCGTACTCCCCAGGCGGTGCCCTTCATGCCTTCGCCACGCAACACGGCCCTGGTGATCACCTTCACCCTACCGCGCACCCGTTCCGTCATGGACTCACTAGGTTTCTTTACCGTGCCATTCATTCAC
+
F::CFECFFF<EF,EFGGGFFGGF<FF?FC@FCFF8:CCFFCDF8CFFFEFFG8FFGGGGFG5,F9FAA<<@CFGGGG,BFG,EE=AE5E:?@FE7C9A;+8E8E9DA,CEFFF9@C=+@CE>EGE6@AD++@=8C+@660=C==DGFFG+@F7:D9CBA5@E5)=855)-:>B4>FDF*)(--(4,(/63(75)))).),(((,,(((4(-(((-(((((()-)61,**)),)1,,(.44),(-((((.(,-).-,)).))3).)))().65)))-).(,.(-)))))).)))
@M00689:251:000000000-CJTJ5:1:1101:23548:8580 2:N:0:9
CGACGACCATGCACCACCTGTACACCAACCACAAGGGAAACTACATCTCTGCAGCGATCTGGTGTATGTCAAGCCCAGGTAAGGTTCTTCGCGTTGCATCGAATTAAACCACATGCTCCACCGCTTGTGCGGGCCCCCGTCAATTCCTTTGAGTTTCCACCTTGCGGCCGTACTCCCCAGGCGGAATGCTTAATTCGTTAGCTGCGCCACTGAACAGCAAGCTGCCCAACGGCCAGCATTCATCGTTTCCGGCTTGGACTCACAGGGTCTCAAATCCTTGCATCTCTGTCCTTTT
+
GEFFFGGGGGGGGGGGGGGGGGGGGGGGGGGGGGGGGGGGGGGGGGGGGGFGFGGGGGGGGGGFGFGGGGGGGGGGGGGGGFGGGGGGGGFGGGGDGAFGGGDGGFFFGGGGEGGGGFGCFGGDEGGGFGGGGGGGGGDGGD6DGFGGFGCECGFFG,CFFFF5C=9AFFF=AFE@G=*/?B>@6BDFF<?3><)1(6:=;EC);991(24)3.:).2(,.8??:<??*CDFB()(((.6<9:<213:)-(03(((-0871).)-2(((4)))))45)64:)-))6-)64)))62
@M00689:251:000000000-CJTJ5:1:1101:24604:8582 2:N:0:9
CGACGACCATGCACCACCTGTACACCAACCACAAGGGAAACTACATCTCTGCAGCGATCTGGTGTATGTCAAGCCCAGGTAAGGTTCTTCGCGTTGCATCGAATTAATCCACATGCTCCGCCGCTTGTGCGGGCCCCCGTCAATTCCTTTGAGTTTTAGCCTTGCGGCCGTACTCCCCAGGCGGGGCGCTTAATGCGTTAGCTACGACACAGAGGCCGTGGAAGACACCTACACCTAGCGCCCACCGTTTCCGGTATGGACTACCCGGGTATCTCACTCTTGGCCTCCTTCTCC
+
GGFGGDGGGGGGGGEFFGGGGGGGGGGGGGGGGGGGGGGGGGGGGGGGGGGGGGGGGGGGGGGGGFGGGGGGGGFGGGGGGFGGGGGGGGGGGGGGGGGGDGFGGGDDFGGFGGFGGGFGGGGGGGGG?FGGGGEGGGGGGGGGGFGGFGGFDGGGDAFFFFECFBFFFAFDA>=EGFCD:BF@(4(499?F24<<1???:A4>7(4>00(,,4:B<;>(,(8:18(4C5??7?C<(.((->2(,11(3,)-1(((,((),,(5,8((,-,4))))-)))).)())..4)))).
@M00689:251:000000000-CJTJ5:1:1101:9007:8628 2:N:0:9
CGACGGCCATGCAGCACCTGTACACCAACCACAAGGGAAACTACATCTCTGCAGCGATCTGGTGTATGTCAAGCCCAGGTAAGGTTCTTCGCGTTGCATCGAATTAATCCACATGCTCCGCCGCTTGTGCGGGCCCCCGTCAATTCCTTTGAGTTTTAGCCTTGCGGCCGTACTCCCCAGGCGGGGCGCTTAATGCGTTAGCTACGCCCCAGAGGCCTTGTAAGACCCCTACCACTAGCGCCCCCCGTTTACGGCATGGACTACCAGGTTTGCTAAACCGGGCACAC
+
GGGGGGGGGGGGGFFGGGGGGGGGGGEFGGGGFDFGGEA@FGGGGGGGGGGGEGGEGGGGFDGGGCGGGG9<EFGGDF?F?<FEEFGGGGGG@FGCE=FGC88EGG9EFG9F8EEGGGG>EGGGGGCF,E>EGGGGGG>EGD+==FGGFG+@8DDCG,;BFFF5@B>AA2>9@DEFGFD54>9>0(4199B()6422:?:?AB242((,411:6:??)48)-6).82<D3;?7)9(521(3B((4((-1.(6:(,(4((8:2(41,)4)))-))).).((((,-(((
@M00689:251:000000000-CJTJ5:1:1101:13586:8671 2:N:0:9
CGACGGCCATGCATCACCTGTACACCAACCACAAGGGAAACTACATCTCTGCAGCGATCTGGTGTATGTCAAGCCCAGGTAAGGTTCTTCGCGTTGCATCGAATTAATCCACATGCTCCGCCGCTTGTGCGGGCCCCCGTCAATTCCTTTGAGTTTTAGCCTTGCGGCCGTACTCCCCAGGCGGGGCGCTTAATGCGTTCGCTCCGACACAGAGGCCGTGGAAGCCCCCTACACCTAGCGCCCACCGTTTACGGCATGGCCTCCCCGTGTATCTAACCCTGGCACCTCTGTCC
+
GGGGGGGGGGGGGGGFFGGGGGGGGGC@FG7F<6CFGC@@FFFG@FGFGGFGCFGC6EFGA<FCFCFFGG<@CFGGB=DFEADDGFGGGGBFGGG:F=EG+@4EF;,AFGAF?FFGGGG6CEEGGGDF@E68+@EEGGDGGD6CFFGGFG7CEGGGGACFFFF)=8>=B5A9>BCEGF89689066>(9>F644)66?:,,9?(7:>B0;2,3(3:BF1(-(..((4?GD)34<F73.8(4B6(4:9??F1>0(((((((,4(8(26-(((-6-6))482(-1()-(()).6)
@M00689:251:000000000-CJTJ5:1:1101:19655:8787 2:N:0:9
CGACGGCCATGCATCACCTGTACACCAACCACAAGGGAAACTACATCTCTGCAGCGATCTGGTGTATGTCAAGCCCAGGTAAGGTTCTTCGCGTTGCATCGAATTAATCCACATGCTCCGCCGCTTGTGCGGGCCCCCGTCAATTCCTTTGAGTTTTAGCCTTGCGGCCGTACTCTCCAGGCGGGGCGCTTAATGCGTTAGCTACGACCCAGAGGCCGTGGACGACCCCTACACCTAGCGCCCACCGTTTACGGCCTGGACAACCAGGGTATCTACCCCGTGCCTACTTGTCC
+
GGGEFGGGGGGGGGFGGGGGGGGGGGFEFGCF<F8E@F<AGGGGDEGGGGGCA@FGGDGGGGGGGGGGGGGAEFFFEEDFGGGGGFGGGGGCEGGDGFFGEF,@F=AGGGFGDEBFGGF8EC6CEG?F,@6E68ECGGGGGC+;<BGGFGC,+E<DGA*=>FE@E=>-:)7-55>*<5+96B=919>>66,4)6>A(8418<44<1?F(((,((4::>F618(442325*06335(()(,(72(44(,42(.41,((((2,.((414((3()))-))((((((())()))-))
@M00689:251:000000000-CJTJ5:1:1101:26309:8799 2:N:0:9
CGACGGCCATGCACCACCTGTATACAAGCCACAAGGGAAACTACATCTCTGCAGCGATCCTGTATATGTCAAGCCCAGGTAAGGTTCTTCGCGTTGCATCGAATTAATCCACATGCTCCGCCGCTTGTGCGGGCCCCCGTCAATTCCTTTGAGTTTTAGCCTTGCGGCCGTACTCCCCAGGCGGGGCGCTTAATGCGTTAGCTACGACACAGAGGCCGTGGAAGACCCCTACACCTAGCCCCCAACGTTTACGGCCTGGACCTCCCGGGTAACCACTACTGGCACTTCTTGCCC
+
GGGGGGGGGGGGFGGGGGGGGGGGGGGGGGGGGGGGGGGGGGGGGGGGGGGGGGGGGFGGGGGFGGGGGGGGGGGGGGGGGGGGGGGGGGGGGGGGGGGGGGFGGGGGGGGGGGGGGGGGGGGGDGGFFGGGGGEGGGGGG7EFFFGGFGGGFEGGGGGFFFF:BFFBFFF>ADEFG@C4ABB@@BF9BBB?AAAFF?::<BA<B(14(431>?(34;BFB?B:?(3?G7)821F7>)((.>9((--3:?B2(,4(-3:(3((.1((-29(())),((.-,)(,,(,.)-)),)
@M00689:251:000000000-CJTJ5:1:1101:12555:8853 2:N:0:9
CGACGGCCATGCAGCACCTGTACACCAACCACAAGGGAAACTACATCTCTGCAGCGATCTGGTGTATGTCAAGCCCAGGTAAGGTTCTTCGCGTTGCATCGAATTAATCCACATGCTCCGCCGCTTGTGCGGGCCCCCGTCCATTCCTTTTAGTTTTAGCCTTGCGGCCGTACTCCCCAGGCGGGGCTCTTAATGCGTTATCTACGACACAGAGGCCGTGGCAGCCCCCTACCCCTCGCGCCCCCCGTTTCCGGCCTGGACCCCCAGGGTTCCTCATTCGTGCATCC
+
GGGGGGGGGGGGGGGGGGGGGGGGGG?FGG7F@,CFGF@EFGGGFFGGGGFGFFGDCFGGFCFDFEGGGG<,AFFF=EDF<<ABGFGGGG7FCFECFEFG>=8EF9FFGG9E,E@FAFG6EGGGEGEG,E>6CEGGGGDGG+@FGFGGFG+3,EEGGA?FFFF5=@):B>BADFEFGF68)956>09(4:D<)6)6(-8?(--5A(3909?44(2<B6>6(4::(403C9),.8<1((34;E61(4(472):4016?1((.(,-9(-(((((,.))))--,,3,-6(
@M00689:251:000000000-CJTJ5:1:1101:20098:8860 2:N:0:9
CGACGGCCATGCAGCACCTGTACACCAACCACAAGGGAAACTACATCTCTGCAGCGATCTGGTGTATGTCAAGCCCAGGTAAGGTTCTTCGCGTTGCATCGAATTAATCCACATGCTCCGCCGCTTGTGCGGGCCCCCGTCAATTCCTTTGAGTTTTAGCCTTGCGGCCGTACTCCCCAGGCGGGGCGCTTAATGCGTTAGCTACGACCCAGTGGCCGTTGGAGACCCCTACACCTAGCCCCCACCGTTTCCGGCCTCGACTCCCCGGGTACCTAACCCCGGCCTCTCTGTCC
+
GGEGGGGGGGGGFGFFGGGGGGGGGGG8FGGGFDFGCGGGGGFGGGGGGGGGGGGGGGGGGFGGGGGGGG<FDFGGGFGGGGGGGFGGGGFGGGEFGCFGEFGGGFGGGGGGFGCGGGGGGGGGEGFG,E=E>EEGGGGGG>CGFFGGFG7E6EGGGCFFFFF5CAA497>)9BC=F>;DFB@@90>;9(8,:A99((-,-6))4((1(((,(.8<<0402().482:D>33(4C1028(4:>9;0(.42)616;0((--78(.3821(,1)6)),(.3(((-4(,384)6))
@M00689:251:000000000-CJTJ5:1:1101:23246:8869 2:N:0:9
GACGACCATGCAGCACCTGTACACCAACCACAAGGGAAACTACATCTCTGCAGCGATCTGGTGTATGTCAAGCCCAGGTAAGGTTCTTCGCGTTGCATCGAATTAATCCACATGCTCCGCCGCTTGTGCGGGCCCCCGTCAATTCCTTTGAGTTTTAGCCTTGCGGCCGTACTCCCCAGGCGGGGCGCTTAATGCGTTAGCTACGACACAGAGGCCGTGGAAGACCCCTACACCTAGCGCCCACCGTTTACGGCATGGACTACCAGGGTATCTAACCCTGGCATCCATTTCCCTT
+
GEGGGGGGGGGGGGGGGGGGGGGGGGGGGGGGGGGGGGGGGGGGGGGGGGGGGGGGGGGGGGGGGGGGGGGGGGGGGGGGGGGGGGGGGGGGGGGGGGGGGGGGGGGGGGGGGGGGFGDGGGGGGGGGGGGGGGGGGGGGGGGGFFFGFGGGFFGDGGGFFFFFFF=@AFFABCBFGFGGFFFFFF>B6::444<F?FFFFBFFFFFFFF?FFFB<BFFF0<BF?::255@?F:G?<B>9>3(80(4:>(<B<9(-100:)((.))4<B0)6-64).408?0(),()))).),4)
@M00689:251:000000000-CJTJ5:1:1101:13720:8876 2:N:0:9
CGACGGCCATGCAGCACCTGTACACCAACCACAAGGGACACTACATCTCTGCAGCAATCTGGTGTATGTCAAGCCCAGGTAAGGTTCTTCGCGTTGCATCGAATTAATCCACCTGCTCCGCCGCTTGTTCGGGCCCCCGTCAATTCCTTTGCGTTTTAGCCTTTCGGCCGTACTCCCCATGCGGGGCGCTTAATGCGTTAGCTACGACACCAAGGCCGTGGACAACCCCTCCCCCTCACCCCCCCCTTTTACGGCCTGGACTCCCCGGGTTCCCCATCCGTGGCTCCCCTTCC
+
GGGGGFGGGGGGGGGGGGGGGGGGGGDCGF:FDCEFGEF<FFGGFEGGGGFG@DFF<FGGCEFFGCGFFG95BFFGCFCFAFFFGGGGGGGGGGGCG@FG8E8EFC9EFG,@,@EGFGGCEGCEGG6F,E8C6EGGGGDEG++CDFGGFG:,3@EGGA7BFFF6A):=A=F2@BFBGA**;39@@6>(21:(.<5A;BB:6A<)3:(4(41(.:08?(,(,(()(.3:D75-(-5(((.(.84(43(3:>4A<(3(,(3(4)((.89,(-((()(,(.(,(,(((),((((((
@M00689:251:000000000-CJTJ5:1:1101:28291:8889 2:N:0:9
CGACAGCCATGCACCACCTGTACATCAACCACAAGGGAAACTACATCTCTGCAGCGATCTGGTGTATGTCAAGCCCAGGTAAGGTTCTTCGCGTTGCATCGAATTAATCCACATGCTCCGCCGCTTGTGCGGGCCCCCGTCAATTCCTTTGAGTTTTAGCCTTGCGGCCGTACTCCCCAGGCGGGGCGCTTAATGCGTTAGCTACGACACCGAGGCCGTGGAAGACCCCTACCCCTAGCGCCCACCGTTTACGGCATGGGCTACCCGGGGTTCATATCCTTGCCTCCCTTTCT
+
GGFGGGGGGGAFGGGGGGGGGGGGGGGGGGGGGGGGGGGGGGGGGGGGGGGGGGGGGGGGGGGGGGGGGGGGGGGGGGGGGGGGGGGGGGGGGGGGGGGFCDGGGGGGGGGGGGGGGGGGGGGGGGFGGGEGGGGGGGGGGDGGGFGGFGGDFGGGGFFFFFF@@=BFAAF):>=EFAGDFF2@00;>F>::>AA2>:B0<><><?(,,3,,4999?FF>>07(8?BBC7><0(CB((4(2>,(4891:?24(,,(404(4(.184(30(((()))--<<))(())((())).
@M00689:251:000000000-CJTJ5:1:1101:7900:8896 2:N:0:9
CGACAGCCATGCAACACCTGTACACCAACCACAAGGGAAACTACATCTCTGCAGCGATCTGGTGTCTGTCAAGCCCAGGTAAGGTTCTTCGCGTTTCATCGAATTAATCCACATGCTCCGCCGCTTGTGCGGGCCCCCGTACATTCCTTTGAGGTTTAGCCTTTCGGCCGGACTCCACAGGCGGGGCGCTAAAGGCGTGCGCTAGTGCACAGAGGCGTGGGGAGCCCCCGACACCTAGCGCCAGCAGGTTAGGGCCTGGACCTCCCGGGTGTCCAATACGTGCATACCGGTGT
+
FC::FGDCFFGGG<FDFGGAFEEFDGFGG7CEGEFDF8CE8EECF,@FFGGGFEC@F@B,EFFFG,EFG9EDCF@,:CDEE<B<:E,,9,?CC+4+,C,=8EE,,;E,AA?E88==,@88+6=+4@D?884CECCB++0+++6++1?=CC2=+,4,53+=;A@6:A>A===425>;64**3//2(6(404((-2),4<(-(((((.))6<<0(841(,((((-,(,--9).(4(*(.)5,(0,(,,((.)),(.,(((-(((()(((4(((().).))),,(--)62.((,((
@M00689:251:000000000-CJTJ5:1:1101:18689:9060 2:N:0:9
CGACGACCATGCAGCACCTGTACACCAACCACAAGGGAAACTACATCTCTGCAGCGATCTGGTGTATGTCAAGCCCAGGTAAGGTTCTTCGCGTTGCATCGAATTAATCCACCTGCTCCGCCGCTTGTGCGGGCCCCCGTCAATTCCTTTGAGTTTTAGCCTTGCGGCCGTACTCCCCCGGCGGGGCGCTTAATGCGTTAGCTACGGCACAGCGGCCGTGGAAGGCCCCCACCCCTCGCCCCCACCTTTTTCTGCCTGGGATCACCACGTATTCTCACCTTGCATCCCTCTCT
+
GGGGGCGGGGGGGFFFGGGFGD9CEFFFGGCFC8EEFGGGGGGGGFCFGGFG9CFC@8FGG9BFFCF<C@9,9AF<AC=BFF9DFFGGGG,?CFCF=FFGE89EDB,AFFEG,@,=DDF=EGEG=E+D,@4=@=EEEGD@G?9=CF?F?D+,5EFFF;0=FF*0):8:):>9>B=B?@)/)49;6>>BBFB2):):,344(-6))(49,-(.(4(42(2(-18((.3:D).(((9(,(((,8;;>?0)).)4)6:44<(((.((.4)((-()())))-..)),).-(,,((,)
@M00689:251:000000000-CJTJ5:1:1101:15366:9074 2:N:0:9
CGACAGCCATGCAGCACCTGTACACCAACCACAAGGGACACTACATCTCTGCAGCGATCTGGTGTATGTCCAGCCCAGGTACGGTTCTTCGCGTTGCATCGAATTAATCCACATGCTCCGCCGCTTGTGCTGGCCCCCGTCCCTTCCTTTTAGTTTTAGCCTTGCGGCCTTCCTCCCCAGGCGGGGCCCTTCATGCTTTCGCTACAGCCCATCGTCCCTAGACACCCCCTCCCCCTAGCGCCCCCCGTTTACGGCATGGTCTACCCGGGTTCTCCACACCGGACATCTTGTCT
+
GGGGGGGGGGGGGGGFGGGGGFGFGGF@FGEG@,CFF<,CFFFF,CE<FG<F<,FF:AFGC,FBF<F9EG,9<EDFAC<F5,,@FFGGGG7=@FF:F5@F,,,@E,,@EE,@EF9EAGG+@E+CBC===@,@=>GFGGD=C++?DFGDFG+,,7@FG9+1;D6):0)0>)318>ECC=**3<-5>(.(.3=(/7)9)99)((/(-)).(-((,-((4(.)4)))((,45)),(->0(.5(-51,(-(,(,44(,((-(..-)))-(--(,(())))((,(((-4(.,).))))
@M00689:251:000000000-CJTJ5:1:1101:28271:9076 2:N:0:9
CGACGACCATGCAGCACCTGTACACCAACCACAAGGGAAACTACATCTCTGCAGCGATCTGGTGTATGTCAAGCCCAGGTAAGGTTCTTCGCGTTGCATCGAATTAATCCACATGCTCCGCCGCTTGTGCGGGCCCCCGTCAATTCCTTTGAGTTTTAGCCTTGCGGCCGTACTCCCCAGGCGGGGCGCTTAATGCGTTAGCTACGACACAGAGGCCGTGGAAGACCCCTACACCTAGCGCCCACCGTTTACGGCATGGACTACCCGGGTATCCAATCCTGGAATCCTCTGCC
+
GEFGGGGGGGGGGGGGGGGGGGGGGGGGGGGGGGGGGGGGGGGGGGGGGGGGGGGGGGGGGGGGGGGFFGGGGGGGGGGGGGGGGGGGGGGGGGGGGGGGGGGGGFGGGGGGGGGGFGGGGGGGGGGGGGEEGGGGGGGGGDGGGFGGFGGGFFGFGGGFFFFF@@=A@BFFFFEFF9DCF>(31:6>FFBFFAF29?F<3A<>?019;FF<0804:6>6>BD73(.4*/)3(8C1:).(-74<B69?(5(:102(-4:???722(31760))))).3.6).((.),))))),
@M00689:251:000000000-CJTJ5:1:1101:27439:9113 2:N:0:9
CGACGACCATGCAACACCTGTACACCAACCACAAGGGAAACTACATCTCTGCAGCGATCTGGTGTATGTCAAGCCCAGGTAAGGTTCTTCGCGTTGCATCGAATTAATCCACATGCTCCGCCGCTTGTGCGGGCCCCCGTCAATTCCTTTGAGTTTTAGCCTTGCGGCCGTACTCACCAGGCGGGGCGCTTAATGCGTTAGCTACGACACAGTGGCCGTGGCAGACCCCCACACCTAGCGCCCACCGTTTACGGCATGGACTACCAGGGTATCTAATCCTGGCCTCC
+
FGEGGEGGGGGGGFGGGGGGGGGGGGGGGGGGGGGGGFFEGGGGGAAEDGGGFFFCGFGGGGGGG<9EEEFGGGGGEF@EGGGCFFGGFEFGCFEBFGGFEGGGDFC,,4EE,,@EDD6CEG8=C+1,,7B>6CE6EEC1@CEGCFGGF+<;CCCFC;C>?FB5C=AFFBADD26*==CD45>>919>FFF(.5A418?<19>)),299>:0.)(489,(4(.,3?6?<))41473:2:13>><:?>BB?F<2<B40:?:2)(5:):((.8)))-)).46)52(4(.
@M00689:251:000000000-CJTJ5:1:1101:18390:9169 2:N:0:9
CGACAGCCATGCAGCACCTGTATATCAACCATAAGGGAAACTACATCTCTGCAGCGACCCGGTGTATGTCAAGCCCAGGTAAGGTTCTTCGCGTTGCATCGAATTAATCCACATGTCTCGCCGTTTGTGCGGGTCCCCGTCAATTCTTCTGAGCTTTAGCTTTGCGGCCGTACTATCCAGGCGGTGTGCTTATTGCGTTAGCTATGACACAGAGGCCTTGGAAGACCTCTACCCTCAGCGTCCTTCGTTTATGCCACGGACTACCACGGTTTCTAATTCCGCGTTCT
+
GGGGDGGGGGGGGEFGGGGGGG,C,;,C,C,,C,6,,CFGGEFEC96E,@<FF<@:F6++8+C47E<6FEFG,9BFFC@EF<=8,C?<CE,,+@4+@,,ECCCEGD,C9,CE8E,,,,?96@E+4@=D8DBE6++@=D+6=DEGFF+?+22,,,=DF,BF+C*08>AFBB):))*/,0+**))8-((-9C?**/6@0((/3))/).)9;=3(/6081))/4)9((((.***)).*(((5((74())(,4,,))).))(((2((5??0((((()-.)64)..,(((-,
@M00689:251:000000000-CJTJ5:1:1101:22729:9188 2:N:0:9
CGACGACCATGCAACACCTGTCTTCCGGTTGTATTGCTACAAAGACTGTATCTCTACAGCTGTCCGGAGATGTCAAACCCAGGTAAGGTTCTTCGCGTTGCTTCGAATTAAACCACATGATCCACCGCTTGTGCGGGCCCCCGTCAATTCCTTTGAGTTTTAGTCTTGCGACCGTACTTCCCAGGCGGGGTACTTAGTGCGTTAGCTCCGGCTCACCAGGGGTCAAGACCCGCACAGCCAGGTACCCATCTTTTCTCCGAGGGACTACCCGGGTCACAAACTCGGCACACCTTTT
+
FFCECEEGGGGGG<EEGGGGG?FGGGGGGCCFF@@,CE9@F@FGGDGFGCDEAF9<EFE,6BFFGGGG@FGGGGGGGGDG7FFGGGGGEEGGGGGGGGGGGGGGGGGGGGGGGGGGGGF,EFGGGGGGGCFGGGGGGGDGGC=CDBD@FGFGCCFAF;EAFFD<>EEFFFAABAFFGDFFFDEFB>>B02,2@<AF<A443:??BD)-(3(((-2-(3((-,-((..4<DF9((1(((-(.)))-).,(().-)))).(((,4,(((51(,49-(,)).(().((((-(((().)
@M00689:251:000000000-CJTJ5:1:1101:24218:9211 2:N:0:9
CGACAGCCATGCAACACCTGTACACCAACCACAAGGGAAGCTACATCTCTGCAGCGATCTGGTGTATGTCAAGCCCAGGTAAGGTTCTTCGCGTTGCATCGAATTAATCCACATGCTCCGCCGCTTGTGCGGGCCCCCGTCAATTCCTTTGAGTTTTAGCCTTGCGGCCGTACTCCCCAGGCGGGGCGCTTAATGCGTTAGCTACGACACAGAGGCCGTGGAAGACCCCTACACCTAGCGCCCCCCGTTTACGGCATGGCCTCCCCGGGTATCCAATCCCGGCCTCC
+
GGCEDGGGFFGFGGGFGGGGGGGGGGGGGGGGGGGGGGGGGGGGGGGGGGGGGGGGGGGGGGGGDGGGGGGGGGGGGGGGGGGGGGGGGGFDGGGEGG8EEGGD8FGGGGGGGGCFFGGEGGGGGGGGFGGGGGGGGGGDDG8EGFDGFGF7FFGGCFGFFFF@8@AA9A@F>2A=GFG4?>B90,76BF0:4<A41::1046<??F>7>?B7,8<41>FB6?:038:3>::?:C0(4:99<((49>8<2<A0390(3,(5<(861(3022:<)-3-(()-(((,((
@M00689:251:000000000-CJTJ5:1:1101:21909:9214 2:N:0:9
CGACAACCATGCAGCACCTGTACACCAACCACAAGGGAAACTACATCTCTGCAGCGATCTGGTGTATGTCAAGCCCAGGTAAGGTTCTTCGCGTTGCATCGAATTAATCCACATGCTCCGCCGCTTGTGCGGGCCCCCGTCAATTCCTTTGAGTTTTAGCCTTGCGGCCGTACTCCCCAGGCGGGGCGCTTAATGCGTTAGCTACGCAACAGAGGCCGTGGAAGACCCCTACCCCTAGCCACCACCGTTTCCGGCATGGACCACCAGGGTCACTAATCCTAGCACACCTGTTC
+
GGGGGGGGGGGGGGGGGGGGGGGGGGGGGGGGGGGGGGGGGGGGGGGGGGGGGGGGGGGGGGGGGGGGGGGGGGGGGGGGGGGGGDGGGGGGGGGGGGGGGGGGGGGGGGGGGGGGGFG>GGGGGGGGEFEEGGGGGGGGGGGGGFGGFGGGGGGGGGGFFFF)):=AA):ADFF=FA47892@FFFFFB?:44)631166AF>31(((-418(26?>B0,(),2:?BC*5((2C?::,()7:12<;<?F29,(2(-,3))(-(-(42<:(()).()).))),-5((,.(.))
@M00689:251:000000000-CJTJ5:1:1101:13659:9228 2:N:0:9
CGACAGCCATGCAGCACCTGTACACCAACCACAAGGGAAACTACATCCCTGCAGCGATCTGGTGTATGTCAAGCCCAGGTAAGGTTCTTCGCGTTGCATCGAATTAATCCACATGCTCCGCCGCTTGTGCGGGCCCCCGTCAATTCCTTTGAGTTTTAGCCTTGCGGCCGTACTCCCCAGGCGGGGCGCTTAATGCGTTAGCTACGACACAGAGGCCGTGGAAGACCCCTACACCTAGCGCCCACCGTTTACGGCATGGGCTACCAGGGGTTCCACATCCTGCCTCTCCTTGCTT
+
GGGGGGGGGGGGGGGGGGGGGGGGGGGGGGGGGGGGGGGGGGGGGGGGGGGGGGGGGGGGGGGGGGGGGGGGGGGGGGGGGGGGGGGGGGGGGGGGGGFGGGGGGGGGGGGGGGGGGGGGGGGGGGGGGGGGGGGGGGGGGGEFGFGGFGGGGGGGGFCFFFFBFAFFFF@=D=EBGFGGFBF=969-723,-64-(,8:199A?0<2(324(5<?(((-1-5(47?BDF)4?FG?52249FF0:,(3(5-::29(-1:(.((87))(40,(,...())(,32(),(,(-)),))
@M00689:251:000000000-CJTJ5:1:1101:5111:9237 2:N:0:9
CGACGGCCATGCAGCACCTGTACACCAACCACAAGGGAAACTACATCTCTGCAGCGATCTGGTGTATGTCAAGCTCAGGTAAGGTTCTTCGCGTTGCATCGAATTAATCCACATGCCCCGCCGCTTGTGCGGGCCCCCGCCAATTCCTTTGAGTTTTAGCCTTGCGGCCGTACCCCCCAGTCGGGGCGCTTACTGCGTTAGCTACGCCTCAGAGACCGTTGAAGCACCCTCCACCACGCGCCGACCGTTTACGGCATGGACTACCCGGCTTCTCAATCCGTGATGCCTCTTCTTT
+
E@7FCGEFEEFFC@F8CFFGFF,CF,DF,@B@6EFA76;EF<EFFAE,C,CE@,,F@,DFF<FCBF9FF,@@FF,E=FFGGDGGFGGGC9,,=8++,A,@+,,9>FA,C=,@A8,8,4++6@=E84+4,@EGGD8>3=6+0+1+++5?99:,:;DA+,*1*<>3;A>A@(0(((0(4:):)729>69((232))69(,-(3<<93-(4((4.8),4:66((,)).(43C1)4(,<2-((((.((-,4((((61(3(4:07:7:2(.(-(-(())).))3(4((()),.),.))))
@M00689:251:000000000-CJTJ5:1:1101:22264:9304 2:N:0:9
CGACGACCATGCAACACCTGTACACCAACCACAAGGGACACTACATCTCTGCAGCAATCTGGTGTATGTCAAGCCCAGGTAAGGTTCTTCGCGTTGCATCGAATTAATCCACATGCTCCGCCGCTTGTGCGGGCCCCCGTCAATTCCTTTGAGTTTTAGCCTTGCGGCCGTACTCCCCAGGCGGGGCGCTTAATGCGTTAGCTACGACACAGAAACCCATAACAGGCCCCTACACCTAACCCCCACCGTTTACGGCATAGACACCCAGGGTTTTAAATCCTGGCACTCCCTTT
+
GGGGGGGGGGGGGGGGGGGGGGGGGGGGGGGGGGGGGGGGGGGGGGGGGGGGGGGGGGGGGGGGGGGGGGGGGGGGGGGGGCFGGGGGGGGGGGGGGGGGGGGGGGGGGGGGGGGGFGGGGGGGGGGGGGGGGGCGGEGEGGEGGFGGFGGCGGGGGFGFFFFCEFFF>BBFA=EFG>CGFFFF0>BBFFFF4:2:>:<?BF568?((491(22>?B(4.:24AAFB:DC>0(,>2,,,((031(,-(,(8:<<0(,())64)(-((4:0(((()).)64525(.)(.((.).
@M00689:251:000000000-CJTJ5:1:1101:8248:9367 2:N:0:9
CGACGACCATGCAGCACCTGTACACCAACCACAAGGGAAACTACATCTCTGCAGCGATCTGGTGTATGTCAAGCCCAGGTAAGGTTCTTCGCGTTGCATCGAATTAATCCACATGCTCCGCCGCTTGTGCGGGCCCCCGTCAATTCCTTTGAGTTTTAGCCTTGCGGCCGTACTCCCCAGGCGGGGCGCTTAATGCGTTAGCTACGACACAGAGGCCGTGGAAGACCCCTACACCTAGCGCCCACACTTTACGGCCTGGACTACCAGGGTCTCACATCCTGGACTTCTTTGCCTT
+
GGGGGGGGGGGGGGGGGGGGGGGGGGGGGDGGGGFGGGGGGGGGGGGGGGGGGGGGGGGGGGGGGGGGGGGGGGGGGGGGGFGGGGGGGGGGGGGGGGGGGGGFGGGGGGGGGGGGGGFGGGDCGGGGGFGGGGGGGGG>GDCDGFGGFG?,@AFCFFGF5AE5=A=BAAFDF4@>C@CCFB>9(:;>;9F65AFA0(38?A<AF??;69:?7?:?1>;06:<?(.3139)4,3FF0<7208>(82((.-)53(((,(33<)(((),((((())))),(33((.)).)))))).)
@M00689:251:000000000-CJTJ5:1:1101:24783:9369 2:N:0:9
CGACGACCATGCAGCACCTGTACACCAACCACAAGGGAAACTACATCTCTGCAGCGATCTGGTGTATGTCAAGCCCAGGTAAGGTTCTTCGCGTTGCATCGAATTAATCCACATGCTCCGCCGCTTGTGCGGGCCCCCGTCAATTCCTTTGAGTTTTAGCCTTGCGGCCGTACTCCCCAGGCGGGGCGCTTAATGCGTTAGCTACGACACCGAGGCCGTGGAAGACCCCTACACCTAGCGCCCACCGTTTACGGCATGGACCACCCGGGTATCTCATCTTGTCATCT
+
GGGGGGGGGGGGGGGGGGGGGGGGGGGGGGGGGGGGGGGGGGGGGGGGGGGGGGGGGGGGGGGGGGGGGGGGGGGGFGGGGGGGGGGGGGGGGGGGGGGGGGFFEGGGGGGGGGGGGGGGGGGGGGGGGGGGGGGGGGGGGDEGGFGGFGGGGGGGGGGFFFF@EBFFFFFFFFFFGFFG>B@BFFF;>FFBA<<6>?:6?FA>FB<>;>((((7;B6;9BF<131?BGF>?B?G?(.3(179<<60<:?0<819,4<())((3-1(4142:)4)).<)))).))))
@M00689:251:000000000-CJTJ5:1:1101:26877:9400 2:N:0:9
CGACGGCCATGCATCACCTGTACACCAACCACAAGGGAAACTACATCTCTGCAGCGATCTGGTGTATGTCAAGCCCAGGTAAGGTTCTTCGCGTTGCATCGAATTAATCCACATGCTCCGCCGCTTGTGCGGGCCCCCGTCAATTCCTTTGAGTTTTAGCCTTGCGGCCGTACTCCCCAGGCGGGGCGCTTACTGCGTTAGCTACGACACAGAGGCCGTGGAAGACCCCTACACCTAGCGCCCACCGTTTACGGCCTGGACTACCAGGGTATCTAATCCTGGCCTCTCTTTCC
+
GGGGGGGGGGGGGGGGGGGGGGGGGGGGGGGGGGGGGGGGGGGGGGGGGGGGGGGGGGGGGGGGGGGGGGGGGGGGGGGGGGGGGGGGGGGGGGGGGGGGGGDGGGGGGGGGGGGGFGCEGGCEGGGGGGGGGGEGGGGGGGGGGFGGFG?DGFGGGG5CFFC@EAFBAFB9)292E?GCFB@FFFFBB>??).6>2<B?<D<>DF<21913?7??6;B9>F)4(4:?G<383(9<:)(-9DB0:B>B??(-139(-23(.)(:2432:((5:-)))5.)),(.)((4)).))
@M00689:251:000000000-CJTJ5:1:1101:26894:9408 2:N:0:9
CGACGGCCATGCATCACCTGTCCACCAACCACAAGGGAAACTACATCTCTGCAGCGATCTGGTGTATGTCAAGCCCCGGTAAGGTTCTTCTCGTTGCATCGAATTAATCCACATGCTCCGCCGCTTGTGCGGGCCCCCGTCAATTCCTTTGAGTTTTCGCCTTTCGGCCGTACTCCCCAGGCGGGGCGCTTAATGCGTTAGCTCCGACACAATGGCCGTGGAAGACCCCTAACCCTTGCGCCCTCCGTTTACGGCCTGGACTCCCCGGGTTTCTCATCTCTGCCTCCCTTTCCTT
+
F@CE@7CFGGGGGFEEFGGGG86CCEEEGG:FEFAEE@F8EFCF<CFGGG9FAFG@CFGGFE@<FFDEGG9<,BD<,6+FC:,5EFGGGG;FEFGCE9=D64,EDFF,AF<@FCDFGGG@CG@EEG6FDGCCGEGGGG@7CDCCDFFGCG+33,EFE,**<>90:=)-55@222@(A=*1)/5(622>BB<?25:A;???2<)-,41(43?(.),,339;F<F(3818/*8(,2<7(.(((06(411242(.(40(((4.48(8(31(76((-6)4:9A>)))).)((..)))))
@M00689:251:000000000-CJTJ5:1:1101:9210:9469 2:N:0:9
CGACGGCCATGCACCACCTGTACACCAACCACAAGGGACACTACATCTCTGCAGCAATCTGGTGTATGTCAAGCCCAGGTAAGGTTCTTCGCGTTGCATCGAATTAATCCACATGCTCCGCCGCTTGTGCGGGCCCCCGTCAATTCCTTTGAGTTTTAGCCTTTCGGCCGTACTCCCCAGGCGGGGCGCTTAATGCTTTAGCTACGACACAGAACCCCATAACAGGCCCCTACACCCAACGCCCACCCTTTACAGCATGGGCCCCCAGGGTTCTCAATCCCTGCACCCCTTAC
+
GDFEFFFGGFGGFGGFGGGGGGGGGGG8FGGGGGGGGFGGGGFGFFGCFGGGGGGFGGGGGGGGGGGGFGG9EFGGGGGGGFGFFEFGFGFGGGGGGGGGGGFGG9EFEFGGFFEEAFGGGGGEBCGGGGGGEGGGGGD+6@GGFAGGFGGGDAGGGG7AFF**:=BFA2:@=4A:GA4:?=2::;9>>;F?AF<)))5<24).<?079>(.8?1(22610),3<((47>)4:09:(((-(89B((,((,)).62::<)4(3((-4(1(,3(()))-)6:))).4(((,-(,(
@M00689:251:000000000-CJTJ5:1:1101:27456:9498 2:N:0:9
CGACGGCCATGCAGCACCTGTACACCAACCACAAGGGAAACTACATCTCTGCAGCGATCTGGTGTATGTCAAGCCCAGGTAAGGTTCTTCGCGTTGCATCGAATTAATCCACATGCTCCGCCGCTTGTGCGGGCCCCCGTCAATTCCTTTGAGTTTTAGCCTTGCGGCCGTACTCCCCAGGCGGGGCGCTTAATGCGTTAGCTACGACACAGAGGCCGTGGCAGACCCCTACACCTAGCGCCCCCCGTTTACGGCATGGACTAACAGGGTAACTAACCCGTGCCACTCTGTTCT
+
GGFGGGGGGGGGGGGGGGGGGGGGGGGGGGGGGGGGGGGGGGGGGGGGGGGGGGGGGFGGGGGGGGGGGGGGGGGGGGGGGGGGEFFGGGGGGGGGGGGGGGGGGGGGGGGGGGGGGGGGGGDGEGGGGGGDDEGGGGGGGGEFFFGGFEGGGGFGFDCFFFFE@>BA@FFFFFFFFFGGFB>>@>FFFFFFFAABBBFBFB><FF6;6>B?FFFFB1991-82(3:09>FFFBGF?2719:6(434?B06<:?B((,272)().))417((,4:)(43(,4(())..)-))-)
@M00689:251:000000000-CJTJ5:1:1101:15213:9562 2:N:0:9
CGACGGCCATGCAACACCTGTACACCAACCACAAGGGAAACTACATCTCTGCAGCGATCTGGTGTATGTCAAGCCCAGGTAAGGTTCTTCGCGTTGCATCGAATTAATCCACATGCTCCGCCGCTTGTGCGGGCCCCCGTCAATTCCTTTGGGTTTTAGCCTTGCGGCCGTACTCCCCAGGCGGGGCGCTTAATGCGTTAGCTACGACGCAGAGGCCTTGGAAGACCCCTACCACTTGCGCCAACCGTTTACGGCATGGGCTATCAGGGATTCTAATCCTGGCACTACGTGTC
+
GGGGGEGGGGGGGGGGGGGGGGGGGGGGGGGGGGGGGGGGGGGGGGGGGGGGGGGGGGGGGGGGGGGGFGGGGGGGGGGFGGGGGGGGGGGGGGGEEGGGGGGGGGGGGGGGGG9F,EFGGGGGGGGGG8@C8EEGGGGEDDCFFFCFFG=,@CECGF>CFFF@9>>AA=>==BCFF=GG4=;F;(1996:062))4??BBBBFFF?6((179F:<()).324,(.2<79.(()7().),-<((-873<(-43(-((,4(.(().)673-11)).4-)).4:1(,(.,(,(((
@M00689:251:000000000-CJTJ5:1:1101:16372:9597 2:N:0:9
CGACGGCCATGCATCACCTGTACACCAACCACAAGGGAAACTACATCTCTGCAGCGATCTGGTGTATGTCAAGCCCAGGCAAGGTTCTTCGCGTTGCATCGAATTAATCCACATGCTCCGCCGCTTGTGCGGGCCCCCGTCAATTCCTTTGAGTTTTAGCCTTGCGGCCGTACTCCCCAGGCGGGGCGCTTAATGCGTTAGCTACGACACAGAGGCCGTGGAAGACCCCAACACCTAGCGCCCCCCGTTTACGGCATGGACCACCAGGGTATCTAATCCTTGCCTCCCGTTTC
+
GGGGGGGGGGGGGGGCDGGGGGGGGGGGGGGGGGGGGGGGGGGGGGGGGGGGGGGGGGGGGGGGGGGGGGGGGGGGGGGGGGGGGGGGGGGGGGGGGFGGGGGGGGGGGGGGGGGGGGGGGGGGGGGGGGGGGGEGGGGCGGGGFFGGFGDAFGGGGGGFFAC8@FFFFB=@@FFFGFGGFFFFFFFFFFFFFF249?FBBBBFF?B>44:?BF?:<9>F9??BFBB(9*)-4?DB7<:(3;;(9>BFF(4-3(696(33>((-8((,(30))-.)-)6.)6(())(-(((,.
@M00689:251:000000000-CJTJ5:1:1101:13533:9741 2:N:0:9
CGACGGCCATGCACCACCTGTACACCAACCACAAGGGAAACTACATCTCTGCAGCGATCTGGTGTATGTCAAGCCCAGGTAAGGTTCTTCGCGTTGCATCGAATTAATCCACATGCTCCGCCGCTTGTGCGGGCCCCCGTCAATTCCTTTGAGTTTTAGCCTTGCGGCCGTACTCCCCAGGCGGGGCGCTTAATGCGTTAGCTACGACACAGAGGCCGTGGAAGCCCCCTACACCTAGCGCCCACCGTTTTCGGCAGGGACTCACAGGGTTTCTCAACCTGGCCTCT
+
GGGGGGGGGGGGGGGGGGGGGGGGGGGGGGGGGGGGGGGGGGGGGFGGGGGGGGGGGGGGGGGGGGGGGGGGGGGGGGGGGGGGGGGGGGGGGGGGGGFGGGGGGGGGGGGGGGGGGG6CEGGGGGGGGGGGGGGGGGGGGDECFFGGFGFFFCFGGG>AFFF5@AA>FA2)5@CFGFGGFF=@@>>6>B?B9>><>BFFB45A<??B;0(4:B??FFFFF<3((.4193):(85(.,.(4>9(8:((,,(-49;0((442(()().4<1(,6))))41((,(()((
@M00689:251:000000000-CJTJ5:1:1101:13954:9781 2:N:0:9
CGACAGCCATGCAGCACCTGTACACCGACCACGAGGGGAAATACATCTCTAAAGCGATCTGGATTTGTTAAAGCCCGGTTAGGTTTCTTGGGTTTGATTCGATTTAATCGCAAGGCTCCGCGCCTGGTTCGGCTCCCCATCATTTCCTTGAAGTTTACGCTTGGCGGCCGTACTCCCCAGCGGGGGAGCTTAGGCGGTTAGTTCGACCACGACACCCGTGGAAGACCACTCCACATAGCTCCCACCGGTTCTGGTATGGCATACGAGGGTATCTAATGCGTGCCCTCCTTTAC
+
CCEEF+EFGGGGG,EEEFGGGG,<FF+CFF:F7:FEC7C,,:,9C@@,A<,,,,,+8,A,C,,,,,,69,C5,A=?+844B,:5?;9C?,9,48,6,,4,+9,9+C,55+4+8+94,9066++48++32,3@+@EE?++,+=,?+=CFF+2,,7E,+,03:9))0:)))0-)-7>(A(*:)(0/6(3(3:(6))((,4(((.))(((,4:069(--((,,-4)..((.1*)(510).40))6(3((-(,(-)--).65:,()..(,(,-4()))).6)-(-((((((-34::)
@M00689:251:000000000-CJTJ5:1:1101:13973:9790 2:N:0:9
CGACAGCCATGCAGCACCTGTACACCAACCACAAGGGAAACTACATCTCTGCAGCGATCTGGTGTATGTCAAGCCCAGGTAAGGTTCTTCGCGTTGCATCGAATTAATCCACATGCTCCGCCGCTTGTGCGGGTCCCCGTCAATTCCTTTGAGTTTTAGCCTTGCGGCCGTACTCCCCAGGCGGGGCGCTTAATGCGTTAGCTACGACACAGAGGCCGTGGAAGACCCCTACCCCTAGCGCCCACCGTTTACGGCATGGCCTACACGGGGTTCAAAGCCTGGCATCTCTGTCTC
+
GDCEFGGGGGGGGGGFFGGGGGGGGGGGGGGGGGGGGGFGGGGGGDFFGGGGGGGGGGGGGGGGGGGGCEGGGGCFFCFFGGGGFGGGGGGGGFGGGGGGGGGGGGGGGFGGGGGGGGFGGGGGEGGGGGGGGGG?FGDGGGGGGFGGFGFFGEFGGGGFFFEFEFB=AAAFAFEEGFGGF=F>>6@60;62))--318:?A<>?F09;;BF??2?01(30:?0(,.2D*.8(29:4(3(,52,::1(14()411-440(()(47:(,(((,()...(((.((.),)).))))-
@M00689:251:000000000-CJTJ5:1:1101:19233:9861 2:N:0:9
CGACGGCCATGCAGCACCTGTACACCAACCACAAGGGACACTACATCTCTGCAGCAATCTGGTGTATGTCAAGCCCAGGTAAGGTTCTTCGCGTTGCATCGAATTAATCCACATGCTCCGCCGCTTGTGCGGGCCCCCGTCAATTCCTTTGAGTTTTAGCCTTGCGGCCGTACTCCCCAGGCGGGGCGCTTAATGCGTTAGCTACGCAACAGAAACCCATAACAGGCCCCTACACCTCGCGCCCACCGTTTCCATCCCGGACTACCACGGTTTCTCAACCCTGAATCCCTTCAC
+
GGGGGGGGGGGGGGGGGGGGGGGFFGGGGGGGGGGGGGGGGGGGGEGGGGGGGGGGGFGGGGGGGGGGGGGGGGFFGFGGGGGGFGGGGGGGGGGGGGGGGGGGGGGGGGGGGGGDFAFEGGEGGGGFFFEGGG6EEGG6CDAFGFGGF;DDF@EGGGGFFFF@@ABA=AB925;@F?GDF>>@F04,(-:?AAA9028(89A<<0(((4(.(8:?F((,.4:38(3(*70(445(..4(->1((,((,(,)...)((-(--(,(:))-28((-62)).((((())))..)())
@M00689:251:000000000-CJTJ5:1:1101:13898:9939 2:N:0:9
CGACGGCCATGCAGCACCTGTACACCAACCACAAGGGAAACTACATCTCTGCAGCGATCTGGTGTATGTCAAGCCCAGGTAAGGTTCTTCGCGTTGCATCGAATTAATCCACATGCTCCGCCGCTTGTGCGGGCCCCCGTCAATTCCTTTGAGTTTTAGCCTTGCGGCCGTACTCCCCAGGCGGGGCGCTTAATGCGTTAGCTACGACACAGAGGCCGTGGAAGACCCCTACACCTAGCGCCCACCGTTTCCGGCATGGACTACCCGGGTTTCTTACACTGGCACCCCTGTAT
+
GGGGGEGGGGGGGGGGGGGGGGGGGGGGGGGGGGGGGGGGGGGFGGGGGGGGGGGGGGGGGGGGGGGGGGGGGGGFFGGGGGGGGGGGGGGGGGGGGGGGGGGFGGGGGGGGGGGGFGGGGGGGGGGGGGGGGGGGGGDGGGGGGFGGFGGGGFCFGGGFFFE@@AFFFFA=@=EEGFGGFF2;>FF>FFFFF<DBBFFFBAAB21?B9>(:B70:?;9>F04(02:<*1>?2<<::BF>BE>:B:03:B))(127987>:33(:2-2;6(())).))-.8?:<)(((,()))
@M00689:251:000000000-CJTJ5:1:1101:21241:9939 2:N:0:9
CGACAGCCATGCAACACCTGTACACCAACCACAAGGGAAACTACATCTCTGCAGCGATCTGGTGTATGTCAAGCCCAGGTAAGGTTCTTCGCGTTGCATCGAATTAATCCACATGCTCCGCCGCTTGTGCGGGCCCCCGTCAATTCCTTTGAGTTTTAGCCTTGCGGCCGTACTCCCCAGGCGGGGCGCTTAATGCGTTAGCTACGACACAGAGGCCGTGGAAGACCCCTACACCTAGCGCCCACCGTTTACGGCATGGACCACCAGGGTATCTAAACCTGGCCATCTCTGTC
+
GGFGGEGGGGGGGGGGGGGGGGGGGGGGGGGGGGGGGGGGGGGGGFGGGGGGGGGGGGGGGFFGGGGGGGGGGGGGGGGGGGGGGGGGGGGGGGGGGGGGGGGGGGGGGGGGDFGG;EGGGGGGGGGG8ECDEGGGGGGGGGGGGFGGFGGFGGGGGGGFFFFFEFB=AAB>A9C>FFGGFB2@BFFFF>BBF<>A;<?:6:6>??09;BF4:B<?FFFFF1<<1<:BGGFF(8<1:)292B0:BF>FF?:B1?0621:3)((-((3:(.()-))64(82(2(4((().))-)
@M00689:251:000000000-CJTJ5:1:1101:19455:9978 2:N:0:9
CGACGGCCATGCAGCACCTGTACACCAACCACAAGGGAAACTACATCTCTGCAGCGATCTGGTGTATGTCAAGCCCAGGTAAGGTTCTTCGCGTTGCATCGAATTAATCCACATGCTCCGCCGCTTGTGCGGGCCCCCGTCAATTCCTTTAGGTTTTAGCCTTGCGGCCGTACTCCCCAGGCGGGGCGCTTAAGGCGTTAGCTTCGACACAGAGGCCGTGGAAGACCACGACCCATAGCGGCCACAGTTACAGGAAGGGCTCAGCGGGGTGGTCAATCGGGGGCTACTCGTTCAT
+
GCCEGGGGGGGGGGGGFFGGGGFFGFGGGFFGGGGGGGFFGGGGGFFGGGGGGGGGGDFGGGFAFGGGFFGGFEGGGGGGGGGGGGGGGGGGCGCGGGFGGF=8DDFGGCFEDEF,;;8EGEGEGEGC,=EGEGCE6CCC+=@+?=C7C?+,37E9DC7FAA6@BFBB>2)/(08BE9FDFDFB;6(40>1?))5:01(1,)).)48611(((,3(-(-2937:((,.7*)(((*((),((),(3,4>A2.-88,,(4(((-)(.((,0((((.65-)((((((((,).-4(,,.
@M00689:251:000000000-CJTJ5:1:1101:19467:9991 2:N:0:9
CGACGGCCATGCAGCACCTGTACACCAACCACAAGGGAAACTACATCTCTGCAGCGATCTGGTGTATGTCAAGCCCAGGTAAGGTTCTTCGCGTTGCATCGAATTAATCCACATGCTCCGCCGCTTGTGCGGGCCCCCGTCAATTCCTTTGAGTTTTAGCCTTGCGGCCGTACTCCCCAGGCGGGGCGCTTAATGCGTTAGCTACGACCCAGAGGCCGTGGAAGACCCCTCACCCTGACGCCCACCGTTTCCGGCATGGACTACCAGGGTTTCCAATTCTGGAATCTCCTGCT
+
GGFGGGGGGGGGGGGGGGGGGGGGGGGGGGGGGGGGGGGGGGGGGGGGGGGGGGGGGGGGGGGGGGGGGGGGGGGGGGGGGGGGGGGGGGGGGGGGGGGGDGGGGGGGGGGGFCFGGGGGGGGGGGGGGGGGGGGGGGGDGGGGGFGGFGGGGGFGGGGFFFB55AFFFFFAF=EEGFD<FFBFB>0-49?FF<)49:?::)-6?0-2(,((((((-4,43,4.(4:6D5),4(13(((((833:02:??)-3167;FFBF)4??0)-1((-)-)).).)).)()))))-)((
@M00689:251:000000000-CJTJ5:1:1101:14771:10006 2:N:0:9
CGACGGCCATGCAGCACCTGTCACCGACCAATTGAAGAGCTCCGTCTCCGGAGCCCCGATCGGGAAGTCAAGGGCTGGTAAGGTTCTTCGCGTTGCCTCGAATTAAACCACATGCTCCACCGCTTGTGCGGGCCCCCGTCAATTCCTTTGAGTTTTAATCTTGCGACCGTACTCCCCAGGCGGGGTGCTTAATGCGTTTGCTGCGCCACCGAAGAGCAAGCTCCCCGACGGCTAGCCCCCCTAGTTTACGGCGTGGACTACCAGAGTATCTAAACCTGTCTTTCATGTCCCTTAT
+
GGGEGGGGGGGGGGGFFGGGGGGGGGGGGGGGGGGGGGGGGGGGGGGGGGGGGGFGGGGGGGGGGEGGGGGGGGGGGGGGGGGGGGGGGGGGGGGGGGGEG8FG9EFGGGGFGFGCGGFGFGGGGGGEFGCEDGEGGGGGCDGGGFGGFCCCFFGFFFDFFAEBF2@>@@27DC4@E1DGF@@FFFFBB<>F22:0:BF:25<72(89?F>(4((4<??((,5>28>4D5>,2-9::711(0-44<<):?((4(,4(.)((4.8(().)))))),(47))--)-))6<))).6)4
@M00689:251:000000000-CJTJ5:1:1101:18148:10008 2:N:0:9
CGACGACCATGCACCACCTGTGCACCAACCACAAGGGAAACTACATCTCTGCAGCGATCTGGTGTATGTCAAGCCCAGGTAAGGTTCTTCGCGTTGCATCGAATTAATCCACATGCTCCGCCGCTTGTGCGGGCCCCCGTCAATTCCTTTGAGTTTTAGCCTTGCGGCCGTACTCCCCAGGCGGGGCGCTTAATGCGTTAGCTACGACACAGAGGCCGTGGAAGACCCCTAACCCTAGCGCCCACCGTTTCCGGCATGGACTACCGGGGTTCCTAATCCTGGCATCTCTGTTCC
+
GGGGGGGGGGGGGGGGGGGGGGGGGGGGGGGGGGGGGGGGGGGGGGGGGGGGGGGGGGGGGGGGGGGGGGGGGGGGGGGGGGGGGGGGGGGGGGGGGGGGGGGGGGGGGGGGGGGGGGGGGGGGGGGGGGGGGGGGGGGGGGGGGFGGFGG:CCFGGGGFFFF@EFBA>BFFFFFFGFGGFFFF>B;9>>?B4<BFFF?FFFFFB02939<42:?FB((43<<:088<D7532:F((((4;E>(3:(4(.).31;(441)5)(52(-21(((.-<<))-4)..().)-))))))
@M00689:251:000000000-CJTJ5:1:1101:19110:10054 2:N:0:9
CGACAGCCATGCAGCACCTGTACACCAACCACAAGGGAAACTACATCTCTGCAGCGATCTGGTGTATGTCAAGCCCAGGTAAGGTTCTTCGCGTTGCATCGAATTAATCCACATGCTCCGCCGCTTGTGCGGGCCCCCGTCAATTCCTTTGAGTTTTAGCCTTGCGGCCGTACTCCCCAGGCGGGGCGCTTAATGCGTTAGCTACGACACAAAGGCCGTGGAAGACCCCTACACCTAGCGCCCACCGGTTACGGCATGGACTCACCGGGTATCCAATCCCGGGATCTCTGTCTAT
+
GGGGGGGGGGGGGGGGGGGGGGGGGGGGGEGGGGGGGGGGGGGGGFGGGGGGGGGGGGGGGGGGGGGGGGGGGGGGGGGGGGGGGGGGGGGGGGGGGGGGCGGGFGGGGGGGGGGGCGGGGGGGGEGGCCCCEGDGGGGEGGEGGFGFFGGFF9ACGGCCAFF@FFF=ABBFFF=BCDGG>=@@FFFFF9?F29293(4:6<4.4:(((((((,4?<04(7(),.8?BG*8:((98(37;2>9(466040(3,3-(-8?5))()((((--())).)).,),((((-4<))-))))
@M00689:251:000000000-CJTJ5:1:1101:8990:10058 2:N:0:9
CGACGGCCATGCACCACCTGTACACCAACCACAAGGGAAACTACATCTCTGCAGCGATCTGGTGTATGTCAAGCCCAGGTAAGGTTCTTCGCGTTGCATCGAATTAATCCACATGCTCCGCCGCTTGTGCGGGCCCCCGTCAATTCCTTTGAGTTTTAGCCTTGCGGCCGTACTCCCCAGGCGGGGCGCTTAATGCGTTAGCTACGACACAGAGGCCGGGCAAGCCCCCTCCACCTAACGCCAACCGTTTACGGCATGGGCAACCAGGGGATCCTATCCCAGCTCTTCTGTTTAT
+
FGGGGGGGGGGGGGFGGGGFGGGFGFGGDFGGFCFEGGGGGGGGGFECGGGGGEFGFAC<FGEFEGFGEGGFFGBFFGDFFGGGFEFGGCDEE@CEEEFG8E8E=EFGBFGGGFGG=ADECE=E8?FEG8E>CE8BC>D6CCEG7CFGFGF,+<:;BCFAFAE5=A5:AA)495*.=9CDFDB9B>7((23:44)4920(()453411((4,5:((3623(-((,-4199)4((90()(((0(--,,,,4:5:4((-27(1(,(.(,4?((,(().))()).()))..)-))).-
@M00689:251:000000000-CJTJ5:1:1101:12523:10215 2:N:0:9
CGACGGCCATGCATCACCTGTACACCAACCACAAGGGAAACTACATCTCTGCAGCGATCTGGTGTATGTCAAGCCCAGGTAAGGTTCTTCGCGTTGCATCGAATTAATCCACATGCTCCGCCGCTTGTGCGGGCCCCCGTCAATTCCTTTGAGTTTTAGCCTTGCGGCCGTACTCCCCAGGCGGGGCGCTTAATGCGTTAGCTATGACTCAGAGGCCGTGGAAGACCCCTTCACCTAGCGCCCTCCGTTTAAGTGCTTGACCACCAGGTTTTCTAACACTTGCGTTCATGGCCAT
+
GGEEGGG7@FGCGGFFAEFGGGD@EGGGGDFGGGGFGGEFGGGGGCFFGGGCFGGEGFGGGGGGDGFGAFFEGGFGGGGFGGGGFFFFGFFGGGGDCGGG>EFGFG9EFE9EF89EEF?EEG8=BEFF8=>8@C8E8==>+@ECCF7C?D+@:EF7EFCF5F@5CF57:2>4)-8;F264?@2619>6>6<?>A<26:<::B<2))62)-532?BF:11992<1?11.*/)4,5F<()(,(0(((-((,(,)))))))5(),)46(82,.),))).-)54)6)(-(-()))((,(
@M00689:251:000000000-CJTJ5:1:1101:21108:10219 2:N:0:9
CGACGGCCATGCACCACCTGTACACCAACCACAAGGGAAACTACATCTCTGCAGCGATCTGGTGTATGTCAAGCCCAGGTAAGGTTCTTCGCGTTGCATCGAATTAATCCACATGCTCCGCCGCTTGTGCGGGCCCCCGTCAATTCCTTTGAGTTTTAGCCTTGCGGCCGTACTCCCCAGGCGGGGCGCTTAATGCGTTAGCTACGACACAGCGGCCGTGGAAGACCCCTCACCCTAGCCCCCACCGTTTTGGGCCTCGACTACCAGGGTTCTCAATCCTTGCATCTCCTTTT
+
GGCFGGGGGGGGGGGGGGGGGGGGGGGGGGGGGGGGGGGGGGGGGGGGGGGGGGGGGGGGGGGGGGGGGGGGFGGGGGGGGGGGGGGGGGGCEGEGGGGGGGGGGGGGFGGGGGGF8;DCEGGGGGG88EGGGGGGGGDCDGGGGFGGFF?FFGGFFGCFFFEFFF55>AF=@2:@GDC58B@6@F912;::4>)49<BB6642)-(4(4<1(-100-((4(.((,4:D*),4(9((((((),,41((4((((-4((,449023().12(((.)))6AB9)-()).)))))))
@M00689:251:000000000-CJTJ5:1:1101:12538:10225 2:N:0:9
CGACGGCCATGCATCACCTGTACACCAACCACAAGGGAAACTACATCTCTGCAGCGATCTGGTGTATGTCAAGCCCAGGTAAGGTTCTTCGCGTTGCATCGAATTAATCCACATGCTCCGCCGCTTGTGCGGGCCCCCGTCAATTCCTTTGAGTTTTAGCCTTGCGGCCGTACTCCCCAGGCGGGGCGCTTAATGCGTTAGCTGCGACCCCGCGGCCGTGGAAGACCCCTACACCTCGCGCCCACCGTTTCCGGGTGGGACTACCGGGGTATCCAAACCCGGCCATCCTGTTC
+
GGGGGGGGGGGGGGGFGGGGGGGGGGGGGGGGGGGGGGGGGGGGGGGGGGGGGGGGGGGGGGGGGGGGGGGGGGGGGGGGGGGGGGGGGGGGGGGGGGGGGGGGGGGGGGFFFGGGGGGGGDGGGGGGFGCGGGGDGGGGGGGGGFGGFGFGGGGGGGGFFFFEFFF2@BFDFDFFGFGGFDBF@FFF>>:6<))4;:84<F2)(4-(,,(((-49>0((3(430:??39).(3><.(4-1>((,43(34)-((((,(((,(((4((414105)..)(-((4(-(((()).))
@M00689:251:000000000-CJTJ5:1:1101:6436:10319 2:N:0:9
CGACAGCCATGCACCACCTGTACACCAATCACAAGGGAAACTTGATCCATGCAGCGACCTGGTGTATGCAAAGCCAAGGCAAGGATCTTTGCGTTGCATCCAAGTAATTAACACGCACGGTCGATGGTGCGGGCACGCGCCAATTCATTCGAGTTATAGTTAAGCGGACGTACGTACCAGCCGGGCGGATTACTTAGTTAGTTAACTGCCCACGCCAGGGCCAAACTCCTAGACCTCACGTCTACCGTCTTGGACCTCGAGGCACAGGGGAGTACCTAGGGCTATCTATGCAGAT
+
8@@:++=C<FGFF,FECCFDF9,,CFD<,CCFGCECF,EE,6,6;,<,,@,,;@;@F+CF,BB@=96@,,,A4@,,B,A,,6B7,,,9@,,C@+84,,@4,,,,9CFG9AF99,44+4+++64++,+4,=+86E+++@>+++1++++5++238@+,5,2++1**38))1:))-:06?278/2(/>((,(.(7)5)))9))-)6)))).)(()49(40(((-,,(.4),C**),6*))((.4)(()--((.()).),()((((42:0:(((-(-.)4)))((.((.())-.)))).
@M00689:251:000000000-CJTJ5:1:1101:23501:10336 2:N:0:9
CGACGGCCATGCAACACCTGTACACCAACCACAAGGGAAACTACATCTCTGCAGCGATCTGGTGTATGTCAAGCCCAGGTAAGGTTCTTCGCGTTGCATCGAATTAATCCACATGCTCCGCCGCTTGTGCGGGCCCCCGTCAATTCCTTTGAGTTTTAGCCTTGCGGCCGTACTCCCCAGGCGGGGCGCTTAATGCGTTAGCTACGACACAGAGGCCGTGGAAGACCCCTACCCCTAACGCCCACCGTTTACGGCATGGACCACCAGGGTTCCCAATCCTGCCATCCCTGTCC
+
GDFE7FGFEGGGGGGGGGGGGGGGGGGGGGGGGGGGGGGGGGGGGGGGGGGGGGGGGGGGGFGGGFGGGGGGGGGGGGGGGGGGGGGGGGGGGGGGGGGGGGCGGGGGGGFGGGFGAF?=EGGGEGGG?GGEGGGGGGGGGGEFGFGGFGFFGFGGF9>FFFFCFAAFB@=AD29(CDFG>>@FFF>;(-:<<<9<48?06>AA2(8929B478:?2076;?,8:??BGGF603DB0(.42B1-48(.12(61(,(-(:?7(-1026(3(((.).3((.47.()-5((.)50)
@M00689:251:000000000-CJTJ5:1:1101:10311:10341 2:N:0:9
CGACGGCCATGCACCACCTGTACACCAACCACAAGGGAAACTACATCTCTGCAGCGATCTGGTGTATGTCAAGCCCAGGTAAGGTTCTTCGCGTTGCATCGAATTAATCCACATGCTCCGCCGCTTGTGCGGGCCCCCGTCAATTCCTTTGAGTTGTAGCCTTGCGGCCGTACTCCCCAGGCGGGGCGCTTAATGCGTTAGCTACGACCCAAAGACCGTGGAAGACCCATACACCTAGCGCCCACCGTTTACGGCATGGACTGCCCGGGTTACTCACCCGGGACTCACGTTCT
+
GGFGGGGGGGGGGGGDFGGGGGGGGGGGGEGGGGGGGFGGGGGGGGGGGGGGGGGGGGGGGGAFFFFGGGGGGGGGGGGFGGGGGGGGGGGGGGGGGGGFEG8EFFGGGGGGGGGG88DGGGGGGGGGGGDGGGDGGGGC:?EFGFGGFGGGGGG7CEDFFFBBFAFF2:>A@BE2,-8?5:9>>993(((-.-6:B6<2?F22,,3((-,((((,413(6(212:13**8:)504(4((-)(160(4:??B:?992:13))(.42(,3(,-))).,.(((((-,(.((.,((
@M00689:251:000000000-CJTJ5:1:1101:6424:10342 2:N:0:9
CGACAGCCATGCATCACCTGTACACCAACCACAAGGGAAACTACATCTCTGCAGCGATCTGGTGTATGTCAAGCCCAGGTAAGGTTCTTCGCGTTGCATCGAATTAATCCACATGCTCCGCCGCTTGTGCGGGCCCCCGTCAATTCCTTTGAGTTTTAGCCTTGCGGCCGTACTCCCCAGGCGGGTCGCTTACTGCGTTAGCTACGACCCAGAGGCCGTGGCAGACCCCTACACCCAGGTCCCCCCGTTTACGGCATGGCCCACCAGGGTTTCCTTTCCTTGCCTTCCCGTTC
+
FGFCGFGGGGGGFDFFFFGGGGDFGGGGGGGGGEGFFGGGGGGGGGG<FGGGFGGGDCFGGGGGGGGGGGFGDFGGGGGGGGGGGGGFGADF@FGEGGGFDG=FGGFGCF,EFGDF,EFGGGGGGGGGDGGE6C=@ECDGGDED7BDGFGGAFGGGGCCFCFE<@A5:5@A4@48BC4*;?BB>@,,21;;0)))/28:?(6A2)-(((-((((3:0(((-(,-((((*9.:(.2(((())*(,23(4:71<603;((4((((,:0,,(.(-))))))-.).(()))(((((.
@M00689:251:000000000-CJTJ5:1:1101:26005:10470 2:N:0:9
CGACAACCATGCAGCACCTGTACACCAACCACAAGGGAAACTACATCTCTGCAGCGATCTGGTGTATGTCAAGCCCAGGTAAGGTTCTTCGCGTTGCATCGAATTAATCCACATGCTCCGCCGCTTGTGCGGGCCCCCGTCAATTCCTTTTAGTTTTAGCCTTTCGGCCGTACTCCCCCGGCGGGGCGCTTAATGCGTTAGCTACGACACAGAGGCCGTGGAAGTCCCCTACACCTAGCGCCCACCGTTTCCGGCATGGTCTTCCCGGGTTTTTAATCCTTGCCTCTCTTTTCTT
+
FGGGBEGGGGGGGGGFGGGGGAFFGG8CF@@FFGGGGF8FGGFGG<@CFFFFFCFECF7FFDAFFFAEGFFEAFEEEECFFGGFE=FGF=4?=FE:F?=ECD,>9AFFFGBEGD,@DGFEGG6ECG6FGFE>GE6CGG6CDD++?FF=FF+7D@AFG9:FFFE*:>895>A5>=EFGA**2566>B>6>9?(6A):;:?(3.)6<(-3(2?14(-3-,(((-88,4<?G5.,.8FF?23(4;>(4:(((5..439(((4)6))..4((3((((-())).)).8?)5(82)4)))-
@M00689:251:000000000-CJTJ5:1:1101:9593:10474 2:N:0:9
CGACGGCCATGCAGCACCTGTACACCAACCACAAGGGAAACTACATCTCTGCAGCGATCTGGTGTATGTCAAGCCCAGGTAAGGTTCTTCGCGTTGCATCGAATTAATCCACATGCTCCGCCGCTTGTGCGGGCCCCCGTCAATTCCTTTGAGTTTTAGCCTTGCGGCCGTACTCCCCAGGCGGGGCGCTTAATGCGTTCGCTACCACACCAAGGCCGTGGTAGACCCCTTCCCCTACAGCCCCCCCTTTACCGCCTTGCCTCCCAGGGGTTCTAACTCTTGCCCTACTGTAT
+
GGGGFGGGEFFFGGGFGGGFGGGGGGGGGGGGGGGGGGFFGGGGGGGFGGGGGGGECFGGFFGGFFGGGGGGFF<FCGGFFFGFFGGGGGGGGGEEGGGGGGFGGGGGGGGGGGGC,EFGDCEGGGGG8EEDEEGEGGGGGG+?CFD9CF7,3EFGF99AFFE=EFBBB2@D25@0:20/8>F;F(,4663?4>A)34:((48:6()5(3,((.1:?B;>6().).86*9)3(3D(-(()4031-(((4?2))((--(5.(-4(4()(((-,())6).6))..5)((,))-)-
@M00689:251:000000000-CJTJ5:1:1101:15681:10475 2:N:0:9
CGACGGCCATGCAGCACCTGTACACCAACCACAAGGGAAACTACATCTCTGCAGCGATCTGGTGTATGTCAAGCCCAGGTAAGGTTCTTCGCGTTGCATCGAATTAATCCACATGCTCCGCCGCTTGTGCGGGCCCCCGTCAATTCCTTTGAGTTTTAGCCTTGCGGCCGTACTCCCCAGGCGGGGCGCTTAATGCGTTAGCTACGACACAGAGGCCGTGGAAGACCCCTACACCTAGCGCCGACCGTTTACGGCATGTATTACCAGGGTATCTCATCCTGGCATCTCTTTCT
+
GGFGGGGGGGGGGGGFGGGGGGGGGGGGGGGGGGGGGGGGGGGGGGGGGGGGGGGGGGGGGGGGGGGGGGGGGGGGGGGGGFGGGGGGGGGGGGGGGGGGGGGGGGGEGGGGGGFGGGGGGGGGGGGGGGGGEGDGGGGGGGCFGFGGFGCEGGGGGGDFFFFFF==2:AADFFF2F@CDFF@FFF639B??>BFFFFF6?A:A<?034(48:B??F0,29(4:8:?FGF:?42><(276>E((-434:(()((((-4)))))64),(8(33)-)6.)-47(4()())).))-
@M00689:251:000000000-CJTJ5:1:1101:6852:10485 2:N:0:9
CGACGGCCATGCATCACCTTCCCCACATATGGGTATCTAATCCTGGCATCT
+
GG@CFGGGGGGGGGGGGGGGGEFDFGGGGGGGGGGGGGGGGGGGFGGGGGG
@M00689:251:000000000-CJTJ5:1:1101:12877:10516 2:N:0:9
CGACAGCCATGCAACACCTGTACACCAACCACAAGGGAAACTACATCTCTGCAGCGATCTGGTGTATGTCAAGCCCAGGTAAGGTTCTTCGCGTTGCATCGAATTAATCCACATGCTCCGCCGCTTGTGCGGGCCCCCGTCAATTCCTTTGAGTTTTAGCCTTGCGGCCGTACTCCCCAGGCGGGGCGCTTAATGCGTTAGCTACGACACAGAGGCCGTGGAAGACCCCTACACCTAGCGCCCCCCGTTTACGGCATGGACTCCCCGGGTTCCTAACCCTGGCACCTCGTTCC
+
GGGGGGGGGGGGGGGGGGGGGGGGGGGGGGGGGGGGGGGGGGGGGGGGGGGGGGGGGGGGGGGGGGGGGGGGGGGGGGGGGGGGGGGGGGGGGGGGGGGGGGGGGGGGGFGGGGGGGGFGGGGGGGGG?FGGGGGGGGGEGGGGGFGGFGGCFGGGFEGFFFF<EB5>=AFFFFFFGFGG>2@F@F@021:?>4:>B?:<66<A<6BB40(.(8:6?BBB64)2(4<(7/<?07C(().,739(24>FF?(<:((((3(54)((3((4064(,64)(4:8((,(,,41((,.(
@M00689:251:000000000-CJTJ5:1:1101:25022:10596 2:N:0:9
CGACGGCCATGCAACACCTGTACACCAACCACAAGGGAAACTAAATCTCTGCAGCGATCTGGTGTATGTCAATCAAAGGTAAGGAACTTCGCGTTGCATGGAACTAATTCACATGCATCGACGCCTGTGCGTGCAGCCGCCAATTACTTGGAGTTTTAGCTAGGCTGCCGTCCGCACCAGCCGGGGGGCTAAATGCATGAGTTAGGAGAGCGAGCCAGCGGAAAGCTCCACAAACAACGAGTAACCGTTTAGCGCGTGGAGAACGCGGGTATATAATAGTGTGAGAGTGGACTAT
+
FFGG++CFGGGGG9EFEGGGGC<,CE@,,8BFFCA<C,6E,,6,;FA6,C,,6<,7@,,,6FG,,,,,<,,5,@,,C,=5,,C8,,,,94,?@4+4,,=,,,,,,9A?@9A,,,9>,,++,66++6=4=,@++@+,688+=+@8++6+D++,,6=,+,+1++5)))1):5)):))0*1*4/)->A2(,(((,))).).))5)).-()(((-(,,,(.4(4(((((())*2.(,1<((.(,()(6))-(-(-)),((((,-((..(-(((-()).--)).)).))))).-(.(.(.
@M00689:251:000000000-CJTJ5:1:1101:25027:10614 2:N:0:9
CGACGGCCATGCAACACCTGTACACCAACCACAAGGGAAACTACATCTCTGCAGCGATCTGGTGTATGTCAAGCCCAGGTAAGGTTCTTCGCGTTGCATCGAATTAATCCACATGCTCCGCCGCTTGTGCGGGCCCCCGTCAATTCCTTTGAGTTTTAGCCTTGCGGCCGTACTCCCCAGGCGGGGCGCTTAATGCGTTAGCTACGACACAGAGGCCGTGGAAGACCCCTACACCTAGCGCCCACCGTTTACGGCATGGGCTACCAGGGTATCTAAACCGGGCATTCCGGTCC
+
GGGGGGGGGGGGGGGGGGGGGGGGGGGGGGGGGGGGGGGGGGGGGGGGGGGGGGGGGGGGGGGGGGGGGGGGGGDGGGGGGGGGGGFGGGGGGGGGGGGGGGGDFFGGEFGGGGGGGGGGGGGGGGGGGGGGGG6EGGGEGGGFCFGFFG@7DEFFGGGFFFEFFFFAFFFF@BEEGFGGF2@@@FFFF6:0<AFFF:<?FFBA7:?BF;:823<0:;9B>08<??B09CF???5(5)56934???>?0:04<:((-,((.(.1(,.4:44)).<))..((3(-.))-(,((-
@M00689:251:000000000-CJTJ5:1:1101:29156:10634 2:N:0:9
CGACGGCCATGCAACACCTGTACACCAACCACAAGGGAAACTACATCTCTGCAGCGATCTGGTGTATGTCAAGCCCAGGTAAGGTTCTTCGCGTTGCATCGAATTAATCCACATGCTCCGCCGCTTGTGCGGGCCCCCGTCAATTCCTTTGAGTTTTAGCCTTGCGGCCGTACTCCCCAGGCGGGGCGCTTAATGCGTTAGCTACGACACAGAGGCCGTGGAAGCCCCCTACCCCTAGCGCCCACCGGTTACGGCTTGGCCTACCCGGGGTTTTAACCCTGGCCTCT
+
GGGGDEFGGGGGGGGFGGGGGGGGGGGGGEGGGGFGGGGFGGGGGGGFEAEGGGGGGGGGGGDGGGGGGGGGGGGGGGDGGGGGGGGGGGGGGGGGGGGGGGGGGGCFGGGGGGGCAGFGGGGGGGGGGCGEGGGGGGGGGG6CCFGGFGCDCEGGGEFFAFE9:AB>AFAFFBF:FDFD>291;>>9918?9<<<62:2:<A2<B:B99134?:2(,461224(4(45)).(2C(-,39>FB0(3((46183:9(2(3())(4<(31((-((,6:))4(4-1(),(
@M00689:251:000000000-CJTJ5:1:1101:16940:10677 2:N:0:9
CGACGACCATGCAGCACCTGTACACCAACCACAAGGGAAACTACATCTCTGCAGCGATCTGGTGTATGTCAAGCCCAGGTAAGGTTCTTCGCGTTGCATCGAATTAATCCACATGCTCCGCCGCTTGTGCGGGCCCCCGTCAATTCCTTTGAGTTTTAGCCTTGCGGCCGTACTCCCCAGGCGGGGCGCTTCATGCGTTAGCTACGACACAGAGGCCGTGGAAGACCCCTACCCCTAGCGCCCCCCGTTTACGGCCAGGACTACCCAGGTTTCTCATCCTGGCATCCTTCGTCTT
+
G=FGGGGGGFGGGGGGGGGGGDGGGGGGGGDGGGGGGGGGGGDGGGGGGGFFFGGGCGGGGFGGGGGGGGGGGGFFCACGFD9FFFGGGGGGDGDCF9FGDGCFGFGECF?EGGFGGGGGGGGGGGGG8FE886CEGGGGGGGFFFCGFG7@?EGGG@;FFFC8C=>A2AAFFFFBGFCCFB939909>F?(446914<?62.6<?:>>F1824<::>B031)4??F0D7)(.491(.((-81((368:?1:,8((((((,(,5(22:B:)-5---).)))((,)(.,))((,(,
@M00689:251:000000000-CJTJ5:1:1101:26855:10699 2:N:0:9
CGCGACCATGCAACACCTGTACACCAACCACAAGGGACACTACATCTCTGCAGCAATCTGGTGTATGTCAAGCCCAGGTAAGGTTCTTCGCGTTGCATCGAATTAATCCACATGCTCCGCCGCTTGTGCGGGCCCCCGTCAATTCCTTTGAGTTTTAGCCTTGCGGCCGTACTCCCCAGGCGGGGCGCTTAATGCGTTAGCTACGACACAGAAACCCCTAACAGGCCCCTCCACCTAGCGCCCACCGTTTACAGCATGGACTACCAGGGTTTCTAATCCTGGCCTCTCTGTTCTT
+
GGGGGGGGGGGGGGGGGGGGGGGGGFGGGCGGFFGEGGGGFGGGGGGGGGGCFGFGGGGFGGGGGGGGGGGGGGGGGGGGGGGGGGGGGGGGGECGFGGGFGGGGGGGGGGGGGGCADDG>EGGGGGGFGG>CGEGGGGGGGFGGFFGF7;FFE;C@:?*9A5CA>AFFFAA460-C:DDFB>;;>0(71?A24:6:BF?<A.2:?269164>),4((((4:?A1004DF:18?C1(),(47,8:07(4>(:420()8222).,204::20(..)-.5)))..(,(.3.)5)))-
@M00689:251:000000000-CJTJ5:1:1101:22070:10713 2:N:0:9
CGACAGCCATGCAGCACCTGTGTTACGGCTCTCTTTCGAGCACCCCCCGATCTCTCGGGGGTTCCGTACATGTCAAGGGTAGGTAAGGTTTTTCGCGTTGCATCGAATTAATCCACATCATCCACCGCTTGTGCGGGTCCCCGTCAATTCCTTTGAGTTTTAATCTTGCGACCGTACTCCCCAGGCGGTCTACTTCACGCGTTAGCTGCGTTACCAAGTCAATTAAGACCCGACAACTAGTAGACATCGTTTAGGGCGTGGACTACACGGGTATCTACTCCTGGCATCTCTGG
+
GGGGGGGGGGGGGGGGGGGGGGGGGGGGGGGGGGGGGGGGGGGGGGGGGGGGGGGGGGGGGGDEFFEFGGFGGGAFGGGGGGGGGGGGGFGGGGGGGEGGGGDFGG8FGFGFGGGGGFFFGGGGGGGGGGGGGGGGGGGGGGGGC9D+=CFGDFGGGB7BFFFE<5?CBFFF=>?DEFGFA0;<D<BFFFFAAAAA>?FFB99:?FFBF>??FFFA0:AAAF2<<AD<C>>;967212:24=AD>)-44:0:0:2?<9B>>0()(5),4071().6<))8243:4742).<4)
@M00689:251:000000000-CJTJ5:1:1101:19401:10737 2:N:0:9
CGACGGCCATGCATCACCTGTACACCAACCACAAGGGAAACTACATCTCTGCAGCGATCTGGTGTATGTCAAGCCCAGGTAAGGTTCTTCGCGTTGCATCGAATTAATCCACATGCTCCGCCGCTTGTGCGGGCCCCCGTCAATTCCTTTGAGTTTTAGCCTTGCGGCCGTACTCCCCAGGCGGGGCGCTTAATGCGGTAGCTACGACACAGAGGCCGGGGGGGACCCCCACACCTAGGGCCACCCGTTCACGGAATGGGCAAACCGGGTACGTAATCTTGGCACCCCGGTCCAT
+
FFFCFGGGDGGGGGFGFGGGGGGGGGGGGGFGGGGGGGGGGFGGGCFGGGGGGGGGGGGGGGGGGGGGGGGGGGGCFGGGF<EFFFGGGFFGGGGGDGGFCGGGGGGFGGG8FFG?ACDEGGG>EGF=,,@EEGGEGC>GDD9+<9DFFGGGG9ACDCC@>8@=8@A>2@4@=(*7C=09?B@BF>FB>9(1)-:A((4402<A)32-((.2023,4(((,(,4(((47).(4:1((,(((8203(((.(.680(((.(((((.:(,-73()((.2())).)(.)(((((,,(,-
@M00689:251:000000000-CJTJ5:1:1101:28516:10743 2:N:0:9
CGACGACCATGCAACACCTGTACACCAACCACAAGGGAAACTACATCTCTGCAGCGATCTGGTGTATGTCAAGCCCAGGTAAGGTTCTTCGCGTTGCATCGAATTAATCCACATGCTCCGCCGCTTGTGCGGGCCCCCGTCAATTCCTTTGAGTTTTAGCCTTGCGGCCGTACTCCCCAGGCGGGGCGCTTAATGCGTTAGCTACGACACAGAGGCCGTGGCAGCCCCCTACACCTAGCGCCCACCTTTTACGGCATGGACTCCCAGGGTTTCTCATCCTGGCATCTCTTTCT
+
EECEE@@FGGGGGEFFGGGGGGGGGGGGGGGGGGGGGGGGGGGGGGGGGGGFGGGGGGGGGGGGGGGGGGFGGGDFFGGGGGGGGFGGGGGGGGGGGGGGCEGFGFGGGGGGGFGGGFGGGGGGGGGGGGGGGG+BEGGGGGGGGFGGFGFGGFFFCEFFFFF5@BBBA>=9ADEBG@F5699(36>9>>B(<<BAF??:82<)),-749?22:24(7>>2,42(,8?3D),(.*((..(479:??126<AA0(-3((.582(,402:(((().):)66,)(.(),-6)))).
@M00689:251:000000000-CJTJ5:1:1101:7886:10850 2:N:0:9
CGACAACCATGCAACACCTGTACACCAACCACAAGGGAAACTACATCTCTGCAGCGATCTGGTGTATGCCAAGCCCAGGTAAGGTTCTTCGCGTTGCATCGAATTAATCCACATGCTCCGCCGCTTGTGCGGGCCCCCGTCAATTCCTTTGAGTTTTAGCCTTGCGGCCGTACTCCCCAGACGGGGCGCTTAATGCGTTAGCTACGACACAGAGGCCGTGGAAGACCCCTCCACCTAGCGCCCACCGTTTACGGCACGGACAACCAGGGTTTCTAACCCTGGCACAT
+
GDFEEEGGGGGGFFEFGGGGGGGGGGFGGEGGGGGGGGFGGGGCFGGGFGGGGGGCGGGGGGGGFGGGACFFFGGGGGGGGGGGGGGGGGGGGGGGGGGGGGGGGFGGGGGGGGGGGGCEGGGGGG6EADGEGGGGGGDEDG6DGFGGFGFCGFGGGGGFFFB5@B9>BFFFFFFFG=CD4>@@@BF>>FD?7).;>;33?DBFF?177BFF7(1:BBB;28<08::?C<)-(4>2?203(890041:(809:0(((,(--(((((.41:((-)).)(.(,((.)()
@M00689:251:000000000-CJTJ5:1:1101:29048:10855 2:N:0:9
CGACGGCCATGCACCACCTGTACACCAACCACAAGGGAAACTACATCTCTGCAGCGATCTGGTGTATGTCAAGCCCAGGTAAGGTTCTTCGCGTTGCATCGAATTAATCCACATGCTCCGCCGCTTGTGCGGGCCCCCGTCAATTCCTTTGAGTTTTAGCCTTGCGGCCGTACTCCCCAGGCGGGGCGCTTAATGCGTTAGCTACGACACAGAGGCCGTGGAAGACCCCTACCCCTAGCGCCCACCGTTTACGGCATGGACTACCCGGACATCTAATCCTCGACTCC
+
GGGGFEEGGGFGFCEFFGGGGGGGGGGGGGGGGGGGGGGGGGGGGFGCFFGGGFGGGGGGGGEGGGGFFGGGGGGGGGGGGGGGGGGGGGGGGEGGGGFAEGGGCFDFFFGGGCFGDGGGGGGGGG?FGGECCEGGGGDGGGGGDFGGFGGFGFGGCECFC>88=AFAA9@DDFFEGFGDADF(36>B0;0:<>D>>:?F:F>9?BBFFFF67:?B<;F90(..1:?F5*)4(4C((.89BF6(4?1.,58<1,(-4(,)5?:03(-(((()..:2)4)))((,4((
@M00689:251:000000000-CJTJ5:1:1101:25783:10860 2:N:0:9
CGACGACCATGCAACACCTGTACACCAACCACAAGGGAAACTACATCTCTGCAGCGATCTGGTGTATGTCAAGCCCAGGTAAGGTTCTTCGCGTTGCATCGAATTAATCCACATGCTCCGCCGCTTGTGCGGGCCCCCGTCAATTCCTTTGAGTTTTAGCCTTGCGGCCGTACTCCCCAGGCGGGGCGCTTAATGCGTTAGCTACGACACAGAGGCCGTGGAAGACCCCTACACCTAGCGCCCACCGTTTACGGCAGGGACCACCAGGGTAGCGAATCCTGGGATCACGTTCTG
+
GGFEGGGGGGGGGGGGGGGGGGGGGGGGGGGGGGGGGGGGGGGGGFFGGGGGGGGGGGGGGGGGGGGGGGGGGGGGGGGGGGGFDFGGGGGGGGGGGGGGGG,,@FGGGGGGGGGGGAFEDGGDGEGG?FGGGGCGGDG?DGGGFFGFFGGGG9DAGGGFFFF@BFFFFFFFAFFBC9*9FB=;>FB;>>664<<AB1?:(5.62331(((((.208111>0<3871:3*),5<F:34(((04?B061:0:2(:4((,4(((,40(3<?(((.-(((-,))2(((-(.-((((.
@M00689:251:000000000-CJTJ5:1:1101:7687:10885 2:N:0:9
CGACAGCCATGCAACACCTGTGTTCCGGGCCCCGAAGAGAAGGTCACATCTCTGCGACCGGTCCCGGATATGTCAAGGGCTGGTAAGGTTCTGCGCGTTGCGTCGAATTAAACCACATGCTCCACCGCTTGTGCGGGCCCCCGTCAATTCCTTTGAGTTATAATCTGGCGACCGTACTCCCCAGGCGGAATGCTTCAAGCGTTAGCTGCGCCACGAGTGAGTACACCACCCAAAGGATGGCAGTCAGCGTGTAAGGCGTGGGATACCAGGGTTACTTTGTCCGGTCAGTATTT
+
FGCGDGGGGGGGGGFFEGGGGFGGGF@EGG+6@CEGGEFEF88CCFCDFGGGFFGGD@@@F+7=FE@C,,<CFFGCDGC:FGGB?FGEFD?,=?F@FFEEGG74+@BA=E,EF88DCFDGCG8,8,C+@+DF?CCCCE<:D>9CD?*=FFCG:C,>C4:>++*11>7*)-((.(/6C;:*0(,/7?>3(,:0)))).-)5:36((.)),2146:(((-44<AA24),(/*)(-(2(()(-(.(,()))(-(-()-53((4(4((()),54((,().)-))))-((-(()))).
@M00689:251:000000000-CJTJ5:1:1101:7714:10885 2:N:0:9
CGACAGCCATGCAACACCTGGGTTCCGGGCTTCGAAGAGAATGTCACATCTCTGCGATTGGTTTCGTACATGCCCAGGGTCGGTAAGGTTCTGCGCGGTGCGGCGAATTAACCCACACGCACCATCGTTCGTGCGGGCCTCCGGTAAGTCGTTTGAGCTACAATCTAGCGATCGTACCCCCAAGGAGGAATGCCAAAAGCGTTAGATAGGCCACTAGTGATGAAACCAACTAACGGTGTGAGTTGTGTCGTTTAGACGTGGCGCAGTGAGGGTTCGAGGCGGGGTGATTCTGTCG
+
;@::@F<<FGGGGCFFECF,-9,BEG;CCC+,6@,CCC@8E,C,CE,;E<FFF9E7+,,B,E,,,,,,9B,,,9,?,CF,,@>4,,9,C,C,,,6+4+6@=+=7>FG++,9,C,@C8++@1@+,9,6+,,6:+:EG>***;*7***/*4+**4*4<?,:*/;BFE4*)4(2(/(/(1(*20((/3((/4().2)))(4(.4,4(,-)-)((.4(:(.6>2)).-))4(**0.2(>>1(,()*.6).4()(-((())-1-(,-,(,(((.)(-(((((((,((,(,-()-).)))(
@M00689:251:000000000-CJTJ5:1:1101:7698:10899 2:N:0:9
CGACAGCCATGCAACACCTGTGTTCCGGGCTCCGAAGAGAAGGTCACATCTCTGCGACCGGTCCCGGACATGTCAAGGGCTGGTAAGGTTCTGCGCGTTGCGTCGAATTAAACCACATGCTCCACCGCTTGTTCGGGCCCCCGTCAATTCCTTTGAGTTATAATCTTGCGACCGTACTCCCCAGGCGGAATGCTTAAAGCGTTAGCTGCGCCACTAGTGAGTAAACCCACTAACGGCTGGCCTTCATCGTTTACGGGCTTGAATCACCGGGTTCTCAAACCTTGCAGACTCTGTT
+
GGGGGGGGGGGGGGGGGGGGGGGGGGGGGGGGGGGGGGGGFGGGGGGGGGGGGGGGGGGGGGGGGGGGGGGGGGGGGGGGGGGGGGGGAFFGGGGGGEEEGGGGGGGGGGGGGGGGGGDGGGGGGGGDGGGG,=EEDEGGGGDCGEGGFGGGGFGGGFGFFFEFFFFFFF=9@FF;=@GGFD33<F>@90(34<DA:<BA>F?6?<B4:BF:(-3:>6:226<4).2:*95244*40(,((),,.44922:?(4:(((((-()..),((,,(((..-)),-()..,)),.)).))
@M00689:251:000000000-CJTJ5:1:1101:27995:10911 2:N:0:9
CGACAGCCATGCACCACCTGTACACCAACCACAAGGGAAACTACATCTCTGCAGCGATCTGGTGTATGTCAAGCCCAGGTAAGGTTCTTCGCGTTGCATCGAATTAATCCACATGCTCCGCCGCTTGTGCGGGCCCCCGTCAATTCCTTTGAGTTTTAGCCTTGCGGCCGTACTCCCCAGGCGGGGCGCTTAATGCGTTCGCTACGACACAGAGTCCGTGCAAGACCCCTCCCCCTCCCCCCCACCCTTTACTGCGTGGGCTACCCCCGTTTCTTCTCCTGGCATCCTCCTTT
+
FFGGDGGGGGGGGFEGGGGGGGCE,6CFFFEGCEECFFFFFFFGGGG@,C<<E8EFG<CEAFECAEA@CC@EEFGCF<DB@CFFDE9EFFF74684C=ED,8==,CEF<;EEFB=E8;=@EGC87=D@,,@+@8CBEC=@D8@C+=+?FF:,;@,35,=+;85)=)8=AF95@DCEFAF759(5(,(7>>6:A>2)1,,(424<;?((12:((.))--4<((6)((,(197(((9(((-(-0,(4,(-.8<<AAA13(-((.4?(.((,((4))))).)))(.(-,,2-(.))
@M00689:251:000000000-CJTJ5:1:1101:7711:10913 2:N:0:9
CGACAGCCATGCAACACCTGTGTTCCGGGCTCCGAAGAGAAGGTCACATCTCTGCGACCGGTCCCGGACATGTCAAGGGCTGGTAAGGTTCTGCGCGTTGCGTCGAATTAAACCACATGCTCCACCGCTTGTGCGGGCCCCCGTCAATTCCTTTGAGTTATAATCTTGCAACCGTACTCCCCAGGCGGAATGCTTAAAGGGTTCGCTTCGCCCCTAGTGCGTAACTCCACTAACGACTGCACTGCCGCGTTTACGGCTTGGGCTACCAAGTTCAGTACTGCTGACAGCTCTTGTT
+
GBFGGGGGGGFFFCFFEGGGGGGGGGGEGGGGGGGGG7FC8ECGGGFGGFCFFFGCFFGDFGGGGGGGGGGGFG9FCGG@FCGDD,C,CEFGGGGGG@EEE@86BEDFF35;:DCF,,=F,=8D@FCEG66@8EE8>EC7D**3**;=9D@@F7D,?EG=FF*9@?C<=.*7:225C8D85(8;<?;99;1;-6)))-6)(.((-30(-(41((,((:46((-,,)))***4(55((,,(-9)()(((,,(-(--3((41(((((.(,)())))-).-))6))),)),))))).)
@M00689:251:000000000-CJTJ5:1:1101:22309:10929 2:N:0:9
CGACGGCCATGCACCACCTGTACACCAACCACAAGGGAAACTACATCTCTGCAGCGATCTGGTGTATGTCAAGCCCAGGTAAGGTTCTTCGCGTTGCATCGAGTTAATCCACATGCTCCGCCGCTTGTGCGGGCCCCCGTCAATTCCTTTGAGTTTTAGCCTTGCGGCCGTACTCCCCAGGCGGGGCGCTTAATGCGTTAGCTACGCCCCAGAGGCCGTGGACGACCCCTACCCCTAGCGCCCACCGTTTACGGCATGGCCTACCAGGGTTCTCAATCCCTGCATTCCTTGCT
+
GGCEFEGGDFGGGGGEGGGGGGGGGGGGGGGGGGGGGGGGGGGGGFFGGGGGGGGGGGGGGGGGGGGGGGGGGGGGGGGFGGGFGGGGGGGGGGGGGFGGEFGGEGGGGGGGGGCGFGGGGGGGGGGGGGGGCCEGDCDEGGCFFFGGFG?7:,@FDDCFFFF58@>AF9)7554;F@GGFB@9@>>;B9??<4ADFFFFF9<A??(((,4(.306:>0(-:(4046>C*53(4D2((4(6@>(,(4::::A?1>09(.(()..1033::.())-.))()..1(.)).6))()
@M00689:251:000000000-CJTJ5:1:1101:11927:10948 2:N:0:9
CGACAACCATGCACCACCTGTACACCAACCACAAGGGAAACTACATCTCTGCAGCGATCTGGTGTATGTCAAGCCCAGGTAAGGTTCTTCGCGTTGCATCGAATTAATCCACATGCTCCGCCGCTTGTGCGGGCCCCCGTCAATTCCTTTGAGTTTTAGCCTTGCGGCCGTACTCCCCAGGCGGGGCGCTTAATGCGTTAGCTACGACACAACGGCCGTGGGAGGCCCCTACACCTCGCGCCCACCGTTTACGGCACGGCTCACCAGGGGAACTAATCCTGGCCCTCCTTTTT
+
GGGGFGGGGGGGGGGGGGGGGGGGGGGGGGGGGGGGGGGGGGGGGGGGGGGGGGGGGGGGGGGGGGGGGGGGGGFGGGGGGGGGFFGGGGGGGGGGGGGGDGGGGGGGGGGGGGGGGGGGGGGGGGGG8ACGGGGGGGGEGGGGGFFGFGCGFFGGGGGFFFFCF==A>AAAFBE);@F>F99@9@B>F>(154)62::?FFF>?68>6BB(---(,476,(4,(,2:CC>B><F((((,4>>((-((-,()(--,(-((((5.2).8(((,().)..:2)(((((,-())))
@M00689:251:000000000-CJTJ5:1:1101:6769:10972 2:N:0:9
CGACAACCATGCAACACCTGTACACCAACCACAAGGGAAACTACATCTCTGCAGCGATCTGGTGTATGTCAAGCCCAGGTAAGGTTCTTCGCGTTGCATCGAATTAATCCACATGCTCCGCCGCTTGTGCGGGCCCCCGTCAATTCCTTTGCGTTTTAGCCTTTCGTCCGTACTCCCCAGGCGGGGCGCTTACTGCGTTAGCTACGCCACAACGGCCGTTGAATCCCCCCCCCCCTTGCCCCCCCCGTTTACGGCTTGGCCTACCAGGTTCTCCACCCCTGGCCCCCCTTTTCTT
+
GGCEGGEFGGGGGCEFGEGGGGGGGGFCGGGGGFGGGF8@FFGGGGGGGGGGGFCCGGGGFFGFFFFFGGGFDGGGGGGGCFG@FGGGGGGEGGGFG,@FDC8EF9FGGGCFFGGGGGGGGGGGGGGF,DEG>CEEGGCEG6?F@DGGFG?,:CEEG9=FFF@*:=):5=CCDFFFFAFG49>(1(703>?<)6)66??:?FF<B000(41((-(7>((,-().).20/))((-)-(.3(85((6((4:(()((((,((,))(...4(.))-6))((((-(,((((((-,)))))
@M00689:251:000000000-CJTJ5:1:1101:27768:11005 2:N:0:9
CGACAGACATGCAACACCTGTACACCAACCACAAGGGAAACTACATCTCTGCAGCGATCTGGTGTATGTCAAGCCCAGGTAAGGTTCTTCGCGTTGCATCGAATTAATCCACATGCTCCGCCGCTTGTGCGGGCCCCCGTCAATTCCTTTGAGTTTTAGCCTTGCGGCCGTACTCCCCAGGCGGGGCGCTTACTGCGTTAGCTACGACACAGAGGCCGTGGAACACCCCTACACCTAGCGCCACCCGCTTACGGCATGCACTACACGGGTTACTAAGTCCTGGCCCTCTGTTT
+
GGEGGGGGGGGGGGGGGGGGGGGGGGGGGGGGFGGGGGGGGGFGG9EFGGGGDFFGGFGGGGGGGGGGGGGGFGCFECFGGGGGGGGGGGGGGGCFEFGGGFGFFGGGFGGGFC9EGGGGGGGGGGGGDFGGGGEGGGGEDGGG9DFGFD9DFECFGGGF?AB<@A8AA>2>@BF=C>F4/99@B(.-4>??)):A:,,-4:4431:09>1433(8BF((9(,(((--)951(,>?0)47;D02((((-(2>?:3,32))))..)((312(-)).).))))5((.(-(()-))
@M00689:251:000000000-CJTJ5:1:1101:27786:11006 2:N:0:9
CGACAGACATGCAACACCTGTACACCAACCACAAGGGAAACTACATCTCTGCAGCGATCTGGTGTATGTCAAGCCCAGGTAAGGTTCTTCGCGTTGCATCGAATTAATCCACATGCTCCGCCGCTTGTGCGGGCCCCCGTCAATTCCTTTGAGTTTTAGCCTTGCGGCCGTACTCCCCAGGCGGGGCGCTTAATGCGTTAGCTACGGCACAGAGGCCGTCGAAGACCCCTACACCTAGCGCCCACCGTGTACGGCATGGACCACCAGGGTTTCTAACACTGCGAACTATTTCT
+
GGGGGGGGGGGGGFFFGGGGGGGGGFGGGGCDGCGGDEGFGGGGGC9CAFCGGGFGDFGF<FFFGGGGGGGGGGF7EGGEGGGGFGFGFFD7CGGGGGCFGGGGCGGDFAFFGGG?4DDGGGE6BCFG?DEG6EGGGDDGGDCGG?DGFGFA?FCGGGFFFA@=@AAA>9:4>@6@CDGGFF2@9>>;>;24AAFFFFB8,42))4(((-((((4:?(,(--46?<?0D75(2<G(.,4(-52?B?BB(,8>:913((())(-:11<:?1(().6)))()8),,(,,))).6.
@M00689:251:000000000-CJTJ5:1:1101:10931:11011 2:N:0:9
CGACGACCATGCACCACCTGTACACCAACCACAAGGGAAACTACATCTCTGCAGCGATCTGGTGTATGTCAAGCCCAGGTAAGGTTCTTCGCGTTGCATCGAATTAATCCACATGCTCCGCCGCTTGTGCGGGCCCCCGTCAATTCCTTTGAGTTTTAGCCTTGCGGCCGTACTCCCCAGGCGGGGCGCTTAATGCGTTAGCTACGACACAGAGGCCGTGGAAGCCCGCTCCACCTAGAGCCCCCCGTTTACGGCATGGACCACCCGGGTATCTAAACCTGGCCTCTCGGTCCTT
+
GGGGGGGGGGGGGGGGGGGGGGGGGGGGGGGGGGGGGGGGGGGGGGGGGGGGGGGGGGGGGGGGGGGGGGGGGGGGGGGGGGGGGGGGGGGCGGEGGGGGGGGGGGGGGGGGGGGGGGGGGGGGGGGGFDEDGGGGGGG>CCEFGFGGF78,@EFFGFCFFFE@5ABFBFAAFDFEF=CDFB@FFFB1;>0:424:0(34:A)).0((-422446321,14:).(4:(9))-,:94())).8((3-((4:0<::9(9(4),,(,((-4((-8<A<)),.((438)(..-(-(())
@M00689:251:000000000-CJTJ5:1:1101:8551:11048 2:N:0:9
CGACGGCCATGCAGCACCTGTACACCAACCACAAGGGAAACTACATCTCTGCAGCGATCTGGTGTATGTCAAGCCCAGGTAAGGTTCTTCGCGTTGCATCGAATTAATCCACATGCTCCGCCGCTTGTGCGGGCCCCCGTCAATCCCTTTGAGTTTTAGCCTTGCGGCCGTACTCCCCAGGCGGGGCGCTTAATGCGTTAGCTACGACACAGAGGCCGTGGAAGACCCCTCAACCTCGCCCCCACCGTTTACGGCATGGCCTCCCCGGTGCTCTCAACCTGGAATTCGTGTCT
+
GGGGGGGGGGGGGFGGGGGGGGGGGGGGGGGGGGGGGGGGGGGGFGGFCGGGGGGGG@CEGG@FGGGGFGGGGGFGGFGFFGGFDFGGGC@EGGGEGFGGCFEGCFFFFAFFFGEFFGGGGEEGGCEGGGGG>EGGGGGGGG+2BA77AFCCFCAFFEGF5F@5@AAA:9@D=943?(??599@9>>B((4:9A<<(,8??><9<?(-(-2((.46:>F;902((87:D5)()45((,(((0006(,81:2A10(4((3,2)(.(((4(((.))).),(..((()))(((.(.
@M00689:251:000000000-CJTJ5:1:1101:11095:11057 2:N:0:9
CGACGACCATGCAACACCTGTACACCAACCACAAGGGAAACTACATCTCTGCAGCGATCTGGTGTATGTCAAGCCCAGGTAAGGTTCTTCGCGTTGCATCGAATTAATCCACATGCCCCGCCGCTTGTGCGGGCCCCCGTCAATTCCTTTGAGTTTTAGCCTTGCGGCCGTACTCCCCAGGCGGGGCGCTTAATGCGTTAGCTACGACACCGGGGCCGTGGAAGCCCCCTACCCCTGCCGCCCACCCTTTACGGCCTGGACTACCAGGGGTTCTACTCCTGGCCTCTCTGGTCTT
+
GGGGGEGGGGGGGGGFGGGGGGGGGGGGGGGGGGGGGGGGGGFGGA<FFFGGFGGGGFBF@F@FGGCEGEFGFGGGGGGGGGGGGGDFGGDEEGGGGGGFCFGEGFGFGGGGGFC8,9=EGGGG@ECEEFBE>EEGGGGE+3:@FCGFFGGGFAFGGC5>AFF:E>F=AB=2>(17E26CFB99>>69((4144)),41((-)-)-1427(((,47>0((-:<(3836D)51..>1((((-79(((((4:):641(-(-40)4?<)5?0(((().).),),4((..(.)))---)
@M00689:251:000000000-CJTJ5:1:1101:5210:11118 2:N:0:9
CGACGACCATGCAACACCTGTGTTTAGGCTCCTTTCGGCACGCCCAGCGCTTAACCGGGCTTCCTAACATGTCAAGGGTAGGTAAGGTTCTTCGCGTTGCATCGAATTAAACCACATGCTCCACCGCTTGTGCGGGCCCCCGTCAATTCCTTTGAGTTTTAATCTTGCGACCGTACTCCCCAGGCGGAGAACTTAACGCGTTAGCTTCGATACGAAAAAGGTTCCACCCCTTCCCCCATCCAGTTCTCATCGTTTACAGCGTGGCATCACAGGGTATCTAACCCTGGCATCTCTT
+
GGEGGGGGGGGGGGGGGGGGGGGGGGGGGGGGGGGDFGGGGGGGGGGGGGDGGGGGGGGGGGGGGGGGGGGGGGGGGGGGGCFFGGGGGGFGGBCEEEGEGDGGDEFGGG9EFGGGGGGAFFEFFGEECF8@AEEEEEGGDG@CD>C7CFFGGC7:CB>:96<EE4*.5>F==5>F*46DEFF;@>F(:0(4>37;ABF>90214AFBF0),423:19108743(.)4<))(4,9(-,((.),-64)..6)(-3((.52003191(.,)4).31.,4<-).)((3.((().)-)-
@M00689:251:000000000-CJTJ5:1:1101:13830:11126 2:N:0:9
CGACAGCCATGCAGCACCTTCTCACCAGTTCCCCGAAGGGCACCCCCACATCTCTGCAGGATTCTGGTGGATTTAACCCAGGTAAGGTTCTGCGCGTTGCGTCGAATTAAACCACATGCTCCACCGCTTGTGCGGGCCCCCGTCAATTCCTTTGAGTTTTAGCCTTGCGGCCGTACTCCCCAGGCGGGATGCTTAATGCGTTAACTGCGTCGCTGCAGGGGTCAATACCCGCCACACCTAGCATCCATCGTTTACGGCGTGGACACCCCTGGTACACTAACCTTGCATCCCTT
+
GEGEFFGGGGEG@FEAEGGGGFGGGGGGGGGGGGGGGGDDGGGGGGGGGGGGGGGGGGFGEGGFGFGGGGGGGGGGGGGGGGGGGFGFFGGGGGDGGDEGGGGGG@FFEGGGGGGFGFFGFGGGGEGGGGGCFEBEGGDGDGGGGEGGFGGFFE;@FE8BFAFFA6)7==2:=@9@E>8CDF5?DFF0:>02>>)645608<0:><<<B(439?(33?:F6860)-)4797;06C(4(,3)94.)4:6ABFFF041(,-,,,(.),42((303-))))((.:474()6)((.6
@M00689:251:000000000-CJTJ5:1:1101:6159:11236 2:N:0:9
CGACGGCCATGCAGCACCTGTACACCAACCACAAGGGAAACTACATCTCTGCAGCGATCTGGTGTATGTCAAGCCCAGGTAAGGTTCTTCGCGTTGCATCGAATTAATCCACATGCTCCGCCGCTTGTTCGGGCCCCCGTCAATTCCTTTGAGTTTTAGCCTTGCGGCCGTACTCCCCAGGCGGGGCGCTTAATGCGTTAGCTACGACCCAGAGGCCGTGTAAGACTCCTACCCCTAGCGCCCCCCGTTTGCGGCCTGCACTACCAGGGTATCTAATCCCGGCACCCCTGTCC
+
FGGGGGGGGGGGFGEFGGGGGGGCGGGGGDGGGGGGGGFFGGDF@FFF<FGGFGGBCFGGGFFEFEGGGGAFCGGGGGGGGFFFFGFGGEEGDED7C<=E84EFFCCF9FFGFCEEFFD+6=+8EEG8,=>C6EEEGGC=86+CFFCDCDG,@GGGGFFF?AC5@@)8=A@)7=CBGFD522521:1(2020-)6<(41:(6><<::>19?(41(1:,41.().-3)40**),43(,,2(4@00;B(-1((64(2(-((.()),4))(((())).).)),(-2((((((-)),
@M00689:251:000000000-CJTJ5:1:1101:8933:11273 2:N:0:9
CGACGACCATGCACCACCTGTACACCAACCACAAGGGAAACTACATCTCTGCAGCGATCTGGTGTATGTCAAGCCCAGGTAAGGTTCTTCGCGTTGCATCGAATTAATCCACATGCTCAGCAGCTTGTGCGGGCACCCGTCAATTCCTTTGAGTTTTAGCCCTGCGGCAGTACTTCCAAGGCGGGCGGCGTCATGCTCTGGCTACTACACAGCGGCGGCGGATCGCCCCTACACCTAGCGGCCCCAGTTTACGGCCTTGACGACAAGGGTGCTCAACCCTGCAAACCCTGGTA
+
D>+@@:B@+,C<,;EFDGCCEA<FF6FE,,BDFGF@C@DFFFGGGGGACFC9<,B@:<@8FAB@4CFFCF9B<D<D=,,,9,EE?EFDF9=?C@88=F,,+@>EDGA9FAFFFEGD8=+,9,@D8=DD,94@8=+>=CG?C8@D@FDGF7+ED=,=D@DF5*5)):585)1:80**4*+4*:7)((((((,((,5)))))),(5,))644<6(1((((((((((((,(9*7:(42(.),,-)((--,4)-)-122(-),-.((,((.322(()-))(,(..(..-.(((.4.)
@M00689:251:000000000-CJTJ5:1:1101:16454:11300 2:N:0:9
CGACGGCCATGCAGCACCTGTACACCAACCACAAGGGACACTACATCTCTGCAGCAATCTGGTGTATGTCAAGCCCAGGTAAGGTTCTTCGCGTTGCATCGAATTAATCCACATGCTCCGCCGCTTGTGCGGGCCCCCGTCAATTCCTTTGAGTTTTAGCCTTGCGGCCGTACTCCCCAGGCGGGGCGCTTAATGCGTTAGCTACGACACAGAAACCCATAACAAGCCCCTACACCTCCAGCCACACGTTTACGGCGTTGAACACCCGGGTGTCTCAATCTGTGATCCCTGTCTT
+
GGGGGGGGGGGGGGGGGGGGGGGGGGGGGGGGGGGGGGGGGGGGGGGGGGGGGGGGGGGGGGGGGGGGGGGGGGGGGGGGGGGGF:<FGFEGGGGGGGGD>8EDFGFFFGFFFGGGGGCC>EGGGGFGGGGGGGCEEEGCGGC@FFFGFGFGGFGGGDFBCFFFEFFBA99=A>EFG2*?FB9@B>FF>6<:54)6636:4-4<?::924705?FBF(((4452)((,9C3137CB0(((,9((((-((.81)(34,4(4()))(-(479((-)44)))--)))))))(,45)))
@M00689:251:000000000-CJTJ5:1:1101:16465:11316 2:N:0:9
CGACGGCCATGCAGCACCTGTACACCAACCACAAGGGACACTACATCTCTGCAGCAATCTGGTGTATGTCAAGCCCAGGTAAGGTTCTTCGCGTTGCATCGAATTAATCCACATGCTTCGCCGCTTGTTCGGGCCCCCGTCAATTCCTTTGATTTTTAGCCTTTCTGCCGTACTCCCCAGGCAGGACGCATAATTCGTTAGTTAGGTAAGAGAACCCCATAACGTGCCCCTACACCTACCGCCACCCGTTTACGGCGTTGGCTAAACGAGTAACCCATCCCTGTATC
+
GDFC7FEGCFGGGFF<FGGFGGCFGG<FC:FDEFFCF<@,CFFGGC9EGFC9<C@,CE@DG,9FFFCGGGFG,@,4@CDF9FG854,5EE4:CGGCBED,4,=EGGGFAFGCFE,@,,66+1@8>C8=,7@ECE6@@E?=CG+C@?+?C2+3,5:<7,0+:9**1*0**:))0)*3@=*;:))4>)):((/(*1**/7((0*/9*(.)))))/.=(:7(((/6((/((*1)(6;0(.4(89:>((43681:14((46112(52)))(((-(()-)(-((((.))).-
@M00689:251:000000000-CJTJ5:1:1101:26044:11437 2:N:0:9
CGACGACCATGCATCACCTGTACACCAACCACAAGGGAAACTACATCTCTGCAGCGATCTGGTGTATGTCAAGCCCAGGTAAGGTTCTTCGCGTTGCATCGAATTAATCCACATGCTCCGCCGCTTGTGCGGGCCCCCGTCAATTCCTTTGAGTTTTAGCCTTGCGGCCGTACTCCCCAGGCGGGGCGCTTAATGCGTTAGCTACGACACAGAGGCCGTGGAAGACCCCTACACCTAGCGCCCACCGTTTACCGCCTGGACTACCCGGGTTTCTACTTCTGGCCTCC
+
GEGGGGGGGGGGGGG<FGGGGGGGGGGGGGGGGGGGGGGGGGGGGGGGGGGGGGGGGGGGGGGGGGGGGGGGGGFGGGGGGGGGGGGGGGGGGGGGGGGGG@FGGGGFGGFGGGGGGGGGGGGGGGGGGGCEEGGGGGDGGDGGGFGGFGFGGGGGGFFFFFFCBAFFA9>299A>GFGD4520029>>>FFAA4>BB1?046<<<02(3(.,4:?691(3(478?FFGG:?FBGF24?(4@>?<?9??F0))--(-(,33244?1(2(4(,.-4).-5562?18:(
@M00689:251:000000000-CJTJ5:1:1101:27368:11466 2:N:0:9
CGACGACCATGCAACACCTGTACACCAACCACAAGGGAAACTACATCTCTGCAGCGATCTGGTGTATGTCAAGCCCAGGTAAGGTTCTTCGCGTTGCATCGAATTAATCCACATGCTCCGCCGCTTGTGCGGGCCCCCGTCAATTCCTTTGAGTTTTAGCCTTGCGGCCGTACTCCCCAGGCGGGGCGCTTAATGCGTTAGCTACGACACAGAGGCCGTGGAAGACCCCTACACCTAGCGCCCACCGTTGACGGCAGGGACTACCAGGGTATCTAATCCTGGAATCGCTTCCC
+
GGGGGGGGGGGGGGGGGGGGGGGGGGGGGGGGGGGGGGGGGGGGGGGGGGGGGGGGGGGGGGGGGGGGGGGGGGFGGGGGGGGGGGGGGGGGGGGGGGGGGGGGGGGFGGGGGGGGEGGEGGGGGGGGGGGGGGGGGGGGGGGGFFFGFGGGGGGFFGGAFFFFFFFBFFFFFFF@GFG:FFBFFBF>FF?F99AAF??FFFFF??09190(.8??FB;>>(4378<:D>F03:D(42:92:48(4;6?(()3,(-169BF773<:?BB7(.-.64))6:<>((-)(((,(.(
@M00689:251:000000000-CJTJ5:1:1101:13577:11494 2:N:0:9
CGACGGCCATGCACCACCTGTACACCAACCACAAGGGAAACTACATCTCTGCAGCGATCTGGTGTATGTCAAGCCCAGGTAAGGTTCTTCGCGTTGCATCGAATTAATCCACATGCTCCGCCGCTTGTGCGGGCCCCCGTCAATTCCTTTGAGTTTTAGCCTTGCGGCCGTACTCCCCAGGCGGGGCGCTTAATGCGTTAGCTACGACACAGAGGCCGTGGAAGACCCCTCCCCCTAGCGCCCCCCGTTTACGGCATGGACTACACGGGTATCTACGCCTGGCCTCC
+
GGFGGGGGGGGGFGFGGGGGGGGGGGGGGGGGGGGGGGGGGGGGGGGGGGGGGGGGGGGGGGGGGGGGGGGGGGFGGGGGGGGGGGGGGGGGGGGGGGGGGGGGGGGGGGGGGGGGGGGGGGGGGGGGGGGGGGGGGGGGGGGGGFGGFGGFGFFFGGGFFFFFFFFF=BFADFFFD@GGFFF>>FFFFFFFA)5<>:?:?F24>BFF190:B:121(79B?>3(8?0C3)4((921309>51(3(((4((-3:B(,(()..4?:B04(((.:)<)(-2((-,()((
@M00689:251:000000000-CJTJ5:1:1101:23384:11587 2:N:0:9
CGACGGCCATGCACCACCTGTACACCAACCACAAGGGAAACTACATCTCTGCAGCGATCTGGTGTATGTCAAGCCCAGGTAAGGTTCTTCGCGTTGCATCGAATTAATCCACATGCTCCGCCGCTTGTGCGGGCCCCCGTCAATTCCTTTGAGTTTTAGCCTTGCGGCCGTACTCCCCAGGCGGGGCGCTTAATGCGTTAGCTACGACACAGAGGCCGTTGAAGACCCCTACACCTAGCCCCCACCGTTTCCGGCATGGACTACCAGGGTATCTATTCCTGGCCCTTCTTTGT
+
GGCFGGGGGGGGGGGGGGGGGGGGGGGGGGGGGGGGGGGGGGGGGGGGGGGGGGGGGGGGGGGGGGGGGGGGGGGGGGGGGGFGGGGGGGGGGGGGGGGGGFGGGGGGGGCFGGGGFGFEGGGGGGGFFGEGEGEGGGGGGGGGGFGGFGGCFCFFFDGFFAE9CA>29=AFFFF=E>FCFFFBF>BB>>F?D<BBFF??0>AA2:299>06.:0:?04(4:<A)8:?G*7:(8225)((.5(-73120:)-,46(4(,),)((4))4(((..64))::)-,(.(((.4))))
@M00689:251:000000000-CJTJ5:1:1101:8860:11600 2:N:0:9
CGACGGCCATGCAGCACCTGTACACCAACCACAAGGGACACTACATCTCTGCAGCAATCTGGTGTATGTCAAGCCCAGGTAAGGTTCTTCGCGTTGCATCGAATTAATCCACATGCTCCGCCGCTTGTGCGGGCCCCCGTCAATTCCTTTGAGTTTTAGCCTTGCGGCCGTACTCCCCAGGCGGGGCGCTTAATGCGTTAGCTACGACACAGAAACCCAGAACAGGCCCCCACACACAGAGCCCCACGTTTACAGCATGCACTACCAGGGTATCCTATCCTGGCCACTCCGGC
+
GGDGGGGGGGGGFGGGGGGGGGGGGFGGGGEGGGGGGGGGGGGGGGGGGGGGFGGGGGGGGGGGFGGGGGGGGCBFGGGGGGGGFFGGGGGCGGE@FGFDGGGGGGGGGGGGGGGGGGGGGGGGCCFGFGGGGGEGGGDGGGGGGFGFFGGGGFGGGGGFFAEFFFFFFFFDFFF:=@FGF29999>BB;8<<<2:9?F:?B<4<<8;(73:(5?F?10((.4(336<9))-43D0((.4()((,(-,(.(465).(6)))4.38::7(3..)))).))5)3:(((,(,((((
@M00689:251:000000000-CJTJ5:1:1101:8849:11616 2:N:0:9
CGACGGCCATGCAGCACCTGTACACCAACCACAAGGGACACTACATCTCTGCAGCAATCTGGTGTATGTCAAGCCCAGGTAAGGTTCTTCGCGTTGCATCGAATTAATCCACATGCTCCGCCGCTTGTGCGGGCCCCCGTCAATTCCTTTGAGTTTTAGCCTTGCGGCCGTACTCCCCAGGCTGGGCGCTTCATTCGTTAGCTACGACCCAGAACCCCATAACAGGCCCCTACCCCTATCGCCCCCCGTTTACAGCATGGGACACCCGGGTTTCTAATCCTTCCATCCCTTTCT
+
GGGG@CCGGGGGFFFFCFGGGGGGGGFGGGGGGFGF7EFGGGGGGGGFGGGFFFEFFGFGGGGFFGGGGGDGCFDEGGFGGGGGFGGGFGGGDGD@@@FGD8EGGGGGGGGFFCFGD=?C>EED7CFG,EEE6CCGGGDCC+9CFFFFFCFF:;;FG;99A86):5>=9:5)/4>3C6*5)--8(6251(6(/)).168;29).7/((,..481116:034848).,1>7.((.*86?).,5(:1470:(4(6)).())((((,.8(-4(4((--6)).).))()).,()).-)
@M00689:251:000000000-CJTJ5:1:1101:26278:11628 2:N:0:9
CGACGGCCATGCATCACCTGTACACCAACCACAAGGGAAACTACATCTCTGCAGCGATCTGGTGTATGTCAAGCCCAGGTAAGGTTCTTCGCGTTGCATCGAATTAATCCACATGCTCCGCCGCTTGTGCGGGCCCCCGTCAATTCCTTTGAGTTTAGCCTTGCGGCCGTACTCCCCAGGCGGGGCGCTTAATGCGTTAGCTACGACACAGAGGCCGTGGAAGCCCCCTACACCTAGCGCCCACCGTTTACGGCATGGACTACCAGGGTATCTAATCATGGCATCACTTTCCCTT
+
GGGGGGGGGGGGGGGGGGGGGGGGGGGGGGGGGGGGGGGGGGGGGGGGGGGGGGGGGGGGGGGGGGGGGGGGGGGGGGGGGGGGGGGGGGGGGGGGGGGGGGGGGGEFGGGGGGDFE;DEGGGGGGGG=EGGGGGGGGGGGGGGGCFGFGDCGGGGGFGFFFFFFFFFABAD@CFFGBGGF=9>B>FF9B0)-:A>?B:BB96,186(((((.-2?>>16(.((,,47)*0(41*(.((-453:?BF0:04((949:?3022,(.,242(3)6AA:)-)),,427))))-).).)
@M00689:251:000000000-CJTJ5:1:1101:12074:11630 2:N:0:9
CGACGACCATGCAACACCTGTACACCAACCACAAGGGAAACTACATCTCTGCAGCGATCTGGTGTATGTCAAGCCCAGGTAAGGTTCTTCGCGTTGCATCGAATTAATCCACATGCTCCGCCGCTTGTGCGGGCCCCCGTCAATTCCTTTGAGTTTTAGCCTTGCGGCCGTACTCCCCAGGCGGGGCGCTTAGTGCGTTAGCTACGACACCGAGGCCGTGGAAGACCCCTACACCTCGCGCCCCCCGTTTACGGCACGGACCACCAGGGTATCTAATCCATGCATTCCCGTCC
+
GGCEGGGGGGGGGGFFEGGGGGGGGGFDGEGGGGGGGEGGGGGGGFGGGGGGGGGGGGGGGGGGGGGGGGGGGGGGGGGGGGGGGGGGGGGGGGGGGGGGEGGGGGGGGGGGGGGGFCFGGGD6=CFG8FGGGGGGGGCEGCCCFFGGFGFGGGFGF@C@AC@==@):ABFFFBC3FDFGF55;9>FFF0314>2<;?BF042>4?:(,((-(((1:;60;:>2:??BGF>23<G(((,((86((49?7((6(413(-(((-(-:24?13(,)).)).6))6())).)),.((
@M00689:251:000000000-CJTJ5:1:1101:19761:11724 2:N:0:9
CGACGGCCATGCATCACCTGTACACCAACCACAAGGGACACTACATCTCTGCAGCAATCTGGTGTATGTCAAGCCCAGGTAAGGTTCTTCGCGTTGTATCGAATTAATCCACATGCTCCGCCGCTTGTGCGGGCCCCCGTCAATTCCTTTGAGTTTTAGCCTTGCGGCCGTACTCCCCAGGCGGGGCGCTTAATGCGTTAGCTAACACACAGCGGCCGTGGAAGACCCCTACACCTCGCGCCCCACGTTTCAGGCATGGCCCACCCGGGTAACTAACCCTGACCACCCAGTCC
+
GGGGGGGGGGGGGGGGGGGGGGGGGGGGGGGGGGGGGGGGGGGGG9FGGGFFGGGGGGGGGGGGGGGGGGGGGGGGGGGGGGGGGGGGGGGGGGGEFGAGEGGGGGGGCFGG:EGF;FGGGGDGGDFGGGECEEGGGGGCDCGCFFGGFGGGG9DFFG6@AB@)))88@=ADA)A>FD**/6(6;((-39BFF)))2(:8166:)(.5(32.(,3;044(-8<:0,335*0,,4C0((3,(79(,,-((()))-.3),8(((,,31,12--()))5,.4(:..(,--(-(.))
@M00689:251:000000000-CJTJ5:1:1101:24139:11780 2:N:0:9
CGACGACCATGCATCACCTGTACACCAACCACAAGGGACACTACATCTCTGCAGCAATCTGGTGTATGTCAAGCCCAGGTAAGGTTCTTCGCGTTGCATCGAATTAATCCACATGCTCCGCCGCTTGTGCGGGCCCCCGTCAATTCCTTTGAGTTTTAGCCTTGCGGCCGTACTCCCCAGGCGGGGCGCTTAATGCGTTAGCTACGACACAGAGGCCGTGGAAGACCCCTAAACCTAGCGCCCACCGTTTACGGCAAGGACTAACAGGGTATCTAATCCGGGCCGCCCCTTCT
+
GGGGGGGGGGGGGGFGGGGGGGGGGGGGGGGGGGGGGGGGGGGGGFGCGGGGGGGGGGGGGGGGGGGGGGGGGGGGGGGGGGGGFGGGGGGGGGGGGGGGGGGFGGGGGGGGGGGGGGFGGGGGGGGGDGGGGGGGGGGGGGGGFFGGFCCFG7DFFFGFFFFFFFFFBBADDBC4F2FD5BBF999>B>??BFA)46?B?FA>BFF93;?437?:<0,39:B00(.21/<(,.74().4(79:?(3:BF()-374(-,(3(()..5<:(())).6424((4((((-((,(,-
@M00689:251:000000000-CJTJ5:1:1101:25851:11788 2:N:0:9
CGACGGCCATGCAGCACCTGTACACCAACCACAAGGGAAACTACATCTCTGCAGCGATCTGGTGTATGTCAAGCCCAGGTAAGGTTCTTCGCGTTGCATCGAATTAATCCACATGCTCCGCCGCTTGTGCGGGCCCCCGTCAATTCCTTTGAGTTTTAGCCTTGCGGCCGTACTCCCCAGGCGGGGCGCTTCATGCGTTAGCTACGACCCAGAGGCCGTGGAAGACCCCTACACCTAGCGCCCACCGTTTACGGCATGGACTACCAGGTTTTCTATTCCTTGCATCCCTGTCTC
+
CFCEG>@FEFGGGFFFGGGGGGFGGGGGGEEGGGFGGFGGGFGGGGGGGGGGGGGGEGGGGGGGGGGGGGGGGGFGGGCGGGGGGGGGGGGGGGGEEFGGCG@FCGGGA,AFEF?GFGGGGGGGEG6D=DED+@8BE8C9;@7CGFGGFGGFG<FAF;D8AFB5)882>>@4@DCBC=CGFB=12(79(9?(64<F9(4:<))47:(4,432::0:?0966:280(4,9<FF?27:4272;391?FF?:?BF:093>F08,2253),,).)46)-))66))),)).(,)))))-
@M00689:251:000000000-CJTJ5:1:1101:24130:11795 2:N:0:9
CGACGACCATGCATCACCTGTACACCAACCACAAGGGACACTACATCTCTGCAGCAATCTGGTGTATGTCAAGCCCAGGTAAGGTTCTTCGCGTTGCATCGAATTAATCCACATGCTCCGCCGCTTGTGCGGGCCCCCGTCAATTCCTTTGAGTTTTAGCCTTGCGGCCGTACTCCCCAGGCGGGGCGCTTAATGCGTTAGCTACGACACCGAGGCCGTGGCAGACCCCTACACCTTCCGCCCACCGTTTACGGCCTGGACCACCAGGGTACTCTATTCTTGCCTTCCATTCCT
+
GEFEFGGGGGGGGGGAFGGGGGGGGGGGGGGGGGGGGGGGGGFGGGGGGGGGFFGFGGGGGFGGGGGGGGGGFFEGGGGGGFGGECGGGGGGGGGGGGGGGGGGGGGGGGGGGGGGGGGGGGGGGGGGFGGCEGCEEGGGDDGGGFGGFFGGGAFGFFDFF?@)==5=A=@DFFFEFAG462:>>(:29BF?9<9A6140449)5(29((((-76>(369>(43(,11597?:(9:)(,(-720:<012::403(,-3(47(-4<0601?0,)))-))6)))-.)),()))..)
@M00689:251:000000000-CJTJ5:1:1101:21450:11803 2:N:0:9
CGACGACCATGCATCACCTGTACACCAACCACAAGGGAAACTACATCTCTGCAGCGATCTGGTGTATGTCAAGCCCAGGTAAGGTTCTTCGCGTTGCATCGAATTAATCCACATGCTCCGCCGCTTGTGCGGGCCCCCGTCAATTCCTTTGAGTTTTAGCCTTGCGGCCGTACTCCCCAGGCGGGGCGCTTAATGCGTTAGCTACGACACCGAGGCCGGGGAAGACCCCTACACCTAGCCCCCACCGTTTCACGCAGTGACTCCCCGGGGATATTATCCCGGCATTTCTTTCC
+
GEGGFCFGGGGGGGGFGGGGGGAEDFGGGGGGEGGDD8CFFGGGGFGCFFFGFEGGGGFFFE@FGGGGFGFFFDFFFFGGGGGGGFGGGGG,4@FCEGGFGC,EGDFFGEEEGGFGD;D?CEEG88==,DCGDGCGGGG=DD6+CBGCCGF,3@EGFFCA6FECEF>=)75425:(454*)//.49;(,(416<441:0:?AA)230>>0((,--(8(4(7(1,.478GGF?((9(.,(.2>>>BF0((,.4).,(((...)-(4(-(((4(()-55<))-(,(().6-).6)
@M00689:251:000000000-CJTJ5:1:1101:8285:11810 2:N:0:9
CGACGGCCATGCAACACCTGTGAACCGACCCCAAAAGAGGCACACCCATCTCTGAGCACTCCCGATCCATGTCAAACCCAGGTAAGGTTCTACGCGTTGCATCGAATTAATCCGCATGCTCCGCCGCTTGTGCGGGGCCCCGTCAATTCCTTTGAGTTTTAGCCTTGCGGCCGTACTCCCCAGGCGGGGTACTTAAAGCGTTAGCTACGGCACGGAACCCGTGGAATGGACCACAAAACTTATCACCACCGGTTACAACGTGGACTCACAGGGGATCTAATCCGTGACCCA
+
EGGGGGGGGGGGGGGGDGGFFFGGGGGGGGGGGGGFFFGGGGGGGGGGGGGGGGGGGFGGGGFGGFGGGGGGGGGGGGEGGF<E9FFGGG9FFFFGGDEGGGGDGGFCFGBFF>=86=8BEF=@CC+=+D=,=CEEGE?EGCCCD5C9+=>??EGCFE>BFACEFB37=>@6;BDF*.;9A@D0/196>9:?B4<<))49?-,(65:<B:((-312(4<F>((((.)57>/8(8/(((.,)*))-.3)(-((4,())))-(,4(,),52:42(((,,).))-.,(((()(.
@M00689:251:000000000-CJTJ5:1:1101:8272:11823 2:N:0:9
CGACGGCCATGCACCACCTGTGCACCGCCCCCACAAGCGGCACACCCCTCTCTGAGCACTCCCGATCCATGTCAAACCCAGGTATGGTTCTACGCGTTGCATCGAATTAATCCGCATGCTCCCCCGCTTGTGCGCGGCCCCGTCCCTTCCTTTGATTTTTAGCCTTGCGGCCTTCCCCCCCAGGCGGGTTACTTCCAGAGTTAGCTACGGACCGGAACCCGTGGACTGCGCCCCACCCCAACTCCCCACCGTTTCCAGCGTTGCCTACCCGGGTACCTACTACTAGCCTTTCTTT
+
FFGE+6CFGGGGG,CFGGGGGG,EEC6+@C:7F:,9C,,+@+@F<FC+B@FA=FAEDCF6F<?>FEC,CEAEF,,,:A=FFF=<,A,F,;?4=+@+@F8CF94+4F:+,C,CACG7C3=,6,+++=+@7D,,@>+3*3*9;>E7**=F4;@;C,,,12+=))4>B=)80((6())/*/9)81004(42(410<))))).4.565B2)44(--(-((((-((-,((.)(**0,7>39(,4,()()..(.,(-3(53A64((4,4(-))((,((((-)))..)-6)))..)).64))
@M00689:251:000000000-CJTJ5:1:1101:12871:11873 2:N:0:9
CGACAGCCATGCATCACCTGTACACCAACCACAAGGGAAACTACATCTCTGCAGCGATCTGGTGTATGTCAAGCCCAGGTAAGGTTCTTCGCGTTGCATCGAATTAATCCACATGCTCCGCCGCTTGTGCGGGCCCCCGTCAATTCCTTTGAGTTTTAGCCTTGCGGCCGTACTCCCCAGGCGGGGCGCTTAATGCGTTAGCTACGACCCAGAGGCCGTGGACGACCCCTACCCCTAGCGCCCACCAGTTCAGGCTGGGACTACCAGGTGATCTAAACCTGGCATCC
+
FGGGGGGGGGGGGGGGGGGGGGGGGGCFGGEGGGGGGFGGGGGGGDFGGGGGGGGGGCFEFFGGGGGGGFGG?FGGEFCFGGGGGGGGGGFGGGGDGFCFEGG?8FFGGDGFF8CFCFGGGGGGEDGGFGGGGGGGGGGGGGGG+=B9EF=F?EFFGF7FAA58=A5=5@BDFBE4?47C*)5>@>93103:)64<;?F<:4>27:0-(3((.(46?F((22(436>;D*)4(4C0(((-4B>?B?((.66)-2(((((.4.(.1),:.(.)).6)),((11<(24(
@M00689:251:000000000-CJTJ5:1:1101:18516:11964 2:N:0:9
CGACGACCATGCATCACCTGTACACCAACCACAAGGGAAACTACATCTCTGCAGCGATCTGGTGTATGTCAAGCCCAGGTAAGGTTCTTCGCGTTGCATCGAATTAATCCACATGCTCCGCCGCTTGTGCGGGCCCCCGTCAATTCCTTTGAGTTTTAGCCTTGCGGCCGTACTCCCCAGGCGGGGCGCTTAATGCGTTAGCTACGACACAAGGGCCGTGGAAGCCCCCTACCCCTAGCGCCCCCCGTTTACGGCATGGACTACCAGGGTCACTAATCCTGGCCTCCCTTTCC
+
GGGGGGGGGGGGGGGGGGGGGGGGGGGGGGGGGGGGGGGGGGGGGGGGGGGGGGGGGGGGGGGGGGGGGGGGEGFGGGGGGGGGGGGGGGGGGGDGGGGGGGGGGGGGGGGGGGGGFGDGGGGGECCFDGGEEGGGGGDED7CGGFGGFG?CFGGGGFFFFFB)@ABFFBADD2*3=>CG>6>@FF0,3>?0AAD<>??:2).6?:<>07((((4:094113?:48:<7))4((7:??B(152(426:??:),8>00(7.4)((.4.,4:(().).).6-4(((,(,(.)..)
@M00689:251:000000000-CJTJ5:1:1101:28659:12001 2:N:0:9
CGACGACCATGCAACACCTGTACACCAACCACAAGGGAAACTACATCTCTGCAGCGATCTGGTGTATGTCAAGCCCAGGTAAGGTTCTTCGCGTTGCATCGAATTAATCCACATGCTCCGCCGCTTGTGCGGGCCCCCGTCAATTCCTTTGAGTTTTAGCCTTGCGGCCGTACTCCCCAGGCAGGGCGCTTAATGCGTTAGCTACGACACAGAGGCCGTGGAAGACCCCTCCACCTAGCGCCCACCGTTTACGGCATGGACTACCCGGGTTTATTATCCTGGACTCCTTTGTC
+
GGGGGCFGGGGGGGGGGGGGGGGGGGGGGGGGGGGGGGGGGGGGGGGGGGGGGGGGGGGGFGGFGFGGGGFFGGGGGEGGGGGGGGGGGGGGGGGGGGGGGGGGGGGGGGGGGGGGGGGGGGGGGGFGCFGG6@CEGGGGG6CFFFGGFGCCEGGGGCDFFFF5@BFFBB=9>B4BF@GGFF29@BF>BFF<<EFFFF@?;E9?E@024>::7?<BBBFF>?2(.41:>C)8(4DF0243;E918?F?::2><0913022:)47:(4((4((()).)-)))((.,(()-))))
@M00689:251:000000000-CJTJ5:1:1101:9585:12022 2:N:0:9
CGACGACCATGCATCACCTGTACACCAACCACAAGGGAAACTACATCTCTGCAGCGATCTGGTGTATGTCAAGCCCAGGTAAGGTTCTTCGCGTTGCATCGAATTAATCCACATGCTCCGCCGCTTGTGCGGGCCCCCGTCAATTCCTTTGAGTTTTAGCCTTTCGGCCGTACTCCCCAGGCGGGTCGCTTAATCCGTTAGCTACGACACAGAGGCCGTGGAAAACCCCTCACCCCCACGCCCCCCGTTTCCGGCATTGCCTCACCGATGTTCTCATACTCTCTCTCATCTTT
+
GDEEGFEGGGGGGGGGFGGGGGGGGGGDFGGGGFGGGGCFFGGGGGGGGGGDFDGGEGGGGGGGGGGGGFFFFFCFGCDFCGFGGGGGGFCEGEGGGGGF>EDGGCEEFGGGGGGF=FFGGECEGG6E8EGD6=>CGGGGG+@CFFGGFF+,5EFGG,5BAF@**18>>5/4><*7E20/8:22:((.1,=@)<)-3480(-59<662371(.,--3(4((,,-(466D33(3353(((-(8((-46?1:)6(,9(,),)-)5((.(((-(.-)6:))).)))))),))))))
@M00689:251:000000000-CJTJ5:1:1101:6315:12070 2:N:0:9
CGACGGCCATGCATCACCTGTACACCAACCACAAGGGAAACTACATCTCTGCAGCGATCTGGTGTATGTCAAGCCCAGGTAAGGTTCTTCGCGTTGCATCGAATTAATCCACATGCTCCGCCGCTTGTGCGGGCCCCCGTCAATTCCTTTGAGTTTTAGCCTTGCGGCCGTACTCCCCAGGCGGGGCGCTTAATGCGTTAGCTACGACACAGCGGCCGTGGGAGACCCCTACACCTAGCTCCCCCCGTTTACGGCATGACCTACAAGGGTCGCTACACCTGGCATCTCCGTCC
+
GGEGGGGGGGGGGGGGFFGGGGGGGGGGGFGGGDGGGGGGGGGGGGGFFGGGGGGGGGGGGGGGGFGGGGGGGG?FGCG@FEGEFGGGGGGGGGGGDG8=>EFGCFGGGFGGFFCGFFFGGGEGGGFG8DCEEGGGGEGGG6>CDA?CFFFFEFGD+,;9CB5=@BABB4:4@=CEF9F882(.(-799>6:)6<A;(,-8))).,8911(4,((31(,(3(((((46D57:>?40(33)-9((4(2(40()((((-())4),5().2((((,(((..,(,(2..5)))-,((
@M00689:251:000000000-CJTJ5:1:1101:25852:12090 2:N:0:9
CGACGGCCATGCATCACCTGTACACCAACCACAAGGGAAACTACATCTCTGCAGCGATCTGGTGTATGTCAAGCCCAGGTAAGGTTCTTCGCGTTGCATCGAATTAATCCACATGCTCCGCCGCTTGTGCGGGCCCCCGTCAATTCCTTTGAGTTTTAGCCTTGCGGCCGTACTCCCCAGGCGGGGCGCTTAATGCGTTAGCTACGACACAGAGGCCGTGGAAGACCCCTACACCTAGCGCCCACCGTTTACGGCCTGGACACCCCGGGTCTCTAATCCTGTCATCTCTGTCC
+
GGGGGGGGGGGGGGGGGGGGGGGGGGGGGGGGGGGGGGGGGGGGGGGGGGGGGGGGGGGGGGGGGGGGGGGGGGGGGGGGGGGGGGGGGGGGGGGGGGGGGGGGGGGGGGGGGGGGGGGGGGGGGGGGGGGGGGEDGGGGGGGGGFGGFGFDGGGGGFGFFFFFFFF>AABFABFFGFC5;B=>>FFFFFFF<D<B>BB?FFFFF:BFBFFF?:::FFFF>?221:BFGC>??BGF5,4,9B;(3((41:,6<((((--(.)(-((,76>(3))).-5))))).).))))-))
@M00689:251:000000000-CJTJ5:1:1101:11654:12119 2:N:0:9
CGACGGCCATGCACCACCTGTACACCAACCACAAGGGAAACTACATCTCTGCAGCGATCTGGTGTATGTCAAGCCCAGGTAAGGTTCTTCGCGTTGCATCGAATTAATCCACATGCTCCGCCGCTTGTGCGGGCCCCCGTCAATTCCTTTGAGTTTTAGCCTTTCGGCCGTACTCCCCAGGCGGGGCGCTTAATGCGTTAGCTACGACACAGAGGCCGTTGAAGACCCCTACCCCTAGCGCCCACCGTTTCAGGCATGGACACACAGGGTATCTAATCCTGGCACCCCAGTCT
+
GGEEFGGGGGGGFGGGGGGGGGGGGGGGGGGGGGGGGGGGGGGGGGGFFGGGGGGGG?EGGGGGGGGGGGFGGGGGGGGGGGGGGGGGGGGGGGDFFFGFGGGGGGGGGGGFGGGGFFGGGGD+@CGGFGGGDECEGGGGG>>EFFFGFECFGGFFGGCAFFE*8>AFF=55@BE2F=<<A@5=>6>4904:24))7?:(24<<?:<;2904:?FFB(((-,49<BFFGC7,(.962(.(,)-(43(3407))5<()(8,,).(4(((-.4)-.)).2<DA(.4)((((,,5)
@M00689:251:000000000-CJTJ5:1:1101:21735:12129 2:N:0:9
CGACGGCCATGCATCACCTGTACACCAACCACAAGGGAAACTACATCTCTGCAGCGATCTGGTGTATGTCAAGCCCAGGTAAGGTTCTTCGCGTTGCATCGAATTAATCCACATGCTCCGCCGCTTGTGCGGGCCCCCGTCAATTCCTTTGAGTTTTAGCCTTGCGGCCGTACTCCCCAGGCGGGGCGCTTAATGCGTTAGCTACGACACAAAGGCCGTGGAAGACCGCTCAACCTAGCGCCCACCGTTTCCGGAATGGACTACCCGGGTAGCTAATCCTGGACCCTCTGTCCC
+
GGGGGGGGGGGGCEEFGGGGGGGGGGGGGGGFGGGGGFGGGGFGGFFDGFEFFCGGGGGGEFGGGGGGGFGGGGGCFGGGGGGGGGGGFGGGGGGEEEFFGGGGGGFDEGGGGGFGCGCEGGGGGGGG,=EDGGGGGGCEDCEGCFGGFF+3DFFCFGDFFFFFFFFAA9:@ADFFG>FGFFFFB>F>9>BF65<>>F??:>D982:((,4,(.3<3;91007:<:?(/1)(.8902<>(3>>B0<2<?326:(((-8>BF?:33(,((((()).)))..).,(((,,,)))).
@M00689:251:000000000-CJTJ5:1:1101:6108:12134 2:N:0:9
CGACAACCATGCACCACCTGTACACCAACCACAAGGGAAACTACATCTCTGCAGCGATCTGGTGTATGTCAAGCCCAGGTAAGGTTCTTCGCGTTGCATCGAATTAATCCACATGCTCCGCCGCTTGTGCGGGCCCCCGTCAATTCCTTTGAGTTTTAGCCTTGCGGCCGTACTCCCCAGGCGGGGCGCTTAATGCGTTATCTACGCCACAGAGGCCGTGGAAGGCCCCTACCACCAGCGCCCCCCGTTGCCGGACGTGACCACCGGGTGACGCACACCGGCTATTCTGTGCC
+
FGGGEDGGGGGGG<EEFGGGCEGGGGGGGGDFCGFGGFEGGGGGGFF9<FFGGFGDCFCEC@5EEAFFDE99EFFDFD@EEGGGCFGGGGCCB=:F7F,;B@EGGGGGCG@FGG9E;DFDGGGG+CFG,EEEEEEEE>6=C=CCFD+=D+=:CE7FC7;F9<>)85>9=B=@DBC@CACD>DF=;19996?:))----4:()6).801(,.32:6:0(440(,4((.,9*),3)9(,(,4(0,(-((-,(()-(,((-,(().26((,((()((--(((((((()).)))-))
@M00689:251:000000000-CJTJ5:1:1101:25014:12144 2:N:0:9
CGACGGCCATGCAGCACCTGTACACCAACCACAAGGGAAACTACATCTCTGCAGCGATCTGGTGTATGTCAAGCCCAGGTAAGGTTCTTCGCGTTGCATCGAATTAATCCACATGCTCCGCCGCTTGTGCGGGCCCCCGTCAATTCCTTTGAGTTTTAGCCTTGCGGCCGTACTCCCCAGGCGGGGCGCTTAATGCGTTAGCTACGACACAGAGGCCGTGGAAGCCCCCTACACCTAGCGCCCACCGTTTACGGCATGGACCACCCGGGTATCTACACCTCGCCACCCTTTCT
+
GGEGGGGGGGGGGGGFGGGGGGGGGGGGGGGGGGGGGGGGGGGGGGGGGGGGGGGGGGGGGGGGGGGGGGGGGGGGGGGGGGGGGGGGGGGGGGGGGGGGGGGGGGGGGGGGGGGG,@FGCGGGGGFGGGGGGGGGGGGGGGGGGFGFFFGFFFGGGGGFFFEFFFBABFAFFFEEGDGGFB=1:BF016?F<>269?:BB<4<<6:F9>1,.31<F0909?2:(4:<D5),(3C:><4(-0442?(.((()46>911158(-(4((41(,).)).-(.((-(-(((-1()))
@M00689:251:000000000-CJTJ5:1:1101:8231:12181 2:N:0:9
CGACGGCCATGCAACACCTGTACACCAACCACAAGGGAAACTACATCTCTGCAGCGATCTGGTGTATGTCAAGCCCAGGTAAGGTTCTTCGCGTTGCATCGAATTAATCCACATGCTCCGCCGCTTGTGCGGGCCCCCGTCAATTCCTTTGAGTTTTAGCCTTGCGGCCGTACTCCCCCGGCGGGGCGCTTACTGCGTTAGCTACTACACAGAGGCCGTTGAAGCCCCCTACCCCACGCGCCCCCCGTTTCCGGCATGGCATACCCGGCTACTCAATCCGTGCATCCGTGTCT
+
GGFGFCFGGGGGGFGGEGGGGGGCFGFGGGEGGGGGDEGGGGGGGGGFGGGFGFEFEGGGFFFC<FEGGGGG9FFGGGFEFGGGDFGGGGFEGEG7FEGGDG88DFCFGGGGGGCGFFFGEGEGE>FF,@BC6CEBEGGEGDEGGAGGFF7CCCGGGGFFFFE5@5>=A4@DF>CEF=)846>061>F96(1)644(410(.4)4))621.8(.4<FB(,34:2)4:07).:((9(((4((7((496:7:).((-((.,4(.)2773,(((()))(.).(-(4())(-((,,)
@M00689:251:000000000-CJTJ5:1:1101:7887:12205 2:N:0:9
CGACAACCATGCAGCACCTGTACACCAACCACAAGGGAAACTACATCTCTGCAGCGATCTGGTGTATGTCAAGCCCAGGTAAGGTTCTTCGCGTTGCATCGAATTAATCCACATGCTCCGCCGCTTGTGCGGGCCCCCGTCAATTCCTTTGAGTTTTAGCCTTGCGGCCGTACTCCCCAGGCGGGGCGCTTAATGCGTTCGCTACGACACAGAGGCCGTGGAAGACCCCTACCACTTGCTCCCCCCGTTTCCGGCATGGCCTCACAGGTTCTTATAGCTTGGCATCCTTTTTTAT
+
<C@CEGGGGGGG9FCEFFGFGGGGGCDDFCCDEFFGG?,@FGCDGGGGGGGGGFGC:FGFGGEFGGGCC9EFEGGGGDFGGGFFGGGGGGGGGGGEGGGCEGGGGGFFECE=8=9E;===EEGGGCFG8EEED6EEGG>E>869CFFFCGDCG7CFFGFFFFEFE@5=>F945)*6CA>*822:6;F>9>F04A99;66(((426<((((,1(3((637((-).((.(*95?7)*3)-)).9:(22(,24)-,30(((((.4(.6341-).))))).)).((())(()))))(()
@M00689:251:000000000-CJTJ5:1:1101:9941:12217 2:N:0:9
CGACGGCCATGCAACACCTGTACACCAACCACAAGGGAAACTACATCTCTGCAGCGATCTGGTGTATGTCAAGCCCAGGTAAGGTTCTTCGCGTTGCATCGAATTAATCCACATGCTCCGCCGCTTGTGCGGGCCCCCGTCAATTCCTTTGAGTTTTAGCCTTGCGGCCGTACTCCCCAGGCGGTGCGCTTAATGCTTTAGCTACGACAACGAGGCCTTGGCATCCCCCCCACCCTCGCGCCCACCGTTTCCGGCCTGGGCTACCCGGGTTTCCTATCCCGCGACCTCTTTTC
+
GGGGGEGGGFGGGGGGG@FGGGGGGGGGGGGFGGGFGGGGGGFGGAECEFGGGGGDE@FGFGGGGGGGGGGGGGGG@EGGGGGFGFGGGGC:EGEEGG8FEF@FGGFA<FFEEEGGCGFEGGEGGGGGGGGGGGGGGGGCDD>9+=;EF?8A?CFGGCFFFFF@CF==95:A>9C@F@6C5((2,6639;01)9<9))979).<;<<((-39034(8)))((4)(.8,/9)(-37(4-2(-8;:?1(4:2)),-((-(((,(.4:?920((())).5)()(((((((.)))-.
@M00689:251:000000000-CJTJ5:1:1101:12833:12221 2:N:0:9
CGACGACCATGCAGCACCTGTACACCAACCACAAGGGAAACTACATCTCTGTAGCGATCTGGTGTATGTCAAGCCCAGGTAAGGTTCTTCGCGTTGCATCGAATTAATCCACATGCTCCGCCGCTTGTGCGGGCCCCCGTCAATTCCTTTGAGTTTTAGCCTTGCGGCCGTACTCCCCAGGCGGGGCGCTTAATGCGTTAGCTACGACACAGAGGCCGTGGAATGCCCCTACCCCTAGCGCCCCACGTTTCAGGCCAGGACTACCAGGGGTACTAATCCTGGCCTTC
+
GGFGGGGGGGGGFGGGGGGGGGGGGGGGGGGGGGGGGGGGGGGGGFGFGGGGGGGGGGGGGGGGGGGGGGGGFGGFGGGGGGGGGGGGGGGGGGGGGGGGGGGGGGGGFGGGGGGGGGGGGGGGCEGF=EEGGGGGGGGGGGEGGFGGFGGCFFGGGCFFFFEEFFF=5>ADDB6;GDGD>B>@F>>FBFB0A29A>1481<4470?>((44:?:?:0((,48))-519*0.(,>?:10(4566234:<:))).4((,4(3(.(3))2(((().)5..:6)(((.)4
@M00689:251:000000000-CJTJ5:1:1101:9649:12236 2:N:0:9
CGACAGCCATGCAGCACCTGTACACCAACCACAAGGGAAACTACATCTCTGCAGCGATCTGGTGTATGTCAAGCCCAGGTAAGGTTCTTCGCGTTGCATCGAATTAATCCACATGCTCCGCCGCTTGTGCGGGCCCCCGTCAATTCCTTTGAGTTTTAGCCTTGCGGCCGTACTCCCCAGGCGGGGCGCTTAATGCTTTAGCTACGACCCAGAGGCCGTGGAAGCCCCCTACACCCAGCGCCCACCGTTTACGGCATGGCCTCCCGGGGTTTATACTCCTTGCATCTCTTTCT
+
GGGGGEGGGGGGGGGCFGGGGGGFGGGGGGGGGGGGGGGGGGGGGGGGGGGGGGGGGGGGGGGGGGGGGGGGGGDFGGGGGGGGGGGGGGGGGGGGGDGGGFGGGGGGGGGGFGGGGGGEGDEEEGCGGGDEGGGGGGGEGGCFGFGDFGGCFGGGGEFFFFF@E5A@>AA=4@CBFDGC>:(:;9F6006,4)-6))..)6<)51:>9114(((46261((),(3:?<1)4:<90(.:36D>???(.44(.(30(-27(3,,(2(,((-4((-))6)4)--()))))).)-)
@M00689:251:000000000-CJTJ5:1:1101:6180:12264 2:N:0:9
CGACGGCCATGCAACACCTGTACACCAACCACAAGGGAAACTACATCTCTGCAGCGATCTGGTGTATGTCAAGCCCAGGTAAGGTTCTTCGCGTTGCATCGAATTAATACACATGCTCCGCAGCTTGTGCGGGCCCCCGTCAATTCCTTTGCGTTTTAGCCTTGCGGCAGTACTCCCCAGGCGGGGCGCTTAATGCGTCAGCTACGACACAGAGGCACGAGGAGGACCCCACACCTAACGCCCACAGTTTACAGCTTGGAACAACCGGTTATCCAACTATGTGCCAACTGGCG
+
FCCEFGD@FGGGGGFCCFFF@FFGGGFG@7CFFGGGGGGGGFGGGA9FCFFGFGGECFGGCFD<E<<FDFFG,@@<FFG,BEFC?EGDFDD:EC=F,ED=C8@8E,=A,,,>A,EE;,+@>+++4=?FCGDGDG8+CGG=C6>;2=;<9CF,@+5+*,;6*+0:@@=4)5<61*/),(;9>2:999>0((-,<:2672(,4)).)4(((43.((,(((-(-(-,((-->*)((-1(()(((.((42(4:))))))).4:,4(((((((-(()))...(())))))))-(((((
@M00689:251:000000000-CJTJ5:1:1101:4921:12268 2:N:0:9
CGACAGCCATGCAGCACCTGTACACCAACCACAAGGGAAACTACATCTCTGCAGCGATCTGGTGTATGCCAAGCCCAGGCAAGGTTCTTCGCGTTGCATCGAATTAATCCACATGCCCCGCCGCTTGTTCGGGCCCCCGTCAATGCCTTTGAGTTTTAGCTTTCCGGCCTTACTCCGCAGTCGGGGCGCGGACGGCGTGCGGACCGACACAGAGGCACGGGAAGAGACAGAACACAACGGGCGGCGGGCTGAGCAACGGAGGAGAGGGGGAGGAAAAGGGGGGAGAGGAGGAGAG
+
F@CGGGGGCFE@@EFFEFGFGFFGFFFGBCGFEFE6B@6EEEGG<FE,CFGCC6<@C<FFFEEEA6<B,@@FEF7DFCE,BEFC9?FFGGG7B+846?D8,9,9DEB@<F@8F898,,0+1@+@+4@,,@E6CGGG>ED+=+=D+*=DC++,+@D79CCA+=>*:85A5):*:*:)45***)54(((..((..,(21((-,((-((-,(-(...1(-.(-3,,,4133*5.2((*((-((-7((-(-(3(,.4()(((43(-32.(-22((,((4.,((-(4(323(,(4(((,-
@M00689:251:000000000-CJTJ5:1:1101:15039:12270 2:N:0:9
CGACGACCATGCACCACCTGTACACCAACCACAAGGGAAACTACATCTCTGCAGCGATCTGGTGTATGTCAAGCCCAGGTAAGGTTCTTCGCGTTGCATCGAATTAATCCACATGCTCCGCCGCTTGTGCGGGCCCCCGTCAATTCCTTTGAGTTTGAGCCTTGCGGCCGTACTCCCCAGGCGGGGCGCTTAATGGGGTAGCTAGGAAACAGAGGGCGGGGAAGACACCAAAAACTGAGGCCCAACCGTTACGGAAGGGAGTTACAGGGGTGTAAAATGCTGGCACCCTGTTCT
+
FGCEGDFFECGGGGGGGGGGFGECE<CEFEGFGGFGEEDGGGGGGCGFGGEFFGFFG8BFFFGGFFEFFFFFFF@DFGGGGGGGAAFCE,?FEFCGFC=AEGFEDFGD@FEFGFC,,@DGGGGGG>EEFDECEEEE=>D@7C>?792?FGCGC@=F+>CA*;*1=A=@A9>>D215,(87?5919;9;(,8?2-5),(--34--).)-((.(1:((-((19>:0(.(3/*<:((93)52(-<((43(((-3((-(-((4.((.-)),(4,-(-5.49)))).((,)((-.4)).
@M00689:251:000000000-CJTJ5:1:1101:6196:12272 2:N:0:9
CGACGGCCATGCAACACCTGTACACCAACCACAAGGGAAACTACATCTCTGCAGCGATCTGGTGTATGTCAAGCCCAGGTAAGGTTCTTCGCGTTGCATCGAATTAATCCACATGCTCCGCCGCTTGTGCGGGCCCCCGTCAATTCCTTTGAGTTTTAGCCTTGCGGCCGTACTCCCCAGGCGGGGCGCTTCATGCGTTAGCTACGACCCGGAGGCCGTGGAAGAGCCCCAACCCTACGCCCACCCGTTTCCGTGCTGGCCCACCCGGGGCGCCAATCCGTGCCCCACTGGTT
+
GGGGGGGGGGGGGGGGGGGGGGGGGGEGGGGGGGGGGGGFGGGGGGGGGGGGGGGGGGGGGGFGGGGGGGFGGGGGGGGGGGGGGGGFGGGGGGGGGGGFGCCFGGCDFGGGGGGGGGGGGGDEEGEE8@CEEGGGGGGEDD6DFFGG?CCAFFGGFE*BFF@18=A9ABBA@=C>FFGDFFFFF(((((2(6)6438?6194).4234(((-11:3(((40)(((.(9*)(33D3.(((-7((-((-4(5)-)((-)((((((((-1((-((,,((.((-,,((-(40)())
@M00689:251:000000000-CJTJ5:1:1101:15035:12289 2:N:0:9
CGACGACCATGCACCACCTGTACACCAACCACAAGGGAAACTACATCTCTGCAGCGATCTGGTGTATGTCAAGCCCAGGTAAGGTTCTTCGCGTTGCATCGAATTAATCCACATGCTCCGCCGCTTGTGCGGGCCCCCGTCAATTCCTTTGAGTTTTAGCCTTGCGGCCGTACTCCCCAGGCGGGGAGCTTAATGCGTTAGCTACGACACAGAGGCCGTGGAAGACCCCTACACCTAGCGCCCACCGTTTCCGGCCTGGACTACCAGGGTCTCTACTCATGCCATCCTCTTCC
+
GGDEGGGGGGGGGGGGGGGGGGGGGGG8FGGFGCGGGGGGGGGGGFGGGGGGGFGGGGGGGGGGGGGGGGDEEFGGGFFGFFGGGGGGGGGGCGGGGGGGEFFGGGGGGGFGGGEGGGF>EGEDCEGG8EGCEGEGGGDGGCEDGFGGFGC:EEGGGADFFFFEEBFFF9=2559@GFGDAB>@6(((-8?2<A9A1:??:<4>?F?B0;B60(80339>>(24<B<<C5)833F?()(-1710311.(.))((-(-(,(.)(.42)4<:((--.))))).).,42()))..)
@M00689:251:000000000-CJTJ5:1:1101:26203:12323 2:N:0:9
CGACGACCATGCATCACCTGTACACCAACCACAAGGGAAACTACATCTCTGCAGCGATCTGGTGTATGTCAAGCCCAGGTAAGGTTCTTCGCGTTGCATCGAATTAATCCACATGCTCCGCCGCTTGTGCGGGCCCCCGTCAATTCCTTTGAGTTTTAGCCTTGCGGCCGTACTCCCCAGGCGGGGCGCTTAATGCGTTAGCTACGACACAGAGGCCGTGGAAGACCCCTACACCTAGCGCCCACCGTTTACGGCATGGACTCCCAGGGTTTCTACTCCTGGCATCTCCGTCT
+
GEGGGGGGEGGGGGGGGGGGGGGGGGGGGGGGGGGGGGGGGGGGGGGGGGGGEFGGGGGGGGFGGGGGGGGGGGGGFGFGGGGGGFCGGGGGGGGGGGGGGGGFGAEGGGGGGGGGGGGGGGGGGGGGFG=EGGEGGGGGGGEFGFGGFGDFGGGGGFGFFFECEFFFFFFD==A8FFGCFFF;BBFFFFFFFFD>>348?A:<<??>(1(2:?(289BBFF2701:<D<52(.927)((37>(4:08:7()2-24;?2)).((4.56(4(()))-).,))(((),-6),3((
@M00689:251:000000000-CJTJ5:1:1101:20501:12337 2:N:0:9
CGACGGCCATGCATCACCTGTACACCAACCACAAGGGAAACTACATCTCTGCAGCGATCTGGTGTATGTCAAGCCCAGGTAAGGTTCTTCGCGTTGCATCGAATTAATCCACATGCTCCGCCGCTTGTGCGGGCCCCCGTCAATTCCTTTGAGTTTTAGCCTTGCGGCCGTACTCCCCAGGCGGGGCGCTTAATGCGTTAGCTACGACACGGCGGCCGTGGAAGACCCCTACACCTAGCCCCCACCGTTTACGGCCTGGCCTACCAGGGTATCTCATCCTGGAATCCTCTGCT
+
GGGGGFGGGGGGGGGFFGGGGGGGGGGGGGGGG@GGGGGGGGGGGGGGGGGGGGGGGGGGGGGGGGGGGGGGGGGGGGGGGGGGGGGGGGGGGGGGGFFGGGGGGGGGFFGGGGGGGGCEGGGGGEGF,EEECEEEEGGGGGGGGFGFAFG:?DFFGFGFFFC=CFFFFFA2)(18C=6DF>/66>F>99<:)64:;???6A2),480(((((-,49>6041)((22:1*)(5:F04)((()42(16330(68((((-4(.)4?B?:?FB0)6A)6.49?)(((.))))))))
@M00689:251:000000000-CJTJ5:1:1101:28139:12343 2:N:0:9
CGACAGCCATGCAGCACCTGTACACCAACCACAAGGGAAACTACATCTCTGCAGCGATCTGGTGTATGTCAAGCCCAGGTAAGGTTCTTCGCGTTGCATCGAATTAAGCCACATGCTCCGCCGCTTGTGCGGGCCCCCGTCCATTCCTTTGAGTTTTAGCCTTGCGGCCGTACTCCCCAGGCGGGGCACTTACTTCGTTAGCTACGGCACGGAACCCGTCGATAGAGTCCCACCCCTAGTGCCCACCGTTTACCGCGTGGACTACCCGGGTATCCAATCCTGGCTTCCCGGTCC
+
FCFEFFGGGGFFGGGGGGGFGGGGGGGDGGCFFCF<F@FGFGGGGDFGGGGGGGGCCFGGCFEFF<EGFFFE<EDGGGEGFFGGFEFGGGG7CEGGGGGG8E8>DFGDFGGGDE9E@E?EGGGG7CC@8DGDEEEE>ECEG+@FFDDGFFF,@DFGGC+BA?E5@@=>BFFAA=4>G97C;5(5:096@FB<)6)6,4?012<A3(2919?>(,3:19?B(--4(455*C7)3(<332,:2=)(,(,(423())46(-(,(().3:4(((-(,).).),323::7(4)(((-,(
@M00689:251:000000000-CJTJ5:1:1101:23511:12366 2:N:0:9
CGACAACCATGCACCACCTGTACACCAACCACAAGGGAAACCACATCTCTGCAGCGATCTGGTGTATGTCAAGCCCAGGTAAGGTTCTTCGCGTTGCATCGAATTAATCCACATGCTCCGCCGCTTGTGCGGGCCCCCGTCAATTCCTTTGAGTTTTAGCCTTGCGGCCGTACTCCCCAGGCGGGGCGCTTAATGCGTTAGCTACGACACAGCGGCTGCGGAAGACCCCTACACCTACACACACCCGTTTACGGCCCGACCACCCATGGTATCTAATCCTGTCATCT
+
G7@F:CFE7FEFEEFEFGGGGGGGGGGGGDGGFGC@CEEFGGGGGGGFGGGGGFGEBFGGGFGGCFGGGGEDGFEFEFGGGFGG<CFGGFGDEFEGGGGGDFFFGGGGGF<ECGGD=EFEEGEG@EEGDFEEGGGGGG>A?>EGGFGGFC@7@EDCGEGF5CFEEBFB5=ADFDA=>2?D>>@B>>F1;>F34:9<>??0:AF<20(4(47.299>(-(((-1(.83?DC5:077(,((()0(4:604(8()(-(((-,((,-(,((2(6).4))..)-)))..).6
@M00689:251:000000000-CJTJ5:1:1101:9990:12376 2:N:0:9
CGACGGCCATGCAGCACCTGTACACCAACCACAAGGGAAACTACATCTCTGCAGCGATCTGGTGTATGTCAAGCCCAGGTAAGGTTCTTCGCGTTGCATCGAATTAATCCACATGCTCCGCCGCTTGTGCGGGCCCCCGTCAATTCCTTTGAGTTTTAGCCTTGCGGCCGTACTCCCCAGGCGGGGCGCTTAATGCGTTAGCTACGCCCCAGAGGCAGTGGAAGCCCCCCACCCCTCGCCCCCCCCGTTTACGGCCTGGACTCACACGGTCTCCCATCCTTTCCTCTTGTACT
+
GGGGGFEGGGGGGGFFGGGGGGGGGGGGGGGGGGGGGGGGGGGGGGGGFGCCEEGGCFGGGFGGGGDFFGFFGGCGDFDGGGGGFFGGGGGGGGGFGDFGGFGGGGGFG=,@FF,E=DFGGGEGGGGG,9@>+@EGGGDGDG6<FFGGFG7,5D@AFECFFFF5C=)49=AF=9=;C28?)9(30(4616<02<9:186((.6<23(((-,-(.23(,4(()).(.(41).((-)20(4((0((-,((.((.(,2((-((18:04)(,-3-34)(,:?F>)))))))))))-)
@M00689:251:000000000-CJTJ5:1:1101:16578:12432 2:N:0:9
CGACGGCCATGCAGCACCTGTACACCAACCACAAGGGACACTACATCTCTGCAGCAATCTGGTGCATGTCAAGCCCAGGTAAGGTTCTTCGCGTTGCATCGAATTAATCCACATGCTCCGCCGCTTGTGCGGGCCCCCGTCAATTCCTTTGAGTTTTAGCCTTGCGGCCGTACTCCCCAGGCGGGGCGCTTAATGCGTTAGCTACGACCCAGAGGCCGTGGAAGCCCCCCACACCTAGCGCCCACCGTTTACGGCATGGCCTACCCGGGTTTCTAATCATGGCCACCTCGTTC
+
GGDGGGGGCFGGGGGFGGGGGGGGGGGGGGGGGGGGGGGGGGGGGGGFGGGGGGGGGGGGGGGGGGGGGGGGGGGGGGGGGGGGGGGGGGGGDGGGGGCFDGGFGGGGGGGGGGGGGGGGGGGGEGGGGGGGGGGEGGC6CGGGGFGGFGCGGFFGFG7FFFFFEFBF=AAFFFFFF=FCFFF>BFFFF>F(:<<:9B:<?<:<F:<(,434:?BF6;;9>BB80(8?3).--4DB8<B09@;2:B;B:((6304(-32((.(4?(141-(()))6)))))).(((,((--((
@M00689:251:000000000-CJTJ5:1:1101:24075:12453 2:N:0:9
CGACGACCATGTATCACCTGTACACCAACCACAAGGGAAACTACATCTCTGCAGCGATCTGCTGTATGTCAAGCCCAGGTAAGGTTCTTCGCGTTGCATCGAATTAATCCACATGCTCCGCCGCTTGTGCGGGCCCCCGTCAATTCCTTTGAGTTTTAGCCTTGCGGCCGTACTCCCCAGGCGGGGCGCTTAATGCGTTAGCTACGACACAGAGGCCGTGGAAGGCCCCCACACCTAGCGCCCACCGTTTACGGCCTGGACTACCAGGGTTTCTAACTCCGCCCCTCCCTCTCTT
+
FGEGDEGGGGG6FCEFFGGFFC@6FEDF;BCFFGDGGGGDGGGGDE<,BCADB<<@FGC6@,C@?CFAFGGGGGGGGFGGGGGGGGGAFGGGGGFCFGGGGGGGGGGFGGGGGGGGGGGCEEGGGGGG8ECGGGEGGGGGGGGGGFGGFGGFGGGGGGGFFFF5@=>BFFADFFF=G=CDFF(969>>FBFB4A<46BF<?AAAFF0>143(3((4?0>712?,,2(8D).92?GB0)5((0741:6::>0<0(((48((42588))404(-)).:))))((-,(-((-(((..)
@M00689:251:000000000-CJTJ5:1:1101:28426:12454 2:N:0:9
CGACGGCCATGCATCACCTGTACACCAACCACAAGGGAAACTACATCTCTGCAGCGATCTGGTGTATGTCAAGCCCAGGTAAGGTTCTTCGCGTTGCATCGAATTAATCCACATGCTCCGCCGCTTGTGCGGGCCCCCGTCAATTCCTTTGAGTTTTAGCCTTGCGGCCGTACTCCCCAGGCGGGGCGCTTAATGCGTTAGCTACGACACAGAGGCCGTGGAAGACCCCTACCCCCAGCCCCCCCCGTTTACGGCATGGACTACCAGGGTATCTAATCCTGGCATTCCCTTCT
+
GGGGGGGGGGGGGGGGGGGGGGGGGGGGGGGGGGGGGGGGGGGGGGGGGGGGGGGGGGGGGGGGGGGGGGGGGGGGGGGGGGGGGFGFGGGGGGECFGGGGGGGGGGGGGGGGGFGCDFCGGGGEEFGDGEEGGGGGGGGGGGGGFGGFGGGGGFFFGFFFFC@C>BABF>ADF@ECDGGFF9069B>;;:14>2<424:169<?11>;F0(,8:??>0(4()4(44:*10371D(,,(,-59(,,48??0A339(,(34))(,4))(4(().).)6):<>?0(-).))-)()
@M00689:251:000000000-CJTJ5:1:1101:21202:12474 2:N:0:9
CGACGGCCATGCAGCACCTGTACACCAACCACAAGGGAAACTACATCTCTGCAGCGATCTGGTGTATGTCAAGCCCAGGTAAGGTTCTTCGCGTTGCATCGAATTAATCCACATGCTCCGCCGCTTGTGCGGGCCCCCGTCAATTCCTTTGAGTTTTAGCCTTTCGGCCGTACTCCCCAGGCGGGGCGCTTAATGCGTTAGCTACGACACAAAGGCCTTGGAAGACCCCTCCACCTTGCGCCCACCGTTTACGGCCTGGACCTCCCGGGGTCCCAATTCTGGCACCCCTTTTCTT
+
GC@CCFE@FFFGFFFFGGGDFGFGGGFGGGGGGFCFECEFCGGGGFEGGGCGGGGEEGFGGGFGGGGGGFGGFGF<F<FGGAFCCFFGGG7FE@B@CFFG>D=8EGCGGGFGGGGGFEG8CEGGEGGGFGGGEGGGGGGEG+4?9BFCF98:DCFGG;7FAFB*:ABF4945AB=EF@FD4@=B@(,3;6?FA<4<(48<6<<:<((419?(.4((.),)5:)3(821C3.43(7:)6?01>6((((404(<(4((-(4,(((,3317;((-(().,.6))))()((((.)).))
@M00689:251:000000000-CJTJ5:1:1101:8192:12515 2:N:0:9
CGACGACCATGCAGCACCTGTACACCAACCACAAGGGAAACTACATCTCTGCAGCGATCTGGTGTATGTCAAGCCCAGGTAAGGTTCTTCGCGTTGCATCGAATTAATCCACATGCTCCGCCGCTTGTGCGGGCCCCCGTCAATTCCTTTGAGTTTTAGCCTTGCGGCCGTACTCCCCAGGCGGGGCGCTTAATGCGTTAGCTACGACACAGAGGCCGTGGAATCCCCCTCCACCTACCGCCCCACGTTTTCGGCATGGACCACCCCTTATCTACACCCGCCCTCACTGTTTCTT
+
GGEGGGGGGGGFDGGGGGGGGFFGGGGEGGGGCFGGD@DDFGGGGGGCFGGGGFGG@GGGGGGGGDGGGGDFGGGGGFGG9CEGEEFGGGGGGGGGFGFGDFGGGG;BEFEFFGFGFGGGGGGD+CFGGGGCCGEGGGDEG+@;FFGGFFFCFCGFGFFFFACBF5=54:>=A>=EF=;*:(5270936(4(.):A>8:8?B<9>0(3(,4(((40:1214(5-).),7))43:77>(,((0(((-128B(.((((-(,).((4(,,(.5)644)).(,(((--(((-)).))).
@M00689:251:000000000-CJTJ5:1:1101:8210:12518 2:N:0:9
CGACGACCATGCAGCACCTGTACACCAACCACAAGGGAAACTACATCTCTGCAGCGATCTGGTGTATGTCAAGCCCAGGTAAGGTTCTTCGCGTTGCATCGAATTAATCCACATGCTCCGCCGCTTGTGCGGGCCCCCGTCAATTCCTTTGAGTTTTAGCCTTGCGGCCGTACTCCCCAGGCGGGGCGCTTAATGCGTTAGCTACGACACAGAGGCCGTGGAAGACCCCTACACCTAGGCCCCCCCGTTTCCGGCCTGGACTCCCCCGTTTTAATCCCTTGCCACTCTTTCTCTT
+
GGGGGEGGGGGGGGGGGGGGGEGGGGGGGCCDFDFDEFGGEGGGCE@FGF,F,CFC7AFGGGGCF9C<FE,FFEFFFCGFF<FF?E<EFE:E@FFBF9DGEDCGFFFEFGCC=E9==DFECGGGEC6DEGGGDCEEGDDGD>E9D9DFFG+3@<CFF>3+@8=5@)8)>9959)17F?<7?9>9;;9((-86:ABA2-41(-)44(13(4((..38:;>(60).(8:<**)4::C24)(.4@;(4(,(.:4)(-3(2(44<)((((---43-)))).)))((.)).,))-.))).
@M00689:251:000000000-CJTJ5:1:1101:9156:12628 2:N:0:9
CGACAGCCATGCACCACCTGTACACCAACCACAAGGGAAACTACATCTCTGCAGCGATCTGGTGTATGTCAAGCCCAGGTAAGGTTCTTCGCGTTGCATCGAATTAATCCACATGCTCCGCCGCTTGTGCGGGCCCCCGTCAATTCCTTTGAGTTTTAGACTTGCGGCCGTACTCCCCAGGCGGGGCGCTTGATGCGTTAGCTACGGCCCAGAGGCCGTGGAGTAACCCTACCACTAACACCCACCGTTCGATGACGGCGCCTACAGCGTACCTCAAACTGGCCTGACATGCC
+
FFGG:FGGGGGGGFFFGGGGGGGF<FCFGGGFGGG?CCF8@C9;ECFFF@@GGFFG>,<FDGGF=FGGFGGGGDEFGEG89CEGFF9EF9DEEFGG7,DFGF8,DCGFFGGGG8,>;D?C?E>>88=DGGGCE6CGCEC=C+@9=9==9D@,@DCG?FG50BE5*=5)8AA)):C)45**:>552(((((((,.5:0(,(4<6)3((((-41<:((-(4002(.()--/*)3(,*,34(,.5(4:((,,(((.-).-(-,((((.2))4(((())()).))(.(.-(()))))
@M00689:251:000000000-CJTJ5:1:1101:5693:12636 2:N:0:9
CGACGGCCATGCATCACCTGTACACCAACCACAAGGGAAACTACATCTCTGCAGCGATCTGGTGTATGTCAAGCCCAGGTAAGGTTCTTCGCGTTGCATCGAATTAATCCACATGCTCCGCTGCTTGTGCGGGCCCCCGTCAATTCCTTTGAGTTTTAGCCTTGCGGCCGTACTCCCCAGGCGGGGCGCTTAATGCGTTAGCTTCGCCACAAAGGCCTTGGAAGCCCCCTACCCCTAGCACCCCCCGTTTACGGCATGGACTACACGGGTAACCAATCCCGTCACCTCTTTCC
+
GGGGGGGGGGGGGGGGGGGGGGGGGGFGGGGGG<FCFGGGGGGGGGGFFGGGGGGGEGGGGFE?FGFFGGCFGGGGGGGGFGGGGGGGGG7FCGC7CCAFGD,ECF9@FEFGFF9E;FGDCC>EFGGGDGCGGECEE66@D6+=+==FFFF7FGGFG9?A?FF<55)5>5:4749>GDG<5252(((29>?6>2)6(828:))))(-,(4((.27:B))..,6((.4<G3)(.,98(.:).<(,-4((32(4(-7(4.3).447)((((,(()))()(4)((,((4)()))-)
@M00689:251:000000000-CJTJ5:1:1101:9174:12637 2:N:0:9
CGACAGCCATGCACCACCTGTACACCAACCACAAGGGAAACTACATCTCTGCAGCGATCTGGTGTATGTCCAGCCCAGGTAAGGTTCTTCGCGTTGCATCGAATTAATCCACATGCTCCGCCGCTTGTGCGTGCCCCCGTCAATTCCTTTGAGTTTTAGCCTTGCGGCCGTACTCCCCAGGCGGAGCGCTTGATGTGTTAGCTACGACACAGAGGCCGTGGAAGACCCCTCCACCTCACCACCACCGTTAACGGCCGGGCTGACCTGGGTAGCTAATCCTGGCATGCCTGTCTAT
+
FGGGEFGGGGGGGFFGGGGGG9F<<C@EGGGGAAF@,,CCCCCEGEE@FACFGDFGFFGGGFF<=FFFGG,F<<BFG8DAF,CE@F<?,4FGGGGDC,4=,,>FGEE59@DGFEEGAE=8?EEG8@@FFGG+C+@8D+CED=CD=DC+C@F:DGGGGGFF6?DD5=A=)>A=ACF@@=CGAB9:(/69@=5(()1))1,.1))./,2:(.(6;1((2(-49??((13(71)-21*,((,(.7:0(((42(4.8((((-4(((.:(),(-14(,.66--5))((.4().:)),)-)
@M00689:251:000000000-CJTJ5:1:1101:28883:12649 2:N:0:9
CGACAGCCATGCAACACCTGTACACCAACCACAAGGGAAACTACATCTCTGCAGCGATCTGGTGTATGTCAAGCCCAGGTAAGGTTCTTCGCGTTGCATCGAATTAATCCACATGCTCCGCCGCTTGTGCGGGCCCCCGTCAATTCCTTTGAGTTTTAGCCTTGCGGCCGTACTCCCCAGGCGGGTCGCTTAATGCGTTAGCTACGACCCAGACGCCGTGGAAACCCCCTACACCCAGCCCCCACCGTTTACGGCTTGGCCCACCCGGGTTTCCAATCCTGGCACCTCAGTCC
+
F@FGGGGGGGGG<<@FEGGGGGFGGG@FGEEGGGGGDECFCCFGGCFGGGG9FGFC+<DFFFEFGGGGGGGG@AEFFGGGGGCGGGFGGGG7CFEFGGGC8FFGCFGEGGGFGFGG8D?EGGGGGGGG?FG6@EEEGEGGGGGGGFGGFGG7FAFGFF68*98C@ABFAABFFFE9>@GG>@296(((.8?@E37;><<<?A<<DFFF(-3(((.(46>(((5).4?(//)(.(2(,((((04(,3(.4:14(22(((((,(42(,40(-(-5)9)),4)),(()-,,(()))
@M00689:251:000000000-CJTJ5:1:1101:28900:12649 2:N:0:9
CGACAGCCATGCAACACCTGTACACCAACCACAAGGGAAACTACATCTCTGCAGCGATCTGGTGTATGTCAAGCCCAGGTAAGGTTCTTCGCGTTGCATCGAATTAATCCACATGCTCCGCCGCTTGTGCGGGCCCCCGTCAATTCCTTTGAGTTTTAGCCTTGCGGCCGTACTCCCCAGGCGGGGCGCTTAATGCGTTAGCTACGACTCAGAGGCCGTGGAAGTCCCCTACACCTTCGCCCCCCCGTTCACGGGCTGGCCTCCCCCGGTATATCAGCCCGGCATCTGTGGTT
+
C4@:FCCFGFGGGGFCECFFGGGGGGDGFGGGFGFGGF8E8EFGGCGGGGGGGGGGDFGGGCEDFCGGEGGGFFEFGGFCFGGGGGFGGGGGGEGGGCFFGGGGGGGGGGGG8EGGCF?EEDGGEGF?=FEG>EEEEGGEC=>FGBGDDDF,:=@9CCF?ACEFFABA54755@6>F@GD>B9=(602(2:?<><>038?04.-58--(-))-),1129908)(...49F)((,*()((((01(-,((.(,6,-((((4,,)(,4((-((((-)).)),((,-3(4))-)((,
@M00689:251:000000000-CJTJ5:1:1101:16814:12653 2:N:0:9
CGACAGCCATGCATCACCTGTACACCAACCACAAGGGAAACTACATCTCTGCAGCGATCTGGTGTATGTCAAGCCCAGGTAAGGTTCTTCGCGTTGCATCGAATTAATCCACATGCTCCGCCGCTTGTGCGGGCCCCCGTCAATTCCTTTGAGTTTTAGCCTTGCGGCCGTACTCCCCAGGCGGGGCGCTTAATGCGTTAGCTACGACACAGAGGCCGTGGAAGCCCCCTACACCTAGCGCCCACCGTTTACGGCATGGACTACCCGGGTATCTAAACCTGGCCTCCCTTTCT
+
GGGGGGGGGGGGGGGGGGGGGGGGGGGGGGGGGFGGGGGGGGGGGGGFGGGGGGGGGGGGGGGGGGGGGGGGFFGGGGGGGGGGGGGGGGGGGGGGGGGGEGGGGGGGGGGGGGFGFGGGGGGGGGGGDEGGGGGGGGGEDGCGGFGGFFD8FGGG7,;BFFF5=AFFF559A=EEF9FGFFFFF>3111:0:2ADBFF?:BFA?F6119?((3(4:0(3-(),(2:?D978(8C(,.((,76::?9:(249049(-4303)5>0.3(7;1.46-4),4((3(()(,(()).)
@M00689:251:000000000-CJTJ5:1:1101:6460:12659 2:N:0:9
CGACGGCCATGCAGCACCTGTACACCAACCACAAGGGAAACTACATCTCTGCAGCGATCTGGTGTATGTCAAGCCCAGGTAAGGTTCTTCGCGTTGCATCGAATTAATCCACATGCTCCGCCGCTTGTGCGGGCCCCCGTCAATTCCTTTGAGTTTTAGCCTTGCGGCCGTACTCCCCAGGCGGGGCGCTTAATGCGTTAGCTACGACACAGAGGCCGTGGAAGACCCCTCCACCTCGCGCCCCCCGTTTACGGCATGGCCTCCACGGGTATCTAATCCTGGCCACCGTTTTC
+
GDEGGGGGGGGGGGGGGGGGGGGGGGCFGEEGGFGFGGGGGGGGGGGGGGGGGGGGGFGGGGGGGGGGGGGFGGGGGGGGGGGGGGGGGGGGGGGGGGGGGGGGFGGGGGFGGFGGFFGGGGGGGGGGG,>>EGGEGGGEGDEGGFFGFF?AFGGCFEDFFF9:=954>AFDFFF3C9;5/62>(9>>FFBF49>D>1:?BFB<)(,((4(8>0118339>65((4((**)(,,90(,10(72(-4(8<?()((,(,(2(.)(.(.,-(3(4:5)-)).))(,((,(((((-5
@M00689:251:000000000-CJTJ5:1:1101:5094:12683 2:N:0:9
CGACAACCATGCAGCACCTGTACACCAACCACAAGGGAAACTACACCTCTGCAGCGATCTGGTGTATGTCAAGCCCAGGTAAGGTTCTTCGCGTTGCATTGAATAAATCCACATGCTCTGCCGCTTGTGCGGGCCCCCTTCAATTCCTTTGAGTTTGTGCCTTGCGGCCGTACCCCCCAGGCGCGGCGCTTCATGCGTGAGTTAGGACACAGCGCCCGTGGGAGCCCCCCACCCCCTGACGCACCCGTTTACGCCCTGTTACACCCAGGTACATCACCCCGGACCCTCTTGCC
+
EF7F7EDCFFEEGDFEFEGFGFFGFGGGGDGGFGGGEG8FGGGED,,6,;@BFDFDCFGFC@@EEFGGFGFCFG@B<F,:596,CE,CECCEB:=>@E,,>EAF,9;,CFCD:@@,9@+9=,+@@C+@,=EGCG6=CE+6=2,CCD7+?9D,@D,@+,6<+=*))105))1)0):>G);9*)0(((/.1;0(7)993(((-).)).)3.4:2(4-,((-((-.(,::<5)531()((((.(),((46?(.(.4(-1((,-..6).-,,(..)))).)((((((((,((()))(
@M00689:251:000000000-CJTJ5:1:1101:21293:12692 2:N:0:9
CGACAGCCATGCAACACCTGTACACCAACCACAAGGGAAACTACATCTCTGCAGCGATCTGGTGTATGTCAAGCCCAGGTAAGGTTCTTCGCGTTGCATCGAATTAATCCACATGCTCCGCCGCTTGTGCGGGCCCCCGTCAATTCCTTTGAGTTTTAGCCTTGCGGCCGTACTCCCCAGGCGGGGAGCTTAATGCGGTAGCTAAGAACAAGGAGCCGTGGAAGAACCCTACACCTAGCGCCTAACGGTTACGGGAAGGAATACCAGGGGAGCTAAACCAGGGAGACATGAGC
+
CFDFFGG@EFGGFGGFEGGFFECFFFFGGFEEFGGGGGGGEEFFGFAFFFGGFGGGGFFFGFAFGGGEEFGFGFFGGGGFGFFGEC?EGGGGGEFGGGF8BEF8D=FE@;FFBEC8EFDG=EEDG6F8@8ED>EEEC8==DGGCCDD9F78<D;;,CCC85+:C@A@=AF)<):65;ADDF==-(...,((-6.))4(49())))).-(.4,((44?>((18><((((9*0(41C((.(((0(().((,42)31(,((-(())6)42:?0((((.4-4(,(,(-(43()))))
@M00689:251:000000000-CJTJ5:1:1101:7480:12712 2:N:0:9
CGACGGCCATGCATCACCTGTACACCAACCACAAGGGACACTACATCTCTGCAGCAATCTGGTGTATGTCAAGCCCAGGTAAGGTTCTTCGCGTTGCATCGAATTAATCCACATGCTCCGCCGCTTGTGCGGGCCCCCGTCAATTCCTTTGAGTTTTAGCCTTGCGGCCGTACTCCCCAGGCGGGGCGCTTAATGCGTTAGCTACGACCCAGCGGCCGTTGAAGACCCCTACACCTCGCTCCCCCCGTTTCCGGCCGTGCCTACCGGGGTAGCGACCCCTGGCATCTCTTTCCT
+
GGFCFGGGGGGGGGFFGGGGGGGGGGGGGGGGGGGGGGGGGGGGGCGGGGGGGGGFDGGGGFGGGDGGGGGC9EGGGGGGGGGGGGGGGGGGGGGDGDGGGECGGGGGGGGGGGCFGGFEGGGGCEGGGGGGDGGGGGGGG>CGGFGGFGF:?AFFGDDAFFF@@@ABF==9@DEFG28CFB2229929(:BABAA14:??F2))((((-(,((,4>02(3(6.-8:?<*),(.9:((-(4)86(4((38))(-,(((-(()).((-(((-()(-((-(((,.(-.)))).)6-
@M00689:251:000000000-CJTJ5:1:1101:21290:12714 2:N:0:9
CGACAGCCATGCAACACCTGTACACCAACCACAAGGGAAACTACATCTCTGCAGCGATCTGGTGTATGTCAAGCCCAGGTAAGGTTCTTCGCGTTGCATCGAATTAATCCACATGCTCCGCCGCTTGTGCGGGCCCCCGTCCATTCCTTTGAGTTTTAGCCTTGCGGCCGTACTCCCCAGGCGGGGCGCTTAATGCGTTAGCTACGACACAGAGGCCGTGGAAGACCCCTACCCCTAGCCCCCACCGTTTCAGGCCTGGACTACCAGGGTATCTAATCCTGGCCTCC
+
GGGGGGGGGGGGGGGGGGGGGGGGGGGGGGGGGGGGGGGGGGGGGGGGGGGGGGGGGGGGGGGGGGGGGGGGGGGGGGGGGGGGGGGGGGGGGGGGGGGGGGGGGFGGGGGGGGFGGGG6EGGGEGGGDGGGEGGGGGGGG+@FGFGGFGCEGGGGGD6BFFF5CFFBFFFFABFFGFCD4B29>0>BBFF<DB9<>BF<:DABF<?B0411,46::1999:2377?:GD3(.296((.(.7;BFFFBBB)))).3)-4(4)((4))-3:(445)6))6:.01,).(
@M00689:251:000000000-CJTJ5:1:1101:7469:12726 2:N:0:9
CGACGGCCATGCATCACCTGTACACCAACCACAAGGGACACTACATCTCTGCAGCAATCTGGTGTATGTCACGCCCAGGTAAGGTTCTTCGCGTTGCATCGAATTAATCCACATTCTCCGCCGCTTGTGCGGGCCCCCGTCCATTCCTTTGAGTTTTAGCCTTGCGGCCGTACTCCCCAGGCGGTGCGCTTCATGCGTTTGCTTCGACCCGCAAGCCGTGGCAGCCCCCTACCCCTTCGGCCCCCCGTTCTCGGCCTGTCCTTCCCGGGTTACTACACCTTGACTCCATTTCT
+
AF6@FCGGGFGGFFFFFFGFGGGEFGG@FGDFCFGCFGC@FG?FE6FFGGCGFFFG8FGF9FGGG9CAEEG,8FFGGFGGC<F8FGGGGGFGGGGFFEFGEC>FE9;?FG9E,E,=;ED+@=@E@E?E@D=@CEDEE>D?D?E;;;DGFF+7@AEGGADFFFE8@A>>AA@4>F=;C58555(1440(69?()7).(/((6;9).(((-2((,((,((-4-(((((4:)/).(47((((((0-((1(8?(,6(4:(,8>0))).1,(((-(())))),,4)))54),))).).
@M00689:251:000000000-CJTJ5:1:1101:22137:12727 2:N:0:9
CGACGGCCATGCAGCACCTGTACACCAACCACAAGGGAAACTACATCTCTGCAGCGATCTGGTGTATGTCAAGCCCAGGTAAGGTTCTTCGCGTTGCATCGAATTAATCCACATGCTCCGCCGCTTGTGCGGGCCCCCGTCAATTCCTTTGAGTTTTAGCCTTGCGGCCGTACTCCCCAGGCGGGGCGCTTAATGCGTTAGCTACGACACAGAGGCCGTGGAAGACCCCTACACCTAGCGCCACACGTTTACGGCATGGACTACCAGGGTATCTAATCCTTGAATCT
+
GGGGGGGGGGGGGGGGGGGGGGGGGGGGGEFGGGGGGGGGGGGGGGGGGGGFGGGGGGGGGGGGGGGGGGGGGGGGGGGFGGGFDFGGGGGGGGGGGGGGGGGGGGGGGGGGGGGGFGGGGGGGGGGGGGGEGGCEEGGGGGDFGFGGFGGGGGGGDFGFFFFFFFFFFB=AFBEFF@DDFFFFFBFB>0:<<BBFFFF?34<AF:?B0;?(.:B:17;BFF213:<:**7:?FGF0<7,,>((.:;:17(-48;96?B:3)(,3).8BF03)).69)<4)))))))
@M00689:251:000000000-CJTJ5:1:1101:8938:12743 2:N:0:9
CGACGACCATGCAGCACCTGTACACCAACCACAAGGGACACTACATCTCTGCAGCAATCTGGTGTATGTCAAGCCCAGGTAAGGTTCTTCGCGTTGCATCGAATTAATCCACATGCTCCGCCGCTTGTGCGGGCCCCCGTCAATTCCTTTGAGTTTTAGCCTTGCGGCCGTACTCCCCAGGCGGGGCGCTTACTGCGTTAGCTACGACACAGAGGCCGGGGAAGACACCTACACCTAGCGACCACCGTTTACGGCAGGGCCTACCAGGTGATCCAAACCTGGCATCTCTTTTT
+
GGGGGGGGGGGGGGGGGGGGGGGGGGGGGGGGGGGGGGGGGGGGGGGGGGGGGGGGGGGGGGFGGGGGGGGGFGGGGGGGGGGGGGGGGGGGGGGGGGGGGGGGGGGGGGGGGGGGCFFGGGGDDGGGFFGGGGEGEGGGGDGGGFFGFG7,@EGGDGGFFF@EFFFFFFF9=9A=FDFGFD25:6220(::))))4:82395<4,-199B?>??(29((49,((,(.700((4C12321()(-449(3:(48<>6((-(((480).6)5).))),)(-4(403.5).)))))
@M00689:251:000000000-CJTJ5:1:1101:16353:12789 2:N:0:9
CGACAACCATGCACCACCTGTACACCAACCACAAGGGAAACTACATCTCTGCAGCGATCTGGTGTATGTCAAGCCCAGGTAAGGTTCTTCGCGTTGCATCGAATTAATCCACATGCTCCGCCGCTTGTGCGGGCCCCCGTCAATTCCTTTGCGTTTTAGCCTTGCGGCCGTACTCCCCAGGCGGGGCGCTTACTGCGTTAGCTACGACCCAGAGGCCGTGGAAGACCCCTACACCTCACGCCGACCGGTTACGGCCTGGCCTACCAGGGGTCCCAAACCTGGACACACATGCC
+
FFCFGGGGEGFFGGGGGGGGEGFGGEGGGGGGGGGG7@EFEFGGGFGCFFGGGGGGGCGFGFEFFFFFCAFFGG7FFGGFGGFGFFGGGFGGGGGGGGCF8EFFGGGBFGGFG8>8@D=CG6EDC8DE89CE=CCECEG+=DEG+BF9DDF,;+@8:DG7AFEF5@AF4=B2@2:@55CD;9BBF@9B9,01).6.4:(41<)6)22(4143:300((-224<<((4:71)40,7((((((7((,--142()--,-(-((.)41.,3:((-(,.)(,(-(((((),((())).
@M00689:251:000000000-CJTJ5:1:1101:28760:12834 2:N:0:9
CGACGGCCATGCAACACCTGTACACCAACTACAAGGGAAACTACATCTCTGCAGCGATCTCGTGTATGTCAAGCCCAGGTAAGGTTCTTCGCGTTGCATCGAATCAATCCACATGCCCCGCCGCTTGTGCGGGCCCCCGTCAATTCCTTTGAGTTTTAGCTTTGCGGTCGTACTACCCAGGCGGGGCGCTTAATGCGGTAGCTACGACACAGAGGCCGGGGCATGACCCCCCCCCTCACGCCCACTGTTTCAGGGATGGCTAACCATGGTTTTTCATCCTGGCGTCTTGTTCT
+
E@FGECGGGGGGG,@EFGGGGFEDFFEFG,CEF@FD:,EFFCFEFCFF<E9,<@AB:@<E,:DFGGGF,CEFGGE,=<<BA<F8FFF,5F@=CE:=C<=@CDEE+4AA,AF,,4>D,90@+6=68ADFE88@==EC>CD:CCC77=8+BFDFCA7,+7*++?*1*)))-/-:>(**=>**8=209>0((-4(4)))((,,,))-,4(((((.,(-4(-1((34(4)..9*)(,4<(((,((.-4(,5)--)-))(,.(-.()).())6(-.((((.-)-))((((((())..)
@M00689:251:000000000-CJTJ5:1:1101:12329:12849 2:N:0:9
CGACAACCATGCAGCACCTGTACACCAACCACAAGGGAAACTACATCTCTGCAGCGATCTGGTGTATGTCAAGCCCAGGTAAGGTTCTTCGCGTTGCATCGAATTAATCCACATGCTCCGCCGCTTGTGCGGGCCCCCGTCAATTCCTTTGAGTTTTAGCCTTGCGGCCGTACTCCCCAGGCGGGGCGCTTAGTGCGTTAGCTACGACACAGGGGCCGTGGCAGACCCCTACACCTAGCGCCCACCGTTTACGGCCTGGGCTACCAGGGTTTCCAATCCTGGCCATCTGTTCC
+
GGEGGEGGGGGGGGGFGGGGGGGGGGGGGGGGGGGGGGGGGGGGGGGGGGGGGGGGEGGGGGGGGGGGGGGGGGGGGGGGGGGGGGGGGGGGGGGGGGGGGGDGGGGGGGGGGGGG8E8EGCEGGGGGGGGDGGGGGGGGDGGGGFGGDCCFGGGGGGFFFFFFFFF>AAADFDFFG2CDFD@FF097>>?B?BF9>:BB?AFD241;,(42(,499(((,(.(3:327>):,2CB().,9B10:<966:<>B((((,-(((,(.))-33((-)-6),,))(,(((.)).)))
@M00689:251:000000000-CJTJ5:1:1101:16923:12878 2:N:0:9
CGACAGCCATGCATCACCTGTACACCAACCACAAGGGAAACTACATCTCTGCAGCGATCTGGTGTATGTCAAGCCCAGGTAAGGTTCTTCGCGTTGCATCGAATTAATCCACATGCTCCGCCGCTTGTGCGGGCCCCCGTCAATTCCTTTGAGTTTTAGCCTTGCGGCCGTACTCCCCAGGCGGGGCGCTTAATGCGTTAGCTACGACACAGAGGCCGTGGAAGACCCCTACACCTAGCGCCCACCGTTTACGGCATGGACTACCAGGGTATCTAATTCTGGCCCAT
+
GGGGGGGGGGGGGGGGGGGGGGGGGGGGGGGGGGGGGGGGGGGGGGGGGGGGGGGGGGGGGGGGGGGGGGGGGGG<FGGGGGGGGGGGGGGGGGGGGGCCEGGGFEFFFGGGGGGGCGGGGGGGGGGGGGGGGDEGGGGGGGGGGFGGFGGGGEGGGGGFFF@@EFFFFFFADFFFC@GGFFF=BFF>FBFFF<AFF6??FF>4<:?;01318?B<FF>FF03(103(9<@?71D::24((0(48<;?(5(6:<0-4?:42)4(43,:2(().)4<)).)).)((((
@M00689:251:000000000-CJTJ5:1:1101:21735:12907 2:N:0:9
CGACAGCCATGCACCACCTGTACACCAACCACAAGGGAAACTACATCTCTGCAGCGATCTGGTGTATGTCAAGCCCAGGTAAGGTTCTTCGCGTTGCATCGAATTAATCCACATGCTCCGCCGCTTGTGCGGGCCCCCGTCAATTCCTTTGAGTTTTAGCCTTGCGGCCGTACTCCCCAGGCGGGGCGCTTAATGCGTTAGCTACGACACAGAGGCCGTGGCAGACCCCTCCCCCTAGCGCCCACCGTTTACGGCATGGACTCCCCGGGTATCTACTCCTGGACCCACCGCCT
+
GGGGGGGGGGGGGGGEGGGGGGGGGGGGGGGGGGGGGGGGGGGGGGGFGGGGGGGGGGGGGGGGGGGGGGEGGGGGGGGGGGGGGGGGGGGGGGGGGGGGGCFGGGGGGGFGGGGGGGGGGGGGGGGGFGGGGE8EGGGGGDEFFFGGFGGFGGGGFCCFFFFFFFAAFAF=DFE;GFGGF>>@9B>1>><?FAF<>82<?D<A??(79>F:?>8?<>6>9(486:B?D9)((4D2<:B10>((3?B(,(-52,4,4(.8?>(,4((,((,).)6<)4:-).(((,(((,((-
@M00689:251:000000000-CJTJ5:1:1101:18246:12931 2:N:0:9
CGACAGCCATGCAGCACCTGTACACCAACCACAAGGGAAACTACATCTCTGCAGCGATCTGGTGTATGTCAAGCCCAGGTAAGGTTCTTCGCGTTGCATCGAATTAATCCACATGCTCCGCCGCTTGTGCGGGCCCCCGTCAATTCCTTTGAGTTTTAGCCTTGCGGCCGTACTCCCCAGGCGGGGCGCTTAATGCGTTAGCTACGACACAGAGGCCGTGGAAGACCCCTAAACCTAGCGCCCACCGTTTACGGCAGGGCAGACACGGGTATCAACTACTGGCAGCCATGTATG
+
GGGGGGGGGGGGGGGGGGGGGGGGGGGGFGGGGGGGGGGGFGGFGFGGGGGGGGGGGGFGGGGGFGFGFFGGGGFGGGGBFGGGEFGGGFG7EFFCEFFE=BFF7FGF9EFGGDEGCEC@EGGD+AFDD8C=EGCEGEGCD>CDFFDFF7=CFFGF7C7FA+:>CABFAB9AFB;);9FG?2>=1;>>09??>AB<>2?B?DA<32:4,((3:?:?(-(-46?13:?FG*7(5:913,(-1)(4<?>?086<660((49(((-,((-4;(24-)..)(.)..(1(,(().))))
@M00689:251:000000000-CJTJ5:1:1101:22328:12950 2:N:0:9
CGACAACCATGCAACACCTGTACACCAACCACAAGGGAAACTACATCTCTGCAGCGATCAGGTGTATGTCAAGCCCAGGTAAGGTTCTTCGCGTTGCATCGAATGAATTCACATGCTCCGCCGCTTGTGCGGGCGCCCGTCAATTCCTTTGAGTTTTAGCCTTGCGGCCGGACTCCCCAGGCGGGGCGCGTAATGAGGTAGCTACGACACAGAGGCCGTGGAAGAGCCCTACAACCAGGGCCCACCGATGACGGCCGGGACTAACCGGGTATCGAACCCAGGGCGCTCACGATGT
+
GGGDCFGGDFGGGGFFGGGGGGGFFGCCBFGFGGGFCDCE<FE<CC@<<,CEEFFEC8A,CAF<,CCDE,<<FD<F<@@B<@FC,,9,CA@FDCC@7<D,6>@E,9AC,,CEFAF8=AFCCEC6@C@9=,B+=6+36CGC>DEFFC+;9+<,+73;C;6+?8*:@B95>A)-:(((;(018=@9>(2;969>6?A).(.)8)-64((-49(,8:02(,4;9B)4701(1204(2*((((((),423((,(.)216(((11((()((((((4))(-4((-(4((,(-18().((-(
@M00689:251:000000000-CJTJ5:1:1101:22321:12966 2:N:0:9
CGACAACCATGCAACACCTGTACACCAACCACAAGGGAAACTACATCTCTGCAGCGATCTGGTGTATGTCAAGCCCAGGTAAGGTTCTTCGCGTTGCATCGAATTAATCCACATGCTCCGCCGCTTGTGCGGGCCCCCGTCAATTCCTTTGAGTTTTAGCCTTGCGGCCGTACTCCCCAGGCGGGGCGCTTAATGCGTTAGCTACGACACAGAGGCCGTGGAAGACCCCTACACCTAGCGCCCCCCGTTTACGGCCTGGACTACCAGGGTATCTAATCCTGGCATCCCTTTCC
+
GGGGGGGGGGGGGGFGGGGGGGGGGGGGGGGGGGGGGGGGGGGGGGGGGGGGGGGGGGGGGGGGGGGGGGGGGGGGGGGGGGGGGGGGGGGGGGGGGGGGGGGGGGGGGGGGGGFGGGGGGGGGGGGGDFGGGGGGGGGGGGGG@FGGFGFFGGGGGGGFFFFBFFFFBFFFFFFBGFGGFFF=;@FFFBFFF<A<>B:?4:<A8(-3160.3:::BB>>F?2(,44?7/.(.:F?34.46B((,968:?(5::;(36:137(,34:B:(,)69<><7A2),((.(((4).)-
@M00689:251:000000000-CJTJ5:1:1101:21514:13006 2:N:0:9
CGACAGCCATGCAGCACCTGTACACCAACCACAAGGGAAACTACATCTCTGCAGCGATCTGGTGTATGTCAAGCCCAGGTAAGGTTCTTCGCGTTGCATCGAATTAATCCACATGCTCCGCCGCTTGTGCGGGCCCCCGTCAATTCCTTTGAGTTTTAGCCTTGCGGCCGTACTCCCCAGGCGGGGCGCTTAATGCGTTAGCTACGACCAAGAGGCCGTGGAAGACCCCTACACCAAGCGCCCACCGTTTACGGCAAGGACTACCAGGGTATCTACTCCTGGCATCCCTTTCCTT
+
GGGGGGGGGGGGGGGGGGGGGGGGGGGGGGGGGGGGGGGGGGGGGGGGGGGGGGGGGGGGGGGGGGGGGGGGGGDGGGGGGGGGGGGGGGGGGGGGGGGGGGGGGGGGGFGGGGGGGGFGGGGGGGGGGGGGGGGGGGGEDGGDDFFDEFDFGA<FGGGFFFF<585=5>2>=2AEFAFGFB5@@BF0(3<?DFAAF:036A64<??>(,13???3:0-(-3.(,13?GD>((.9(,.(-1<6:<B9::4()4:>(((-2:(48242?6(().).).,2-)(((),(()))))))
@M00689:251:000000000-CJTJ5:1:1101:25312:13055 2:N:0:9
CGACGACCATGCAACACCTGTACACCAACCACAAGGGACACTACATCTCTGCAGCAATCTGGTGTATGTCAAGCCCAGGTAAGGTTCTTCGCGTTGCATCGAATTAATCCACATGCTCCGCCGCTTGTGCGGGCCCCCGTCAATTCCTTTGAGTTTTAGCCTTGCGGCCGTACTCCCCAGGCGGTGTTCTTACCTCGTTAGCTCCGACCCCAGGGGGCTATGCCCCCCGGCGTCAACCCCACATTGTTTGAAGCCTGGACTTCCAGGGTTTTCTATTCTTGCATCTTTGCCTT
+
FC@CF@FGGGGGFFFGGGGGGGGAGG<FCFGGD<FCFFGGGGGGGGDGGFFGF<FFCGGGG9<EFFGGFFGEEGFGGGGDGGGGFEFFGED7CCE=EFG8=@>@DFEF,AAFAEEFDDFCCECGCCDGFA>CEGEBCEC+?D@FFFGGFD8,DEFFFFC?FFF)===9@A@9@B4=G@*?)92>91/(9CE?C4)7261:6<CE(((.(((((-46(70()-4<B(4(/)0((-*,-,((-.()..).3().)).,(,((,).4))(((.,()--))6.))-)))-))-).))
@M00689:251:000000000-CJTJ5:1:1101:23293:13137 2:N:0:9
CGACAGCCATGCAGCACCTGTACACCAACCACAAGGGAAACTACATCTCTGCAGCGATCTGGTGTATGTCAAGCCCAGGTAAGGTTCTTCGCGTTGCATCGAATTAATCCACATGCTCCGCCGCTTGTGCGGGCCCCCGTCAATTCCTTTGAGTTTTAGCCTTGCGGCCGTACTCCCCAGGCGGGGCGCTTAATGCGTTAGCTACGACACAGAGGCCGTGGACGACCCCTACACCTAGCGCCCACCGTTTACGGCTGGGACTACCAGGGTATCTAATCCTGGCCTCCCCTTCG
+
GGEGGGGGGFGGGGGGGGGGGGCGGGGGGGGGGGGGDGGGGGGGGGGAFGGGGGGGGGGGGGGGGGGGFGGGGGGGGGGFGGGGGFGGGGGGGGGEGGGGGGGGGGGGGGGGGGGGFGGGGGEGGGGGFGGGDCEGGGDECCEG@DDCFE@FGGGGGGFFFFF<CBBA>AAFFD=@FAGGFBF=3;@9010<49-49::B?<<A8:6>>03((513?9>;9?(,(432D75?>7F?>72(,.9::871301<?(1(((,(,(4(3)8:?((55)6<>A)))5(.)((((((((
@M00689:251:000000000-CJTJ5:1:1101:25510:13145 2:N:0:9
CGACGGCCATGCAACACCTGTACACCAACCACAAGGGAAACTACATCTCTGCAGCGATCTGGTGTATGTCAAGCCCAGGTAAGGTTCTTCGCGTTGCATCGAATTAATCCACATGCTCCGCCGCTTGTGCGGGCCCCCGTCAATTCCTTTGAGTTTTAGCCTTGCGGCCGTACTCCCCAGGCGGGGCGCTTAATGCGTTAGCTACGACCCAGAGGCCGTGGAAGACCCCTCCACCTAGCGCCCCCCGTTTACGGCATGGACTCCCAGGGTTTCTAATTCTTGCATCTCCGTCC
+
FCGFFEGGFGGG<FFEEGGGGGGGGGGGGGGGGGGGGGGGGGFGGGGGGGGGGGGGGGGGGGGGGGGGGGGGGGGGGGGGGGGGGGGGGGGGGGGGGGGGCFGFGFGGGGGGCGGGEGFGGEGGEGGGGGGGGGGDGGG?DGEGFFGGFGGEGGGGGGFFFFFFFFBFFFBDF=CEFDFGFD=936;6>FF6:ABAFF??F<A<7160(,::0:<?BFFF9(5:?<189*)((1C2.5:((0339;9??>(:009(12:)44(86?:0(,(-<).4))--))-5).)))((,-
@M00689:251:000000000-CJTJ5:1:1101:21046:13152 2:N:0:9
CGACGGCCATGCATCACCTGTACACCAACCACAAGGGAAACTACATCTCTGCAGCGATCTGGTGTATGTCAAGCCCAGGTAAGGTTCTTCGCGTTGCATCGAATTAATCCACATGCTCCGCCGCTTGTGCGGGCCCCCGTCAATTCCTTTGAGTTTTAGCCTTGCGGCCGTACTCCCCCGGCGGGGCGCTTAATTCGTTAGCTACGCAACAGAGGCCGTGGAAAACCCCTACACCTCACCCCCCCCGTTTCCCGACTTGCATACCCGGGTCTCTACACCTGGCCCTCCTTGCT
+
GE7FFGGGGGGGGGGFFGGGGGGGGGGGGGGGGGGGGGGFGGGGGGGGGGFGFGGGGDGGGGGGFGGGGGFGGGGGGFGGGGGGGGGGGGGGGGGGGGCGGFGGGGGGGGGGGGEGGGG6EGDCDEFG,EEEDE@CEGDEG+CGCFGGFGD7EFGGGE;AFBB55=)7>AB>=(@@GD)5)266>9>BF023<<).28:12:-422(((41(3.4<?02(-(,)(.46DC.408<4((,(..4(41(-454))(((-(567)).(.(4(3(2<<2.)(,((((.((.(,-)(-
@M00689:251:000000000-CJTJ5:1:1101:21314:13183 2:N:0:9
CGACGACCATGCACCACCTGTACACCAACCACAAGGGAAACTACATCTCTGCAGCGATCTGGTGTATGTCAAGCCCAGGTAAGGTTCTTCGCGTTGCATCGAATTAATCCACATGCTCCGCCGCTTGTGCGGGCCCCCGTCAATTCCTTTGAGTTTTAGCCTTGCGGCCGTACTCCCCAGGCGGGGCGCTTCATGCGTTAGCTACGACACAGAGGCCGTGGCAGACCCCTACCCCTAGCCCCCACCGTTTCAGGCCTGGAATACCCGGGTTTCCAATCCCGGCATCTCTTTTCAT
+
FBFEFGGGGGGGGGGGGGGGGGGGGGGGGGGGGGGGGGGGGGGGGGGGGGDGGFGEEGGGGGGGGGGGGGGGGGGGGGGGGGGGGFGGGGGGGGGGGGGGGGGGGGGGGGGGGDGGGGFEE6@EGGGGCGCE+@EGDGGGGGGGGFGGFG+7@FGFGGDFFFB):@B2=BFFA2CBFDFG:B>BF>>169:(4:95-,8<844<4(39242(87?FFF((-((3(28(/176(4C?12(.4@B;9<(21:)))..,5(32().),,(3((((.))..04)(,(((,).)))).))
@M00689:251:000000000-CJTJ5:1:1101:28275:13215 2:N:0:9
CGACAGCCATGCAACACCTGTACACCAACCACAAGGGAAACTACACCTCTGCAGCGATCTGGTGTATGTCAAGCCCAGGTAAGGTTCTTCGCGTTGCATCGAATTAATCCACATGCTCCGCCGCTTGTGCGGGCCCCCGTCAATTCCTTTGAGTTTTAGCCTTGCGGCCGTACTCCCCAGGCGGGTCGCTTAATGCGTTACCTACGACACAGAGGCCGTGGAAGCCCCCTACACCTACCCCCCACCTTGTACGGCATGGACCAACAGGGTTAATCATTCCCTCCTCTCCTCTT
+
GGGGEBFGGGGGGCFGGGGGGEGGGCGDGG76F<FGEDGGGGFCE,;,;;@FFF8:@FGGECFEFGGGDDGG<E@7@FCFGFG8FGFGGGCGGGF=CF==8EEG,FFC9F<E?8E88DDEC1++@E?E,=CG6@EGGC++6?@F@F+9?+:;@DFGGCCF6FF5@B)8)/-)0):>GFFG;>B=:(..(/(:777>;B:?(..)5(36(42((((,812((-41(4(4</76((9:((.(4)40(((,).)6:(20(4()5(4(-(,42((())).)).))4(,((-((.())
@M00689:251:000000000-CJTJ5:1:1101:18971:13224 2:N:0:9
CGACGACCATGCAGCACCTGTACACCAACCACAAGGGAAACTACATCTCTGCAGCGATCTGGTGTATGTCAAGCACAGGTAAGGTTCTTCGCGTTGCATCGAATTAATCAACCTGCTCCGCCGCTTGTGCGGGCCCCCGTCACTTCCTTTGAGTTTTAGCCTTGCGGCGTTACTCCCCCGGCGGGGCGCTTCATGCGGTAGCTACGACGCAAAGGCCGTGGACGGCCCCGCACCCTCACGCCCACCGTTTCCGGGAGGGAGCACCAGCGTAGCTACTAATGCCAGCACTTCTCTT
+
GGGG+@FGGGGGGFGGGGGFGGGGCGG8CGFFFCFEGG,C86,;,<C,CECGG8FF6E@EF9FEFFCCCE@C,,9,9CF?,,:,,99FGG@FEGCBFF8FGC,,==FC9,CF,>4=E,A=EE8CCGDD,,CE>86=CEDGG7+=+*:=FD:,+3,=C3*B>F@)308>))0(/98EG97)0(6909246;0(.6))((-(,5<-<(,7-2(((5,0:6((-(((,-2(9))(-,9:(1((48-(-:(3((.5,2(-((-3(,,,3(((((((()))).)))),))-.2)4,))))
@M00689:251:000000000-CJTJ5:1:1101:5449:13269 2:N:0:9
CGACAGCCATGCATCACCTGTACACCAACCACAAGGGAAACTACATCTCTGCAGCGATCTGGTGTATGTCAAGCCCAGGTAAGGTTCTTCGCGTTGCATCGAATTAATCCACATGCTCCGCCGCTTGTGCGGGCCCCCGTCAATTCCTTTGAGTTTTAGCCTTGCGGCCGTACTCCCCAGGCGGGGCGCTTAATGCGTTAGCTACGACACGGCGGCCGTGGCACCCCCCCCACCCTCGCCCCCCCGTTTTACGGCATGGACCACCAGGGTCTCCAACCCTGCCAACCCTTGCC
+
GG7CGEFDFGGGGGE@FEFCFCEFGGGGGGGGGGFGGGGGGGGGGGGGGFE<FGGGGFGGGGGGGGGGGGGGGGGGGGGGGGGGGDFFGGGGEGGCDG8FGDEFCAFGAF9@4ECFG8D6AEGG@EGG?FEDGGGCGED+=8@D@?FDFFC,DFEDF9;BA?E@FB5=5>4>A2>@EDGG>B22916(((335)443<:11:A:<0(--(((-(-((,470(4)-3;BD))(,-*(,(,(()(((((..,)),(4(,..2)((--4(,(.(..)),5(,(.(().((((((((
@M00689:251:000000000-CJTJ5:1:1101:20608:13309 2:N:0:9
CGACAGCCATGCAGCACCTGTACACCAACCACAAGGGAAACTACATCTCTGCAGCGATCTGGTGTATGTCAAGCCCAGGTAAGGTTCTTCGCGTTGCATCGAATTAATCCACATGCTCCGCCGCTTGTGCGGGCCCCCGTCAATTCCTTTGAGTTTTAGCCTTGCGGCCGTACTCCCCAGGCGGGGCGCTTAATGCGTTAGCTACGACACAGAGGCCGTGGAAGACCCCTACACCTAGCGCCCACCGTTTACGGCATGGACTAACAGGGTATCTAACCCTGGCATCTCTGTAT
+
GGGEGEGGGGGGGGGGGGGGGGGGGGGGGGGGGGGGGFGGGGGGGGGGGGGGGGGGGGGGGGGGGGGGGGGGGGGGGGGGGGGGGGGGGGGGGGGGGGCFGGGGGGGGGGGGGGFGGGGGGGGGGGGGFGGGGGGGGGGGGDGGGFGGFGDFGGGGGFGFFFF)==BAFFF9A=EFGDGDFF@FFFFFFFF?FFAABBF6?FBFB0<;;B4(28:B<>9108>17?BFDGF?0:71:<?B379:BF>1<21<109(777)),().))4(.3:64)))(.,(((.)...<).))
@M00689:251:000000000-CJTJ5:1:1101:22908:13325 2:N:0:9
CGACGGCCATGCAACACCTGTACACCAACCACAAGGGAAACTACATCTCTGCAGCGATCTGGTGTATGTCAAGCCCAGGTAAGGTTCTTCGCGTTGCATCGAATTAATCCACATGCTCCGCCGCTTGTGCGGGCCCCCGTCAATTCCTTTGAGTTTTAGCCTTGCGGCCGTACTCCCCAGGCGGGGCGCTTAATGCGTTAGCTACGACACAGAGGCCGTGGAAGACCCCTACACCTAGCGCCCCCCGTTTACGGCATGGCCCCACCGGGTTTCTCACCCTGGCATCTCTGCCCTT
+
GGGGGGGGGGGGGGEGGGGGGGGGGGGGGGGGGGGGGGGGGGGGGGGGGGGGGGGGGGGGGGGGGGGGGGGGGGGGGGGGGGGGGGGGGGGGGGGGGGGGGGGGGGGGGGGGGGGGGGGGGGGGGGGGCGGGGGGGGGGEGGGFGFGFFGGEGGGGGGGFFFFFF>FF>BFFFFFFGFD48B9@B9B6;01:AFAF>:44-6><>B6;(3(32:0<?B9(247<:::?G<)3(4C:4<:(3>9(337?BB0)(-10,1:1,(-(-(-3(-(,)-)-)(,(((,.5())))))(((
@M00689:251:000000000-CJTJ5:1:1101:10284:13376 2:N:0:9
CGACGACCATGCATCACCTGTACACCAACCACAAGGGAAACTACATCTCTGCAGCGATCTGGTGTATGTCAAGCCCAGGTAAGGTTCTTCGCGTTGCATCGAATTAATCCACATGCTCCGCCGCTTGTGCGGGCCCCCGTCAATTCCTTTGAGTTTTAGCCTTGCGGCCGTACTCCCCAGGCGGGGCGCTTAATGCTTTAGCTACGACACAGAGGCCGTGGAATCCCCCTACCCCTAGCCCCCACCGTTTACGGCCTGGGCTCCACGGGTACCTAACCCCGGCCCCTCTTTTC
+
FG@E@CFGGGGGFGGEGGGGGCGGGGGGGGEGGAFGEGEGGGGGGGGGGGGGGGGGGGGGFFF<FGGGEFGGGGGGGGGGGFGGGGGGGGGGGGEFFFEFGG8DFGDFG;EFGGGGDGGGGGGGGGGG?EEEECEGGGGGGC?FGFGGF?<FGGFC9DCCFF:=CB@A42@AA=CEGF4DF>2;B9B26>BFF2<2))-64<9))(2406(((.(-,-,,76<)),5:C5504<D:((,(4@9>>?02:?(41((-(,(((((-(.3694()))-)(((-(-((((-2())).
@M00689:251:000000000-CJTJ5:1:1101:26682:13388 2:N:0:9
CGACAACCATGCATCACCTGTACACCAACCACAAGGGAAACTACATCTCTGCAGCGATCTGGTGTATGTCAAGCCCAGGTAAGGTTCTTCGCGTTGCATCGAATTAATCCACATGCTCCGCCGCTTGTGCGGGCCCCCGTCAATTCCTTTGAGTTTTAGCCTTGCGGCCGTACTCCCCAGGCGGGGCGCTTAATGCGTTAGCTACGACACAGAGGCCGTGGAAGACCCCTCCACCTAGAGCCCCCCGTTTACGGCATGGGCTACCAGGGTAGTTAAACCTGGTAACCCTGTTCGT
+
GGGGGGGGGGGGGGGGGGGGGGDFGGGGGGGGGGGGGGGGGGGGGGGGGGGGGGFGGGGGGGGFFFFGGGGGGGGGGGGGGGGGFGGGGGGDEGCEGFGGGGGEGGGGFGGGGGGGEADEEEEEGGFGFGGGGGGEGGDGGGEGDFGDFD7CFGGGGGFFFFEEC9AF9=ADA4AEF=GG999=(3((3432<>FF>FFFBB>)4:2421.,3222?9>((()((.3<5/)-47C027)).71(,79(4:3)21>11(4((((.2,,312(--))-)).,(.()).)(((.))(-
@M00689:251:000000000-CJTJ5:1:1101:28703:13411 2:N:0:9
CGACGGCCATGCATCACCTGTACACCAACCACAAGGGAAACTACACCTTTGCAGTGATCTGGTGTATGTCAAGCCCAGGTAAGGTTCTTCGCGTTGCACCGAATTAATCACCATGCCCAGCCGCTTGTGCGGGCCCCCGTCAATTCTTTTGAGTTTTAGCTTTGAGGCCGTACCCCCCAGGCGGGGCGCTTATAGCGTTAGCACGGCCCCAGAGGCCGTGGAAGACCCCCACCCCCAGCCCCCACCGTTTACGTCATGGACTACCCGGGTATCTACTTCTTGCAACTTTGTCTTT
+
CC:B7BFGGGFGGFE,FEGGGGGGGGEGGG@,66CEC8CEG<FF@,:,,:C9,C,,9<FGGFD,:6C<6,CE5EFCFGCEB<FCG:,A,9?=8FG+@=,,6@4C7F49F,,@,9,,,@21@@++@=8F,=4=8CGGGDG6DD8F+=+DFF8+@=FGC,+=1?=*785))0187)>7@=<4?(599(10(,(4)).61:0(-))-(4(,(,((((-41626;:2(.3287>)-827(((((,7202:>:??0<,(.(.)53>2401(,,(-())-5))).6)5))),()))--).)
@M00689:251:000000000-CJTJ5:1:1101:5028:13443 2:N:0:9
CGACGACCATGCATCACCTGTACACCAACCACAAGGGAAACTACATCTCTGCAGCGATCTGGTGTATGTCAAGCCCAGGTAAGGTTCTTCGCGTTGCATCGAATTAATCCACATGCTCCGCCGCTTGTGCGGGCCCCCGTCAATTCCTTTGAGTTTTAGCCTTGCGGCCGTACTCCCCAGGCGGGGCGCTTAATGCGTTAGCTCCGACACAGAGGCCGTGCAAGCCCCCTACACCTAGCCACCACCGTTTACGGGATGGACCAACAGGGTATCCAATCCCTGCATCTCGGTCT
+
DF:EFGDEGGGGGGGFGGG@FFFGGGGGGDGGGGGGEDFGGGGGFEFFGGGGGGGGGGGGGFGFFEFGGGGGGGFGGGFFFGGG,AAEGGGDGGDEGGGGC8EFGGF@C9FEEGGGGGGG>GGGCEFFGGGGGGGGGGGGGG7CC8+?CC?:EDF7C,=@?<@@==@A>A===2:74(;CF=>B@F>90(-,69<4144(2):-((-79><(4(11(,,3(-4)(-8(9<)8:?*(,,(()01(-,-2:((.61(((-4().,.0(18(.())).))(,)))1()644((-((
@M00689:251:000000000-CJTJ5:1:1101:29481:13450 2:N:0:9
CGACGGCCATGCAGCACCTGTACACCAACCACAAGGGAAACTACATCTCTGCAGCGATCTGGTGTATGTCAAGCCCAGGTAAGGTTCTTCGCGTTGCATCGAATTAATCCACATGCTCCGCCGCTTGTGCGGGCCCCCGTCAATTCCTTTGAGTTTTAGCCTTGCGGCCGTACTCCCCAGGCGGGGCGCTTAATGCGTTAGCTACGACACAGAGGCCGTGGAAGACCCCTACACCTCGTCCCGCCCGTTTACGGCATGGCATACCAGGGTATCAAACTCTGGCCTCCTTGTCC
+
GDGGEEGGGGGGGGGGGGGGGGGGGGGGGGGGGGGGGGGGGGGGGGGGGGGGGGGGGGGGGGGGGGGGGGGGGGGGGGGGGGGGGFGGGGGGGGCGGGGGGGGGGFGGGGGGGGGGFFGGGGGGGGGGGGGGGEEGGGGEDDGFFFGGFG7CGGGFGFGFFA@@EBF2>ABAFBEFGFGGFBF0;>F>FFF:A<)698344>B92<4;>314(400:;61902((8<?G<)4,4C:00((-7((-3((.5,48<9(-(..().)4<4(2(5))).))).6<:7()..(-).8)
@M00689:251:000000000-CJTJ5:1:1101:29499:13455 2:N:0:9
CGACGGCCATGCAGCACCTGTACACCAACCACAAGGGAAACTACATCTCTGCAGCGATCTGGTGTATGTCAAGCCCAGGTCAGGTTCTTCGCGTTGCATCGAATTAATCCACATGCTCCGCCGCTTGTGCGGGCCCCCGTCAATTCCTTTGAGTTTTAGCCTTGCGGCCGTACTCCCCAGGCGGGTCGCTTAATGTGTTAGCTACTACCCAGCGGCCGTTGAAGCCCCCTACACCTACCCCCCACCGTTTACGGCATGGCATCCCACGGCATCTTCACCTTGACTTCACTTCA
+
FGEGE@FGGGGGGGGGEGGGGFFFGGG,FFGGDFGG7F,CF@9FGGGFGGGGGGGGGFGGFFBGGGGGGGG9<EGGGGGG,FG8FGGFFGFGGEGCF,,=C8FEGGFGGF,8=EFGGGGGGG6CCEFGGA>>EEGGEC6CGC+DF7@CCF@,D=DFCAC>CFCBF):@5)59((/0;9;?FB8(1,669142<9)).6()6<9<<))6(43(((-396,--4)6).::CDF::?C:0(.(()-((40(144:4(3(-(((.)((()((-(,((-)-),))).).6).).)).5
@M00689:251:000000000-CJTJ5:1:1101:17438:13495 2:N:0:9
CGACGGCCATGCAACACCTGTACACCAACCACAAGGGAAACTACATCTCTGCAGCGATCTGGTGTATGTCAAGCCCAGGTAAGGTTCTTCGCGTTGCATCGAATTAATCCACATGCTCCGCCGCTTGTGCGGGCCCCCGTCAATTCCTTTGAGTTTTAGCCTTGCGGCCGTACTCCCCAGGCGGGGCGCCTAATGCGTTAGCTACGACACAGCGGCCTTGGAAGACCCCTACACCTAGAGCCCCCGGTTTACGGCATGGCCTCACAGGTTATTCACTACTGCACTCCCTGTTG
+
F@:@:F:+@FEGGAEAF:FDFGEGGGCGGDGGGFEFE<<ECFFGG9CEGGGFGGDCFECEFFGGGGGGGAFAEFD7FFFGGGGGEFG9FF?CE=7>C@DE6=8FGGGCGF5E=EEGGGCCEDC6+CFGGGED=EGGGGGEDDDFCFFGF+=<F9CFGFFFAF::@=)77>4>@BFFF@CDF959@96(7(-10)<A22,3:))))(-,492((41((,43(,4(:<7?C*.3((030),))),(,(-966258:F1,,((,4(.3:AF).4)))-).).62)..),(((.)))
@M00689:251:000000000-CJTJ5:1:1101:17443:13513 2:N:0:9
CGACGGCCATGCAACACCTGTACACCAACCACAAGGGAAACTACATCTCTGCAGCGATCTGGTGTATGTCAAGCCCAGGTAAGGTTCTTCGCGTTGCATCGAATTAATCCACATGCTCCGCCGCTTGTGCGGGCCCCCGTCAATTCCTTTGAGTTTTAGCCTTGCGGCCGTACTCCCCAGGCGGGGCGCTTAATGCGTTAGCTACGACCCAGAGGCCGTGGACACCCCCTACACCTAGCGCCCACCGGTTACGCCCTGGACCACACGGGTATCTACTCCTGGCCACCCCTTCC
+
GGGGGGGGGGGGGGFGGGGGGGGGGGGGGGGGGGGGGGGGGGGGGGGGGGGGGGGGGGGGGGGGGGGGGGGGGGGGGGGGGGGFGGGGGGGGGGGGGGGGGGGDGGGGGGGGGGGGCFGGGGGGGGGGFGGGCEGGGGGGGG6CFFGGFGFCGGGGGE5=CFF@@=ABFFFDFFEFGFGDFFFBF>>>BFB6A<-6712,4AAFFFBB(1((((-:0666>B0)(4;BCC),(4C?()449B((,41(43171(4,2<:23712(4499190<-))-4()).3(,(((((.((
@M00689:251:000000000-CJTJ5:1:1101:22775:13541 2:N:0:9
CGACAGCCATGCAGCACCTGTACACCAACCACAAGGGAAACTACATCTCTGCAGCGATCTGGTGTATGTCAAGCCCAGGTAAGGTTCTTCGCGTTGCATCGAATTAATCCACATGCTCCGCCGCTTGTGCGGGCCCCCGTCAATTCCTTTGAGTTTTAGCCTTGCGGCCGTACTCCCCAGGCTGGGCGCTTAATGCGTTAGCTACGACACAGAGGCCGTGGAGGACCCCTACACCTAGCGCCCACCGTTTACGGCATGGACCACCCCGGTCTCTAATCCTGGCCACCCTGTCC
+
FGGGGFFGFGGGFGGFGGGGGGGGGGGGGGGGGGGGGGGGGGGGGGGGGGGGGGGGGGGGGGGGGDGGGGFGGGGGFFFGGGGGGGGGGGGGGGGGGGGGGGGGFGGGGGFGFGGGDFGEEGDGGGGG8FGGGGGGGGGGGCEGGFGGFFFGDGFGGGGFFFE@@==@BFFAAFFEFAGGAD(85>D@@FF0C?EC;D@(1>E3@<7@0>81=;<?F03(3?(-:6:3D3>:0<C?2442072(8:((,5(:1(2(((253(412(((-(,(--))).4<3((((,((((,))
@M00689:251:000000000-CJTJ5:1:1101:14496:13545 2:N:0:9
CGACAACCATGCATCACCTGTACACCAACCACAAGGGAAACTACATCTCTGCAGCGATCTGGTGTATGTCAAGCCCAGGTAAGGTTCTTCGCGTTGCATCGAATTAATCCACATGCTCCGCCGCTTGTGCGGGCCCCCGTCAATTCCTTTGAGTTTTAGCCTTGCGGCCGTACTCCCCAGGCGGGGCGCTTAATGCGTTAGCTACGACACCAAGGCCGTGGAAGACCCCTCACCCTACCGCCAACCGTTTACGGCAGGGACTACCAGGGGTACCAAACCGGACACTCCTGTCC
+
GEEGCCGGEGGCGGGGGGGGGGFGGCGGGGGGFGGGGGGGGGGGGGGGGGGGGGGGGGGGGGGGFGGGGGGDGFFGFGGGGGGGGGGGGGGGGGGGDGFFGGGGGGGFCGGGFGEGFGFGGGGGGGGGGGDGGGGGGGGGGGG9EFGGFGGG+@FGGGGFFFEFFFFAFBFFABE=F9FDF=99>BF246??B)):>(4:<A9ADF?>B02(.4:66;139(<308?BC<53(.7(((((45(-323:(.()310(((-((.((4,5<F(((.)6)((-(,(-(.)((-))))
@M00689:251:000000000-CJTJ5:1:1101:26234:13638 2:N:0:9
CGACAACCATGCAGCACCTGTACACCAACCACAAGGGAAACTACATCTCTGCAGCGATCTGGTGTATGTCAAGCCCAGGTAAGGTTCTTCGCGTTGCATCGAATTAATCCACATGCTCCGCCGCTTGTGCGGGCCCCCGTCAATTCCTTTGAGTTTTAGCCTTGCGGCCGTACTCCCCAGGCGGGGCGCTTAATGCGTTAGCTACGACACAGAGGCCGTGGAAGACCCCTACACCTAGCGCCCACCGTTTACGGCCTGGACTACCAGGGTTTCTAATCCTTGCCTCTCTTTCC
+
GGGGGGGGGGGGGGGGGGGGGGGGGGGGGGGGGGGGGGGGGGGGGGGGGGGGGGGGGGGGGGGGGGGGGGGGGGGGGGGGGGGGGGGGGGGGGGGGGGGGGGGGGGGGGGGGGFFGFGGEGGGGGGGGGGGGGGGGGGGGGGGGGFGGFGGGGGGGGGFFFFF5@B=BFFBAFFF=GFGGFFFF;(26>6<?AF4<>??BBFBF??FF9FFFF>B?:>>>FF)4??FBGG::?FGB:27>>>>14:>16:().:>(-3?:<2,48)802((-))).)54)).3,),(.)))-)
@M00689:251:000000000-CJTJ5:1:1101:19918:13651 2:N:0:9
CGACGGCCATGCACCACCTGTACACCAACCACAAGGGACACTACATCTCTGCAGCAATCTGGTGTATGTCAAGCCCAGGTAAGGTTCTTCGCGTTGCATCGAATTAATCCACATGCTCCGCCGCTTGTGCGGGCCCCCGTCAATTCCTTTGAGTTTTAGCCTTGCGGCCGTACTCGCCAGGCGGGGCGCTTAATGCGTTAGCTGCGACACAGCGGCCGTGGAAGACCCCTCACCATAGCGCCCACCGCTTGCGGCATGGCACAACCGGGCACCTCACCCATGCCTACACTGCCAT
+
GGGGGGGGGGGGGGFGGGGGGG@CFGGGGGGGGGG<:EFFEEGGCFGFCCEGDFGFGFFGGGGGGGFFEG9FECFGG<D<E<BFFG,CEFGGDGGGGGGGCE@EFGGGGGGFDCFGGGDCEEDE>CCDDFEEE@CGEGGEG>?E@FGGFC733@FGGFFAA>C5CAB55>ADDBA(/2/9)6/3;6>16((-4:>AB626:A<)(-49-7<:((-4;9496<3338?:**.:68*).))-,7(-((-((((,(((,-((.3)(.344>(((((((,(.((((()).((())),))
@M00689:251:000000000-CJTJ5:1:1101:7288:13683 2:N:0:9
CGACGGCCATGCAGCACCTGTACACCAACCACAAGGGCAACTACATCTCTGCAGCGATCTGGTGTATGTCAAGCCCAGGTAAGGTTCTTCGCGTTGCATCGAATTAATCCACATGCTCCGCCGCTTGTGCGGGCCCCCGTCAATTCCTTTGAGTTTTAGCCTTGCGGCCGTACTCCCCAGGCGGGGCGCTTAATGCGTTAGCTACGACCCAGAGGCCGTGGACGCCCCCTACACCTTGCGCCCCCCTTTTCCGTCCTGGACTCCCAGGGTTTACAATCCTGGCATCCCTTTCTTT
+
GGCGEEGGDGGGDGGFGGGGGGGGGGGGGGGGGFGFE,@FGGDFGGGGGGFGGGGGCGGGGGGGGFGGGGGFFGFGCFFGGFGGGGGGGGGGGGGCFGGGDG@ECGGGGGGGFGGGGGGDGGGGGGGG8EGGCEECEEDGGC?EGFGGFGG,@FGGGFFFAFB5@>AF>4>(->E=GFGC5B9((7>B>BB0)-).(---3<<<)(-(,-416:?B<>90((5((4(495)((.4(,.,4>E>19F(,)4))(),(4)((().(4(),(.((())..43))((,)(,()-)))).
@M00689:251:000000000-CJTJ5:1:1101:7305:13688 2:N:0:9
CGACGGCCATGCAGCACCTGTACACCAACCACAAGGGAAACTACATCTCTGCAGCGATCTGGTGTATGTCCAGCCCAGGTAAGGTTCTTCGCGTTGCATCGAATTAATCCACATGCTCCGCCCCTTTTGCGGGCCCCCGTCAATTCCTTTTAGTTTTAGCCTTGCGGCCGTACTCCCCAGGCGGGGCGCTTAATGCGTTAGCTACGACACAGAGGCCGTGGAATCCCCCTCCCCCTAGCGCCACCCGTTTCCGGCCTGGTACTCCCGGGTTTCTACTCCTTGTCATCCTCTCT
+
G:FEE@EGGGGGG9FFGGGGG9ECD@,CEC:FE<F8CE,,C<<FF@F<EFFGGGGF+C@FFFA@FCC<F@,:5@<FF,,:,C<FEEEF9;DEEF:+@C;;4,,9@E,A@F,@A>,,,@?>C++@=8,@AC66C6@=CEGCC7++;98<FGC,@CDF?E++;A=)8)584:5@ABEBFF4:)6((.(,,71:().).22((-4-)4:?96>F:0:04412(-2)))5::<))4,(1((42,(5-:(,(,4>))((-(,40())))..(-((((-.))))42)--).).).).()
@M00689:251:000000000-CJTJ5:1:1101:10434:13699 2:N:0:9
CGACGGCCATGCAACACCTGTACACCAACCACAAGGGAAACTACATCTCTGCAGCGATCTGGTGTATGTCAAGCCCAGGTAAGGTTCTTTGCGTTGCATCGAATTAATCCACATGCTCCGCCGCTTGTGCGGGCCCCCGCCTATTCCTTTGAGTTTTAGCCTTGCGGCCGTACTCCCCAGGCGGGGCGCTTAATGCGTTAGCTACGACACAGAGGCCGTGGAAAACCCCTACACCTTGCGCCCACCGTTTACGGCATGGACTACCAGGGTATTTCACCACTGCATCTCTGGTT
+
EFFEDFFGGGGGGDEFGGGGGAFG<;6EF@FFGE@CFDCFG9FCE,<C9CFFEEEEG8BF9<C<?@DEGE,CCG@<4=DDACCCFGGGD,AFG4,+4C=A,8=499?EAAFFG,9,4=D8CE>GGE8FC,@+@=CGGGG+=+@59+?99?+,@53@C,*=AF*))1:5=@=A2>CEG9**)-56(441(32,-6.<6(((,6)6.(2129(((((2((,-,(.)(40,9*).(,9(.-4((7(((-7B?(45?:;6271,4)(4:33(((())))62-)((.)))))))-)))
@M00689:251:000000000-CJTJ5:1:1101:10454:13701 2:N:0:9
CGACGGCCATGCAACACCTGTACACCAACCACAAGGGAAACTACACCTCTGCAGCGAGCTGGGGTAGGTCACGCCCAGGTAAGGTTCTTCGCGTTGCATCGAATTAAACCACAGGATCTGCACCTCGTGCGGGCCCCCGCATGTTCTTTTGAGTTTTATCCTTTCGGCCGTGCCCCCCAGGCGGGGCGCTTGATACCTTAGCGCGCACACAGACGCCGTGGACGCGCCCTACCACTCGCGACCACCGTTTACGGCGTGGCCCCCCAGGGTTTCTAAAACTGTACCTTGTTGTA
+
;:@F7FC@:@CCA9F,8FFFGGFG9,CEC,@F,C8,B<EEA@;C,,:,,,69,C,6@+@+@,,84,,:C,6,8B,@FFG=<E,<BEEFF,,?84+++9,=B,,9+949F:A4?,,,6=2,7,,6@,@F8++3+13>=EC++**+++++3?+*53,39,+=BF***0):45>(((-(4(12=;9,4214,((-.)))))--).((((3;26-(8(((7(4(((((((-251)2()>?1(,((8((-((.(.,)3(((-39((((--((((.(()).))).))))))))))-.(-
@M00689:251:000000000-CJTJ5:1:1101:20950:13745 2:N:0:9
CGACAACCATGCACCACCTGTACACCAACCACAAGGGAAACTACATCTCTGCAGCGATCTGGTGTATGTCAAGCCCAGGTAAGGTTCTTCGCGTTGCATCGAATTAATCCACATGCTCCGCCGCTTGTGCGGGCCCCCGTCAATTCCTTTGAGTTTTAGCCTTGCGGCCGTCCTCCCCCGGCGGGGCGCTTACTGCGTTAGCTACGACCCAGAGGCCGTGGCACACCCCTACACCTACCGCTCCCCGTTTACGGCATGGACTACCACGGTTTCTAATCCTTCCATTCCTGTTC
+
ECGGGFGGGGFGGGFGGGGGGFGFGGGGEECFC8ECC8@@FF<FA<FCFF9FFF<FCEFFGEFEEFEGCFFGFFFGGFGGGFGGFGGFGFGE@CFCE9FF4E,==FFGCEE@,E48;;FC6E8E8@FF,DECGEEEEEG?D+6=?FGFF75,3@D7C73=AAC<C5A):=>):)*:CA)86>9>63>99FBF06)6<?B6()-.80:;04206:1::(-(((.)(.33//)4(4F?0(.-()-(432?:5:),433907>F7(5<))4(((--)))626)))(-6)-.)))))
@M00689:251:000000000-CJTJ5:1:1101:10661:13768 2:N:0:9
CGACGGCCATGCACCACCTGTACACCAACCACAAGGGAAACTACATCTCTGCAGCGATCTGGTGTATGTCAAGCCCAGGTAAGGTTCTTCGCGTTGCATCGAATTAATCCACATGCTCCGCCGCTTGTGCGGGCCCCCGTCAATTCCTTTGAGTTTTAGCCTTGCGGCCGTACTCCCCAGGCGGGGCGCTTAATGCGTTAGCTACGACACAGAGGCCGTGGAACACCCCTCCACCTAACCCCCCCCGTTTACGGCATGGACTACCAGGTGTCCATAACCGTGGCACCCCTGCT
+
GGEGGGGGGGGGFGFGGGGGGGGGGGGGGGGGGGGGGGGGGGGGGGGGGGGGGGGGGGGGGGGGGGGGGGGGGGGGGGGGGGGGGGGGGGGGGGGGGGGGGG?FGGGGGGGGGGGGGGGGGGDGGGGG8EGGGGGGGGGGGGCFGFGGF?CGGFGGGG5B6A5)085=AF=5@9CBGFGG5@@BFFF;BFF0AA>A>14169A221:;99B:3(41:1(166?(.13-73)((.93()(((0,(-4938?BFB?>06(().)(57:4-)(.,))).)4((-,(3()(((-(((
@M00689:251:000000000-CJTJ5:1:1101:24531:13810 2:N:0:9
CGACGGCCATGCAGCACCTGTACACCAACCACAAGGGAAACTACATCTCTGCAGCGATCTGGTGTATGTCAAGCCCAGGTAAGGTTCTTCGCGTTGCATCGAATTAATCCACATGCTCCGCCGCTTGTGCGGGCCCCCGTCAATTCCTTTGAGTTTTAGCCTTGCGGCCGTACTCCCCAGGCGGGGCGCTTAATGCGTTAGCTACGACACAGAGGCCGTGGAAGACCCCTACCACTAGCGCCCACCGTTTACGGCATGGACTCAACGGGTACCTAATCTTGGCCTCTCTTTCTC
+
GGGGGGGGGGGGGGGGGGGGGGGGGGGGGGGGGGGGGGGGGGGGGFFGGGGGGGGGGGGGGGGGGGGGGGGGGGGGGGGGGGGGGGGGGGGGGGGGGGGGGGFDFGGGGGGGGGGGGGGDCCGGGGGGGGGGGGGGGGGGGGGGGFGGFGGGGGGGGG99C>@5CAFFFFFFFFFFGFGDFFF;@96670:BFFA29???FFFFFFFF91362:83<>>F08???FF?3*)4,)>2:7(9>F1((-4,14(632;1(31))).)(4(-8(()..).)4).-)()..(.3)6:5)
@M00689:251:000000000-CJTJ5:1:1101:24535:13829 2:N:0:9
CGACGGCCATGCAGCACCTGTACACCAACCACAAGGGAAACTACATCTCTGCAGCGATCTGGTGTATGTCAAGCCCAGGTAAGGTTCTTCGCGTTGCATCGAATTAATCCACATGCTCCGCCGCTTGTGCGGGCCCCCGTCAATTCCTTTGAGTTTTAGCCTTGCGGCCGTACTCCCCAGGCGGGGCGCTTAATGCATTAGCTACGACACCGAGGCCGTTGCAGACCCCTACACCTCGCGCCCACCTGTCCAGGCCTGGCCTCCCCGGGTCTCTAATCCCGGCATCC
+
F+7@CFGGEGGGGGGFGGGGGGGGGG<FGGEFGEFGGGDFGGCGGFGGGGGGGFGGGGGGFFGFGGGGGD,E9EDFGGG<FEGGFGFGGGGGGGGC:FFG64@EGCFGFFBFAFBFFFF8EGGGGG+@2EEE>EEEEGGGD>EFGFGGFG?,@C:DFE*+;+>@C859@=BFF=E2C@FD>>B@FFFF9;:<DA<B2<<)<BA22:BF19(2(3(9899,4(8)).4699.1(4C0(47(4<6(3(((6).-.41(),((44(,4((409(())-))).)(-((4:(
@M00689:251:000000000-CJTJ5:1:1101:12672:13857 2:N:0:9
CGACAACCATGCATCACCTGTACACCAACCACAAGGGAAACTACATCTCTGCAGCGATCTGGTGTATGTCAAGCCCAGGTAAGGTTCTTCGCGTTGCATCGAATTAATCCACATGCTCCGCCGCTTGTGCGGGCCCCCGTCAATTCCTTTGAGTTTTAGCCTTGCGGCCGTACTCCCCAGGCGGGGCGCTTACTGCGTTAGCTACGACACAGAGCCCGTGGAAGACCCCTACACCTACGGCCCACCGTTTACGGCATGGACTACCAGGGTACTTAATCCGTGCCTCCTGTTCTAT
+
GGGGGGGGGGGGGGGGGGGGGGGGGGGGGGGGGGGFGGFGGGGGGGGGGGGGGGGGGGGGGGGGGGGGGGGGGGGGGGGGGGGGGGGGGGGGGGGGGGGGEGFGGGGGGGGGGGGGFGGGGGGGGGGGGGGGGGEGGGGGGGGFGFGGFGGGGFGGGGGFFFFFFBA50=A=@BF=G23?FF@FFFFF>0:<)44ABB686AAB><<>3>?8??(.,7>F>62(.48<*/8:(1D2:,((452((-7??2(648>9(:?::)8:?0)(((..)).)))6,8?:0)5.()-)))))
@M00689:251:000000000-CJTJ5:1:1101:23925:13886 2:N:0:9
CCACCACCCTGCATCACCTGTACACCAACCACAAGGGAAACTACATCTCTGCAGCGATCTGGTGTATGTCAAGCCCAGGTAAGGTTCTTCGCGTTGCATCGAATTAATCCACATGCTCCGCCGCTTGTTCGGGCCCCCGTCAATTCCTTCGAGTTTTAGCCTTGCGGCTGTACTCCCCAGGCGGGGAGCTTAATGCGCTATCTACGACCCTGAGGTCGTTGACCACCCCCACCCCTGGCCCCCCCCGTTTCCCCCCTGAACTACCCAGGTATCTCATATCCCTATCCCTTTCCTT
+
@,,6,66,6C,EFGGCF<E@;F<FFG<FB:F@F@,6C,,6,E<FGC@FAF<AF8@+CF<EF9F@4@F9FFA,:B:AEFCGG9<8EAE?F,4@>FG7FF;4,4=,>,,9,C,8A,EE8E6E+16@>C8=,44@EE8CEGGED+16=9?=7+++66+,?C+=58*0:==5):C*A5>5,0*<*0)09((,1=14>?3;((6((()))((-(4(((.-((-,-,84)),:1))0(-(9:((((-.(,((,4..)))(((,-..().803,(44)-)-))))))))))).(,))).))-
@M00689:251:000000000-CJTJ5:1:1101:25539:13894 2:N:0:9
CGACGGCCATGCACCACCTGTACACCAACCACAAGGGAAACTACATCTCTGCAGCGATCTGGTGTATGTCAAGCCCAGGTAAGGTTCTTCGCGTTGCATCGAATTAATCCACATGCTCCGCCGCTTGTGCGGGCCCCCGTCAATTCCTTTGAGTTTTAGCCTTGCGGCCGTACTCCCCAGGCGGGGCGCTTAATGCGTTAGCTACGACACAGCGGCCGTGGAAGACCCCTACACCTAGCGCCCCCCGTTTACGGCATGGCCTCCCAGGGTTTCTAATCCTGGCATCTCTCTAT
+
GGGGEGGGGGGGGGGFGGGGGGGGGGGGGGGGGGGGGGGGGGGGGFGFGGGGGGGGGGGGGGGGGGGGGGGGGGGGGGGGGGGGGFGGGGFGGGGGGGGGGGGGFGGGGGGGGGGGGGGGGGGGGGGGGGEGGGGGGGGGGDEFC7DGFGDEGGGGGGGFFFFF5@ABABFD?5C=GFG<FBB;BB>B;>?06A2:;:??FBAA>06>>FF:(-(42(739,<1:2:0D*8603C1()(,279((4618?(.(-1(-80(5?((3()-(4(35<<A)<A<)4::D()6:).)-
@M00689:251:000000000-CJTJ5:1:1101:29358:13938 2:N:0:9
CGACGACCATGCATCACCTGTACACCAACCACAAGGGAAACTACATCTCTGCAGCGATCTGGTGTATGTCAAGCCCAGGTAAGGTTCTTCGCGTTGCATCGAATTAATCCACATGCTCCGCCGCTTGTGCGGGCCCCCGTCAATTCCTTTGAGTTTTAGCCTTGCGGCCGTACTCCCCAGGCGGGGCGCTTAATGCGTTAGCTACGACACAGAGGCCGTGGAAGACCCCTACCACTACGCCCCAACCGTTACGGCCTTGGCTACCCCGGTATCCATATCTGGCATTCCCTTTC
+
GGGGFCFGGGGGGGGFGGGGGGGGGGGGGGGGGGGGGGCGGGGGGGGGGGGGGGGGGGGGGGGGGGGGGGGGGGGGGGGGGGGGGGGGGGGGGGGGGGGGGGGGGGGGFGGGGGGGGGGGGGGGGGGGGGGDEGGGGGGEDGGGGFCFFGFFGGGGGGGFFFFE@9A=ABBAFFEEGFGGFF>FFB>BFFFF2<AAFBFFBFA22?6;(4((4,(4?;>(1(),47(4>3504)9((((-(8>(,4((-1(3(-,(())(((),2((46>0().6))).).))())-)))))-
@M00689:251:000000000-CJTJ5:1:1101:10172:13998 2:N:0:9
CGACAGCCATGCACCACCTGTACACCAACCACAAGGGAAACTACATCTCTGCAGCGATCTGGTGTATGTCAAGCCCAGGTAAGGTTCTTCGCGTTGCATCGAATTAATCCACATGCTCCGCCGCTTGTGCGGGCCCCCGTCAATTCCTTTGAGTTTTAGCCTTGCGGCCGTACTCCCCAGGCGGGGCGCTTAATGCGTTAGCTACGACACAGAGGCCGTGGACGACCCCTACACCTAGCGCCCACCGTTTCCGGCCTGTGCCTGCTAGGGTTCCAATCTGTGCACTTCTTGTC
+
GGGGGGFGGGGGFFFGFGGGGGGGGGGGGGGFGGGGDGGGGGGGGFGGGGGGGGFGGGGGGGGGGGGG9FGGGFGFGFGFGGGGFGGGFGGGGGGGGGGGGGGGGGGGG9FEEGFG;F?>EGEGGGFGDFGDGGGGGECCDGEGGFFGFGGCEEECGGGFFFF5CB)===A492ABGFGGA525(:@;>>FB29A2110(4AA),1(((,4:(.((4((((4((42(-1/5:?FC102(-3012:((((.))42991-.)).)).()).((.,()))()).)--))))).4))
@M00689:251:000000000-CJTJ5:1:1101:14512:14001 2:N:0:9
CGACAGCCATGCACCACCTGTACACCAACCACAAGGGAAACTACATCTCTGCAGCGATCTGGTGTATGTCAAGCCCAGGTAAGGTTCTTCGCGTTGCATCGAATTAATCCACATGCTCCGCCGCTTGTGCGGGCCCCCGTCAATTCCTTTGAGTTTTAGCCTTGCGGCCGTACTCCCCAGGCGGGGCGCTTAATGCGTTAGCTACGACACAGAGGCCGTGGAAGACCCCTACACCTCGCGCCCACCGTTCAAGGCATGGACCAACAGGGGATATAACACGGAGTATGCACGCTAT
+
84+@7FED<E@,6,CFCGC@ED<6ECCFG7@FGAF@:CFGGAEFC,CC<FFGEE<@FGF@A@:B,6CD9C@5FGDCF@FDEFEEFFF9?@F@CE++CED=EEFFGGAAFFDGGGGFGGGEGGGCBEDEF8B+=ECCGCCCDGGG@FDDFCFGFA:9EGGFFF@@E>BAAFFAA2::E4?DFB>BF9FB>9:?4<AFF?6?FA<9>6:9>>7:?214:0-332),41(4117?:?9(.-47>3((-141((.662(()42,5(((4(440(((().5).,-20((().)))(,(((
@M00689:251:000000000-CJTJ5:1:1101:14510:14019 2:N:0:9
CGACAGCCATGCACCACCTGTACACCAACCACAAGGGAAACTACATCTCTGCAGCGATCTGGTGTATGTCAAGCCCAGGTAAGGTTCTTCGCGTTGCATCGACTTAATCCACATGCTCCGCCGCTTGTGCGGGCCCCCGTCCATTCCTTTGAGTTTTAGCCTTGCGGCCGTACTCCCCAGGCGGGGCGCTTAATGCGTTCGCTCCGACACAGAGGCCGTGGCATACCCCTCCCCCTACCGCCCACCCTTTCCGGCATGGCCTACCAGGTTATCTCATCCTGCACTATCTTTCT
+
F=:@:BFFEF@FGGG,FFGGGGGGGG@FFECGGD<FGFG?FGFGGGFGGGGGGEGD@FGGFFFFFGGGGGF@9FFGEECEE@9,CEGGGGFGCGGGGGGGCF+BEC9FGCEEEFDFFFG6EGEEGGFG@E6=+@>CGE=EG+1=9DDGFG773<DFF;+=?BB@EFFBA2>)7>CECD7D)692((.-3;F04)))(-4-4>061(3;22((((-43,3((((.).175C)218D1800(4>901<(-:)).,((((,,(,4(41>)(.))).<.).444)((.-,).6)).)
@M00689:251:000000000-CJTJ5:1:1101:13832:14083 2:N:0:9
CGACGGCCATGCAGCACCTGTACACCAACCACAAGGGAAACTACATCTCTGCAGCGATCTGGTGTATGTCAAGCCCAGGTAAGGTTCTTCGCGTTGCATCGAATTAATCCACATGCTCCGCCGCTTGTGCGGGCCCCCGTCAATTCCTTTGAGTTTTAGCCTTGCGGCCGTACTCCCCAGGCGGGGCGCTTAATGCGTTAGCTACGACACAGAGGCCGTGGAAGACCCCTACACCTAGCGCCCACCGTTTACGGCCTGGCATACCCGGGGATCTTATCCTGGCATTCCCTTCTC
+
GGGGGGGGGGGGGGGGGGGGGGGGGGGGGGGGGGGGGGGGGGGGGGGGGGGGGGGGGGGGGGGGGGGGGGGGGGGGGGGGGGGGGGGGGGGGGGGGGGGGEGGGFGGGGGGGGGGGFDGEGGGGEGGG?DEGDGGGGGGGGGGGGFGGFFCEFGGGGGGFFFF@C==2>AB9==4EF@GGFF@FBFFB>06,:))-9?FFFFFFFF:;,2:(38?B:>FFFFF:03:?D9)4:?D?223(,5;:13(3:?:A1<9(((-(().5:299(((-,)).)).52(((.)-)))).)-
@M00689:251:000000000-CJTJ5:1:1101:29241:14205 2:N:0:9
CGACAACCATGCAACACCTGTCTCCTTGTCTCCGAAGAAAACAATATCATTTCTGATATCTTCAAGGGATGTCAAGACCTGGTAAGGTTCTTCGCGTTGCTTCGAATTAAACCACATGCTCCACCGCTTGTTCGGGTCCCCGTCAATTCCTTTGAGTTTCAACCTTGCGGTCGTACCCCCCAGGCGGACAACTTATTGCGTTAGCGCTGGCACTGAACCCCGGAAAGGTCCCACCACCTCGTTCTCCACGTTTCCTGGGTGACTTACCGGGTTCTCTATCCTTGCCCTCTATTTT
+
GE@CFEFGGGFFF,CEFGGGG?,;EEFGG,CF<@FEGDAFGGGGGFEGFG9EFGGAFG9EDFG@,,C,,,8B@,95@EEE,FF,CFFEF?4EE<EGGGG,,,,6>FGG9;,@E,>E8,A8DF,=E6++@FD,@+44@EDF8?CD+*?E?93:ECA+=>D+2+;815:=@AFB988=+35=BBA)::4@=((7>*0>?CE=92((..2(,.3348(7;17;@((((3(,*;4:A(>::??(4.(,-.))((((())))((.8(,).)65,4((((.)-...())-((.(,()-)))
@M00689:251:000000000-CJTJ5:1:1101:18359:14275 2:N:0:9
CGACAACCATGCATCACCTGTACACCAACCACACGGGAAACTACACTCCTGCAGCGTCCTGGCGTATGCCAAGCCCAGGAAAGGTTTTTCCCGTTGCACCGAATTAACCCACTTCCCCGCCCCCTGGTCCGGGCCCCCGCCAATCCTTTGGAGTTTTACCTTTCGGCCCGTATGCCCCAGCCGGGGGCTTAATTGCGTTACTTAGGCCACAGAGCCCGTGGAAGACCCCTACACCTAGCCCCCCCCGTTTACGGCATGGACTACCAGGGTATCTAACCCTGGCACCCCTGCAT
+
CFFE7FEGGGGGGEEFDGGGGGGGGGCGGG7,;6@@F>7EF9,;,,,,,,;@,<,+,,@@B8@+,+,6,5@F,FF=,F7,B<EFGC,A,,,,8AF,=<,94C+>+C,,CAB8,,,,,@++@1++6++6,,@@+@@EG6++;C+C*9+<B80,,@FG+,*4+4**)))))(0(((07C2/*)069@00((().)6--(-(,())).,((.(((,.(40(((,(.4:?:1C*),(4F04)5.207(493:?02<,(7-42.,43::?0)(((,)))-)),11(13..4(-(((.)
@M00689:251:000000000-CJTJ5:1:1101:12516:14339 2:N:0:9
CGACGGCCATGCATCACCTGTCACTCTGTCCCCGAAGGGAACGCCCTATCTCTAGGGTTGTCAGAGGATGTCAAGACCTGGTAAGGTTCTTCGCGTAGCTTCGAATTAAACCACATGCTCCACCGCTTGTGCGGGCCCCCGTCAATTCTTTTGAGTTTTAACCTTGCGGCCGTAGTCCCCAGGCGGAGCCATTAATGCGTTAGCTGCGGCACCGCAGGGGTCAATACCCGCGACCCCTAGTCCTCCTCGTTTTCAGCTTCGACCACCCGGGTCTCTACTCCTGGCCTCT
+
FEGGGCFGGGGGGGFFGGGGGGGGFGGFFDFGGGF7BFCFGGGGGGGGFGFGGGGGGCGGGGGGGEGGGGGGGGGGGGGGGGGGGGFFGGGGGGGGGGGGGGGFGGGGGGGGGGFGFFGGGGGGEDGGGGGGGGGE8EGGGGE7CFFGFDGGGG>AFF+69FF5C75=AA4@9>((=@FG4292>6606?(/;))<3467;1:<42((3>>B?7((,(4(,48742:?FDB0(41(4308A*-.4(4:(3:,(..))).)-(,(-341(20,((-)).),,)),((),,
@M00689:251:000000000-CJTJ5:1:1101:28482:14353 2:N:0:9
CGACAACCATGCAGCACCTGTCACTTTGTCCCCCCGAAGGGGAAGACTCTATCTCTAGAGTTGTCAAAGGATGTCAAGATTTGGTAAGGTTCTTCGCGTTGCTTCGAATTAAACCACATGCTCCACCGCTTGTGCGGGTCCTCGTCAATTCCTTTGAGTTTCAACCTTGCGGTCGTACTCCCCAGGCGGAGTGCTTAATGCGTTAGCTGCAGCCCTAAGGGGCCGAAACCCCCAAACACTTAGCACTCATCGTTTACGGCGTGGCCTCCACGGGTCTCTAACTCTGGTCACACTT
+
FCCGCFGGGFAAEGGFFGGGGGFFGGGGGGGGGGGGGGGGGGEF:FGGGGGGGGGFGGFFFAFGGGGFCAFAFGGFFFCFEFGF<FCCF?FGFGGGGGGGGGGGGGGFBFAEGGFGGGGGGAFGFGGGDEEGG?FGGCDGG+EDG>G+<2BGGGG89>BCC?7=A<C@7=@9ABFFC8CC;<9@=24)85(6::7?449CE:12/(17)(((),65;(;(:1((-44(7932,(1(4(3<A?2<>43:(-632(4:A(-((-31(()(4436144(()))))))-6)).)..(,)
@M00689:251:000000000-CJTJ5:1:1101:19822:14358 2:N:0:9
CGACGGCCATGCATCACCTGTACACCAACCACAAGGGAAACTACATCTCTGCAGCGATCTGGTGTATGTCAAGCCCAGGTAAGGTTCTTCGCGTTGCATCGAATTAAACCACACGCTCCGCTGCTTGTGCGGGCCCCCGCCTATTCCTTTGAGTTTTAACCTTGCGGCCGTAGTCCCCAGGCGGCGAACTTAATTCGTTAGCTGCGGCCCTGATCGGGTCAATCCGACCAACACCTAGTTCGCAAAGTTTAGGGCGTGGACTACCCGGGTATCTAACCCTGGCCTCTCCATCC
+
GGFGGGGGGGGGGGGGGGGGGGGGGGGGGGGGGCGGGGGGGGGGGGGGGGFGGGGGGGGGGGGGGGGGGGGGGGGGGGGGGGGGGGGGGGGGGGGGGGGGGGGGGGGFFGGGGGGGGGGDGDCEGGGGGGGGGGGGGGGGGGGGGFGGFGDFGCAFGGGFFFF@EAFBAFFFFFFFGFFGFF2;FF>;>FAA><)53:B:649<?1>>(321,-:?69<90?9)3109CC4:0:GF().:5.21((.6>D248,((-4;0:?2>:?B;(-(..)..)((((-(().((()))(
@M00689:251:000000000-CJTJ5:1:1101:9719:14400 2:N:0:9
CGACAGCCATGCAGCACCTGTACACCAACCACAAGGGAAACTACATCTCTGCAGCGATCTGGTGTATGTCAAGCCCAGGTAAGGTTCTTCGCGTTGCATCGAATTAATCCACATGCTCCGCCGCTTGTGCGGGCCCCCGTCAATTCCTTTGAGTTTTAGCCTTGCGGCCGTACTCCCCAGGCGGGGCGCTTAATGCGTTAGCTACGACACAGAGGCCGTGGAAGACCCCTACCCCTAGCCCCCCCCGTTTACGGCCTGGACTACCATGGTATCTTACCCTTGCCTCTCTGCTC
+
GGFEEFFGGGGGGGGFEGGGGGGGGGGGGGGGGGGGGGGGGGGGGGGGGGGGGGGGGGGGGGGGGGGGGGGGGGGGGGGGGGGGGGGGGGGGGGGGGGGGGGGGGGGGGGGGGGGGAEFGGGCGGGFGDFEGDGGGGGGGGGGGGFGGFGF:FGGGGGGFFFF<EBAF=BBDF=AEFFGGFFF>6>B>01::4<DFF64:4<4A7(4>(47((8<FB>>1>:?138??D37(.4*-(.5(.7(((-(,336A?02(((((,,.4:)).3)-)-)).-(4<((,())(,.))))
@M00689:251:000000000-CJTJ5:1:1101:24590:14418 2:N:0:9
CGACGGCCATGCATCACCTGTACACCAACCACAAGGGAAACTACATCTCTGCAGCGATCTGGTGTATGTCAAGCCCAGGTAAGGTTCTTCGCGTTGCATCGAATTAATCCACATGCTCCGCCGCTTGTGCGGGCCCCCGTCAATTCCTTTGAGTTTCAGCCTTGCGACCGTACTCCCCAGGCGGGATGCTTCTCGCGTTAGCTTCGGCACAGCCGGATTGGGTACCGGCCCCACCAAGCCTCCATCGTTTAGGGCTAGGACTACCAGGGTATCCATCTCCTGCATCTCATTTT
+
FGEEGCGGGGGGGGGFGGGGGGGGGDGGGGGGFFGFGGGGGGGGGGGGGGGGGGGGGGGGGFBFGGGGFGGGGGGGGGGFGGGGGGGGGGGGGGGGGGGGGGGGGGGGFGGGGGGGGGFGEGGGGEGGDDGEGECEDE=EDD+?99BCFFFEC<7DFF7>AAFBE=9>9AFFFFFFGFGG>=B@011;DFE)).67>>;?:445664029?(41;B;B6??(468-:(19)419G(,31(()88)41:01().(4:(1(.)(.82))31:(.)).))))-).(,).-4)))))
@M00689:251:000000000-CJTJ5:1:1101:24502:14429 2:N:0:9
CGACGACCATGCAGCACCTGTACACCAACCACACGGGAAACTACATCTCTGCAGCGATCTGGTGTATGTCAAGCCTAGGTAAGGTTCTTCGCGTTGCGTCGAATTAAACCACATGCTCCACCGCTTGTGCGGGCCCCCGTCAATTCCTTTGAGTTTCAGCCTTGCGGCCGTCCTCCCCAGGCGGGGCACTTAATGCGTTAGCGCCGGCCCTCGGAGGGTCGCTCCCCCCACCGCCTAGCGCCCACCGTTTCCGGCGTGGACTACCCGGGTTTCTAATCCTGGCCTCTCTCTTT
+
FCEEFCGGGGGGGGGGFGGGGGGGGCF8FGCCF,CF>BCCFFFGF<C6CFCFFGGG>FG8,,C4:CFFEFCFFGGGGGGFFGGFG9<F<C4@>FGCGG?>CE7EDB=EFG,@AE,=,ED8,==CGGGG,=CE8EGGGED197+C+B?FFCCFDGGGGF>F5AE85>ABF99(-(6>GFD?),:@;1>9?:2<)64>>F01,)-7;9;07;08((((,,4,,71?B:BB<10-(4D64,3,7304122:::)681;023(-55723223(-,,-))-.)--80:(,3(,,).))
@M00689:251:000000000-CJTJ5:1:1101:14329:14435 2:N:0:9
CGACGACCATGCAACACCTGTACACCAACCACAAGGGACACTACATCTCTGCAGCAATCTGGTGTATGTCAAGCCCAGGTAAGGTTCTTCGCGTTGCATCGAATTAATCCACATGCTCCGCCGCTTGTGCGGGCCCCCGTCAATTCCTTTGAGTTTTAGCCTTGCGGCCGTACTCCCCAGGCGGGGCGCTTAATGCGTTAGCTACGACACAGAAACCCATAACAGGCCCCCACACCTAGTGCCCAACGTTTCCGGCCTGGCCTACCGGGGTATCTAATCCTGGCATCTCTTTCT
+
GGFGGGGGGGGGGGGGGGGGGGGGGGGGGGGGGGGAFGGGGEGFGGGGGFFGGGGGGGGGGGGGGGGGGGFGGGGGGGGGGGGGGGGGGGGGGGGGGGGGGGFGGGGFGGGGFCFFFGGGGGGGGGGGGGGGG6CGGGGGG6CGGFGGFD?FC7EFGGG7AAEB@A>5=BFFFFEF;:DC?96=96>(4;<6<46>FF???AA<21?909:::?0<(8?18??))(4?GGFF>0D((,26AFA??FF?183,61(3(-(1(4)((,(-41,()).<)).)))((4).-.6))5)
@M00689:251:000000000-CJTJ5:1:1101:19136:14437 2:N:0:9
CGACGGCCATGCACCACCTGTCACTTCTGCCCCGAAGGGAAGTCCTATCTCTAGAACGGTCAGAAGGATGTCAAGACCTGGTAAGGTTCTTCGCGTTGCTTCGAATTAAACCACATGCTCCACCGCTTGTGCGGGCCCCCGTCAATTCCTTTGAGTTTTAGCCTTGCGGCCGTACTCCCCAGGCGGGGCGCTTAATGCGTTAGCTACGACCCAGAGGCCGTGGAAGACCCCTACACCTAGCGCCCACCGTTTACGGCCGTGACTACCCGGGTTTCCAATCCTGGCCAACCTTTT
+
GGFEGGGGGGGGGGGGGGGGGGGGGGGGGGGGGGGGGGGGGGGGGGGGGFGGGGGGGGGGGGGGGGGGGGGGGGGGGGGGGGGGGGGGGGGGGGGGGGGGGGGGGGGGGGGGGGGGCGC@FGGGGGGGGGDEEGGGGGGGGGGGGFGGFGGGGFGFGGGFFFFFFF9>A29AFF@==3CDF@BDF@FFFFFFFFAAAF2:BFF><9>:?6(((4(,3113609:>0:BGGD3<BF?712),.(,4((4931((.(-((((442-.(.((41-,()-.-).4<)4(,(((-,)))
@M00689:251:000000000-CJTJ5:1:1101:23657:14477 2:N:0:9
CGACGGCCATGCAGCACCTGTACACCAACCACAAGGGAAACTACATCTCTGCAGCGATCTGGTGTATGTCAAGCCCAGGTAAGGTTCTTCGCGTTGCATCGAATTAATCCACATGCTCCGCCGCTTGTGCGGGCCCCCGTCAATTCCTTTGAGTTTTAGCCTTGCGGCCGTACTCCCCAGGCGGGGCGCTTAATGCGTTAGCTACGACACAGAGGCAGTGGAAGACCCCTACACCTCGCGCCCACCGTTTCAGGCATGGACACCCACGGTTTTCACTCCTGACCTTTCCTGTC
+
FCFGCFGGGGGGGGGGFGGGGAFGGFGGGGFFF@F8CFFGGGGGGFGGGGGGDGGECFEGGDFFGGGGGGGA@EFDGGGGGG@FGGFGF;DGCFEGGGGFE8EF7AGCFE=E?EDGGFGGGEGGGGGG?FDEEGCGGG>EG6EDFFGGCG?:EAFGGE9>FFE@EFFA9=59@BE9:@C4ADB(6((7>BF?9><B>(438<442:?9(77,.8(8,87::28(37409*02(,C0,-7((76-::046?).4.:(40()))(-,-,36((((.)))).)))((-)).).4.)
@M00689:251:000000000-CJTJ5:1:1101:21575:14512 2:N:0:9
CGACGACCATGCAACACCTGTACACCAACCACAAGGGAAACTACATCTCTGCAGCGATCTGGTGTATGTCAAGCCCAGGTAAGGTTCTTTGCGTTGCATCGAATTAATCCACATGCTCCGCCGCTTGTGCGGGCCCCCGTCAATTCCTTTGAGTTTTAGCCTTACGGCCGTACTCCCCAGGCGGGGCGCTTAATGCGTTAGCTACGACACAGAGGCCGTGGAAGGCCCCTACCCCTAGCCCCCACCGTTTCCGGCCTGGACTTCCAGGGTGTCTAATCCTGGCATCCCCTTTTAT
+
GGGGG@FGGGGGGGFGGGGGGGGGGGGGGGGGGCGFGFFFGFGGGAEFFGCGGEGDGGGFCDGGGGGDFGGGGG7DFGGGGGGGGGDFGGGF>FGFGGG86ECFGGGFGGDGGC9@EFFEEGGGEEC=8DECEGDEGGGCDGECFFFGFF7DFFGGGGG7C?**88=)15:=D=A41:C*)6(99>BBBBB:>DFF931?FFD),8:B6113034:304(((,.((.8593:02D?((((4)419<(.((,)--9(411332))-)5(3(-4:<4)).<<2(,,)((((.())))
@M00689:251:000000000-CJTJ5:1:1101:21589:14528 2:N:0:9
CGACGACCATGCAACACCTGTACACCAACCACAAGGGAAACTACATCTCAGCAGCGATCTGGTGTATGTCAAGCCAAGGTAAGGTTCTTTGCGTTGCATCGAATTAATCCACATCCTCCGCCGCTTGTCCGGGCCCCCTTCAATTCCTTTAAGTTTTGTCCTTGCGGCCTTCCTCCCAGGGCGGGGACCTTAATCCGTTCGCACCGACCCAAAGTCCGTTGCAGACCCCTCCACCTAGCGCCCCCCTTTTGCGGGCTGGCCTACCAGGGTTACCACCACTTGCACCCCGTTCTC
+
CBCFGGGGGGGGG,CFGGGGGE6FG<96FG:CFGGG,;C,EACA,6<<F,<,,:@+6EFFG,94:,6@,5BF<FG,4CD=FEG,C49F<F,C=FC+@9,4,>,@=FB<9,,9,4,94@6==C86C=1@,=CG8EGGG++,+6,?+=2=D=+6,@DD+,+51;7*1)::)))*19ADG@*<*-/59,,(,=3);.))(-5((((((((-((((,(-.6(,)((),-((.>954((77:).4;E9(76(3:B))(-((,(4(28?FF08?6((,)).)(,-4)))))((((,4(()
@M00689:251:000000000-CJTJ5:1:1101:8586:14537 2:N:0:9
CGACAGCCATGCAACACCTGTACACCAACCACAAGGGACACTACATCTCTGCAGCAATCTGGTGTATGTCAAGCCCAGGTAAGGTTCTTCGCGTTGCATCGAATTAATCCACATGCTCCGCCGCTTGTGCGGGCCCCCGTCAATTCCTTTGAGTTTTAGCCTTGCGGCCGTACTCCCCAGGCGGGGCGCTTATTGCGTTAGCTACGACACAGAGGCCGTGGACGCCCCCTCCACCTACCCCCCACCTTTTCCGGCCTGGACTCACAGGGTTTCTCATCCTGCCAGTCCTGTCC
+
GGCE@FGGGGGGFAE<CGGGGGGGGGGGGGGGGGGFFF@FGGFGGFGFGGGGGGGGDGGGGGGGGGGGGGGGGGGGGFGGCCFGGGGGGGGGGGGGGGGGDFGGGAFGGGGGGG,=DGGCEGEEGGFGDE6=CEEGGGGCGCCGGFFGFG+8@GGGFD+9CAC8@>@BFF=4A4C2;9*7*:=>B>FBF0::)-))47314<<24:6>427(4::BB0(31((-(-(()))-14D?0(4((836>B(.)..),(,(-,-:0,1)54)((,(,))-)).-.),.))))))))))
@M00689:251:000000000-CJTJ5:1:1101:14298:14562 2:N:0:9
CGACGGCCATGCACCACCTGTACACCAACCACAAGGGACACTACATCTCTGCAGCAATCTGGTGTATGTCAAGCCCAGGTAAGGTTCTTCGCGTTGCATCGAATTAATCCACATGCTCCGCCGCTTGTGCGGGCCCCCGTCAATTCCTTTGAGTTTTAGCCTTGCGGCCGTACTCCCCAGGCGGGGCGCTTAATGCGTTAGCTACGACACAGAAACCCATAACCGGCCCCTACCCCCACCAACCCTCGTTTCGGGCTCGGACTACCAGGGTATCTAACCCTGGCCCTCCTATCC
+
GC:C:FGGGGGGFGGFFGGGGGGGGGGGGGGGGGGGGDGGGGFGGGGGGGGGGGGF8F@FGGGGG<FGGFGG?G7FGGGGGGGFFFGGGGDGGGGGGGGGGGGGGGGGGG,@FF98DFF6CEGGEGFE8=CGGGGGGDDGCCEF@FGGFGFC?DFGF;9CAFF5@9@ABFFFFFCBG945FD=@(699FFF02><A6??03<)-24<>9B?(48801((.274((((3C9)(((98>;(31>(((.((-4(,--990((,(402(4:340(())).-)((,3((((-((().),
@M00689:251:000000000-CJTJ5:1:1101:11879:14597 2:N:0:9
CGACGACCATGCACCACCTGTACACCAACCACAAGGGAAACTACATCTCTGCAGCGATCTGGTGTATGTCAAGCCCAGGTAAGGTTCTTCGCGTTGCATCGAATTAATCCACATGCTCCGCCGCTTGTGCGGGCCCCCGTCAATTCCTTTGAGTTTTAGCCTTGCGGCCGTACTCCCCAGGCGGGTAACTTAAAGCGTTAGCGACGACACGGAAGGGGTCGATACCTCCCCCACCTAGTTACCATCGTTTCCAGCGGGGACTACCCGGGTATCTAATCCTGGACTCTCAGTCC
+
GGGGGGGGGGGGGGGGGGGGGGGGGGGGGGGGGGGGGGGGGGGGGGGGGGGGGGGGGGGGGGGGGGGGGGGGGGGGGGGGGGGGGGGGGGGGGGGGGGGGGGDGFGGGGGGGGGGGFGGDGGGGGGGGGGGGGGGGGGGGGGEGGFGGFGFFGGGGGGGFFFFFFFFFFBAAAFFFGFCDFB@F>6,6@FF4<EFA02440<>(29;96>:;B1(3?>??F>0:B852DG3(1(/.(.642B<><2:-:<))64(((-942240:,4(9B7:9))).<<<>0(.802,):9))
@M00689:251:000000000-CJTJ5:1:1101:25037:14626 2:N:0:9
CGACGGCCATGCATCACCTGTACATCAATCACAAGGGAAACTACATCCCTGCAGCGATCTGGTGCTTGTATAGCACAGGCAAGGCTCTTCGTGCTGCATCCAACGAATTCACACGCATCGCCGCCCGCGTGGGCCCCCGTCCATCCCTTCGAGTTTTATTTTTGCGGCCGTCCTTCCCAGCCGGGCGACTTAATTCGTTAGCTACGTCCCCGACTCCAAGGAAGGTAACCCCAACCCAGTATTCTCCTCTTTTGCGGCGTTCTCTCACGGGTTTTCATCCTCCACTTTCCTTTTT
+
CFGG7FGGGGGGG9FFFGGGGC,,,,,<,CEGE<8,@8,F@<F<FGG86F,,,6:FG,6B,CF,,,,6,,,,,C,:F,E,,,B,,,9,C,,,9,4,,,@,,,,4,9FE+,EA4,4@++0++664++1+++@+=D3+6@+6=++5+3:CF6++,@?,+,5+++*)38))>A5(8(*.=-*0)0/6:1(.79;;4?).16((4)6<.(,((,(,((-(.3(),((.,(..9CF01(91((.(-*-5)).)().-)))(((,((-()).))((,41(().))-))((()))-.)-.4)
@M00689:251:000000000-CJTJ5:1:1101:25024:14640 2:N:0:9
CGACGGCCATGCATCACCTGTACACCAACCACAAGGGAAACTACATCTCTGCAGCGATCTGGTGTATGTCAAGCCCAGGTAAGGTTCTTCGCGTTGCATCGAATTAATCCACATGCTCCGCCGCTTGTGCGGGCCCCCGTCAATTCCTTTGAGTTTTAGCCTTGCGGCCGTACTCCCCAGGCGGGGTACTTAATGCGTTAGCTACGGCACGGATCCAAAGGAAGGAAACCCACCCCTAATACCCCCCGTTTACGGCGTGGACTACCAGGGTATCTAATCCTTGCACCCCTTAC
+
GGGGGGGGGGGGGGGEGGGGGGGGGGGGGGGGGGGGGFGGGGGGGGGGGGGGGGGGGGGGGGGGGGGGGGGGGGGGGGGGGGGGGGGGGGGGGGGGGGGGGGGGGGGGGGGGGGGGFGGGGGGGEGGGGGGGGGGGGGGGG6EFGFGGFGGGGGGGGGCFFFFEFFFFA>AFFBEFC>CDFFFFBFF0?FF)6<<>BFF?1AAAFFFB7920,(,2),4(4(43:1<:FCD?005932()-9:019966::6:(479>06:???(35403((,6)6<A796)).)).(((().
@M00689:251:000000000-CJTJ5:1:1101:26853:14676 2:N:0:9
CGACAACCATGCAGCACCTGTACACCAACCACAAGGGAAACTACATCTCTGCAGCGATCTGGTGTATGTCAAGCCCAGGTAAGGTTCTTCGCGTTGCATCGAATTAATCCACATGCTCCGCCGCTTGTGCGGGCCCCCGTCAATTCCTTTGAGTTTTAGCCTTGCGGCCGTACTCCCCAGGCGGGGCGCTTAATGCGTTAGCTACGACACAGAGGCCGTGGAAGACCCCTCCACCTAGCGCCCACCGTTTCCGGCCTGGCCTACCGGGTTATCCAATCCGGGCCGTCATTTCT
+
GGGGGEGGGGGGGGGGGGGGGGGGGGGGGGGGGGGGGGGGGGGGGGGFGGGGGGGGGGGGGGGGGGGGGGGGGGGGGGGGGGGGGGGGGGGGGGGGGGGGGGGGGGGGGGGGGGGGCFFCEGGGGCGGFGGGEDEGGGGCGGGGGFGGFGGEGGGGGGGFFFFFFFFFFFF29>E2CDGGAF>=9>F147(:6<<9;B:?:495?<?92>F:0:??BBFBF?F7(42:DC)((49(.).(-70(329(47))4(--82(4(.23:(-(((-8>)4)),4(-(2(((4(()).-
@M00689:251:000000000-CJTJ5:1:1101:25950:14718 2:N:0:9
CGACGGCCATGCAACACCTGTACACCAACCACAAGGGAAACTACATCTCTGCGGCGATCTGGTGTATGTCAAGCCCAGGTAAGGTTCTTCGCGTTGCATCGAATTAATCCACATGCTCCGCCGCTTGTGCGGGCCCCCGTCAATTCCTTTGAGTTTTAGCCTTGCGGCCGTACTCCCCAGGCGGGGCGCTTAATGCGTTAGCTACGACACAGAGGCCGTGGAAGACCCCTACACCTAGCGCCCAACGTTTACGGCGGGGACTACCAGGGGATCTAATCTCGGCATCG
+
GGGGGGGGGGGGGGGGGGGGGGGGGGGGGGGGGGGGGGGGGGGGGCGGGGGGGGGGGEGGGGGGGGGGGGGGGGGGGGGGGGGGFGGGGGGGGGGGGGGFGGGGGGGF,CFGFGFGGGGGGGC>=EGGGGGGGDEGGGGGGGECCFFDFGGGGEFGGGGFFFFFFFFBBFFFF;E@C@GGFF@F09>6>9BFA<>B>??6025<B?F9(77:((34?>>9>?<717:?G*<2(1C0(539>>;?20147(,44:1((,4,3(5(4).4:((4,))..5))(-(,(((
@M00689:251:000000000-CJTJ5:1:1101:11071:14793 2:N:0:9
CGACAGCCATGCACCACCTGTACACCAACCACAAGGGAAACTACATCTCTGCAGCGATCTGGTGTATGTCAAGCCCAGGTAAGGTTCTTCGCGTTGCATCGAATTAATCCACATGCTCCGCCGCTTGTGCGGGCCCCCGTCAATTCCTTTGAGTTTTAGCCTTGCGGCCGTACTCCCCAGGCGGGGCGCTTAATGCGTTAGCTACGACACAGAGGCCGTGGAAGACCCCTACACCTAGCGCCCCCCGTTTACGGCATGGCCTACCAGGGGATCTAATCCAGGCCTCCGTGTCT
+
GGGGGGGGGGGGGGGGGGGGGGGGGGGGGGGGGGGGGGGGGGGGGFGGGGGGGGGGGGGGGGGGGGGGGGGGGGGGGGGGGGGGGGGGGGGGGGGGGGGGGGGGGGGGGGGGGGGGGGGGGGGGGGGGGGGGGGGGGGGGGGGGGFGGFGGFGFGGFGFA5?@@EABBFFB9=DFFGFDGFFF=>@BFB9??9)<<>?6<:AA:>BFF0((..4::?FFFFF<,(41:C571(22.(.(,3)30(44,43()(-((((4(()((4.4:((((().6)).).33021((,,31)
@M00689:251:000000000-CJTJ5:1:1101:24276:14803 2:N:0:9
CGACAGCCATGCAGCACCTGTACACCAACCACAAGGGAAACTACATCTCTGCAGCGATCTGGTGTATGTCAAGCCCAGGTAAGGTTCTTCGCGTTGCATCGAATTAATCCACATGCTCCGCCGCTTGTGCGGGCCCCCGTCAATTCCTTTGAGTTTTAGCCTTGCGGCCGTACTCCCCAGGCGGGGCGCTTAATGCGTTAGCTACGGAACAGAGGCCGGTGAAGGCCACTACCCCCAACGCCCACCGTTTACGGCCTGGACTACCAGGGGTCTTAAAGCCGGCCACCTCGTCCTT
+
EFDCEEFFGGGGGGGFGGGGGGGGGGFGC@FGDCGGGGGGGGFFG,<,@FE,C@FGGG?,EAABEFFEEBEGGGGGFFCFGFFGE:FGG9FFGECCFGGG,=@ECFGGGGGFG8=ECAD=CCCC+CD=EACEED=EEG8A>>89EFFGFGGFG@DFFC7=CA@@@AB>BB=AD)64C97DF=226>B44-(364<:98:1<))))-((((.2(30-3(((-(824(.(1*0.((*((((-(0(((-94(((-466((21(()...4?:1(((()))-))((4(-((.(,(-(,()
@M00689:251:000000000-CJTJ5:1:1101:9206:14830 2:N:0:9
CGACAGCCATGCACCACCTGTACACCAACCACAAGGGAAACTACATCTCTGCAGCGATCTGGTGTATGTCAAGCCCAGGTAAGGTTCTTCGCGTTGCATCGAATTAATCCACATGCTCCGCCGCTTGTGCGGGCCCCCGTCAATTCCTTTGAGTTTTAGCCTTGCGGCCGTACTCCCCAGGCGGGGCGCTTAATGCGTTAGCTCAGACACAGAGGCCGTGGAAGACCCCTACCCCTACCGCCCACCGTTTCCGGCATGACATACCAGGGTCTCTAACACGGGCATCCTTGTCT
+
GGGGGGGGGGGGGGGGGGGGGGGGGGGGGGGGGGGGGGGGGGGGGFGGGGGGGGGGGGGGGGGGGGGGGGGGGGGGGGGGGGGGGGGGGGGGGGGGGGGGGGGGGGGGGGGGGGGGGGGGGGGD7EFG8@EEGGEGDGGGGGECDDFCFC8DFGGGFFGFFFFE5AFA=A==ADEBFACG?DF2:0.9>F?FF9AFF0181):))(421<70:?:?F0194<2(4(4<<*8((27(-((-1718?FF3:4)636;(24))-.)53)38((,.6<9-)).(((((((,)).:24
@M00689:251:000000000-CJTJ5:1:1101:24866:14858 2:N:0:9
CGACGACCATGCAGCACCTGTACACCAACCACAAGGGAAACTACATCTCTGCAGCGATCTGGTGTATGTCAAGCCCAGGTAAGGTTCTTCGCGTTGCATCGAATTAATCCACATGCTCCGCCGCTTGTGCGGGCCCCCGTCAATTCCTTTGAGTTTTAGCCTTGCGGCCGTACTCCCCAGGCGGGGCGCTTAATTCGTTAGCTACGACACAGAGGCCGTGGAAGACCCCTACCCCTAGCCCCCCCCGTTTCCGGACTGGCTCACCAGGGTATCCAATGCCGGCACCCCTTTTT
+
F47@@@@:CFGGGGGFGCGFGGFGGGGGGGGGGGFFFFGGGGFGGFGGGGGGGGCGGF@FGEFGFGGG<FGCFGFDEFGEGGGDEFGGFGG>EFGGGGGGGGGGGCFF9FFFFBEGGGGGGCEGGGFD?FGGGGGGCGDGDDGDF8CCF7?EF9ECCFGAA9*)@:>=4@AA2>EB==FDFB292>;1;>0()).)2.8:FF44<?((-4:(24(0:99(,47(,2:65*<:(45((.5(.09(-(-21526,3((4:1(())-42.0(.(,4)).)(.)((31(((((.)))
@M00689:251:000000000-CJTJ5:1:1101:22041:14881 2:N:0:9
CGACGACCATGCAACACCTGTACACCAACCACAAGGGAAACTACATCTCTGCAGCGATCTGGTGTATGTCAAGCCCAGGTAAGGTTCTTCGCGTTGCATCGAATTAATCCACATGCTCCGCCGCTTGTGCGGGCCCCCGTCAATTCCTTTGAGTTTTAGCCTTGCGGCCGTACTCCCCAGGCGGGGCGCTTAATGCGTTAGCTACGACACAGAGGCCGTGGAAGACCCCTACCCCTAGCGCCCACCGTTTACGGCATGGACTACCGGGGTTTCCATTCCTGGCATCCTGTTCT
+
GGGGGGGGDFGGGGFGGGGGGGGGGGGGGGGGGFGGGGGGGGGGGFGFFEEGGGGGDGGFFGGGGGGGGFGGFGGFGGGGGGGFGFGGGGGGGGGGGGGGGGDFFGGGG9FCFGFGFGGGGGGGGGGGFGGGGGGGGGG89DEGGFGGFFD@CGGGGGGFFA@:CAAA>AAD9(9;GFGG6@@@F19BFFFF<A>99?FF692:7?(9>>?<?(4:1039((5:?F:1C5)4((1(((,(-82,4?96?::<:(4(-8(4>2(43((-32(,)).)))6<2(3()(.))).))
@M00689:251:000000000-CJTJ5:1:1101:21519:14916 2:N:0:9
CGACGACCATGCATCACCTGTACACCAACCACAAGGGAAACTACATCTCTGCAGCGATCTGGTGTATGTCAAGCCCAGGTAAGGTTCTTCGCGTTGCATCGAATTAATCCACATGCTCCGCCGCTTGTGCGGGCCCCCGTCAATTCCTTTGAGTTTTAGCCTTGCGGCCGTACTCCCCAGGCGGGGCGCTTAATGCGTTAGCTACGACACAGAGGCCGTGGAAGCCCCCTCAACCTGGCGCCCACCGTTTACGGCTTGGGCCACCAGGGTTTCCAATCCCGGCATCCCTGTTTC
+
GGGGGGGGGGGGGGGGGGGGGGGGGGGGGGGGGGGGGGGGGGGGGGGGGGGGGGGGGGGGGGGGGGGGGGGGGGGGGGGGGGGGGGGGGGGGGGGGGGGGGGGGGGGAFGGGGGGGGGGGGGGGGGFGCGGGGGGGGGGGGGGGGFGGFCCCGGGGGG6>FFF@EAFF5=>2<BFFFDGGFBFFFFFB>B?:6<A<18:::AA2,(4>6>B4(4202,((142(((4?C<),3:G(((43(<>1<BFFFF(6807((41(((--826?F:(,))-)).2),341,((,)).)).
@M00689:251:000000000-CJTJ5:1:1101:24112:15065 2:N:0:9
CGACGGCCATGCATCACCTGTACACCAACCACAAGGGAAACTACATCTCTGCAGCGATCTGGTGTATGTCAAGCTCAGGTAAGGTTCTTCGTGTTGCATCGAATTAATCCACATGCACCGCCGCTTGTGCGGGCCCCCGTCAATTCCTTTGAGTTTTAGCCTTGCGGCCGTACTCTCCAGGCGGGGCGCCTAATGCGTTAGCTATGACACAGAGGCGGTGGACGCCACCTACACCTTGCGCCCTCCGTTTCTGGCATGGACGCCCTGTGTCTCCAAGCCTGCTATTTCCGCCTTT
+
E++8+=+++CFCFGGFFFF6CF9FFG8EF:FGFE<,BF6CEGFGGFFFFF@E,,BB7FFGDFGG=FFECFFFEF,FCFCFF,EAEFGG9,A4@AE8FGFA>88EDEGGGEFDFFGG,==8CECG+A8DCFGGGGGGGG+166+CFBF+4C<E8<;A7BFFFFFF@=5>9AA=)::*,::*?@=(:(703(4().<A96:(())6-)5<47?.(.(((,,(,,(-(-(490)5.(0.).(((71((-48?B))--2().()5((4((.)).))))).)(((.(()-)).--(,(()
@M00689:251:000000000-CJTJ5:1:1101:8194:15072 2:N:0:9
CGACGACCATGCAGCACCTGTACACCAACCACAAGGGACACTACATCTCTGCAGCAATCTGGTGTATGTCAAGCCCAGGTAAGGTTCTTCGCGTTGCATCGAATTAATCCACATGCTCCGCCGCTTGTGCGGGCCCCCGTCAATTCCTTTTAGTTTTAGCCTTGCGGCCGTACTCCCCAGGCGGGGCGCTTCATGCGTTAGCACCTCACCACACACCCATAACAGGCCCCTACCCCTCCCACCACCCGTTTACCGCCTGGCCCCCCCGGGTATCACACCCTTGCCACCACTAT
+
GGGGGGGGGGGGGDFFGGGGG<CFFCDEFGFGCFFCFFGFFDGGF,FFGG9<FCFD<@DGDFGGGGGGGGF@EFD@AC<FF9E@FFGGCEFGG=@@BF;DE4,8@=9AEE,EA4,>,E?6CGDEC+@EFDG>EGECGG81=8+5?+++3C+355EFG97CF?6)8===8)/:))::FF<*/:@24(((((((.)--4:<0(.))4(.(.8?((((,-90(().))(48CD:(,(18((-4(50(-43,21,(..-(-4((.2(((--(-(-(5)))),(-((((.))((,(()
@M00689:251:000000000-CJTJ5:1:1101:27725:15074 2:N:0:9
CGACGGCCATGCAACACCTGTACACCAACCACAAGGGAAACTACATCTCTGCAGCGATCTGGTGTATGTCAAGCCCAGGTAAGGTTCTTCGCGTTGCATCGAATTAATCCACATGCTCCGCCGCTTGTGCGGGCCCCCGTCAATTCCTTTGAGTTTTAGCCTTGCGGCCGTACTCCCCAGGCGGGGCGCTTAATGCGTTAGCTACGACCCAGAGGCCGTGGAAGACCCCTACACCTAGGGCCCCCCGTTTCCGGCATGGACTCCCAGGGTTTCTATCCCTGGCTTCCCTTTCC
+
GDGGGGGGGGGGGGGGGGGGGGGGGGGGGGGGGGGGGGGGGGGGGFGFGGGGGGGGGGGGGGGGGGGFEGGGGGGGGGGGGGGGGGGGGGGGGGGGGGGGGGGGGGGCFGGGGGGGFFGGGGGGGEGGGGGG>EEEGGGGGGGGGFGGFG?CFFGGGGGFF5C@@BFFFBFFDFF;F?FGFDFFFFFFFF?BD<BFF<?BFF>A<123((,4:::BBB(16?<12(3:D<::?FF0,)((471(-29((()),40((,34:7(8?:)41((())6)),,.)-(((,),))..6
@M00689:251:000000000-CJTJ5:1:1101:14606:15115 2:N:0:9
CGACGGCCATGCAGCACCTGTACACCAACCACAAGGGAAACTACATCTCTGCAGCGATCTGGTGTATGTCAAGCCCAGGTAAGGTTCTTCGCGTTGCATCGAATTAATCCACATGCTCCGCCGCTTGTGCGGGCCCCCGTCAATTCCTTTGAGTTTTAGCCTTGCGGCCGTACTCCCCAGGCGGGGCGCTTAATGCGTTAGCTACGACACAGAGGCCGTGGAAGCCCCCTACCCCTAACGCCCACCGTTACCGGCCTGGACTACCAGGTTTCCTAATCCTGGCCTCCCTTTCC
+
GGGGGGGGGGGGGGGFGGGGGGGGGGGGGGEGGGGGGGGGGGGGGGGGGGGGGGGGGGGGGGGGGGGGGGGGGGGGGGGGGGGGGGGGGGGGGGGGGGGGGGGGGGGGGGGGGGFGADFGGGGGGGGGCFEDGGGGGGGGG9EGGFGFFG?FFGGGGGGFFFEEFAFFBAAAFFFFGFGGFD>B9BFBBFFFBFFFF?6:1:493:?B19?<?036602(43??(13277<<0(>(,(.,(8((4:((4(-)((4(4,3,42:4?2?:).)..)6.:>4)).8(),.(,))-)
@M00689:251:000000000-CJTJ5:1:1101:15100:15236 2:N:0:9
CGACGACCATGCAACACCTGTATACAAGCCACAAGGGAAACTACATCTCTGCAGCGATCCTGTATATGTCAAGCCCCGGTAAGGTTCTTCGCGTTGCATCGAATTAATCCACATGCTCCGCCGCTTGTGCGGGCCCCCGTCCATTCCTTTGAGTTTTAGCCTTGCGGCCGTACTCCCCAGGCGGGGCGCTTAATTCGTTAGCTCCGGCACAGACGCCGTTGCAGTCCCCTCCCCCTCGCTCCCACCGTTTACGCCCTGGACTACCCGGGTTCCTACTCCTTGCCTCTCTTTCC
+
F:FEFCFG7FEFDAE,FGGEGGGFGC@,CCCFGEEGG8<,CFCFGFGGGGCFEFGGGFCGFGGGGEFGGFC9,E@@,@CG=,9F?FFFGGGGGGG7BFCGCFFGGGAEGGGGFGCFG;C>EEEECC@D,=6=+6@EGGCED+@C@FGGFG7ECCGGF@FAFFE)=::94:=(8943ED*2)5-211602,4()--6:?B0()4),(-((3((4((,(((-,,,5<(.4<4)4(,93032(331(4:11:,(.2(((,.(.,)(4((,4(-((..)))).)))((.,(.,)-.)
@M00689:251:000000000-CJTJ5:1:1101:8975:15238 2:N:0:9
CGACGGCCATGCATCACCTGTACACCAACCACAAGGGAAACTACATCTCTGCAGCGATCTGGTGTATGTCAAGCCCAGGTAAGGTTCTTCGCGTTGCATCGAATTAATCCACATGCTCCGCCGCTTGTGCGGGCCCCCGTCAATTCCTTTGAGTTTTAGCCTTGCGGCCGTACTCCCCAGGCGGGGCGCTTAAGGCGTTAGCTACGACACAGAGGCCGTGGAAGCGCCCTACACCTAGCGCACACCGTTTAAGGCATGGGCTCAACGGGTATACAATTGATGCAATGCTGTGC
+
GGGCFGGGGGGGGGGGGGGGGGGGGCFGFEEGGGGGGFGGGGFGGFFFFCFGGGDGGEFFGGFFFGFFFFGGGFGFGEFFFFGGAFGGGGGCBF@BFEEGEGGGFGGCEFDGFFGGFFFGGGGEDE?DFGCEE8BE+@CEDGGFGF7CF9<,D9D7BEC9A>6@CFA=995@DD==:5?7FB24449>>9B:24282366?AAA>::6391.(4:::937>:)(((,(1)8(.25:22(22)491:2(25()6<7322(((((.,((-41()))),)))))6)).))()).(.
@M00689:251:000000000-CJTJ5:1:1101:16018:15254 2:N:0:9
CGACGACCATGCATCACCTGTACACCAACCACAAGGGAAACTGCATCTCTGCAGCGATCTGGTGTATGTCGAGCCCAGGTAAGGTTCTTCGCGTTGCATCGAATTAATCCACATGCTCCGCCGCTTGTGCGGGCCCCCGTCAATTCCTTTGAGTTTCATTCTTGCGAACGTACTCCCCAGGTGGGATACTTATCACTTTCGCTTAGCCACTGAAATTGCTTCCAACAGCTAGTATCCATCGTTTACGGCTGGGACTACCAGGGTCTCTAATCCTGGCCTCC
+
GGGGGGGGGGGGGGGFGGGGGGGGGGGGGGGGGGGGGGGGGGGGGGGGGGGGGGGGGGGGGGGGGGGGGF?DEGBFGGGGGGGGGGGGGGGGGGGGGGGGGGGGGGFEGGGGGGGGGGGGDGCEEGGFFGGGGGGGGGGGGGEGGFDDFG8@F9DGGGGFFFF@EAABBFFDFBEFGFG<FFE=>9>=EFFEECCCEEFF6;D66;AFF;(/443)/47?E?E)9447F*0,4-:)464)2>B21<(,9((3(.3((,4?:0(4((.4)-6)64).,.2:.
@M00689:251:000000000-CJTJ5:1:1101:8976:15256 2:N:0:9
CGACGGCCATGCATCACCTGTACACCAACCACAAGGGAAACTACATCTCTGCAGCGATCTGGTGTATGTCAAGCCCAGGTAAGGTTCTTCGCGTTGCATCGAATTAATCCACATGCTCCGCCGCTTGTGCGGGCCCCCGTCAATTCCTTTGAGTTTTAGCCTTGCGGCCGTACTCCCCAGGCGGGGCGCTTAATGCGTTAGCTACGACACAGAGGCCGTGGAAGACCCCTACACCTAGCGCCCCCCGTTTACGGCCTGGACTCCCAGGTTATCTAATCCTGTCATCTCTTTTT
+
GGGGFGGGGGGGGGGGGGGGGGGGGGGGGGGGGGGGGGGGGGGGGGGGGGGGGGGGGGGGGGGGGGGGGGGGGGGGGGGGGGGGGGGGGGGGGGGGGGCFEG8FGGGGGGGGGGFGFGGCEGGGGGGGGGEEGGGDEEGGGDGGGFGFFGFGGGGGGCGFFFF:CF>==5@AADFFG?<D;>9>9>B94;:?29AF;1424AFFFF2((-4,42,:B>>BF<)827?FG3):?BGF7)5((0-((-330:0<<4;1(,80,)(.4(4<,44).).))34-4)5-64)46))))
@M00689:251:000000000-CJTJ5:1:1101:8580:15303 2:N:0:9
CGACAACCATGCAGCACCTGTACACCAACCACAAGGGAAACTACATCTCTGCAGCGATCTGGTGTATGTCAAGCCCAGGTAAGGTTCTTTGCGTTGCATCGAACTAATCCAAATGCGCAGTCGCTTGTGCGGGCCCGCGTCAATTCCTTTGATTTTGAGCATGGCGGCCGGACTACCCAGGCGGGGCGCGTTATGCCTTAGCTACGAACCAGAGGCCATGGAAGACAGCCACTCCACGCGCACACCGCTTAAGGCAGTGATTGCTGGGTGATGTAATAATGGCATGCGTGTATTT
+
FEF@CCFGDFFFGGGGFGGGGGEFFG8C,B@EGGG8:<EC6,@CAACC6C,EFA<@:,:,CFFCEEGEEF,@,F,4,9<BECF@@EFAD,,,@84@@DD,,44,,4AA5,,,4,9@+++6+9++==+,,,@6>G6>+@06=++C69DDF+6,,,,,+4+****):58)0>272((7C2864>=9;02(4((((.-))).24))))-24(((,3((2(,5>:)).1(((**).(49)((,,()420,((4(-).)41:(()))))))(((-().)-4))))))(().3((4(.646
@M00689:251:000000000-CJTJ5:1:1101:16634:15307 2:N:0:9
CGACAGCCATGCATCACCTGTACACCAACCACAAGGGAAACTACATCTCTGCAGCGATCTGGTGTATGTCAAGCCCAGGTAAGGTTCTTCGCGTTGCATCGAATTAATCCACATGCTCCGCCGCTTGTGCGGGCCCCCGTCAATTCCTTTGAGTTTTAGCCTTGCGGCCGTACTCCCCAGGCGGGGCGCTTAATGCGTTAGCTACGACCCAGAGGCCGTGGAAGACCCCTACACCTAGCGCCCACCGTTTACGGCATGGACCACCCGGGTTTCCAAACATGGCAACCGCTTCTC
+
GGGGGGGGGGGGGGGGGGGGGGGGGGGGGGGGGGGGGGGGGGGGGGGGGGGGGGGGGGGGGGGGGGGGGGGGGGFGGGGGGGGGGGGGGGFGGGGGGGGGGGGGGGFGGGGGGGGGFGGGGDEGDGGGCFGGGGGGGGGGGGGFGFGDFF?DGGGGGGGFFFBEFFBAFF>A=2ABGDGGF2-6964>>>?(6)))(--((44.4(37(,(.4::<:;1>BFBB244:>75107>0,,,(-<96?0((-3(5(097(8().(48(((-(((,.-).)(,)(..()(((-(,-))
@M00689:251:000000000-CJTJ5:1:1101:8560:15318 2:N:0:9
CGACAACCATGCAGCACCTGTACACCAACCACAAGGGAAACTACATCTCTGCAGCGATCTGGTGTATGTCAAGCCCAGGTAAGGTTCTTCGCGTTGCATCGAATTAATCCACATGCTCCGCCGCTTGTGCGGGCCCCCGTCAATTCCTTTGAGTTTTAGCCTTGCGGCCGTACTCCCCAGGCGGGGCGATTAATGCGTTCGCTCACACACAAGGGCCGTGGCAGACCCCGCCACCCGTCGCCCACCGTTCACGGTACGGCCACTCAGGGACACTAATCCACGACTCCCTGTAC
+
FEGGGGGGGGGGGGGGGGGGGGGGGGGGGGGGGGGCEDGGGCGGGGG<FEEFGGGGGGGDFGFGFGGGG9AFFGFGEDFAFGGGCEFGGEFGGG>FGGFFGGGGFGGFFAFGGF,@=E6CGGGDCCFG@DE>CE6E8EDG+0=DGFGGFGGGGFGGFG6BFAEF<B9==4925)*:E);4?9>B:9>-((-4))66;F(,(2-(-)),(-2((,4439717(2((.(,1))((31(((((()(((,((-..<<?::(,(,((((..5?1(((.,.,)--)(,((-((.().6)
@M00689:251:000000000-CJTJ5:1:1101:8577:15322 2:N:0:9
CGACAACCATGCAGCACCTGTACACCAACCACAAGGGAAACTACATCTCTGCAGCGATCTGGTGTATGTCAAGCCCAGGTAAGGTTCTTCGCGTTGCATCGAATTAATCCACATGCTCCGCCGCTTGTGCGGGCCCCCGTCAATTCCTTTGAGTTTTAGCCTTGCGGCCGTACTCCCCAGGCGGGGCGCTTAATGCGTTAGCTACGACCCAGAGGCCGTTGAATACCCCTCCACCTAGCGCCCCCCTTTTACGGCCTGGACTACCCGGGTTTCCTAACCTTGGACTCCCTTTCAT
+
GGGGGGGGGGGGGGGGGGGGGGGGGGGGGGGGGGGGGGGGGGGGGGGGGGFGGGGGGGGGGGGGGGGGGGGGGGGGGGGGGGGGGGGGGGGGGGGGGGGGGGGGGGGGGGGGGGGGAEFGGGGGGGGGGGGG>EGGGEDCGGE+CFGGFD7:EGFGGGGFFFFFFFFFF):>AFFFGDGGFB9@1:;9>93?)44:9<B6?B<2,,46(((,.8?04;>(1(6))-43<>7,8?GF:24(259(32((55))3:(,802(42(5:,(-(,(()))))..).6()))((((.))))
@M00689:251:000000000-CJTJ5:1:1101:28284:15332 2:N:0:9
CGACGGCCATGCAACACCTGTGCAGGACCCTTACGGACACCATATCTCTACGGCTTTTCCCTGCATGTCAAACCTTGGTAAGGTTCTTCGCGTTGCGTCGAATTAAGCAACATGCTCCGCCGCTTGTGCGGGCCCCCGTCAATTCCTTTGAGTTTTAGCCTTGCGGCCGTACTCCCCAGGTGGGGCGCTTAATGCGTTAGCTGCGGCACGGAATCCGTGGAAGGATCCCACACCTAGCGCCCAACGTTTACGGCGTGGACTACCAGGGTATCTATCCCTGGCCTCTCTTTCTCTT
+
GGGGGGGGGGGGGGGGGGGGGGGGGGGGGGGGGGGGGGGGGGGGCFGGGGGGGGGGGGGGGGEGGGFEFFGGG?FGGGGGGGDGGGGGGGGGGGFGGGGGGGGGGGGGGGGGG8EEDGGGEGDGGGG8A>EEGGGGGGGGGGFGGFGGFFCCAFEGGFFFFF44)5>@=@=>>CFBA@GGF12>9123((3:4646:1<()-62-(4(-3>10384,4:10<((.)(4D7@B<10,)59>B)-8??4<:048(((-49((,.(48:?:3(22).-.().50(,),.4>))))64)
@M00689:251:000000000-CJTJ5:1:1101:28295:15346 2:N:0:9
CGACGGCCATGCAACACCTGTGCAGGACCCTTACGGACACCATATCTCTACGGCTTTTCCCTGCATGTCAAACCTTGGTAAGGTTCTTCGCGTTGCGTCGAATTAAGCAACATGCTCCGCCGCTTGTGCGGGCCCCCGTCAATTCCTTTGAGTTTTAGCCTTGCGGCCGTACTCCCCAGGTGGGGCGCTTAATGCGTTAGCTGCGGCACGGAATCCGGTGAAGGATCCCCCACCCAGCGCCCAACGTTTACGGCGTTGACTACCCGGGTTTCTATTCCTGGCCTTCATGTCTCTT
+
FEGEGFGGDFFGGGEFFGGGGCGGGGEGGGGGFFGFCGGGGGGGGGGGGCGFEGGGGGGGGGFGGFEFGGGCGGGGGGGGFFGGGGGGGGGGGGGGGGG+@FGGGGGGF:FGG,8>EG+CECEEGGGGGGGGGGGGGGGG>DGFGFGGFGGGGGGGFFCAFFBEFFF@BF>@9=EFGFGGF1309D111?F962<B?F0?DADB04>(1(44(-5:3((24).3124<**7(40*-(,33>31(2(47?0)((,(,(3(...3,((-04(--.))-.:927(()).)).6))66)
@M00689:251:000000000-CJTJ5:1:1101:4977:15355 2:N:0:9
CGACGGCCATGCATCACCTGTGTGATGGCTCTCTTTCGAGCACGCCCCGATCTCTCGAGGCTTCCATCCATGTCAAGGGTAGGTAAGGTTTTTCGCGTTGCATCGAATTAATCCACATCATCCACCGCTTGTGCGGGTCCCCGTCAATTCCTTTGAGTTTTAATCTTGCGACCGTACTCCCCAGGCGGTCTACTTCACGCGTTAGCTGCGTTACCAAGTCAATGAAGACCCGACAACTTGTAGACATGGTTACGGGCGTGGCCTACCAGGGTCTCTACTACGGGCATTCCGAT
+
GFCEEGEFGGGGGGGGGGGDFEFGGGGGGGGGGFGGGGGGGGGGGGGGGGGGFFFGGGGGGGGGGGGFGGFFE<FCFGGGGD@FGGG@EDFGFGGGGGGEEFFFE?D8FFFFGFGGE8DDFGFDGGGEEEGGGGGGG@?GGFG?C5DGFGGGADDFGEC8@A);=A*>9:5=4>D9C@FC45(6(5=9691.)7?C?33(62((3:AA:111(84<204564)).)-)*25,4(94()).566).64)()6).(((-4414(,..8())4(,(()).--).((((-(.-).((
@M00689:251:000000000-CJTJ5:1:1101:21997:15462 2:N:0:9
CGACGGCCATGCACCACCTGTACACCAACCACAAGGGAAACTACATCTCTGCAGCGATCTGGTGTATGTCAAGCCCAGGTAAGGTTCTTCGCGTTGCATAGAAATAATACACACGCACTGCAGCTCGTGCGCGCGCCCGTCAAATACATTTAGTTTTAGCCCTTCGGACGCACCCCCCACGCGGGGCGCTTAACGCGTTAGATATGCAGCAGGGGAGGAGGAAACACACGAAACATAGCGTCTACTGTCACCGGGATGGGTAACCCAGGTGTATCAAACGGGCATCTCGACCTA
+
EFCDGGGGEGGGGGGGGGGFG,;6EF8E,,B<EF8@FC<CEFGGF@E,9,,C<FG:@,,B,6:B?E,66@,FEA,,9,4,5?<,54<<<,ACE6+@,5,,9=,,9,:,,9A@=++++6+,@=,D,,+46CC+8=++@C6=+0++++2++2+,3,,,259+**))3:0)14)))))/=>D)6(6((4((,-4:2)(-(,(--))))).))).((-(,(-((,28(((4.77)(,2*8)-,4-5((.)))-).)(,1((-((,..3).-4()(.).:4))),(((-(.))()((-)
@M00689:251:000000000-CJTJ5:1:1101:21991:15479 2:N:0:9
CGACGGCCATGCACCACCTGTACACCAACCACAAGGGAAACTACATCTCTGCAGCGATCTGGTGTATGTCAAGCCCAGGTAAGGTTCTTCGCGTTGCATCGAATTAATCCACATGCTCCGCCGCTTGTGCGGGCCCCCGTCAATTCCTTTGAGTTTTAGCCTTTCGGCCGTACTCCCCAGGCGGGGCGCTTAATGCGTTAGCTACGACACAGAGGCCGTGGAAGACCCCTACCCCTCGCGCCCACCGTTTACGGCATTGACTACACCGGTTCCTAATCCCTGTCTCCCTTTCT
+
FEFEGCFGGGGGGGGGGGGGGGGFGGGGGGGGGGGGGGGGGGGGGFGFGF<FEGGEFGGGGFEGGGFGGG9EEFGGDFGGGGGGGGGGGFFGGEGEGGGGEEGEDFGFFF9E:B>FCFG>EGDGECFFGGGGGGGDGGDCG>E9EAGCFG8EF,@FGC7AFF@5A)8=A>9445AEGF**?>>@0;F((-:<<<A)444-3--62((,49<1??::-49>>02(4::?C7)3,(91((-(2596?F>1:2,6(4>(()..-)).).(4(7((.-4-6A)))),)--)..))))
@M00689:251:000000000-CJTJ5:1:1101:10432:15599 2:N:0:9
CGACAGCCATGCAGCACCTGTACACCAACCACAAGGGAAACTACATCTCTGCAGCGATCTGGTGTATGTCAAGCCCAGGTAAGGTTCTTCGCGTTGCATCGAATTAATCCACATGCTCCGCCGCTTGTGCGGGCCCCCGTCAATTCCTTTGAGTTTTAGCCTTGCGGCCGTACTCCCCAGGCGGGGCGCTTAATGCGTTAGCTACGACCCAGAGGCCGTGGAAGCCCCCTACACCTCGCGCCCCCCTTTTCAGGCCTGGCCTACCCGGTTTCCTAATCCTGGCACTCCTGTCCAT
+
GGGGGGGGGGGGGGGGGGGGGFGGGGGGGGGGGGGGGGGGGGGGGGGGGGGGGGGGGGGGGGGGGGGGGGGGGGGGGGGGGGGGGFGGGGGDGGGGGGGGGGGGGGGGGFGGGGGGFGFEGGGGGGGGGGGGGGGGGGD8>DEGGFGGFGGFGGGGGGGFFFFFFFBFFFFFFFFBGFDG4>>@0@@FF96?AA<A>BFB:<<><::0(4:<03(3:(4193>?(4<<555((4*(.(-,2<((41(().))-27()(4(()23((,4((())).6).4.)((().(().)))))
@M00689:251:000000000-CJTJ5:1:1101:18836:15607 2:N:0:9
CGACGACCATGCAGCACCTGTACACCAACCACAAGGGAAACTACATCTCTGCAGCGATCTGGTGTATGTCAAGCCCAGGTAAGGTTCTTCGCGTTGCATCGAATTAATCCACATGCTCCGCCGCTTGTGCGGGCCCCCGTCAATTCCTTTGAGTTTTAGCCTTGCGGCCGTACTCCCCAGGCGGGGCGCTTAATGCGTTAGCTACGACACAGAGGCCGTGGAAGACCCCTACCCCTAGCGCCCCCCGTTTACGGCATGGCCTACCACGGTATCTAATCCTGGCATCTCTTTCT
+
GGGGECFGGGGGFGGGGGGGGGGGGGGGGGGGGGGGGGGGGGGGGAFFGGGGGGGGGGGGGGGGGGGGGGGGGGGGGGGGGGGGGGGGGGGGGGGGGGFGGGGGGGGGFGGGGGGGGGGGGGGGGGGGGGGGGCEGGGGGGGGDGFGGFGGGFGGGGGGFFFFFFFFBBBFFF)@>G@FDFB>>>6>FFFFF)6:<>??FFF2:<B?>6><:0:(36196><?3(:??D<3:(2DB(8:16>>(79943?<<((3(((1..)47:),866(39<A>)45-)((()().).)))
@M00689:251:000000000-CJTJ5:1:1101:19833:15621 2:N:0:9
CGACGGCCATGCAGCACCTGTACACCAACCACAGGGGAAACTACATCTCTGCAGCGATCTGGTGTATGTCAAGCCCAGGTAAGGTTCTTCGCGTTGCATCGAATTAATCCACATGCTCCGCCGCTTGTGCGGGCCCCCGGCAATTCCTTTGAGTTTTAGCCTTGCGGCCGTACTCCACAGGCGGGGCGCTTAATGCGATAGCTACGACACAGAGGCAGTGGAAGACCACGACAACTACGGCCAACCGTTTACGGCAGGGACAAACAGGGTAAATAAACACGGCAAATGTGTCC
+
GGGGGGCFGGGGGGGGFGGGGGFGGGFGFEGGGGGGGGGGFGGGGFGGGFGGFGFGGGGGFFFFFGFFCEGGGG,=FGGBEGGFC:FEF=FEEC>FGD@@CFG8+B,,AFC@FFG,=;AE+@@6=8@==9@+=C+66@=+=>C+2++5==8CC@E,?>C+09*:5>52-8/52(9=,(86A=99699(3;(44)659((-2..-4:?B9(:B03:31:(,24242:((19576(7.()(-47((4,--((4<1:0((4,-((,(,1323.,(.)))).6(-1((,()-.)6:)
@M00689:251:000000000-CJTJ5:1:1101:21765:15763 2:N:0:9
CGACGGCCATGCACCACCTGTACACCAACCACAAGGGAAACTACATCTCTGCAGCGATCTGGTGTATGTCAAGCCCAGGTAAGGTTCTTCGCGTTGCATCGAATTAATCCACATGCTCCGCCGCTTGTGCGGGCCCCCGTCAATTCCTTTGAGTTTCAGCCTTGCGGCCGTACTCCCCAGGCGGGGCGCTTAATGCGTTAGCTACGACACAGAGGCCGTGGAAGACCACTACACCTAGCGCCCCCCGTTTACGGCCTGGACTACCCAGGTATCTAACCCTGCCACCCTATTCC
+
FGGGEFGGGGGGGGGGGGGGGGGGGGGGGGGGGGGGGGGGGGGGGGGGGCEFGFGGGFGFFGGGFGGGGGGG9FFGGGGGGGFGGGGGGGFEGGGGGGGC6ECGGGGFFGGGGF@FFGGGGGGGEGFFDFGGGDGCEGGCDDGGGFGGFF?CEFEGGGGFFFE)@ABA92>A>=CBG28C>=>@039BF636A26<;?0:(.)4<6691>::7?:?6696,8?:((3(7*/43?F?().(3@;39>(4:?:A?0(-4:??<7(31()4().-6))66?((((())(4(()-))
@M00689:251:000000000-CJTJ5:1:1101:26281:15763 2:N:0:9
CGACGACCATGCAGCACCTGTACACCAACCACAAGGGAAACTACATCTCTGCAGCGATCTGGTGTATGTCAAGCCCAGGTAAGGTTCTTCGCGTTGCATCGAATTAATCCACATGCTCCGCCGCTTGTGCGGGCCCCCGTCAATTCCTTTGAGTTTTAGCCTTGCGGCCGTACTCCCCAGGCGGGGCACTTAATGCGTTAGCGTCGGCACGGAGGGAGTCGACACCCCCCACACCTAGTGCCCATCGTTTACAGCGTGGACTACCAGGGTATCTCATCCTCGCCTCT
+
GGGGGGGGGGGGGGGEFGGGGGGGGGGGGDGGGGGGGGDGGGGGGEGFGGGGGGGGCFGGGGGGGGGGGGGGGGGGGGGGGGGGGGGGGGGGGGGGGGGGGGGGGGGGFGGGGGGGGGGGGGGGGGGGFFGGGGGGGGGEGDGGGFFGFGC;:,@FGCFFFFFEBFBFAAAADFFEF@F<FF@FFFFFF??<AA<<>313<FF?6>2((409(4028:1(4-((-(34DGFF18D(4,64AFFF7????<0)).:61((-833>17,4::>?FA)))6<2)-((--.
@M00689:251:000000000-CJTJ5:1:1101:26256:15802 2:N:0:9
CGACGGCCATGCAGCACCTGTACACCAACCACAAGGGAAACTACATCTCTGCAGCGATCTGGTGTATGTCAAGCCCAGGTAAGGTTCTTCGCGTTGCATCGAATTAATCCACATGCTCCGCCGCTTGTGCGGGCCCCCGTCAATTCCTTTGAGTTTTAGCCTTGCGGCCGTACTCCCCAGGCGGGGCGCTCAATGCGTTAGCTACGACACAGAGGCCGTGGCAGACCCCTACCCCTACCGCCCACCGTTTACGGCTTGGATTCCCCGGGTTTCCAAACCCCGCACCTCTGTTT
+
FE:CFEGGGGGGGFFFFGGGGDCEFFFGG@CFF8<@FE<FGGFF@FG9@FFGGGGGG@FGC@@@FFFEGGC,@FGGGCFGE<D=FFAFEE:FG:F7BFCFDCGFC?;,?FFFFCFGGG6=CE>EC68EDFB66C>EGGC1;++59+5+<EF,DDFGGC7BFF@@)>))07-5((0.;@<78BF9;;;9>7(4).4:B:B2044<2(37(1(237(12((,(((((.::C*7:08C3<(.,3731:?9(,4-43(3(((,))),..((-((,--)-))-((((-((-(.)).))
@M00689:251:000000000-CJTJ5:1:1101:15615:15820 2:N:0:9
CGACGGCCATGCAACACCTGTACACCAACCACAAGGGAAACTACATCTCTGCAGCGATCTGGTGTATGTCAAGCCCAGGTAAGGTTCTTCGCGTTGCATCGAATTAATCCACATGCTCCGCCGCTTGTGCGGGCCCCCGTCAATTCCTTTGAGTTTTAGCCTTGCGGCCGTACTCCCCAGGCGGGGCGCTTAATGCGTTAGCTACGACACAGAGGCCGTGGAAGACCCCTACACCTAGCGCCCACAGTTTACGGCATGGACTACCAGGGTATCTAATCCTGCAATACCTCTCT
+
GGGGGGGGGGGGGGGFGGGGGGGGGGGGGGGGGGGGGGGGGGGGGGGGGGGGGGGGGGGGGGGGGGGGGGGGGGGGGGGGGGGGGFEFGGGGGGGEGGGGGGGGGGGGGGCFGGGGGGGGGGGGCGGGFFGGGGGGGGGGGCCFCAGDFFFAFFGGGGGFFFFFFFA>>B2<@D:B=DGG555;BBFFFBBBA9AFF?6:?469BF?;37???0,1369;;:?F:??<D9)448D?07?9>B14:(87:))6:862(3,52.((.).0(,(4:)..62.64(.)--),)))()
@M00689:251:000000000-CJTJ5:1:1101:28915:15828 2:N:0:9
CGACAGCCATGCAGCACCTGTACACCAACCACAAGGGAAACTACATCTCTGCAGCGATCTGGTGTATGTCAAGCCCAGGTAAGGTTCTTCGCGTTGCATCGAATTAATCCACATGCTCCGCCGCTTGTGCGGGCCCCCGTCAATTCCTTTGAGTTTTAGCCTTGCGGCCGTACTCCCCAGGCGGGGCGCTTAATGCGTTAGCTACGACCCCGAGGCCGTGGAAGCCCCCTACACCTAGCGCCCCACGTTTACGGCCTGGCCTACCAGGGGTTCTAATCCTGGACTTCTTTGCTAT
+
GGEGEGGGGGGGGGGFGGGGGGGGGGGGGGGGGGGGGGGGGGGGGGGGGGGGGGGGGGGGGFFGGFGFGGFGGGGGGGGGGGGGGGGGGGGGGGGGGGGGGGDGGGGGGGGGGGGGFFGGEEEGGGGGFGGGGDGGEGGGGDGCGFGGFGGGGGGGGGGFFFFBCFFBAFAAF)>)9>FD?=9@99@9>FF<BADA>02-4:<58::>(-,4>;9;09;(323((.1:<7<6(.9132>1(74((49,48844(-(-(4(2)(4824<?(((,).)-.6<-5(().)))))..))
@M00689:251:000000000-CJTJ5:1:1101:26051:15855 2:N:0:9
CGACGGCCATGCAGCACCTGTACACCAACCACAAGGGAAACTACATCTCTGCAGCGATCTGGTGTATGTCAAGCCCAGGTAAGGTTCTTCGCGTTGCATCGAATTAATCCACATGCTCCGCCGCTTGTGCGGGCCCCCGTCAATTCCTTTGAGTTTTAGCCTTGCGGCCGTACTCCCTAGGCGGGGCGCTTAATGCGTTAGCTACGACCCAGAGGCCGTTGAAGGCCCCTACCCCTCGCGCCCACCGTTTACCGCCTGGGCCACCAGGGTATCACATCCTGGCATCCTTGTCT
+
GG@G:CFGEFFC<FGFFGFFFGEGGGGGDEGGFGFEEECAFGGGFFG9EFFGGFGEEGGGGFGGFFFGFGG,FFDGFFGGCCDG<FGGGFD@ECFEGGGF>FFGGG;?F;A=FFGE;;?EGGEGC=DG?CEGE==@EGG@:7?FG?DGFC+5@AE7@;CFFBEEFBAA=24>9=6=?3:6A>9>B>026(3())-:0:<0:AFA24(,,-486228?0,(-4).((.1C7>B((>((,,(,763::66:B())-36(3((,(,41(41(.,)))).))())(.()(()))63)
@M00689:251:000000000-CJTJ5:1:1101:26462:15867 2:N:0:9
CGACGGCCATGCATCACCTGTACACCAACCACAAGGGAAACTACATCTCTGCAGCGATCTGGTGTATGTCAAGCCCAGGTAAGGTTCTTCGCGTTGCATCGAATTAATCCACATGCTCCGCCGCTTGTGCGGGCCCCCGTCAATTCCTTTGAGTTTTAGCCTTGCGGCCGTACTCCCCAGGCGGGGCGCTTAATGCGTTAGCTACGACACAGAGGCCGTGGCAGCCCCCTACACCTAGCGCCCCCCGTTTACGGCATGGACTACCAGGGTTTCCAATCCTGGCATCCTTGTCTC
+
GGGGGEGGGFGGFGGFFGGGGGGGGGGGGGGGGGGGGGGGGGGGGGGGGGGGGGGGGFGGGGGGGGGGGGCGGGGGGGGGGGGGFGGGGGGGGGGGGGGGGGGGGGGGFGGGGGFFGGGGGGGGGGGGDGGG6EGGGGGGGGGGGFGGFGGGGGGGGG>FFFFEE9AFAFFAFDEFG@FDFF>>612199:BBFFBF:8<?<>5)(,799::?F6626BB1(.((,46D5562:C05<?2>EF(39(,4:0443>69:?>F<:BF?B<?:(())).)(44)86().())))))-
@M00689:251:000000000-CJTJ5:1:1101:13847:15926 2:N:0:9
CGACGGCCATGCATCACCTGTACACCAACCACAAGGGAAACTACATCTCTGCAGCGATCTGGTGCATGTCAAACCCAGGTAAGGTTCTTCGCGTTGCATCGAATTAATCCACATGCTCCGCCGCTTGTGCGGGCCCCCGTCAATTTCTTTGAGTTTTAGCCTTGCGGCCGTACTCCCCAGGCGGGGTACTTAACGCGTTAGCTACGGCACGGATCCCAAGGAAGGAAACCAACCCATAGTCCCCACCGTTTACGGCTTGGCCTCCCCGGGTTTCACAACCTGCCACTTCGGTCTT
+
GB:@@F+@CFGGGGGFGCGEEGGGGGCFGGGGGFA@F<EFFGGGG<EFGGCFGECFEFGGG9BFEGEFFGGGAFFEEGGEFFFFE=FGGGGCEGCGGD;EEFCFFFGAGGGGDECG8DD=C?CGGC=DGCECEGGGGGG=CD+D<7CC8+<;:FCGGGGFA>E@EFAB)7:AA=*;=@CDF=@9B;9?76).<),4;6;F0A.6<?B(((-20,7:(822((,,((.(25)(-(9(..)))08?(1(44::16(,1(14(())(.(-17(4(--))))-((3(43)(.)((-(()
@M00689:251:000000000-CJTJ5:1:1101:15919:15960 2:N:0:9
CGACGGCCATGCATCACCTGTCCACCAACCACAAGGGAAACTACATCTCTGCAGCGATCTGGTGTATGTCAAGCCCAGGTAAGGTTCTTCGCGTTGCATCGAATTAATCCACATGCTCCGCCGCTTGTGCGGGCCCCCGTCAATTCCTTTGAGTTTTAGCCTTGCGGCCGTACTCCCAAGGCGGGGCGCTTAATGCGTTCGCTACGACACAGAGGCCGTGGAAGACCCCATCAACTAGCGCCCCGCGTTACCGGCCTGGACTACCAGGGTATCTACTCCTGGCGTTCCCGCATT
+
GGEGGGEGGGGGGGGGGFGGFGGDGFGGEGEGFGGGGGGGFFGCFGGGGGGGGGGGGG?FFFFGFGGGGGGGGGEGGGGGGGGGFGGGGGGGGGDGDG,ECGFGGCGFGCG,EFGGFGGGGGGEC>FGCGGGGGE8E>D8DGGGGFFFFFFGFA7;<DCA>FEFFF):=2-76(9;F2;D?BFF>BB9601(.4>A041(,78?9:B>0(41((4,86916?2:0,4.1*)())2),4((4)-(((,,3((6:2((--(4()(..3),(.(..-6)).,)..2(,(,,)((-,-
@M00689:251:000000000-CJTJ5:1:1101:22699:15979 2:N:0:9
CGACAGCCATGCAGCACCTGTACACCAACCACAAGGGAAACTACATCTCTGCAGCGATCTGGTGTATGTCAAGCCCAGGTAAGGTTCTTCGCGTTGCATCGAATTAATCCACATGCTCCGCCGCTTGTGCGGGCCCCCGTCAATTCCTTTGAGTTTTAGCCTTGCGGCCGTACTCCCCAGGCGGGGCGCTTAATGCGTTAGCTACGACACAGAGGCCGTGGAAGACCCCTACCCCTAGCGCCCACCGTTTACGGCCTGGACTACCCGGGTATCCAACCCCGGCACCTCTGTCCC
+
GGGGGGGGGGGGFGFFGGGGGGGGGGGGGGGGGGGGGGGGGGGGGGGGGGGGGGGGGGGGGGFGGGGGGGGGGGGGGGGGGGGGGGGGGGGGGGGGGGGGCFFGGGGGGGGGGGGGGGGEEGGGGGFGGGGEEEGGGGGGGCEGGFGGFGGFEFGGGGGFFFFEFAABBFFFD>CFGFGDFD=@@010;BFF<4AB6<:?6>6:>??F>9B1:7:?<(14107((4<6D3)2(3C:?(2(,<93(3>?BB16433(4:1,:8(5:((2(49>))))((4(((,,-((()).)))
@M00689:251:000000000-CJTJ5:1:1101:16046:15989 2:N:0:9
CGACGACTATGCATCACCTGTACACCAACCACAAGGGGACCTACAACTCTTCAGCGATCTGGTGTATGTCAAGCCCAGGTAAGGTTCTTCGCGTTGCCTCGAATTAATCCACATGCTCCGCCGCTTGTTCGGGCCCCCGTCAATTCCTTTGAGTTTTAGCCTTGCGGCCGTACCCCCCCGGCGGGGCGCTTCATGCGTTAGCTACGACCCAGAGGCCGTGGAAGACCCCTACACCTATCCCCCCACCTTTCCGCCCTGGCCTCCCCGAGTCTCTCACACCGGCATCTCTCTCT
+
GGFFF+@8@FFGGGGGGGGGG9F<FG8,FF,D,E,CF+@+B8;C,,6,A,696,6@@F<F9E9BF,99CA,@,5DG<<F<?<6EAA55EB4,+8C74,9=++94@EF,,CF8,4,@,9A88E8C8C8D8,+@C1@EGG86=+1?DFFFFG+3+,@EF;:+;AE@EF))1):5A>*7E>41:,(.1466((4(-6-.(48:,<2))((-((.(((,44((--(437:(2>*)4(4<(().(5>(9(4(1:A466(-(-1((()(.4(((-444.63)))((((,((54<A)),,
@M00689:251:000000000-CJTJ5:1:1101:16065:15991 2:N:0:9
CGACGGCTATGCATCACCTGTACACCAACCACAAGGGAAACTACATCTCTGCAGCGATCTGGTGTATGTCAAGCCCAGGTAAGGTTCTTCGCGTTGCATCGAATTAATCCACATGCTCCGCCGCTTGTGCGGGCCCCCGTCAATTCCTTTGAGTTTTAGCCTTGCGGCCGTACCCCCCAGGCGGGGCGCTTACTGCGTTAGCTACTACACAGAGGCCGTGGCAGACCCCTACACCTACCGCCCACCTTTTACGACTTGGCCTCCCAGGTTATCTACTCCCGCACTCTTGCTATGT
+
G@EFFGGGGGGGGGFFGGGGGGGGGGGGGGGGGGFGGGGGGGGGGCGGGGGGGGGGGGGGGGGGGFGGFGGGDGGGGGGGGFGGGGGGGGGGGGGGGGGGGGGGGGGGGGGGGGGGFGGEGEEGDGGGGGGGGGGEEEGGGGGGGFFGF7FDGC:D9FFFFBEFEFAA@AB2<@EFC9DDFF@6>>>>F018)<A>?<021:<A>)6>08)4.53:013;>(,4(.4:D5)((4512(.-(76,81()-).-,(4((502,,((212,.44).46<)4,(((((-:4))))-).-
@M00689:251:000000000-CJTJ5:1:1101:4959:15993 2:N:0:9
CGACGGCCATGCAACACCTGTACACCAACCACAAGGGAAACTACATCTCTGCAGCGATCTGGTGTATGTCAAGCCCAGGTAAGGTTCTTCGCGTTGCATCGAATTAATCCACATGCTCCGCCGCTTGTGCGGGCCCCCGTCAATTCCTTTGAGTTTTAGCCTTGCGGCCGTACTCCCCAGGCGGGGCGCTTAATTCGTTCGCTACGACACAGCAGCCGTGGAAGACCCCTCCACCTCCCCCCCACCGTTTTCGGCATGGCCCACCAGGTGTGCTAAACCTGGCCTTCCTGTTC
+
GGGGGGGGGGGGGGGGGGGGGGGGGGGGGGDGGGG8EGGGGGGGGGGGGGGGGGGGD@FGGGGGGGGGGGGGGGFFGGCEGGGGGGGGGGGGGGGGGFGGDFDFGDDFCF98,EFG88DEGGGGGGGG8DEGCEGGGEDED+9;;9CGFFGAFGGFFECAAFFFFF=257>=@5C5C2CDFF99040(,21:))).,52(,(2(,-(4(77.((.466((-(.4(8?65*)((.7((.((-<04>?><(7(-,(4(,(((((--:((()()(-.)).(.,(((.)))(.)--)
@M00689:251:000000000-CJTJ5:1:1101:5835:16048 2:N:0:9
CGACAGCCATGCACCACCTGTACACCAACCACAAGGGAAACTACATCTCTGCAGCGATCTGGTGTATGTCAAGCCCAGGTAAGGTTCTTCGCGTTGCATCGAATTAATCCACATGCTCCGCCGCTTGTGCGGGCCCCCACCAATGCCTTTGCGTTTTAGCCTTGCGGCCGTACTCCCCAGTCGGGGCGCTTAATGCGTTAGCTACGACAACGAGCCCGTTGCAGCCGCCTTGCCCTAGCGCCCACAGTTTACGGCAGGGACCACAGGGGTATCAAAAGCTTGCACCTCTGACC
+
C++8+@<C,;<,,C,,,BCCCFCE<<DFG7CFEF@<7C,;6;FGFFG6EEF,,,B:@FFFC@EFFF@F,CE9FE:B@DD,AFCF,C,CF,,,+8++,C=;8@FGGGG,A;9BF8,@==+6A88C++==,,@>EC++@6++6+6=+*+2++6,55:?DFGFFF5=8>=8>A4)/)9)4:*7)72/599:(,3().)736((-).450(,-((--3((,-((-,52)((4//))(.*(.(242)(((-(--)).-(--(3((((-431:,-(())-)))(,)).(.).(4.)))(
@M00689:251:000000000-CJTJ5:1:1101:24581:16070 2:N:0:9
CGACGGCCATGCAGCACCTGTACACCAACCACAAGGGAAACTACATCTCTGCAGCGATCTGGTGTATGTCAAGCCCAGGTAAGGTTCTTCGCGTTGCATCGAATTAATCCACATGCTCCGCCGCTTGTTCGGGCCCCCGTCAATTCCTTTGAGTTTTAGCCTTCCGGCCGTACTCCCCAGGCGGGGCGCTTACTGCGTTAGCTACGACCCAGAGGCCGTGGAAGCCCCCTACACCTACCGCCCCCCGTTCACCGCCTGGACTACCCGGGTTTCAACTCCTGGCTCCCCTTTTC
+
GGGGGEFGGGGGGCEFGGGCFGGGGGGFGGGGGGGGDFFEFD<FFFGFGG9EGFE::FFGGEGFGDFE<F<E,E,ABFC=F,BEFGGGGGGG7FGEGFGGDF@D8FFEFA,>=4,>4DFEEC=EE8+=3@EG@EGGGD6@8C+?DFGFFC8;8=FFFFDFAFF*)00=@9AAA9EEGF>D*/2>((1,6;??7)-),43(-4)6)((((-(,(43(4,(41(.80:26D))4,4C05(,,9E(49((4:((-),3-((-(().8(((-(,,()..)-48<)(4()(--3()).
@M00689:251:000000000-CJTJ5:1:1101:21363:16104 2:N:0:9
CGACGGCCATGCACCACCTGTACACCAACCACAAGGGAAACTACATCTCTGCAGCGATCTGGTGTATGTCAAGCCCAGGTAAGGTTCTTCGCGTTGCATCGAATTAATCCACATGCTCCACCGCTTGTGCGGGCCCCCGTCAATTCCTTTGAGTTTTAGCCTTGCGGCCGTACTCCCCAGGCGGGGCGCTTAATGCGTTAGCTACGACACAGAGGCCGTGGAAGACCCCTACACCTAGCGCCCACCGGTTACGGCCTGGACCTCCAGGGTATATAATCCTGGGATTCCTGTCTC
+
GFFEGGGGGGGGGGGGGGGGGGGGGGGGGGGGGGGGGGGGGGGGGGGGGGGGGGGGGGGGGGGGGGGGFGGGGGGGGGGGGGGGGGGGGGGGGGGGGGGGGGGGGGGGGGGGGGGGGGGFGGGGGEGFGGGGGGGGGGGGGGGGGFGFFG?FGGGGGGGFFFFFF5=AAB992>A=GFGDFD>@923>BBB:44546:80:B<<>1(2(((.4,4::F6001<?:BF0CD)((4<:2<>BFEF(24((-4,)(-4(2(4(,(().(,,3,(.))..6:<)).(((()-)).)))
@M00689:251:000000000-CJTJ5:1:1101:8525:16114 2:N:0:9
CGACGGCCATGCATCACCTGTACACCAACCACAAGGGACACTACATCTCTGCAGCAATCTGGTGTATGTCAAGCCCAGGTAAGGTTCTTCGCGTTGCATCGAATTAATCCACATGCTCCGCCGCTTGTGCGGGCCCCCGTCAATTCCTTTGAGTTTTAGCCTTGCGGCCGTACTCCCCAGGCGGGGCGCTTAATGCGTTAGCTGCGGCCCGGAATCCGTGGAAGGATCCCAACCCTACCGCCCAACGCTTACGGCTGGGTCTACCCGGTTATCTAACCCTGGCAACTCGGTCC
+
GGGGGGGGGGGGGGGGGGGGGGGGGGGGGGGGGGGGGGGGGGGGGGGGGGGGGGGGGGGGGGGGGCGGFGGGGGFGGGGGGGGGGGGGGGFGGGGGGGGGGGGGGGGGGGGGGGGGGGGGGGGGGGGGGGGEGGGGGGGGGGGGGFGGFGGFGGGGC,;FFFFCCBF>BFFFFBFFGFC<4>>@;@>FFF?B6<4<FB???BA9720(((46>2123;:071<:?F)(2<)(-4C?0((2;FFB<<090:1:019(((((.(:<).39((3<>6).)4(.:08()(.5((--(
@M00689:251:000000000-CJTJ5:1:1101:18307:16118 2:N:0:9
CGACGACCATGCCGCCCCTGTACACCAACCACAAGGGAAACTACATCTCTGCAGCGATCTGGTGTATGTCAAGCCCAGGCAAGGTTCTTCGCGTTGCATCGAATTAATCCACATCCTCCGCCGCCTGTGCGGGCCCCCGTCAATTCCTTTCAGTTTCAACCTTGCGGCCGTACTCCCCCCGCCGCATGCCTACTGCGTTAGCTGCGCCACTCACCACCAACCTCCCCACCCGCCCCCCTTCCCCCCTTCCGCCCCCCACCCCCAGCCCCCCCCATCCCCCCCTCTCCCCCTCTT
+
FC@F++CG+;;F,+@+@FFCC,E<FGE8BFEF<C@86FFGG9,EF,C6ECAFA6E7@,B6@@B,4C,69ECD,EGG8<,,BE<45,C??F7B@6++@E;E6B==4,99?FEG@8,@,@=+@EEG+3+66@B+1@BCEE7@C772+=D@9++5@,,3?,9BF6*1:055@9(695CFG2)/06(.(,((4).)(,,6(4,(-6))52;B1:?1<(3,(4(((3((.4:()9.(--9(4(,.45.,(,,((.(-210((((-((4(((((-((-34(41(2432(-(.(((,(-()
@M00689:251:000000000-CJTJ5:1:1101:19505:16136 2:N:0:9
CGACAACCATGCAGCACCTGTACACCAACCACAAGGGAAACTACATCTCTGCAGCGATCTGGTGTATGTCAAGCCCAGGTAAGGTTCTTCGCGTTGCATCGAATTAATCCACATGCTCCGCCGCTTGTGCGGGCCCCCGTCAATTCCTTTGAGTTTTAGCCTTGCGGCCGTACTCCCCAGGCGGGGCGCTTAATGCGGTAGCTACGACACAGAGGCCGTGGAAGACCCCTACACCACGCGCCCACCGTTTACGGCATGGACTACCCGGGATTCAAACCCTGGCCACT
+
GGGGGGGGGGGGGGFFGGGGGGGGGGGGGGGGGGGGGGGGGGGGGDGGGGGGGGGGGGGGGGGGGGGGGGGGGGGGGGGGGGGGGGGGGGGGGGGGGGGGGG8@FCGGGGGGGGGGGGGGGGGGGGGGGGGGGGGGGGGGGGGGGFGGFGFGGGGGGGGFFFE@E=)8557AFBEFGFGGFD5@FFF>>BF:4AAA>(-44:443??993(,5:<??6(,4<<:(.84D5@<7:<(((-(-.-:<:9(,,4>2:0(427427231,29((-())).)--(4((3((,
@M00689:251:000000000-CJTJ5:1:1101:16464:16170 2:N:0:9
CGACGGCCATGCACCACCTGTACACCAACCACAAGGGAAACTACATCTCTGCAGCGATCTGGTGTATGTCAAGCCCAGGTAAGGTTCTTCGCGTTGCATCGAATTAATCCACATGCTCCGCCGCTTGTGCGGGCCCCCGTCAATTCCTTTGAGTTTTAGCCTTGCGGCCGTACTCCCCAGGCGGGGCGCTTAATGCGTTAGCTACGACACAGAGGCCGTGGAAGACCCCTACACCTAGCGCCCACCGTTTACGGCATGGACTACCCGGGTATCTAATCCGGGCATCCCTGTCC
+
GGGGGGGGGGGGGGGGGGGGGGGGGGGGGGGGGGGGGGGGGGGGGGGGGGGGGGGGGGGGGGGGGGGGGGGGGGGGGGGGGGGGGGGGGGGGGGGGGGGGGGGGGGGGGGGGGGGGFFGGGGGGGGGGGGGGGGGGGGGGGGGGGFGGFGG7CFGGGFCFFFFEFFFF49AD5=@EE@;DFBFFFFFBFFFFFFFFB?F?6<<><<?9,1.42??BFFFFF0<0(8:<DF@B??CB0>?9>D;08:B:?:6AF<910::7??08:(9>F>9.:642)52((-42,8(,5).,)
@M00689:251:000000000-CJTJ5:1:1101:24292:16182 2:N:0:9
CGACGGCCATGCAGCACCTGTACACCAACCACAAGGGAAACTACATCTCTGCAGCGATCTGGTGTATGTCAAGCCCAGGTAGGGTTCTTCGCGTTGCATCGAATTAATCCACATGCTCCGCCGCTTGTGCGGGCCCCCGTCAATTCCTTTGAGTTTTAGCCTTGCGGCCGTACTCCCCAGGCGGGGCGCTTAATGCGTTAGCTACGACACAGAGGCCGTGGAAGACCCCTACACCTCACGCCCACCGTTTACGGCATGGACTACCCGGGTACCTCATCCTGGCCTCTCTTTTC
+
FDGGGGGGGGGGFGGFFGGGGGGGGGGGGGGGGGGGGGGGGGGGGGGGGGGGGGGGEGGGGGGGGGGGGGGGGFGGGGGGGGGGGGGGGGGGGGGGGFGGGGGGGGGGGGGGGGGGCEGGGGGGGGGG8FGGGGGGGGGGGGGGGFGGFGGCGGGFGCCFFFF9@=>ABFFFFDEBFDGC;@@BFFFFFFFF99<ABBFF0<<A>:?>>F7(.(46:9>9907:,,8?C<)1(4C2((.(8@B:?FF?<:?A(49(((4)547?1410270)))),)64))(.(.4(().)))
@M00689:251:000000000-CJTJ5:1:1101:27865:16188 2:N:0:9
CGACGGCCATGCACCACCTGTACACCAACCACAAGGGAAACTACATCTCTGCAGCGATCTGGTGTATGTCAAGCCCAGGTAAGGTTCTTCGCGTTGCATCGAATTAATCCACATGCTCCGCCGCTTGTGCGGGCCCCCGTCAATTCCTTTGAGTTTTAGCCTTGCGGCCGTACTCCCCAGGCGGGGCGCTTAATGCGTTAGCTACGACAAAGAGGCCGTGGAAGACCCCTAAACCTACCGCCCACAGTTTACGGCCTGGACTACCAGGGTATCTAAATCCGGCATTCCCATCTAT
+
GDCGGGGGGGGGGGDFFFGGGGGGGGGGFGGGGGGGGGGGGGGGGGFGGGGGGGGGGDGG9DGGGGGGGGGGGGGGGGGDFFGGGGFGGGGDGEGGDGGGEGF8DFGGAFGGGGFFEGGEGGGGGGGGGGGGEGGGGDCECDEFGFGGFGGGGGGGGGGF5>@5CF>799AAFFEEGDGGFF9>B6(241:?<)6<>B<21644)-3((((..,4:369;>F7((.48**01,3C?0((--)3:B,4).))),34((24(,).4<?)11?(.))6).).(,46>1))-))-,)))
@M00689:251:000000000-CJTJ5:1:1101:23566:16229 2:N:0:9
CGACAGCCATGCAGCACCTGTACACCAACCACAAGGGACACTACATCTCTGCAGCGATCTGGTGTATGTCAAGCCCAGGTAAGGTTCTTCGCGTTGCATCGAATTAATCCACATGCTCCGCCGCTTGTGCGGGCCCCCGTCAATTCCTTTGAGTTTTAGCCTTGCGGCCGTACTCCCCAGGCGGGGCGCTTAATGCGTTAGCTACGACCCAGAGGCCGTGGCAGACCCCCACCCCTACCCGCCACCGTTTACGGCCTGGACTACCAGGGTACCTAATCCTGGCATCTCTTTCC
+
GDGGGDFGGGGGGGFFFGGGGGGGGGGGGGGGGGGGGGGGGGGGGCGGGGGGGGGGGGGGGGGGGGGGGGGGGGGGGFGGGGGGGGGGGGGGGGGGGGGGGGGGCFFGFGFGGGGGEGGGGGGGGGGGDFGEGEGGGGGGGDGFDFGGFGGCGGGGGGCFA?C@EFFFAA==@DEFGD4CFD@@BBF>F26:A<)<,31,34)65(-,-,,(.(((449,7(8:,(-47)04(2D:-((.(84(2394<>(54(9,88?(.)(.:20<??2))6))))6))(,(...)))).)
@M00689:251:000000000-CJTJ5:1:1101:12876:16277 2:N:0:9
CGACGGCCATGCAGCACCTGTGTAGGGCCCCGAAGGACACCGTATCTCTACGGCTTTTCCTGCATAGTTCAACCCAGGTAAGGTTCTTCGCGTTGCATCGAATTAAGCCACATGCTCCGCCGCTTGTGCGGGCCCCCGTCAATTCCTTTGAGTTTTAGCCTTGCGGCCGTACTCCCCAGGCGGGGCACTTAATGCGTTAGCTACGGCCAGGAACCCGTCGATAGAGTCCCCCCCCTAGGGCCCAACGTTTACGGCCTGGACCTCCACGGTTCACAACTCTGCCATCCCCTTTTC
+
GGGGDCGGGGGGGGFFGGGGGGGGGGGGGGGGGGGGGGGGGGGGGGGGGGGGGGGGGGGGFFGGGDGGGGEFGGGEGGGFFGGGGGGGGGGGGGGGFFFCGGGG9FFDGFGGGCFEFGGGGGGGGGGCFEGGGGGGGGDGD5FGGFGGFGGGFGFGFEGFFF)>=:@B=B9=DEBFGFCGFFF09;0::7.:A246:??654.4(46(((4-.2?F>?F6(38:)5<>G4)3,4<(((((.79:3,(,48?A:04((-(.4,()(((,(,(()).)().4),).).((((()))
@M00689:251:000000000-CJTJ5:1:1101:29024:16313 2:N:0:9
CGACAGCCATGCAGCACCTGTACACCAACCATAAGGGAAACTACACCTCTGCAGCGATCTGGTGTATGTCAAGCCCAGGTAAGGTTCTTCGCGTTGCATCGAATTAATCCACATGCTCCGCCGCTTGTGCGGGCCCCCGTCAATTCCTTTGAGTTTTAGCCTTGCGGCCGTACTCCCCAGGCGGGGCGCTTAATGCGTTAGCTACGACCCAGAGGCCGTGGAAGACCCCCACCCCTAGCGCCCACCGTTTACGGCCTGGGCTCCCCCGGTTTCTAAACTCTGGCTCCCTGTTCTT
+
EFGG@CFGGGGGGADGGGGGGGGGGGFGGGCGF,FFGG,FGACGF,C;@FFGFG86+,DFGFGFGGGFCFGG9FGGGGGGGDGGGGGFGE=?7CF7FF=;8E,8=FFDGE@GCE@8,=AEEG=6C>DF8=EECCCED+++6@8D=FDFFGGFCFFD@D+B9A@)8=):))07=B==FDFGF>=>66>12;?F4))66<041>>2.,(((-,(2(8<4(4>2(4121?BC)7,(25(((.(1>B:<:2?BB4>119(2(-((((-2,,41(,(-.62),),).))()((())).)-
@M00689:251:000000000-CJTJ5:1:1101:25817:16338 2:N:0:9
CGACAGCCATGCAACACCTGTACACCAACCACAAGGGAAACTACATCTCTGCAGCGATCTGGTGTATGTCAAGCCCAGGTAAGGTTCTTCGCGTTGCATCGAATTAATCCACATGCTCCGCCGCTTGTGCGGGCCCCCGTCAATTCCTTTGAGTTTTAGCCTTGCGGCCGTACTCCCCAGGCGGGGCGCTTAATGCGTTAGCTACGACCCAGAGGCCGTGGAAGACCCCTACACCTAGCGCCCACCGTTTACGCCATGCACTACCCGGGTATCTATACCCTGCCTCT
+
GGFGEFFGGGFGDCEFGGGGGGGGGGGGGGGGGGGGGGFGGGGGGGGFGGGGGGGGDGGGGGGFDGGGGGGGCFFGDGGGGGGGEFGGGGGGGGGGGGGF>FFFFFGGFGFGGGGGEGGGGGGGGGCDCC8=EEGGGGGGGGCDCFGGFG7,DFFGGGGFFFFFEFFBF>BFABCFFF4C>@9236>>>BB:<<4A9FB?<>A2<04((3,((4(4?>>913),(23(><FB:?G::220,793<0(.38:5-(4(44(.440:?(4(19()-64)---.)(((,)(
@M00689:251:000000000-CJTJ5:1:1101:24754:16350 2:N:0:9
CGACAACCATGCACCACCTGTACACCAACCACAAGGGAAACTACATCTCTGCAGCGATCTGGTGTATGTCAAGCCCAGGTAAGGTTCTTCGCGTTGCATCGAATTAATCCACATGCTCCGCCGCTTGTGCGGGCCCCCGTCAATTCCTTTGAGTTTTAGCCTTGCGGCCGTACTCCCCAGGCGGGGCGCTTAATGCGTTAGCTACGACACAGAGGCCGTGGAAGACCCCTACACCTAGCGCCCACCGTTTACGGCATGGCCTACCCGGGTATTCAACCCTGCCCTCTCTTTCT
+
GGGGGGGGGGGGGGFGGGGGGGGGGGGGGGGGGGGGDFGGGGGGGGGEGGGGGGGGGGGGGFFGGGGGGGGGGGGGGGGGGGGGGGGGGGGGGGGGGGGGGGGGGGGGDEFGGGFGGGGGDGGGGGGGGGGDEGEDGGDCG6C7CDDFFGFACGGCGGGFFFFFFF>=8>AFDFFFGAGGF@@@BF032;BF5<4:;B?:BBAF21:B24(,503:<BFF1044(4:?GFFF:?C(,.33,.33:04318B2?6;9032((,4(839(42,4)))))(((((((.1..)-))-
@M00689:251:000000000-CJTJ5:1:1101:11430:16404 2:N:0:9
CGACGGCCATGCAGCACCTGTACACCAACCACAAGGGACACTACATCTCTGCAGCAATCTGGTGTATGTCAAGCCCAGGTAAGGTTCTTCGCGTTGCATCGAATTAATCCACATGCTCCGCCGCTTGTGCGGGCCCCCGTCAATTCCTTTGAGTTTTAGCCTTGCGGCCGTACGACCCAGGCGGGGGGCTTAATGCGGTAGCTACGACACAGAAACCCATAACAGGCCCATTAAACAGGCGCCACCCGTTTACAGGATGGGCTACCAGGGGAATCAATCCTGGAATGCACGTT
+
GGGGGGGGEFGGGGGGGGGGFGFFF@FGGGGGGGGGGGGGGFFGGFGGGGDGGGGGGCFCEFFGGGGGFGGFGGG7EEFFGGGG9BCFGFDFGFECEGGC8=F8DE,,,CEGGFG8=A8CEEGG7C?FF9CED+>8>>D1=DG9FFCGF7=7DE7@FFC86?*)8855595<A)(/=(?DFB26:>(,4(,,65))-(-325-54((3,(((.5:2::?002())((-1*7)-)*--((-()-4(.4><<014:)((..(((4((.5)-((((22-<))(:-((()))).(,(
@M00689:251:000000000-CJTJ5:1:1101:11421:16422 2:N:0:9
CGACGGCCATGCAGCACCTGTACACCAACCACAAGGGACACTACATCTCTGCAGCAATCTGGTGTATGTCAAGCCCAGGTAAGGTTCTTCGCGTTGCATCGAATTAATCAACATGCTCCGCCGCTTGTGCGGGCCCCCGTCAATTCCTTTGAGTTTTAGCCTTGCGGCCGTACTCCCCAGGCGGGGCGCTTAGTGCGTTAGCTACGACACCGAAACCCAAAACAGGCCCCCACCCCTGGCGCCCACCGTTTACAGTCTGGACCACCGGGGCTTCCACCTCTGGCACCCACTTC
+
GGGGGGGGGGGGGGGGGGGGGGGGGGGGGGGGGGGGGGFGGGGGGGGGGGGGGGGGGGGGGGGGGGGGFFGGGGGFGFGGGFGFFFFGGGGGGGGGGGGGGGGGGGGGG,AEG8EEEGGGGCGDCCGGGFGGGGGGGGDE>CGGGFGGFGGDFEEFDCDFABEFEF5)7A)44)A5FD486B@9669>(4(()66AB:6?62)6338921(-,2190:?(4<BFF(((9>)-((91(,((-)7(((((.(.4).2)))),61,-1:((4(((.()))((())))(.(((((.)
@M00689:251:000000000-CJTJ5:1:1101:16794:16549 2:N:0:9
CGACGGCCATGCATCACCTGTACACCAACCACAAGGGAAACTACATCTCTGCAGCGATCTGGTGTATGTCAAGCCCAGGTAAGGTTCTTCGCGTTGCATCGAATTAATCCACATGCTCCGCCGCTTGTGCGGGCCCCCGTCAATTCCTTTGAGTTTTAGCCTTGCGGCCGTACTCCCCAGGCGGGATACTTAGTGCGTTAGCGACGGACGGGGAGGAGCAGACACCGCCCCAACCAAGGATCCACCGGTTACGGGCGAGAATACCAGGGTTGCAAAACCGGGATTCACGGTCTC
+
GGGGGGGGGGGGGGGGGGGGGGFFGEFGGEEFGFGGGGGGFFGGGFFGGGGGGGCGGFGGGFGFGGFGDFFGGFFGFGGGGGGGFGGFF;F7B@BCFDDECGFCFGGG9;F@EFGG,9=E6CEEGGGGCAEGGG8CG>CEGGEG9FFFFCGGGGA7CF*BAF@C5=A49B2<=B>EG(*/6>9;;,2344)745;CB2(-3<;47>0(-(4294(7((((((((.(,(95)(((/(-((())()((((-2()((((((4((-))5)400(((()-),4(((-((()))((((-)
@M00689:251:000000000-CJTJ5:1:1101:16777:16553 2:N:0:9
CGACGGCCATGCATCACCTGTACACCAACCACAAGGGAAACTACATCTCTGCAGCGATCTGGTGTATGTCAAGCCCAGGTAAGGTTCTTCGCGTTGCATCGAATTAATCCACATGCTCCGCCGCTTGTGCGGGCCCCCGTCAATTCCTTTGAGTTTTAGCCTTGCGGCCGTACTCCCCCGGCGGGATACTTGGTGCGTTGGCGGCTGAACGGTCGAAGTCGGCACCTCCCACACCTAGTATCCATCGTTTACGGCATGGCCAACAGGGTTAGCTAATCCGGGCATCTTTGGCA
+
EGDGDGGGCFFFFFG@EGG<@FCE<<FGC6BFFGGG,C@FCCFFGGEEFGFGFGGB:6@,CEFGGE,E@@<AFF,:B=DD,CF,5,CFG;EFCE+6@FDG+,,,9F,,99EEFG9E;DC6EE+@++@D?8+@=6@+@>6@D6CF+<CFF9C,+@:DF9C>*@:):55@24527>42,8)2?6>@F>08?9>))52),41((.((((((),(-,-,(-1:),1((-(.85952(450(4-.)1).))42<((),8>((.(.40.,(,42(,(()).6)))((,((43.)))())
@M00689:251:000000000-CJTJ5:1:1101:29094:16567 2:N:0:9
CGACGGCCATGCACCACCTGTACACCAACCACAAGGGAAACTACATCTCTGCAGCGATCTGGTGTATGTCAAGCCCAGGTAAGGTTCTTCGTGTTGCATCGAATTAATCCACATGCTCCGCCGCTTGTGCGGGCCCCCGTCAATTCCTTTGAGTTTTAGCCTTGCGGCCGTACTCCCCAGGCGGGGCGCTTAATGCGTTAGCTACGACCCAGCGGCCGTGGAAGACCCCTCCCCCTAGCGCCCACCGTTTACGGCCTGGCCTACCAGGGTTACTAATCCTGGCCTCC
+
GDFEG@FGGGGGGGGGGGGGGGGGGGGGGGGGGGGGGGGGGGGGGGGGGGGGGGGGGGGGGGFGGGGGGGGFFFGGGGGGGGGGGGGGGGGGGGGGGGFFGFFGGFGGGGGGGGGGGGGGGGGGGGGGGGGGGCGGGGDGDGGGGF@FFGFGGGGGF@;BFFEEEF>=BFFFFFFEG>F<AB(:6;F09;B:BB>FFF??BFABFFBF((.((49;02>99B2:(:BFDF)((-C>BF?F9@((4:136:04?:;1:<?01<:??).:02((,.)648>2276()(,
@M00689:251:000000000-CJTJ5:1:1101:20941:16578 2:N:0:9
CGACAGCCATGCAACACCTGTACACCAACCACAAGGGACACTACATCTCTGCAGCAATCTGGTGTATGTCAAGCCCAGGTAAGGTTCTTCGCGTTGCATCGAATTAATCCACATGCTCCGCCGCTTGTGCGGGCCCCCGTCAATTCCTTTGAGTTTTAGCCTTGCGGCCGTACTCCCCAGGCGGGGCGCATAATGCATTAGCTACGACACAGAGTCCGTGGCAGACCCAACCACCTAGCGCACACCGTTTCAGGCAGGGACTACCGGGGCATATAAACCTGGCCTCATTGTCTC
+
8@:@FGFDFFGFFDCCFFGGGGGFFEDGGEGGGGGGGGGGGDFGGC6FGGG?FGGGGEEGFGEEFFFG<FFGGG7FGGGGGEDFFGGFGGGGGCFFCFCGGGF88FFCAF@8A8EF4=+@>EE6CGF@?FEEE66>6+@++===D7D9E7FCD=;9CFFCAF5@)=888)0:9)/)44?DFBB9319(((((6)42.))<A0<))41;647,(3..-,(-(,21(.-41*0(8:977).-77(-8,((-())6<00(16(((.4((413(3:0)).))..(,(()((-)..))6
@M00689:251:000000000-CJTJ5:1:1101:10556:16591 2:N:0:9
CGACAGCCATGCAGCACCTGTACACCAACCACACGGGAAACTACATCTCTGCAGCGATCTGGTGTATGTCAAGCCCAGGTAAGGTTCTTCGCGTTGCATCGAATTAATCCACATGCTCCGCCGCTTGTGCGGGCCCCCGTCAATTCCTTTGAGTTTTAGCCTTGCGGCCGTACTCCCCAGGCGGGGCGCTTAATGCGTTAGCTACGACACAGAGGCCGTGGAAGACCCCTCCACCTAGCGCCCCCCGTTTACGGCAGGGACTACCAGGGTATCAACACCGTGCATCT
+
GGGGGGGGGGGGGGGGGGGGGGGGGGGGGGGGGGGGGGGGGGGGGGGGGGGGGGGGGGGGGGGGGGGGGGGGGGGGGGGGGGGGGGGGGGGGGGGGGGGGGGGGGGGGGGGGGGGGGGGGGGGEEGGGGGGGGGGGGGGGGGGGGFGGFGGGGGGFGF?7?FF9EFFA=AA))/><:9CD8BBFB>60224(64)47<BB?2-4)410(4?BFF13(,((3()((4021*0,(:F??BF06>>(490(42(),404(((,-,.(4)80(4,).)5()-((.,4()-)
@M00689:251:000000000-CJTJ5:1:1101:20930:16594 2:N:0:9
CGACAGCCATGCAACACCTGTACACCAACCACAAGGGACACTACATCTCTGCAGCAATCTGGTGTATGTCAAGCCCAGGTAAGGTTCTTCGCGTTGCATCGAATTAATCCACATGCTCCGCCGCTTGTGCGGGCCCCCGTCAATTCCTTTGAGTTTTAGCCTTGCGGCCGTACTCCCCAGGCGGGGCGCTTAATGCATTAGCTACGACACAGAGGCCGTGGAAGACCCCTACACCTAGCCCCCACCGTTTACGGCATGGACGACCAGGGTTTCTAAACCTGGCAACC
+
GGGGGGGGGGGGGGGGGGGGGGGGGGGGGGGGGGGGGGGGGGGGGGGGGGGGGGGGGGGGGGGGGGGGGGGGGGGGGGGGGGFGGGGGGGGGGGGGGGGGGGGGGG;EFGGGGGGGGGGGGGGGEGGGDFEGGGGGGGGGGGGGGFGGFGG=FFGGGGFFFFF@EBFFFFFDDFFFGFGGFF>9>FFFF03?<AFFAFABBFDBFF:0(4:<B?FFF>>69:F0(4<<DC@<>FGF727(,<2(,23:??1)(44(1(7))(-36((3:((()).)-,,2(1(()(,
@M00689:251:000000000-CJTJ5:1:1101:16991:16630 2:N:0:9
CGACAACCATGCATCACCTGTACACCAACCACAAGGGAAACTACATCTCTGCAGCGATCTGGTGTATGTCAAGCCCAGGTAAGGTTCTTCGCGTTGCATCGAATTAATCCACATGCTCCGCCGCTTGTGCGGGCCCCCGTCAATCCCTTTGAGTTTTAGCCTTGCGGCCGTACGCCCCAGGCGGGGCGCTTAATGCGTTAGCTAAGATCAAACGGCCGTGGAAGACTCCCACACCTAGCGCCCACCGCTTACGGCACGGACTACACGGGTATTTAAACCCCGACTCTATGTAT
+
,>FEFEGGGGGGGGGGGGGGGGE<FGGGG,CF@@C8:CFFGFGFF9F<FCFDFC,@FFFG<EGA9EFE@EDF,FFFCFGGGGGDFG?EF9@:CFGCGCFC,EE,8?FF,CF=?,CF8,=+==CGC+@,2,>E6E>B=C===C>F+;8FD+=:@FCGFD+1*5*)5=5)>A4>A)))=(:?A>-/2.4>0(---))624:0,44<).))).)))-(,4140((.38:),9*.3??C0(),,7)4(269((,801(,,((4(-((()((,((())).6))(-((-,(()))-.))
@M00689:251:000000000-CJTJ5:1:1101:9901:16633 2:N:0:9
CGACGGCCATGCAGCACCTGTACACCAACCACAAGGGAAACTACATCTCTGCAGCGATCTGGTGTATGTCAAGCCCAGGTAAGGTTCTTCGCGTTGCATCGAATTAATCCACATGCTCCGCCGCTTGTGCGGGCCCCCGTCAATTCCTTTGAGTTTTAGCCTTGCGGCCGTCCTCCCCAGGCGGGGCGCTTAATGCGTTAGCTACGACCCAGAGGCCGTGGACGCCCCCTCCACCTACGCCCCACCGGTTCAGACCTGGACTACCCGGGTATCTACTCCTTGCCTCCCTTGCCTT
+
GGCEFGGGGGFGFGGCFGGGGGGGGGGGGGGGGGGGGGGGGGGGGGGGGGGFGGGGGFGGGGGGGFGGGGGGGGGGGGGGGGGGGGGGGGGGGGGGGGGG6EFGGGGGGGGGGGGGGGGGGGGG>EGGGGGEEEGGGGGEG6EFGFGGFGCFCGGGGGCFFFFEBAFA:2>)2>CBGFGCF@5>BBF91;FFFF<AF???:AFAB0:9(2((..23:0(,41(-(,((93)((.C7?(((4>1(7?1(--,-)-2(.40((,((.(36(-47)-))),4)64232)(,,)((.))
@M00689:251:000000000-CJTJ5:1:1101:16993:16648 2:N:0:9
CGACAACCATGCATCACCTGTACACCAACCACAAGGGAAACTACATCTCTGCAGCGATCTGGTGTATGTCAAGCCCAGGTAAGGTTCTTCGCGTTGCATCGAATTAATCCACATGCTCCGCCGCTTGTGCGGGCCCCCGTCAATTCCTTTGAGTTTTAGCCTTGCGGCCGTACTCCCCAGGCGGGGCGCTTAATGCGTTAGCTACGACACAGAGGCCGTGGAAGCCCCCTACACCTAGCGCCCACCGTTTACGGCCTGGACTACCGGGGTCTCTAATCCTGGCCACCCTTTCCTT
+
GGGGGEGGGGGGGGGGGGGGGGGGGGGGGGGGGGGGGGGGGGGGGGGGGGGGGGGGGGGGGGGGGGGGGGGGDGGGGGGGGGGGDFGGGGGGGGGGGGGGGGGGGGGGGCCFGGEGGGGGGGEGGGGGFFGDGGGGGGGGGGGGGFGGFGGFGGGGGGCFFFE@EFFFABAFFF=EGAGG>B5=0>@>B>F(<ADB1(4:3<2:?119(,2(,.:?B9>66<47(4:2C77807F1528>>E9BFFB?6:B2(,4(3:013,.2:((((4(2)))-645).56(((((4(.))))
@M00689:251:000000000-CJTJ5:1:1101:5937:16654 2:N:0:9
CGACGACCATGCAGCACCTGTACACCAACCACAAGGGAAACTACATCTCTGCAGCGATCTGGTGTATGTCAAGCCCAGGTAAGGTTCTTCGCGTTGCATCGAATTAATCCACATGCTCCGCCGCTTGTGCGGGCCCCCGTCAATTCCTTTGAGTTTTAGCCTTGCGGCCGTACTCCCCAGGCGGGGCGCTTAATGCGTTAGCTCAGACACAGAGGCCGTGGAAGCCCCCTCCACCTAGCGCCCACCGTTTACGGCCCGGCCACCAGGGGGCACACAACGCGTAGTCCCGTTGT
+
GGFFGGGGGGGGGFGGGGGGGGGGGGGGGGDGGGGGEGGGGCGGG9EFGGF9FFGGGGFGFFFGGGGGGGGFGFDGGGGFGFGGGGGGA;BFGEDC7FAF>FF8DEEFFFDEGFFGGG6@ECCGC=@GFGGGGGDCE6+6?C975<;?AF?:FACAF9?FFC6)0=:==9AD=4C6F@45)09>919>F>(-6.5.,-44842))..8(32(,(-8(((((231((-47))-.,7(()((,7>((41(,5(482((,,((,-(4(((((((((((-((((((,(()))(.(-(
@M00689:251:000000000-CJTJ5:1:1101:28603:16662 2:N:0:9
CGACGACCATGCATCACCTGTACACCAACCACAAGGGAAACTACATCTCTGCAGCGATCTGGTGTATGTCAAGCCCAGGTAAGGTTCTTCGCGTTGCATCGAATTAATCCACATGCTCCGCCGCTTGTGCGGGCCCCCGTCAATTCCTTTGAGTTTTAGCCTTGCGGCCGTACTCCCCAGGCGGGGCGCTTAATGCGTTAGCTACGCACCAGAGGCCGTGGAAGACCCCTACACCTCGCGCCCACAGTTTACGGCCTGGACTACCCGGGTTTTTTAACCCTGCCTCCCTGTTC
+
GDGGGGGGGGGGGGGGGGGGGGGGGGGGGGGGGGGGGGGGGGGGGGGGGGFGGGGGGGGGGGGGGGGGGGGGGGGGGGGGGGGGFFFGGGFGGGGGGGFGDGGGFEFGGGGGGFFFGGGGGGGD@EFGCFCGGGGEGGG>>CEGFFGGFFFCEGGGGF6BFF65@>=A@=AADF6B=@C<FDF>6@;>BFFF<AF4;6?(4)-5?:((-,.2(320:349(-4:?::0*93:?:D:,(11>E>(4,,5:A<>:(4(-3((.),5(469;6:((((())5((..4),(-().))
@M00689:251:000000000-CJTJ5:1:1101:25671:16769 2:N:0:9
CGACGACCATGCAGCACCTGTACACCAACCACAAGGGAAACTACATCTCTGCAGCGATCCGGTGTATGTCAAGCCCAGGTAAGGTTCTTCGCGTTGCATCGAATTAATCCACATGCTCCGCCGCTTGTGCGGGCCCCCGTCAATTCCTTTGAGTTTTAGCCTTGCGGCCGTACTCCCCAGGCGGGGCGCTTAATGCGGTAGCTACCACACAGGGGTCGTGGAACACCCCCAACCCTTGCCGCCACCGGTTACGGCAAGGACCACCAGGGTTTTTTCTCCTTGCAACTCTTGTC
+
GGGGGDGGGGGGGGGGFGGGGGGGGGGGGGGGGGGGGGGGGGGGGDEEGGGDFDCGGGGEFGGGGGGGGGGGGGGGFEFGGGGGGGGGGCFGDGGGGGGGGGG?DEFCEGG8EFGGGCDCGGGGGCFFGC=EGGEGGGGGGGGG@FGGF7+<DCF9CF5@>FE5@@A9@A9@@2@5=@FC5>(:>FFF;1:1<)).4(-220<A<().(44.((-(-2,2(43(34(4)))(-(1.((.(()-((4(((-()-(-((,((((,-22?:(..(((((-)-6.-,)))(-))-.)
@M00689:251:000000000-CJTJ5:1:1101:15248:16777 2:N:0:9
CGACGGCCATGCAGCACCTGTACACCAACCACAAGGGAAACTACATCTCTGCAGCGATCTGGTGTATGTCAAGCCCAGGTAAGGTTCTTCGCGTTGCATCGAATTAATCCACATGCTCCGCCGCTTGTGCGGGCCCCCGTCAATTCCTTTGAGTTTTAGCCTTGCGGCCGTACTCCCCAGGCGGGGCGCTTAATGCGTTAGCTACGACACAGCGGCCGTGGAAGACCCCTACACCTAGCGCCCACCGTTTACCGCATGGCCTACCCGGGTTACCAATCCCGGACTCTCCGTCCC
+
GEFGGGGGGGGGGGGGGGGGGGGGGGGGGGGGGGGGGGGGGGGGGGGGGGGGGGGGGGGGGGGGGGGGGGGGGGGGGGGGGGGGGGGGGGGGGGGGGGGGGGGGGGGGGGGGGGGGGGGGGGGGGGFGGGGGGGGGGEGGGGDGGFGGFG@,DFFGFFGFFA@)@BBBFFAFDFF=FDGGFFFB>FF>B0804<2402::2)64>?B9(-8(((4916>9>F2:81:3D>F?,(77428((7902:12421))-((-(3(,,4(4(4192((.)).)3()(-(-(34)((-(,(
@M00689:251:000000000-CJTJ5:1:1101:25670:16787 2:N:0:9
CGACGACCATGCAGCACCTGTACACCAACCACAAGGGCAACTACATCTCTGCAGCGATCTGGTGTATGTCAAGCCCAGGTAAGGTTCTTCGCGTTGCATCGAATTAATCCACATGCTCCGCCGCTTGTGCGGTCCCCCGTCAATTCCTTTGAGTTTTAGCCTTGCGGCCGTACTCCCCAGGCGGGGCGCTTACTGCGTTAGCTACGACACAGAGGCCTTTGACGACCCCTACCCCTCACGCCCACCGTTTCCGGCATGGCCTCCCAGGGTATTCAATCCTTGCCTCCTTGTCT
+
E7+F7@CB+C,,,;C8@FF<CFDG@CFGCFFG<FEFC,,CCEEFDAFDEGCFC<CB:<FFF<FEECFGAF,ACEDF@8FF<9CFDFGGGA:7>BF:?F8F+,@EFGCEG95@F?=,94===@CE8CFG8A+=+166@CCCD+=9DF?FFFF,@ECAC9DFAFF@58=B=):9A585>409*:5(:(606,3:)--9:34,(6A>>(---((.5(4::0))66)((-46CF;8(,90((,((7244?03:B:)((3(4((.4)((3(),,3()))).-).)))((-,(()))))
@M00689:251:000000000-CJTJ5:1:1101:18427:16793 2:N:0:9
CGACGGCCATGCAGCACCTGTACACCAACCACAAGGGAAACTACATCTCTGCAGCGATCTGGTGTATGTCAAGCCCAGGTAAGGTTCTTCGCGTTGCATCGAATTAATCCACATGCTCCGCCGCTTGTGCGGGCCCCCGTCAATTCCTTTGAGTTTTAGCCTTGCGGCCGTACTCCCCAGGCGGGGCGCTTAATGCGTTAGCTACGACACAGAGGCCGTGGAAGACGCCTACACCTAGCGCCCACCGTTTACGGAATGGACTACACGGGATTCGAAACATGGAATCT
+
GGGGGGGGGGGGGGGGGGGGGGGGGGGGGGGGGGGGGGGGGGGGGFGGGGGGGGGGGGGGGGGGGGGGGGGGGFGDFGGGGGGGGGGGGGGGGGGGGGGGGGGFGGGFGGGGGGGF8FFGG8CEGCDFGGGGGGGGGGDEGDECCFGGF7CFG9ACGFGFFF5:@AF29ABFF9@BFFCGFDFFFBBBB6024)<BF01<?<<<4?B0(44.4:<F1>;FFF32?7(379>2:?G?(8011)4:629.(,(.31((-33,55>2)(-49(((.(.((4()(.),.24
@M00689:251:000000000-CJTJ5:1:1101:6793:16799 2:N:0:9
CGACGGCCATGCAGCACCTGTACACCAACCACAAGGGAAACTACATCTCTGCAGCGATCTGGTGTATGTCAAGCCCAGGTAAGGTTCTTCGCGTTGCATCGAATTAATCCACATGCTCCGCCGCTTGTGCGGGCCCCCGTCAATTCCTTTGAGTTTTATCCTTGCGGCCGTACTCCCCAGGCGGGGCGCTTAATGCGTTAGCTACGCCCCAAGGGCCGTGGAAGACCCCTACCCCTATCGCCCCCCTTTTCCGGCCTGGCCTCCCGAGGTATCTCATACTGTCCTCTCTTTCT
+
GE+@FEGGCFFEEFG@EGGGGCGGGGGFGGGGGFFGDDFAFGFGGGGGGGGGGGGCEFGGCFGGGFGGGG<EEFFGFGGGGFGGGFFFGGGDGGGEGFFGGGDGGFGDFGCFEE9FFGGGGGGGGG6E8FC=CEEEGGGGGC6;9BFGFGD,DDFGG;+?BFFBEF>9>9BDF9CBGDF<)6(4601(396(-:).3??(4<BAD0-((4((((-31(-(4:).(3<:DC38((1(-))(4;(-3;(,5-).-(2((,,(,)(,(((((-,).))--)))))))))).)-.)-
@M00689:251:000000000-CJTJ5:1:1101:18425:16812 2:N:0:9
CGACGGCCATGCAGCACCTGTACACCAACCACAAGGGAAACTACATCTCTGCAGCGATCTGGTGTATGTCAAGCCCAGGTAAGGTTCTTCGCGTTGCATCGAATTAATCCACATGCTCCGCCGCTTGTGCGGGCCCCCGTCAATTCCTTTGAGTTTTAGCCTTGCGGCCGTACTCCCCAGGCGGGGCGCTTAATGCGTTAGCTACGCCACAGAGGCCGTGGAATACCCCTACACCTAGCGCCCACCGTTTCCGGCATGTACTCCCCGGGTTCCTCATCCTTGCCTCCTCTTCT
+
GCEGGDGGGGGGEFFFFGGGGCGGGGGGGFGGGGGGGGGGGGGGEGGGGGGGGGGGEFFGGGGGGGGGGGFGFGFGGGGGGDGGGGGGGGGGGGGGGFGGGGGGGGGGGGGGGG?FDFGEGGCGGGFGFGG6EGEEEEGED7CFCF?FFGGAFF7AC@7BFFB)3>>A2=BADDF;GFGDF==(:B>B>>?(.<<A>?:1846<B6(,(,.,..-021>0,4))).4:C5)4(4713).,,)4(81(.(4))(-4(,:)).)6:0(-3(((((5-6<4))).4044(((-.))
@M00689:251:000000000-CJTJ5:1:1101:21748:16868 2:N:0:9
CGACGACCATGCAACACCTGTACACCAACCACAAGGGAAACTACATCTCTGCAGCGATCTGGTGTATGTCAAGCCCAGGTAAGGTTCTTCGCGTTGCGTCGAATTAAGCAACATGCTCCGCCGCTTGTGCGGGCCCCCGTCAATTCCTTTGAGTTTTAGCCTTGCGGCCGTACTCCCCAGGCGGGGCGCTTAATGCGTTAGCTGCGGCACGGAATCCGTGGCAGACCCCCACACCTAGCGCCCACCGTTTACGGCCTGGACTCCCCGGGTATCTACTCCTGGCATCCCCTTAC
+
GGGGFFGGGGGGGGGFGGGGGGGGGGGGGGGGGGGGGGGGGGGGGGGGGGGGGFGGGGGGGGFFFGGGGFFEFGGFCFDGGGGGGFGGGGGGGGGGGGGGGG8EEFGGGGGGGGGFGGGGGGGGGE6EGG>C=ECGGGGEGG>FFFFGFGFGFGFFGFGFAA=3=AA2A>25@FFFFD88A319299>B>BF><<<18:??A><299;>1<B>::B?>B04((-4(42*))4::7<()52;B(--(7:??FA4--9<<:7?D04:(-1(2()))))-,,))01(-(.,((()(
@M00689:251:000000000-CJTJ5:1:1101:7252:16927 2:N:0:9
CGACGACCATGCACCACCTGTCACCGCTGTCCCCGAAGGGAAAGGCATGTCTCCATGCCGGTCAGCGGGATGTCAAGACCTGGTAAGGTTCTTCGCGTTGCTTCGAATTAAACCACATGCTCCACCGCTTGTGCGGGTCCCCGTCAATTCCTTTGAGTTTCAGCCTTGCGGCCTTCCTCCCCAGGCGGAGTGCTTAATGCGTTAGCTGCCGCACTAAGGGGCGGCACCCCCCTAACCCTTAGCACTCATCGTTTCCGGCGTTGACTACCCGGGTATCTCATCCTTGCAGCC
+
GGEGGDGGGGFFFGGEGGGGGGFGGGGGGGGFGGGCFDDCCFFFGGFGGGGGGGGG9FGGGGGEGGGGGCGGGGGFFAFGGFGGAECGGGGGGGFGGGGDGGGGG7FFGGFCEGGGGGGGGGGGGGGGGGGGCFEEGGGGGGGGGAGGFGGGGG@;DGGFFFEFDFF3@AAA9(>*,*4;B=-6(361((/(9?E))7)73?<6()52240((--).8(1((2((-(4DG:11,*83<FFB?A)547(-6(3?F?)((((4(4(2-6:,((2(2()))))))68)).)))(
@M00689:251:000000000-CJTJ5:1:1101:22650:16959 2:N:0:9
CGACGACCATGCAGCACCTGTACACCAACCACAAGGGAAACTACATCTCTGCAGCGATCTGGTGTATGTCAAGCCCAGGTAAGGTTCTTCGCGTTGCATCGAATTAATCCACATGCTCCGCCGCCTGTGCGGGCCCCCGTCAATTCCTTTGAGTTTTAGCCTTGCGGCCGTACTCCCCAGGCGGGGCGTTTAATGCGTTAGCTACGACACAGAGGCCGTGGAAGCCCCCCACCCCTGGCTCCCACCGTTTCCGGCCTGGCCTCACAGGGTTTCCAATCCTGGCCTCCCTTTCC
+
GCEECCFGGGGGGGGGGGGGGGGGGGGGGGGGGGGGGGGGGGGGG9FEGGGGGGGGGGGGGGGGGGGFFGGGGGCFFGGGGGGGGGGGCEFGGGGGGGAEECG8EGGFGDDGGCEG8FFEGGEGDEGGFGGGGDGEGGDEGD>@CFCCFGG7FFGFFFFFFFEFBBFF9@4>A=@FG=CD45:9>>F1((465)<<66<((-6)8(490(.((,3:1,(,1()(4(335).38(96(-((,741:0(30()4(4((((-4,)((4)-,((((.).46::2)(41)((-())))
@M00689:251:000000000-CJTJ5:1:1101:22423:17001 2:N:0:9
CGACGGCCATGCAGCACCTGTACACCAACCACAAGGGACACTACATCTCTGCAGCAATCTGGTGTATGTCAAGCCCAGGTAAGGTTCTTCGCGTTGCATCGAATTAATCCACATGCTCCGCCGCTTGTGCGGGCCCCCGTCAATTCCTTTGAGTTTTAGCCTTGCGGCCGTACTCCCCAGGCGGGGCGCTTAATGCGTTAGCTACGACACAGAGGCCGTGGAAGACCCCTACACCTAGCGCCCACCGTTTACGGCATGGACTACCAGGGTTTCTAATCCTGGCAACT
+
GGGGGGGGGGGGGGGGGGGGGGGGGGGGGGGGGGGGGGGGGGGGGGGGFGGGGGGGGGGGGGGGGGGGGGGGGGGGGGGGGGGGGGGGGGGGGGGEGGGGGGGGGGGGGGGGGGGGGGGDGEGGGGGGGGGGEGGGGGGGGGGGGFGGFFGGGGGGGGGFFFFFFBFA>ABFFDCFG@GGF>BFFFFFFBF?>BFA>?:?BFDA<?BFFFF6:>B?19116(543::6C531(8FB.579(<((-41:0:()(-4(,8:0:<(.(..8:(((6))6--65)82()-(
@M00689:251:000000000-CJTJ5:1:1101:22426:17020 2:N:0:9
CGACGGCCATGCAGCACCTGTACACCAACCACAAGGGACACTACATCTCTGCAGCAATCTGGTGTATGTCAAGCCCAGGTAAGGTTCTTCGCGTTGCATCGAATTAATCCACATGCTCCGCCGCTTGTGCGGGCCCCCGTCAATTCCTTTGAGTTTTAGCCTTGCGGCCGTACTCCCCAGGCGGGGCGCTTAATGCGTTAGCTACGACACAGCGGCCGTGGAAGACCCCTACCCCTAGCCCCCCCCGTTTACGGCATAGCCTACCCGGCTCTTCCATCCCAGACTAT
+
G7FFGGGGGGGGFFECEGGGGGGGGGFGGEGGGGFGGFGGGGGG<CFCFFEGGFGG,EFGGGEGGCEGGGGFGGGGD@EGFFFGFFGGGG?EEGGGGGGFCG8EDFEGGGCG:=9E;FFGGGEGEGEG8FEGGGGGGG++=?>CGACDFG+3@CGGGACCAFE)CBAA>BA2>BE246*1?>52((43>BFFAAF>><?<49-))(427;((.((46(-(,(),4148D970(.C:1,5(4>017>9,:(,),((2(.)).)),4(13(((())))))(.)),-,))
@M00689:251:000000000-CJTJ5:1:1101:13470:17043 2:N:0:9
CGACAACCATGCATCACCTGTACACCAACCACAAGGGAAACTACATCTCTGCAGCGATCTGGTGTATGTCAAGCCCAGGTAAGGTTCTTCGCGTTGCATCGAATTAATCCACATGCTCCGCCGCTTGTGCGGGCCCCCGTCAATTCCTTTGAGTTTTAGCCTTGCGGCCGTACTCCCCAGGCGGGGCGCTTAATGCGTTAGCTACGACACAGAGGCCGTTGACGACCCCTACCCCTAGCGCCCACCGTTTACGGCCTGGACCGCCCGGGTTTCTAAACCTGCACTCTCTGTCCAT
+
GGGGGGGGGGGGGGGGGGGGGGGGGGGGGGGGGGGGGGGFGGGGGFGFGDFGFGGGGGGGGGGFGGGGGGGGGGFGGGGGGGGGGGGGGGGGGGGGGGGGGGGGGGGGGGGDDGCE=EGGGGDGGGGGGGGGGGGGGGDGDGCGGFGGFGG;DEFGGFFFFFE):@AFBAADA>ABFAFG5B@>F@F9BBB(64):9?6316<9333;-,83(((4<99(-4)411315*.431C14(89>EFB:?BB0,()-(((,8(34,(,(-(,03((-))).((3(((,)4)5.)4-)))
@M00689:251:000000000-CJTJ5:1:1101:13911:17088 2:N:0:9
CGACAGCCATGCAACACCTGTACACCAACCACAAGGGAAACTACATCTCTGCAGCGATCTGGTGTATGTCAAGCCCAGGTAAGGTTCTTCGCGTTGCATCGAATTAATCCACATGCTCCGCCGCTTGTGCGGGCCCCCGTCAATTCATTTGAGTTTTAATCTTGCGATCGTACTCCCCAGGCGGTCAACTTCACGCGTTAGCTGCGTTACGCCTAGATTTTACTCTACCAACAACTAGTTGACATCGTTTAGGGCGTGACTACCAGGTTATCTAACCCTGGCTTCCTTTTCTTTT
+
FGGGGFGGGGGGGCGGGGGGGGGGGFGGGGEEG8FGGFGGGEFCEEECAF<EFFGGD@FG<FFGEEGGCFFGGG7<FFCBFGGGGFCF<FDG@GGCEF8EGGFGFGG<FDGGFGFG,@FCCCEEG6+@,7CE6EEGG6?@DGCDCFFGFD<,@FGCFC79=E7*18===8@@=>EE5>DG>=465:=B:45**.(/39;;;)1.4:<7(2(,(((.,6AA2<<4-.:4FF:???5:(3<<4*))),(-3((-04(-((((.5::)46,)).---))((33,((.(.)6)))))).
@M00689:251:000000000-CJTJ5:1:1101:4913:17111 2:N:0:9
CGACGACCATGCAACACCTGTACACCAACCACAAGGGAAACTACACCTCTGCAGCGATCTGGTGTATGTCAAGCCCAGGTAAGGTTCTTCGCGTTGCATCGAATTAATCCACATGCTCCGCCGCTTGTGCGGGCCCCCGTCAATTCCTTTGAGTTTTAGCTTTGCGGCCGTACTCCCCAGGCGGGGCGGTTAAGTCGTAAGCGCTGACCAAGAGGCCGAGGAAGACACAGACCGACAGGGCCGACCGGTCGCGGCAAGGGAGCAAAGGGCAGCTAAACCGGGAAACCGTGGTAGG
+
FFFFECGGEGGGGGGGGGGGGDGGC6CDGC@<F@FF:C,CFD<CC,;,B@FDFFFEEDF<9BE@:CEF<FEFEGG<DDCDEEFCFBAFAF4@CFCCB,,@BFCFFCF<FF,,,,,,,=++16=8EE?FD8CG+@CEG=+1+0+5=C+CC95,4EGGGF9F+?ACCAA52):9=>C@D(*7)0-60((((-70).))--(4,5-,(-,.()(((.8:,7(((,,4,((,*10((()-((-48>((--33(((-((-(,48((-,-,(4(,((21(6:<(((-7(((.4(,,(-.)(
@M00689:251:000000000-CJTJ5:1:1101:4932:17116 2:N:0:9
CGACGACCATGCAACACCTGTACACCAACCACAAGGGAAACTACATCTCTGCAGCGATCTGGTGTATGTCAAGCCCAGGTAAGGTTCTTCGCGTTGCATCGAATTAATCCACATGCTCCGCCGCTTGTGCGGGCCCCCGTCAATTCCTTTGAGTTTTAGCCTTTCGGCCGTACTCCCCAGGCGGGGCGCTTAATGCGTTAGCTACGACCCCAAGTCCGTGGCAGCCCCCTACACCTAGCGCCCACCGTTTCCGGCACGTCCTACCCGGGTACCTCATTCCGGATCCTCATCTCC
+
F@:BEDECGGGGGFFCF:FCGGGGGGGDGEEGGFEFGGGGGGGGGDGGGGCFCFGEGGGGGEGAEEFFAFFFF@FGFGC<<FFGGGGFGGGGEGEFEGGGG@FGFFEEFGGGCFEFEGGEG>EGGC+D,9C6>E=>EC8=7DCGGFFCF@CF6=EF+D>AAB5*:88>A)5)/:6>FD85)655366011315<923,41(5<AD((,((,(((..:?:1(-4((((-1/)4(422(),(4@6616((4:?)-(-,((,(-,.4(((-1(,))...)-5)52(((())))).).
@M00689:251:000000000-CJTJ5:1:1101:11217:17159 2:N:0:9
CGACGACCATGCAGCACCTGTACACCAACCACAAGGGAAACTACATCTCTGCAGCGATCTGGTGTATGTCAAGCCCAGGTAAGGTTCTTCGCGTTGCATCGAATTAATCCACATGCTCCGCCGCTTGTGCGGGCCCCCGTCAATTCCTTTGCGTTTTAGCCTTTCGGCCGTACTCCCCAGGCGGGGCGCTTCATGCGTTAGCTACTACCCACAGGCCGTGGAAGTCCCCTCCACCTACCACCCCCCCGTTTAGCCACGTGCCTCCAGAGTTTCTTAATCTTGCTATCCTCTTA
+
FC@FFGGGGGGGGGGFFGGGGGFEGGGG@:BFEGGGGGGGGGFG8CGDFF<FGGGGGGGG<@@FGGCFGGEEFFFGGDFGG9?@GGFFF;FGEGGGDF8DE8FG?E4:@F<=FGF8DF?CE6?CE68D=EC6EE3@EEG==CGDC@DF9G+,34;ED;*@AF:*>A5AA2>9-4>37>**28>(,(4409?0)..6;,(1,6))))-),42(,.,,(,91(82,))-.9*.((.98.4()..4619((-,(())).,(,((().,(,-4.))))..)-.)).))))(()))))
@M00689:251:000000000-CJTJ5:1:1101:5571:17202 2:N:0:9
CGACGACCATGCAGCACCTGTACACCAACCACAAGGGAAACTACATCTCTGCAGCGATCTGGTGTATGTCAAGCCCAGGTAAGGTTCTTCGCGTTGCATCGAATTAATCCACATGCTCCGCCGCTTGTGCGGGCCCCCGCCAATTCATTTGAGTTTTAGCCTTGCGGCCTTACTCCCCAGGCGGGGCTCTAAAGGCTGTAGCTACGACACAAAGTCCGTGCAAGACTCCTCCACCAAGTTCCCCCCCGTTACGTCATGGACTCCCAGGGTATCTACACCTGGCATCCCTCGCAC
+
FCFEEGGGGGGGGGGGGGGGGGFGGGGGGGEFFFGCEGG@CFGFFGGFGGGG9EEE:<BFGGEEF,<BEDFGF9,AEFF?DFGDG=EFEACFGGGE7=,=>EGG8FGCF,5,,4,9=,=>ECEEGG6,,,4=CCECE>++=C@78B+CF+<@8EF7D,5=6A6=55):-))*./>B,22*2@(513(((5-6-))(((,5<4<-)((-,(((,..).3:2-4)),.))20)(((2(,()).92(((((-,(4:(4(2)5)),(,(()((4(,.))))(.((,(,4:(,4((-(-
@M00689:251:000000000-CJTJ5:1:1101:8611:17210 2:N:0:9
CGACGGCCATGCACCACCTGTGCAGGAACTCCGAAGAGGGGCCGGCGTTTCTGCCGGCTTGCTCCTGCATGTCAAGCCTAGGTAAGGTTCTTCGCGTTGCGTCGAATTAAACCACATGCTCCACCGCTTGTGCGGGCCCCCGTCAATTCCTTTGAGTTTCAGCCTTGCGGCCGTACTCCCCAGGCGGGGCACTTCATGCGTTAGCGCCGGCACCCAGGGGGTCCCTCCCCCCAACCCCCGGTGCCCATCGTTTAAGGCGTGGGCTACCAGGTGTCCTAATTCTGGCCTCCTTGTT
+
GGCEGGGGGGGGGGGGGGGGGGGGGGGGGGGGGGGGGGGGGGGGGGGGGGGGGGGGGGGGGGGGGGEGGGGGGGGGGGGGGGGGGGGGGGGGGFGGGGGGGGGDGFGGFGGGGGGGGGGFGGGGGGGGGGF?FGGGGGGGGGGGGFFFFFGGG7,=C;>FFF?BFFFFF12;>B60*9CDE130<>0999(,,)))6-)4??:1>209B9>038?(18696>:(4)3:GD),((1(38((-)-,4:52,2443()).4(--3(,(((34):)(.).)--)).44))(51((..))
@M00689:251:000000000-CJTJ5:1:1101:8616:17234 2:N:0:9
CGACGGCCATGCACCACCTGTGCAGGCACTCCGAAGAGGGGCCGGCGTTTCTGCCGGCTTGCTCCTGCATGTCAAGCCTAGGTAAGGTTCTTCGCGTTGCGTCGAATTCAACCACATGCTCCACCGCTTGTGCGGGCCCCCGTCAATTCCTTTGAGTTTCAGCCTTGCGGCCGTACTCCCCAGGCGGGACACTTCCTGCGTTAGTGCAGGCACCCATGGGGTCGCTCCACCAAGCACCTAGTGCCCATCGTTTACTGCCTGCTCGCACAGGGTATCTAATCCTGGCATTCCTTTT
+
F@FEGCBFGGGGFGGGFGGDCEFCEF:EFFGGGGGDGGE,FGGGD7CCFGGGGGGGGDFGGG<FGGGGFFFFD,C?=DFEGGFGGFGDFGFCGGGGGEGGG>BC73D7AFGGGGE@DEFEFCFGGGCC6+6:A6>8?*;>DDCDD:CF@FFFF7,*1>@CFA85B)5;(49>;@?0*)*;BB6(11,,(--4,.3)44(7401,)-)6546(23:0(.22(,1((((,*9<((./,:1((.*).62,((-(4-(-)).,).(()((((4((((()-)))--4).(.().-.))).
@M00689:251:000000000-CJTJ5:1:1101:12287:17304 2:N:0:9
CGACGGCCATGCAGACCTGTACACCAACCACAAGGGAAACTACATCTCTGCAGCGATCTGGTGTATGTCAAGCCCAGGTAAGGTTCTTCGCGTTGCATCGAATTAATCCACCTGCTCCGCCGCTTGTGCGGCACCCCGTCAATTACTTTGCGTTTTACCCTTGCGGCCGTACTCCCCAGGCCGGGCGCTTAATGCGTTAGCCACGACACAGGAGCCGTAGAACATCCCTCCCACCACCGCCTCCCCTTTACCGCTTGTCTCACCACGGTATCTACCTCTACCTCCCTCCTCTCT
+
<@BECC@CCFFCEF9FGFFGDFGGGGGGGGE8FFFGDGGGGCDEAF,C@@@FFC@F8F@,6FEG9E,6C,B@FFCBBEB<DFFGGC?FF:FECC=C,A=CD,9DEAEFFGF,4,9>D@8+1=44CCE,=6+++6@E8361+=76+4==?=+@5+@E+,5AC6)))0)--//7:/)/=7/5)/9>FB(26763CC3;(6(().)((-,(-3((314:((,-,))(),.(*00,(4*(-(-6()(.3(.(5))-31((-())---.)(-(-,()--))..))))))(-((-((-(,
@M00689:251:000000000-CJTJ5:1:1101:12305:17308 2:N:0:9
CGACGGCCATGCAGACCTGTACACCAACCACAAGGGAAACTACATCTCTGCAGCGATCTGGTGTATGTCAAGCCCAGGTAAGGTTCTTCGCGTTTCATCGAATTAATCCACATGCTCCGCCGCTTGTGCGGGCCCCCGTCAATTCCTTTGAGTTTTAGCCTTTCGGCCGTACTCCCCAGGCGGGGCGCTTAATGCGTTAGCTACGACACAGAGGCCGTTGAATACCCCTACTCCTAGCGTCCCCCCGTTACGCCACGATCTACCCGGCGTACTACACCCTGGAATCTCTGTCC
+
GGDDEECCCFFGGC,CFFGGCFFGFGGGGGGGGFGCGGFGGGGGFGGGGGCFFFGEF@FFFFGGGGGGGFG9EBFGGFFGFFGGGGGEG7?FEC+AFAE8>BDDFFAGE:FGGGGGGFGE66CCG8=,@@6@CEDECCC8CCFGFFFGFGFGGGGGGGGA891>A:5=9527>ABBE5D8A=(310362132-)),8:6(-6<7((((((.,(-:<6((-(--6<.28**0)4:*)),(,(0-32((-2-31-,--((,,.).).(4((,((())).(7(((((..:<))-))
@M00689:251:000000000-CJTJ5:1:1101:21989:17316 2:N:0:9
CGACGGCCATGCACCACCTGTACACCAACCACAAGGGAAACTACATCTCTGCAGCGATCTGGTGTATGTCAAGCCCAGGTAAGGTTCTTCGCGTTGCATCGAATTAATCCACATGCTCCGCCGCTTGTGCGGGCCCCCGTCAATTCCTTTGAGTTTTAGCCTTGCGGCCGTACTCCCCAGGCGGGGCGCTTAATGCGTTAGCTACGACACAGAGGCCGTTGAAGACCCCTACACCTAGCGCCCCCCGTTTACGGCATTGACCACCTGGGTATCTAATCCCTGCATCCCTTTCT
+
GGGGGGGGGGGGGGGFGGGGGGGGGGGGGGGGGGGGGGGGGGGGGGGGGGGGGGGGDEGGGGGGGGGGGGGGGGGGGGGGGGGFGGGGGGGGGGGGGGGGGGGGGGGGGGGGGGGGFCFGGGGGGGGGCGGGDGGGGGGGGCGGGFGGFGFGFGGGGGCFFFF@@@>B>BB>==*;C5<DA5:9@>F21;:?<A9A9::::<992((2,6((..4:163,,32.5::?C57:BBC0(44((89(,468::(6(32,2)52)).(3(,(2(.)).))))))))((..,()).-)
@M00689:251:000000000-CJTJ5:1:1101:12293:17325 2:N:0:9
CGACGGCCATGCAGACCTGTACACCAACCACAAGGGAAACTACATCTCTGCAGCGATCTGGTGTATGTCAAGCCCAGGTAAGGTTCTTCGCGTTGCATCGAATTAATCCACATGCTCCGCCGCTTGTGCGGGCCCCCGTCCATTCCTTTGAGTTTTACCCTTGCGGCCGTACTCCCCAGGCTGGGCGCTTCATTCGTTCGCTACGACACAGCGGCCGGTGAAGCCCCATACCCCCTACGCCCCACGTTTACCGCACTGCCTACCCGGGCTTCTCCACCTGGCCCTCCTGTGTCTT
+
FF@@@+CFEGGGGGFEDGGGAEEEGFGGGDG8CFGGGGFGGCGCFGFGGFGFGGG@FFGFGGGGFGFGGFD<FGGGE7FEFFFFGGGGGGG7EGEG,AE688FG;,@BFGGGGGGFGGDGGGGGGFG8@@B3@CG>E6?C++EFGFGGF@98<:EFG,4@69CB5):2:>=A=C5BGDG*)(-(55,763(7?)).6;((.(,3((--7,((-0392(-4(..,(44(*08(5()((.391>9(4083(())-4(((,4,)),..,2(((,24)))(.,,(,(,(4(()))))).
@M00689:251:000000000-CJTJ5:1:1101:22753:17420 2:N:0:9
CGACAGCCATGCAGCACCTGTACACCAACCACAAGGGAAACTACATCTCTGCAGCGATCTGGTGTATGTCAAGCCCAGGTAAGGTTCTTCGCGTTGCATCGAATTAATCCACATGCTCCGCCGCTTGTGCGGGCCCCCGTCAATTCCTTTGAGTTTTAGCCTTGCGGCCGTACTCCCCAGGCGGGGCGCTTAATGCGTTAGCTACGACACAGAGGCCGTGGAAGACACCTACCCCCAGCGCCACCCGTTTACGGCATGGACTACACGTGTATCTAAACCTGGCTACCCTGTCCTT
+
GGGEGGGGGGGGGGGGGGGGGGFGGGGGGGGGGGGGGGGGGGGGGGGGGGGGGGGGGGGGGGGGGGGGGGGGGGFFGGFEFGGGGFGGGGGGGGGGEFFGGGGGGGGGFGFGFFEF,;AEGEGGGGGGGGG>ECEGGGGGGGE@@FFGFDGGGGGGFC?C??CCEFA)8>>5>BEFFFGDFB@>B@2490:<6>DFFF0:?>4<2442((.,3,41?0((4(4,43,4C76(((1(,-46(742(-36<((6-8>0(4:??3(3).((.(().4<<)(,3(1((.,((.(,))))
@M00689:251:000000000-CJTJ5:1:1101:22755:17438 2:N:0:9
CGACAGCCATGCAGCACCTGTACACCAACCACAAGGGAAACTACATCTCTGCAGCGATCTGGTGTATGTCAAGCCCAGGTAAGGTTCTTCGCGTTGCATCGAATTAATCCACATGCTCCGCCGCTTGTGCGGGCCCCCGTCAATTCCTTTGAGTTTTAGCCTTGCGGCCGTACTCCCCAGGCGGGGCGCTTAATGCGTTAGCTACGACACAGAGGCAGTGGACGACCCCTACACCTAGCGCCCACCGTTTCCGGCATGGACTACCCGGGTATCTAACTCTGGCCCCT
+
GGGGGGGGGGGGGGFFFGGGGGGGGGGGGGGGGGGGGGGGGGGGGGGGGGGGGGGGEFGGGGGFFGGGGGGGGGGGGGGGG<FGGGGGGGGGGGGGGGGGGGGGGAFGGGGGGGCGGGGCGGGGGGGGCFGGEEGGGGGEGDCDGFGGFGGGDACGGGGFFFFFFAFA58@AFFFFGFCDFD=@99>FFFFF)<>D94:??FAA7?629>?027??((4>B3(4((49**76,4CB?<:>>B90?14?F>)41(((7?F24)041((-3-().45)))6)).)(((-
@M00689:251:000000000-CJTJ5:1:1101:25049:17456 2:N:0:9
CGACGGCCATGCAGCACCTGTACACCAACCACAAGGGAAACTACATCTCTGCAGCGATCTGGTGTATGTCAAGCCCAGGTAAGGTTCTTCGCGTTGCATCGAATTAATCCACATGCTCCGCCGCTTGTGCGGGCCCCCGTCAAGTCCTTTGAGTTTTAGCCTTGCGGCCGTACTCCCCAGGCGGGGCGCTTAATGCGTTAGCTACGACACAGAGGCCGTGGAAGACCCCTACACCTAGCGCCAACCGTTTACGGCATGGACTACCAGGGTATCTAACCCTGGCATCTCTTGCC
+
GGGGGGGGGGGGGGGGGGGGGGGGGGGGGGGGGGGGGGGGGGGGGFFGGGGGGGGGGGGGGGGGGGGGGGGGGGGGGGGGGGGGGGGGGGGGGGGGGGGGGGGGGGGGGGGGGGGGGGFGGGGGGGGGGGGGGGGGGGGEGDCFGFGGFGGGGGGFGGGFFFFF@AAA9@9>?DFE=@FGFBFFFF>FB>BFFAFDBB<64<9<42:91>??B?F0:179B:48:BFFDD>(3:50:5(405(4:16BB(4<<:(4((.).).(,))-,.74)6:)-(.3:?F0)().-)))(
@M00689:251:000000000-CJTJ5:1:1101:16929:17464 2:N:0:9
CGACGACCATGCAGCACCTGTACACCAACCACAAGGGACACTACATTTCTGCAGCGATCTGGTGTATGCCAAGCCCAGGTAAGGTTCTTCGCGTTGCATTCAATTAATCCACATGTCCCGCCGCTTGTGCGCGCCCCCGTCAATCCCCTTGAGTTTTAGTCTTGCGGCCGTCCTCCCACCGCGGGGCCCCTGCGGCCTTAGTAACGACTAAGCGTGCGTCGATGCACCCTACACCACCCGCCCACCGTTTACCGCCTTGACTACCAGGTATCCTATTCTCTCCCTCACTGCCCTT
+
EFEEG7FGDFGGG,CFFGGGGFGGFC<,FE:CE<<,,;,6;,CFDE,,<E9E,9F++EF89,C@A,C@,C6E,,:AF,BFCF98B,C9?9:F7=::,9D,49,EF,,,9,5@E>,,4,6+@E+6@C8D,@+++6C=88=CGC7C+;C+:979,,7D+,*1+3;A*))0)07))5*8C(0*:2(6((6.4(,((((((43)-.).6(,43-)),(,(-(,-4(()-).83*.4((9,261(-.4(-(482((.)(((-,3)).).4523)).))).)))--))((((((.6)((((
@M00689:251:000000000-CJTJ5:1:1101:16935:17480 2:N:0:9
CGACGACCATGCAGCACCTGTACACCAACCACAAGGGAAACTACATCTCTGCAGCGATCTGGTGTATGTCAAGCCCAGGTAAGGTTCTTCGCGTTGCATCGAATTAATCCACATGCTCCGCCGCTTGTGCGGGCCCCCGTCAATTCCTTTGAGTTTTAGCCTTGCGGCCGTACTCCCCAGGCGGGGCGCTTAATGCGTTAGCTACGACACAGGGGCCGTGGAAGACCCCTCCACCTAGCGCCCACCGTTTTCGGCATGGCCTAACAGGGTTTCTCACCCCTTCCTCTCTTTCT
+
GGCFF>FGGGGGFGFFFGGGGGGGGGGGGGGGGGGGGGGGGGGGGGGGGGGGGGGGGGGGGGGGGGGGGGGGGGGGGFGGGEGGGFGGGGGGGGGGGGFGGGGGGGGGGGGGGGGGGFGEGGGGGGGG8DEGGGGDGGGGGGGGGFGDFGF;DFFGGFCFFFF9@8>ABFFFFD4;GDFGFFF6;B6((4?F99)463:8:AAA3(-1(4(((-461(-(,(44((4259)4(,>1(.5((0-(-4((4((--(,(-(,(,.(.4,),-((()-)))(((,(((.651?).))
@M00689:251:000000000-CJTJ5:1:1101:13632:17505 2:N:0:9
CGACGGCCATGCATCACCTGTACACCAACCACAAGGGAAACTACATCTCTGCAGCGATCTGGTGTATGTCAAGCCCAGGTAAGGTTCTTCGCGTTGCATCGAATTAATCCACATGCTCCGCCGCTTGTGCGGGCCCCCGTCAATTCCTTTGAGTTTTAGCCTTGCGGCCGTACTCCCCAGGCGGGGCGCTTAATGCGTTAGCTACGACACATAGGCCGTGGAAGACCCCTACACCTAGCGCCCACCGTTTACGGCATGGACTACCAGGGTATCTAATCCTGGCCTCCCTTCTCTT
+
GGGGGGGGGGGGGGFFFGGGGGGGGGGGGGGGGGGGGGGGGGGGGGGGGGGGGGGG:FGGGGGGGGGGGGGGGGGGGGGGGGGGGGGGGGGGGGGGGGGGEFG?FGGGGGGGGGGGGGGGGGEGGGGGGGGGGGEEEGGGGDEGGFGGFGFFGGGGGGFB6FEFFFFFFFBDF=CFGFGG:B>B>;>F>FFFF2>DF<?BFABDFFBF997).6?BFF9093<8::?:C5)1277:()53(83(4(4???(.(36((.(50.(..).6648.-)-).-).)5((.(((()())))
@M00689:251:000000000-CJTJ5:1:1101:9193:17557 2:N:0:9
CGACGGCCATGCAACACCTGTACACCAACCACAAGGGAAACTACATCTCTGCAGCGATCTGGTGTATGTCAAGCCCAGGTAAGGTTCTTCGCGTTGCATCGAACTAATCCACATGCTCCGCCGCTTGTGCGGGCCCCCGTCCATTCCTTTGAGTTTTAGCCTTGCGGCCGTACTCCCCAGGCGGGGCGCTTACTGCGTTCGTTACGCAACAGAGGCCGTTGAAGACCCCTCCACCTGTCTCCCCCCGTTTACGGCATGGGCCACCAGGGTTACTAATCCTGGACTTCCTGTCC
+
FFEEEGGGGGGFFAFGGGGFFGGFF8FGGGDG@FC<CFGGFG<FG9CCEE9FFGFGFGF8FFFEDFFFEFGGGG,A=EFFFGGG?AFGGG::+@FFEBFG88BFFEGGCFGGGGCGCA=EGG>68@DFFC4@+@===EG10+@?CFGGFF+,@A,@CF5>6C*):5>94=B=D=9;F295;55>>(-6;6?:B)))(,,(-((44((((-(,.0(:?;32-().)(.2**.(,4F(())-.7(4,43((5041(((-,.(,((-:(,3(.110).)).-))((())-)-).))
@M00689:251:000000000-CJTJ5:1:1101:26982:17577 2:N:0:9
CGACGACCATGCACCACCTGTACACCAACCACAAGGGAAACTACATCTCTGCAGCGATCTGGTGTATGTCAAGCCCAGGTAAGGTTCTTCGCGTTGCATCGAATTAATCCACATGCTCCGCCGCTTGTGCGGGCCCCCGTCAATTCCTTTGAGTTTTAGCCTTGCGGCCGTACTCCCCAGGCCGGGCGCTTAATGCGTTAGCTACGCACCAGAGTCCGTGGAAGCCCCGTACACCTACAGCCCACAGTGTACGGCATGGACAACCAGGGGTTTTAGTCTTGGAGTGCCCTTCT
+
FCCEGDGGGGGGGAFGFFGGGA@FGGGDCCEGGGGFEDCFGFGFFGGGGG<,F,@@FFGGG,9:=@9F@5C@BGCFGEF<E<BFFGCFFGFDGGE@FEFD6==E7FFG@EFCF898@8==+@EC+=F889CCEGEG+@0@DC:9<98CFG+,37,E7;7BFF::5)))):>AF9*.C(;58=2>@6969321)5349?;BFB945<(((47,(())-4130,5(..-()*)-8<*((((4:)2(:((5))).(((((.(4))(.((((-((-(()().))),)((())(.(.)
@M00689:251:000000000-CJTJ5:1:1101:23440:17589 2:N:0:9
CGACAGCCATGCATCACCTGTACACCAACCACAAGGGAAACTACATCTCTGCAGCGATCTGGTGTATGTCAAGCCCAGGTAAGGTTCTTCGCGTTGCATCGAATTAATCCACATGCTCCGCCGCTTGTGCGGGCCCCCGTCAATTCCTTTGAGTTTTAGCCTTGCGGCCGTACTCCCCAGGCGGGGCGCTTAATGCGTTAGCTACGACACAGAGGCCGTGGAAGACCCCTACAACTGACGCCCACCGTTTACGGCCTGGACTCACCGGGTTACTCACCACGTCATCCCTTTCTC
+
FGFGGGGGGGGGGGFFGGGGGGGGGGGGGGGGGGGGEFGGGGGGGGGGGGGGGGGGGGGGGGGGGGGGGGGGGGGGGGGGGGGFFGGGGGGGGGGGGGGGGGEFFFGGGGGGGGFGFFDEEGEGEGGGGGGGGEEGGGGGGGGGCDGGFGDFGGGGGGGFAFF<CAF=BFAADFFFGAFGAB@B16>;(36:9>))(,86:<>9<B?B(7?B:743?F33(-5:(((4D1.4()23(),(2>;(3114:014(,-(--2.8)(),(-799((,).)(.)((((-,6)(.).)))
@M00689:251:000000000-CJTJ5:1:1101:26988:17595 2:N:0:9
CGACGACCATGCACCACCTGTACACCAACCACAAGGGAAACTACATCTCTGCAGCGATCTGGTGTATGTCAAGCCCAGGTAAGGTTCTTCGCGTTGCATCGAATTAATCCACATGCTCCGCCGCTTGTGCGGGCCCCCGTCAATTCCTTTGAGTTTTAGCCTTGCGGCCGTACTCCCCAGGCGGGGCGCTTAATGCGTTAGCTACGACACAGAGGCCGTGGAAGACCCCTACACCTCGCGCCCCCCGTTTACGGCATGGACTACCCGGGTATCTAATCCTCGCATCCCTGTTC
+
GGGGFEGGGGGGGGGGGGGGGGGGGGGGGGGGGGGGGGGGGGGGGGGGGGGGGGGGEGGGGGGGGGGGGGGGGGGGGGGGGGGGGGGGGGGGGGGGGGGGGGGGFGGGGGGGGGGGGGFGGGGGGGGGGGGGDGGGGGGGGGGGGFGGFGGCGGGGGGGFFFFFEFF=2=A>AFFEGFGGFB@;B6099>FFFFFFFFF6<FFFFFB>99?<:?01?FFF>?721813CDFBFF<2(429>D0(7>03051<?07;(102:38:0(-,01(2<444<<4A)3,(((.,82))-
@M00689:251:000000000-CJTJ5:1:1101:28258:17663 2:N:0:9
CGACGGCCATGCAACACTTGTACACCAACCACAAGGGAAACTACATCTCTTCAGCGATCTGGTGTATGTCAAGCCCAGGTAAGGTTCTTCGCGTTGCATCGAATTAATCCACATGCTCCGCCGCTTGTGCGGGCCCCCGTCAATTCCTTTGAGTTTTAGCCTTGCGGCCGTACTCTCCAGGCGGGGCGCTTAATGCGTTAGCTAAGACACAGCGGCAGTGGAAGCCCCCTCCACCTTGCCCCAAACGTTTACGGCATGGACTTCCAGGGTTTCTCATTACGGACTCTTTTTCC
+
F++66@+6@F,FFFF<FGFAFG@FGGDGGCGFGAE<F<@AFGFFG@EFAF9EFFDCFFFGDGFCFGCFFGFGCG,A,<<EFAECF=FGFD,,@FGGGGGDEDEC@9;F9AEFGG9F=,=EEGGG64==DAECEG6===?CDDE9+5BFF?CC8;EGGGFFFFF@@=5=9)745(9*,0C<A5>2;>247;FBB)).-(((4<226,)).(.(.(,((((,.).((.:(>)),.:50).,,)86((4:410(--80,,(.)).,68))(4(.(.))-.)))-((,(.--)-,3)
@M00689:251:000000000-CJTJ5:1:1101:24294:17697 2:N:0:9
CGACAACCATGCAACACCTGTACACCAACCACAAGGGAAACTACATCTCTGCAGCGATCTGGTGTATGTCAAGCCCAGGTAAGGTTCTTCGCGTTGCATCGAATTAATCCACATGCTCCGCCGCTTGTGCGGGCCCCCGTCAATTCCTTTGAGTTTTAGCCTTGCGGCCGTACTCCCCAGGCGGGGCGCTTAATGCGTTAGCTACGACACAGAGGCCGTGGAAGACCCCTCCCCCTAGCGCCCACCTTTTACGGCATGGACTACCGGGGTATCTAATCCTGGCATCTCTGTCTAT
+
GGEEGGGGGGGGGGGGGGGGGGGFGGGGGGGGGGGDGGGGGGGGGCGFGGGGFFGGGGFGGGGGGGGGGGGFGGGGFGFEFFFFFGGGGGGGGGGGGGGCCF,,@FE<EFGGGCEF8EDEGEGEEDGGGGEE+@CGGGG=?6?9D?DGFFF78DAFF;9FF5@55=>BFBAF>BC5>@F;?=>@09@>1916<66>048(4)<226:;(,...,(-46>B;1>2(4?BGG)((-/(-,.-179((4,)646>(362(.4)847:((((362)).)))3-6)2<:2().6)-66)-
@M00689:251:000000000-CJTJ5:1:1101:3835:17732 2:N:0:9
CGACGGCCAGGCAGCACCTGTACACCAACCACAAGGGAAACGACATCTCTGCAGCGAGCGGGTGTAGGTCAAGCCCAGGGAAGGTTCTTCGCGTTGCATGGAATGAATCCACATGCACAGCCGCTGGTGCGGGCCCCCGTCAAAGCCTTGGAGTGTAAGCCTTGCGGCCGTACGCCCAAGGAGGGGCGATGAAGGCGGGAGCTGAGACAGAGAGGCCGTGGAGGAGACATGCACCAAGGGAACACCAGAAGAAGAAAGGGAAAAGCGGGGAACGAAGCGGGGAAGCACGGGAGCG
+
EC@+@C@C:6C,<C@<CC,6;,6;6EFE68FF@@CEDDEF8,@+@,6,C,C,CE8FE+7+8C+C+E,C:?A?E,,?44?+:=?C,99A,,9+@+6@+C,,,8C,,8?5,47,A,86,,36,1+63+1,@,>:@+*@C8343@;++*03**3,51,5+6=*)).766=@(6(/((((*(1181,3(449;0(-5).,3((32(.,)(6)3(2(,,4444,49:(1(,((2**.5)*(.((((0((((((((((((5((.((.((((((,4-43(-(-,((-(-((-.5(331((((
@M00689:251:000000000-CJTJ5:1:1101:3816:17732 2:N:0:9
CGACGGCCATGCAGCACCTGTACACCAACCACAAGGGAAACTACATCTCTGCAGCGATCTGGTGTATGTCAAGCCCAGGGAAGGGTCGTCGCGTGGCAGCGAATTAATCAACATGCGCCGCCGCTGGTGCGGGCCCCCGACAAGTCCTTGGAGGTTGAGCCTTGAGGACGTACGCGCCAGGAGGGGAGCTGAAGGCGGTAGCTACGACAAAGAGGCCGGGGAAGGACCCGAACACGAGCGCGAACCGGGTAGGGAAGGGAAGAACAGGGAAGCAAAGGAGGGAATCGATGGGCGG
+
C>@@@CCF:;CC<@C@CCF@;<,@6C9C8@@6CEF@CFFFF9@;C;<,6C9,@F,CF,,9BE:BAE,C95C@E,:4B=C,?CFG,9,+6,@+8++8+9++6=@++AE,9,8,A,@8=++6==@@++66@,@>C@5@**3*3?E45=++1+2>F*/0*6;)2)07)///26(/(,.(*(11;(-46>(,(((.4),(4(2,4,).)-1(((...480(4>F343:(.(,*/7((-*(-41,()-(((-((-4(4:((46<((,42((.4<-83((.5(.(4291,()(.(.((((-
@M00689:251:000000000-CJTJ5:1:1101:15108:17752 2:N:0:9
CGACGACCATGCAGCACCTGTACACCAACCACAAGGGACACTACATCTCTGCAGCAATCTGGTGTATGTCGAGCTCAGGTAAGGTTCTTCGCGTTGCATCGAATTAATCCACATGCTCCGCCGCTTGTGCGGGCCCCCGTCAATTCCTTTGAGTTTTAGCCTTGCGGCCGTACTCCCCAGGCGGGGCGCTTAATGCGTTAGCTACGCCCCAAAGGCCGTGGAAGACCCCCACACCTAGCACCAACCGTTTCAGGCCAGGCCTACCAGGTTTACTTACCCCTGACACCGCTCTCTT
+
GGEGGGGGEGGGEFFGGGGGGGGGGGGGGGGGGGGGGGGGGGGGGGFGGGGGGGGGGGGGGGGGGGGGGG@FGGEGGGGGGGGGGGGGGGFGGGGGGGGDEGGGFGGGGGFGGCCFEGGGGGGGGG6D,=EDEGGGGGGGG6EGFFGGFG?AFGFF?C7>AFFEFBAFFFAAAB:>G?FGFD@29>BFFF?F)))-(,-3,)--)((((,((,80<0(4990)(4:?:*))(,4D:724)))((,8(44:2)))1(((-(-)(44).(.))()))))(.(,((,,.(((,(-),)
@M00689:251:000000000-CJTJ5:1:1101:6084:17785 2:N:0:9
CGACGGCCATGCAGCACCTGTACACCAACCACAAGGGAAACTACATCTCTGCAGCGATCTGGTGTATGTCAAGCCCAGGTAAGGTTCTTCGCGTTGCATCGAATTAATCCACATGCTCCGCCGCTTGTGCGGGCCCCCGTCAATTCCTTTGAGTTTTAGCCTTGCGGCCGTACTCCCCAGGCGGGGCGCTTAATGCGTTAGCTACGACCCAGAGGCCGGTGAAGACACCCACACCTAGAGACCACCGTTTCCGGCCTGGACACCCAGGGTGTCTCACGCTGGCCATCCTTTCT
+
GGGGGGGGGGGGGGGGGGGGGGFCGGGGGGGGGGGGGGGGGGGGGGGFGGCFFGGGGGGGFGGGFGGGGCFG9F,CFEGGFGGGFGGGGGGGGGGEGGGGGGGGFF9<EFFFFGGFDCGDCCCE@CFFDECEEG+8@CG779:FEFGGFDFE@GF,;@9A>5@)=5>B4@275265E(8D)(539;69>F?0446A>?00326)),11(-(2(4214(((-,)4-4(47)7:?:*(()),)03:F?BF??0)((,(2:6:0)((,((,(,(()))-)(,((,(.,(,,))-64
@M00689:251:000000000-CJTJ5:1:1101:13479:17807 2:N:0:9
CGACGACCATGCACCACCTGTACACCAACCACAAGGGAAACTACATCCCTGCAGCGATCTGGTGTATGTCAAGCCCAGGTAAGGTTCTTCGCGTTGCATCGAATTAATCCACATGCTCCGCCGCTTGTGCGGGCCCCCGTCAATTCCTTTGAGTTTTAGCCTTGCGGCCGTACTCCCCAGGCGGGGCGCTTAATGCGTTAGCTACGACACAGAGGCCGTGGAAGACCCCTCCACCTCACGCCCACCGTTTACGGCATGGCCTACCAGGGTATCTACTCCGGGCATCTTTTTCT
+
GDFEGGGGGGGGGGGGGGGGGGGGGGGGGGGGGGGGGGGGGGGGGGGFGGGGGGGGGGGGGGGGGGGGGGGGGGGGGGGGGGGGGGGGGGGGGGGGGGGGGGGGGGGGGGFGGGGFAGGGGGDEGEGGGGGGDGGGE>DGGGGGDFGGFGGGFGGGGGGFFF@58=9A9AFAFD:@F@FGFFB6@001;FFBF<9AF:?0149A?1?B01(2(5:?F;>09622,4??93)((2>(((.2459(48>1,46<?:9((22((.33,58?BF:?2)-.))5(((,(4:.))),(.
@M00689:251:000000000-CJTJ5:1:1101:18581:17838 2:N:0:9
CGACGACCATGCAGCACCTGTACACCAACCACAAGGGACACTACATCTCTGCAGCAATCTGGTGTATGTCAAGCCCAGGTAAGGTTCTTCGCGTTGCATCGAATTAATCCACATGCTCCGCCGCTTGTGCGGGCCCCCGTCAATTCCTTTGAGTTTTAATCTTGCGACCGTACTCCCCAGGCGGTCTACTTCACGCGTTAGCTGCGTTACCAAGTCAATTAAGCCCCGACAACTCGTAGACACTGTTTCGGGCGTGGACTCCCCGGGTATCTCACCCTGGCAATT
+
FFFGGDGGGGGGGGGGGGGFGCC<FFECCFFFEFFGGGGGGGGGGFF,CEFFGFGGGGGGF<FFGGGGGGGGGGGD<FGGGGGGFGGGGGGGGGCFFGGGEGGGGGG<FGGGGGGGGGGGGGGGEGGGGGGGGGGGGGGEGGGFGFGGFGGGGDCA;EFFFFFFEFFFFFFFF=C2CDG:AB>>(414>CF?FFFFFF><DFF<(6234?>458A<))6659))4((,))7,()*(.((4:@(),6A)--9931(2(3:)(52(411((.)))))(((.(((.()
@M00689:251:000000000-CJTJ5:1:1101:11797:17862 2:N:0:9
CGACGACCATGCATCACCTGTACACCAACCACAAGGGAAACTACATCTCTGCAGCGATCTGGTGTATGTCAAGCCCAGGTAAGGTTCTTCGCGTTGCATCGAATTAATCCACATGCTCCGCCGCTTGTGCGGGCCCCCGTCAATTCCTTTGAGTTTTAGCCTTGCGGCCGTACTCCCCAGGCGGGGCGCTTAATGCGTTAGCTACGACCCAGAGGCCGTGGAAGACCCCTACACCTACCGCCCACCGTTTCCGGCATTGACACACAGGGTTGTCACACCCGGCCTACTGTTAC
+
G>7FCEGGEGF@EGGFFGGFGGGGGGGGDEGGGGFFGDFFGGGGGGGGGGGGGFGFEGGGGGGGAFGGFGGGGGGGFGGGGGGGFFGGGGGGEGGEGGFG>FEGGGGDFCEGGF?ECF==EGCGCCFG,AEGGG6EEG61+3@CF+;CFC?CFGFGGGFFFFE)8=A9@=:AD@AEFFG*59/.:BF96(-4>2))(-4:6<>2<0(-((.(((23<09>B?23(.2:D*7:3(94((.,33((-,(.2(,)(,(1(),))),(4-((((,,().)).-((4(2((..))).6
@M00689:251:000000000-CJTJ5:1:1101:5491:17936 2:N:0:9
CGACAGCCATGCAACACCTGTACACCAACCACAAGGGAAACTACATCTCTGCAGCGATCTGGTGTATGTCAAGCCCAGGTAAGGTTCTTCGCGTTGCATCGAATTAATCCACATGCTCCGCCGCTTGTGCGGGCCCCCGTCAATTCCTTTGAGTTTTAGCCTTGCGGCCGTACTCCCCAGGCGGGGCGCTTAAGGCGTTAGCTACGAGCACGAGGCCTTGGAAGGCCCATCCCCCCAAGCGCCACCGTTTCCAGTCTGGCCCACCAGGGTATTCAATCATGGACTATCCGTCC
+
GGGFGGGGGGGGGGGFGEGGGGGGEGGGGDGGGGGGGGGGGGGGGGGCGGGGGGGGD@FGGFDGGGGGGAFGFG<FGGGGGGGFFGGCFGFGGC7=FFFGEGDFDCCAA=FEC8=FFGG>E+=CCEGGFGGGGECEGGDECDCFGFFG?9CDF<5,=E?F?F<)8ABAAB5455A>>9?DADB@(4((,,2(66)42:0(2))))(4((((-((((4)5:0.-(-(2(**.((()(((,((0223(((-4)5))-).-(.,-(--((-,(()))).)-)))).))())((-((
@M00689:251:000000000-CJTJ5:1:1101:19151:17965 2:N:0:9
CGACAACCATGCAACACCTGTACACCAACCACAAGGGAAACTACATCTCTGCAGCGATCTGGTGTATGTCAAGCCCAGGTAAGGTTCTTCGCGTTGCATCGAATTAATCCACATGCTCCGCCGCTTGTGCGGGCCCCCGTCAATTCCTTTGAGTTTTAGCCTTGCGGCCGTACTCCCCAGGCGGGGCGCTTAATGCGTTAGCTACGACACAGAGGCCGTGGAAGACCCCTACCCCTCGCGCCCACCGTTTCCGGCCTGGACTACCCGGGTCTCTAATCCTGGCCTCC
+
GGGGGGGGGGGGGGGGGGGGGGGGGGGGGGGGGGGGGGGGGGGGGFFGGGGGGGGGGGGGGGGGGGGGGGGGGGGGGGGGGGGGGGGGGGGGGGGGGGGGGGGGGGGGGGGGGGGGGGGGGGGGGGFGFGGGGGGGGGGGGG6DGFGGFGGCGFGGGFGFFFFEEFAA=9BAF9EBGD4DFB@=>BFFF0:(:94<(4<:4<>)5((--9?,.5,:?02,334,(.8:C7712:C0(-4(1<9(8?96:?)6((((---(.3(.309((--(..4)-.)-),(.)((
@M00689:251:000000000-CJTJ5:1:1101:25158:18001 2:N:0:9
CGACGGCCATGCATCACCTGTACACCAACCACAAGGGAAACTACATCCCTGCAGCGATCTGGTGTATGTCAAGCCCAGGTAAGGTTCTTCGTGTTGCATCGAAGTAATCCACATGCTCCGCCGCTTGTGCGGGCCCCCGTCAATTCCTTTGAGTTGTATCCTTGCGGCCGTACTCCCCAGGCGGTGCGCTTAATGCGTCAGTTAAGACACAGAGGCCGTGGAAGACCCCCACCCCCCAAGTCCAACCGTTACGGCAGGGACCACCCGGGTCATCGATCTCGGCATACTCTGTCTT
+
GGGE:7C@:<@F9CF@EECEC6CE,,,6CFEGFA@EFG8E<<CFFGG,6E@<E@BFGEC<DC5EF<6A6B65BE@=8FBF<69BB,5CF,A,9AFF9<,=>FG+9CBA,,CFF8@8DF+C>EEGC+=DDE8@+=63+6=>CD8+5+??;?8,3<<,?9+?;C*1)05)897)):*7CA<*/5>@(61:1((6;6))((((().1)))/((,(.(4,,3(((,)((.(29)8,(4)(,((()16)-,((42((4<(((((4((((-2(117(())(((.(.((1-(.))).)--))
@M00689:251:000000000-CJTJ5:1:1101:25170:18013 2:N:0:9
CGACGGCCATGCATCACCTGTACACCAACCACAAGGGAAACTACATCTCTGCAGCGATCTGGTGTATGTCAAGCCCAGGTAAGGTTCTTCGCGTTGCATCGAATTAATCCACATGCTCCGCCGCTTGTGCGGGCCCCCGTCAATTCCTTTGAGTTTTAGCCTTGCGGCCGTACTCCCCAGGCGGGGCGCTTAATGCGTTAGCTACGACACAGAGGCCGTGGAAGACCCCTACACCTAGCGCCCACCGTTTACGGCCTGGACAACCAGGGTATCTAATCCTGGCATCTCTTTCT
+
GGGGGGGGGGGGGGGGGGGGGGGGGGGGGGGGGGGGGGGGGGGGGGGGGGGGGGGGGGGGGGGGGGGGGGGGGGGGGGGGGGGGGGGGGGGGGGGGGGGGGGGGGGGGGGGGGGGGGGGGGGGGGGGGGGGGGGGGGGGGGGGGGFGGFGGFGFGGGGGFFFF:BBA>ABADFFFFGFGGFDFFFF>F69<<AFFF>BFF<A<5<??0((427>?:?>((3<<B7?:0C75.20C(5>((,<;???>:04-),39(((4(4)(44(4:?,()-)6)).-))20:)..)).-))
@M00689:251:000000000-CJTJ5:1:1101:24230:18037 2:N:0:9
CGACAGCCATGCATCACCTGTACACCAACCACAAGGGAAACTACATCTCTGCAGCGATCTGGTGTATGTCAAGCCCAGGTAAGGTTCTTCGCGTTGCATCGAATTAATCCACATGCTCCGCCGCTTGTGCGGGCCCCCGTCAATTCCTTTGAGTTTTAGCCTTGCGGCCGTACTCCCCAGGCGGGGCGCTTAATGCGTTAGCTACGACACAGAGGCCGTGGAAGACCCCTACACCTAGCGCCCCCCGTTTACGGCTTGGACTCCCAGGGTTTCTAACCCTGGCCTCCCTTTTATT
+
FGEGGGFGGGGFFGGFFGGGGGFGGGGGGGGGGFGGEECFGGDGGDGAGGGGGGGGGGGGGGGGGGGGAFGFGF<FGFGGGFGGGGGGGGFGGFFEGGGGGG8EDF,CFEFGGGGGCFFEDEGEBEGGFGGGGGGGEGGGGDEF@7=DDDD:DCGG9@:BAFF5CFFBF>BAA)*:C);7*:2@9>>F;FFB<9))4?B??4:<226>41((((-48>>((24(431:>*513:CBB2:(4)((,,4243:9619(((-),)((.(,(2((())).)(.((-2()(.3(),).))
@M00689:251:000000000-CJTJ5:1:1101:19515:18048 2:N:0:9
CGACGGCCATGCATCACCTGTACACCAACCACAAGGGAAACTACATCTCTGCAGCGATCTGGTGTATGTCAAGCCCAGGTAAGGTTCTTCGCGTTGCATCGAATTAATCCACATGCTCCGCCGCTTGTGCGGGCCCCCGTCAATTCCTTTGAGTTTTAGCCTTGCGGCCGTACTCCCCAGGCGGGGCGCTTAATGCGTTAGCTACGACACAGAGGCCGTGGAAGACCCCTAAACCTAGCGCCCACCGTTTACGGCATGGACTACCAGGGTATCTACTCCTGGCATCT
+
GGGGGGGGGGGGGGGGGGGGGGGGGGGGGGGGGGGGGGGGGGGGGGGGGGGGGGGGGGGGGGGGGGGGGGGGGGGGGGGGGGGGGGGGGGGGGGGGGGGGGGGGGGGGGGGGGGGGGGGGGGGGGGGGGGGGCEGGGEGGGDEGGFGGFFFFGGGGGGGFFFFFFFFB2>AAFFEFGFGCFB>BBF>BFF??29):;?B?<DB<D0<F>F<:0:<?BF9(387(.:?:DF)(,5C?5)49(>23121.25(6::129<:3)27,(.36?B2><<D42:()4(4140)
@M00689:251:000000000-CJTJ5:1:1101:16463:18072 2:N:0:9
CGACGGCCATGCAACACCTGTACACCAACCACAAGGGAAACTACATCTCTGCAGCGATCTGGTGTATGTCAAGCCCAGGTAAGGTTCTTCGCGTTGCATCGAATTAATCCACATGCTCCGCCGCTTGTGCGGGCCCCCGTCAATTCCTTTGAGTTTCAGCCTTGCGACCGTACTCCCCAGGCGGATTGCTTATCGCGTTAGCTGCGGCCCAGCAGGATTGGGTACCTGCTACACCAAGCAATCATCGTTTAGGGCTAGGACTACCCGGGTTTTTATTCTCGGCATTT
+
GGGGGGGGGGGGGGGGGGGGGGGGGGGGGGGGGGGGGGGGGGGGGGGGGGGGGGGGGGGGGGGGGGGGGGGGGGGGGGGGGGGGGGGGGGGGGGGGGGGGGGFGGGGGGGGGGGGGGGGGGGGGGGGGGGGGGGGGGGGGGGGGFFGGFGGGGGGGGFFFFFF@@88AABABFFC=FFGGFB>B7@0(7CF<)61;;91;?C<)4-40-(-,42?6-)6:<:1)4)6<CF=4)(71(8??(*30)-((.4(.80(,(,1?04(.(,430(((,(4))6)-(-((())
@M00689:251:000000000-CJTJ5:1:1101:10412:18109 2:N:0:9
CGACAACCATGCAGCACCTGTACACCAACCACAAGGGAAACTACATCTCTGCAGCGATCTGGTGTATGTCAAGCCCAGGTAAGGTTCTTCGCGTTGCATCGAATTAATCCACATGCTCCGCCGCTTGTGCGGGCCCCCGTCAATTCCTTTGAGTTTTAGCCTTGCGGCCGTACTCCCCAGGCGGGGCGCTTAATGCGTTAGCTACGACACCGAGGCCGTGGAAGCCCCCTACCCCTAACCACCACCGTTTACTGCCGGGCACTCCCGGGTTACTATACATGGCATCC
+
GGGGGGGGGGGGGGGGGGGGGGGGGGGGGGGGGGGGGGGGGGGGGGGGGGGGGGGGGGGGGGGGGFGGGGGGGGGGGGGGGGFGGDGGGGGGGGGGGGGGDGGGGCFGGGGGGGGGGGGGGGGGGGGG8DCEGEGGGGDGGGEFFFGGBD=FGEGGGGGFFF@)8:>>FF4)>>EFGDFGFF@FFBF;>>?:<FFB>?:3:BDA<1:602(47>9>?(496(3(((3:D))4(29((((()0((,49?<30))660((-((,,(..49>7(().6)))))),((-((
@M00689:251:000000000-CJTJ5:1:1101:6833:18116 2:N:0:9
CGACGCCATGCACCACCTGTACACCAACCACAAGGGAAACTACATCTCTGCAGCGATCTGGTGTATGTCAAGCCCAGGTAAGGTTCTTCGCGTTGCATCGAATTAATCCACATGCTCCGCCGCTTGTGCGGGCCCCCGTCAATTCCTTTGAGTTTTAGCCTTGCGGCCGTACTCCCCAGGCGGTGCGCTTAATTCGTTAGCTACTACCCAGAGGCCGTGGCAGCCCCCTACACCCCCCGCCCCCCTTTTACGGCATTCACTCCCAGGGTATTCTATCCTGTTCTTCCTTTCCT
+
FC@CFEFCCCE6FGFFGGGG<FAFGGGGF@GFF8C7AEFFFFFGAGGGGDDEFGC7FFFGFGGGGGFGGEDC<FGGFEGC,FAFGGGGGDE+CFDDFGGDC8FG9?EEEEFF@EFEFG+@EEGGC8@4@CCC>CEEE>CC69EFGFGGF+5@EEGGF?C*8A))):8>):99==4>E=7*?=5(6((6>00)3)7153((6).73))(.),4(--81,1(,(((4,(-)*)(41)((((((02(3(.52).(-,-())--))(.(,,0:0)-))-))()4-)))))))).)))
@M00689:251:000000000-CJTJ5:1:1101:10399:18121 2:N:0:9
CGACAACCATGCAGCACCTGTACACCAACCACAAGGGAGACTACATCTCTGCATCGAACTGGTGTATGTCAAGCAAAGGTAAGGTTCTTCGCGTTGCATGGTATTAATCCACCTGCTCCGCCGCCTGTTTGGTCACCCGTCAATTCATTTGAGTTTTTTCCTTGCGTCAGTCCTCACCACGCGGGGCGATTACTGAGTTAGCCTCTGGACGGAGGCCTTGGCACACCCTTACACCTACCTGCAACCCTCTCTTGTCTGCACGCCGCACGTTTTTCATATTCTCATTCCTCTCCTT
+
F7@@BCDEGFFFG,FEFGGFF,;,CFC86@FCA8,,B,,8,;E,@E@C,C,,,,6,E,,B@BFEFGGA,,,,:E8,B,BF,,@854,,99A,CFC+C?;,4,:9,@EF9,CE4>,8,,+++6@=++84,,9+,@@=6D8+=>+??D+CF837+7==+++*++0*0:188)C*07**@@30*00))(02(371)9)))17.).))(()))/((((((,)))(()).464**)(.4C0?(()))().(,4(.())).)).))(,,((((((.(((43))4)).))-)..62))..))
@M00689:251:000000000-CJTJ5:1:1101:24837:18170 2:N:0:9
CGACAGCCATGCATCACCTGTACACCAACCACAAGGGAAACTACATCTCTGCAGCGATCTGGTGTATGTCAAGCCCAGGTAAGGTTCTTCGCGTTGCATCGAATTAATCCACATGCTCCGCCGCTTGTGCGGGCCCCCGTCAATTCCTTTGAGTTTTAGCCTTGCGGCCGTACTCCCCAGGCGGGGCGCTTAATGCGTTAGCTACGACACAGAGGCCGTGGAAGACCCCTCCACCTCGCGCCCACCGTTTACGGCCTGGACGCCCAGGGTATCTAATCCTGGACACCCTTTCT
+
GGGGGGGGGGGGGGGFFGGGGGGGGGGGGGGGGGGGGGGGGGGGGGGGGGGGGGGGGGGGGGGGGGGGGGGGGGGGGGGGGGGGGGGGGFGGGGGGGGGGGDFFFGGGGGFGGGGGGGGGGGGGGEGGGGGEGEGGGGGEGCEGGFGGFGGGGGGGGGGFFFFFFFFAF599D=CEGDFGFD@2;299>F?:).5:>BB084)65(3>6>?2>B1?BF>101)((.1:DC)4:BG?((6>>DF:BBF::>?A::B(,3(.,-(42(3804(2))))-).:2(,3)(-(((,.-
@M00689:251:000000000-CJTJ5:1:1101:20450:18175 2:N:0:9
CGACGGCCATGCACCACCTGTACACCAACCACAAGGGAAACTACATCTCTGCAGCGATCTGGTGTATGTCAAGCCCAGGTAAGGTTCTTCGCGTTGCATCGAATTAATCCACATGCTCCGCCGCTTGTGCGGGCCCCCGTCAATTCCTTTGAGTTTTAGCCTTGCGGCCGTACTCCCCAGGCGGGGCGCTTAATGCGTTAGCTACGACACAGAGGCCGTGGAAGACCCCTACACCTAGCGCCCCCCGTTTACGGCTTTGACTCCCCGGGTATCCAATCCTGGCATCTCTTTTT
+
GGGGGGGGGGGGGGGGGGGGGGGGGGGGGGGGGGGGGGGGGGGGGGGGGGGGGGGGGGGGGGGGGGGGGGGGGGGGGGGGGGGGGGGGGGGGGGGGGGGGGGGGGGGGGGGGGGGGGFGGGGGGGGGGGFGGGGGGGGGEGDGGGFGGFGGGGFGGFFGFAFBEFFBFAFFA=BEFGFGGAF>FFBFBF>FFFA>DF2461---3(:;9>F62:6?1>FFFFB0(.38D5530(915)319@((,49:1?B<:11(((5>5))(.(,461(,4)6,)8(6-(.8<():)))))
@M00689:251:000000000-CJTJ5:1:1101:10619:18217 2:N:0:9
CGACGGCCATGCATCACCTGTACACCAACCACAAGGGAAACTACATCTCTGCAGCGATCTGGTGTATGTCAAGCCCAGGTAAGGTTCTTCGCGTTGCATCGAATTAATCCACATGCTCCGCCGCTTGTGCGGGCCCCCGTCAATTCCTTTGAGTTTTAGCCTTGCGGCCGTACTCCCCAGGCGGGGCGCTTAATGCGTTAGCTACGACACAGAGGCCGTGGAAGACCCCTAACCCTAGCGCCCAACGTTTACGGCCTGGATTACCAGGGGTTCTAAACCTTGCCTCTCGTTCC
+
GGGGGGGGGGGGGGGGGGGGGGGGGGGGGGGGGGGGGGGGGGGGGGGGGGGGGGGGGGGGGGGGGGGGGGGGGGGGGGGGGGGGGGGGGGGGGGGGGGGGGGGGGGGGGGGGGGGGCFFGGGGGGGGGGGGGGGGGGGGGGGGGGFGGFGGGGGGGGFGF5C@EC=5AFFFFD5C3?@F44>5:@FF(((,-.:<478<<6<44,(3,(4:(.5?03(--91)((.4(9<5(((9:8(4315;6(4((.(()((,((-6()).5A))(4((-(4))).(()..,.,((-((((
@M00689:251:000000000-CJTJ5:1:1101:12139:18229 2:N:0:9
CGACGGCCATGCAGCACCTGTACACCAACCACAAGGGAAACTACATCTCTGCAGCGATCTGGTGTATGTCAAGCCCAGGTAAGGTTCTTCGCGTTGCATCGAATTAATCCACATGCTCCGCCGCTTGTGCGGGCCCCCGTCAATTCCTTTGAGTTTTAGCCTTGCGGCCGTACTCCCCAGGCTGGGCGCTTAATGCGTTAGCTACGACACAGCGGCCGTGCAAGACCCCTACCCCTAGCGCCCACCGTTTACGGCCTGGCACACCAGGGTTTCTAACCCCGGCATCACTGTCC
+
GGGEGGGGGGGGGGFGGGGGGGGGGGDGGGGGGGGGGGGGGGGGGGGGGGGGGGGGGGGGGGGGGGGGGGGGGGGGGGGGGGGGGGGGGGFGGGGGGGFGGGGGGGFGGGFG=EFGFGGGGGGGGGGGGGGDGGGGGGDGGGEGGFGGFF7EFGGGFEFFFFE@@BAF99A2@DF2EDF46=(79289@FFF>C?49@??(4C<<20(197((,470(-4,(.4(4?B7C).(3C<:12(-79:?((42436434(((3((,(4-(.3(4((.4).-.4(((((-(,,.)6.)
@M00689:251:000000000-CJTJ5:1:1101:8403:18261 2:N:0:9
CGACGACCATGCACCACCTGTACACCAACCACAAGGGACACTACATCTCTGCAGCAATCTGGTGTATGTCAAGCCCAGGTAAGGTTCTTCGCGTTGCATCGAATTAATCCACATGCTCCGCCGCTTGTGCGGGCCCCCGTCAATTCCTTTGAGTTTTAGCCTTGCGGCCGGACTCCCCAGGCGGGGCGCTTAATGCGTTAGCTACGACAAAGGGGCAGTGGAAGGCCCCTACACCTACCACCCACAGTTTACGGCCTGGATTACACGGGTATCTAATCCAGGACTCTCTGT
+
GGFGFGGGGGGGFGGGGGGGGGGEGGGGGGGGGGGGGGGGGFGGGGGGGGGCGGGGGGGGGGGGGGGGFCFFGGGGEGGGGFCF?FG9FFFGGGGGGF=DGGGGGGGGDCGGGGGGGGGGCEGECEGGGGGGGGEGC>DA6>=@@+?FAF7=EEFG+>68:A@EEBAABA)):255E?FG4(/60(-291(364>F6(4(44.-)(-33((,(((4(-(,345,((.(1/7<??C?(..))0(((((.)6<>0:(2((2().22.<(49(-)-)))).),,.((,().)).
@M00689:251:000000000-CJTJ5:1:1101:8422:18263 2:N:0:9
CGACGACCATGCACCACCTGTACACCAACCACAAGGGACACTACATCTCTGCAGCAATCTGGTGTATGTCAAGCCCAGGTAAGGTTCTTCGCGTTGCATCGAATTAATCCACATGCTCCGCCGCTTGTGCGGGCCCCCGTCAATTCCTTTGAGTTTTAGCCTTGCGGCCGTCCTCCCCAGGCGGGGCGCTTAATGCGTTGGCTACGACCCCGAGGCCGTGGAATGCCCCTCACACTAGGGCCACCCGCTTTCCGCCTGTGCTCACAGGGGTTTTATTACTGGCAATCTATTCC
+
GGGGGEEGGGGGGGGGGGGGGGGGGGGGEEGGGGGGGGGGGGGGGGGGGGGGGGGDGGGGGGGGGFGGGGGGFG<FGGGGGGGGGGDCGGFGEGGGGGGFEFGC@FDAFFFGFFFGGGGGGGGGGC+=AAEGGGCEEED>++@;CCGGCF7CEFFGGFCA?FC55):5>A>-))15*5??8(/5:(26132-44)61-,((44)4?(2((,,,72((3((1-5))-81C*0(()0(.)((..((4(-((,(-)-,,(44)--.)94>:((((((-)-.)))).()()).).))
@M00689:251:000000000-CJTJ5:1:1101:21275:18334 2:N:0:9
CGACAACCATGCATCACCTGTACACCAACCACAAGGGACACTACATCTCTGCAGCAATCTGGTGTATGTCAAGCCCAGGTAAGGTTCTTCGCGTTGCATCGAATTAATCCACATGCTCCGCCGCTTGTGCGGGCCCCCGTCAATTCCTTTGAGTTTTAGCCTTGCGGCCGTACTCCCCAGGCGGGGCGCTTACTGCGTTAGCCACGACACAGAAACCCATAACAGGCCACTAAACCTAAGTGCAAACGTTTACACAATGGAACACCAGGGTATATAATCCGGGGCATCCTGGCG
+
GDEEGGGGGGGGGGGGGGGFFGEDF6DFCFFGGGGGGGGGGFGFFFGFFFE9FGGGGGGGGGGGGGGG9@FGGFEFFGGFFGGG9:<FFGFEEFEGDFGGGCF@7FE,9FFGGGGGF;F8EEEGGGGEEGCEEEECGGC8+=CCFFGC;FCA?73,57ABFA*5@=@A)10>=B=:7<C??DFFFFFB>>:1)).)-(-4<)))(-,-39?<?2:4:<B0:2(-<144*/0,(,*((()()*.).68?((4()--),))324:?((830<,50).5644<((,-44(((.3(((
@M00689:251:000000000-CJTJ5:1:1101:7648:18398 2:N:0:9
CGACGACCATGCACCACCTGTACACCAACCACAAGGGAAACTACATCTCTGCAGCGATCTGGTGTATGTCAAGCCCAGGTAAGGTTCTTCGCGTTGCATCGAATTAATCCACATGCTCCGCCGCTTGTGCGGGCCCCCGTCAATTCCTTTGAGTTTTAGCCTTGCGGCCGTACTCCCCAGGCGGGGCGCTTCATGCGTTAGCTACTACCCAGAGGCCGTGGAAGACCCCTAAACCCAGCGCCCACCGTTTACGGCATGGCACACCAGGGTACCTAAACAGGCCCTCTCTGGCT
+
GGGGGGGGGGGGGGGGGGGGGGGGGGFEGEGGGCFGGGGFGGGGGGGFGGGGGGGGGEGGGGGGGGGGGGFGGG7FFGGGGFGFFFGGGGGGGGGCFGGFGGGGGGGADE9ECFGFCGGGGGGGCEFGGGGCEGCGECGGGGEGG@77;9+<EFCFGGCF5FE5CA>A=)5))->>C@GDF9(6(49((430<>229?:::<:<>)-)(32:0?<B06>>922(4,(.**0()52(-(429@><<0146264:1170(,(()(,((.4((().))).()(((((-.(()))).
@M00689:251:000000000-CJTJ5:1:1101:22303:18445 2:N:0:9
CGACGACCATGCATCACCTGTACACCAACCACAAGGGAAACTACATCTCTGCAGCGATCTGGTGTATGTCAAGCCCAGGTAAGGTTCTTCGCGTTGCATCGAATTAATCCACATGCTCCGCCGCTTGTGCGGGCCCCCGTCAATTCCTTTGAGTTTTAGCCTTGCGGCCGTACTCCCCAGGCGGGGCGCTTAATGCGTTAGCTACGACACAGAGGCCGTGGAAGACCCCTACACCTCGCGCCCCCCGTTTACGGCCTGGACTCCCAGGGTTTCTAAACCTGGCATTC
+
GGFGGGGGGGGGGGGGGGGGGGGGGGGGGGGGGGGGGGGGGGGGGGGGGGGGGGGGGGGGGGGGGGGGGGGGGGGGGGGGGGGGGGGGGGGGGGGGGGGGGGGGGGGGGGGGGGGGGGGGGGGGGGGGGGGGGGGGGGGGGGGGGFGGFGGFFGGGFGGFFFFBFBBFAFAFFFFFGFFGFBFFF>(2;BBF9AFABBFFFB<A???F0(.32:BF?F9>;:77(8<?31567?FB2:99BF((41((421<1:00(3:31,((.(,3<:(,64<44,(,4((4)-)
@M00689:251:000000000-CJTJ5:1:1101:22088:18449 2:N:0:9
CGACGGCCATGCAGCACCTGTACACCAACCACAAGGGAAACTACATCTCTGCAGCGATCTGGTGTATGTCAAGCCCAGGTAAGGTTCTTCGCGTTGCATCGAATTAATCCACATGCTCCGCCGCTTGTGCGGGCCCCCGTCAATTCCTTTGAGTTTTAGCCTTGCGGCCGTACTCCCCAGGCGGGGCGCTTAATGCGTTAGCTACGACACAGCGGCCGTGGTAGCACCCTACACCTAGCCACCACCGGTTACGGCCTTGCCTACCCGGGGATTCTACCCTTGCCATCCCGTTCTT
+
GGEEGGGFGGGGGGGGGGGGGGGFFGGGGEGGGGGGGGGGGGGGGFFFGGGFGGGGGFGGGGGFFGGGFGGGGGGGGGF5FFGGGGGGG9EEGGGGGGFF>FFGFGGGEGFGFGFGCDCC=EEE@EDDDCEGGGEEEEGEGGD@CFFFF?C7EFGGFAF8>A50=AF9ABF2>D;;F@GGFB@B@>FBF>?B26ABB(8?<99<>122-(.1((--9>96;(65242:G*<?:?FF:):(,0((((4(-,(30:((().,().4(.-3((((44)-))()...(-),(((((((-
@M00689:251:000000000-CJTJ5:1:1101:27692:18462 2:N:0:9
CGACGGCCATGCATCACCTGTACACCAACCACAAGGGAAACTACACCTCTGCAGCGATCTGGCGTATGTCAAGCCCAGGTAAGGTTCTTCGCGTTGCATCGAATTAATCCACATGCCCCGCCGCTTGTGCGGGCCCCCGTCAATTCCTTTGAGTTTTAGCCTTGCGGCAGTACCCCCCAGGCGGGGCGTTTAAGGCGTTAGCTACGCACCAGAGGCCGTGAAAAGCTCCTACACCTAGGGCCCACCGTTTACGGCATGGACTACCAGGGTATCTAATCCCGGCACCC
+
CFFEGGGGGGGGG9EGGGG<F,<66@@EFG76C8FGD@F@FD<C@,9,:,,@E@,@+CF@AF,FGGDFGGGG9BF<D@7AFFFFGD<F?E?EEGGCCA,4>EEGFGD,CA,E:@>8,@==C=88CC8D,=CE6@CGGEGCDG5C7A;CFG8:8EFGD;?F*A*0):2@/(08**7=E>8C)(.(6(41(4-42).26?98:A243:(((-,8?1(8?1>>-(4)(,).>**)(4<24)((.>>?0:>F6>0A?:>(47?).)4>?7??1((.-6)-.-4)4(,(((,
@M00689:251:000000000-CJTJ5:1:1101:27676:18470 2:N:0:9
CGACGGCCATGCATCACCTGTACACCAACCACAAGGGAAACTACATCTCTTCAGCGATCTGGTGTATGTCAAGCCCAGGTAAGGTTCTTCGCGTTGCATCGAATTAATCCACATGCTCCGCCGCTTGTTCGGGCCCCCGTCAATTCCTTTGAGTTTTAGCCTTTCGGCCGTACTCCCCAGGCGGGGCGCTTAATTCGTTAGCTACGACCCAGCAGCCGTGGATCGCCCCTACACCTACCCACCACAGTTTAACGCCTGGACCTCCAGGGTCTCTAAGCCTTGTCTCTCTTTCC
+
E@FGGDFGGGGGEFG8CFGGGGGGGGGGEGGGGFFFED<FFFGGF9FEFF,E@FCEGGG?A@FFGGFFGGGFEFFGDFCFFFDFGFFGGG7FE4C@CEDD6E@FD;95CEFGGGG?=FCEGG8C88+D,@++8C+CEECE8DCD7DFD?FF,D<,EC;7B*<=*:)808=88721>C)**/)5((:>(7(44>))-4(.36A<2)1((,-1((((3:16(-4))((--9*7((,71(((,)0,(,,(5)).))-(40(((((,.....(,.4).6)..(5)).)6))5,))))
@M00689:251:000000000-CJTJ5:1:1101:10304:18501 2:N:0:9
CGACAGCCATGCAACACCTGTACACCAACCACAAGGGAAACTACATCTCTGCAGCGATCTGGTGTATGTCAAGCCCAGGTAAGGTTCTTCGCGTTGCATCGAATTAATCCACATGCTCCGCCGCTTGTGCGGGCCCCCGTCAATTCCTTTGAGTTTTAGCCTTGCGGCCGTACTCCCCAGGCGGGGCGCTTAATGCGTTAACTACGCCACAGAGGCCGTGGAAGACCCCTACCCCTCGCGCCCTCCGTTTCCGGCCGTGCCTCCCCGGCGTTCTAATCCTGGCACTCT
+
GGDEFGGFGGGGGGGGGGGGGGGGGGGCGGGGGGGGGGGGGGGGGGGGGGGFGGGGGGGGGGGGGGGGGGGGGGGCFGGGGGGGFGGGGFFGGGGDDGGFGGGGFGCF<FCFGGFG8ADEGGEEEEG?,=EEDC@EEEDE>DEGGFGFFDGGGFGGG,ABABFEFFFBBB=AABC)=)**65@=BB27(4:095))1-4:?A2:4((4;:0(.866?B9>3853:(4:*/7((3<6(-(((81((,-,842),-,((-4(,.,(((,4((--(())-5:54((()(()
@M00689:251:000000000-CJTJ5:1:1101:14405:18527 2:N:0:9
CGACGACCATGCATCACCTGTACACCAACCACAAGGGAAACTACATCTCTGCAGCGATCTGGTGTATGTCAAGCCCAGGTAAGGTTCTTCGCGTTGCATCGAATTAATCCACATGCTCCGCCGCTTGTGCGGGCCCCCGTCAATTCCTTTGAGTTTTAGCCTTGCGGCCGTACTCCCCAGGCGGGGCGCTTAATGCGTTAGCTACGACACAGCGGCCGTGGAAGACCCCTACACCTACCGCCCACCGTTTACGGCATGGACTACCCGGGTCTCCCAACCTGGGCTCTCTGTCC
+
GGGGGGGGGGGGGGGEFGGGGGGGGGGGGGGGGGGGGGGGGGGGGGGGGGGGGFGGGGGGGGGGGGGGGGGGGGGGGGGGGGGGGGGGGGGGGGGGGGFGGGGGGGGGGGGGGGGGAFGGGGGGGGGGCFGGGGDGGEGGGGGGGFGGFFF,:FFGGGGAA>@@EFFFFFFFD=C@GFFDFB>6>B>9BFF:AA<A22:6294)41(((-(((,-2423(4(,2((4:**7:(.<<42:>6)7(3:9B6B1>1202((44,,5:0(,((-(.))(,.3303(((.(.,4).))
@M00689:251:000000000-CJTJ5:1:1101:27778:18547 2:N:0:9
CGACAGCCATGCAACACCTGTACACCAACCACAAGGGAAACTACATCTCTGCAGCGATCTGGTGTATGTCAAGCCCAGGTAAGGTTCTTCGCGTTGCATCGAATTAATCCACATGCTCCGCCGCTTGTGCGGGCCCCCGTCAATTCCTTTGAGTTTTAGCCTTGCGGCCGTACGCCCCAGGCGGGGCGCTTAAAGCGTTAGCTACGACCAAGAGGCCGTGGAAGACCCCTAACACTAGCGCCCACCGTTTACGGCACGGACTACCAGGGTATCTAATCCTGGCATCCCTTTCTTT
+
GFGGGGGGGGGGGCDFGGGGGGGGGGGGGGGGGGGFGGGGFGFGGFFFGGCGGGGGGGGGGGGFGGFGFGGGGGFGGGGFGGGG@FDFGFFEGGG@FFFDCFGGCGGGFGGGGGGGFFGGCEDGECGFEGGGGGG8CEGEGDEDFFGGFFDFGGDCFFGF6A5>@ABBFF=AD)):E9<DFB=BFF9>FF<:9)649<BFF:444?(,(((41((1(49;6(,2(((4CD@(.,<224((4)486,21:349?FB((-3((-3(8:?6B?BF<4-:4<))5:<(<041))).)))
@M00689:251:000000000-CJTJ5:1:1101:25720:18598 2:N:0:9
CGACAGCCATGCAGCACCTGTACACCAACCACAAGGGAAACTACATCTCTGCAGCGATCTGGTGTATGTCAAGCCCAGGTAAGGTTCTTCGCGTTGCATCGAATTAATCCACATGCTCCGCCGCTTGTGCGGGCCCCCGTCAATTCCTTTGAGTTTTAGCCTTGCGGCCGTACTCCCCAGGCGGGGCGCTTCATGCGTTAGCTACGCCCCAGAGGCCGGGGAAGCCCCCTACACCTAGCGCTCCCCGTTTTCGGCCTGGCCCACCCGCGTTTCCAACCCCGGTATTCCTGTTT
+
F@:C6FAFFFEEG9EEGGGGGGAEFG8FGGGGGF@FG8EFGGGGGE<FFFCBA<FCGGEGCFG8F,@FEEFFFF<FF<<FGG@FFFGDD;?:+FE@F9E,49EEF9;E@FGGGGGF@4ACGEEE7CDD?E8CCGGEECDGD+@=FFF?F96<;9C9?309FFCBEFA=BA:-)//.=-*395(-(:;(2(((64:A981-2<243:,(,41((.((4((,(((3(1(4D)).(.*2(.(19)4,81(4(.()(,2038:0((3--(((-4(-.)).4(,3(,((-)-.4-)))
@M00689:251:000000000-CJTJ5:1:1101:12782:18650 2:N:0:9
CGACGGCCATGCATCACCTGTACACCAACCACAAGGGAAACTACATCTCTGCAGCGATCTGGTGTATGTCAAGCCCAGGTAAGGTTCTTCGCGTTGCATCGAATTAATCCACATGCTCCGCCGCTTGTGCGGGCCCCCGTCAATTCCTTTGAGTTTTAGCCTTGCGGCCGTACTCCCCAGGCGGGGCGCTTAATGCGTTAGCTACGACACAGAGGCCGTGGCAGACCCCTACACCTTGCCACCCACGTTTAAGGCATGGCCTACCGGGGTTTCTACACCTGGCCTCCCTGTTCTT
+
GGGGGGGGGGGGGGGGGGGGGGGGGGGGGGGGGGGGGGGGGGGGGGGGGGGGGGGGGGGGGGGGGGGGGGGGGGGGGGGGGGGGGGGGGGGGGGGGGGGGGGGEGGGGGGGGGGGGGGCEGGGGGGGG8FGDEGBEEEC=D>CFGFGFF?7@DCCCCEDFFFF:CFA==>=9ADEEC@GGFB@99>>>1606AB>A>?:<?F<<30:139(.,.0661>F4(4,481:CCFF((91))(()1(((((,3.().).,53:((,.:((--(4(,6.)))..((42(,(((.))-)))
@M00689:251:000000000-CJTJ5:1:1101:11087:18668 2:N:0:9
CGACGGCCATGCAGCACCTGTACACCAACCACAAGGGAAACTACATCTCTGCAGCGATCTGGTGTATGTCAAGCCCAGGTAAGGTTCTTCGCGTTGCATCGAATTAATCCACATGCTCCGCCGCTTGTGCGGGCCCCCGTCAATTCCTTTGAGTTTTAGCCTTGCGGCCGTACTCCCCAGGCGGGGCGCTTAATGCGGTAGCTACGACACAGAGGCCGTGGAAGCCCCCTACACCTAGCGCCCACCGTTTACGGCATGGAATACCAGGGTAATCAATCCTGGCAGCCGTGGAT
+
GGGGGGGGGGGGGGGGGGGGGGGGGGGGGGGGGGGGGGGGGGGGGGGGGGGGGGGGGGGGGGGGGGGGGGGGFGGGGGGGGGGGFGGFGGGGGGGGGGGGGGGGGFFFFGGGEC9E;DFGGGGGGGGG8DEGDC8EGEGGGGGGGFGFFF7,3@ADDFFFABFFEAABAFFDFFFEF>FC4-2:BBF>;B13<BF2((47234))(,4(-41((-2<FFFFF?((.:<D)54(4D?032(-)7(313:680)(319(81))).)5)3:(4,())-).64672,((((((((()
@M00689:251:000000000-CJTJ5:1:1101:13084:18685 2:N:0:9
CGACAGCCATGCAACACCTGTACACCAACCACAAGGGAAACTACATCTCTGCAGCGATCTGGTGTATGTCAAGCCCAGGTAAGGTTCTTCGCGTTGCATCGAATTAATCCACATGCTCCGCCGCTTGTGCGGGCCCCCGTCAATTCCTTTGAGTTTTAGCCTTGCGGCCGTACTCCCCAGGCGGGGCGCTTAATGCGTTAGCTCCGACACCGCGGCCGTGGAAGCCCCCTCCACCTCGCCACCACCGTTTTAGGCCTGGCGCACACGGGTATTCAAACCTGACACCTTCTTTT
+
GGGGGGGGGGGGGGGGGGGGGGGGGGGGGCFGGGGGGGGGGGGGGGGFGGFGGGGGGFGGGGGGGGGGFGGGGGGGGGGGGGGGGGGGGGFGGGGGGGGGGGGGGGGGEGGGGGGGGGGGDGGGEEGG8CEGDGEC>ED@DD=+?DDGFGFFCFGGG;6AFFFBEBFAFF>=AD;EGA>>A5(59>>F996(6:)<>B(((-6).:0323(((-46>,-(3(5(.(43D3)(28F(((,(-8.2<1(,4(()(.(43314((,4(.,7>29>)-))).4,((,,)-()(.))-
@M00689:251:000000000-CJTJ5:1:1101:24609:18686 2:N:0:9
CGACGGCCATGCATCACCTGTACACCAACCACAAGGGAAACTACATCTCTGCAGCGATCTGGTGTATGTCAAGCCCAGGTAAGGTTCTTCGCGTCGCATCGAATTAATCCACATGCTCCGCCGCTTGTGCGGGCCCCCGTCAATTCCTTTGAGTTTTAGCCTTGCGGCCGTACTCCCCAGGCGGGGCGCTTAATGCGTTAGCTACGACCCAGAGGCCGTGGAAGACCCCCACCCCTTGCACCCACCGTTTACTGCCTGGACTACCAGGGTTTCCAATCCTGCCCATCCCTGTCTT
+
GGGGEFGGGGGGGGGGFGGGGGGGGGGGGGGGGGGGGGGGGGGGGDFDGGEGGGGGGGGGGGGGGGGGGGGGGGGGGGFFGGGGGFFGGGGGGGGGGGEGGGFGGGGFFAEGGG@FFFDEGGGGGGGGFFEGGGGEGG6EGG7=CFDFFCCFFGGGGG>FAFECFFFAFFF@FBEFG2DG:?FBF092>>6?))-6(46::<A))(4((1((3316:((((-5(,4039)03-1<((((..04(3:;<?F0))))())-(2,(4:08<(.(,--)69(..4(.(.87((4),.))
@M00689:251:000000000-CJTJ5:1:1101:26092:18692 2:N:0:9
CGACGACCATGCATCACCTGTACACCAACCACAAGGGAAACTACATCTCTGCAGCGATCTGGTGTATGTCAGGCCCAGGTAAGGTTCTTCGCGTTGCATCGAATCAATCCACATGCTCCGCCGCTTGTGCGGGCCCCCGTCAATTCCTTTGAGTTTTAGCCTTGCGGCCGTACTCCCCAGGCGGGGCGCTTAATGCGTTAGCTACGACGCAGACGCCGTGGAAGACCCCTACACCTAGCCCCCCCCGTTTACGGCATGGACTACCCAGGTATCCAAACCTGGCCTCTCTTTCT
+
GGEEGDGGGGGGGGGGGGGGGFGDGGGGGEGGGGGGDGGGGGGGGGGGGGGGGGGGGGGFGGGGGGGGGGFGGGGGGGGGGGGGGGGGGGGGGGGFGGGGGGGGGGGGGGGGGGGGGGGGGEGGGGGG?FGGGGGGGGGGGGGGGFGGFGGGGGGGGGGFFFF@EF5>9=FFFFFFGFGDF=@F(7>919?FAAAF;BF12AA<>??9(,(76(43;>;((27(((44DG3<::CB:7>(2>,3(44(.41<13611:())),,(.),())))).))-3(4((,),(..).))
@M00689:251:000000000-CJTJ5:1:1101:4073:18707 2:N:0:9
CGACAGCCATGCATCACCTGTGTTAACGTTCCCTTCCGGGCACGCACACCTCTCGGCGGGCGGCGGGAAATGTCAAGGGAAGGAAAGGTTTTTCGCGTGGCATCGAATTAAACAACATAAGCAACCGCTGGGGCGGGCACCCGTAAATGCCGTGGAGGGTAAATGTGGCGACAGTAAGCCACAGGCGGAGAAGTGCACGCGGAAGCTGAGCGACAAAGACAGGTAGGACCGGAAAAGAGGAGAACAAGGGTGAGGGAGGGGACAGAAAGGGGGAGAAAAGCGGGGAAGAGGGAAG
+
C=:@:@@C@,CE<,C<CE@666,;C,68,;,C6C,,,8@@6:BB++8@B@:,668D88:@+++6@C+@+<,C,,:@DDF8=BC,>FFG@,3+@,>*554;*2,,4<F,*7<,,2:,4,;C,=,<B44:/::*7*=>8*)*11:*/0/27:<*;*289*)0)).))-.4(-44(4)-0)*0)(444(-3((-:(.2).-4-3((49()4)4((-(-4(((.,40.))(.**)-,0)3(((.().().,,48(,,3<B01(,36-(-8).48:4021(((.,.4(71(,(..34(2(
@M00689:251:000000000-CJTJ5:1:1101:6257:18728 2:N:0:9
CGACGACCATGCAACACCTGTACACCAACCACAAGGGAAACTACATCTCTGCAGCGATCTGGTGTATGTCAAGCCCAGGTAAGGTTCTTCGCGTTGCATCGAATTAATCCACATGCTCCGCCGCTTGTGCGGGCCCCCGTAAATTCCTTTGAGTTTTAGCCTTGCGGCCGTACTCCCCAGGCGGGGCGCTTAAGGCGTTAGCTACGCAACAGAGGCCGGGGAAGCCCCCTACACCTAGCGCCCAACGTTTACGGCATGGACTACCAGGGTATCTCAACCTGGGATCTTGGTCC
+
E>6@CCC@FGGGGDGFGGGDGGGFGGGGGDFCG8FFGGGGGGGGGGFGGFGFAF<F+:BEAEE@9C,BE<BAE@,,:C@5F?E=BF?BF,?FCGGGEGF,8E,44?FFFFF8,=F@,=D?8@>>EECD8,@C8+6>C+=1++5;+?8<=+8D8AFA+E0@9?655>5994@-:9C2,5?D8@@6((49B9(2.).304((,::271((-,4<::6360(41660((-6>376:BGF??((-),(((-87,(6429((((),)(,3).-(2()..)))(.(.2(((,)))).6.
@M00689:251:000000000-CJTJ5:1:1101:3971:18729 2:N:0:9
CGACAACCATGCAGCACCTGTACACCAACCACAAGGGAAACTACATCTCTGAAGCGATCTGGTGTATGTCAAGCCCAGGTAAGGTTCTTCGCGTTGCATCGAAGTAATCCACATGCTACGCCGAGTGTGGGGGCCCCCGGCAATTCCTTTGAGTTTTAGCCTTGCGGCCGTACGCCCCAGGCGGGGAGATGAAGGCGTTAGCTACGACAAAGAGGCCGGGGAAGACACCAACGACGAGCGCCAAACGGGTCGGGAGGGGACAACAGGGGAAACAAATCGGGGGAGCGAGGGTGC
+
C=6=@@@B:6C@,FE<CC@@;<,<,;DC@@:CEFFGDGGFCEEFE6<@<CC,BF,CB,@BEEAE<A9C6,AEA,4,9CE:CEFG,9,A,,A@@8+@,A@,4@>,9AE5,49@=,C=9,?@@+@+449@=+@>E++6+66+6=:35+5+++5DD97,+7=43@*88:A5):-:4)0//(89?26639(-,()66)832(,4:..6)46(-(,.233-(-,33;?F2,(,**0((-)43406-)(4(-41(,((--2((4--((4(((.41(-((.(())-(-4(4,-(3(-,-(-
@M00689:251:000000000-CJTJ5:1:1101:6268:18744 2:N:0:9
CGACGACCATGCAACACCTGTACACCAACCACAAGGGAAACTACATCTCTGCAGCGATCTGGTGTATGTCAAGCCCAGGTAAGGTTCTTCGCGTTGCATCGAATTAATCCACATGCTCCGCCGCTTGTGCGGGCCCCCGTCAATTCCTTTGAGTTTTAGCCTTGCGGCCGTACTCCCCAGGCGGGGCGCTTAAGGCGTTAGCTACGACACCGAGGCCGTGGAAGACCCCTACACCCGCGGCCCACCGTTTACGCCCTGGCTTACCAGGGTATCTAAACCGGTACGCACAGTAC
+
GGGGGGGGGGGGGGGGGEGGGGGGGGGFGGGGGGGGGGGGGGDFGGGGGGGGGFGGGGGGGGGGGGGGGGGGGDCCFGGGGGGGGGG9FGFDECFFDGGGGGCG7F;<FFGGGGGG=FDED>EGGEGFEGEEGCECG==CDGGFFFCDFF2,@@EF7>CFFFEEFA544AA=@2*5:5;<A>BFF>FF>B02-)).((,8?2)6?((-((-((((((4,,1,43(((3*/.(,87(((,(35(33:3120,64(4,(((((().,).(8::)4)).48(((-((((((,,)))
@M00689:251:000000000-CJTJ5:1:1101:22656:18746 2:N:0:9
CGACAACCATGCACCACCTGTACACCAACCACAAGGGAAACTACATCTCTGCAGCGATCTGGTGTATGTCAAGCCCAGGTAAGGTTCTTCGCGTTGCATCGAATTAATCCACATGCTCCGCCGCTTGTGCGGGCCCCCGTCAATTCCTTTGAGTTTTAGCCTTGCGGCCGTACTCCCCAGGCGGGGCGCTTAATGCGTTAGCTACGACACAGAGGCCGTGGAAGACCCCTACACCTAGCGCCCACCGTTTACGGCATGGCCTACCCGGGTATCTAATCCTGGCCACCCTTTCC
+
GGGGGGGGGGGGGGGGGGGGGGGGGFGGGGGGGGGGGGGGGGGGGGGGGGGGGGGGGGGGGGGGGGGGGGGGGGGGGGGGGGGGGGGGGGGGGGGGGGFGGGGGFCGFFGGGGGGGGGGGGGGGGGGGGGGGGGGGGGGGGCEFGFGGFGG7DGGDFGGFFFF5CBFFFAAADFEEG=FG>BFBBFFFF;BF)5)596:BFFDFD:B907??::?BBF>9;B?<BB4:>35(4:<7:7>B>E>?F?B<?:(64?>B((.(.,21((43(,().-54)).42(3((((((()))
@M00689:251:000000000-CJTJ5:1:1101:18773:18770 2:N:0:9
CGACGGCCATGCAGCACCTGTACACCAACCACAAGGGAAACTACATCTCTGCAGCGATCTGGTGTATGTCAAGCCCAGGTAAGGTTCTTCGCGTTGCATCGAATTAATCCACATGCTCCGCCGCTTGTGCGGGCCCCCGTCAATTCCTTTGAGTTTTAGCCTTGCGGCCGTACTCCCCAGGCGGGGCGCTTAATGCGTTAGCTACGACACAGAGGCCGTGGAAGACCCCTACAACTCGACCCACCCGTTTACGGCATGGACTAACCAGGGATCAAATCCTTGCAGACCTTGCCTT
+
GGGGGGGGGGGGGGGGGGGGGGGFGGGGGGGGGGGGGGGGGGGGGGGGGGGGGGGGGGGGGGGGGGGGGGGGGGGGFGGGGGGGEGGGGGGGGGGGGGGGGGGFGGGGGGGGGFGFCFGGCGGGGGGGGGGGGGGDGEGGGGGFFFGGFDGGGGFGGGGFFFFFFBFF5@BDF(*7?>FGFFF9BF>B;>0(6<>49B06644<?:<>9>:(4(8:<B>;>:<(.(43<*)(()28)14(,0,3(-((451423(1,40.37()(,)40((,-(.6),5)).(,)).(.))(())
@M00689:251:000000000-CJTJ5:1:1101:18606:18804 2:N:0:9
CGACAGCCATGCAGCACCTGTACACCAACCACAAGGGAAACTACATCTCTGCAGCGATCTGGTGTATGCCAAGCCCAGGTAAGGTTCTTCGCGTTGCATCGAATTAATCCACATGCTCCGCCGCTTGTGCGGGCCCCCGTCAATTCCTTTGAGTTTTAGCCTTGCGGCCGTACTCCCCAGGCGGGGCGCTTAATGCGTTAGCTACGACACAGAGGCCGTGGAAGACCCCTACCCCTAGCGCCCACCGTTTCCGGCATGGACTAACAGGGTAACTAATCCGGGACTCTCTGGAT
+
GGGGGGGGGGGGGGGGGGGGGGGGGGGGGGGGGGGGGGGGGGGGGGGGGGGGGGGGGGGGGGGGGGGGGGGGGGGGGFGGGGGGEFGGGGGGGGGGGGGGGGGGFGGGGGGGGGGGGGGGGEGGGGGGGGGGGGEGEEGGGGCDGF7DFFG7FF7FGGGFFFFFFFFFFFBFAFFEFDDGFF>@9>F>>B6:B><A><:0:):AF:B>(9B0,3141(492:B0(8:6C7:1(,92(4:09E;BBFFF3,))401((4(43242?0<<<:((..5,)-6((((((4),)-))-
@M00689:251:000000000-CJTJ5:1:1101:14971:18828 2:N:0:9
CGACAACCATGCATCACCTGTACACCAACCACAAGGGAAACTACATCTCTGCAGCGATCTGGTGTATGTCAAGCCCAGGTAAGGTTCTTCGCGTTGCATCGAATTAATCCACATGCTCCGCCGCTTGTGCGGGCCCCCGTCAATTCCTTTGAGTTTTAGCCTTGCGGCCGTACTCCCCAGGCGGGGCGCTTAATGCGTTAGCTACGACACAGAGGCCGTGGAAGACCCCTACACCTAGCGCCCACCGTTTACGGCCTGGACTACCCGGGTATCTAATCCTGGCATCCTTGTCT
+
GGGGGGGGGGGGGGGFFGGGGGGGGGGGGGGGGGGGGGGGGGGGGGGGGGGGGGGGGGGGGGGGGGGGGGGGGGGGGGGGGGGGGGGGGGGGGGGGGGCGGGGGGGGGGGGGGGGGFGGGGGGGGGGGFGGGGGCGGGGGGDGGFFGGFGFCFGGGGGGFAA5):A=BFA=>ABA=GA>7A=B=@60119BFBFFAFB?BFFFFFB66((.:BB:?<>90>:2:(32<C352:<F:>72((>(8?01237(),-4((-3<0.(3((49B9>?A-).)-6)-51(4:()-).2-
@M00689:251:000000000-CJTJ5:1:1101:11383:18882 2:N:0:9
CGACGACCATGCAACACCTGTACTCCAACCACAAGGGAAACTACATCCCTGCAGCGATCTGGTGTATGCCTAGCCCAGGCAAGGATCTTCGCGTTGCATCGATCGAATCCACATGCTCCCCCGCCCGTTCGGGCACGCGCCAGTTCCTTCCTTTTTTAGCCTTGCGTCCGGCCTCACTCGCCGGGCCGCTAACTGACTTAGCTACCACCCCGAGGCCGAGGACGACCCCCCCCCCCAGTCTCTCCCTTTACTTGCCGCGGCATCCCGGGTTGCTCTTCGCGCATTCTTCGTCT
+
FGGGG7CF7FGFFGGGGGGGG,,,;FG8,B6D<6,6B,,C,,@<FFG,6E,@,,6@F,:F<EF84,,6,,,5,:,4B6F,,,B,,4,5C4,,84++8=E,6,,,+8AF+,C8:4,@,,+++@++++@+,,@+=>>83@=+001=+++=C+*3,@7,*,0+*01))//):9(2>>23?4+/)3(666(4(((((652())).).-).))-(((-((4(-((((-((((-C774(()4((())*),,2().)-))-..-(,((((4((,((-,3()-))),((,((--)-)(.((
@M00689:251:000000000-CJTJ5:1:1101:26629:18898 2:N:0:9
CGACAGCCATGCATCACCTGTACACCAACCACAAGGGAAACTACATCTCTGCAGCGATCTGGTGCATGTCAAGCCCAGGTAAGGTTCTTCGCGTTGCATCGAATTAATCCACATGCTCCGCCGCTTGTGCGGGCCCCCGTCAATTCCTTTGAGTTTTAGCCTTGCGGCTGTACTCCCCAGGCGGGGCGCTTAATGCGTTAGCTCCGACACCGAGGCCGTGGAAGACCCCTACCCCTTGCGCCCACCTCTCACGGCATTGACCACCAGGTTATCCAATCCTTGCAACCTTTTCT
+
GDFGEGFGGGGGGGGGGGGGGGGGGGGGGGGGGGGGGGGGGFGGGGGGGGGGGGGGGGGGGGFGGGGDFGDGFFGGGFGGGFGFFFGGGGGGGFGGGGGGCFGGGGFGGFGGGGGGGGGGGGGGGGGG8EEDGGEGEEDGGDCFE9FGFDDFGGGGCD?A??C5@AAFF>@CEECEFDGDFB2>2;FF>>?1><2<91:13:B).104(((-(41(4(,(,1),211:7*),(4C((,4(3BB(2:((.()-.(390),-)))4,(2:,524--)52(.)))()))244)).5
@M00689:251:000000000-CJTJ5:1:1101:22759:18898 2:N:0:9
CGACGACCATGCAACACCTGTACACCAACCACAAGGGAAACTACATCTCTGCAGCGATCTGGTGTATGTCAAGCCCAGGTAAGGTTCTTCGCGTTGCATCGAATTAATCCACATGCTCCGCCGCTTGTGCGGGCCCCCGTCAATTCCTTTGAGTTTTAGCCTTGCGGCCGTACTCCCTAGGCGGGGCGCTTAACGCGTTAGCTACGACACAGAGGCCGAGGAAGCCACCTCCCCCCAGCGCCCACCGTTTACGGCAGGGACTCACAGGGGTTCTCATCTAGGGTCCCTCTGCTTT
+
GGGGGGEGGGGGFGFFGGGGGGGFGGGGGGGGGGFFG<FFEGGGGGGGGGGGGGGGGGGGGGGFGGGGGGGGGGEGFFGGGGGGGGGGGGGG>CFEDGDCEFFCFDFBFFEGGGGGFG6EGGCGGG8DFGGGGGGGGGGGGG699@D7C?8CDEFGGGGFFFFFFFAB==54)-/;F(*;AB>56:>>992<2)(,32((-64:.,11,67(424(4-(4(((((((410..(-9((,3(-7((,-24(.(6320((,((,,1,5,4:6((((.))-4).))((((()(()))))
@M00689:251:000000000-CJTJ5:1:1101:26646:18904 2:N:0:9
CGACAGCCATGCATCACCTGTACACCAACCACAAGGGAAACTACATCTCTGCAGCGATCTGGTGCATGTCAAGCCCAGGTAAGGTTCTTCGCGTTGCATCGAATTAATCCACATGCTCCGCCGCTTGTGCGGGCCCCCGTCAATTCCTTTGAGTTTTAGCCTTGCGGCTGTACTCCCCAGGCGGGGCCCTTAATGCGTTAGCTACGACACCGAGGCCGTTGAACACCCCTCCACCTAGCCCCCACCGTTTCCGGCTTGGCCTCCCCGGGTTTCTCATCCCGCCATCCTTTCTT
+
FEGEFCFGGGGGGFFEFGGGGGGGGGFFGEGGGFFFGFGGGGGGG9EFGGGGGGGG@FGGGGGGAFGGGGEFCGGGGGGGFGFFGFGGGGFF7FGCGGGFCFGGGG;FGGGGGGGGGGGGGGGGEGFG8EEEDEGGGGDGGGGGGFGGFGF=EGGC@CFA?BEFF5>>5>CAECAEGF775@==@6:(23;E)))41:<41<:A<(,4(4(4((73:01((,.).3:65/)-(.93(,4((09(,463(())(-4(-,2(4).4:00(34((.---.6)(((((((.)).-).
@M00689:251:000000000-CJTJ5:1:1101:10519:18908 2:N:0:9
CGACGGCCATGCATCACCTGTACACCAACCACAAGGGAAACTACATCTCTGCAGCGATCTGGTGTATGTCAAGCCCAGGTAAGGTTCTTCGCGTTGCATCGAATTAATCCACATGCTCCGCCGCTTGTGCGTGCCCCCGTCAATTCCTTTGAGTTTTAGCCTTGCGGCTGTAATCCCCAGGCGGGGCGCTTAATGCGTTAGCTATGACACAGAGGCCGTGGAAACCCCCTAACCCTGGCGCCCACGCGTTAAGGCCAGGGTATCACAGGTTTCCATATCCGCCATCCTGTTAC
+
FGGGGGGGGGGGGGGGGGGFGGGCFFG@FGGGGCGDCGFFFGGGGACEFGGGGGGGGFGFFFF@E<CE<EEGGGDFFEFFFGGGFE?FFGCCGGGEGGA8CEFCDGGC<DGGGGFGFGG+6@GGECD8A=>+A=FED+86+=@@FFG?DCC3=FDF9FDC9CCE@AA)):@**3AAF5?79@2)9>662>(86<AA0,461<)-).64231<0404(3(,((,)(.4()1)((./.(-,-(.4(6(((--((.),1(2(((..))))-.)))))--)).)3((((,(.-))))
@M00689:251:000000000-CJTJ5:1:1101:16753:18919 2:N:0:9
CGACGACCATGCACCACCTGTACACCAACCACAAGGGAAACTACATCTCTGCAGCGATCTGGTGTATGTCAAGCCCAGGCAAGGTTCTTCGCGTTGCATCGAATTAATCCACATGCTCCGCCGCTTGTGCGGGCCCCCGTCAATTCCTTTGAGTTTTAGCCTTGCGGCCGTACTCCCCAGGCGGGGCGCTTACTGCGTTAGCTACGACACAGAGGCCGTGGAAGACCCCTACACCTAGCGCCCACCGTTTCCGGCATGGACTACCAGGGTATCTAATCCTTGCATCT
+
GGGGGGGGGGGGFGGGGGGGGGGGGGGGGGGGGGGGGGGGGGGGGGGGGGGGGGGGGGGGGGGGGGGGGGGGGGGGGGGGGGGGGGGGGGGGGGGGGGGGGGGGGGGGGGGGGGGGGGGGGGGGGGGGGGGEGGGGGGGGGDGGFFGGFC=3DFGGGGGFFFF5==BF=BFFFFFFFDFGFBF;BB>9B>FF0<AFFFFF?FFBFF?FBF??:766412096?:((4:CC502:D7()((7718?FFF<>))(21(3(20),(,4.24(,.4A)6))))-).4).5)
@M00689:251:000000000-CJTJ5:1:1101:6550:18938 2:N:0:9
CGACAGCCATGCAACACCTGTACACCAACCACAAGGGAAACTACATCTCTGCAGCGATCTGGTGTATGTCAAGCCCAGGTAAGGTTCTTCGCGTTGCATCGAATTAATCCACATGCTCCGCCGCTTGTGCGGGCCCCCGTCAATTCCTTTGAGTTTTCGCCTTGCGGCCGTACTCCCCAGGCGGGGCGCTTACTGCGGTTGCTCCGACACAGCGGCCGTGGCAGACCCCTCCCCCTACCCCCCCCCGTTCACGGCATGGACCACCCGGTTCCCTCACCCGGGCCCTCCCGTACTT
+
GDGGGGGGGGGGGGGGGGGGGGGGGGGFGGGGGFGGGGEFGGGG?EFDGGAFGGGFEFGFCFFGGGGFGG<FEFFGF@FEDEGCFGGGGGGGGGGDF9DFE84@,EE@FF<EBF,E=CFEGGGG8EFGDE@=>@@CEE61++6?DFGGFG?,D;CCF,@?BED@E>A@8>5=A9CFEDGDA>@5927962(44<))((,(,()))-,-(72109>9BFF>0(,(-8<19*)--,7,-2((-79129,-3,(6((((,(.).:(4,((4(-3(.43?2(.(((,,((,,,(((4()
@M00689:251:000000000-CJTJ5:1:1101:6535:18946 2:N:0:9
CGACAGCCATGCAACACCTGTACACCAACCACAAGGGAAACTACATCTCTGCAGCGATCTGGTGTATGTCAAGCCCAGGTAAGGTTCTTCGCGTTGCATCGAATTAATCCACATGCTCCGCCGCTTGTGCGGGCCCCCGTCAATTCCTTTGAGTTTTAGCCTTGCGGCCGTACTCCCCAGGCGGGGCGCTTAATGCGTTGGCTACTACACAGAGGCGGTGGAAGACCCCTACACCTAGCCACCCCCGTTTACGGACTGGCCGACCGGGTAAAATAATCCTGGCATCACTGTAC
+
GGGEEGGGGGGGFGGGDGGGGGGFGGDEGEGD6EFGGGGFGGGGGEGGGGGG9CFC7FFGGGGGGGGGDFGGGGFGGGGCEGGDFGGGGGGGG7=FGGGC6E8E8FFFGGGGGGGGF=8CECEECEFGFGGGG++>CCDEGGGD@F7FFGCDE9;;<DFFFFE)8>=A>2:9)7;BC>C949@29;B9>>((.446(,4(4:0).)).)45.(((3(-491,22((,.*1)((491()(()..(((-,44(-(((,,(((((,(4((((,()))-))))-.(.3)(),)).--
@M00689:251:000000000-CJTJ5:1:1101:5873:18949 2:N:0:9
CGACGGCCATGCATCACCTGTACACCAACCACAAGGGAAACTACATCTCTGCAGCGATCTGGTGTATGTCAAGCCCAGGTAAGGTTCTTCGCGTTGCATCGAATTAATCCACATGCTCCGCCGCTTGTGCGGGCCCCCGTCAATTCCTTTGAGTTTTAGCCTTGCGGCCGTACTCCCCAGGCGGGGAGCTTAATGCGTTACCGACGACACGGAGCACGTGGATGACCCCTACCCCTAGCGCCCACCGTTTCAGGCCTGGACTACCAGGGTATCTAAACCTGCCATCC
+
FGGGGDGGEGGGGGGGGGGGGFFGGGGGGGGDGGGGGGFEGDGGG9FEGF6@FGFG7EFFGG<EEGEF9AFGFGD?FG7EFFFGGGGGGFFGEGDECD8ECFCFCFF<FFFGFFC8DFF6C>>+>@DG?FEGDGGEG606+0@F+BBEFFC38EGGEG7B6>CE@>85)-:)5(8@F229)5=>F((-(35<))-.(4:(()(-21(,(-,(4(((,4:((().,)(,917?(.C:(1(31:>6?((.83)))).(5<((..((().20.,).)--).(((((,-4(
@M00689:251:000000000-CJTJ5:1:1101:9499:18974 2:N:0:9
CGACAACCATGCAGCACCTGTATACAAGCCACAAGGGAAACTACATCTCTGCAGCGATCTTGTATATGTCAAGCCCAGGTAAGGTTCTTCGCGTTGCATCGAATCAATCCCCATCCTCCGCCGCTTCGTCAGTCCCCCGTCAATTCCTTTGAGTATTAGCCTTCCGGCTGTACTACCCAGGCGGGGCGCTTAATCCGTTAGCTACGACACACAGGACGTGTCAGCCGCCTCCACTCAGCGCCACCTGTGTGCGGCATTACTTCCCAGGGTTGTACATTCTTCCATTTTTTATGTT
+
AC@::+;6,CCFGAFEFDCECG@FG@,,<8C<F@FFG86,;CC@FADFFF<,6,6@+E,6,,5CEF@9@,6@A<<FF,4:,CC,,,9?E,=744+@:AD,,8,@,C:,,,,9?=,@==D8?C=@++++,6++,,6@=E>8>88+6936+?6==,,766+3*?B*)10))11**7*1,0+49>>=)5(3(((6)))),()((.69><<,(-,(-((.244(((.))(-(//)..(*,3,)(-)(-(((.))()((((())-).)51))((.((,.))).)))))))-.))((..)-
@M00689:251:000000000-CJTJ5:1:1101:20125:18984 2:N:0:9
CGACGGCCATGCAGCACCTGTACACCAACCACAAGGGAAACTACATCTCTGCAGCGATCTGGTGTATGTCAAGCCCAGGTAAGGTTCTTCGCGTTGCATCGAATTAATCCACATGCTCCGCCGCTTGTTCGGGCCCCCGTCAATTACTTTGAGTTTTAGCCTTGCGGCCGTACTCCCCAGGCGGGGCGCTTAATGCGTTAGCTAAGACACCGAGGCCGTGCACGACCCCCACACCTAGCGCCCCCCGTTTACTGCATGGCTCCACCGGGTCTCTACTCGTGGCCTTCCTAGCCTT
+
GG>EFEGGGGGGGGGGFGGGGGACFGGGGGDGEFFGGFFGGGGGGGGCFG9F9CFFGFGGGGGGGCDGEGFGFFFFF@GFFEGFFFFGGGD=EFECFGFD>8E,=F9F9FGF,>9E8AFGGGCGCEGD,@C6EGGGDGGCGCEGC+BFF+5,3==AD;+9:<8=@A):AAB@DD;@G40*256@B69>>B??4:B>186:?FAA))-43<8(476>?969((),-,41<))40:G14).,,),(,3(4.22<4)6.-::6(,((32((,9(4)).69?(((((.)))()))(())
@M00689:251:000000000-CJTJ5:1:1101:21120:19028 2:N:0:9
CGACGGCCATGCAGCACCTGTACACCAACCACAAGGGAAACTACATCTCTGCAGCGATCTGGTGTATGTCAAGCCCAGGTAAGGTTCTTCGCGTTGCATCGAATTAATCCACATGCTCCGCCGCTTGTGCGGGCCCCCGTCAATTCCTTTGAGTTTTAGCCTTTCGGCCGTACCCCCCAGGCGGGGCGCTTAATGCGTTCGCTACGACACCGAGGCCGTTGAGTACCCCTCCACCTCGCGCCCCACGTTTACCGCACTGACTCCCCTGGTTTCATACCCCGGCCTCTCTTTCT
+
GGGGGGGGGGGGGFFFGGGGGGGGGGGGGEGGGGGGGGGGGGGGGDGGGGGGGGGGGGGGGGGGGGGGGDAFDFGGGFGGGGGFFGGGFFFGEFGGGGGGEDFGGGGGGGGGGGGGFD?CGGGGGGGF,@EGGDGGGGGEG7EGG7FCFF?D?<DGGCA@CFF9CABAA):54)1:E2)2?2,(.(40((46>A2<9(4(,--:BFB932((((39013(,(()).6<*1),(49:2(((-)(7<;43(,(.)((-((5).))((-.-(...-))))(,(,(--472<))-6)
@M00689:251:000000000-CJTJ5:1:1101:17919:19029 2:N:0:9
CGACGGCCATGCATCACCTGTACACCAACCACAAGGGAAACTACATCTCTGCAGCGATCTGGTGTATGTCAAGCGCAGGTAAGGTTCTTCGCGTTGCATCGAATTAATCCACATGCTCCGCCGCTTGTGCGGGCCCCCGTCAATTCCTTGGAGTTTTAGCCTTGCGGCCGTACTTCCCAGGCGGGGCGCTTAATGCGTTAGCTAGCACACAGAGCCAGTCGACGACCCCCACACCCATAGACAGCAGTATACGGCCTGCACTACCGGGCTATCGTAACCTGGGTCGTTCTTCATT
+
CFCFCCEFGGGFDAECED@CEFFFGGGFBFEGEFGFCFCFEFCGF,C,<EFGGC8@F,BFGGFFEF9F6C9E@E,@BFEBFDECCF<ECFG7B4+6+,4@E8EC8FGFG;F@CE9EDFGEED8+++@6==EE+8868C713+;CC+8CA+3,@:,,+;7@6+:)8>224558>(*/=(;6/999>(14(-4()6)44131(69<)()5(431:(((((.)-2(7>900*))(((/,22())0)((..)))).(4(((-((,)),.,((((,54(,((-))((((.(,((()))))
@M00689:251:000000000-CJTJ5:1:1101:24559:19035 2:N:0:9
CGACGGCCATGCAGCACCTGTACACCAACCACAAGGGACACTACATCTCTGCAGCAATCTGGTGTATGTCAAGCCCAGGTAAGGTTCTTCGCGTTGCATCGAATTAATCCACATGCTCCGCCGCTTGTGCGGGCCCCCGTCAATTCCTTTGAGTTTTAGCCTTGCGGCCGTACTCCCCAGGCGGGGCGCTTAATGCGTTAGCTACGACACCGAGGCCGTGGAAGACCCCTACACCTAGCGCCCCCCGTTTACGGCATCGACTACCAGGGTTTCTAATCCTGGCAGCTCTGTCCTT
+
GGCEGGGGGGGGGGGGGGGGGGGGGGGGGGGGGGGGGGGGGGGGFGGGGGFGGGGGGGGGGGGGGGGGGGGGGGGGEGGGGGGGGGGGGGGGGGGGGGGGGGGGGGGGGGGGGFFFDGGEGG6EGGGGGGGGGECGGGGGGGGGGFGGFGFAGGGGGFGFFFE):@=AFAFFDBF2E>F4)>B@BFFFFFFFF><AFF86:FFDFFBF02((47(3:06160<(,47?D73,(4D((5>>9>1(4>6,374A<0913(4<0(3,3)40:((-6))-).6<)(80(-(4:))))))
@M00689:251:000000000-CJTJ5:1:1101:17905:19043 2:N:0:9
CGACGGCCATGCATCACCTGTACACCAACCACAAGGGAAACTACATCTCTGCAGCGATCTGGTGTATGTCAAGCCCAGGTAAGGTTCTTCGCGTTGCATCGAATTAATCCACATGCTCCGCCGCTTGTGCGGGCCCCCGTCAATTCCTTTGAGTTTTAGCCTTGCGGCCGTACTCCCCAGGCGGGGCGCTTAATTCGTTAGCTACGACACAGAGGCCGTTGAAGACCCCTACCCCTCGCGTCCCCCCTTTCCGGCATGGACTACCAGGGTCTCTCATCCTGGCCTCTCTTTCT
+
GGCFFFGGGGFGGGGCFGGGGGGGGGGGGGGGGGGGGGGGGGGGGGGGGGGGGGGGGGGGGGGFGFGGEGFGCFFGGFGGGAFGGGGGGGGGGGG7FEGGDGGGGGGGDFEFFGGGGGGGGGGGGGGG?FGEECEEGGDGD6;EFFGGFFD,:DCFGDG@AAE8@>AAFB924>;BGDG505509(416>F1-5)),51:2<A),(3;(23(.,4:B(((,())-.38D7)4,4C((((((0-(42((3))--(,-(.()4).(44)6(((4).5A24))),43)((.)))).
@M00689:251:000000000-CJTJ5:1:1101:16827:19052 2:N:0:9
CGACAACCATGCATCACCTGTACACCAACCACAAGGGAAACTACATCTCTGCAGCGATCTGGTGTATGTCAAGCCCAGGTAAGGTTCTTCGCGTTGCATCGAATTAATCCACATGCTCCGCCGCTTGTGCGGGCCCCCGTCAATTCCTTTGAGTTTTAGCCTTGCGGCCGTACTCCCCAGGCGGGGCGCTTAATGCGTTAGCTACGACACAGAGGCCGTGGAAGACCCCTACACCTCGCGCCCCCCGTTCACGGCCTGGACTACCCGGGTATTTAATCCTGGCCCTCCTTGCTT
+
GGGGFEGGGGGGGGGFFGGGGGGGGGGGGGGGGGGGGGGGGGGGGGGGGGGGGGGGGGGGGGGGGGGGGGGGGGGGGGGGGGGGGGGGGGGGGGGGGGGGGGGGGGGGGGGGFGGGGGGGGGGGGGGGCGEG6CEGGGGGGGGCGFGGFGG,@FGGGGGFFFF@@AFFF=45<@FEGF>DFD>B@>1199??)).6>F?1<AA42((73;14?(8B:>>(4().24(359),.49<4(304>4219>(4(()(--7((,(..(,,(-2((()))))).5<74.((-4(())(.)
@M00689:251:000000000-CJTJ5:1:1101:21583:19073 2:N:0:9
CGACGGCCATGCAGCACCTGTCACCACTGTCCCCGAAGGGAAAATCCTATCTCTAGGACGATCAGTGGGATGTCAAGACCTGGTAAGGTTCTTCGCGTTGCTTCGAATTAAACCACATGCTCCACCGCTTGTGCGGGCCCCCGTCAATTCTTTTGAGTTTCAGCCTTGCGGCCGTACTCCCCAGGCGGAGTGCTTAATGCGTTAACTGCCGCCCTAAGGGGCGGAAACCCCTTAACCCCTAGCCCTCATCGTTTACGTCGTGGCCTAACCGGGTATATAACCCTTCAATCATCTT
+
GGBFGGGGGGGGGGGGGGGGGGGGGGGGGGGGGGGGEGGGGGGGGGGGCGGGGGGGGGGGECFGGGGGGFFGGGGGGGGGGGGGGGGGFFGGGGGGGGGGGGGGGGGGGGGGGGGGGGGGGGGGGGGGGGGGCFEGGGGECCGGGFG@FGGGGGGGGGGFFFCFFFFCC=BFAFF2::GGFDDFFFFBF0;@FE?<9??CBFFF?FFA23(((-414:??01;6019?GC@BFF7).33::>2:7(4<)).8?:()34((4(3(().)(.212>6))).)),44(4)))-)-)))
@M00689:251:000000000-CJTJ5:1:1101:26285:19111 2:N:0:9
CGACAGCCATGCAACACCTGTACACCAACCACAAGGGAAACTACATCTCTGCAGCGATCTGGTGTATGTCAAGCCCAGGTAAGGTTCTTCGCGTTGCATCGAATTAATCCACATGCTCCGCCGCTTGTGCGGGCCCCCGTCAATTCCTTTGAGTTTTAGCCTTGCGGCCGTACTCCCCAGGCGGGGCGCTTAATGCGTTAGCTACGACCCAGAGGCCGTGGAAGACCCCTACACCTTGCGCCCCCCGTTTACGGCCTGGACTACCAGGCTATCAAATCCTTGCCTCACCTCCC
+
GGGGGGGGGGGGGGGGGGGGGGGGGGGGGEGGGGGGGFGGGGGGGGGGGGGGGGGGGGGGGGFGGGGGGGGGCFFEGGFGFGGGGGGGGGGGGGGGGGGGGGGGGDGGGGGGGGGGFCGDGGGGEGGG,EGGGGGGGGGGG8EG@DFGFGGEFGGGGGG?AAC0:AF9AFFFF2;EGDGG>DB293999;BF<AAB>60(,4:<?F0,(-:<:6<FB999>6)8(.8:D75472FB0)5223;((79??73A,4;((((..,(,.,.4(())())))),)).32))(,()(((
@M00689:251:000000000-CJTJ5:1:1101:14841:19136 2:N:0:9
CGACAACCATGCATCACCTGTACACCAACCACAAGGGAAACTACATCTCTGCAGCGATCTGGTGTATGTCAAGCCCAGGTAAGGTTCTTCGCGTTGCATCGAATTAATCCACATGCTCCGCCGCTTGTGCGGGCCCCCGTCAATTCCTTTGAGTTTTAGCCTTGCGGCCGTACTCCCCAGGCGGGGCGCTTAATGCGTTAGCTACGACACAGAGGCCGTGGGTGACCCCTCCCCCTAGCGCCCCCCGTTTACGGCTTGGCCTAACAGGGTATCTAATTCTGGACTCTCTTTTCT
+
FGECFEFGGGGGGGGEGGGGGGFFFGGGGCGGFFFGGGGGGGGGGDGGGGGGGGGDGGGGGGGGGGGGGGGGDFCFFEEF9FGGGGGGGGGGGGGGGGCFGCED=FGDGGGGGGGGGGGGDEGGEGFGFGG6=ECEEGGGGD+?CFF7+=@<DEGC;@CCFFE5C5)):=>AFDF6FA9;>2>=33;>>>??<A><>:42-4-6<029(473(,2?61,14041:0-(**)(((97((,-(),(-43,((-),46((-(.,),)(.).143)-65)))..5))(58)42))-.)
@M00689:251:000000000-CJTJ5:1:1101:6013:19177 2:N:0:9
CGACGGCCATGCAGCACCTGTACACCAACCACAAGGGAAACTACATCTCTGCAGCGATCTGGTGTATGTCAAGCCCAGGTAAGGTTCTTCGCGTTGCATCGAATTAATCCACATGCTCCGCCGCTTGTGCGGGCCCCCGTCAATTCCTTTGAGTTTTAGCCTTGCGGCCGTACTCTCCAGGCGGGGCGCTTAATGCGTTAGCTACGACACAGAGGCCGTTGAAGACCCCTACCCCTAGCCACCCCCGTTTACGGCATGGACTACCGGGGTATCTAATCCTGGCATCCCTTTCT
+
GGEGGGGGGGGGGGGFFGGGGFGGGGGGGGGFGGGGGGGGGGGGGGGGGGGGGGGGGFGGGGGGGGGGGGFGGGGGGGGGGGGGCAFFFGGGGGCGGFDGD8FGGFGGGGGGGGGGGFG>EEGG7C@@,@C>GGGGG8?EDDGF@7CGFC7C+@ACFEGFFFE@BABFF==4>BFEGD:64>(:7>F99>B16)))44332<A<51?>9>0(4:(0126(4(.).87:D*)((.C::((())3((49-:0(4(490((.5732:<(,3((()-).6).-))...5(((,))))
@M00689:251:000000000-CJTJ5:1:1101:24293:19183 2:N:0:9
CGACGGCCATGCAACACCTGTACACCAACCACAAGGGAAACTACATCTCTGCAGCGATCTGGTGTATGTCAAGCCCAGGTAAGGTTCTTCGCGTTGCATCGAATTAATCCACATGCTCCGCCGCTTGTGCGGGCCCCCGTCAATTCCTTTGAGTTTTAGCCTTGCGGCCGTACTCCCCAGGCGGGGCGCTTAATGCGTTAGCTACGACACAGAGGCCGTTGGAGACCCCTACACCTAGCGCCCACCGTTTACGGCCTGGGCCACCAGGGTTTATAAACCTGGCCTAC
+
FGCGGGGGGGGGFFGGGGGGGGFGGGGGGGGGGGGGEFCCGGGGGGGEGGDGFFGGGGGGGGGGGGGGF@FGGG@FFGGGDGGGBFGGGGCEGFGGGGGGGGGGDGGFFFFGGGFG;=DEGGEGC@FGGGGGGGGDGGDEDDCFGFGGFGFGF<FGGFGFAAC:EBBFBBFAFFFFGDCCFDF>99BF>(8?46:<9:<8?DA97303(-(((486<B>((().(4(4**04((9,.5:9;866<?0(-.(6-<9(((2(3(,-(((46..-(.)6)),.32(()((
@M00689:251:000000000-CJTJ5:1:1101:24282:19200 2:N:0:9
CGACGGCCATGCACCACCTGTACACCAACCACAAGGGAACCTACATCTCTGCAGCTATCTGGTGTATGTCAAGCCCAGGTAAGGTTCTTCGCGTTGCATCGAATTAATCAACATCCTCCGCCGCTTTGCCGGGCCCCCGTCATTTCCTTTAAGTTTTACCCTTGCGGCCGTCCTCCCCAGGCGGGCCCCTTAATTCGTTAGCTCCGACACGGAGCCCGTTGACGCCCCCCCACCCTAGCCCCCCCCTTTTCCGCCTTGGCCTACCGGGGTTTCTCTTCATGGTCTCTTTGTCG
+
GE@CFCFGGGGG@,;CEGGGG<FF<<C@FEB6C,CA@,C,C,,;C,966,,<,,9,6<F<6,:9ACF,<CFG,C:,@C,9C,C,E,5E544?+66+8,,9,@@E7F,9,,,9,@,9,@=+@>+=E++,,46C+=BEG6+1+6,66?=FFF+,,@@FC;+;9A=08>AA:5-)5-:)=>*1)((-3(.1(633/)/)(.,(().-38(3(4--7((-(--((-)-(319D7776<<?1(5((8,(,,(3,)))-((((4((,5(80,,1(4(4).-))-))))).)-))6).)(
@M00689:251:000000000-CJTJ5:1:1101:12709:19253 2:N:0:9
CGACGGCCATGCAGCACCTGTCTCCGCGCCCCTTGCGGGGACCACCCATCTCTGGGCTTAGCACGGGATGTCAAGGCCTGGTAAGGTTCTGCGCGTTGCGTCGAATTAAACCACATGCTCCACCGCTTGTGCGGGCCCCCGTCACTTCCTTTGAGTTTCAACCTTGCGGCCGTACTCGCCAGGCGGGACGCTTAATGCGTTGGCCGCCCCACTGATAAGCATCCTTACCACCGGCAAGCATCCATCGTTTACGTCGTGCACTTCCAGGGTCTCCAACCCTGGTCTCTCTTTCCTT
+
GGEDBFEC@FFFGGFFGGGGGGGGF@FBCEGGGG8FGGGEC@FGGEDFGGGGGEGGGGG@GFGFEEDCGEGGGGGFFGFEGGFEFF<CFGFG@FFFEG6EGGDEGGGGGCFGFGGDDFDFGGFF:EECFGFA17EGEEGGG*7C*=BFFF8FE7F?FFC+@63.4>19>BF96(2:9(9>393:9034(,4(-(:)--9,,((4),,(-4:9<2<)<<)-))),)66(004((()((,((66(82)(,:3(68(,((4,4.)).-64(,.,())).3,-1(((.46.3,44))).
@M00689:251:000000000-CJTJ5:1:1101:21532:19275 2:N:0:9
CGACAACCATGCAGCACCTGTACACCAACCACAAGGGAAACTACATCTCTGCAGCGATCTGGTGTATGTCAAGCCCAGGTAAGGTTCTTCGCGTTGCATCGAATTAATCCACATGCTCCGCCGCTTGTGCGGGCCCCCGTCAATTCCTTTGAGTTTTAGCCTTGCGGCCGTACTCCCCAGGCGGGGCGCTTAATGCGTTAGCTACGACACAGAGGCCGTGGAAGACCCCTACACCTAGCGCCCACCGTTTACGGCATGGATCACCGGGGTATCAAATCTTGGCATCCCTTTCC
+
GGGGFEFGGGGGGDFFGGGCFGGGGFEEFGGGFGGGGGGGGGGGG9FDCFGGGGGGGDGGGGEFEGGGCFFFEFFGGGGGGGGGFGGGGGD7CGEEGGGGDE=EFGGEGGGGGGDGCFFGGGGGCEFGFGCG=ECGGEG@DC+?=F7DD97:@FFCC>+=FFB@5)=55@F2-5AEE577;BBF9@FBBF::4>A>6(18()-.<1?B6928(4:2,(-4>?B7:??(*95:7:5.54(29BFF::08?:042:>(((,.))((4(-(46(,))).)5))6)4))((.)-)))
@M00689:251:000000000-CJTJ5:1:1101:5521:19285 2:N:0:9
CGACAGCCATGCAGCACCTGTACACCAACCACAAGGGAAACTACATCTCTGCAGCGATCTGGTGTATGTCAAGCCCAGGTAAGGTTCTTCGCGTTGCATCGAATTAATCCACATGCTCCGCCGCTTGTGCGGGCCCCCGTCAATTCCTTTGAGTTTTAGCCTTGCGGCCGTACTCCCCAGGCGGGGCGCTTAATGCGTTAGCTAAGATCAAGCGGCCGTGGAAGACCCCTACCCCTCGCGCCCACCGTTTACGGAATGGCCTCCCAGGGTATCCAATCCGGGACTTCTGTTCT
+
FFGFEEFGFFGGGGGGGGGFGGGGGGGGGEGFGGGGGGGGGGGGGFGGGGGGGGGGGGGGGGGGGGGGGFGFGFFGGGGFGGGGGGGGGGGGGG>FDG;EGG8EFFECF;EFGGGGC,=>EEEEGGGGGGGGGGE=C8D8==CD+9DFF?FGGFGGFGFF?A@E<>@AB>5)77A=72CD>2>@@((769?F<A926<?B?)).-42).).))26B(,,4(,8(428(/*)(.(9((,(((.242(4:1(-6??(--:0((.(((.)30,,)))).),(((((((,)))).6)
@M00689:251:000000000-CJTJ5:1:1101:8464:19286 2:N:0:9
CGACGGCCATGCATCACCTGTACACCAACCACAAGGGAAACTACATCTCTGCAGCGATCTGGTGTATGTCAAGCCCAGGTAAGGTTCTTCGCGTTGCATCGAATTAATCCACATGCTCCGCCGCTTGTGCGGGCCCCCGTCAATTCCTTTGAGTTTTAGCCTTTCGGCCGTACTCCCCAGGCGGGGCGCTTACTGCGTTAGCTCCGACCCAGAGGCCGGGGAAGGCCCCTCCACCCAGCGCCCACCGTTTACGGCCTGGACTACCCGGGTATCTAATTCCTGCATCGCTTTTT
+
GGGGEGGGGGGGGGGGGGGGGGGGGGFFG@FGFGGGGGGGGFGGGCFDGGGGGGDGECGGGGFGGGGGFCEECGDBFCFFGGGGCFFEFEGGGBFGGGFF6DDE=EFEDAAF@EGFEGGGGGDGGGGGCGDCGDDGEEG=DC6;9?FFAFGDFEFG7,96>FB*9))117/2<)*4:94*)529@F>(,(4:))))--8:()-)(8(((-(3:::280((2233((.()*)-18C13(,(,0((-46??(-)((,-(-171)((.((4(-())-5)-).)))(,-)((((())
@M00689:251:000000000-CJTJ5:1:1101:8190:19348 2:N:0:9
CGACGGCCATGCACCACCTGTACACCAACCACAAGGGAAACTACATCTCTGCAGCGATCTGGTGTATGTCAAGCCCAGGTAAGGTTCTTCGCGTTGCATCGAATTAATCCACATGCTCCGCCGCTTGTGCGGGCCCCCGTCAATTCCTTTGAGTTTTAGCCTTGCGGCCTTACTCCCCAGGCGGCATGCTTAAAGCGTTAGCTGCGCCACTAGTTAGTAAACCCACTAACGGCTGCCATTCATCGTTTACGACGTGGAACACACGGGTCTCTAACCCTGGCCTATCTTGTCTTTT
+
CB@FGEDEFGGG<FEDFEGGFGGEGG8F@FEFFGGFGFGFGGGFGGGGGGGGDEFGEFGGGFGGGFGGFG9<AE,A=<FFCFFG?FFGGGGG7CE@G9;FEF8E@FD<FD<EFG9F8,=CEGGDC=EDF8EEGG8BCEG>DGEGGFGGFDCCGFGCGGCFFFFEFB9=>)::;;455(0?)5(8(,7;E9EF)7>EF26;@EC;(.,39(4())).).6))),((-((2*0(,(9(()))-*-).-8014-(-(--(-.((,(((((2(.)-4)).((,-((,,)))))))))-.
@M00689:251:000000000-CJTJ5:1:1101:7544:19384 2:N:0:9
CGACGACCATGCACCACCTGTACACCAACCACAAGGGAAACTACATCTCTGCAGCGATCTGGTGTATGTCAAGCCCAGGTAAGGTTCTTCGCGTTGCATCGAATTAATCCACATGCTCCGCCGCTTGTGCGGCCCCCCGTCAATTCCTTTGAGTTTTAGCCTTCCGGCCGTACTCCCCCGGCGGGGCGCTTCTTGCGTTAGCTACTACACTCAGGCCGTGGAAGACCCCCACCCCTACCGCCCACCGTTTCAGCCATTCGACACCGGCGTCTTTAATTATTGCCTCCCTTCTCT
+
FGGGGEEFGGGGGGFGCGGFGGA@@FDEFC7F,,F,,CFGGGGGG9CFFGGG<EF7+,BFF9AEFG<669,9,BF<E,9AEFDGAFFGGGGG8B+>C,@=B8,8=F=FCFGF,9,@FFDCECCG+=+@,@+@+=@BEGG>D>1<?8CFA9+,@;;9E,*=AFC*0)854:))/)*6,():)(,6,079603())4<(--1:)2)4))-,,)(().81(--6()4.(4(91)-(,<:,17((07:??9(,4))-),())).)--11(((((((-)))).)))))).,(-.4()))
@M00689:251:000000000-CJTJ5:1:1101:25962:19474 2:N:0:9
CGACGGCCATGCAGCACCTGTACACCAACCACAAGGGAAACTACATCTCTGCAGCGATCTGGTGTATGTCAAGCCCAGGTAAGGTTCTTCGCGTTGCATCGAATTAATCCACACGCTCCGCCGCTTGTGCGGGCCCCCGTCAATTCCTTTGAGTTTTAGCCTTGCGGCCGTACTCCCCAGGCGGGGCGCTTAATGCGTTAGCTACGACCCAGCGGCCGTGGAAGCACCCTACCCATCGCGCCCACCGTCTACGGAATGTACTACCCGGGTAGCACATCCCAGCATCT
+
FFEGGGGGGGGGGFGDGGGGGGGGGGCEEFFECEFF7EFFGGGGFE<AFFFFE@A@+CFEGGDEFGGFFG9EFGD7F84BAEFC<FBDFFG7EFCEG<DGCGGCFGGG<FGGG+@ECCGCGE8?>EFD,DEDGGG>EE>:9?EG78CCE>DA>;CF>;C6;>C))7>2>@(9@=;2,/;5;907142(39209<>29:::<46.):(-(432(((3,314102::::6>*73(2*((,4(7>0(4((.(4(66(((-4)-6)6:(((3((-2)))(.)(()).,),.
@M00689:251:000000000-CJTJ5:1:1101:10386:19484 2:N:0:9
CGACAGCCATGCAGCACCTGTACACCAACCACAAGGGACACTACATCTCTGCAGCAATCTGGTGTATGTCAAGCCCAGGTAAGGTTCTTCGCGTTGCATCGAATTAATCCACATGCTCCGCCGCTTGTGCGGGCCCCCGTCAATTCCTTTGAGTTTTAGCCTTGCGACCGTACTCCCCAGGCGGAGTGCTTAATGCGTTAGCTGCGCCACTGAAAAGCAAGCTTCCCAACGGCTGGCCCTACTAGTTTACGGGGTGGACTACCAGGTCATCTAATCCTGGAATCCCTTTTCCTTT
+
GGGGGGGGGGGGGGGGGGGGGGGGGGGGGGGGGGGGGGGGGFGGGGGGGGGGGGGGGGGGGGGGGGGGGGFFGGGGGGGGGGGGGGGGGDGGGGGGGGGGGGGGGEFFGGGEAEGDFGGEGEGGEGG?FGGDGG8EEED?GGCFD7FGF?@8DFGG7EGFAF@5@5>=9=ABFFFBGFCDA2):>@(5:5CF<3<CBF@D?EC>1:>62<@@E3E33<:(104))5,-9/5466C,((-(8>))).<<<<:(((-436:222(.)4)))-))).)54)).,()4))))))).6).
@M00689:251:000000000-CJTJ5:1:1101:15804:19518 2:N:0:9
CGACGACCATGCAGCACCTGTACACCAACCACAAGGGAAACTACATCTCTGCAGCGATCTGGTGTATGTCAAGCCCAGGTAAGGTTCTTCGCGTTGCATCGAATTAATCCACATGCTCCGCCGCTTGTGCGGGCCCCCGTCAATTCCTTTGAGTTTTAGCCTTGCGGCCGTACTCCCCAGGCGGGGCGCTTAATGCGTTAGCTACGACCCAGAGGCCGTGGAAGCCCCCTACCCCTAGCGCCAACCGTTTGCGGCAGGGGCTACCAGGGTATCCAATCCTGGCATCACTTTCC
+
GGGGGGGGGGGGGGGGGGGGGGGFFGGGGGEGGGGGGGGGFGGGGFFGGGGGGGDFGCFGGGGGFGGGGGGGGGGGGFGGGFGGEGFGGGGGGGGGGGF;=FG@>FF9F4FGFF9FFFGGGGGGEGGGGFGEGGGGGGGE>DE7FFCCEG7<DFEFGGFFAAEEB>FABF)-2)10A5<4A5=BB;129261)6<B1(84(-5),81(((.((.4<?920(,24((-35)7:((1-(,41(7(3129:?>(4491((((((-8122:B:1().))44?4))..(-().:))))
@M00689:251:000000000-CJTJ5:1:1101:15786:19520 2:N:0:9
CGACGACCATGCAGCACCTGTACACCAACCACAAGGGAAACTACATCTCTGCAGCGATCTGGTGTATGTCAAGCCCAGGTAAGGTTCTTCGCGTTGCATCGAATTAATCCACATGCTCCGCCGCTTGTGCGGGCCCCCGTCCATTCCTTTGAGTTTTAGCCTTGCGGCCGTACTCCCCAGGCGGGGCGCTTAATGCGTTAGCTACGACACGAAGGCCGTGGAAGAACCCTACACCTCGAGCCCACCGTTTACGGCATGGCCTACCAGGGTATCTCATACTGGAGTCCACTT
+
GGGGGGGGGGGGGGGGGGGGGGGGGGGGGGGGGGGGGGGGGGGGGGGGGGGGGGGGGGGGGGGGGGGFGGGGFGGGGGGGGGGGGGGGGGGGGGGGGGGGGF8FGGGGGGGGGD@E8EGGGGGGGGGFEGGG>C@CEEGGG+CGC7@GFGGFGAFFGFFFAFE5@=AFAFFFDD;:GDGGFB29109BF90(5<2<;??63<9><?:BF>((-49:FFFFFFFF:(4:7<?<((92((-(458(--4(14::,--(((,.,4<?0).(42(465))4)))).(((()))).
@M00689:251:000000000-CJTJ5:1:1101:26233:19577 2:N:0:9
CGACAGCCATGCATCACCTGTACACCAACCACAAGGGACACTACATCTCTGCAGCAATCTGGTGTATGTCAAGCCCAGGTAAGGTTCTTCGCGTTGCATCGAATTAATCCACATGCTCCGCCGCTTGTGCGGGCCCCCGTCAATTCCTTTGAGTTTTAGCCTTGCGGCCGTACTCCCCAGGCGGGGCGCTTAATGCGTTAGCTACGACACAGAGGCCGTGGAAGACCCCTACACCTAGCGCCCCCCGTTCACGGCATGGCCCACCAGGGGTTTCACACCTGGCACTCATTTCT
+
GGGGGGGGGGGGGGGGGGGGGCFDGGGGGGGGGGGGG@DGDGCFGGGFCGFFGGGGGGGGFGGGGFGGFG9FDGDFGFGGGGGGEFFGGGGGGGGGGGGG>EFFGGGGGGGGGGFGFFFGGGGGEGGGCGGGGDGGGGGEGGGFFDDFFGFD6EFFGGGFFF@CEFABFFFFAFCFGA*?FBA>@@FFBB6<><>FF??6?):BFB061;:6>:4:039>B0).(.2:<CF257<?(),((7,-41((4(..849(4<B0((-30(4,(4((()).).8((((()(,()).-)
@M00689:251:000000000-CJTJ5:1:1101:14013:19683 2:N:0:9
CGACGACCATGCATCACCTGTGTTCCAGTCCCCGAAGGGAAGAGATCCATCTCTGGAAATCGTCCGGACATGTCAAACGCTGGTAAGGTTCTGCGCGTTGCTTCGAATTAAACCACATGCTCCACCGCTTGTGCAGCCCTCCGTCAATTCCTTTGAGTTTTAACCTTGCGGCCGTACTCCCCAGGCGGATAAATTAATGCGTTAGCTGCGCCACCCAAAGACCAGGTCCCCGGACAGCTAGTTCTCATCGTTTACGGCCTGCCATCACAGTGTCTCTTACCCTTGCCTCTCTTTT
+
GGCEGFGGGGGGGCFGGGGGGGFFGGGGEFFGFGEFGGCE,@FDGGGF6FF@FCDCF@6FEDGG:F+BBCFDFGG,FDGDCFGGG9DFF:BFCF@CE=CCED=,+AAE7EF;FEFGFF8D,@@8E=C>E6FGGGCB,66,=>EF60+?FF+@:D9A+5?91?88C@EAEA55=975C4CFFA2<B9==(.())1..)9)16?D6()./5(6/:DB?(43(.4((2(.3>C@1,(9((.)).*.)).)-.(40,4)(((((((.)).).)..-.).-)).)(()(,((.40(5)))
@M00689:251:000000000-CJTJ5:1:1101:7712:19768 2:N:0:9
CGACGACCATGCAACACCTGTACACCAACCACAAGGGAAACTACATCTCTGCAGCGATCTGGTGTATGTCAAGCCCAGGTAAGGTTCTTCGCGTTGCATCGAATTAATCCCCATGCTCCGCCGCTTGGGCGGGCCCCCGTCAATTCCTTTACGTTTTAGCCTTGCGGCCGTACTCCCCAGGGGGGGCGCTTACTGCGTTACCTACGACACAGAGGCCGTGGAGGACCCCCACACCTAGCGCCACCCGTTTTCGGCATGGCCCACCAGGGTACCACAATCGCGCCCCC
+
FGGGEFGCEFGGGCFFGGGGGGGFFGFFGGC@E<FGGFGGGGFFF9<,,<C<EF8@+EFFG95,9,E9FGGGFFFG@FGAFGGGGGEGDFDC7FC+?F8;+>FC8;FE9F,+9EEF,@D886?6EE6+6=CCGGGGE571*;9D9>FGF++,*4:D9;?B*8>)7=B>5267<16;58CG)((.309>690:..))-8<((-)),((,4-(3708<6(((-(.44(4(>))-(37?>2:((71(4:;?F(()-44(38.(((,-41(3(,.).6)(.)(((--(,((
@M00689:251:000000000-CJTJ5:1:1101:14479:19856 2:N:0:9
CGACGGCCATGCACCACCTGTACACCAACCACAAGGGAAACTACATCTCTGCATCGATCTGCTGTATGTCAAGCCCAGGTAAGGTTCTTCGCGTTGCATCGAATTAATCCACATGCTACGCCGCTTGTTCGGGCCCCCGTCAATTCCTTTGAGTTTTAGCCTTCCTGCAGTACTCCCGTTGCGGGGCTGTTACTGCGTTAGCTACGCCACTGAGGCCGTGGAAGTCCCCTCCACCGCGCGCCCCCCGTTTACGGCATTGCCCACCAGGGTATCGAACCCTTGTCTATCTGTCGTT
+
;++86@:6+;;,6,C66B8C;F,CE<FFG::F<F,,86,,666E<6E<,6,,<,,6,,BBF,5B56CF6B6:F9,D<,F9?<6B5CEFG9=,44+4?EAE6,9EFE,5C,,,A8,,,,36C++@++=D884666+6+606+61+=12C+++337@,+,+5*<C*)*5=)):*>*03,)***:)742>9,57).)9426(/()))/3((((().),(--((,()()).8C*)-3:5((,((-.-(,(((.(-644((-)))-))-3(4(24().((,,((..4-)-)-:>-.)-((
@M00689:251:000000000-CJTJ5:1:1101:4984:19866 2:N:0:9
CGACGGCCATGCAACACCTGTACACCAACCACAAGGGAAACTACATCTCTGCAGCGATCTGGTGTATGTCAAGCCCAGGTAAGGTTCTTCGCGTTGCATCGAATTAATCCACATGCTCCGCCGCTTGTGCGGGCCCCCGTCAATTCCTTTGAGTTTTAGCCTTGCGGCCGTACTCCCCAGGCGGGGCGCTTAATGCGTTAGCTACGGCACAGGGGCCGTGGACGAACCCTACCCCTAGCGCCCACCGTTTCCGGCCGTGGCTACCAGGGTATATCATCCTGACTTCTCTGTAC
+
GGGGGGGGGGGGGGGFEGGGGGGGGGGGGGGGFGGGGGGGGGFGGGFFGGGGGGGGGCGGGGGGGGFFGGGGGFCFFFGGGGGGGEGDAGGGGGGDGGGGCG8FFGFG9FFCDFFGGGG>EEEEEEGG?CGGCE8BC>GGCDGGCF;FFC7,4@FFFGGFFF@)=A1:@=:@@DCFF>GGF5-(6666(7,8A26A>:<(,45658:>>2((((-49;,(4:.(((,4/*0((4C:(18;(8(-:03<0:))(2,(((-((.)4<282((.))))..5))-).))-6))--))
@M00689:251:000000000-CJTJ5:1:1101:17897:19872 2:N:0:9
CGACGACCATGCAGCACCTGTACACCAACCACAAGGGACACTACATCTCTGCAGCAATCTGGTGTATGTCAAGCCCAGGTAAGGTTCTTCGCGTTGCATCGAATTAATCCACATGCTCCGCCGCTTGTGCGGGCCCCCGTCAATTCCTTTGAGTTTCAACCTTGCGGCCGTACTCCCCAGGCGGTCAACTTCACGCGTTAGCTTCGTTACTGAGTCAGTGAAGACCCAACCACCCGTTGACCTCGTTTAGGGCGTGGACTCCCAGGGTCTCTAATCCTGGCAACTCTTTCCCTTT
+
GG7CFDGGGGGGGGGGGGGGGGGGGG8FGGGGGGGGGGGGGGGGGGGGGGGGGGGGGGGGGGGGGGGGGGCGGGGGGGGGGGGGFGGGGGGGGGGGGGGGGGFFG,C?EEGGCGEGGDFGGGGGGGGF?FEGGGEGGGGGGG6FGFGGFG7:EFGGFCFB?AECEBA=AFF9ADEEGFGG;B@B;9637CEEEF;FBFFD;FFE;9?F0<995)6<BBF24:A<BFB<**.48(/42:3(,*.,2::?0)86:(-(,(.,.4:(4:1((()-).))642,,,)((5:)).)).)2
@M00689:251:000000000-CJTJ5:1:1101:20194:19878 2:N:0:9
CGACGACCATGCAGCACCTGTACACCAACCACAAGGGAAACTACATCTCTGCAGCGATCTGGTGTATGTCAAGCCCAGGTAAGGTTCTTCGCGTTGCATCGAATTAATCCACATGCTCCGCCGCTTGTGCGGGCCCCCGTCAATTCCTTTGAGTTTTAGCCTTGCGGCCGTACTCCCCAGGCGGGGCGCTTAATGCGTTAGCTACGACACAAAGGCCGTGGCAGACCCCTAACCCTAGCGCCCACCGTTTACGCCCTGGACTCCCAGGGTTTCTAATCCTGGCATTTCTGTCC
+
GGFFGGGGGGGGGGGGGG@FGGGGGGGGGGGGGGGGGGGGGGGGGGGGGGGGGGGGGFGGGGGGGGGGGGGGGGGGGGGGGGGGGGGGGGGGGGGGGGGGGGGFGGGGGFGGGGGGGGGGGGDGGDFGDGGGGGGGGGGGGGGGGFGGFGGGGGGGGGGFFFEF@B@>44>5@FFFGFGGFF=699BB>>?F<A<29<62(.<4<6:94;((..(4:>BF>((4((1(5<50(./(,((((02(1:6?6?:9<(---4((.)((447:?4((--)663623(4()))))).))
@M00689:251:000000000-CJTJ5:1:1101:4974:19880 2:N:0:9
CGACGGCCATGCAACACCTGTACACCAACCACAAGGGAAACTACATCTCTGCAGCGATCTGGTGTATGTCAAGCCCAGGTAAGGTTCTTCGCGTTGCATCGAATTAATCCACATGCTCCGCCGCTTGTGCGGGCCCCCGTCACTTCCTTTGAGTTTTAGCCTTGCGGCCGTACTCCCCAGGCGGGGCGCTTAATGCGTTAGCTACGGCACAGAGGCCGTGGACGACCACGAACCCTTGCGCCACACGTTTACGGAATGGCCTACCAGGGTTTATATACCTGGCAGCCAGTCTT
+
GGGGGGGGGGGGGGGGGGGGGEGGGGFGGEGGFGGGG8FFFFFG<<EC@FGGGDECFFDFFGGGF<FFGC<EFF@FGGFGGGGFDFGGGFFGGGG7,<DFCE,,@E;<F;FDGD9@,@=CECE>E>FGFGGGGG6C@ED;?DE+=CFGFGFC?EGGGCF69FF5)807>=A=8(*0=@*?):@60((4((4<6))-(-4(4-)))((,-31((86<66,346(41(3(1*)(((1((.,49),4,,(,.:6)(,-(().1(.,333:0(((((.-)))-))((,(((,()).)
@M00689:251:000000000-CJTJ5:1:1101:14391:19907 2:N:0:9
CGACGACCATGCAACACCTGTACACCAACCACAAGGGAAACTACATCTCTGCGGCGATCTGGTGTATGTCAAGCCCAGGTAAGGTTCTTCGCGTTGCATCGAATTAATCCACATGCTCCGCCGCTTGTGCGGGCCCCCGTCAATTCCTTTGAGTTTTAGCCTTGCGGCCGTACTCACCAGGCGGGGCGCTTAATGCGTTAGCTACGACACAGCGGCCGTGGACGACCCCTACCCCTAGCCACCACCTTTTAAGGCCTGGACTACCATGGTTATTAAACCCGGCCATCTCTTCT
+
GGGGGGGGEFGGGGGFEGGGGGGGGGGGGGGGGGGGGGGGGGGGGGGGGGGGGGGGGGGGGGGGGGGGGGGGGGFGGGGGGGGGGGGGGGGGGGGGGGGGGDGGGGGGGGGGGFCG,@FEGGGGEGGGFGGGGEGGGEDGGGEGGFGGFG7@FGGGGGGFFFFBEF>2=>=2@DE)<76C)361031239B?62<A;??666-))-:9;6(((4(-43(46:(4(-(3D*51::C13(.()863,1(5)))).2(..-,(42(80))64).)).))))(-4((,-(())-)6-
@M00689:251:000000000-CJTJ5:1:1101:5066:19921 2:N:0:9
CGACGGCCATGCATCACCTGTACACCAACCACAAGGGAAACTACATCTCTGCAGCGATCTGGTGTATGTCAAGCCCAGGTAAGGTTCTTCGCGTTGCATCGAATTAATCCACATGCTCCGCCGCTTGTGCGGGCCCCCGTCAATTCCTTTGAGTTTTAGCCTTGAGGCCGTACTCCCCAGGCGGGGCGCTTAATGCGTTAGCTAAGACACAGAGGCCGTGGCAGCCCCCTACCCCGCGCCCCCACCGTATCCCGCATTCAACCCTCGGCGTCCTCTACCTGGCAACACTGTCTA
+
G>CCB:CCCFGGGGGFFGGGGGGGGG<E;CFDFGGGDFGGGGG@FEFC<F@<,6B@F8DGFGGGGG<EA<FGGGGCGFGGGF<FGGA9F9FGGCECFGFFCFGFGGGEFF<EFE98EGG6CEDC=CD@,=C8CEGGGGD89>4CDB7CFF7FGCF7CFFF9F*8*):):5>AA)*)=<*3@52(17@F;034))699:08<)).),4)(4(43,((8(-(-((((.(,1/.3(3<(,(((,7201818(,())--((()-))(((((-((,-,,-))))).(,(),2())).))
@M00689:251:000000000-CJTJ5:1:1101:25227:19921 2:N:0:9
CGACGGCCATGCAGCACCTGTACACCAACCACAAGGGAAACTACATCTCTGCAGCGATCTGGTGTATGTCAAGCCCAGGTAAGGTTCTTCGCGTTGCATCGAATTAATCCACATGCTCCGCCGCTTGTGCGGGCCCCCGTCAATTCCTTTGAGTTTTAGCCTTTCGGCCGTACTCCCCAGGCGGGGCGCTTACTGCGTTAGCTACGACCCCGAGGCCGTGGCAGACCCCTACCACTAACGCCCACCGTTTCAGGCCGGGACTACCCGGGTTTTTACTCCTGGCAACTCCTTTCTT
+
GFGGGCGGGGGGGGGGGGGGGGGGGGGGGCGGGGGGGGGGFFGGG9C@FFECCGGGGFGGGGGGGGGGGGGGGGGG<EFFFFFFFCFGGCFGGGGGGGGGG?FGGGGG9AEGGGFGFGGEDGGGGGGF,4C>EG8EEGGEGGEDDFGGFFC,DC7FCC>B?AE*5>A=AF459<A),56:FB>FF(,(336:)))),4004444421((,,-723((,,2,(34,8085*)3()9((,((,701:(4((()-580((-2(2402,,(-9--(((..)).))4(.)(.))..)6).
@M00689:251:000000000-CJTJ5:1:1101:15247:19935 2:N:0:9
CGACGACAATGCATCACCTGTACACCAACCACAAGGGAAACTACATCTCTGCAGCGATCTGGTGTATGTCAAGCCCAGGTAAGGTTCTTCGCGTTGCATCGAATTAATCCACATGCTCCGCCGCTTGTGCGGGCCCCCGTCAATTCCTTTGCGTTTTAGCCTTGCGGCCGTACTCCCCAGGCGGGGCGCTTAATGCGTTAGCTCCGACACAGAGGCCGTGGAAGACCCCCACACCTAGCGCCCCCCGTTTACGCCATGGACTCCCCGGGTTCCTCATCCTGGCCTATCTGTCTC
+
GEGGGCFCGGGGFGFEFGGGGGGGGGGGGGGGFGGGGGGGGGGGGGGDFGGGGGGGGDGGGGGGGGGGGGGCFCGGGDCGGCGFGGGGGGGGGGGCD9CA,=>F>=FEGGGGGG@FGGGDGGGGEEDGGGGGGGEEEGDEGDDFFCFGFGF,:@EEGGCFFFE55==9>AF=?2EFGF*/86>16>69>B0:62:9;38?(64)52(7(-,.,((4,96((()((4:?7)734:GF7,0497((722(,,(6((((()(),)(,(((-,4(((..)))...2((30)4:)6)))
@M00689:251:000000000-CJTJ5:1:1101:13360:19996 2:N:0:9
CGACAGCCATGCAACACCTGTACACCAACCACAAGGGAAACTACATCTCTGCAGCGATCTGGTGTATGTCAAGCCCAGGTAAGGTTCTTCGCGTTGCATCGAATTAATCCACATGCTCCGCCGCTTGTGCGGGCCCCCGTCAATTCCTTTGAGTTTTAGCCTTGCGGCCGTACTCCCCAGGCGGGGCGCTTAATGCGTTAGCTACGACACAGACGCCGTGGATGCCCCCTACCCCTAGCGCACACCGTTTCCGGCATGGGCTACCCGGGTATCTAATCCCTGCATCTCATTCT
+
GGGGGGGGGGGGGGGGGGGGGGGGGGGGGGGGGGGGGGGGGGGGGGGGGGGGGGGGGGGGGGGGGGGGGGGGGGGGGGFDFGDCFGGGGGGGGGGGGGGGE8DDFFCDGFGGGGFGEGGGGGGGGGGFFF6>6CEGGGGEDDCCFFG?FDG;FA;EFFGFFFFFFBBFB2>)<BFEF@;D;B=29(3(9BBF9A24681,-<<BDF?>(-,(.(41;>660().(5::G37:((9?82:;9)90<00262)62,((,3((41,(4(,(74(.)-.4)84).4:()6-6)))))
@M00689:251:000000000-CJTJ5:1:1101:11968:20055 2:N:0:9
CGACAGCCATGCAGCCCCTGTACACCAACCACAAGGGAAACTACATCTCTGCAGCGATCTGGTGTATTTCAAGCCCAGGTAAGGTTCTTCTCGTTGCATCGAATTAATCCACATGCTCCGCCGCTTTTGCGGGCCCCCGTCAATTCCTTTGAGTTTTAGCCTTGCGGCCTTCCTCCCCAGGCGGGGCGCTTAATGCGGTCTCTACGACACAGCGGCCGTGGAAGCCACCTCCACCTAGCGCCCACCGTTTACACCCTGGACCACCAGGGTCTCCAAGACTTGCTGCTCTGGCT
+
GGEGGGGGFGGF,<F;@FGGGGG9FGG?FGCFGG<FEAFFGA,CFEA6@F,AFFFGCFGG9EDFF,@,CEGF<@FF@,B9FE,@@CFGGD,CE@F,@BC@@88EFFFC9FFFGG9E8DF+@C+@+A+@,@>88+@>3@8==+A=F+BFDD+,63==EC;@AF@5))1:>58*)*3)@537:47:966((26(4.)-,(-(()--.(,4(724(((,(-4(,,44(((.127,(,C(52(4(5>1:6(.4,-6))((,((((,,6((((4,((.))()(.)-).)-534)).)(
@M00689:251:000000000-CJTJ5:1:1101:17856:20058 2:N:0:9
CGACGACCATGCATCACCTGTACACCAACCACAAGGGAAACTACATCTCTGCAGCGATCTGGTGTATGTCAAGCCCAGGTAAGGTTCTTCGCGTTGCATCGAATTAATCCACATGCTCCGCCGCTTGTGCGGGCCCCCGTCAATTCCTTTGAGTTTTAGCCTTGCGGCCGTACTCCCCAGGCGGGGCGCTTAATGCGTTAGCTACGACCCAGAGTCCGTGGCAGACACCTACGCCTAGCCCCCCCCGTTTCCGGCATGGACTACCCGGTTATTTCAACCCGGCCTTCCTGTCCTT
+
GGGGEFFGGGGGGGEEFGGGGGGDGGGGGEGGFGGDGGGGGFGGGGGGGGGFCGGGGGGGFGFDGGGGGGGFFGFFGGDGGGGGGFGGGGGGGGGGGFFGGGGGGGGFGGGGCE9ECFFGGGGGEEDGGGG6EGGGGGGGGG+=9FFGFFFA6EFGGGDFFFFEF5AAAFFA5)/(A@DC6>9>6(,209B?)654(421(-)6>B(3((.,48)))-,41276?8(470).((1281(3,;(,14347>)43(-(((.).5042.(,((-))-))))(((((-(),()).))))
@M00689:251:000000000-CJTJ5:1:1101:11949:20058 2:N:0:9
CGACAGCCATGCAGCACCTGTACACCAACCACAAGGGAAACTACATCTCTGCAGCGATCTGGTGTATGTCAAGCCCAGGTAAGGTTCTTCGCGTTGCATCGAATTAATCCACATGCTCCGCCGCTTGTGCGGGCCCCCGTCAATTCCTTTGAGTTTTAGCCTTGCGGCCGTACTCCCCAGGCGGGGCGCTTAATGCGTTAGCTACGCCCCAGAGGCCGTGTAAGACCCCTACACCTAGCACCCCCCGTTTCCGGCGTGGCCTCCCCGGGTTTCCAAACCTGTGCCTCCTTTCT
+
EEFEGGGGGGGGGGGGGGGGGGGGGGGGGGGGGGGGG@FFGGGGGGGGGGGGGGGGGGGGGGGGGGGGGGGGGFGGGGGGGGGGGGGGGGGGEGCFGGGGGGGGGCGGGGGGDGFGGGFGGGDGGGGGGGGGGDGGGDCEDGEGGFGGFGGGGGGGGGGFCAE8CA>AAFFDFBE5F90?A92(2(169>:?).6>96<,2:<),3(3(423??02-,9>(2:<A??(99::4:FB547)2;1((4((3,))4--(-900(.3.32(49(816))6)(-(1-32)))(().))
@M00689:251:000000000-CJTJ5:1:1101:11089:20069 2:N:0:9
CGACAGCCATGCATCACCTGTACACCAACCACAAGGGAAACTACATCTCTGCAGCGATCTGGTGTATGTCAAGCCCAGGTAAGGTTCTTCGCGTTGCATCGAATTAATCCACATGCTCCGCCGCTTGTGCGGGCCCCCGTCAATTCCTTTGAGTTTTAGCCTTGCGGCCGTACCCCCAGGCGGGGCGCTTAATGCGTTAGCTACGACACAGAGGCCGTGGAAGACCCCTCCACCCAGCGCCCCCCGTTTACGGCCTGGCCTACACGGGTTTCTCATCCTGGACTCTCTGCCTCTT
+
GGGGEFGGGGGGGGGFGGGGGGGGGGGGGGGGGGGGGGGGGGGGGFGGGGGGGGGGGGGGGGGGGGFGGGGGGGGGGGGGGGGGGGGGGGGGGGGGGGGGGGGGGGGGGGGGGGFFDFGGGGGG@EFG8FGCDGGGGEGEGDCG77@9?FFGGFFFFD+BFFFB@B>BFFFFFFFDDACCF@B@@FFFB??2<<<BFFF:24A??<BBFF?BF?F:9;99B81(4::?<3)(41*4::((4.(31(-45396((((4(.(..2031(9;((49)-.)43>((.).)3))),)),)
@M00689:251:000000000-CJTJ5:1:1101:4163:20220 2:N:0:9
CGACGGCCATGCATCACCTGTATCAGGGTTCCCGAAGGCACATTCTCATCTCTGAAAAGTTCCGTGGATGTAAAGACCAGGTAAGGTGCTTCGCGTAGCATCGAAGTAAACCACAGGCTCCACCGCTGGGGCGGGCCCACGGAAATGAAGTTGAGTTGTAGCATAGAGGGCGGAGTCCACAGGCGGGGAAGTGAACGCGTGAGCAACGGAACGGAACACAAGGAGGGCAACAAGCGCAGAGGACAACACGACAAGGGAGGGAGAGAACGGGGGAGTGAATAGGGGGGAGGGAGGG
+
@@@@:::C@FFFD,C@C@<@;,<,<,;<,,6CFFF:C@,6;C,,,,,C,C<<@CFGFG,9,C,4,68@,EE,BE@5BCAFF,EFGFAA<9,9C7F@+8,=EEEG=+4AAC,>?+=,@+09A=D8B8+6+4==@>EE5*0*;>*;/++59++2>@D9+<B1=1***0*07(-6(6(/+.+2//8(4,39(4(.)-.).(4,(-4()(4-(-((-,((((,,((.8(2((/90,((*(-((-:)1((.((((((-,(.(((-4-(48(.)-((((,-,,.))))).4(7;(,(,1(-
@M00689:251:000000000-CJTJ5:1:1101:16329:20256 2:N:0:9
CGACAGCCATGCAGCACCTGTACACCAACCACAAGGGAAACTACATCTCTGCAGCGATCTGGTGTATGTCAAGCCCAGGTAAGGTTCTTCGCGTTGCATCGAATTAATCCACATGCTCCGCCGCTTGTGCGGGCCCCCGTCAATTCCTTTGAGTTTTAGCCTTGCGGCCGTACTCCCCAGGCGGGGCGCTTAATGCGTTAGCTACGACCACGAGGCCGTGGAAGACCCCTACCCCTAACGCCCACCGTTTCCGGCCTGGACCACCACGGTCTCCACTCCTGTCACTCCTTCTCAT
+
GGCEEGGGFFFGEGFEGGGGGGGGGGFGGGGGGFGGGFGGGGGCFFFGGGGGGGGGGECGGGGGGGGGGGGGEFGGGGGGGGGFGGEGGFFDGGEGGCFFEGGG7BFGGGGGGGDFGGGGCEGGGGFG@EEDEGEEGDG=DCC9DDF7ED7=DCCAFGDC5A@EF=9A=A>AA9A;?9FG>92266(44(-,:A2AB?FF1244,(47(,,,(-((-3433628,(8:D*)32:F?177(1<7(4:0(42).(,1(-(,(3((344(3(-(,)).(),3).-4))))42)-).))
@M00689:251:000000000-CJTJ5:1:1101:27447:20263 2:N:0:9
CGACAGCCATGCAGCACCTGTACACCAACCCCAAGGGAAACTACATCTCTGCAGCGATCTGGTGTATGCCTAGCCAAGGTAAGGTTCTTCGCGCTGCATCGAATTAATCCACATACTCCGCCGATTGCGCGGGCCCCCGTCAGTCCCTTTGTGTTTTAGCCTTGCGGCCGTACTTCCCACGCGGGCCGCTTACTGCGCTCGCTACGTCACTGAGGCCGTGAATTAACCCTCCACCTCGCGCCACCCGTTTACGGCCCGGGACCCCCCGGTCTCTCCTCTTCGTCCTCCTCTTT
+
CCFFGGGGGGGGGGGGGGGGG<<,,EFF7,,,,,CF:AFCF<FEGGGGGG<AF,,@F<FG,,@@?CF<,,,:4EB,,:DECAFC<,A,A,A,4+@4@,4@=E,,,9FG,,C,A,,C9,=>8E+++4@,++6+@=+363+1=?+?+*+=F++,5@,333*+*4*1:):):@5(6(*8C(0*25(1;(,7(-4:02)4313(3(462(,.(())))((,490(,))))))9*)41<G(.(--(.((423-(4(-(-(,(((((((,(,((,-(--),.).))-((-((-41(.))
@M00689:251:000000000-CJTJ5:1:1101:4657:20323 2:N:0:9
CGACGGCCATGCAACACCGGTACACCAACCACAAGGGAAACTACATCTCTGCAGCGATCTGGTGTAGGTCAAGCCCAGGTAAGGTTCTTAGCGTTGCATCGAATGAATCCACAAGCTCCGCCGCTGGTGCGGGCCCCGGTCAAGTCCGTGGAGTTTGAGCCTTGCGGCAGGACTCAGCAGGCGGGGCGATGAAGGCGTGAGCTACGACAGAGAGGCAGGGGAAGAACCAGACAAGAAGCGCAGACAGGGGACGGGAGGGACAGAGAGGGGAAGGAAACAGGGCAGCAGGGGGAGG
+
F>@FCDFC:CEE@FFC@C+:@BBA@CCFB,BCEFGFEGGGFEDEE6C,66CBEFBFFEE,CECFFF<E<BFFG99ABFC,CDFFA,A,,,CAE:+@FF8,6E=@,CA59A=9A,>,,,6@C8@>++@@@DC8EC+6=+;++;9*2==*;0@EGD,,+6@364*6)::9(2(2-(0),/2>F9;FBF19((,:)).,(((-3.)5)-419(35(-10(4(49;:2(.43995,38*((,(4-)(4.(4:((4(49(3(4>::(((((-4?(3((,.((((.14(83(4(29(((,-
@M00689:251:000000000-CJTJ5:1:1101:6538:20386 2:N:0:9
CGACGGCCATGCATCACCTGTATACCAACCACAAGCGAAACTACATCTCTTCATCGCTCTGGCGTATGCCAAGCCCAGGTAAGGTTCTTCTCCTTGCAGCGAATTACTCCACATGCTCCGCAGCTAGTTAGGGCCCCCGCCATTTCTTTTTAGTTTTCGCATTCCTGCCTTACTCCCCTTCCGCGGCGCTTCACACGTTACCTGTTACCCAGCTGCTCTTTAAGACCCCAACCCCTATCCCCCACTGTTTACCGCCTGCACCCCACGTGTCAACCACCCCGGCATCTTTGTCC
+
D7:@:FCEE8EDD,C,CCC6FF,CCFGGG@CC,,;,,,+6@@FF8<,6,C<@9,C,,CAF,,,@47,,,,6,9,,DF,,,:E9B<E?FFA99,AE<8F,@8++>DF,5,A54:,,9;8D81++=,,,47,,6,,6@3C++0++2+?++5++@,33,+,0**08*3*:=8*;*3**)@=***0))-525((((.))((/,(,)).))/7)()/,.(4/)1)).6))).(1*)-,4>2:)4()0(((()))).))((((,((,((((,(((.().)(((((,((-(,()))..-)
@M00689:251:000000000-CJTJ5:1:1101:4940:20409 2:N:0:9
CGACAGCCATGCAACACCTGTACACCAACCACAAGGGAAACTACATCTCTGCAGCGATCTGGTGTATGTCAAGCCCAGGTAAGGTTCTTCGCGTTGCATCGAATTAATCCACATGCTCCGCCGCTTGTGCGGGCCCCCGTCAATTCCTTTGAGTTTTAGCCTTGCGGCCGTAATCCCCAGGCGGGGCGCTTAATGCGTTAGCTACGACACAGAGGACGTGGACGCCACCTACACATGTCGCCACCCGTTTCAGGCCTGGACTACCAGGGTATCCTATCCATGTATCTCGTTTCT
+
GCCFFGGGGFFGGGGGGGGFEGGGGGGGECGCFGGFDFGGGDGCGACGGGGGGGGE+9,BFGGDFGGCFD,CFF7DEFFGGGG@FFEGGGGGGFFCFGF=8D@FG;FF<;EDF,9@;;6+CEEEE+@=,9B+=EEBE>CCD6===<D9F=8DCC,,=FFF*<6)1>55:75)));*<)0CF22@6>09;013>F>218:(34)63,8(((.(,53(4;1:(24((,(-9*077:*4)-)((7((4:9?14)))-((54(322((().((.(5)))-))(.)..-.--6.(-())
@M00689:251:000000000-CJTJ5:1:1101:27192:20470 2:N:0:9
CGACAGCCATGCATCACCTGTACACCAACCACAAGGGAAACTACATCTCTGCAGCGATCTGGTGTATGTCAAGCCCAGGTAAGGTTCTTCGCGTTGCATCGAATTAATCCACATGCTCCGCCGCTTGTGCGGGCCCCCGTCAATTCCTTTGAGTTTTAGCCTTGCGGCCGTACTCCCCAGGCGGGGCGCTTACTGCGTTAGCTACGACACAGAGGCCGTGGCAGCCCCCTACACCTAGCGCCCACCGTTTACGGCACGGCCTACCAGGGTATCTAATACTGGCATCTCTTTCT
+
GGGGGGGGGGFGGGGGGGGGGGGGGGGGGGGGGGGGGGGGFGGGGGGGFGGGGGGGGFFGGGGGGGGGCGGGGGFDFGGGGGGGFGGFGFGDGEGGGGGGGGG8DGGFGGGGGGFFDFGGCEGGGGGG=EGGGDBEGGDGGGGGDFGGFDF8?FGG?CGFFFFFEBAA8>@@>BC)CDFD*)59;>69B>:?)5:B:::?1).:<?BB(4:1(.1:3>>(,(2((43(><34.8F0.)816>(,8((.4((68(19(-4(-(,315),(.4,.))6))64).2()().)).4)
@M00689:251:000000000-CJTJ5:1:1101:15064:20472 2:N:0:9
CGACGGCCATGCAGCACCTGTACACCAACCACAAGGGAAACTACATCTCTGCAGCGATCTGGTGTATGTCAAGCCCAGGTAAGGTTCTTCGCGTTGCATCGAATTAATCCACATGCTCCGCCGCTTGTGCGGGCCCCCGTCAATTCCTTTGAGTTTTAGCCTTGCGGCCGTACTCCCCAGGCGGGGCGCTTAATGCGTTAGCTACGACACAGCGGCCGTGGAAGACCCCTCCACCTAGCGCCCACCGTTTCCGGACTGGACTACCAGGGTATCTAATCCTGGCCACCCTTTCT
+
GGFGGCFGGGGGGGGGGGGGGGGGGGGGGGGGGGGFGGGGGGGGGGGGGGGGGGGGGGGGGGGGGGGGGGGGGGGGGGGGGGGGGGGGGGGGGGGCGFGGGGCGGGGGGGGGGFGGGGGGGGDDGEGGCFGEGGGGGGGGGG+?CFFGFG8::FGF>;9FFFE5@5)9AA@AF26=E=C4?>563>FFF>B0)<)63??66262<((((4?3(,-7(,313,43:1::DF)4(47((.4,3@((4:><1().1(((-.(4,)(8?)),(42).))))-)))(4,((.,(().)
@M00689:251:000000000-CJTJ5:1:1101:10939:20481 2:N:0:9
CGACAACCATGCACCATCTGTACACCAACCACAAGGGAAACTACATCTCTGCAGCGATCTGGTGTATGTCAAGCCCAGGTAAGGTTCTTCGCGTTGCATCGAATTAATCCACATGCTCCGCCGCTTGTGCGGGCCCCCGTCAATTCCTTTGAGTTTTAGCCTTGCGGCCGTACTCCCCAGGCGGGGCGCTTAATGCGTTAGCTACGACTCAGAGGCCGTGAAAGACCCCTACACCTAGCCACCCCCGTTTCAGGTCTGGACTCCCCGGGTTGCTACACCTCGCATCCTTGTCT
+
GDCGGEFG@@EDCFGGGGGGGGEGGEGGGEGGGFFECFCGGGGGGGGDDCEEEEFCG8FFFGAFGGFGDGDEGGGFEFFFGDFGEGGGGG::CCEGGGGG,@@FGGGEGADFGFEFGGFGGGGGE8=D8D>E8@8E>CG8CGEFCBD?FFG7DFGGGGGF5AC5880:>8>AF2:EFAGC?@=>02036(42)-641,(,244471(((-))5)(4(,-((,.).47?G:),((2.5)3()8((,(,,(().).),6(4).)((2(4114(,,))).:01(,46:60)-).5)
@M00689:251:000000000-CJTJ5:1:1101:15470:20491 2:N:0:9
CGACAACCATGCAACACCTGTACACCAACCACAAGGGAAACTACATCTCTGCAGCGATCTGGTGTATGTCAAGCCCAGGTAAGGTTCTTCGCGTTGCATCGAATTAATCCACATGCTCCGCCGCTTGTGCGGGCCCCCGTCAATTCCTTTGCGTTTTAGCCTTGCGCCCGTACTCCCCAGGCGGGGCGCTTAATTCGTTAGCTACGCCACAGCGGCCTTGGCAACCCCCTACACCTGCCACCCACCGTTTACGGCCTGCACTGCCCGGTGCTCTAATCCTTGCATCCTCGTTC
+
FGFEEFGGGGGGCGEFEGGGGGG<FEG?FGGGGGGGGGGGGGGGGGGGGGFGFGGGGGGCGFGFGFFFGG9EFF,?AFGGGGGGFFFGEGGGGGGGGGGGG88@FFCFG9EEGGGGFGFEGGGGCEFGCFG6E6ECEGCGG+=@@DFGFGG,@@@EG@?CFFF55>)0179AF=CE?ADD)>(/139>BFFFFF24<>?B04><)1901?(((7660()),332((415731(,C?((,..)-46?B?6(-)(,(((((,(),).4(((((.--)-)).)).()))())(,((
@M00689:251:000000000-CJTJ5:1:1101:10933:20500 2:N:0:9
CGACAACCATGCACCATCTGTACACCAACCACAAGGGAAACTACATCTCTGCAGCGATCTGGTGTATGTCAAGCCCAGGTAAGGTTCTTCGCGTTGCATCGAATTAATCCACATGCTCCGCCGCTTGTGCGGGCCCCCGTCAATTCCTTTGAGTTTTAGCCTTGCGGCCGTACTCCCCAGGCGGGGGGCTTAATGCGTTAGCTACGACACAGCGGCCGGGGAACACCCCTCAACCTCACGCCCCCCGGTTCAGGGCTGGACTACCGGGGTATCACATCCTGGCATCACTGTGT
+
GGFFGGGGGGGGGGFGGGGGGGGGGGGGEGGGGDGGGGGGGGGGGFGGGFGGGGGGGDGGGFFGGGGGGGGGFC@FGDGGGGGGGGGGGFFCGGGGGGFFGG@DFGGGGCFGFFFGFG6EEEGDDGFD=FGEGGGGGGGG>DGGFF7EFDF7FEGGGE0=;5=85>AA5>BA9=C;FACGF=(270(((33)6<AA3433(:464(-97(,3((,469((311((.01710(,492((,.,7((((,((-14:)(4?6(2().47((4(,2).).-)..)).8(),,254)))
@M00689:251:000000000-CJTJ5:1:1101:17673:20567 2:N:0:9
CGACGACCATGCAGCACCTGTACACCAACCACAAGGGAAACTACATCTCTGCAGCGATCTGGTGTATGTCAAGCCCAGGTAAGGTTCTTCGCGTTGCATCGAATTAATCCACATGCTCCGCCGCTTGTGCGGGCCCCCGTCAATTCCTTTGAGTTTTAGCCTTGCGGCCGTACTCCCCAGGCGGGGCGCTTACTGCGTTAGCTACGACCCAGAGGCCGTTGAAGCCCCCTACACCTCGCCCCCCCCCTTTCTGGCCTGCACTCCCCGGGCTCCTCACCCCGCCCCCCCTCTTC
+
FE:EFDGGGFFGGGFCEGGGGGGGGGGGGGGGGGGFGGGGGGGGGGGEGGFGGGGGGGGGFGEGGGGGDGGGGGGGGGGGGFGGGGGGGGGGGCFEGGCFGGGGGGGGGDGGGGGGFGGGGGGG7=?D8EECEGGGGG=@DDGFFFGGF?C78AC9FCFCA8@)3:=AF=7)><>F6:C5?B>;9>0(-(4?)6A<?:?04<A4<,,3(32:0,(4<B((-4<2.4<BG))4(4>(((-(->9(4((,(4:))-3(20(,,)(4(,-46(((((.),.4((((4(((--(()-
@M00689:251:000000000-CJTJ5:1:1101:21553:20644 2:N:0:9
CGACGGCCATGCAGCACCTGTACACCAACCACAAGGGACACTACATCTCTGCAGCAATCTGGTGTATGTCAAGCCCAGGTAAGGTTCTTCGCGTTGCATCGAATTAATCCACATGCTCCGCCGCTTGTGCGGGCCCCCGTCAATTCCTTTGAGTTTTAGCCTTGCGGCCGTACTCCCAAGGCGGGGCGCTTAATGCGTTAGCTACGAACCACAGGCCGTGGAAGCCCCCTACCCCTAGCGCCCACAGTTTCCGGCATGGACCACCAGGGTAACTAAACCTGGCATCTCTTTCTC
+
FGGGGGGGGGGGGGGFFGGGGGGGGGGGGGGGGGGGGGGGGGGGGFGGGGGGGGGGGGGGGGGGGFGGDGGGGGGGGGGGGGGGGGGGGGFGGEGGGGGGGGGGGGGGGGGGGGG8;DDGGGGGDGFDGGGG@@>CGGGGGGGGGFGGFFFAF=EAC;?FFFF)@AFFAAAAD)63F2?FFD9=:>9>F(365><>9<68:B242?1((-4(1,4:0((,72<<6(-8D3>6(.7((4>9;E9(82(4)-)---0((.2))(-(36(43,(())))).((2,,(.5)-.-))).
@M00689:251:000000000-CJTJ5:1:1101:18865:20671 2:N:0:9
CGACGGCCATGCAGCACCTGTACACCAACCACAAGGGAAACTACATCTCTGCAGCGATCTGGTGTATGTCAAGCCCAGGTAAGGTTCTTCGCGTTGCATCGAATTAATCCACATGCTCCGCCGCTTGTGCGGGCCCCCGTCAATTCCTTTGAGTTTTAGCCTTGCGGCCGTACTCCCCAGGCGGGGCGCTTAATGCGTTAGCTAAGAAACAGGGGCCGTGGAAGACCCCTCCACCTCGCCCCCACCGTTTACGGCATGGCCTACCCGGGTACTCAACTCTGGACATCCTTGTC
+
GGGGGGGGGGGGGGGGGGGGGGGGGGGGGGGGGGGGGGGGGGGGGGGGGGGGGGGGGGGGGGGGGGGGGGGGGGGGGGGGGGGGGGGGGGGGGGGGGCDFGGGGGGGGGGGGGGGGFGGGGGGGGGGGGGGGGGGGGEG7++1C9FGGFFD<EGGFGA7B65@:88@BAFFF=2C:F?FD>B@FF9>BFFF<A))61<?0(6<)).))(.,((-399B061:2(111:C*)(.:91((-(-8,(4:><??(6:(((-2?(()42(((,(2142)634)))),)()).(.))).
@M00689:251:000000000-CJTJ5:1:1101:24196:20715 2:N:0:9
CGACGGCCATGCACCACCTGTACACCAACCACAAGGGAAACTACATCTCTGCAGCGATCTGGTGTATGTCAAGCCCAGGTAAGGTTCTTCGCGTTGCATCGAATTAATCCACATGCTCCGCCGCTTGTGCGGGCCCCCGTCAATTCCTTTGAGTTTTAGCCTGCAGGCGGTACTCCCCAGGCGGGGCGCTTAAGGCGTTAGCTACGACCCACAGGCCGTGGACGACCCCCCCCTCCAGGGCCCACCGTTTACGGACGGGACTGCCTGGGACTCTAACCCTGGCCATC
+
GF+F@FGGGGGGFFFGGGGGGFGGGCFFGDEGGGGGCDFFEFGEGGGGCGGGGGGGG8FFGFCAFGDE@A<DEFF?FEG?F<FGDAFGGGG,CC:=CF8A+>,9DFF9F=FGGF94@@FGGDGG7>8D8A+@>E=3C@DEG7+5DFDGA757:9=,=,;BFB))3):5):):86@2?@GCABB9>(4>>((,.))433,1?AA2)4:6((.(32::(,2(((((-244<<590(/(((((-)(316(,,(()4(-106((-(.(())(((((()).)(,4(4((,((
@M00689:251:000000000-CJTJ5:1:1101:10670:20776 2:N:0:9
CGACAACCATGCAACACCTGTACACCAACCACAAGGGAAACTACATCTCTGCAGCGATCTGGTGTATGTCAAGCCCAGGTAAGGTTCTTCGCGTTGCATCGAATTAATCCCCATGCTCCGCCGCTTGTCCGGGCCCCCGTCAATTCCTTTGAGTTTTAGCCTTGCGGCCGTACTCCCCAGGCGGGGCGCTTAATGCGTTAGCTACGAACCAGAGGCCGTGGAAGACCCCTACACCTCGCGCCCACCGTTTACGGCAGGGACTCCCCGGGTTACTACTCCGTGCTTCTCTTTCT
+
GGEGGDGGGGGGGGGGGGGGGGGGGGGGGGGGGGGGCFGGGGGGGGG@AECGGGGGEGGGGGDFGGFGEEGGEFGGGGDEFGGFGGGGF=DEGGDEGGFCEC=FEGGGC,,9ABEF=FD==EGCEC=D,,@C>>CEEC8?CD8D@D2CFGFEGGGFFC+B:CCE58):0:>)))141:;D>9A>;01,(4-(.<<4((4:0)).4?((-((.,3(42;;1((.(34:(1*043:C(,-3(-8(4:(7:::2<<(09(290(((,(-(4>>0(2:9))5((-4?()-))))-))
@M00689:251:000000000-CJTJ5:1:1101:20626:20786 2:N:0:9
CGACGACCATGCAGCACCTGTACACCAACCACAAGGGAAACTACATCTCTGCAGCGATCTGGTGTATGTCAAGCCCAGGTAAGGTTCTTCGCGTTGCATCGAATTAATCCACATGCTCCGCCGCTTGTGCGGGCCCCCGTCAATTCCTTTGAGTTTTAGCCTTGCGGCCGTACTCCCCAGGCGGGGCGCTTAATGCGTTAGCTACGCCCCAGAGGCCGTGGAAGACCCCTACACCTAGCGCCCCCCGTTTCAGGCCTTGCTATCCCGGGTTTCTAATCCCTGCATCCTTTCCC
+
GEGGDCFGGGGGGGGFGGGGGGGGGGG@GGGGGGGGGGGGGGFFGAFFGGFGGGGGGGGGGGGGFFGGGGFGGGGGGG?FGGFGGGGGGGGGGGGDGGGG>E4EDGGFGECEGGCFDGGGGGGGGGGGEGGGGGEGGDDEDGGGDFGGFGGCCFGGFC5BFFF=@B=@=2>9>)@@FFFG4==B629>;>?F2)).2<:?19A4)8(((-((48?FF0((-44704(8C*.(,4C0(),,9D9(-4(88?7).),(5)43))).2)(4(-(()-)).-6,)50().4))))))
@M00689:251:000000000-CJTJ5:1:1101:7657:20814 2:N:0:9
CGACGGCCATGCAGCACCTGTACACCAACCACAAGGGAAACTACATCTCTGCAGCGATCTGGTGTATGCCAAGCCCAGGTAAGGTTCTTCGCGTTGCATCGAATTAATCCACATGCTCCGCCGCTTGTGCGGGCCCCCGTCAATTCCTTTCAGTTTTAGCCTTGCGGCCGTACTCCCCAGGCTGGGCGCTTCACGCGTTAGCTACGACACAGAGGCCGTGGAAGACCCCTCACACCAGCGCCCCACGTTTACGGCATGGCCCACACGGGTCACAAATCCTGGCATCT
+
GGGGGGGGGGGGFGGGGGGGGGAFGGDFCCGFGDD@CGGGGGAFGGGCFGFEEFGFB@FGGGGGGDGGGGGFGGGGGGGFGFGGGCFGGGGGCFGEGGGGG?FG+EFAFDFGCF9EFGC+@CCEB=FG=EGGCEECE>D1;7CFC8CCF?+3@EFG+@*43?@5@855A949@9>3C@6*8=(:90;(7(((7),:663(/77<2(4,34(((4(4(43((-)(.4:1C3)(,)2(,(.33<79(((3(((6186(((.((((41(26(4(()).()3())(((),.
@M00689:251:000000000-CJTJ5:1:1101:26067:21004 2:N:0:9
CGACAACCATGCACCACCTGTACACCAACCACAAGGGAAACTACATCTCTGCAGCGATCTGGTGTATGTCAAGCCCAGGTAAGGTTCTTCGCGTTGCATCGAATTAATCCACATGCTCCGCCGCTTGTGCGGGCCCCCGTCAATTCCTTTGAGTTTTAGCCTTGCGGCCGTACTCCCCAGGCGGGGCGCTTAATGCGTTAGCTACGACACAGCGGCCGTGGAAGACCCCTCCACCTAGCGCCCACCGTTTACGGCCTGGACTACCCGGGTATCTACTCCTGGCATCCATTTCTC
+
GGFEFDGGGGGGFGGFFFGGGGGGGGGGGGGGGGGGGGGGGGGGGGGGGGGGGGGGC<FGGGGGGGGGGGAFGGGGGGGGGGGGGFGGGGGGGGGGFFGGGFDGGCFGGGGGFFGGGDDCEGEDGGGGGG6ECE8CGEGGDD@96DGFFGD,DDEGGGDFFFFFE5=@FFFFFFF7FFG>>:5(99@FF>FFFAA961:B092:?F?B6;B0(4(4((70>,,81838910,(45((.479)4::44((,(.(,,(-((377:3(3(44-335)4).5:72421)4())).644
@M00689:251:000000000-CJTJ5:1:1101:20219:21057 2:N:0:9
CGACGGCCATGCACCACCTGTACACCAACCACAAGGGAAACTACATCTCTGCAGCGATCTGGTGTATGTCAAGCCCAGGTAAGGTTCTTCGCGTTGCATCGAATTAATCCACATGCTCCGCCGCTTGTGCGGGCCCCCGTCAATTCCTTTGAGTTTTAGCCTTGCGGCCGTACTCCCCAGGCGGGGCGCTTAATGCGTTAGCTACGACACAGAGGCCGTGGAAGACCCCTACACCTAGCGCCCCCCGTTTCAGGCCTGGGACCCCCGGGTTTCTAAACCCGGAACCCATGGTT
+
GGGGGEGGGGGGGGGGGGGGGGGGGGGGGGGGGGGGGGGGGGGGGGGGGGGGGGGGGGGGGGGGGGGGGGGGGGFFGGGGFGGGGGGGGGGGGGGGGGGGGGGGGGGFFFGGGGGGGFGGGGDGGGGGGGGGGGGGGGDGGG>FCFGGFGGGGFFCD;CFFFBCB=BAFFFF25C=C@C<8=2>FFB09>??.-:91<:::<<)),1;B>0(0(4839BF>(3,4<10CD5(280(.).3()(-469:7>2)--((.2:(((((-((11(((.5)--.(2(-(((-((.(())
@M00689:251:000000000-CJTJ5:1:1101:14403:21171 2:N:0:9
CGACGGCCATGCAGCACCTGTACACCAACCACAAGGGAAACTACATCTCTGCAGCGATCTGGTGTATGTCAAGCCCAGGTAAGGTTCTTCGCGTTGCATCGAATTAATCCACATGCTCCGCCGCTTGTGCGGGCCCCCGTCAATTCCTTTGAGTTTTAGCCTTGCGGCCGTACTCCCCAGGCGGGGCGCTTAATGCGTTAGCTAAGAACACGAGGCCGTGGAAGGCCCCTACCCCTGACGCCCACCGTTTACGGCCGGGCCTACCCAGGTTTTGCAACCTGGCCATCCTTATCTT
+
GGGGDFGGGGGGGGGGFGGGGGGGGGGGGGGGGGGGDGGGGGGGGGGGGGGGGGGGGGGGGGGGGFGGGGGGGGGGGGGGGGGGFGGGGGGGGGGGGGGGGGGGGGGGFGGGGFGGGGGDEGGGGGGG8DGDEEGGEE6EGCGFGFDDFGGEFFGGD;FFFFFEEFAFF2-)5==.C2*9AB29030(13:0A2<<(2((1:<2)5)).((-41((-((,1-40(4<?7*)((4C<(.3((7(,(41,3(()-41(((-4(((.4().44.-(,,)).(((((((((.)))-)-)
@M00689:251:000000000-CJTJ5:1:1101:8172:21202 2:N:0:9
CGACGGCCATGCAACACCTGTACACCAACCACAAGGGAAACTACATCTCTGCAGCGATCTGGTGTATGTCAAGCCCAGGTAAGGTTCTTCGCGTTGCATCGAATTAATCCACATGCTCCGCCGCTTGTGCGGGCCCCCGTCAATTCCTTTGAGTTTTAGCCTTGCGGCCGTACTCCCCAGGCGGGGCGCTTAATGCTTTAGCTACGACCCAGACGCCCTAGAAGACCCCTCACACCAGCGTCCTGCGTTACGCGCACGGACTACCCGGGTACCGATCCCTTGCCTTTCTCTCC
+
EFFGFGGGGGGGGGGGGGG8CC@,C<CE@FFC<CF?@CEGF9CF,,,,C,@<F8FFGGFFA<@AF,C9FGFGDGEEFGGCF9=FGFAAAFGGDGC+CEFGGGGF7FF9FFFGGG9EAFG>EG+C@EFGGF6C6CCBEEGEG>E<;C7FFGD<8FGG;E*9?538@>)7>9>DDFCEGFGC)((302(,,7?64))546>)44<A)-(((,3(2(,(((,((,--(4,(9*7(,.9(((.((0((.(((-(,-(,(-(-0((((((((,43())(,(((())(,(-)))))-)(
@M00689:251:000000000-CJTJ5:1:1101:11351:21206 2:N:0:9
CGACGGCCATGCAGCACCTGTACACCAACCACAAGGGAAACTACATCTCTGCAGCGATCTGGTGTATGTCAAGCCCAGGTAAGGTTCTTCGCGTTGCATCGAATTAATCCACATGCTCCGCCGCTTGTGCGGGCCCCCGTCACTTCCTTTGAGTTTTAGCCTTGCGGCCGTACTCCCCAGGCGGGGCGCTTAATGCGTTAGCTACGACACAGAGGCCGTGAGATACCCCTACACCTAGCGCCCACCGTTTACGGCCTGGCCTCCCAGGGTTTCACATCCGGGCATCT
+
GGGGFEGGGGGGGGGGGGGGGGGGGGGGGGGGGGGGGGGGGGGGGGGGGGGGGGGGGGGGGGGGGGGGGGGGDGGGGGGGGGGGGFGGGGGGGGGGGFGGGGGGGGGGGGGGFFGGGFGGGGCGGGGGFCGGGGDEGDDEGG+55AFGFG7,:;DFFBG6AA55@=ABAAF2>2CEF9<D4=@1(793,(4<<D<42483(45><?0(4;?0(.:?0096,(6)).:>CD::33C((,(((0704?;B0:06(20(4::(,)(.,346?08(.))..4:(((,((.)
@M00689:251:000000000-CJTJ5:1:1101:22657:21211 2:N:0:9
CGACAGCCATGCATCACCTGTACACCAACCACAAGGGAAACTACATCTCTGCAGCGATCTGGTGTATGTCAAGCCCAGGTAAGGTTCTTCGCGTTGCATCGAATTAATCCACATGCTCCGCCGCTTGTGCGGGCCCCCGTCAATTCCTTTGAGTTTTAACCTTGCGGCCGTACTCCCCAGGCGGGGCGCTTAATGCGTTAGCTACGCCCCAGAGGCCGTGGAAGCCCCCTACACCTTTCCCCCATCGTTTCCGGCCTGGACTACCCGGGTTACTATACCAGGCATCCTCTTTC
+
GCGGEGGGGGGGGFFGGGGDFFACFDEFEFCFE<EGGG<FGGGGGFCEGGCF<EFFGG766@FFGGGCGGGGGGGGFGGGGGGGGGGGGGCGGGGBFGGGGGGGGGG9FGGGGGGGGGGDGGGGGGGGDGGGGGEEEGGGGGGGGFGGFGGFFDFGGG+9CFFCBA98AFFFFFF9FFGD542@93;09><0>29A,:?6:<<A28((,7122((-324(-(),(.2:<C)((.9().).5@24(.4(,(.)((((-(432),(((((((((..))))-))--(,,4.)).))
@M00689:251:000000000-CJTJ5:1:1101:22672:21223 2:N:0:9
CGACAGCCATGCATCACCTGTACACCAACCACAAGGGAAACTACATCTCTGCAGCGATCTGGTGTATGTCAAGCCCAGGTAAGGTTCTTCGCGTTGCATCGAATTAATCCACATGCTCCGCCGCTTGTGCGGGCCCCCGTCAATTCCTTTGAGTTTTAGCCTTGCGGCCGGACTCCCCAGGCGGGGCGCTTAATGCGGTAGCTACGACAACAGGGCCGTGGAAGACACCCACAACTAGCGACCACCGTTTACGGCATGGACTCCCAGGGTCTACAATTCAGTCCAACCAGCTCAT
+
GGGGGGGGGGGGGGGGGGGGGGGFGFFGGGGGGGGGGFGGGGGGGGGGGGFGGGGGGGFGGGGGGGGGGGGGGGFGGGGGGGGGGGGGGGGGGDGGEGFFGGGFGGGGFGGFFGGGGFGG>EGGEGGGGC8CGEGGGGDEDGG9DF?GFGGGGGFGFCCA??6@@BFABB))-))04:C5FB22>F69BFF6)).:9(4,(.44.,((((((((-31>>0,,),3:049))(,(9>:)(,(8((--2:<0?F??0(-3::2)(,((,43:.()))))-6))))4)).((((,),)
@M00689:251:000000000-CJTJ5:1:1101:11341:21224 2:N:0:9
CGACGGCCATGCAGCACCTGTACACCAACCACAAGGGAAACTACATCTCTGCAGCGATCTGGTGTATGTCAAGCCCAGGTAAGGTTCTTCGCGTTGCATCGAATTAATCCACATGCTCCGCCGCTTGTGCGGGCCCCCGTCAATTCCTTTGGGTTTTAGCCTTTCGGCCGTACTCCCCAGGCGGGGCGCTTACTTCGTTCGATACGAACCAGAGGCCGTGGAAGCCCCCTCCACCTAGCCCCCCCCGTTACCCTCCGGGCCACACCAGATTCCACATCCGTGCCTCATCGTTG
+
FGGGCCEEEFGGFGFFGGFGGGGGGGGGGGGGGGCFGGGGGGGGGGGGGFGGGGGGGFGGGGGGGGGGGGCGGGFGGGFGGGGFFGFFGGGDEGCEDGFGGGGG@EAEGGGGGCEDFFFEGGG6=C6D,=CECECCCEC;+0+;CAGDFGC,5*;CC,;FFF5*85)/<5>2>>4(A@99)5(.,-,(,333))).21:(-,.(-8:09;:(2<0<01((-1,(,2(83).((,03(.(((),(-49,,(-)()((,-(((,((-((((.))))..).,(,((,))(.-(,,(
@M00689:251:000000000-CJTJ5:1:1101:10518:21233 2:N:0:9
CGACAACCATGCAGCACCTGTACACCAACCACAAGGGAAACTACATCTCTCCAGCGATCTGGTGTATGTCAAGCCCAGGTAAGGTTCTTCGCGTTGCATCGAATTAATCCACATGCTCCGCCGCTTGTGCGGGCCCCCGTCAATTCCTTTGAGTTTTAGCCTTTCGGCCGTGTTCACCAGGCGGGGCGCTTTATGCGTTAGCTACTACCCAGAGGCCGTTGAAGCCCCCTACACCTCACCCCCACCGTTTACGGCTTGGACCACCAGTGTACATAATCCTTGCCTCTCTTTCT
+
GGGGGDGGGGGGGGGGGGGGGGAEF<<FCFGG?CEDFFEGCFGGGGGGGG,;FGF7+FDGGFEFAD,FFCEE@FBDEEEEAFD@E:<FF=FFGF@4@<4=,99>==EAF9,>FDDCFF6@ECCGGD+@@9C>EGDEGGG6=+@FFF9FFG7,;A7DD9;<?C>*:AAFDB>)))2*562;*))-6(((322(64>2::?:?)668)-5.(),,((-,41(-3>>?FFB)).43?F:((4((.((,42<(3(--(((-4())((,8(.)54)))).)-5)))6((.42())-)-
@M00689:251:000000000-CJTJ5:1:1101:10055:21233 2:N:0:9
CGACAGCCATGCAGCACCTGTACACCAACCACAAGGGAAACTACATCTCTGCAGCGATCTGGTGTATGTCAAGCCCAGGTAAGGTTCTTCGCGTTGCATCGAATTAATCCACATGCTCCGCCGCTTGTGCGGGCCCCCGTCAATTCCTTTGAGTTTTAGCCTTGCGGCCGTACTCCCCAGGCGGGGCGCTTAATGCGTTAGCTACGACACAGCGGCCGTGGAAGACCCCTACACCTAGCGCCCACCGTTTACGGCATGGCCCACCCGGTGACCTAACCCTGGCATACCTGTCTC
+
GGGGGGGGGGGGGGGGGGGGGGGGGGGGGGGGGGGGGGGGGGGGGFGGGGGGGGGGGGGGGGFGGGGGGGGGGGGGGGGGGFGGGGGFGGFEGGGGGGGGGGGGCFFFGGGGGGGGGGGGGGGGGGGGFGGGGGGGGGGG>DEDFFGGFFDFGGFG?C7A??EC@BA===@A=BE2FDGGFF==B((4;>??AD<A;:?B6<<<?,:>BB<?<11;>>BF>1823<(4C<>BB07(5)219@9024(.32(43:6(48??((-(3(--((())))5(,33::?(2)),.2-)).
@M00689:251:000000000-CJTJ5:1:1101:25784:21252 2:N:0:9
CGACGGCCATGCACCACCTGTACACCAACCACAAGGGAAACTACATCTCTGCAGCGATCTGGTGTATGTCAAGCCCAGGTAAGGTTCTTCGCGTTGCATCGAATTAATCCACATGCTCCGCCGCTTGTGCGGGCCCCCGTCAATTCCTTTGAGTTTTAGCCTTGCGGCCGTACTCCCCAGGCGGGGCGCTTAATGCGTTAGCTACGACACAGAGGCCGTGGAAAACCCCTACACCTAGCGCCCACCGTTCACGGCATGGACTCTCCGGGTATCTAACCCTGGCATCT
+
GGGGGGGGGGGGGGGGGGGGGGGFGFGGGGGGGGGGGGGGGGGGGEGGGGGGGCFEEGFGGFGGGGFGGGGGEG7DGGGFGFFGGEGGGGGDGGGGGGGGDFFDG,AFFGGF:EEGDFF=ECEC@C?FDECEGECEEEDEGCGGGFGGFGGGGG7AFBDFF>E@@A5252:79B4(4>6CFB9BFFFF;0<1569A;61<12267:?F9;7128(8:6>09())(.4?*1)440C:7)449E9:BB9B<(.:(89(((,))54),49;(-4))-):)(4,46:()()
@M00689:251:000000000-CJTJ5:1:1101:10514:21253 2:N:0:9
[truncated: 15,353,665 more chars]
