# Supplementary material for: The cloacal microbiome of a cavity-nesting raptor, the lesser kestrel (Falco naumanni)
Source: PeerJ. 2022 Oct 6;10:e13927. doi: 10.7717/peerj.13927 (PMC9548316; doi:10.7717/peerj.13927)
Supplement: Supplemental Information 7 [file peerj-10-13927-s007.gz › gri-P35.R1.fastq]

@M00689:251:000000000-CJTJ5:1:1101:10971:1909 1:N:0:12
CAGGATTAGATACCCTGGTAGTCCATGCCGTAAACGGTGGGCGCTAGGTGTAGGGGTCTTCCACGGCCTCTGTGTCGTAGCTAACGCATTAAGCGCCCCGCCTGGGGAGTACGGCCGCAAGGCTAAAACTCAAAGGAATTGACGGGGGCCCGCACAAGCGGCGGAGCATGTGGATTAATTCGATGCAACGCGAAGAACCTTACCTGGGCTTGACATACACCAGATCGCTCCAGAGATGTAGTTTCCCTTGTGGTTGGTGTACAGGTGATGCATGGCCGTCGCTGCAT
+
GFGGFGEGGFGGGFGGFCF@CECFFDFFD@CFGGGGDGFCDCFGEEG<FFE9@<@7FCFECEAC77@CBCC8C9EEFC<<=EA,CBC+?B,<,?@:=FF7>FB@DCD7CC,F77>@@C:+C7>><8<BEFFFEGC8:,>FFFF@:@7:CGEEE7C*=CC:*<C7?CE5<EG779@G67CCCFDC7?CDC:=C*:588>CFFFCC:75*5@C5DG?F7?=CCC<*79*/7*9:FBC5@4:7:0:CFBFAF?>GCF>B0::F2?<44=42=4A2<F>5?B2(,7:BB:4
@M00689:251:000000000-CJTJ5:1:1101:20278:1949 1:N:0:12
CAGGATTAGATACCCTGGTAGTCCATGCCGTAAACGGTGGGCGCTAGGTGTAGGGGTCTTCCACGGCCTCTGTGTCGTAGCTAACGCATTAAGCGCCCCGCCTGGGGAGTACGGCCGCAAGGCTAAAACTCAAAGGAATTGACGGGGGCCCGCCCAAGCGGCGGAGCATGTGGATTAATTCGATGCAACGCGAAGAACCTTACCTGGGCTTGACATACACCAGATCGCTGCAGAGATGTAGTTTCCCTTGTGGTTGGTGTACAGGTGCTGCCTGGCCGTCGCTGCAT
+
GGGGGGGGGGGGGGGGGGGGFGGGGGGGFEGDFGFGCFGDD@FEGDGGF@FC9E7+BCEEAE9E,+@@FFF,C,CE,C,6?F99EB=+FEF,,C+CFFC7BCF+++@++8,E++8@:F7+++D=<8<=FFC98=9:,<DC,@F:777BCFG7C*=*=8C*:<8*3::8C7E7+9<C6+<@78+<+:7@F=E5*:5868@@F?FFF7*/:CF*9C?>7?*7<*1*9D*973C49/9*19C*:C:>=@F>F4>*9>@?(4:@>B24)9637)4(5*)7>)4(29?020:
@M00689:251:000000000-CJTJ5:1:1101:18486:2088 1:N:0:12
CAGGATTAGATACCCTGGTAGTCCATGCCGTAAACGGTGGGCGCTAGGTGTAGGGGTCTTCCACGGCCTCTGTGTCGTAGCTAACGCATTAAGCGCCCCGCCTGGGGAGTACGGCCGCAAGGCTAAAACTCAAAGGAATTGACGGGGGCCCGCACAAGCGGCGGAGCATGTGGATTAATTCGATGCAACGCGAAGAACCTTACCTGGGCTTGACATACATCAGATCGCTGCAGAGATGTAGTTTCCCTTGTGGTTGGTGTACAGGTGGTGCATGGCCGTCGCTGCAT
+
GGGGGFGGGGGGFEFGGGGGGGFFGGGGG:CFEFFEGEGGGGGGGGGGFEFGGFFGGGGGGGGGGGGGGGGGGGGGGGGGGGGGFGGGGGGGGGGGGGGGGGGGGGGGGGGGGGGGGGGGGGGGGGGGGGGGFGGGGGGGGGGGGGGGGGGGGGGGGGGGGGGDGEGGGGFGFEEFFGGGGGGGGGFGFEGGGGGGGGFGGGGGGGGGGGGGGGFGFFF7F=FF>C>CFGGFFFGGBFGGGGFGF??DF:<49>FBFB?FFFA<??64>FFFFFFFFFFF>BFFFFF
@M00689:251:000000000-CJTJ5:1:1101:10881:2102 1:N:0:12
CAGGAGTAGATACCCTGGTAGTCCATGCCGTAAACGGTGGGCGCTAGGTGTAGGGGTCTTCCACGGCCTCTGTGTCGTAGCTAACGCATTAAGCGCCCCGCCTGGGGAGTACGGCCGCAAGGCTAAAACTCAAAGGAATTGACGGGGGCCCGCACAAGCGGCGGAGCATGGGGATTAATTCGACGCAACGCGAAGAACCTTACCTGGGCGTGACATACACCAGATCGCTGCAGAGATGGAGTTTCCCTTGTGGTTGGTGTACAGGTGCTGCATGGTCGTCGCTGCATCGGTCTCG
+
FCFFF,CEFGGFGFGGDDFGFGEFDAEFF:B@CEFCC8CCGGC7:@CCCCCFFAEG:FFGF9FEGD@C7F@F9EEEF7EDEDFGGFGGFGGGGG=F:FFCCE:FFFDGEFGGGGFE=@FGGGF8DGGGGFGCBDCDGGGCFE<<FDFC8CE:=CEECGGGGGGGGGDE2C*A?C88AFFCGC+*:?8?*:77=:7CFC8AEFGFFCCGF*9E<8<*;??7F>FGCFGD>DDFF?FC*9*9D<CG@@?A?;)2>00498?5<*66@9<)0<7?>6>118(4921:(84A(4-4()(
@M00689:251:000000000-CJTJ5:1:1101:17216:2107 1:N:0:12
CAGGATTAGATACCCTGGTAGTCCATGCCGTAAACGGTGGGCGCTAGGTGTAGGGGTCTTCCACGGCCTCTGTGTCGTAGCTAACGCATTAAGCGCCCCGCCTGGGGAGTACGGCCGCAAGGCTAAAACTCAAAGGAATTGACGGGGGCCCGCACAAGCGGCGGAGCATGTGGATTAATTCGATGCAACGCGAAGAACCTTACCTGGGCTTGACATACACCAGATCGCTGCAGAGATGTAGTTTCCCTTGTGGTTGGTGTACAGGTGGTGCATGGCCGTCGCTGCAT
+
GGGGGFFGFGGDFFGGGGGGFF<EFGFGGGFEGFFEGEGGGGEGEGFGFFFFGGGGGGGGGGGGGGGGGGGGGGGGGGGGGGGGGGGGGGGGGGGGBFGGGGGGGGGGGGGGGGGGGDGGGGGFGFCF9FAFGGGGGGGGGGFGGGGGGGGEGGCFGGGGFGEGGGGGGF9CFC6:FFCEGGGGGGGGCEGGGCEGGGGGDFG?EGGGGGGGGGFFFFFGC3DGF<FDFDGF6*><*9:CGGGGFFFFFFDFGF3:>::F<FBF)1<:B?BFA?F4?E9>9>FFFF<
@M00689:251:000000000-CJTJ5:1:1101:14552:2111 1:N:0:12
CAGGATTAGATACCCTGGTAGTCCACGCCGTAAACGATGAGTGCTAGGTGTTGGCGGTTTTGAAGCCGTCAGTGCCGAAGCTAACGCATTAAGCACTCCGCCTGGGGAGTACGGTCGCAAGACTGAAACTCAAAGGAATTGACGGGGGCCCGCACAAGCAGTGGAGCATGTGGTTTAATTCGAAGCAACGCGAAGAACCTTACCAAGACTTGACATCCCGCTGACCGGCGCAGAGATGAGCCTTCCCTTCGGGGCAGCGGAGACAGGTGCTGCATGGTCGTCGCTGCATCGGTCG
+
FEGFGFGGFGGFFEFFDFEGDFFFAFGGGDFEEGFGGGGGGGFGFFGF@DFGGFGGGGGGGGGGGGGGGGGGGGGGGGGGGGGGGGGGGGGGGGGGGGGGGGGGGGGFGGGGGGGGEGGGGGGGGGGGGGGGGGCFFGGGGFGDGGGGE@ECCGGGGGGGGGGGGGGGFG;FGFGGGGGGGGGGGGCFFGDGGGD8CF*@FFGFGGGCGDGGGGGFGFFGGGGGGFGGFGGFEFGGFFGGGGGGFFFFFFFGGFEFFFFB>DF?FFFAFFADFF?FF*699B>;:?>>AA(13<(
@M00689:251:000000000-CJTJ5:1:1101:14870:2115 1:N:0:12
CAGGATTAGATACCCTGGTAGTCCATGCCGTAAACGGTGGGCGCTAGGTGTAGGGGTCTTCCACGGCCTCTGTGTCGTAGCTAACGCATTAAGCGCCCCGCCTGGGGAGTACGGCCGCAAGGCTAAAACTCAAAGGAATTGACGGGGGCCCGCACAAGCGGCGGAGCATGTGGATTAATTCGATGCAACGCGAAGAACCTTACCTGGGCTTGACATACACCAGATCGCTGCAGAGATGTAGTTTCCCTTGTGGTTGGTGTACAGGTGTTGCATGGCTGTCGCTGCAT
+
GCFCFEAEFFECFEFD<@CCAECFEFGGCB@@@CFEGCEGGGGGGEGFC@;FFCFFFGGFGGFGGGGGGGGGGGGGGGGGGGGFGGGGGGGGGGGGGGGGGGGGGG:8CFGGEGGGCGGGGGGGGGGGGGGGGGCBFGGCFFF@FCEDCEGEECFGGGGGGGGGGEGGGG<9@ECFGGGFGGGGGGFGGGEEGE5;CCFFFFGFGGGGGGGGGGGFFFFGGGGGGGDGFGGFFFGFB?C:FD::B?FFB7)>DF:1><<FAFDFFFF2>2A?FF>@4>(3:<BF6:2
@M00689:251:000000000-CJTJ5:1:1101:10877:2120 1:N:0:12
CAGGATTAGATACCCTGGTAGTCCATGCCGTAAACGGTGGGCGCTAGGTGTAGGGGTCTTCCACGGCCTCTGTGTCGTAGCTAACGCATTAAGCGCCCCGCCTGGGGAGTACGGCCGCAAGGCTAAAACTCAAAGGAATTGACGGGGGCCCGCAAAAGCGGCGGAGCATGGGGATTAATTCGACGCAACGCGAAGAACCTTACCTGGGCTTGACATACACCAGATCGCTGCAGAGATGTAGTTTCCCTTGTGGTTGGTGTACAGGTGCTGCATGGTCGTCGCTGCATCGGTCTCG
+
EAECC,=CEC<AECE<@<;@@C,CCFEFF@8@C@<@C8CFGG@@6@CC;@;CECGGCFC<AGFCFEFFCFDFCFCFFCCFGEFF6C+F7,EEF?FGECFEEG:DGFCFG?FFGGGF=@CFEGD<FFFGCFF==FCFFG88EC=:CCGD7<B:4B*=2BFCCGGEEECF+A*@EG8*@E+A*;C8C>8C*>ECEE5?FC;*0<EC7C=CC*9:CCF7F?FF*7CF*7C55/>F?BD<@B2:D*::*1*)*869D)04;1474=:<?9@:*68?)@>108,379::4?)6(841(-.
@M00689:251:000000000-CJTJ5:1:1101:20665:2124 1:N:0:12
CAGGATTAGATACCCTGGTAGTCCATGCCGTAAACGGTGGGCGCTAGGTGTAGGGGTCTTCCACGGCCTCTGTGTCGTAGCTAACGCATTAAGCGCCCCGCCTGGGGAGTACGGCCGCAAGGCTAAAACTCAAAGGAATTGACGGGGGCCCGCACAAGCGGCGGAGCATGTGGATTAATTCGATGCAACGCGAAGAACCTTACCTGGGCTTGACATACACCAGATCGCTGCAGAGATGTAGTTTCCCTTGTGGTTGGTGTACAGGTGCTGCATGGCCGTCGCTGCAT
+
GDFFFGGFGGGFFFGGGDFGFGEFFGGFGDFEGGGEGGGGGGEGGGGGCFFGGGGGGGGGGGGGGGGGGGGGGGGGGGGGGGGGGGGGGGGGGGGGGGGGGGGGGGGGGGGGGGGGGGGGGGGGGGGGGGGGGGGGGGGGGGGGGGGGGGGGGGGGDFFGGGGGGGGGGGGGGGGGGGGGGGGGGGGGGGGGGGGGGGGGGGGGGGGGGGGGGGGGGFFG:<<FGGGGFGGFFFG5=FGGGGFGFFFFFFBGGFFFFFFFBFBFFFFFBD??<FF@FD>BFF?:3:A
@M00689:251:000000000-CJTJ5:1:1101:17743:2168 1:N:0:12
CAGGATTAGATACCCTGGTAGTCCATGCCGTAAACGGTGGGCGCTAGGTGTAGGGGTCTTCCACGGCCTCTGTGTCGTAGCTAACGCATTAAGCGCCCCGCCTGGGGAGTACGGCCGCAAGGCTAAAACTCAAAGGAATTGACGGGGGCCCGCACAAGCGGCGGAGCATGTGGATTAATTCGATGCAACGCGAAGAACCTTACCTGGGCTTGACATACACCAGATCGCTGCAGAGATGTAGTTTCCCTTGTGGTTGGTGTACAGGTGTTGCATGGCCGTCGCTGCAT
+
GFGGG@FFGGGFFFFGFFGGGGEFFGGFGEFDCFCCFBFGGGEGCGGGFEFGGFFGFGGGGGGGGGGGGGGGGGGGGGGGGGGGGGGGGGGGFGGGGGGGGGGGGGGGGGGGGGGGGGGGGGGGGGGGGGGGGGGGGGGGGFGGGGGGGGGGGGGGGGGGGGGGGGGGGGFGGFGGGGGGGGGFGGFGFE5==GGEGFGGGGGGGGGGGGGGGGGGGFFGGGGGGGGGFGGF49FGFFGFGFGGFFF9FFAFG5>?BFFFFFFFFBFA>?ABFFFFFBF1>96:6?2
@M00689:251:000000000-CJTJ5:1:1101:18696:2233 1:N:0:12
CAGGATTAGATACCCTGGTAGTCCATGCCGTAAACGGTGGGCGCTAGGTGTAGGGGTCTTCCACGGTCTCTGTGTCGTAGCTAACGCATTAAGCGCCCCGCCTGGGGAGTACGGCCGCAAGGCTAAAACTCAAAGGAATTGACGGGGGCCCGCACAAGCGGCGGAGCATGTGGATTAAATCGATGCAACGCGAAGAACCTTACCTGGGATTGACATACACCAGATCGATGCAGAGATGTAGTTTCCCTTTTGTTTTGTTTACATGTTCTGCATGGTAATCGCAGAAT
+
GCCFCFGGCEGG@FEGD@FC<6,CCFAEC:C;FGDEGG?C:CCC7@@F<;CFE@,@,BEFD,6C:+,8@A6<CCCCFGF@FFFG@FC+6?EC?,+>@EC:>FC==+@C:FEC@+B+@FF+:3+:=DFFGAA,><,@8@=FGF9BCB:C:CBEGC7*<:AF@78*85EG@++0+<+96:+3786/ACGG+:5CCEECFDFG?CFGFG5**<0*2<<CFFFF<<FGGGC*0:598=C**1:7>*:C7**.0)-**)7(.,3<<?<)==*.7)6ADF@@*/.)41(,(5<
@M00689:251:000000000-CJTJ5:1:1101:18535:2243 1:N:0:12
CAGGATTAGATACCCTGGTAGTCCATGCCGTAAACGGTGGGCGCTAGGTGTAGGGGTCTTCCACGGCCTCTGTGTCGTAGCTAACGCATTAAGCGCCCCGCCTGGGGAGTACGGCCGCAAGGCTAAAACTCAAAGGAATTGACGGGGGCCCGCACAAGCGGCGGAGCATGTGGATTAATTCGATGCAACGCGAAGAACCTTACCTGGGCTTGACATACACCAGATCGCTGCAGAGATGTAGTTTCCCTTGTGGTTGGTGTACAGGTGATGCATGGCTGTCGCTGCAT
+
GGGGG?FGGGGGGFGGGGGGFGFGGGGGGEGGGGGCFBFGGGGGGGEGFFGGGGGGGGGGGGGGGGGGGGGGGGGGGGGGGGGGGGGGGGGGGGGGGGGGGGGGGGGGGGGGGGGGGGGGGGGGGGGGGGGGGGGGGGGGGGGGGGGGGGGGGGGGGGGGGGGGGGGGFGFGGGGFGGGGGGFGG>FGFGGGGGGGGGGFGGGGFGGGGGGGGFFFGFFGGGGGGGGGFGDFFFGGF?FDFCFG=@FF*)<GGF3:B:<FAFAAFFFFFFFFBFF:5>B<?3(447<
@M00689:251:000000000-CJTJ5:1:1101:18701:2253 1:N:0:12
CAGGATTAGATACCCTGGTAGTCCATGCCGTAAACGGTGGGCGCTAGGTGTAGGGGTCTTCCACGGCCTCTGTGTCGTAGCTAACGCATTAAGCGCCCCGCCTGGGGAGTACGGCCGCAAGGCTAAAACTCAAAGGAATTGACGGGGGCCCGCACAAGCGGCGGAGCATGTGGATTAATTCGATGCAACGCGAAGAACCTTACCTGGGCTTGACATACACCAGATCGCTGCAGAGATGTAGTTTCCCTTGTGGTTGGTGTACAGGTGCTGCATGGTCGTCGCTGCAT
+
FAFGGFDGGGGGDFCCCCFECF<FAFDFECFGGFFEGGGDGGFGGGGGE@EFCEGGGGGGGDEGGGEEGGGGGGEFGGGCFEGGEEEGGCFGFFGGGGGCGEGGGFEEEFGGGFGDCFGCFGFGGGGGCGGGGGDGGGGGGGCGGCEDGE7CBEFE@E7CC@EG8CEGFGGGGGG7FGGFF@FGGGGG@CEGGGGGGGFGFGGGGGGGGGDGGFFGD??4<DGGGGGDFDGFFBGGFFGGGGGGFFF>FFFGGFFFFF?FABFAFF6:FDF?<F>=476:19BFBFF
@M00689:251:000000000-CJTJ5:1:1101:18527:2260 1:N:0:12
CAGGATTAGATACCCTGGTAGTCCATGCCGTAAACGGTGGGCGCTAGGTGTAGGGGTCTTCCACGGCCTCTGTGTCGTAGCTAACGCATTAAGCGCCCCGCCTGGGGAGTACGGCCGCAAGGCTAAAACTCAAAGGAATTGACGGGGGCCCGCACAAGCGGCGGAGCATGTGGATTAATTCGATGCAACGCGAAGAACCTTACCTGGGCTTGACATACACCAGATCGCTGCAGAGATGTAGTTTCCCTTGTGGTTGGTGTACAGGTGATGCATGGCTGTCGCTGCAT
+
GGFFGFGGGGFGGEGGFFGGCECEDFG<FEGDDCC@FBDFGFC@EGEFFFCFECFFCGGGGGGGGGGGDGGGGGGGGGGGGGFGFGGGGGGGGGGGGGGEGDGGGGGGGGGGGGGGGGGGGGGGGGFFDFFGFFGGGGG8FFFGGCGGDFDC7CF@ECDFCGECGEGGFFCGGGGGF7FCD@EFGECFGGGGGGGGF@EF9EF<CECGGG:CFGFGG4?*CGC<0*19)9CF?*97=?>CGCC7=F466544<)>B9?85>FFF?F@F*6<BBF:>)5:B?:0:>>)
@M00689:251:000000000-CJTJ5:1:1101:17401:2312 1:N:0:12
CAGGATTAGATACCCTGGTAGTCCATGCCGTAAACGGTGGGCGCTAGGTGTAGGGGTCTTCCACGGCCTCTGTGTCGTAGCTAACGCATTAAGCGCCCCGCCTGGGGAGTACGGCCGCAAGGCTAAAACTCAAAGGAATTGACGGGGGCCCGCACAAGCGGCGGAGCATGTGGATTAATTCGATGCAACGCGAAGAACCTTACCTGGGCTTGACATACACCAGATCGCTGCAGAGATGTAGTTTCCCTTGTGGTTGGTGTACAGGTGCTGCATGGTTGTCGCTGCAT
+
GGGGGGGGGGGGGGGGGGGGFGFGGGGGGEFEGGGGGGGGGGGGGGGGFFFFGFGGEGGGGGGGGGGGGGGGGGGGGGGGGGGGGGGGGGFFGGGGFEGGGGGGGGGFEFGGGGGGEEGGGGGGGGGGGGGGGGFGGGGGGGFGGGGGGGGGGGGGGGGGGGGGGGGGGGGGGG69AFFGGFGGFEFFCEEGGGGEGGGF@FCEGGGGCGG7>EF>FFFFGGGGFDCG:*9?FFG7*7:DDCFFFFFAFF2FD.5:B??FAFFFFFF?4<?B2@F=9>(6<BF:9BA
@M00689:251:000000000-CJTJ5:1:1101:21727:2331 1:N:0:12
CAGGATTAGATACCCTGGTAGTCCATGCCGTAAACGGTGGGCGCTAGGTGTAGGGGTCTTCCACGGCCTCTGTGTCGTAGCTAACGCATTAAGCGCCCCGCCTGGGGAGTACGGCCGCAAGGCTAAAACTCAAAGGAATTGACGGGGGCCCGCACAAGCGGCGGAGCATGTGGATTAATTCGATGCAACGCGAAGAACCTTACCTGGGCTTGACATACACCAGATCGCTGCAGAGATGTAGTTTCCCTTGTGGTTGGTGTACAGGTGATGCATGGCTGTCGCTGCAT
+
GGGGGGGGGGGGFFGGACF@CFFFGGGGGCFEEFFEFGGDFFEGGGGGFDFGGGCFEGFGGGGGEGGGGGGGGGAFDEECFGGGGGG7EFGGGFGGGGGDGGGGGGGCFGGGGCCFGF7FCFGFFGGDFGGGDFCC:FGEEFGEGGCFGEGGGGGGGFFGGGDEEEGFFG+<EFCEEF9CFGG7@CFGGGEEECEGG6CF7CFGGFFFFGGDFEGFFF=FFGGFCGGDFDGFFB5*97FGGGGGFFF2B54>D5@B>1?FFFBA:F?2?9AABF:555:>??1417B
@M00689:251:000000000-CJTJ5:1:1101:18733:2388 1:N:0:12
CAGGATTAGATACCCTGGTAGTCCACGCCGTAAACGTTGGGCGCTAGGTGTGGGGGCCATTCCACGGTCTCTGTGCCGTAGCTAACGCATTAAGCGCCCCGCCTGGGGAGTACGGCCGCAAGGCTAAAACTCAAAGGAATTGACGGGGGCCCGCACAAGCGGCGGAGCATGTGGATTAATTCGATGCAACGCGAAGAACCTTACCTGGGTTTGACATGCACCAGACGCGTCTAGAGATAGGCGTTCCCTTGTGGTTGGTGTGCAGGTGTTGCATGGCCGTCGCTGCAT
+
GGGFGFGGGGGFFFGGFGGGFGFFDFEFGEGGEGGCF8EFGGCFFGGGFGFGGGEGGGGGGGGGGGGGGGGGGGGGGGGGGGGGGGGGGGGGGGGGGGGGGGGGGGGGGGGGGGGGGGGGGGGGGGGGGGGGFGGGGGGGGGGGGGGGGGGGEGGGGGGGGGGGGGGGGGGCGGGFFGF?FFGGGGDGDGEDGGGGGGGGGFFGGGGGGGGGDGGGGFFGGGGGGGGGFCDFFFGGFFGGGGGGFDFF=6:>FF71<>FFBFFFFFF???BDBBFF@?>(7>9??>B9
@M00689:251:000000000-CJTJ5:1:1101:6878:2412 1:N:0:12
CAGGATTAGATACCCTGGTAGTCCATGCCGTAAACGGTGGGCGCTAGGTGTAGGGGTCTTCCACGGCCTCTGTGTCGTAGCTAACGCATTAAGCGCCCCGCCTGGGGAGTACGGCCGCAAGGCTAAAACTCGAAGGAATTGACGGGGGCCCGCACAAGCGGCGGAGCCTGTGGATTAATTCGATGCAACGCGAAGAACCTTACCTGGGCTTGACATACACCAGATCGCTGCAGAGATGTAGTTTCCCTTGTGGTTGGTGTACAGGTGCTGCATGGTTGTCGCTGCAT
+
GGGGGGGGGGGGGGGGGGGGGGGGGFFFFFGGGGGGDGFGGGGGGGGGGGGFGGGGGGGGGGFGGGGGGGGGGGGGGGFGG<FAFGEGGEGGGGGGGGGGGGGGGGGGDGCGFGGGGGGDGGGGGFGFFGGGFFGGGGGGFFGGGGGGGGE7=1FE@BF:CC8EEEG8:ECFG7<FFG9ECFFCGGFGGGGGGGGEGGG*A?CF?CGFGCC54<?>7?F4CGFGGFGGFGGFF4DFFFF>FGGGFFFFFFFGCFFBBB?FAFA2:??>66<BA?)9@>:>?FF:>(6
@M00689:251:000000000-CJTJ5:1:1101:6888:2429 1:N:0:12
CAGGATTAGATACCCTGGTAGTCCATGCCGTAAACGGTGGGCGCTAGGAGTAGGGGTCTTCCACGGCCTCTGTGTCGTAGCTAACGCATTAAGCGCCCCGCCTGGGGAGTACGGCCGCAAGGCTACAACTCGAAGGAATTGACGGGGGCCCGCCCCAGCGGCGGAGCATGTGGATTAATTCGATTCAACGCGAAGCACCTTACCTGGGCTTGACAATAACCAGATAGCTGCAGAGAGGGATTTTCCCTTTGGGGTGGTGTACAAGTGCTGCATGGTTGTCGCTGCATCTGTCA
+
GGEFGDGGGFGGGFGGGGGGGGGGAFFGGGGEFGGG7FGGGGGGGEGG,CF,6ECGGGGGGGCE7:FDCGG8CDCFEGGGGFG,CFFCBGGG<9F+@>FEGGGGB<F:FGEGDCCF:F7BCFCFF,=F8FFDGGG77<<F9AFEGGCFEEC:7*<**4,147*4?***2+0<9:9++33<C:AC++3CF57**2**3;*287AFGF=C5;F*9<F**1*26*95DG+2=*7</9*0))*92*2*17=-=))**.8(31()./6)**1-9<3:)*7/*)(),4((38)-46><)
@M00689:251:000000000-CJTJ5:1:1101:16019:2457 1:N:0:12
CAGGATTAGATACCCTGGTAGTCCATGCCGTAAACGGTGGGCGCTAGGTGTAGGGGTCTTCCACGGCCTCTGTGTCGTAGCTAACGCATTAAGCGCCCCGCCTGGGGAGTACGGCCGCAAGGCTAAAACTCAAAGGAATTGACGGGGGCCCGCACAAGCGGCGGAGCATGTGGATTAATTCGATGCAACGCGAAGAACCTTACCTGGGCTTGACATACACCAGATCGCTGCAGAGATGTAGTTTCCCTTGTGGTTGGTGTACAGGTGATGCATGGTCGTCGCTGCATCTGGCT
+
FFGGGDGGGGGGFFGFDDFEFFFFFGGFFCFCEDC@FBDEGGEGEGGGFDFFGGGGCFGGGGGGGGGGGGGGGGGGGFGGGGGGGGGGGGFGGGGGCEGFGGEGGGGGGGGGGGGGGGGGGGGDGGGGFGGGFGGGGGGEGGFGGGGGEGGG:EEGFGFGGGGGGGGGGGCFGGC7EFEGFFGGGCEF+>EGGGGGGGGFFFFGFGGGGGDGGCGFGFF<CFCC=FFGFGGFFFGG4=?CDC7CB=@BFFBGGF>BFFFFA=ABFBFF=AA<4FF==B16>>BF>B)62<)4(
@M00689:251:000000000-CJTJ5:1:1101:12072:2464 1:N:0:12
CAGGATTAGATACCCTGGTAGTCCTAGCTGTAAAAGATGATCACTGGGTGTGGGGATGAGAAGTCTCTGTGCCGAAGCAAAAGCGATAAGTGATCCGCCTGGGGAGGACGTACGCAAGTATGAAACTCAAAGGAATTGACGGGGACCCGCACAAGTGGTGGAGCATGTGGTGTAATTCGACGCAACGCGAGGAACCGTACCAGGTCTTGACATACTCGGAAGTGGTGGGAAGCAACGAAGAGCCTTCGGGAACCGAGATACAGGTGCTGCATGGCCGTCGCTGCATCTGACCCTT
+
@AFFFEFGFGEEEFFE@@CF@C<,CCCCFDF<<A,@C,CF<FFFF@<@;@7BFCGG7FCF9EE<,CF9E@FFFGCEF:EFGGG,@:@FEFDE,<C?EB,?DCF=BB+B:@B?AFF:+8,C,CEFF9?,C4A<<A=4,CE,@::CB83+3+8+6>=,6@,+C>D@:,@,@D8+87@F,@@CDCCC>E:*17CGGG=;*3;E*2?E++7<9?FF+A?+;:>CC/;*;:*9>GD>)9D27>CD*75*8766>>;7/0.422(947<B9;4)84:))5))0)-2(2:;B64)6)-(.,(
@M00689:251:000000000-CJTJ5:1:1101:21748:2470 1:N:0:12
CAGGATTAGATACCCTGGTAGTCCATACCGTAAACGGTGGGCGCTAGGTGTAGGGGTCTTCCACGGCCTCTGTGTCGTAGCTAACGCATTAAGCGCCCCGCCTGGGGAGTACGGCCGCAAGGCTAAAACTCAAAGGAATTGACGGGGGCCCGCACAAGCGGCGGAGCATGCGGATTAATTCGATGCAACGCGAAGAACCTTACCTGGGCTTGACATACACCAGATCGCTGCAGAGATGTAGTTTCCCTTGTGGTTGGTGTACAGGTGCTGCATGGCCGTCGCTGCCTCTGTCC
+
FAFFD<FGGDFCCEEGDEEGFGGGAFFGGCFFEFEBFCFGGGGGEGGGCCACE<CFGGGGGGGG>GGGGGGGGGGGGGGGGFEGGGGGGGGGGGGGFGGGGGGGGGGGGGGGGGGGGGGDFFFFGGGGGGGGGGGGGGGGCGGGGGGGGGGGGDEGF5:FGGGGGGGGGGFCEGEGFGGGGC9EGGGGGGGGGGGGGGGGFGGGGGGGGGGGGGGF>FFFCFCFFCEGFGGFFBFDFFF7>FFGFFFAFF4FGF:?>6072@<A47;74)<?A4>F?@,7>FFF0()4.).))
@M00689:251:000000000-CJTJ5:1:1101:12069:2482 1:N:0:12
CAGGATTAGATACCCTGGTAGTCCTAGCTGTAAACGATGATCACTGGGGGTGGGGATGAGAAGTCTCTGTGCCGAAGCAAAAGCGATAAGTGATCCGCCTGGGGAGGACGTACGCAAGTATGAAACTCAAAGGAAGTGACGGGGACCCGCACAAGTGGTGGAGCAGGTGGTGTAATTCGACGCAACGCGAGGAAGCTTACCAGGTCTTGACATACTCGGAATGTGTTGGAAGCAACGAAGTGCCTGCGGGAACCGAGAGACAGCTGCTGCATGGCGGTCGCTGCAGCGGCCTCTT
+
FCFFGFGFGGGGFCFC<@FEDFCEEEFF@CEDFDFCGFFF,CCFC<CD+667CEGF:@FFFFFCF6CFGC@CCFF:FCFFA<CDC@,==9CC?C<,EFGCC7DFDFBC<=CDFF7?:=:E,8F<AB,EB<55,D<,875,@++==+3+3@>+@D7,,@@FG@F,@,83>DF*6?;C;9::CG*::41C5>:CEG6:++>?+A?8+01+090<*<?CF>5C<***2:*9)67?>FG57FGG3C**707(5573C37(9((.,7:()96:FBB<<4))804;0(49:(5(1(4080)
@M00689:251:000000000-CJTJ5:1:1101:16874:2501 1:N:0:12
CAGGATTAGATACCCTGGTAGTCCATGCCGTAAACGGTGGGCGCTAGGTGTAGGGGTCTTCCACGGCCTCTGTGTCGTAGCTAACGCATTAAGCGCCCCGCCTGGGGAGTACGGCCGCAAGGCTAAAACTCAAAGGAATTGACGGGGGCCCGCACAAGCGGCGGAGCATGTGGATTAATTCGATGCAACGCGAAGAACCTTACCTGGGCTTGACATACACCAGATCGCTGCAGAGATGTAGTTTCCCTTGTGGTTGGTGTACAGGTGTTGCATGGCCGTCGCTGCAT
+
GGGGGCGFGGGGGGGGFFFGFGDFDFFFFEFEEFFCFFGGGGGGGGGGCCCEGFGEFGGGGGGGGGGGGGGGGGGGGGGGGGGGGGGGDGGGGGFGFGGGGGDGGGGGGGGGGGGGGGGGGGGGGGGGGGGGGGGGGGGGGGGGEGGGGGGGGGGGGGGGGGGGGGGGGGGGGGGECGGGGGGGGGGFFGE5:C5*<CEGCFCFC?CFGGFGGGGGG4?F<FCG4<CGF*7@FFG7@F?FF:CGFFFF4):CGFF?38?FA@ABF*75>BFFAFFFFF61--3:0:>
@M00689:251:000000000-CJTJ5:1:1101:7586:2508 1:N:0:12
CAGGATTAGATACCCTGGTAGTCCATGCCGTAAACGGTGGGCGCTAGGTGTAGGGGTCTTCCACGGCCTCTGTGTCGTAGCTAACGCATTAAGCGCCCCGCCTGGGGAGTACGGCCGCAAGGCTAAAACTCAAAGGAATTGACGGGGGCCCGCACAAGCGGCGGAGCATGTGGATGAATTCGATGCAACGCGAAGAACCTTACCTGGGCTTGACATACACCAGATCGCTGCAGAGATGTAGTTTCCCTTGTGGTTGGTGTACAGGTGCTGCATGGCCGTCGCTGCATCAGTCG
+
FFFGGGGGGGGEEEFFFGFGFFFFEGGGGEFCFFGEGFFGGFEFCGGFFFEFFFGGFGFFFGGFGGGGCFEF<FEFFFEGG,CFGFCEBCFGGFGGGGGFCFFDFFCCECEFGGGEFGGGGGG,BDGGFBDFCGGGGGF8DDC<CCDG8:CECEGECFFFCFCEGGCG+<2<CE0+<FF+:EF0<;9C+CECEECEGCF67CF?+<CCC67>F<<?FF@F*9CG**:C573?FFGG4F*:D***9=4)*84>D5731,:5<=AFF?FF*682:@>7)0(42((-4>)6)...(
@M00689:251:000000000-CJTJ5:1:1101:7602:2515 1:N:0:12
CAGGATTAGATACCCTGGTAGTCCATGCCGTAAACGGTGGGCGCTAGGTGTAGGGGTCTTCCACGGCCTCTGGGTCGTAGCTAACGCAGTAAGCGCCCCGCCTGGGGAGTACGGCCGCAAGGCCAAAACTCAAAGGAATTGACGGGGGCCCGCACAAGCGGCGGAGCATGTGGAATAATACGATGCAACGCGAAGAACAGGACCTAGGATTGACATACACCAGAGCGCTGCAGGGATGAAGTTTCCATAGGGGTTGATGGACAGGTGCTGCATGGCCGTAGCTGCAGCTGGCT
+
8FEFF,CEFD@@CCFGGFA@@EFFEAE,C@@@BFCC@,:CBGDD+CFC<FFGFFGG,:F9@FCC@FGGE8,C,,:,66C@DFFFCGDF+8C?<F@::C:+8++B=A:F+8EFE@F7>@F>CD<,BF8B<DFG<BB:F>,,,:,<+::CEGG7CC:C:CFC<FCC:*2;+<+<<E++2<@+*;E**2<9+:**:E=EFF***1**223*++**2++*2=F44/79***/.9)7))17.<*;C***08*)*0)*)0)4())*.))()*04*624)/7))7((-3<9?7(,(.((,
@M00689:251:000000000-CJTJ5:1:1101:23239:2545 1:N:0:12
CAGGATTAGATACCCTGGTAGTCCATGCCGTAAACGGTGGGCGCTAGGTGTAGGGGTCTTCCACGGCCTCTGTGTCGTAGCTAACGCATTAAGCGCCCCGCCTGGGGAGTACGGCCGCAAGGCTAAAACTCAAAGGAATTGACGGGGGCCCGCACAAGCGGCGGAGCATGTGGATTAATTCGATGCAACGCGAAGAACCTTACCTGGGCTTGACATACACCAGATCGCTGCAGAGATGTAGTTTCCCTTGTGGTTGGTGTACAGGTGCTGCATGGCTGTCGCTGCAT
+
GGGGGGGGGGGGGGGGGGGGGGGGGGGGGGGGGGGGGGGGGGGGGGGGGGGGGGGGGGGGGGGGGGGGGGGGGGGGGGGGGGGGGGGGGGGGGGGGGGGGGGGGGGGGGGGGGGGGGGGGGGGGGGGGGGGGGGGGGGGGGFDGGGGGGGGGGGGGGGGGGGGGGGGGGGGGGGFGGGGFGGGGGGGGGGGGGGGGGGGGGGGGGGCGGGGGGGGGGFFFGGGGFGEGFGGFFFGGFFGGGGG=FFFFFFFGGFFBFFFFFFFFFFFFFFF:<@FF4@?<FBFFF?9
@M00689:251:000000000-CJTJ5:1:1101:12004:2551 1:N:0:12
CAGGATTAGATACCCTGGTAGTCCATGCCGTAAACGGTGGGCGCTAGGTGTAGGGGTCTTCCACGGCCTCTGTGTCGTAGCTAACGCATTAAGCGCCCCGCCTGGGGAGTACGGCCGCAAGGCTAAAACTCAAAGGAATTGACGGGGGCCCGCACAAGCGGCGGAGCATGGGGATTAATTCGATGCAACGCGAAGAACCTTACCTGGGCTTGACATACACCAGATCGCTGCAGAGATGTAGTTTCACTTGTGGTTGGTGTACAGGTGCTGCATGGTCGTCGCTGCATCTGTCG
+
GFGFCCFCFFGGCEEF@CFFAFEF@FFFF@BECCC@EBFECGGG>EG@C<CCFDGFFGGGGFFCGGGGGGGGGGFGGGFGGGGGGGGGGEFGGGGG=FGGGGGGGGCFEGGGGGGC3@FFGGG,DFGGFCFDDGAFEFCFFA>:@@FDC@E@BE*CCFGGGGGGGG>F<C*;EE;6AFDGF@9<@>9<FECEEGC>EFFFGCFFFGGFGFFEGGGGGFFGFFFG7CCDFGG;)@F9*9:C7:7CF48>7@<DG>)4;??FDF4:@FFF7<BF<FF?6>969>??FF2<)<44(
@M00689:251:000000000-CJTJ5:1:1101:15976:2556 1:N:0:12
CAGGATTAGATACCCTGGTAGTCCATGCCGTAAACGGTGGGCGCTAGGTGTAGGGGTCTTCCACGGCCTCTGTGTCGTAGCTAACGCATTAAGCGCCCCGCCTGGGGAGTACGGCCGCAAGGCTAAAACTCAAAGGAATTGACGGGGGCCCGCACAAGCGGCGGAGCATGTGGATTAATTCGATGCAACGCGAAGAACCTTACCTGGGCTTGACATACACCAGATCGCTGCAGAGATGTAGTTTCCCTTGTGGTTGGTGTACAGGTGATGCATGGCCGTCGCTGCAT
+
GDGFFFFGFGGGFFEF@CFACFEFDGGFG@FEEFFCGFGGGGGGGGGGEDEFGFGGFGGGGGGGGGGGGGGGGGGGGGGGGGGGGGGGGGGGGGGGEGGGGGGGGGGGGGGGGGGGGGGGGGGGGGGGGGGGGGGGGGGGGGGGGGGGGGGEEGGGGGGGGGGGGGGGGGGGGGFCFGGGGGGGG8CGCEGGCGGGGGGGCFFGGGGGGGFGFC7CGFF6C3CCC4A3<<DFFFGF=FCFG7F7406<BF<CG>>FF1<@DBAA4/?<FF<DFFF>4B19;6?FBF9
@M00689:251:000000000-CJTJ5:1:1101:9964:2604 1:N:0:12
CAGGATTAGATACCCTGGTAGTCCTAGCTGTAAACGATGATCACTGGGTGTGGGGATGAGAAGTCTCTGTGCCGAAGCAAAAGCGATAAGTGATCCGCCTGGGGAGGACGTACGCAAGTATGAAACTAAAAGGAATTGACGGGGACCCGCACAAGGGGTGGAGCATGTGGTTTAATTCGACGCAACGCGAGGAACCTTACCAGGTCTTGACATACTCGGAATTTGTTGGAAGCAAAGAAGTGCCTTCGGGAACCGAGATACAGGTGATGCATGGCCGTCGCTGCATCCGTCTCTT
+
GGGFF8AFFGFGCE,C@@FEFGFG9EFFGGGEFFCFGCFGFGGG9@CC<@@CFDGGGGGGGGGGGFGGGFFAFGG7FEFEFFFDCCFGGGGCFFFGGGFGGFG7FFCF@EFGGGGG:>CFEFAFGFFBFF9?:EC:EFGF:@::++8>@:E8BDD8+BCGGFF,@,@@FGFD:,@,@;DGDE*>=5*:8=EEEGF5B<9<69CB8FF79CDG+>C+2=5)C***2:*5>CF)09**)97>*2::=**,)0-175>B((-*6FBB?46A4)))6.7)876;(222:A2(,-.,,6)
@M00689:251:000000000-CJTJ5:1:1101:12215:2629 1:N:0:12
CAGGATTAGATACCCTGGTAGTCCATGCCGTAAACGGTGGGCGCTAGGTGTAGGGGTCTTCCACGGCCTCTGTGTCGTAGCTAACGCATTAAGCGCCCCGCCTGGGGAGTACGGCCGCAAGGCTAAAACTCAAAGGAATTGACGGGGGCCCGCACAAGCGGCGGAGCATGTGGATTAATTCGATGCAACGCGAAGAACCTTACCTGGGCTTGACATACACCAGATCGCTGCAGAGATGTAGTTTCCCTTGTGGTTGGTGTACAGGTGATGCATGGTTGTCGCTGCAT
+
GGGGGGGGFGGGGGGGFFGGFGEGACAFFEGGGGGEGEGGGGDGGGGFFEFFGGGG@FEFFFGGGGGGGGFGFFFGEFFGGFGFFCFFBFFGEFEGGGGGGGDGGGDFECEGGGGECFGGGGCFFGGG@,7EFGCFFGGGFDF:FCFCCGG:=8*=:BFEG78ECEGG@F+AEC9+AFGFFFGEGG:E@EEGGGCCGGGEGGGGGGGGGG<C>+<*:?FGFGGG*9EG4DG@/1974?:FFDDGFFFBFFFGG7)19??FABAFF4?4BA9<)@F?6<:):6(4129
@M00689:251:000000000-CJTJ5:1:1101:7688:2639 1:N:0:12
CAGGATTAGATACCCTGGTAGTCCATGCCGTAAACGGTGGGCGCTAGGTGTAGGGGTCTTCCACGGCCTCTGTGTCGTAGCTAACGCATTAAGCGCCCCGCCTGGGGAGTACGGCCGCAAGGCTAAAACTCAAAGGAATTGACGGGGGCCCGCACAAGCGGCGGAGCATGGGGATTAATTCGATGCAACGCGAAGAACCTTACCTGGGCTTGACATACACCAGATCGCTGCAGAGATGTAGTTTCCCGTGTGGTTGGTGTACAGGTGCTGCATGGCCGTCGCGGCATCTGTCG
+
GFGGFCFGGGGGF<FFACCCACCF<FDED@BCEGEBEFGGGFFECEGG<CCEFFEGFEDFFEDGEDFCEG<CCFCACDFGF9EDAFEE@CFGGDGGCFGFEECBFGDGE=EFGGCFEEGGGG7,DFFFD<FGGGGGGGFFGGF@EDCDBCGEEGGGGGCFD<BEGGEG6C*:?;;8@<<+*:C+<*0C<>7:EGGGC6CC9CFCFFFC=EFEC8E7CF@7*9CF7*:3)99?F6FF*9?FG7:*09?()8(9C7;:>4::7=ADFFF:*63:9@>@)8--49(4(-(526:6(
@M00689:251:000000000-CJTJ5:1:1101:12948:2684 1:N:0:12
CAGGATTAGATACCCTGGTAGTCCATGCCGTAAACGGTGGGCGCTAGGTGTAGGGGTCTTCCACGGCCTCTGTGTCGTAGCTAACGCATTAAGCGCCCCGCCTGGGGAGTACGGCCGCAAGGCTAAAACTCAAAGGAATTGACGGGGGCCCGCACAAGCGGCGGAGCATGTGGATTAATTCGATGCAACGCGAAGAACCTTACCTGGGCTTGACATACACCAGATCGCTGCAGAGATGTAGTTTCCCTTGTGGTTGGTGTACAGGTGCTGCATGGCCGTCGCTGCAT
+
GCFFFCGGGGGGGGGGEFFFFGFGFGGGGDFEGFGEGGGGGGGGGGGGEEFGGGGGGGGGGGGGGGGGGGGGGGGGGGGGGGGGGGGGGGGGGGGGGGGGGGGGGGGEGGGGGGGGECFGGGGGGGGGGGGFFFAFFGGGGGG@FCGDEGG@C@FGFGGGDGGEGEGGFGCFGC9?FGGGFFFFGGGGGGGGGC=EGGGGGGGFGGGGGGGGGGGGGFFGGGGGGGGGFGGFFFGGFF7DFFGGFFFFFF4DDFFFFFFFFFFAFFFFFFBBBFFFFD>>FF6?9?)
@M00689:251:000000000-CJTJ5:1:1101:13328:2688 1:N:0:12
CAGGATTAGATACCCTGGTAGTCCTTGCCGTAAACGATGTATACTTGATGTAGGTAGGCTCAACCCTGGCTGTGTCGTAGCTAACGCGATAAGTATACCGCCTGAGGAGTACGCTCGCAAGGGTGAAACTCAAAAGAATTGACGGGGGCCCGCACAAGCAGTGGAGCATGTGGTTTAATTCGATGCAACGCGAAGAACCTTACCCAGGCTCGAAATGCAAAGGACAGCATCAGAGATGATGTGTTCCGAAAGGACCTTTGTATAGGTGGTGCATGGCCGTCGCTGCATGTGTCT
+
F8ECCA9FFEFF@CC<<9@66C<,,<<C6:@FEFDC:FFFEF6C,,C@@CCFD9CEGFDDFFAGGEG@EGAFFE@CFCCFGGA@<FFGC=:FFCEFFFGGDGGFD@EF@F8AB+8C:F@>CCGGD<EA,F<<=F<F:FE<CF9CC:C:CFC784**4:FCGCEFGGGG9?,3?B*>2DF@FFGE9C@FCECCCC58+3**>C:2<<CCF<<:<CEGGBF779CGCFGC:*7;@F7C44:DG*:2868?).6DCF@<:3<BA*4>FF7?F(26?4=F4)7(4(42<(564:AA>)
@M00689:251:000000000-CJTJ5:1:1101:8434:2698 1:N:0:12
CAGGATTAGATACCCTGGTAGTCCATGCCGTAAACGGTGGGCGCTAGGTGTAGGGGTCTTCCACGGCCTCTGTGTCGTAGCTAACGCATTAAGCGCCCCGCCTGGGGAGTACGGCCGCAAGGCTAAAACTCAAAGGAATTGACGGGGGCCCGCACAAGCGGCGGAGCATGTGGATTAAGTCGATGCAACGCGAAGAACCTTACCTGGGCTTGACATACACCAGATCGCTGCAGAAATGTAGTTTCCCTTGTGGTTGGTGTACAGGTGATGCATGTCTGTCGCTGCAT
+
FFGGG@EGGGGGGGGGFFFFCEFFA<ECFD;CCF9@,8CFGGDGGCFCCCEEFCGCFGGGGGGGDFDG>FGGFGGGG=FFDAGGGGGD7FEGG9=BFGFGGGCDGFDGCFGGGGGG=FFEEGGGGGGFGEGCDGAFGGG89:3<CCFD7<E>BECC8,FFDEEGDEGG6C<FFEG+<F+<DE58CECFFGGGGG=8E8F6CFFF7?FC567EGFC77?*9*>19C*/95CD?6=*07@2?7***86?)*))0>))3(41><=9>F46-86<42//*1/-61::?03<
@M00689:251:000000000-CJTJ5:1:1101:9397:2701 1:N:0:12
CAGGATTAGATACCCTGGTAGTCCACGCCGTAAACGATGAATACTAGGTGTGGGGGTTTCAACACCTCCGTGCCGCCGCTAACGCATTAAGTATTCCGCCTGGGGAGTACGGTCGCAAGATTAAAACTCAAAGGAATTGACGGGGACCCGCACAAGTAGCGGAGCATGTGGTTTAATTCGAAGCAACGCGAAGAACCTTACCTACACTTGACATCCCTTGCATTACTCTTAATCGAGGAAATCCCTTCGGGGACAAGGTGACAGGTGCTGCATGGCTGTCGCTGCAT
+
GEFGGGGGGCFFFCFGGGGGDFEFGGEGGEGGDFFECFGEFGGGGGGGFEFEGCCEFGGGGGGDFGGGGEFGGGGGGGGGDEGGGEGEEGFFGGGGGGCFGGFGDCBGFGEGEGGGDGEGGGCEG<FFGGGF=DFDCFEFGGDGFEGGGGGEGGFFGGGGGGCGDGGGGGECFEFCFEFG@CEGGFGGGGCGGDFGGGG7@FGGGGGGGG=CCFGGGFFCFFFGFC<CFG*=BBG*>:D46>D<:?B?>>09DEFFF?<69@AF3FF)=9>2>F5FFEFFF:16;?2
@M00689:251:000000000-CJTJ5:1:1101:23890:2719 1:N:0:12
CAGGATTAGATACCCTGGTAGTCCATGCCGTAAACGGTGGGCGCTAGGTGTAGGGGTCTTCCACGGCCTCTGTGTCGTAGCTAACGCATTAAGCGCCCCGCCTGGGGAGTACGGCCGCAAGGCTAAAACTCAAAGGAATTGACGGGGGCCCGCACAAGCGGCGGAGCATGTGGATTAATTCGATGCAACGCGAAGAACCTTACCTGGGCTTGACATACACCAGATCGCTGCAGAGATGTAGTTTCCCTTGTGGTTGGTGTACAGGTGATGCATGGCTGTCGCTGCAT
+
GGGGGGGGGGGGGGGGGGGGGGGGGGGGGGGGGGGGGGGGGGGGGGGGGGGGGGGGGGGGGGGGGGGGGGGGGGGGGGGGGGGGGGGGGGGGGGGGGGGGGGGGGGGGGGGGGGGGGGGGGGGGGGGGGGGGGGGGGGGGGGGGGGGDGGGGGGGGGGGGGGGGGGGGGGECGGGGGGGGGGGCFEFFGGGGGGGEGGGGGGGGGGGGGGGGGGFGGFFCGFGGDGGGFGG@FFGGFFGGGGGGFFFFFFAGGFFFFB?FFFFFFFF<F<B26?@FFFFBFFFFBFF
@M00689:251:000000000-CJTJ5:1:1101:18945:2721 1:N:0:12
CAGGATTAGATACCCTGGTAGTCCATGCCGTAAACGGTGGGCGCTAGGTGTAGGGGTCTTCCACGGCCTCTGTGTCGTAGCTAACGCATTAAGCGCCCCGCCTGGGGAGTACGGCCGCAAGGCTAAAACTCAAAGGAATTGACGGGGGCCCGCACAAGCGGCGGAGCATGTGGATTAATTCGATGCAACGCGAAGAACCTTACCTGGGCTTGACATACACCAGATCGCTGCAGAGATGTAGTTTCCCTTGTGGTTGGTGTACAGGTGCTGCATGGCCGTCGCTGCAT
+
GFGGGCFGGFGFFFGGEFFGFF9FFGGFGEFEEGFEGGGGGGGGGGGGFDFGGFGGGGGGGGGGGGGGGGGGGGGGGGGGGGGGGGGGGGGGGGGGGGGGGGGGGGGGGGGGGGGGGGGGGGGGGGGGGGGGGGGGGGGGGGGGGGGGGDGGGGGGGGGGGGGGGGGGGGGFGFCFFGGGGGGFGGGGGGGDGGGGGGGGECGGCCGGGFFGGGGGGFFGCDFD=GGGFGGFF4FG?FGGC7CFFFFF=5AGGFF?FB6@BF)45?FFFA??BF@49D>FFF??F?)
@M00689:251:000000000-CJTJ5:1:1101:8128:2748 1:N:0:12
CAGGATTAGATACCCTGGTAGTCCATGCCGTAAACGGTGGGCGCTAGGTGTAGGGGTCTTCCACGGCCTCTGTGTCGTAGCTAACGCATTAAGCGCCCCGCCTGGGGAGTACGGCCGCAAGGCTAAAACTCAAAGGAATTGACGGGGGCCCGCCAAAGCGGCGGAGCATGTGGATTAATTCGATGCAACGCGAAGAACCTGACCTGGGCTTGACATACACCAGATCGCTGCAGAGATGTAGTTTCCCTGGTGGTTGGTGTACAGGTGCTGCATGGACGGCGCTGCACCTGTCTAT
+
GGGGGFGGGGGGFFGGFFFFFFGGFFFFGEEEGGFEEFEGGGEEGDGFCEFFGGGGF@AFFEFFGGGGDGFG9FCFFCCFGGGGCC@FCFGGGGGDCFCFGEEGGG7FF=FFGGEFFFGGGG=DFCGGDF?FEFFFGFGGGF9>CDDCCE7C@*1<:CCFF*=EEGGGFG2C7<++<929*;F+A>@GFEC:>EEGG6;6*6CC+:CC:E**0+A*29=4079C7*29)CGFFFG5*90;::?:*19)).(2907:;:?05@)6;16)9647:@F)07(-4((3(4(((55))-.
@M00689:251:000000000-CJTJ5:1:1101:7212:2764 1:N:0:12
CAGGATTAGATACCCTGGTAGTCCATGCCGTAAACGGTGGGCGCTAGGTGTAGGGGTCTTCCACGGCCTCTGTGTCGTAGCTAACGCATTAAGCGCCCCGCCTGGGGAGTACGGCCGCAAGGCTAAAACTCAAAGGAATTGACGGGGGCCCGCCCAAGCGGCGGAGCATGTGGATTACTTCGATGCAACGCGAAGAACCTTACCTGGGCTTGACATACACCAGATCGCTGCCGAGATGTAGTTTCCCTTGTGGTTGGTGTACAGGTGTTGCATGGTCGTCGCTGCAT
+
GFGGGFFFGGGGGFGGGGGGDF@EFGGGGGGGGGGGGGGGGGGGGGGGCEFFGDGGGGGGGFGGGGGGGGGGGGFF7FFFCFGGGGGGGG95CF:CFGGCEGGGGGE7FG<FEDGG@EC@CE>FFFGDFGGG<,D8:,@F@FGGGDGDCGGGE*C7=CFGEG>E*CC/ACGC7<CA?932:C89?EF+<=GG*::/6CGGG7EGG7*1:EG**<?D*9?G4*796759>37)78517=DFFDFD=F?AB?A437500:?F26)6)9)5<0<2>8:@=)7?69313(:
@M00689:251:000000000-CJTJ5:1:1101:15850:2768 1:N:0:12
CAGGATTAGATACCCTGGTAGTCCATGCCGTAAACGGTGGGCGCTAGGTGTAGGGGTCTTCCACGGCCTCTGTGTCGTAGCTAACGCATTAAGCGCCCCGCCTGGGGAGTACGGCCGCAAGGCTAAAACTCAAAGGAATTGACGGGGGCCCGCACAAGCGGCGGAGCATGTGGATTAATTCGATGCAACGCGAAGAACCTTACCTGGGCTTGACATACACCAGATCGCTGCAGAGATGTAGTTTCCCTTGTGGTTGGTGTACAGGTGCTGCATGGCCGTCGCTGCAT
+
GGGGGGGGGGGGFFGGFFFFCF<FFGGGGEGDEGFEGGGGGGGGGGGGFDFGGFGGGGGGGGGGGGGGGGGGGGGGGGGGGGGGGGGGGGGGGGGGGGGGGGGGGGGGGGGGGGGGGGGGGGGGGGGGGGGGGGGGGGGGGGFGGGGGGGGGGGGGGGGGGGGGGGGGGGFGGF99FGGGGGGFGGGGCEGCECEGGFGGGGGGGGGGGGGGFGGGGFFGDGFFGFGGFGGFFFC*6=7CFGGGFFFAFF<FG53?B?FFBFFA47??BADBBFFF4@(134<F>?2
@M00689:251:000000000-CJTJ5:1:1101:15834:2777 1:N:0:12
CAGGATTAGATACCCTGGTAGTCCATGCCGTAAACGGTGGGCGCTAGGTGTAGGGGTCTTCCACGGCCTCTGTGTCGTAGCTAACGCATTAAGCGCCCCGCCTGGGGAGTACGGCCGCAAGGCTAAAACTCAAAGGAATTGACGGGGGCCCGCACAAGCGGCGGAGCATGTGGATTAATTCGATGCAACGCGAAGAACCTTACCTGGGCTTGACATACACCAGATCGCTGCAGAGATGTAGTTTCCCTTGTGGTTGGTGTACAGGTGCTGCATGGCCGTCGCTGCATCTGTCG
+
GFGGGFGGGGGFFFGGFGGFCFGGGGGGGDGEGGGCFGGEDGGGGGGFGFGCF<FGGGGGGGAFGDGGGGGGGGGGGGECFGGGGGGGGGFFGGDGEEGGGGGGGGGGDGGGGDGGGGDEGGGGGGGGGFFGGDFGD<DFFGGEGGGG7FECC*=FF:CFFGEGGEEGFGFGGGG7CFGGGFGGGGFF?EGGGGCEC>FFGFGGGFGGGGFGGGGGGFFGD<FGFCCDFGGFFFCC=F*2>FGGFFF>FFDGG>>?9?BF<FA<?F626:?FFBF@FF91(32?;2).545)(
@M00689:251:000000000-CJTJ5:1:1101:6538:2802 1:N:0:12
CAGGATTAGATACCCTGGTAGTCCATGCCGTAAACGGTGGGCGCTAGGTGTAGGGGTCTTCCACGGCCTCTGTGTCGTAGCTAACGCATTAAGCGCCCCGCCTGGGGAGTACGGCCGCAAGGCTAAAACTCAAAGGAATTGACGGGGGCCCGCACAAGCGGCGGAGCATGTGGATTAATTCGATGCAACGCGAAGAACCTTACCTGGGCTTGACATACACCAGATCGCTGCAGAGATGTAGTTTCCCTTGTGGTTGGTGTACAGGTGGTGCATGGCTGTCGCTGCAT
+
GFFCFGFGGGFGGGGGGGGGGGGGGGFGGDGFGGGGGGGCGGEGGGGGGGG9EFGDFEGGGGAFDEEGGGG8FFGEDGGGFFDEGEGEGGGGGGGGGGGGGGGGGGGGDFFGGGGFGGDEDFGGEDFFFGGFDA@FGGGGGGGGGGGCEGGGG7FGGGGGCEGG=EGFCFGFF9F+<EF7CGGGGGF9<CCEGEGGGGGGGGGFD9FECGGG46?7FFFFGGGFFFFGFDGFF=37@?CCCFFGFFFFF@)99@FF>?<FBFFFFFFFFFA:2?FFFFF?6?B<2:9
@M00689:251:000000000-CJTJ5:1:1101:24257:2841 1:N:0:12
CAGGATTAGATACCCTGGTAGTCCATGCCGTAAACGGTGGGCGCTAGGTGTAGGGGTCTTCCACGGCCTCTGTGTCGTAGCTAACGCATTAAGCGCCCCGCCTGGGGAGTACGGCCGCAAGGCTAAAACTCAAAGGAATTGACGGGGGCCCGCACAAGCGGCGGAGCATGTGGATTAATTCGATGCAACGCGAAGAACCTTACCTGGGCTTGACATACACCAGATCGCTGCAGAGATGTAGTTTCCCTTGTGGTTGGTGTACAGGTGTTGCATGGCCGTCGCTGCAT
+
GGGGGGGGGGGGGGGGGGGGGGGGGGGGGGGGGGGGGGGGGGGGGGGGGGGFGGGGGGGGGGGGGGGGGGGGGGGGGGGGGGGGGGGGGGGGGGGGGGGGGGGGGGGGGGGGGGGGDGGEGGGGGGGGGGGGGGGGGGGGGGGGGGGGGGGGGGGGGGGGGGGGGGGGGGGGGGGGGFCFGGGGCGGGGGGGEGGGGGGGGGGGGGGGGGGGGGGGGFFGGGGGGGGGFGGFFFGDFFGGGGGGFBFFFFBDGFFFFFFFFFFFFFFFFFFFFFFFFFBFFFF?>0<
@M00689:251:000000000-CJTJ5:1:1101:24260:2859 1:N:0:12
CAGGATTAGATACCCTGGTAGTCCATGCCGTAAACGGTGGGCGCTAGGTGTAGGGGTCTTCCACGGCCTCTGTGTCGTAGCTAACGCATTAAGCGCCCCGCCTGGGGAGTACGGCCGCAAGGCTAAAACTCAAAGGAATTGACGGGGGCCCGCACAAGCGGCGGAACATGTGGATTAATTCGATGCAACGCGAAGAACCTTACCTGGGCTTGACATACACCAGATCGCTGCAGAGATGTAGTTTCCCTTGTGGTTGGTGTACAGGTGTTGCATGGCCGTAGCTGCATCTGGCT
+
FFFGGGGGGGFFFGFGGGGGGGGGFGFFGGFE@@FCGGGGGGGGGGGGFG,EFFGDC@FCGGCFECFGCGCFEFCGEGGGGGGGGGGGG@DF9FGDG:FGGGGGGFGGGGGCBBFEFDGGGGGFGFFGGFGGGGFD8FGGGFGGGGGGGCEGGGC:B:C<CF7:**2:<@7CCC<CFFF7DGGFGGGCCGG*:C5;C8CEFGFGGFGGGGG57C+:DFFFDCCFGG5*>3C?:=FC46>7>7FFFFF>=)-9D5@B>3:F794<?FFBFFFFFB:@FBF(4(66035<<))..
@M00689:251:000000000-CJTJ5:1:1101:23779:2894 1:N:0:12
CAGGATTAGATACCCTGGTAGTCCATGCCGTAAACGGTGGGCGCTAGGTGTAGGGGTCTTCCACGGCCTCTGTGTCGTAGCTAACGCATTAAGCGCCCCGCCTGGGGAGTACGGCCGCAAGGCTAAAACTCAAAGGAATTGACGGGGGCCCGCACAAGCGGCGGAGCATGTGGATTAATTCGATGCAACGCGAAGAACCTTACCTGGGCTTGACATACACCAGATCGCTGCAGAGATGTAGTTTCCCTTGTGGTTGGTGTACAGGTGCTGCATGGCCGTCGCTGCAT
+
GGGGGGGGGGGGGGGGGGGGGGFGGGGGGGGGGGGGGGGGGGGGGGGGGGGGGGGGGGGGGGGGGGGGGGGGGGGGGGGGGGGGGGGGGGGGGGGGEGGGGGGGGGGGGGGGGGGGGGGGGGGGGGGGGGGGFGGGGGGGGGGGGGGGGGGGGGDGGGGGGGGGGGGGGGGGGC?FGGGGGGGGGEGGFEEGCEGGGGGGGGGGGGGGGGGGGGGGGFFGGGGGGFGDFGGFFFGGFFFFGCFG?66AFFFFGFFFFF?FFFFFFFFFFFFBBF@@FF;F>6<F>FF
@M00689:251:000000000-CJTJ5:1:1101:19310:2907 1:N:0:12
CAGGATTAGATACCCTGGTAGTCCTAGCTGTAAACGATGATCACTGGGTGTGGGGATGAGAAGTCTCTGTGCCGAAGCAAAAGCGATAAGTGCTCCGCCTGGGGAGTACGTACGCAAGTATGAAACTCAAAGGAATTGACGGGGACCCGCACAAGTGGTGGAGCATGTGGTTTAATTCGACGCAACGCGAGGAACCTTACCAGGACTTGACATACTCGTAATTTGTTGGAAGCAACGAAGTGCCTTCGTGAACCGAGATACAGGTGCTGCATGGTTGGCGCTGCTTCAGTCTCTT
+
GGGGGFGFFFFGFGGFGFGGGGCF9FGGGGGFFFFE@@FFGGFGG9EEEEEGGGD@CEEG<FGGGFGGCFAEFFGE7FF<FE<8+8CFB?FF?E?FEEGCEFCF?FBFF=?<CCFGD+BFGGFFF9AEFEFD,AE,?ADAFFCG+8FCE7ECGGG<;9FF7D:@EGFCEGG77<FG;,@C?EGEEG8::7CCECGFGGF6<CC8*1+=+>DGGGG7CD)/>*71+222)2*))9CF5FCCFGG=@19:)0.1:))120:4:FD<69))034))098)).-132;)))))-..64.
@M00689:251:000000000-CJTJ5:1:1101:13970:2913 1:N:0:12
CAGGATTAGATACCCTGGTAGTCCATGCCGTAAACGGTGGGCGCTAGGTGTAGGGGTCTTCCACGGCCTCTGTGTCGTAGCTAACGCATTAAGCGCCCCGCCTGGGGAGTACGGCCGCAAGGCTAAAACTCAAAGGAATTGACGGGGGCCCGCACAAGCGGCGGAGCATGTGGATTAATTCGATGCAACGCGAAGAACCTTACCTGGGCTTGACATACACCAGATCGCTGCAGAGATGTAGTTTCCCTTGTGGTTGGTGTACAGGTGCTGCATGGCCGTCGCTGCAT
+
GGGGGGGGGGGFFFFGGGGGFGFGFGGGGEGGGGGEFGGGGGEGGGGGFDFGGFGGEGGGGGGGGGGGGGGGGGGGGGGGGGGGGGGGGGEGGGGGGGGGGGGGGGDCFGGGGGGGEFGGGFGGGGGGGGGGFGFGCFFGGGGCFEFCCEGCEEEGGGGGGGEGGGGGGG<FGGFGFGGGFGFGGGFGGGGEEGCCGGGGGGFFGFGGGGGDFFGGGFFG49GGGFFGFGGFFFGG4BGFGGGGF?FD754CD:3:B:07<FB<@66:BF?F2FFFFF>>996?B?F
@M00689:251:000000000-CJTJ5:1:1101:19326:2919 1:N:0:12
CAGGATTAGATACCCTGGTAGTCCTAGCTGTAAACGATGATCACTGGGTGTGGGGATGAGAAGTCTCTGTGCCGAAGCAAAAGCGATAAGTGATCCGCCTGGGGAGTACGTACGCAAGTATGAAACTCAAAGGAATTGACGGGGACCCGCACAAGTGGTGGAGCATGTGGTTTAATTCGACGCAACGCGAGGAACCTTACCAGGTCTTGACATACTCGGAATTTGTTGGAAGCAACGAAGTGCCTTCGGGAACCGAGATACAGGTGCTGCATGGTTGTCGCTGCAT
+
GGGGGGGGGGGGGGGGGGGGGGGGGGGGGGGGGGGEFGGGGGGGGGGGECFFGGGGGGGGGGGGGGGGGGGGGGGGGGGGGGGGGGGGGGGGGGGGGGGGGGGG7FFGGGGGGGGGGGGGGGGGGGGGGGGGGGGGGGGGGGGGFFGGGGGGGGGGGGGGGGFGGGGGGGFFGGGGGGFGGGEDGECEEEGGGGGCGGGGGGGGGGGGGGGGGGGGGFFGGGGGGGGCFFGFFFGGFFGGGGGGFFF?FEFGGFFFFFFFFFFFF??A??FFFFFFFF>?FFFF?F
@M00689:251:000000000-CJTJ5:1:1101:16291:2922 1:N:0:12
CAGGATTAGATACCCTGGTAGTCCTAGCTGTAAACGATGATCACTGGGTGTGGGGATGAGAAGTCTCTGTGCCGAAGCAAAAGCGATAAGTGATCCGCCTGGGGAGTACGTACGCAAGTATGAAACTCAAAGGAATTGACGGGGACCCGCACAAGTGGTGGAGAATGTGGTTTAATTCGAAGCAACGCGAGGAACCTTACCAGGTCTTGACATACTCGGAATTTGTTGGAAGCAACGAAGTGCCTTCGGGAACCGAGATACAGGTGTTGCAGGGTCGTCGCTGCAT
+
GGGGGGGGGGGGGFGGGGGFFGFGGGGGD<EFFFGDGGCGFEGGGGFG6B@FEEC@,,;;FDFC@CE<CC<FG@@@@FFBFG8C@BEBFD,C,C9EEEG7?FGG=>,=,?E<==BFEGE<,CEFGF9?BFFECEG8FFF,:FGG76CGE=@EGG<,3E,DF@C,@4@8FG,@FGGAF;8,3:@DE>8>*;>ECG?FCC;8FGFG:<@CFC*=33++225):9*++320;8>F8AFGD>DD5=7FF?FF5>>C*77923(*.0)21<*8F67)4>@5>8:;6(86>2
@M00689:251:000000000-CJTJ5:1:1101:16282:2938 1:N:0:12
CAGGATTAGATACCCTGGTAGTCCTAGCTGTAAACGATGATCACTGGGTGTGGGGATGAGAAGTCTCTGTGCCGAAGCAAAAGCGATAAGTGATCCGCCTGGGGAGTACGTACGCAAGTATGAAACTCAAAGGAATTGACGGGGACCCGCACAAGTGGTGGAGCATGTGGTTTAATTCGACGCAACGCGAGGAACCTTACCAGGTCTTGACATACTCGGAATTTGTTGGAAGCAACGAAGTGCCTTCGGGAACCGAGATACAGGTGTTGCATGGTCGTCGCTGCAT
+
GFGGFDFFGGGFFFEFEFFGCFFFAEGGGEFCEEDCF8FFGGGGCFGG<B@FEDCGGGGGGGEFGGGGGGGGGGGGGGGGGGGGGGGGGGGGGDGGGGGGGGGGGGFEFGGGGGGEGGFGGGGGGFGGFGGGFFGFCGGGGGGGGGGG@GEGEGG@FDFGEFGGGFFFGG7F7FGCFGGGGGGGE>@CC=CEGCCEFFGG?9?C@CFFGGGGCFGCGEDGDF*2:+=DFGGFFFCCEFGGFFCFFFFF@:>GD@EF;>:FFFF07FF(0<>FFFFFDDBF9?:(4-
@M00689:251:000000000-CJTJ5:1:1101:7537:2941 1:N:0:12
CAGGATTAGATACCCTGGTAGTCCATGCCGTAAACGGTGGGCGCTAGGTGTAGGGGTCTTCCACGGCCTCTGTGTCGTAGATAACGCAATAAGCGCCCCGCCTGGGGAGTACGGCCGCAAGGCAAAAACTAAAAGGAATTGACGGGGGCCCGCAAAAGCGGCGGAGCATGGGGAATAATTCGACGAAACGAGAAGAAACATACCTGGGCTTGACATACACCAGAACGCTGAAGAGAGGAAGTTTCACTGGGGGTTGGGGTAGAGGGGCGGCATGGCTGGCGCTGCATCGGTCT
+
GGGGGFGGGGGFFFGFGGGGFFFGF,EFFEFEFGGGEFF@:C6FGEGGFFFGGGCF6B<<F,CDED@FFAEF,E9F==6D:,CFG@6:+,:C<,FGG7FC@>@DFDC@@8?,4:+43+3CFG+,BDFD7@,B3@<38>3,@7,:B@7:><CCEG*=?241C=8CG***3<*AG>**2@C7*2:*1**/:C5C:E6:F@?*+<+*+2:C5*/:>8<C7=F*09754>CC)9)96@75)>*7C0*0/*944>(>C.)46(,04)-67)<17941,8>)07007((443))(,(--
@M00689:251:000000000-CJTJ5:1:1101:15313:2973 1:N:0:12
CAGGATTAGATACCCTGGTAGTCCATGCCGTAAACGGTGGGCGCTAGGTGTAGGGGTCTTCCACGGCCTCTGTGTCGTAGCTAACGCATTAAGCGCCCCGCCTGGGGAGTACGGCCGCAAGGCTAAAACTCAAAGGAATTGACGGGGGCCCGCACAAGCGGCGGAGCATGTGGATTAATTCGATGCAACGCGAAGAACCTTACCTGGGCTTGACATACACCAGATCGCTGCAGAGATGTAGTTTCCCTTGTGGTTGGTGTACAGGTGCTGCATGGCTGTCGCTGCAT
+
GFGGGFGGGGGFFFGGFGFFDFFFFGGGGEGGEFFEGFGGGGGGGGGFFEFGGGGGGGGGGGGGGGGGGGGGGGGGGGGGGGGGGGGGGGGGGGGGGGGGGGGGGGDGGGGGGGGG>FFGGGGGGGGGGGGGGGGGGGGGGFFEGGGGEGGBCEFGGGGGGGGGGGGGGF:FGGCEGG7EGGGGGGFCFEGGGGGGGGGFFGGGGGGGGGGGFFGGGFFGGGGGGGGGFGGFFFG<BFGGF7DFFFFFF@>DGFFFFFFFFFAAFFFF4>FFFFFF@B??FFFFFF9
@M00689:251:000000000-CJTJ5:1:1101:7071:2986 1:N:0:12
CAGGATTAGATACCCTGGTAGTCCACGCTGTAAACGATGTCGACTTGGAGGTTGTGCCCTTGAGGCGTGGCTTCCGGAGCTAACGCGTTAAGTCGACCGCCTGGGGAGTACGGCCGCAAGGTTAAAACTCAAATGAATTGACGGGGGCCCGCACAAGCGGTGGAGCATGTGGTTTAATTCGATGCAACGCGAAGAACCTTACCTACTCTTGACTTCCAGAGAACTTAGCAGAGATGCTTTGGTGCCTTCGGGAACTCTGAGTCAGGTGGTGCATGTCCGTCGCTGCATCTGTTC
+
GFGGCFFFGGGGGCFGFFGGFGGG<EE@CFGGGEEF7FGGGEG:CGGFCCFGGGG7CEFFGF<ED@FFGGGGG@GGCC+@FE9EFECGE,CEFG>FGGGGGG?DCF7FFGG@FGGGGGCBDGGFF,=<FGFGGGG9;DDFF,@FGGGGE:ED:::C:C1<F:87:C;FFCFCFGGF+BEFCGF9CGBEE557*5C6C5C7CE<E76<CFDC+9+32:**05**7:FFG=F>FFFCCFFGG7*><6)99=8:59))46A<1:*).95@3)-(6?B=**13,119((-29-)))))
@M00689:251:000000000-CJTJ5:1:1101:18164:2994 1:N:0:12
CAGGATTAGATACCCTGGTAGTCCATGCCGTAAACGGTGGGCGCTAGGTGTAGGGGTCTTCCACGGCCTCTGTGTCGTAGCTAACGCATTAAGCGCCCCGCCTGGGGAGTACGGCCGCAAGGCTAAAACTCAAAGGAATTGACGGGGGCCCGCACAAGCGGCGGAGCATGTGGATTAATTCGATGCAACGCGAAGAACCTTACCTGGGCTTGACATACACCAGATCGCTGCAGAGATGTAGTTTCCCTTGTGGTTGGTGTACAGGTGTTGCATGGCTGTCGCTGCAT
+
GGGGGEGGGGGGGFGGGCFGFFFFFGGGGGGEEFFEGCFGGGGGGGGGGFFGGFGGGGGGGGGGGGGGGGGGGGGGGGGGGGGGGGGGGGGGGGGGGGGGGGGGGGGGGGGGGGGGGGGGGGGFGGGGGGGGGGGGGGGGGGGGGGGGGGGGGGGGGGGGGGGGGGGGFFCFGGGDFFGFGGG7EG?FGGGGDGGGGFGGGGGGGGGGGGGGGGGGGFFGGGGGCCGGFGGFFFDFBFFGGCGDFFFFFFFGG@FB>?FF<=AAFFFBEFFF9F@:FFFFFFB?>FF
@M00689:251:000000000-CJTJ5:1:1101:6942:3024 1:N:0:12
CAGGATTAGATACCCTGGTAGTCCATGCCGTAAACGGTGGGCGCTAGGTGTAGGGGTCTTCCACGGCCTCTGTGTCGTAGCTAACGCATTAAGCGCCCCGCCTGGGGAGTACGGCCGCAAGGCTAAAACTCAAAGGAATTGACGGGGGCCCGCACAAGCGGCGGAGCATGTGGATTAATTCGATGCAACGCGAAGAACCTTACCTGGGCTTGACATACACCAGATCGCTGCAGAGATGTAGTTTCCCTTGTGGTTGGTGTACAGGTGATGCATGGCCGTCGCTGCAT
+
G@FGFGFGGGGGGFGGGGGGGGFGGFFGGGGEGGGGGGGGGGGGGGGGGGGFGGGGGGGGGGGGGGGGGGGGGGGGGGGGGFGFGGGGGG9FGGGGGGGGGGGGGGGGDGGGGDFFGGGGGGGGFFGGGGGGGGGGGCEFFFFGGGGGGGGGGGGGGGGGGGGGGGGF6CCGGFCCEFGGGGGGGGD?AEEGG*>C8FCF9EGGGGGGGGGGGGFFC?FCGGFFF45DFDGFFFFG6?FGCFGGF=6)9@9C5>F19?B@BFB47B?AFFFFFFFFF>90(71?>?F
@M00689:251:000000000-CJTJ5:1:1101:23717:3092 1:N:0:12
CAGGATTAGATACCCTGGTAGTCCATGCCGTAAACGGTGGGCGCTAGGTGTAGGGGTCTTCCACGGCCTCTGTGTCGTAGCTAACGCATTAAGCGCCCCGCCTGGGGAGTACGGCCGCAAGGCTAAAACTCAAAGGAATTGACGGGGGCCCGCACAAGCGGCGGAGCATGTGGATTAATTCGATGCAACGCGAAGAACCTTACCTGGGCTTGACATACACCAGATCGCTGCAGAGATGTAGTTTCCCTTGTGGTTGGTGTACAGGTGTTGCATGGCCGTCGCTGCAT
+
GGGGGGGGGGGGGGGFFGGGGGGGGFGGGGGGGGGGGGGGGGDGGGGGGGGCGFCEFGGGGGGGGGFGGGGGGGGGGGGGGGGGGGGGGGGGGGGGGGGGGGGGGFFGGGGGGGGGGGEFGFGGGGGGGGGGGFGGGGGGGGGGGGGGGGGGGGGGGGGGGGGGGGGGGGFGGFGGGGGGGGGGGGGGGGGGGGGGGGGGGGGGGGGFGGGGGGGGGFFGGCC*7D=D7CDFFFGG=FGGGCCG@FFFFFAGGFFFF:<5AFFAF66<@?<?<@::?D>>9>?B>()
@M00689:251:000000000-CJTJ5:1:1101:9380:3103 1:N:0:12
CAGGATTAGATACCCTGGTAGTCCATGCCGTAAACGGTGGGCGCTAGGTGTAGGGGTCTTCCACGGCCTCTGTGTCGTAGCTAACGCATTAAGCGCCCCGCCTGGGGAGTACGGCCGCAAGGCTAAAACTCAAAGGAATTGACGGGGGCCCGCACAAGCGGCGGAGCATGTGGATTAATTCGATGCAACGCGAAGAACCTTACCTGGGCTTGACATACACCAGATCGCTGCAGAGATGTAGTTTCCCTTGTGGTTGTTGTACAGGTGGTGCATGGCTGTCGCTGCAT
+
GGGG8EFGGGGGGFFGFFGGFGFGFFFFGDGEGGGEDGCFGGGGGEGGGCG9FDEGGGGGGGGGEEGGGGGGGGGGGGGFFCFGGGGGGGFFFFGGEGGGCCFFGGG+CFGGGGGF@FFCFGGGGGGGGGGGGF>DD@FFFGGCFCGDGCECEEGEGGGGEGGEDEGGGGGGGFGCGDFGFG?@FGGDGCGGG=7?@@*;9<FC??FCFGFCCFGGGF@F<<4CGFGGFGGFFFGC@FCD>CC:@F?A=;<C3)8?(81>46<BFFF0@090<FF4)58281?022)
@M00689:251:000000000-CJTJ5:1:1101:9381:3121 1:N:0:12
CAGGATTAGATACCCTGGTAGTCCATGCCGTAAACGGTGGGCGCTAGGTGTAGGGGTCTTCCACGGCCTCTGTGTCGTAGCTAACGCATTAAGCGCCCCGCCTGGGGAGTACGGCCGCAAGGCTAAAACTCAAAGGAATTGACGGGGGCCCGCACAAGCGGCGGAGCATGTGGATTAATTCGATGCAACGCGAAGAACCTTACCTGGGCTTGACATACACCAGATCGCTGCAGAGATGTAGTTTCCCTTGTGGTTGGTGTACAGGTGGTGCATGGCTGTCGCTGCAT
+
GGGGGDFGGFGFGFGGGGGGGGFGGGGGGGGGGGGGCGG>FFCGEEFGDFG9<EC@FEG,FDAFCCEGGGGFF9EFEGF7FADFGGGGFGGC9CEFEEG@CEGGGGGC:CFFEFGGCGECD+DB@FFCGGGGGC=D8>FGCFGGG>F<ECGDECFGG8F:FFC78/*;EGGEF79?+<@<FCG99A<CCEGCE75;@8:;C7@GC+**:CGCC+AF7??CF5**>CEGF*>??=C7B*0:>F774@?4=)-93<F?>:,8<F)65/)(819:AF)7:3:??BFFFB2
@M00689:251:000000000-CJTJ5:1:1101:15736:3135 1:N:0:12
CAGGATTAGATACCCTGGTAGTCCATGCCGTAAACGGTGGGCGCTAGGTGTAGGGGTCTTCCACGGCCTCTGTGTCGTAGCTAACGCATTAAGCGCCCCGCCTGGGGAGTACGGCCGCAAGGCTAAAACTCAAAGGAATTGACGGGGGCCCGCACAAGCGGCGGAGCATGTGGATTAATTCGATGCAACGCGAAGAACCTTACCTGGGCTTGACATACACCAGATCGCTGCAGAGATGTAGTTTCCCTTGTGGTTGGTGTACAGGTGATGCATGGCCGTCGCTGCAT
+
GGGFGCFFGGGGFFGGFFFGFFFFDFGFFCFDEFFCFFGGGGGGGGGGEEFGGGGGGGGGGGGGGGGGGGGGGGGGGGGGGGGGGGGGCFGFGGGGGGGGGGGGGGGGGGGGGGGGGGEGGGFFGGGGGGGGFGGGGGGFGGGGGGGGGEGGCGGGGGGGGGGGGGGGEE<FFE<+CFFFCCECF?:EFEDGCGGEGCFC7CFFFG5CF8<EGCFFGFF<FGGGGGGGFGGFFFFFFFCGGFGFF=FA@F6<G5>:F:?FA@>FF=?<FAAB9FFF?;;0;B??>F2
@M00689:251:000000000-CJTJ5:1:1101:8301:3138 1:N:0:12
CAGGATTAGATACCCTGGTAGTCCATGCCGTAAACGGTGGGCGCTAGGTGTAGGGGTCTTCCACGGCCTCTGTGTCGTAGCCAACGCATTAAGCGCCCCGCCTGGGGAGTACGGCCGCAAGGCTAAAACTCAAAGGAATTGACGGGGGCCCGCACAAGCGGCGGAGCATGTGGTTTAATTTGATGCAACGCGAAGAACCTTACCTGGGCTTGACATACACGAGAACGCTGCAGAGATGTAGTTTCCCTGGAGGGTGGTGTACAGGTGCTGCATGGGGGTCGCTGCAT
+
EEFGGFGGGGGGGFGGGGGCEGFGD,CFGGGDGGGG7CFCF@BEGGGCFFF,CCEC@C,E,699B@@C7C@EEE,C66CD7,CE768=FBFFGGDDCECCFF:FDF78C+4,CCG=::CBEGF8FDGF<<,EFGFDFGG8<@,3>@CF8F7BCE7FFC2CFCEECC5A6C+<@*;8CFF7*0<+:9@9+**/:C=;@EFG+<8CG?FF*:CE4<F*:?FG*)1)*0>D>*1?/*796920;:*78FFF47(9C)047??F2*)5:/7.7>7?4=>))816994?9:2
@M00689:251:000000000-CJTJ5:1:1101:15399:3160 1:N:0:12
CAGGATTAGATACCCTGGTAGTCCATGCCGTAAACGGTGGGCGCTAGGTGTAGGGGTCTTCCACGGCCTCTGTGTCGTAGCTAACGCATTAAGCGCCCCGCCTGGGGAGTACGGCCGCAAGGCTAAAACTCAAAGGAATTGACGGGGGCCCGCACAAGCGGCGGAGCATGTGGATTAATTCGATGCAACGCGAAGAACCTTACCTGGGCTTGACATACACCAGATCGCTGCAGAGATGTAGTTTCCCTTGTGGTTGGTGTACAGGTGCTGCATGGCCGTCGCTGCAT
+
GGGGGFGGGGGFFFGGFGGGGGGGFGGGGGGGGGGCFFGGGGGGGGGFFFDGGFFGGGGGGGGGGGGGGGGGGGGGEFGGGGGGGGGGGGGGGGGGGGGGGGGGGGDFCGGGGGGE@FGGGGGGGGGGGGGFGGDFGGGGGGGCGDFC*>C:7ECFFGGGGGGGGGGGGG:FGGE9FGGGGGGFGGEFFGGGGGDGGGGGFG6EGCFGGGGGGFGGGFFGFCCF4CFG><DFFF<7@F:CFGGGFFFFB54<G5F?>FFFFFFFFF))?BFF<?FFFF06>>BF>7A
@M00689:251:000000000-CJTJ5:1:1101:9342:3217 1:N:0:12
CAGGATTAGATACCCTGGTAGTCCATGCCGTAAACGGTGGGCGCTAGGTGTAGGGGTCTTCCACGGCCTCTGTGTCGTAGCTAACGCATTAAGCGCCCCGCCTGGGGAGTACGGCCGCAAGGCTAAAACTCAAAGGAATTGACGGGGGCCCGCACAAGCGGCGGAGCATGTGGATTAATTCGATGCAACGCGAAGAACCTTACCTGGGCTTGACATACACCAGATCGCTGCAGAGATGTAGTTTCCCTTGTGGTTGGTGTACAGGTGCTGCATGGCCGTCGCTGCAT
+
GGGGGGGGGGGGGGGGGGGGGGGGGGGGGGGGGGGGGGGDGGGGGGGGGGG9EEGFFEFGGGGGGEGGGGGFGGGGGG@=FFAEFGGGGGFGGGGGGGGGGGGGGGE@FFGGGGGGEGFEGGGGGGFGGGGGGGFGG8DFF<<>FDGGGGGGGGGGCCFGGG87::CFCG@7C@C@CCFGGGFGGGG7FEGDEGCC+AFGG9FG?EFGGGGEGGGGDFFGGGG**9CDFGGF:FC47?FFGDF7FFF<B)507<F69F<FBFF<FFFFFB>0>B>F@EFFFB?:(.6
@M00689:251:000000000-CJTJ5:1:1101:8388:3220 1:N:0:12
CAGGATTAGATACCCTGGTAGTCCATGCCGTAAACGGTGGGCGCTAGGTGTAGGGGTCTTCCACGGCCTCTGTGTCGTAGCTAACGCATTAAGCGCCCCGCCTGGGGAGTACGGCCGCAAGGCTAAAACTCAAAGGAATTGACGGGGGCCCGCAAAAGCGGCGGAGCATGGGGATTAATTCGATGCAACGCGAAGAACCTTACCTGGGCTTGAGATAAACCAGATCGCGGCAGAGATGTAGTTTCCCTTGTGGTGGGTGTACAGGTGATGAATGGTTGGCGCTGCAG
+
FEFFGCFEFFFGGGF<ECEFFFGCFFAFFEFCFFFCB@CCF<@FC@CDCEFFGDFGCFFG99CEFGGG,FCFGGGFGEFGD9F96CCCC@EEGGGGGGG@FF:FFFCBF:FFGGGG:FEFGGGCFGGGGDED@><DDD8>CCF<@@FCCBG8=**<CECGC7BCECGG+<*;EE?*<9A7CFF<<E:<6CCEED5*C;;;+<EAFFGGF**:F+:::**:*94**2:<)73777FD*9*:C7>CFF?A7<69D5)31907>=ABF?FA*6)).=48/)(59(-2;2.
@M00689:251:000000000-CJTJ5:1:1101:23405:3237 1:N:0:12
CAGGATTAGATACCCTGGTAGTCCATGCCGTAAACGGTGGGCGCTAGGTGTAGGGGTCTTCCACGGCCTCTGTGTCGTAGCTAACGCATTAAGCGCCCCGCCTGGGGAGTACGGCCGCAAGGCTAAAACTCCAAGGAATTGACGGGGGCCCGCACAAGCGGCGGAGCATGTGGATTAATTCGATGCAACGCGAAGAACCTTACCTGGGCTTGACATACACCAGATCGCTGCAGAGATGTAGTTTCCCTTGTGGTTGGTGTACAGGTGTTGCATGGCCGTCGCTGCAT
+
GGGGGGGGGGGGGGGGGGGGGGGGGGFGGGGGFGGGGGGGGGGGGGGGGGGFGGGGGGGGGG9ACGGGGGGGGGGGDFGGGGGGGGGGGGCFEGGGGGGGGGGFFGGGGGFGGGGGGGEGGGGGGG9>EGGGFGFG?DGGGGGGGGGGGGGDGCFG7CFCFGGGEGGGGGFFGGGGGGGGGG7<9EDFGGGGDEGGGGGFGGGGGGGGGGGG*0+CFFFGGGGDGG=DFDD:F?C:FFF7CCCFFFFAFFFC378:>:3>2F>)7?@AFF<)6@FFF>6907??905
@M00689:251:000000000-CJTJ5:1:1101:11360:3244 1:N:0:12
CAGGATTAGATACCCTGGTAGTCCATGCCGTAAACGGTGGGCGCTAGGTGTAGGGGTCTTCCACGGCCTCTGTGTCGTAGCTAACGCATTAAGCGCCCCGCCTGGGGAGTACGGCCGCAAGGCTAAAACTCAAAGGAATTGACGGGGGCCCGCACAAGCGGCGGAGCATGGGGATTAATTCGATGCAACGCGAAGAACCTTACCTGGGCTTGAAATACACCAGATCGCTGCAGAGATGTAGTTTCCCTTGTGGTTGGTGTACAGGTGCTGCATGGCTGTCGCTGCAT
+
GCFFFDGGFFFFFFFF@<;@@C=C@EDCF:B@@@C@F@DEGGEC7@CC;@CFFDGF:FFGGGEFGGGGEGGGFFFGG@EFFAFFEFGGC@FGGGGGFFGFGGGFGFDBFCEFGGGC=CCFGGGDFGFGBDF<CFCFFGG8FE><FCFD*>C:1=*=:CFGGGGGGGEG6C*;EE52CF7<7@F7FE?F6>CCCEDEGA@EF<EC7AFGGGGEG+A*?F?CFFGG7DFD>DC;@@7>6F7CGCC7BF?A4?)9D55:>??>AF<AFB62*68?<FF50<3?<<:?084
@M00689:251:000000000-CJTJ5:1:1101:22032:3319 1:N:0:12
CAGGATTAGATACCCTGGTAGTCCATGCCGTAAACGGTGGGCGCTAGGTGTAGGGGTCTTCCACGGCCTCTGTGTCGTAGCTAACGCATTAAGCGCCCCGCCTGGGGAGTACGGCCGCAAGGCTAAAACTCAAAGGAATTGACGGGGGCCCGCACAAGCGGCGGAGCATGTGGATTAATTCGATGCAACGCGAAGAACCTTACCTGGGCTTGACATACACCAGATCGCTGCAGAGATGTAGTTTCCCTTGTGGTTGGTGTACAGGTGCTGCATGGCCGTCGCTGCAT
+
GCFFGEGFGGGGGCFGDCFGDFEFCFFEFCCCEECCFFFGGGGGGGGGCCC,ECFGGGGGGGGGGGGGGGGGGGGGGGGGGGGGGGGEDGGGGGGGGGGGGGGGGGGGGGGGGGGGGGGGGGGGGFGGGGGGGGGGGGGGGGFGGGGGDGGGGGGGGFGGGGGGGGGGGGCGF<+<FGCFGGGCFCCFFECEGGGEFEE>GGGFGFGGGGFGGGGGGFFFGGGGFCFGFGGFFFGGBFFFG7CC?*=AF@<FD:@BF<BFFBDFFF:4FFFFFFFFFF17643:6?<
@M00689:251:000000000-CJTJ5:1:1101:16929:3328 1:N:0:12
CAGGATTAGATACCCTGGTAGTCCATGCCGTAAACGGTGGGCGCTAGGTGTAGGGGTCTTCCACGGCCTCTGTGTCGTAGCTAACGCATTAAGCGCCCCGCCTGGGGAGTACGGCCGCAAGGCTAAAACTCAAAGGAATTGACGGGGGCCCGCACAAGCGGCGGAGCATGTGGATTAATTCGATGCAACGCGAAGAACCTTACCTGGGCTTGACATACACCAGATCGCTGCAGAGATGTAGTTTCCCTTGTGGTTGGTGTACAGGTGATGCATGGTCGTCGCTGCAT
+
GGGGGCFGGGGGGFGFEFGGFFFGFGGGGEGEGFFEF@FGGGGGGGEFEFFGGGGGGGGGGGGGGGGGGGGGGGGGGGGGGGGGGGGGGGGGGGGGFGGGGGGGGGGGGGGGGGGGGGGGGGGGGGGGGGGGGGGGGGGGGGGGGGGGGGGGGGGGGGGGGGGGGGGG9E@FGFG7CGFGGGGDGGCGGGGGGGGGGGGGFGGGGGGGGGGGGGGGGFFGGGGGFGGG:DGFFFGGFFCGFFGGF?F<=FFGG4:?>1:7>FFB?7FDFBFFFF:*7>>FF>:BFBA
@M00689:251:000000000-CJTJ5:1:1101:13882:3335 1:N:0:12
CAGGATTAGATACCCTGGTAGTCCATGCCGTAAACGGTGGGCGCTAGGTGTAGGGGCCTTCCACGGCCTCTGTGTCGTAGCTAACGCATTAAGCGCCCCGCCTGGGGAGTACGGCCGCAAGGCTAAAACTCAAAGGAATTGACGGGGGCCCGCACAAGCGGCGGAGCATGGGGATTAATTCGATGCAACGCGAAGAACCTTACCTGGGCTTGACATACACCAGATCGCTGCAGAGATGTAGTTTCCCTTGTGGTTGGTGTACAGGTGGTGCATGGCCGTCGCTGCAT
+
GGGGGGGGGGGGFFGGDFFFFGFFDFGGGEFEGFFCFFGGGGGGGGGGFEFGGGGGGGGGGGGGGGGGGGGGGGGGGGGGGGGGGGGGGGGGGGGGGGGGGGGGGGDGGGGGGGGDEGGGGGGGGGGGGGGGGGFGGCGGGGFCFDGDEFG:BCCGFGGGGGGGGGGG6F*CEGGGGGGGGGGGGGCEGGGGEGECGGGGGGGGGGGGGGGGGFC*:@FGGGGGGGGGFCDFFFGFFFCGGGGGFFFF?FBGGFFFFFFFFFFFFFFBB?<BAFFFFF>FFFFFF?A
@M00689:251:000000000-CJTJ5:1:1101:23654:3349 1:N:0:12
CAGGATTAGATACCCTGGTAGTCCATGCCGTAAACGGTGGGCGCTAGGTGTAGGGGTCTTCCACGGCCTCTGTGTCGTAGCTAACGCATTAAGCGCCCCGCCTGGGGAGTACGGCCGCAAGGCTAAAACTCAAAGGAATTGACGGGGGCCCGCACAAGCGGCGGAGCATGTGGATTAATTCGATGCAACGCGAAGAACCTTACCTGGGCTTGACATACACCAGATCGCTGCAGAGATGTAGTTTCCCTTGTGGTTGGTGTACAGGTGATGCATGGTCGTCGCTGCAT
+
GGGGFCFGGGGEFFGGFGGGGGGGGGGGGEGGEFGGGGGGGGGDEGEFDFGEGFGGGGGGGGGGGGGCGCCGGGFGGGGFGGFGGGECEEGGGDEGGGGGGGC<FGEGGGGDGGGGGEGC+B<DFGGGGDFGGGGGGGGGGGFGFGG:CF7EGEEGGGGGGGGGDG>FGGFCFA+<@9C<CFGCEGGGGEDGG=EGGGG>CFGGGGGGGGGGGGGFDFFCFGDGFCG3>DCFFFFD=B>FD:DFFF7<B:AFGFF264<><FD>)9?AFAA<A?>@BEF069:?>05
@M00689:251:000000000-CJTJ5:1:1101:23672:3350 1:N:0:12
CAGGATTAGATACCCTGGTAGTCCATGCCGTAAACGGTGGGCGCTAGGTGTAGGGGTCTTCCACGGCCTCTGTGTCGTAGCTAACGCATTAAGCGCCCCGCCTGGGGAGTACGGCCGCAAGGCTAAAACTCAAAGGAATTGACGGGGGCCCGCACAAGCGGCGGAGCATGTGGATTAATTCGATGCAACGCGAAGAACCTTACCTGGGCTTGACATACACCAGATCGCTGCAGAGATGTAGTTTCCCTTGTGGTTGGTGTACAGGTGATGCATGGTCGTCGCTGCAT
+
GGGGGGGGGGGGGGGGGGGGGGGGGGGGGGGGGGGGGGGGGGGGGGGGGGGGGGGGGGGGGGGGGGGGGGGGGGGGGGGGGGGGGGGGGGGGGGGGGGGGGGGGGGGGGGGGGGGGGGGGGGGGGGGGGGGGGGGGGGGGGGGGGGGGGGGGGGGGGGGGGGGGGGGGGGGGGGFGGGGGGGGGGGGGGGGGGGGGGGGGGGGGGGGGGGGGGGCFGFFGCGGFCGGGFDGFFFGFFFGCGGGGFBFFFFFGGFFBFF:FFFFFFFFFFBFAFFFFFFFFFF::;B<
@M00689:251:000000000-CJTJ5:1:1101:13882:3353 1:N:0:12
CAGGATTAGATACCCTGGTAGTCCATGCCGTAAACGGTGGGCGCTAGGTGTAGGGGCCTTCCACGGCCTCTGTGTCGTAGCTAACGCATTAAGCGCCCCGCCTGGGGAGTACGGCCGCAAGGCTAAAACTCAAAGGAATTGACGGGGGCCCGCACAAGCGGCGGAGCATGGGGATTAATTCGATGCAACGCGAAGAACCTTACCTGGGCTTGACATACACCAGATCGCTGCAGAGATGTAGTTTCCCTTGTGGGTGGTGTACAGGTGGTGCATGGCCGTCGCTGCATCTGTCTCG
+
GCFFF8EFFGGAECE@DCEDCCCC@FEEF@F;CC<@F@DGGFE77@FC,@CFFAFEFGCGGGGGGGGGGGGGGGGGGFGFFFGGGGGG>FGGFGGGFEGDGGGGGFDGFGGGGGGC>EEFGGGCFGGGGCFD>FDDFG@<9>,:CCGDB>8::CFECF<FC>CEGGGG+9*;8>CC<C7CF*30<C9<+>C=EGDEF858CGF<EFG5*:*CD<FGGFFGGGDG6>FD@GGFFFGF?=CF::>7964>4?)7D3B<>10@3=62F*9:><AFFF7)9DBBBB:?>F)4::4959,
@M00689:251:000000000-CJTJ5:1:1101:16213:3378 1:N:0:12
CAGGATTAGATACCCTGGTAGTCCATGCCGTAAACGGTGGGCGCTAGGTGTAGGGGTCTTCCACGGCCTCTGTGTCGTAGCTAACGCATTAAGCGCCCCGCCTGGGGAGTACGGCCGCAAGGCTAAAACTCAAAGGAATTGACGGGGGCCCGCACAAGCGGCGGAGCATGTGGATTAATTCGATGCAACGCGAAGAACCTTACCTGGGCTTGACATACACCAGATCGCTGCAGAGATGTAGTTTCCCTTGTGGTTGGTGTACAGGTGCTGCATGGCCGTCGCTGCAT
+
GGGGGFGGGGGGGEFGEFGFFGFFDFFCFE;CEFDCGFFGGGGGDGGGFDCFGGGGGGGGGGFGGGGGGGGGFGGGFFGGGGGGGGGGGGGGGGGGECFGGGGGGGGGGGGDFGGCFGGGGGGDFGGGCGGGCFGGGGGGGGFGGGGGGGGGGGGGGFGGGGGGGGGGGGFGFGFCFF@FGGGCGGGGGGGGGGGGFFEFGFGGGGGGGGGGGFGCGFFGGGGGGG:CFGGFFFD5*=DFG*??6BFAFFAGG>@:1:?FFF<AF=;>FA??97>>FEBFF>0?>>)
@M00689:251:000000000-CJTJ5:1:1101:12252:3388 1:N:0:12
CAGGATTAGATACCCTGGTAGTCCATGCCGTAAACGGTGGGCGCTAGGTGTAGGGGTCTTCCACGGCCTCTGTGTCGTAGCTAACGCATTAAGCGCCCCGCCTGGGGAGTACGGCCGCAAGGCTAAAACTCAAAGGAATTGACGGGGGCCCGCACAAGCGGCGGAGCATGGGGATTAATTCGATGCAAAGCGAAGAACCTTACCTGGGCTTGACATACACCAGATCGCTGCAGAGATGTAGTTTCCCTTGTGGTTGGTGTACAGGTGTTGCATGGTGGTCGCTGCATCTGTCTCG
+
FAFFF<FFGGGFFFEGDFFFCFFF@<DFFDCCEFFEFFGGGGGGDEFFC@CFGDFGGGGGGGGGGGGGEFGCCFFFGDFGGFGGDFGGGGAFC9CFGGEGGGCFGFDCCFFFDEGGDCFEEFGFGGGGGBFFGGCFGGG8FE9:F@ED7CGC8::FFGFGGDEGGG>E6<CCECC8FG7E7CFCG5:C+305CE5;C8CDFFFFCFFGFDCE<GGGG?FCF5CF*C=D:CDF:BD****2::C7@F?<*7-9C<),432;BF<>F=F><?>?>FF@=BB<;0300><49<))46(
@M00689:251:000000000-CJTJ5:1:1101:13190:3412 1:N:0:12
CAGGATTAGATACCCTGGTAGTCCATGCCGTAAACGGTGGGCGCTAGGTGTAGGGGTCTTCCACGGCCTCTGTGTCGTAGCTAACGCATTAAGCGCCCCGCCTGGGGAGTACGGCCGCAAGGCTAAAACTCAAAGGAATTGACGGGGGCCCGCACAAGCGGCGGAGCATGTGGATTAATTCGATGCAACGCGAAGAACCTTACCTGGGCTTGACATACACCAGATCGCTGCAGAGATGTAGTTTCCCTTGTGGTTGGTGTACAGGTGCTGCATGGCCGTCGCTGCAT
+
FFGFGCFGFGFFFFFFDCFFFFFFEGGFGEFDEGECGFEGGGGGGGGFCEFGGGGGEGGGGGGEGGGGGGGGGGGGGGGGGGGGFGGGGGGGGGGGGGGGGGGGGGD:FGGGGGGGECGGGGGGGGGGGGGGGFFGGGGGGGGDGDGDEFC>BEFGGGFGGGGGGGGG?C7EFGC?CC?FGGFGGG9CAEDECGCEEE5CFFDFGGGGGGFGG+AFGFFG5CFGCGGGFDDFFFGC=FF7>>CF?F?4=:49DFFBFF?FFFF<5BF7BBFFABFFFF3127:0(44
@M00689:251:000000000-CJTJ5:1:1101:21483:3414 1:N:0:12
CAGGATTAGATACCCTGGTAGTCCATGCCGTAAACGGTGGGCGCTAGGTGTAGGGGTCTTCCACGGCCTCTGTGTCGTAGCTAACGCATTAAGCGCCCCGCCTGGGGAGTACGGCCGCAAGGCTAAAACTCAAAGGAATTGACGGGGGCCCGCACAAGCGGCGGAGCATGTGGATTAATTCGATGCAACGCGAAGAACCTTACCTGGGCTTGACATACACCAGATCGCTGCAGAGATGTAGTTTCCCTTGTGGTTGGTGTACAGGTGATGCATGGCCGTCGCTGCAT
+
GGGGGGGGGGGGGFGGGGGGFGFGGGGGGEGEGGFEFFGGGGGGGGGGFFGGGFGGGGGGGGGGGGGGGGGGGGGGGGGGGGGGGGGGGGGGGGGGGGGGGGGGGGGGGGGGGGGGGGGGGGGGGGGGGGGGGGGGGGGGGGGGGGGGGGGGGGGGGGGGGGGGGGGGGGCGGGFGGGGGGGGGGGFG8EEGGGGGGGGGGGGGGGGGGGGGGGFGGFFGFGGG=7FGFGGFFFGFFFFGGFCGFF?FFF4FGFFFFFFFFFDFFFF9BBDFBFFFFF0992:B>?<
@M00689:251:000000000-CJTJ5:1:1101:9781:3424 1:N:0:12
CAGGATTAGATACCCTGGTAGTCCATGCCGTAAACGGTGGGCGCTAGGTGTAGGGGTCTTCCACGGCCTCTGTGTCGTAGCTAACGCATTAAGCGCCCCGCCTGGGGAGTACGGCCGCAAGGCTAAAACTCAAAGGAATTGACGGGGGCCCGCACAAGCGGCGGAGCATGTGGATTAATTCGATGCAACGCGAAGAACCTTACCTGGGCTTGACATACACCAGATCGCTGCAGAGATGTAGTTTCCCTTGTGGTTGGTGTACAGGTGATGCATGGCCGTCGCTGCATCTGTAT
+
FADCD,CADECACC@-C@CC@C=C@EACE@@@CCC@F,CCGFDF7@BC6C,CFCGGF@EFFFFEFGGGCF8FCFCEC6EFF<EF=FBFDGGGGGGGGGGGGGGGGGGEEGGGGGGCEGGGGGGGGGGGGGGGGGFGEGGGFFGEGGGDGGCC:EGGCFFGCGGGECEG6F+CFEGFFGGGGGGCGECECEGGGGEGGGGGGGGGGGGGGGGCC8EFGFFGGFFGCFFGFGGF?*956?CCGCGFFFFA=?FC3).1616FA?AAFFFFBFFB2@44?B>9>>?FBFF<4A9<)
@M00689:251:000000000-CJTJ5:1:1101:12024:3427 1:N:0:12
CAGGATTAGATACCCTGGTAGTCCATGCCGTAAACGGTGGGCGCTAGGTGTAGGGGTCTTCCACGGCCTCTGTGTCGTAGCTAACGCATTAAGCGCCCCGCCTGGGGAGTACGGCCGCAAGGCTAAAACTCAAAGGAATTGACGGGGGCCCGCACAAGCGGCGGAGCATGTGGATTAATTCGATGCAACGCGAAGAACCTTACCTGGGCTTGACATACACCAGATCGCTGCAGAGATGTAGTTTCCCTTGTGGTTGGTGTACAGGTGATGCATGGCCGTCGCTGCATCTGTCTCG
+
GGGGGFGFGGGFFFFFCCFFDFCF@FFFFCBECFF@F@DFGGGGCGEFFFFGGFGGGGGGGGGGGGGGGGGGGGFGGFGGGGGFGGGGGGGGGGGGGGGGGGGGGGGGGGGGGGGGCFGCGGGGGGGGGGGGGGCFFDFFGGG@FGGG>FE>CCCGFGGGGGGGGGDFCC9EG7+<@FE@FFGGG5<F8E5EGGGGGGGDGGGGFFGFF8FGG6EGGFFG47<FC6=:FCG?FFGG?B7CFFGGF*=<FF5DG5F?98?FA6:<4BFF=A<AAFFFFF9696::9?4<)))6-<(
@M00689:251:000000000-CJTJ5:1:1101:19949:3441 1:N:0:12
CAGGATTAGATACCCTGGTAGTCCATGCCGTAAACGGTGGGCGCTAGGTGTAGGGGTCTTCCACGGCCTCTGTGTCGTAGCTAACGCATTAAGCGCCCCGCCTGGGGAGTACGGCCGCAAGGCTAAAACTCAAAGGAATTGACGGGGGCCCGCACAAGCGGCGGAGCATGTGGATTAATTCGATGCAACGCGAAGAACCTTACCTGGGCTTGACATACACCAGATCGCTGCAGAGATGTAGTTTCCCTTGTGGTTGGTGTACAGGTGTTGCATGGTCGTCGCTGCAT
+
GGGGGGGGGGGGGGGGGGGGGGGGGGGGGGGGGGGEGGGGGGGGGGGGFFFGGGFGGGGGGGGGGGGGGGGGGGGGGGGGGGGGGGGGGGGGGGGGGGGGGGGGGGGGGGGGGGGGGGGGGGGGGGGGGGGGGGGGGGGGGGGGGGGGGGGGGGGGGGGGGGGGGGGGGGFGFGFGGGGGGGGGGGGGGGGGGGGGGGGGGGGGGGGGGGGGG8EFGFFGGGGGG4FGFGGFFFGFBFGGCFGGFB?AFFAGGFFFFFFFFFAFFFFFFBAB2?F7F>4(008:9?A
@M00689:251:000000000-CJTJ5:1:1101:12043:3441 1:N:0:12
CAGGATTAGATACCCTGGTAGTCCATGCCGTAAACGGTGGGCGCTAGGTGTAGGGGTCTTCCACGGCCTCTGTGTCGTAGCTAACGCATTAAGCGCCCCGCCTGGGGAGTACGGCAGCAAGGCTAAAACTCAAAGGAATTGACGGGGGCCCGCAGAAGCGGCGGAGCATGTGGATTAATTCGATGCAAAGCGAAGAACCTTACCTGGGCTTGACATACACCAGATCGCGGCAGAGATGTAGGTTCCCTTCAGGTGGGTGTACAGGTGATGCATGGCCGGCGCTGCATCTGACTAG
+
F<FDDAEFFCFCCC@<@<;CA6;C@EEFF:BFCC9@68C:FFE++@@<@<6CFCCE,BA9<FFGEDG7,C<@,C@F?CG@F?A<DFCC=CEFFGGGGD::EFFFGF>FF:F9BEGC=+BAFFF@@=FD9,A5DFCGFG8<F7C=C7C@E:E1*>*522?FDC18CE:C<F:C,+9+@93<C*32<*2<+<*/:=7;@C5*AECG795**2/CFFCFCFF45>59**/*)/)0..7**1*2?*:**07)*))*296((,-)-*.5:7:9*66A495)67(,9>(417)5)))..)(
@M00689:251:000000000-CJTJ5:1:1101:12663:3442 1:N:0:12
CAGGATTAGATACCCTGGTAGTCCATGCCGTAAACGGTGGGCGCTAGGTGTAGGGGTCTTCCACGGCCTCTGTGTCGTAGCTAACGCATTAAGCGCCCCGCCTGGGGAGTACGGCCGCAAGGCTAAAACTCAAAGGAATTGACGGGGGCCCGCACAAGCGGCGGAGCATGTGGATTAATTCGATGCAACGCGAAGAACCTTACCTGGGCTTGACATACACCAGATCGCTGCAGAGATGTAGTTTCCCTTGTGGTTGGTGTACAGGTGATGCATGGCTGTCGCTGCAT
+
GFGGGFGGGGGFFEEFEFFFFFFGFGFFGEFGDFFEGCFGGGGGEGEFEEFGGFGGEGGGGGGGGGGGGGGGGGGGGGGGGGGGGGGGGGGGGGGGGGGGGGGGGGCFFFGGGGGGCFGGGGGGGGGGGGGCDFFGGGGFGFA<FDFDCFECCGEEFFGGGGGGGGGGDF0AFCF7FFFGGGGFGD:<CEGEGE=CGGGGGGGGGGGGGGCCGGGGGFFG:FGGGGGGFGGFFFFGBB*:FCCFFFFABF>FG53<B:?FDFBA?6?A*64<AFFF)7?26:3?B?2
@M00689:251:000000000-CJTJ5:1:1101:20986:3453 1:N:0:12
CAGGATTAGATACCCTGGTAGTCCATGCCGTAAACGGTGGGCGCTAGGTGTAGGGGTCTTCCACGGCCTCTGTGTCGTAGCTAACGCATTAAGCGCCCCGCCTGGGGAGTACGGCCGCAAGGCTAAAACTCAAAGGAATTGACGGGGGCCCGCACAAGCGGCGGAGCATGTGGATTAATTCGATGCAACGCGAAGAACCTTACCTGGGCTTGACATACACCAGATCGCTGCAGAGATGTAGTTTCCCTTGTGGTTGGTGTACAGGTGATGCATGGCTGTCGCTGCAT
+
FFGGGGGGGGGGGGGGGGGGFFFGGGGGGGFDEFFEGGGGGGGGGGGGGGGGGGGGGGGGGGGGGGGGGGGGGGGGGGGGGGGGGGGGGGGGGGGGGGGGGGGGGGGGGGGGGGGGGGGGGGGGGGGGGGGGGGGGGGGGGGGGGGGGGGGGGGGGGGGGGGGGGGGGGGEGGGFFGGGGGGGGGGGGFGEDGGGGGGGGGGGGGGGGGGGGGGGGGFFGGGGFGGGGFGGFFFGGFFGGGGGGFFFFFFFGGFFFFFFFFFFFFBFDFBFFFFFFFF?FF:?FFFF
@M00689:251:000000000-CJTJ5:1:1101:22554:3480 1:N:0:12
CAGGATTAGATACCCTGGTAGTCCATGCCGTAAACGGTGGGCGCTAGGTGTAGGGGTCTTCCACGGCCTCTGTGTCGTAGCTAACGCATTAAGCGCCCCGCCTGGGGAGTACGGCCGCAAGGCTAAAACTCAAAGGAATTGACGGGGGCCCGCACAAGCGGCGGAGCATGTGGATTAATTCGATGCAACGCGAAGAACCTTACCTGGGCTTGACATACACCAGATCGCTGCAGAGATGTAGTTTCCCTTGTGGTTGGTGTACAGGTGCTGCATGGCTGTCGCTGCAT
+
GGGGGGGGGGGGGGGGGGGGGGGGGGGGGGGGGGGGGGGCEGGGGGGGGGG<FGEGGGGGGGGGGGGGGGGFGGGGGGGGGGGGGGGGGGGGGGGGGGGGGGGGGGGGGGGGGGGGGGGGGGGGGGGGGGGGGGGGGGGGGGGGGGGGGGGGGGGGGGGGGGGGGGGGGGFGGG:FGGGGGGGGGGFGFGGGGGGGGGGGGGGGGGGGGGGGGGGGGFFGGGGGGGGGFGGFFFGGFFFGGGGGF@F2=FFGGFFFFFBFFFAFFF9:FFFFFFFFFF?BFFFFF0<
@M00689:251:000000000-CJTJ5:1:1101:18844:3492 1:N:0:12
CAGGATTAGATACCCTGGTAGTCCATGCCGTAAACGGTGGGCGCTAGGTGTAGGGGTCTTCCACGGCCTCTGTGTCGTAGCTAACGCATTAAGCGCCCCGCCTGGGGAGTACGGCCGCAAGGCTAAAACTCAAAGGAATTGACGGGGGCCCGCACAAGCGGCGGAGCATGTGGATTAATTCGATGCAACGCGAAGAACCTTACCTGGGCTTGACATACACCAGATCGCTGCAGAGATGTAGTTTCCCTTGTGGTTGGTGTACAGGTGGTGCATGGCTGTCGCTGCAT
+
GGGGGFFGGGGGGGGGGGGGGGDFFGGFGDGGGGFEFFGGGGBEGGGGFDFGGGGGFEGGFGFGGGGGGFGGGGGGGFGGGGFGGGGDGGGGGFFGGGGGGDGGGFGGGGDFGGGGGGGGG?GGGGGGGGGGGGGGGGFFGGGGGGGGG>EEEGCCGGGGGDGGGGGGFG7CCFF+CFGGGGGFCEFFGG5EEGGGGGG>EGFGGGFGGFGGGGGGFFFFGGGFGGFGFGGFF?FCFF0:C7DFF?=<6F)CC5<?B015<=9<FFF?5(44)7>4)7<7?:(0(()
@M00689:251:000000000-CJTJ5:1:1101:18715:3525 1:N:0:12
CAGGATTAGATACCCTGGTAGTCCATGCCGTAAACGGTGGGCGCTAGGTGTAGGGGTCTTCCACGGCCTCTGTGTCGTAGCTAACGCATTAAGCGCCCCGCCTGGGGAGTACGGCCGCAAGGCTAAAACTCAAAGGAATTGACGGGGGCCCGCACAAGCGGCGGAGCATGTGGATTAATTCGATGCAACGCGAAGAACCTTACCTGGGCTTGACATACACCAGATCGCTGCAGAGATGTAGTTTCCCTTGTGGTTGGTGTACAGGTGATGCATGGCTGTCGCTGCAT
+
GGGGGEFFGGGGEFFGGFGGFGFGFGGE<CFGGGGEGFGGGGGGGGGGFEFGGFFGGGGGGGGGGGGGGGGGGGGGGGGGGGGGGGGGGGGGFFEGGGGGGGGGGGGGGGGGCEGGGGGGGGGFFFGFGGGGGGGGFFFGGGGGGGGGGGDECGGGFGFGGGGGGGGDFFGGF?6F6FFGFGGGFG?FFGEGEEGCFFGGDGGGGG5FFGGGGGFGGFFGC75DGGGGFCDFFFGGFFGGGGGGFFFF=5<GDFFFF?BF<=AA@F?AF9>FBFFFFDB2<??162A
@M00689:251:000000000-CJTJ5:1:1101:16476:3529 1:N:0:12
CAGGATTAGATACCCTGGTAGTCCATGCCGTAAACGGTGGGCGCTAGGTGTAGGGGTCTTCCACGGCCTCTGTGTCGTAGCTAACGCATTAAGCGCCCCGCCTGGGGAGTACGGCCGCAAGGCTAAAACTCAAAGGAATTGACGGGGGCCCGCACAAGCGGCGGAGCATGTGGATTAATTCGATGCAACGCGAAGAACCTTACCTGGGCTTGACATACACCAGATCGCTGCAGAGACGTAGTTTCCCTTGTGGTTGGTGTACAGGTGCTGCATGGCTGTCGCTGCAT
+
GFGGGDFGGGGGGFGGFFGFFFFDEGGGFC@FGFFEGGGGGGGGGGGGFEFFGFGGGGGGGGGGGGGGGGGGGGGGGGGGGGGGGGGGGGGGGGGGCEGGGGGGGGGGGGGFGGGGGGGGGGGGGGFGFGGGGGGGGGGGGGDGGGGGCFGG*CGGGGGGGGGGGGGGGECGGGFC9C7FGGGGGGCFCE=EEEGGGGCC7AFGGGGGGGGGG<FDFF?C**CC46:C>DDF?/9008*1CDFGFFF2@?<GG>F?3??F<=<BFFFFB<?BFFF45:7<:?BBFB)
@M00689:251:000000000-CJTJ5:1:1101:24470:3560 1:N:0:12
CAGGATTAGATACCCTGGTAGTCCATGCCGTAAACGGTGGGCGCTAGGTGTGGGTTTCCTTCCACGGGATCCGTGCCGTAGCTAACGCATTAAGCGCCCCGCCTGGGGAGTACGGCCGCAAGGCTAAAACTCAAAGGAATTGACGGGGGCCCGCACAAGCGGCGGAGCATGTGGATTAATTCGATGCAACGCGAAGAACCTTACCTGGGCTTGACATGCACTGGATGCGGCCAGAGATGGTTGTTCCCTTTGTGGCTGGTGTGCAGGTGATGCATGGTCGTCGCTGCAT
+
GFGGGGGGGGGGGGGGGGGGGGGGGGGGGGGGGGGGGGGGGGGGGGGGGGGGGGGGGGGGGGGGGGGGGGGGGGGGGGGGGGGGGGGGGGGGGGGGGGGGGGGGGGGGGGGGGGGGGGGGGGGGFGFGGGGGGGGGGGGGFFGGGGGGGGGGGGGGGGGGGGGGGGGGGGGGGGF67EGGGGGCCGGGGGGGGGDGEGGGGGG?FGGGGGD=5@FGGFFGGGGG<GGG@GGFFFGGF=FDCFDDFFFBF=?C:5>BFFF@?FBAFFF<:A>B2?FF:@AF>:>9?B;BA
@M00689:251:000000000-CJTJ5:1:1101:20293:3567 1:N:0:12
CAGGATTAGATACCCTGGTAGTCCATGCCGTAAACGGTGGGCGCTAGGTGTAGGGGTCTTCCACGGCCTCTGTGTCGTAGCTAACGCATTAAGCGCCCCGCCTGGGGAGTACGGCCGCAAGGCTAAAACTCAAAGGAATTGACGGGGGCCCGCACAAGCGGCGGAGCATGTGGATTAATTCGATGCAACGCGAAGAACCTTAACTGGGCTTGACATAGACCCGATCACTGCAGAGGGGTAGTTTCCCTTATGGTTGGTGCACAGGTGGTGCATGGTCGTCGGTGCAT
+
GGGGGGGGGGGGGGGGGGGGGGGGGGGGGGGGGFGCGGGGGCDEGGGGCEFFGF7@FF8FEG<96CC:FEC@F<EFGDFD@,6ECB7=BC<F<?>BCGGC>F@CGGGC+CA<7CFFE:>CCFF=<FGG9,3CFGEGCFFGGDDEEGGDCGEEC***=8B:FC*=EEG>+C<9<<+A6@:CC899<CCGFGG5:C*1A*;*<9+<000:78DGC6+****29*)1))*9**94)***))1/72C7@F?4*))2CBB?F?B*4F<1:6<(.4AFFF>*9@>?1(-(,4<
@M00689:251:000000000-CJTJ5:1:1101:9915:3579 1:N:0:12
CAGGATTAGATACCCTGGTAGTCCATGCCGTAAACGGTGGGCGCTAGGTGTAGGGGTCTTCCACGGCCTCTGTGTCGTAGCTAACGCATTAAGCGCCCCGCCTGGGGAGTACGGCCGCAAGGCTAAAACTCAAAGGAATTGACGGGGGCCCGCACAAGCGGCGGAGCATGTGGATTAATTCGATGCAACGCGAAGAACCTTACCTGGGCTTGACATACACCAGATCGCTGCAGAGATGTAGTTTCCCTTGTGGTTGGTGTACAGGTGCTGCATGGTTGTCGCTGCAT
+
GFFFFCFFFGGFEFFFCCEDCF6E@FFFGC@CCEECFFEFGGEC@BCCC@;CFCFFFGGGGGGGGGGGGGGGGGFGGFGGFAEFEFGGDDGGGAFG=FEFFGGGGGDEGEFFGGGG=3FFGGGGGGGGGGGGGGDGGGGGGEF@FDGC7CC:1=1=8CFEFGGGGG>F9A+ACA@0CFFDDFG@FG9C8>:CEGDEGFFFFFGG7FGG=8F:C<?*CFFGFGGG4CCG>DDFFFG5?FF*7CGDFFFAFFFGGFFF>:(8AF<<FF::FAF0:F)9FFFF?BFF>8A
@M00689:251:000000000-CJTJ5:1:1101:9918:3597 1:N:0:12
CAGGATTAGATACCCTGGTAGTCCATGCCGTAAACGGTGGGCGCTAGGTGTAGGGGTCTTCCACGGCCTCTGTGTCGTAGCTAACGCATTAAGCGCCCCGCCTGGGGAGTACGGCAGCAAGGCTAAAACTCAAAGGAATTGAAGGGGGCCCGAACAAGCGGCGGAGCATGGGGATTAATTCGATGCAACGCGAAGAACCTTACCTGGGCTTGACATACACAAGATCGCTGCAGAGATGAAGTTTCCCTGTTGGTTGGTGTCCAGGTTCTGCATGGTTTTCGCTTCATCTGTCG
+
EFGF@,CCFFFAF-E@@CFGF@CEFEEGGCCBF@C;;BCFEGE:F@CC,C6E@AFF@CGGGGGFECCGEFFGGGGGCCDFDCF9CCEG,BFEFFFGEGGEG:FGFC7EECFEEDC+6CFGGGGDGGGGFFF?D@AEGFF,@D,CB:F@CCE:*5><,2@C>FGEEGGG,?+***42<>7>+;F+5*2<+::C*>5*<;;899E6AFE*7;FGC+<CCFFF*9*7**:/)*19)9CDFB*2:FFF4?460)4>*)5-(-(048.4)9*.6).-46)1*.3:20((4)-494<)(
@M00689:251:000000000-CJTJ5:1:1101:22706:3601 1:N:0:12
CAGGATTAGATACCCTGGTAGTCCTAGCTGTAAACGATGATCACTGGGTGTGGGGATGAGAAGTCTCTGTGCCGAAGCAAAAGCGATAAGTGATCCGCCTGGGGAGTACGTACGCAAGTATGAAACTCAAAGGAATTGACGGGGACCCGCACAAGTGGTGGAGCATGTGGTTTAATTCGACGCAACGCGAGGAACCTTACCAGGTCTTGACATACTCGGAATTTGTTGGAAGCAACGAAGTGCCTTCGGGAACCGAGATACAGGTGCTGCATGGTCGTCGCTGCAT
+
GGGGGGGGGGGGGGGGGGGGGGGGGGGGGGGGGGGGGGGGGGGGGGGGGGGGGGGCFGGGGGGGGGGGGGGGGGCFGGGFGGGGDGGGGGGFFGGGEGGGGCGGGGGGGGGGGGGCG7FFGGGFGGGG?FGFGGGGGFFFFCCEFGGGGGCEGFGGGCFFEFGGGGGGGGGGG@DFGGGGG8E8@GGGGGGGGGGGGGGGG?EGGGGGGCFGGCFGGAFGCGGGGGGFFCCFFFGGFFGGGGGG@9FB5>FGGFFFFBBFFFFFFFFFFFFFDFFFFFFF;FFFFF
@M00689:251:000000000-CJTJ5:1:1101:10606:3603 1:N:0:12
CAGGATTAGATACCCTGGTAGTCCATGCCGTAAACGGTGGGCGCTAGGTGTAGGGGTCTTCCACGGCCTCTGTGTCGTAGCTAACGCATTAAGCGCCCCGCCTGGGGAGTACGGCCGCAAGGCTAAAACTCAAAGGAATTGACGGGGGCCCGCACAAGCGGCGGAGCATGGGGATTAATTCGATGCAACGCGAAGAACCTTACCTGGGCTTGACATACACCAGATCGCTGCAGAGATGTAGTTTCACTTGTGGTTGGTGTACAGGTGAGGCATGGCCGTCGCTGCATCTGTAT
+
GCFFF8EDFFGFFCFF@CCECF<E@EDFF@8@@CC@F,CEGGCF@@CC;C;CFFGGFGGGGGFGFGGGFG<FEFFFFFGGFGGGGEFGGEGGGFGGEGGGGFEFGGDFGFEFGGGC=@CEGGCDFFFGGGGACFFFGFG8FFC<FCFD>>E@CEFG@FCFGGGGGE5F@C*;CE;*<E7+?FG:CE9E@EEGGGDEF:80<CFCCEGGGFFECCF:FFFGGFDF6>FGFGDF?8FGFFD:DC7CF*@2??59D<5:>??>AFBAF?FF)24:7F@>?B>6>F(47?9<4:6))
@M00689:251:000000000-CJTJ5:1:1101:12194:3610 1:N:0:12
CAGGATTAGATACCCTGGTAGTCCATGCCGTAAACGGTGGGCGCTAGGTGTAGGGGTCTTCCACGGCCTCTGTGTCGTAGCTAACGCATTAAGCGCCCCGCCTGGGGAGTACGGCCGCAAGGCTAAAACTCAAAGGAATTGACGGGGGCCCGCACAAGCGGCGGAGCATGTGGATGAATTCGATGCAACGCGAAGAACCTTACCTGGGCTTGACATACACCAGATCGCTGCAGAGATGTAGTTTCCCTTGTGGTTGGTGTACAGGTGCTGCATGGCCGTAGCTGAAT
+
FEGFF8FGGGGFFEFGFFFGDF@FCFFFGEFEDCC@CCEEECCFFCEFEE<FGDEG7FC<FGGEGGGFEFGGGGEGGFGGGGGGGGGGFGGGGGGE>FGGGGGGGGDCGGGGGGE>=FEGDFGGGGGGGGGGGGFG8FF>FCGEFDGGGGGCE7<CBCGGGGGGGGGG+<+AGC6+<CCGGGGGC5CEEEGGGGD*<8C*CFGGGGGGGGFGG6C>F467C5FG9CCD4D39;@5546:>C>FGF?@9?F47<<)8;BFFF46<@00,*67:)*70;>7(43))).2
@M00689:251:000000000-CJTJ5:1:1101:10605:3621 1:N:0:12
CAGGATTAGATACCCTGGTAGTCCATGCCGTAAACGGTGGGCGCTAGGTGTAGGGGTCTTCCACGGCCTCTGTGTCGTAGCTAACGCATTAAGCGCCCCGCCTGGGGAGTACGGCCGCAAGGCTAAAACTCAAAGGAATTGACGGGGGCCCGCACAAGCGGCGGAGCATGTGGATTAATTCGATGCAACGCGAAGAACCTTACCTGGGCTTGACATACACCAGATCGCTGCAGAGATGTAGTTTCCCTTTAGGGTGGTTTACAGGTGATGCATGGCCGGCGCTGCAGCTGTCTCG
+
F<FCF@EFEFFAFC@<<<,6@C6FEEFEFCB;@@ECC6@FEGEFE:EDC@,CC<@@CC8EEFCFEGDFFFGGEAFFCGCD7,CC,?BC:CGGG9CFGDGCFGGFFG7BF+FFEGGGCFGGGGGGGCFG93FFCC<=AFG,,D,3<7@CCCEE*=*=:EFFGFGGGDEG?F0C9<@+AC9C>8A+<E9E?::CG758:8CCFFFF?C==CCGG>+<DFFFCC5*99D=D)>59?@<>07:CD:>*==6<*))*2)849(()57<BFB).84<>2?>@).(376(40:(,(.-4))(
@M00689:251:000000000-CJTJ5:1:1101:11041:3653 1:N:0:12
CAGGATTAGATACCCTGGTAGTCCTAGCTGTAAACGATGATCACTGGGTGTGGGGATGAGAAGTCTCTGTGCCGAAGCAAAAGCGATAAGTGATCCGCCTGGGGAGGACGTACGCAAGTATGAAACTCAAAGGAATTGACGGGGACCGGCACAAGAGGTGGAGCAGGTGGATTAATTCGACGCAACGCGAGGAACCTTACCAGGTCTTGACAGACTCGGAATTTGTTGGAAGCAACGAAGTGCCTTCGGGAACAGAGATACAGGTGCTGCATGGCCGGCGCTGCAT
+
C<FC@6CCFCFGG-CC6<@<AC,C,<EFG<C@CC,@@,CEFFA,,;<A;6+BF@FFCGGGGGGCEFF9FGGGGFCGCFCFFFECCCGGGGFFC9EDFCC7BFFEGE+?FF@FCGEE@FEFCEGGG9:=BEG?<EC,4CE,@:::@+8+6@C+3DE,3:3FCGGD:,:3FF*7@7>3@DEEDG5EE>:=8CCEGGC=C+>?@:B850+<CFFG4:=<DFBGG**2::7>F<FF4?DC>FGG<F>D9*6:@@9DF5787:266=<2*))4@2:)6>>?E)-4;00(8)
@M00689:251:000000000-CJTJ5:1:1101:13210:3755 1:N:0:12
CAGGATTAGATACCCTGGTAGTCCATGCCGTAAACGGTGGGCGCTAGGTGTAGGGGTCTTCCACGGCCTCTGTGTCGTAGCTAACGCATTAAGCGCCCCGCCTGGGGAGTACGGCCGCAAGGCTAAAACTCAAAGGAATTGACGGGGGCCCGCACAAGCGGCGGAGCATGTGGATTAATTCGATGCAACGCGAAGAACCTTACCTGGGCTTGACATACACCAGATCGCTGCAGAGATGTAGTTTCCCTTGTGGTTGGTGTACAGGTGGTGCATGGCTGTCGCTGCAT
+
FCFFFDGFGGGGGGGGDDFGCFCFEGFFGDEFEDEEECDFGGGG>CFDCCEFGCFCCFGGGGGGGEGEGGGGGGGGGGGGGGGGGGGEGGGGGGGGDGGGGGGGGGDFGGGGGGGGDFFGGGGGGGGGGGGGFGFGFGGGGGDCGDGDGCGCBEFGGCGGEDCEGDGGFG0CGGD99C7CCFDFGGFGFGGGGG=;CF=CCGGFGFFGGGGGG<C7>FFGGGFCFFGDFGGFFFGDFF>FC>C7F?FAF@BGGFFF;?FFA?:AFFFB369?<@45.<??FF:(2?<
@M00689:251:000000000-CJTJ5:1:1101:11924:3789 1:N:0:12
CAGGATTAGATACCCTGGTAGTCCATGCCGTAAACGGTGGGCGCTAGGTGTAGGGGTCTTCCACGGCCTCTGTGTCGTAGCTAACGCATTAAGCGCCCCGCCTGGGGAGTACGGCCGCAAGGCTAAAACTCAAAGGAATTGACGGGGGCCCGCACAAGCGGCGGAGCATGGGGATTAATTCGATGCAACGCGAAGAACCTTACCTGGGCTTGACAAACACCAGATCGCTGCAGAGATGTAGTTTCCCTTGTGGTTGGTGTACAGGTGATGCATGGCCGTCGCTGCATCTGTCTCG
+
FEGFFFGEGGGDFCFFDCFFFFFGFGGFGEFCCDECGCFGGGGGGGGFEEFGGGGGGGGGGGGGGGGGDGGGGFGGGFGGGGGGGGGGGEGGGGGGGGGGGGGGGFDFFGGGGGGGCFGGGGGGGGGGGFGDFGCFGGGFGFFCECGC>F@:=C<FCFGGGGGGGEGG6@6FGG>*@FCGGGG+::<<+>EGGGG>FCC8:?8F?FDFGFFGG6F*2)87DGGG>CFCFGD6??FG?B>>DF>F4@?B*5)9D4)19:B@A=24?FF<*)4))=@4<B((21(3(544:A)625(
@M00689:251:000000000-CJTJ5:1:1101:9770:3792 1:N:0:12
CAGGATTAGATACCCTGGTAGTCCATGCCGTAAACGGTGGGCGCTAGGTGTAGGGGTCTTCCACGGCCTCTGTGTCGTAGCTAACGCATTAAGCGCCCCGCCTGGGGAGTACGGCCGCAAGGCTAAAACTCAAAGGAATTGACGGGGGCCCGCACAAGCGGCGGAGCATGTGGATTAATTCGATGCAACGCGAAGAACCTTACCTGGGCTTGACATACACCAGATCGCTGCAGAGATGTAGTTTCCCTTGTGGTTGGTGTACAGGTGGTGCATGGTTGTCGCTGCAT
+
FFEDD<F@ECFAFCCC<<6@@C,C@FFFF@B;;@,@B6CCCEE@:@BC,6;6EAFGGGDFGGGGGE>F@FEFEFGGEDDDFFGCFGGGGGFFGG@FFEEEGGGFGGC4CCEGGGGCECFGGGGGFGGGGGGGGGFGFGGGGG,@FDEGCCGC4=FE7:C@EGGGGGEGGGCFGFGGGCFGGFGFCEFFGGGGGGGCFDGGGGGGGF*:CFFEGFGGCFFFGG9DCGDG43DFF@C4=?G72?C:=FFAB?A<D>:?BF<F<@AFFF?BBB97<F@B*7244183(45
@M00689:251:000000000-CJTJ5:1:1101:15675:3794 1:N:0:12
CAGGATTAGATACCCTGGTAGTCCATGCCGTAAACGGTGGGCGCTAGGTGTAGGGGTCTTCCACGGCCTCTGTGTCGTAGCTAACGCATTAAGCGCCCCGCCTGGGGAGTACGGCCGCAAGGCTAAAACTCAAAGGAATTGACGGGGGCCCGCACAAGCGGCGGAGCATGTGGATTAATTCGATGCAACGCGAAGAACCTTACCTGGGCTTGACATACACCAGATCGCTGCAGAGATGTAGTTTCCCTTGTGGTTGGTGTACAGGTGCTGCATGGTCGTCGCTGCAT
+
GGGGGEFGGGGFFFGGGGEGFEFFFGGGGGGEGFEEGGGGGGGGGGGGFGFGGFGGGGGGGGGGGGGGGGGFGGGGGGGGGGGGGGGGGGGGGGGGGGGGGGGGGGDFFGGGGGGGEDGGGGGGGGGGGGFGCGFGGGGGGGGEGGGDEEGCEGFGGGGGGGGGGGGGAC9EFFCGFGGGGGGGGGFGGGGGGGDGFGGGGGGGGGGGGGGGGCCGGFFGGGC<C<FD@GC?FFGFFF:7>FGCBFFFFF2CGFFFB6?FFFBF:64>6<?7<BFF4@B:;>06;7A
@M00689:251:000000000-CJTJ5:1:1101:17202:3797 1:N:0:12
CAGGATTAGATACCCTGGTAGTCCATGCCGTAAACGGTGGGCGCTAGGTGTAGGGGTCTTCCACGGCCTCTGTGTCGTAGCTAACGCATTAAGCGCCCCGCCTGGGGAGTACGGCCGCAAGGCTAAAACTCAAAGGAATTGACGGGGGCCCGCACAAGCGGCGGAGCATGTGGATTAATTCGATGCAACGCGAAGAACCTTACCTGGGCTTGACATACACCAGATCGCTGCAGAGATGTAGTTTCCCTTGTGGTTGGTGTACAGGTGGTGCATGGTTGTCGCTGCAT
+
GGGGGFGGGGGGFFFGGFGGFGFFEEFGGGGGGFFEFEFFGGGGGGGGEFEFGGGGGGGGGGGGGGGGGGGGGCDFEGFFGGGGGGGGGGGGGGGGGGGGGGGGGGGGGGGGGGGGGFGGGGGDFGGGCFGGGGGGGGGGFCFEGGGGGGGGGGGEGFFDGDDGGEGGEG9CFG+<C?9ACCC?7/<FCEEC=GEEG>FC9:CF?7EGDFFGFEEDFFFDF<FF6>FGFDGFFFGC7=7CFGGGFFFF47:FDFFBFFFFFFBFFFF?BFFFFF>*95?D:?::6?<
@M00689:251:000000000-CJTJ5:1:1101:20595:3801 1:N:0:12
CAGGATTAGATACCCTGGTAGTCCATGCCGTAAACGGTGGGCGCTAGGTGTAGGGATCTTCCACGGCCTCTGTGTCGTAGCTAACGCATTAAGCGCCCCGCCTGGGGAGTACGGCCGCAAGGCTAAAACTCAAAGGAATTGACGGGGGCCCGCACAAGCGGCGGAGCATGTGGATTAATTCGATGCAACGCGAAGAACCTTACCTGGGCTTGACATACACCAGATCGCTGCAGAGATGTAGTTTCCCTTGTGGTTGGTGTACAGGTGTTGCATGGCCGTCGCTGCAT
+
GFGGFGGGGGGGGFGGGGGGFFFFFFFFGEGGGGGGGGGGGGGGGGGGFEFGGGGGGGGGGGGGGGGGGGGFGGGGGGGGGGGGGGGGGGGGCFGGGGGGGGGGGGGGGGGGGGGGGGGGCFGGFFEEFGGGGGGGGFGGGGGGGDGGGGGGGGEGGGGGGGGGGGGGGGFGGGFGGGGGGFGGGGF?85CEGGGDEGGGGCGGGGGGGGFGGGGGGFFG5CCFG*:>FCDFFBFCFFFCFGDFFFFFFFAGGFFF(43FFBB<F*).02)2<F47FB93>9(4;?6
@M00689:251:000000000-CJTJ5:1:1101:19922:3846 1:N:0:12
CAGGATTAGATACCCTGGTAGTCCATGCCGTAAACGGTGGGCGCTAGGTGTAGGGGTCTTCCACGGCCTCTGTGTCGTAGCTAACGCATTAAGCGCCCCGCCTGGGGAGTACGGCCGCAAGGCTAAAACTCAAAGGAATTGACGGGGGCCCGCACAAGCGGCGGAGCATGTGGATTAATTCGATGCAACGCGAAGAACCTTACCTGGGCTTGACATACACCAGATCGCTGCAGAGATGTAGTTTCCCTTGTGGTTGGTGTACAGGTGTTGCATGGTCGTCGCTGCAT
+
GDGGGGGGGGGGGGGGGGGGGGGGFGGFFEGGGFFEGGGGGGEGGGGGFDFGGGGGGGGGGGGGGGGGGGGGGGGGGGGGGGGGGGGGGGGGGGGGGGGGGGGGGGGGGGGGGGGGGGGGGGGGGGGGGGGGGGGGGGGGGGGGGGGGGGGGGGG7CFGGGGGGGGGGGGGGGGGGGGGGGGGGGEFGEGGGEGGGGGFCCFGGGGGGGGGGGDFDGFFGGGGFGGGGFGGF4*94@FFGGGFGF?FF4?<GGFFFFFFFAFA4<BFB>BA<>FFF=BB6>(:BF2<
@M00689:251:000000000-CJTJ5:1:1101:16500:3869 1:N:0:12
CAGGATTAGATACCCTGGTAGTCCATGCCGTAAACGGTGGGCGCTAGGTGTAGGGGTCTTCCACGGCCTCTGTGTCGTAGCTAACGCATTAAGCGCCCCGCCTGGGGAGTACGGCCGCAAGGCTAAAACTCAAAGGAATTGACGGGGGCCCGCACAAGCGGCGGAGCATGTGGATTAATTCGATGCAACGCGAAGAACCTTACCTGGGCTTGACATACACCAGATCGCTGCAGAGATGTAGTTTCCCTTGTGGTTGGTGTACAGGTGGTGCATGGCTGTCGCTGCAT
+
GGGGGCFGGGGGGFGGGGGGFGFGGGGGGGGGDFFEGFGGGGGGGGGGFFDGGGGGGGGGGGGGGGGGGGGGGGGGGGGGGGGGGGGGGGGGGGGGGGGGGGGGGGGGGGGGGGGEFGGGGGGGGGGGGDGGGGGGGGGGGGGGGGGGGGGGGGGGGGGGGGGEGGGGGGFGGGFCGGCFFEGFGGFGGGDCEGGGGFG8FFFGGGGGFDFGGFF7CFFFCFFGFCED>3DFFFGG?FCGGFGGFFFF?FAGG;FB>:BFBBBB79FFEB97<FF>7@:<::??2>A
@M00689:251:000000000-CJTJ5:1:1101:17352:3871 1:N:0:12
CAGGATTAGATACCCTGGTAGTCCATGCCGTAAACGGTGGGCGATAGGAGTAGGGGTCTTCCACGGCCTCTGTGTCGTAGCTAACGCATTAAGCGCCCCGCCTGGGGAGTACGGCCGCCAGGCTAAAAATCAAAGGAAATGACGGGGGACCGCCCAAGGGGCGGAGCAGGGGGAGAAAGTCGATGCAACGCGAAGAACCTTACCTGGGCTTGACAAACACCAGATCGCTGCAGAGAAGGTGTTTCCCTGGTGGTTGGTGTACAGGTGATGCAGGGGAGACGCTGCATCGGCCGAG
+
FDGFE@FFGAFE<-<@6<FCCC,,6CA6@:6BFG9@,6C:E@F+66BE,;;EEFEGEGFFEGFGGDG7@ADECFGGG<EF<,?C9B7=:?<FAEFGEG7CFC:FGG>==B???F=@C+338FA,3<DF,:33D,>8,@,8=BFGGGGG*<7:**411,*1=FEG::88*8*:C***0<+<*/88+8990**5*=CC8C**+0+<@F*7C*57F6<*9)0**1CF0*75>*19?*>7))****19*//9)).73.)-1,4))*6A?*9)1:22.7>)))((--4404))(-(((((
@M00689:251:000000000-CJTJ5:1:1101:17334:3879 1:N:0:12
CAGGATTAGATACCCTGGTAGTCCATGCCGTAAACGGTGGGCGCTAGGTGTAGGGGTCTTCCACGGCCTCTGTGTCGTAGCTAACGCATTAAGCGCCCCGCCTGGGGAGTACGGCCGCAAGGCTAAAACTCAAAGGAATTGACGGGGGCCCGCACAAGCGGCGGAGCATGTGGATTAATTCGATGCAACGCGAAGAACCTTACCTGGGCTTGACATACACCAGATCGCTGCAGAGATGTAGTTTCCCTTGTGGTTGGTGTACAGGTGTTGCATGGTCGTCGCTGCAT
+
GGGGGEGGGGGGGGGGGGGGGGGGFGGGGGGGEGGEG@FGGGEGFGGGFFFGGGGGGGGGGGGGGGGGGGGGGGGGGGGGGGGGGGGGGGGGGGGGGGGGGGGGGGGGGGGGGGGGGGGGGGGGGGGGGGGGGGGGGGGGGGGGGGGGGGGGGGGGGGGGGGGGGGGGGGFGFFD7FEGGGGGGGGGGGGGGGGGGGGGGGGGGGGGGGGFGGGGGGFFGGGFGGGGGFGGFFFGGFFFFGGGFFFFBBFFGGF>?F?BFBFFFFFFFFFFFFFF6FEB<BFFFFFF
@M00689:251:000000000-CJTJ5:1:1101:5814:3880 1:N:0:12
CAGGATTAGATACCCTGGTAGTCCATGCCGTAAACGGTGGGCGCTAGGTGTAGGGGTCTTCCACGGCCTCTGTGTCGTAGCTAACGCATTAAGCGCCCCGCCTGGGGAGTACGGCCGCAAGGCTATAACTCAAAGGAATTGACGGGGGCCCGCACAAGCGGCGGAGCACGTGGATGAATTCGATGCAACGCGAAGAAACTTACCCGGGCTTGACACACACCAGATCGCTGTAGCGATGCAGTTTCTCTTGTGGTTGGTGTACAGGTGATGCCTGGTTGTCGCTGCATCTGTCGTT
+
GGGGGGGGGGGGGFGGGGGGGGFGGFFGGGGGGGGGGGGCEGGGGEGCFGGGGCCFFFGGG9,F7+@@C@FEEFGC,CF7GGC9FCGG,B,,5C=++++8FC+B<@CCFC,?F>CCCG:CF7F<<,@C9C9,:,>FF@<,,,8<FCFC7FG:8*=:CF:F*1=*=C*;*:;ACE@6+3<+**9CE>?+0:=E**:EF6C+3++<+**:=575*3<*0)85*/9*0*:7>5*/**19)8*2*2:CF*9<F*47C5)-04-8)*))<=)-/)-).9574>FA?660(,65))))((-
@M00689:251:000000000-CJTJ5:1:1101:25085:3902 1:N:0:12
CAGGATTAGATACCCTGGTAGTCCATGCCGTAAACGGTGGGCGCTAGGTGTAGGGGTCTTCCACGGCCTCTGTGTCGTAGCTAACGCATTAAGCGCCCCGCCTGGGGAGTACGGCCGCAAGGCTAAAACTCAAAGGAATTGACGGGGGCCCGCACAAGCGGCGGAGCATGTGGATTAATTCGATGCAACGCGAAGAACCTTACCTGGGCTTGACATACACCAGATCGCTGCAGAGATGTAGTTTCCCTTGTGGTTGGTGTACAGGTGATGCATGGCCGTCGCTGCAT
+
GGGGGGGGGGGGGGGGGGGGGGGGGFGGGGGGGGGGGGGGGGGGGFGGGGGGGGGGGGGGGGGGGGGGGGGGGGGGGGGGGGGGGGGGGGGGGGGGGGGGGGGGGGGGGGGGGGGGGGGGGGGGGGGGGGGGGGGGGGGGGGGGGGGGGGGGGGGGG8FGGGGGGGGGCGFFGGGGGGGGGGGGGGGGGGGGGGGGGCGGGGGGGGGGGGGGGGGGGFFGCGGGGFGGFGGFF6CGFFGGGGGGFFFFFFFGGFFFFFFFFFFDFFFFFFBFFFFFFE>>>FFFFFA
@M00689:251:000000000-CJTJ5:1:1101:21216:3905 1:N:0:12
CAGGATTAGATACCCTGGTAGTCCATGCCGTAAACGGTGGGCGCTAGGTGTAGGGGTCTTCCACGGCCTCTGTGTCGTAGCTAACGCATTAAGCGCCCCGCCTGGGGAGTACGGCCGCAAGGCTAAAACTCAAAGGAATTGACGGGGGCCCGCACAAGCGGCGGAGCATGTGGATTAATTCGATGCAACGCGAAGAACCTTACCTGGGCTTGACATACACCAGATCGCTGCAGAGATGTAGTTTCCCTTGTGGTTGGTGTACAGGTGATGCATGGTCGTCGCTGCAT
+
GGGGGGGGGGGGGGGGGGGGGGGGGGGGGEGGGGGEGGGGGGGGDGGGGGGGGGGGGGGGGGGGGGGGGGGGGGGGGGGGGGGGGGGGGGGGGGGGGGGGGGGGGGGGGGGGGGGGGGGGGGGGGGGGGGGGGGGGGGGGGGGGGGGGGGGGGGGGGGGGGGGGGGGGGGFGGGCFGGGGGGGGGGGGGGGGGGGGGGGGGGGGGGGGGGGGGGGGGFFGGFGGGGGGFGGFFFGCFFGFGGGGFFFAFFFGGFFFF?FFAFFFFFFAF<>>FFFFFFF07>:B62<
@M00689:251:000000000-CJTJ5:1:1101:24308:3922 1:N:0:12
CAGGATTAGATACCCTGGTAGTCCTAGCTGTAAACGATGATCACTGGGTGTGGGGATGAGAAGTTTCTGTGCCGCAGCAGAGGCGGTAAGTGATCCGCCTCGGGGGTACGTACGCAGGTATGATACTACAAGAAATTGACGGCGAGCCGCACAAGAGGTGGAGCATGTGGTGTAATTCGACGAAACGCGACGAACCTTATCAGGTCTTGACGTACTCGGATGTAGTTGGGAGCAACGAAGTGCCTTCGGGAACAGAGATCCAGGTGGTGCCTGGTCGTCGCTGCAC
+
GGGGGGGGGGGGGGGGGGGGGGGGGGGG9,CEFGGGGGGGG9,CF<FGGGG,F:666,C,,,,6,,CFG9,9,@++@FG,,,,66+74BC,,,,,,,BF++++@+@6C,+4,+@+++6,C<F,,5,,,3,73,@,3,,,3@++@***53FC*4D<,2>2@F1B,A6,22CF*272,2+*+:E***=*1***:EE*2*2+0+<++<+0+0+9*1;*/*../*)0**2+:?)*0)090)8*/1**09*93559D*7F(,()*)*)4/)74>2(6>59*<562,4,(((
@M00689:251:000000000-CJTJ5:1:1101:7546:3943 1:N:0:12
CAGGATTAGATACCCTGGTAGTCCACGCCCTAAACGATGTCAACTAGTTGTTGGGGATTCATTTCCTTAGTAACGTAGCTAACGCGTGAAGTTGACCGCCTGGGGAGTACGGTCGCAAGATTAAAACTCAAAGGAATTGACGGGGACCCGCACAAGCGGTGGATGATGTGGTTTAATTCGATGCAAAGCGAAAAACCTTACCTACCCTTGACATGGTCGGAACCCTGCAGAAAGGTGGGGGTGCTCGAAAGAGAAACGACGCACAGGTGTTGCATGGTCGTCGCTGCAGCTGTC
+
DCF@FCEFGAE@ECFF<<<6<C,CC,@@@:@CGF<FCFDFFFDC,,FC,6,6C87FC@8FF,E999C,6EEEGEG,@E,C6AC@FCCCCDCCCFGFGEF+FFGFD77BB?C@FCFEGGEFA,C?E,=,CFFF<EFE:<FECCEC@7C+>@CEEEGGGGGEDDFEACDEGEC,354;;;>;@25B?>,:8;C*?:6BEF7?,CFFCF;068FFF7A5+18587/*/**7)2:?:?FCFF95C)7*9=>BF57C>@:(333<>@79::;)6--44?=6F/47-12((4(,(4355<
@M00689:251:000000000-CJTJ5:1:1101:12377:3957 1:N:0:12
CAGGATTAGATACCCTGGTAGTCCACGCCGTAAACGATGAATACTAGGTGTGGGGGGTTCAACACCTCTGTGCCGCCGCTAACGCATTAAGTATGTCGCCTGGGGAGTACGGTCGCAAGAGTAAAACTCAAAGGAATTGACGGGGACGCGCACAAGGAGCGGAGCATGTGGGGTAATTCGAAGCAAAGCGAAGAACCTTACCTACACTTGACATCACTTGCACTACTCTGAAGAGAGGAAACCCCTTCGGGGACAAGGTGACAGGTGGGGCAGGGTCGTCGCGGCAGCTGTCGCG
+
GDGGFFFGGGGGECF-;<ECAFF<<,@C,6@CFECB7FG@FC9FF<FFC@CFGCCF+4@?FD<=FGA=,BFGGDGD+@=+@:<:<+>+,@F@@,3,3:F<**@FE7:>:>:7,15B*4<F,8,8@F::F<F<9CBF,?7,,<7:B:**4?E8CEGC80*8C88C5/:<+<F5*2;E+<+/:*/*<F+<8>E=>E+2*2+:<6@C?+:?:FGFC+2*20*;>7**26+*977=**25>3C>C**1.7)2)719D>>:72))-9:<)*/4)32,(87).<3,397>F1(-(4.,(-(
@M00689:251:000000000-CJTJ5:1:1101:13892:3980 1:N:0:12
CAGGATTAGATACCCTGGTAGTCCATGCCGTAAACGGTGGGCGCTAGGTGTAGGGGTCTTCCACGGCCTCTGTGTCGTAGCTAACGCATTAAGCGCCCCGCCTGGGGAGTACGGCCGCAGGGCTAAAACTCAAAGGAATTGACGGGGGCCCGCACAAGCGGCGGAGCATGTGGATTAATTCGATGCAACGCGAAGAACCTTACCTGGGCTTGACATACACCAGATCGCTGCAGAGATGTAGTTTCCCTTGTGGTTGGTGTACAGGTGATGCATGGTCGTCGCTGCATCTGTCTCG
+
FFGGGEFGGFFDEFGGDDFFDFEFEFGFGEFEEFFCGFGGGGGGGEEFCEFGGFGGCGGGGGGGGGGGGGGGGGGGGGGGGGGGGGGGGGGGGGGGGGGGGGGGGGDCFGGGGGGF@FGGGGGGGGGGGGGFFGFGGGGGGGFCGDGDCFGBCEFGCEFGGGGGGGGGGG:CGGGGGGGGGGGFGGFGDGGGGG=;FFCFGGGGGGGGGGGGGGGFG?FGGGGGCFGGFDGFFFGFFFCFGCFGF4@26?:CD7::;<?>AFFFFFFA@A<A<FF49>>:>>:?B>>B-<)6AA(
@M00689:251:000000000-CJTJ5:1:1101:25780:3986 1:N:0:12
CAGGATTAGATACCCTGGTAGTCCATGCCGTAAACGGTGGGCGCTAGGTGTAGGGGTCTTCCACGGCCTCTGTGTCGTAGCTAACGCATTAAGCGCCCCGCCTGGGGAGTACGGCCGCAAGGCTAAAACTCAAAGGAATTGACGGGGGCCCGCACAAGCGGCGGAGCATGTGGATTAATTCGATGCAACGCGAAGAACCTTACCTGGGCTTGACATACACCAGATCGCTGCAGAGACGTAGTTTCCCTTGTGGTTGGTGTACAGGTGCTGCATGGCTGTCGCTGCAT
+
GGGGFFGGGGGGGGGGGGGGGGGGGGGGGGGGGGGGGGGGGGGGGGGGGGGGGGGDGGGGGGGGGGGGGGGGGGGGGGGGGGGFGGGGGGGGGGGGGGGGGGGGGGGCEGFCFFGGGGEEGGGGFGGGGGGFGGGGGGGGGGGEGGGGGGGGG7F<CFG7CGGG=CECFGGGGGGGGFGGGGGGGG+CGGGGGGDGCFGGGGGGGGFGCGGEGGGD7FFGCFGDGGGGFCGFF?F<>3CDGDDFFFFFF:ADC@5:;?0>AFFFFBF?FF?7AFF@))32?FFFFF>
@M00689:251:000000000-CJTJ5:1:1101:23721:3993 1:N:0:12
CAGGATTAGATACCCTGGTAGTCCTAGCTGTAAACGATGATCACTGGGTGTGGGGATGAGAAGTCTCTGTGCCGAAGCAAAAGCGATAAGTGATCCGCCTGGGGAGTACGTACGCAAGTATGAAACTCAAAGGAATTGACGGGGACCCGCACAAGTGGTGGAGCATGTGGTTTAATTCGACGCAACGCGAGGAACCTTACCAGGTCTTGACATACTCGGAATTTGTTGGAAGCAACGAAGTGCCTTCGGGAACCGAGATACAGGTGCTGCATGGTCGTCGCTGCAT
+
GGGGGGGGGGGGGGGGGGGGGGGGGGGGGGGGGGGGGGGGGGGGGGGGGGGGGGGGGGGGGGGGGGGGGGGGGGGGGGGGGGGGGGGGGGGGGGGGGGGGGGGGGGGGGGGGGGGGGGGGGGGGGGGGGGGGGGGGGGGGGGGGGGGGGGGGGGGFGGGGGGGGGGGGGGGGGGGGGGGFGGGGGGGGGGGGGGGGGFGGGFGGGGGGGGGGGF?GGFFGGGGGGGGGFGCFFFGGFFGGGGGGFFFBEF>DFFFFFFFFFFAFFFFFFFFFFFFFFFF>BFFFFF
@M00689:251:000000000-CJTJ5:1:1101:18614:3998 1:N:0:12
CAGGATTAGATACCCTGGTAGTCCATGCCGTAAACGGTGGGCGCTAGGTGTAGGGGGCTTCCACGGCCTCTGTGTCGTAGCTAACGCATTAAGCGCCCCGCCTGGGGAGTACGGCCGCAAGGCTAAAACTCAAAGGAATTGACGGGGGCCCGCACAAGCGGCGGAGCATGTGGATTAATTCGATGCAACGCGAAGAACCTTACCTGGGCTTGACATACACCAGATCGCTTGAGAGATGTAGTTTCCCTTGTGGTTGGGTTACAGGTGGTTAATGGCTGTCGGTTGCTCCGT
+
GGFFFGGGGGGGGGFGFFFGGGFGGFFGGDGGGFEB,8D@C8FFCF@FFFGD<AFE+@CFFGG<C:FCGGDFGGGGG<FGGGGGGGGGGGGFGG7@FFGEGGGGGGGGGGGGDGEGGGEGG?FG8FGGGGGGGGGGGGGC<FGGGGGCEFEDGGGGGGGGGCGGGGDGGGGFF<FECFGGGGGCFGE<CC5CEGGGGGGG7CGCCEF5CGG5><?>:=1*9*9<06=D5**07)05*0:702C77FFABF.7D>)(-(()(0)5:9)(7()))**))8871(41((6-)(4
@M00689:251:000000000-CJTJ5:1:1101:8999:4001 1:N:0:12
CAGGATTAGATACCCTGGTAGTCCATGCCGTAAACGGTGGGCGCTAGGTGTAGGGGTCTTCCACGGCCTCTGTGTCGTAGCTAACGCATTAAGCGCCCCGCCTGGGGAGTACGGCCGCAAGGCTAAAACCCAAAGGAATTGACGGGGGCCCGCACAAGCGGCGGAGCATGTGGATTAATTCGATGCAACGCGAAGAACCTTACCTGGGCTTGACATACACCAGATCGCTGCAGAGATGTAGTTTCCCTTGTGGTTGGTGTACAGGTGATGCATGGTCGTCGCTGCAT
+
GGGGGGGGGGGGGGGGGGGGGGGGGGGFGEGGGGGGGGGGGGGGGGGGFFGAECECGGGGGGGGGGGGGGGGGGGGGFCGGGGGGGGGGGGGGGGGGFGGGGGGGGGGGGGGGGGGCFGGGGG8FGGGGDFGGGFGGGGGGGA<ECECBFCBCGGGGGFGGGGGGGGGGG@FG?F?EGGGGFG7?EFGCECEGG7:CC=FECGGCFGGGCCGG6C:FF?FGGGGCFGGFG369=FFFFCFGGFFF??4@@4DGFFFB??@DFFFFFFB4><D9FFFFFFFFFBFFFA
@M00689:251:000000000-CJTJ5:1:1101:18623:4018 1:N:0:12
CAGGATTAGATACCCTGGTAGTCCATGCCGTAAACGGTGGGCGCTAGGTGTAGGGGTCTTCCACGGCCTCTGTGTCGTAGCTAACGCATTAAGCGCCCCGCCTGGGGAGTACGGCCGCAAGGCTAAAACTCAAAGGAATTGACGGGGGCCCGCACAAGCGGCGGAGCATGTGGATTAATTCGATGCAACGCGAAGAACCTTACCTGGGCTTGACATACACCAGATCGCTGCAGAGATGTAGTTTCCCTTGTGGTTGGTGTACAGGTGATGCATGGCCGTCGCTGCAT
+
GGGGG8FGGGGFFFGGGGGGGGGGGGFGGGGGGFFEFCGGGGGGGGGGGGGGGFGGGGGGGGGGGGGGGGGGGGGGGGGGGGGGGGGGGGGGGGGGGGGGGGGGGGGGGGGGGGGGGGGGGGGGGGGGGGGGGGGGGGGGGGGGGGGGGGGGGGGGGGGGGDGGGGGGFGGGGFGGGGGGFEFGGGGG?EDCGGGGGDGGCGGGGFGGGGGGGGGCGFFGCGGGGGGGFGGFFFGGFFFFG>CFFFFAFFDGGFFFFFFFFFFFFFFAFFBFFFFF6>;>BF?FFFB
@M00689:251:000000000-CJTJ5:1:1101:8997:4019 1:N:0:12
CAGGATTAGATACCCTGGTAGTCCATGCCGTAAACGGTGGGCGCTAGGTGTAGGGGTCTTCCACGGCCTCTGTGTCGTAGCTAACGCATTAAGCGCCCCGCCTGGGGAGTACGGCCGCAAGGCTAAAACCCAAAGGACTTGACGGGGGCCCGCACAAGCGGCGGAGCATGTGGATTAATTCGATGAAACGCGAAGACACTTACATGGGCTTGACATACACCAGATCGCTGCAGAGATGTAATTTCCATTGTGTTTGGTGCACAGGTGATGCATGGTCGTCACTTCATATGTCTAT
+
C@FFFFGGGGGFDFGGFEFGGGFFEGFFEDGEEGFC@@,@FFCFCF+C,CF<C9C7CBCFDFFG7FE7:FGE,@FGF<E<B@FFG77>,=,<,EC7FBF=B@C<4A48+B,C+@:+3+@FEGGF8FGFFGGEF><=F,3@,@D:@@*:C*>E78**:,2*<@BEEC5C99:+0+03<C++*2<FC++<9*:EEC*;0+0+++<+<C**:C9>><+009=D43*1**2955))9@F**9:**2?*@F*6*9<*2)0.13(*,*.(.7?)=)634=F8*8(4(-4))6)..)..)..
@M00689:251:000000000-CJTJ5:1:1101:23009:4029 1:N:0:12
CAGGATTAGATACCCTGGTAGTCCATGCCGTAAACGGTGGGCGCTAGGTGTAGGGGTCTTCCACGGCCTCTGTGTCGTAGCTAACGCATTAAGCGCCCCGCCTGGGGAGTACGGCCGCAAGGCTAAAACTCAAAGGAATTGACGGGGGCCCGCACAAGCGGCGGAGCATGTGGATTAATTCGATGCAACGCGAAGAACCTTACCTGGGCTTGACATACACCAGATCGCTGCAGAGATGTAGTTTCCCTTGTGGTTGGTGTACAGGTGATGCATGGTTGTCGCTGCAT
+
GGGGGGGGGGGGGGGGGGGGGGGGGGGGGGGGGGGGGGGDGGEGGGGGGGG,FFE7FFGGGGGGECGEGGFFGGFCGGGGGGGGGGGGGGGGGGGDGGGGGGGGGGGGGGGGGC:FEGGGGGGGFGGGGGGGGGGGGGGGGGGGGGGGGGGGGGGGGGGGGGGGGGGGGGGGG+AA:CGGGG9FGGGGFEGGEGG>FGGGGGGGGGGGGGGGGGFG>?@FGGCFGG=C;3>FFFFFFFGCFFGGFFFFFFFGCFF(1,:FFFF<:?@)@)).6@@FFDFD:???03<
@M00689:251:000000000-CJTJ5:1:1101:13427:4042 1:N:0:12
CAGGATTAGATACCCTGGTAGTCCATGCCGTAAACGGTGGGCGCTAGGTGTAGGGGTCTTCCACGGCCTCTGTGTCGTAGCTAACGCATTAAGCGCCCCGCCTGGGGAGTACGGCCGCAAGGCTAAAACTCAAAGGAATTGACGGGGGCCCGCACAAGCGGCGGAGCATGGGGATTAATTCGATGCAACGCGAAGAACCTTACCTGGGCTTGACATACACCAGATCGCTGCAGAGATGTAGTTTCCCTTGTGGTTGGTGTACAGGTGATGCATGGTTGTCGCTGCAT
+
CFFFFECFGFGCF@EFDCEEAE;ECFGGGDCEGFGCFFEGGGGCGEGFCAEFGCFFGGGGGGGGGGGGGGGGGGGGGGGFGFGGGGGGGGGGGGGGGGGGGGGGGGCEGGGGGGGF@EGGGGGFGDGGGGGGGGCFGGGCEEFCEDECBFGBC=FGFGGGGGEGGGGGGG6CEEGGCFGCFGGGGEFGFGGGGGC8CFDFGGGGGGGGGGGGGGGGGFFGGGGGC<CGFCDFFFGGFFFGGGFF=46<FF<GGFFF>48@DFFFFF?A@A).6=FF*5<>:B:<6:4
@M00689:251:000000000-CJTJ5:1:1101:15796:4062 1:N:0:12
CAGGATTAGATACCCTGGTAGTCCTAGCTGTAAACGATGATCACTGGGTGTGGGGATGAGAAGTCTCTGTGCCGAAGCAAAAGCGATAGGTGATCCGCCTGGGGAGTACGTACGCAAGTATGAAACTCAAAGGAATTGACGGGGACCCGCACAAGTGGTGGAGCATGTGGTTTAATTCGACGCAACGCGAGGAACCTTACCAGGTCTTGACATACTCGGAATTTGTTGGAAGCAACGAAGTGCCTTCGGGAACCGAGATACAGGTGATGCATGGCTGTCGCTGCAT
+
GFGGGDGGGGGFFFFGFFGGFFFGGGGGGGEFFFFEGGFGGGGGGGGGEEFGGGGGGGGGGGGGGGGGGGGGGGGEGGGGGGGCGGGGGGGGGGGGGGGGGGGGGGGEGGGGGGGGGGGGGGGGGGGGGGGGDGGGGGGGGGGGGGGDEGGGGGGFGGGGGGGGGGFFGGGGFGGGGGGGGGGGGGEGGGGGGFFFFGGGFGGGGFGGGGGGDGGGGFFGDFCGFGFGFGGFFFGGFFGGGGGGFFF?DFFDGFFFFFBFFFBBFFFFFFFFFFF?B5>?B6<B::
@M00689:251:000000000-CJTJ5:1:1101:20940:4074 1:N:0:12
CAGGATTAGATACCCTGGTAGTCCTAGCTGTAAACGATGATCACTGGGTGTGGGGATGAGAAGTCTCTGTGCCGAAGCAAAAGCGATAAGTGATCCGCCTGGGGAGTACGTACGCAAGTATGAAACTCAAAGGAATTGACGGGGACCCGCACAAGTGGTGGAGCATGTGGTTTAATTCGACGCAACGCGAGGAACCTTACCAGGTCTTGACATACTCGGAATTTGTTGGAAGCAACGAAGTGCCTCCGGGAACCGAGATACAGGTGGTGCATGGCTGTCGCTGCATCTGTCTTTT
+
FFGGGGGGGGGGFFGGGGGGGGGG,@EF9EFFGGGEFGGFGAFGGDGCFEFCDCG@BCF@A<FGGGAFGFG9EF@CB:E,@FDGG7CFEGEFDFE<<F=,44FG,C?<,=9??7C@+>FGFGCFG9<F?<FC,A<,,87:==FG>+6@=C=CE==,C33FE<DBC99FG9,+@<9@=A::CC>C581C>5ECEDC8=;A89<C>@C+C??CF7C?+05./5**++;C<;4CF)9F<DFGD5=F>F)<6)7;C*7>BF61*4B<7*7)-0-,:A45?D;>::BF>0<--4<44).:
@M00689:251:000000000-CJTJ5:1:1101:15783:4074 1:N:0:12
CAGGATTAGATACCCTGGTAGTCCTAGCTGTAAACGATGATCACTGGGTGTGGGGATGAGAAGTCTCTGTGCCGAAGCAAAAGCGATAGGTGATCCGCCTGGGGAGTACGTACGCAAGTATGAAACTCAAAGGAATTGACGGGGACCCGCACAAGTGGTGGAGCATGTGGTTTAATTCGACGCAACGCGAGGAACCTTACCAGGTCTTGACATACTCGGAATTTGTTGGAAGCAACGCAGTGCCTTCTGGAACCGCGATACAGGTGATGCATGGCTGTCGCTGCAT
+
GGGGGFGGGGGGGFGGGGGFFCFF,CFFGGGFFEGEFGFFGGGGAEGGGEGDCEGGDCFGAF8FGDFGGG9FFE@C@@FGGG?FEE8CCEGGGDFG8FGEGGGGGGEGGGFGEFCFGG<AFG<EDFFGCGGGCGFC,=,:C7@F:FGGGGCECFFFDEGGC>EFGEEDFF,@FCGGFFDFDGGGGGCE5CEGGFC8:E?C8CCBFEFGCE4CF7+;C8B3C<FGGG?*;*?@FFG5>)99D<FCFFF26?AGFFF(((,<>F97??*6FA<264)5>>>:0(167)
@M00689:251:000000000-CJTJ5:1:1101:15747:4121 1:N:0:12
CAGGATTAGATACCCTGGTAGTCCATGCCGTAAACGGTGGGCGCTAGGTGTAGGGGTCTTCCACGGCCTCTGTGTCGTAGCTAACGCATTAAGCGCCCCGCCTGGGGAGTACGGCCGCAAGGCTAAAACTCAAAGGAATTGACGGGGGCCCGCACAAGCGGCGGAGCATGGGGATTAATTAGATGCAAAGCGAGGAACCTTACCTGGGCTTGACATACACAAAATCGCTGAAGAGATGGAGTTCCCCTGGGGGTTGGTGTACAGGGGCGGAATGGCTGTCGCGACAACGGTGTCG
+
D@<<FFGGGFGFGE@@<FGGGFEEGGCFF@FGEGFBC;CFGFEGEGEGFCEGA<@FGGGDFGEGEGEEEGFGGFGFFEDGGFGFFBFEGDFGFGCE+CFGGGGGGGEDFFGG@FCFCCGEEGGF=>FDDD@G>DF=FFFCBF<FE<F@CF81C77BFF,6*1413=:F+<*;8C**<C++*3:+9C<C++25C**:@F88+<+<3:C57C5*78CF**12*9*1*>*7.*)19*2786*2007*9?)())(9DB)31((../::5)7()(,((0)0)08260((((((2,-(,.(
@M00689:251:000000000-CJTJ5:1:1101:13985:4132 1:N:0:12
CAGGATTAGATACCCTGGTAGTCCATGCCGTAAACGGTGGGCGCTAGGTGTAGGGGTCTTCCACGGCCTCTGTGTCGTAGCTAACGCATTAAGCGCCCCGCCTGGGGAGTACGGCCGCAAGGCTAAAACTCAAAGGAATTGACGGGGGCCCGCACAAGCGGCGGAGCATGTGGATTAATTCGATGCAACGCGAAGAACCTTACCTGGGCTTGACATACACCAGATCGCTGCAGAGATGTAGTTTCCCTTGTGGTTGGCGTACAGGTGATGCATGGCCGTCGCTGCATCTGTCTCG
+
G8ADCF9FGAFGECCE<9C66=,;CF<;668CCFECCB@:@FFG:BFF;<;;;C@FFEFEF<EFCD7F:<E@E6CDBCCB<FFCFEG7?CCAEC=CFGGGGGGGGGDECGDGGDG>C@CBEFGGGGGFFGGGFGGGCGGGC<CCC::31CECC8FCEFGGGGDD5CGF6<:@?0<CGG?:FCFFGGGGGGDE5CE?F6C>+9CCFG*:58FCFGGGD9FDFC<C4DC<7CGFFF<477CGF:FGF1996;5FC>>:6((04@?BFBFA?4>BAF5@:D;>20:<034<9AA24<(
@M00689:251:000000000-CJTJ5:1:1101:25471:4185 1:N:0:12
CAGGATTAGATACCCTGGTAGTCCATGCCGTAAACGGTGGGCGCTAGGTGTAGGGGTCTTCCACGGCCTCTGTGTCGTAGCTAACGCATTAAGCGCCCCGCCTGGGGAGTACGGCCGCAAGGCTAAAACTCAAAGGAATTGACGGGGGCCCGCACAAGCGGCGGAGCATGTGGATTAATTCGATGCCACGCGAAGAACCTTACCTGGGCTTGACATACACCAGATCGCTGCAGAGATGTAGCTTCCCTTGTGGTTGGTGTACAGGTGCTGCATGGCCGTCGCTGCAT
+
GGGGGGGGGGGGGGGGGGGGGGGGGGGGGGGGGGGGGGFGGGDGGGGGGGGGGGGGCFGGFGGGGGGCGDA@FEFACG=FECEGGGG@FFAFEF4>FGGEGGEDEGGGGGGGCGGGGGGEEGGE@FGGGGGEEGGGGGGGFFFFEGGGGGGGG:FEGEE:CE@EGGG5@?ECG?CGCFFGF:EG9E+AC5=EEEGGGFGFFCCGFFCFGFGCDF9C*9?FG*9FFFCD>DG?F=DD6*:>:*:2@FFF=@6FDF@?FFBF>F<AFFFFFFFBBF@>FDBFFB13>?A
@M00689:251:000000000-CJTJ5:1:1101:7020:4200 1:N:0:12
CAGGATTAGATACCCTGGTAGTCCATGCCGTAAACGGTGGGCGCTAGGTGTAGGGGTCTTCCACGGCCTCTGTGTCGTAGCTAACGCATTAAGCGCCCCGCCTGGGGAGTACGGCCGCAAGGCTAAAACTCAAAGGAATTGACGGGGGCCCGCACAAGCGGCGGAGCATGTGGATTAATTCGATGCAACGCGAAGAACCTTACCTGGGCTTGACATACACCAGATCGCTGCAGAGATGTAGTTTCCCTTGTGGTTGGTGTACAGGTGTTGCATGGTCGTCGCTGCAT
+
FEGGGFGGFGGGFEGGGGGGGGDEFFGGGGGGGGGGGGGDGGGGGGGGGGGGGGGGGGGGGGAFGGGGGGGGGGGGGGGGGGGFGGGGGGGGGGGGGGGGGGGGGGGFGGGGGGGGEGGGGGGDGGG>FFGGGGG?>BFGGGGGGGGGGGGGG7FFGGGGGGGGGGGGGFGGF+<9?FGGFGDGFGGGGGGGGCGGGGGGGGGGGGGFGGGGG@CFFFFGGGGGGCFGFGGFFFG4FFGGCCFGFFFAF?>DDFFB><:@47A>47<<@?B<DF496@FBF0:BBFB
@M00689:251:000000000-CJTJ5:1:1101:7034:4216 1:N:0:12
CAGGATTAGATACCCTGGTAGTCCATGCCGTAAACGGTGGGCGCTAGGTGTAGGGGTCTTCCACGGCCTCTGTGTCGTAGCTAACGCATTAAGCGCCCCGCCTGGGGAGTACGGCCGCAAGTCTAAAACTCAAAGGAATTGACGGGGGCCCTCACAAGCGGCGGAGCATGTGTATTAATTCGATGCAACGCGAAGAACCTTACCTGGGCTTGGCATACACCAGATCGCTGCAGAGATTTAGTTTCCCTTGTGGTTGGTGTACAGGTGTTGCATGGTCGTCGCTGCAT
+
FCED@,CFCCFDEEEEC@CECFCFGGGGGGGGGGGE,8,+:FFGGGGF<@FFGGGFGGGEFGGG,@FGGGGFF9FFGDGFGGGFEGGEDGGGCD7FB@:@FEGCFFGGD+=FG+>CCFGCC,C?FF,FFGGGFGGGGFCFC<D:FEBF@FE*>2>FGGGGFF*=::E*,?<<,,<99+:CGEGG+:EGGD*CEC7>+;CFGG+CFCC5ECF**+3CC?FFGGDC=D=5>*796=3**10:DFD>BFF)=5>><@>60??527)-7=6AF?)4<@)9@)(-(3<:034
@M00689:251:000000000-CJTJ5:1:1101:11103:4235 1:N:0:12
CAGGATTAGATACCCTGGTAGTCCACGCCCTAAATGATGTCAACTAGTTGTTGGGGATTCATTTCCTTAGTAACGTAGCTAACGCGTGAAGTTGACCGCCTGGGGAGTACGGTCGCAAGATTAAAACTCAAAGGAATTGACGGGGACCCGCACAAGCGGTGGATGATGGGGATTAATTCGATGCAACGCGAAAAACCTTACCTACCCTTGACATGCCACTAACGAAGCAGAGATGCATTAGGTGCTCGAAAGAGAAAGTGGACACAGGTGATGCATGGCCGTCGCTGCATCTGAA
+
FCFDD,<@EDCD<=C<@<EAAC,=6C@@:@:@@A,;C6CCEFCE,CE,<;<CECEFEF8FD@@@FFEFFGCGGFCEFGCGGGGGFF@FGGGFGGGGBCF+BBFGGGCBEEGGE=F7:BFF,EEGGGGAEEE<CFFF8<EFEB@CC::8@F+@=>AFDEG@FGF3DFCG,@:@:,@DDF:;C,DBFF>C*=EGGD6=*5;B6<C<>0*<ECGGFF9;FA;*;D<:CDE:FFGFF?F>F6*>FGFF64*4@FBGGFF>BB5F?F37>7><*.966?FFB><(44((40:17)))6))
@M00689:251:000000000-CJTJ5:1:1101:10653:4269 1:N:0:12
CAGGATTAGATACCCTGGTAGTCCATGCCGTAAACGGTGGGCGCTAGGTGTAGGGGTCTTCCACGGCCTCTGTGTCGTAGCTAACGCATTAAGCGCCCCGCCTGGGGAGTACGGCCGCAAGGCTAAAACTCAAAGGAATTGACGGGGGCCCGCACAAGCGGCGGAGCATGTGGATTAATTCGATGCAACGCGAAGAACCTTACCTGGGCTTGACATACACCAGATCGCTGCAGAGATGTAGTTTCCCTTGTGGTTGGTGTACAGGTGCTGCATGGCCGTCGCTGCATCTGTCTCG
+
F@FFD@EEGFGCCCCE@@;@@C,C@FEFE@B@@C<@FBCEGGE@+@BC;@;EFCFG@FCFFGDFGGGCBFCFEFFFFDEEGGGG8CFE=FEDFFGFFGEFGGCFGCCFFBFFGGGB=@EEGGGGGGDCCD9>DFCGGGG<DC>:CCGD>F@:=CCF8=<FGGGEEGDF+<0<FE9+<C0<DGF<EE:E<ECEECC;C;=*9EGCGCGGF8<CF@FCFFFF<CFG*97C4DC?FFGF*92>D::**09)07)9D778B4?)4=AAF=?7*6<?AFF:?B(277<?9B)6)6-62:4
@M00689:251:000000000-CJTJ5:1:1101:8139:4298 1:N:0:12
CAGGATTAGATACCCTGGTAGTCCATGCCGTAAACGGTGGGCGCTAGGTGTAGGGGTATTCCACGGCCTCTGTGTCGGAGCTAACGCATTAAGCGCCCCGCCTGGGGAGGACGGCCGCAAGGCTAAAACTCAAAGGAATTGACGGGGGGCCGGACAAGGGGCGGAGCATGGGGATGAATTAGAGGCAACGCGAAGAACCTTACCTGGGCTTGACATAAACCAGAGAGCGGCAGAATGAGAGTGTCCCGTGCAGATGGGGTACAGGTGATGCATGGGCGTCACGGACCCAGACGCG
+
FEGFEEEGFFGDEF@-CCFDEFEFACCEFEFGEE,@;,:@F?CE::@@CC,CFDEE:,6<<CC<@CCF,E8C<<CDE+@>>,,,,B>=8FEEGCE@C@CF7F+BFF@C@+?AC>@CF+3>3==8>DFC,,@93@>BCFFGF9,8B:@7*/:**2:/;8*218CCC5::+<*;*/**33+0*2<+;C8C*:C/*/*2<**2+A+++37C5**100+*7****97C**/*5/9@>5*******2*29**(00(*2**..(4>(04<)09294)25@>))84,(((,4((((((,-3(
@M00689:251:000000000-CJTJ5:1:1101:8122:4303 1:N:0:12
CAGGATTAGATACCCTGGTAGTCCATGCCGTAAACGGTGGGCGCTAGGTGTAGGGGTCTTCCACGGCCTCTGTGTCGTAGCTAACGCATTAAGCGCCCCGCCTGGGGAGTACGGCCGCAAGGCTAAAACTCAAAGGAATTGACGGGGGCCCGCACAAGCGGCGGAGCATGGGGATTAATTCGATGCAACGCGAAGAACCTTACCTGGGCTTGAAAAACACCAGATCGCGGCAGAGAGGTAGTTTCCCTGGGGGTGGGTGTACAGGGGGTGCATGGCCGGCGCGGCAGCTGTCG
+
GFGGGDFGGGGGGFGGGFFGFGDGFGGGGEFEGGGGGGGGGFGDCEGGCEFFGGGGGGFGGGGFGGGGGGGFFFFGEFGGFFGFEFGGGEGGGFGEFGGGGGFGFGGGGFGGGGCFFEFGGGF>DFFGGGGGGGGGGGDFGCD@FDCGBC:B7E:CCFEFFEEEEE8E9<*;C;*2<CFG:@:0A:9@+:*C=:/8C8;C7<C69AFFD8455++*1.>*/9CF**2/)1))0)9577*09:*:76?))0(9C))49,:5499A@)76.40:-9>))<((3((407(-(4-,(
@M00689:251:000000000-CJTJ5:1:1101:6415:4313 1:N:0:12
CAGGATTAGATACCCTGGTAGTCCTAGCTGTAAACGATGATCACTGGGTGTGGGGATGAGAAGTCTCTGTGCCGAAGCAAAAGCGATAAGTGATCCGCCTGGGGAGTACGTACGCAAGTATGAAACTCAAAGGAATTGACGGGGACCCGCACAAGTGGTGGAGCATGTGGTTTAATTCGACGCAACGCGAGGAACCTTACCAGGTCTTGACATACTCGGAATTTGTTGGAAGCAACGAAGTGCCTTCGGGAACCGAGATACAGGTGATGCATGGTAGTCGCTGCATTTGTCTCTT
+
GFGGGGGGGGGGGGGGGGGGGGGGGGGGGGGGGGGGGGGGGGFGGCFCFGGGDGGFEGGCFFGGDGFFF<ECEGEF@FFFFGGGGGC,CFFF<FG9?DB,?CFGGGFGBCFFF=BCCEFCFGAFGE,=?EGG@,A8F9<5C=CFECEG=BCEGFGDDCFGCFGGFCGEGGF<FGGAC@:,<CEGGGDGG=ECCCCFGFC<0CF>EGGGC7<F>C6+0::9556++:74AFFFF?*2<F3*9CFGF6?2))39C.>>;(8FAF<(=94:42<A<79*9?4623(-())-.-6))66
@M00689:251:000000000-CJTJ5:1:1101:12774:4325 1:N:0:12
CAGGATTAGATACCCTGGTAGTCCATGCCGTAAACGGTGGGCGCTAGGTGTAGGGGTCTTCCACGGCCTCTGTGTCGTAGCTAACGCATTAAGCGCCCCGCCTGGGGAGTACGGCCGCAAGGCTAAAACTCAAAGGAATTGACGGGGGCCCGCACAAGCGGCGGAGCATGTGGATTAATTCGATGCAACGCGAAGAACCTTACCTGGGCTTGACATACACCAGATCGCTGCAGAGATGTAGTTTCCCTTGTGGTTGGTGTACAGGTGCTGCATGGCTGTCGCTGCAT
+
FCFFGFGGGGGGGFGGEDFFEFEFEGFFFEFDEFFCFFGEGGGGGEGGEEFGGGGGCGGGGGGGGGGGGGGGGGGGGGGGGGGGGGGGGGGGGGGGGGGGGGGGGGDFEEGGGGGGEGGGGGGGGGGGGGGEFGDFGGGDGFFDGDGDEGGBEGGGGGGGGGGCEGGGGG+CGGFGGGGGGGGFGGFGGGGGGG=CFFGCFGGGCGGGGGGGGGGCFFFGGGGGCFGDFGD@FFGF4?:CGFG7F4?>=?AGG;FBF1:FDFDFFFF:?A7:9FFF4>?<?F04(8:
@M00689:251:000000000-CJTJ5:1:1101:12439:4343 1:N:0:12
CAGGATTAGATACCCTGGTAGTCCATGCCGTAAACGGTGGGCGCTAGGTGTAGGGGTCTTCCACGGCCTCTGTGTCGTAGCTAACGCATTAAGCGCCCCGCCTGGGGAGTACGGCCGCAAGGCTAAAACTCAAAGGAATTGAAGGGGGCCCGCACAAGCGGCGGAGCATGTGGATTAATTCGATGCAACGCGAAGAACCTTACCTGGGCTTGACATACACCAGATCGCTGCAGAGATGTAGTTTCCCGTGTGGTTGGTGTACAGGTGCTGCATGGCCGTCGCGGCAT
+
F<FCCEFFGFGFA6CEC@C<<CCFAFDE@@@FEG9@C@FEGGGG@@FF<<;EFFEECFFFGGGGGGGGGFGFFF<FCGGGGFECCFFGGEDFFD@F=FCGFGGGGGEGGGG9FFECCFFEGGGFGGGGGGGFFGFFGFAFGF,>DCEC@:C:BEEGDFFEC@@EGGGE,?,?<<++<?1<:CF7CGDG85EGGEC?FA8C+0<@AFFF5EFG5<A7C667*9FD*9CDFGGFF69>6?:CF7D:F**(05(9CF)896?FA=>A)742*:2:2=@F6>(426(((10
@M00689:251:000000000-CJTJ5:1:1101:21613:4353 1:N:0:12
CAGGATTAGATACCCTGGTAGTCCATGCCGTAAACGGTGGGCGCTAGGTGTAGGGGTCTTCCACGGCCTCTGTGTCGTAGCTAACGCATTAAGCGCCCCGCCTGGGGAGTACGGCCGCAAGGCTAAAACTCAAAGGAATTGACGGGGGCCCGCACAAGCGGCGGAGCATGTGGATTAATTCGATGCAACGCGAAGAACCTTACCTGGGCTTGACATACACCAGATCGCTGCAGAGATGTAGTTTCCCTTGTGGTTGGTGTACAGGTGCTGCATGGCCGTCGCTGCAT
+
FEFFFFGGGGGGGFGGGGGGDGFFFGGFGEFEDDFEGGGGGGGGGGGFFCFFGFGEGG?FGGGGGGGGGGGGGGGGGGGGGGGGGGGGGGGGGGGGGGGGGGGGGGGGGGGGGGGGGGGGGGGGGGGGFCFGGGGGGGGGGGGGGGGGEGGGGGGGGGGEFEGGGEGFFGGGGGGGGGGGGG79EGEFGGGGEGEGGGFGGFGGGGGFGGGGGGGGGFFGGGCC=FFGFGGFFFF7B=:CDCGGFFFFF?6CD4>?F0:FBFFFFFFFFFFFFFFF6B>B>BB?0>4
@M00689:251:000000000-CJTJ5:1:1101:19309:4376 1:N:0:12
CAGGATTAGATACCCTGGTAGTCCATGCCGTAAACGGTGGGCGCTAGGTGTAGGGGTCTTCCACGGCCTCTGTGTCGTAGCTAACGCATTAAGCGCCCCGCCTGGGGAGTACGGCCGCAAGGCTAAAACTCAAAGGAATTGACGGGGGCCCGCACAAGCGGCGGAGCATGTGGATTAATTCGATGCAACGCGAAGAACCTTACCTGGGCTTGACATACACCAGATCGCTGCAGAGATGTAGTTTCCCTTGTGGTTGGTGTACAGGTGCTGCATGGTCGTCGCTGCAT
+
GGGGGGGGGGGGFGGGGGGGFGFGEGGFGEGGDFACFGGGGGGGGGGGFFEGGGGGGGGGGGGGGGGGGGGGGGGGGGGGGGGGGGGGGGGGGGGGGGGGGGGGGGGGGGGGGGGGGGGGGGGGGGGGGGGGGGGGGGGGGGGGGGGGGGGGGGGGGGGGGGGGGGGGFGECCF67CCGGGGGGGGDFFGGGGGGGGFGGGFFGFGGGGGGGGGGGGFFGGGGGFCFGFGGFFFG47B>FGGGGFFFFFF<DGFFBF?FFFFFFF6)4BBFF<FFF7@6?FFF?FB<
@M00689:251:000000000-CJTJ5:1:1101:21263:4428 1:N:0:12
CAGGATTAGATACCCTGGTAGTCCATGCCGTAAACGGTGGGCGCTAGGTGTAGGGGTCTTCCACGGCCTCTGTGTCGTAGCTAACGCATTAAGCGCCCCGCCTGGGGAGTACGGCCGCAAGGCTAAAACTCAAAGGAATTGACGGGGGCCCGCACAAGCGGCGGAGCATGTGGATTAATTCGATGCAACGCGAAGAACCTTACCTGGGCTTGACATACACCAGATCGCTGCAGAGATGTAGTTTCCCTTGTGGTTGGTGTACAGGTGTTGCATGGCCGTCGCTGCAT
+
GGGGGGGGGGGGGGGGGFGGFGFFFGGGGGGGGGGEGGGGGGGGGGGGFEFGGGGGGGGGGGGGGGGGGGGGGGGGGGGGGGGGGGGGGGGGGGGGGGGGGGGGGGGGGGGGGGGGGGGGGGGGGGGGGGGGGGGGGGGGGGGGGGGGGGGGGGGGGGGGGGGGGGGGGGFGGGEGGGGGGGGGGGFGGGGGGGGGGGGGGGGGGGGGGGGGGGGGGFFGGGGGGGGGFGGFFFGGFFGGGGGGFBFFFFFGGFFFFB:FA@BFFFFFDFFFFFFF6B9>F>FFFFA
@M00689:251:000000000-CJTJ5:1:1101:22940:4435 1:N:0:12
CAGGATTAGATACCCTGGTAGTCCATGCCGTAAACGGTGGGCGCTAGGTGTAGGGGTCTTCCACGGCCTCTGTGTCGTAGCTAACGCATTAAGCGCCCCGCCTGGGGAGTACGGCCGCAAGGCTAAAACTCAAAGGAATTGACGGGGGCCCGCACAAGCGGCGGAGCATGTGGATTAATTCGATGCAACGCGAAGAACCTTACCTGGGCTTGACATACACCAGATCGCTGCAGAGATGTAGTTTCCCTTGTGGTTGGTGTACAGGTGCTGCATGGTTGTCGCTGCAT
+
GGGGGGGGGGGGGGGGGGGGGGGGGGGGGGGGGGGGGGGD7FGGGGG8FGGAFGDEGFGGGGGGGGGGGGGGGGGGDGGGGGGGGGGGGGGGGGGGGGGGGGGGCGGGGGGGGGGGDGCFEC@FDFGGGGGFGFF,>FFGGGGGGECEGGGGGGGGGFGEFC8BCCEGGGGGGCGGCFFGGGEF7CGGGEGGEGGGGGGGFGGGGGG=FGGGGGGGFFFGFF<FCDFCFDG?FFGFFF:*:FGG=FFAFFFCDFF6;B?F<F<<??:BF<?(6B4@F:<A(3:?63<
@M00689:251:000000000-CJTJ5:1:1101:18059:4446 1:N:0:12
CAGGATTAGATACCCTGGTAGTCCATGCCGTAAACGGTGGGCGCTAGGTGTAGGGGTCTTCCACGGCCTCTGTGTCGTAGCTAACGCATTAAGCGCCCCGCCTGGGGAGTACGGCCGCAAGGCTAAAACTCAAAGGAATTGACGGGGGCCCGCACAAGCGGCGGAGCATGTGGATTAATTCGATGCAACGCGAAGAACCTTACCTGGGCTTGACATACACCAGATCGCTGCAGAGATGTAGTTTCCCTTGTGGTTGGTGTACAGGTGCTGCATGGCTGTCGCTGCATCTGGCT
+
GGGGGFGGGGGGGGGGEFGGFFEFFGAFFCFCEFCCGGGGGGGEEGGGGFEGGGGGEGGGGGGGGGGGGGGGGGDGGGGGGGGGGGGGGGGGGGGGGGGGGGDGGGEFGGGGGGGGEEFGEGFFGGGGGGFGFGGGGGGGGGFGGGGGGCCGGGDGGGGGGDEEGEDG9CCGG7@CFGGGGCGFGGC<+>E7557EG:@6@EGGFGGGGGGGGGGGGFFG4CGG*<FG5CD:9FF4*9:>C*:DFFFD6@>FD;>?0(3F<FA95*04B6)5:=>4?BB>1:0(-(-6>A)8(
@M00689:251:000000000-CJTJ5:1:1101:22923:4447 1:N:0:12
CAGGATTAGATACCCTGGTAGTCCATGCCGTAAACGGTGGGCGCTAGGTGTAGGGGTCTTCCACGGCCTCTGTGTCGTAGCTAACGCATTAAGCGCCCCGCCTGGGGAGTACGGCCGCAAGGCTAAAACTCAAAGGAATTGACGGGGGCCCGCACAAGCGGCGGAGCATGTGGATTAATTCGATGCAACGCGAAGAACCTTACCTGGGCTTGACATACACCAGATCGCTGCAGAGATGTAGTTTCCCTTGTGGTTGGTGTACAGGTGCTGCATGGTTGTCGCTGCAT
+
GGGGGGGGGGGGGGGGGGGGGGGGFGGGGGGGGGGEGGGGGGGGGGGFFGG9FECFGGGGGFGGGGGGGGGGGGGGGGGGGGGGGDGGGGGGGGGGGGGGGGGGGGGGCFGGGDGGCGGGGGGGGGGGGGGGGGCFFGGGGGGGGGGGGGGDDGGEGGGGGGGGGGGGGGDFGF?FGGGGGCGGGGGGGGEGGGGEGGGGGFGGGGFGG69EF<:CFFFFGGFCC6FGFDGFFFGGFFGGGGGGFFFFFFFFG@FFFBFFDF9B4F:>FADFFFFFFFF<BBB:42:
@M00689:251:000000000-CJTJ5:1:1101:13703:4450 1:N:0:12
CAGGATTAGATACCCTGGTAGTCCATGCCGTAAACGGTGGGCGCTAGGTGTAGGGGTCTTCCACGGCCTCTGTGTCGTAGCTAACGCATTAAGCGCCCCGCCTGGGGAGTACGGCCGCAAGGCTAAAACTCAAAGGAATTGACGGGGGCCCGCACAAGCGGCGGAGCATGTGGATTAATTCGATGCAACGCGAAGAACCTTACCTGGGCTTGACATACACCAGATCGCTGCAGAGATGTAGTTTCCCTTGTGGTTGGTGTAAAGGTGTTGCATGGTCGTCGCTGCAT
+
GGGGGFGGGGGGGFGFGGFGDGEFGGGGG@FFGFGEEFGGGGGGGGGFEFGGGGGGEGGFGGGGGGGGDGGGGGEGBFEFGGGGFGGGGGGFGGEGGGEGGGGGGGCFFCFGGEG@BFE@FGG8,<DFG?DFGG=FFGFCGG@BECCCEGG844:<@FFFCE@CEGGC:C2CC9CFCFCFDF?+AEFF6EGGGC7;CCGGFF+<9?FGFF:ED<FCFFFG4F4F49:*8DDFF47C@?GFG7::@669456>D)5:><?F>*.6=7))7:<D<FF/774476?6((-
@M00689:251:000000000-CJTJ5:1:1101:21230:4454 1:N:0:12
CAGGATTAGATACCCTGGTAGTCCATGCCGTAAACGGTGGGCGCTAGGTGTAGGGGTCTTCCACGGCCTCTGTGTCGTAGCTAACGCATTAAGCGCCCCGCCTGGGGAGTACGGCCGCAAGGCTAAAACTCAAAGGAATTGACGGGGGCCCGCACAAGCGGCGGAGCATGTGGATTAATTCGATGCAACGCGAAGAACCTTACCTGGGCTTGACATACACCAGATCGCTGCAGAGATGTAGTTTCCCTTGTGGTTGGTGTACAGGTGATGCATGGCTGTCGCTGCAT
+
GGGGGGGGGGGGGGGGGGGGGGGGGGGGGEGGGGGEGFGGGGGGGGGGFFFGGGGGGGGGGGGGGGGGGGGGGGGGGGGGGGGGGGGGGGGGGGGGGGGGGGGGGGGGGGGGGGGGGGGGGGGGGGGGGGGGGGGGGGGGGGGGGGGGGGGGGGGGGGGGGGGGGGGGGGGGGG<?EGFGGGGGGGFGGGGGDGGGGGGFDEFFGGGGGGGGFFFGGFFGGGGGFGCDFGGFFFGGFFFGGGGGFF44BF<GG@F?FFFFBFFFFF467>ADFFF>?D?FFFBFF?)
@M00689:251:000000000-CJTJ5:1:1101:6540:4460 1:N:0:12
CAGGATTAGATACCCTGGTAGTCCATGCCGTAAACGGTGGGCGCTAGGTGTAGGGGTCTTCCACGGCCTCTGTGTCGTAGCTAACGCATTAAGCGCCCCGCCTGGGGAGTACGGCCGCAAGGCTAAAACTCAAAGGAATTGACGGGGGCCCGCACAAGCGGCGGCGCATGTGGATTAATTCGATGCAACGCGAAGAACCTTACCTGGGCTTGACATACCCCAGATCGCTGCAGAGATGTAGTTTCCCTTGTGGTTGGTGTACAGGTGCTGCATGGCCGGCGCTGCAT
+
GEFGGGFGGGFGGCFGGFFFGFFGGE@FGGGEGGGGDGGCEGGGGFGGFGGAFDECGE@FFGCFGDGGGGG8F<FGCG8<,?C9ECFCFGEFGGGGGGEGECFGG7:8+B<F+CED:FE+F>FFE,DDFCFG<=D8FFFCFFGEGCF7BGGDG*FCFGFG7:C**/C?>EFGG@FCF:@9*;CC7CF7FC=CGEGEF6CFD7:EGGG**;<*2AFCF*.7C<GGGG5<5*)/)1CC=?7C7:>C7B=)9;<7D;>?B?0;AF9A)?::BA<>FFFF?>,(4,49(5)
@M00689:251:000000000-CJTJ5:1:1101:25778:4518 1:N:0:12
CAGGATTAGATACCCTGGTAGTCCATGCCGTAAACGGTGGGCGCTAGGTGTAGGGGTCTTCCACGGCCTCTGTGTCGTAGCTAACGCATTAAGCGCCCCGCCTGGGGAGTACGGCCGCAAGGCTAAAACTCAAAGGAATTGACGGGGGCCCGCACAAGCGGCGGAGCATGTGGTTTAATTCGATGCCACGCGAAGAACCTTACCTGGGCTTGACATACACCAGATCGCTGCAGAGATGTAGTTTCCCTTGTGGTTGGTGTACAGGTGATGCATGGCCGTCGCTGCAT
+
GGGGGGGGGGGGGGGGGGGGGGGGGCGGGGGGGGGGGGGGDCFGGGGGGGGFFGGCF:FFFEEFG@GDGFFFEGFGGGG@FGFGGGGGDGGG9FECGGGGEFGGGGGGGGFG@EFEFC:CFFGGGGGFGFCGGFFCC8<FFFAGGGGCGGGGEGGGGGCEG7EEEEGGGGGGG0/;@+<::5<++;+<FC*/CEE8C6CFGE8FF+:*=FD5>CFFF=67CFCF=GEGFGDFFFGGFFGGGGCF6@6)9))9C<>:(-(8>FA4?FF<*)6><*5:7519(3129?F
@M00689:251:000000000-CJTJ5:1:1101:24765:4563 1:N:0:12
CAGGATTAGATACCCTGGTAGTCCATGCCGTAAACGGTGGGCGCTAGGTGTAGGGGTCTTCCACGGCCTCTGTGTCGTAGCTAACGCATTAAGCGCCCCGCCTGGGGAGTACGGCCGCAAGGCTAAAACTCAAAGGAATTGACGGGGGCCCGCACAAGCGGCGGAGCATGTGGATTAATTCGATGCAACGCGAAGAACCTTACCTGGGCTTGACATACACCAGATCGCTGCAGAGATGTAGTTTCCCTTGTGGTTGGTGTACAGGTGATGCATGGCCGTCGCTGCAT
+
GGGGGGGGGGGGGFGGGGGGGGGGGGGGGGGGGGGGEGGGGFEGGGGGGGGGGGGGEGGGGGGGGGGGGGGGGGGGGGGGGCGFGGGGGGGGGGGGGGGGGGGGGGGGGEFFGGGGGGGGGGGGGGGGGGGGGGGGGGGGGGGGGGDFEEGGGGGGGGFGGGGGGGGGGGFGGC<FFGFGGGGGGDGGGGDEEEGGGGGGGFGGGFGGGGGGGGGFGFFC<FGGGFGGFGGFFFG*@FGGGGGGFF@DFF>FD>F?F?F>AFFFFFFBFFFFFFF>FF99>FBBB?F
@M00689:251:000000000-CJTJ5:1:1101:17329:4564 1:N:0:12
CAGGATTAGATACCCTGGTAGTCCATGCCGTAAACGGTGGGCGCTAGGTGTAGGGGTCTTCCACGGCCTCTGTGTCGTAGCTAACGCATTAAGCGCCCCGCCTGGGGAGTACGGCCGCAAGGCTAAAACTCAAAGGAATTGACGGGGGCCCGCACAAGCGGCGGAGCATGGGGAATAATTCGATGCAACGCGAAGAACCTTACCTGGGCTTGACATACACCAGATCGCTGCAGAGAGGTAGTTTCACTTGTGGTTGGTGTACAGGTGTTGCATGGCGGGCGCTGAAT
+
FGGCFC<FFFGFE<EFFFFGGGGDGGGCE@BCECFEG@FGGGEE7FEGFF@FGFGG@FDGGGGGGGGDGGFGGFGGGFGGGGGGFGGGGCFGGGGG:B:CGGGGGDEGGEGGGGG:F>FEGG7<FDFDCFFF<:CFGGGFFCFCEEFGECECCCEGGEEFE*:CGGCF2@*;8?*;CF?FFFF7780<+C:CEGGE?;**+:<CCCEFF=FEFEF7F?FFCCDCDCG55>3?@?DG)8*66>*:988279:CD>>B;<2F>FFBF*9<DB<):*7.))(((-(((.6
@M00689:251:000000000-CJTJ5:1:1101:9484:4567 1:N:0:12
CAGGATTAGATACCCTGGTAGTCCATGCCGTAAACGGTGGGCGCTAGGTGTAGGGGTCTTCCACGGCCTCTGTGTCGTAGCTAACGCATTAAGCGCCCCGCCTGGGGAGTACGGCCGCAAGGCTAAAACTCAAAGGAATTGACGGGGGCCCGCACAAGCGGCGGAGCATGTGGATTAATTCGATGCAAAGCGAAGAACCTTACCTGGGCTTGACATACACCAGATCGCTGCAGAGATGTAGTTTCCCTTGTGGTTGGTGTACAGGTGCTGCATGTGCGTCGCTGCGT
+
GGGGFFGGCFGFFFGFGGGGFGCEGGGFGGGGGGAEGGGGGGGGGGGGFFFAFCF@FGGGGGGGGGGGGGGCFGGGGGGFGF<FGGGGGGG9FG@GCFGGGGGFGGGEGGGGGEGCEGGBGCCGGFGGGGGG8F=DFCFC9F9<FEGGEEGD7*=7BGGEGCED*8E*+<9CG@FDGCCFFGF7CCG7+<7EEEEEGGGGGGFCCC*:=GG5CFGGGFFGFFFFF4:15*19?7C7BFG7::DF=??A45-*5)82046>5745.9627)239F/*/)(-49?06(-
@M00689:251:000000000-CJTJ5:1:1101:17681:4580 1:N:0:12
CAGGATTAGATACCCTGGTAGTCCATGCCGTAAACGGTGGGCGCTAGGTGTAGGGGTCTTCCACGGCCTCTGTGTCGTAGCTAACGCATTAAGCGCCCCGCCTGGGGAGTACGGCCGCAAGGCTAAAACTCAAAGGAATTGACGGGGGCCCGCACAAGCGGCGGAGCATGTGGATTAATTCGATGCAACGCGAAGAACCTTACCTGGGCTTGACATACACCAGATCGCTGCAGAGATGTAGTTTCCCTTGTGGTTGGTGTACAGGTGTTGCATGGCCGTCGCTGCAT
+
GGGGGDFGGGGGGGGGFFGGGGFFFGGGGEGGEFCCF@FGGGEGDGGGFFFGGGGGEGGGGGGGGGGGGGGGGGFGGGGGGGGGFGGGGGGGGGGGGGGGGGGGGGGGGGGGGGGGGGGGGGGGGGGGGGGGGGGGFGGGGGGGGGGGDGGGG@FGGGGGGGGGGGGGGGGGGEFEGGGGGFGGGEGGCEGGGDGGGGGGGGGCFGGGGGGGGGGGGFFGGGGGCFGGFGGFFFFDFF>FGFCFFBFFFFFGD4@B><FFBF<BFF?4B0<?<FFFFB>;;;??9:9
@M00689:251:000000000-CJTJ5:1:1101:17313:4583 1:N:0:12
CAGGATTAGATACCCTGGTAGTCCATGCCGTAAACGGTGGGCGCTAGGTGTAGGGGTCTTCCACGGCCTCTGTGTCGTAGCTAACGCATTAAGCGCCCCGCCTGGGGAGTACGGCCGCAAGGCTAAAACTCAAAGGAATTGACGGGGGCCCGCACAAGCGGCGGAGCATGTGGATTAATTCGATGCAACGCGAAGAACCTTACCTGGGCTTGACATACACCAGATCGCTGCAGAGATGTAGTTTCCCTTGTGGTTGGTGTACAGGTGTTGCATGGCTGTCGCTGCAT
+
GGGGGGGGGGGGGFGGGGGGGGFGGGGGGGGGGFFCGFGGGGGGGGEGFFFGGGFGGGGGGGGGGGGGGGGGGGGGGGGGGGGGGGGGGGGGGGGGGGGGGGGGGGGGGGGGGGGGGGGGGGGGGGGGGGGGGGGGGGGGGGGGGGGGGGGEEGGGGGGGGGGGGGGGCGEGGFF7CFCEGGGFGGFGFGGCEEGGGGGGFGGGGGGGGGGGGGFGGFFGGGGGGGGGFGGFFFGF=FGF=FFD=FFB=:AGGFFF>B?FBF)4?FFFFFBFFFFFFE:<?FBF;72
@M00689:251:000000000-CJTJ5:1:1101:8537:4614 1:N:0:12
CAGGATTAGATACCCTGGTAGTACATGCCGTAAACGGTGGGCGCTAGGTGTAGGGGTCTTCCACGGCCTCTGTGTCGTAGCTAACGCATTAAGCGCCCCGCCTGGGGAGTACGGCCGCAAGGCTAAAACTCAAAGGAATTGACGGGGGCCCGCACAAGCGGCGGAGCATGTGGATTAATTCGATGCAACGCGAAGAACCTTACCTGGGCTTGACATACACCAGATCGCTGCAGAGATGTAGTTTCCCTTGGGGTTGGTGTACAGGTGATGCATGGTCGTCGCTGCAT
+
GFGGFAFGGFGGGFGGFFGFCF,CFFFFEEFFGFFE,BCEGGGDGCGFFGF,@AFEGGGGC@FGGE+@CGGGFFFGCFFFFGG9FCGGGGGGGGGGGFG>FEGGCFEDDEFC7CFEC3=FEGCGGGFGGGGGGGAF?FFF@<F@EDGDCFGE8*=FCCAECE77?EG>+AFGG<3AFFECCGG?+;:C+=EECG5;<FDDCGG6:957==9CG6?FCF4D4*CFFGG35*<9@45***?7C:CDB==>F)(//.7(,(,<27<)?FF>4-<2)*097)-,2703;06
@M00689:251:000000000-CJTJ5:1:1101:5170:4618 1:N:0:12
CAGGATTAGATACCCTGGTAGTCCATGCCGTAAACGGTGGGCGCTAGGTGTAGGGGTCTTCCACGGCCCCTGTGTCGTAGCTAACGCATTAAGCGCCCCGCCTGGGGAGTACGGCCGCAAGGCTAAAACTCAAAGGAATTGACGGGGGCCCGCACAAGCGGCGGAGCATGTGGATTAATTCGATGCAACGCGAAGAACCTTACCTGGGCTTGACATACACCAGATCGCTGCAGAGATGAAGTTTCCCTTGTGGTTGGTGTACAGGTGCTGCATGGCTGTCGCTGCAT
+
FGGGGGGGGGGGGFGGGGGGGGGGGGGGGGGGGGGGGGGGGGGGGGGGGGGGGGGGGGGGGGGGGGGFEGGGGGGGGFGFGGGGGGGG7FDFGG:FEGEGGGGFFGGGGGGGGGDGGGGGGGGFGFGGGGGGGGFGGGG?FFGGGGGGDGGGCGEGFCCGGGGGGGGGFG:<:397CFGFGGGGGCEE@EEE5C=:<>EGGGG?FGGGGGGGC8:CF6=FGG74CFED>CC@F**C66*0?C7C6?@<=@5D5F361125)1)57?F:?<254F>)07(4:0(23:)
@M00689:251:000000000-CJTJ5:1:1101:5185:4628 1:N:0:12
CAGGATTAGATACCCTGGTAGTCCATGCCGTAAACGGTGGGCGCTAGGTGTAGGGGTCTTCCACGGCCCCTGTGTCGTAGCTAACGCATTAAGCGCCACGCCTGGGGAGTACGGCCGCACGGCTAAAACTCAAAGGAATTGACGGGGGCCCGCACAAGCGGCGGAGCATGTGGATTAATTCGATGCAACGCGAAGAACCTTACCTGGGCTGGACATACAACAGATCGCTGCAGAGATTTAGTTTCCCTTGTTGTTGGATTACAGGTCCTGCTAGGCTGTCGCTGCATATGTCTAT
+
EFGFFFGFGGGCGFG@FFGGGGGFGGFGCG;@GDFE@BCFGGGECFEGD,CFFFD@FFFFDGFGG@EGGGDFEGFF7CFFGGGGGFGGEGGGFC:FC+?+>FFGFGCE@CFG7FCCFFG7F7:+C,CF9F9D=FF:>C<@,,<>FC+@>B77:EGC@,=F:F**::EG+<<C@+0<A@:0C5AC+/<CCC=*:5:?+A:*9+CE9<C57F**7;6*:=4*7**2***9)*1<)9*2*1*:7F77@B4)9@A*97>7:))9?FFF)/).1)4()*0))..)-42(,4))-:.)))-
@M00689:251:000000000-CJTJ5:1:1101:9788:4649 1:N:0:12
CAGGATTAGATACCCCAGATATCACTTCTGAGACGCTGCCACTGGTCAGCGTCATGTTTCACGTAAATTTTAGAGGAGCGTGAATTAAGCTCCAGCATGTCCTAGCAAGGCTGCAGCTTGTTTTCTTTCACAGGCCGGGCCTTCTCTTGATTGACATTAAGATGCATTTGCCGCCCAGCCTACCTCCGGATCTGGGGGTGTAGGTGCTGCATGGTCGTCGCTGCAT
+
C<EDF,@@EDFCCC<@@-CFFF9CE,6CE<C,6,6+8@@CEFC;@,,<CC@6B:6E@CCFGGGCEFGFFCFEFFGGGGDFBFDF,6CFGGGG?CEFFGGGGGGGGFEGFGG,CFGFFGEGGGCFFGGGGGGGGGGGGGGGGC,FFF,,67=,>EFG9EFFFFEGFGGGGGCFGGCGGGGGFGGGGGGGDEEGFF,>E*:8CFFGGGGGGGGFGECC?DFDG3DDFG
@M00689:251:000000000-CJTJ5:1:1101:26339:4679 1:N:0:12
CAGGATTAGATACCCTGGTAGTCCATGCCGTAAACGGTGGGCGCTAGGTGTAGGGGTCTTCCACGGCCTCTGTGTCGTAGCTAACGCATTAAGCGCCCCGCCTGGGGAGTAAGGCCGCAAGGCTAAAACTAAAAGGAATTGACGGGGGCCCGCACAAGCGGCGGAGCATGTGGATTAATTCGATGCAACGCGAAGAACCTTACCTGGGCTTGACATGCAACAGATAGCTGCAGAGCTGTAGTTTCCCTTCTGGTTGGTGTACAGTTGGTGCATGGCCGTCGCTGCACCTGTCC
+
DFGFD@FGGEFFC9,EC@,<AEFFFGFDE@BFC@ECEGF:FCFB7CCGCCEFGGGGEGECAFEG7F>+,C<FFG<FF=FCF,CE,B7@FGGC?C::+>>F+4BFGCFE:BA,BFF8>CEEGEDFD<FFGG9,><FGGG8EGCA=FGCEDCCG>7B<CC7::78CC5C@CFG@90+CE+3CGF+CF8F7E57CE5C>E*;E+0<ECF55*89:C+3**0***29C**029?6?FFG2*002*2:*1/*-*)):>*??98:FA?AF**/450444*5>4@B>>08(,4((.(6))
@M00689:251:000000000-CJTJ5:1:1101:4867:4689 1:N:0:12
CAGGATTAGATACCCTGGTAGTCCATGCCGTAAACGGTGGGCGCTAGGTGTAGGGGTCTTCCACGGCCTCTGTGTCGTAGCTAACGCATTAAGCGCCCCGCCTGGGGAGTACGGCCGCAAGGCTAAAACTCAAAGGAATTGACGGGGGCCCGCACAAGCGGCGGAGCATGTGGATTAATTCGATGCAACGCGAAGAACCTTACCTGGGCTTGACATACACCAGATCGCTGCAGAGAGGTAGTTTCCCTTGTGGTTGGTGTCCAGGTGGTGCATGGCGGTCGCTGCAT
+
GGGGGGGGGGGGGFGGGGGGGGGFF@FFGGGGGFFGGGFGGFFGGGGGFFGFGFGGGEGGGGGFFFG@FGGGGGGGGDFGGGGGGGGGGGCGGGGGFFGGGGGGGGEGGGGGGGGGGGGGGGGGFFGGGGGGGGGG8FGEGACFGGGGGGGGGGGGGGGGGEGG=GEGGGFGGFGCFGFGGGGCE>CCGGGGGEGG+;F6CFGF?FGDFFGGGGF7:FFGC39796257DGFF87*))29C*:F?@?<FF)>DFF?142))*.5@761B6-)64.))),-(-1:6?<
@M00689:251:000000000-CJTJ5:1:1101:12594:4694 1:N:0:12
CAGGATTAGATACCCTGGTAGTCCATGCCGTAAACGGTGGGCGCTAGGTGTAGGGGTCTTCCACGGCCTCTGTGTCGTAGCTAACGCATTAAGCGCCCCGCCTGGGGAGTACGGCCGCAAGGCTAAAACTCAAAGGAATTGACGGGGGCCCGCACAAGCGGCGGAGCATGTGGATTAATTCGATGCAACGCGAAGAACCTTACCTGGGCTTGACATACACCAGATCGCTGCAGAGAGGTAGTTTCCCTTGTGGTTGGTGTACAGGTGATGCATGGCTGTCGCTGCAT
+
GFGGFCFGGFGFEFFF@CE@AFCFAFFFECCFGFFCFFGGGGGGCEFFFCFGGFGCFGGGGGGGGGGGGGGGGFGGGGGGGGGGGGGGGGGGGGGGGGGGGGGGGGDFFGGGGGGGCBFGGGGGGGGGGGGGGGGGDFGFGGGEGDGDCFECCECEFGGDGGGGGGGG9F7EFFGGGG7FGGGGGGGGCGGGGGEEGGFFGGDFGGGGGGGGGGFGGFFGGG4DCCFGFGGF@?GF)<FGGFCFFFF9FFAGGFFF9<<FAFBDFFFB*-624=@>7>?<662:>?9
@M00689:251:000000000-CJTJ5:1:1101:26348:4697 1:N:0:12
CAGGATTAGATACCCTGGTAGTCCATGCCGTAAACGGTGGGCGCTAGGTGTAGGGGTCTTCCACGGCCTCTGTGTCGTAGCTAACGCATTAAGCGCCCCGCCTGGGGAGTACGGCCGCAAGGCTAAAACTCAAAGGAATTGACGGGGGCCCGCACAAGCGGCGGAGCATGTGGATTAATTCGATGCAACGCGAAGAACCTTACCTGGGCTTGACATACACCAGATCGCTGCAGAGATGTAGTTTCCCTTGTGGTTGGTGTACAGGTGGTGCATGGCCGTCGCTGCAT
+
GFFGFGGGGGGGGFFFFGGEGGDGGGFGFGGECGFGGGCFFFGGGGGGGGFGGGGGFGGGGGGGGGGGGGGGGGGGGGGGGFFFGGGGGGGGGGGGEGGGDFGGGGEEEGFFG>FGGG>CCCDDFFDCFGFFGDFFCFGGCFGGGGEFEFGGGGDGGCGGDEEGD8EGFGGFFECGGE7CFFGG78:CFGGGGE=GGGGGGFGGGGFFFEFC5<<*:?FG4CFDC4CCFC))9?<*=7DFFG7>B/6>@FAGGFF?FFBFDF2:)9??@(<>AF5>FF>0>>FFBBA
@M00689:251:000000000-CJTJ5:1:1101:12584:4709 1:N:0:12
CAGGATTAGATACCCTGGTAGTCCATGCCGTAAACGGTGGGCGCTAGGTGTAGGGGTCTTCCACGGCCTCTGTGTCGTAGCTAACGCATTAAGCGCCCCGCCTGGGGAGTACGGCCGCAAGGCTACAACTCAAAGGAATTGACGGGGGCCCGCACAAGCGGCGGAGCATGTGGATTCATTCGATGCAACGCGAAGACCCTTACCTGGGCTTGACATACACCAGATCGCTGCAGAGATGTAGTTTCCCTTGTGGTTAGTGTACAGGTGCTGCATGTCTGTCGCTGCATCTTACT
+
GGGCFEFEDGGGGFEGFFGFAFFE9FEFGDGGGGGE@FGDEFEBGGCDFDAEFDEGGGGGGGGF8@FGGGGGGCFGGG?<FF<,CCEGCEGGCF@FF@BBGGGFFGDGGGGG:EC+@CE73BDD<,CFGGGGEDFG,,D@FGGD+<FCEDB:=B@CFCC7CF78*/:*++2+<<:C+<ACC<<CEG++355:E*:*0018C6:8?+5*:;C5>C?FC@@G4*9CC<CGF3/?46F5FFF7:77*9*94@))2*)0)(66=2@4))9/)/)44:=*96*6)28:?>B9)54)65
@M00689:251:000000000-CJTJ5:1:1101:8698:4718 1:N:0:12
CAGGATTAGATACCCTGGTAGTCCATGCCGTAAACGGTGGGCGCTAGGTGTAGGGGTCATCCAAGGCCACTGTGTCGTAGCTAACGCATTAAGCGCCCCGCCTGGGGAGTACGGCCGCAAGGCTAAAACTCAAAGGAATTGACGGGGGCCCGCACAAGCGGCGGAGCATGGGGGTTAATTCGACGCAACGCGAAGAACCTTACCTGGGCTTGAAATACACCAGATCGCTGCAGAGATGTAGTTTGCTGTGGGGTTGGTGTAGAGGTGGTGAATGGCGGTAGCTGCATCTGTCTGG
+
CAFFGFGGGGGGGEFGGFGGGGEEFGEEF:FEGF9C,@FC7,@BC@FFFFEA@ECGC,,9CFF,C@F9,,CFGGDGGCFGGGGG<@=>,CFGGG7++7FFGGEDGGCBCFGAGGCB6@>FEGGF8FGGFFGGFFCFFGG,=>,>F@FDE<E@7E@BC8CFG7EEEGGFCE*CE*2*;:CGGGG5EDC8*:5EGE71@*;CFGCFGC5EFECC*<?7797*01<F49E5)9>:F?35**2:77:F*=*)*0(*70.3248)2*-5)07<56))666).<(-2)-6474.)5:)).(
@M00689:251:000000000-CJTJ5:1:1101:19010:4728 1:N:0:12
CAGGATTAGATACCCTGGTAGTCCATGCCGTAAACGGTGGGCGCTAGGTGTAGGGGTCTTCCACGGCCTCTGTGTCGTAGCTAACGCATTAAGCGCCCCGCCTGGGGAGTACGGCCGCAAGGCTAAAACTCAAAGGAATTGACGGGGGCCCGCACAAGCGGCGGAGCATGTGGATTAATTCGATGCAACGCGAAGAACCTTACCTGGGCTTGACATACACCAGATCGCTGCAGAGATGTAGTTTCCCTTGTGGTTGGTGTACAGGTGATGCATGGCTGTCGCTGCAT
+
GGGGGGGGGGGGGGGGGGGGFGFFFGGGGGGGGGGEGFGGGGGFGGGGFFGGGGGGGGGGGGGGGGGGGGGGGGGGGGGGGGGGGGGGGGGGGGGGGGGGGGGGGGGGGGGGGGGGGGGGGGGGGGGGGGGGGGGGGGGGGGGGGGGGGGGGGGGGGGGGGGGGGGGGGGFGGFGGGGGDGGGGGGGGGCEGGGGGGGGGGGGGGGGGGGGGGGGGGFFGGFGGGGGGFDGFFFGCFFGGGGFGFFFBFFFGGFFFBFFFFFFFFF@AFFFFFFFFFEB<:B??FFF
@M00689:251:000000000-CJTJ5:1:1101:8710:4731 1:N:0:12
CAGGATTAGATACCCTGGTAGTCCATGCCGTAAACGGTGGGCGCTAGGTGTAGGGGTCTTCCACGGCCTCTGTGTCGTAGCTAACGCATTAAGCGCCCCGCCTGGGGAGTACGGCCGCAAGGCTAAAAATCAAAGGAAGTGACGGGGGCCCGCACAAGCGGCGGAGCATGGGGAGTAATTCGATGCAACGCGAAGAACCTTAACTGGGCTTGACATACAGCAGATCGCTGCAGAGAGGTAGTTTAACTGATGGGTGGTGTACAGGTGGTGCATGGACGGCGCTGAATCTGTCACG
+
CAFCF<ECFEFAE-C-C@CFFG,E@@CCC@FFCDCB,,CF@@@+66CDC@6<CCFG,@,,CCCC,::86F<FCECFG@FG@EFGEGCE,:5CC<C@C+CCE=7F=F7:C+E<FEC+:33=FD=,BF=D,=D=AFC,8@,@>,,8@@FC>>C848=:8,4<<FEEE5?CFC6885*/+<79*A@C+29C<:*7=CCCCC1;+<<9<E655*779+97:*9*7>>D*9*155))/**2))*290*2**1)/*.:6)/-1,25)1-)87<0)4),<F4)))(.((-1,52)).4-).-
@M00689:251:000000000-CJTJ5:1:1101:8690:4734 1:N:0:12
CAGGATTAGATACCCTGGTAGTCCATGCCGTAAACGGTGGGCGCTAGGTGTAGGGGTCTTCCACGGCCTCTGTGTCGTAGCTAACGCATTAAGCGCCCCGCCTGGGGAGTACGGCCGCAAGGCTAAAACTCAAAGGAATTGACGGGGGCCCGCACAAGCGGCGGAGCATGTGGATTAATTCGATGCAACGCGAAGAACCTTACCTGGGCTTGACATACACCAGATCGCTGCAGAGATGTAGTTTCCCTTGTGGTTGGTGTACAGGTGGTGCATGGCCGTCGCTGCAT
+
GGGGGGGGGGGFFFGGGGGGFFFGFGGGGGGGGGFEFFGGGGGEGGGGFFFFGGGGGGGGGGGGGGGGGGGGGGGGGGGFGGGGGGGGGGGGGGGGGGGGGGGGGGDFFEGGGGGGEGGGGGFFFGGGGGGGGGGGGGGCGE9<FGGGE@EEC@FEFGFGGGGGGEEG9F+AF7@7EG9?FGGFGGGFFGGGEE7AFGGCGGGGGFGGGFFD<CFDF?FGCFGF*9FGFGGFFFGG=B7CFFCCFFF<?:)9D:FFFF?7AFFBF?F:5?BFAFFFFEFF>;?FFF2
@M00689:251:000000000-CJTJ5:1:1101:10040:4737 1:N:0:12
CAGGATTAGATACCCTGGTAGTCCATGCCGTAAACGGTGGGCGCTAGGTGTAGGGGTCTTCCACGGCCTCTGTGTCGTAGCTAACGCATTAAGCGCCCCGCCTGGGGAGTACGGCCGCAAGGCTAAAACTCAAAGGAATTGACGGGGGCCCGCACAAGCGGCGGAGCATGTGGATTAATTCGATGCAACGCGAAGAACCTTACCTGGGCTTGACATACACCAGATCGCTGCAGAGATGTAGTTTCCCTTGTGGTTGGTGTACAGGTGCTGCATGGTCGTCGCTGCATCGGTCT
+
F<EFF8EDFGGCE6CFCCC@<CCC@FEEF@8@@C@BFBCFGFCCCEED<C6FFAFECCGFGGGGFGCFGGGG,EEFFFGGGCFGFGGGDFFFFGGCEGGFGDBFGGGCGCFDFGG7=@=CFGGCGFCF@=F=AEAFGGGFGFB<FCED>FC>*4*<BFCEFGGGGGCG+A+<@C2+CF+<>CF:@;:E+>EGGCCEE**8+AF?EEFGFECCFC?7D=FG*9*909CG47)9??DD*92?F7C2@F@4*869>4)442:5<=A<@*92*6)7)9>=*826;>(:(4))(-(,-
@M00689:251:000000000-CJTJ5:1:1101:14847:4741 1:N:0:12
CAGGATTAGATACCCTGGTAGTCCATGCCGTAAACGGTGGGCGCTAGGTGTAGGGGTCTTCCACGGCCTCTGTGTCGTAGCTAACGCATTAAGCGCCCCGCCTGGGGAGTACGGCCGCAAGGCTAAAACTCAAAGGAATTGACGGGGGCCCGCACAAGCGGCGGAGCATGTGGATTAATTCGATGCAACGCGAAGAACCTTACCTGGGCTTGACATACACCAGATCGCTGCAGAGATGTAGTTTCCCTTGTGGTTGGTGTACAGGTGATGCATGGCCGTCGCTGCAT
+
GGGGGGGGGGGGGFGGGGGGFFFGGGGGGGGGEGGEGGGGGGGGGGGGFFFGGGGGGGGGGGGGCEGGGGGGGGGGGGGGGGGEGGGGGGAFFGGGGGGGGGGGGGGGGGGGGGFGEFG@FGGGGGGGGGGGGGGGGGGF,@FCFDGGDEGGGGGGGGGGGGGGGGGG@F+<CC:FGGCFGG9@7CF?CGGCCEDEFFGGGGGGG?FCFFGDFG?D7?FGGGGGGGFGFGGFFFGFFFG7FFFC7FFDFFBGGFF?66(03BFF@FFFFFF)-*77F>1991606?B
@M00689:251:000000000-CJTJ5:1:1101:25138:4755 1:N:0:12
CAGGATTAGATACCCTGGTAGTCCATGCCGTAAACGGTGGGCGCTAGGTGTAGGGGTCTTCCACGGCCTCTGTGTCGTAGCTAACGCATTAAGCGCCCCGCCTGGGGAGTACGGCCGCAAGGCTAAAACTCAAAGGAATTGACGGGGGCCCGCACAAGCGGCGGAGCATGTGGATTAATTCGATGCAACGCGAAGAACCTTACCTGGGCTTGACATACACCAGATCGCTGCAGAGATGTAGTTTCCCTTGTGGTTGGTGTACAGGTGATGCATGGTCGTCGCTGCAT
+
GGGGGGGGGGGGGGGGGGGGGGGFGGGGGGGGGGGDGGGGDGEGFG@FFFGGGGGGGGGGGGGGGGGGGGGFGGGGGGGGGFGGGGGGGGGGGGGGFGGGGGGGGGGGGGGGGGGGGGGGGGGGGGGGCFGGGGFFFFGGGGCGGGGGGDGGGGGGGGGGGGGEEEGGFFEGGC6<CFGGGGGGFGGGGGGGGGGGGGGFGGGEGGFCFFGGGCFFGFFGGGGGGGGGFGDFFFCC@FFFFGGFFF?AFFFGDFFFFF<@AF<AFFFFFFFFFF@F4B1:FBFF>0<
@M00689:251:000000000-CJTJ5:1:1101:26409:4784 1:N:0:12
CAGGATTAGATACCCTGGTAGTCCATGCCGTAAACGGTGGGCGCTAGGTGTAGGGGTCTTCCACGGCCTCTGTGTCGTAGCTAACGCATTAAGCGCCCCGCCTGGGGAGTACGGCCGCAAGGCTAAAACTCAAAGGAATTGACGGGGGCCCGCACAAGCGGCGGAGCATGTGGATTAATTCGATGCAACGCGAAGAACCTTACCTGGGCTTGACATACACCAGATCGCTGCAGAGATGTAGTTTCCCTTGTGGTTGGTGTACAGGTGATGCATGGCCGTCGCTGCAT
+
GFGFGGGGGFGGGGGFGFFFFGFGFGGGGGGGGGGGGGGGGGGGGGGGGGGGGGGGGGGGGGGGGGGGGGGGGGGGGGGFEEGFGGGGGGGGGGGGGGGGGGGGGGGGGGGGGGGGGGGGGGGGGDGGGGGGGGGGGGGGFGGGDGGGGGGGGGGGGGGGGGGGGEGGGGGGGFG?CFGGDGFG?EGGGGGGGGGGGGGGGGGGGGGGGGGEGGGGGFFGFGGFGGGGF*9?FFGGFFG>FFFGFFFFFFAFDFFFFBFFFFFF4FFFFFFFFFFFFFFFFFFFFFA
@M00689:251:000000000-CJTJ5:1:1101:17017:4809 1:N:0:12
CAGGATTAGATACCCTGGTAGTCCATGCCGTAAACGGTGGGCGCTAGGTGTAGGGGTCTTCCACGGCCTCTGTGTCGTAGCTAACGCATTAAGCGCCCCGCCTGGGGAGTACGGCCGCAAGGCTAAAACTCAAAGGAATTGACGGGGGCCCGCACAAGCGGCGGAGCATGTGGATTAATTCGATGCAACGCGAAGAACCTTACCTGGGCTTGACATACACCAGATCGCTGCAGAGATGGAGTTTCCCTTGTGGTTGGTGTACAGGTGTTGCATGGTAGTCGCTGCAACTGGCT
+
FFGFE8FFGGGFGFGFCDFDFG9EC@EFEE@@EFFFGEFCFGF@:FFF<C<FFCFFGGGGGGGGGGGGCFGGGGGGGGGGGCFGGGGGGGGGFCEG+@BFDGEGFGDGGEFGGGGFCFEGC<B<FDFGGC>FFGGGGDEFGFAFGFGGGGGGEGGGCFGGFFEGGGGGGG+<@EGCGGG7*/@@FGFGFCEGGDGDFG86+<C8EEFCC6CCG6C>FFFG4**1*2ADFDG@)9DF*9**020*17*)*0.9<)8<6:6.5/4<??@<30)5:=F9*9<),46022)5(5(,,
@M00689:251:000000000-CJTJ5:1:1101:17011:4827 1:N:0:12
CAGGATTAGATACCCTGGTAGTCCATGCCGTAAACGGTGGGCGCTAGGTGTAGGGGTCTTCCACGGCCTCTGTGTCGTAGCTAACGCATTAAGCGCCCCGCCTGGGGAGTACGGCCGCAAGGCTAAAACTCAAAGGAATTGACGGGGGCCCGCACAAGCGGCGGAGCATGTGGATTAATTCGATGCAACGCGAAGAACCTTACCTGGGCTTGACATACACCAGATCGCTGCAGAGATGTAGTTTCCCTTGTGGTTGGTGTACAGGTGTTGCATGGTCGTCGCTGCAT
+
GGGGGDGGGGGGGGFGGGGGFGEGGGGGGGGGEFFEF@EFGGGDGGGGFFFGGFFGGGGGGGGGGGGGGGGGGGGGGGGGGGGGGGGGGGGGGGGGEGGGGGGGGGGGGGGGGGGGGGGFGGGGGGGGGGGGGGGGFGGGGGGGGGGGGGGGGGGGGGGGGGGGGGGGCGFFGFGGGGGGGGGGGGC+AEGGDGGEFGGCEFGGGGGGGGGGGGGGGFFDFFGFFFDD>DGFFFGGFFGGGGGGFFFDFFFGG:@FFFFFDF9A4=FBE?FFFF>=7;>FFFF6>BA
@M00689:251:000000000-CJTJ5:1:1101:18173:4882 1:N:0:12
CAGGATTAGATACCCTGGTAGTCCATGCCGTAAACGGTGGGCGCTAGGTGTAGGGGTCTTCCACGGCCTCTGTGTCGTAGCTAACGCATTAAGCGCCCCGCCTGGGGAGTACGGCCGCAAGGCTAAAACTCAAAGGAATTGACGGGGGCCCGCACAAGCGGCGGAGCATGTGGATTAATTCGATGCAACGCGAAGAACCTTACCTGGGCTTGACATACACCAGATCGCTGCAGAGATGTAGTTTCCCTTGTGGTTGGTGTACAGGTGTTGCATGGCTGTCGCTGCAT
+
GGGGGEGGGGGGGFGGGGGGFGEGFGGGGGGGGGFEGCGGGGCFGGGGGGGGGGGGGGGGGGGGGGGGGGGGGGGGGGGGGGGGGGGGGGGGGGGGGGGGGGGGGGGGGGGGGGGGGGGGGGGGGGGGGGGGGGGGGGGGGGGGGGGGGGGGGGGGGGGGGGGGGGGGGGGGGG?CEGGGGGGGGEGGGGGGEGGGGGGGGFGGGGGGGGGGGGGGGFFGGGGGFGGGFGGFFFGGFFGGGFGGFFFFFFAGGFFFFFFFFFFFFFF<DBFFFFFFFFFFFFFFFFF
@M00689:251:000000000-CJTJ5:1:1101:20450:4911 1:N:0:12
CAGGATTAGATACCCTGGTAGTCCATGCCGTAAACGGTGGGCGCTAGGTGTAGGGGTCTTCCACGGCCTCTGTGTCGTAGCTAACGCATTAAGCGCCCCGCCTGGGGAGTACGGCCGCAAGGCTAAAACTCAAAGGAATTGACGGGGGCCCGCACAAGCGGCGGAGCATGTGGATTAATTCGATGCAACGCGAAGAACCTTACCTGGGCTTGACATACACCAGATCGCTGCAGAGATGTAGTTTCCCTTGTGGTTGGTGTACAGGTGTTGCATGGCCGTCGCTGCAT
+
GGGGGGGGGGGGGGGGGFGGGGGGFGGGGGGGEGGGGGGGGGGGGGGGFGGGGGGGGGGGGGGGGGGGGGGGGGGGGGGGGGGGGGGGGGGGGGGGGGGGGGGGGGGGGGGGGGGGGGGGGGGGGGGGGGGGGGGGGGGGGGGGGGGGGGGGGGGGGGGGGGGGGGGGFGFGGGCFGGGGGGGGGGGGGGGGGGGGGGGGGGGGGGGGGGGGGGGGGFFGGGGGGGGGFGGFFFGGFF>CG7FGFFFBFFFGGFFFFFFFFFFFFFFFFFA<<FFFFFFFFFF69FA
@M00689:251:000000000-CJTJ5:1:1101:10417:4912 1:N:0:12
CAGGATTAGATACCCTGGTAGTCCATGCCGTAAACGGTGGGCGCTAGGTGTAGGGGTCTTCCACGGCCTCTGTGTCGTAGCTAACGCATTAAGCGCCCCGCCTGGGGAGTACGGCAGCAAGGCTAAAACTCAAAGGAATTGACGGGGGCCCGCACAAGCGGCGGAGCATGTGGATTAATTCGATGCAACGCGAAGAACCTTACCTGGGCTTGACATACACCAGATCGCTGCAGAGATGTAGTTTCCCTTGTGGTTGGGGTACAGGGGTTGCATGGCCGTCGCTGCATCTGGCG
+
8FECD6C@EDFAC=;CE@E<AC,,CFFCF:6@;C;@F@DFEDD@F:CCCC;;FCGG7CE9FGFFGGGGEF@FFFCFFCEGGFFEFFCF@@FGGGGGCF7FGGGGGFCEGFGGGGC+6:FFGGGCGFGGF@FCFGDGGGGFGAD=EDGDCFD>>CFGFBFGGEBEGGCE,?,?FG6+<EEGFFG7CECF:C::ECCEGE88?CGGGFCFFFFGGEG7D4=FFGGG7>F*7>C@F7996?C*:>F7=@F<FF4>D>54>(4)(0:AF).-791<>@F@@@9229(3;:5<2:))(
@M00689:251:000000000-CJTJ5:1:1101:26242:4972 1:N:0:12
CAGGATTAGATACCCTGGTAGTCCATGCCGTAAACGGTGGGCGCTAGGTGTAGGGGTCTTCCACGGCCTCTGTGTCGTAGCTACGCATTAAGCGCCCCGCCTGGGGAGTACGGCCGCAAGGCTAAAACTCAAAGGAATTGACGGGGGCCCGCACAAGCGGCGGAGCATGTGGATTAATTCGATGCAACGCGAAGAACCTTACCTGGGCTTGACATACACCAGATCGCTGCAGAGATGTAGTTTCCCTTGTGGTTGGTGTACAGGTGGTGCATGGTTGTCGCTGCAT
+
GFGGGGFGFFGGFGGGGGGGGFFGGGFFGGGGGGGGGGCEEGGGGGGGGGGGGGGGGGGGGGCGFGGGGGFGGFGGDGGGGGGGGGGGGGDCFCFFFGGEGE<FGGEGEE?FCEEGCCF7CFFGF9FGFDGFGFG:FD,CFCCGGGGGGGGEGGE7BFGFGFECGGGGGGGC9<<FFF9CFFFGGCGF>CC=CE=FCEE:EFGGC::CFGGGGGFGD?FFD5<F455CEGG49<DFBB:7:7:F?@@65*55>5:628?FA?D0?6><F<?2<5/95728?BBB?4
@M00689:251:000000000-CJTJ5:1:1101:11907:4974 1:N:0:12
CAGGATTAGATACCCTGATAGTCCTAGCTGTAAACGATGATCACTGGGTGTGGGGATGAGAAGTCTCTGTGCCGAAGCAAAAGCGATAAGTGATCCGCCTGGGGAGTACGTACGCAAGTATGAAACTCAAAGGAATTGACGGGGACCAGCACAAGGGGTGGAGCATGTGGTTTAATTCGACGCAACGCGAGGAACCTTACCAGGTCTTGACATACTCGGAATTTGTTGGAAGCAACGAAGTGCCTTCGGGAACCGAGATACAGGTGCTGCAGGGTCGTCGCTGCATCTGTCT
+
CAFCE@E@EDFCCC<FC-=@A6<<@@CCE@CCC<<@C:CF9FDF9@<@;@8FEDGGBFGGGGGFGFGGGGGGGGDGGGGGGFGFGGFGGGGGGCGGGGGGFFGGEE,BFF,BBCE:=F?E?FGGGD9FDFF?<F<,AAF,@@:7>8>+68>B@=>,+>8FGGGCF,@ECG,+,@D;BAFGGG5CG:8>8=EGGG8EC9<B<CFEC6FFFGFF+AA+>>DGD**+3;7DFGFFF?<C>FDG>>:>6*91>E>G5>>9>F<FF?A<?F@)9<?(4>75>@0901247)6)..6)
@M00689:251:000000000-CJTJ5:1:1101:7522:4984 1:N:0:12
CAGGATTAGATACCCTGGTAGTCCATGCCGTAAACGGTGGGCGCTAGGTGTAGGGGTCTTCCACGGCCTCTGTGTCGTAGCTAACGCATTAAGCGCCCCGCCTGGGGAGTACGGCCGCAAGGATAAAACTAAAAGGAATTGACGGGGGCCCGCACAAGCGGCGGAGCATGTGGATTAATTCGATGCAAAGCGAAGAACCTTACCTGGGCTTGACATAAACAAGAGCGCGGCAGCGATGTAGTTTCCCTTGGGGTTGGTGTACAGGTGATGCATGGCTGTCGATGCAG
+
GFGGFGGFFGGFCEFDEFECFFFGGGFGGG@@FGAC;,CFGGEG>6CECEFEGGGGFE@,E9FEFGEG7FGGEG,CFDFGGCFGGG:CF7FFFEFGCEFEGG7FF=@FGBFEFEGGGCGEEF,,:=DFF73B=BF:FEF8FFG@FDCFCF@C88BFCFFGD@EEGGEF+<<<0:<2<@C@7:?+<8C<+<*CEGGEG6C@CACFFE5FC*9:D8C:C*9:*9<C*2CC5CGE))19)7*::2::@B4<*0(7C.)44(()4644F/<4*6)-)18))),,3(,4(5)
@M00689:251:000000000-CJTJ5:1:1101:17167:4989 1:N:0:12
CAGGATTAGATACCCTGGTAGTCCATGCCGTAAACGGTGGGCGCTAGGTGTAGGGGTCTTCCACGGCCTCTGTGTCGTAGCTAACGCATTAAGCGCCCCGCCTGGGGAGTACGGCCGCAAGGCTAAAACTCAAAGGAATTGACGGGGGCCCGCACAAGCGGCGGAGCATGTGGATTAATTCGATGCAACGCGAAAAACCTTACCTGGGCTTGACATACAACAGATCGCTGCCAGGTTTTCGTTTCCCTTGTGGTTGGAGTACACGTGTTGCATGTGCGTGTCTCGAT
+
GFGFGGGGGGGGGGGGGGGGFGDEFEFGGGGGGGGGCFG+CC@GGGGDFFGDGDF@@CDFC<F,@@@CC<@CFFAFGCFCFGGGGGGGEGF<FF=F+FFGGGGGGGG7FGGGGCGGGGGGDG<FFGGFCFEGFCC:BFBCFGGGGGGGGGGGGDGEGGGG*1:EEGDGCC@F7+<?9FGGD=FGCC<@+:EECE*2:?EC7CGGGGF*:FGC9ECC*9=*0***29**)1)7))****/*)**1)974/))23)0-()(/.74)))),5()5)9**0)-((.))(.,
@M00689:251:000000000-CJTJ5:1:1101:16432:4989 1:N:0:12
CAGGATTAGATACCCTGGTAGTCCATGCCGTAAACGGTGGGCGCTAGGTGTAGGGGTCTTCCACGGCCTCTGTGTCGTAGCTAACGCATTAAGCGCCCCGCCTGGGGAGTACGGCCGCAAGGCTAAAACTCAAAGGAATTGACGGGGGCCCGCACAAGCGGCGGAGCATGTGGATTAATTCGATGCAACGCGAAGAACCTTACCTGGGCTTGACATACACCAGATCGCTGCAGAGATGTAGTTTCCCTTGTGGTTGGTGTACAGGTGCTGCATGGCCGTCGCTGCAT
+
GFGGGFGGGGGFFFGGFFFGDFFGFGGGGEGDDFFEGGGGGGGGGGGGFFFGGGGGGGGGGGGGGGGGGGGGGGGGGGGGGGGGGGGGGGGGGGGGGGGGGGGGGGGGGGGGGGGGGFGGGGGGGGGGCFGFFGGGCGGFGGFGGGGGGGGGDEEGGGDGGGGGGGGGFG@FGG6CEFFGGFGGGGFGCGGGGGGGGGGGFFGCEFGGGGGCD8<CG4FGGGGGCFGGFGDF?4CF?F7DG7CCBFFA=F9DD>5:9(:F<FAAF?FF*<7BFFFF4>4>>FFF9B)
@M00689:251:000000000-CJTJ5:1:1101:15979:4997 1:N:0:12
CAGGATTAGATACCCTGGTAGTCCATGCCGTAAACGGTGGGCGCTAGGTGTAGGGGTCTTCCACGGCCTCTGTGTCGTAGCTAACGCATTAAGCGCCCCGCCTGGGGAGTACGGCCGCAAGGCTAAAACTCAAAGGAATTGACGGGGGCCCGCACAAGCGGCGGAGCATGTGGATTAATTCGATGCAACGCGAAGAACCTTACCTGGGCTTGACATACACCAGATCGCTGCAGAGATGTAGTTTCCCTTGTGGTTGGTGTACAGGTGATGCATGGTCGTCGCTGCAT
+
GFGGGFGGGGGGGGGGGGGGFGGGEGGGGGGEGGGGGGGGGGGGGGGGGGGGFFGGGGGGGGGGGGGGGGGGGGGGGGGGGGGGGGGGGDGGGGGGFGGGGGGGGGGGGGGGGGGGGGGGGGGGGGGGGGGGGGGGGGGGGGGGGGGGGGGECGGGGGGGGGGGGGGGGGFGGGGCGGGGGGGGGGGGFGGGGGGGGGGCDCGGGGGGGGGGGGFGGFFGGGGGGGGGFGGFFFGGFF7DGGGG?BFAFFFGD>>B>:BFFFFFFFFFFFFFBFF?FE>FFFFF>FB
@M00689:251:000000000-CJTJ5:1:1101:9614:5005 1:N:0:12
CAGGATTAGATACCCTGGTAGTCCTAGCTGTAAACGATGATCACTGGGTGTGGGGATGAGAAGTCTCTGTGCCGAAGCAAAAGCGATAAGTGATCCGCCTGGGGAGTACGTACGCAAGTATGAAACTCAAAGGAATTGACGGGGACCCGCACAAGTGGTGGAGCATGTGGTTTAATTCGACGCAACGCGAGGAACCTTACCAGGTCTTGACATACTCGGAATTTGTTGGAAGCAACGAAGTGCCTTCGGGAACCGAGATACAGGTATGCATGGCCGTCGATGCAT
+
FCFFF,EAFFFCFCFGDCFFAC,C,CFGGGGGGGGGGGGGGGGGGDFFFFEEGGGCFEGGGGGGGGGGGGGGGGGEGGGGGGGGGGGGGGGGGGGGGGGGGFGGGG:FGGGGGGGGFGGGGGGGGGGGGFGDFGG8EEGGFDDDGFGG@CEGC3=7=EGFGGGGGCAFGC,FGGGGGGFGGGGGGGDE>=EGGGCFGGGGGGGGGGGGGGGG=FGFGFFGDGGFGGGDFGFFFFGGFFGGGGGGF7=?BE>CFFB6>BFFFF<BFF45?B>A?FFFE>>((612)
@M00689:251:000000000-CJTJ5:1:1101:14737:5011 1:N:0:12
CAGGATTAGATACCCTGGTAGTCCATGCCGTAAACGGTGGGCGCTAGGTGTAGGGGTCTTCCACGGCCTCTGTGTCGTAGCTAACGCATTAAGCGCCCCGCCTGGGGAGTACGGCCGCAAGGCTAAAACTCAAAGGAATTGACGGGGGCCCGCACAAGCGGCGGAGCATGTGGATTAATTCGATGCAACGCGAAGAACCTTACCTGGGCTTGACATACACCAGATCGCTGCAGAGATGTAGTTTCCCTTGTGGTTGGTGTACAGGTGCTGCATGGCCGTCGCTGCATCGGTCT
+
FCFFFFGGFGGFFFFGEFEFCFEFEGGFGGFGEGGDGCFGGGGGGGEFEFFGGGGGGGGGGGGGGGGGGGGGGGGGGGGGGGGGGGGGGGGGGGGGGGGGGGGGGGGGGGGGGGGGCFFGGGGGGGGGGGGGGGCFGGGGGGF<FDEGEFEC8BBFGGGGFGGGGGGGFGCFFEGFGGGGGGGGGGFG6EGGGGEGGGFFGGGGFFFGGGGGG+A7>?FGGGGG4FGGFGGFFFG<4=DFGFGGFBFBB@:CGF:?010>>FFF4FFF?<??FFFFFF90291:9?FF0:(31
@M00689:251:000000000-CJTJ5:1:1101:21544:5016 1:N:0:12
CAGGATTAGATACCCTGGTAGTCCTAGCTGTAAACGATGATCACTGGGTGTGGGGATGAGAAGTCTCTGTGCCGAAGCAAAAGCGATAAGTGATCCGCCTGGGGAGTACGTACGCAAGTATGAAACTCAAAGGAATTGACGGGGACCCGCACAAGTGGTGGAGCATGTGGTTTAATTCGACGCAACGCGAGGAACCTTACCAGGTCTTGACATACTCGGAATTTGTTGGAAGCAACGAAGTGCCTTCGGGAACCGAGATACAGGTGGTGCATGGCCGTCGCTGCAT
+
FGGGGGGGGGGGFEFGGGGFFGFGGEFGGGGGGGGEGGGGGGGGGGGGFEFGGDGGGGGGGGGGGGGGGGGGGGGGGGGGGGGGGGGGGGGGGGGGGGGGGGGGGGGGGGGGGGGGGGGGGGGGGGGGGGGGGGGGGGGGGGGGFGGGGGGGGGGCEEDFGGGGGGGGGGGGGGGGGGGGGGGGGGEGGGGGGGGGGGGGGGFGFGGGGGGGFGGGGFFGGGCFFFFGFGGFFFGGFFGGGGGGFFFFFEFGFFFFFFFFFFFFFFFFFFDFFF@FBFFFFFFFF>
@M00689:251:000000000-CJTJ5:1:1101:20109:5037 1:N:0:12
CAGGATTAGATACCCTGGTAGTCCATGCCGTAAACGGTGGGCGCTAGGTGTAGGGGTCTTCCACGGCCTCTGTGTCGTAGCTAACGCATTAAGCGCCCCGCCTGGGGAGTACGGCCGCAAGGCTAAAACTCAAAGGAATTGACGGGGGCCCGCACAAGCGGCGGAGCATGTGGATTAATTCGATGCAACGCGAAGAACCTTACCTGGGCTTGACATACACCAGATCGCTGCAGAGATGTAGTTTCCCTTGTGGTTGGTGTACAGGTGATGCATGGTTGTCGCTGCAT
+
GGGGGGGGGGGGGFGGGGGGGGGGGGGGGGGGGFFEGGGGGGEGGGGGGFFGGGGGGGGGGGGGGGGGGGGGGGGGGGGGGGGGGGGGGGGGGGGGGGGGGGGGGGGGGGGGGGGGGGGGGGGGGGGGGGGGGGGGGGGGGGGGGGGGGGGGGGGGGGGGGGGGEGGGGGGGGGFFGGGGGGGGGGGGGGGGGGGGGGGGGGGGGGGGGGGGGGGGGFFGGGGGGGGGFGGFFFGGFFGFGGGGFFFFFFFGGFFFFFBFFFFFFFFFFFFFFFFFFFFFF:BFFFF
@M00689:251:000000000-CJTJ5:1:1101:10848:5038 1:N:0:12
CAGGAGTAGATACCCTGGTAGTCCATGCCGTAAACGGTGGGCGCTAGGTGTAGGGGTCTTCCACGGCCTCTGTGTCGTAGCTAACGCATTAAGCGCCCCGCCTGGGGAGTACGGCCGCAAGGCTAAAACTCAAAGGAATTGACGGGGGCCCGCACAAGCGGCGGAGCATGTGGATGAATTCGATGCAACGCGAAGAACCTTACCTGGGCTTGACATACACCAGATCGCTGCAGAGATGTAGTTTCCCTTGTGGTTGGGGTACAGGGGTTGCATGGATGTCGGTGCATCTGGAGCG
+
CCFFF,C<EEFCCC@<@<CDCCCE@CACE@B;;CC@F;CEGGEE+6@@;@;CFCEE68@<FFCEFGGGEGGFFFFFFDEFD<EF=F@EC@FGGFGF7FGFGFEDFFCFG+FFFGGC=>BCGGD,BDFF9@<=<DEGGGC,E<@:FCED*>C:4:<@CEFEC@CBEECF+<2<FC<+<@+<:AE:C89@<>>>CE=CFC*2+3<8+<7F7;FCF+<*>7F<C77F4*:74>9<69CD*9*:C:7*9/*)*0.9C5)36(7<<)4<?)72)4(5)95)*9(.8(48;:)).6)).,-
@M00689:251:000000000-CJTJ5:1:1101:18458:5067 1:N:0:12
CAGGATTAGATACCCTGGTAGTCCATGCCGTAAACGGTGGGCGCTAGGTGTAGGGGTCTTCCACGGCCTCTGTGTCGTAGCTAACGCATTAAGCGCCCCGCCTGGGGAGTACGGCCGCAAGGCTAAAACTCAAAGGAATTGACGGGGGCCCGCACAAGCGGCGGAGCATGTGGATTAATTCGATGCAACGCGAAGAACCTTACCTGGGCTTGACATACACCAGATCGCTGCAGAGATGTAGTTTCCCTTGTGGTTGGTGTACAGGTGTTGCATGGTCGTCGCTGCAT
+
GGGGGFGGGGGGGGGGGGGGGGGGFEEGGDGGGGGGGGGGGGEEGGGGFFFGGFGGEGGGGGGFGGGGGGGGGGDGGFGGGGGGGEFGGGGGGGGEGGGBGGGGGGGGGGGGGGGGCFEGGGGFGGGG9,FGGGGGGGGGGGDGGGGGGGGBCEEGF>FEEF8EGGDECG9<F799CFFFCFGGF>FG67=CGGGGGFDGGGGGGFGGGGGGG6C7C?FF**7C7CC:)C3)9@F<@FGGC7?FFFFD*74>D)749BF53FAAFFFAEBAB2*<BFEB?960?>?>
@M00689:251:000000000-CJTJ5:1:1101:12298:5094 1:N:0:12
CAGGATTAGATACCCTGGTAGTCCACGCCGTAAACGATGAGTACTAGGTGTCGGGGGTTACCCCCCTCGGTGCCGCAGCTAACGCATTAAGTACTCCGCCTGGGAAGTACGCTCGCAAGAGTGAAACTCAAAGGAATTGACGGGGACCAGCACAAGTAGCGGAGCATGTGGTTTAATTCGAAGCAACGCGAAGAACCTTACCTAAGCTTGACATCCCACTGACCTCTCCTTAATCGGAGATTTCCCTTCGGGGACAGTGGTGACAGGTGATGCATGGCCGTCGCTGAATCGGACG
+
FCFFFFFFGGGCCCCFCCFDCF<<@EEEF@@EGCCBC@FGGGFFCDFF;@CFGDGGGGGGGDFGGGGGGGEGGGGGGGGGGGGGFGGCFGGGGGFGGGGFFDFFG@@FFFFG>FFCBEEFGGGFGGGGGGGDDGFGFGGFGECCFCG@*>EFFGFG,?FCGFGGGF,FFCA44+BF?C7;DFGEGGBE5CGGGG6;*2+AFFFFFGFGGCFGD9A09?FGFCC6CFFGFFDFFF7<>BDGFF>FB?FAF@:DGFDFFAFFFFF?@FFAFF9AAF?BFFB>10;9(2,2):(,(,(
@M00689:251:000000000-CJTJ5:1:1101:26575:5103 1:N:0:12
CAGGATTAGATACCCTGGTAGTCCATGCCGTAAACGGTGGGCGCTAGGTGTAGGGGTCTTCCACGGCCTCTGTGTCGTAGCTAACGCATTAAGCGCCCCGCCTGGGGAGTACGGCCGCAAGGCTAAAACTCAAAGGAATTGACGGGGGCCCGCACAAGCGGCGGAGCATGTGGATTAATTCGATGCAACGCGAAGAACCTTACCTGGGCTTGACATACACCAGATCGCTGCAGAGATGTAGTTTCCCTTGTGGTTGGTGTACAGGTGATGCATGGCCGTCGCTGCAT
+
GGGGGGGGGGGGGGGGGGGGGGGGGGGGGGGGGGGGGGGGGGGGGGGGGGGGGGGGGGGGGGGGGGGGGGGGGGGGGGGGGGGGGGGGGGGGGGGGGGGGGGGGGGGGGGGGGGGGGGGGGGGGGGGGGGGGGGGGGGGGGGGGGGGGGGGGGGGGGGGGGGGGGGGGGGGGG7FCGGGGGGGGGGGGGGGGGGGGGGGGGGGGGGGGGGGGGFGGGFFGGGGGGGGGFGGFFFGFFFGGGGGGFFFFFFFGGFFFBBFFFFFA4F:AFFFFFFFFFFFFFFFFFFF
@M00689:251:000000000-CJTJ5:1:1101:12310:5108 1:N:0:12
CAGGATTAGATACCCTGGTAGTCCACGCCGTAAACGATGAGTACTAGGTGTCGGGGGTTACCCCCCTCGGTGCCGCAGCTAACGCATTAAGTACTCCGCCTGGGAAGTACGCTCGCAAGAGTGAAACTCAAAGGAATTGACGGGGACCCGCACAAGTAGCGGAGCATGTGGTTTAATGCGAAGCAACGCGAAGAACCTTACCTAAGCTTGACATCCCACTGACCTCTCCTTAATCGGAGATTTCCCTTCGGGGACAGGGGTGACAGGTGATGCATGGCCGTCGCAGCAACAGTCG
+
FCEDC@FDFFFCC=CDCCFEFF@E@CEFFCF;FCC@F<DCEFFE9@EC,CCEGDGGGGGGGGFEEGGGGGEGGCFGGGGGFCFE7FEGGGG9FFFGGGFFGFDFF,>=FAFG+BFG@FEFFDGGGD99FGFCCFFG7<<B<C@CB<**6FE74B<F,?9AFGGGCG+?2C<<::CC@+189?CEFF8B8ECECG6C88+3<<9A8<C77CFG:2<*1<5*9DF<7FF*<FFFF4:5.5)1*27>*1*.753C)).(3(476D??F?F2@D2<6B*/;@:B(2>0((-8(3(4..,
@M00689:251:000000000-CJTJ5:1:1101:24418:5109 1:N:0:12
CAGGATTAGATACCCTGGTAGTCCATGCCGTAAACGGTGGGCGCTAGGTGTAGGGGTCTTCCACGGCCTCTGTGTCGTAGCTAACGCATTAAGCGCCCCGCCTGGGGAGTACGGCCGCAAGGCTAAAACTCAAAGGAATTGACGGGGGCCCGCACAAGCGGCGGAGCATGTGGATTAATTCGATGCAACGCGAAGAACCTTACCTGGGCTTGACATACACCAGATCGCTGCAGAGATGTAGTTTCCCTTGTGGTTGGTGTACAGGTGCTGCATGGTTGTCGCTGCAT
+
GFGGGGGGGGGGGGGGGGGGGGGGGGGGGGGGGGGGGGGGGGGGGGGGGGGGGGGGGGGGGGGGGGGGGGGGGGGGGGGGGGGGGGGGGGGGGGGGGGGGGGGGGGGGGGGGGGGGGGGGGGGGGGGGGGGGGGGGGGGGGGGGGGGGGGGGGGGGGGGGGGGGGGGGGGGGGFFGGGGGGGGGGGGGGGGGGGGGGGGGGGGGGGGGGGGGGGGGFFFGGGGGGGGGFGGFFFGGFFDGGGGGFFFFFFFGGFFFBFFFFFFFFFFFFFFFFFF0@EBFFBFFF0<
@M00689:251:000000000-CJTJ5:1:1101:12288:5110 1:N:0:12
CAGGATTAGATACCCTGGTAGTCCACGCCGTAAACGATGAGTACTAGGTGTCGGGGGTTACCCCCCTCGGTGCCGCAGCTAACGCATTAAGTACTCCGCCTGGGAAGTACGCTCGCAAGAGTGAAACTCAAAGGAATTGACGGGGACCCGCACAAGTAGCGGAGCATGTGGTTTAATTCGAAGCAACGCGAAGAACCTTACCTAAGCTTGACATCCCACTGACCTCTCCTTAATCGGAGATTTCCCTTCGGGGACAGTGGTGACAGGTGATGCATGGCCGTCGCTGCATCTGTCG
+
GFGFFAFGGGGFEFFFDDGGFGFF@FEGGEFCEGFEFFFGGGGGDFGCCEFFGGGGGGGGGEFGGGGGGEGGGGGGGGGGGGGGGDGGFGGGGGGGGGGGGGGGGCCEGGGGEGGDCCFGGGGGGGGGGGGGGGFDFGGGGEDDGEC7CFGGDEBG,?FGGGGGGGGFGGF<CF:FDFFGGGGGGG7B5=5E7C?FGG?FGGGGFFGGGF5FCFGCGFFGGGGC>FEFF>FFF=DF3@D97FCGFF?<FF?DDDDFFFDFFFFFBFFAFF2)5?@FFFB0,2690:144))646(
@M00689:251:000000000-CJTJ5:1:1101:18819:5125 1:N:0:12
CAGGATTAGATACCCTGGTAGTCCATGCCGTAAACGGTGGGCGCTAGGTGTAGGGGTCTTCCACGGCCTCTGTGTCGTAGCTAACGCATTAAGCGCCCCGCCTGGGGAGTACGGCCGCAAGGCTAAAACTCAAAGGAATTGACGGGGGCCCGCACAAGCGGCGGAGCATGTGGATTAATTCGATGCAACGCGAAGAACCTTACCTGGGCTTGACATACACCAGATCGCTGCAGAGATGTAGTTTCCCTTGTGGTTGGTGTACAGGTGTTGCATGGCCGTCGCTGCAT
+
FGGGGAFGGGGGGEFGFFGGFGFGGGGFGGGGGGGGGGGGGGGGDGGGFEEGGGGGEGGGGGGGGGGGGGGGGGGGGGGGGGGGGGGGGGDFCFGGGGGGGGGGGGGGGGGGGGGGGGGGGGGGGGGGGGG9DGGGGGGFCFFEGGGGCFGDGDGEGGGGGGDGC?EGGGFGGCCFGFGGFGGG7ECFCGGEGGGGGDFG?CFGFGFFGGFGGGGGCFFGGFGGGGGGFGGFF=FCFFDGFGGGF8FAFFACCFFBFFFFBFFFFFFFF?)4<FF@6:>FFFFBFBA
@M00689:251:000000000-CJTJ5:1:1101:24417:5127 1:N:0:12
CAGGATTAGATACCCTGGTAGTCCATGCCGTAAACGGTGGGCGCTAGGTGTAGGGGTCTTCCACGGCCTCTGTGTCGTAGCTAACGCATTAAGCGCCCCGCCTGGGGAGTACGGCCGCAAGGCTAAAACTCAAAGGAATTGACGGGGGCCCGCACAAGCGGCGGAGCATGTGGATTAATTCGATGCAACGCGAAGAACCTTACCTGGGCTTGACATACACCAGATCGCTGCAGAGATGTAGTTTCCCTTGTGGTTGGGGTACAGGTGCTGCCTGGTTGGCGCTGCATCTTGCT
+
FFGGGGGGGGGGGFGGGGFGGGGGGGGFFFGGGGGEEFFGDGGGGGGGGFGGGFGGGGGGAFGEGGDGCFGGFGFGGGGGGFGFGGGGGGGGGGDEDGGGGGGG?FGGDGGGGGGGGGGGGG7<FEGFGFGFGFGFGGGG9EFDGCDDECC7CCEGGGGGGGGGGCCGFG7FEE+ACGCF>CCCCEGF<E*:5:*?FGGFCEFF7C=ACFD=FG7*:?F499DD4DFGFGGFFF5*9F77*2:C7?FFFF)6<7>((((04<9)8B42?<2(.9F:*5((-30222)65))-.
@M00689:251:000000000-CJTJ5:1:1101:7684:5139 1:N:0:12
CAGGATTAGATACCCTGGTAGTCCATGCCGTAAACGGTGGGCGCTAGGTGTAGGGGTCTTCAACGGCCTCTGTGTCGTAGCTAACGCATTAAGCGCCCCGCCTGGGGAGTACGGCCGCAAGGCTAAAACTCAAAGGAATTGACGGGGGCCCGCACAAGCGGCGGAGCATGTGGATTAATTCGAAGCAACGCGAAGAATCTTACCTGGGCTTGACATACACCAGATAGCTGCAGAGATGTAGGTTCCCTTGCGGTTGGTGTACAGGTGGGGCATGGCTGTCGCTGAATATGTCT
+
GCFGFFGGGFGGGEFFFDF@@E@E@CAE<@FBFEEEFGFCCCEGCEGD;6CE<ECGCC,@E,CF:CEB86,CEFGG@FFFGFGFCC+:?FEC<FFCFGGGGG7DFFECGEFFEC7=::CCGFCFF<B,::=>ADCFF@<CD<<:FDD*>1>E>7=@EDGGGGEGCG*/+22<C7++<@+2>FF*AG?<05E5CECEC+++0<0+3?FF5CFEG<+7>FFC5C542*3?***9677D4*:>>**27764*.(19>B>>8<:7/:5796:)0191@:4)7.5?::(()))).:)4
@M00689:251:000000000-CJTJ5:1:1101:6609:5140 1:N:0:12
CAGGATTAGATACCCTGGTAGTCCATGCCGTAAACGGTGGGCGCTAGGTGTAGGGGTCTTCCACGGCCTCTGTGTCGTAGCTAACGCATTAAGCGCCCCGCCTGGGGAGTACGGCCGCAAGGCTAAAACTCAAAGGAATTGACGGGGGCCCGCACAAGCGGCGGAGCATGTGGATTAATTCGATGCAACGCGAAGAACCTTACCTGGGCTTGACATACACCAGATCGCTGCAGAGATGTAGTTTCCCTTGTGGTTGGTGTACAGGTGATGCATGGTCGTCGCTGCAT
+
GGGGGGGGGGGGGGGGGGGGGGGGGFGGGEGGCFGGEGGEGGEEG@GGGGGEGGGEGEFDFDFDGGGGGGGGGFGGGGDBFGDEFDFCFEG9FEEGFGGGDGGGGFF+FFGG>=FGDGC@7=FGGGFAFGCFEGGGC8BF9FFGDGE:CGGGGGG:CCGGGGEG*?EFGGGGGFFGGCEGGGEGGCCGGGDGGEEE:FCCG+<CEGGCG6CC78E7>FFFFGFFGGGDFDGFF4CG*0?*:DDGFFFA4):CGFFB6B?F7=A<F=?<=9AD4B:88563;>B?6()
@M00689:251:000000000-CJTJ5:1:1101:11935:5146 1:N:0:12
CAGGATTAGATACCCTGGTAGTCCATGCCGTAAACGGTGGGCGCTAGGTGTAGGGGTCTTCCACGGCCTCTGTGTCGTAGCTAACGCATTAAGCGCCCCGCCTGGGGAGTACGGCCGCAAGGCTAAAACTCAAAGGAATTGACGGGGGCCCGCACAAGCGGCGGAGCATGTGGATTAATTCGATGCAACGCGAAGAACCTTACCTGGGCTTGACATACACCAGATCGCTGCAGAGATGTAGTTTCCCTTGTGGTTGGTGTACAGGTGATGCATGGCGGTCGCTGCATCTGTAG
+
FAEDFFFGFFEE@CACCCCECFCECFGFF@C@@CC@FCDCGGEG@CCCCD@FFCGGFGGFGGGFFGGGEGGGGGFGGDFGGCGGFGFGD7CFFGGG+CEGGGGGGGCFF@FFGGFFBCGGGGFCFFGF3@FACGADFGGFFF<:ECFDE>E:===FCF,FGGGGGGGGC@0AEG@@FF?9CCF7CC9C:::EEEE?C0A>7ECFF?CFE*9770?DGFFD<FGFC*C*>D549=GF*9*:C:>D=*0)*7-9D5)8;(4@<9<DF7@<*66A)9>)).-149(2(.).)6)))
@M00689:251:000000000-CJTJ5:1:1101:6622:5152 1:N:0:12
CAGGATTAGATACCCTGGTAGTCCATGCCGTAAACGGTGGGCGCTAGGTGTAGGGGTCTTCCACGGCCTCTGTGTCGTAGCTAACGCATTAAGCGCCCCGCCTGGGGAGTACGGCCGCAAGGCTAAAACTCAAAGGAATTGACGGGGGCCCGCACAAGCGGCGGAGCATGTGGATTAATTCGATGCAACGCGAAGAACCTTACCTGGGCTTGACATACACCAGATCGCTGCAGAGATGTAGTTTCCCTTGTGGTTGGTGTACAGGTGATGCATGGTCGTCGCTGCAT
+
GGGGGGFEGFGGGGGGGGGGGGGGGGGGGGGGGGGGGGGGGGGGGGGGGGGGGGGBFFGFGGGGEEGGGGGGGAFFGGFGGGGGGDGGGGGGFGEGGGGGDGFGEGC@F@EGCGFGDGGDGGGFGGGGGGGGDFGFFDFDCFGGGGGGGEGEEEGGGGGEFE@CEGGGGGFGGFGFCFGGGGGGGGGGGCE=EGG*<F**<EGGG7EGD=F5FF?FGFFG<*177FGG4*1<4*1*=FGF>CCFFBF2@@9FDF@?66()2@B<F=?>FBF76BFF4B((76((-4)
@M00689:251:000000000-CJTJ5:1:1101:19740:5156 1:N:0:12
CAGGATTAGATACCCTGGTAGTCCATGCCGTAAACGGTGGGCGCTAGGTGTAGGGGTCTTCCACGGCCTCTGTGTCGTAGTTAACGCATTAAGCGCCCCGCCTGGGGAGTACGGCCGCAAGGCTAAAACTCAAAGGAATTGACGGGGGCCCGCACAAGCGGCGGAGCATGTGGATTAATTCGATGCAACGCGAAGAACCTTACCTGGGCTTGACATACACCAGATCGCTGCAGAGATGTAGTTTCCCTTGTGGTTGGTGTACAGGTGTTGCATGGCTGTCGCTGCAT
+
GFGGGFGGGGGGGGGGFGGGGGFFDFFFGEGGDFFEGGGGGGGGGGEFFEFGGGGGGGGGGGGGGGGGGGGGGGGGGGGGGGGGGGGGGGGGGGGGGGGGGGGGGGGGGGGGGGGGGGGGGGGGGGGGGGGGGGGGGGFGGGGGGGGGGGGGGGGGGGGGGGGGGGGGGGFGGGGGGGGGGGGGGGFFGGGGGGGGGGFGGGGGGGGGGGGGGGGGGFFGGGGGGGGGFGGFFFGCFFGGGGGGFFFFFFFGGFFFFBFFFFBFFFFFEFFFBFFFFFFFFFBBFFF
@M00689:251:000000000-CJTJ5:1:1101:25013:5157 1:N:0:12
CAGGATTAGATACCCTGGTAGTCCATGCCGTAAACGGTGGGCGCTAGGTGTAGGGGTCTTCCACGGCCTCTGTGTCGTAGCTAACGCATTAAGCGCCCCGCCTGGGGAGTACGGCCGCAAGGCTAAAACTCAAAGGAATTGACGGGGGCCCGCACAAGCGGCGGAGCATGTGGATTAATTCGATGCAACGCGAAGAACCTTACCTGGGCTTGACATACACCAGATCGCTGCAGAGATGTAGTTTCCCTTGTGGTTGGTGTACAGGTGTTGCATGGCCGTCGCTGCAT
+
GGGGGGGGGGGGGGGGGGGGGGGGGGGGGGGGGGGGGGGGGGGGGGGGGGGGGGGGGGGGGGGGGGGGGGGGGGGGGGGGGGGGGGGGGGGGGGGGFGGGGGGGGGGGGGGGGGGGGGGGGGGFGGGGGFFGGGGGGGGGGGGGGGGGGGGDCGGGGGGGGGGGGGGGGFFGGGFFEGGGGGGFGGGG?EGGGGGGGFFFGFGGGGGGGGGGGDGGGFFG5FDGGGGGFGGFFFGGFFGGG>GFFFFFFFDGGFFFFFFFFFBDFFFFEFFB<FF@@BFF9>BFFF<
@M00689:251:000000000-CJTJ5:1:1101:11927:5164 1:N:0:12
CAGGATTAGATACCCTGGTAGTCCATGCCGTAAACGGTGGGCGCTAGGTGTAGGGGTCTTCCACGGCCTCTGTGTCGTAGCTAACGCATTAAGCGCCCCGCCTGGGGAGTACGGCCGCAAGGCTAAAACTCAAAGGAATTGACGGGGGCCCGCACAAGCGGCGGAGCATGTGGATTAATTCGATGCAACGCGAAGAACCTTACCTGGGCTTGACATACACCAGATCGCTGCAGAGATGTAGTTTCCCTTGTGGTTGGTGTACAGGTGATGCATGGCTGTCGCTGCAT
+
FFGGGCFGGGGGFFFGFFFGDFFFEGGGGGGGDFFEGGGGGGGGGGGGFFFGGFGGGGGGGGGGGGGGGGGGGGGGGGGGGGGGGGGGGGFGCGGGGGGGGGGGGGGGGGGGGGGFCEGDEGGGGGGGGGGGGGEFCFG8FFFEGGGE*FGCEEEGGGGGGDGEEGGGCG7CF7+C?FFGFGGFGGGGGGGGG55CGGFFFGGGGGGGGGGGGDGFD*67FGGG7FGGFGGFFFGGFFG*2:FCFFFBFFFGGFF0123>>FFAF4?A=>>BFFFF5@(8<FF?BBA
@M00689:251:000000000-CJTJ5:1:1101:11943:5173 1:N:0:12
CAGGATTAGATACCCTGGTAGTCCATGCCGTAAACGGTGGGCGCTAGGTGTAGGGGTCTTCCACGGCCTCTGTGTCGTAGCTAACGCATTAAGCGCCCCGCCTGGGGAGTACGGCCGCAAGGCTAAAACTCAAAGGAATTGACGGGGGCCCGCACAAGCGGCGGAGCATGTGGATTAATTCGATGCAACGCGAAGAACCTTACCTGGGCTTGACATACACCAGATCGCTGCAGAGAGGTAGTTTCCCTGGTGGTGGGGGTAAAGGTGAGGCATGGCTGTCGCTGCAT
+
ECGFGFFCFGGFFEEGFFGFFFCEDEFFGCEECEC@B@FGGGDEDEGGEEFFGGGG7CDCGFFGDCFGGGEGGFFGGGGGGGGGGGGGGDGGGGDFFGGGGGGGGGGDGGGGGGGC=CFGDFFDGGGGGGGGDGGGGGGCFDGCGGECEEGEGDBFC5FFGDGGGGD8EF++CGFGFGGGGGG?CD:CAEGGGG5;C6FFFFEGG977FFGGFFGGD=FF*77D47/>)99F@?5<)006DDCFFFFF)>?GC>)--(1;6).5*162),12>FF4?D(2(,369(6
@M00689:251:000000000-CJTJ5:1:1101:20801:5174 1:N:0:12
CAGGATTAGATACCCTGGTAGTCCATGCCGTAAACGGTGGGCGCTAGGTGTAGGGGTCTTCCACGGCCTCTGTGTCGTAGCTAACGCATTAAGCGCCCCGCCTGGGGAGTACGGCCGCAAGGCTAAAACTCAAAGGAATTGACGGGGGCCCGCACAAGCGGCGGAGCATGTGGATTAATTCGATGCAACGCGAAGAACCTTACCTGGGCTTGACATACACCAGATCGCTGCAGAGATGTAGTTTCCCTTGTGGTTGGTGTACAGGTGGTGCATGGCCGTCGCTGCAT
+
GGGGGFGGGGGGFFGGGGGGFGGFEGFGGGGGGFGEGGGGGGGGGGGGEFFGGGGGGGGGGGGGGGGGGGGGGGGGGGGGGGGGGGGGGGGGGGGGGGGGGGGGGGGGGGGGGGGGGGCFGGGGGGGGGGGGGGGGGGGGGGGGGGGGGDGGGGGGGGGGGGGGGGGGGGGGGGCGGGGGGGGGGGFGGGGGGGGGGFGGGGGGGGGGGGGGGGGGGFFFGGGGCGGGFDG@FFGGFFGGGCFFFFFBFFAGGFFF>BFFFFFFFFF?@BFFFFF@FFB>61?BBBF
@M00689:251:000000000-CJTJ5:1:1101:21763:5192 1:N:0:12
CAGGATTAGATACCCTGGTAGTCCACGCCGTAAACGATGAGTGCTAAGTGTTGGAGGGTTTCCGCCCTTCAGTGCTGCAGTTAACGCATTAAGCACTCCGCCTGGGGAGTACGGCCGCAAGGCTGAAACTCAAAGGAATTGACGGGGGCCCGCACAAGCGGTGGAGCATGTGGTTTAATTCGAAGCAACGCGAAGAACCTTACCAGGTCTTGACATCCCTTGACCACTTGAGAGATCAAGCTTTCCCTTCGGGGACAAGGTGACAGGTGCTGCATGGCCGTCGCTGCAT
+
FEGGGGGGGGGGFFGGFFGGGGGF@FEFFCFEDCEEFFFGGFFGFGAFCEEFGGFGGGGGGGGGGGGGGGGGGGGGGGGGGGGGGGGGGGGGGGGGGGGGGGGGGGGGGGGGGGGGGGGGGGGGGGGGGGGGGGGGGGGGGGGGGGGGGGGGGGGGGGGGGGGGGGGGGGFGGGFGGGGGGGGGGGDGFGGGGGGGGGGGGGGGGGGGGFGGGFGGGFFC>FGGFFDFFGGFFFGCFFDGGGGGFF?AFFFGGFEFB?<FFFFFFFF>F?BFFFFFF4>>9232:?9B<
@M00689:251:000000000-CJTJ5:1:1101:18965:5230 1:N:0:12
CAGGATTAGATACCCTGGTAGTCCATGCCGTAAACGGTGGGCGCTAGGTGTAGGGGTCTTCCACGGCCTCTGTGTCGTAGCTAACGCATTAAGCGCCCCGCCTGGGGAGTACGGCCGCAAGGCTAAAACTCAAAGGAATTGGCGGGGACCCGCACAAGCGGCGGAGCATGTGGATTAATTCGATGCAACGCGAAGAACCTTACCTGGGCTTGACCTACACCAGATCGCTGCAGAGATGTCGTTTCCCTTGTGGTTGGTGTACAGGTGGTGCATGGCTGTCGCTGCATCTGTCG
+
GGGGGDGGGGGGGFGGGGGGFGFFEFGFGDGGGGEEFCGGGGDGGGGGGFGGGGGGGGGGGGGGGGGGGGGFFGFGGC=FFCFE=CFGCEDDFEGGGGGDFG>FGGGDEGFGGGFEEEGGDGGDFGGGED<F8FFGGGGGGGFEGGGGG<CDEGGCGF:FG7:C?EGGCGG<FF29:F+9:@FFCE:ECEGECEEEG*A;+<<FCFGGGCDECE+:C??C9FFGGGG355<FFFGG6B:*19CGF=F<*5)9C:;?>(373?44?=FB>?)44@@F4).<:2(2(()6)-.-(
@M00689:251:000000000-CJTJ5:1:1101:21098:5267 1:N:0:12
CAGGATTAGATACCCTGGTAGTCCTAGCTGTAAACGATGATCACTGGGTGTGGGGATGAGAAGTCTCTGTGCCGAAGCAAAAGCGATAAGTGATCCGCCTGGGGAGTACGTACGCAAGTATGAAACTCAAAGGAATTGACGGGGACCCGCACAAGTGGTGGAGCATGTGGTTTAATTCGACGCAACGCGAGGAACCTTACCAGGTCTTGACATACTCGGAATTTGTTGGAAGCAACGAAGTGCCTTCGGGAACCGAGATACAGGTGATGCATGGTCGTCGCTGCAT
+
GGGGGGGGGGGGGFGGGGGGGGGGAEFGCEGGGGGGGGGGF<@FFD@FFBCFDEGGEGGGCC@CF9FFGGFFFGFFGGGGGGEDGEFFEGFFFGGGDGGECCFGBF?FEGFGGGGGGGFFEFEFGFDEEEAF8FF@D=BEFECFB7>:>F>@EGG<BFGGGFGGG6D@FGGFFECFCGGFDGCEEGC88=:EGG=::CFF8EF*0<@FGFC@+9<FGF385C<;DC7>:FDF5@FGBFCD59C?@6@B3>;<7.7>FF1648<?FFF9FA<4:)7/5>3>>:<B>)
@M00689:251:000000000-CJTJ5:1:1101:5150:5268 1:N:0:12
CAGGATTAGATACCCTGGTAGTCCATGCCGTAAACGGTGGGCGCTAGGTGTAGGGGTCTTCCACGGCCTCTGTGTCGTAGCTAACGCATTAAGCGCCCCGCCTGGGGAGTACGGCCGCAAGGCTAAAACTCAAAGGAATTGACGGGGGCCCGCACAAGCGGCGGAGCATGTGGATTAATTCGATGCAACGCGAAGAACCTTACCTGGGCTTGACATACACCAGATAGCTGAAAAGATGTAGTTTCCCTTGGGGTTGGTGTACAGGGGTGGAATGGCCGTGGCTGCATATGTCT
+
GFGGFCFGGGGGGGGGGGGGGGFGGGGGGEGGGGGGDEGEDD:FGGGFCEFCFDFGCFEG,<@,BFFEGGGGGGFGG<FFGGGGGGGD,BFGG9>:+@FFGGGGGGGGGGGGGGCEGGFGEF7FFGGGEGFGGGGGGGG?FFGGGGEEEGGGGCBE:CFFF:BEE8CFFG9CF<AEF?CCF=F+ACCG+>EEEEGGGGGGGGGG+25>EFGGCCFD7=@7*99CG*+290*1*09**90*20*:8@4<F:(7C)07622771647).3)9().<4)0.,(((4:04))4.)64
@M00689:251:000000000-CJTJ5:1:1101:5167:5276 1:N:0:12
CAGGATTAGATACCCTGGTAGTCCATGCCGTAAACGGTGGGCGCTAGGTGTAGGGGTCTTCCACGGCCTCTGTGGCGTAGCTAACGCATTAAGCACCCCGCCTGGGGAGTACGGCCGCAAGGCTAAAACTCAAAGGAATTGACGGGGGCCCGCACAAGCGGCGGAGCATGTGGATTAATTCGATTCAACGCGAAGAACCTTACCTGGGCTGGACATACACCACATCCCTACAGAGGTGTAGATTCCATTGTGGTTTGCTTATAGATGTAGCATGGACGTAGCGGCATATGTCT
+
FGFFGFFEFEFAEFE@F?FFEF<EC<<EFGE@BFA;@@F@7C+@C@@;CFFDAFEE@F,FCF<,B+@F7ECF,C,CCCF@FFGFFE@F:?CF,C,BF@FCEG74?F7?+?<?CF7FCEG>C<<:8=F<F,CC=C,,@<8<,><>7C>FEE7>>*<F88:BC<*4?**;CFC90+3<?ACCC*:20+0<9CE*:*7:CFC*33<++2:5:***9;C>DF?<7>*7C9**)**/090*0)::***;*9*-**.2>))(().9)*65**99*))).077))-(34((--(,)-46A
@M00689:251:000000000-CJTJ5:1:1101:12901:5335 1:N:0:12
CAGGATTAGATACCCTGGTAGTCCATGCCGTAAACGGTGGGCGCTAGGTGTAGGGGTCTTCCACGGCCTCTGTGTCGTAGCTAACGCATTAAGCGCCCCGCCTGGGGAGTACGGCCGCAAGGCTAAAACTCAAAGGAATTGACGGGGGCCCGCACAAGCGGCGGAGCATGTGGATTAATTCGATGCAACGCGAAGAACCTTACCTGGGCTTGACATACACCAGATCGCTGCAGAGATGTAGTTTCCCTTGTGGTTGGTGTACAGGTGATGCATGGTCGTCGCTGCATCTGGCT
+
GFGGGGGGGGGGGFFGFFGGFGEFEFGGGDGGEGGEGGGGGGEEGGGGFFGGGGGGGGGGGGGGGGGGGGGGGGGGGGGGFGGGGGGGGGGGGGGGGGGGGGGGGGDFGGGGGGGDGGGGGGGGGGGGGGGGGGFGGFGGGGGGGGEEGGGEEGGG@:FEFGGGGGGGCF:FGFGFF?FGGGGFGGFCFGGGGGCCGGGGGGGGGGFDFGGGGGGFCFFG:FCF=CFGFDGFF?GG*7*CC:CFF4FB456>CFFF912:<FBFF?@A44)-:FF@*728;0::9?BBAB)).
@M00689:251:000000000-CJTJ5:1:1101:23531:5363 1:N:0:12
CAGGATTAGATACCCTGGTAGTCCATGCCGTAAACGGTGGGCGCTAGGTGTAGGGGTCTTCCACGGCCTCTGTGTCGTAGCTAACGCATTAAGCGCCCCGCCTGGGGAGTACGGCCGCAAGGCTAAAACTCAAAGGAATTGACGGGGGCCCGCACAAGCGGCGGAGCATGTGGATTAATTCGATGCAACGCGAAGAACCTTACCTGGGCTTGACATACACCAGATCGCTGCAGAGATGTAGTTTCCCTTGTGGTTGGTGTACAGGTGCTGCATGGCTGTCGCTGCAT
+
GGGGGGGFGGGGGGGGGGGGGGGGGGGGGGGGGGGGGGGGGGGGGGGGGGGGGGGGGGGGGGGGGGGGGGGGGGGGGGGGGGGGGGGGGGGGGGGGGGGGGGGGGGGGGGGGGGGGGGGGGGGGGGGGGGGGGGGGGGGGGGGGGGGGGGGGGEGGGGGGGGGGGGGGGGGGGGGGGGGGGGGGGGGGGGGEGGGGGGGGGGGGGGGGGGGGGGGGGFFG<FFGGGGGFGGFFFGC=F>:FGGGFFFFF?>GGFFFFFFFFFFFFFFDFF>0AFFF4B?FFFFBFFD
@M00689:251:000000000-CJTJ5:1:1101:25195:5363 1:N:0:12
CAGGATTAGATACCCTGGTAGTCCATGCCGTAAACGGTGGGCGCTAGGTGTAGGGGTCTTCCACGGCCTCTGTGTCGTAGCTAACGCATTAAGCGCCCCGCCTGGGGAGTACGGCCGCAAGGCTAAAACTCAAAGGAATTGACGGGGGCCCGCACAAGCGGCGGAGCATGTGGATTAATTCGATGCAACGCGAAGAACCTTACCTGGGCTTGACATACACCAGATCGCTGCAGAGATGTAGCTTCCCTTGTGGTTGGTGTACAGGTGCTGCATGGCCGTCGCTGCAT
+
GGGGGGGGGGGGGGGGGGGGGGGGFGFGGGGGGGGGGGGGGGGGGGGGGGGGGGGGGGGGGGGGGGGGGGGGGGGGGGGGGGGGGGGGGGGGGGGGGGGGGGGGGGGGGGGGGGGGGGGGGGGGGGGGGGGGGGGGGGGGGGGGGGGGGGGGGGGGFFGGGGGGGGGGGGGGGG9CGGGGGGGGGDGGGCEGGGGGFGGGGGGGGGGGGGGGGGGGGFFGGGGD=9FGFGGFFFGFFFGGGGGGFF@AFF>FG>FF>?FFFFFFFF@BFF>?>FFFFD;BF9?F13>
@M00689:251:000000000-CJTJ5:1:1101:24342:5371 1:N:0:12
CAGGATTAGATACCCTGGTAGTCCTAGCTGTAAACGATGATCACTGGGTGTGGGGATGAGAAGTCTCTGTGCCGAAGCAAAAGCGATAAGTGATCCGCCTGGGGAGTACGTACGCAAGTATGAAACTCAAAGGAATTGACGGGGACCCGCACAAGTGGTGGAGCATGTGGTTTAATTCGACGCAACGCGAGGAACCTTACCAGGTCTTGACATACTCGGAATTTGTTGGAAGCAACGAAGTGCCTTCGGGAACCGAGATACAGGTGCTGCATGGCCGTCGCTGCAT
+
GFGGGGGGGGGGGGGGGGGGGGGGGGGGGGGGGGGGGGGGGGGGGGGGFFFGGGGGGGGGGGGGGGGGGGFGGGGGGGGGGGGGGGGGGGGGFGGGGGGGGGGGCFFGGGGGGGGGGGGGGGGGGGGGGGGGGGGGGGGGGGGGDGGGGGGGGGGGGGGGGGGGGGGGGGGGGGGGGGGGGGGGGGGGGGGGGGFFGGGGGGGDCFGGGGGGGGGFGFFGGGGGGGGGFGGFFFGGFFGGGGGGFFFFBE>GGFFBBFFFFBDBFFFFFFFFAFFFFFFBFFFFFF
@M00689:251:000000000-CJTJ5:1:1101:16920:5491 1:N:0:12
CAGGATTAGATACCCTGGTAGTCCATGCCGTAAACGGTGGGCGCTAGGTGTAGGGGTCTTCCACGGCCTCTGTGTCGTAGCTAACGCATTAAGCGCCCCGCCTGGGGAGTACGGCCGCAAGGCTAAAACTCAAAGGAATTGACGGGGGCCCGCACAAGCGGCGGAGCATGTGGATTAATTCGATGCAACGCGAAGAACCTTACCTGGGCTTGACATACACCAGATCGCTGCAGAGATGTAGTTTCCCTTGTGGTTGGTGTACAGGTGTTGCATGGCCGTCGCTGCAT
+
FGGGGFGGGGGGGFGGGGGGGGGGGGGGGEGGEGGGGEGGGGGGGGGGFGGGGGGGGGGGGGGGGGGGGGGGGGGGGGGGGGGGGGGGGGGGGGGGEGGGGGGGGGFGGGGGGGGGGGGDGGGGGGGGGGGG=FGGGGGGGGGGGGGGGGGGGGGGGGGGGGGGGGGGFGGGFGF?FFFGGGGDGGFGGGGGGGGGFCFCCFGGGGGGGGGGGGGGGFFGGGGFDFGCFCDFF?GGFFGGGGGGFFFFFF<FGF@:>:<FAFFAFFFFFFFFFF>FFBBFFBFBF?<
@M00689:251:000000000-CJTJ5:1:1101:24922:5497 1:N:0:12
CAGGATTAGATACCCTGGTAGTCCATGCCGTAAACGGTGGGCGCTAGGTGTAGGGGTCTTCCACGGCCTCTGTGTCGTAGCTAACGCATTAAGCGCCCCGCCTGGGGAGTACGGCCGCAAGGCTAAAACTCAAAGGAATTGACGGGGGCCCGCACAAGCGGCGGAGCATGTGGATTAATTCGATGCAACGCGAAGAACCTTACCTGGGCTTGACATACACCAGATCGCTGCAGAGATGTAGTTTCCCTTGTGGTTGGTGTACAGGTGGTGCATGGTCGTCGCTGCAT
+
GGGGGGGGGGGGGGGGGGGGGGGGGGGGGGGGGGGGGGGGGGGGGGGGGGGGGGGGGGGGGGGGGGGFGGGGGGGGGGGGGGGGGGGGGGGGGGGGGGGGGGGGGGGCFGGGGGGGGGGGGGGDGGGGGGGGGGGF@FGGGGGGGGGGGGGGGGDGGGGGGGGGGGGGGGGGGGFGFGGGGGGFGCFGGGGGGEGGG@ECGGGGGGGGGGDGGGGGGFFGGFFFFFFCFDGFF8>CFFCCGGGGFFFF?FFGDF>:6:BF7FAFFFFFEF9:AFFF439<9BFB9:9
@M00689:251:000000000-CJTJ5:1:1101:22095:5515 1:N:0:12
CAGGATTAGATACCCTGGTAGTCCATGCCGTAAACGGTGGGCGCTAGGTGTAGGGGTCTTCCACGGCCTCTGTGTCGTAGCTAACGCATTAAGCGCCCCGCCTGGGGAGTACGGCCGCAAGGCTAAAACTCAAAGGAATTGACGGGGGCCCGCACAAGCGGCGGAGCATGTGGATTAATTCGATGCAACGCGAAGAACCTTACCTGGGCTTGACATACACCAGATCGCTGCAGAGATGTAGTTTCCCTTGTGGTTGGTGTACAGGTGGTGCATGGCCGTCGCTGCAT
+
GFGGGGGGGGGGGGGGGGGGGGFFGGGGGEFDEFFEGGGGGGGGGGEGFEEEFDGGGGGGGGGGGGGGGGGGGGGGGGGGGGGGGGGGGGGGGGGGFGGGGGGGGGEFGGGGGGGGGGGGGGGGGGGGGGGGGGGGGGGGGGGGGGGGGGGGGGGGGGGGFGGGGGGGFFCGGF6FFGGGGGGGGDEGFGGGGGGEGGFGGGGGGGGGGGGGGGGGGFFFGGGGGFGDFCGFFFGGFFGFFDCFF6?<?F4CD@FFFBBFFFAFFFFFFFFBFFFFFFB>77?FBBA
@M00689:251:000000000-CJTJ5:1:1101:26552:5524 1:N:0:12
CAGGATTAGATACCCTGGTAGTCCATGCCGTAAACGGTGGGCGCTAGGTGTAGGGGTCTTCCACGGCCTCTGTGTCGTAGCTAACGCATTAAGCGCCCCGCCTGGGGAGTACGGCCGCAAGGCTAAAACTCAAAGGAATTGACGGGGGCCCGCACAAGCGGCGGAGCATGTGGATTAATTCGATGCAACGCGAAGAACCTTACCTGGGCTTGACATACACCAGATCGCTGCAGAGATGTAGTTTCCCTTGTGGTTGGTGTACAGGTGATGCATTGCTGTCGCTGCAT
+
GGGGGGGGGGGGGFFGFGGGGGGGGGGGGGGGFFGGGGGGGGGGGGGGGGGGGGGGGGGGGGGGGGGGGGGGGGGGGGGGGGGFGGGGGGGGGGGGGGGGGGGGGGGDEGGGGGGGGGGGGGGGGGGG?FGGGGGGGGGFGGGEGGGGGGGGGGGGGGGGGGGEGGGF69@EFC69CFGGDGGGGGGGGGGGEGG8ECGGGGGGGGGGGGGGDGGGGFFGGGGGGGGGFGGF:BGF?FGGC>FGF4?BFFAFC<F:BF?F<F2<FFFBFFBA2*9=4*)8?:6013A
@M00689:251:000000000-CJTJ5:1:1101:26554:5546 1:N:0:12
CAGGATTAGATACCCTGGTAGTCCATGCCGTAAACGGTGGGCGCTAGGTGTAGGGGTCTTCCACGGCCTCTGTGTCGTAGCTAACGCATTAAGCGCCCCGCCTGGGGAGTACGGCCGCAAGGCTAAAACTCAAAGGAATTGACGGGGGCCCGCACAAGCGGCGGAGCATGTGGATTAATTCGATGCAACGCGAAGAACCTTACCTGGGCTTGACATACACCAGATCGCTGCAGAGATGTAGTTTCCCTTGTGGTTGGTGTACAGTTGATGCATGGCTGTCGCTGCAT
+
GGGGGGGGGGGGGGGGGGGGGGGGGGGGGGGGGGGGGGGDGGGGGFGGGGGGGGGGGGGGGGGGGGGGGGGGGGGGGGGGGGGFGGGGGGGGAGGGGGGGGGGGGGGGGGGGGGGGGGEGGGGGFFGGGCFGGGGGGGGGGGGGGGGGGGGGGGGG7,=FGGEDEDEG6CF7EFGGGGGGGGGGGGGGGGGGGGGGGGGFGGGGGFFGFGGGF87D>=@GGGGGG4CGFGGF@9FF**>*0?C767FDF@44<FF:1?FFFFAF*96<B9ADFFFF@>:)38?BFB>
@M00689:251:000000000-CJTJ5:1:1101:14215:5578 1:N:0:12
CAGGATTAGATACCCTGGTAGTCCATGCCGTAAACGGTGGGCGCTAGGTGTAGGGGTCTTCCACGGCCTCTGTGTCGTAGCTAACGCATTAAGCGCCCCGCCTGGGGAGTACGGCCGCAAGGCTAAAACTCAAAGGAATTGACGGGGGCCCGCACAAGCGGCGGAGCATGTGGATTAATTCGATGCAACGCGAAGAACCTTACCTGGGCTTGACATACACCAGATCGCTGCAGAGATGTAGTTTCCCTTGTGGTTGGTGTACAGGTGATGCATGGTCGTCGCTGCAT
+
GGFFGFFGGGGGGFGFFFFGFFFFFFGGGEEEEFFEEFGGGGEGGGGFFFFFGFGGFDGGGGFGDFG@@FFGGGDGGGGGGGGGGGGGGGGGFGGGGGGGGGGGGGDDGGGGGGGGDCGGGGGGGFGFGGGGGGCFFGGGGGGCGDGDEFG@BEFGBFGGGDEEGGGGGGEGGFGFGGGGGGGGGGCCCEEGGGEGGGGGGGGGCGGGGGGGGGGFF9FCGDGG6FGC@GDFFFFG4BFGGCFGF9=A*..>G<3:><B:7=>F??69*6-32@@6*5434((432<
@M00689:251:000000000-CJTJ5:1:1101:21784:5654 1:N:0:12
CAGGATTAGATACCCTGGTAGTCCATGCCGTAAACGGTGGGCGCTAGGTGTAGGGGTCTTCCACGGCCTCTGTGTCGTAGCTAACGCATTAAGCGCCCCGCCTGGGGAGTACGGCCGCAAGGCTAAAACTCAAAGGAATTGACGGGGGCCCGCACAAGCGGCGGAGCATGTGGATTAATTCGATGCAACGCGAAGAACCTTACCTGGGCTTGACATACACCAGATCGCTGCAGAGATGTAGTTTCCCTTGTGGTTGGTGTACAGGTGCTGCATGGCCGTCGCTGCAT
+
GGGGGFGGGGGGFFGGGFGGFGFGFGGGGEGGGGFEGGGGGGGGGGGGGGGAFFGGEGGGGGGGGGGGGGGGGGGGGGGGGGGGGGGGGGGGGGGGGGGGGGGGGGGGGGGGGGGGGGGGGGGGGGGGGGGGGGGGGGGGGGGGGGGGGGGGGGGGGGGGGGGGGGGGGGGGGGGGGGGGGGGGGGGGEGGGGGGGGGGGGGGGGGGGGGGGGGGGGFFGGGGGGGGGFGGFFFGGFFGGGGGGFFFFFF>FGFFFFFFFFFFFFFFBFADFFFFFFBBBF>FFFF<
@M00689:251:000000000-CJTJ5:1:1101:22109:5678 1:N:0:12
CAGGATTAGATACCCTGGTAGTCCATGCCGTAAACGGTGGGCGCTAGGTGTAGGGGTCTTCCACGGCCTCTGTGTCGTAGCTAACGCATTAAGCGCCCCGCCTGGGGAGTACGGCCGCAAGGCTAAAACTCAAAGGAATTGACGGGGGCCCGCACAAGCGGCGGAGCATGTGGATTAATTCGATGCAACGCGAAGAACCTTACCTGGGCTTGACATACACCAGATCGCTGCAGAGATGTAGTTTCCCTTGTGGTTGGTGTACAGGTGTTGCATGGCTGTCGCTGCAT
+
GGGGGGGGGGGGFFGGGGGGGGGGFGGFGEFGGGGGGGGGGGGGGGGGFEF<FFGGGGGGGGGGGGGGGGGGGGGGGGGGGGGGGGGGGGGGGGGGGGGGGGGGGGGGGGGGGGGGGGGGGGGGGGGGGGGGGGGGGGGGGGGGGGGGGGGGGGGGGGGGGGGGGGGGGGFFGFFGGGGGGGGGGGGGGGGGEGGGGGGGGGGGGGGGGGGGGGGGGFFGGGGGGGGGFGGFFFGGFFGGGGGGFFF<FFFGGFFFFFFFFFFFFFFFFFFFFFFFFF:<??BFF?A
@M00689:251:000000000-CJTJ5:1:1101:6744:5736 1:N:0:12
CAGGATTAGATACCCTGGTAGTCCATGCCGTAAACGGTGGGCGCTAGGTGTCGGGGTCTCCCTCTGCCTCTGTGTCGTAGCTATCGCATTACGCGCCCCTCCTGGTGCGTACGGCCGCAAGGCTATTACTCAAAGGTATTTACGCGCGCCCGCACAATCGGCGTAGCATGTGGATTCATTCGATGCAACGCGAACCACCTTATATGTGCTTTACACACACACTATCGCTGCAGAGATGTATTTTCCTTTGTGTTTGTTGTCCAGTTGGTGCATGCCCGTCGCTGCAT
+
EGG9CFDEFF<EFCECEFC@<C;FGA,@FFFFGGGG,C8@FC7FG@FCEG@,,8+@8BC,CF,E@,CFD<D8E,C,,C,:AE9,,8::=F<,4C47CB++4+B,<BC,=4=F+++++8+3C>DFF?,,@D,,:,,8,7,:,:=>+++*5CE@C7FC7,,>61***4:;FCC9,,?F9C;++3<2>C@++///:***0*;;E<++39<++3*+03+*7.)/*/0*2?**5*/)0**0=4F7**07@?*)8*-**))((.47)/),/6*(0(644*))))(-(,23((.
@M00689:251:000000000-CJTJ5:1:1101:25527:5747 1:N:0:12
CAGGATTAGATACCCTGGTAGTCCATGCCGTAAACGGTGGGCGCTAGGTGTAGGGGTCTTCCACGGCCTCTGTGTCGTAGCTAACGCATTAAGCGCCCCGCCTGGGGAGTACGGCCGCAAGGCTAAAACTCAAAGGAATTGACGGGGGCCCGCACAAGCGGCGGAGCATGTGGATTAATTCGATGCAACGCGAAGAACCTTACCTGGGCTTGACATACACCAGATCGCTGCAGAGGTGTAGTTTCCCTTGTGGTTGGTGTACAGGTGATGCATGGCCGTCGCTGCAT
+
GGGGGGGGGGGGGGGGGGGGGGGGGGGGGGGGGGGGGGGGGGGGGGGGGGGGGGGGGGGGGGGGGGGGGGGGGGGGGGGGGGGGGGGGGGGGGGGGGGGGGGGGGGGGGGGGGGGGGGGGGGGGGGGGGGGGGGGGGGGGGGGGGGGGGGGGGGGGGGGGGGGGGGGGGGFGGCFCFGGGGGGGGGGGGGGGCEGEGGGGGGGGGGGGFFFEGGGGGF@CF<FGG*CGFDGFFFGGF3CGGFFGFFFFB?BGGFF?9??FFFAF:FFFFFFFBF4F459;>>:BF?>
@M00689:251:000000000-CJTJ5:1:1101:10655:5753 1:N:0:12
CAGGATTAGATACCCCGGTAGTCCTAGCCGTAAACGATGGATACTAGGTGTAGGAGGTATCGACTCCTTCTGTGCCGGAGTTAACGCAATAAGTATCCCGCCTGGGGAGTACGGCCGCAAGGTTGAAACTCAAAGGAATTGACGGGGGCCCGCAGAGGCGGTGGAGTATGTGGTTTAATTCGACGCAACGAGAAGAACCTTACCAAGACTTGAAATTGACGGAAAAGCCTAGAGATAGGTAAGAGAGCTCCGGCCAACAGGAAAACAGGTGTGGCAGGGCGGCAGCTGAATAGGG
+
FDFFF,CEECED@C,C@@@:CFC9,CC<E@@B@F6@@<FFFEF@FDFCEF<EG<EEFGGF9C7CFFCE<EGGGGGGGGGGDGGGD7BF7CFCF9F9<@E7F@BDDD:CFFGGEFG+6+::FDECCCFGGGG?D,53FDD,,=,8@>F:@>*@7B*>**1<FFGGC5+5,?>FC4*2?+9;1=@*=**4*2*:C5?EF688+<AF<<AF6?70*+37*9BC5DGGGFCD57>:/*:77FF*:7*:645(9)(9<7)((((0,743><>?434--75>))((,((--((.53)))).
@M00689:251:000000000-CJTJ5:1:1101:25514:5758 1:N:0:12
CAGGATTAGATACCCTGGTAGTCCATGCCGTAAACGGTGGGCGCTAGGTGTAGGGGTCTTCCACGGCCTCTGTGTCGTAGCGAACGCATTAAGCGCCCCGCCTGGGGAGTACGGCCGCAAGGCTAAAACTCAAAGGAATTGACGGGGGCCCGCACAAGCGGCGGAGCAGGTGAATTAATTCGATGCAACGCGAAGAAACTTACCTGGGATTAACATACACCAAATCGCTGCAGGGGGGTAGTTTCCCTTGTGGTTTGTATACAGGTGATGCATGGCCGTCGCTGCAT
+
FCCF@FDFD<FF<6C@C-;<CCAE9FC<<FFCCF@ECF,@:DC+8@6E;,CE<F:F,,,:<@CG7@BCFA@C6,CFEGF,,+@@>+?CCFA<5F7C:F@@EEC+?DF@FEGGCEG:FF+@6BFEFF<F<FFG<,F:FCD@@93>:CFCCF7C*CEC8*4<71*::558**2++++3<CFF:8@9+*9@FCEE=/:5A*;:<9:CE+:**37+*32?0=?D5**/;67*09366)/9))979::*8*66*)64<07(42)*6@D2?F4444A<>F>>9<6>9>BF9(-
@M00689:251:000000000-CJTJ5:1:1101:25376:5760 1:N:0:12
CAGGATTAGATACCCTGGTAGTCCACGCCGTAAACGATGGGCACTAGGTGTGGGGGGAAATATCCTTCCGTGCCGCAGCTAACGCATTAATTGCCCCGCCTGGGGAGTACGGCCGCAAGGCTAAAACTCAAAGGAATTGACGGGGGCCCGCCCAAGCAGCGGAGCATGTGGCTTAATTCGAAGCAACGCGAAGAACCTTACCAGGGCTTGACATTTTGTTGAAGCGGCGGAAACGTCGTGGCCGAAAGGCGCCAAACCAGGAGGTGCATGGTCGTGGTTGCATCGGTTCCTTATA
+
GGGGGGGGGGGGGGGGGGGGGGGGGGGGGGGGGGGGGGGGG@C@@,C@6CCFGGGGEGG8EE?F,E?F8:FDG=+@=3>3F9<+++B8DC,3@FFGD:F*@FGGD**1,,>*>:47C:CF7BFFG<B<<FCFF7C<FF:,7FEGGDGG8/*1*;:88880::*1:;+0+<0*;:F?C7+/:*88E0*:85E:5E+A:C?9C6+AGCDF=CC7*AFD7@)**00:99CDD:DF))*005/>3C0>>D)4))(1)7>?(4:F()4(0./)*6(.)07)0)(,4))6(--(((6)..)
@M00689:251:000000000-CJTJ5:1:1101:25201:5768 1:N:0:12
CAGGATTAGATACCCTGGTAGTCCTAGCTGTAAACGATGATCACTGGGTGTGGGGATGAGAAGTCTCTGTGCCGAAGCAAAAGCGATAAGTGATCCGCCTGGGGAGTACGTACGCAAGTATGAAACTCAAAGGAATTGACGGGGACCCGCACAAGTGGTGGAGCATGTGGTTTAATTCGACGCAACGCGAGGAACCTTACCAGGTCTTGACATACTCGGAATTTGTTGGAAGCAACGAAGTGCCTTCGGGAACCGAGATACAGGTGGTGCATGGCTGTCGCTGCAT
+
GGGGGGGGGGGGGGGGGGGGGGGGGGGGGGGGGGGGGGGGGGGGGGGGGGGEGGGGGGGGGGGGGGGGGGGGGGGGGGGGGGGGGGGGDGGGGGGGGFGGGGGGGGGGGGGGGGGGGGGGGGFGGGGGGGGGGGGGGGGGGGGGGGGDGGDEGGGGGGGGGGGGGFFFGGGGGGGGGGGGDEGEC>EGGGGGGGGFGGGGCGGGGGGGGGGGFGGFGDFGCFGGGGFFFGCFFFGGFFGGFGCGF=FFEFFGGFFFFFFFFFA?=;><FFFAF@:?D>??B<:;?D
@M00689:251:000000000-CJTJ5:1:1101:10669:5770 1:N:0:12
CAGGATTAGATACCCCGGTAGTCCTAGCCGTAAACGATGGATACTAGGTGTAGGAGGTATCGACTCCTTCTGTGCCGGAGTTAACGCAATAAGTATCCCGCCTGGGGAGTACGGCCGCAAGGTTGAAACTCAAAGGAATTGACGGGGGCCCGCACAAGCGGTGGAGTAGGTGGTTTAATTCGACGCAACGCGAAGAACCTTACCAAGACTTGACATTGACTGAAAAGCCTAGAGATAGGTAATAGAGCTTCGGCGCAAAGGAAAACAGGGGGTGCATGGCCGTCGCGGAATCTGG
+
FCFFF6CFFFGFEEFFCC@CCFEFFCEFFCB;B@CCFCCFGGFFDAECCC<FGCEGGGGFGEGGFGGGGGGGGGGGGGGGGGGGFGGGGGGGGGEA<FEGGGGGGGDGGFGGGGGFBBFGGGEEFGFGFFF?ADEFGGF<FFE@FDGDC<C:1>*C8DEEG7BCFF6F,C;FGFC7EFCGGGG5C*8C8CEGGGDGGF8C+CEGGFCFGDCECEFC>=FF7CD:::CFF<*)9=:7=FG*:D7:8B@27)99CD)6>(3?B@BFF4>:>(4247@68@:0597(,,(-46:))64
@M00689:251:000000000-CJTJ5:1:1101:8341:5790 1:N:0:12
CAGGATTAGATACCCTGGTAGTCCATGCCGTAAACGGTGGGCGCTAGGTGTAGGGGTCTTCCACGGCCTCTGTGTCGTAGCTAACGCATTAAGCGCCCCGCCTGGGGAGTACGGCCGCAAGGCTAAAACTCAAAGGAATTGACGGGGGCCCGCACAAGCGGCGGAGCATGTGGATTAATTCGATGCAACGCGAAGAACCTTACCTGGGCTTGACATACACCAGATCGCTGCAGAGATGTAGTTTCCCTTGTGGTTGGTGTACAGGTGATGCATGGCCGTCGCTGCAT
+
GGGGGGGGGGGGGFGGGGGGGGAFGGGGGGGGGGGGGGGGGGGGGGGGGGGGGGGGGGGGGGGGGGGGGGFGGGGGGGEGGFGGGGFGCFGGGGGGGGGGGGGGGGGGGEGGGGGGGGGGGGGFGGFGGFGGGGFGGGGGGFGDGGGG7FGGGGGGGFGGGGGGGGGGFGAEEEEFCGGGGCFAEGGG6C>CEGGGG>CCCFFGGFGGGGGGG6<7>FFFGGGGG<FGFGGFFBFD=?CDFCCG4=*<*74CG)7?>FFFBFFBFF64B<:<9@5:?316;6<6(3)
@M00689:251:000000000-CJTJ5:1:1101:19863:5802 1:N:0:12
CAGGATTAGATACCCTGGTAGTCCATGCCGTAAACGGTGGGCGCTAGGTGTAGGGGTCTTTCACGGCCTCTGTGTCGTAGCTAACGCATTAAGCGCCCCGCCTGGGGAGTACGGCCGCAAGGCTAAAACTCAAAGGAATTGACGGGGGCCCGCACAAGCGGCGGAGCATGTGGATTAATTCGATGCAACGCGAAGAACCTTACCTGGGCTTGACATACACCAGATCGCTGCAGAGATGTAGTTTCCCTTGTGGTTGGTGTACAGGTGCTGCATGGTTGTCGCTGCAT
+
GGGGGGGGGGGGGFGGGGGGFGGGGGGGGGGGDFFEGGGGGGGGGGGGFFFGGGGGGGGGGGGGGGGGGGGGGGGGGGGGGGGGGGGGGGGGGGGGGGGGGGGGGGGGGGGGGGGGGGGGGGGGGGGGGGGGGGGGGGGGGGGGGGGGGGGGGGGGGGGGGGGGGGGGGG@FGGFGGGGGGGFGGGGGFGGGGGGGGGGGGGGGGGGGGFGGGGGGGFFCFGFGGGGGFGGFFFGGFFGGGFFDF@FFFFFGGFFFFFFF<4><FFF?FABF>?FFFFB>BFFFFB<
@M00689:251:000000000-CJTJ5:1:1101:19876:5815 1:N:0:12
CAGGATTAGATACCCTGGTAGTCCATGCCGTAAACGGTGGGCGCTAGGTGTAGGGGTCTTTCACGGCCTCTGTGTCGTAGCTAACGCATTAAGCGCCCCGCCTGGGGAGTACGGCCGCAAGGCTAAAACTCAAAGGAATTGACGGGGGCCCGCACAAGCGGCGGAGCATGTGGATTAATTCGATGCAACGCGAAGAACCTTACCTGGGCTTGACATACACCAGATCGCTGCAGAGATGTAGTTTCCCTTGTGGTTGGTGTACAGGTGCTGCATGGTTGTCGCTGCAT
+
FGFFGGGGGGGGGGGGGGGGGGGGGGGFGGGGGGGCEFFCGGGGGGGGGGCFGFCEGGGGGGGGGGGGGGGGFGGG>FGGGGGGGGGGGGGGGGGGGGGGGGGGGGGGGGGGGCEGEGGDFGGDGGGGGGGGGGF8CGGGGGGGGGGDGGGGGGGGGGGD@CGEEGGGGF99EGGGGGGGGG:9+;@EGGGGGGEGGGGGGGGGGGGGGGGDCGGG>FFGGC7F62:D>5CFF?FF?FCG=FFG49@B4):FGFF0;BB@AFF>FF4:?AB0AF>7F:?2???:3()
@M00689:251:000000000-CJTJ5:1:1101:14683:5823 1:N:0:12
CAGGATTAGATACCCTGGTAGTCCAAGCTGTAAACGATGAGCACTGGGTGTGGGGATGAAAAGTCTCTGTGCCGAAGCAGAAGCGATAAGTAATCCGCCTGGGGGGGACGTAGGCAGGTAGGAAACTAAAAGGAGGAGACGGGGGGCGGCACAAGTGGTGGAGCAGGTGGTTTAATTCGACGCAACGCGAGGAAGCTTACCAGGTGTTGACAGAATGGGGAATGGTGGGAAGCAAAGAAGTGCCTGCGGGAACCGAGATACAGGTGGTGCCTGGCCGGCGGTGCAGCGGTCT
+
GFGFE@FEFGGGEFGGFFGFFFFE,,CDC,CEF<CCFCFF,6C<@AA8;8@:FCEG,8C,,:,66,6,,C,:6C7FFDF,,6,,7,6?B<,,,CFGCFG,B<,>+>FG7:*1*;9C*1*3,*3<,,,,<+<9*;****1/;588****/8>*0;5++32CGDF6CF@*<C>**2<+<+*09E?58?****/2>E*/+<+++A:;8+2*/+9+*2+2*9)*/***22055**7)94*9FCF7>**1*)-)09C/7)-,,(/)*.3=)8(7)()-0)0<39B0;3(5).(--40
@M00689:251:000000000-CJTJ5:1:1101:15336:5828 1:N:0:12
CAGGATTAGATACCCTGGTAGTCCATGCCGTAAACGGTGGGCGCTAGGTGTAGGGGTCTTCCACGGCCTCTGTGTCGTAGCTAACGCATTAAGCGCCCCGCCTGGGGAGTACGGCCGCAAGGCTAAAACTCAAAGGAATTGACGGGGGCCCGCACAAGCGGCGGAGCATGTGGATTAATTCGATGCAACGCGAAGAACCTTACCTGGGCTTGACATACACCAGATCGCTGCAGAGATGTAGTTTCCCTTGTGGTTGGTGTACAGGTGTTGCATGGCCGTCGCTGAATCTGACT
+
GFGGGGGGGGGFFFFFEFGGFGFGGGGGGCFEEFFCEEGGGGGGGEGFEEFGGDGFGGGGGGGGGGGGGGGGGGGGGGGGGGGGGGGGGGGGGGGGGGGGGGGGGGGGGGGGGGGDCFGGGGGGGGGGGGGGFFFGFGGDGGGDGDGDEFGEEGEGGGGGGGGGGGGGFG7CFG+<EFFE7EF?CGFGGEGGEGCEGGGFGGGGCEGFGGGGG?FFGFFGGGGGGGGGF3CFF*9CF??DFGGFFFFFFF2FGF:69:1@AFA<@?@<BF>226>FFB6>FF<B(.-:22)-)
@M00689:251:000000000-CJTJ5:1:1101:8749:5828 1:N:0:12
CAGGATTAGATACCCTGGTAGTCCATGCCGTAAACGGTGGGCGCTAGGTGTAGGGGTCTTCCACGGCCTCTGTGTCGTAGCTAACGCATTAAGGGCCCCTCCTGGGGAGTACGGCCGCAAGGCTAAAACTCAAAGGAATTGAAGGGGGCCCGCACAAGCGGCGGAGCATGTGGCTTAATTCGATGCAACGCGACGAACCTGACCTGGGCTTGAACTACACCAGATCGCTGAAGAGCAGTAGTTTCCCTTGTGGTTGGTGTTCAGGTATTGCATGCCCGTAGCTGCATATGTCG
+
EFGGGFGFFGEEE<EFGFFGGF,=@FFFFGGCFFFE7@D:+DFGEGDFGDCC@9CCFCGGGFGG7F>@,EC:CAEAFFCFC<,CFGG+CC?FC,,4BC7+8B<,<?C:FFGF:F+@44@FGGGGFE,<,A5C,E?D=FGF@<CFB+@F+<CE:*5*@4><C:CE*83*BFF9B*=88C?EFC++>*<C<5577*/2**/C*203<CC=C6**0+3:C?6*>3*1***17<)19/**))0:*?*?186)9@BG3))(-((0(*).*/*.*)6-)*)).)((--642,)).6):(
@M00689:251:000000000-CJTJ5:1:1101:8770:5831 1:N:0:12
CAGGATTAGATACCCTGGTAGTCCATGCCGTAAACGGTGGGCGCTAGGTGTAGGGGTCTTCCACGGCCTCTGTGTCGTAGCTAACGCATTAAGCGCCCCGCCTGGGGAGTACGGCCGCAAGGCTAAAACTCAAAGGAATTGACGGGGGCCCGCACAAGCGGCGGAGCATGTGGATTAATTCGATGCAACGCGAAGAACCTTACCTGGGCTTGACATACACCAGATCGCTGCAGAGATGTAGTTTCCCTTGTGGTTGGTGTACAGGTGTTGCATGGCCGTCGCTGCAT
+
GGGGGGGGGGGEFCEDGDEFFGGGCFFFGEFEGGDE>FFEFFG@@FFFEEFFGFGGFGGGGGGGGGGGGGGGGGGGGGGGGGGGGFGGGDFGGGGGGGGGGGCFGGCGGGGGGGG7>>FGGGGGGFFFFGD>EFDGGG?8CA,<FDGD8<8>BECEC:<EEGGDEGGG?F:FFF?CEGG?DFGFGGEF8EECEE7;E>EE7?<FCEGGGFGGGGGGFFFGDGGF4DED4DGFFFFG4F:FGFG===F)9?)>D<3:9:?5<8<BF69)0:<7AF>7?E909322054
@M00689:251:000000000-CJTJ5:1:1101:7552:5874 1:N:0:12
CAGGAGTAGATACCCTGGTAGTACATGCCGTAAACGGTGGGCGCTAGGTGTAGGGGTCTTCCACGGCATCTGGGTCGTAGCTAACGCATTAAGCGCCCCGCCTGGGGAGGACGGCCGCAAGGCTAAAACTCAAAGGAATTGACGGGGGCCCGCACAAGCGGCGGAGCATGGGGATTAATTCGATGCAACGCGACGAACCTGACCTGGTCTTGACATACACAAGATCGCTGCAGAGAGGGAGTTTACCTTGTAGTTTGTGACCAGGTGATGCATGGCGGCGGATGCAGCGGCTG
+
FFGGG,CEGGFFFFCEE-CF@F,<;CC<EECEEF<@,BCFGG7:7CGFEFFFGFGGG@DFC<CFEFF++C9C,CFCGGGCF,CEFG7@CE?FEF7CCFFCFD7DFFDE7+BB:+@+>FFECF7FBDG<FFGCF=A>>FAEFCFCEEC<*CE@C@F:<*<*CFCE/88C9<*****2<@97CGF<CEGF6=EDC**28C8**2<?9=*++3*+:8?7CFFF*119*:*9)/76)*19.)*/99*080/)**)*21*-)((*)*5(0962*))5)*0).)(((-47?A))(,(((
@M00689:251:000000000-CJTJ5:1:1101:8069:5877 1:N:0:12
CAGGATTAGATACCCTGGTAGTCCATGCCGTAAACGGTGGGCGCTAGGTGTAGGGGTCTTCCACGGCCTCTGTGTCGTAGCTAACGCATTAAGCGCCCCGCCTGGGGAGTACGGCCGCAAGGCTAAAACTCAAAGGAATTGACGGGGGCCCGCACAAGCGGCGGAGCATGTGGATTAATTCGATGCAACGCGAAGAACCTTACCGGGGCTTGACATACACCAGAACGCTGCAGAGATGTAGTTTCCCTTGGGGTTGGTGTACAGGTGCTGCATGGCAGTCGCTGCAT
+
FDFFCCFGGGGGC6CEAFGACG<FFGFCFFGDGGGECGGGGGGGEEGCCCEFFFDCCGCEEDFFEFFEEFGGGGFDFGGGGFFGFEGEG>EGGFGG:@=FFG@EGGGDC+FFDG>@@EEGED=,B<F<3@BGGGGGFFFFDF=FEGGD7FGEGGEGEGGGGGGGDD5@+<3<FFGG?CFGCFC+<::F+=ECE=CGGFCF?7<:*:5CGGCEGG?GGFF6CFGG*9EC39<?FFF47?2?F7CG?=4)*.(9<.<;9:<74*:AF9::=-8?:FFF)7,3:66?(,4
@M00689:251:000000000-CJTJ5:1:1101:20913:5883 1:N:0:12
CAGGATTAGATACCCTGGTAGTCCATGCCGTAAACGGTGGGCGCTAGGTGTAGGGGTCTTCCACGGCCTCTGTGTCGTAGCTAACGCATTAAGCGCCCCGCCTGGGGAGTACGGCCGCAAGGCTAAAACTCAAAGGAATTGACGGGGGCCCGCACAAGCGGCGGAGCATGTGGATTAATTCGATGCAACGCGAAGAACCTTACCTGGGCTTGACATACACCAGATCGCTGCAGAGATGTAGTTTCCCTTGTGGTTGGTGTACAGGTGATGCATGGTTGTCGCTGCATCTGTCG
+
GDGGFGGGGGGGEFFGDFFECFEGGGGGFCGGGGGCEFGEEGGGDGGGFCEEFFFGFGGGGGFGGGEEFEGGEGGGGGGGGGGGGGGGGGGGGGGGFGGGGGFGGGGGGGGGGGGGGGGGGG7BFDGGGGGGGG=FFFFCGAEEGGGGGE@EEGGGGGGGGEGGGGGGGGC@CFFFGGGGGGGGGGGGGGGGEGEGGGFEGFGFGGGGGGFEGFGGGFFC7FFGGFFDFDDFF?5*/77::CDGF*9AFFFGGFFFF<6FB4<B@BF99<22-@FB?@?AB?FF>F)<A>A4(
@M00689:251:000000000-CJTJ5:1:1101:19667:5903 1:N:0:12
CAGGATTAGATACCCTGGTAGTCCATGCCGTAAACGGTGGGCGCTAGGTGTAGGGGTCTTCCACGGCCTCTGTGTCGTAGCTAACGCATTAAGCGCCCCGCCTGGGGAGTACGGCCGCAAGGCTAAAACTCAAAGGAATTGACGGGGGCCCGCACAAGCGGCGGAGCATGTGGATTAATTCGATGCAACGCGAAGAACCTTACCTGGGCTTGACATACACCAGATCGCTGCAGAGATGTAGTTTCCCTTTTGGTTGGTGTACAGGTGATGCATGGACGTCGCTGCAT
+
GFFFFGGGGGGGGGGGGGGGCGGGGDFFGDFGGFFGDFFCEDEGGGGGCCCEFFEGCFFGAEFGEG7F@GGGEEGGEDGGGGGFGG>BCCDEE9CFFFGGGEGFGGGCC?EFDGGGCFCGGGG8DGGCFCFFFFAC:B<@<D=FGGGEG@EG7EEEGGGGGGGGGGCG:C:C7C<+<?++:@C99:A9F=E*2:/2CE/;+A@F<?=DC=CEGCFG7?F**9CF4C7577)9)*1089*::7C7/@4.0))0108:>-8FA*<<F=:4?)2<A?7))<80((41(.)
@M00689:251:000000000-CJTJ5:1:1101:19667:5927 1:N:0:12
CAGGATTAGATACCCTGGTAGTCCATGCCGTAAACGGTGGGCGCTAGGTGTAGGGGTCTTCCACGGCCTCTGTTTCGTAGCTAACGCATTTAGCGCCCCGCCTGGGGAGTACGGCCGCAAGGCTAAAACTCAAAGGAATTTACGGGGGCCCGCACAAACGGCGGAGCATGTGGATTAATTCGATGCAAAGCGAAGAACCTTACCCGGGCTTGACATACACCAGATCGCTGCAGTGATGTAGTTTCCCTTGTGTTTGGTGTACAGGTGATGCATGGCCGTCGCTGCAT
+
GGGGFFFGECFGGGGGGGGGGGGFGG<FGGGG7DFG,BDCEGDFGGG@FEGGGGG@@B<F,E@E@CE+FCC,C,,98CE?DA,CF=@+?C,C,C4+@FG+@F:+:DF7:F,E+CFE:C+>><+3,BFGEE<<AFFGFGGG,@3+<C@E@FGE8::*=,=*<<878C8*,CFGGGEECC2<*2<90;+<06?=//2:CCF*<7CC+**:=*9*7C7D*?74F<FCC4*7>DG?F*7F48:0*2::@FF2/0.7*8@:04452@B<)99)@<<AAF)0)879(-412(:
@M00689:251:000000000-CJTJ5:1:1101:24241:5933 1:N:0:12
CAGGGATTAGATACCCTGGTAGTCCATGCCGTAAACGGTGGGCGCTAGGTGTAGGGGTCTTCCACGGCCTCTGTGTCGTAGCTAACGCATTAAGCGCCCCGCCTGGGGAGTACGGCCGCAAGGCTAAAACTCAAAGGAATTGACGGGGGCCCGCACAAGCGGCGGAGCATGTGGATTAATTCGATGCAACGCGAAGAACCTTACCTGGGCTTGACATACACCAGATCGCTGCAGAGATGTAGTTTCCCTTGTGGTTGGTGTTCAGGTGCTGCTTGTTCGTCGCTGCAT
+
GGGGGFGGGGGGGGFGGFGGGGGGGGGDFFEGEEGFGGGGGGGGGGDEGGGGGEGGDGGGGGGGGGGGEGFGGGGGGGGFGGGDGGGGGGGGGGGGGGGGEGGGGCEDGGGGGGDFCEE:B+FGGD8BCFGGGCF,=,DCFFACEC7F7FGE*CFGE6,=CCE75C>E*<FFD?CCFG+ACGG+@@?C++*:CC***8@C=FCGCEF*:=9=);<CC??=C<3*5CEFFG:@4:*9)=*::CCFFFF?FF02*.8:B(4)2)6)9*93445?)/9)*9(4:91411:>
@M00689:251:000000000-CJTJ5:1:1101:5228:5958 1:N:0:12
CAGGATTAGATACCCTGGTAGTCCATGCCGTAAACGGTGGGCGCTAGGTGTAGGGGTCTTCCACGGCCTCTGTGTCGTAGCTAACGCATTAAGCGCCCCGCCTGGGGAGTACGGCCGCAAGGCTAAAACTCAAAGGAATTGACGGGGGCCCGCACAAGCGGCGGAGCATGTGGATTAATTCGAAGCAACGCGAAGAACCTTACCTGGGCTTGACATACACCAGATCGCTGCAGAGATGTAGTTTCCCTTGTGGTTGGTGTACAGGTGATGCATGGCCATCCCTGCAT
+
GFGGFGGGGGGGGGFGGGGGGGGGFFGGGGGGGGGGGGGGGGDFGGGGGGGGGGGGGGGGGGGCEBF@FGAFGGDGGGGDGFCFGGGGGGGGGCCFEGGGGGDGGGDGGEGGGGGGGGGGGGCFEFGGFGGFFEGGGGFG?@F@FGG*>FG>EEGGE8CFFF14:CGG+<0AF9C:<C@@>E+*/:@F>EEGGGGGGGFFF:CGCFCFGGFEFGCFF=@DGC*9FGCG@7C)??F4*0:*?:FGFFFAF).*7>)313(759:A)974@><<A4)766(((().3:2
@M00689:251:000000000-CJTJ5:1:1101:15843:5971 1:N:0:12
CAGGATTAGATACCCTGGTAGTCCATGCCGTAAACGGTGGGCGCTAGGTGTAGGGGTCTTCCACGGCCTCTGTGTCGTAGCTAACGCATTAAGCGCCCCGCCTGGGGAGTACGGCCGCAAGGCTAAAACTCAAAGGAATTGACGGGGGCCCGCACAAGCGGCGGAGCATGTGGATTAATTCGATGCAACGCGAAGAACCTTACCTGGGCTTGACATACACCAGATCGCTGCAGAGATGTAGTTTCCCTTGTGGTTGGTGTACAGGTGCTGCATGGCCGTAGCTGCATCTATCT
+
GFGGGFGGGGGFFFGGGGGGGGEGFGGGGEGGGFFEGFFGGGGGGGGGGGFGGGGGGGGGGGGGGGGGGGGGGGGGGGGGGGGGGGGGGGGGGGGGFGGGGGGGGGGGGGGGGGGGGGGGGGGGGGGGGGGGGGGGGGGGGGGGGGGGGGGGGGGGGGGGGGGGGGGGGGGGGGFGGGGGGGGGGGFGFGGGGEGGGGGGGGGGGGGGGGGGFFGGGFFFFFGGGGGGFGGFFFGGFFDGGCGGFFFFFFBGGFFFFFFFFFFBFFFFFFFFFFFFFE0(21AAFB2<<AF2<
@M00689:251:000000000-CJTJ5:1:1101:15824:5973 1:N:0:12
CAGGATTAGATACCCTGGTAGTCCATGCCGTAAACGGTGGGCGCTAGGTGTAGGGGTCTTCCACGGCCTCTGTGTCGTAGCTAACGCATTAAGCGCCCCGCCTGGGGCGTACAGCCGCAAGGCTAAAACTCAAAGGAATTGACGGGGGCCCGCACAAGCGCCGGAGCATGTGGATTAATTCGATGCAACGCGAAGAACCTTACCTGGGCTTGACATACACCAGATCGCTTCAGAGCTTTCGTTTCCCTTGTGGTTGGTGTACAGGTGCTGCATGGCAGTCGCTGCATCTATCT
+
GGFGFGGGGGGGFFEFFFFADFEFFGFGGCGGGGFEGG@FCEG7F:FGFGG9DFGDFEGGGGFG7+C@FCE8FFGGGGG@DFCFGGFBFGGFAF7FCFGDGGGGG+>+@CFG+5B>C7+@@+@FFFGDFGFGCFFFGCD8,E=FGGDEEGECE7<FG,<F**1*/*=FFF<,?<9+<+<FC5<@9C7C625*5C=5CGG6+0+<C+55C8C=4C?C7FFF*31CFD:5>**6@8C*9)*0*99<@F*66FA6CFF?9807A?A94=:>F2<0<7)7)).3((:<;7AAF>A<<
@M00689:251:000000000-CJTJ5:1:1101:13438:6023 1:N:0:12
CAGGATTAGATACCCTGGTAGTCCATGCCGTAAACGGTGGGCGCTAGGTGTAGGGGTCTTCCACGGCCTCTGTGTCGTAGCTAACGCATTAAGCGCCCCGCCTGGGGAGTACGGCCGCAAGGCTAAAACTCAAAGGAATTGACGGGGGCCCGCACAAGCGGCGGAGCATGTGGATTAATTCGATGCAACGCGAAGAACCTTACCTGGGCTTGACATACACCAGATCGCTGCAGAGATGTAGTTTCCCTTGTGGTTGGTGTACAGGTGTTGCATGGCCGTCGCTGCATCTGTCG
+
FFGFFAFFFGGFFEGFFFFFDFFFDFFGGEFEEFFCFFGGGGEFEEEFCCFGGGGGGGGGGGGGGGGGGGGGGGGGGGGGGGGGGGGGGGGGGGGGGGGGGGGGGGDEGGGGGGGC>CFGGGGGGGGGGGGDFGFGGGGGGG9<FDGDCEG@CEEGCFGGGGGGGGGGFG7CGGGGGGGGGFCC9C@FCE>EEGDAFEFGGFFGGGGGGGGGGGGDGFFGFGGGCDGGFGGFFFDC?F>FFCFFF?FB?@4>D;::B(3>BFFFF??>5?ADAFF44<>0;B??68):):)6(
@M00689:251:000000000-CJTJ5:1:1101:19511:6026 1:N:0:12
CAGGATTAGATACCCTGGTAGTCCACGCCGTAAACGATGAATACTAGGTGTGGGGGTTTCAACACCTCCGTGCCGCCGCTAACGCATTAAGTATTCCGCCTGGGGAGTACGGTCGCAAGATTAAAACTCAAAGGAATTGACGGGGACCCGCACAAGTAGCGGAGCATGTGGTTTAATTAGAAGCACAGCGAAGAACCTTACCTACACTTGACATCCCTTGCATTACCCTTAATCGCGGAACTCCCTTCGGGGACAACGTGACAGGTGGTGCATGGCTGTCGCTGCATCTGGAT
+
GFGFGFFFGGGFFC@EFGGEFDFFGGGDGC:FBDCCFGGGCFDFFGEE<CCFGDGG:@FFFGGG7EFGGGGC7<FCCFGGGGGGGGGGGGGGGGGGFCGGGGGGGGEGGGGBFEGDF@CD9DFGGGGGGGGGA=DGGF,BEGEGGGGEEGGC@EGGC?;C@FGGGGGGA,<FG,?CFF,A7CCG@*+42CEEEGGGGG?FGGC?676A93>CCCGDFFFDFGFFG=?FF5C7*9**07D7)9*0).@1@305)833(,45:F9>>F),0(67)*).0<()4(309:<<2)))-
@M00689:251:000000000-CJTJ5:1:1101:17604:6028 1:N:0:12
CAGGATTAGATACCCTGGTAGTCCACGCTGTAAACGATGACAACTAGGTGTAGGGACCTTTCCGGGTTTCAGTGCCGGCGCTAACGCAATAAGTTGTCCGCCTGGGGAGTACGACCGCAAGGTTGAAACTCAAAGGAATTGACGGGGACCCGCACAAGCGGTGGAGCATGTGGTTTAATTCGAAGCAACGCGAAGAACCTTACCAGGTCTTGACATCCCTTGAAGATATCAGAAATGATATTGTTTTCTTCGGAAACAAGGTGACAGGTGCTGCATGGTCGTCGCTGCATCTGCG
+
FCGGFEFFGFGGFFFGGFGECFEFCFGFGDCGFFEEFGGFGGDGGGGGCAFGGGEGGGGGGCGGGGGD:@DFGGEFFCGG>CF7FGGGFCGGFGGGGFF4+44FGFC:=B<EF=BF=@>BGGADAFFFEC,BAFGFGGF><EFEGGDCEGDEDEGGGC:FCBEE5>>FFGFEFGC82;F7BFCFDCCC67=C5CCEGGFCF7+2AFCFCC*<*<CDF:4C**:*>7FC6::9F?<7=?CFGGGGF4)./8AGG@:>FF051??A)*9192,4<*/8@F4<>>:-((34766):)-
@M00689:251:000000000-CJTJ5:1:1101:6912:6032 1:N:0:12
CAGGATTAGATACCCTGGTAGTCCATGCCGTAAACGGTGGGCGCTAGGTGTCGGGGTCTTCCACGGCCTCTGTGTCGTAGCTAACGCATTAAGCGCCCCGCCTTGGTAGTACGGCCGCAAGGCTAAAACTCCACGGAATTTACGGGGGCCCGCCCAAGCGGCGGATCCTGTGGATTAATTCGATGCAACGCGAAGAACCTTACCTGTGCTTGACCTACCCCAGATCCCTGCAGAGATTTAGTTTCCCTTGTGGTTGGTGTACAGGTTTTGCATGTCCGTCGCTGCAT
+
GGGDFFFCFGFFFGGFFGFGGFFGFCCFFGGGGGDF,BFE7CCFFCCCGFF,B7C+@FFGG,,C7@C7?FF,F9CF7F8=FG9?C,F+BFF,,?8+FGG7CFG+8,,5,CEF4@FG7B+@+=BG,BBBDFG,<3>7+<@F,=@+83**4>E*B*=*1;FE7*:***22A7C6*+2C+<CEF:9C+C7+<:C*:*/*<8CGGEGG?C223<F+0<6:6/)/>*/9DG657**)0*1*0****2?D=BFDF:A**0>?(4(0)*)))0/-8(.)49*7*)41(-1:0,)
@M00689:251:000000000-CJTJ5:1:1101:19518:6042 1:N:0:12
CAGGATTAGATACCCTGGTAGTCCACGCCGTAAACGATGAATACTAGGTGTGGGGGTTTCAACACCTCCGTGCCGCCGCTAACGCATTAAGTATTCCGCCTGGGGAGTACGGTCGCAAGATTAAAACTCAAAGGAATTGACGGGGACCCGCACAAGTAGCGGAGCATGTGGTTTAATTCGAAGCAACGCGAAGAACCTTACCTACACTTGACATCCCTTGCATTACCCTTAATCGAGGAAATCCCTTCGGGGACAAGGTGACAGGTGGTGCATGGCTGTCGCTGCAT
+
GGGGGGGGGGGGGFGGGGGGGGGGCFFGGGGGGFFGGGGGGGGGGGGGGGGGGGGGGGGGGGGGGGGGGGGGGGGGGGGGGGGGGGGGGGGGGGGGGGGGGGGGGGGGGGGGGGGGGGGGGGGGGGGGGGGGGGGGGGGGGGGGGGGGGGGGEGGGGGGGGGGGGGGGGGGGGGGGFGGGGGGGGGFGGDGGGGGGGGGGGGGGGGGGGGGGGGFGGFFGGGGGGGGGFGGFBFGGFFGGGGGGFFFFFFFGGFF:?FFFFFFFFFFFFFFFFFFFFFF??0:?B?D
@M00689:251:000000000-CJTJ5:1:1101:21168:6047 1:N:0:12
CAGGATTAGATACCCTGGTAGTCCATGCCGTAAACGGTGGGCGCTAGGTGTAGGGGTCTTCCACGGCCTCTGTGTCGTAGCTAACGCATTAAGCGCCCCGCCTGGGGAGTACGGCCGCAAGGCTAAAACTCAAAGGAATTGACGGGGGCCCGCACAAGCGGCGGAGCATGTGGATTAATTCGATGCAACGCGAAGAACCTTACCTGGGCTTGACATACACCAGATCGCTGCAGAGATGTAGTTTCCCTTGTGGTTAGTGTACAGGTGATGCATGGCCGTCGCTGCAT
+
GGFGGGGGGGGFGFGGGGGGFGGFGGFGGEGGGGGGGGGGGGGGGGGGGGGFFGDGGGGGGGGGDGGGGGGGGGGGGGGGGGGFGGGGGGFGGGGGGGGGDGGEGGGGGGGGGGG7FGGGGGCFGG<FFGGG8=FFEFGFCCFFCGGGGCDEGGGEGC>FGG8EEGGGGFGFGGCFGGFGGGC?7CFF+:>5>CEEFGG6+<@:FGG5EEGCFFGCFFFFFG:FGGGGF3C6F*CFFFFC7DFGFFFB4;AFGF5)46)9<=AA??69F<925=))/7(4(-8:6BB
@M00689:251:000000000-CJTJ5:1:1101:21185:6057 1:N:0:12
CAGGATTAGATACCCTGGTAGTCCATGCCGTAAACGGTGGGCGCTAGGTGTAGGGGTCTTCCACGGCCTCTGTGTCGTAGCTAACGCATTAAGCGCCCCGCCTGGGGAGTACGGCCGCAAGGCTAAAACTCAAAGGAATTGACGGGGGCCCGCACAAGCGGCGGAGCATGTGGATTAATTCGATGCAACGCGAAGAACCTTACCTGGGCTTGACATACACCAGATCGCTGCAGAGATGTAGTTTCCCTTGTGGTTGGTGTACAGGTGATGCATGGCCGTCGCTGCAT
+
GFGGFGCFGGGGFCFGFFGFDFECCFEEC@FGGGGECCFECFGEEGGGFCFFGFCGFEGGGGGGGGGGGGGCFDFGGGGFGGGGGGGGGGDGGGGEGGGGGGGGGGGGGGGGGGGGGGGGGGGGGGGGGGGGGGGCFGGGGGGGGGGGGGGGGEGEGGGCC<EEGGGF6A<EDF@CGECGGGFFGGFG8EGGECCGGGCCFGGFGGGGGGGGGGGGGFF<7CFGGGFG@D3<:*75*9::>CFFFFFFFFFGC@F:;(1><62<FFFF4697A?47?BFFF0:B9BA
@M00689:251:000000000-CJTJ5:1:1101:10072:6061 1:N:0:12
CAGGATTAGATACCCTGGTAGTCCATGCCGTAAACGGTGGGCGCTAGGTGTAGGGGTCTTCCACGGCCTCTGTGTCGTAGCTAACGCATTAAGCGCCCCGCCTGGGGAGTACGGCCGCAAGGCTAAAACTCAAAGGAATTGACGGGGGCCCGCGCAAGCGGCGGAGCATGTGGATGAATTCGATGCAACGCGAAGAACCTTACCTGGGCTTGACATACACCAGATCGCTGCAGAGATGTAGTTTCCCTTGTGGTTGGTGTACAGGTGATGCATGGGAGTCGCTGCAT
+
GAFFF,EEFFFFFEFGDFFAEFCFCFEFFCB@CCC@FBDFGGEF@CCDCCCFGFGGFGFGGGGGGGGGGGGGFGDGFFGGGGGGGGGGFGGGGGGGGGGGGGCGGGCFGGGGGGGE=@FFGGGGGGGGFFGEDFFGGGFGGFF@EDGD8C::8CCECCFGG>CEGGGG:C+AEFG+CCC?FGG@F89<<5CEEECEFCFFFFGFCFEGGCFEG?FDD@FFFFGG9CGG>DGFF@FG=?:>FC>FF89<*86>D))8>(48AFBFFFFD=<AA2B>).71(490:04-
@M00689:251:000000000-CJTJ5:1:1101:9708:6061 1:N:0:12
CAGGATTAGATACCCTGGTAGTCCATGCCGTAAACGGTGGGCGCTAGGTGTAGGGGTCTTCCACGGCCTCTGTGTCGTAGCTAACGCATTAAGCGCCCCGCCTGGGGAGTACGGCCGCAAGGCTAAAACTCAAAGGAATTGACGGGGGCCCGCACAAGCGGCGGAGCATGGGGATTAATTCGATGCAACGCGAAGAACCTTACCTGGGCTTGACATACACCAGATCGCTGCAGAGATGTAGTTTCCCTTGTGGTTGGTGTACAGGTGCTGCATGGCTGTCGCTGCATATGTCT
+
FFGFF,EFEFCDF6EE@@C@CC6C<CCCE@B@@C,@C6C@FFCC+@BC;C@EFFEGGGGGGGGGGGGGGGGGGGGGGGGGGGGGGGGGGGGGGGGGGGGGGGGGGGGFFGGGGGGGEGEFGGGGGGGGGGGABFFGFGGGDG<CFGGGEEEC8C7FFGGGGGGGGGGGDF*8E>E?FGCFFEF7FGFGCGGGGGEGGGGGGGGFGGGGGGGGGEFCGFFGGC<FCGGGFGGFFFGFFFGFFGG7FB?44?:FDF>BBFBFBFFBFFF?FFBFFFF>FEBFBFFB2?4)-:644
@M00689:251:000000000-CJTJ5:1:1101:27042:6086 1:N:0:12
CAGGATTAGATACCCTGGTAGTCCCTTCCTTCCCCTTTTTTCTCTCTTTTTCTTTTTCTTCCCCTTCCTCTTTTTCTTCTCTCCCTCCTTCCTCTCCCCTCCTTTTTCTTCCTTCCTCCCTTCTCCCCCTCCCCTTCCTTTCCTTTTTCCCTCCCCCTCTTCTTCTCCTTTTTCTTCCTTCTCTTCCACTCTCCTCCACTTACCTTTTCTTGACATACACCAGATCGCTGCAGAGATGTAGTTTCCCTTGTGGTTGGTGTACAGGTGATGCATGGTTGTCGCTGCAT
+
GGGGGGGGGGGGGGGGGGGGGGGGGE;EECFFGGFFCCCCCEEFEFFFEFEFCFFFFGFFGGGGECFFFGGCECFGEEFEFFGGGFGFEFFFEFFFGGGFFGGCCCFFFBFFCEFGEFEGBBEEFFGGGGGCFGA=FGEDEFF?9CFGEFGGGCFGGBFE7F@=DFEFACE8AFBDDFDDFEGGGFFFD=D@DGGGF8DCFFCGG:<@<EFGGGGGGFFGGGGGGGGGFGGFFFGGFFG@@@FGFFFEFFFGGA?=>FFFBFFFFFFFFFFECFFFFFFF;DFFFFF
@M00689:251:000000000-CJTJ5:1:1101:27027:6101 1:N:0:12
CAGGATTAGATACCCTGGTAGTCCATGCCGTCCCCTTTTTTCTCTCTTTTTCTTTTTCTTCCCCTTCCTCTTTTTCTTCTCTCCCTCCTTCCTCTCCCCTCCTTTTTCTTCCTTCCTCCCTTCTCCCCCTCCCCTTCCTTTCCTTTTTCCCTCCCCCTCTTCTCCTCCTTTTTCTTCCTTCTCTTCAACTCTAATAACCTTACCTGGGCTTGACATACACCAGATCGCTGAAGCGATGTAGTTTCCATTGTGGTTGGTGTACAGGTGATGCATGGTTGTCGCTGCAA
+
G<FF<FFGE<FGFF<<<<@,6CFGEE<C;@CFFGFCFFE6+CF9CCFF<66;CE<FEFFGGFCF,CEFFGG:6,9CFFFFFEFGEFDGGGGF,C9EFECBCC=E6CFFF?<AEFFG??,@=BABE9FFGEGGGEEFFFE<E?EF,9,C>FGEFGGGCEF=AF4,=EDFF?D,=DB;EFDFG=,>EFFGG=F=ED8>;9FFGFD8=ECC68C7CCEFC;CGFF0;;DDCFD/9/9;DF5?FGCGGFA8*++*1:662(5()/;?C4;4>ACE<3@;FA>D3;(4(.()
@M00689:251:000000000-CJTJ5:1:1101:10431:6133 1:N:0:12
CAGGATTAGATACCCTGGTAGTCCATGCCGTAAACGGTGGGCGCTAGGTGTAGGGGTCTTCCACGGCCTCTGTGTCGTAGCTAACGCATTAAGCGCCCCGCCTGGGGAGTACGGCCGCAAGGCTAAAACTCAAAGGAATTGACGGGGGCCCGCACAAGCGGCGGAGCATGTGGATTAATTCGATGCAACGCGAAGAACCTTACCTGGGCTTGACATACACCAGATCGCTGCAGAGATGTAGTTTCCCTTGTGGTTGGTGTACAGGTGCTGCATGGCTGTCGCTGCATCGGTCT
+
FDGFFFGGGGGFFFGGEDFECFCF@FFFGDB@CCE@FFFGGGGFGEEFCDEFGGGGGGGGGGGGGGGGGGGGGFFGFFGGGGGGFGGGGGGGGGGGGGGGGGGGGFDFGGGGGGGE=@EGGGGGGGGGGGGGGGGGFGGFGFFEGDGDCFE:=C:CEGGGGGGGGGGG9F:EGGCFFFGGFGG7CC:FGEEEEG=CGFGGGGGGGGGGGGGGG6EC>FFGFCGF9*CD>GGFFFGGFFFFG>>:?@F2BFAGG45?><?FFFFDF?FBF>BFFFFF5@:??86:6:44(42:<
@M00689:251:000000000-CJTJ5:1:1101:17247:6144 1:N:0:12
CAGGATTAGATACCCTGGTAGTCCTAGCTGTAAACGATGATCACTGGGTGTGGGGATGAGAAGTCTCTGTGCCGAAGCAAAAGCGATAAGTGATCCGCCTGGGGAGTACGTACGCAAGTATGAAACTCAAAGGAATTGACGGGGACCCGCACAAGTGGTGGAGCATGTGGTTTAATTCGACGCAACGCGAGGAACCTTACCAGGTCTTGACATACTCGGAATTTGTTGGAAGCAACGAAGTGCCTTCGGGAACCGAGATACAGGTGCTGCATGGCTGTCGCTGCAT
+
GGGGGGGGGGGGGGGGGGGGFGFGGFFGGGGGGGFGGGGGGGGGFGGGFC@CFDGGGGGGGGGGGGGGGGGGGGCFGGGGGCEGGGGGGGGGGGGGGGGGFGFFDGCEFFGGCGGGGGFFGGGGGGCGGGGF<FGCFGFGGGGGGGGGBCGGGGGEGGGGGGGGG?FGGGGGGGGGGGGFGGGGGGDEEGGGGF8CGGFGGGGCFGGGFGGG>EFCGFFDG>FCDFGDFGGFFFG45>GGDFGDFFFFF3;GGFFFB>20)*4:FFFFF<?FA:>FE)8:B<<B?>
@M00689:251:000000000-CJTJ5:1:1101:11955:6163 1:N:0:12
CAGGATTAGATACCCTGGTAGTCCATGCCGTAAACGGTGGGCGCTAGGTGTAGGGGTCTTCCACGGCCTCTGTGTCGTAGCTAACGCATTAAGCGCCCCGCCTGGGGAGTACGGCCGCAAGGCTAAAACTCAAAGGAATTGACGGGGGCCCGCACAAGCGGCGGAGCATGTGGATTAATTCGATGCAACGCGAAGAACCTTACCTGGGCTTGACATACACCAGATCGCTGCAGAGATGTAGTTTCCCTTGTGGTTGGTGTACAGGTGATGCATGGTGGTCGCTGCATCTGGCT
+
GGGGGCGGGGGGFFGGFFGGDGFGEGGGGEFGEDFEGEGGGGGGGGEFCEFEGDGGGGGGGGGGGGGGGGGGGGGGGGGGGGGGGGGGGGGGGGGGGGGGGGGGGGGGGGGGGGGGCCFCGGGGGGGGGGGGFFFFGGGGGGGDGGGGGGGEEEFGFGGGGGGGGGGGCFGGGGGCFGFGGGGGGG?FCCGGGGDEGGDGGGGGGGGFGGGGGFGG74@GFGGF6CCGFDDF@FGF6=CGGGGGF*?A4:<FDFFFBBFFFFFFF=)4=A9ADFFF*71<>B(((46<)-)47
@M00689:251:000000000-CJTJ5:1:1101:11483:6177 1:N:0:12
CAAGATTAGATACCCTGGTAGTCCATGCCGTAAACGGTGGGCGCTAGGTGTAGGGGTCTTCCACGGCCTCTGTGTCGTAGCTAACGCATTAAGCGCCCCGCCTGGGGAGTACGGCCGCAAGGCTAAAACTCAAAGGAATTGACGGGGGCCCGCACAAGCGGCGGAGCATGTGGATTAATTCGATGCAACGCGAAGAACCTTACCTGGGCTTGACATACACCAGATCGCTGCAGAGATGTAGTTTCCCTTGTGGTTGGTGTACAGGTGCTGCATGGTCGTCGCTGCAT
+
GG8DFGGGGGGGGGGGGGGGGGFGD<EGFEFGEFFEFFGGGGGGGGGFCCCFGFEGFGGGGGGGFGGGGGGGGGGGGGGGGCGGGGEGFEFGGGGGGGGGGGGGGGC:C:FFGGGGCFFGGGGFFGGFFFGFFGFFFEGDFC<BFDEDCFG:>CEGGFGGGGGGGGGGGGCGGGFEGCCCCFG9CG?CCGGGGGDEG@CFGFGGGGGFCC4CF@C7>FFCGGGG=DGGFDGFFFGFFFCFGCDC?*?AFFAFG57?F?FFAFAFFF@)*6<:AFF997;FFFFF>0)
@M00689:251:000000000-CJTJ5:1:1101:12705:6178 1:N:0:12
CAGGATTAGATACCCTGGTAGTCCATGCCGTAAACGGTGGGCGCTAGGTGTAGGGGTCTTCCACGGCCTCTGTGTCGTAGCTAACGCATTAAGCGCCCCGCCTGGGGAGTACGGCCGCAAGGCTAACACTCAAAGGAATTGACGGGGGCCCGCACAAGCGGCGGAGCATGTGGATTAATTCGATGCAACGCGAAGAACCTTACCTGGGCTTGACATACACCAGATCGCTGCAGAGATGTAGTTTCCCTTGTGGTTGGTTTACAGGTGCTGCATGGCCTGCGCTGCCT
+
GGGGGGGGGGGCFEFGGGGGDGFFFGGGGGGGGGGGGGGGGGGGGGGGAFF9EDE7FGGGGGFGCCCGGGG8FEGGGGGFGGGAFEGGGGGA,CFGFGGGGGGGGGD@@FGGGGGEGGDGDFGGGG,BFGGGGA>@F<FFFGGGGDGGGFG::*<FFGGGGEEECEE*<C<@@79EFGGGGFGGGGGG+/:CGGE5+ACCEGG6F7FFFGGEGFGGCFFGFF4CCC5C>DGFF4FF@=C**:CG?=728)6CDFF:06()(96<)10)04<4<=>:?4(39>>2((.
@M00689:251:000000000-CJTJ5:1:1101:12724:6182 1:N:0:12
CAGGATTAGATACCCTGGTAGTCCATGCCGTAAACGGTGGGCGCTAGGTGTAGGGGTCTTCCACGGCCTCTGTGTCGTAGCTAACGCATTAAGCGCCCCGCCTGGGGAGTACGGCCGCAAGGCTAAAACTCAAAGGAATTGACGGGGGCCCGCACAAGCGGCGGAGCATGTGGATTAATTCGATGCAACGCGAAGAACCTTACCTGGGCTTGACATACACCAGATCGCTGCAGAGATGTAGTTTCCCTTGTGGTTGGTGTACAGGTGCTGCATGGCCGTCGCTGCAT
+
GGGGGFGGGGGGGFGGGGGGGGFGFGGFGEGGGGGEGGGGGGGGGGGGEFFDGFGGGGGGGGGGGGGGGGGGGGGGGGGGGGGGGGGGGGGGGGGGGGGGGGGGGGGFGGGGGGGGEGGGGGGGGGGGGGGGGGFGGGGGGGGEGGGGGGGGGGGGFGGGGGGEGGGGDG?GGDGGGGGGGGGGGGGGGEGGGDEGGGFGGGGGGGGGGGGGGGGGFFFGGGGGGGGGFGGFF?FF?F7FGGGFF?FFFF4CG>FB0:?FFFFFFFF04:??FFFFFFB>;2((484
@M00689:251:000000000-CJTJ5:1:1101:11595:6194 1:N:0:12
CAGGATTAGATACCCTGGTAGTCCATGCCGTAAACGGTGGGCGCTAGGTGTAGGGGTCTTCCACGGCCTCTGTGTCGTAGCTAACGCATTAAGCGCCCCGCCTGGGGAGTACGGCCGCAAGGCTAAAACTCAAAGGAATTGACGGGGGCCCGCACAAGCGGCGGAGCATGGGGATTAATTCGATGCAAAGCGAAGAACCTTACCTGGGCTTGACATACACAAGATCGCTGCAGAGAGGGGGTTTCCCTTGTGGTTGGGGTACAGGTGTTGCATGGCCGTCGCTGCAACTGTACCG
+
GGGGGEFEGGGFGFFCFFFGFGFFAFFCE:BCECECF@FFGGGG>EBCCAEEGFGGGGGGGGGGGGGGGGGGGGFFGGGGGFGGGGGGCFGGGGGGGGGGG>FFGGCB:?BECGGB:@CEGGGGDFGE,>9BAFFFFE@,@@=:CCGC>>E81*<FCGCEEGCEGE>F+A6CCC*2<CCFCCF?EDCC+<67C5:EFA88?CFFGEC5****9+<CD*67*><<97CDFGDFFFGG).*)/1//=*94*.627).3;(4<:?49:6<>3:<>4@F)97499(8<(.))(,).).-
@M00689:251:000000000-CJTJ5:1:1101:5387:6202 1:N:0:12
CAGGATTAGATACCCTGGTAGTCCATGCCGTAAACGGTGGGCGCTAGGTGTAGGGGTCTTCCACGGCCTCTGTGTCGTAGCTAACGCATTAAGCGCCCCGCCTGGGGAGTACGGCCGCAAGGCTAAAACTCAAAGGAATTGACGGGGGCCCGCACAAGCGGCGGAGCATGTGGATTAATTCGATGCAACGCGAAGAACCTTACCTGGGCTTGACATACACCAGATCGCTGCAGAGATGTAGTTTCCCTTGTGGTTGGTGTACAGGTGATGCATGGCCGTCGCTGCAT
+
GFGGFGGGGGGGGFGGGGGGFGGGGEFGGEGGGGGGGGGCFGGGGGGGGGGGGGGDEEFCFGG97F@FEFGF<<FGGGCCDFFFFGEFECGA<EEFGFGDEEGGGGG7FCFGCCGFFGEECFGFGF<BFGGGGFGEC,@>>>CGGDF:C>EGECEG7CGCFG@7:8?*<C<EFFC?:7<9C5E9:*3<C5/:*:C*+02:@C?FC?75:FF5789>CF4D47DF6479>3766*9>=7FCDFD7F8?4F4<CCFF?B??FFFAA?7).@26).@>:FF94(3:11:<
@M00689:251:000000000-CJTJ5:1:1101:24505:6209 1:N:0:12
CAGGATTAGATACCCTGGTAGTCCACGCCGTAAACGATGGGCACTAGGTGTGGGGGGAATAATCTTTCGTTCCGCAGCCAACGCCTTTAGTGCCCCGCCTGGGGGATTCCGCCGCCAGGCCAAAAATCCAAAGAAATGACGGGGGCCCGCCCCAGCCACCGAGCCTGTGGCTTAATTCGAAGCCACGCCAAAGACCTTTCCCGGGCTTGACCTTTTGGTGCAGCGGCGGGAACGTCCTGGCCCGAAGGAAGCCAAACCGGTTGTTGCATGTTCGTCCTGCCTCTTGCTCTTTTT
+
GGGGGGFGGGGGFGGFFFGGGGGGGFGDFFGGEGGGGGGGGGGGGGGGGGGGGGGGGGG<,,5C,E,C+:,BD+>++6,,B+>:3,B3>3,,,@DE++@3*@FG7*1,,,81C*:*=1C**8=CC7,2,7:,?,=+<,781=FCECEG*/*/1A*:****:/*2***3+;8*;+<7C+*+9*/8@:*1**10*<7>+<+3+22:C7*:***+*<CC*57**204)9:)8)95).1/)0*0*9*)))02)),9CFFB(,(.4793))*)*6)))))))))((),()))).)5)-5
@M00689:251:000000000-CJTJ5:1:1101:11596:6214 1:N:0:12
CAGGATTAGATACCCTGGTAGTCCATGCCGTAAACGGTGGGCGCTAGGTGTAGGGGTCTTCCACGGCCTCTGTGTCGTAGCTAACGCATTAAGCGCCCCGCCTGGGGAGTACGGCCGCAAGGCTAAAACTCAAAGGAATTGACGGGGGCCCGCACAAGCGGCGGAGCATGTGGATTAATTCGATGCAACGCGAAGAACCTTACCTGGGCTTGACATACACCAGATCGCTGCAGAGATGTGGTTTCCCTTGTGGTTGGTGTACAGGTGTTGCATGGCCGTCGCTGCAT
+
GGGGGGGGGGGGGGGGGGGGGGGGGGGGGDFFCFFBFGGGGGGGDGGGGFF,FACFEFGGGGGGGGGGGFFGGGGGGGGGGGGGGGGGCEGGGGGGCGGGGGGGGCDFGGGGGGGGDGGGGGGGGGGGGGGGFGGGGGGGGCFCFDGGGFGCCGEGFGGGGGGEEGGGFGFGGG?7EGGGGGFFGG?FCGGGGGEEFGGEGGGGFGGGGGGEGGGFGFFFGGGFFGGGFGGFFFGGFFGGGGFFF?FB4FAFGFF?B:?FFFFFFFFF::AFAFFF6:39B1?BBF2
@M00689:251:000000000-CJTJ5:1:1101:26539:6214 1:N:0:12
CAGGATTAGATACCCTGGTAGTCCAGGCCGTAAACGGTGGGCGCTAGGTGTAGGGGTCTTCCACGGCCTCTGTGTCGTAGCTAACGCATTAAGCGCCCCGCCTGGGGAGTACGGCCGCAAGGCTAAAACTCAAAGGAATTGACGGGGGCCCGCACAAGCGGCGGAGCATGTGGATTAATTCGATGCAACGCGAAGAACCTTACCTGGGCTTGACATACACCAGATCGCTGCAGAGATGTAGTTTCCCTTGTGGTTGGTGTACAGGTGCTGCATGGCTGTCGCTGCAT
+
GGGGGGGGGGGGGGGGGGGGGGGGGGGGGGGGGGGGGGGGGGGGGGGGGGGCFGGGGGGGGGGGGGGGGGGGGGGGGGGGGGGGGDGEGGGGGGGGGGGGGGGGGGGGGGGGGGGGGGGGGGGGGGGGGGGGGGGGGGGGGGGGGGGGGGGGGGGGGGGGGGGGGGGGGGGGGGGGGGGGGGGF:EFFGGGGGGGGGGGGGGGGGGGGGGGEGGGGGFFGGGGGGG=DF7DFFBC<@FF>FGDGFFFFFFFGCFF?>F:FAFFAFF;?FFF?FFFFFFFFFFFFFFF
@M00689:251:000000000-CJTJ5:1:1101:26523:6221 1:N:0:12
CAGGATTAGATACCCTGGTAGTCCAGGCCGTAAACGGTGGGCGCTAGGTGTAGGGGTCTTCCACGGCCTCTGTGTCGTAGCTAACGCATTAAGCGCCCCGCCTGGGGAGTACGGCCGCAAGGCTAAAACTCAAAGGAATTGACGGGGGCCCGCACAAGCGGCGGAGCATGTGGATTAATTCGATGCAACGCGAAGAACCTTACCTGGGCTTGACATACACCAGATCGCTGCAGAGATGTAGTTTCCCTTGTGGTTGGTGTACAGGTGCTGCATGGCTGTCGCTGCAT
+
GCGGFGGFGFGFFGGGGGGEFFGGGEDGGGGGGGGG>F@CFGGGGG@FCFF<EFEGGGGGGGGGGGGGGGG8FFGGCGGDGGGGGGGGDGGGFGDFGFFDGGDGGFGGGGGGEGGGGGGGGGGGDFGFGFGGDFFFGGGCFGG7FGGGGDGCDEGGGGGGFF@BEEG5<:FGGFCFFEGG=FEGGGEF+:EGGGGGGFGGGGFGFFFGGGFGGGGGCFFGGGFGFGCD>3<FFFFFF=:DFGGFFFFFF?BG*78?>B0>FBA9:B6:FF?06?>FFE:?FFFFF?A
@M00689:251:000000000-CJTJ5:1:1101:18508:6251 1:N:0:12
CAGGATTAGATACCCTGGTAGTCCTAGCTGTAAACGATGATCACTGGGTGTGGGGATGAGAAGTCTCTGTGCCGAAGCAAAAGCGATAAGTGATCCGCCTGGGGAGTACGTACGCAAGTATGAAACTCAAAGGAATTGACGGGGACCCGCACAAGTGGTGGAGCATGTGGTTTAATTCGACGCAACGCGAGGAACCTTACCAGGTCTTGACATACTCGGAATTTGTTGGAAGCAACGAAGTGCCTTCGGGAACCGAGATACAGGTGATGCATGGCCGTCGCTGCAT
+
FFGGGGGGGGGGGGGGGGGGGGGGGGGGGGGGGGGGFGGGGGGGGGGGDEFGGDGGGGGGGGGGGGGGGGGGGGGGGGGGGGGGGGGGGGGGGGGGDGGGGGGGGGGFGGGGGGGGGGFGGGGGGGGGGGGGGGGGGGGGDGGGGEFGGGDGGGGCGGGFGGGGG?FFGGGGFGGGGGGGGGGGGCCEEGCGGGCBCFGG?CFD@FFGGGGGDGG+>DBG7C4>FGGGADGFFFGGFFGGFGGFFFFFFF>CGFFFFFFFF?2<?F?BFDF<A45?>743;??0:)
@M00689:251:000000000-CJTJ5:1:1101:21083:6260 1:N:0:12
CAGGATTAGATACCCTGGTAGTCCATGCCGTAAACGGTGGGCGCTAGGTGTAGGGGTCTTCCACGGCCTCTGTGTCGTAGCTAACGCATTAAGCGCCCCGCCTGGGGAGTACGGCCGCAAGGCTAAAACTCAAAGGAATTGACGGGGGCCCGCACAAGCGGCGGAGCATGTGGATTAATTCGATGCAACGCGAAGAACCTTACCTGGGCTTGACATACACCAGATCGCTGCAGAGATGTAGTTTCCCTTGTGGTTGGTGTACAGGTGATGCATGGCCGTCGCTGCAT
+
GGGGGGGGGGGGGGGGGGGGGGGGGGGGGGGGGGGGGGGD@GGGGGGGGGGGGGG7FGGGGGGGGGGGGGGGGGGGGGGGGGGFGGGGGGGGGGGGGGGGGGGGGGGGGGGGGGGGGGGGGGGGGGGGGGGGGGGGGGGGGGGGGGGGGGGGGGGGGGGGGGGGGGGGGGGGGDGGFGGGGGGGGGGGGDGGGGGGGGGGGGGGGGGGGGGGGGFGGFFGGGGGGGGGFDGFF?F<@=FCCGGGFFFFFFFGGFFB9BBFAFFAFFFFFFFFFFFFFFFFFB:09?<
@M00689:251:000000000-CJTJ5:1:1101:22371:6265 1:N:0:12
CAGGATTAGATACCCTGGTAGTCCATGCCGTAAACGGTGGGCGCTAGGTGTAGGGGTCTTCCACGGCCTCTGTGTCGTAGCTAACGCATTAAGCGCCCCGCCTGGGGAGTACGGCCGCAAGGCTAAAACTCAAAGGAATTGACGGGGGCCCGCACAAGCGGCGGAGCATGTGGATTAATTCGATGCAACGCGAAGAACCTTACCTGGGCTTGACATACACCAGATCGCTGCAGAGATGTAGTTTCCCTTGTGGTTGGTGTACAGGTGATGCAAGGCCGTCGCTGCAT
+
GGGGGGGGGGGGGGGGGGGGGGGGGGGGGGGGGGGGGGGGGGGGGGG8FEFGFGG7CFGGGGGGCGGGGGGGFGGGGGGGGFGGGGGGGGGGGGGGGGGGGGGFGGGGGGGFGGGGGGDGGGGGGGGD,@FGFFGGGGGCFCCGGGGGDEGGGG@FFFGGGGGCEGGG9ECCF@C@C??7:8CFDG?EFE*/:E=CEFG8@+<<AGGCFC*7<<EFG@FGFGGGF4E3)*50;6<D?BG7>:DD**09F?.7CFF(44:FAF9>47/)9<)))1).).-2,2(:005
@M00689:251:000000000-CJTJ5:1:1101:22358:6277 1:N:0:12
CAGGATTAGATACCCTGGTAGTCCATGCCGTAAACGGTGGGCGCTAGGTGTAGGGGTCTTCCACGGCCTCTGTGTCGTAGCTAACGCATTAAGCGCCCCGCCTGGGGAGTACGGCCGCAAGGCTAAAACTCAAAGGAATTGACGGGGGCCCGCACAAGCGGCGGAGCATGTGGATTAATTCGATGCAACGCGAAGAACCTTACCTGGGCTTGACATACACCAGATCGCTGCAGAGATGTAGTTTCCCTTGTGGTTGGTGTACAGGTGATGCATGGCCGTCGCTGCAT
+
GGGGGGGGGGGGGGGGGGGGGGGGGGGGGGGGGGGGGGGGCGGGGGGGGGGGGGGGGGGGGGGGGGGGGGGCGGGGGGGGGGGGGGGGGGGGGGCFGGGGGGGGGGGEGGGGGGGGGGGGGGGGGGGGGGGGGGGGGGGGGGGDGGGGGGGGG8FEGCFGGGCGGGGGGGGGGGGGGGGGGFGGGGGGGGGGGEGEGGGGGGGGGGGGGGGGFFDGGFFGGGGGGGGGF5DFFFGGFF7>FGGGFFFFFFFGDFFF;:(<2@A>FFFDF2ABBF4;FEFBF>:?FFF
@M00689:251:000000000-CJTJ5:1:1101:18283:6280 1:N:0:12
CAGGATTAGATACCCTGGTAGTCCATGCCGTAAACGGTGGGCGCTAGGTGTAGGGGTCTTCCACGGCCTCTGTGTCGTAGCTAACGCATTAAGCGCCCCGCCTGGGGAGTACGGCCGCAAGGCTAAAACTCAAAGGAATTGACGGGGGCCCGCACAAGCGGCGGAGCATGTGGATTAATTCGATGCAACGCGAAGAACCTTACCTGGGCTTGACATACACCAGATCGCTGCAGAGATGTAGTTTCCCTTGTGGTTGGTGTACAGGTGGTGCCTGGCTGTCGCTGCAT
+
GGGGGGGGGGGGGGGGGGGGGGGGGGGGGGGGGGGGGGGG:FGGGGGGGGGGGGGDEGGGGGGGDFGGGGGGGGGGGGGGGGGFGFGFGGGGGGCFGGGGGGGGGGDFGGGGGGGGGGGE@FFGDFGGGGGGGFDFGEGGGGGGGG>@EGGEGEGGGGGEEGG7EDEGGGFGFGGGG?FGFCCCGGGFGCEGGEDGGGGGGGGGGF=FGGGEGG?FCFFGCDDGGGGGF5C?6@CCFBGG>FCGBFFFFFFCDFF09?:@AFBAFF43B(6069>FFDBB0:?(226
@M00689:251:000000000-CJTJ5:1:1101:4480:6294 1:N:0:12
CAGGATTAGATACCCTGGTAGTCCATGCCGTAAACGGTGGGCGCTAGGAGTAGGGGGCTTCCACGGCCTCGGTGTCGGAGCTAACGCATTAAGCGCCCCGCCGGGGGAGGACGGCCGCAAGGCTAAAACTCAAAGGAATGGACGGGGGCCAGCACAAGCGGCGGAGCAGGGGGAGAAATGCGATGCAAAGCGAAGAACCGTAACTGGGCTGGACATACAAGCGTGCGAGGAAGAGATGGAGGTTCCAGGGTGGGGGGGGGACAGGGGGGGCAGGGCGGGCGCGGCAGCTGTGGCG
+
GFGGFGGGGCGGFGGFEFGGEC<F<CCC;68;;@<@F8CCE8@8+6@@,6;CCCDD+8+6,C@CCE@+6C,8,8,:8+@>@9CCC?+>8+CEF,@+8+6@@+46=@>EE+<:@C@*5*5>CF*,>:AA8,38<CEFFF7,4<,1<>7C***;*:*;>@;8>/8>CE:;*/*/8?**2<+3*:;*22+3032:=CECC02**2*;+227***29*70:/7***1***2*)1)08>FC/9*99*17*0/.)0(9<))-6(3)402:>>EB)3,2(7:))7,,4(313--,(..((--
@M00689:251:000000000-CJTJ5:1:1101:11295:6306 1:N:0:12
CAGGATTAGATACTCTGGTAGTCCTAGCTGTAAACGATGATCACTGGGTGTGGGGATGAGAAGTCTCTGTGCCGAAGCAAAAGCGATAAGTGATCCGCCTGGGGAGTACGTACGCAAGTATGAAACTCAAAGGAATTGACGGGGACCCGCACAAGTGGTGGAGCATGTGGTTTAATTCGACGCAACGCGAGGAACCTTACCAGGTCTTGACATACTCGGAATTTGTTGGAAGCAACGAAGTGCCTTCGGGAACCGAGATCCAGGTGATGCATGGTCGTCGCTGCAT
+
GGGGGGGGGGGGGGGGGGGGGGGGGGGGGGGGGGGGGGGGFGGGGGGGFGCFGGGEGEGGGGCFGGGGGGDGGGGGCEGGGFFGGGG:CFGCFGGGFGGGGFGDGEGGGGGGGGGGGEGGGGGFGGGGG?FGGDFEFCAFGGGGGGGGGGCEE8FEEDFDCD8DGGGGGCFGGGGGGGGGGDGE>EGGGDEGGGGGGGGGGGGGGGGGG?FGG@FGGF:)**2CGFGG4;C5>FFG55DCFDFFB*135>07CFB990:*5??:@:?<BB2AA5BFFFF9>?<B?F
@M00689:251:000000000-CJTJ5:1:1101:25466:6316 1:N:0:12
CAGGATTAGATACCCTGGTAGTCCATGCCGTAAACGGTGGGCGCTAGGTGTAGGGGTCTTCCACGGCCTCTGTGTCGTAGCTAACGCATTAAGCGCCCCGCCTGGGGAGTACGGCCGCAAGGCTAAAACTCAAAGGAATTGACGGGGGCCCGCACAAGCGGCGGAGCATGTGGATTAATTCGATGCAACGCGAAGAACCTTACCTGGGCTTGACATACACCAGATCGCTGCAGAGATGTAGTTTCCCTTGTGGTTGGTGTACAGGTGCTGCATGGCCGTCGCTGCAT
+
GGGGGGGGGGGGGGGGGGGGGGGGGGGGGGGGGGGGGGGGGGGGGGGGGGGGGGGGGGGGGGGGGGGGGGGGGGGGGGGGGGGGGGGGGGGGGGGGGGGGGGGGGGGGGGGGGGGGGGGDGGGGFGFGGGGGFGGGGGGGGGGGGGGGGGGGGEGFFCGGGGGGGCGFGGGGGGGGFGGGGGGGGGGGGGGGGGGGGGGGGGGGGG5FGGGGGGGGGFFGGCDCCF=DFGC)7?G4@=DGDGDGFFFFFFDGD:@:BF<FAFF>FFF?FFF?DF>:FFFFFFFFFFF
@M00689:251:000000000-CJTJ5:1:1101:6113:6331 1:N:0:12
CAGGATTAGATACCCTGGTAGTCCACGCCGTAAACGATGAGTGCTAGGTGTCAGGGGGTTTCCGCCCCTTGGTGCTGGAGTTAACGCATTAAGCACTCCGCCTGGGGAGTACGGCCGCAAGGCTGAAACTCAAAAGAATTGACGGGGGCCCGCACAAGCGGTGGAGCATGTGGTTTAATTCGAAGCAACGCGAAGAACCTTACCAGGTCTTGACATCCTCTGCTATCGATAGAGATATCGAGTTCCCTTCGGGGACAGAGTGACAGGTGTTGCATGGCCGTCGCGGCATCGGT
+
GFEFFGGGGGGGFFGGGGGGGGFGE@EFGGEFGFFGGGGFCFFFGGGGFGDFGEGEFGGGGGGGGGGGGGGGGGGGGFGGGGGGGGGGGDGGFGFGGGGGGGGGGGGFD:FEGCFFGFGGGGGGGGGGGFFGGGGGFGFFGGGGGGDGEGGGGGGGGGGGGEGCFFGF:FFFG2CCFDC;DFF6*:CGFGGGGGGGCEGGGGGGGGD6+<F:7CFGDFFGCCCFG7CC)9*)**22@?GD**93@*9A=?855>>1?<7)-/))/1:<4<:6)77?573>>;9((-4123(-8
@M00689:251:000000000-CJTJ5:1:1101:14811:6334 1:N:0:12
CAGGATTAGATACCCTGGTAGTCCATGCCGTAAACGGTGGGCGCTAGGTGTAGGGGTCTTCCACGGCCTCTGTGTCGTAGCTAACGCATTAAGCGCCCCGCCTGGGGAGTACGGCCGCAAGGCTAAAACTCAAAGGAATTGACGGGGGCCCGCACAAGCGGCGGAGCATGTGGATTAATTCGATGCAACGCGAAGAACCTTACCTGGGCTTGACATACACCAGATCGCTGCAGAGATGTAGTTTCCCTTGTGGTTGGTGTACAGGTGATGCATGGTCGTCGCTGCAT
+
GGGGGGGGGGGGGGGGGGGGGGGGGGGGGGGGGGGGGGGG@FGGGGGGGGGGGGD:FGGGGGGGCEFGGGG@FFGGDGCEFGFGGCFEGGCFFGEGGGGCGGGF7FGEFFGGGGGGGGEGEGGGGFGGGGGGGGGF>>FEFGGGGE7FGGGGGCFGGCGCEFBC?CEEGGGFGEGGFCGGGF7CCEG:FEGDG5EEGGGGGFGGGGFGFGGGGGGGGFFGFGFCGGCGF*CF@6D5@FGGGGGGFFFFFFBG3FFF>F:@AFF<??6)9)<<B?@FFEFFB>B<F:A
@M00689:251:000000000-CJTJ5:1:1101:25768:6336 1:N:0:12
CAGGATTAGATACCCTGGTAGTCCATGCCGTAAACGGTGGGCGCTAGGTGTAGGGGTCTTCCACGGCCTCTGTGTCGTAGCTAACGCATTAAGCGCCCCGCCTGGGGAGTACGGCCGCAAGGCTAAAACTCAAAGGAATTGACGGGGGCCCGCACAAGCGGCGGAGCATGTGGATTAATTCGATGCAACGCGAAGAACCTTACCTGGGCTTGACATACACCAGATCGCTGCAGAGATGTAGTTTCCCTTGTGGTTGGTGTACAGGTGCTGCATGGCTGTCGCTGCAT
+
GGGGGGGGGGGGGGGGGGGGGGGGGGGGGGGGGGGGCGGGGGGGGGGGGGGGGGGGGGGGGGGGGGGGGGGGGGGGGGGGGGGGGGGGGGGGGGGGGGGGGGGGGGGGGGGGGGGGGGGGGGGGGGGGGGGGGGGGGDFGGGGGGGGGGGGGGGGGEFGGGDGGGGGGGGGGGG?CGGGGGGGFGGGGGEGGGGGGGGGGGFFGGGGGGGGGGFGGGFFGGGGGGDFGFGGFFFGGFBCGGFFGFFFFFF>GGFFFB?6FAFAA??4:69?BFFFFFDFF:6?FFBA
@M00689:251:000000000-CJTJ5:1:1101:25783:6346 1:N:0:12
CAGGATTAGATACCCTGGTAGTCCATGCCGTAAACGGTGGGCGCTAGGTGTAGGGGTCTTCCACGGCCTCTGTGTCGTAGCTAACGCATTAAGCGCCCCGCCTGGGGAGTACGGCCGCAAGGCTAAAACTCAAAGGAATTGACGGGGGCCCGCACAAGCGGCGGAGCATGTGGATTAATTCGATGCAACGCGAAGAACCTTACCTGGGCTTGACATACACCAGATCGCTGCAGAGATGTAGTTTCCCTTGTGGTTGGTGTACAGGTGCTGCATGGCTGTCGCTGCAT
+
GGGGFGGFGGGGGGGGGGGGGGGGGGGGGGGGGGGGGGGGDGGGGEFGGGGFGGGGGGGGGGGGGGGGGGGGGGGGGGGGGGGGGGGCGGGGGGGGGGGGGGGGGGGGGGGGGGGGGGGGGGGGGGFFFGGGFFFGGGGGGGGGGGGGGGGGGGGGGGGEEEEEGGGGFGGGGGGGGGGGGGGGGGGFGGGC=CEGFGGGGGGGGGGGGGGGGGGGGFFGG5F<FGGGFDGF?FFGFFGGGGFGFFFFF?A>CFFBBB:FBFF)5?6:F>B>F4>FF><?FFF:BFF
@M00689:251:000000000-CJTJ5:1:1101:17093:6354 1:N:0:12
CAGGATTAGATACCCTGGTAGTCCATGCCGTAAACGGTGGGCGCTAGGTGTAGGGGTCTTCCACGGCCTCTGTGTCGTAGCTAACGCATTAAGCGCCCCGCCTGGGGAGTACGGCCGCAAGGCTAAAACTCAAAGGAATTGACTGGGGCCCGCACAAGCGGCGGAGCATGTGGATTAATTCGATGCAACGCGAAGAACCTTACCTGGGCTTGACATACACCAGATCGCTGCAGAGATGTAGTTTCCCTTGTGGTTGGTGTACAGGTGATGCCTGGCCGTCGCTGCAT
+
GGGGGGGGGGGGGGGGGGGGGGGGGGGGGGGGGGGGGGGD:FGGGEGGGGGGGGGCGGGGGGGGFGGGGGGCGGGGGGGFFGFEG@F@GGGFCFFGGGGCGGGG?F7E@FEGGCFGCGGCCFGFDD<FGGGGGCE@EAFGG=FG<<<CEGG@E*C>F8F77FC7C5CFGGGGGGGGCCGGG@;FCGGFG*:5=CE>FGGGGGGGG7C5CGGGFGGGDFFGG39*>F5>F*>F)6<7F=D>:CGGFFFFF4>D<F>3(8(<2?AA)9))@)<)6*)<>>BB6>F2>0<
@M00689:251:000000000-CJTJ5:1:1101:20169:6359 1:N:0:12
CAGGATTAGATACCCTGGTAGTCCATGCCGTAAACGGTGGGCGCTAGGTGTAGGGGTCTTCCACGGCCCCTGTGTCGTAGCTAACGCATTAAGCGCCCCGCCTGGGGAGTACGGCCGCAAGGCTAAAACTCAAAGGAATTGACGGGGGCCCGCACAAGCGGCGGAGCATGTGGATTAATTCGATGCAACGCGAAGAACCTTACCTGGGCTTGACATACACCAGATCGCTGCAGAGATGTAGTTTCCCTTGTGGTTGGTGTACAGGTGGTGCATGGCCGTCGCTGCAT
+
GGGGGGGGGGGGGGGGGGGGGGGGGGGGGGGGGGGGGGGDGGGGGGGGGGG9FFDEGGGGGGGGGGGGGGGGGGGGGGGGGGGGGGGGGGGGGGGGGGGGGGGGGGGGDGGGGDFGGG7FEGGGGGGGGGGGFFG?FGGGGGGGGGGGGGGEGGGGGGF<FFEEGGGGGGFGGCFGGGGGG8EGGEFGGCGGGGCEGGGGGFGGGGGGGGGDDFGGGFFGCCGGGGCGFCDFF4>*9FFFGGGGFFFFFF>C3<FB9FBFFFFAFFFBFFB:>FFFFF6(31:892A
@M00689:251:000000000-CJTJ5:1:1101:17589:6365 1:N:0:12
CAGGATTAGATACCCTGGTAGTCCATGCCGTAAACGGTGGGCGCTAGGTGTAGGGGTCTTCCACGGCCTCTGTGTCGTAGCTAACGCATTAAGCGCCCCGCCTGGGGAGTACGGCCGCAAGGCTAAAACTCAAAGGAATTGACGGGGGCCCGCACAAGCGGCGGAGCATGTGGATTAATTCGATGCAACGCGAAGAACCTTACCTGGGCTTGACATACACCAGATCGCTGCAGAGATGTGGTTTCCCTTGTGGTTGGTGTACAGGTGGTGCCTGGCCGTCGCTGCAT
+
GGGGGGGGGGGGGGGGGGGGGGGGGGFGGGGGGGGGGGG>:FGGGGG@FGGGFE@CGFGGGGGGGCFGGGGGGGGGEGFCFGGGGCGGGGGGGGEGGGGGGGGECFCCEFFGGGGGCGE=3FGFFCFFGGGGGFB?D<FGFGG@EGCDGGGCG@FCFFGGCFEDGEGFGGGGG:FGF9EGG8FCFGGGG5EG5ECCGGGGGGGGG7EFCEGGCFGGCFFGGC5<FF5DFCG:4@**97D*:CFGFFFFFFFGGFF?;?:@>F99:F?0B0<(<*5:F)9>>B::674
@M00689:251:000000000-CJTJ5:1:1101:20167:6378 1:N:0:12
CAGGATTAGATACCCTGGTAGTCCATGCCGTAAACGGTGGGCGCTAGGTGTAGGGGTCTTCCACGGCCCCTGTGTCGTAGCTAACGCATTAAGCGCCCCGCCTGGGGAGTACGGCCGCAAGGCTAAAACTCAAAGGAATTGACGGGGGCCCGCACAAGCGGCGGAGCATGTGGATTAATTCGATGCAACGCGAAGAACCTTACCTGGGCTTGACATACACCAGATCGCTGCAGAGATGTAGTTTCCCTTGTGGTTGGTGTACAGGTGGTGCATGGCCGTCGCTGCAT
+
GGGGGGGGGGGGGGGGGGGGGGGGGGGGGGGGGGGGGGG>:FGGGGGGGGGFFGDCGGGGGGGGFGGGGGGFGGGGGG@DFFFGGEGEGGEG?FFGGGGGGGGDFGDEGGGGGDGGDGGDCGGGFGGGGGGGGGFCCEFGGGGGGDDCEGGGG@GDGEC7<FCEEEGEGFGGFCGGC9CGG5<F?EGFG=EEDCCCCFGGGGGGGGFGGGFCFGGGGFFGGGCDGGGGFCGFFFCDFFGCGGGGFFFFF?BGDFFF0?FFFFAB)?::BFBFFF>FF@BF>>BFF?>
@M00689:251:000000000-CJTJ5:1:1101:10019:6412 1:N:0:12
CAGGATTAGATACCCTGGTAGTCCATGCCGTAAACGGTGGGCGCTAGGTGTAGGGGTCTTCCACGGCCTCTGTGTCGTAGCTAACGCATTAAGCGCCCCGCCTGGGGAGTACTGCCGCAAGGCTAAAACTCAAAGGAATTGACGGGGGCCCGCACAAGCGGCGGAGCATGTGGATTAATTCGATGCAACGCGAAGAACCTTACCTGGGCTTGACATACACCAGATCGCTGCAGAGATGTAGTTTCCCTTGTGGTTGGTGTACAGGTGATGCATGGTCGTCGCTGCAT
+
GDGGGGGGGGGFGGGGGFEFFGFGGGGGGGGGGGGGDGG7FFGGGGGGGGFGAFG7FGGGGGCG7+@FGGGDG<FF7FC,BFC9FBFEGGAAFGGGGGE7>FGEDFFG7FFG,5FECGEGGFFGF8<BFGGGGGGG,6FF<FGEGG7FGGGGG*C<E:FE@<C@E*=<F<F,?:CFFFF@FD7ECEG+<=EE5E=*3@FGGCEFGF**:FC5*EFFG?*9D</>DG5CF<D;4BG4B?FF*:>CFF62F):4*7>0(,(<2@92)=/)=:A)6459=BBF;>B:B7A
@M00689:251:000000000-CJTJ5:1:1101:12207:6419 1:N:0:12
CAGGATTAGATACCCTGGTAGTCCATGCCGTAAACGGTGGGCGCTAGGTGTAGGGGTCTTCCACGGCCTCTGTGTCGTAGCTAACGCATTAAGCGCCCCGCCTGGGGAGTACGGCCGCAAGGCTAAAACTCAAAGGAATTGACGGGGGCCCGCACAAGCGGCGGAGCATGTGGATTAATTCGATGCAACGCGAAGAACCTTACCTGGGCTTGACCTACACCAGATCGCTTCAGAGATGTAGTTTCCCTTGTGGTTGGTGTACAGGTGATGCATGTCCGTCGCTGCAT
+
GGGGGGGGGGGGGGGGGGGGGGGGGGGGGGGGGGGGGGGCCFGGGGGGGGG<EGCCGGFGGG9F:EGGGGG8F9FGCG8DGGC?FCG:FGD<FGCFGGG7FGE+BFGBFGGGF>FGEG7>:=FA@8=BFFGEGDFCFGGGCCGEDGGGCGGGG8FBFFG7<F78E=E*<@FGG7CG6:AEGF?F7CFCG5EC5>ECCGGCG7FGF?E==FGEFG+?*9?FGFDCGG5CF*>@@*929*;:*?CCFFFBF):C*8F<0:1>)=:<4?6)9)<><4*9B3:B09:8>?A
@M00689:251:000000000-CJTJ5:1:1101:6382:6432 1:N:0:12
CAGGATTAGATACCCTGGTAGTCCTAGCTGTAAACGATGATCACTGGGTGTGGGGATGAGAAGTCTCTGTGCCGAAGCAAAAGCGATAAGTGATCCGCCTGGGGAGTACGTACGCAAGTATGAAACTCAAAGGAATTGACGGGGACCCGCACAAGTGGTGGAGCATGTGGTTTAATTCGACGCAACGCGAGGAACCTTACCAGGTCTTGACATACTCGGAATTTGTTGGAAGCAACGAAGTGCCTTCGGGAACCGAGATACAGGTGCTGCATGGTCGTCGCTGCAT
+
GGGGGGGGGGGGGGGGGGGGGGGGGGGGGGGGGGGGGGGGGGGGGGFGEFCGGGGGGE@FGGGGGGGGGGGGGGGGGGGGGGGGGGGGDGFGGCFFGGGGG?FFGGGGGGGGF@@FFGGGACGGGGGFF8EFGGGGDFGGGGGGGGGGEEGGCFE>>DGGGGGGGGGBFGFFGGGGGGGGGGGGGGGGGGGGGFDB>EGGGGCEGGCEFGGGGGFCD3><DFD@>CGGFGGFFFGC@FCGFG7F?4@F3BB7F53(6;B?AFB:BFFAF7:BFFFFB>?FFFF02>
@M00689:251:000000000-CJTJ5:1:1101:6363:6432 1:N:0:12
CAGGATTAGATACCCTGGTAGTCCTAGCTGTAAACGATGATCACTGGGTGTGGGGATGAGAAGTCTCTGTGCCGAAGCAAAAGCGATAAGTGATCCGCCTGGGGAGTACGTACGCAAGTATGAAACTCAAAGGAATTGACGGGGACCCGCACAAGTGGTGGAGCATGTGGTTTAATTCGACGCAACGCGAGGAACCTTACCAGGTCTTGACATACTCGGAATTTGTTGGAAGCAACGAAGTGCCTTCGGGAACCGAGATACAGGTGCTGCATGGTCGTCGCTGCAT
+
GGGGGGGFGGFGFFGGGGGGGGGGGFFGGGGFGGGGGGGAFGGFGGGGFGGGGGGGGGGGGGGGGGGGGGGGGGGGGGGGGGGGGGGDGFGGGGGGGGGGGDFGGGGGGGGGGGGG@EFGGGFGGGFGGG9CEFGEFGGGGGGGGGGGGGEGEFFFFCF7CFFGGGGGGGDFGGGGGGFFD>E>EGCGEGGGGGGFCGFFGGGGGGGGGCC9:9C7CBEG3<FFFGFDF6C@@F9<BFGGC=FFFFF:BD>CD3)99(3=A?<(9@F7??FFF:9?DB:04:B>>A
@M00689:251:000000000-CJTJ5:1:1101:7261:6435 1:N:0:12
CAGGATTAGATACCCTGGTAGTCCATGCCGTAAACGGTGGGCGCTAGGTGTAGGGGTCTTCCACGGCCTCTGTGTCGTAGCTAACGCATTAAGCGCCCCGCCTGGGGAGTACGGCCGCAAGGCTAAAACTCAAAGGAATTGACGGGGGCCCGCACAAGCGGCGGAGCATGCGGATTAATTCGATGCAACGCGAAGAACCTTACCTGGGCTTGACATACACCAGATCGCTGCAGAGATGTATTTTCCCTTTTGTTTGGTGTACAGGTGCTGCATGGCCGTCGCTGCATCTGTTT
+
GGGGGGGFGGGGGGGGGGGGGGGGGFGGGCGGCCFGGGG+@F+FF@FCFGGFGGG:8C@<F9<CFGGGBC<EEFEGCDEDFGDAFGGFGDFG9C=F:FGGGGDFGGDGGGFGGGGGDGG:FFGG<BDFGGGGFDF:FCGGGGGG@>FGGGGGGCCGC8A*<<C**3:*<FDCE*CE+CFGGGGFCEFCFCEGGG7C6:EGGEG6?C:5FGGCFG+C0=?GF***22*9>*/))9<**1:**2?FF?469)-:2.88(4(8<*.)0?62/)),.*))0),,(-4(-49>>4)))
@M00689:251:000000000-CJTJ5:1:1101:4611:6435 1:N:0:12
CAGGATTAGATACCCTGGTAGTCCATGCCGTAAACGGTGGGCGCTAGGTGTAGGGGTCTCCCACGGCCGAGGGGGCGTAGCGAACGCATTAAGCGCCCCGCCGGGGGAGAACGGACGCAAGGCTAAAACACAAAGGAATTGACGGGGGCCCGCACAAGCGGCGGAGCATGGGGATAAAAGCGAAGCAACGCGAAGAACCGAACCAGGGCAGGAAATACAGAAAAGAGCGGCAGAGATGAAGTGTCACGGTGGGGAGGAGTACGGTAGGGGAACGAAGGGAGCAGCATCGGACGAG
+
FECCF,FGGGGDGFGF-6ECDFEEC,EFF:BCGGFE;BC::@FEC@:<E<FE,,6@@B,,:,C,8:++++6>+C++8+46<+@@+44=+B8A,C++6@+@+++335*5>*>D:>11=F<@C*1,8,8<2*4<:FDFCE,,728:1*1?C**2:8*:8**;:*:8??*/+3*;88**3<+07:C*/:0:0**2::C>@****22?*:*******;E?:4?****0212C)7>0<712****2270*/*())(1/))(,,4),1(,.074>1(((.))))((4((.(.))--,3(32
@M00689:251:000000000-CJTJ5:1:1101:8209:6443 1:N:0:12
CAGGATTAGATACCCTGGTAGTCCTAGCTGTAAACGATGATCACTGGGTGTGGGGATGAGAAGTCTCTGTGCCGAAGCAAAAGCGATAAGTGATCCGCCTGGGGAGTACGTACGCAAGTATGAAACTCAAAGGAATTGACGGGGACCCGCACAAGTGGTGGAGCATGTGGTTTAATTCGACGCAACGCGAGGAACCTTACCAGGTCTTGACATACTCGGAATTTGTTGGAAGCAACGAAGTGCCTTCGGGAACCGCGATACAGTTGTTGCATGGCCGTCTCTGCAT
+
GGGGGGGGGGGGCFFGGGGFFFGGGG<FFFFGGGGGEGGGGGFFGGGGFCFGDGGGGGGGGGGEFGGGGGFGGGGGGGFFG,FFCBFGDFGGCDGGGGGGGFGG7FG?<FGFGGFE@=FAFGGDFGGGG8FEDFGGGGAFGFCEEGGGGG8CDEGGGGGFCCCGGGGBFGCCGGEGFGFGG5CEGGGGEGEE5CGFFGGGGFGCGFGGGGFGGGCCC5><5*>FFGGGF4F5FFG:5>75DCFGF6*(732CGF5299B:;?A./9F?)<<AB4<:D)3,34<BBB
@M00689:251:000000000-CJTJ5:1:1101:6391:6448 1:N:0:12
CAGGATTAGATACCCTGGTAGTCCTAGCTGTAAACGATGATCACTGGGTGTTGGGATGAGAAGTATCTGTGCCGAAGCAAAATCGATAAGTGATCCGCCTGGGGAGTACGTACGCAAGTATGAAACTCAAAGGAATTTACTGAGACCCGCACAAGTGGTTGCGCATGTGTTTTAATGCTACGCAACGCACGGAACCTTACCAGTTCTTCACATACTCGGAATTTGTTGGAATCAACGAATTGCCTGCGACAACCGAGTTACACGTGCTGCATGGTCGTCGCTTCGT
+
DFFFGFG@,CF9FFGGEFFFFGFGGA6CE,CFEFEF+DFA<FDEF9CEGCF:CFEEC,<,6,6<,<CFF<,6C6+++@<E@F,F,,EFE6,ECFGGDDEC=FG+7>?FEE4CFDCED7FC?BAE<C<A?8E,,99F:,95,:,::AFG+@E7@F8F;39+8,36=6C,77,8>FFF,@,75+3>C8>8***=:7*D>FD,1=B6,,CC,5*=>7C>FB:C*8;C7:*2)21/*12*:3C*16+>1/5,)),)1)0(,(-/6*),7))(/4()))/*).((-((((.
@M00689:251:000000000-CJTJ5:1:1101:7272:6449 1:N:0:12
CAGGATTAGATACCCTGGTAGTCCATGCCGTAAACGGTGGGCGCTAGGTGTAGGGGTCTTCCACGGCCTCTGTGTCGTAGCTAACGCATTAAGCGCCCCGCCTGGGGAGTACGGCCGCAAGGCTAAAACTCAAAGGAATTGACGGGGGCCCGCACAAGCGGCGGAGCATGCGGATTAATTCGATGCAACGCGAAGAACCTTACCTGGGCTTGACATACACCAGATCGCTGCAGAGATGTAGTTTCCCTTGTGGTTGGTGTACAGGTGCTGCATGGCCGTCGCTGCAT
+
GGGGGGGGGGGGFFGGFGGGGGGGFGGGGGGGGGGGGGGGGGGGGGGGGGGGGGGGGGGGGGGGGGGGGGGGGGGGGGGGGGGGGGGGGGGGGGGGGGGGGGGGGGGGGGGGGGGGGGGGGGGGGGGGFFFGGGGGGGGGGGGGGGEFEGGGGCGGFFGGGG7ECEGGGG@EGCEGGGGGGG?FGGGGGEGGDEGGGGGGGCGGGGGGGGF5CGGGFF?GGGGCFC=DFDGFFFGCFFGFFGGFFFFFF?:CGFF?B:(<2?ADFFF?FABFFFFFFE>>>B?BFF<
@M00689:251:000000000-CJTJ5:1:1101:22996:6467 1:N:0:12
CAGGATTAGATACCCTGGTAGTCCATGCCGTAAACGGTGGGCGCTAGGTGTAGGGGTCTTCCACGGCCTCTGTGTCGTAGCTAACGCATTAAGCGCCCCGCCTGGGGAGTACGGCCGCAAGGCTAAAACTCAAAGGAATTGACGGGGGCCCGCACAAGCGGCGGAGCATGTGGATTAATTCGATGCAACGCGAAGAACCTTACCTGGGCTTGACATACACCAGATCGCTTCAGAGATGTCGTTTCCCTTGTGGTTGGTGTCCAGGTGGTGCATGGCCGTCGCTGCATTTGTAC
+
GGGGGGGGGGGGGGGGGGGGGGGGGGGGGGGGEDFGGGG@EFGGGGGGFFGGGGGEGGGGGEGG@FGEGGGGGGGGGGGGGGGGGDGGGGGGGGDGGGGDGGGGGGECBFGGGGGGEGGGFGGGGGGFGGGGGGGFFGGGGGG@ED@7EGG@ECFGGGGFEFGDGGGFGGGGGGGGGCGGGC7<<EFGFEGGDGECEGGGGGGGGFFCFGGEGDC?:6675*7D6C5DF*98*9C466:**1>GFFFF7:AGDFF69?FF)7>?F?)2B:20)/)8?)-17962(,-))-6))
@M00689:251:000000000-CJTJ5:1:1101:23006:6481 1:N:0:12
CAGGATTAGATACCCTGGTAGTCCATGCCGTAAACGGTGGGCGCTAGGTGTAGGGGTCTTCCACGGCCTCTGTGTCGTAGCTAACGCATTAAGCGCCCCGCCTGGGGAGTACGGCCGCAAGGCTAAAACTCAAAGGAATTGACGGGGGCCCGCACAAGCGGCGGAGCATGTGGATTAATTCGATGCAACGCGAAGAACCTTACCTGGGCTTGACATACACCAGATCGCTGCAGAGATGTAGTTTCCCTTGTGGTTGGTGTACAGGTGGTGCATGGCCGTCGCTGCAT
+
GGGGGGGGGGGGGGGGGGGGGGGGGGGGGGGGGGGGGGGD>FEGGGGGGGGGGGDEGGGGGGFG,@FEGGGGGFGGGG<@FGGGGGGEFFF?DCFGGGGDGGGF<EE7FFEFF>FG@FEEFGGGGFFGGGGGGFC@DBFFEFGCCD7@EGGGGGGCGFGG:F8E?EGFGGGGG+AFCGGGG8<CFGGGGDEGCCE*AFGGGDGGG7C=FGGCCGGG:?6FDF4CCGCDF<DF4@F5=FFG>FGGFFFFFFBGDFFF0<?FAFBAFF::D0<2A45>F)243;?3682
@M00689:251:000000000-CJTJ5:1:1101:16309:6521 1:N:0:12
CAGGATTAGATACCCTGGTAGTCCACGCCGTAAACGATGAGTGCTAAGTGTTGGAGGGTTTCCGCCCTTCAGTGCTGCAGTTAACGCATTAAGCACTCCGCCTGGGGAGTACGACCGCAAGGTTGAAACTCAAAGGAATTGACGGGGGCCCGCACAAGCGGTGGAGCATGTGGTTTAATTCGAAGCAACGCGAAGAACCTTACCAGGTCTTGACATCCTTTGACCATTCTGGAGACAGAACTTTCCCTTCGGGGACAAAGTGACAGGTGATGCATGGCCGTCGCTGCAC
+
GGGGGGGGGGGGGGGGGGGGGGGGGGGGGGGGGGGGGGGGGGGGGFFGFGGGDF@EFDEGGGGCGGGGGGG9FGGGGGCFGGGGGGGGGGG,CFDGGGG@CFGFCFCFEFGGGGGGGGGEGDGGFFFFGFGGGGGCG=FFDFGDGCCCEFG7C7FE@5FE7CBCE,=CF,?@,FFGGF?CDC@B55BBF*=:5CECCFFGC+@FFF=0+<CC*8<0C5FGF7*:F:EC=7*76;*9?FF*2:F*7@*47.4CD35>6<()69)69*)./44)6*@*5>7(431;?042(
@M00689:251:000000000-CJTJ5:1:1101:21566:6558 1:N:0:12
CAGGATTAGATACCCTGGTAGTCCACGCTGTAAACGATGTCAACTTGGAGTTTGGTCCCTTGAGGATTGGGCTCCGAAGCTAACGCGATAAGTTGACCGCCTGGGGAGTACGGCCGCAAGGTTAAAACTCAAATGAATTGACGGGGGCCCGCACAAGCGGTGGAGCATGTGGTTTAATTCGATGCAACGCGAAGAACCTTACCTGGTCTTGACATCCATAGAACACTTTAGAGATAGAGTGGTGCCTTCGGGAGCTATGAGACAGGTGCTGCATGGCCGTCGCTGCAT
+
FGGGGGGGGGGGGGGGGGGGGGGGGGGGGGGGGGGGGGGGGFGGGGFDFGGGGGGFFGGGGFFFG,FFCFFGGGGCBGGGGGDGEGEGGDECFG?BGGEGGGGE7EDGFBF7@FGDGGGGFGFFEAAFGGGGFFF;BFGFFFF+=7CFGGEGCEGC8DFEGEG7CGGGGGGGGGGEFGGGGGGFGDCGGGC7*57<EGGGFGGGGCGGGGGFGCCFG?B>*>CFDGGGFCC4=@FF7@7DCGG7@@FFFF:DD5<<<B2B9@>?FFF:FFAFFF=)<FFFF6>FBFBD
@M00689:251:000000000-CJTJ5:1:1101:11665:6565 1:N:0:12
CAGGATTAGATACCCTGGTAGTCCATGCCGTAAACGGTGGGCGCTAGGTGTAGGGGTCTTCCACGGCCTCTGTGTCGTAGCTAACGCATTAAGCGCCCCGCCTGGGGAGTACGGCCGCAAGGCTAAAACTCAAAGGAATTGACGGGGGCCCGCACAAGCGGCGGAGCATGTGGATTAATTCGATGCAACGCGAAGAACCTTACCTGGGCTTGACATACACCAGATCGCTTCAGAGATGTAGTTTCCCTTGTGGTTGGTGTACAGGTGCTGCATGGCCGTCGCTGCAT
+
GGGGGGGGGGGGGGGGGGGGGGGGGGGGGGGGGGGGGGGCEGGGGGGGGGG<FG7+FGGGGGFGGGGGGGG8FDGG@GCGFGG<FGG@GGFD<FFFGFGFGGG7=FG=7C8FCCFGGGEGGCFFCDFCFGFFGFFF:DFGFFGEGGGGGGGGG*C<CDGDCFCDGGE8@CFGG7FGDEGGFF7C9EGGGGGDGEGGFGGGGGGGGG5FGGG5*<<C?F?FGGGGCGEGF*9/8=C786CD*CGFFFFFF5463>FBBF:FFFBA5F@7F<?>F=>FF)790(3(74A
@M00689:251:000000000-CJTJ5:1:1101:14427:6565 1:N:0:12
CAGGATTAGATACCCTGGTAGTCCATGCCGTAAACGGTGGGCGCTAGGTGTAGGGGTCTTCCACGGCCTCTGTGTCGTAGCTAACGCATTAAGCGCCCCGCCTGGGGAGTACGGCCGCAAGGCTAAAACTCAAAGGAATTGACGGGGGCCCGCACAAGCGGCGGAGCATGTGGATTAATTCGATGCAACGCGAAGAACCTTACCTGGGCTTGACATACACCAGATCGCTGCAGAGATGTAGTTTCCCTTGTGGTTGGTGTACAGGTGCTGCATGTCCGTCGCTGCAT
+
GGGGGGGGGGGGGGGGGGGGGGGGGGGGGGGGGFGGGGG7@FGGGGGGGGGGGGE7FGGGGGFGFCGEGGG<FDGFCGEDFGFFGGE@FGGCFFEGGGGCFGGGGGGGCFFGGDGGGGGE@CFGGFGCFGGGGCEF?FGFFFGGEEEFGGGGGCGGCCG77F78:CEFG?C9ECFCC7CFFC+<FGGGGGGDGGEGCFFFE7EFG7F=FGCEGGEG:F=FGGC5DG5CF3C:;@D*/*;7:DGGFFFD=;AG3>F:;<3F28<)5?;2F9)46F*9F3:1;9?1>06
@M00689:251:000000000-CJTJ5:1:1101:27238:6567 1:N:0:12
CAGGATTAGATACCCTGGTAGTCCATGCCGTAAACGGTGGGCGCTAGGTGTAGGGGTCTTCCACGGCCTCTGTGTCGTAGCTAACGCATTAAGCGCCCCGCCTGGGGAGTACGGCCGCAAGGCTAAAACTCAAAGGAATTGACGGGGGCCCGCACAAGCGGCGGAGCATGTGGATTAATTCGATGCAACGCGAAGAACCTTACCTGGGCTTGACATACACCAGATCGCTGCAGAGATGTAGTTTCCCTTGTGGTTGGTGTACAGGTGTTGCATGGCCGTCGCTGCAT
+
GGGGGGGGGGGGGFGGGGGGGGGGGGGGGGGGGGGGGGGGGGGGGGGGGGGFGGGGGGGGGGGGGGGGGGGGGGGGGGGGGGGFGGGGGGFGGGGGEGGGGGGGGGGGGGGGGGGGGGGGGGGGGGGGGGGGGGGGGGGGGGGGGGGGGGGGGGGGGGGGGGGGGGGGGGGGGGGFFGGFGGGGGGGGGGGGGGDEGGFGGGG?FGGGGGGGGGGGGFFG4CFGGGGGFGG??0CCBFGFGFFGFFFFFFFGGFFB;?<>DFFF?FFFFFFFFFFFFFFBFBBBFFF
@M00689:251:000000000-CJTJ5:1:1101:9808:6570 1:N:0:12
CAGGATTAGATACCCTGGTAGTCCATGCCGTAAACGGTGGGCGCTAGGTGTAGGGGTCTTCCACGGCCTCTGTGTCGTAGCTAACGCATTAAGCGCCCCGCCTGGGGAGTACGGCCGCAAGGCTAAAACTCAAAGGAATTGACGGGGGCCCGCACAAGCGGCGGAGCATGTGGATTAATTCGATGCAACGCGAAGAACCTTACCTGGGCTTGACATACACCAGATCGCTGCAGAGATGTAGTTTCCCTTGTGGTTGGTGTACAGGTGATGCATGGCCGTCGCTGCAT
+
GGGGGGGGGGGGGFGGGGGGGGGGGGGGGGGGGGGGGGGDDGGGGGGGGGGGGGD@FGGGGGFG@FGGGGGAGAFGCGFGGGE?FGGCGGGFFGGGGGGEGGGFFGGFCGFGGGGFGGEGGCFG>,CFGGGGFFGF,@FGFGGGGGGGGGGGGCGGCCFC*CE8?CG8FFGC7CGGF+<ED80C@EFCFEGDE5C>CGGGG9FFGEC:CFGGCGGGFF4DGG>CFGGGF5D?FBC4@7C::CFGFFFFF?>CCFF3(:(<4FA<5B)6F9A<A=5>F57309?19(6
@M00689:251:000000000-CJTJ5:1:1101:7680:6608 1:N:0:12
CAGGATTAGATACCCTGGTAGTCCATGCCGTAAACGGTGGGCGCTAGGTGTAGGGGTCTTCCACGGCCTCTGTGTCGTAGCTAACGCATTAAGCGCCCCGCCTGGGGAGTACGGCCGCAAGGCTAAAACTCAAAGGAATTGACGGGGGCCCGCACAAGCGGCGGAGCATGTGGATTAATTCGATGCAACGCGAAGAACCCTACCTGGGCTTGACATACACCAGATCGCTGCAGAGATGTAGTTTCCCTTGTGGTTGGTGTACAGGTGATGCATGGTTGTCGCTGCAG
+
GGGGGGGGGGGGGGGGGGGGGGGGGGGGGGGGGGGGGGGGGGGGGGGGGGGGGGGEGGGGGGGGGGGGGGGGGGGGGGGGGGGGGGGEGGGGGGGGGGGGGGGGGGGGGGGGGGGGGGGGGGGGGGGGGGGGGGGGGGGGGGGCEGGGGGGGGGGGGGGFCGGGGDCFGGEGGGCFC<9CGGGG?EGGFEEGCEGGGGGGGGGGGGGGGFFCF8:FCF@GGFCGGFFGFG:?FFGGF?::CDDGF9?<47>CGF@<F<F@<4445?;4@>DAA?:B=B?BBF:?F:(
@M00689:251:000000000-CJTJ5:1:1101:21198:6614 1:N:0:12
CAGGATTAGATACCCTGGTAGTCCATGCCGTAAACGGTGGGCGCTAGGTGTAGGGGTCTTCCACGGCCTCTGTGTCGTAGCTAACGCATTAAGCGCCCCGCCTGGGGAGTACGGCCGCAAGGCTAAAACTCAAAGGAATTGACGGGGGCCCGCACAAGCGGCGGAGCATGTGGATTAATTCGATGCAACGCGAAGAACCTTACCTGGGCTTGACATACACCAGATCGCTGCAGAGATGTAGTTTCCCTTGTGGTTGGTGTACAGGTGATGCATGGCTGTCGCTGCAT
+
GGGGGGGGGGGGGGGGGGGGGGGGGGGGGGGGGGGGGGGC7FEGGGGFGGGFGGG7FGGGGGGGGGGGGGGGGGGGDGGGGGGFGFEGGGGGFGGGGGGEGGGGGGDGGGGGGGGGGGGGDFGGGGGGGGGGGFFC@FGGGGGDEFCCEGGGGGGGGGGG:FEDC5EFGGGGG7FGGGGGGCCGGGGGG5CC5EEEFGGGGGGGGFGGGGGGGGGGFFFGGGGGGGGGF<GFFFFGFFGFGFGGFFFFFF>CDFF:9BBFFFAA5?629AF>B48FFFFF?BF?>FA
@M00689:251:000000000-CJTJ5:1:1101:9649:6627 1:N:0:12
CAGGATTAGATACCCTGGTAGTCCATGCCGTAAACGGTGGGCGCTAGGTGTAGGGGTCTTCCACGGCCTCTGTGTCGTAGCTAACGCATTAAGCGCCCCGCCTGGGGAGTACGGCCGCAAGGCTAAAACTCAAAGGAATTGACGGGGGCCCGCACAAGCGGCGGAGCATGTGGATTAATTCGATGCAACGCGAAGAACCTTACCTGGGCTTGACATACTCCAGATCGCTTCAGAGATGTAGTTTCCCTTGTGGTTGGTGTCCAGGTTTTGCATGTCCGTCTCTGCAT
+
FGGGGGGGGGGGGGGGGGGGGGGGGGGGGGGGGGGG;FG@@FGGGGGGGGG9@F7@CFGGFG,C:+@FGGG,FCCFBCEDFF?6FCFEFG<,9FCG7FG@FGGCBFG++B<F7@FFGGG+8=>F,>DGGGGGFFGG8>FFCBFGE7FFGGGGG7F@C8F@7*=885:;FCFFF7CF6+<EG5<<7CF@EEECCGG8+AFGGGGGF?=5:FGEGGCC*=*96***09*15*796***17C**;CCFFFFF7><*>F?142>)*62)/*67(4)60*9*043(.6)46<
@M00689:251:000000000-CJTJ5:1:1101:8433:6629 1:N:0:12
CAGGATTAGATACCCTGGTAGTCCACGCCGTAAACGATGAGTGCTAAGTGTTGGAGGGTTTCCGCCCTTCAGTGCTGGAGTAAACGCATTAAGCACTCCGCCTGGGGAGTACGACCGCAAGGTTGAAACTCAAAGGAATTGACGGGGGCCCGCACAATCGGTGGAGCATGTGGTTTAATTCGACGCACCGCGAAGAACCTTACCAGGTCTTGACATCCTTTGACCACTTGAGAGATCAATTTTTCCCTTCGGGGACAACGTGACAGGTGTTGCATGGTTGTCGCTGCAT
+
GGGGGGGGGGGGGGGGGGGGGGGGGGGGGGGGGGGGEGGGCFGGGGGGFGGGFGFCFCFGGGG7CGGGGG9<FFGGEF<<EGECF=FEGGF96E?FFGGCEGGF7DF=:FDFC+CCF::F+BFFEFGGEFGGFFFG8<F<FGCFGGGGEGGGGCFG7,?>:F*::@DEFDFECFG:,@EBF5;C?CE*BEECC:>*<:CEC+CFFC*<7CGFCFC76<FGCD7:CCCD?0*)06*:7)C*::FGFFF<651558)410(748<??7)-9.3469F=4F)(-)(4:?F()
@M00689:251:000000000-CJTJ5:1:1101:16719:6629 1:N:0:12
CAGGATTAGATACCCTGGTAGTCCATGCCGTAAACGGTGTGCGCTAGGTGTAGGGGTCTTCCACGGCCTCTGTGTCGTAGCTAACGCATTAAGCGCCCCGCCTGGGGAGTACGGCCGCAAGGCTAAAACTCAAAGGAATTGACGGGGGCCCGCACAAGCGGCGGAGCATGTGGATTAATTCGATGCAACGCGAAGAACCTTACCTGGGCTTGACATACACCAGATCGCTGCAGAGATGTATTTTCCCTTGTGGTTGGTGTACAGGTGATGCATGGCCGTCGCTGCAT
+
GGGGFGGGGGGGGGGGGDFFGGGGGGGGGGGGGGGGGGG7,CFFGCF@FFFGGGCCFGGGGGGGCCFFGGGAFFGGCGCFFGACF=FCGG99AFCGCFG>FGGG7F>CDFEGG+CFEGGDCCFG><?EFGGG<<3>DDFFGGGF:@F7CGGEG7FGCEFE*=1:E=EFGGGFGGGFC9EGD*+<9EGEF5EG7EGE?FGGGGGGGGGGFGFGFGGG779CF<**29:DFC)9@B5*6*::*0:FFFFAF?DDGFF6(8,<)=)60=4)9)4)6675@D61>6:194A
@M00689:251:000000000-CJTJ5:1:1101:18832:6668 1:N:0:12
CAGGATTAGATACCCTGGTAGTCCATGCCGTAAACGGTGGGCGCTAGGTGTAGGGGTCTTCCACGGCCTCTGTGTCGTAGCTAACGCATTAAGCGCCCCGCCTGGGGAGTACGGCCGCAAGGCTAAAACTCAAAGGAATTGACGGGGGCCCGCACAAGCGGCGGAGCATGTGGATTAATTCGATGCAACGCGAAGAACCTTACCTGGGCTTGACATACACTAGATCGCTGCAGAGACGTAGTTTCCTTTGTGGTTGCTGTACAGGTGGTGCATGGTGGTCGCTGCAT
+
EFFGGGGGGGGFFFGGGGGGGGFFF<EEGGGCFCFECFGCCGDGGGGDEFFEGG>F:@CFG9CF:6@FGGEGGFEGG<EDFGGGGCGGF7FFGFEE+CEGGGGGGGG>GGGGGGDGEGGG7>DFGFGAGGGGGGFFGFGFGGGGDGGGGGGCEGGGFGGGGGGDECEGGFCFGCEFGGDCGCC+9EDCG5ECEEG*<F=FGGGGGGFGFG45DCG776?F*29FCC**57CFF45>57>3***019*)**)**00(,.49)9))5*92@?F0A*)9*<<>>;:?F06
@M00689:251:000000000-CJTJ5:1:1101:18815:6682 1:N:0:12
CAGGATTAGATACCCTGGTAGTCCATGCCGTAAACGGTGGGCGCTAGGTGTAGGGGTCTTCCACTCCCTCTGTGTCGTAGCTAACGCATTAAGCGCCCCGCCTGTGGAGTACGGCCGCAAGGCTAAAACTCAAAGGAATTGACGGGGGCCCGCACAAGCGGCGGAGCATGTGGATTAATTCGATGCAACTCGAAGAACCTTACCTGGGCTTGACATACACCCGATTGCTGCAGAAATGTCGTTTCCCTTCTGTTTGGTGTACTGTTGGTGCCTCGTTGTCGCTGCCT
+
GGGGGGGGGGGGGGGGGGGGGGGGGEFGGGGGGGGG7FG>7FFFGFEEGGGGGGCCF@FGG9FG9,CFGGGCGCFF:CC@FFF,F:F+FGG<?E+@CFG=FGG=9?=,9BEFF@CF=FF7=B=F,B<DFGG9D?5,8>FF@BGEDCF*@FG8E7F:4>C7*<EE8/B*CFFFE,>CC9FGG:9:+;<FG+CE**21<FGGGFGGGGCFFG<*9FFF*07D*)/77**;F7DF48**/9C*/19D??/6F532:@=4(.,<)94)*9=(7(6(6))8>)4<31:09(,
@M00689:251:000000000-CJTJ5:1:1101:4043:6715 1:N:0:12
CAGGAGTAGATACCCTGGTAGTCCATGCCGTAAACGGTGGGCGCTAGGTGTAGGGGTCTTCCACGGCCGCGGTGTCGGAGCTAACGCAGTAAGTGCCCCGCCTGGGGAGTACGGCCGCAAGGCTAAAACTAAAAGGAATGGACGGGGGCCCGCGAAAGCGGCGGAGCAGGGGGAGGAATTCGAGGCAAGGCGAAGAACCTGACCGGGGCGTGAAATAAAACAGAGAGCGGGAGAGAGGGAGGTGGCATGGGGGGGGGGGTACAGGTGGGGGAGGGAGGGGGGGGAAGCGGTCGGG
+
FFGFF,CFGGGFFC<F@@;EAC6CC<EEE:@;@@,@B8CEGF:@6@@<6;;CECCD,8,6<C::CC@7+>+87@4:B+8C4,BB,B+>++:@F,B59,A@@8+:=CCCE+B:CE>+@+>>FF5,:<C<3,,:<CFGGF,3>:,3B@CE4*4:*4*41B+<<*2>CE*;*8*/88**2:++*;<*2*/;*:/2>==CC*1**:00*:=E:*)29*2*2***219<**218C)0<7C<5;*/99**)).))0-7<))36(-0,/).709,07(-(75)07((-(43(41((4-(((-
@M00689:251:000000000-CJTJ5:1:1101:26616:6726 1:N:0:12
CAGGATTAGATACCCTGGTAGTCCATGCCGTAAACGGTGGGCGCTAGGTGTAGGGGTCTTCCACGGCCTCTGTGTCGTAGCTAACGCATTAAGCGCCCCGCCTGGGGAGTACGGCCGCAAGGCTAAAACTCAAAGGAATTGACGGGGGCCCGCACAAGCGGCGGAGCATGTGGATTAATTCGATGCAACGCGAAGAACCTTACCTGGGCTTGACATACACCAGATCGCTGCAGAGATGTAGTTTCCCTTGTGGTTGGTGTACAGGTGGTGCATGGCCGTCGCTGCAT
+
GGGGGGGGGGGGGGGGGGGGGGGGGGFGGGGGGGGGGGGGGGGGGGGGGGGGGGGGGGGGGGGGGGGGGGGGGGGGGGGGGGGGGGGGGGGGGGGGGGGGGGGGGGGGGGGGGGGGGGGGDGGGGGGGGGGGGGGGGGGGGGGGGGGGGGGGGGGGGGGGGGGGDGGGGGGGGGGGGGGGGGGGGGGGGGGGGGGGGGGGGGGGGGGGGGGDGGDGGFFGGFGGGGGGFGGFFFFCFFGGGGGGFFFFFF>FGFFBFFFFFFF>FFFFFFFFFFFFFBBF>>F?FBB
@M00689:251:000000000-CJTJ5:1:1101:17963:6749 1:N:0:12
CAGGATTAGATACCCTGGTAGTCCATGCCGTAAACGGTGGGCGCTAGGTGTAGGGGTCTTCCACGGCCTCTGTGTCGTAGCTAACGCATTAAGCGCCCCGCCTGGGGAGTACGGCCGCAAGGCTAAAACTCAAAGGAATTGACGGGGGCCCGCACAAGCGGCGGAGCATGTGGATTAATTCGATGCAACGCGAAGAACCTTACCTGGGCTTGACATACACCAGATCGCTGCAGAGATGTAGTTTCCCTTGTGGTTGGTGTACAGGTGATGCATGGCCGTCGCTGCAT
+
GGGGGGGGGGGGGGGGGGGGGGGGGGGGGGGGGGGGGGG7:FGGGGGFGGGGGGGCGGGGGGGGGGGGGGGEGFGGEGG7FFFEGEGFGGGFAFCFGGGCGGGGFGEGEFGGGDFGFGCFECFGGBFEGGGGGGGFDFFFGGGCEFGCBFGCGGGG85B7FFGC8CGGGGGGCFGGG?FGG5<FCEG?FGGD*//1@FGGG9CGG?CFFGGGCF+:>?6CGC*17FCG@/7??*5*96F>7FFGFFFFF@B*>FF11?6FAFAAFF:>F4A2<*.>F:>>>BF1>7A
@M00689:251:000000000-CJTJ5:1:1101:25689:6751 1:N:0:12
CAGGATTAGATACCCTGGTAGTCCATGCCGTAAACGGTGGGCGCTAGGTGTAGGGGTCTTCCACGGCCTCTGTGTCGTAGCTAACGCATTAAGCGCCCCGCCTGGGGAGTACGGCCGCAAGGCTAAAACTCAAAGGAATTGACGGGGGCCCGCACAAGCGGCGGAGCATGTGAATTAATTCGATGCAACGCGAAGAACCCTACCTGGGCTTGACATACACCAGATCGCTGCAGAGATGTCGTTTCCCTTGTGGTTGGTGTACAGGTGCTGCATGGCCGTCGCTGCAT
+
GGGGGGFGGGGFGFGGGDEFFE,EEEFGGCFEGGGGCG<FFGGGGCFFGGGCC9@CGGFFGGFGC:FF@DFGGAGGEGC,B@<CEGEEDCGGFF7@FDED:C:FFCGGDGGGCGDG=FGG@BFGGGGGGFFGFFA8>DFE9FD:F<@FEFGGG7FFGGGGG7EE*8CEFGGCF9EEGC+3:;F?CEGDG=5/CC5*:@F*AF8EGCC=CGF5DGG>F?@CGFCFGGGGF*5@@65CF=C*97CC;F?A4)6*975?9:1<2@2).9?DFF?F24<>FB>F6>:BB:D
@M00689:251:000000000-CJTJ5:1:1101:12834:6753 1:N:0:12
CAGGATTAGATACCCTGGTAGTCCATGCCGTAAACGGTGGGCGCTAGGTGTAGGGGTCTTCCACGGCCTCTGTGTCGTAGCTAACGCATTAAGCGCCCCGCCTGGGGAGTACGGCCGCAAGGCTAAAACTCAAAGGAATTGACGGGGGCCCGCACAAGCGGCGGAGCATGTGGATTAATTCGATGCAACGCGAAGAACCTTACCTGGGCTTGACATACACCAGATCGCTGCAGAGCTGTAGTTTCCCTTGTGGTTGGTGTACAGGTGCTGCCTGGCCGTCGCTGCAT
+
GGGGGGGGGGGGGGGGGGGGGGGGGGGGGGGGGGGGDGGDEGGGGGGGGGG9FF@7FGGGGGGGGCFGGGG@F@FG=FEDFGCEGEGGGGDGAFEGGGG7FCGDFGG:@FFGFGGFGGEGEGGGDFFGGGGGGGGC=AFGGGGGGGGGGGGGG7F:<8FG<CCC8=EFGG+0C0ACFFGGGEFGDGGGGEGGDEE8<EGGGFGGG?FGGGGDCF:FFF6CFGFCFFADF<DF:=C*/)?77:CFFF9<=5AGCFF16<0>AFD9:F6:F92(563;F>>>9><(42<
@M00689:251:000000000-CJTJ5:1:1101:14561:6791 1:N:0:12
CAGGATTAGATACCCTGGTAGTCCATGCCGTAAACGGTGGGCGCTAGGTGTAGGGGTCTTCCACGGCCTCTGTGTCGTAGCTAACGCATTAAGCGCCCCGCCTGGGGAGTACGGCCGCAAGGCTAAAACTCAAAGGAATTGACGGGGGCCCGCACAAGCGGCGGAGCATGTGGATTAATTCGATGCAACGCGAAGAACCTTACCTGGGCTTGACATACACCAGATCGCTTCAGAGATGTAGTTTCCCTTGTGGTTGGTGTACAGGTGTTGCATGGCCGTCGCTGCAT
+
GGGGDFGGGGGGGGGGGGGGGGGGGGGGGGGGGGGGGGG7CFGGGGFGGGGGGGGCFGGGGGFGGGGGGGG<FFGGGGGFGGCEGGGDGGGGGGGGFGGGGGGCEGGFEFFGGDGCGGGEGGGGDFGGGGGGGGFC8FFFGGGGDEDGGGGGGCFGGFGGEFBECEEFGFECG?GGGGGGGGGGGGGGGGGGEEGCGGGGGCFGG?FFFGGGGGGGGFFGGGDDGGGGF*9?@FC4@FD:FFGGF@FFF4>C<FF07?(7>F9)0?;<E1:3>?@>F)7>99?692A
@M00689:251:000000000-CJTJ5:1:1101:19044:6792 1:N:0:12
CAGGATTAGATACCCTGGTAGTCCACGCCGTAAACGATGAGTGCTAAGTGTTGGGAGGTTTCCACCTCTCAGTGCTGGAGTTAACGCAATAAGCACTCCGCCTGGGGAGTACGACCGCAAGGTTGAAACTCAAAGGAATTGACGGGGACCCGCACAAGCGGTGGAGCATGTGGTTTAATTCGAAGCAACGCGAAGAACCTTACCAGGTCTTGACATCTCCTGCATAGTCTAGAGATAGATGAAGCCCTTTTGGGCAGGAAGACAGGTGGTGCATGGCTGTCGCTGCAT
+
FFFGGGGGGGGGGCF<@FGGGGGG<FEGGGGEFGGGGGGG@FCGGGGGGFGGGG>FGG@FCCFFGGGGGG9FGGGGG@GGFGGGGEGGGGGGDGGGFGGGGGGGGGGCEFGGGDFFCGGCGDFGGGGGGGGGGGGGGFGGGGGGGCCGGGGEGEGGGFGG><ECFFGGGGGGGGGGGGGGGGGGGGGGFGGGGGGGGGFGFGGGGGGFGFFGFGGGGFFGGGGGGGCFFGFFFFGFFFF7:::C@@FB:68C3>@0208>1<::4:F:>:(<??*5@FB2)1:??>?)
@M00689:251:000000000-CJTJ5:1:1101:26037:6797 1:N:0:12
CAGGATTAGATACCCTGGTAGTCCATGCCGTAAACGGTGGGCGCTAGGTGTAGGGGTCTTCCACGGCCTCTGTGTCGTAGCTAACGCATTAAGCGCCCCGCCTGGGGAGTACGGCCGCAAGGCTAAAACTCAAAGGAATTGACGGGGGCCCGCACAAGCGGCGGAGCATGTGGATTAATTCGATGCAACGCGAAGAACCTTACCTGGGCTTGACATACACCAGATCGCTGCAGAGATGTAGTTTCCCTTGTGGTTGGTGTACAGGTGCTGCATGGCCGTCGCTGCAT
+
GGGGGGGGGGGGGGGGGGGGGGGGGGGGGGGGGGGGGGGGGGGGGFGFGGG,FFGGGGGGGFGGEGGGGGGGGGGGGGGGGGGGGGGGGGGGGGGGGGGGGGGFFGGGGGGGGGGGGGGGGGGGGGGGGGGGGGGGGGGGGGGGGEGGGGGGGEGFF>FGGGGGGGGDGGGGGGGGGGGGGCACGGGGGGGGGGGGGGGGGGGGGGGGGGGEFGGGGFFGGGCDCC5DFGGFFFGGFFGGGGGGFFFFF5AFGFFFBF:FAFADFFFFFA?><FFFFBFFFFFBFFF
@M00689:251:000000000-CJTJ5:1:1101:25339:6800 1:N:0:12
CAGGATTAGATACCCTGGTAGTCCATGCCGTAAACGGTGGGCGCTAGGTGTAGGGGTCTTCCACGGCCTCTGTGTCGTAGCTAACGCATTAAGCGCCCCGCCTGGGGAGTACGGCCGCAAGGCTAAAACTCAAAGGAATTGACGGGGGCCCGCACAAGCGGCGGAGCATGTGGATTAATTCGATGCAACGCGAAGAACCTTACCTGGGCTTGACATACACCAGATCGCTGCAGAGATGTAGTTTCCCTTGTGGTTGGTGTACAGGTGGTGCATGGCCGTCGCTGCAT
+
GGGGGGGGGGGGGGGGGGGGGGGGGGFGGGGGGGGGGGGGGGGGGGGGGGGGGGGGGGGGGGGGGGGGGGGGGGGGGGGGGGGFGGGGGGGGGGGGGGGGGGGGGGGDGGGGCGGGGGGGGGGGGGGGGGGFFFGGGGGGGGGGGGGGGGGGGGGGGGGGGGGGGGGGGGGGGGGGGFGGGGFGGGGGGGGGEGGGFGGGGGGGGGGGGGGGGGGGGFFGFFGGGGGGFGGFFFCFFFGGGGGGFFFFFF>FDFFFFFFFFFFFFFFFFFFFFF@FFFFB>BFFFF>
@M00689:251:000000000-CJTJ5:1:1101:14573:6805 1:N:0:12
CAGGATTAGATACCCTGGTAGTCCATGCCGTAAACGGTGGGCGCTAGGTGTAGGGGTCTTCCACGGCCTCTGTGTCGTAGCTAACGCATTAAGCGCCCCGCCTGGGGAGTACGGCCGCAAGGCTAAAACTCAAAGGAATTGACGGGGGCCCGCACAAGCGGCGGAGCATGTGGATTAATTCGATGCAACGCGAAGAACCTTACCTGGGCTTGACATACACCAGATCGCTGCAGAGATGTAGTTTCCCTTGTGGTTGGTGTACAGGTGTTGCATGGCCGTCGCTGCAT
+
GGGGGGGGGGGGGGGGGGGGGGGGGGGGGGGGGGGGGGGD>FGGGGGGGGGGGGD7FGGGGGGGGGGGGGG<FGGGDGFFFGFFGEGEGGFGGGGGGGG:FGGF7FGCEG?FGEGGGGEGGGGGFFEGGFGGGFGC=DFGGGGGGGGGGGGGG@FGFGGD@FG>GEEFGGGGGGGGGGGGGGCFGGGGGCD=E=EGCGGGGFGGGGG=FGGGGGGGGFFFGGGCGG5DF5CF?F3099D77CFGFFFFFFADDFF6(:6@AFAA?FF<E0:4A?@FFDFF>FF1;0A
@M00689:251:000000000-CJTJ5:1:1101:24745:6830 1:N:0:12
CAGGATTAGATACCCTGGTAGTCCATGCCGTAAACGGTGGGCGCTAGGTGTAGGGGTCTTCCACGGCCTCTGTGTCGTAGCTAACGCATTAAGCGCCCCGCCTGGGGAGTACGGCCGCAAGGCTAAAACTCAAAGGAATTGACGGGGGCCCGCACAAGCGGCGGAGCATGTGGATTAATTCGATGCAACGCGAAGAACCTTACCTGGGCTTGACATACACCAGATCGCTGCAGAGATGTAGTTTCCCTTGTGGTTGGTGTACAGGTGATGCATGGCTGTCGCTGCAT
+
GGGGGGGGGGGGGGGGGGGGGGGGGGGGGGGGGGGGGGGGGGGGGGGGGGGAGGGGGGGGGGGGGGGGGGGGGGGGGGGGGGGGGGGGGGGGGGGGGGGGGGGGGGGGGGGGGGGGGGGGGGGGGGGGGGGGGGGGGGGGGGGGGGGGGGGGGGGGGGGGGGGGGGGGGGGGGGDCGGGFGGGGGGGGGGGGGGGGGGGGGGGGGGGC5CFGGCFGGFFGGGGGGGGDFCDFFFGG?FGGGDGGFFFFFFAGGF5(6:FFFFAAFF?BFAAA>F>F:BBFFFFF>?D
@M00689:251:000000000-CJTJ5:1:1101:22828:6833 1:N:0:12
CAGGATTAGATACCCTGGTAGTCCATGCCGTAAACGGTGGGCGCTAGGTGTAGGGGTCTTCCACGGCCTCTGTGTCGTAGCTAACGCATTAAGCGCCCCGCCTGGGGAGTACGGCCGCAAGGCTAAAACTCAAAGGAATTGACGGGGGCCCGCACAAGCGGCGGAGCATGTGGATTAATTCGATGCAACGCGAAGAACCTTACCTGGGCTTGACATACACCAGATCGCTGCAGAGATGTAGTTTCCCTTGTGGTTGGTGTACAGGTGCTGCATGGCCGTCGCTGCAT
+
GGGGGGGGGGGGGGGGGGGGGGGGGGGGGGGGGGGGGGGC:FGGGGGGGGGGGGDGGGGGGGGGFCGGGGGFGGGGGGGGGGFFGGGGGGGFGGGGGGGGGGGD<D@CEFFGGDGGGGDEGFGGFDCFGGGGG<=8DGGFFFGDCDCCEGGDG*CCGCFCCF@BE5E>FGGGG7EF9FGGG5+A9EGFGEGGDCE:FGGGGGGGG?FFFGGGDGGGGFFGGG4/>G=C@DGF@=CDBFGG7FFGFFFFF?AGGFF?6?1@AFAAFF?BFAF2A65@FEFF;BBBFBA
@M00689:251:000000000-CJTJ5:1:1101:23239:6881 1:N:0:12
CAGGATTAGATACCCTGGTAGTCCACGCCGTAAACGATGAGTGCTAAGTGTTAGGGGGTTTCCGCCCCTTAGTGCTGCAGCTAACGCATTAAGCACTCCGCCTGGGGAGTACGACCGCAAGGTTGAAACTCAAAGGAATTGACGGGGACCCGCACAAGCGGTGGAGCATGTGGTTTAATTCGAAGCAACGCGAAGAACCTTACCAAATCTTGACATCCTTTGACCGCTCTAGAGATAGAGTCTTCCCCTTCGGGGGACAAAGTGACAGGTGCTGCATGGTTGTCGCTGCAT
+
GGGGGGGGGGGGGGGGGGGGGGGGGGGGGGGGGGGGGGGGGGGGGGGGGGGGGGGGGGGGGGGGGGGGGGFGGGGGGGGGGGGGGGGGGGGGGGGGGGGGGGGGGGGGGGGGGGGGGGGGGGGGGGGGGGGGGGGGGGGGGGGGGGGGGGGGGGGGGGGGGGGGGGGGGGGGGGGGGGGGGGGGGGGGGGGGGGGGGGGGGGGGGGGFGGGGGGGGGFFGGFGGGGGGFGGF@FCFFFFGGGGGFFFFFFFGDFEBFFFFFFFAFFFDFF?DFFFFFFFFFFFF:?FFFFB
@M00689:251:000000000-CJTJ5:1:1101:9603:6926 1:N:0:12
CAGGATTAGATACCCTGGTAGTCCATGCCGTAAACGGTGGGCGCTAGGTGTAGGGGTCTTCCACGGCCTCTGTGTCGTAGCTAACGCATTAAGCGCCCCGCCTGGGGAGTACGGCCGCAAGGCTGAAACTCAAAGGAATTGACGGGGGCCCGCCCAAGCGGCGGAGCATGTGGATTAATTCGATGCAACGCGAAGAACCTTACCTGGGCTTGACATACACCAGATCGCTGCAGAGATGTAGTTTCCCTTGTGGTTGTTTTACAGGTGTTGCATGGTTGTCGCTGCAT
+
GGGGGGGGGGGGGGGGGGGGGGGGGGGGGGGGGGGGGGGG7FGGGGGGGGGCFG@7FGGGGGFG:CFGGGGDGCGG7FECFGACFEGEGG9FEF=FGGG7FGG?DFF=:CFGC@FFGG@FCGGG8FAGGGGGFGGGDDFGCFGGGGCEEGGGE*<*C5F77=EEGGG*CEFDC9CFF7<EG=@F7CG9CEGGCEGE:FGGGFGGGCEFFGGEGGGFF@=FFFFDFF:DF*C?@*95F*?*2:FGFFFFF5A:DFFF,8(<9?)8)9/5>:A2AB:FF>?A(8:2;BF
@M00689:251:000000000-CJTJ5:1:1101:9622:6935 1:N:0:12
CAGGATTAGATACCCTGGTAGTCCATGCCGTAAACGGTGTGCGCTAGGTGTAGGGGTCTTCCACGGCCTCTGTGTCGTAGCTAACGCATTAAGCGCCCCGCCTGGGGAGTACGGCCGCAAGGCTGAAACTCAAAGGAATTGACGGGGGCCCGCACAAGCGGCGCAGCATGTGGATTAATTCGATGCAACGCGAAGAACCTTACCTGGTCTTGACATACACCAGATCGCTGCAGAGATGCAGTTTCCCTTGTGGTTGGTGTACTGGTGTTGCCTGTTTGTAGCTGCCT
+
GFFGGFGGGGGGEEGFFGGGGGGEGGGGDFGGGGGGBFC,:<CFGGGGFGGFAF,@@FFGGFGD,@CC@FGGGFEGEF<@BFEEG?CGGD<FGG7CEGGEGGGF7FGDGG8EGCEBFGGE7=FGG8<BFDFGFFG88FGFDFFGDFC*4>>CCGGEG5C:F:=*3=CCFFGC9<F9C<CFG8:@9?FC+*:CCE=8CCFFG?FGFC50<CC9*<EF7=4DDD**7C5><9CFF4*2@?***2CC=*74@)6*7.<((4(>2*))0*)47..))/0*9836).4-((,
@M00689:251:000000000-CJTJ5:1:1101:24646:6938 1:N:0:12
CAGGATTAGATACCCTGGTAGTCCATGCCGTAAACGGTGGGCGCTAGGTGTAGGGGTCTTCCACGGCCTCTGTGTCGTAGCTAACGCATTAAGCGCCCCGCCTGGGGAGTACGGCCGCAAGGCTAAAACTCAAAGGAATTGACGGGGGCCCGCACAAGCGGCGGAGCATGTGGATTAATTCGATGCAACGCGAAGAACCTTACCTGGGCTTGACATACACCAGATCGCTGCAGAGATGTAGTTTCCCTTGTGGTTGGTGTACAGGTGATGCATGGCCGTCGCTGCAT
+
GGGGGGGGGGGGGGGGGGGGGGGGGGGFGGGGGGGGGGGGGGGGGGGGGGGEGGGGGGGGGGGGGGGGGGGGGGGGEGGGGGGGGGGGGGGGGGGGEGGGGGGGGGGGGGGGGGGGGGGGEGGGGGGGGGGGGGGGGGGFGGGGGGGGGGGGGGGGGGGGGGGGGGGGGGCCFDC9EGGGGGGGF50@CEGGGGGGGGGGGGGGGGGGGGGGGGGGGFFGGGGGGGGGFGGFFFGGFFGFGGGGFFFFFFFGD>F06::FF464?4<)74<2<FF5?D;;>BB6>BB
@M00689:251:000000000-CJTJ5:1:1101:23088:6947 1:N:0:12
CAGGATTAGATACCCTGGTAGTCCTAGCTGTAAACGATGATCACTGGGTGTGGGGATGAGAAGTCTCTGTGCCGAAGCAAAAGCGATAAGTGATCCGCCTGGGGAGTACGTACGCAAGTATGAAACTCAAAGGAATTGACGGGGACCCGCACAAGTGGTGGAGCATGTGGTTTAATTCGACGCAACGCGAGGAACCTTACCAGGTCTTGACATACTCGGAATTTGTTGGAAGCAACGAAGTGCCTTCGGGAACCGAGATACAGGTGATGCATGGCCGTCGCTGCAT
+
GGGGGGGGGGGGGGGGGGGGGGGGGGGGGGGGGGGGEGGGGGGGGGGGGGGGGGGGGGGGGGGGGGGGGGGGGGGGGGGGGGGGGGGGGGGGGGGGGGGGGGGGGGGGGGGGGGGGGGGGGGFGGGGGGGGGGGGGGGGGGGGGGGGGGGGGGGGFGGGGGFGGGGGGGGFGFGGGGGGGGGGGGGGGGDGGGFFEGGGFGGGGGGGGGGGDFGGFFDECDGFGGGGGFGGFFFGGFFGGGGGGFFFFFF>GFFFF>9?FDFF0FFFAFA>DAF@FEEBFFB<9F>
@M00689:251:000000000-CJTJ5:1:1101:18518:6953 1:N:0:12
CAGGATTAGATACCCTGGTAGTCCATGCCGTAAACGGTGGGCGCTAGGTGTAGGGGTCTTCCACGGCCTCTGTGTCGTAGCTAACGCATTAAGCGCCCCGCCTGGGGAGTACGGCCGCAAGGCTAAAACTCAAAGGAATTGACGGGGGCCCGCACAAGCGGCGGAGCATGTGGATTAATTCGATGCAACGCGAAGAACCTTACCTGGGCTTGACATACACCAGATCGCTGCAGAGATGTAGTTTCCCTTGTGGTTGGTGTACAGGTGGTGCATGGTTGTCGCTGCAT
+
GGGGGGGGGGGGGGGGGGGGGGGGGGGGGGGGGGGGGGGC7FGGGGGGGGGGGGDEGGGGGGGGDGGGGGGFGGGGCGGGGGGGGGGGGGGGGGGGGGGEGGGGCF@CGFGGG>FGGGEGEGGGGGGGGGGGGFA:FFGGGGGGGEE@EGG8EGGGCEGEEGDEGDGGGGGGFFGGGGGFGC9EFGGCFGGGEE5ECGGGGGGGGGGGFGGGGGGGGFFGG397CG=DF<DF?@5>@FFF7DFFFFFFFFDFDFF<9?6FBF>A4FF(>(9):B@FFBFFBFFBFFF
@M00689:251:000000000-CJTJ5:1:1101:25503:6955 1:N:0:12
CAGGATTAGATACCCTGGTAGTCCATGCCGTAAACGGTGGGCGCTAGGTGTAGGGGTCTTCCACGGCCTCTGTGTCGTAGCTAACGCATTAAGCGCCCCGCCTGGGGAGTACGGCCGCAAGGCTAAAACTCAAAGGAATTGACGGGGGCCCGCACAAGCGGCGGAGCATGTGGATTAATTCGATGCAACGCGAAGAACCTTACCTGGGCTTGACATACACCAGATCGCTGCAGAGATGTAGTTTCCCTTGTGGTTGGTGTACAGGTGCTGCATGGTCGTCGCTGCAT
+
GGGGGGGGGFFGFFFGGFGGFGGGGGFFEGGDGGGGEEFGCFGGGGGGGGG9FGCFFCGGGGGGGGCEGGGGGGGFDFF@FGGFGGGGGGGGCFGGCGGGGGGG7DFGGGGGGGGGGGGGGGGG<ADFGGGGFGFGGGGFFFFEDGGGCEGGG@FF>FGEGGDD*:EGFGFFCGCGGGGGC*CE+CGGGDGD**:CFGGGEGGGGGGFGFGGF?FGGFFGFGGDFFFC@CC6?FFGB?FGCGGGFFFFFFFG3<>?FB<FFFB<<6)5?9<BFFFFFFFF>>?F>F2
@M00689:251:000000000-CJTJ5:1:1101:5248:6964 1:N:0:12
CAGGATTAGATACCCTGGTAGTCCATGCCGTAAACGGTGGGCGCTAGGTGTAGGGGTCTTCCACGGCCTCTGTGTCGTAGCTAACGCATTAAGCGCCCCGCCTGGGGAGTACGGCCGCAAGGCTAAAACTCAAAGGAATTGACGGGGGCCCGCACAAGCGGCGGAGCATGTGGATTAATTCGATGCAACGCGAAGAACCTTACCTGGGCTTGACATACACCAGATCGCTGCAGAGATGTAGTTGCCCTGGTGGTTGGTGTACAGGTGATGAATGGTCGTCGCTGCAT
+
GCGGFGDFGGGFAC@EC@FDECFFAFDFDE@CFGFF>FFC@FG@FGGG@EEFGGGGGDFDGEEE@EFG7FEF<EE9F,=FFCFC<FGEGGGGGGDGGGGGGGFGFFGEGFGGGGGGGGGGGGGDGDGGGGGGFFGGGGG8CFGGGDDC@CEG7EFFG>FFGGGEEGEF6@+<EF6<<CD+:CFCFGGG+:EEEEEGGG=CCFGGGFCFF6FGGFGFD?FG479F2*1*55)9@FG:=??CF::*9174)55C5))40437)944??4)/)).)*970<9169B<63)
@M00689:251:000000000-CJTJ5:1:1101:11982:6998 1:N:0:12
CAGGATTAGATACCCTGGTAGTCCATGCCGTAAACGGTGGGCGCTAGGTGTAGGGGTCTTCCACGGCCTCTGTGTCGTAGCTAACGCATTAAGCGCCCCGCCTGGGGAGTACGGCCGCAAGGCTAAAACTCAAAGGAATTGACGGGGGCCCGCACAAGCGGCGGAGCATGTGGATTAATTCGATGCAACGCGAAGAACCTTATCTGGGCTTGACATACACCAGATCGCTGCAGAGATGTAGTTTCCCTTGTGGTTGGTGTACAGGTGCTGCATGGTTGTCGCTGCAT
+
GGGGGFGGGGGGFGGGGGGGGGGFGGEFGGFEGGGGGGGDDGGGGGGGFFFGGG7:FFFFGGGGGGFGGGGDGGGGDGGFGGGFGGGGGGGFFGGGGGGGGGGGGGG+>F@FGEGGGGCGGGGGGGGGGGGGGGG8FGGGGGGGEGDGGGGCE8CEC>CE7CCCGGGGFFFGGCFGGGGGG=<?:EDGFCGGG=CGGGGGGGGGGG7FF=FEGFFGGFFGGGGGGG5DFCGFF=FCFFCC>>C???=4=5<FGFFB><<54@>FFF??FFB:F?>@=>:613:06?A
@M00689:251:000000000-CJTJ5:1:1101:11965:7004 1:N:0:12
CAGGATTAGATACCCTGGTAGTCCATGCCGTAAACGGTGGGCGCTAGGTGTAGGGGTCTTCCACGGCCTCTGTGTCGTAGCTAACGCATTAAGCGCCCCGCCTGGGGAGTACGGCCGCAAGGCTAAAACTCAAAGGAATTGACGGGGGCCCGCACAAGCGGCGGAGCATGTGGATTAATTCGATGCAACGCGAAGAACCTTATCTGGGCTTGACATACACCAGATCGCTGCAGAGATGTCGTTTCCCTTGTGGTTGGTGTACAGGTGCTGCCTGGTTTTCGCTGCAT
+
GGGGGGGGGGGGGGGGGGGGGGGGGGGGGGGGGGGGGGG7BFGGGGGGGGG,CF@+FFGGGGAFCBFGGGGCF@FG=F=?FGE,F:F:FF,55E@FGGGCGGG<4DE77C?F@EFFGG7@CFFFA=DFGGGFFDGC,3DD<CFGGGDGGGGGG*CFG>F7<F:CEEE:EFGC7+AE99CFG8<FCEG7C=EE55C8@FGGGGGGG<76AFG5*CFD>F4FGG<CCGCDF*CFF4C5@?F*1>DGFFFFF4<43>F07:6F2@44)9)4BAD(5=3@?)8A6<?09(:
@M00689:251:000000000-CJTJ5:1:1101:14371:7012 1:N:0:12
CAGGATTAGATACCCTGGTAGTCCATGCCGTAAACGGTGGGCGCTAGGTGTAGGGTTCTTCCACGGCCTCTTTGTCGTAGCTAACGCATTACGCGCCCCGCCTGGGGAGTACGGCCGCAAGGCTCAAACTCAAAGGCATTGACGGGGGCCCGCCCAAGCGGCGGAGCATGTTGATTCATTCGATGCAACGCGAAGAACCTTACCTGGGCTTGACCTACCCCAGATCGCTTCAGAGCTGTAGTTTCCCTTGTGGTTGGTGTACCGGTGATGCATGGTCGTCGCTGCAT
+
GGGGGGGGGGGGGGGGGGGGGGGGGGFGGGGBFGGGGGG7:FFGGFGGGGGG<F76EFFGGGEGEFFGGGG,FEFG,F,,BF<,C,@:FFA,,B+CFGG+FGG7+B7B@CEG=+FFEGGD7DFG,,FDGGGGD=F,,3@FFFGG7FCFGGGDG*=FF8FC7C87=8C*@FG+<@FF++<CG7?C7E7+A5C==/>E8FGFF9CGG7=FGGG5CC6:*<)7C<5*9D*9F3CFFBF*9):C*:CD?FFFF4AFCF>11<(82F)(08)(@)4)6*0@F3466>?097A
@M00689:251:000000000-CJTJ5:1:1101:26828:7023 1:N:0:12
CAGGATTAGATACCCTGGTAGTCCTAGCTGTAAACGATGATCACTGGGTGTGGGGATGAGAAGTCTCTGTGCCGAAGCAAAAGCGATAAGTGATCCGCCTGGGGAGTACGTACGCAAGTATGAAACTCAAAGGAATTGACGGGGACCCGCACAAGTGGTGGAGCATGTGGTTTAATTCGACGCAACGCGAGGAACCTTACCAGGTCTTGACATACTCGGAATTTGTTGGAAGCAACGAAGTGCCTTCGGGAACCGAGATACAGGTGCTGCATGGCTGTCGCTGCAT
+
GGGGGGGGGGGGGGGGGGGGGGGGGGGGGGGGGGGGGGGGGGFGGGGGGGGGEGGGGGGGGGFGGGGGGGGGGGEGGGGGGGGGGGGGGFGFGGGGGGGGGGGGGGGGGGGGGGGGGGGGGGGGGGFGGGGGGGGGFGGGGGGGGGGGGGGGGGGGGGGGGGFGGGGFGGGGGGGGGGGGGEGGGGGGGGDGGGGGGGGGGGGGGGGGGGGGGGGGGFFDGGGGGGGGFCFFFFGGF>DDGGGGFFFFDF6DFFFB0;BFAFB1?@FFFFFFFFFFFFFFFB?>:A
@M00689:251:000000000-CJTJ5:1:1101:18363:7032 1:N:0:12
CAGGATTAGATACCCTGGTAGTCCATGCCGTAAACGGTGGGCGCTAGGTGTAGGGGTCTTCCACGGCCTCTGTGTCGTAGCCAACGCATTAAGCGCCCCGCCTGGGGAGTACGGCCGCAAGGCTAAAACTCAAAGGAATTGACGGGGGCCCGCACAAGCGGCGGAGCATGTGGATTAATTCGATGCAACGCGAAGAACCTTACCTGGGCTTGACATACACCAGATCGCTGCAGAGATGTAGTTTCCCTTGTGGTTGGTGTACAGGTGATGCATGGTCGTCGCTGCAT
+
GGGGGGGGGGGGGGGGGGGGGGGGGGGGGGGGGGGGGGGGGGGGGGGGGGGGGGGGGGGGGGGGGGGGGGGFGGGGGGGGGGGGGGGGGGGGGGGGGGGGGGGGGGGGEGFGGGGGGGGGGFGGGGGGGGGGGGGGGGGGGGGGGGGGGGGGGCGGGFFGDGGGGDGGGGGGG7FGGCGGGCEGGGGGGGGGGGGGGGGGGFGGGGGGGGGGGGGGGFFGGGGGCC=CFDGFFFG:46DF7CFGFF?AFFDFGFFBFFFFFFFFFF:AFBFFFF:=FFFFF>6?>B9
@M00689:251:000000000-CJTJ5:1:1101:15160:7047 1:N:0:12
CAGGATTAGATACCCTGGTAGTCCATGCCGTAAACGGTGGGCGCTAGGTGTAGGGGTCTTCCACGGCCTCTGTGTCGTAGCTAACGCATTAAGCGCCCCGCCTGGGGAGTACGGCCGCAAGGCTAAAACTCAAAGGAATTGACGGGGGCCCGCACAAGCGGCGGAGCATGTGGATTAATTCGATGCAACGCGAAGAACCTTACCTGGGCTTGACATACACCAGATCGCTGCAGAGATGTAGTTTCCCTTGTGGTTGGTGTACAGGTGCTGCATGGTTGTCGCTGCAT
+
GGGGGGGGGGGGGGGGGGGGGGGGGGGGGGGGGGGGGGGCCGGGGGGGGGGGGGDCGGGGGGGGEGGGGGGCGGGGGGFGGGGFGGGDGG9FEGGGGGGGGGGGGGGEEGGGGGGGGG7=@FGGA=<FGGGGGGGGCFFGGAFGGGGGGGGGGDG:E>CC7FE8E5E>FGF9C7EGFGGGFFCFCG7<E=EEEEGGGGGGGGGGGCGGFGGGGGFGGF6FGFCDGG5CF5CF?*99@4C70CDGFFFFFFBG<FF?>B:F<F44?F?:FAF:AF>FF:?F:FF6>?A
@M00689:251:000000000-CJTJ5:1:1101:18351:7049 1:N:0:12
CAGGATTAGATACCCTGGTAGTCCATGCCGTAAACGGTGGGCGCTAGGTGTAGGGGTCTTCCACGGCCTCTTTGTCGTAGCCAACGCATTAGGCCCCCCCCCTGGGGATTCCGCCCCAAAGCTTAAACCTCACAGACTTTACGGGGGCCCCCCCAACCCGCCGTGCCTTTTTTATTCATTCTTTCCACCCGCAAGACCTTTCCCTTCTCTTACATCACCCACATCTCTTCCGAGATTTTGTTTTCCTTGTTGTTTGTTTACCTGTTACTCCTTGTCGTTGCTTCATTCTTTCT
+
GGGGFFGGGFFCFGGGGGGGGGGFGFGFGFGEGGGC@FG7+C@FGCC,CFGGGG,@FGGGGFGG6@FEGGG,CCFF,D,9BF9,C,F:FGF<,:,8CF:=C++844:+?,C,B+C7++B:<,,33BAF<,3,3,,8,3@@3=+++5<*>>***=*:**1<*4B1**3,7?,+*1<+++3+2++29+<<8***2*12;>+<+0<+++*++3:+2++**15C*91***3***2))0)/*92009D4=B4<*1)*0074101*)1.5***-/).)6BF*07,(-).).-)-))).)
@M00689:251:000000000-CJTJ5:1:1101:23187:7052 1:N:0:12
CAGGATTAGATACCCTGGTAGTCCATGCCGTAAACGGTGGGCGCTAGGTGTAGGGGTCTTCCACGGCCTCTGTGTCGTAGCTAACGCATTAAGCGCCCCGCCTGGGGAGTACGGCCGCAAGGCTAAAACTCAAAGGAATTGACGGGGGCCCGCACAAGCGGCGGAGCATGTGGATTAATTCGATGCAACGCGAAGAACCTTACCTGGGCTTGACATACACCAGATCGCTGCAGAGATGTAGTTTCCCTTGTGGTTGGTGTACAGGTGATGCATGGCTGTCGCTGCAT
+
GGGGGGGGGGGGGGGGGGGGGGGGGGGFGGGGGGGGGGGGGGGGGGGGGGGGGGGGGGGGGGGGGGGGGGGGGGGGGGGGGGGGGGGGGGGGGGGGGGGGGGGGGGGGGGGGGGGGGGGGGGGGGGGGGGGGGGGGGGGGGGGGGGGGGGGGGGGGGGGGGGGGGGGGGGGGGFFGGGGGGGFGFEGGGGGGGGGGGGGGGGGGGGGGGGGGGGGGGFFGGGGGGGGGFGGFFFGGFFGGDFGGFFFBFFFGGFFFFFFFFFFFFFFBFFFFFFFFFFFFFFFFBF<
@M00689:251:000000000-CJTJ5:1:1101:14448:7065 1:N:0:12
CAGGATTAGATACCCTGGTAGTCCTAGCTGTAAACGATGATCACTGGGTGTGGGGATGAGAAGTCTCTGTGCCGAAGCAAAAGCGATAAGTGATCCGCCTGGGGAGTACGTACGCAAGTATGAAACTCAAAGGAATTGACGGGGACCCGCACAAGTGGTGGAGCATGTGGTTTAATTCGACGCAACGCGAGGAACCTTACCAGGTCTTGCCATACTCGGAATTTGTTGGAAGCAACGAAGTGCCTTCGGGAACCGAGATACAGGTGCTGCATGGTCGTCGCTGCAT
+
GGGGGGGGGGGGGGGGGGGGGGGGGGGGGGGGGGGGGGGGGGGGGGGGFGGGGGGDGDGGGGGGGGGGDGCGGGGC:FGGDGGGGGGCBGGACFGGGGGGG?FGGGGFGGGGGGGGG@FFGGGGGGGGGEGFFGGGGGGGGGGGGGGGGGEGGFGGGFFFC7>DGGGGGGGGGGFGGGGGGGG:8CGGG==EEGGGGGGGGFGEGGFG?+;CGGGFFD:C*>FD7DFCAFC?>FFGFFGCGFFGFFF6>327CF>>BF?BA?41FFFAFFFFF:BFEFF>BF:>:D
@M00689:251:000000000-CJTJ5:1:1101:19209:7083 1:N:0:12
CAGGATTAGATACCCTGGTAGTCCATGCCGTAAACGGTGGGCGCTAGGTGTAGGGGTCTTCCACGGCCTCTGTGTCGTAGCTAACGCATTAAGCGCCCCGCCTGGGGAGTACGGCCGCAAGGCTAAAACTCAAAGGAATTGACGGGGGCCCGCACAAGCGGCGGAGCATGTGGATTAATTCGATGCAACGCGAAGAACCTTACCTGGGCTTGACATACACCAGATCGCTGCAGAGATGTAGTTTCCCTTGTGGTTGGTGTACAGGTGGTGCATGGTCGTCGCTGCAT
+
GGGGGGGGGGGGGGGGGGGGGGGGGGGGGGGGGGGGGGGDCGGGGGGGFGG<FGEGGGGGGGGGGGGGGGGGGGGGGGGGGGGGGGGGGGGGGGGGGGGGGGGGGGGGDGGGGDGGCGGGGGGGGGFGGGGGGGGGGGGGGGGGGGGGGGGEGGGG7FGGGGGGGGGGGGGGGGGGGGGGGFFGGGGGGGGGC=EGGGGGGGGGGGFFFGGGGGGGGFFGGCDFGFFGFDGF?BGGFFFGGGGGFFFFFFFGGFF?BFFFFFABFFF?FBF7AFFFFB>F>>B?FFF
@M00689:251:000000000-CJTJ5:1:1101:9922:7096 1:N:0:12
CAGGATTAGATACCCTGGTAGTCCATGCCGTAAACGGTGGGCGCTAGGTGTAGGGGTCTTCCACGGCCTCTGTGTCGTAGCTAACGCATTAAGCGCCCCGCCTGGGGAGTACGGCCGCAAGGCTAAAACTCAAAGGAATTGACGGGGGCCCGCACAAGCGGCGGAGCATGTGGATTAATTCGATGCAACGCGAAGAACCTTACCTGGGCTTGACATACACCAGATCGCTGCAGAGATGTAGTTTCCCTTGTGGTTGGTGTACAGGTGCTGCATGGTCGTCGCTGCAT
+
GGGGGGGGGGGGGGGGGGGGGGGGGGGGGGGGGGGGGGGDEGGGGGGGGGGGGGCCFGGGGGGGGGGGGGGEGGGG>FGGGGGGGGGGGGGGGGGGGGGGGGGB?FGCCFEFGGGGGGGGGGGGFFGGGGGGGGGGCFGGGGGGGGGGGGGGGGGGGGGGCFGDGGGGFGCFFC9F?FGGGGGGGGGGG=EGGCEGFGGGGGGGGFFGGGGGGGGGGFFGGCCCFFCDFCDF?@3<FFGGFFGGFFFF?:BG3FF:;?2>2@AA)?4:F<?:AF4@@B>?19<:>:A
@M00689:251:000000000-CJTJ5:1:1101:13669:7127 1:N:0:12
CAGGATTAGATACCCTGGTAGTCCATGCCGTAAACGGTGGGCGCTAGGTGTCGGGGTCTTCCACGGCCTCTGTGTCGTAGCTAACGCATTAAGCGCCCCGCCTGGGGAGTACGGCCGCAAGTCTAAAACTCAAAGGAATTGACGGGGGCCCGCACAAGCGGCGGATCATGTGGATTAATTCGATGCAACGCGCAGAACCTTACCTGGGCTTGACCTACACCAGCTCGCTGCAGAGATGTCGTTTCCCTTGTGGTTGTTTTACAGTTGATGCATGTCCGTCGCTGCAT
+
GGGGGGFFGGFFFFGGG9FFGFGGGFFFGFG@FGGCCEFC>FGGGDGGGGG,BCE+FFGGGG<FFCFGGGG=F,EG,FE,BE,CF:F7FE9,5C:FEGG+CFF+??E+4B,C7+CFGG733,CD9,@=FGGFFFG7:<FECCGDCEDGEGG7E*<F,,@**=*:8*:@FCFFD7CC:CCFF;<F+;@?FEG55C*8CGGCF9CFF+22AFG7>@+;7;)95*7*CC5DDDDF4=*0=7D*1>DFFF6<F)6<5<F<(3(7465218*)9)6)6B*=?54:(,-,3:4
@M00689:251:000000000-CJTJ5:1:1101:16966:7142 1:N:0:12
CAGGATTAGATACCCTGGTAGTCCATGCCGTAAACGGTGGGCGCTAGGTGTAGGGGTCTTCCACGGCCTCTGTGTCGTAGCTAACGCATTAAGCGCCCCGCCTGGGGAGTACGGCCGCAAGGCTAAAACTCAAAGGAATTGACGGGGGCCCGCACAAGCGGCGGAGCATGTGGATTAATTCGATGCAACGCGAAGAACCTTACCTGGGCTTGACATACACCAGATCGCTGCAGAGATGTAGTTTCCCTTGTGGTTGGTGTACAGGTGGTGCATGGCCGTCGCTGCAT
+
GGGGGGGGGGGGGGGGGGGGGGGGGGGGGGGGGGGGGGGGGGGGGGGGFGGGGGGGGGGGGGGGGGGGGGGGGGGGGGGGGGGGGGGGGGGGGGGGGGGGGGGGGGEFGGFGGGGGGGGGGGGGGGGGGGGGGGGGGGGGGGGGGDGECGGDE8FGGGGGGGGGGGEGGGGGGGGGGCGFGEGGGGGGG=EGEGCCFGGGGGGGGGGGGGGGGGGFGFFGGGCFFGGGFDGFFFGGFFG7*CFFFFFFFFFGCFF?9:(;3FF27???F?FFFF:>F:>B;921>?A
@M00689:251:000000000-CJTJ5:1:1101:26236:7154 1:N:0:12
CAGGATTAGATACCCTGGTAGTCCATGCCGTAAACGGTGGGCGCTAGGTGTAGGGGTCTTCCACGGCCTCTGTGTCGTAGCTAACGCATTAAGCGCCCCGCCTGGGGAGTACGGCCGCAAGGCTCAAACTCAAAGGAATTGACGGGGGCCCGCACAAGCGGCGGAGCATGTGGATTAATTCGATGCAACGCGAAGAACCTCACCTGGGCTTGACATACACCAGATCGCTGCAGAGATGTAGTTTCCCTTGTGGTTGGTGTACAGGTGCTGCATGGTTGTCGCTGCAT
+
GGGGGGGGGGGGGGGGGGGGGGGGGEGGGEGGGGGGEFGCCGDGG:F8FGG<FGEGF:FEGGGF7+CFEGG@FFFG=F@EFGCFA6FCGGGC,FBFGGEGGGGGGFE+CF=FG:FGGG7CFGGG,BBGGGGGGF98DFEGGFFGDECCEGGGGEGFEEFGCF8@8E8@CGGGG9EF9<CCCA:C@C+02>=CG*:8@FGE*6AECCEEFFGGG6CGC?FGG<DF4FFGFGGFFFGG?BGFD:CDFFFFF?A99@3(-88>A@DF?FFBFF?()8>6FD?DFFFF9:B
@M00689:251:000000000-CJTJ5:1:1101:15723:7173 1:N:0:12
CAGGATTAGATACCCTGGTAGTCCATGCCGTAAACGGTGGGCGCTAGGTGTAGGGGTCTTCCACGGCCTCTGTGTCGTAGCTAACGCATTAAGCGCCCCGCCTGGGGAGTACGGCCGCAAGGCTAAAACTCAAAGGAATTGACGGGGGCCCGCACAAGCGGCGGAGCATGTGGATTAATTCGATGCAACGCGAAGAACCTTCCCTGGGCTTGACATACACCAGATCGCTGCAGAGATGTAGTTTCTCTTGTGGTTTGTGTACAGGTGCTTCATGGCCTTCGCTGCAT
+
GGGGGFGGGGGGGGGGGGGGGGGGGCFGGGGGGGGG>FG7@,@FGEGE6EF<EG@:BC<F,C966@:FGGG8E<FFEG8,BE,EFC++?FF<D<7FGGG7:=FG7DC++4B?8+@FEGCC7<FFEC,3FCFFGGF@,8F,><@::B7*>CGEG*<=:CF7*CCD8:C:FC<99+00++2<C8@::>F7<CE5>EG*<>*20+;FC<=**;D/70<F>FFC57C*97*97/7:6@5*9?F*7:C*9*@A*7<*10)(-3,8>?<<5B439))6)**76*54(3<:>(.
@M00689:251:000000000-CJTJ5:1:1101:17089:7193 1:N:0:12
CAGGATTAGATACCCTGGTAGTCCATGCCGTAAACGGTGGGCGCTAGGTGTAGGGGTCTTCCACGGCCTCTGTGTCGTAGCTAACGCATTAAGCGCCCCGCCTGGGGAGTACGGCCGCAAGGCTAAAACTCAAAGGAATTGACGGGGGCCCGCACAAGCGGCGGAGCATGTGGATTAATTCGATGCAACGCGAAGAACCTTACCTGGGCTTGACATACACCAGATCGCTGCAGAGATGTAGTTTCCCTTGTGGTTGGTGTACAGGTGATGCATGGCCGTCGCTGCAT
+
GGGGGGGGGGGGGFGGGGGGGGGGGGGGGGGGGGGGGGGCCGGGGGGGGGGGGGGGGGGGGGFGFDFGGGGFGGGGEGGFGGGGGCGGGGGGFGGGGGGGGGGGFGEGGGCEFDGGFGEEGGGGGGGGGGGGGGGGGGGGGGGGDEDCEGGGGEGGGDGGGGDDGGGGGGGFGFGGC9FFGEFGGGGGGDGGGEEGGGGGGGGGGGGGFGGGFGGGGFFGGGFCFFCGF3DFFFFGFFGGGGGGFFFFF)<D3>@49B6F7FB>4??2@<D2<*77?5>BBB:26?B
@M00689:251:000000000-CJTJ5:1:1101:10265:7197 1:N:0:12
CAGGATTAGATACCCTGGTAGTCCATGCCGTAAACGGTGGGCGCTAGGTGTAGGGGTCTTCCACGGCCTCTGTGTCGTAGCTAACGCATTAAGCGCCCCGCCTGGGGAGTACGGCCGCAAGGCTAAAACTCAAAGGAATTGACGGGGGCCCGCACAAGCGGCGGAGCATGTGGATTAATTCGATGCAACGCGAAGAACCTTACCTGGGCTTGACATACACCAGATCGCTGCAGAGATGTAGTTTCCCTTGTGGTTGGTGTACAGGTGATGCCTGGCCGTCCCTGCAT
+
GGGGGGGGGGGGGGGGGGGGGGGGGGGGGGGGGGGGEGF7CFCFGGGGGGGGFGD+CFGGGGGG@BFFFGG,FEEGGGEFFGFFF,@:FCDC5E@FGGG7FGGEDFFC:FGFFFFGGGC7=DDFDFGDGGGGGFGGGGGGFGGGGGGGGGEGG:FFG8F:<FEEG5CFFGGGG7CFF?FGF8+<<CFGFCECEEGGGGGGGGGGGECFFFF5>GFFGFFGGC597F/>F3CF4=5*9*C>FGGFFFF>FFF4*8>108(<4F<2)94)0)))6*7;5.-,(4526(6
@M00689:251:000000000-CJTJ5:1:1101:23893:7201 1:N:0:12
CAGGATTAGATACCCTGGTAGTCCATGCCGTAAACGGTGGGCGCTAGGTGTAGGGGTCTTCCACGGCCTCTGTGTCGTAGCTAACGCATTAAGCGCCCCGCCTGGGGAGTACGGCCGCAAGGCTAAAACTCAAAGGAATTGACGGGGGCCCGCACAAGCGGCGGAGCATGTGGATTAATTCGATGCAACGCGAAGAACCTTACCTGGGCTTGACATACACCAGATCGCTGCAGAGATGTAGTTTCCCTTGTGGTTGGTGTACAGGTGATGCATGGTCGTCGCTGCAT
+
GGGGGGGGGGGGGGGGGGGGGGGGGGGGGGGGGGGGGGGGGGGGGGGGGGGGGGGGFDGGGGGGGGGGGGGGGGGGGGGGGGGGGGGGGGGGGGGGGGGGGGGGGGGGGGGGGGGGGGGGGGGGGGGGGGGGGGGGGFGGGGGGGGGGGGGGGGGGGGGGGGGGGGGGGGCGGGGGGGCFGGG79CGGCEDGGGGGGGGGFFFGGGFGFGGGGGCC>?FGFFGF4DFGFGD@@FGGFB>DC7CCFFFF?FAFCFFFF<BF7BABFFFA7A)))=77@B>630(4;0)
@M00689:251:000000000-CJTJ5:1:1101:20416:7244 1:N:0:12
CAGGATTAGATACCCTGGTAGTCCATGCCGTAAACGGTGGGCGCTAGGTGTAGGGGTCTTCCACGGCCTCTGTGTCGTAGCTAACGCATTAAGCGCCCCGCCTGGGGAGTACGGCCGCAAGGCTAAAACTCAAAGGAATTGACGGGGTCCCGCACAAGCGGCGGAGCATGTGGATTAATTCGATGCAACGCGACGAACCTTACCTGGGCTTGACATACACCAGATCGCTGCAGAGATGTAGTTTCCCTTGTGGTTGGTGTACAGGTGCTGCCTGGCTGTCGCTGCAT
+
GGGGGGGGGGGGGGGGGGGGGEGDGGGGGGGGGGGGDEGC+CEFGGGFGGG9FF,@FFGGGGFGEGGGGGGGGFGGGGGGGGFCFEGCGCFG9EGGGGGGGGGG7F7FCGCAFEFGGGGCG@FG@=FGGGG9=A9DF<FCFFGE+++*6:B*BEEBF>DCGG8*:=EFCF:9,,<@@FCCF/>ECEFCCEGG=*2CCEGGGGGGGF=CFGG*9CFCFFFGCC*9C*CGF776<?F<@?7>7FFGFFF<FF<F:::(3<BFF=).?B?>*5)(4?3>FB<,41606(-
@M00689:251:000000000-CJTJ5:1:1101:20398:7252 1:N:0:12
CAGGATTAGATACCCTGGTAGTCCATGCCGTAAACGGTGGGCGCTAGGTGTAGGGGTCTTCCACGGCCTCTGTGTCGTAGCTAACGCATTAAGCGCCCCGCCTGGGGAGTACGGCCGCAAGGCTAAAACTCAAAGGAATTGACGGGGGCCCGCACAAGCGGCGGAGCATGTGGATTAATTCGATGCAACGCGAAGAACCTTACCTGGGCTTGACATACACCAGATCGCTGCAGAGATGTAGTTTCCCTTGTGGTTGGTGTACAGGTGCTGCATGGCTGTCGCTGCAT
+
GGGGGGGGGGGGGGGGGGGGGGGGGGGGGGGGGGGGGGGG7FGGGGGGGGG<FGGCGGGGGGGG@FGGGGGFGGGGGGGGGGGGGGGGGGGGGGGGGGGGGGGGFGDGEGGGGGGGGGGGGFGGGGGGGGGGGGGGEGGGGGGGGEEEGGGEGGGGGGGGCFEDGDGGGGGGGFGGGGGGG=9CCGGGGGGGGEGGGGGGGGGGGGFFFGGGGGFGFFFGGGGGGGEGF3DFF?FDFFGGFGGGFFFFF@AGDFF:1?1FAFF<?B)4B9>?FB:FFBBF?BFBF>B
@M00689:251:000000000-CJTJ5:1:1101:10131:7283 1:N:0:12
CAGGATTAGATACCCTGGTAGTCCATGCCGTAAACGGTGGGCGCTAGGTGTAGGGGTCTTCCACGGCCTCTGTGTCGTAGCTAACGCATTAAGCGCCCCGCCTGGGGAGTACGGCCGCAAGGCTAAAACTCAAAGGAATTGACGGGGGCCCGCACAAGCGGCGGAGCATGTGGATTAATTCGATGCAACGCGAAGAACCTTACCTGGGCTTGACATACACCAGATCGCTGCAGAGATGTAGTTTCCCTTGTGGTTGTTGTACAGGTGTTGCATGGCCGTCGCTGCAT
+
GGGGGGGGGGGGGGGGGGGGGGGGGGGGGGGGGGGGGGGEGGGGGGGGGGGGGGCGGGGGGGGGFEFGGGG@GGGG@F@DFGGGGGGCFFGFGGGGGGGGGGGGGGGGGGFGGCGGGGDGGGGGCFFGGGGGGCFC3DFGGGGGGGGGGGGGG*CGGFGGGGDGGGGGGGGGGGGDFGGGG@@FCGGCFEGG5CGGGGGGGFGGGGCGGGGGFGGGGFFGGGGFGGGGF3DFFFGGF?FFCGDCFFFA4)6F:FFF,22><F>4@F)8@0<)5*)7?)46(-4:B:2
@M00689:251:000000000-CJTJ5:1:1101:11158:7305 1:N:0:12
CAGGATTAGATACCCTGGTAGTCCATGCCGTAAACGGTGGGCGCTAGGTGTAGGGGTCTTCCACGGCCTCTGTGTCGTAGCTAACGCATTAAGCGCCCCGCCTGGGGAGTACGGCCGCAAGGCTAAAACTCAAAGGAATTGACGGGGGCCCGCACAAGCGGCGGAGCATGTGGATTAATTCGATGCAACGCGAAGAACCTTACCTGGGCTTGACATACACCAGATCGCTGCAGAGATGTAGTTTCCCTTGTGGTTGGTGTACAGGTGGTGCATGGCTGTCGCTGCAT
+
GGGGGGGGGGGGGGGGGGGGGGGGGGGGGGGGGFGGGGGEGGGGGGGGFGGGGGEGGGGGGGFGFGGGGGG@FEGG:FGCFGCFGDG@FGGFFGDGGGGGGGGGEGGGGGFGGGGGGGGGGGGGFGGGGGGGGDFFCFFFGGGGGGGGGGGGGGGGGGGGCFECGGGFF9<CFGGGGGGGGC9CCGGGGGGGGDGEGGGGGGGGGGFGGGGGGGGGGFFGCGFCDFCDFDGF4BCG??G7:FGGFFFFF?AG3>F<;?(52@<:FFF<E?>>A6:>F3:??<<19?B
@M00689:251:000000000-CJTJ5:1:1101:4344:7312 1:N:0:12
CAGGATTAGATACCCTGGTAGTCCATGCCGTAAACGGTGGGCGCTAGGTGTAGGGGGCGTCCACGGCCGCGGGGTCGGAGCGAACGCAGTAAGAGCCCCGCCGGGGGAGTACGGCCGCAAGGCTAAAAATCAAAGGAATGGACGGGGGCCAGCACAAGCGGCGGAGCAGGTGGAAAAAAGCGAGGCAAGGCGAAGAACCGTACCGGGGCGTGAGAAAAAACAGAAAGCAGAAGAGAGGGAGGGGCACGTGGGGGGGGGGGAAAGGGGGGGCAGGGCGGTGGCTGCAGCGGTGGGG
+
GFGFE<FDGFFECCF9@<;@<;=C<C@CC:8@@EC@F@EDEF@+66@@6@;;FCDE+++8@B?CCE4++=+7+8+8@+>F++3=+88@+38==,<,,:>>7F3<@C><@*88<C**<*<FEF<,8::C,2+3<:?FCC8,39,/858E:/*2*2*:8:*25*:CCE*;*/*38;++2;***2;*:*1;*:*15:CCE2***2*2*1:E*1/29*<*2)0)/99>**3*)9*<:6C<)79<D))/0)8(00(190)-4(4),3:::)7;)3(,(07)07-(-((-,44:02,((((
@M00689:251:000000000-CJTJ5:1:1101:12584:7313 1:N:0:12
CAGGATTAGATACCCTGGTAGTCCATGCCGTAAACGGTGGGCGCTAGGTGTAGGGGTCTTCCACGGCCTCTGTGTCGTAGCTAACGCATTAAGCGCCCCGCCTGGGGAGTACGGCCGCAAGGCTAAAACTCAAAGGAATTGACGGGGGCCCGCACAAGCGGCGGAGCATGTGGATTAATTCGATGCAACGCGAAGAACCTTACCTGGGCTTGACATACACCAGATCGCTGCAGAGATGTAGTTTCCCTTGTGGTTGGTGTCCAGGTGCTGCATGGCTGTCGCTGCAT
+
GGGGGGGGGGGGGGGGGGGGGGGGGGGGGGGGGGGGGGGGCFGGGGGGGGG9FGE@GGGGGGGGGGGGGGG<FGGGEGGGFGGCGGGGGGGCEFCGGGGGGGGFEGGEGFEGEGGGGG6@FGGGGGFGGGGGGGGGGGGGGFFGGGDGGGGGG7FGG5CC@FECC=C8@FFGGDDFC+AFGFGFFGGGG=EGDGGEFGFGGGGGGCFFFGFEDGGCGFFGGG9DFGFGFCGFF*99BBGCDGFGFFFFFFAD5FF<6<:@)9:>49)4F<?0<?4>?:?FFBF0>>2
@M00689:251:000000000-CJTJ5:1:1101:22391:7317 1:N:0:12
CAGGATTAGATACCCTGGTAGTCCATGCCGTAAACGGTGGGCGCTAGGTGTAGGGGTCTTCCACGGCCTCTGTGTCGTAGCTAACGCATTAAGCGCCCCGCCTGGGGAGTACGGCCGCAAGGCTAAAACTCAAATGAATTGACGGGGGCCCGCACAAGCGGCGGAGCATGTGGATTAATTCGATGCAACGCGAAGAACCTTACCTGGGCTTGACATACACCAGATCGCTGCAGTGTTGTAGTTTCCCTTGTGGTTGTTGTACAGGTGATGCATGGTCGTCGCTGCAG
+
GGGGGGGGGGGGGGGGGGGGGGGDDEFGGGGGGGGGCFD+:@@FFCEDCFCDFGDC@FEFCCE,BC@FGEFCGGGGGFGGDG,CFGG7EGGFD9FG:FFGGGGG7FFG+F<FGCCFEEGGGFCFDFCFGGGGGG,=>FFFGGG7FEGEGFE*>8FFGCGCCF*::8CFGGGGF+AE?7C<C*03<EFGF=EGCEGGGGGGGGGGFC=5CFG5C?EF>F6DC<CFC4FGFDG4)*0*17*27*?:B/9>45<C37@0(((058<247)-=))).8576)4(-42(4((
@M00689:251:000000000-CJTJ5:1:1101:25975:7317 1:N:0:12
CAGGATTAGATACCCTGGTAGTCCATGCCGTAAACGGTGGGCGCTAGGTGTAGGGGTCTTCCACGGCCTCTGTGTCGTAGCTAACGCATTAAGCGCCCCGCCTGGGGAGTACGGCCGCAAGGCTAAAACTCAAAGGAATTGACGGGGGCCCGCACAAGCGGCGGCGCATGTGGATTCATTCGATGCAACGCGAAGAACCTTACCTGGGCTTGACATACACCAGATCGCTGCAGAGATGTAGTCTCCCTTGTGGTTGGTGTCCAGGTTCTGCATGGCCGTCGCTGCATCTGGCC
+
GGGFCFFGGGGGGGGGGGGGGGGG9FFFGGGGGGG>CFGGEGGGGGGFFGGGGGG7FGGGGGDGCGGGDGGGGGGGGGGFGGGGGGGEGEFGFGGGG+F7FFGGGGEGGGGGGGGGGGE+=BFG8DFGGGGGGG9FFGGGG9CECF7F7F7CEC7:CFGCGGEE5*?EE*A9+C?F+:9CFC?CEE7+CGGGCGGCCFGGFFGGG7CCEFGECG7CFFFGG5C/095>:*7;F7**9=C**:C7=F:(9@6<C)086?FF)8:3))1.16)69*)54>22((((,54<B>)).
@M00689:251:000000000-CJTJ5:1:1101:12551:7327 1:N:0:12
CAGGATTAGATACCCTGGTAGTCCATGCCGTAAACGGTGGGCGCTAGGTGTAGGTTTCTTCCACGGCCTCTGTGTCGTAGCTAACGCATTAAGCGCCCCGCCTGGGGAGTACGGCCGCAAGGCTAAAACTCAAAGGAATTGACGGGGGCCCGCCCAAGCGGCGGAGCATGTGTATTAATTCGATGCAACGCGACGAACCTTACCTGGGCTTGACATACACCAGATCGCTTCAGAGCTGTAGTTTCCCTTGTGGTTGGTGTACAGGTGCTGCATGGTTGTCGATTCAT
+
FGGGFGGGGFFGGGGGGGGEGGGGGAFFGGGGGGGGGFFC:FGGGGEFFGFEFF@,9CEFGFCGC:FGGG86E<9E,C,,BFC,F:F7FFGF<FCFGGG:FGG<7FGC+BEFE:FGGG+=><FFFGC,CFGGGFG8=FGGFGGGDGDGGGGGG>FEG>FG*=87?8B:CGFE0+<<C+<C>/:F7CEFFEG5E***:?EGG?CFF+:5EFF*9FGCC@**9***77*9F*9***9*/7C2**:*0=?FFFBC3>5((-,05=<27?4)9))(-*)0*)44:4().5<
@M00689:251:000000000-CJTJ5:1:1101:27923:7332 1:N:0:12
CAGGATTAGATACCCTGGTAGTCCATGCCGTAAACGGTGGGCGCTAGGTGTAGGGGTCTTCCACGGCCTCTGTGTCGTAGCTAACGCATTAAGCGCCCCGCCTGGGGAGTACGGCCGCAAGGCTAAAACTCAAAGGAATTGACGGGGGCCCGCACAAGCGGCGGAGCATGTGGATTAATTCGATGCAACGCGAAGAACCTTACCTGGGCTTGACATACACCAGATCGCTGCAGAGATGTAGTTTCCCTTGTGGTTGGTGTACAGGTGATGCATGGCCGTCGCTGCAT
+
GFGGGGGGGGGGGGGGGGGGGGGGGGFFFGGGGGGGGGGGGGGGGGGGGGGGGGGGGGGGGGGGGGDGGGGGGGGGGGGGGGGGGGGGDGGGGGGGGGGGGGGFGGGGGGGGGGGGGGGEGGGGGFGGGGGGGGGGGGGGGGGGGGGGDFGGGGGCFGGGGGGGGGGGGGGGEFGFGGGFGGFGGEGGFGGGGCEEGGGFFGGGGFCFGGGGGGGCFFFGGFGGGGGGFGGFFBGG=?GFFFGGFFFFFFFGD>F?FF?FAF>BFFF>BBF>AFFFF@>>>>?FFFF
@M00689:251:000000000-CJTJ5:1:1101:22390:7335 1:N:0:12
CAGGATTAGATACCCTGGTAGTCCATGCCGTAAACGGTGGGCGCTAGGTGTAGGGGTCTTCCACGGCCTCTGTGTCGTAGCTAACGCATTAAGCGCCCCGCCTGGGGAGTACGGCCGCAAGGCTAAAACTCAAAGGAATTGACGGGGGCCCGCACAAGCGGCGGAGCATGTGGATTAATTCGATGCAACGCGAAGAACCTTACCTGGGCTTGACATACACCAGATCGCTGCAGAGATGTAGTTTCCCTTGTGGTTGGTGTACAGGTGATGCATGGTCGTCGCTGCAT
+
GGGGGGGGGGGGGGGGGGGGGGGGGGGGGGGGGGGGGGG7:FGGGGGGGGGGGGG7FGGGGGGGGGGGGGGFGGGGGGGGGGGGGGGGGGFEGGGGGGGGGGGGFGGGGGGGGDFGGGEFGGGGGGGGGGGGGGG@FGGGGGGGGEEDGGGGGEGGGCFGGEECEGGGGGGGDDFGGGGGGFCFGGGFGGGGCGGEGGGGGGGGGGGGGGGGGGGGDFFGGGFDFGGDFDGFFFG5BFGGFGGGFFFAFFFGDFF:08?FBF<AFF?9FFF>AF5@F>>FF>F:F?B
@M00689:251:000000000-CJTJ5:1:1101:25975:7337 1:N:0:12
CAGGATTAGATACCCTGGTAGTCCATGCCGTAAACGGTGGGCGCTAGGTGTAGGGGTCTTCCACGGCCTCTGTGTCGTAGCTAACGCATTAAGCGCCCCGCCTGGGGAGTACGGCCGCAAGGCTAAAACTCAAAGGAATTGACGGGGGCCCGCACAAGCGGCGGAGCATGTGGATTAATTCGATGCAACGCGAAGAACCTTACCTGGGCTTGACATACACCAGATCGCTGCAGAGATGTAGTCTCCCTTGTGGTTGGTGTACAGGTGCTGCATGGCCGTCGCTGCAT
+
GGGGGGGGGGGGGGGGGGGGGGGGGGFGGGGGGGGGGGGGGGGGGGGGGGGAFGGGGGGGGGGGGGGGGGGGGGGGGGGGGGGGGGGGGGGGGGGGGGGGGGGGGGGGGGGGGGGGGGGGGGGGGGGGGGGGGGGGGGGGGGGGGGGGGGGGGGGGGGGGGGGGGGGGGGGGGGGGGGGGGGGGFGGFGGGGGGDGGGGGGGGGGGGGGGGGGGGGGFFGGGGGGGGDF<DFFFGC?FGGDGGGFFFFF?<GCFF<BFFFFF9A4FFFFFFF>BFFFDF>>FF?B>A
@M00689:251:000000000-CJTJ5:1:1101:18989:7349 1:N:0:12
CAGGATTAGATACCCTGGTAGTCCATGCCGTAAACGGTGGGCGCTAGGTGTAGGGGTCTTCCACGGCCTCTGTGTCGTAGCTAACGCATTAAGCGCCCCGCCTGGGGAGTACGGCCGCAAGGCTAAAACTCAAAGGAATTGACGGGGGCCCGCACAAGCGGCGGAGCATGTGGGTTAATTCGATGCAACGCGAAGAACCTTACCTGGGCTTGACATACACCAGATCGCTGCAGAGATGTAGTTTCCCTTGTGGTTGGTGTACAGGTGGTGCATGGCTGTCGCTGCAT
+
FGGGGGGGGGGGGGGGGGGGGGGGGGGGGGGGGGGGGGGCFGGGGGECFGGGGG>EGGGGGGGGGGGGGGGGGGGGFGGGGGGGGDGGGGGGGGGGGGGCGGGG?F@FE=AAECGGGGDDEGGGFGFGGGGGGGDG:FGGGGG:FDD7CEGGG>GGC>FGCFGCECEGGFGGF;?EGFGGGFFGGGFGGGGGGG=EFGGFGGFGFFFEFGFGFGGDGFFF49C4CC**77<FFF7*9?CD7;CF49FFFFA*7>FF>??FFFFBFF??FF2:AFF54<<??FF?F:<
@M00689:251:000000000-CJTJ5:1:1101:24743:7387 1:N:0:12
CAGGATTAGATACCCTGGTAGTCCATGCCGTAAACGGTGGGCGCTAGGTGTAGGGGTCTTCCACGGCCTCTGTGTCGTAGCTAACGCATTAAGCGCCCCGCCTGGGGAGTACGGCCGCAAGGCTAAAACTCAAAGGAATTGACGGGGGCCCGCACAAGCGGCGGAGCATGTGGATTAATTCGATGCAACGCGAAGAACCTTACCTGGGCTTGACATACACCAGATCGCTGCAGAGATGTAGTTTCCCTTGTGGTTGGTGTACAGGTGCTGCATGGTCGTCGCTGCAT
+
GGGGGGGGGGGGGGGGGGGGGGGGGGGGGGGGGFGGGGGGGGGGGGGGGGGCFGGGGGGGGGGGGGGGGGGGGGGGGGGGGGGGGGGGGGGGGGGGEGGGGGGGGGGGGGGGGGGGGGGGGGGGGGGGGGGGGGGGGGGGGGGGGGGGGGGGGGGGGGGGGGGGGGGGGGGGGGGGGGGGGGGGGGGGF=EGGGGGGGGGGGGGGGGGGGGGGGGGFFFGGGG46CGGFGGFFF3CFFGGGGFGBFFFFFFGGFFFFF?FFFBAFB??FFFFF4FFFEFF01??FFF
@M00689:251:000000000-CJTJ5:1:1101:24724:7391 1:N:0:12
CAGGATTAGATACCCTGGTAGTCCATGCCGTAAACGGTGGGCGCTAGGTGTAGGGGTCTTCCACGGCCTCTGTGTCGTAGCTAACGCATTAAGCGCCCCGCCTGGGGAGTACGGCCGCAAGGCTAAAACTCAAAGGAATTGACGGGGGCCCGCACAAGCGGCGGAGCATGTGGATTAATTCGATGCAACGCGAAGAACCTTACCTGGGCTTGACATACACCAGATCGCTGCAGAGATGTAGTTTCCCTTGTGGTTGGTGTACAGGTGCTGCATGGTCGTCGCTGCAT
+
GGGGGGGGGGGGGGGGGGGGGGGGGGGGGGGGGGGGGGGGDGGGGGGGGGGGGGGGGGGGGGGGGGGGGGGGGGGGGGGGGGGGGGGGGGGGGGGGGDGGGGGGGGGGGGGGGGGGGGGGGGGGGGGGGGGGGGGGGGGGGGGGGGGGGGGGGGGGGGFGGDGGEGGGEGCFGGFGGGGGGGGGGGGGGGGGGGGGFFGGGGGEGGGGGGGGGGGGGFFGGGGGGGGDFGGFFFF<BFFF>CC7@FFFFF9FGFFFBFFFFFFFFF44BFFFFFFFFFF269:BFFF
@M00689:251:000000000-CJTJ5:1:1101:19149:7428 1:N:0:12
CAGGATTAGATACCCTGGTAGTCCTAGCTGTAAACGATGATCACTGGGTGTGGGGATGAGAAGTCTCTGTGCCGAAGCAAAAGCGATAAGTGATCCGCCTGGGGAGTACGTACGCAAGTATGAAACTCAAAGGAATTGACGGGGACCCGCACAAGTGGTGGAGCATGTGGTTTAATTCGACGCACCGCGAGGAACCTTACCAGGTCTTGACATACTCGGAATTTGTTGGAAGCAACGAAGTTCCTTCGGGAACCGAGATACAGGTGTTGCATGGTCGTCGCTGCAT
+
GGGGGGGGGGGGGGGGGGG<FGGGFEFGGGGGGGGG7FGEFGFGGFGGGGGDGGCDGGFGGFGGGGGGGGCFFC@F@FG<@FCF:,CBCFGFGFGG<FGEF<EEDDCFFGG9F@FCC+E?F<AF,FEF9?<9F8=AE,?EF++>+@CG+C8C788FA?F7+@,@DDAG@9FFG?DGGF>CC5EC*>@EEC*?*=CC>FA?C<+*30CG+5;EF+=:=>5):*;F7@E*.;C)796<3555C*:FFFF05)2)7>)(--8B>/)4=:BB<9<A24@F35491<09(<
@M00689:251:000000000-CJTJ5:1:1101:13718:7428 1:N:0:12
CAGGATTAGATACCCTGGTAGTCCATGCCGTAAACGGTGGGCGCTAGGTGTAGGGGTCTTCCACGGCCTCTGTGTCGTAGCTAACGCATTAAGCGCCCCGCCTGGGGAGTACGGCCGCAAGGCTAAAACTCAAAGGAATTGACGGGGGCCCGCACAAGCGGCGGAGCATGTGGATTAATTCGATGCAACGCGAAGAACCTTACCTGGGCTTGACATACACCAGATCGCTGCAGAGATGTAGTTTCCCTTGTGGTTGGTGTCCAGGTGTTGCATGGTTGTCGCTGCAT
+
GGGGGGGGGGGGGGGGGGGGGGGGGGGGGGGGGGGGGGG7CGGGGGGGGGG<CF::FGGGGGGGGGGGGGGDFFGGDGGGFG9CFCGGGGGFGGCFGGGDGGGGCFGEEF@FFGGGGGDC>EGGCGDGGGGGFCGG8FFGGGGGGGGGGGGGGCGGGGGC7F78EGE8FFGFF:FGCCFGGFCGEGG?C5EE57EEFGGGGGGGGEGFFGGGGGGFFFFGC*9CFDFGF*9F:FF<B?FG7?FGFFFFFFFGDFF?0:(7)85,7F)57,5):?7FF5:>:BF(2(6
@M00689:251:000000000-CJTJ5:1:1101:23932:7432 1:N:0:12
CAGGATTAGATACCCTGGTAGTCCATGCCGTAAACGGTGGGCGCTAGGTGTAGGGGTCTTCCACGGCCTCTGTGTCGTAGCTAACGCATTAAGCGCCCCGCCTGGGGAGTACGGCCGCAAGGCTAAAACTCAAAGGAATTGACGGGGGCCCGCACAAGCGGCGGAGCATGTGGATTAATTCGATGCAACGCGAAGAACCTTACCTGGGCTTGACATACACCGGATCGCTGCAGAGATGTAGTTTCCCTTGTGGTTGGTGTACAGGTGTTGCATGGCCGTCGCTGCAT
+
GGGFGGGGGGGGGGGGGGGGGGGGGGFGGGGGGGGGGGGDGGGGGGGGGGGGGGGGGGGGGGGGGGGGGGGGGGGGGGGGGGGGGGGGGGGGGGGGGGGGGGGGGGGGGGGGGGGGGGGGGGGGGGGGGGGGGGGGFGGGGGGGGGGGGGGGGGGGGGGGEGGGGGGGGGGGGGGGGGDFGFFGGGGGGGGGGGGGGGGFFGGGGGGGGGGGFGGFGFFGGDD7CDGGFGGFF6<5@FCCFGGGFFFFFFDGDFF:>B<FDFF>FFFF@?B2<FFF:BBBFFFFBFF
@M00689:251:000000000-CJTJ5:1:1101:7550:7437 1:N:0:12
CAGGATTAGATACCCTGGTAGTCCATGCCGTAAACGGTGGGCGCTAGGTGTAGGGGTCTTCCACGGCCTCTGTGTCGTAGCTAACGCATTAAGCGCCCCGCCTGGGGAGTACGGCCGCAAGGCTAAAACTCAAAGGAATTGACGGGGGCCCGCACAAGCGGCGGAGCATGTGGATTAATTCGATGCAACGCGAAGAACCTTACCTGGGCTTGACATACACCAGATCGCTGCAGAGATGTAGTTTCCCTTGTGGTTGGTGTACAGGTGATGCATGGCCGTCGCTGCAT
+
GGGGGGGGGGGGGGGGGGGGGGGGGGGGGGGGGGGGGGGGGGGGGGGGGGGGGGGGGGGGGGGGGGGGGGGGGGGGGGGGGGGGGGGGGGGGGGGGGGGGGGGGGGGGGGGGGGGGGGGGGGGGGFGGGGGGGGGGFGGGGGGGGGGDGGGGGGGGGGGGGGGGGGGGGGFGGGGGGGGGGGGGGGGGGGGGGGGGGGGG@FGGGGGGGGGGCGGGGF?G*9CFFDCDFGGFFFFGFF>FGFGGF*9<F:4C37>B>B:FF?9<FFFA452-49FF@:-296109?4
@M00689:251:000000000-CJTJ5:1:1101:6690:7446 1:N:0:12
CAGGATTAGATACCCTGGTAGTCCATGCCGTAAACGGTGGGCGCTAGGTGTAGGGGTCTTCCACGGCCTCTGTGTCGTAGCTAACGCATTAAGCGCCCCGCCTGGGGAGTACGGCCGCAAGGCTAAAACTCGAAGGAATTGACGGGGGCCCGCACAAGCGGCGGAGCATGTGGATTAATTCGATGCAACGCGAAGAACCTTACCTGGGCTTGACATACACCAGATCGCTGCAGAGATGTAGTTTCCCTTGTGGTTGGTTTACAGGTGTTGCATGGCTGTAGCTGCAT
+
GGGGGGGFGGGGGCFGGGGGGG9EEFFDFGEGCFGEGG@F7FFGGGGGGGGGGGGGGGGGGGFGGGGGGGGGG9FFGGGGGGGDGDG@EGAFFGGGFGGGGGGEFCCFCFDFF7FGGG>FGFFDFFGFDFGDCF7FC?FGFFFE7FGGDGG*:@E7CFF7CCCGGGGFFGFFG7FGGFF9FFFFGE?FGEGCGCC*<E5@FFGGFGGFFG55CCFCFFFGF<FCCF5DFDC4?FFGF?DC7CCCF809=4:F5>F:1(0>(*6)5?6454<?FF4>?@:2)444?0:
@M00689:251:000000000-CJTJ5:1:1101:12970:7463 1:N:0:12
CAGGATTAGATACCCTGGTAGTCCTAGCTGTAAACGATGATCACTGGGTGTGGGGATGAGAAGTCTCTGTGCCGAAGCAAAAGCGATAAGTGATCCGCCTGGGGAGTACGTACGCAAGTATGAAACTCAAAGGAATTGACGGGGACCCGCACAAGTGGTGGAGCATGTGGTTTAATTCGACGCAACGCGAGGAACCTTACCAGGTCTTGACATACTCGGAATTTGTTGGAAGCAACGCAGTGCCTTCGGGAACCGAGCTACAGGTGCTGCATGGCTGTCGCTGCAT
+
GGGGGFGGGGGGGEGGGGGGFFGGGFFGGGGGGGGGEGG9FFFGGGGGGGGCEFDCFF8@@FAFGGGGFGDFGG::+CF<@<FGC:E,:FF,6CFG<FEF74,@:FFDGEG@FDGDFDFCFEA,?FEG9,AEFGCFF9?FFGGG@FGEEE+@C,@@D9FB734DFFFGACFGCC;EFGFGC5EB5CEG*=?5::CFGG9EF7+1CFGF+;CCD+=1;A)2*9>@>FF*)*+.79CF))))9*:FF69().4)9>)2404*413(9)9<F>?A65@F)<>(8?:>4<
@M00689:251:000000000-CJTJ5:1:1101:21033:7491 1:N:0:12
CAGGATTAGATACCCTGGTAGTCCATGCCGTAAACGGTGGGCGCTAGGTGTAGGGGTCTTCCACGGCCTCTGTGTCGTAGCTAACGCATTAAGCGCCCCGCCTGGGGAGTACGGCCGCAAGGCTAAAACTCAAAGGAATTGACGGGGGCCCGCACAAGCGGCGGAGCATGTGGATTAATTCGATGCAACGCGAAGAACCTTACCTGGGCTTGACATACACCAGATCGCTGCAGAGATGTAGTTTCCCTTGTGGTTGGTGTACAGGTGATGCATGGCTGTCGCTGCAT
+
GGGGGGGGGGGGGGGGGGGGGGGGGGGGGGGGGGGGGGGD>FGGGGGGGGG9FFE>FEGGGGGG7EGGGGGCFCFGGGF<FGFFGGGCGEGGGGGGGGGDGGGGDGGGGGGFG7FGFGCEGGGGGGGEGGGGGGCCDBFFGGGDGDE:EGGEG8FGGFGG>FEEEDE>GFGGF+CFGEFCF8<FCG7CECE5:ECC@GGGGGGGGGGGEGGECGG=:F6<D3*5FF5C>3C?FBG<F?GFCFGGFFFFFF<<C>F6961>2@46)?:<F2<<B=>FF5???B?6>(6
@M00689:251:000000000-CJTJ5:1:1101:20164:7539 1:N:0:12
CAGGATTAGATACCCTGGTAGTCCATGCCGTAAACGGTGGGCGCTAGGTGTAGGGGTCTTCCACGGCCTCTGTGTCGTAGCTAACGCATTAAGCGCCCCGCCTGGGGAGTACGGCCGCAAGGCTAAAACTCAAAGGAATTGACGGGGGCCCGCACAAGCGGCGGAGCATGTGGATTAATTCGATGCAACGCGAAGAACCTTACCTGGGCTTGACATACACCAGATCGCTGCAGAGATGTAGTTTCCCTTGTGGTTGGTGTACAGGTGGTGCATGGCCGTCGCTGCAT
+
GGGGGGGGGGGGGGGGGGGGGGGGGGGGGGGGGGGGGGG7:FFGGGGGGGG,CFF@FGGGGGGG:FGGGGGFGGGGDGFCFGGGGGGGGGFGFGGGGGGEGGGGDFDFEFGGECGGCGEEGGGGGGGDGGG=ACEFGDFGCFGDGGG7EFG@E7FBF5F<FGG78:?>F<ECG+AF?9CFG89F7CF9C*==5EG5CFGGGCFGGG5FCGG55FEGFFFGFG4CFGCCFCGF4F3CFBF>:DGGFFFFF:AF5@F<BF6FA@BAFF?1@?B?>B5FF:BF6><<F:2
@M00689:251:000000000-CJTJ5:1:1101:16071:7563 1:N:0:12
CAGGATTAGATACCCTGGTAGTCCATGCCGTAAACGGTGGGCGCTAGGTGTAGGGGTCTTCCACGGCCTCTGTGTCGTAGCTAACGCATTAAGCGCCCCGCCTGGGGAGTACGGCCGCAAGGCTAAAACTCAAAGGAATTGACGGGGGCCCGCACAAGCGGCGGAGCATGTGGATTAATTCGATGCAACGCGAAGAACCTTACCTGGGCTTGACATACACCAGATCGCTGCAGAGATGTAGTTTCCCTTGTGGTTGGTGTACAGGTGTTGCATGGCCGTCGCTGCAT
+
GGGGGGGGGGGGGGGGGGGGGGGGGGGGGGGGGGGGGGGCCGGGGGGGGGGGGGEGGGGGGGGGGGGGGGGFGGGGGGGGGGDFGEGGG,?FFGGGGGGGGGGG?GG:FFGGGDGGGGGCFGGGGGGGGGGGGGGFGGGGGDGGGGGEGGGGGGGGGFGGGGGGDEEGGGFGGCGGGGFGGC9EFGGFG5EG5:EGFGGGGFFGGEGGGGGGGGGGGFFGGG<FGGFGF3DF47CCB6D:>FDFFB?<FFAD5@F(6?(8<FF)7F?<D(62<7<F?)73(3:?B(4
@M00689:251:000000000-CJTJ5:1:1101:8258:7565 1:N:0:12
CAGGATTAGATACCCTGGTAGTCCATGCCGTAAACGGTGGGCGCTAGGTGTAGGGGTCTTCCACGGCCTCTGTGTCGTAGCTAACGCATTAAGCGCCCCGCCTGGGGAGTACGGCCGCAAGGCTAAAACTCAAAGGAATTGACGGGGGCCCGCACAAGCGGCGGAGCATGTGGATTAATTCGATGCAACGCGAAGAACCTTACCTGGGCTTGACATACACCAGATCGCTGCAGAGATGTAGTTTCCCTTGTGGTTGGTGTACAGGTGATGCATGGCCGTCGCTGCAT
+
GFGGGGGGGGGGGFGGGGGGGGEFGGGGGGGGGGFEGGGEGGGGGGGGGGGGGGGGGGGGGGGGGGGGGGGGGGGFDFGFGGGGGGGGG7FFGGGGGGGGGGGGGGGFEGFGGGGGGGDEEFGGGGGGGGGG?FDGGGGF<FFGEGECEGGDE:FDCEGGGGGDEGGD@GCFGFGGFGGGGEFFGGF78CGGGDCEFGGGGGGGGCGGGGGGFFFGGFFGGGGGGGGGF3>F44/96*:>CFGDFFFB44>GGFF?(48>DBBB)9?AF26)6@F:6>B;(7?3;F<
@M00689:251:000000000-CJTJ5:1:1101:8240:7568 1:N:0:12
CAGGATTAGATACCCTGGTAGTCCATGCCGTAAACGGTGGGCGCTAGGTGTAGGGGTCTTCCACGGCCTCTGTGTCGTAGCTAACGCATCAAGCGCCCCGCCTGGGGCGTACGGCCGCAAGGCTCAAACTCAAAGGAATTGACGGGGGCCCGCACCAGCGGCGGAGCATGTGGATTAATTCGCTGCAACGCGAAGAACCTTACCTGGGCTTGACATACACCAGATCGCTGCAGAGATGTCGTTTCCCTTGTGGTTGTTGTACAGGTGATGCATGGCCGTCGCTGCGT
+
GGGGGGGGGGGAFFFGGFGFGGEFCFDGGGGCEGGGGGGGGGGGFFCCFGGFAEC+FEGGGGGGEGGGGGGAFFGGEG8FGFC,CCGGGDEACF:FGDGECCFFFGG7CF:FEEGGC@+++:>F8FFGGGGCFFC,F,@FFDF:7FFC:FEGG*=*2*2**:=*:8EC<CFFGFGGGGGFGF*8EGEGG**>CE5EE6CFAFGGGFGGGGGGGCCF7?4F<55<CC555CD)90>C?FC7*9<C6FFA=)-**85((.(7<FAA)*))/).3AF47))76(4<0((-
@M00689:251:000000000-CJTJ5:1:1101:7376:7575 1:N:0:12
CAGGATTAGATACCCTGGTAGTCCATGCCGTAAACGGCGGGCGCTAGGTGTAGGGGTCTTCCACGGCCTCTGTGTCGTAGCTAACGCATTAAGCGCCCCGCCTGGGGAGTACGGCCGCAAGGCTAAAACTCAAAGGAATTGACGGGGGCCCGCCCAAGCGGCGGAGCATGTGGATTAATTCGATGCAACGCGAAGAACCTTACCTGGGCTTGACATACACCAGATCGCTTCAGAGATGTAGTTTCCCTTGTGGTTGGTGTACAGTTTTTGCATGTTTGTCGCTGCAT
+
GGGGGGFGGGGGGFGGGGGGGGFGGGFFGGGGGGGEEC@FGGGGGGGFFGGGGGGGEFFGGGFFE7FGGGGGGFGGGGG@GGGGGDGGGGFGCAFGGGGGGGGGGGGG+C@<CEGGDECFE*>>EGGCGCGGFBEFCFGF,;FGGEGGGGGGD*=*=ED>CGD>EEECCGFGGFEEFCFGG5AEFE7EGGGEG5=5CGGGG7CEE7CC5CGEGC<D*66D>*1*2>C3F*9?79*>*00*:CFGFF@AF5:F*7<60:05)*6<//*60672A?*9B4<A?(4:(5<
@M00689:251:000000000-CJTJ5:1:1101:14160:7575 1:N:0:12
CAGGATTAGATACCCTGGTAGTCCATGCCGTAAACGGTGGGCGCTAGGTGTAGGTTTCTTCCACGGCCTCTGTGTCGTAGCTAACGCATTAAGCGCTCCGCCTGGGGAGTACGGCCGCAAGGCTAAAACTCAAAGGAATTGACGGGGGCCCGCCCAAGCGTCGGAGCATGTGGATTAATCCGATGCACCGCGAAGAACTTTACTAGGGCTTGCCATACACAAGACCGCTGCAGAGATGTAGTTTCCTTTGTGGTTGGTGTACAGGGTCTGCCTGGACGTCGCTCCATCCTTCT
+
GGGGFFGGGGGGGGGGGGGGGGGGGGGG<FGGGGGGFGG@6FCFFDG8FGF<EF,6:EC,CFFCF+:FFEC,ECFG@C<DFGACF@FBGGF,9,++,BFFGGGGGGG7CFGGGGGFFGGGGG+BFFFGGGGGGGGG,FGGGGGGGGD:CG7>***>*,1=<FG@C*8*,7,?,,?+4+>++3/8/*?+2:7CE5*;8C+A++<+++22*;1**32**)**2**2**2)8))9FF5FF4::0?F*=4*:*=6<9F)((-478F4<5)0,)(.))*0)0.,(-(,((34)().-.
@M00689:251:000000000-CJTJ5:1:1101:14162:7594 1:N:0:12
CAGGATTAGATACCCTGGTAGTCCATGCCGTAAACGGTGGGCGCTAGGTGTAGGGGTCTTCCACGGCCTCTGTGTCGTAGCTAACGCATTAAGCGCCCCGCCTGGGGAGTACGGCCGCAAGGCTAAAACTCAAAGGAATTGACGGGGGCCCGCACAAGCGGCGGAGCATGTGGATTAATTCGATGCAACGCGAAGAACCTTACCTGGGCTTGACATACACCAGATCGCTGCAGAGATGTAGTTTCCCTTGTGGTTGGTGTACAGGTGCTGCATGGCCTTCGCTGCAT
+
GGGGGGGGGGGGGGGGGGGGGGGGGGGGGGGGGGGGCFGC:FEGGGGGGGGG9FC7FFGGGGCG:@FGGGG8F@FG,F66BF,9F=F:FGA,,E+@FGG+CFGC<EGCCC<F==FFFG>EE7FG8DF,CFGGFGGF,3@FFEFGDGGGGGEGG@F7C5F<CFEDE=C8FGG??+<F+<?CFA<E7C7+<7E5*::8:FGGGAFGG77*CEF5CGECFF?GGF7*9D/CF*96/=3*9*:*2:CDFFFFF4<4*<F0(4(84@<279)4F)<2:*5<@*8<8?F(7(6
@M00689:251:000000000-CJTJ5:1:1101:10453:7602 1:N:0:12
CAGGATTAGATACCCTGGTAGTCCATGCCGTAAACGGTGGGCGCTAGGCGTAGGTGTCTTCCCCCGCCTCTGTCTCGTATCTAACTCTTTACGCTCCCCCTCTGGGGAGTACGGCCGCAATTCTAACACTCAAAGGTATTGACGGGGGCCCGCACAAGCTGCGGCGCATGTTTATTTTCTCCATGCAACGCGAAGCCCCTTCTCTGTGCTTGACATACACCACATCGCTCCAGACATGTAGTTTCCCTTGTGGTCGGTTTACATGTTCTGCCTGGCTGTCGCTGCAT
+
GFGGGFFGGGGFGFGGGFGEFGGGG9EFGCFGGGGG@FFC+,@C+:F,,@B+7@9,:EFF,C,6+8@+6?F8F,EF8F:,B?,,C,5,9<558,,BF=FC+8<ADEC+@4,?++4C7F+F+,C<,C5,:,AFB9,8,,9,37:B7=+3@CEDE8FC,>,,7<:**31<B12,,,44++1>D+1++?B9CEGCED=****10*++<+++3A*09++27/00*1*1*9*9)*96?**9@?:7*:C:*81)/..955*,(((0,/))*9*.6))).*)))83)(-((3,.
@M00689:251:000000000-CJTJ5:1:1101:16450:7648 1:N:0:12
CAGGATTAGATACCCTGGTAGTCCATGCCGTAAACGGTGGGCGCTAGGTGTAGGGGTCTTCCACGGCCTCTGTGTCGTAGCTAACGCATTAAGCGCCCCGCCTGTGGAGTACGGCCGCACGGCTAAAACTCAAAGGAATTGACGGGGGCCCGCACAATCGGCGTAGCATGTGGATTATTTCTATGCAACGCGAAGAACCTTACCTGGGCTTGACATACCCCAGATCGCTGCCCAGATGTCGTTTCCCTTTTGTTTTGTGTACCAGTTCTGCATTGCTGTCGCTTCCTTCTTCT
+
GGGGGGGGFFFGFGGGGGGGGGGGGFEFEGGEGGGGCG?7+FCGGGGGGGG<<F>EFFFGCFFGCCCGGFG8FAF<,:CBBD,,C,@+FG9,CF+:=FFCBG:B9,,9,:??4+@+6@++8+@B:,3CFBF<B,8,@,@E<,3+3@77CEG887C*,2<**=*13:CB:2F9A2<<@+>CC9+21>92?7>G7*/8+;A8++00<?:5CE***++*09)9375CFC*7<*5)))/19*2**9559?FAF)8*7??(48(>2=)))18)/)6)6*9=7*.<-4?11).))))5<
@M00689:251:000000000-CJTJ5:1:1101:20682:7810 1:N:0:12
CAGGATTAGATACCCTGGTAGTCCATGCCGTAAACGGTGGGCGCTAGGTGTAGGGGTCTTCCACGGCCTCTGTGTCGTAGCTAACGCATTAAGCGCCCCGCCTGGGGAGTACGGCCGCAAGGCTAAAACTCAAAGGAATTGACGGGGGCCCGCACAAGCGGCGGAGCATGTGGATTAATTCGATGCAACGCGAAGAACCTTACCTGGGCTTGACATACACCAGATCGCTGCAGAGATGTAGTTTCCCTTGTGGTTGGTTTACAGGTGCTGCATGGCCGTCGCTGCATCCGTCT
+
GCEGGG9FF<EFGGGGGGDGFFFGGGGGGC@FFFFCGGGGCGCGGEGGFFC@FE,@FGGGG9AFB7FCCGGDGFGGCF8FDFEFFEG:FCE?EGGG:FG+CGCE+BCCFFFFE@CGGGEGGGCD<F<BFGFGF9BBEGF8EEF7B7<@GGE7C@E7FFGC@FECEECFD72<99+AC7EGG5:E+:@9E57=C7E8F6F8C7FGF75CFGG=FGGGGF46FG479D=CF*9?6BG*8?G7FGDFF4?A=?67CFFB9((7:F424*)5=<2()*)8F36;06?(-(-)(,-43
@M00689:251:000000000-CJTJ5:1:1101:20666:7820 1:N:0:12
CAGGATTAGATACCCTGGTAGTCCATGCCGTAAACGGTGGGCGCTAGGTGTCGGGGTCTTCCACGGCCTCTGTGTCGTAGCTAACGCATTAAGCGCCCCGCCTGGGGAGTACGGCCGCAAGGCTAAAACTCAAAGGAATTGACGGGGGCCCGCACAAGCGGCGGAGCATGTGGATTAATTCGATGCAACGCGAAGAACCTTACCTGGGCTTGACATACACCAGATCGCTGCAGAGATGTAGTTTCCCTTGTGGTTGGTGTACAGGTGCTGCATGGCCGTCGCTGCAT
+
GFCGFGGGGFGGFDFGGFGFGFGGFGEGGGGCGGGGGGDC7FFGGCGFGGG,@CC@FGGGGGGGFDGGGGGCFDFGGGCDFGACE:FEGG9DCFCFGGGCFGGF7F+C>FFGE:FGEF:+8FFG8=B>FGGF>F<,,>DFFDGC:F**>FG>E*FC@,=FCFG@C5?CGEGF72CC9@F@F*0<<?<<F/>C5*72<FGGGGGGGC=5AFGCFG9CC@?GFC*7CFCDF7C?68/796D7:CDFFFFFF?<7C>F80:(82FAA)=6:FAF0A@<>@7>B4;?(4?<
@M00689:251:000000000-CJTJ5:1:1101:17533:7876 1:N:0:12
CAGGATTAGATACCCTGGTAGTCCATGCCGTAAACGGTGGGCGCTAGGTGTAGGGGTCTTCCACGGCCTCTGTGTCGTAGCTAACGCATTAAGCGCCCCGCCTGGGGAGTACGGCCGCAAGGCTAAAACTCAAAGGAATTGACGGGGGCCCGCACAAGCGGCGGAGCATGTGGATTAATTCGATGCAACGCGAAGAACCTTACCTGGGCTTGACATACACCAGATCGCTGCAGAGATGTAGTTTCCCTTGTGGTTGGTGTACAGGTGCTGCATGGCTGTCGCTGCAT
+
GGGGGGGGGGGGGGGGGGGGGGGGGGGGGGGGGGGGGGGE7FFGGGGDGGFGFGDGGGGGGGGGDGGGGGG?FGGGCGFFFGGDGFGGGGGCFFGGGGG7FGGGCFE=@FFGGGGGGGE+CDGFFFFGGGGGGGG8,DFGGCFGGGGEGGG7C8F:FFGECCCDC*?CFGGGFFGFFDGGGC9CGGGGG=EECGGGGGGGGCGGGCE=FGGGDGGGGFFGGC4C=C5C>/>))1*7=FFC*CFF?FFBF?BGGFF?9?:FAF<)5?)8F>?>B4<>@:?>?<<:;>A
@M00689:251:000000000-CJTJ5:1:1101:25487:7896 1:N:0:12
CAGGATTAGATACCCTGGTAGTCCATGCCGTAAACGGTGGGCGCTAGGTGTAGGGGTCTTCCACGGCCTCTGTGTCGTAGCTAACGCATTAAGCGCCCCGCTTGGGGAGTACGGCCGCAAGGCTAAAACTCAAAGGAATTGACGGGGGCCCGCACAAGCGGCGGAGCATGTGGATTAATTCGATGCAACGCGAAGAACCTTACCTGGGCTTGACATACACCAGATCGCTGCAGAGATGTAGTTTCCCTTGTGGTTGGTGTACAGGTGCTGCATGGCCGTCGCTGCAT
+
GGGGGGGGGGGGGGGGGGGGGGGGGGGGGGGGGGGGGGGGGGGGGGGGGGGGGGGGGGGGGGGGGGGGGGGGGGGGGGGGGGGGGGGGGGGGGGGGGGGGGGGGGGGGGGGGGGGGGGGGGGGGGGGGGGGGGGGGGGGGGGGGGGGGGGGGG8F7CGFGGGGGGGGGGGGGGGGGGGGGGGGGFGFGGGGGGGGGGGGGFGGGGGGGGGGGGGGGGFFGGGDGGGGGFGGFFFG<=FFGD>FGFFFFFFBGGFF?FB?F29>>496:FFFFFF@FFFFBFFFF;:2
@M00689:251:000000000-CJTJ5:1:1101:20037:7910 1:N:0:12
CAGGATTAGATACCCTGGTAGTCCATGCCGTAAACGGTGGGCGCTAGGTGTAGGGGTCTTCCACGGCCTCTGTGTCGTAGCTAACGCATTAAGCGCCCCGCCTGGGGAGTACGGCCGCAAGGCTAAAACTCAAAGGAATTGACGGGGGCCCGCACAAGCGGCGGAGCATGTGGATTAATTCGATGCAACGCGAAGAACCTTACCTGGGCTTGACATACACCAGATCGCTGCAGAGATGTAGTTTCCCTTGTGGTTGGTGTACAGGTGATGCATGGCCGTCGCTGCAT
+
CFGGGGGGGGGGGGGGGGGGGFFGFGGGGEEGGCEFGFFE>GGGGGEFFGF<FFGGGGGGGFGGGGGGGGGGGGGGEGGGGGGGGGGGGGGGGGGGGGGGGGGGGDGGGGGGGGGGDGGGEGGGGGGGGGGFFFGGGGGEGGGGGGGGGGCBEEGGFGCG7FGDGGGGFGGGGCG9CFEGFGGGGGGGGGGGGGGGGGGCEFGFGGGGGGGGGGCFGFFGFFGGGFGGFDGFFFGGF?F>CCGGF?FB4?AGCFFFFFFFAFBFFF)4BFDFFFFFFB>B6;F?BBA
@M00689:251:000000000-CJTJ5:1:1101:13795:7923 1:N:0:12
CAGGATTAGATACCCTGGTAGTCCATGCCGTAAACGGTGGGCGCTAGGTGTAGGGGTCTTCCACGGCCTCTGTGTCGTAGCTAACGCATTAAGCGCCCCGCCTGGGGAGTACGGCCGCAAGGCTACAACTCAAAGGAATTGACGGGGGCCCGCACAAGCGGCGGAGCATGTGGATTAATTCGATGCAACGCGAAGAACCTTACCTGGGCTTGACATACACCAGATCGCTGCAGAGATGTCGTTTCCCTTGTGTTTGGTGTACAGGTGCTGCATGGCCGTCGCTGCAT
+
GGGGGGGGGGGGGGGGGGGGGGGGGGGGGGGGGGGDGGG@:FGGGCFGGGG9FGD+CFGGGGFFGDGGGGGCGFGGCFF<FFG<FCFEGEF<,FFGGGGDEGGFCFG4:FEFEEC@CE=+@DFFF,CFGGGGG<FF:DFGGGGGDFGGGGGGG:CCC:FECFCC5EG89CE9?+<<@<FGF5:CCEG?FCCGGGG>CGGGGGGGG7:=FGGGGG9CCFFGGG*>C<7C:*>?<*7FFBG**9CFFFFFFFFG*7F80:2F2=64)948F<?:AF4>?)49;;3,2(4
@M00689:251:000000000-CJTJ5:1:1101:19529:7929 1:N:0:12
CAGGATTAGATACCCTGGTAGTCCATGCCGTAAACGGTGGGCGCTAGGTGTAGGGGTCTTCCACGGCCTCTGTGTCGTAGCTAACGCATTAAGCGCCCCGCCTGGGGAGTACGGCCGCAAGGCTAAAACTCAAAGGAATTGACGGGGGCCCGCACAAGCGGCGGAGCATGTGGATTAATTCGATGCAACGCGAAGAACCTTACCTGGGCTTGACATACACCAGATCGCTGCAGAGATGTAGTTTCCCTTGTGGTTGGTGTACAGGTGCTGCATGGCTGTCGCTGCAT
+
GGGGGGGGGGGGGGGGGGGGGGGGGGGGGGGGGGGGGGGD7FGGGGGGGGGCGGDEGGGGGGGGCGGGGGGFGGGGDGGEGGFGGDGGGGGGGGGGGGGEGGGGDFEEGGGGFEGGEGGEEGGGGGGFGGGFGFGFGFGGGGGGGGDDEGGGGGGGGGGGGGG>ECGFGGGGGDFGGGGGG=<F9EGFGEGG*758FGGGGGGGGGGGGGGGGGGGGFFGGGFGGGGGF<DFFFCCFFGGGGGGFFFFFFAG<FF(4?<>AFA<FF4:FAF:A6>FF3:?:<?:>FF
@M00689:251:000000000-CJTJ5:1:1101:20034:7931 1:N:0:12
CAGGATTAGATACCCTGGTAGTCCATGCCGTAAACGGTGGGCGCTAGGTGTAGGGGTCTTCCACGGCCTCTGTGTCGTAGCTAACGCATTAAGCGCCCCGCCTGGGGAGTACGGCCGCAAGGCTAAAACTCAAAGGAATTGACGGGGGCCCGCACAAGCGGCGGAGCATGTGGATTAATTCGATGCAACGCGAAGAACCTTACCTGGGCTTGACATACACCAGATCGCTGCAGAGATGTAGTTTCCCTTGTGGTTGGTGTACAGGTGATGCATGGCCGTCGCTGCAT
+
FCFGGGGGGGGGFGGFGFGFGGG<FGFEGGGGCGGGDGGD+CCGGFECEFG<FGG7FGGFGDFGFGGGGGGDGFGGCG<=DFGFGBE@FGGGFGGGGGGEGGGDDFCECFGGGGGGGGGDGGGGFFGFGGGGFF9A:FGFGFGEEGEGGGG7E@GGGFG@FGGGECEGGGGGG+CCCEFGG8CGFGGGG5EG=C=CGGGGGGGGGGGFEGGGGGGGFFFGGG4C=DEDFGDFF?C<FFF7:FGGFFFFFFFDD>F<>F?FBFBB:F@AFBFABB@FFEFF>FFFFBF
@M00689:251:000000000-CJTJ5:1:1101:25289:7936 1:N:0:12
CAGGATTAGATACCCTGGTAGTCCATGCCGTAAACGGTGGGCGCTAGGTGTAGGGGTCTTCCACGGCCTCTGTGTCGTAGCTAACGCATTAAGCGCCCCGCCTGGGGAGTACGGCCGCAAGGCTAAAACTCAAAGGAATTGACGGGGGCCCGCACAAGCGGCGGAGCATGTGGATTAATTCGATGCAACGCGAAGAACCTTACCTGGGCTTGACATACACCAGATCGCTGCAGAGATGTAGTTTCCCTTGTGGTTGGTGTACAGGTGATGCATGGTTGTCGCTGCAT
+
GGGGGGGGGGGGGGGGGGGGGGGGGGGGEEGFGGGGCFCBFGGGGGGGGGG9FGCFGGGGGGGGGDDGGGGGGGGGGGGGGGGGGGGGGGGGGGGGCCCEGGGGGGDEGGGGGGGGGGGGEGGGGFGGGGGGGEFCDFGGFGGGGEGGGGGGDG:FGFGDEDCEGECFGGGGGCFGGGGGGGGGGGGFFGGEEE=ECFC8C98CFGGDGGGDGGGGGFFGGGFGFF5DFGGF??5CFF>DFGFGB6?BF:AGDFF07::FFFF>)=6A?BB<4FFFFB89::?B9>A
@M00689:251:000000000-CJTJ5:1:1101:27270:7997 1:N:0:12
CAGGATTAGATACCCTGGTAGTCCATGCCGTAAACGGTGGGCGCTAGGTGTAGGGGTCTTCCACGGCCTCTGTGTCGTAGCTAACGCATTAAGCGCCCCGCCTGGGGAGTACGGCCGCAAGGCTAAAACTCAAAGGAATTGACGGGGGCCCGCACAAGCGGCGGAGCATGTGGATTAATTCGATGCAACGCGAAGAAACTTACCTGGGCTTGACATACACCAGATCGCTGCAGAGATGTAGTTTCCCTTGTGGTTGGTGTACAGGTGCTGCATGGCCGTCGCTGCAT
+
FEGFGGFGGGGGGFGGFFFDFEEEGFGGGGGGGGGGGGGGGGGGGGGGFGFEGGGEEEFGGGGGGGGDGGFGF9EFCFEGF,CFCC@FCFGGFGGGGGGGGGEGGFEGGGGGGGEG@FCGCFGCEFFFFEGFGG<DEGGFFGA>FGGGGGGEGGGGGG=CDFGGGGGF9CFGGFG7CFFGDCFFFEGGGEEGGGGEGGGFFGGGG?=FFGGDGGGFFFFGFGGGGGGGFCDFFFGFFF:FF77D@FFBFF<GGF>:0::FAB<AFFF?FFFFFF>>F>9;>6(86>B
@M00689:251:000000000-CJTJ5:1:1101:23673:7998 1:N:0:12
CAGGATTAGATACCCTGGTAGTCCATGCCGTAAACGGTGGGCGCTAGGTGTAGGGGTCTTCCACGGCCTCTGTGTCGTAGCTAACGCATTAAGCGCCCCGCCTGGGGAGTACGGCCGCAAGGCTAAAACTCAAAGGAATTGACGGGGGCCCGCACAAGCGGCGGAGCATGTGGATTAATTCGATGCAACGCGAAGAACCTTACCTGGGCTTGACATACACCAGATCGCTGCAGAGATGTAGTTTCCCTTGTGGTTGGTGTACAGGTGCTGCATGGTCGTCGCTGCAT
+
GGGGGGGGGGGGGGGGGGGGGGGGGGGGGGGGGGGGGGGGGGGGGGGGGGGGEGGGGGGGGGGGGGGGGGGGGGGGGGGGGGGGGGGGGGGGGGGGGGGGGGGGGGGGGGGGGGGGGGGGGGGGGGGGGGGGGGGGGGGGGGGGGGGGGGGGGGGGGGGGGGEDGGGGGGGGGGGGGGGGGGGGGGGGGGGGGGGGGGGGGGGGGGGGGGGGFGDGGFFGGGGGGGGGFGGFFFGG??F:FGFGFFFFFFFGGFFFFFFFFFFFFF??F9<?FFF@=BBFFFF?F:>
@M00689:251:000000000-CJTJ5:1:1101:20591:8005 1:N:0:12
CAGGATTAGATACCCTGGTAGTCCATGCCGTAAACGGTGGGCGCTAGGTGTAGGGGTCTTCCACGGCCTCTGTGTCGTAGCTAACGCATTAAGCGCCCCGCCTGGGGAGTACGGCCGCAAGGCTAAAACTCAAAGGAATTGACGGGGGCCCGCACAAGCGGCGGAGCATGTGGCTTAATTCGATGCAACGCGTAGAACCTTACCTGGGCTTGACATACACCAGATCGCTGCAGAGATGTAGTTTCCCTTGTGGTTGGTGTACAGGTGCTGCATGGCCGTCGCTGCATTTGTCT
+
GGGGGGGGGGFGGFGGGGGGGGGGGGGGGEGEGGGGGGGC7FGGG@FCFGG9,E77FCGGGGGGC@FG@FG8CDFFCG=<F?<CF=F@FFFFFF:FGGG=FFC=77F77?8E:7BF7C>>:+==<898F<FFECA,,3D,8>C:>B+*><:*BCFCC,<1*CC*=8E/CF:<+*2:?+2<C5:9<5+3<=EC*:C*++/22+<FF955/;C5C6CC06/CD359CGCGF*1))***16C:7C7CF*16?@A4*8>(,808)9).5?:27<28A4)7?37>((,(4,4)).:<<
@M00689:251:000000000-CJTJ5:1:1101:18785:8039 1:N:0:12
CAGGATTAGATACCCTGGTAGTCCATGCCGTAAACGGTGGGCGCTAGGTGTAGGGGTCTTCCACGTCCTCTGTGTCGTAGCTAACTCATTAAGCGCCCCGCCTTGGTTGTACGGCCTCATTGCTTCAACTCAAAGTCCTTGACGTGGGCCCTCCCCAGCGGCGCCTCATGTGGCTTCCTTCTATGCAACGCTTATAACCTTACCTGCGCTTGACATCCCCCTGATCGCTTCAGATATTTACTTTCCCTTTTCTTTGTTTTTCCGTTTTTGCCTGATTCTCGCTTCATCTTTCTTT
+
F<,FDFFGAFFGFFFGGFGEEFGG9ECC6@FBFGGG7F,++9@:@:@<C66,<E,@CFGGGG9F:,9B:FG,C,CF,D9,B?,9E,C?FFF<,C+4CGG7FGC+:,5++8,5:++@?4:,,8EF,,:5CFD?,,,,4,C,9,B+8:+++@>3D+@8D63+8@***5>,7<F,,>DF@>?FF,,4,6,,6*4***,,,6<C?2+5>+**/8C5*>+1>5)1C)12:7*/7574*7**9*0:*:*:F9=6F)5*29@))4(?(0<(96)4<(3)<*)/9*.5(42(4-6A94<DA4>
@M00689:251:000000000-CJTJ5:1:1101:5507:8044 1:N:0:12
CAGGATTAGATACCCTGGTAGTCCACACCGTAAACGATGATTACTAGGTGTGGGGGGATAGACCCCCTCCGTGCCGCAGCTAACGCAATAAGTAATCCACCTGGGGAGTACGGTCGCAAGACTGAAACTCAAAGGAATTGACGGGGGCCCGCACAAGCAGTGGAGTATGTGGTTTAATTCGACGCAACGCGAAGAACCTTACCAGGTCTTGACATCGTATGCATAGCCTAGAGATAGGTGAAGCCCTTCGGGGCATACAGACAGGTGATGCATGGCCGTCGCTGCAT
+
GGGGGGGGGGGGGGGFFGGGGGFEFGDFGGGGGGGGGGGGGGGFGGGGFCGGGGGGGGEGGGGGGGGGGGEGGGGGGGGGGGGCFGGDCGGGGGGGGGGGGGGGGGGFFGGGGGGGGGGGGGGGGGGGGFGGGGC,CFFFGGEDDEEGDGGGDGGGGGGGGGGGGGGGGGGGGGGCCGGGF9EGGGEEGGGCEGGGG8FFFFCGFECGGGGFFEGCCF@FGGGGGC6<FGF?FFGGFFGFF9C7F:)4FF:CDEFB7??FFFF7)9<BF<>2>FF>FE>>>B?B;()
@M00689:251:000000000-CJTJ5:1:1101:18806:8048 1:N:0:12
CAGGATTAGATACCCTGGTAGTCCATGCCGTAAACGGTGGGCGCTAGGTGTAGGGGTCTTCCACGGCCTCTGTGTCGTAGCTAACGCATTAAGCGCCCCGCCTGGGGAGTACGGCCGCAAGGCTAAAACTCAAAGGAATTGACGGGGGCCCGCACAAGCGGCGGAGCATGTGGATTAATTCGATGCAACTCGAAGAACCTTACCTGGGCTTGACATACACCAGATCGCTGCAGAGATGTAGTTTCCCTTGTGGTTGGTGTACAGGTGTTGCATGGTTTTCGCTTCATCTGTCTTT
+
EFFGDFGGGGGGGGGGGGGGGGGGGFFFGGGGG8FGGGG7:FGGGEGGGGGGGGCFGGGGGGGGDGGGGGGFGGGGGGFFGGFFGCG@GG95?FCGGGGDGGGG@F@CFFDGFEFG7F@:FFFG@<DGGGGGGCF8FEGEFAF7<CCCGFE7C1FCFCC::C1888?CGCF9C++<0<FFG=7FFGGGG+<:F6*/AFGGGGGGGFC5AFGGFGGG*=6DF547CCFDF5C6)8*7==FC*?FGFFFBF:ACCFF?0:3F<FF))9)5>8A2<8)@?)4<(-8(().5)).6>BB
@M00689:251:000000000-CJTJ5:1:1101:25679:8058 1:N:0:12
CAGGATTAGATACCCTGGTAGTCCATGCCGTAAACGGTGGGCGCTAGGTGTAGGGGTCTTCCACGGCCTCTGTGTCGTAGCTAACGCATTAAGCGCCCCGCCTGGGGAGTACGGCCGCAAGGCTAAAACTCAAAGGAATTGACGGGGGCCCGCACAAGCGGCGGAGCATGTGGATTAATTCGATGCAACGCGAAGAACCTTACCTGGGCTTGACATACACCAGATCGCTGCAGAGATGTAGTTTCCCTTGTGGTTGGTGTACAGGTGATGCATGGCCGTCGCTGCAT
+
GGGGGGGGGGGGGGGGGGGGGGGGGGGGGGGGGGGGGGGGGGGGGGGGGGGCGGGGGGGGGGGGGGGGGGGGGGGGGGGGGGGGGGGGGGGGGGGGGGGGGGGGGGGGGGGGGGGGGGGGGGGGGGGGGGGGGGGGGGGGFGGGGGGGGGGGGGGGGGGGGGGGGGGGGGGGGGGGGGGGGGGGGGGGGGGGGGGGGGGFGGGGGGGDGGGGGGGGGFFGGGGGGGGGFGGFFFG:FFGGGGGGFFFFFFFGCFFF><:FBFFA@F@FFFFFF=@>F:>BFF?BBFF
@M00689:251:000000000-CJTJ5:1:1101:23354:8087 1:N:0:12
CAGGATTAGATACCCTGGTAGTCCTAGCTGTAAACGATGATCACTGGGTGTGGGGATGAGAAGTCTCTGTGCCGAAGCAAAAGCGATAAGTGATCCGCCTGGGGAGTACGTACGCAAGTATGAAACTCAAAGGAATTGACGGGGACCCGCACAAGTGGTGGAGCATGTGGTTTAATTCGACGCAACGCGAGGAACCTTACCAGGTCTTGACATACTCGGAATTTGTTGGAAGCAACGAAGTGCCTTCGGGAACCGAGATACAGGTGCTGCATGGCCGTCGCTGCAT
+
GGGGGGGGGGGGGGGGGGGGGGGGGGGGGGGGGGGGGGGGGGGGGGGGGGGGGGGGGGGGGGGGGGGGGGGGGGFGGGGGGGGGGGGGGGGGGGGGGGGGGGGGGGGGGGGGGGGGGGGGGGGGGGGGGGGGGGGGGGGGGGGGGGGGGGGGGGGGGGGGGGGGGGGGGGGGGGGGGGGGGGGGGGGGGGGGGGGGGGGGGGGGGGGGGGGGGGGGGFFGGGGGGGGGFGGFFFGGFFGGGGGGFFFF@EFGGFFFBFFFFFFFFFFDFFFFFFFFFFBFFFFF?F
@M00689:251:000000000-CJTJ5:1:1101:25857:8103 1:N:0:12
CAGGATTAGATACCCTGGTAGTCCATGCCGTAAACGGTGGGCGCTAGGTGTAGGGGTCTTCCACGGCCTCTGTGTCGTAGCTAACGCATTAAGCGCCCCGCCTGGGGAGTACGGCCGCAAGGCTAAAACTCAAAGGAATTGACGGGGGCCCGCACAAGCGGCGGAGCATGTGGATTAATTCGATGCAACGCGAAGAACCTTACCTGGGCTTGACATACACCAGATCGCTGCAGAGATGTAGTTTCCCTTGTGGTTGGTGTACAGGTGATGCATGGCCGTCGCTGCAT
+
GGGGGGGGGGGGGGGGGGGGGGGGGGGGGGGGGGGGGGGGGGGGGGGGGGGFGGGGGGGGGGGGGGGGGGGGGGGGGGGGGGGGGGGGGGGGGGGGGGGGGGGGGGGEGGGGGGGGGGGGGGGGGGGGGGGFGGGGGGGGGGGGEGGGGGGGGEGGGGGGGGGGGGGGGGGGGGGGGGGGGGFGGGGGGGGDGGEEGGFGGGGGGGGGGGGGGGGGGFFGGGGGGGGGFGGFF=FGFFGGGGGGFFFFFFFGGFF?FFFFFFBFFFFFFFF><?FFFFFFFFFFFFF
@M00689:251:000000000-CJTJ5:1:1101:22630:8109 1:N:0:12
CAGGATTAGATACCCTGGTAGTCCATGCCGTAAACGGTGGGCGCTAGGTGTAGGGGTCTTCCACGGCCTCTGTGTCGTAGCTAACGCATTAAGCGCCCCGCCTGGGGAGTACGGCCGCAAGGCTAAAACTCAAAGGAATTGACGGGGGCCCGCACAAGCGGCGGAGCATGTGGATTAATTCGATGCAACGCGAAGAACCTTACCTGGGCTTGACATACACCAGATCGCTGCAGAGATGTAGTTTCCCTTGTGGTTGGTTTACAGGTGGTGCATGGTTTTCGCTGCAT
+
GGGGGGGGGGGGGGGGGGGGGGGGGGGGGGGGGGGGGGGCCGGGGGGGGGGGGGDCGGGGGGGGFGGGGGGFGGGGEFGGGGCGGDGGGGGGGGGGGGGDGGGFCE@CFFFGGDGGGG::@FGGFEDGGGGFGF9DDDFGFCGCFDEEGGGGGGGGG>FFDGE>ECGFGGGGGFGGDCGGGCEGGGGGGGGGCGGGGGGGGGGGGGCFGGGCDGGGGFFGG<4<CGEDFCGFF1CFF6CFCGGGFFFFFFFG<FF19?(72@<<FF41D6A)<F:FF)4A>BF69(<
@M00689:251:000000000-CJTJ5:1:1101:10380:8173 1:N:0:12
CAGGATTAGATACCCTGGTAGTCCATGCCGTAAACGGTGGGCGCTAGGTGTAGGGGTCTTCCACGGCCTCTGTGTCGTAGCTAACGCATTAAGCGCCCCGCCTGGGGAGTACGGCCGCAAGGCTAAAACTCAAAGGAATTGACGGGGGCCCGCACAAGCGGCGGAGCATGTGGATTAATTCGATGCAACGCGAAGAACCTTACCTGGGCTTGACATACACCAGATCGCTGCAGAGATGTAGTTTCCCTTGTGGTTGGTGTACAGGTGATGCATGGTCGTCGCTGCAT
+
GGGGGGGGGGGGGGGGGGGGGGGGGGGGGGGGGGGGGGGDGGGGGGGGGGGGGGEEGGGGGGGGGGGGGGGCGGGGGGGGGGGGGGGGGGGGGGGGGGGGGGGGGGGGDGGGGGGGGGGGGGGGGGGGGGGGGGGGGGGGGGGGGGEGGGGGGEEGGGGGCEDEGGGGGGGGGGGGGGGGGGFGGGGGGGGGGDECGGGGGGGGGGGGGGGGGGGGG@=FGGDCGGGDF*9?FFG567DCGGFGFFFFF@BG3FFFFF?FAFFF:F:4=AFADF:@FDBF>BB?BB<
@M00689:251:000000000-CJTJ5:1:1101:20154:8181 1:N:0:12
CAGGATTAGATACCCTGGTAGTCCATGCCGTAAACGGTGGGCGCTAGGTGTAGGGGTCTTCCACGGCCTCTGTGTCGTAGCTAACGCATTAAGCGCCCCGCCTGGGGAGTACGGCCGCAAGGCTAAAACTCAAAGGAATTGACGGGGGCCCGCACAAGCGGCGGAGCATGTGGATTAATTCGATGCAACGCGAAGAACCTTACCTGGGCTTGACATACACCAGATCGCTGCAGAGATGTAGTTTCCCTTGTGGTTGGTGTACAGGTGTTGCATGGCCGTCGCTGCAT
+
GGGGGGGGGGGGGGGGGGGGGGGGGGGGGGGGGGGGGGGGCGGGGGFDFGGCGGGGGGGGGFGGGGGGGGGFGGGGGGGGGGGGGGGGGGGGCGGGGGGGGGGGFGGGGGGGGDGGGGGEGGGGGGGGGGGGGGGGGGGGGGGDED@FGGGEGCGGGFGGGGGGGGGGGGGGGFFGDCFGG@FGGGGGG5EEDG7CFGGGGEGGGGFGGGGGGGGGGFFGGGGGGGGGFCGFFFGGFFGDGGGGFFFFFFFDCFFB>F<FBFFFFF:<B:A7<?5:?.9>B>?0242
@M00689:251:000000000-CJTJ5:1:1101:4861:8184 1:N:0:12
CAGGATTAGATACCCTGGTAGTCCATGCCGTAAACGGTGGGCGCTAGGTGTAGGGGTCTTCCAAGGCCTCTGTGTCGTAGCTAACGCATTAAGCGCCCCGCCTGGGGAGTACGGCGGCAAGGCTAAAACTCAAAGGACTTGACGGGGGCCCGCACAAGCGGCGGAGCATGTGGATTAATTAGATGCAACGCGAAGAACCTTACCTGGGCTGGACATACACCAGATCGCTGCCGAGATGTAGTTTCCCTGGAGGTTGTAGGACCGGTGTGGCATGGACGTCGGTGCATATGTCT
+
FFAEF<ECFFEDECEFCFFFGFAGF9ADCF@CCFF@CCD7FCE@@:BF<FGFGGG+B@ACFCF,C7FC<FGG,CCFGGFG@@FFCF+FFBEFGGGGCCCFEGCGF<@FGGG9FFE+@FGEG7@3>DFGFFGG8FG7@,,,@=8@@FCCC*:ECE@CCFA7BCEE=E55+<<<<399A9<978C+0@:F67CEGG5;CGFD7<+<??C:=;*:**7*:9FC*9CFC6**8/1).8C))/22:7*:@**-).(*17>?().*))(-)0.(0(-(.8><)),1((431..4).)))
@M00689:251:000000000-CJTJ5:1:1101:4844:8188 1:N:0:12
CAGGATTAGATACCCTGGTAGTCCATGCCGTAAACGGTGGGCGCTAGGTGTAGGGGTCTTCCACGGCCTCTGTGTCGTAGCTAACGCATTAAGCGCCCCGCCTGGGGAGTACGGCCGCAAGGCTAAAACTCAAAGGAATTGACGGGGGCCCGCACAAGCGGCGGAGCATGTGGATTAATTCGATGCAACGCGAAGAACCTTACCTGGGCTTGACATACACCAGATCGCTGAAGAGATGTAGTTTCACTTGTGGTTGGTGTACAGGTGATGCATGGCCGTCGCTGCATCTGTCC
+
FEGGFFGGFGGGGFGGGGGGGGF9FGFCFFGGGGGGG;@77DFGGGGGFGGEGGGGGGGGGFGGDFGGGGF<FGGFGGFCFGAAFGGGGCF?FGGGGGCFCGGGGFGFEFGA:FCFGGGFGGGGGGGGEG9EDCDFGDE,E<EFG7C:><7CC:<72,2<FGEE5?E::C<:CCG7CCGGGFGGGEEF6CCEG55>6CEFGFCGCGGGGFFGG+9C:6=<2>*799FD:<)698<*9F7FCC7FF?FF4=AFC4<?F?:F<*59)09<?AAA29:>)53>B>4:;?A<AA::)
@M00689:251:000000000-CJTJ5:1:1101:18581:8217 1:N:0:12
CAGGATTAGATACCCTGGTAGTCCATGCCGTAAACGGTGGGCGCTAGGTGTAGGGGTCTTCCACGGCCTCTGTGTCGTAGCTAACGCATTAAGCGCCCCGCCTGGGGAGTACGGCCGCAAGGCTAAAACTCAAAGGAATTGACGGGGGCCCGCACAAGCGGCGGAGCATGTGGATTAATTCGATGCAACGCGAAGAACCTTACCTGGGCTTGACATACACCAGATCGCTGCAGAGATGTAGTTTCCCTTGTGGTTGGTGTACAGGTGGTGCATGGCCGTCGCTGCAT
+
GGGGGGGGGGGGGGGGGGGGGGGGGGGGGGGGGGGGGGGD7FGGGGGGGGGGGGDGGGGGGGCGGGGGGGGEGGGGDGGGGGGFGGGGGGGGGGGGGGGGGGGGFGDGGGGGGGGGGGGGGGGGGGGGGGGGGGGFDGGGGFGGCEGEGGGGG>GGGGGGC7@CEEEGGGGGGGGG9FGGG@FGCGGGGGGGDGGGGGGGGGGGG9E5CFGGGGCFGFFGGCFDCFGGF3D??FFCFFGGGGGGFFFFFFFFGFF:>F1FFF<B?F4<E09:A?5@F@>>FFF(47<
@M00689:251:000000000-CJTJ5:1:1101:4363:8225 1:N:0:12
CAGGATTAGATACCCTGGTAGTCCATGCCGTAAACGGTGGGCGCTAGGTGTAGGGGTCTTCCACGGACGCTGTGTCGTAGCTAACGCATTAAGCGCCCCGCCTGGGGAGTACGGCCGCAAGGCTAAAACTCAAAGGAATTGACGGGGGCCCGCACAAGCGGCGGAGCAGGTGGATGAATTCGATGCAACGCGAAGAAACTTACCTGGGCTGGACATACACCAGAACGCGGCAGAGAGGGAGGGGCCCTTGGGGGGGGGGTACAGGTGCGGCAGGGCCGGCGCGGCAGCAGTCTCG
+
FDFFFEFFFGGGFEGG@CCECECF@CCEF@B@CCCBF@DEGGEFC@ED;@;CECEE6B<CFFCCFF+8+@6B8C<CB:EFF9EF<F>F,4CEFDF7@F7C@F+BDF@CF+ACFD@@C@BEGFF,B<FC,,CD<EGGGGF,>C<:CCCE>>8=:C*<:C*<C=CCEE8;*8*<>C:+<C0+0;C+<;9@+:*:CEGGG*;+03+<+2:C:**2C0<*:1600/19*0:9)1/7@FFC)7*19)))0).()8(1C))-6(6)-04>F07))-(2(7>.)0(-41(--4(-(.),).(
@M00689:251:000000000-CJTJ5:1:1101:24646:8228 1:N:0:12
CAGGATTAGATACCCTGGTAGTCCATGCCGTAAACGGTGGGCGCTAGGTGTAGGGGTCTTCCACGGCCTCTGTGTCGTAGCTAACGCATTAAGCGCCCCGCCTGGGGAGTACGGCCGCAAGGCTAAAACTCAAAGGAATTGACGGGGGCCCGCACAAGCGGCGGAGCATGTGGATTAATTCGATGCAACGCGAAGAACCTTACCTGGGCTTGACATACACCAGATCGCTGCAGAGATGTAGTTTCCCTTGTGGTTGGTGTACAGGTGCTGCATGGTTGTCGCTGCAT
+
8@EFFFGFFFFDGFGFFDCCFF@DGFGFGGGGGGGGGGGGGGGGGGEGFFFDFGGGGGGGGGGGGGGGGGGGGGGGCGGGGFAFGGGGCDGGEFGGGGGEEG@FFFCGGEFGGGE7FGGGEFGGGFGGGGGGGGFFGGGGGGGGGGGEEGGGGDGEFGGFG7CGEEEGDGCGGG6:FG?F78FGGGGGFGGGGGGEGGG6CFGGCFGF=E455CGGFFFGGFGGGGFDFCDF495C4=0*::>**99>=FFDD>@<>?1>AFF>F=9)*<<396<7B5-)8:001:2
@M00689:251:000000000-CJTJ5:1:1101:18533:8233 1:N:0:12
CAGGATTAGATACCCTGGTAGTCCATGCCGTAAACGGTGGGCGCTAGGTGTAGGGGTCTTCCACGGCCTCTGTGTCGTAGCTAACGCATTAAGCGCCCCGCCTGGGGAGTACGGCCGCAAGGCTAAAACTCAAAGGAATTGACGGGGGCCCGCACAAGCGGCGGAGCATGTGGATTAATTCGATGCAACGCGAAGAACCTTACCTGGGCTTGACATACACCAGATCGCTGCAGAGATGTAGTTTCCCTTGTGGTTGGTGTACAGGTGCTGCATGGTCGTCGCCTGCAT
+
GGGGGGGGGGGGGGGGGGGGGGGGGGGGGGGGGGGGGGGC7FGGGEGGGGGGGGDGGGGGGGGGGGGGGGGGGGGGGGGGGGGGGEGGGGGGGGGGGGGEGGGGDGGEGGGGGGGGGGG@FGGG8FGGGGGGGGGD8FFGGDGGGGGDGGGDGGGGGGGGGGGGE8>>FCGGGGGGFFGGGF7FFGGGGEGGDEEGGGGGGGGGGGGGGGGGGGGGDFFGGGFGFFGGF3DF49CFBFGFFGGGFFFFFFFCDFF?9B?FFFFAFF)8FBFBF?FFFFFF6>FF?F<A
@M00689:251:000000000-CJTJ5:1:1101:24656:8242 1:N:0:12
CAGGATTAGATACCCTGGTAGTCCATGCCGTAAACGGTGGGCGCTAGGTGTAGGGGTCTTCCACGGCCTCTGTGTCGTAGCTAACGCATTAAGCGCCCCGCCTGGGGAGTACGGCCGCAAGGCTAAAACTCAAAGGAATTGACGGGGGCCCGCACAAGCGGCGGAGCATGTGGATTAATTCGATGCAACGCGAAGAACCTTACCTGGGCTTGACATACACCAGATCGCTGCAGAGATGTAGTTTCCCTTGTGGTTGGTGTACAGGTGCTGCATGGTTGTCGCTGCAT
+
GGGGGGGGGGGGGGGGGGGGGGGGGGGGGGGGGGGGGGGGGGGGGGGGGGGGGGGGGGGGGGGGGGGGGGGGGGGGGGGGGGGGGGGGGGGGGGGGGGGGGGGGGGGGGGGGGGGGGGGGGGGGGGGGGGGGGGGGGGGGGGGGGGGGGGGGGGGGGGGGGGGGGGGGGGFGGGGGGGGGGGGGFEGGGGGGGGGGGGGGGGGFGGGGGGGGGFFGGFFGGGGGGGGGFGGFFFGFFFGFGGGGFFFFFFFGGFFFFFFFFFFFFFFFFAD?24>FFFFFFBFFFFB
@M00689:251:000000000-CJTJ5:1:1101:27891:8340 1:N:0:12
CAGGATTAGATACCCTGGTAGTCCTAGCTGTAAACGATGATCACTGGGTGTGGGGATGAGAAGTCTCTGTGCCGACGCAAAAGCGATAAGTGATCCGCCTGGGGAGTACGTACGCAAGTATGAAACTCAAAGGAATTGACGGGGACCCGCACAAGTGGTGGAGCATGTGGTTTAATTCGACGCAACGCGAGGAACCTTACCAGGTCTTGACATACTCGGAATTTGTTGGAAGCAACGAAGTGCCTTCGGGAACCGAGATACAGGTGGTGCATGGCCGTCGCTGCAT
+
GGGGGGGFGGFGGGGGGGGGGGGGGGGGGGGGGGGGGGGGGGFGGFGGGGGGGGGGGGGGGGGGGFGGGGGGGGG+FGGGGGGGGGGGGGGGGGGGGGGGGGGGGGGGGGGGGGGGGGGGGGGGGGGGGGGGGGGGGGGGGGDFGGGGGGGGGCG<FGGGGGGGGGGGGGGGGGGGGGGGGGGGGGGGGGEEGGGGGGGGGGGGECFGGGGGGGGD=>>GCGGGGGGGFGGFFFGGFFGGGGGGFBFFFF>DFFFF;>F=AFFBFFFFFFDBFFFFEFFFFF?;FF
@M00689:251:000000000-CJTJ5:1:1101:21680:8340 1:N:0:12
CAGGATTAGATACCCTGGTAGTCCTAGCTGTAAACGATGATCACTGGGTGTGGGGATGAGAAGTCTCTGTGCCGAAGCAAAAGCGATAAGTGATCCGCCTGGGGAGTACGTACGCAAGTATGAAACTCAAAGGAATTGACGGGGACCCGCACAAGTGGTGGAGCATGTGGTTTAATTCGACGCAACGCGAGGAACCTTACCAGGTCTTGACATACTCGGAATTTGTTGGAAGCAACGAAGTGCCTTCGGGAACCGAGATACAGGTGATGCATGGTCGTCGCTGCAT
+
GGGGGGGGGGGGGFGGGGGGGGGGGGGGGGGGGGGGGGGGFGGGGGGFFGGGGGCFGGGGGGGGGGGGGGFGGGCG@FGGFGGGGEFEGGGCFGGGFGGGGFGGEGFFGGGGGGGGG@FGGGGGGGGGFFEFGDGFFCFFGEGGGGGG@FCGGF@FGFG7:FCFGGGGGGGGF@EGGGGGG>EEEGGGGDEGDGGGGGGGGGGGGGGGG?FFGGGGGF>C3DGGGGG;49DFFFGGEFDGFGGGFFFFF3;<GF@(31:FA=44FFF<BDAFF>FFFFFFFFFB0<
@M00689:251:000000000-CJTJ5:1:1101:6299:8341 1:N:0:12
CAGGATTAGATACCCTGGTAGTCCACGCTGTAAACGATGTCAACTAGCCGTTGGGACCCTTGAGGTTTTAGTGGCGCAGCTAACGCAATAAGTTGACCGCCTGGGGAGTACGGTCGCAAGATTAAAACTCAAATGAATTGACGGGGGCCCGCACAAGCGGTGGAGCATGTGGTTTAATTCGACGCAACGCGAAGAACCTTACCTGGCCTTGACATGTCCGGAATCTTGCAGAGATGCGAGAGTGCCTTCGGGAATCGGAACACAGGTGTTGCATGGCCGTCGCTGCATCTGTCTT
+
GGGGGGGGGGGGGGGGGGGGGGGGFGGGGGGGGGGGGGGGGGGGGGGGFGGGGGGGGGGGGGGGGEFGGGGGGGGGGGCEGGGGGGGGGGGGGGGGGGGGGGGGFEECFGGGGGGGGGGGGGGGGGGFGGGGFGGGGG<FGGGEGGGE7FCGGCGGGGGGGGGGGGGEFGGGGGGGGEFBG@EEGGGGGEEGGGEGGGFGD?FGGGGGGGGFC7:DGFFGGGGGGGGGFGG=@FGGF>DDGGGGF**6=>1CC:FFF0073@:BFF=0F:?FBFFF:64>1(6BFFFBBAB695)
@M00689:251:000000000-CJTJ5:1:1101:8915:8399 1:N:0:12
CAGGATTAGATACCCTGGTAGTCCATGCCGTAAACGGTGGGCGCTAGGTGTCGGGGTCTTCCACGGCCTCTGTGTCGTAGCTAACGCATTAAGCGCCCCGCCTGGGGAGTACGGCCGCCAGGCTAAAACTCAAAGGACTTGACGGGGGCCCGCACAAGCTGCGGAGCATGTGGATTAATTCGTTGCAACGCGAAGAACCTTACCTGTTCTTGACATACACCAGATCGCTGCAGAGATGTAGTTTCCCTTGTGGTTGGTGTACAGGTCCTGCATGGCCGTCGCTGCATCTTTCT
+
GF<F@FEGCEECAF@FCCFCCEEGFFEA<@C;FGFG,C<++9@:C+@F,,C,6@@CGEEGGGFF,@BB?EF8C,CE=CF,FFGCEC:4CF,C5C=@+@F7F+?B+BFBCF,<8C+@CC3>@+@F,8C>DCDGGGF@<,@<EFFC>@@G>EE:E*=*<*<,7?*8/8C*?FGBF<E@9+1>CC+8**+00:E*11:2+2CFF?8@F9++3::+:EF7CF*9*CC*>4:38*9)0*198??**2?FFFFAF?AC*07164183@D))1))0),.:77>@5,4196(4(6).))6A
@M00689:251:000000000-CJTJ5:1:1101:27778:8466 1:N:0:12
CAGGATTAGATACCCTGGTAGTCCATGCCGTAAACGGTGGGCGCTAGGTGTAGGGGTCTTCCACGGCCTCTGTGTCGTAGCTAACGCATTAAGCGCCCCGCCTGGGGAGTACGGCCGCAAGGCTAAAACTCAAAGGAATTGACGGGGGCCCGCACAAGCGGCGGAGCATGTGGATTAATTCGATGCAACGCGAAGAACCTTACCTGGGCTTGACATACACCAGATCGCTGCAGAGATGTAGTTTCCCTTGTGGTTGGTGTACAGGTGATGCATGGTCGTCGCTGCAT
+
GGGGGGGGGGGGGGGGGGGGGFGGGGFFGGGGGGGGGGFGGGGGGGGGGGGGGGGGFEGGGGGGGGGGGGGGGGDGGGGGCFGGGGEGGGGGGGGGBFGEGGGGGGGGGGGGGGG7CFGGGGGDGGGGGGGGGFGGGGGGGGGGGGGD7CBGGEGEFG<FD:EEGGGGCFFGFGD?CEFCCGFFFGGG?=*/:7EGF@5CFEGC7CFDEFGCFCC>FFFCCGFFDFGGFGGFFBFG=BCF*0:F*9@)=74CD55190:<2=<941<AFB9A>FF*97309BFB>:9
@M00689:251:000000000-CJTJ5:1:1101:14786:8466 1:N:0:12
CAGGATTAGATACCCTGGTAGTCCATGCCGTAAACGGTGGTCGCTAGGTGTAGGGGTCTTCCACGGCCTCTGTGTCGTAGCTAACGCATTAAGCGCCCCGCCTGGGGAGTACGGCCGCAAGGCTAAAACTCAAAGGAATTGACGGGGGCCCGCCCAAGCGGCGGAGCATGTGGATTAATTCGATGCAACGCGAAGAACCTTACCTGGGCTTGACATACACCAGATCGCTGCAGAGATGTAGTTTCCCTTGTGGTTGGTGTACAGGTGGTTCATGGCCGTCGCTGCAT
+
GGGGGGGGGGGGGGGGGGGGGGGGGGFGGGGGGGGGGGGD,EFGGGGGGGGGFGCCGGGGGGGGE>FGGGG,F@FGCGCDFGEFGEGBFG9?EF:FGGGDGGGC@FG74B,C=BFGGGECCFGG=BDDFGGFGGGC,@FF<FGGCECEGGGDG*C<E>F:*<*48=C<F?F7E?FG9FFGGGCG9EG?F5>7CEE5CGGGGFGGG7*:CFGCFG7D7FFGGGGDFF=D@*>?:FG5=*>7CGGGFFFFF4AF*;F(1:(<>@44)9)(7(6):**8F)43206(4(6
@M00689:251:000000000-CJTJ5:1:1101:15220:8477 1:N:0:12
CAGGATTAGATACCCTGGTAGTCCATGCCGTAAACGGCGGGCGCTAGGTGCAGGGGTCTTCCACGTTCTCTGTGTCGCAGCTAACGTACTAAGCTTCCCGCCTGTGGAGTACGGCCGCATGGTTAAAACTCAAAGGCATTGATGGGGGTTCGCCCAAGCTGCGGAGCATGTGGACTAACTCGATGCAACGCGAAGATCCCTACCTGGGCTTGACTTACTCTAGATCCCTTCAGAGACGTAGCTTTCCTTTTGGTTGGTTTACCGTTGCTGCACGCCCGTCGCCGCATTCGTCCTT
+
G<CF@F,FE,EF@FCEDCF<<CFGAF<@,6@FEFEG7+7++7@FGEEFC<,96C+:CFGGFG,C,,,:D<E?@,C?++44+BCAF+,,+BB,,E,,CFG:FGGB,BFG<F,C=CF7:F=+@33@,@C<@@F=,,8,3@F3,,,3<<*51*>>*:*<*6F,,,4*/*:1CEG:,7+5+++5C*;6>ECFC*27::5*+++*3<FF6355FG45C++2:@*:2*007*+2)27F**0*))*/**;**99>**.*)77,(((0(*)4.0)4/).,())08>-((4(((((()-(-(()
@M00689:251:000000000-CJTJ5:1:1101:21012:8483 1:N:0:12
CAGGATTAGATACCCTGGTAGTCCATGCCGTAAACGGTGGGCGCTAGGTGTCGGGGTCTTCCACGGCCTCTGTGTCGTAGCTAACGCATTAAGCGCCCCGCCTGGGGAGTACGGCCGCAAGGCTAAAACTCAAAGGAATTGACGGGGGCCCGCACAAGCGGCGGAGCATGTGGATTAATTCGATGCAACGCGAAGAACCTTACCTGGGCTTGACATACACCAGATCGCTGCAGAGATGTAGTTTCCCTTGTGGTTGGTGTACAGGTGCTGCATGGCCGTCGCTGCAT
+
GGGGGFGGGGGGGGGGGGGGGGGGGGGGGGGGGGGGGGG7:FGGGGGGGGG,BFG7FGGGGGGGEEFGGGGGGGGGEGGCFGGFGCGGGGGECFEGGGGEGGGD7FEGGFFGGDGGGGG:BEGGG8FAFGGGGCCCCCFGGFGEEE@CGGGEG7F:FFGGCFEDGDECGGGGG7EFF:CGG5<FE>EFFCGGEGGGGGGGGGGGGGCFGGGGFGGGGFFGGGF4CG5DF7DFFFCFFFG7:FGGFFFFF@FF<@F:3:(72@<4)=98FAF:A?4@F>BF(3:490<
@M00689:251:000000000-CJTJ5:1:1101:27787:8484 1:N:0:12
CAGGATTAGATACCCTGGTAGTCCATGCCGTAAACGGTGGGCGCTAGGTGTAGGGGTCTTCCACGGCCTCTGTGTCGTAGCTAACGCATTAAGCGCCCCGCCTGGGGAGTACGGCCGCAAGGCTAAAACTCAAAGGAATTGACGGGGGCCCGCACAAGCGGCGGAGCATGTGGATTAATTCGATGCAACGCGAAGAACCTTACCTGGGCTTGACATACACCAGATCGCTGCAGAGATGTAGTTTCCCTTGTGGTTGGTGTACAGGTGATGCATGGTCGTCGCTGCAT
+
GGGGGGGGGGGGGGGGGGGGGGGGGGGGGGGGGFFGGGGGGGGGGGGGGGGFGGGGGGGGGGGGGGGGGGGGGGGGGGGFGGGGGGGGGGGGGGGGGGGGGGGGGGGGGGGGGGGDEGGGGGGGGGGGGGGGGGGGGGGGGGGGGEGGG@EEGGGCGGGGGGGGGGGGGGCCGGCCFGGGGEGGGGGGGGGGGGGGGGGGGG?ECCFGGGGGGGGGDFFC>7<929=DFDGFFFGGFF:*>CDDFF6<?)6DGF>:>FFF206<4?6949><>FFB7>>1;B0290.
@M00689:251:000000000-CJTJ5:1:1101:15210:8496 1:N:0:12
CAGGATTAGATACCCTGGTAGTCCATGCCGTAAACGGTGGGCGCTAGGTGTAGGGGTCTTCCACGGCCTCTTTGTCGTCGCTACCGCATTAAGCGCCCCGCCTGGGGAGTACGGCCGCAAGGCTAAAACTCAAAGGCATTGACGGGGGCCCGCCCAAGCGGCGGAGCATGTGGATTAATTCGATGCAACGCGCAGCACCTTACCTGTGCTTGACATACACCAGATCTCTGCAGAGCTTTCGTTTCCCTTTTGGTTGGTTTACAGGTGCTGCATGGCCTTCGCTGCAT
+
GGGGGGGGG<FFGGGGGGGGGGGGGGGGGGGFGGGGGGG77FFFGFGGGGGGGG@+BFFGGG,FBCFFGGG9F9FG>G,8@F:4F:F7FGA<,E:FGGG7FGG+9FE+4B=FF+CFGG7+:=FF,3<>FFDF@<>7,5@F,@FFCGGGGGGGG8F7C>F7*<47:C:/<9<+22<C6+<CF:0C7CF+A*C=*/:*;@EFG7CFG<+7CEG6>F7:*9*9<CC*9F7DB7D@61<*9):0*9DGFFFFF)8F3>F((8(>2B)4)9)4B)<(:8)09*5<3<?17(<
@M00689:251:000000000-CJTJ5:1:1101:18532:8513 1:N:0:12
CAGGATTAGATACCCTGGTAGTCCATGCCGTAAACGGTGGGCGCTAGGTGTAGGGGTCTTCCACGGCCTCTGTGTCGTAGCTAACGCATTAAGCGCCCCGCCTGGGGAGTACGGCCGCAAGGCTAAAACTCAAAGGAATTGACGGGGGCCCGCACAAGCGGCGGAGCATGTGGATTAATTCGATGCAACGCGAAGAACCTTACCTGGGCTTGACATACACCAGATCGCTGCAGAGATGTAGTTTCCCTTGTGGTTGGTGTACAGGTGATGCATGGCTGTCGCTGCAT
+
FFGGGGGGGGGGGGGGGGGGGGGGGGGGGGGGGGGGFGFC:FGGGGGFGGGGGGCBGGGGGGGGEEFGGGGEGDGGEGFGGGFFGEGGGGGGFGDFFGG:FGGG?C:FFGGGGDFGCGD+3BGGFFGGGGGFGFDFGDGGFFGDEEG7EGGCG8FGCCFEDFG>E5ECFCGFC+<EFFGGGCCFCGGGGEEGED5CFFGGGGGGGECFFGGGFGDFFF@GGC<<FFFGF5C?6@*5@FG7>FGGFFFFF;ACDFF:9B1@AFB9)?4.=5A<A?4@FEBFBF?:>:A
@M00689:251:000000000-CJTJ5:1:1101:24021:8514 1:N:0:12
CAGGATTAGATACCCTGGTAGTCCATGCCGTAAACGGTGGGCGCTAGGTGTAGGGGTCTTCCACGGCCTCTGTGTCGTAGCTAACGCATTAAGCGCCCCGCCTGGGGAGTACGGCCGCAAGGCTAAAACTCAAAGGAATTGACGGGGGCCCGCACAAGCGGCGGAGCATGTGGATTAATTCGATGCAACGCGAAGAACCTTACCTGGGCTTGACATACACCAGATCGCTGCAGAGATGTAGTTTCCCTTGTGGTTGGTGTACAGGTGCTGCATGGTTGTCGCTGCAT
+
GGGGGGGGGGGGGGGGGGGGGGGGGGGGGGGGGGGGGGGGGGGGGGGGGGGGGGGGGGGGGGGGGGGGGGGGGGGGGGGGGGGGGGGGGGGGGGGGGGGGGGGGGGGGGGGGGGGGGGGEGGGGGGGGGGGGGGGGGGGGGGGGGGGGGGGGGGGGGGGGGGGGGGGGGGGGGGGGGGGGGGFGGGGGGGGGGGGGGGGGGFGGGGGGGGGGGGGFGFFGGGGGGGGGFGGFF=C7FFGGGGGGFFFFFFFGDFFF>BFFFF>B@F?:FFF?FFF=FDFFFFFB>:2
@M00689:251:000000000-CJTJ5:1:1101:8874:8527 1:N:0:12
CAGGATTAGATACCCTGGTAGTCCATGCCGTAAACGGTGGGCGCTAGGTGTAGGGGTCTTCCACGGCCTCTGTGTCGTAGCTAACGCATTAAGCGCCCCGCCTGGGGAGTACGGCCGCAAGGCTAAAACTCAAAGGAATTGACGGGGGCCCGCACAAGCGGCGGAGCATGTGGATTAATTCGATGCAACGCGAAGAACCTTACCTGGGCTTGACATACACCAGATCGCTGCAGAGATGTAGTTTCCCTTGTGGTTGGTGTACAGGTGATGCATGGCCGTCGCTGCAT
+
GGGGGGGGGGGGGGGGGGGGGFGGGGGGGGGGGGGGGGGGDFGGGGGGGGGFGGGDGGGGGGGGGGGGGGG8FFGGEGGGGGGEFCFEGGGGGGDGGGGGGGGFCGGEDGGGGGGGGGGGGGGGCGGGGGGGGFGGCFGGGFFEEEGGGGGEGCFGGGGEFGGGGEGCED:CFCFG9+<EFCFG?EFGGGGGGGGGGGGGGGGGGGGGGGGGGGGGGFFGFGGGGFG<F5CFFFGGFFC::FFGF4?<B<.C3>F00:(>AFF>FF69F>F><*.)959;99?09?A
@M00689:251:000000000-CJTJ5:1:1101:21568:8615 1:N:0:12
CAGGATTAGATACCCTGGTAGTCCATGCCGTAAACGGTGGGCGCTAGGTGTAGGGGTCTTCCACGGCCTCTGTGTCGTAGCTAACGCATTAAGCGCCCCGCCTGGGGAGTACGGCCGCAAGGCTAAAACTCAAAGGAATTGACGGGGGCCCGCACAAGCGGCGGAGCATGTGGATTAATTCGATGCAACGCGAAGAACCTTACCTGGGCTTGACATACACCAGCTCGCTGCAGAGCTGTAGTTTCCCTTGTGGTTGGTGTACAGGTGGTGCATGGTCGTCGCTGCAT
+
GGGGGGGGGGGGGGGGGGGGGGGGGGGFGGGGGGGGGGGCCGGGGGGFGGG9FGGCGGGGGGGG@FFGGGGCFCFG:FGFFGFEG7CEGGFE<D@GGGGEFGGF<D:==C<FGCFFCGEGCFFFBGDDGFGGGGF?3>FC9DFD7<CCEGG7E*CEF5FEEFE*:8C>FCGGFFGFDFGGG*+A<C:FG*7/*2:8CGGGGFGGFFCFFGGC78CFFFFGC***27CGD*9477**/)C7FGGGFFFFFFAG*7>0(82>2FBF4=:<D(42AF@FF)4:;9?10(.
@M00689:251:000000000-CJTJ5:1:1101:22977:8684 1:N:0:12
CAGGATTAGATACCCTGGTAGTCCATGCCGTAAACGGTGGGCGCTAGGTGTAGGGGTCTTCCACGGCCTCTGTGTCGTAGCTAACGCATTAAGCGCCCCGCCTGGGGAGTACGGCCGCAAGGCTAAAACTCAAAGGAATTGACGGGGGCCCGCACAAGCGGCGGAGCATGTGGATTAATTCGATGCAACGCGAAGAACCTTACCTGGGCTTGACATACACCAGATCGCTGCAGAGATGTAGTTTCCCTTGTGGTTGGTGTACAGGTGTTGCATGGCTGTCGCTGCAT
+
GGGGGGGGGGGGGGGGGGGGGGGGGGGGGGGGGGGGGGGGEGGGGGGGGGGGGGDEGGGGGGGGGGGGGGGGGGGGGGGGGGGGGGGGGGGGGGGGGGGGGGGGFGGEEGGGGDGGGGGCFGGGGGGGGGGGGGGFGGGGGGGG@FEGGGGGGEGGGFGGGGGGGGGGGGGGGFGGGGGGGCFGCGGGGDGG=EDEGGGGFGGGGGGCGGGGGGGGGFFGGGDDFGFGFCGFFFFFFFGFCFFGFFFFFFFGGFF?>BBFFFF>FF?AFFF<BFFFFEFFFFF(2:A
@M00689:251:000000000-CJTJ5:1:1101:5883:8697 1:N:0:12
CAGGATTAGATACCCTGGTAGTCCTAGCTGTAAACGATGATCACTGGGTGTGGGGATGAGAAGTCTCTGTGCCGAAGCAAAAGCGATAAGTGATCCGCCTGGGGAGTACGTACGCAAGTATGAAACTCAAAGGAATTGACGGGGACCCGCACAAGTGGTGGAGCATGTGGTTTAATTCGACGCAACGCGAGGAACCTTACCAGGTCTTGACATACTCGGAATTTGTTGGAAGCAACGAAGTGCCTTCGGGAACCGAGATACAGGTGATGCATGGCCGTCGCTGCAT
+
GGGGGGGGGGGGGFGGGGGGGGFGGGGGGGGGGGGGGFGGGGGGFFGGFFCFGGGGGGGGGGGGDCFGGGGGGGGGGGGGGGGGGGFGGGGGGGGGGGEGGGGGGGGGGGGGGGGGGGAFGGGGFFGGFFGGGGGGGGGGGGGGFCGGEEGGGGG9>FFGGDGGGFGFFGFFFFGGGF>CDEGGDCE@EGGGGGGFGDGGGGGG>FFFFGFGFE9:C>>CG5*1+CFGFGFF@FDDFF39CCF7FFFBEB>5C7>>BFBFAFA?=99AF2<2<FF43)4-36803A
@M00689:251:000000000-CJTJ5:1:1101:25112:8709 1:N:0:12
CAGGATTAGATACCCTGGTAGTCCATGCCGTAAACGGTGGGCGCTAGGTGTAGGGGTCTTCCACGGCCTCTGTGTCGTAGCTAACGCATTAAGCGCCCCGCCTGGGGAGTACGGCCGCAAGGCTAAAACTCAAAGGAATTGACGGGGGCCCGCACAAGCGGCGGAGCATGTGGATTAATTCGATGCAACGCGAAGAACCTTACCTGGGCTTGACATACACCAGATCGCTGCAGAGATGTAGTTTCCCTTGTGGTTGGTGTACAGGTGATGCATGGTCGTCGCTGCAT
+
GGGGGGGGGGGGGGGGGGGGGGGGFGGGGGGGGGGGGGGGGGGGGGGGGGGGGGGGGGGGGGGGGGGGGGGGGGGGGGGGGGGGGGGGGGGGGGGGGGGGGGGGGGGGGGGGGGGGGGGGGGGGGGGGGGGGGGGGGGGGGGGGGGGGGGGGGGGGGGGGGGGGGGGGGGDGGGGGGGGGGGGGGGGGGGGGGGGGGGGGGGGGGGGGGGGGGGFGGFFGGFGGGGGDFDGFFFGF?FGFGGGGFFFFFFFGGFFFFFFFFFFFFFFAFFFF9?FFFFFBFFFFFFF
@M00689:251:000000000-CJTJ5:1:1101:21821:8723 1:N:0:12
CAGGATTAGATACCCTGGTAGTCCATGCCGTAAACGGTGGGCGCTAGGTGTAGGGGTCTTCCACGGCCTCTGTGTCGTAGCTAACGCATTAAGCGCCCCGCCTGGGGAGTACGGCCGCAAGGCTAAAACTCAAAGGAATTGACGGGGGCCCGCACAAGCGGCGGAGCATGTGGATTAATTCGATGCAACGCGAAGAACCTTACCTGGGCTTGACATACACCAGATCGCTGCAGAGATGTAGTTTCCCTTGTGGTTGGTGTACAGGTGGTGCATGGCCGTCGCTGCAT
+
GGGGGGGGGGGGGFGGGGGGGGGGGGGGGGGGGGGGEGGCGGGGGDFGEFGGGGGGGGGGGGGGCFFGGGGFEGGGGGGGGGGGGGGGGGGDDGGGGGGEGGGGFGCGGGFGFEGGCEC7BFGGGFGFGFGGFGG?CGGGGGG>7@C*>FC8EGGCC5F7<CGDE5EFGFGFG?FG?FCEGF?ECEFCF5EG=5:CGGGGGGGGGFFGGGGGGGGGFFFG<99FGFCDFDGF)=7F?FG>>FFGFFFFF4<CDFF29<:FAFF4@B)183>?F?FFF)799F<66?B
@M00689:251:000000000-CJTJ5:1:1101:14080:8727 1:N:0:12
CAGGATTAGATACCCTGGTAGTCCATGCCGTAAACGGTGGGCGCTAGGTGTAGGGGTCTTCCACGGCCTCTGTGTCGTAGCTAACGCATTAAGCGCCCCGCCTGGGGAGTACGGCCGCAAGGCTAAAACTCAAAGGAATTGACGGGGGCCCGCACAAGCGGCGGAGCATGTGGATTAATTCGATGCAACGCGAAGAACCTTACCTGGGCTTGACATACACCAGATCGCTGCAGAGATGTAGTTTCCCTTGTGGTTTGTGTACAGGTGATGCATGGCCGTCGCTGCCT
+
GGGGGGGGGGGGGGGGGGGGGGGGGGGGGGGGGGGGGGG7FFGGGGGGGGGGCFGGGGGGGGFGG7FGGGG8FFGG:FCFFGC,C=FCGGGGAFEGGGG@GGGF@FGGGFCFC@FGGGGGFGGGE8EDGFGFG,E@,>FFGGGGDGEGGGGGGCGFGFGE:CCCCEG8CCFFG+AF9:CGGG:CCEFCF5EECEGE6CGGGGGGGG57CGGGGGGGGF4DFG55>C*>F*9?4@C*@7>::CGGFFFFF<<<3>F((80>4@<9)9)9@4>2>?)7F399BBF19(5
@M00689:251:000000000-CJTJ5:1:1101:19273:8736 1:N:0:12
CAGGATTAGATACCCTGGTAGTCCATGCCGTAAACGGTGGGCGCTAGGTGTAGGGGTCTTCCACGGCCTCTGTGTCGTAGCTAACGCATTAAGCGCCCCGCCTGGGGAGTACGGCCGCAAGGCTAAAACTCAAAGGAATTGACGGGGGCCCGCACAAGCGGCGGAGCATGTGGATTAATTCGATGCAACGCGAAGAACCTTACCTGGGCTTGACATACACCAGATCGCTGCAGAGATGTAGTTTCCCTTGTGGTTGGTGTACAGGTGCTGCATGGTTGTCGCTGCAT
+
GGGGGGGGGGGGGGGGGGGGGGGGGGGGGGGGGGGGGGGDEGGGGGGGGGGDGGGGGGGGGGGG@FGGGGGGGGGGGGDFGGGGGGGGGGGGGGGGGGGGGGGGFG>FDGGGGGGGGGEGGGGGFGGGGGGGGGGGFFGGGGGGDGGGGGGGGGGGGGGGGG@CGEGGGGFGGGFGGFGFFGFGGGG?FGGGDEDGGGGFGGGGFGGGGGGGFGGGGFFGGGGGGGGGFCDF4=3<=9DGFFGGFFFDBFFFGFFFFFFF2FBFFFF7?BFBAF@@FBFDFF::>?4
@M00689:251:000000000-CJTJ5:1:1101:12664:8742 1:N:0:12
CAGGATTAGATACCCTGGTAGTCCATGCCGTAAACGGTGGGCGCTAGGTGTAGGGGTCTTCCACGGCCTCTGTGTCGTAGCTAACGCATTAAGCGCCCCGCCTGGGGAGTACGGCCGCAAGGCTAAAACTCAAAGGAATTGACGGGGGCCCGCACAAGCGGCGGAGCATGTGGATTAATTCGATGCAACGCGAAGAACCTTACCTGGGCTTGACATACACCAGATCGCTGCAGAGATGTATTTTCCCTTGTGGTTGGTGTCCAGGTTTTGCTTGGCAGTCGCTGCATTTGTCT
+
GGGGGGGGGGGGGGGGGGGGGGGGGGGGGGGGGGGGGGGC@FGGGGEGFGF<<F7:FGGGGFAFGGEGGGG@FFGG>D@FFGGGGEGGGGGFCFGGGGGGGGGGGGGCGGFFGDGGGG:FGGFGC<FGGGGGG,3>=FGGGFGGGG>FGGGEG77<C8FG**:8E85*<90@F+:CCFFFG5@FC8<C?5EEEEGGGG:FFGGGF7FGFGGDGGGGC?96FDDFGFFDFDC?F=DGF4:**;>>FFF<@?AGDFF?03(.,*).7?6<5()))*8@1)(((-4,2>))))..4
@M00689:251:000000000-CJTJ5:1:1101:15243:8750 1:N:0:12
CAGGATTAGATACCCTGGTAGTCCATGCCGTAAACGGTGGGCGCTAGGTGTAGGGGTCTTCCACGGCCTCTGTGTCGTAGCTAACGCATTAAGCGCCCCGCCTGGGGAGTACGGCCGCAAGGCTAAAACTCAAAGGAATTGACGGGGGCCCGCACAAGCGGCGGAGCATGTGGATTAACTCGATGCAACGCGAAGAACCTTACCTGGGCTTGACATACACCAGATCGCTGCAGAGATGTAGTTTCCCTTGTGGTTGGTGTACAGGTGCTGCATGGCCGTCGCTGCCT
+
GGGGGGGGGGGGGGGGGGGGGGGGGGGGGGGGGGGGGGGGGGGGGGEGFFGGGGGGGGGGGGGGGGGGGGGCGFGGGGA@FGFGGEGEGGGGGGGGFGGGGGGGGGECCFFGGCFFFGGGEGGGGFGGGGGGGGGG:FGGGGEEDFGFDFGGGGGFF>CCFGGGGCEFGGGGGFCCGFGGF5*@EEGGGEGGGEGEGGGGGGGGGGGGGGGGFGGGDFFG<3>59F=C@DGFFBF7@4:27?CGFFFFFF>FDFFF0?<FFFFA5=7?F<<?<6>FF34>9>?02,)
@M00689:251:000000000-CJTJ5:1:1101:20262:8751 1:N:0:12
CAGGATTAGATACCCTGGTAGTCCTAGCTGTAAACGATGATCACTGGGTGTGGGGATGAGAAGTCTCTGTGCCGAAGCACAAGCGGTAAGTGATCCGCCTGGGGAGTACGTACGCAATTATGAAACTAAAAGGAATTGACGGGGACCCGCACAAGTGGTGGAGCATGTGGTTTAATTCGACGCAACGCGAGGAACCTTACCAGGTCTTGACATACTCGTAATTTGTTGGAAGCAACGAAGTGCCTTCGCGAACCGAGATATAGGTGCTGCATGGTCGTCGCTGCAT
+
GGGFFCGGGGGGCFEDAFGGGAFGCFCDGFFFFGGGGGGGGC@FCFCEFCCFGGEE6BFDFFFEDFFDGEGFGG7EGGG?DGGFEEGEGGGFFGGGFGGCD@FE:=F@EFG,=4:CF+:5E9,@AAE,=E9<EFGGFG,EFECF:FGGGEE>E@>E;6EC77,@::EEFFFFCF9EFGCFG5*>:>:GEE5=*;=CF+9>?CFBFCEFFGG779?CGB):CCFDFCCF4*;)8)9C>355D*CFF*/3)04)97.4(-2*)/-)/*)44<(4447680(23-4-()
@M00689:251:000000000-CJTJ5:1:1101:12679:8752 1:N:0:12
CAGGATTAGATACCCTGGTAGTCCATGCCGTAAACGGTGGGCGCTAGGTGTCGGGGTCTTCCACGGCCTCTGTGTCGTAGCTAACGCATTAAGCGCCCCGCCTTTGGATTACTGCCGCAAGGCTAAAACTCAAAGGCATTGACGGGGGCCCGCACAACCGGCGGAGCATGTGGATTAATTCGATGCACCGCGAAGAACCTTACCTGGGCTTGACATACACCAGATCGCTGCAGAGATGTAGTTTCCCTTGTGTTTTGTGTACAGGTGTTGCATGGCCGTCGCTGCAT
+
GCEGCFCGFAFGAFC<C@F<@EEF<F<C6@BFF<CF,C,++C@FEE:FE@C,,@@+@FFFGFEF:+7@CFGCF?FG@GC<FEF,E:FEEGEFFC@CGGGCFGG+,CBF,?,,,<,4>F4+3><FA,,85AFG8FF8,@>F<3>F7:F**>@E@*CF8*6<*<:8C/B@,<C2<,+:CEF:?*9@CCC+855ECEG8@8;CGGDGG7/*:CD=C?9CFF6<4919F7:CF9C)/**2/*:**:CCFF?AF4>G5??,374<)9)))9?A>0>)6*)5<)3(,(4(((6
@M00689:251:000000000-CJTJ5:1:1101:5998:8758 1:N:0:12
CAGGATTAGATACCCTGGTAGTCCATGCCGTAAACGGTGGGCGCTAGGTGTAGGGGTCTTCCACGGCCTCTGTGTCGTAGCTAACGCATTAAGCGCCCCGCCTGGGGAGTACGGCCGCAAGGCTAAAACTCAAAGGAATTGTCGGGGGCCCGCACAAGCGGCGGAGCATGTGGATTAATTCGATGCAAAGCGAAGAACCTTACCTGGGCTTGACATACACCAGATCGCTGAAGAGATGTAGTTTCCCTTGTGGTTGGTGTACAGGTGTTGCATGGCGGTGGCTGCAT
+
GGGGGFFEFFFGGGGGFFGDEFGCGGGGGGGG@<CBFGGGGGGGGCECFGGEFFEFGGGGA,F,BCGGGEG@FGEDGDFF@FCGCCGGEFFECEFC:CCFGEEGGGCGGCC<FFEBCEGFEDFFGGGGG,=FFFAFFGF<C,,@BFDEE>:BC7*4,;CF<:CEG8?@A@2:?+A2<<C+:F:+:*+++32:5:5EGC:;+<CF7:C57=*:7AF7F?=FGFDF**:*8C)***97*9::7:F77*/4*5)277.464<7)756)/9<:<>)6@4))8,(1:6?2?:
@M00689:251:000000000-CJTJ5:1:1101:15258:8760 1:N:0:12
CAGGATTAGATACCCTGGTAGTCCATGCCGTAAACGGTGGGCGCTAGGTGTAGGGGTCTTCCACGGCCTCTGTGTCGTAGCTAACGCATTAAGCGCCCCGCCTGGGGAGTACGGCCGCAAGGCTAAAACTCAAAGGAATTGACGGGGGCCCGCACAAGCGGCGGAGCATGTGGATTAACTCGATGCAACGCGAAGAACCTTACCTGGGCTTGACATACACCAGATCGCTGCAGAGCTGTAGTTTCCCTTGTGGTTGGTGTACAGGTGCTGCATTGCCGTCGCTGCAT
+
GGGGGFGGGGGFFFGGGGGGGGGGGGGGGGGGGGGGGGGG>FGGGGGGGGGGGGG@FGGGGGGGDGGGGGGDGGGGCGFGGGGGG@EEGGGGDFCGGGGEGGGG?FE?CFGGGGGGGGFE>FGFGGGGGGGGD,@8:FGGGFGGGG7FGGGGG7FGFCFG>FGDGGG5?FFGDC9@:+9CCECG7CFFG*:E*7C8FGGGGGGGGG5FFFGGGGGGGFFFGGC>FFGGF3D44/9*/):*:?:>=FF<FF<4*8<80:6F<FFA?B47F282:*6=B:?BF(0,4?A
@M00689:251:000000000-CJTJ5:1:1101:20253:8767 1:N:0:12
CAGGATTAGATACCCTGGTAGTCCTAGCTGTAAACGATGATCACTGGGTGTGGGGATGAGAAGTCTCTGTGCCGAAGCAAAAGCGGTAAGTGATCCGCCTGGGGAGTACGTACGCAAGTATGAAACTCAAAGGAATTGACGGGGACCCGCACAAGTGGTGGAGCATGTGGTTTAATTCGACGCAACGCGAGGAACCTTACCAGGTCTTGACATACTCGGAATTTGTTGGAAGCAACGAAGTGCCTTCGGGAACCGAGATACAGGTGCTGCATGGTCGTCGCTGCAT
+
GGGGFGGGGGGGGGGGGGGGGGGGGGGGGGGGGGGGGGGGFGGGGGGGGGGGGGGGGGFGFFGGGGGGGGGGGGFGGGGGGGGGGGGGGGGFGGGGGGGGGGGGDGFGGGGGGCGEGCFGGGGGGGGGDFGGGGGFGGGGGGGGFGGGEGGGGGGGGGG@CFGGGGGGGGGGGGFGGGGGG8CE8EGGGGCGEFGGGGGGGFGGGGGGGCFGGGGGGF3C9CGGGGG4;DGFFFGGEFGGGGGGFFFF>D0CCFB;B0:?<=20??FA?<3<AFFFFFFFB?<92:
@M00689:251:000000000-CJTJ5:1:1101:22226:8786 1:N:0:12
CAGGATTAGATACCCTGGTAGTCCATGCCGTAAACGGTGGGCGCTAGGTGTAGGGGTCTTCCACGGCCTCTGTGTCGTAGCTAACGCATTAAGCGCCCCGCCTGGGGAGTACGGCCGCAAGGCTAAAACTCAAAGGAATTGACGGGGGCCCGCACAAGCGGCGGAGCATGTGGATTAATTCGATGCAACGCGAAGAACCTTACCTGGGCTTGACATACACCAGATCGCTGCAGAGATGTAGTTTCCCTTGTGGTTGGTGTACAGGTGCTGCATGGCTGTCGCTGCAT
+
FGGGGGGGGGGGGGGGGGGGGGGGGGGGGGGGGGGGGGGCCGGGGGGGGGGGGGGGGGGGGGGGGGGGGGGDGGGGGGGGGGGGGDEGGGGGGGGGGGGGGGGGGGEFGGGGGDGGGGGGGGGGFGGGGGGGGGGGGFGGGFFGGGEEGGGCEEGGGGGCEGEEGGGGGGGFG@FGGGGGGG9FDGGGGCGGGGGEGGFGGGGGGGGGGGGGFGGFGFFFFCFCGGGGFDGFFFGCFFGFGGGGFBFFFFFGGFF?;BBFBFD<FF6:FBF2<B>FFEBF<B:690>
@M00689:251:000000000-CJTJ5:1:1101:7410:8789 1:N:0:12
CAGGATTAGATACCCTGGTAGTCCATGCCGTAAACGGTGGGCGCTAGGTGTAGGGGTCTTCCACGGCCTCTGTGTCGTAGCTAACGCATTAAGCGCCCCGCCTGGGGAGTACGGCCGCAAGGCTAAAACTCAAAGGAATTGACGGGGGCCCGCACAAGCGCCGGAGCATGTGGATTAATTCGATGCAACGCGACGAACCTTACCTGGGCTTGACATGCACCAGATCGCTGCAGAGATGTAGTTTCCCTTGTAGTTGGTGTACAGCTGCTGCATGGCCGTCGCTGCAT
+
GFCGGGGGGGGFGGGGGFGGGGGGF<FGECGCGFGG>FG+@FCCFE+@FFG9FFE@BC8FGAEF@+@7FFC@F<FFBC,ADFEAF@CGGGG9<9FGCGGGGGEF+A++@B=FC=FG7FEE+BFF8=C,3<A93F<,6D,>F<FE:FGCEGGE@CC*8C@C**B7/8>*FCF,<,+?++A7@8+?C8+0<:CGD5**:>EFG?F<@CF5CFGEFGGG*6?7*2*/29*155C6)9**96?0C7*:@FF2*56**1950,(0)*-))07().)(.955)546((869?A
@M00689:251:000000000-CJTJ5:1:1101:17195:8845 1:N:0:12
CAGGATTAGATACCCTGGTAGTCCATGCCGTAAACGGTGGGCGCTAGGTGTAGGGGTCTTCCACGGCCTCTGTGTCGTAGCTAACGCATTAAGCGCCCCGCCTGGGGAGTACGGCCGCAAGGCTAAAACTCAAAGGAATTGACGGGGGCCCGCACAAGCGGCGGAGCATGTGGATTAATTCGATGCAACTCGAAGAACCTTACCTGGGCTTGACATACACCAGATCGCTGCAGAGATGTAGTTTCCCTTGTGGTTGGTGTACAGGTGTTGCATGGTTGTCGCTGCAT
+
GFGGGGGGGGGGGGGGGGGGGGGGGGGGGGGGGFGGGGG7@FGGGGGGGGGGGGGDGGGGGGGGGGGGGGGFGGGGGGGFGGGGGGGEGGGGGGGGGGG>FGGGFGDCCFDGGDGGGGGGGGGGF<FGGGGGGFG@BFGGGGGGGDC7EGGGGGGGGGGGGGEDGGGFGGGGGGGGGGGGGCCGEGGGG+<EDE5CGGGGGGGGGGFGGGGCFGFFFFFGGGCFGGEGF7DF4@<FFFGGCFCFFFFFF?BGCFF(9B(<2FD2;?;<D?B<B4>FF5:AFFF?B:D
@M00689:251:000000000-CJTJ5:1:1101:9695:8846 1:N:0:12
CAGGATTAGATACCCTGGTAGTCCATGCCGTAAACGGTGGGCGCTAGGTGTAGGGTTCTTCCACGGCCTCTGTGTCGTAGCTAACGCATTAAGCGCCCCGCCTGGGGAGTACGGCCGCAAGGCTAAAACTCAAAGGAATTGACGGGGGCCCGCACAATCGGCGGAGCATGTGGATTCATTCGATGCACCGCGAAGCACCTTACCTGGGCTTGACATACACCAGATCTCTGCAGGGATGTAGTTTCCCTTGTGGTTGGTGTACAGGTGATGCATGGTTGTCGCTGCAT
+
GGGFGGGGFGGGGGGGGCFFGGGFEGGGGGEGGGGGCGG7CFGGEGGFEFGDGG,,CFGEFFFG7:BFGGGCFEFGCF8,BF9EF7FDFGDEFG+CCFG7FGG@7BC@FFCG7:CFFDGC:+FF<,<<FDGFFA9D,@@FDD>CFGG@C>>CECFEC,?*1<*4::C*C2?CCEGG6<@EC:@F7EF+;*::C*C*<;F@FCFGG<5=FGF5CC7>>F?FCGG4CF+?F>FFF))/<>G7:CFFFFFBBFBC3@>((-(82@AF??<9F<A2:F)9F::2:(4(44:
@M00689:251:000000000-CJTJ5:1:1101:18570:8918 1:N:0:12
CAGGATTAGATACCCTGGTAGTCCATGCCGTAAACGGTGGGCGCTAGGTGTAGGGGTCTTCCACGGCCTCTGTGTCGTAGCTAACGCATTAAGCGCCCCGCCTGGGGAGTACGGCCGCAAGGCTAAAACTCAAAGGAATTGACGGGGGCCCGCACAAGCGGCGGAGCATGTGGATTAATTCGATGCAACGCGAAGAACCTTACCTGGGCTTGACATACACCAGATCGCTGCAGCGATGTAGTTTCCCTTGTGGTTGGTGTACAGGTGCTGCATGGCCGTCGCTGCAT
+
FFGFGGGGGGGGGGGGGGGFGGGFFGGFFFCFGGGGGEF>7FEGGGGFGGGGGGGGGGGGGGGGGGGGGGGCFGGGGGGCFGGGGGGDGGGGGGGGGGGGGGGGGGDGGGDGG>FCGGEGGGGGDGGGGGGGFFGF8FGGGGGGG7FGGGGDGGG@FGGGGGEDEGGGGFGFFG6EGCGGGFGFGGGGGDGGGDGGFCGGGGGCGGGCFGGGGGGGGF?GDDD4DC:DFCGF@)9)5<FFFFD>@F64FF9C37>?9?FFFFFAF?))9),(66)76;93>28<9B2
@M00689:251:000000000-CJTJ5:1:1101:20265:8975 1:N:0:12
CAGGATTAGATACCCTGGTAGTCCATGCCGTAAACGGTGGGCGCTAGGTGTAGGGGTCTTCCACGGCCTCTGTGTCGTAGCTAACGCATTAAGCGCCCCGCCTGGGGAGTACGGCCGCAAGGCTAAAACTCAAAGGAATTGACGGGGGCCCGCACAAGCGGCGGAGCATGTGGATTAATTCGATGCAACGCGAAGAACCTTACCTGGGCTTGACATACACCAGATCGCTGCAGAGATGTAGTTTCCCTTGTGGTTGGTGTACAGGTGATGCATGGCCGTCGCTGCAT
+
GGGGGGGGGGGGGGGGGGGGGGGGGGGGGGGGGGGGGGGGCFGGGGGGGGGAFGEDGGGFGGGGDCFGGGGFGGGGGGGGGGFGF=FGGGGGEGCGGGCFGGGG@FGCFGGGGGGGDGG7CDGGFEEFGGGGGG9,@FEGGGGECGGDGGGGGCGGGCFGGGEECCEGGGGGGGGG9EFFGGCG?>CGGCGEEGC:FGGGGGGGG75=CCGDCEGGGFFGCF47FGG5>*96)9<DFFG=>CFDFF=A?4<65FFB6BBFA@<B?F)6B><<A?FFFBB1,7?:0:B
@M00689:251:000000000-CJTJ5:1:1101:14568:8975 1:N:0:12
CAGGATTAGATACCCTGGTAGTCCATGCCGTAAACGGTGGGCGCTAGGTGTAGGGGTCTTCCACGGCCTCTGTGTCGTAGCTAACGCATTAAGCGCCCCGCCTGGGGAGTACGGCCGCAAGGCTAAAACTCAAAGGAATTGACGGGGGCCCGCACAAGCGGCGGAGCATGTGGATTAATTCGATGCAACGCGAAGAACCTTACCTGGGCTTGACATACACCAGATCGCTGCAGAGATGTCTTTTCCCTTGTGGTTGGTGTCCAGGTTCTTCCTGGCCGTCGCTGCAT
+
GGGGGFGFGGGGGGGGGGGGGGGGGGGGGGGGGGGGGGGGEGGGGGGGGGGGFGD@FGGGGFFG@@FGGGG8FFFGEGGGGGG<FCGCFGAFEG@FGGGFGGG@DGG+CFEGDCFGEGCGCGGGEFCFGGGFGCGG:FFGC>FGEGCGGGGGGEGEGCF:CF78:CE@FDGCDGGGF:FGGCCFFGG9FEGGGDGGFGGGGEGGG?CGGGGEFGCF*?6FF*9*99:CF*CFFFDC=*:**2::?FFFF:ACDFF(4:1F)9505?*)1).)68)7F>>>1(3292<
@M00689:251:000000000-CJTJ5:1:1101:14585:8977 1:N:0:12
CAGGATTAGATACCCTGGTAGTCCATGCCGTAAACGGTGGGCGCTAGGTGTAGGGGTCTTCCACGGCCTCTGTGTCGTAGCTAACGCATTAAGCGCCCCGCCTGGGGAGTACGGCCGCAAGGCTAAAACTCAAAGGAATTGACGGGGGCCCGCACAAGCGGCGGAGCATGTGGCTTAATTCGATGCAACGCGAAGAACCTTACCTGGGCTTGACATACACCAGATCGCTGCAGAGATGTAGTTTCCCTTGTGGTTGGTGTACAGGTGATGCATGGCCGTCGCTGCAT
+
GGGGFGGGGGGGGGGGFFGGGGGFGGGGGECFEGGGEGGC:FGGGGGGGGGGFGC7CFGGGGGGEGGGGGG8FFFG7DF<FGGDGDGFFGC9?FDEGGGGGGG@7FGG>FFF@+CFGGEE@EFGD=DDGGGGGGG:,@FF@EGDEEEEGGGGGCCFCCGG7<88::E8C@<7C5A;+<FGD5FFCECGGDGDCEGDGGGGGGGGG+:5:FFDCF<C>?FGC<DDFF:CF*>@:=<C=?F>7:?CFFFAF)69*8>11<:FAF<2)=4969B>A?:>F@>B;0:6((.
@M00689:251:000000000-CJTJ5:1:1101:20268:8993 1:N:0:12
CAGGATTAGATACCCTGGTAGTCCATGCCGTAAACGGTGGGCGCTAGGTGTAGGGGTCTTCCACGGCCTCTGTGTCGTAGCTAACGCATTCAGCGCCCCGCCTGGGGAGTACGGCCGCAAGGCTAAAACTCAAAGGAATTGACGGGGGCCCGCACAAGCGGCGGAGCATGTGGATTAATTCTATGCAACGCGACGAACCTTACCTTGGCTTGACATACACCAGATCGCTGCAGAGATGTAGTTTCCCTTGTGGTTGGTGTACCGGTGATGCATGGCCGTCGCTGCAT
+
GGGGGGGFGGGGGGGGGFGGGGGGGGFGGGGECFGGGGG77FFGGFGFGEG,E,@+FEGGGGGGC@FGGGG8FFFG7D=FFGGGG7F7FG,?EGEGGGG7FGG7A=C:@C4EB7CFCGGC+>FGG,,CFGGFFFA:D@FAFAFC:>>:CGGEG7FE@>F@CF>7=*:8CFG7@+<CC7CFD7+<0CF7C5C5=75?*?EFG9FGG+<CEGGGCG?FCF4CG*94>CFDFCGF4**<F=CGGGGGFFFFFFF73>>11:2F2F)()8)8F2<>A44>F)7>>F?19:>
@M00689:251:000000000-CJTJ5:1:1101:9333:9008 1:N:0:12
CAGGATTAGATACCCTGGTAGTCCATGCCGTAAACGGTGGGCGCTAGGTGTAGGGGTCTTCCACGGCCTCTGTGTCGTAGCTAACGCATTAAGCGCCCCGCCTGGGGAGTACGGCCGCAAGGCTAAAACTCAAAGGAATTGACGGGGGCCCGCACAAGCGGCGGAGCATGTGGATTAATTCGATGCAACGCGAAGAACCTTACCTGGGCTTGACATACACCAGATCACTGCAGAGATTTAGTTTCCCTTTTGGTTGGTGTACAGTTGCTGCCTGGTCGTCGCTTCAT
+
GGGGGGGGGGGGGGGGGGGGGGGGGGGGGGGGGGGGDGG+:FGGGFGGFGGFFGC+FGGGGGEF@@FGGGGAFFFGCFCDFGFFGFG>FGCAEF:FFGGFGGG??FGC:C<FFCFGGGGC>DFG<<CDGGGGFEGG8=FGDFGGDEGGEGGGG*=CG>F7CFE7?8E8FEGEC+AF9<EGG8+<+;C:<>EDEEGGFFGGGFGGGG=5AGGEGGFC*9=FGC1C>D+9F2C?<*9*=*:*0:FGFFFFF)<>)>F(1:3FAFA<*9*6F)5(5*5<F)4149?18)4
@M00689:251:000000000-CJTJ5:1:1101:24114:9089 1:N:0:12
CAGGATTAGATACCCTGGTAGTCCATGCCGTAAACGGTGGGCGCTAGGTGTAGGGGTCTTCCACGGCCTCTGTGTCGTAGCTAACGCATTAAGCGCCCCGCCTGGGGAGTACGGCCGCAAGGCTAAAACTCAAAGGAATTGACGGGGGCCCGCACAAGCGGCGGAGCATGTGGATTAATTCGATGCAACGCGAAGAACCTTACCTGGGCTTGACATACACCAGATCGCTGCAGAGAGGAAGTTTCCCTTGTGGTTGGTGTACAGGTGATGCATGGTTGTCGCTGCATCTGTCG
+
GFGGGGGGGGGGGGGGGDGGGGGCEGFGGGGGGDFEGGGGGGEFGGGGGFGFFGGGGGGGGGGGDGGGGGGGGGGGGGGGGGGGGGGGGGGA9<FGEGGGG>FGFGGGGGGGGGGDFGGCFFGFGGGGGGCGGGGGGFGGGGFGGGGFEE78EGGGGGGGGG88C::FGFCFG7<FFGFGDGGFGCFGGGGDGGGC<;E6+?CG7<FFGGG**<FDCFFG9FCFG:A<:<C:4?95.5*29CFG4*648?AFC7:04?:;2?AA;/6)9AAD<FF?*),)3?3010).-4.)(
@M00689:251:000000000-CJTJ5:1:1101:24095:9091 1:N:0:12
CAGGATTAGATACCCTGGTAGTCCATGCCGTAAACGGTGGGCGCTAGGTGTAGGGGTCTTCCACGGCCTCTGTGTCGTAGCTAACGCATTAAGCGCCCCGCCTGGGGAGTACGGCCGCAAGGCTAAAACTCAAAGGAATTGACGGGGGCCCGCACAAGCGGCGGAGCATGTGGATTAATTCGATGCAACGCGAAGAACCTTACCTGGGCTTGACATACACCAGATCGCTGCAGAGATGTAGTTTCCCTTGTGGTTGGTGTACAGGTGCTGCATGGTTGTCGCTGCAT
+
GGGGGGGGGGGGGGGGGGGGGGGGGGGGGGGGGGGGGGGGGGGGGGGGGGGFGGGGGGGGGGGGGGGGGGGGGGGGGGGGGGGGGDGGGGGGGGGGGGGGGGGGGGGDFFGGGGGGGGGGGGGGGGGFGGGGGGGGGGGGGGGGGGGEEGGGGGGGGGFGGGGGGGGGGGGGGGGGGGCGFFGFGGGG6CEEEEGCFGGGGCFGGFFGGGGDGGGGF?FGGGGFFGFGFGGFF4DC?FGGGGGGFFFBFFFGGFFB>FFF<F<A?FFBFFB:<@<@BEFFFFFB9BB
@M00689:251:000000000-CJTJ5:1:1101:11021:9098 1:N:0:12
CAGGATTAGATACCCTGGTAGTCCATGCCGTAAACGGTGGGCGCTAGGTGTAGGGGTCTTCCACGGCCTCTGTGTCGTAGCTAACGCATTAAGCGCCCCGCCTGGGGAGTACGGCCGCAAGGCTAAAACTCAAAGGAATTGACGGGGGCCCGCACAAGCGGCGGAGCATGTGGATTAATTCGATGCAACGCGAAGAACCTTACCTGGGCTTGACATACACCAGATCGCTGCAGAGATGTAGTTTCCCTTGTGGTTGGTGTACAGTTGCCGCATGGCCGTCGCTGCAT
+
GGGGGGGGGGGGGGGGGGGGGGGGG<FGEGGGGGGGGGG7CEGFGGGGGGGGGGC7,CFGGCAE:CFCFG86FFFFEFGDFGGGGCEEFGFFFGEFCFGFGGGFFFGGEFAFGGGGGGGD:FGGGGGGGGGGGGGFG<FEFGGGGGGGGGGGG@FCGEG@CF8CCGG8FGGFC9FFFCFGGCCC+C?9CGEECGGE8CCFG9CF@CFGCGGGCFGGCF90*195*CCD>*9:)/**9*2:*:FGFF@AF:AF:5)((3152B9>**8)1(9(4357F31119:02()
@M00689:251:000000000-CJTJ5:1:1101:24105:9107 1:N:0:12
CAGGATTAGATACCCTGGTAGTCCATGCCGTAAACGGTGGGCGCTAGGTGTAGGGGTCTTCCACGGCCTCTGTGTCGTAGCTAACGCATTAAGCGCCCCGCCTGGGGAGTACGGCCGCAAGGCTAAAACTCAAAGGAATTGACGGGGGCCCGCACAAGCGGCGGAGCATGTGGATTAATTCGATGCAACGCGAAGAACCTTACCTGGGCTTGACATACACCAGATCGCTGCAGAGATGTAGTTTCCCTTGTGGTTGGTGTACAGGTGCTGCATGGTTGTCGCTGCAT
+
GGGGGGGGGGGGGGGGGGGGGGGGGGGGGGGGGGGGGGGGGGGGGGGGGGGGGGGGGGGGGGGGGGGGGGGGGGGGGGGGGGGGGGGGGGGGGGGGGGGGGGGGGGGGGGGGGGGGGGGGGGGGGGGGGGGGGGGGGGGGGGGGGGGGGGGGGGGGGGGGGGGEGGGGGGGGGGGGGGGGGGGGGGGGGGGGGGGGGGGGGGGGGGGGGGGGGGGGGFFGGGGGGGGGF<CFFFG<BFGC>FGGFFFBFF>GGFFFFF?FAFADFF4>FFF?BFFFFEF<?FB?BFF
@M00689:251:000000000-CJTJ5:1:1101:11006:9109 1:N:0:12
CAGGATTAGATACCCTGGTAGTCCATGCCGTAAACGGTGGGCGCTAGGTGTAGGGGTCTTCCACGGCCTCTGTGTCGTAGCTAACGCATTAAGCGCCCCGCCTGGGGAGTACGGCCGCAAGGCTAAAACTCAAAGGAATTGACGGGGGCCCGCACAAGCGGCGGAGCATGTGGATTCATTCGATGCAACGCGAAGAACCTTACCTGGGCTTGACATACACCAGATCGCTTCAGAGATGTAGTTTCCCTTGTGGTTGTTGTACAGGTGCCGCCTGGCCGTCTCTGCAT
+
GGGGGGGGGGGGGGGGGGGGGGGGGGGGGGGGGGGGGGG>CGGGGGGGGGGGGG>7FGGGGG9F@FFGGGG<FEGG:FA<FGF?FFG@FG9CEFCGGGGEGGGD7FFCCF?FE@FGGG>FCGGGCFGFGGGG8BFE,,@FFFFECFCEEGGGG*CFBCGG7F7CEEG>FFFCFGGG6CGGGDFGCGGCFCE5:/>CFGGGGGGGG75=FGGD<F9F7??GC***9FEGF*9@=84*9?F>*:CFFFFFF?A:*<FF2:0><F2)7?7??(4(353>F391(.55<4>
@M00689:251:000000000-CJTJ5:1:1101:14299:9128 1:N:0:12
CAGGATTAGATACCCTGGTAGTCCATGCCGTAAACGGTTGGCGCTAGGTGTAGGGGTCTTCCACGGCCTCTGTGTCGTAGCTAACGCATTAAGCGCCCCGCCTGGGGAGTACGGCCGCAAGGCTAAAACTCAAAGGAATTGACGGGGGCCCGCACAAGCGGCGGAGCATGTGGATTAATTCGATGCAACGCGAAGAACCTTACCTGGGCTTGACATACACCAGATCGCCGCAGAGATGTAGTTTCCCTTGTGGTTGGTGTACAGGTGCTGCATGGCCGTCGCTGCAT
+
GGGGGGGGGGGGGGGGGGGGGGGGGGGGGGGGGGGGGGGCEGGGGGGGGGGGGGG7FGGGGGFGDGGGGGGEGGFGCGGDFGGAGBFGGGGGGGEGGGGGGGGFEGGEGFFGFEFFGGGGGGGGGGGGGGGGGFGG:BFFGGGGGGDGGGGGG8FFGGGG>FBEGEGGGGCEFCFGGGGGGGGGCGGGGGGGGGGGGGGGGGGGGCFGGGGGGGGGGFFGGGGDGG5DFDGF@@F9@6F*CGGGFFFFFFFGGFF29B(<2F>B4B64FBF7AFFFF@;3;BF(7:D
@M00689:251:000000000-CJTJ5:1:1101:20107:9150 1:N:0:12
CAGGATTAGATACCCTGGTAGTCCATGCCGTAAACGGTGGGCGCTAGGTGTAGGGGTCTTCCACGGCCTCTGTGTCGTAGCTAACGCATTAAGCGCCCCGCCTGGGGAGTACGGCCGCAAGGCTAAAACTCAAAGGAATTGACGGGGGCCCGCACAAGAGGCGGAGCATGGGGATGAATTCGATGCAAAGCGAAGAACCTTACCTGGGCTGGACATACACCAGATAGATGCAGAGAAGTAGTTTACCTTGTGGTGGGTGTACAGGTGGTGCATGGACGGCGCTGAAGCGGACTAA
+
GGGGFGGFGFGGF9FGFDFFGGFFE9@CFGCEGCCCGEF:FD@7FFGG,FE9FGGGGGGFG,CFFEE@FGGGEFEACFFGFCCFAFCF@7EFFEFG>FGFGFEGGGGCGFFEEFG+@CEFGGF8FGFF,,>B=FGGGGEDF<FCGGF>*5BE*:<CE:,=:CEGGE8C:B+<B<1*3<+3*;C+<>:C+321A=EEFC;*<<<00<=C5:9*1*<776@4*19<*202*:?69@**)0*0*****07.*1:750)4148)494>?*025:A26B@)0)((-(,3-4).(((--,)
@M00689:251:000000000-CJTJ5:1:1101:27779:9164 1:N:0:12
CAGGATTAGATACCCTGGTAGTCCATGCCGTAAACGGTGGGCGCTAGGTGTAGGGGTCTTCCACGGCCTCTGTGTCGTAGCTAACGCATTAAGCGCCCCGCCTGGGGAGTACGGCCGCAAGGCTAAAACTCAAAGGAATTGACGGGGGCCCGCACAAGCGGCGGAGCATGTGGATTAATTCGATGCAACGCGAAGAACCTTACCTGGGCTTGACATACACCAGATCGCTGCAGAGGTGTAGTTTCCCTTGTGGTTGGTGTACAGGTGGTGCATGGTCGTCGCTGCAT
+
GGGGGGGGGGGGGGGGGGGGGGGGGGGGGGGGGGGGGGGGGGGGGGGGGGGGGGGGGGGGGGGGGGGGGGGGGGGGGGGGGGGGGGGGGGGGGGGGGGGGGGGGGGGGGGGGGGGGGGGGGGGGGGGGGGGGGGGGGGGGGGGGGGGGGGGGGGGGGGGGGGGGGGGGGGGGGGGGGGGGGGGGGGGGGGGGGGGGGGGFGGFGGGGGCFFEGGGFGFFDGGGGGCFGFGGFFFGG)7:DGDFFFFFAFFAGG@FFFFBFB?AAFFFFBFADFFFB=D9?>BFFBF9
@M00689:251:000000000-CJTJ5:1:1101:20801:9173 1:N:0:12
CAGGATTAGATACCCTGGTAGTCCATGCCGTAAACGGTGGGCGCTAGGTGTAGGGGTCTTCCACGGCCTCTGTGTCGTAGCTAACGCATTAAGCGCCCCGCCTGGGGAGTACGGCCGCAAGGCTAAAACTCAAAGGAATTGACGGGGGCCCGCACAAGCGGCGGAGCATGTGGATTAATTCGATGCAACGCGAAGAACCTTACCTGGGCTTGACATACACCAGATCGCTGCAGAGACGTAGTTTCCCTTGTGGTTGGTGTACAGGTGCTGCATGGCTGTCGCTGCAT
+
GGGGGGGGGGGGGGGGGGGGGGGGGGGGGGGGGGGGGGGGGGGGGGGGGGGGGGGGGGGGGGGGGGGGGGGGGGGGGGGGGGGGGGGGGGGGGGGGGGGGGGGGGGGGGGGGGGGGGGGGGGGGGGGFGGGGGGGGFGGGGGGGGGGGGGGGGGGGGGGGGGGGGGGGGGGGGGGGGGGGGGGGGGGGGGGGG=CEGGGGGGGGGGGGGGGGGGGGGFFGGGDFCFGGFGGFFFGF>5CFGGGGFFFFFFFGGFF69BFFFFFFFFF?FFFFFF>FFFFFFFFFFFB
@M00689:251:000000000-CJTJ5:1:1101:15812:9174 1:N:0:12
CAGGATTAGATACCCTGGTAGTCCATGCCGTAAACGGTGGGCGCTAGGTGTAGGGGTCTTCCACGGCCTCTGTGTCGTAGCTAACGCATTAAGCGCCCCGCCTGGGGAGTACGGCCGCAAGGCTAAAACTCAAAGGAATTGACGGGGGCCCGCACAAGCGGCGGAGCATGTGGATTAATTCGATGCAACGCGAAGAACCTTACCTGGGCTTGACATACACCAGATCGCTGCAGAGATGTAGTTTCCCTTGTGGTTGGTGTACAGGTGCTGCATGGCCGTCGCTGCAT
+
GGGGGGGGGGGGGGGGGGGGGGGGGGGGGEGGGGGGGGGGGGGGGGGGFGGGGGGGGGGGGGGGGGGGGGGGGGFGGGGFDFFGGGGGGGGGGGGEGGGGGGGGGGGGGGGGGGGGGEGGGFGGGGGGGFGGGGGGGGGGGGGGGGGGGGGGGGGGGGGGGGGGGGGGGGGGGFGGGGGGGGGFFEGGGGDGGGGGGCFGGGGGGGGGGGGGGGGGFFFFFGFGGGGDFGGFF=FC46:7CF7FFFFFFFAGGFFBBBFFDFFFFFFFFF?FFFFFFE;FFB??6?A
@M00689:251:000000000-CJTJ5:1:1101:21550:9211 1:N:0:12
CAGGATTAGATACCCTGGTAGTCCATGCCGTAAACGGTGGGCGCTAGGTGTAGGGGTCTTCCACGGCCTCTGTGTCGTAGCTAACGCATTAAGCGCCCCGCCTGGGGAGTACGGCCGCAAGGCTAAAACTCAAAGGAATTGACGGGGGCCCGCACAAGCGGCGGAGCATGTGGATTAATTCGATGCAACGCGAAGAACCTTACCTGGGCTTGACATACACCAGATCGCTGCAGAGATGTAGTTTCCCTTGTGGTTGGTGTACAGGTGTTGCATGGCCGTCGCTGCAT
+
GGGGGGGGGGGGGGGGGGGGGGGGGGGGGGGGGGGGGGGGGGGGGGGGGGGEGGGGGGGGGGGGGGGGGGGGGGGGGGGGGGGGGGGGGGGGGGGGGGGGGGGGGGGGGGGGGGGGGGGGGGGGGGGGGGGGGGGGGGGGGGGGGGGGGGGGGGGGGGGGGGGGGGGGGGGGGGGGGGGGGGGGGGGGGGGGGGGGGGGGGGGGGGGGGGGGGGGGGFFGGGGGGGGGFGGFFFGF?FGGFGGGFFFFFFFGGFFFFFFFFFBBFFFFFFFFFFFFFB;BFB:6>F>
@M00689:251:000000000-CJTJ5:1:1101:10366:9217 1:N:0:12
CAGGATTAGATACCCTGGTAGTCCATGCCGTAAACGGTGGGCGCTAGGTGTAGGGGTCTTCCACGGCCTCTGTGTCGTAGCTAACGCATTAAGCGCCCCGCCTGGGGAGTACGGCCGCAAGGCTAAAACTCAAAGGAATTGACGGGGGCCCGCACAAGCGGCGGAGCATGTGGATTAATTCGATGCAACGCGAAGAACCTTACCTGGGCTTGACATACACCAGATCGCTGCAGAGATGTAGTTTCCCTTGTGGTTGGTGTACAGGTGATGCATGGTCGTCGCTGCAT
+
GGGGGGGGGGGGFGGGGGGGGGGGFGGFECFGGGGGGGGGGGGGGGGGGGGGGGGGGGGGGGGGGGGGGGGGGGGGGGFGFGGGGGGGGGEGGGGGGGEGGGGGGGGGGGGGGGGGGGGGGGGFGGGG9FGFFGGGGGGGGFGGEGGGGGGEGCGGFGDGEGEECGGGGGCGFGGGCGGGGGFFGGGGGGGG5CEGGGFFGGGGGGGGGG:CGGGFFFFCCGFDC6CGFGGFF8FD=?GGFFGGF=FF=5A<DFF?>B?FFFA25=F2@4>AFFF=BF1((34:B?9
@M00689:251:000000000-CJTJ5:1:1101:5000:9223 1:N:0:12
CAGGATTAGATACCCTGGTAGTCCATGCCGTAAACGGTGGGCGCTAGGTGTAGGGGTCTTCCACGGCCTCTGTGTCGTAGCTAACGCATTAAGCGCCCCGCCTGGGGAGTACGGCCGCAAGGCTAAAACTCAAAGGAATTGACGGGGGCCCGCACAAGCGGCGGAGCATGTGGATTAATTCGATGCAACGCGAAGAACCTTACCTGGGCTTGACATACACCAGATGGCTGCAGAGCTGTAGTTTCCCTGGTGGTTGGTGTACAGGTGATGCATGGCCGTCGTTGCAT
+
FGGGFFFCGGGFGGGGGGGGFGCFD@FGEEG;FFAFEFFGCC@FGGGFGGGGGGC@F@CFC9E98BCEGEECGGGFCDFC@EA6F=F:BF9F<EFEFGGDFEEFDGGDCC<??FGGGCFGCF<FFCF9>,CFFDAFC<DG9<FFGDFCE@BEGG7<C8,<*:88*8CC6A<+<?+09C?9CC++<;+3A75>EGGCEC:C7??++3*2201:<FF*7**0*1176*<*)**766**/0:*:*:0/1=<)5.2*738>((8)964FF46/).3)/5:6<;>(,(4:<9
@M00689:251:000000000-CJTJ5:1:1101:9844:9241 1:N:0:12
CAGGATTAGATACCCAGGTAGTCCATGCCGTAAACGGTGGGCGCTAGGTGTAGGGGTCTTCCACGGCCTCTGTGTCGTAGCTAACGCATTAAGCGCCCCGCCTGGGGAGTACGGCCGCAAGGCTAAAACTCAAAGGAATTGACGGGGGCCCGCACAAGCGGCGGAGCATGTGGATTAATTCGATGCAACGCGAAGAACCTTACCTGGGCTTGACATACACCAGATCGCTGCAGAGATGTAGTTTCCCTTGTGGTTGGTGTACAGGTGGTGCATGGCCGTCGCTGCAT
+
GGGGGGGGGGGGGGGGGGGGGGGFGGGGGGGGGGGGGGGGGGGGGGGGGGGGGGGGGGGGGGGGGGGGGGGGGGGGGGGGGGGGGGGGGGGGGGGGGGGGGGGGGGGGGGGGGGGGGGGGGGGGGGGGGGGGGGGGGGGGGGGGGGGGGGGGGGGGGGGGGGGEGGGGGGGGGGGGGGGGGGGGGGGGGGGGGGGGGGGGGGGGGGCFGGGGGGGGGFFGGGGGGGGGFGGFFFGGFFFFFGGGF=FD?@DGGFFF>??FFFFFFFF?FFBFFFFFFFFFFFFFFF>
@M00689:251:000000000-CJTJ5:1:1101:5342:9248 1:N:0:12
CAGGATTAGATACCCTGGTAGTCCATGCCGTAAACGGTGGGCGCTAGGTGTAGGGGACTTCCACGGCCTCTGTGTCGTAGCTAATGCATTAAGCGCCCCGCCTGGGGAGTACGGCCGCAAGGCTAAACCTCAAAGGAATTGATGGGGGCCCGCACAAGCGGCGGAGCATGTTGATCAATTCGACGCAACGCGAAGAACTTGATCTGGGCTTGACATACACTAGCATGCTGCAGAGATGTACTTTCCCTGGTGGTGGGGCTATAGGAGATTCATGGCCGTAGCTGCATTGGTAGC
+
GCFGGFGGGFGGFGAFFCFAEFFFCFDC,@CEEGFGGGC76@+@F@FFFFFG<F:F+@ECFECEC7+@F@FEE<<,?69A,,6C,C9,9,,5?F7F4C:=7CBFF@>B>+?,B+8@=+C+3>A,BD9B,@=ECF,6,>,,3@,C<B:+@FC***5*>D>F7:CGEECFC<7,?:42455++*5**:>8*7::55*:CF+<<0++30?6**17F69C>*/9:69***+***2)9*/*/*2***2****)/.(2/))((((0(*.4@*84)))))11))),((,-)4()))).)))
@M00689:251:000000000-CJTJ5:1:1101:14957:9250 1:N:0:12
CAGGATTAGATACCCTGGTAGTCCATGCCGTAAACGGTGGGCGCTAGGTGTAGGGGTCTTCCACGGCCTCTGTGTCGTAGCTACCGCATTAAGCGCCCCGCCTGGGGAGTACGGCCGCAAGGCTAAAACTCACAGGAATTGCCGGGGGCCCGCACAAGCGGCGGAGCATGTGGATTAATTCGATGCCACGCGACAAACCTTACCTGGGCTTGACATACACACGATCGCTGCAGCGATGTCGTTTCCCTTGTGGTTGGTGTACAGTTACTGCTTGGCCGTCGCTGACTCTGTCG
+
GGDGGGGGGEGGGGCGGGGGGGGGGGFGGGGGGGGGDGFCGGFGGGGGFFGGGGGGGGGGGDGGGGGGGGGGGGEGGDGCFCF9FBFGGGC5CFGGBFGGGGGG?F+84F,EFGGGGGGG7FGGCGGGGGGG<FAF:DFC<,@CG7:*BFB7::EBC5F@CCEECEC:<0++2@C@C7CGGGFFD5+A9:C5C****;@G+0AGGFGG7CD5CFG:*96D9*79CCC3)*9?))))009*9*9/69?B*0663>F(-3(7)9<</**.944))*)/)046>9:((3)5<)<A(
@M00689:251:000000000-CJTJ5:1:1101:14974:9258 1:N:0:12
CAGGATTAGATACCCTGGTAGTCCATGCCGTAAACGGTGGGCGCTAGGTGTAGGGGTCTTCCACGGCCTCTGTGTCGTAGCTAACGCATTAAGCGCCCCGCCTGGGGAGTACGGCCGCAAGGCTAAAACTCAAAGGAATTGACGGGGGCCCGCACAAGCGGCGGAGCATGTGGATTAATTCGATGCAACGCGAAGAACCTTACCTGGGCTTGACATACACCAGATCGCTGCAGAGATGTAGTTTCCCTTGTGGTTGGTGTACAGGTGCTGCATGGCCGTCGCTGCAT
+
GGGGGGGGGGGGGGGGGGGGGGGGGGGGGGGGGGGGGGGGGGGGGEGGGGGGGGGGGGGGGGGGGGGGGGGGGGGGGGGGGGGGGGGGGGGGGGGGGGGGGGGGGGGGGGGGGGGGGGGGGGGGGGGGGGGGGGGGCGGGGGGGGGGGGGGGGGGGGGGGGGGDGDEGFGGGGGFGGGGGGGGGGGGGGGGGGGGGGGGGGGGGGGGGGGGGFGGGGFFGGGGFGGGGFGGF:FD<F?CDFGGGFFFFFFFCDFFFFBFF7F<A?F9?FFBFFF>FFFFFFFFFFFF
@M00689:251:000000000-CJTJ5:1:1101:5334:9268 1:N:0:12
CAGGATTAGATACCCTGGTAGTCCATGCCGTAAACGGTGGGCGCTAGGTGTAGGGGTCTTCCACGGCCTCTGTGTCGTAGCTAACGCATTAAGCGCCCCGCCTGGGGAGTACGGCCGCAAGGCTAAAACTCAAAGGAATTGACGGGGGCCCGCACAAGCGGCGGAGCATGTGGATTAATTCGATGCAACGCGAAGAACCTTACCTGGGCTTGACATACACCAGATCGCTGCAGAGATGTAGTTTCCCTTGTGGTTGGTGTACAGGTGATGCATGGTCGTCGCTGCAT
+
GGGGGGGFGGGGGFGGGGGGGGGGGGGGGGEGGGGGGGGGGGGGGCEFGFGGGGGGGGGFGGGGEEDGGGGGGGGGGGGGGGGGGGGGGGGGGGGGGGGGGGGGGGE7@FGGGGGGGGGGGGGGDDFGGECFGGGGGGGGGGGGGGGGGGGG74FGG5CEGG8EGGGGFGGG<<<FGGGGGG77<;C<CGGGGGGEGGGGGGGFGGFGGGGGGGGGGFFGGGGFGFDDFGGFFFGF76:>CFGGFFFABF<CDFFFBFB;26:<FF@AFDADAFF?FB;?B9:?FF>
@M00689:251:000000000-CJTJ5:1:1101:24427:9288 1:N:0:12
CAGGATTAGATACCCTGGTAGTCCATGCCGTAAACGGTGGGCGCTAGGTGTAGGGGTCTTCCACGGCCTCTGTGTCGTAGCTAACGCATTAAGCGCCCCGCCTGGGGAGTACGGCCGCAAGGCTAAAACTCAAAGGAATTGACGGGGGCCCGCACAAGCGGCGGAGCATGTGGATTAATTCGATGCAACGCGAAGAACCTTACCTGGGCTTGACATACACCAGATCGCTGCAGAGATGTAGTTTCCCTTGTGGTTGGTGTACAGGTGTTGCATGGCCGTCGCTGCAT
+
GGGGGGGGGGGGGGGGGGGGGGGGGGGGGGGGGGGGGGGGGGGGGGGGGGGGGGGGGGGGGGGGGGGGGGGGGGGGGGGGGGGGGGGGGGGGGGGGGGGGGGGGGGGGGGGGGGGGGGGGGGGGGGGGGGGGGGGGGGGGGGGGGGGGGGGGGGGGGGGGEGGGGGGGGGGGGGGGGGGGGGGGGGGGGGGGGGGGGGGGGGGGGGGGGGGGGGGGGFFGGGGGGGGGFGGFFFGGFFGGGGGGFFFFFFFGGFFFFFFFFFFFFFFFFFFFFFFFFFFFFFBFFFF
@M00689:251:000000000-CJTJ5:1:1101:17635:9312 1:N:0:12
CAGGATTAGATACCCTGGTAGTCCATGCCGTAAACGGTGGGCGCTAGGTGTAGGGGTCTTCCACGGCCTCTGTGTCGTAGCTAACGCATTAAGCGCCCCGCCTGGGGAGTACGGCCGCAAGGCTAAAACTCAAAGGAATTGACGGGGGCCCGCACAAGCGGCGGAGCATGTGGATTAATTCGATGCAACGCGAAGAACCTTACCTGGGCTTGACATACACCAGATCGCTGCAGAGATGTAGTTTCCCTTGTGGTTGGTGTACAGGTGCTGCATGGCCGGCGCTGCATCTGTCTAT
+
FFGGGGGGGGGGGGGGGGGFGGGGGGGCE@@FEGFGGGGGGFGGGGGGGGGGGGGG@FFGGGGGGGGGBFGGGGFFGFGGGGGGGGGGGGGGGGEGGEGFGEFFGGGGGCFFCGGGE@EEEDGGGFGGGGGGFFGFGGGFGFEFGGGGG:CCEGD:CFGGG78CEEEGGGECFGFFGGGGDGGFCDGGGGG=EGEGC:C*:CEFCFGGGDCEGGGGGFFF7<CF96*>7DGFF?FF=?:C:::C=7?46<6CC)7:7??FB94:@F?0B4>4:=)49>((49;>FBAB>4<A))-
@M00689:251:000000000-CJTJ5:1:1101:28466:9320 1:N:0:12
CAGGATTAGATACCCTGGTAGTCCATGCCGTAAACGGTGGGCGCTAGGTGTAGGGGTCTTCCACGGCCTCTGTGTCGTAGCTAACGCATTAAGCGCCCCGCCTGGGGAGTACGGCCGCAAGGCTAAAACTCAAAGGAATTGACGGGGGCCCGCACAAGCGGCGGAGCATGTGGATTAATTCGATGCAACGCGAAGAACCTTACCTGGGCTTGACATACACCAGATCGCTGCGGAGATGTAGTTTCCCTTGTGGTTGGTGTACAGGTGTTGCATGGCTGTCGCTGCAT
+
GGGGGGGGGGGFGGGGGGGGGGGGGGGGGGGGGGGGGGGGGGGGGGGGGGGGGGGGGGGGGGGGGGGGGGGGGGGGGGGGGGGGGGGGGGGGGGGGGGGGGGGGGGGGGGGGGGGGGGGGGGGGGFGGGGGGGFGGGGGGGGGGGGGGGGGGGEGGGCFGEGGGGGGGGGGGGGGGGGGGGGFGGGCGGEGGGGGGGGGGGGGGGFFFGGGG<FDFCFFGCCCFGGFGFDGFFFGGFFFDFGGGFFFFFFFGGFFF>F0@AFAAFFFAE?FBF?FFFFF?BBF6;:F
@M00689:251:000000000-CJTJ5:1:1101:28449:9325 1:N:0:12
CAGGATTAGATACCCTGGTAGTCCATGCCGTAAACGGTGGGCGCTAGGTGTAGGGGTCTTCCACGGCCTCTGTGTCGTAGCTAACGCATTAAGCGCCCCGCCTGGGGAGTACGGCCGCAAGGCTAAAACTCAAAGGAATTGACGGGGGCCCGCACAAGCGGCGGAGCATGTGGATTAATTCGATGCAACGCGAAGAACCTTACCTGGGCTTGACATACACCAGATCGCTGCGGAGATGTAGTTTCCCTTGTGGTTGGTGTACAGGTGTTGCATGGCTGTCGCTGCAT
+
GGGGGGGGGGGGGGGGGGGGGGGGGGGGGGGGGFGGFGG7FFGGGGGGGGGGGGGGGGGGFFGGGGGGGGGGGGGGGGGGGGGGGGGGGGGGGFGGGGGGGGGGGGGGGGGGGGGGGGGGGGGGGFGGGGGGGGGGGGGGGGGGGDGGGGGGGGGGDGGGEGGECCEGGCFGGGGGGGGGGGGFGGGGCEGGEGGGGGGGGGGGGGGGGGGGGGG7CFFGFGGFFF5DFGDDEFDGFFGGFFCDFF49=FAGC>FFB?FFDFBFF?FFFFBFFFFFFF??B:819:A
@M00689:251:000000000-CJTJ5:1:1101:17625:9330 1:N:0:12
CAGGATTAGATACCCTGGTAGTCCATGCCGTAAACGGTGGGCGCTAGGTGTAGGGGTCTTCCACGGCCTCTGTGTCGTAGCTAACGCATTAAGCGCCCCGCCTGGGGAGTACGGCCGCAAGGCTAAAACTCAAAGGAATTGACGGGGGCCCGCACAAGCGGCGGAGCATGTGGATTAATTCGATGCAACGCGAAGAACCTTACCTGGGCTTGACATACACCAGATCGCTGCAGAGATGTAGTTTCCCTTGTGGTTGGTGTACAGGTGCTGCATGGCCGTCGCTGCAT
+
GGGGGGGGGGGGGGGGGGGGGGGGGGGGGGGGGGGGCGGDGGDGG@EFGGGGGGGGGGGGGGGGGGGGGGGGGGFGGGGGGGGEGGGGGGGGGGGGGGGGGGGGGG>FGGGGGGGGGGDGGGGGFGEGGGGGGGGGGGGGGGGGGGGGGGGGGGGGFGGGGGGGGCGGGGGGFEFGGGGCG=EEFGGGGGGGGEGCFFGGGGGGGGGCCGFGFGGGGF?FF55CFFGC:3D@F*9*@?D77CFFFFFF=)6C3>FBFB:FBFA<FF48=>?FFFFF:)4709?((4)
@M00689:251:000000000-CJTJ5:1:1101:8034:9330 1:N:0:12
CAGGATTAGATACCCTGGTAGTCCATGCCGTAAACGGTGGGCGCTAGGTGTAGGGGTCTTCCACGGCCTCTGTGTCGTAGCTAACGCATTAAGCGCCCCGCCTGGGGAGTACGGCCGCAAGGCTAAAACTCAAAGGAATTGACGGGGGCCCGCACAAGCGGCGGAGCATGTGGATTAATTCGATGCAACGCGAAGAACCTTACCTGGGCTTGACATACACCAGATCGCTGCAGAGATGTAGTTTCCCTTGTGGTTGGTATACAGGTGCTGCATGGCTGTCGCTGCAT
+
FEFGGGGGGGGGG?FGGGEAFGGEFGGFFEGGGD@FGFGGGGGGGDGGFFGGGGGG@CCCFGGGGGDGGGFGGGGGGGGGGFGGGGGEDEGGGGGGGGGGGG>FGFEGEGGGGGG7FGGGGGG8FGGG9FGGCFGGGGGFGGGFGGGGG78CEEGGFGFFF@EGEGEFFG+ACFF+CGFFGGG?CGFGAEEGGDGGGF8CCACF?FGGG=DEGCFCG=FDCFGG6DG5)*9:?FGGFFFCGDFFF6?4@74CDF3693<7<=<BFFF?BAFFFFF:?E8?<B<BB2)
@M00689:251:000000000-CJTJ5:1:1101:8016:9337 1:N:0:12
CAGGATTAGATACCCTGGTAGTCCATGCCGTAAACGGTGGGCGCTAGGTGTAGGGGTCTTCCACGGCCTCTGTGTCGTAGCTAACGCATTAAGCGCCCCGCCTGGGGAGTACGGCCGCAAGGCTAAAACTCAAAGGAATTGACGGGGGCCCGCACAAGCGGCGGAGCATGTGGATTAATTCGATGCAACGCGAAGAACCTTACCTGGGCTTGACATACACCAGATCGCTGCAGAGATGTAGTTTCCCTTGTGGTTGGTATACAGGTGCTGCATGGCTGTCGCTGCAT
+
GFGGGGGGGGGGGGGGGGGGGGGGFEFFGGGGGGGGGGGGGGGGGGGGGGGGGGGGGGGGGGGGGGGGGGGGGGGGGGGGGGGGGGGGCFGGGGGGFFGGGGGGGGGGGGGGGGGGGGGGGGGGGGGGGGFGGFCFGGGDGFFGGGDDGFGDEGGGDFC=FGGGGGGGGGFGGGGGGGGGFGCCFGGGGDGGDGGCCGGGGGGGGGGGGFGGFF7CCFFGGG4<DDGGFGGF:6*01?FFGGGCBBFF=?AGG@F?9:9?:FAFFF4:?<?0>F))8;14:<::22<
@M00689:251:000000000-CJTJ5:1:1101:20009:9339 1:N:0:12
CAGGATTAGATACCCTGGTAGTCCATGCCGTAAACGGTGGGCGCTAGGTGTAGGGGTCTTCCACGGCCTCTGTGTCGTAGCTAACGCATTAAGCGCCCCGCCTGGGGAGTACGGCCGCAAGGCTAAAACTCAAAGGAATTGACGGGGGCCCGCACAAGCGGCGGAGCATGTGGATTAATTCGATGCAACGCGAAGAACCTTACCTGGGCTTGACATACACCAGATCGCTGCAGAGATGTAGTTTCCCTTGTGGTTGGTGTACAGGTGATGCATGGCTGTCGCTGCAT
+
GGGGGGGGGGGGGGGGGGGGGGGGGGGGGGGGGGGGGGGGGGGGGGGGGGGGGGGGGGGGGGGGGGGGGGGGGGGGGGGGGGGGGGGGGGGGGGGGGGGGGGGGGGGGGGGGGGGGGGGGGGGGGGGGGGGGGGGGGGGGGGGGGGGGGGGGGGGGGGGGGGGGGGGGGGGGGGFGGFGGGGGGGGGGGGGGGGGGGGGGGGGGGFGGGGGGGGGGGFFGGGGGGGGDFGGFFFGG=FGGGGGGFFFFFFFFGFFFFF?F<FFFFF?AF<DFFFFFFFFFFFFFFBF
@M00689:251:000000000-CJTJ5:1:1101:8033:9348 1:N:0:12
CAGGATTAGATACCCTGGTAGTCCATGCCGTAAACGGTGGGCGCTAGGTGTAGGGGTCTTCCACGGCCTCTGTGTCGTAGCTAACGCATTAAGCGCCCCGCCTGGGGAGTACGGCCGCAAGGCTAAAACTCAAAGGAATTGACGGGGGCCCGCACAAGCGGCGGAGCATGTGGATTAATTCGATGCAACGCGAAGAACCTTACCTGGGCTTGACATACACCAGATCGCTGCAGAGATGTAGTTTCCCTTGTGGTTGGTATACAGGTGCTGCATGGCTGTCGCTGCAT
+
GGGGGGGGGGGGGGGGGGGGGGGGGGGGGGGGGGGGGGGGGGGGGGGGGGGDGGGGGGGGGGGGGGGGGGGFGFGGGGGGGGCFGGGGGGGGFGGGGGGGGGGGFFEECGGGGGGGGGGGGFGGFGGFGGGGGGGGGGGGF=FGGGGGGGGGG7@<EDGGGGGGGGGCCFGGFFFGFFGFGGGGGGGCGCEC5CEEFFGGGGGGGGGGGGCEGGFF*=?FGGGGGGEDFDGF@677=*7*:>FGFFFFFFF<GFFB0?AF2?>)<F)5F9?B9*7@458<?F??>:<
@M00689:251:000000000-CJTJ5:1:1101:25599:9350 1:N:0:12
CAGGATTAGATACCCTGGTAGTCCATGCCGTAAACGGTGGGCGCTAGGTGTAGGGGTCTTCCACGGCCTCTGTGTCGTAGCTAACGCATTAAGCGCCCCGCCTGGGGAGTACGGCCGCAAGGCTAAAACTCAAAGGAATTGACGGGGGCCCGCACAAGCGGCGGAGCATGTGGATTAATTCGATGCAACGCGAAGAACCTTACCTGGGCTTGACATACACCAGATCGCTGCAGAGATGTAGTTTCCCTTGTGGTTGGTGTACAGGTGCTGCATGGCTGTCGCTGCCT
+
GGGGFGGCFGGGGGGGGGGGGGGGGAFGGEGGEGGGGFGGG8FFGEGGGGGCFCC7FGDFGGFFCGGDG@<@FCGFGG@FGFGGGGGEFGAFGGGG7FGEGG@F<FGGGGGGFGGGGGEGCFGGGFDDFGFGGCFFGFGGGGGEGGGGGGGGG@FEGGGEFCEGGGGGFFEGG?FC?@EEGGG?FGF7FGGGECGGCGGFGFGGCCEGGFCEGG7DFFFGGFGGCFF*0/9@FFFDF?F>C0:F=FF)9).9DFF<,::7<7)559?:?:<>B?74:BBF((8?((5
@M00689:251:000000000-CJTJ5:1:1101:6256:9354 1:N:0:12
CAGGATTAGATACCCTGGTAGTCCATGCCGTAAACGGTGGGCGCTAGGTGTAGGGGTCTTCCACGGCCTCTGTGTCGTAGCTAACGCATTAAGCGCCCCGCCTGGGGAGTACGGCCGCAAGGCTAAAACTCAAAGGAATTGACGGGGGCCCGCACAAGCGGCGGAGCATGTGGATTAATTCGATGCAACGCGAAGAACCTTACCTGGGCTTGACATACACCAGATCGCTGCAGAGATGTAGTTTCCCTTGTGGTTGGTGTACAGGTGCTGCATGGTTGTCGCTGCAT
+
GGGGGGGGGGFGFGGGGGGDFFEFGGFGGGGGGGGGGGGECGGGGGGGGGGGGGC@FGGFGEEEGGGGCGGFGGGGGGGGGGECFCFEGGGGGFEGGGGGGGGGFGEGGGGGGGD>CGGFGGFCGFFGGGGGFFGGGGGGGGGGGEGGGGCEGGEGDFGGDDEC=EGGGFFGGGFGFGGGGGGFGDGG8=EEGEGECGFFGGGGGGGGGGC=FG+?774D<DGFC<E<)9<@:?C*9?*2>FFDBFF<FFDDC4334::FD4>A@FF0=A2()9>FF:268?18>26
@M00689:251:000000000-CJTJ5:1:1101:5469:9372 1:N:0:12
CAGGATTAGATACCCTGGTAGTCCATGCCGTAAACGGTGGGCGCTAGGTGTAGGGGTCTTCCACGGCCTCTGTGTCGTAGCTAACGCATTAAGCGCCCCGCCTGGGGAGTACGGCCGCAAGGCTAAAACTCAAAGGAATTGACGGGGGCCCGCACAAGCGGCGGAGCATGTGGATTAATTCTATGCAACGCGAAGAACCTTACCTGGGCTTTACATACACCAGATCGCTGCAGAGAGGTAGTTTCACATGTGGTTGGTGTACAGGTGCTGCATGGCCGTCGCTGCAT
+
GGGGGFFFGGGEFFFFGFFEDFEGGGGGFEGEGEFGFFFGGGGGGDFGGFGGGGGCEGGGGFDFGGGGGEGGGGGC@<F,CFGGGGGGEFFE<FCF@BFFGGGGGGG@EEGFECECGFGEC7F@FFGG9F<FGG<B=DE<AF9FGEEFGGGEC8:FG,::<FCC:*8C6@CFGGG7<?@7*+<+<0<CCGG5:*2;CCFCC7+:CCFGDG*+02<CFFFGFFCF*9:D4*9::FGG)32**2:7776)19)22.)(44:FA46)79):FB2:2?>>6B16((,8;>)
@M00689:251:000000000-CJTJ5:1:1101:8752:9377 1:N:0:12
CAGGATTAGATACCCTGGTAGTCCATGCCGTAAACGGTGGGCGCTAGGTGTAGGGGTCTTCCACGGCCTCTGTGTCGTAGCTAACGCATTAAGCGCCCCGCCTGGGGAGTACGGCCGCAAGGCTAAAACTCAAAGGAATTGACGGGGGCCCGCACAAGCGGCGGAGCATGTGGATTAATTCGATGCAACGCGAAGAACCTTACCTGGGCTTGACATACACCAGATCGCTGCAGAGATGTAGTTTCCCTGGTGGTTGGTGTACAGGTGTTGCATGGTGGTCGCTGCAT
+
GGGGGGGGGGGGGFGGGGGGGGGGGGGGGGGGGGGGGGGGGGGGGGGGGGGGGGGGGGGGGGGGGGGGGGGGFGGGGGGGGGGGGGGGGGGGGFGGGGGGGGGGGGGGGGGGGGGGGGGGGGGGGGGGGGGGGGGFGGGGGGGGGGGGGGGGGGGGGGGGCEGGGGGGGGEGGGGFFGDGGGGGGGGGGGGGGGGGGGGGGGGGGGGEGGC5CFFGFFFGFFCFF<FDFGGFF4DG?F7*C7CFFBFA))8>C<3:B:258F4<FBFFFF>?2FFF*7:?BFFF;:4
@M00689:251:000000000-CJTJ5:1:1101:5452:9378 1:N:0:12
CAGGATTAGATACCCTGGTAGTCCATGCCGTAAACGGTGGGCGCTAGGTGTAGGGGTCTTCCACGGCCTCTGTGTCGTAGCTAACGCATTAAGCGCCCCGCCTGGGGAGTACGGCCGCAAGGCTAAAACTCAAAGGAATTGACGGGGGCCCGCACAAGCGGCGTAGCATGTGGATTAATTCGATGCAACGCGCAGAACCTTACATGGGCTTGACATACACCAGATCGCTGCAGAGATGTAGTTTCCCTTGCTGTTGGTGTACAGGTGCTTCCTGGCCGTCGCTGCAT
+
GFCGFGDGEAFGFEFGECF@EEAD@F@C@BFCGGGGGG8@+:F7FC:FEEF9EFEDGDCFCEEFCE7CG@E,66<C:FFGFGD,:CG@FCF,C?CFF@C7F:FGG7FGGFD,+=+@FFCE7FCDF,>=BFD<D,>,@==>D3<8@<:7B::CC*FB7,<E7:8*3:CCFG,<,,>B<@CCC5+<9*<CCC5E*/5*0*2AC+A+<?CG=CGC<CGDFF49>FC7****)73/97****22:CFFB4?)9)(*294)48<54=A<:7)40))))/).))-,4>:(3(5
@M00689:251:000000000-CJTJ5:1:1101:14794:9397 1:N:0:12
CAGGATTAGATACCCTGGTAGTCCATGCCGTAAACGGTGGGCGCTAGGTGTAGGGGTCTTCCACGGCCTCTGTGTCGTAGCTAACGCATTAAGCGCCCCGCCTGGGGAGTACGGCCGCAAGGCTAAAACTCAAAGGAATTGACGGGGGCCCGCACAAGCGGCGGAGCATGTGGATTAATTCGATGCAACGCGAAGAACCTTACCTGGGCTTGACATACACCAGATCGCTGCAGAGATGTAGTTTCCCTTGTGGTTGGTGTACAGGTGATGCATGGCCGTCGCTGCAT
+
GGGGFGGGGGGGGGGGGGGGGGGGGGGGGGGGGGGGGGGGGGGGGEGGGGGGGGGGGGGGGGGGGGGGGGGGGGGGGGGGGGGGGGGGGGGGGGDGGGGGGGGGGGGEGGGGGGGGGGGGGGGGGGGGGGGGGGGGGGGGGFGGGGGGGGGEC8FCFGGGGECEGGGGGDGFGFFFGGGGGFFGGGGGFEGGGGGGGGGGGGGGGGGGGGGGFF7D7??CFGGGFGGG>576F?GGFFG>:FGF?@?<??BGGFF?;<6>2*66.=FAF2<>D4;5FB427(4:>B<
@M00689:251:000000000-CJTJ5:1:1101:14812:9400 1:N:0:12
CAGGATTAGATACCCTGGTAGTCCATGCCGTAAACGGTGGGCGCTAGGTGTAGGGGTCTTCCACGGCCTCTGTGTCGTAGCTAACGCATTAAGCGCCCCGCCTGGGGAGTACGGCCGCAAGGCTAAAACTCAAAGGAATTGACGGGGGCCCGCACAAGCGGCGGAGCATGTGGATTAATTCGATGCAACGCGAAGAACCTTACCTGGGCTTGACATACACCAGATCGCTGCAGAGATGTAGTTTCCCTTGTGGTTGGTGTACAGGTGATGCATGGCCGTCGCTGCAG
+
GGGGGGGGGGGGGGGGGGGGGGGGGGGFGGGGGGGGGGGDGGGGGGGGGGGGGGGGEGGGGGGGGGGGGGGGGGGGGGGGGGGGGGGGGGGGGGGGGGGGGGGGGGGGGGGGGGGGGGGGGGGGGGGGFGGGGGGGGGFFFGGGGGGGGCEGGGGGFGGGGGGGGGGGGG:CGC6EGGCFGGGGGGGGFGGGGGGGGGGGGGGGFGGGGGGGGGGGGFFGCGGFC473>DDFFFDF8B7:CCFCFFFFFF<GGFF69?FFF=ADFF@4FF<BAFF>4>219>BFB((
@M00689:251:000000000-CJTJ5:1:1101:22794:9403 1:N:0:12
CAGGATTAGATACCCTGGTAGTCCATGCCGTAAACGGTGGGCGCTAGGTGTAGGGGTCTTCCACGGCCTCTGTGTCGTAGCTAACGCATTAAGCGCCCCGCCTGGGGAGTACGGCCGCAAGGCTAAAACTCAAAGGAATTGACGGGGGCCCGCACAAGCGGCGGAGCATGTGGATTAATTCGATGCAACGCGAAGAACCTTACCTGGGCTTGACATACACCAGATCGCTGCAGAGATGTAGTTTCCCTTGTGGTTGGTGTACAGGTGGTGCATGGCTGTCGCTGCAT
+
GGGGGGGGGGFGGGGGGGGGGGGGGGGGGGGGGGGGGGGGGGGGGGGGGGGGGGDGGGFGGGGGFGGGGGGGGGGGDGGGFGGGGGGGGGGGGGGGGGGGGGGGGGGGGGGGGGGGCG:FGGGGGGGGGGG9FGCGGGGGGGGGGGGGGGGGGCG@FFGGEGEEEEGFGGGGGFGFFCDFGGCFFGGFGGGGEECGGGGGGGGGGGGGGGGGDGGGGF@GGCGCFFGDFDG@FFGFF?>*:>DFFFFFF?A:D>@?B::FBFAF47:051<>BFFFFEFFFBF8;BF
@M00689:251:000000000-CJTJ5:1:1101:23847:9416 1:N:0:12
CAGGATTAGATACCCTGGTAGTCCTAGCTGTAAACGATGATCACTGGGTGTGGGGATGAGAAGTCTCTGTGCCGAAGCAAAAGCGATAAGTGATCCGCCTGGGGAGTACGTACGCAAGTATGAAACTCAAAGGAATTGACGGGGACCCGCACAAGTGGTGGAGCATGTGGTTTAATTCGACGCAACGCGAGGAACCTTACCAGGTCTTGACATACTCGGAATTTGTTGGAAGCAACGAAGTGCCTTCGGGAACCGAGATACAGGTGTTGCATGGCCGTCGCTGCATCTGTCGCTT
+
GFGGGGGGGGGGGFGGGGGGGGGGGAFGGGGGGGGGCGGGGAFGDC<E;@FEEGGGGDGDACEFGFGGGGGGGGGFGGGGGGGGGFGGGGGGGGGG8FGCFGFECFGGGGFGGGGGGG,AFGFFFE9FGF,CF@FFGGGGGDCF@FGGED@EGGGF9FG7>+:DDDFGGCG+FFDGFD>EDG@EEGGEGDCE58C:<9?CCC6*>6EFF+CFF??CF5:DGC4@77?CAD@?>?CGFFG<GC7>=FF:E@BGG>DFF>0*-*64*693F>?FAF4<B@;B03:;B2<2:::,2:-
@M00689:251:000000000-CJTJ5:1:1101:11973:9427 1:N:0:12
CAGGATTAGATACCCTGGTAGTCCATGCCGTAAACGGTGGGCGCTAGGTGTAGGGGTCTTCCACGGCCTCTGTGTCGTAGCTAACGCATTAAGCGCCCCGCCTGGGGAGTACGGCCGCAAGGCTAAAACTCAAAGGAATTGACGGGGGCCCGCACAAGCGGCGGAGCATGTGGATTAATTCGATGCAACGCGAAGAACCTTACCTGGGCTTGAAATACACCAGATCGCTGCAGAGATGTAGTTTCCCTTGTGGTTGGTGTACAAGTGCTGACTGGTTGTCGCTGCAT
+
GGGGGGGGGGFGFGGGGGGGGGGFGFGFFGGGDGGGGGFGGFGGEFGGFGG<EGGGGGFGCGGGGDEEC8FFGGFGG@FFGGGGGGGGGGGGFGGGFCECFCFGGFG@FGFGGCCEGGGG7BF8FFFGGGGGGGGGFGDFF<@FE77CEEEG>*=FCFDF@*:*:CCF+0<CG?F7@F?9:CCF?CCG?E5EGD5EFGFCFC6CCFGG=84CF++2:@?C75*979:DFD3;:*101=C:::?*99?A*?A77>FB;?:>A@))*1*)9<),4*)/954)2(33054
@M00689:251:000000000-CJTJ5:1:1101:23839:9437 1:N:0:12
CAGGATTAGATACCCTGGTAGTCCTAGCTGTAAACGATGATCACTGGGTGTGGGGATGAGAAGTCTCTGTGCCGAAGCAAAAGCGATAAGTGATCCGCCTGGGGAGTACGTACGCAAGTATGAAACTCAAAGGAATTGACGGGGACCCGCACAAGTGGTGGAGCATGTGGTTTAATTCGACGCAACGCGAGGAACCTTACCAGGTCTTGACATACTCGGAATTTGTTGGAAGCAACGAAGTGCCTTCGGGAACCGAGATACAGGTGTTGCATGGCCGTCGCTGCAT
+
GGGGGGGGGGFGGGGGGGGGGGGGGGGGGGGGGGGGGGGGGGGGGGGGGGGGGGGGGGGGFGFGGGGGGGGGGGCFGGGGGGGGGGGGGGGGGGGGGGGGGGGGGGGGGGGGGGGDGGGGGGGGGGGGGGGGGGGGGGGGGGGGGGGGGGGGGGGGGGGCG:DGFGGGGGGGGGGGGGGGGGGGGGGGGCEGGGFGGGGGGGGGGGGGFEFGGGGGGFEGGGGGGGGFFGGFFFGGDFGGGGGGFFFFDB;DGFFF>>?FFFFFFFF?@FDFAFFFFFFFFFFFFF
@M00689:251:000000000-CJTJ5:1:1101:23518:9456 1:N:0:12
CAGGATTAGATACCCTGGTAGTCCATGCCGTAAACGGTGGGCGCTAGGTGTAGGGGTCTTCCACGGCCTCTGTGTCGTAGCTAACGCATTAAGCGCCCCGCCTGGGGAGTACGGCCGCAAGGCTAAAACTCAAAGGAATTGACGGGGGCCCGCACAAGCGGCGGAGCATGTGGATTAATTCGATGCAACGCGAAGAACCTTACCTGGGCTTGACATACACCAGATCGCTGCAGAGATGTAGTTTCCCTTGTGGTTGGTGTACAGGTGCTGCATGGCCGTCGCTGCATCGGTCT
+
GGFGGGGGGGGGGFGFGGGGGGGGGGGGGGGGGGGGGGGGGGCGGGGGFGGGFFGGEGGGGGGGGGGGGGGGGGGGGGGGGGGGGGGGGGGGGGGGEGGGGGGGGGGGGGGGGGGGGGGDGGGGGGGGGGGFGDGGGFFFFGGGGGGGGGGGGGCFFGFCFEEGGGGGFFGGGCGGGGGCFFGGGGGGGGDGGGGDGGGCFGGGGGD5/09CFFGG*06CFGFGGGGC>CDF?=F<?BFGG7>:8*=AF5<DGF@?B?6>DFABF?F0*)8?44>F?)(-4;BB9())((-,8
@M00689:251:000000000-CJTJ5:1:1101:6491:9460 1:N:0:12
CAGGATTAGATACCCTGGTAGTCCATGCCGTAAACGGTGGGCGCTAGGTGTAGGGGTCTTCCACGGCCTCTGTGTCGTAGCTAACGCATTAAGCGCCCCGCCTGGGGAGTACGGCCGCAAGGCTAAAACTCAAAGGAATTGACGGGGGCCCGCACCAGCGGCGGAGCATGTGGATTAATTCGATGCAACGCGAAGAACCTTACCTGGGCTTGACATACACCAGATCGCTGCAGAGATGTAGTTTCCCTTGTGGTTGGTGTACAGGTGATGCATGGCTTGCGCTGCAT
+
GGGGGGGFGGGGGGGGGGGGGGGGGFFGGGGFGGGGGGGGGGGFFFGGGFGFCFCCFGGGGGFF@FGGGGFFGAGGGGFGGCG,FCE7FGF9FGGGGGGFGGGGGGGBFG8FFGGG:FCGGGGGGGGGGGFFGGGGGGGGGGGGGGGGGGGGGDF*=BEFGGGGGGGGFGGGCC@CCG9CCFFGGGGGFEEGEGEGGGFCC+<EDGGGEGGGGG?**=FCFGFFGGGGFGG:?/CC6**:CFFFBBFFFFF*9@F19<0>7@BFF?)4@):34*<4?)((-(74(.4
@M00689:251:000000000-CJTJ5:1:1101:10057:9489 1:N:0:12
CAGGATTAGATACCCTGGTAGTCCATGCCGTAAACGGTGGGCGCTAGGTGTAGGGGTCTTCCACGGCCTCTGTGTCGTAGCTAACGCATTAAGCGCCCCGCCTGGGGAGTACGGCCGCAAGGCTAAAACTCAAAGGAATTGACGGGGGCCCGCACAAGCGGCGGAGCATGTGGATTAATTCGATGCAACGCGAAGAACCTTACCTGGGCTTGACATACACCAGATCGCTGCAGAGATGTAGTTTCCCTTGTGGTTGGTGTACAGGTGCTGCATGGCTGTCGCTGCAT
+
GGGGGGGGGGGGGGGGGGGGGGGGGGGGGGGGGGGGGGGGGGGGGGGGGGGGGGGGGGGGGGGGGGGGGGGGGGGGGGGGGGGGGGGGGGGGGGGGGGGGGGGGGGGGGGGGGGGGGGGGGGGGGGGFGGGGGGGGGGGGGFGGGGGGGGGGGGGGGGGGGGGGGGGGFGGGGGGGGGGGGGGGGGG@FGGGEGGGGGGGGGGGGGDFGGGGGGGGGFFGGGGGGGGG>DGFFFGFFFGGGGGGFFFFFFFGGFFFFFFFFFBAFF?FFAFFFFFFFFFFF?BFFFA
@M00689:251:000000000-CJTJ5:1:1101:16667:9491 1:N:0:12
CAGGATTAGATACCCTGGTAGTCCATGCCGTAAACGGTGGGCGCTAGGTGTAGGGGTCTTCCACGGCCTCTGTGTCGTAGCTAACGCATTAAGCGCCCCGCCTGGGGAGTACGGCCGCAAGGCTAAAACTCAAAGGAATTGACGGGGGCCCGCACAAGCGGCGGAGCATGTGGATTAATTCGATGCAGCGCGAAGAACCTTACCTGGGCTTGACATACACCAGATCGCTGCAGAGATGTAGTTTCCCTTGTGGTTGGTGTACAGGTGCTGCATGGTCGTCGCTGCAT
+
GGGGGGGGGGGGGGGGGGGGGGGGGGFGGGGGGGGGGGGGGGGGGGGGGGGGGGGGGGGGGGGGGGGGGGGGGGGGGGGGGGGGGGGGGGGGGGGGGGGGGGGGGGGGGGGGGGGGGGGGGGGGGGGGGGGGGGFGGGGGGFGGGGGGGGGGGGGGGGGGGGGGGGGGGGGGGGGGGGFGGGGGGGGGGGGGEGGGGGGGGGGGCGGGGGGGGGGGF@?FGGGGF4:<>CGFF@FDFFG>FFFGFFFAFFFGG4>:>?FFAF>AFF:?FFFFFFFFFFFFFFBBFFF
@M00689:251:000000000-CJTJ5:1:1101:10081:9498 1:N:0:12
CAGGATTAGATACCCTGGTAGTCCATGCCGTAAACGGTGGGCGCTAGGTGTAGGGGTCTTCCACGGCCTCTGTGTCGTAGCTAACGCATTAAGCGCCCCGCCTGGGGAGTACGGCCGCAAGGCTAAAACTCAAAGGAATTGACGGGGGCCCGCACAAGCGGCGGAGCATGTGGATTAATTCGATGCAACGCGAAGAAACTTACCTGGGCTTGACATACACCAGATCGCTGCAGAGATGTAGTTTCCCGTGTGGTTGGTGTACAGGTGCTGCATGGCTGTCGCTGCCT
+
FFGGEFGEFCEFEFACFGG9<EFFFGG<CFFGEFAFEGGGEFGGGGGGGGF<C9FCB,CAFGGGDGGGGGG8F9FAFDFGGGGGGGGGG>CFCCEEFGGGGGDGGGG7FGCFFGGGGGGGEF<DEFCGFGGFGG9FDEFFGGGGGGG7E>8C*CFECFGGGG@8CCCG:+09<@C<C@9<:8C+2;@<<:C5*7=CF**<F0+<9?57EFF5DECCFF?C*7CFD95>55D@:FGGF77:C*:*/=F0>3:DCF5:B6(>)7:)8?4)*62?BFF>002)(,2<((,
@M00689:251:000000000-CJTJ5:1:1101:4558:9521 1:N:0:12
CAGGATTAGATACCCTGGTAGTCCATGCCGTAAACGGTGGGCGCTAGGGGTAGGGGGCTTCCACGGCCTCGGTGTCGGAGCTAACGCAGTAAGCGCCCCGCCGGGGGAGGACGGCCGCAAGGCGAAAACGCAAAGGAATGGACGGGGGCCCGAAAAAGCGGCGGAGCAGGGGGAGAAATTCGAGGAAAGGCGAAGAACCTGAACTGGGATGGACATACAACAGAACGCGGCAGAGAGGAAGGTTCACTGGGGGGGGGGGTACAGGGGGGGCAGGGCGGGCGCGGCAGCGGACGGG
+
GGGGGGGGGGGGGFFGGGGGGGFGGGGGGGGGDGGGGGGGGGGDGGED,68BBCEE+666E,CEBEF+8:,8,B,:?+>F4,C<4B4>++9CE,C>4++@+@:=C@@CC+@+@C**15>BFG<*=CEE?1*4<BFCBA:,5C,1C@ED5:::::*::?/:C::8C=2:;8:>>?**2<++*2<*:*0<*:*2:CCCF0/*:C+:+37F2+*29+<*:*9**122**295<)0>>FG)7*9C1**11*)*809C))39(4)-04::.7,)-(4(7:))0((3((4-4(-,4(--((
@M00689:251:000000000-CJTJ5:1:1101:13611:9525 1:N:0:12
CAGGATTAGATACCCTGGTAGTCCATGCCGTAAACGGTGGGCGCTAGGTGTAGGGGTCTTCCACGGCCTCTGTGTCGTAGCTAACGCATTAAGCGCCCCGCCTGGGGAGTACGGCCGCAAGGCTAAAACTAAAAGGAATTGACGGGGGCCCGCACAAGCGGCGGAGCATGTGGATTAATTCGATGCAACGCGAAGAACCTTACCTGGGCTTGACATACACGAGATCGCTGCAGAGATGTAGTTTCCCTTGTGGTTGGTGTACAGGTGATGCATGGCTGTCGCTGCAT
+
GGGGGGGGGGGFGGGGGFGGGGGGGGGGGGGGGGGDGGGGGFGGGGGGGGGFFGGGGGGGGGGGGGGGGGGFGGGGGGCCDEG9FGGGGGGGCGCEG:FGGGGGGGGD+=,CFGGGGGG7FFGGGGGGGG9<FFC@DG@,@,3FGGGEC<BCE7FG,CFGE7EGGD*29C<FFFFFG9AE:*2AC5CGFCEGGEGGCFGGGDFFGFF=F@4:9+2:7=?<*1)//6EDFGGFFF37=9C7CGGGFF@ABF9DGFF10,(.<?>FF?FAFF2.6*<F:<?20-2(1:<
@M00689:251:000000000-CJTJ5:1:1101:13066:9527 1:N:0:12
CAGGATTAGATACCCTGGTAGTCCTAGCTGTAAACGATGATCACTGGGTGTGGGGATGAGAAGTCTCTGTGCCGAAGCAAAAGCGATAAGTGATCCGCCTGGGGAGTACGTACGCAAGTATGAAACTCAAAGGAATTGACGGGGACCCGCACAAGTGGTGGAGCATGTGGTTTAATTCGACGCAACGCGAGGAACCTTACCAGGTCTTGACATACTCGGAATTTGTTGGAAGCAACGAAGTGCCTTCGGGAACCGAGATACAGGTGCTGCATGGCCGTCGCTGCAT
+
GGGGGGGGGGGGGFGGGGGGGGGGFEGGGGGGGGGGGGGGGGGGGGGGGGGGGGGGGGGGGGGGGGGGGGGGGGCEGGGGGGGGGGGGGGGGGGGGGGGGGGGGGGGGGGGGGGGGGDDGGGGGGGGGGFGGGGGGGGGGGGGGFGGGGGEEGGGGGGGGGGFGGGF>;FGGGGEGGGGGGGGGGGGGGGGGGGGGCFFGGGGGGGGGGGGGFCGGGFFDDGGGGGGFFGF:>FDGFFGGGGFGFFFBFFBCFFFFFBBFF7<1??FBFF?A<FFFFFF>0<?B:9
@M00689:251:000000000-CJTJ5:1:1101:13628:9529 1:N:0:12
CAGGATTAGATACCCTGGTAGTCCATGCCGTAAACGGTGGGCGCTAGGTGTAGGGGTCTTCCACGGCCTCTGTGTCGTAGCTAACGCATTAAGCGCCCCGCCTGGGGAGTACGGCCGCAAGGCTAAAACTCAAAGGAATTGACGGGGGCCCGCACAAGCGGCGGAGCATGTGGATTAATTCGATGCAACGCGAAGAACCTTACCTGGGCTTGACATACACCAGATCGCTGCAGAGATGTAGTTTCCCTTGTGGTTGGTGTACAGGTGATGCATGGCTGTCGCTGCAT
+
GGGGGGGGGGGGGGGGGGGGGGGGGGGGGGGGGGGGGGGGGGGGGGGGGGGGGGGGGGGGGGGGGGGGGGGGGGGGGGGGGGGGGGGGGGGGGGGGGGGGGGGGGGGGGGGGGGGGGGGGGGGGGGGGGGGGGGGGGGGGGGGGGGGGGGGGGGGGGGGGGGGGGGGGGGGGGFFGGGGGGGDGGGGGGGGGGGGGGGGGGGGGGGGGGGGGGGGGGFFGGGGGGFCCFDDF?FGFFFFCGGCFFFFAFFFGGFFFB:?FFFFFFFFBFFFFFFFF@..48<BFFBF
@M00689:251:000000000-CJTJ5:1:1101:18659:9548 1:N:0:12
CAGGATTAGATACCCTGGTAGTCCATGCCGTAAACGGTGGGCGCTAGGTGTAGGGGTCTTCCACGGCCTCTGTGTCGTAGCTAACGCATTAAGCGCCCCGCCTGGGGAGTACGGCCGCAAGGCTAAAACTCAAAGGAATTGACGGGGGCCCGCACAAGCGGCGGAGCATGTGGATTAATTCGATGCAACGCGAAGAACCTTACCTGGGCTTGACATACACCAGATCGCTGCAGAGATGTAGTTTCCCTTGTGGTTGGTGTACAGGTGCTGCATGGCCGTCGCTGCATCTGT
+
FCFGFGGFGGGGFFGGEFGGGGFGDGGFFFEEE@CBE;FGGFEGGEGGEFFEFGGGFGCFFFFGGGGGGCFFFGFFCFFGGFFFEFDGGGGGGGGGCF+>CEEGGGGGGGGGGEFGFGGGGGFGGGGGGGGDFGGGGGGEGGGGGGGGG7BE*:F@FGBFGGEGGGGG6C@CEF6@CEC?FFGCEGFDFG=EEGGGGC=@?CFCCCFGGGGGG6EFCF@F7FFGFFGCFG3?FFGG=B:7C*:*0*9)*0:CD55<B6?F<F<>FB?>4>7?4*5)0544;>??,5-6<B2
@M00689:251:000000000-CJTJ5:1:1101:19306:9555 1:N:0:12
CAGGATTAGATACCCTGGTAGTCCATGCCGTAAACGGTGGGCGCTAGGTGTAGGGGTCTTCCACGGCCTCTGTGTCGTAGCTAACGCATTAAGCGCCCCGCCTGGGGAGTACGGCCGCAAGGCTAAAACTCAAAGGAATTGACGGGGGCCCGCACAAGCGGCGGAGCATGTGGATTAATTCGATGCAACGCGAAGAACCTTACCTGGGCTTGACATACACCAGATCGCTGCAGAGATGTAGTTTCCCTTGTGGTTGGTGTACAGGTGATGCATGGCCGTCGCTGCAT
+
GGGGGGGGGGGGGGGGGGGGGGGGGGGGGGGGGGGGGGGGGGGGGGGGGGGGGGGGGGGGGGGGGGGGGGGGGGGGGGGGGGGGGGGGGGGGGGGGGGGGGGGGGGGGGGGGGGGGGGGGGGGGGGGGGGGGGGGGGGGGGGGGGGGGGGGGGGGGGGGGGGGGGGGGGGGGGGGGGGGGFGFGGGGGGGGDEEEDGGGGGGGGGGGGGGGGGGGGGFFGGGGGGGGGFGGFFFGGFFGCFGGGFFFAB:AGGFFFFFFFFFFF?7;AF<<ADFFFFFFFFFFFFFA
@M00689:251:000000000-CJTJ5:1:1101:20621:9560 1:N:0:12
CAGGATTAGATACCCTGGTAGTCCTAGCTGTAAACGATGATCACTGGGTGTGGGGATGAGAAGTCTCTGTGCCGAAGCAAAAGCGATAAGTGATCCGCCTGGGGAGTACGTACGCAAGTATGAAACTCAAAGGAATTGACGGGGACCCGCACAAGTGGTGGAGCATGTGGTTTAATTCGACGCAACGCGAGGAGCCTTACCAGGTCTTGACATACTCGGAATTTGTTGGAAGCAACGAAGTGCCTTCGGGAACCGAGATACAGGTGCTGCATGGCCGTCGCTTCAT
+
GGGGGGGGGGGGGGGGGGFGGGGGGGGGGGGGGGGGGGGGFGGGGGGGGDGGGGGGGGGFGGGGGGGGGGCFGGGGGGFGGFGGDCFDFGGGGGGGGGGGGDGEEEGGGGGEFGGGGGGGGGGGGGGGGFGGFGGGGGGGGGGGGGGGEGEGGGCFGGG<FGFFGGGGGGGGGGGGGGGGGEGEGG8EG5C=CEGGGGGGGFGGGGGGGGDFGCGGGFFGD<FGGFFC4FGFFFGGB37*96CDFFFB>EB57>59F>?FFFFFF47<?709)5>FBDF;>:(()5
@M00689:251:000000000-CJTJ5:1:1101:18648:9564 1:N:0:12
CAGGATTAGATACCCTGGTAGTCCATGCCGTAAACGGTGGGCGCTAGGTGTAGGGGTCTTCCACGGCCTCTGTGTCGTAGCTAACGCATTAAGCGCCCCGCCTGGGGAGTACGGCCGCAAGGCTAAAACTCAAAGGAATTGACGGGGGCCCGCACAAGCGGCGGAGCATGTGGATTAATTCGATGCAACGCGAAGAACCTTACCTGGGCTTGACATACACCAGATCGCTGCAGAGATGTAGTTTCCCTTGTGGTTGGTGTACAGGTGCTGCATGGCCGTCGCTGCAT
+
GGGGGGGGGGGGGGGGGGGGGGGGGGGGGGGGGGGGGGGGGGGGGFGGGGGGGGGGGGGGGGGGGGGGGGGGGGGGGGGGGGGGGGGGGGGGGGGGGGGGGGGGGGGGGGGGGGGGGGGDGGGGGGGGGGGGGGGGGGGGGGGGGGGGGGGGGGGGGGGGGGGGGGGGGGGGGGGGGGGGGGGGGGGGGGGGGGEGGGGGGGGGGGGGGGGGGGGGGFFGGCFGGGGGFGGF?FGFFFGGGGGGFFFFFFFGDFFFFFFFAFFF4?FFFBFFAFFFFFFF9;?6>FF
@M00689:251:000000000-CJTJ5:1:1101:23908:9586 1:N:0:12
CAGGATTAGATACCCTGGTAGTCCATGCCGTAAACGGTGGGCGCTAGGTGTAGGGGTCTTCCACGGCCTCTGTGTCGTAGCTAACGCATTAAGCGCCCCGCCTGGGGAGTACGGCCGCAAGGCTAAAACTCAAAGGAATTGACGGGGGCCCGCACAAGCGGCGGAGCATGTGGATTAATTCGATGCAACGCGAAGAACCTTACCTGGGCTTGACATACACCAGATCGCTGCAGAGATGTAGTTTCCCTTGTGGTTGGTGTACAGGTGTTGCATGGCTGTCGCTGCAT
+
GGGGGGGGGGGGGGGGGGGGGGGGGGGGGGGGGGGGGGGGGGGGGGGGGGGFGGGGGGGGGGGGGGGGGGGGGGGGGGGGGGGGGGGGGGGGGGGGGGGGGGGGGGGGGGGGGGGGGGGGGGGGGGGGGFGGGGGGGGGGGGGGGGGGGGGGGGGGGGGGGGGGGGGGGCAFGFFFGGGGGGGGGGGGGDGGGGGDFGGGGGGGGGGGGGGGGGGGGFFGFGGGGGGGFGGFF?CFFFGG7>>FFFFBFFFGGFFFFBBFFFFF?FFFFFFFFFFFFFFB6?BF92A
@M00689:251:000000000-CJTJ5:1:1101:23363:9612 1:N:0:12
CAGGATTAGATACCCTGGTAGTCCATGCCGTAAACGGTGGGCGCTAGGTGTAGGGGTCTTCCACGGCCTCTGTGTCGTAGCTAACGCATTAAGCGCCCCGCCTGGGGAGTACGGCCGCAAGGCTAAAACTCAAAGGAATTGACGGGGGCCCGCACCAGCGGCGGAGCATGTGGATTAATTCGATGCAACGCGAAGAACCTTACCTGGGCTTGACATACACCAGATCGCTGCAGAGATGTAGTTTCCCTTGTGGTTGGTGTACAGGTTGTGCATGGTCTTCGCTGCAT
+
GGGGGGGGGGGGGGGGGGGGGGFFCFCFAEGFGGGGGGGGGGGGGGGFGGGGFGCCFCFGGGGGGGGCFGGGGFGGGGDFFFCGGGDCEGGFGA7FGGGGCEGFGGD:CGGFCCGGEEGG@@DFGGABFGGGGGGCAFGGCD>@B@E>CEEEGGG*66FFEG@C=8C@GFGGF+CCF?FCFF9CFGG9C5>55CEEGGFGF7C?FE=F=CG=GCCF=?FCFFFGGD*>F*)))***/9C0:?FG4*9<?))**<>19?0>2=A4)7*(8().)*)//*.6(8<<>7<
@M00689:251:000000000-CJTJ5:1:1101:24365:9614 1:N:0:12
CAGGATTAGATACCCTGGTAGTCCATGCCGTAAACGGTGGGCGCTAGGTGTAGGGGTCTTCCACGGCCTCTGTGTCGTAGCTAACGCATTAAGCGCCCCGCCTGGGGAGTACGGCCGCAAGGCTAAAACTCAAAGGAATTGACGGGGGCCCGCACAAGCGGCGGAGCATGTGGATTAATTCGATGCAACGCGAAGAACCTTACCTGGGCTTGACATACACCAGATCGCTGCAGAGATGTAGTTTCCCTTGTGGTTGGTGTACAGGTGCTGCATGGTTGTCGCTGCAT
+
GGGGGGGGGGGGGGGGGGGGGGGGGGGGGGGGGGGGGGGGGGGGGGGGGGGFGGGGGGGGGGGGGGGGGGGGGGGGGGGGGGGGGGGGGGGGGGGGGGGGGGGGGGGGGGGGGGGGGGGGGGGGGGGGGGGGGGGGGGGGGGGGGGGGGGGGGGGGGGGGGGGGGGGGGGGGGFGGGGGGGGGGGGGFGGGGGGDEGGGGGGGGGGGGGGGGGGGGGFFGGGGGGGGGFGGFFFGFFFGGGGGGFFFFFFFGGFFF;BFFFFFFFFFFFFFFFFFFB@BB?FFFF?F
@M00689:251:000000000-CJTJ5:1:1101:18291:9625 1:N:0:12
CAGGATTAGATACCCTGGTAGTCCACGCTGTAAACGATGACAACTAGGTGTTGGGACCTTTCCGGGTTTCAGTGCCGGCGCTAACGCAATAAGTTGTCCGCCTGGGGAGTACGACCGCAAGGTTGAAACTCAAAGGAATTGACGGGGACCCGCACAAGCGGTGGAGCATGTGGTTTAATTCGAAGCAACGCGAAGAACCTTACCAGGTCTTGACATCCCTTGAAGATATCAGAAATGATATTGTTTTCTTCGGAAACAAGGTGACAGGTGATGCATGGCCGTCGCTGCAT
+
GGGGGGGGGGFGGGGGGGGGGGGGGGGGGGGGGGGGGGGGGGGGGGGGGGGGGGGGGGGGGGGGGGGGGGGGGGGGGGGGGGGGGGGGGGGGGGGGGGGGGGGGGGGGGGGGGGGGGGGGGGGGGGGGGGGGGGGGGGGGGGGGGGGGGGGGGGGGGGGGGGGGGGGGGGGGGGGGGGGGGGGGGGGGGGGGGGGGGGGGGGGGGGGGGGGGGGGGGFFGGGGGGGGFFGGF=FGGFFGGGGGGFFFFFFFGG@EFBBFFFFFFFFFFF?BFFFFFFFFFBFBFFF:BFF
@M00689:251:000000000-CJTJ5:1:1101:18305:9636 1:N:0:12
CAGGATTAGATACCCTGGTAGTCCACGCTGTAAACGATGACAACTAGGTGTTGGGACCTTTCCGGGTTTCAGTGCCGGCGCTAACGCAATAAGTTGTCCGCCTGGGGAGTACGACCGCAAGGTTGAAACTCAAAGGAATTGACGGGGACCCGCACAAGCGGTGGAGCATGTGGTTTAATTCGAAGCAACGCGAAGAACCTTACCAGGTCTTGACATCCCTTGAAGATATCAGAAATGATATTGTTTTCTTCGGAAACAAGGTGACAGGTGATGCATGGCCGTCGCTGCAT
+
;;CCDDFGGFGGGGGGGGGGGGGGGGEGGGGGGGGGGGGGGGGGGGFGFFFGGGDGGGGGGGGGGGGEDFDGGGGGGEGEGGGGGGGFGGGGGGG9FGGGGGGGGGGGGGGGGGGGCFGGGFGFFGGGGGGGGGGGGGGGGGGGGGGGGGGDG@CFFCFGGECGGFCGDFGGGFFFFGGGGGCGGGGGFGGGGGGGGGGGGFGGGGEGGG7CC8CGG?FGGGGGGGGG?C*8=BGGFFGGGGCDBFFDF@2DDEF>:<3@B?:A@FF0B>FFAFFFFFF?BFBFBFF;?<
@M00689:251:000000000-CJTJ5:1:1101:8703:9666 1:N:0:12
CAGGATTAGATACCCTGGTAGTCCATGCCGTAAACGGTGGGCGCTAGGTGTAGGGGTCTTCCACGGCCTCTGTGTCGTAGCTAACGCATTAAGCGCCCCGCCTGGGGAGTACGGCCGCAAGGCTAAAACTCAAAGGAATTGACGGGGGCCCGCACAAGCGGCGGAGCATGTGGATTAATTCGATGCAACGCGAAGAACCTTACCTGGGCTTGACATACACCAGATCGCTGCAGAGATGTAGTTTCCCTTGTGGTTGGTGTACAGGTGCTGCATGGCTGTCGCTGCAT
+
GGGGGGGGGGGGGGGGGGGGGGGGGGGGGGGGGGGGGGGGGGGGGGGGGGGGGGGGGGGGGGGGGGGGGFGGGGGGGGGGGGGGGGEGGGGGGGGGGGGGGGGGGGGGGGGGGGGGGGGGGGGGGGGGGGGGGFGFGGGGGGGGGGGGGGGGGDFGGFGGGDGGGEGGGGFGGGGGGGFGDGGDG5@FGGCGGGGGGGFCFGG?FGG5CFGGGGGGGFFG4CCFGGGGF:CFFFG4@FG7CFGGF@FA=?AGGFF:6?BFFFFF:?@??A?BBFF@F@?B6?B:>?>
@M00689:251:000000000-CJTJ5:1:1101:25298:9695 1:N:0:12
CAGGATTAGATACCCTGGTAGTCCTAGCTGTAAACGATGATCACTGGGTGTGGGGATGAGAAGTCTCTGTGCCGAAGCAAAAGCGATAAGTGATCCGCCTGGGGGGTACGTACGCAAGTATGAAACTCAAAGGAATTGACGGGGACCCGCACAAGTGGTGGAGCATGTGGTTTAATTCGACGCAGCGCGAGGAACCTTACCAGGTCTTGACATACTCGGAATTTGTTGGAAGCAACGAAGTGCCTTCGGGAACCGAGATACAGGTGTTGCATGGCCGTCGCTGCAT
+
GGGGGGGGGGGGGGGGGGGGGGGGFFFGGGGGGGGGGGGGGGGGGGGGGGGGGGGGGGGGGGGGGGGGGGGGGGGGGGGGGGGGGGGGGGGGGGGGGGGGGGGGGGGGGGGGGGGGEGGGGGGGGGGGGGGGGGGGGGGGGGGGGGGGGGGGGGGGGGGGGGGGGGGGGGGGGGGGGGGGGGGGGGGGGGGGGFFFGGGGGGGGGGGGGGGGGGGGGFFGGGGGGGGGFGGFFFGGF@/5C=FGFFFFEFFGGFFFFFFFFFFFFFFF:<?>B@FFFE>FBFB>BB
@M00689:251:000000000-CJTJ5:1:1101:25537:9706 1:N:0:12
CAGGATTAGATACCCTGGTAGTCCTAGCTGTAAACGATGATCACTGGGTGTGGGGATGAGAAGTCTCTGTGCCGCAGCAACAGCGATAAGTGACCCGCCTGGGGAGTACGTACGCCAGTATGCAACTCAAAGGAATTGACGGGGACCCGCACAAGTGGTGGAGCATGTGGTTTAATTCGACGCCACGCGAGGAAGCATCCCAGGAATTGACATCATCGGAATATGTTGGAAGCAACGACGTGCCTTCGGGAACTGATGTACAGGTGTTGCATGGTCGTCGCTTCCT
+
FGGGGGGGGGGGGGGGGGGGGGGGGGGGF@FGGGGGGGGGGGCFG9FGGGGGE@::BFD8<,C<,CCEFG<,6@+@FGGC86@,7=<CCD66,<FFGGG=4,4C,@?F<?E94CF==:AFDG,5E5?FD,,,4A<E:,55+36C:++@=C+=+>33,@7@C>FCFC,3,=FFC,73,@*3@E**4B**1**=EF*8+2++/=+**00A<++++0+;:/)**/*1:;<75**))0*0.75C9/9//*1(.0(1*)1-)).9:FA?FFB:FFFFFFF?BBB9;((().
@M00689:251:000000000-CJTJ5:1:1101:26642:9706 1:N:0:12
CAGGATTAGATACCCTGGTAGTCCATGCCGTAAACGTTGGGCACTAGGTGTGGGGGACATTCCACGTTTTCCGCGCCGTAGCTAACGCATTAAGTGCCCCGCCTGGGGAGTACGGCCGCAAGGCTAAAACTCAAAGGAATTGACGGGGGCCCGCACAAGCGGCGGAGCATGCGGATTAATTCGATGCAACGCGAAGAACCTTACCAAGGCTTGACATGGGCCGGATCGCCGCAGAGATGTGGTTTCCCCTTTTGGGGCCGGTTCACAGGTGCTGCATGGCCGTCGCTGCAT
+
GGGGGGGGGGGGGGGGGGGGGGGGGGGGGGGGGGGGGGGGGGGGGGGGGGGGGGGGGGGGGGGGGGDGGGGGGGGGGGGGGGGGGGGGGGGGGGGGGGGGGGGGGGGGGGGGGGGGGGGGGGGGGGGGGGGGGGGGGGGGGGGGGGGGGGGGGGGGGGGGGGGGGGGGGGGGGGGGGGGGGGGGGGCFGGGGGGGGGGCFGGGGFDGGGGGGGGGGGFFGGGGGDDGGFDGEEFGGFFGD>F<FFFF7>FFGC?DBFFFFF@>FFF?AFFFFFFFFFFF:BF>>12?09?A
@M00689:251:000000000-CJTJ5:1:1101:16266:9741 1:N:0:12
CAGGATTAGATACCCTGGTAGTCCACGCCGTAAACGATGAATGCCAGCCGTTGGCGAGCTTGCTCGTCAGTGGCGCAGCTAACGCTTTAAGCATTCCGCCTGGGGAGTACGGTCGCAAGATTAAAACTCAAAGGAATTGACGGGGGCCCGCACAAGCGGTGGAGCATGTGGTTTAATTCGAAGCAACGCGCAGAACCTTACCAACCTTTGACATGTCCGGTATGGGGAGTGGAGACATTCCTCTTCAGTTCGGCTGGCCGGAACACAGGTGTTGCATGGCCGTCGCTGCAT
+
GGGGGGGGGGGGGGGGGGGGGGGGGGGGGGGGGGGGGGGGGGGGDGGGGGGGGGGGGGGGGGGFGGGDFGGGGGGGGGGGGGGGGGGGGFGFGGGGGGGGGGGGGGGGGGGGFGGGGGGGDGGGGGGGGGFGGGGGGGGGGGGGGGGGGGGGGGGGGGGGGGGGGGGGGGG@GGGGGGGGGGGGGGGGGGEGEGGGGGCFGEGGGGGGGGGGG?CC=@DGD<CCFCEDEDGFFFGFFFGGFGGGFFFFFFADD>F>::?D>3;>FFFFF<:4<FF?FFBFFFF929?:9?B
@M00689:251:000000000-CJTJ5:1:1101:9811:9741 1:N:0:12
CAGGATTAGATACCCTGGTAGTCCATGCCGTAAACGGTGGGCGCTAGGTGTAGGGGTCTTCCACGGCCTCTGTGTCGTAGCTAACGCATTAAGCGCCCCGCCTGGGGAGTACGGCCGCAAGGCTAAAACTCAAAGGAATTGACGGGGGCCCGCACAAGCGGCGGAGCATGTGGATTAATTCGATGCAACGCGAAGAACCTTACCTGGGCTTGACATACACCAGATCGCTGCAGAGATGTAGTTTCCCTTGTGGTTGGTGTACAGGTGTTGCATGGCCGTCGCTGCCT
+
GGGGGGGGGGGGGGGGGGGGGGGGGGGGGGGGGGGGGGGGGGGGGGGGGGGGGGGGGGGGGGGGGGGGGGGGGFGGGGGGGFFGGGGGGGFGGGGGGGGGGGFGGGGGGGGGGGGGDCCGGGGGGGGGGGEFGGGGGFFGCDFGGGGGGGGGGGGGGGGCGGCEECEFGGFFGFCGGGGGG=AFGGGGGCEGGGGGGGGFGGFGGFGGGGGGFGGGDFFGG3C*9DFDFGGF@FGFFF7CFGGGFFFFFF4<GF@B>FBFFFFFFB)8EBF<FB:>9>>B(,3:B(4
@M00689:251:000000000-CJTJ5:1:1101:27711:9758 1:N:0:12
CAGGATTAGATACCCTGGTAGTCCATGCCGTAAACGGTGGGCGCTAGGTGTAGGGGTCTTCTACGGCCTCTGTGTCGTAGCTAACGCATTAAGCGCCCCGCCTGGGGAGTACGGCCGCAAGGCTAAAACTCAAAGGAATTGACGGGGGCCCGCACAAGCGGCGGAGCATGTGGATTAATTCGATGCAACGCGAAGAACCTTACCTGGGCTTGACATACATCAGATCGCTGCAGAGCAGTAGTTTCCCTTGTGGTTGGTGTACAGGTGTGCTACGGCTGTCGCTGCTCATGTCT
+
GGGGGGGGGGGGGGGGGGGGGGGGGAFGG@FGGGGGGGF7F@@GGFGFGGG@FGD+FFFEG,CCFG@EGGFGGGGGGFFGGGGGGGGEGGGGG9CF=FGGGGGGGGGGGGGGGG7FGGGGGGFG@FGGGGGGGGGGGGGGGGGGGGGGGGGGGGGGGGGGGCGGGG*;EGGGG?@ECGGGGGGGGGGGGGGGGGGGGGGGGGGGGGDEFGGGGGGGF*6*2:CFFG=*./C))1/*))*0:0:D*9?A67.>D<:<((40<=A))09))))))))).)44(1:B9)))6):)4
@M00689:251:000000000-CJTJ5:1:1101:23595:9763 1:N:0:12
CAGGATTAGATACCCTGGTAGTCCATGCCGTAAACGGTGGGCGCTAGGTGTAGGGGTCTTCCACGGCCTCTGTGTCGTAGCTAACGCATTAAGCGCCCCGCCTGGGGAGTACGGCCGCAAGGCTAAAACTCAAAGGAATTGACGGAGGCCCGCACAAGCGGCGGAGCATGTGGATTAATTCGATGCAACGCGAAGAACCTTACCTGGGCTTGACATACACCAGATCGCTGCAGAGATGTAGTTTCCCTTGTGGTTGGTGTACAGGTGCTGCATGGTTGTCGCTGCAT
+
GGGGGGGGGGGGGGGGGGGGGGGGGGGGGGGGGGGGGGGGGGGGGGGGGGGGGGGGGGGGGGGGGGGGGGGGGGGGGGGGGGGGGGGGGGGGGGGGGGGGGGGGGGGDGGGGGGGGGGGGGGGGGGGGGGGGGGGGGGGGGGGGG+FFGGGGGGGGGGGGGGGGGGGGGGGGGGGGGGGGGGGGGGGGGGGGEGEGGGGGGGGGGGGGGGGGGGGGGFFGGGGGGGGGFGGF@FG:FFGFGGGGFFFFFFFGGFFFFFFFFFFFFFFFFFFFFFFFFFFFFFFBB:<
@M00689:251:000000000-CJTJ5:1:1101:16110:9775 1:N:0:12
CAGGATTAGATACCCTGGTAGTCCATGCCGTAAACGGTGGGCGCTAGGTGTAGGGGTCTTCCACGGCCTCTGTGTCGTAGCTAACGCATTAAGCGCCCCGCCTGGGGAGTACGGCCGCAAGGCTAAAACTCAAAGGAATTGACGGGGGCCCGCACAAGCGGCGGAGCATGTGGATTAATTCGATGCAACGCGAAGAACCTTACCTGGGCTTGACATACACCAGATCGCTGCAGAGATGTAGTTTCCCTTGTGGTTGGTGTACAGGTGATGCATGGTCGTCGCTGCAT
+
GGGGGGGGGGGGGGGGGGGGGGGGGGGGGGGGGGGGGGGGGGDGGGGGEFGFGGGGEFFGDFGGGGG@FFFGGGFGCFGG?<FFFEGCGGGGGGGGGGGFGCFGGGGGGFFGGEGCCFGFGGC=FEFG@<FFGFCFGFGGGGFGGGGGGG7>CEGGGGDGGGGDEEGGGGEGGCE@FFGFGFFC?EGGGEGGGGEGGGCGDCGF7?=C5EFEFFF>F@FFC3*>F6FGFDDFFFGGFFC?FGGGFF?>FF<CC7>613:>AFB<:BF<FD)))/.1=51619(322:
@M00689:251:000000000-CJTJ5:1:1101:16342:9794 1:N:0:12
CAGGATTAGATACCCTGGTAGTCCACGCCGTAAACGATGAATACTAGGTGTGGGGGTTTCAACACCTCCGTGCCGCCGCTAACGCATTAAGTATTCCGCCTGGGGAGTACGGTCGCAAGATTAAAACTCAAAGGAATTGACGGGGACCCGCACAAGTAGCGGAGCATGTGGTTTAATTCGAAGCAACGCGAAGAACCTTACCTACACTTGACATCCCTTGCATTACTCTTAATCGAGGAAATCCCTTCGGGGACAAGGTGACAGGTGATGCCTGGTTGTCGCTGCAT
+
GFGGGGGGGGGGGGGGGGGGGGGGGGGEFCGGGGFFGGGGFGCFGFFF<FFFEFGG+:FEEFDGGCFFGCFDCF@F>F@4CCFGDE:=F?FEFGGGGGGGGGGGGGGFF?FFF7@BFG>=:?BDFGCF9=><=FGF@,CFFGGGGF7@CFEGGE:CDGGGGGGGGG?:>FG4<FFGGGCFFCG5EGGG>/7=ECFF>CFGGGG7?C67?<CFC+<<*)*9<C>:F:+097C//*10<@3CGFCF))9?>D6/)))41(.64?6<39FA?A2))00)*.444082179
@M00689:251:000000000-CJTJ5:1:1101:25775:9822 1:N:0:12
CAGGATTAGATACCCTGGTAGTCCATGCCGTAAACGGTGGGCGCTAGGTGTAGGGGTCTTCCACGGCCTCTGTGTCGTAGCTAACGCATTAAGCGCCCCGCCTGGGGAGTACGGCCGCAAGGCTAAAACTCAAAGGAATTGACGGGGGCCCGCACAAGCGGCGGAGCATGTGGATTAATTCGATGCAACGCGAAGAACCTTACCTGGGCTTGACATACACCAGATCGCTGCAGAGATGTAGTTTCCCTTGTGGTTGGTGTACAGGTGCTGCATGGTCGTCGCTGCAT
+
GGGGFGGGGGGGGGGGGGGGGGGGGGGGGGGGGGGGGGGGGGGGGGGGGGGGGGGGGGGGGGGGGGGGGGGGGGGGGGGGGGGGGGGGGGGGGGGGGGGGGGGGGGGGGGGGGGGGGGGGGGGGGGGGGGGGGGGGGGGGGGGGGGGGGGGGGGGGGGGGGGGGGGGGGGEGGFFFFFGGGGGGGGGGGGGGGGGGGGGGGGGGGGGGGGGGGGGGGFFGGGGGGGGGFGGFFFGGFFGGGGGGFFFFFFFGDFFF>FB@AFFFFFFFFFFFFFFFFFFF>F?FFFF
@M00689:251:000000000-CJTJ5:1:1101:13240:9837 1:N:0:12
CAGGATTAGATACCCTGGTAGTCCATGCCGTAAACGGTGGGCGCTAGGTGTAGGGGTCTTCCACGGCCTCTGTGTCGTAGCTAACGCATTAAGCGCCCCGCCTGGGGAGTACGGCCGCAAGGCTAAAACTCAAAGGAATTGACAGGGGCCCGCACAAGCGGCGGAGCATGTGGATTAATTCGATGCAACGCGAAGAACCTTACCTGGGCTTGACATACACCAGATCGCTGCAGAGATGTAGTTTCCCTTGTGGTTGGTGTACAGGTGGTGCATGGCCGTCGCTGCAT
+
GGGGGGGGGGGGGGGGGGGGGGGGGGGGGGGGGGGGGGGGGGGGGGGGGGGFGGGGGGGGGGGGGGGGGGGGGGGGGGGGGGGGGGGGGGGGGGGGGGGGGGGGGGGGGGGGGGGGGGGGGGGGGGGGGGBFFGGGFFFGEFFGGGGGGGGGGGGGGDCGEGGEGGGGGGGGGF9@FFGCFGG?CCFGGGGGGGGGGGGGGGGGGGGCCFGGGFF7FFFFFFGGGGGDFGGFFFGF?9CCFFFC=@FA*.<C::5?>0?FAFFFF=@:EFF09BFF?D9;;>?:17>
@M00689:251:000000000-CJTJ5:1:1101:17786:9864 1:N:0:12
CAGGATTAGATACCCTGGTAGTCCATGCCGTAAACGGTGGGCGCTAGGTGTAGGGGTCTTCCACGGCCTCTGTGTCGTAGCTAACGCATTAAGCGCCCCGCCTGGGGAGTACGGCCGCAAGGCTAAAACTCAAAGGAATTGACGGGGGCCCGCACAAGCGGCGGAGCATGTGGATTAATTCGATGCAACGCGAAGAACCTTACCTGGGCTTGACATACACCAGATCGCTGCAGAGATGTAGTTTCCCTTGTGGTTGGTGTACAGGTGCTGCATGGCCGTCGCTGCAT
+
GGGGGGGGGGGGGGGGGGGGGGGGGGGGGGGGGGGGGGGGGGGGGGGGGGGGGGGGGGGGGGGGGGGGGGGGGGGGGGGGGGGGGGGGGGGGGGGGGGGGGGGGGGGGGGGGGGGGGGGGGGGGGGGGGGGGGGGGGGGGGGGGGGGGGGGGGGGGGGGGGGGGGGGGGGGGGGGGGGGGGGFGGGGGGGGGCGGGGGGGGGGGGGGGGGGGGGGGGFFGDFGGGGGGFGGFFFGGFFGFGGGGFFFFFFFGGFFBFFFFFFFB?FFFFFFFFF@FFFFFFFFFFFF
@M00689:251:000000000-CJTJ5:1:1101:20969:9875 1:N:0:12
CAGGATTAGATACCCTGGTAGTCCATGCCGTAAACGGTGGGCGCTAGGTGTAGGGGTCTTCCACGGCCTCTGTGTCGTAGCTAACGCATTAAGCGCCCCGCCTGGGGAGTACGGCCGCAAGGCTAAAACTCAAAGGAATTGACGGGGGCCCGCACAAGCGGCGGAGCATGTGGATTAATTCGATGCAACGCGAAGAACCTTACCTGGGCTTGACATACACCAGATCGCTGCAGAGATGTAGTTTCCCTTGTGGTTGGTGTACAGGTGATGCATGGACGTCGCTGCATCTGTAT
+
FGGGFGGGGGGGGFFFCFGGGGGGEGGGGGGGGGGGGGFGE8FGGGGGGGDCGGGGGGGGGGGGGGGGGGGGGGGFGGGGGGGGGGGGGGGFGGGGEGGCGGGGGGDGGGGGGGGGG:FEGGGGFFDEFFFGGGGGFFGGGGGGGGGG7FDGGGEGGGGGGGGGGGGGGG?+<0+39C+AFFGEFDFF6EGDE=**AEEEFFGGEFFGGGGGGGFGGFFGFG4CFGFDFCDFFFFC=FGGCF>FF*7>4).697;?FB?FA=9<?=468AAFFFF6672:9((((,.)).4))
@M00689:251:000000000-CJTJ5:1:1101:20986:9885 1:N:0:12
CAGGATTAGATACCCTGGTAGTCCATGCCGTAAACGGTGGGCGCTAGGTGTAGGGGTCTTCCACGGCCTCTGTGTCGTAGCTAACGCATTAAGCGCCCCGCCTGGGGAGTACGGCCGCAAGGCTAAAACTCAAAGGAATTGACGGGGGCCCGCACAAGCGGCGGAGCATGTGGATTAATTCGATGCAACGCGAAGAACCTTACCTGGGCTTGACATACACCAGATCGCTGCAGAGATGTAGTTTCCCTTGTGGTTGGTGTACAGGTGATGCATGGCCGTCGCTGCAT
+
GGGGGGGGGGGGGGGGGGGGGGGGGGGGGGGGGGGGGGGGGGGGGGGGGGGGGGGGGGGGGGGGGGGGGGGGGGGGGGGGGGGGGGGGGGGGGGGGGGGGGGGGGGGGGGGGGGGGGGGGGGGGGGGGGGGGGGGGGGGGGGGGGGGGGGGGGGGGGGGGGGGGGGGGGGGGGGGFFGGGGGGGGGGGGGGGGGGGGGGGGGGGGFGGGGGGGGGDFFFGGGGGGGGGFGGFFFC58FGGGGGGFFFFF4>GGFF?BFFFBFFFFFFFFFFFDFFFFF>;BFFB>FF
@M00689:251:000000000-CJTJ5:1:1101:21356:9896 1:N:0:12
CAGGATTAGATACCCTGGTAGTCCATGCCGTAAACGGTGGGCGCTAGGTGTAGGGGTCTTCCACGGCCTCTGTGTCGTAGCTAACGCATTAAGCGCCCCGCCTGGGGAGTACGGCCGCAAGGCTAAAACTCAAAGGAATTGACGGGGGCCCGCACAAGCGGCGGAGCATGTGGATTAATTCGATGCAACGCGAAGAACATTACCTGGGCTTGACATACACCAGATCGCTGCAGAGATGTAGTTACCCTTGTGGTTGGTGTACAGGTGCTGCAGGGTCGTCGCTGAAT
+
;@EFFF9FDFEFFFFFFFFGGGCEFGG8EFFCEDFEGGGGGGEGGGGG@FEFGGGGC:FGGGEFGGFEDG,CCFEFC=FGGGGGGGCEEFCFGCGDBFGCEG@DFFGGGEGGGGG@FGGGGGF8=CFF<8BEFGGGGGGFFGCFFGGGGGGECEFGFGGGEGEGGG>F6<+<E9++3<9ADCF+ACCG8::CCGCEC*2++<<E<<CCF84:5+9*:*=C09CGF*:5FCC6?@9F6??7CFF*1/<?48-2>7>:B1?><=<:7/<3/6)4(<B)5.---((4(4)
@M00689:251:000000000-CJTJ5:1:1101:5342:9905 1:N:0:12
CAGGATTAGATACCCTGGTAGTCCATGCCGTAAACGGTGGGCGCTAGGTGTAGGGGTCTTCCACGGCCTCTGTGTCGTAGCTAACGCATTAAGCGCCCCGCCTGGGGAGTACGGCCGCAAGGCTAAAACTCAAAGGAATTGACGGGGGCCCGCACAAGCGGCGGAGCATGTGGATTAATTCGATGCAACGCGAAGAACCTTACCTGGGCTTGACATACACCAGATCGCTGCAGAGATGTAGTTTCCCTTGTGGTTGGTGTACAGGTGCTGCATGGTTGTCGCTGCATCTGCCT
+
GGGGGGGGGGGGGGGGGGGGGGGGGGGGGGGGGGGGGGGGGGGGGGGGGGGEGGGEEGGGGFFGGEGGGGGGGGEGFFFGGGGGGGGGGGGGGFGGFGGGGGGGGGGCCFGGGEGGEGGGGGFGGGGC<FFGGGGGGGGFG,CFGGGDGGGGGGGGGGGGEGGGGGDC:FCGG9F@FGGGGG@7@CCGCEEECEGGGFGGGGGFFGGC=FDCFGGFD47<CFGD**:C5C<@FFFF49::0:D*9*9>64.93>5:64(<2@A<?FFB?AF7BF)1*739??0?902:)4)))
@M00689:251:000000000-CJTJ5:1:1101:25611:9909 1:N:0:12
CAGGATTAGATACCCTGGTAGTCCATGCCGTAAACGGTGGGCGCTAGGTGTAGGGGTCTTCCACGGCCTCTGTGTCGTAGCTAACGCATTAAGCGCCCCGCCTGGGGAGTACGGCCGCAAGGCTAAAACTCAAAGGAATTGACGGGGGCCCGCACAAGCGGCGGAGCATGTGGATTAATTCGATGCAACGCGAAGAACCTTACCTGGGCTTGACATACACCAGATCGCTGCAGAGATGTAGTTTCCCTTGTGGTTGGTGTACAGGTGATGCATGGCCGTCGCTGCAT
+
GGGGGGGGGGGGGGGGGGGGGGGGGGGGGGGGGGGGGGGGGGGGGGGGGGGCGGGGGGGGGGGGGGGGGGGGGGGGGGGGGGGGGGGGGGGGGGGGGGGGGGGGGGGGGGGGGGGGGGGGGGGGGGGGGGGGGGGGGGGGGGGGGGGGGGGGGGGGGGGGGGGGGGGGGGGGGGGGGGGGGGGGGGGGGGGGEGGGGGGGGGGGGGCGGGGGGGGGGFFG>DGGGGGGFGGFFFGFFFGCFGCGFFFFFFFGDFF19FBFBFAFFFFFF2>AFFFFFFFFFFFFFFF
@M00689:251:000000000-CJTJ5:1:1101:21351:9914 1:N:0:12
CAGGATTAGATACCCTGGTAGTCCATGCCGTAAACGGTGGGCGCTAGGTGTAGGGGTCTTCCACGGCCTCTGTGTCGTAGCTAACGCATTAAGCGCCCCGCCTGGGGAGTACGGCCGCAAGGCTAAAACTCAAAGGAATTGACGGGGGCCCGCACAAGCGGCGGAGCATGTGGATTAATTCGATGCAACGCGAAGAACCTTACCTGGGCTTGACATACACCAGATCGCTGCAGAGATGTAGTTTCCCTTGTGGTTGGTGTACAGGTGCTGCATGGTCGTCGCTGCAT
+
FFGGGGGGGGGGGGGGGGGGGGGGGGGGGGGGGGGGGGGGGGGGGGGGGGGCGGGGGGGGGGGGGGGGGGGGGGGGGGGGGGGGGGGGGGGGGGGGGGGGGGGGGGGGGGGGGGGGGGGGGGGGGGGGGGGGGGGGGGGGGGGGGGGGGGGGGGGGGGGGGGGGDGGGGGGGGGGGGGGGGGGGGGGGGGGGGCEGGGGGGGGCFGGGGGGGGGGGGFFGGGGGFGGGFGGFFFF79?GGGGGGFFFFFFFGGFFFFFFFBFA>FFF:FDF?DFFFFFFFFFFBFFA
@M00689:251:000000000-CJTJ5:1:1101:28549:9940 1:N:0:12
CAGGATTAGATACCCTGGTAGTCCATGCCGTAAACGGTGGGCGCTAGGTGTAGGGGTCTTCCACGGCCTCTGTGTCGTAGCTAACGCATTAAGCGCCCCGCCTGGGGAGTACGGCCGCAAGGCTAAAACTCAAAGGAATTGACGGGGGCCCGCACAAGCGGCGGAGCATGTGGATTAATTCGATGCAACGCGAAGAACCTTACCTGGGCTTGACATACACCAGATCGCTGCAGAGATGTAGTTTCCCTTGTGGTTGGTGTACAGGTGTTGCATGGCTGTCGCTGCAT
+
GGGGGGGGGGGGGGGGGGGGGGGGGGGGGGGGGGGGGGGGGGGGGGGGGGGGGGGGGGGGGGGGGGGGGGGGGGGGGGGGGGGGGGGGGGGGGGGGGGGGGGGGGGGGGGGGGGGGGGGGGGGGGGGGGGGGGGGGGGGGGGGGGGGGGGGGGGGGGGGGGGGGGGGGGGGGGGGGGGGGGG?FGGGGGGGGGGGGGGGGGGGGGGGGGGGGGGGGGFFGGGGGGGGGFDGF?FGGFFGDCFGGFFFDFFFGGFFFFFFFFFFBFFFFF:BFFF>>?>BFFFFFF?F
@M00689:251:000000000-CJTJ5:1:1101:15697:9960 1:N:0:12
CAGGATTAGATACCCTGGTAGTCCATGCCGTAAACGGTGGGCGCTAGGTGTAGGGGTCTTCCACGGCCTCTGTGTCGTAGCTAACGCATTAAGCGCCCCGCCTGGGGAGTACGGCCGCAAGGCTAAAACTCAAAGGAATTGACGGGGGCCCGCACAAGCGGCGGAGCATGTGGATTAATTCGATGCAACGCGAAGAACCTTACCTGGGCTTGACGTACACCAGATCGCTGCAGAGATGTAGTTTCCCTTGTGGTTGGTGTACAGGTGCTGCATGGCCGTCGCTGCAT
+
GGGGGGGGGGGGGGGGGGGGGGGGGGFGGGGGGGGGGGGGGGGGGGGGFGGGGGGGGGGGGGGGGGGGGGGGGGGGGGGGGGGGGGGGGGGFFGGGGGGGGGGGGGGFEGGGGGGGGGGGGGGGGGGGGGGGGGGGGGGGGGGGGGGGGGEDGGGGGGGGGGGGGGGGGGGGGG?FGGGGGFFFGDGDGGGGGGGGGGGGGGGGGGGGGGGDGFGGGFFGDFGCGGGGFGGFFFGG=?7CDGGGFFFFFFFFGFFFFFFFAFADFFFFFFF?BFFF6>BFFFFFF?A
@M00689:251:000000000-CJTJ5:1:1101:6888:9978 1:N:0:12
CAGGATTAGATACCCTGGTAGTCCTAGCTGTAAACGATGATCACTGGGTGTGGGGATGAGAAGTCTCTGTGCCGAAGCAAAAGCGATAAGTGATCCGCCTGGGGAGTACGTACGCAAGTATGAAACTCAAAGGAATTGACGGGGACTCGCACAAGTGGTGGAGCATGTGGTTTAATTCGACGCAACGCGAGGAACCTTACCAGGTCTTGACATACTCGGAATTTGTTGGAAGCAACGAAGTGCCTTCGGGAACCGAGATACAGGTGCTGCAGGGTTGTCGCTGCAT
+
GGGGGFGGGGGGGGGGGGGGGGEGGGGGGGGGGGGGEGGGGGGGGGGGGGGCGGGGGGGGGF8FD9EFEFDGGGC+@FGGFGFGGGFECFG9CFGGGGGD<@@E?=F<FEFGFFGGEDFGFD9CFGFDGGGF<AEEF9FGGGGGCCGFC@@CEG8,CFGE==FEFFFGFGGGFCCGGCCCD:EDGGC*>?5??=?>FGGDFECC++=C9FFGG++;833CDF*;7DFC:*;4)/75)89376CGF?@?B:>DF>:90>?6:4)176?>6>((.3)))840((1304
@M00689:251:000000000-CJTJ5:1:1101:7739:9984 1:N:0:12
CAGGATTAGATACCCTGGTAGTCCATGCCGTAAACGGTGGGCGCTAGGTGTAGGGGTCTTCCACGGCCTCTGTGTCGTAGCTAACGCATTAAGCGCCCCGCCTGGGGAGTACGGCCGCAAGGCTAAAACTCAAAGGAATTGACGGGGGCCCGCACAAGCGGCGGAGCATGTGGATTAATTCGATGCAACGCGAAGAACCTTACCTGGGCCTGACATCCACCAGATCGCTGCAGAGATGTAGTTTCCCTTGTGGTTGTTGTACAGGTGTTGCATGGCCGTCGCTGCAT
+
GFGGGGGGGGGGFEFGFFGEFGGGFFFFCFFGGGGG7@CCFEGGGEGGDGFGGGGFEGGGFFGGCE7FF6ECF,CFFC<D,6?FGC:B:FEFFGGGCGGDGG7<FFGGGCBF:BFEGDCCGE7BFF>FG<<>FEEFFGCG<<CFGGEE>FGE7:71=FGGGG7B:8C8FF3<C+0+0<ACFCG@?EF++/*1:EC8C>FGG?F+<CF5:*9:78+**))09>CC*9FDF:C))@FC?=2:>F>:B*/677)9587:,((06=<<F??DF?A<4?)7656191:3>B4
@M00689:251:000000000-CJTJ5:1:1101:16889:10064 1:N:0:12
CAGGATTAGATACCCTGGTAGTCCATGCCGTAAACGGTGGGCGCTAGGTGTAGGGGTCTTCCACGGCCTCTGTGTCGTAGCTAACGCATTAAGCGCCCCGCCTGGGGAGTACGGCCGCAAGGCTAAAACTCAAAGGAATTGACGGGGGCCCGCACAAGCGGCGGAGCATGTGGATTAATTCGATGCAACGCGAAGAACCTTACCTGGGCTTGACATACACCAGATCGCTGCAGAGATGTAGTTTCCCTTGTGGTTGGTGTACAGGTGTTGCATGGTCGTCGCTGCAT
+
GGGGGGGGGGGGGGGGGGGGGGGGGGGGGGGGGGGGGGGGGGGGGGGGGGGGGGGGGGGGGGGGGGGGGGGGGGGGGGGGGGGGGGGGGGGFGGGGGGGGGGGGGGGGGGGGGGGGGGGGGGGGGGGGGGGGDFGGGGGGGGGGGGGGGGGGGEGEGGGGFFCEGGEGGGGGGGGGGGGGGGCCFGG?ECCCC5EGDGGGGEGGGG=FCFGGGGFGDFFFC*5*2C7D>CGFFBF7B?CF:FFFFF@BF?FG3;>B63(8<62<:F@>B02,:8@F6)46((-(4>2
@M00689:251:000000000-CJTJ5:1:1101:22582:10080 1:N:0:12
CAGGATTAGATACCCTGGTAGTCCATGCCGTAAACGGTGGGCGCTAGGTGTAGGGGTCTTCCACGGCCTCTGTGTCGTAGCTAACGCATTAAGCGCCCCGCCTGGGGAGTACGGCCGCAAGGCTAAAACTCAAAGGAATTGACGGGGGCCCGCACAAGCGGCGGAGCATGTGGATTAATTCGATGCAACGCGAAGAACCTTACCTGGGCTTGACATACACCAGATCGCTGCAGAGATGTAGTTTCCCTTGTGGTTGGTGTACAGGTGATGCATGGTCGTCGCTGCAT
+
GGGGGGGGGGGGGGGGGGGGGGGGGGGGGGGGGGGGGGGGGGGGGGGGGGGGGGGGGGGGGGGGGGGGGGGGGGGGGGGGGGGGGGGGGGGGGGGGGGGGGGGGGGGGGGGGGGGGGGGGGGGGGGGGGGGGGGGGGGGGGGGGGGGGGGGGGGGGGGGGGGGGGGGGGGGGGGGGFGGGGGGGGGGGGGGGGGGGGGGGGGGGGGGGGGGGGGGGFFFGGGGG4CGGFGGFFFGGFFDGGGGFFFFF?FDGDF32>?FFFFFB@FFABDFA<FFFFE019>BB>F2
@M00689:251:000000000-CJTJ5:1:1101:5527:10083 1:N:0:12
CAGGATTAGATACCCTGGTAGTCCATGCCGTAAACGGTGGGCGCTAGGTGTAGGGGTCTTCCACGGCCTCTGTGTCGTAGCTAACGCATTAAGCGCCCCGCCTGGGGAGTACGGCCGCAAGGCTAAAACTCAAAGGAATTGACGGGGGCCCGCACAAGCGGCGGAGCATGTGGATTAATTCGATGCAACGCGAAGAACCTTACCTGGGCTTGACATACACCAGATCGCTGCAGAGATGTAGTTTCCCTTGTGGTTGGTGTACAGGTGATGCATGGTTGTCGCTGCAT
+
GGGGGGGGGGGGGFGGGGGGGGGGFGGGGGGGGGGGGGGGGGGGGGGGGGGGGGGGGGGGGGGGGGGGGGGGGGGGGGGGGGGGGGGGGGGGGDFGGGGGGGGGGGECFGGGGGGGGGGGGGGFGFGGGGGGGGGGGGGGGGGGGGGGGGGGGGGGGGGGGGGGGGGGGGGGGCGFGGGGGGGGGGFF@CGGGGGGGGGGGGGGGGGGGGGGGCFGGFFG*7CFGCFGF<<FF=796FC:72C>FF@A?FDGGFFB>?BFFFFFFFFA?AAFFFFF658>16??0(4
@M00689:251:000000000-CJTJ5:1:1101:25414:10105 1:N:0:12
CAGGATTAGATACCCTGGTAGTCCATGCCGTAAACGGTGGGCGCTAGGTGTAGGGGTCTTCCACGGCCTCTGTGTCGTAGCTAACGCATTAAGCGCCCCGCCTGGGGAGTACGGCCGCAAGGCTAAAACTCAAAGGAATTGACGGGGGCCCGCACAAGCGGCGGAGCATGTGGATTAATTCGATGCAACGCGAAGAACCTTACCTGGGCTTGACATACACCAGATCGCTGCAGAGATGTAGTTTCCCTTGTGGTTGGTGTACAGGTGATGCATGGCCGTCGCTGCAT
+
GGGGGGGGGGGGGFGGGGGGGGGGGGGFGGGGGGGGGGFGGGGGGGGGGGGFGGGGGGGGGGGGGGGGGGGGGGGGGGGGGGGGGGGGGGGGGGGGGGGGGGGGGGGGGGGGGGGGGGGGGGGGGGGGGGGGGGGGGGGGGGGGGGGGGGGGGGGGGGGGGGGGGGGGGGGGGGGGGGGGGGGGGGGGGGGGGGGGGGGGGGGGGGGGGGGGGGGGGFFGGGGGGGGGFDGFFFGCFFGGGGGGFFFFFFFGGFFFFFFFFFFFFFFFFFFFFFFFFFFFFFF?FF>
@M00689:251:000000000-CJTJ5:1:1101:21104:10131 1:N:0:12
CAGGATTAGATACCCTGGTAGTCCATGCCGTAAACGGTGGGCGCTAGGTGTAGGGGTCTTCCACGGCCTCTGTGTCGTAGCTAACGCATTAAGCGCCCCGCCTGGGGAGTACGGCCGCAAGGCTAAAACTCAAAGGAATTGACGGGGGCCCGCACAAGCGGCGGAGCATGTGGATTAATTCGATGCAACGCGAAGAACCTTACCTGGGCTTGACATACACCAGATCGCTGCAGAGATGTAGTTTCCCTTGTGGTTGGTGTACAGGTGCTGCATGGCCGTCGCTGCAT
+
GGGGGGGGGGGGGGGGGGGGGGGGGGGGGGGGGGGGGGGGGGGGGEGGGGGCGGGGGGGGGGGGGGGGGGGGGGGGGGGGGGGGGGGGGGGGGGGGGGGGGGGGGGGGGGGGGGGGGGGGGGGGGGGGGGGGGGGGGGGGGGGGGGGGGGGGGGGGGGGGGGGGGGGGFGGGGGGGGGGGGGGGGGGGGGGGGGGGGGGGGGGGGGGGGGGGGGGFFFFGGGFFFGGGFGGFFFGGFFGFGGGGFFFBFFAGGFF?>BFFFFBFFFF:FFFFFFFFFFB>6>?BFBF
@M00689:251:000000000-CJTJ5:1:1101:21124:10132 1:N:0:12
CAGGATTAGATACCCTGGTAGTCCATGCCGTAAACGGTGGGCGCTAGGTGTAGGGGTCTTCCACGGCCTCTGTGTCGTAGCTAACGCATTAAGCGCCCCGCCTGGGGAGTACGGCCGCAAGGCTAAAACTCAAAGGAATTGACGGGGGCCCGCACAAGCGGCGGAGCATGTGGATTAATTCGATGCAACGCGAAGAACCTTACCTGGGCTTGACATACACCAGATCGCTGCAGAGATGTAGTTTCCCTTGTGGTTGGTGTACAGGTGCTGCATGGCCGTCGCTGCAT
+
CCFGGGGGGGGGGGGFGGGGGGGGFGGGGGGGGGGGGGGGGGGGGGGGGGGFGGGGGGGGGGGGGGGGGGGGGGGGEGGGGGGGGGGGDGGGGGGGGGGGGGGGGGGGGGGGGGGGGGGGGGGGGGGGGGGGGGGGGFFFGGCGGGGGGGGGGGGGGGGGGGGGGGGFEGC?GGGGGGGGDCGGGDFGGGG55CCGGGGFGGGGGGGGGGG5DGGGGFFGCGFFGFGG459FFFGGF?:>FFGGFF6AF?AGG@:<;6?FA=4)7=::FFFF<FFF:D>933:?>BA
@M00689:251:000000000-CJTJ5:1:1101:13454:10137 1:N:0:12
CAGGATTAGATACCCTGGTAGTCCATGCCGTAAACGGTGGGCGCTAGGTGTAGGGGTCTTCCACGGCCTCTGTGTCGTAGCTAACGCATTAAGCGCACCGCCTGGGGAGTACGGCCGCAAGGCTAAAACTCAAAGGAATTGACGGGGGCCCGCACAAGCGGCGGAGCATGTGGATTAATTCGATGCAACGCGAAGAACCTTACCTGGGCTTGAAATACACCAGATCGCTGAAGAGATGTAGTTTCCCTTGTGGTTGGTGTACAGGTGCTGCATGGCCGTCGCTGCAT
+
FGEFFFGGFFCF<EFGGGGGGGGGEGGAC@BCDFCEGFGGFGGGGFGGFGGGGGGGGGGGG,@CFEFFFGGFEFEFFCFDDCFGFGGGD,CEGGGG+CFGGGEFGGGGGCFAFGGGGGFFGGDFEGCFFBFFGGGGGGG?FEAEEGGGG7:>>CCFGG7CCGGGGECF<?<CFF++<CA@CEFCEECC<EEEEC=CC;/*<:33+<EF5;*:F+<7FF=6*9CD6*:9F3)77?D*09:CC:*2*0*-*<6CC0723-8FA@9AFFF39<2:2=7;652-33,:14)
@M00689:251:000000000-CJTJ5:1:1101:23155:10144 1:N:0:12
CAGGATTAGATACCCTGGTAGTCCATGCCGTAAACGGTGGGCGCTAGGTGTAGGGGTCTTCCACGGCCTCTGTGTCGTAGCTAACGCATTAAGCGCCCCGCCTGGGGAGTACGGCCGCAAGGCTAAAACTCAAAGGAATTGACGGGGGCCCGCACAAGCGGCGGAGCATGTGGATTAATTCGATGCAACGCGAAGAACCTTACCTGGGCTTGACATACACCAGATCGCTGCAGAGATGTAGTTTCCCTTGTGGTTGGTGTACAGGTGGTGCATGGTTGTCGCTGCATATGTCT
+
GGGGGGGGGGGGGGGGGGGGGGGFGGGFFFGGGGFGGGGGGGGGGGGGGGGFFGGGFGGGGGGGGGGGGGGGFGGGGGGFFFGGGGGGGDGGGGGGGGGGGGGGGGGEG@EFGGGGGGCGGFGGGGGGGGGGGGGGGGGGGGGGGGGGGGGEGGGGGGGGGGEGGGGGGG?EFGGGGGGGGGGGGGGGGGEGC:5?C>CFGGGCG:C=:@C5FFGCFFFGFG<FC67>FGGF?4C>=F7*2C7D79*687<FD4F?BBF:>FA>@47?:1).4=F9BD04:?<<BF<4)..4)
@M00689:251:000000000-CJTJ5:1:1101:23655:10150 1:N:0:12
CAGGATTAGATACCCTGGTAGTCCATGCCGTAAACGGTGGGCGCTAGGTGTAGGGGTCTTCCACGGCCTCTGTGTCGTAGCTAACGCATTAAGCGCCCCGCCTGGGGAGTACGGCCGCAAGGCTAAAACTCAAAGGAATTGACGGGGGCCCGCACAAGCGGCGGAGCATGTGGATTAATTCGATGCAACGCGAAGAACCTTACCTGGGCTTGACATACACCAGATCGCTGCAGAGATGTAGTTTCCCTTGTGGTTGGTGTACAGGTGCTGCATGGTTGTCGCTGCAT
+
GGGGGGGGGGGGGGGGGGGGGGGGGGGGGGGGGGGGGGGGGGGGGGGGGGGFGFGGGGGGGGGGGGGGGGGGGGGGGGGGGGGGGGGGGGGGGGGGGGGGGGGGGGGGGGGGGGGGGGGGGGGGGGGGGGGGGGGGGGGGGGGGGGGGGGGGGGGGGGGGGGGGGGGGGGGGGGGGGGDFGGGGGGGGGGGGGGDGGGGGGGGGGGGGFGGGGFGGGFFGGGGG4FGGFGGFFFGGFFFGGGGGFFFFFFAFGFFFB??FFFFFFFFFFA??FFFFFFFFFFFFFFF
@M00689:251:000000000-CJTJ5:1:1101:13445:10154 1:N:0:12
CAGGATTAGATACCCTGGTAGTCCATGCCGTAAACGGTGGGCGCTAGGTGTAGGGGTCTTCCACGGCCTCTGTGTCGTAGCTAACGCATTAAGCGCCCCGCCTGGGGAGTACGGCCGCAAGGCTAAAACTCAAAGGAATTGACGGGGGCCCGCACAAGCGGCGGAGCATGTGGATTAATTCGATGCAACGCGAAGAACCTTACCTGGGCTTGACATACACCAGATCGCTGCAGAGATGTAGTTTCCCTTGTGGTTGGTGTACAGGTGCTGCATGGCCGTCGCTGCAT
+
GGGGGGGGGGGGGGGGGGGGGGGGGGGGGGGGGGGGGGGGGGGGGGGGGGGGGGGGGGGGGGGGGGGGGGGGGGGGGGGGGGGGGGGGGGGGGGGGGGGGGGGGGGGGGGGGGGGGGGGGGGGGGGGGGGGGGGGGGGGGGGGGGGGGGGGGGGGGGGGGGGGGGGGGGGGGG@6FFGGGGGGGGGGGGGGGGGGGGGGGGGGGGGGGGGGGGGGGGFFGGGGGGDFGFGGFFFGDFFGFGGGGFFFFFFBGGFFF>?:>AFAFFFFFFFFF>?@F:@FFBFFFF?A
@M00689:251:000000000-CJTJ5:1:1101:23165:10160 1:N:0:12
CAGGATTAGATACCCTGGTAGTCCATGCCGTAAACGGTGGGCGCTAGGTGTAGGGGTCTTCCACGGCCTCTGTGTCGTAGCTAACGCATTAAGCGCCCCGCCTGGGGAGTACGGCCGCAAGGCTAAAACTCAAAGGAATTGACGGGGGCCCGCACAAGCGGCGGAGCATGTGGATTAATTCGATGCAACGCGAAGAACCTTACCTGGGCTTGACATACACCAGATCGCTGCAGAGATGTAGTTTCCCTTGTGGTTGGTGTACAGGTGGTGCATGGTTGTCGCTGCAT
+
GGGGGGGGGGGEFGGGGGGFGGGGGGCEEGGGGGGG7FFDGGGGGCFGFGGGGGGGGGGGGGGGGGGGGGGGGDGGGGGGGGGGGGGGGGAFFGEGGGGGGGGGEGGC=FGGGGGCEGGGGGGGGGCFGGGGGFGG,=FFCCFGGG>FGGG:EGGDGFCEDFGDGDDFFGGGGG:FGGCFFCFGFCF?FGGDECCE?FGGGGGGC?CFGGGGGG7C:@@GGFFFFGGDFDGF4B57FFFGCGFGFFFAB?AG3@>2(41>AFBF:BF:B6>):7@4@>:B?8::>:9
@M00689:251:000000000-CJTJ5:1:1101:5848:10163 1:N:0:12
CAGGATTAGATACCCTGGTAGTCCATGCCGTAAACGGTGGGCGCTAGGTGTAGGGGTCTTCCACGGCCTCTGTGTCGTAGCTAACGCATTAAGCGCCCCGCCTGGGGAGTACGGCCGCAAGGCTAAAACTCAAAGGAATTGACGGGGGCCCGCACAAGCGGCGGAGCATGTGGATTAATTCGATGCAACGCGAAGAACCTTACCTGGGCTTGACATACACCAGATCGCTGCAGAGATGTAGTTTCCCTTGTGGTTGGTGTACAGGTGTTGCATGGCTGTCGCTGCATCTGTCG
+
GGGGGGGGGGGGGFFGGGGGGG<EDGGGGGGGGGGGGGGGGGGGGGGGGGGGGGGGGCFFFFGGGEGGGGGGGGGGGGGGGGGGGGGGGGGGGGGGGGGGGGGGGGGGGGGGGGGGGGGGGGGGGFFGGGGGGGGGGGGGGGGGGGGGGGGGGGGGGGFGGGGGGGGGFG@FGGFGGGGGGGGFEEFCCEGGCGGGGGGGGGGGGFFF5EGGCFGGGFFGDFGGGFGD4<3?:FG49=CCFDCFFFF>4).>357:BF(72=AFF9@FB12))95>4><<:??FB049):>)(
@M00689:251:000000000-CJTJ5:1:1101:21393:10212 1:N:0:12
AGGATTAGATACCCTGGTAGTCCATGCCGTAAACGGTGGGCGCTAGGTGTAGGGGTCTTCCACGGCCTCTGTGTCGTAGCTAACGCATTAAGCGCCCCGCCTGGGGAGTACGGCCGCAAGGCTAAAACTCAAAGGAATTGACGGGGGCCCGCACAAGCGGCGGAGCATGTGGATTAATTCGATGCAACGCGAAGAACCTTACCTGGGCTTGACATACACCAGATCGCTGCAGAGATGTAGTTTCCCTTGTGGTTGGTGTACAGGTGATGCATGGTCGTCGCTGCAT
+
GGGGFGGGGGGGFGGGGGGGGGGGGGGGGGGGGGGGGGGGGGGGGGGGGGFGGGGGGGGGGGGGGGGGGGGGGGGGGGGGGGGGGGGGGGGGGGGGGGGGGGGGGGDGGGGGGGGGGGGGGGGGGGGGGGGGGGGGGGGFFFGGGGGGGGGGGGG>,CFFGEC8EGGGGGGGFGGGGCGGGFCFGGGGGGGCGCC:FGGGGGGGGFFGGGGGGGGGGFFGGCFGF5EGFGGF?FGF4B7CFGGGFFFF4F?GGF>>FFFFBFB?F?459:AFFFFFFFFB9BFFFB
@M00689:251:000000000-CJTJ5:1:1101:24542:10217 1:N:0:12
CAGGATTAGATACCCTGGTAGTCCATGCCGTAAACGGTGGGCGCTAGGTGTAGGGGTCTTCCACGGCCTCTGTGTCGTAGCTAACGCATTAAGCGCCCCGCCTGGGGAGTACGGCCGCAAGGCTAAAACTCAAAGGAATTGACGGGGGCCCGCACAAGCGGCGGAGCATGTGGATTAATTCGATGCAACGCGAAGAACCTTACCTGGGCTTGACATACACCAGATCGCTGCAGAGATGTAGTTTCCCTTGTGGTTGGTGTACAGGTGCTGCATGGTTGTCGCTGCAT
+
GGGGGGGGGGGGGGGGGGGGGGGGGGGGGGGGGGGGGGGGGGGGGGGGGGGGGGGGGGGGGGGGGGGGGGGGGGGGGGGGGGGGGGGGGGGGGGGGGGGGGGGGGGGGGGGGGGGGGGGGGGGGGGGGGGGGGGGGGGGGGGGGGGGGGGGGGEGGGGGGGGGGGGGGGGGGGGGGGGGGGGGGGGGGGDGGGGGGGGGGGGGGGGGGGGFEGGGGGFFGGGFGGGGGFDDFFFG7FFGGGGGGFFFFFFFCDFFFFBBFFFFFFF4>F<DFFFFFFFFFFFF6>3<
@M00689:251:000000000-CJTJ5:1:1101:25232:10230 1:N:0:12
CAGGATTAGATACCCTGGTAGTCCATGCCGTAAACGGTGGGCGCTAGGTGTAGGGGTCTTCCACGGCCTCTGTGTCGTAGCTAACGCATTAAGCGCCCCGCCTGGGGAGTACGGCCGCAAGGCTAAAACTCAAAGGAATTGACGGGGGCCCGCACAAGCGGCGGAGCATGTGGATTAATTCGATGCAACGCGAAGAACCTTACCTGGGCTTGACATACACCAGATCGCTGCAGAGATGTAGTTTCCCTTGTGGTTGGTGTACAGGTGTTGCATGGCCGTCGCTGCAT
+
GGFGGGGEGGGGGGGGGGGGGGGGGGFGFCFGGGGGGGGGFGDGGGGGGGG,FGGCGGGGGGGGGGDGGGGGCEEFECFGGGGFGGGEGGGGGGGGGGGGGGGGGGGGGGGGGDGGGGGCFGGGGFGFGGGFGAFCFGGFGGGGGGGGGGD@ECFGGGGGGGGDEEGGGGGFGDGGGGGGGCGGGGGCGGGGGG=EGFGGGGGGGGGGGGGGF@FGGFFFFGCCDFGGFGCFFBFF=?G>CCGGFF6AFF<CGF569BFF29:>4=?AF?F?AF>@?B>>F;?F>79
@M00689:251:000000000-CJTJ5:1:1101:22469:10239 1:N:0:12
CAGGATTAGATACCCTGGTAGTCCACGCCGTAAACGATGAGTGCTAAGTGTTGGAGGGTTTCCGCCCTTCAGTGCTGCAGTTAACGCATTAAGCACTCCGCCTGGGGAGTACGGCCGCAAGGCTGAAACTCAAAGGAATTGACGGGGGCCCGCACAAGCGGTGGAGCATGTGGTTTAATTCGAAGCAACGCGAAGAACCTTACCAGGTCTTGACATCCCTTGACCACTTGAGAGATCAAGCTTTCCCTTCGGGGACAAGGTGACAGGTGCTGCATGGCCGTCGCTGCAT
+
GGGGGGGGGGGGGGGGGGGGGGGGGGGGGGGGGGGGGGGGGGGGGGGGGGGGGGGGGGGGGGGGGGGGGGGGGGGGGGGGGGGGGGGGGGGGGGGGGGGGGGGGGGGGGGGGGGGGGGGGGGGGGGGGGGGGGGGGGGGGGGGGGGGGGGGGGGGGGGGGGGGGGGGGGGGGGGGGGGGGGGGGGGGGGGGGGGGGGGGGGGGGGGGGGGGGGGGGGFFGGGGGGGGGFGGFFFGG?FFCFGGGFFFFFFFGGFFFFBFFFFFBFFFFFFFFFFFFFFFBF>FF??FFB
@M00689:251:000000000-CJTJ5:1:1101:25248:10240 1:N:0:12
CAGGATTAGATACCCTGGTAGTCCATGCCGTAAACGGTGGGCGCTAGGTGTAGGGGTCTTCCACGGCCTCTGTGTCGTAGCTAACGCATTAAGCGCCCCGCCTGGGGAGTACGGCCGCCAGGCTAAAACTCAAAGGAATTGACGGGGGCCCGCACAAGCGGCGGAGCATGTGGATTAATTCGATGCAACGCGAAGAACCTTACCTGGGCTTGACCTACACCAGATCGCTGCAGAGATGTAGTTTCCCTTGTGGTTGTTGTACAGGTGTTGCATGGCCGTCGCTGCATTCTTCC
+
GGGGGGGFF@F@FFGGGGFFGGGFEECFGGGGGGGG7F8::FFGGE7<FGG@FFE7BFFGGGFG@GGGGGGCEFFF:F8=AFDCFEGEFGGGGGGGGGGGGGGFFFDEDFFGDEGGGG+@>FFG@F9DFGGFE<<FGCFGCFG@GGGGGGGGGCGFCGGF:F8CCCE8CCF7@+<@C9CFG;?CCE7AE=C5/558CGGGFGGGG7:CFFGECG+:299D<DDF*>FCFG<F4FF*9?:0?FFGFF?<8).C3<5((44@4BFF?FF<D:9>FF:FF>9>(-8147)))).-)
@M00689:251:000000000-CJTJ5:1:1101:26585:10244 1:N:0:12
CAGGATTAGATACCCTGGTAGTCCTAGCTGTAAACGATGATCACTGGGTGTGGGGATGAGAAGTCTCTGTGCCGAAGCAAAAGCGATAAGTGATCCGCCTGGGGAGTACGTACGCAAGTATGAAACTCAAAGGAATTGACGGGGACCCGCACAAGTGGTGGAGCATGTGGTTTAATTCGACGCAACGCGAGGAACCTTACCAGGTCTTGACATACTCGGAATTTGTTGGAAGCAACGAAGTGCCTTCGGGAACCGAGATACAGGTGCTGCATGGCTGTCGCTGCAT
+
GGGGGGGGGGGGGGGGGGGGGGGGGGFGGGGGGGGGGGGGGGGGGGGGFGGGGGGGGGGGGGGGGGGGGGGGGGGGGGGGGGGGGGGGGGGGGGGGGGGGGGGGGGGGGGGGGGGGGGGGGGGGGGGGGGGGGGGGGGGGGGGGGGGGGGGGGGGGGGGGGGGGGGGGGGGGGGGGGGGGGGGGGGGGGGGGCEFFGGGGGGGEGGGGGGGGGGGGGFFGGGGGGGGGFGGFFFGGFFGGGGGGFFF<>E9GGFFF;>?FBF<B??@AFFFFFFFFFFFFFFFF?A
@M00689:251:000000000-CJTJ5:1:1101:5518:10273 1:N:0:12
CAGGATTAGATACCCTGGTAGTCCATGCCGTAAACGGTGGGCGCTAGGTGTAGGGGTCTTCCACGGCCTCTGTGTCGTAGCTAACGCATTAAGCGCCCCGCCTGGGGAGTACGGCCGCAAGGCTAAAACTCAAAGGAATTGACGGGGGCCCGCACAAGCGGCGGAGCATGTGGATTAATTCGATGCAACGCGAAGAACCTTACCTGGGCTTAACATACACCAGATCGCTGCAGAGTTGTAGTTTCCCTTGTGGTTGGTGTACAGGTGCTGCATGGCTGTCGCTGCAT
+
GFGGGGFGGGGGGFGCEFGFGGGGCGGGG@FGGGGGDGGGEGGGGECGEFFFEEFECFGGGFGGGDFEEFFGGG9EFFGFGGGDEEGGGGGGGAFF=FEGGGGGGGGC@FFGGGCFFGGGGGGFGCFG?FFGGGGGGGGGGGGGGGDFGGGEGCGGG5FGECEGGGCFFF:CC99CEC<7CCE+<CCF?EEEGGEGGGFGG7<CFGDF=F5+2CFGFFFFFGFDC<CDFDGF@77*18C77>FDFFFFB4<<5>:<04(.2B)5)9)8FA2854))083.((-,((.
@M00689:251:000000000-CJTJ5:1:1101:6642:10277 1:N:0:12
CAGGATTAGATACCCTGGTAGTCCATGCCGTAAACGGTGGGCGCTAGGTGTAGGGGTCTTCCACGGCCTCTGTGTCGTATCTCACGCATTATTCGCCCCGCCTGGGGTGTACGCCCGCAAGTCTAAAACTCAAAGGAATTGACGGGGGCCCGCACAAGCGGCGTAGCATGTTGTTTTTTTCTATGCAACGCGAAGACCCTTCCCTGTTCTTGACATACACCATTTCCCTGCAGTGCTTTCGTTTCCCTTTTTGTTGGTTTACACGTGTTTCATGTGCGGCGCTGCCTCTCTCT
+
GGCFGFGGGGGGGGGGGGGGGGGGGFFGGCFFFGGGFF@+6C+@F:@,CFF,@EE+B6E<CF,,666@@DF<C,CEBF8<A<,9CE<+84,,9ECCFCG74>FE7+C+86:@++8C8@=8+,:<D,,,C<FE,,9@,,8>,:33==+*@BC4C*C@,8:**<4****7?BF,7+42+**3C:30+<9AA5=>*>**0***2*;:+++00<C+*+0:*?9FF3****+9?47))**0**2**17*)19<?/)*)8.((-457BA))0)(02)).*9**)(((43;B().:?F2<
@M00689:251:000000000-CJTJ5:1:1101:8246:10320 1:N:0:12
CAGGATTAGATACCCTGGTAGTCCATGCCGTAAACGGTGGGCGCTAGGTGTAGGGGTCTTCCACGTCCTCTGTGTCGTAGCTAACGCATTAAGCGCCCCGCCTGGGGAGTACGGCCGCAAGGCTAAAACTCAAAGGAATTGACGGGGGCCCGCCCAAGCGGCGGAGCATGTGGATTAATTCGATGCAACGCGAAGAACCTTACCTGGGCTTGACATACACCAGATCGCTGCAGAGTTGTTGTTTCCCTTGTGGTTGGTGTACAGGTGTTGCATGGTCGCCGTTGCATCTTCTT
+
FGGGGGGGGGGGFFFGGFGGGFGGGEFGGGGEGGGGEGDFCFGGGCFCFEF69C:F@:<,EFGCC,9:@FGFEACC,FD7DFG,,,C:FEA<<EEEGGEGG@FFGG@+44<?F+:CFCG7BDD8,5D?E>FFCG,:F8<FG>DFCC+*>>C88*1<CFE:C7C*3**42+0+33AF9:CECCFEFGG7C5ECCGD5CG5@FEGGGCGGCCD*7<C7*/9C*997=7/*05<F:****02**29C*/92=).935)49:27)*).7F6-7(-)67.*/)(,(((-4,)5.))--
@M00689:251:000000000-CJTJ5:1:1101:18000:10324 1:N:0:12
CAGGATTAGATACCCTGGTAGTCCATGCCGTAAACGGTGGGCGCTAGGTGTAGGGGTCTTCCACGGCCTCTGTGTCGTAGCTAACGCATTAAGCGCCCCGCCTGGGGAGTACGGCCGCAAGGCTAAAACTCAAAGGAATTGACGGGGGCCCGCACAAGCGGCGGAGCATGTGGATTAATTCGATGCAACGCGAAGAACCTTACCTGGGCTTGACATACACCAGATCGCTGCAGAGATGTAGTTTCCCTTGTGGTTGGTGTACAGGTGGTTCATGGCTGTCGCTGCAT
+
GGGGGGGGGFFGGGGGGGGGGGGGGGGGGGGGGGGGGGGGGGGGGGGGGGGGGGGGGGGGGGGGGGGGGGGGGGFGGGGGGFGGGGGGGGGGGGGGEGGGGGGGGGGGGGGGGGGGGGGDGGGGGGGGGGGGGGGGGGGGGGGGGGGGGGGGGGGGGGGGGDGGGGGGGGGGGGGGGGCFGGGGGGGGGGGGGGGGGGGGGGGGGGGGGGGGGGGGGFFG9<FGGGGGFDGFFFGF?BGGGGGGFFFAF@<<DFF?BFBFFF><F?FBD(6AFFFF@B?2:?F:3:<
@M00689:251:000000000-CJTJ5:1:1101:16704:10332 1:N:0:12
CAGGATTAGATACCCTGGTAGTCCATGCCGTAAACGGTGGGCGCTAGGTGTAGGGGTCTTCCACGGCCTCTGTGTCGTAGCTAACGCATTAAGCGCCCCGCCTGGGGAGTACGGCCGCAAGGCTAAAACTCAAAGGAATTGACGGGGCCCGCACAAGCGGCGGAGCATGTGGATTAATTCGATGCAACGCGAAGAACCTTACCTGGGCTTGACATACACCAGATCGCTGCAGAGATGTAGTTTCCCTTGTGGTTGGTGTACAGGTGATGCATGGTCGTCGCTGCAT
+
GGGGGGGGGGGGGGGGGGGGGGGGGGGGGGGGGGGGGGGGGGGGGGGGGGGGGGGGGGGGGGGGGGGGGGGGGGGGGGGGGGGGGGGGGEGGGGGGGGGGGGGGGGGGGGGGGGGGGGGGGGGGGGGGGGGGGGGGGGGGGGGGGGGGGGGGEGGGGGGFGGGDGGGGGFGGGGFGGGG9DGGGGGG6>=EGEEGGGGGGGGGGGGGGGF37DFGGGFFGGGGGGGGFFGGF@F<CFFGGFGGGFFF>?FFGF@>>FFF?<FFFFF4AFFFFFFFFE7?F;FFF?A
@M00689:251:000000000-CJTJ5:1:1101:28420:10360 1:N:0:12
CAGGATTAGATACCCTGGTAGTCCTAGCTGTAAACGATGATCACTGGGTGTGGGGATGAGAAGTCTCTGTGCCGAAGCAAAAGCGATAAGTGATCCGCCTGGGGAGTACGTACGCAAGTATGAAACTCAAAGGAATTGACGGGGACCCGCACAAGTGGTGGAGCATGTGGTTTAATTCGACGCAACGCGAGGAACCTTACCAGGTCTTGACATACTCGGAATTTGTTGGAAGCAACGAAGTGCCTTCGGGAACCGAGATACAGGTGCTGCATGGCTGTCGCTGCAT
+
GGGGGGGGGGGGGGGGGGGGGGGGGGGGGGGGGGFGGGGGGGGGGGGGGGGGGGGGGGGGGGGGGGGGGGGGGGG7CGGGGGGGGGGGGFFFGDGGGGGGGGGGGGEGGGGGGGGGGGGGGGGGGGGGGGGGGGGGGGGGGGGGGGGDGGGGGFGFGGGGGGGGGGGGGGGFGGGGGGGFGGGGGGGGGGDGGGGGGGFGGFGCFGFFFGGGGGGFGEFGGGGGGGGGFGGFFFGGFFGDFGGGFFFB>E>GGFFFBBFFFFF7?FFBFDBFFFFFFF7?FFF>42
@M00689:251:000000000-CJTJ5:1:1101:18237:10396 1:N:0:12
CAGGATTAGATACCCTGGTAGTCCTAGCTGTAAACGATGATCACTGGGTGTGGGGATGAGAAGTCTCTGTGCCGAAGCAAAAGCGATAAGTGATCCGCCTGGGGAGTACGTACGCAAGTATGAAACTCAAAGGAATTGACGGGGACCCGCACAAGTGGTGGAGCATGTGGTTTAATTCGACGCAACGCGAGGAACCTTACCAGGTCTTGACATACTCGGAATTTGTTGGAAGCAACGAAGTGCCTTCGGGAACCGAGATACAGGTGTTGCATGGTTGTCGCTGCAT
+
GGGGGGGGGGGGGGGGGGGGGGGGGGGGGGGGGGGGGGGGGGGGGFGGFGGGGGGGGGGGFFGGFEGGGGGGGGGGGGGGGGGGGGGFGGGGFGGGGGGGGGGGGGGGGGGGGGFCGGGGGGGGGGGFGGGGGGFGGFGGGGGGGEGGGGGGGGGGGGGCGGGGGGGGGGGGGGGGGGGGGGGGEGCGEGGGGFGGGGGGGGFGGGGGGGGGGGGDGFF3CF4CCGGGF;FFFFGGFFGGGGGGFBFFD:>GGFFFB0?F>FFFBFBFFABFBFFFFDFFFFFFFF
@M00689:251:000000000-CJTJ5:1:1101:3133:10410 1:N:0:12
CAGGATTAGATACCCGGGTAGTCCAAGCTGTAAACGAGGAGCACTGGGGGGGGGGATGAGAAGGCTCGGGGAGGAAGAAAAAGAGAAAAGTGAGGCGCCGGGGGAGAACGGAGGAAAGAAGGAAAAGAAAAGGAAGGGAGGGGGACGCGCACAAGGGGAGGAGCAGGGGGGGGAATGGGACGCAAGGCGAGGAACAGAAGAAGGTAGGGACAGACGCGGAAGGTGTGGGAAGGAAAGAAGGGCGGGCGGGAACGGAGAGACAGGAGATGCATGGCCGGCGCGGAGGAGGGCGGTG
+
C<EFC,CCFD@@;6C:@:6@@;,C,;@C;6,6<@6@@@CC,,,,,;<<+64>CCEC+2:C?9C+2,,*2*/**2;:CA@CCCC/;C,:8<,39,*22**/18ED8>*032*2*8/0+;,2<>>CC03*28::*28**18*8>CC8***22/1108/:8*:>5C*/*2/88/1*:5*++28*:*/:*/*/2:E=C*2**3++3<83++*201/*;/11055<)9220*1796<)09*7;CF*79))))-7)47*)7321(5,58<)75(9.3)6:))0)(-((4(((,44(-(((,
@M00689:251:000000000-CJTJ5:1:1101:25713:10419 1:N:0:12
CAGGATTAGATACCCTGGTAGTCCATGCCGTAAACGGTGGGCGCTAGGTGTAGGGGTCTTCCACGGCCTCTGTGTCGTAGCTAACGCATTAAGCGCCCCGCCTGGGGAGTACGGCCGCAAGGCTAAAACTCAAAGGAATTGACGGGGGCCCGCACAAGCGGCGGAGCATGTGGATTAATTCGATGCAACGCGAAGAACCTTACCTGGGCTTGACATACACCAGATCGCTGCAGAGATGTAGTTTCCCTTGTGGTTGGTGTACAGGTGCTGCATGGCCGTCGCTGCAT
+
GGGGGGGGGGGGGGGGGGGGGGGGGGGGGGGGGGGGGGGGGGGGGGGGGGGCGGGGGGGGGGGGGGGGGGGGGGGGGGGGGGGGGGGGGGGGGGGGGGGGGGGGGGGGGGGGGGGGGGGGGGGGGGGGGGGGGGGGGGGGGGGGGGGGGGGGGDGGGGGGGGGGGGGGGGGGGGGGGGGGGGGGGGGGGGGGGGGGGGGGGGGGGGGGGGFGGGGGGFFGGGGGGGGGFGGFFFGGFFGGGGFGFBFFFFFGGFFFFFFFFFB<FFFBFFFFFFFFFD>;>>BFFFB
@M00689:251:000000000-CJTJ5:1:1101:16384:10429 1:N:0:12
CAGGATTAGATACCCTGGTAGTCCATGCCGTAAACGGTGGGCGCTAGGTGTAGGGGTCTTCCACGGCCTCTGTGTCGTAGCTAACGCATTAAGCGCCCCGCCTGGGGAGTACGGCCGCAAGGCTAAAACTCAAAGGAATTGACGGGGGCCCGCACAAGCGGCGGAGCATGTGGATTAATTCGATGCAACGCGAAGAACCTTACCTGGGCTTGACATACACCAGATCGCTGCAGAGATGTAGTTTCCCTTGTGGTTGGTGTACAGGTGGTGCATGGCCGTCGCTGCAT
+
GGGGGGGGGGGGGGGGGGGGGGGGGGGGGGGGGGGGGGGGGGGDFFGGGGGGGGGGGGGGGGGGGGGGGGGGGGGGGGGGGGGGGGGGGCGGGGEEGGGGGGGGGGGCGGGGGGGGGGGGGGGF8BEGFGGGGFEFGGGGGFGGGGGGGGGGGGGGGGGGGGGGGDEGGGGGGGGGGGGFGGGFGGGGGGGG=ECCCGGCGGGGCFFGGGGGGGFF*9@GGGFCGGGD>CDFF*99*9FGGGGGFFFFFF:F<5>:>B<>)/6AFF)382<BA?5567(,3;:BFF2
@M00689:251:000000000-CJTJ5:1:1101:20211:10437 1:N:0:12
CAGGATTAGATACCCTGGTAGTCCATGCCGTAAACGGTGGGCGCTAGGTGTAGGGGTCTTCCACGGCCTCTGTGTCGTAGCTAACGCATTAAGCGCCCCGCCTGGGGAGTACGGCCGCAAGGCTAAAACTCAAAGGAATTGACGGGGGCCCGCACAAGCGGCGGAGCATGTGGATTAATTCGATGCAACGCGAAGAACCTTACCTGGGCTTGACATACACCAGATCGCTGCAGAGATGTAGTTTCCCTTGTGGTTGGTGTACAGGTGTTGCATGGTTGTCGCTGCAT
+
GGGGGGGGGGGGGGGGGGGGGGGGGGFGGGGEGGGGGGGGGGGGGGGGGGGDGGGGGGGGGGGGGDGGGFDFGGGGGGGGGGFGGGGGGGGGFGGGGGGGGGGGGGGGGGGGGGGGGGGGEGFGFFGGGGGGGGGGGGGGGGGGGGGGGGGGGCGCFGGCEGEGGGGFGGGFGEFGGFGFGFCGGGGFGGGGGGGGGGGGGGGGEGFFFGGGGGFG>FFGGGGGGGFCFGGFFFGCBFGGGFFGFFFFFF:F<@FF>B:FDFBFFF?<:6A7<FFFFEFAB?B6>?A
@M00689:251:000000000-CJTJ5:1:1101:12863:10461 1:N:0:12
CAGGATTAGATACCCTGGTAGTCCATGCCGTAAACGGTGGGCGCTAGGTGTCGGGGTCTTCCACGGCCTCTGTGTCGTAGCTAACGCATTAAGCGCCCCGCCTGGGGAGTACGGCCGCAAGGCTAAAACACAACGGAATTGACGGGGGCCCGCACAAGCGGCGGAGCATGTGGATTAATTCGATGCAACGCGAAGAACCTTACCTTGGCTTGACATACACCAGATCTCTGCAGAGTTGTAGTTTCCCTTGTGGTTTGTGTCCAGGTGTTGCATGGCCGTCGCTGCAT
+
F6EDCF<FG<F9CEEC@@F<FFCFFCC<C@CFFGCEDG<@FF+@F:+FCC;,,@:FFCAFEFCGDC7BFFFFFFCFC6,BBED?,8+@:BCDFA>@B++8>C4<B=>B:?DA=:FEFF@:CD7F,3=,,33BC+@FFGGGFA3@C:FEG<EG7*<1+;FBFEC*?EG8::<+:++:+:@9:CF9:E?C?CE5C=5*38*;?F:F<0<+<FGC7+<C*94**1*/**+*1:>@)*/*00***:0**9*)1)64>5>((4:>)*).8<)5).6).*7>?>(41(((,.4
@M00689:251:000000000-CJTJ5:1:1101:10647:10493 1:N:0:12
CAGGATTAGATACCCTGGTAGTCCATGCCGTAAACGGTGGGCGCTAGGTGTAGGGGTCTTCCACGGCCTCTGTGTCGTAGCTAACGCATTAAGCGCCCCGCCTGGGGAGTACGGCCGCAAGGCTAAAACTCAAAGGAATTGACGGGGGCCCGCACAAGCGGCGGAGCATGTGGATTAATTCGATGCAACGCGAAGAACCTTACCTGGGCTTGACATACACCAGATCGCTGCAGAGATGTAGTTTCCCTTGTGGTTGGTGTACAGGTGATGCATGGCTGTCGCTGCAT
+
GGGGGGGGGGGGGGGGGGGGGGGGGGGGGGGGGGGGGGGGGGGGGGGGGGGGGGGGGGGGGGGGGGGGGGGGGGGGGGGGGGGGGGGGGGGGGGGFFGGGGGGGGGGGGGGGGGGGGGGGGGGGGFGG9=FGFGGGGGGGGGGGGGGGGGGGGGGGGGGGGGGGGGGGGGFGCFGG?FGGGGGGGGGGGGGGG5C8FFFGGFGGGGGGGGGGGGGGGFFGGGGGGGFGFGGFFFG:FF>C>GF>?FFFFFFGGFFFFF:FFFFA@?F2=ADFFFFFFFFD?<:BFFF
@M00689:251:000000000-CJTJ5:1:1101:25450:10504 1:N:0:12
CAGGATTAGATACCCTGGTAGTCCATGCCGTAAACGGTGGGCGCTAGGTGTAGGGGTCTTCCACGGCCTCTGTGTCGTAGCTAACGCATTAAGCGCCCCGCCTGGGGAGTACGGCCGCAAGGCTAAAACTCAAAGGAATTGACGGGGGCCCGCACAAGCGGCGGAGCATGTGGATTAATTCGATGCAACGCGAAGAACCTTACCTGGGCTTGACATACACCAGATCGCTGCAGAGATGTAGTTTCCCTTGTGGTTGGTGTACAGGTGCTGCATGGCCGTCGCTGCAT
+
GGGGGGGGGGGGGGGGGGGGGGGGGGGGGGGGGGGGGGGGGGGGGGGGGGGAFGGGGGGGGGGGGGGGGGGGGGGGGGGGGGGGGGGGGGGGGGGGGGGGGGGGGGGGGGGGGGGGGGGGGGGGGGGGGGGGGGGGGGGGGGGGGGGGGGGGGGGGGGGGGGEGGGGGFGGGGGGGCGGGGGGGGGGGGGGGG5EEGGGGGGGGGGGGGGGGGGGGGFFGGGGGGGGGFGGFFFGFFFGGGGGGFFFFFFFGGFF?FFFFBFFFFF6>FFFFFFFFFFFBFFFFF><
@M00689:251:000000000-CJTJ5:1:1101:23036:10507 1:N:0:12
CAGGATTAGATACCCTGGTAGTCCATGCCGTAAACGGTGGGCGCTAGGTGTAGGGGTCTTCCACGGCCTCTGTGTCGTAGCTAACGCATTAAGCGCCCCGCCTGGGGAGTACGGCCGCAAGGCTAAAACTCAAAGGAATTGACGGGGGCCCGCACAAGCGGCGGAGCATTTGGATTAATTCGATGCACCGCGAAGAACCTTACCTGGGCTTTACATACACCCGATCGCTGCAGCGATGTAGTTTCCCTTGTGGTTGGTGTATCGTTGATGCATGGTTGTCGCTGCAT
+
GEEFFFEFGGAFGEGGGFEEFFFFGGGFGE@CFGGGGGCFGGGGG>FGFGECCCFEGG@CFGCGGDFGCFGGG<FG7F==A,,CFFGGGGGGFG=@FEECCCGFF+>+CBCF?CC@3FBC@DFGFEE9F@9<33>>FEFFF,8+@7+3BFGGG*F:@F7FGCGGGCG*C+<+<6C?CG90:809CGG+C*>*:5=*<CFFG++AFE57*C5+:EC*>6?CG)9>DG5>4*9??:>5>BCC*:C:??/)15.*9778(,())*)-0<409A:))*0*9)3<0?::>()
@M00689:251:000000000-CJTJ5:1:1101:25435:10516 1:N:0:12
CAGGATTAGATACCCTGGTAGTCCATGCCGTAAACGGTGGGCGCTAGGTGTAGGGGTCTTCCACGGCCTCTGTGTCGTAGCTAACGCATTAAGCGCCCCGCCTGGGGAGTACGGCCGCAAGGCTAAAACTCAAAGGAATTGACGGGGGCCCGCACAAGCGGCGGAGCATGTGGATTAATTCGATGCAACGCGAAGAACCTTACCTGGGCTTGACATACACCAGATCGCTGCAGAGATGTAGTTTCCCTTGTGGTTGGTGTACAGGTGCTGCATGGCCGTCGCTGCAT
+
GGGGGFGGGGGFGGGGGGGGGGGGGGGGGGGGGGGGGGGGGGGGGGGGGGGFGGGGGGGGGGGGGDGGGGGGGGGGGGGGGGGFGGGGGGGGGGGGGGGGGGGGGGGGGGFGGGGGGGGGGGGGGGGGGGGGGGFC:FFGCFG:FFGEGGCCGGGGFFGGEGGGGGGFGGGGGGGGGGGGGGGGGDGCFEGGDEGCFGFCGGGGG:EGGGGGGGGGGFFG:F<5CGGGFCC:?630==FG=DCFFFFF@?DGG>F?(42>AF495???4)84ABFFFBF>BBBBFF<
@M00689:251:000000000-CJTJ5:1:1101:26952:10516 1:N:0:12
CAGGATTAGATACCCTGGTAGTCCATGCCGTAAACGGTGGGCGCTAGGTGTAGGGGTCTTCCACGGCCTCTGTGTCGTAGCTAACGCATTAAGCGCCCCGCCTGGGGAGTACGGCCGCAAGGCTAAAACTCAAAGGAATTGACGGGGGCCCGCACAAGCGGCGGAGCATGTGGATTAATTCGATGCAACGCGAAGAACCTTACCTGGGCTTGACATACACCAGATCGCTGCAGCGATGTAGTTTCCCTTGTGGTTGGTGTACAGGTGATGCATGGCCGTCGCTGCAT
+
GGGGGGGGGGGGGGGGGGGGGGGGGGGGGGGGGGGGGGGGGGGGGGGGGGGGGGGGGGGGGGGGGGGGGGGGGGDGGGGGGGGGGGGGGGGGFGGGGGGGGGGGGGGGGGGGGGGGGGEFDGGGGGFGGGGGGGGGGGGGGGGGGGGGGGGGGEGGGGGGGGGGGGGGGGGGGGFGGGFCGGGGGGGGF=EEGGGGGGGGGGGGGGGGGGGGGGGFGFFGGDFFGGGGFGGFF6CDFFGCFCDGFFFFFF>C<>@6>BBFBFFA:FFDF4A)4*7>FEFF99??9?A
@M00689:251:000000000-CJTJ5:1:1101:14865:10526 1:N:0:12
CAGGATTAGATACCCTGGTAGTCCATGCCGTAAACGGTGGGCGCTAGGTGTAGGGGTCTTCCACGGCCTCTGTGTCGTAGCTAACGCATTAAGCGCCCCGCCTGGGGAGTACGGCCGCAAGGCTAAAACTCAAAGGAATTGACGGGGGCCCGCACAAGCGGCGGAGCATGTGGATTAATTCGATGCAACGCGAAGAACCTTACCTGGGCTTGACATACACCAGATCGCTGCAGAGATGTAGTTTCCCTTGTGGTTGGTGTACAGGTGCTGCATGGCCGTCGCTGCAT
+
GGGGGGGGGGGGGGGGGGGGGGGGGGGGGGGGGGGGGGGGGGGGGGGGGGGGGGGGGGGGGGGGGGGGGGGGGGGGGGGGGGGGGGGGGGGFGGGGGGGGGGGGGGGEGGGGGGGGGGGGGGGGGFGGGGGGGGGGGGGGFGGGGGGGGGGGGGGGGGGFGGGGGGGGGGGGGGGGGGGGGGGGGGGGGGGGCGGGGGGGGGGGGGGGGGGGGGGGGFFGGGGFGGGGFDGFFBG7@BC7DGGGFFFFFFFGGFFFFF:F2@<B:B::FFF:>FFFFFFF>>FBF?A
@M00689:251:000000000-CJTJ5:1:1101:5891:10537 1:N:0:12
CAGGATTAGATACCCTGGTAGTCCACGCCGTAAACGATGGGCACTAGGTGTGGGGGGAAATATCCTTCCGTGCCGCAGCTAACGCATTAAGTGCCCCGCCTGGGGAGTACGGCCGCAAGGCTAAAACTCAAAGGAATTTACGGGGGCCCGCACAAGCAGCGGAGCATGTGGCTTAATTCGAAGCAACGCGAAGAACCTCACCAGGGCTTTACATTTTGGTGAAGCGGCGGAAACGTCGTGGCCGAAAGGAGCCAAGACAGGTGCTGCATGGCGGTCGCTGCAT
+
GGGGGGGGGGGGGGGGGGGGGGGGGGGGGGGGGGGGGGGGGF<@FGFGGGGGDDEGGGEEG<<BFF<?48AF7B++@BCD,3DFGG+>3,=@FGFG@CF7*8*DF7F:CBCCEC1F71<@C:,8:CC:F,,?92<F,:,2:B7FGGC>ECEDGG>8EFC@ECCE5C@FGGG8EF69@C087;?8<+*/:CECCECGGF*2/:C8AEEC*+0<C7+:0/57*2C>*//)85CBE;CFF775<>5CB>@9>F:*9;7(44?F?92?7=*(067:378)07:?>FF
@M00689:251:000000000-CJTJ5:1:1101:27284:10539 1:N:0:12
CAGGATTAGATACCCTGGTAGTCCATGCCGTAAACGGTGGGCGCTAGGTGTAGGGGTCTTCCACGGCCTCTGTGTCGTAGCTAACGCATTAAGCGCCCCGCCTGGGGAGTACGGCCGCAAGGCTAAAACTCAAAGGAATTGACGGGGGCCCGCACAAGCGGCGGAGCATGTGGATTAATTCGATGCGACGCGAAGCACATTACCTGGGCTTGACATACACCAGATCGCTGCAGCGATGTAGTTTCCCTTGTGGTTTGTGTCTAGGTGCTGCATGGTCGTCGCTGCAT
+
GGGGGGGFEGGGGGGGGGGGFGGFDEFFGGGGGFFGGGGGG8@:FEGGGGDFGFGGGGDFGFCFFC7FEGDGGGFGECFGCFGGGG>@C,CCDC:CCGGGGGGGCFGGGEFFGGGGGGGGGG?A<FGFECFGG9<@FFFCCG9>FDGGC*B*:E1<BEG77FEEGGGG9EGF9AC++30<:@CCEGEGEGG5*:E*<C;+<C+<0+**2*1>FFFDGFF*9C<FF*29)9DFF)9GFEG=:C>*=6@4*5.*95.(-24))*))976:FAB(6FF7473411:16>)
@M00689:251:000000000-CJTJ5:1:1101:27296:10554 1:N:0:12
CAGGATTAGATACCCTGGTAGTCCATGCCGTAAACGGTGGGCGCTAGGTGTAGGGGTCTTCCACGGCCTCTGTGTCGTAGCTAACGCATTAAGCGCCCCGCCTGGGGAGTACGGCCGCAAGGCTAAAACTCAAAGGAATTGACGGGGGCCCGCACAAGCGGCGGAGCATGTGGATTAATTCGATGCGACGCGAAGAACCTTACCTGGGCTTGACATACACCAGATCGCTGCAGAGATGTAGTTTCCCTTGTGGTTGGTGTACAGGTGCTGCATGGTCGTCGCTGCAT
+
GGGGGGGGGGGGGGGGGGGGGGGGGGGGGGGGGGGGGGGGGGGGGGGGGGGGGGGGGGGGGGGGGGGGGGGGGGGGGGGGGGGGGGGGGGGGGGGGGGGGGGGGGGGGGGGGGGGGGGGGGGGFGGGGGGGGGGGGGGGGGGGGGGGGGGGGGGGGGGGGGGGGGGGGGGGGGGCFGGGGGGGGGGGGGGEGGGGGGGGGGGGGGGGGGGGGGC?FGFF65<CDFGGGFGGFFFG>@F>FGGFGFFFAFFAGG@F?>FB@AFFFFFFDF>>BBFFFFF>?FF:?BBB
@M00689:251:000000000-CJTJ5:1:1101:5902:10556 1:N:0:12
CAGGATTAGATACCCTGGTAGTCCACGCCGTAAACGATGGGCACTAGGTGTGGGGGGAAATATCCTTCCGTGCCGCAGCTAACGCATTAAGTGCCCCGCCTTGGGAGTACGGCCGCAAGGCTAAAACTCACAGGAATTGACGGGGGCCCGCCCCAGCAGCGAATCATGTGGCTTAATTCGAAGCAACGCGAAAAACCTTACCAGGGCTTGACATTTTGGTGCAGCGGCGGCACCGTCGTTGCCGAAAGTAGCCAAACCATATGCTGCATGGCTGTCGCTGGCTCTGTCTCATCTA
+
F,E9FEGGGGG9FDFF@CE,6CECCFGFFF+,BFF7EGCEGGGGGF<EFEFGGE++4C:EEGGGG9EGDFF<FG7FF@FFGGGGG7B:F93@AFCFF3>C:*@,@D:::>8*FFFGEG7*:<78::FFGF,?,<BC7FF,?*=CCGDEGG5*:*;/*22AC*:88EG7ACC>@5@ECFG=7;CC6+;5:*2****/:CFFGG7:E*:C**0A7C+:>=@C5*9*99*>>>).7>)/7)979>D5>3)3*99CC47:(((1)1)-***(9)(,15>F35:(((.)(-.69<)-)-.
@M00689:251:000000000-CJTJ5:1:1101:22620:10585 1:N:0:12
CAGGATTAGATACCCTGGTAGTCCTAGCTGTAAACGATGATCACTGGGTGTGGGGATGAGAAGTCTCTGTGCCGCAGCAAAAGCGATAAGTGACCCGCCTGGGGAGTACGTACGCAAGTATGAAACTCAAAGGAATTGACGGGGACCCGCACAAGTGGTGGAGCATGTGGTTTAATTCGACGCAACGCGAGGAACCTTACCAGGTCTTGACATACTCGGAATTTGCTGGAAGCAACGAAGTGCCTTCGGGAACCGAGATACAGGTGGTGCATGGTCGTCGCTGCAT
+
GGGGGGGGGGGGGGGGGGGGGGGGGGGGE<FGGGGGGGGGG99FF@FGGGGGE7@B@@FC6,:9,,CECF<C,F+6@FGC<,CF@:,CC,<CF,CE4FGFD7,@@GGGE=E=DG74:@?FFG<,CF?F9=?FFFGDC@<,C@CGFC=C>FB>8F@7>FFFG+D8D3D,@FF:ACA,7@8:CCG5>EE>175CEGC8*2020=<8C=CF+<7::CFGG::C8CC7C7CFF47?>@GGB:53*0*097*-<59GC>:694:4-95376>BFF0:>)1/;@,(4::3,)
@M00689:251:000000000-CJTJ5:1:1101:22601:10586 1:N:0:12
CAGGATTAGATACCCTGGTAGTCCTAGCTGTAAACGATGATCACTGGGTGTGGGGATGAGAAGTCTCTGTGCCGAAGCAAAAGCGATAAGTGATCCGCCTGGGGAGTACGTACGCAAGTATGAAACTCAAAGGAATTGACGGGGACCCGCACACGTGGTGGAGCATGTGGTTTAATTCGACGCAACGCGAGGAACCTTACCAGGTCTTGACATACTCGGAATTTGTTGGAAGCAACGAAGTGCCTTCGTGAACCGAGATACAGGTGGTGCATGGTCGTCGCTGCAT
+
GGGGGGGGGDFGGGGGGGGGGGGGGGGGGGGGGGGGGGGGGGGGGGGGFGGGGGGGGGGGGGFGGGGGCGDGGG@FGGGGGEEGGGGGGGGGGGGGGGGGGFGD,4CFGGGGGGGEFEFGGGGFGGGGGGGFGGGGGCDGGGGGGGGGDGGGG,+DFGGGGGGGGGGGGGGGGGFGGGGGGGGGGGCE54C=EFGGGGGGGGGGGGGGGGGGFEFGGF>DGGGGFGGGFFGFFFFGE>DGGGDC@?F?)7(9C3@9>6?44FFBFF;85>BFA@FFFFFF>B?9>9
@M00689:251:000000000-CJTJ5:1:1101:24752:10653 1:N:0:12
CAGGATTAGATACCCTGGTAGTCCATGCCGTAAACGGTGGGCGCTAGGTGTAGGGGTCTTCCACGGCCTCTGTGTCGTAGCTAACGCATTAAGCGCCCCGCCTGGGGAGTACGGCCGCAAGGCTAAAACTCAAAGGAATTGACGGGGGCCCGCACAAGCGGCGGAGCATGTGGATTAATTCGATGCAACGCGAAGAACCTTACCTGGGCTTGACATACACCAGATCGCTGCAGAGATGTAGTTTCCCTTGTGGTTGGTGTACAGGTGCTGCATGGCCGTCGCTGCATCTGTCG
+
GGGGGGGGGGGGGGGGGGGGGGGGEGGFGGEGEGGECFGGGFEGGGGGGGFFFFGG6,EFFGFFGGGEEGGGGGGGGGGGGGGGGGGGDEGGGFFG:=EGGGGGGGGGGGGGGGGGGGGGGGCFEFGGFGGGGGGGFGFGGGFGGGGGGGGGGGGFFGCGGGGGGGGGFGAFFCCEFFFGGGGFFEGGFGEGGGEEG*ACFC:C7CGGDCFGGCEGG=FF4DGC=CC*7<D?F=DD@?FCGCCFFFFF??>CG>3:6:6FA=BAF4:0*<)84FF)6>9>;9(4(32<A><A(
@M00689:251:000000000-CJTJ5:1:1101:6592:10665 1:N:0:12
CAGGATTAGATACCCTGGTAGTCCATGCCGTAAACGGTGGGCGCTAGGTGTAGGGGTCTTCCACGGCCTCTGTGTCGTAGCTAACGCATTAAGCGCCCCGCCTGGGGAGTACGGCCGCAAGGCTAAAACTCAAAGGAATTGACGGGGGCCCGCACAAGCGGCGGAGCATGTGGATTAATTCGATGCAACGCGAAGAACCTTACCTGGGCTTGACATACACCAGATCGCTGCAGAGATGTAGTTTCCCTTGTGGTTGGTGTACAGGTGGTGCATGGCCGTCGCTGCATCTGGTT
+
GGGGGGGGGGGGGGGGGGGGGGGGGGGGGGGGGGGGGGGGGGGGGGGGGGGFGGGGGGGGGGGGDGGGGGGFGFGGDGGFGGGGGDGEGGGGGGGGGGGGGGGGGGE=FFFGGGGGGGCFGGGGGGGEFGGGGDFFFGGGGGGGGGGGGFGGGDGDFGGGEGGGGGGGGGGGGCGGGGGGGGFFGGGGGGGGGCGCFGGFFGGGGGGFGGGE:FC7C=?FGC55=0AD:D3?69<4*6CFF:7:@@?BFF4CGFFBF0153*)67/9?71)4)90)))(43413>74):4.))
@M00689:251:000000000-CJTJ5:1:1101:16400:10677 1:N:0:12
CAGGATTAGATACCCTGGTAGTCCATGCCGTAAACGGTGGGCGCTAGGTGTAGGGGTCTTCCACGGCCTCTGTGTCGTAGCTAACGCATTAAGCGCCCCGCCTGGGGAGTACGGCCGCAAGGCTAAAACTCAAAGGAATTGACGGGGGCCCGCACAAGCGGCGGAGCATGTGGATTAACTCGATGCAACGCGAAGAACCTTACCTGGGCTTGACATACACCAGATCGCTGCAGAGATGTAGTTTCCCTTGTGGTTGGTGTACAGGTGGTGCATGGTCGTCGCTGCAT
+
GGGGGGGGGGGGGGGGGGGGGGGGGGGGGGGGGGGGGGGGGGDGGGGGGGGGGGGGGGGGGGGFGGGGGGGGGGGGGGGGGGGGGGGGGGGGGGGGGGGGGGGGGGGGEGGGGGGGGGCFEGGGGFGGFGGGFGGGDDFFGGGGGDGGGGGEGGGGGGGGEGG8EGGGGGGGGFGC?CCFGGCGGGGFFEGGCCEGGGGGFFGGGGGGGGGGGGF7CFFFGGGG4C=DFGGFFBGGFFCDFGGGFFFAFFFGG)7?FF(5<FFFF4)8>?4:FFFFFE1299:B90:
@M00689:251:000000000-CJTJ5:1:1101:26832:10761 1:N:0:12
CAGGATTAGATACCCTGGTAGTCCATGCCGTAAACGGTGGGCGCTAGGTGTAGGGGTCTTCCACGGCCTCTGTGTCGTAGCTAACGCATTAAGCGCCCCGCCTGGGGAGTACGGCCGCAAGGCTAAAACTCAAAGGAATTGACGGGGGCCCGCACAAGCGGCGGAGCATGTGGATTAATTCGATGCAACGCGAAGAACCTTACCTGGGCTTGACATACACCAGATCGCTGCAGAGATGTAGTTTCCCTTGTGGTTGGTGTACAGGTGTTGCATGGTTGTCGCTGCAT
+
GFGGGGGGGGGGFFFFGGGGGGGGFGFFC@FGGGGGGGGGGFGGGGGGGGGDGGGGGGGGGGFGGGCGGGGGGGG9BFEGGGGGGGGGGEGCCFGGGGGE7FEFGFGGGGGEEEGEEGFEGGGGGGGFGFGGGGGEFGGFFGGEGGGGGGGCGEDGEEFEGDCCC8EGGCGC?FEFGFGGGGFCCEFCGGGG55>CFD5>FGGGGDEFGGGGGGGGFFFGGGFGGGGGFGDFFFG<*9::7FGG=F?AF?ADD>F:9?F:AFBF?FFFEB<?<FFFF5:<?<B:(5)
@M00689:251:000000000-CJTJ5:1:1101:16210:10826 1:N:0:12
CAGGATTAGATACCCTGGTAGTCCATGCCGTAAACGGTGGGCGCTAGGTGTAGGGGTCTTCCACGGCCTCTGTGTCGTAGCTAACGCATTAAGCGCCCCGCCTGGGGAGTACGGCCGCAAGGCTAAAACTCAAAGGAATTGACGGGGGCCCGCACAAGCGGCGGAGCATGTGGATTAATTCGATGCAACGCGAAGAACCTTACCTGGGCTTGACATACACCAGATCGCTGCAGAGATGTAGTTTCCCTTGTGGTTGGTGTACAGGTGATGCATGGTCGTCGCTGCAT
+
GGGGGGGGGGGGGGGGGGGGGGGGGGGGGGGGGGGGGGGGGGGGGGGGGGGGGGGGGGGGGGGGGGGGGGGGGGGGGGGGGGGGGGGGGGGGGGGGGGGGGGGGGGGGGGGGGGGGGGGGGGGGGGGGGGGGGGGGGGGGGGGGGGGGGGGGGGGGGGGGGGGGGGGGGGGGGGGGGGGGGGGGFGGGGGGGGGGGGGGGGGGGGGGGGGGGGGFGGFFGGGGGGFGGFGGFFFGGFFGGGGGGFF?B?FBGGFFFFBBFFFFFFFFA4424:FFFFF1?BBFFF?>
@M00689:251:000000000-CJTJ5:1:1101:15632:10834 1:N:0:12
CAGGATTAGATACCCTGGTAGTCCATGCCGTAAACGGTGGGCGCTAGGTGTAGGGGTCTTCCACGGCCTCTGTGTCGTAGCTAACGCATTAAGCGCCCCGCCTGGGGAGTACGGCCGCAAGGCTAAAACTCAAAGGAATTGACGGGGGCCCGCACAAGCGGCGGAGCATGTGGATTAATTCGATGCAACGCGAAGAATCTTACCTGGGCTTGACATACACCAGATCGCTGTAGAGATGTAGTTTCCCTTGTGGTTGGTGTACAGGTGATGCATGGTCGGCGCTGCAT
+
G@F@FFFGGGGGEEGGGGGFGFGDGGGGGGGGGGFGEGGGG@ECFGGGFGEGGGGGF@FCGGDFEDGGGGGGGGEGGFGGGGGGGGGGGGGFGGGGDEEFG:FGFGECCFFFGGG@FEG@BGGGGGFFFFFGGGGGGGGFGGGGGGGGGGGGGCGFFGGGCFEEE8CFFGEGFGF?@EFGGGGGGGGGFGDEGGGGF<CG?CGF9CFGFGGGG8EDGFFGFCCGD<FCFC*7@FGFFFG7::*??**69@4CC>5194375*-6566>4>B7>F@**)(,(3192>2
@M00689:251:000000000-CJTJ5:1:1101:16964:10884 1:N:0:12
CAGGATTAGATACCCTGGTAGTCCACGCTGTAAACGTTGGGAACTAGGTGTGGGGGATCTTTTTTGGTTTTCTGCGCCGTAGCTAACGCATTAAGTTCCCCGCCTGGGGAGTACGGTCGCAAGGCTAAAACTCAAAGGAATTGACGGGGGCCCGCACAAGCGGCGGAGCATGCGGATTAATTCGATGCAACGCGAAGAACCTTACCAAGGCTTGACATGCACCGGATCGGCTCAGAGATGGGTTTTCCTTCGGGCTGGTGTGCAGGTGCTGCATGGCCGTCGCTGCAT
+
GGGGGGGGGGGGGGGGGGGGGGGGGGGGGGGGGGGGGGGGGGGGGGGGGGGGGGGGGGGGGGGGGGGGGGGGGGGGGGGGGGGGGGGGGGGGGGGGGGGGGGGGGGGGGGGGGGGGGGGGGGGGGFGGGGGGGGGGGGGGGGGGGGGGGGGGGGGGGGGGGGGGGGGGGGCFGGGGGGGGGGGGGGGGGGGGGG=EGGGGGGGGGGGGGGGGGEGGGFFGGFGGGGDDFGG@EFGGFFFFFGGGFFFFFFBGGF@6???)4@DBF>FFFBA?BFFFFFFFFBFFFFFB
@M00689:251:000000000-CJTJ5:1:1101:6072:10908 1:N:0:12
CAGGATTAGATACCCTGGTAGTCCATGCCGTAAACGGTGGGCGCTAGGTGTAGGGGTCTTCCACGGCCTCTGTGTCGTAGCTAACGCATTAAGCGCCCCGCCTGGGGAGTACGGCCGCAAGGCTAAAACTCAAAGGAATTGACGGGGGCCCGCACAAGCGGCGGAGCATGTGGATTAATTCGATGCAACGCGAAGAACCTTACCTGGGCTTGACATACACCAGATCGCTGCAGAGATGTAGTTTCCCTTGTGGTTGGTGTACAGGTGTTGCATGGTTGTCGCTGCAT
+
GGGGGGGGGGGGGGGGGGGGGGGGGGGGGGGGGGGGGGGGGGDGGGFGFGGGGGGGGGGGGGGGGGGGGGGGGFGGGGGGGGGGGGGGGGGGGFGGGGGGGGGGGGGGGGGGGGGGGG@FGGFFFGGGEFGGGCFGEGGGGGGFGGGGGGGGG@FGFFGEGGGGGGDFGGFGF<@:EFGGGGGGGGGGFCC5CECEGGGGF7+ACFGGFGGGGGF=C??FFDDFF4C<5DGFFFGF@FCGGGGGFFF9FFFFDFFB913FAFFA@?FDBFF>BFFBF3:<:???B?>
@M00689:251:000000000-CJTJ5:1:1101:6089:10914 1:N:0:12
CAGGATTAGATACCCTGGTAGTCCATGCCGTAAACGGTGGGCGCTAGGTGTAGGGGTCTTCCACGGCCTCTGTGTCGTAGCTAACGCATTAAGCGCCCCGCCTGGGGAGTACGGCCGCAAGGCTAAAACTCAAAGGAATTGACGGGGGCCCGCACAAGCGGCGGAGCATGTGGATTAATTCGATGCAACGCGAAGAACCTTACCTGGGCTTGACATACACCAGATAGCTGCAGAGATGTAGTTTCCCTTGTGGTTGGTGTACAGGTGTTGCATGGTTGTCGCTTCAT
+
GGGGGGGGGGGGGGGGGGGGGGGGFGGFGGGGGGGGGGGGEGEGGGGGGGGGGFGGGGGGGGGGGGGGGGGGGFFGGGGGGGGGGGGGGGGGGFGGGGGGEGGDGGEE:FFGGGGECGGGGGGGGFGGGGGGGGGGGGGGGGGGGGGGGGGGGGGGGGGFFEE@ECEF+@EGFCFCGGFGGGFFC>FG?EGGGGGEG8CEGGGGF<CFEFCCFGGGGFFGGGGGG=+*9?FFFFGGF=DF7:CGF??2F@4>CF501((0.=<<4/)5@FFF<*)16)3<<:0((6<
@M00689:251:000000000-CJTJ5:1:1101:12387:10922 1:N:0:12
CAGGATTAGATACCCTGGTAGTCCACGCTGTAAACGATGGATACTAGGTGCTGGGAGCTTGACTCTCGGTGCCGTAGCTAACGCATTAAGTATCCCGCCTGGGGAGTACGGTCGCAAGGCTGAAACTCAAAGAAATTGACGGGGGCCCGCACAAGCGGTGGAGTATGTGGTTTAATTCGATGCAACGCGAAGAACCTTACCTAGGCTTGACATCCAGAGAACCTCTCCGAAAAGAGAGGGTGTCCTTCGGGAAACTCTGAGACAGGTGTTGCATGGTCGTCGCTGCAT
+
GGGGGGGGGGGGGGGGGGGGGGGGGGGGGGGGGGGGGGGGGGGGGGGGGGGGGGGGGGGGGGGGGGGGGGGGGGGGGGGGGGGGGGGGGGGGGGGGGGGGGGGGGGGGGGGGGGGGGGGGGGGGGFGGGGGGGGGGFGGGGGGGGGGGGGGGGGGGGGGGGGGGGFGFGGFGGGGGGGCGGGGGGGGGGG5EEGFFGGGGGFGFGGGGGGFGGFFFGFFDGGGGGGGGFGGBFFGDFFGGCDGGF469>DFDDFF<<AAFFFFFFFF>F??BBFF5@719BF0189:B
@M00689:251:000000000-CJTJ5:1:1101:11618:10929 1:N:0:12
CAGGATTAGATACCCTGGTAGTCCATGCCGTAAACGGTGGGCGCTAGGTGTAGGGGTCTTCCACGGCCTCTGTGTCGTAGCTAACGCATTAAGCGCCCCGCCTGGGGAGTACGGCCGCAAGGCTAAAACTCAAAGGAATTGACGGGGGCCCGCACAAGCGGCGGAGCATGTGGATTAATTCGATGCAACGCGAAGAACCTTACCTGGGCTTGACATACACCAGATCGCTGCAGAGATGTAGTTTCCCTTGTGGTTGGTGTACAGGTGCTGCATGGTTGTCGCTGCAT
+
GGGGGGGGGGGGGGGGGGGGGGGGGGGGGGGGGGGGGGGGGGGGGGGGGGGGGGGGGGGGGGGGGGGGGGGGGGGGGGGGGGGGGGGGGGGGGGGGGGGGGGGGGGGGGGGGGGGGGGGGGGGGGGGGGGGGGGGGGGGGGGGGGGGGGGGGGGGGGGGGGGGGGGGGGG7ECGGGGGGGGGGGGGGGGGGGGGGGGGGGGGGGGGFGGGGGGGGGGFFGGGGGGGGGFGGFFFGGFFFFGFFGFFFFFFBGGFFBBFFFFFFF?F68?B<>AFFFFFFFFBFFFFB
@M00689:251:000000000-CJTJ5:1:1101:11507:10957 1:N:0:12
CAGGATTAGATACCCTGGTAGTCCATGCCGTAAACGGTGGGCGCTAGGTGTAGGGGGAATCCACGGCCTCTGTGTCGTAGCTAACGCATTAAGCGCCCCGCCTGGGGAGTACGGTCGCAAGGCTAAAACTCAAAGGAATTGACGGGGGCACGCACAAGCGGCGGAGCATGTGGATCAATTCGATGCAACGCGAAGAACCTTACCTGGGCTTGACATACACTAGATCGCTGCAGAGATGTAGTTTTCCATGTGGTTGGTGTACAGGGGAGGGATGGCTGTCGCTGCATATGTAT
+
GFGGFGGGGGGGFFGGGGGGGGGG9FDEF@GGGGGGGGG7C8FFG>FGFFGFGFCG++,,C@FFDFG+,C,:?F?FF,CFCEGG8FGC:=FFFGCF7=FFGGGGGGCCEGGGGG,CFGGG@D+=FFFFCGCFGGGGGGGGGEFEGEGGG7CGEGCGDFGGGECEGCCE9C+<F9C+AGG9FGG2<CC@<ECEEG5EF;8C:C@FFGGGGC4ED<90:6@<*297:*2*)*966=DG*97*:0:**01)/9)**5380-3)4*645).()-((4788@E(,((4:0:9)2)-)6
@M00689:251:000000000-CJTJ5:1:1101:11507:10976 1:N:0:12
CAGGATTAGATACCCTGGTAGTCCATGCCGTAAACGGTGGGCGCTAGGTGTAGGGGTCTTCCACGGCCTCTGTGTCGTAGCTAACGCATTAAGCGCCCCGCCTGGGGAGTACGGCCGCAAGGCTAAAACTCAAAGGAATTGACGGGGGCCCGCACAAGCGGCGGAGCATGTGGATTAATTCGATGCAACGCGAAGAACCTTACCTGGGCTTGACATACACCAGATCGCTGCAGAGATGTAGTTTCCCTTGTGGTTGGTGTACAGGTGCTGCATGGCTGTCGCTGCAT
+
GGGGGGGGGGGGGGGGGGGGGGGGGGGGGGGGGGGGGGFGGGGGGGGGGGGEGGGGGGGGGGGGGGGGGGGGGGGGGGGGGGGGGGGGGGGGGGGGGGGGGGGGGGGGGGGGGGGGGGGGGGGGGGGGGGGGGGGGGGGGGGGGGGGGGGGGGGGGGFGGGGGGGCGGGGGGFFGGGFFGGGDGGGGGGGGGEGGGGGGGGGGGGGGGGGGGGG?DGFFGGGGGGGGGFGGFF=CFFFCGGGGGFFFFFFFGGFF?BFFF<F<B?B??FFFFFF>FFEBFFFFFBFA
@M00689:251:000000000-CJTJ5:1:1101:11286:11007 1:N:0:12
CAGGATTAGATACCCTGGTAGTCCTAGCTGTAAACGATGATCACTGGGTGTGGGGATGAGAAGTCTCTGTGCCGAAGCAAAAGCGATAAGTGATCCGCCTGGGGAGTACGTACGCAAGTATGAAACTCAAAGGAATTGACGGGGACCCGCACAAGTGGTGGAGCATGTGGTTTAATTCGACGCAACGCGAGGAACCTTACCAGGTCTTGACATACTCGGAATTTGTTGGAAGCAACGAAGTACCTTCGGGAACCGAGATACAGGTGATGCATGGTTGTCGCTGCAT
+
GGGGGGGGGGGGGGGGGGGGGGGGGGGGGGGGGGGGGGGGGGGGGGGGFGGGGGGGGGGGGGGGGGGGGGGGGGGGGGGGGGGGGGGGGGGGGGGGGGGGGGGGGGGGGGGGGGGGGGGGGGGGGGGGGGGGGGGGGGGGGGGGGGGGGGGGGGGFGGGGGGGGFGGGGGGGGGFGGGFGGGGGGGGDEGGGGGGGGGFGGGGGGGGGGGGGGFGFGFFGGGGGGGGGFGGFFFCGFFGGGGGGFBFFFFFGG>EFBBBFAFBFFFFFF<AFFF4@EDFFFFFFFA
@M00689:251:000000000-CJTJ5:1:1101:23498:11023 1:N:0:12
CAGGATTAGATACCCTGGTAGTCCATGCCGTAAACGGTGGGCGCTAGGTGTAGGGGTCTTCCACGGCCTCTGTGTCGTAGCTAACGCATTAAGCGCCCCGCCTGGGGAGTACGGCCGCAAGGCTAAAACTCAAAGGAATTGACGGGGGCCCGCACAAGCGGCGGAGCATGTGGATTAATTCGATGCAACGCGAAGAACCTTACCTGGGCTTGACATACACCAGATCGCTGCAGAGATGTAGTTTCCCTTGTGGTTGGTGTACAGGTGGTGCATGGTCGTCGCTGCAT
+
GGGGGGGGGGGGGGGGGGGGGGGGGGGGGGGGEGGGGGGGGGGGGGGGGGGGGGGGGGGGGGGGGGGGGGGGGGGGGGGGGGGGGGGGGGGGGGGGGGGGGGGFGGGGGGGGGGGGGGGCGGGGGGGGGGGGGGGGGGGGGGGGGGGGGGGGGGGGGGGGGGGGGGGGGGGGGGGGGGGGGGCGGGGGGGGGGGGGGGGGGGGGGGGGGGGGGGGGGFFGGGFFGGGGFGGFFFGGFFGGGGGGFBFDFFFGGFFFFFFFFFFF?FF?B?B?AF@FFFF<9>BBFF<
@M00689:251:000000000-CJTJ5:1:1101:12302:11041 1:N:0:12
CAGGATTAGATACCCTGGTAGTCCACGCTGTAAACGATGACAACTAGGTGTTGGGACCTCTCCGGGTTTCAGTGCCGGCGCTAACGCAATAAGTTGTCCGCCTGGGGAGTACGACCGCAAGGTTGAAACTCAAAGGAATTGACGGGGACCCGCACAAGCGGTGGAGCATGTGGTTTAATTCGAAGCAACGCGAAGAACCTTACCAGGTCTTGACATCCCTTGAAGATATCAGAAATGATATTGTTTTCTTCGGAAACAAGGTGACAGGTGCTGCATGGTCGTCGCTGCAT
+
GGGGGGGGGGGGGFGGGGGGGGGGGGGGEGGGGGGGGGGGGGGGGGGGEEFGGGGGGGGGEGFGGGFCEGAFGEFGGGDGGGGGGGGGGGGGGGGGGGFGDGGGGFCGGGGGGGGGGGGGGGFGGGFGGGGFGGGGGGGGGGGGGDGGGGGGGGG:FGGGGGGDGFGGGGGGGGGGGGGGFGGGGGGGGGGGGGGEGGGGGGGGGGGGGGGGGGGGG@FGF<DC*:CF?FGFFFGCFFCGGGGGFFFFFFFGGDE>B?B@0FB26*9:BB:A>F4=F>9A;FFF9?:>8A
@M00689:251:000000000-CJTJ5:1:1101:17066:11062 1:N:0:12
CAGGATTAGATACCCTGGTAGTCCATGCCGTAAACGGTGGGCGCTAGGGGTAGGGGTCTTCCACGGCCTCTGTGTCGTAGCTAACGCATTAAGCGCACCGCCTGGGGAGTACGGCCGCAAGGCTAAAACTCAAAGGAATTGACGGGGGCACGCACAAGCGGCGGAGCATGTGGATTAATTCGATGCAACGCGAAGAACATTACCGGGGATGGACATACACCAGATCGCTGCAGAGAGGTAGTTTCACTTGTGGGTGGTGTATAGGTGCTGCATGGTGGTCGATGCATATGTCT
+
@<EFFEFGGGCEEFFCFFFDFFEF<CECECCFEDCEEBCFGFEFEG@E,@8@CCFGF786@,9CCE@@,EFG<F,CC,CFB9EDCF>>,8<EF<C7+4=@7=+ADGGGG:=CFEG:F+=@FFD,>FAFB,C>DEFFFFE:DC,@@FGGG*>BCC*=:FFEG*:8?E5<<:+<<C++<:+2*;<+<*<<+:::5:>E:8*++2+0*15C*/*27+3:7962*1972*:9)176?FC7))*0>***8*7)*/.09).413:<>*.67/*)*..5)170*0,)-(44(4)).4:))
@M00689:251:000000000-CJTJ5:1:1101:17054:11076 1:N:0:12
CAGGATTAGATACCCTGGTAGTCCATGCCGTAAACGGTGGGCGCTAGGTGTAGGGGTCTTCCACGGCCTCTGTGTCGTAGCTAACGCATTAAGCGCCCCGCCTGGGGAGTACGGCCGCAAGGCTAAAACTCAAAGGAATTGACGGGGGCCCGCACAAGCGGCGGAGCATGTGGATTAATTCGATGCAACGCGAAGAACCTTACCTGGGCTTGACATACACCAGATCGCTGCAGAGATGTAGTTTCCCTTGTGGTTGGTGTACAGGTGCTGCATGGTTGTCGCTGCAT
+
GGGGGGGGGGGGGGGGGGGGGGGGGGGGGGGGGGGGGGGGGGGGGGGGGGGGGGGGGGGGGGGGGGGGGGGGGGGGGGGGGGGGGGGGGGGGGGGGGGGGGGGGGGGGGGGGGGGGGGGGGGGGGGGGGGGGGGGGGGGGGGGGGGGGGGGGGGGGGFFGGGGGGGGGGGGGGGDGGGGGGGGGGGGGGGGGGGGEGGGGGGGGGGGGGGGGGGGGGFFGGGCGGGGGFGGF?F3<FFGDDGFGFFFFF)6D:FFF>?6FBFFFFF)8FBFFA?@FFFBF:BBBFFF
@M00689:251:000000000-CJTJ5:1:1101:15623:11088 1:N:0:12
CAGGATTAGATACCCTGGTAGTCCTAGCTGTAAACGATGATCACTGGGTGTGGGGATGAGAAGTCTCTGTGCCGAAGCAAAAGCGATAAGTGATCCGCCTGGGGAGTACGTACGCAAGTATGAAACTCAAAGGAATTGACGGGGACCCGCACAAGTGGTGGAGCATGTGGTTTAATTCGACGCAACGCGAGGAACCTTACCAGGTCTTGACATACTCGGAATTTGTTGGAAGCAACGAAGTGCCTTCGGGAACCGAGATACAGGTGTTGCATGGTCGTCGCTGCAT
+
GGGGGGGGGGGGGGGGGGGGGGGGGEFGGGGGGGGGGGGGGGGGGGGGGGGGGGGGGGGGGGGGGGGGGGGGGGGBGGGGGGGGGGGGGGGGGGGGGGGGGGGGGGGGGGGGGGGGGGGGGGGGFGGGGGGGFGGGGGGGGGGGCGGGGGGGGGGGGGGGGGGGGGGGGGGGGGGFGGGGGGGGGGGGD7EEGGGGGGGGGGGGGGGGGGGGGGGGGFFGGGGGGGGGFFFFFFGGFFGDGGGGFFFFFFFGGFFFFBFFFFABFFFFFFFFFFFFFFFFBFF>:9
@M00689:251:000000000-CJTJ5:1:1101:11684:11105 1:N:0:12
CAGGATTAGATACCCTGGTAGTCCATGCCGTAAACGGTGGGCGCTAGGTGTAGGGGTCTTCCACGGCCTCTGTGTCGTAGCTAACGCATTAAGCGCCCCGCCTGGGGAGTACGGCCGCAAGGCTAAAACTCAAAGGAATTGACGGGGGCCCGCCCAAGCGGCGGAGCATGTGGATTAATTCGATGCAACGCGAAGAACCTTACCTGGGCTTGACATACACCAGATCGCTGCAGAGATGTAGTTTCCCTTGTGGTTGGTGTACAGGTGATGCATGGCCGTCGCTGCATCTGTTT
+
GFEGGGGGGGGGFGGGGGGCFGGGGGFCCFGFFGGDEGGGGCFGGGGDFGGFGGEGFFFGEGFGDFGGDGGCGGGGGGGGGGFGFGDEEFG?FCFGDFGDGGCDFGGGDEFDGGCF@FDGE>@EC<BD>DDG,FFFGGG8CDCE@:CDGG7***=CF5:*1B:BE*/A9A<0<<EFGGGGGDFD7>CGGGDC5*58EEGGFCFFC<57*;C*7EGFC=FC495<DD=5:C3)0*9D*?C7:*:*98?4*):FD5)-(46FA9<<??4<6:AADF::?E9(-(,31.)).:5).
@M00689:251:000000000-CJTJ5:1:1101:11668:11113 1:N:0:12
CAGGATTAGATACCCTGGTAGTCCATGCCGTAAACGGTGGGCGCTAGGTGTAGGGGTCTTCCACGGCCTCTGTGTCGTAGCTAACGCATTAAGCGCCCCGCCTGGGGAGTACGGCCGCAAGGCTAAAACTCAAAGGAATTGACGGGGGCCCGCACAAGCGGCGGAGCATGTGGATTAATTCGATGCAACGCGAAGAACCTTACCTGGGCTTGACATACACCAGATCGCTGCAGAGATGTAGTTTCCCTTGTGGTTGGTGTACAGGTGATGCATGGCCGTCGGTGCAG
+
GGGGGGGGGGGGGGGGGGGGGGGGGGGGGGGGGGGGGGGGGGGGGGGGGGGFFGGGGGGGFGCFGGGGGGGGGGGGGGGGGGGFGGGCFGFGGGDGGGGEDGGGGGGGGGGGGGGGGGGGGGG?FGGGGGEGGGGGGGGGGGGGGGGGGGGGCEGGGFFGDGEGGGGDFGGGGGGGGGGGGGG7CEGGGEEGGDGGGGGGGFGGFFGGGGGCDGGGGFFGGGFF=C=CFGGFFFFFFFGGGCGGFFF<?:47<0>?9:6@>*.6:=@6*))5<4:)9B990(-49))
@M00689:251:000000000-CJTJ5:1:1101:7807:11132 1:N:0:12
CAGGATTAGATACCCTGGTAGTCCTGGCTGTAAACGATGATCACTGGGTGTGGGGATGAGAAGTCTCTGTGCCGAAGCAAAAGCGATAAGTGATCCGCCTGGGGAGTACGTACGCAAGTATGAAACTCAAAGGAATTGACGGGGACCCGCACAAGTGGTGGAGCATGTGGTTTAATTCGACGCAACGCGAGGAACCTTACCAGGTCTTGACATACTCGGAATTTGTTGGAAGCAACGAAGTGCCTTCGGGAACCGAGATACAGGTGATGCATGGCCGTCGCTGCAT
+
GGGGGGGGGGGGGGGGGGGGGGGGGGGGGGGGGGGGGGGGGGGGGGGGGGGGGGGGGGGGGGGGGGGGGGGGGGGGGGGGGGGGGGGGGGGGGGGGGGGGGGGGGGGGGGGGGGGGGGGGGGGGGGGGGFGGGEGGGGFGGGGGFGGGGGGGGGGGGGGGGGGGGFGFEFFGGGGGGGGGGGGGGGGGGGGGGGGGGGGGGGGGFGGGGGGGGGGGFFFGGGGGGGFFFFG?FFGD>FD<FGGFFFF?F>;DG:>>>;FB<FFFFFFAFFAFFFFFDD9B9?B;?9
@M00689:251:000000000-CJTJ5:1:1101:19581:11144 1:N:0:12
CAGGATTAGATACCCTGGTAGTCCATGCCGTAAACGGTGGGCGCTAGGTGTAGGGGTCTTCCACGGCCTCTGTGTCGTAGCTAACGCATTAAGCGCCCCGCCTGGGGAGTACGGCCGCAAGGCTAAAACTCAAAGGAATTGACGGGGGCCCGCACAAGCGGCGGAGCATGTGGATTAATTCGATGCAACGCGAAGAACCTTACCTGGGCTTGACATACACCAGATCGCTGCAGAGATGTAGTTTCCCTTGTGGTTGGTGTACAGGTGGTGCATGGTCGTCGCTGCAT
+
GGGGGGGGGGGGGFGGGGGGGGGGGGGFGGGGGGGGGGGGGGGGGGGGGGGGGGGGGGGGGGGGGGGGGGGGGGGGGGGGGGGGGGGGGGGGGGGGGGGGGGGGGGGGGGGGGGGGGGGGGGGGGGGGGGGGGGGGGGGGGGGGGGGGGGGGGGGGGGGGGGGGGGGGGGGGGGGCFGGGGGGGGGGGGGGGGGGGGGFGGGGGGGGGGGGGGFGGGFFGGGGGGGGGFGGFFFGGFFGGGCGGFF?B?FFGGFF?9:B@A6<>@9FBBF<B>BF=6DF0;BFFFFA
@M00689:251:000000000-CJTJ5:1:1101:11598:11147 1:N:0:12
CAGGATTAGATACCCTGGTAGTCCATGCCGTAAACGGTGGGCGCTAGGTGTAGGGGTCTTCCACGGCCTCTGTGTCGTAGCTAACGCATTAAGCGCCCCGCCTGGGGAGTACGGCCGCAAGGCTAAAACTCAAAGGAATTGACGGGGGCCCGCACAAGCGGCGGAGCATGTGGATTAATTCGATGCAACGCGAAGAACCTTACCTGGGCTTGACATACACCAGATCGCTGCAGAGATGTAGTTTCCCTTGTGGTTGGTGTACAGGTGGTGCATGGTCGTCGCTGCAT
+
GGGGGGGGGGGGGGGGGGGGGGGGGGGGGGGGGGGGEGGGGGGGGGGGGGGFGGGGGGGGGGFAGGGCGGGGGGGGGDGGGGGGFGGGGGGGFEGGGGGGEGGGGGGGGGGGGGGGFCGGEGDGGGGGDF@GGGCFGGGGGGGGGGGGGEECCCGGGGGGGGGGCEGGCG<FFEFGGGGGGGFFGGGF8ECEEGG5<;FEGCFGGGFCGGGEGGGFD=FFGGCF*>1>>GGFFBFC4=*:C>FGFFFFF4)9CF)42,(.4169FFF:EB<:<BFF?D01((2:>>B
@M00689:251:000000000-CJTJ5:1:1101:13634:11151 1:N:0:12
CAGGATTAGATACCCTGGTAGTCCACGCTGTAAACGATGACAACTAGGTGTTGGGACCTTTCCGGGTTTCAGTGCCGGCGCTAACGCAATAAGTTGTCCGCCTGGGGAGTACGACCGCAAGGTTGAAACTCAAAGGAATTGACGGGGACCCGCACAAGCGGTGGAGCATGTGGTTTAATTCGAAGCAACGCGAAGAACCTTACCAGGTCTTGACATCCCTTGAAGATATCAGAAATGATATTGTTTTCTTCGGAAACAAGGTGACAGGTGCTGCATGGTCGTCGCTGCATCTGTT
+
GGGGGGGGGGGGGGGGGGGGGGGG@FGGGGGGGGGGGGGGGFFGFEGGGGGGFCGGF:FAEGGGGCFCCGAFGGGGGGGGGGGGGGGDEGGGGFGGGGGGGGGGGGGGGGGGGGEGGGGGGG=FGGGGGGGGGGGGGGGGGGGGGGGEEFGGGGGGGGGGGGGGGGGGGGGGGGGGGGGGGGGFGGGGGGGGGGGGGGGGGGGG9CECFGFFFFGGF@FGGGGGG7CG4*:96F<F6@G:CGGGF)8A6BBGGE>3<:::0?3A6=F6F?3>BFFFFFFF>2:>6620799>FA)
@M00689:251:000000000-CJTJ5:1:1101:10275:11157 1:N:0:12
CAGGATTAGATACCCTGGTAGTCCATGCCGTAAACGGTGGGCGCTAGGTGTAGGGGTCTTCCACGGCCTCTGTGTCGTAGCTAACGCATTAAGCGCCCCGCCTGGGGAGTACGGCCGCAAGGCTAAAACTCAAAGGAATTGACGGGGGCCCGAACAAGCGGCGGAGTATGTGGATTAAATCGATGCAAAGCGAAGAACCTTACCTGGGCTTGACAGACACAAGACCGCTGCAGAGAGGTAGTGTTCCTGGTGGTTGGGGCACAGGGGCTGCACGGCTGCCGCTGAACACTTCCTT
+
C<FFCFFGGAFGEF@EADC<FEEFFFC,C@@CEC,@7FD++,8FFCGG,EEFCFC7CFCFA9CF,FDGG,EC,E<EB9F7,@?FE=+4,,CFGA:>+@FC+@7<C@:7>:??=@F7B>38>++B>FAFC@D<,C=CEG@FG<CCCC>7E<***4*=BC7C**41:8*<++0<CC6+::+3*2*/0;@++3CE5:>5E68*+<+<@+*/C*1>CCC*074C***9**11.))))112).9*02*2/9*.1?4>70.,((()(.31.))(0,(4(05)08(,((311)(.()-)))-
@M00689:251:000000000-CJTJ5:1:1101:10267:11176 1:N:0:12
CAGGATTAGATACCCTGGTAGTCCATGCCGTAAACGGTGGGCGCTAGGTGTAGGGGTCTTCCACGGCCTCTGTGTCGTAGCTAACGCATTAAGCGCCCCGCCTGGGGAGTACGGCCGCAAGGCTAAAACTCAAAGGAATTGACGGGGGCCCGCACAAGCGGCGGAGCATGTGGATTAATTCGATGCAACGCGAAGAACCTTACCTGGGCTTGACATACACCAGATCGCTGCAGAGCTGTAGTTTCCCTTGTGGTTGGTGTACAGGTGTTGCATGGCTTTCGCTGCAT
+
GGGGGGGGGGGGGGGGGGGGGGGGGFGGGGGGGGGGGGGFECDGGGGGFGGGGGGGGGGGGFGGGEGGGFGGGGGGGFGGGGGGGGGGGGGGGGGE7FGGGGGGGGGGGGGGGGGGGGGGGGGGGGGGGGGGGGGGGGGGGGGGGGGEGGGGGGGGGGGCGGGGGEECFGGGGFGGGGGC7FGFFGCCFGGGDGGGGGFCFGGGFFGGGGGGGGGG7@*695>F6FEGF5D4?FC*/<GCGGGGFFFBF?9FD>@:;B08<FA>??F<>8<2<F:@5),4(4119(:
@M00689:251:000000000-CJTJ5:1:1101:23003:11200 1:N:0:12
CAGGATTAGATACCCTGGTAGTCCATGCCGTAAACGGTGGGCGCTAGGTGTAGGGGTCTTCCACGGCCTCTGTGTCGTAGCTAACGCATTAAGCGCCCCGCCTGGGGAGTACGGCCGCAAGGCTAAAACTCAAAGGAATTGACGGGGGCCCGCACAAGCGGCGGAGCATGTGGATTAATTCGATGCAACGCGAAGAACCTTACCTGGGCTTGACATACACCAGATCGCTGCAGAGATGTAGTTTCCCTTGTGGTTGGTGTACAGGTGTTGCATGGCCGTCGCTGCAT
+
GGGGGGGGGGGGGGGGGGGGGGGGGGGGGGGGGGGGGGGGGGGGGGGGGGGGGGGGGGGGGGGGGGGGGGGGGGGGGGGGGGGGGGGGGGGGGGGGGGGGGGGGGGGGGGGGGGGGGGGGGGGGGGGGGGGGGGGGGGGGGGGGGGGGGGGGGGGGGFGGGGGGGGGGGGGGGFGGGGGGGGGGGGGGGGGGGDGGGGGGGGGGGGGGGGGGGGFGGFFFGGGGGGGGFGGFFFGGFFGGGGGGF=@F?FAGGFFFFFFFFFFFFFFFFFFFFFFF@EB;>FFFFFA
@M00689:251:000000000-CJTJ5:1:1101:24722:11204 1:N:0:12
CAGGATTAGATACCCTGGTAGTCCATGCCGTAAACGGTGGGCGCTAGGTGTAGGGGTCTTCCACGGCCTCTGTGTCGTAGCTAACGCATTAAGCGCCCCGCCTGGGGAGTACGGCCGCAAGGCTAAAACTCAAAGGAATTGACGGGGGCCCGCACAAGCGGCGGAGCATGTGGATTAATTCGATGCAACGCGAAGAACCTTACCTGGGCTTGACATACACCAGATCGCTGCAGAGATGTAGTTTCCCTTGTGGTTGGTGTACAGGTGCTGCATGGCCGTCGCTGCAT
+
GGGGGGGGGGGGGGGGGGGGGGGGFGGGGGGGGGGGGGGGGGGGGGGGEFGGFGGGGGGGGGGGGGGGGGGGFGEEGFGGGGGGGGDGGGGGGCGGGCEGGGGGGGGGEGGGGGGGGCFEGGFGGGGGFFCFGGGGGGGGGFCGGGGGGGGGGGDGGGGGGGGGGGGGGGFGGGCCCFGGGGGCEEFCFGGGEGEEE8C8@??FFFGGGGGGGEGGG4?4>CFD4>CD>D<:@FF>??FGGCFC?4?2??-6D7>6>BFFAFFFF6@?FFF7<FFF:DBF>;B?B?9
@M00689:251:000000000-CJTJ5:1:1101:20958:11205 1:N:0:12
CAGGATTAGATACCCTGGTAGTCCATGCCGTAAACGGTGGGCGCTAGGTGTAGGGGTCTTCCACGGCCTCTGTGTCGTAGCTAACGCATTAAGCGCCCCGCCTGGGGAGTACGGCCGCAAGGCTAAACTCAAAGGAATTGACGGGGGCCCGCACAAGCGGCGGAGCATGTGGATTAATTCGATGCAACGCGAAGAACCTTACCTGGGCTTGACATACACCAGATCGCTGCAGAGATGTAGTTTTCCTTGTGGTTGGTGTACAGGTTATGCCTGGTCGTCGCTGCAT
+
GGGGGGGGGGGGGGGGGGGGGGGGGGGGGGGGGGGGGGGGGGGGGGGGGGGGGGGGGGGGGGGGGGGGGGGGGGGGGGGGGGGGGGGGGGGGGGGGGGGGGGGGGGGGGGGGGGGGGGGGGGGGGGGF9,3DFDGBFEG9>>3BFGG:EGC>**1C:CCE71BB8?82<<:C9<E?FCF?7:0+;:C6/112>EEG6F8C?<FC9EG5=EDEFFG0>=<CF570*157557)1007977**;F*=B*<B90C<>590,4*.*).**/4*).))80*0.(((3(,2:
@M00689:251:000000000-CJTJ5:1:1101:13594:11223 1:N:0:12
CAGGATTAGATACCCTGGTAGTCCATGCCGTAAACGGTGGGCGCTAGGTGTAGGGGTCTTCCACGGCCTCTGTGTCGTAGCTAACGCATTAAGAGCCCCGCCTGGGGAGTACGGCCGCAAGGCTAAAACTCAAAGGAATTGACGGGGGCCCGCACAAGCGGCGGAGCATGTGGATTAATTCGATGCAACGCGAAGAACCTTACCTGGGCTTGACATACACCAGATCGCTGCAGAGATGTAGTTTCCCTTGTGGTTGGTGTACAGGTGCTGCATGGCCGTCGCTGCAT
+
GGGGGGGGGGGGGGGGGGGGGGGGGGGGGGGGGGGGGGGGGCCEGGGGGGGGGGGGFGGGGCGGGGGGGGFGGGGGGGGGGGGGGGGG>CFGEFFGGGGGGGGGGGGGGGGGGGCGGGGGGGFDFGGGGGGGGGGGGGGGGFFFGGGGGEEGGGGGG5=BEG8EGDGGFG:FGFFGFGFCFEFECEGGFEEEGGGGGGFFFGGGGGGGGGGGGGGG>FFFDGCF7FGD)9DFFFF5*92:F>FDFFF9*?AGDF>BFF?FFF<>FFF:BA>?AFF4<B;BB>069?2
@M00689:251:000000000-CJTJ5:1:1101:4702:11226 1:N:0:12
CAGGATTAGATACCCTGGTAGTCCATGCCGTAAACGGTGGGCGCTAGGTGTAGGGGTCTTCCACGGCCTCTGTGTCGTAGCTAACGCATTAAGCGCCCCGCCTGGGGAGTACGGCCGCAAGGCTAAAACGCAAAGGAATTGACGGGGGCCCGCAAAAGCGGCGGAGCAGGGGGAATAATTCGATGCAAGGCGAAGAAACTGACCTGGGCTGGACATACACCAGAGCGCTGCAGAGAGGGAGTTGCCCGGGGGGTGGGGGTACAGGGGGGGCATGGCCGGGGCGGCATCGGGGGCG
+
GGGGGGGGGGGGGGGGGGGGGGGGGGGGGGGGGGGGFGGGGGGGGGGGFGGGGGGGGGGGGGGFGGGGGGGGGGGGGGGGFFGGFGGGGGGGGFGDCFGGGGGGGGGBGGGGGGGGGGGGGGGGGGGGG7FGGCFCBE,,@B3:@CEG*54:=C*<CF4<C*:CEG/;*/*:8:**3:++2;@+3*0<+:*::EEEG**+0<<++:=F7**:7*3*:*9*29>D**2).9)9<8C7)7*19***1*)()7(9C))-4(4)-0.:?)7;)412(8>.)0((-(-4(-(,(3,((,,
@M00689:251:000000000-CJTJ5:1:1101:13582:11237 1:N:0:12
CAGGATTAGATACCCTGGTAGTCCATGCCGTAAACGGTGGGCGCTAGGTGTAGGGGTCTTCCACGGCCTCTGTGTCGTAGCTAACGCATTAAGAGCCCCGCCTGGGGAGTACGGCCGCAAGGCTAAAACTCAAAGGAATTGACGGGGGCCCGCACAAGCGGCGGAGCATGTGGATTAATTCGATGCAACGCGAAGAACCTTACCTGGGCTTGACATACACCAGATCGCTGCAGAGATGTAGTTTCCCTTGTGGTTGGTGTACAGGTGCTGCATGGCCGTCGCTGCATCTTTCT
+
GGGGGGGGGGGGGGGGGFGGGGGGFGGGGGGGGGGGGGGGGGGGGGGGGGGAFGGGGGGGGGGGGGGGGGGFGGGGGGDFGGGGGGGGGGGGGGGGFGGGGGGGGGGGGGGGGGGGGGGGGGGGGFGFGGGFFGGGGGGGGGGGGGGGGGGGGGGGGGGGGGGGGEGGGGGGGGGGGGGGGFGGGGGC8EGGGCG;FFGGGGGGGGGGGGGGGGFCFFFGGGGGGGGGFDGFFFC<FFG*7CGGFFFFFFFGGFF?(4,>>F>AFFFFFFFBF?FFFFFBFB6,4:AB>22:<
@M00689:251:000000000-CJTJ5:1:1101:4709:11244 1:N:0:12
CAGGATTAGATACCCTGGTAGTCCATGCCGTAAACGGTGGGCGCTAGGTGTAGGGGTCTTCCACGGCCTCTGTGTCGTAGCTAACGCATTAAGCGCCCCGCCTGGGGAGTACGGCCGCAAGGCTAAAACTCAAAGGAATGGACGGGGGCCCGCAAAAGCGGGGGAGCAGGGGGATGAATGCGAGGCAACGCGAAGAACCGTACCTGGGCTTGACATACACCAGAACGCGGCAGAGAGGAAGGTACCCTTGGGGTTGGTGTACAGGGGGAGCAGGGCGGTCGCGGAAGATGTCACG
+
GGGGCFFFGGGGGGFGGGGGGGGGGGGGGGGFFFGDEGGD+DFFG>FGGGGGGGGGGGGGGGGGGEGGGGGCDGGGGGGGFFA,=CFFGGGGDGGGCGCCFGG=FGCEFGFGD7>CGGDDF7AB,BAFGGCDFGFCED8,@9<CD>@C:1B:=C*46:,=7*4:=C*;*1*>>:**<<99*:=*/*/2*2*:E=EEG*A*22:*23:2/**:9<:*:/=*29C<**:/)9).75<9@D*7C7*****))0(79.)-9,4)5@9<F)<6)4-((.87)7(,-((2(3((.6-))-(
@M00689:251:000000000-CJTJ5:1:1101:20883:11258 1:N:0:12
CAGGATTAGATACCCTGGTAGTCCATGCCGTAAACGGTGGGCGCTAGGTGTAGGGGTCTTCCACGGCCTCTGTGTCGTAGCTAACGCGTTAAGCGCCCCGCCTGGGGAGTACGGCCGCAAGGCTAAAACTCAAAGGAATTGACGGGGGCCCGCACAAGCGGCGGAGCATGTGGATTAATTCGATGCAACGCGAAGAACCTTACCTGGGCTTGACATACACCAGATCGCTGCAGAGATGTAGTTTCCCTTGTGGTTGGTGTACAGGTGATGCATGGCCGTCGCTGCAT
+
FGGGGGGGGGGGGGGGGGGGGGGGGGGGGGGGGGGGGGGGGGGGGGGGGGGGGGGGGGGGGGGGGGGGGGGGGGGGGGGGGGGGGGGGGGGGGGGGGGGGGGGGGGGDGGGGGGGGGGGGGGGGGGGGGGGGGGGGGGGGGGGGGGGGGGGGGGGGGGGGGGGGGGGGGGGGGFCFGGEGGGGGGGGGGGGGGGGGGGGGGGGGGGGGGGGGGGGGFFFGGGGGGGGGFGGFF4FDFFGGGGGGFBFFFFFGGFF?>F?FFFFBFFFFFFB2<?FFFFFFF>FBFFF
@M00689:251:000000000-CJTJ5:1:1101:11321:11265 1:N:0:12
CAGGATTAGATACCCTGGTAGTCCATGCCGTAAACGGTGGGCGCTAGGTGTAGGGGTCTTCCACGGCCTCTGTGTCGTAGCTAACGCATTAAGCGCCCCGCCTGGGGAGTACGGCCGCAAGGCTAAAACTCAAAGGAATTGACGGGGGCCCGCACAAGCGGCGGAGCATGTGGATTAATTCGATGCAACGCGAAGAACCTTACCTGGGCTTGACATACACCAGATCGCTGCAGAGATGTAGTTTCCCTTGTGGTTGGTGTACAGGTGCTGCATGGCCGTCGCTGCAT
+
GGGGGGGGGGGGGGGGGGGGGGGGGGGGGGGGGGGGGGGGGGGGGGGGGGGGGGGGGGGGGFGGGGGGGGGGGGGGGGGGGGGGDGGGGGGGGGGGEGGGGGGGGGGGGGGGGGGEGGGGGGGCGGGGGGGGGFGGGGGGGDEFGGGGGFGGEGGGGGGGGGGGGGGGGG7EFEGGCFGGGG?ECGGGGGGGGGGGGGGGGFGGGFGCGGGGGGGGGFFGGGGGGGDGFGDFFFC2=FFGGGGF4BFFFFAFC55:0(4@<B>BFFF?FFFFFF:F@DB;>>:1(3>
@M00689:251:000000000-CJTJ5:1:1101:26074:11276 1:N:0:12
CAGGATTAGATACCCTGGTAGTCCATGCCGTAAACGGTGGGCGCTAGGTGTAGGGGTCTTCCACGGCCTCTGTGTCGTAGCTAACGCATTAAGCGCCCCGCCTGGGGAGTACGGCCGCAAGGCTAAAACTCAAAGGAATTGACGGGGGCCCGCACAAGCGGCGGAGCATGTGGATTAATTCGATGCAACGCGAAGAACCTTACCTGGGCTTGACATACACCAGATCACTGCAGAGATGTAGTTTCCCTTGTGGTTGGTGTACAGGTGGTGCATGGTCGTCGCTGCAT
+
GGGG8FFGGGGGGGGGGGFGGGGGGGGGGGGGEGGGGGGGGGGGGDGGGGGGGGGGGGGGGGGGGGGGGGGGGGGGGGGGGGGGGGGGGGGGGGGGGGGGGGGGGFFGGGGGGGGGGGGGGGGGGGFGGGGGGGGGGGGG<FGGGGGGGGGGGCFGGGGGGGGGGGGGGGGGGGGGGGGGGGCEFGGGGGGGGGG>FFGGGGGGGFGGGGGGGGGGGFFFGGGGGGGGFGGF?FFFFFGGFFGGFFFFFFAGGF@B>?<FFBABFFFFFFFFFFF?FFFFFFFBFFF
@M00689:251:000000000-CJTJ5:1:1101:22824:11277 1:N:0:12
CAGGATTAGATACCCTGGTAGTCCATGCCGTAAGCGGTGGGCGCTAGGTGTAGGGGTCTTCCACGGCCTCTGTGTCGTAGCTAACGCATTAAGCGCCCCGCCTGGGGAGTACGGCCGCAAGGCTAAAACTCAAAGGAATTGACGGGGGCCCGCACAAGCGGCGGAGCATGTGGATTAATTCGATGCAACGCGAAGAACCTTACCTGGGCTTGACATACACCAGATCGCTGCAGAGATGTAGTTTCCCTTGTGGTTGGTGTACAGGTGCTGCATGGTTGTCGCTGCAT
+
GGGGGGGGGGGGGGGGGGGGGGGGGGGGGGGGGFGGCFGGGGGGGGGGGGG9FGGGGGGFGGGGGGGGGGGGGGGGGGGGGGGGGGGGGGGGGGGGGGDGGGGGGGGGGGGGGGGGGGGGGGGGGGGGGGGGGGGGGGGGGEGGGGGGGGGGGGGGGGGGGGCGGGGGGGGGGGGGGGGGFGFFDGGGGGGEGGGGGGGGGGGGGGGGGGFGGGGGG=@FFGFFFGGDFDD@F?FGFFGFFFGGF4?BFF6DGFFBFFFFFFAFFFFFFFF?2@F**5:<?BBB>FF
@M00689:251:000000000-CJTJ5:1:1101:27137:11296 1:N:0:12
CAGGATTAGATACCCTGGTAGTCCATGCCGTAAACGGTGGGCGCTAGGTGTAGGGGTCTTCCACGGCCTCTGTGTCGTAGCTAACGCATTAAGCGCCCCGCCTGGGGAGTACGGCCGCAAGGCTAAAACTCAAAGGAATTGACGGGGGCCCGCACAAGCGGCGGAGCATGTGGATTAATTCGATGCAACGCGAAGAACCTTACCTGGGCTTGACATACACCAGATCGCTGCAGAGATGTAGTTTCCCTTGTGGTTGGTGTACAGGTGATGCATGGCTGTCGCTGCAT
+
GGGGGGGGGGGGGGGGGGGGGGGGGGGGGGGGGGGGGGGGGGGGGGGGGGGGGGGGEGGGGGGGGEGGGGGGGGGGGGGGGGGGGGGGGGGGGGGGGGGGGGGGGGGGGGGGGGGGGGGGGGGGGGGGGGGGGGGGGGGGGGGGGGGGGGGGGGGG>5FGGGGGGGGGGGGGGG?EGFGFGGFGGGGGGGGGGE=;EFF6FFGC<7CFGGGGGGGGG@F7CF5<4CFC>3CFFFCC@=FGGGGGFFFFFFFDGFFFFFFFFF<A)9?>@AA2)9)74>8?BFBFF:4
@M00689:251:000000000-CJTJ5:1:1101:10878:11298 1:N:0:12
CAGGATTAGATACCCTGGTAGTCCATGCCGTAAACGGTGGGCGCTAGGTGTAGGGGTCTTCCACGGCCTCTGTGTCGTAGCTAACGCATTAAGCGCCCCGCCTGGGGAGTACGGCCGCAAGGCTAAAACTCAAAGGAATTGACGGGGGCCCGCACAAGCGGCGGAGCATGTGGATTAATTCGATGCAACGCGAAGAACCTTACCTGGGCTTGACATACACCAGATCGCTGCAGAGATGTAGTTTCCCTTGTGGTTGGTGTACAGGTGCTGCATGGTTGTCGCTGCAT
+
GGGGGGGGGGGGGGGGGGGGGGGGGGGGGGGGGGGGGGGGGGGGGGGGGGGEGGGGGGGGGGGGGGGGGGGGGGGGGGGGGGGGGGGGGGGFGGGGGGGGGGGGGGECFGGGGEGGGGGGGGGFGGGGGFGFGGGGGGGGGFGGGGGGGGGGGGGGGGGGGGGGGGGGGGGGGGGGDGGGGGGFGGGCGGGGGGGGGGGGGGGGGGGDDFGGFGGGGFFGGFCGF<*775DFFFGGF?DGFGGGFFFFFFFG30>:>?6FAFAAFF::?)444=>@658><?BFF:B
@M00689:251:000000000-CJTJ5:1:1101:25017:11329 1:N:0:12
CAGGATTAGATACCCTGGTAGTCCATGCCGTAAACGGTGGGCGCTAGGTGTAGGGGTCTTCCACGGCCTCTTTGTCGTAGCTAACGCATTAAGCGCCCCGCCTGGGGAGTACGGCCGCAAGGCTAAAACTCAAAGGAATTGACGGGGGCCCGCACAAGCGGCGGAGCATGTGGATTAATTCGATGCAACGCGAAGAACCTTACCTGGGCTTGACATACACCAGATCGCTGCAGAGATGTAGTTTCCCTTGTGGTTGGTGTACAGGTGTTGCATGGTCGTCGCTGCAT
+
GGGGGGGGGGGGGGGGGGGGGGGGGGGGGGGGGGGGGGGGGGGGGGGGGGGGGGGGGGGGGGGGGGGGGGGGGGGGGGGGGGGGGGGGGGGGGGGGGGGGGGGGGGGGGGGGGGGGGGGGGGGGGGGGGGGGGGGGGGGGGGGGGGGGGGGGGGGGGGGGGGGGGGGGGGGGGGFFGGGGGGGGGGGGGGGGGGGGGGGDGGGGGGGGGGGGGGGGGFFGGGGGGGGGFGGFFFGGFFGGGGCF?FFFFFAGDFF?FFFFFFBA?FFFFBAFFFFFFF>BF6<FBBF
@M00689:251:000000000-CJTJ5:1:1101:24512:11336 1:N:0:12
CAGGATTAGATACCCTGGTAGTCCATGCCGTAAACGGTGGGCGCTAGGTGTAGGGGTCTTCCACGGCCTCTGTGTCGTAGCTAACGCATTAAGCGCCCCGCCTGGGGAGTACGGCCGCAAGGCTAAAACTCAAAGGAATTGACGGGGGCCCGCACAAGCGGCGGAGCATGTGGATTAATTCGATGCAACGCGAAGAACCTTACCTGGGCTCGACATACACCAGATCGCTGCAGAGATGTAGTTTCCCTTGTGGTTGGTGTACAGGTGCTGCATGGTTGTCGCTGCAT
+
GGGGGGGFFFGDFFGFFGGGGGGGFGGGGGGGEFFFGGGGGGCFEGGGFFFGGGGGEGFGGFGGGGGGGFGGGG<FFGGGGCGGFGGGGGGGGGGGGCFFGDGFGGGGGFGGGGEEGEGGGGGGGGGGGGGGFGGGGGGFFGGGGGGGGGGGGG>F:EBFGGGGGGGGGGFFGGDFGGF7>FFFGEGGGGGGEEGGG>F8CEFGGG=EC8*:CEGGD=?D939CCDFG>DCFFFGF4B*>>CFD4@=A?FFGGFF?>FFFBF<AFFF0BDFF287=6D?2<60293<
@M00689:251:000000000-CJTJ5:1:1101:17159:11341 1:N:0:12
CAGGATTAGATACCCTGGTAGTCCACGCCGTAAACGATGAGTGCTAAGTGTTGGAGGGTTTCCGCCCTTCAGTGCTGCAGTTAACGCATTAAGCACTCCGCCTGGGGAGTACGGCCGCAAGGCTGAAACTCAAAGGAATTGACGGGGGCCCGCACAAGCGGTGGAGCATGTGGTTTAATTCGAAGCAACGCGAAGAACCTTACCAGGTCTTGACATCCCTTGACCACTTGAGAGATCAAGCTTTCCCTTCGGGGACAAGGTGACAGGTGCTGCATGGCTGTCGCTGCAT
+
GGGGGGGGGGGGGGGGGGGGGGGGGGGGGGGGGGGGGGGGGGGGGGGGGGGGGGGGGGGGGGGGGGGGGGGGGGGGGGGGGGGGGGGGGGGGGGGGGGGGGGGGGGGGDEGGGGGGGGGGGGGGGGGGGGGGGGF8FGGGGGGGGGGGGGGGGGGGGGGDGGGGGGGGGGGGG@FGGGGFFFG=8EGGCEGGEGEGGGGGGGGGGGGGGFCCFGGGGFFGGGGGGGGGFGGF>@FGFFGGGGGGFFFFFFFGCB3;:??F??4,8=FF)4ADFFFFFF8:<FB?BFF?2
@M00689:251:000000000-CJTJ5:1:1101:24491:11346 1:N:0:12
CAGGATTAGATACCCTGGTAGTCCATGCCGTAAACGGTGGGCGCTAGGTGTAGGGGTCTTCCACGGCCTCTGTGTCGTAGCTAACGCATTAAGCGCCCCGCCTGGGGAGTACGGCCGCAAGGCTAAAACTCAAAGGAATTGACGGGGGCCCGCACAAGCGGCGGAGCATGTGGATTAATTCGATGCAACGCGAAGAACCTTACCCGGGCTCGACATACACCAGATCGCTGCAGAGATGTAGTTTCCCTTGTGGTTGGTGTACAGGTGCTGCATGGTTGTCGCTGCAT
+
GGGGGGGGGGGGCCFDGFGGGGGGEFCC@CFBCGGGEGCFDFGGGGGGGGG<FGGGFEGGFGGGGGCGGGGFG<FCEFGGGGGGGGGEGGFFA9FF:FFBFG=FGGGGGGGGCFEGGGCFGFGGGGFGGGCGGFGGGFGFF<AC:BCECFEED8FFCBCEDGDGGEGGFGGCE?02<F9+2CEGGG7+:CC*:CE;<AFGDGGC+*/*>875CG5CGF6799C56D5DFCD6:6707/CC72?CFF@AFFDC<)5<232@AFFF?FFB?A2846)94)-)-(4(4(.
@M00689:251:000000000-CJTJ5:1:1101:24510:11356 1:N:0:12
CAGGATTAGATACCCTGGTAGTCCATGCCGTAAACGGTGGGCGCTAGGTGTAGGGGTCTTCCACGGCCTCTGTGTCGTAGCTAACGCATTAAGCGCCCCGCCTGGGGAGTACGGCCGCAAGGCTAAAACTCAAAGGAATTGACGGGGGCCCGCACAAGCGGCGGAGCATGTGGATTAATTCGATGCAACGCGAAGAACCTTACCTGGGCTCGACATACACCAGATCGCTGCAGAGATGTAGTTTCCCTTGTGGTTGGTGTACAGGTGCTGCATGGTTGTCGCTGCAT
+
GGGGGGGGGGGGGGGGGGGGGGGGGGGGGGGGGGGGGGGGGGGGGGGGGFGGGGGGGGGGGGGGGGGGGGGGGGGGGGGGGGFGGGGGGGGGGGGGGGGGGGGGGGGEGFEFFGGGGG:FEGGGGGG9DGGGGFCDGGGGGGGGGGGGGGGGGGGGF>FGGGGGGGGFFGGFG++0@CGFGGGGFGGGGGGCCECE?8=CC:CGGFGGGGGGGG=DGFFGGGGGGGGGFCDF6?FGFFGGGGGGFBFFF?<FDFFFBFFF28)65B)5BAD:AF49?@?D1:??>?D
@M00689:251:000000000-CJTJ5:1:1101:13965:11357 1:N:0:12
CAGGATTAGATACCCTGGTAGTCCATGCCGTAAACGGTGGGCGCTAGGTGTAGGGGTCTTCCACGGCCTCTGTGTCGTAGCTAACGCATTAAGCGCCCCGCCTGGGGAGTACGGCCGCAAGGCTAAAACTCAAAGGAATTGACGGGGGCCCGCACAAGCGGCGGAGCATGTGGATTAATTCGATGCAACGCGAAGAACCTTACCTGGGCTTGACATACACCAGATCGCTGCAGAGATGTAGTTTCCCTTGTGGTTGGTGTACAAGTGGTGCATGGTTGTCGCTGCAT
+
GGGGGGGGGGGGGGGGGGGGGGGGGGGGGGGGGGGGGGGGGGGGGGGGGGGGGGGGGGGGGGGGGGGGGGGGGGGGGGGGGGGGGGGGGGGGGGGGGGGGGGGGGGGGGGGGGGGGGGGGGGGGGGGGGGGGGGGGGGGGGGGGGGGGGGGGGGFGGGGGCGGGGGGGGGGGGFEFFGGGGGGGGGGGGGGGGGGGGGGGGGGGGGCGDGGGGGGGGFFGGGGGG47C@DD??BG5697FFGGF?F=2FFFGDFFF;B?FAFA>FFF7712:<B579>:<FB1:>:4
@M00689:251:000000000-CJTJ5:1:1101:6144:11364 1:N:0:12
CAGGATTAGATACCCTGGTAGTCCATGCCGTAAACGGTGGGCGCTAGGTGTAGGGGTCTTCCACGGCCTCTGTGTCGTAGCTAACGCATTAAGCGCCCCGCCTGGGGAGTACGGCCGCAAGGCTAAAACTCAAAGGAATTGACGGGGGCCCGCACAAGCGGCGGAGCATGTGGATTAATTCGATGCAACGCGAAGAACCTTACCTGGGCTTGACATACACCAGATCGCTGCAGAGATGTAGTTTCCCTTGTGGTTGGTGTACAGGTGGTGCATGGCCGTCGCTGCAT
+
GGGGGGGFGGGGGGGGGGGGGGGGGGGGGGGFGGGGEGGDEGGGGGGGGGGFGGGDGGGGGGGGGGGGGGGDGCFGDGFGFFF<FEGGGGGEFGGGGGGGGGGGGGGGDGGGGGGEGGDGGGGG?FFFGGGGGGGCFFGGGFGGGGGDEGGGGEG:FEGGFGGGGGGF69C?C9+AEGGGCCFDGGFGGGGGG*:CFGGGGFGGGGFFGGGGGGFFFFFGGGGGGGCGFGD)0*/*1/0:DGFGFFFFFFDGDF><1<<FA?B9:FF(71<2<F5>F>>FF9::9?>
@M00689:251:000000000-CJTJ5:1:1101:27883:11368 1:N:0:12
CAGGATTAGATACCCTGGTAGTCCATGCCGTAAACGGTGGGCGCTAGGTGTAGGGGTCTTCCACGGCCTCTGTGTCGTAGCTAACGCATTAAGCGCCCCGCCTGGGGAGTACGGCCGCAAGGCTAAAACTCAAAGGAATTGACGGGGGCCCGCACAAGCGGCGGAGCATGTGGATTAATTCGATGCAACGCGAAGAACCTTACCTGGGCTTGACATACACCAGATCGCTGCAGAGATGTAGTTTCCCTTGTGGTTGGTGTACAGGTGGTGCATGGTTGTCGCTGCAT
+
GGGGGGGFFFFFFGGGGGGFGGGGGFCCEFG@FFGGGGDBFGGGGGGGFFGGGGGGGGGGGGGGGGGGGGGGGGGGGGFGGGGGGGGGGGGGGGGDGGGGGGGGGGGEDFGGGGGGDGGGGGGCEFGGGGGGGGGGGGGGGGGGGGGGGGGGGGGGGGGGGGDBEGGGGGFGCECFGG?AFFGGGEGGGGGGGE=EFGGGGFGGGGGGGGGGGGGFFFFFCFFGGGGGFGDFF6CFFBGGF7:CB*=A4?<<D<>BFF<7<FA>FFF?E:93<BFBFF?466?BF72
@M00689:251:000000000-CJTJ5:1:1101:21745:11375 1:N:0:12
CAGGATTAGATACCCTGGTAGTCCATGCCGTAAACGGTGGGCGCTAGGTGTAGGGGTCTTCCACGGCCTCTGTGTCGTAGCTAACGCATTAAGCGCCCCGCCTGGGGAGTACGGCCGCAAGGCTAAAACTCAAAGGAATTGACGGGGGCCCGCACAAGCGGCGGAGCATGTGGATTAATTCGATGCAACGCGAAGAACCTTACCTGGGCTTGACATACACCAGATCGCTGCAGAGATGTAGTTTCCCTTGTGGTTGGTGTACAGGTGCTGCATGGTCGTCGCTGCAT
+
GGGGGGGGGGGGGGGGGGGGGGGGGGGGGGGGGGGGGGGGGGGGGGGGFFG9FFGGFCFGGGFFFGGGGGGGGGGGGGGGGDGGFFEFGGGGGGGGGGGGGGGGGGGDFFFGGGGGGGGGGGGGGGGGGGGGGGGGGGGGGGGGGGGGGGGGGGGGGGGGGGGGGGGGFGEFGGFFGGGGGGGGFGGGFGGGGEGEE:ECCGGGGGGGGGGCD8:7CFFGGFCF6CCGFC<?)01>=F*C7:7FF?F<?F4CD)>:>F?FAB<>FF@?FF2><FFF=:;296:?045
@M00689:251:000000000-CJTJ5:1:1101:27873:11409 1:N:0:12
CAGGATTAGATACCCTGGTAGTCCATGCCGTAAACGGTGGGCGCTAGGTGTAGGGGTCTTCCACGGCCTCTGTGTCGTAGCTAACGCATTAAGCGCCCCGCCTGGGGAGTACGGCCGCAAGGCTAAAACTCAAAGGAATTGACGGGGGCCCGCACAAGCGGCGGAGCATGTGGATTAATTCGATGCAACGCGAAGAACCTTACCTGGGCTTGACATACACCAGATCGCTGCAGAGATGTAGTTTCCCTTGTGGTTGGTGTACAGGTGGTGCATGGCCGTCGCTGCAT
+
GGGGGGGGGGGGGGGGGGGGGGGGGGGGGGGGGGGGGGGGGGGGGGGGGGGGGGGGGGGGGGGGGGGGGGGGGGGGGGGGGGGGGGGGGGGGGGGGFGGGGGGGGGGGGGGGGGGGGGGGGGGFGGGGGGGGGGGGGGGGGGGGGGGGGGGGGGGGGGGGGGGGGGGGGGGGGGFGGGGGGGGGGGGGGGGGGGGGGEGGGGGGGGGGGGGGGGGGGFFGGGGGGGGGFGGFFFGGFFGGGFGGFF@>FFFGGFFFFFFFFFBFFF@BFFBFFFFFF>99FBF?>04
@M00689:251:000000000-CJTJ5:1:1101:24004:11418 1:N:0:12
CAGGATTAGATACCCTGGTAGTCCATGCCGTAAACGGTGGGCGCTAGGTGTAGGGGTCTTCCACGGCCTCTGTGTCGTAGCTAACGCATTAAGCGCCCCGCCTGGGGAGTACGGCCGCAAGGCTAAAACTCAAAGGAATTGACGGGGGCCCGCACAAGCGGCGGAGCATGTGGATTAATTCGATGCAACGCGAAGAACCTTACCTGGGCTTGACATACACCAGATCGCTGCAGAGATGTAGTTTCCCTTGTGGTTGGTGTACAGGTGGTGCATGGTTGTCGCTGCAT
+
GGGGGGGGGGGGGGGGGGGGGGGGGGGGGGGGGGGGGGGGGGGGGGGGGGGDGGGGGGGGGGGGGGGGGGGGGGGGGGGGGGGGGGGGGGGGGGGGGGGGGGGGGGGGGGGGGGGGGGGGGGGGGGGGGGGGGGGGGGGGGGGGGGGGGGGGGGGGGGGGGGGGGGGGGGGGGCFGGGGGGGGGGGGGGGGGGGCGGGGGGGGGGGGGGGGGGGCFGFFGGGGGGFGGFGGFFFGFFFFFGGGGFFFF=8AGGFFFFFFFB@AFFFFFBBA?FFFF4DF>?FBBB0A
@M00689:251:000000000-CJTJ5:1:1101:25013:11420 1:N:0:12
CAGGATTAGATACCCTGGTAGTCCATGCCGTAAACGGTGGGCGCTAGGTGTAGGGGTCTTCCACGGCCTCTGTGTCGTAGCTAACGCATTAAGCGCCCCGCCTGGGGAGTACGGCCGCAAGGCTAAAACTCAAAGGAATTGACGGGGGCCCGCACAAGCGGCGGAGCATGTGGATTAATTCGATGCAACGCGAAGAACCTTACCTGGGCTTGACATACACCAGATCGCTGCAGAGATGTAGTTTCCCTTGTGGTTGGTGTACAGGTGTTGCATGGCTGTCGCTGCAT
+
GGGGGGGGGGGGGGGGGGGGGGGGGGGGGGGGGGGGGGGGGGGGGGGGGGGGGGGGGGGGGGGGGGGGGGGGGGGGGGGGGGGGGGGGGGGGGGGGGGGGGGGGGGGGGGGGGGGGGGGGGGGGGGGGGGGGGGGGGGGGGGGGGGGGGGGGGGGGGGGGGGGGGGGGGG<FGFCFFGGGGGGGGGGGGGGGGGGGG>EGGFGGGGGGGGGGGFGGGFFG>FGGG<E5@GGFFFGGFFFCFCFG?FFAFFFGGFFB>BFFBFFAF4@>BFAFFFFFFFFF??FF9?F
@M00689:251:000000000-CJTJ5:1:1101:24922:11422 1:N:0:12
CAGGATTAGATACCCTGGTAGTCCATGCCGTAAACGGTGGGCGCTAGGTGTAGGGGTCTTCCACGGCCTCTGTGTCGTAGCTAACGCATTAAGCGCCCCGCCTGGGGAGTACGGCCGCAAGGCTAAAACTCAAAGGAATTGACGGGGGCCCGCACAAGCGGCGGAGCATGTGGATTAATTCGATGCGACGCGAAGAACCTTACCTGGGCTTGACATACACCAGATCGCTGCAGAGATGTAGTTTCCCTTGTGGTTGGTGTACAGGTGTTGCATGGCCGTCGCTGCAT
+
GGGGGGGGGGGGGGGGGGGGGGGGGGGGGGGGGGGGGGGGGGGGGGGGGGGGGGGGGGGGGGGGGGGGGGGGGGGGGGGGGGGGGGGGGGGGGGGGGGGGGGGGGGGGGGGGGGGGGGGGGGGGGGGGDGGGGGFGGGGGGGGGGGGGGGGGDEDDGFEGGGGGGGGGGGCGG79EGGFGGGGGGGGGGGGGGGG>EFGGGGGGGGGGGGGGGGGGGFFFFGGGG4FDFDGF?=CCFB>FGGGFFFF>FF>GGFFFFFB:AFFBF4?AFFFFAFF>:D>BBF:?B?<
@M00689:251:000000000-CJTJ5:1:1101:10048:11450 1:N:0:12
CAGGATTAGATACCCTGGTAGTCCATGCCGTAAACGGTGGGCGCTAGGTGTAGGGGTCTTCCACGGCCTCTGTGTCGTAGCTAACGCATTAAGCGCCCCGCCTGGGGAGTACGGCCGCAAGGCTAAAACTCAAAGGAATTGACGGGGGCCCGCACAAGCGGCGGAGCATGTGGATTAATTCGATGCAACGCGAGGAACCTTACCTGGGCTTGACATACACCAGATCGCTGCAGAGATGTAGTTTCCCTTGTGGTTGGTGTACAGGTGATGCATGGCCGTCGCTGCAT
+
GGGGGGGGGGGGGGGGGGGGGGGGGGGGGGGGGGGGDGGGGGGGGGGGGGGGGGGGGGGGGGGGGGGGGGGGGGGGGGGGGGGGGGGGGGGGFGGGGGGGGGGGGGGGGGGGGGGGGGGGGGGGGGGGFGGGGGGGFGGGGGGGGGGGGGGGG@F:EFGGGGGGDGEFGFGGGGGFFGGGGGG7+CCCGGCEDCGGGGFFGGGGGGGGFGFGGGGGGFFGG5<FFFGG5*>@F?GC?FGGGGGGFFF<F5)4CFFF9?FFFFAFFB?9F2<AFFF>@BF9(7??BFF
@M00689:251:000000000-CJTJ5:1:1101:15608:11453 1:N:0:12
CAGGATTAGATACCCTGGTAGTCCATGCCGTAAACGGTGGGCGCTAGGTGTAGGGGTCTTCCACGGCCTCTGTGTCGTAGCTAACGCATTAAGCGCCCCGCCTGGGGAGTACGGCCGCAAGGCTAAAACTCAAAGGAATTGACGGGGGCCCGCACAAGCGGCGGAGCATGTGGATTAATTCGATGCAACGCGAAGAACCTTACCTGGGCTTGACATACACCAGATCGCTGCAGAGATGTAGTTTCCCTTGTGGTTGGTGTACAGGTGCTGCATGGCTGTCGCTGCAT
+
GGGGGGGGGGGGGGGGGGGGGGGGGGGGGGGGGGGGGGGGGGGGGGGGGGGGGGGGGGGGGGGGGGGGGFGGGGGGGGGGGGGGGGGGGGGGGGGGGGGGGGGGGGGGGGGGGGGGGGGGGGGGGGGGGGGGFFGFGGGGGGGGGGGGGGGGGGGCFFFGGGGGGGGGGGGGGFGGGGGGGGGGGGGGGGGGGGGGGGGGGGGGGEGDDGGGGGGGGFFGGFGGGGGGFGGFFFGFFFCCFFGGFFF<FFFGGFFBBFFFFFF9?FFFFFBBAB>FFFB?FFF?>B<
@M00689:251:000000000-CJTJ5:1:1101:22490:11478 1:N:0:12
CAGGATTAGATACCCTGGTAGTCCATGCCGTAAACGGTGGGCGCTAGGTGTAGGGGTCTTCCACGGCCTCTGTGTCGTAGCTAACGCATTAAGCGCCCCGCCTGGGGAGTACGGCCGCAAGGCTAAAACTCAAAGGAATTGACGGGGGCCCGCACAAGCGGCGGAGCATGTGGATTAATTCGATGCAACGCGAAGAACCTTACCTGGGCTTGACATACACCAGATCGCTGCAGAGATGTAGTTTCCCTTGTGGTTGGTGTACAGGTGATGCATGGCCGTCGCTGCAT
+
GGGGGGGGGGGGGGGGGGGGGGGGGGGGGGGGGGGGGGGGGGGGGGGGGGG<FGGGGGGGGGGGGGGGGGGGGGGGGGGGGGGGGGGGGGGGGGGGGGGGGGGGGGGGGGGGGGGGGGGGGGGGGGGGGGGGGGGGGGGGGGGGGGGGGGGGGGGGGGGGGGGGGGGGGGGGGGGGGGGGGGGGGGGGGGGGGGGGFGGGGGGGGGGGGGGGGGGGGFFGGGGGGGGGFGGFFFGFBFFGGGFGBFFFF:AGGFF?>?FFFFFFFFFFFFFFFFFFFFF>>BF:9:>
@M00689:251:000000000-CJTJ5:1:1101:7257:11487 1:N:0:12
CAGGATTAGATACCCTGGTAGTCCACGCCGTAAACGATGGGCACTAGGTGTGGGGGGAAATATCCTTCCGTGCCGCAGCTAACGCATTAAGTGCCCCGCCTGGGGAGTACGGCCGCAAGGCTAAAACTCAAAGGAATTGACGGGGGCCCGCACAAGCAGCGGAGCATGTGGCTGAATTCGAAGCAACGCGAAGACCCTTACCAGGGCTTGACATTTTGGTGAAGCGGCGGGAACGTCGTGTCCCAACGGAGCCGAACCAGGTGGTGGATGTGCGTTGCCGCATCCGTCTCTTAGT
+
EFFFGGDFFAFFGAFFGGG@FGGGGGGCFGGDEFFEG,DC?,C@C,@<,CEFEGGGC:CC,C<,<,CFECFGDFGDECCDFFBCF>C:BCEF<,,,@F7@@FFEECG>CCGC@E:<FFEGFF?CAFBFGGGAEECGFC<9:*=CF>ECG5C?5?CGF>F>5:C58CF:CC78:*2<CFF=78EC+<8*:=5CCE***8@68C9C**1>//9C7?97C*)>>:*:CD=)7)))..>73)/*/0***.)(0)()*))(((()-950.))-94,)-)))..)-(,,(((-(..)6))-
@M00689:251:000000000-CJTJ5:1:1101:5420:11507 1:N:0:12
CAGGATTAGATACCCTGGTAGTCCACGCCGTAAACGATGAGTGCTAAGTGTTGGAGGGTTTCCGCCCTTCAGTGCTGCAGTTAACGCATTAAGCACTCCGCCGGGGGAGTACGGCCGCAAGGCGGAAACTCAAAGGAAGTGACGGGGGCCCGCACAAGCGGTGGAGTATGTGGTTTAATTAGAAGCAATGCGAAGAACCATACAAGGTCTTGACATCCCTGGACTATGTGACAGATGAAGTTTTCCCTCAGGGGACAAAGTGACAGTTGCTTCATGGCGGTAGAGGTGCTGTG
+
FGFGGGGGFGGFFEEGEFEFEFGF@EFFFGGDECFFFGG@AEF<E<6C,CE,FFC8FD,E:@6B7@CC8@EE9,EC@AEGE<FFCFFG7BEF<FDGEFGGGG+>:==F+8,5B:=CGGDGGDF+:>FF8,>CCGFACC,@:@><C1>FC:88CCGEC5*=<<BC:88F9<+AF*A*<:C+*03++:<A+<+:CCE*<@8*<?C+<<*C+<>CD8<*9))***22*2+*10**/*2:*020**2*1=4)).(*1.)((((..@).***.9)).)*/1*)(-(-()).)()))).
@M00689:251:000000000-CJTJ5:1:1101:7053:11512 1:N:0:12
CAGGATTAGATACCCTGGTAGTCCATGCCGTAAACGGTGGGCGCTAGGTGTAGGGGTCTTCCACGGCCTCTGTGTCGTAGCTAACGCATTAAGCGCCCCGCCTGGGGAGTACGGCCGCAAGGCTAAAACTCAAAGGAATTGACGGGGGCCCGCACAAGCGGCGGAGCATGTGGATTAATTCGATGCAACGCGAAGAACCTTACCTGGGCTTGACATACACCAGATCGCTGCAGAGATGTAGTTTCCCTTGTGGTTGGTGTACAGGTGATGCCTGGCCGTCGCTGCAT
+
GGGGGGGGGGGGGGGGGGGGGGGGGGGGGGGGGGGGGGGGGGGGGGGGGGGGGGGDGGGGGGGGGFGGGGGGGGGGGGFGGGGFGGGDGGGGGG:FFGGGGGGGGGGGGGGGGGGGGGGGGGGGGGGGGGGGGGGGGGGGGCGGGGGGDGGGGEGG7CGGFFCEGEG8CFF?E<FGGGGGGFFGGGGGGGGGG5CEGGGGGGGGGGGGGGGGGGGGGFFGGGGGGGGGFGGFF@G*9?GGGGGGFFFFFFDFGFF:>B:FBFFFFFF2F9<)6?>FFFFF>FB690<
@M00689:251:000000000-CJTJ5:1:1101:7038:11522 1:N:0:12
CAGGATTAGATACCCTGGTAGTCCATGCCGTAAACGGTGGGCGCTAGGTGTAGGGGTCTTCCACGGCCTCTGTGTCGTAGCTAACGCCTTAAGCGCCCCGCCTGGGGAGTACGGCCGCAAGGCTACACCTCAAAGGAATTGACGGGGGCCCGCACAATCGGCGGAGCATGTGGATTAATTCGATGCAACGCGACGCACCTTACCTGGGCTTGACATACACCAGCTCGCTGCAGAGATGTATTTTCCCTTGTTGTTGGTGTACAGGTGATGCCTGTCCGTCTCTGCCT
+
GGAFFEFFGGGGGGGGGGGFGGGGGF<EF7FBFGGGFGFCCEF@F7@;FFG9;@@+BFFFGF9F78FFEGGEGFGGDEECFG<<F,C+CFFFGF+FFGGDGEGG7DCE:F<EE+@FCFGCEFGGF,E,BFGF8AA,,@@F9,F7+:7*>BEDG@F7,,@<<:C788C:F:CB7+<C@:EFG5+9CDE7CEGEE5*1:CEGG9FGG?=*:FG57FCF7=*><7**07ACE*>F)*/*1*?7*?7C?6FFF?4**8>((8,<3B<A5B92@)-..7094.8((4<),).
@M00689:251:000000000-CJTJ5:1:1101:5412:11524 1:N:0:12
CAGGATTAGATACCCTGGTAGTCCACGCCGTAAACGATGAGTGCTAAGTGTTGGAGGGTTTCCGCCCTTCAGTGCTGCAGTTAACGCATTAAGCACTCCGCCTGGGGAGTACGGCCGCAAGGCTGAAACTCAAAGGAATTGACGGGGGCCCGCACAAGCGGTGGAGTATGTGGTTTAATTCGAAGCAACGCGAAGAACCTTACCAGGTCTTGACATCCCTTGACCACTTGCGAGATCAAGTTTTCCCTTCGGGGACACGGTGACAGGTGCTGCATGGCCGTCGCTGCAC
+
GGGGGGGGGGGGGGGGGGGGGGGGGGGGGGGGGGGGCGGFFCCFGG9CEFGFGGFFF@FGGE@@FGCCGGFGGGGGGGGGFGGGGGGGGGGFGGGGEFGGGGGGGGGGGGGGGGGGGGG>FGGG@FGGGGGGGGGGGGFGGAFGGGGGGGGGGDGGGFFEG<CEFFC@FGFBF,B,<BACFGGEGGGFCEGGEGGGEGGGGFGGGGGCFGGFG?:C9<0>75>7C7E9*:73.)1/*)07*:*:9FFAFFBGDDE;1(->?>0:6?>A6:>>?6*/)).0(-4((,(.,
@M00689:251:000000000-CJTJ5:1:1101:6140:11529 1:N:0:12
CAGGATTAGATACCCTGGTAGTCCACGCCGTAAACGATGAGCGCTAAGTGTTGGAGGGTTTCCGCCCTTCAGTGCTGCAGCAAACGCATTAAGCACTCCGCCTGGGGAGTACGGCCGCAAGGCTGAAACTCAAAGGAATTGACGGGGGCCCGCACAAGCGGTGGAGCATGTGGTTTAATTCGAAGCAACGCGAAGAACCTTACCTGGTCTTGACATCCCTTTACCACTTGCGAGATCAAGCTTTCCCTTCGGGGACAAGGTGACAGGTGATGCATGGCCTTGGCTGCAT
+
FFGDFGGGGGGGFGGGGGGGGGGD,@FFFGGECFGGGGG,E,@7F+8EFGG9@CCF7:FF@F,BCCFGGGCEFGA@F9=EF<CFGGGEEGGGGFGEEFGDGGGFGGG7FFEGGC@FEGGG>?DF8,CEFGGGGGG88ADEFGGG7FE<C:EGGGGG,DFDCCEGG5,*<C=;<<EFFGGGFFG6C5<CCEGC*:5CFFGC+<<:++:0AFGF=FF>=FFG:***2:7C*:*07)9*00*747**9/624)(195528:?)8647FF:2)649)*7@>F:)4)(((-(44
@M00689:251:000000000-CJTJ5:1:1101:15750:11549 1:N:0:12
CAGGATTAGATACCCTGGTAGTCCACGCTGTAAACGATGTCGACTTGGAGGTTGTGCCCTTGAGGCGTGGCTTCCGGAGCTAACGCGTTAAGTCGACCGCCTGGGGAGTACGGCCGCAAGGTTAAAACTCAAATGAATTGACGGGGGCCCGCACAAGCGGTGGAGCATGTGGTTTAATTCGATGCAACGCGAAGAACCTTACCTACTCTTGACATCCAGAGAACTTAGCAGAGATGCTTTGGTGCCTTCGGGAACTCTGAGACAGGTGATGCATGGCTGTCGCTGCAT
+
GGGGGGGGGGGGGGGGGGGGGGGGGGGGGGGGGGGGGGGGGGGGGGGGGGGGGGGGGGGGGGGGGGGGGGGGGGGGGGGGGGGGGGGGGGGGGGGGGGGGGGGGGGGGGGGGGGGGGGGGGGGGGGGGGGGGGGGGGGGGGGGGGGGGGGGGGGGGGGGGGGGGGGGGGGGGGGGGGGGGGGGGGGGGGGGGDDGGGGGGGGGGGGGGGGGGGGGGGFFGGGGGGGGGFFGF@FGGFFGGGGGFFFFFFFFGDFFFFFFFAFFFFFFFFFBAFFFFFFFBFFFBFFFB
@M00689:251:000000000-CJTJ5:1:1101:25691:11557 1:N:0:12
CAGGATTAGATACCCTGGTAGTCCTAGCTGTAAACGATGATCACTGGGTGTGGGGATGAGAAGTCTCTGTGCCGAAGCAAAAGCGATAAGTGATCCGCCTGGGGAGTACGTACGCAAGTATGAAACTCAAAGGAATTGACGGGGACCCGCACAAGTGGTGGAGCATGTGGTTTAATTCGACGCAACGCGAGGAACCTTACCAGGTCTTGACATACTCGGAATTTGTTGGAAGCAACGAAGTGCCTTCGGGAACCGAGATACAGGTGGTGCATGGCCGTCGCTGCAT
+
GGGGGGGGGGGGGGGGGGGGGGGGGGGGGGGGGGGGGGGGGGGGGGGGFGGGGGGGGGGGGFGGGGGGGGGGGGGGGGGGGFGGGGGGGGGGGGGGGGGGGGGGGGGGGGGGGGGGGGGGGGGGGGGGGFEFGGGGGFGGGGGGGGGGGGGGGGGGGFGGGGGGGGGGGGGGGGGGGGGGGGGGGGGGGGGGGGGGGGGGFGGGGGGGGGGGGFGGGFFGGGGGGGGGFFGFFFGGFFGGGGGGFFFBFFFGGFE>FFB?DFFFFFF:@B>AAFF4BDBBFFFFFF
@M00689:251:000000000-CJTJ5:1:1101:11730:11609 1:N:0:12
CAGGATTAGATACCCTGGTAGTCCATGCCGTAAACGGTGGGCGCTAGGTGTAGGGGTCTTCCACGGCCTCTGTGTCGTAGCTAACGCATTAAGCGCCCCGCCTGGGGAGTACGGCCGCAAGGCTAAAACTCAAAGGAATTGACGGGGGCCCGCACAAGCGGCGGAGCATGTGGATTAATTCGATGCAACGCGAAGAACCTTACCTGGGCTTGACATACACCAGATCGCTGCAGAGATGTAGTTTCCCTTGTGGTTGGTGTACAGGTGTTGCATGGCCGTCGCTGCAT
+
GGGGGGGGGGGGGGGGGGGGGGGGGGGGGGGGGGGGGGGGGGGGGGGGGGGGGGGGGGGGGGGGGGGGGGGGGGGGGGGGGGGGGGGGGGGGGGGGGGGGGGGGGGGDGGGGGGGGGGGGGGGGGGGGGGGGGGGGGGGGGGGGGGGGGGGGGGGGGGGGGGGGGGGGGGGGGCGFGG7EGGGGGGGCFGGDGGGGGGGGGGGGCFCCFGGCGGGGGFFGGGGGGGGGFGGFFFG5=BG7FGGGFFFFFFBFGFF69:?FBFAFFFFF@?>>FFFF)7>0368<>FF
@M00689:251:000000000-CJTJ5:1:1101:10161:11617 1:N:0:12
CAGGATTAGATACCCTGGTAGTCCATGCCGTAAACGGTGGGCGCTAGGTGTAGGGGTCTTCCACGGCCTCTGTGTCGTAGCTAACGCATTAAGCGCCCCGCCTGGGGAGTACGGCCGCAAGGCTAAAACTCAAAGGAATTGACGGGGGCCCGCACAAGCGGCGGAGCATGTGGATTAATTCGATGCAACGCGAAGAACCTTACCTGGGCTTGACATACACCAGATCGCTGCAGAGATGTAGTTTCCCTTGTGGTTGGTGTACAGGTGATGCATGGCCGTCGCTGCAT
+
GGGGGGGGGGGGFFGGFGGFGGFGFGGFGGGGGGFGGGGGGGGGGGGGFGGGGGGGCEFGGGGGGGGGGGGGGGAGGGGGGGGGGGGGGGGGGGGGGGGGGGGGGGGGGEFGGGGGGGGGGGGGGGGGGGGFGFFGGGGEEGGGGGGGGGGGGGCGGGGGG>EEGDEFGGGGGGG?FGFGCFFGGGGGFGGGGGGGGGGCGGEFCFGGGFGC7C97>?@FF577=<=CFG5?FFFC*9CCGGFGFF?A?FBGGFFBFBFF>FBAFFFAFFFAAFFF6>6110(((()
@M00689:251:000000000-CJTJ5:1:1101:10177:11626 1:N:0:12
CAGGATTAGATACCCTGGTAGTCCATGCCGTAAACGTTGGGCGCTAGGTGTAGGGGTCTTCCACGGCCTCGGTTTCGTAGCTAACTCATTAATCGCCCCGCCTGGGGAGTACGGCCGCCAGGCTACAACTCAAAGGAATTGACGGGGGCCCGCACAAGCGGCGGAGCATTTGGATACATTCGCTTCAACCCGAAGAACCTTTCCTGGCCTTGACATACACCAAATCTCTGCAGAAATGTAATTTCCCTTTCTGTTGGCCTCACGCTCATTCAGTGCCGTACCTTCCTTCTTTA
+
GDEFCFCGD9FGD<DFFF@,;CFG@E@<6@B7FGGG6E8,+;@CE@+@C,;,<E6FFG?A@FEG7+666,,,8,8:,6C,B<E6C,6CCFG9,,:AFFF+C=8DCFCFE7,?+4@@+@+3++3==,>,B<,,>,,@=,,33,C>>7<3@BC1***4,,<F:C8**38*,7,0++3++3+2:+8/:;C70***:*1*<C5A9+0<ECC*2+*0:C?C7**92***2*3*9***)*009B70*:>*19?)*0)*2*/)(()*.0,()0)-=)5)./*1*)(((-4)5,)))-).)
@M00689:251:000000000-CJTJ5:1:1101:4610:11636 1:N:0:12
CAGGATTAGATACCCTGGTAGTCCTAGCTGTAAACGATGATCACTGGGTGTGGGGATGAGAAGGCGCGGTGCCGAAGCAAAAGCGATAAGTGATCCGCCGGGGGAGGACGTACGCAAGGATGAAACGCAAAGGAAGGGAGGGGGACCCGCAAAAGGGGTGGAGCAGGTGGGGTAATGCGACGCAACGCGAGGAACCGAACCAGGGCTGGAAATACGAGGAATGGGAGGGAAGGAAGGAAGGGCCTGAGGGAACGGAGAGAAAGGTGGTGAATGGTCGGCGCGGCAGGTGGCGCGA
+
GGGGGGGGGGGGFGGGGGGGGGGGGGGGGGGGGGGGGGGGGGGGGGGGEFEGGGGGGGGGGGF,C+@+@7@8,8CCE@CEFFG6>C,B@E,<E,<,::,+8=CDCE+B3@3A+3+8:C+>,8@DF,++8><C8CC,*6D*>BD@C1**41:*::C*8B*<@<C+;<E*4<***2:+03:?9C*:E*828:EGGE:***2**2;C***/:;00*301*07<<*2*9*297CC5)7>*7@FF3<5*).).;::D/)7-6;2>(95:*9>(7).).?1*0)(-(,2,3((..(.((((
@M00689:251:000000000-CJTJ5:1:1101:26625:11651 1:N:0:12
CAGGATTAGATACCCTGGTAGTCCATGCCGTAAACGGTGGGCGCTAGGTGTAGGGGTCTTCCACGGCCTCTGTGTCGTAGCTAACGCATTAAGCGCCCCGCCTGGGGAGTACGGCCGCAAGGCTAAAACTCAAAGGAATTGACGGGGGCCCGCACAAGCGGCGGAGCATGTGGATTAATTCGATTCAACGCGAAGAACCTTACCTGGGCTTGACATACACCAGATCGCTTCAGAGATGTAGTTTCCCTTGTGGTTGGTGTACAGTTGGTGCATGGCTGTCGCTGCAT
+
GDEGEFAFGDGGDFFEFFGEFFGGGG<C,@FFGGFGDF@:CDCEFGCFFFEEFGEGCF8CFGGGG7+FGFGGFCFGGFAC<<?CCCGEGEGFFG:4FFGGGGED<7BE:F<FCEG73F+@7DGD=DGGGCFAFDGGGGGG<FFGG@CF@F7>C@EGG,<*<FG7CCE>+A<99<2+3<9+?5+@+9C9CEGGGCGEE@GFD98C<AFFGGFEFC7C>FF*7/5CFF59.*9??F65@60272:7B8?>F)6*1<F?>BB><9)6*002BB<2<FFFF3320(,4;?F
@M00689:251:000000000-CJTJ5:1:1101:11497:11657 1:N:0:12
CAGGATTAGATACCCTGGTAGTCCATGCCGTAAACGGTGGGCGCTAGGTGTAGGGGTCTTCCACGGCCTCTGTGTCGTAGCTAACGCATTAAGCGCCCCGCCTGGGGAGTACGGCCGCAAGGCTAAAACTCAAAGGAATTGACGGGGGCCCGCACAAGCGGCGGAGCATGTGGATTAATTCGATGCAACGCGAAGAACCTTACCTGGGCTTGACATACACCAGATCGCTGCAGAGATGTAGTTTCCCTTGTGGTTGGTGTACAGGTGATGCATGGCCGTCGCTGCAT
+
GGGGGGGGGGGGGGGGGGGGGGGGGGGGGGGGGGGGGGGGGGGGGGGGGGGGGGGGGGGGGGGGGGGGGGGGGGGGGGGGGGGGGGGGGGGGGGGGGGGGGGGGGGGGGGGGGGGGGGGGGGGGGGGGFFGGGGGGGGGGGGGGGGGGGGGGGGGGGGGGGGGGGGGGGGGGGGGCGGGG=FGFGGGGGGGCE=EGGFD>GGGGGGGGGGGGGGGGGFFGGGGGGGGGFGGFFFGG?FGFGGGGFFFFFFADGFFBBFFFFFFFFFFFF><29BF:FE>>>>?FBBD
@M00689:251:000000000-CJTJ5:1:1101:26636:11669 1:N:0:12
CAGGATTAGATACCCTGGTAGTCCATGCCGTAAACGGTGGGCGCTAGGTGTAGGGGTCTTCCACGGCCTCTGTGTCGTAGCTAACGCATTAAGCGCCCCGCCTGGGGAGTACGGCCGCAAGGCTAAAACTCAAAGGAATTGCCGGGGGCCCGCACAAGCGGCGGAGCATGTGGATTAATTCGATGCAACGCGACGAACCTTACCTGGGCTTGACATACACCAGATCGCTGCAGAGATGTAGTTTCCCTTGTGGTTGGTTTCCCGGTGGTTCATGGCTGTCGCTGCATCTGGCT
+
GGGGGGG9<CFFGGGGGFFFF@FDCFCFGFGGGGGCEG8B@FEFGDGCG@FDGE,BFGGGGGCG@EEGGGGFGGGG,DF?CFFFE@BEGF,9CFGGFFGCGGG+<++=FC=FF7FGEG7F7FFECGGGGGGFGGDFGF<F9,@@7CE7CEEB7*=F8:F<*==8CEEEFGCCF7FG9E7CC;7@CEC+<2C*5***:CEFGGGGG7CCFFF*7E+:0=FFF*7*CF7DF*>6)8*CB=7>*22>@FF277:**088(4(0.*)(7<)(80:4A44>55?7<04(((56<))),
@M00689:251:000000000-CJTJ5:1:1101:28144:11681 1:N:0:12
[truncated: 38,341,218 more chars]
