# Supplementary material for: The cloacal microbiome of a cavity-nesting raptor, the lesser kestrel (Falco naumanni)
Source: PeerJ. 2022 Oct 6;10:e13927. doi: 10.7717/peerj.13927 (PMC9548316; doi:10.7717/peerj.13927)
Supplement: Supplemental Information 8 [file peerj-10-13927-s008.gz › gri-P38.R1.fastq]

@M00689:251:000000000-CJTJ5:1:1101:15165:2193 1:N:0:10
CAGGATTAGATACCCTGGTAGTCCACGCCGTAAACGATGAGTGCTAAGTGTCGGGGGTGACCAACCCTCGGTGCTGTCGCTAACGCAATAAGCACTCCGCCTGGGGAGTACGGCCGCAAGGCTGAAACTCAAAGGAATTGACGGGGACCCGCACAAGCGGTGGAGCATGTGGTTTAATTCGAAGCAACGCGAAGAACCTTACCAAGGCTTGACATCCCTCTGACCGATTTAGAGATAGATCTTTCCCTTCGGGGACAGAGGTGACAGGTGCTGCATGGCCGTCGCTGCATCTGCG
+
GFGGFGGGGGGGGFCFDFFEDFEF@EEGGDCECDEECFGGGGGGFE9DECEEEDFGGGGGGGGGGGGGGGEGGCGGDGG<BCFGGGGGGGGFGGGGGGGGGECFGGGGFGFGEFG=@CFCFGGEFGGGFFFGFE7@F7>AF9:@FDC*4>CEEEEG8CGEFEGGGGG,<??,4=+?@EGG<1:88CF78EGGEC:+;CF9:?CFGGGG607C4F<7CF:47FDGGDC)0*?=?FG>@FG>:DCFFFFFFFBGDF@B:?FF1939:7?(/.5).*9*@FFFF90>B?FFF)))))(
@M00689:251:000000000-CJTJ5:1:1101:23237:2768 1:N:0:10
CAGGATTAGATACCCTGGTAGTCCATGCCGTAAACGGTGGGCGCTAGGTGTAGGGGTCTTCCACGGCCTCTGTGTCGTAGCTAACGCATTAAGCGCCCCGCCTGGGGAGTACGGCCGCAAGGCTAAAACTCAAAGGAATTGACGGGGGCCCGCACAAGCGGCGGAGCATGTGGATTAATTCGATGCAACGCGAAGAACCTTACCTGGGCTTGACATACACCAGATCGCTGCAGAGATGTAGTTTCCCTTGTGGTTGGTGTACAGGTGGTGCATGGCCGTCGCTGCAT
+
GFGGGGGFGGGGGGGGGGGFGGGGFGGGGGGGGGGGGGGGGGGGGGGGGGG9FGGGGGGGGGGGGGGGGGGGGGGGGGGFGGGGGGGGGGGGGGGGGGGGGGGGGGGGGGGGGGGGGGGGGGGGGGGGGGGGGGFGGDFGGGGGGGGGGGGGGGGGGGGGGGGGG5CFGGGFG+:EFGGGGFGGGEGEFGGGDGGGGGGGGGGGGGGGGGGDCFFFGFFGGGGFGGGGFGGFFF77FFFGGGGGFFFFFFAGGFFFF11@>FFFFFF:EBBFFFFF?E>>F6:03>A
@M00689:251:000000000-CJTJ5:1:1101:24765:2779 1:N:0:10
CAGGATTAGATACCCTGGTAGTCCATGCCGTAAACGGTGGGCGCTAGGTGTAGGGGTCTTCCACGGCCTCTGTGTCGTAGCTAACGCATTAAGCGCCCCGCCTGGGGAGTACGGCCGCAAGGCTAAAACTCAAAGGAATTGACGGGGGCCCGCACAAGCGGCGGAGCATGTGGATTAATTCGATGCAACGCGAAGAACCTTACCTGGGCTTGACATACACCAGATCGCTGCAGAGATGTAGTTTCCCTTGTGGTTGGTGTACAGGTGGTGCATGGCCGTCGCTGCAT
+
GGGGGGGGGGGGGGGGFGGGGGGGGGGFFEGGGGGGGGGEGGGGGGGGDGFGGGGGEGGGGGGGGGGGGGGGGGGGGFGGGGGGFGGGGGGGGGGGGGGGFFGGGGGGGGGGGGGGGGGGGGFCGGGGGG@FGFGGGGFFGFGGGGGGGGGGGGGGGGGGGGGGGGGGFFGGGGCFGEEFGGGGGEGGGGGGGGGGGFCGGGGGGFGGGGGGGGFFFFFGGGGGFGGGFGCFFFG>FBCGGFFCF4?49FFGC@F00:BFF4)65FFBFFDBA?>F4>64;BFFFFF
@M00689:251:000000000-CJTJ5:1:1101:23374:2885 1:N:0:10
CAGGATTAGATACCCTGGTAGTCCATGCCGTAAACGGTGGGCGCTAGGTGTAGGGGTCTTCCACGGCCTCTGTGTCGTAGCTAACGCATTAAGCGCCCCGCCTGGGGAGTACGGCCGCAAGGCTAAAACTCAAAGGAATTGACGGGGGCCCGCACAAGCGGCGGAGCATGTGGATTAATTCGATGCAACGCGAAGAACCTTACCTGGGCTTGACATACACCAGATCGCTGCAGAGATGTAGTTTCCCTTGTGGTTGGTGTACAGGTGCTGCATGGTCGTCGCTGCAT
+
FGGGGGGGGGGGGGGGGGGGGGGGGGGGEGGGGGGGGGGGGGGGGGGGGGGFGGGGGGGGGGGGGGDGGFGGGGGGGGGGFGGGGGGGGGGGGGGGGGGGGGGGGGGGGGGGGGGGGGGGDGGGGGGGGGFFFGGFGGGFGGGGGGGGGGGGGGGGGGGGGGGGGEGCFFAGGGGGGGGGGGGGGGGGGGGGGGDGGGGGGGGGGGGGGGGGGGFGGFFGFGG<6<FG>DG?:BGDFFGGGGGGFF?B=FBGGFFFBFFFABAFFFF?FFBFFF)0@D9<>B(17:>
@M00689:251:000000000-CJTJ5:1:1101:23976:3013 1:N:0:10
CAGGATTAGATACCCTGGTAGTCCATGCCGTAAACGGTGGGCGCTAGGTGTAGGGGTCTTCCACGGCCTCTGTGTCGTAGCTAACGCATTAAGCGCCCCGCCTGGGGAGTACGGCCGCAAGGCTAAAACTCAAAGGAATTGACGGGGGCCCGCACAAGCGGCGGAGCATGTGGATTAATTCGATGCAACGCGAAGAACCTTACCTGGGCTTGACATACACCAGATCGCTGCAGAGATGTAGTTTCCCTTGTGGTTGGTGTACAGGTGTTGCATGGCTGTCGCTGCAT
+
GGGGGGGGGGGFGGGGGGGGGGGGGGGGGGGGGGGGEGGEGGGGGGGGGGGAGGGGGGGGGGFGGGGGDGFGGGGGGGGGGGGGGGGGGGGGGGGGFGGGGGGGGGGGGGGGGGGGGGGGGCGGGGGGGGGGGGGGGGGGGGGGGGGGGGGGGGGGGGGGGGGGGGGGGGGGGCGGGGGGGG?FGGGGGGGGGEEDEGGGGFGGGGF:FGGGGGGGFFFGGGCC4<C357)0)*1*172*::CF?FFFF5:FC>>6;BFFBFA<FFFADBB<AB@:FF:<0:<2,(6
@M00689:251:000000000-CJTJ5:1:1101:25469:3183 1:N:0:10
CAGGATTAGATACCCTGGTAGTCCATGCCGTAAACGGTGGGCGCTAGGTGTAGGGGTCTTCCACGGCCTCTGTGTCGTAGCTAACGCATTAAGCGCCCCGCCTGGGGAGTACGGCCGCAAGGCTAAAACTCAAAGGAATTGACGGGGGCCCGCACAAGCGGCGGAGCATGTGGATTAATTCGATGCAACGCGAAGAACCTTACCTGGGCTTGACATACACCAGATCGCTGCAGAGATGTAGTTTCCCTTGTGGTTGGTGTACAGGTGCTGCATGGTCGTCGCTGCAT
+
GGGGEFGGGGGGGGGGGGGGGGGGGGGGGGGGGGGGGGGGGGGGGGGGGGGGGGGGGGGGGGGGGGGGGGGGGGGGGGGGGGGGGGGGGGGGGGGGGGGGGGGGGGGGGGGGGGGGGGGGGFGGGGGGGGGGG<FGGGGGGGGGGGGGGGGGGGGEFFGGGGGDGGGGGGGGGGGGGGGGFGGGGGGGGGGGG*>?FGGGGGGGGGGGGGGGGGGGFFFGGFGFGGGGFGGFFBCFFFGDFGGGFFFFFFFGGF@FFFFFFF<>)???FFFBFFFFFFFFFF?FFFF
@M00689:251:000000000-CJTJ5:1:1101:17684:3556 1:N:0:10
CAGGATTAGATACCCTGGTAGTCCACGCCGTAAACGATGGATGCCAGACGTCGGGCGGCATGCCGTTCGGTGTCGCAGCTAACGCATTAAGCATCCCGCCTGGGGAGTACGGCCGCAAGGCTAAAACTCAAAGGAATTGACGGGGGCCCGCACAAGCGGCGGAGCATGCGGATTAATTCGATGCAACGCGAAGAACCTTACCTGGGTTTGACATCACCCGAAAACTCGCAGAGATGTGGGGTCCTTCGGGGCGGGTGACAGGTGCTGCATGGTTGTCGCTGCAT
+
GGGGGCGGGGGGGGGGGGGGFGGGFGGGGDGGGGGGGFGGGGGG,CEFFEFGGGGGGGGGGGGGGGGGGGFGGGGGGGGGGGGGGGGGGGGGGGGGGGGGGGGGGGGGGGGGGGGGDGGGGGGGGGGGGGGGCGGGGGGGGGGGGGGGGGGGGGGGFGGGGGGGGGGGGGGCCEFGGGGGGGGGGGGGGGGGGGGGFGGGGGGGGGGGGGGGGG6FG5FGGGGGGGGDDGGDFFCD==CDGCDC6*9:EFFGGF:>F?FF?F23??B2?<>?AFF>F71??>:6
@M00689:251:000000000-CJTJ5:1:1101:10608:4276 1:N:0:10
CAGGATTAGATACCCTGGTAGTCCATGCCGTAAACGGTGGGCGCTAGGTGTAGGGGTCTTCCACGGCCTCTGTGTCGTAGCTAACGCATTAAGCGCCCCGCCTGGGGAGTACGGCCGCAAGGCTAAAACTCAAAGGAATTGACGGGGGCCCGCACAAGCGGCGGAGCATGTGGATTAATTCGAGGCAACGCGAAGAACCGTACCTGGGCTTGACATACACCAGATCGCTGCAGAGATGTAGTTTCCCTTGTGGTTGGTGTACAGGTGTGGGATGGTTGTCGCTGCATCGGTCTCG
+
FCEDECEDFFFCCCC<@@EDDFCD@FEEF@6;@@6@CBCEEFC@+@@@;@,CEAEEBC<CEGCECEEF7FFE<ECFB=FFG<CFFFCG7BCEFFGE@FEFFGCFFFDFE?EEFGF+>@BFGGG@DFFFF@F<AFDGGGC,FC@<F@CD87C44:1BCGCCEECEGG8E+<+<<C99CF+<*2<*:C8C*:>CEECEC;8*2:;E+<EGC*/>F+<CFF6C4<FC0*:C:9>?FFFD9B*:>*72@**)*0.9>058;::<784>F*0-)4(.47@*18()4(1312))(---,)(
@M00689:251:000000000-CJTJ5:1:1101:15038:4435 1:N:0:10
CAGGATTAGATACCCTGGTAGTCCATGCCGTAAACGGTGGGCGCTAGGTGTAGGGGTCTTCCACGGCCTCTGTGTCGTAGCTAACGCATTAAGCGCCCCGCCTGGGGAGTACGGCCGCAAGGCTAAAACTCAAAGGAATTGACGGGGGCCCGCACAAGCGGCGGAGCATGGGGATTAATTCGATGCAACGCGAAGAACCTTACCTGGGCTTGACATACACCAGATCGCTGCAGAGAGGTAGTTTCCCTTGTGGTTGGTGTACAGGTGCTGCATGGTTGTCGCTGCAT
+
FFGGEFGGGGGGFFGGFFFFFGFFFGGGGEFCEFFCGGGEEF@CFEGF;CCEGFGFFGGGGCG<FGGGGG<@@EEEFFE@DFFEEF7FGGGFEFG7@FEGGG:FGFC?F:EBFGG7=FFGGFF8FDGGDGCFFFFGGGGG@FA>EDGC>FCC7:7C:;<FCCCCEDEF+<*;EEE@FFGF>C99C8CF+55=7:=EGG5@EG?F7FE5AF5EFGDFGFF**99CCDCDFD3<?FGG))99>*;7?=?ABF4C<.;3((4>AFFB@?@4*637<@F@*72)241?>74
@M00689:251:000000000-CJTJ5:1:1101:25951:4642 1:N:0:10
CAGGATTAGATACCCTGGTAGTCCATGCCGTAAACGGTGGGCGCTAGGTGTAGGGGTCTTCCACGGCCTCTGTGTCGTAGCTAACGCATTAAGCGCCCCGCCTGGGGAGTACGGCCGCAAGGCTAAAACTCAAAGGAATTGACGGGGGCCCGCACAAGCGGCGGAGCATGTGGATTAATTCGATGCAACGCGAAGAACCTTACCTGGGCTTGACATACACCAGATCGCTGCAGAGATGTAGTTTCCCTTGTGGTTGGTGTACAGGTGATGCATGGTCGTCGCTGCAT
+
GGGGGGGGGGGGGGGGGGGGGGGGGGGGGGGGGGGGGGGGGGGGGGGGGGGGGGGGGGGGGGGGGGGGGGGGGGGGGGGGGGGGGGGGGGGGGGGGGGGGGGGGGGGGGGGGGGGGGGGGGGGGGGGGGGGGGGGCEGGGGGGDGGGGGGGGGGGGFGGGGGGGGGGGGGGGFFEGGGGGGGGGGGGGGGGGGGGEGGGGGGGGGGGGGGGGGFFFDFFGGGCFFGFGFGGFF4CC=BFGGGGGFFFFFFFGDFFFBBFFAFFFFFFAFBFFAFF?BDFFFFB:>BF
@M00689:251:000000000-CJTJ5:1:1101:5558:4822 1:N:0:10
CAGGATTAGATACCCTGGTAGTCCATGCCGTAAACGGTGGGCGCTAGGTGTAGGGGTCTTCCACGGCCTCTGTGTCGTAGCTAACGCATTAAGCGCCCCGCCTGGGGAGTACGGCCGCAAGGCTAAAACTCAAAGGAATTGACGGGGGCCCGCACAAGCGGCGGAGCATGTGGATTAATTCGATGCAACGCGAAGAACCTTACCTGGGCTTGACATACACCAGATCGCTGCAGAGATGTAGTTTCCCTTGTGGTTGGTGTACAGGTGATGAATGGTCGTCGCTGCAT
+
GGGGGGGGGGGGGFGGGGGGFFFCFGGGFGGGGGGEGGGGGGGGDGEGFFCFGGGGGGGGGGGGFGGFGGGGGGFGGGGGGGGGGGGGDFGGGGGG7FGGGGGGGGGEGGGFEFGFGGGGGFFG?DEFGGGGGGGGGGGFGGGGEGGGGFGG>=CEFGGGGDGEGGGG6C<E@FGGGGG7CCC7?E9@CGGGC55>CCCF9CFEGGGGGG4C4<?G>6?<FF:FFGCDFDGFFFF4*7CC7CGGF4?</).9DF566B?F<74449?274))6@6@?)219BFB(5A
@M00689:251:000000000-CJTJ5:1:1101:20378:4859 1:N:0:10
CAGGATTAGATACCCTGGTAGTCCACGCCGTAAACGTTGGGCGCTAGGTGTGGGTCCCATTCCACGGGGTCCGTGCCGCAGCTAACGCATTAAGCGCCCCGCCTGGGGAGTACGGCCGCAAGGCTAAAACTCAAAGGAATTGACGGGGGCCCGCACAAGCGGCGGAGCATGCGGATTAATTCGATGTAACGCGAAGAACCTTACCAAGGCTTGACATGTACCGGAAACTCCCAGAGATGGGGGCCCCGCAAGGTCGGTACACAGGTGTTGCATGGCTGTCGCTGCATCTGTCCTT
+
GGGGGGGGGGGGGGGGGGGGFGGGDFGGGGGGGGGCGGGFGGDGEGGGGGGGGGGGGGGGGGGGGGGGGGGGGGGGGGGGGGGGGGGGGGGGGGGGGGGGGGGGGGGGGGGGGGGGGGGGGGGGGGGGGGGGGGGGGGGGGGGGGGGGGGGGGGGGGGGGGGGEGGGGGGGGGGGGGGGGFGGGGG*<@FGGGGDGGGGFGGGGGGGFFGGGGGGGGFFGF>D3>CGFFGCFFFGGF=CF5DDDDFE;@@BGG?6;BFF:<FFFFFFFB<<3>FFFFF<<?B0105<DA5)6><.
@M00689:251:000000000-CJTJ5:1:1101:11078:4899 1:N:0:10
CAGGATTAGATACCCTGGTAGTCCACGCCCTAAACGATGTCAACTGGGTGTTGGGAATTAGTTTTCTCAGTAACGAAGCTAACGCGTGAAGTTGACCGCCTGGGGAGTACGGCCGCAAGGTTGAAACTCAAAGGAATTGACGGGGACCCGCACAAGCGGTGGATGATGTGGTTTAATTGGATGCAACGCGAAAAACCTTACCCACCTTTGACATGGCAGGAAGTTTCCAGAGATGGATTCGTGCTCGAAAGAGAACCTGCACACAGGTGTTGCATGGCCGTCGCTGCAT
+
FCFFE,CEFDFDC6EFACFDCF,C<CBCCFECDCC@F<CCFGD@9@A,688BFCGFGFDGGCF<FF9EEFFGGGDGGGGDFGGG@FEFGGGGCGGFFGG7:DFGGDEBFGGGFFGE:BFGFEFFGGGDCFGCCFCFF8FEFECCCCF7+@88>B:F8CF*FFFDFGFG,DC3*@?CFG,>C,>CGG7B8CEGGGG5B?7CGGFFGGGF+CFGC9FGDFDGGF<0*03>6DGFF8CC:=7>DCFC@*)(8>>FFFFF2(34:6><BFF2?7(49=*9)7(1407;149:)
@M00689:251:000000000-CJTJ5:1:1101:11079:4918 1:N:0:10
CAGGATTAGATACCCTGGTAGTCCACGCCCTAAACGATGTCAACGGGTTGTTGGGAATTAGTGTTCTCAGTAACGAAGCTAACGCGTGAAGTTGACCGCCTGGGGAGTACGGCCGCAAGGTTGAAACTCAAAGGAATTGACGGGGAACCGCAAAAGAGGTGGATGATGTGGTTAAATACGAGGCAAAGCGAAAAACCTTAACCACCTTGGACATGGCAGGAAGTTTACATAGAGGGAGTGGGGCTAGAAAGAGAACCTGCACACAGGTGTTGCAAGGCCGTCGCAGCAACTGTCG
+
E@FCC,,CFDFE,6@-@<;@<,,,6,8C<@+@@E,@C,CEAF@<,@,7,78<EDFFCF,CF<,<,CCFF<FEFCCFFF7BF,6,+8+8,C<CCECEEECEECF7@++8B,B:7=B7=:7+,:,,CA9,:,65A<>D,=5F9>:=CF+5+5>++5:@*>,,@:>9D?>@2?:5>,22,,,47***4=,62=4?C=C>**+2A:+3:*2==+2=>+00*;DDDFFF**0*/***1*2755****)*))057*(99)<>017F09<1@:54/)-34**1.8,9,4(-((,8(,,())(
@M00689:251:000000000-CJTJ5:1:1101:17806:4921 1:N:0:10
CAGGATTAGATACCCTGGTAGTCCATGCCGTAAACGGTGGGCGCTAGGTGTAGGGGTCTTCCACGGCCTCTGTGTCGTAGCTAACGCATTAAGCGCCCCGCCTGGGGAGTACGGCCGCAAGGCTAAGACTCAAAGGAATTGACGGGGGCCCGCACAAGCGGCGGAGCATGTGGATTAATTCGAGGCAACGCGAAGAACCTTACCTGGGCTTGACATACACCAGATCGCTGCAGAGATGTAGTTTCCCTTGTGGTTGGTGTACAGGTGTTGCATGGCTGTAGCTGCATCTGTCCTT
+
GGGFG8AEFGFFF9FDEFEEAFCEFGFFE@F@FFFCE@CFGGBC:CCFCCCFGDCF@@FCFEDFGG7CCFCF9FD9FFGGGGFGEFFEDEGGFAFFEGFGGGGGGGFEFCFFEBFGGGGGEGF8FFFFGGGGGF<FGGGFCFFBFEGGDEGC78FFCEFFB@EGGG5E6<<CFF60<C+<:8F***85****7:ECGGG*0<AFCECGGC5E5EE776?9451CG*/7FG<<FF<>4?*>F>7:F*166F9DD@3:>6?@>6:)7?:A)(-<<8F))72)62440:4).5)).)-
@M00689:251:000000000-CJTJ5:1:1101:17788:4923 1:N:0:10
CAGGATTAGATACCCTGGTAGTCCATGCCGTAAACGGTGGGCGCTAGGTGTAGGGGTCTTCCACGGCCTCTGTGTCGTAGCTAACGCATTAAGCGCCCCGCCTGGGGAGTACGGCCGCAAGGCTAAGACTCAAAGGAATTGACGGGGGCCCGCACAAGCGGCGGAGCATGTGGATTAATTCGATGCAACGCGAAGAACCTTACCTGGGCTTGACATACACCAGATCGCTGCAGAGATGTAGTTTCCCTTGTGGTTGGTGTACAGGTGTTGCATGGCTGTCGCTGCATCTGTCCTT
+
GGGGGGGGGGGGGGGGGGGGGGGGFGGGGDGGGGFCFFGGGGGGGGGGGGGGGGGGGGGGGGGGGGGGGGGGGGGGGGGGGGGGGGGGGGGGGGGGGGGGGGGGGGGGGGGGGGGGGGGGGGGGGGGGGGGGGGGGGGGGGGGGGGGGGGGGGGGDGGGGGGDEGGGGGGGGGCCCGGFGGFGGGEEGGGGGGEGGGGGGGGGGGGGGGGGGGGGGGFFGGGDGDGGGFGGFFFGFF4>GGFFGFFFFBF>GGFFFFFBFFFFFFFFAEBB?FFFFFFFFFFFFFF<>AFFF:BA
@M00689:251:000000000-CJTJ5:1:1101:8053:5001 1:N:0:10
CAGGATTAGATACCCTGGTAGTCCACGCCGTAAACGATGATGACTCGATGTTAGGGATATACTCTTAGCGTCCAAGCGAAAGCGTTAAGTCATCCACCTGGGGAGTACGCCCGCAAGGGTGAAACTCAAAGGAATTGACGGGGGGCCGCACAAGCGGTGGAGCATGTGGTTTAATTCGATGATACGCGAGAAACCTTACCTGGGCTAGAATGGGAGGGAAGGATTCAGAGATGGATCCGCCTGCAAAGGCCCAAAACAAGTTACTGCATGGTAGTGGCGGCAT
+
GGGGGGGGGGGGGFFFDFFGFGFFCFEGGEGGEGGGGFGG9FFCDADFFCFFGGGGGCE9FFFGGEFFGGDGGGGFGGGGGDFE,BFG9CFE?FFFGF@F@FGEE7EEGGCCGGEB:FE9FFGGGGDAFFCFDDAA9CAEGGGG*4*1:78C;FGE*8/*2;8@+:C9CC>@CCC+0C?CC@9CF8A*/:*:AFG8+:@F+<C5C*::99?9*;ADDEBFCDF**0<>F*01?)9295<9DDFFFFF?@F1397>B?B<))*).*9=<*6(6)*9)0<((22-
@M00689:251:000000000-CJTJ5:1:1101:23165:5276 1:N:0:10
CAGGATTAGATACCCTGGTAGTCCATGCCGTAAACGGTGGGCGCTAGGTGTAGGGGTCTCCCACGGCCCCTGTGTCGTAGCTAACGCATTAAGCGCCCCGCCTGGGGAGTACGGCCGCAAGGCTAAAACTCAAAGGAATTGACGGGGGCCCGCACAAGCGGCGGAGCATGTGGTTTAATTCGATGCAACGCGAAGAACCTTACCTGGGCTTGACATACCCCAGATCGCTGCAGAGATGTAGTTTCCCTTTGGGTTGGTGTACAGTTGCTGAATGGCGGTCGCTGCATCGGTCT
+
GGGDGFEGGGFFGEGFFCECFFFFGGFFGG@CGGGG78CF+@B7@+FEEF<,<@E>FEE,CFCFD7FF+7,66,<,,C,<,696C:F:?FGGCF4FFE@7==+BDD7CC=EECFG++6@@E3D8DDFAF,3B=3>7FEG,,EC:C@@CCF7CE7:FGGDCE@ECE***3<EC+0;8C?E+0*3<A*<+:/:*:57CCCGGFCE6C?575@C*7CF>C4)0737C9F5DF55?4=3**9*2:;>7=@*.*))**)77(-,8274:*6=284-5>B6:))-(3011(.--((,(-
@M00689:251:000000000-CJTJ5:1:1101:5752:5366 1:N:0:10
CAGGATTAGATACCCTGGTAGTCCATGCCGTAAACGGTGGGCGCTAGGTGTAGGGGTCTTCCACGGCCTCTGTGTCGTAGCTAACGCATTAAGCGCCCCGCCTGGGGAGTACGGCCGCAAGGCTAAAACTCAAAGGAATTGACGGGGGCCCGCACAAGCGGCGGAGCATGTGGATTAATTCGATGCAACGCGAAGAACCTTACCTGGGCTTGCCATACACCAGATCGCTGCAGAGATTTAGTTTCCCTTGTGGTTGGTGTACAGGTGCTGCATGGCCGTCGCTGCAT
+
DDEFGGFGGGGGGFGGFFGGGGGGGGGGGGEEGGGGGG8@F,@CEDFGGGGGGG>@GGG<9F,C@F78B<FGGFG@FD8=FAC<FFGCFC<<9F7:@@FGGGGEGC>+4B,EC=FGEE@77@FFFGGF=DFGFFGGGFFCEGFG:FEFCGGDEGCFGGGGGCE7EC5:EGFF7<<@67<0>;7@FEG7<=CGG**AF6CFGGF6<?C*AFGG70+>C@FD<3<D=45*5*/<F49***2*:0:CFFFBF54**771038:)*)6)/))944>)7)7/7,21;:(9BA
@M00689:251:000000000-CJTJ5:1:1101:12330:5406 1:N:0:10
CAGGATTAGATACCCTGGTAGTCCATGCCGTAAACGGTGGGCGCTAGGTGTAGGGGTCTTCCACGGCCTCTGTGTCGTAGCTAACGCATTAAGCGCCCCGCCTGGGGAGTACGGCCGCAAGGCTAAAACTCAAAGGAATTGACGGGGGCCCGCACAAGCGGCGGAGCATGTGGATTAATTCGATGCAACGCGAAGAACCTTACCTGGGCTTGACATACACCAGATCGCTGCAGAGATGTAGTTTCCCTTGTGGTTGGTGTACAGGTGATGCATGGTCGTCGCTGCATCTGTCTCG
+
GGGGGEGFGGGCECFCACFEFFFGDFFGF@CEEEFCFFGGGGEFGCEFCCCFGFGFFGFGGGGGGGGGGGGGGGGGGGGGGGGGGGGGGGGGGGGGGGGGGGGGGGCFFCGGGGG7>CEGGGGGGGGGDFGDCFDGGGGCFG9<FDGGECE>=B7F8=CFGGGGGGGG:C+<FF@CCFGFGGG?FE@E:CCGGGCCFC*8C?FGFGGGGGGGCCFDGFFGGGGG=FGGFDGFFFGFFFCGFGC7=9?)@@<FG@:?F(47<FD456?A4A>DFFF?=B909B::9F<>)6)66<(
@M00689:251:000000000-CJTJ5:1:1101:4607:5559 1:N:0:10
CAGGATTAGATACCCTGGTAGTCCATGCCGTAAACGGTGGGCGCTAGGTGTAGGGGGCGACGAGGGAAGGAGGGAGGGAGAGAAGGAAGGAAGAGAGGAGAAGGGGGAGTAGGTGAGAAAGGTTAAAACTCAAAGTAATAGCCGGGGGCCCGCACAAGCGGCGGAGCATGTGGATTAATTCGATGCAACGCGACGAACCTTACCTGGGCTTGCACTCCACCAGCTCGCTGCAGAGATGTCGTTTCCCTTTTGGTTGTTGTACAGGTTTTGCATGGTCGTCGCTGCAT
+
FGGGGGGGCFEFEFGGGGGGGGFFGGFG<FGCGFGCGGD7+,F@FCCFFEGF9F>++67++84+4=,,8,,944++464=+8+,,4:,48,,=,884+,8,,:3:7+>7C@3,,,,,,,,:@3=,,,,:@F,,@@,@@E,@,@@:F*<1<E*B*=C+2C<*<8>**:C<AC<7:CCCFFFGF9FFGGCG5EEG*2:*?:FG?F8+<5=CFGD*++2*))0>45*2**).19@?*9*9*:**11C@6=9=)57C>F<-((84*6<)9=<F(,-6*)96)4(.3:61()
@M00689:251:000000000-CJTJ5:1:1101:12097:5677 1:N:0:10
CAGGATTAGATACCCTGGTAGTCCATGCCGTAAACGGTGGGCGCTAGGTGTAGGGGTCTTCCACGGCCTCTGTGTCGTAGCTAACGCATTAAGCGCCCCGCCTGGGGAGTACGGCCGCAAGGCTAAAACTCAAAGGAATTGACGGGGGCCCGCACAAGCGGCGGAGCATGTGGATTAATTCGATGCAACGCGAAGAACCTTACCTGGGCTTGACATACACCAGATCGCTGCAGAGATGTAGTTTCCCTTGTGGTTGGTGTACAGGTGCTGCATGGCCGTCGCTGCAT
+
GGGGGFGGGGGGGFGGCFGGFFFGEGFFGEGGDFFCGGGGGGGGGGGDEFFGGGGGEGGGGGGGGGGGGGGGGGGGGGGGGGGGGGGGGGGGGGGGGGGGGGGGGGDFFGGGGGGGEFGDGGGGGGGGGGGCEGFFGGG?FGGDFDGG7FGCCEEGGGGGGGGGEGDGCF@FFGD7FGGGGGGDFG@FF=EGGGGGGGGGGGGGGGGGGFFGGGGFGFFGDGFF9FG35DCF?=FG?F:::7:FF@FD4FADDF3?6(27AFADFFFFFFFB24;@FF3;F6:0984
@M00689:251:000000000-CJTJ5:1:1101:24291:5746 1:N:0:10
CAGGATTAGATACCCTGGTAGTCCATGCCGTAAACGGTGGGCGCTAGGTGTAGGGGTCTTCCACGGCCTCTGTGTCGTAGCTAACGCATTAAGCGCCCCGCCTGGGGAGTACGGCCGCAAGGCTAAAACTCAAAGGAATTGACGGGGGCCCGCACAAGCGGCGGAGCATGTGGATTAATTCGATGCAACGCGAAGAACCTTACCTGGGCTTGACATACACCAGATCGCTGCAGAGATGTAGTTTCCCTTGTGGTTGGTGTACAGGTGTTGCATGGCTGTCGCTGCAT
+
GGGGGGGGGGGGGGGFGGGGGGGGGGGGFGGGGGGGGGGGGGGGGGGGGGGGGGGGGGGGGFGGGGGGGGGGGGGGEGGGGGGGGGGGGGFGGGGGGGGGGGGGGGGGGGGGGGGGGGGGGGGGGGGGGGGGGDGGGGGGGGGGGGGGGGGCGEGGGGGGEFEGGGGGGGGGGGGGGFFGCFGGGGGGGGGGGDGDGGFGGGGFGGGGGGGGGGGFDFFCFDFFFFFDFDGFFFFGFFFGGGGGFFFFFFFFGFF69BFFFFF<?F:AD?FBB4F>;B?5:BFBF7A
@M00689:251:000000000-CJTJ5:1:1101:19822:5918 1:N:0:10
CAGGATTAGATACCCTGGTAGTCCATGCCGTAAACGTTGGGCGCTAGGTGTGGGGACTTTCCACGGTTTCCGCGCCGCAGCTAACGCATTAAGCGCCCCGCCTGGGGAGTACGGCCGCAAGGCTAAAACTCAAAGGAATTGACGGGGGCCCGCACAAGCGGCGGAGCATGTTGCTTAATTCGACGCAACGCGAAGAACCTTACCAAGGTTTGAAATCACCCGTGGACCTGTAGAGATACAGGGTCATTTAGTTGGCGGGTGACAGGTGCTGCATGGTCGTCGCTGCAT
+
GFGGGGGGGGGGGFGGGGGGFGGGGGGGFCFGGFGEFFGGGGCFGGEFFFFEGDGGGGGGGGFGGEGGEGGGGGGGGGGGGGGGGGGGGGGFGFGGGGGGGGGGGGGGGGGGGGGGGGGGGGFEGGGG>FGGGGGGFFGGGGGGGGGGGGGGEGGGGGCGGGGEEGGGFG?FG7EGGGGGGGGGGDEE>CCEEG:;FFGGGGGFFGGGCGGGG+<7C?FDFCC5DDCF:5>9BFFFFFCFFGGGFFFFFFA::=FB>,259@:A4>FBFFADFFFFF@>>099::BBF
@M00689:251:000000000-CJTJ5:1:1101:8559:6060 1:N:0:10
CAGGATTAGATACCCTGGTAGTCCATGCCGTAAACGGTGGGCGCTAGGTGTAGGGGTCTTCCACGGCCTCTGTGTCGTAGCTAACGCATTAAGCGCCCCGCCTGGGGAGTACGGCCGCAAGGCTAAAACTCAAAGGAATTGAGGGGGGCCCGCACAAGCGGCGGAGCATGGGGATTAATTCGATGCAACGCGAAGAACCTTACCTGGGCTTGACATACACCAGATCGCTGCAGAGAGGGAGTTTCCAGTGTGGTTGGTGTACAGGTGATGCATGGCCGTCGCTGCATCGGTCACG
+
FEGGG8FGGGGDCCFEFCCCCFFF@CEEE@BCCFCE,BCCG8@@+8CDC@CCFCFF,B<FFFEEC:F@@FFFEECFG<FGGGFGFFEF,B<E<,8=CFF@EC+DF=@FB?=EEF:@=FEGDGGFFFGG<F<<=CBBDF,,@=,38:FC:8C8:C5CC8/;>*2?=EDFCF6EGDGCC?@+:893<*<9<EE==CCCE82;F<<<9?5FG6<EGC9::6*97<*9*0AC45D/90*27>*157*2*0/)*/):C55,24:<4@5<FF?>4<)3)9>0)8;6,((44?)60(-((,(
@M00689:251:000000000-CJTJ5:1:1101:23586:6312 1:N:0:10
CAGGATTAGATACCCTGGTAGTCCATGCCGTAAACGGTGGGCGCTAGGTGTAGGGGTCTTCCACGGCCTCTGTGTCGTAGCTAACGCATTAAGCGCCCCGCCTGGGGAGTACGGCCGCAAGGCTAAAACTCAAAGGAATTGACGGGGGCCCGCACAAGCGGCCTAGCATGTGGATTAATTCGATGCCACGCGAAGAACCTTACCTGGGCTTGACACACACCAGATCGCTGCAGAGATGTAGTTTCCTTTGTGGTTGGTGTACAGGTGCTGCCTGCTCTTCGCTGCAC
+
FEEGGGGGGFGGFGGGGGGCFFGGGGCF<BFCGGGGCFD7CFGEGGGGFFFGFGEG@F@DFGEGCC7F,CF<CFGGEFEBDFGC=FG7C,FFGGGG=FGEEGCCCF:++B=F@4FF7=>BF7+88>F3C<F<=C,,>>FGCCF:::F:C:CBE*1:=FF:*4**3=F<,,7C9,?B+?9C@F?F+=+4<EEGGGE88AEF7:E87+*/:C*/9@F47<5C*9*99**1<3))/9*0**::D>>**0*)*75977>?0?:@2*--7B?)924(,*)0**52(2219(,
@M00689:251:000000000-CJTJ5:1:1101:15540:6459 1:N:0:10
CAGGATTAGATACCCTGGTAGTCCATGCCGTAAACGGTGGGCGCTAGGTGTAGGGGTCTTCCACGGCCTCTGTGTCGTAGCTAACGCATTAAGCGCCCCGCCTGGGGAGTACGGCCGCAAGGCTAAAACTCAAAGGAATTGACGGGGGCCCGCACAAGCGGCGGAGCATGTGGATTAATTCGATGCAACGCGAAGAACCTTACCTGGGCTTGACATACACCAGATCGCTGCAGAGATGTAGTTTCCCTTGTGGTTGGTGTACAGGTGCTGCATGGCCGTCGCTGCAT
+
GGGGGGGGGGGGGGGGGGGGGGGDGFFDGGGGGGGGGGGDCDGGGGGFGGEGGFG>GFGGGGGGGGGGGGGGGFFGGGGGGGFGGGGDGGFCGGDGGGGDGGGGGFGEEFFGGEEFGGDEGGGGGGGGGGGGGGFFA@FFGDGGDG7CEFEGG@CEGGGC>FCCEEEFGGFGGGGGFCEFD=FCEGGCFCEGGGG*<FGGGGGGGFDGGG4ECFGFGFFGGGFF=FFGFCDF4@7DF=F7:FGCFFFFFFFGGFFF9<1:7F)-<B:?=270<407?54>BB:13(6
@M00689:251:000000000-CJTJ5:1:1101:17942:6509 1:N:0:10
CAGGATTAGATACCCTGGTAGTCCATGCCGTAAACGGTGGGCGCTAGGTGTAGGGGTCTTCCACGGCCTCTGTGTCGTAGCTAACGCATTAAGCGCCCCGCCTGGGGAGTACGGCCGCAAGGCTAAAACTCAAAGGAATTGACGGGGGCCCGCACAAGCGGCGGAGCATGTGGATTAATTCGATGCAACGCGAAGAACCTTACCTGGGCTTGACATACACCAGATCGCTGCAGAGATGTAGTTTCCCTTGTGGTTGGTGTACAGGTGCTGCATGGCCGTCGCTGCATCTCTCC
+
GGGGGFFGGGGGFFGGGGGGDFEFDFFGGE@FGFFGGGGGGGGGGGGGFGFGFGDGGGGGGGGGCGGGGGGGGGGGEGGGCFGGFEGGGGGGGGGGGEGEGGGGGCEFGGGGGGGGGDCC:FGGGGDGGGGCFFC8FFGFFFFGGGECE>E@:CGCCGGG<@@@ECGGFGFFFCGCGGGGGGFGGGGGFEGDC5:>EGFF7CF8<?F5C@<CGCGD>@FGCF>/>DCCFCGFF**9@FCFGC7CFFFD=.6D3>FB;61@2?<<)=??FFF?<*7>FD690;?(42):A))5,
@M00689:251:000000000-CJTJ5:1:1101:23816:6704 1:N:0:10
CAGGATTAGATACCCTGGTAGTCCTCGCCGTAAACGATGGGTACTAAGCGCTATGGGGATTCCCCCCCTCAGTGCTGTAGCTAACGCATTAAGCAACCCGTCTGGGGAGTACGCCCGCAAGACTGAAACTCAAAGGAATTGACGGGGACCCGCACAAGCGGTGGAGCATGTGGTTTAATTCGACGCCACGCGAAGAACCTTACCAGGGCTTTACATGTCGCTCAACGGCATGGAAACTAGTCTACCCCTTCAGCCACGACGCTGATCGGTGCTGCATCGTAGTCGACTGCTCCGT
+
FEFFDGFGGGGGFGGE-:CAFFGG,@@BCEG7FFFGEF8,,;,CCC<E<@+B+,6,C,,8,9,6C++7+6CEFCFFEC?CCGFGGG++4B<??EA,,,B7+B:44=::FGG9=+4CFD>=+,:FCC<EFF,8A<DGFG<F,,,8>CF+@B7BECGFFGGGC*8**1>*7,<,,6*,,4;C8/9**=*48*=C*/1*?:FFGGG89+**2;7+:CFG77=9***1***)))10))**)**0**2**/7,)83209.47(()-),(5*9(),(-.6@@?*(-(((--(4(,(6)),-
@M00689:251:000000000-CJTJ5:1:1101:10656:7607 1:N:0:10
CAGGATTAGATACCCTGGTAGTCCATGCCGTAAACGGTGGGCGCTAGGTGTAGGGGTCTTCCACGGCCTCTGTGTCGTAGCTAACGCATTAAGCGCCCCGCCTGGGGAGTACGGCCGCAAGGCTAAAACTCAAAGGAATTGACGGGGGCCCGCCCAAGCGGCGGAGCATGTGGATTAATTCGATGCAACGCGAAGAACCTTACCTGGGCTTGACATACACCAGATCGCTGCAGAGATGTAGTTTCCCTTTTGGTTGGTGTACAGGTTATGCATGGCTGTCGCTGCAT
+
GGGGDGGGGGGGGGGGGGGGGGGGGGGGGGGGGGFGGGFC>FGGGGGGGGGGGGGEGGGGGGGGGGGGGGGGGGGGGGEDFGEEGFGEGGCG,C@F>FG7CFE@<FD+=F=CEEGGGGGGEGGGGGGGGGGGGGADA=EGGGGEGGGGGGGG7*=:BCFECFGGGGG>9<9C?FFF?CGGGGCCFEFF+5=*75CEGGGFDGFGF?FC58FC4?FGGFFG**9C=FCDFCG@:FCFF7F*:FC>FF@BF6<GCFF0713;)/.646*)9-:>AF4:@BB<0:<(434
@M00689:251:000000000-CJTJ5:1:1101:25901:7814 1:N:0:10
CAGGATTAGATACCCTGGTAGTCCATGCCGTAAACGGTGGGCGCTAGGTGTAGGGGTCTTCCACGGCCTCTGTGTCGTAGCTAACGCATTAAGCGCCCCGCCTGGGGAGTACGGCCGCAAGGCTAAAACTCAAAGGAATTGACGGGGGCCCGCACAAGCGGCGGAGCATGTGGATTAATTCGATGCAACGCGGAGAACCTTACCTGGGCTTGACATACACCAGATCGCTGCAGAGATGTAGTTTCCCTTGTGGTTGGTGTACAGGTGCTGCATGGCCGTCGCTGCAT
+
GFGGGGGGGGGGFGFGGGGGF<FCGGGGGGGGGGGGGGGEGGGGEGGGGGGFGGGGCGFEGGGGGGGGDGGGGGGGGGGGGGGGGGGGGGGGGGGGFCGGGGGGGGGGGGGGGGGGGGGGGGGGGGGGGGGGGGGGGGGGGGGGGGGGGGGGGGGGGGGGGGGGGGGGGGGGGGGGGGGGGGGGGGGGGDGGGGGGGGGFFFGGGGGGGGGGGGGGGFFGGGGFGGGGFGGFFFGFFFGGGGGGFFFFFF>FDFFFFF?FDF<)?FF7FB<7A@F>FFFBFFF?B?A
@M00689:251:000000000-CJTJ5:1:1101:26980:7821 1:N:0:10
CAGGATTAGATACCCTGGTAGTCCACGCCGTAAACGATGAGTGCTGGGTGTCGTGGGTTTTGACCCCTGCGGTGCCGTAGCTAACGCGTTAAGCACTCCGCCTGGGGAGTACGGCCGCAAGGCTAAAACTCAAAGGAATTGACGGGGGCCCGCACAAGCGGTGGAGCATGTGGTTTAATTCGACGCAACGCGCAGAACCTTACCTGGGCTAGAAAAGGGTGGAACCCCGCAGAAACGTGGGGGTGCTCGCAAGAGAACCATCATTCAGGTGCTGCATGGCTGTCGCTGCAT
+
GGGGGGGGGGGGGGGGGGGGGGGGGFGGGGGGGGGGGGGGGGGGGGGGFGGGGGEGGFGCFGGGGGGGGGGGGGGGGGGGGGGGGGGGGGGGGGGGGGGGGGGGGGGGEGGGGGGGGGDEGGGGGGCFGGGGGGGGGGGGFGGGGGGGGGGGGGGGGGGGGGDEFFGGGGGGGFFGGFGGG8EGGG@EGGGGDECEFGGGDGCFGGGGGGGGFGGFF>BCDCDGGDCDEGDD:FFGFFGG:CGGFF42>DBGGFF07?F47@2AF?4<BA(5<FFFFB:0?<?BFF??9?<
@M00689:251:000000000-CJTJ5:1:1101:16682:8360 1:N:0:10
CAGGATTAGATACCCTGGTAGTCCATGCCGTAAACGGTGGGCGCTAGGTGTAGGGGTCTTCCACGGCCTCTGTGTCGTAGCTAACGCATTAAGCGCCCCGCCTGGGGAGTACGGCCGCAAGGCTAAAACTCAAAGGAATTGACGGGGGCCCGCACAAGCGGCGGAGCATGTGGATTAATTCGATGCAACGCGAAGAACCTTACCTGGGCTTGACATACACCAGATCGCTGCAGAGATGTAGTTTCCCTTGTGGTTGGTGTACAGGTGTTGCATGGCCGTCGCTGCATCTTTCT
+
FFGGGGGGGGGGGGGGGGGGGGGGGGGGGGGGGGGGGGG@+CFGGEG<FGGFGG7+FFGGGGGGCGGGGGG?GGGGGGGGGGGFGDGDGGAFEGGGGGG7FGGFFGEGCFGFG@FGEG:>FFGFFFDGGGFEFDG83DFGG,FC@FG7CFGGG7FB<CG7BFGCE?C>CFGGGFFFC9EFF@@FFGGFGDGGGG=?FGGGFEGGF<CFGGGGGGGGDF?GGG*>DF5C77DF@F3F6BG>FGGFFFFFFFF:DFF:;<0@2F44?F:AE6B?F48@F@FFFF?<B(<<))65<
@M00689:251:000000000-CJTJ5:1:1101:22579:8465 1:N:0:10
CAGGATTAGATACCCTGGTAGTCCATGCCGTAAACGGTGGGCGCTAGGTGTAGGGGTCTTCCACGGCCCCTGTGTCGTAGCTAACGCATTAAGCGCCCCGCCTGGGGAGTACGGCCGCAAGGCTAAAACTCAAAGGAATTGACGGGGGCCCGCACAAGCGGCGGAGTATGTGGATTAATTCGATGCAACGCGAAGAACCTTACCTGGGCTTGACATACACCAGATCGCTGCAGAGATGTAGTTTCCCTTGTGGTTTGTGTACAGGTTATGCATGGCCGTCGCTGCCT
+
GGGGGGGGGGGGGGGGGGGGGGGGGGGGGGGGGGGGGGGGDGGGGGGGGGGGGGGCFGFGGGGGFGGGGGGFGGGGGGGGGGGGGDGGGGGGDGGGGGGGGGGF@GDCGFEGEFGGGGCFGGGGGGGGGGGGGGFCGGGGFGGGEC@CBFGEEGGF@5FC>FEC5EE?FGGGG+ACFF?FG5CFCEFGGGGG=EG*<FGGGGGGGFGGGGGDGFGGGF@CGG5CFFFGF*9)9@3*9?G7:FGGFFFBFFFGDFF(8:1@4444?B4)92:).*7>F3>17>202,4
@M00689:251:000000000-CJTJ5:1:1101:22564:8512 1:N:0:10
CAGGATTAGATACCCTGGTAGTCCATGCCGTAAACGTTGGGAACTAGATGTAGGGTCCATTCCACGGATTCTGTGTCGCAGCTAACGCATTAAGTTCCCCGCCTGGGGAGTACGGCCGCAAGGCTAAACCTCAAAGGAATTGACGGGGGCCCGCACAAGCGGCGGAGCATGCGGATTAATTCGATGCAACGCGAAGACCCTTACCACGGCTTGACATATACCGTAAATGGCTGGAAACAGTCCCCCCGCACGGTCGTTATACAGTTGCTGCCTGGCTTTCCCTCCATCTGTCC
+
GGGGGGGGGGGGGGGGGGGGGGGGGGFGGGGGGGGGGGF8+CFFGEEDGGGGFG7CFGGGGGGAFGEEGGGGFFAFF:FCFGGGAFEGEGG9AFGGGGGGGGGG7D<BC=FEF?CFG+CC7CFFG<FG,:AFGCGCF=,BDA,B>CE@7CE:*@*@E>,FC<E:*?*:*7,?F@@:C+AA+1=+<+;C7E*>5/:*;*;FGG+CFG6C*2CCC8C*:49*;DD*99*?FGDFB5CF6FF4:9DGFFB9FE(9)07;0615)/66*01)1))(59)5>),-).)(-().))..)
@M00689:251:000000000-CJTJ5:1:1101:17849:8637 1:N:0:10
CAGGATTAGATACCCTGGTAGTCCATGCCGTAAACGGTGGGCGCTAGGTGTAGGGGTCTTCCACGGCCTCTGTGTCGTAGCTAACGCATTAAGCGCCCCGCCTGGGGAGTACGGCCGCAAGGCTAAAACTCAAAGGAATTGACGGGGGCCCGCACAAGCGGCGGAGCATGTGGATTAATTCGATGCAACGCGAAGAACCTTACCTGGGCTTGACATACACCAGATCGCTGCAGAGATGTAGTTTCCCTTGTGGTTGGTGTACAGGTGGTGCATGGTCGTCGCTGCAT
+
GGGGGGGGGGGGGGGGGGGGGGGGGGGGGGGGGGGGGGGD7FGGGGGGFFGGGGCFGGGGGGGGEEFGGGGFGGGG:FFCFGGGGDGGGGGGFGGGGGGGGGGG@FGGCF@EGGGGDGGG@FGGEFFGGGGGGGFCEGGGGGGGGDEDEGGGGGGGGFGDGFEGDCEGGGGCGCGGGGGFG8:FCGFGFGGGCE5/AGGGGFGGGCFGGGGGFGGFGFFGGGFGGGDDF<DF@F:CFFGFGGGGFFFFFFBG*7F:0?1><FF25BF(<(<:BB4FF:96;7?3;?)
@M00689:251:000000000-CJTJ5:1:1101:7698:8713 1:N:0:10
CAGGATTAGATACCCTGGTAGTCCATGCCGTAAACGGTGGGCGCTAGGTGTAGGGGTCTTCCACGGCCTCTGTGTCGTAGCTAACGCATTAAGCGCCCCGCCTGGGGAGTACGGCCGCAAGGCTAAAACTCAAAGGAATTGACGGGGGCCCGCACAAGCGGCGGAGCATGTGGATTAATTCGATGCAACGCGAAGAACCTTACCTGGGCTTGACATACACCAGATCGCTGCAGAGATGTAGTTTCCCTTGTGGTTGGTGTACAGGTGCTGCATGGCCGTCGCTGCAT
+
GGGGGGFGGGGFFFEGGGGGGFFEFGGFGEGGGGFGGGGGGGGGGGEFFFEFGGGGGGGGGGGGGGGGDGGFGGGGGGGGGGGGGGGGGGGFFGGG+7FEGGGGGGGGGGGGFGGGGGGGGGGGGFDEGFGGGGGGGGGGGGGGGGGGGGGGD7CEGDDFEGE*888FCGCFGE?FFC7CCFGFCEG7FCCGGGGGGGG6FFCG+:AFFEDE7AC7D=FF<DGFFFFGFC)/?FGD64*2CFCF=*?<4;AFD:FFF3()-/69?/97BA<>)7>:6>26904<>F<
@M00689:251:000000000-CJTJ5:1:1101:7705:8729 1:N:0:10
CAGGATTAGATACCCTGGTAGTCCATGCCGTAAACGGTGGGCGCTAGGTGTAGGGGTCTTCCACGGCCTCTGTGTCGTAGCTAACGCATTAAGCGCCCCGCCTGGGGAGTACGGCCGCAAGGCTAAAACTCAAAGGAATTGACGGGGGCCCGCACAAGCGGCGGAGCATGTGGATTAATTCGATGCAACGCGAAGAACCTTACCTGGGCTTGACATACACCAGATCGCTGCAGAGATGTAGTTTCCCTTGTGGTTGGTGTCCAGGTGCTGCCTGGCCGTCGCTGCAT
+
GGGGGGGGGGGGGGGGGGGGGGGGGGGGGGGGGGGGFGGGGGGGGGGGGGGGGGGGGGGGGFGF@EGFEGGGGFGGGFD?DGGGGGGGGGGGGFGGFFGGGGGGGGGGGGGGGGGGGEEGEFFGCGGGGGGGGGCFFGGGGGGGGGGGGGGGGGGGGGGGEGGGGGGFGGFGGGCFGFGGGGFGGCEGFG=GGGGGGGDFGGGGEGGGGG4CGGGFF=FG<F4CC7FGFDGFFFGF6?GG7CFGF??AFFFGGFFF>?6))948?FF>/),,5755>DFB01119:4
@M00689:251:000000000-CJTJ5:1:1101:7035:9056 1:N:0:10
CAGGATTAGATACCCTGGTAGTCCATGCCGTAAACGGTGGGCGCTAGGTGTAGGGGTCTTCCACGGCCTCTGTGTCGTAGCTAACGCATTAAGCGCCCCGCCTGGGGAGTACGGCCGCAAGGCTAAAACTCAAAGGAATTGACGGGGGCCCGCCCAAGCGGCGGAGCATGTGGATTAATTCGATGCAACGCGAAGAACCTTACCTGGGCTTGCCATACACCAGATCGCTGCAGAGATGTAGTTTCCCTTGTGGTTGGTGTACAGTTGTTGCATGGCCGTCGCTGCAT
+
@,FEFCGGGGGGG<FC@CF@CFCEEF<C,@FBFFC;FGG>CF@CCC@FFGGGGD,@FFGFG<FG:FGGGGGFG9FGCF<=DFGFFGGCEGGGGGGGEEF7@FGGGGEECCFGG@EGCGG+@BFGGFGCGGG9CFCCGFFGGGGEGDGGDE8CG*=FF>C:7BEGG88FGFGGG7CFGFGGGF?FFCEFFG=5E5=8C8=FFECDF+*5C8C5*<CFC?46<FF7CGDGF<)?6*9>*9?7DFFFF8?BF?BGCFFFFF:F2*.609F<F?2<A=4)9>>F;BBBB:<
@M00689:251:000000000-CJTJ5:1:1101:7046:9071 1:N:0:10
CAGGATTAGATACCCTGGTAGTCCATGCCGTAAACGGTGGGCGCTAGGTGTAGGGGTCTTCCACGGCCTCTGTGTCGTAGCTAACGCATTAAGCGCCCCGCCTGGGGAGTACGGCCGCAAGGCTAAAACTCAAAGGAATTGACGGGGGCCCGCACAAGCGGCGGAGCATGTGGATTAATTCGATGCAACGCGCAGAACCTTACCTGGGCTTGACATACACCAGATCGCTGCAGAGATGTAGTTTCCCTTGTGGTTGGTGTACAGGTGTTGCATGGCCGTCGCTGCAT
+
GGGGGGGGGGGGGGGGGGGGGGGGGFFFGGGGGGGGGGGGGGGGGFGGGGGGGGGDGGGGGGGGDEGGGGGGGFGGEG?FFGFFGDG@GGGGGGGGGGGGGGGGCFGGGGGGGGGGGFGEGGGGGGGGGGGGCFGD8BFGEGGGGGGGGGGGGEGCFGGGDGGEGDGFGGFGGGGGFGGGG5CGGGGGGGGG*>:EGGGGGGGGGGGGGGGGGF9?7F?CCFGGGGGGFDDF:*97??GDGGGGFFFFFFFGGFF:66(8)046)76<:8A?AF:@@@BB>BB:>::
@M00689:251:000000000-CJTJ5:1:1101:29015:9151 1:N:0:10
CAGGATTAGATACCCTGGTAGTCCATGCCGTAAACGGTGGGCGCTAGGTGTCGGGGTCTTCCACGGCCTCTGTGTCGTAGCTAACGCATTAAGCGCCCCGCCTGGGGAGTACGGCCGCAAGGCTAAAACTCAAAGGAATTGACGGGGGCCCGCACAAGCGGCGGAGCATGTGGATTAATTCGATGCAACGCGAAGAATCTTACCTGGGCTTGACATACACCAGATCGCTGCAGAGATGTAGTTTCCCCGGTGGTTGGTGTACAGTTGGTTCATGGACGTCGCTGCAT
+
GFGFGGFGGGGGFEGF@FECFFFEGDAFGEF@FGGGGGEG7FGGE7FFC6C,86@FGG8C<FFGEG::BFFGGCGGFGFFFGCEECGGGGGGD9@CGGGGGEE7=++CFB=F7FFFC3F+@<FE8<<8E<><8@3<@,<<<F9>+3>F>F*CEBFGGGCGGCGGE=:EGFGC7+<<6:@::8C9FEFFG577ECC8C+<EE+<:C9**7C*:CGG7C*76C*9F4F7C495?FF3<?F0?F:0:0=6())-1705:9((88?.4*9F?7()448*)9>?FFF?66(.
@M00689:251:000000000-CJTJ5:1:1101:17646:9514 1:N:0:10
CAGGATTAGATACCCTGGTAGTCCATGCCGTAAACGGTGGGCGCTAGGTGTAGGGGTCTTCCACGGCCTCTGTGTCGTAGCTAACGCATTAAGCGCCCCGCCTGGGGAGTACGGCCGCAAGGCTAAAACTCAAAGGAATTGACGGGGGCCCGCACAAGCGGCGGAGCATGTGGATTAATTCGATGCAACGCGAAGAACCTTACCTGGGCTTGACATACACCAGATCGCTGCAGAGATGTAGTTTCCCTTGTGGTTGGTGTACAGGTGCTGCATGGCCGTCGCTGCAT
+
GGGGGGGGGGGGGGGGGGGGGGGGGGGGGGGGGGGGGGGGGGGGGGGGGGGGGGGGGGGGGGGGGGGGGGGGGGGGGGGGGGGGGGGGGGGGGGGGGGGGGGGGGGGGGGGGGGCFGGGGGGGGGGGGGGGGGGGGGGGGGGGGGGGGGGGGGEGGGGGGGGGGGGEGGGFFGG:EGGGGGGFDGGGGGGGGGGGGGGGGGGGGGGGGGGGGGGGGGFFGGGGGGGGGFGGFFFGGFFGFGGGGFFFFF?4FGFFFFBFFFFFFFFFFFFFFFFFFFEF>>>BF>FB
@M00689:251:000000000-CJTJ5:1:1101:12718:9678 1:N:0:10
CAGGATTAGATACCCTGGTAGTCCATGCCGTAAACGGTGGGCGCCAGGTGTAGGGGTCTTCCACGGCCTCTGTGTCGTAGCTAACGCATTAAGCGCCCCGCCTGGGGAGTACGGCCGCAAGGCTAAAACTCAAAGGAATTGACGGGGGCCCGCACAAGCGGCGGAGCATGTGGATTAATTCGATGCAACGCGAAGAACCTTACCTGGGCTTGACATACACCAGATCGCTGCAGAGATGTAGTTTCCCTTGTGGTTGGTGTACAGGTGATGCATGGCCGTCGCTGCAT
+
GGGGGGGGGGGGGGGGGGGGGGGGFGGGGGGGGDFEGFGGGGGGGGGGFGGGGGGGGGGGGFGGGGGGDGGGGGGGGGGGGGGGGGGGGGGGGGGGFEGGGGGGGGGEGGGGGGGGGGGGGGFGGGGGGGGGGGGGGGGGGGGGGGGGGBGGGGGGGGFGGGGGGGGGCFEGGGECFGFFGGGFGEGGGGGEGGGGFEFGGGFGGGGGFGFEGEFGGFFGGGGG=6CCFGDFFFGG6BC7::7F84?DFF<GGFFF>?FFDFDFFFFDFA4<<FF>F>>>>9BFBF2
@M00689:251:000000000-CJTJ5:1:1101:26311:9730 1:N:0:10
CAGGATTAGATACCCTGGTAGTCCATGTCGTAAACGGTGGGCGCTAGGTGTAGGGGTCTTCCACGGCCTCTGTGTCGTAGCTAACGCATTAAGCGCCCCGCCTGGGGAGTACGGCCGCAAGGCTAAAACTCAAAGGAATTGACGGGGGCCCGCACAAGCGGCGGAGCATGTGGATTAATTCGATGCAACGCGAAGAACCTTACCTGGGCTTGACATACACCAGATCGCTGCAGAGATGTAGTTTCCCTTGTGGTTGGTGTACAGGTGATGCATGGTCGTCGCTGCAT
+
GGGGCEFFGFFGGGGGGGGGGGGGGGFGGCGGGGGGGFGGGGCEFEGGGGGEGGGGGGGGGGGGGGGGGGGGGGGGGGGGGGGFGGGGGGGCGFGGGGGGGGGGFGDGGGGGFGGGGGDFGFFGFGFFGGGGCFGFGGGG9DFFCGGGGGGGG@FGGGGGDGGDGDGGGGGGGGGGGGGGGFFGGGGGGGGGGGGGGGGGGGGGGGCFGGGGGGGGGFFFGGG:FGFGFDGFFFGGB?FFCFFGFFFAFFFGGFF?FFF>B?>AFF@AFAFFBF>=@EFF19?B;><
@M00689:251:000000000-CJTJ5:1:1101:22088:10027 1:N:0:10
CAGGATTAGATACCCTGGTAGTCCATGCCGTAAACGGTGGGCGCTAGGTGTAGGGGTCTTCCACAGCCTCTGTGTCGTAGCTAACGCATTAAGCGCCCCGCCTGGGGAGTACGGCCGCAAGGCTAAAACTCAAAGGAATTGACGGGGGCCCGCACAAGCGGCGGAGCATGTGGATTAATTCGATGCAACGCGAAGAACCTTACCTGGGCTTGACATACACCAGATCGCTGCAGAGATGTAGTTTCCCTTGTGGTTGGTGTACAGGTGGTGCATGGCCGTCGCTGCAT
+
GGGGGGGGGGGGGGGGGGGGGGGGGGGGGGGGGGGGGGGGGGGGGGGGGGGGGGGGGGGGGGGGGGGGGGGGGGGGGGGGGGGGGGGGGGGGGGGGGGGGGGGGGGGEGGGGGGGGGGGGGGGGGGGGGGGGGGGGGGGGGGGGGGGGGGGGGDGGGGGGGGGGGEGGGGGGGFGGFGGGGGGGGGGGGGGGGGGGGGGGGGGGFGGGGGFGGGGCGFFGGGGGGGGGFGGFFFGGFFGDGGGGFFF>FFFGGFFFFFFFFFFBFFFFFFA?>FFF4BF0991:B:F
@M00689:251:000000000-CJTJ5:1:1101:12486:10059 1:N:0:10
CAGGATTAGATACCCTGGTAGTCCATGCCGTAAACGGTGGGCGCTAGGTGTAGGGGTCTTCCACGGCCTCTGTGTCGTAGCTAACGCATTAAGCGCCCCGCCTGGGGAGTACGGCCGCAAGGCTAAAACTCAAAGGAATTGACGGGGGCCCGCACAAGCGGCGGAGCATGTGGATTAATTCGATGCAACGCGAAGAACCTTACCTGGGCTTGACATACACCAGATCGCTGCAGAGATGTAGTTTCCCTTGTGGTTGGTGTACAGGTGCTGCATGGCTGTCGCTGCAT
+
GGGGGGGGGGGGGGGGGGGGGGGGGGGGGGGGGGGGGGGGGGEGGGGGGGGGGGGGCGGGGFGGGGGGGGGGGGGGGFGGGFGGGGGGGGGGGFGGGGGGGGGGGGGGGGGGGGGGGGGGGGGGGGGGGFGGGGGGGGGGGGGGGFGGGGGGGEGGGGGGGGEEEGGGGGGGG7CFGGGGFGG?FGGGGEGGGGGGGGGGGGGGGGGGGGFECFGGGFFCFGGGFGGD45DFFFG4=F?FGFCGF?F2@@<GDFFFBFF>AFAAFF4:FB??FF>FF:744446639
@M00689:251:000000000-CJTJ5:1:1101:27418:10192 1:N:0:10
CAGGATTAGATACCCTGGTAGTCCATGCCGTAAACGGTGGGCGCTAGGTGTAGGGGTCTTCCACGGCCTCTGTGTCGTAGCTAACGCATTAAGCGCCCCGCCTGGGGAGTACGGCCGCAAGGCTAAAACTCAAAGGAATTGACGGGGGCCCGCACAAGCGGCGGAGCATGTGGATTAATTCGACGCAACGCGAAGGACCTTACCTGGGCTTGACATACACCAGATCGCTGCAGAGATGTGGTTTCCCTTGTGGTTGGTGTATAGATGATGCATGGTTGTCGCTGCAT
+
GGGGGGGGGGGGGGGGGGGGGGGGG9FFGCGGGGGGDGGEG8@CFEGGGGGGGGGGFCFFGAE<FC:FGDGGEDEGEEGFGGGFGGECFEFEFFGGGGGGCECGGGGDG:EEFGGGGGGGEGFEFGGFGGGGGGGGFFGFDFGGGGG@CFCCEGCC7B<FF<CGEEGCDG9F7C?+@2<FFFF5?8EGGGG5:E=**;*;<?+<9C=C5857*0<*:=FFGG:C=C=DFCC@6*/*01:*27*09@?96:4CG>FF>8?>7*.:*9B>FA6))08**<39?B06>0)
@M00689:251:000000000-CJTJ5:1:1101:20971:10249 1:N:0:10
CAGGATTAGATACCCTGGTAGTCCATGCCGTAAACGGTGGGCGCTAGGTGTAGGGGTCTTCCACGGCCACTGTGTCGTAGCTAACGCATTAAGCGCCCCGCCTGGGGAGTACGGCCGCAAGGCTAAAACTCAAAGGAATTGACGGGGGCCCGCACAAGCGGCGGAGCATGTGGATTAATTCGATGCAACGCGACGAACCTTACCTGGGCTTGACATACACCAGATCGCTGCAGAGATGTAGTTTCCCTTGTGGTTGGTGTACAGGTAATGCATGGTTGTCGCTGCAT
+
FGGGGGGGGGGGGGGGGGGGGGGGGGGGGGGGGGGGGGGGGGGGGGGGGGGCGGGGGGGGGGGGGGGGGGGGGGGGGGGGGGGGGGGGGGGGGGGGGGGGGGGGGGGGGGGGGGGGGGGGGGGGGGGGGGGGGGGGGGGGGGGGGGGGGGGGGGGGFGGGGGGGGGGGGGGGGGGGGGGGFGGGGGGGGGGGG*:CGGGGGGGGGGGGGGGGGGGGGFFGFGGGF7EGFGGFFFGGFFGGGGGCF?FFFFFGGFFBBFFFFFFDFFFFFFAAAFFFFEFFFFF?BFF
@M00689:251:000000000-CJTJ5:1:1101:18441:10501 1:N:0:10
CAGGATTAGATACCCTGGTAGTCCATGCCGTAAACGGTGGGCGCTAGGTGTAGGGGTCTTCCACGGCCTCTGTGTCGTAGCTAACGCATTAAGCGCCCCGCCTGGGGAGTACGGCCGCAAGGCTAAAACTCAAAGGAATTGACGGGGGCCCGCACAAGCGGCGGAGCATGTGGATTAATTCGATGCAACGCGAAGAACCTTACCTGGGCTTGACATACACCAGATCGCTGCAGAGATGTAGTTTCCCTTGTAGTTGGTGTACAGGTGCTGCATGGCCGTCGCTGCAT
+
GGGGGGGGGGGGGGGGGGGGGGGGCCFGGGGGGGGGCFGG>FCGFGGGGGGGGG7FCE@FGFGGGCFCG8FGGGGGGGGGGGGGGCGGGEGGGG7>FGGGGGGGGGGGGGGGGGGGGGGGGGGGGGGGGGGGGGGGGGGGGGGGGGGGGGGGGGGGGGGGGGGGGGGGGGGGGFGGGGGGGGGFGGGGGGGGEGGDGGGGGGGGG+:CGGGGFGGG=FFCF3*>**27;*)/6@**/90*:CFFF=?.*).*29@F0807)*)609))158>4?)77>,40,:((()
@M00689:251:000000000-CJTJ5:1:1101:21958:10590 1:N:0:10
CAGGATTAGATACCCTGGTAGTCCATGCCGTAAACGGTGGGCGCTAGGTGTAGGGGTCTTCCACGGCCTCTGTGTCGTAGCTAACGCATTAAGCGCCCCGCCTGGGGAGCACGGCCGCAAGGCTAAAACTCAAAGGAATTGACGGGGGCCCGCACAAGCGGCGGAGCATGTGGATTAATTCGATGCAACGCGAAGAACCTTACCTGGGCTTGACATACACCAGATCGCTGCAGAGATGTAGTTTCCCTTGTGGTTGGTGTACAGGTGTTGCATGGCCGTCGCTGCAT
+
GGGGGGGGGGGGGGGGGGGGFGGFGGGGGGGGEFGCFGGGGGGGGGGFFGGGGFGEFGGGGGGGGGGGGGGGGGGGGGGGGGGGGGGGGGGGGGGGGGGGGGGGGGGGGGGGFGGGGGGCGGGG<AFFGGGGGGGGGGGGGGGCFGGGGGGGG7CFGFGGGGEGDEEGGGCGG?CGGG?FDFGGGGCFEGGGEED*<EGGGGGGGGGFGFGDFFGGGFFGGGGGGGGGFGGFFBGFFFGFGDFFFFFF=FAG*<F6><:FBF6<F?FAD?DB>F:@FD;909B<F?F
@M00689:251:000000000-CJTJ5:1:1101:10550:10629 1:N:0:10
CAGGATTAGATACCCTGGTAGTCCATGCCGTAAACGGTGGGCGCTAGGTGTAGGGGTCTTCCACGGCCTCTGTGTCGTAGCTAACGCATTAAGCGCCCCGCCTGGGGAGTACGGCCGCAAGGCTAAAACTCAAAGGAATTGACGGGGGCCCGCACAAGCGGCGGAGCATGTGGATTAATTCGATGCAACGCGAAGAACCTTACCTGGGCTTGACATACACCAGATCGCTGCAGAGATGTAGTTTCCCTTGTGGTTGGTGTACAGGTGATGCATGGTTGTCGCTGCAT
+
GGGGGGGGGGGGGGGGGGGGGGGGGGGGGGGGGGGGGGGGGGGGGGGGGGGGGGGGGGGGGGGGGGGGGGGGGGGGGGGGGGGGGGGGDGGGGGGGGGGGGGGGGGGGGGGGGGGGGGGGGGGGGGGGGGGGGGFGGGGGGGGGGGGGGGGGGGGGGGGGGGGGGGGGGGCFGGFFGGGGGGGGFECGDGGGGGGGFFFCFGGGGGGGGGGGGGGGGFFGGGGFCFGGFGGFFFGGFFFFGFGGBFFBFFBGD@F?;6?FAFBF7?FAB>BFFFFFF:?A0?:B>FA
@M00689:251:000000000-CJTJ5:1:1101:18820:10764 1:N:0:10
CAGGATTAGATACCCTGGTAGTCCATGCCGTAAACGGTGGGCGCTAGGTGTAGGGGTCTTCCACGGCCTCTGTGTCGTAGCTAACGCATTAAGCGCCCCGCCTGGGGAGTACGGCCGCAAGGCTAAAACTCAAAGGAATTGACGGGGGCCCGCACAAGCGGCGGAGCATGTGGATTAATTCGATGCAACGCGAAGAACCTTACCTGGGCTTGACATACACCAGATCGCTGCAGAGATGTAGTTTCCCTTGTGGTTGGTGTACAGGTGGTGTATGGTTGTCGCTGCAT
+
GGGGGGGGGGGGGGGGGGGGGGGGGGGGGGGGGGGGGGGGGGGGGGGGGGGGGGGGGGGGGGGGGGGGGGGGGGGGGGGGGGGGGGGGGGGGGGGGGGGGGGGGGGGGGGGGGGGGGGGGGGGGGGGGGGGGGGGGGGGGGGGGGGGGGGGGGGGGGGGGGGGGGGGGGGGGGFGGGGGGGGGGGGGGGGGGGGCGGGGGGGGGGGGGGGGGGGGGGFFGGGGG6CGGFGGFFFGGFFGGGGFGFFFFFFBCDFFFFBFF>?BAFFFF><BFAF@6?@?BFFFBF?F
@M00689:251:000000000-CJTJ5:1:1101:16568:11020 1:N:0:10
CAGGATTAGATACCCTGGTAGTCCATGCCGTAAACGGTGGGCGCTAGGTGTAGGGGTCTTCCACGGCCTCTGTGTCGTAGCTAACGCATTAAGCGCCCCGCCTGGGGAGTACGGCCGCAAGGCTAAAACTCAAAGGAATTGACGGGGGCCCGCACAAGCGGCGGAGCATGTGGATTAATTCGATGCAACGCGAAGAACCTTACCTGGGCTTGACATACACCAGATCGCTGCAGAGATGTAGTTTCCCTTGTGGTTGGTGTACAGGTGCTGCATGGCCGTCGCTGCAT
+
GGGGGGGGGGGGGGGGGGGGGGGFGGGGGGGGGGGGGGGGGGGGGGGGGGGGGGGGGGGGGGFGGGGGGGGGGGGGGGGGGGGGGGGGGDGGGGGFFGGFEFGGGGGGGGGGGGGGGGGGGGGGGGGGG?FGGGGGGGGFGGFGGGGGDGGGG7FGCGFGGGEGGGEGCF:EEF9EGGGGG=F?GEFCFGG=5=EEG>FGGFG6+<CF585CFCGCFFFGDF<FCCGGFGGFFFG9=FDFG>C>FFF9FF<GC7>?F0:FA?><)96:FA2:)8F:)87(4,4:02)
@M00689:251:000000000-CJTJ5:1:1101:16576:11038 1:N:0:10
CAGGATTAGATACCCTGGTAGTCCATGCCGTAAACGGTGGGCGCTAGGTGTAGGGGTCTTCCACGGCCTCTGTGTCGTAGCTAACGCATTAAGCGCCCCGCCTGGGGAGTACGGCCGCAAGGCTAAAACTCAAAGGAATTGACGGGGGCCCGCACAAGCGGCGGAGCATGTGGATTAATTCGATGCAACGCGAAGAACCTTACCTGGGCTTGACATACACCAGATCGCTGCAGAGATGTAGTTTACATTGTGGTTGGTGTACAGGTGCTGCATGGCCGTCGCTGCCT
+
GCFG,CFGFFFGDCEF--EF9CFGCFEEC7CFGGGFEGGGG<C:FCFGE9FFAFGGCGCFE@FG7BC@FGF89CFG,F<DFFFFDC++CFGFCFGGGGGGGGGGGGGGGGGGGGG:CGGGGFDF8DFGD8F<<@DA,@F<F9F@E++CEGGG*4FF@B<FEFE7:CEE@FFG72<?FF97CCGF98@EGGG=EE**<CE6CFGFGGFGGFGG4CFG*99C<7FGG6555CD@)7*>=*:*0>FF*=*67@>:DF@39?FFFB44:0))9<??FF)8)<(-4;<B>(.
@M00689:251:000000000-CJTJ5:1:1101:13232:11078 1:N:0:10
CAGGATTAGATACCCTGGTAGTCCATGCCGTAAACGGTGGGCGCTAGGTGTAGGGGTCTTCCACGGCCTCTGTGTCGTAGCTAACGCATTAAGCGCCCCGCCTGGGGAGTACGGCCGCAAGGCTAAAACTCAAAGGAATTGACGGGGGCCCGCACAAGCGGCGGAGCATGTGGATTAATTCGATGCAACGCGAAGAACCTTACCTGGGCTTGACATACACCAGATCGCTGCAGAGATGTAGTTTCCCTTGTGGTTGGTGTACAGGTGCTGCATGGCTGTCGCTGCATCTGTCTAT
+
GGGGGGGGGGGGGGGGGGGGGGFGCFFFFFEGGFGGGGGGGGGGGGGGAF<CCFGG@FFFGGCCCFGGGGGGGGFGGEDFGGFGFFGE@CAAFCFFFGGGCECFGGGGGGGEFGGEGEEFGGFFFGGG9AFFDFGGFFGGGGGGGEFGE:BECGFGFFCGG78CEGCE?F9CGFF7CC77>FGFFEGF6=C>CEGGG*8@?C?@FCEGC64=C2CCFFFFFG<FC<E<@<D@/*/2*9*;::CC6*9)/5)9<>>?666;8B<.7?F2BA??AFFF)88)26080:2).:)))))
@M00689:251:000000000-CJTJ5:1:1101:13237:11094 1:N:0:10
CAGGATTAGATACCCTGGTAGTCCATGCCGTAAACGGTGGGCGCTAGGTGTAGGGGTCTTCCACGGCCTCTGTGTCGTAGCTAACGCATTAAGCGCCCCGCCTGGGGAGTACGGCCGCAAGGCTAAAACTCAAAGGAATTGACGGGGGCCCGCACAAGCGGCGGAGCATGTGGATTAATTCGATGCAACGCGAAGAACCTTACCTGGGCTTGACATACACCAGATCGCTGCAGAGATGTAGTTTCCCTTGTGGTTGGTGTACAGGTGCTGCATGGCTGTCGCTGCAT
+
GGGGGGGGGGGGGGGGGGGGGGGGGGGGGGGGGGGGGGGGGGGGGGGGGGGGGGGGGGGGGGGGGGGGGGGGGGGGGGGGGGGGGGGGGGGGGGGGGGGGGGGGGGGGGGGGGGGGGGGGGGGGGGGGGGGGGGGGGGGGGGGGGGGGGGGGGGGEGGGGGGEGGGGGGGGGGGGGGGFGGG?FFGGFGGGGGE5>EGGGGGGGGFGGGGGGGGGGGFFGGGGGGGGGFGGFFFGGFBCDFGGGFFFFF:<FDFFFBF:FBFFF4?)8FFB0AF))))4?6:B?>(6
@M00689:251:000000000-CJTJ5:1:1101:8328:11349 1:N:0:10
CAGGATTAGATACCCTGGTAGTCCATGCCGTAAACGGTGGGCGCTAGGTGTAGGGGTCTTCCACGGCCTCTGTGTCGTAGCTAACGCATTAAGCGCCCCGCCTGGGGAGTACGGCCGCAAGGCTAAAACTCAAAGGAATTGACGGGGGCCCGCACAAGCGGCGGAGCATGTGGATTAATTCGATGCAACGCGAAGAACCTTACCTGGGCTTGACATACACCAGATCGCTGCAGAGATGTAGTTTCCCTTGTGGTTGGTGTACAGGTGATGCATGGCTGTCGCTGACT
+
GGGGGGGGGGGGGGGGGGGGGGGFGGGGGGGGGGGGGGGEGGGGGGGGGGGGGGGGGGGGGGGGGGGGGGGGGGGGGGFGGGGFGGGGGGGGGGGGGGGGGGGGGGGGGGGGGGGGGGG7FGGGGGGFGGGGGGGGFDGGGGGGGGGDGGEGGEGG7,:C:<C=:CEEFGGGGGGCFCGFGF790AF@FG7CEC=C:FFGGGGGGD5FGGGG<C9>0=FF515CGGGGF37FFFDD4*:7:DFGFFFBF4<F3FFB04:F<=26)9?)=<AB<45)7542(((((..
@M00689:251:000000000-CJTJ5:1:1101:8348:11356 1:N:0:10
CAGGATTAGATACCCTGGTAGTCCATGCCGTAAACGGTGGGCGCTAGGTGTAGGGGTCTTCCACGGCCTCTGTGTCGTAGCTAACGCATTAAGCGCCCCGCCTGGGGAGTACGGCCGCAAGGCTAAAACTCAAAGGAATTGACGGGGGCCCGCACAAGCTGCGGAGCATTTGGATTAATTCGATGCAACGCGAAGAACCTTACCTGGGCTTGACATACACCAGCTCGCTGCAGAGATGTAGTTTCCCTTTGTGTTGGTGTCCAGGTGATGCATGGCTGTCGCTACAT
+
GGGGGFGGGEFGGGFG?FGEFGFFGGGGGGEEFGGGGGGGGGEGGGGF<FGEFFGGGGGGGFGGGGGGGGGGFCGG:DFEGGGFGEEGGGGGGGCFFEEEFFGGGGG7+F<EF7FEFG>EGGGGAFGGFGGGGG,6,@FFFGFG+FECD7BCG8BFGDC,<:*=C53*,,7CF,B@FDF?F*@F9>CGCEE=EEEGDGGGGGFF7::=5=DC*<:D7?6FDDD*>C*9<<D4?***9BG>77:2===)*))**07:(-(8)*))09;2*4:2)*.).)446?1(44)
@M00689:251:000000000-CJTJ5:1:1101:12236:11389 1:N:0:10
CAGGATTAGATACCCTGGTAGTCCATGCCGTAAACGGTGGGCGCTAGGTGTAGGGGTCTTCCACGGCCTCTGTGTCGTAGCTAACGCATTAAGCGCCCCGCCTGGGGAGTACGGCCGCAAGGCTAAAACTCAAAGGAATTGACGGGGGCCCGCACAAGCGGCGGAGCATGTGGATTAATTCGATGCAACGCGAAGAACCTTACCTGGGCTTGACATACACCAGATCGCTGCAGAGATGTAGTTTCCCTTGTGGTTGGTGTACAGGTGCTGCATGGCCGTCGCTGCAT
+
GGGGGGGGGGGGGGGGGGGGGGGGGGGGGGGGGGGGGGGGGGGGGGGGGGGFGGGGGGGGGGGGGGGGGGGGGGGGGGGGGGGGGGGGGGGGGGGGGGGGGGGGGGGGGGGGGGGGGGGGGGGGGGGGGGGGGFGDGGGGGGGGGGGEDEGGGGGGGGGGGGGGGGGGGGGGGGGGGGGGG5@CFGGGGGGGCGGGGGGGGGGGGGGGGGGGGGGGFFFGGGGFCGGGFGGFFFGGFFGGGGGFFFFFFF:C3;FF>?0>AFAA)9???BBBFF>FFD01;>F?>0<
@M00689:251:000000000-CJTJ5:1:1101:23709:11578 1:N:0:10
CAGGATTAGATACCCTGGTAGTCCATGCCGTAAACGGTGGGCGCTAGGTGTAGGGGTCTTTCACGGCCTCTGTGTCGTAGCTAACGCATTAAGCGCCTCGCCTGGGGAGTACGGCCGCAAGGCTAAAACTCAAAGGAATTGACGGGGGCCCGCACAAGCGGCGGAGCATGTGGATTAATTCGATGCAACGCGAAGAACCTTACGTGGGCTTGACATACACCAGATCGCTGCAGAGACGGAGTTTCCCTTGTGGGTGGTGTACAGGTGGTGCATGGCTGTCGCGGCATATGTCT
+
GG@FGGGGGFGGFGGGFFGGGGFFGGGGGGGGGGGG@FEGGEGCGGGGFFAFFGGG:FGGFGGGG@FGECFGGEEFFFGGDGGGFGEG7@FGGGCG@FGGGGGGGGGGGGGGGGDGGDC:CFDCDFDC,AFFGGGFGFFFGFGGGGGGGGG:CC@FC>,<CFEECEGG<:?FG76+<C++:CC@FCGGGGG5CE=EGFGFCGD*20:E=C/>5+<7C*=F5<C<9*517<DFFFGC))*/9*9>F?@)*7>C*)0,(4?FAFFA?*)4>B<>4F4@)>?23-(2991.).45)
@M00689:251:000000000-CJTJ5:1:1101:23691:11585 1:N:0:10
CAGGATTAGATACCCTGGTAGTCCATGCCGTAAACGGTGGGCGCTAGGTGTAGGGGTCTTTCACGGCCTCTGTGTCGTAGCTAACGCATTAAGCGCCTCGCCTGGGGAGTACGGCCGCAAGGCTAAAACTCAAAGGAATTGACGGGGGCCCGCACAAGCGGCGGAGCATGTGGATTAATTCGATGCAACGCGAAGAACCTTACCTGGGCTTGACATACACCAGATCGCTGCAGAGATGTAGTTTCCCTTGTGGTTGGTGTACAGGTGGTGCATGGCTGTCGCTGCAT
+
GGGGGGGGGGGGGGGGGGGGGGGGGGGGGGGGGGGGGGGGGGGGGGGGGGGFGGGGGGGGGGGGGGGGGGGGGGGGGGGGGGGGGGGGGGGGGGGGGGGGGGGGGGGGGGGGGGGGGGGGGGGGGGGGGGGGGGGGGGGGGGGGGGGGGGGGGGGGGFGGGGGGGGGGGGGGGFGGGGGGGGGGGGG7FGGGGGGGGGGGGGGGGGFGGGGGGGGGGFFGFFGFGGGGF5DFF4FGFFGFFCDGFFFFF@BGGFFFFFFFAFD9FF4<E:D?AFFFFFFFB0:<9>A
@M00689:251:000000000-CJTJ5:1:1101:14364:11982 1:N:0:10
CAGGATTAGATACCCTGGTAGTCCATGCCGTAAACGGTGGGCGCTAGGTGTAGGGGTCTTCCACGGCCTCTGTGTCGTAGCTAACGCATTAAGCGCCCCGCCTGGGGAGTACGGCCGCAAGGCTAAAACTCAAAGGAATTGACGGGGGCCCGCACAAGCGGCGGAGCATGTGGATTAATTCGATGCAACGCGAAGAACCTTACCTGGGCTTGACATACACCAGATCGCTGCAGAGATGTAGTTTCCCTTGTGGTTGGTGTACAGGTGGTGCATGGTTGTCGCTGCATCTGTCC
+
GGGGGGGGGGGGGGGGGGGGGGGGGGGGGGGGGGGGGGGGGGGGGGGGGGGGGGGFGGGGGGGGGGGGGGGGGGGGGGGGGGGGGGGGGGGGGGGGGGGGGGGGGGGGGGGGGGGGDGGGGGGFGGGGGGGGDFFGFGGGGGGGGGGGGGGEGEGGGGGDGGGGGGGGGGGGGC?FGGFGGGGGGGGGGGGEEGGEGGGGGGGGCGFGFGF54AEFGFFGGGGGGGFGFDGFFBGGFFGGGGGGFFF9@FFGGFF:;:15-/:<:*)3BFF>9B:FFE?BFBBFF>D4>AA4)
@M00689:251:000000000-CJTJ5:1:1101:14377:11996 1:N:0:10
CAGGATTAGATACCCTGGTAGTCCATGCCGTAAACGGTGGGCGCTAGGTGTAGGGGTCTTCCACGGCCTCTGTGTCGTAGCTAACGCATTAAGCGCCCCGCCTGGGGAGTACGGCCGCAAGGCTAAAACTCAAAGGAATTGACGGGGGCCCGCACAAGCGGCGGAGCATGTGGATTAATTCGATGCAACGCGAAGAACCTTACCTGGGCTTGCCATACCCCAAATCGCTGCGGAGATGTAGTTTCCCTTGTGGTTGTTGTACAGTTGGTGCATGGTTGTCGCTGCGT
+
GGGGGGGGGGFGGGGGGGGGGGGGG<FFGGGGGGGG7FF+@87FGDGGGGG<F,FF,86EC<FG,+@+6E@FGFFGGDGGGGGGGEGEGGGDGF:@>FGGGGGGGGGCGGGGGG>FGGG>F7FGGGFGGGGDGGDFGGGGFDGGG>GCEGGGGEGEFGGGGGEGDGGGGFC:F+AFFGGGGGFCGGF+ACG5*:EEGGGGG+AFGCC5=CGG3@EF6))9D<*/:C*75>))))))067*:7CFFFFAF54*CF>03(,0)*).1/*351<76*58@B?<:?6:9(-
@M00689:251:000000000-CJTJ5:1:1101:7158:12131 1:N:0:10
CAGGATTAGATACCCTGGTAGTCCATGCCGTAAACGGTGGGCGCTAGGTGTAGGGGTCTTCCACGGCCTCTGTGTCGTAGCTAACGCATTAAGCGCCCCGCCTGGGGAGTACGGCCGCAAGGCTAAAACTCAAAGGAATTGACGGGGGCCCGCACAAGCGGCGGAGCATGTGGATTAATTCGATGCAACGCGAAGAACCTTACCTGGGCTTGACATACACCAGATCGCTGCAGAGATGTAGTTTCCCTTGTTGTTGGTGTACAGGTGGTGCATGGCTGTCGCTGCTT
+
GGGGGGGGGGGGGFGGGGGGGGGGFGGGGGGDCEGGGGGGGGGGGGGGGGGGGGGGGGGGGGGFDFFGGGGGG9FGGGGCFGGFGGG7FD9FFGEGEGGGGGGFGGGC7CCFGGFGGG>CEFGFEFGGGGGG8E<DDFGGFFFGGGGGGGGGGCGGFFFGGGGGGGGFGGGGGFGGGGGGGFDGCEGFGGGDCGG><CGGGGGCGG5FGGG=*<CF==?GDFFGGGGGFDG406*2*92:CFGGFFFBFFF75>@?:?BF28>9?FF<F09:9BFF55,81::86).
@M00689:251:000000000-CJTJ5:1:1101:19347:12143 1:N:0:10
CAGGATTAGATACCCTGGTAGTCCATGCCGTAAACGGTGGGCGCTAGGTGTAGGGGTCTTCCACGGCCTCTGTGTCGTAGCTAACGCATTAAGCGCCCCGCCTGGGGAGTACGGCCGCAAGGCTAAAACTCAAAGGAATTGACGGGGGCCCGCACAAGCGGCAGAGCATGTGGATTAATTCGATGCAACGCGAAGAACCTTACCTGGGCTTGACATACACCAGATCGCTGCAGAGATGTAGTTTCCCTTGTGGTTGGTGTACAGGTGTTGCATGGTCGTCGCTGCAT
+
GGGGGGGGGGGGGGGGGGGGGGGGGGGGGGGGGGGGGGGGGGGGGGGGFGGGGGGGGGGGGGGGGGGGGGFGGGGGGGGGGGGGGGGGGGGGGGGGGGGGGGGGFGGGGGGGGEGGGGGGGGGGGGGGGGGGGGGGGGGGGGGGGGGGGGGGGGGGGGGGGGGGGGGGFGFGGCFGGGGGGGFGFGGFGGGG:ECEGGGGGCGGGCCGGGGGC8C>>4?FGGGGFCFGFG3?FFGG?FF*:FGGFFFAFF<GGFFF>06>B665@B:A@?B74FFFFDB(4;11(.6
@M00689:251:000000000-CJTJ5:1:1101:16886:12230 1:N:0:10
CAGGATTAGATACCCTGGTAGTCCATGCCGTAAACGTTGGGCACTAGGTGTGGGGGACATTCCACGTTCTCCGCGCCGTAGCTAACGCATTAAGTGCCCCGCCTGGGGAGTACGGTCGCAAGGCTAAAACTCAAAGGAATTGACGGGGGCCCGCACAAGCGGCGAAGCATGCGGATTAATTCGATGCAACGCGAAGAACCTTACCAAGGCTTGACATACACCGGACCGGGCTGGAAACAGTCTTTCCCCTTTGGGGCTGGTGTACAGGTGTTGCATGGCCGTCGCTGCATCTGTT
+
GGGGGGGGGGGGGGGGGGGGGGGGGGGGGGGGGGGGGGGGGGGGGGGGGGGGGGGGGGGGGGGGGGGGGGGGGGGGGGGGGGGFGGDGGGGGGGGGGGGGGGGGGGGGEGGGGGGGGGGGGGGFGGFDGGGGGGGGGDGGGGGGGGGGGGGGGGFGDGGGGGGEGGGDFFGGDGEGGGGGFGGFCGGGGGGGGG**2AFGGGGGGGGGGEFG3FFFF=?CGGGGGGDDEDDEFFGG64<D>FGGFFF?FFFGFFFFFFFFFFFFFFF??:A?(6=FFF??>>96>?:12ABAF<-
@M00689:251:000000000-CJTJ5:1:1101:27457:12456 1:N:0:10
CAGGATTAGATACCCTGGTAGTCCATGCCGTAAACGGTGGGCGCTAGGTGTAGGGGTCTTCCACGGCCTCTGTGTCGTAGCTAACGCACTAAGCGCCCCGCCTGGGGAGTACGGCCGCAAGGCTAAAACTCAAAGGAATTGACGGGGGCCCGCACAAGCGGCGGAGCATGTGGATTAATTCGATGCAACGCGAAGAACCTTACCTGGGCTTGACATACACCAGATCGCTGCAGAGATGTAGTTTCCCTTGTGGTTGGTGTACAGGTGATGCATGGCCGTCGCTGCAT
+
GGGFGFFFGGGGGGGGGGGGGGGGGGGGGGGGGGGGGGGGGGGGGGGGGGGGGGGGGGGGGGGGGGGGGGGGGGGGGGGGGGGGGGGGGGGGGGGGGGGGGGGGGGGGGGGGGGGGGGGGGGGFGGGGGGGGGGGGGGGGGGGGGGGGGGGGGGGGGGGGGGGGGGGGGGGGGGGGGGGGGGGGGGGGGGGGGGGGGGGGGGGGGGGGGGGGGGGGGFFGGGGGGGGGFGGFFF<5=F7CFGGGFFFAFFFGGFFF>FFFFFFFFFFFFFFFFF5>@BFFFF??>BB
@M00689:251:000000000-CJTJ5:1:1101:6281:12520 1:N:0:10
CAGGATTAGATACCCGTGTAAGGTGGTGCATGGCCGTCGCTGCAT
+
GFGGGGGGGGGGDFFFFFGGFEEFGGFGCEEFECFFGGGGGGFFC
@M00689:251:000000000-CJTJ5:1:1101:23440:12568 1:N:0:10
CAGGATTAGATACCCTGGTAGTCCACGCCGTAAACGATGATAACTAGCTGTCGGGGGCCTTAGGCTTTCGGTGGCGCAGCTAACGCATTAAGTTATCCGCCTGGGGAGTACGGCCGCAAGGTTAAAACTCAAAGAAATTGACGGGGGCCTGCACAAGCGGTGGAGCATGTGGTTTAATTCGAAGCAACGCGCAGAACCTTACCAGCGTTTGACATCCTCGTCGCGGGATCCAGAGATGGATCCCTTCAGTTCGGCTGTACGAGTGACAGGTGCTGCATGGCCGTCGCTGCCT
+
GGGGGGGGGGGGGGGGGGGGGGGGGGGGGGGEEGGGGGGGGGGGGGGGGGGGGGGGGGGGGGAFGGGGGGGGGGGGGGGGGGGGGGGGGGGGGGGGGGGGGGGGGGGGGGGGGGGGGGGGGGGGGGGGGGGGGGGGGGGGGGGGGGDGGGGGGGGGGGGGGFGGGGGGGGGGGGGCGGGGGFGGGGGGDGGGGGGGGGGGGGGGFGGGGGGGGGGGGFFGGGDGCDGGEGGFFFG*@BFFGGGGFFF>@FDGC@FFB(-=?B6<F*9)9:A(2?6?6@<???6;;BFFFF(<
@M00689:251:000000000-CJTJ5:1:1101:18508:12907 1:N:0:10
CAGGATTAGATACCCTGGTAGTCCACGCCGTAAACGATGTCTACTAGTCGTTGGGGAACTTGATTCCTTAGTGACGCAGCTAACGCAATAAGTAGACCGCCTGGGGAGTACGGCCGCAAGGTTAAAACTCAAATGAATTGACGGGGGCCCGCACAAGCGGTGGAGCATGGGGGTTAATTCGATGCAACGCGAAGAACCTTACCTGGTCTTGACATAACTAGAATCCTGCAGAGATGCGGGAGTGCCTTCGGGAATTAGAATACAGGTGGTGCATGGCCGTCGCTGCATCTGTAT
+
GFGGGGGGGGGGFGGGGGGGGGGFFFG@FGGGGGGGGGFEFGGGGGGGGGE,CFEGGGGGCGGF9FGCGEGFFGGGGGEGFGFFFGGDCGGGGEFGGGGGGDGDGEFEGGGGGGGEGGGGGFDFGGGGFFGGGGGGGGDEGGFGGGGG7CCC@8FFGGGG>FEC@<CEG7<<*=7CFC7>CGGGGGG7C5EEG*2C6ACGG6C@FF<<+3:EGF?C7<B772:0:C7FFGF?35>7*7DD<DCC@F4)?5:D<:))6:<@<?>B6?*(723)5*=>)99223-2:0().4.6))
@M00689:251:000000000-CJTJ5:1:1101:18494:12920 1:N:0:10
CAGGATTAGATACCCTGGTAGTCCACGCCGTAAACGATGTCTACTAGTCGTTGGGGAACTTGATTCCTTAGTGACGCAGCTAACGCAATAAGTAGACCGCCTGGGGAGTACGGCCGCAAGGTTAAAACTCAAATGAATTGACGGGGGCCCGCACAAGCGGTGGAGCATGTGGTTTAATTCGATGCAACGCGAAGAACCTTACCTGGTCTTGACATATCTAGAATCCTGCAGAGATGCGGGAGTGCCTTCGGGAATTAGAATACAGGTGGTGCATGGCCGTCGCTGCAT
+
GGGFGFGGGGFGGGGGGGGGGGGGGGGGGGGGGGGGGGGGGGFGGFGGGGGGGGGGGFGGGGGGGGGGGGGGGGGGGGGGGGGGGGGGGGFGGGGGGGGGGGGDGGGGGGGGGGGGGGEGGGGGGGGGGGGGGGGGGGGGGGGGGGGGGGGGCGGGFFEFGGGGGGGGGGGGGGGGGGGGGGGGGGCFGGGGGGEGGGGGGGGGGGGGGGGGGGGGGFFGDFGGGFGGFGGFFFGGFFGGGGGCFFFBFFFGGFFF<:BF<9AAFFF?>::<BFFFFF9>>(3<23>A
@M00689:251:000000000-CJTJ5:1:1101:11651:12942 1:N:0:10
CAGGATTAGATACCCTGGTAGTCCATGCCGTAAACGGTGGGCGCTAGGTGTAGGGGTCTTCCACGGCCTCTGTGTCGTAGCTAACGCATTAAGCGCCCCGCCTGGGGAGTACGGCCGCAAGGCTAAAACTCAAAGGAATTGACGGGGGCCCGCACAAGCGGCGGAGCATGTGGATTAATTCGATGCAACGAGAAGAACCTTACCTGGGCTTGACATACACCAGATCGCTGCAGAGATGTAGTTTCCCTTTGGGGTGGTGTACAGGTGTTGCATGGCCGTCGCTGCATATGTCT
+
GGGGEGGGGGGGGGGGGGGGGGFGFGGFFGGGGGGGGGGGEGGGGGGGEGGGGGGGBFFGGGGGGGDGGFGGEEFGGFECFFGGFGECG>ECEFGGGGGFEGGGGGGGGCGCFEEGGGGGEFFFGGGGDFDGGGGFGGGG@FFCCCFEEG@EEEFGGGDGEFCE88:FDG+AEF<9FEF7DEF?FACE+**7ECFGGGDE7?<A@FGG=CCEF?F>>6=D5C<CD4EGFG:;@=794?:7D7CFBF*4*))25).39::4)*44FFFA::23:B44)8133>:?7>B))6-)6
@M00689:251:000000000-CJTJ5:1:1101:25080:13042 1:N:0:10
CAGGATTAGATACCCTGGTAGTCCACGCCGTAAACGGTGGGCGCTAGGTGTAGGGGTCTTCCACGGCCTCTGTGTCGTAGCTAACGCATTAAGCGCCCCGCCTGGGGAGTACAGCCGCAAGGCTAAAACTCAAAGGAATTGACGGGGGCCCGCACAAGCGGCGGAGCATGTGGATTAATTCGATGCAACGCGAAGAACCTTACCTGGGCTTGACATACACCAGATCGCTGCAGAGATGTAGTTTCCCTTGTGGTTGGTGTACAGGTGTTGCATGGCCGTCGCTGCAT
+
GGGFGFGGGGGGGGGGGGGGGGGGG,BFGGGGGGGGGGGGGGGGGFGGGGGGGGGGGGGGGGGGGGGGGGGGGGGGGGGGGGGGGGGGGGGGGGGGGGGGGGGGGGGGGGGGGGGGGGGGGGGGGGGGGGGGGGGGGGGGGGGGGGGGGGGGGGGGGGGGGGGGGGGGGGGGGGGGGGGGGGGGGGGGGGGGGGGGGGGGGGFGGGDFGFFGGGGGGFFGGGGFFGGGFGGFFFGGFFGGGGGGFFF>?FAGGFFF>1:FFFAF:9@BFFFFF=FF@>;999B?>(-
@M00689:251:000000000-CJTJ5:1:1101:26652:13509 1:N:0:10
CAGGATTAGATACCCTGGTAGTCCACGCCGTAAACGATGTCGACTTGGAGGTTGTGCCCTTGAAGCGTGGCTTCCGGAGCTAACGCGTTAAGTCGACCGCCTGGGGAGTACGGCCGCAAGGTTAAAACTCAAATGAATTGACGGGGGCCCGCACAAGCGGTGGAGCATGTGGTTTAATTCGATGCAACGCGAAGAACCTTACCTGGTCTTGACATCCACAGAACATTCCAGAGATGGGGTGGTGCCTTCGGGAACTGCGAGACAGGTGTTGCATGGCCGTCGCTGCATCTGTCTT
+
FFGGGGGGGGGGFGGGGFGGGGGGGGEGGDGGGGGGCFGGGGFGGGGF@EDGFGGGDGGGGC,,6C7B6+CEA8F@@==FGEGGGGDFFEFCFFCGGGDGGGFFGGGGGGDFEGGDGC+@FGFFAAFGCFG@FFFGGGF@FGGGGG7FCGCEEGG@8:FEGGDG8FG@FFGCAFC7<EE@CD7C=9+?CCEE:**<ECG9C68@<5CGGF7CFG?777?C*>CFGDGC@*20)<F7))1))7C5@F?4@>:C3)7?>>1)4792F)02?<:B?FF)0)(4119?(((--:<<AA)
@M00689:251:000000000-CJTJ5:1:1101:11112:13793 1:N:0:10
CAGGATTAGATACCCTGGTAGTCCACGCCGTAAACGATGAGTGCTAAGTGTTAGAGGGGTTATACCCTTTAGTGCTGTAGCTAACGCATTAAGCACTCCGCCTGGGGAGTACACTCGCAAGAGTGAAACTCAAAGGAATTGACGGGGGCCCGCACAAGCGGTGGAGCATGTGGTTTAATTCGAAGCAACGCGAAGAACCTTACCAGGTCTTGACATCCCCTGACAACCCGAGAGATCGGGCGTTCCCCTTCGGGGGACAGGGTGACAGGTGGTGCATGGCTGTCGCTGCAT
+
GGGGGGGGGGGGGGGGGGGGGGGGFFGGGGGGGGFGGGGGGGGGGGFGGGGGGGGGGGGGGGGGGGGGGGGGGGGGGGGGGGGGGGGGGGGGGGGGGGGGGGGGGGGGGGGGGGGGGGGGGGGGGGGGGGGGGGGGGGGGGGGGGGGGGGGGDGGEGGGGGGGGGGGGGGFGGGGGGGGGGGGGGGGFGGGGGGGGG6CEFGGFGGG6?FGGGGGGGFFGGGGGGGGGEGGF3:DGFFGGGDDDBFFFFFFGDFFFFF?FBE:?>?F<><BBFFF@FFFFBF:?F1<FFFF
@M00689:251:000000000-CJTJ5:1:1101:9279:13815 1:N:0:10
CAGGATTAGATACCCCGGTAGTCCTAGGTGCTGCATGGCCGTCGCTGCAT
+
GGGGGGGGGGGGGGGGGGGGGGGGGGGGGCDFFGGGFFGGGGGGDGGGGG
@M00689:251:000000000-CJTJ5:1:1101:9743:14210 1:N:0:10
CAGGATTAGATACCCTGGTAGTCCATGCCGTAAACGGTGGGCGCTAGGTGTAGGGGTCTTCCACGGCCTCTGTGTCGTAGCTAACGCATTAAGCGCCCCGCCTGGGGAGTACGGCCGCAAGGCTAAAACTCAAAGGAATTGACGGGGGCCCGCACAAGCGGCGGAGCATGTGGATTAATTCGATGCAACGCGAAGAACCTTACCTGGGCTTGACATACACCAGATCGCTGCAGAGATGTAGTTTCCCTTGTGGTTGGTGTACAGGTGGTGCATGGCCGTCGCTGCAT
+
GGGGGGGGGGGGGGGGGGGGGGGGGGGGGGGGGGGGGGGGGGGGGGGGFGGGGGGGGGGGGGGGGGGGGGGGGGGGGGGGGGGGGGGGGGGGGGGGGGGGGGGGGGGGGGGGGGGGGGGGGGGGGGGGGGGGGGGGGGGGGGGGGGGGGGGGGGGGGGGGGGGGGGGGGGGGGGGGGGGGGGGGGGGGGGGGGDGGGGGGGGGFFGGGFGGGGGFGGFFGGGGFGGGGFGGFFFGFFFFGGGDFFF?AFFFGGFFF1:?FFFABFFF?FF>?BFFFFFF9;>?FFF<
@M00689:251:000000000-CJTJ5:1:1101:6492:14230 1:N:0:10
CAGGATTAGATACCCTGGTAGTCCATGCCGTAAACGGTGGGCGCTAGGTGTAGGGGTCTTCCACGGCCTCTGTGTCGTAGCTAACGCATTAAGCGCCCCGCCTGGGGAGTACGGCCGCAAGGCTAAAACTCAAAGGAATTGACGGGGGCCCGCACAAGCGGCGGAGCATGTGGATTAATTCGATGCAACGCGAAGAACCTTACCTGGGCTTGACATACACCAGCTCGCTGCAGAGATGTAGTTTCCCTTGTGGTTGGGTTACAGGTGCTGCATGGCTGTCGCTGCAT
+
FGFGGGGCFGGGGGGGCFFGGGGGGGFGGGGGEGGGGG@B7FFGGGGGGGGDGGGEGGGGGGGGE7FCGGGDG9FFGG@CFGAFGCE7FEE<EFGGEGGDGGGGGGGEGGFFGGGGGGGDGGGGG8FFGGGGGGGGGGGGEGGGDGGDGGGGGGGGGGGDGGEGGGGFDGGGG<?GGGGGGCFGFGFFFCEEGGGG@:FGGGGGGGFGGGGGGGGGGF4C77C*79CGDDDFF9C5F?GGCCGGFFF<F44CD>F?((,)1<>B)792?BBBFFFF43:?B((-3(6
@M00689:251:000000000-CJTJ5:1:1101:10916:14351 1:N:0:10
CAGGATTAGATACCCTGGTAGTCCATGCCGTAAACGGTGGGCGCTAGGTGTAGGGGTCTTCCACGGCCTCTGTGTCGTAGCTAACGCATTAAGCGCCCCGCCTGGGGAGTACGGCCGCAAGGCTAAAACTCAAAGGAATTGACGGGGGCCCGCACAAGCGGCGGAGCATGTGGATTAATTCGATGCAACGCGAAGAACCTTACCTGGGCTTGACATACACCAGATCGCTGCAGAGATGTAGTTTCCCTTGTGGTTGGTGTACAGGTGTTGCATGGCCGTCGCTGCAT
+
GGGGGGGGGGGGGGGGGGGGGGGGGGGGGGGGGGGGGGGGGGGGGGGGGGGGGGGGGGGGGGGGGGGGGGGGGGGGGGGGGGGGGGGGGGGGGGGGGGGGGGGGGGGGGGGGGGGGGGGGGGGGGGGGGGGGGGGGGGGGGGGGGGGGGFGDEEGGGGGGGGGGGGGGGGCFGGGGGGGGGGGGGGGFGGCGGGGGGGGFFGGGGGGGGGGGGGGCGFFGFFFGGCGGFGGFFFFCFFGGGGGGFF@A=))2*7>:B:(7<BB95168@?<BA*)56<>>BFFFFFA
@M00689:251:000000000-CJTJ5:1:1101:20722:14484 1:N:0:10
CAGGATTAGATACCCTGGTAGTCCATGCCGTAAACTTTGGGCGCTAGGTGTGGGGACTTTCCACGGTTTCCGCGCCGTAGCTAACGCATTAAGCGCCCCGCCTGGGGAGTACGGCCGCAAGGCTAAAACTCAAAGGAATTGACGGGGGCCCGCACAAGCGGCGGAGCATGTTGCTTAATTCGACGCAACGCGAAGAACCTTACCAAGGTTTGACATCACCCGTGGACTTGCAGAGATGTGGGGTCATTTGGTTGGTGGGTGACAGGTGCTGCATGGCCGTCGCTGCATCTGTCTT
+
G8EGGGDGGGGGGGGGGGGDFGGGGGGGEGGGGFFGGGGGGFGGGGGGFCFFFGGGGGGGGGGGGGGCEGFGGCFFEFFGGGGGGGGGGGGGCF>FGGGGGEDGEFGEGGFGGGGGGGGGGGGGGEGFFGGGGGGGFGCGGGGGGGGGGGGGGGGGGGGGGGGGGGGGGGGGFDGGGGGGCCFGGGDGGGGGDEGGGGGGGGDG7FFFGGGGGGGGGFFFFGGDGDGGFCF?FFGGFFGGGGG9)>*:=@AFFFFFBBBF:>:<?>F?4AADFF47:F>FFF>:B>FBF<B>DA)
@M00689:251:000000000-CJTJ5:1:1101:23623:14486 1:N:0:10
CAGGATTAGATACCCTGGTAGTCCATGCCGTAAACGGTGGGCGCTAGGTGTAGGGGTCTTCCACGGCCTCTGTGTCGTAGCTAACGCATTAAGCGCCCCGCCTGGGGAGTACGGCCGCCAGGCTAAAACTCAAAGGAATTGACGGGGGCCCGCACAAGCGGCGGAGCATGTGGATTAATTCGATGCAACGCGAAGAACCTTACCTGGGCTTGACATACACCAGATCGCTGCAGAGATGTAGTTTCCCTTGTGGTCGGTGTACAGGTGCTGCATGGTCGTCGCTGCAT
+
GGGGGGFGGGGGGGGGGGGGGGGGGFDGGDGGGGGGGGFGGGCGGGGGGGGFGGGGGGGFGEFGGGGGGGGGGGGGEGGGGGGGGGGGGGGFGGGGGGGGGGGGGGGEGGGGGGEGCF7CFDGGF?FFGGGGDDCGGEGGGGGCGCEEGGGGGEFGCGGGEEGGEGGGGGGCG7FGGGGGGGFGFGGGGGGGD==CFGGGG7<FG7FGGGGEFGGGGFFFG:FFGGFG>DDFFFCDFFGCGGGG=FFFF:>FC)96090@BFFF)=6:F<<:4=FFF>>FF>:?F7A
@M00689:251:000000000-CJTJ5:1:1101:25489:14708 1:N:0:10
CAGGATTAGATACCCTGGTAGTCCATGCCGTAAACGGTGGGCGCTAGGTGTAGGGGTCTTCCACGGCCTCTGTGTCGTAGCTAACGCATTAAGCGCCCCGCCTGGGGAGTACGGCCGCAAGGCTAAAACTCAAAGGAATTGACGGGGGCCCGCACAAGCGGCGGAGCATGTGGATTAATTCGATGCAACGCGAAGAACCTTACCTGGGCTTGACATACACCAGATCGCTGCAGAGATGTAGTTTCCCTTGTGGTTGGTGTACAGGTGCTGCATGGCTGTTGCTGCAT
+
GGGGGFGGGGGFGGGGGGGGGGGFGGGFFGGGCEFEGFGGFGGEGEGGCCEFGGGGEG?GGGGFGGGGGGGGCGGGGGGGGGGGGGGGGGGGGFG=FGGGGCCG<FGGGGG<FGGEGGEGGGFED<<FFFFGGCFGGGGFFGFECEGG>FGEGGEGGGGGGG7CGGEGDFGGFCCCC@F?CCCFG5EFFGEG5>ECCEFCFG@CFCFGGF<EGGFG764*9C4769CGF<D?:=C599F:?CF7*=FF45<CC5),,(4F2B4<)/90*-),)/<>?>B)39<<<26
@M00689:251:000000000-CJTJ5:1:1101:25505:14717 1:N:0:10
CAGGATTAGATACCCTGGTAGTCCATGCCGTAAACGGTGGGCGCTAGGTGTAGGGGTCTTCCACGGCCTCTGTGTCGTAGCTAACGCATTAAGCGCCCCGCCTGGGGAGTACGGCCGCAAGGCTAAAACTCAAAGGAATTGACGGGGGCCCGCACAAGCGGCGGAGCATGTGGATTAATTCGATGCAACGCGAAGAACCTTACCTGGGCTTGACATACACCAGATCGCTGCAGAGATGTAGTTTCCCTTGTGGTTGGTGTACAGGTGCTGCATGGCTGTCGCTGCAT
+
GGGGGGGGGGGGGGGGGGGGGGGGGGGGGGGGGGGGGGGGGGGGGGGGGGGGGGDGGGGGGGGGGGGGGGGGGGGGGGGGGGGGGGGGGGGGGGGGGGGGGGGGGGGGGGFGGGGGGGGGGGGGGGGGGGGGGGGGGGGGGGGGGGGGGGGGGGGGGGGGGGGGGGGGGGGGGCFFGGGGGGFGGG?GGGGGGCEGGGGGGGGGGFFGGGGGGGFGGFFGGGGGGGGGFGGFFFGFFFGGGGGGFFFFFFFGGFFF0<BF2=9A4BF?FFFFFF>F4:7<?F??BFF
@M00689:251:000000000-CJTJ5:1:1101:16479:15334 1:N:0:10
CAGGATTAGATACCCTGGTAGTCCATGCCGTAAACGGTGGGCGCTAGGTGTAGGGGTCTTCCACGGCCTCTGTGTCGTAGCTAACGCATTAAGCGCCCCGCCTGGGGAGTACGGCCGCAAGGCTAAAACTCAAAGGAATTGACGGGGGCCCGCACAAGCGGCGGAGCATGTGGATTAATTCGATGCAACGCGAAGAACCTTACCTGGGCTTGACATACACCAGATCGCTGCAGAGATGTAGTTTCCCTTGTGGTTGGTGTACAGGTGGTGCATGGTCGTCGCTGCATATGTCT
+
GGGGGGGGGGGGGGGGGGGGGGGFGGGGGGGGGGGGGGGGGGGGGGGGGGGGGGGGGGGGGGGGGGGGGGGGGGGGGGGGGGGGGGGGGGGGGGGGGGGGGGGGGGGGGGGGGGGGGGGGGGGGGGGGGGGGGGGGGGGGGGGGGGGGGGGGGGGGGFFGGGGGGGGGGGGGF<FGGGGGGDGGGGGGGGGGGGGGGGGGGGGGGGGGGGGGGGGDCFFGCGFGGGGGFGGFFFGGFFGGGGGCBFFFB?)7CFF?BFFFFFFFFFF?D:>FBFF?FF>FBFF?;0AFFFFFF
@M00689:251:000000000-CJTJ5:1:1101:8635:15762 1:N:0:10
CAGGATTAGATACCCTGGTAGTCCATGCCGTAAACGGTGGGCGCTAGGTGTAGGGGTCTTCCACGGCCTCTGTGTCGTAGCTAACGCATTAAGCGCCCCGCCTGGGGAGTACGGCCGCAAGGCTAAAACTCAAAGGAATTGACGGGGGCCCGCACAAGCGGCGGAGCATGTGGATTAATTCGATGCAACGCGAAGAACCTTACCCGGGCTTGACATACACCAGATCGCTGCAGAGATGTAGTTTCCCTTGTGGTTGGTGTACAGGTGCTGCATGGCCGTCGCTGCATCTGTAT
+
GGGGGGGGGGGGGFGGGGGFGGGGGDAFGGGEGGGGGGFGGGGGGGGGFFFADFEGGFGAAFFGG>FGD8FGGFCEFFEFFGFDGGGGGGFGGGGGGEFFEGGGGGGCEEGGGGDGCCGGGGGFF=FDGGGGGGGGGFGGCGFGGEEDGGGGGEGGGC:CG*BEEEE599C:?+<9EGE@:CF@FGGGGCGDG5:?FCFGFGCF6>E**CC=DGGGFFF<DFG<*9*5)1))<@5>FB*:C:FG?F9-*))*18FB>03:269<4F?)7)33)95@FE>>96:F;0:<AA4))
@M00689:251:000000000-CJTJ5:1:1101:13733:15884 1:N:0:10
CAGGATTAGATACCCTGGTAGTCCATGCCGTAAACGGTGGGCGCTAGGTGTAGGGGTCTTCCACGGCCTCTGTGTCGTAGCTAACGCATTAAGCGCCCCGCCTGGGGAGTACGGCCGCAAGGCTAAAACTCAAAGGAATTGACGGGGGCCCGCACAAGCGGCGGAGCATGTGGATTAATTCGATGCAACGCGAAGAACCTTACCTGGGCTTGACATACACCAGATCGCTGCAGAGATGTAGTTTCCCTTGTGGTTGGTGTACAGGTGCTGCATGGCCGTCGCTGCAT
+
GGGGGGGGGGGGGGGGGGGGGGGGGGGGGGGGGGGGGGGGGGGGGGGGGGGFGGGDGGGGGGGGGGGGGGGGGGGGGGGGGGGGGGGGGGGGGGGGGGGGGGGGGGGDGGGGGGGGGGGGGFGGGGGGGGGGGGGFGGGGGGGGGGGGGGGGGGGGGGGGGGGGGGGGGGGGGGGGGGGGFG7EGGGGGEGGGGGEGGGGGGGGGGGGFGGGGGGFGFFGG*7CFDGGFDGFFF<FB?DDGGGGFFF9FFBGGFFBF??F)=4>?F?BFFFFFFFFFFFFB6?BBFA
@M00689:251:000000000-CJTJ5:1:1101:23370:15932 1:N:0:10
CAGGATTAGATACCCTGGTAGTCCATGCCGTAAACGGTGGGCGCTAGGTGTAGGGGTCTTCCACGGCCTCTGTGTCGTAGCTAACGCATTAAGCGCCCCGCCTGGGGAGTACGGCCGCAAGGCTAAAACTCAAAGGAATTGACGGGGGCCCGCACAAGCGGCGGAGCATGTGGATTAATTCGATGCAACGCGAAGAACCTTACCTGGGCTTGACATACACCAGATCGCTGCAGAGATGTAGTTTCCCTTGTGGTTGGTGTACAGGTGCTGCATGGTCGTCGCTGCAT
+
GGGGGGGGGGGGGGGGGGGGGGGGGGGGGGGGGGGGDGGGGGGGGGGGGGGGGGGGGGGGGGGGGGGGGGGGGGGGGGGGGGGGGGGGGGGGGGGGGGGGGGGGGGGGGGGGGGGGGGGGGGGGGGGGGGGGGGGGGGGGGGGGGGGGGGGGGGGGGGGGGGGGGGGGGGFGGGGFGGGGGGGGGGGGGGGGGGGGGGGGFGGGGGGFGGGGGGGGGFFGGG<FGGFGFDGFFFG*6?FGGGGGFFFFFFFGGFFBBFFFFFFFFF::FFFFFFFFFFFFF>?BFFF
@M00689:251:000000000-CJTJ5:1:1101:21188:17093 1:N:0:10
CAGGATTAGATACCCTGGTAGTCCATGCCGTAAACGGTGGGCGCTAGGTGTAGGGGTCTTCCACGGTCTCTGTGTCGTAGCTAACGCATTAAGCGCCCCGCCTGGGGAGTACGGCCGCAAGGCTAAAACTCAAAGGAATTGACGGGGGCCCGCACAAGCGGCGGAGCATGTGGATTAATTCGATGCAACGCGAAGAATCTTACCTGGGCTTGATATATACCAGATCGCTCCAGAGATGCCGTTTCCCTCGTGGTCGGTGTACAGGTGTTGCATGGCCGTGGCTGCAT
+
GGGGBFGGGGGGGGGGGGGGGGGGG<FGGGGGGGGGEFFC@8FGGGGGGGGCEGGGGGF9@CFG:6,,89EG<,EE@C6,D<9FG7++88<,C,4@F@F7+8:DFDG7=+AFB44@=FCGGF?BFFE<F>FCFC98=3>3,>:>CE+5C<>:ECDC8B@:FC7@=C8:FG9:+++02++<D89+<89+AEE55CE*<+23+3C@FG55*:7*9++*****29*977*9)*)96?509?**1>D*9F/6)72DD5*-29BD2*:))//).,-8)9))/),((-4(((-
@M00689:251:000000000-CJTJ5:1:1101:21466:17097 1:N:0:10
CAGGATTAGATACCCTGGTAGTCCATGCCGTAAACGGTGGGCGCTAGGTGTAGGGGTCTTCCACGGCCTCTGTGTCGTAGCTAACGCATTAAGCGCCCCGCCTGGGGAGTACGGCCGCAAGGCTAAAACTCAAAGGAATTGACGGGGGCCCGCACAAGCGGCGGAGCATGTGGATTAATTCGATGCAACGCGAAGAACCTTACCTGGGCTTGACATACACCAGATCGCTGCAGAGATGTAGTTTCCCTTGTGGTTGGTGTACAGGTGCTGCATGGCCGTCGCTGCAT
+
GGGGGGGGGGGGGFGGGGGGGGGGGGGGGGGGGGGGGGGGGGGGGGGGGFGFGGGGGGGGGGGGGGGGGGGGGGGGGGGGGGGGGGGGGGGGGGGGGGFFGGGGGGGEGGFGGGGG>FGGGGGGGGGGGGGGGGGGFGGGGGGDFGGGGGGGGGGGGGGGGGGGGGDGFGEFFC6@EFGGFFGGFGGGGGGGGGGGGGGGGGG@FCFGGGFEGGGGGFFFGGGGGGGGFDDF:FGCFF7FDCFGFFFFFFBFGFF?FFFFF=A>FF?0?DBFAFF><B>>FFF?>?A
@M00689:251:000000000-CJTJ5:1:1101:18607:17128 1:N:0:10
CAGGATTAGATACCCTGGTAGTCCATGCCGTAAACGGTGGGCGCTAGGTGTAGGGGTCTTCCACGGCCTCTGTGTCGTAGCTAACGCATTAAGCGCCCCGCCTGGGGAGTACGGCCGCAAGGCTAAAACTCAAAGGAATTGACGGGGGCCCGCACAAGCGGCGGAGCATGTGGATTAATTCGATGCAACGCGAAGAACCTTACCTGGGCTTGACATACACCAGATCGCTGCAGAGATGTAGTTTCCCTTTTGGTTGGTGTACAGGTGATGCATGGTCGTCGCTGCAT
+
GGGGGGGGGGGGGGGGGGGGGGGGGGGGGGGGGGGGCFF@7F@FFGGDGGGCEGGGGCGGGFGFGGGEGF@8FFEFGCFFFFFE=FGGGEGDD<FCGG@:F@FGGGGGGG<DF:FFGGGGG7BDFGGGCCFGGGGGG<FFFFFGGGG7C:>:B1CFF>CG7FC@EEEFGGGGG7C?C9<::EGG98F:CEECCEEG?F8CFGGDGGGG5CCE5<CCFF=<9<5DC9*97*/96*>56?2:*::C7F@<F))29:FB(8<7<@AAF964B><7:7>FFF>(904?F>9
@M00689:251:000000000-CJTJ5:1:1101:26704:17470 1:N:0:10
CAGGATTAGATACCCTGGTAGTCCATGCCGTAAACGGTGGGCGCTAGGTGTAGGGGTCTTCCACGGCCTCTGTGTCGTAGCTAACGCATTAAGCGCCCCGCCTGGGGAGTACGGCCGCAAGGCTAAAACTCAAAGGAATTGACGGGGGCCCGCACAAGCGGCGGAGCATGTGGATTAATTCGATGCGACGCGAAGAACCTTACCTGGGCTTGACATACACCAGATCGCTGCAGAGATGTAGTTTCCCTTGTGGTTGGTGTACAGGTGCTGCATGGTCGTCGCTGCAT
+
GFGGGGGGGGGGGFGGGGGGGGFEGFFGGGGGGGGGGGGGGFEGGGGGGGGGGGGGGGFFFGCFDGGGGFGGGFGGGGGFGGGGGGGGDGGGGGGGGGGGGGGGGGGGGGGGGGGGGGDFGGGFGGGGGGGGGGGGGGGGGGGGGGGGGGGGGGGGGFGDEGCCGGDGGFFEGGFGDC@CFGGFFGGGGGGG5CGCFGGFFGGGFFGGGGGGGDGFGFFGGG<DFGGGFCDFFFF<FFGGGDGGFFFFFF<GCFF?BFB>-8:A?FFBFFFF2858FEFFFFFFB0:
@M00689:251:000000000-CJTJ5:1:1101:13056:17774 1:N:0:10
CAGGATTAGATACCCTGGTAGTCCATGCCGTAAACGGTGGGCGCTAGGTGTAGGGGTCTTCCACGGCCTCTGTGTCGTAGCTAACGAATTAAGCGCCCCGCCTGTGGAGTACGGCCGCAAGGCTAAAACTCAAAGGAATGGACGGGGGCAAGACAAACCGGCGGAGCAGGTGGAGAAATTCGATGAAACGAGAAGAACCTTAACTGGGCTTAACAGACACAAGAGTGTGGCAAGGATGTAGTTTTCCTTTTGGTGGGTGCACAGAGGAGGCATGGTGGTGGCTGCATATGGTGTT
+
GGGFGGGGGGGGGGGGGGGFGGFFGCFFFEFDEDC6;C87FF@@FGGFFG9<<@EG7,,:EC@:8F:@@CCF,CEE?C<B,,C6C=,6CCF<C,=4:=+@FGEF,A??F,A,=:F7+8CC7@+BF<F?A,==F=F,@,,,,C,>@CC775**2>352,*541188?C@<<*2*<*+4C+32;<+03A@+//:E:*8<***33+++2?=***+0+0*9<.**1****+2*/9)*0***077:FGF*9=)9*)2>>)(-4:))1.()071)(4().)1*02(1(440())).)))((
@M00689:251:000000000-CJTJ5:1:1101:13048:17797 1:N:0:10
CAGGATTAGATACCCTGGTAGTCCATGCCGTAAACGGTGGGCGCTAGGTGTAGGGGTCTTCCACGGCCTCTGTGTCGTAGCTAACGCATTAAGCGCCCCGCCTGGGGAGTACGGCCGCAAGGCTAAAACTCAAAGGAATTGACGGGGGCCCGCACAAGCGGCGGAGCATGTGGATTAATTCGATGCAACGCGAAGAACCTTACCTGGGCTTGACATACACCAGATCGCTGCAGAGATGTAGTTTCCCTTGTGGTTGGTGTACAGGTGATGCATGGTTGTCGCTGCAT
+
GGGGGGGGGGGGGGGGGGGGGGGGGGGGGGGGGGGGGGFGGGGGGGGGGGGGGGGGGGGGGGGGGGGGGGGGGGGGGGGGGGGGGGGGGGGGGGGGGGGGGGGGGGGGDGGGGGGGGGGGGGGGGGGGGGGGGFGGGGGGGFGGGGGGGGGGGGGGGGGGFGGGGGGGGGGGGCGGGGGGFEFGGGGGGGGGGGDGFGGGGGGGGGGGGGGGGGGGGFFGGGGGGGGGFGGFF9FFFFGGFGGGFFFFFFFGGFFFB?FFFFFFFFFFFFF<BFFFF>?FF?FFB?F
@M00689:251:000000000-CJTJ5:1:1101:24517:17842 1:N:0:10
CAGGATTAGATACCCTGGTAGTCCATGCCGTAAACGGTGGGCGCTAGGTGTAGGGGTCTTCCACGGCCTCTGTGTCGTAGCTAACGCATTAAGCGCCCCGCCTGGGGAGTACGGCCGCAAGGCTAAAACTCAAAGGAATTGACGGGGGCCCGCACAAGCGGCGGAGCATGTGGATTAATTCGATGCAACGCGCAGAACCTTACCTGGGCTTGACATACACCAGATCGCTGCAGAGATGTAGTTTCCCTTGTGGTTGGTGTACAGGTTCTGCATGGTCGTCGCTGCAT
+
GDG9FGFGGFFFGFFGF<CCCFFGEF,CFGEDGGGGCFFEGGGGGFFGEFGGFGGGGGGFGG<FFDEFFEFFE,CFFFFFGFGFDEGGGGGGCEGGDEGGGGGGGGG7CFGFGGEGEGGGGFGCFFFGG@FDFEGG@FGGC<FGG@FGGGGGG7<CF:CE*CB8=EE@FCGGGD9FCFG<DFGGGGFCCCEG*::8EFFCGGGGGFF5CFFEGCFGGF=69><F=<CDFDGFFFD4@?77CFG7=?=<FF<GD)>2;:BF284)77*3=9A)5=)9BE>B0>016>D
@M00689:251:000000000-CJTJ5:1:1101:5602:17969 1:N:0:10
CAGGATTAGATACCCTGGTAGTCCATGCCGTAAACGGTGGGCGCTAGGTGTAGGGGTCTTCCACGGCCTCTGTGTCGTAGCTAACGCATTAAGCGCCCCGCCTGGGGAGTACGGCCGCAAGGCTAAAACTCAAAGGAATTGACGGGGGCCCGCACAAGCGGCGGAGCATGTGGATTAATTCGATGCAAAGTGAAGAACCTTACCTGGGCTTGACATACACCAGATCGCTGAAGCGTTGTAGTTTCCCTTGTGGTTGGTGTACAGGTGATGCAATGTCGTCGCTGCAT
+
GC@EFGFGGAFGCCEFGFGEDFFDEFC;6@CFGGFGDG<7@<FEGEGGCEC@EF:7B7FEGGGG7@CFG8,6C9C@FFGG,BFE8CCG7FD5,:=>B>BFC:CED@:++B8?FG78@CF:FD7:D,>=,FFF<,>,:FF>FGF@C<CFG<7C*:F:FFGE7:***3*8CFGG7ACF6:7@F8?+25<?++0+<<9CE8@E+<<+:<*/70/**22*:69**119**:>5C)*0)1*0>**22*0=BFF*).0775<04:>28<94=?4*)-))*016)41,232(4<
@M00689:251:000000000-CJTJ5:1:1101:5933:17977 1:N:0:10
CAGGATTAGATACCCTGGTAGTCCATGCCGTAAACGGTGGGCGCTAGGTGTAGGGGTCTTCCACGGCCTCTGTGCCGTAGCTAACGCATTAAGCGCCCCGTCTGGGGAGTACGGCCGCAAGGCTAAAACTCAAAGGAATTGACGGGGGCCCGCACAAGCGGCGGAGCATGTGGCTTAATTCGATGCAACGCGAAGAACCTTACCTGGGCTTGACATACACTAGATCGCTGCAGAGATGTAGTTTCCCTTGGGGTTGGTGTACGGGTGCGGCATGGCCGTCGCTGCAT
+
FGGGGGGGGGGGGGGGGGGGGGGGGCGGGGGGGGGGEGGGGGGGGGGGGGGCGG@FFEAFEGGGG@E+BE<FGG96@6CFGGGGGGGGGGGGGGGGEEGG:?FGGGGGGGGGGGGGGGGGGGGGGGGGGGGGGGGGGFGFFG<FGGGECGGGGGGGGGGGCFGGGGDGGGGGF*;FGGGGGGGFFGGGCCGGGGGGGGFGGGGG7CGFGGGGFFGC76?6*9*?C*:D453661/96BG?FD7CF*997)(177331(374*(-07;(),,3(0750<1(-3810>B
@M00689:251:000000000-CJTJ5:1:1101:5608:17988 1:N:0:10
CAGGATTAGATACCCTGGTAGTCCATGCCGTAAACGATGATCGCTAGGTGTAGGGGTCTCCCACTCCCTCTGTGTCGTAGCTAACGCTTTAGGCACCCCGCCTGGGGAGTACGGCCGCAAGGCTAAAACTCAAAGGAATTGACGGGGGCCCGCCCAAGCGGCGGCGCATTTGGATTAATTCGATGCAACGCGAAGAACCTTACCTGGTCTTGAAATACCCCAGATCTCTGCAGAACGGTCCTTTCCCCTTTGGTTTCTGGACAGTTGGTGCATGATGGTCGCTGCATCTGTCG
+
GGGGGGGGGGGGGEFFGFGGGFGGC9FGGEGGGGGG>FGF9,:@FCFDGGGFC<BF,,,,CCE8,,::,:C,6C,686:,6@F<FE76BFF,FF<<4C@7F@FGGG@++B8?B=C>==F+F<=?FFC9ED>FG?DD=DGDD<:>CGG+>@8>**5>D,5>*1:8**144*,7++3+3@F:*;FACCEF@EGGCE*A<E8C7CG69<50AE200++:*1)017C**0+*12*/)***))1*)*2??BF05))2*))().5*-)4:/0*(7:A)-**9*9.6;02:92))4))-(
@M00689:251:000000000-CJTJ5:1:1101:11645:18227 1:N:0:10
CAGGATTAGATACCCTAGTAGTAGGTGATGCATGGCCGTCGCTGCAT
+
GGGGGFFGGGGGGGGGFGGGGGEF@EEAFFFGF@FC<BFGGDGDCFF
@M00689:251:000000000-CJTJ5:1:1101:22816:19081 1:N:0:10
CAGGATTAGATACCCTGGTAGTCCACGCTGTAAACGGTGGGTACTAGGTGTGGGGTCCATTCCACGGGTTCCGCGCCGTAGCTAACGCTTTAAGTACCCCGCCTGGGGAGTACGGCCGCAAGGCCAAAACTCAAAGGAATTGACGGGGCCCCGCACAAGCGGCGGAGCATGCGGATTAATTCGATGCAACGCGTAGAACCTTACCTGGGTTTGACATGGATCGGGCGTGCTCAGAGATGGGTGTGCCTCTTTTGGGGTCGGTTCACAGGTGATGCATGGTTGTCGCTGCAT
+
GGGGGGFEFGFEEEFGGGGGGGGAEEFFCFGGDGGEGFFGGGGGGFGGFEGGEGGGGFGGGC<EFEFGGDCFECCEFGGGGGGAGFGGGEFGGGEGGGGGGGGGGFGGGGGGGGGGGGGEGGGGGGDFGGFGFFFGFFGGGCCEFGGGG7BCGGEFGGGGGGGGDGGGGGGGGGCEDGGGGGFFGGGGGGGEE:EGGGGFGGGGGGFFGGGGGFEFGF:DCFDD5)7>BGGFFF7FFFFGGG*9@B@>?F>7DFE?BB?E(.:6=F6)04().*79=FF>A0:9:??B>7>
@M00689:251:000000000-CJTJ5:1:1101:4093:19470 1:N:0:10
CAGGATTAGATACCCTGGTAGTCCATGCCGTAAACGGTGGGCGCTAGGTGTAGGGGTCTTCCACGGCCTCTGTGTCGTAGCTAACGCATTAAGCGCCCCGCCTGGGGAGTACGGCCGCAAGGCTAAAACTCAAAGGAATTGACGGGGGCCCGCACAAGCGGCGGAGCATGTGGATTAATTCGATGCAACGCGAAGAACCTTACCTGGGCTTGACATACACCAGAACGCGGCAGAGATGTAGTTTCCCTGAGGGTAGGTGGAAAGGTGTTGCATGGTGGCGGCGGCAGCGGACATT
+
G<F9FG@<69CEGCEF<@E,CF@FC@CEGGGG6F,@,B<EEFDGGGGFECECFFCFFE8@<E,::FGGCDCGCFG9:,CFF<FDFDEEEBFG,?FEDFF:=F@EGGEG@FF5=:=E3FG7F7=<=FGFGGDG8FCD=FFGD3FCFEDC><CCECFGF8,<1***?8*:CFGGGC@02<:CDC:<<C:E6=EGD55*<0/*<?0:<?C5==<5C+00CF6<*/****:C3CC5DFGC*702C>>*7@46))(9>))(-)..(*-4)10)0,)5494**)(,1;(4(,-((,(((.)
@M00689:251:000000000-CJTJ5:1:1101:15557:19478 1:N:0:10
CAGGATTAGATACCCTGGTAGCCCATGCCGTAAACGGTGGGCGCTAGGTGTAGGGGTCTTCCACGGCCTCTGTGTCGTAGCTAACGCATTAAGCGCCCCGCCTGGGGAGTACGGCCGCAAGGCTAAAACTCAAAGGAATTGACGGGGGCCCGCACAAGCGGCGGAGCATGTGGATTAATTCGATGCAACGCGAAGAACCTTACCTGGGCTTGACATACACCAGATCGCTGCAGAGATGTAGTTTCCCTTGTGGTTGGTGTACAGGTGCTGCATGGCTGTCGCTGCAT
+
FGGGGGGGGGGGGGGGGFGGGCFGGFFFGEGGGGGGGGG7FFFGGGGGDGGGGGGG7BFDF@EECC@@FGGG@FFCFGFF7ECFGGGGGEAC<CBF@FGGGGGGGGGEGFFEGGGGGDGEEFGAFDGGG?FGGGFGFFFGGGGE7FFDGC>BEGGGCFCEEECCED8>9C+<CCCE+<CDD=+0<>EFGGGEEGG8E*1*3?FF9?C5:8CEF?CCD@=FCF57FGGGFDDFF6>5BFCGGGGDFFFDFFAGGF>29?6FAFBBFF48FA28<F4>F>B311?B0()
@M00689:251:000000000-CJTJ5:1:1101:13605:20103 1:N:0:10
CAGGATTAGATACCCTGGTAGTCCATGCCGTAAACGGTGGGCGCTAGGTGTAGGGGTCTTCCACGGCCTCTGTGTCGTAGCTAACGCATTAAGCGCCCCGCCTGGGGAGTACGGCCGCAAGGCTAAAACTCAAAGGAATTGACGGGGGCCCGCACAAGCGGCGGAGCATGTGGATTAATTCGATGCAACGCGAAGAACCTTACCTGGGCTTGACATACACCAGATCGCTGCAGAGATGTAGTTTCCCTTGTGGTTGGTGTACAGGTGATGCATGGCCGTCGCTGCATCTGGCT
+
GFGGGGGGGGGGGFFGGGGFGGFGFGFGF@FGGGGGGGCCFGGCCEEGFFGGGGGGGCFFFGGGGGEEECGEGGGGGGFGGGGGGEDGCEEGFGGGGGGGGGGGGGGCFFGFGGGGGGGGGGGGGFGGGGGGGGGFFGGCFCFFEGEEGGGGG7:CEDGGC7E>?EGGGG+<70+3CF@GFGGGFCGGGGD=5:>EGGF8@<C@FFFFGGGGGD9C>F@<CCFGG45>FDD@FFG4*9>70?7:*79>B)66CFF((-(>7*6679?>@).44*7.9>B>>B0(,,4:B<)),
@M00689:251:000000000-CJTJ5:1:1101:20436:20194 1:N:0:10
CAGGATTAGATACCCTGGTAGTCCATGCCGTAAACGGTGGGCGCTAGGTGTAGGGGTCTTCCACGGTCTCTGTGTCGTAGCTAACGCATTAAGCGCCCCGCCTGGGGAGTACGGCCGCAAGGCTAAAACTCAAAGGAATTGACGGGGGCCCGCACAAGCGGCGGAGCATGTGGATTAATTCGATGCAACGCGAAGAACCTTACCTGGGCTTGACATACACCAGATCGCTGCAGAGATGTAGTTTCCCTTGTGGTTGGTGTACAGGTGATGCATGGCCGTCGCTGCAT
+
GGGGEFGGGGGGGGGGGGGGGGGGGGGGGGGGGGGGGGGGGGGGGGGGGGGGGGGGGGGGGGGGGGGGGGGGGGGGGGGGGGGGGGGGGGGGGGGGGGGGGGGGGGGGGGGGGGGGGGGGGGGGGGGGGGGGGGGGGGGGGGGGGGGGGGGGGGGGGGGGGCEGGGGGGGGGGGGGGGGGGGGGGGGGGGGGGGGGGGFDGGGGGGGGGGGGGGGGGFFGGGGGGGGGFDG??BFGF?:FCGGGFBFFFFFGGFFFFB?F<FFFFF?<FFFF9FFF4<9BFFFFB?<
@M00689:251:000000000-CJTJ5:1:1101:20448:20209 1:N:0:10
CAGGATTAGATACCCTGGTAGTCCATGCCGTAAACGGTGGGCGCTAGGTGTAGGGGTCTTCCACGGTCTCTGTGTCGTAGCTAACGCATTAAGCGCCCCGCCTGGGGAGTACGGCCGCAAGGCTAAAACTCAAAGGAATTGACGGGGGCCCGCACAAGCGGCGGAGCATGTGGATTAATTCGATGCAACGCGAAGAACCTTACCTGGGCTTGACATACACCAGATCGCTGCAGAGCTGTAGTTTCCCTTGTGGTTGGTGTACAGGTGATGCATGGCCGTCGCTGCAT
+
G@FGGFGGGGGGGGGGGGGFGGGGAFFCFGGGEGGGGG?EGGGGGEEDCDFGGGGGGGGGGGFFGGGGGGGGGGGAFFF@FFGGGGGGGGGGGGGG4FFGGEGGGGGGGGGGGGEEGGEGGGGGGGFGGGGGGGGGFGGGGFGGGCGGGGGGGGEGGCGGGGGGGGGGGFFGGFFFGGFGGGGGGGGGGGGGGGGGGGFCFFFGFGC5EE**0<+:F??FCCFGGGG3>DGFF9<*/<C7;:C>=66<@FAFGFFFFF(7)/694=?AFF>DFF>F@B1>99?21:<
@M00689:251:000000000-CJTJ5:1:1101:8218:20817 1:N:0:10
CAGGATTAGATACCCTGGTAGTCCACGCCCTAAACGATGAATGCTAGTTGTTGGGGTGCTTGTCACTCCAGTAATGCAGTTAACACATTAAGCATTCCGCCTGGGGAGTACGGTCGCAAGATTAAAACTCAAAGGAATAGACGGGGACCCGCACAAGCGGTGGAGCATGTGGTTTAATTCGAAGATACGCGAAGAACCTTACCTAGGCTTGACATTGATAGAATCTGCTAGAGATAGCGGAGTGTCTAGTTTACTAGACCTTGAAAACAGGTGGTGCATGGCCGTCGCTGAAC
+
FGGGGGGGGGGGFFDF@DFFFF@EGFFGGGGGGGFGGCFGGGGGFFGE@EFFGGCGCEGGGGGFGFGGGGGGGGGGGGFGGGFGFEFFGFGFFGGGGD8FC@FDG>FFGGGGCE@CFFGGGGGGGFGFFFGGCF8FFGG<FFDFGE@F7FEGGGFGGGGDFFGGGFDGGGGGGGF8EFGGGFCEGGG;CEEDEGGCCBFGGGCCEFFGGGDC6>FDF6FGF+2:C7C>CFGFF6C78855<5C7@=F<?FBFGFFFFFB??FF7F*9:FB2>B5<7*<<<0?>9>9;903(.(
@M00689:251:000000000-CJTJ5:1:1101:20273:20842 1:N:0:10
CAGGATTAGATACCCTGGTAGTCCATGCCGTAAACGGTGGGCGCTAGGTGTAGGGGTCTTCCACGGCCTCTGTGTCGTAGCTAACGCATTAAGCGCCCCGCCTGGGGAGTACGGCCGCAAGGCTAAAACTCAAAGGAATTGACGGGGGCCCGCACAAGCGGCGGAGCATGTGGATTAATTCGATGCAACGCGAAGAACCTTACCTGGGCTTGACATACACCAGATGGCTGCAGAGATGGAGTTTCCCTTGTGGTTGGTGTACAGGTGTTGCATGGCCGTCGCTGCATCTGTCGTT
+
GGGGCFFFGGGGFGGGGGFGFFGFGGEFGDGGGGGGEFFEGGGGEFGGFCFGGFDEGGGG9CCEFGGGGGGGGFFFDGGGGCCDGEFGGGGGGGGGGFGCGEGDGF@CFEGGGEGCFGGFEFGG8FEGGGGGGGGGGGGFCGGGGDFE7FGEGEGGCCF<F@EEEGGCFG?FDEC:EFGGGGGGGGGFF5EEEGGG68;ECF+<?9E7CFFE*3<>FFFC*19DD*3*)*9FF*><46*279978@=>??4FC55<B<?@<=>))*98@(42)1)74)4,,(((-..6))).((-
@M00689:251:000000000-CJTJ5:1:1101:20288:20851 1:N:0:10
CAGGATTAGATACCCTGGTAGTCCATGCCGTAAACGGTGGGCGCTAGGTGTAGGGGTCTTCCACGGCCTCTGTGTCGTAGCTAACGCATTAAGCGCCCCGCCTGGGGAGTACGGCCGCAAGGCTAAAACTCAAAGGAATTGACGGGGGCCCGCACAAGCGGCGGAGCATGTGGATTAATTCGATGCAACGCGAAGAACCTTACCTGGGCTTGACATACACCAGATCGCTGCAGAGATGTAGTTTCCCTTGTGGTTGGTGTACAGGTGTTGCATGGCCGTCGCTGCAT
+
GGGGGGGGGGGFGFGGGGGFFFFFGGFGGGEDCFGGEGGGGGGGGGFGGGFGGGGGGGGGGGGGCGGDEGGGGGGGGGGGGGGGGGGEFEGGGGGGGGGGGGGGGGGGGGGGGGGDEGGGGGGFGFGGGGGGDGGGGGFF?FGEGGGGGGEGG@FGGGGGGGGGCECFGGFGGGGCFFG9DCFGGGGFGDGGEGCEG>@CGGGGGFF57FDG4AFGGFFFGGGGGGFGFDDFFFCF?B>C7:DD@FFBFF>4D>)8686@BFAA?FFA5:A?2=@FFF9>>6:?>?A
@M00689:251:000000000-CJTJ5:1:1101:18107:21024 1:N:0:10
CAGGATTAGATACCCTGGTAGTCCATGCCGTAAACGGTGGGCGCTAGGTGTAGGGGTCTTCCACGGCCTCTGTGTCGTAGCTAACGCATTAAGCGCCCCGCCTGGGGAGTACGGCCGCAAGGCTAAAACTCAAAGGAATTGACGGGGGCCCGCACAAGCGGCGGAGCATGTGGATTAATTCGATGCAACGCGAAGAACCTTACCTGGGCTTGACATACACCAGATCGCTGCAGAGATGTAGTTTCCCTTGTGGTTGGTGTACAGGAGGTGCATGGTTGTCGCTGCGTCTGGCT
+
GGGGGGGGGGGGFGGGGGGGGGGGGGGGGGGEFGGGGGGGGGGGGGGGGGFGGFGGGGDGGCGGGGGGGGGGGGGGGGGGGGGGGGGGGGGGGGGGEGGGGGGGGGGGGGGGGGGGGGGGGGGGGGGGGGGGFAFGGGGGGGGGGGGGDGGGECGGGFGGGGGGGGGGGG:CFGGFFGG+?FGGGGGG6CGGGDEDGGG6@CFGGEECGFCEGGGGGFFG4C9<FGGGFGGFFFGDFFF=FFGG=4?>FFBGGFFFFFB>B4<<)5)(0-804=56651>(2?6((4(32()4
@M00689:251:000000000-CJTJ5:1:1101:12797:21228 1:N:0:10
CATGATTAGATACCCTGGTAGTCCATGCCGTAAACGGTGGGCGCTAGGTGTAGGGGTCTTCCACGGCCTCTGTGTCGTAGCTAACGCATTAAGCGCCCCGCCTGGGGAGTACGGCCGCAAGGCTAAAACTCAAAGGAATTGACGGGGGCCCGCACAAGCGGCGGAGCATGTGGATTAATTCGATGCAACGCGAAGAACCTTACCTGGGCTTGACATACACCAGATCGCTGCAGAGATGTAGTTTCCCTTGTGGTTGGTGTACAGGTGATGCATGGTCGTCGCTGCAT
+
G<,C6F6F<CFFCFFCEEF9CCFF<E@C,@BFFGFE7B6@:C@+@@FF6@CE<FCGE7F9@EEGEE:@@FFE<<FF@CC<FEGGGCGCGGDC<CC+>FCEGGCECFFCBFFDFGDGGGE=CFGE8<F<DFGGCFFD:FC<FBD<FCGCEGGGGEGGGG7F<F18C=8FEFGGGDGGG?EEFGGDGGFCGDGG=EGGGFC6ACCFCC5FGEF5>CEF7=?G*9>DCDGD>*5?:6D947:0CD*2*=94@?<4C5>17(()4@9>@FF>FD9AD*)9@),(2>:07(.
@M00689:251:000000000-CJTJ5:1:1101:20735:21301 1:N:0:10
CAGGATTAGATACCCTGGTAGTCCATGCCGTAAACGGTGGGCGCTAGGTGTAGGGGTCTTCCACGGCCTCTGTGTCGTAGCTAACGCATTAAGCGCCCCGCCTGGGGAGTACGGCCGCAAGGCTAAAACTCAAAGGAATTGACGGGGGCCCGCACAAGCGGCGGAGCATGTGGATTAATTCGATGCAACGCGAAGAACCTTACCTGGGCTTGACATACACCAGATCGCTGCCGCGATGTAGTTTCCCTTGTGGTTGGTTTACAGGTGCTGCATGGTCGTCGCTGCAT
+
<FFGGGDFGCFGGFGGECFCGGFFGGGCFGE;FGGGDGFGGGEEGGEGGGFGDDGGGGGGGGFGCCGGGGGGGGGGEGGDGGGGGGGGGGGFEGGGGDGGGGGCF@FCGGGGGGEGGG@@CGGGGGFGGGGGGDFEGGGGFGFFFFGGGGGGGCG*4:F<*=EG=EC>FFF799EC9ECFDCFGGG79CECE75:>F>FFGGGFFGGGGGFE*<CFDF?GGGFGGG5DFGD)5)>)))90:CDGFFFBFF4C*8::>?(.5=2<??)4?4<26@F6=DB:97:1184
@M00689:251:000000000-CJTJ5:1:1101:16828:21554 1:N:0:10
CAGGATTAGATACCCTGGTAGTCCATGCCGTAAACGGTGGGCGCTAGGTGTAGGGGTCTTCCACGGCCTCTGTGTCGTAGCTAACGCATTAAGCGCCCCGCCTGGGGAGTACGGCCGCAAGGCTAAAACTCAAAGGAATTGACGGGGGCCCGCACAAGCGGCGGAGCATGGGGATTAATTCGATGCAACGCGAAGAACCTTACCTGGGGTTGACATAAAACAGAAGGCTGAAGAGAGGGAGGTTCCCGTGGGGTGGGTGTAAAGGTGCTGGATGGCCGTGGCTGCATAGGTAG
+
GGGGGGGGGAFCFCFFGGFFGGECEGFFFFFGEFEBEFGGGCEC@EEFCEECFGGG,,CAF9CEGGFF,E8E@F@FF,CFC,FACFF:B,CDF<>@CFEC=+:DAFEDEBF<FE+@C7==BDA,8BDAC,,BBAD:3=,3>F3@CGGGE>7>BB1<B;<FF7C@C8*8+<;881**32+0*;030*<C<5*2/:>CC;**+<+++<7>*:)2*+0*:4=*2757**2*)9*/9/9<57*5>)*20)92)7(7C))-2(-0-96.0*9)*.(3-95))0-((((4,8<4)565)
@M00689:251:000000000-CJTJ5:1:1101:19348:21589 1:N:0:10
CAGGATTAGATACCCTGGTAGTCCATGCCGTAAACGGTGGGCGCTAGGTGTAGGGGTCTTCCACGGCCTCTGTGTCGTAGCTAACGCATTAAGCGCCCCGCCTGGGGAGTACGGCCGCAAGGCTAAAACTCAAAGGAATTGACGGGGGCCCGCACAAGCGGCGGAGCATGTGGATTAATTCGATGCAACGCGAAGAACCTTACCTGGGCTTGACATACACCAGATCGCTGCAGAGATGTAGTTTCCCTTGTGGTTGGTGTACAGGTGTTGCATGGCCGTAGCTGCAT
+
GGGGGGGGGGGGGGGGGGGGGGGGGGGFFFGGGGFEGGGGGGEFFGGGACCFFGGGBFFGGGCFFG7CCFDFFFCDECEFFFFGEFFEFC?FFAFFCCGFGGGGGGGGG:FEFGEGGEEGGGGFEFGF,@<FFGGGGF=@FFFEGGGGEGEGGEFCFFCF<:BEEGCF6<+<C@C7ECCFDFF:C;EF<EEEGGGCF8;:733<:CFG7;<:CAF>:9799>CF4*:17C79F=FC99:>C2:>9B@<*7-9D7@:9:?)599.89?3:?27>FF7)7((4(697:>
@M00689:251:000000000-CJTJ5:1:1101:8789:22895 1:N:0:10
CAGGATTAGATACCCTGGTAGTCCATGCCGTAAACGGTGGGCGCTAGGTGTAGGGGTCTTCCACGGCCTCTGTGTCGTAGCTAACGCATTAAGCGCCCCGCCTGGGGAGTACGGCCGCAAGGCTAAAACTCAAAGGAATTGACGGGGGCCCGCACAAGCGGCGGAGCATGTGGATTAATTCGATGCAACGCGAAGAACCTTACCTGGGCTTGACATACACCAGATCGCTGAAGAGATGTAGTTTCCCTTGTGGTTGGTGTACAGGTGGTGCATGGCGGTCGCTGCATCTGTCCTT
+
GGGGGGGGGGGGGGGGGGGGGGGGGFFGGDGGGGGGEGGCGGGGGEGGGFGCCFGFCC8FGGG9FGGFEGGGGGGGGGGGGGGGGGFCFGEGFFGGGGGGGGGGGFCEFGGGGGGGGGGGCGGGFFCFGGGGGGGGGGG8,F<FGDGCCEEGGEGGFFGFECE@8EGFGGGGFCCFCEFGG5+3AE?FGEG5:5E5C@:CCF?FGECFFDDCFCCFG?72C5DFF***8C)9?B59*9:7*2>:@*/.*)-07>F6;?FF<@<<46@F514))154))(40662(3<)<A.),66
@M00689:251:000000000-CJTJ5:1:1101:8787:22912 1:N:0:10
CAGGATTAGATACCCTGGTAGTCCATGCCGTAAACGGTGGGCGCTAGGTGTAGGGGTCTTCAACGGCCTCTGTGTCGTAGCTAACGCATTAAGCGCCCCGCCTGGGGAGTACGGCCGCAAGGCTAAAACTCAAAGGAATTGACGGGGGCCCGCAAAAGCGGCGGCGCATGTGGTTGAATTAGATGCAACGCGAAGAACCTTACCTGGGCTTGACATACAACAGAAAGCTCAAGGGAGGTAGTTTCCCTTGTGGTTGGTGTCCAGGTGGTTCATGGACGTCGGTGACTCTGTCATT
+
DEFFEGGGGGGGGGGDGCFGGGGGDFGGGGGGGGFFDEGDG,@CGGGGFGGEEFGEF@FFD9EE6@CC@F@EFGGGG<F@,CFGEFCC:FFFGFCB=7FCCCCFGFGGGEEGGGGDF@EGGGG,,BFFGG,C8>DDF?@FGG9@CCC<C7>EGGE7BCC<F*87*/*2A;<FG*/*3+<<*3<<C+<7+:=E5C=8C*:*+0<<C+7*2CD5FFF*:46*7>5>*9+29****)/7)576C:C7*9*9=))25572421>.9)5)<?BF().)/*)07((4(4(,.6<<B59)64
@M00689:251:000000000-CJTJ5:1:1101:15845:23125 1:N:0:10
CAGGATTAGATACCCTGGTAGTCCATGCCGTAAACGGTGGGCGCTAGGTGTAGGGGTCTTCCACGGCCTCTGTGTCGTAGCTAACGCATTAAGCGCCCCGCCTGGGGAGTACGGCCGCAAGGCTAAAACTCAAAGGAATTGACGGGGGCCCGCACAAGCGGCGGAGCATGTGGATTAATTCGATGCAACGCGAAGAACCTTACCTGGGCTTGACATACACCAGATAGCTGCAGAGATGTAGTTTCCCTTGTGGTTGGTGTACAGGTGTTGCATGGTCGTCGCTGCAT
+
GGGGGGGGGGGGGFGGGGGGGGFGGGGGDEGGGGGGDGGGGGGGGDEFGGGGGGGGGGGGGGGGGGGGGGFGGGGGGGGFGGGGGGGGGGGGGGGGGGGGGGGGGGGGGGGFGGGGGGGGGGGGGGGGGGGGGGGGGGGGGGGGGGGGGGGGGEGGGGGGEGGGGD8@FFFFGGGGGGFFCE?FGGGGGGGGDEGECFGGGGG?F?EFFFGGGGGGGFFG4F5<**+0=FFFFFG:*9:DFC7DF?F>*.)*9)04(-8><FA44*9)).).-9@F734(,(-3>72
@M00689:251:000000000-CJTJ5:1:1101:13258:23134 1:N:0:10
CAGGATTAGATACCCTGGTAGTCCATGCCGTAAACGGTGGGCGCTAGGTGTAGGGGTCTTCCACGGCCTCTGTGTCGTAGCTAACGCATTAAGCGCCCCGCCTGGGGAGTACGGCCGCAAGGCTAAAACTCAAACGAATTGACGGGGGCCCGCACAAGCGGCGGAGCATGTTGATTAATTCGATGCAACGCGAAGAACCTTACCTGGGCTTGACATACACCAGATCGCTGCAGCCATGTAGTTTCCCTTGTGGTTGGTTTACAGGTGCTGCATGGTTGTCGCTGCATCTTTCT
+
GEEFGGGGGGGGGGGGGGGGGGFGGGGGGGECGGGGDGGG:FGGGGGG9EF9C9CFGGGGGFEGEGG>FGGGGAFGGCEDG9CF@FDEEGGF?ACFGGE7:CGGB@CFGBFDFGD++38FF@CBFGFGGCFFGF,@FE,@9FC<::FF>CGGGDGGFB:<CFEE*8CFGFA+<:9+0<C<08@<9>C0A7=5E*/;<ECCGFCE++*/*27**<<7:6=DFC*10>*501)9))*19;*:7:>*/99<14)**076>0(.34424/))/).2)18**04<(8<0;()66)).:
@M00689:251:000000000-CJTJ5:1:1101:7095:23336 1:N:0:10
CAGGATTAGATACCCTGGTAGTCCACGCCGTAAACGATGAGTGCTAGGTGTTGGGGGTTTCGACACCCTCAGTGCTGAAGCTAACACATTAAGCACTCCGCCTGGGGAGTGCGCCCGTAATGCTAAAACTCAAAGGAATTGACGGGGGCCCGCACACGCTGTGGAGCATGTGGTTTAATTCGAAGCAACGCGAAGAACCTTACCCAGGCTTGACATCCCGGTTCAACTTCCAGAGATGTAGGGTTCTTTTCGGCAATACCGCTGCCCGGTGTTTCATGGCTGTCCCTGCTT
+
CFGGGGGGGGGGGGGGGGGGGGGFCFFECCFEGGGG>EFFGFFFGGFAFDGFCFG7:@CFF:7@,+6+:D,FF,C,<66,,:,9E:CEFFF<9F?B,BF,:BFGC=C++BEF:+BF++8C+,C?8<,,CBFGFD?8F<FD,5E77F@+@<E8CCED,1>CF*?778C7CCF9,2=CG,5CFC+**12BECE*7:**501;+<C@++*2*2727CFCF4@35C7**0<09*:@?=***9::7*5C5>6-9=25)0)(()))()(,))0(8((((8/*9*2(((,,)).5?(6
@M00689:251:000000000-CJTJ5:1:1101:21894:23763 1:N:0:10
CAGGATTAGATACCCTGGTAGTCCATGCCGTAAACGATGGGTGCTAGGTGTAGGGGGCTTACACGCGCTCTGTGTCGTAGCTAACGCGTTAAGCGCCCCGCCTGGGGAGTACGGACGCAAGGCTAAAACTCAAAGGAATTGACGGGGGCCCGCACAAGCGGCGGAGCATGTGGATTAATTCGATGCAACGCGAAGAAACTTACCTGGGCTTGACATACACCAGATCGCTGCGAAGATGGAGTTTCCCTTGTGGTTGGAGTACAGGTGTTTCATAGGCGTCTCTGCACCTGTTT
+
GGGGGGGGGGGGGFGFCDGGGGGGC<FGGGGGGGGG7FGG8;,BFGGGGGG9F,@+++8F,CCF7++6+B,CC?6EFFFGGGGGGGG+@FGGF,+8FGGGGGGGGGGGGGGGG++@F@FGG+3,BDFGGGGGGGGG@FFGFCFGGGCEGDGEGG:FGGGGGDGD=8*/AFGG?+<CFCCC>FE9C>FFFGGGGGGGE6:+AFGG+:CFGGGCGFCF=*94*1*9=F*>5C30)))****9F**2*/999))9C.)(()4<:F<4)19))(-))**)004(((.6?:(3,4-)-
@M00689:251:000000000-CJTJ5:1:1101:21428:23779 1:N:0:10
CAGGATTAGATACCCTGGTAGTCCATGCCGTAAACGGTGGGCGCTAGGTGTAGGGGTCTTCCACGGCCTCTGTGTCGTAGCTAACGCATTAAGCGCCCCGCCTGGGGAGTACGGCCGCAAGGCTAAAACTCAAAGGAATTGACGGGGGCCCGCACAAGCGGCGGAGCATGTGGATTAATTCGATGCAACGCGAAGAACCTTACCTGGGCTTGACATACACCAGATCGCTGCAGAGATGTAGTTTCCCTTGTGGTTGGTGTACAGGTGATGCATGGCTGTCGCTGCAT
+
GGGGGGGGGGGGGGGGGGGGGGGGGGFGFGGGGGGGGGGGGGGGGDGGGGGGGGGGGGGGGGGGGGGGGGGGGGGGGGGGGGGGGGGEGGDGGGGGGGGCGGGGGGGGGGGGGGGGGGGGGGFGGFGDFDFGGGGGGGGGGGGGGGGGGGGCEEFGGGFGGGGGEGGGFFCFGC<CFGGGGGGGG>FGC:CGGEGGGGGGGGG?CF=FGGGGFCGDGFFG:C4FDFGGFDCFF*996?FFG7CC@?=A?FFGGFFBF<1@>F94?FFFFFBA<F5>?E<<6?BBBFA
@M00689:251:000000000-CJTJ5:1:1101:17595:24244 1:N:0:10
CAGGATTAGATACCCTGGTAGTCCATGCCGTAAACGGTGGGCGCTAGGTGTAGGGGTCTTCCACGGCCTCTGTGTCGTAGCTAACGCATTAAGCGCCCCGCCTGGGGAGTACGGCCGCAAGGCTAAAACTCAAAGGAATTGACGGGGGCCCGCACAAGCGGCGGAGCATGTGGATTAATTCGATGCAACGCGAAGAAACTTACCTGGGCTTGACATACACCAGATCGCTGCAGAGATGTAGTTTCCCTTGTGGTTGGTGTAAAGGTGATGCATGCTCGTCGCTGCAT
+
F<F@ECCFGDEAF@F@A@FFEE<CFE,CF@@@FGGG>B<FEGGGGDCDEGFEEEGGGFCCEFFG7:BFED@GAC<FEGFFGFGGGGGGCBFGEFGGGGGDECCFG7CF>FFFBFEGGEECEFGCF<FFFFEGDCC,=FF<<FGEFD+@8FEGGCGGGGCGGGCGGEEFG?GF9+ACCFF778FEFEG7C5:5*75*<*;CAFF+ACCEGFF=<@E*>6?DFGFC97FG:CCFF?3>**2>D>>C?F441<4CC07?03(77*).**/-*--89?)*/0381((-(,.
@M00689:251:000000000-CJTJ5:1:1101:18641:24729 1:N:0:10
CAGGATTAGATACCCTGGTAGTCCATGCCGTAAACGGTTGGCGCTAGGTGTAGGGGTCTTCCTCGGCCTCTGTGTCGTAGCTAACGCATTAAGCGCCCCGCCTGGGTAGTACGGCCGAAAGGCTAAAACTCAAAGGAATTGACGGGGGCCCGCACAAGCGGCGGAGCATGTGGATTAATTCGATGCAACGCGAAGAACCTTAACTGGGCTTGACAAAAACACGATCGCGTCAGAGAGGCAATTTGCCATGTTGATGGTGCACAGGTGGTGCATGGCCGGCGCTGCCTATGGCG
+
GFGG;FEGGFGGCF@-;@CCEE9,CEFADC@;FFFEGE,@C@F,@++F,CF@ACBFC,<<F,,9@:CGGGGCECG,FFF@FCFFFFFFEGFGGGGG=C=CF@FFDF,BBFFGG+=FE+@FGFD8==?,,A>BFD<::=D,@F9BFFFD7*3>BC7FC,,4<<*1?CEFBC7,222+2>E7?*<<+*<A@5:CC=*/2022+3+20:+/*:**0++**.895/*1//57))17>***))*/*2***/7)*/)*2**),).*)1.34=)(0--267F4?)((-,((323)64:(,
@M00689:251:000000000-CJTJ5:1:1101:14691:24932 1:N:0:10
CAGGTTTAGATACCCTGGTAGTCCATGCCGTAAACGGTGGGCGCTAGGTGTAGGGGTCTTCCACGGCCTCTGTGTCGTAGCTAACGCATTAAGCGCCCCGCCTGGGGAGTACGGCCGCAAGGCTAAAACTCAAAGGAATTGACGGGGGCCCGCACAAGCGGCGGAGCATGTGGATTAATTCGATGCAACGCGAAGAACCTTACCTGGGCTTGACATACACCAGATCGCTGCCGAGATGTAGTTTCCCTTGTGGTTGGTGTACAGGTGCTGCATGGTCGTCGCTGACT
+
GGGGGGFGGGGGGGGGGGGGGGGGGGGGGGGGGEGGGGGGG8FGGGGGFGGFGFGFGGGGFGGGGGGGGGGGGGGGGGGG@<CGCGGGGGGGGG7CEGGGGGGGGGGEFEGAFGGGGGGGGGGGFFGGGGGGGGGGGGG?>CGGGGGGGGGGGGGGGGGGFFGE5CEGGGGGG7FFGGGFGGGF7CFFCECDGEEGGC8F??<8E?FC=@9C48C*:7=C9<CGG<CGFG3:BEGD5BDFC02:=494=F2*/7)(((,78*<A)?)3=:)(.*<F6)42,(,(-,)
@M00689:251:000000000-CJTJ5:1:1102:13785:2170 1:N:0:10
CAGGAGTAGATACCCAGGTGATGCATGGTCGGCGCTGCATCTGGATCTTATACACATCTCCGAGCCCACGAGACGTAGAGGAATAGCGTATGCCGTCTTCTGCTGGAAAAAAAAAAAAAAAAGTAAAAAACACAGAACTAAAAAGCACACATACATGAAACAAAACTGAGACCATACACAACTATAAGACACCGATACGAAGACCAACAGGACTCTCATATAGCTAATATACACACTAACCACCACCAATCACGTACACACAACGCATATCAACAACTCTTACCAATATCTCA
+
FDFDC,;@EAECC;C@<9CEEF<<@FCDCCB6@687@+;,CFE,;;;,;<<ECAFGGGGGGGEGGGFEFGGCGGGFFGGGGFF,,,:@FGGGFGGGGFG,5AE,,:BE9AEFGGG7+838+++3<33,:+6,,,,6,3,,3,,,*,,,,,*,,77,,,7,7,6,,,,,37,342,6,,++2*+++++,+++01****1**/**20;5*20*:*+*0**20*+3+2+++1?7/1*2*2*6+8?5*0)(.1).***0),()/,9)())))/664*)*/))))).)())),).)))
@M00689:251:000000000-CJTJ5:1:1102:8758:2933 1:N:0:10
CAGGATTAGATACCCTGGTAGTCCATGCCGTAAACGGTGGGCGCTAGGTGTAGGGGTCTTCCACGGCCTCTGTGTCGTAGCTAACGCATTAAGCGCCCCGCCTGGGGAGTACGGCCGCAAGGCTAAAACTCAAAGGAATTGAAGGGGGCCCGCACAAGCGGCGGAGCATGGGGATTAATTCGATGCAACGCGAAGAACCTTACCTGGGCTTGACATACACCAGATAGCTGCAGAGATGTAGTTTCCCTTGTGGTTGGTGTACAGGTGATGCATGGCTGTCGCTGCAT
+
GGGGFGGGGGGGGFGGFGGGFGFGEECFFFGGGGGGGGGGGGEGGGGFFFEDGGGFGGFGGGD,CFDEGFFE@EFGEDCDFGGGFEGGGGFGEECCEGGDGG@D@FDFFEGCEGGG=:FGGGFA<DGGGGGGGGA@FG@8FA,3<CFD@FE@***>FBFCGGCGGEEF,C7FFFC@FG7E9@0<C8+<+:8:C==CF6@;CFFFFG*;CF5**0+3:9=6:5CG4099FCCF6210*2*39+2+*9<*7?6CD45794?5<FFBFFFFFFFF=FGD4@?4:?(((5)
@M00689:251:000000000-CJTJ5:1:1102:8766:2949 1:N:0:10
CAGGATTAGATACCCTGGTAGTCCATGCCGTAAACGGTGGGCGCTAGGTGTAGGGGTCTTCCACGGCCTCTGTGTCGTAGCTAACGCATTAAGCGCCCCGCCTGGGGAGTACGGCCGCAAGGCTAAAACTCAAAGGAATTGACGGGGGCCCGCACAAGCGGCGGAGCAGGGTGATTAATTCGATGCGACGCGAAGAAACTTACCTGGGCTTGACATACACAAGATCGCTGCAGAGATGAAGTTTCCCGTGTGGTTGGTGTACAGTTGATGCATGGCGGTCGCTGCATCGATCT
+
DFEFGGGFFFAEF-FCFF@CA9,CCCDGGGFGCDFE@@@FGGGE+@@ACF99EFEF@CEFGGCGECFFDGG,<<FGEDD7FFDFF7FG,=<E?9F@EGG7FFGGD+:F:CFF=FD7=F:FFFGGFDG9F,=3DFA<FFGF,@D+:@FCECE7*4*4=CD*:CC<CE*@688*;C+<CFFGFFF+<?***2CCE==E+*0A7<+<C+*1>>FC0<E<CG=+6*/>*<5*):7F?>*22**+*327@FF:CD)9*27)6((047BA***07/6=?**1))(37>(,2:4)(((((
@M00689:251:000000000-CJTJ5:1:1102:23586:3172 1:N:0:10
CAGGATTAGATACCCTGGTAGTCCATGCCGTAAACGGTGGGCGCTAGGTGTAGGGGTCTTCCACGGCCTCTGTGTCGTAGCTAACGCATTAAGCGCCCCGCCTGGGGAGTACGGCCGCAAGGCTAAAACTCAAAGGAATTGACGGGGGCCCGCACAAGCGGCGGAGCATGTGGATTAATTCGATGCAACGCGAAGAACCTTACCTGGGCTTGACATACACCAGATCGCTGCAGAGATGTAGTTTCCCTTGTGGTTGGTGTACAGGTGTTGCATGGCCGTCGCTGCAT
+
GGGGGGGGGGGGGGGGGGGGGGGGGGGGGGGGGGGGGGGGGGGGGDGGFGGGGGGGGGGGGGGGGGGGGGGGGGGGGGGGGGGGGGGGGGGGGGGGGGGGGGGGGGGGGGGGGGGGGGGGGGGGGGGGGGGGGGGGGFGGGGGGGGGGGGGGGGGGGGGGGGGGGGGGGGGGGGFGGGGGGGGGGGFC6EGGDGGGGGGGGGGGGCCGG6CGGGGGGGGDF7EGGGGGFDD@FGG*:CFGFGGGFF?FGFFGGGFFFFFFFFFFFFFFGFFFF?4*<BB;>BF?6?<
@M00689:251:000000000-CJTJ5:1:1102:11568:3213 1:N:0:10
CAGGATTAGATACCCTGGTAGTCCACGCCGTAAACGATGAGTGCTAGGTGTTAGGGGGTTTCCGCCCCTTAGTGCTGAAGTTAACGCATTAAGCACTCCGCCTGGGGAGTACGGCCGCAAGGCTGAAACTCAAAAGAATTGACGGGGGCCCGCACAAGCGGTGGAGCATGGGGGTTAATTCGAAGCAACGCGAAGAACCTTACCAGGTCTTGACATCCTCTGACAACGATAGAGATATCGCGTTCCCTTCGGGGACAGAGTGACAGGTGCTGCATGGCCGTCGCGGCATCTGTCG
+
FDGFE<FFGGGGFFCFACEDCFCC<CC@C@@@CC@@FFGGGFFF9AEF6@;FF@EFGGGGGGGGGGGGGGGGGGGGFGGGGGGGFGGGCBFGGGGGFGGGGG+FCDCFF?FEGGG76@CFGGGGGGGGGBF?=ECAFFGFDFGCCCFDB@C:5C><<CFGG7<FFGDF,?+<F*44=E?FGFFCEG:F:E?EGG=EEEC6+<<ACEG<<C+<:<C<CC*<*<EGGGGG@*C:FGG7FF>EFGGE3)5*28FGGGEEB6:F4>@AB?F67)*94@7>>>>73(4((473286<44(
@M00689:251:000000000-CJTJ5:1:1102:23441:3220 1:N:0:10
CAGGATTAGATACCCTGGTAGTCCATGCCGTAAACGGTGGGCGCTAGGTGTAGGGGTCTTCCACGGCCTCTGTGTCGTAGCTAACGCATTAAGCGCCCCGCCTGGGGAGTACGGCCGCAAGGCTAAAACTCAAAGGAATTGACGGGGGCCCGCACAAGCGGCGGAGCATGTGGATTAATTCGATGCAACGCGAAGAACCTTACCTGGGCTTGACATACACCAGATCGCTGCAGAGATGTAGTTTCCCTTGTGGTTGGTGTACAGGTGTTGCATGGCTGTCGCTGCAT
+
GGGGGGGGGGGGGGGGGGGGGGGGGGGGGGGGGGGGGGGGGGGGGGGGGGGGGGGGGGGGGGGGGGGGGGGGGGGGGGGGGGGGGGGGGGGGGGGGGGGGGGGGGGGGGGGGGGGGGGGGGGGGGGGGGGGGGGGGGGGGGGGGGGGGGGGGGCGGGGGGGGGGGGGGGGGGGGGGGGGGGGGGGGGGGGGGGECCGGGGGGGGGGGGGGGGGGGGGGGGFGFFFFGGFGGFFGGGFGGGFFGGFFBFD?FGGGFFF??FFGFFFFFFGFFFFFGGFFFFFFFFFFF
@M00689:251:000000000-CJTJ5:1:1102:23950:3375 1:N:0:10
CAGGATTAGATACCCTGGTAGTCCATGCCGTAAACGGTGGGCGCTAGGTGTAGGGGTCTTCCACGGCCTCTGTGTCGTAGCTAACGCATTAAGCGCCCCGCCTGGGGAGTACGGCCGCAAGGCTAAAACTCAAAGGAATTGACGGGGGCCCGCACACGCGGCGGAGCATGTGGATTAATTCGATGCAACGCGAAGAACCTTACCTGGGCTTGACATACACCAGATCGCTGCAGAGATGTAGTTTCCCTTGTGGTTGGTGTACAGGTGATGCATGGTTGTCGCTGCAT
+
GFFGGGGEGGFFGGGGFFGFGGGG,CEFGFGGG?FEGGFGGGGGGGGGGGGAFGGGGGGGGGGGGGGGGGGFGEFGGG8<FCGGGGGGGF9FAFGGGGGGGGGGGGGGGGGGGGGGGGGGGDDFGF9FGGGF,CF>FFGFG9,CFFECEGGGGGGG:8CF@:<EEGGGGGGGFFGCFFCFGFF?CEF@FEEGG5?CEDGGGGGGFEGFGGGGGFGFC=FFFGG*9CFGFGDF):CGGGD<@FGGFF?FGFFFCFFF0?BFFF*6)=61:@F?FFGGFFFFF:F:(,)
@M00689:251:000000000-CJTJ5:1:1102:23942:3391 1:N:0:10
CAGGATTAGATACCCTGGTAGTCCATGCCGTAAACGGTGGGCGCTAGGTGTAGGGGTCTTCCACGGCCTCTGTGTCGTAGCTAACGCATTAAGCGCCCCGCCTGGGGAGTACGGCCGCAAGGCTAAAACTCAAAGGAATTGACGGGGGCCCGCACAAGCGGCGGAGCATGTGGATTAATTCGATGCAACGCGAAGAACCTTACCTGGGCTTGACATACACCAGATCGCTGCAGAGATGTAGTTTCCCTTGTGGTTGGTGTACAGGTGATGCATGGTTGTCGCTGCAT
+
GGGGGGGGGGGGGGGGGGGGGGGGGGGGGGGGGGGGGGGGGGGGGGGGGGGGGGGGGGGGGGGGGGGGGGGGGGGGGGGGGGGGGGGGGGGGGGGGGGGGGGGGGGGGGEGGGGGGGGGGFGGGGGFGGGGGGGGGGGGGGGGGGGGGGGGGGGGGGGGGGGGGGGGGGGGGGGGGGGGGGGGGGGGGGGGGGGGGGGGGGGGGGGGGGGGGGGGGGGGGFGGGGGGGFGGFF>DDDGGGFGDGFFFFGFFFGGFFF<BFAFFFFFFFF=@FFFGGF@BBBFFFFFF
@M00689:251:000000000-CJTJ5:1:1102:15760:3490 1:N:0:10
CAGGATTAGATACCCTGGTAGTCCATGCCGTAAACGATGATAACTCGCTGCTGGCCCTACGGGTCAGTGGCTTAGCGAAAGCGGTAAGTTATCCACCTGGGGAGTACGCCGGCAACGGTGAAACTCAAAGGAATTGACGGGGGTCCGCACAAGCGGTGGAGCATGTGGTTTAATTCGATGATACGCGAGGAACCTTACCTGGGCTAGAATGTGCGTGAAGATATCAGAGATGGTATCGTGTAGCAATACACACAAAACAAGGTGCTGCATGGTCGTCGCTGCATCTGTCTCTGAA
+
GGGGF,E@FFGGFFGGCFCCCFFEAEDEFCBBE@C@FFDFGGGDC<B+8@FDFCCFDDGGFEECGGGGGGGGGGGGFGGGG?FF=FGGCFGGGGGGGGGGGGGGCFGG>FGGEDE7CFCFGFG?C=FFGGFGDF8,AAFEGGGFF@F<@FECCF@F6BFGFFG:>=C@6CFGFFFECFFCFGGFGECC88=FF58??8E:C=8A;8EFGGGGFCEEDDFFFCG?DGFC?F7=6*>FC5**02:9?=<*0709DCFF?::FB99:)*9*696>@4<))76?:7,))).64).4.:)
@M00689:251:000000000-CJTJ5:1:1102:10855:3494 1:N:0:10
CAGGATTAGATACCCTGGTAGTCCATGCCGTAAACGGTGGGCGCTAGGTGTAGGGGTCTTCCACGGCCTCTGTGTCGTAGCTAACGCATTAAGCGCCCCGCCTGGGGAGTACGGCCGCAAGGCTAAAACTCAAAGGAATTGACGGGGGCCAGCACAAGCGGCGGAGCATGTGGATTAATTCGATGCAACGCGAAGAACCTTACCTGGGCTTGACATACACCAGATCGCTGCAGAGAGGTAGTTTCCCTTGTGGTTGGTGTACAGGTAATGCATGGCCGTCGCTGCATCTGACT
+
FFFFC,;@ECFFCCC@@<;CDECC;CCC;@F;@@,8B8CEGGGG+@C@,@;CF<FGBFGGGGEE:CFGGGGGCE@FFFFFG,EC8F@FGEECE?F=CFGEEGCF<?:B=CC,?FG73@FGGFD,BDDFC<,8<FD<D=<,@=@<:@FD:C*4*?,<46=FFC<:CGGG,?,<CF69+<09:CG70*<@+:?8EC=;EC**<<<8CGGGGC*>73<0:CFEF7;C*+:*5:<;@C***12<?+:+*0)6*819C7.>>3().00);9***9/9*=**/04(4((,(34)-:)6)
@M00689:251:000000000-CJTJ5:1:1102:15753:3507 1:N:0:10
CAGGATTAGATACCCTGGTAGTCCATGCCGTAAACGATGATAACTCGCTGCTGGCCCTACGGGTCAGTGGCTTAGCGAAAGCGGTAAGTTATCCACCTGGGGAGTACGCCGGCAACGGTGAAACTCAAAGGAATTGACGGGGGTCCGCACAAGCGGTGGAGCATGTGGTTTAATTCGATGATACGCGAGGAACCTTACCTGGGCTAGAATGTGCGTGAAGATATCAGAGATGGTATCGTGTAGCAATACACACAAAACAAGGTGCTGCATGGTCGTCGCTGCAT
+
GGGGGCFGGGGGGGGGFFGFFGFGGGGGGGGCECFEFGGGGGGGFFFGGEGGGGGGGGGGGGGGGGGGGGGGGGGGGGGGGGGGGGGGGGGGGGGGGGGGGGGGGGGGGGGGGGGFGGGGGGGFFGGGGGGGFFFFGGGGGGGFFFGGGGGGFGGG>BFDCGGGGCGGGCFGGGGGGGGFGCFGGGGF=EEGFGCFGGGGGGGGGGGGGFGGGGGGGGGGFC79FCFGFGGFFFGGGGDEFGGGFFBFGFFGGDFFF?BFFD6:FFFFG?F49@D<@DFFFF:>
@M00689:251:000000000-CJTJ5:1:1102:15771:3508 1:N:0:10
CAGGATTAGATACCCTGGTAGTCCATGCCGTAAACGATGATAACTCGCTGCTGGCCCTACGGGTCAGTGGCTTAGCGAAAGCGGTAAGTTATCCACCTGGGGAGTACGCCGGCAACGGTGAAACTCAAAGGAATTGACGGGGGTCCGCACAAGCGGTGGAGCATGTGGTTTAATTCGATGATACGCGAGGAACCTTACCTGGGCTAGAATGTGCGTGAAGATATCAGAGATGGTATCGTGTAGCAATACACACAAAACAAGGTGCTGCATGGTCGTCGCTGCAT
+
GCFDEEFFFFFFG<<@C@<E@FCFDFFFGE;BCCFEFGGGFGFGDFEEFCFFGFGFFGFGGGGFGGGGGGGGGGGGGGFCGEGGFEGGFGGGGGGGGGGGGE:FBEAFFFEGGGGFGGDFGGGGEFGGGGGGE?,8AFCEGGG<FFGGGGGFD,CC>CGCFFF@ECFG7:3FEFEFFCCFGCFFGG@=8CEC=E*?CEGDGCF5C@FGF7EFGC/:<<DC@7C7:??CFF7F?>FC:DFGFGGFFF)99?FC>DF>3(,71<??FF@?F*=)98<>)70660>4
@M00689:251:000000000-CJTJ5:1:1102:23975:3736 1:N:0:10
CAGGATTAGATACCCTGGTAGTCCATGCCGTAAACGGTGGGCGCTAGGTGTAGGGGTCTTCCACGGCCTCTGTGTCGTAGCTAACGCATTAAGCGCCCCGCCTGGGGAGTACGGCCGCAAGGCTAAAACTCAAAGGAATTGCCGGGGGCCCGCACAAGCGGCGGAGCATGTGGATTAATTCGATGCAACGCGAAGAACCTTACCTGGGCTTGACATACACCAGATCGCTGCAGAGATGTAGTTTCCCTTGTGGTTGGTGTACAGGTGATGCATGGCCGTCGCTGCAT
+
FEFGGGGFGGG9EFGGGGGGGFFGFFEFGGGGGGGDGGFGGGGGGDEGGFFEEGGGEFGFGG,FFGGGGGGGGGGGGGGGGGGGGGEGGGGGGGGGGGGGGGGGGGDEDGGGGGDGGCF7FGGGFDFAFGGGGGGG8FGGG,EFEGGGGGEE>BGGG>CGDGGGGGGGGGGFG7++2AFGGGGFGGGCGEGC:8:8CEGGF?8EGGGFCE=**<F7CCFFFFAEGG=E>E3?F>>CFGGGFCCGFFF?C@FDDGFD;::FAC?A4?@F=FFF7*4C?>606>61(8B
@M00689:251:000000000-CJTJ5:1:1102:7394:3747 1:N:0:10
CAGGATTAGATACCCTGGTAGTCCATGCCGTAAACGGTGGGCGCTAGGTGTAGGGGGCTTACACGGCCTCGGTGTCGGAGCTAAAGGATTAAGCGACCGGCCGGGGGAGTAAGGCCGCAAGGCGAAAAACCAAAGGAATTGACGGGGGCACGCACAATGGGCAGTGCAGGTGGATTAAATGGATTCAAAGCGAAGAACCTGACCTGGGGTTGAAATAGACGAGATCGATGCAGAGAAGGAGTTTCCCTAGTGGGTGGTGTAAAGGTGCTGCATGGACGTCGAGGAATCTGTCGTT
+
FCFF7AEDFEFFD-@-CFFFFF,C<;CC8@FGEF9FFFFGGDE7++@<CAF,FEGD+@+F,,C9,+66,,,6,B,CB+4>+,C?,:,B,9,?,?@++++@8>+@F@=:C3>9FC8,@8@F>F:5**>:,*1>1=CC6C,<<,,8CE>E8*4:***:*++3:**1*+002;*<;C+++++3+3@+++302<***:?*<*;**0++3AC=52*:00+30*20)****+*2)2*9=****21602*31*.**.12**.7(-4)-*9)1*/)28*/*10*)84310(-(.).5444(((
@M00689:251:000000000-CJTJ5:1:1102:23966:3752 1:N:0:10
CAGGATTAGATACCCTGGTAGTCCATGCCGTAAACGGTGGGCGCTAGGTGTAGGGGTCTTCCACGGCCTCTGTGTCGTAGCTAACGCATTAAGCGCCCCGCCTGGGGAGTACGGCCGCAAGGCTAAAACTCAAAGGAATTGACGGGGGCCCGCACAAGCGGCGGAGCATGTGGATTAATTCGATGCAACGCGAAGAACCTTACCTGGGCTTGACATACACCAGATCGCTGCAGAGATGTAGTTTCCCTTGTGGTTGGTGTACAGGTGATGCATGGCCGTCGCTGCAT
+
GGGGGGGGGGGGGGGGGGGGGGGGGGGGFGGGGGGGGGGGGGGGGGGGGGGFGGGGGGGGGGGGGGDGGGGGGGGGGGGGGGGGGGGGGGGGGGGGGGGGGGGGGGGGGGGGGGGGGGGGGGGGGGGGGGGGGGGGGGGGGGGGGGGGGGGGGGGGGGGGGGGGGGGGGGGGGGGCGGGFGGGGGGGGGGGGGGGGGGGGGGGGGGGGGGGGGGFGGGGGFGGGGFGGFGGFFGGFGGGGFFGGFFFFGFFGGFFFFFBFDCFF@FF?FFFFFFFFFFFF>BFFFF>
@M00689:251:000000000-CJTJ5:1:1102:7390:3767 1:N:0:10
CAGGATTAGATACCCTGGTAGTCCATGCCGTAAACGGTGGGCGCTAGGTGTAGGGGTCTTCCACGGCCTCTGTGTCGTAGCTAACGCATTAAGCGCCCCGCCTGGGGAGTACGGCCGCAAGGCTAAAACTCAAAGGAATTGACGGGGGCCCGCACAAGCGGCGGAGCATGTGGATTAATTCGAGGCAACGCGAAGAACCTGACCTGGGCTTGACATACACCATAGCGCTGCAGAGATGTAGTTTCCCTTGGGGTTGGTGTACAGGTGCTGCATGGCCGTCGCTGCAT
+
GFFGFFGGGGGGGFFFE@FFFG<EEFFEFEFEEGFCFFFGGGEG>@EFEE;FFGGF@FCEEFFFFGFC7CGF<FC,BFEGG9EFCGDE=:FEFDFE7FGF>FBDFFDFEFGFGGG7C7FEGFF,DCFDF8BFCGGFFGGCFFC<EDCEC:EE:**=<FFEEFGGEGGG+:<EGG6:CGGFGFF*8?EFCCEEG8EGFCFG*A6EDF5CC62>F<97>F=<7C+<*3:=)/C?FGFG7>0+90*+6@34CF)9D738>3:)4CFBFFFF*96?6BGG9871793:(44
@M00689:251:000000000-CJTJ5:1:1102:25499:3912 1:N:0:10
CAGGATTAGATACCCTGGTAGTCCATGCCGTAAACGGTGGGCGCTAGGTGTAGGGGTCTTCCACGGCCTCTGTGTCATAGCTAACGCATTAAGCGCCCCGCCTGGGGAGTACGGCCGCAAGGCTAAAACTCAAAGGAATTGACGGGGGCCCGCACAAGCGGCGGAGCATGTGGATTAATTCGATGCAACGCGAAGAACCTTACCTGGGCTTGACATACACCAGATCGCTGCAGAGATGTAGTTTCCCTTGTGGTTGGTGTACAGGTGCTGCATGGCCGTCGCTGCAT
+
GGGGGGGGGGGGGGGGGGGGGGGGGGGGGGGGGFGGGGGGGGGGGGGGGGGGGGGGGGGGGGGGGGGGGGGGGGGGGGGGGGGGGGGGGGGGGGGGGGGGGGGGGGDGGGGGGGGGGGGGGGGGGGGGGGGGGFGGGGGGGGGGGGGGGGGGGGGGGGGGGGGGGGGGGGFGGGGGGGGGGGFGGGGGGGGGGGGGGGGGGGGGGGGGGGGGFGGGDFGGFGGF7CFGFCDFFFGCFGGFFGFFFFFFGFFGGGFFFFFFFGFAFF?FFFFFFFGGFFFFFFFFFFB
@M00689:251:000000000-CJTJ5:1:1102:15106:3914 1:N:0:10
CAGGATTAGATACCCTGGTAGTCCATGCCGTAAACGGTGGGCGCTAGGTGTAGGGGTCTTCCACGGCCTCTGTGTCGTAGCTAACGCATTAAGCGCCCCGCCTGGGGAGTACGGCCGCAAGGCTAAAACTCAAAGGAATTGACGGGGGCCCGCACAAGCGGCGGAGCATGTGGATTAATTCGATGCAACGCGAAGAACCTTACCTGGGCTTGACATACACCAGATCGCTGCAGAGATGTAGTTTCCCTTGTGGTTGGTGTACAGGTGTTGCATGGTTGTCGCTGCAT
+
GGGGGCGGGGGGGFFGFFGGFGGGGGGGGGGEEGGGGGFGDGGGDGCFEEEGGFGGGGGGGGGGGGGGGGGGGGGGGGGGGGGGGGGGGGGGGGGGGGGGGGGGGGGGGGGGGGGDEGGGGFGGGGGGGGGGGGFGFGGGGGGDDDEGGGGC<FFFGGGGGGGDGGGGGGFGFCGFFGFGGGGGFGC@CGEDGGEGGGGGGGGFGFFFFGGGGGFGGGGG@DGGGGGGFGGFFGGGGGFC4<CFF?>FFFFGGG@EFFFF<CFA@BFFGFFFFFGGFFFFFFB?68A
@M00689:251:000000000-CJTJ5:1:1102:16383:3920 1:N:0:10
CAGGATTAGATACCCTGGTAGTCCACGCCGTAAACGATGAGTGCTAAGTGTTGGAGGGTTTCCGCCCTTCAGTGCTGCAGCTAACGCATTAAGCACTCCGCCTGGGGAGTACGACCGCAAGGTTGAAACTCAAAGGAATTGACGGGGGCCCGCACAAGCGGTGGAGCATGTGGTTTAATTCGAAGCAACGCGAAGAACCTTACCAGGTCTTGACATCCTTTGACCACTCTAGAGATAGAGCTTCCCCTTCGGGGGCAAAGTGACAGGTGCTGCATGGCCGTCGCTGCAT
+
GFGFEFFGGGGFGC<EC<CDCFFFDFGFGEFEEGGEF<EFGFFF<E9@C@CFFFGGGGCECGDGGDEGGGGGGGGGFGFGGFGGGGGGGGGGGGGG@FFEGGDGGFGGGGFGGGGGEGGFFCEGGFGGGCFFGGAFGGGFFGDEECEGGGGGGEGGGGFGGGGGFGCEFGFFFFGGGGCC@CGGGGGGGEGGGGEGGGGGGGGGFCE8CFGDDFG?6>6C=?EGGGGCFFGFFG>FGGG:FC<FFF::<FFDGGDBBFFFA>6<BF37>FBFFFCFF4(37>>>??F?9
@M00689:251:000000000-CJTJ5:1:1102:15124:3921 1:N:0:10
CAGGATTAGATACCCTGGTAGTCCATGCCGTAAACGGTGGGCGCTAGGTGTAGGGGTCTTCCACGGCCTCTGTGTCGTAGCTAACGCATTAAGCGCCCCGCCTGGGGAGTACGGCCGCAAGGCTAAAACTCAAAGGAATTGACGGGGGCCCGCACAAGCGGCGGAGCAGGTGGATTAATTCGATGCAACGCGAAGAACCTTACCTGGGCTTGACATACACCAGATCGCTGCAGAGATGTAGTTTCCCTTGTGGTTGGTGTACAGGTGTTGCATGGTTGTCGCTGCAT
+
GDFFEDFFGGGGGFGGCCDFDG<FEFECECFGCCCCFFFGGDEGGGGGCDFGGFFGGGGGGGGGGGGGCFFGGGGGGGGGGGGGGGGGGDGGDFDGGGGGGGGGGDECGGGGGGGE@FGGGGGG?FGGGGGFCFDDGGGC<<=>C:CD@EECFGECFFCGGGEGGGGG*8;EGG6@FFFFGGGGGGFGFGGCEGC/<6C6:FGGGGGCFFFGGGGCGGDFFGGCFE5C>GGF?CFC:0*<8?C?64<?FF@FGFF>>BFFAC4:07;6CFFFF*<F45:A:B00024
@M00689:251:000000000-CJTJ5:1:1102:11270:4247 1:N:0:10
CAGGATTAGATACCCTGGTAGTCCACGCCGTAAACGATGAGTGCTAAGGGTTGGGGGGTTTCCGCCCCTCAGTGTTGCAGCTAACGCATTAAGCACTCCGCCTGGGGAGTACGGCCGCAAGGCTGAAACTCAAAGGAATTGACGGGGACCCGCACAAGCGGTGGAGCAGGTGGTTTAATTCGAAGCAAAGCGAAGAACCTTACCAAATCTTGAAATCCTCTGACAGCCCTAGAGATAGGGTTTCCCGTCGGGGCAGAGTGACAGGTGCGGCATGGCCGTAGCTGCATCTGACTCG
+
F@ECC,C@ECFCCCC9@@CCCF6C@CB@C@8@;@,@F<DFGFE<C<9@,@6CF@FFGGFGFFAFCGGGGGGGGGFADGGGGDFG>F@FDFCCGFFFFFGFEG7FCCCFGFG>FEFF<=CCCFC,CFFF9?F<:ECCFFF,CC:<:CCC:=*/*:280;A?E>888C8E*;*<F;;6AFGFFFGGG88<+<*?EECEF:C@9<@:CFG+39+<F+<<>C77*<ECDGCG)69:?FF::FFG@**00*(0C>>DG3@D<?4@A=?<7*99)7>B>>GG)7((-,)6(,)6<>).--(
@M00689:251:000000000-CJTJ5:1:1102:11271:4266 1:N:0:10
CAGGATTAGATACCCTGGTAGTCCACGCCGTAAACGATGAGTGCTAAGTGTTGGGGGGTTTCCGCCCCTCAGTGTTGCAGCTAACGCATTAAGCACTCCGCCTGGGGAGTACGGCCGCAAGGCTGAAACTCAAAGGAATTGACGGGGACCCGCACAAGCGGTGGAGCATGTGGTTTAATTCGAAGCAACGCGAAGAACCTTACCAAATCTTGACATCCTCTGACAGCCCTAGAGATAGGGTTTCCCTTCGGGGCAGAGTGACAGGTGCTGCATGGCCGTCGCTGCAT
+
GGGGEDFGGGGGEC<FDCFDCFEF<CCFFEFCECCCFFFGGGGG9E<A<CCCFDGGGGEGGGGGGGGGGGGGGGGGGGGGGDFG@FGGGGGGGGGGGGGGGGGGFGDFGCGGGGGG<>EGGGGGGGGGGGGFFFFDEFFFFGGCCDEECFG8:EEECFGGGGDEGGGG+A9AFCF6EFEGGGGFGGCFCEGGGGDCFF8;CEFGGGG:CFGEGCGFGG*<@FGGGGGE@EFFFGGCGG<CFCDGFFBFGFDGG3;:?FFF>DFFF=)97BFFFFFF4>2>>>00(5:
@M00689:251:000000000-CJTJ5:1:1102:20574:4508 1:N:0:10
CAGGATTAGATACCCTGGTAGTCCATGCCGTAAACGTTGGGCACTAGGTGTGGGGGACATTCCACGTTCTCCGCGCCGTAGCTAACGCATTAAGTGCCCCGCCTGGGGAGTACGGTCGCAAGGCTAAAACTCAAAGGAATTGACGGGGGCCCGCACAAGCGGCGGAGCATGCGGATTAATTCGATGCAACGCGAAGAACCTTACCAAGGCTTGACATACACCGGACCGGGCTGGAAACAGTCTTTCCCCTTTGGGGCTGGTGTACAGGTGATGCATGGTCGTCGCTGCATCTGTT
+
GGGGGGGGGGGGGFFGGGGGGGGGFAFGFEFEGGGEFGFFGGEGCFGFGFEEGGGECFFGGGGGGGDGFFG9FGGGGGGGGGGGGGEGGGGGFC<FGGGGDGGGGGGGGGGGGGG=FCEGCEGGDGEGGGFGGGGGGGGFGFFGGGGGGGGGECCFCGGFGGGG5EGGGGGGGG58CFEG9FGGFGGFCEEGCEGGDGGGGGGGGGFGGDGGG@7?:CFG66:EG5>E>=D>5<<FFGCC7<CFFFFF557CFGDF:>F>175-1/*7CF@F?4*:7F)6(3(-6(33()).6>)
@M00689:251:000000000-CJTJ5:1:1102:20585:4526 1:N:0:10
CAGGATTAGATACCCTGGTAGTCCATGCCGTAAACGTTGGGCACTAGGTGTGGGGGACATTCCACGTTCTCCGCGCCGTAGCTAACGCATTAAGTGCCCCGCCTGGGGAGTACGGTCGCAAGGCTAAAACTCAAAGGAATTGACGGGGGCCCGCACAAGCGGCGGAGCATGCGGATTAATTCGATGCAACGCGAAGAACCTTACCAAGGCTTGACATACACCGGACCGGGCTGGAAACAGTCTTTCCCCTTTGGGGCTGGTGTACAGGTGATGCATGGCCGTCGCTGCATCTGTT
+
GFGGGFGGGGGGGGGGGGGGGGGGGEGGGGGGGGGEEDFGGGGGGGGGGGGEGGCCGGGGGGGGGGFFGGGGGGGGGGEGGGGGGGGGGGGGGGGGGGGGGGGGGGGFGGGGGGGFGGGGGGGGGGGGGGGGGGGGGGGGGGGGGGGGGGGGGGGGGGGGGGGGGGGGGGGGGGGGGGGGGGGFGGGGGGGGGGGGGGGGGGGGGGGFGGGGGGGGGGGGFFGGGG=E>C5;BGGC>FC?6C>FFFFFGF>DGG@B?BBBFGFBFFFFFF?FFFGGF>6794;69?FF?BAFBB)
@M00689:251:000000000-CJTJ5:1:1102:16527:5119 1:N:0:10
CAGGATTAGATACCCTGGTAGTCCATGCCGTAAACGGTGGGCGCTAGGTGTAGGGGTCTTCCACGGCCTCTGTGTCGTAGCTAACGCATTAAGCGCCCCGCCTGGGGAGTACGGCCGCAAGGCTAAAACTCAAAGGAATTGACGGGGGCCCGCACAAGCGGCGGAGCATGTGGATTAATTCGATGCAACGCGAAGAACCTTACCTGGGCTTGACATGCACCAGATCGCTGCAGAGATGTAGTTTCCCGTGTGGTTGGTGTACAGGGGGTGGATGGCCGTCGCTGCACCTGT
+
GDGGEFGGGGGGGGGFDFAFFGGFC@CFCE@@CCFB@FDFFFEG@CGC,C,6EC@@,8CA@DF@:F:C:EEG,CFGD=<7<,FEFECF,,CFG9=FGGGG@7CFGFGD@B=<@::@:+==:D7FFFFAF,C>=C<B8=<,><=CFGCEEGEC:F<1@C7*F:<FC>C>9@0<77+++3:+2;909;ECFEDGEECGG*2;+<8:+C5*:6777<F+97=9?C@F*<=C):56?:/**22+902</@<3>D)>C25>>-4772/6)75)9;)<FF547.,9;(82(,(,(,.
@M00689:251:000000000-CJTJ5:1:1102:16508:5122 1:N:0:10
CAGGATTAGATACCCTGGTAGTCCATGCCGTAAACGGTGGGCGCTAGGTGTAGGGGTCTTCCACGGCCTCTGTGTCGTAGCTAACGCATTAAGCGCCCCGCCTGGGGAGTACGGCCGCAAGGCTAAAACTCAAAGGAATTGACGGGGGCCCGCACAAGCGGCGGAGCATGTGGATTAATTCGATGCAACGCGAAGAACCTTACCTGGGCTTGACATGCACCAGATCGCTGCAGAGATGTAGTTTCCCTTGTGGTTGGTGTACAGGTGTTGCATGGCCGTCGCTGCAT
+
GGGGGGGGGGGGGCGGFFGGDFFFFGGFGEFEGGGGGGGGGGGGGGGGCAFGGFGGGGGGGGGGEEGGGGGGGGGGGGGGGGGGGGGGGGGGGGGGGGGGGGGGGGGGGGGGGGG:FFGGGGGGGGGGGGGGGGGGGGGFGGFGGGGGGGGGDGGGGGGGGGGGGGGGFGCF?ECGGGGGGGGGGGFGGGEGGGGGEFFGGGGGGGGGGGFGGGGGGGGGFGGGGGGGFGGFFGGDFCFGFGGFFFFFGFF4DDFFF::>AFBFFFFFGFFFBFGFFB1990:BFF9
@M00689:251:000000000-CJTJ5:1:1102:5157:5470 1:N:0:10
CAGGATTAGATACCCTGGTAGTCCACGCCGTAAACGGGGGGTACTAGGTGTGGGTCCCTTCCACGGTATCCGGCCCGTCGCTAACGCATAAAGTACCCCGGCGGGAGAGTACGGCCACAAGGCTAAAACTCAAAGCAATTGACGGGGGCCCGCACAAGCGGCGGAGCATGTGGAGTAATTAGATGCAACGCGACAAACCTTACCTGGCGTGAACACACACCGACAGACCGTAGAGATACGGATGCCCGTGAGGTCGTTGGACAGGTTATGCATGGTTGTCTCTGAAT
+
FFFGGGCG9EFFGGGGF9,<EFFFEFFBC@@CEGGEB,868C@DCE<FF9E?CFCFGFC,B=E?++++:,B8+8@E7+++88@<FEBE@*@==3=,?8*5***=F*=*18<,1**:**,28*2,<@700+<@,<2*2++,30,*:25/:*C>5:E:AF5;8>888*2;+<3<7+*3+<++03<<+<030:*:C***0/;*+2++++***12*9++*/177)***)22*7**0)9?D**:F5*9*5)3)15)1*000-(..5*?1)*1/:4*****0*)46A).:))6
@M00689:251:000000000-CJTJ5:1:1102:11558:5857 1:N:0:10
CAGGATTAGATACCCTGGTAGTCCATGCCGTAAACGGTGGGCGCTAGGTGTAGGGGTCTTCCACGGCCTCTGTGTCGTAGCTAACGCATTAAGCGCCCCGCCTGGGGAGTACGGCCGCAAGGCTAAAACTCAAAGGAATTGACGGGGGCCCGCACAAGCGGCGGAGCAGGGGGATTAATTCGATGCAAAGCGAAGAACCTTACCTGGGCTTGACATACACCAGATCGCTGCAGAGATGTAGTTTCCCTTGTGGTTGGTGTACAGGTGTTGCATGGCCGTCGCGGCAGCTGTCTAG
+
GGGFECFCFFGFFF<EDFFDCF<C@<EFFCCEEGFCFCFGGGECCCCC;CCFGDFGGGGGGFGGFGGGGGCFFFFFGFFGGDEFEFCGECFFGFFF@GGFFFEFDDDFGCF<CEG7=CCEGGGFGGGG<,F==DC@DCF<FC,<:@CCCCC:*=:<<C@FGD<EGGGG*;*:EECCEEFFGEE9FC::+<CEGG8CF;CCCCC8CFGGF8>CC+<+;79<F78>6<CEFCC7<7DF7C:?F<C:@9>B7@/9D*)89(4<>7@BF/7/*76@4@GF)<3439((13,47:).)-)
@M00689:251:000000000-CJTJ5:1:1102:25463:5963 1:N:0:10
CAGGATTAGATACCCTGGTAGTCCATGCCGTAAACGGTGGGCGCTAGGTGTAGGGGTCTTCCACGGCCTCTGTGTCGTAGCTAACGCATTAAGCGCCCCGCCTGGGGAGTACGGCCGCAAGGCTAAAACTCAAAGGAATTGACGGGGGCCCGCACAAGCGGCGGAGCATGTGGATTAATTCGATGCAACGCGAAGAACCTTACCTGGGCTTGACATACACCAGATCGCTGCAGAGATGTAGTTTCCCTTGTGGTTGGTGTACAGGTGTTGCATGGTCGTTCGCTGCAT
+
GGGGGGGGGGGFGGGGGGGGGGGGGGFGGGGGGGGGGGGGGGGGGGGGGGGGGGGGGGGGGFGGGGGGGGGGGGGGGGGGGGGGGGGGGGGGGGGGGGGGGGGGGGGGGGGGGGGGGGGGGGGGGGFGGGGGGGGGGGGGGGGGGGGGGGGGGGGGGGGGFGGGGGGGGGGGGGGGGGGGGGDGGGGGGGGG*?GGGGGGGGGGGFGGGGGGFGGGGGGGFGGGGGGGFEGFF7C9CFGGFGGGBFDFGFFGGGFFFF?FFGFF@FFFGF4=FFGGFDF??:>F01>A
@M00689:251:000000000-CJTJ5:1:1102:17797:6018 1:N:0:10
CAGGATTAGATACCCTGGTAGTCCATGCCGTAAACGGTGGGCGCTAGGTGTAGGGGCCTTCCACGGCCTCTGTGTCGTAGCTAACGCACTAAGCGCCCCGCCTGGGGAGTACGGCCGCAAGGCTAAAACTCAAAGGAATTGACGGGGGCCCGCACAAGCGGCGGAGCATGTGGATTAATTCGATGCAACGCGAAGAACCTTACCTGGGCTTGACATACACCAGATCGCTGCAGAGATGTAGTTTCCCTTGTGGTTGGTGTACAGGTGGTGCATGGCCGTCGCTGCCT
+
G8FFCEAEGFGGEC6E<<F<<FAF<FA,;:8BBEEC@FGCFFFF7@CFC<;EED@FFGGFGGFGGE:C:FFGFDGGDGGCFFCFG:@FGGGFGGEEGGGGGG7FFGCGCF=FC7CF@==:F7+8=DBACDGGGGFCFFGGFFGBFFDD@CC@EECFE,3CF7<FEGDF+A:AFC@EFGGCF5?+<ECC6CDGDC=EC;/8EFC<C:CFDFGGDGDFCGGC):***<:E):/60:/*2::<FFCC663=D4947F5<963@2D@<FFFFGFFFFFFF))(49BFF2()
@M00689:251:000000000-CJTJ5:1:1102:14111:6195 1:N:0:10
CAGGATTAGATACCCTGGTAGTCCATGCCGTAAACGGTGGGCGCTAGGTGTAGGGGTCTTCCACGGCCTCTGTGTCGTAGCTAACGCATTAAGCGCCCCGCCTGGGGAGTACGGCCGCAAGGCTAAAACTCAAAGGAATTGACGGGGGCCCGCACAAGCGGCGGAGCATGTGGATTAATTCGATGCAACGCGAAGAACCTTACCTGGGCTTGACATACACCAGATCGCTGCAGAGATGTAGTTTCCCTTGTGGTTGGTGTACAGGTGCTGCATGGCCGTCGCTGCAT
+
GGGGGDFFGGGGGGGGGGGGGGFGEGGFGEFCEFFCFFGCGGGG+FEFEDFGGFGGGGGGGGGGGGGGGGGGGFGGGGGGFGGGFGGGGGGGGGGGGGGGGGGGGGDFGGGGGGGECGGGGGGGGGGGGGGFFGFCFGGGGGFCDCFDEEGCCGEFFFGGGGEGGEGGEG:FGGGGFG?FGFFGGGGGGEGGGGC8CFGGGGGGGGGGGGGGGD?GGGFGFGGGGC=EFGGFFFGDG7:9FFGGFFF?F)9>DF:EB<?@2:BAFFFFGFF67@GGFFFF9>:?BF<
@M00689:251:000000000-CJTJ5:1:1102:18896:6495 1:N:0:10
CAGGATTAGATACCCTGGTAGTCCATGCCGTAAACGGTGGGCGCTAGGTGTAGGGGTCTTCCACGGCCTCTGTGTCGTAGCTAACGCATTAAGCGCCCCGCCTGGGGAGTACGGCCGCAAGGCTAAAGCTCAAAGGAATTGACGGGGGCCCGCACAAGCGGCGGAGCATGTGGATTAATTCGATGCAACGCGAAGAACCTTACCTGGGCTTGACATACACCAGATCGCTGCAGAGATGTAGTTTCCCTTGTGGTTGGTGTACAGGTGCTGCATGGCCGTCGCTGCAT
+
GGGGGGGGGGGGGGGGGGGGGGGGGGGGGGGGGGGGGGGDEGGGGGGGGGGGGGG@GGGGGGGGFGGGGGGFGGGG7FFGGGGGGGGEGGGGGGDGGGGGGGGGCGDGGGCGGDGGDGGCCFGGGGEGGGGGGGC,8FGFGGGC@EEGGGGGGGGGCFGGFF@CECGEGGGGGFGGGDGGG8CFGGGFGCGC:C=EGGGGGGGGGGGGFGGGGGFFGFGGFDF=DGGGFEGF:DC7DGGGBGGGFFFFGFFGGGFF;B?FFGFFFF4?GFFFF4<FFFFFFF?(439
@M00689:251:000000000-CJTJ5:1:1102:23908:6520 1:N:0:10
CAGGATTAGATACCCTGGTAGTCCATGCCGTAAACGGTGGGCGCTAGGTGTAGGGGTCTTCCACGGCCTCTGTGTCGTAGCTAACGCATTAAGCGCCCCGCCTGGGGAGTACGGCCGCAAGGCTAAAACTCAAAGGAATTGACGGGGGCCCGCACAAGTGGCGGAGCATGTGGATTAATTCGATGCAACGCGAAGAACCTTACCTGGGCTTGACATACACCAGATCGCTGCAGAGATGTAGTTTCCCTTGTGGTTGGTGTACAGGTGCTGCATGGCCGTCGCTGCAT
+
GGGGGGGFGGGGGGGGGGGGGGGGGGGGGDGGDGGGGGGGGGGGGGGGGGGGGFGGGGGGGGGGGGGGGGGGG9FGGGGGGGGGGEGGGGGGGGGGGGGGGGGGGGGEGGGGGGGGGGGGGGGGGGGGGGGGCGFGGGGGGGGGGGGGGGGGGGGGGGGGGGGGGGGGGGGGGGGGGGGGGGGGGGGGGGGGGDGGGGGGGGGGGGGGGGGG4EFGFGGGFGFGGGCC<EDFFFD4CFFGF?CFF4<FGFFGGGFFF?FFFG44?FFFGFF:FB55@DFF91(,7:<
@M00689:251:000000000-CJTJ5:1:1102:18733:6523 1:N:0:10
CAGGATTAGATACCCTGGTAGTCCATGCCGTAAACGGTGGGCGCTAGGTGTAGGGGTCTTCCACGGCCTCTGTGTCGTAGCTAACGCATTAAGCGCCCCGCCTGGGGAGTACGGCCGCAAGGCTAAAACTCAAAGGAATTGACGGGGGCCCGCACAAGCGGCGGAGCATGTGGATTAATTCGATGCAACGCGAAGAACCTTACCTGGGCTTGACATACACCAGATCGCTGCAGAGATGTAGTTTCCCTTGTGGTTGGTGTACATGTGATGCATGGCCGTCGCTGCAT
+
FGGGGGGGGGGGGGGGGGGGGGGGGGGGGGGGGGGGGGG7@FGGGGGGGGGGGGG7FGGGGGGGGGGGGGGEGGGGDGGGFGEGGGGGGGGFGGGGGGGDGGGDCFEEGG<FGCGGGGDEEFFFFFDFGGGGGFG8FEFFEFGGDD@EGGGGGDGEGFGECFG>ECEFGGGGG+AC?FGGG8AEFGGGG5EEE8EDGGGGGGGGGFG;CFGGGGGG>FCFFF*>FGFGFGGFFGG7CFF7=CFGFFDFG@FGCGFE(:BFAGF)9@FFGBFFFFCCFBBF9>?1;2A
@M00689:251:000000000-CJTJ5:1:1102:23842:6863 1:N:0:10
CAGGATTAGATACCCTGGTAGTCCATGCCGTAAACGGTGGGCGCTAGGTGTAGGGGTCTTCCACGGCCTCTGTGTCGTAGCTAACGCATTAAGCGCCCCGCCTGGGGAGTACGGCCGCAAGGCTAAAACTCAAAGGAATTGACGGGGGCCCGCACAAGCGGCGGAGCATGTGGATTAATTCGATGCAACGCGAAGAACCTTACCTGGGCTTGACATACACCAGATCGCTGCAGAGATGTAGTTTCCCTTGTGGTTGGTGTACAGGTGCTGCATGGCTGTCGCTGCAT
+
GGGGGGGGGGGGGGGGGGGGGGGGGGGGGGGGGGGGGGGGGGGGGGGGGGGGGGGGGGGGGGGGGGGGGGGGGGGGGGGGGGGGGGGGGGGGGGGGGGGGGGGGGGGGGGGGGGGGGGGGGGGGGGGGGGGGGGGGGGGGGGGGGGGGGGGGGGGGGGGGGGGGGGGGGGFGGGGGGGGGGGGGGGGGGGGGGGGGGGGGGGGGGGGGGFGGGGGGGGGGFGGGGGGGFDGFFGGFGGGFFGGGFFDFGFFGGGF:;?FFFGFFFFFF=?FFFFGGFFFFFFFFFFA
@M00689:251:000000000-CJTJ5:1:1102:12245:7057 1:N:0:10
CAGGATTAGATACCCTGGTAGTCCATGCCGTAAACGGTGGGCGCTAGGTGTAGGGGTCTTCCACGGCCTCTTTGTCGTAGCTAACGCATTAAGCGCCCCGCCTGGGGAGTACGGCCGCAAGGCTAAAACTCAAAGGAATTGACGGGGGCCCGCACAAGCGGCGGAGCATGTTGATTAATTCGATGCAACGCGAAGAACCTTACCTGGGCTTGACATATACCAGCTCTCTGCAGAGATGTAGTTTCCCTTGTGGTTGGTGTACTGTTGTTGCATGGCCGTCGCTGCATCCGTTT
+
GGGGGGGGGGGGGGGGGFGGGGGGC9<FFGEGGGGGEGGE7@F7F@EFEFF9FFC+F:EEFG,E,@F::FF,FAGGGGF,AFFEGCGGGGG<,FFD=CE=EGGDFFG++B4C7B7:FFFEGFGGGDFDGGGGGGGF,FFGCFGCFEGGGGGGDEGGC5F**<*1::?CFGC+<9<ECFGFG5FFGGGGG*C8**8;+;>FECFCF?CCCF55<CFGC**3=CF*9F+A9+7B6C*2>7C09CFGF?7*:;@4<FF>0((822*.*108C>F6@B457399074:0(.-((-)(
@M00689:251:000000000-CJTJ5:1:1102:6012:7159 1:N:0:10
CAGGATTAGATACCCTGGTAGTCCATGCCGTAAACGGTGGGCGCTAGGTGTAGGGGTCTTCCACGGCTTCTGTGTCGTAGCTAACGCATTAAGCGCCCCGCCTGGGGAGTACGGCCGCAAGGCTAAAACTCAAAGGAATTGACGGGGGCCCGCACAAGCGGCGGAGCATGTGGATTAATTCGATGCAACGCGAAGAACCTTACCTGGGTTTGACATACACCAGATCGCTGCAGAGATGTCGTTTCCCTTGTGGTTGGTGTACAGGTGTTGAATGGCCGTCGCTGCATTTGCCGTT
+
GEG<CG<FGFCCECACC9;;@EEFGA6C@F;BFGD@,B@FEGGG7CEGGGECCC:@FE@@C@FGCC:+@C@FG99E:=,<BCFDFFECGGG??DCGFEE:FGDDD7>FCFGGDDGC+8>FC<F8F<F<FCF<CF9,,,@F9FC:>C:C:BEGG7FCF>7FGGDGC8?FGC9+9+<EEGC:+1<:<EEGG8CEGGE>CFFGG7CFC7=8*;C5CFFGFG=37*;C9+1:)/)96*9CF7D+0:*:FF7?:4*0770)(-(8)**6)96?*)0*1*2C65,-36:((5))))))((-
@M00689:251:000000000-CJTJ5:1:1102:15654:7265 1:N:0:10
CAGGATTAGATACCCTGGTAGTCCATGCCGTAAACGGTGGGCGCTAGGTGTAGGGGTCTTCCACGGCCTCTGTGTCGTAGCTAACGCATTAAGCGCCCCGCCTGGGGAGTACGGCCGCAAGGCTAAAACTCAAAGGAATTGACGGGGGCCCGCACAAGCGGCGGAGCATGTGGATTAACTCGATGCAACGCGAAGAACCTTACCTGGGCTTGACATACACCAGATCGCTGCAGAGATGTAGTTTCCCTTGTGGTTGGTGTACAGGTGCTGCATGGCTGTCGCTGCAT
+
GGGGGGGGGGGGGGGGGGGGGGGGGGGGGGGGGGGGGGGG>FEGGGGGFFGGGGGDGGGGGG<F,CFGEGG,E<FGGG8AFF?DGFGDGEGFFG7CFFG7FGGFGDGCCFAFECGGGGGG77FFF=FDGGGGDGFB,>FF@CFGGGGGGGGEGCFGGDG7CGEEEEGGGGGCD?F?CFFCGECFCEG9CEGGG8C:CGFCACGGG:=8CGG5FG7CFGFGFGDCGGEGF5DFF*/CFFG9=?DFFFFFGFFG<FF32?0@2CFA?F:FG?FFFFFG5.8?6:0,93A
@M00689:251:000000000-CJTJ5:1:1102:25474:7282 1:N:0:10
CAGGATTAGATACCCTGGTAGTCCATGCCGTAAACGGTGGGCGCTAGGTGTAGGGGTCTTCCACGGCCTCTGTGTCGTAGCTAACGCATTAAGCGCCCCGCCTGGGGAGTACGGCCGCAAGGCTAAAACTCAAAGGAATTGACGGGGGCCCGCACAAGCGGCGGAGCATGTGGATTAATTCGATGCAACGCGAAGAGCCTTACCTGGGCTTGACATACACCAGATCGCTGCAGAGATGTAGTTTCCCTTGTGGTTGGTGTACAGGTGCTGCATGGCCGTCGCTGCAT
+
FCDFGGCEFCFFGGGGFFGFFG,CDFGFFFCCFFGGDFF@FGGGGCBEEAFFEAGGGGGGGGGGBEGGFGFFFGGGGGFFGGGGGGGGEGGGDGGGGGGGGGGGGGGGGGGGGGGGGGGGGGGGGGGGGGGGGGGGGGGGGGGGGGGGGGGGGGGCFGGGGGGGGGGFGGGGGGGGGGGGGGCFGGGGGGGGGGGGGGGGGGGGGGFGGGGGGG?FGFGGF5FGGGECFEGFF>CGFGGFFGGGFFFFGFFGGGFDFFFF7GF<FFFFGFFFFFFGFF>F>FBB>BA
@M00689:251:000000000-CJTJ5:1:1102:16740:7581 1:N:0:10
CAGGATTAGATACCCTGGTAGTCCATGCCGTAAACGGTGGGCGCTAGGTGTAGGGGTCTTCCACGGCCTCTGTGTCGTAGCTAACGCATTAAGCGCCCCGCCTGGGGAGTACGGCCGCAAGGCTAAAACTCAAAGGAATTGACGGGGGCCCGCACAAGCGGCGGAGCATGTGGATTAATTCGATGCAACGCGAAGAACCTTACCTGGGCTTGACATACACCAGATCGCTGCAGAGATGTAGTTTCCCTTGTGGTTGGTGTACAGGTGCTGCATGGTTGTCGCTGCAT
+
GGGGGGGGGGGGGGGGGGGGGGGFGGGGGGGGGGGGEGG7:FGGGGGGGGGGGGG>FGGGGGGGCGGGGGGEFAFGCGFGGGEFGEG:FGGGGGGGGGGCGGGFGGG74BEFG:FGCFEG@DFGGGFGGGGGGGGGCCFFFGGEGDD7EGG@F@EFGEGEGGDCEEGGGGGGGFGGF?FGGCFGGGGGGGGGCCECGGGGGGGGGFDGGGGGGGGGGFFGFFGFCCCGFCDF?D<7C>FCFGGGFFF=FFFGDGF>9?BFBGF2?B??GFF?FFFFFFFFFFF06(6
@M00689:251:000000000-CJTJ5:1:1102:22552:8051 1:N:0:10
CAGGATTAGATACCCTGGTAGTCCATGCCGTAAACGGTGGGCGCTAGGTGTAGGGGTCTTCCACGGCCTCTGTGTCGTAGCTAACGCATTAAGCGCCCCGCCTGGGGAGTACGGCCGCAAGGCTAAAACTCAAAGGAATTGACGGGGGCCCGCACAAGCGGCGGAGCATGTGGATTAATTCGATGCAACGCGAAGAACCTTACCTGGGCTTGACATACACCAGATCGCTGCAGAGATGTAGTTTCCCTTGTGGTTGGTGTACAGGTGATGCATGGCCGTCGCTGCAT
+
GGGGGGGGGGGGGGGGGGGGGGGFGGGGGGGGGGGGEFF77FGGGGGGGGGGGGGCFGGGGGGGGEGGGGG<FEGG:FFFFGAFG@F@FGGFFGGGGGGEGGGGCFEGEGCGGEGGCGGG7FFGFGAFGGGG@FECBFFGCFGGDCCCGGGEFEGGGBFFGGG7EGGGGGGGG+CF?CGGG89FFGGCECGGGGDGGGGGGGGGGFCFFGGGGGGFCFGGF58C9<:EF=DFF73FF7::@FGGFFFFF?FF3DFB0?<FAGF44=F4CFFFFBCFFF>>9;F:;0:
@M00689:251:000000000-CJTJ5:1:1102:24749:8076 1:N:0:10
CAGGATTAGATACCCTGGTAGTCCATGCCGTAAACGTTGGGCGCTAGGTGTGGGGACTTTCCACGGTTTCCGCGCCGGAGCTAACGCATTAAGCGCCCCGCCTGGGGAGTACGGCCGCAAGGCTAAAACTCAAAGGAATTGACGGGGGCCCGCACAAGCGGCGGAGCATGTTGCTTAATTCGACGCAACGCGAAGAACCTTACCAAGGTTTGACATCACCCGTGGACTCACAGAGATGTGGGGTCATTTAGTTGGCGGGTGACAGGTGCTGCATGGTCGTCGCTGCAT
+
GGGGGGGGGGGGGGGGGGGGGGGGGGGGGGGGGGGGGGGGGGGGGGGGGGGGGGGGGGGGGGGGGGGGGGGGGGGGGGGGGGGGGGGGGGGGGGGGGGGGGGGGGGGGGGGGGGGGGGGGGGGGGGGGGGGGGGGGGGGGGGGGGGGGGGGGGGGGGGGGGGGGGGGGGGGGGGGGGGFGGGGGGGGGGGGGGGGGGGGGGGGGGGFGGGGGGGGGGGGGFGGGGGGGFGGFFGGGGGGGFGGGF>AFGFFGGGFFFBFFFGFDFFFFFFFFFFGGFFFFFFFFFF?A
@M00689:251:000000000-CJTJ5:1:1102:16911:8148 1:N:0:10
CAGGATTAGATACCCTGGTAGTCCACGCTGTAAACGATATCAACTAGCTGTTGGTTATATGAATATAATTAGTGGCGCAGCAAACGCGATAAGTTGACCGCCTGGGGAGTACGATCGCAAGATTAAAACTCAAAGGAATTGACGGGGGCCCGCACAAGCGGTGGAGCATGTGGTTTAATTCGATGCAACGCGAAGAACCTTACCTACCCTTGACATACAGTGGAGCTTGCAGAGATGTGGGTGTGCCTTAGGGAACACTGCTACAGGTGCTGCATGGCCGTCGCTGCAT
+
GGGGFGGGGGFGGGGGGGGGGGGGGGGGGGGGGGGGGGGGGFGGGGGGGGGGGGGGDGFGGD<FDG@<FG9@FGCG@FGGGGGGGEGGCGEECFGBEGGGGGGG7FCGDG@FF+BFCGGGD8FGDFFGGGGGGGC@FEGGGGGC@F7BEGG@FEGGGGGDEFEFGFGGGGGGGGGGDGGGGC;ECGGGG5EGCC=>FFGGGGGGGFGGGGGGFGDGFGGGF?8<9FGG@GG?=C<FFG795CDGBFDFGFBC*9@FFBFFFG7A4<:F6@FFFFG75FF9BF>F?6;7A
@M00689:251:000000000-CJTJ5:1:1102:8410:8269 1:N:0:10
CAGGATTAGATACCCTGGTAGTCCACGCCGTAAACGATGAGTGCTAGGTGTTAAGGGGTTTCCGCCCCTTAGTGCTGAAGTTAACGCATTAAGCACTCCGCCTGGGGAGTACGGCCGCAAGGCTGAAACTCAAAAGAATTGACGGGGGCCCGCACAAGCAGTGGAGCATGTGGTTTAATTCGAAGCAACGCGAAGAACCTTACCAGGTCTTGACATCCTCTGCCAGCGGTAGAGATACCGTGTTCCCTTCGGGGACAGAGTGACAGGTGCTGCATGGCCGTCGCTGCAT
+
GCGGG?EGGDGFGFGGGFGGGGGGAFEECFGDEDEFFGGDCGGGGGGGFCFGFF@FFCFGGGG@GGGGGG,CECFGFF<6EFFFD@FFGGGCEFGGGGGDDGGEGGGDGGGGGGGGGGGGDFGGFGGGGGGFGGGGGFGGFCDGEGGGGGGGGGGGG5F:FGGFGGGGGGGGGGFFG@FFGEF6*BEEFGECG5EGFGGFFCFGFFEFGGGGGGFGGGFGFFGGG?GG@E3:@FDDFGGCF=GGFF?FFF3<))7:??FFFG4<B=)/099==)**7>?99BB023>:4
@M00689:251:000000000-CJTJ5:1:1102:8392:8269 1:N:0:10
CAGGATTAGATACCCTGGTAGTCCACGCCGTAAACGATGAGTGCTAGGTGTTAAGGGGTTTCCGCCCCTTAGTGCTGAAGTTAACGCATTAAGCACTCCGCCTGGGGAGTACGGCCGCACGGCTGAAACTCAAAAGAATTGACGGGGGCCCGCACAAGCAGTGGAGCATGTGGTTTAATTCGAAGCAACGCGAAGAACCTTACCAGGTCTTGACATCCTCTGCCAGCGGTAGAGATACCGTGTTCCCTTCGGGTACAGAGTGACAGGTACTGCATGGCCGTCGCTGCAT
+
GGGGGGGGGGGGGGGGGGGGGGFFGGGGGGGGGGGGCFG<@FFGGGGGGGGGDFCEFDFGGGGBFGGGGG@CF<FG<<CACFEEGDG7FF??FG,FFGG:FGGCFGD+4C8FC7FEGGG++:CFBCFGGGGGFGGG:,CF><FGGGDGEFGGG:CFGDGF,@FCGGG7FCFGFGGG7;FFGEFEEGG?C?E5*=?52CFGGFFG+07CCFG7*CCCGGGFF?FCFCEG@C)09>CD:DF/>/9C?FFFFF3*7*8<9>)).01:**)9*9@*@?GF)87(4>(4<(9?<
@M00689:251:000000000-CJTJ5:1:1102:10794:8706 1:N:0:10
CAGGATTAGATACCCTGGTAGTCCACGCCGTAAACGATGGATGCTAGCCGTTGGCCAGCTTGCTGGTCCGTGGCGCCGCTAACGCATTAAGCATCCCGCCTGGGGAGTACGGTCGCAAGATTAAAACTCAAAGGAATTGACGGGGGCCCGCACAAGCGGTGGAGCATGTGGTTTAATTCGAAGCAACGCGCAGAACCTTACCAGCCTTTGACATGCCCGGCTACTTGGAGAGATCCAAGGTTCCCTTCGGGGACCGGGACACAGGTGGTGCATGGCCGTCGCTTCAT
+
GGGGGGGGGGGGGGGGGGGGGGGGGFGGGGGGGGGGGGGDGGGGGGGGGGGGGGGGEEFGGGGGGGGGGGFCCFCGGGGGGGGGGGGGGGGGGGGGGDGGGFFFGFFGGGEGGGGGEGFGGGG9@FFGGG@CFGGGFGGEFGGGGGGFEEEGDGFFGGEFFGFFGGGGFFGGGCF9FGGGCGGGDGGGGGGGGGGGGGGGGGGGGGGGGGFGGGFGGGGEFG8CCG?FFF*<5FGGFDFFFGGGFFFF7>>DCD>>B91@<FF?4=4)*7@)99DGFEFF;F?(-<9
@M00689:251:000000000-CJTJ5:1:1102:6841:8721 1:N:0:10
CAGGATTAGATACCCTGGTAGTCCATGCCGTAAACGGTGGGCGCTAGGTGTAGGGGTCTTCCACGGCCTCTGTGTCGTAGCTAACGCATTAAGCGCCCCGCCTGGGGAGTACGGCCGCAAGGCTAAAACTCAACGGAATTGACGGGGGCCCGCACAAGCGGCGGAGCATGTGGATTAATTCGATGCAACGCGAAGAACCTTACCTGGGCTTGACATACACCAGATCGCTGCAGAGATGTAGTTTCCCTTTTGGTTGGTGTACAGGTGCTGCATGGCGTCGCTTCAT
+
GGGFCFGGCEFEGGGGGGGGGGEGGFEGGGGGF8FGGGGGDFGGG7FGGGGGGG7FGFFGGGGGECGGGGGFGCFDEG8FFGGCGEG:FFFA<DEGFGGGGGGGFCF+@FFGGGGGCCCCCGGG8FFGGGGGF,3CFFGFD<FEGGG7EGGGGGE@FCCE:FF@CEG*AFCFCFFG?CEFF=9CFGF7AEGGCECC<EGGGFGGGG*;EFFE4@FG7DFF)*1*>AFGFC<)77D4CF>+9<>?FF?=:)*05CF>9?6F2*1.<B66F?F4@4**)),(44(()-
@M00689:251:000000000-CJTJ5:1:1102:7132:8723 1:N:0:10
CAGGATTAGATACCCTGGTAGTCCATGCCGTAAACGGTGGGCGCTAGGTGTAGGGGTCTTCCACGGCCTCTGTGTCGTAGCTAACGCATTAAGCGCCCCGCCTGGGGAGTACGGCCGCAAGGCTAAAACTCAAAGGAATTGACGGGGGCCCGCACAAGCGGCGGAGCATGTGGATTAATTCGATGCAACGCGAAGAACCTTACCTGGGCTTGACCTACCCCCGATCGCTGCAGAGCTTTCGTTTCCCTTGTGGTTGGTTTCCAGGTGATGCATGCCCGTCGCTGCAT
+
FGGGGGGGGGGGGFGGGGGGGGGGGGGGGGGGGGGGCFGGGGGEGFFFGFGGGGD:FFFGFGGGC@FGGGGAF9CFCFC?FFF9FCG7FGCF9F:FGGG7FGGFFFDEGF<FECFGDGCCGFDGFGECGGGEGEFFG8FF<<FFGDG<EGGCF:F*<=B:4<=@CGG5@EFGG9FC+:CGGC?F7CC7ECCE*:C*<FGFGFGGF7:8CGGDCF+<CF5CF5*/)**:>*96?:5*:*:+5CFGFF>4F)9D<DF51<(0)29))09=F***96**083((4:(4(-
@M00689:251:000000000-CJTJ5:1:1102:28157:8884 1:N:0:10
CAGGATTAGATACCCTGGTAGTCCACGCCGTAAACGATGAGTGCTAAGTGTTGGAGGGTTTCCGCCCTTCAGTGCTGCAGCTAACGCATTAAGCACTCCGCCTGGGGAGTACGACCGCAAGGTTGAAACTCAAAGGAATTGACGGGGGCCCGCACAAGCGGTGGAGCATGTGGTTTAATTCGAAGCAACGCGAAGAACCTTACCAGGTCTTGACATCCTTTGACCACTCTAGAGATAGAGCTTCCCCTTCGGGGGCAAAGTGACAGGTGATGCATGGTCGTCGCTGCAT
+
GGGGGGGGGGGGGFGGGGGGGGGCGGGGGGGGGGGGGGGGGGGGGGGGFGGGGGGGGGGGGGGGGGGGGG9FFGGGGGGGGGGGGGGGGGGGGGGGGGGGGGGGGGGEGGGGGGGGGGGGGGGGGGGGGGGGGGGGGGGGGGGGGGGGGEGGGGGGGGGGGGGGGGGGGGGGGGGGGGGGGGDGGGGGGGGGGCEEGGGGGGGGGGGFGGGGGGGCFGGGFGGGGGFFFGGFFGCFGDGGFGGGF?<FGFFGGGFFF67FFFFBFFF?FFFF?4CGFFFBFFF((49?F
@M00689:251:000000000-CJTJ5:1:1102:10018:9037 1:N:0:10
CAGGATTAGATACCCTGGTAGTCCACGCCGTAAACGATGAATACTAGGTGTAGGGGTTTCAACACCTCTGTGCCGCCGCTAACGCATTAAGTATTCCGCCTGGGGAGTACGGTCGCAAGATTAAAACTCAAAGGAATTGACGGGGGCCCGCACAAGTAGCGGAGCATGTGGTTTAATTCGAAGCAACGCGAAGAACCTTACCTAGACTTGACATCCTCTGCATTACCCTTAATCGGGGAAGTTCCTTCGGGAACAGAGTGACAGGTGCTGCATGGCCGTCGCTGCAT
+
GFGGGGGGGGGGGGGGGGGGGGGG<EEFFGGGCFGGGFFGGGGGGGGGFGGGGGEDEGGGGGGGGGGGG8FFGGDGGDGGG@FFGGGGGGGGGGGGGDGGGD7FD?FGFGFGGGGGDFCGGGG,E,FFGGGGGFFGGFFDFGGGGGGGEGGEFECFC?FEFGGDEGGGGGDGGGFCFFFGFFGC?CFDCCE8C*<EGGGGGGGGGDFGEFFGFGFGG7CCFGGGGGFF=EG@F*93C5DEEGDGFFF?C>D<D7>?17<FFGF?5FF?FFF@FF:FFF96>FFFFBF
@M00689:251:000000000-CJTJ5:1:1102:10003:9048 1:N:0:10
CAGGATTAGATACCCTGGTAGTCCACGCCGTAAACGATGAATACTAGGTGTAGGGGTTTCAACACCTCTGTGCCGCCGCTAACGCATTAAGTATTCCGCCTGGGGAGTACGGTCGCAAGATTAAAACTCAAAGGAATTGACGGGGGCCCGCACAAGTAGCGGAGCATGTGGTTTACTTCGCAGCAACGCGAAGAACCTTACCTAGACTTGACATCCTCTGCATTACCCTTAATCGGGGAAGTTCCTTCGGGAACAGAGTGACAGGTGCTGCATGGCCGTCGCTGCAT
+
GGGGGGGGGGGGGGGGGGGGGGGGGGGGGGGGEGGGEFGGCECFGGGGGGGFCGC7FFGGFGGCFGGGG,E9FG7FFFFG7+FBFFFF<<?FFGGGGEFGGC+<FFFG@F:FGGCFE:@<FG9<,<FFGC=EDFGDDF9,EFFGEGGGGGGBFG:DF;<DFCC:CBFFGGGGGGF,@EG5*38CF9C<?EC58C+AEFG+AEFF6+<FG+CGFGGGGGG6?CFF=FGGFGC4BG57)151.CDGFFFFF>:<5C>?((60)?F7:F?7F@F:F74C?37>01?00(6
@M00689:251:000000000-CJTJ5:1:1102:25402:9065 1:N:0:10
CAGGATTAGATACCCTGGTAGTCCATGCCGTAAACGGTGGGCGCTAGGTGTAGGGGTCTTCCACGGCCTCTGTGTCGTAGCTAACGCATTAAGCGCCCCGCCTGGGGAGTACGGCCGCAAGGCTAAAACTCAAAGGAATTGACGGGGGCCCGCACAAGCGGCGGAGCATGTGGATTAATTCGATGCAACGCGAAGAACCTTACCTGGGCTTGACATACACCAGATCTCTGCAGAGATGTAGTTTCCCTTGTGGTTGGTGTACAGGTGTTGCATGGTCGTCGCTGCAT
+
FFDFGFFGGGFGGGGGGGGGFGGGGGGFCFGGGGFGDFEFGFGGGGGGGGGGGGGGGGGGGGGGGGGGGGGGGDFGGGGGGGFGGGGGGGGGGGEGEFDGEGGDFFDFGGCGDEGGGGGGCFFDGGFFGGFFGGGFCFFGFFGGGGGGGGG7CEGG@;<F<F<@EEEEGGGCF999:EGG<CGECEGGGGGGG**?FFFGGFGGGG5@=CFDDGFG=FGGFGGFGG+<=CGFFGC>DFF?6?FFFBDFG?FCCCFB;BBFFF?9FFFFDFF=6*>2*07<9962>>F
@M00689:251:000000000-CJTJ5:1:1102:25414:9078 1:N:0:10
CAGGATTAGATACCCTGGTAGTCCATGCCGTAAACGGTGGGCGCTAGGTGTAGGGGTCTTCCACGGCCTCTGTGTCGTAGCTAACGCATTAAGCGCCCCGCCTGGGGAGTACGGCCGCAAGGCTAAAACTCAAAGGAATTGACGGGGGCCCGCACAAGCGGCGGAGCATGTGGATTAATTCGATGCAACGCGAAGAACCTTACCTGGGCTTGACATACACCAGATCGCTGCAGAGATGTAGTTTCCCTTGTGGTTGGTGTACAGGTGTTGCATGGTCGTCGCTGCAT
+
GGGGDGGGGGGGGGGGGGGGGGGGGGGGGGGGGGGGGGGEGGGGGGGGGGGGGGGGGGGGGGGGGGGGGGGGGGGGGGGGGGGGGGGGGGGGGGGGGGGGGGGGFGGGGGGGGGGGGGGEEGGGGFGGGGGG<DFFGGGGGGGGGGGGGGGGGGGGGGGEGGGGGGGFGGGGGGGGGGGGGGGF7EGCFGGGGEGDEGGGGGGGGGFFFGGGGGGGGGGGFGGGGGGGF=DFFC<FCFG7FGGGFFFFGFFGGFFF9?:F<F?DFF?FGFFFF?GGFFFFFFFFF0<
@M00689:251:000000000-CJTJ5:1:1102:11323:9111 1:N:0:10
CAGGATTAGATACCCTGGTAGTCCATGCCGTAAACGGTGGGCGCTAGGTGTAGGGGTCTTCCACGGCCTCTGTGTCGTAGCTAACGCATTAAGCGCCCCGCCTGGGGAGTACGGCCGCAAGGCTAAAACTCAAAGGCATTGACGGGGGCCCGCACAAGCGGCGGAGCATGTGGATTAATTCGATGCAACGCGAAGAACCTTACCTGGGCTTGACATACACCAGATCGCTGCAGAGATGTCGTTTCCCTTGTGGTTTGTGTACAGGTGTTGCATGGTTGTCGCTGCAT
+
GFGGFGGGGGGGGGGGFGGGFFFGGGGGGGGGGGFGDGG7CGGGGGGGFFG,@EBCFGGGFFGG77FGGGG<F9FFGG,,BE99FCE@BF9EDFEGGDGCGGG7FGG:@FCF7+>FFG@F++AF>=,=FFF=83E@,,@FFGGGGCCGGGGGGGG7FGG:<FF78CEFGGG9+3AE+CC@95<FEEGCCDE=8?E/CGGGG?FGFC58EGG=CGFC:FFG@F*:>F**7*56?:CGF*C+):CGF=>FF5=4*7>461(7.:F)7?6B5.=/77CCFBBA1??11(.
@M00689:251:000000000-CJTJ5:1:1102:10542:9120 1:N:0:10
CAGGATTAGATACCCTGGTAGTCCACGCCGTAAACGGTGGGTACTAGGTGTGGGTCCCTTCCACGGGATCCGTGCCGTAGCTAACGCATTAAGTACCCCGCCTGGGGAGTACGGCCGCAAGGCTAAAACTCAAAGGAATTGACGGGGGCCCGCACAAGCGGCGGAGCATGTGGATTAATTCGATGCAACGCGAAGAACCTTACCTGGGTTTGACATACACCGGACGCCCGTAGAGATACGGTTTCCCTTGTGGTCGGTGTACAGGTGATGCATGGTCGTCGCTGCAT
+
GGGGGGGGGGGGGGGGGGGGGGGGCDEEEFFGGGGG7FFEEGFGGGGGGFGGCGFGGGGGGGGGG@+@FFGFFC:FCF@FFGC?F,@@FFG<,CCFGGG7FEGGGGG>FFEF@FFGGGGGC7FGF@<EEEGGC3>DD8FGFGGGGGGGGGCEECCFFFC@:FF78CE8EGGGGDGF?FGGGE?F+CF<C8CE5?:EGFGGGGGGG?58:EC5:EGF*60C5:*/97*:>*93)7:7C7C=)CCGFFFFG@FG3FF>(31>):94)10*;7F*965:F)46(2<09(<
@M00689:251:000000000-CJTJ5:1:1102:19469:9207 1:N:0:10
CAGGATTAGATACCCTGGTAGTCCACGCCCTAAACGATGTCAACTAGTTGTTGGGGATTCATTTCCTTAGTAACGTAGCTAACGCGTGAAGTTGACCGCCTGGGGAGTACGGTCGCAAGATTAAAACTCAAAGGAATTGACGGGGACCCGCACAAGCGGTGGATGATGTGGATTAATTCGATGCAACGCGAAAAACCTTACATACCCTTGACATGCCACTAACGAAGCAGAGATGCATTAGGTGCTCGAAAGAGAAAGTGGACACAGGTGCTGCATGGCCGTCGCTGCAT
+
GGGGGGGGGGGGGGGGGGGGGGGG9FGGGGGGGGGGFGGGCGGGGFGGGGGGD@CGEGGGEFFFFGFEG9CFEEEFGFFF<EFFGGEGEFFFFFGEGCGCEF@FGGGGGFFCEE+CC>FFEFE<EFG@FFBFEEFG8E9<DECGGEC:CFEEGGG@FG>>ECFFGFFFGGGCFGGFCDE5:D;ECFF7EEC?EGF8BB;<F+5>@8?GFC97C9EFGFFFAEFE*ACE;GDF@F:FFFGFB+:9)9:D7@EGGC)9(4>FFG444)7F>)9*/*9:7)2,-40(4:2((.
@M00689:251:000000000-CJTJ5:1:1102:19485:9216 1:N:0:10
CAGGATTAGATACCCTGGTAGTCCACGCCCTAAACGATGTCAACTAGTTGTTGGGGATTCATTTCCTTAGTAACGTAGCTAACGCGTGAAGTTGACCGCCTGGGGAGTACGGTCGCAAGATTAAAACTCAAAGGAATTGACGGGGACCCGCACAAGCGGTGGATGATGTGGATTAATTCGATGCAACGCGAAAAACCTTACCTACCCTTGACATGCCACTAACGAAGCAGAGATGCATTAGGTGCTCGAAAGAGAAAGTGGACACAGGTGCTGCATGGCCGTCGCTGCAT
+
FGGGEFGFGGGGGGGGGGGGGGGGGGEGGGGGGGGGGGGGGGGGGGGGGGGGGGGGDFGGGGGGGGGGGGGGGGGGGGGGGGGGGGGGGGGGGGGGGGGGGGGGGGGGGGGGGGGGGGGGGGGGGGGGGGGGGGGGGGGGGGGGGFGGGGGGGGGFGGGGGGGGGGGGGFGGGGGGGGGGGGGGGGGGGGGGGGGGGGGGGGGGGFGGGGGGCFGGGGGFFGGGGGGGFGGFFGGGGGGGFGFGFFDFCFDDGGFF:?<FFGFFFFFFGFFFFFGGFFFFF>FFFFFFFF
@M00689:251:000000000-CJTJ5:1:1102:14916:10127 1:N:0:10
CAGGATTAGATACCCTGGTAGTCCATGCCGTAAAAGGTGGGCGCTAGGTGTAGGGGTCTGCCACGGCCTCTGTGTCGTAGCTAACGCAGTAAGCGCCCCGCCTGGGGAGTACGGCCGCAAGGATAAAACTCAAAGGAATTGAAGGGGGCCCGCAAAAGCGGCGGAGCATGGGGATGAATTCGAGGAAACGCGAAGAACCGTACCTGGGCTTGACATACACAAGATCGCGGAAGAGATGGAGTCGCGCTAGTGGTGGGTGTACAGGTGATGTATGGTGGTCGTTGCAT
+
C@EFD<9@EFGG<CF@C@CEFFCF@EEC;@86;C,C@6;C@C@66@@C,C;@CFEG,6,,:C99@C@@,,,:,CCC?,:FB<AE,B+>+B<EFEC:4@:@@:+AFGEGG7ACCF7@>=:@FF,:><BB,<3:CBFGDED,>@,@F@ED8<*5*1*5>?:<**<:8C8:,<+<<1**?:+:<;:*/**<;CC?:5:8:0/*1/2/+</;*0*29+<0:*2<*A;E4+:1):).809**2*07+**))-0)01:**)063653*9<:*9*21*017*0*0(,,,42-4)
@M00689:251:000000000-CJTJ5:1:1102:25616:10133 1:N:0:10
CAGGATTAGATACCCTGGTAGTCCATGCCGTAAACGGTGGGCGCTAGGTGTAGGGGTCTTCCACGGCCTCTGTGTCGTGGCTAACGCATTAAGCGCCCCGCCTGGGGAGTACGGCCGCAAGGCTAAAACTCAAAGGAATTGACGGGGGCCCGCACAAGCGGCGGAGCATGTGGATTAATTCGATGCAACGCGAAGAACCTTACCTGGGCTTGACATACACCAGATCGCTGCAGAGATGTAGTTTCCCTTGTGGTTGGTGTACAGGTGTTGCATGGCCGTCGCTGCAT
+
EGGGGFGGGGGGGGGGGGGGGGGGGGGGGGGGGGGGGFGCCEEGGGGGEFGGGGGGGGGGGGGGGGGGGGGFGGFGGGCCCFFGGGGGGGGGGGGGGGGGGEGGGGEF7FEGGCGGCGGGGFGGGGGFF<FGGDGFGFFGG=GGGGGGGGGGG:FCF5CFDGEGGDEFGGGGGCGGGFGGGGCGGDGFFCGG/:CE@FCFFCGEGG5@5FFGFC+?>CGGFG=CFFCEF5DF@F5*:CFFFCCGFFFFC:@4<F55186FFGBAFFFFD@FFF=FF?>99;>BFFFF
@M00689:251:000000000-CJTJ5:1:1102:14912:10146 1:N:0:10
CAGGATTAGATACCCTGGTAGTCCATGCCGTAAACGGTGGGCGCTAGGTGTAGGGGTCTTCCACGGCCTCTGTGTCGTAGCTAACGCATTAAGCGCCCCGCCTGGGGAGTACGGCCGCAAGGCTAAAACTCAAAGGAATTGACGGGGGCCCGCACAAGCGGCGGAGCATGTGGATTAATTCGATGCAACGCGAAGAACCTTACCTGGGCTTGACATACACCAGATCGCTGCAGAGATGTAGTTTCCCTTGTGGTTGGTGTACAGGTGTTGCATGGTCGTCGCTGCAT
+
GGGGGGGGGGGGGGGGGGGGGGGGGGGGGGGGGGGGGGGGGGGGGGGGGGGGGGGGGGGGGGGGGGGGGGGGGGGGGGGGGGGGGGGGGGGGGGGGGGGGGGGGGGGGGGGGGGGGGGGGGGGGG@FGGGGGDGGGGGGGGCGGGGGGGGGGGGGGGGGGGGGGGDGGGGGGGGGGGGGGGC9<CGGGGGGGGGGGGGGFGFGGGGGGGGGGGGGGGGGGF5CFGGGGFGGFFFF*?FGGFGGGF@?FGFFGGFFFFFFFBCFFFFFBD>=FF?FGFFFF>FBFF?A
@M00689:251:000000000-CJTJ5:1:1102:23496:10167 1:N:0:10
CAGGATTAGATACCCTGGTAGTCCATGCCGTAAACGGTGGGCGCTAGGTGTAGGGGTCTTCCACGGCCTCTGTGTCGCAGCTAACGCATTAAGCGCCCCGCCTGGGGAGTACGGCCGCAAGGCTAAAACTCAAAGGAATTGACGGGAGCCCGCACAAGCGGCGGAGCATGTGGATTAATTCGATGCAACGCGAAGAACCTTACCTGGGCTTGACATACACCAGATCGCTGCAGAGATGTAGTTTCCCTTGTGGTTGGTGTACAGGTGGTGCATGGTCGTCGCTGCAT
+
GGGGGGGFGGFFGGGGGGGGGGGGGGGGGGGGGGGGGGGGGGGGGGGGGFGGGGGGGGGGGGGGGGGGGGGGGGGGGGGGGGGGGGGGGGGGGGGGGGGGGGGGGGGGGGGGGGGGGGEGEGGGDGFGGGGGGGGGGGGGGGGGGGGGGGGGGGGGDGGGGGGGGGGGGGGGGGGGFGGGGGGGGGGGGGEGGCEGGGGGGGGGGGGGGGGGGGGGCDFGFGGGGGGGFGGFFGGGGGGGFGGGFFFFGFFGGGFB>B6@2F?>FF::D@FFFFFFFFFFFFFFFFF
@M00689:251:000000000-CJTJ5:1:1102:27627:10201 1:N:0:10
CAGGATTAGATACCCTGGTAGTCCATGCCGTAAACGATGTCTACTAGCCGTTGGGGCCTTTGAGGCTTTAGTGGCGCAGCTAACGCGATAAGTAGACCGCCTGGGGAGTACGGTCGCAAGACTAAAACTCAAATGAATTGACGGGGGCCCGCACAAGCGGTGGAGCATGTGGTTTAATTCGATGCAACGCGAAGAACCTTACCTGGCCTTGACATACTAGAAACTTTCCAGAGATGGATTGGTGCCTTTGGGAATCTAGATACAGGTGTTGCATGGCCGTCGCTGCAT
+
GGGGGGGGGGGGGGGGGGGGGGGGGGGGGGGGGGGGGGGGGGGGGGGGGGGGGGGGGGGGGGGGGGGGGGGGGGGGGGGGGGGGGGGGGGGGGGGGGGGGGGGGGGGGGGGGGGGGGGGGGGGGGGGFGGFGGGGGGGFGGGGGGGGGGGGGGEGGGGGGGGGGG6EEGGGGEGCGGGGGGGGGGGGGGGGGGGGG8FGGGGGGGGGGGGGGGGGGGGGGFGGGGGGFFGGFFGGGFGGFFGGGFFFFGFFGGFFFF99BAC?<FFF@GFFFFFFGF?;>>99:?02<
@M00689:251:000000000-CJTJ5:1:1102:23604:10649 1:N:0:10
CAGGATTAGATACCCTGGTAGTCCATGCCGTAAACGGTGGGCGCTAGGTGTAGGGGTCTTCCACGGCCTCTGTGTCGTAGCTAACGCATTAAGCGCCCCGCCTGGGGAGTACGGCCGCAAGGCTAAAACTCAAAGGAATTGACGGGGGCCCGCACAAGCGGCGGAGCATGTGGATTAATTCGATGCAACGCGAAGAACCTTACCTGGGCTTGACATACACCAGATCGCTGCAGAGATGTAGTTTCCCTTGTGGTTGGTGTACAGGTGATGCATGGCCGTCGCTGCAT
+
GGGGGFGGGGGFGGGGGGGGGGGGGGGGGGGGGGGGGGGGGGGGGGGGGGGGGGGGGGGGGGGGGGGGGGGGGGGGGGGGGGGGGGGGGGGGGGGGGGGGGGGGGGGGGGGGGGGGGGGGGGGGGFGGGGGGGGGGGGGGGGGGGGGGGGGGGGGEGGGGGGGDGGGGGGGGGGGGGGGGGGGGGGGGGGGGECEGGGGGGGGGGGFGGGGGGGGGGGGGFGGGGGGGFGGFFCFCGGGGFGGGFFFFG?FGGGFDBFFFFGFAFFFFGFFFFFGGFFFBFFFFFF9
@M00689:251:000000000-CJTJ5:1:1102:26271:11219 1:N:0:10
CAGGATTAGATACCCTGGTAGTCCATGCCGTAAACGGTGGGCGCTAGGTGTAGGGGTCTTCCACGGCCTCTGTGTCGTAGCTAACGCATTAAGCGCCCCGCCTGGGGAGTACGGCCGCAAGGCTAAAACTCAAAGGAATTGACGGGGGCCCGCACAAGCGGCGGAGCATGTGGATTAATTCGATGCAACGCGAAGAACCTTACCTGGGCTTGACATACACCAGATCGCTGCAGAGATGTAGTTTCCCTTGTGGTTGGTGTACAGGTGCTGCATGGTCGTCGCTGCAT
+
GGGGGGGGGGGGGGGGGGGGGGGFGGGGGGGGGGGGGGGGGGGGGGGGGGGGGGGGGGGGGGGGGGGGGGGGGGGGGGGGGGGGGGGGGGGGGGGGGGGGGGGGGGGDEGGGGGGGGGGGGGGGGGGGGGGGGGFFGGGGGGGGGGGGGGGGGGGGGGGGGGGGGGGGGGFGGGGGCFGFGGGGGGGGGGGGDGGGGGGGGGGGGGGGGGGGGGGGGGGGFG5EGGGGF5DFFF:<FFG9FGGGFF?FGFFFGGFFFFFFAGFAFB@@FFFFFFF7FDFF90::B:B
@M00689:251:000000000-CJTJ5:1:1102:8574:11403 1:N:0:10
CAGGATTAGATACCCTGGTAGTCCATGCCGTAAACGGTGGGCGCTAGGTGTAGGGGTCTTCCACGGCCTCTGTGTCGTAGCTAACGCATTAAGCGCCCCGCCTGGGGAGTACGGCCGCAAGGCTAAAACTCAAAGGAATTGACGGGGGCCCGCACAAGCGGCGGAGCATGTGGATTAATTCGATGCAACGCGAAGAACCTTACCTGGGCTTGACATACACCAGATCGCTGCAGAGATGTAGTTTCCCTTGTGGTTGGTGTACAGGTGCTGCATGGTCGTCGCTGCAT
+
GGGGGGGGGGGGGGGGGGGGGGGGGGGGGGGGGGGGGGGGGGGGGGGGGGGGGGGGGGGGGGGGGGGGGGGGGGGGGGGGGGGGGGGGGGGGGGGGGGGGGGGGGGDCEEGGGGGGGGGGGGGGGGGGGGGGGGGGGGGGGGGGGGGGGGGGG7FFGGGGGGGGGEDGFGCGGFFGGGGGGGFGGGGC@CGGEGGGGGGGGGGGGGGGGGGGGGGGGGGGFGFC=?FEFCDFFGGFCDFF=FFGFFFFGFFGGGFF6<?FFGFFFF?FFFF@FFGFFEFFB>FB>FF
@M00689:251:000000000-CJTJ5:1:1102:22708:11419 1:N:0:10
CAGGATTAGATACCCTGGTAGTCCATGCCGTAAACGGTGGGCGCTAGGTGTAGGGGTCTTCCACGGCCTCTGTGTCGTAGCTAACGCATTAAGCGCCCCGCCTGGGGAGTACGGCCGCAAGGCTAAAACTCAAAGGAATTGACGGGGGCCCGCACAAGCGGCGGAGCATGTGGATTAATTCGATGCAACGCGAAGAACCTTACCTGGGCTTGACATACACCAGATCGCTGCAGAGATGTAGCTTCCCTTGTGGTTGGTGTACAGGTGATGAATGGCCGTCGCTGCATCTGTCTT
+
GGGGGGGGGGGAFFGGGGGGGGGCFGGGGGFGDCFCEFGCFGCFGCEFFFG<FGGGEGGGGGFFFGG@CGGGGFDFGGGDFGGGFEGGCEGFGCEGEGEGGGGFGFCEFCFGGGGFE73CFC7,BCEFGGGFGFGCEGGCEG<BEEGG7FDGG:CFFCFCF>FBCEGG0<CFGCC+A:?+3;:EFDFG6CCEC=ECCG5*+<8@FG5856CCG@FFCGCCFGFGCC7EFE7?FCF<7:0<@+?:?)46CF6DC5)7(8:<)*9<?0;6:7*0*0970)4((2020492).))))
@M00689:251:000000000-CJTJ5:1:1102:27903:11479 1:N:0:10
CAGGATTAGATACCCTGGTAGTCCATGCCGTAAACGGTGGGCGCTAGGTGTAGGGGTCTTCCACGGCCTCTGTGTCGTAGCTAACGCATTAAGCGCCCCGCCTGGGGAGTACGGCCGCAAGGCTAAAACTCAAAGGAATTGACGGGGGCCCGCACAAGCGGCGGAGCATGTGGATTAATTCGATGCAACGCGAAGAACCTTACCTGGGCTTGACATACACCAGATCGCTGCGGAGATGTAGTTTCCCTTGTGGTTGGTGTACAGGTGCTGCATGGCCGTCGCTGCAT
+
GGGGGGGGGGGGGGGGGGGGGGGGGGGGGGGGGGGGGGGGGGGGGGGGGGGGGGGGGGGGGGGGGGGGGGGGGGGGGGGGGGGGGGGGGGGGGGGGGGGGGGGGGGGGGGGGGGGGGGGGGGGGGGGGGGGGGGGGGGGGGGGGGGGGGGGGGGGGGGGGGGGGGGGGGGGGGGGGGGGGGGGGGGGGGGGGGGGGGGGGGGGGGGGCFGGGGGGGGGGFFGGGGGGGFEGFFGGGGGGCFGGGFFFFGFFGDGFFFFFFFG?BFFFFFFFFFFGGFFFF>FFFFFF
@M00689:251:000000000-CJTJ5:1:1102:21128:11976 1:N:0:10
CAGGATTAGATACCCTGGTAGTCCATGCCGTAAACTTTGGGCGCTAGGTGTGGGGACTTTCCACGGTTTCCGCGCCGTAGCTAACGCATTAAGCGCCCCGCCTGGGGAGTACGGCCGCAAGGCTAAAACTCAAAGGAATTGACGGGGGCCCGCACAAGCGGCGGAGCATGTTGCTTAATTCGACGCAACGCGAAGAACCTTACCAAGGTTTGACATCACCCGTGGACCTGCAGAGATGTGGGGTCATTTGGTTGGTGGGTGACAGGTGCTGCATGGCGCGCTGCAT
+
GGGGGGGGGGGGGGGGGGGGGGGGGGFFGGGGGGGGGGGGGGGGGGGGGGGGGGGGGGGGGGGGGGGGGGGGGGGGGGGGGGGGGGGGGGGGGGGGFGGGGGGGGGGGGGGGGGGGGGGGGGGGGGGGGGGGGGGGGGGGGGGGGGGDGGGGGGGGGGGGFGGGGGGGGGGGCGGGGGGGGGGGGDGGGGGGGEEGGGGGGGGGGGGGGGGGGGGGGGGGFGGDCGGFFFGFFFGGGGFGFGDEEFBFGFFGGG@E?8(089FDFFF<CBFFFFGFF>:;BFBFFF
@M00689:251:000000000-CJTJ5:1:1102:6233:12036 1:N:0:10
CAGGATTAGATACCCTGGTAGTCCACGCCGTAAACGGTGGGTACTAGGTGTGGGTTTCCTTCCTTGGGATCCGTGCCGTAGCTAACGCATTAAGTACCCCGCCTGGGGAGTACGGCCGCAAGGCTAAAACTCAAAGGAATTGACGGGGGCCCGCCCAAGCGGCGGAGCATGTGGATTAATTCGATGCAACGCGAAGAACCTTACCTGGGTTTGACATGCACAGGACGCCGGCAGAGATGTCGGTTCCCTTGTGGCCTGTGTGCAGGTGTTCCCTGGCTGTCGCTGCAG
+
GCFGGGGGGGGGGGGGGGGGGGGGFGGGGEGGGGGGGGGGGGGGGFGGGGGGGGGGDGGGGGGGGGGGGGGGFGGGGGGGCFGGGG>EGGGGGGGGGGGGGGGGGGGDGGGCGGGGGDGG=FGCF>FD,FEGGGGGGG?FGGGFGGGCEGGCFG7*C87FGDGGEGDECFF:CA:C@FFGGGGF?9*<@88ECGGCGGG8@9:CCDFGDF=7>CFF7DG?BFECCFEGBE3>@3/94**3=CDEDFBFGF4>DDF4284:<5BA?@F6C@***/9C>),.3?B<?>((
@M00689:251:000000000-CJTJ5:1:1102:6220:12050 1:N:0:10
CAGGATTAGATACCCTGGTAGTCCACGCCGTAAACGGTGGGTACTAGGTGTGGGTTTCCTTCCTTGGGATCCGTGCCGTAGCTAACGCATTAAGTACCCCGCCTGGGGAGTACGGCCCCAAGGTAAAACTTCAAAGGATTTGCCGGGGGCCCCCCCACGCGGCGGACCTTTTGGATCATTTCGATGCACCGCAAGGAACCTTCCCTGGCTTGGACATGCCCGGGACGCCGGCAGAGCTGCGGGTCCCCTTGTGACCTTTTTGCAGGTGTTGCATGGCTGTCGCTTCATCTGTTTT
+
FGFGGFG<FFFCFFGGGFGGGGFGFGGGFDFFE,EFFGGCCEFGFFGGGGG:CCFGGEFFAFDEDA@@,9CE8F7C@FFGG?EF9C:CFGG<?<FGGGGGGG@CG7DCF+8,EE+@@+=F+?<5,5CF,5,:E9,5,A,5,:@<FG7F>@C***1****4<*<<=****+2<C*+<+;3<+9**:<8C728**/**;*;/A70A*+3A*2:7*+3+***+)***1**:./)80/95*0*+)*)2))4)7;7:C***)))*.194757):5>6777*.)(.),3((4))).).)),
@M00689:251:000000000-CJTJ5:1:1102:16411:12073 1:N:0:10
CAGGATTAGATACCCTGGTAGTCCATGCCGTAAACGGTGGGCGCTAGGTGTAGGGGTCTTCCACGGCCTCTGTGTCGTAGCTAACGCATTAAGCGCCCCGCCTGGGGAGTACGGCCGCAAGGCTAAAACTCAAAGGAATTGACGGGGGCCCGCACAAGCGGCGGAGCATGTGGATTAATTCGATGCAACGCGAAGAACCTTACCTGGGCTTGACATACACCAGATCGCTGCAGAGATGTAGTTTCCCTTGTGGTTGGTGTACAGGTGCTGCATGGCCGTCGCTGCAT
+
GGGGGEGGGGGGGGGGGGFFFGGGDGGGFEGGGGGFEEGGECFEGGGGCFFCFGGGGGGGGFGGGGGGGGGGGGGGGFFGGGGGGGGGGEGGG9FGGGGGGGCGGGGEE:FEGGGGGGGGGGGFGGGG@FFGGGGGGGGGGGCGGGGEEGDEFG7FGFGGGCGGGECF+A9CFC9CFGGFFFFGGGFGCC5CEGGGGGGGCGGGFGCGED5EF+<?FGGGFEFCCCFGFGG@@GGG*::97:DC?F24C?@<C9>BB6058GF<?7)0:=FFFFCF?BFF>6:B12<
@M00689:251:000000000-CJTJ5:1:1102:10193:12367 1:N:0:10
CAGGATTAGATACCCTGGTAGTCCATGCCGTAAACGGTGGGCGCTAGGTGTAGGGGTCTTCCACGGCCTCTGTGTCGTAGCTAACGCATTAAGCGCCCCGCCTGGGGAGTACGGCCGCAAGGCTAAAACTCAAAGGAATTGACGGGGGCCCGCACAAGCGGCGGAGCATGTGGATTAATTCGATGCAACGCGAAGAACCTTACCTGGGCTTGACATACACCAGATCGCTGCAGAGATGTAGTTTCCCTTTTGGTTGGTGTACAGGTGCTGCATGGTTGTCGCTGCAT
+
GGGGGGGGGGGGGGGGGGGGGGGGGGGGFGGGGGGGGGGGGGGGGGGGCFGGGGDGGGGGGGGGGGGGGGGGGGGGGGGGGGGGGGGGGGGGGGGGGGGGGGGGGGGGGGGGGGGGGGGGDGGGGGGG<FGGGGFFGGGGGGGGGGGGGGGGGCGGGGGGGGGGGGGGGGGGGD?FCEGG7F?CFGGGFCGGDCGGGGGFGGDGGGFGGGGGGGGGGGGG?EFFCFGGFGGFFGGGD*:E??GGFFFFG)**/9>E960><D*<4/<6:6=FFFGGF)4<?FFF;FB
@M00689:251:000000000-CJTJ5:1:1102:8804:13331 1:N:0:10
CAGGATTAGATACCCTGGTAGTCCATGCCGTAAACGGTGGGCGCTAGGTGTAGGGGTCTTCCACGGCCTCTGTGTCGTAGCTAACGCATTAAGCGCCCCGCCTGGGGAGTATGGCCGCAAGGCTAAAACTCAAAGGAATTGACGGGGGCCCGCACAAGCGGCGGAGCATGTGGATTAATTCGATGCAACGCGAAGAACCTTACCTGGGCCTGACATACACCAGATCGCTGCAGAGATGTAGTTTCCCTTGTGGTTGGTGTACAGGTGGTGCATGGTCGTCGCTGCAT
+
FFGGGGGCDFFCAFGGGGG9EFFFFGGGFGGGGGGGGGGGGGGDEGEGGFFGGGGEFGGGGGGGGG7CGGGGGGGGGGGGGGGGGGGGGGGGGGGGGGGGGGGGGGGGGGGFGGGGGGGGGGGGGGGGGGGGFFGGFGGGGGGGGGGGGGGGGGGGGGGGGEGGGGGGGGGGGGCFGGGGGGGGGGGG?EGGCGGGGFFDGGGFFGGGGGGFGE6<FF=E?==F6+1*8EGFFCFC7FFCBGFGFFBBD:B7CG@D93?><C69FFFFGFFFFFGC779190689?2
@M00689:251:000000000-CJTJ5:1:1102:25239:13334 1:N:0:10
CAGGATTAGATACCCTGGTAGTCCATGCCGTAAACGGTGGGCGCTAGGTGTAGGGGTCTTCCACGGCCTCTGTGTCGTAGCTAATGCATTAAGCGCCCCGCCTGGGGAGTACGGCCGCAAGGCTAAAACTCAAAGGAATTGACGGGGGCCCGCACAAGCGGCGGAGCATGTGGATTAATTCGATGCAACGCGAAGAACCTTACCTGGGCTTGACATACACCAGATCGCTGCAGAGATGTAGTTTCCCTTGTGGTTGGTGTACAGGTGTTGCATGGCTGTCGCTGCAT
+
GGGGGGGGGGGGGGGGGGGGGGGGGGFGGGGGDGGGGGFGGGGGGGGGGGGGGGGGGGGGGGGGGGGGGGGGGGGGGGFGGGGGGGGGGGGGGGGGGGGGGGGGGGGGGGGGGGGGGGGGGGGGGGGGGGGFGGGGGGGGGGGGGGGGGGGGGGGEGGGGGGGGGGGGGGGGGGGGGGGGGGGGGGGGGGGGGGG8EGGGGGGGGGGGGGGGGGGGGGGGFGFGGGGGFCGF4*9FGGGGFGGFFFFFGFFGGGFF>?:FFGFFFFFFGFFFFFFFFFFFFFBFFFF
@M00689:251:000000000-CJTJ5:1:1102:26500:13400 1:N:0:10
CAGGATTAGATACCCCGGTAGTCCATGCCGTAAACGGTGGGCGCTAGGTGTAGGGGTCTTCCACGGCCTCTGTGTCGTAGCTAACGCATTAAGCGCCCCGCCTGGGGAGTACGGCCGCAAGGCTAAATCTCAAAGGAATTGACGGGGGCCCGCACAAGCGGCGGAGCATGTGGATTAATTCGATGCAACGCGAAGAACCTTACCTGGGCTTGACATACACCAGATCGCTGCAGAGATGTAGTTTCCCTTGTGGTTGGTGTACAGGTGCTGCATGGCCGTCGCTGCAT
+
FGGGGGGGGGGGGGGGGGGGGGGGGGGGGGGGGGGGGGGGGGGGGGGGGGGGGGGGGGGGGGGGGGGGGGGGGGGGGGGGGGGGGGGGGGGGGGGGGGGGGGGGGGGGGGGGGGGGGGECFGGGGGGGGGGGGGFFFFGGGGGGGGGGGGGGGGGGGGGFGGEGGGGGGGGGGFFEEFGGGGCFGGGFGGGGGGEEGGGGGGGGGGGGGGGGGGGGGGFFFGGGGGFGFCDFFCFGGGGDFGGGFFFFGFFGGGFFBFFFFGFFFFFFGFFFFFGGFFFFFBFBB?F
@M00689:251:000000000-CJTJ5:1:1102:6338:13440 1:N:0:10
CAGGATTAGATACCCTGGTAGTCCATGCCGTAAACGGTGGGCGCTAGGTGTAGGGGTCTTCCACGGCCTCTGTGTCGTAGCTAACGCATTAAGCGCCCCGCCTGGGGGGTACGGCCGCAAGGCTAAAACTCAAAGGAATTGACGGGGGCCCGCACAAGCGGCGGAGCATGTGGATTAATTCGATGCAACGCGAAGAACCTTACCTGTGCTTGACATACACCAGATCGCTGCAGAGATGTAGTTTCCCTTGTGGTTGGTGTACCGGTGGTGCATGGCCGTCGCTGCAT
+
FCFGGFGFCGFEFGGGDFGFEFFGCFCFFFGGGGGGGGGCFGGGGGGGFFGFFFGGGGGGGGGGGGEGCDGFG,CE@FGGB<,EFFGGGFGAFA@EGGGGGGGGGGGGGG7:FGEFGGDF7CGGGGG?EGGFGD@FF+FFF:CFCFGEGGGEDEGDCEGE5CCDDEEGGGGGG?F?CEGFGFFGGGGGFCCE>5ECCG8;EEGGGF+A<??C7E?CCFCCFGC5CF*AF=3?4795:>:+*CFFFF?FD@FCDF@5;BFF7?*(7>3;<>F;F?**/761;>?:9?2
@M00689:251:000000000-CJTJ5:1:1102:19567:13499 1:N:0:10
CAGGATTAGATACCCTGGTAGTCCATGCCGTAAACGGTGGGCGCTAGGTGTAGGGGTCTTCCACGGCCTCTGTGTCGTAGCTAACGCATTAAGCGCCCCGCCTGGGGAGTACGGCCGCAAGGCTAAAACTCAAAGGAATTGACGGGGGCCCGCACAAGCGGCGGAGCATGTGGATTAATTCGATGCAACGCGAAGAACCTTACCTGGGCTTGACATACACCAGATCGCTGCAGAGATGTAGTTTCCCTTGTGGTTGGTGTACAGGTGGTGCATGGTTGTCGCTGCATCTGTCTC
+
GGGGFGGGGGGGGGGGGGGGGGGGGGGGGGGGGGGGGGGGGGGGGGGGGGGFGGGGGGGGGGGGGGGGGGGGGGGGGGGGGGGGGGGGGGGGGGGGGGGGGGGGGGGGGGGGGGGGGGGGGGGGGGGGGGGGGGGGGGGGGGGGGGGGGGGGGGGGGGGGGGGGGGGGGGGGGFGGGGGGGGGGGGGGGGGGGGGGGGGGGGGGGGGGGGGGGGGGGGGGFGGGGGGGFGGFFGGGGGGGFGGGBFFFGFFGGGFFFFFFBFFFFFFFGFFFFFGGFFFFFFFFF?ADDA<>BF
@M00689:251:000000000-CJTJ5:1:1102:29528:13516 1:N:0:10
CAGGATTAGATACCCTGGTAGTCCATGCCGTAAACGGTGGGCGCTAGGTGTAGGGGTCTTCCACGGCCTCTGTGTCGTCGCTCCCTCCTTCCTCTCCCCTCCTTTTTCTTCCTTCCTCAATTCTCAAACTCAAATTAATTGACGGGGGCCCGCACACGCGGCGGAGCATGTGGATTACTTCGATGCAACGCGAAGAACCTTACCTGGGCTTGACATACACCAGATCGCTGCAGAGATGTAGTTTCCCTTGTGGTTGGTGTACAGGTGCTGCATGGCTGTCGCTGCAT
+
GGGGGGGGGAFGGGGGGGGGGGGGGGGGGGEGGGGDGGDEGGFGGGGGFGFAFG>EGEGGGGGGGECCFGGFFGFFGFCFGDFEGFFFDEFFCFCFGFGGCFG?,9CFFEGGFAEE?E9ABEFD,?<BFDFGCE9AA5EFAFGGGGGGGGEEG@EG,@F*CGE@E>EFGGGGG<CFFC?EFE5CCGGFFGGD?EG8+;FGGCFGG?EFFEFE5C7CCCFF@FC5>E=EFCGF::C4>:FG*<DGFFFFFFFFGC;87?FF):8<:?6?GFFFF?5DF@<?61::>0<
@M00689:251:000000000-CJTJ5:1:1102:29513:13527 1:N:0:10
CAGGATTAGATACCCTGGTAGTCCATGCCGTAAACGGTGGGCGCTAGGTGTAGGGGTCTTCCACGGCCTCTGTGTCGTCGCTCCCTCCTTCCTCTCCCCTCCTTTTTATTACTTCCTCAATGCTAAAACTCAAAGGAATTGACGGGGGCCCGCACAAGCGGCGGAGCATGTGGATTAATTCGATGCAACGCGAAGAACCTTACCTGGGCTTGACATACACCAGATCGCTGCAGAGATGTAGTTTCCCTTGTGGTTGGTGTACAGGTGCTGCATGGCTGTCGCTGCAT
+
GGGGGGGGGGGGGGGGGGGGGGGGGGGGGGGG7CFGGGGGGGEGGGGGGGGFGGGGGGGGGGGCFEGC7FGFGGEGEGCFGGGFGFFGGFGEFF5EFGEFEFG,<?B<F@EGE?FGFFGCAFGGG9<AEFGG@FCGDFGGFGGE@CCGGGGEGGGGCCFG:FGC8EGGGGGGGEFGFGFFFEFGGGGFFEGG5CEDGGGGFGGGGGGCFGEECFGGGGGGFGFFGGGC@EGFF7D7DCGFFGGGFFFFG??FDD@>1:6FBG4<5BF?GFFF?FGGFD<BFFBF>BF
@M00689:251:000000000-CJTJ5:1:1102:22531:13637 1:N:0:10
CAGGATTAGATACCCTGGTAGTCCATGCCGTAAACGGTGGGCGCTAGGTGTAGGGGTCTTCCACGGCCTCTGTGTCGTAGCTAACGCATTAAGCGCCCCGCCTGGGGAGTACGGCCGCAAGGCTAAAACTCAAAGGAATTGACGGGGGCCCGCACAAGCGGCGGAGCATGTGGATTAATTCGATGCAACGCGAAGAACCTTACCTGGGCTTGACATACACCAGATCGCTGCAGAGATGTAGTTTCCCTTGTGGTTGGTGTACAGGTGTTGCATGGCTGTCGCTGCAT
+
GGGGGGGGGGGGGGGGGGGGGGGGGGGGGGGGGFGGGGGGDGGGGGGFFGGGGGGGGGGGGGGGGGGGGGGGGGGGGGGGGGGGGGGGGGGGGGGGGGGGGGGGGGGGGGFGGGGGGGGGGGFGGGGGDGGGGGGGGGGFCFGGGGGGGGGGGGGGGGGGGGGGGGGGFGGGGGFFGGGCGCGGGGGGGGGGEEGG8>FGGGGFG7C=7FGGFGFGCFGGFGCFFGFGFGGFFGGGFGGGFFGGFFDFG?BFGG>@081FBGBAFFFFGFFFFFFCFEFFBFF072<
@M00689:251:000000000-CJTJ5:1:1102:5783:13640 1:N:0:10
CAGGATTAGATACCCTGGTAGTCCATGCCGTAAACGTTGGGCACTAGGTGTGGGGGACATTCCACGTTTTCAGCGCCGTAGCTAACGCATTACGTGCCCCGCCTGGGGAGTACGGCCGCAAGGCTAAAACTCAAAGGAATTGACGGGGGCCCGCACAAGCGGCGGAGCATGCTGATTAATTCGATGCAACGCGAAGAACCTTACCAAGGCTTGTCATGCACCGGCAGGCTGCAGGGATGTGGCTTTGTTAGGGATGGTGAACAGGTGTTGGCTGGCGGCCGCTGCACATGTCT
+
GGGGGGGGGGGGGGGGGGGGGGGGFGGGGGGGGGGGFGG,@@FGG,FFGGG7FG7++@CFG,EC,6CE,6C,,CF7+@>?,6C6<,84C::5,C:=F7FG7@@=F+F7F++BF@FGCE:+6CF<<FD<,,3=,@D<:,3:<<8,@>+@8<C:C*=1<,=:FGGCEG5//0A6C?F7CC+<<@FC+<;@++1:8?8?>?8>CC7+A9+17/6:52++20*0**:*)***.:4;?<5CDG*+007*89)/0*9***))(-6*.:@?F69?D4)))09<))(((,(-35(-.44)6
@M00689:251:000000000-CJTJ5:1:1102:22829:14153 1:N:0:10
CAGGATTAGATACCCTGGTAGTCCATGCCGTAAACGGTGGGCGCTAGGTGTAGGGGTCTTCCACGGCCTCTGTGTCGTAGCTAACGCATTAAGCGCCCCGCCTGGGGAGTACGGCCGCAAGGCTAAAACTCAAAGGAATTGACGGGGGCCCGCACAAGCGGCGGAGCATGTGGATTAATTCGATGCAACGCGAAGAACCTTACCTGGGCTTGACATACACCAGATCGCTGCAGAGATGTAGTTTCCCTTGTGGTTGGTGTACAGGTGATGCATGGCTGTCGCTGCAT
+
GGGGFFGEGGGGGGGGGGGGGGGGGGGGGGGGGGGGGFEFEGGGGGGGGGGFGGGGGGGGGGGGGGGGGGGGGGGGGGGGGGGGGGGGGGGGGGGGGGGGGGGGGGGGGGGGGGGGGGGGGGGGGGGGGGGGGGGGGGGGGGGGGGGGGGGGGGGGGGGGGGGGGGGGGGGGGGGGGGGGGGGGGGGFGGGGGGGGGGGGGGGFGGGGGGGGFFGF7DGGFGEFFGFGF5DF47C4CGGGFGGGFFFFGFFGGGFDFFFFFFFFFFF?GFFFFFFGF><?FF?FFFB
@M00689:251:000000000-CJTJ5:1:1102:21402:14156 1:N:0:10
CAGGATTAGATACCCTGGTAGTCCATGCCGTAAACGGTGGGCGCTAGGTGTAGGGGTCTTCCACGGCCTCTGTGTCGTAGCTAACGCATTAAGCGCCCCGCCTGGGGAGTACGGCCGCAAGGCTAAAACTCAAAGGAATTGACGGGGGCCCGCACAAGCGGCGGAGCATGTGGATTAATTCGATGCAACGCGAAGAACCTTACCTGGGCTTGACATACACCAGATCGCTGCAGAGATGTAGTTTCCCTTGTGGTTGGTGTACAGGTGCTGCATGGCCGTCGCTGCAT
+
GGGGGGGGGGGGGFGGGGGGGGGGGGGGGGGDGGGEGGGGGGGGGGGGFFA@FGGGGDGGGGGGGGGGGGGGGGFGGGGGGGGGGGGGGCGCGFFGCGGGGGGGGGGGGGGGGGGGGGGGGGFGGGGGGGGGGFGGGGGGGGGGGGGGGGGGGGGGGGGGGGGGGGGGFFFGGGCFFGGGGGGGGGGGGGEGGGGGGFGGGFFFGGGGGGGGGGGGFGG27CEGGFFGFEG?FFF9CD>FFCDF4@?4F7@FD5@D;(4;>CFAFFFFGFFFFFGGF>1070:<>?:
@M00689:251:000000000-CJTJ5:1:1102:21386:14169 1:N:0:10
CAGGATTAGATACCCTGGTAGTCCATGCCGTAAACGGTGGGCGCTAGGTGTAGGGGTCTTCCACGGCCTCTGTGTCGTAGCTAACGCATTAAGCGCCCCGCCTGGGGAGTACGGCCGCAAGGCTAAAACTCAAAGGAATTGACGGGGGCCCGCACAAGCGGCGGAGCATGTGGATTAATTCGATGCAACGCGAAGAACCTTACCTGGGCTTGACATACACCAGATCGCTGCAGAGATGTAGTTTCCCTTGTGGTTGGTGTACAGGTGCTGCATGGCCGTCGCTGCAT
+
GGGGGGGGGGGGGGGGGGGGGGGGGGFGGGGGGGGGGFFEGGGGGGGGGGGAFGGGGGGGGGGGGGGGGGGGGGGGGGGGGGGGGGGGGGGGGGGGGGGGGGGGGGGGGGGGGGGGGGGGGGGGGGGGGGGGGGGGGGGGGGGGGGGGGGGGGGGGGGGGGGGGGGGGGGGGGGGGGGGGGGGGGGGGGGGGEGGGGGGGGGGGGGGGGGGGGGGGGGGGFGGGGGGGFGGFFGGGGGGGFGGGFFFFGFFGGGFB>?FFFGFFFFFFGFFFFFFGFFFFFFFFF>F
@M00689:251:000000000-CJTJ5:1:1102:26256:14509 1:N:0:10
CAGGATTAGATACCCTGGTAGTCCATGCCGTAAACGGTGGGTGCTAGGTGTAGGGGTCTTCCACGGCCTCTGTGTCGTAGCTAACGCATTAAGCGCCCCGCCTGGGGAGTACGGCCGCAAGGCTAAAACTCAAAGGAATTGACGGGGGCCCGCACAAGCGGCGGAGCATGTGGATTAATTCGATGCAACGCGACGAACCTTACCTTGGCTTGATATACACCAGATCGCTGCAGAGATGTAGTTTCCCTTGTGGTTGCTGTACAGGTGTTGCATGGCCTTCGCTGCACCTTCTTTT
+
GGGGEFGGGGGFGGGGGGGGGGGGGAEGG+FGGGGGDFF:+66BF,F,,6C;EF:CC,66,E6,,+7+B<F,CECC,CE<@<,C,6>F=FG<,EC@FG:CCCC<FCC+>C<FG:::FC@:38=AF58FEFCAFG,,=@CFGCAFC<<EEFGC:<F@@5CCCF7:*=58?BFB++<CFFGG+:+::80<EEC8E***/:C@C+<<++2C687E5+220:7F):5**+/*)29F@*1*20?+6<C?6F2=F?80*077())=>>*64?)9C)**162*)/),4::09(((.)())).
@M00689:251:000000000-CJTJ5:1:1102:26273:14517 1:N:0:10
CAGGATTAGATACCCTGGTAGTCCATGCCGTAAACGGTGGGCGCTAGGTGTAGGGGTCTTCCACGGCCTCTGTGTCGTAGCTAACGCATTAAGCGCCCCGCCTGGGGAGTACGGCCGCAAGGCTAAAACTCAAAGGAATTGACGGGGGCCCGCACAAGCGGCGGAGCATGTGGATTAATTCGATGCAACGCGAAGAACCTTACCTGGGCTTGACATACACCAGATCGCTGCAGAGATGTAGTTTCCCTTGTGGTTGGTGTACAGGTGTTGCATGGCCGTCGCTGCAT
+
GGGGGGGGGGGGGGGGGGGGGGGGGGGGFGGGGGGGGGGEGGGGGGGGGGGGGGGGGGGGGGGGGGGGGGGGGGGGGGGGGGGGGGGGGGGGGCGGGGGGGGGGGGGFGGGGGGGGGGGGGGGGGFGGGGGAFCGGGGGGGGGGGGGGEGGGGGFGFGGGGGGGGGGGGG9@CF@FGFGGGGGGGGGGGGD8EEGGGGGGGG:FGFGGGGGGFG?CDF46FGGGGGGGF5CF@D54CD:FFGGGFF?FD?@C<CF@>??F<D=AFFFFD>====D56@019>FFF?D
@M00689:251:000000000-CJTJ5:1:1102:10763:14621 1:N:0:10
CAGGATTAGATACCCTGGTAGTCCATGCCGTAAACGGTGGGCGCTAGGTGTAGGGGTCTTCCACGGCCTCTGTGTCGTAGCTAACGCATTAAGCGCCCCGCCTGGGGAGTACGGCCGCAAGGCTAAAACTCAAAGGAATTGACGGGGGCCCGCACAAGCGGCGGAGCATGTGGATTAATTCGATGCAACGCGAAGAACCTTACCTGGGCTTGACATACACCAGATCGCTGCAGAGATGTAGTTTCCCTTGTGGTTGGTGTACAGGTGGTGCATGGCCGTCGCTGCAT
+
GGGGGGGGGGGGGGGGGGGGGGGGGGFGGGGGGGGGGGGGE8CGGGGGFGGGGGGGGGGGGFFFFGGGGGGGGGAFFFGGGFGGGGGGGDGGGGGGGGGGGGGGGGGGGGGGGGGGGGGGGGFGGGGGFGGGGGGGGGGGGGGGGGGGGGGEGGGGGFCFGGGEGGGGFG@EFCFGFCGGG@CFGGGG6CCEGGGGGGC6<EGGGGGGGGGGGGGFGDCG4CCGGGFGFGGFF759DFFGFEF?FF?F7F@FDDF:9:1><>=45?FFGFFFFFGGFB>969?<BF<
@M00689:251:000000000-CJTJ5:1:1102:8761:14703 1:N:0:10
CAGGATTAGATACCCTGGTAGTCCACGCTGTAAACGATGAAGACTCGATGTTAGGGATATACTCTTAGCGTCCAAGCGAAAGCGTTAAGTCTTCCACCTGGGGAGTATGCCCGCAAGGGTGAAACTCAAAGGAATTGACGGGGGTGCGCACAAGCGGTGGAGCATGTGGTTTAATTCGATGATACGCGAGGAACAGTACCTGGGCTAGAATGCGAGGGAATGACTCAGAAATGGGTCAGTATGCAAAGACACAAAGCAAGGTGGTGCATGGAGGTCGCTGCATCGTTCTCTTATA
+
GGGGGGFFGGGGGFGGGGGGGGGGADEFCCCFCCFGGGGFGGGGG8CCFFFECFFDFG<CF9FGC<<FFGGG>FFF?FGCG@FG:,6CCC9E<,,:CE8AEFECF?<,:E<::FED7BF8+=FFF<E<FFE,A<8,C<,8=FGGB+>:CCCGG7,C7:E::F,34;BEF:*>CBD,;>,,2>;DE:EGGGGGGC@*59595=EF5=*:62+<CE559CDE)29+*+<C6<7@/*29C5C:*+:<?*)9<))9CC>4(8052908>>*)275))09*85(447AA(((.()-)---
@M00689:251:000000000-CJTJ5:1:1102:26776:15292 1:N:0:10
CAGGATTAGATACCCTGGTAGTCCATGCCGTAAACGGTGGGCGCTAGGTGTAGGGGTCTTCCACGGCCTCTGTGTCGTAGCTAACGCATTAAGCGCCCCGCCTGGGGAGTACGGCCGCAAGGCTAAAACTCAAAGGAATTGACGGGGGCCCGCACAAGCGGCGGAGCATGTGGATTAATTCGATGCAACGCGAAGAACCTTACCTGGGCTTGACATACACCAGATCGCTGCAGAGATGTAGTTTCCCTTGTGGTTGGTGTACAGGTGCTGCATGGTCGTCGCTGCAT
+
GGGGGGGGGGGGGGGGGGGGGGGGGGGGGGGGGGGGGGGGGGGGGGGGGGGGGGGGGGGGGGGGGGGGGGGGGGGGGGGGGGGGGGGGGGGGGGGGFGGGGGGGGGGGGGGGGGGGGGGGGGGGGGGGGGGGGGGGGGGGGGGGGGGGGGGGGGGGGGGGGGGEGGGGFGGGGCFGGFGFGGGGGGGGGGGGGGG8FGGGGGGGGFFFGGGGGGGGGGGGFGGGGGGGFGGFFGGGGGGGFGGGFFFFGFFGGGFFFFFFFF6:?F)9FFFFFFFCFFBFF>B?63>
@M00689:251:000000000-CJTJ5:1:1102:24837:15565 1:N:0:10
CAGGATTAGATACCCTGGTAGTCCATGCCGTAAACGGTGGGCGCTAGGTGTAGGGGTCTTCCACGGCCTCTGTGTCGTAGCTAACGCATTAAGCGCCCCGCCTGGGGAGTACGGCCGCAAGGCTAAAACTCAAAGGAATTGACGGGGGCCCGCACAAGCGGCGGAGCATGTGGATTAATTCGATGCAACGCGAAGAACCTTACCTGGGCTTGACATACACCAGATCGCTGCAGAGATGTAGTTTCCCTTGTGGCTGGTGTACAGGTGGTGCATGGCCGTCGCTGCAT
+
GGGGGGGGGGGGGGGGGGGGGGGGGGGGGGGGGGGGGGGGGGGGGGGGGGGGGGGGGGGGGGGGGGGGGGGGGGGGGGGGGGGGGGGGGGGGGGCEGGGGGGGGGGGGGGGGGGGGGGGGGGGGGGGGGGGGGGGGGGGGGGGGGGGGGGGGGGGGGGGGGGGGGGGGGGGGGGCCFGGGGGGGGGGGGGGGGGGGGGGGGGGGGGGGFGGGGGGGGGGGFGGGGGGDFGDFFFFCGFGGFFGGFFFFF:FGDGFFFFFFFGFFFFFFGFFFF?GGFFFF>FFFFFF
@M00689:251:000000000-CJTJ5:1:1102:18723:15619 1:N:0:10
CAGGATTAGATACCCTGGTAGTCCATGCCGTAAACGTTGGGCACTAGGTGTGGGGCTCATTCCACGAGTTCCGCGCCGTAGCTAACGCATTAAGTGCCCCGCCTGGGGGGTACGGCCGCAAGGCTAAAACTCAAAGGAATTGACGGGGGCCCGCACAAGCGGCGGAGCATGCGGATTAATTCGATGCAACGCGAAGAACCTTACCAAGGCTTGACATACACCGGAATCGGCCAGAGATGGTCGCGTCTTCGGACTGGTGTACAGGTGCTGCATGGCCGTCGCTGCAT
+
GGFGEFGGGGGFGGGGGGGGGGGGGGFGGGGGGGGGGGGEGGGGGGGGGGGGGGGGGGGGGGGGGGGGGGGGCGGGGGGGGGGGGGGGGGGGGGGGGGGGGGGGGGGGGGGGGGGGGGGGGGGGGGGGGGGGGGGGGGGGGGGGGGGGGGGGGGGGGGGGGGGGGGGGGGGGGGGGGGGGFGGGGGGGGGDGGGGGGGGGGGGGGGGGGGGGCGGFGGGGFGGGGGFGFGGFFG4>FFFGFGDGF>>FGFFGGGF>?6:<2:86?=9?GFF??BGGF>19>B6<006
@M00689:251:000000000-CJTJ5:1:1102:15526:15718 1:N:0:10
CAGGATTAGATACCCTGGTAGTCCATGCCGTAAACGGTGGGCGCTAGGTGTAGGGGTCTTCCACGGCCTCTGTGTCGTAGCTAACGCATTAAGCGCCCCGCCTGGGGAGTACGGCCGCAAGGCTAAAACTCAAAGGAATTGACGGGGGCCCGCACAAGCGGCGGAGCATGTGGATTAATTCGATGCAACGCGAAGAACCTTACCTGGGCTTGACATACACCAGATCGCTGCAGAGATGTAGTTTCCCTTGTGGTTGGTGTACAGGTGCTGCATGGCCGTCGCTGCAT
+
GGGGGGGGGGGGGGGGGGGGGGGGGGGGGGGGGGGGGGGGGGGGGGGGGGGGGGGGGGGGGGGGGGGGGGGGGGGGGGGGGGGGGGGGGGGGGGGGGGGGGGGGGGGGGGGGGGGGGGGGGGGGGGGGGGGGGGGGGGGGGGGGGGGGGGGGGGGGGGGGGGGGGGGGCF<FGGFGGGGGGGGGGGGFGGGGGEGGGGGGGGGGGGGGGGGGGGGGGGGGFGGGG6FGFGGFFFGGGGGGFFGGFFFBGFFGGG@EFFFFFDFFFFFFFFFFFF4C:@>F9BBBB?<
@M00689:251:000000000-CJTJ5:1:1102:26187:16183 1:N:0:10
CAGGATTAGATACCCTGGTAGTCCATGCCGTAAACGGTGGGCGCTAGGTGTAGGGGTCTTCCACGGCCTCTGTGTCGTAGCTAACGCATTAAGCGCCCCGCCTGGGGAGTACGGCCGCAAGGCTAAAACTCAAAGGAATTGACGGGGGCCCGCACAAGCGGCGGAGCATGTGGATTAATTCGATGCAACGCGAAGAACCTTACCTGGGCTTGACATACACCAGATCGCTGCAGAGATGTAGTTTCCCTTGTGGTTGGTGTACAGGTGATGCATGGTCGTCGCTGCAT
+
GFGGGGGGGGGGGGGGGGGGGGGGGGGGGGGGGGGGGGFGGGGGGGGGGGGDGGGGGGGGGGGGGGGGGGGGGGGGGGGGGGGGGGGGGGGGGGGGGGGGGGGGGGGGGGGGGGGGGGGGGGGGGGGGGGGGGGGGFGGGGFDGGCGGGGGGGGGGGGGGGGGGGEGGGGGGGGGGGGGGGGGGGGGGGGGGEEGGGGGGGGGGGGGGGGGGGGGGGGGGFDFGGGGGFGDFFGFCGGGGFGGGFF?FG4/>DDFEFF<FFGFFFFFFGFFFFFGCFFFFFFF?FFF
@M00689:251:000000000-CJTJ5:1:1102:19947:16235 1:N:0:10
CAGGATTAGATACCCTGGTAGTCCATGCCGTAAACGGTGGGCGCTAGGTGTAGGGGTCTTCCACGGCCTCTGTGTCGTAGCTAACGCATTAAGCGCCCCGCCTGGGGAGTACGGCCGCAAGGCTAAAACTCAAAGGAATTGACGGGGGCCCGCCCAAGCGGCGGAGCATGTGGCCTAATTCGATGCAACGCGAAGAACCTTACCTGGGCTTGATATACACCCGATCGCTGCCGAGATGTAGTTTCCCTTGTGGTTAGTGTACAGGTGTTGCATGGCTGTCGTTGCATACGTATC
+
GC<FCFEGGAFFFFCFCCGCFGGGCFCC<CC,BFEF7FC++:@CE7+EC@C,6F:F:@FCFGEGEG@EGFFDG9FGGCF<EC?F<F7>7FEC<FC++84+8:8DFG+F7FE?F:FGG7>::FF,>=<FGFABFFB<,=FF<FG::>@5411BB*1=FEFFG**<5:**<C+00**<AC+C?E9F78<9FC5C>EC*:88CG?@0AC*C=@F5*+3::C:68**/>/7:5=C)7<19*2:9*+:+==<4D4=<3*)*,6<6<:*6:F)/*7*69@FG4),.,((.3)4))..))4
@M00689:251:000000000-CJTJ5:1:1102:19960:16248 1:N:0:10
CAGGATTAGATACCCTGGTAGTCCATGCCGTAAACGGTGGGCGCTAGGTGTAGGGGTCTTCCACGGCCTCTGTGTCGTAGCTAACGCATTAAGCGCCCCGCCTGGGGAGTACGGCCGCAAGGCTAAAACTCAAAGGAATTGACGGGGGCCCGCACAAGCGGCGGAGCATGTGGCTTAATTCGATGCAACGCGAAGAACCTTACCTGGGCTTGACATACACCAGATCGCTGCAGAGATGTAGTTTCCCTTGTGGTTGGTGTACAGGTGTTGCATGGCTGTCGCTGCAT
+
GGGGGGGGGGGGGGGGGGGGGGGGGGGGGGGGGGGGGGGGGGGGGGGGGGG,CEFFGGGGGGGGGGGGGGGGGGCFFCEGGFGGGGGGGGGGGGGGGGGGGGGGGGGGGCGGGGGGGGGGGGGGGGGGGDGGGGGGGGFGGGGGEFGGGGGGGGGGGGGCEGE@88EGEGGGG*:EFGGGGGGEGGGGGGGGGGGGGCFFGEGC?CDFFFCGGFEGFGGFF5@C*<CGFDC?FFGG7:>?9<C9@984:?9CDDF37-4)4*0::*)19FF?6FC<)<:44:?6036
@M00689:251:000000000-CJTJ5:1:1102:26125:16520 1:N:0:10
CAGGATTAGATACCCTGGTAGTCCGTGCCGTAAACGGTGGGCGCTAGGTGTAGGGGTCTTCCACGGCCTCTGTGTCGTAGCTAACGCATTAAGCGCCCCGCCTGGGGAGTACGGCCGCAAGGCTAAAACTCAAAGGAATTGACGGGGGCCCGCACAAGCGGCGGAGCATGTGGATTAATTCGATGCAACGCGAAGAACCTTACCTGGGCTTGACATACACCAGATCGCTGCAGAGATGTAGTTTCCCTTGTGGTTGGTGTACAGGTGATGCATGGCTGTCGCTGCAT
+
GGGGGGGGGGFEFFGGGGGGGGGGGGGGGGGGGGGGGGGGGGGGGEGGGGGGGGGGGGGGGGGGGGGEGGGGGGGGGGGGGGGGGGGGGGGGGGGGGGGGGGGGGGGGGGGGGGGGGGGGGGGGGGGGGGGGGGGGGGGGGGGGGGGGGGGGGGGGGGGGGGGEGGGGGGGGGGGFGGGGGGGGGGGGGGGGGGDGGGGGGGGGGFGGGGGGGFGGGGGG?GGG=CCGFGGFFGGGGGG?@F7FFFFFGFFGGGFE>F?FFGFFFFFFGFFFFFFGFEBF??FFFB<
@M00689:251:000000000-CJTJ5:1:1102:5979:16797 1:N:0:10
CAGGATTAGATACCCTGGTAGTCCACGCCCTAAACGATGTCAACTAGTTGTTGGGGATTCATTTCCTTAGTAACGTAGCTAACGCGTGAAGTTGACCGCCTGGGGAGTACGGTCGCAAGATTAAAACTCAAAGGAATTGACGGGGACCCGCACAAGCGGTGGATGATGTGGATTAATTCGATGCAACGCGAAAAACCTTACCTACCCTTTACATGCCACTAACGAAGCTGAGATGCATTAGGTGCTCGAAAGAGAAAGTGGAACCAGGGGCTGCATGGCCGTCGCTGCATCGTT
+
<FFG@EFGGGFFG@DCEFGDGGCFGFGGGECFAFFGCCFFFCEFFEGGGGGGGFE@@FFC<,E9EFGCE,EDFGGC<,C,E,C@CFEECFFFFFCGC=7=,D7FF7CFFGGGGGDCFFGGDGC9<FDE,AA<54EC8E99FC7F:FC:CFEGGG77A>B<FFFFGGFE;FF,F:9AC@CEFFFGGDGGGGGGGGFEECCGF7CFG*AEG6=CDF:+7=*<ACCE<C5C)+65BC7:*:*<=+:967<D3?3)**)63(.*.*/.07F)*))75>47/5::(((,46:>:261-(
@M00689:251:000000000-CJTJ5:1:1102:27451:17168 1:N:0:10
CAGGATTAGATACCCTGGTAGTCCATGCCGTAAACGGTGGGCGCTAGGTGTAGGGGTCTTCCACGGCCTCTGTGTCGTAGCTAACGCATTAAGCGCCCCGCCTGGGGAGTACGGCCGCAAGGCTAAAACTCAAAGGAATTGACGGGGGCCCGCACAAGCGGCGGAGCATGTGGATTAATTCGATGCAACGCGAAGAACCTTACCTGGGCTTGACATACACCAGATCGCTGCAGAGATGTAGTTTCCCTTGTGGTTGGTGTACAGGTGGTGCATGGCCGTCGCTGCAT
+
GGGGFGGGGGFGFEFGGGGGGGFGGGGGFGGGGGGGGGGGGGGGGGGGDFFDFGGGGGGGGGGGGGDEGGGGFGGGGGGGGFGGGGGGGGGGGGGGGGGGGGGGGGGFGGGGGGDGGGDGGGGGGGGGGGGGGGGGGGGGGGGGGGGGGGGGGGGGGGGGGGGGGGGGGF?CGGGDGGGGGGGGGGGGGGEGCGGGGGG6CCCGGGGFGGGGGGGGGGGFFGGGF6C=FGGFFGG5CDGFFCCFF784CFF<DFFFF??FBCF<@FFFGFFFFFGGFF0>>FFFFFF
@M00689:251:000000000-CJTJ5:1:1102:9936:17298 1:N:0:10
CAGGATTAGATACCCTGGTAGTCCATGCCGTAAACGGTGGGCGCTAGGTGTAGGGGTCTTCCACGGCCTCTGTGTCGTAGCTAACGCATTAAGCGCCCCGCCTGGGGAGTACGGCCGCAAGGCTAAAACTCAAAGGAATTGACGGGGGCCCGCACAAGCGGCGGAGCATGTGGATTAATTCGATGCAACGCGAAGAACCTTACCTGGGCTTGACATACACCAGATCGCTGCAGAGATGTAGTTTCCCTTGTGGTTGGTGTACAGGTGCTGCATGGCTGTCGCTGCAT
+
GGGGGGGGGGGGGGGGGGGGGGGGGGGGGGGGGGGGGGGGGGGGGGGGFGGGGGGGGGGGGGFGGGGDGGGGGGGGGGGGGGGGGGGGGGGGGGGGGGGGGGGGGGGEEGGGGGGGGGGGGGGGGGGGGGGGGGGGGGG@FGGGGGGGGGGGGGGGGGGGFDGGGGGGGGCFG:9CFFGGGGGGCGGGGGGGCEGDGGGGGGGGGGGGGGGGGGGGGFGG?GGGGCGGFGGFFG:C7CFEFGGF?@DFFFFFGFFFFF0@BGFB?BF?DFFFFFG4)7:<??((4?D
@M00689:251:000000000-CJTJ5:1:1102:28109:17300 1:N:0:10
CAGGATTAGATACCCTGGTAGTCCATGCCGTAAACGGTGGGCGCTAGGTGTAGGGGTCTTCCACGGCCTCTGTGTCGTAGCTAACGCATTAAGCGCCCCGCCTGGGGAGTACGGCCGCAAGGCTAAAACTCAAAGGAATTGACGGGGGCCCGCACAAGCGGCGGAGCATGTGGATTAATTCGATGCAACGCGAAGAACCTTACCTGGGCTTGACATACACCAGATCGCTGCAGAGATGTAGTTTCCCTTGTGGTTGGTGTACAGGTGATGCATGGCTGTCGCTGCAT
+
GGGGGGGGGGGGGGGGGGGGGGGGGGGGGGGGGGGGGGGDFGGGGGGGGGGGGGGGGGGGGGGFGGGGGGGGGGGGGGGGGGGGGGGGGGGGGGGGGGGGGGGGGGGGGGGGGGGGGGGGGGGGGGGDGGFGGGGGGGGGGGGGGGGGGGGGGGGGGGGGGGGGGGGGGGGGGGGGGGGGGGGGGGGFGGGGGGGGGGGGGGGGGGGGGGGGGGGGFCFF?FFGGGGGFGGFFGGC>:CC@GGGFF7?FFFGGGFFFFFFFGFF@FFFGFFFFFF:@DB?B0<F>?F
@M00689:251:000000000-CJTJ5:1:1102:17523:17444 1:N:0:10
CAGGATTAGATACCCTGGTAGTCCACGCCGTAAACGATGAGTGCTAGGTGTTAGGGGTTTCGACGCCCTTAGTGCCGAAGTTAACACATTAAGCACTCCGCCTGGGGAGTACGACCGCAAGGTTGAAACTCAAAGGAATTGACGGGGGCCCGCACAAGCAGTGGAGCATGTGGTTTAATTCGAAGCAACGCGAAGAACCTTACCAGGTCTTGACATCCTTTGACCACCCTAGAGATAGGGCCTTCCCCTTCGGGGGATAAAGTGACAGGTGGTGCATGGCCGTCGCTGCAT
+
GGGGGGGFGGFEGGGGGGGGGGGGGGGGGGGGGGGGGGGGGGGGGGGFFGGGGGGDGGGGGGGGGGGGGGGGGGGGGGGGGGGGGGGGGGGGGGGGGGGGGGGGGGGGGGGGGGGGGGGGFGGGGGGFGGGGGGGGGGGGGGGEGGGGGGGGGGGGGGGGGFGGGGGGFGGGGGGGGGGGGGGGCGGGGGGGGGGGGGGGGFCFGGCFGGGEGGGFGGGGFGFFF6EGDGGF*9DFGGGFFEGEFF?FFFFGGGFF>:BBD=BDBFF@GFFFF>FGFF<6>BFB9;?FFFF
@M00689:251:000000000-CJTJ5:1:1102:16071:17467 1:N:0:10
CAGGATTAGATACCCTGGTAGTCCATGCCGTAAACGGTGGGCGCTAGGTGTAGGGGTCTTCCACGGCCTCTGTGTCGTAGCTAACGCATTAAGCGCCCCGCCTGGGGAGTACGGCCGCAAGGCTAAAACTCAAAGGAATTGACGGGGGCCCGCACAAGCGGCGGAGCATGTGGATTAATTCGATGCAACGCGAAGAACCTTACCTGGGCTTGACATACACCAGATCGCTGCAGAGATGTAGTTTCCCTTGTGGTTGGTGTACAGGTGGTGCATGGCTGTCGCTGCAT
+
GGGGGGGGGGGGGGGGGGGGGGGGGGGGGGGGGGGGGGGGGGGGGGGGGGGGGGGGGGGGGGGGGGGGGGGGGGGGGGGGGGGGGGGGGGGGGGGGGGGGGGGGGGGGGGGGGGGGGGGGGGGGGGGGGGGGGGGGGGGGGGGGGGGGGGGGGGGGGGGGGGDGGGGGGGGGGGGGGGGGGGGGGGGFGGGGGCEGGGGGGGGGGGGGGGGGGGDGGGDGFGGGGFGEFGGFFGGFGFGGFGGGFFFFGFFGGGFFFFFFFGFFFFFFC>FFFFGGFFFFFFFFFBF
@M00689:251:000000000-CJTJ5:1:1102:16085:17479 1:N:0:10
CAGGATTAGATACCCTGGTAGTCCATGCCGTAAACGGTGGGCGCTAGGTGTAGGGGTCTTCCACGGCCTCTGTGTCGTAGCTAACGCATTAAGCGCCCCGCCTGGGGAGTACGGCCGCAAGGCTAAAACTCAAAGGAATTGACGGGGGCCCGCACAAGCGGCGGAGCATGTTGATTAATTCGATGCAACGCGAAGAACCTTACCTGGGCTTGACATACACCAGATCGCTGCAGAGATGTAGTTTCCCTTGTGGTTGGTGTACAGGTGGTGCATGGCTGTCGCTGCAT
+
GFFFGGGGGGGGGGGGGGGGGGGFFFGGGGEGGDGEGEGGGGGGGGGGGGGFGGGGCFGGGGGGGGGGGGGGGDDGGFGFFFGGGGGDDGFFGGGG7CFEEFGGDGGGGGGGGGGGGGGGFGGFGGGFFGFGGG9FGGGFGGGDEGD7BFDC>*FE>BGFGECGGGGGFG7+<C<@FFFCCF97<EF@E=CGDGGG+CFFGGGGGG=FGC=E<CFCGGD+0:AEDGFGFE3)9CGF*::?FE*<6=<FF??*9DFBFFF>)0=>?7)79)/7@FFD47:4:BBB9:)
@M00689:251:000000000-CJTJ5:1:1102:16998:17565 1:N:0:10
CAGGATTAGATACCCTGGTAGTCCATGCCGTAAACGGTGGGCGCTAGGTGTAGGGGTCTTCCACGGCCTCTGTGTCGTAGCTAACGCATTAAGCGCCCCGCCTGGGGAGTACGGCCGCAAGGCTAAAACTCAAAGGAATTGACGGGGGCCCGCACAAGCGGCGGAGCATGTGGATTAATTCGATGCAACGCGAAGAACCTTACCTGGGCTTGACATACACCAGATCGCTGCAGAGATGTAGTTTCCCTTGTGGTTGGTGTACAGGTGGTGCATGGCTGTCGCTGCAT
+
GGGGGGGGGGGGGGGGGGGGGGGGGGGGGGGGGGGGGGGGGGGGGGGGGGGGGGGGGGFGGGGGGGGGGGGGGGGGGGGGGGGGGGGGGGGGGGGGGGGGGGGGGGGGGGGGGGGGGGGGGGGGGGGGGGGGGGGGGGGGGGGGGGGGGGGGCGGGGGGGGGGGGGGGFGGGGGFGGGFGGGFFGGGGGGGGGGGGGGFFGGGGGGGGGGEGGGGGGGGGFGGGGGGGFGGFFFGGGGGFFGGGFFFFGFFGGGFFFFFFFFFAFFFFDFFFFFCCFEF?:BF:08A
@M00689:251:000000000-CJTJ5:1:1102:6241:17767 1:N:0:10
CAGGATTAGATACCCTGGTAGTCCATGCCGTAAACGGTGGGCGCTAGGTGTAGGGGTCTTCCACGGCCTCTGTGTCGTAGCTAACGCATTAAGCGCCCCGCCTGGGGAGTACGGCCGCAAGGCTAAAACTCAAAGGAATTGACGGGGGCCCGCACAAGCGGCGGAGCATGTGGATTAATTCGATGCAACGCGAAGAACCTTACCTGGGCTTGACATACACCAGATCGCTGCAGAGATGTAGTTTCCCTTGTGGTTGGTGTACAGGTGCTGCATGGCCGTCGCTGCAT
+
FFGGGGEGGGGGGFGGGGGGFGFGFGFFECFEFFFGGGGDGGGGGGGGGGGGGGGGGGGGGGGGGGGGGGGGGGGGGGGFFFGGGGGGGGGEDFGGFGGGDFGGGG7F:FFGGGC@FEFGEDGCGFFFGG?FEADEGGGGGGGGGGGGG>CC7:*=EFFGGGGGDCEG9C0<@@F+AEGFG=ECFGGGGGGCC?EGF>FGFG?CCEFFFFG=7<GFFGGF:EC5C6*7>E5))09*:CC+*<F7F?<FC@*0907@01(8<C8<FFF47=FFB?C46<(336??BB<
@M00689:251:000000000-CJTJ5:1:1102:12652:17809 1:N:0:10
CAGGATTAGATACCCTGGTAGTCCATGCCGTAAACGGTGGGCGCTAGGTGTAGGGGTCTTCCACGGCCTCTGTGTCGTAGCTAACGCATTAAGCGCCCCGCCTGGGGAGTACGGCCGCAAGGCTAAAACTCAAAGGAATTGACGGGGGCCCGCACAAGCGGCGGAGCATGTGGATTAATTCGATGCAACGCGAAGAACCTTACCTGGGCTTGACATACACCAGATCGCTGCAGAGATGTAGTTTCCCTTGTGGTTGGTGTACAGGTGATGCATGGCCGTCGCTGCAT
+
GGGGGGGGGGGGGGGGGGGGGGGFFGGGGGGGGGGGGGGGGGGGGGGGGGGFGGGGGGGGGGGGGGGGGGGGGGGGGGGGGGGGGGGGGGGGGGGGGGGGGGGGGGGGGGGGGGGGGGGGGGGGGGGGGGGGGGGGGGGGGGGGGGGGGGGGGGGGGGGEGGGGGGGGGF<FGCFCFGFGGGG7CCGGGGGGGGGGGGGGGGGGGGGGGGGEFGGGGGGG?5;CDFGGFEDFFGGGCCGFFGGGFFFFGFFGGGFFFFFFFGFFFFFFGFFFFFGGFE>B1;B:9BB
@M00689:251:000000000-CJTJ5:1:1102:24480:18144 1:N:0:10
CAGGATTAGATACCCTGGTAGTCCACGCCGTAAACGATGAATACTAGGTGTAGGGGTTTCAACACCTCTGTGCCGCCGCTAACGCATTAAGTATTCCGCCTGGGGAGTACGGTCGCAAGATTAAAACTCAAAGGAATTGACGGGGGCCCGCACAAGTAGCGGAGCATGTGGTTTAATTCGAAGCAACGCGAAGAACCTTACCTAGACTTGACATCCTCTGCATTACCCTTAATCGGGGAAGTTCCTTCGGGAACAGAGTGACAGGTGATGCATGGTTGTCGCTGCATCTGCCT
+
FCFGEGGFGGGGFGEGGFGCGGGGACCFDCCFGDCFD@FFFGFGGGGGCFFCFGGGCEGGEGGGGEGGGFFGFFG:C@FGFGGCGDFFGFG<EAFGGGGGEEGG7FEGGGCFBF>EG7@FAEFFGGGFGD<FFGFFGGGGGDGGGGEGC@E@CEGGGGGDCCCEC5:CGGGFGGGGGGGFGF5:CFGGEEGGGDGG5*<CCFGGDFCGFFGFFGE09FFCFG9?>?FGFGFFFGF<DCCCB7CGFB>FF>;3)*)0.8<=62=7>??6CFF?FF02*8:<????(5).64)).
@M00689:251:000000000-CJTJ5:1:1102:24460:18147 1:N:0:10
CAGGATTAGATACCCTGGTAGTCCACGCCGTAAACGATGAATACTAGGTGTAGGGGTTTCAACACCTCTGTGCCGCCGCTAACGCATTAAGTATTCCGCCTGGGGAGTACGGTCGCAAGATTAAAACTCAAAGGAATTGACGGGGGCCCGCACAAGTAGCGGAGCATGTGGTTTAATTCGAAGCAACGCGAAGAACCTTACCTAGACTTGACATCCTCTGCATTACCCTTAATCGGGGAAGTTCCTTCGGGAACAGAGTGACAGGTGATGCATGGTTGTCGCTGCAT
+
GGGGGFFGGGGGGGGGGGGGGGGFFGGGGGGGGFGEGGFGGDGGGGGGGFDFGGGGEGGGGGGGGGGGGGGGGGGGDCFGGGAFGGGDFFGGGC9FFGGGGCEEFGGFFGGG@FFGGG>FFGGGGFFG9EFFGGGGGGGGGG>E7E>FGGGGEGG,2?@FEEGGGGF;FFGGG>FGFFC8?<*=BEFEEGGGGEEEGCFE8FFFFECA<@C+:@F6FDFF@GGGGGEFFG:*/:55)7>::GGGF=)/>>@GGGFF?FB@AFF?39??GFFBFFGGF@8<??0:979
@M00689:251:000000000-CJTJ5:1:1102:24476:18163 1:N:0:10
CAGGATTAGATACCCTGGTAGTCCACGCCGTAAACGATGAATACTAGGTGTAGGGGTTTCAACACCTCTGTGCCGCCGCTAACGCATTAAGTATTCCGCCTGGGGAGTACGGTCGCAAGATTAAAACTCAAAGGAATTGACGGGGGCCCGCACAAGTAGCGGAGCATGTGGTTTAATTCGAAGCAACGCGAAGAACCTTACCTAGACTTGACATCCTCTGCATTACCCTTAATCGGTGAAGTTACTTCGGGAACAGAGTGACAGGTGATGCATGGTTGTCGCTGCAT
+
GDEGEGGGGFGFCFCGGGGCEFEECFFGDBFFFGGGFFGGGGGCFFGG@@EFGGGGFFDDGFFGEGFEGGGGGG77C@FFGGGGGECGFGGGGGGGGF>CCF7+@CBFFE+FFGGD:FCEBFFGEFEFGGGCAEFFFCD?FF@CGDCG7FECCCCEGGGGGGG@EDCGCFGGGGGF,,2;+A8CG@8CEEGDDECGCFGDFGGFC??EE+<+*<ACCC:6?FGGGFG6FEG4@GC</>F+9<D+*/4*9::/><>F7?A=4C6>.096CFFFF9FF=5:4(4049?9
@M00689:251:000000000-CJTJ5:1:1102:14621:18332 1:N:0:10
CAGGATTAGATACCCTGGTAGTCCATGCCGTAAACGGTGGGCGCTAGGTGTAGGGGTCTTCCACGGCCTCTGTGTCGTAGCTAACGCATTAAGCGCCCCGCCTGGGGAGTACGGCCGCAAGGCTAAAACTCAAAGGAATTGACGGGGGCCCGCACAAGCGGCGGAGCATGTGGATTAATTCGATGCAACGCGAAGAACCTTACCTGGGCTTGACATACACCAGATCGCTGCAGAGATGTAGTTTCCCTTGTGGTTGGTGTACAGGTGCTGCATGGCTGTCGCTGCAT
+
GGGGGGGGGDFGFGGGGGGGGGFFCFGGFGEGGGGEGGGGGGGGGGGGFGGFGDGG@FCFFFFGGGGGGGGGGGGGDFFGGGGGGGGGGGGG9FGGGGGGGGGGGGGGGGGGGGGGGGGFGGGGGGGFGGGGGGGGGGGGGGGGGGGGGGGGGGDGGE7C=@FGGGDGFECFGGEGGGGGFGG7CGGGCDEGGDEEFFFGGEEC??CFG6FGGCFFFGGFFGGGFFGGFGGFFG<*CG>FFGGC?@??C@FGGGF@B6:>BFFF?F?@FF?FFFGGFFFB?B?<08<
@M00689:251:000000000-CJTJ5:1:1102:14604:18341 1:N:0:10
CAGGATTAGATACCCTGGTAGTCCATGCCGTAAACGGTGGGCGCTAGGTGTAGGGGTCTTCCACGGCCTCTGTGTCGTAGCTAACGCATTAAGCGCCCCGCCTGGGGAGTACGGCCGCAAGGCTAAAACTCAAAGGAATTGACGGGGGCCCGCACAAGCGGCGGAGCATGTGGATTAATTCGATGCAACGCGAAGAACCTTACCTGGGCTTGACATACACCAGATCGCTGCAGAGATGTAGTTTCCCTTGTGGTTGGTGTACAGGTGCTGCATGGCTGTCGCTGCAT
+
GGGGGGGGGGGGGFGGFGGGGGGFGGGGGGGGGGGGGGGGEGGGGGGGGCGGGGCGGGGGGEGGGGG@FGGGGGGGGGGFGGGFGGGEFGGGFFGGGGGGGGGGGGGGGGGGGDGGGGGF@FGG?FGGGGGGGGGCGDD8<CFGGGGGGGGGGEGGGGGEGGGDGGGGGGGFGCGG?FEFGGGGGGGGGGGGGEGEGGGGGGGGFFGGGGGGGGDG**9CFGGGCF5C>5CF?F:4***+/<:FFF?FGFFC7773(4:F7:BDFF4FGFFFFFGGFFFB:?0(9?>
@M00689:251:000000000-CJTJ5:1:1102:10655:18643 1:N:0:10
CAGGATTAGATACCCTGGTAGTCCATGCCGTAAACGGTGGGCGCTAGGTGTAGGGGTCTTCCACGGCCTCTGTGTCGTAGCTAACGCATTAAGCGCCCCGCCTGGGGAGTACGGCCGCAAGGCTAAAACTCAAAGGAATTGACGGGGGCCCGCACAAGCGGCGGAGCATGTGGATTAATTCGATGCAACGCGAAGAACCTTACCTGGGCTTGACATACACCAGATCGCTGCAGAGATGTAGTTTCCCTTGTGGTTGGTGTACAGGTGCTGCATGGCCGTCGCTGCAT
+
GGGGCGGGGGGGGFGGGGGGGGGGGGFGGGGGGGGGGGCGGGGGGGGGGFFFGGGGGGGGGGGGDGGGGGGGGGGGGGGGGGGGGGGGGGGGGGGGGGGGGGGGGGGGGGGGGGGGCCFFGGGCEFGGGGGGGGGGGGGGGGGGGGGGGGGGGGGGGGGGDEGG5CG5@EGGGGGGCC:FGGGGGDG<CEGGG58C@GGGGGFGGDGF=FGGGGGGGFGGFFFCFCFCFGGFFGDCCFFC497E*9<FFFFGGGFD0:?F>:6:7F??D?FFFFCD7;9>96<B>BA
@M00689:251:000000000-CJTJ5:1:1102:26212:18696 1:N:0:10
CAGGATTAGATACCCTGGTAGTCCATGCCGTAAACGGTGGGCGCTAGGTGTAGGGGTCTTCCACGGCCTCTGTGTCGTCGCTAACGCATTAAGCGCCCCGCCTGGGGAGTACGGCCGCAAGGCTAAAACTCAAAGGAATTGACGGGGGCCCGCACAAGCGGCGGAGCATGTGGATTAATTCGATGCAACGCGAAGAACCTTACCTGGGCTTGACATACACCAGATCGCTGCAGAGATGTAGTTTCCCTTGTGGTTGGTGTACAGGTGTTGCATGGCCGTCGCTGCAT
+
FFGGCGGGGAFAFGGGGGGFGFFFGGGGGFFG;DFFFGFEGGFGGCGGFGGAFGGGGGGGGGDFCF@FEFGFFFGGEG,CFGGGGGDGGGCFEEFGGGGC@FGGGGFDGF,AF=CFGGGG7<FFG<,,CDFGFCCF@,DFC<>FCEGDE:C:CFGGCFFCG:=C558:CFCEG?F+0A29CCF7A5+<ACGG*1*8888EC7CCF<:=ECECFC9<FGCG4FG5CC*AFEGF?GFF7>>C6EG?F@<6*)9<DFFB02:>)CF<?FF*94@FFF4>9)-136?F>52
@M00689:251:000000000-CJTJ5:1:1102:21940:18831 1:N:0:10
CAGGATTAGATACCCTGGTAGTCCATGCCGTAAACGGTGGGCGCTAGGTGTAGGGGTCTTCCACGGCCTCTGTGTCGTAGCTAACGCATTAAGCGCCCCGCCTGGGGAGTACGGCCGCAAGGCTAAAACTCAAAGGAATTGACGGGGGCCCGCACAAGCGGCGGAGCATGTGGATTAATTCGATGCAACGCGAAGAACCTTACCTGGGCTTGACATACACCAGATCGCTGCAGAGATGTAGTTTCCCTTGTGGTTGGCGTACAGGTGCTGCATGGTCGTCGCTGCAT
+
C<F@FGFGG9CCFCFGGGFFDE<FCEF<CFBFCDE7CFFBF,CFEF66CCEFF<CBFG8,66CFEC:@:@@FFFGGGGGGC9CAC:7FCCFGFEGGF>FFDGGGGGGGGGGGGGGFDGGGGGGGGGGGGGGGGGGGGGGGGGGGGGGGGGGGGGGGGGGGGGGGDDGGGG7<EAF?FFFGGGGGGGGGGGGGEGGGGEGGGGGGGGGGGGGGGGGGDGFE?GGFG6CGFGGFFGGGFFGGFC>FFF?FFFFGGGFEFFFFFGDBFFFFGFFFFFFFF>9:>FF?F?A
@M00689:251:000000000-CJTJ5:1:1102:15943:18889 1:N:0:10
CAGGATTAGATACCCTGGTAGTCCACGCCCTAAACGATGTCAACTAGTTGTTGGGGATTCATTTCCTTAGTAACGTAGCTAACGCGTGAAGTTGACCGCCTGCGGAGTACGGTCGCAAGATTAAAACTCAAAGGAATTGACGGGGACCCGCACAAGCGGTGGATGATGTGGATTAATCCGATGCAACGCGAAAAACCTTACCTACCCTTGACATGCCACTAACGAAGCAGAGATGCATTAGGTGCTCGTAAGAGAAAGTGGAAACAGGTGCTGCCTGGTCGTCGCTGCAT
+
GGGGGGGGGGGGGGGGGGGGGGGGGGGGGCFGGGGGGGGE<,;EFGGECFGGGG7+68C<66<@@CFEFGG9<FGDFGGGGGGGGDG@FGGD?,<FGGGGGGFGGGGGGGGGGGGGGGGGGGGGGGGGGGGGGGGGGGGGGGGGG+FGGGGGGGGGGGGGGGG:CFGGGGGCGCGGG@FGG>GGGGGGGG8E*=FGGGGGGG9FGGFGGGGGGGG?DFG?;F8EG5C5@CG>F77>CD7+/+:+)/)<)7)9:7)0.,<FBC*4<?5@D)/7=4*07>?BBB?F9:69?A
@M00689:251:000000000-CJTJ5:1:1102:26972:19006 1:N:0:10
CAGGATTAGATACCCTGGTAGTCCATGCCGTAAACGGTGGGCGCTAGGTGTAGGGGTCTTCCACGGCCTCTGTGTCGTAGCTAACGCATTAAGCGCCCCGCCTGGGGAGTACGGCCGCAAGGCTAAAACTCAAAGGAATTGACGGGGGCCCGCACAAGCGGCGGAGCATGTGGATTAATTCGATGCAACGCGAAGAACCTTACCTGGGCTTGACATACACCAGATCGCTGCAGAGATGTAGTTTCCCTTGTGGTTGGTGTACAGGTGATGCATGGTTGTCGCTGCAT
+
GGGGGGGGGGGGGFGGGGGGGGGGGGGGGGGGGGGGGGGGGGGGGGGGFGGGGGGGGGGGGFGGGGGFGGGGGGGGGFGGGGGGGGGGGGGGGFFDCCCFGGGGGGFGGEGGGGEGGGGGGGGGGGGGGFGGGFDGGGGGGDGGGGGGGGGGG:FGGGGGGGGE=EGGGGGGGGGGGGGGGGGGGGGGGEGECGGCFGGGGGGGG9CGGGGGGGGF7FFGFGGGGGGGFGGFFGFFGFGGFFFGFFBFGFFGGGF@><?FAGFBFFFFG6@FFFGGFFF9?FFFFFF
@M00689:251:000000000-CJTJ5:1:1102:11555:19597 1:N:0:10
CAGGATTAGATACCCTGGTAGTCCATGCCGTAAACGGTGGGCGCTAGGTGTAGGGGTCTTCCACGGCCTCTGTGTCGTAGCTAACGCATTAAGCGCCCCGCCTGGGGAGTACGGCCGCAAGGCTAAAACTCAAAGGAATTGACGGGGGCCCGCACAAGCGGCGGAGCATGTGGATTAATTCGATGCAACGCGAAGAACCTTACCTGGGCTTGACATACACCAGATCGCTGCAGAGATGTAGTTTCCCTTGTGGTTGGTGTACAGGTGTTGCATGGTCGTCGCTGCAG
+
GGGGGGGGGGGGGGGGGGGGGGGGGGGGGGGGGGGGGGGGGGGGGGGGGGGGGGGGGGGGGFGGGGGGGGGGGGGGFFFGGGGGGGGGGGGFGGGGFGGGGGGGGGGGGGGGGGFEGGGGGGGFGGGGFFGGAFFGFFF8>FFGEGGGG:EGCC*=FGFGGGGGGGEE@FFGGFF?FCFGGGGFFEGGGGGGED8EFFF>GGGGFFGFEDCEFF?EGGF6?FGG=?FEFGD?FFGDCFGGF?FFF*4=75FFGDFEFFFFBFFAF6FFGF@FFBGFFBF0;08?FB(
@M00689:251:000000000-CJTJ5:1:1102:21492:19600 1:N:0:10
CAGGATTAGATACCCCGGTAGTCCACGCTGTAAACGGTGGGTACTAGGTGTGGGGTCCATTCCACGGGTTCCGTGCCGTAGCTAACGCTTTAAGTACCCCGCCTGGGGAGTACGGCCGCAAGGCTAAAACTCAAAGGAATTGACGGGGCCCCGCACAAGCGGCGGAGCATGCGGATTAATTCGATGCAACGCGTAGAACCTTACCTGGGTTTGACATGGATCGGGAGTGCTCAGAGATGGGTGTGCCTCTTTTGGGGTCGGTTCACAGGTGCTGCATGGTCGTCGCTGCAT
+
GGGGGGGGGGGGGGGGGGGGGGGGGGGGGGGGGGGGGGGGGGGGGGGGGGGGGGGGGGGGGGGGGGGGGGGGGGGGGGGGGGGGGGGGGGGGGGGGGGGGGGGGGGGGGGGGGGGGGGGGGGGGGGGGGGGGGGGGGGGGGGGGGGGGGGGGGGGGGGGGGGGGGGGGGGGGGGGGGGGGGGGGGGGGGGGGGGDGGGGGGGGGGGGGGGGGGGGGGGGGFGGGGGGGFGGFFGGGGGGGFGGGEFFFGFFGGGFFFFFFFGDBFFFFGFFFFFGGFFFFFFBFFFFFFFA
@M00689:251:000000000-CJTJ5:1:1102:21510:19602 1:N:0:10
CAGGATTAGATACCCCGGTAGTCCACGCTGTAAACGGTGGGTACTAGGTGTGGGGTCCATTCCACGGGTTCCGTGCCGTAGCTAACGCTTTAAGTACCCCGCCTGGGGAGTACGGCCGCAAGGCTAAAACTCAAAGGAATTGACGGGGCCCCGCACAAGCGGCGGAGCATGCGGATTAATTCGATGCAACGCGTAGAACCTTACCTGGGTTTGACATGGATCGGGAGTGCTCAGAGATGGGTGTGCCTCGTTTGGGGTCGGTTCACAGGTGCTGCATGGTCGTCGCTGCAG
+
GGGGGGGGGGGGGFFGGGGGGGFCFEGGGEGGGGGGGC@:ECFFFGGGGGGGDGGGGGGGGGGGGGGG@FFGDFGGGGGGDGG9FGGGD:DFGGFGGGGGEGGGGGGCGGGGGDGDEEGDGGFGGGG9FGGFGEGGCDFGFE9C7FFEGC@@EGDG7>>:B7<*?**=FGGG7EEEE?<7?CCEEFGGGGGGGGGGGGGEFFF0A:+*:;:EDCEF7DFC4+:*9>CE@FG?@D*9977F42**)/619)8*975;0,857C>8?7BFG46?9=DGFB26<291134190(
@M00689:251:000000000-CJTJ5:1:1102:7980:19756 1:N:0:10
CAGGATTAGATACCCTGGTAGTCCATGCCGTAAACGGTGGGCGCTAGGTGTAGGGGTCTTCCACGGCCTCTGTGTCGTAGCTAACGCATTAAGCGCCCCGCCTGGTGAGTACGGCCGCAAGGCTAAAACTCAAAGGAATTGACGGGGGCCCGCACAAGCGGCGGAGCATGTGGATTAATTCGATGCAACGCGAAGAACCTTACCTGGGCTTTACATACACCAGATCGCTGCAGAGATGTAGTTTCCCTGGTGGTTGTTGTACAGGTGGTGCATGGCTGTCGCTGCAT
+
GGGGGGFGGFFFGDFFEFGDEF@FGGC8FBFCGGGGCFFGGGGG7@FFCECFGDEGGGGDCGGG@7CFFFGG96CEFF<BDFGFDFGEEGGGGG>CE=@C:C:DC,4EFFDF:FG@BCE:CDFGC,:5EDFE8FEGG8F<,@ACEEDGDGGGGDGGGGDB<<FG5C8@F9F@+:<0<<<E+;9CFGGGGCC58*:CE*:CEC88E+1/*:5+:AFCC==6FFGFCF*555)<:CDF7::<BCCEFF7/*)0***07(.(8):65)97@C>FF?6<*8)(5:((390-
@M00689:251:000000000-CJTJ5:1:1102:7976:19775 1:N:0:10
CAGGATTAGATACCCTGGTAGTCCATGCCGTAAACGGTGGGCGCTAGGTGTAGGGGTCTTCCACGGCCTCTGTGTCGTAGCTAACGCATTAAGCGCCCCGCCTGGGGAGTACGGCCGCAAGGCTAAAACTCAAAGGAATTGACGGGGGCCCGCACAAGCGGCGGAGCATGTGGATTAATTCGATGCAACGCGAAGAACCTTACCTGGGCTTGACATACACCAGATCGCTGCAGAGATGTAGTTTCCCTTGTGGTTGGTGTACAGGTGGTGCATGGCTGTCGCTGCAT
+
GGGGGGGGGGGGGEFGEGGFGGGGEFGGFGGFGGGGGGGGGGGGGGGGGGGGGGGGGGGGGGGGGGGGGGGGGGGGGGGGGGGGGGGGGGGGGGGGEGGGFGGGGGGGDGGGGDGFGGGGGGGGGGGGGGGGGGGGFFGGGCCFGGGDEFGGDD>CFGGGDEEGEGGG:F0<CCC<FFCFFG79EGFGCCEEGGGGG*A>FG8FGGGGGGGGGFGGGGGG4FGGGFDC>5>FFGFCC**<@CDFF?)=CF?CGCFE;:1>DCFDF=?FD@BFFFF5@DFFF0(39?<
@M00689:251:000000000-CJTJ5:1:1102:26513:20118 1:N:0:10
CAGGATTAGATACCCTGGTAGTCCATGCCGTAAACGGTGGGCGCTAGGTGTAGGGTTCTTCCACCGCCTCTGTTTCGTAGCTAACGCATTAAGCGCCCCGCCTTGGGAGTACGGCCGCCAGGCTAAAACTCAAAGGAATTGACGGGGGCCCGCACAAGCGGCGGAGCATGTGGATTTATTCGATGCAACGCGGAGAACCTTACCTGGGCTTGACATACACCAGATCGCTTCAGAGATGTAGTTTCCCTTGTGGTTGGTGTACAGGTGCTGCATGGCTGTCGCTGCAT
+
GGGGGGGGGGGGGGGGGGGGGGGGGDFGGGGGGGGGGGCDE,6@F@CGGGG<FG><6E@F<6,@,@++88C6<<6C:69,:?,CF@@C=F<F<E@CGFF::F:+BFFB=F=F7BEFBF+C=B@,>BFE@=>ADFEC@FBF<<C7CGGG>FECC7F*<,<<CG:F5*347?F+<C0C+<<C:8+<08<C8:=5*:8>CEG6A+@FD:F5*CF=CC70:C7<;7;CFFGG@*1*67C4>>D?6ADF?F??G58*><>)1((88F*)0=6?D6??B?FCFD?7?BF<B7)
@M00689:251:000000000-CJTJ5:1:1102:26511:20137 1:N:0:10
CAGGATTAGATACCCTGGTAGTCCATGCCGTAAACGGTTGGCGCTAGGTGTAGGGGTCTTCCACGGCCTCTGTGTCGTAGCTAACGCATTAAGCGCCCCGCCTGGGGAGTACGGCCGCAAGGCTAAAACTCAAAGGAATTGCCGGGGGCCCGCACAAGCGGCGGAGCATGTGGATTAATTCGATGCAACGCGACGAACCTTACCTGGGCTTGACATACACCAGATCGCTGCAGAGATGTAGTTTCCCTTGTGGTTGGTGTACAGGTGCTGCATGGCTGTCGCTGCAT
+
G<,DCF<EE9FGDFFGCDGFFC,EEF,;;@@@FGFG@@,68@B@FGDGEFD,CF:@FEGGF@,F::+@@CFEF,CE6F,6=F9E<FG+8F,<EF@FGGCDEB=A+B@BF@4BC+C=FGF+C>=F5B==F,,,8CF<8>7DF,FC+3+<CB:BF=F7FFGC*CCGC5:CAFGGGGDFG+:CGGFF98CFFCEC8::E5?CFFGD+0AC85AEC4<AC:C=GFFEGF<=E>*C@?GFCFDC+9<FGF??F77@439F<632<8CB<4?76*7?67=CF)7:>B???B>D
@M00689:251:000000000-CJTJ5:1:1102:19017:20248 1:N:0:10
CAGGATTAGATACCCTGGTAGTCCATGCCGTAAACGGTGGGCGCTAGGTGTAGGGGTCTTCCACGGCCTCTGTGTCGTAGCTAACGCATTAAGCGCCCCGCCTGGGGAGTACGGCCGCAAGGCTAAAACTCAAAGGAATTGACGGGGGCCCGCACAAGCGGCGGAGCATGTGGATTCATTCGATGCAACGCGAAGAACCTTACCTGGGCTTGACATACACCAGATCGCTGCAGAGATGTAGTTTCCCTTGTGGTTGGTGTACAGGTGCTGCATGGCTGTCGCTGCAT
+
FGGGGFGGGGGGGGGGGGGGGGGGGGGGGGGGGGGGGGGEGGGGGGGGGGGGGGGGGGGGGGGGEEGGGGGGGGGGGFFFFFGGGGGGGGGGGGGGGGGGGGGGGGGGGGGGGGGGGGEGDDGGGGAAFGGGEGGF3DEFG<FGGGGCGGGGGFGF@FGE7FEGGGGGCDGFG?FG+<CCFFCGGGGCGGDEGGE5FFGFF9FGG:F=CGGDFGGEFDGFF7A5=F:E;EDFF7CF:CD74CCEFFBFGFFGGGF;6::>BG?>FF6@GFF?FF45?5:??B?FFBA
@M00689:251:000000000-CJTJ5:1:1102:17286:20259 1:N:0:10
CAGGATTAGATACCCTGGTAGTCCATGCCGTAAACGGTGGGCGCTAGGTGTAGGGGTCTTCCACGGCCTCTGTGTCGTAGCTAACGCATTAAGCGCCCCGCCTGGGGAGTACGGCCGCAAGGCTAAAACTCAAAGGAATTGACGGGGGCCCGCACAAGCGGCGGAGCATGTGGATTAATTCGATGCAACGCGACGAACCTTACCTGGGCTTGACATACACCAGATCGCTGCAGAGATGTAGTTTCCCTTGTGGTTGGTGTACAGGTGTTGCATGGTCGTCGCTGCAT
+
GGGGGGGGGGGGGGGGGGGGGGGGGGGGGGGGGGGGGGGGGGGGGGGGGGGGGGGDGGGGGGGGGGGGGGGGGGGGGGGGGGGGGGGGGGGGGGGGFGGGGGGGGGGGGGGGGGGGGGGDGGGGGGG<FGGGGGGGFFGGGGGGGGGGGGGGGGGGECGGGGGGGGGGGGGGGCFGGGGGGGGGGGG7CEGGG5*:EEEGGGGGEFCGGGGGGGGGGGGGFGFGGDGGFGGFFFGGF>F+@GGGFBBFFFFGGGFDFFFFFGFFFFFFDFFF=F*:BEFF;9<B9?2
@M00689:251:000000000-CJTJ5:1:1102:24906:20381 1:N:0:10
CAGGATTAGATACCCTGGTAGTCCATGCCGTAAACGGTGGGCGCTAGGTGTAGGGGTCTTCCACGGCCTCTGTGTCGTAGCTAACGCATTAAGCGCCCCGCCTGGGGAGTACGGCCGCAAGGCTAAAACTCAAAGGAATTGACGGGGGCCCGCACAAGCGGCGGAGCATGTGGATTAATTCGATGCAACGCGAAGAACCTTACCTGGGCTTGACATACACCAGATCGCTGCAGAGATGTAGTTTCCCGTGTGGTTGGTGTACAGGTGCTGCATGGCCGTCGCTGCAT
+
GGGGGGFGFGGGGGGGGCFFGGGDCFFFEEFGGFFFGGGGG?FECGGFEFCFGGGGEGGGG<FFGEF7FFGGGGFGFGGB<FGGGEDEEGGGFEE@FGGG7+BD7FEGEFDBFGDEFGEFEGFFFGGGFGGFGGGG8DDCFFAFGGGGEG>CFGGE,=:CF*<:8EDGGGCFGC99@FF7+13<C*<FFE58::EEGGCGGC+<7CCFG65C43<EGFG?7EF*02:5FG34;7*9>:*<800:=FF)1)095>FDF1:F>C=9??FFG=FFFFGG4B>9>B6(((-
@M00689:251:000000000-CJTJ5:1:1102:24822:20625 1:N:0:10
CAGGATTAGATACCCTGGTAGTCCACGCCGTAAACGGTGGGCGCTAGGTGTAGGGGTCTTCCACGGCCTCTGTGTCGTAGCTAACGCATTAAGCGCCCCGCCTGGGGAGTACGGCCGCAAGGCTAAAACTCAAAGGAATTGACGGGGGCCCGCACAAGCGGCGGAGCATGTGGATTAATTCGATGCAACGCGAAGAACCTTACCTGGGCTTGACATACACCAGATCGCTGCAGAGATGTAGTTTCCCTTGTGGTTGGTGTACAGGTGGTGCATGGCCGTCGCTGCAT
+
GGGGGGGGGGGGGGGGGGGGGGFFCFGGGGGGGGGGGGGGGGGGGGGGGGFGGGGGEGGGGGGGGGGGGGGGGGEGGGGGGGGGGGGGGGGGGGGGGGGGGGGGGGGGGGGGGGGGGGGGGGGGGGGGGGGGGGGGGGGGGGGGGGGGGGCGGGGECFGGGGGGGGGGGGGGGGGGGFGGGGGGGGGGGGGGDEGGGGGGGGGGGGGGGGFGGGGGGGGGFGGGGGFG@GDFFFGGGGGD@FFFFFFFGFFGGGFF;BF@AGFFFFFFGFFFFFG5?DFFB>BFFFF
@M00689:251:000000000-CJTJ5:1:1102:23599:20733 1:N:0:10
CAGGATTAGATACCCTGGTAGTCCATGCCGTAAACGGTGGGCGCTAGGTGTAGGGGTCTTCCACGGCCTCTGTGTCGTAGCTAACGCATTAAGCGCCCCGCCTGGGGAGTACGGCCGCAAGGCTAAAACTCAACGGCATTGACGGGGGCCCGCCCCAGCGGCGGAGCATGTGGCTTAATTCGATGCAACGCGCAGACCCTTCCCTGGGCTTGACATACACCAGCTCGCTGCAGAGATGTAGTTTCCCTTGTGGTTGGTGTACAGGTGATGCCTGCTTGTCGCTGCAT
+
GGGGGGGGFFFGGGFGGDGGGFFGFCCEEFGEGGGGGGE:CFGGGCEGE@FCFGGGGGGGGGDGDGCEGGGGGGGGGG<FGFGAEGGCGFFGGGGGGGGDGGGGGFECEGCGGCFGGGFG>EFDFEFFGEFDG,@C+CF=FCG@CEGC>>EGGEF:FCC<<7<**2?F6<ACG5CF+<CFGC7C?CF?FGGG*:88*;;;?*AECFC5:FG55<+A*9CGF*8*2<CEE5D)0C*9:*CFFGFFF@<6C5@9DFFF04<@7FFFFF@FGFF)9?*9*9?FFF<<B>2
@M00689:251:000000000-CJTJ5:1:1102:17876:20748 1:N:0:10
CAGGATTAGATACCCTGGTAGTCCATGCCGTAAACGGTGGGCGCTAGGTGTAGGGGTCTTCCACGGCCTCTGTGTCGTAGCTAACGCATTAAGCGCCCCGCCTGGGGAGTACGGCCGCAAGGCTAAAACTCAAAGGAATTGACGGGGGCCCGCACAAGCGGCGGAGCATGTGGATTAATTCGATGCAACGCGAAGAACCTTACCTGGGCTTGACATACACAAGATCGCTGCAGAGATGTAGTTTTCATTGTGGTTGGTGTCGAGGTGCTGCATGGTGTTCGCTGCAT
+
GGFGGGGGGGGGGFGGFGGGGGGGDGFFFGGEGFFGGEGCFGGGFEFGFFFEFFCFGGGGGGFFGGEGGGGGGGGGD<CEGGGGGGFGDFAFFGGGCGF@+>FFF+@@FFGGGEGEGGGGGGDFGGGGGFGGGGGGGGGGGGGGGGGGGGGGGGGGFFGGGG7FEEGGFCCCFG6@FGGCCFG?CEGGGEEE>*?EGGFFGGGG7C*;EF=ECFDFFGFF=GFFCC=5>CC@?CCFFFGDF?F+*1)/?6?CDC5>BF0))*0(007)**17=BG**),.(434144
@M00689:251:000000000-CJTJ5:1:1102:17874:20770 1:N:0:10
CAGGATTAGATACCCTGGTAGTCCATGCCGTAAACGGTGGGCGCTAGGTGTAGGGGTCTTCCACGGCCTCTGTGTCGTAGCTAACGCATTAAGCGCCCCGCCTGGGGAGTACGGCCGCAAGGCTAAAACTCAAAGGAATTGACGGGGGCCCGCACAAGCGGCGGAGCATGTGGATTAATTCGATGCAACGCGAAGAACCTTACCTGGGCTTGACATACACCAGATCGCTGCAGAGATGTAGTTTCCCTTGTGGTTGGTGTACAGGTGCTGCATGGTTGTCGCTGCATCTGGCT
+
GGGGGGGGGGGGGGGGGGGGGGGGGGGGGGGGGGGGGGGGGGGGGGGGGGGGGGGGGGGGGGGGGGGGGGGGGGGGGGGGGGGGGGGGGGGFGGGGGGGGGGGGGGGGGGGGGGGGGGGGGGGGGGGGGGGGGGGGFGGGFGGFEGDGGGGGGEGGGGCGGGGGGGGGGGGGGFFG6FFGGG77CGGGGGGGGGGGCDEGGGGGGDG==FGGGGGGFGCCFFFGGFGGFEGFF=FFGFGG?9FGFF<F75FGDGFFF:6:<CFFFFFFGFFFFFFGFF?BFFFFF:2<<-))4
@M00689:251:000000000-CJTJ5:1:1102:10489:20908 1:N:0:10
CAGGATTAGATACCCTGGTAGTCCATGCCGTAAACGGTGGGCGCTAGGTGTAGGGGTCTTCCACGGCCTCTGTGTCGTAGCTAACGCATTAAGCGCCCCGCCTGGGGAGTACGGCCGCAAGGCTAAAACTCAAAGGAATTGACGGGGGCCCGCACAAGCGGCGGAGCATGTGGATTAATTCGATGCAACGCGAAGAACCTTACCTGGGCTTGACATACACCAGATCGCTGCAGCAATGTAGTTTCCCTTGTGGTTGGTGTACAGGTGCTGCATGGCCGTCGCTGCAT
+
GDEF;CFFGGGGGGFFEFGGDEFGCFFFE@F7CFFGDF8C@FEGGECFF@EFFGGGGGGGC<CFGDEGEDFFG<EEE@FDCDEGGGGEGFEAFG>F:FBFGECGFFGGGFF9BCDDGGGGFEFFGGFFFGFGGC=<FFF@FGFED@FGCFECGGG>:8FC*C<7:CGGFD<CFFGGCFFGFGGF987EGGGEG5:;C>88C?6CD+5;FFGECFFFFGDG4*8C6AC=5:C?4**2:=D<BFCE?788D)/0CG351?(>AD4).9)9F449=60>).421(4(4>A
@M00689:251:000000000-CJTJ5:1:1102:16313:21124 1:N:0:10
CAGGATTAGATACCCTGGTAGTCCATGCCGTAAACGGTGGGCGCTAGGTGTAGGGGTCTTCCACGGCCTCTGTGTCGTAGCTAACGCATTAAGCGCCCCGCCTGGGGAGTACGGCCGCAAGGCTAAAACTCAAAGGAATTGACGGGGGCCCGCACAAGCGGCGGAGCATGTGGATTAATTCGATGCAACGCGAAGAACCTTACCTGGGCTTGACATACACCAGATCGCTGCAGAGATGTAGTTTCCCTTGTGGTTGGTGTACAGGTGTTGCATGGCCGTCGCTGCAT
+
GGGGGGGGGGGGGGGGGGGGGGGGGGGGFGGGGEGCEGGGGGGGGGGGGGGGGGGGGGGFGGGGGGGGGGGGGGGGGGGFGGFGGGGGGGGGGGGGGGGGDFGGGFGEFGGGGGGGGGGGGGGGGGGGGCFGAFFGGGGGGAFGGGGGGGGGGGGGGGGGGGGG5CCGGGGGGGGGGGGGGFFGGGGGGGEEGCEEFGGGGGGGGGFCFFGGGG+<>F77<:CFFGGGFGDFFGGGG=FC@?D7B?4@7?FGG4@:>F<FFD@BFFF67>FFF4<FFF>>F>B?>FA
@M00689:251:000000000-CJTJ5:1:1102:19021:22336 1:N:0:10
CAGGATTAGATACCCTGGTAGTCCATGCCGTAAACGGTGGGCGCTAGGTGTAGGGGTCTTCCACGGCCTCTGTGTCGTAGCTAACGCATTAAGCGCCCCGCCTGGGGAGTACGGCCGCAAGGCTAAAACTCAAAGGAATTGACGGGGGCCCGCACAAGCGGCGGAGCATGTGGATTAATTCGATGCAACGCGAAGAACCTTACCTGGGCTTGACATACACCAGGTCGCTGCAGAGATGTAGTTTCCCTTGTGGTTGGTGTACAGGTGATGCATGGTCGTCGCTGCAT
+
GGGGGGGGGGGFGGGGGGGGGGGGGGGGGGGGGGGGGGGGGGGGGGGGGGGGGGGGGGGGGGGGGGGGGGGGGGGGGGGGGGGGGGGGGGGGGGGGGGGGGGGGGGGGGGGGGGGGGEGGGGGGGGGGGGGGGGGGGGGGFGGGGGGGGGGGGGGGGFGGGGGEGEGFCGEFGFFGGGGGGE:EG>EGGG=ECCGGGGGGFGFGGGGGGGGGGGGGGGFGFGGGGCGGFGGFFGG**::<BEFCB6>F*)19C*>EFFFF>CFFFFFFFF*9BFF7*74?>0::6?A
@M00689:251:000000000-CJTJ5:1:1102:19027:22354 1:N:0:10
CAGGATTAGATACCCTGGTAGTCCATGCCGTAAACGGTGGGCGCTAGGTGTAGGGGTCTTCCACGGCCTCTGTGTCGTAGCTAACGCATTAAGCGCCCCGCCTGGGGAGTACGGCCGCAAGGCTAAAACTCAAAGGAATTGACGGGGGCACGCACAAGCGGCGGAGCATGTGGATTAATTCGATGCAACGCGAAGAACCTTACCTGGGCTTGACATACACCAGGTCGCTGCAGAGATGTAGTTTCACTTGTGGTTGGTGTACAGGTGATGCATGGTCGTCGCTGCAT
+
GFGFFGGGGGGGGDCGGGGGGEEFFGGFG@FDF@,FGGGGGGEFEEEFF<FGGFGGEGGGGDFFFGEDG8FGGGGGGGGGGGGG=F7FEDGGGFFGFCGCFFEGG?FCCFFEEGGFFFECFE<FDDFFFF9FFCFFF@DGGGGGGEGGG*>B>CEFGGGGGGGGGGCF9<:<C:C7<@<<CFFFGCFGFGGGGGGDFGCGFGGCFG5CFE*:FCFFDFF+5CFEGCCC)ACF?7<9:::+/+*<7*.9DF?FDC>@F03<77@A:*/*:@@F@FG>BB((-28B9(:
@M00689:251:000000000-CJTJ5:1:1102:17728:22433 1:N:0:10
CAGGATTAGATACCCTGGTAGTCCATGCCGTAAACGGTGGGCGCTAGGTGTAGGGGTCTTCCACGGCCTCTGTGTCGTAGCTAACGCATTAAGCGCCCCGCCTGGGGAGTACGGCCGCAAGGCTAAAACTCAAAGGAATTGACGGGGGCCCGCACAAGCGGCGGAGCATGTGGATTAATTCGATGCAACGCGAAGAACCTTACCTGGGCTTGACATACACCAGATCGCTGCAGAGATGTAGTTTCCCTTGTGGTTGGTGTACAGGTGTTGCATGGTCGTCGCTGCAT
+
FGGGGGGGGGGGGGGGGGGGGGGGGGGGGGGGEGGGGGGGGGGGGGGGGGGFFFGGGGGGGGGGGGG@F<FGGGGGGGGGGGGGGGGGGGGGGGGGGGGGGGGGGGFEGGGGGGGGGGGGGGGGGGGGGGGGGGGGGGFGGCFGGGGGGGGGGGGEFFGEEGGGGGGGGGFGGFF76<@??CFGGGGGGC5?GGGGGGGGGGGGGGFGGGGGGGGGGGFGFGF56CGG@5C?FC<<FFFGFGCGFFFFF?FGC57@F?F@AC*6)94=CF=?FFFG45>114(4032
@M00689:251:000000000-CJTJ5:1:1102:24792:22663 1:N:0:10
CAGGATTAGATACCCTGGTAGTCCATGCCGTAAACGGTGGGCGCTAGGTGTAGGGGTCTTCCACGGCCTCTGTGTCGTAGCTAACGCATTAAGCGCCCCGCCTGGGGAGTACGGCCGCAAGGCTAAAACTCAAAGGAATTGACGGGGGCCCGCACAAGCGGCGGAGCATGTGGATTAATTCGATGCAACGCGAAGAACCTTACCTGGGCTTGACATACACCAGATCGCTGCAGAGATGTAGTTTCCCTTGTGGTTGGTGTACAGGTGCTGCATGGCTGTCGCCGCAT
+
GDGC;FFEECECFFFEF?FDFGGGGDFGFGEGGGGGGEGCEFCDGDEFF9<<FFGGG7EF,,C6BCEE@F@8,ECCC,C=DFGGECFCE?F<EEFECFEGGGCGGGGEDFGDFGGFE7CCED+:DFFG9>BFGFFGGCGCFFCGGGG7*F8>*4BF::FGGFGG:B*A+<<CFC?CGFF9<::?9?FC+/*:EGGGGF>F@GC89FFC5E*20+9?**2+0:8C*<5CF*)9?CC9DC:9@<CFFF7@7510C*8>081@BFF9?F@FC=F??F4<4:84?6((,-(
@M00689:251:000000000-CJTJ5:1:1102:16536:22772 1:N:0:10
CAGGATTAGATACCCTGATAGTCCATGCCGTAAACGGTGGGCGCTAGGTGTAGGGGTCTTCCACGGCCTCTGTGTCGTAGCTAACGCATTAAGCGCCCCGCCTGGGGAGTACGGCCGCAAGGCTAAAACTCAAAGGAATTGACGGGGGCCCGCACAAGCGGCGGAGCATGTGGATTAATTCGATGCGACGCGAAGAACCTTACCTGGGCTTGACATACACCAGATAGCTGCAGAGATGTAGTTTCCCTTGTGGTTGGTGTACAGGTGATGCATGGCCGTCGCTGCAT
+
GGGGGGGFGFFFFFGG9EFGGGGGGGGGGGGGGFGGGGGGGGGGGGGGGGGGGGGGGCFGGGGGGGGGGGGGGGGGGGCGDGGGGGGGGGGGGGGGGGGGGFGFGGGGGGGFGGGGGGGGGGGGGGGFGGG=FFGGGGGGGGGCGGGEGGEEGFEGGCGGD@<CEGDG6C9A?+0:<FGGGGG7C8EGGGCC*C58C6ECEECCFGGGGGFGC<FGGCD67FGFF7+39:*9<:*2***299:FFFDF*7/7CC3>>FBFFFFA?BF?7=??@FF*6>>779:?0(-
@M00689:251:000000000-CJTJ5:1:1102:17514:22777 1:N:0:10
CAGGATTAGATACCCTGGTAGTCCATGCCGTAAACGGTGGGCGCTAGGTGTAGGGGTCTTCCACGGCCTCTGTGTCGTAGCTAACGCATTAAGCGCCCCGCCTGGGGAGTACGGCCGCAAGGCTAAAACTCAAAGGAATTGACGGGGGCCCGCACAAGCGGCGGAGCATGTGGATTAATTCGATGCAACGCGAAGAACCTTACCTGGGCTTGACATACACCAGATCGCTGCAGAGATGTAGTTTCCCTTGTGGTTGGTGTACAGGTGCTGCATGGCTGTCGCTGCAT
+
GFGGGGGGGGGGGGGGGGGGGGGGFGGGGGGGGGGGGGGEFEGGGGGGGGGFGFFFGGGGGFGGGGGGGGGGGGFGGGGGGGGGGGGGGGGGGGGGEGGGGGGGGCGDGEGGGCFFGGCGFGGFGGGGGGGGGGGGGFFGG9AFEGGEGGGGGGGG@8FFFCBFEEGGFGC?F:?9FGGGGGFFGGGGGEGGGGGGGGFGGGGGGGGGGGGDCC99FGGGFG5*9CFG@G)69:5<*::E6<*<FF>7*5@GDDFB91(7AG@9?FFFGFFFF@45<::261339(-
@M00689:251:000000000-CJTJ5:1:1102:21028:23125 1:N:0:10
CAGGATTAGATACCCTGGTAGTCCATGCCGTAAACGGTGGGCGCTAGGTGTAGGGGTCTTCCACGGCCTCTGTGTCGTAGCTAACGCATTAAGCGCCCCGCCTGGGGAGTACGGCCGCAAGGCTAAAACTCAAAGGAATTGACGGGGGCCCGCACAAGCGGCGGAGCATGTGGATTAATTCGATGCAAAGCGAAGAACCTTAACTGGGCTTGACATACACCAGATCGCTGCAGAGATGTAGTTTCCCTTGTGGTTGGTGTACAGGTGATGCATGGTCGTCGCTGCAT
+
G<EFGGFGGGFGGCFGFFGGFFEFGGGGGGGCEGDG@C,@F8FEGGEACFGFFFGFGGGGAFGGGGGEGFFGCAEDFCCFF<FFFGGGGDEDGGGF>CFGCGEEFFGGGGG9:FGGGGGGCGGAEDFGCGGGGGGGGGGGGA,FEDGG7FEGGGG7F,46FFGGECGGGF0ACGFCGGGGFG?FF>F@+<CE?EGEGGGG9E+<C?7FECFGGFGGDGGGFGG==FDGFGG@@CFDFFDFFFGG?F>4C@FFCCF7>3?FAFF<@FFFGFFFF*9CB>1:>>0(3:9
@M00689:251:000000000-CJTJ5:1:1102:14554:23388 1:N:0:10
CAGGATTAGATACCCTGGTAGTCCATGCCGTAAACGGTGGGCGCTAGGTGTAGGGGTCTTCCACGGCCTCTGTGTCGTAGCTAACGCATTAAGCGCCCCGCCTGGGGAGTACGGCCGCAAGGCTAAAACTCAAAGGAATTGACGGGGGCCCGCACAAGCGGCGGAGCATGTGGATTAATTCGATGCAACGCGAAGAACCTTACCTGGGCTTGACATACACCAGATCGCTGCAGAGATGTAGTTTCCCTTGTGGTTGGTGTACAGGTGCTGCATGGCTGTCGCTGCAT
+
GGGGGGGGGGGGGGGGGGGGGGGGGGGGGGGGGGGGGGGGGGGGGEGGGGGGGGGGGGGGGGGGGGGGGGFGGGGGGGGGGGGGGGGGGGGGGGGGGGGGGGGGG@7CF:FGGGGGGGGGDFGCFFFFFGGGGFGGGGD@<FGGGGGGEGGGGEEGGFGGGFEGCEGGGG9CF9:9EGGGGGGFGGGGGGGEGGGGGFGGGC?CFFGGCFFGFGGGGGGFFEFGCFFEFDC4FGGFGG7FBCCEFF?FG)/CD7>DFB?F<C=A?F??D=?FFFDD5:?BBBF062>
@M00689:251:000000000-CJTJ5:1:1102:14549:23408 1:N:0:10
CAGGATTAGATACCCTGGTAGTACATGCCGTAAACGGTGGGCGCTAGGTGTAGGGGTCTTCCACGGCCTCTTTGTCGTAGCTAACGCATTAAGCGCCCCGCCTGGGGAGTACGGCCGCAAGGCTAAAACTCAAAGGAATTGACGGGGGCCCGCACAAGCGGCGGAGCATGTGGATTAATTCGATGCAACGCGAAGAACCTTAAATGGGCTTGACATACACAAGATCGCTGGAGAGATGTAGTTTCCCTTGTGGTTGGTTGAAAGGTGCTGCATGGCTGTCGCTGCCT
+
G<CFDFCFGGGGCEEFCCF<EF,C<FC6,8BBCFCFDGF7@C@EC@GGFEC9FFEG76,@,CCEEE7@FF<,CC9<?FCFFFFC8F7B:B9,,CB7>:@7FF@F77C?=CCFEG:7F@7FEDF8><DFG?EAB=FFE,38,>F:CFCGCBC7*<CFD:3<:F:*:CCC6<CF9++++3<0<8+<+*<9<:8885?522;8@F++03<6=6=**+3A7CFC*2;CCFGC5*)07<7*:7:<9+::@/)*2)9C32)74<0)(*167=?97??F=6C/55()(-4:0,)
@M00689:251:000000000-CJTJ5:1:1102:14331:23439 1:N:0:10
CAGGATTAGATACCCTGGTAGTCCATGCCGTAAACGGTGGGCGCTAGGTGTAGGGGTCTTCCACGGCCTCTGTGTCGTAGCTAACGCATTAAGCGCCCCGCCTGGGGAGTACGGCCGCAAGGCTAAAACTAAAAGGAATTGACGGGGGCCCGCACAAGCGGCGGAGCATGTGGATTAATTCGATGCAACGCGAAGAACCTTACCTGGGCTTGACATACCCCAGATCGCTGCAGAGATGTAGTTTCCCTTTTGGTTGGTGTACAGGTTCTGCATGGCCGTCGCTGCATCTGCCT
+
F<@DGF9EFFCCFDFGFFGFDFCFGG9F@FE@@EFFDGFGDGGGGGGGG<CFDFDDGGGGFGFFC:FCCGFFFFGGDFFFFFFFFGGGGGGCFGGGGGGD>BFGGC@FEGEFCFGEFGGGDGGDFFD3DF,D<C9:FDFGFG<@EGGGDGCBC:<<FF7FGGGGG*:*<+CC9+<CFF<++;C99?CFFGGD>EG8C8CFCGDEF+55C@FE7:CCF4*2<CE=7C=EF5)/0?3D7C:F?<*<6BDBF)*27108(46@F**6)90/:F=F76<FFF>>>>:003:><2)5)
@M00689:251:000000000-CJTJ5:1:1102:23841:23899 1:N:0:10
CAGGATTAGATACCCTGGTAGTCCACGCCGTCAACGATGAGTGCTAGGTGTTAGGGGGTTTCCGCCCCTTAGTGCTGAAGTTAACGCATTAAGCACTCCGCCTGGGGAGTACGGCCGCAAGGCTGAAACTCAAAAGAATTGACGGGGGCCCGCACAAGCGGTGGAGCATGTGGTTTAATTCGAAGCAACGCGAAGAACCTTACCAGGTCTTGACATCCTTTCGACCTCCCTAGAGATAGGGATTTCCCTTCGGGGACGAAAGTGACAGGTGATGCATGGTCGTCGCTGCAT
+
@@CCFG<FGEEGF9<@F<FEFFGEFEEFGDF:FGGGGFFF<FCAE9F<FGGCEA8DCE+@@FFCF7FGGGE??6<,EFFGFGGFGDCFGGGCAFABFGGGG7+<+ACFBFEGDFG7FGDGGGCCGGGFFGGGGBFDFFGGGGGGGGGDGGGEDEGGGGGEEEGGGGGGDGGGGEFGGGGG@@;FEGGGCCEGEGEDFECGGGCGGGGGGGGGGGGGFDF?93;:37=?@GGFFGDDFGGGFGF??B<FGF5CGGFF9>15(19A=6FF>F?=49CFF419B>F?B11<B?A
@M00689:251:000000000-CJTJ5:1:1102:8702:24160 1:N:0:10
CAGGATTAGATACCCTGGTAGTCCATGCCGTAAACGGTTGGCGCTAGGTGTAGGGGTCTTCCACGGCATCTGTGTCGTAGCTAACGCATTAAGCGCCCCGCCTGGGGAGTACGGCCGCAAGGCTAAAACTCAAAGGAATTGAAGGGGGCCAGCACAAGCGGCGGAGCATGTGGATGAATTCGATGCAAAGCGAAGAACCTTACATGGGCTTGACATACACCAGATCGCTGAAGAGATGTAGTTTCCCTTGTGGTTGGTGTAGAAGTGCTGAATGGCCGACCCTGCAT
+
C<CDDG<CFCF9E9,-;6C<<@,E<F<<6@@@FGEFCF,@7@F:@@F<666;,C:FG7CCE,66FE7+@C@C,CF9,,6,,<?6,B:F@CE?,CC@FC=+=@?=7++86849B>74++8@FFGDCFGG9@BDCEECFFF,3,@DF33F8F*@*@@<FB,>7FF**:**7?<C<FC+,;+++3?;9*?:+0**2:/88*;*+23++<7/*05*2+<?>FF7:C*:DFF*07)9*750***<722+1*.927/05C3B6:?F2**)*06*:*9?***20)(((-(.(.-
@M00689:251:000000000-CJTJ5:1:1102:20203:24611 1:N:0:10
CAGGATTAGATACCCTGGTAGTCCATGCCGTAAACGGTGGGCGCTAGGTGTAGGGGTCTTCCATGGCCTCTGTGTCGTAGCTAACGCATTAAGCGCCCCGCCTGGGGAGTACGGCCGCAAGGCTAAAACTCAAAGGAATTGACGGGGGCCCGCACAAGCGGCGGAGCATGTGGATTAATTCGATGCAACGCGAAGAACCTTACCTGGGCTTGACATACACCAGATCGCTGCAGAGATGTAGTTTCCCTTGTGGTTGGAGTACAGGTGATGCATGGTCGTACCTGCCTCTGTCG
+
FGGGCFGFFGGFGGGGDGGGGGGGGFFGGGGG@FGGGGGGGGDGGGGFGGFFGGG7FFGGGGG,CEEFGGGGD<FGGGGGGGGGGGGGGGGGDGEGFEGCEGGGGGGGCGGGCGGGDGGGFGGGGGGGGFEGGFFGGGGGGGGCEFEGEGGE:FGG7,==FE<FCEDGGGGGGFGDCGF?F5:<95@FDGGGGGGG<CC>FEGGGCAFGGGGGG?:>CC+7E==CCFE4AD60;5F7CC9BGCF@=?4C5FG3*5)3)(0,21)09)1:=??4/C*9)(((())(,8??:)<(
@M00689:251:000000000-CJTJ5:1:1102:20213:24628 1:N:0:10
CAGGATTAGATACCCTGGTAGTCCATGCCGTAAACGGTGGGCGCTAGGTGTAGGGGTCTTCCATGGCCTCTGTGTCGTAGCTAACGCATTAAGCGCCCCGCCTGGGGAGTACGGCCGCAAGGCTAAAACTCAAAGGAATTGACGGGGGCCCGCACAAGCGGCGGAGCATGTGGATTAATTAGATGCAACGCGAAGAACCTTACCTGGGCTTGACATACACCAGATAGCTGAAGAGATGTAGTTTCCATTGTGGTTGGTGTACAGGTGATGCATGGTCGTCGCTGCAT
+
GGGGGGGGGGGGGFFGGGGGGGGGGGGEFFFGGGGGGGGGGGGGGGGGFGGGGGGGGEGGGGF9FGFFGFGGGGGGGGGFGGGGGEECGGGGGFECEG:@8@FEEGGGGDGAFFFFFF7CFG7FFFFCFFGGGGFGGGFGGGCGGGGGGFGEFECBFBFFGEGGGGGG?EFGGGFGFEGG+<CFFCFFFG5CE=E:CF88FF6<?F:ECCFGCC?9DCGFFC8173A?@C*6?755**:?@9DC@B-***10>9))4((.5:644*)**9=FFFG:=BB:0-((,.)
@M00689:251:000000000-CJTJ5:1:1102:17604:24805 1:N:0:10
CAGGATTAGATACCCTGGTAGTCCATGCCGTAAACGGTGGGCGCTAGGTGTAGGGGTCTTCCACGGCCTCTGTGTCGTAGCTAACGCATTAAGCGCCCCGCCTGGGGAGTACGGCCGCAAGGCTAAAACTCAAAGGAATTGACGGGGGCCCGCACAAGCGGCGGAGCATGTGGATTAATTCGATGCAACGCGAAGAACCTTACCTGGGCTTGGCATACACCAGATCGCTGCAGAGATGTAGTTTCCCTTGTGGTTGGTGTACAGGTGGTGCATGGCTGTCGCTGCAT
+
FGGGGGGGGGGGGGGGGFGDCFGGGGFGGGGGGGGGGGGGGGGGGGGGGGGDGGGGFG8CCFCFEGECFGGGGFGGEGGGGFFF8FGGGGGFEFFGGGG7CG+BFFEEFEDEFCGGGGGEFGGFFFFF<<,3DF>FFFEFCDFGEGGGGGGG@7<*=CG@EGGEGCEF?FF@GGE+ACFGFCFFFGCGGDECEGGDG6;8CCCC9+:EGGG5CC<97C6<@FFE*<C*<CC??G370:C?/+0</9<=F4@DGGFF;:BFBG=AFF4FGFFF==D4FB(,414(7(6
@M00689:251:000000000-CJTJ5:1:1102:21458:24828 1:N:0:10
CAGGATTAGATACCCTGGTAGTCCATGCCGTAAACGGTGGGCGCTAGGTGTAGGGGTCTTCCACGGCCTCTGTGTCGTAGCTAACGCATTAAGCGCCCCGCCTGGGGAGTACGGCCGCAAGGCTAAAACTCAAAGGAATTGACGGGGGCCCGCACAAGCGGCGGAGCATGTGGATTAATTCGATGCAACGCGAAGAACCTTACCTGGGCTTGACATACACCAGATCGCTGCAGAGATGTAGTTTCCCTTAGGGTTGGTGTACAGGTGCTGCATGGCCGTCGCTGCATCTGTAT
+
GDGGCFGGGGGFGFEGFDFFGECECEEEEGGGFDFGGGGCFDFCGGGGGGGGGGGGGGGGGGCFGG@C7FFGGGGFFFEFFFFGFGGCEGGGFEF>:C+@CFGGGFGGGGGGGG+FGGEGEGFGGGGE,@>DFGF>DGGFFGGCFFGGE>*>C7F<BFGGGGGGGGCF?C<<@<+2@2<<98@?E*<E@C*:CEE>E8;69<<:A@>FFF=E4C7<CCFC:C@F4A=5>C5?FC<*7C:9@F7CBF?FC)*2>*0<>B?F<:6<@*0):@*)/=<46>6>7903(()))-.))
@M00689:251:000000000-CJTJ5:1:1102:11755:24952 1:N:0:10
CAGGATTAGATACCCAGCCGGGCTGCCGCTTGGCAGGAGGTGGTGCATGGCTGTCGCTGCAT
+
D@F@FGEGGCCCFC@F@FC@@+@:@F,@:+BF@EGGC7@FF@DCD9<F<E@FEFFGFD@:DF
@M00689:251:000000000-CJTJ5:1:1103:13484:2141 1:N:0:10
CAGGATTAGATACCCTGGTAGTCCATGCCGTAAACGGTGGGCGCTAGGTGTAGGGGTCTTCCACGGCCTCTGTGTCGTAGCTAACGCATTAAGCGCCCCGCCTGGGGAGTACGGCCGCAAGGCTAAAACTCAAAGGAATTGACGGGGGCCCGCACAAGCGGCGGAGCATGTGGATTAATTCGATGCAACGCGAAGAACCTTACCTGGGCTTGACATACACCAGATCGCTGCAGAGATGTAGGTTCCCTTGTGGTTGGTGTACAGGTGATGCAGGGCCGTCGCTGCAGCTGTCACG
+
C@FFE<C@FEFFFCCC@<;<AC<CA@AEF@8@CCF@FBFFGGEGECCC;@;CF<EFBC@FGCCFFGFC@FFF@FCFF,EFG9EACC7F@FFDDECF@FFFFFCGECCFF:EEFE@C>+@BFGD,DFEF,7E=CFEGGG8DFC,CCCED>>>><CCF@CFFFE:FEEGG:F<EEFF?FGF?GCC9E80<+:CGDG=CC@>EFE6C7ECC5;*57<FFGGG@GFC@9CFGGCC?GFG@7>+<@+>9AC7=*96CD**4()8;>7FBF*<AFG78*7C(0>(,-,-.-4(.(5)))-(
@M00689:251:000000000-CJTJ5:1:1103:17898:2349 1:N:0:10
CAGGATTAGATACCCTGGTAGTCCATGCCGTAAACGGTGGGCGCTAGGTGTAGGGGTCTTCCACGGCCTCTGTGTCGTAGCTAACGCATTAAGCGCCCCGCCTGGGGAGTACGGCCGCAAGGCTAAAACTCAAAGGAATTGACGGGGGCCCGCACAAGCGGCGGAGCATGTGGATTAATTCGATGCAACGCGAAGAACCTTACCTGGGCTTGACATACACCAGATCGCTGCAGAGATGTAGTTTCCCTTGTGGTTGGTGTACAGGTGATGCATGGCCGTCGCTGCAT
+
GGGGFFGGGGGGGGGGGGGGFGGGGGGFGECEGGGEGGGGGGGGGGGG<FFGGDGFGGGGGGGGGGGGGGGGGGGGGGGGGGGGGGGGGGGGGGGGGGGGGGGGGGGGGGGGGGGGGGGGGGGGGGGGGGGGGGGGGGGGGGGGGGGGGGGGGGGGGGGGGGGGGGGGGGGGGGGGGGGGGGGCGGGGFGGGGGGGGGGGGGGFFFGGGGGGFGGGGGGFGGGFFCFGGGG?GCGF7>7AB<FED7<=FGBFDGGF>@:>AGFA)9E96CGBGFGF9>1361,8;BA
@M00689:251:000000000-CJTJ5:1:1103:11844:2506 1:N:0:10
CAGGATTAGATACCCTGGTAGTCCATGCCGTAAACGGTGGGCGCTAGGTGTAGGGGTCTTCCACGGCCTCTGTGTCGTAGCTAACGCATTAAGCGCCCCGCCTGGGGAGTACGGCCGCAAGGCTAAAACTCAAAGGAATTGACGGGGGCCCGCACAAGCGGCGGAGCACGTGGATTAATTCGATGCAACGCGAAGAACCTTACCTGGGCTTGACATACACCAGATCGCTGCAGAGATGTAGTTTCCCTTGTGGTTGGTGTACAGGTGATGCATGGCCGTCGCTGCAT
+
GFGFG8FGGGGGGGGGDFFGFGCFFEFFGEGGEFGCGFGFGGEGDEGGGFGFCAFFGGGGGGGGGGGGGGGGEFGGGGGGGGGGGGGEEGGGGGGGGGGGGGGGGDCBCFGC7@FGEGGGGGGFGGGFFGCCDFDGGGGGGGGGCDGDBF7EFGG>F:CFGDGGGGGCEE8FGD6+:EGGGGGGGGGGGGCE>E8CFGGGGFGGGFGCEGFGC8?FGGGFGGG>+<@DF5::CDGFFFCFFGGG<:>??F<GD**465...099FFGAFFGA*9F??<;9BFF?6:2
@M00689:251:000000000-CJTJ5:1:1103:10877:2538 1:N:0:10
CAGGATTAGATACCCTGGTAGTCCATGCCGTAAACGGTGGGCGCTAGGTGTAGGGGTCTTCCACGGCCCCTGTGTCGTAGCTAACGCATTAAGCGCCCCGCCTGGGGAGTACGGCCGCAAGGCTAAAACTCAAAGGAATTGACGGGGGCCCGCACAAGCGGCGGAGCATGTGGATTAATTCGATGCAACGCGAAGAACCTTACCTGGGCTTGACATACCACAGATCGCTGCAGAGAGGTAGTTTCACTTGTGGTTGGTGTACCGGTGATGGATGGACGGAGAGGCATCTGTCGAT
+
FCFFC@DFFFGGGFGGCDFGCC@EFFE6E@FCEFGEEBFEGGGGGEGF@EEAGFGGGGGGFFGGGGGGCGGCFFGGGGGGGGGGGGGGDE9FFGGGEGFGGGGGGG:8CFEAGGGE>CEGGFG8FCF9F8F=EDDAFGGFGCCF@@CE7F:E71*:CGEFE>EEGGGGFG+AECFC6<EGF5@?FEFGCE=5C**/<C8F7FF6EGFFFGCEGGFFGF6*0*/7C88*/AG:7:9)**2<9:CF9*-8=*)950*49)5.)0*(00:2=C*(*05()0((,-((-4,.)-62-((
@M00689:251:000000000-CJTJ5:1:1103:10886:2554 1:N:0:10
CAGGATTAGATACCCTGGTAGTCCATGCCGTAAACGGTGGGCGCTAGGTGTAGGGGTCTTCCACGGCCCCTGTGTCGTAGCTAACGCATTAAGCGCCCCGCCTGGGGAGTACGGCCGCAAGGCTAAAACTCAAAGGAATTGACGGGGGCCCGCACAAGCGGCGGAGCATGGGGATTAATTCGATGCAACGCGAAGAACCTTACCTGGGCTTGAAATACACCAGATCGCTGCAGAGATGTAGTTTCCCTTGGGGTTGGTGTACAGGTGATGCATGGCCGGCGAGGCATCGGTCTCG
+
GGGFECEDFGGDFCCEC@CACFCF@CEFF@B@CFFCFFFGGFEECECC6CFGGFGGCGGGGGGGGGGGGGGGGGGGGEFGGGGGGGDGGGGFGGGGGGGGGGGGGGCFF@FFGGG@:FGGEGGFGGGGGGGGFGDGGGFDGGCFCCGDBF7CFC7FCFGCGDGGGGGG6C*ACEC6CFGFDFG<C5:C@EGGGGGEGCFFCFGGFF8CFG*CF+<CFFGFGGGF?+;DGE54<*9>7C+</+:<6C<F*C(>D)97>>FFFGB<49C<6C>52=E0/7(4,(((,33,((--()(
@M00689:251:000000000-CJTJ5:1:1103:22459:2751 1:N:0:10
CAGGATTAGATACCCTGGTAGTCCATGCCGTAAACGGTGGGCGCTAGGTGTAGGGGTCTTCCACGGCCTCTGTGTCGCAGCTAACGCATTAAGCGCCCCGCCTGGGGAGTACGGCCGCAAGGCTAAAACTCAAAGGAATTGACGGGGGCCCGCACAAGCGGCGGAGCATGTGGATTAATTCGATGCAACGCGAAGAACCTTACCTGGGCTTGACGTACACCAGATCGCTGCAGAGATGTAGTTTCCCTTGTGGTTGGTGTACAGGTGTTGCATGGCCGTCGCTGCAT
+
GGGGGGGGGGGGGGGGGGGGGGGGGGGGGGGGGGGGEGGEGGGGGGGG<FFGGGGGGGGGGGGGGGGGGGGGGGGGGGGGGGGGGGGGGGGGGGGGGGGGGGGGGGGGGGGGGGGGGGGGGFGGGGGGGGGGGGGGGGGGGGGGGGGGGGGGGGGGGGGGGGGGGGGCGGGGFFCCGGGGGF+AGEGGGGGGEGGEFEGFGGFGGGGGGGGDGGGGGFGFFFFF?<CDFDG:FFFFCFFFFCFGF7?FFGFFGCGF>@FFFG=4)9<<DGD?GFFB?EB6;9B<04)
@M00689:251:000000000-CJTJ5:1:1103:21159:3912 1:N:0:10
CAGGATTAGATACCCTGGTAGTCCACGCCGTAAACGATGAGTGCTAGGTGTCAGGGGGTTTCCGCCCCTTGGTGCTGGAGTTAACGCATTAAGCACTCCGCCTGGGGAGTACGGCCGCAAGGCTGAAACTCAAAAGAATTGACGGGGGCCCGCACAAGCGGTGGAGCATGTGGTTTAATTCGAAGCAACGCGAAGAACCTTACCAGGTCTTGACATCCTCTGCTATCGATAGAGATATCGAGTTCCCTTCGGGGACAGAGTGACAGGTGGTGCATGGTCGTCGCTGCAT
+
GGGGGGGGGGGGGGGGGGGGGGGGFGGGGGGGGGGGEGGFGAFGAEFFFGGGGGFFGFGGGGGEGGGDF@FGGGGGGFGGDDFGGGGGGGGGGGGGGGGGGGGGGGGGGGGGGGGGGGGGGGGGGGGGGGGGGGGFGGGGGGGGGGGGGGGGG:FGFGGGEEEEFGGFGGGGGFFGGGGGGGGGGGGGGGGGGGGGGGGGGGGGGGGGGGGGGGGGFGGFFGG=F<<C*:C:FGG67*CEFGCEFDFFFCBCGDC9:F?6:C?>FFFBF573D?94@F>7>-372?FFB
@M00689:251:000000000-CJTJ5:1:1103:7886:4397 1:N:0:10
CAGGATTAGATACCCTGGTAGTCCATGCCGTAAACGGTGGGCGCTAGGTGTAGGGGTCTTCCACGGCCTCTGGGGCGGAGCGAACGCATTAAGCGACCCGCCTGGGGAGTACGGCAGCAAGGCGAAAACTCAAAGGAAGTGACGGGGGCCCGCACAAGCGGCGGAGAAGGTGGATTAATTCGATGCAACGCGAAAAACCTTACCTGGGCTTGACAGACACCAAATGGCTGAAGAGATGTAGATACACGTTGGGGTGATGTACAGGTGCTGCAAGGGTGTCGCTGCAGCAGGTG
+
DEF<@,CEECE<C@6CC@FCDF,CE<F@FCF@CDGC,6@@CFED7:C@;;-;@9,+@,8C<ACCFE@C7@EE8,+,++4@+4=B+6+@:+8??9=8>:@+88+:3B7>CB<,CF7+<F>,:<**53<<8,7FBFGDDB,3,331*1:B7F*B7F*44*/;:8*:EC***;+A8C++<<+0*/3+3203<2**/**/;?2*+<A8+9***0**0+<+97C>>@*89+34<A54FC7?*2+<?+2+-*5))*(//)9-(*//)**))1<)1*05*9>())(.1(8:0.()(((((
@M00689:251:000000000-CJTJ5:1:1103:24381:4740 1:N:0:10
CAGGATTAGATACCCTGGTAGTCCATGCCGTAAACGGTGGGCGCTAGGTGTAGGGGTCTTCCACGGCCTCTGTGTCGTAGCTAACGCATTAAGCGCCCCGCCTGGGGAGTACGGCCGCAAGGCTAAAACTCAAAGGAATTGACGGGGGCCCGCACAAGCGGCGGAGCATGTGGATTAATTCGATGCAACGCGAAGAACCTTACCTGGGCTTGACATACACCAGATCGCTGCAGAGATGTAGTTTCCCTTGTGGTTGGTGTACAGGCGATGCATGGCCGTCGCTGCAT
+
GGGGGGGGGGGGGGGGGGGGGGGGGGGGGGGGGGGGGGGGGGGGGGGGGGGCGGGGGGGGGGGGGGGGGGGGGGGGGGGGGGGGGGGGGGGGGGGGGGGGGGGGGGGGGGGGGGGGGGGGGGGGGGFGGGGGGGGGGGGGGGGGGGGGGGGGGGGGFGGGGGGGGGGGGGGGGGGG?FGGGGGGGGGGGGGGGGGCFGGGGGGGGGGGGGGGGGCCGFGFGGGFFGGGGGGFGGGFFGG?FGGGBGFFFGBFGGGFFFFFFGFFFFGFFGGAFFFFFFF>>FFF;?F
@M00689:251:000000000-CJTJ5:1:1103:21658:5101 1:N:0:10
CAGGATTAGATACCCTGGTAGTCCATGCCGTAAACGGTGGGCGCTAGGTGTAGGGGTCTTCCGCGGCCTCTGTGTCGCAGCTAACGCATTAAGCGCCCCGCCTGGGGAGTACGGCCGCAAGGCTAAAACTCAAAGGAATTGACGGGGGCCCGCACAAGCGGCGGAGCATGTGGATTAATTCGATGCAACGCGAAGAACCTTACCTGGGCTTGACATACACCAGATCGCTGCAGAGATGTAGTTTCCCTTGTGGTTGGTGTACAGGTGATGCATGGCCGTCGCTGCAT
+
GGGGGGGGGGGGGGGGGGGGGGGGGGGGGGGGGGGEGGGGGGGGGGGGFFFGGGGGGGGGGGGGGGGGGGGGGGGGGGGGGGGGGGGGGGGGGGGGGGGGGGGGGGGGGGGGGGGGGGGGGGGGGGGGGGGGGGGGGGGGGGGGGGGGGGGGGGGGGGGGGGGGGGGGGGGGGGGGGGGGGGGGGGGGGGGGGDCEGGGGGGGGGGFGGGGGGGGGGGGFFGGFGGGGGGGFGFFFGGGGFGGGFGFFFGFGGGGFFFFFBFFFFFGFFGGBCFGFFFBBB>0<BBF
@M00689:251:000000000-CJTJ5:1:1103:15631:5110 1:N:0:10
CAGGATTAGATACCCTGGTAGTCCATGCCGTAAACGGTGGGCGCTAGGTGTAGGGGTCTTCCACGGCCTCTGTGTCGTAGCTAACGCATTAAGCGCCCCGCCTGGGGAGTACGGCCGCAAGGCTAAAACTCAAAGGAATTGACGGGGGCCCGCACAAGCGGCGGAGCATGTGGATTAATTCGATGCAACGCGAAGAACCTTACCTGGGCTTGACATACACCAGATCGCTGCAGAGATGTAGTTTCCCTTGTGGTTGGTGTACAGGTGGTGCATGGCCGTCGCTGCAT
+
FFGGE8FFFFFFFGGF@CFFFGFGDFFFFEECCDFCECFGGGGE@CEF<C@FGFGGFGGGGGGGGGGGGGGGGGFGGFGGGGGGGGGGGGGGGGGGGGGGGGDGGGDEGGGGGGGC=CFGGGGGGGGGGGGEEGGGGGGGGG<FDCGC>B:CCFGEBBFFGGGFGGEGCF+ACGG?FGGCGGG7EG9++:5EGGDGGGGGFGGGGGGGGGGGD67:FGGFCCFF6AFDGGE:FF<F:C+<@+>9ACB?FGFCD*7:>7F><D?9@/?8><>>7*A0)<90>91<1?4
@M00689:251:000000000-CJTJ5:1:1103:15613:5111 1:N:0:10
CAGGATTAGATACCCTGGTAGTCCATGCCGTAAACGGTGGGCGCTAGGTGTAGGGGTCTTCCACGGCCTCTGTGTCGTAGCTAACGCATTAAGCGCCCCGCCTGGGGAGTACGGCCGCAAGGCTAAAACTCAAAGGAATTGACGGGGGCCCGCACAAGCGGCGGAGCATGTGGATTAATTCGATGCAACGCGAAGAACCTTACCTGGGCTTGACATACACCAGATCGCTGCAGAGATGTAGTTTCCCTTGTGGTTGGTGTACAGGTGGTGCATGGCCGTCGCTGCAT
+
GGGGGGGGGGGGFFGGGGGGFFFFFGFGGDGEEGFEECFGGGGECFFCFFFGGGGGGGGGGGGGGGGGGGGGGGGGGGGGGGGGGGGGGGGGGGGGGGGGGGGGGGGGGGGGGGGEECGGGFGGGGGGGGGGGGDGGGGGGGGGGGGGGGGEFGFGF>FFEDGEGGGGFGGGFGGGGGGGFGGGGGGGFGGGEGEEGGGGGGGGGGCCGGGGFFGFGGGFGGFFGFFDG*:?GGGFFFGGFG*C<04BBGAGGF:1>EFFAGFF4/6(.7>>CF61@EF>>;?<1?4
@M00689:251:000000000-CJTJ5:1:1103:19715:5432 1:N:0:10
CAGGATTAGATACCCTGGTAGTCCATGCCGTAAACGGTGGGCGCTAGGTGTAGGGGTCTTCCACGGCCTCTGTGTCGTAGCTAACGCATTAAGCGCCCCGCCTGGGGAGTACGGCCGCAAGGCTAAAACTCAAAGGAATTGACGGGGGCCCGCACAAGCGGCGGAGCATGTGGATTAATTCGATGCAACGCGAAGAACCTTACCTGGGCTTGACATACACCAGATCGCTGCAGAGATGTAGTTTCCCTTGTGGTTGGTGTACAGGTGCTGCATGGTCGTCGCTGCAT
+
GGGGGGGGGGGGGGGGFGGGGGGGFGGGGGGGGGFEGGGGGGGGGGGGFFEGGGGGGGGGGGGGGGGGGGGGGGGGGGGGGGGGGGGGGGGGGGGGGGGGGGGGGGGGGGGGGGGGGGGGGGGGGGGGGGGGGGGGGGGGGGGGGGGGGGGGGGGGGGGGGGGGGGGGGGGGGGGGGGGGGGGGGGGGGGGGEGGGGGGGGGGGGGGGGGGDGGGGGGGFGGGFGGGGGGGFGCGFGGGGFGGGFGFFFGFGGGGFFFFFAGFFFFGFFGGFFFGFFFFFFFFFFF<
@M00689:251:000000000-CJTJ5:1:1103:19699:5442 1:N:0:10
CAGGATTAGATACCCTGGTAGTCCATGCCGTAAACGGTGGGCGCTAGGTGTAGGGGTCTTCCACGGCCTCTGTGTCGTAGCTAACGCATTAAGCGCCCCGCCTGGGGAGTACGGCCGCAAGGCTAAAACTCAAAGGAATTGACGGGGGCCCGCACAAGCGGCGGAGCATGTGGATTAATTCGATGCAACGCGAAGAACCTTACCTGGGCTTGACATAAACCAGATCGCTGCAGAGATGTAGTTTCCCTTGTGGTTGGTGTACAGGTGCTGCATGGGCGTCGCTGCATCTGTCTTT
+
GGGGGDGGGGGGGCFFFFGDCFEFFGGGFCFEBFGGC@FFCFCFDEGFEFF9FCFGGGGGGGGG7CFDGGGGFFFFGGGFGGGGGCF+CFGCEFEG:FGGDGDFGGGDGEBEGDCCC@EGDF+><3CFGCGGCBDFF?FGCGGGGGFGG*CE@:FCFFGGGGCFGGGFFG7:F:+<C+0<C@EF:8:CCG558CE88FFGFGGGGGCEDFG57EF?7*+06CCF96CCGEGBF795C><0@CFG<FBFFFFGGG:(-<)82C@AFF<:6773>F*(7)((49?FF?<A)5<6)).
@M00689:251:000000000-CJTJ5:1:1103:20597:5495 1:N:0:10
CAGGATTAGATACCCTGGTAGTCCATGCCGTAAACGGTGGGCGCTAGGTGTAGGGGTCTTCCACGGCCTCTGTGTCGTAGCTAACGCATTAAGCGCCCCGCCTGGGGAGTACGGCCGCAAGGCTAAAACTCAAAGGAATTGACGGGGGCCCGCACAAGCGGCGGAGCATGTGGATTAATTCGATGCAACGCGAAGAACCTTACCTGGGCTTGACATACACCAGATCGCTGCAGAGATGTAGTTTCCCTTGTGGTTGGTGTACAGGTGATGCATGGCCGTCGCTGCAT
+
GGGGGGGGGGGGGGGGGGGGGGGGGGGGGGGGGGGGGGGEGGGGGGGFFFGGGGDGGGGGGFGFEGGGGGGGGGGGGG@DEG<EGEGGGGGDCFFGGGGGGGGGGGGEGFGFCGGGGGGGGCFEGGGGGGGGGGGGFGGFCCGGGGGDGGFCGGGGGGGCEGGG/:?ECCCCC:CF+CFGG5<9<C<CGGG*:CE>CCFFCF6::A87CFF*>8+<>9?@GG*<FCC3C5E>FGF>DC99@FCE2C<@F55CD>F?FFF@>FF<F9C<6*:27920)5(41,4:6B4
@M00689:251:000000000-CJTJ5:1:1103:20607:5513 1:N:0:10
CAGGATTAGATACCCTGGTAGTCCATGCCGTAAACGGTGGGCGCTAGGTGTAGGGGTCTTCCACGGCCTCTGTGTCGTAGCTAACGCATTAAGCGCCCCGCCTGGGGAGTACGGCCGCAAGGCTAAAACTCAAAGGAATTGACGGGGGCCCGCACAAGCGGCGGAGCATGTGGATTAATTCGATGCAACGCGAAGAACCTTACCTGGGCTTGACATACACCAGATCGCTGCAGAGATGTAGTTTCCCTTGTGGTTGGTGTACAGGTGATGCATGGCCGTCGCTGCAT
+
GGGFGFGGEFFFGGGGGGGGGGFFGGGGGGGG;FFGCC@+CFEGDFGGGGFGFFGGGGGGGGGGF7FGGGG<FGGGGGGGGGGGGGDEGGG<FFDGGGGGDGGG7CC@FFGGGGGGGGGGGGGCGGGFGFGGGGGGGGGFGGGDGDGDGGGEGGGGGGGG=FGF=CEGGGGGGGGG?@FGD5<CGGGGFEGD88CE6@CFFGGCFFG5CFCE4CGGFGFFGGG59EFDGCE?FF3FGGGFBFCF>D2B?C>FDGGFBF@FFGBBFFGBF>FBG4C07>9>B>FB>?<
@M00689:251:000000000-CJTJ5:1:1103:15866:5819 1:N:0:10
CAGGATTAGATACCCTGGTAGTCCACGCTGTAAACGATGAGTGCTAGGTGTTAAGGGGTTTCCGCCCCTTAGTGCTGTAAGTTAACGCGTTAAGCACTCCGCCTGGGGAGTACGGCCGCAAGGCTGAAACTCAAAAGAATTGACGGGGGCCCGCACAAGCGGTGGAGCATGTGGTTTAATTCGAAGCTACGCGAAGAACCTTACCAGGTCTTGACATCCTCTGAACACCTTAGAGATAAGGCTTTCCCTTCGGGGACTGAGTGACAGGTGATGCATGGCCGTCGCTGCAT
+
GFGGGFGGGGGGGGGGFGGGGGGGFGGGGEGDFFFEGGGGGGFGGGGFFFGGGFGFFGGGGGGGGGGGGGGGGGGGGGGGGGGGGGGGGGGGGGGGGGGGGGGGGGGGGGGGGGGGGGGGGGGGGGGGGGGGGGGGGGGGGGGGGGGGGGGGGGGGGGGGGGEGGGGGGCEGGGGGGGGGGGGGGGGGFGGGGGGGGGGGGGGGGGGGEFGGGGGGCGGFGFF?CCFGGGFBGC>6CFFFFGGF?FAFFGFGGGGBBFFF?GFFFFG:?CC9F=GBFFF?>03693?476
@M00689:251:000000000-CJTJ5:1:1103:22952:5917 1:N:0:10
CAGGATTAGATACCCTGGTAGTCCATGCCGTAAACGGTGGGCGCTAGGTGTAGGGGTCTTCCACGGCCTCTGTGTCGTAGCTAACGCATTAAGCGCCCCGCCTGGGGAGTACGGCCGCAAGGCTAAAACTCAAAGGAATTGACGGGGGCCCGCACAAGCGGCGGAGCATGTGGATTAATTCGCTGCAACGCGAAGAACCTTACCTGGGCTTGACATACACCAGATCGCTTCAGAGATGTAGTTTCCCTTGTGGTTGGTGTACAGGTGCTGCATGGTCGCCGCTGCAT
+
GCFGGGGGGGGFGGGGGGGGGGGGGGGGGGGGGGGGGGGGDGGGGGGGGGGGGGGGGGGGGGGGDGGGGGGFGGGG7FEEFGGGGGGGGGGF9F+@FGGCGGGFGGGGGGGGECEGGGGGEGGGGGGGGGGGGGG,:CFG,@CGG@FGGGGDGFGGGGGG7CEEEDCC@CCCFGGG6CFGG>*;CEGD?8E=EDCEGGGGFGGGG+*=FGF=FFFGFGFF7/;;FG5CG*:6*2>)?C+<*3?FBGFFB2:D3FGF(7@F)7*-)9C)7DD07=6>?D>?BFFF>24
@M00689:251:000000000-CJTJ5:1:1103:20028:5925 1:N:0:10
CAGGATTAGATACCCTGGTAGTCCATGCCGTAAACGGTGGGCGCTAGGTGTAGGGGTCTTCCACGGCCTCTGTGTCGTAGCTAACGCATTAAGCGCCCCGCCTGGGGAGTACGGCCGCAAGGCTAAAACTCAAAGGAATTGACGGGGGCCCGCACAAGCGGCGGAGCATGTGGATTAATTCGATGCAACGCGAAGAACCTTACCTGGGCTTGACATACACCAGATCGCTGCAGAGATGTAGTTTCCCTTGTGGTTGGTGTACAGGTGTTGCATGGCTGTCGCTGCAT
+
EEGGGGGGGGGGGGGGGGGGGGGGGGGGFGEEGGGCGGFEGGGGGGGGGFGGGGGCFEFGGGGGGGGGGGGGGGGGGGGGGGGGGGGGGGGGFFGGGGGGEGGGGGGGGGGGGGGGGCCFCFGGGGGGGGGGGGGFGGGGGGGDGGGGGGGGGCGGGGGGGGGGGGGGGGCCFG?EGGGGDGEGGCFGGC5EEGGGGGGGGGGGGF8EFFCEFGGGG49FFG*0<FFDF=*8C*>FGGFGFCDG<FBFFFAFGCF?FFFFFFF>FFGFD*:<>FGF?>23:028;B4
@M00689:251:000000000-CJTJ5:1:1103:15687:5939 1:N:0:10
CAGGATTAGATACCCTGGTAGTCCATGCCGTAAACGGTGGGCGCTAGGTGTAGGGGTCTTCCACGGCCTCTGTGTCGTAGCTAACGCATTAAGCGCCCCGCCTGGGGAGTACGGCCGCAAGGCTAAAACTCAAAGGAATTGACGGGGGCCCGCACAAGCGGCGGAGCATGTGGATTAATTCGATGCAACGCGAAGAACCTTACCTGGGCTTGACATACACCAGATCGCTGCAGAGATGTAGTTTCCCTTGTGGTTGGTGTACAGGTGATGCATGGTTGTCGCTGCAT
+
GGGGGFGGGGGGGGGGGGGGFGFGGGGFGEGCFGGEGEGGGGGGGGEGEEEGGGGGGGGGGGGGGGGGGGGGGGGGGGGGGGGGGGGGGGGGGGGGGGGGGGGGGGGGGGGGGGGGEEEGGGGGGGGGGGGGGGAFGGGGGGGGDCGGEGGGGGGGGFDGGGGGGGGFFF@FGCF7:E9FGF0+<C@F6CCEGGCEGGDCFFFGGG5FGGFG:EGGGGGF7FCFGFGGGGG?F:55>FFF?9>GFFFFF<<FCCC?FDFF>>FFFFC4*:>7*/:<F@:<BB(49?<
@M00689:251:000000000-CJTJ5:1:1103:15305:6025 1:N:0:10
CAGGATTAGATACCCTGGTAGTCCATGCCGTAAACGGTGGGCGCTAGGTGTAGGGGTCTTCCACGGCCTCTGTGTCGTAGCTAACGCATTAAGCGCCCCGCCTGGGGAGTACGGCCGCAAGGCTAAAACTCAAAGGAATTGACGGGGGCCCGCACAAGCGGCGGAGCATGTGGATTAATTCGATGCAACGCGAAGAACCTTACCTGGGCTTGACATACACCAGATCGCTGCAGAGATGTAGTTTCCCTTGTGGTTGGTGTACAGGTGCTGCATGGCCGTCGCTGCAT
+
GCFFEFGFGFGGFFFFC@FAAEFFEGC,;@BCEFFC7FGEEFGGGEGGC<@FDCEGFGGGGGFGGGEGGFGGGGGGGGDFCFGGGGDFGGGGGGGGGEFDGGGGGG@+FGGGGGGGGG7F@DGGCGCAA,=FGGDGGGGGGGGGGDGGEG7BFGGGDGGGEGGGGGD@GE<<@?CF?EGEFGG7:C?FFECGC=CEGCFGEFFGGGFFEFGGFGFGFGFFGFFFGGGGGC58*:>FFG?9@:>CACDFFGFGGFG11<>FFGFDF=E?BDFBF468FE>699B367)
@M00689:251:000000000-CJTJ5:1:1103:16901:6543 1:N:0:10
CAGGATTAGATACCCTGGTAGTCCATGCCGTAAACGGTGGGCGCTAGGTGTCGGGGTCTTCCACGGCCTCTGTGTCGTAGCTAACGCATTAAGCGCCCCGCCTGGGGAGTACGGCCGCAAGGCTAGAACTCAAAGGAATTGACGGGGGCCCGCACAAGCGGCGGAGCATGTGGATTAATTCGATGCAACGCGAAGAACCTTACCTGGGCTTGACATACACCAGATCGCTGCAGAGATGTAGTTTCCCTTGTGGTTGGTGTACAGGTGCTGCATGGCTGTCGCTGCAT
+
GGGGGGGGGGGGGGGGGGGGGGGGGGGGGGGGGGGGEGG7@FGGGGGGGGG,FG@CFGGGGGGGGGGGGGGFGGGGEGFFGGGFGEGDGDGCFGGGGGGGGGGGDFGEGGDGGGGGCGGGEGGGGGGGGGGGG<AAFGGGFGGGCGCEEGGGGFGGGFGDCFECGCECFGGGGFGG69CFGEFGGGGGGCEEEEECGGGGGGGGGFFFGGGGGGGEFGG?A8;<GG5DG:E?GC5>GGG96FGGFFFFFDADCGG?>DFFDGFB)?64?:C2C@6:F>BF:BF<B:D
@M00689:251:000000000-CJTJ5:1:1103:10197:6550 1:N:0:10
CAGGATTAGATACCCTGGTAGTCCATGCCGTAAACGGTGGGCGCTAGGTGTAGGGGTCTTCCACGGCCTCTGTGTCGTAGCTAACGCATTAAGCGCCCCGCCTGGGGAGTACGGCCGCAAGGCTAAAACTCAAAGGAATTGACGGGGGCCCGCACAAGCGGCGGAGCATGTGGATTAATTCGATGCAACGCGAAGAACCTTACCTGGGCTTGACATACACCAGATCGCTGCAGAGATGTAGTTTCCCTTGTGGTTGGTGTACAGGTGTTGCATGGCTGTCGCTGCAT
+
GGGGGGGGGGGGGFFGGGGGGGGGFGGEGGGGGGGGDGG@7FGGGGGGFGGGGGGGGGGGGGFFEGGGGGGCFGGGEFFGGGE<FEGGGGCFGGGGGGG>EGG?DFGCEGGGGDEGGGEGCFFGGGGGGGGGGGGGFGGGGGGGGGGGDEGGGFEGGGG<EFGGGGGGFGFGGCGCFGCFCA+C9EFF+5CGGGGDFGGDF?FGGFGGGG=EGCEF7CFF*88>E<CDF:E>G7FFFGG+/<DGFGFF?7<FGGGF05)<2:9456?8@9>>GFGFF>BD1:?09?<
@M00689:251:000000000-CJTJ5:1:1103:10186:6565 1:N:0:10
CAGGATTAGATACCCTGGTAGTCCATGCCGTAAACGGTGGGCGCTAGGTGTAGGGGTCTTCCACGGCCTCTGTGTCGTAGCTAACGCATTCAGCGCCCCGCCTGGGGAGTACGGCCGCAAGGCTAAAACTCAAAGGCATTGACGGGGGCCCGCACAAGCGGCGGAGCATGTGGATTAATTCGATGCAACGCGAAGAACCTTACCTGGGCTTGACATACACCAGATCGCTGCAGAGATGTAGTTTCCCTTGTGGTTGGTGTCCAGTTGTTGCATGGCTGTCGCTGCAT
+
GGGG>FGGGGGGGGGGGGGGGGGGGFGGGGGGGGGGGFFBCGGGGGGGGGGEGF,+BFGGGGGG@@FDGFG<F<FG7D=<BF,6F=F7BG,CEF7FFGG=FGG7+DFC+B4E=:CFEGCBCFFG8>9DFGGFG9FD,DFGG9C+@FCFGGG*C*C<B,@*4C8*/1:8CFG?97EF:+<FF8<E<EFCE*CE58*;CFGGGGGGG:**:FGG*<9C7CGF:*;)9F5<F*:(7*/):CF76CFGFG<F@9:939D(,<.<):94/9+6F5D2C@6.7)48,4:16(:
@M00689:251:000000000-CJTJ5:1:1103:10084:7031 1:N:0:10
CAGGATTAGATACCCTGGTAGTCCATGCCCTAAACGATGTGCACTAGGTGTTGGCGGCATTAATCCCTCCTTTGCCGTAGCTACCGCATTAAGTGCCCCGCCTGGGGAGTACGGTCGCAAGGCTGAAACTCAAAGGAATTGACGGGGACCCGCACAAGCGGTGGAGCTTGTGGTTCAATTCGACGCACCGCGAAAAACCTTCCCTGGGCTTGAATTGTCGGTGCTAGGCAACCGAAAGTGGCCCGCCCCCGCAAGGGGAGCCGACACAGTTCATGCCTGGCTTTCGCTGGCTCTT
+
DFGFGGGGGFFGFGGGGGGGGGGGG,CFFEFFGDFC@FF,,,CFGGGC<CF,6EC7++6@F<,C<CE,,CF,EAF<+,66,<9,C+=FGC9C,C,CEFD+C7FADF>C==,5B+BFCG7=+4DA8A<,5<BFFFFC,,ADA,BBCFECGG7+@+@FF5AE7FG*DCG,6><<:FFG,,6BC*,1**=*3355B=?8CC*=;+?*A+***;5=5++36CC5*1;)<++2*0:273573<+<6=*5()()01(957)(()).4C)4@>*(8*:)*9+6)9),1((,4,882((4:>)
@M00689:251:000000000-CJTJ5:1:1103:16263:7095 1:N:0:10
CAGGATTAGATACCCTGGTAGTCCACGCCGTAAACGATGAGTGCTAAGTGTTGGAGGGTTTCCGCCCTTCAGTGCTGCAGCTAACGCATTAAGCACTCCGCCTGGGGAGTACGACCGCAAGGTTGAAACTCAAAGGAATTGACGGGGGCCCGCACAAGCGGTGGAGCATGTGGTTTAATTCGAAGCAACGCGAAGAACCTTACCAGGTCTTGACATCCTTTGACCACTCTAGAGATAGAGCTTCCCCTTCGGGGGCAAAGTGACAGGTGATGCATGGTCGTCGCTGCAT
+
GGGGGGGGGGGGGGGGGGGGGGGGFGGGGGEGGGGGGGGEGGFGGGGGCFFFGFGFGGGGGGGGGGGGGGGGGGGGGGGGGGGGGGGGGGGGGGGGGGGGGGGGGGGGGGGGG+FGGGGGGGGGGGGGGGGGGGGGGGGGGGGGGGGGGGGGGEGGGFGGGGGGGGGGGGFGGGGGGGGGGGGFGGGGGGGGGGGGGGGGGGGGGGGGGGGGGFGGGGGFGFFFGGGGGGGFGGGFGGGGFGGGFGFF>GFGDGG9BF)<AGFFFF5<;7:A>FFFFFA9B099?FFFF
@M00689:251:000000000-CJTJ5:1:1103:18690:7225 1:N:0:10
CAGGATTAGATACCCTGGTAGTCCATGCCGTAAACGGTGGGCGCTAGGTGTCGGGGTCTTCCACGGCCTCTGTGTCGTAGCTAACGCATTAAGCGCCCCGCCTGGGGAGTACGGCCGCAAGGCTAAAACTCAAAGGAATTGACGGGGGCCCGCACAAGCGGCGGAGCATGTGGATTAATTCGATGCAACGCGAAGAACCTTACCTGGGCTTGACATACACCAGATCGCTGCAGAGATGTAGTTTCCCTTGTGGTTGGTGTACAGGTGCTGCATGGCTGTCGCTGCATCTATCT
+
GGGGGGGGGGGGGGGGGGGGGGGGGGGGGGGGGGGGGGGGGGGGGGGGGGG,FGGGGGGGGGGGGGGGGGGGGGGGGGGGGGGGGEGGGGGGGGGGGGGGGGGGGGGCFGGGGGGGEGFGFGGGGGGGGGGGGGG7FFGGGGGGCEECGGG@FGGGGGGGEFE7EEEGGGGFGFGGGGGGG8<FCEGGGGGG>ECEGGGGGGGGGCFFGGGGGGGGDGFFFF*8EFFGGGD:6CGFGGGFFGGGF:>FFFB<DGGF6EFF>C94F?7>FCD:F?EBF:?B<FB:B>AA))4<B
@M00689:251:000000000-CJTJ5:1:1103:8203:7456 1:N:0:10
CAGGATTAGATACCCTGGTAGTCCATGCCGTAAACGGTGGGCGCTAGGTGTAGGGGTCTTCCACGGCCTCTGTGTCGTAGCAACCGCATTAAGCGCTCCGCCTGGGGAGTCCGGCTGCAAGGCTAAAATTCAAAGGAATTGACGGGGGCCCGCACAAGCGGCGGAGCATGTGGATAAATCCGATGCAACGCGACGAACCTTACCTGGGCTTGACTTACACCAGATAGCTGCAGAGATGTAGTTTCCCTTGTGGTTGGTGTACAGGTGCTGCATGGTCGTCGCAGCAT
+
G?CE@,CFFGGGGCE<FFCEDGDFGCGGGGGE@CFEGGG+@@:@FGGGFGE,<CFE76,,9,99,++@CEFGGFC@7FE<7,,,:+=:FFGFAFGC+C+?FC:DFFGG=B,,44@+64,C<+<3BFFF,,:CE::,A3ADF9,>FDFC*CF*C*1>:,>F*1=C5*=:9FCC@:9,?EG90:E5*:3:0:==C*:EC?8C99FFG+1>58CE*++<:C962:*7+++**<?:<GFFDGFGF:7A2>>FFD)9D<D?;BFFFFF6)=+)=7C:7/AAFD1291,49B2
@M00689:251:000000000-CJTJ5:1:1103:6716:7830 1:N:0:10
CAGGATTAGATACCCTGGTAGTCCATGCCGTAAACGGTGGGCGCTAGGTGTAGGGGTCTTCCACGGCCTCTGTGTCGTAGCTAACGCATTAAGCGCCCCTCCTGGGGAGTACGGCCGCAAGGCTAAACCTCAAAGTAATTGACGGGGGCCCGCCCAAGCGGCGCAGCATGTGGATTAATTCGATGCACCGCGAAGATCCTTACCTGTGCTTGACATACACCAGATCGCTGCAGAGCTGTAGTTTCCCTTGTGGTTGGTTTACAGTTTCTGCATGCTCTTCGCTGCTT
+
DEEGGGFEFEFAGGGGFFF9EFGG<EFGFGGGGGGGFGF@+D@FGFGFGGGCDG@CFGFGGGC<:7C:C<F8CE<FC=F7DD<6=C=:FG,<C<BF=FG+B?FFBBB:7F8FCEFF=F7++3FE,=,,>DAFBC=3,7@@FAAF@<+<>FG:>*>*6,1*7BE*?*=+?FGG9FCF,>CCDC7??>C+88:C888*+0<A9+<EC+++3<90*3+A*739A**)<+*9C/:46*1):C<37CC96:7?F4:F3*712>)7(**)*9+.9*:)CF+66*4:?(4:>)-
@M00689:251:000000000-CJTJ5:1:1103:7064:8007 1:N:0:10
CAGGATTAGATACCCTGGTAGTCCATGCCGTAAACGGTGGGCGCTAGGTGTAGGGGTCTTCCACGGCCTCTGTGTCGTAGCTAACGCATTAAGCGCCCCGCCTGGGGAGTACGGCCGCAAGGCTAAAACTCAAAGGAATTGACGGGGGCCCGCACAAGCGGCGGAGCATGTGGATTAATTCGATGCAACGCGAAGAACCTTACCTGGGCTTGACATACACCAGATCGCTGCAGAGACGTAGTTTCCCTTGTGGTTGGTGTACAGGTGCTGCATGGTCGTCGCTCCCT
+
GFGFEFGGGGGGGGGDFGGGGGFEGGGGGGGDFGGGGGGGGGGGGGG8FEFFGC@FGGGGGGFGGGGFGGGGGGFGEFCFGGCAEGGGGGGAFACFGGGGGGG+?FFCFFGFF7:CFG@FGDCDGGGGGGFGGGG?AFDG<FFGEEGGGGGGG@CDC56<<C:FC5:;CGFGCF67+<CGG*@9+;CF8CEG>ECEGCFCFC<FGGFGFGFC4CFGGGGFG=@>GE=D*7E?G7*)2*:C):7+6:8FFC<D*29?,>5><>4<FF+5=CF>DF6<=791-3(((((
@M00689:251:000000000-CJTJ5:1:1103:27264:8070 1:N:0:10
CAGGATTAGATACCCTGGTAGTCCATGCCGTAAACGGTGGGCGCTAGGTGTAGGGGTCTTCCACGGCCTCTGTGTCGTAGCTAACGCATTAAGCGCCCCGCCTGGGGAGTACGGCCGCAAGGCTAAAACTCAAAGGAATTGACGGGGGCCCGCACAAGCGGCGGAGCATGTGGATTAATTCGATGCAACGCGAAGAACCTTACCTGGGCTTGACATACACCAGATCGCTGCAGAGATGTAGTTTCCCTTGTGGTTGGTGTACAGGTGGTGCATGGTTGTCGCTGCAT
+
GGGGGGGGGGGGGGGGGGGGGGGGGGGGGGGGGGGGGGGGGGGGGGGGFGFFGGGGGGGGGGGGGGGGGGGGGGGGGGGGGGGGGGGGGGGGGGGGGGGGGGGGGGGGGGGGGGGGGGGGGGGGGGGGGGGGGGGGGGGGGGGGGGGGGGGGGFGGGGCFGGGGGGGGGGGGGCFGGGGGGGGGGGGGGGGGGGGGGGGGGGFGGGGGGGGGGGGGGGGFGGGFFGDDFGE>FGGFGGGGFCFGFFFFFFFGGGGBFFFFFFFFFFG?FGGFGFGFBDBFFFFF>:2
@M00689:251:000000000-CJTJ5:1:1103:19660:8480 1:N:0:10
CAGGATTAGATACCCTGGTAGTCCATGCCGTAAACGGTGGGCGCTAGGTGTAGGGGTCTTCCACGGCCTCTGTGTCGTAGCTAACGCATTAAGCGCCCCGCCTGGGGAGTACGGCCGCAAGGCTAAAACTCAAAGGAATTGACGGGGGCCCGCACAAGCGGCGGAGCATGTGGCTTAATTCGATGCAACGCGAAGAACCTTACCTGGGCTTGACATACACCAGATCGCTGCAGAGATGTAGTTTCCCTTGTGGTTGGTGTACAGGTGCTGCATGGCCGTCGCTGCAT
+
GGGGEFFGGGGGGGGGFGFGGFGGGGGGGGEEGGGGGGFC>FGGGEGGGFGGGG7CFFGGGGGGEGGGGGG<ECFF7FD<DFG,FEFEFEE,CFFGGGGGGGGF7F7B:F8FGDGG=FCCE7FG,>>,8FFDFCFG,,@FGCFGDE7FCFGEE*<=FFGCFCGG55C8AEFGF*;8+<<E7*CF78::C/>58EE>FGGGFC:EFCFFGFGG7C:?CCCFGD*8CF5CGEG>***7CGG?8FFG2C>?=DFG*>G?1BFF2D4)7?639:C:GF*.9047>F::B(6
@M00689:251:000000000-CJTJ5:1:1103:28616:8505 1:N:0:10
CAGGATTAGATACCCTGGTAGTCCATGCCGTAAACGGTGGGCGCTAGGTGTCGGGGTCTTCCACGGCCTCTGTGTCGTAGCTAACGCATTAAGCGCCCCGCCTGGGGAGTACGGCCGCAAGGCTAAAACTCAAAGGAATTGACGGGGGCCCGCACAAGCGGCGGAGCATGTGGATTAATTCGATGCAACGCGAAGAACCTTACCTGGGCTTGACATACACCAGATCGCTGCAGAGATGTAGTTTCCCTTGTGGTTGGTGTACAGGTGCTGCGTGGTCGTCGCTGCAT
+
GGGGGGFEGGGGGGGGGFGGGGGGGGEF<CGGGGGGGG8:6D@FGGGEFGG,BFGEGGGDFFEFGDGEGGGGGGEFGFFECEFDGDEFG@FFDGGDCFFGGGGGGGDCEF<E:BFGGGGGGGGFGGGFF>FFG9AF<@FC9>FEFGGFGGGGDE<CGFFGGEE<:*1*<CGGGFGFC:CGG*:C@8CFGGEEE*:CFGFFECFGGG*:CCFECC:977960**7?F5DFCC:DD*)20<CF:?C9D<FBG>CC7C:;E>F2D6)7?C76>=1D:G?F3(442120(-
@M00689:251:000000000-CJTJ5:1:1103:27630:8644 1:N:0:10
CAGGATTAGATACCCTGGTAGTCCATGCCGTAAACGGTGGGCGCTAGGTGTAGGGGTCTTCCACGGCCTCTGTGTCGTAGCTAACGCATTAAGCGCCCCGCCTGGGGAGTACGGCCGCAAGGCTAAAACTCAAAGGCATTGACGGGGGCCCGCACAAGCGGCGGAGCATGTGGATTAATTCGATGCAACGCGAAGAACCTTACCTGGGCTTGACATACACCAGATCGCTGCAGAGATGTAGTTTCCCTTGTGGTTGGTGTACAGGTGCTGCATGGATGTCGCTGCAT
+
FDGFGGGGGGGGGGGGGFGFCFFGGFGGGGGGGGGGGGGEGGCEEGGGEFF,CFGGEGGGGCDDEGEFGGGGGFF9C,FGGG9CEFGGF7FDFG:+=F7FGGDGG78=F:F<FGGCGGGG>@=8FFGGGGGGGGGF,>>BCF9FGDGGE*<>@EFGGFCEGFGCEGGGCFCGGGCFGGGFGGGGGGGG6CEGECGCCFE6<EFGCFFGGGGGGGGGCFGF6CC>++19<CG8CDFFC7<F?0:?<D?4FF)6C7<:>BFFFFFB??C0?FG:CFF3@F2<?(4:BFA
@M00689:251:000000000-CJTJ5:1:1103:21102:9069 1:N:0:10
CAGGATTAGATACCCTGGTAGTCCATGCCGTAAACGGTGGGCGCTAGGTGTAGGGGTCTTCCACGGCCTCTGTGTCGTAGCTAACGCATTAAGCGCCCCGCCTGGGGAGTACGGCCGCAAGGCTAAAACTCAAAGGAATTGACGGGGGCCCGCACAAGCGGCGGAGCATGTGGATTAATTCGATGCAACGCGAAGAACCTTACCTGGGCTTGACATACACCAGATCGCTGCAGAGATGTAGTTTCCCTTGTGGTTGGTGTACAGGTGCTGCATGGCCGTCGCTGCAT
+
GGGGGEGGGGGGGFGGGGGGGGFFGGG@FGGGGGGGGGGCGGGGGGGGFGGGGGG7FGGGGCFGGGGGGGGGGGGGEFGGGGGGGGGGGDGFFGGGGGEEEGGGCFGGGGGGGCGCGGGGGGGGGGGFGGGGFGAFCGGGGAFGGGGDCGEDGGGGGFGCFGG7=>EGGGGGGFFGGG?FGFEFGGGGGEGGGCCEGGGGGGGGGGGGGGGGGGGFGGGFG5EFGGFGGGG?4>D.::EFFGGGFFBFFGF4CGF:9B3@):@<:=+)0:F>GBGFFFFFFFF?B7A
@M00689:251:000000000-CJTJ5:1:1103:28671:9126 1:N:0:10
CAGGATTAGATACCCTGGTAGTCCACGCCGTAAACGATGAGTGCTAAGTGTTAGGGGGTTTCCGCCCCTTAGTGCTGCAGCTAACGCATTAAGCACTCCGCCTGGGGAGTACGACCGCAAGGTTGAAACTCAAAGGAATTGACGGGGACCCGCACAAGCGGTGGAGCATGTGGTTTAATTCGAAGCAACGCGAAGAACCTTACCAAATCTTGACATCCTTTGACAACTCTAGAGATAGAGTCTTCCCCTTCGGGGGACAAAGTGACAGGTTATGCATCGTCGTCGCTGCCT
+
GGGGGGGGGGGGGGGGGGGGGGGGGFFGG:FGGFGGFGFCEEFFGFECFGGGGGGGG6@FC,FGEF+CF<ECFDFFGGGGGGFGGGGGGGFGCGEGFGGGGGGGGGGGGGGGGDFGGGGGGCAFGFGGGGGGGFGGGGGGGFGGGGGGGGGGGGGGGGGGGGGGGGFGGGGGGGGGGGGGGGG8CGGGGGGGCCCEGGGGGGGG+A=+<EGGGGGGGG</CGFFG7A97?EBGGGFDFGFFCGGFGF>F47DGDG((5<>0DB2@FE);:*6*1<4=*481,7?19086(.
@M00689:251:000000000-CJTJ5:1:1103:8409:9166 1:N:0:10
CAGGATTAGATACCCTGGTAGTCCACGCCGTAAACGATGGATGCTAGACGCTGGGCGGATCGACCCGGTCAGTGTCGCAGCTAACGCGATAAGCATCCCGCCTGGGGAGTACGGCCGCAAGGCTGAAACTCAAAGGAATTGACGGGGGCCCGCACAAGCGGTGGAGCATGTGGTTTAATTCGAAGCAACGCGAAGAACCTTACCTGGGCTTGACATGCATTTGAAACTCCGGTGAAAGCCGGAGCCCTCTTCGGAGCAGGTGCACAGGTGCTGCATGGTCGTCGCTGCAT
+
GCFGFGFGGGGGGGGGGGGFGGGGCCFEFEGGGGFGGGCEGGGGGGGGGGGCEGEGGGGGGGGGGGGGFGGGGGGGGGGGGGGEGGGGGGGGFFFGGFGGDGGGGGEGGFGGGGDGGCCGEFGGGGGGGGGGGGGGGGGGGGGGGGGGGGGGGGGGDFGGGGGEGGGGGGGGGGGGGGGGGGFGGGGGGGGGEG=CFGGGD9EGGGFGGGGGGGCCFGFFGGE=<C@CFGGFGGGFCGCC@CC=9DFFFCAFGGGF9>F:?D<??FGF?49<GFCAF4-479?;9B?>46
@M00689:251:000000000-CJTJ5:1:1103:20376:9415 1:N:0:10
CAGGATTAGATACCCTGGTAGTCCACGCCGTAAACGATGGGCACTAGGTGTGGGGGGTGTCGACTCCCTCCGTGCCGAAGCTAACGCATTAAGTGCCCCGCCTGGGGAGTACGGCCGCAAGGCTAAAACTCAAAGGAATTGACGGGGGCCCGCACAAGCAGCGGAGCATGTGGTTTAATTCGACGCAACGCGAAGAACCTTACCTGGGCTTGACATGTAGGTGACCGGCGTGGAAACACGTCTTCCCTTCGGGGCACCTTCACAGGTGTTGCATGGTTGTCGCTGCAT
+
GGGGFFGFGGGGGGGGGGGGGGGGGGGGGGGGGGGGGGGGGGGGGGGGGGGGGGGGGGGGGGGGGGGGGGGGGGGGGGGGGGGGGGGGGGFGGGGGGGGGGGGGGGGGGGGGGGGGGGGGGGGGGGGGGGGGGGGGGGGGGFGGGGGGGGGGGGGGGGGGGGGGGGGGGGGGGGGGGGGGGGGGGGGGGGGGGGGGGGGGGGGGGGGGGGGGGGGGGGGFFGCFGFGGGGGFDDGFGGDGFGGGFGFFFGBGGGGF6FFF:2?AFFGFFDG<>FGBFFFBAFB?:BFF
@M00689:251:000000000-CJTJ5:1:1103:9728:9713 1:N:0:10
CAGGATTAGATACCCTGGTAGTCCACGCCGTAAACGATGAGTGCTAGGTGTTAGGGGGTTTCCGCCCCTTAGTGCTGAAGTTAACGCATTAAGCACTCCGCCTGGGGAGTACGGCCGCAAGGCTGAAACTCAAAAGAATTGACGGGGGCCCGCACAAGCGGTGGAGCATGTGGTTTAATTCGAAGCAACGCGAAGAACCTTACCAGGTCTTGACATCCTCTGACAACGATAGAGATATTGCGTTCCCTTCGGGGACAGAGTGACCGGTGTTGCATGGCCGTCGCTGCATCTGTTT
+
GGGGGGGGGGGGGGGGGGGGGGGGGGGGGGGGGGGGGGGGGGGGGGGGGGGGGGGGGGGGGGGGGGGGGGGGGGGGGGGGGGGGGGGGGGGGGGGGGGGGGGGGGGGGGGGGGGGGGGGGGFGGGGGGGGGGGGGGGGGGFGGGGGGGGGGGGGGGGGGGEGGGDGGGGGGGGGGGGGGGGGGGGGGGGGD5EEGGGGGGGGGGGGGFFGCCDFCFCFFFGFCFGFGGGG:1?CFFGGG7=ADEFGFFFGFGGDDFFF8<<CF<*7EF@DG?F@F<>F:9B>01:(1()))).))
@M00689:251:000000000-CJTJ5:1:1103:17031:9977 1:N:0:10
CAGGATTAGATACCCTGGTAGTCCATGCCGTAAACGGTGGGCGCTAGGTGTCGGGGTCTTCCACGGCCTCTGTGTCGTAGCTAACGCATTAAGCGCCCCGCCTGGGGAGTACGGCCGCAAGGCTAAAACTCAAAGGAATTGACGGGGGCCCGCACAAGCGGCGGAGCATGTGGATTAATTCGATGCAACGCGAAGAACCTTACCTGGGCTTGACATACACCAGATCGCTGCAGTGATGTAGTTTCCCTTGTGGTTGGTGTACAGGTGTTGCATGGCTGTCGCTGCAT
+
GFGGGGGGGGGGCFFGGFGFGGGFGGF8,@CFEGGGDFFFFFGGGGGGEFE6BFFEGGGGGGEGGG7FGFGGGGGGGGGGGGEGEGGGGGFGGGGDFGEGGGGGGGGGGGGGGE7FFEDGGGGFFFGGGFGG@>CGGGGGF<FFEGDGGGGGGGEECGGGGGE:CGGGFGFCFCGGDEFGGGGCGGGEFGGGGGGGFGC=E<CFGGDFFFGGGG+<CFE?**/.<CFDGC=>4:FFC:F?=?FGF7<F?4:FDCG6>><>77B>4BF<>*??GF6?F>8303:?BFB
@M00689:251:000000000-CJTJ5:1:1103:13612:10440 1:N:0:10
CAGGATTAGATACCCTGGTAGTCCATGCCGTAAACGTTGGCACTAGGTTGGGGGGAAAATTCACCGTCCTCCCGCCGGTGCTTACGCATTTAGTGCCCCGCCTGGGGAGCACGGTCGCCAGGGTTAAAACCAAAGGAATTGGCGGGGGGCCCGACCAACGGCCGAGCAAGCCGAATAAATCGACGGAAAGGCGAGAAACTTACCCAGGCTTGGACATAAACCGAACGGGTCTGGAAAAGTCCTTTCCCCTTTGGGGCGGGGTTCAGGTTGATGCATGGCGTTCCTTGCACCGTT
+
GGGGGFGGGGGGGGGGGGGGGGGGGGGGFGGGGGGGGGGG8C,,,,C;,-+@FGG7B,,C,99A5+B+++C44++@+++++,,CB++33C,@,,,,@<F7*C*3DCG***1,*5814*8=:C*,,8<F:,**8<+F4<:?9,,**:>5*?E52*:*:***/:/:*****2**:88C5F+3*1*****1*****2**;+;0<++<+<*:**:*/0++2*+*3*:)*:*9***(2*09**++*+20)2)9)9:4CDD(()))()0(/*+)**0)*/+)1).24-,()-),.,,(((
@M00689:251:000000000-CJTJ5:1:1103:24859:10696 1:N:0:10
CAGGATTAGATACCCTGGTAGTCCATGCCGTAAACGGTGGGCGCTAGGTGTAGGGGTCTTCCACGGCCTCTGTGTCGTAGCTAACGCATTAAGCGCCCCGCCTGGGGAGTACGGCCGCAAGGCTAAAACTCAAAGGAATTGACGGGGGCCCGCACAAGCGGCGGAGCATGTGGATTAATTCGATGCAACGCGAAGAACCTTACCTGGGCTTGACATACACCAGATCGCTGCAGAGATGTAGTTTCCCTTGTGGTTGGTGTACAGGTGATGCATGGCTGTCGCTGCAT
+
GGGGGGGGGGGGGFGGGGGGGGGGGGGGGGGGGGGGGG@CEGGFGGGGGGGGGGGGGGGGGGGGGGGGGGGGGGGGGGGGGGGFFGGGGGGGGGGGDGGGGGGGGGGGGGGFFGEFGGGGGGGGGGGGDFGGGGFGGGGGGGGGGGGGGGGGCFCFFFCGGGGGGGGGCE@FFF6@CFCCFFGGGCGE?EEEGDGGG*:CFGGFFFGGFECEGCGCCDFFEFG@<CGCFGG:DFFF7CA?9<>9AC?4=F>GG49?>@F>A:BAF4C<=F7ACFC65B186:::4>)
@M00689:251:000000000-CJTJ5:1:1103:24842:10700 1:N:0:10
CAGGATTAGATACCCTGGTAGTCCATGCCGTAAACGGTGGGCGCTAGGTGTAGGGGTCTTCCACGGCCTCTGTGTCGTAGCTAACGCATTAAGCGCCCCGCCTGGGGAGTACGGCCGCAAGGCTAAAAATCAAAGGAATTGACGGGGGCCCGCACAAGCGGCGGAGCATGTGGATTAATTCGATGCAACGCGAAGAACCTTACCTGGGCTTGACATACACAAGATCGCTGCAGAGAGGTAGTTTCACTTGTGGGTGGTGTACAGGTGATGAATGGCTGTCGATGCATCTGGCT
+
FFGGDGGGGGGGGGGGGGG<FECEAE6CECFC6,EF;F9C>F+@FEGGGFEGGGGGGDGGGGCGEGCCG<FFGG<E7CEF7DDFGGC=:FE<FEFF77+@:7BECDGEGC8:CE>:F@@FEF<8>BDA,,:8=AFE8==,FA9FFGEGCC*>*<1<ABCCF7C:CE5*+<<<CC+<:<+9C@C7E8<<::5/8:88@>/09<+++<*:5>5CCCF+:2963/:>6@C3C5*57:<:*56?=+*06*.**;<09*/1457>A:?A@?FA4C*)*1<4)54)4((.-)4<BF)44
@M00689:251:000000000-CJTJ5:1:1103:21181:11096 1:N:0:10
CAGGATTAGATACCCTGGTAGTCCATGCCGTAAACGGTGGGCGCTAGGTGTAGGGGTCTTCCACGGCCTCTGTGTCGTAGCTAACGCATTAAGCGCCCCGCCTGGGGAGTACGGCCGCAAGGCTAAAACTCAAAGGAATTGACGGGGGCCCGCACAAGCGGCGGAGCATGTGGATTAATTCGATGCAACGCGAAGAACCTTACCTGGGCTTGACATACACCAGATCGCTGCAGAGATGTAGTTTCCCTTGTGGTTGGTGTACAGGTGATGCATGGTCGTCGCTGCAT
+
GEFFGGFGGGGFG@FFGGFFGGFFGGGGGGCCGGGGGGFGGGGGGGGGFGFFCCEGGGFCFGFGDGGG@FGGGGGGGGF,<EECFGGGGGGGGFGGGCEGCFEFF7FFEGGGDEGFEFGGGDDGGFFFGGGFGGDFGFGGGDGGC<@FGGGGG:FEFGDG7<CD=5C8CFGFFCGGGGCFCFGEFGGGGEGC*:5C88CGGC6CE+//*CC7FGGGCCC:FEG5EG8DC5EBDGCFGDF+@FGG9F?4=<>FCFGBF5FF2*16??+6@FGACB:<FE>F;1??>F<
@M00689:251:000000000-CJTJ5:1:1103:10843:11193 1:N:0:10
CAGGATTAGATACCCTGGTAGTCCACGCCGTAAACGATGTCGACTTGGAGGTTGTGCCCTTGAGGCGTGGCTTCCGGAGCTAACGCGTTAAGTCGACCGCCTGGGGAGTACGGCCGCAAGGTTAAAACTCAAATGAATTGACGGGGGCCCGCACAAGCGGTGGAGCATGTGGTTTAATTCGATGCAACGCGAAGAACCTTACCTGGTCTTGACATCCACAGAACATTCCAGAGATGGGATGGTGCCTTCGGGAACTGTGAGACAGGTGATGCATGGCCGTCGCTGCATCTGTCTT
+
GGGGGGGGGGGGGGGGGGGGGGGDGGGGGGGGGGGGGGGGGGGGGGGGGGGGGGGGGGGGGGGGGGGGGGGGGGGGGGGGGGGGGGGGGGGGGGGGGGGGGGGGGGGGGGGGGGGGFDEGGCFGG<DFGGGGGGGGGGFGGGGDGGGGGGCEEGGFGGGCEFGGGGGGGGGGGGGGFGGGCCGGGGGGGGGGGGGGGGGDF6<@EE<<?FGGG97<DFGFGGGFGGGGFDFAGFGFFFGGFGGGBFFFFG:D>D<:>BFFBCFBFFGFFGFB7@??>FBB;6(4497:4)--54)
@M00689:251:000000000-CJTJ5:1:1103:9287:11310 1:N:0:10
CAGGATTAGATACCCTGGTAGTCCATGCCGTAAACGGTGGGCGCTAGGTGTAGGGGTCTTCCACGGCCTCTGTGTCGTAGCTAACGCATTAAGCGCCCCGCCTGGGGAGTACGGCCGCAAGGCTAAAACTCAAAGGAATTGACGGGGGCCCGCACAAGCGGCGGAGCATGTGGATTAATTCGATGCAACGCGAAGAACCTTACCTGGGCTTGCCATACACCAGATCGCTGCAGAGATGTAGTTTCCCTTGTGGTTGGTGTACAGGTGATGCATGGTTGTCGCTGCAT
+
GGGGGGGGGGGGGGGGGGGGGGGGGGGGGGGEEGGGGGGDGGGGGGGGGGGGGGGGGGGGGGFGGGGGGGGGGGGGGGGGGGGGGGGGGGFGFGGGGGGGGGGGGFGGGGGGGGGGGGGGGGGGFGGGFGGGEGFGGGGGG9CFGGGGGGGGDFGGGGGGGGGC8EEGEFFFGDGGGGGGFGGGGGGGGGGGGGGGGGGGGGGGGGGGGGGG*3?CFGFF68@>G687DEGBGFFFGFCF8EFFFGFFF<:F3CC:>F:;):?A:B6AFGGF>*><@5?FFB:?F7<
@M00689:251:000000000-CJTJ5:1:1103:10146:11478 1:N:0:10
CAGGATTAGATACCCTGGTAGTCCATGCCGTAAACGGTGGGCGCTAGGTGTAGGGGTCTTCCACGGCCTCTGTGTCGTAGCTAACGCATTAAGCGCCCCGCCTGGGGAGTACGGCCGCAAGGCTAAAACTCAAAGGAATTGACGGGGGCCCGCACAAGCGGCGGAGCATGTGGATTAATTCGATGCAACGCGAAGAACCTTACCTGGGCTTGACATACACCAGATCGCTGCAGAGATGTAGTTTCCCTTGTGGTTGGTGTACAGGTGATGCATGGTCGTCGCTGCAT
+
GGGGGGGGGGGGGGGGGGGGGGGGGGGGGGGGGGGGGGGGGGGGGGGGGGGGGGGGGGGGGGGGGGGGGGGGGGGGGGGCFGGGGGGGDGGGGGGGGGGGGGGGGGGGGGGGGGGGGGGGGGGGGGGGGGGGGGGGGGGGGGGGGGGGGGGGGGGGGGGGGGGCEGGGGGGGGFGGGGGGGGGGGGGGGGGGGGGEGFGFFFFGGFGGGFFGFEFF=FGFGCF>60ACCCGBC*977FGGFGDG6*5@FGAGCFF607<>AGFFFFGAFFGBGFGFF39?FB?BB?A
@M00689:251:000000000-CJTJ5:1:1103:12328:11785 1:N:0:10
CAGGATTAGATACCCTGGTAGTCCATGCCGTAAACGGTGGGCGCTAGGTGTAGGGGTCTTCCACGGCCTCTGTGTCGTAGCTAACGCATTAAGCGCCCCGCCTGGGGAGTACGGCCGCAAGGCTAAAACTCAAAGGAATTGACGGGGGCCCGCACAAGCGGCGGAGCATGTGGATTAATTCGATGCAACGCGAAGAACCTTACCTGGGCTTGACATACACCAGATCGCTGCAGAGATGTAGTTTCCCTTGTGGTTGGTGTACAGGTGATGCATGGCCGTCGCTGCAT
+
GGGGGGGGGGGGGGGGGGGGGGGGFGGFGGGGGCFFGGGGGGGGGGGGFGGGGGGGGGGGGGGGGGGGGGGGCGGGGGGGGGGGGGGGGGGGGGGGCGGGGGGGGGGGGGGFGGGGGGECGGGGGGGGGGGGGGGGGGGGGGGGGGGGDGGGGGGGGGGGGFGGGGGGGGCGGGGGGGGGGGGGGGGGGGGGGGGGGGGGGFFGFFFGGGGGGFCEFGGFGGFFG?CDGGGFGGGF7DF?FGGC9C??BG2FGGGFFEF78??BF??>FFGBGFGF?D;>>2??>BF
@M00689:251:000000000-CJTJ5:1:1103:12309:11793 1:N:0:10
CAGGATTAGATACCCTGGTAGTCCATGCCGTAAACGGTGGGCGCTAGGTGTAGGGGTCTTCCACGGCCTCTGTGTCGTAGCTAACGCATTAAGCGCCCCGCCTGGGGAGTACGGCCGCAAGGCTAAAACTCAAAGGAATTGACGGGGGCCCGCACAAGCGGCGGAGCATGTGGATTAATTCGATGCAACGCGAAGAACCTTACCTGGGCTTGACATACACCAGATCGCTGCAGCGATGTAGTTTCCCTTGTGGTTGGTGTACAGGTGATGCATGGCCGTCGCTGCAT
+
GGGGGGGGGGGGGGGGGGGGGGGGGGGGGGGGGGGGGGGEGGGGGGGGGGGGGGGGGGGGGGGGGGGEGGGGGGGGGGGGGFGGGGGGGGGGGGGGGGGGGGGGGGGGGGGGGGGGGGGGGGGGGGGGGGGGGGGGGGGGGGGGGGGGGGGDF@CCFGGGGGGGGGGGGG<<FFEFGGFGG8FG78EGGGGGGGDGFCGGGGGGGFGGFFCECG9C7C69EGCFF8CDF5>?C*7@CCF9*<:EBGFFFGBGGGGFFFFFFGFB?FF2FFG>**A?4)-(36?<305
@M00689:251:000000000-CJTJ5:1:1103:5106:11798 1:N:0:10
CAGGATTAGATACCCTGGTAGTCCATGCCGTAAACGGTGGGCGCTAGGTGTAGGGGTCTTCCACGGCCTCTGTGTCGTAGCTAACGCATTAAGCGCCCCGCCTGGGGAGTACGGCCGCAAGGCTAAAACTCAAAGGAATTGACGGGGGCCCGCACAAGCGGCGGAGCATGTGGATTAATTCGATGCAACGCGAAGAACCTTACCTGGGCTTGACATACACCAGATCGCTGCAGAGATGTAGTTTCCCTTGTGGTTGGTGTACAGGTGTTGCATGGCCGTCGCTGCAT
+
GGGGGGGGGGGGGGGGGGGGGGGGGGGGGGGGGGGGGGGCEGGGGGGGGGGGGGDGGGGGGGGGGGGGGGF?FGGGGGGGGGEGGGEGGGGGGGGGGGGGGGGGGGGGG=,FEFGGGGGGGGGG8FGGGGGGGFFGGGFFGFGGCF@FEGGGG7@@FGGGCFEDGCEEFCCG7@FGCG@FGF9<C5FGF>EGG5EE?FGGGGGCCEFGGG5E:EFGGGGFC=;:CCFDGGC?GDFFDFG+@GFFA08B?C<4<FF:>BFFFG?F4=F>>7><766?FF>>9>BF>:)
@M00689:251:000000000-CJTJ5:1:1103:22529:11814 1:N:0:10
CAGGATTAGATACCCTGGTAGTCCACGCCGTAAACGATGAGTGCTAGTTGTCGGCATGCATGCATGTCGGTGACGCAGCTAACGCATTAAGCACTCCGCCTGGGGAGTACGGTCGCAAGATTAAAACTCAAAGGAATTGACGGGGGCCCGCACAAGCGGTGGAGCATGTGGTTTAATTCGAAGCAACGCGCAGAACCTTACCACCTTTTGACATGCCCGGACCGGTGCAGAGATGCACCTTTCCCTTCGGGGACTGGGACACAGGTGTTGCATGGTCGTCGCTGCAT
+
GGGGGGGGGGGGGGGGGGGGGGGFGGGGGGGGGDFGGGGGGGGGGGGGGGGGGGGGGGGGGGGGGGGGGGGGGGGGGGGGGGGGGGGGGGGGGGGGGGGGGGGGGGGGGGGGGGGGDGGGGGGGGGGGGGGGGGGGGFGGGGDFGGGGGGGGFGFGGGEGGGGGGGGGGGGGGGGGGGGGGGGGGFGGGEGGGGGGGFGGFGGGGGGGFGGGGGFGGGG@EGEEGGDDGGGFGGGFGCFGFFFG?GDFFDFGGDGFF4>F:F?<FFF8BFF<GF76BDFFF9??974
@M00689:251:000000000-CJTJ5:1:1103:22547:11816 1:N:0:10
CAGGATTAGATACCCTGGTAGTCCACGCCGTAAACGATGAGTGCTAGTTGTCGGCATGCATGCATGTCGGTGACGCAGCTAACGCATTAAGCACTCCGCCTGGGGAGTACGGTCGCAAGATTAAAACTCAAAGGAATTGACGGGGGCCCGCACAAGCGGTGGAGCATGTGGTTTAATTCGAAGCAACGCGCAGAACCTTACCACCTTTTGACATGCCCGGACCGGTGCAGAGATGCACCTTTCCCTTCGGGGACTGGGACACAGGTGTTGCATGGTCGTCGCTGCAT
+
GGGGGGGGGGGGGGGGGGGGGGGGGGGGFGGGGGGGCFFFCFFFGGGFGGGEFGGDFCC<D<EFFDGFF7@7FFB:F+@EFGGGE7FGGGGFFGGGGCCFD<CGGGCCFF@FEFECGG7<AFFFGGGCFEFGC?FGFG9DF@FGGGEGGGDCEGGFCCEG@E>@C:BFAAFEFG7FFFCCFGCEFFCFGGEG>EGGGGGGGGCFEGFFGG=FGGGGGGEDG8CEG=:CF++,57CF*0:??GFF?CAFFC1C)178?FFFBF58F6?45FFBF=C)*7>1(4119:<
@M00689:251:000000000-CJTJ5:1:1103:13769:12259 1:N:0:10
CAGGATTAGATACCCTGGTAGTCCACGCCCTAAACGATGTCAACTAGTTGTTGGGGATTCATTTCCTTAGTAACGTAGCTAACGCGTGAAGTTGACCGCCTGGGGAGTACGGTCGCAAGATTAAAACTCAAAGGAATTGACGGGGACCCGCACAAGCGGTGGATGATGTGGATTAATTCGATGCAACGCGAAAAACCTTACCTACCCTTGACATGCCACTAACGAAGCAGAGATGCATTAGGTGCTCGAAAGAGAAAGTGGACACAGGTGATGCATGGTTGTCGCTGCAT
+
GGGGGGGGGGGFGGGGGGGGGGGGGGGGGGGGGGGGGGFGGGGGGGGGGGGGGGGGGGGGGGGGGGGGGGGGGGGGGGGGGGGGGGGGGGGGGGGGGGGGGGGGGGGGGGGGGGGGGGGGGGGGGGGGGGGGGGGGGGGGGGGGGGGGGGGGGGGFGGGGGGGGGGGFGGGGGGGGGGGGGGGGGGGGGGGGGGGGGGGGGGGGGGGGGGGGGGGGFGGFGGGEDGEGGGGBGGGFGGGGFFGG:CAFEGFGGGGB:6BF2CFFFFGFFGGFGFGFF>AA:?AB::<>BA
@M00689:251:000000000-CJTJ5:1:1103:24486:12577 1:N:0:10
CAGGATTAGATACCCTGGTAGTCCATGCCGTAAACGGTGGGCGCTAGGTGTAGGGGTCTTCCACGGCCTCTGTGTCGTAGCTAACGCATTAAGCGCCCCGCCTGGGGAGTACGGCCGCAAGGCTAAAACTCAAAGGAATTGACGGGGGCCCGCACAAGCGGCGGAGCATGTGGATTAATTCGATGCAACGCGAAGAACCTTACCTGGGCTTGACATACACCAGATCGCTGCAGAGATGTAGTTTCCCTTGTGGTTGGTGTACAGGTGTTGCATGGCTGTCGCTGCAT
+
GGGGGGGGGGGGGGGGGGGGGGGGGGGGGGGGGGGGGGGGEGGGGGGGGGGGGGGGGGGGGGGGGGGGGGGGGGGGGGGGGGGGGGGGGGGGGGGGGGGGGGGGGGGGGGGGGGGGGGGGGGGGGGGGGGGGGGGGGGGGGGGGGGGGGGGGGGGGGGGGGGGGGGGGGGGGGGGGGGGGGGGGFGGGGGGGGGD>FGGGGGGGGGDGGGGGGGGGGGGFGGGFCCCGGCC?FCF5CFGGFGGGFGFFFGFGGGGF>>:FAGFFFFGBEGFBG?G??::?1(8:>F<
@M00689:251:000000000-CJTJ5:1:1103:10112:12658 1:N:0:10
CAGGATTAGATACCCTGGTAGTCCACGCCGTAAACGATGAGTGCTAGGTGTTGGGGGTTTCGACACCCTCAGTGCTGAAGTTAACACATTAAGCACTCCGCCTGGGGAGTACGGCCGCAAGGCTGAAACTCAAAGGAATTGACGGGGGCCCGCACAAGCGGTGGAGCATGTGGTTTAATTCGAAGCAACGCGAAGAACCTTACCAGGGCTTGACATCCCGGTGCCACTTCCAGAGATGGAGGGTTCTCTTCGGAGACACCGGTGACAGGTGCTGCATGGCCGTCGCTGCAT
+
GGGGGGGGGGGGGGGGGGGGGGGGFFGGGGGGGFGGGGGGGGGGGGGGGGGGGGGGGGGGGGGGGGGGGGGGGGGGGGGGGGGGGGGGGGGGGGGGGGGGGGGGGGGGGGGGGGGGGGGGGGGGGGGGGGGGGGGGGGGGGGGGGGGGGGGGGGFGGGGGGGGGGGFGGGGGGGGGGGGGGGGGGGGGGGGGGGGGGGFGGGGGGGGGGGGGGGGGGFGDEEG:FGGGGGGAGGGFGG?FFEGE<GFFFDDGGGG>?FF@BC>6FFGDFG*5:FC>*9:1?B079BB?1>>
@M00689:251:000000000-CJTJ5:1:1103:11886:12670 1:N:0:10
CAGGATTAGATACCCTGGTAGTCCATGCCGTAAACGGCGGGCGCTAGGTGTAGGGGTCTTCCACGGCCTCTGTGTCGTAGCTAACGCATTAAGCGCCCCGCCTGGGGAGTACGGCCGCAAGGCTAAAACTCAAAGGAATTGACGGGGGCCCGCACAAGCGGCGGAGCATGTGGATTAATTCGATGCAACGCGAAGAACCTTACCTGGGCTTGACATACACCAGATCGCTGCAGAGATGTAGTTTCCCTTGTGGTTGGTGTACAGGTGTTGCATGGCCGTCGCTGCAT
+
GGGGGGGGGGGGGGGGGGGGGGGGGGFGGGGGGGGGGGGGGGGGGGGGGGGGGGGGGGGGGGGGGGGGGGGGGGGGGGGGGGGGGGGGGGGGGGGCGGGGGGGGGGGGGGGGGDGGGGGGGGGGGGGGGGGGGGGGGGGGGGGGGGGGGGGGGGGGGGGG5EEGGGGGGGGGG7CFFGGGGGGGGGGGGGGECECGFFGGGGGGGGGGGGGDGGCFCFGFGF8>FGGGGD58>CGFGGGGFGGGFGFFFGAGGGG?FFFFFG?AFFCAEGC7F4::FDF179??>?<
@M00689:251:000000000-CJTJ5:1:1103:14305:12877 1:N:0:10
CAGGATTAGATACCCTGGTAGTCCATGCCGTAAACGGTGGGCGCTAGGTGTAGGGGTCTTCCACGGCCTCTGTGTCGTAGCTAACGCATTAAGCGCCCCGCCTGGGGAGTACGGCCGCAAGGCTAAAACTCAAAGGAATTGACGGGGGCCCGCACAAGCGGCGGAGCATGTGGATTAATTCGATGCAACGCGAAGAACCTTACCTGGGCTTGACATACACCAGATCGCTGCAGAGATGTAGTTTCCCTTGTGGTTGGTGTACAGGTGCTGCATGGTCGTCGCTGCAT
+
GFGGGGGGGGGFGEFGGGGGGGGGDFGDFEFDCCFFGGGGGFGGGGEGCF<FGGGG@FGCG@FFGGGGGGGGGGGGGDFG<FFFFGFGG@FFGEFFCFFFCEEGGGGGGGFEFGEFFDGGGGGGFDFGGGFFGGGGGG8<DFBFEGGGGEDE*=CCFGFGG>EEGGEC+<0@FF++<CC?GGGE@EFDECEECEGCCC:89CEGF?CG5;ECFCE0:9C6*8C>9CGGC=E8FFGF7><9=?C94*5*8<9>DC<<>7>><C?AF*<2BF=:7=F4BB2:3(,43>2
@M00689:251:000000000-CJTJ5:1:1103:28936:13477 1:N:0:10
CAGGATTAGATACCCTGGTAGTCCATGCCGTAAACGGTGGGCGCTAGGTGTAGGGGTCTTCCACGGCCTCTGTGTCGTAGCTAACGCATTAAGCGCCCCGCCTGGGGAGTACGGCCGCAAGGCTAAAACTCAAAGGAATTGACGGGGGCCCGCACAAGCGGCGGAGCATGTGGATTAATTCGATGCAACGCGAAGAACCTTACCTGGGCTTGACATACACCAGATCGCTGCAGAGATGTAGTTTCCCTTGTGGTTGGTGTACAGGTGCTGCATGGCCGTCGCTGCAT
+
GGGFDFGGGFGGGGGGGGGGGGGGGGFGGGGGDGGGGGFEGGGGGGGGFGGGGGGGGGGGGGGGGGGGGGGGGGGGGGGGGGGGGGGGGGGGGGGGGGGGGGGGGGGGGGGGGGGGGGGGGGGGGGGGGGGGGGGGFFGGGGGGGFEEGGGGGGGGF>FEEFEEGEGGGGGGGGFFGGF?CFCCGCGGGGEGGEEGGGGGGGGFGG@:7FEC5FFFGF?67:803ACCC57:CGF:DGE?FCGCA>?FFFFGDGGF>EFFAGFA)9CBFCGBGFC?FE>>6>F<>74
@M00689:251:000000000-CJTJ5:1:1103:12151:13576 1:N:0:10
CAGGATTAGATACCCTGGTAGTCCATGCCGTAAACGGTGGGCGCTAGGTGTGGGTTTCCTTCCACGGGATCCGTGCCGTAGCTAACGCATTAAGCGCCCCGCCTGGGGAGTACGGCCGCAAGGCTAAAACTCAAAGGAATTGACGGGGGCCCGCACAAGCGGCGGAGCATGTGGATTAATTCGATGCAACGCGAAGAACCTTACCTGGGCTTGACATACACCAGATCGCTGCAGAGATGTAGTTTCCCTTGTGGTTGGTGTACAGGTGGTGCATGGCCGTCGCTGCAT
+
GGGGGGGGGGGGGGGGGGGGGGGGFGGFFGGGGGGGGGGGGGGGGGGGFFGGGGGGGGGGGGGGGGGGGGGGGGGGGGGGGGGGGCGGGGGGGGGGGGGGGGGGGGGGGGDGGGGGGGGGFGGGFGGGGGFGFGGGGGGGGGFGGGGGGGGGGGCFEGGGGGGGGGGGGGGGGGGGCFFGGFGFEFGGGFGGGGG>>E6CGGGGGGGGGFGGGFGGGGGFGFG>EEEGGFGBGGCFF7FEFGGGFG>FB*8:FGD?BFB.8**-97:4FDDBFFD?FFFB>008:9?<
@M00689:251:000000000-CJTJ5:1:1103:17451:13606 1:N:0:10
CAGGATTAGATACCCTGGTAGTCCATGCCGTAAACGGTGGGCGCTAGGTGTAGGGGTCTTCCACGGCCTCGGTGTCGTAGCTAACGCATTAAGCGCCCCGCCTGGGGAGTACGGCCGCAAGGCTAAAACTCAAAGGAATTGAAGGGGGCCCGGACAAGCGGCGGAGCAAGTGGATTAATTCGATGCAACGCGAAGAACCTTACCTGGGCTTGAAATACACCAGATCGCTGCAGAGATGTAGATGTCCTTGTGGTTGGTGTAAAGGTGCTGCATGGGTGTCGCTTCAT
+
DFFGECFEFFGGFFGF<F<FEFFFACC@C@@@FFG@FGGGGGGGGECFEECEFFE@:@6@,CCEFF+7@F,@68,C=9,6BCEFEDCC,:<EE,@>+@CC7F7=A7C==?<ACFFGG7+86F+,==EF<==CFGFF<F,DFD,=FGEG@FC:*5>FGG,6C<BE=83<+<,7:++00<<+2*<<C;CC+/:7>E=8C**0+32:+08>/A5ED<9?>:?)0;;>+0:C4E=47C7>*:+06+:+)*./*76DG7<?9@3>A**)/1+)1:6:7=C()0(.(4(((6)
@M00689:251:000000000-CJTJ5:1:1103:17435:13617 1:N:0:10
CAGGATTAGATACCCTGGTAGTCCATGCCGTAAACGGTGGGCGCTAGGTGTAGGGGTCTTCCACGGCCTCTGTGTCGTAGCTAACGCATTAAGCGCCCCGCCTGGGGAGTACGGCCGCAAGGCTAAAACTCAAAGGAATTGACGGGGGCCCGCACAAGCGGCGGAGCATGTGGATTAATTCGATGCAACGCGAAGAACCTTACCTGGGCTTGACATACACCAGATCGCTGCAGAGATGTAGTTTCCCTTGTGGTTGGTGTACAGGTGCTGCATGGTTGTCGCTGCAT
+
GGGGGGGGGGGGGGGGGGGGGGGGGGGGGGGGGGGGGGGGGGGGGGGGGGGGGGGGEGGGGGGGGGGGGGGGAEGFCFGGG9EGGGGGGGDGFFCFGGGGGGDFGGGGGGGGGGGGGGDGGGGFC<FGGFDEGGGGGGGGFFGGGGGGGGGGGDGGGGGGGG7FDEGGFFGDGFGGGGFGGFGGGE?FGGGEEEGEFGG=GFGGFCFGGGG=58CC:FFFCEGFGGGDGEE49:78*7<C/0:+.>?FFDBDDCC(1BFFFGFFFFF:FGGFGFGFFFFBFB:1904
@M00689:251:000000000-CJTJ5:1:1103:8989:13754 1:N:0:10
CAGGATTAGATACCCTGGTAGTCCACGCCGTAAACGATGTCGACTTGGAGGTTGTGCCCTTGAGGCGTGGCTTCCGGAGCTAACGCGTTAAGTCGACCGCCTGGGGAGTACGGCCGCAAGGTTAAAACTCAAATGAATTGACGGGGGCCCGCACAAGCGGTGGAGCATGTGGTTTAATTCGATGCAACGCGAAGAACCTTACCTGGTCTTGACATCCACGGAAGTTTTCAGAGATGAGAATGTGCCTTCGGGAACCGTGAGACAGGTGTTGCATGGTCGTCGCTGCAT
+
GGGGGGGGGGGEFGGGGFGGGFGFFGGGGGGGGGGGGG@FGGFGGGGGFGGGGGGGGGGGGGCEGGEG7@FG8FGGGFGGGGGGGGGGGGGGGGGGGGEGGGGGGGGGDFGGGDGCGDGGGFGGGGCCF@FGFGFGGGFGGGGGGEGGEFFGGGGGGGGGGGGGGGGGGEFGGGGGGGGGFCEGGGGGGGGGEDEGCCGGGGGGGFCEGGGGG?FEFGFDDCGB+C7DDGG9>FGFGGFG?EFGFGFF?G:DCDG?6BFFFGFFF3C:FC7<GF97@=;B?;9:39?F
@M00689:251:000000000-CJTJ5:1:1103:27425:13758 1:N:0:10
CAGGATTAGATACCCTGGTAGTCCATGCCGTAAACGGTGGGCACTAGGTGTGGGGTCCGTTTCCACGGGTTCTGCGCCGGAGCTAACGCATTAAGTGCCCCGCCTGGGGAGTACGGCCGCAAGGCTAAAACTCAAAGGAATTGACGGGGGCCCGCACAAGCGGCGGAGCATGCGGATTAATTCGATGCAACGCGAAGAACCTTACCAAGGCTTGACATATACCAGAATGCCCCTGAAAGGGGGAGCTCTTTGGACACTGGTATACAGGTGATGCATGGCCGTCGCTGCAT
+
GGGGEGGGGGGGGFGGGGGGGGGGGGGGGGGGGGGGGGGGGGGGGGGGGGGGGGGGGGGGFGGGFGGGGGGGGGGGGGGGGGGGGGGGGGGGGGGGGGGGGGGGGGGGGGGGGGGGGGGGGGGGGGGGGGGGGGGGGGGGGGGGGGGGGGGGGGGGGGGGGGGGGGGGGGGGGGGGECFGGGGGGGGGGGGGGGGGGGGGGGGGGGGGGGGGGGGGGGGFGGF@FGGCGCF:FGGFGGGGFGGGFGFFFGFGGGG>BFFFFGFFFFGFFGGFGFGFFF:>FBF9>FFFF9
@M00689:251:000000000-CJTJ5:1:1103:28419:13784 1:N:0:10
CAGGATTAGATACCCTGGTAGTCCACGCCGTACACGATGAGTGCTAGGTGTCAGGGGGTTTCCGCCCCTTGGTGCTGGAGTTAACGCATTAAGCACTCCGCCTGGGGAGTACGGCCGCAAGGCTGAAACTCAAAAGAATTGACGGGGGCCCGCACAAGCGGTGGAGCATGTGGTTTAATTCGACGCTACGCGAAGAACCTTACCAGGTCTTGACATCCTCTGCTACTCCTAGAGATAGGACGTTCCCTTCGGGGACAGAGTGACAGGTGATGCATGGCCGTCGCTGCAT
+
GGGGGGGGGGGGGGGGGGGGFFGGFE;FG+C@,6C@@F@@<F,CEFFCFFFGF9FECFFFGGGGGGGGGGGFEFGGGGGGGGGGGGGGGGGGGGGGGGG>FGGGGGGGGGGGGGGGGGGGDGGGGGGGGGGGGGGGFFFGGGGGGGGGEGGGGGGGGGGGFGGCFGGGGGGGGGFGGGGGGGGEGGGCGGGDGGGGGGGGGGGGGGGGGGGGGGGFGFCFFGFFGGGGCFFAFGF?GGGGFGDG?G<FF<:GGC)4:FFFAGFFFFGFFGG>FFGB>F>>907;FFFBB
@M00689:251:000000000-CJTJ5:1:1103:10055:13879 1:N:0:10
CAGGATTAGATACCCTGGTAGTCCATGCCGTAAACGGTGGGCGCTAGGTGTAGGGGTCTTCCACGGCCTCTGTGTCGTAGCTAACGCATTAAGCGCCCCGCCTGGGGAGTACGGCCGCAAGGCTAAAACTCAAAGGAATTGACGGGGGCCCGCACAAGCGGCGGAGCATGTGGATTAATTCGATGCAACGCGAAGAACCTTACCTGGGCTTGACATAAAACAGATCGCTGCAGAGATGTAGTTTCCATTGTGGTTGGTGTACAGGTGCTGCATGGCTGTCGCTGCAT
+
GFGGG@FFGGGGGGGGGGGGGGGGDGGGFEEGGGGGGGGGGGGGGGGGFGGGGGGGGGGFGGGGGGGEGDFGFGGGGGFGGFGGCGEGGGFGGGGEFGGGGG7FEFGGGEEFFGGGEFFFFGGFGGGFDCGGGGGGGGGGGGFGGGGGEGGGGGGCFGFFECC7?E?F6CCCFF6+<C@AFGG7FCCFEECCEEEDFF:*:C8CFFGG5F5=53C:C*0*<CF;+<C3*:C.9:9>7C:<@:C+6:)**:6CD5D?>>:)-:=<4*+27DF>7/:85<42:(1808>
@M00689:251:000000000-CJTJ5:1:1103:10041:13891 1:N:0:10
CAGGATTAGATACCCTGGTAGTCCATGCCGTAAACGGTGGGCGCTAGGTGTAGGGGTCTTCCACGGCCTCTGTGTCGTAGCTAACGCATTAAGCGCCCCGCCTGGGGAGTACGGCCGCAAGGCTAAAACTCAAAGGAATTGACGGGGGCCCGCACAAGCGGCGGAGCATGTGGATTAATTCGATGCAACGCGAAGAACCTTACCTGGGCTTGACATACACCAGATCGCTGCAGAGATGTAGTTTCCCTTGTGGTTGGTGTACAGGTGCTGCATGGCTGTCGCTGCAT
+
GGGGGGGGGGGGGGGGGGGGGGGGGGGGGGGGFGGGGGGGGGGGGGGGGGGGGGGGGGGGGGGGGGGGGGGGGGGGGGGGGGGGGGGGGGGGGGGGGGGGGGGGGGGGGGGGGGGGGGGGGGGGGGGGGGGGGGGGGGGGGGFGGGGGGGGGGGGGGGGGGGGGGGGFFGGGGGGGGGGGFGGGGGFF?EDGGGGGGGGGGGGGGGFGGCGGGGGGGGGFFGGFGCGGGGGFGC35FFGGFGFDBFBFFGFFDGFF9DFFFGFFFFGFFGF07BE?FBFFFFFFFBD
@M00689:251:000000000-CJTJ5:1:1103:12553:14101 1:N:0:10
CAGGATTAGATACCCTGGTAGTCCATGCCGTAAACGGTGGGCGCTAGGTGTAGGGGTCTTCCACGGCCTCTGTGTCGTAGCTAACGCATTAAGCGCCCCGCCTGGGGAGTACGGCCGCAAGGCTAAAACTCAAAGGAATTGACGGGGGCCCGCACAAGCGGCGGAGCATGTGGATTAATTCGATGCAACGCGAAGAACCTTACCTGGGCTTGACATACACCAGATCGCTGCAGAGATGTAGTTTCCCTTGTGGTTGGTGTACAGGTGATGCATGGTAGTCGCTGCAT
+
DEFEGCFGGGGFFF<EF@FEFGGCAFFEGDGG@FGE7BC:7CCDF7@AFFGFAFEFC@C6CCFFFGE7,CCEGGFFGGFCFFGFGGGGEFGGDC:7=FGGGGGGGFGGGGGGGGCGGGGGGGGGGGGGGGGFGGFGGGFGGGCGDEGGGGGGGGGGGGGGFCEGGGEFGGGGC:EGFGGFDCF<?CGFFCCGGC*;+@EGGEGGGGGGGG55CFGGGGGFGGGF+</97515FGFFFFCFFFFGA*59?F4CC79<;<@FFGFF)9F<FFG<7=EB444<;08:1><
@M00689:251:000000000-CJTJ5:1:1103:13123:14528 1:N:0:10
CAGGATTAGATACCCTGGTAGTCCACGCCGTAAACGATGAGTGCTAGGTGTCAAGGGGTTTCCGCCCCTTGGTGCTGCAGTTAACGCATTAAGCACTCCGCCTGGGGAGTACGGCCGCAAGGCTGAAACTCAAAAGAATTGACGGGGGCCCGCAAAAGCGGTGGAGCATGGGGTTTAATTCGAAGCAACGCGAAGAACCTTACCAGGTCTGGAGATCCTCTGCAAGTGGTAGAGATACCATGTTACGTTCGGGGACAGAGTGACAGGGGTTGCAGGGCCGTCGCTGCAT
+
GGGGGGGGGGGCEEFFECFGGGGF<CF@FGE@EFECFGGGG<EFFAEF<FCCEFGGGG,8BFAFF@F@CFFGCFFFFCFF69CDFGGE7FFFGGGGGCFFGDGFGGGGGFFGGG7FF>FFGGFFGGGGGCFFDDEGGGF9CDFCFGG<ECBEDE*>:C>CE*=CCF6C,@,<C*:44??9@GCEE*?F*8=CE88?C;*89C8+<CE+3<*:C*370*2*08<=9E+09+<6CGF4C:+<*+23):(0)*-9397,47?F4C?69?5(.C)3/1+4>),-(,(((,13.
@M00689:251:000000000-CJTJ5:1:1103:13126:14548 1:N:0:10
CAGGATTAGATACCCTGGTAGTCCACGCCGTAAACGATGAGTGCTAGGTGTCAAGGGGTTTCCGCCCCTTGGTGCTGCAGTTAACGCATTAAGCACTCCGCCTGGGGAGTACGGCCGCAAGGCTGAAACTCAAAAGAATTGACGGGGGCCCGCACAAGCGGTGGAGCATGTGGTTTAATTCGAAGCAACGCGAAGAACCTTACCAGGTCTTGACATCCTCTGCAAGTGGTAGAGATACCATGTTCCCTTCGGGGACAGAGTGACAGGTGTTGCATGGCCGTCGCTGCAT
+
GGGGGGGGGGGGGGGGGGGGGGGGFGFGGGGGGGGGGGGGGGGGGGGGGGGGGGGGGGGGGGGGGGGGGGGGGGGGGGGGGGGGGGGGGGGGGGGGGGGGGGGGGGGEGGGGGGGGGGGGGGGGGGGGGGGGGGGGGGGGGGGGGGGGGGGGGGGGGGGGGGGGGGGGGGGGGGGGGGGGGGGGGGGGGGGGGGGGGGGGGGGGGGGGGGGGGGGGGGGFGFGF9AGGGGGAGGGFFGGCFGGGFGBFFF:GCD/-(55@<C?>6FFF:FC0:6EAFFB0>FF>FFFFF
@M00689:251:000000000-CJTJ5:1:1103:14482:14707 1:N:0:10
CAGGATTAGATACCCTGGTAGTCCATGCCGTAAACGGTGGGCGCTAGGTGTAGGGGTCTTCCACGGCCTCTGTGTCGTAGCTAACGCATTAAGCGCCCCGCCTGGGGAGTACGGCCGCAAGGCTAAAACTCAAAGGAATTGACGGGGGCCCGCACAAGCGGCGGAGCATGTGGATTAATTCGATGCAACGCGAAGAACCTTACCTGGGCTTGACATACACCAGATCGCTGCAGAGATGTAGTTTCCCTTGTGGTTGGTGTACAGGTTATGCATGGCCGTCGCTGCAT
+
FFGFEFFGGCFGFGGGGGGCGGGGGGEE8CFFEGGGDFC+@DCFGEGGGGG,EFEGGGGGGGGGGDCGG@FFFGFA,CEDFFGGG7FEGGGFGGGGGBFGGG@+B+C+C??E7CEGGD@EF@FBCD<3C,CDFE9@FFFE<F8FEEEGGGGEGGG@CCGE*FE<?EEF6EFF+<E79+<EC5<+0C7CCEGE*:/*<;;CEFG6<CCE5*C=58<C79+9*;859<*/1//(2210:F?F@:CFA7<==*.2*9D027)7):9)5*+.9:><7@606034,1(4;?F
@M00689:251:000000000-CJTJ5:1:1103:28327:14874 1:N:0:10
CAGGATTAGATACCCTGGTAGTCCATGCCGTAAACGGTGGGCGCTAGGTGTAGGGGTCTTCCACGGCCTCTGTGTCGTAGCTAACGCATTAAGCGCCCCGCCTGGGGAGTACGGCCGCAAGGCTAAATCTCAAAGGAATTGACGGGGGCCCGCACAAGCGGCGGAGCATGTGGATTAATTCGATGCAACGCGAAGCACCTTACCTGGGCTTGACATACACCAGATCGCTGCAGAGATGTAGTTTCCCTTGTGGTTGGTGTACAGGTGCTGCATGGCCGTCGCTGCAT
+
FGGGGGGGGGGGGGGGGGFGGGGFGGFGGGEFGGGGGGGGGG@GGGGFGEGFFGGGGGGGGGFFGGGGGGGGGGGGGGGGGFGGGGGGEGGGGGGGGGGEGGGGGGGGGGFGGGGGGGGGGGGGGGF,CFFGFFFG:FGGFDGGGGGGGGGGGGGGGGGGGGDEDGGGGGGGFGGGGGGGGGGGGGGGGGGG8CG*AFDFGGGGCG8FFGGGFGGGFGEFGGF)AEFGGGEBG7DFGFGFF?7FB><FBC<FC<D?9@>FFG?AFFC:FFGBGFC:FF9;FFFFFFF
@M00689:251:000000000-CJTJ5:1:1103:12416:15069 1:N:0:10
CAGGATTAGATACCCTGGTAGTCCATGCCGTAAACGGTGGGCGCTAGGTGTAGGGGTCTTCCACGGCCTCTGTGTCGTAGCTAACGCATTAAGCGCCCCGCCTGGGGAGTACGGCCGCAAGGCTAAAACTCAAAGGAATTGACGGGGGCCCGCACAAGCGGCGGAGCATGTGGATTAATTCGATGCAACGCGAAGAACCTTACCTGGGCTTGACATACACCAGATCGCTGCAGAGATGTAGTTTGCCTTGTGGTTGGTGTACAGGTGGTGCATGGCTGTCGCTGCAT
+
GGGGGGGGGGGGGGGGGGGGGGGFGGGGGGGGGGGGGGGEGGDGGGGGGGGGGGGGFGGGGGGGGGGGGGGGGGAFGFGGGGGGGGGGGGGGGGGG7FGGGGGGGGGGGGGGGGGGGGGGGGGGFGGGGGGGGGGGGGGGGGGGGGGGDGGGGGGGGGGGGGGGGGGGGGGGGFGGGGGGGGGGGGGGGGGGGGGGGGGGGGGGGGGGGGFGGFGGGFGFGFC><<FDGGG?FCFFFGGC@9:7)?BF?FFFD*96>BFFDGB<?FF?BFG?FB=??DBB??::329
@M00689:251:000000000-CJTJ5:1:1103:8143:15660 1:N:0:10
CAGGATTAGATACCCTGGTAGTCCATGCCGTAAACGGTGGGCGCTAGGTGTAGGGGTCTTCCACGGCCTCTGTGTCGTAGCTAACGCATTAAGCGCCCCGCCTGGGGAGTACGGCCGCAAGGCTAAAACTCAAAGGAATTGACGGGGGCCCGCACAAGCGGCGGAGCATGTGGATTAATTCGATGCAACGCGAAGAACCTTACCTGGGCTTGACATACACCAGATCGCTGCAGAGATGTAGTTTCCCTTGTGGTTGGTGTACAGGTGATGCATGGCCGTCGCTGCAT
+
GGGGGGGGGGGGGFGGGGGGGGGGGGGGGGGGGFFGEGGEEGGGGGGGGGGGGGGGGGGGGGGGGGGGGGGGGGGGGGGGGGGGGGGGGGGGGGGGGGGGGGGGGGGGGGGGGGGGGGGGGGGGGGGGGGGGGGGGGGGGGGGGGGGGGGGDGGDGGFGGGGGGGGGG:FCGGGGGGGFFFGGFGGGGGEGGGDEGGGGFGGGGGGCGGGFGGGGGGGGF7*;<C@ED55E?GGG4DGGCFFGGBFDFFFFGGGDB9<:F2*=2:F?<=DGA7=EBF717;B6:97A
@M00689:251:000000000-CJTJ5:1:1103:17282:15783 1:N:0:10
CAGGATTAGATACCCTGGTAGTCCACGCCGTAAACGATGCTGACTAGCTGTCGGGGCTCATGGAGTTTCGGTGGCGCAGCTAACGCGTTAAGTCATCCGCCTGGGGAGTACGGCCGCAAGGTTAAAACTCAAAGAAATTGACGGGGGCCTGCACAAGCGGTGGAGCATGTGGTTTAATTCGAAGCAACGCGCAGAACCTTACCAGCGTTTGACATTGTAGGACGGTTTCCAGAGATGGATTCCTTCCCTTACGGGACCTACACACAGGTGTTCCTTGGCCGTCGCTGCATCTGTT
+
DFGGGGGGGGG<FGGGGGGGGGGGGGGGGDGGGGGGGGF,CCFGGFFGGGG9FGG7F:DF9,,EFCC<C@@C7:86C:FF,CFFCE:CFFGCFDD,AFC=CC@CFGGGGFF:FE7FE:FDFB,?FFEF@=9FGFGGGFGGGGCEGDEEG<<8BC<<FG@=F@CBCDC,,CC?:FG77BB97;C:C+?F8B/>*/8CGGCFCGG9:=C:5E7CFCC+2CFF<CF@*;CCFGGFFDG?FF6C?<:FFG?:F74C35736DFFF4@?FEG0?7:0*1+6@/2)4-49>B0;2).54))
@M00689:251:000000000-CJTJ5:1:1103:23627:15799 1:N:0:10
CAGGATTAGATACCCTGGTAGTCCATGCCGTAAACGGTGGGCGCTAGGTGTAGGGGTCTTCCACGGCCTCTGTGTCGTAGCTAACGCATTAAGCGCCCCGCCTGGGGAGTACGGCCGCAAGGCTAAAACTCAAAGGAATTGACGGGGGCCCGCACAAGCGGCGGAGCATGTGGATTAATTCGATGCAACGCGAAGAACCTTACCTGGGCTTGACATACACCAGATCGCTGCAGAGATGTAGTTTCCCTTGTGGTTGGTGTACAGGTGCTGCATGGTCGTCGCTGCAT
+
GGGGGGGGGGGGGGGGGGGGGGGGGGGGGGGGGGGGGGGGGGGGGGGGGGGGGGGGGGGGGGGGGGGGGGGGGGGGGGGGGGGGGGGGGGGGGGGGGGGGGGGGGGGGGGGGGGGGGGGGGGGGGGGGGGGGFGGGFGGGGGGGGGGGGDGGGGGGGGGGGGGGGGGGGGGGGGCFGGGGGGGGGGGGGGGGGGGGGGGGGGGGGGCGGGGGGGFFGGGFFFG@FFGGGGGFGGGFGGGGFCGGFGFFFFFGGGGBFFFFFGFFFFF?FGG?FFGFFFFFF>??>56
@M00689:251:000000000-CJTJ5:1:1103:9085:15889 1:N:0:10
CAGGATTAGATACCCTGGTAGTCCATGCCGTAAACGGTGGGCGCTAGGTGTAGGGGTCTTCCACGGCCTCTGTGTCGTAGCTAACGCATTAAGCGCCCCGCCTGGGGAGTACGGCCGCAAGGCTAAAACTCAAAGGAATTGACGGGGGCCCGCACAAGCGGCGGAGCATGTGGATTAATTCGATGCAACGCGAAGAACCTTACCTGGGCTTGACATACACCAGATCGCTGCAGAGATGTAGTTTCCCTTGTGGTTGTTGTACAGGTGGTGCATGGTCGTCGCTGCAT
+
GGGGGGGGGGGGGGGGGGGGGGGGGGGGGGGGGGGGGGGGDFGGGGGGGDGGGGGGGGGGGFGGGGGGGGGGGGGFCFGFGFGGGGGGGGGGGGGGGGGGDGGGGDGDEGGFGGGGGGGGGGGGGGGGGGGGGC,@8@FFCGFGGGGGGGGGGGGGGGGEGG@EGGEFGG@7EGFDFGGGGGGFDGGGGGGGGEGDGG>8@CFGGECFCFFGGGG?G49??EEF?6;D45*8C09>7C2CFCC74*8F69.7<*98-.7><C8<??7:79C.*1*4*<139(23-(5
@M00689:251:000000000-CJTJ5:1:1103:19170:15965 1:N:0:10
CAGGATTAGATACCCTGGTAGTCCATGCCGTAAACGGTGGGCGCTAGGTGTAGGGGTCTTCCACGGCCTCTGTGTCGTAGCTAACGCATTAAGCGCCCCGCCTGGGGAGTACGGCCGCAAGGCTAAAACTCAAAGGAATTGACGGGGGCCCGCACAAGCGGCGGAGCATGTGGATTAATTCGATGCAACGCGAAGAACCTTACCTGGGCTTGACATACACCAGATCGCTGCAGAGATGTAGTTTCCCTTGTGGTTGGTGTACAGGTGTTGCATGGTCGTCGCTGCAT
+
GGFCFFGFGGGGGGGGGGGGGGGGGGGGGGGGGGFGDFGEGGGGGGGGGGGFFGGGGGGGGGGGGGGDEGGDGGGGGGGGCFGGGGGGGGGGGGGGGGGDDGGFCGGGDGGGGGGGGGDEEGGGGGGGGGGGGGGGDFCAFGFGGDGGGDGGGGGFFEFEGGGGGGGGGG?FGGFGGGGGGGGGF5FCFGGGGDGGF>FFGG?FGGGCGCEEGGGEGGG:CCFFFGG3*7C?G79<CFF<=CFGBG?FFG>GGGGBFEF>A7@AF=6<79:?DF*-7>>399:0;?A
@M00689:251:000000000-CJTJ5:1:1103:19789:16127 1:N:0:10
CAGGATTAGATACCCTGGTAGTCCATGCCGTAAACGGTGGGCGCTAGGTGTAGGGGTCTTCCACGGCCTCTGTGTCGTAGCTAACGCATTAAGCGCCCCGCCTGGGGAGTACGGCCGCAAGGCTAAAACTCAAAGGAATTGACGGGGGCCCGCACAAGCGGCGGAGCATGTGGATTAATTCGATGCAACGCGAAGAACCTTACCTGGGCTTGACATACACCAGATCGCTGCAGAGATGTAGTTTCCCTTGTGGTTGGTGTACAGGTGATGCATGGCCGTCGCTGCAT
+
GGGGGGGGGGGGGGGGGGGGGGGGGFGGGGGGGGGGGGGGGGGGGGGGGGGGGGGGGGGGGGGGGGGGGGGGGGGGGGGGGGGGGGGGGGGGGGGGGGGGGGGGGGGGGGGGGGGGGGGGGGGGGGGGGGGGGGGGGGGGGGGGGGGGGGGGGGGG:CFGGGGGGGGGGGGGFGGGGGGGGGGGGEGGGGGGGGGGGGGGGGGGGFFGGGGGGGGGG=EFE=FFGC@DG=E>GGG>CFGFFGGCB:<FFFAGGGGF>FFFFGFFFFC4FFGBFFGFFFFF99::92A
@M00689:251:000000000-CJTJ5:1:1103:26164:16332 1:N:0:10
CAGGATTAGATACCCTGGTAGTCCATGCCGTAAACGATGAGCGCTAGGTGTTGGGGACTTTCCGGTCCTCAGTGCCGCAGCAAACGCGTTAAGCGCTCCGCCTGGGGAGTACGGCCGCAAGACTGAAACTCAAAGGAATTGACGGGGGCCCGCACAAGCAGCGGAGCATGTGGTTTAATTCGACGCGACGCGAAGAACCTTACCAGGGCTTGACATGCACTGGAATGTCGTAGAAATACGGCAGCCCTTCGGGGCTAGTGCACAGGTGCTGCATGGCTGTCGCTGCAT
+
GGGGGGGGGGGGGGGGGGGGGGGGGFCGGEGGGGGGGFGGGGGGGFGGGFFFFFEGGEGGFGGGDGGGGDFFFGGGDGDGGGGGGGGGGGEGGGGGCC@CEGGGGFC?FGFGGDGGGGGDECFFGGGGGGGGFGFGGGDGGGGGGCFFGGGGGGGGG>FGFCEFGGECGGG9CFGGGGGG78A8BED*?ECCEGDC+0@CG7:CGCE5C8E5FGF?DC??G?C?CFF>DFFFGGCFFGGF@G3C6F?FFD?DGCC>1>?FA79)7>G?:>:<G?+7>?(2<??8:97<
@M00689:251:000000000-CJTJ5:1:1103:14883:16368 1:N:0:10
CAGGATTAGATACCCTGGTAGTCCATGCCGTAAACGGTGGGCGCTAGGTGTAGGGGTCTTCCACGGCCTCTGTGTCGTAGCTAACGCATTAAGCGCCCCGCCTGGGGAGTACGGCCGCAAGGCTAAAACTCAAAGGAATTGACGGGGGCCCGAACAAGCGGCGGAGCATGTGGATTAATTCGATGAAACGCGAAGAACCTTACCTGGGCTTGACATACACCAGATCGCTGCAGAGATGTAGTTTCCCTTGTGGTTGGGGTACAGGTGATGAATGGCTGTCGCTGCAT
+
FFFGDCDFFFGFEFFDFFFFFGFF<CECECB@;<CCCCFCF<CEFGBF;CCCDFGGC@<FAFF9FE:@CE8FCFF,F,CBBCCA,C:ECEACF5@+>FEE4@:AFEFEGCFEFGF7CFEBEGG,B<DF,>FFFDFFFCFCGF9@BBEGG7FE**1F<=<<C7BCEE5E+<+<:<+0<C7+:@9+0+<93C*:C8?8C**0+3<?FCEF*:=EDCF+0*3/::CFG6CC*7*.9*1.2:+092:3:C2B694>D49:6)7)-09<F*629F7-7@G()7(.,-(--.-
@M00689:251:000000000-CJTJ5:1:1103:21345:16569 1:N:0:10
CAGGATTAGATACCCTGGTAGTCCATGCCGTAAACGGTGGGCGCTAGGTGTAGGGGTCTTCCACGGCCTCTGTGTCGTAGCTAACGCATTAAGCGCCCCGCCTGGGGAGTACGGCCGCAAGGCTAAAACTCAAAGGAATTGACGGGGGCCCGCACAAGCGGCGGAGCATGTGGATTAATTCGATGCAACGCGAAGAACCTTACCTGGGCTTGACATACACCAGATCGCTGCAGAGATGTAGTTTCCCTTGTGGTTGGTGTACAGGTGATGCATGGCTGTCGCTGCAT
+
GGGGGGGFGGGGGGGGGGGGGGGGGGGGGGGGGGGGEGGGGGGGGGGGGGGEGGGGGGGGGGGGGGGGGGGGGGGGGGGGGFGGGGGGGGGGGGGGGGGGGGGGGGGGGGGGGGGGGGGGGGGCGGGGGGGGGGGGGGGGGGGGGGGGGGGGGGGGGGGGGGGGGGGGFGGGGGCCEGGGGGGGGGGGGGGGEGGGG6FFFGFGGGGGGGGGGFG?CDFFGGC@CCFGGGGBFCGFGGGGFGDFB78FFGFGGGGFFFFFFFFFFFGFFGGFGFGFFFFFFF:?1:A
@M00689:251:000000000-CJTJ5:1:1103:18555:16647 1:N:0:10
CAGGATTAGATACCCTGGTAGTCCATGCCGTAAACGGTGGGCGCTAGGTGTAGGGGTCTTCCACGGCCTCTGTGTCGTAGCTAACGCATTAAGCGCCCCGCCTGGGGAGTACGGCCGCAAGGCTAAAACTCAAAGGAATTGACGGGGGCCCGCACAAGCGGCGGAGCATGTGGATTAATTCGATGCAACGCGAAGAACCTTACCTGGGCTTGACATACACCAGATCGCTGCAGAGATGTAGTTTCCCTTGTGGTTGGTGTACAGGTGATGCATGGCCGTCGCTGCAT
+
GGGGGFGFGGGFGGGGGGGGGGGGFGGGGGGGGGGGGGCFGGGGGEGFGGG,CFGGGGGFGGGGEFGGCFGDGGGGGGGGGGAFE@EGGGGFFG>FGGGGGGGGGFGGGGFGGGGGGGCECCGG=<DFGGFGGGGGCGGGGGGGGGFGGGGEGGGDGGFGGGGGEGGGGGGGGGGFGGGGGFGGCGCFGGGGDCECGGGGGGGFGGGGGGGDCCFGGGGFG5C;C85>5:C4>7CFFGGCBFGFAFBFF4<FGGGFFFFF7C6)5BCA@CG2CFFBFF3109?:6?A
@M00689:251:000000000-CJTJ5:1:1103:22713:16664 1:N:0:10
CAGGATTAGATACCCTGGTAGTCCACGCCGTAAACGATGAGTGCTAGGTGTTAAGGGGTTTCCGCCCCTTAGTGCTGTAGTTAACGCATTAAGCACTCCGCCTGGGGAGTACGGCCGCAAGGCTGAAACTCAAAAGAATTGACGGGGGCCCGCACAAGCGGTGGAGCATGTGGTTTAATTCGAAGCAACGCGAAGAACCTTACCAGGTCTTGACATCCCTTTGACCTCCCTAGAGATAGGGATTTCCCTTCGGGGACAAAGGTGACAGGTGGTGCATGGTTGTCGCTGCAT
+
GGGGGGGGGGGGGGGGGGGGGGGFGGGGGGGGGGGGGGGGGGGGGGGGGGGGGEGGGGGGGGGGGGGGGGGGGGGGGGGGFGGGGGGGGGGGGGGGGGGGGGGGGGGGGGGGGGGGGGGGGGGGGGGGGGGGGGGGGGGGGGDGGGGGGGGGGGGGGGGGGGGGGGGGGGGGGGGGGGGGGGGGGGGGGGGGGGGGGGGFGGGGGGGGGGGGFGGGFGGFGGGFGFFGGGGFGGGFGGGFFCGG<?AFFGFGGGGFFFFFFFFBFFG>>FFBDFGFFFFFF?FFFFB<B?B
@M00689:251:000000000-CJTJ5:1:1103:4896:16811 1:N:0:10
CAGGATTAGATACCCTGGTAGTCCATGCCGTAAACGGTGGGCGCTAGGTGTAGGGGTCTTCCACGGCCTCTGTGTCGTAGCTAACGCATTAAGCGCCCCGCCTGGTGAGTACGGCCGCAAGGCTAAAACTCAAAGGAATTGACGCGGGCCCGCACAAGCGACCGAGCAGGTGGATTAATTCGATGCAACGCGAAACACCTTACCTGGGCATTACATACACCAGATCGCTTCAGAGATCTAGTTTCCCTTCTGGTTGGTATACAGGTAATGCATGGCTGTCCCTGCATCTGTCC
+
GFGGGGGGGGGGFGGGGGGDDFGGGGGGFDCGGGGG7F<:@FEFGGGGGFEEEG7FGGA9EFFGFE+@CFF@FFAFDGGCFGA9,6+CFGGD<F@BFGG7@F@+B,?<=FEGD7BF+:>F+B7FE,,8,<EC@F<8DF8DFFFC+++@BCFG7*>FCCF<*4**=8>*4*C?*=CC@F;FCCCGFEC@8EE*8*:*C*;CEE@<7<**2*:+*0<CDDDFGE*7<C*95554*:C)**+<*0*35*4@7*57*07(-0/9>766)93)1:C4:663?532).5:?:)6-)6))
@M00689:251:000000000-CJTJ5:1:1103:4876:16812 1:N:0:10
CAGGATTAGATACCCTGGTAGTCCATGCCGTAAACGGTGGGCGCTAGGTGTAGGGGTCTTCCACGGCCTCTGTGTCGTAGCTAACGCATTAAGCGCCCCGCCTGGGGAGTACGGCCGCAAGGCTAAAACTCAAAGGAATTGACGGGGGCCCGCACAAGCGGCGGAGCATGTGGATTAATTCGATGCAACGCGAAGAACCTTACCTGGGCTTGACATACACCAGATCGCTGCAGAGATGTAGTTTCACTTGTGGTTGGTGTACAGGTGATGCATGGCTGTCGCTGCAT
+
GFGGGGGGGGGGGEFGGGGGGGGGFFGGGGGGGGGGGGGGGG@FGGFFFGGFGGGG:B8@9FFAFE>CCFC@GGAEE=FB,CFGFE+@::FDGGGGGGEGFFDFGGD+F4AFGGEFFCG7FD=F<FGGDF9CFFGFCGFBFD@@>@CFGCFECFEGGGGEDCEFEGGG6C<CCFFFGGGG>FG<F;CE6?5CCCGD6*;CFGGGG<CG*877C@?CC4FFFGFFCG:CFEE?G:75:F<FFF*<4*6*1:-><C*427)87C6))9C>*?*4C@F0)<77:8::0:2
@M00689:251:000000000-CJTJ5:1:1103:7744:17372 1:N:0:10
CAGGATTAGATACCCTGGTAGTCCACGCCGTAAACGGTGGGTGCTAGGTGTGGGTTTCCTTCCACGGTATCCGTGCAGTAGCTAACGCATTAAGCACCCCGCCTGGGGAGTACGGCCGCAAGGCTAAAAATCAAAGTAATTGACGGGGGACCGCACAAGCGACAGAGCATGGGGATTAATTCGCTGCAACGCAACAAAACCTACAGGGGTGTGAAATACACTGGACACACCCAAGGATGGATGCCCCGCAAGTTGGATGGAAATGTTGTGCATGGCCGTCGCTGGAT
+
GCF,BFED;<FFGGGFGDFDEFC<C<B@C@@@FFA;@FE+@@CG,CFGA<9CG@FF@,FAA<E,C@@,CCEDEGDD,9,:?E9E?C:FECCDF55EE=48@:>:7B4@+@C<CB@+44++8++F,=8DA,A<DB,3,3:,E,,,8C=+4*38*11>CEF7B***4,BD,,7,*14=<9?9:+/***:FF65:*3**2;2;*;8A6+*:*2*1*+++:C?6<+0>6*</**1(1**)2*37)<*7)24>)>1)2**()1))42*)/*+-0*26*/*,/),4,,22(.5
@M00689:251:000000000-CJTJ5:1:1103:7739:17393 1:N:0:10
CAGGATTAGATACCCTGGTAGTCCACGCCGTAAACGGTGGGTGCTAGGTGTGGGTTTCCTTCCACGGGATCCGTGCCGTAGCTAACGCATTAAGCACCCCGCCTGGGGAGTACGGCCGCAAGGCTAAAACTCAAAGGAATTGACGGGGCCCCGCCCAAGCGGCGAAGCATGGGGTTTATTTCGATGAAACGCGAGAAACTTACCCTGGGTTGACCATACACCGGAACCCCCCAAAGATGGGTGCCCCGCAGGGACGGTGTACAGGTGGTGCATGGCGGTCCCTGCATCTTCCT
+
GGGGGGGGGGGGGGGGGGGGGGGGGGGGGGGGGGGGGGGGGGGGGGGGGGGEGGGGGGGGGGGGGGG@C:CFEGFGGCEECFFGGGGG>CFFFGGGGGGGEEGDGGGGGGGGFGGGGGGG@FFGGGGGFEFGGGFFFF<DC@=BGDEF*<F*5>1:C5>1>B8C*:8<,,?+::*=*?+C:;**+2+73+*2*:**;0:+<++<6+;C=FG*2+00**:7?8*)::8**2*()**.2:CG>6/C:FB355(1)*142.))5DFF?/<(0>C3*9*4))-,(().14)-)))))
@M00689:251:000000000-CJTJ5:1:1103:5967:17555 1:N:0:10
CAGGATTAGATACCCTGGTAGTCCATGCCGTAAACGGTGGGCGCTAGGTGTAGGGGTCTTCCACGGCCTCTGTGTCGTAGCTAACGCATTAAGCGCCCCGCCTGGGGAGTACGGCCGCAAGGCTAAAACTCAAAGGAATTGACGGGGGCCCGCACAAGCGGCGGAGCATGTGGATTAATTCGATGCAACGCGAAGAACCTTACCTGGGCTTGACATACACCAGATCGCTGCAGAGATGTAGTTTCCCTTTTGGTTGGTGTACAGGTGCTGCATGGCTGTCGCTGCATCTGTCG
+
GFGCGGGGGGGGFGEFGGF@FFCCDFFGGEEG;DCFGGFDGGEEGGEFFFFGGC:@FGDGCGGGDFCBFFGGGGGGGGGGGGGGGGGGGDFGGGEGCGCGGGGGGGE=FGGGGGDGFEFGGGGGFFBFDF9EFGFGGGG7FG=FCGGGGEGC71<B<CBEEFE:CGGFCF@CFGC<CGFFGGF@G8EE:>C=C=8CCF>8CGGGGFEGG8*/CAFFGGGF*AC>F6A35=587*1):CCCBFF9A73@**-;CC<?BD>F<GFA4????7=::@F2)7:>?0,4474494.4(
@M00689:251:000000000-CJTJ5:1:1103:19026:17642 1:N:0:10
CAGGATTAGATACCCTGGTAGTCCATGCCGTAAACGGTGGGCGCTAGGTGTAGGGGTCTTCCACGGCCTCTGTGTCGTAGCTAACGCATTAAGCGCCCCGCCTGGGGAGTACGGCCGCAAGGCTAAAACTCAAAGGAATTGACGGGGGCCCGCACAAGCGGCGGAGCATGTGGATTAATTCGATGCAACGCGAAGAACCTTACCTGGGCTTGACATACACCAGATCGCTGCAGAGATGTAGTTTCCCTTGTGGTTGGTGTACAGGTGATGCATGGTCGTCGCTGCAT
+
GCFGGFGGGGGGGGGGGGGGGGFFFGGGFEGGCCCFFGGGGGGGGGGGFFGFGGGGGGGGGGGGGGGGGGGGGGGGGFGGGGGFGGGGGGGGGDGGGGGGGGGGGGGGGGGGGGGGGGGGGGGGGGGGGGFFFGFGFGGGGDGFGGGGGFFEGGGGGFFEEGGGDEGGGF+CGFF7CGGGFGGFFGGGGGGGGGGGFFFCGCFGFFGFGFEEG?FCFGGF?FCFCEFGGGG?GCDF7FFFFEGGF25BFGAGD<FBF>FFFGFFFFGBFGF7:F:46.(860?B23<
@M00689:251:000000000-CJTJ5:1:1103:22338:17654 1:N:0:10
CAGGATTAGATACCCTGGTAGTCCATGCCGTAAACGGTGGGCGCTAGGTGTAGGGGTCTTCCACGGCCTCTGTGTCGTAGCTAACGCATTAAGCGCCCCGCCTGGGGAGTACGGCCGCAAGGCTAAAACTCAAAGGAATTGACGGGGGCCCGCACAAGCGGCGGAGCATGTGGATTAATTCGATGCAACGCGAAGAACCTTACCTGGGCTTGACATACACCAGATCGCTGCAGAGATGTAGTTTCCCTTGTGGTTGGTGTACAGGTGCTGCATGGCCGTCGCTGCAT
+
GGGGGGGGGGGGGGGGGGGGGGGGGGGGGGGGGGGGGGGEGGEGGGGGGGGGGGGGGGGGGFFFEGGG>E@FFGGGGDCGGFFGCE:CECGFFFGGGEGGGGGGGGGEFFFFEFGGGGGGGGGGGGGGGGGGGGGGFFGGGGFFGGGGGEGEFFEGGEGGGFGD5BCEFFFFGGG9?CFGF>EFFG@@AE=CGE5CGGGCFGGGGGGGDFFGDC7+:FG@CFD;?8EDDCE?F><:GD9<8<:F9C87BC>FGF*30@FFBCF4)7C7BG48:==6FD49B0(49:9
@M00689:251:000000000-CJTJ5:1:1103:4063:17675 1:N:0:10
CAGGATTAGATACCCTGGTAGTCCACGCCGTAAACGGTGGGCGCTAGGTGTGGGGGCCATTCTCCGTACTCTGTGCCGTAGCTAACGCATTAAGAGCCCCGCCTGGGGAGTATGGCCGCAAGGCTAAAAATCAAAGGAATTGACGGGGGCCCGCACAAGCGGCGGAGCATGTGGAGTAATTCGAAGCACCGCGAAGAACCTCACCTGGGTTTGAAATGCACCGGACGCGCACGAAACACGGACATCACTGGTGGCTGGGTGGAGGGGGTGAGAGGGGCGTCGTCACGCT
+
E,E<FGCEC<CCFGFGCCE<<EFGC97:C7@BFGGG7F8:+CFGDEGCC@9,:B7FEF@ACFC,,6,,BCA<<CFCF:F,B,9,C8C+CF:EFA,CE:DE:+C+++=::78A,AAFFB:+@C7+,3B>,>8,,=>,3,,3<3FFE@+:*<<1:*1*=<C7FEDC=E85*+<EFGC*<+<7><C+***<*;*:8::8*0228;0/;68=5C***+++**+89*/)*/*)/*2()*)))***01)1.9)19*.*9C*,,).)(/)()7*(01*(2)/())(-(((((,(((
@M00689:251:000000000-CJTJ5:1:1103:19903:17942 1:N:0:10
CAGGATTAGATACCCTGGTAGTCCATGCCGTAAACGGTGGGCGCTAGGTGTAGGGGTCTTCCACGGCCTCTGTGTCGTAGCTAACGCATTAAGCGCCCCGCCTGGGGAGTACGGCCGCAAGGCTAAAACTCAAAGGAATTGACGGGGGCCCGCACAAGCGGCGGAGCATGTGGATTAATTCGATGCAACGCGAAGAACCTTACCTGGGCTTGACATACACCAGATCGCTGCAGAGATGTAGTTTCCCTTGTGGTTGGTGTACAGGTGTTGCATGGCCGTCGCTGCAT
+
GGGGGGGGGGGGGGGGGGGGGGGGGGGGGGGGGGGGGGGGGGGGGGGGGGGGGGGGGGGGGGGGGGGGGGGGGGGGGGGGGGGGGGGGGGGGGGGGGGGGGGGGGGGGGGFGGGGGGGGGGGGGGGGGGGGGGGGGGGGGGGGGGGGGGGGGGGGGGGGGGGDEGGDFGGGGGGGGGGGGGGGGGGGGGGGGCECCEFG=FGGGGGGGGGGGGGGGFGGFGGG>CFFGFGG:CCGFGG?9@CCF>F?FFGBGGGGBB75>AGFFFFGADGGFGFG?FFFB>9??>?9
@M00689:251:000000000-CJTJ5:1:1103:19886:17949 1:N:0:10
CAGGATTAGATACCCTGGTAGTCCATGCCGTAAACGGTGGGCGCTAGGTGTAGGGGTCTTCCACGGCCTCTGTGTCGTAGCTAACGCATTAAGCGCCCCGCCTGGGGAGTACGGCCGCAAGGCTAAAACTCAAAGGAATTGACGGGGGCCCGCACAAGCGGCGGAGCATGTGGATTAATTCGATGCAACGCGAAGAACCTTACCTGGGCTTGACATACACCAGATCGCTGCAGCGATGTAGTTTCCCTTGTGGTTGGTGTACAGGTGTTGCATGGCCGTCGCTGCAT
+
GGGGGGGGGGGGGGGGGGGGGGGGGGFGGGGGGGGGGGGGGGGGGGGGGGGGGGGDGGFGGGGGGGGGGGGGGGGGGGEFGGGFGGGGCGGFDGGGGGGGGGGCGFGCEG?GGGFGEEGGCGGGGGGGFGGGGF,D,@FGC9CFGGGCEGGGDEGGGGFFCEGGGGGCFGFGGGFGGFFFGFFGCC:EDG=EEGGEGGGCFCFGGFGFEGGGGGEFD4<<?EGFG8CDGGGB4*/5C<CFFGGG9:8FFGFGD7>?65)8AFFFFFG<<FGFGFCBFFFFFFFBF?A
@M00689:251:000000000-CJTJ5:1:1103:5630:17996 1:N:0:10
CAGGATTAGATACCCTGGTAGTCCATGCCGTAAACGGTGGGCGCTAGGTGTAGGGGTCTTCCACGGCCTCTGTGTCGTAGCTAACGCATTAAGCGCCCCGCCTGGGGAGTACGGCCGCAAGGCTAAAACTCAAAGGAATTGACGGGGGCCCGCACAAGCGGCGGAGCATGTGGATTAATTCGATGCAACGCGAAGAACCTTACCTGGGCTTGAAATACCCCAGATCGCTGCAGAGATGTAGTTTCCCTTGTGGTTGGTGTACAGGTGGTGCATGGCTGTCGCTGCTTCCGTCT
+
GGGGGGGGGGGGGGGGGGGGGGGGGCGGGGGGGGGGGGGGGG@FGGGGGGGEFG@78CEF@F9@BE7@FE<,CFFFE<,B@CEFFB@:=FCF9C=BFGG++@+9FGG?=BE<4FFGC@FF:FE<FFGGFC,CFGAFFG<D3@,8@FEG@EGCC<FEG82<F*4C:C**3A<?GAC:@FCG7;<:@;+A68578**2<CC8F+0<@CG558:=F++32>+9*22)<FFCC5*(*:CF7CF7@9:FAC)9776F39*13<>57>FAFFF?EGF7D@*())(,4(((().-)446,
@M00689:251:000000000-CJTJ5:1:1103:22730:18045 1:N:0:10
CAGGATTAGATACCCTGGTAGTCCACGCCGTAAACGATGAGTGCTAAGTGTTGGGGGGTTTCCGCCCCTCAGTGCTGCAGCTAACGCATTAAGCACTCCGCCTGGGGAGTACGGCCGCAAGGCTGAAACTCAAAGGAATTGACGGGGACCCGCACAAGCGGTGGAGCATGTGGTTTAATTCGAAGCAACGCGAAGAACCTTACCAAATCTTGACATCCTCTGACAGCCCTAGAGATAGGGTTTCCATTCGGGGCAGAGTGACAGGTGGTGCATGGCCGTCGCTGCAT
+
GGGGGGGGGGGGGFFCFFGGGGGCCEGFFGEGFGGGGGGGGGEFGFEGEF<AEGGGGGC@CGGGGGGGFEGFGGGGGDEGGGGGGGGGCFDFGGGFF83@@FGGGF7FGFGGGGGGE7<FGGGGGFCCFGCFFGGGGGFGGGFFDGGGGGEEEGGGFGG>?CGEFFED6F:CC8FFGFDFDFFCE5<CEGEEGGGGGG;*@C@69+8EFC9:73<:=D??CGGFFE=<7EF,7=:**2?A?E*362)8BFFGGGD:()9@ADF)09688/:8DFC:/<6>((-44:)
@M00689:251:000000000-CJTJ5:1:1103:22743:18060 1:N:0:10
CAGGATTAGATACCCTGGTAGTCCACGCCGTAAACGATGAGTGCTAAGTGTTGGGGGGTTTCCGCCCCTCAGTGCTGCAGCTAACGCATTAAGCACTCCGCCTGGGGAGTACGGCCGCAAGGCTGAAACTCAAAGGAATTGACGGGGACCCGCACAAGCGGTGGAGCATGTGGTTTAATTCGAAGCAACGCGAAGAACCTTACCAAATCTTGACATCCTCTGACAGCCCTAGAGATAGGGTTTCCCTTCGGGGCAGAGTGACAGGTGGTGCATGGCCGTCGCTGCATCGGTCT
+
GGGFFGGGGGGGGGGGGGGGGGFDFGGGGGGGDFGEFGGGGGFGGGGGFFGGGGGGGGGGGGGGGGGGGGGGGCFGGGGEFGGGFGGGGGGGGGGGFDEFGGGGGGGGGGGGGGGGGGGGGGGGGGGGGGGFGGGGGGGGGGGGGGGGGGGGGEEEGGGGGGGGGGFGGFFGGCECFGGGGGGGGGFGGGGGGGGGGGFFGGF?FFGGDFGGGFFF4FGFGGGFGFCFGFGF69:BF7?=FFDGFC4@FG<<DC3:3FFFBFFF:0<(8*747@GFFF>F>B<028-)((-38
@M00689:251:000000000-CJTJ5:1:1103:20003:18590 1:N:0:10
CAGGATTAGATACCCTGGTAGTCCATGCCGTAAACGGTGGGCGCTAGGTGTAGGGGTCTTCCACGGCCTCTGTGTCGTAGCTAACGCATTAAGCGCCCCGCCTGGGGAGTACGGCCGCAAGGCTAAAACTCAAAGGAATTGACGGGGGCCCGCACAAGCGGCGGAGCATGTGGATTAATTCGATGCAACGCGAAGAACCTTACCTGGGCTTGACATACACCAGATCGCTGCAGAGATGTAGTTTCCCTTGTGGTTGGTGTACAGGTGCTGCATGGCCGTCGCTGCAT
+
GGGGGGGGGGGGGGGGGGGGGGGGGGGGGGGGGGGGGGGGGGGGGGGGGGGGGGGGGGGGGGGGGGGGGGGGGGGGGGGGGGGGGGDGGGGGGGGGGGGGGGGGGGGGGGGGGGGGGGGGGGGGGGGGGGGGGGGGGGGGGFGGGGGGGGGCF@@@CGGGGGGGEEGGGGGGGGFGGGGFFGGGGEGFCCGGGGGGGGGGGGGGDGGGG>CGGGGGGGGFFGDFF?CDFCE?DFFFCFGGFGGGFF?4BFFGDGF<>FF>AFFFFFEBFGGFGFGFFF>>BFBFF:<
@M00689:251:000000000-CJTJ5:1:1103:13973:18913 1:N:0:10
CAGGATTAGATACCCTGGTAGTCCACGCCGTAAACGATGTCGACTTGGAGGTTGTGCCCTTGAGGCGTGGCTTCCGGAGCTAACGCGTTAAGTCGACCGCCTGGGGAGTACGGCCGCAAGGTTAAAACTCAAATGAATTGACGGGGGCCCGCACAAGCGGTGGAGCATGTGGTTTAATTCGATGCAACGCGAAGAACCTTACCTGGTCTTGACATCCACAGAACATTCCAGAGATGGGATGGTGCCTTCGGGAACTGTGAGACAGGTGATGCATGGTCGTCGCTGCAT
+
GGGGDGGGGGGGGGGGGGGGDGGFGGGGGGGGGGGGGGEGGGGGGGGGGGGGGGGGGGGGGGGGGGGGGGGGGFFG@:@FGCFGGGGGGGGGGGEGGGEGGGGGGGGGGGGGDGGGGGGGGCFGGGGG8FGGGGGFGGGGGGGECFGGGGGGGGGGGGGGGGGFFGFFGGFFFGGGGFGG5++?EGFGGGGDGG8FGG8FCFFGGGGGGGGGGFFGGGF?F+<>CF:FFGGDFF>?CFF6BECC97>FFG?C9)C??@6BF*=1F5C??FFAFFG:7FB>F>F?((5<
@M00689:251:000000000-CJTJ5:1:1103:6342:19102 1:N:0:10
CAGGATTAGATACCCTGGTAGTCCATGCCGTAAACGGTGGGCGCTAGGTGTAGGGGTCTTCCACGGCCTCTGTGTCGTAGCTAACGCATTAAGCGCTCCGCCTGGGGAGTACGGCCGCAAGGCTAAAACGCAAAGGAATTGACGGGGGCCCGCACAAGCGGCGGAGCATGTGGATTAATTCGATGAAACGCGAAGAACCTTACCTGGGCTTGACATACACAAGATCGCTGCAGAGAGGTAGTGTCCCTTGTGATTGGTGTACAGGTGTGGCATGGCTGTCGCTGCATCCTACT
+
FGGGGGGCECFFGGGGGGGGGFGCFFCEFGGGDDFC7FFFGGDGGGGGG@;66,FED7FEFFCFCCFEGEDCC<CFG,EDC,CEF,>:CFGGGGCC,8CEEGGD<F@:CFDAEGEEG7:>CB@GGCDF<3@@CCDGG@<<FE<CCGE7*>>BC*<B,22<E7EBCEG5<C3A7+<++<CCF53+<0<@<>CE:8**2:*;FFGGCG5:=E:CGFGG>6CF<A*7+<*><5C:**94*7<+*30CA24*195D***5(0)8-78).9+.)**.:)0().,.((((((.-()).)
@M00689:251:000000000-CJTJ5:1:1103:6334:19118 1:N:0:10
CAGGATTAGATACCCTGGTAGTCCATGCCGTAAACGGTGGGCGCTAGGTGTAGGGGTCTTCCACGGCCTCTGTGTCGTAGCTAACGCATTAAGCGCCCCGCCTGGGGAGTACGGCCGCAAGGCTAAAACTCAAAGGAATTGACGGGGGCCCGCACAAGCGGCGGAGCATGTGGATTAATTCGATGCAACGCGAAGAACCTTACCTGGGCTTGACATACACCAGATAGCTGCAGAGATGTAGTTTCCCTTGTGGTTGGTGTACAGGTGGTGCATGGCTGTCGCTGCAT
+
GGGGGGGGGGGGGGGFGGGGGGFFGFEFGGGFFFGGGGGGGFECGGGFFEEFGGGGGGGGGGGGGGGGGGGGGGGGGGGGGGGGGGGGGGGFGGGGFGGD@CGGGGGCFEGGFEGGGCFGGGGFGGFGFEGGGGGGFGGGGGGGGGGEGGGG<:FEFDFFDGECEGDFGGCEGGGFGG9AFCFGGGGGGEGGGEC5?ECCGGGGGGGGFFDGC?:CGFFFFGDFG+<FFCGBGGGFCC?FFGGCA:?F?GFGDFFBFFFFBCF<?/68BFF?GFGFFFF<B:21(.)
@M00689:251:000000000-CJTJ5:1:1103:25876:19352 1:N:0:10
CAGGATTAGATACCCTGGTAGTCCATGCCGTAAACGGTGGGCGCTAGGTGTAGGGGTCTTCCACGGCCTCTGTGTCGTAGCTAACGCATTAAGCGCCCCGCCTGGGGAGTACGGCCGCAAGGCTAAAACTCAAAGGAATTGACGGGGGCCCGCACAAGCGGCGGAGCATGTGGATTAATTCGATGCAACGCGAAGAACCTTACCTGGGCTTGACATACACCAGATCGCTGCAGCGATGTAGTTTCCCTTGTGGTTGGTGTACAGGTTCTGCATGGACGTCGCTGCAT
+
G<FDGGDGGFGFGEGGGFG<FFEDGGDFGGGGGGGGCGGGGGGGGGGGGGGGDFGGGGGGGGGG:@F@FGGGGGGFFG@FF<DFGGGGGGGGGGE7FFECFGGGGFEGGGGGGGGGEGGFFFGGGFFGGGGGGFGDGGGGGGGEEGGGDGGDGGGE<8CFGGGGGGGGGGGGGFGGGFFFGGGFGGGGGGGGGCEAFCFGGGGGGGGGGGGGDGFC>7CFF=CF+C8D<*=:<*1)C5CEF+:CBG?FFGA*<CC095)08DBA:F+./::<DFE2?B:?B>F<(4<
@M00689:251:000000000-CJTJ5:1:1103:4636:19521 1:N:0:10
CAGGATTAGATACCCTGGTAGTCCATGCCGTAAACGGTGGGCGCTAGGTGTAGGGGTCTTCCACGGCCTCTGTGTCGTAGCTAACGCATTAAGCGCACCGCCTGGGGAGTACGGCCGCACGGCTAAAACTCAAAGGAATTGACAGGGGCCCGCACAAGCGGCGGAGCATGTGGATAAATTCGATGCAACGCGAAGAACCTTACCCGGGCTTGACATACACCAGATCGCTGCAGAGAGGTAGTTTCCCTTGTGGTTGGGGTACAGGGGTTGCATGGGCGTCGCTGCAA
+
GGGGGGGGGGGDFFFFFGGCAF6FFFDCFDGCGGCBFGGFFEGGFCCGCFGEFGGGGDG9<@<FE7@@BFG8<FFGC=CFGGGFFGGEEFFEFCCF4CFGGC:@FGGEEFG9C=E7FFE7+=@CCBFFFF@FCGGACC<C933<>ECE@CFGGDGGEDFG75B:5E*<7<>FC2C,?BECCGG+B@CGGDGECE8ECEFFF?8?+7CE*?FGFCFGDFGF6*;@?6/5*:E:CF5>*96+9A*<<:4*69.7C7746))036=)0)*(07*)*1205>1040,3(4)
@M00689:251:000000000-CJTJ5:1:1103:21328:19784 1:N:0:10
CAGGATTAGATACCCTGGTAGTCCATGCCGTAAACGGTGGGCGCTAGGTGTAGGGGTCTTCCACGGCCTCTGTGTCGTAGCTAACGCATTAAGCGCCCCGCCTGGGGAGTACGGCCGCAAGGCTAAAACTCAAAGGAATTGACGGGGGCCCGCACAAGCGGCGGAGCATGTGGATTAATTCGATGCAACGCGAAGAACCTTACCTGGGCTTGACATACACCAGATCGCTGCAGAGATGTAGTTTCCCTTGTGGTTGGTGTACAGGTGCTGCATGGCCGTCGCTGCAT
+
GGGGGGGGGGGGGEFGGGGGGGGGGGGGFEGGGGGGDGGDGGGGGGGGGGGGGGGGGGGGGFDGCFGGGGGGGGGGGGGFFFGGGGGGGGGFFGGGD@FGDGGGGFGGGGGGGGGGGGGGGGGGGCGGGGFGGGFGGDFGGGGGFGGEEGG7BFFGGGGGGGEEEGGGFGGGGGGFGGGCFFGFGGGFCEDGE=CEGGFGGGGGGGFGGGGGGGFGGGGFGGF>F8CDFED?FDFFGGGGF::CAC>FFGDFGGGFFB3FFGFAFF624>F?G?GBFFF>9>B:>:A
@M00689:251:000000000-CJTJ5:1:1103:13490:19889 1:N:0:10
CAGGATTAGATACCCTGGTAGTCCATGCCGTAAACGGTGGGCGCTAGGTGTAGGGGTCTTCCACGGCCTCTGTGTCGTAGCTAACGCATTAAGTGCCCCGCCTGGGGAGTACGGCCGCAAGGCTAAAACTCAAAGGAATTGACGGGGGCCCGCACAAGCGGCGGAGCATGTGGATTAATTCGATGCAACGCGAAGAACCTTACCTGGGCTTGCCATACACCAGATCGCTGCAGAGATGTAGTTTCCCTTGTGGTTGGTGTACAGGTGCTGCATGGTCGTCGCTGCAT
+
GGGGGGGFGGGGGGGGGGGGGGGGGGGGGGGGFFGGEGGFGGEGGGGGGGGGGGGEFGGGFGCFFGGGGGGGGGGGEGFGGAFGGEGFGDGGGGGGGGGCEGGGGGGGGGGGGGGGGGGGGGGGGFGGGGFGGGGGGGGGGGGGGGGGGGGGG*>FGGGGGDEFEGGGFG@FGFGGGGGGFGGGGGGFGGGGGGGGFGGGGGGGGGGGGGGD3AGCFFF?FCF@C<CCGEGFG7*.:7+<@FFGFGFFFD<FGGFFFF)))**6??G?FG=?F*7<@DF?F61:>(-
@M00689:251:000000000-CJTJ5:1:1103:18657:19962 1:N:0:10
CAGGATTAGATACCCTGGTAGTCCATGCCGTAAACGGTGGGCGCTAGGTGTAGGGGTCTTCCACGGCCTCTGTGTCGTAGCTAACGCATTAAGCGCCCCGCCTGGGGAGTACGGCCGCAAGGCTAAAACTCAAAGGAATTGACGGGGGCCCGCACAAGCGGCGGAGCATGTGGATTAATTCGATGCAACGCGAAGAACCTTACCTGGGCTTGACATACACCAGATCGCTGCAGAGATGTAGTTTCCCTTGTGGTTGGTGTACAGGTGCTGCATGGCCGTCGCTGCAT
+
GGGGGGGGGGGGGGGGGGGGGGGGDGFFFGGGGGGGGGGDGGGGGGGGGGGGGGGGGGGGGGGGGGGGGGGFGGGGGFGGGGGGGGGGGGGGGGGGGGGGGGGGGGGGGGGGGGGGGGGGGGGGGGGGGGGGGGGGGGGGGGGGGGGGGGGGDGGGGGGFEGGGEGGGEFGGGFGGGGGGGCCGGGGGGGGGEGGGGEEFGFG?CGGGGFFGG?:FGGGF6FFFG6;CFGGBG*CFCGGGFGGFFF?FFGDGGGGFFFFFFGFFFFFBFFF2DFGFFEF>;>:BBF2
@M00689:251:000000000-CJTJ5:1:1103:26410:20305 1:N:0:10
CAGGATTAGATACCCTGGTAGTCCATGCCGTAAACGGTGGGCGCTAGGTGTAGGGGTCTTCCACGGCCTCTGTGTCGTAGCTAACGCATTAAGCGCCCCGCCTGGGGAGTACGGCCGCAAGGCTAAAACTCAAAGGAATTGACGGGGGCCCGCACAAGCGGCGGAGCATGTGGATTAATTCGATGCAACGCGAAGAACCTTACCTGGGCTTGACATACACCAGATCGCTGCAGAGATGTAGTTTCCCTTGTGGTTGGTGTACAGGTGATGCATGGTCGTCGCTGCAT
+
GGGGGGGGGGGGGGGGFGGGGGGGGGGGGGGGGGGGGGGFGGGGGGGGGGGGGGGGGGGGGGGGGGGEGGGGGGGGGGGGGGGGGGGGGGGGGGGGFGGGGGGGGGGGDGGGGGGGGGGGGGGGGGGFGGGGGGGGGGGGGFGGGGGGGGGGGGGGGGGGEFGGGGGGGGGGG7EGGGGGGGGGGGFGGGGGEEDGGGGGGGGGGG>FFGFEFGGGGGGFGGGFGGGGGGGF47<FFGGGFGGGFGFFFGFGGGGFFF>F<C*6:FC9=FGBGFGBFFFF>>??0(4
@M00689:251:000000000-CJTJ5:1:1103:8351:20708 1:N:0:10
CAGGATTAGATACCCCTGTAGTCCTGTAGGTGATGCATGGTTGTCGCTTCTTCTGTCTCTTAAACCCATCTCCGAGCCCACGAAACGTAGAGGTACCTCGTATGCCGTCTTCTGCTTGGAGAAAAAAACACAGGAATTGACGGGGAGCCGCACAAGACTTGGAGTATGTGGTTTAATTCGAATCAACGCTAAGAACATTACCCAGTCTCGCTATCCCTTTGCATCGCATAGAGCAATGCTCGGCCCTATGGACAATGTGCTGACGGGTACTGCATGGTCTTCGATGCATCAGT
+
FFGGGGGGGGGGGGG-CEFGGGFG,,C<,CF<F,,;FGG,C,B6,8C,,--,<CCF<F,,;E,;F,@,@FF<F@@+@@7@@+6+,+,CE==,,,6,:6EBF7EG<,@?F,,FGFC9,?+A,,,BAE++84<FE,=E,:,,,4@7:C+CE+>+3@<D:,,,=,,@<6D9F9FB@F8;@;E5+8,*,,,6>***,2>,,26,654,64BF,,***6,,*2<)+5<7+35/>C74++*)**0:8:)/39,))2)*0**.)*/*)27())/4)*2)27+))/4))-,())-).4),-
@M00689:251:000000000-CJTJ5:1:1103:6175:20905 1:N:0:10
CAGGATTAGATACCCTGGTAGTCCATGCCGTAAACGGTGGGCGCTAGGTGTAGGGGTCTTCCACGGCCTCTGTGTCGTAGCTAACGCATTAAGCGCCCCGCCTGGGGAGTACGGCCGCAAGGCTAAAACTCAAAGGAATTGATGGGGGCCCGCACAAGCGGCGGAGCATGTGGATTAATTCGATGCAACGCGAAGAACCTTACCTGGGCTTGAACTACACAAGATCGCTGCAGAGATGTAGTTTCCCTTGTGGTTGGTGTACAGGTGGTGCATGGTTGTCGCTGCAT
+
GCGGDGGGGDGFEFFGGGG9CECFFFFEDFFGGFGGGG@:FGGGGGGGGFFGGGGG7,EFAEEGGGGGGGCFFCG<F<6?FGGCGGGGGEEFGGGGGEG7@EGE?AFCF=FC@CFG:7BCFFGDFBB==FGGD97BF@DGF,,<3FFGGGC@*CFFFCFF*::F?*:*?ECCCGGFF+??F*ACC*A768CCC/*2+;1;@F8C:9C5:CFE*3<<CC??+AC4++/9C*/8479:*:EFFFFFA747@DBD3*5:>>3<27@47??,)*::GFF>F5<<::?<B(6
@M00689:251:000000000-CJTJ5:1:1103:12109:21013 1:N:0:10
CAGGATTAGATACCCTGGTAGTCCACGCCGTAAACGATGAGTGCTAAGTGTTGGAGGGTTTCCGCCCTTCAGTGCTGCAGCTAACGCATTAAGCACTCCGCCTGGGGAGTACGACCGCAAGGTTGAAACTCAAAGGAATTGACGGGGGCCCGCACAAGCGGTGGAGCATGTGGTTTAATTCGAAGCAACGCGCAGAACCTTACCAGGTCTTGACATCCTTTAACCACTCTAGAGATCGAGCTTCTCCTTCGGGGGCAAAGTGCCAGGTGATGCATGGTTGTCGCAGCAACGTA
+
GGGGGFGGGGGGEFGGGGFGGGFGGFFGGG@;FCCFFGGDG<,CFGFGGGFGG?FFG7,EFDEFGG>CFFFC<CEFFGFFFFGGGGGGGGG,6FDFGFFF@@@F,C++@:FFGC:BF7>C>FFFFEFDGFGEC<<8D=,A<C,+FEGC8C7CC<B@F2>F@FGF*8BFFGGG9BCFGGF@D846*:CF8:=/:CE57B8@+9C:C6ECFFGGGFFE=5C4C+<*0<A77?F9>CF@*/:55:2A):2*9F:*/9)(2)0/.**)105:?7:<C?G>48)-()31((7((,-31
@M00689:251:000000000-CJTJ5:1:1103:12109:21031 1:N:0:10
CAGGATTAGATACCCTGGTAGTCCACGCCGTAAACGATGAGTGCTAAGTGTTGGAGGGTTTCCGCCCTTCAGTGCTGCAGCTAACGCATTAAGCACTCCGCCTGGGGAGTACGACCGCAAGGTTGAAACTCAAAGGAATTGACGGGGGCCCGCACAAGCGGTGGAGCATGTGGTTTAATTCGAAGCAACGCGAAGAACCTTACCAGGTCTTGACATCCTTTGACCACTCTAGAGATAGAGCTTCCCCTTCGGGGGCAAAGTGACAGGTGATGCATGGTTGTCGCTGCAT
+
GGGGGGGGGGGGGGGGGGGGGGGGGGGGGGGGGGGGGGGGGGGGGGAFGGGGGGFGGGGGGGGGGGGGGGFGGGGGGGCFGGGGGGGGGGGGGGGGGGGGGGGGGGGCFGGGGGGGGG@FGGGGGGFGGGGGFGFG@FFGGGGGGGGCBFEEGFGGGGGGGGGDGGGGGGGGGGGGGGFGGGGGEE8FGGGGGEGG?GGED7CFFGGGGGGGGGFFFGGFGCEFCEEGGGCAFGGF=CFGFGFGD58FFGFDD5C91F:FBFB>FFCAF*:6F*<<FFF:?>?BFF>76
@M00689:251:000000000-CJTJ5:1:1103:23195:21577 1:N:0:10
CAGGATTAGATACCCTGGTAGTCCACGCTGTAAACGATGATTACTCGATGTTGGCGATACACAGTCAGCGTCTTAGCGAAAGCGTTAAGTAATCCACCTGGGGAGTACGCCCGCAAGGGTGAAACTCAAAGGAATTGACGGGGGCCCGCACAAGCGGTGGAGCATGTGGTGTAATTCGATGATACGCGAGGAACCGTACCTAGGCTAGAATGCGCGTGACAGCGCCAGAGATGGAGCTTCCCTTCGGGGCACAAAGAAAGGGGGTGAATGGCTGTAGCTGCATCTGTCCGTTATA
+
F<EGGGFFFFFFFFGGGGGFGGFC<EFEFFGGGGGGGFFFC,<E@9CF<CFGGGGGGCFC<,EF:C<C@@@8@7CF,@@CCC=F::B<E,EFCCEFF8CEFFGCG+=9@@=:CEFGECF4:FFG?8EADFB?B@,=F9<>7FGG><FCECEGGGFFD8FFFGGCE?>FF6*@:F,,,=B;=F7C;;*<BG=C8=***3*=<>CCCCCFFG7?0::C7>EF+A*8:*:<FCEA:C*75*++0*234<278)4*9<<:57?@:*.775*.*:6(07*)91).43):2:.))(.)(()
@M00689:251:000000000-CJTJ5:1:1103:19282:21582 1:N:0:10
CAGGATTAGATACCCTGGTAGTCCATGCCGCAAACGGTGGGCGCGAGGAGTAGGGGTCTTCCACGGAATGGGTGGCGTAGCTAAAGGATTAAGAGCCCCGCGTGGGGAGTACGGCGGCAAGGCGAAAACTGAAAGGAAGGGAAGGGGGCCCGCACAAGCGGCGGAGAATGTGGATGAATTCGAAGCAACGCGAAGAAGCGTAAGTGGGCTGGACATACACCAGAGCGCTGCAGAGAGGTAGGGTCCGTGGAGGTTGGTGTACAGGTGTTGCATGGACGGCGCTGCAGCTGTCA
+
D<F@F@,FFC<6F<@--6;CCC,=E<6@F@++@@,BFB<F:FFC:6@:+6:CC<@BF,:9<EAEEF6,6,,C,B+,7B=C<,5?9A,4,,BFC,:,:+8@:+6==C@EC+3AFC=+><C3+8D::7*>:,,833,2,3,*>BFC@@@E*=*4=7F<<B4=E=88CC**3<3C+9+<00+37/<*;2++*8/1:8:?8+2*//;*0<@5*2*:C8C3:7?6:EE@=;8)/>*.9C30*120*/*0(/(0.>(951931>3).2/6?*<4)72,*/2,)0((40(-(3(.(4-))
@M00689:251:000000000-CJTJ5:1:1103:7290:21594 1:N:0:10
CAGGATTAGATACCCTGGTAGTCCACGCCGTAAACGATGAGTGCTAGGTGTTAGGGGGTTTCCGCCCCTTAGTGCTGAAGTTAACGCATTAAGCACTCCGCCTGGGGAGTACGGCCGCAAGGCTGAAACTCAAAAGAATTGACGGGGGCCCGCACAAGCGGTGGAGCATGTGGTTTAATTCGAAGCAACGCGAAGAACCTTACCAGGTCTTGACATCCTCTGACAACGATAGAGATATCGCGTTCCAGTCGGGGCCAGAGTGGCAGTGGCTGCATGGTTGTCGCTGCAT
+
GFGGFGGGGGGGGEFGGFGFGGEFFGGGGGGCFGGECFGGGGGGFGGF6FFGGGFGGGGGGGFGGGCFFGGGGFFCCFCGGGGFCFFCFGGFGFGGGFFGGF7FGGGFGGGGGGCFGEDGGGCFGGFBBFFGGGGGGGGGD<FFFGGGGGGGGGGGGGGGGGGGFFGGGGCFGCGCEGGG:8?@E*BC6BEEECGD@E>CFFFGGGGGFGGGGGCCDDGF+8CFFG*77EC?GGGFGGGGDE95892*1>?GGG3(-07)-2)()72()*93<?7:FFA(-4416?42.
@M00689:251:000000000-CJTJ5:1:1103:14001:21702 1:N:0:10
CAGGATTAGATACCCTGGTAGTCCATGCCGTAAACGGTGGGCGCTAGGTGTAGGGGTCTTCCACGGCCTCTGTGTCGTAGCTAACGCATTAAGCGCCCCGCCTGGGGAGTACGGCCGCAAGGCTAAAACTCAAAGGAATTGACGGGGGCCCGCACAAGCGGCGGAGCATGTGGATTAATTCGATGCAACGCGAAGAACCTTACCTGGGCTTGACATACACCAGATCGCTGCAGAGATGTAGTTTCCCTTGTGGTTGGTGTACAGGTGTTGCCTGGCCGTCGCTGCAT
+
GDFGGGGGCFFFGFFGGGGFGFFGGFFF@CFGGGGGGGGFFGGGGGGGGGF6FFEGGGGGGGFGGGGGGGGGGGGGGGFGGGGGGGDGGGGGGGGGGGGDGGGGGGDGGGGGGGGGGGFGEFFGGCCEE>DFFGGGGFGGGGGEEGGGGGEEGGGGGGGGGGGGGGGGGGGGGGGGGGGGGGGG?EFGGEC75CEEGFGGGGGGGF5EFCC=9CGGGCGF**2>GGGGGEE?CCG>FGGGF:FF>FFFF5:DDGF1>E>FF76A4=74@D*.*97:>@>(33<<>>D
@M00689:251:000000000-CJTJ5:1:1103:17589:21789 1:N:0:10
CAGGATTAGATACCCTGGTAGTCCATGCCGTAAACGGTGGGCGCTAGGTGTAGGGGTCTTCCACGGCCTCTGTGTCGTAGCTAACGCATTAAGCGCCCCGCCTGGGGAGTACGGCCGCAAGGCTAAAACTCAAAGGAATTGACGGGGGCCCGCACAAGCGGCGGAGCATGTGGATTAATTCGATGCAACGCGAAGAACCTTACCTGGGCTTGACATACACCAGATCGCTGCAGAGATGTAGTTTCCCTTGTGGTTGGTGTACAGGTGGTGCATGGTCGTCGCTGCAT
+
GGGGGGGFGGGFGGGGGGGGGGGGGGGGGGGGFGGGGGGGGGGGGGGGGGGGGGGGGGGGGGGGGGGGGGGGGGGGGGGGGGGGGGGGGGGGGGEFGGGGGGGGGGGGGGGGGGGGGGGGGGGGFGGGGGGGGGGGGGGGGGGGEEGGGGGGGCGGGGGGGGGGGGGGGGGGFGFFGGGGGGGGGGGGGGGGGCGGGGFGFGGGGGGGGGGGGGGGGGGFGFFFGGFGFEG>C*10*:<E6CFGFG?==*.6CCFFB>).):BB:7?::CC>GF=66>>?60811:<
@M00689:251:000000000-CJTJ5:1:1103:15191:21924 1:N:0:10
CAGGATTAGATACCCTGGTAGTCCATGCCGTAAACGGTGGGCGCTAGGTGTAGGGGTCTTCCACGGCCTCTGTGTCGTAGCTAACGCATTAAGCGCCCCGCCTGGGGAGTACGGCCGCAAGGCTAAAACTCAAAGGAATTGACGGGGGCCCGCACAAGCGGCGGAGCAGGTGGATTAATTCGATGCAACGCGAAGAAACTTACCTGGGCTTGACATACACCAGATAGCTGCAGAGATGTAGTTTCCCTTGTGTTTGGTGTACAGGGTCTGCATGGTTGTCGCTGCATATGTCA
+
FGG@FGGFGGGGGGGGGGGGGGGGGGGGGFGEEGGCGGGGEGEGGEGGGCGGGGGEGGGGGGGGGE@FDFGGGFGGG@FFGGFFGGGGGGGDFGCG@FGEGGGG7BFGEFEGFEGGGDGG7DEFCG9F><,3=FGFCFGFFGCCFGDGC7FGGGFGA5F<*=*=?8*/*2/3;F6<FCFCFEFEGDGGGGG*1*282*2<CCFGFC*/:>CGGG7<*7<90CC>6+<>CFFF*>7):CC?@+:992.*12:D2**(,57<)09<))*,87*)*9=6*84<6?::0:)-5.)))
@M00689:251:000000000-CJTJ5:1:1103:15194:21941 1:N:0:10
CAGGATTAGATACCCTGGTAGTCCATGCCGTAAACGGTGGGCGCTAGGTGTAGGGGTCTTCCACGGCCTCTGTGTCGTAGCTAACGCATTAAGCGCCCCGCCTGGGGAGTACGGCCGCAAGGCTAAAACTCAAAGGAATTGACGGGGGCCCGCACAAGCGGCGGAGCATGTGGATTAATTCGATGCAACGCGAAGAACCTTACCTGGGCTTGACATACACCAGATCGCTGCAGAGATGTAGTTTCCCTTGTGGTTGGTGTACAGGTGCTGCATGGTAGTCGCTGCAT
+
GGGGGGGGGGGGGGGGGGGGGGGGFGGGGEGGGGGGGGGGGGGGGGGGFGGFGGGGGGGGGGGGGGGGGGGGGGGGG@FGGGGGGGGGGGGGGGGGGGGGGGGGGGEGGGGGGGGGGGGGGGGGGGGGGGGGGGGGGGGGGGFFGGGGGGGGGGGGGGGGGGEGEGGGGGGGG9FGGGFFFGGCFGGGGGGG:EE>@FFGFFGGGGGGGGGG4:?GGGGFGGGFGFGGGGD:GCF4*:<CFCFGFC>F**)*>DD?FE@F77*6?FF?FC=?GFF)19864((,(,4
@M00689:251:000000000-CJTJ5:1:1103:6299:21942 1:N:0:10
CAGGATTAGATACCCTGGTAGTCCATGCCGTAAACGGTGGGCGCTAGGTGTAGGGGTCTTCCACGGCCTCTGTGTCGTAGCTAACGCATTAAGCGCCCCGCCTGGGGAGTACGGCCGCAAGGCTAAAACTCAAAGGAATTGACGGGGGCCCGCACAAGCGGCGGAGCATGTGGATTAATTCGATGCAACGCGAAGCACCTTACCTGGGCTTGACATCCACCAGATCGCTGCAGCGATGTAGTTTCCCTTGTGGTTGGTGTACAGGTGCTGCATGGTCGCAGCTGCATCTTTCT
+
GFGGEFCCC9EEFEEFGGGC@EFGFECEDGEGEFGG7FD@EFCFGGGGEFG@9FGFGGFFAFFGCCC@F<CFFCFGGGGFGGGGGCGCFFFGGGGGCGGEGGCDGGGGGFGGGGDGGGGGFFF<D>DDFFGGGG<D:<FGEGE@GGGG@FGGGGGDGFF7CECFDGGGGGGFD3<+@F?FGC:ECEGGGGCEEGC*0;;EEFFGGF5*C>5CFF9+*2+90**.<+***/5862))***3*<CCA74@F5)*9><?>:)8)*1))960=74(*/*./.((-3704(.)))..<
@M00689:251:000000000-CJTJ5:1:1103:22163:22230 1:N:0:10
CAGGATTAGATACCCCCGAGAGCTGACCCGTAGCTGAAAATTACCTCCGCAGCGAGCACGCTGCATCCTGCACTGCCGAGAGGTGTTGCATGGCTGTCGCTGCAT
+
GGGGGGGGGGGGGGGGGGGGFCFGGGGGGGGGEGGGGGGGGGGGGFGGGGGGGGGGGGGGGGBFGGGGGGGGGGGGGGGGGGGGGGGGGGGFFGGGGGGGGGGGG
@M00689:251:000000000-CJTJ5:1:1103:22181:22231 1:N:0:10
CAGGATTAGATACCCCCGAGAGCTGACCCGTAGCTGAAAATTACCTCCGCAGCGAGCACGCTGCATCCTGCACTGCCGAGAGGTGTTGCATGGCTGTCGCTGCATCGGTCCCTTATACACATCTCCGAGCCCACGAGACGTAGAGGAATCTCGTATGCCGTCTGCTGCTTGAAAAAAAAAACAAACAACTAACACACACAGGTTCTACTTTGACACATCGTACACTCCCTTTCGACTCCATATCTCTTTTATGCATACTTCTACTCTAACAAAACCATCTAATTTCAACTACAT
+
F,FFE@EFGFFDFCCFGGGGGCFGGG<<FCFF;FFG9@@FFF,6CEFE::7FGDGGGGFGDFCECGCEFGGGGGGGGD@FE:7FCFFF9EECF,BF=FGFFEDB,?+847+BE,BFF<E<FGGGD?@CCEC=F=FEGC:F@FG+@DF>8CC=>@C>7;:F3*@*@,8@FF,,,7>,>CGC>*3**442:++++++***4*33+?;+++2++3*09+**+./;*)3+****+)**18*7++*0*+.:)***)****))*0*6**)*/+.*00)*)*-89?:-)))).))))()))
@M00689:251:000000000-CJTJ5:1:1103:12506:22877 1:N:0:10
CAGGATTAGATACCCTGGTAGTCCATGCCGTAAACGGTGGGCGCTAGGTGTAGGGGTCTTCCACGGCCTCTGTGTCGTAGCTAACGCATTAAGCGCCCCGCCTGGGGAGTACGGCCGCAAGGCTAAAACTCAAAGGAATTGACGGGGGCCAGCACAAGCGGCGGAGCATGTGGATTAATTCGATGCAACGCGAAGAACCTTACCTGGGCTTGACATACACCAGATCGCTGCAGAGATGTAGTTTCCCTTGTGGTTGGTGTACAGGTGCTGACTGGTCGTCGCTGCAT
+
FCGGGGFGGGGGGGFGCFGFGFEGGGGGEEGEGGGG7F<BFFEDGGGGFFG,CFGGGGGGGGCGGGC7BA<CFEC@C:FFGGGGGEGGDEGGGGEGGGGGGGGGGGGGGGGGGGGGGFEFEFGGGGGFEDFDFGGGGGFGFE<FGGEG8>*:EGGGDGFGGGGGG5BCFG,?9,<EGGGFGFF9@CGG+**5?E*120AEFGGGGGGG5FGGFG+<:>946*8>E28CC*:(C>*)**+39:DF4F<=FF<F**14(00830*649+)12*(0**)1<71206<B>>
@M00689:251:000000000-CJTJ5:1:1103:22160:22987 1:N:0:10
CAGGATTAGATACCCTGGTAGTCCATGCCGTAAACGGTGGGCGCTAGGTGTAGGGGTCTTCCACGGCCTCTGTGTCGTAGCTAACGCATTAAGCGCCCCGCCTGGGGAGTACGGCCGCAAGGCTAAAACTCAAAGGAATTGACGGGGGCCCGCACAAGCGACGGAGCATGTGGATTCATTCGATGCAACGCGAAGAACCTTACCTGGGCTTGACATACACCAGATCACTGCAGAGATGGAGTTTCCCTTTGTGTTGGTGTACACGTTCTTCATGGCCGTCGCTTCAT
+
GGGC@FFFEFFGGFGGG9FFDFGFFGGGGDGGGGGG,B<@F@FFGGGFG?CEA9F7FFFGFCFGGDEGGGGGGEAFFGGFFGGGGFFGGGGGGGGGGGGGGGGG77BFCFGGGGGGEFDE73FGFGGGGGGGGF<DGGFFDFG77C7FEFGDGCFC,:F7*=7<*:EGFECFGGGG,+5?7CFC<EDF6*:=EG5CGFG6C@8F?95>FG=E:<9FGFGFGGFFC8+20+<8<F7)2:+0)+9<<>37B*)**22((85<4CF))0*.77><F=C0?3;9(7:(-).
@M00689:251:000000000-CJTJ5:1:1103:22180:22992 1:N:0:10
CAGGATTAGATACCCTGGTAGTCCATGCCGTAAACGGTGGGCGCTAGGTGTAGGGGTCTTCCACGGCCTCTGTGTCGTAGCTAACGCATTAAGCGCCCCGCCTGGGGAGTACGGCCGCAAGGCTAAAACTCAAAGGAATTGACGGGGGCCCGCACAAGCGGCGGAGCATGTGGATTAATTCGATGCAACGCGAAGAACCTTACCTGGGCTTGACATACACCAGATCGCTGCAGAGATGTAGTTTCCCTTGTGGTTGGTGTACAGGTGCTGCATGGCCGTCGCTGCAT
+
GGGGGGGGFFGGGGGGGGGGGGGGGGGGGGGDFDFGGGGGGGGGGGGEEGGFGGGGGGGGGGGGGGFFGGGGGGGFGCGGGGGGGGGGGGGGFFGGGEGGGGGGGGGEGGB?FDGGCFGGGGGGGGFGFGFGGGGGGGFGGGFGGGGFEEGGGGEEGGGGGCEGEEEGFECGC@EFFGG?>FFFGGCFFG5CEEGGGFFFFEFGGC;CFG=CCCFCFGFFEF=>C?8>DEE37?CFD>0<@:7CAD>FFGDGGG<?><@><DFA)96:FCC?>FF<FEFFF6:(2(6
@M00689:251:000000000-CJTJ5:1:1103:9985:23148 1:N:0:10
CAGGATTAGATACCCTGGTAGTCCATGCCGTAAACGGTGGGCGCTAGGTGTAGGGGTCTTCCACGGCCTCTGTGTCGTAGCTAACGCATTAAGCGCCCCGCCTGGGGAGTACGGCCGCAAGGCTAAAACTCAAAGGAATTGACGGGGGCCCGCACAAGCGGCGGAGCATGTGGATTAATTCGATGCAACGCGAAGAACCTTACCTGGGCTTGACCTACACCAGATCGCTGCAGAGATGTAGTTTCCATTGGGGTTGGTGTACAGGTGGGACATGGCTGTCGCTGCATTTGTAT
+
FCGG7FGGGGFCFFGGGGGGGFGFCEFF@FFGGFEF7BC+FFGGGDGG@EF9CF@FGGECF<FFFGC7@@C8C@FFF<FFCFGGGGGG7=CAFGGGG7F:F:FFF7BFCGFGGCEGECBF+>E8BEGGFGGFGGGF8FGGGFGG7CGGGGDGEGGGGGGFDGGCEEC>?FFF++<+<CCCF:FFCEG?6***2*/;:8@:<:C<?985*;CEGG9CFFFF*::5F?@DGG*4F:3>703<=C*<:C)1*2)*1/)(4;)78F*)5/7()*24D403)).)8::69F))-66-)
@M00689:251:000000000-CJTJ5:1:1103:9973:23161 1:N:0:10
CAGGATTAGATACCCTGGTAGTCAATGCCGTAAACGGTGGGCGCTAGGTGTAGGGGTCTTCCACGGCCTCTGTGTCGTAGCTAACGCATTAAGCGCCACGCCTGGGGAGTAAGGCCGTAAGGCTAAAACCTAAAGGAATTGACGGGGGCCCGCACAAGCGGCGGAGCACGTGGATTAATTCGATGCAACGCGAAGAACCTTAACTGGGCTTGACATACACAAGATTGCTGCAGAGATGCAGTTTCCCACGTGGTTGGTGTATAGGTGGTGCATGGCTGTCGCAGCCT
+
F<@F;F<FF,EF@@CE@<C,<C9,<C@6,68BFG<B,86676@+@:CF@<;,6C,C@69EE,6E@@+689@C,,C<86F@<,,6E:>FB:5<,5C+4+B>++9++44++B=,EF<=+4++B<FAE8,AB+,,8B?F,>A,A,FF+3+FE:>3*<*1>FF*>7CG8:C<+4C<**2,7;;++*A+<;0<FE**2/??8**29++2+005*0=EGGG7:4?)+;*>E++2:C9?D75>:*++1<:+)??*)1(1**1-(874-*/5BF??@5C:D?F:)8,<?B(:(((
@M00689:251:000000000-CJTJ5:1:1103:19642:23840 1:N:0:10
CAGGATTAGATACCCTGGTAGTCCATGCCGTAAACGGTGGGCGCTAGGTGTAGGGGTCTTCCACGGCCTCTGTGTCGTAGCTAACGCATTAAGTGCCCCGCCTGGGGAGTACGGCCGCAAGGCTAAAACTCAAAGGAATTGACGGGGGCCCGCACAAGCGGCGGAGCATGTGGATTAATTCGATGCAACGCGAAGAACCTTACCTGGGCTTGACATACACCAGATCGCTGCAGAGATGTAGTTTCTCTTGTGGTTGGTGTACAGGTGTTGCATGGCCGTCGCTGCAT
+
FEFGGGCFGFFGGF,FD@GGFGCGFFDDFEE;,CFG7F8@EGFEEGGGFGFCFGGGGGFGGGGGEGDFEGGGEGGGGGEFGGG,FFGGEE?,CC,EFDEFEGGCFCGEGFFAF:EB>FC+3=D8F8FEGF<B=AF?DC3CFFGGEEGDGGGGGFGEFDFGGG>*?8EFFG::::C@EGFGCCFGGCGFGEG=8E=CCFFECFGGGG*:CGGE48<CCDF):81;F+*/1:EBG7<>>>CC=9CF>26?**)*197?07)5)*7)<B+5><D3*923?>9496:(-(6
@M00689:251:000000000-CJTJ5:1:1103:13281:23904 1:N:0:10
CAGGATTAGATACCCTGGTAGTCCATGCCGTAAACGGTGGGCGCTAGGTGTAGGGGTCTTCCACGGCCTCTGTGTCGTAGCTAACGCATTAAGCGCCCCGCCTGGGGAGTACGGCCGCAAGGCTAAAACTCAAAGGAATTGACGGGGGCCCGCACAAGCGGCGGAGCATGTGGATTAATTCGATGCAACGCGAAGAACCTTACCTGGGCTTGACATACACCAGATCGCTGCAGAGATGGAGTTTCCCTTGTGGTTGGTTTACAGGTGATGCATGGCCGTCGCTGCAG
+
GGGGGGFGGGGGGGFGGGGGGGGGGGFGGGGGGGGGDF@EGFGGGGGGFGG9FCFGGGGGGGGGGGGGGGGGGFGGGCFFFGGGGEGGGGFGGGGGDGGGGGGGGGG8FFGEFGECGGGG+F=DGFGGGGGFFGDGGFGGGGFE:FDECF:EGEEGGGGE:BEFCCGGFG+<9EGCFCFCCFFGFDCG?CEDE8CEC>CE?78@F78CEF7*9?FFCC9F*;CFF8CCDCC?GGD5*:<:>?D7>>>9*9:477F608)0.:@?FFCAF*:)?@:1?)(-1-,39?(
@M00689:251:000000000-CJTJ5:1:1103:20864:25009 1:N:0:10
CAGGATTAGATACCCTGGTAGTCCATGCCGTAAACGGTGGGCGCTAGGTGTAGGCGTCTTCCACGGCCTCTGTGTCGTAGCTCACGCATTAAGCGCCCCGCCTGGGGAGTACGGCCGCGAGGCTAAAACTCAAAGGAATTGACGGGCGCCCGCACAAGCGGCGGAGCATGTGGATTAATTCGATGCAACGCGAAGAATCTTACCTGGGCTTGACATACACCAGAACGCTACAGAGCTGGAGTTTCCCTGGGGGTTGGTGTAAAGGTGATTCATGCGGCTCGCCGTCTCCGTCTAT
+
FGGGGGGGGGGGGGGGGGGGGGGGG9EFG:CFEGGG7FF+6C+FG@ECF9FD<F,F@+8C,CE@:++6,6C@FCFG7=A@<<,,:E,+,B995FECGEEC77:CFDF+@=BFG:::F7+33@CDFFF,,,:@BF9F,DEF<,>F::*>:<B@*1<@7>=@CC*CCEC86<GC:9:CC?<:;*@++*<CFC7:EG*1++3+:+3<<+**58*:5+<+**+)::85*0****1,>C6)2***022+62,9)*(15))-3050)*1:=*+)**2)*1+())----(-((.(-(4((()
@M00689:251:000000000-CJTJ5:1:1103:10610:25044 1:N:0:10
CAGGATTAGATACCCTGGTAGTCCATGCCGTAAACGGTGGGCGCTAGGTGTAGGGGTCTTCCACGGCCTCTGTGTCGTAGCTAACGCATTAAGCGCCCCGCCTGGGGAGTACGGCCGCAAGGCTAAAACTCAAAGGAATTGACGGGGGCCCGCACAAGCGGCGGAGCATGTGGATTAATTCGATGCAACGCGAAGAACCTTACCTGGGCTTGACATACACCAGATCGCTGCAGAGATGTAGTTTCCCTTGTGGTTGGTGTACAGGTGTTGCATGGCCGTCGCTGCAT
+
GGGGFGGGGGGEGGFFGGGGGGGGEFGGGGGDGGGGGGG7F<FGGGGGGGGGGFGGGGGGGGGGGDGFGGGGGGGGGGGGGGGGGGGGCGGFGGGG7FGGGGGGGGEGGGGAFGGGGGGGGGGGGGGBFGGGGGGGGGGCFGGGFGGGG>FE@F7FGGG7<F::CEECFEFGC7C9@CGGGGG?FEGFGGGCCCGGCGGFF9+<CGGCGGFGGGCCGGGFGFCFG3;CCEE:C*9)27+<9<CC6>)=?F9*9>D:>))05C4)<76<B**):@F1?D((-(--(()
@M00689:251:000000000-CJTJ5:1:1104:16863:2077 1:N:0:10
CAGGATTAGATACCCAACCATCAGGTGCTGCAGGGCTGTCGCTGTAT
+
GFGGGFDFGGFFGCFC@@8@,CF<<FDFGEFE6,6,;BFGGGG@,C<
@M00689:251:000000000-CJTJ5:1:1104:19828:2157 1:N:0:10
CAGGATTAGATACCCTGGTAGTCCACGCCGTAAACGATGAATACTAGGTGTAGGGGTTTCAACACCTCTGTGCCGCCGCTAACGCATTAAGTATTCCGCCTGGGGAGTACGGTCGCAAGATTAAAACTCACAGGAATTGACGGGGGCCCGCACAAGTAGCGGAGCATGTGGTTTAATTCGAAGCACCGCGAAGAACCTTACCTAGACTTGACATCTTCTGCATTACCCTTAATCGAGGAAGTTCCTTCGGGAACAGAGTGACAGGTGATGCATGGTTGTCGCTGCAT
+
GGGGGGGGGGGGGFFFFDGGFGGGFABFGGGEGGGGGGGDFGGGGGFGFFFGGFEGFGGGGGF9FGGGDCDFFFBCEEGECBFEGGGGGGGFFFFGFFGEFGGGGGC?EEF:FFDF7CBFFA<EFG<8EA,B<DBGF<AAFGCFGGCCEGGGC>FFD;2,:*CCGFGCGFGC@FC,7:+1A:888+*487*:CGG6C89+CFC+<9CF?C*320<+*<00CFC72A:C7A4==DG)*/28FC:<=:42*<57D:(03747<?A?*>F*=FBAFFGF*58>::3(-.4
@M00689:251:000000000-CJTJ5:1:1104:19812:2170 1:N:0:10
CAGGATTAGATACCCTGGTAGTCCACGCCGTAAACGATGAATACTAGGTGTAGGGGTTTCAACACCTCTGTGCCGCCGCTAACGCATTAAGTATTCCGCCTGGGGAGTACGGTCGCAAGATTAAAACTCAAAGGAATTGACGGGGGCCCGCACAAGTAGCGGAGCATGTGGTTTAATTCGAAGCAACGCGAAGAACCTTACCTAGACTTGACATCCTCTGCATTACCCTTAATCGGGGAAGTTCCTTCGGGAACAGAGTGACAGGTGATGCATGGTTGTCGCTGCAT
+
GFGGEFFEGGGGGFGCC@FA<EFGFECFF@@FFFFCCGCEGGFCFGGGA@FGGCCG:FEFFFGGGGGGGGGFFE@CFEFGGGGFGGGGGGCFGGGGGGEGGG?FEGGE8EECFEEFEGGGGG9EFFFGGCFFDDEGGFAGGGGEGFGGGGGEEGGGGGC,>:B:=CC9C@CCEECCF@CCC=EGGFGG@5=8C89;FGGGGGGGGGFEGFD@FGG*7CFGG7:>CE9*C*>6=C358:2C<6:<=D<<*8)99C??266*4CA*7*)96<@<7@GF7.8911:8>7<
@M00689:251:000000000-CJTJ5:1:1104:19529:3695 1:N:0:10
CAGGATTAGATACCCTGGTAGTCCATGCCGTAAACGGTGGGCGCTAGGTGTAGGGGTCTTCCACGGCCTCTGTGTCGTAGCTAACGCATTAAGCGCCCCGCCTGGGGAGTACGGCCGCAAGGCTAAAACTCAAAGGAATTGACGGGGGCCCGCACAAGCGGCGGAGCATGTGGATTAATTCGATGCAACGCGAAGAACCTTACCTGGGCTTGACATACACCAGATCGCTGCAGAGATGTAGTTCCCCTTGTGGTTGGTGTACAGGTGCTGCATGGCCGTCGCTGCAT
+
GGGGGGGGGGGGGEFGGFGGGGGGGGGGGGGGGGGDFGGFGGGGGGGGFFGGGGGGGGGGGGGGGGGGGGGGGGGGGGGGGGGGGGGGGGGGGGGGGGGGGGGGGGGGGGGGGGGGGGGGGGGGGGGGGGGGGGGGGGGGGFGGGGGGGGGGGGGGGGGCEGGGGGGGFGGGGGGGGGGGGGGGGGGGGGDGGGDGGGGGGGGGGGGGGGGGG++<FC@FGGGGGFFGGGGFFFF@<EAE7>FGF7?:FFFGGF8B>*(9<EAFGGFFFGF?GFGFGFFFB903;B<
@M00689:251:000000000-CJTJ5:1:1104:15369:4105 1:N:0:10
CAGGATTAGATACCCTGGTAGTCCACGCCGTAAACGATGGGCACTAGGTGTGGCGGGTGTCGACTCCCGCCGTGCCGCAGCTAACGCATTAAGTGCCCCGCCTGGGGAGTACGGCCGCAAGGCTAAAACTCAAAGGAATTGACGGGGACCCGCACAAGCAGCGGAGCATGTGGTTTAATTCGACGAAACGCGAAGAACCTTACCTGGGTTTGACATGTTCCTGACCGCCGTGGAAACACGGCTTCCCTCACGGGCAGGATCACAGGTGGTGCATGGTTGTCGCTGCATCTGTAT
+
GGGGGGGGGGGGGGGGGGGGGGFGFGEGGEGGGGGEFGGFGGGFFGGGGGGGGGGGGGGGGGFGFGGG>FGGGGGGGGGGGFGGGGGGGGGGGGGGGGGGGGGGGGDGGGGGGGGGEFDGGGFGGGGDFFGEFGGGGGGGGGGGGGGGGGGDE:FGFCCGGGGGGGGGGGGGGGGEGFGGGGGGG>8C?FGGGGDEFGGGGFGGGGGGFGGGGCFGGGFFCCGGGCEGGGGFF5C?22:GGDGGFGFFGFFGGGFFBCBG(249C<?@.28)96C4>7:-)(4?<9:4)).-)4
@M00689:251:000000000-CJTJ5:1:1104:16198:4313 1:N:0:10
CAGGATTAGATACCCTGGTAGTCCATGCCGTAAACGGTGGGCGCTAGGTGTAGGGGTCTTCCACGGCCTCTGTGTCGTAGCTAACGCATTAAGCGCCCCGCCTGGGGAGTACAGCCGCAAGGCTAAAACTCAAAGGAATTGACGGGGGCCCGCACAAGCGGCGGAGCATGTGGATTAATTCGATGCAACGCGAAGAACCTTACCTGGGCTTGACATACACCAGATCGCTGCAGAGATGTAGTTTCCCTTGTGGTTGGTGTACAGGTGCGGCATGGCCGTCCCGGCATCGGTCT
+
G@FFEFDFFFGGGEEFC<F@<CFFFGFFFDCGGGFGGGGECFGGEGGGC@<@EFGGGGGGGGFGGGCECFGEFEEFFGGGGDEFGGEGEEFF??CFFFGGGFEGGCGGDFF9C?<FEBB@FDCGDFGG@FGGGGGGGFGCFFDCGCEC8>CEG@FBFFC:CG8FGCEFAF<F@E@FE+99CFEC98CCFG>:5CD>CGC8FFGGEF7C=87*2<<0:FFC4E7CFEGDFEGFFGG:+<6+2:79=D)63)/99210(93FAFA4*2//)/)45F4>6>>((((-7>B:(12(-
@M00689:251:000000000-CJTJ5:1:1104:19124:4384 1:N:0:10
CAGGATTAGATACCCTGGTAGTCCATGCCGTAAACGGTGGGCGCTAGGTGTAGGGGTCTTCCACGGCCTCTGTGTCGTAGCTAACGCATTAAGCGCCCCGCCTGGGGAGTACGGCCGCAAGGCTAAAACTCAAAGGAATTGACGGGGGCCCGCACAAGCGGCGGAGCATGTGGATTAATTCGATGCAACGCGAAGAACCTTACCTGGGCTTGACATACACCAGATCGCTGCAGAGATGTAGTTTCCCTTGTGGTTGGTGTACAGGTGGTGCATGGCCGTCGCTGCAT
+
GGGGGGGGGGGGGGGGGGGGGFFGGCFGGCGGGGGGGGGGGGEGGGGGGGGGGFEDFGFFFGFDEEGGGGGGGGGGGGGCFGGGGGGGGGGFFGFGGGGGGGGGGGD7FCGGGEDGGGGGGGGFGGGGGGGGFGGGGGGGGCFGGGGGGCEEGGGGGFG<BEC7CEGGGGGGGFGGGGFFFFGGGGGGGDGEDGGGGGGGGGGGCFFCGGFEFFEFGGFGGGGGFFGGFEDFFGGF?FDGGGGGFGFFDFFGG>:>9C<GAGFFFGFFBFFFG?459BFFBFFFFB>
@M00689:251:000000000-CJTJ5:1:1104:12947:4576 1:N:0:10
CAGGATTAGATACCCTGGTAGTCCATGCCGTAAACGGTGGGCGCTAGGTGTAGGGGTCTTCCACGGCCTCTGTGTCGTAGCTAACGCATTAAGCGCCCCGCCTGGGGAGTACGGCCGCAAGGCTAAAACTCAAAGGAATTGACGGGGGCCCGCACAAGCGGCGGAGCATGTGGATTAATTCGATGCAACGCGAAGAACCTTACCTGGGCTTGACATACACCAGATCGCTGCAGAGATGTAGTTTCCCTTGTGGTTGGTGTACAGGTGCTGCATGGCCGTCGCTGCAT
+
F<FCE8<EGCCAC;CF@@CAAFFGEGFCE@8CECC@FFFGGGGG7CED6<6CFFGFFGFGFGGGGCEGGGGGGGGGGGGGGFEFGG:FGGGGGGECGGGGGGGGGGDFFFGFFGGEEGGGGFF@FFFDEFFG<FD@FGG<DEC<77CGEFGC<FGGFGFEDDCEGGG80A9CGGGFGGFDGEFGGG9C+:8CEG7CFFGGCEGGCE7*:@DEF6C?*CFF5CFGGGCDFEGFFGG43<<FGGF7@7>F<?/>D:3;>G?CF?6@C:99BFF>FFGFDD9(24(12:<
@M00689:251:000000000-CJTJ5:1:1104:9511:5251 1:N:0:10
CAGGATTAGATACCCTGGTAGTCCACGCCGTAAACGATGAATGCCAGACGTCGGGGGGCTTGCCCTTCGGTGTCACACCTAACGGATTAAGCATTCCGCCTGGGGAGTACGGTCGCAAGATTAAAACTCAAAGGAATTGACGGGGGCCCGCACAAGCGGTGGAGCATGTGGTTTAATTCGAAGCAACGCGCAGAACCTTACCAACCCTTGACATGCCCTGACCGGCCTGGAGACAGGTCTTCCCCGCAAGGGGCAGGGACACAGGTGATGCATGGTCGTCGCTGCAT
+
FCFFE,CFECFGGFGGGGGGFGGGGGGGGGGGGGGE@@FGGGGG,EEFFGGGGGGFEDGGGGGGGGGGGFGGGGAFGGGGGCGGGGGGGGGFGGGGGGGGGGGGGDEGFFGEGGGGGGGGGGGGFGGGGGGEBFGGGGFCGEGFCDGGCGGEEGFFGGEGGEC;FGGFFGGECFGFGGGGFGGGGG8EEEGGGGGGFGGGGGFGGEDGGGFFGGGGGFFFGGGGGGGGGF55)/7?EF:GGGGGF)3(:557CGBBBG15:F:47FF?FCFFG=CF75;:;01:>7<
@M00689:251:000000000-CJTJ5:1:1104:9526:5262 1:N:0:10
CAGGATTAGATACCCTGGTAGTCCACGCCGTAAACGATGAATGCCAGACGTCGGGGGGCTTGCCCTTCGTTGTCCCACCTAACGGATTAAGCATTCCGCCTGGGGAGTACGGTCGCAAGATTAAAACTCAAAGAAATTGACGGGGGCCCGCACAAGCGGTGGAGCATGTGGTTTAATTCGAAGCAACGCGCAGAACCTTACCAACCCTTGACATCCCCTGACCGCCCTGTAGACAGTTCTTCCCCGCAAGGGGCAGGGACACAGTTGATGCATGGTCGTCGCTGCAT
+
F<ECC,,EEA,@CCFFGFGFCFGGFFFGGDCEGGGGGGGGGGFG;CCFFDDFEEEEECFGFEGGGGGGG,D<CF9DFG+@D<>+>CEFGG=FAFFEGCDCFCFC7*<><FEEEC**=*=<C<;<F9FCGGGBC,=<FC,,<<:@C*8C*****:6/*;*;CCC50;0+3A7FF6<+0<F8CFCC+A0*87:?CE4C8C9@ECEGGG*8:*:EDF+:5;:7<FF3)::>C+*19F*0+06:*?FGF33(17.9)C>E()(94805**/970*4*1*0:0,,,24697)
@M00689:251:000000000-CJTJ5:1:1104:20103:5435 1:N:0:10
CAGGATTAGATACCCTGGTAGTCCACGCCGTAAACGATGTCTACTAGTCGTTGGGTCCCTTGAGGACTTAGTGACGCAGCTAACGCAATAAGTAGACCGCCTGGGGAGTACGGCCGCAAGGTTAAAACTCAAATGAATTGACGGGGGCCCGCACAAGCGGTGGAGCATGTGGTTTAATTCGATGCAACGCGAAGAACCTTACCTGGTCTTGACATATCTAGAATCCTGCAGAGATGCGGGAGTGCCTTCGGGAATTAGAATACAGGTGCTGCATGGCCGTCGCTGCAT
+
GGGGGGGGGGGGGEFGFGGFFGDFAEEGFEGDEFGEGGGFGGGGGGGGFGGGGGGGGGGGGGGGFGGGGGGGGGGGGGGGGGGGGGGGGGGGGGGGGGGGGGGGGGGGGGGGGGGGGGGGGFGFGGGGGGGGGGFGGGGGGGGGGGGGGGCEGGFGGFGGGGGGGGG:FFGG6C>FGGGGGGGFGGGGDGGGGCDGFFFGGGGGGGFFGFFFGGGGGGFGFFGGGCGGFGGFFGC=<C4:7DDGFCA9FFFGGE1?BGFGFGBFGDFFFGFFGFGFC?>BFB>:?>F4
@M00689:251:000000000-CJTJ5:1:1104:18678:5449 1:N:0:10
CAGGATTAGATACCCTGGTAGTCCACGCCGTAAACGATGAGTGCTAGGTGTCAAGGGGTTTCCGCCCCTTGGTGCTGCAGTTAACGCATTAAGCACTCCGCCTGGGGAGTACGGCCGCAAGGCTGAAACTCAAAAGAATTGACGGGGGCCCGCACAAGCGGTGGAGCATGTGGTTTAATTCGAAGCAACGCGAAGAACCTTACCAGGTCTTGACATCCTCTGCAAGTGGTAGAGATACCATGTTCCCTTCGGGGACAGAGTGACAGGTGGTGCATGGCCGTCGCTGCAT
+
GGGGG?FGGGGGGFGGFFGFFGGGDFFFGEGEGGGEFFGGGGFGGGGGGFFGGFFEFE:FFFGGGFGGGGGGGGGGGGGGGGGGGGGGGGGGGGGGGGGGGGGGGGDEGGGGGGGGGGGDGGGGGGFGGGGGGGCFGGGGGGGGGGDFEGGGGGGGGGGGGEGGGEFCFGGGGGGGGGC@?CFGEGGGFEEGGGGGGGGGFGGGGGGGGGGGGGGGGF6F7?CG>?<C49CF=>F?C?8FCDFDB*8<F?FDC>9DBGFGA?<?GG@?FCBFGFG4C>B;9>>>FFFFB
@M00689:251:000000000-CJTJ5:1:1104:12463:5538 1:N:0:10
CAGGATTAGATACCCTGGTAGTCCATGCCGTAAACGGTGGGCGCTAGGTGTAGGGGTCTTCCACGGCCTCTGTGTCGTAGCTAACGCATTAAGCGCCCCGCCTGGGGAGTACGGCCGCAAGGCTAAAACTCAAAGGAATTGACGGGGGCCCGCACAAGCGGCGGAGCATGTGGATTAATTCGATGCAACGCGAAGAACCTTACCTGGGCTTGACATACACCAGATCGCTGCAGAGATGTAGTTTCCCTTGTGGTTGGTGTACAGGTGATGCATGGCCGTCGCTGCAT
+
FFGFD8CCFCC<F;E<C@FDCECEBBEFFC,@B@CBF7CFGGEC7@CCCA6CFDFFEEGGGGGGGGGFGGFFFGGFFCFGGGGGGGGGCGGGCFGG:FGDEEGFGGCFGFFFFGGG=CCGGGC,BFDFFFDBDEGGGGC8FC<<CCEG@>E@*4CCAFFFF7BFGGGG6<2CGFC:@FC9FCFCFCCC<C:CEG<CFFCE+@FC7C7C=CCEFAFCCC=<5CFGC+C<<EC:@GGF0<:7:*0<B77)+519D*45;*(/.+6FF:7=BGFB*@GFF>7260(444.
@M00689:251:000000000-CJTJ5:1:1104:12469:5556 1:N:0:10
CAGGATTAGATACCCTGGTAGTCCATGCCGTAAACGGTGGGCGCTAGGTGTAGGGGTCTTCCACGGCCTCTGTGTCGTAGCTAACGCATTAAGCGCCCCGCCTGGGGAGTACGGCCGCAAGGCTAAAACTCAAAGGAATTGACGGGGGCCCGCACAAGCGGCGGAGCATGTGGATTAATTCGATGCAACGCGAAGAACCTTACCTGGGCTTGACATACACCAGATCGCTGCAGAGATGTAGTTTCCCTTGGGGTTGGTGTACAGGTGATGCATGGCCGTCGCTGCAT
+
FCFDF,C@FEEDGCCCC@EECFEF@EDEFCB@CC@@FBECGGEE7CEC,@;EFCCFFGGGGGGGGGGGGGGGFGCFGFGGGGGGGGDGGGGGGGGGGGGGGGGGGGGGGGGGGGGG@BFFEFGGGGGGFGDFCFGGGGG8,>=<:<FF7CCEEGGGCFGGG@CFGEGG@C+AFGG+ACFFGFGGGG:FCEGGGG7CFEG8EGGGGGGGGFFGFCF?DGFGGGGG4A8CCEGFFCCF+26FGFDEF*54<5)7C:7@>*49AF<F4*)9*<*)*9D:<B19;((44:-
@M00689:251:000000000-CJTJ5:1:1104:6444:5772 1:N:0:10
CAGGATTAGATACCCTGGTAGTCCATGCCGTAAACGGTGGGCGCTAGGTGTAGGGGTCTTCCACGGCCTCTGTGTCGTAGCTAACGCATTACGCGCCCCGCCTGGGGAGTACGGCCGCAAGGCTAAAACTCAAAGGAATTGACGGGGGCCCGCACAAGCGGCGGAGCATGTGGATTAATTCGATGCAACGCGAAGAACCTTACCTGGGCTTGACATACACCAGATCGCTGCAGAGAGGTCGTTGCCCTTGCGGTTGTTGTACAGGTGGTGCATGGCTGTCGTGGCATCGGTCT
+
GGGGGGGGGGGGGGFEFFGGGGGGGGEFGGGGGFFG,FFEGGCEDGGGEFGAFFDGGGGGGGEFGDDGGGGGG9<FFGD,BEAEFGGGGBC,,B@FEGGECGGGFGC7CCDGDGGGGEGDGGGDGGGGGGGGGA>FGGGGGG9CEFCFCGGGG*=C7,6*<=EG5:8E?FGFGGGGFCCF9CC+<CFFFCE=EECEF6FFGGGGF?CE5EG5C+<:709DGFD4CFFGGGG?:*752*.*97C*5C:7FF)19*3<(*4949<=FFFF)*=0>=C>D>(,4(-(11)(-(-4:
@M00689:251:000000000-CJTJ5:1:1104:8016:6067 1:N:0:10
CAGGATTAGATACCCTGGTAGTCCATGCCGTAAACGGTGGGCGCTAGGTGTAGGGGTCTTCCACGGCCTCTGTGTCGTAGCTAACGCATTAAGCGCCCCGCCTGGGGAGTACGGCCGCAAGGCTAAAACTCAAAGGAATTGACGGGGGCCCGCAGAAGCGGCGGAGCATGTGGATTAATTCGAAGCAAAGCGAAGAACCTTACCTACAATTGACATCCCTGGCATGATTCGTAATCGAGGAAATCCATTCGGGGAAACGGTGACAGGGGGTGCATGGAGGTAGCTGCAT
+
ECFFGGG,CFGGGEFGGGGFGGFGEEEDFCCCEGGGGEGEE?CF7FGCEEF9FEED@FGCDFCF@FCECF8FFGGGCCFFGCFF@FGEEGGGGGEF@F@CGGGGGGGEFCFAEG7B=8@FGGG8FFGGFD<FAEC<EFG,@C<FEDDEEFB>=C*4FGCC<1=FGG5E+<<FDFEFFD9FG:AEE?CG+<;CEGCE@2*2+<<?+<6F+<7CFC?+725C*;CC>8C*0C*)02*9*24CD0>?@*)6?*15DGF).*(/(246FF3).?@B*)*09)((().))4(()
@M00689:251:000000000-CJTJ5:1:1104:8026:6085 1:N:0:10
CAGGATTAGCTACCCTGGTAGTCCATGCCGTAAACGGTGGGCGCTAGGAGTAGGGGGCTTCCACGGCCTCTGTGTCGTAGCGAACGCATTAAGCGCCCCGCCTGGGGAGTACGGCCGCAAGGCTAAAACTCAAAGGAATTGACGGGGGCCCGCACAAGCGGCGGAGCATGTGGATTAATTCGAAGCAACGCGAAGAACCTTACCTACACTTGACATCCCGTGCATGACTCTTAATCGAGGAAATCCCTACGGGGACAAGGTGACAGGTGGTGAAGGGCCGTAGCGGAAT
+
CCFFEGEEF,EFECFF@<F<CFFFFGFGCC7CFGFGGGG7EF:+@@@@,6;<E<FG+FFA,,CFEECECD8=FFFGEECFD+@CFG@C@=FFFFGG7BFFCEFFCF@CC+AFCFCFCGCCFGCFFFGGC@FGG@EDG@:,<F;@EDDDG7*8<:<<AC7F@*1:CG5C620<@GF+<C?9C*<EC5@EECCCGGGGCFCGGGG?CFGGG7*<C6<06*.*1*592+9*0<:47C7@*A:CDGC+02),08757E05,14*5+<4CC39?@02*7*99:(4((-2(,(,(
@M00689:251:000000000-CJTJ5:1:1104:6601:6245 1:N:0:10
CAGGATTAGATACCCTGGTAGTCCATGCCGTAAACGGTGGGCGCTAGGTGTAGGGGTCTTCCACGGCCTCTGTGTCGTAGCTAACGCATTAAGCGCCCCGCCTGGGGAGTACGGCCGCAAGGCTAAAACTCAAAGGAATTGACGGGGGCCCGCACAAGCGGCGGAGCATGTGGATTAATTCGATGCAACGCGAAGAACCTTACCTGGGCTTGACATACACCAGATCGCTGCAGAGATGTAGTTTCCCTTGTGGTTGGTGTACAGGTGCTGCATGGCTGTCGCTGCAT
+
CFCGCGGFGFGGGGFGGGGGGGGGFFFGFGEFEGGGGGGE7EEGGEGGGGGGGGGGGGGGGGAFCCFFGGFFEEFGEGDCFGGCGEGGGGGGFFGGEGGEGGGF?EG7CFFEG7CCFGGGCGGFGCEGFGGGG<,FDCFFDCGGGGGGGCEGGEGEBFGGEF*=58EG?ECGG@FG9FFGG59CFG7CFEGG5>C>+AFCF7CFG9F*:FFEGFGGCEF<CC*9><:5C5>?F>C4?+6<*CGFFC<A<7BG5E479>2CADAB*:)0=9@:CB4<F5?F<BF:>?4
@M00689:251:000000000-CJTJ5:1:1104:6618:6258 1:N:0:10
CAGGATTAGATACCCTGGTAGTCCATGCCGTAAACGGTGGGCGCTAGGTGTAGGGGTCTTCCACGGCCTCTGTGTCGTAGCTAACGCATTAAGCGCCCCGCCTGGGGAGTACGGCCGCAAGGCTAAAACTCAAAGGAATTGACGGGGGCCCGCACAAGCGGCGGAGCATGTGGATTAATTCGATGCAACGCGAAGAACCTTACCTGGGCTTGACATACACCAGATCGCTGCAGAGATGTAGTTTCCCTTGTGGTTGGTGTACAGGTGCTGCATGGCTGTCCTTGCAT
+
GGGGGGGGGGGGGFGGGGGGFGGFGGFGGGGGGGGGGGGDEGGFEGGGF@FFGAFGGGGGGGFGGFGGGGGGGGGGGGGGGGGGGGGEGGCF<9=FEGGCFGGGGGGGDGGGGGGGGGGGGGG8DGGDGGGGGGGGFGGGGGGGGGGGGGD7<*=:FFGGGGGDGGG5CD:CFGGFGGEEEGGGFGGGGEGDGGGGGGGGF?CGFFGGGGGDGGGGGG?F:8F**<8CF5>F@FFF7+-<DGGGFF?B<7=CD=4:6D178AA7*:@)9+=:FF*.C:12)))604:
@M00689:251:000000000-CJTJ5:1:1104:17610:6428 1:N:0:10
CAGGATTAGATACCCTGGTAGTCCATGCCGTAAACGTTGGGCACTAGGTGTGGGGGACATTCCACGTTCTCCGCGCCGTAGCTAACGCATTAAGTGCCCCGCCTGGGGAGTACGGTCGCAAGGCTAAAACTCAAAGGAATTGACGGGGGCCCGCACAAGCGGCGGAGCATGCGGATTAATTCGATGCAACGCGAAGAACCTTACCAAGGCTTGACATACACCGGACCGGGCTGGAAACAGTCTTTCCCCTTTGGGGCTGGTGTACAGGTGATGCATGGCTGTCGCTGCAT
+
GGGGGGGGCGGEGGGGGGGGGGGGGGGGGGGGGGGGGGFCEGGGGGGGGGGGGGGCFGGGGGGGGGGGGGGGEG:FGGGDGGGFEGFGDGGGGGGGGGGGGGGG7FF7FEGGGEGFG7FGCE?FGDEEFFGGGGF9AD<FGGFGEGDEEGGGGGEEGFGFCFE7CEGGGGC?EEGGGGGGGGFFG7CGGFGE=GDEGGGGGGCFGFDGFGGGDEFGG966CFECCEGGGEC@BDFFCE2?CFGGFGFFFFF4:A?B?GB31*4*029?FCFBGFC67>BF:BFFBFF>2>
@M00689:251:000000000-CJTJ5:1:1104:10184:6515 1:N:0:10
CAGGATTAGATACCCTGGTAGTCCATGCCGTAAACGGTGGGCGCTAGGTGTAGGGGTCTTCCACGGCCTCTGTGTCGTAGCTAACGCATTAAGCGCCCCGCCTGGGGAGTACGGCCGCAAGGCTAAAACTCAAAGGAATTGACGGGGGCCCGCACAAGCGGCGGAGCATGTGGATTAATTCGATGCAACGCGAAGAACCTTACCTGGGCTTGACATACACCAGATCGCTGCAGCTATTTAGTTTCCCTTGTAGTTGGTGTACAGGTGGTTCATGGTTGTCGCTGCAT
+
GGGGGFGGGFGGGGFGG9FFGFGGGGFG8FGGGGGG7FG>7FFGGEFGFFECFC,+BFGGGDGG7@FGGGGCFGGGCGCGGGA<E,F:FGA<,E:FGGDDGGGGGFC@>CFGCGGGGGGGDGGGFGCEGFFCFGGG,=@@@=DFGGDGEFGGGEGCFGGCCFCC**:CFGFGF9EF6@CFGF@C7C9@8:EGGEDCCCGGG7CGG7*;CFGE40<CDGFGGFFGFCFGG*546**1<+.<*CFCFF?9<4@7*A69(C6<)26BGG6FF*0-C=6FGDBA<<B?07A
@M00689:251:000000000-CJTJ5:1:1104:10194:6533 1:N:0:10
CAGGATTAGATACCCTGGTAGTCCATGCCGTAAACGGTGGGCGCTAGGTGTAGGGGTCTTCCACGGCCTCTGTGTCGTAGCTAACGCATTAAGCGCCCCGCCTGGGGAGTACGGCCGCAAGGCTAAAACTCAAAGGAATTGACGGGGGCCCGCACAAGCGGCGGAGCATGTGGATTAATTCGATGCAACGCGACGAACCTTACCTGGGCTTGACATACACCAGATCGCTGCAGAGATGTAGTTTCCCTTGTAGTTGGTGTACAGGTGGTGCATGGTTGTCGCTGCAT
+
GGGGGGGGGGGGGFFGGGGGGGGGGGFGGGGGGGGGCGGD@FGGGGGGGGG<EGE7FGGGGGGGCCFGGGG,F<FGDGC<FGDCFBG:FG,CEFBFGGGCGGGGGGGDDG<FEFFGGGGG7FGGGFGEGGGGAD;=3>FFFDFGGGDDEGGGGGFEGDF<BFD:**:*<<ECG9CC9CEGG=<A+A<:E*C:C59C*?EGGGGGGCC5:CG*9FFG7FFGGFFCFG*CF;C??7/5E::7?FGGFF8AC5@>:F<*2>(C2<49<F).<*9376*=F38<(4?0;(5
@M00689:251:000000000-CJTJ5:1:1104:22960:6675 1:N:0:10
CAGGATTAGATACCCTGGTAGTCCACGCCCTAAACGATGTCAACTAGTTGTTGGGGATTCATTTCCTTAGTAACGTAGCTAACGCGTGAAGTTGACCGCCTGGGGAGTACGGTCGCAAGATTAAAACTCAAAGGAATTGACGGGGACCCGCACAAGCGGTGGATGATGTGGATTAATTCGATGCAACGCGAAAAACCTTACCTACCCTTGACATGCCACTAACGAAGCAGAGATGCATTAGGTGCTCGAAAGAGAAAGTGGACACAGGTTGTGCATGGCCGTCGCTGCCT
+
GGGGGGGGGGGGGGFGGGGGGGGGGGFGGGGGGGGGGGGGGFGGGGGGGGGGGG7:FGFFFGGGGGGGGFFDEGGGGGGGGGGGGGGGEFFFGFFGGGGGGFGGECFFGGG:FGGGGEBFGGFCGFGGGFGGGCFGFGFDGECEEGGGGEEGGGGGGDDGGGGGCEGCGEFFGGGBFGGGFE9EFFGEGEEEDEGGGGGGGGGGGGGGGCFGGG6CGFFGGGGD3EEDCCFFFGCF@FACD7C9@G<?57@DD6.<276>2C??GCFFF+<<<F>F:@?F>9B>FF2>02
@M00689:251:000000000-CJTJ5:1:1104:14575:6758 1:N:0:10
CAGGATTAGATACCCTGGTAGTCCATGCCGTAAACGGTGGGCGCTAGGTGTAGGGGTCTTCCACGGCCTCTGTGTCGTAGCTAACGCATTAAGCGCCCCGCCTGGGGAGTACGGCCGCAAGGCTAAAACTCAAAGGCCTTGACGGGGGCCCGCACAAGCGGCGGAGCCTGTGGATTAATTCGATGCAACGCGAAGACCCTTCCCTGGGCTTGACCTACACCAGATCGCTGCAGCGATGTAGTTTCCCTTGTGTTTGTTGTACAGGTGTTACATGGCCGTCGCTGCATCTTTCT
+
GGGGGGGFGGGGGGGGGGGGGGGDGGF<EFEGFFFGGGGDDGGGGGGGGFGFDFD+CFGFFFGG77FGGGG<FFFGCFE=DF<FGCGFGGG9CF7FFGGDGGGG7F>+:CFFF7F@CFG@7FFGGDEGGFGFFGD,,,8@FFEGGGGGGGGGGGGEG>C**=C7C5C*;EGFFGG?F+<<CF7FCGGC</**?59E*ACGG8F8E6C8>@C*CA+<CFFG<8:4>C=DC;C:)*50:*.+0::<BD<4??FG*:10.>:G4:40*:)9)+1.:@456.-4402:>(4:6))64
@M00689:251:000000000-CJTJ5:1:1104:21125:6974 1:N:0:10
CAGGATTAGATACCCTGGTAGTCCACGCCGTAAACGATGTCGACTTGGAGGTTGTGCCCTTGAGGCGTGGCTTCCGGAGCTAACGCGTTAAGTCGACCGCCTGGGGAGTACGGCCGCAAGGTTAAAACTCAAATGAATTGACGGGGGCCCGCACAAGCGGTGGAGCATGTGGTTTAATTCGATGCAACGCGAAGAACCTTACCTGGTCTTGACATCCACAGAACATTCCAGAGATGGGATGGTGCCTTCGGGAACTGTGAGACAGGTGCTGCATGGCTGTCGCTGCATCTGTCTT
+
GFGGGGGGGGGGGGGGGGGGGGGGFGGGGGGGGFGGGGGGGGGGGGFFFFGGGGGEGGGGGDGFGGGGGGGGGGGGDGGGGGGGGGGGGGGFGGGGGGGGGGGGGGGGGGGEGGGDGGGGGGGEGGGGGGGGGGGGGGGFGGGGGGGGEGGGGGGGFGGGGGGCFGGA@FGGGGGAEGGGGGGGGGGGGGEGEGGGGGGGGGGGGGGGGGGFFGGGDG@GGGGGGGGGGGC?>DDFCF?DDGGGFGFBGFBGDG?F<CACBC>FGGFFFGFFGFGFGFFFBFFB?B:AAAAAF9)
@M00689:251:000000000-CJTJ5:1:1104:21117:6995 1:N:0:10
CAGGATTAGATACCCTGGTAGTCCACGCCGTAAACGATGTCGACTTGGAGGTTGTGCCCTTTAGGCGTGGCTTCCGGAGCTAACGCGTTAAGTCGACCGCCTGGGGAGTACGGCCGCAAGGTTAAAACTCAAATGAATTGACGGGGGCCCTCACAAGCGGTGGAGCATGTGGTTTAATTCGATGCAACGCGAAGAACCTTACCTGGTCTTGACATCCACAGCACATTCCAGAGATGGGATGGTGCCTTCGGGAACTGTGAGACAGGTGCTGCATGGCTGTCGCTGCAT
+
GGGFGGGGGGGGGFGGGFGGGGGGFG@FGGGGGGGGGGGGGGGGGG<8CFEGF8F7FFGGG,,:<FCFCFGGGGG7+8:FF9CFGG>FG7C<FFGFFFEFGG@F7FGDFDE+>FG:FF=B<FG9=FADGGCFGGD9DFGFAGC<@**CEG*>7CC,<E7*CC*:;FGGFG9FFGGFFFGG5CC+=CFGDG5:C8<8EGDGEGGG@EGGGG=?6FFGGF?F**297CGGG+7*8<?9+52C59CC=D9AG50>CC4<4:204@<;479/<FFBFFC)9F??>0:1(3:<
@M00689:251:000000000-CJTJ5:1:1104:9797:7042 1:N:0:10
CAGGATTAGATACCCTGGTAGTCCATGCCGTAAACGGTGGGCGCTAGGTGTAGGGGTCTTCTACGGCCTCTGTGTCGTCTCTAACGCATTAAGCGCCCCGCCTGGGGAGTACGGCCGCAAGGCTAAAACTCAAAGGTATTGACGGGGGCCCGCACAAGCTGCGGAGCATGTGGATTTTTTCGATGCAACGCGGAGAACCTTACCTGGTCTTGACATTCACCAGATCGCTTCAGAGATGTAGTTTCTCTTGTGGTTGTTGTACAGGTGCTGCATGTTCGTCGCTTCTT
+
GGGGGGGGGGGGGGGGGGGGGGGGG<FGGGGGGGGG7FG8@,6FGDGGGGGEFG:@F@F9F,,,9B+6@CF<9,<CC<,,:6,,C?=+48?,5,+CG@G+=CFGGDG+48A9C+=F@B@FE+=,DE,3CD<F8=@>,,3,3,,@FG75C:B@FCCF7,F,<:8F*3**?F:,,<<,,,5:<181?89<F=E5CEC**0*2+<+<C+9<C:72:8++*+0?79**2+**9*19=?*)2+.2*2>FF7ADFF=<3C8),9(9<7<=CG4)?:*.2=0=7)44(23(-))
@M00689:251:000000000-CJTJ5:1:1104:8633:7209 1:N:0:10
CAGGATTAGATACCCTGGTAGTCCATGCCGTAAACGTTGGGCACTAGGTGTGGGGCTCATTCCACGAGTTCCGCGCCGCAGCTAACGCATTAAGTGCCCCGCCTGGGGAGTACGGCCGCAAGGCTAAAACTCAAAGGAATTGACGGGGGCCCGCACAAGCGGCGGAGCATGCGGATTAATTCGATGCAACGCGAAGAACCTTACCAAGGCTTGACATACACCGGAATCGGCCAGAGATGGTCGCGTCTTCGGACTGGTGTACAGGTGTTGCATGGTTGTCGCTGCTT
+
GGGGGGGGGGGGGGFGGFGGGGGGGGGGGGGGGGGGGGGFDGGGFGGFFFAEGGEGGGGGGGFFFBC@FGGGEGEGGDGDGGG,CFFGGGG9F,F?EGGFFEGGGGGGC@FFGFGGFDGGGG7=BFDFDFFFF,EDCDFGGGFGGGGGG7C8FG*<BB@FEGGFGDCGFGGGGGD8>EFGGGGGGGEGFGGGE898CFGG=C7FFGGGGGGF>FGFD06CC?7>CCFFC8<DBFGFFGA+2:)*8>>?FFFDG=1>?G<F><4F<:)05AF>>F79*)-)31162)6
@M00689:251:000000000-CJTJ5:1:1104:13941:7254 1:N:0:10
CAGGATTAGATACCCTGGTAGTCCACGCCGTAAACGATGAGTGCTAGGTGTCAGGGGGTCTCTGCCCCTTGGTGCTGGAGTTAACGCATTAAGCACTCCGCCTGGGGAGTACGTCCGCAAGGCTGAAACTCAAAAGAATTGACGGGGGCCCGCCCAAGCGGTGGAGCATGTGGTTTAATTCGAAGCACCGCGAAGAGCCTTACCAGGTCTTGACATCCTCTGCTATCGGTAGAGATATCGAGTTCCCTTCGGGGACAGCGTTACAGGTGCTGCATGGCCGTCGCTGCAGCTGTCG
+
FEGGGGGGGGGGGFGDFGGGGCFF96@CFCFEGGFE:FGDFG<FGGGGF@;C@FCFD+F:E,,<F:EFFG<,F<FGC=86AE<FE7@CF7EFFE?E<FC,B:CFFGG7=?85B4B+8+@8@++<FFG<<F<FFCG8A8ACE<<FGGGD7FEE*3*>B,*1<FEEFF8<2C<F@<C7<,>,=5,:8*<B2*88=>5FFE;F?6CC:@G+<CFGFGGGCCFGFFG7:<C*)275?FDFG74;7*219*4.+8)*5:9DF3(/,*-776;*)CF)2):8*0(,41((-40>(),,.5(
@M00689:251:000000000-CJTJ5:1:1104:12251:7349 1:N:0:10
CAGGATTAGATACCCTGGTAGTCCACGCCGTAAACGATGAGTGCTAAGTGTTAGGGGGTTTCCGCCCCTTAGTGCTGCAGCTAACGCATTAAGCACTCCGCCTGGGGAGTACGGCCGCAAGGCTGAAACTCAAAGGAATTGACGGGGACCCGCACAAGCGGTGGAGCCTGTGGTTTAATTCGAAGCAACGCGAAGAACCTTACCAGGTCTTGACATCCCGCTGCCCGGCATGGAGACATGCCTTTCCCTTCGGGGACCGCGGTGACAGGTGATGCATGGCTGTCGCTGCAT
+
GGGGGGGGGGGGGGGGGGGGGGGGFGFGGGGGGGGGFGGGCGGGFGGGGGGGGGGC@7FFGGGEGGGGGGG<FCFGCGDAFGFDG:FCFGF,EF9FFGGDGGGGCFG+CFGGGCGGGGCCCFGGFDEBFFG,B?;F:>DFGDFGGGEGGGGGGCF:FCGC:F8<*>F*?FFGGGGG@<>FG=;<8EG7CEGEGED@GGGGG9FG:@5CEGGCFGFFFGFDDGCDGG=CDED>FCCFG76+>FGGFFAFGFFF352)-*(9(245*99*)A9):6C?G81:?:<?,:B0;?A
@M00689:251:000000000-CJTJ5:1:1104:7816:7457 1:N:0:10
CAGGATTAGATACCCTGGTAGTCCACGCCGTAAACGTTGGGCACTAGGTGTGGGTCTCAACCAACGAGATCCGTGCCGCAGCTAACGCATTAAGTGCCCCGCCTGGGGAGTACGGCCGCAAGGCTAAAACTCAAAGGAATTGACGGGGGCCCGCACAAGCGGCGGAGCATGTTGCTTAATTCGAGGCAACGCGAAGAACCTTACCTGGGTTTGACATACTGGGAAAAGCCGTAGAGATACGGTGTCCGAAAGGGTCCAGAACAGGTGATGCATGGCTGTCGCTGCAT
+
GGGGGGGGGGGCGEEFGGGGGGGGFGFGGEFGGGGGGGGCGGDGGGGGGGGEGGGFFGGGGFGGGGGGGGGGGGGGGCE7FGGGGGG>=FGAGFFGGGGGGGGGDFGG@FFGGGGGGGEEFFFGGDFGGGGGGDEAFFFCFG9<FC<FGGECEGDGC@<FF::*?>E>@CFGGGGGGGGG7:EG>EGGGC?C*19*:CFGGGGGGGFFGCDGC:FF>?FGGFF*9EFCDFG557>F+<>FGDC=)9>FG::)9:?FBDDG:GBFGGFFF7*<CFCF47?)-4669>)
@M00689:251:000000000-CJTJ5:1:1104:7799:7462 1:N:0:10
CAGGATTAGATACCCTGGTAGTCCACGCCGTAAACGTTGGGCACTAGGTGTGGGTCTCAACCAACGAGATCCGTGCCGCAGCTCACGCATTAAGTGCCCCGCCTGGGGAGTACGGCCGCAAGGCTAAAACTCAAAGGAATTGACGGGGGCCCGCCCAAGCGGCGGAGCATGTTGCTTAATTCGAGGCAACGCGAAGAACCTTACCTGGGTTTGACATACTGGGCAAAGCCGTAGAGATACGGTGTCCGAAAGGGTCCAGAACAGGTGATGCATGGCTGTCGCTGCAT
+
GGGGGGGGGGGGGFGGGGGGGGGGGGGGGCFCFGGGGFEC7<FGGGGGGCGEGGGGGGGGFGGGGD7FCGGGGGGC@8:CFGF6FF<FGDGA9FFEFFGFGGGGGG77+FFFGGFEGGG+>FGGGGF9AGCFCBAD?F8FG9DBCEDGGGGGGG*1**@FFGGBEEGGGFEGFC:@FECCFGGEG5??8G>C*:):5C8EFC<C8FG*:2>E*+<CFGF7CFF**;86CFDDE*//00-<F<FEEG<:758<F*4?3=?GFF1<**998+94C7F>*5<240,(,(6
@M00689:251:000000000-CJTJ5:1:1104:11844:7483 1:N:0:10
CAGGATTAGATACCCTGGTAGTCCATGCCGTAAACGGTGGGCGCTAGGTGTAGGGGTCTTCCACGGCCTCTGTGTCGTAGCTAACGCATTAAGCGCCCCGCCTGGGGAGTACGGCCGCAAGGCTAAAACTCAAAGGAATTGACGGGGGCCCGCACAAGCGGCGGAGCATGTGGATTAATTCGATGCAACGCGAAGAACCTTACCTGGGCTTGACATACACCAGATCGCTGCAGAGATGTAGTTTCCCTTGTGGTTGGTGTACAGGTGTTGCATGGCCGTCGCTGCAT
+
GGGGGGGGGGGGGFFGGGGGGGGGGGGGGGGGGGGGGGGC@FGGGGGGEGGAFGCCGGGGGGAFGGGGGGGEGDFGGGFFFGFFGEGGGGGFCFDGGGGGGGGGGGGGGFDFFGGEGGGGEFGGFG9FGGGGGDFE,<DFGGGGGGG7EGEGG@FGG>F*1FCBEBC*CGGGGGGGCFFGGG?EEGGCFCEGGGCEGGGGGCFFGGDCFGGE4FGG7CFGGFFFGGCCF5DFF*/7F760*:DFFGFFG:FC*::7(92D>FFF4D)=D=B2>/5>GEF>(4?06(4
@M00689:251:000000000-CJTJ5:1:1104:22677:7753 1:N:0:10
CAGGATTAGATACCCTGGTAGTCCATGCCGTAAACGGTGGGCGCTAGGTGTAGGGGTCTTCCACGGCCTCTGTGTCGTAGCTAACGCATTAAGCGCCCCGCCTGGGGCGTACGGCCGCAAGGCTAAAACTCAAAGGAATTGACGGGGGCCCGCACAAGCGGCGGAGCATGTGGATTAATTCGATGCAACGCGAAGAACCTTACCTGGGCTTGACATACACCAGATCGCTGCAGAGATGTAGTTTCCCTTGTGGTTGGTGTACAGGTGCTGCATGGTTGTCGCTGCAT
+
GGGGGGGGGGGGGGGFGGGGGGGGFGGGGGGGGGGGGGGEGGGGGGGGGGGGGGGCGGFGGGGGGGGGGGG8FFGGEGCFFGGGGCGEGGG9EFGGGGGCFGGFGFG+@FCGGEGGCFECCFGGGGGBGGGGGG=C@CFFFCFCEC:@EFG@FEFEFCF<FFGCC>C;FEGDF7FG6<FGG*0<:EF@FCEEGG5:EGGGG?FGG9FFEFGCFGGGFGFGGCC/9E5DG5CFF7>FGF6CFGGGFGFFGFFF3F:>1C<G)06@*:9?F+?8F=49FD?F:BFFFBF
@M00689:251:000000000-CJTJ5:1:1104:22696:7754 1:N:0:10
CAGGATTAGATACCCTGGTAGTCCATGCCGTAAACGGTGGGCGCTAGGTGTAGGGGTCTTCCACGGCCTCTGTGTCGTAGCTAACGCATTAAGCGCCCCGCCTGGGGAGTACGGCCGCAAGGCTAAAACTCAAAGGAATTGACGGGGGCCCGCACAAGCGGCGGAGCATGTGGATTAATTCGATGCAACGCGTAGAACCTTACCTGGGCTTGACATACACCAGATCGCTGCAGAGATGTAGTTTCCCTTGTGGTTTGTGTACAGGTGCTGCATGGTTTTCGCTGCAT
+
GGGDEGGFFGGGGGGGGGGFGGGGGGFGGGGGGGGGDB<+FFGGGGGGFGCGGGG7@FFGGEAFEGGGGGG8FGGG@F,FGGGDFDGEEG,CFGGGEGG>FGG7+BFG7FG9F7:F@FF7@7FBFCAFGGGGGFG8=DD@C,3CF@EGEFEC7BFFGEGE@C>FCEG*:C?+@++A97EGC5A@+;FD6CGG**)/<7C8CDFGGGF>EGFC*CDFGGFCG55CCA@DF5C:):CFFGACCC:C?:2AE4763::)-975<@<45CFFFD62D47BF584(-:(42A
@M00689:251:000000000-CJTJ5:1:1104:19420:7949 1:N:0:10
CAGGATTAGATACCCTGGTAGTCCACGCCGTAAACGATGAATACTAGGTGTGGGGGTTTCAACACCTCCGTGCCGCCGCTAACGCATTAAGTATTCCGCCTGGGGAGTACGGTCGCAAGATTAAAACTCAAAGGAATTGACGGGGACCCGCACAAGTAGCGGAGCATGTGGTTTAATTCGAAGCAACGCGAAGAACCTTACCTACACTTGACATCCCTTGCATTACTCTTAATCGAGGAAATCCCTTCGGGGACAAGGTGACAGGTGCTGCATGGTCGTCGCTGCAT
+
GGGGGGGGGGGGGGGGGGGGGGGGGGGGGGGGGGGGGGGGGGGGGGGGGGGGGGGGGGGGGGGGGGGGGGGGGGGGGGGGGGGGGGGGGGGGFGGGGGGGGGGGGCFG?GGEGGGGGGDCFGFFFGGGGGGGGCFGGGGFGEEGEGGGGEGGGGGGGGGGGGE7CGGCGGGGGGGEGGGFGGEGGGGEGCGECGCGGGGGGGGGGGGGGGGGGGGGGGFGGCGFC<FGGGGFFGGFC=>F:FGFFDDF:>3CDGFFB55C6FA@CGFFFFFFGFFFGFFFFFFBFFF
@M00689:251:000000000-CJTJ5:1:1104:12286:8052 1:N:0:10
CAGGATTAGATACCCAACCATCAGGTGTTGCATGGCTGTCGCTGCAT
+
GGGGGGGGGGGGGGGGGCCFGFGGDFFGGGDFGFFCEFGGGGGEGGG
@M00689:251:000000000-CJTJ5:1:1104:12127:8118 1:N:0:10
CAGGATTAGATACCCTGGTAGTCCATGCCGTAAACGGTGGGCGCTAGGTGTAGGTGTCTTCCACGGCCTCTGTGTCGTAGCTAACGCATTAAGCTCCCCGCCTGGGGTGTACGGCCGCAAGTCTAAAACTCAAAGGAATTGACGGGGGCCCGCACAAGCGGCGGAGCATGTGGATTAATTCGATGCAACGCGAAGAACCTTACCTGGGCTTGACATACACCAGATCTCTTCAGATATGTAGTTTCCCTTGTGGTTGGTGTTCAGGTGTTGCATGTCCGTCTCTGCAT
+
FGGGFGGGGFGFGGGGGGGGGGGGGEFGGGGGEGGGFFD+:<FFGDGGGGGEGG,CFFGG<FEG:@:@FFF<99CC7DDFDE,,CBF+CC9,<C,BFFG:CFGC7@F+@@FFGCEGGE@:F5?D@F,?FGGGG,C88,@D,@CEGGF>ECEGGDGG>,:*<FG78:*4CFFC,,5:,,<@E5@FCEG@G=58:CC/<;C>@9FGGF/*5CC*9<9C*<FFC5*19C7>C+:4*0*0<<6+0:D@?77AG4@FCG:7(9(9(06**2)*0*1)28*=C53:(4<<244
@M00689:251:000000000-CJTJ5:1:1104:23700:8211 1:N:0:10
CAGGATTAGATACCCTGGTAGTCCATGCCGTAAACGGTGGGCGCTAGGTGTAGGGGTCTTCCACGGCCTCTGTGTCGTAGCTAACGCATTAAGCGCCCCGCCTGGGGAGTACGGCCGCAAGGCTAAAACTCAAAGGAATTGACGGGGGCCCGCACAAGCGGCGGAGCATGTGGATTAATTCGATGCAACGCGAAGAACCTTACCTGGGCTTGACATACACCAGATCGCTGCAGAGATGTAGTTTCCCTTGTGGTTGGTGTACAAGTGGTGCATGGCTGTCGCTGCAT
+
GGGGGGGGGGGFGGGGGGGGGGGGGGGGGGGGGFGGGGGGGGGGGGGGEGGGGGGGEGGGGGGGGGGGGGGGFGGGGFGFGGGGGGGGGGGGGFGGGGGGGGGGGGGGGGGGGGGGGGGGGGGGGFGFDFGGGGGGFGDGGGGGGGGGGGGGGGGGGGGEGEEGGDEFGGGGGGCGGGGGGGGGGGGGGEGGGGGCEGGGGGGGGGCFGGGGGGGGGGFGF==FGGGGGGGF?FGFFFACGCFFFFBFFFFGGC487>?GFGF=DGFFFFFDGFF>CE???BFF724
@M00689:251:000000000-CJTJ5:1:1104:10078:8351 1:N:0:10
CAGGATTAGATACCCTGGTAGTCCACGCCGTAAACGATGTCAACTAGCCGTTGGGAGCCTTGAGCTCTTAGTGGCGCAGCTAACGCATTAAGTTGACCGCCTGGGGAGTACGGCCGCCAGGTTAAAACTCAAATGAATTGACGGGGGCCCGCACAAGCGGTGGAGCATGTGGTTTAATTCGAAGCAACGCGAAGAACCTTACCAGGCCTTGACATCCAATGAACTTTCTAGCGATAGATTGGTGCCTTCGGGAACATTTATCCAGGTGATGCATGGCCGTCGCTGCAT
+
GFGGGGFGGGGGGFFGGGGFFFGGFEEGFGGGGGGGCFFFGEFGGGGGDFGC,F@FEGGGGFF?FFGGG<@F<FF:C+7CF,?F=F7FF<ECFF,CBF=FCG<<<CC7@,EFEGGGG+>77FF,BABFGGFD9F>9CGEC<>+@FGCGECECCFGCEFG*=C*64=CFFGF,=FF:,:<B*=88BCCGGGCGC>>@FG>EFGG78*9CGGD7>AFGGFFGD9+:FGGGGE*/.9C5;?6F6>F5@<>FGF:75C8.<7)*-+-99*<6@GFFFF*0<?1>6(4((424
@M00689:251:000000000-CJTJ5:1:1104:11568:8484 1:N:0:10
CAGGATTAGATACCCTGGTAGTCCATGCCGTAAACGGTGGGCGCTAGGTGTAGGGGTCTTCCACGGCCTCTGTGTCGTAGCTAACGCATTAAGCGCCCCGCCTGGGGAGTACGGCCGCAAGGCTAAAACTCAAAGGAATTGACGGGGGCCCGCACAAGCGGCGGAGCATGTGGATTAATTCGATGCAACGCGAAGAACCTTACCTGGGCTTGACATACACCAGATCGCTGCAGAGATGTAGTTTCCCTTGTGGTTGGTGTACAGGTGCTGCATGGTTGTCGCTGCAT
+
GGGGGGGGGGGGGGGGGGGGGGGGGGGGGGGGGGGGGGGCCFGGGGGGGGGDCGEEGGGGGGGGCCFGGGGEGEGGGGCFFG?6FCG@FGC?FGEGGGGCGGGFFGGCEFCEF@FFFGEE7FGFGGFDGGGGGGFG@GFGGCFGGGGGGGGGG7F<F7F<FGGGGGGFGGGGGGGG6FGGGG9EFGGGGGGGCEGGFGGGGGGGGCGFFFGCFGGGGGFGGG=FGGGGG5DFFF5FGC69:>FGFGFFG?FF<F<)3D?G2<A?CG?FFCF0774BG)4>1:B?F2<
@M00689:251:000000000-CJTJ5:1:1104:13121:8607 1:N:0:10
CAGGAGTAGATACCCTGGTGGTCCATGTCGTAAACGGTGTGCGCTAGGTGTAGGGGTCTTCCACGGCCTCTGTGTCGTAGCTAACGCATTAAGCGCCCCGCCTGGGGAGTACGGCCGCAAGGCTAAAACTCAAAGGAATTGACGGGGGCCCGCAAAAGCGACGGAGCATGGGGAGTAATTCGATGCAAAGCGAAGAACCTTACCGGGGCTTGACATACACCAGATAGATGAAGATATGTAGTTTCCATTGTGGTTGGGGTACAGGTGATGCATGGTCGTGGCTGCATACGTCT
+
GGDGE,CEFFFF,;CEEFE<C:C;@<ECCCFFCCC@F@D,B,BC7C7C,C-CEDGG@@C<<,@FF@+@FFGGGDFGDCFGGGGGGGEEGCGFCGFC>C@4C+?=CFE+CFEFGGEEC:B@@FD<ADD<,@F=>DF8,<@,==,=:FGC85:8*:=B:B:C*18C8:?*27+*<F*1:<+2=*2+<*2<+<@C8:CE@C/*0<CC*/9*2*5?F?+<79@9*/1<6+3**+*//**/<?<9:D*0**.409*:<617()(/-84792)**06)*92*:87((,:8032-).)4(
@M00689:251:000000000-CJTJ5:1:1104:13111:8623 1:N:0:10
CAGGATTAGATACCCTGGTGGTCCATGCCGTAAACGGTGGGCGCTAGGTGTAGGGGTCTTCCACGGCCTCTGTGTCGTAGCTAACGCATTACGCGCCCCGCCTGGGGAGTACGGCCGCAAGGCTAAAACTCAAAGGAATTGACGGGGGCCCGCACAAGCGGCGGAGCATGTGGATTCATTCGATGCAACGCGAAGAACCTTACCTGGGCTTGACATACACCAGATCGCTGCAGAGATGTAGTTTCCCTTGTGGTTGGTGTACAGGTGATGCATGGTCGTCGCTGCAT
+
GGGGGGGGGGGGGFGGGGGGGGGGGGFEGGGGGGGGGGGECFGGGGGGFDGAEFE:FGGGGGCGGGGGGGG@FCFG7FEDFG,9E6FFGGC,CFCFFGGCFGGC+BF7+B4CECFFGGCGCFGGCC9FGGGGF<;D73DECAFGGCD7EGGGG*=FGFG:CFCCECE5CCGGGFEF0:CFGF9<3CC:CEDE=EC8FFGGGFGGGG4EGGGG5@+<:FFGGFE5C?;CD;DFFGG>F?6+*:FGFC>99096*C8.-7(C<CB65D;4=+6):*59F39B6>F?F0<
@M00689:251:000000000-CJTJ5:1:1104:26826:8679 1:N:0:10
CAGGATTAGATACCCTGGTAGTCCATGCCGTAAACGGTGGGCGCTAGGTGTAGGGGTCTTCCACGGCCTCTGTGTCGTAGCTAACGCATTAAGCGCCCCGCCTGGGGAGTACGGCCGCAAGGCTAAAACTCAAAGGAATTGACGGGGGCCCGCACAAGCGGCGGAGCATGTGGATTAATTCGATGCAACGCGAAGAACCTTACCTGGGCTTGACATACACCAGATCGCTGCAGAGATGTAGTTTCCCTTGTGGTTGGTGTACAGGTGTTGCATGGTCGTCGCTGCATCCGTCT
+
GGGGGGGGGGGGGFGGGGGGGGGFGGGDGGGGGGGGGGGGGGGGGGGGAFFGGGGGGGGGGGGGGGGGGGGGGGGGGGGGGGGGGGGGGGGGGGGGGGGGGGGFGGGGGGGGGGGGGGGGGGGGGGGGGGGFGGGGGGGGGGGGGGGGGGGGGFFEGGGCCGDGGGGFGGGGGGGGFGGGGGFGGGGGGGGGGDGCGGGGGFFGGGGGGGGEGGGGGGFGGFGGGGGDF;DF?FFFGGD@FGGGFGFFGFFGDG?F>D?GFGFFGGFFDFFBGFGFGFFF6>FB>BFBFFB?F
@M00689:251:000000000-CJTJ5:1:1104:9234:8725 1:N:0:10
CAGGATTAGATACCCTGGTAGTCCATGCCGTAAACGGTGGGCGCTAGGTGTAGGGGTCTTCCACGGCCTCTGTGTCGTAGCTAACGCATTAAGCGCCCCTCCTGGGGAGTACGGCCGCAAGGCTAAAACTCAACGGACTTGACGGGGGCCCGCCCAAGCGGCGGAGCATGTGGCTTAATTCGATGCAACGCGAAGAACCTTACCTGGGCTTGACATACACCAGATCGCTTCAGAGATGTAGTTTCCCTTGTGGTTGTTTTACAGGTGCTGCCTTGCCGTCGCTGCATCTTTCT
+
FFGGGGGGGGGGGFGGGFFGGGGGGFFGGFGGGGGG7FC::FFGGGGGGGGCCF>7FFGFGGFG,6@FGGG8F,CF7D6:BE,CF:C+FGC<?FCCFFG+CFGE=CE++B,C:+CFCG+C+3AF8BDFFGGFC,6@++8C7,@FGGC@@GGGG*C*=,=**<B788?*A<E795;C+0<FG=+<<C<+<CEE5*9;FFGGGEGGG+5/:FF1>GGF*<*>F57*>?5CF*9@**00C+.+:>FGFDBDF)=D*:40(1(2)3664>))9+9(9**0C)46(4?12(6>B49><
@M00689:251:000000000-CJTJ5:1:1104:15700:8734 1:N:0:10
CAGGATTAGATACCCTGGTAGTCCATGCCGTAAACGGTGGGCGCTAGGTGTAGGGGTCTTCCACGGCCTCTGTGTCGTAGCTAACGCATTAAGCGCCCCGCCTGGGGAGTACGGCCGCAAGGCTAAAACTCAAAGGAATTGACGGGGGCCCGCACAAGCGGCGGAGCATGTGGATTAATTCGATGCAACGCGAAGAACCTTACCTGGGCTTGACATACACCAGATCGCTGCAGAGATGTAGTTTCCCTTGTGGTTGGTGTACAGGTGTTGCATGGTTGTCGCTGCAT
+
GGGGGGGGGGGGGGGGGGGGGGGGGGGGGGGGEGGGEGGDDGGGGGGGEGFGGGECFGGGGGGGGGGGGGGEGGGGGGGECFFFGGGCGGC<EFCGGGGGGGGGCFE::FBFG>EEGGECCFGGGGGGGGGGGGGFG>FFFFGGGGGGGEEGG7FEFGGDGGGDGGGGGFGGGFGGGCGGGGGGCEGGG=CCGGG8CCGGFEGGG?FCEFFCFGGGGGFGGGFGGGCGCCDFF:CFGGB9>DCGFG?FG5@FDG8)3><GFGF6<FF?>A?4F7>FF>?F<B:((4<
@M00689:251:000000000-CJTJ5:1:1104:13759:8748 1:N:0:10
CAGGATTAGATACCCTGGTAGTCCATGCCGTAAACGGTGGGCGCTAGGTGTAGGGGTCTTCCACGGCCTCTGTGTCGTAGCTAACGCATTAAGCGCCCCGCCTGGGGAGTACGGCCGCAAGGCTAAAACTCAAAGGAATTGACGGGGGCCCGCACAAGCGGCGGAGCCTGTGGATTAATTCGATGCAACGCGAAGAACCTTACCTGGGCTTGACATACACCAGATCGCTGCAGAGATGTAGTTTCCCTTGTGGTTGGTGTACAGGTGATGCCTGGCTGTCGCTGCAT
+
GFGGGGGGGGGGGEFGGGGGGGGGFGGGGGGGGGGGGGGCGGGGGGGGFGGGGGGCGGGGGGGGGFGGGGGFGGGGGGGGFG,EFCGDGGGDFGGGGGGGGGGFGFG7FGFGGCFGGGEGD7FGGGGGGGGGCFGC,8FGGGGGGGGG7FCBF:FGGGGC@FCCEGG*;;<<C?<@EFFFFC<FGGGGG5EGGDGEGGGGGGGGGGF>FGGDGGGGGGFGFFFFCG5DG5DF?GD4E?A+:FGGF7<<FFFCDC88(93F<EAF4DF6@94):?:FF54?0:?19>A
@M00689:251:000000000-CJTJ5:1:1104:13747:8762 1:N:0:10
CAGGATTAGATACCCTGGTAGTCCATGCCGTAAACGGTGGGCGCTAGGTGTAGGGGTCTTCCACGGCCTCTGTGTCGTAGCTAACGCATTAAGCGCCCCGCCTGGGGAGTACGGCCGCAAGGCTAAAACTCAAAGGAATTGACGGGGGCCCGCACAAGCGGCGGAGCATGTGGATTAATTCGATGCAACGCGAAGAACCTTACCTGGGCTTGACATACACCAGATCGCTGCAGAGATGTAGTTTCCCTTGTGGTTGGTGTACAGGTGATGCATGGCTTTCGCTGCAT
+
GGGGGGGGGGGGGGGGGGGGGGGGGGFGGGGGGGGGGGG7:FFGGGGGGGG<EG77FGGGGGFGGGGGGGGEG9EF7F,9BFF,E=F>FG9CCF:FFGGEGGG7BFG>CF<EC:FFFG=:6BFFFB=>FFGFF9,>:<@F>CEGGGDCCEGEGCFGA8FCCFDE8=E*<FGFG7EG+2AFGC:A<C<:FEE=8CCG8CFGGCGGG?<FFGG?*A7E7CFGGF=<CEEDF*>6)**5C9:<7FC<BFBFF5F<3E85(9(9)A9=4C64@CBAF4*<<)5>2<?:>>B
@M00689:251:000000000-CJTJ5:1:1104:12893:8943 1:N:0:10
CAGGATTAGATACCCTGGTAGTCCACGCCCTAAACGATGTCAACTAGTTGTTGGGGCTTCATTTCCTTAGTAACGTAGCTAACGCGTGAAGTTGACCGCCTGGGGAGTACGGTCGCAAGATTAAAACTCAAAGGAATTGACGGGGACCCGCACAAGCGGTGGATGATGTGGATTAATTCGATGCAACGCGAAAAACCTTACCTACCCTTGACATGCCACTAACGAAGCAGAGATGCATTAGGTGCTCGAAAGAGAAAGTGGACACAGGTGATGCATGGTCGTCGCTGCCT
+
GGGGGGGGGGGGGGGGGGGGCGGGGGGGGGGGGGGGGGFGGAFGGGGGGGGGGG77,@FGAFGGGGGGG<F,@F@F@EFGCEF@F7F:C@?FFCCFGCGGGC<==:FFEGCGGG:FEG:?FFE5@AFFGFAFGEFGFGC<FGCFGGGGG@EEE:FCGGEGDFCGGFF7FFFFFGC;FGGFCF@CFFGCECC85CDGGGGCFGGGGGGGGF7C7E6CF@AF4CGDD=CDFF4>>GCFCGBFC*;<?CA?CF3DC6:6346C2+4;FF>4FE*5*9>FC4<A9BF>FFBF()
@M00689:251:000000000-CJTJ5:1:1104:26652:8943 1:N:0:10
CAGGATTAGATACCCTGGTAGTCCTGTCTCTTATAACTCAGGTGTTGCATGGCCGTCGCTGCAT
+
FGGGEGG<FGGGGFGEFFGGGGGGGFFG9FGGGE,6CE,6CEE<FGFG<EFGDEFGFEGFEDE<
@M00689:251:000000000-CJTJ5:1:1104:27775:9113 1:N:0:10
CAGGATTAGATACCCTGGTAGTCCATGCCGTAAACGGTGGGCGCTAGGTGTAGGGGTCTTCCACGGCCTCTGTGTCGTAGCTAACGCATTAAGCGCCCCGCCTGGGGAGTACGGCCGCAAGGCTAAAACTCAAAGGAATTGACGGGGGCCCGCACAGGCGGCGGAGCATGTGGATTAATTCGATGCAACGCGAAGAACCTTACCTGGGCTTGACATACACCAGATCGCTGCAGAGATGTAGTTTCCCTTGTGGTTGGTGTACAGGTGCTGCATGGTCGTCGCTGCAT
+
GGGGGGGGGGGGGGGGGGGGGGGFGGGGGGGGGGGGGGGGGGGGGGGGGGGGGGGGGGGGGGGGGGGGGGGGGGGGGGGGGGGGGGGGGGGGGGGGGGGGGGGGGGGGGGGGGGGGGGGGGGGGGGGGGGGGGGGGGGGGGGGGGGGGGGGGGGGGGGGGGGGGGGGGGGGGGGGGGGGGGGGGGGGGGGGGCEGEGGFGGGGGGGGGGGGGGGGGGGFGGGGGGGGGGGGF@GGFFGFGGGGGFG?FGFFDGG?EFGBGFGFFGGFFFGFFGFGFGFFFFFF:;?<
@M00689:251:000000000-CJTJ5:1:1104:18402:9205 1:N:0:10
CAGGATTAGATACCCTGGTAGTCCATGCCGTAAACGGTGGGCGCTAGGTGTAGGGGTCTTCCACGGCCTCTGTGTCGTAGCTAACGCATTAAGCGCCCCGCCTGGGGAGTACGGCCGCAAGGCTAAAACTCAAAGGAATTGACGGGGGCCCGCACAAGCGGCGGAGCATGTGGATTAATTCGATGCAACGCGAAGAACCTTACCTGGGCTTGACATACACCAGATCGCTGCAGAGATGTAGTTTCCCTTGTGGTTGGTGTACAGGTGCTGCATGGTCGTCGCTGCAT
+
GGGGGGGFGGGGGFFGGGGGGGGGGGGGGGGGGGGGGGGGGGGGGGGGGGGGGGGGGGGGGGGGGGGGGGGGGGGGGGGGGGGGGGGGGGGGGGGGGGGGGGGGGGDGGGGGGGGGGGGGGGGGGGGGFGGGGGFDGGG?FGGGGGGGGGGGDEBF78FFGGEFGGECDGFGFGGFGGEEGFFGGEGGGGGDGC5CGGCFFGGGGGGGGGGDC6EFGGFGGGGGGGGGGGGFFGFF7EAFGGGDFGFAFFFGGF6@>51FDGA?FGFFFFFFGFFFGFFFFF?<1:A
@M00689:251:000000000-CJTJ5:1:1104:14203:9319 1:N:0:10
CAGGATTAGATACCCTGGTAGTCCACGCCGTAAACGATGAATGCCAGCCGTTAGTGGGTTTACTCACTAGTGGCGCAGCTAACGCTTTAAGCATTCCGCCTGGGGAGTACGGTCGCAAGATTAAAACTCAAAGGAATTGACGGGGGCCCGCACAAGCGGTGGAGCATGTGGTTTAATTCGACGCAACGCGCAGAACCTTACCAGCCCTTGACATCCCGGTCGCGGACTCCAGAGACGGAGTTCTTCAGTTCGGCTGGACCGGAGACAGGTGATGCATGGCCGTCGCTGCAT
+
GGGGGGGGGGGGGGGGGGGGGGGGEFFGGGGGGGGGGGGGGGGGGGGGGGGGGGGGGGGGGGGGGGGGGGGGGGGGGGGGGFGGGGGGGGGGGGGGGGGGGGGGGGGGGGGGGGGGGGGGGGGGGGFGGGGGGFDGGGGGGGGGGGGGGGGGGGFFGGGGGGGGGGGFGGGFGGGFGGGGGGGGGEGGDGGGGGGFGFGG?EGFGGDGGGGGGGGFGEFDGGGGGGGDGGGFFGFFCEBGGGGGFGBAGFFGGGFFFG?G>E1BDFFFF9?BFFF4FFFB?F;6>016>7<
@M00689:251:000000000-CJTJ5:1:1104:24315:9332 1:N:0:10
CAGGATTAGATACCCTGGTAGTCCATGCCGTAAACGGTGGGCGCTAGGTGTAGGGGACTTCCACGTCTTCTGTGCCGTAGCTAACGCATTAAGCGCCCCGCCTGGGGAGTACGGCCGCAAGGCTAAAACTCAAAGGAATTGACGGGGGCCCGCACAAGCGGCGGAGCATGTGGATTAATTCGATGCAACGCGAAGAACCTTACCTGGGCTTGACATACACCGGACCGGCGCAGAGATGCGTCTTCCCTTGTGGCCGGTGTACAGGTGGTGCATGGCCGTCGCTGCAT
+
GGGGGGGGGGGGGGGGGGGGGGGGGGGGGGGGGGGGGGGGGGGGGGGGGGGGGGGGGGGGGGGGGGGGGGGGGGGGGGGGGGGGGGGGGGGGGGGGGGGGGGGGGGGGGGGGGGGGGGGGGGGGGGGGGGGGGGGGGGGGGGGGGGGGGGGGGGGGGGGGGGGGGGGGGGGGGGCFGGGGGGGGGGGGGGGGGGGGGGGGGGGGGGGGGGGGGGGGGGFGGGDDGGGGGGGFFGGFGF<EDGGGFGFFGFFGGG?FFGBGFGFFGGFFFFFDGFGFGEFFFFF?>BA
@M00689:251:000000000-CJTJ5:1:1104:24321:9350 1:N:0:10
CAGGATTAGATACCCTGGTAGTCCATGCCGTAAACGGTGGGCGCTAGGTGTAGGGGACTTCCACGTCTTCTGTGCCGTAGCTAACGCATTAAGCGCCCCGCCTGGGGAGTACGGCCGCAAGGCTAAAACTCAAAGGAATTGACGGGTGCCCGCACAAGCGGCGGAGCATGTGGATTAATTCGATGCAACGCGACGAACCTTACCTGGGCTTGACATACACCGGACCGGCGCAGAGATGCGTCTTCCCTTGTGGCCGGTTTACAGGTGGTGCATGGCCGTCGCTGCAT
+
GGFGEFGGGGGGGGGGGGGFGFGGFGEFGCFEGGGGCFGEGGEFGEGGGFGFGFDEGGGGGFEGGGGGGGGFGGGGGGDGGGGCGGGGGGG9FG@FEGGDEGGGGGGGGG8FGGGGGGEGCFGGGD=FGGGG@FDFGFGGGGGGG@+CEGGCEGGGCFGEGGDFGGGFGGGGGGGG9CFGGGGGFGGGF=EGE*9EGGGGG7CGGGGGGGGG4CCFFGFGG*5)9EC3>29>)937A79*CDGGFGBFC5FFDG<;;>1D07-95F)8B:=2C9FFG3292;B?F:B
@M00689:251:000000000-CJTJ5:1:1104:21743:9388 1:N:0:10
CAGGATTAGATACCCTGGTAGTCCATGCCGTAAACGGTGGGCGCTAGGTGTAGGGGTCTTCCACGGCCTCTGTGTCGTAGCTAACGCATTAAGCGCCCCGCCTGGGGAGTACGGCCGCAAGGCTAAAACTCAAAGGAATTGACGGGGGCCCGCACAAGCGGCGGAGCATGTGGATTAATTCGATGCAACGCGCAGAACCTTACCTGGGCTTGACATACACCAGATCGCTGCAGAGATGTAGTTTCCCTTGTGGTTGGTGTACAGGTGATTCATGGTCGTCGCTGCATATGTTT
+
GGFFFGGGGGGGGFGGGFFGFGFFFGGDGGGGGFGGGFDFGFGGGGGGFFGGGGGGGGGGGGGGEGGEGGGGFGGGGGGGGGGGGGGGGGGGGCFG7::FGGGGGFGDGGGFEGGGGGGGGGFGFDFEGGGGGFGGGGGGGGFGGGGGGGEE><FEGGDG@EEEEBCF:@<FEGGGGGGCF/CEFGGGGGG=*8):8AFFCEEFC79EFCD*70+<:EFFDCFFD8*55;C@FDG5@FA7:CGFFGFDGF@C373)(91C<9.*>CFF4+1:7=*/:52,221(((..)66))
@M00689:251:000000000-CJTJ5:1:1104:21756:9400 1:N:0:10
CAGGATTAGATACCCTGGTAGTCCATGCCGTAAACGGTGGGCGCTAGGTGTAGGGGTCTTCCACGGCCTCTGTGTCGTAGCTAACGCATTAAGCGCCCCGCCTGGGGAGTACGGCCGCAAGGCTAAAACTCAAAGGAATTGACGGGGGCCCGCACAAGCGGCGGAGCATGTGGATTAATTCGATGCAACGCGAAGAACCTTACCTGGGCTTGACATACACCAGATCGCTGCAGAGATGTAGTTTCCCTTGTGGTTGGTGTACAGGTGATGCATGGTCGTCGCTGCAT
+
GGGGGGGGGGGGGGGGGGGGGGGGGGGGGGGGGGGGGGGGGGGGGGGGGGGGGGGGGGGGGGGGGGGGGGGGGGGGGGGGGGGGGGGGGGGGGGGGGGGGGGGGGGGGGGGGGGGGGGGGGGGGGGGGGGGGGGGGGGGGGGGGGGGGGGGGGGGGGGGGGGGGGGGFGGGGGGGGGGGGGGFEGGGGGGGGGGGGGGGGGGGGGGGGGGGGGGGGGGFGGGGGFGGGGGGFFFGFGGFGGCGGFGFFGFFGGG?BFD:FFGFFGGFFFCFFGFGFFFFFFFF:>?A
@M00689:251:000000000-CJTJ5:1:1104:16256:9400 1:N:0:10
CAGGATTAGATACCCAACCATCAGGTGTTGCATGGCTGTCGCTGCAT
+
GFGGGGGGGGGGGEFGFFGFCFGGFGFGGGGCFGFD@FFFFFCGGGG
@M00689:251:000000000-CJTJ5:1:1104:24514:9490 1:N:0:10
CAGGATTAGATACCCTGGTAGTCCATGCCGTAAACGGTGGGCGCTAGGTGTAGGGGTCTTCCACGGCCTCTGTGTCGTAGCTAACGCATTAAGCGCCCCGCCTGGGGAGTACGGCCGCAAGGCTAAAACTCAAAGGAATTGACGGGGGCCCGCACAAGCGGCGGAGCATGTGGATTAATTCGATGCAACGCGAAGAACCTTACCTGGGCTTGACATACACCAGATCGCTGCAGAGATGTAGTTTCCCTTGTGGTTGGTGTACAGGTGGTGCATGGCCGTCGCTGCAT
+
GGGGGGGGGGGGGGGGGGGGGGGFFGGGGGGGGGGGGGGGGGGGGGGGGGG9FFGGGGGGGGGGGGGGGGGGGGGGGGGGGGGGGGGGGGGGGGGGGGGGGGGGGGGGGGGGGGGGGGGCEGGGGGAFGGGEGGDF:FGGGFGGGGGGGGGGGGGGGGGGGGGCEEGFGGGGGGFGGGEGGGGGGGGGFEGGGGGGGGGGGGGGGGGGGFGGGGGFCF@GGDFGGGFGGCGFFGG)<A4FGGGGBGBDGFFGGG:56D?GFGFF:DFFE;FFGFGFF>;;BFF?FBF
@M00689:251:000000000-CJTJ5:1:1104:10724:9900 1:N:0:10
CAGGATTAGATACCCTGGTAGTCCATGCCGTAAACGGTGGGCGCTAGGTGTAGGGGTCTTCCACGGCCTCTGTGTCGTAGCTAACGCATTAAGCGCCCCGCCTGGGGAGTACGGCCGCAAGGCTAAAACTCAAAGGAATTGACGGGGGCCCGCACAAGCGGCGGAGCATGTGGATTAATTCGATGCAACGCGAAGAACCTTACCTGGGCTTGACATACACCAGATCGCTGCAGAGATGTAGTTTCCCTTGTGGTTGGGGTACAGGTGTTGCATGGCCGTCGCTGCAT
+
GGGGGGGGGGGGGGGGGGGGGGGGGGFFGGGGGGGGGGGGGGGGGGGGEFEGGGGGGGGGGGGGGGGGGGGGGGGGGGGGGGGGGGGGGGGGGGGGGGGGGGDGFGGGGGGGGGGGGGGEGGGGGGFFGGFGFFEFGGGGGGGGGGGGGGGGGGGGGGGGGGGGGGGGFGFGFEGFGGGGFGFCF>FGGGEGGEDGGGGGGGGGGGFCGFGGGFGGGGFGFGGGGGFGGC39<:*7+AAGGGG77F?F??FGDG1>>)3D?+69CFFF>=9<FFGFGF29;0?:424
@M00689:251:000000000-CJTJ5:1:1104:10489:9910 1:N:0:10
CAGGATTAGATACCCTGGTAGTCCATGCCGTAAACGGTGGGCGCTAGGTGTAGGGGTCTTCCACGGCCTCTGTGTCGTAGCTAACGCATTAAGCGCCCCGCCTGGGGAGTACGGCCGCAAGGCTAAAACTCAAAGGAATTGACGGGGGCCCGCACAAGCGGCGGAGCATGTGGATTAATTCGATGCAACGCGAAGAACCTTACCTGGGCTTGACATACACCAGATCGCTGCAGAGATGTAGTTTCCCTTGTGGTTGGTGTACAGGTGCTGCATGGCTGTCGCTGCAT
+
GGGGGGGGGGGGGFFGGGGGGGGFGGGEFGGEGFGGGGGGGFEGGGGGFFFGGGGGGGGGGGFFGGGGGGGGGGGGGEGGGGGGGGGGGGGGGGGGFGGGGGGGGFGGFGGGGGGGGGGGGGF@FGFFFGGGGGGGGGGFGGGGGGGGGGGGGCCGEGCFGGEGGGGGGG@F@FFGGGFGGGGGGEFGGEGGG55ACFGGGGGGGGGGGGC><6FFFG?FFGGD43@DGGGFFC*8+C<GGGGDFGFFGF=DGC?EFC:DDCBFFGFF=C45C4<:CF:2?F??FF2
@M00689:251:000000000-CJTJ5:1:1104:9376:9913 1:N:0:10
CAGGATTAGATACCCTGGTAGTCCATGCCGTAAACGGTGGGCGCTAGGTGTAGGGGTCTTCCACGGCCTCTGTGTCGTAGCTAACGCATTAAGCGCCCCGCCTGGGGAGTACGGCCGCAAGGCTAAAACTCAAAGGAATTGACGGGGGCCCGCACAAGCGGCGGAGCATGTGGATTAATTCGATGCAACGCGAAGAACCTTACCTGGGCTTGACATACACCAGATCGCTGCAGAGATGTAGTTTCCCTTGTGGTTGGTGTACAGGTGCTGCATGGCTGTCGCTGCAT
+
GFGGGGGGGGGGGFGGGGGGGGGGGGFFFGGGGGGGGGGGGGGGGGGGGGGFGGGGGGGGGGGGGGGGGGGGGFGGGFGGGGGFGGGGGGGGGGGGGGGGGGGGGGGGGGGGGGGGGGGGGGGGGGGGGGGCGGFFGFGGFGGGGGGGGGGGD*:CCFFGDGGCCEE>CFFGGC<EGGGGGG@FFEGGGGGGEEGEGGGGGGGGGGGCFGGGFGFFFGFGGCCFDCFGG89?@CC:096FGFGGFGFFGFFCDGB>074F7<29DGF6?CF?GF4FGEB<0??BF?D
@M00689:251:000000000-CJTJ5:1:1104:10729:9918 1:N:0:10
CAGGATTAGATACCCTGGTAGTCCATGCCGTAAACGGTGGGCGCTAGGTGTAGGGGTCTTCCACGGCCTCTGTGTCGTAGCTAACGCATTAAGCGCCCCGCCTGGGGAGTACGGCCGCAAGGCTAAAACTCAAAGGAATTGACGGGGGCCCGCACAAGCGTCGGAGCATGTGGATTAATTCGATGCAACGCGAAGAACCTTACCTGGGCTTGACATACACCAGATCGCTGCAGAGATGTAGTTTCCCTTGTGGTTGGTGTACAGGTGTTGCATGGCCGTCGCTGCAT
+
EEF?EGGGGGFFFFGGGGG@DFFFEF<CFFGFGGGGGG@FFGGGGGGFGGGGGGGGGGGGGGCF7FFFGGGFFGGCCFFGFGGGGDG>CFFFGGGGEGGEG>FGFCFF:FFGGGGGGGG+FGGGG@AFGGGGGFF<,BFGCGD7>GGGGGGGGGGG7BFG=*::8CE:CFGGFGG@EF9CFD9EFE<EC=EEG>DGGGGG7<FGCCFGGGFGDG7F*<@GFGFGGF*>D*9?:>F>79:+:CDG@:<BCFFG*:4527:<-<4F*:FFB*=)*/95704969F6(()
@M00689:251:000000000-CJTJ5:1:1104:24429:10005 1:N:0:10
CAGGATTAGATACCCTGGTAGTCCATGCCGTAAACGGTGGGCGCTAGGTGTAGGGGTCTTCCACGGCCTCTGTGTCGTAGCTAACGCATTAAGCGCCCCGCCTGGGGAGTACGGCCGCAAGGCTAAAACTCAAAGGAATTGACGGGGGCCCGCACAAGCGGCGGAGCATGTGGATTAATTCGATGCAACGCGAAGAACCTTACCTGGGCTTGACATACACCAGATCGCTGCAGAGATGTAGTTTCCCTTGTGGTCGGTGTACAGGTGCTGCATGGCCGTCGCTGCAT
+
GGGGGGGGGGGGGFFGGGGGGGGGGGGGGGGGGGGGGGGGGGGGGGGGGGGGGGGGGGGGGGGGGGGGGGGGGGGGGGGGGGGGGGGGGGGGGGGGGGGGGGGGGGGGGGGGGGGGGGGGGGGGGGGGGGGGGGGGGGGGGGGGGGGGGFGGGGGGGGGGGGGFGGGGGGGGGGGGGGGGGGGFFGGGGGGGGGGGGGGGGGGGGGGGGGFEGGGGGGFGFFGCGFGGGCDFFGG>GG<CGGGGFGFFFFFDDF?FBD(93C<FDF?FFFF>GFDFGFFFFFF:>0A
@M00689:251:000000000-CJTJ5:1:1104:16906:10125 1:N:0:10
CAGGATTAGATACCCTGGTAGTCCATGCCGTAAACGGTGGGCGCTAGGTGTAGGGGTCTTCCACGGCCTCTGTGTCGTAGCTAACGCATTAAGCGCCCCGCCTGGGGAGTACGGCCGCAAGGCTAAAACTCAAAGGAATTGACGGGGGCCCGCACAAGCGGCGGAGCATGTGGATTAATTCGATGCAACGCGAAGAACCTTACCTGGGCTTGACATACACCAGATCGCTGCAGAGATGTAGTTTCCCTTGTGGTTGGTGTACAGGTGCTGCATGGTCGTCGCTGCAT
+
GGGGGGGGGGGGGGGGGGGGGGGGGGGGGGGGGGGGGGGGGGGGGGGGGGGGGGGGGGGGGGGGGGGGGGGGGGGGGGGGGGGGGGGGGGGGGGGGGGGGGGGGGGGGGGGGGGGGGGGGGGGGGGGGGGGGGGFGGGGGGGGGGGGGGGGGGGGGGGGGGGGDGGGGGGGGGGGGGGGGGGGGGGGGGGGGGGGGGGGGGGGGGGGGGGGGGGGGGGFGGGGGGGFDGEGFFGGFGGFGGGGGFGFFGFFGGGBDFGFGFGFFGGFFFFFBGFG?>@BFFFFFFF9
@M00689:251:000000000-CJTJ5:1:1104:25393:10320 1:N:0:10
CAGGATTAGATACCCTGGTAGTCCACGCTGTAAACGATGAGTGCTAGGTGTTAAGGGGTTTCCGCCCCTTAGTGCTGTAAGTTAACGCGTTAAGCACTCCGCCTGGGGAGTACGGCCGCAAGGCTGAAACTCAAAAGAATTGACGGGGGCCCGCACAAGCGGTGGAGCATGTGGTTTAATTCGAAGCTACGCGAAGAACCTTACCAGGTCTTGACATCCTCTGAACACCTTAGAGATAAGGCTTTCCCTTCGGGGACAGAGTGACAGGTGATGCATGGTCGTCGCTGCAT
+
GGGGGGGGGGGGGFGGGGGGGGGFGGGGGGGGGGGGGGGGGGGGGGGGGGGGGGGGGGGGGGGGGGGGGGGGGGGGGGGGGGGGGGGGGGGGGGGGGGFGGGGGGGGGGGGGGGGGGGGGGGGGGGGGGGGGGGGGGGFGGGGGGGGGGGGGGGGGGGGGGGGCEGDGGGGGDFGGGGFGGGGGFGGGGGGGGCDFGGGGGGGGGGGGGGGGGEGGGGFGCFGGGGGGGGGFFGGFGGAFGGFGFGFFGFFG>=;;>G?90:5FGF?FFFFBGFGFF@ABFFFFFFB>04
@M00689:251:000000000-CJTJ5:1:1104:10564:10349 1:N:0:10
CAGGATTAGATACCCTGGTAGTCCACGCCGTAAACGATGAGTGCTAGGTGTCAAGGGGTTTCCGCCCCTTGGTGCTGAAGTTAACGCATTAAGCACTCCGCCTGGGGAGTACGGCCGCAAGGCTGAAACTCAAAAGAATTGACGGGGGCCCGCACAAGCGGTGGAGCATGTGGTTTAATTCGAAGCAACGCGAAGAACCTTACCAGGTCTTGACATCCTCTGCTATCGGTAGAGATACCGAGTTCCCTTCGGGGACAGAGTGACAGGTGATGCATGGTTGTCGCTGCAT
+
GGGGGGGGGGGGGFGGGGGGGGGGGGFGGGGGGFGGGGGGGGGGGGGGGGGGGGGFGGGGGGGGGGGGGGGGGFGGGFGGGGGGGGGGGGGGGGGGGGGGGGGGGFGGGGGGGGGGGGGGGGGGGGGGGGGGGGGGGGGGGGGGGGGGGGGGGGGGGGGGGGGGGGGCFGGGGGGGGGGGGGFGEGGGGGGGCEGGGGGGGGGGGGGGGGGGGGGGGGFGGGGGCCGGGGGBFGGFCF>GGGGE@C<FEFFGGG9B?<:0<7)@FFFFF7FAGFGFF?<019<3::;>2
@M00689:251:000000000-CJTJ5:1:1104:23609:10989 1:N:0:10
CAGGATTAGATACCCTGGTAGTCCATGCCGTAAACGGTGGGCGCTAGGTGTAGGGGTCTTCCACGGCCTCTGTGTCGTAGCTAACGCATTAAGCGCCCCGCCTGGGGAGTACGGCCGCAAGGCTAAAACTCAAAGGAATTGACGGGGGCCCGCACAAGCGGCGGAGCATGTGGATTAATTCGATGCAACGCGAAGAACCTTACCTGGGCTTGACATACACCAGATCGCTGCAGAGATGTAATTTCCCTTGTGGTTGGTGTACAGGTGTTGCATGGTTGTCGCTGCAT
+
FGGGGGGGGGGGGFFEGGGFGGGDGGFGGGGGGGFGGFFCGGGGGGGGECFGGGDGEGGGGGGGGGGGGGFFGGGGGFGGGGGGGGGGGGGGGGGGGGGGGGGGGGGGGGGGGGGGGGFGGGGGGGGGGGGGGGGGGGGGGGGGGGGGGGGGGGGGGGGGGGGGGGGGGGGGGGGGGGGGGGGGFGGGGGGGGGGGGGGGGGGGGGGGGGGGGGGGGGFGGGGFGGGGGEDFFGGFFGDGCFGGFGFFGFFGDF4<(9:F><2BGGFFFEF?GFGFGFFFF:?BB?F
@M00689:251:000000000-CJTJ5:1:1104:20790:11202 1:N:0:10
CAGGATTAGATACCCTGGTAGTCCATGCCGTAAACGGTGGGCGCTAGGTGTAGGGGTCTTCCACGGCCTCTGTGTCGTAGCTAACGCATTAAGCGCCCCGCCTGGGGAGTACGGCCGCAAGGCTAAAACTCAAAGGAATTGACGGGGGCCCGCACAAGCGGCGGAGCATGTGGATTAATTCGATGCAACGCGAAGAACCTTACCTGGGCTTGACATACACCAGATCGCTGCAGAGATGTAGTTTCCCTTGTGGTTGGTGTACAGGTGATGCATGGTCGTCGCTGCCT
+
GGGGGGGGGGGGGGGGGGGGGGGGGGGGGGGGGGGGGGGGGGGGGGGGGGGGGGGGGGGGGGGGGGGGGGGGGGGGDGGGGGGGGGGGGGGGGEGGGGGGGGGGGGGGGGGGGGGGGGGGGGGGGGGGGGGGGGGFGGGGGGGGGGGGGGGGGGGGGFGGGGGFGGGGGGGGGGGGGGGGGGGGGGGGGGGGG5CGFGGGGGGGGGGGGGGGGGGGFGFGFG=DGGGGGEGFFGG>CF:<:FFGFC?FGFFGGG8>;DBG7<:FGF)7@CFAF?FFGF>:>>BB0()
@M00689:251:000000000-CJTJ5:1:1104:21670:11203 1:N:0:10
CAGGATTAGATACCCTGGTAGTCCATGCCGTAAACGGTGGGCGCTAGGTGTAGGGGTCTTCCACGGCCTCTGTGTCGTAGCTAACGCATTAAGCGCCCCGCCTGGGGAGTACGGCCGCAAGGCTAAAACTCAAAGGAATTGACGGGGGCCCGCACAAGCGGCGGAGCATGTGGATTAATTCGATGCAACGCGAAGAACCTTACCTGGGCTTGACATACACCAGATCGCTGCAGAGATGTAGTTTCCCTTGTGGTTGGTGTACAGGTGATGCATGGCTGTCGCTGCAT
+
GGGGGGGGGGGGGGGGGGGGGGGGGGGGGGGGGGGGGGGEGGGGGGGGGGGGGGGGGGGGGGGGGGGGGGGGGGGGGGGGGCGGGGGGGGGGGGGGGGGGGGGGGGGCGGGGGGGGGGGGEGGGGGGGGGGGGGGGGGGGGDFGGGGGGFGGGGFGGGGFEECFEGE8FGGGGGGGGFGFGGFGGGGGGGGG=EGGGGGGGGGGGGGGGGGGGGGGGGFGGGGGGGGGGEDFF7DFGGFFGFGGFG<9C?FGDG<>>G?FBGBF4FFFF7@AFFGFGFFF6?FBF?>
@M00689:251:000000000-CJTJ5:1:1104:22218:11244 1:N:0:10
CAGGATTAGATACCCTGGTAGTCCATGCCGTAAACGGTGGGCGCTAGGTGTAGGGGTCTTCCACGGCCTCTGTGTCGTAGCTAACGCATTAAGCGCCCCGCCTGGGGAGTACGGCCGCAAGGCTAAAACTCAAAGGAATTGACGGGGGCCCGCACAAGCGGCGGAGCATGTGGATTAATTCGATGCAACGCGAAGAACCTTACCTGGGCTTGACATACACCAGATCGCTGCAGAGATGTAGTTTCCCTTGTGGTTGGTGTACAGGTGGTGCATGGCTGTCGCTGCAT
+
GGGGGGGGGGGGGFGGGGGGGGGFGGGGGGGGGGGGGGGGGGGGGGGGGGGGGGGGGGGGGGGGGGGGGGGGGGGGGGGGGGGGGGGGGGGGGGGGGGGGGGGGGGGGGGGGGGGGGGGGGGGGGGGGGGGGGGGGGGGGGFGGGGGGGEEGGGGGGGGGGGGDCGDGGGGGGGGGGGFGGGGGGGGGGGGGGGGGGGGGGGGGGGGGGGGGGGGGGGFGGGGGGGGGGGGFFGGFFGAFGGGGFFBBGFFGGG:>FDBGF<4BGGFF>FFFCFGFFF:<BFB:>FF
@M00689:251:000000000-CJTJ5:1:1104:12008:11294 1:N:0:10
CAGGATTAGATACCCTGGTAGTCCATGCCGTAAACGGTGGGCGCTAGGTGTAGGGGTCTTCCACGGCCTCTGTGTCGTAGCTAACGCATTAAGCGCCCCGCCTGGGGAGTACGGCCGCAAGGCTAAAACTCAAAGGAATTGACGGGGGCCCGCACAAGCGGCGGAGCATGTGGATTAATTCGATGCAACGCGAAGAACCTTACCTGGGCTTGACATACACCAGATCGCTGCAGAGATGTAGTTTCCCTTGTGGTTGGTGTACAGGTGGTGCATGGTCGTCGCTGCAT
+
GGGGGGGGGGGGGGGGGGGGGGGGGGFGGGGGGGGGGGGEGGGGGGGGGGGGGGGGGFGGFGGGGGGGGGGFGGGGGGGGGGGGGGGGGGFGFGGGGGGGGGGGGGGGGGGGGGGGGG+CFFGGGGGGGGGGFGGGGFFGFGGGGGGGGGGGG>F@CFGDEGGDEEECGGGGGGGGDGGGGGCFGGFFGGGGGGGEFGGGGGGFFEFGGGGGGGGGGGFGGGGGGGGGG=CF6?<FCC<9:FCG4C?>GFFDGG?:6<6F79264:@)>8=2:*5B7:906>B?1()
@M00689:251:000000000-CJTJ5:1:1104:21076:11907 1:N:0:10
CAGGATTAGATACCCTGGTAGTCCATGCCGTAAACGGTGGGCGCTAGGTGTAGGGGTCTTCCACGGCCTCTGTGTCGTAGCTAACGCATTAAGCGCCCCGCCTGGGGAGTACGGCCGCAAGGCTAAAACTCAAAGGAATTGACGGGGGCCCGCACAAGCGGCGGAGCATGTGGATTAATTCGATGCAACGCGAAGAACCTTACCTGGGCTTGACATACACCAGATCGCTGCAGAGATGTAGTTTCCCTTGTGGTTGGTGTACAGGTGCTGCATGGCCGTCGCTGCAT
+
GGGGGGGGGGGGGFFGGGGGGGGGGGGGGGGGGGGGGGGGGGGGGGGGGGGGGGGGGGGGGGGGGGGGGGGGGGGGGGGGGGGGGGGGGGGGGGGGGGGGGGGGGGGGGGGGGGGGGGGGGGGGGGGGGGGGGGGGGGGGGGGGGGGGGGGGGGGGGGGGGGGGGDGGGGGGGGGGFGFGGGGGGGGGGGGGGGGGGGGGGGGGGGGGGGGGGGGGGGFGGGGGGGGGGGGFFGGFGGFGGGGGFGFFGFBDDG:@BG?GFED?FFFFFGFFGFGFFEFFFFFFBFF
@M00689:251:000000000-CJTJ5:1:1104:23956:11953 1:N:0:10
CAGGATTAGATACCCAAGACAAAGGTGTTGCATGGTTGTCGCTGCAT
+
GGGGGGGGGGGGGGGFFGFFGFGFFFGGGGGGFGDFFGGGGGGGGGG
@M00689:251:000000000-CJTJ5:1:1104:10230:12105 1:N:0:10
CAGGATTAGATACCCTGGTAGTCCATGCCGTAAACGGTGGGCGCTAGGTGTAGGGGTCTTCCACGGCCTCTGTGTCGTAGCTAACGCATTAAGCGCCCCGCCTGGGGAGTACGGCCGCAAGGCTAAAACTCAAAGGAATTGACGGGGGCCCGCACAAGCGGCGGAGCATGTGGATTAATTCGATGCAACGCGAAGAACCTTACCTGGGCTTGACATACACCAGATCGCTGCAGAGCTGTAGTTTCCCTTGTGGTTGGTGTACAGGTGATGCATGGCCGTCGCTGCCT
+
FGGGGGG?EAFGG<FGGGGGGGGGGGGGGGGGGGGGGFEFGFGFGGEGGCGGGGG7FGGGGGGGGGGGGGGGGGGGGGGGGFGGGGGGGGG?<FGGGGGDGGDGGGCEEGCCGFGGDGC:CFGGCFGGGGGGGGGGGGGGGGGGGGGGGGGGGGEE<:<14CEGGGEFFGGGGGGGGFFGFCFGGGDGGCCEEGGGFCCGFGGGGGGGGGGGGCGG7@@G7CF47FGDF;D:42>4A6<GGFFGFGFFG<B:5C4>7DBG2<)84C@FF7=>FFC>FE6999??6(.
@M00689:251:000000000-CJTJ5:1:1104:27282:12214 1:N:0:10
CAGGATTAGATACCCTGGTAGTCCATGCCGTAAACGGTGGGCGCTAGGTGTAGGGGTCTTCCACGGCCTCTGTGTCGTAGCTAACGCATTAAGCGCCCCGCCTGGGGAGTACGGCCGCAAGGCTAAAACTCAAAGGAATTGACGGGGGCCCGCACAAGCGGCGGAGCATGTGGATTAATTCGATGCAACGCGAAGAACCTTACCTGGGCTTGACATACACCAGATCGCTGCAGAGATGTAGTTTCCCTTGTGGTTGGTGTACAGGTGTTGCATGGCCGTCGCTGCAT
+
GGGGGGGGGGGGGFGGGGGGGGGGGGGGGGGFGEGGGGGGGGGGGGGGEGFEFGGGGGGGGGGGGGGGGGGGGGGGGGGGGGGGGGGGGGGGGGGGEGGGGGGGGGGGGGGGGGGGGGFGEFGFGGGGFGGGGGGGGGGFGFGGGGGGGFEGGGCCFGGFEGGGGGGFGGGGGGGGGGGGGGGGGGGGGGGGEGC8CGGGGGGGC7CFFFGD4CGGGGFGFFFGFF8DC=DF?7C>CCAGGFGFFG?FGFFGGG?BBD?GFGFFGGFFFGFFGFGFGB9099:?F0<
@M00689:251:000000000-CJTJ5:1:1104:27117:12356 1:N:0:10
CAGGATTAGATACCCTGGTAGTCCACGCTGTAAACGATGATTACTCGATGTTGGCGATAAACAGTCAGCGTCTTAGCGAAAGCGTTAAGTAATCCACCTGGGGAGTACGCCCGCAAGGGTGAAACTCAAAGGAATTGACGGGGGCCCGCACAAGCGGTGGAGCATGTGGTTTAATTCGATGATACGCGAGGAACCTTACCTAGGCTAGAATGCGCGTGACCGCTCCAGAGATGGAGCTTCCCTTCGGGGCACAAAGCAAGGTGGTGCATGGCTGTCGCTGCAT
+
GGGGGGGGGGGGGGGGGGGGGGGGGGGGGGGGGGGGGGGGGGGGGGGGGGGGGGGGGGGGGGGGGGGGGGGGGGGGGGGGGGGGGGGGGGGGGGGGGGGGGGGGGFGGGGGGGGGGGGGGGGGGGGGGGGCFGGEFFFGGFGGGGGGGGDEGFFFGGGGGGGGG?FFFGGGFGFG@@B9@@9@EC@FEDE5?CC5<CGGGFFGFGG7;E?:<DCEEDEFGCEGDGDCF7CFFFFFFCGBGGFGC?FBBGFFGGG?F1D?F<+5>DGFF?:>6*0067F6<>FA
@M00689:251:000000000-CJTJ5:1:1104:23246:12668 1:N:0:10
CAGGATTAGATACCCTGGTAGTCCATGCCGTAAACGGTGGGCGCTAGGTGTAGGGGACTTCCACGTCTTCTGTGCCGTAGCTAACGCATTAAGCGCCCCGCCTGGGGAGTACGGCCGCAAGGCTAAAACTCAAAGGAATTGACGGGGGCCCGCACAAGCGGCGGAGCATGTGGATTAATTCGATGCAACGCGAAGAACCTTACCTGGGCTTGACATATACAGGATCGCTGCAGAGATGTAGTTTCCCTTGTGGCTTGTATACAGGTGCTGCATGGCCGTCGCTGCAT
+
GGGGGGGGGGGGGFGGGGGGGGGGGGGGGGGGGGGGGGGGGGGGGGGGGGGGGGGGGGGGGGGGGGGGGGGGGGGGGGGGGGGGGGGGGGGGGGGGGGGGGGGGGGGGGGGGGGGGGGGGGGGGGGGGGGGGGGGGGGGGGGGGGGGGGGGGGGGGGGGCEGGGGGGGFFFGGGFGGGGGGGGGGGGGGGGGGGGGGFGGGGGGGGGGGGGGGGGGGFBGGGGGGGGGGGGFFGGFGGAFFFGGFG?FGFFGGGFFFGFGACAFGGFFFGFFGFGFGFFB;0::BB9
@M00689:251:000000000-CJTJ5:1:1104:26001:12965 1:N:0:10
CAGGATTAGATACCCTGGTAGTCCATGCCGTAAACGGTGGGCGCTAGGTGTAGGGGTCTTCCACGGCCTCTGTGTCGTAGCTAACGCATTAAGCGCCCCGCCTGGGGAGTACGGCCGCAAGGCTAAAACTCAAAGGAATTGACGGGGGCCCGCACAAGCGGCGGAGCATGTGGATTAATTCGATGCAACGCGAAGAACCTTACCTGGGCTTGACATACACCAGATCGCTGCAGAGATGTAGTTTCCCTTGTGGTTGGTGTACAGGTGCTGCATGGCCGTCGCTGCAT
+
GGGGGFGGGGGGGGGGGGGGGGGGGGFGGGGGGGGGGGGGGGGGGGGGGGGGGGGGGGGGGGGGGGGGGGGGGGGGGGGGGGFGGGGGGGGGGGGGGGGGGGGGGGGGGGGGGGGGGGGGGGGGGGGGGGGGGGGGGGGGGGGGGGGGGGGGGGGGGGGGGGG@EGGGGGGGGGGGGGGGGGGGGGGGGGGGGGDEGGGGGGGGGGGGGGGGDGGGGGFGGGGGGGGGGGGFFGGFECAGGGGGFGBFGFFGGG<>BGBGFGBBGF@FFFFBGFGFGFFFFFBFFF2
@M00689:251:000000000-CJTJ5:1:1104:24340:13538 1:N:0:10
CAGGATTAGATACCCTGGTAGTCCATGCCGTAAACGGTGGGCGCTAGGTGTAGGGGTCTTCCACGGCCTCTGTGTCGTAGCTAACGCATTAAGCGCCCCGCCTGGGGAGTATGGCCGCAAGGCTAAAACTCAAAGGAATTGACGGGGGCCCGCACAAGCGGCGGAGCATGTGGATTAATTCGATGCAACGCGAAGAACCTTACCTGGGCTTGACATACACCAGATCGCTGCAGAGATGTAGTTTCCCTTGTGGTTGGTGTACAGGTGATGCATGGCCGTGGGTGCAT
+
GGGGGGGGGGGGGFGGGGGGGGGDGGGGGGGGGGGGGGFEGGDGGGGGEGFFGGGGCEGGGGFGGGDFF8FGCFCFE,CFGFGGGGGGFCDFFGGGGCGGGGCDGGGDGEFDFGGGGDGGGGFDGGGGGGGGFGGGGGGGGFFFGGGGDEGGGGGFGGFEDBEEEGG:AFFGGG6@?F79CFCFF5<ECEGGEGDEG888E@F8?FGGFCGCFGG7>AFC9EFG4<;9CG3)67CF:C4+C:7C=>?<7?10C:2>;C?FF+:BC*9@BEFFGFGFC@6(((,-(,)
@M00689:251:000000000-CJTJ5:1:1104:28066:13663 1:N:0:10
CAGGATTAGATACCCTGGTAGTCCATGCCGTAAACGGTGGGCGCTAGGTGTAGGGGTCTTCCACGGCCTCTGTGTCGTAGCTAACGCATTAAGCGCCCCGCCTGGGGAGTACGGCCGCAAGGCTAAAACTCAAAGGAATTGACGGGGGCCCGCACAAGCGGCGGAGCATGTGGATTAATTCGATGCAACGCGAAGAACCTTACCTGGGCTTGACATACACCAGATCGCTGCAGAGATGTAGTTTCCCTTGTGGTTGGTGTACAGGTGCTGCATAGCTGTCGCTGCAT
+
GGGGGGGGGGGFGFGGGGGGGGGGGGFGGEGGGGGGGGGGGGGGGGGGGGGGGGGGGGGGGGGGGGGGGGGGGGGGGGGGGCFGGGGGGGGGGGGGGGGGGGGGGGGGGGGGFGGGGGGGGGGGGGGGGGGGGGFFGGGGGGGGGGGGGGGGGGGGFGGGGGGFDCECFGGGGGGGGGGGGGGGGGGGFEGGGGGGGGGGGGGGGGGGGGGGGGGGGGFGGGGGGGGGFGGFFFGFGGBGGGGGFC?DGFFGGGBBFGFGFGFFGGFFFGFFGFGFFFFFFFF?>:A
@M00689:251:000000000-CJTJ5:1:1104:20724:14037 1:N:0:10
CAGGATTAGATACCCTGGTAGTCCATGCCGTAAACGGTGGGCGCTAGGTGTAGGGGTCTTCCACGGCCTCTGTGTCGTAGCTAACGCATTAAGCGCCCCGCCTGGGGAGTACGGCCGCAAGGCTAAAACTCAAAGGAATTGACGGGGGCCCGCACAAGCGGCGGAGCATGTGGATTAATTCGATGCAACGCGAAGAACCTTACCTGGGCTTGACATACACAAGATCGCTGCAGAGATGTAGTTTCCCTTGTGGTTGGTGTACAGGTGCTGCATGGCCGTCGCTGCAT
+
GGGGGGGGGGGGGGGGGGGGGGGGFGGGGGEEFFFGGGGGGGEGGGGGGGGGGGGGBFGGGGGFGGGGGGGGGGGCGGGGGGGGGGGGGGGGGFFGFGGGGGGGGGGEGGGFGGGGGGGGGGFGGFFGEGGGGGGGGGGGGGGGGGGGEGGGGGGGGGGGGGGGGGGGGGGGGG?CFGDFF=AEFGGGFEGGGGGGGGGGGGGGGGGGGG*:DFFGCF9C*2:CF+;<CEDF@FFF+CAFFF7C@F?DG@FFG68BFC:GF7<FCFFFFC*57=F>CBFFFFF?>:A
@M00689:251:000000000-CJTJ5:1:1104:10570:14079 1:N:0:10
CAGGATTAGATACCCTGGTAGTCCATGCCGTAAACGGTGGGCGCTAGGTGTAGGGGTCTTCCACGGCATCTGTGTCGTAGCTAACGCATTAAGCGCCCCGCCTGGGGAGTACGGCCGCAAGGCTAAAACTCAAAGGCATTGACGGGGGCCCGCACAAGCGGCGGAGCATGTGGATAAATTCGATGCAACGCGAAGAACCTTACCTGGGATTGACATACACGAGATCGCTGCAGAGATGTAGTTTCCCTTGTGTTTGGTGTACAGGTTATGCATGGTTGTCGCTGCAT
+
FCEFEGGFGAFEEEFFDDF9DGF,FEFFGDFCEFFGGGGEEDCEC@E8FGGFGFGEEGFGGGFGGDE+@EFCC6C@BFFE@9FFFCFGGGDA?AFDGGGGDFGF<94BEEFEFGD:FGDGGGCDFD,>F<>=,C@@,BF<FF<@CDCCE7EDE7FEF2FB:FEFEE5;CEFGGCF+2<7EFCCC9EGCC*:8**1*<CF8@?:+<9<>*<<EGGE?FGFG**57*0**95CF:*>><:4C7CFG?*52<56>**()(/4>>0-****/*3=4FF*9:53<?(,((8:
@M00689:251:000000000-CJTJ5:1:1104:13058:14203 1:N:0:10
CAGGATTAGATACCCTGGTAGTCCATGCCGTAAACGGTGGGCGCTAGGTGTAGGGGTCTTCCACGGCCTCTGTGTCGTAGCTAACGCATTAAGCGCCCCGCCTGGGGAGTACGGCCGCAAGGCCAAAACTCAAAGGAATTGACGGGGGCCCGCACAAGCGGCGGAGCATGTGGATTAATTCGATGCAACGCGAAGAACCTTACCTGGGCTTGACATACACCAGATCGCTGCAGAGATGTAGTTTCCCTTGTGGTTGGTGTACAGGTGCTGCATGGTCGTCGCTGCAT
+
DFGGGGGGGGGGGFGGFFGGGGGGGCFGGGGGEGGGGGGGG<@FGDGGFFGFFG,+FE<F,EEF@E@:F,,9C,CF,:9<DCCCE?=C?CCF?F:EFGGDDE=BFGGGG@8E?BFGCFBFBEB,3BFGGC<>B=>FGFFGCAGCEGGGEGEC<*<1<;C:FC8<EE5:9CFGGFCGCFGCE7?<+;9<C>8C?EDCFGG6C9FGC:FGCGDCFF?F:FFGG*=FDFFDFCD4::CF3+.:>C79=C?D+019CG6D>G2FBGDFGG:?FFF(?FC07)9:B6((9:>
@M00689:251:000000000-CJTJ5:1:1104:10678:14387 1:N:0:10
CAGGATTAGATACCCTGGTAGTCCATGCCGTAAACGGTGGGCGCTAGGTGTAGGGGTCTTCCACGGCCTCTGTGTCGTAGCTAACGCATTAAGCGCCCCGCCTGGGGAGTACGGCCGCAAGGCTAAAACTCAAAGGAATTGACGGGGGCCCGCACAAGCGGCGGAGCATGTGGATTAATTCGATGCAACGCGAAGAACCTTACCTGGGCTTGACATACACCAGATCGCTGCAGAGATGTAGTTTCCCTTGTGGTTGGTGTACAGGTGCTGCATGGTCGTCGCTGCAT
+
GGGGGGGGGGGGGCFGGGGGGGGGGGGGGGGGGGGGGGGGGGGGGGGGGGGGGGGGGGGGGGGGGGGGGGGGGGGGGFFGGGGGGGGGGGGGGGGGGGGGGGGFGGGGGGGFGGGGGGGGGGGGGGGGGGGFFGGGGGGGGGGGGGGGGGGGGGGGGCFGGGC7C5EGGGFGGG6FGGG7FGGFGGGGFGGGGGGGGFFGGGGGGGGGGGGGGGGFGGFGGGFGFGFGGGGFF:9<CGAGFFDEF*3>GF779A1BBG?GA96B4:??=FFFFFGFGF><>F?:;>5
@M00689:251:000000000-CJTJ5:1:1104:14979:14470 1:N:0:10
CAGGATTAGATACCCTGGTAGTCCATGCCGTAAACGGTGGGCGCTAGGTGTAGGGGTCTTCCACGGCCTCTGTGTCGTAGCTAACGCATTAAGCGCCCCGCCTGGGGAGTACGGCCGCAAGGCTAAAACTCAAAGGAATTGACGGGGGCCCGCACAAGCGGCGGAGCATGTGGATTAATTCGATGCAACGCGAAGAACCTTACCTGGGCTTGACATACACCAGATCGCTGCAGAGATGTAGTTTCCCTTGTGGTTGGTGTACAGGTGGTGCATGGTCGTCGCTGCAT
+
GGGGGGGGGGGGGGGGGGGGGGGGFGFFGGGGGGGGGGGGGGGGGGGGGGFGGGGGGGGGGGGGGGGGGGGGGGGGGFGGGGGGGGGGGGGGGGGGGGGGGGGGGGGGGGGGGGGGGGGGGGGGGGGGGGGGGGGGGGGGGGGGEGGGGGEGEEFGGGGGGGGGGGGGGGGGGGGCGGGGF=FGGGGGGGGDGGDGGGGGGGGGGGGGGGFEGFCFGGFG:FGGG6FGFEDFFGGFEGFGGGGGFC>A77@FD><EFDFGBGFF<C?FDF??FFCFFFF?>>?BFFF
@M00689:251:000000000-CJTJ5:1:1104:19022:14757 1:N:0:10
CAGGATTAGATACCCTGGTAGTCCATGCCGTAAACGGTGGGCGCTAGGTGTAGGGGTCTTCCACGGCCTCTGTGTCGTAGCTAACGCATTAAGCGCCCCGCCTGGGGAGTACGGCCGCAAGGCTAAAACTCAAAGGAATTGACGGGGGCCCGCACAAGCGGCGGAGCATGTGGATTAATTCGATGCAACGCGAAGAACCTTACCTGGGCTTGACATACACCAGATCGCTGCAGAGATGTAGTTTCCCTTGTGGTTGGTGTACAGGTGGTGCATGGCTGTCGCTGCAT
+
GDFGGGGGGGGGGGGGGGGGGGGGGGFGGGGGGGGGCGGGGGGGGGGGGGGGGGGGGGGGFFFD@@7@CFGGGGGGGFEFGGGGGGDCEGF<C9FCFEF+@FGGGGE@F?EGGGECFGGGGGFGGGGFGGGFGGGF@=FDFGGGDGE:EBEEDCFGFGGCDDGGEE=EFFGFG+<C?<:CFFC:CC9@FGDGEGGGFE5CFFCEGG4@5CC?GEG7DCF*7EGG4<CCFEDFFGFFF<)<7:DF@2)4FF=*5F:>9D<DAC>F*26<E5??GFF>7DFBFF?6>?9
@M00689:251:000000000-CJTJ5:1:1104:11634:15099 1:N:0:10
CAGGATTAGATACCCTGGTAGTCCATGCCGTAAACGGTGGGCGCTAGGTGTAGGGGTCTTCCACGGCCTCTGTGTCGTAGCTAACGCATTAAGCGCCCCGCCTGGGGAGTACGGCCGCAAGGCTAAAACTCAAAGGAATTGACGGGGGCCCGCACAAGCGGCGGAGCATGTGGATTAATTCGATGCAACGCGAAGAACCTTACCTGGGCTTGACATACACCAGATCGCTGCAGAGATGTAGTTTCCCTTGTGGTTGGTGTACAGGTGGTGCATGGCTGTCGCTGCAT
+
GGGGGGGGGGGGGGGGGGGGGGGGGGGGGGGGGGGGGGGGGGGGGGGGGGGGGGGGGGGGGGGGGGGGGGGGGGGGGGGGGGGGGGGGGGGDFGGGGGGGGGGGGGGGGGGGGGGGGGGGGGGGGGGGGGGGGGFFGGGFGGGGGGGFGGGGGGGGGGG:FGGFEGGFGGGGGGGGGGGGGGGGCEFGGGGGGGGGGGGGGGGGFGGGGGGGGGGGGGFGGGFFFCFGGGGFFGGFCGAGGGGGFGFFGF?FGGBF97:GFFBFGGFFFFFBFFFFF@??:1869?4
@M00689:251:000000000-CJTJ5:1:1104:22992:15142 1:N:0:10
CAGGATTAGATACCCTGGTAGTCCATGCCGTAAACGGTGGGCGCTAGGTGTAGGGGTCTTCCACGGCCTCTGTGTCGTAGCTAACGCATTAAGCGCCCCGCCTGGGGAGTACGGCCGCAAGGCTAAAACTCAAAGGAATTGACGGGGGCCCGCACAAGCGGCGGAGCATGTGGATTAATTCGATGCAACGCGAAGAACCTTACCTGGGCTTGACATACACCAGATCGCTGCAGAGATGTAGTTTCCCTTGTGGTTGGTGTACAGGTGCTGCATGGCTGTCGCTGCAT
+
GGGGGGGGGGGCGGGGGGGGGGGGGGGGGGGGGGGGGGGGGGGGGGGGGGGGGGGGGGGGGGGGGGGGGGGGGGGGGGGGGGGGGGGGGGGGGGGGGGGGGGGGGGGGGGGGGGGGGGGGGGGGGGGGGGGGGGGGGGGGGGGGGGGGGGGGGFFGGGGGGGGGGGGGGGGFGGGGGGGGGGGGGGGGGGGGGGGGGGGGGGGGGGGGGGGGGGGGGGFGGFGFGGGGGGGFFD7FEGAGGDGGFGFFGFFFGFBFBD?GFCAFFG4;BC@FGF<FGFF><B?BF:A
@M00689:251:000000000-CJTJ5:1:1104:27692:15421 1:N:0:10
CAGGATTAGATACCCTGGTAGTCCATGCCGTAAACGGTGGGCGCTAGGTGTAGGGGTCTTCCACGGCCTCTGTGTCGTAGCTAACGCATTAAGCGCCCCGCCTGGGGAGTACGGCCGCAAGGCTAAAACTCAAAGGAATTGACGGGGGCCCGCACAAGCGGCGGAGCATGTGGATTAATTCGATGCAACGCGAAGAACCTTACCTGGGCTTGACATACACCAGATCGCTGCAGAGATGTAGTTTCCCTTGTGGTTGGTGTACAGGTGTTGCATGGCCGTCGCTGCAT
+
GGGGGGGGGGGGGGGGGGGGGGGGGGGGGGGGGGGGGGGGGGGGGGGGGGGGGGGGGGGGGGGGGGGGGGGGGGGGGGGGGGGGGGGGGGGGGGGGGGGGGGGGGGGGGGGGGGGGGGGGGGGGGGGGGGGGGGFGGGGGFGGGGGGGGFGGGGGGGGGGEGGGGGGGGGGGGGGGGGFGGGGGGGGG@EGGGGDGGGGGGGGGGGGGGGGGGFFGGGFGGGCGGGGGGGGFFFGFCCAGGGGGFG?2A@FFGC<EFGBDBCAFGGFFFGFFGFG:FDBFFFF?;?A
@M00689:251:000000000-CJTJ5:1:1104:17441:15563 1:N:0:10
CAGGATTAGATACCCTGGTAGTCCATGCCGTAAACGGTGGGCGCTAGGTGTAGGGGTCTTCCACGGCCTCTGTGTCGTAGCTAACGCATTAAGCGCCCCGCCTGGGGAGTACGGCCGCAAGGCTAAAACTCAAAGGAATTGACGGGGGCCCGCACAAGCGGCGGAGCATGTGGATTAATTCGATGCAACGCGAAGAACCTTACCTGGGCTTGACATACACCAGATCGCTGCAGAGATGTAGTTTCCCTTGTGGTTGGTGTACAGGTGATGCATGGCTGTCGCTGCAT
+
GGGGGGFGGGGGGFGGGFGGGGGGDFFFFCFGGGGG7FGGGGGGGGGGFFGGGGDGBFGGGGGGGGGECGFGDFGFDFGGFGFGGGGGGGGAFGGGGGGGDGDFFD@GGGFGEEGG=CFCBFGGGGGFG<<FGFA<:FGGGGGDGGEEGDGGGEGGGGGGGDCC::8EFCGCFGFF6<7@F5<@FEDCGCEED>DEGFGGFFGFFFF85CF?5CGF:967FDDFGGFCC8CFFFD@9FA7CFGGFGFFD</*7C<>9/(9A+5B7FFF4+*8>?C44<(,4:?<9?A
@M00689:251:000000000-CJTJ5:1:1104:21311:15638 1:N:0:10
CAGGATTAGATACCCTGGTAGTCCACGCCGTAAACGATGAGTGCTAGGTGTTAGGGGGTTTCCGCCCCTTAGTGCTGAAGTTAACGCATTAAGCACTCCGCCTGGGGAGTACGGCCGCAAGGCTGAAACTCAAAAGAATTGACGGGGGCCCGCACAAGCGGTGGAGCATGTGGTTTAATTCGAAGCAACGCGAAGAACCTTACCAGGTCTTGACATCCTCTGACAACGATAGAGATATCGCGTTCCCTTCGGGGACAGAGTGACAGGTGATGCATGGTTGTCGCTGCAT
+
GGGGGFGGGGGGGGGGGGGGGGGGGGGGGGGGGGGGGGFGFFGGGGGGGGGGGGGGGGGDGGGGGGGGGGGFGGGGGAFGGGGGGGGGGGGGGGGGGGGGGGGGGGGGGGGGGDGGGGGDGGFFC3,EFGGGGGGGGGGGGGGFEEGGGGGGGGGGGGGGGGGFGGGFGGGGGDFGGGGGGFGGGGGGGGGGGGGEGGGGGGGGDGGFGGGGGGGGGG?DFEFGG?EDGGGF?FGFEEF;DDDEDFD<9@@DGC9DFGBFF@<FGG>F@<@<FFGFGF<?BA:?FFFB<
@M00689:251:000000000-CJTJ5:1:1104:15053:15691 1:N:0:10
CAGGATTAGATACCCTGGTAGTCCATGCCGTAAACGGTGGGCGCTAGGTGTAGGGGTCTTCCACGGCCTCTGTGTCGTAGCTAACGCATTAAGCGCCCCGCCTGGGGAGTACGGCCGCAAGGCTAAAACTCAAAGGAATTGACGGGGGCCCGCACAAGCGGCGGAGCATGTGGATTAATTCGATGCAACGCGAAGAACCTTACCTGGGCTTGACATACACCAGATCGCTGCAGAGATGTAGTTTCCCTTGTGGTTGGTGTACAGGTGCTGCATGGCCGTCGCTGCCT
+
GGGGGGGGGGGGGGGGGGGGGGGGGGGGGGGGGGGGGGGEEFGGGGGGGGGGGGGGGGGGGGGGGGGGGGGGGGGGGGGGGGGGGGGGGGGGGGGGGGGGDFGGGGGGGGGGGGGGGGGGGGGGGGGGGGFGGGFGGGGGGGGGGGGGGGGGGGFEGGGGGGGGGGG8CGFGFEF?FFFGGGCFGGGGGGGGGGDGGGGGGGGGGGGFF>7EFFGFGGFGGGGGGFGGG5DFFGGFFG<GGGFGFGFFFFFGGGBFFG(72<4?GGFF?7=>FF7FD5>FFFF00(,
@M00689:251:000000000-CJTJ5:1:1104:11586:15721 1:N:0:10
CAGGATTAGATACCCTGGTAGTCCACGCCATAAACGATGAGAACTAGACGTTGAGAGGGTAAGCCTCCCAGTGTCGTAGCTAACGCGCTAAGTTCTCCGCCTGGGGAGTACGGCCGCAAGGTTGAAACTCAAAGGAATTGACGGGGACCCGCACAAGCGGTGGAGCATGTGGTTTAATTCGATGCAACGCGAAGAACCTTACCTGGCCTTGACATCTACGGAATTCTGCAGAGATGCGGAAGTGCCTTCGGGAACCGTAAGACAGGTGGTGAATGGCTGTCGCTGCATCTGTCTT
+
GGGGDFGGFGGGGGGGFGGGGGGGGGGGGGGGGGGGGGGGGGGGFGGGFGGGGFGGGGGGGGGGFGGGGGEFGGGGGDFGGGGGGGGGGGGGFGGGGGGGGGGGGGGGGGGGGGGGGGGEGGGGGGGGGGGGGGGGGGGGGGGGGGGGGGEGEGFFGGGCFFE<EGG:FBFGFGGGGGCD?CCF5EGFCEED=CDGGGGGGGGFGGGFFBFGFC7+;?FDDGGGCC7FGFGFFF7=0C>EDGGGFGF20<DC>C<<>C<DB+,<C:FFF*))26C?FF?FFFB?0(5>2.6444)
@M00689:251:000000000-CJTJ5:1:1104:21957:16011 1:N:0:10
CAGGATTAGATACCCTGGTAGTCCATGCCGTAAACGGTGGGCGCTAGGTGTAGGGGTCTTCCACGGCCTCTGTGTCGTAGCTAACGCATTAAGCGCCCCGCCTGGGGAGTACGGCCGCAAGGCTAAAACTCAAAGGAATTGACGGGGGCCCGCACAAGCGGCGGAGCATGTGGATTAATTCGATGCAACGCGAAGAACCTTACCTGGGCTTGACATACACCAGATCGCTGCAGAGATGTAGTTTCCCTTGTGGTTGGTGTACAGGTGCTGCATGGCCGTCGCTGCAT
+
GGGGGGGGGGGGGFGGGGGFGGGGGGGFFGGGGFGGGGGGGGGGGGGGGGGGGGGGGGFGGGGGGGGGGGGGGGGGGFGGGGGGGGGGGGGGGGGGGGGGGGGGGGGGGGGGGGGGGGGGGGGGGGGGGGGGGFGGGGGGGGGGGGGGGGGGGEC*<ECEFGGGCEGGGG??FGFGGGGGGGCGGEGGGGDG*?);E>FGGGGGCGGGGFFD:C?CFFFFGGGDF+@<58C@:0*7<E.+2:CFFC?AGFFFG=<DFDBFF@>F4:7?FFFBFFGFFFFFF;B:24>
@M00689:251:000000000-CJTJ5:1:1104:21974:16016 1:N:0:10
CAGGATTAGATACCCTGGTAGTCCATGCCGTAAACGGTGGGCGCTAGGTGTAGGGGTCTTCCACGGCCTCTGTGTCGTAGCTAACGCATTAAGCGCCCCGCCTGGGGAGTACGGCCGCAAGGCTAAAACTCAAAGGAATTGACGGGGGCCCGCACAAGCGGCGGAGCATGTGGATTAATTCGATGCAACGCGAAGAACCTTACCTGGGCTTGACATACACCAGATCGCTGCAGAGATGTAGTTTCCCTTGTGGTTGGTGTACAGGTGCTGCATGGCCGTCGCTGCAT
+
GGGGGGGGGGGGGGGGGGGGGGGGGGGGGGGGGGGGGGGGGGGGGGGGGGGGGGGGCGGGGGGGGGGGGGGGGGGGGFFGGGGGGGGGGGGGGGGGGGGGGGGGGGGGGGGGGGGGGGGGGGGGGGGGGGGGGGGGGGGGGGGGGGGGGGGGGGGGGGGGGGGGGGGGGGGGGGFGGGGGGGGGGGGGCEGGGEDGGGGCFFGGFGGGFC<EFGGGGGFGGFGGGFGGGGGFFFGFFGFDGGGF?F86?FFFGGFFFGBGFGFFCFFFFGFBGFGFFE;BFFF?FFA
@M00689:251:000000000-CJTJ5:1:1104:9754:16143 1:N:0:10
CAGGATTAGATACCCTGGTAGTCCATGCCGTAAACGGTGGGCGCTAGGTGTAGGGGTCTTCCACGGCCTCTGTGTCGTAGCTAACGCATTAAGCGCCCCGCCTGGGGAGTACGGCCGCAAGGCTAAAACTCAAAGGAATTGACGGGGGCCCGCACAAGCGGCGGAGCATGTGGATTAATTCGATGCAACGCGAAGAACCTTACCTGGGCTTGACATCCACCAGATCGCTTCAGAGATGTAGTTTCCCTTGTGGTTGGTGTACAGGTGCTGCATGGTTGTCGCTGCATCTGTTTTT
+
GGGGGGGGGGGGGGGGGGGGGGGGGDFFFGGGGGGGGGGDFGGGGGGGGGGGGGGGGGGFFGGGGEGDGGGGGGFGGEGGGGGGGGGGGGGGDFFFGGGGGGGGGGGC:FFGGCGGEGGGGG?BDGGADECF@GDCFBFGGCFEGEGGGGGGG@FF@CFFFCE:CGGFC@FC?CFCCCEC?:7+380CFGGCE8<EECFFGGGGGCF>FG48*<9+*;?GC8**00:7D*9=6*0)3<>+::FCFD<B9)97*7270D6D7926*>)09+=:GF4@F>8>6:::B:AA44)))(-
@M00689:251:000000000-CJTJ5:1:1104:26617:16189 1:N:0:10
CAGGATTAGATACCCCACCGAGGTGCTGCATGGCCGTCGCTGCAT
+
FFGGEFGGGGGFGFFCEE,@7@@BFEG<,CEEFFGGG+:@F@@,F
@M00689:251:000000000-CJTJ5:1:1104:7308:16263 1:N:0:10
CAGGATTAGATACCCTGGTAGTCCATGCCGTAAACGGTGGGCGCTAGGGGTAGGGGTCTTCCACGGCCTCTGTGTCGTAGCTAACGCATTAAGCGCCCCGCCTGGGGAGTACGGCCGCAAGGCTAAAACTCAAAGGAATTGACGGGGGCCCGCCCAAGCGTGGGAGCAGGTGGAGTAATGCGTTGCAACGCGAAGAACCTTACCTGGGCTTGACATAAACAAGATCGCTGAAGGGATGTCATGTCCAGTGTGGTTGGTGTACAAGGTCGGAATGGCGTTCGCGGCTGCGGGCT
+
GCFGGEFFFGGFGFG?FGGEFG9CFGFGGDFDEGFEG7E+@@F7:FDF,@-BFFGCFG,CFFF,6@@F7F,EFC6,B6CF,,6CFG@E,,?EE9:@+>FF@EDDG<74=+A,B+>>@:>FED<8BBFFFGFGFEEFGGC,@<FEF:C<*1>*<*1*1=<<1*3CF**=7<*<<C*,,7>5+24*:*0<<C*:1:)2<;2A:7CG+07*:8*:03A?*+1:7*29*9*5*;)14*9>*:3+***+00))+**09:1)47:<7+-*91**)2.(9)0))0,3,(((((((,-(1(
@M00689:251:000000000-CJTJ5:1:1104:7303:16280 1:N:0:10
CAGGATTAGATACCCTGGTAGTCCATGCCGTAAACGGTGGGCGCTAGGTGTAGGGGTCTTCCACGGCCTCTGTGTCGTAGCTAACGCATTAAGCGCCCCGCCTGGGGAGTACGGCCGCAAGGCTAAAACTCAAAGGAATTGACGGGGGCCCGCACAAGCGGCGGAGCATGTGGATTAATTCGATGCAACGCGAAGAACCTTACCTGGGCTTGACATACACCAGATCGCTGCAGAGATGTAGTTTCCCTTGTGGTTGGTGTACAGGTGCTGCATGGCTGTCGCTGCAT
+
GGGGFGGGGGGGGFGGGGGGGGGGGGGGGGGGGGGGGGGGGGGGGGGGGGGGGGGGGGGGGGGGGGGGGGGEGGGGGGGGGGFFGGGGEGFFGGGGGGGGGGGGGGGGGFCFDGGGGG@FFGGGGGGF9DEAECFGGGGGGFAC7CFGGGGGGGG*FGGEFGGFGGE5CGFGGCCE9CCGG=EC?EFGGG?ECGDG6:FFFFCGGGFGGGGGGGGGGFFGGF=GGGFGGGGFFFGFFFFGGGFFFGFFGFF<C6:B;C2<<GBF4CFFF772C=FFGFF?<6B17(4
@M00689:251:000000000-CJTJ5:1:1104:20236:17023 1:N:0:10
CAGGATTAGATACCCTGGTAGTCCATGCCGTAAACGGTGGGCGCTAGGTGTAGGGGTCTTCCACGGCCTCTGTGTCGTAGCTAACGCATTAAGCGCCCCGCCTGGGGAGTACGGCCGCAAGGCTAAAACTCAAAGGAATTGACGGGGGCCCGCACAAGCGGCGGAGCATGTGGATTAATTCGATGCAACGCGAAGAACCTTACCTGGGCTTGACATACACCAGATCGCTGCAGAGATGTAGTTTCCCTTGTGGTTGGTGTACAGGTGATGCATGGTTGTCGCTGCAT
+
GGGGGGGGGGGGGGGGGGGGGGGGGGFGGGGGGGGGGGGGGGGGGGGGFGGFGGGGGGGGGGGGGGGGGGGGGGGGGGGGGGGGGGGGGGGGGGGGGGGGGGGGGGGGGGGGGGGGGGEFFFGGGGGGGGGGGGGGGGGGGGGGGGGGGGGGGDGGGGGGGGGGGGGGGGGGGGGGGGGGGGGGGGGGGGGGEGDGGGGGGGGGGGGGGGGDDFGGGGFGGGGGFCGGGGGFFGGF9FAGGGGGFG<<FFFGGF:7;DBGFGFFGGFFF?BBGFGFFDFFFFFFFB<
@M00689:251:000000000-CJTJ5:1:1104:18327:17133 1:N:0:10
CAGGATTAGATACCCTGGTAGTCCATGCCGTAAACGGTGGGCGCTAGGTGTAGGGGTCTTCCACGGCCTCTGTGTCGTAGCTAACGCATTAAGCGCCCCGCCTGGGGAGTACGGCCGCAAGGCTAAAACTCAAAGGAATTGACGGGGGCTCGCACAAGCGGCGGAGCATGTGGATTAATTCGATGCAACGCGAAGAACCTTACCTGGGCTTGACATACACCAGATCGCTGCAGAGATGTAGTTTCCCTTGTGGTTGGTGTACAGGTGATGCATGGCCGTCGCTGCAT
+
GGGGGGGGGGGGGGGGGGGGGGGGG<FFGGGGGGGG@FGC@,@FGGGCGFGFFFGG@,C@@,@@:7++6,,:6EC,8:<,,,CF<===@:F<9,>+CF::F==FGGD?48A?F7@+=>FCGG+,BFGG<DBFGDFCGFG8CC<FGGG@E:>><:<F::<F>CE<=1*20<<C?7E+A7A9+1CCECFGGC>EGDGGGG*AFGGGF9>C*A*:C8:?7FFF2C5CC+**9;37?2750<5<>G7C4:<2?;8DG74;2C?CA@A45096/082:69)08349(--324
@M00689:251:000000000-CJTJ5:1:1104:18307:17141 1:N:0:10
CAGGATTAGATACCCTGGTAGTCCATGCCGTAAACGGTGGGCGCTAGGTGTAGGGGTCTTCCACGGCCTCTGTGTCGTAGCTAACGCATTAAGCGCCCCGCCTGGGGAGTACGGCCGCAAGGCTAAAACTCAAAGGAATTGACGGGGGCCCGCACAAGCGGCGGAGCATGTGGATTAATTCGATGCAACGCGAAGAACCTTACCTGGGCTTGACATACACCAGATCGCTGCAGAGATGTAGTTTCCCTGGTGGTTGGTGTACAGGTGATGCATGGCCGTCGCTGCAT
+
GGGGGGFGGGGGGGGGGGGGGFEDGGCFFGGGGFGGFGFGGGGGGDGGFCGGGGGGGGGGGGGGGGGGGGGGGGGGGGGGGGCFEGGGGGGCGGGGCEGGGGGGGFEDGGGGGGGGGGFGEGFGGFEFGGGGG9EFGGGGGFFGGGGGGGEGFGFGGDGGGGDGGDGGGGGGGGGGF?FFGG@FCGGGGGGGGGGEGGGGGGGGGGCGFFGGFC?9DEFGGGGGDE@3D=DFF7F:FFBGGGGFFGFF+09>DE:>9D<FAGAF*C6?FC?27@*.736666:<;7A
@M00689:251:000000000-CJTJ5:1:1104:15019:17171 1:N:0:10
CAGGATTAGATACCCTGGTAGTCCATGCCGTAAACGGTGGGCGCTAGGTGTAGGGGTCTTCCACGGCCTCTGTGTCGTAGCTAACGCATTAAGCGCCCCGCCTGGGGAGTACGGCCGCAAGGCTAAAACTCAAAGGAATTGACGGGGGCCCGCACAAGCGGCGGAGCATGTGGATTAATTCGATGCAACGCGAAGAACCTTACCTGGGCTTGACATACACCAGATCGCTGCAGAGATGTAGTTTCCCTTGTGGTTGGTGTACAGGTGGTGCATGGTTGTCGCTGCAT
+
GGGGGGGGGGGGGFFGGGGGGGGGFGFFGGGGGGGGGGGDGGGGGGGGGGGGGGGGGGGGGGGGGGGGGGGGGGGGGGGGGGGGGDGGGGGGGGGGEGGGGEGGGGGGGGGGGGGGGGGGGGGGGGGGGGGGGGGGGGGGGGGGGGGGGEEGGCFGGGGGGCC<EEGGGGGGFFGGGGFGGFFGGGF7FGGGDGDGGGGGGFGGGFGGGGGDFGFGGGFGGGDFGFFGGDGFF7D5:CA:CGGGF*3AFFBFGG?7;D?GFA<FDDFFFC?2DFFFGFBF?<BB>?F
@M00689:251:000000000-CJTJ5:1:1104:23423:17507 1:N:0:10
CAGGATTAGATACCCTGGTAGTCCATGCCGTAAACGGTGGGCGCTAGGTGTAGGGGTCTTCCACGGCCTCTGTGTCGTAGCTAACGCATTAAGCGCCCCGCCTGGGGAGTACGGCCGCAAGGCTAAAACTCAAAGGAATTGACGGGGGCCCGCACAAGCGGCGGAGCATGTGGATTAATTCGATGCAACGCGAAGAACCTTACCTGGGCTTGACATACACCAGATCGCTGCAGAGATGTAGTTTCCCTTGTGGTTGGTGTACAGGTGATGCATGGCTGTCGCTGCAT
+
FFGGGGGGGGGGGFGGGGGGGGGFGGFGGGGGGGGGGGGGGGGGGGGGGGGGGGGGGGGGGGGGGGGGGGGGGGGGGGGGGFGCFGGGGGGGGGGGGGGGGGGGCFFGGEGAFCGGGGGGGGGFFGGGGGFGGAEFGFFGGCEEGGDCEGGGEEGGGFGGDEE7C>E8?FGGGEFCGFCFGGFCGGG?FEDGGGD8FGGGGGGGGF78FGGEFGGGGGFGGGGGGGGGGGGFF7CFFGFGGGGGFGBFG4@*CF<E9C?G3EAFGGFFFGFFC?CFCB???BFFFFF
@M00689:251:000000000-CJTJ5:1:1104:14646:17544 1:N:0:10
CAGGATTAGATACCCTGGTAGTCCACGCCGTAAACGGTGGGTACTAGGTGTGGGTTCCTTCCAAGGGATCCGTGCCGTAGCTAACGCATTAAGTACCCCGCCTGGGGAGTACGGCCGCAAGGCTAAAACTCAAAGGAATTGACGGGGGCCCGCACAAGCGGCGGAGCATGTGGATTAATTCGATGCAACGCGAAGAACCTTACCTGGGTTTGACATACACCGGATCGCCGCAGAGATGCGGTTTCCCTTGTGGCTGGTGTACAGGTGCTGCATGGCCGTCGCTGCAT
+
GGGGGGGGFFGGGEFGGGGGGGGGDEFFFGGGGGGGGGGGGGGGGGGGGGGGGGGGGGGGGGGGGGGGGGGGGGGGCFEGGGGGGGC@GGGGGGGGGGGGGGGGGGGGGGGGGGGGGGGGGGGGGGGGGGGGFEFFGFGGGGGGGGGGGGGGG<FCGGGGGGGGGGGGCGGGGGGGGFGGGGFGGGGGGGGGGGGGGGGGGGGGGGGGFGGGGGGGGGFGGGGGGGGGGEGDFGGFCEAGGDGCBGFAGFFDDG6DFC:GFFDFGGFFFCFFGFGFGFBFFFFFB7A
@M00689:251:000000000-CJTJ5:1:1104:6501:17658 1:N:0:10
CAGGATTAGATACCCTGGTAGTCCATGCCCTAAACGGTGGGCGCTAGGTGTTGGCGTCTTCCACGGCCTCTGTGTCGTAGCTAACGCATTAAGCGCCCCGCCTGGGGAGTACGGCCGCAAGGCTAAAACTCAAAGGAATTGACGGGGGCCCGCACAAGCGGTGGAGCATGTGGTTTAATTCGATGCACCGCGAAGAACCTTACCTGGGCTTGACATCCACCGGACCGCTGCAGAGATGTAGTTTCCCTTGTGGTTGCTGTTCAGGTGATTCATGGCTGTCGCTGCCT
+
CEFFGGFFE<CCFFGGFEFFFFGG9B@EF,EC@FGG,C<++,7@F+@@EFF7C8,+8@:CEEFC6+@+B@F<FF<F?<C=DGC<F@F@FFC,,:+@+@FCEFG==FC:+BEGDC>FEGD:=+=F>3>3CFG,B<;BB<@F<<FF7:F*4FEEGBFC,2<<<13*38@*C?CE9+=+,,5>FE9C9CF+?5ECEGDE8FFFGCGGGG45CFCE4A+<*;7C*219):*)9*)9:*/)+26+0:?F7:>B9)1>32-),*-C)06=*29**+/6:1>)*).,(2(41,8
@M00689:251:000000000-CJTJ5:1:1104:22834:17977 1:N:0:10
CAGGATTAGATACCCTGGTAGTCCACGCCGTAAACGATGTCGACTTGGCGGTTGTGCCCTTGAGGCGTGGCTTCCGGAGCTAACGCGTTAAGTCGACCGCCTGGGGAGTACGGCCGCAAGGTTAAAGCTCAAATGATTTGCCGGGGGCCCGCACAAGCGGTGGAGCATGTGGTTTAATTCGATGCACCCCGAAGAACCTTACCTGGTCTTGACTTCCACGGAAGTTTTCAGAGATGATAATGTTCCTTTGGGAACCGTGAGCCAGCTGATGCATGGCTGTCGCTGCCTCTGCTT
+
CFGGGGGGGGGGFFGGGGGGGGGGFGGGGGGGGGGGGGGFG8<@EEFC,@@FGGGGGFGGG?E@,9=B=F7FFGGGBBB+BFFG:B+C@CD?@<+8CF:@>FGCFD++>,?EDGGEGG@F7FEFFF,@<BFG:FGF,@F9,7<FB7:=E7BE<FFC*=F*=F>:*B*2?CF+C:8C+<:<CFFECC+;*:8EEGC0A*;<+<FG9*9+<<C7C799C:*9):/90:<0:+066FC*7+6+**001C<)+*)1*<(59/(*(+.)**)91<44*9*.*)4,52::<3,8?>3))6
@M00689:251:000000000-CJTJ5:1:1104:16080:18263 1:N:0:10
CAGGATTAGATACCCTGGTAGTCCATGCCGTAAACGGTGGGCGCTAGGTGTAGGGGTCTTCCACGGCCTCTGTGTCGTAGCTAACGCATTAAGCGCCCCGCCTGGGGAGTACGGCCGCAAGGCTAAAACTCAAAGGAATTGACGGGGGCCCGCACAAGCGGCGGAGCATGTGGATTAATTCGATGCAACGCGAAGAACCTTACCTGGGCTTGACATACACCAGATCGCTGCAGAGATGTAGTTTCCCTTGTGGTTGGTGTACAGGTGCTGCATGGCCGTCGCTGCAT
+
GFGGGGGGGGGGGFGGGGGFGGGFGGFFFGGGGGGGGGGGGGGGGGGGGGGGGGGGGGGGGGGGGGGGGGGGGGGGGGGGGGGGGGGGGGGGGGDGGCCFGGGGGGGGGGGGGGGGGGGGGGGGGGGGGGFEGGFFGFGGGGGGGGGGGGGGGGGGGGGGGGGGEGGGCGGGGGGGGGGCFGFGGGGGGGGGGCDGGGGGGGGGGGGGGGGGGGGGGGFGFGGG6AFGGGGFFDFFEGFGFGG76C?FGFFDDGFFFG?GF<ABFFFFFGF?FFGFGF9B>;B:>:A
@M00689:251:000000000-CJTJ5:1:1104:20598:18405 1:N:0:10
CAGGATTAGATACCCTGGTAGTCCATGCCGTAAACGGTGGGCGCTAGGTGTAGGGGTCTTCCACGGCCTCTGTGTCGTAGCTAACGCATTAAGCGCCCCGCCTGGGGAGTACGGCCGCAAGGCTAAAACTCAAAGGAATTGACGGGGGCCCGCACAAGCGGCGGAGCATGTGGATTAATTCGATGCAACGCGAAGAACCTTACCTGGGCTTGACATACACCAGATCGTTGCAGAGATGTAGTTTCCCTTGTGGTTGGTGTACAGGTGATGCATGGTCGTCGCTGCAT
+
FGGGGGGGGGGGGGGGGGGGGGGGGGGGGGGGGGGGGGGGGGGGCGGGFGGGGGGGGGGGGGGGGGGGGGGGGGGGGGFFGGGGGGGGGGGGGGGGGGGGGGGGGGGDGGGGGGGGGGFGDGGGGGGGGGGGGGGGGGGGGGGGGGFGGGGGGGGDFGG@EGGGEEGFGGGFGGGGGGGGGGGGGGGGGGGGGGGCGGGGGGGGGGG>FFGGGFGGGGFGGFGGGGFGGGGFFGGFFG>CGDGGFGFFF?FGGG<BFG:FACA?GGFFF<?AGFGF7:66;>?:B05
@M00689:251:000000000-CJTJ5:1:1104:25054:18424 1:N:0:10
CAGGATTAGATACCCTGGTAGTCCACGCCGTAAACGATGAGTGCTAAGTGTTGGAGGGTTTCCGCCCTTCAGTGCTGCAGCTAACGCATTAAGCACTCCGCCTGGGGAGTACGACCGCAAGGTTGAAACTCAAAGGAATTGACGGGGGCCCGCACAAGCGGTGGAGCATGTGGTTTAATTCGAAGCAACGCGAAGAACCTTACCAGGTCTTGACATCCTTTGACCACTCTAGAGATAGAGCTTCCCCTTCGGGGGCAAAGTGACAGGTGCTGCATGGTCGTCGCTGCAT
+
GGGGGGGGGGGGGEFGGGGGGGGGGGGGGGGGGGGGGGGGGGGGGGGGFGGGGGGGGGGGGGGGGGGGGGGGGGGGGGGGGGGGGGGGGGGGGGGGGGGGGGGGGGGGGGGGGGGGGGGGGGGGGGGGGGGGGGGGGGGGGGGGGGGFEFEGGGGGGGGGGGGGGGGGGGGGGGGGGGGGGGGGGGGGGGGGGGGFFFFFGGGGGGGCGGGGGGGGGFFGGGGGGGGGGGGFFGGFGGAGFGGGFGFFGFFGGGFFFF?FDFBFGGFFFGFFGFGFFFBBFBF>FF>?B
@M00689:251:000000000-CJTJ5:1:1104:11707:18670 1:N:0:10
CAGGATTAGATACCCTGGTAGTCCATGCCGTAAACGGTGGGCGCTAGGTGTAGGGGTCTTCCACGGCCTCTGTGTCGTAGCTAACGCATTAAGCGCCCCGCCTGGGGAGTACGGCCGCAAGGCTAAAACTCAAAGGAATTGACGGGGGCCCGCACAAGCGGCGGAGCATGTGGATTAATTCGATGCAACGCGAAGAACCTTACCTGGGCTTGACATACACCAGATCGCTGCAGAGATGTAGTTTCCCTTGTGGTTGGTGTACAGGTGATGCATGGCCGTCGCTGCAT
+
FGGGDGFGGGGGGFFGGGGGGGGGGGGGGFGGGGGGGFFFCGGGGGGFGGG9FGG7CGGGGGGGG>F@FFGGC9FGGGGFGFFGGGGEGGGGCFGGGGGGGGGGFG:BFGGGGEGGGGDFFGGGGGGFGGFGGFE=D=FGCFGGGGGGC>B>FGGGGGCCBCECCGEGGGGGGFGFG+<<EFGEFDFFGG>EEEDEGGCGG?EFGGGGGGGG4<:ADGFGDGG:CGGGGGDFF7D>FFFFCFF7=C?AGFFGGG<BB5<DB:<BCF?B?CB<GBCF<DFBB>B?68<
@M00689:251:000000000-CJTJ5:1:1104:13669:18723 1:N:0:10
CAGGATTAGATACCCTGGTAGTCCATGCCGTAAACGGTGGGCGCTAGGTGTAGGGGTCTTCCACGGCCTCTGTGTCGTAGCTAACGCATTAAGCGCCCCGCCTGGGGAGTACGGCCGCAAGGCTAAAACTCAAAGGAATTGACGGGGGCCCGCACAAGCGGCGGAGCATGTGGATTAATTCGATGCAACGCGAAGAACCTTACCTGGCTTGACATACACCAGATCGCTGCAGAGATGTAGTTTCCCTTGTGGTTGGTGTACAGGTGCTGCATGGCCGTCGCTGCAT
+
GGGGGGGGGGGGGFGGGGGGGGGGGGFGGGGEFGGGGGGGGGGGGGGGFGGGGGGGGGGGGGGGGFGGGGGGGGGGGGGGGGGFGGGGGGGGGGGGEGGGGGGGGGGGDFGGGGGGGGGGGGGGGGFFGGGGGGGGGFGGGGGGGGGGGGGGGCFGGGGGGEGFGEGAFGGGGCFF?EFGFGGGGGGGGGGGEGGGGGGGGGGGGGDGGGGGGG?FGFFGGGGGGFCC3?F?9DCFGGFFFGGGFG<BC@FGGGBBFG?DFFD@CFFF4<:AGFGFGF>1;B1;BA
@M00689:251:000000000-CJTJ5:1:1104:13169:19053 1:N:0:10
CAGGATTAGATACCCTGGTAGTCCATGCCGTAAACGGTGGGCGCTAGGTGTAGGGGTCTTCCACGGCCTCTGTGTCGTAGCTAACGCATTAAGCGCCCCGCCTGGGGAGTACGGCCGCAAGGCTAAAACTCAAAGGAATTGACGGGGGCCCGCACAAGCGGCGGAGCATGTGGATTAATTCGATGCAACGCGAAGAACCTTACCTGGGCTTGACATACACCAGATCGCTGCAGAGATGTAGTTTCCCTTGTGGTTGGTGTACAGGTGCTGCATGGTCGTCGCTGCAT
+
GGGGGGGFGGGGGCFFGFGGGGGGGGGGGGGGGGGGGGGEGGGGGGGGGGGFFGGGGGFGGGGGGGGGGGGGGGGGGGGGGGGGGGGGGGGGGGGGGGGGGGGGGGGGGGGGGCFGGGFGECFFG8BFGGGFGGGGGGGGGGGGGGGGGGGGGDECGFGGEGGCEGGGGGGGGCFGGGGGGGGGGGFEEGGGGGGEFGGGGCCFGGGGGGGGGFFGGGFGGGGGFFDDFCD?:CFFFFAGGGGGFGBAGFBFDGFEBD:F<A4=9FFFBCFFGFFFG@>B92:19?F
@M00689:251:000000000-CJTJ5:1:1104:3761:19104 1:N:0:10
CAGGATTAGATACCCTGGTAGTCCATGCCGTAAACGGTGGGCACTAGGTGTAGGGGGCTTCAACGGCCCCTGGGTGGTAGTAAAGGAATAAAGAGCCCGGCCGGGGGAGAAGGGCGGAAAGGCAAAAATTAAAAGAAATGGAGGGGGGCGCGAAAAAGGGGCGAAGCAGGGGGGTAACTTGGAGGAAAAGGGAAGAACTTAACAGGGGTTGACAAAGCACGAGCGAGTTGAAGAGAGGTAGTTTGCATGGTGGTGGGTGTCAAGGGAATGCAGGGCAGACGAGGCGTCAGTCGAG
+
GGGGGGFG9EFFF,CF<FGGCE@FDA9FEFFEFGGG,6C+@,,8@EF8FEE,FDFG7@:@,6,,B+++++,:,:,8+8,,,5C<,CC,,,:,9,:,BD7+@4+>:=++8+,,B+++++C*@D,,>:C>,6,EB,;*>,>,3,,<>CF5?22/2*:C*/*;**:1***0;C8:****:+23+3<*/*23*+*2/**23;:70+3@?EGE**)+*0+**2/2)2C))*:)*00100>7*2,2>F*0**))+)**9*(0,),))0)1**)))+1)259)>70(2((4((,((-))(,(
@M00689:251:000000000-CJTJ5:1:1104:11678:19236 1:N:0:10
CAGGATTAGATACCCTGGTAGTCCATGCCGTAAACGGTGGGCGCTAGGTGTAGGGGTCTTCCACGGCCTCTGTGTCGTAGCTAACGCATTAAGCGCCCCGCCTGGGGAGTACGGCCGCAAGGCTAAAACTCAAAGGAATTGACGGGGGCCCGCACAAGCGGCGGAGCATGTGGATTAATTCGATGCAACGCGAAGAACCTTACCTGGGCTTGACATACACCAGATCGCTGCAGAGACGTAGTTTCCCTTGTGGTTGTTGTACAGGTGCTCCATGGCTGTCGCTGCAT
+
GGGGGGGGGGGGGGGGGGGGGFGGGGEGGEGGGGGGGGG>FGDFGGGEGGG,FFFDGGGGEAF@FC:FFGGCFCFGGGC,AC<CFGCCFCF?,CFGGGGEEGEGGGG7=FFCC:FFEG@FEFCFFGD<FGGGGFDF@,@>FFGGGGEFG:EEGGGGGGG*CB87:BE:EGF7C70++3<CG*+<7;@EFGGEGG<;<C1;C?:FG@4*/CF*9+0A>9=F**A4C<*9<EGFFGGF87:@CGG@FG74:767CC45(1494CA47::49+/2C?*7C>B?BFBFB8A
@M00689:251:000000000-CJTJ5:1:1104:11772:19246 1:N:0:10
CAGGATTAGATACCCTGGTAGTCCATGCCGTAAACGGTGGGCGCTAGGTGTGGGGTCCTTCCACGGATTCTGTGCCGTAGCTAACGCATTAAGCGCCCCGCCTGGGGAGTACGGCCGCAAGGCTAAAACTCAAAGGAATTGACGGGGGCCCGCACAAGCGGCGGAGCATGTGGATTAATTCGATGCAACGCGAAGAACCTTACCTAGGCTTGACATATACAGGACGACGGCAGAAATGTCGTTTCCCTTGTGGCTTGTATACAGGTGTTGCATGGTCGTCGCTGCAT
+
GGGGGGGGGGGGGGGGGGGGGGGGGGGGGGGGGGGGGGGGGGGGGGGGGGGGGGGFEFGGGGCFGGCECEGACEEGGCBGGGGGGGF+CEAEGGFGGGGGGGGEGGGGGGFFEGGGDGG7FEFFGGGGGEF<FGGGFFGGGGGEGGGGGGGEF7FCGGG<CCCGGGECEFF:CAE<+<<FCFFGGG9CGEEGEGGGGGGGGGGGFGGGGEC89FDGF7@GCFFCFG*9<EGFFGG:+AAFGGGGFGFDGFFGDF3)3C2CDGAFDGFFFGF):FF8:BFFF124>2:
@M00689:251:000000000-CJTJ5:1:1104:13581:19254 1:N:0:10
CAGGATTAGATACCCTGGTAGTCCATGCCGTAAACGGTGGGCGCTAGGTGTAGGGGTCTTCCACGGCCTCTGTGTCGTAGCTAACGCATTAAGCGCCCCGCCTGGGGAGTACGGCCGCAAGGCTAAAACTCAAAGGAATTGGCGGGGGCCCGCACAAGCGGCGGAGCATGTGGATTAATTCGATGCAACGCGAAGAACCTTACCTGGGCTTGACATACACCAGATCGCTGCAGAGATGTAGTTTCCCTTGTGGTTGGTGTACAGGTGCTGCATGGTCGTCGCTGCAT
+
GGGGGGGGGGGGGFFFGGGGGGGFGGGGGGGGGGGGEGGGGGGFGGEFGEEGGGGGGGDGGFDFCFGGEGGGGGGGGDDFGGGGGGGGGGGGGGGGGGGGGGGGGGGGDECFGFGFEGFGGGGGGGGGGGGEF<BFGGGGFFGGGGGGG:EGEBFGDFGG:FE>?CGCCFEGGGFFGCCCGGGGCGF?EGGGGGCECCCFEFGGGGFGGGDEGFGGGGFGGGGFGGFGGGG?FGGFF0-<DFGC=><AFFFG363<>GB47:<FGFFFF7?BGFFFGEFFF>F?F?A
@M00689:251:000000000-CJTJ5:1:1104:11476:19261 1:N:0:10
CAGGATTAGATACCCTGGTAGTCCACGCCCTAAGCGATGTCAACTGGTTGTTGGGAATTAGTTTTCTCAGTAACGAAGCTAACGCGTGAAGTTGACCGCCTGGGGAGTACGGCCGCAAGGTTGAAACTCAAAGGAATTGACGGGGACCCGCACAAGCGGTGGATGATGTGGTTTAATTCGATGCAACGCGAAAAACCTTACCCACCTTTGACATGGCAGGAAGTTTCCAGAGATGGATTCGTGCTCGAAAGAGAACCTGCACAAAGGTGCTGCATGGTCGTAGCTGCAT
+
GFFGGGFGGGGGGEFGGGGGGGGGGGFGGGGG<CFG@EGGGGGGGGCGGGGGGGGGFFCGGAFGGGGGGGGGGGGGGGGGGGGGGGGGGGGFGGGFGEGGGGGGGGGGGFGGGGGGGFGGGGGGGFFGGGGGGGFGGGGGGGGGGECFEGGGGGFFGGGGGEFFFGGGGCG:7BFFGGGGGGGGGGGGGGEGGGGGGFGGGGGG5CCCFGGCFGGGGGDGGFGCGFGDGGF:>FG?6<86C69E>>:;FBFG<F7F?F:5:EA)**89)CFFFF7@G?AB6(4<<92:A
@M00689:251:000000000-CJTJ5:1:1104:20738:19263 1:N:0:10
CAGGATTAGATACCCTGGTAGTCCACGCCGTAAACGGTGGGTACTAGGTGTGGGTCCCTTCCACGGGATCCGTGCCGTAGCTAACGCATTAAGTACCCCGCCTGGGGAGTACGGCCGCAAGGCTAAAACTCAAAGGAATTGACGGGGGCCCGCACAAGCGGCGGAGCATGTGGATTAATTCAATGCAACGCGAAGAACCTTACCTGGGTTTGACATACACCGGACGACCGTAGAGATACGGTTTCCCTTGTGGTCGGTGTACAGGTGCTGCATGGTTGTCGCTGCAT
+
GGGGEFGGGGGGGFGGGGGGGGGGFGFFGGGGGGGGGGFGEGGGGGGGGGGGGGGGGGGGGGGGGGGGGGGGGGGGGGGGGGGGGGGGGGGGGGGGGGGGGGGGGGGGGGGGGGGGGGFGGGGGGGGGGGGGGGGGFGGGGFGGGGGGGGGGGEFCGGGGGGEGGGGFGGCCGGGGGGGGGGGGGGGGGDGGGGC5CFFGGGGGGGGGGGDGGG7EGGFGGGG)CGGGGGDFFGFFGCAGGFGGFGFFGFFGGGDDFG<GFFDFFGF?FG@BFFGFGFBFF?B:>::
@M00689:251:000000000-CJTJ5:1:1104:10324:20025 1:N:0:10
CAGGATTAGATACCCTGGTAGTCCATGCCGTAAACGGTGGGCGCTAGGTGTAGGGGTCTTCCACGGCCTCTGTGTCGTAGCTAACGCATTAAGCGCCCCGCCTGGGGAGTACGGCCGCAAGGCTAAAACTCAAAGGAATTGACGGGGGCCCGCACAAGCGGCGGAGCATGTGGATTAATTCGATGCAACGCGAAGAACCTTACCTGGGCTTGACATACACCAGATCGCTGCAGAGATGTAGTTTCCCTTGTGGTTGGTGTACAGGTGATGCATGGTCGTCGCTGCAT
+
GGGGGGGGGGGGGFEFGCGGGGGGGGGGGGGGGGGGGGGGGGGGGGGGD9FGGGGGGGGGGFFGGGGGGGFGGGGGECFFGGGGGGGGGGGGGGEGGGGGGGGGGGGGGGGGGGGGGGGGGGGGGGGGFGGGGGGGG<AF,EFGGGGGGFEGGGGGGGGGD>8<EGGGGGGGGGGGGGGF?FFFFEGFFGGGEGGEGGGFGGGGGGGGGG4:DFGFGGFFCE*/9<EGFGGFFGG4FFACFGDF?FFB7?677=:76C?GB@>FFG47FC@A749@CB>FB>B<F>)
@M00689:251:000000000-CJTJ5:1:1104:16151:20106 1:N:0:10
CAGGATTAGATACCCTGGTAGTCCATGCCGTAAACGGTGGGCGCTAGGTGTAGGGGTCTTCCACGGCCTCTGTGTCGTAGCTAACGCATTAAGCGCCCCGCCTGGGGAGTACGGCCGCAAGGCTAAAACTCAAAGGAATTGACGGGGGCCCGCACAAGCGGCGGAGCATGTGGATTAATTCGATGCAACGCGAAGAACCTTACCTGGGCTTGACATACACCAGATCGCTGCAGAGATGTAGTTTCCCTTGTGGTTGGTGTACAGGTGATGCATGGTCGTCGCTGCCTCTGTCG
+
GGGGGGGGGGGGGGGGGGGGGGGGFGFFGGGGGGFGGEGCGGGGGGGGGGGEGGGGGGGGGGGGGGGGGGGGGGGGGGGGGGGGGFCGGG9FGGGGEGGGGGGGGGGGGGFGGGGGGGFGGGGGGGGGGGGGGGFG8FGGGFGGGGGGGGGGGGGEGGGEGEGDGGGFFGFGFGGGGGGGGGGGCECGGDGG5EGCFGGGGGGGGGG5EGGCGGGGGGFFGGCDGGGGGGGF?FF>FFAFCFFCFGFFGFFFCF:>>D?GFGBFFGFF?:@<FFG4:<>?FBFB1,4:?FFA(
@M00689:251:000000000-CJTJ5:1:1104:24918:20309 1:N:0:10
CAGGATTAGATACCCTGGTAGTCCATGCCGTAAACGGTGGGCGCTAGGTGTAGGGGTCTTCCACGGCCTCTGTGTCGTAGCTAACGCATTAAGTGCCCCGCCTGGGGAGTACAGCCGCAAGGCTAAAACTCAAAGGAATTGACGGGGGCCCGCACAAGCGGCGGAGCATGTGGATTAATTCGATGCAACGCGAAGAACCTTACCTGGGCTTGACATACACCAGATCGCCGCAGAGTGGTAGTTTCCCTTGTGGTTGGTGTACAGATGGTGCATGGTCGTCGCTGCAT
+
CEGGGGGDGFFFFFFFGEFFEFGFA,6CF7FCGGGG7CD+@,+8@C@8FFG9FGE78@@9,,CC,++@FA8C,CE<:6CDDEFGGEG7:,FFF,CFCFCCF+BFG7CC@BBA9?D@+@FEGD7BEBFCF?FGG,C,F=FFDFFEGGGCG@EGGGGGGGFG7:E@:C8CGGGGG9<,>CFFCFGGGGGGGGG=E8CEFGCFG78FFFG;5CCEFFFG>9?>*;*7*0;5*/95777*+/.<:>*<6>?<9.199*()(*,15+)1*29)9:*,*****0,(,3(((54
@M00689:251:000000000-CJTJ5:1:1104:16187:20608 1:N:0:10
CAGGATTAGATACCCTGGTAGTCCATGCCGTAAACGGTGGGCGCTAGGTGTAGGGGTCTTCCACGGCCTCTGTGTCGTAGCTAACGCATTAAGCGCCCCGCCTGGGGAGTACGGCCGCAAGGCTAAAACTCAAAGGAATTGACGGGGGCCCGCACAAGCGGCGGAGCATGTGGATTAATTCGATGCAACGCGAAGAACCTTACCTGGGCTTGACATACACCAGATCGCTGCAGAGATGTAGTTTCCCTTGTGGTTGGTGTACAGGTGATGCATGGCCGTCGCTGCAT
+
GGGGGGGGGGGGGGGGGGGGFFGGGGGGGGGGGGGGGGGGGGGGGGGGGGGGGGGDGGGGGGFGGGGGGGGGGGGGGGGGGGGGGGGGGGGGGFFGEGGGGGGGGGGGGGGGGGGGGGGGGGGGGGGGGGGGGGGGGGGGGGGGGGGGGGGGGGGGGGGGGGGGGGGGGG9:CFFGGGGGGGGGGDGGGGGGGGGGGGGGGEFGGGGGGGGEGGGGGGFDGGGGGGFDGEGFFGGFCFFGGFGGBGFFFFFG:7:DBG?GAFFFCGFFFFB>>FGFGFFF;>B:9:)
@M00689:251:000000000-CJTJ5:1:1104:20864:20908 1:N:0:10
CAGGATTAGATACCCTGGTAGTCCATGCCGTAAACGGTGGGCGCTAGGTGTAGGGGTCTTCCACGGCCTCTGTGTCGTAGCTAACGCATTAAGCGCCCCGCCTGGGGAGTACGGCCGCAAGGCTAAAACTCAAAGGAATTGACGGGGGCCCGCACAAGCGGCGGAGCATGTGGATTAATTCGATGCAACGCGAAGAACCTTACCTGGGCTTGACATACACCAGATCGCTGCAGCGATGTAGTTTCCCTTGTGGTTGGTGTACAGGTGCTGCATGGCTGTCGCTGCAT
+
GGGGGGGGGGGGGCFFGFGGGGGGGGGGGGGGGGGEGGGEGGGDGGGGFGGFGGGGGGGGGGGGGGGGGGG?GGGGGGGGGGGGGGGGGGGGGGGGGGGGGGGGFFGGGFGFGGGGGGGDDGFGFGFGGGGGGEEEFFGFGGGGDGGGGGEGG:CF:CGFGGGCEGGGFGGGG?@EFFGCCFFDFGGCEEGGGG>CCGGGGGGGGGGGGGGGCFGGGGFGGFCDFGGCFGDF?*)88*4FCFGGFG>2<?6*/A853C<DA<:6CF4?F<FFGFGFGFBF::11>?F
@M00689:251:000000000-CJTJ5:1:1104:23176:21614 1:N:0:10
CAGGATTAGATACCCTGGTAGTCCATGCCGTAAACGGTGGGCGCTAGGTGTAGGGGTCTTCCACGGCCTCTGTGTCGTAGCTAACGCATTAAGTGCCCCGCCTGGGGAGTACGGCCGCAAGGCTAAAACTCAAAGGAATTGACGGGGGCCCGCACAAGCGGCGGAGCATGTGGATTAATTAGATGCAACGAGAAGAACCTTACCTGGGAGTGACATACACCAGATCGCTGCAGCGCTGTAGTTTCCATTGTGGTTGGTGTAAAGGTGCAGCATGGGTGGCGCTGCATCTGTCGTT
+
GA@FFFEF,CFFF8FFG@GAECFFGF@C6@F6FG<F78:66<@:FGGGA@;6CFCEG>EG,,9ECC7+@EFGDFF9?6CF@?EFGE7+B?D,<5C,CFGCBC+9D@F>F?<,?@4=4@=F+3+,,55,,8,:3<@8==FFG,EF:C<FE*>@CBF:EG,6C43**3/*,7CB:9+3+<3<+0+03<@7:C*:CEFFG@E0<<30<09C***;C7++;C=4*;77*2;CFCD:)2/)*1(+:>7+/:))3/9:724)1*,15@<7:9??)2/477C)2.-(4((-(,)..:).(-(
@M00689:251:000000000-CJTJ5:1:1104:12999:22297 1:N:0:10
CAGGATTAGATACCCTGGTAGTCCATGCCGTACACGGTGGGCGCTAGGTGTAGGGGTCTTCCACGGCCTCTGTGTCGTAGCTAACGCATTAAGCGCCCCGCCTGGGGAGTACGGCCGCAAGGCTAAAACTCAAAGGAATTGACGGGGGCCCGCACAAGCGGCGGAGCATGTGGATTAATTCGATGCAACGCGAAGAACCTTACCTGGGCTTGACATACACCAGATCGCTGCAGAGATGTAGTTTCCCTTGTGGTTGGTGTACAGGTGGTGCATGGTTGTCGCTGCAT
+
GGGCGGGGGGGGGFFGGFGFAFGGGGFFFG@F,BEGEFFFGGGC:FGGDFFDFGGE@FGGGGGGGGGGGGGFGGGGGGGGGFGGGGEGGGGGFGGGGGGCEGGGGGGGGGGGG7CGGGGGGFGGGGGGGFGGGCBEFFGGGGGGGGGEGCE:7@FEFGGEFGE>?5*;<CGGG7E9CFGC75<CGGGGGGD5C5>*:EEGCFGGFGGFGGGGGGGFFFF4<C5<9C8*72>F@*18+<<E*:CE?G>AG)*2724.(1394<4*5:6>B;68**01:5,.-(-44:)
@M00689:251:000000000-CJTJ5:1:1104:14648:22318 1:N:0:10
CAGGATTAGATACCCTGGTAGTCCATGCCGTAAACGGTGGGCGCTAGGTGTAGGGGTCTTCCACGGCCTCTGTGTCGTAGCTAACGCATTAAGCGCCCCGCCTGGGGAGTACGGCCGCAAGGCTAAAACTCAAAGGAATTGACGGGGGCCCGCACAAGCGGCGGAGCATGTGGATTAATTCGATGCAACGCGAAGAACCTTACCTGGGCTTGACATACACCAGATCGCTGCAGAGATGTAGTTTCCCTTGTGGTTGGGGTACAGGTGTTGCATGGCCGTCGCTGCAT
+
GGGGGGGEGGGGGFGGGGGGGGGGGGFFGGGGGGGGGGGGGGGGGGGGGGGGGGGGGGGGGFFGGGGGGGGGGGGGGGGGGGGGGGGGGGGGGGGGGGGGGGGGGGGGGGGGGGGGGGGGGGGGGGGGGGGGGGGGFGGGGGGGGGGGGFEGGGGGC,<<CGEFECE;<ECGFFECGGFGGGGGGGGG?CGGGGGDEC;EGGGFCFFEGG4*9<CCDDFFCEFGC?CGGGCFFFG>FC4@C:CEF>?A<.*9<:351)(>(06=<DFFFFF?FFGFFF>019?8256
@M00689:251:000000000-CJTJ5:1:1104:12989:22318 1:N:0:10
CAGGATTAGATACCCTGGTAGTCCATGCCGTAAACGGTGGGCGCTAGGTGTAGGGGTCTTCCACGGCCTCTGTGTCGTAGCTAACGCATTAAGCGCCCCGCCTGGGGAGTACGGCCGCAAGGCTAAACCTCAAAGGAATTGACGGGGGCCCGCACAAGCGGCGGAGCATGTGGATTAATTCGATGCAACGCGAAGAACCTTAACTGGGCTTGACATACACCAGATAGCTGCAGAGATGTAGTTTCCCTTGTGGTTGGTGTACAGGTGGTGAATGGTTTTCGCTGCATCTGTCTAT
+
FFFEFFDGGGGFF<FGGDGGFG<AFFFEFF@FGGGGCGG>FGGGDCGGGGF9EDFFFFFF<@FGGG@FCEEE@DFEFFCCCEDFGGGGGGGGGFGGEEEGEEGEB@ECCGC,BF@FG>CCEG?DDFF8=<,D,=BDFE@8ACFC@FGFEB78<:CF7,2<*<B@5BEFFF0<?9<:EF00050++2<<C5:5*/9*38;C+++2<+CFFFFEC<?CD<=<GF577++*?CFFFGG)++)<72:+908>CF@FD=:5(1(/2<:F4*)50**.*1997)4)((-,2())5:)6A)6
@M00689:251:000000000-CJTJ5:1:1104:25000:22348 1:N:0:10
CAGGATTAGATACCCTGGTAGTCCATGCCGTAAACGGTGGGCGCTAGGTGTAGGGGTCTTCCACGGCCTCTGTGTCGTAGCTAACGCATTAAGCGCCCCGCCTGGGGAGTACGGCCGCAAGGCTAAAACTCAAAGGAATTGACGGGGGCCCGCACAAGCGGCGGAGCATGTGGATTAATTCGATGCAACGCGAAGAACCTTACCTGGGCTTGACATACAACAGATCGCTGCAGAGATGTAGTTTCCATTGTGGTTGGTGTACAGGTGTTGCATGGCCGTCGCTGCAT
+
GDFGGGFGGGGFCEFFGFGFGGGGGFF8,@FGGGDG;FFCGFGGGGGGEFE9FFG@FCGGACEF@FGEGGF<FFFFEFGFGCGGGEGGGCGGGFGGGGG4@CCGCFGGGGGFFEE:=@CGGGEFFGGDFFFGGGGFGGGFFGGGGGGGGEEGDGGGFF7*<=EFC8:EFFECC:9CGGCCFCFGGEGGGE5CEE7CECFC@FGF+AFGDC4C5+<C7C6*0ACD7<FGGC)9<CFF<?AFG7CGFF)-<=97C:359<2C7<-@FD@BEF*477<)2)4-49(4424
@M00689:251:000000000-CJTJ5:1:1104:19755:22377 1:N:0:10
CAGGATTAGATACCCTGGTAGTCCATGCCGTAAACGGTGGGCGCTAGGTGTAGGGGTCTTCCACGGCCTCTGTGTCGTAGCTAACGCATTAAGCGCCCCGCCTGGGGAGTACGGCCGCAAGGCTAAAACTCAAAGGAATTGACGGGGGCCCGCACAAGCGGCGGAGCATGTGGATTAATTCGATGCAACGCGAAGAACCTTACCTGGGCTTGACATACACCAGATCGCTGCAGAGATGTAGTTTCACTTGTGGTTGGTGTACAGGTGGTGCATGGTCGTCGCTGCAT
+
G<FCC<@EC<CF@6;F<CFGGFFFFFEEGEGGGGEGGGFGG8FEGGEGGGGAF@@FFGFGFGGGGGGGDFADFGGGGGG@FDFGGCD:FGCCFGE7@FGEGGGFFFEGGEEFGCCFEE+FEFFGGGGG@FGGG<>,,8DFGCFECEGGGCCEB*CEACC<*=*<EGG;CFCG92<CCFFG77EGGGGGFEEGEEDCGFCCG9F<FGGGGGGDD@9?:<?CCG5C=CFD7E5;67C5:<9FGGCG?*6><77CC>:BBD<FB+4@D;?FFC=774CFF:909;<<0,6
@M00689:251:000000000-CJTJ5:1:1104:15553:22483 1:N:0:10
CAGGATTAGATACCCTGGTAGTCCATGCCGTAAACGGTGGGCGCTAGGTGTAGGGGTCTTCCACGGCCTCTGTGTCGTAGCTAACGCATTAAGCGCCCCGCCTGGGGAGTACGGCCGCAAGGCTAAAACTCAAAGGAATTGACGGGGGCCCGCACAAGCGGCGGAGCATGTGGCTTAATTCGATGCAACGCGAAGAACCTTACCTGGGCTTGACATACACCAGATAGCTGCAGAGATGTAGTTTCCCTTGTGGTTGGTGTACAGGTGGTGCATGGCTGTAGCTGCGACTGTTT
+
GGGGGGGGGGGGGFGGGGGFGGFFGGFGGGGDGGGEEGGGGGGGEGGGGGGFGG>F@FFGF,FGGGGGGGGGFFFGGEGGGGGGFGGGGEGGFDFFFEEDGGCFGCFFG+ACGGDGGGD@CF+DFGGGGGGGGGGGCEC8,=FFCEGG@FGE<7FEGGGGGGCFCCCFGGF?9*//CCG?+:<@CCF78:E5*2>8<*;CCGGGGFFGG0CEFFFEC9FC4*AF4+<>*<<FF**7+<5+***0**,-+0*2>*-7;C?GF:<?CCF3>E43*/*5*)(-.)663((((454)
@M00689:251:000000000-CJTJ5:1:1104:15572:22491 1:N:0:10
CAGGATTAGATACCCTGGTAGTCCATGCCGTAAACGGTGGGCGCTAGGTGTAGGGGTCTTCCACGGCCTCTGTGTCGTAGCTAACGCATTAAGCGCCCCGCCTGGGGAGTACGGCCGCAAGGCTAAAACTCAAAGGAATTGACGGGGGCCCGCACAAGCGGCGGAGCATGTGGATTAATTAGATGCCACGCGAAGAACCTTACCTGGGCTTGAAATACACCAGATCGCTGCAGGGAAGTAGTTTTCCTTGTGGTTGGTGTACAGGTGGTGCATGGCTGTCGCTGCAT
+
GGGGGGGGGGGGGGGGGGGGGGGGGFFGGFGGGCFGGGGGGGGGGGGGGGGGGDGGFGGGGGFFEGCCEGFFGGGGGGGFD<FGDECF>FCG<CEGCEGGGGCGGGGDFCE,4==FFFGG=FCBDFGG9FCGGGCGCGGGGC,@CCEG7CEGGGGGG:F<FGCE5BG><9CCEFFGF<EE+0:FE:+<9CEEEGGGGGFGGEFGGF<FCFFD*+3A:9?>48CFF6:<F*)))*17*/5EC77+*:<A??6C9:4B;/(9434@4:@:5CF?77<)07:3?62:63<
@M00689:251:000000000-CJTJ5:1:1104:14569:22535 1:N:0:10
CAGGATTAGATACCCTGGTAGTCCATGCCGTAAACGGTGGGCGCTAGGTGTAGGGGTCTTCCACGGCCTCTGTGTCGTAGCTAACGCATTAAGCGCCCCGCCTGGGGAGTACGGCCGCAAGGCTAAAACTCAAAGGAATTGACGGGGGCCCGCACAAGCGGCGGAGCATGTGGATTAATTCGATGCAACGCGAAGAACCTTACCTGGGCTTGACATACACCAGATCGCTGCAGAGATGTAGTTTCCCTTGTGGTTGGTGTACAGGTGGTGCATGGCCGTCGCTGCAT
+
GGGGGFEGGDECF;FFC@FFFGEFGGFCFEECGGCG7FFGFGGDCCGG,;;CCFCFGGGFGGCFB7FGEEFGG9FEGGGFDEEFGGGC=FFDEFGEGDFGGGGFG7+?FFGFCGGCEGG+@FGFDABDFD,<=C==C>FFGGA++CFG8FGGG@EGGF7FE7EGEC:*<:F?F+ACC7<++:FGGDGFFC8EE:<EGGGG7<FCF?FFCCFC<CCFGC4*9*/17F=GF5CFFG*5+0.<C:?:4D?2<)/**24)1*(1424/5DFFD;*5:B<4C;1(,7649BB
@M00689:251:000000000-CJTJ5:1:1104:8552:22866 1:N:0:10
CAGGATTAGATACCCTGGTAGTCCATGCCGTAAACGGTGGGCGCTAGGTGTAGGGGTCTTCCACGGCCTCTGTGTCGTAGCTAACGCATTAAACGCCCCGCCTGGGGAGTACGGCCGCAAGGCTAAAACTCAAAGGAATTGACGGGGGCCCGCACAAGCGGCGGAGCATGTGGATTAATTCGATGCAACGCGAAGAACCTTACCTGGGCTTGACATACAGCAGATCGCTGCAGAGATGCAGTTTCCCTTGAGGTTGGTGTACAGGTGATGCATGTGCGTCGCTGGCTCCGTCCGT
+
GFGGGGGGGGGGG<FGGGGGGGGGFCFGGGGGGGGG7FG:@8FGEGGGECF;CFCGECFFG9FEGGG7FGDGE<6ECCEFD<FEG@7CFEFD,:?FEEGGGCEGG<FGFFFFGDCGEE7FGGG,DFFEGD9FD,C3@F8:FEFFGGCGE>@*CFGEGGGF7=CEG8:;A@<9FC3++3<<:FF7:*+CGGGE8CGGGGFC7FGG7<<GFC5C4:+<:FF*9C*26+@D:G<:6C7)99)2*0*+1C).+.*296(54D?48:)/>::49C48712**0-(-(,(,-()(,,2((.
@M00689:251:000000000-CJTJ5:1:1104:6922:22987 1:N:0:10
CAGGATTAGATACCCTGGTAGTCCATGCCGTAAACGGTGGGCGCTAGGTGTAGGGGTCTTCCACGGCCTCTGTGTCGTAGCTAACGCATTACGCGCCCCGCCTGGGGAGTACGGCCGCAAGGCTAAAACTCAAAGGATTTGACGGGGGCCCGCACAAGCGGCGGCACATGTGGATTAATTCGATGAAACGCGAAGAACTTTACCTGGGCTTGACATACACCAGCTCGCTGCAGAGATGTAGTTTCCCTTGTGGTTGGTGTACAGGTAATGCATGGCTTTCGCTGCAT
+
GGGGGGFFFFGFGGGGGGFFCFFFFFFF8FEFFFGGCFDEFDEEGECGFCF,,E@FFCFF,CC<BFGGDFGFG<FF7F,,B,6,C7@ECCC,48CFEFGGDCGGFCCFC=FAC7CGG@3@FGGCAFGFGF9><@@<D,@@CBEGGG7>C:::*4CFFGG>:<:1**1*<EC9C+0<+<:<FFDGC9C+07EG58DC2C+30<@?CGG8CF:/7C+CC<@4C=**2A8<<83?FG3>GG:97C7012)6+7@FC:4>97:C2@4=70**1</4CF4)7)(61:?1-()
@M00689:251:000000000-CJTJ5:1:1104:7975:23015 1:N:0:10
CAGGATTAGATACCCTGGTAGTCCATGCCGTAAACGGTGGGCGCTAGGTGTAGGGGTCTTCCACGGCCTCTGTGTCGTAGCTAACGCATTAAGCGCCCCGCCTGGGGAGTACGGCCGCAAGGCTAAAACTCAAAGGAATTGACGGGGGCCCGCACAATCGGCGGAGCATGGGGATTAATTCGCTGCAACGCGAGAACCCTTACCTGGGCTTGACATACACCAGATCGCTCCGAAGAGGTATTTTCACTTGCGGTTGTAGTGCGGCTGATACATGGCGGTTGCGTCTCCTGTAT
+
DFG@CEFGFFFFF@FFGDFFCGCCCC@<A@FCEGGG7FFGEF@FEGCCF<C,<<F@@BEF9,E9B:@CCDFFGEFGGFCFFGAFFFFGDEE<<,8C+>CEFGCDD7@=CGG<=@+@=+@:+DF,B><<BDDFDCD,:,D:<<9BFG+@@ECGE<FG:,2*6<C<8E*1<F+:**/2<FFFF**2:*<CE5:EE*)/0;8088+<9+9;*;CD409?7FFDFF*10<*9*1/.)*9)**.+**:+9*)4+1*/1247-*.:(3()))0)*+1)0*0)9)(,(,1((((.6,6)4
@M00689:251:000000000-CJTJ5:1:1104:13728:23554 1:N:0:10
CAGGATTAGATACCCTGGTAGTCCATGCCGTAAACGGTGGGCGCTAGGTGTAGGGGTCTTCCACGGCCTCTGTGTCGTAGCTAACGCATTAAGCGCCCCGCCTGGGGAGTATGGCCGCAAGGCTAAAACTCAAAGGAATTGACGGGGGCCCGCACAAGCGGCGGAGCATGTGGATTAATTCGATGCAACGCGAAGAACCTTACCTGGGCTTGACATACACCAGATCGCTGCAGAGATGTAGTTTCCCTTGTGGTTGGTGTAAAGGTGTTGCATGGTCGTCGCTGCATCTGTCC
+
GGGGGGGGFGGGGCFGGFGGCGFFGGFGGGGGGGGG;F<FFCEFGGGFFFGCCDG+BFGGGEFGGDCFCFGGGGGFEFE<FCFGCCCGGGFGGGGGGGGGGGGGGGGGE+?<FFGGGCFEFGG8FGDFGG9FFGFGGGFGGG93CF@CBFCCC@EE@:C@*:8CE*8CA<7??9+0CC<+<*C7+*09@E58859C0*;;<C+<:+9@FEGE7<<?F9F>CGC<DEGCGGDF6*9.0+)+20:C6C79+7**/:-89*-78+-@F4665**5?F46:)((46?<12))-5).)
@M00689:251:000000000-CJTJ5:1:1104:10206:23572 1:N:0:10
CAGGATTAGATACCCTGGTAGTCCATGCCGTAAACGGTGGGCGCTAGGTGTAGGGGTCTTCCACGGCCTCTGTGTCGTAGCTAACGCATTAAGCGCCCCGCCTGGGGAGTACGGCCGCAAGGCTAAAACTCAAAGGAATTGACGGGGGCCCGCACAAGCGGCGGAGCATGTGGATTAATTCGATGCAACGCGAAGAACCTTACCTGGGCTTGACATACACCAGACCGCTGCAGAGATGTAGTTTCCCTTGTGGTTGGTGTACAGGTGGTGCATGGCCGTCGCTGCATCTGTCTAT
+
GFGGGGGGGGGGGGGGGGGGGGGGGGGGGGGGGGGGGGGGGFFGGGGGFDGGGGCGCCEAFGGCDFE:FGGGGGFGGFGGGGGGGGGGDGGGGGG+BFGGGGGGGFEGGFEEGCEGGGGFEGG8FFEGDGFGGGGGGGGGGGGGGCDGEGEGGGGGFGFGGE8CEGGGGGGG+<C+CFFGGGGCFE?C0:CCEEDEFGGGGG6<CFGGF8CCG8EGFC?<DGGGGGGGGGGF?7C:+<<FFGF7FG<49?7CD:3BFG:1872@4C95>8*,:@D@9>1,4(846:)6)644A<>
@M00689:251:000000000-CJTJ5:1:1104:13730:23575 1:N:0:10
CAGGATTAGATACCCTGGTAGTCCATGCCGTAAACGGTGGGCGCTAGGTGTAGGGGTCTTCCACGGCCTCTGTGTCGTAGCTAACGCATTAAGCGCCCCGCCTGGGGAGTATGGCCGCAAGGATAAAACTCAAAGGAATTGACGGGGGCCCGCACAAGCGGCGGAGCATGTGGGTTAATTCGATGCAACGCGAAGAACCTTACCTGGGCTTGACATAAACCAGATCGCTGAAGAGATGTAGTTTCCCTGGTGGTTGGTGTACGGGGGTTGCATGGTCGTCGCTGTAT
+
GDGGGGGGGGGGFFGF@FGCFFFFGGCEFFFGCDFGGCFGDFF7FCFDFFFDEFCCFBF9F,CAEE@EF@FFEFG<F<FFF<ED<:FCGGGAA<F:4@=C7CCFFF7B@+A<FGC<CFC:FE,5B?BFF8DFFECFFDFDGFFGDGGG*3>>C:1F,=,1F**<CC*=:?FCC**2:0+C+A+<F*<C6:E?88D>?@8E7CF69+1@=**:9<C9C+9**2/**+**1;//97<42A4<>*::*;8A6))2124B>71>4+())))07?.3:@G*0)2(4-(-().
@M00689:251:000000000-CJTJ5:1:1104:7898:23755 1:N:0:10
CAGGATTAGATACCCAAGTCAAAGGTGCTGCATAGCCGTAGCTGCAT
+
E@FFGGGFFFD<F;@6:C,C96@,,;,CFEEF9,C;;6@BFF9C<@@
@M00689:251:000000000-CJTJ5:1:1104:7884:23768 1:N:0:10
CAGGATTAGATACCCAAGTAATAGGTGCTGTATGGCCGTCGCAGTAT
+
@EGDGGGGGGGGEEE<<F,,6,C,,6C<,C,C,,,,;8C@CF+@6;6
@M00689:251:000000000-CJTJ5:1:1104:19099:24162 1:N:0:10
CAGGATTAGATACCCTGGTAGTCCATGCCGTAAACGGTGGGCGCTAGGTGTAGGGGTCTTCCACGGCCTCTGTGTCGTAGCTAACGCATTAAGCGCCCCGCCTGGGGAGTACGGCCGCAAGGCTAAAAATCAAAGGAATTGACGGGGGCCCGCACAAGCGGCGGAGCATGTGGAGTAATTAGATGCAACGAGAAGAACCTTACCTGGGCTTGACATAAACCAGATCGCTGCAGAGATGTAGTTTACCTTGTGGTTGGTGTCAAGGTGGTGCATGGTCGTCGCTGCATCTGTAT
+
GFFGGGGGGGGGGGGGFDFGGGGGCFFGFGGGEGGCEGFGGGGDGGGFFFGFFGGGGGGFGGFF7:FFEG8FEE@FE=FFGGGGGG7F@GGGGGEDFGCCCGCFGGGGGGGFGGGGGGGGGG7BCFDC,@>FBDBDCFFBFFG7FFEGG*>**<:CFCF:::B<?>EGFGCC?F*+<:@C+++<EDFFFC*:CEG<E6*8<:+<CF/81;<*9CG+*+*02;*1*+2*/;56)27>+:4<>>:<*;<)+**276(0(14/.+)1**0<B;@2**9=2)(-20(--5).4:-))
@M00689:251:000000000-CJTJ5:1:1104:19081:24162 1:N:0:10
CAGGATTAGATACCCTGGTAGTCCATGCCGTAAACGGTGGGCGCTAGGTGTCGGGGTCTTCCACGGCCTCTGTGTCGTAGCTAACGCATTAAGCGCCCCGCCTGGGGAGTACGGCCGCAAGGCTAAAACTCAAAGGAATTGACGGGGGCCCGCACAAGCGGCGGAGCGTGTGGATTAATTCGATGCAACGCGAAGAACCTTACCTGGGCTTGACATACACCAGATCGCTGCAGAGATGTAGTTTCCCTTGTGGATGGTGTACAGGTGGTGCCTGGTGTTCGCTGCATCTTTCT
+
GGGGGGGGGGGDGFFGGGGGGGGGFFFGGGGGGGGG7FFGCGCFGDGGGCG,BFC@F@,CE,ED@FFGCFFFE?CFGFGFFEFFFGGGGDFCGG:FGGEGEGGGD+8BEGGGGGDGGGCFC7<>FGDGGGFFG9EFGGGCFGFDEGGEG7CCE7C*2CFFGF:EGGG*?58C?7E79C3+0*+<9EGGFEC5?EDGG6@;9CEFEFG>FGGGGD+<>EF6DF7FF?FDC*7))77)+3:G7C*AF*)6A)*29+,/226789<@*0057**(*/*0*)4<:((44726))44:
@M00689:251:000000000-CJTJ5:1:1104:13593:24187 1:N:0:10
CAGGATTAGATACCCTGGTAGTCCATGCCGTAAACGGTGGGCGCTAGGTGTAGGGGTCTTCCACGGCCTATGTGTCGTAGCTAACGCATTAAGCGCCCCGCCTGGGGAGTACGGCCGCAAGGCTAAAACTCAAAGGAATTGACGGGGGCCCGCACAAGCGGCGGAGCATGTGGATTAATTGGATGCAACGCGTAGAACCTTACCTGGGCTTGACATACACCAGATCGCCGCAGAGAGGTAGTTTCCCTTGTGGTTGGTGTAATGGTGGAGCATGGCCGCCGCTGCCT
+
G@AFEGGGFAGGF6C6E@CCEE<FEFCC6@@FFDCFGGF@@:@:@FCFCEFFGGCF6BCEF9FFEG>@F,CD,69EF7CFFC?ECGF:?FG95FEDGGGDGGE7@FE:=FG?F::FCG=>CGAF8B==3>DGF=CF@FGGG>=CFGC>C>C1<*==<:CE:7BG*:=CGF+0<:@CFCFF76CFFCFGDE>81:9C7C@F:EC+9<C5CFDE*++2:99C<F**0+1**2)0.)*)*1.+**231>3697F<D74<(*,*)+)1?2/))2)-**7.*0(,-(((((.
@M00689:251:000000000-CJTJ5:1:1104:19320:24623 1:N:0:10
CAGGATTAGATACCCTGGTAGTCCATGCCGTAAACGGTGGGCGCTAGGTGTAGGGGTCTTCCACGGCCTCTGTGTCGTAGCTAACGCATTAAGCGCCCCGCCTGGGGAGTACGGCCGCAAGGCTAAAACTCAACGGAATTGACGGGGGCCCGCACAAACGGCGGAGCATGTGGATTAATTCGATGCAACGCGAAGAACCTTACCTGGGCTTGACATACACCAGATCGCTGCAGAGATGTAGTTTCCCTTGTGGTTGGTGTACAGGTTATGCATGGCCGTCGCTGCATCTGTCTC
+
FFGFFGFGEFGFGFEFE@FFGGGGGGCFGGGGFGGGGG@:FF7:FFBFFEFGGGG+CCFGFEFFFDFCGGG@FEFFEGGGGGGGGDEFEE?EFGGGGGGGGGGFFDGGDGGGG>FGGG7FEFGDF8FFFGGGG,3+8@CFCFGGDGC@EEEGGEEG<,=6<CE<?EGFFG9EFCCCCGDGG=GFFEGCFGGGGGDGGGGDFGGGEG4:5:F*9EFCFGFG*AC>D8FGFCDF@*7<C+6E:FFGF72<EF=9*24)(/49<C>6*:/9*+9476*)>D;0((809:A><<B9A<
@M00689:251:000000000-CJTJ5:1:1104:19332:24637 1:N:0:10
CAGGATTAGATACCCTGGTAGTCCATGCCGTAAACGGTGGGCGCTAGGTGTAGGGGTCTTCCACGGCCTCTGTGTCGTAGCTAACGCATTAAGCGCCCCGCCTGGGGAGTACGGCCGCAAGGCTAAAACTCAAAGGAATTGACGGGGGCCCGCACAAGCGGCGGAGCATGTGGATTAATTCGATGCAACGCGAAGAACCTTACCTGGGCTTGACATACACCAGATCGCTGCAGAGATGTAGTTTCCCTTGTGGTTGGTGTACAGGTGATGCATGGCCGTCGCTGCAT
+
GGGGGGGGGGGGGFFGGGGGGGGGGG@FGGGDEFGGGGGGGFFGGGGGFGGGGGGGGGGGGGFGGGGGGGGGGGGGGGGGGGFGGGGGGGGGGCFFGGGGGGGGGGGGGGGGGGGGGFCEGGFFGFGGFFGGGGFDFGGGFGFEGGGGGGGGECFGGEGGEGGGEGGGCFFGGFCF9<EGFFFGGCGG8EEGGGDEGGGCCFGGFCGGGGCEFFGECEFFGGGGF8F:>EGFFGG5<:<FGFGCB*8AGF6CGF639<2*526FG:<9FFBA7?FFFBF>168:;?<
@M00689:251:000000000-CJTJ5:1:1105:22356:2278 1:N:0:10
CAGGATTAGATACCCTGGTAGTCCATGCCGTAAACGGTGGGCGCTAGGTGTAGGGGTCTTCCACGGCCTCTGTGTCGTAGCTAACGCATTAAGCGCCCCGCCTGGGGAGTACGGCCGCAAGGCTAAAACTCAAAGGAATTGACGGGGGCCCGCACAAGCGGCGGAGCATGTGGATTAATTCGATGCAACGCGAAGAACCTTACCTGGGCTTGACATACACCAGATCGCTGCAGAGATGTAGTTTCCCTTGTGGTTGGTGTACAGGTGATGCATGGTCGTCGCTGCAT
+
GGGGGGGGGGGFGGGGGGGGGGGGEFEFGGFGGGGEFEFFGGGGGGGGEDEGGGGGGGGGGGGGGGGGGGGGGGGGGGGGGGGGGDGGDFGFGFGGGGGGGGGGGGGGGGGGGGGGGGGGGGGFFGEFDCFFFFGFGGGDGGGGGGGGGGGGCEEGFFGEGGGGGGGGCGGGGGGCGGGGFGGFGGGGGGGGGGGGGGGGGGFGGFGGGGFGFGGCFFFGFGGFGFGGFEBGBGFGGG8CF9:EFFFFGFFGGC8>;DBFD<2@FFFFFFFFFGGFD39B>BB?BF9
@M00689:251:000000000-CJTJ5:1:1105:21333:2351 1:N:0:10
CAGGATTAGATACCCTGGTAGTCCATGCCGTAAACGGTGGGCGCTAGGTGTAGGGGTCTTCCACGGCCTCTGTGTCGTAGCTAACGCATTAAGCGCCCCGCCTGGGGAGTACGGCCGCAAGGCTAAAACTCAAAGGAATTGACGGGGGCCCGCACAAGCGGCGGAGCATGTGGATTAATTCGATGCAACGCGAAGAACCTTACCTGGGCTTGACATACACCAGATCGCTGCAGAGATGTAGTTTCCCTTGTGGTTGGTGTACAGGTGCTGCATGGCCGTCGCTGCAT
+
GFGFGFGGGGGGGGGGGGGGGGFFFFGFGGGGGFGGGGFFGGGGGGGFCECEFDFGGGGGGGGGGGGGGGGGFGGGGGGGGGGGGGGGGGGGGGGGFGGGGGGGGGCFCCGGGGGGGGGGGGGGGGGGGGGGGGGGGGGGGGGGGGGEGGGGGGGGFGGGGGGCDGGGCG@GGGGGGGGDGGGGG>CCCGGGGGGGGFGGGGGGGGFGGFGGGGFGFFFGGGGGGFGGFGFGF<@F>FFGGCFFF9?BGFFGG=4>>BF>A<<FFFFFGFFFFGD>GFF(7>B<9?)
@M00689:251:000000000-CJTJ5:1:1105:10417:2354 1:N:0:10
CAGGATTAGATACCCTGGTAGTCCACGCCGTAAACGATGAGTACTAGGTGTCGGGGGACGAAGACGGGCGCCGGAGCAAACGAGAAAAGTAATCAGCCGGGGGGGGAGGAAGGCAAGAAGGAAAAAAAACGAAAGGGACGGGGGGGGGGAGAAGAAGAGGGGGGGGAGGTGGAATTAGACGAAAGGAAGGGCAAAGAACCAGCGTTGGGTATGACATGCGGGGAAAAGAGAAGGATGGGTGGCTCTCCGGAGGGGATTGGAGAGAGGGGGTGGAAGGGTGGAGGCACCAGTGTGG
+
CCFDECCCDC@CFF<@68C<<E,C@CC@F@8@;<<@6C@;,66,,CC8;@;,66@CC+@+6+,,,,,++@+4+++@C+,:,+++4+:8E,?@,,<,FG+33=C::E8*:*2,28,**,2+/*03;*:CE***2*2*/2*28********2*2**0+++;@*:**:**1:12*/+<+3+2<C*8;*/****2*1**23A888**////;*2+0*0<<*0)19*7/9*07.*4*./)0**.37*2*))*.9))1>*(.4845)25))*75500(0/*73)((-(.,((((((),6),
@M00689:251:000000000-CJTJ5:1:1105:21320:2965 1:N:0:10
CAGGATTAGATACCCTGGTAGTCCATGCCGTAAACGGTGGGCGCTAGGTGTAGGGGTCTTCCACGGCCTCTGTGTCGTAGCTAACGCATTAAGCGCCCCGCCTGGGGAGTACGGCCGCAAGGCTAAAACTCAAAGGAATTGACGGGGGCCCGCACAAGCGGCGGAGCATGTGGATTAATTCGATGCAACGCGAAGAACCTTACCTGGGCTTGACATACACCAGATCGCTGCAGAGATGTAGTTTCCCTTGTGGTTGGTGTACAGGTGTTGCATGGCCGTCGCTGCAT
+
GGGGGCFGGGGGGGGGFGGGGCG<EFCFGEGGGGGECFGEGFEG>EEC,C6FFA7FCFFGGFGFGGEFGGFFGGGGG<FGGGGGGGEEGCFFGEBCCGGEGGEGFFCCFFGGGGGGGGGGDFFGGGGGGGGGGGGGGGGGGGGGEGGGGGGGGGGGGGGFEGGECGGGGGFGGDFGGGCFGGCFGGGGGGGGGGGGGGGGGGGGGGGGGGGGGGC?FGFGGGGCFFGGFGFGFGFGGG@<CFGGFFFFF@FFGGBD9>?FFGFFFGFFGFFFFGGFGFF9;>B?BF<
@M00689:251:000000000-CJTJ5:1:1105:22301:3429 1:N:0:10
CAGGATTAGATACCCTGGTAGTCCATGCCGTAAACGGTGGGCGCTAGGTGTAGGGGTCTTCCACGGCCTCTGTGTCGTAGCTAACGCATTAAGCGCCCCGCCTGGGGAGTACGGCCGCAAGGCTAAAACTCAAAGGAATTGACGGGGGCCCGCACAAGCGGCGGAGCATGTGGATTAATTCGATGCAACGCGAAGAACCTTACCTGGGCTTGACATACACCAGATCGCTGCAGAGATGTAGTTTCCCTTGTGGTTGGTGTACAGGTGTTGCATGGCCGTCGCTGCAT
+
GGGGGGGGGGGGFFGGGFGGCGFGEFFGGGFGDFFGEGGGGGGGGGGGEEEFGGGGGGGGGGGGGGEGGGGGGGGGGGGGGGGGGGGGGGGGGGGGGGGGGGGGGGGGGGGGGGGGGFFGGGGGGGGGGGGGGGGFGGF@CGGGGGGGGGGGGGGGGGGGGGGGEE=FFGGGFFGDGGGGGGGCGGFGFEGGGGGGGGGGGGGGGGGGGGGGG6FGGGFGGGGGGGGGFE>GFGFGFGFGGGGGFFFFGFFGGF?EBB?@47<@507?DFFFBGC>FFBFFF6:77<
@M00689:251:000000000-CJTJ5:1:1105:7677:3648 1:N:0:10
CAGGATTAGATACCCTGGTAGTCCACGCCGTAAACGATGAGTGCTAAGTGTTGGAGGGTTTCCGCCCTTCAGTGCTGCAGCAAACGCATTAAGCACTCCGCCTGGGGAGTACGACCGCAAGGTTGAAACTCAAAGGAATTGACGGGGGCCCGCACAAGCGGTGGAGCATGGGGGTTAATTCGAAGCAACGAGAAGAACCTTACCAGGTCTTGACATCCTTTGACCAATCTAGAGATAGAGCTTTCCCTTCGGGGACAAAGTGACAGGTGATGCAGGGTCGTCGCTGCAT
+
GGGGGGGGGGGGGGGGGGGGGGFGEGGGGGGGGGGGGGGGGG<FFG9ECFFCFDGFGGCEGDG,CCF7F8EGDFGGGF8FGGFGGDGD,BCDFE9=FGDFGGFGFGCCCFG?CGGFGG7F@F,,4BEC,:FGFGGFGGGGGA,BFDDGBBFECEGGGGGGGFGCGGGG9F,<F*11<?9CFCCFG*CCB812=EGGG*;;7<CFFGGC?+AFCFF<F8?FFFFG7C*25+6C9C@CFGF<C+9CF=FB*7>DDEBDFFFFBFDFFGF=FF4<F7*.97224:>6:?F?)
@M00689:251:000000000-CJTJ5:1:1105:6085:3784 1:N:0:10
CAGGATTAGATACCCTGGTAGTCCATGCCGTAAACGTTGGGCACTAGGTGTGGGGGACATTCCACGTTTTCCGCGCCGTAGCTCACGAATTAAGTGCCCCGCCTGGGGAGTACGGCCGCAAGGCTAAAACTCAAAGGAATTGACGGGGGCCCGCACAAGCGGCGGCGCATGCGGATTAATTCGCTGCAACGCGCAGAACCTTACCAAGGCTTGACATGGACCGGACCGCTGCAGAGATGTAGCTTCCCTTCGGGGCTGGTTCACCGGTGATGCATGGTTGTCGCTGCCT
+
G@FFFGFDEAFFFGGGF6E6,;CE<FCCC@EGGGFGGG<,6C<@FFFGGGEC:7CG@FFGGC<,C,CFFGGGED:B@@FCCCFAF<,,+:C,,CE,<<<DFCFC7?D++4B,CBCGGD>=+>7=F8=38=D,3@=BFC3@CC,@ECDEDGGGGGGGDF7,<=E*8*8C858CEGGG*<++3<C*;8>@C+:98*:5:+0;F@GG++9C=CGGG*<EG6?GG6C<)2:D@83<0<*9DF*A?+*C//?:C@F3DC9:05:F<C<F=<>ED>F<47:=4*)(,622:61(,
@M00689:251:000000000-CJTJ5:1:1105:24619:3819 1:N:0:10
CAGGATTAGATACCCTGGTAGTCCATGCCGTAAACGGTGGGCGCTAGGTGTAGGGGTCTTCCACGGCCTCTGTGTCGTAGCTAACGCATTAAGCGCCCCGCCTGGGGAGTACGGCCGCAAGGCTAAAACTCAAAGGAATTGACGGGGGCCCGCACAAGCGGCGGAGCATGTGGATTAATTCGATGCAACGCGAAGAACCTTACCTGGGCTTGACATACACCAGATCGCTGCAGAGATGTAGTTTCCCTTGTGGTTGGTGTACAGGTGTTGCATGGCTGTCGCTGCAT
+
GGGGGGGGGGGGGGGGGGGGGGGFGGGGGGGGGGGGGGGGGGGGGGGGGGGGGGGGGGGGGGGGGGGGGGGGGGGGGGGGGGGGGGGGGGGFGGGGGGGGGGGGGGGDGGGGGGGGGGFGGGGGGGGGGGGGGFFGGGGGGGGGGGGGGGGGGGGGGGGEGGGGGGGFGGGGGGGGGGGGGG?FGGEFGGGGGGGGGGGGGGGGGGGGGGGGGG??:@@GFGGGGGGGFG>F?CF4:FF7:CFGFFFFFFFFCF<E;B?FB?AFFGFFGFFBFFGFGF:8?<::>4:
@M00689:251:000000000-CJTJ5:1:1105:22533:3914 1:N:0:10
CAGGATTAGATACCCTGGTAGTCCATGCCGTAAACGGTGGGCGCTAGGTGTAGGGGTCTTCCACGGCCTCTGTGTCGTAGCTAACGCATTAAGCGCCCCGCCTGGGGAGTACGGCCGCAAGGCTAAAACTCAAAGGAATTGACGGGGGCCCGCACAAGCGGCGGAGCATGTGGATTAATTCGATGCAACGCGAAGAACCTTACCTGGGCTTGACATACACCAGATCGCTGCAGAGATGTAGTTTCCCTTGTGGTTGGTGTACAGGTGATGCATGGTTGTCGCTGCAT
+
GGGGGGGGGGGGGGGGGGGGGGGFGGGGGGGGGGGGGGF@@FGGGGGGGGGGGFDFGGGGGGGGEGGGGGGGGGGG@GFFGGGGGEGGGGGFGFGGGGGEGGGGF7CCEFFGDEGEGGGGGGGGGGGGGGGFFGGGGGGGGFGGGGGGGGGGGGGGGGGGGGGGGGGGGGGGGEGGGGGGGGGFGGGGGGGGEGGGGGGGGGGGGGFGGGFE:69EGGFFFGGGGGGGF>;GFCFGGFFGG:?GFFFFGFFGGGFF9D?FF74BFGFFGF?<47FF>B?FFFF?BFA
@M00689:251:000000000-CJTJ5:1:1105:22538:3931 1:N:0:10
CAGGATTAGATACCCTGGTAGTCCATGCCGTAAACGGTGGGCGCTAGGTGTAGGGGTCTTCCACGGCCTCTGTGTCGTAGCTAACGCATTAAGCGCCCCGCCTGGGGAGTACGGCCGCAAGGCTAAAACTCAAAGGAATTGACGGGGGCCCGCACAAGCGGCGGAGCATGTGGATTAATTCGATGCAACGCGAAGAACCTTACCTGGGCTTGACATACACCAGATCGCTGCAGAGATGTAGTTTCCCTTGTGGTTGGTGTACAGGTGATGCATGGTTGTCGCTGCAT
+
GGGGGGGGGGGGGGGGGGGGGGGGFGGGGGGGGGGGGCFCCFGGGGGGGGGFGGCCFGGGGGGGDGGGGGGCGGGG:FCEGGGGG@EGGGGDDFGGGGG7FGGGFFGFGCGGGEFFGGFGGFCFDGGGGGGGGGGGGGGFGGGGGGGGGEEGGGGGGGGGGGGGGGGGGGFGGG@CCF?CGGGFGGGF:CCDEGDGGGGGGGGGGGGGGGGGGGGGGGFGFGCGF@FGFE6D?GFGGGFGGEGFFFFFFFFGGE<BB><FACA=FFFFFBFFFGFF>@F>B:FFBBF
@M00689:251:000000000-CJTJ5:1:1105:14830:3936 1:N:0:10
CAGGATTAGATACCCTGGTAGTCCATGCCGTAAACGGTGGGCGCTAGGTGTAGGGGCCTTCCACGGCCTCTGTGTCGTAGCTAACGCATTAAGCGCCCCGCCTGGGGAGTACGGCCGCAAGGCTAAAACTCAAAGGAATTGACGGGGGCCCGCACAAGCGGCGGAGCATGTGGATTAATTCGATGCAACGCGAAGAACCTTACCTGGGCTTGACATACACCAGATCGCTGCAGAGATGTAGTTTCCCTTGTGGTTGGTGTACAGGTGCTGCATGGTTGTCGCTGCAT
+
GFGGEAFGGGFCFFFFE@FFCFFEEGCFGGGGDCEEFGFGGGEC@CEF@CCFFGGGGGGGGGGGGGGGGGGGGGGGGGGGGGGGGGGG7FF9FFFGGGGGGGEGGFC:FEGFFDGF>F@GFGCFGGGGGGGF=FECFGG?FFF@EDGD>@CB<CFEFGGGECGGGEEG+A<CGCFCFGGGFFF?FEEFEGGGGD7;CFCFGGGGGGFGGCGGGGFFGGFGFC=9>6CGFGBGFGFGCFFFFC?EFFFA7)*9<*()4)3<A9<FFFFF7BFFFGGF7@BFB<<:;F2
@M00689:251:000000000-CJTJ5:1:1105:18409:5143 1:N:0:10
CAGGATTAGATACCCTGGTAGTCCATGCCGTAAACGGTGGGCGCTAGGTGTAGGGGTCTTCCACGGCCTCTGTGTCGTAGCTAACGCATTAAGCGCCCCGCCTGGGGAGTACGGCCGCAAGGCTAAAACTCAAAGGAATTGACGGGGGCCCGCACAAGCGGCGGAGCATGTGGATTAATTCGATGCAACGCGAAGAACCTTACCTGGGCTTGACATACACCAGATCGCTGCAGAGATGTAGTTTCCCTTGTGGTTGGTGTACAGGTGTTGCATGGCCGTCGCTGCAT
+
GGGGGGGGGGGGGGGGFFGGFGFGDFGFFEGGGGGGGGGGGGDGGGGFFDFEGFGGGGGGGGGGGGGEGGGGGGGGGGGGGGGGGGGGGDGFGGGGGGGGGGEGGGDFGGGGGGGGCGGGGGFFGGGGGGGGGGGGGGGGGGGGGGGGGGEEBEGGGGGGGGGGGGGGGGGGGGGFGCEGGGGGGGFGGGGGGGGGGGGFCFGGGGGGGGGGGGGGGGFFGGFGFGGDFE>GFE@DFGFGGFFFF6?AFF@GGF:DB@?FFGFFFDFFGFFFFGGFGF>;FFB?;?>
@M00689:251:000000000-CJTJ5:1:1105:21596:5565 1:N:0:10
CAGGATTAGATACCCTGGTAGTCCATGCCGTAAACGGTGGGCGCTAGGTGTAGGGGTCTTCCACGGCCTCTGTGTCGTAGCTAACGCATTAAGCGCCCCGCCTGGGGAGTACGGCCGCAAGGCTAAAACTCAAAGGAATTGACGGGGGCCCGCACAAGCGGCGGAGCATGTGGATTAATTCGATGCAACGCGAAGAGCCTTACCTGGGCTTGACATACACCAGATCGCTGCAGAGATGTAGTTTCCCTTGTGGTTGGTGTACAGGTGCTGCATGGCTGTCGCTGCAT
+
GGGGGFGGGGGGGGGGGGGGGGGGGGGFGGGGGFGGGGGGGGGGGGFGFFFGGGGEGGGGGGGGGGGGGGGGGGGGGGGGGGGGGGGGGGGGGFCGGGGGGGGGGGGEGGGGGGGGGGGGGGGGGGGGGGGGGGGGFGGGGGGGGGGGGGGGGDGGGGGGDGGGGGGGCGGGGFGGGGGGGGGFFGGGGGGGGGGGGGGGGGGGGGFGGGGGGGGGGGFGGGGGCFFGFEBGBGF5>FFCFGGGF@FDGFFFGG?>0;?FFGFFFGFFGFFFFGC>G>?2?FFF>?A
@M00689:251:000000000-CJTJ5:1:1105:24972:5667 1:N:0:10
CAGGATTAGATACCCTGGTAGTCCATGCCGTAAACGGTGGGCGCTAGGTGTAGGGGTCTTCCACGGCCTCTGTGTCGTAGCTAACGCATTAAGCGCCCCGCCTGGGGAGTACGGCCGCAAGGCTAAAACTCAAAGGAATTGACGGGGGCCCGCACAAGCGGCGGAGCATGTGGATTAATTCGATGCAACGCGAAGAACCTTACCTGGGCTTGACATACACCAGATCGCTGCAGAGATGTAGTTTCCCTTGTGGTTGGTGTACAGGTGCTGCATGGCTGTCGCTGCAT
+
GGGGGGGGGGGGGGGGGGGGGGGGGFGGGGGGGGGGGGDCGGGGGGGGGGGGGGGGGGGGGGGGGGGGGGGGGGGGGGGGGFGGGGGGDGGGGGGGGGGGGGGGGGGGGGGGGGGGGGGFGGGGGGGGGGGGFGGGGGGGGGGGGGGGGGGGGGGGGGGGGGGGDGGGGGFGGGGGGGGGFCF@FGGGGGGGGGGGGGGGFGGGGGGGGGGGGGGGGGFGGGGGGGFDFGBGFC@CFG6FFGGGFFFBGFFGGG?DFFF47A>FFGF?GFFFFGFFGFFFF??B>FA
@M00689:251:000000000-CJTJ5:1:1105:24974:5687 1:N:0:10
CAGGATTAGATACCCTGGTAGTCCATGCCGTAAACGGTGGGTACTAGGTGTATGAGTCTTCCACGGCCTCTGTGTCGTAGCTAACGCATTAAGCGCCCCGCCTGGGGAGTACGGCCGCAAGGCTAAAACTCAAAGGAATTGACGGGGGCCCGCACAAGCGGCGGAGCATGTGGATTAATTCGATGCAACGCGAAGAACCTTACCTGGGCTTGACATACACCAAATCGCTGCAGAGATGTAGTTTCCCTTGTGGTTAGGGTGCCGGTGCTGCATGGCTGTCCCTGCCACCTGTT
+
FGFDGFGGGGGGGGGGGCGGFGGGG<EF8CFEG,FC;C,C++,;EFFGGGG9,C,C@,CFF9EF:+@+BF8FGGCFG,EFGGGGGGGGCCEGG,++@FGGGGDFFFGEGGGGGEEGGGGGEG:D<DFGGGGGGGGGGGGGGGGEFGGGGGGGGGGGG5<6CFEGGGGGGGGGGFFGGGGGGG7+3?FCFEGGGDE5CEFGGGGGFF45:EEE48CF70/>***/>+;C)*474E)00A7ACE7?@8=AF?/790(*,),0(*,.))))0*6467<)C),.)43,.3))((())
@M00689:251:000000000-CJTJ5:1:1105:23038:5700 1:N:0:10
CAGGATTAGATACCCTGGTAGTCCATGCCGTAAACGGTGGGCGCTAGGTGTAGGGGTCTTCCACGGCCTCTGTGTCGTAGCTAACGCATTAAGCGCCCCGCCTGGGGAGTACGGCCGCAAGGCTAAAACTCAAAGGAATTGACGGGGGCCCGCACAAGCGGCGGAGCATGTGGATTAATTCGATGCAACGCGAAGAACCTTACCTGGGCTTGACATACACCAGATCGCTGCAGAGATGTAGTTTCCCTTGTGGTTGGTGTACAGGTGCTGCATGGCCGTCGCTGCAT
+
GGGGGGGGGGGGGGGGGGGGGGGGGGGGGGGGGGGGDGGDCFGGGGGGGGGGGGC:FGGGGGFGFGGGGGG@FGGGGG@DFGGGGGGGGGECFFEGGGGEGGGF<FGCEFGGGCFGGGE7CGGGGFGGGGGGGFCFFGGGGGGGGGG>FGGGG@FGGCGFGGGEDCE:CGGGFEFF+<FGGC+CEGGGGGG3EEEEGGGGGGGGGFGGFGGEFGGGGGFGGGC*>CFGF;6<>?30:CFCFGGGFFFFG?F4DG?@FFFFFGAFFG)9CFFFF74>G>999>:((3<
@M00689:251:000000000-CJTJ5:1:1105:9458:5755 1:N:0:10
CAGGATTAGATACCCTGGTAGTCCATGCCGTAAACGGTTGGCGCTAGGTGTCGGGGTCTTCCACGTCCTTTGTTTCGTAGCTAACGCATTAAGCGCCCCGCCTGGGGCGTACGGCCGCAAGTCTAAAACTCAAAGGAATTGACGGGGGCCCGCACAAGCTGCGGAGCATGTGGATTAATTCGATGCAACGCGAAGATCCTTACCTTGGCTTGACATACACCAGATCGCTTCAGAGATGTAGTTTCCCTTGTGGTTGGTTTTCTGGTGTTGCATGGTTGTCGCTGCAT
+
G8,CBGAG@,EEEFFFC?F,,CFGFG<;,@BFFGGG,B,+7@@FGEGGFEC@,@6CGGGGFGCF:996,,C<E,E,BFC7BF<AECF+,?,,,C8+=F4+>FC?++B46C7CCFBFFG+=F7BFECFCF<3<@>F@7<DF<FGEGCEGEGGCFCFGECF7:F8**=:@@<F,,<BC6<CFGCAC9>E?F=E)/?5C+++<<<FGE+:6?FF=FGGGGGFF**2*>C8*0*4:)<*0::@?><DFFF4)?5073:,)(0(7(3)/*2)85)=?F7*9*)4<?B2?B0<
@M00689:251:000000000-CJTJ5:1:1105:21165:5904 1:N:0:10
CAGGATTAGATACCCTGGTAGTCCATGCCGTAAACGGTGGGCGCTAGGTGTAGGGGTCTTCCACGGCCTCTGTGTCGTAGCTAACGCATTAAGCGCCCCGCCTGGGGAGTACGGCCGCAAGGCTAAAACTCAAAGGAATTGACGGGGGCCCGCACAAGCGGCGGAGCATGTGGATTAATTCGATGCAACGCGAAGAACCTTACCTGGGCTTGACATACACCAGATCGCTGCAGAGATGTAGTTTCCCTTGTGGTTGGTGTACAGGTGGTGCATGGCCGTCGCTGCAT
+
GGGGGGGGGGGGGGGGGGGGGGGGGGGGGGGGEFGCGGGGGGGGGEGGFFGGGGGGGGGGGGGGGGGGGGGGGGGGEGGGGGGGGGGGGGGGFFFGFGGGGGGGGGGGCGGGGEGGGGEFCFGGGGGGGGGFDFGFGGGGGGGGGGGGGGGGGGGGGGGGGGGGGGEGGGGGGCCGGGGGGGECGGCEEGDDGGGGGGFDFGGGGFGGGGGDGGGGGGFGCGFGCGGDF*9F?FFC7<F<7CFGF9=<G@FGDGF3176F7<)15CFFG@FFFG45D)4>>>:6;:<
@M00689:251:000000000-CJTJ5:1:1105:23814:5917 1:N:0:10
CAGGATTAGATACCCTGGTAGTCCATGCCGTAAACGGTGGGCGCTAGGTGTAGGGGTCTTCCACGGCCTCTGTGTCGTAGCTAACGCATTAAGCGCCCCGCCTGGGGAGTACGGCCGCAAGGCTAAAACTCAAAGGAATTGACGGGGGCCCGCACAAGCGGCGGAGCATGTGGATTAATTCGATGCAACGCGAAGAACCTTACCTGGGCTTGACATACACCAGATCGCTGCAGAGATGTAGTTTCCCTTGTGGTTGGTGTACAGGTGATGCATGGCCGTCGCTGCAT
+
GFGGGGGGGGGGGGGGGGGGGGFFGFGGGGGGGGGGGGGGGGGGGGGGGGGGGGGGGGGGGGGGGGGGGGGGGGGGGGGGGGGGGDGGDFG<FGEDGGGGGGGGGGGGGGGGGGGGGGDGGGGGGGGGGGGGGGGGGGGGGGGGGGGGGGGGEGGGGGGGECCFGGGGGGGGGGGGGGGGGGGGGGGGGGCDGGGGGGGGGGGFFGGGGGDGGGGGGGFGGGGGGGGGFGFGFGFFFGFFGFGGFFFAGFBCDE?EFF?FFD<FFGFFGFFFFGFF*79BFFB69:A
@M00689:251:000000000-CJTJ5:1:1105:21172:5921 1:N:0:10
CAGGATTAGATACCCTGGTAGTCCATGCCGTAAACGGTGGGCGCTAGGTGTAGGGGTCTTCCACGGCCTCTGTGTCGTAGCTAACGCATTAAGCGCCCCGCCTGGGGAGTACGGCCGCAAGGCTAAAACTCAAAGGAATTGACGGGGGCCCGCACAAGCGGCGGAGCATGTGGATTAATTCGATGCAACGCGAAGAACCTTACCTGGGCTTGACATACACCAGATCGCTGCAGAGATGTAGTTTCCCTTGTGGTTGGTGTACAGGTGGTGCATGGCCGTCGCTGCAT
+
GGGGGGFGFGGGGGGGGGGGGFGGGGGGGGGGGGGGFGGGGGGGGEGFCFGGGGGGGGGGFGGGGGGGGGGGGGGGGGGFFGGGGGGGGGEEGGEGGGGFFGGFGFEEGGGGGGGGGGGGCFGGFGGGGGGGGGGGFGGFFGGGGGGGGGGEGGGGGGGCCFGCEGEEGGGGGDDEGFGGGGG?EEGGGGGGGGGGGGGGGGGGGFFGGGGGGGGGDGFGGF=DGGGGF?9F?F35CGFFFGGGFFFAD:F43E::07:F27<=FF)>D3@:FDG@FEBF6>::>B>
@M00689:251:000000000-CJTJ5:1:1105:11727:6624 1:N:0:10
CAGGATTAGATACCCTGGTAGTCCATGCCGTAAACGGTGGGCGCTAGGTGTATGGGTCTTCCACGGCCTCTGTGTCGTAGCTAACGCATTAAGCGCCCCGCCTGGGGAGTACGGCCGCAAGGCTAAAACTCAAAGGAATTGACGGGGGCCAGCACAAGCGGCGGAGCATGTGGATTAATTCGATGCAACGCGACGAACCTTACCTGGGCTTGACATACACCAGATCGCTGCAGAGATGTAGTTTCCCTTGTGGTTGGTGTACAGGTGCTGCATGGCTTTCTCTGCAT
+
FFGCFGFGGFGGGGGG?CFFGF,FFG9EF7FBCGCFCG,66CFEEFGD<CF9,,,,CCFFFE,E,@FCFFG@F,EE7FF,FE??@,>+BF9?C<=FEGF+:FG?++=FEG8E++C@FC+++ABF<=<3CDF,,C=B,3@F,>B@<>7CFF:DG,>>CFGGGE*=*:8*FFF,><EC,<9CF7<<:;@CF8CC>*:CEEGGGFGFF9*;ACCECGGC706<<G5DGG*>;:9C777*:?FFGEGGBFFFG4@6<:854>?F<C<*)C6FF96:F>*:F)3<)5><><A
@M00689:251:000000000-CJTJ5:1:1105:8150:6730 1:N:0:10
CAGGATTAGATACCCTGGTAGTCCATGCCGTAAACGGTGGGCGCTAGGTGTAGGGGTCTTCCACGGCCTCTGTGTCGTAGCTAACGCATTAAGCGCCCCGCCTGGGGAGTACGGCCGCGAGGCTAAAACTCAAAGGAATTGACGGGGGCCCGCACAAGCGGCGGAGCATGTGGATTAATTCGATGCAACGCGAAGAACCTTACCTGGGCTTGACATACACCAGATCGCTGCAGAGATGTAGTTTCCCTTGTGGTTGGTGTACAGGTGCTGCATGGCCGTCGCTGCAT
+
GGGGGGGGGGGGGGGGGGGGGGGGDFGFGGGGGGGGGGGEGGGGGCFFFFFAFGGGGGGGGGGGGGGGGGGGGGGGGGGGFGDGGGGGGGG<CFFGGGGDGGGGFGGGDGGGGGGGGGGCGGGGGGCGGGGGGGGFDFGGGGGGGGGGGGGGGGGGGGGCDEGDGGEGFGGGGFGFGGGFGGDGGGGG6EEGGGDGGGFFGGGGGGGGGGGGGGGGGGFGGFGGC8CGFEFG:FFGGGFGGGGFFFFB:56CDC:BBD<FAD>FFCFFGF47FFFF6BBFFB16>BA
@M00689:251:000000000-CJTJ5:1:1105:8158:6750 1:N:0:10
CAGGATTAGATACCCTGGTAGTCCATGCCGTAAACGGTGGTCGCTAGGTGTAGGGGTCTTCCACGTCCTCTGTGTCGTAGCTAACGCATTAAGCGCCCCGCCTGGGGAGTACGGCCGCGCGGCTAAAACTCAAAGGCATTGACGGGGGCCCGCACAAGCGGCGGAGCATGTGGATTACTTCGATGCAACGCGAAGAACCTTACCTTGGCTTGACATACACCAGATCGCTGCAGAGATGTAGTTTCCCTTGTGGTTGGTTTACCGGTGCTGCATGGCCGTCGCTGCAT
+
GGGGGGGGGGGGGGGGF8FFGGFGFGGGGGGGGGFG,B,6,C@FFDE8CFGCGFGC8BDFFGDGD,CFGGGFGFFG7DE7FFGGGBGGGG<6CFEDGGG+>F@FFFGE@F8B@::CFF7@:EGFCFGDGGCCC<@,,3@,,:@FEE*>BEE14*1*<*24=C785*22+<CFFE?CE+03?CFC@ECCF=C<C**;0;;CGCEG9+*CAE5*7@9<CGFG485CFF5<@C9FFG)*2+9:7::CF=79F)=D<7<FB@()(+)0)937**04=>4>F31(-0:<(.<
@M00689:251:000000000-CJTJ5:1:1105:19967:6758 1:N:0:10
CAGGATTAGATACCCTGGTAGTCCATGCCGTAAACGGTGGGCGCTAGGTGTAGGGGTCTTCCACGGCCTCTGTGTCGTAGCTAACGCATTAAGCGCCCCGCCTGGGGAGTACGGCCGCAAGGCTAAAACTCAAAGGAATTGACGGGGGCCCGCACAAGCGGCGGAGCATGTGGATTAATTCGATGCAACGCGAAGAACCTTACCTGGGCTTGACATACACCAGATCGCTGCAGAGATGTAGTTTCCCTTGTGGTTGGTGTACAGGTGCTGCATGGTTGTCGCTGCAT
+
GGGGGGGFGGGGGGGGGGGGGGGGGGGGGGGGGGGGGGF7:FGGGGGGGGGGGGG@GGGGGGGGGGGGGGGGGGGGEGGGGGDFGCGGGGG,CF>FGGGGGGGGGGGGGFGGG>FGGGFCEGGGGFFGGGGGGGGG<FGGGGGDGGGGGGGDGEFGFFGDFFD>CGEFGGGFG@FFFFGGGFGGCGGGGEGG>=E>FGGGGFGGGGGGGGGGGGGGGGFGGGGFGGFDF8;F?C@GGGFGDFGGFFFFGFFGGG?@>E?FAGA4?F)9C@F(@CC=F>?A?FF09(<
@M00689:251:000000000-CJTJ5:1:1105:13371:6926 1:N:0:10
CAGGATTAGATACCCTGGTAGTCCATGCCGTAAACGGTGGGCGCTAGGTGTAGGGGTCTTCCACGGCCTCTGTGTCGTAGCTAACGCATTAAGCGCCCCGCCTGGGGAGTACGGCCGCAAGGCTAAAACTCAAAGGAATTGACGGGGGCCCGCACAAGCGGCGGAGCATGTGGATTAATTCGATGCAACGCGAAGAACCTTACCTGGGCTTGACATACACCAGATCGCTTCAGAGATGTAGTTTCCCTTGTGTTTGGTGTACAGGTGTTTCATTGCCGTCGCTGCAT
+
GGGGGGGGGGGGGGGGGGGGGGGGGGGGGGGGGGGGGGF7@FGGGGGGGGGGGGCEFGGGGG9FGGGGGGGFGGGGGFAFFGACFBF+=F?CFF>FCGGEFGG@DBF7FF,F?CFGGGCC7DFF<DBDFGGGF<FGFDFGFGGGGGGGGGGGGCE:FCF<@FC>CEE8CCFG?0<F90CCG5+A7CF0A*:7?8EGGGGGGGGGG9CEFGGECGEF>FFGG57CFGCDF*4C9+1CD<B9CGGGFFFFG49<02.)-7(7)CA4):?=C:=2F*0@F)8919?094A
@M00689:251:000000000-CJTJ5:1:1105:19145:7048 1:N:0:10
CAGGATTAGATACCCTGGTAGTCCATGCCGTAAACGGTGGGCGCTAGGTGTAGGGGTCTTCCACGGCCTCTGTGTCGTAGCTAACGCATTAAGCGCCCCGCCTGGGGAGTACGGCCGCAAGGCTAAAACTCAAAGGAATTGACGGGGGCCCGCACAAGCGGCGGAGCATGTGGATTAATTCGATGCAACGCGAAGAACCTTACCTGGGCTTGACATACACCAGATCGCTGCAGAGATGTAGTTTCCCTTGTGGTTGGTGTACAGGTGATGCATGGCCGTCGCTGCAT
+
GGGGGGGGGGGGGGGGGGGGGGGGGGGFGGGGGGGGGGG:CFGGGGGGGGGGFG@:FGGGGGGGDGGGGGGFGGGGFGDFFGFGG:FFEGGFGECGGGGGGGGGGEGBFGGGGGGGGGCFCFGG8FGGGGGGGG;FCFGFGFGEGCCCGGGCGEGGGGGC7FE*?:CCGFGG7CFFG7EGG5CFFEGGD5CDCG=CFGGCFFGGG:FCFGGEFGGGFGFGGGDFFGCDF*7C8C)>D7@+*CFGFF?AG5FC*::>6EBFFGF*<G44>7@)@>FFG39>(9?0>?B
@M00689:251:000000000-CJTJ5:1:1105:5306:7184 1:N:0:10
CAGGATTAGATACCCTGGTAGTCCATGCCGTAAACGGTGGGCGCTAGGTGTAGGGGTCTTCCACGGCCTCTGTGTCGTAGCTAACGCATTAAGCGCCCCGCCTGGGGAGTACGGCCGCAAGGCTAAAGCTCAAAGGAATTGACGGGGGCCCGCACAAGCGGCGGAGCATGTGGATTAATTCGATGCAACGCGAAGAACCTTACCTGGGCTTGACATACACCAGATCGCTGCAGAGATGTAGTTTCCCTTGTGGTTGGTGTACAGGTGCTGCATGGTCGTCGCTGCAT
+
GGGGGGGGGGGGG?FGFGGGGGGGGGFGFGGGGFGGGGGDGGGGGGGGG,EFGGDCGGGGGFGGGEFGGGFGFGFGGGDGGGGGGGGGBFFDFGC+@CFGGGGGGGDGGGGGGGGGGGFDGFFFGGFFGGGGGGGGGFGFGGGBFGGGGGGGGGGC@CCCFGGCEEC@FGFEE7CCGGGCCGGGGD7C?8CC8?=CCFFEFFGDGFGC5FGDFFGGGGFGGGGFGGFCF;6<09<*:CF7*+:??F=>FF=<DG?EFE?FFCB47>)6>FF:BG**252:1>?33?4
@M00689:251:000000000-CJTJ5:1:1105:25977:7188 1:N:0:10
CAGGATTAGATACCCTGGTAGTCCACGCCCTAAACGATGTCAACTAGTTGTTGGGGATTCATTTCCTTAGTAACGTAGCTAACGCGTGAAGTTGACCGCCTGGGGAGTACGGTCGCAAGATTAAAACTCAAAGGAATTGACGGGGACCCGCACAAGCGGTGGATGATGTGGATTAATTCGATGCAACGCGAAAAACCTTACCTACCCTTGACATGGTCGGAACCCTGCTGAAAGGTGGGGGTGCTCGAAAGAGAACCGGCGCACAGGTGCTGCATGGCCGTCGCTGCAT
+
GGGGGGGGGGGGGGGGGGGGGGGGGGGGGGGGGGGGGGFGGGGGGGGGGGGGGGGGGGGGGGGGGGGGGGGGGGGGGGGGGGGGGGGGGGGGGGGGGGGGGGGGGGGGGGGGGGGGGGGGGGGGGGGGGGGGGGGGGGGGFGGGGGGGGGGGGGGGGGCGGGGGGGGGGGGA@FGGGFGGGFFGGGGGGGGGGGGCGGGGGGDFG<DGGGGGGGFGGGFGGGGGGGGGFF>7<FFGGGFGGGDEFFFFG@BFC?>@BFFFFE(>EGFFG:F24C7BF:?F>F>7<FFFF
@M00689:251:000000000-CJTJ5:1:1105:28074:7574 1:N:0:10
CAGGATTAGATACCCTGGTAGTCCATGCCGTAAACGGTGGGCGCTAGGTGTAGGGGTCTTCCACGGCCTCTGTGTCGTAGCTAACGCATTAAGCGCCCCGCCTGGGGAGTACGGCCGCAAGGCTAAAACTCAAAGGAATTGACGGGGGCCCGCACAAGCGGCGGAGCATGTGGATTAATTCGATGCAACGCGAAGAACCTTACCTGGGCTTGACATACACCAGATCGCTGCAGAGATGTAGTTTCCCTTGTGGTTGGTGTACAGGTGATGCATGGCCGTCGCTGCAT
+
GGGGGGGGGGGGGGGGGGGGEGGGGGGGGGGGGGGGGGGGGGGGGGGGGGG,FGGGGGGGGGGGGGGGGGGGGGGGGGGGGGGGGGGGGGGGGGEGGGGGGGGGGGGGGGGGGGGGGGGGGGGGGGGGGGGGGGGGGGGGGGGGGGGGGGGGGGGGGGGGGGEGGGGCFGGGGGGGGGGFGG?FGGGGGGGGC=:EGGGGGGGGGFGGGGGGGGGGGGFGGGGGGGGDF8;GFCFFGGFFFGGGFFFFGFFDGG?EFFBFAEAFFGFFGFFFFGFFC>6>>FFFFFF
@M00689:251:000000000-CJTJ5:1:1105:26615:7891 1:N:0:10
CAGGATTAGATACCCTGGTAGTCCATGCCGTAAACGGTGGGCGCTAGGTGTAGGGGTCTTCCACGGCCTCTGCGTCGTAGCTAACGCATTAAGCGCCCCGCCTGGGGAGTACGGCCGCAAGGCTAAAACTCAAAGGAATTGACGGGGGCCCGCACAAGCGGCGGAGCATGTGGATTAATTCGATGCAACGCGAAGAACCTTACCTGGGCTTGACCTACCCCAGATCGCTGCAGAGATGTAGTTTCCCTTGTGGTTGGTGTACAGGTGCTGCATGGCTGTCGCTGCAT
+
GCFGG@F9EGFFGGGGGGGGGGGGFGFGGGG>ECG>@F@FEGEGEGGGAFGGGGGCCEFGDEGGGGGGFFGCFEGGEGGGGGFCFGEDDGGFGFGECF@CEGFGGFFCCFFGGCFGEG:=FGDC<<FFG@CFGGG<DFE<FFF:CGGC><FGGGE:FGFGGG:@CGGGFGCFC+03+<CC?=FFGGFGCECGCCE?CCFGGDFFFCDDFFGE4C+<*+)1**19FF5C>*,72+)*001<DCFFFFFFFFFGCC8B98(<<:695F@FGFFFF74>*)4)-:61(.)
@M00689:251:000000000-CJTJ5:1:1105:26597:7899 1:N:0:10
CAGGATTAGATACCCTGGTAGTCCATGCCGTAAACGGTGGGCGCTAGGTGTAGGGGTCTTCCACGGCCTCTGCGTCGTAGCTAACGCATTAAGCGCCCCGCCTGGGGAGTACGGCCGCAAGGCTAAAACTCAAAGGAATTGACGGGGGCCCGCACAAGCGGCGGAGCATGTGGATTAATTCGATGCAACGCGAAGAACCTTACCTGGGCTTGACATACACCAGATCGCTGCAGAGATGTAGTTTCCCTTGTGGTTGGTGTACAGGTGCTGCATGGCTGTCGCTGCAT
+
GGGGGGGGGGGGGGGGGGGGGGGGGGGGGGGGGGGGFGGFGGGGGGDGGGFGGGGG@FCFGGFFGGGGGGGFFGGGGGGGGGGGGGGGGEFCFFEGCEGGGGCGGGGGGEGGGGGGGGGGGGGGGGGGGGGGGGGGGFFG<CGGGGGGGGGGGGDGCCCEEDEGECCFCFCFFF6CGGFDFGGGGGGFFDEGG5>EGGGGGG?CFGFGGGGGFFGGGGFGGGGGGDFDF57D:FFGGGFFFGDC@6FAC5@DDG?BFE058CAFFGF4:4?>FCGFGF?DFF<?6:B
@M00689:251:000000000-CJTJ5:1:1105:7920:8240 1:N:0:10
CAGGATTAGATCCCCTGGTAGTCCATGCCGTAAACGGTGGGCGCTAGGTGTAGGGGTCTTCCACGGCCTCTGTGTCGTAGCTAACGCATTACGCGCCCCGCCTGGGGCGTACGGCCGCCAGGCTAAAACTCAAAGGAATTGACGGGGGCCCGCCCAAGCGGCGGAGCATGTGGATTAATTCGATGCAACGCGCAGAACCTTACCTGGGCTTGACATACACCAGATCGCTGCAGAGATGTAGTTTCCCTTGTGGTTGGTGTACAGGTGGTGCATGGCTGTCGCTGCAT
+
GGGGGGGAEGF,CFGGG@FCCFEFGGGGGGG7FFGGDFG7@EEFGGG@<FFFGGGGGGGGGGGGGGGGGGGGGFFGEFGCFFGFF>EFCGG,=CEG+C7+@EGGFGG+=FFGGGGCCF+83D@EEEGCGF,DCCG7FFFFGCGGGGGGEFF@E*<*CCGG:EECC8:;9@<C<ECFGCEG7C?GDGC9?*87*:58<FC>FCFGGG55EGGGFGGGF6*9CFGGGGGGF59F:E7F:?FC*+0A?94>F?66*C:@>E1F3<6?4>)5D)947>*54):??<?FFFF
@M00689:251:000000000-CJTJ5:1:1105:2882:8603 1:N:0:10
CAGGATTAGATACCCTGGTAGTCCATGCCGAAAACGGTGGGCGCGAGGTGTAGGGGTCTTCCACGGCATCTGTGTCGTAGCTAACGCATTAAGCGCCCCGCCTGGGGAGTACGGCCGCAAGGCTAAAACGCAAAGGAATTGACGGGGGCCCGCACAAGCGGCGGAGCATGTGGATTAATTCGATGAAACGCGAAGAACCTTACCTGGGCTTGACATACACCAGATCGCTGCAGAGATGTAGTTTCCCTTGCGGTTGGTGTATAGGTGATGCATGGTCGTCGCTGCAC
+
C<ECC,CEFDC@C-,C;8=<<6,6;6CC86+7@:;@C,CCCC@++6@:,9:CEACC,:,C@<C,6CC+8E9C,C<C?:CB<,9CCC@@48?CB9FC+@C=+=+B?FCBFB=9C=++@@>7FB+,B<>3,+3CCB>>B:F@@FGDB<:<7=CE7:FFGG7C**::C>C8<7<9F@90:+0+2:9+++320;*/82:C?0/;@F:?CCC5*:5?0+<0:0909CEC7@E3)2(9(+)**3/2?2:2619)2))1)1-7()(0-+.8**96:*/57*90*72-1((-3.(
@M00689:251:000000000-CJTJ5:1:1105:13389:8987 1:N:0:10
CAGGATTAGATACCCTGGTAGTCCATGCCGTAAACGGTGGGCGCTAGGTGTAGGGGTCTTCCACGGCCTCTGTGTCGTAGCTAACGCATTAAGCGCCCCGCCTGGGGAGTACGGCCGCAAGGCTAAAACTCAAAGGAATTGACGGGGGCCCGCACAAGCGGCGGAGCATGTGGATTAATTCGATGCAACGCGAAGAACCTTACCTGGGCTTGACATACACCAGATCGCTGCAGAGATGTAGTTTCCCTTGTGGTTGGTGTACAGGTGCTGCATGGCCGTCGCTGCAT
+
GGGGGGGGGGGGGGGGGGGGGGGGGGGGGGGGGGGGCFF@CFGGGGGGGGGG<FCDGGGGGG@FEBFGGGG,FEFGCGEBFGEEFEF:FFD9FFCFGGGDGGGF@GGGEF<F=CFEGGCCFCGGB<=9FFGDF,FFE<FG@FGGGGDFGGGGGGGGCEG<FFC@EGE8CFECC0CFC9FGG=+A<EF?FEGG88EEEFGGGGGGG?FFGGGGCGGFGGFGGFGCGG=DF:9GB7@C:?@C7CCFFFFFGFFGDG<79B1FAGD4:F4<G?F0@C7FGB;909B:>2A
@M00689:251:000000000-CJTJ5:1:1105:15228:8995 1:N:0:10
CAGGATTAGATACCCTGGTAGTCCATGCCGTAAACGGTGGGCGCTAGGTGTAGGGGTCTTCCACGGCCTCTGTGTCGTAGCTAACGCATTAAGCGCCCCGCCTGGGGAGTACGGCCGCAAGGCTAAAACTCAAAGGAATTGACGGGGGCCCGCACAAGCGGCGGAGCATGTGGCTTAATTCGATGCAACGCGAAGAACCTTACCTGGGCTTGACATACACCAGATCGCTGCAGAGATGTAGTTTCCCTTGTGGTTGGTGTACAGGTGCTGCATGTCCGTCGCTGCAT
+
GGGGGGGGGGGGGGGGGGGGGGGGGGGGGGGDGGGGEGG7CFFGGGGGGGGGCGC7FGGGGGFG@:FGGGG@FEFGCFDEFF?FF7F7CE9C<E+CFFG=FGGE7FGGGFEG:=FFGG:B=7FGG<,EFGGGF<FF@>>FEGGGGG>FGGGDG*=FG5F<*=***1?/<@F7E*;F8+<FF5CG+AC@F5C7E*>CGGGGG7EGG:<5CFCECCECCGFFF5**9C8DF*4C3<)0>39<*<CF=?FAGFF*CG877DFF2C4*.:)<F/?0@7*9C)8?(9:3;:A
@M00689:251:000000000-CJTJ5:1:1105:5583:9076 1:N:0:10
CAGGATTAGATACCCTGGTAGTCCATGCCGTAAACGGTGGGCGCTAGGTGTAGGGGTCTTCCACGGCCTCTGTGTCGTAGCTAACGCATTAAGCGCCCCGCCTGGGGAGTACGGCCGCAAGGCTAAAACTCAAAGGAATTGACGGGGGCCCGCACAAGCGGCGGAGCATGTGGATTAATTCGATGCAACGCGAAGAACCTTACCTGGGCTTGACATACACCAGATCGCTGCAGAGATGTAGTTTCCCTTGTGGTTGGTGTACAGGAGCTGCATGGCCGTCGATGCAT
+
FCFFGDEGGGA<E@,C@<EEFGEGGFGFGFGDBC6@CCFGCFG768@CCCCFGECGGGGCDFC9BCFG7FDGGGGGGGGCFFFGFEGCBCGGGGGE>FFDGGGGGFE?CGGGGGGCFEDGGGFGFFGGGGGGGGA=DG<A<FGEGGGGGGGG*:FEDGGGCGEDGGG*+2<A7AC903<09EGFGGFFCCEC8CEECGFG7@FGFGGGG6*8>@ECGFF45=FG>FFC587D?+7**?BCC9C3=9FB75BDDG:>F)-78F4@@*8>5645475;<B9(-(464<9
@M00689:251:000000000-CJTJ5:1:1105:6525:9184 1:N:0:10
CAGGATTAGATACCCTGGTAGTCCATGCCGTAAACGGTGGGCGCTAGGTGTAGGGGTCTTCCACGGCCTCTGTGTCGTAGCTAACGCATTAAGCGCCCCGCCTGGGGAGTACGGCCGCAAGGCTAAAACTCAAAGGAATTGACGGGGGCCCGCAAAACCGGCGGAGCATGTGGATTAATTCGATGAAACGCGAAGAACCTTACCTGGGCTTGACATACACAAGATCGCTGCAGAGATGAGGTTTCCCTTGTGGGTGGTGTACAGTTGATGCATGGTGGTGGCGGCATCGGTCT
+
GGGGGGGGGGGGGGGGGGGGGGGGGGGGGGGGGGGGGGGGGGGGGGGGGGGGGGGGGGGGGGGGGGGGGGGGGGGGGGGGGGGGGGGGGGG9FFEGGGGGGGGGGGG=FGGGGCG+=+=3F<==FGGCCB<FG9D@F,D8@,3CFGGCFE7****=,,*=1*:13**22C0C?<C+<+@++/20++020**)2::E+A5@7+A80CGC5F55*3<<*3*9*1/**+/*)1-040.**3*+*<5+87*4*009**4>284823.91*19DB?2FF79*)-(,((-(((.,334(
@M00689:251:000000000-CJTJ5:1:1105:8808:9253 1:N:0:10
CAGGATTAGATACCCTCTGGCGGTGGGGGATCCGGAGGCGGTGGGGAGGTGATGCATGGCCGTCGCTGCAT
+
F,;C@ECFF9ECFCGFGF@A<CFECF@FGGF,FFEFFEF>@@@EGEEEEEFFGGGEGFEF8@FCCFCCGFG
@M00689:251:000000000-CJTJ5:1:1105:12519:9304 1:N:0:10
CAGGATTAGATACCCTGGTAGTCCATGCCGTAAACGGTGGGCGCTAGGTGTAGGGGTCTTCCACGGCCTCTGTGTCGTAGCTAACGCATTAAGCGCCCCGCCTGGGGAGTACGGCCGCAAGGCTAAAACTCAAAGGAATTGACGGGGGCCCGCACAAGCGGCGGAGCATGTGGATTAATTCGATGCAACGCGAAGAACCTTACCTGGGCTTGACATACACCAGACCGCTGCAGAGATGTAGTTTCCCTTGTGGTTGGTGTACAGGTGATGCATGGCCGTCGCTGCAT
+
GGGGGGGGGGGGGGGGGGGGGGGGGGGGGGGGGGGGGGGGGGGGGGGGFGFFGGGGGGGGGGGGGGGGGGGGGGGGGGGGGGGGGGGGGGGGGGGGGGGGGGGGGGGGGGGGGGGGGGGGGGGGGGGGGGGGGGGGGGGGGGGGGGGGGGGGGGGGGGGGGDGGGGGGGGGGGCGDFFDFGGGGFGGCEGGGGGGGGGGGGG6?EGFGGGGGGGGGGGFF4CFGGDGGFG>GFFFGGGFCF?DGF?FB*5=6<FBFF)2))26@<:<FDFFFFGCF4>9((3(--(:
@M00689:251:000000000-CJTJ5:1:1105:17231:9343 1:N:0:10
CAGGATTAGATACCCTGGTAGTCCATGCCGTAAACGGTGGGCGCTAGGTGTAGGGGTCTTCCACGGCCTCTGTGTCGTAGCTAACGCATTAAGCGCCCCGCCTGGGGAGTACGGCCGCAAGGCTAAAACTCAAAGGAATTGACGGGGCCCCGCACAAGTAGCGGAGCATGTGGTTTAATTCGAAGCAACGCGAAGAACCTTACCTACACTTGACATCCCTTGCATTACTCTTAATCGAGGAAATCCCTTCGGGGACAAGGTGACAGGTGATGCATGGTTGTCGCTGCATCGGT
+
GGGFGGGGGGGGGGGGGGGGGFGFGGGGGGGGGGGDCFFEGGGGGGGDFGGGGFGGGGGGGGGGGGGGGGGFGGFGGGGGGGGGGGGGGGGF9FGG>CCECGEFD@GDGGGG7F7CFGDFGGGG,DCFGGGGGGG8<FGGDGGGGGG**@@7CCGCFFGEF@E7EEEFGGCGGGGGGGGGFFGFC:FGC=EGDDEGGFGFGGGGGGGGCCCCDGFGGGFGCFGGGGG=@+6:5<*2*::GGGCGFFFFDFFGDE9EB4(7>C))*9>BFFFAFFGFG?4(466::03:))((-
@M00689:251:000000000-CJTJ5:1:1105:17250:9354 1:N:0:10
CAGGATTAGATACCCTGGTAGTCCATGCCGTAAACGGTGGGCGCTAGGTGTAGGGGTCTTCCACGGCCTCTGTGTCGTAGCTAACGCATTAAGCGCCCCGCCTGGGGAGTACGGCCGCAAGGCTAAAACTCAAAGGAATTGACGGGGACCCGCACAAGTAGCGGAGCATGTGGTTTAATTCGAAGCAACGCGAAGAACCTTACCTACACTTGACATCCCTTGCATTACTCTTAATCGAGGAAATCCCTTCGGGGACAAGGTGACAGGTGATGCATGGTTGTCGCTGCAT
+
GFGGDGGGGFGGFFCEECFGGEFGEGEFGGGEGFGGEFCEEFGFDFGGCFGGFGGGEGGGDGGGGGGDFGFGGGGFGFGFGGGGGDGFGGFGGGGGDGGGGGGGGGGGEGGGGGGCEGGEGGGGGGGGGFGGFGGGGFGGGGGGGGGEFGGGGGG::DFF;FGGEEGFGGEFFCEFGG?9CFFGGEGGGGGDCC5*<EFGFGGGG:CFGGGGGGGFGGFCCC6DCCC:FFAGAGFGDDFE<EGGFFFFG?)C<E65:01)5CAFFG7?FFFBBFFFDF<:BB??FFFB2
@M00689:251:000000000-CJTJ5:1:1105:10144:9496 1:N:0:10
CAGGATTAGATACCCTGGTAGTCCATGCCGTAAACGGTGGGCGCTAGGTGTAGGGGTCTTCCACGGCCTCTGTGTCGTAGCTAACGCATTAAGCGCCCCGCCTGGGGAGTACGGCCGCAAGGCTAAAACTCAAAGGAATTGACGGGGGCCCGCACAAGCGGCGGAGCATGTGGATTAATTCGATGCAACGCGAAGAACCTTACCTGGGCTTGACATACACCAGATCGCTGCAGAGATGTAGTTTCCCTTGTGGTTGGTGTACAGGTGGTGCATGGCTGTCGCTGCAT
+
GGGGGGGGGGGGGGGGGGGGGGGGGGGGGGGGGGGGGGGGGGGGGGGGGGGGGGGGGGFGGGGGGGGEGGGGGGGGGGGGGGGGGGGGDFFFGGFGFGGGGGGGGGGGGGGGGGGGGGGGGGGFGGGFFG9FGGGD@FGGGGGGEGGGGGGGG8FGFFEGDDGGGGGGCGGGGGGGCFGGGGFFGEGFFG*/?=CEGGGGCFGGGGGGGGDECC<7>CFG4EGGGFFD:/6FBEFFFF=CFFDFF?6>C?FGDG:B>>,@AC<?FFFFGFFFFGFF*>?)48B86,)
@M00689:251:000000000-CJTJ5:1:1105:19428:9569 1:N:0:10
CAGGATTAGATACCCTGGTAGTCCGCGCCCTAAACGATGTCAACTAGCTGTTGGGGCCTTCGGGCCTTAGTAGCGCAGCTAACGCGTGAAGTTGACCGCCTGGGGAGTACGGTCGCAAGATTAAAACTCAAAGGAATTGACGGGGACCCGCACAAGCGGTGGATGATGTGGATTAATTCGATGCAACGCGAAAAACCTTACCTACCCTTGACATGTCTGGAACCCTTTGGAAACTTAGGGGTGCTCGCAAGAGAACCGGAACACAGGTGTTGCATGGCCGTCGCTGCAT
+
GGGGGGGGGGGGGGGGGGGFGGGGEGGGGGGGGGGGGGFGGGGGGGGGGGGGGGGGGGGGGGGGGGGGGGGGGGGGGGGGGGGGGGGGGGGGGGFGGGGGGGGGGGGGGGGGGGGGGGGGGGGGGGGGGGGGGGGGGGGGGGGGGGGFGGGGGGGGGGGGGGGGGGGGGGGGGGGGGGGG@CGGGGGGGGEGGGGEGGGGGGGGGGGGGGGGGGGGGGFGGFFGGGC<FGFGAGFDFGFGGEGGFFFFGFFGGGFFBFFFFGBFFGFFGFFBFGGFGFFF>FFBFFBBD
@M00689:251:000000000-CJTJ5:1:1105:26135:9693 1:N:0:10
CAGGATTAGATACCCTGGTAGTCCATGCCGTAAACGGTGGGCGCTAGGTGTAGGGGTCTTCCACGGCCTCTGTGTCGTAGCTAACGCATTAAGCGCCCCGCCTGGGGAGTACGGCCGCAAGGCTAAAACTCAAAGGAATTGACGGGGGCCCGCACAAGCGGCGGAGCATGTGGATTAATTCGATGCAACGCGAAGAACCTTACCTGGGCTTGACATACACCAGATCGCTGCAGAGATGTAGTTTCCCTTGTGGTTGGTGTACAGGTGCTGCATGGTCGTCGCTGCAT
+
GECGGGGGCFFGGGGGGGGAFFFGFFEEEFGGGGGGCFDCDGGGGGEGFGGGGGGDGGGGGFFGGGGGEGGGGFGF7DFFGGGGGGGGGDGGFFEGGGCBFCGGF<FCFFGFFGGGGGEDEDFE<AF<FGGGGGFFCGGGGGCG>FEDGGGGGGEC<8<C<@CC=EEFCGGD?FFCEFFFGFEFFGFEGEGG>EE>FGGGFGGGGF4*A8CEFGGFGG?GGG=FGF8C;:9GB+5*?9@?CCDFFFFFD@FGGF?39F(.2<)9?FFFF?=7B7CFD>9BFFF:086
@M00689:251:000000000-CJTJ5:1:1105:10401:9807 1:N:0:10
CAGGATTAGATACCCTGGTAGTCCATGCCGTAAACGGTGGGCGCTAGGTGTAGGGGTCTTCCACGGCCTCTGTGTCGTAGCTAACGCATTAAGCGCCCCGCCTGGGGAGTACGGCCGCAAGGCTAAAACTCAAAGGAATTGACGGGGGCCCGTACAAGCGGCGGAGCATGTGGATTAATTCGATGCAACGCGAAGAACCTTACCTGGGCTTGACATACACCAGATCGCTGCAGAGATGTAGTTTCCCTTGTGGTTGGTGTACAGGTGATGCATGGCCGTCGCTGCAT
+
C@CFGGFGFCFFFG8FDDG@CEFGDGD<EEF,,DEE>F<@@D@FGGEFFGF,FGDGCGGGGGCFG7:FECGGE<FEEDCB<FF?FGGCFFE<?F7:FCC+@+4B4D:F=F<FC7FB=C:C>DFD<<F=F8F=D>A>FCGFFGGGGC@FFFF*=CFF9<F*<FG7C8C*2:CF77+0<C?:EF7F7*<0AEGG/:C8<EGCC@GGDGCDGGGEF69C*C774*7C=GCG>*4>337*2C8C70:C990-:8F43C<7(>:F794@:076DFBF*29FG>29,;00;?F
@M00689:251:000000000-CJTJ5:1:1105:13893:9864 1:N:0:10
CAGGATTAGATACCCTGGTAGTCCATGCCGTAAACGGTGGGCGCTAGGTGTAGGGGTCTTCCACGGCCTCTGTGTCGTAGCTAACGCATTAAGCGCCCCGCCTGGGGAGTACGGCCGCAAGGCTAAAACTCAAAGGCATTGACGGGGGCCCGCACAAGCGGCGGAGCATGTGGATTAATTCGATGCAACGCGAAGAACCTTACCTGGGCTTGACATACACCAGATCGCTGCAGAGATGTAGTTTCCATTGTGGTTGGTGTACAGATGCTGCATGGCCGTCGCTGCCT
+
G?FGDFGGFCFFFGDG<DFGACCFFFF8CFC;FFDGGGFFEDG7@:FE,FFDGGGGGGFFEFGGEGG:FFFFFFGGDGCGFGGGGGCCCFGGACFG7FFBFGDFGF++C?FFGGGGGDFB@FFGGGDFGGGGGGGG,>DFEGE@@7CGGG*BCEEGFGGGGEGGEE8CGGGGGGCCFGGFGGFFFEGGGG/5CEG5@G5C?ECFFGGG5CGGF8EFGFFCGGGGDCEDFC6FBGFGGGFGGFGG4@*679FGGG4>>EFF>CAF*2*07*9??F*5D>19BFB?(,3
@M00689:251:000000000-CJTJ5:1:1105:11985:10100 1:N:0:10
CAGGATTAGATACCCTGGTAGTCCATGCCGTAAACGGTGGGCGCTAGGTGTAGGGGTCTTCCACGGCCTCTGTGTCGTAGCTAACGCATTAAGCGCCCCGCCTGGGGAGTACGGCCGCAAGGCTAAAACTCAAAGGAATTGACGGGGGCCCGCACAAGCGGCGAAGCATGTGGATTAATTCGATGCAACGCGAAGAACCTTACCTGGGCTTGACATACACCAGATCGCTGCAGAAATGTAGTTTCCCTTGTGGTTGGTGTACAGGTGATGCATGGCTGTCGCTGCAT
+
GGGGGGGGFFFGGGGGGGGGGGGGGFDGGGGGGGGFFFF::FEGF+CFEGF@@F7FGGFG<CDCF:F@FGEAFFFDGGFF?EGGG=C7FFGGFFFEGGG7FGGGGGG:+BFGGEFGCGGGGCCDFFGADFFGFGGFGFFFD,,@CFG@FGC*1*=CE:FFC<:EGDC@?:CEFCFGGFGFFCCF7*0:E8?DGGGGGGDFGGGGGGGF=EF=<FCFFFFFFFFF06:75/3<7+)22<=:D@FGFF44C49<7FFEFF0>5CAFF::?FFFD4>FFGB12(,3:>?F
@M00689:251:000000000-CJTJ5:1:1105:12090:10121 1:N:0:10
CAGGATTAGATACCCTGGTAGTCCATGCCGTAAACGGTGGGCGCTAGGTGTAGGGGTCTTCCACGGCCTCTGTGTCGTAGCTAACGCATTAAGCGCCCCGCCTGGGGAGTACGGCCGCAAGGCTAAAACTCAAAGGAATTGACGGGGGCCCGCACAAGCGGCGGAGCATGTGGATTAATTCGATGCAACGCGAAGAACCTTACCTGGGCTTGACATACACCAGATCGCTGCAGAGATGTAGTTTCCCTTGTGGTTGGTGTACAGGTGTTGCATGGCCGTCGCTGCAT
+
GGGGGGGGGGGGGGGGGGGGGGGGGGGGGGGGGGGGGGGGGGGGGGGGGGGGGGGGGGGGGGGGGGGGGGGGGGGGGGGGGGGGGGGGGGGFFGGGGGGGGGGFGGGGFGGGGGGGGGGGGGGGGGGGGGGGGGFFFGGFFGGGGGGGGGGGGGGGGGGGGGGGEGGGGGGGGGGGGGFFGFGGGGGGGGGGGGGGGGGGGGGGGGGGGGGGGGGGGGFGGGGFGG8DFE>GF?@*:FFGGGGGFFFDGFFGGGFBFF0FA<4@FFFFGF=<FF4>FF>039?:BFA
@M00689:251:000000000-CJTJ5:1:1105:14482:10154 1:N:0:10
CAGGATTAGATACCCTGGTAGTCCATGCCGTAAACGGTGGGCGCTAGGTGTAGGGGTCTTCCACGGCCTCTGTGTCGTAGCTAACGCATTAAGCGCCCCGCCTGGGGAGTACGGCCGCAAGGCTAAAACTCAAAGGAATTGACGGGGGCCCGCACAAGCGGCGGAGCATGTGGATTAATTCGATGCAACGCGAAGAACCTTACCTGGGCTTGACATACACCAGATCGCTGCAGAGATGTAGTTTCCCTTGTGGTTGGTGTACAGGTGCTGCATGGTCGTCGCTGCAT
+
GGGGGGGCFGGGGGGGFGGGFFGGGFFGGGGGGGGGGGDCGGGGGGGGGGGGGGGGGGGGGGGGGEGGGGGGGGGGGGGGGGGGGGGGGGGGGGFGGGGGGGGGGGGGGGGGGGGEGGGGDGGGGFGG<FGGGGGFGGGGGDGGGDGGGGGGGGGGGGGGGGGGGGEFGGGGGGGGGGGGG5+<FGGGGGGG5C5E@FGGGCGGFGGGGGGGFGGGFG?<<GDFFFGGF8;70<@GFFFF>FFGFFFBG?FDCF0;9BBFFGAF4DFFG?FBFFCFC:>:>>FFF?A
@M00689:251:000000000-CJTJ5:1:1105:21646:10555 1:N:0:10
CAGGATTAGATACCCTGGTAGTCCACGCCGTAAACGATGAATGCCAGCCGTTAGTGGGTTTACTCACTAGTGGCGCAGCTAACGCTTTAAGCATTCCGCCTGGGGAGTACGGTCGCAAGATTAAAACTCAAAGGAATTGACGGGGGCCCGCACAAGCGGTGGAGCATGTGGTTTAATTCGACGCAACGCGCAGAACCTTACCAGCCCTTGACATCCCGGTCGCGGACTCCAGAGACGGAGTTCTTCAGTTCGGCTGGACCGGAGACAGGTGCTGCATGGCCGTCGCTGCAT
+
GGGGGGGGGGGGGGGGGGGGGGGGGGGGGGGGGGGGGGGGFGGGGGGGGGGGGGGGGGGGGGGGGFGGGGGGGGGGGGGGGGGGGGGGGGGGGGGGGGGGGGGGGGGGGGGGGGGGGGGGGGFGGGGGGGGGGGGGGGGGGGGGGGGGGGGGGGGGGGGGGGGGFGFFGGGGGGGGGGGGGGGGGGGGGGGGGGGDGGGGGGGDGGGGGGFGGGG?FGFDGGDGC=ED?C>DBFFGGGFGCGFGFFFFGFFGGGFFFFFFFGFF:GFFFFFFFGF?DF?FFFFFFFFFFFF
@M00689:251:000000000-CJTJ5:1:1105:10842:10568 1:N:0:10
CAGGATTAGATACCCTGGTAGTCCATGCCGTAAACGGTGGGCGCTAGGTGTAGGGGTCTTCCACGGCCTCTGTGTCGTAGCTAACGCATTAAGCGCCCCGCCTGGGGAGTACGGCCGCAAGGCTAAAACTCAAAGGAATTGACGGGGGCCCGCACAAGCGGCGGAGCATGTGGATTAATTCGATGCAACGCAAAGAACCTTACCTGGGCTTGACATACACCAGATCGCTGCAGAGATGTAGTTTCCCTTGTGGTTGTTGTACAGGTGATGCATGGCTGTCGCTGCAT
+
GGGGGGGGGGGGGGGGGGGDFFGGGGFFGGGGGGGGGFFGGGGGGGGGGGGGGGGGGGGGGGGGGGGGGGGFGGGGGGGGGGGGGGGDGDGGGGGGGGGEGGGGFGG@FGDGGGGGGG+CGGGGGCFFGGGGGGGGGGGGGGGGGGGGGGEEFCGGGFGGFGGGEGEFFGGGGGGG6CFGGGFGGGGGGGGDEGFGGGGGGGGGGGGGGFGG<FGGGGFGGGGGGGGGF>0C?E:C>CBFFGGGFFFFG?FGCC:DFF<FFFBFFGFF*8@AFGGF43:<:???>?9
@M00689:251:000000000-CJTJ5:1:1105:7967:10592 1:N:0:10
CAGGATTAGATACCCTGGTAGTCCATGCCGTAAACGGTGGGCGCTAGGTGTAGGGGTCTTCCACGGCCTCTGTGTCGTAGCTAACGCATTAAGCGCCCCGCCTGGGGAGTACGGCCGCAAGGCTAAAACTCAAAGGAATTGACGGGGGCCCGCACAAGCGGCGGAGCATGTGGATTAATTCGATGCAACGCGAAGAGCCTTACCTGGGCTTGACATACACCAGATCGCTGCAGAGATGTAGTTTCCCTTGTGGTTGGTGTACAGGTGTTGCATGGTCGTCGCTGCAT
+
GGGGGGGGGGGGGGGGGGGGGGGGGGGGGGGGGGGGDGFGGGGGGGGGGGGFGGGGGGGGGFAFGGGGGFGGGGGGGGGGGGGFGGEDGGGEEFGGGGGEGGGGGGDG7FFGGGGGDGGDGGGGGGGGGGGGGGFFCGGCCEGGGGGGGGGGGGGGGGGGGGGG=@EFGGGGC<FGGGGGGGGGGGGGGDGDEGEEGFGGGFDGGGGGGG5EFFFG>FFGGFGGGFGDF>9FBFF*CFFGGGGGFFFFFFFFDF?D>D1@AFBFFG:FG4F<F>FFG>>BFBF12>4
@M00689:251:000000000-CJTJ5:1:1105:21743:10596 1:N:0:10
CAGGATTAGATACCCTGGTAGTCCATGCCGTAAACGGTGGGCGCTAGGTGTAGGGGTCTTCCACGGCCTCTGTGTCGTAGCTAACGCATTAAGCGCCCCGCCTGGGGAGTACGGCCGCAAGGCTAAAACTCAAAGGAATTGACGGGGGCCCGCACAAGCGGCGGAGCATGTGGATTAATTCGATGCAACGCGAAGAACCTTACCTGGGCTTGACATACACCAGATCGCTGCAGAGATGTAGTTTCCCTTGTGGTTGGTGTACAGGTGGTGCATGGCCGTCGCTGCAT
+
GGGGGGGGGGGGGGGGGGGGGGFFGGGGGGGGEGGGGGGGGGGGGGFGCEFGGGGGGGGGGGGGGGGFGGGGGGGGGGGGGGGGGGGGGGGGGGGGGGGDGGGGGFFGGGGGGGGEGGGGGGGGGGGGGGGGGGFFGEFFFFGGGGEFGGGGGGGGGGGGGGGGGGGGGGGGGFGGGGGFFGFGGGGGGGDGGGGGGGGGGGGGGG:85CGGGGGGFGFGGGFGGF@DF86D0CFFGGFGGGDGFFF9CFFGGF?E>5:FDC>FFF:7D>F:?DFFFE>99;F<>?A
@M00689:251:000000000-CJTJ5:1:1105:5680:10797 1:N:0:10
CAGGATTAGATACCCTGGTAGTCCATGCCGTAAACGGTGGGCGCTAGGTGTGGGGGTCTTCCACGGCCTCTGTGTCGTAGCTAACGCATTAAGCGCCCCGCCTGGGGAGTACGGCCGCAAGGCTAAAACTCAAAGGAATTGACGGGGCCCCGCACAAGCGGCGGAGCATGTGGATTAATTCGATGCAACGCGAAGAACCTTACCTGGGCTTGACATACACCAGATAGCTGCAGAGATGTAGTTTCCCTAGGGGGTGGTGTACAGTGGCTGCTGGGTCGTGGCTGCAT
+
GGGGGGGGGGGGGGGGGGGGGGGG9<FFGGGGGGGGGGGGGGGGGGGCFGG,FGGD@FFGGGGGGG7FGGGGEF,FE<FFGGGGGGGGGDGGGGGGEGGGGGGGGGGGGGGGGC+@FE@FG7<FGGGFGGGGGGGGGGGFGGGGGGG*CFGGGGGGGGG*<FGGGGGFGG+CF9<FGGGGGGGFFGGFCCEDEGECFCGGGGGG9+>FGGGEDEFGF07FG**99+<>4<2C?F5C7CF<FG7CFF64*))15*,8(0(03<4B**))*0)))2*0*.-(49B?03)
@M00689:251:000000000-CJTJ5:1:1105:5854:11135 1:N:0:10
CAGGATTAGATACCCTGGTAGTCCATGCCGTAAACGGTGGGCGCTAGGTGTAGGGGTCTTCCACGGCCTCTGTGTCGTAGCTAACGCATTAAGCGCCCCGCCTGGGGAGTACGGCCGCAAGGCCAAAAATCAAAGGAATTGACGGGGGCCCGTCCAAGCGGCGGAGCAAGTGGATTAATTCGATGCAACGCGAAGAACCTTTCCCGGGCTTGACATACACCAGATCGCTCCAGAGATGTAGTTTCCCTTTTGGTTGGTGTACAGGTGTTGCATGGCCGTCGCGTCAT
+
FCFDEGGGGGGGGGGGF<FEAF9F<FEDCCCEGGGG7F@FCDFCFGGGGGFGGGDFFCFG9AEGC:F+@<A8FAGG=CF@FECFF@>==79E,?FEFGG7FFBDDFD:=F<B:CC:3>+@+A+,,:BF<3=,8F,@<<AFFCDCCFG7*>CC**1<F<***C@C:885*2<++<<F+<3C+*9:+5<FA*1)*:7;:*/*:++++/9CCCEG>++30<=<FDGC6+87;*4C:F>5:76CC?70*6747)*2):1<172>)+5=5*)/*)8<=FD@GE9>66(,,34
@M00689:251:000000000-CJTJ5:1:1105:8782:11149 1:N:0:10
CAGGATTAGATACCCTGGTAGTCCACGCCGTAAACGATGTCGACTTGGAGGTTGTGCCCTTGAGGCGTGGCTTCCGGAGCTAACGCGTTAAGTCGACCGCCTGGGGAGTACGGCCGCAAGGTTAAAACTCAAATGAATTGACGGGGGCCCGCACAAGCGGTGGAGCATGTGGTTTAATTCGATGCAACGCGAAGAACCTTACCTGGTCTTGACATCCACGGAAGTTTTCAGAGATGAGAATGTGCCTTCGGGAACCGTGAGACAGGTGCTGCATGGCCGTCGCTGCAT
+
GGGGGGGGGGGGGGGGGGGGGGGGDFGGGGGGGFFGGGGGGGFGGEGGGFGFGGGGGGGGGFFGGGGFGGGGGGGGGGGGGGGGGGG>FFGGGGGGGGGGGGGGGGGGGGGGGGGGGGFFGGGGGGGGGGGGGGGGGGGFGFFGGGGGFGGEGEGGGGGGCFGFFGG9FEGGDFFGGFEGGGGGGGGFEEGGGEGG>FGGGGGGGG4@F?FFGGFFGGFGGEGG>FGGFGFC?FFCDFFGGGGGFFFB4>EGDEF39>:FFF?@FGFFGFFBFG*>C6;B9>;2<>BF
@M00689:251:000000000-CJTJ5:1:1105:8769:11161 1:N:0:10
CAGGATTAGATACCCTGGTAGTCCACGCCGTAAACGATGTCGACTTGGAGGTTGTGCCCTTGAGGCGTGGCTTCCGGAGCTAACGCGTTAAGTCGACCGCCTGGGGAGTACGGCCGCAAGGTTAAAACTCAAATGAATTGACGGGGGCCCGCACAAGCGGTGGAGCATGTGGTTTAATTCGATGCAACGCGAAGAACCTTACCTGGTCTTGACATCCACGGAAGTTTTCAGAGATGAGAATGTGCCTTCGGGAACCGTGAGACAGGTGCTGCATGGCCGTCGCTGCATCTGTCTT
+
FGGGDGGGGFFDFGGGGGGGGGFFGGGGGGGEGGGGGGGGGGGGGGGFFEFFGGGGGGFGGGFGGGGGGGGGGGGGGGGGGGGGGGGEGGGFGGG:CCF7FEGFGGGGGGGDGCEGGG@+<FFFGDFEGGGGGCFAFGG9CCFC@FGGGGGGGGG>CFGG7EGCC+ABFFCFCFFFGGFFGF?FEFGFEEEC>ECFGGGG7CFGG>7FGG<CC7<C<@@GG57DGFGGFE<F?G4*:+*+*3:<6?FAD:>3)>:5;EB3(355?5766???FGFF47319>>??>09<>2442)
@M00689:251:000000000-CJTJ5:1:1105:20432:11232 1:N:0:10
CAGGATTAGATACCCTGGTAGTCCATGCCGTAAACGGTGGGCGCTAGGTGTAGGGGTCTTCCACGGCCTCTGTGTCGTAGCTAACGCATTAAGCGCCCCGCCTGGGGAGTACGGCCGCAAGGCTAAAACTCAAAGGAATTGACGGGGGCCCGCACAAGCGGCGGAGCATGTGGATTAATTCGATGCAACGCGAAGAACCTTACCTGGGCTTGACATACACCAGATCGCTGCAGAGATGTAGTTTCCCTTGTGGTTGGTGTACAGGTGGTGCATGGCCGTCGCTGCATCTGGCT
+
GGFGGGGGGGGFFFGGGGGGGGGGFGGGGGGGGDGGGGGDGDEGDEGG9FFDGGGG@@FGGGGFFGDFCGGGGGFGEFFGGCEGFGGGFDGGGGGG@FFEDGGGGGGGGGGEFGGGGGGGGGGGGFGGFGGGGGGGGGFFGG9CFEGG@FG7FEGGGGGGGCECC@GGFGFGGGG7<FFGFGG9FGGGGGEDEGGGG6CFGGDGGGGGGGGGGFFFDFFFCGGGDFCG:C>GB:7CCF@FF+:79=FAGF?FDC:>3)4;<<AFFCFFCFF?FCF><>991(,4(.)65<))(
@M00689:251:000000000-CJTJ5:1:1105:14329:11378 1:N:0:10
CAGGATTAGATACCCTGGTAGTCCACGCCGTAAACGATGTCGACTTGGAGGTTGTGCCCTTGAGGCGTGGCTTCCGGAGCTAACGCGTTAAGTCGACCGCCTGGGGAGTACGGCCGCAAGGTTAAAACTCAAATGAATTGACGGGGGCCCGCACAAGCGGTGGAGCATGTGGTTTAATTCGATGCAACGCGAAGAACCTTACCTGGTCTTGACATCCACAGAACATTCCAGAGATGGGATGGTGCCTTCGGGAACTGTGAGACAGGTGCTGCATGGCGTCGCTGCAT
+
GFGGGGGGGGGGGGGGGGGGEFFGGGGGGGGGGGGGGGFFGGFFGGGGGGGFGGGGGGGGGGGCCFGGGGGGGGGGC:@FGFGFEGGGGGGAFGFGGGDCGGGGGCGGGGGGDGGGGGEGGGGGGGGGGGGGGGG<FGGGGGGGGGGGGGGG7EGGGGGGGGG@AFCFBFFGGGGGFFGGGGFDEGGGGGGGGGGGGGCCFFGGGGGGGGGGGGCEG?FFFGGGGGGGFGFGFFFGGGFGDEFFF?FD455D9E4FBFF=A:8FFCF@GFFFFGFFGFFFFFF?FB2
@M00689:251:000000000-CJTJ5:1:1105:28992:11409 1:N:0:10
CAGGATTAGATACCCTGGTAGTCCATGCCGTAAACGGTGGGCGCTAGGTGTAGGGGTCTTCCACGGCCTCTGTGTCGTAGCTAACGCATTAAGCGCCCCGCCTGGGGAGTACGGCCGCAAGGCTAAAACTCAAAGGAATTGACGGGGGCCCGCAAGCGGCGGAGCATGTGGATTAATTCGATGCAACGCGAAGAACCTTACCTGGGCTTGACATACACCAGATCGCTGCAGAGATGTAGTTTCCCTTGTGGTTGGTGTACAGGTGATGCATGGCTGTCGCTGCAT
+
GGGGGGGGGGGGGGGGGGGGGGGGGGGGGGGGGGGGGGGCCFFGGGGFGGGGGGGGGGGGGGGGGGGDFGGGGGGGGGGGGGGGGGGGGGGEGFGGGGGGGGGGGGGFGGGGGGGGGGGGGGGGGGGGGGGGGGGGGGGGGGGEGGGGGGGGGEGGGGGGGGGGGGGGFGGCFFGFEFGGGGGGGGGGGGGGGGFGGGGGGGGGGGGGGGGGGGGGGGFGGGGFDEFDDF?G?FFGGGFGGGGGFFFFF@FGGGFFFFBFA@?FFCFFGFFFFGGFGF0:<BB><
@M00689:251:000000000-CJTJ5:1:1105:14166:11526 1:N:0:10
CAGGATTAGATACCCTGGTAGTCCATGCCGTAAACGGTGGGCGCTAGGTGTAGGGGTCTTCCACGGCCTCTGTGTCGTAGCTAACGCATTAAGCGCCCCGCCTGGGGAGTACGGCCGCAAGGCTAAAACTCAAAGGAATTGACGGGGGCCCGCACAAGCGGCGGAGCATGTGGATTAATTCGATGCAACGCGAAGAACCTTACCTGGGCTTGACATACACCAGATCGCTGCAGAGATGTAGTTTCCCTTGTGGTTGGTGTACAGGTGATGCATGGCTGTCGCTGCAT
+
GGGGGGGGGGGGGGGGGGGGGGGGGGFGGGGGGGGGGGGGGGGGGGGGGGGGGGGGGGGGGGGGGGGGGGGGGGGGGGGGGGGGGGGGGGGGGGGGGGGGGGGGGGGGGGGGGGGGGGGGGGGGGGGGGGGGGGGGGGGGGGGGGGGGGGGGGGGGGGGGGGGGGGGDGGGGGGFGGGGGGGGGGGGGGDED8EGGGGGGGGGGGGGGGGGGGGGGGGFGGGGGGGGGFEFG?EFGGGFCGEFGFFFBGFFGGGFFFFFFDGFFFGFFGFFAFGGFGEFB?BBFFFF
@M00689:251:000000000-CJTJ5:1:1105:11106:11545 1:N:0:10
CAGGATTAGATACCCTGGTAGTCCATGCCGTAAACGGTGGGCGCTAGGTGTAGGGCTTTTCCACGGCCTCTGTGTCGTAGCTAACGCATTTAGCGCCCCGCCCGGGGAGTACGGCCGCAAGGCCAAAAATCAAAGGAATTGACGGGGGCCCGCACAAGCGGCGGAGCCTGGCGATTAATTCGATGCAACGCGAAGAACCTTACCCGGGCTTGACATACACCACATCGCTGCAGAGAAGTAGTTTCCTTTGTGGTTTGTGTACAGGTGACGCATGGCCGTCGCTGCAT
+
GGGGGGGGGGGGGGGGGFGGGGGGG<9FGGGGGGGGDFFGGGGGGGGGGGGAFGE,,,:C,CAC:F@@C<,,<6CF:66<=,9FF:::=F,C<?+7FFF=>F++@FG>:B,:+@@F=+@BCGB,3BFG<3,@FGFG@F3F>,@3>FGG7@G***4<F>E*<=*2::C**2**::*;*A+<+*+++*3C+**)****C8E*A+<E6*9ECEFE*<<9*+09FG**0<*1)*4*(37***1+:@7?8=*5>@6DGC:)4F:)<<5=F:64*0)2<<<427999((,((6
@M00689:251:000000000-CJTJ5:1:1105:10374:11838 1:N:0:10
CAGGATTAGATACCCTGGTAGTCCACGCCGTAAACGATGAGTACTAGGTGTCGGGGGTTACCCCCCTCGGTGCCGCAGCTAACGCATTAAGTACTCCGCCTGGGAAGTACGCTCGCAAGAGTGAAACTCAAAGGAATTGACGGGGACCCGCACAAGTAGCGGAGCATGTGGTTTAATTCGAAGCAACGCGAAGAACCTTACCTAAGCTTGACATCCCACTGACCTCTCCCTAATCGGAGATTTCCCTTCGGGGACAGTGGTGACAGGGGGTGCATGGCTGTCGCTGCAT
+
FCGGFGGGGFGGFGGGGGGGGGGAAEFGGGGGGGGGGGGGGGGGGGGGFFFFGDGGGGGGGGFGGGGGGGGGGGGGGGGGGGGGG>GFGFGFEGGGGGGCFEGFFFGGGGGGFGGGGGGGGGGGGGGGCFGGGGGGGGGGCGGGGGGGGDGGFGGFCFFFGGGGDGGGGGGGGGGDEEGGGGEGGGGGGGG<EGGGGGDFGGGGGGGG7;FGFGCCFGFGCGGGFF?DFD8F??FGG57:CFGGFF?AGF>D<54F:?BF4;)9*75))8>>FG>@DF?087?<BF>04
@M00689:251:000000000-CJTJ5:1:1105:14353:11994 1:N:0:10
CAGGATTAGATACCCTGGTAGTCCATGCCGTAAACGGTGGGCGCTAGGTGTAGGGGTCTTCCACGGCCTCTGTGTGGTAGCGAACGCATTAAGCGCCCCGCCTGGGGAGTACGGCCGCAAGGCTAAAACTAAAAGGAATTGACGGGGGCCCGCACAAGCGGTGGAGCATGTGGATTAACTCGAAGCAACGCGAAGAACCTTATATGGGCTGGACACACACCAGATCCACGAAAAGATGCAGACTCCTCTGTGGGCGGTGTACAGGTGCCGGATGGGCGTAGCTGCACAGGGAT
+
,<EC7F<F@C@<CCF9@,;<CE9E@,C6CC@@FFGGFCCCCDE7FCEF;F;CEA@B,,C<FG9FE@C:FDGFFCF,:F9B,+68+>4:B@CFFE::C+7=+++:<77CF:=CCF7@8+@:=7F=88=FF,,:D<=+>7F,>F=:7<*C:C<*<::CGG*CFEGGG7**:<2<,2?9<++++2=+B8?FGE87CC78@*8*2A+++0**/;5*9@F*0*8**8:<*3+*0/()(1)1><*30+*+/0*(26977*(72)35)0)*)2/)*.)-))1)7)(,444672(.,3(((
@M00689:251:000000000-CJTJ5:1:1105:14358:12014 1:N:0:10
CAGGATTAGATACCCTGGTAGTCCATGCCGTAAACGGTGGGCGCTAGGTGTAGGGGTCTTCCACGGCCTCTGTGTCGTAGCTAACGCATTAAGCGCCCCGCCTGGGGAGTACGGCCGCAAGGCTAAAACTCAAAGGAATTGACGGGGGCCCGCACAAGCGGCGGAGCATGTGGATTAATTCGATGCAACGCGAAGAACCTTACCTGGGCTTGACATACACCAGATCGCTGCAGAGATGTAGTTTCCCTTGTGGTTGGTGTACAGGTGCTGCATGGTCGTCGCTGCAT
+
GGGGGGGGGGGGGGGGGGGGGGGFGGGGGGGGGGGGGGFGGGGGGGGGGGGGGGGGGGGGGGGGGGGGGGGGFGGGDGGGGFGGGGGGGGGGGGGGGGGGGGGGGGGGGGGFGGGGGGGGGGGFGGGGGFGGGGGFGGGGGGGGGGGGGGGDGGGGGGFGGCEGGGDF?FCCFCFGGGGGGGFFGGGGGGGDGG=GGGGGGFEGGFGGGGGGFFGFGGFGGGGGGGCDFE>D3C>5:+0+:2CGFFFAF4@FGG:EB)(<A9<BFGFFGFF>FGGFGFFFFFF:92)
@M00689:251:000000000-CJTJ5:1:1105:29043:12635 1:N:0:10
CAGGATTAGATACCCTGGTAGTCCATGCCGTAAACGGTGGGCGCTAGGTGTAGGGGTCTTCCACGGCCTCTGTGTCGTAGCTAACGCATTAAGCGCCCCGCCTGGGGAGTACGGCCGCAAGGCTAAAACTCAAAGGAATTGACGGGGGCCCGCACAAGCGGCGGAGCATGTGGATTAATTCGATGCAACGCGAAGAACCTTACCTGGGCTTGACATACACCAGATCGCTGCAGAGATGTAGTTTCCCTTGTGGTTGGTGTACAGGTGTTGCATGGTCGTCGCTGCAT
+
GFGGGGGGGGGGGGGGGGGGGGGGFGGGGGGGGGGGGGGGGGGGGGGGGGGGGGGGGGGGGGGGGGGGGGGGGCFGGGGGGGGGGGGEGGGGGGCEGGGGEGGGGGGGGGGGGGGGGGGGGGGGGGGGGDGGGGGGGGGGGGGDCFDGGGGGGDGGGGGGGGEFGGGCCGGGGGFGGGGGGGGGGGGGGEEDGGEGGGGFGGGGGGGGGGCCFGGGFFFGGGGGGGFDFGFGFC:*0:BGFFGGFFFFG?FFGC:E>::><<5BFCFFCFFFFGGFGFFFFFBBF>2
@M00689:251:000000000-CJTJ5:1:1105:9016:12910 1:N:0:10
CAGGATTAGATACCCTGGTAGTCCATGCCGTAAACGGTGGGCGCTAGGTGTAGGGGTCTTCCACGGCCTCTGTGTCGTAGCTAACGCATTAAGCGCCCCGCCTGGGGAGTACGGCCGCAAGGCTAAAACTCAAAGGAATTGACGGGGGCCCGCACAAGCGGCGGAGCATGTGGATTAATTCGATGCAACGCGAAGAACCTTACCTGGGCTTGACATACACCAGATCGCTGCAGAGATGTAGTTTCCCTTGTGGTTGGTGTACAGGTGATGCATGGCCGTCGCTGCAT
+
GGGGGGGGGGGGGGGGGGGGGFGGGGGGGGGGGGGGGGFFEGGGGGGGGGGGGGGGGGGGGGGGGGGGGGGGGGGGDGGGGGGGGGGGGGGGGGFGGGG7FEGGGGGGGGGGGGGGGGGDGGGGGGGGGGGGGGGGGGGGGGGGGGGGGGGGGGGGGGGGGFGGGGDFGF9C9FF?FGDF?=EGGGGGGG5CCEGGGCFGGGGGGCFGGG5EC+<CGFFG*:7FC<EGFG>FFGFGCF?FFFFFFFFBDFFGGGBFFFFFF<6@?7FF7BF<77<F6:;9;B0124)
@M00689:251:000000000-CJTJ5:1:1105:12179:13290 1:N:0:10
CAGGATTAGATACCCTGGTAGTCCATGCCGTAAACGGTGGGCGCTAGGTGTAGGGGTCTTCCACGGCCTCTGTGTCGTAGCTAACGCATTAAGCGCCCCGCCTGGGGAGTACGGCCGCAAGGCTAAAACTCAAAGGAATTGACGGGGGCCCGCACAAGCGGCGGAGCATGTGGATTAATTCGATGCAACGCGAAGAACCTTACCTGGGCTTGACATACACCAGATCGCTGCAGAGATGTAGTTTCCCTTGTGGTTGGTGTACAGGTGCTGCATGGCCGTCGCTGCAT
+
GGGGGGGGGGGFGGGGGGGGGGGGGFFFGGGGGGGGGGGGGGGGGGGGGGGGGGGGGGGGGGGGGGGGGGGGGGGGGGGGGGGGGGGGGGGFGGGGGGGGGGGGGGGGDGGGGGGGGGCFGGGGGGGGGGGGGGGGGGGGFAFGGGGGGGGGGGGGGGGFGGGGGGGFGGGGGGGFGFGGGGCGGGGGGGGGGGGGGGGGGGGGGGGGGGGGGG+<FGFGGGC<DDGGFE;C2C>FFFBGGGGGFFFFGFFGD=2>9EBF2<<F5DFFGF@>FGC:FE>>0>B:BFF
@M00689:251:000000000-CJTJ5:1:1105:10971:13502 1:N:0:10
TAGGATTAGATACCCTGGTAGTCCATGCCGTAAACGGTGGGCGCTAGGTGTAGGGGTCTTCCACGGCCTCTGTGTCGTAGCTAACGCATTAAGCGCCCCGCCTGGGGAGTACGGCCGCAAGGCTAAAACTCAAAGGAATTGACGGGGGCCCGCACAAGCGGCGGAGCATGTGGATTAATTCGATGCAACGCGAAGAACCTTACCTGGGCTTGACATACACCAGATCGCTGCAGAGATGTAGTTTCCCTTGTGGTTGGTGTACAGGTGATGCATGGTTGTCGCTGCAT
+
FGGGGGGGGGGFGGGGGGGGGGGCGGGGGGGGGFGGGGGGGGGDGGGGCFGGGGGGGGGGGGGGDGGGGGGGFGGGGGGGGFFGGGGGGGGGFGEEFGGGGGGGGGGGGGGGGGGGGGGGGGGGGGGGGGGGGGGF<DFGDFGGGGGGGGGGCEGGGGFGGGCFGDGGGGFFFGCFC?FGGFGF7EFGDECGGGCEFFFGFEGGGGGGGGGGGFGGC69D<5*9CGCGFC4C::5CCCFGG7CG=?@F7?FFDG:>;D:F)<<F<FFFGF?AFGGFGEB)38:<BBA
@M00689:251:000000000-CJTJ5:1:1105:10953:13511 1:N:0:10
TAGGATTAGATACCCTGGTAGTCCATGCCGTAAACGGTGGGCGCTAGGTGTAGGGGTCTTCCACGGCCTCTGTGTCGTAGCTAACGCATTAAGCGCCCCGCCTGGGGAGTACGGCCGCAAGGCTAAAACTCAAAGGAATTGACGGGGGCCCGCACAAGCGGCGGAGCATGTGGATTAATTCGATGCAACGCGAAGAACCTTACCTGGGCTTGACATACACCAGATCGCTGCAGAGATGTAGTTTCCCTTGTGGTTGGTGTACAGGTGATGCATGGTTGTCGCTGCAT
+
CFGGGGGFGGGGGGGGFFGGGGGGFEFGGFGGEGGGGGEGGGGGGEGGGGG9FGGGGGGGGGGGEGGGGGGFG<FGGGGGGGGGGGGGGGGFGGDEGGGEGGGGGGDEGGFFECGGFGF:FFGGFGGGGGGGGCDDGFGGGAFGEGGGGGGGGCFGFGGCDGD@CEEFFGGGGGGGGGGGGFGGCEFFGGGGG5EGGGGGGGGGG?FGGGGGGGGGCFFGGGGF=CCGFC>G><>*:CF9FGGGFFFFF4@GDFFE9EBFFGA?FGFFGBFFFG4@F:?A?F?:972
@M00689:251:000000000-CJTJ5:1:1105:16161:14398 1:N:0:10
CAGGATTAGATACCCTGGTAGTCCATGCCGTAAACGGTGGGCGCTAGGTGTAGGGGTCTTCCACGGCCTCTGTGTCGTAGCTAACGCATTAAGCGCCCCGCCTGGGGAGTACGGCCGCAAGGCTAAAACTCAAAGGAATTGACGGGGGCCCGCACAAGCGGCGGAGCATGTGGATTAATTCGATGCAACGCGAAGAACCTTACCTGGGCTTGACATACACCAGATCGCTGCAGAGATGTAGTTTCCCTTGTGGTTGGTGTACAGGTGCTGCATGGCTGTCGCTGCAT
+
GGGGFFGGGFGGGGGCCFFGGGFFGGGGGGGGEGGGGGDGGGGCFGGGEFEGGGGGCFGGGDFGGGGGDGGGGGGGGGGGGCEFGGGGDFGGGGGCGGGGGGECGGGD@CFGGGGGEGGGEFFCFFGGGGGFFGGGGGGGGGGEFGGGGGGGGGGGGGGGGGGGDGG><FFFGGFFFGFGFGF++?FGGE5CEGGDGFGG?FFGGGGFGFGGGGGGGFFCG55C=CEG)*2<>E:<:EFG70:AB?=<GFFCD*45152.-<4*<F49DFF:FGFFDEF?B16,(29
@M00689:251:000000000-CJTJ5:1:1105:22095:14424 1:N:0:10
CAGGATTAGATACCCTGGTAGTCCACGCCCTAAACGATGTCAACTAGTTGTTGGGGATTCATTTCCTTAGTAACGTAGCTAACGCGTGAAGTTGACCGCCTGGGGAGTACGGTCGCAAGATTAAAACTCAAAGGAATTGACGGGGACCCGCACAAGCGGTGGATGATGTGGATTAATTCGATGCAACGCGAAAAACCTTACCTACCCTTGACATGCCACTAACGAAGCAGAGATGCATTAGGTGCTCGAAAGAGAAAGTGGACACAGGTGTTGCATGGTCGTCGCTGCAT
+
GGGGGGGGGGGGGGGGGGGGGGGGGGGGGGGGGGGGGGGGGGGGGGGGGGGGGGGGGGGGGGGGGGGGGGGGGGGGGGGGGGGGGGGGGGGGGGGGGGGGGGGGGGGGGGGGGGGGGGGGGGGGGGGGGGGGGGGFGGGGGGGGGGGGGGGGGGGGGGGGGGGGGGGGGGGGGGGGGGGGGGGGGGGGGGG<EGGGGFGGGGGGGGGGGGGGGFGGGGFGGGGGGGGGFG?FFGFGGGFGGGGGFFFFGFFGFGFFFFFFFGFFFGFFGFFFFGGFGFFFFFF6>BFFFF
@M00689:251:000000000-CJTJ5:1:1105:26026:14716 1:N:0:10
CAGGATTAGATACCCTGGTAGTCCACGCCGTAAACGATGAGTGCTAGGTGTCAGGGGGTTTCCGCCCCTTGGTGCTGGAGTTAACGCATTAAGCACTCCGCCTGGGGAGTACGGCCGCAAGGCTGAAACTCAAAAGAATTGACGGGGGCCCGCACAAGCGGTGGAGCATGTGGTTTAATTCGGAGCAACGCGAAGAACCTTACCAGGTCTTGACATCCTCTGCTATCGATAGAGATATCGAGTTCCCTTCGGGGACAGAGTGACAGGTGATGCATGGCCGTCGCTGCATCTGTC
+
GGGGGGGGGGGGGGGGGGGGGGGGGGGGGGGGGEGGGGGGGGGGGGGGFGGGGGGGGGGGGGGGGGGGGGGGGGGGGGGGGGGGGGGGGGGGGGFGGGGGGGGGGGGGGGGGGGGGGGGGGGGGGGGGGGGGGGGGGGGGGGGGGGGGGGGGGGGGGGGGGGGGGGGGGGGGGFGGGGGGGGGGGGGGGGGGEGGGFGGGGGGGGGGFGGGGGGGGGGFGGGGGGGGGFG?GFGFFGFFGGGGGFFFFGFFGGG6BFFFFFGFF?CFFGFFBFGGFG@B>2(30?FB:<AFBFB
@M00689:251:000000000-CJTJ5:1:1105:28966:15879 1:N:0:10
CAGGATTAGATATCCTGGTAGTCCATGCCGTAAACGGTGGGCGCTAGGTGTAGGGGTCTTCCACGGCCTCTGTGTCGTAGCTAACGCATTAAGCGCCCCGCCTGGGGAGTACGGCCGCAAGGCTAAAACTCAAAGGAATTGACGGGGGCCCGCACAAGCGGCGGAGCATGTGGATTCATTCGATGCAACGCGAAGAACCTTACCTGGGCTTGACATACACCAGATCGCTGCAGAGATGTCGTTTCCCTTGTGGTTGGTGTACAGGTGATGCATGGCAGTCGCTGCAT
+
GDFFGGGGGGFFFFGGGGGGFGGGFFEFGGGGGGGGGGFFGGGGGCFGGGGGGGGGGGGGGGGGGGGGGGGGGGGGGFGGGGFGGDGGGGCFGGDGECGGGGGGFFG:FFFGGGGGGGGGEGGGGGGGGGGG8DG?FGFGGFGGGGGGGGGGGDGGGGGDEGGGEEGCGGGGGCCG+<9CFGGGGGGGGGGGE=EDGGGGGGGGFDDGGGGGGGFGGGFGF5:5C8FG@>;F?G@0:FF+7CDGFFFBGFFGGG?>BE<F>FA?FGFFGFF<@D5:*04>:><:>89
@M00689:251:000000000-CJTJ5:1:1105:12190:16087 1:N:0:10
CAGGATTAGATACCCTGGTAGTCCATGCCGTAAACGGTGGGCGCTAGGTGTAGGGGTCTTCCACGGCCTCTGTGTCGTAGCTAACGCATTAAGCGCCCCGCCTGGGGAGTACGGCCGCAAGGCTAAAACTCAAAGGAATTGACGGGGGCCCGCACAAGCGGCGGAGCATGTGGATTAATTCGATGCAACGCGAAGAACCTTACCTGGGCTTGACATACACCAGATCGCTGCAGAGATGCAGTTTCCCTTGTGGTTGGTGTACAGGTGCTGCATGGCCGTCGCTGCAT
+
GGGGGGGGGGGGGGGGGGGGGGGGGGGGGGGGGGGGGGFGGGGGGGGGGGGGGGGGGGGGFGGGGGGGGGGGGGGGGGGGGGGGGGGGGGGGGGGGGGGGGGGGGGGCEFGGGGGGGGGGGGGGGGGGGGGGGGGGGGGGGGGGGGGGGGGGGGGGGGGFFGGGEDEFGGGGFCFEFEFGGGGGGGGFGGGGGGGGGGGGGGGGFFGFGGFEGGGG:+9F7CGGGCFDF8>F?FFCCFF9FGGGFBFAFFFGGG?E0>BFFCAF?C6?GFF24C7F4:96900(624
@M00689:251:000000000-CJTJ5:1:1105:12493:16151 1:N:0:10
CAGGATTAGATACCCTGGTAGTCCACGCCCTAAACGATGTCAACTAGTTGTTGGGGATTCATTTCCTTAGTAACGTAGCTAACGCGTGAAGTTGACCGCCTGGGGAGTACGGTCGCAAGATTAAAACTCAAAGGAATTGACGGGGACCCGCACAAGCGGTGGATGATGTGGATTAATTCGATGCAACGCGAAAAACCTTACCTACCCTTGACATGCCACTAACGAAGCAGAGATGCATTAGGTGCTCGAAAGAGAAAGTGGACACAGGTGTTGCATGGTCGTCGCTGCAT
+
GGGGGGGGGGGGGGGGGGGGGGGGGFGGGGGGEFGGGGGGGGGGGGGGGGGGGGGGGGGGGGGGGGGGGGGGGGGGGGGGGGGGGGGGGDGDEGGGGGGGGGGGGGGGGGGGGGGGGGGGGGGFFFGGGCGGGGGFGFGFGGGGGGGGGGGEGGGGGGGGGGGGGGFGGGGGGGGGGGGGFGGGGDGGGG>DGGGGGG?CGGGGGGGGGGGGGGGGGGFGGFGGGGEG???GBGFGGGFGG?FFF471D:BGGGFF:FBFBGF?F4>>:?FFFGGBGFFFFFF>BBFBF<
@M00689:251:000000000-CJTJ5:1:1105:14417:16257 1:N:0:10
CAGGATTAGATACCCTGGTAGTCCATGCCGTAAACGGTGGGCGCTAGGTGTAGGGGTCTTCCACGGCCTCTGTGTCGTAGCTAACGCATTAAGCGCCCCGCCTGGGGAGTACGGCCGCAAGGCTAAAACTCAAAGGAATTGACGGGGGCCCGCACAAGCGGCGGAGCATGTGGATTAATTCGATGCAACGCGAAGAACCTTACCTGGGCTTGACATACACCAGATCGCTGCAGAGATGTAGTTTCCCTTGTGGTTGGTGTACAGGTGATGCATGGTTGTCGCTGCAT
+
GGGGGGGFFGGGGGGGGGGGGGGGGGGGGGGGGGGGGGDEGGGGGGGGGGGGGGGGGGGGGGGGGGGGGGGGGGGGGGGGGGGGGGGGGGDGGGEGFFGGGGGGGGGGGGGGGGGGGGFGFGGGGGGGGGGGGGGGCFFFFGGGDGGGGGGGGGGGGGGGGGGFGEEEGFFGGGGGFFGGGGGGGGGGGGGGEEGGGGGFGGGGGGGGGCFGGGGGGGFGGGGGGGGGFC>G?<FGGGFFGGGGFFFFGFFGGG?EFE:FAFDF:F:FFFF>?FGFGFFFF?F:FB>
@M00689:251:000000000-CJTJ5:1:1105:6165:16431 1:N:0:10
CAGGATTAGATACCCTGGTAGTCCATGCCGTAAACGGTGGGCGCTAGGTGTAGGGGTCTTCCACGGCCTCTGTGTCGTAGCTAACGCATTAAGCGCCCCGCCTGGGGAGTACGGCCGCAAGGCTAAAACTCAAAGGAATTGACGGGGGCCCGCACAAGCGGCGGAGCATGTGGATTAATTCGATGCAACGCGAAGAACCTTACCTGGGCTTGACATACACCAGATCGCTGCAGAGATGTAGTTTCCCTTGTGGTTGGTGTACAGGTGTGGCATGGCCGTCGCTGCATCTGTAT
+
GGGGGEFEFGGGGGGGGGGGGGGEEFGGGGGGGGGGGGGGGGGGGGGGFACEGFGGGGCFGGGGGGGEGGGGAFGGGGGGGGGGGGGGEGGCFEFCCFGFGGGGGGGGGGGGGGGGG7CF7F=FGGGGGGGGDFGGGGG<FGGGGGGGGGDC*8FGC5FECCGDGGGGCCFG9<E<F<90<EC9CE9FAE?>CEEGGGGFGGGGFFFFGC=EGGF7C6?F:EGGF+CD:>;GBGFGGG=<:<C<B**.:?FFCE:D6)->>@AFFC6B*7>BF<F49.7>;B:?6?A<B<<)4
@M00689:251:000000000-CJTJ5:1:1105:6146:16436 1:N:0:10
CAGGATTAGATACCCTGGTAGTCCATGCCGTAAACGGTGGGCGCTAGGTGTAGGGGTCTTCCACGGCCTCTGTGTCGTAGCTAACGCATTAAGCGCCCCGCCTGGGGAGTACGGCCGCAAGGCTAAAACTCAAAGGAATTGACGGGGGCCCGCACAAGCGGCGGAGCATGTGGATTAATTCGATGAAACGCGAAGAACCTTACCTGGGCTTGACATACACCAGATCGCTGCAGAGATGTAGTTTCCCTTGTGGTTGGTGTACAGGTGTTGCATGGCCGTCGCTGCATCGGTCT
+
GGGGGGGGGFGGGFGGGGGGGEFFEFGFFGCGGGGGGGFGGGG7FGEFD<6C<FGGGEEF9CFFGGGEGGGGCF<F7FGGGGGGGGCF=FEFGCFFF:FG:FEFFFGCGGFEFFEEGGGGGGF8DFGF<<=FCFF8FCEFFCEFGGGGGGGG7EGGDFEFGDEGGCEF<C<CC<:7FGGG7CF7C+<@+:C9*::;C>FGGGGF9?DGFG5?FCG?FG?CCC/9*383);7C(+)**<897:FG49=>*<6CC=?FFF?@)35B):?F34@2/:DF4>13;(-4(,4)((4(1
@M00689:251:000000000-CJTJ5:1:1105:15163:16944 1:N:0:10
CAGGATTAGATACCCTGGTAGTCCATGCCGTAAACGGTGGGCGCTAGGTGTAGGGGTCTTCCACGGCCTCTGTGTCGTAGCTAACGCATTAAGCGCCCCGCCTGGGGAGTACGGCCGCAAGGCTAAAACTCAAAGGAATTGACGGGGGCCCGCACAAGCGGCGGAGCATGTGGATTAATTCGATGCAACGCGAAGAACCTTACCTGGGCTTGACATACACCAGATCGCTGCAGAGATGTAGTTTCCCTTGTGGTTGGTGTACAGGTGGTGCATGGCCGTCGCTGCAT
+
GGGGGGGGGGGGGGGGGGGGGGGGGGFGGGGCEGGGGGGGGGGDGGGGCFFGGGGGGGGGGGGGGGGGGGGGGGGGG@EFFGGGGGGGGGGGGFGGEGGGGGGFGGEGGGGGGGGGGGGGEGGGGGGGGGGGGGGGGGGGFGGGGGGGGGGGGGGGGFGGGGGGGCCFGGGGGFFGGGGGGGGGGGGGGGGDEGDEFFFFGGGGGGGGGGF8D<FGGGFGC5CFGFFGFGBGFCFFCFFGGFGGF?@27?FGGC:D>73FBFAF?CFFCFFFFFF:FFFBF><:(8A
@M00689:251:000000000-CJTJ5:1:1105:5547:17091 1:N:0:10
CAGGATTAGATACCCTGGTAGTCCATGCCGTAAACGGTTGGCGCTAGGTGTAGGGGTCTTCCACGGCCTCTGTGTCGTAGCTAACGCATTATGCGCCCCGCCTGGGGAGTACGGCCGCAAGGCTAAAACTCAAAGGAATTGACGGGGGCCCGCACAAGCGGCGGAGCATGTGGATTAATTCGATACAACGCGAAGAACCTTACCTGGGCTTGACATACACCAGATCGCTGCAGAGATGTAGTTTCCCTTGTGGTTGGTGTACAGGTGGTGCATGGCTGTCGCTGCAT
+
G<CDGGFGGFAEFEFG@CFFAFECFCCF6CFGEGGGDG7C@F@,@@BFECFE9F@:FGGGGGGGGEGGGGGGG9EFFGGGGFGGGGGG@CF,CF=B?C@BCGGGF?F:CFFFEEFCGGGGGGGFGGFGDF@FFFGFFGGGFFGGGDGGDEG87BC7@CGGEFG<EE8*0<CF<<CECC?9C=FDC*09?8ECG5C*0;AEGGCFGGGGFFGGGF++:CFDFCFG=CCG>*4<4C5<F?FFG9>AF4*<>F9C<F?F0>?>7+)8)29)1774?DC4C5(41<?004A
@M00689:251:000000000-CJTJ5:1:1105:19273:17523 1:N:0:10
CAGGATTAGATACCCTGGTAGTCCACACCGTAAACGTTGGGCGCTAGGTGTGGGATCCATTCCACGGGTTCCGTGCCGTAGCTAACGCATTAAGCGCCCCGCCTGGGGAGTACGGCCGCAAGGCTAAAACTCAAAGGAATTGACGGGGGCCCGCACAAGCGGCGGAGCATGCGGATTAATTCGATGCAACGCGAAGAGCCTTACCTGGGTTTGACATACACCCTGCCGCTCCAGAGATGGGGCTTCTTTTGGGGGTGTACAGGTGATGCATGGCTGTCGCTGCAT
+
GGGGGGGGGGGGGGGGGGGGGGGGGFGGGGGGGGGGGGGGGGGGGGGGGGGGGGGGGGGGGGGGGGGGGGGGGGGGGGGGGGGGGGGGGGGGGGGGGGGGGGGGGGGGGGGGGGGGGGGGFFGGGGGGGGGFGGGGGGGGGGGGGGGGGGGGGGEGGGGGGGGGGGGGGFGGGGGDCFFGFFGGGGGGGGGDGGGEEGGGGGGGGGGGGGGGGFGGGFFFGFGGGGFC>*7GBGFGGGFGGEDEFFFFG4FGGGF5>FFFFGFFFC6FCFFFFFFEGFF?<69?F
@M00689:251:000000000-CJTJ5:1:1105:17102:17604 1:N:0:10
CAGGATTAGATACCCTGGTAGTCCATGCCGTAAACGGTGGGCGCTAGGTGTAGGGGTCTTCCACGGCCTCTGTGTCGTAGCTAACGCATTAAGCGCCCCGCCTGGGGAGTACGGCCGCAAGGCTAAAACTCAAAGGAATTGACGGGGGCCCGCACAAGCGGCGGAGCATGTGGATTAATTCGATGCAACGCGAAGAACCTTACCTGGGCTTGACGTACACCAGATCGCTGCAGAGATGTAGTTTCCCTTGTGGTTGGTGTACAGGTGTTGCATGGCTGTCGCTGCAT
+
GGGGGGGGGGGGGGGGGGGGGGGGGGGGGGGGGFGGGGGGGGGGGGGGFFGGGGGGGGGGGGGGGGGGGGGGGGGGGGGGGGGGGGGGGGFGGGGGGGGGGGGGGGGEGGGGGGGGGGGGGFGGGGGGGGGCGFGGGGCGGGGGGGGGGGGGG@FGGGGGGGGGGGGFGGGGG:?GCEGGCFGDGGGGGDEGGEG>FFGGGGGGGGGGGGGG*<EECGFGD5=FGCFGF;9<:<7CD7@GGGGGFFFDD:FCDG?BBFBF4<AB:CFFG@FFFFFFG@??BB?167<
@M00689:251:000000000-CJTJ5:1:1105:19637:18426 1:N:0:10
CAGGATTAGATACCCTGGTAGTCCACGCAGTAAACGATGATTACTGGGCGTATGCGATATACAGTATGCTCCTAAGCGAAAGCGTTAAGTAATCCACCTGGGGAGTACGCCGGCAACGGTGAAACTCAAAGGAATTGACGGGGGCCCGCACAAGCGGAGGAACATGTGGTTTAATTCGATGATACGCGAGGAACCTTACCTGGGATTGAAATATACAGGACGATCTGTGAAAGCAGATTTCCCTTCGGGGCTTGTATGTAGGTGATGCATGGCCGTCCCTGCAT
+
GGGGGGGGGGGGGGGGGGGGGGGGGGGGGGGGGGGGGGGGGGGGGFGFFGGGGGGG7FEFFGGFGGGGGGGGGFGGGGGGGGFGGGGGFFFGFGGGGGGFGGGCEEGGGGGGDGGGGGF@FFFFGGGGGFFGGFFGGGGCEGG:CFGGGEFE>CFCFEGGFCCFGGFEGGGGGGGGGGGGGFFGFFGEBED3CGGGGDFGGFGGCFCF+@FEGFCFGFFGGC:DF89:B:AGFCF:CGFGGDGGFFF0C@ECGGFFFF<*.9<7?F?BFFF7FCCEC)4802,6
@M00689:251:000000000-CJTJ5:1:1105:16642:18597 1:N:0:10
CAGGATTAGATACCCTGGTAGTCCATGCCGTAAACGGTGGGCGCTAGGTGTAGGGGTCTTCCACGGCCTCTGTGTCGTAGCTAACGCATTAAGCGCCCCGCCTGGGGAGTACGGCCGCAAGGCTAAAACTCAAAGGAATTGACGGGGGCCCGCACAAGCGGCGGAGCATGTGGATTAATTCGATGCAACGCGAAGAACCTTACCTGGGCTTGACATACACCAGATCGCTGCAGAGATGTAGTTTCCCTTGTGGTTGGTGTACAGGTGCTGCATGGTTGTTGCTGCAT
+
GGGGGGGGGGGGGGGGGGGGFGGGGGGGGGGGGGGGGG8BFGGGGGGGGGGGGGGGGGGGGGGGGGGGGGGGGGGGGGGFGGGGGGGGGEGGCFFGGGGGGGGGGGGGGGGGGGGGGGEGGGGGGGGGGGGFGGGFGGGGGCGGGGGGGGGGGGGGGGCEFEGGEC=;9FCGGGGGGGGGGGGGGGGGFC5DGG7EDGFGF?FGGGGGGGFGGGGGGGFGGGGGGFGGFC;F?9@F7FFEFGGGFFFFC@BGGG?F;>6F<<<BFGFFFFFFFGGFFFFFFAA>DFA
@M00689:251:000000000-CJTJ5:1:1105:17570:18645 1:N:0:10
CAGGATTAGATACCCTGGTAGTCCATGCCGTAAACGGTGGGCGCTAGGTGTAGGGGTCTTCCACGGCCTCTGTGTCGTAGCTAACGCATTAAGCGCCCCGCCTGGGGAGTACGGCCGCAAGGCTAAAACTCAAAGGAATTGACGGGGGCCCGCACAAGCGGCGGAGCATGTGGATTAATTCGATGCAACGCGAAGAACCTTACCTGGGCTTGACATACACCAGATCGCTGCAGAGATGTAGTTTCCCTTGTGGTTGGTGTACAGGTGCTGCATGGCTGTCGCTGCAT
+
GGGGGGGGGGGGGGGGGGGGGGGGGGGGGGGGGGGGGGGGGGGGGGGGGGGGGGGGGGGGGGGGGGGGGGGGGGGGGGGGGGGGGGGGGGGGGGGGGGGGGGGGGGGGGGGGGGGGGGGGGGGFGGGGGGGGGGGGGGGGGGGGGGGGGGGGGGGGGGGGGGGGGGGGGGGGGGGGGGGGGGGGGGGGGGGGGGGGGGGGGGGGGGGGGGGGGGGGGGFGGGFGGGGGFGFGBCFFGGFGGGGGFFFFGFFGGG?EFFFFFGFFFFFFGFFFFGGFGFFFFFFFFFF
@M00689:251:000000000-CJTJ5:1:1105:3917:18697 1:N:0:10
CAGGATTAGATACCCTGGTAGTCCATGCCGTAAACGGTTGGCGCTAGGTGTAGGGGTCTTCCACGGCCTCTGTGTCGTAGCTAACGCATTAAGCGCCCCGCCTGGGGAGTACGGCCGCAAGGCTAAAACTCAAAGGAATTGACGGGGGCCCGCACAAGCGGCGGCGCATGTGGATTAATTCGATGCAACGCGACGAACCATACCGGGGCTTGACATACAACAGATGGCGGCAGAGAGGTAGTTACACTTGGGGTTGGTGTACAGGTGGTGCATGGCTGTCGATGCATCTATCT
+
F,6C6FEFFEF9CEEF9CF,,C,C@F@C6@@FEFFEFC,@6C+B@C@E<EE,,;BFGGGG,,CFFD+FF8AEFFGFCFFFGGGF8FGGD@E,CFEG+>FEEG:DG?CFGFDAF@77CDEGCF7C,B=,8,7E<DDDF<FDFFBCDE:@7CC:<C71<F7<:::=*:E*2;2+3+0+<7<?GF7+:8<C?=59E*1:288*2A?C**1:E5CEF<C7?A?**/29D++0)*,71=)7*:9?D+:+9*0):*)*/:304;?)4+64)*))/.*.*:7.253)4((.-4))))-))
@M00689:251:000000000-CJTJ5:1:1105:16169:19772 1:N:0:10
CAGGATTAGATACCCTGGTAGTCCATGCCGTAAACGGTGGGCGCTAGGTGTAGGGGTCTTCCACGGCCTCTGTGTCGTAGCTAACGCATTAAGCGCCCCGCCTGGGGAGTACGGCCGCAAGGCTAAAACTCAAAGGAATTGACGGGGGCCCGCACAAGCGGCGGAGCATGTGGATTAATTCGATGCAACGCGAAGAACCTTACCTGGGCTTGACATACACCAGATCGCTGCAGAGCTGTAGTTTCCCTTGTGGTTGGTGTACAGGTGCTGCATGGCCGTCGCTGCAT
+
GGGGGGGGGGGGGGGGGGGGGGGGGGGGGGGGGGGGGGGGGGGGGGGGGGGGGGGGGGGGGGFGGGGGGGGGGFGGGGGGGGGGGGGGGGGGGFGGCFGGGGGGGGGGGGGGGGGGGGC@FGGGGGGGGGGGGGGG@FGCGGGGGGGGGGGGGGGGGGGFGGGGGGGCFGGFGG?9FGFGGGGGGG7AFE8):CE?EFGGGGGGGGGGGGGGFCGGGGFGFGGGGGGGFG>DB<>*:CF:DGGGFFFBF?F:DGFFFFBFAC<?):6?GF?>@F4>CDFF>FF09:A
@M00689:251:000000000-CJTJ5:1:1105:6717:19864 1:N:0:10
CAGGATTAGATACCCTGGTAGTCCATGCCGTAAACGTTGGGAACTAGATGTGGGGACCATTCCACGGTTTCCGTGTCGCAGCTAACGCATTAAGTTCCCCGCCTGGGGAGTACGGCCGCAAGGCTAAAACTCAAAGGAATTGACGGGGGCCCGCACAAGCGGCGGCGCATGCGGATTAATTCGATGCAACGCGAAGAACCTTACCAAGGCTTGACATATACGAGAACGCTCTGGAAACAGAGAACTATTTGGACACTCGTATACAGGTGGTGCATGGTCGTCGCTGCAT
+
GGGGGGGGGFGGGGGGGGGGGFCFECCFFEGDFFGGGGGGCEFEGAFGEFGAEFGCFGGGGFGFGGGFGGGGGGCGGGGGEGGFFGED:CF9FEGGGGGFGGGGGFGC+BFEFGGGCG+4>CFFGGGGGEGGFGGGF<=DFGGGGGGGGGEGGGGGG,>GGGGDE8?FEGGGGGGDDFFGGGGCCFEFGGGGGGGEEFGGGGGGCF48FGGGGEGFF7@:FDCGGCCDFGFGFG4D*AFGFCFC@=*6CFBFCC2F>@?F6FBFFC@FGFFFF6:F4=203(43?FFF<
@M00689:251:000000000-CJTJ5:1:1105:7436:20047 1:N:0:10
CAGGATTAGATACCCTGGTAGTCCATGCCGTAAACGGTGGGCGCTAGGTGTAGGGGACTTCCACGTCTTCTGTGCCGTAGCTAACGCATTAAGCGCCCCGCCTGGGGAGTACGGCCGCAAGGCTAAAACTCAAAGGAATTGACGGGGGCCCGCACAAGCGGCGGAGCATGTGGATTAATTCGATGCAACGCGAAGAACCTTACCTGGGCTTGACATACACCGGACCGGCGCAGAGATGCGTTTTCCCTTGTGGCCGGTGTACAGGTGATGCATGGCTGTCGCTGCAT
+
GGGGGGGGGGGGGGGGGGGGFGGGGGGGGGGGFFGGEGGEGGGGGGGFFFGFGFGGGGGGGGGCFGGFEFEFGGGGDGGGGGGGGGGGGGGFGFCGGGGGEGCDFFFFGGFGGDGGGGGGGGGGGGGGGGGGFGFFGD@DFGGGDGGGGGGGGGGGGGFCCFGEECCFGGGGEFCCCFFFG5:CCECFC8E<GGGGFGGCF9FGGFGCFGCGGFGGC<69FCEGGGGGE57D>EF*>C?CC*95B?FFG@FCDF(.9@FF27:?):@*7=@DFF*.07722:68;>9
@M00689:251:000000000-CJTJ5:1:1105:27422:20191 1:N:0:10
CAGGATTAGATACCCTGGTAGTCCATGCCGTAAACGGTGGGCGCTAGGTGTAGGGGTCTTCCACGGCCTCTGTGTCGTAGCTAACGCATTAAGCGCCCCGCCTGGGGAGTACGGCCGCAAGGCTAAAACTCAAAGGAATTGACGGGGGCCCGCACAAGCGGCGGAGCATGTGGATTAATTCGATGCAACGCGAAGAACCTTACCTGGGCTTGACATACACCAGATCGCTGCAGAGATGTAGTTTCCCTTGTGGTTGGTGTACAGGTGTTGCATGGCCGTCGCTGCAT
+
FFGGGGGGGGFEFGGGGFFCEFGFDGFFGGGDGGGGEGGGGGEGDGEF<FFGGGEG@FGGFGFEGEGGGGGGGGGGGGGGGGGGGGGGEGGFGGGGCGEGEGGGGGGGEGGGGGGDGGCFFGDGGGGFFFFGFGGGFGFFFFGGGGGGGGDCGGGGGGGGGGGGGEGGEF<FGC+0<FFGGGGGF5FFGG*CEGGGGGG6CFEGGGGGGGGGGGGGGG?95C5FGGFGF8973CFCCF=F*2:9@*9>CFFGGF?>>)3<<?49?C@FGF=<4CGFFEFB>6?61:A
@M00689:251:000000000-CJTJ5:1:1105:7293:20228 1:N:0:10
CAGGATTAGATACCCTGGTAGTCCATGCCGTAAACGGTGGGCGCTAGGTGTAGGGGTCTTCCACGGCTTCTGTGTCGTAGCTAACGCATTAAGCGCCCCGCCTGGGGAGTACGGCCGCAAGGCTAAAACTCAAAGGAATTGACGGGGGCCCGCACAAGCGGCGGAGAATGTGGATTAATTCGATGCAACGCGAAGAACCTTACCTGGGCTTGACATACACCAGCTCGCTGCAGAGATGTAGTTTCCCTTGTGGTTGTCTTAAACATGCTCCATGGCCGTTGCTGTATCGGTCT
+
[truncated: 2,290,314 more chars]
