# Supplementary material for: The cloacal microbiome of a cavity-nesting raptor, the lesser kestrel (Falco naumanni)
Source: PeerJ. 2022 Oct 6;10:e13927. doi: 10.7717/peerj.13927 (PMC9548316; doi:10.7717/peerj.13927)
Supplement: Supplemental Information 9 [file peerj-10-13927-s009.gz › gri-M15.R1.fastq]

@M00689:251:000000000-CJTJ5:1:1101:18555:1924 1:N:0:9
CAGGATTAGATACCCTGGTAGTCCATGCCGTAAACGGTGGGCGCTAGGTGTAGGGGTCTTCCACGGCCTCTGTGTCGTAGCTAACGCATTAAGCGCCCCGCCTGGGGAGTACGGCCGCAAGGCTAAAACTCAAAGGAATTGACGGGGGCCCGCACAAGCGGCGGAGCATGTGGATTAATTCGATGCAACGCGAAGAACCTTACCTGTGCTTTACATACACCAGATCGCTGCAGAGATGTAGTTTCCCTTGTGGTTGGTGTACAGGTGTTGCATGGTCGTCGCTGCAT
+
FCGGGGFFGGFFFFGGGFFDFGGGGFFGEFGCGGGGDGGD>CCGG@FFFEF9,C7+BCFFCE9C:7+@CFF@F,CE7F8,AF9,C:=7CF9,,::@CFF+>>C+++>++B,A++>C+C7+++AD,,,,BDF9,,,>,,8<,,><+++*>FCBC7F*75<**48**:8*A7A7C+<@+::CD89<+;E7@CC=*:**8;@CG7AEF9+++<C+2<+:*99<C***99*9>39:4/**16C*:C::=6969)6**8F((4(85842)97)7(:2<45B?36390:03:9
@M00689:251:000000000-CJTJ5:1:1101:17542:1966 1:N:0:9
CAGGATTAGATACCCTGGTAGTCCATGCCGCAAACGGTGGGCGCTAGGTGTAGGGGTCTTCCACGGCCTCTGTGTCGTAGCTAACGCATTAAGCGCCCCGCCTGGGGAGTACGGCCGCAAGGCTAAAACTCAAAGGAATTGACGGGGGCCCGCACAAGCGGCGGAGCATGTGGTTTAATTCGATGCAACGCGAAGAACCTTACCTGGGCTTGACATACACCAGATCGCTGCAGAGATGTAGTTTCCCTTGTGGTTGGTGTACAGGTGATGCATGGTCGTCGCTGCAT
+
GGGGGGGGGGGGGGGGGGGGGGGGGGGGGGEGGGGGCGGDGGGGGEGGGGGGAEDCGGFGGF9FE7FCGGG?FCFFEFDDBFC9C7B7FFE<,C7CCFF7FFF7+7=7:C8FF7CF@F7B7<=FC8<DFFFC@,C7:7FB,@C@@7*CCFECG7F*<,C:BC87=5:8EFF7C*;CCCCCCC+C+;E7EEGDCG588CGGGGFGGF5=:EG59FCFGF@D9*9*9C5C>3C@F?C4=?DFC>:C@@FBF56477>:9?:FAB<B4??)*557AF>@B:>:>>FB>FB
@M00689:251:000000000-CJTJ5:1:1101:19255:1998 1:N:0:9
CAGGATTAGATACCCTGGTAGTCCACGCCGTAAACGATGAGTGCTAGGTGTTAGGGGGTTTCCGCCCCTTAGTGCTGCAGTTAACGCATTAAGCACTCCGCCTGGGGAGTACGGCCGCAAGGCTGAGACTCAAAAGAATTGACGGGGGCCCGCACAAGCGGTGGAGCATGTGGTTTAATTCGAAGCAACGCGAAGAACCTTACCAGGTCTTGACATCCTTCTGACTTCCTTAGAGATAAGGATTTCCCTTCGGGGACAGACGTGACAGGTGCTGCATGGTCGTCGCTGCAT
+
GGGGGGGGGGGGGGGGGGGGFGGGGFFGGGGGGGGGGGGDGGGGGFGFGGFGCE8<7@FFGGD,B@CCFG8<E9CF9F@@FGA,C?F7CF,,9C<FFFF+BCF=7<:7:C<EFCCGEEC7:@DFC8ACFDF<F9DC@8ED9=FC:C+<BF>EG7F:EGCF7FECCEF7FCFD9FCE?@FFGF?85BF+B5C5>575<8CFFFFCC6CCEFG77CCDFFFCGG*7:C:CFGG4FF=:==77C47>FBF>FF<:3:)44(17(),-)5*)78(4<=??F=1>41;?29<29(-
@M00689:251:000000000-CJTJ5:1:1101:13264:2006 1:N:0:9
CAGGATTAGATACCCTGGTAGTCCACGCCGTAAACGATGAGTGCTAGATGTCCGGGGTATCGACCCCCCTGGTGTCGTAGCTAACGCATTAAGCGCCCCGCCTGGGGAGTACGGCCGCAAGGCTAAAACTCAAAGGAATTGACGGGGGCCCGCACAAGCGGCGGAGCATGTGGATTAATTCGATGCAACGCGAAGCACCTTACCTGGGCTTGACATACCCCCTATTGCTGCAGAGCTGTAGTTTCCCTTGTGGTTGGTGTACAGTTTCTGCCTGTTTTTCGCTGCATCTGTCCTT
+
GGGGFDFGGGGGGGGGGGGGGGGFFFGGGGGGGGGGCGG9CFFGGAFGGGGFEGDC+F@CE:,@CCCCFF@,C8FECF8,4B,,4?@7CE,,,?:7CFC:CFE7786++8,E?+:@BE@7:<D<8,>,>F>@8,>C,,DF9FFFEFDEGEGGG7F*C5<**<C**::8C9E+9+3A++3<7C+<9E?+A5CC*5:*0;CCF7@CFC5**AF5*8?:7?)9*))*2:+09*7)069*9):*0:*:=7668).**782(4(72=<2*9*)14))566@F4::((40((.-52:9046
@M00689:251:000000000-CJTJ5:1:1101:19271:2007 1:N:0:9
CAGGATTAGATACCCTGGTAGTCCACGCCGTAAACGATGAGTGCTAGGTGTTAGGGGGTTTCCGCCCCTTAGTGCTGCAGTTAACGCATTAAGCACTCCGCCTGGGGAGTACGGCCGCAAGGCTGAGACTCAAAAGAATTGACGGGGGCCCGCACAAGCGGTGGAGCATGTGGTTTAATTCGAAGCAACGCGAAGAACCTTACCAGGTCTTGACATCCTTCTGACTTCCTTAGAGATAAGGATTTCCCTTCGGGGACAGAAGTGACAGGTGCTGCATGGTCGTCGCTGCAT
+
GFGGGGGGGGGGGGGGGGGGGGGGFEEGGGGGGGGGCGGGGGGGGGGGGGGGGGFFEDGGGFEEEGGDFG8<EAFF9E8EFEAFDDE7FEFFCFGGGGFFFFGD@FCE@BFFEDCFDGEF7FGGGCFFFGGCFCG?+CFE=FGGGGGGGGGGGEFCG>FEEFE>FFFGDGGGGGGGGGGGGF7EEGGGGGGGGGGDGFGGGGGGFCECFGGGGGGGGFFGFFC>>DCFFGGFFFC7BFDFGG9>??6>FFF3C>B99<:4>FF7FFB2@A??DFFFFF0ADFF?9>?0>05
@M00689:251:000000000-CJTJ5:1:1101:22458:2016 1:N:0:9
CAGGATTAGATACCCTGGTAGTCCATGCCGTAAACGGTGGGCGCTAGGTGTCGGGGTCTTCCACGGCCTCTGTGTCGTAGCTAACGCATTAAGCGCCCCGCCTGGGGAGTACGGCCGCAAGGCTAAAACTCAAAGGAATTGACGGGGGCCCGCACAAGCGGCGGAGCATGTGGATTAATTCGATGCAACGCGAAGAACCTTACCTGGGCTTGACATACACCAGATCGCTGCAGAGATGTAGTTTCCCTTGTGGTCGGTGTACAGGTGCTGCATGGCTGTCGCTGCAT
+
GGGGGGGGGGGGGGGGGGGGGGGGGGFGFEGDEGFECGGGGGGGGGGGGGG,FEC7FGGGGF9EC7CEGGGCF9FFGGGCDFDCFGEDGGCF9?=FGGC:FFE<=7:7@BED?:FFFEG7C7>C@F9=FFDDCCCF7<FCCEGGDC:FCCGEG>FCCCCC@CE78ECEFGGFG7@F6?@FFFFC?EGCFGGG5:C58@@FFFFGGG*:5EC=FGGCCFFFGFC*>F5CFCDFFFDF?FGFFGCFFBFDFFFCDFF909BBFF9<)9?2?A?BF47>@EBF0?B?F>A
@M00689:251:000000000-CJTJ5:1:1101:12353:2165 1:N:0:9
CAGGATTAGATACCCCGGTAGTCCTAGCCCTAAACAATGTTCACTAGGTGTTGGTGGTATTGACGCCATCAGTGCCGCAGCTAACGCATTAAGTGAACCGCCTGGGGAGTACGGCCGCAAGGTTGAAACTCAAAGGAATTGACGGGGGCCCGCACAAGCGGCGGAGCATGTGGATTAATTCGATGCAACGCGAAGAACCTTACCTGGGCTTGACATACACCAGATCGCTGCAGAGATGTAGTTTCCCTTGTGGTTGGTGTACAGGTGTTGCATGGCTGTCGCTGCATCAGTCT
+
GFGFFCCGFGGFFFEGDDGGCGCFEFFFGFGGGGGAFFFFFFFGGGGFCCFFGFFGGGGGGGGGGGGGGGGGGGGGGGGGGGGGGGGGGGGGGFGFGGGGGGGGGGDGGGGGGGGEEGGGGGFFEFGFFCGCFEDFFGG8FFD=F:FDBCE>@CFGFFFGEGGBEEGGFG9FECF9CGFGGE>;EGEF6CEGGCCGGFGDGG6EGGGGGFG7*<F7>FFFFDF>4DFGFGD:@FF7*=>FGF>>F=?A?FFGD)7:;6?5<FFBFFFA5<24)7@>FDF?B?B?0?A<)4)6)
@M00689:251:000000000-CJTJ5:1:1101:8844:2168 1:N:0:9
CAGGATTAGATACCCCGGTAGTCCTAGCCGTAAACGATGAGCACTGGATTGGAGGGTCCTCCATAGCCTTCCAGTCGCAACGAAAGCGTTAAGTGCTCCGCCTGGGGAGTATGGTCGCAAGGCTAAAACTCAAAGGAATTGACGGGGGCCCGCACAAGCGGCGGAGCATGTGGATTAATTCGATGCAACGCGAAGAACCTTAACTGGGCTTGAAATACACCAGATTGCTGCAGAGAGGTAGTGTCCCTTGTGGTTGGTGTACAGGTGTTGCATGGGCGTCGCTGCATCTGTCTCG
+
GGGGDCFEFGGFFFFFGGGGCFDFACDFFBBCEFFCC@FGGGCF8@EF<C@F9@FDFGFGGGGCGGGGGGGEFGGGGGGGGDGGGGDEFEGDGGCGBGGEGGEFGF7CFBF9F?ED=CFGGGGFGGGGFEFF@FCF,><8C?F@CCFDBC>>@@BBDFGCEGGEE=EG:F,CFF9+B<E7::F+>E9BBECGGGECFCC6<C+<CF7CG8DCF+ADFF?>7D7FC7CF4>C6?FGG)5*2929?F*9)*5<77)):64<>A?4<)99))89<AFF)8>19>9(((4<A)>><AF(
@M00689:251:000000000-CJTJ5:1:1101:12369:2175 1:N:0:9
CAGGATTAGATACCCCGGTAGTCCGAGCCCTAAACAATGTTCACTAGGTGTTGGTGGTATTGACGCCATCAGTGCCGCAGCTAACGCATTAAGTGAACCGCCTGGGGAGTACGGCCGCAAGGTTGAAACTCAAAGGAATTGACGGGGGCCCGCACAAGCGGCGGAGCATGAGGATTAATTCGAGGCAACGCGAAGAACCTTACCTGGGCTTGACATACACAAGATCGCTGCAGAGAGGTAGTTTCCCTGGTGGTTGGTGTACAGGTGTGGCATGGCTGTCGCGGAATCTGTCC
+
FFFFE,CAFFFACCFFCC@BCCCF,7@@6@A@EC,,CEE<@CC<,@EC;C66F@8DF@FDDGGGGGGECFGGAEGGGEFFEGGGGGGGG7FFGGGGGGGGGG=FF@C:C:FFF:F+6@CFGG,5BDAF,CB<<FA:3>>,C<,=FDGD@3CC*B:C8BFGDDEGGG5C,<,?CC++3<<<CCE*:*/;2:5EGEECC;**<<C6<FGGFG5:<CC*:=FC*17C*:7<FGG??FFG5@96F*:*/969)83>D)):938>46<AF*/))4::27>>)8224:02(--))6.-)
@M00689:251:000000000-CJTJ5:1:1101:8829:2185 1:N:0:9
CAGGATTAGATACCCCGGTAGTCCTAGCCGTAAACGATGAGCACTGGATTGGAGGGTCCTCCATAGCCTTCCAGTCGCAACGAAAGCGTTAAGTGCTCCGCCTGGGGAGTATGGTAGCAAGGCTAAAACTCAAAGGAATTGAAGGGGGGCCGCAAAAGCGGCGGAGCATGGGGATTAATTCGAGGCAACGCAACGAACCTTACCTGGGCTTGCAATACACCAGATAGCGGCGAAGATGTAGTGTCCATTGTGGGTGGTGTACAGTGGTGCACAGTGCGGCGCTGCAC
+
FFFGGFFDFFFFFFDFEGE>FE,<<CE@CE7;@@9@6,:CFF<E,6;@,,;C<E@EBD<EFFGC@8A<FFC,CFE@FGDED@F@GEC+B:=FG5CF@FFGGGEG7=CFGE?,BFF,AF9<ECG,BEEGGC<?B<F::AC,FD,,::@B*<B@***=4*<<:5:2:C*;+38CE>**39<FG*+0*2?C*7>*:**;EEC8+<8+<:*:CF<:*+0*:)0**/**0*+*))))))1199*0**2:*7*<48)27)086,1)-89510)))).)))***)((((-,,.(
@M00689:251:000000000-CJTJ5:1:1101:18899:2340 1:N:0:9
CAGGATTAGATACCCTGGTAGTCCGCGCCGTAAACGATGATCACTCGCTGTTATGCCTCTATGGTGTAGTGGCCAAGCGAAAGCGTTAAGTGATCCACCTGGGGAGTACGCCCGCAAGGGTGAAACTCAAAGGAATTGACGGGGGTCCGCACAAGCGGTGGAGCATGTGGTTTAATTCGATGATACGCGAGGAACCTTACCTGGGCTAGAATGTGAAGGAATGATACAGAGATGTGTCAGTCAGCGATGACCTGAAACAAGGTGCTGCATGGCCGTCGCTGCAT
+
GGGGC8FGGGGGGFGGGGGGFGGGCEEGGEG@FFFBCFGE,EEFGFD@CEE9F,CFF9FGEEF8<CFEGGGF7<CFGDFGE@FGGF7,DEGGGCA9EEGDGD@FEG:?EFC+FGGGGFFDDE7?<?<,EEFGCFFF,DCFGC=CF>>@CFGG77FFGECCFFGG:>D?FFBFC7CG,6/;:F7,<,:88/>C=C68<?CE6CCFGGECA6CCD<<C7F?09<FF7F+?FGGF=F7D777DF7:F6B>?DF)2:@FF>F?>372:?FFFF<2((/77;>9:?1:>
@M00689:251:000000000-CJTJ5:1:1101:24014:2443 1:N:0:9
CAGGATTAGATACCCTGGTAGTCCATGCCGTAAACGGTGGGCGCTAGGTGTAGGGGTCTTCCACGGCCTCTGTGTCGTAGCTAACGCATTAAGCGCCCCGCCTGGGGAGTACGGCCGCAAGGCTAAAACTCAAAGGAATTGACGGGGGCCCGCACAAGCGGCGGAGCATGTGGATTAATTCGATGCAACGCGAAGAACCTTACCTGGGCTTGACATACACCAGATCGCTGCAGAGCTGTAGTTTCCCTTGTGGTTGGTGTACAGGTGGTGCATGGCCGTCGCTGCAT
+
GGGGGGGGGGGGGGGGGGGGGGGGGFGGGGGGGGGGGGGGGFGGGGGGFGF<EGGGGGGGFGGGEEGEFGGGGFGGGGFGGGGGGGDCFGGGGFEGGGGECFGGGGGGGGGGGGEGGGGDEGGGGGGGGGGGGGGG8DFFFGGGGGGGGFGGGGGGFGGGGGGGGEGDGGGGGCCGFFGGGFFFFGFFGGGG5EEGGGDGFGGGFCFFGGGEFFEGFFFGGGGGFDCDFDGFFFC*/<::FDFGFF4AF?4CGFFFF??F<=A<:???F?9>BFFFFF;999<FF?>
@M00689:251:000000000-CJTJ5:1:1101:8618:2511 1:N:0:9
CAGGATTAGATACCCTGGTAGTCCATGCCGTAAACGTTGGGCGCTAGGTGTAGGGGTCTTCCACGGCCTCTGTGTCGTAGCTAACGCATTAAGCGCCCCGCCTGGGGAGTACGGCCGCAAGGCTAAAACTCAAAGGAATTGAAGGGGGCCCGCACAAGCGGCGGAGCAAGGGGATTAACTCGATGCAACGCGAAGAAACTTACCTGGGCTTGACATACATCAGATCGCTGCAGAGATGTAGTATCCCTTGTGGTTGGTGTACAGGTGCTGCATGGCCGTCGCTGCAT
+
G8FGCGDGG<FGA;6C<9;66=,C6E<<,66BFF,B6FC<@C@E76CF;<;;C@:FBFDE<C6C:++886@<,6CE@F6A,66,6BF@,BCF<FB+C+>CF++9<=+:+84C::F=+@:FB3F<,BFFF<F<,,33@=B,,C,>F7FC*C8E8C>FFFBC7CECD8*4+=*<*11+25++;=5FF5@+0:/:C***3*;++3<<+9**:*9C5+2;7//*00*9CFCD5*)0)01*07*;:0**9*).=767*8)46B0@A4<:5/9)=A<:)/))/0-((34(9,)
@M00689:251:000000000-CJTJ5:1:1101:22582:2513 1:N:0:9
CAGGATTAGATACCCTGGTAGTCCATGCCGTAAACGGTGGGCGCTAGGTGTCGGGGTCTTCCACGGCCTCTGTGTCGTAGCTAACGCATTAAGCGCCCCGCCTGGGGAGTACGGCCGCAAGGCTAAAACTCAAAGGAATTGACGGGGGCCCGCACAAGCGGCGGAGCATGTGGATTAATTCGATGCAACGCGAAGAACCTTACCTGGGCTTGACATACACCAGATCGCTGCAGAGATGTAGTTTCCCTTGTGGTTGGTGTACAGGTGGTGCATGGCCGTCGCTGCAT
+
GGGGGGGGGGGGGGGGGGGGGGGGGGGGGGGGGGGGGGGDGGGGGGGGGGG,BFFGGGGGGGGGGGGGGGGGGGGGGGGGGGGGGGGGGGGGGGGGGGGGGGGGGGGGGGGGGGGGGGGGGGGGGGGGGGGGGGGGGGGGGGGGGGGGGGGGGGGGGGGGGGGGGGGGGGGGGGCFGGGGGGGFGGGGFGGGGGGGGGGGGGGGGGGGGGGGGGGGFFFFFGCF4FGGFGGFFFGGFFGGGCGGFFFAFFFGGFFFFFFFFFFFFFFFEFFF<BFFFFFFFFFBFB<
@M00689:251:000000000-CJTJ5:1:1101:7470:2564 1:N:0:9
CAGGATTAGATACCCTGGTAGTCCATGCCGTAAACGGTGGGCGCTAGGTGTAGGGGTCTTCCACGGCCTCTGTGTCGTAGCTAACGCATTAAGCGCCCCGCCTGGGGAGTACGGCCGCAAGGCTAAAACTCAAAGGAATTGACGGGGGCCCGAACAAGCGGCGGAGCATGTGGATTAATTCGAGGAAACGCGAAGAACCTTACCCGGGCTTGACCTACACCAGAACGCTGAAGAGATGTAGTTTCCCTTGGGGTTGGTGTACAGGTGCTGCATGGCCGTCGCCGCATCTGTTT
+
GGGGGGG9EFGFGGGGGGGGCFCFFDFFGEGEGGGGCCG@FDEGGGGGGGGFGGGFFCEGE9FFFDG@FGDF@F<ECCE<,,C<,667B=<EC9@FFGGCFB7DF=7:C+AFFGGE@@:FCFA,>=AF93=FFGGGG,38>FF@EDC:8F>***<C:8<FF7:88?C8+<+<C7E<@@FC78C***03**1/2*/CFFFF7FG6+1:**:*:<C+*266C5>**22>C5*1=6*>569:>FC77*99<*7(9D7)(-3:7)*6<FBF4?F<06=0)/<99F((-6>(4)6.))
@M00689:251:000000000-CJTJ5:1:1101:23281:2583 1:N:0:9
CAGGATTAGATACCCTGGTAGTCCTAGCCCTAAACGATGGATGCTTGGTGTGGCCGGTACCCAATCCGGCTGTGCCGAAGCTAACGCGATAAGCATCCCGCCTGGGGAGTACGGCCGCAAGGCTAAAACTCAAAGGAATTGACGGGGGCCCGCACAAGCGGCGGAGCATGTGGATTAATTCGATGCAACGCGAAGAACCTTACCTGGGCTTGACATACACCAGATCGCTGCAGAGATGTAGTTTCCCTTGTGGTTGGTGTACAGGTGCTGCATGGTCGTCGCTGCAT
+
GGGGGGGGGGGGGGGGGGGGGGGGGGGGGGGGGGGGGGGGGGGGGGGGGFGGGGGGGGGGGGGGGGGGGGGGGGGGGGGDGGGGGGGGGGGGGGGGGGGGGGGGGGGGGGGGGGGGGGGGGGGGGGGGGGGGGGGGGGGGGGGGGGGGGGGGGGGGGGGGGGGGGGGGGGGGGGGGGGGGGGGGGGGGGGGGGGGGFGGGGGGGGGGGGGGGGG9FGFFFGGGGGGGGFGGFFFGGFFGFF7DGFFFFFFAGGFF?BFFFAFFAFF:?FBFFFFFFFFB?FBBFF0A
@M00689:251:000000000-CJTJ5:1:1101:23758:2631 1:N:0:9
CAGGATTAGATACCCTGGTAGTCCACGCCGTAAACGATGGGCGCTAGGTGTGGGTGGTGTCGACTCCATCCGTGCCGAAGCTAACGCATTAAGCGCCCCGCCTGGGGAGTACGGCCGCAAGGCTAAAACTCAAAGGAATTGACGGGGACCCGCACAAGCAGCGGAGCATGTGGTTTAATTCGATGATACGCGAGGAACCTTACCTGGGCTAGAATGTCACGTGACCGGAAGTGAAAGCTTTCTTTATAGCAATATACACGTGATAAGGTGTTGCATGGTTGTCGCTGCAT
+
GGGGGGGGGGGGGGGGGGGGGGGGGGGGGGGGGGGGGGGGGGDGGGGGGGGGGGGGGGGGGGGGGGGGGGGGGGGGGGGGGGGGGGGGGGGGGGGGGGGGGGGGGGGGGGGGGGGGGGGDGGGGGFGGGGGGGGGGGGGFGGGGGGGDGGGGGGGGGGGGGGGGGGGGGGGGFFFFGGGGGGFGGCGGGGGGGGEGGFGGGGGGGGGGGGGGGGGGGFFGGFFFGGGGDCDFF?GGF@FDCCDGFFF2FFFGGFFBDFFFBF<:F?FFF7<:?B@FFFFBF0)86?06?A
@M00689:251:000000000-CJTJ5:1:1101:12924:2700 1:N:0:9
CAGGATTAGATACCCTGGTAGTCCATGCCGTAAACGGTGGGCGCTAGGTGTAGGGGTCTTCCACGGCCTCTGTGTCGTAGCTAACGCATTAAGCGCCCCGCCTGGGGAGTACGGCCGCAAGGCTAAAACTCAAAGGAATTGACGGGGGCCCGCACAAGCGGCGGAGCATGTGGATTAATTCGATGCAACGCGAAGAACCTTACCTGGGCTTGACATACACCAGATCGCTGCAGAGATGTAGTTTCCCTTGTGGTTGGTGTACAGGTGATGCATGGCTGTCGCTGCAT
+
GFGGGFGGGGGFGFGGFGFGEGFGGGFGGCFDGGGEGGGGGGGGGGGGFGDGGFGGCGGGGGGGCFGGGGGGGGGGGGGGFGCFGGGGGGGGGGGGGGGGGGGGGDDFGGGGGGGG=FFFFGGGGGFGGGGFGGCFFGGGGGFGGGGGGGG:CGEGGGGGGCEGGGGGGE+CEG@CFGGGFGGGGCFGG=EGGD7AFFGGG+AGGFFGFG<EFGGCC?FFGGGG*CC*>D3FFFFD@=7*:CFFFBFA6@4C<@3?>((.8FFA?949*<AF2=F<?@B<:<:<B?<
@M00689:251:000000000-CJTJ5:1:1101:12941:2706 1:N:0:9
CAGGATTAGATACCCTGGTAGTCCATGCCGTAAACGGTGGGCGCTAGGTGTAGGGGTCTTCCACGGCCTCTGTGTCGTAGCTAACGCATTAAGCGCCCCGCCTGGGGAGTACGGCCGCAAGGCTAAAACTCAAAGGCATTGAGGGGGGCCCGCAAAAGCGGCGGAGCATGTGGATAAATTCGATGCAACGAGAAAAACCTTACCTGGGCTTGACATACACCAGCTCGCTGAAGAGATGTAGTTTCCCTTGTGGTTGGAGTAAAGGTGATGCATGGCTGTCGCTGCAT
+
FFFFECFFGGGFFEGFGFEGCFEF@CEFFCFEEEFE@@F@FCDFCEEFCCFCGCC+68EEFCEF@FGGGGGGE9,966CFFACFGGE:4,<C<FGGGGGDE+?FG<C?+8E,B4=F:3>=+>A,BB9AE><>=,3,,8<,33,:@@:@8*88:E*:CGCE>C:C:/**2C+A979+32+3**+<:8<+0:*/:5+0;EE6+03<9+*:FC4:930::0/777**0*:/.95*7FC*97D*:*:296*.*7-9*)04>).9(*64=?@)*6)5AF4))0,4<0(2(44
@M00689:251:000000000-CJTJ5:1:1101:7635:2733 1:N:0:9
CAGGATTAGATACCCTGGTAGTCCATGCCGTAAACGGCGGGCGCTAGGTGTAGGGGTCTTCCACGGCAACTGTGTCGTAACTAAAGCAATAAGCGCCCCGCCTGGGGAGGACGGCCGCAAGGCTAAAAATCAAAGGAAATGAAGGGGGCCCGCACAAACGGCGGAGCAAGTGGATTAATTTGATGCAAAGCGAAGAAACTTACCTGGGCTTGACAAACACAAGAATGCTGCAGAGATGTAGTGTCGCTGGCGGGTGGTGTACAGGAGGGGCAGGGGGGTTGCTGCATCAGTCG
+
GGGGGEGGGGGGGFGGFGGGGGFGGGGG@CFCEGFE,+@FGB++CCGFFEE<FCCG?F,CEAE5=F@4+B==5?,C=:B,8<9E,<<,,9?E9,>+FGG==F+DDFC>@+=+3C+@>*>C:F:,8>FF,5>FFG;F,?,3D,,,>CCF7=C@78*C8***<*:E51/:*;+<:+3+<<+0*2:03<CF?<*:5C/2A**+0<+<:?EGG=55C++*27:***9C*20:*7*7?FGG7?20>*9*/)0()0(9D))49(474*)-0)04)46,(...)0((-(4922):).-)(
@M00689:251:000000000-CJTJ5:1:1101:7649:2748 1:N:0:9
CAGGATTAGATACCCTGGTAGTCCATGCCGTAAACGGCGGGCGCTAGGTGTAGGGGTCTTCCACGGCCTCTGTGGCGTAGCGAACGAATTAAGCGCCCCGCCTGGGGAGGACGGCCGAAAGGCCAAAACGCAAAAGAAATGACGGGGGGCCGAACAAGCGGAGGAGCATGTGGATGAAATCGAGGCAAAGAGAAGAAACCTACCTGGGCTTGAAATAAAACAGAGGGCTGCAGAGAGGGAGGGGACCATGGGGGTGGTGTAAGGGTGGGGCATGGCAGGAGCGGACACTGTCACG
+
GFGFD,EFEFFFFCFEED<FEEEF@9CCC@B@@F@CF@CCFEC7+8CC,CC?FFGGCC,,C,C,4@C@+?BA,C,DE4@=F+@>:C+B,B?E5:@7=F7CC:+B>@CEC+@+@C7FF7:>>C:,@>:A@*4=CC:F:F+2?C,11::<*:*:*:8508858**2;/;5:<+3<+32A<+3:?C2*888:++:CC*0<****0+2++:/5*1CF8+*****0/9>0/**)9*067CC58*1*C<)05<()9(7D)04648)4=))0.0,)-(22>70).--3,,4(4((,,.)))(
@M00689:251:000000000-CJTJ5:1:1101:20045:2751 1:N:0:9
CAGGATTAGATACCCTGGTAGTCCATGCCGTAAACGGTGGGCGCTAGGTGTAGGGGTCTTCCACGGCCTCTGTGTCGTAGCTAACGCATTAAGCGCCCCGCCTGGGGAGTACGGCCGCAAGGCTAAAACTCAAAGGAATTGACGGGGGCCCGCACAAGCGGCGGAGCATGTGGATTAATTCGATGCAACGCGAAGAACCTTACCTGGGCTTGACATACACCAGATCGCTGCAGAGATGTAGTTTCCCTTGTGGTTTGTGTAACGGTGATGGAAGGCCGTCGCTGTATCCGTCT
+
GFGGGGGGGGGGGEFGGGGGGGGGGGGFGEGGGFGEGGGGGGDGGGGGEFFGGGGGEGCGGFGG@FGGGFGGGGEGGGGGGGGDEGGGEGGGG9FGGGGGGGGFGGGGGGGDEGGEGGGGGG@FDFGGGGGGGGGGGGGGGCFGGGGGGGGGGGGGGGGGC7BGGGGGFGGGGFDGGCEGGGGGGGCGECEDGGEGFGGGGGGGGGGFEGGGG?7CFFFG5<<D*0:7>DD6@F5*1**0*22:?BF<F)-9D.5(44()67223.)(1-)().))771,4((-,)-))-,3(
@M00689:251:000000000-CJTJ5:1:1101:16880:2754 1:N:0:9
CAGGATTAGATACCCTGGTAGTCCATGCCGTAAACGGTGGGCGCTAGGTGTAGGGGTCTTCCACGGCCTCTGTGTCGTAGCTAACGCATTAAGCGCCCCGCCTGGGGAGTACGGCCGCAAGGCTAAAACTCAAAGGAATTGACGGGGGCCCGCACAAGCGGCGGAGCATGTGGATTAATTCGATGCAACGCGAAGAACCTTACCTGGGCTTGACATACACCAGATCGCTGCAGAGATGTAGTTTCCCTTGTGGTTGGTGTACAGGTGATGCATGGCCGTCGCTGCAT
+
GGGGGCFGGGGFFFGGGFGGGGFGFGGGGEFEEFFEGEGGGGGGGGGGFGGGGGGGGGGGGGGGGGGGGGGGGGGGGGGGGGGGGGGGGGGGGGGGGGGGGGGGGGGGGGGGGGGGGGGGGGGGGGGGGGGGGGGGGGGGGGGGGGGGGGGGGGGGGGGGGGGGGGGGGGFFFFGGGGGGGGGGGGGGGGGGGGGGGGGGGGGGGGGGGFGGGGGDFFFGGGGGGGGGFDG@F*>CFFGGGGGGFFFFFFFGGFFBBFFFFF2>FF?F?AAAFFFFFFFFFFFF>?B
@M00689:251:000000000-CJTJ5:1:1101:7074:2772 1:N:0:9
CAGGATTAGATACCCTGGTAGTCCATGCCGTAAACGGTGGGCGCTAGGTGTAGGGGTCTTCCACAGCCTCTGTGTCGTAGCTAACGCATTAAGCGCCCCGCCTGGGGAGTACGGCCGCAAGGCTAAAACTCAAAGGAATTGACGGGGGCCCGCACAAGCGGCGGAGCATGTGGATTAATTCGATGCACCGCGAAGAACCTTACCTGGGCTTGACATACCCCAGATCGCTGCAGAGATGTAGTTTCCCTTGTGGTTGGTGTACAGGTGCTGCATGGTTGTCGCTGCATCTGTCG
+
GGGGGFGGGGGGGEFGFGGGFG9FFGGDFBCFFFFGGGGGEFECFFEGGGG9CF@EGGGFGGGGGGGGGGGGGGGGGGGGGGGDFGGGGGGGGGGGGGGGGGGGGGGGGFGGGGGCEFGDFGFGGGGGGGGGFFGG?FGGGGGEGGGEGGGGG4<7<8FC@FGGGGGFFGGFG?GGF?9<CF7CGGF+;CEDECE5<FF>@EGFGFGDCFCC40C7FF)*75<CG4:D43CF4B*999:*::7*/8?9BFDGG<FF0??F79)609).?BFFFB4@4)2.8:1?9B4A>A.4(
@M00689:251:000000000-CJTJ5:1:1101:7405:2808 1:N:0:9
CAGGATTAGATACCCTGGTAGTCCATGCCGTAAACGGTGGGCGCTAGGTGTAGGGGTCTTCCACGGCCTCTGTGTCGTAGCGAACGCATTAAGCGCCCCGCCGGGGGAGTACGGCCGCAAGGCTAAAACTCAAAGGAATTGACGGGGGCCCGCACAAGCGGCGGAGCATGGGGATTAATTCGAGGCAACGCGAAGAACCTTACCTGGGCTTGACATACACCAGAGGGCTGCAGAGAAGGAGGTTCCCTTGTGGTTGGTGTACAGGTGATGCATGGGTGTCGCTGCAT
+
FGGGGGGGGGGGGGGGGGGGFFFFFGGGGGGGGGGG@FGGGG:CDEGGFFF<FFGDCFFGGCFFFE@F:<FFEFE@?CAD76@+::,C,=CECEEEECGCFC+@FGC::BFAEEEGC<7FFG78DFFGF7CDFFEFGFCCCF9:FED<8FG7C8BF78<EG5:>CC>F6C*;C;8*<+3@>5?885;8FGEEC=5AC*:8EG6<7CG=/8DCF++::*94C<CD***179*0665*)0*2>*/7=)94@@:CD55<2,804/6>FFF)=<A)6@>)089:11?:07)
@M00689:251:000000000-CJTJ5:1:1101:15009:2837 1:N:0:9
CAGGATTAGATACCCTGGTAGTCCATGCCGTAAACGGTGGGCGCTAGGTGTAGGGGTCTTCCACGGCCTCTGTGTCGTAGCTAACGCATTAAGCGCCCCGCCTGGGGAGTACGGCCGCAAGGCTAAAACTCAAAGGAATTGACGGGGGCCCGCACAAGCGGCGGAGCATGTGGATTAATTCGATGCAACGCGAAGAACCTTACCTGGGCTTGACATACACCCGATCGCTGCAGAGATGTAGTTTCCCTTGTGGTTGGTGTACAGGTGCTGCATGGCCGTCGCTGCAT
+
GGGFGGGGGFGGGEFG@@F@<C,E@@EF@:BCE@EFG7FBCFEFGGFFFGFFFGGGGGFCFFEF:FGG@FGEF,EFGG?F<FGGCGGGGGGC9F=FGEFGGGGGGGEFF@FGGGGGDCFFG?FGGGGGGFFGFFAFGGF@,@B:@EDCEG@8*=<FC:CE:<CCGEGGFG0<FGGGGGGCCGG9EGC++75/>CEEGGGGFFC89+77EF4=5?0**67F*)1>3555>3796*9567*;CDC*9*=AF@9<7>5?B:?FDFFF4?@D4))3<FFF::9BFFF?FB2
@M00689:251:000000000-CJTJ5:1:1101:10479:2839 1:N:0:9
CAGGATTAGATACCCTGGTAGTCCATGCCGTAAACGGTGGGCGCTAGGTGTAGGGGTCTTCCACGGCCTCTGTGTCGTAGCTAACGCATTAAGCGCCCCGCCTGGGGAGTACGGCCGCAAGGCTAAAACTCAAAGGAATTGACGGGGGCCCGCACAAGCGGCGGAGCAGGTGGATTAATTCGATGCAACGCGAAGAACCTTACCTGGGCTTGACATACACCAGATCGCTGCAGAGATGTAGTTTCCCTTGTGGTTGGTGTACAGGTGATGCATGGCCGTCGCTGCAT
+
GDGFD,@@FDFGEE,C@@E@<C,C<CDCC@,@@CC@CBFEGCE7F:CC,@;;FCEGEGFGGGGGGGDGGGGF<FFGFDFGGFFG8B7F@F9EEFEGEGDGGGCFGFCFFEEGGGG::FEEGGGCGGGGGDFACFDFGGG@FEFCEDFDBF7>=E*=:;CFGGGGGE*A*A*<CC+2<C?<C*<+AE:?+:CGGGDEDCG*<FGGC9:5C;<C*+<CF?F6FFGGD457;DC?FB*2172*:7::9@*4855CD4)-1,858FB9F?FA*4)44=74@B4660(4;:<
@M00689:251:000000000-CJTJ5:1:1101:9571:2852 1:N:0:9
CAGGATTAGATACCCTGGTAGTCCACGCCGTAAACGATGAGTGCTAGGTGTCAAGGGGTTTCCGCCCCTTGGTGCTGCAGTCAAAGCATTAAGCACTCCGCCTGGGGAGTACGGCCGCAAGGGTGAAACTCAAAGGAATTGACGGGGAGCCGCACAAGCGGTGGAGCATTTGGTTGAATTCGAAGCAACGCGAAGAACCTTACCAGGTCTTGACATCCCGCTGACAGGCATAGCGACTTGCCTTTCCCTTCGGGGACCGCGGTTACAGTTGATGCATGGCTGTCGCTGCATATGT
+
C@FDE8FDEFEFA<,<CDFEFGGCF@CFGGFE,CFBCFFF,CFCFFFDFCC,,C<@@@,8,:<FEF@CFEEF<,CFGGCFF,6C9C<@ECCFEAFECFDGGC,,:7:C:8E,8C@+>+C>FF+4CEEF,:=?=FAD,6>,CD?>C:F@+8+:++8>,3@>:FEEGD,1,3,@D@D*D;FFDGC>**6,2*5:CC78:<89@7CGDDGCF97++5+:9.<D3<)7C*9C>C<)1/)1))1:D4DCBF=<=90*9))-(((04B>(7?7<*649464764(44::?B:(((,6-)6)
@M00689:251:000000000-CJTJ5:1:1101:14431:2854 1:N:0:9
CAGGATTAGATACCCTGGTAGTCCATGCCGTAAACGGTGGGCGCTAGGTGTAGGGGTCTTCCACGGCCTCTGTGTCGTAGCTAACGCATTAAGCGCCCCGCCTGGGGAGTACGGCCGCAAGGCTAAAACTCAAAGGAATTGACGGGGGCCCGCACAAGCGGCGGAGCATGTGGATTAATTCGATGCAACGCGAAGAACCTTACCTTGGCTTGACATACACCAGATCGCTGCAGAGATGTAGTCTCCCTTGTGGTTGGTTTACAGTTGATGCATGGCTGTCGCTGCAT
+
GCGGEFGGGGGGFDFGFFGGGGFFGGFGFCBFFGGCCFGEGGGGDEGGF@EFFD:FFGFGGFEGGDFGEG,:CCEEFGCCFFD,CFGEGG<FEF:EFFG@FGDC7?E+7FFGEGGFF@F>B@FGGGFFGDGGGGCG:,@<3@>3BCF3>5C8:*142,=*C@C8:=EC6C37C?CE6+<:C8@C9*<CF577*1/*2*;@C788C+<+<8CC*CF*:??FDGG*07:DF*C97@<5=?F>7>0:665:F5)29)540(()(*-5//04@<A):4>>7)(512:?FB:
@M00689:251:000000000-CJTJ5:1:1101:9559:2873 1:N:0:9
CAGGATTAGATACCCTGGTAGTCCACGCCGTAAACGATGAGTGCTAGGTGTCAAGGGGTTTCCGCCCCTTGGTGCTGCAGTTAACGCATTAAGCACTCCGCCTGGGGAGTACGGCCGCAAGGCTGAAACTCAAAGGAATTAAAGGGGACCCGAACAATCTTTTGAGCATGTGGTTTAATTCGAAGCATCGCTAAAAACCTTACCAGGTCTTGACATCCTACTGACCGGCATGGAGACATTCCTTTCTCTTCGGGGATTGCGTTGGCTGTTGGTGCTTGGTCTTCGCTGACTCCTT
+
FCFF;,,@FAFF,-;;@@C6<EE@6@@@@:FFGGCF7F<,6<9E@@FE6<CFE@CFGC6669,8:@@FDEF,,96EF9F8F,C6EB+7,FEGF9FGC<8,B4CF+:74+CEGG7F=@FG++87E8ED,,C,<=?D=DFG<,A,>BEEG7+BB+CFGF,,,,8,,@*:3@>,3,6>,,3>72*,,**6,,4?,**,6,1=F?A,,1,*+3<:+++42*;*+2*>CC**)8<)))9**850*2*:*9@*:?F2**5)((((*(.4()))4)43(-)**11(-))).(,(((,))())
@M00689:251:000000000-CJTJ5:1:1101:11827:2886 1:N:0:9
CAGGATTAGATACCCTGGTAGTCCATGCCGTAAACGGTGGGCGCTAGGTGTAGGGGTCTTCCACGGCCTCCGTGTCGTAGCTAACGCATTAAGCGCCCCGCCTGGGGAGTACGGCCGCAAGGCTAAAACCCAAAGGAATTGACGGGGGCCCGCAAAAGCGGCGGAGCAGGGGGATTAATTCGATGCAAGGGGAAGAACCTTACCCGGGCTTGACAAACCCAGGACCGCTGAAGAGTGGAAGTTTCCCTTGAGGTTGGTGTACAGGTGAGGCAGGGTCGTGGCTGCAT
+
GGGGGGGGGGGGFCFGFFGGFGEFE,CFFC@FGECC7CFGEG7FECFF9CC<FDF:BFGF,CE,@B6+C<8FF@FGCF69=AEF<6:@BF?FFGGGGGGCFG8FGF74@B?<?FC:+6CFEFC,>FGG<++BFA3DFGGC9F,+@CF>1FC***1<2,6<11:1***;*2:?8*2*<@EF**+++*3<+/**17*::68*<CGF+/:5*:CGD++*27)9/*/1***/.))**1*2*)**09D:FF?<*7)95/).74:))/.<?B49)((,(<:)0)((-((-(5:
@M00689:251:000000000-CJTJ5:1:1101:21990:2956 1:N:0:9
CAGGATTAGATACCCTGGTAGTCCATGCCGTAAACGGTGGGCGCTAGGTGTAGGGGTCTTCCACGGCCTCTGTGTCGTAGCTAACGCATTAAGCGCCCCGCCTGGGGAGTACGGCCGCAAGGCTAAAACTCAAAGGAATTGACGGGGGCCCGCACAAGCGGCGGAGCATGTGGATTAATTCGATGCAACGCGAAGAACCTTACCTGGGCTTGACATACACCAGATCGCTGCAGAGATGTAGTTTCCCTTGTGGTTGGTGTACAGGTGTTGCATGGCCGTCGCTGCAT
+
GGGGGFGGGGGGGGGGGGGGGGGGFGGGGEFDEFFEGGGGGGGGGGGGFF<<FCGEGGGGGGGGGGGGGGGGGGGGGGGGGGGGGGGGGGGGGGGGGGGGGGGGGGGGGGGGGGGGGGGGGGGGGGGGGGGGGGGGGGGGGGGGGGGGGGGGGGGGGGGGGGGGGGGGFGFGGGCGGGGGGGGGG>EGGGGG7EEGGGGGGGGGGGGGGGGGGGGGGFFGGGGGGGGGFGGFFFGGFFGCDGFG?@FFFF<FGFFFFFFFBFFFFFFA@?FFFFFFFF>BBFFFFFA
@M00689:251:000000000-CJTJ5:1:1101:20583:3010 1:N:0:9
CAGGATTAGATACCCTGGTAGTCCACGCCGTAAACGATGTCGACTTGGAGGTTGTGCCCTTGAGGCGTGGCTTCCGGAGCTAACGCGTTAAGTCGACCGCCTGGGGAGTACGGCCGCAAGGTTAAAACTCAAATGAATTGACGGGGGCCCGCACAAGCGGTGGAGCATGTGGTTTAATTCGATGCAACGCGAAGAACCTTACCTGGTCTTGACATCCACGGAAGTTTTCAGAGATGAGAATGTGCCTTCGGGAACCGTGAGACAGGTGATGCATGGTTGTCGCTGCAT
+
GFGGGGGGGGGGFFGGFGGGFGGGDFGGGEFGGGFEGGGGGGGGGGGGGFGGGGGGGGGGGGGGGGGGGGGGGGGGGGGGGGGGGGGGGGGGGGGGGGGGGGGGGGGGGGGGGGGGGGGGGGGGGGGGGGGGGGGGGGGGGGGGGGGGGGGGGGGGGGGDFGGGGGGGGEGGGGGGGGGGGFGGGGFF>EEGGGGGDGDGGGGGGGGGGGFFGGG4FFFGGGGGFGGGFGGFFFGGFFGGGGGGFFFB?FFGGBFFBFFFBFFFFFF?FBF<A4@F@BBFFFF?B>?2
@M00689:251:000000000-CJTJ5:1:1101:13894:3022 1:N:0:9
CAGGATTAGATACCCTGGTAGTCCTAGCCCTAAACGATCGGGACTTGGGGTGCCGCACGTTCGTGCGTCGTCCCGGAGCTAACGCGTTAAGTCCCGCGCCTGGGGAGTACGGTCGCAAGACTGAAACTCAAAGGAATTGACGGGGGCCCGCACAAGCAGCGGAGCATGTGGTTTAATTCGATGCAACGCGAAGAACCTTACCTGTCCTTGACATACACCAGATCGCTGCAGAGATGTAGTTTCCCTTGTGGTTGGTGTACAGGTGCTGCATGGCCGTGGCTGCAT
+
GFGGGEGFGGGGGFFGDCFGDFFGFEFFGGGGGEFEGFGGGGGGGFGDFGGGGGGGGGGGGGGGGGGGGGGGGGGGGGGGGGGGGGGGGGGGGGGGGGGGGGGGGGCFGGGGGGGGEGGGGGGGGGGGGGGGCCBFFGGGGCDDGDG:CGGGGGCFEGFGEGGGGGGGFGD;EFGGGGGGG+AEGG6EGEEGGGCGGGGGGGGGGGGGGGGGGGGGGFFGGGGGGGGGBGG?FF>F6BGGGGGGFFFB6??GGEFFFFFFFFFAF@4>FFA>FFFB7)-3:<?F)
@M00689:251:000000000-CJTJ5:1:1101:14428:3023 1:N:0:9
CAGGATTAGATACCCTGGTAGTCCATGCCGTAAACGGTGGGCGCTAGGTGTAGGGGTCTTCCACGGCCTCTGTGTCGTAGCTAACGCATTAAGCGCCCCGCCTGGGGAGTACGGCCGCAAGGCTAAAACTCAAAGGAATTGACGGGGGCCCGCACAAGCGGCGGAGCATGTGGATTAATTCGATGCAACGCGAAGAACCTTACCTGGGCTTGACATACACCAGATCGCTGCAGAGATGTAGTTTCCCTTGTGGTTGGTGTACAGGTGCTGCATGGCTGTCGCTGCAT
+
FFGGGFGFGGGEF@FFACFFDFEFDFGFGCCCEGGEGCDFGGGCCEGFCDFGGCFGEGGGGGGGGGGGGGGGGGGGGGGFGGGGGGGCGGGGGGGGGGGGGGGGGGCFGGGGGGGC@F@FGGGGGGGGGGGGGGCFFFGGGGGDGDGGCFG@EGGGGGGGGGGGGEGGGGFGGGGGGGGGGGGEGGFGFGGGGGC;FGGGGGGDGGGGGGGEG6E>>?FGGGGGFFFGFGDF@FG*0=*:F7?F@FFAFFAGGFFFF6?FFFFA@?FFBB<(6@@F57<5:82?>:)
@M00689:251:000000000-CJTJ5:1:1101:21366:3026 1:N:0:9
CAGGATTAGATACCCTGGTAGTCCACGCCGTAAACGATGTCGACTTGGAGGTTGTGCCCTTGAGGCGTGGCTTCCGGAGCTAACGCGTTAAGTCGACCGCCTGGGGAGTACGGCCGCAAGGTTAAAACTCAAATGAATTGACGGGGGCCCGCACAAGCGGTGGAGCATGTGGTTTAATTCGATGCAACGCGAAGAACCTTACCTGGTCTTGACATCCACGGAAGTTTTCAGAGATGAGAATGTGCCTTCGGGAACCGTGAGACAGGTGTTGCATGGCCGTCGCTGCAT
+
GGGGGGGGGGGGFGGGGGGGGGFFCGGGGGGGGGGGGGGGGGFGGGGGGGGGGGGFGGGGGGGGGGGGGGGGGGGGGGGGGGGGGGGGGGGGGGGGGGGGGGGFGGGGGGGGGGGGEGGGGGGGGGGGGGGGGGGGGGGDGGGGGGGGGGGGGGGGGGGGGGEGGGGGGGGGGGGGGGGGGGGGGGFGEGGGGGGGGGGGGGGGGGGGGGGFGGGGGFFGGDDGCFGGFGFFFFGGFFGFGGGGFFFAFFFGGDFFFFBF?4>?FFF?FFFAFFFFFF>BFFFFFFFA
@M00689:251:000000000-CJTJ5:1:1101:15251:3026 1:N:0:9
CAGGATTAGATACCCTGGTAGTCCATGCCGTAAACGGTGGGCGCTAGGTGTAGGGGTCTTCCACGGCCTCTGTGTCGTAGCTAACGCATTAAGCGCCCCGCCTGGGGAGTACGGCCGCAAGGCTAAAACTCAAAGGAATTGACGGGGGCCCGCACAAGCGGCGGAGCATGTGGATTAATTCGATGCAACGCGAAGAACCTTACCTGGGCTTGACATACACCAGATCGCTGCAGAGATGTAGTTTCCCTTGTGGTTGGTGTACAGGTGCTGCATGGTCGTCGCTGCAT
+
GGGGGFGGGGGGGCFFDF@EDFFFGGGGGDCCEFFEGFGGGGGGGGGFCCCFGFGGGGGGGGGGGGGGGGGGGGGGGGGGGGGFFFGGGGGGEGGGGGGGGGGGGGDCGGGGGGGFCFFGGGGFGG<DGGGFFGFGGGGGGGGGGDGG@CGCC=FGGGFFGGGGGGGGGG99CFFG6ECGGGGGGGFFFGGGGGEGGGGFGGGGGGGEFFGGFGGGFFFG5DFCGGGGFGGFFFGGFFG>F:FGF?@ABF9FGF3:>?FF7BAD??FFFBFFFFFF4>>FFF??BBD
@M00689:251:000000000-CJTJ5:1:1101:14439:3037 1:N:0:9
CAGGATTAGATACCCTGGTAGTCCATGCCGTAAACGGTGGGCGCTAGGTGTAGGGGTCTTCCACGGCCTCTGTGTCGTAGCTAACGCATTAAGCGCCCCGCCTGGGGAGTACGGCCGCAAGGCTAAAACTCAAAGGAATTGACGGGGGACCGCACAAGCGGCGGAGCATGGGGATTAATTCGATGCAACGCGAAGAACCTTACCTGGGCTTGACATACACCAGATCGCTGCAGAGATGTAGGTTCCCCTGGGGTTGGTGTAAAGGTGCTGCATGGCTGTCGCTGCAT
+
C<E<C8CFFGEAECAC@CEECECE<CEEC@;6@CC@F@CFFDECEDCC6@<CFCFGEB6CFGFFEGGGGGGG@F@,CDGFGGGGGGGGG@?ACFGGGGFCECCFF<4CBBFGGGGG@CF7@FG@FCDFFFFFDFDGGGG?FFG<F@EC*5:8>EDGG>FC<CEE8?CFCCFGEC5*33++0AE@C*9C@EEDEE=?FF88:?F69ACFF=CGGCFC:*0C4CDG4<EG45))9FFG*92:CD:*169(0)(19857012F)*6<FFF??:7?56>)))(),((-72)
@M00689:251:000000000-CJTJ5:1:1101:15311:3057 1:N:0:9
CAGGATTAGATACCCTGGTAGTCCATGCCGTAAACGGTGGGCGCTAGGTGTAGGGGTCTTCCACGGCCTCTGTGTCGTAGCTAACGCATTAAGCGCCCCGCCTGGGGAGTACGGCCGCAAGGCTAAAACTCAAAAGAATTGACGGGGGCCCGCACAAGCGGCGGAGCATGTGGATTAATTCGATGCAACGCGAAGAACCTTACCTGGGCTTGACATACACCAGATCGCTGCAGAGATGTAGTTTCCCTTGTGGTTGGTGTACAGGTGCTGCATGGCTGTCGCTGCAT
+
GGGGGGGGGGGGGGGGFGGGDGFGFFGGGGCEGFFEEGGEEGGGGGGFCEFGGGGFCFFGGFEGGGGGGGGGFGGGGGGGFGGGGGGGGGGGGGDGGGGGGGEGGDCCCFFFGGGGDFFFGGGGGGGGGFGGFG,@FGGCFC>@FDEDECGCCE:CGGGGGGEGGGGGGG+<FGC9@E?F7;AEFGFGCGGGCE=;CGGFGGFGGGDFGFGGGFFGGFFGGG5CCCGGFGGFF?FGFFCCDDFGFFFFFFAFGFF096<FA=:A4?FBFA?:<FFF:>:7426<074
@M00689:251:000000000-CJTJ5:1:1101:6409:3059 1:N:0:9
CAGGATTAGATACCCTGGTAGTCCATGCCGTAAACGGTGGGCGCTAGGTGTAGGGGTCTTTCACGGCCTCTGTGTCGTAGCTAACGCGTTAAGCGCCCCGCCTGGGGAGTACGGCCGCAAGGCTAAAACTCAAAGGAATTGACGGGGGCCCGCACAAGCGGCGGAGCATGTGGATTAATTCGATGCAACGCGAAGAACCTTACCTGGGCTTGACATACACCATATCGCCGCAGAGATGCACTTTCCCTTGTGGTTGGCGTACAGGTGGTGCATGGCTGTCGCGGCAT
+
FGGFDFFGGCFFGGGGGGGGGGGGGFFGGGGGGGGG;FF7CFGGGCGGGGGEFFG:,@FF,C,6@CF:FF89FCFGED@F7FEGGECFCG:FFFGGGGFDCG:DGGGCGGGGFGD7F::FCFGAFFFGG8,CDFG:AFFFGCFBFGGGGFGD7*=:CCFC7CECCEGFFFFFGFGC@ECFG*9<CGG9EGGG55:?FGGFGGGGFGG55CF=FFG**9/9>7*7:C**))1853D7*****:CG4=6)9)6DD5<?0(37(0-.00)-8<).58))73:4?(((--,
@M00689:251:000000000-CJTJ5:1:1101:25291:3091 1:N:0:9
CAGGATTAGATACCCTGGTAGTCCATGCCGTAAACGGTGGGCGCTAGGTGTAGGGGTCTTCCACGGCCTCTGTGTCGTAGCTAACGCATTAAGCGCCCCGCCTGGGGAGTACGGCCGCAAGGCTAAAACTCAAAGGAATTGACGGGGGCCCGCACAAGCGGCGGAGCATGTGGATTAATTCGATGCAACGCGAAGAACCTTACCTGGGCTTGACATACACCAGATCGCTGCAGAGATGTAGTTTCCCTTGTGGTTGGTGTACAGGTGATGCATGGTCGTCGCTGCAT
+
GGGGGGGGGGGGGGGGGGGGGGGGGGGGGGGGGGGGGGGGGGGGGGGGGGGGGGGGGGGGGGGGGGGGGGGGGGGGGGGGGGGDFGGGGGGGGGDGGGGGGGGGGGGGGGGGGGGGGGGGGGGGGGGFGGGGGGGGGGGGGGGGGGGGGGGGGGGGGGGGGGGGGGGFGGGGG?FGGGGGGGGFGGGGGGGDGGGGGGGGGGGGGGGGGGGGGGGGGF6CGFGGFGGGFGGFFFGGFFGDFGGGFFFFFFFGGFFFFF?F>F2>FFFFFF<AFF>/9>B?9;?BFFF
@M00689:251:000000000-CJTJ5:1:1101:23251:3170 1:N:0:9
CAGGATTAGATACCCTGGTAGTCCACGCCGTAAACGATGAGTGCTAAGTGTCGGGGGTGACCAACCCTCGGTGCTGTCGCTAACGCAATAAGCACTCCGCCTGGGGAGTACGGCCGCAAGGCTGAAACTCAAAGGAATTGACGGGGACCCGCACAAGCGGTGGAGCATGTGGTTTAATTCGAAGCAACGCGAAGAACCTTACCAAGGCTTGACATCCCTCTGACCGATTTAGAGATAGATCTTTCCCTTCGGGGACAGAGGTGACAGGTGATGCATGGTCGTCGCTGCAT
+
GGGGGGGGGGGGGFGGGGFGGGGGGGGGGGGGGGGGGGGGGGGGGGGGGFGGGGGGGGGGGGGGGGGGGGGGGGGGGGGGGGGGGGGGGGGGGGGGGGGGGGGGGGGGGGGGGGGGGGGGGGGGGGGGGGGGGGGGGGGGGGGGGGGEGGGGGGGGGGGGGGGGGGGGGGGGGGGGGGGGGGGDDGGGGGGGGGGGGGGGGGGGGFGGGGGGGGGGGFFGGGGGGGEDBGGFFFGGFFGFGGGFFFFFFFFGGFFFFF<FFFFFFFF?FFFFFFFFFFFA>BFFFFFB0A
@M00689:251:000000000-CJTJ5:1:1101:23240:3186 1:N:0:9
CAGGATTAGATACCCTGGTAGTCCACGCCGTAAACGATGAGTGCTAAGTGTCGGGGGTGACCAACCCTCGGTGCTGTCGCTAACGCAATAAGCACTCCGCCTGGGGAGTACGGCCGCAAGGCTGAAACTCAAAGGAATTGACGGGGACCCGCACAAGCGGTGGAGCATGTGGTTTAATTCGAAGCAACGCGAAGAACCTTACCAAGGCTTGACATCCCTCTGACCGATTTAGAGATAGATCTTTCCCTTCGGGGACAGAGGTGACAGGTGATGCATGGTCGTCGCTGCAT
+
GGGGGFGGGGGGGGGGGGGGGGGGGGGGGGGGGGFGGGGGGGGGGGGGGGGGGGGGDEGGGGGGGGGGGGGGGGGGGGGGGGGGGGGEGGFFFFGGGGGGGGGGGGFGGGGGGGGG7FGCDFGGGGGGGGFGGGGGGGGGGGGGGGGGGBEGGEGGGGGGFGGGGGGGF:FGGFGGGCG7DFGGGGGGGGGGGDGGEGCCGEGGGGFGGG3**<CF5F)C<CFGGGGG3*:@F?GC?BG7:>:CF4?A@?:GGDEFFFFF?FFFFFFBFFF4:?FFFFFAB189;1:9?>
@M00689:251:000000000-CJTJ5:1:1101:23259:3188 1:N:0:9
CAGGATTAGATACCCTGGTAGTCCACGCCGTAAACGATGAGTGCTAAGTGTCGGGGGTGACCAACCCTCGGTGCTGTCGCTAACGCAATAAGCACTCCGCCTGGGGAGTACGGCCGCAAGGCTGAAACTCAAAGGAATTGACGGGGACCCGCACAAGCGGTGGAGCATGTGGTTTAATTCGAAGCAACGCGAAGAACCTTACCAAGGCTTGACATCCCTCTGACCGATTTAGAGATAGATCTTTCCCTTCGGGGACAGAGGTGACAGGTGATGCATGGTCGTCGCTGCAT
+
GGGGGGGGGGGGGGGGGGGGGGGGGGGGGGGGGGGGGGGGEGGGGGGGGGGGGGGGGGBFGDGGGGGGGGGGGGGGGGGGGGECFEGDEGFFD<FFFDBGGGFDF7FGGGGFFGFGGGGEFF?FF@FFFGGGGGFGGGC@CGGGGEGGGDEGDGGGFGGGGGEGGGG?FFGGGGGGGFGFGGFGEGGGDGEGGCGGGGGGGGGGGDFGGGGGGGGGGF4D:FFF4DEGDF7@@F7:=BGCFGC:@B=<?F:5D:BB:B?FFFFFFF@BB0<ABF?7=@B96>FFF?6>:2
@M00689:251:000000000-CJTJ5:1:1101:7213:3239 1:N:0:9
CAGGATTAGATACCCTGGTAGTCCATGCTGTAAACGGTGGGCGCGAGGTGTAGGGGCCTGTAATAGTTCTCGGTGTCGTAGCTAACGCATTACGCGCCCCGCCTGGGTAGTACTTCCGCAAGGCTAATACTCAAAGGAATTGATGGGGGCCCGCACCAGCGGCGGAGCATGTGGATTATTTCGATGCAACGCACAGAATCTTACCTGGTCTTGACATACACCTCATTGCTGCAGACAAGTTGTGTCACATGAGGTTGTATTACTGGTGATGCATGTCCGTCGCTGTATCTGTGTT
+
GCGFF<9FGGGF@CE-@@@@CCCE@<DEF<<CCF6@,,CB:,@+++@:,99CFF@@7+,9,,6<,<6,,,,,:BFG,?C<FFF,?FCF@,,5,4B+>CBF++6BF7@,58C<E,5AF>B+>:++,8:,,CD=5<<3F8FF<F>,C<=FC7CE7@<>*,5F*:8**3*1*?<:<9C9BF7+3+<8FC7++=*:**20<@+0++<:8C?5+2::7+3:*9**92***2<**2*00)C*.)22*:CC58*6**.**)),.-)*-*6)*0/4*)-.)7****4.1(38(-).4.).-4(
@M00689:251:000000000-CJTJ5:1:1101:7197:3248 1:N:0:9
CAGGATTAGATACCCTGGTAGTCCATGCTGTAAACGGTGGGCGCTAGGTGTAGGGGCCTGTGATGGGTCTCTGTGTCGTAGCTAACGCATTAAGCGCCCCGCCTGGGTTGTACGTCCGCAATTCTAAAACTCAAAGGAATTGACGGGGGCCCGCACAAGCGGCGGAGCATGTTGATTAATTCGATGCACCGCGAACAACCTTACCTGGGCTTGACATACTCCTGTTTGCTGCAGCGCTGTAGTGTCCCTTGTGGTTGGTGTACAGGTGTTGCATGGCCGTCGCTGCCTCTTTCT
+
GCFGDGGGGCFFCCFF<CFD<CCEDFDFGFEAFGFE78DCC@FD7@FF;6;<F<CC@FCFC,,,C,CC,:9@@F@6CCF<FFG,CF,>CFFEFCF+CCFDCGGGF?F4+4B,FB,AF+@+4+,8,5,,::?,CFB;F,8=FEDF77CECFECEG7F88:BE:C*3*1<<@FG,?+<;+5>@C@9ECBC+C=EEEG**0;5<+3A8ECC5EF*9*<*:01*27*202<>?F76))*/).)>**:**962641:63>:((473=A)8)047::9)*/0)992((4((((5:().-4
@M00689:251:000000000-CJTJ5:1:1101:19435:3269 1:N:0:9
CAGGATTAGATACCCTGGTAGTCCACGCCGTAAACGGTGGGTACTAGGTGTGGGTTTCCTTCCTTGGGATCTGTGTCGTAGCTAACGCATTAAGCGCCCCGCCTGGGGAGTACGGCCGCAAGGCTAAAACTCAAAGGAATTGACGGGGGCCCGCACAAGCGGCGGAGCATGTGGATTAATTCGATGCAACGCGAAGAACCTTACCTGGGCTTGACATACACCAGATTGCTGCAGAGATGTAGTGTCCCTTGTGGTTGGTGTACAGGTGATGCATGGCTGTCGCTGCAT
+
GGGGGGGGGGGGGFGGGGGGGGGGFGGGGGGGGGGGEFGGGDCFGGGGGGFGGG@FCGFGGGGFGGGGFFGGGGFFGGFGGGGGGGEE@FGGGAEGGGGGEGGGGGGGGGGGGEGGEGGGGGGFCFGGGGEFFGDGGGFFFF>BFGGGCEGGEEGGGFFFFGGGGGCECAF<FFC?+<9F:@=EFC5FFGGGGGGEGFG@FC0<CFEGC*97CFGCDFFG>77DGG?F?F7=?FGGF?77*7>*===?F400>>5:<>:>?BD2FF=:F9<6>=9FF404338:?>7)
@M00689:251:000000000-CJTJ5:1:1101:11431:3279 1:N:0:9
CAGGATTAGATACCCTGGTAGTCCATGCCGTAAACGGTGGGCGCTAGGTGTAGGGGTCTTCCACGGCCTCTGTGTCGTAGCTAACGCATTAAGCGCCCCGCCTGGGGAGTACGGCCGCAAGGCTAAAACTCAAAGGAATTGACGGGGGCCCGCACAAGCGGCGGAGCATGGGGATTAATTCGATGCAACGCGAAGAACCTTACCTGGGCTTGACATACACCAGATCGCTGCAGAGATGTAGTTTCCCTTGGGGTTGGTGTACAGGGGAGGCATGGCCGTCGCTGCATCTGTCACG
+
GCGFDFADGFFFECEA<@C@<CCF@FCFE:8@@@<@F6CCEFE@+@@@,<;EFCEG:CEEFDEFEGCFCFGEFECCBDFGGAFAFCFG:7?DFGGGCGGGGGFFGFDEGCFGGGGF:@@CFG=AFCFFFCF3BDCFFGD>CAB<FCEC8F7>BCFCCFFGGGGGGGEG+<*;>E5;CE?77AF7EC:E<CC=CECECC8*+<AFFGGGC;*:9AC:>=?4<CDC49=D5C<6@BFG4?*:C:***9647@(99)07B,45<@<BF3.4)30:0<F)9>-,,,(-(.69-6-4..(
@M00689:251:000000000-CJTJ5:1:1101:19430:3286 1:N:0:9
CAGGATTAGATACCCTGGTAGTCCACGCCGTAAACGGTGGGTACTAGGTGTGGGTTTCCTTCCTTGGGATCTGTGTCGTAGCTAACGCATTAAGCGCCCCGCCTGGGGAGTACGGCCGCAAGGCTAAAACTCAAAGGAATTGACGGGGGCCCGAACAAGCGGCGGAGCATGTGGATTAAGTCGATGCAAAGCGAAGAACCTTACCGTGGATTGACATACACCAGATTGCTGCAGAGAGGTAGTGTCACTTGGGGTTTGTGTGCAGTTGATGAATGGCTGTAGATGCATGTGTCTT
+
CEGDEFGFDFGFE=EFECCGCAF@CEC+6@@C@EE;C@@CC:E,,CCFECFG7@:6,:,C<F@EEFFGGGD9E9CF9FDF7DF,<E,B=B@EFGAFC:=CEGGGGFF7:@E8?:FGEGDFEGFF?BFFFGGF9DFFCF=B<FF,BC@CGD871**>8,F7F<778EC*<,7,70<@9@E0:CGEGC*<@77?**2/8CC*8+<F<**/2**+*<CC>4***21*/0+0=GG4/)297)9DGFG474*-*/)**00,((().)))/**-*6))4@67);6())).)).6)-).)))
@M00689:251:000000000-CJTJ5:1:1101:11416:3289 1:N:0:9
CAGGATTAGATACCCTGGTAGTCCATGCCGTAAACGGTGGGCGCTAGGTGTGGGGGTCTTCCACGGCCTCTGTGTCGTAGCTAAAGCATTAAGCGACCCGCCTGGGGAGTACGGCCGCAAGGCTAAAACTCAAAGGAATTGACGGGGGGCCGCACAAGCGGCGGAGCATGGGGATTAATTCGATGAAACGGGAAGAACCTTAACTGGGCTTGACATACACCAGATAGCAGCAGAGCTGTAGTGTCCCTTGAGGTTGGTGTACAGGTGATGCATGGCCGGCGGTGCATCAGTCTCG
+
FFGGGCFGGGGGGFGGFFFFCECCEDFAFCFCCCECFCDFGGE@B@F@6C,,B:@FFEGGCGF9FE::,CCFEA,CC,=A7BFF9,,45ECE<,>+8FGG@F>CFFDFE+B?@F@7:@CGGG+:BBDF=:=DCF<DBB,,,,,3@@FD*::8*:*/8/8?E5?E=:**+0*;;A*0<C+C>F7+3+0<+2*21:/;<**2@C+<+90A58550++*01=*9FG70*0:**00))*00020:*0:*/=)*.)29)).966)./<AF7?)*6<B)9)76:(44(.-3?4<),).).(
@M00689:251:000000000-CJTJ5:1:1101:18043:3326 1:N:0:9
CAGGATTAGATACCCTGGTAGTCCATGCCGTAAACGGTGGGCGCTAGGTGTAGGGGTCTTCCACGGCCTCTGTGTCGTAGCTAACGCATTAAGCGCCCCGCCTGGGGAGTACGGCCGCAAGGCTAAAACTCAAAGGAATTGACGGGGGCCCGCACAAGCGGCGGAGCATGTGGATTAATTCGATGCAACGCGAAGAACCTTACCTGGGCTTGACATACACCAGATCGCTGCAGAGATGTAGTTTCCCTTGTGGTTGGTGTACAGGTGCTGCATGGTTGTCGCTGCAT
+
GGGGG8FGGGGGFFGGGGGFFFEEFGGFGEFGEFFEGGGGGGEGGGGGEDFGGFGGGGGGGGGGGGGGGGGGGGGGGGGGGGGGGGGGGGGGGGGGGGGGGGGGGGGGGGGGGGGGGGGGGGGGGGGGGGGGGGGGGGGGGGGGDGGGGGGGGGGGGGGGGGGGGGGGGG<FFFGCFGGGGGGGGGFGFGGGGEG8@FGGFGGGGGGGGFGGFFGGFFFGFGGFFGGGFGGFFFGGF?CFGFGGFFFFFFBGG>F?FBFFFFFFFBFFFD>>AFFFFFFFFBBF9>A
@M00689:251:000000000-CJTJ5:1:1101:13121:3337 1:N:0:9
CAGGATTAGATACCCTGGTAGTCCATGCCGTAAACGGTGGGCGCTAGGTGTAGGGGTCTTCCACGGCCTCTGTGTCGTAGCTAACGCATTAAGCGCCCCGCCTGGGGAGTACGGCCGCAAGGCTAAAACTCAAAGGAATTGACGGGGGCCCGCACAAGCGGCGGAGCATGTGGATTAATTCGATGCAACGCGAAGAACCTTACCTGGGCTTGACATACACCAGATCGCTGCAGAGATGTAGTTTCCCTTGTGGTTGGTGTACAGGTGCTGCATGGTCGTCGCTGCATCTGTAT
+
FFGFEFFEGGGGFCFF<@FGCE@ECFFFE@BCEFFBF@FEGGGG>CEF;CCFFCGGEGGGGEGGFGGDGGGGGGGGGGGGGGGFFGGGDGGGGFFFFGGGGGEGGGCFE=FGGGGC=@CGGGFGGGGGG?F>FFC=>>DFGGGCGDFCEFG@CE<FEFCGGGDEG=EECF+<EFFGFGGGFGGCFC9C8E=EEGD8FF5CFGGGDGGGGFFGGFGFGFFGFGCFGGED:DDF9BGF9977?:C7B*?2*;<DG:7<6:<FFB9A49:)9<<?AFF48@96631862>A<A:))
@M00689:251:000000000-CJTJ5:1:1101:18042:3344 1:N:0:9
CAGGATTAGATACCCTGGTAGTCCATGCCGTAAACGGTGGGCGCTAGGTGTAGGGGTCTTCCACGGCCTCTGTGTCGTAGCTAACGCATTAAGCGCCCCGCCTGGGGAGTACGGCCGCAAGGCTAAAACTCAAAGGAATTGACGGGGGCCCGCACAAGCGGCGGAGCATGTGGATGAATTAGATGCAACGGTGAGACCCTTACCTGGGCTTGACATACACCAGATCGCTGCAGAGATGTAGTTTCCCTTGTGGTTGGTGTACAGGTGCTGCATGGGTGTCGCTGCCACTTGAC
+
GGFDDFGGGEFGF@FGFGFFDA<6;CEFFE;@FG9BF,CFGGG7:@:F,CFFGDCFFEGGGGGGGGC+@FGGFFG9F<F7FEFGGGGGGGG9?,@4>FEGGGC<<FEF:FEFGGDFGGG7=FGGCFGGG8=D,CDAA,,,3@,@CCGED@EGDCFGD2<FDEEC?:*1+:+:97++3<+0:<C+ACFG87*2*:A9+*2*0AFFGC=FFF47C8C*:=FFCC<C**:C>77@FFF*@F*:C*:>BBFA*76CD))-1((..0)).*).9).8)0))05()(,4894).())-)
@M00689:251:000000000-CJTJ5:1:1101:16081:3352 1:N:0:9
CAGGATTAGATACCCTGGTAGTCCATGCCGTAAACGGTGGGCGCTAGGTGTAGGGGTCTTCCACGGCCTCTGTGTCGTAGCTAACGCATTAAGCGCCCCGCCTGGGGAGTACGGCCGCAAGGCTAAAACTCAAAGGAATTGACGGGGGCCCGCACAAGCGGCGGAGCATGTGGATTAATTCGATGCAACGCGAAGAACCTTACCTGGGCTTGACATACACCAGATCGCTGCAGAGATGTAGTTTCCCTTGTGGTTGGTGTACAGGTGCTGCATGGCCGTCGCTGCAT
+
GGGGGGGGGGGCEEFFEFEFFGFGCFGFE@B@CFFEGFFGGGGGGGGGCEFGGGGGGGGGGGGGGGGGGGGGGGGGGGGGGGGGGGGGGGGGGGGGFEGGGGGGGGGGGGGGGGGGGGGGGGGGGGGGGGGGGGGGGGGFGGFGGGGGGGGGEGGGGGGGGGGGGGGGGGCGGGCCFGFGGGGCFGFGFGGGGGEGGGG>:CFGGGGGGFFGGGGGGFFGCGGGGGGGFGGFF4C7=FGGGGGGF=@AFFBGGF>B>?FFFFA>@FFFBA?BAFFF:D>FFF?FFFA
@M00689:251:000000000-CJTJ5:1:1101:7515:3359 1:N:0:9
CAGGATTAGATACCCTGGTAGTCCACGCCGTAAACGATGAGTGCTAGGTGTCAGGGGGTTTCCGCCCCTTGGAGCTGGAGTTAAAGCATTAAGCACTCCGCCTGGGGAGTACGGCCGCAAGGCTGAAACCCAAAAGAATTGACGGGGGCCCGCAAAAGCGGTGGAGCATGTGGTGGAATTCGACGCAACGAGAAGAACCTGACCAGGCCTTGACATCCTCGGAGACTCCTAGAGATAGGACGTGCCCGACGGGGACAGAGTGACAGGTGTGGCATGGCGGTTGCGGCATCTGTGT
+
FEGFGEFGFGGFFCF?FFFFFGGGDFEFGC@BFGGCFCFFF@CE99CDFGGGFCFFGG:@7CF@,BCGC<CF,6<,?@EBBAFF5C5C,,CDFGGD,EFEGG+DDC:CF+EEE=:BE+@FGGC,>=FFB,+BBAFDEF9:=F9BCE758*>:*>>F@:,=<FGGFF>E,>,<,2**4BC++3>5?>*4:7*:::?CF@;***+03:E**896>+<*001:**))1*+9?*9@?@**197:<59*.))()0-/977(((,969>BF*8.9)(31@*7:)-1-(-((((4(..:6).
@M00689:251:000000000-CJTJ5:1:1101:13200:3377 1:N:0:9
CAGGATTAGATACCCTGGTAGTCCATGCCGTAAACGGTGGGCGCTAGGTGTAGGGGTCTTCCACGGCCTCTGTGTCGTAGCTAACGCATTAAGCGCCCCGCCTGGGGAGTACGGCCGCAAGGCTAAAACTCAAAGGAATTGACGGGGGCCCGCACAAGCGGCGGAGCATGTGGATTAATTCGATGCAACGCGAAGAACCTTACCTGGGCTTGACATACACCAGATCGCTGCAGAGATGTAGTTTCCCTTGTGGTTGGTGTACAGGTGATGCATGGCCGTCGCTGCATCTGTCTAG
+
GFGFEEFGGGGGFFEGA@FFCFFE@FDFE@@BEFCCFFFEGFGGGGGF;CCFGGGC@FGGGGGGGGGGGGGGGGGGGGGGGGGGGGGGGGGGGGGGGGGGGGGGGGDGGGGFGGGGDFGGGGGGGGGGGDGFGGFGGGGGGGFEGGGGG:E>:=FGGGGGGGGGGGGGCG+<FG6FGGGGGGGGGG?CCGDGGGGECFGGGGGGGGGGGGGGGGGGGFFGGGGGGFGGFGGFFFGG?FC7C?FDF??AFFFGGFFFF?BFFFAFFFFB=A9AAFFF@BB;161(77<AAB4A9))
@M00689:251:000000000-CJTJ5:1:1101:13344:3403 1:N:0:9
CAGGATTAGATACCCTGGTAGTCCACGCCGTAAGCGATGGGTGCTAGGTGTGGGGGCCTGTTATGGGTTTCTGTGTCGTAGCTAACGCATTAAGCGCCCCGCCTGGGGAGTACGGCCGCAAGGCTAAAACTCAAAGGAATTGACGGGGGCCCGCACAAGCGGCGGAGCATGTGGATTAATTCGATGCAACGCGAAGAACCTTACCTGGGCTTGACATACACCAGATTGCTGCAGAGATGTAGTGTCCCTTGTGGTTGGTGTACAGGTGTTGCATGGCTGTCGCTGCATTTGT
+
GFGGGFGGGGGFGFGFEFFFDFCEEGGFGEGGECECFFEGGGGGGFGFCEEFGGGGGGGGGEGGGGGGGGGGGGGGGGGGGGGGGGGGGGGGGGGGGGGGGGGGGGFGGGGGGGGGGGGGGGGGGGGGGGGGDGGGGGGGGCFCF@FCCFEG:CCCEFFGGGGGGGGGGCC:EGGFFFGFGGGGFFGGFFGGGG7CGGGGGFGGGGGGGFGGDGGGGFFGGCFGGGGGFGGFFFGFF?GFFGGFFF??FFF:FF>6?>2>BFFFFFFBF6?FD6FFF::?7?F6?9B))-6<
@M00689:251:000000000-CJTJ5:1:1101:23028:3487 1:N:0:9
CAGGATTAGATACCCTGGTAGTCCATGCCGTAAACGGTGGGCGCTAGGTGTCGGGGTCTTCCACGGCCTCTGTGTCGTAGCTAACGCATTAAGCGCCCCGCCTGGGGAGTACGGCCGCAAGGCTAAAACTCAAAGGAATTGACGGGGGCCCGCCCAAGCGGCGGAGCATGTGGCTTAATTCGATGCAACGCGAAGAACCTTACCTGGGCTTGACATACACCAGATCGCTGCAGAGATGTCGTTTCCCTTGTGGTTGGTGTACAGGTGCTGCATGGCCGTCGCTGCAT
+
GGGGGGGFGGGGGGGGGGGGGGGGGGGGGGGGGGGEGGG@:FGGGCGCGGG,CFD7FFGGGGFGGGGGGGGFGGGGGGGGGFGGGGGGGGFFGGGGGGGGGGGG@FGC7FCGGDFGCG:7FFGGE<DGGGGGGFGC:FCFGCGGGGGGGGGDE*<@F>FE<FE8CEGCFGGGG*;C+AFFGACFDGGGGGGDCCE5CGGFECGGGG5FGGGG4EFFF@FGGFF*7CFGF<DF)1<<??>*9CDFFFFAFFFGDFF?F?6FAFFFFF)5F2<:6@>FFDFFFFFB>F9
@M00689:251:000000000-CJTJ5:1:1101:5688:3489 1:N:0:9
CAGGATTAGATACCCTGGTAGTCCATGCCGTAAACGGTGGGCGCTAGGTGTAGGGGTCTTCCACGGCCTCTGTGTCGTAGCTAACGCATTAAGCGCCCCGCCTGGGGAGTACGGCCGCAAGGCTAAAACTTAAAGGAATTGACGGGGGCCCGCACAAGCGGCGGAGCATGTGGATTAATTCGATGCAACGCGAAGAACCTTACCTGGGCTTGACATACACCAGATCGCTGCAGAGATGTAGTTTCCCTTGTGGTTGGTGTACAGGTGCTGCATGGTCGTCGCTGCAT
+
GGGGGGGGCGFGGFGGGGGGGGGFGGGGGGGGGGGGGGGGGGGGGGGGGGGGGGE7@FFGGGGGGGG7FFEGGGGGGGGGGGGGGGGGDGGGGGGGGGGGGGGGGGEEGGGGGGGGGGGGGGGGGGGFGG9FFGGGGGGGGGGGGEFGGDCEGGGGCCFGGGGGGGCFGFFGGFF96AFFCGGCCEG?:=CEGGDGGGGGFGFGFGCC:FGG4<?DFFFGGCCG**:D>5/<FFGG??F7CGGGFFFFF44C*;317BBFF?DAFFFF?<<?AFF?B>BFB9<?((6
@M00689:251:000000000-CJTJ5:1:1101:14406:3503 1:N:0:9
CAGGATTAGATACCCTGGTAGTCCATGCCGTAAACGGTGGGCGCTAGGTGTAGGGGTCTTCCACGGCCTCTGTGTCGTAGCTAACGCATTAAGCGCCCCGCCTGGGGAGTACGGCCGCAAGGCCAAAACTCAAAGGAATTGACGGGGGCCCGCACAAGCGACGGAGCATGGGGATTAATTCGATGCAACGCGAAGAACCTTACCCGGGCTTGAACTACACAAGATCGCTGCAGAGATGTAGTTTCCCTTGTGGTTGGTGTACAGGTGCTGCATGGCCGTCGCTGCAT
+
CEGGGGGFGGGGFEEFEDGGFF,EFCDFF@FGGGFEGGGCCCFGGGGGFEFGGG7:6,,9CFEG@@E@C,9C<,CF7CE7D<<<,?B+8C9E9EC7FGEE7:+BDF784+,C+@CEC7+@>CD,,DFGC,>>FGDGGG<F9<,<C7C@:CE:*::FF576*48888**,7+141*?<E+<7*+3+*<:@5:5CE**<*;0A0+:+2:CD*9EF++0*7;D**>F6F5D@C/<6@FC==*0:*2:9*7<F4.>DFF:,8:@BFFB4?F>F<BFFB5>?D>F;1206:<
@M00689:251:000000000-CJTJ5:1:1101:21893:3510 1:N:0:9
CAGGATTAGATACCCTGGTAGTCCACGCCGTAAACGGTGGGTACTAGGTGTGGGTTTCCTTCCTTGGGATCCGTGCCGTAGCTAACGCATTAAGTACCCCGCCTGGGGAGTACGGCCGCAAGGCTAAAACTCAAAGGAATTGACGGGGGCCCGCACAAGCGGCGGAGCATGTGGATTAATTCGATGCAACGCGAAGAACCTTACCTGGGCTTGACATACACCAGATCGCTGCAGAGATGTAGTTTCCCTTGTGGTTGGTGTACAGGTGCTGCATGGCCGTCGCTGCATCTGTCTT
+
GFFFFFGGGGGGGFGGGFFGGGFCFGG7F::CEFGDGG@FGGGFFFGFEEFEGDGGCCFGFGFGGGGDFEDFGFGGFCFGGDFGGGGGGGGDCEFGADEFGGGGGFGGGDGGGGGGCGGGGFDFFFGGGGGGGGGGFGGGGGGGGGGGGGGGGG7FGDFFGGGGDGGGGGGGGGGDDGGGFGGGGGGGGGGGGGGGGGFGGGGFFGGCGCF5DCGGFFFGGGGGGFGGFGGFFF=D5*>>CGCFFF45@F?DGFFF?>2@:?6<FFFF4>4??F?FF?>;(9>?((8))6A>>A)
@M00689:251:000000000-CJTJ5:1:1101:24976:3514 1:N:0:9
CAGGATTAGATACCCTGGTAGTCCATGCCGTAAACGGTGGGCGCTAGGTGTAGGGGTCTTCCACGGCCTCTGTGTCGTAGCTAACGCATTAAGCGCCCCGCCTGGGGAGTACGGCCGCAAGGCTAAAACTCAAAGGAATTGACGGGGGCCCGCACAAGCGGCGGAGCATGTGGATTAATTCGATGCAACGCGAAGAACCTTACCTGGGCTTGACATACACCAGATCGCTGCAGAGATGTAGTTTCCCTTGTGGTTGGTGTACAGGTGATGCATGGTTGTCGCTGCAT
+
FGGGGGGGGGGGGGGGGGGGGGGGGEGGGGGGGGGGGGGGGGEGGGGFFFGFGGGG@FFFFGGEEG7FGGGGGGGGGFGGGAFEFGGGGGGGGGGGGGGGDEGGGGGGGGGGGGFGGGGGGGGFGGGGGGGGGGGGGGGGGFFGGGCEGGGGEGGGGFGGGD8CEE8FFGGGG???<CEGG=CCCEGGFGEGE*:*ACE8CCF?<EFGFGGG<<CD:6995D4CF*7>5C<FF9FC=FFGGGGG4@?9B@<FGFF12:B>A6<AFF?BFFFB4?;06@BA?B?<9?B
@M00689:251:000000000-CJTJ5:1:1101:21903:3525 1:N:0:9
CAGGATTAGATACCCTGGTAGTCCACGCCGTAAACGGTGGGTACTAGGTGTGGGTTTCCTTCCTTGGGATCCGTGCCGTAGCTAACGCATTAAGTACCCCGCCTGGGGAGTACGGCCGCAAGGCTAAAACTCAAAGGAATTGACGGGGGCCCGCACAAGCGGCGGAGCATGTGGATTAATTCGATGCAACGCGAAGAACCTTACCTGGGCTTGACATACACCAGATCGCTGCAGAGATGTAGTTTCCCTTGTGGTTGGTGTACAGGTGCTGCATGGCCGTCGCTGCATCTGTATT
+
DCFFGFGGGGGGAEFGFCFGGGF9FGGDF@CFFGGDGGDFFFGGGGGFGGG:F,@F7,CFDGCFAF@8EA,C<FDF<+BF=DFDFF:FFCEDFFEC,B<F>F>:DFGGCEC,?F=F+@=FEFD@DGGGFFFGGGGGGGGGGG9FGGGGCEGGEEEEE>FGGGGGE8:@FFG<CGFGFC7CDFGCGGGGFCC==EGGGGGGF?FGGFFGGDCEC*AFCFFFGFGCCCFFFG3>F)?<@9FCC*?F4@F<FF:FF)7129FF:BBB@F62?DAFFF?4>:;1(-4<297<A6A))6)
@M00689:251:000000000-CJTJ5:1:1101:22085:3612 1:N:0:9
CAGGATTAGATACCCTGGTAGTCCACGCTGTAAACGATGGGCACTAGGTGTCCGGGGTATTGACCCCCTGGGTGCCGCAGCTAACGCATTAAGTGCCCCGCCTGGGGAGTACGGTCGCAAGATTAAAACTCAAAGGAATTGACGGGGGCCCGCACAAGCGGTGGAGCATGTGGTTCAATTCGACGCAACGCGAAGAACCTTACCTGGGCTAGACAACGGTGGACCGTCCTAGAAATAGGATTTTCCCTTCGGGGACTGCCGGTTCAGGTGATGCATGGTCGTCGCTGCAT
+
GGGGGGGGGGGGGGGGGGGGGGGGCGGGGEGGGFGGGGGGGGGGGGGGGGGGGCFFGGGGGGGGGGGGGGGGGGGGGGGGGGGGGGGGGGGGGGGGFFGGGGGGGGGGGGGGGGGGGGGGGGGGGGGGGGGGGGGGGGGGGGGGGGGGGGGGGGGGGGGGGGGGGGGGGGGGGGGGGGGGGGGGGGGGGGGGGGGGGGGGGGGGGGGGGGGGGGGGGFEGGGGGGGED>CFF?FGGFFCFFGFDFFFFFFFDDE@BFF:@BFF9>FFFFFFFFFFFFF4AB0:;FFFBF9
@M00689:251:000000000-CJTJ5:1:1101:7819:3625 1:N:0:9
CAGGATTAGATACCCTGGTAGTCCATGCCGTAAACGGTGGGCGCTAGGTGTAGGGGTCTTCCACGGCCTCTGTGTCGTAGCTAACGCATTAAGCGCCCCGCCTGGGGAGTACGGCCGCAAGGCAAAAACTCAAAGGAATTGACGGGGGCCCGCACAAGCGGCGGAGCATGTGGATTAATTCGATGCAACGCGAAGAACCTTACCTGGGCTTGACATACACCAGATCGCTGCAGAGATGTAGTTTCACTTGTGGTTGGTGTACAGGTGCTGCATGGTTGTCGCTGCAT
+
GGGGGGGGGGGGGGGGGGFGEGAFFGGGGEFEGGGGFFGEFGGGGGGGGFEFGGGGFEFFGGGGGGGG@EFFFGFGGFGGGGGGGFFECCFGGGGGGGGGGEGFGGDGGGGGGGGGCEGGGGG,BEGGGFGGGGGDFFG8CC9CEGDGEFGGEGBEFGGGGEGGGGEG+@+AE9<7<E<F7FCCCEFFGECEGGGGGCCFCG+:9CGGGGCCF@FFCF@>*CDC44CDFDG?FFGF*90:C7C7B*=4*8:CD7566,-.599A476:6<7:<FF@7>89:22?((-
@M00689:251:000000000-CJTJ5:1:1101:7838:3639 1:N:0:9
CAGGATTAGATACCCTGGTAGTCCATGCCGTAAACGGTGGGCGCTAGGTGTAGGGGTCTTCCACGGCCTCTGTGTCGTAGCTAACGCATTAAGCGCCCCGCCTGGGGAGTACGGCCGCAAGGCTAAAACTCAAAGGAATTGACGGGGGCACGCACAAGCGGCGGAGCATGGGGATTAATTCGATGCAACGCGAAGAACCTTACCTGGGCTGGAAATACACCAGATCGCTGCAGAGATGTAGGTGCACTTGCGGTTGGTGTACAGGTGCGGCAGGGTTGTCGCTGAATCTGGCG
+
FFFGD<FFGFF@FFGCGGGGF<@EFFFFGEF@CE9@F8DEFGED@C@CCE@FFCGGCEAAE,EEGFGG,EFFFFEGF<FB,,CFE?@@7=EFEGGGGEGGGG7DF<:FEFFEB+>7FFGGEFC,DFFFC,EFDFF:EFF,,>D:>:@EG7CGGG7F@C,6<7CCGG5C,:CFEG*8AF73>EG<E*0++25EEEEGG6C*+<+A9CFG5;357+<*:7=C5><F*0C3)93/;BFG*9*2:*2*6)7))1)/9))-22<)5/665?68>0,7053))),)-2(4(..:4:)5(
@M00689:251:000000000-CJTJ5:1:1101:10428:3667 1:N:0:9
CAGGATTAGATACCCTGGTAGTCCATGCCGTAAACGGTGGGCGCTAGGTGTAGGGGTCTTCCACGGCCTCTGTGTCGTAGCTAACGCATTAAGCGCCCCGCCTGGGGAGTACGGCCGCAAGGCTAAAACTCAAAGGAATTGACGGGGGCCCGCACAAGCGGCGGAGCATGTGGATTAATTCGATGCAACGCGAAGAACCTTACCTGGGCTTGACATACACCAGATCGCTGCAGAGATGTAGTTTCCCTTGGGGTTGGTGTACAGGTGTTGCATGGCCGTCGCTGCATCTGTCTCG
+
GFGFG8FGGFGFFEFGCDFFCFEDAEDCF@BCECC@FBCEGGCFFCEDC@CFGFGGFGFGGGDFFGGFEGGGEGFGF6CF@9FGCFEF@:FFGGFGGGGFGGCGGFDCFFGFGGGC=FFGGGGFFFGGFFGFFFAFGGGCFF>:CCEDCCC::C:FCFFFFFGGGGGG9F+ACC6<CFCGGGFFGD?F@EEEEGDGG6;C?F?CEFGCF8<EG+?CFFFGGGFC*2AD>D<FFFF<*92:>::FF8@)65(9D5)9908)58>BF6@<)36>4@5<?D;(7208>F2<44.5)4(
@M00689:251:000000000-CJTJ5:1:1101:25547:3719 1:N:0:9
CAGGATTAGATACCCTGGTAGTCCATGCCGTAAACGGTGGGCGCTAGGTGTAGGGGTCTTCCACGGCCTCTGCGTCGTAGCTAACGCATTAAGCGCCCCGCCTGGGGAGTACGGCCGCAAGGCTAAAACTCAAAGGAATTGACGGGGGCCCGCACAAGCGGCGGAGCATGTGGATTAATTCGATGCAACGCGAAGAACCTTACCTGGGCTTGACATACACCAGATCGCTGCAGAGATGTAGTTTCCCTTGTGGTTGGTGTACAGGTGCTGCATGGCTGTCGCTGCAT
+
FFGGGGGGGGGGGGGGGGGGGGGGGGGGGGGGGGGGGGGDEGGGGGGGGGGGGGGGGGGGGGGGGGGGGGGFGGGGGGCGGGFGGGGGGGGGGGGGGGGGGGGGGGGGGGGGGGGGGGGGGGGF=FFDGGGGGGGGFFFGFFFGGGGGGGGGGCEGGGGGGGGGGDGFGGGGGG9CEEF?>FGG+;CEGDDGGD58CGEDECFGGGGGFGGDFEGGGF=CFFGGGGGD55CFF=<CF7:>DFFGFFFAFF>DDFFFFF?F7?)<8BFF4)<:DF>FFFFFFFFFF?D
@M00689:251:000000000-CJTJ5:1:1101:16852:3739 1:N:0:9
CAGGATTAGATACCCTGGTAGTCCATGCCGTAAACGGTGGGCGCTAGGTGTAGGGGTCTTCCACGGCCTCTGTGTCGTAGCCAACGCATTAAGCGCCCCGCCTGGGGAGTACGGCCGCAAGGCTAAAACTCAAAGGAATTGACGGGGGCCCGCACAAGCGGCGGAGCATGTGGATTAATTCGATGCAACGCGAAGAACCTTACCTGGGCTTGACATACACCAGATCGCTGCAGAGATGTAGTTTCCCTTGTGGTTGGTGTACAGGTGCTGCATGGTTGTCGCTGCAT
+
GGGGGFGGGGGGGFGGGFGGFGFGFGGGGGGGGFFBFFGGGGGGGGGGEFDGGFGGGGGGGGGGGGGGGGGGGGGGGGGGGGGGGGGGGGGGGGGGFGGGGGGGGGGGGGGGGGGGGGGGGGGGGGGGGGGGGGGGGGGGGGGGGGGGDGGGGGGGGGGGGGGGGGGGGG<F:AFFFGFFGFFFGGFGEEGGEEDGGGGG7CGGGGGGGGGGFGGFGFFG5C*>CFFDFGCFFFG<@FFG7*0?F?@B?;<FG>5?BFFFF?>B@=?DFF2(5@FF?D?ABBFBFFF
@M00689:251:000000000-CJTJ5:1:1101:16854:3757 1:N:0:9
CAGGATTAGATACCCTGGTAGTCCATGCCGTAAACGGTGGGCGCTAGGTGTAGGGGTCTTCCACGGCCTCTGTGTCGTAGCCAACGCATTAAGCGCCCCGCCTGGGGAGTACGGCCGCAAGGCTAAAACTCAAAGGAATTGACGGGGGCCCGCACAAGCGGCGGAGCATGTGGATTAATTCGATGCAACGCGAAGAACCTTACCTGGGCTTGACATACACCAGATCGCTGCAGAGATGTAGTTTCCCTTGTGGTTGGTGTACAGGTGCTGCATGGTTGTCGCTGCAT
+
GGGGG8FGGGGFGFGF@CFGFGCFFGGGGGGGEFGGEFFGGGGGGGGFFFFFFCFFGGGGGGGGGGGGGGGGGGGGGGFFGGGGGGGGDGFGGGGGGGGGGGGGGGGGGGGGGGGGGGGGGGGGGGGGGGGGFGGF8FFDGGGGGGGGGGGGGGGEGGGGFGGGGGGGGG@CCEC+2<9CDFEFG5<EFGGGGGEEGFGC7?FGFCGGGGGGGGGGGFFCGGGGFFCGFGGFFFFGFFGGGGGGFF4>FF-9CF>09?<FBFFF)7??4>B79F>6=>BD:BFBFFA
@M00689:251:000000000-CJTJ5:1:1101:18775:3774 1:N:0:9
CAGGATTAGATACCCTGGTAGTCCACGCCGTAAACGATGAGTGCTAGGTGTTAAGGGGTTTCCGCCCCTTAGTGCTGAAGTTAACGCATTAAGCACTCCGCCTGGGGAGTACGGCCGCAAGGCTGAAACTCAAAAGAATTGACGGGGACCCGCACAAGCGGTGGAGCATGTGGTTTAATTCGAAGCAAGGCGAAGAACCTTACCAGGTCTTGACATCCTCTGCAACCGGTAGAGATACCGGGTTCCCTTCGGGGACAGAGTGACAGGTGTTGCATGGCTGTCGCTGCATCTGCTT
+
GGGGGGGGGGGGGGGGGGGGGGFFEGGFGGGGGFFGGGGGGGGGGGGGFFGGGFGGGGGGGGGGGGGGGGGGGGGGGGGGGGGGGGGGGGGGGGGGGGGGGGGGGGGGGEFGGEG>CEGGGGGFCGCGEFFGGGCDFDGA,<FFGGDCGGGEDCGGGCCFGEG:5,6>,>>FGGG@FFECDCGF55C,,/4/::EG8BCG79EC@FC<FFFC78<FGA6C>76C>F:>31/5077>?FCDGGGDFF@<45<GG>)3(4:))9.<*=)46)(,)0*14518:<?B??60)-)))))
@M00689:251:000000000-CJTJ5:1:1101:23261:3809 1:N:0:9
CAGGATTAGATACCCTGGTAGTCCATGCCGTAAACGGTGGGCGCTAGGTGTAGGGGTCTTCCACGGCCTCTGTGTCGTAGCTAACGCATTAAGCGCCCCGCCTGGGGAGTACGGCCGCAAGGCTAAAACTCAAAGGAATTGACGGGGGCCCGCACAAGCGGCGGAGCATGTGGATTAATTCGATGCAACGCGAAGAACCTTACCTGGGCTTGACATACACCAGATCGCTGCAGAGATGTAGTTTCCCTTGTGGTTGGTGTACAGGTGGTGCATGGTCGTCGCTGCAT
+
GGGGGGGFFGFGGGGGGGGGGGGGGGGGGGGGGGGGGGFGGGGGGGGGGGGGGGGGGGGGGGGGGGGGGGGGGGGGGGGGGGGGGGGDGGGGGGGGGGGFGGGGGGGGGGGGGGGGGGGGGGGGGGGGGGGGGGGGGGGGGGGGGGGGGDGGGCEGGGGGGGEEGGGGGGGGGGCCEFGGGFFGGGDGFGGGEGGGGGGGGGGGGGGGGGGGGGGGGFFGFG<4C>FGFDGFF4CC*9DDD>FFFFFFFFFGDFFF>?2<BFFF@FF6B?972@5=659129BFB06
@M00689:251:000000000-CJTJ5:1:1101:12353:3819 1:N:0:9
CAGGATTAGATACCCTGGTAGTCCATGCCGTAAACGGTGGGCGCTAGGTGTAGGGGTCTTCCACGGCCTCTGTGTCGTAGCTAACGCATTAAGCGCCCCGCCTGGGGAGTACGGCCGCAAGGCTAAAACTCAAAGGACTTGACGGGGGCCCGCACAAGCGGCGGAGCATGTGGACTAATTCGATGCAACGCGAAGAACATGACCTGGGCTTGACATACACCAGAACGCTGCAGAGATGTAGTTTCCCTTGTGGTTGGTGTACAGGTGAGGCAAGGTTGTGGCTGAATCTGAAT
+
FFG@,,C,;CECEE8DCDAFGGFECAF8ECCCEFCFG,F@7DEG+7@<@C@EF<F+B,FFGC9FFECFFGEFC9CFFEDF<FGGFGDCF7FGFGG:+7@FCEFFGGDCFFF<FG@4>CFFF@@83<CFCDG<,>BF:,@,@FC:EC@@*5*1*8BF,:CCF*:ECCCFCF:9CCF?<C+<:;C:C*<7<557CE728C*<+<++<:5:C**:5<CGDF6CDCCC*2*1)1)0)99*89**::*2*8?2=?)*7))41(-))0625964).-3()0=*8,((((-(,62>6)))
@M00689:251:000000000-CJTJ5:1:1101:23253:3826 1:N:0:9
CAGGATTAGATACCCTGGTAGTCCATGCCGTAAACGGTGGGCGCTAGGTGTAGGGGTCTTCCACGGCCTCTGTGTCGTAGCTAACGCATTAAGCGCCCCGCCTGGGGAGTACGGCCGCAAGGCTAAAACTCAAAGGAATTGACGGGGGCCCGCACAAGCGGCGGAGCATGTGGATTAATTCGATGCAACGCGAAGAACCTTACCTGGGCTTGACATACACCAGATCGCTGCAGAGATGTAGTTTCCCTTGTGGTTGGTGTACAGGTGGTGCATGGTCGTTGCTGCAT
+
GGGGGGGGGGGGGGGGGGGGGGGGGGGGGGGGGGGGGGGGGGGGEGGGGGFGGGGGGGGGGGGGGGGGGGGGGFEFGGGGGGGGGGGGGGGGGGGEGGGGGGGGGGGEEGGGGGGGGGGFGGGGGGGGGGGGGGGGGGGGGGGGGGGGGGGGECCFGGGEGGGGGGEFDGFGGDEGGFGGFGGGGGG:@>EGGGGGGGGGGGGGGFGGGGGGGGGFGFFGGGFFGDGD>D:@FFGG?F777>CFFF@<F@4DDFF?F115479AF*9::?B:<F4**<>,(-69?BD
@M00689:251:000000000-CJTJ5:1:1101:20546:3835 1:N:0:9
CAGGATTAGATACCCTGGTAGTCCACGCTGTAAACGATGAGTGCTAAGTGTTAGGGGGTTTCCGCCCCTTAGTGCTGGAGCAAACGCATTAAGCACTCCGCCTGGGGAGTACGGTCGCAAGACTGAAACTCAAAGGAATTGACGGGGACCCGCACAAGCGGTGGAGCATGTGGTTTAATTCGAAGCTACGCGAAGAACCTTACCAGGTCTTGACATCCCACTGACCGGTATAGAGATATACCTTTCCCTTCGGGGACAGTGGTGACAGGTGCTGCATGGCCGTCGCTGCAT
+
GGGGGGGGGGGGGFGGGGGGFGFGFGGGGGEGGFFGEGGGGGGGGG9FGFGGGGGGGGGGGGGGGGGGGGGGGGGGGGFGGG8FGGGGGGGGGGGGGGGGGGGGGGGGGGGGGGGGGGGGGGGGGGGGGGGGGGGGGCGGGGGGGGGGGGGGGDGFGGGGGE7ECCFGGGGGGFGGGCDGC=F8EEBCGGGGGD=EFGGGGGGGGGGGGGGG>FGC=FFGGGGGGGGG779BFFG7==FFGGCFFFF7F?<GGFFFFF<FFF4(//6<F<(.5=*)0*4<:9((,,313:6
@M00689:251:000000000-CJTJ5:1:1101:14422:3835 1:N:0:9
CATGATTAGATACCCTGGTAGTCCATGCCGTAAACGGTGGGCGCTAGGTGTAGGGGTCTTCCACGGCCTCTGTGTCGTAGCTAACGCATTAAGCGCCCCGCCTGGGGAGTACGGCCGCAAGGCTAAAACTCAAAGGAATTGACGGGGGCCCGCACAAGCGGCGGAGCATGTGGATTAATTCGATGCAACGCGAAGAACCTTACCTGGGCTTGACATACACCAGATCGCTGCAGAGATGTAGTTTCCCTTGTGGTTGGTGTACAGGTGGTGCATGGTCGTCGCTGCAT
+
GGGEFFFFGGGGGFGGGGGGFGAFFGGGGGGEGGGEGGGGGGGGGGGGEFGGGGGGGGGGGGGGGGGGGGGGGGGGGGGGGGGGGGGGGGGGFGGGGGGGGGGGGGGGGGGGGGGGGGGGGGGGGGGGGGGGGGGGGGGGGGGGGGGGGGGEEEEGGGGGGGGGGGGFFGCFGFGGGGGGGGGGGGF9@EGGGGDCGGGGGGGGGGGGGGGGGGGGGFFGGGGFGGGGFDDFFFGGFFG>FDDGFFFFFFAFGFFF;?BFFFFF;?FFE?FFFF@=FDFFFF::10>
@M00689:251:000000000-CJTJ5:1:1101:20528:3842 1:N:0:9
CAGGATTAGATACCCTGGTAGTCCACGCTGTAAACGATGAGTGCTAAGTGTTAGGGGGTTTCCGCCCCTTAGTGCTGGAGCAAACGCATTAAGCACTCCGCCTGGGGAGTACGGTCGCAAGACTGAAACTCAAAGGAATTGACGGGGACCCGCACAAGCGGTGGAGCATGTGGTTTAATTCGACGCTACGCGAAGAACCTTACCAGGGCTTGACATCCCACTGACCGGTATAGAGATATACCTTTCCCTTCGGGGACAGTGGTGACAGGTGCTGCATGGCCGTCGCTGCAT
+
GGGGFFGGGGGGGGGGGGGGGGGGFGGGEEGGGGFEFGGGGFFGGGAFGGGCEDE<@CFGCGA@EFFEGGCGGGGFGCGGGCGGGGGGGGGGGGEGFGGGGGGGGGGGGGGGGGGGGGGGGFFGCFGGGGGGGGGGGFGGGGGGGGG7EGGGGGGGGGGGD@EGGGGGGGGFGFGGGGGGGGG*?E*=EGGGGGGGGGGGGGGGG7E*7EFGGGGGGFFG*9*>76EC>5<B@FDFFFGC7C:F@F=4=*:CG>>00((9:@4:66*4@7?>>FFF4*4:(,7>>B((13<
@M00689:251:000000000-CJTJ5:1:1101:12359:3848 1:N:0:9
CAGGATTAGATACCCTGGTAGTCCATGCCGTAAACGGTGGGCGCTAGGTGTAGGGGTCTTCCACGGCCTCTGTGTCGTAGCTAACGCATTAAGCGCCCCGCCTGGGGAGTACGGCCGCAAGGCTAAAACTCAAAGGAATTGACGGGGGCCCGCACAAGCGGCGGAGCATGTGGACTAATTCGATGCAACGCGAAGAACCTTACCTGGGCTTGACATACACCAGATCGCTGCAGAGATGTAGTTTCCCTTGTGGTTGGTGTACAGGTGATGCATGGTTGTCGCTGCATCTGTCTCG
+
GGGGGFGEGGGGGFGGFFGGFGFGFFFFGCFDEGFCFFGGGGEFCEEFCDFFGFGGGGGGGGGGGGGGGGGGEGFGGGGGGGGGGGGGGGGGGGGGGGGGGGGGGGCFGFGGGGGC=6@FGGGFGGGGGGFFCCCFGGGCFFFCGDGDCFGCCGGG@C:FFGGGGGEG+A9CGGGGFFF@>@9CFGCFGCEGGG7AGEFGGGGGGGGGGGGGGGGFGFFGGGGGFGGG)9C@@FGGFFFGGGGGF6?AFF:FGFF1>4<:AFFAFFFF*)4849F*7>:21?1:BBFF<A)6<:(
@M00689:251:000000000-CJTJ5:1:1101:7967:3855 1:N:0:9
CAGGATTAGATACCCTGGTAGTCCACGCCGTAAACGATGAATGCTAGCCGTTAGTGGGTTTACTTACTAGTGGCGCAGCTAACGCTTTAAGCATTCCGCCTGGGGAGTACGGCCGCAAGGCTAAAACTCAAAGGAAGTGACGGGGGCCCGCACAAGCGGCGGAGCATGTGGATTAATTTGATGCAACGCGAAGAACCATACCTGGGCTTGACATACACCAGAGAGATGCAGAGATGTAGTTTCCCTTGTGGTTGGTGTACAGGTGCTGCATGGCCGTCTCTGCATCTGTCT
+
GGEGEGGGGGGGGGGGGGGGGGGGFGGGG@FGEGGGGGGGGG<<CFF8,8CB:FCF6C6B,CA,,<FCEF@E8,+C7C+,C?F:=F?<F,CC95,,C?=7BEGFG+48?E:48>@7:FFFF?AFG9E,5?FF938F,,,5<=@FDCE:E>EG7:C:,*>>B7C8C/9C<F92,7+?9<+5;1+5>C<ECEC>CEGAF*3<8:+2C*:7*:C6F790*9775>***1+:4>CF>F***9CD7*?>6=B<76<7578(4(4467(.99?A*5<<0507..(.6<2<9---62:
@M00689:251:000000000-CJTJ5:1:1101:19924:3878 1:N:0:9
CAGGATTAGATACCCTGGTAGTCCATGCCGTAAACGGTGGGCGCTAGGTGTAGGGGTCTTCCACGGCCTCTGTGTCGTAGCTAACGCATTAAGCGCCCCGCCTGGGGAGTACGGCCGCAAGGCTAAAACTCAAAGGAATTGACGGGGGCCCGCACAAGCGGCGGAGCAAGTGGATTAATTCGATGCAACGCGAAGAACCTTACCTGGGCTTGACATACACCAGATCGCTGCAGAGATGTAGTTTCCCTTGTGGTTGGTGTACAGGTGGTGCATGGCTGTCGCTGCAT
+
GGGGGGGGGGGGGGGGGGGGGGGGEFGGGEFGGGFEDFGFGGGGGGEGGGFGGCFF@FFGCFGGDGGGGGFEFAFG=9CF?<EF,BBFFGGGFEGGGGGGEGGGGGGFDCE5+@FGGE7FEGC@DFGGD<,BFGGGGGGGGGGFGGEEDGGGE8FEGFGCFGGCEGGG*;<@FG+ACGFFGGG7+;9F+7*1:CE;CFFCFFGG?CFGG6CEF?FDF?FGGGGG7DG<FGCFF@FG*1:0:*0:9FFFFF4>DFF?6:?F2/6:)9F?F?A?AFFF)<?<BBF?9?F
@M00689:251:000000000-CJTJ5:1:1101:16433:3896 1:N:0:9
CAGGATTAGATACCCTGGTAGTCCATGCCGTAAACGGTGGGCGCTAGGTGTAGGGGTCTTCCACGGCCTCTGTGTCGTAGCTAACGCATTAAGCGCCCCGCCTGGGGAGTACGGCCGCAAGGCTAAAACTCAAAGGAATTGACGGGGGCCCGCACAAGCGGCGGAGCATGTGGATTAATTCGATGCAACGCGAAGAACCTTACCTGGGCTTGACATACACCAGATCGCTGCAGAGATGTAGTTTCCCTTGTGGTTGGTGTACAGGTGATGCATGGCCGTCGCTGCAT
+
GGGGGGGGGGGGFFFFDCGGGGGGDFFFGGGGEFFCFFGGGGGGGGGGFFCFGFGGEGGGGGGGGGGGGGGGGGGGGFGGGGGGGGGGGGGGGGGG@FGGGGGGGGGGGGGGGGGGGEGGGGGGGGGGGGGGGGGGGFDFGGGGGGGGGGGEGGGGGGGGGGGGGGGFCG9EFEECFFGCFGGGGC@FFGDEE::?FGCGGFGGGGGGGFGEF?CFFFFG7FGGCGGGFGGFFFGG6=:CD:::FF@94?AF5)7:0,4>A8<AFFFAFAFFBFFFFFFFFB?2>?2
@M00689:251:000000000-CJTJ5:1:1101:9702:3903 1:N:0:9
CAGGAGTAGATACCCTGGTAGTCCATGCCGTAAACGGTGGGCGCTAGGTGTAGGGGTCTTCCACGGCCTCTGTGTCGTAGCTAACGCATTAAGCGCCCCGCCTGGGGAGTACGGCCGCAAGGCTAAAACTCAAAGGAATTGACGGGGGCCCGCACAAGCGGCGGAGCATGTGGATTAATTCGATGCAACGCGAAGAACCTTACCTGGGCTTGACATACACCAGATCGCTGCAGAGATGTAGTTTCCCTTGTGGTTGGTGTACAGGTGATGCATGGCTGTCGCTGCAT
+
FFECE,CCED@CF<EE@CCD@C6CCCECE@6@BEFCG,CFCCCF@CCC;<EFFFGGGGGGGGGGGGGGGGGGGGGGEGGGGGGGGGGGGGGGGGGGGGGGGGGGGGD@FGFGGGG@=FFGGGGGGGGGGGGGGGFFFFGF9FG:ECGDEEE:::FCFGGGGGGD5EEGGGFGFFF:FFCGGGGCGGGGGGGGGGCEGCGGGGGGGGCGGGCEFGDG>FFGCGGGFGGGFDGFFFGGFFDGGGDC6B644;:FGFF67::5-9>A:=F<FFF><8).?DFF?BB:9?A
@M00689:251:000000000-CJTJ5:1:1101:16449:3907 1:N:0:9
CAGGATTAGATACCCTGGTAGTCCATGCCGTAAACGGTGGGCGCTAGGTGTAGGGGTCTTCCACGGCCTCTGTGTCGTAGCTAACGCATTAAGCGCCCCGCCTGGGGAGTACGGCCGCAAGGCTAAAACTCAAAGGAATTGACGGGGGCCCGCAAAAGCGGCGGAGCATGTGGATTAATTCGATGCAACGCGACGAACCTTACCTGGGCTTGACATACACCAGATCGCGGAAGAGATGGAGTTTCACTTGGGGTTGGTGTAAAGGTGATGCATGGCCGGCGCTGCATCTGTCTCG
+
GFGFG,CEEFFAE=C-;<;@AC@CEFFCE@B;CFCCEBCFGGG>FEEECCCFFCFGCFEEG9EEFEGC7FDE,F@CBCFFBFEG<F>F,BEEFEF>7FFFGC:DFGGGG7BCFGB:=+@>>F+,>FEFDABG<@DFGGGAFFBEDFCC::>C7C*CCGFB<*88:?>F+A+<@A0+0A0<C@@+089<+::E=*:CC:E*+332<CGG5;*>D8+?>FF4*9CG4CCD>)))))*2*1*9C**27*0)=8)4<>>9>,153/<AFF7-*.6<<F>09>((-(49>?24).)-6)(
@M00689:251:000000000-CJTJ5:1:1101:13925:3914 1:N:0:9
CAGGATTAGATACCCTGGTAGTCCATGCCGTAAACGGTGGGCGCTAGGTGTAGGGGTCTTCCACGGCCTCTGTGTCGTAGCTAACGCATTAAGCGCCCCGCCTGGGGAGTACGGCCGCAAGGCTAAAACTCAAAGGAATTGACGGGGGCCCGCACAAGCGGCGGAGCATGTGGATTAATTCGATGCAACGCGAAGAACCTTACCTGGGCTTGACATACACCAGATCGCTGCAGAGATGTAGTTTCCCTTGTGGTTGGTGTACAGGTGCTGCATGGTTGTCGCTGCAT
+
GGGGGGGGGGGGGFGGGFGGGGGGGGGGGDGGGGGGGGGGGGGGGGGGCEFFFFGGGGGGGGGGGGGGGGGFGGGGGGGGGGGGGGGGGGGGGGGGGGGGGGGGGGGEEGGGGGGGGGGCEGGGGGGGGGGGGGFGGGGGGGGGGGGDGGGECCEGGGGGGGEGDGGGGG9EFEGGGGFGGGGGGGGGGGGGGGEEGGGGGGGGGGGGGGGGGG:DGFFGF5FGGGGGFGGFFFGG4?CFCDFGF4FAFF5FG>FF9(3;<FDF)9627A2>DFFF?::AFF??FFF
@M00689:251:000000000-CJTJ5:1:1101:13943:3924 1:N:0:9
CAGGATTAGATACCCTGGTAGTCCATGCCGTAAACGGTGGGCGCTAGGTGTAGGGGTCTTCCACGGCCTCTGTGTCGTAGCTAACGCATTAAGCGCCCCGCCTGGGGAGTACGGCCGCAAGGCTAAAACTCAAAGGAATTGAGGGGGGCCCGCACAAGCGGCGGAGCATGTGGATTAATTCGATGCAACGCGAAGAAACTTACCTGGGCTTGAAATACACCAGATCGCTGCAGAGATGTAGTTTCCCTTGTGGGTGGTGTACAGGTGATGCATGGTGGTCGCTGCATCTGTCTCG
+
GCGFE8FGDFFECCFGACCAECE,CCCCC:6;BCC@B@CCEF@++@@@;CCEGGGGGGFCFEDGEGGGGGGGEFGGC7FG?9FFCFGE=FGGG9FGGGG@FG>FGF@CFEGGCF7+63@FGFD<FECF=<F=DCEGGFCEGC,3@<F:C?/:8CEGCG*A>EEGGDCF?C7CEG+:CGF9CCE+:59985*:EC=EF*;+<?E<??*AC*9C<+:*:@FF*759*9:C45)9;FFG6?7CC?C7*6/49?2CD)>066?FBFABF79)9562)95*/<?)3;(--446).6)-5(
@M00689:251:000000000-CJTJ5:1:1101:6227:3972 1:N:0:9
CAGGATTAGATACCCTGGTAGTCCATGCCGTAAACGGTGGGCGCTAGGTGTAGGGGTCTTCCACGGCCTCTGTGTCGTAGCTAACGCATTAAGCGCCCCGCCTGGGGAGTACGGCCGCAAGGCTAAAACTCAAAGGAATTGACGGGGGCCCGCACAAGCGGCGGAGCATGTGGATCAATTCGATGCAACGCGAAGAACCTTACCTGGGCTGGACAGACACCAGATCGCTGCAGAGATTTAGTTTTTCTTCAGGTTGGCGTACAGGTGTTGCATGGTCGTTCCTGCAC
+
CEGGGGGGGGGGGFGGGGGGGGGGGFFG<CGG,CFGFGGGCCCGGGGDGGF<F,B:BFE<C@EF::FEEGFE@9@E:C<@F,FEFEFE,BEDEF7B@:F>CG@FF<:8@CFGG@CFDC:+@CF>DDF<<<9=F9ECFGGGCCFFGGGGGG8B7*=::8F:4CEE5***+2<+:+:+;8<FFFGC:8+<0*::ECC*C*:;EGGFC+*/:2/*7;E**85**/9C*0:*)5))/95*1**:*;*7*)/.**)2:94.3(()(.(6?/)5B042)*)09)-(((..34(
@M00689:251:000000000-CJTJ5:1:1101:14342:4045 1:N:0:9
CAGGATTAGATACCCCGGTAGTCCTGGCCTTAAACGATGGATGCTTGGTGTCTGGGGTTTTATAGTCCCCGGGTGCCGCAGCTAACGCATTAAGCGCCCCGCCTGGGGAGTACGGCCGCAAGGCTAAAACTCAAAGGAATTGACGGGGGCCCGCACAAGCGGCGGAGCATGTGGATTAATTCGATGCAACGCGAAGAACCTTACCTGGGCTTGACATACACCAGATTGCTGCAGAGATGTAGTGTCCCTTGTGGTTGGTGTACAGGTGCTGCATGGCTGTCGCTGCATATGTCT
+
F<F?E@@EFDC<FCFC:7@@:CCF<<FFG,66EECCC,@FGFFEC<ECC<CFA<EGEC+BFFGCFGFFGGGGGGGGGG7CFGGFGGGGGGGGGGGGGECEEGGGGGCCCGGG9FGGGGGGGGGG=DFGGGFGGGGGGGGGGCFF@>CCDGGG87FFGGGGGGGGGGG>FFFFGFCFFCFGGFGGGF>C7CGDGEDCGE6;@9<F6:CE=CGGGGGGGBFFGFDDF=EFF776:7>D:*2::CGFFFF?=F<7FB)4:;FF6465@@?7F7AD?4?5))437<B08(8)))6<<)
@M00689:251:000000000-CJTJ5:1:1101:6428:4071 1:N:0:9
CAGGATTAGATACCCTGGTAGTCCATGCCGTAAACGGTGGGCGCTAGGTGTAGGGGTCTTCCACGGCCTCTGTGTCGTAGCTAACGCATTAAGCGCCCCGCCTGGGGAGTACGGCCGCAAGGCTAAAACTCAAAGGAATTGACGGGGGCCCGCACAAGCGGCGGAGCATGTGGATTAATTCGATGCAACGCGAAGAACCTTACCTGGGCTTGACATACACCAGATAGATGCAGAGAGGTAGTTTCGCTTGTGGTTGGTGTACAGGTGATGCATGGTGGTCGCTGAAT
+
GFGGGGGGGGGGGCFGGFGGGGGFGGFFGGGEGGFGGGGGECFGG7FEFGGEDFGFGCFGGGGGGGGGGGGGFFEFEFGGFAFFFBFF=FGGGGGGGGGFCFCFBB7CFGGGGGG+>6+6@FFDFFGCD<FFA@FGGFFFGAFFGGEE*F*>BE@EFGGGG:EEGE8;+<CFGC+<?FGFGGGCFE??<CGCCEGEF>F6FG+<9ECFG*7>C8ADG==4*9CGF*3**:C4@BF4.890*20>@)0,77(2/.7?B16F29-::??AF<9AFFFF*8()4200().
@M00689:251:000000000-CJTJ5:1:1101:24835:4102 1:N:0:9
CAGGATTAGATACCCTGGTAGTCCACGCCGTAAACGATGAGTGCTAAGTGTTAGGGGGTTTCCGCCCCTTAGTGCTGCAGCTAACGCATTAAGCACTCCGCCTGGGGAGTACGACCGCAAGGTTGAAACTCAAAGGAATTGACGGGGACCCGCACAAGCGGTGGAGCATGTGGTTTAATTCGAAGCAACGCGAAGAACCTTACCTGGGCTAGACAACATCGGACAGCCCCAGAAATGGGGTCTCCCCGCAAGGGGCCGGTGGTTCAGGTGATGCATGGCCGTCGCTGCAT
+
GGGGGGGGGGGGGGGGGGGGGGGGGGGGGGGGGGGGGGGGGGGGGGGGGGGGGGGGGGGGGGGGGGGGGGGGGGGGGGGGGGGGGGGGGGGGGGGGGGGGGGGGGGGGGGGGGGGGGGGGGGFGGGGGGGGGGGGGGGGGGGGGGGGGGGGGGGGGGGGGGGGGGGGGGGGGGGGGGGGGGGGEEGGGGGGGGGGGGGGGGGGGGCDGGGGGGGGGGFFFGGGGGGGGDGGFFFGGFFGGGGGGF?E>F@>GGFBBB;65(73:FFF>6(4<AFFFFFFFFBFFF?F909
@M00689:251:000000000-CJTJ5:1:1101:23665:4104 1:N:0:9
CAGGATTAGATACCCTGGTAGTCCATGCCGTAAACGGTGGGCGCTAGGTGTAGGGGTCTTCCACGGCCTCTGTGTCGTAGCTAACGCATTAAGCGCCCCGCCTGGGGAGTACGGCCGCAAGGCTAAAACTCAAAGGAATTGACGGGGGCCCGCACGAGCGGCGGAGCATGTGGATTAATTCGATGCAACGCGAAGAACCTTACCTGGGCTTGACATACACCAGATCGCTGCAGAGATGTAGTTTCCCTTGTGGTTGGTGTACAGGTGGTGCATGGTCGTCGCTGCAT
+
GGGGGGGGGGGGGGGGGGGGFGGGGGGGGGGGGGFEGGGGGGGGGGGGGGGFGGGGGGGGGGGGGGGGGGGGGGFGGGGGGGFFCGGGGGGGFGGGFGGGGGGGGGGGGGGGGGGGGGGGGGGGGGGGGGGGGGGGGGGGGGGGGGGGGGGGGGGGGGGGGG@EGGGGGGGGGGGGGGGCFGGGGGGGGGGGGGGGFF=FGGGGGGGGGGGGGGGGGFFGGGGGGGGGFGGFFFGG?FFCGFFGF?FFFFFGG>FB9:<>2@BFFFFFFFFBFFF@?DFFFFFFFFF
@M00689:251:000000000-CJTJ5:1:1101:21233:4152 1:N:0:9
CAGGATTAGATACCCTGGTAGTCCATGCCGTAAACGGTGGGCGCTAGGTGTAGGGGTCTTCCACGGCCTCTGTGTCGTAGCTAACGCATTAAGCGCCCCGCCTGGGGAGTACGGCCGCAAGGCTAAAACTCAAAGGAATTGACGGGGGCCCGCACAAGCGGCGGAGCATGTGGATTAATTCGATGCAACGCGAAGAACCTTACCTGGGCTTGACATACACCAGATCGCTGCAGAGATGTAGTTTCCCTTGTGGTTGGTGTACAGGTGATGCATGGCTGTCGCTGCAT
+
GGGGGGGGGGGGGGGGGGGGGGGGGGGGGGGGGFFEGGGGGGGGGGGGGGGGGGGGGGGGGGGGGGGGGGGGGGGGGGGGGGGGGGGGGGGGGGGGGGGGGGGGGGGGGGGGGGGGGGGGGGGGGGGGGGGGGGGGGGGGGGGGGGGGGGGGGGGGGGGGGGGGGGGGGGGGGGGGGGGGGGGGGGGGGGGGGGGGGGGGGGGGGGGGGGGGGGGGGFFFGGGGFGGGFGGFFFGGFFGGGGGGFFFFFFFFGFFFFFFFFFBFFFFF=AFFFFFFFFFFFFFFFFF
@M00689:251:000000000-CJTJ5:1:1101:9730:4178 1:N:0:9
CAGGATTAGATACCCTGGTAGTCCACGCCCTAAACGATGATTACTCGACATTGGCGATACACTGTCAGTGTCTGAGCGAAAGCATTAAGTAATCCACCTGGGAAGTACGACCGCAAGGTTGAAACTCAAAGGAATTGGCGGGGGTCCGCACAAGCGGTGGAGCATGTGGTTTAATTCGATGCAACGCGAAGAACCTTACCTGGGCTTGACATACACCAGATTGCTGCAGAGATGTAGTGTCCCTTGTGGTTAGTGTACAGGTGATGCATGGCTGTCGCTGCAT
+
FFGGG8FFGGGGGE@FCCE@CF@C@FECFEE@CDEBF8DFEFACAFB@@:@FGCFGGGGEGGGFGGGGGGGGGGCDGGGDFCFFFG9FFFGGGGGGGGGFGGCFGGDGGCGGGGCGCF<CFGCFGGGG<5C8FF8AFGDEGC>C@@F>CFGCEFGF@BCFF<FGFGFGGGGGGGGGGF?GFEGGGECBEGCCEEFFGEE6FFCFGGGGGE:EGGGGFFFCC>CFFGGGFGGF662?=@DFGGGGFF=2:>BGGFFFBBFF?F?A=?FBFFFF<>F4>>F?FFF
@M00689:251:000000000-CJTJ5:1:1101:11726:4213 1:N:0:9
CAGGATTAGATACCCTGGTAGTCCATGCCGTAAACGGTGGGCGCTAGGTGTAGGGGTCTTCCACGGCCTCTGTGTCGTAGCTAACGCATTAAGCGCCCCGCCTGGGGAGTACGGCCGCAAGGCTAAAACTCAAAGGAATTGACGGGGGCCCGCACAAGCGGCGGAGCATGTGGATTAATTCGATGCAACGCGAAGAACCTTACCTGGGCTTGACATACACCAGATCGCTGCAGAGATGTAGTTTCCCTGGTGGTTGGTGTAAAGGTGGTGAAGGGCCGTCGCTGCATCTGGCTCG
+
GFGGECFDGGFGFFGGACF<CFCEDFDFFECC@@C@F@@FGGEF:@B@;C;FFCFGBFGGGGEFGGGGGGGGFGFGGDGGGGGGGGGGGGGGGGGGGGGGGGGGGGDFECGGGGGGCCFGFGGGGGFFDDGACFCFFGF@FF9@GCED>F>:=E<FCFCEFGGGGCEGGG+CDGFCFE?FFGGFGG?@<CEGGG=EGFG6ACFE7EFCFCCEGCFGF@FGCFFGFF77>GD?F@FC*9*:C2::*=4-).(2>))49,:;>*:>=7??0:)5)9>:5>6(333:0(66)-),()-
@M00689:251:000000000-CJTJ5:1:1101:25288:4259 1:N:0:9
CAGGATTAGATACCCTGGTAGTCCACGCCATAAACGATGAGAACTAGACGTTGAGAGGGTAAGCCTCCCAGTGTCGTAGCTAACGCGCTAAGTTCTCCGCCTGGGGAGTACGGCCGCAAGGCTAAAACTCAAAGGAATTGACGGGGGCCCGCACAAGCGGCGGAGCATGTGGATTAATTCGATGCAACGCGAAGAACCTTACCTGGGCTTGACATACACCAGATCGCTGCAGAGATGTAGTTTCCCTTGTGGTTGGTGTACAGGTGCTGCATGGTCGTCGCTGCAT
+
GGGGGGGGGGGGGGGGGGGGGGGGGGGGGGGFGGGGGFGGGGGGGFGGGGGGGFGDGGGGGGGGGGGGGGGGFGGGGGGGGGGGGGGGGGGGGGGGGGGGGGGGGGEGGGGGGGGGGCFGGGGGGGGGGGGGGDGFGGGFGGGGGGGGGGGGGGGFGGGGGGGGGGGGGGFGAFGGGGGGGFGGGGGGGGGGGGGGGGGGGGGGGGGGGGGGGGGGGFFGGGGGGGGGFGGFFFGFFFCGFGGGFFFFFFBDGFFBFFFFDFBFFFFFFF>FDFF?BFFFBFFFFF
@M00689:251:000000000-CJTJ5:1:1101:18014:4269 1:N:0:9
CAGGATTAGATACCCTGGTAGTCCATGCCGTAAACGGTGGGCGCTAGGTGTAGGGGTCTTCCACGGCCTCTGTGTCGTAGCTAACGCATTAAGCGCCCCGCCTGGGGAGTACGGCCGCAAGGCTAAAACTCAAAGGAATTGACGGGGGCCCGCACAAGCGGCGGAGCATGTGGATTAATTCGATGCAACGCGAAGAACCTTACCTGGGCTTGACATACACCAGATCGCTGCAGAGATGTAGTTTCCCTTGTGGTTGGTGTACAGGTGATGCATGGCTGTCGCTGCAT
+
GGGGGCGGGGGGGGGGGGGGFGFFDFFFGECEEFFGGFFGGGCFGGGGGGFGGGGGGGGGGGGGGGGGGGGGGGGGGGGGGGGGGGGGGGGGGGGGGGGGGGGGGGGGGGGGGGGGGGGGGGGGGGGGGGGGGGGGGGGGGGBFGGGGGGGGGGGGGGGGGGGGGGGGFGCFGGGCFEFGGGGGGGFFFCEGGGGGGGGGDFGGGFGGGGGGGGGGGFFGGGGGGGGGFGGFFFGGFFGGGFGGFFFFFFFGGFF:>FFFBFAA:FFDFFAFFFFFFFFFFFFBF?2
@M00689:251:000000000-CJTJ5:1:1101:18531:4277 1:N:0:9
CAGGATTAGATACCCTGGTAGTCCACGCCGTAAACGATGAGTGCTAGGTGTCAGGGGGTTTCCGCCCCTTGGTGCTGGAGTTAACGCATTAAGCACTCCGCCTGGGGAGTACGGCCGCAAGGCTGAAACTCAAAAGAATTGACGGGGGCCCGCACAAGCGGTGGAGCATGTGGTTTAATTCGAAGCAACGCGAAGAACCTTACCAGGTCTTGACATCCTCTGCTATCGATAGAGATATCGAGTTCCCTTCGGGGACAGAGTGACAGGTGCTGCATGGCTGTCGCTGCAT
+
GGGGGEGGGGGGGGGGFGGGGGFG<EEFGEFEECEEF?FGGGGFFGGGFFGGFFEGGGFGGGGFFGGGGGGGGGGGGGGGGGGGGGGGGGGGGGGGGGGGGGGGGGGGGGGGGGGGGGGGGGGGGGGGGGGGGGGGGGGGGGGGGGGGGGGGGGGGGGGGGGGGGF>FFGGGGFGGGGGGGGGGGGFGGGGGGGGGGGGGFGGGGGGFFFGGGGGGGFFGFGGGGFDC>GGFFFFFFFCDFGCGFFFFFFBGGFDBFFFFF=:<?FFFFDAAFF?B5;???2????>:<
@M00689:251:000000000-CJTJ5:1:1101:14421:4283 1:N:0:9
CAGGATTAGATACCCTGGTAGTCCATGCCGTAAACGGTGGGCGCTAGGTGTAGGGGTCTTCCACGGCCTCTGTGTCGTAGCTAACGCATTAAGCGCCCCGCCTGGGGAGTACGGCCGCAAGGCTAAAACTCAAAGGAATTGACGGGGGCCCGCACAAGCGGCGGAGCATGTGGATTAATTCGATGCAACGCGAAGAACCTTACCTGGGCTTGACATACACAAGATCGCTGCAGAGATGTAGTTTCCCTTGTGGTTGGTGTACAGGTGATGCATGGCCGTCGCTGAAGCTGTCTCG
+
FCEFECDDFGGFFCFECCEECECCEEEFFC@BCFFCFFGGG8BF7CEDC@CFGCFECEFGGCEGGGGGGGGGGGGGGFGGGGGGFGGGGDGFGGGDFGGGGGGGGFCBFCGGGGGE=CFGGGGDEFGGF8FCCFCFFFFDFFE@FDGD7>E>=C:FCC@FEGGGGGGG?F:@FGC9AFC7C@F+<8<C+::EGG5CEG8*0<8C+AFF=*>>FEFGGFFG*9CCDCEG>CD:@?FF47**2*0:976)6?5CGF3(71:)3=A<FFFD*4)2<F>06B(,423,-.).4:-)))(
@M00689:251:000000000-CJTJ5:1:1101:13350:4295 1:N:0:9
CAGGATTAGATACCCTGGTAGTCCACGCCGTAAACGATGAGTGCTAGACGTTGCTGGTATTGACCCCGGCAGTGTCGAAGCTAACGCGTTAAGCACTCCGCCTGGGGAGTACGGCCGCAAGGCTAAAACTCAAAGGAATTGACGGGGGCCCGCACAAGCGGTGGAGCATGTGGTTCAATTCGACGCAACGCGAAGAACCTTACCTAGGTTGGAACTCCTCAGAAGTCCGCAGAAACGTGGATGTGCTCGCAAGAGAACTGAGTGTCCAGGTGTTGCATGGTCGTCGCTGCAT
+
GFGGGDGFGGGFECFFFFGGFGGF@EEFGCFEEFFCFCFGGGGFFFFFFEFGGGGGGGGGGGGGGGGGGGGGGGGGGGGGGGGGGGGGGGGGGGGGFGGGGGGGGGDGGGGGGGGC>FGGGGGGGGGGFGGFGGFGGGGGGD<=FDGDE>EBCEGGGGGGGGGGGGGGGGFGGFGFFGGGGGGGGGGGGGGGGGDCCFCEFFGGGGGGGGGGGGGGGFFGFGGGGFGC@DGBFFGCF@GGGFGFFF4<BFFGDFFFBF<FDFDA69=AF?7?A5@FF?B?4>B;?>>F:BB<
@M00689:251:000000000-CJTJ5:1:1101:16209:4330 1:N:0:9
CAGGATTAGATACCCTGGTAGTCCATGCCGTAAACGGTGGGCGCTAGGTGTAGGGGTCTTCCACGGCCTCTGTGTCGTAGCTAACGCATTAAGCGCCCCGCCTGGGGAGTACGGCCGCAAGGCTAAAACTCAAAGGAATTGACGGGGGCCCGCACAAGCGGCGGAGCATGTGGATTAATTCGATGCAACGCGAAGAACCTTACCTGGGCTTGACATACACCAGATCGCTGCAGAGATGTAGTTTCCCTTGTGGTTGGTGTACAGGTGATGCATGGCGGTCGCTGCAT
+
GFGGEFCGGGGDFCE9<@C<<EEFEGGGGCBCFC@CFFFEEGGGCCFGC<C@CCCGCFEFCGAGGDGGGGGGGGGGGGGGGGGGGGGGEGGGGGGGGGGDEGGGGGGGGGGGGGGGEGGGGGGGGFFGGGGGGGAFFGGCGGFCEGGGDEGGGGGGGGGGGGGGGGDCCGGGGGG+:ECFGGGGC8:CFGEGG5>EFCEGGFEFFFFFGGGGFGFFFFFGC<FF=FGG><5@F@<GFF7DG:7C?FFFFFFGG>FFF?F>2@AB47<<49AD<FF>)81;B;<B>F9
@M00689:251:000000000-CJTJ5:1:1101:10305:4360 1:N:0:9
CAGGATTAGATACCCTGGTAGTCCACGCCGTAAACGGTGGGTACTAGGTGTGGGTTTCCTTCCTTGGGATCCGTGCCGTAGCTAACGCATTAAGTACCCCGCCTGGGGAGTACGGCCGCAAGGCTAAAACTCAAAGAAATTGACGGGGGCCCGCACAAGCGGCGGAGCATGTGGATTAATTCGATGAAACGCGAAGAACCTTACATGGGTTTGACATGCACAGGACGACTGCAGAGATGTGGTTTCCCTTGTGGCCGGTGTAAAGGTGCTGCATGGCGGTCGATGAATGTGTGTG
+
FFGFE,CDFFGDF@EF@@ECEE@<CEFFFD@@ED<CE@DGGEGF9@C<C@CFG@6B@AEFGGG9FFGGGGGGFGFGGGGGG7FGCFFEG7FGGGFE5FF<FFGCFFCGCDEGCGEF7CFGGGGGDFFGGGFGFG<BFGGGFAD,C:FD8@*@4>>*82>CFECECEG:F<<?F:E+24<:2<8<7C+<<:5*:EEGGGFCCDFG++<EC39=*++:*966CC9FG*:CE3<?69FGF*7:>7CF58?)964*97>B>93@6*6>FF=?F35)(*9@5)4-(4(4<24))6<4(.(
@M00689:251:000000000-CJTJ5:1:1101:10318:4372 1:N:0:9
CAGGATTAGATACCCTGGTAGTCCACGCCGTAAACGGTGGGTACTAGGTGTGGGTTTCCTTCCTTGGGATCCGTGCCGTAGCTAACGCATTAAGTACCCCGCCTGGGGAGTACGGCCGCAAGGCTAAAACTCAAAGAAATTGACGGGGGCCCGCACAAGCGGCGGAGCATGTGGATTAATTCGATGCAACGCGAAGAACCTTACCTGGGTTTGACATGCACAGGACGACTGCAGAGATGTGGTTTCCCTTGTGGCCGGTGTACAGGTGCTGCATGGCGGTCGCTGCATAGGTCGG
+
FFGFE,CAFFGGF@FGACFCCF@C@CCCF@@@C@<@F6CFGF@E9CECCC@FGD8B,EFGGFGFGGGGGFGGGFGGGFFGCFGGGGGGGGGEFGCFFFGGGGGCFCCCFGCFGGG>:@CFGGGG8CFGGGCFAFEFGGG9<=B,B:ECCCCE:>>>>CFFGGGGGGG7FCB2CEF+2C@<7<;C9E8CC?EGGGDGGG@58?FFG7AFG***1<9C*9;F7CFFGGDDBDGF?FFGF=FCFG075F=B44:*9BF:>F0>2B2:FFFF@2<?F*9F>)49136(:9?)))5.-((
@M00689:251:000000000-CJTJ5:1:1101:16017:4376 1:N:0:9
CAGGATTAGATACCCTGGTAGTCCACGCCGTAAACGATGTCGACTTGGAGGTTGTGCCCTTGAGGCGTGGCTTCCGGAGCTAACGCGTTAAGTCGACCGCCTGGGGAGTACGGCCGCAAGGTTAAAACTCAAATGAATTGGCGGGGGCCCGCACAAGCGGTGGAGCATGTGGTTTAATTCGAAGCAACGCGAAGAACCTTACCAGGCCTTGACATGCAGAGAACTTTCCAGAGATGGATTGGTGCCTTCGGGAACTCTGACACAGGTGATGCATGGTCGTCGCTGCATTTGTCT
+
GAFGEEGGGGGFFCCF@DFFCFFE@ECFG@FEE@CBFFCCEE@FC:ED<ACCFCFEFGFGGGGGGGGGGGG8FFGGGGGGGGGGGGGF7B@EC?CF@:C>F:FGGGGGFFGGGGGGEGEDGDFGGGGF@CGGDFFFGFGGGCECGGGGGGGGGDCFFFGGCGGC8CFCEGFGC>CEGAFFCC;8EF808:EEGGGGGE;+C6FG8C:CF8CC*9+679F>CCC67>FFFGCB@40*?5*:CFDFF;*6?>6DD@@7.)6@AF)8@:*4/).44=FFF?91:>9??07))--.<:
@M00689:251:000000000-CJTJ5:1:1101:9075:4427 1:N:0:9
CAGGATTAGATACCCTGGTAGTCCATGCCGTAAACGGTGGGCGCTAGGTGTAGGGGTCTTCCACGGCCTCTGTGTCGTAGCTAACGCATTAAGCGCCCCGCCTGGGGAGTACGGCCGCAAGGCTAAAACTCAAAGGAATTGACGGGGGCCCGCACAAGCGGCGGAGCATGGGGATGAATTCGATGCAACGCGAAGAACCTTACCTGGGCTTGACATACACCAGATCGCTGCAGAGATGTAGTTTCCCTTGTGGTTGGTGTACAGGTGCTGCATGGCTGTCGCTGCATCTGTCG
+
GGGGGGGGGGGGGGGGGGGGGGGGGGGGGGGGGGGGGEGGGGEGGGGGFGGGGDFFGGGGGGGGGGGGGFGFGGGGGG@@DFFCGDGGGGGFFGGGGGGGGGGGGFDFEGGGGDGGCFGEGGG?F8FGGGFGGGFEFGG@FGFDEDGCBCEE7C<CFGGGGDGGGG5@+C*8;///+<AFGGF7A5<F6=5:*:=CFGG*7<C8EFG=F=4CGGFCFFFGFFGF99C<)9D:?=9**9:?C>:*9@FA6?4C5)049?<>>849FBFBFB20)=@F4;<2:?:123).)6)-(
@M00689:251:000000000-CJTJ5:1:1101:14254:4429 1:N:0:9
CAGGATTAGATACCCTGGTAGTCCATGCCGTAAACGGTGGGCGCTAGGTGTAGGGGTCTTCCACGGCCTCTGTGTCGTAGCTAACGCATTAAGCGCCCCGCCTGGGGAGTACGGCCGCAAGGCTAAAACTCAAAGGAATTGACGGGGGCCCGCACAAGCCGCGGAGCATGTGGATTAATTCGATGCAACGCGAAGAACCTTACCTGGGCTTGACATACACCAGATCGCTGCAGAGATGTAGTTTCCCTTGGGGTTGGTGTACAGGTGCTGCATGGCCGTCGGTGCCT
+
GGGGGFGGGGGGGGGGGGGGGGGGFGGGGEGGGGGGGGGGGGGGGGGFCEFGGGGGGGGGGFDFGGGGGGGGGGGGGGCCFGGGGGGGGGGGFFGGGGGGGGGGGGD:FCGGDGGGCFEGGGGFGGGGGGGGFFAFFFGFGGFCGEECCFG8BEFECCFF@@CEGEGGGG:EGF9FFGGGGGGFGGFFGGGGGGCGGCGGGGGGG9FGF6<EGFD=FFFGFCF<>FGD>DDF47<5*7>DD7>CB499@5(/>559>((0.7:<:FF?44<?BFFFFBF06(-:(1)
@M00689:251:000000000-CJTJ5:1:1101:18710:4445 1:N:0:9
CAGGATTAGATACCCTGGTAGTCCACGCCCTAAACGATGTCAACTAGTTGTTGGGGATTCATTTCCTTAGTAACGTAGCTAACGCGTGAAGTTGACCGCCTGGGGAGTACGGTCGCAAGATTAAAACTCAAAGGAATTGACGGGGACCCGCACAAGCGGTGGATGATGTGGATTAATTCGATGCAACGCGAAAAACCTTACCTACCCTTGACATGCCACTAACGAAGCAGAGATGCATTAGGTGCTCGAAAGAGAAAGTGGACACAGGTGATGCATGGCTGTCGCTGCATCTGTT
+
GGGGG,FFGGGGGFFGGGGGFG<FAFGGGGGGFFFEF8DFGGGFFGGGGCFGGFFGGGGGGGGGGGGGGGGGGGGGGGGGGGGGGGGGGGGGGGGGGGGGGGGGGGGGGGGGGGGGGGGGGGGGGGGGGGGGFGGGFEGGFFEGCGGGGGGGGGGGGGGEGGGFFGGGGGGGFGGGGGGGG7C:CGGGGGGGGGGGGGGGGGGGGGGGGGGGG7FGGFFGGGGGGGGGFG5>FFGGF@DFGG:FFFFF@?B<>FFFB?AF<73>FFF?F:A<>?FFFF?FBFFFFBFBFFFAB<)
@M00689:251:000000000-CJTJ5:1:1101:21367:4472 1:N:0:9
CAGGATTAGATACCCTGGTAGTCCATGCCGTAAACGGTGGGCGCTAGGTGTAGGGGTCTTCCACGGCCTCTGTGTCGTAGCTAACGCATTAAGCGCCCCGCCTGGGGAGTACGGCCGCAAGGCTAAAACTCAAAGGAATTGACGGGGGCCCGCACAAGCGGCGGAGCATGTGGATTAATTCGATGCAACGCGAAGAACCTTACCTGGGCTTGACATACACCAGATCGCTGCAGAGATGTAGTTTCCCTTGTGGTTGGTGTACAGGTGATGCATGGTCGTCGCTGCAT
+
GGGGGGGGGGGGGGGGGGGGFGGGGGFGGGFGGGGEGFGGGGEGGGGGGGGGGFGEGGGGGGGGGGGGGGGGGGGGGGGGGGGGGGGGGGGGGGGGGGGGGGGGGGGGGGGGGGGGGGGGGGGGGGGGGGGGGGGGGGGGGGGGGGGGGGGGGGGGGGGGGGGGGGGGGGGGGGGGGGGGGGGGGGFGGGGGGGGGGGGGGGGGCFGGGGFEGFGGGFFGFFC44*:C>D)97@DF4?CCFFGGFFFBFFFGGFFFF?BFA6AA?BFFFAD25F@86>66>(81024
@M00689:251:000000000-CJTJ5:1:1101:14466:4527 1:N:0:9
CAGGATTAGATACCCTGGTAGTCCACGCCGTAAACGATGTCGACTTGGAGGTTGTGCCCTTGAGGCGTGGCTTCCGGAGCTAACGCGTTAAGTCGACCGCCTGGGGAGTACGGCCGCAAGGTTAAAACTCAAATGAATTGACGGGGGCCCGCACAAGCGGTGGAGCATGTGGTTTAATTCGATGCAACGCGAAGAACCTTACCTGGTCTTGACATCCACGGAAGTTTTCAGAGATGAGAATGTGCCTTCGGGAACCGTGAGACAGGTGATGCATGGCCGTCGCTGCATATGTCT
+
GFGGFFEFGGGGFCFGFFGGFG@F<EEFE@FEEFFCGGGGGGGGGGFFEEFFFCGGGGGGGGGGGGGGGGGGFGGGGEGGGGGGGGGGGGGGGGGGGGGGGGGGGEEGGGGGGGGGGGGGGGGGGGGGGFGGFA=@FDFGGFC@GDGCBEECEGCFFFGGCFGGGGGGG<FAFCCFGGGGGGGGGGGGDCGGGGGGGFFCGGGGGGGGGGGGCF79>??GGDGG>C9CFGFFFFFFFF=FFGGGF?=<FFFGGFFB>BBF?F2?F397?4<<A/7>569066>0:>:4-)644)
@M00689:251:000000000-CJTJ5:1:1101:16577:4531 1:N:0:9
CAGGATTAGATACCCTGGTAGTCCATGCCGTAAACGGTGGGCGCTAGGTGTAGGGGTCTTCCACGGCCTCTGTGTCGTAGCTAACGCATTAAGCGCCCCGCCTGGGGAGTACGGCCGCAAGGCTAAAACTCAAAGGAATTGACGGGGGCCCGCACAAGCGGAGGAGCATGTGGATTAATTCGATGCAACGCGAAGAACCTTACCTGGGCTTGACATACACAAGAACGCTGCAGAGATGCACGTTCCCTTGCGGGTGGTGTACAGGTGATGCATGGTTGTCGCTGAATCAGTCA
+
GGGCF8F@FFFGGC8-C<C<@E,6CF<FFCBCFFE;F@C+@CFDBEGG<6CFF<:+@FF,E6EC@EG+@ECFC<FGEFFCFDFEEC7C7FEFCGCG7:@CF++A=DC7FGFAFFCCFFGEGFG8=FFG=FCB=FGD:FF8FF,@:>BC7C8EECCCEBC:C*1=8*14,?,7<CB+2<>CCEGG?BCE+:7C=*::<CF6+<EG?9==FCC5C<C7C@FF*7/**27D)15<FF5<F6*0**1955?)95(1))0,((-).*.4<*0)*6).4=F6/5:21:3:02)-)..-)
@M00689:251:000000000-CJTJ5:1:1101:23450:4534 1:N:0:9
CAGGATTAGATACCCTGGTAGTCCATGCCGTAAACGGTGGGCGCTAGGTGTAGGGGTCTTCCACGGCCTCTGTGTCGTAGCTAACGCATTAAGCGCCCCGCCTGGGGAGTACGGCCGCAAGGCTAAAACTCAAAGGAATTGACGGGGGCCCGCACAAGCGGCGGAGCATGTGGATTAATTCAATGCAACGCGAAGAACCTTACCTGGGCTTGACATACACCAGATCGCTGCAGAGATGTAGTTTCCCTTGTGGTTGGTGTACAGGTGGTGCATGGTTGTCGCTGCAT
+
GGGGGGGGGGGGGGGGGGGGGGGGGGGGGGGGEGGGGGGGGGGGGGGGGGGGGGGGGGGGGGGGGGGGGGGGGGGGGGGGGGGGGGGGGGGGGGGGGGGGGGGGGGGGGGGGGGGGGGGGGGGGGGGGGGGGGGGGGGGGGGGGGGGGGGGGGGGGGGGGGGGGGGGGGGGGGGGGGGGGGGCFGGGGGGGGGGGGGGGGGGGGGGGGGGGGGGGGGFFGFGCFGGGDFGGFFFFGFFGFFGGGFFFFFFFGGFFFFFFFFFFBFF@BFFA?FFFFFFFF?<:BF?B
@M00689:251:000000000-CJTJ5:1:1101:17346:4577 1:N:0:9
CAGGATTAGATACCCTGGTAGTCCATGCCGTAAACGGTGGGCGCTAGGTGTAGGGGTCTTCCACGGCCTCTGTGTCGTAGCTAACGCATTAAGCGCCCCGCCTGGGGAGTACGGCCGCAAGGCTAAAACTCAAAGGAATTGACGGGGGCCCGCACAAGCGGCGGAGCATGTGGATTAATTCGATGCAACGCGAAGAACCTTACCTGGGCTTGACATACACCAGATCGCTGCAGAGATGTAGTTTCCCTTGTGGTTGGTGTACAGGTGGTGCATGGTCGTCGCTGCAT
+
GGGGGGGGGGGGGGGGGGGGGGGGGGGGGGGGGGGGGEGGGGGEGGFGFGFGGGGGGGGGGGGGGGGGGGGGGGGGGGGGGGGGGGGGGGGGGGGGFGGGGGGGGGGGGGGGGGGGGGGGGGGGGGGFGGGGGGFGGGGGGGGGGGGGGGGDECGGGGGGGGGGGGGGGGFGGDF+CFDGGGGGGDGECDGGGGGGGGGGCEGGGFGFFC47<CF7C4=6CCFGFGGG>DGFF?C9=??GG7:CF@4A4?BGGF3193:@A@<4FB42BFFFFFF?F@9(461,(82
@M00689:251:000000000-CJTJ5:1:1101:22849:4609 1:N:0:9
CAGGATTAGATACCCTGGTAGTCCACGCCGTAAACGATGAGTGCTAAGTGTTAGGGGGTTTCCGCCCCTTAGTGCTGCAGCTAACGCATTAAGCACTCCGCCTGGGGAGTACGGCCGCAAGGCTGAAACTCAAAGGAATTGACGGGGACCCGCACAAGCGGTGGAGCATGTGGTTTAATTCGAAGCAACGCGAAGAACCTTACCAGGTCTTGACATCCCGCTGCCCGGCATGGAGACATGCCTTTCCCTTCGGGGACAGCGGTGACAGGTGGTGCATGGCCGTCGCTGCAT
+
GGGGGGGGGGGGGGGGGGGGGGGGGGGGGGGGGGGGDGGFGGGGGGDFGGGGFGEEFGGGGGGDGGGGGGGFGGGG?FFGGGGGGGGGGGGFGGGGGGGGGGGGFGGGGFGGGDGGCGE@EGGGFFGGGGGGGGGGFGGGFGGEGGDGGGGDGGGGGCFFGGEGGGGGGGGGGGGGGGGGGCCGGGGGGGGGGCEGGGGGGGGGGGGGGGGGGGCDFFFGGG5CFGGDBDGF4FDGFFGFGGGGFFFFFFFGC3>B>F:F>B:05@F?5A3<?3FFF?<FFFFF9;F6;8B
@M00689:251:000000000-CJTJ5:1:1101:12139:4617 1:N:0:9
CAGGATTAGATACCCTGGTAGTCCATGCCGTAAACGGTGGGCGCTAGGTGTAGGGGTCTTCCACGGCCTCTGTGTCGTAGCTAACGCATTAAGCGCCCCGCCTGGGGAGTACGGCCGCAAGGCTAAAACTCAAAAGAATTGACGGGGGCCCGCACAAGCGGCGGAGCATGTGGATTAATTCGATGCAACGCGAAGAACCTTACCTGGGCTTGACATACACCAGATCGCTGCAGAGATGTAGTTTCCCTTGTGGTTGGTGTACAGGTGGTGCATGGCCGTCGCTGCATCTGTAT
+
GGGGGFGGGGGGGFFGFFGFFFFF@AEFFEFCECC@CBDFGGEFECFFCC@FGFGGGGGGGGGGGGGGGGGGFGGGGGGGGFGGGGGGGGGGGGGGFGGGGGGGGGDBFFGGGGGFCFGGGGGGGGFGGFFFFGFGGGGGGGFEGDGGEFECCG7FCFFGGGGEEGEG+C9CFCCFCGGGFGGGG5@E8ECEGGCEGGCFGFGFGDFGGFGGGC9*07FGDFFG47CC5DGFFFGGFFF>DDCFF4@97F9CD4),76?FAF9<@=FF7<FBFFFFFB9>F02807):):6))
@M00689:251:000000000-CJTJ5:1:1101:10181:4621 1:N:0:9
CAGGATTAGATACCCTGGTAGTCCATGCCGTAAACGGTGGGCGCTAGGTGTAGGGGTCTTCCACGGCCTCTGTGTCGTAGCTAACGCATTAAGCGCCCCGCCTGGGGAGTACGGCCGCAAGGCTAAAACTCAAAGGAATTGACGGGGGCCCGCAAAAGCGGCGGAGCATGTGGATTAATTCGATGCAACGCGAAGAACCTTACCTGGGCTTGACATACACCAGATCGCTGCAGAGATGTAGTTTCCCTTGTGGTTGGTGTACAGGTGCTGCATGGGTGTGGCTGCATATGTCTCG
+
D<FCE6@EFFFCE6EC<@C@CF<E@CFFG@B@@C,@F;DFGGD@CCBC6@C<C<8CCF8FCFGGE>FDCFGF@ECFCCFG7EEEFFGEFFFGGGECGEDGGGGGGG:CFCCFGEFF:>EGGF7BFFGFG,EFCDACDGF<FB=:C7::>FG:::*<<CFGGFC8:=5;EG0<E?9+<C79*;F:C*@FCGGGGGC8EFF8CFFFFFFGF=CCGC?C>*?FGG:FCF577C)<965*97:CG7*297464?)9D7)36(4<>=267??)*..,-973)<>(2(,3(())).)-).(
@M00689:251:000000000-CJTJ5:1:1101:18450:4662 1:N:0:9
CAGGATTAGATACCCTGGTAGTCCATGCCGTAAACGGTGGGCGCTAGGTGTAGGGGTCTTCCACGGCCTCTGTGTCGTAGCTAACGCATTAAGCGCCCCGCCTGGGGAGTACGGCCGCAAGGCTAAAACTCAAAGGAATTGACGGGGGCCCGCACAAGCGGCGGAGCATGTGGATTAATTCGATGCAACGCGAAGAACCTTACCTGGGCTTGACATACACCAGATCGCTGCAGAGATGTAGTTTCCCTTGTGGTTGGTGTACAGGTGCTGCATGGCTGTCGCTGCAT
+
GGGGGGGGGGGGGGGGGGGGFGFGGGGGGGGDEGFGGEFGGGGGGGGGGFGGGGGGGGGGGGGGGGGGGGGGGGGGGGGGGGGGGGGGGGGGGGGGGGGGGGGGGGGGGGGGGGGGGGGGGGGGGGGGGGGGGGGGGGGGGGGGGGGGGGGGGGGGGGGGGGGGGGGGGGGGGCFFGGGGGGGGGGCFCGGGGGGGGGFGGGGGGGGGGGGGGGGGGFFGFGGGFFFCFGGFFFGGFFGGGFFGF=FBFFFGGF>B0<BFFFFFFFFFFFFFFFFF@FB2:<?FBF<
@M00689:251:000000000-CJTJ5:1:1101:19190:4677 1:N:0:9
CAGGATTAGATACCCTGGTAGTCCACGCCCTAAACGATGTCGACTAGGTGTTCGGTGAGGAGACTCATTGAGTACCGCAGCTAACGCGTGAAGTCGACCGCCTGGGGAGTACGGTCGCAAGATTAAAACTCAAAGGAATTGACGGGGACCCGCACAAGCGGTGGATGATGTGGATTAATTCGATGCAACGCGAAAAACCTTACCTACCCTTGACATGTACGGAACCCTGCTGAGAGGTGGGGGTGCTCGAAAGAGAGCCGTAACACAGGTGCTGCATGGCTGTCGCTGCATCTGG
+
GGGGGGGGGGGGGFGGGGGGGGFGFFGGGGGGGGGEGGGGGGGGGGGGGGGGGEGFGGGGGGGGGGGGGGGGGGGGGGGGGGGGGGGGGGGGGGGGGGGGGGGGGGGGGGGGGGGGGGGGGGGGGGGGGGGGGGGGGGGGGGGGGGGGGGGGGGGGGGGGGGGGGGGGGGGGGGGCFGGGGGGGGGGGCGGGGGGGGGGGGGGGGGGGGGGGGGGGGFFGGGDDDDEGFGGFFFGGFFGGGGGDEF=<DEFGGFFF?F?F1DB?FFFFFFFF2??FFFFFFFF<26::(:<ABF)
@M00689:251:000000000-CJTJ5:1:1101:18446:4680 1:N:0:9
CAGGATTAGATACCCTGGTAGTCCATGCCGTAAACGGTGGGCGCTAGGTGTAGGGGTCTTCCACGGCCTCTGTGTCGTAGCTAACGCATTAAGCGCCCCGCCTGGGGAGTACGGCCGCAAGGCTAAAACTCAAAGGAATTGACGGGGGCCCGCACAAGCGGCGGAGCATGTGGATTAATTCGATGCAACGCGAAGAACCTTACCTGGGCTTGACATACACCAGATCGCTGCAGAGATGTAGTTTACCTTGTGGTTGGTGTACAGGGTCTGAATGGCTGTCGCTGCCTTTGTCT
+
GGGGGFGGGGGGGFGGFGGGEEAEFGGEF@FEEF<FDCG7CGGGGFGGEF9FFFCFEGGGFGGGGGGGGGC@EGGGGGGGGGGGG7:CEGGGFGGGDGGGGFGGGGGGGF8EFGGDGGDGGGGGF@GFFFFFC,,,@FFGGGGEGDD@C<C@EGEGGCFGEGGGGDGGGGFCC??+:CCGCFEGGEFGC:=5*1:CFGGGCEGGG?GGGGGGGDCC76FGFFGFGCFD4/)9<89F6*?D*C7:**9A7*.75)766??5<FBB))0.),)).*)00).2<?8,-())))--.
@M00689:251:000000000-CJTJ5:1:1101:17946:4691 1:N:0:9
CAGGATTAGATACCCTGGTAGTCCATGCCGTAAACGGTGGGCGCTAGGTGTAGGGGTCTTCCACGGCCTCTGTGTCGTAGCTAACGCATTAAGCGCCCCGCCTGGGGAGTACGGCCGCAAGGCTAAAACTCAAAGGAATTGACGGGGGCCCGCACAAGCGGCGGAGCATGTGGATTAATTCGATGCAACGCGAAGAACCTTACCTGGGCTTGACATACACCAGATCGCTGCAGAGATGTAGTTTCCCTTGTGGTTGGTGTACAGGTGGTGCATGGGCGTCGCTGCAT
+
GGGGGGGGGGGGGFGGGGGGGGGGGGGGGDGGDFFEFEGGGGGGGGGGGGFGGFEGEGGGGGGGGGGGGGGGGGGGGGGGGGGGGGGGGGGGGGGGFGGGGGGGGGGGGGGGGGGGGGGGGGGGGGGGGGGGGGGGGGGGGGGGGGGGGGGGGGGGGGGGGGGGGGGGGGGGGGFGGFGGGGGGGGGGEEGGGGGGGFGGGGGGGGGGGGGGGGGGGFF4DFFFCFGGFCD?FFGCFFGGGGGGFFFFFFFFGFFFFFFFFFA>FFFFFFAFAF:)5@BBBB?B6:<
@M00689:251:000000000-CJTJ5:1:1101:21297:4708 1:N:0:9
CAGGATTAGATACCCTGGTAGTCCATGCCGTAAACGGTGGGCGCTAGGTGTAGGGGTCTTCCACGGCCTCTGTGTCGTAGCTAACGCATTAAGCGCCCCGCCTGGGGAGTACGGCCGCAAGGCTAAAACTCAAAGGAATTGACGGGGGCCCGCACAAGCGGCGGAGCATGTGGATTAATTCGATGCAACGCGAAGAACCTTACCTGGGCTTGACATACACCAGATCGCTGCAGAGATGTAGTTTCCCTTGTGGTTGGTGTACAGGTGTTGCATGGCTGTCGCTGCAT
+
GGGGGGGGGGGGGFGGGGGGFGGGGGGGGGGGGGGGGGGGGGGGGGGGGGGGGGGGGGGGGGGGGGGGGGGGGGGGGGGGGGGGGGGGGGGGGGGGGGGGGGGGGGGGGGGGGGGCGGGGGGGGGGGGGGGGGGGGGGGGGGGGGGGGGGGGGGGGGGGGGGGGGGGGGGGGGGGGGGGGGGGGGGGGFGGGGGGGGGGGGGGGGGGGGGGEGGGGGFFGGGGGGGGGFGGFFFGGFFG>GCFGFFFFFFBFGFFF;BFFFFFFFFFFFFFFFFFFFFFFFFFFFFF
@M00689:251:000000000-CJTJ5:1:1101:16725:4712 1:N:0:9
CAGGATTAGATACCCTGGTAGTCCACGCTGTAAACGATGAGTGCTAGTTGTCGGCATGCATGCATGTCGGTGACGCAGCTAACGCATTAAGCACTCCGCCTGGGGAGTACGGTCGCAAGATTAAAACTCAAAGGAATTGACGGGGGCCCGCACAAGCGGCGGAGCATGTGGATTAATTCGATGCAACGCGAAGAACCTTACCTGGGCTTGACATACACCAGATCGCTGCAGAGATGTAGTTTCCCTTGTGGTTGGTGTACAGGTGCTGCATGGTCGTCGCTGCAT
+
GGGGGCGGGGGGGGGGGGGGGGFGFGGGGGGGGDFEGGGGGGGGGGGGGGGGGGGGGGGGGGGGGGGGGGGGGGDGGGGGGGGGGGGGGGGGGGGGGGGGGGGGGGGGGGGGGGGGEGGGDGGGGGGGGGGGFFGGGGGGGGGGGGGGGGGGDGFCGCFGEGGGGGGGFFGGFEFFFGGGGEGEGGGDCEECCEFGFFGGGGGGGGGGGGFGGGFGGF@GFGG<DDGGFGG4FF7CFFGGG=FCFFFFFF:C3BD1115=>FBFF46AFF>ABFFFEFFFF69B)
@M00689:251:000000000-CJTJ5:1:1101:16200:4727 1:N:0:9
CAGGATTAGATACCCTGGTAGTCCATGCCGTAAACGGTGGGCGCTAGGTGTAGGGGTCTTCCACGGCCTCTGTGTCGTAGCTAACGCATTAAGCGCCCCGCCTGGGGAGTACGGCCGCAAGGCTAAAACTCAAAGGAATTGACGGGGGCCCGCACAAGCGGCGGAGCATGTGGATTAATTCGCTGCAACGCGAAGAACCTTACCTGGGCTTGACATACACCAGATCGCTGCAGAGATGTAGTTTCCCTTGTGGTTGGTGTACAGTTGGTGCATGGTCGTCGCTGCAGCTGGCT
+
DFFGG8FEGFDGGEFGFGCFCF<CFFAFFCB@FDCCEFFGGGCE7FFGFCFFGFGCCFECFGGGGDDCGGGGGGGGG7CFGFGGFGDGEEGGGGDGFEFGGGGGGGGEEGGFGGGGEGGCGF<=BDEGGDFF=FFFG<BFFGFDEGGD>FGE8EGGF5<CFE8C=ED@+<FCF+<ECG7FC8*;CC?F@:CE=7:CFCEFCFGGGG5EF8DGCFCCC*9<<CFFC6FC@CD:@F:FF?*:F>CFF?4<=4.>CFFFBF:F)*6<*1*35:234=>@?D9034<?F2()8((((
@M00689:251:000000000-CJTJ5:1:1101:15740:4760 1:N:0:9
CAGGATTAGATACCCGGGTAGTACATGCCGTAAACGGTGGGCGCTAGGTGTAGGGGTCTTCCACGGCCTCTGTGTCGTAGCTAACGCATTAAGCGCCCCGCCTGGGGAGTACGGCCGCAAGGCTAAAAATCAAAGGAATTGACGGGGGCCCGCACAAGCGGCGGAGCAGGTGGAGGAATGCGATGCAACGCGAAGAACAGTACCTGGGAGTGAAAGACACCAGATCGCTGCAGAGAAGTAGATACCCTTGGGGATGGTGTACAGGTGATGCATGGACATGGCTGAATCAGTCTAT
+
GCFCC8@CDEFFF<@+66@@:@6C6C<6;6,BFF,@FFGBE,C++7CC:6::EC@@,,@CA<6E,6768C,CFE,EF=E?B,9C,CCC779E<CB:48@4+++AF7FGGFFGBCCF:CF>FC7FFFGF,,,@<FFGF<C,><@CFGDE@*:88:<7,2<4:**:EC*88C:?E8**288+0::**:2<FC*:EECEEC**33+<<95E**10:+0*256>*9FG4>=C:*7?FF<*)0?*0***1)0<7.(/1))3,59)8464?76<?4)5)*8))))),((-(.))).-))).
@M00689:251:000000000-CJTJ5:1:1101:15722:4761 1:N:0:9
CAGGATTAGATACCCTGGTAGTCCATGCCGTAAACGGTGGGCGCTAGGTGTAGGGGTCTTCCACGGCCTCTGTGTCGTAGCTAACGCATTAAGCGCCCCGCCTGGGGAGTACGGCCGCAAGGCTAAAACTCAAAGGAATTGACGGGGGCCCGCACAAGCGGCGGAGCATGTGGATTAATTCGATGCAACGCGAAGAACCTTACCTGGGCTTGACATACACCAGATCGCTGCAGAGATGTAGTTTCCCTTGTGGTTGGTGTACAGGTGATGCATGGCCGTCGCTGCAT
+
GGGGGGGGGGGGGFGGGGGGFGGGGGGGGGGGG@FCFGGGGGGGGGGGGGFFGGDEGGGGGGGGGGGGDGGGGGGGGGGGGGGGGGGGGGGGGGGGGGGGGGGGGGGGGGGGGGGGGGGGGGGGGGGGGGGGFGGGGGGFGGGGGGGGGGGGGGGGGGCEFCCEGGGGFGGGFGDC6FCFGGGGGGDGFEGGGGGGGFGGGGGGGGGGGGGGG?FGGF@GCGGGGGGGFGGFFFGG=F:FFFCFF=?BBFFFG@>?>BFFFFFB5=?4FAABFFF>FFBF>;<FF?<
@M00689:251:000000000-CJTJ5:1:1101:10719:4778 1:N:0:9
CAGGATTAGATACCCTGGTAGTCCACGCTGTAAACGATGAGTGCTAGGTGTTAAGGGGTTTCCGCCCCTTAGTGCTGTAAGTTAACGCGTTAAGCACTCCGCCTGGGGAGTACGGCCGCAAGGCTGAAACTCAAAAGAATTGACGGGGGCCCGCACAGGCGGTGGAGCATGTGGTGTAATTCGAAGCTACGCGAAGAACCTTACCAGGTCTTGACATCCTCTGAACACCTTAGAGATAAGGCTGTCCCTTCGGGGACAGAGTGACAGGGGTTGCATGGCCGTCGCTGCATCTGTG
+
FFGGE<EDFGGFFEFFCCEDDF@E@FECFCFEFCCBFDEFGCCFFEED;CCFFAFEFGBFFGAFEGFGGGFGFGGCA<@@DCFGAF@FGFGDFFGGGCEFGGGCFF7F@E:?CFE+@C@FGGGG8EEGGGF,?B<FGFGC<<<,B@FCCF8@845>8BFCGGCEGGFGF9C,CFE*4<;+798<EE*42<E5=::88C@C*0<CCFGGCC7C:FEF>?5*:7>FGFGGFF*9==FG4FGFF***866<*@:FDBD;B:B@F*5<9=?B)73075@*=44,324260((449A<4)
@M00689:251:000000000-CJTJ5:1:1101:14256:4784 1:N:0:9
CAGGATTAGATACCCTGGTAGTCCATGCCGTAAACGGTGGGCGCTAGGTGTAGGGGTCTTCCACGGCCTCTGTGTCGTAGCTAACGCATTAAGCGCCCCGCCTGGGGAGTACGGCCGCAAGGCTAAAACTCAAAGGAATTGACGGGGGCCCGCACAAGCGGCGGAGCATGTGGATTAATTCGATGCAACGCGAAGAACCTTACCTGGGCTTGACATACACCAGATCGCTGCAGAGATGTAGTTTCCCTTGTGGTTGGTGTACAGGTGGTGCATGGCCGTCGCTGCAT
+
GGGGGGFFGGGGGFFGFFGGDG<DFFFFE@@FEGGEEGGGGGGGGGGGCDFFGFGGGGGGGGGGGGGGGGGGGGGGGGFGGGGGGGGGGGGGGGGGGECFGGGGGFDFDGGG:EDCFEGGGGFGGFGGGGGGFG=DGGFGGGGGGDG:CFEEEECGGGGGGGGGGGGFGG7EGCF?CGGGGGGGGGGGGGG5CEEEGG=FGFGGCCFGGFGGGFGGGFFGGGFF49FDFGGFFFG:6=:0?C*7=46>FF<FG;FBF:1>BFFA47F0784>FF@>FE>9>90:BB9
@M00689:251:000000000-CJTJ5:1:1101:6886:4786 1:N:0:9
CAGGATTAGATACCCTGGTAGTCCATGCCGTAAACGGTGGGCGCTAGGTGTAGGGGTCTTCCACGGCCTCTGTGTCGTAGCTAACGCATTAAGCGCCCCGCCTGGGGAGTACGGCCGCAAGGCTAAAACTCAAAGGAATTGACGGGGGCCCGCACAAGCGGCGGAGCATGTGGATTAATTCGATGCAACGCGAAGAACCTTACCTGGGCTTGACATACACCAGATCGCTTCAGAGATGTAGTTTCCCTTGTGGTTGGTGTACAGGTGTTGCATGGCCGTCGCTGCAT
+
GFFGGGFFGGGGGGGGGGFFFFFFGGCGEEFCEGGG7FF>CFEGGGCCECG,<:@BGGGGECFFF:F@FFGFGEEFC<EFFGGFFEDGCCF,EFCCBCFGEEEBFGGD7F@FEFCFGG7+@7DF@<<CDFGFFDFFGFBFFGGE<CC>8CC*::FBFFGCDG>C858/:EEF@9EECFFGGFGCCE9CF=EC=EE5<EFFF7ACGCF*7*95*<+0:=?DGF77D<*77*>F6*9*@FGGDCCDF@FFF?BF:>5?0::FAFFAFF?A:(6<AF>FF)(4(4??>?A
@M00689:251:000000000-CJTJ5:1:1101:22487:4806 1:N:0:9
CAGGATTAGATACCCTGGTAGTCCATGCCGTAAACGGTGGGCGCTAGGTGTAGGGGTCTTCCACGGCCTCTGTGTCGTAGCTAACGCATTAAGCGCCCCGCCTGGGGAGTACGGCCGCAAGGCTAAAACTCAAAGGAATTGACGGGGGCCCGCACAAGCGGCGGAGCATGTGGATTAATTCGATGCAACGCGAAGAACCTTACCTGGGCTTGACATACACCAGATCGCTGCAGAGATGTAGTTTCCCTTGTGGTTGGTGTACAGGTGCTGCATGGCCGTCGCTGCAT
+
GGGGGGGGGGGGGGGGGGGGGGGGGGGGGGGGGGGGGGGCCGGGGGGGGGGDGFGGGGGGGGGGGGGGGGGGGGGGGGGGGGGGFGGGGGGGGGGGGGGGGGGGGGGGGGGGGGGGGGGGGGGGGGGGGGGGGGGGGGGGGGGGGGGGGGGGGGGGGGGGGGGGGGGGGGGGGGCFGGGGGGGGGGFGGGGGGGGGGGGGGGGGGGGGGFGGGGGCFFFGGGFGCCGDFGGFFFGGFFFGGGFGFFFBFFBGGFFBFFFFBFFFFF?:FFF?DFFFFEBFFFFFFF<
@M00689:251:000000000-CJTJ5:1:1101:9955:4825 1:N:0:9
CAGGATTAGATACCCTGGTAGTCCACGCCGTAAACGATGAGTGCTAAGGGTTAGGGGGTTTCCGCCCCTTAGTGCTGCAGCTAACGCATTAAGCACTCCGCCTGGGGAGTACGGCCGCAAGGCTGAAACTCAAAGGAATTGAGGGGGACCCGAACAAGCGGTGGAGCAGGAGGTTGAATTCGAAGCAACGCGAAGAACCTTACCAGGTCGTGAGAACCCGCTGCCCGGCATGGAGACATGCATTGCCCTTCGGGGACAGCGGGGACAGGGGAGGCATGGACGTAGCTGGATCTGG
+
F<EC;,;CEFECCCFF@<C@<CC,;,@@C67@;@C8@:CFF@AF9<,<,<,;CCFFEE+@,C,86B@:C8FG9?,CC9FFCDEG<C+C,8FFDFFF,ECFC7BDA@++=8B,CB=F4@CF@<+38FC??<,38EAFFA=,C<,<F7+5@*@:333F8E<FG:BDFGGF:<*=E1,,?CCC+AEFE*:B**1=CE=EC;**+30:9C5<?/)/9*0*28)9/)/9**:77C)7)79*)7**6**2**1:)719C>5>0?<79)(()8.8F((((0).)02))--(.()-(..)).6
@M00689:251:000000000-CJTJ5:1:1101:18698:4889 1:N:0:9
CAGGATTAGATACCCTGGTAGTCCATGCCGTAAACGGTGGGCGCTAGGTGTAGGGGTCTTCCACGGCCTCTGTGTCGTAGCTAACGCATTAAGCGCCCCGCCTGGGGAGTACGGCCGCAAGGCTAAAACTCACAGGAATTGACGGGGGCCCGCACAAGCGGCGGAGCATGTGGATTAATTCGATGCAACGCGCAGAACCTTACCTGGGCTTGACATACACCAGATCGCTGCAGAGATGTAGTTTACCTTGTGGTTGGTGTACAGTTGATGCATGGTTGTCGCTGCAT
+
GFGGG8EFFGFEGFGGGGGGFFEFFGGFGEE@FFFEG;CF7FGEGGGGGEFGGFEGGGGGGGGGGGGGGGGDFG<FGGGGGGGGDGGGDCFAEFGDEGGDG=FFG?E7FFFFGCC>@EEGG7CGFGG9FFGG,@DFGGGGGGGGCGCEEFEGGGGEGGGG@F8CEDGGGF<:CGG7+<?CDF7+A*+C6ED=7CG?FGE6CFCGGG5EF*CEFGGGGFFGCCFCCC=<@DC)779FBFG7C>CG*9?)99<FG>>(4:65<F<)**92=)).)4:@=584(-41;?B
@M00689:251:000000000-CJTJ5:1:1101:18723:4893 1:N:0:9
CAGGATTAGATACCCTGGTAGTCCATGCCGTAAACGGTGGGTGCTAGGTGTAGGGGTCTCTCACGGCCTCTGTGCCGTAGTTAACGCATTAACCGCCCCGCCTGGGGAGTCCGGCCGCAAGGCTAAAACTCAAAGGAATGGACGGGGGCCCGCACAAGCGGCGGAGCATGTGGATTAATTCGATGCAACGCGAAGAACCTTACCTGGGCTTGACATACACCACATCGGTGCAGAGATGTAGTTTCCCTTGTGGTTGGTGTACAGGTGATGCATGGTTGTCGCTGCATCAGTCT
+
GGGGGFGGGGGGGFGGFFGGGGGGF@EF,BFGGGGG7BF+C+BCFAF?@EF9FFG+,66,,,6E8F++6:,6<,,6+86,,,<CC7:CC6F,,,+8@F47@+8DFG7B==,9C+@8+8@6F7+3DFGA,=,FECFDF<F,,78@FFG7CE8>:**48,6F7<E>*:**0+3<++<0@:A0::F++2<++157=/:86C*;30C:+:57*;<778+?C*9FCC*9*9:*01)67/92*0:*:FGGF=6)*7)777),-4(0574959F26<9<205=4>?2143:67>5).--)
@M00689:251:000000000-CJTJ5:1:1101:7462:4923 1:N:0:9
CAGGATTAGATACCCTGGTAGTCCATGCCGTAAAAGGGGGGCGCTAGGTGTAGGGGTCTTCCACGGCCTCTGTGTCGTAGCTAACGCATTAAGCGCCCCGCCTGGGGAGTACGGCCGCAAGGCGAAAACTCAAAGGAATGGACGGGGGCCCGCCCAAGCGGCGGAGAAGGTGGATTAATTGGAGGCAACGGGAAGAAACTTACCTGGGAGTGACATACACCAGATCGCAGAAGAGAGGTAGGTTCCCGGGTGGGTGGGGTAAAGGTGGGGAATGGAGGGCGAGGCAGATGTAGCG
+
DFFFC@EFGGFCEF86C<C@<FCEEEFFFCB@@CCAB,7CC@C=+BFC:=:8ECFGF7,CDBDFFEGD>D<D,C38>:>FF<CF<@+>+8EEGCDGCEBF7C:>CF7BF1<CF:*4<7CCCF7*<:BCC2<<0908CFC,<CC8>C>>5*:8:*2;CC*;>:CEEE*8*;+<:/++0<C?*+<2//2;8=*:7/**+*;+<AC6+<C7C**:C:CC:@*0*95C***9)//)00725)9*9*0**01()7(/>))-4(4),964=*<6)4(4(6?*))((-(((-3(().)))),
@M00689:251:000000000-CJTJ5:1:1101:24548:4962 1:N:0:9
CAGGATTAGATACCCTGGTAGTCCACGCCGTAAACGTTGAGTGCTAGGTGTCGCGGGTATTGACCCCTGCGGTGCCGTCGCTAACGCATTTAGCACTCCGCCTGGGGAGTACGGTCGCAAGGCTAAAACTCAAAGGAATTGACGGGGGCCCGCACAAGCGGTGGAGCATGTGGTTTAATTCGATGCAACGCGAAGAACCTTACCTGGGCTTGACATACACCAGATCGCTGCAGAGATGTAGTTTCCCTTGTGGTTGGTGTACAGGTGGTGCATGGTTGTCGCTGCAT
+
GGGGGGGGGGGGGGGGGGGGGGGGGGGGGGGGGFFEGGGGGGGGGGGGGGGGGGGGGGGGGGGGGGGGGGGGGGGGGGGGGGGGGGGGGGGGGGGGGGGGGGGGGGGGGGGGGGGGGGGGGGGGGGGGGGGGGGGGGGGGGGGGGGGGGGGGGGGGGGGGGGGGGGGGGGFGGGGGGGGGGGGGGGGGGGGGGGGGGGGGGFEFGGGGGGGGGGGFGFFGGGGGGGGGFGGFF?FGFFGGGGGGFFFAFFFGG@FFFFFFFFFFFF?:EFFFFFFBFEFFFFFFFFF
@M00689:251:000000000-CJTJ5:1:1101:22256:5036 1:N:0:9
CAGGATTAGATACCCTGGTAGTCCACGCCGTAAACGATGAGTGCTAGGTGTTAGAGGGTTTCCGCCCTTTAGTGCTGCAGCTAACGCATTAAGCATTCCGCCTGGGGACTACGGCCGCAAGGTTAAAACTCAAAGGAATTGACGGGGGCCCGCACAAGCGGTGGAGCATGTGGTTCAATTCGAAGCAACGCGAAGAACCTTACCTGGGCTTGACATACACCAGATCGCTGCAGAGATGTAGTTTCCCTTGTGGTTGGTGTACAGGTGTTGCATGGTCGTCGCTGCAT
+
GGGGGGGGGGGGGFGGGGGGFGGGDFGGGGGGGFFEGGGGGGGGGGGGEEFFGEFGGGGGGGGGGGGGGGEFFGGGGGGGGGGGGGGGGGGGGGGGGGGGGGGGGGGGGGGGGGGGGGGGGGGGGGGGGGGGGGGGGGGGGGGGGGGGGGGGGGGGGGGGGGGGGGGGGGGGGGEGGGGGGGGGGGFGGGGGGGGGGGGGGGGGGGGGGGGGGGGGGFF4CGGGGGGGFGGFFFGGFFGGGCGGFFFFFFBGGFFBF?FFFFFFFFFFDBADAFFF4@9BBFFF>FA
@M00689:251:000000000-CJTJ5:1:1101:25942:5054 1:N:0:9
CAGGATTAGATACCCTGGTAGTCCACGCCGTAAACGATGAGTGCTAGGTGTTAGGGGGTTTCCGCCCCTTAGTGCTGCAGTTAACGCATTAAGCACTCCGCCTGGGGAGTACGGCCGCAAGGCTGAAACTCAAAAGAATTGACGGGGGCCCGCACAAGCGGTGGAGCATGTGGTTTAATTCGAAGCAACGCGAAGAACCTTACCAGGTCTTGACATCCTTTTGGCCTCCCTAGAGATAGGGATTTCCCTTCGGGGACAAAAGTGACAGGTGTTGCATGGCCGTCGCTGCAT
+
GFGGGGGGGGGGGGGGGGGGGGGGGGGGGGGGGGGGGGGFFGGGGGGGGGGGGGGGGGGGGGGGGGGGGGGGGGGGGGGGGGGGGGGGGGGGGGGGGGGGGGGGGGGEGGGGGGGGGGGGGGGGGGGGGGGGGGGGGGGGGGGGGGGGGGGGGGGGGGGGGGGGGGGGGGGGGGGGGFGGG=FFEGGGGGGGG5CEGGGFGGGGGGGGGGGGGGGGGFFFFCFGFGGGFGG4>?CCFFGGGGGGFFFFFFBGGFF>FBF@:FADFFFF>>?A1@FFFF:6?;9;B>FF>>A
@M00689:251:000000000-CJTJ5:1:1101:15730:5073 1:N:0:9
CAGGATTAGATACCCTGGTAGTCCATGCCGTAAACGGTGGGCGCTAGGTGTAGGGGTCTTCCACGGCCTCTGTGTCGTAGCTAACGCATTAAGCGCCCCGCCTGGGGAGTACGGCCGCAAGGCTAAAACTCAAAGGAATTGACGGGGGCCCGCACAAGCGGCGGAGCATGTGGATTAATTCGATGCAACGCGAAGAACCTTACCTGGGCTTGACATACACCAGATCGCTGCAGAGATGTAGTTTCCCTTGTGGTTGGGGTACAGGTGCTGCATGGCCGTCGCTGCAGCTGTCTCG
+
GGGGGGGCFGGDEEFE@CFFDFEFDFFEFCB@ECECFFFFGGGGGGFGEDCFGFGGGGFGGGGGGGGGGGGGGGGGGGGGGGGGGGGGGGFGGGGGBEGFEGGGGGGGGGGGGGGGFFGGGGGFGGGGGFGEFGGGGGGFGGFGGGGGCFGGCEFEGGGGGGGGGGGG6C9@FG6<2<+<>CECFC9EFC5EEGGGGC@CF<AFFGGG=C5EG?C7C?FG*C5F9DCDFC7<@B721=*2:?CGF@=9BFBGG:)89(7>B4<A?9?746)5)9>4;<,,-4?89:()(56444.
@M00689:251:000000000-CJTJ5:1:1101:18349:5082 1:N:0:9
CAGGATTAGATACCCTGGTAGTCCATGCCGTAAACGGTGGGCGCTAGGTGTAGGGGTCTTCCACGGCCTCTGTGTCGTAGCTAACGCATTAAGCGCCCCGCCTGGGGAGTACGGCCGCAAGGCTAAAACTCAAAGGAATTGACGGGGGCCCGCACAAGCGGCGGAGCATGTGGATTAATTCGATGCAACGCGAAGAACCTTACCTGGGCTTGACATACACCAGATCGCTGCAGAGATGTAGTTTCCCTTGTGGTTGGTGTACAGGTGATGCATGGCCGTCGCTGCAT
+
GGGGEGFGGFGGC@FGCCDE<E,C@FCEC:BCGFFEFEFCEFGGDCGGC<CECEBFFGGFFGDGGGD@FFGGF9CFGGGFFCGGFGGEGGGFGGBF=CFEGG@DGGGCCFEEFGGEFEFF@CGFGCDCGFGGGGGGCGGECFCFEGFDGEEGDEGGGGCFGGGGEECF6C<E9:<FCFFFGCFGGGF<CEEGGCE>:CF6C<FGGG5CCFGGGGGGGFFG7FGGFGGDFGG?@FD<FF7>DDDG=FF207<CC@FBFB:FBFFFFF@AFB2<AFFFF>>FF66<F?4
@M00689:251:000000000-CJTJ5:1:1101:15712:5083 1:N:0:9
CAGGATTAGATACCCTGGTAGTCCATGCCGTAAACGGTGGGCGCTAGGTGTAGGGGTCTTCCACGGCCTCTGTGTCGTAGCTAACGCATTAAGCGCCCCGCCTGGGGAGTACGGCCGCAAGGCTAAAACTCAAAGGAATTGACGGGGGACCGCACAAGCGGCGGAGCATGTGGATTAATTCGATGCACCGCGAAGAACCTTACCTGGGCTTGACATACACCAGATCGCTGCAGAGATGTAGTTTCCCTTGTGGTTGGTGTACAGGTGCTGCATGGCCGTCGCTGCAT
+
GGGGGGGGGFGGGEFGDFGGGGFGFGGGGGGFEFGCCEGGCGG@@FEF<ECFGGCEFEGGGGGG@>FGGGGGGCGFCFEFFGGFCCG7FGCFEECC4CFGEGGGFGCF@FGGDGGEEGG@FGGG,BFGGGGFF,>>D,DFCEA:FDEE*>EEG**<B5FFFGGG8EGFGGGCGGGGGCGFFFFG98?0*1>EDGGD6CC6A?CGCCAFFGC5FEEFFFF47*75CG*9>DDFF?*4=FGG70*:B6?<7@67*07:>:0FA4>44?F?4<?:AF)800,2,12:924
@M00689:251:000000000-CJTJ5:1:1101:24780:5088 1:N:0:9
CAGGATTAGATACCCTGGTAGTCCATGCCGTAAACGGTGGGCGCTAGGTGTAGGGGTCTTCCACGGCCTCTGTGTCGTAGCTAACGCATTAAGCGCCCCGCCTAGGGAGTACGGCCGCAAGGCTAAAACTCAAAGGAATTGACGGGGGCCCGCACAAGCGGCGGAGCATGTGGATTAATTCGATGCAACGCGAAGAACCTTACCTGGGCTTGCCCTACACCAGATCGCTGCAGAGATGTAGTTTCCCTTCTGGTTGGTGTACAGGTGCTGCATGGCCGTCGCTGCAT
+
FGGGDFGFGGGGGGGGGGGGGGGGGGFGGGFGGGGGGGG7FGGGFF@FFDFGGGDGGGGGGGGGGGGGGGGGGGGGGGGGGFGGGGGGGGGGGGGGGGGDGCGG@FG@FFGGGCFCCCF:FGGGG8FGGGGGG=FEFGGGG9FGGGGDEEE@E@F:FFGGGGDGEGGGGGGG++<::CCFGDC+08CF?7CEDCEEGGFGC?FGFFGGGG47*<+**0<C53*99C=GFD3:)97F49?*?>>:=B?<=)5:DF?(48(73=>25F9072<:<*7>FF>F>>F6((6
@M00689:251:000000000-CJTJ5:1:1101:18339:5100 1:N:0:9
CAGGATTAGATACCCTGGTAGTCCATGCCGTAAACGGTGGGCGCTAGGTGTAGGGGTCTTCCACGGCCTCTGTGTCGTAGCTAACGCATTAAGCGCCCCGCCTGGGGAGTACGGCCGCAAGGCTAAAACTCAAAGGAATTGACGGGGGCCCGCACAAGCGGCGGAGCATGTGGATTAATTCGATGCAACGCACAGAACCTTACCTGGGCTTGACATACACCAGATCGCTGCAGAGATGTAGTTTCCCTTGTGGTTGGTGTACAGTTGATGCATGGCCTTCGCTGCAT
+
GGGDF@FFCFGGFGGGGGGGGGGGEF<F8FF@@D6B,,6@FGEEGGGGGGCFGGG@FDGGGGGGGGGGGGGGGGGGGGC7@AEGGGGDEGFF<FGGGGG7FGGGFGGGGGGGGDDGGGDEGF?FGGGGFFGGG<<@FF,FFGGGGCGGGDGGDCFEC5FFFEGGDGGGGGFC+:E?A<FFGGGGG5<EGGG**:C0CFF8ECECC+:FGGFGGF+::??CCCCFC<C*<57;4*****::*:*:@FFFF?46C>F:((-74F4<847)9-:24*7)9*).3:?6>B2
@M00689:251:000000000-CJTJ5:1:1101:20615:5102 1:N:0:9
CAGGATTAGATACCCTGGTAGTCCACGCCGTAAACGGTGGGCGCTAGGTGTAGGGGTCATCCCCCGCCTCTGTTTCGTAGCCTACGCCTTAAGCGCCCCGCCTGGGGAGTACGGCCGCAAGGCTAAAACCTAAAGGAATTGACGGGGGCCCGCACAAGCGGCGGAGCATGTGGATTAATTCCAAGCAACGCGAAGAACCTTAACTTGGCTTGACATTAAACAGATCCCCGCCGAGGAGTAGGTTCCCTTGTGGTTGGTGTAGAGGTGCCGCATGGCCGGCTGCGCATCTCTCTTT
+
GGGGGGGGGGGGGGGGGGFGFGGGF,,@FDFGGGGG,BEFGGGGGGGGGGGAFF7+6B,C,E,,+@++B,,6<,9C,69,,,,C4,++4B,C,<++@FG:+F4+BFE+48,5+@3F+++@:E<,,BFG,+,,@F9F7F,F,33*@CGG*FE88:<1C2*1<7*::*1*++3+<0+<+<+<*+++0*;C8**/*:**<*;*A+0C9+<F6EF50++2****20***2+*))9)))/)))0*2*0C4F?9?4->D0529B6)5*.-7)))),(,437)).(-((((((,(6)).2).
@M00689:251:000000000-CJTJ5:1:1101:18813:5107 1:N:0:9
CAGGATTAGATACCCTGGTAGTCCATGCCGTAAACGGTGGGCGCTAGGTGTAGGGGTCTTCCACGGCCTCTGTGTCGTAGCTAACGCATTAAGCGCCCCGCCTGGGGAGTACGGCCGCCAGGCTAAAACTAAAAGGAATTGACGGGGGCCCGCACACGCGGCGGAGCATGTGGATAAATTCGATGCAACGCGAAGAACCTGACCTGGGCTTGACATACACCAGATCGCTGCAAAGAAGTAGTTTCCCTTGTGGATGGTGTACAGGTGTTGCATGGGTGTCGCTGCATCTGGCT
+
F@FF@DEGFDFGAC,;@@,<6;,C6F9,,68CFE,C@C@@6:C7E+CGE6;C,<@F8,9,,<@EEC++@C,CC<FC@CF<FFGECF7:CFFDE<FF+@F:FCC4FGF=C?,,4F7:@++8>7FFD,<3<@,:F@F>F8D,8,3<3>7CC:BBECEC,::<*1:***:C6C9+A7++2:0<:E++<2+3<EGC5EEE?6CG*:C<9*55****2CGDCFFF*C7*0*:*85))*/2*));:D*:*9*6.*).97**5229@DFFFF*94):22>=>)07(8<128;?>44<)5:
@M00689:251:000000000-CJTJ5:1:1101:6566:5109 1:N:0:9
CAGGATTAGATACCCTGGTAGTCCATGCCGTAAACGGTGGGCGCTAGGTGTAGGGGTCTTCCACGGCCTCTTTGTCGTAGCTAACGCATTAAGCGCCCCGCCTGGGGAGTACGGCCGCAAGGCTAAAACTCAAAGGAATTGACGGGGGCCCGCACAAGCGGCGGAGCATGTGGATTAATTCGATGCAACGCGAAGCACCTTACCTGGGCTTGACATACACCAGATCGCTGCAGAGATGTAGTTTCCCTTGTGGTTGGTGTACAGGTGATGCATGGCTGTCGCTGCAT
+
GGFGGGFGGGGGGGGGDFGGGGGFGGEGGGGGGGGGGGG>EGGGGFGGGGGDFGGDGGGGGGGFEGGGGGGGGGGGGGC=FGGFGCEGGGDCEGEGFCFGDGGFFFE@FFGC:F@FFGGCCG?F=D<DGGGFFCFGGFGDF<CFCFCFEFGDGCFGF>EFCCEE5CCCGGGGG7CFC:AFDG+CFCEECGGE=EG*<ECCFGCFGCFFGGFEC8CFFFFGGGGGF>GCFDGFF?F5=*:2:>>>FFFFF?)9*<>6020<7FFBFF:<FF<AAFFFF)441?B:039
@M00689:251:000000000-CJTJ5:1:1101:17143:5117 1:N:0:9
CAGGATTAGATACCCTGGTAGTCCACGCCGTAAACGATGTCGACTTGGAGGTTGTGCCCTTGAGGCGTGGCTTCCGGAGCTAACGCGTTAAGTCGACCGCCTGGGGAGTACGGCCGCAAGGTTAAAACTCAAATGAATTGACGGGGGCCCGCACAAGCGGTGGAGCATGTGGTTTAATTCGATGCAACGCGAAGAACCTTACCGGGTCTGGACATCCACGGAAGTTTTCAGAGATGAGAATGTGCCTTCGGGAACCATGAGACAGGTGGAGAAGGGCTGTGGCTGCAGTCGTCT
+
F@FDEFEFGEFFEFEEACD@<C,C<,@@C@+BCC<@FCFEFGCBCFEFCCC8EEFEEGGF?EFFGFGEGG+<FD@B:FGGEGGEEGG==FFGEFDDCEG:CFFFDEEF7EFFFGGC@FGCE9FGAFF>>F=C<FFGE97@F,>FFCFC><B:EEEGF8FE<=:@E8C9>7FF4:8<CF79>9>EE@C+/:EG7=GGC8C7E6<*:C=CF85EFF+*777C5C<D9C?7=CC?=:DFF?C>*CCFF66.*51DDD@6()66:@D?::185(((.)07))31(.,.400()((-((
@M00689:251:000000000-CJTJ5:1:1101:11244:5118 1:N:0:9
CAGGATTAGATACCCTGGTAGTCCACGCCCTAAACGATGAATACTCGATGTTGGCGATACACAGTCAGCGTCCAAGCGAAAGCGTTAAGTATTCCACCTGGGGAGTACGGCCGCAAGGTTGAAACTCAAAGGAATTGACGGGGGCCCGCACAAGCGGAGGAGCATGTGGTTTAATTCGATGATACGCGAGGAACCTTACCCGGGCTTGAAAGGTAGTGAAGCATCCAGAGATGGATGCGTCCTTCGGGACAGGAAACCAGGAGTTGCATGGCCGGCGCTGCAT
+
FFGGD8ECFFGGFCFGEDFEFFCF@EEFFGDFCC<@C,CEGGCF9FCC8CEFGDFGGGGGGGGGEFFGGGCGGFGGGGGGGG8FBCFGGGGGGGGGGGFGGGGGGEEEDGGGGGGGDF,?FFGGGEFFGGGDDG5,7CAFGC7CC<<<@FGE8@<C@EFD<CEGGG;CFC7CCGFFG:B<CGCCCG7C:CEGGE:*9C?EF=EEG5CEFGGG*<<>*0=FGFF*2>GF6/769?F79F59<5C**>DFFF6*18>77::7<)4()98<*6:<7:.0<>69974
@M00689:251:000000000-CJTJ5:1:1101:18799:5120 1:N:0:9
CAGGATTAGATACCCTGGTAGTCCATGCCGTAAACGGTGGGCGCTAGGTGTAGGGGTCTTCCACGGCCTCTGTGTCGTAGCTAACGCATTAAGCGCCCCGCCTGGGGAGTACGGCCGCAAGGCTAAAACTCAAAGGAATTGACGGGGGCCCGCACAAGCGGCGGAGCATGTGGATTAATTCGATGCAACGCGAAGAACCTTACCTGGGCTTGACATACACCAGATCGCTGCAGAGATGTAGTTTCCCTTGTGGTTGGTGTACAGGTGTTGCATGGTTGTCGCTGCAT
+
GGGGGGGGGGGGGGGGGGGGGGCFEGEFGEF@EFFEE@FGGGGGGGEGEEEFGGGGGGGGGGGGGGGGGGGGGGGGGGGGGGGGGGDGCGGGGGGGGGGGGGGGGGGGGGGGGGGGGGDGGGGGGGGGGGGGGFGGGGGGGGGGEFGGECEGGGEGGGGGGGGEGGGGGGGGGGGCDFGGGFCFGGCECGG5CGGEG6CE?CCGDF5EFGFECCGCFFFGG5CDDCCDFCC@FFGDFFG=CFGGFF?BF;<<CF>B>125<4)6)7<A:?AFB45=6B?<??<?6?9
@M00689:251:000000000-CJTJ5:1:1101:17130:5129 1:N:0:9
CAGGATTAGATACCCTGGTAGTCCACGCCGTAAACGATGTCGACTTGGAGGTTGTGCCCTTGAGGCGTGGCTTCCGGAGCTAACGCGTTAAGTCGACCGCCTGGGGAGTACGGCCGCAAGGTTAAAACTCAAATGAATTGACGGGGGCCCGCACAAGCGGTGGAGCATGTGGTTTAATTCGATGCAACGCGAAGAACCTTACCTGGTCTTGACATCCACGGAAGTTTTCAGAGATGAGAATGTGCCTTCGGGAACCGTGAGACAGGTGGTGCATGGCTGTCGCTGCAT
+
GGGGGFGGGGGFFFFGFFGGFGFFDFGGGECCEDFEGDFEGGGGGGGGFGGFGGGGGGGGGGGGGGGGGGGGGGGGGGGGGGGGGGGGDFGGFGGGGGGGGGGGGGGGEGGGGGGGGGGGGGGGGGGGDGFGGFGFGGCFGEGGGGGGGGGGGDGGGGGGCGGGGGGGGCGGCGFGGGGGGFGGGGCFCEGGEGGGGGGGFGGGGGFCFFGF<EFGGFFDGGGG4DGGFFGFFFGD?FFGGGFFBF?AFF?GGEF?FFFF<FDFFF7?F??B?FFF@@??)446?>?2
@M00689:251:000000000-CJTJ5:1:1101:11348:5131 1:N:0:9
CAGGATTAGATACCCTGGTAGTCCATGCCGTAAACGGTGGGCGCTAGGTGTAGGGGTCTTCCACGGCCTCTGTGTCGTAGCTAACGCATTAAGCGCCCCGCCTGGGGAGTACGGCCGCAAGGCTAAAACTCAAAGGAATTGACGGGGGCCCGCACAAGCGGCGGAGCATGTGGATTAATTCGATGCAACGCGAAGAACCTTACCTGGGCTTGACATACACCAGATCGCTGCAGAGATGTAGTTTCCCTTGTGGTTGGTGTACAGGTGCTGCATGGCTGTCGCTGCAT
+
GFGGGEGGGGGFFCFGCCCDCCCC@ECFFCB@@DC@F;CEGGE@@@CD;CCEFCFGFGDFGGFFGGGGGGGGGGFGGGGGGCFGGGGGDEGGGGGFFFGFGGEGGGCFGGFFGGG@>@CFGGG?FGGGCFFCFFFFGGGCFFC@FDGGC>C>8C@CCEGGEDGGEGCG+<+<CF<9<FDFCGGCF>:C+>7EGGDEGDFFCCCF?GGGF8CEG?G7DFFGGGGGCDGD4DG?FFGD8F*:C>G7FF?66<<FGF:?9(3)46>FFFFF4<7:)9>7)84?FBFF>F2
@M00689:251:000000000-CJTJ5:1:1101:13028:5136 1:N:0:9
CAGGATTAGATACCCTGGTAGTCCACGCCCTAAACGATGTCAACTAGGTGTTGGGGAAGCGATTTCCTAGTACCGCAGCTAACGCGTGAAGTTGACCGCCTGGGGAGTACGGTCGCAAGGCTAAAACTCAAAGGAATTGACGGGGGCCCGCACAAGCGGCGGAGCATGTGGATTAATTCGATGCAACGCGAAGAACCTTACCTGGGCTTGACATACACCAGATTGCTGCAGAGATGTAGTTTCCCTTGTGGTTGGTGTACAGGTGTTGCATGGTCGTCGCTGCAT
+
FFGFE@FFGGGGGFGGDDGFDFEEAFF@CFFGFDFCFFFFGGGGGGGFCEFGGDFGGGGGGGGGGGGGGGGGGGGGGGGGGGGGGGGGGGGGGGGGGGGGGGGGGDCFGGGGGGGGGGGGGGGGGGGDFGGGCGFFGGGGGECDGD@CBGGGCGGGCEGGGGGGGGFGCFFFFCFGGGFEG@FGGG<EEGGGGGGGFGDGGGFGGGGGGGGGG7FGGFFFGGG>FG?CFGGFFFCF6@GCFDGG*09<9@?77>DBFFFFFF?2)=)4*8A>:09B>>>08?FF9
@M00689:251:000000000-CJTJ5:1:1101:10486:5136 1:N:0:9
CAGGATTAGATACCCTGGTAGTCCACGCCGTAAACGATGAATACTAGGTGTGGGGGTTTCAACACCTCCGTGCCGCCGCTAACGCATTAAGTATTCCGCCTGGGGAGTACGGTCGCAAGATTAAAACTCAAAGGAATTGACGGGGACCCGCACAAGGAGCGGAGAATGTGGTTTAATTCGAAGCAACGCGAAGAACCTTACCTACACTTGACATCTCTTGCATTACTCGTAATCGAGGAAATCCCTTCGGGGACAAGGTGACAGGTGTTGCATGGCCGTCGCGGCAGCGGTCTCG
+
F@FFE@FDGFFFEFFC@@FACE@E<CBC<:7@@C@@C<FGFFAFE<EC6@;CFCGF@@7EEFFFGGFGGGGFGFGGEEE+FECFGD=FEEGEEAFGCFGGGGFGG>@BEFGE,BFF:FGGD?FCDGF8FFFCCDCD38DAB<7CF@+38@CCEGGG>DCFGGGG5<9<7CA,1<BF@9+=CFGE@B+BECGEGG6;*0+<A?9F6CGC?GCGC++*27*::C:*:CFG)7>7)*97>:D<97CC@F7:FE>GG>>?BF<@FFFFF*?75::?4B;5/7(29;(2(,(,(,,((.(
@M00689:251:000000000-CJTJ5:1:1101:6505:5172 1:N:0:9
CAGGATTAGATACCCTGGTAGTCCATGCCGTAAACGTTGGGCACTAGGTGTGGGGAACATTCCACGTTTTCCGCGCCGTAGCTAACGCATTAAGTGCCCCGCCTGGGGAGTACGGCCGCAAGGCTAAAACTCAAAGGAATTGACGGGGGCCCGCACAAGCGGCGGAGCATGCGGATTAATTCGATGCAACGCGAAGGACCTTACCAAGGCTTGACATGCACTGGACCGCCCTAGAGATAGGGTTTCCCTTCGGGGCTGGGGTACAGGTGATGCATGGCTGTCGCTGCATCTGGTT
+
GGGGGGGGGGGGGEGGGGGGGGEFGFFGGGGGGGGGGGGGGGGGGCGGGGGGGGGE@FGGGGGGGGGGGGGGGGGGGGGGGGGGGGGGGGGGGGGGGFGGGGGGGGGGGGGGGGGGGGGGGGGGGD<AFGGGGGGGGGGGGGFCGGGDEFGECC<FEGGGGGGGGGGDFGGFGGGG>60<CE=F79?GFGGGGGGGGGFGFFDEEGGGGGG*3;77DF4DF7FGG:=355<)8@FGFFGGG59>3*75@F?GGFFB>FB)()-)/6?AF4<>)07FF4(8:3?62?BFB4)4)))
@M00689:251:000000000-CJTJ5:1:1101:12776:5217 1:N:0:9
CAGGATTAGATACCCTGGTAGTCCATGCCGTAAACGTTGGGAACTAGATGTAGGGTCTGTTCCACGGGTTCTGTGTCGTAGCTAACGCATTAAGTTCCCCGCCTGGGGAGTACGGCCGCAAGGCTAAAACTCAAAGGAATTGACGGGGGCCCGCACAAGCGGCGGAGCATGCGGATTAATTCGATGCAACGCGAAGAACCTTACCAAGGCTTGACATATAGAAGAACACCGCAGAGATGCGGGACTCTTTGGACACTTCTATACAGGTGATGCATGGTCGTCGCTGCAT
+
GFGGEDGGGGGGFEFFCFGGFGCFDFFGGDGEGGGEFFGGGGFFGGFF9EFGGFGFGGGGGGGGGGGGGGGGGGGGGGGGGGGGGGGGGGGGGGGGGGGGGGGGGGDFGGGGGGGGEGGGGGGGGGGGGGGGGGDGGGGGGFFFGDGEDFGGEEFGEFGGGGGGGGGGGCCGGGGEGGFGGGGGGGGGGGGGGGGGGGFGFFGGGGGGF5CEGGGGGFF7FGCFGG6FFDC5B>CC>4>CCDC<BFF<6B9CF@F?:28FBFF24*?4).-:9FFB@7<190((2:((-
@M00689:251:000000000-CJTJ5:1:1101:13292:5217 1:N:0:9
CAGGATTAGATACCCTGGTAGTCCATGCCGTAAACGGTGGGCGCTAGGTGTAGGGGTCTTCCACGGCCTCTGTGTCGTAGCTAACGCATTAAGCGCCCCGCCTGGGGAGTACGGCCGCAAGGCTAAAACTCAAAGGAATTGACGGGGGCCCGCACAAGCGGCGGAGCATGTGGATTAATTCGATGCAACGCGAAGAACCTTACCTGGGCTTGACATACACCAGATCGCTGCAGAGATGTAGTTTCCCTTGTGGTTGGTGTACAGGTGATGCATGGCCGTCGCTGCAT
+
FCGGFCFGGGGDECFFDFFFCFFFDFFFFDFCFFFEGGGGGGGGGGEGCEEGGFGGFGGGGFGGGGGGGGGGGGGGGGGGGGGGGGGGGGGGGGGGGGGGGGGGGGDFGGGGGGGFBFFGGGGGGGGGGGGEFGFGGGGGGGFEGDGDCFG>CEFGFGGGGGGGGGGG6C:FGG6FGGCCFGGGGCCGCEGEGGCEGGGCFGGGGGGGGGFC7+<7FFFG4CGGDFGGFGGF6*9<6=:DGFGCFFF2=F<DGFFBF<?FAF>F???<BDFFFFF:?D9>BF61(8A
@M00689:251:000000000-CJTJ5:1:1101:20675:5236 1:N:0:9
CAGGATTAGATACCCTGGTAGTCCACGCCGTAAACGATGTCGACTTGGAGGTTGTGCCCTTGAGGCGTGGCTTCTGGAGCTAACGCGTTAAGTCGACCGCCTGGGGAGTACGGCCGCAAGGTTAAAACTCAAATGAATTGACGGGGGCCTGCACAAGCGCTGGAGCACGTGGTTTAATTCGATGCAATGCGACGAACCTAACCTGGACTTGACATCCACGGAAGTTTTCAGAGATGAGACTATGCCTTCGGGAACCGTGAGACAGGTGTTGCATGGCAGTCGATGCATACGTAGT
+
F@FFEGAFGDFFF@<@<@EECECEEDEFC@@FEGF@CDFFFGG7:C@F@CDB,C88CEEC,6:C@F+6@7F8CA,CEA,E<FGGFGG+4:CF?5F+8>@F@FFED7++B,,+@++@@33+BF,:CDC>FEFGDAF;A,3,,<<EEC**B*8D88<C:=B**14=E,B7:224C*+<C@CED9+28C2+2+/:*//****+<:89****++:ECF+**9)/)1*)9:+76>:66:CG?)0*027*8*92*7(11<0,14<3<?28;5*(*-(.)6=>F53:(((-),--).())((
@M00689:251:000000000-CJTJ5:1:1101:24790:5238 1:N:0:9
CAGGATTAGATACCCTGGTAGTCCACGCCGTAAACGATGAGTGCTAGGTGTTAGGGGGTTTCCGCCCCTTAGTGCTACAGTTAACGCATTAAGCACTCCGCCTGGGGAGTACGGCCGCAAGGCTGAAACTCAAAAGAATTGACGGGGGCCCGCACAAGCGGTGGAGCATGTGGTTTAATTCGAAGCAACGCGAAGAACCTTACCAGGTCTTGACATCCTTCTGACTTCCTTAGAGATAAGGCTTTCCCTTCGGGGACAGAAGTGACAGGTGTTGCATGGCCGTCGCTGCAT
+
GGGGGGGGGGGGGGGGGGGGGGGGGGGGGGGGGFFGGGGGGFGGGGGGGGGGGGGGGGGGGGGFFGGGGGGGGGGGGGGGFFGGGGGGGGGFGGGGGGGGGGGGGGGGGGGGGGGGGGGGGGGGGGGGGGGGGGGGGGFGGGGGGGGGGGGEGGGGGGGGGGGGGGGGFGGGGGGGGGGGGGGGGEEGGGGGGGGGGGGGGGGGGGG?FGGGGFGG=F4CFFGGGGGGFGGFFFGFFFGGGGGGFFFFF62CGEFFFFFF?FFFFFF?FF:AFFFFFF:2:>>03>?BFF9
@M00689:251:000000000-CJTJ5:1:1101:16574:5246 1:N:0:9
CAGGATTAGATACCCTGGTAGTCCACGCCGTAAACGATGAGTGCTAGGTGTCAAGGGGTTTCCGCCCCTTGGTGCTGCAGTTAACGCATTAAGCACTCCGCCTGGGGAGTACGGCCGCAAGGCTGAAACTCAAAAGAATTGACGGGGGCCCGCACAAGCGGTGGAGCATGTGGTTTAATTTGAAGCAACGCGAAGAACCTTACCAGGTCTTGACATCCTCTGATAACCCTAGAGATAGGGCATTCCCTTCGGGGACAGAGTGACAGGTGTTGAATGGCCGTCGCTGCATCTGTC
+
GFGGGDGGGGGGFFGGGGGFCFFGAFEGGCFGGFEEGGGGGGGGGDGGFFFGFGGGGG7FGGFGGGGGFECFGGGGGGGGGGGF<FGGGGGGGGGGGGGGGGGGGGGGGGGGGGCCFFGGGGGGGFFFGGGFFGGGGGGFGGGGGGGGGGGGDGGEGGGGGGGGGGGGAGCFGCFGGGFFFEGFGGCFCGEGG7>EGFGGGFFCFGGCGGGFGFFFG?FG*7>:CGFF:G<>FFGFFFGGGGGGFFFF?FFGGB:1<?1?AFA>?9F5FA04)/1@F:>9((4(3?>>9AA<)-
@M00689:251:000000000-CJTJ5:1:1101:16130:5261 1:N:0:9
CAGGATTAGATACCCTGGTAGTCCATGCCGTAAACGGTGGGCGCTAGGTGTAGGGGTCTTCCACGGCCTCTGTGTCGTAGCTAACGCATTAAGCGCCCCGCCTGGGGAGTACGGCCGCAAGGCTAAAACTCAAAGGAATTGACGGGGGCCCGCACAAGCGGCGGAGCATGTGGATTAATTCGATGCAACGCGAAGAACCTTACCTGGGCTTGACATACACCAGATCGCTGCAGAGATGTAGTTTCCCTTGTGGTTGGTGTACAGGTGCTGCATGGCCGTCCTGCAT
+
GFGGGFGGGGGGGFGGFFGGFGFED<EFFCC@FFFEFFGCGFDGGGGFFFGFGFGGFGDFFFGGGGGDCGFGGGGGEFFFDFFECCFEGGFGGGGEFGEEGE7FGGGG>BFFG@GF=FFGGGFFGGGGE8>FFFFFGGGGGGFGGGGEECEC:C7F@:<EGEGGGDDG6E2AFCC<<C99*8C<C*<C8=5EGGGGGGGGFCGGGFGGGGFGGGF=FFFCCFFFFFGGF5CFFFD5*7;:D7CDBFF<?:)*7.02><:>2?AF?*??F<>:AFF>4<,70:>(8>
@M00689:251:000000000-CJTJ5:1:1101:12329:5306 1:N:0:9
CAGGATTAGATACCCTGGTAGTCCACGCCGTAAACGATGAGTGCTAAGTGTTAGGGGGTTTCCGCCCCTTAGTGCTGCAGCTAACGCATTAAGCACTCCGCCTGGGGAGTACGACCGCAAGGTTGAAACTCAAAGGAATTGACGGGGGCCCGCACAAGCGGTGGAGCATGTGGTTTAATTCGAAGCAACGCGAAGAACCGTACCAAATCTTGACATCCTTTGAAAACTCTAGAGATAGAGCCTTCCCCTTAGGGGGACAAAGTGACAGGTGCGGCATGGCTGTCGCTGAATCGGG
+
GDGFE@AFGEFCEEFGCCFCAFCDCFGDG@CCFDEEGFGGGFFFFF9C<CEFGCGGGGGGGGGGGGGGGGGGGGGGGGGGGFGGGGGG7EGFGGGGFGFGGGGGGFCGGGGGGGGF@:FEEGBAFGGGCFGGCD<FFGGDFGA@ECEC@@C>8>:>@D:F<1:CFCCF,@,@EC8CCF7CD@FGG>:E9EGGGEDECC:*2:C8CEFCG7*<C<FFD:*:::DFFGGFFCFFFFFCB=FFGCG7F)04>))27<@BF>FFFF6AFFFBF>?)()5;)<?:::0>01(-(4)6(-4
@M00689:251:000000000-CJTJ5:1:1101:10059:5307 1:N:0:9
CAGGATTAGATACCCTGGTAGTCCATGCCGTAAACGGTGGGCGCTAGGTGTAGGGGTCTTCCACGGCCTCTGTGTCGTAGCTAACGCATTAAGCGCCCCGCCTGGGGAGTACGGCCGCAAGGCTAAAACTCAAAGGAATTGACGGGGGCCCGCACAAGCGGCGGAGCATGGGGATTAATTCGATGCAACGCGAAGAACCTTACCTGGGCTTGACATACACAAGATCGCTGCAGGGATGTAGTTTCCCTTGTGGTTGGTGTACAGGTGAGGCATGGCGGTAGCTGCACCGGTCTCG
+
GCFFCC<EGFGD@-,66<;@<CC<@FCEA:8CCDCBFBFEEFFDDEGD,@;CFCCGCGDFGF@FEGGGDGGGGGCCFCCGFGGFCFEG>FGGEGEEGD@FDG@FGGDFCFGGGGG+>+@FEGCFGFDGFGFAAD<FGFFFCCFCFDGGCEGC=:*=8=,F<<CEE?>C+A*;CEG*CC<<7CGCFG9A87=CCE5EF*AFEGG6@<C=:;4:C+<CFFFD*><F=*:>@DCFF@GF)0*2:*277*1)*<->D>5693<52/6<?*/.)4(4.5)5)8-(4))6::(.(-(((),
@M00689:251:000000000-CJTJ5:1:1101:15299:5311 1:N:0:9
CAGGATTAGATACCCTGGTAGTCCATGCCGTAAACGGTGGGCGCTAGGTGTAGGGGTCTTCCACGGCCTCTGTGTCGTAGCTAACGCATTAAGCGCCCCGCCTGGGGAGTACGGCCGCAAGGCTAAAACTCAAAGGAATTGACGGGGGCCCGCACAAGCGGCGGAGCATGTGGATTAATTCGATGCAACGCGAAGAACCTTACCTGGGCTTGACATACACCAGATCGCTGCAGAGATGTAGTTTCCCTTGTGGTTGGTGTACAGGTGCTGCATGGTTGTCGCTGCAT
+
GGGFGFGGGGGFFCFFEDFFFGFFDFGDFCBCECECFCFGGGGGEEGGECCFFFGGGGGGGGGGGGGGGGGGGGGGGGGGGGGGGGGGGGGGGGGEFGGGGGGGGGCFGGGGGGG:=CEGGGGCFGFGFFGGFGFGGGGCFFFCEDGD*CC:=:CFCFCGFGGGGGGGFE@FGG+:EGGGGGGCGG?FFEGGG:7AF@F*CFEGGGGGGGGEFCGFFFFGGGGFCFGDFGGF?FG5@FDGGCGFF=@AFF<FD@3?;?BFFFFFFFFFFF?B9FF@F>B<BB??>B<
@M00689:251:000000000-CJTJ5:1:1101:12310:5311 1:N:0:9
CAGGATTAGATACACTGGTAGTCCACGCCGTAAACGATGAGTGCTAAGTGTTAGGGGGTTTCCGCCCCTTAGTGCTGCAGCTAACGCATTAAGCACTCCGCCTGGGGAGTACGACCGCAAGGTTGAAACTCAAAGGAATTGACGGGGGGCGGCACAGGCGGTGGAGCATGTGGTTTAATTCGCAGCAACGCGAAGAACCTAACCAAATCGTGAAATCCTTGGAAAGCTCTAAAGAAAGAGACTTCCCATTCGGGGGACCAAGGGACAGGTGCTGCATGGCAGTCGCGCAATCTGG
+
FCFF;EFGGFGF<6,C66C@<C6,6CC:66+8@F9BBGGF8EC,<6,EC@FFEFEFGE+@C<EF7@B:CF@69?FGGF<F=,EFD7@FFCFD,?FDEEDFFFGGDDC+FFFGCEEC@CEF:<DB,,CDBF,C,:?,8@D<9B<B33>:*2***2*2*;EE>8/:*;CA6<C??8@;+09ECF*A/*08**2:=EECC**;+<;CF*:2+*9>**<:7)=D7*9FD*:CFGG*977*.095*9D7@7))10-*2).((3(0()(-)756>A(3)/*0**.((-.(41(,(-(5<>.
@M00689:251:000000000-CJTJ5:1:1101:10073:5319 1:N:0:9
CAGGATTAGATACCCTGGTAGTCCATGCCGTAAACGGTGGGCGCTAGGTGTAGGGGTCTTCCACGGCCTCTGTGTCGTAGCTAACGCATTAAGCGCCCCGCCTGGGGAGTACGGCCGCAAGGCTAAAACTCAAAGGAATTGACGGGGGCCCGCACAAGCGGCGGAGCATGTGGATTAATTCGAGGCAACGCGAAGAACCTTACCTGGGCTTGACATACACCAGATCGCTGCAGGGATGTAGTTTCCCTGGTGGTTGGTGTACAGGTGATGCATGGCCGGCGCGGCATCTGTCG
+
FCFFD<EFEFFCECF@@CC@AE6C@EFFF@8;B@C@F6DFGGEE@@CC,C;EFFGG@FDGGGGFGGGG:FFGGFFFFDEGGCEFFFGGEFGGGGGGFFGGGGDGGFDGGGGFGGG+=@FEGGGCFFGGFFGAEFCFGGG,DEF@EDGDEFGB:C<F8EFFEEEGGGGG+<0<CC+2<C7CFGG*:?8;*>=EGECCFGCEFCF8CCFGGE*>F+0:C=F<*97C6FGG)9>7?FDD)70:>::*99=<)8.9D758>(2)59)6?*946<27)/77)>((2((47;1:)6).(
@M00689:251:000000000-CJTJ5:1:1101:15284:5324 1:N:0:9
CAGGATTAGATACCCTGGTAGTCCATGCCGTAAACGGTGGGCGCTAGGTGTAGGGGTCTTCCACGGCCTCTGTGTCGTAGCTAACGCATTAAGCGCCCCGCCTGGGGAGTACGGCCGCAAGGCTAAAACTCAAAGGAATTGACGGGGGCCCGCACAAGCGGCGGAGCATGTGGATTAATTCGATGCAACGCGCAGAACCTTACCTGGGCTTGACATACACCAGATCGCTGCAGAGCTGTCGTTTCCCTTGTGGTTGGTGTACAGGTTCTGCCTGGTTGTCTCTGCAT
+
GGGGGGGGGGGFFFGGGGGGGGGGDGFGGGGGGFGCGGGEGFEGGGEF9EFFDFGGGGGGGGGGGCFCGGGCF9FGGG<FGGGGGGGCCFAC<E@F:CFGGGDGFDFGDFGGGGGGGGCGGGFGGEGGGGGGGGDDFEFGCFGD@CC:BCE>BCCGGGGG7<C8CEGG++3<F@CECF7EFGGCGGFCGGGD*:786*;8:+AE7+:EGGGGFGCFDF@FCCFDFGFC4CGF663**/;**>CCFFF>F44*75@091054FFA)=*-1454)939F589))6)4)6
@M00689:251:000000000-CJTJ5:1:1101:18293:5360 1:N:0:9
CAGGATTAGATACCCTGGTAGTCCATGCCGTAAACGGTGGGCGCTAGGTGTAGGGGTCTTCCACGGCCTCTGTGTCGTAGCTAACGCATTAAGCGCCCCGCCTGGGGAGTACGGCCGCAAGGCTAAAACTCAAAGGAATTGACGGGGGCCCGCACAAGCGGCGGAGCATGTGGATTAATTCGATGCAACGCGAAGAACCTTACCTGGGCTTGACATACACCAGATCGCTGCAGAGATGTAGTTTCCCCTGTGGTTGGTGTACAGGTGCTGCATGGCCGTCGCTGCATCTGTCTAT
+
GGGGGFGGGGGGGGFGFFGGGGFGEGGFGEGGGFFEGGGGGGGGGGGGFFFGGGGGGGGGGGGGGGGGGGGGGGGGGGGGGGGGGGGGGGGGGGGGGGGGGGGGGGGGGGGGGGGGGGGGGGGGGGGGGGGGGGGGGGGGGGFGGGGGGGGGGGGGGGGGGGGGGGGGGGGGD9CCFGGGGGGGGG@GFEDGGGGGGGGGCFGGGGGGGGGGGGGDGFFGFDFGFFGCFGGFFFGGFFGGGGGGF@@?FFFGF>FFF??@AFBAFFF77AFFFFFF?@9299029?F<DF<AA2)
@M00689:251:000000000-CJTJ5:1:1101:12241:5366 1:N:0:9
CAGGATTAGATACCCTGGTAGTCCATGCCGTAAACGGTGGGCGCTAGGAGTAGGGGTCTTCCACGGCCTCTGTGTCGTAGCTAACGCATTAAGCGCCCCGCCTGGGGAGTACGGCAGCAAGGCTAAAACTCGAAGGAATTGACGGGGGCCCGCAAAAGCGGCGGAGCATGGGGATTAATTCGATGCAACGCGAAGAACCTTACCTGGGCTTGACATACACCAGATCGCTGCAGAGATGTAGTTTCCCTTGTGGTTGGTGTACAGGTGGTGCATGGTCGTCGCTGCATCAGTCT
+
FCFCCEFGGFFDFFEFECFFA@,CCEFFECF;@C<@CCEGEGGGG@CD,C,CCACFFGGCFGGAFGGGGGGG9F<FE@FFD9FFFFGGGGGFFGEEGGGEGGGFGGGGGDGGE:@+6>F8FF@DF<FFF8<=DGD@FFFFGF,=B+C:>C::*>*=CF,C:::B:C8FFG6;C*289<+<C*<+<;0<:>*::CC8CF5:@EG+CEGGG*7CG6FFCF?9F57C6719>DDFF4/98BFGGGDF66@A4?<C7>>8(3(0246456;2)-6:2=)183(3(-(86:49)5<).
@M00689:251:000000000-CJTJ5:1:1101:4983:5389 1:N:0:9
CAGGATTAGATACCCTGGTAGTCCACGCCGTAAACGATGAGTGCTAAGTGTTGGAGGGTTTCCGCCCTTCAGTGCTGCAGCTAACGCATTAAGCACTCCGCCTGGGGAGTACGACCGCAAGGTTGAAACTCAAAGGAATTGACGGGGGCCCGCACAAGCGGTGGAGCAGGTGGTTTAATTCGAAGCAACGCGAAGAACCTTACCAGGTCTTGACATCCTTTGACCACTCTAGAGATAGAGCTTCCCCTTCGGGGGCAAAGTGACAGGTGGTTCATGGCCGTCGCTGCAT
+
GGGGGGGGGGGGGGGGGGGGGGGGEFGGGGGDGFFGGFFGGDCFGGCCFGGFGGGGC7@EFGFGEGEGGGF,<EGGG9E9<@F<C?:>FEG<C9C4=E<4F:=CFGC:+84?F7C>==CCFFG<?EFG<,AFBAFFG<FD<FDCGGGEGCCCGC:FC8>FEGDEC=:<,C,?7FFEF,;18@FC**?C::5CGCEG8F8EE7C:C7CC<E7C:8+*0;@*:D:7**:<@7C?@?7CFFGC7D7*)851)5<GGF@;B::@A?))19>)/20()/7?FF:19931((1:2
@M00689:251:000000000-CJTJ5:1:1101:16906:5401 1:N:0:9
CAGGATTAGATACCCTGGTAGTCCATGCCGTAAACGGTGGGCGCTAGGTGTAGGGGTCTTCCACGGCCTCTGTGTCGTAGCTAACGCATTAAGCGCCCCGCCTGGGGAGTACGGCCGCAAGGCTAAAACTCAAAGGAATTGACGGGGGCCCGCACAAGCGGCGGAGCATGTGGATTAATTCGATGCAACGCGAAGAACCTTACCTGGGCTTGACATACACCAGATCGCTGCAGAGATGTAGTTTCCCTTGTGGTTGGTGTACAGGTGTTGCATGGCCGTCGCTGCAT
+
GGGGGFGGGGGGGFGGGGGFFGFGFGGFGGFEECFEGBFGGGGDGGGGFFCGGGGGGGGGGGGGGGGGGGGGGGGGGGGGGGGGGGGGGGGGGGGGGGGGGGGGGGGGGGGGGGGGGGGGGGGGGGGGGGGGGGGGGGGGGGGGGGGGGEGGGGGGGGGGGGGGGGGGFGGGGGGFFFCFGGGGGGFG@EGGGGGGGGGGFGGGGGGGGGGGGGG=FFFGGGGGGGGGFGGF?FGFFFGGFGGGFFFF6;AGGFFFFB<FFFFFFFFFDFFFFFFFFEF>BFFFFF2
@M00689:251:000000000-CJTJ5:1:1101:13022:5438 1:N:0:9
CAGGATTAGATACCCTGGTAGTCCATGCCGTAAACGGTGGGCGCTAGGTGTAGGGGTCTTCCACGGCCTCTGTGTCGTAGCTAACGCATTAAGCGCCCCGCCTGGGGAGTACGGCCGCAAGGCTAAAACTCAAAGGAATTGACGGGGGCCCGCACAAGCGGCGGAGCATGTGGATTAATTCGATGCAACGTGAAGAACCTTACCTGGGCTTGACATACACCAGATCGCTGCAGAGATGTAGTTTCCCTTGTGGTTGGTGTACAGGTGCTGCATGGCCGTCGCTGCAT
+
GFFFGFGGGGGFFFGGFGGFFGFFEGFFFEFEEGFEGFGGGGGGGGGGEFGGGGGGGGGGGGGGGGGGGGGGGGGGGGGGGGGGGGGGGGGGGGGGGGGGGGGGGGGGGGGGGGGGEGGGGGGGGGGGGGGDFFCFFGGGGGGEGGGGGGGBCEGGFFGGGGGGGGGGGG7FGGGGGGGGGGGFGGGGGG:EGGCCGFGGGGGGGGGGGFGEGGGGGFFGGGGGGGGGFGGFFFFFFFFGGGGGFFFFFFFFG>FBFFFFFFBAFFFFFFFFFFF>FEFFFFFFFB<
@M00689:251:000000000-CJTJ5:1:1101:8980:5473 1:N:0:9
CAGGATTAGATACCCTGGTAGTCCATGCCGTAAACGGTGGGCGCTAGGTGTAGGGGTCTTCCACGGCCTCTGTGTCGTAGCTAACGCATTAAGCGCCCCGCCTGGGGAGTACGGCCGCAAGGCTAAAACTCAAAGGAATTGACGGGGGCCCGCACAAGCGGCGGAGCATGGGGATTAATTCGATGCAACGCGAAGAACCTTACCTGGGCTTGACATACACCAGATCGCTGCAGAGATGTAGTTTCCCTTGCGGTTGGTGTACAGGTGTTGCATGGTTGTCGCTGCAT
+
GFGGGGGGGGGGGGGGGGGGFGGGGGGGEEGGGGGGGGFEGGGGGGGGCFF9DF>FFEGGAEFEFGGGGGGGGGGGEFFFDFFFGG>C@FFFFG:@FCGE>EGGGGDD>CFGD7=+33C7CFF8FGGEFFDDDD<@DED<C=,>F@@@CCGCEGGG7CCCFGEEEE5:EG6EC**22<<+?@:+3CC@<CGGEE5EC*;67?8<AEG5=**:>?E>FFFDD9//2*:C)CD6??CC=F72>77C7@?A*)(1>7>>923;AFFF5*9<36224*)1*)3-1132145
@M00689:251:000000000-CJTJ5:1:1101:7488:5523 1:N:0:9
CAGGATTAGATACCCTGGTAGTCCACGCCGTAAACGATGTCGACTTGGAGGTTGTGCCCTTGAGGCGTGGCTTCCGGAGCTAACGCGTTAAGTCGACCGCCTGGGGAGTACGGCCGCAAGGTTAAAACTCAAATGAATTGACGGGGGCCCGCACAAGCGGTGGAGCATGTGGTTTAATTCGATGCAACGCGAAGAACCTTACCTGGTCTTGACATCCACAGAACTTTCCAGAGATGGATTGGTGCCTTCGGGAACTGTGAGACAGGTGCTGCATGGCCGTCGCTGCAT
+
GGGGGFGFGGGGGFGGGGGGGGEFAFGGGEFEGGFEGGGAGGGGGEEFEFGFD@CFGGGCFFGGGGGGGGGGGGGGGGGGGGGGGGGGCFFGEFGGGGGGGGGGGGGGGGGGFDCGGGGEGFFGGGGG=F>FFC>CFFFFGFGCGDD:>FEGG7FGFFGGEGEFFFF9C<CFF<EFFE??DG9CCGCCEG>EEGGGGC6+<FF7CGGFG+?FF?09D@FGGGGGD7<CFDGBFF*>FF77<>?F=?4<=F?DGBF27B<=AFD?F>*.)).5>*6>F@976760:244
@M00689:251:000000000-CJTJ5:1:1101:7504:5533 1:N:0:9
CAGGATTAGATACCCTGGTAGTCCACGCCGTAAACGATGTCGACTTGGAGGTTGTGCCCTTGAGGCGTGGCTTCCGGAGCTAACGCGTTAAGTCGACCGCCTGGGGAGTACGGCCGCAAGGTTAAAACGCAAATGAATTGACGGGGGCCAGCACAAGCGGTGGAGCATGTGGTTTAATTCGATGCAACGCGAAGAACCTAACCTGGTCTTGACATCCACAGAACTGTCCAGAGATGGAGGGGTGCATGCGGGAACTGTGAGACAGGGGCTGCATGGACTTCGCTGCAT
+
GF<CEFGGGGGFGGFGDFGGCFCFCDBCF@6BCFFFGDFEFGC:,8CCCEC,ECCCDGCE8EFFGG@:FG7FFF8FCFGFFFFG77FC7BDE,CFFGGGC@4DC=4B8+=<CEGGBFGGGGG=CDCCF+<F:B,3@CDCCDCFC*3:F:*B:::7<@C@<*4:*=9C,:,?,2*+?<2@7CGFFDC9F**>EEDEFGC6+0:C+;7?EFC>FF?+2>F?F56C***3:/7<B:>*:?F**))*176@))7>3)7))<99?)87?F))(0(-(5*9<))).)-:019?4
@M00689:251:000000000-CJTJ5:1:1101:7194:5558 1:N:0:9
CAGGATTAGATACCCTGGTAGTCCATGCCGTAAACGGTGGGCGCTAGGTGTAGGGGTCTTCCACGGCCTCTGTGTCGTAGCTAACGCATTAAGCGCCCCGCCTGGGGAGTACGGCCGCAAGGCTAAAACTCAAAGGAATTGACGGGGGCCCGCACAAGCGGCGGAGCATGTGGATTAATTCGATGCAACGCGAAGAACCTTACCTGGGCTTGACATACACCCAATTGCTTCAGCGATGTAGTGTCCCTTGTGGTTGGTGTACAGGTGTTGCATGGCCGTCGCTTCAT
+
FCGGGGFGGGGGGFFFDCEECF@FFGGGGDFBFGEEB8CEEGGDGEGCC<EFEA@FBFCFFGFFFFGGGGF<FEGGGGGGCGGCGCGDGGD,EFFGGGG7>FGDF+:+@FGGGGGG7EEFDFFFC<DGGGGEBEDF,@FGDFGEFFFEEGGEGDG7CGFG*<8*:8C5C?E?7+<C69CFFGGFCEF7:=:C5=5EFGGGGGGDFC55=FF*0<CD7??6F<**9>+C4079@*/)057C*;CFFF@7F?66C>FF041>2/44)1987(6)6*7:F)36291((-4
@M00689:251:000000000-CJTJ5:1:1101:17480:5578 1:N:0:9
CAGGATTAGATACCCTGGTAGTCCATGCCGTAAACGGTGGGCGCTAGGTGTAGGGGTCTTCCACGGCCTCTGTGTCGTAGCTAACGCATTAAGCGCCCCGCCTGGGGAGTACGGCCGCAAGGCTAAAACTCAAAGGAATTGACGGGGGCCCGCACAAGCGGCGGAGCATGTGGATTAATTCGATGCAACGCGAAGAACCTTACCTGGGCTTGACATACACCAGATCGCTGCAGAGATGTAGTTTCCCTTGTGGTTGGTGTACAGGTGCTGCATGGTTGTCGCTGCAT
+
GGGGG?FGGGGGGFGGGGGGFGGGGGGGGGFEGGDEGGGGGGEGGGGGGGGGGGGGGGGGGGGGGGGGGGGGGGGGGGGFGFGGGGGGGGGGGGGGGGGGGGGGGGGGGGGGGGGEGGGGGFGDGGGFGGGGDFGG,@CGGGGEDEFCEGGGGGGGGCGGGGGGGGGGGGFFFGF@@C+AFGGGGGCGFGGGGGGEGCFFFGFGGGGGGGGDFGGGGFFGGGGGGGGGFGDFFFGGFFGGGGGGFFF<476DGFF:>((<AFAFFF6,=9.86?F@?3:)30:614>
@M00689:251:000000000-CJTJ5:1:1101:16861:5580 1:N:0:9
CAGGATTAGATACCCTGGTAGTCCACGCCGTAAACGATGTCGACTTGGAGGTTGTGCCCTTGAGGCGTGGCTTGCGGAGCTAACGCGTTAAGTTGACCGCCTGGGGAGTACGGCCGCAAGGTTAAAACTCAAATGAATTGACGGGGGCCCGCACAAGCGGTGGAGCATGGGGTTTAATTCGATGCAACGCGAAGAACCGTACCTGGGCTTGACATCTACGGAAGAGTTCAGAGAGGAGAAAGCGGCTTGTGGAACGGTGAGACAGATGAGCCAAGGTGGTAGCGGTGCATGTCT
+
GGC@F8FEFGGFGFFGFGGGGGCCEFGGGGFFGFFEFFD<,;CF7,C,,C,86;BFC,<,FFFFD7FGDG+6C+<:7+FFCGGGDD7@CCFGF,,,C@F7+CGCFGGGGCAEGGGGC@FED,ED=@D<=DCFF,7@DECFGCECEGGC**:BECCBFGGG*C:CFGC,>+<<*=8BFG7@FC+5:::<8*:E=EGGCG*2/::+:/*/**1C7C+2*1@C3**9**2?4>C6/595;:C*0**))0)()))/**)((-,.(1).))/-*))(().0/)4().8((((()).-))
@M00689:251:000000000-CJTJ5:1:1101:25319:5589 1:N:0:9
CAGGATTAGATACCCTGGTAGTCCATGCCGTAAACGGTGGGCGCTAGGTGTAGGGGTCTTCCACGGCCTCTGTGTCGTAGCTAACGCATTAAGCGCCCCGCCTGGGGAGTACGGCCGCAAGGCTAAAACTCAAAGGAATTGACGGGGGCCCGCACAAGCGGCGGAGCATGTGGATTAATTCGATGCAACGCGAAGAACCTTACCTGGGCTTGACATACACCAGATCGCTGCAGAGATGTAGTTTCCCTTGTGGTTGGTGTACAGGTGCTGCATGGCCGTCGCTGCAT
+
GGGGGGGGGGGGGGGGGGGGGGGGGGGGGGGGGGGGGGGGGGGGGGGGGGGGGGGGGGGGGGGGGGGGGGGGGGGGGGGGGGGGGGGGGGGGGGGGGGGGGGGGGGGGGGGGGGGGGGGGGGGGGGGGGGGGFGGFGGGGGGGGGGGGGGGGGGGGGGGGGGGGGGGGGGGGGGGGGGGGGGGGGGGGGGGGGGGGGGGGGGGGGGGGGGGGGGGGGFFGGGGGGGGGFGGFFFGGFFGGGGGGFFFFFFFGGFFFFFFFBF<DFFF?FFFFFFFFFEFFFFFFFBF
@M00689:251:000000000-CJTJ5:1:1101:5765:5590 1:N:0:9
CAGGATTAGATACCCTGGTAGTCCATGCCGTAAACGGTGGGCGCTAGGTGTTGGGTTCTTCCACGGCCTCTGTGTCGTAGCTAACGCATTAAGCGCCCCGCCTGGGGAGTACGCCCGCAAGGCTAAAACTCAAAGGAATTGACGGGGGCCCGCACAAGCGGCGGAGTATGTGGATTAATTCGATGCAACGCGAAGAACCTTACCAAGACTTGACATGCCACCAGTGCGTGCAGAGAATTGCGTGCACTTAGTTGGGGGTGTCACGGTGTTGCATGGTCGTCGCTGCCTTCGTCTT
+
GGG9FGGFFFGGGFG9;CCF@FGG,,<FFFFGGGGGEFG7@86@FFCEF@F,C8+8B,,EF,CF,+8+,C@<F9,CBFC,BFGFGGG:=FGGE9+@FGG>EGG++B7F7FFF>++@FGGGG+3B,BFFGGGGGGFGFGGGAFGGCDGGCFGEEGC@7FGD<*48CC5CF?+:9+<9C<A9:CFGGGG@FCE7EGEEFGFGGCGGG6=*:EC:CFFF*))*21**2*<)7*/0/=C*)**2*11*.)*-)1)2*1)(1(-539A25@>6B135)//49@(70(,4(((,))(.(((
@M00689:251:000000000-CJTJ5:1:1101:16861:5603 1:N:0:9
CAGGATTAGATACCCTGGTAGTCCACGCCGTAAACGATGTCGACTTGGAGGTTGTGCCCTTGAGGCGTGGCTTCCGGAGCTAACGCGTTAAGTCGACCGCCTGGGGAGTACGGCCGCAAGGTTAAAACTCAAATGAATTGACGGGGGCCCGCACAAGCGGTGGAGCATGTGGTTTAATTCGATGCAACGCGAAGAACCTTACCTGGTCTTGACATCCACGGAAGTTTTCAGAGATGAGAATGTGCCTTCGGGAACCGTGAGACAGGTGATGCATGGTTGTCGCTGCAT
+
GGGGG@FGGGGGGFGGGGGGGGGGCFGGGGGGGGFGGGGGGGGGGGGGGFGGGGGGGGGGGGGGGGGGGGGGGGGGGGGGGGGGGGGGGGGGGGGGGGGGGGGGGGGGGGGGGGGGGGGGGGGGGGGGGGGGGGGGGGGGGGGGGGGGGGGGGGGGGGGGFGGGGGGGGGGGFGGGGGGGGFGGDG9CCGGGGGGGGGGGGGGGGGGGGGGGGGGGGFFGGGGG9FFGFGGFFFGFFFGGFGGGFFFDFFBGDDFFFFFF?=24?F4>FFFBFBFF=??1>FFFFFF<
@M00689:251:000000000-CJTJ5:1:1101:16880:5609 1:N:0:9
CAGGATTAGATACCCTGGTAGTCCACGCCGTAAACGATGTCGACTTGGAGGTTGTGCCCTTGAGGCGTGGCTTCCGGAGCTAACGCGTTAAGTCGACCGCCTGGGGAGTACGGCCGCAAGGTTAAAACTCAAATGAATTGAAGGGGGCCCGCACAAGCGGTGGAGCATGTGGTTTAATTCGATGCAAAGCGAAGAACCTTACCTGGTCTGGACATCCACGGAAGTTTTCAGAGATGAGAATGTGCCTTGGGGAACCGTGAGACAGGTGATGCATGGTTGTCGCTGCATGTGT
+
GDFFEEGCGCFAECFFFFFFF,CCC<@CC@@BCFEB@@DFGGFE7FFF@EC7CECECFGGGGGGGGCFGGGGGGGGG7F7FGGFGGGF@FDFFGGGGGECFEDFEGGG+EFBCGCFFCGGG<FFGGGGGG>:>@FFFCFCD,@FEGGE:CEEEGGFCGFG<FGGCEGFF<:F<CFCCFECFFCF5?C+3==ECGGGGE=7A6EF<7??C*99*<+7*969DGD9>79C?7C?=4>:96C7*?CC=@6))).>5:@69?2)-18:F:??B6:AB=8F9*42413(268)))))
@M00689:251:000000000-CJTJ5:1:1101:5774:5610 1:N:0:9
CAGGATTAGATACCCTGGTAGTCCATGCCGTAAACGGTGGGCGCTAGGTGTAGGGGTCTTCCACGGCCTCTGTGTCGTAGCTAACGCATTAAGCGCCCCGCCTGGGGAGTACGGCCGCAAGGCTAAAACTCAAAGGAATTGACGGGGGCCCGCCCAAGCGGCGGAGCATGCGGATTAATTCGATGCAACGCGAAGAACCTTACCAAGGCTTGACATGCACCCAGAGCGTTCAGAGATGTGCGTGCATTTAGTTGGGGGTGTACAGGTGTTGCATGGTCGTCGCTGCAT
+
GFGGGGGGGGGGGGGGGGGGGGGGGGGGFGGGGGGGEGGGG8CFGGGFGGGFGGD7FFFFDGFFE>FGGGGGGGGGGGGGGGGGGGECFGGGFCEEFEGGGEGGFFGDCFGGFECFGGGGGFFGFGFEFFFGFCFFF<FFFFFEDGGDEGGGG**<BFGG>FEED85867:?E*:CF7CEFGDGGGC7<*CEEGGEGFCFF7EGCF=:FGGD78?F4FFGGGGF4/:D:*5?887***20*9*9>)*67=9FCF:;>;;)3*:AF)72?8062?=)*142((-(((4)
@M00689:251:000000000-CJTJ5:1:1101:16865:5620 1:N:0:9
CAGGATTAGATACCCTGGTAGTCCACGCCGTAAACGATGTCGACTTGGAGGTTGTGCCCTTGAGGCGTGGCTTCCGGAGCTAACGCGTTAAGTCGACCGCCTGGGGAGTACGGCCGCAAGGTTAAAACTCAAATGAATTGACGGGGGCCCGCACAAGCGGTGGAGCATGTGGTTTAATTCGATGCAACGCGAAGAACCTTACCTGGTCTTGACATACACGGAAGTTTTCAGAGATGAGAATGTGCCTTCGGGAACCGTGAGACAGGTGATGCATGGTTGTCGCTGCATATGTCT
+
GGGGGGGGGGGFGGGGGGGGGGFGGGGGGGGGGGFCFGGGGGGGGGGGFFGGGGGGGGGGGDEFDGGGGGGGGFGGGCFGGGGGGGGGC:FCGGG7CGGGGGGGGGGGFGGGEGGGGFGDDFFGGGFGGGGFGGGGGGGEGGGGGGGGDGGGGGEGGGGGC7CFFGGDGFGF:FFGGCEGGGGGGFCG>=EGGGGGGCF@FGGCEGEGGGGGGGF*9?FCDGDD*?7C?DGFFFC:=F7:::CCFFF<@@(9C@54;:?F?FFFF3*565<BAFF56=??2(-(8((4))).:4
@M00689:251:000000000-CJTJ5:1:1101:5577:5637 1:N:0:9
CAGGATTAGATACCCTGGTAGTCCATGCCGTAAACGGTGGGCGCTAGGTGTAGGGGTCTTCCACGGCCTCTGTGTCGTAGCTAACGCATTAAGCGCCCCGCCTGGGGAGTACGGCCGCAAGGCTAAAACTCAAAGGAATTGACGGGGGCCCGCACAAGCGGCGGAGCATGTGGAGTAATTCGATGCAACGCGAAGAACCTTACCTGGGCTTGACATACACCAGATCGCTGCAGAGATGTAGTTTCCCTTGTGGTTGGTGTACAGGTGGTGCATGGCGCTGCAT
+
GGGGEGGGGGGGFFGGGFFFFGFFGGGGFFGEGGGGGGGGGGGGGGGGFFEGGGGGGGGGGGGGGGGGGGGGGGGGEGGGGGGGGGDGGGGGGGGFECCFGEGGGGCB>FGFEGGGGGGCGGGGGFF=FFGFCCGFGGGCFFGGGGGGGGDCE:CFFFCFD7EBCEGDFFFGF+*3AFGGFGGGGD?<67CE*:5CGCGGGGFCEGFGGGGGG8FG>?**9>C<D9555C)9F/***1:*2CCG?FF46))*/8)(-407)16<??6:><)5>BF4<@>690)
@M00689:251:000000000-CJTJ5:1:1101:18142:5640 1:N:0:9
CAGGATTAGATACCCTGGTAGTCCATGCCGTAAACGGTGGGCGCTAGGTGTAGGGGTCTTCCACGGCCTCTGTGTCGTAGCTAACGCATTAAGCGCCCCGCCTGGGGAGTACGGCCGCAAGGCTAAAACTCAAAGGAATTGACGGGGGCCCGCACAAGCGGCGGAGAAAGTGGATTAATTCGATGAAACGCGAAGAACCTTACCTGGGGTTGACAGACACCAGATCGCTGCAGAGATGTAGTTTCCCTTGGGGTTGGTGTAGAGGTGATGCATGGTGGTCGCTGCATCTGTCC
+
FFGFG@FFGGGFECFGFFGGGGCFDFEFFEGCEFCBC,:@@D@FGGC<,;CFEFGCFFE<FGCEEGD@@CFF<99CB=F<<C9FFEEG:CEEE,C+@CBCCG=FFGEB=FF,?F==>@>FCFF@CGFGACDFFG<FDFEFDF>@FGGG7*1>7:7FC824F*BE/?*;+0+<CC@9@E++*;C99+<9+7::CEDCF*C*798:0+:E*:<CCC?*0..01957*755>G)6;?FF*62*2*2:*/74/0(*)089B((0.*.4)004?>)5-9>*00:)((4340.54)).)
@M00689:251:000000000-CJTJ5:1:1101:18135:5662 1:N:0:9
CAGGATTAGATACCCTGGTAGTCCATGCCGTAAACGGTGGGCGCTAGGTGTAGGGGTCTTCCACGGCCTCTGTGTCGTAGCTAACGCATTAAGCGCCCCGCCTGGGGAGTACGGCCGCAAGGCTAAAACTCAAAGGAATTGACGGGGGCCCGCACAAGCGGCGGAGCATGTGGATTAATTCGATGCAACGCGAAGAACCTTACCTGGGCTTGACATACACCAGATCGCTGCAGAGATGTAGTTTCCCTTGTGGTTGGTGTACAGGTGATGCATGGCTGTCGCTGCAT
+
GGGGGGGGGGGGGGGGGGGGGGGGGGGGGGGGGGGEG;FGGGGGGGGGGGGGGGGGGGGGGGGGGGGGGGGGGGGGGGGGGGGGGGGGGGGGGGGGGGGGGGGGGGGGGGGGGGGGGGGGGGGGGGGGGGGGFFGGGGGGGGGGGGGGGGGGDGGGGGGGDDEGGGGGGGGGG@FF?F?@FGGGGGCFFGGGGGGGGGGGGGGGGGGGGGGEFFGGGFFGGC7FGCGGFGGFFFGGFFFGGGGGFFFFFFFGG>><>F?@DFFFFFFFFA<<A4>FFEFFBFFFFFF
@M00689:251:000000000-CJTJ5:1:1101:4659:5663 1:N:0:9
CAGGATTAGATACCCTGGTAGTCCATGCCGTAAACGGTGGGCGCTAGGTGTAGGGGTCTTCCATGGCCTCTGTGTCGTAGCTACCGCAGAAAGGGGGGAGAGGGGGGAGTAGGGGTGGAAGGTTAAAACTCAAAGACATTGACGGGGGCCCGCACAAGCGGCGGAGTATGTGGATTAACTCGATGCAACGCGAAGACACTTACCTGGGCTTGACATATACCAGATTGCTGCAGAGCTGTAGTTTCCCTTGTGGTTGGTGTACAGGTGCTGGTTGGCTGTGGTTGCAT
+
FEGFFGGGGGGGGFDGGFGDDFFGGGGGFCFFGGGGEEGC+C@FGCGGGGGGGGGDCFCGCG9,C8<DEGGG<EF,BCED@FF,=+++7+,,C,4+++35++33:758*A82,**2***+,2+,,,,0339,3<<+2+<0++3/:?828?ECCEE*;:CEE>C>8**3::3+99+0<++<*/8;+*3+0***2:5C*+2:A+A++2*1*2**96+0****:7479*<>?**0)79**)2**::>/7?A47-9C>F?>B:FBF4.)1/2B9(()).))).(.(--().
@M00689:251:000000000-CJTJ5:1:1101:16819:5695 1:N:0:9
CAGGATTAGATACCCTGGTAGTCCATGCCGTAAACGGTGGGCGCTAGGTGTAGGGGTCTTCCACGGCCTCTGTGTCGTAGCTAACGCATTAAGCGCCCCGCCTGGGGAGTACGGCCGCAAGGCTAAAACTCAAAGGAATTGACGGGGGCCCGCACAAGCGGCGGAGCATGTGGATTAATTCGATGCAACGCGAAGAACCTTACCTGGGCTTGACATACACCAGATTGCTGCAGAGGTGTAGTGTCCCTTGTGGTTGGTGTACAGGTGTTGCATGGCTGTCGCTGCAT
+
GGGGGDFGGGGGGGGGGGGGGGFFGGGGGGGGEFGGGGGGGGGGGGGGFFGGGGGGGGGGGGGGGGGGGGGGGGGGGGGGGGGGGGGGGGGGGGGGGGGGGGGGGGGGGGGGGGGGGGGGGGGGFGGGGGGGGGGGFFFGGGGGGGGGGGG88CEGGGGGFGGGGGGGGGGGGFFCGEFFGGGGGG9EEEGDGGGGGCFGFGGGGGGGGGGGD8CFGFFGGGCGFDGGFGGFFFGGFFGCC76CF@F>FFFGGFFFB0?@<FFA)1<>D?A<<FFF4:34:0:?;BF
@M00689:251:000000000-CJTJ5:1:1101:4373:5699 1:N:0:9
CAGGAGGAGAGAGAGGGGGAGAAAACGGGGAAAAGGAGGAAGAAGGGGAGGGGGGGGAAGGGAGGGGAGGGAAGAGGAGAGAAAGGGGGAAGGGGAGGGAGGGGGGAGTAGGGAAGAAAGGTTAAAACTCCAATGAATTGACGGGGGCCCGCACAAGCGGTGGAGCATGTGGTTTAATTCGATTCAACGCGAAGAACCTTACCTGGTCTTGACATTCACGGAAGTTTTCAGAGATGTGAATGTGCCTTCGGGAACCGTGAGACATGTTCGTCATGGCCGTCGCTGCATCTGTCTT
+
F8<9786,688,6-,6-+6+6,,,,,6,,++,,,,,<:7,69,,9<77+6776+81*/+2:/888*1*:8*++/22/8:/2*,,2*/8//*:**/***11/1/885*8A,,2*,/**0,+*<C,,3,<<F+,3<:<@@FD9EEGGECG8E8C2/*;/;C8;CE>FC5C<FFF;F8+3:0C*0C9A+<9AC7CC*:+;AFCCFGGC>7E+C*<9++*21*11/*79:FF?*:@=):**0*>:>C7918<63(7).81(4()-65:**1)*((-45=*5992>12?293)).))-))
@M00689:251:000000000-CJTJ5:1:1101:19926:5700 1:N:0:9
CAGGATTAGATACCCTGGTAGTCCACGCTGTAAACGACGAGTGCTAAGTGTTGGGGGGTTTCCGCCCCTCAGTGCTGCAGCTAACGCATTAAGCACTCCGCCTGGGGAGTACGGCCGCAAGGCTGAAACTCAAAGGAATTGACGGGGACCCGCACAAGCGGTGGAGCATGTGGTTTAATTCGAAGCAACGCGAAGAACCTTACCAAATCTTGACATCCTCTGACAGCCCTAGAGATAGGGTTTCCCTTCGGGGCAGAGTGACAGGTGATGCATGGCCGTCGCTGCAT
+
GGGGGGGGGGGGFFGGGGGGFGGGEFGFFDGGGFFEGFCFGGGGGG9EEAE<FCCGGEFGGGGGGGGGGGGGGGGGGFGGGFGGGGDGGGGGGGGFGGGGGGGGGGGGGGGGGGGGGEEGGGGGGGGGFGGGGGGGGGGGGGGGGGGDG7CCCCCEGCDGGGEEGGGG?FFGG8>F0<EGGGGGGEFE8EGDEDGGG6C;ECEGGGGGGGGGGGGGGF=FFGGGFGFC5<FFFFGCFFDGG45CFFFFFFFDD:34<<FFDFA>>FFFFBAFAFFF?>>BFF?:909
@M00689:251:000000000-CJTJ5:1:1101:20701:5704 1:N:0:9
CAGGATTAGATACCCTGGTAGTCCACGCCGTAAACGATGTCGACTTGGAGGTTGTGCCCTTGAGGCGTGGCTTCCGGAGCTAACGCGTTAAGTCGACCGCCTGGGGAGTACGGCCGCAAGGTTAAAACTCAAATGAATTGACGGGGGCCCGCACAAGCGGTGGAGCATGTGGTTTAATTCGATGCAACGCGAGGAACCTTACCTGGTCTTGACATCCACGGAAGTTTTCAGAGGTGAGAATGTGCCTTCGGGAACCGTGAGACAGGTGCTGCATGGTCGTCGCTGCATCTGTCTT
+
GFGGGGGGGGGGGFGGGGGGFGFFDFGGGGGGGGGGGGGGGGGGGFGGGFGFFDGGGGGGGGGGGGGGGGGGGGGGGDGGGGGGGGGGGGGGGGEGGGGGGGGGGGGGGGGGGGGGGGGGGFGGGGGGFFGGGGGGGGGGGFGGGGGGGGGGGGGGGGGG<FEFGGGGGGGGGGGGGGGGGGGGGGFGDEEGGGGFGGCGGGGGGGGGGGFFGGGGGFFGGGGDFCFGFGGFFFGGFFGGGGC7FF=<@FFGC@F?B?<>?FB7FFB:FAB??FFF@FB>:>BFB07A<9AAAB)
@M00689:251:000000000-CJTJ5:1:1101:13066:5714 1:N:0:9
CAGGATTAGATACCCTGGTAGTCCATGCCGTAAACGGTGGGCGCTAGGTGTAGGGGTCTTCCACGGCCTCTGTGTCGTAGCTAACGCATTAAGCGCCCCGCCTGGGGAGTACGGCCGCAAGGCTAAAACTCGAAGGAATTGACGGGGGCCCGCACAAGCGGCGGAGCATGTGGATTAATTCGATGCAACGCGAAGAACCTTACCTGGGCTTGACATACACCAGATCGCTGCCGAGATGTAGTTTCCCTTGTGGTTGGTGTACAGGTGTTGCCTGGTTGTCGCTGCAT
+
G8FFEFFGGCGGFCEFA@F<AF@EEGGGGCFFEGFECFFCGGGGGGGG;@ECFFFGGGGGGGGGGGGGGGGGGGGGGGFCGGGGGGGGEGGFCFGGEFFGGGGGDG:+CFGGGGGGGGCGGGGGFGGGGGGEDFCGFFGGGGGGGDGDGGGCE8C:::CFEGDGGGGGCGGGG7@EFGGGGGGGGC@C6CGGGGC8EGDGGFGGG+A=C@F=FGGGGFFGFC9FGDGG@*))7BGC>FF7*0:C46FFF?<FD7@<;((74FAA4968@:B26?36*53<?F:09(4
@M00689:251:000000000-CJTJ5:1:1101:20596:5719 1:N:0:9
CAGGATTAGATACCCTGGTAGTCCATGCCGTAAACGGTGGGCGCTAGGTGTAGGGGTCTTCCACGGCCTCTGTGTCGTAGCTAACGCATTAAGCGCCCCGCCTGGGGAGTACGGCCGCAAGGCTAAAACTCAAAGGAATTGACGGGGGCCCGCACAAGCGGCGGAGCATGTGGATTAATTCGATGCAACGCGAAGAACCTTGCCTGGGCTTGACATACACCAGATCGCTGCAGAGATGTAGTTTCCCTTGTGGTTGGTGTACAGGTGCTGCATGGCCGTCGCTGCAT
+
GGGGGGGGGGGGGGGGGGGGGGGGGGGGGGGGGGGGGGGGGGGGGGGGEGGGGGGGGGGGGGGGGGGGGGGGGGGGGGGGGGGGGGGGGGGGGGGGGGGGGGGGFGGGGGGGGGGGGGGGGGGGGGGGGGGGGGGGGGGGGGGGGGGGGGGGGGGGGGGGGGGGGGGGGGEGGGGGFFGGGGGGGGGGGGGGGGGGGGGGGFGGGGGGGGGGGGGGGFFGFGGGGGGGFGGFFFGCFFGGGGGGFFFFFFAGD>>?BFBFFFFFFFFFFFBFFF>>F>;>>>B<>B2
@M00689:251:000000000-CJTJ5:1:1101:20690:5720 1:N:0:9
CAGGATTAGATACCCTGGTAGTCCACGCCGTAAACGATGTCGACTTGGAGGTTGTGCCCTTGAGGCGTGGCTTCCGGAGCTAACGCGTTAAGTCGACCGCCTGGGGAGTACGGCCGCAAGGTTAAAACTCAAATGAATTGACGGGGGCCCGCACAAGCGGTGGAGCATGTGGTTTAATTCGATGCAACGCGAGGAACCTTACCTGGTCTTGACATCCACGGAAGTTTTCCGAGGTGAGAATGTGCCTTCGGGAACCGTTAGACAGGTGCTGCATGGTCGTCGCTGCATCTGTCTT
+
GGGGGGGGGGGGGGGGGGGGGGGFFGGGGGGGGGGGGGFGGGGGGGGGGGGDGGGGGGGGGGD,EFCGGGGGGGGGGGGGGGGGGGGGGGGGGGGGGGDGGGFCDDGDGFGGEFGGGGEF<>FDFFFGGGFFGGGGDFGCFGGDGGGGGGGC:CC,8CFGGDGE=CECDCCGGFGGGGGGGC9<AFFGE=EGG*:;FGGGGGGFG*230:7C<+<6CFFD3DCCFGD71**077C3@FGGF*:>BB4<FFFGCEF<9?(),*5)7)98?2)47B74@*(,(,46((4))6<B>B)
@M00689:251:000000000-CJTJ5:1:1101:14360:5744 1:N:0:9
CAGGATTAGATACCCTGGTAGTCCATGCCGTAAACGGTGGGCGCTAGGTGTAGGGGTCTTCCACGGCCTCTGTGTCGTAGCTAACGCATTAAGCGCCCCGCCTGGGGAGTACGGCCGCAAGGCTAAAACTCAAAGGAATTGACGGGGGCCCGCACAAGCGGCGGAGCATGTGGATTAATTCGATGCAACGCGAAGAACCTTACCTGGGCTTGACATACACCAGATCGCTGCAGAGATGTAGTTTCACTTGTGGTTGGTGTACAGGTGTTGCATGGCCGTCGCTGCAT
+
FFGFGFGGGGGGGFFGFFFFGGFGEGGGGEECCCECEFFGGGGGDEGFCCEGGFGGFGGGGGGGGGGDGGGGGGGGGGGGGGGGGGGGGGGGGGGGFGGGGGGGGGDEGGGGGGGGEFFGGGGGGGGGGGGGGGGGGGGGGGGCGDGGGGGC@EGGGGGGGGGGGGGGGGFGGGFGGGGGGGGGGGFGFGGGGGEEFGF6FGGGGGGGGCFGFGGGGFFGGGGFCFFGFGGFF=FF@F7FC7DCF*@A@F:FGF@FFFFFFF>FF76<BFBFFFFFFF919B010:A
@M00689:251:000000000-CJTJ5:1:1101:26018:5752 1:N:0:9
CAGGATTAGATACCCTGGTAGTCCATGCCGTAAACGGTGGGCGCTAGGTGTAGGGGTCTTCCACGGCCTCTGTGTCGTAGCTAACGCATTAAGCGCCCCGCCTGGGGAGTACGGCCGCAAGGCTAAAACTCAAAGGAATTGACGGGGGCCCGCACAAGCGGCGGAGCATGTGGATTAATTCGATGCAACGCGAAGAACCTTACCTGGGCTTGACATACACCAGATCGCTGCAGAGATGTAGTTTCCCTTGTGGTTGGTGTACAGGTGATGCATGGTCGTCGCTGCAT
+
GFGGGGFGGGGFFEGFFGGGGGFGGGGGGGGDFEFC@FGGGGGGGGGFEEFGGGGGGGFFFDFGFEGCGGGGGGFGGFGDGGGGFEGGGGGGGFGGEGGGEGGGGGGGDCGFFEFFFGEDGGFCFGGGGDGGGDGGGGFGGCGGGGGGGFGGGGGGGGGGFGECCCEFFGGGFCGGFGGGFGFGFGCFGGGGGGGCCGGFGGGGGFCDGGGGGCGGDFFGGGCF*CGG>GGFFB3C?FGGG*>>=?F9F:>DCFF?1:?FDFBA?FFFFFF>6FF?*),19B:BFBF
@M00689:251:000000000-CJTJ5:1:1101:19606:5791 1:N:0:9
CAGGATTAGATACCCTGGTAGTCCATGCCGTAAACGGTGGGCGCTAGGTGTAGGGGTCTTCCACGGCCTCTGTGTCGTAGCTAACGCATTAAGCGCCCCGCCTGGGGAGTACGGCCGCAAGGCTAAAACTCAAAGGAATTGACGGGGGCCCGCACAAGCGGCGGAGCATGTGGATTAATTCGATGCAACGCGAAGAACCTTACCTGGGCTTGACATACACCAGATCGCTGCAGAGATGTAGTTTCCCTTGTGGTTGGTGTACAGGTGCTGCATGGCCGTCGCTGCAT
+
GGGGGGGGGGGFFFGGGGGGGGGGFGGFGGGGGGGEGGGGGGGGGGGGGGGGGGGGGGGGGGGGGGGGGGGGGGGGGGGGGGGGGGGGGGGGGGGGGGGGGGGGGGGGGGGGGGGGGGGGGGGGGGGGGGGGGGGGGGGGGGGGGGGGGGGGGGGGGGGGGEGGGGGGGGEGGGGGGGGGGGGGGGGGEGGGGGGGGGGGGGGGGGGGFGGGGFGGGFFGGGGGGGGGFGGFFFGGFFGGGGFGFFFFFF2DDFFFFFBFFFFF??9>FFDFFFFFFBF;>>B?;?<
@M00689:251:000000000-CJTJ5:1:1101:19617:5805 1:N:0:9
CAGGATTAGATACCCTGGTAGTCCATGCCGTAAACGGTGGGCGCTAGGTGTAGGGGTCTTCCACGGCCTCTGTGTCGTAGCTAACGCATTAAGCGCCCCGCCTGGGGAGTACGGCCGCAAGGCTAAAACTCAAAGGAATTGACGGGGGCCCGCACAAGCGGCGGAGCATGTGGATTAATTCGATGCAACGCGAAGAACCTTACCTGGGCTTGACATACACCAGATCGCTGCAGAGATGTAGTTTCCCTTGTGGTTGGTGTACAGGTGCTGCATGGCCGTCGCTGCATCTGGCT
+
GGGGGGGGGGGGGGGGGGGEFGFFEGFGGGGGGGGGFGGEFGGGGGGFFGCGFCFGGGGGGGGGGGGGGGGGGGGGGGGGGGGGGGGGGGGGGGGGGGGGGGGGGGGGGGGGGGGGGGGGGFGGGGGGGGGGGGFGFGGGGGGGGGGGGEGGGGGGGGGGGGGGGGGGGGGGGGGGGGGGGGGGGGGGGGGCEEGGGGGGGGGGGGGGGGGGGGGGGFFFGGGGGFGDFDGFFFG5@FGGGFC>FFF<F?BGG@@FFFFFA?AFFFFFFFF7<?47@DB9BF:?B7)6<))43
@M00689:251:000000000-CJTJ5:1:1101:19598:5807 1:N:0:9
CAGGATTAGATACCCTGGTAGTCCATGCCGTAAACGGTGGGCGCTAGGTGTAGGGGTCTTCCACGGCCTCTGTGTCGTAGCTAACGCATTAAGCGCCCCGCCTGGGGAGTACGGCCGCAAGGCTAAAACTCAAAGGAATTGACGGGGGCCCGCACAAGCGGCGGAGCATGTGGATTAATTCGATGCAACGCGAAGAACCTTACCTGGGCTTGACATACACCAGATCGCTGCAGAGATGTAGTTTCCCTTGGGGTTGGTTTACCGGTGCTGCATGGCCGTCGCTGCAT
+
GGGGGGGGGGGGGGGGGGGGGGGFGGGGGGGGGGGEGGGGGGGGGGEFFFFGGGGCGGGGGGGGGGGGGGGGGGGGGFEGGGGGGGGGGGFGFGEGGGGFGGGGGFGFGGGGGDGGGGGGGGGGCCDGGGGGFDGGGDFCFFG+FGGGGGGGGEGGGGGGFGGGDEGGGGGGGGFGGGGGG=+<:CEGGGGGECGGGGGGGGGGGEFGFGGGCEGGF@FGGGCGGG5CFDGFFFGGFFCGG::CF=FDB)(*/<>>(-()4@)()889F482<=>F:>>((10-3>>
@M00689:251:000000000-CJTJ5:1:1101:17148:5810 1:N:0:9
CAGGATTAGATACCCTGGTAGTCCATGCCGTAAACGGTGGGCGCTAGGTGTAGGGGTCTTCCACGGCCTCTGTGTCGTAGCTAACGCATTAAGCGCCCCGCCTGGGGAGTACGGCCGCAAGGCTAAAACTCAAAGGAATTGACGGGGGCCCGCACAAGCGGCGGAGCATGTGGATTAATTCGATGCAACGCGAAGAACCTTACCTGGGCTTGACATACACCAGATCGCTGCAGAGATGTAGTTTCCCTTGTGGTTGGTGTACAGGTGATGCATGGCAGTCGCTGCAT
+
GGGGGDFGGGGGGFGGGFGGFGFGAFFGGEFCEDFEGFFGGGGGGGEGFFGGGFFGGGGGGGGGGGGGGGGGGGGGGGGGGGGGGGGGGGGGGGGGFGGGGGGGGGGGGGGGGGGGGGGGGGGGGGGGGGGGGGGGGGGGGGGGGGGGGGGGGGGGGGGGGGGGGGGGGG?FGFGCCFGGGGGGGGEGGGGGGGGGGGGGGFGGGGGGGGGGGGGGGFFFGGGG=DGGFGGFFFGDFFGGGGC>FFFDFF<GGFFFFBFFFFFFFFFFFD<DAFFF)54>F>FFBFA
@M00689:251:000000000-CJTJ5:1:1101:14923:5811 1:N:0:9
CAGGATTAGATACCCTGGTAGTCCATGCCGTAAACGGTGGGCGCTAGGTGTAGGGGTCTTCCACGGCCTCTGTGTCGTAGCTAACGCATTAAGCGCCCCGCCTGGGGAGTACGGCCGCAAGGCTAAAACTCAAAGGAATTGACGGGGGCCCGCACAAGCGGCGGAGCATGTGGATTAATTCGACGCAACGCGAAGAACCTTACCTGGGCTTGACATACACCAGATCGCTGCAGAGATGTAGTTTACCTTGTGGTGGGTGTACAGGTGATGCATGGTTGTCGAGGCATCTGTCTAT
+
CEECD@FFGGFCCCCF@CCECFCF<CEC8@B;@@CCFCFGGGG>:@FD<@,CFCFGFGGGGGFFGEGEEGGGGGAFFFCFGFFGFG+F7BFFFGFG+@+@EDGGFGDGGFGGGDG@=@FCEFG?@CGF,@FG<FFGGGGGBEDBFDGG>*>@8EEGCGGGEDGCEEEGCF:EGG9CGGFGF8:/??8C8CEEGG=*82;*CFFCCGGGF87:<+?7C@FGFFGGFGGGF3)6<979*/:7*2:>***66FAFG@)(441:<F>4FB?A6>274976/52.4(((380:):464).
@M00689:251:000000000-CJTJ5:1:1101:14904:5823 1:N:0:9
CAGGATTAGATACCCTGGTAGTCCATGCCGTAAACGGTGGGCGCTAGGTGTAGGGGTCTTCCACGGCCTCTGTGTCGTAGCTAACGCATTAAGCGCCCCGCCTGGGGAGTACGGCCGCAAGGCTAAAACTCAAAGGAATTGACGGGGGCCCGCACAAGCGGCGGAGCATGTGGATTAATTCCACGCAACGCGAAGAACCTTACCTGGGCTTGACATACACCAGATCGCTTCAGAGATGTAGTTTCCCTTGTGGTTGGTGTGCAGGTGATGCATGGCTGTCGCTGCAT
+
GGGGGGFEFGGGGGGGGGGGFGGG9@EFEFGEEFFGCCGEGGEGEGGFFGGAEDEGGGFEFGGGC:FGGGGFG,EF@FG7FDEAFCFEEGC5,F7+@FE+>F7+BFG77FFFCFE++>:++<==,BDF<DFFGFCGGGGG37>>FFGG:>E884CEG5C*=F*:5858:90:CDFC9?9C>+<CCE*?*>EG5**/<FFCG+:EF<=5A=F5<F+::=*92*9>9FFG>*7**9=**/;*02>7B9?<F)4**.0(434<(16<)5))*-4)-9))0),48:211()
@M00689:251:000000000-CJTJ5:1:1101:17155:5827 1:N:0:9
CAGGATTAGATACCCTGGTAGTCCATGCCGTAAACGGTGGGCGCTAGGTGTAGGGGTCTTCCACGGCCTCTGTGTCGTAGCTAACGCATTAAGCGCCCCGCCTGGGGAGTACGGCCGCAAGGCTAAAACTCAAAGGAATTGACGGGGGCCCGCACAAGCGGCGGAGCATGTGGATTAATTCGATGCAACGCGAAGAACCTTACCTGGGCTTGACATACACCAGATCGCTGCAGGGATGTAGTTTCCCTTGTGGTTGGTGTACAGGTGATGCATGGCCGTCGCTGCAT
+
GGGGG@FGGGGGGGGGGGGGGGGGGGGGGEGGGFFC;CF@FGEGGG@FEEFFGCGG@CFGGGGDFFFGGGGGGGGGGGGGGGGGGGGGGGGGGGGGFFGGGGGGGGGGGGGGGGGGGGGCGEGGGGGGGGGGGGGGGGGGGGGGGGGGGGGGGGGGGGGGGGGGGGDGFCCFC39:CFGGGGGFFGGD8C5CE==CGGGFFGGGDGGGGG4CGGGGGFFGG3***0:DFDD?)))175*:CFGGFFFAF:<FG5;?>F?>3=)6:*<<FDFFF?))7@;99>0,,,-
@M00689:251:000000000-CJTJ5:1:1101:14926:5832 1:N:0:9
CAGGATTAGATACCCTGGTAGTCCATGCCGTAAACGGTGGGCGCTAGGTGTAGGGGTCTTCCACGGCCTCTGTGTCGTAGCTAACGCATTAAGCGCCCCGCCTGGGGAGTACGGCCGCAAGGCTAAAACTCAAAGGAATTGACGGGGGCCCGCACAAGCGGCGGAGCATGTGGATTAATTCGACGCAACGCGAAGAACCTTACCTGGGCTTGACATACACCAGATCGCTGCAGAGATGTAGTTTCCCTTGTGGTTGGTGTACAGGTGATGCATGGTTGTCGCTGCAT
+
GGGGGFGGGGGFFFFGFFGGFGGGGGGGGEEGEFFEGCFGGGGGGGGGEFEGGFGGGGGGGGGGGGGGGGFGGGGGGGGGGGGGGGGGGGGGGGGGFGGGGGGGGGGGGGGGGGGGCFGGGGGGGGGGGGGGGGGGGGGGGFACGGGEGGGEGGEGGGGGGGGGGGGGFGFGGGFGGGGGGGGGGGGGGGGGGGDGGGGGGGGGGGGGGGGGGGGFGFFGD</9FGGGFGGFFFGGFFGD>FGGFFF9FF:FGFFFBBBFFFFFF=FF?:>)6@FB6>B>BFF?0:A
@M00689:251:000000000-CJTJ5:1:1101:18691:5834 1:N:0:9
CAGGATTAGATACCCTGGTAGTCCATGCCGTAAACGGTGGGCGCTAGGTGTAGGGGTCTTCCACGGCCTCTGTGTCGTAGCTAACGCATTAAGCGCCCCGCCTGGGGAGTACGGCCGCAAGGCTAAAACTCAAAGGAATTGACGGGGGCCCGCACAAGCGGCGGAGCATGTGGATTAATTCGATGCAACGCGAAGAACCTTACCTGGGCTTGACATACACCAGATCGCTGCAGAGATGTAGTTTCCCTTGTGGTTGGTGTACAGGTGATGCATGGTCGTCGCTGCAT
+
GGGGGCGGGGGGGFGGGGGGGGGGFGGFGEFGGGFEGCFGGGGGGGGGFEFGGGGGGGGGGGGGGGGGGGGGGGGGGGGGGGGGGGGGGGGGGGGGGGGGGGGGGGGGGGGGGGGGGGGGGGGGGGGGGGGGGGGGGGGGGGGGGGGGGGGGGGGGGGGGGGGGGGGGGGCCFCFGGGGGGGGGGGGGFGGGEGGGFGGGFGGGGGGGGGGGGGGGGFFGGGGG=<FGFGGFFFGGFFGGGGGGFFFBFF>FGFFFFFFFAFFFFFFAFFFFAFFFFDFF>FFFFBF
@M00689:251:000000000-CJTJ5:1:1101:15140:5841 1:N:0:9
CAGGATTAGATACCCTGGTAGTCCATGCCGTAAACGTTGGGAACTAGATGTAGGGTCCATTCCACGGATTCTGTGTCGCAGCTAACGCATTAAGTTCCCCGCCTGGGGAGTACGGCCGCAAGGCTAAAACCCAAAGGAATTGACGGGGGCCCGCACAAGCGGCGGAGCATGCGGATTAATTCGATGCAACGCGAAGAACCTTACCAAGGCTTGACATATACGAGAACGGGCCAGAAATGGTCAACTCTTTGGACACTCGTAAACAGGTGCTGCATGGCTGTCGCTGCAT
+
GGGGGFGGGGGGGGGGGGGGGGGGGGGGGGGEGFGEGFFFGGGGGGGGGGGGGGGGGGGGGGGGGGGGCGGGGGGGGGGGGGGFGGGGGGGGGGGGFGGGGGGGGGGGGGEGGGGGGGGGGGGGGGGGGGGGGGFGFGGGGGFFGEGGEGGCEEGGGGGGGGGGGGGGG9FCGGGGGFGGGGGGGGCGGGGGGGGGGGGGGGGGGGGGGGGGGGGGGFFG=CFGGCGC@GG>DFGC@?FGFGG=?BF9994<C4?B?<?FB:?AFF53?:2:??*/5@::7???::FBD
@M00689:251:000000000-CJTJ5:1:1101:9587:5848 1:N:0:9
CAGGATTAGATACGCTGGTAGTCCACGCCGTAAACGATGTCGACTTGGAGGTTGTGCCCTTGAGGCGTGGCTTCCGGAGCTAATGCGTTAAGTCGACCGCCTGGGGAGTACGGCCGCAAGGTTAAAACTCAAATGAATTGACGGGGGCCCGCACAAGCGGTGGAGCATGTGGTTTAATTCGATGCAACGCGAAGAACCTTACCTGGTCTTGACATCCACGGAAGTTTTCAGAGATGAGAATGTGCCTTCGGGAACCGTGAGACAGGTGCTGCATGGCCGTCGCTGCATATGTCTT
+
GFGGD,@DFDGFE-BF@CF@EGGGGGGGGGGGGGGGGGGGGGGGGEGFFFGGGGGEGGGGGGGGGGGGGGGGGGGGGGGGGGGGFGEGGGGFGFEGGGGGGGGGGGGGGFGGFGGE@GGGGGGGGGGGFGGGGGFFFGFFGGEEGDEEGGEGGGGGDGGGGGGGGGGGG<FFGGGGFGGGGGGGGGGGDGGGGGGGGGFGGGGGGGGGF?DG4A777?FDGDDGGFCFFGGFFFGCFFG77::>FFF>F)857>>?9:0:69??@@FFF>AFFFBFFFBFF996?F>45<ABD2)
@M00689:251:000000000-CJTJ5:1:1101:25963:5860 1:N:0:9
CAGGATTAGATACCCTGGTAGTCCATGCCGTAAACGGTGGGCGCTAGGTGTAGGGGTCTTCCACGGCCTCTGTGTCGTAGCTAACGCATTAAGCGCCCCGCCTGGGGAGTACGGCCGCAAGGCTAAAACTCAAAGGAATTGACGGGGGCCCGCACAAGCGGCGGAGCATGTGGATTAATTCGATGCAACGCGAAGAACCTTACCTGGGCTTGACATACACCAGATCGCTGCAGAGATGTAGTTTCCCTTGTGGTTGGTGTACAGGTGGTGCATGGCCGTCGCTGCAT
+
GGGGGGGFGGGGGGGGGGGGGGGGFGGGGGGGGGGGGGGGGGGGGGGGGGGGGGGGGGGGGGGGGGGGGGGGGGGGGGGGGGGGGGGGGGGGGGGGGGGGGGGGGGGGGGGGGGGGDGGGGGGGFFGCFFGGGDGGGGGGGGGGGGGEGGDGGGGG7FECFG@8CEGGGGGGG??FFGFGGGFGGGGGGG5=EEGGGGGGFFFGGCFCFFDGGFG7D41>FG<7FGF<@GDF?6*>=?GFGGGG?F?4@FBF3FFFFFFFF=>F@FFFFFFFF=F@FE1>B9BFFFF
@M00689:251:000000000-CJTJ5:1:1101:14689:5869 1:N:0:9
CAGGATTAGATACCCTGGTAGTCCACGCCCTAAACGATGGCAACTAGGTGTTGGGGAAGCGATTTCCTGGTACCGCAGCTAACACGTGAAGTTGCCCGCCTGGGGAGTACGGTCGCAAGATTAAAACTCAAAGGAATTGACGGGGACCAGCACAAGCGGTGGATGATGTGGATTAATTCGATGCAACGCGAATAACCTTACCTACCCTTGACATGTACGGAACCCTGCAGAGATGTGGGGGTGCTTGAAAGAGAGCCGTAACACAGTTGCTGCATGGCCGTCGCTGCAT
+
GGGGGFFGFGFGFFGGGFGFGGFGGGGDFFEFGDGGGGFDGFFGFFGFFFFGGG+C@FFGG@EFGGGGGFFGGGGGGCGGGGGDGEE8EECFGGGFG7FFGG7FC:CCDFGGGG7FE:CGFGGGGGGGFCFGDBF?D,,CFBCC7FE:+>,@>FCF,C7CC7D9DGFDFFBFGC9FGGDED,,5DFC@EE55:ECEED7FGGCCGGGFD9FE=CCCGF>DGDCCGGCFFFFFF=F:7F3C:33CF=4::FDF<F><(14@<DA>.5*)99A<<)*=)),43>B>1:17A
@M00689:251:000000000-CJTJ5:1:1101:22337:5874 1:N:0:9
CAGGATTAGATACCCTGGTAGTCCATGCCGTAAACGGTGGGCGCTAGGTGTAGGGGTCTTCCACGGCCTCTGTGTCGTAGCTAACTCATTAAGCGCCCCGCCTGGGGAGTACGGCCGCGAGGCTAAAAATCAAAGGAATTGACGGGGGCCCGCACAAGCGGCGGAGCACGTGGATTAATTCGATGCAACGCGAAGAACCTTACCTGGGCTTGACATACACAAGATCGCTGCAGAGGTGTAGATTCCCTTGTGGTTGGTGTACAGGTGCTGCATGGCCGTCGCTGCATCTGTCTAT
+
FFG9;EF<@FEFEFFGFFEFCGEEEEECF@B@@<C@EFF@@FBDECFE,CC;FFF:B:FGGDFECCD@@FFFFFF9:DCDFDEFE,9ED9FEFFGG7B@CGGEFFFCEC7BEFBF=F>>>CDCFGCFA,@AEGGGGG7C,FFFEEEF:C7BE7*=FF*CC718*:CEF*1;@C*0:@97+:CFCC>CCFGGGC55CFC*;?FG+<<*:7A*7F+<:FFFG***9675CFCD<;4/*)0:CF*22*/6<47><57;6((-78@<-7?4BF<?FDF))).3(,9((((-6694<<))
@M00689:251:000000000-CJTJ5:1:1101:25955:5878 1:N:0:9
CAGGATTAGATACCCTGGTAGTCCATGCCGTAAACGGTGGGCGCTAGGTGTAGGGGTCTTCCACGGCCTCTGTGTCGTAGCTAACGCATTAAGCGCCCCGCCTGGGGAGTACGGCCGCAAGGCTAAAACTCAAAGGAATTGACGGGGGCCCGCACAAGCGGCGGAGCATGTGGATTAATTCGATGCAACGCGAAGAACCTTACCTGGGCTTGACATACACCAGATCGCTGCAGAGATGTAGTTTCCCTTGTGGTTGGTGTACAGGTGGTGCATGGCCGTCGCTGCAT
+
GGGGGGGGGGGGGGGGGGGGGGGGGGGGGGGGEGGGGGGGGGGGGGGGGFFGGGGGGGGGGGFGGGGGGGGGGGGGGGGGGGGGGGGGGGGGGGGGGGGGGGGGGGGGCFGFGGGGGGGGGGGGGGGGGGGGGGGGGGGGGGGGGGGGGGGGGGGGGFGGG:EEGGGGGGGGGFGFGGGGGGGFFGGGGGGGGGGGGFGGGG?EGFGGGGGGGGGGGFFGGGGGGGGGFDGFFFGGFFGGGGFGF?F<FFFGGFFF>FFFFFFFFFFFFFFFFFFF4>>9>BFFFBF
@M00689:251:000000000-CJTJ5:1:1101:14705:5880 1:N:0:9
CAGGATTAGATACCCTGGTAGTCCACGCCCTAAACGATGGCAACTAGGTGTTGGGGAAGCGATTTCCTGGTACCGCAGCTAACACGTGAAGTTGCCCGCCTGGGGAGTACGGTCGCAAGATTAAAACTCAAAGGAATTGACGGGGACCCGCACAAGCGGTGGATGATGTGGATTAATTCGATGCAACGCGAATAACCTTACCTACCCTTGACATGTACGGAACCCTGCAGAGATGTGGGGGTGCTTGAAAGAGAGCCGTAACACAGGTGCTGCATGGCCGTCGCTGCAT
+
GGGGGGGGGGGGFFGGCDFGFFFGAFEGFGGGGFGGGGGGGGGGGGGGCDFEGGGDEGGGGGGGGGGGGGGGGGGGGGGGGGGGGGGGGGFFGGGAFGGGGGGGGC@FGGGGFGDGGCFGGGGFGGGGGGGGFGGGGGGGGDDDGEGGGGGGGGEDFGGGGGGFFFGGFGGGGGGGGGGGF,>EGGGGCEGG5FFGGGFGGGGGGGGGFFGGGDFGGFFGGGGGGFFFFG7FFFGG?FC3CCGGF4?BFFFF<:D??BFFFFFFF:F<67AFFFFFF>:>F>F><2>:)
@M00689:251:000000000-CJTJ5:1:1101:22320:5880 1:N:0:9
CAGGATTAGATACCCTGGTAGTCCATGCCGTAAACGGTGGGCGCTAGGTGTAGGGGTCTTCCACGGCCTCTGTGTCGTAGCTAACGCATTAAGCGCCCCGCCTGGGGAGTACGGCCGCGAGGCTAAAACTCAAAGGAATTGACGGGGGCCCGCACAAGCGGCGGAGCATGTGGATTAATTCGATGCAACGCGAAGAACCTTACCTGGGCTTGACATACACCAGATCGCTGCAGAGATGTAGTTTCCCTTGTGGTTGGTGTACAGGTGCTGCATGGCCGTCGCTGCAT
+
GGGGGGGGGGGFFCFGFFGFFFGFFGGGGGCEGFGEGFGGGGGGGGGGFFE9FCFGCGGGGGGGGGGGGGGGGGGG,FFGGGGGGGGGGGGGGGGGCFGGGGGGGGGGGGGGGGGGGGGGGGGGGGGGGGGGGFFGGGGGFGGGGGGGGGGGGGDGGGGGGGGGEGGGGGAFGGCGGGGGGGGGGGGGGGEGGGGGGFCCGGFGGGGGGGFGGGGFGFFGGGGGFGGGFGGFFFFG=FCFG:>>@=6AFFAGGF@?FBFFF=<AFF?0?ABF<6)7?51(46:?9:2
@M00689:251:000000000-CJTJ5:1:1101:12904:5888 1:N:0:9
CAGGATTAGATACCCTGGTAGTCCATGCCGTAAACGGTGGGCGCTAGGTGTAGGGGTCTTCCACGGCCTCTGTGTCGTAGCTAACGCATTAAGCGCCCCGCCTGGGGAGTACGGCCGCAAGGCTAAAACTCAAAGGAATTGACGGGGGCCCGCCCAAGCGGCGGAGCATGTGGATTAATTCGATGCAACGCGAAGAACCTTACCTGGGCTTGACATACACCAGATCGCTGCAGAGATGTAGTTTCACTTGTGGTTGGTGTACAGGTGTTGCATGGCTGTCGCTGACT
+
FFFCFDGGGGGGGEFFDCEAFGFFGGGGGGECEGGDF;FEGF@EFGGFC@FGGFEGGGGFGFAFCCGDGGGFGCGGGG?FDEFFGGGGGGGGGAGGGGGGGGGGGFDE7FGGGFDE@FCGG7FC<FDGGDFCCFFGFFGGGGGGGCGGGGGE**4FFDGG:FEEDGGG0@@EC02ACEGGGGGGGGFCCEEDG55>FGGGDGGGG+:5EGGEGDGGGFFGGGFG4CGGFGGFFBGG?BGGFGGGF*9:FF<C5)8<6:<>7FAFFFFA5:BF>FF44>?<:?:<0()
@M00689:251:000000000-CJTJ5:1:1101:26376:5902 1:N:0:9
CAGGATTAGATACCCTGGTAGTCCATGCCGTAAACGGTGGGCGCTAGGTGTAGGGGTCTTCCACGGCCTCTGTGTCGTAGCTAACGCATTAAGCGCCCCGCCTGGGGAGTACGGCCGCAAGGCTAAAACTCAAAGGAATTGACGGGGGCCCGCACAAGCGGCGGAGCATGTGGATTAATTCGATGCAACGCGAAGAACCTTACCTGGGCTTGACATACACCAGATCGCTGCAGAGATGTAGTTTCCCTTGTGGTTGGTGTACAGGTGCTGCATGGCTGTCGCTGCAT
+
GGGGGGGGGGGGFFGGGGGGGGGGGGGGGGGGGGGGGGGGGGGGGGGGGGGGGGGGGGGGGGGGGGGGGGGGGGGGGGGGGDGGGGGGGGGGGGGGGGGGGGGGGGGGGGGGGGGGGGGGGGGGGGGGGGGGGGGGGGGGGGGGGGGGGGGGGGGGGGGGGGGEGGGGGGGGGFGFFGGGGGGGGCGGGGEGGGGGGGGFGGGGGGGGGGGGGGGGGFFGGGDFGGGGFGGFF?FDFFFGGGGGFBFFFFFGGFFFFFFFFF<D@FFFFFFFFFF@FFFFB<?BFFB
@M00689:251:000000000-CJTJ5:1:1101:25819:5912 1:N:0:9
CAGGATTAGATACCCTGGTAGTCCATGCCGTAAACGGTGGGCGCTAGGTGTAGGGGTCTTCCACGGCCTCTGTGTCGTAGCTAACGCATTAAGCGCCCCGCCTGGGGAGTACGGCCGCAAGGCTAAAACTCAAAGGAATTGACGGGGGCCCGCACAAGCGGCGGAGCATGTGGATTAATTCGATGCAACGCGAAGAACCTTACCTGGGCTTGACATACACCAGATCGCTGCAGAGATGTAGTTCCCCTTGTGGTTGGTGTACAGGTGATGCATGGCCGTCGCTGCAT
+
GGGGGFGGGGGGGGGGGGGGGGGGGGGGGGGGGGGGGGGGGGGGGGGGGGGGGGGGGGGGGGGGGGGGGGGGGGGGGGGGGGGGGGGEGGGGGGGGGGGGGGGGGGGGGGGGGGGGGGGGGGGGGGGGGGGGFGGGGGGGGGGGGGGGGGGGGGGEGGGGGGGGGGGGGGGGGGCGGGGGGGGGGGGGGGGGEGGGGGGGG?CGGDFGGGGGGCGFGFFGGGGGGFFGFGGFFFF*=?FGGGGGFFFFFFDGGFFFFFFF<@AFFFFAFFFFFFFFF@>FFFF09?B
@M00689:251:000000000-CJTJ5:1:1101:4745:6043 1:N:0:9
CAGGATTAGATACCCTGGTAGTCCATGCCGTAAACGGTGGGCGCTAGGTGTAGGGGTCTTCCACGGCCTCTGTGTCGTAGCTAACGCATTAAGCGCCCCGCCTGGGGAGTACGGCCGCAAGGCTAAAACTCAAAGGAATTGACGGGGGCCCGCACAAGCGGCGGAGCATGGGGATTAATTCGATGCAACGCGAAGAACCTTACCTGGGCTTGACATACACCAGATCGCTGCAGAGATGTAGTTTCCCTTGTGGTTGGTGTACAGGTCCTGCATGGTTGTCGCTGCAT
+
GCGGDFEFGCFF<@CE@<C@@C,6CFEA<@@CEFCEEFDE:CF@FCGG<;;EFFCF,,CAEGEGEEEEEGFGFGGGGDGEFGGG@FDG,CDFCFGG:+=@FGGGGF4+8BEFGGDGGCGECEF<FCEFGGGGGFFDGGG8>EAF@FEEEGC8=*<C:C,<FFDGEDD*+<*;E*/CCCFFGF7CCC?CF=EEEC>5@8F*+<88:F55CFC**+9CDF?C4*1967CDFGCFFF**19GFGFGGF6?BF?AF7>5:98(8<B)6)/)5=),(-*.9*)-4,(11174
@M00689:251:000000000-CJTJ5:1:1101:20913:6050 1:N:0:9
CAGGATTAGATACCCTGGTAGTCCACGCCGTAAACGATGAGTGCTAGGTGTCAAGGGGTTTCCGCCCCTTGGTGCTGAAGTTAACGCATTAAGCACTCCGCCTGGGGAGTACGGCCGCAAGGCTGAAACTCAAAAGAATTGACGGGGGCCCGCACAAGCGGTGGAGCATGTGGTTTAATTCGAAGCAACGCGGAGAACCTTACCAGGTCTTGACATCCTCTGCTATCGGTAGAGATACCGAGTTCCCTTCGGGGACAGAGTGACAGGTGTTGCATGGCCGTCGCTGCAT
+
GGGGGGGGGGGGGGGGGGGGGGGGDFEGGEGGGGGGGGGGGGGGGGGGGGGGGGGGGGGGGGGGGGGGGGGGGGGGGGGGGGGGGGGGGGGGGGGGGGGGGGGGGGGGGGGGGGGGGGGGGGGGGGGGGGGGGGGGGGGGGGGGGGGGGGGGGGGGGGGGGGGGGGGGGGGGGGGGGGGGGGGGGGFGFGGGCEGGGGGGGGGGGGGGGGGGGGGGGFFGGGGDFGGGFGGFFFGGFFGGGGGGFFFDF??GGFFF?BFFFFA>FFFAFAFBAFFFFF?>1(1,8?FF<
@M00689:251:000000000-CJTJ5:1:1101:17849:6087 1:N:0:9
CAGGATTAGATACCCTGGTAGTCCACGCTGTAAACGATGAGTGCTAGGTGTTAAGGGGTTTCCGCCCCTTAGTGCTGCAGTTAACGCATTAAGCACTCCGCCTGGGGAGTACGGCCGCAAGGCTTAAACTCAAAAGAATTGACGGGGGCCCGCACAAGCGGTGGAGCATGTGGTTTAATTCGACGCGACGCGAAGAACCTTACCAGGTCTTGACATTCTCTGACAACCCTAGAGATAGGGCTTTCCCTTCGGGGACAGAGTGACAGGTGCTGCATGGCCGTCGCTGCAT
+
GGGGGGGGGGGGGGGGGGGGGGGGFGGGGGGGGGGEGGGGGGGGGGGGFGGGGCFFFGGGGGGGGDGGGGGGGGGGGGGGGGGGGGGGGGGCFGGGGGGGGGGGGGGGGGGGGGGGGGGGGGGGGGGGGGGGGGGGGGGGGGGGGGGGGGGGGGGGGGGGGGGGGGGGGGGGGGGGGGGGFFGGGG*CCEGGGGGGGGGG?FGGGGGGGGGGGFGFFFFGGGGGGFGDBGGFFFGGFFGGGCGGFFFFFFBGGFE91:<FAFFFFFFD?:DFFF@FFF?1(((4?FFB9
@M00689:251:000000000-CJTJ5:1:1101:24029:6093 1:N:0:9
CAGGATTAGATACCCTGGTAGTCCATGCCGTAAACGGTGGGCGCTAGGTGTAGGGGTCTTCCACGGCCTCTGTGTCGTAGCTAACGCATTAAGCGCCCCGCCTGGGGAGTACGGCCGCAAGGCTAAAACTCAAAGGAATTGACGGGGGCCCGCACAAGCGGCGGAGCATGTGGATTAATTCGATGCAACGCGAAGAACCTTACCTGGGCTTGACATACACCAGATCGCTGCAGAGATGTAGTTTCCCTTGTGGTTGGTGTACAGGTGATGCATGGCCGTCGCTGCAT
+
DFGGDFFEFGGGGGGGGGGGGGFCFFDCC@6;@<<@E,C:F:@@FEFGDFFFFGGGGEGGGGGGEGGGDFGGGGGGGGGGGGGGGGGGGGGGGGEGEFFGGGGGGGDGGGGGGGGGGGGGGGGGGGGGGGGGGGGGGGGGGGGGGGGGGEGEGGGGGGGGGGGGEGGGGGCCECGGGGGGFFGCCGFFGDEEEGGGGGGGGGGGGGGGGGGGCG?FGF?CCFG577CD5CDFFFGGFFGC7:CGFFFFF:<FGFFFF?BF2=AA?FFFF<)4>=@F6>;991<:62:
@M00689:251:000000000-CJTJ5:1:1101:23173:6161 1:N:0:9
CAGGATTAGATACCCTGGTAGTCCACGCCGTAAACGTTGGGCGCTAGGTGTGGGATCCTTCCACGGATTCCGTGCCGCAGCTAACGCATTAAGCGCCCCGCCTGGGGAGTACGGCCGCAAGGCTAAAACTCAAAGGAATTGACGGGGGCCCGCACAAGCGGCGGAGCATGTGGATTAATTCGATGCAACGCGAAGAACCTTACCTGGGCTTGACATACACCAGATTGCTGCAGAGATGTAGTGTCCCTTGTGGTTGGTGTACAGGTGTTGCATGGTTGTCGCTGCAT
+
GGGGGGGFFFFGGGGGFGGGGGGGGGFGGGGGGGGGGGGGGGGGGGGGGGGGGGGGGGGGGGGGGGGGGGGGGGGGGGGGGGGGGGGGGGGGGGGGGGGGGGGGGGGGGGGGGGGGGGGGGGGGGGGGGGGGGGGGGGGGGGGGGGGGGGGGGGGGGGGGGGGGGGGGGGGGGGGGGGGGGGGGGGGGGGGGGGGGGGGGGGGGGGGGGGFGGGFGGFFGGGG:CGGGFFGFF477BFGGGFCDFFFFF@FGDFFFBBBFAB<AFFFAFBF<AF@FFFFBFFFFFFF
@M00689:251:000000000-CJTJ5:1:1101:26302:6205 1:N:0:9
CAGGATTAGATACCCTGGTAGTCCATGCCGTAAACGGTGGGCGCTAGGTGTAGGGGTCTTCCACGGCCTCTGTGTCGTAGCTAACGCATTAAACGCCCCGCCTGGGGAGTACGGCCGCAAGGCTAAAACTCAAAGGAATTGACGGGGGCCCGCACAAGCGGCGGAGCATGTGGATTAATTCGATGCAACGCGAAGAACCTTACCTGGGCTTGACATACACCAGATCGCTGCAGAGATGTAGTTTCCCTTGTGGTTGGTGTACAGGTGCTGCATGGTTGTCGCTGCAT
+
GGGGGGGFFFFGGGGGGGGGGGGGFFFGGGGGGGGGEFGFGGGGGFGGGGG,EFGDGGGGGGGGGDGGGGGFGGGGGGGGGGGGGGGEGGGGDGDGGGGGGGGGGGGGGGGGGGGGGGFEEGGGGGGGGGGGGGGGGGGG?CGEGGGGGGGDGEGGFGGGGGDGGCGFGGGGGGGGGGGGGGGGGGFGGGGG5EEGGGGGG7EGGGFDGGGGGGGGGFFGGGGCFGCDFDGFFFGFFFGFGGGGFFFFFFFGGFFF>F6@<F<25FFDFFF>BFFFF3?<?FF?B:2
@M00689:251:000000000-CJTJ5:1:1101:18591:6257 1:N:0:9
CAGGATTAGATACCCTGGTAGTCCATGCCGTAAACGGTGGGCGCTAGGTGTAGGGGTCTTCCACGGCCTCTGTGTCGTAGCTAACGCATTAAGCGCCCCGCCTGGGGAGTACGGCCGCAAGGCTAAAACTCAAAGGAATTGACGGGGGCCCGCACAAGCGGCGGAGCATGTGGATTAATTCAATGCAACGCGAAGAACCTTACCTGGGCTTGACATACACCAGATCGCTGCAGAGATGTAGTTTCCCTTGTGGTTGGTGTACAGGTGCTGCATGGCCGTCGCTGCAT
+
GGGGGGGGGGGGGGGGGGGGGGGGGGGGGGGGGGGGGGGCEGGGGDGGGGGGGG7EGGGGGGGGDGGGGGGGGGGGGGGGGGGGGGGGGGGGGGGGGGGGGGGGGGGGGGGGGGGGGGGGGGGGGGGGGGGGGGGGGGGGGGGGGGGGGGGGGDGGGGGGGDCEGGGGFGGGGGGGGGGGGGGFGGGCCEGEGGGGGGGGGGGGGGGGGGGGGGGGGFFGGGGGGGGGFCGFFFGG4BGGFGCFFFFFF?<C*>F:2?0FAFAF4BFFFAFFFF>F))46>B:((4>
@M00689:251:000000000-CJTJ5:1:1101:26424:6266 1:N:0:9
CAGGATTAGATACCCTGGTAGTCCATGCCGTAAACGGTGGGCGCTAGGTGTAGGGGTCTTCCACGGCCTCTGTGTCGTAGCTAACGCATTAAGCGCCCCGCCTGAGGAGTACGGCCGCAAGGCTAAAACTCAAAGGAATTGACGGGGGCCCGCACAAGCGGCGGAGCATGTGGATTAATTCGATGCAACGCGAAGAACCTTACCTGGGCTTGACATACACCAGATCGCTGCAGAGATGTAGTTTCCCTTGTGGTTGGTGTACAGGTGCTGCATGGCTGTCGCTGCAT
+
DGGGGGGGGGGGGGGGGGGGGGGGG<FGGGGGGGGGEGG@F8FGGCGGGFF,C<FCFGFFCFGF::FFEGG@GAEF,CC?<<FCECEGGGGFFGGGGGGGGGGGEGGFEEAFGGGGEGGGGGGGGGGFGGGGGGGDFAFGGCGGGGGGGGEEGGG@F,CFGG>CGEEGGGFEDFGGF9FCFC+A<EG+<5=E7CEEGGEGGGGGGFGGGGF5*<9D7@FGF3C4C6:CF<D??6CDFFG7>FGGFFFF*)66CFF?(:6@29<-7?)8F>?(67>@F3:??:?6>(5
@M00689:251:000000000-CJTJ5:1:1101:21745:6295 1:N:0:9
CAGGATTAGATACCCTGGTAGTCCACGCCGTAAACGATGAGTGCTAGGTGTCAGGGGGTTTCCGCCCCTTGGTGCTGGAGTTAACGCATTAAGCACTCCGCCTGGGGAGTACGGCCGCAAGGCTGAAACTCAAAAGAATTGACGGGGGCCCGCACAAGCGGTGGAGCATGTGGTTTAATTCGAAGCAACGCGAAGAACCTTACCAGGTCTTGACATCCTCTGCTATCGATAGAGATATCGAGTTCCCTTCGGGGACAGAGTGACAGGTGCTGCATGGTTGTCGCTGCAT
+
GGGGGGGGGGGGGGGGGGGGGGGGGGGGGGGGGGGGGGGFGGGGGGGGFGGGGGGDCEGGGGGEGGGGGGGGGGGGFGGGGGGGGGGGGGGGGGGGGGGGGGGFGGGGGGGGG>FFGGEEFGGGFGGGGGGGGGGGCFGGGGFCCDFGGGGDG7FFGGGGEGDCFFFGGGGGGGGGGGGGGFCFEGGGGGGGGGDGGGGGGGGGFDDGGGGFFF?FGFFGGFFDG:6*>C5)=7:CF=F<GGGGFFFFFFB3C)741?09<=9<FF3<)4<>FFF=FFFFF28?F:>FF
@M00689:251:000000000-CJTJ5:1:1101:22423:6317 1:N:0:9
CAGGATTAGATACCCTGGTAGTCCACGCCGTAAACGTTGGGCGCTAGGTGTGGGATCCTTCCACGGATTCCGTGCCGCAGCTAACGCATTAAGCGCCCCGCCTGGGGAGTACGGCCGCAAGGCTAAAACTCAAAGGAATTGACGGGGGCCCGCACAAGCGGCGGAGCATGTGGATTAATTCGATGCAACGCGAAGAACCTTACCTGGGCTTGACATACACCAGATTGCTGCAGAGATGTAGTGTCCCTTGTGGTTGGTGTACAGGTGATGCATGGCTGTCGCTGCAT
+
GGGGGGGGGGGGGGGGGGGGGGGGGGGGGGGGGGGGGGGC@FGGGGGGGGGGGGGFGGGGGGGGGGDFGGG@GGGGEGEGGGFFGGGGGGGGGGGGGGGGGGGGCGGCEGGGGDGGGGCGGGGGGEFGGGGGGGGDCFGGGFGDEEGDGGGGGGGEGEGGDGGCGGGGGGGGGFGGGGGGGC7EFGGGGDGGDEGGGGGGGGGGGGGGGGGGGGGGGFFGGGFDFGEGFFGF@=CFFFG7FGC>==@DF?FGDFF?>FBFFFFAFF?4BBFAFF45F3<<?BFBB7>
@M00689:251:000000000-CJTJ5:1:1101:17382:6321 1:N:0:9
CAGGATTAGATACCCTGGTAGTCCATGCCGTAAACGGTGGGCGCTAGGTGTAGGGGTCTTCCACGGCCTCTGTGTCGTAGCTAACGCATTAAGCGCCCCGCCTGGGGAGTACGGCCGCAAGGCTAAAACTCAAAGGAATTGACGGGGGCCCGCACAAGCGGCGGAGCATGTGGATTAATTCGATGCAACGCGAAGAACCTTACCTGGGCTTGACATACACCAGATCGCTGCAGAGATGTAGTTTCCCTTGTGGTTGGTGTACAGGTGCTGCATGGCCGTCGCTGCAT
+
GGGGGGGGGGGGGGGGGGGGGGGGGGGGGGGGGGGGGGGCFGGGGGGGGGGGGGGDGGGGGGGGGGGGGGGFGGGGGGFGGGGGGGGGGGGGGGGGGGGGGGGGCFEGGGGGGGGGGGGGGGGGGGGGGGGGGGGGGGGFGGGGGGGGGGGGGGGGGGGGGGECGGGGGGFGFFGGGGGGGDFGGGGGGEGGGGGGFGGGGGGGGGGGGGGGGGGGGFFGFFCFGGGGFGGFFFDFFFGGFGCGF9?<FFFGGFFF9B?FBFFFFFFFFFFFFFF>FFFF9FFBFBA
@M00689:251:000000000-CJTJ5:1:1101:12729:6336 1:N:0:9
CAGGATTAGATACCCTGGTAGTCCATGCCGTAAACGGTGGGCGCTAGGTGTAGGGGTCTTCCACGGCCTCTGTGTCGTAGCTAACGCATTAAGCGCCCCGCCTGGGGAGTACGGCCGCAAGGCTAAAACTCAAAGGAATTGACGGGGGCCCGCACAAGCGGCGGAGCATGTGGATTAATTCGATGCAACGCGAAGAACCTTACCTGGGCTTGACATACACCAGATCGCTGCAGAGATGTCGTTTCCCTTGTGGTTGGTGTACAGGTGATGCATGGCTGTCGCTGCAT
+
GGGGGGGGGGGGGGGGGGGGGGGGGGGGGGGGGGGGGGGGCFFGGGGGGGGCGGE@FGGGGGGGEGGGGGGEGFGGGGGGGGGCGGGEGGGFDGGGGGGGGGGEFGGEGGFGGGGGGG@CGDGFDDFFGGGGGGGFFGGGFGGGGGDCEGGGGCFGGGGEEFECEGGCGGGGFGGGC?FGGCFGFGGCFEGEEEGGGGGGGFGGGGFGGGGGGGGGGF?FGGCCFGGGFCDFFFGGFFG*9FGGFFFA=5AD3<F03<:F<BDB4?49F2A2<=5@F:7?:BF090:
@M00689:251:000000000-CJTJ5:1:1101:17378:6339 1:N:0:9
CAGGATTAGATACCCTGGTAGTCCATGCCGTAAACGGTGGGCGCTAGGTGTAGGGGTCTTCCACGGCCTCTGTGTCGTAGCTAACGCATTAAGCGCCCCGCCTGGGGAGTACGGCCGCAAGGCTACAACTCAAAGTAATTGACGGGGGCCCGCACAAGCGGCGGAGCATGTGGATTAATTCGATGCAACGCGAAGCACCTTACCTGGGCTTGACATACACCAGATCGCTGCAGATATGTAGTTTCCCTTGTGGTTTGTGTACAGGTGCTGCATGGCCGTCGCTGCAT
+
FGGFGGFGFFGGGGGGGGGGGGGGGGGGGGGGGGGGDGG7+FGGGEFFFGFFEFD+FFGGGGGG>CFGGGG8FEFGEGG7FGGGG7FGGGGDFFEGGGG+FGG?+D7CFFBFDEFGCG@FGGGGF,DBFGGFGEB3,@FFGGGE+++*BFG7E7FCBCGBFFG7CCEEG+++<@ECFFFGG*<FCEFGG*CC*77*CGGGGGGGG7=CCFGC*ACF=?9FGG*CFFCDF/CF4@*09?C**:CGFFFFF?AGCFF((.1><B29)96>F4<7A74<<)7>19B(42:
@M00689:251:000000000-CJTJ5:1:1101:26394:6367 1:N:0:9
CAGGATTAGATACCCTGGTAGTCCACGCCGTAAACGATGTCTACTAGTCGTTGGGTCCCTTGAGGACTTAGTGACGCAGCTAACGCAATAAGTAGACCGCCTGGGGAGTACGGCCGCAAGGTTAAAACTCAAATGAATTGACGGGGGCCCGCACAAGCGGTGGAGCATGTGGTTTAATTCGATGCAACGCGAAGAACCTTACCTGGTCTTGACATATCTAGAATCCTGCAGAGATGCGGGAGTGCCTTCGGGAATTAGAATACAGGTGGTGCATGGCCGTCGCTGCAT
+
GGGGGGGGGGGGGGGGGGGGGGGGGGGGGGGGGGGGGGGGGGGGGGGGGGGGGGGGGGGGGGFGGGGGGGGGGGGGGGGGGGGGGGGGGGGGGGGFGGGGGGGGGGGGGGGGGGGGGGGGGGGGGGGGGGGGGGGGGGGGGGGGGGGGGGGG@E:FDFEGGGGFFFGGGGGGGGGGGGGGGGGGGGGGGGGGGGGGGGGGGGGGGGGGGGF9FFF7>FFCFCFGGGGGFFGFFFGCFEGG<<CFFFFFF3?GDD@?>7:FAFA2@FFBFBFFFFF>FFFFFFFFFFBB
@M00689:251:000000000-CJTJ5:1:1101:7197:6369 1:N:0:9
CAGGATTAGATACCCTGGTAGTCCATGCCGTAAACGGTGGGCGCTAGGTGTAGGGGTCTTCCACGGCCTCTTTGTCGTAGCTAACGCATTAAGCGCCCCGCCTGGGGAGTACGGCCGCAAGGCTAAAACTCAAAGGAATTGACGGGGGCCCGCACAAGCGGCGGAGCATGTGGATTAATTCGATGCAACGCGAAGAACCTTACCTGGGCTTGACATACACCAGCTCGCTGCAGAGATGTCGTTTCCCTTGTGGTTGGTGTACAGGTGATGCATGGCCGTCGCTGCAT
+
GGGGGGGGGFGGGGGGGFGGGGGGGGGGGGFEGGGGDFF>EFFEGGGG<FFGGGGGGGGEFGGGG+CF,CF,C,CFFGF7DFF9F7=+BFF?CFCFGGG:CFGGGCE:FG,CFCFFEFBFD+FFGFF<FAD=FFD,6BFGFGFECCBECFGEGDGGGCFEGG7E=GEC<?GGF+<CGCGGGF9CFGG7CEG55CECCCFFCC?:FGG5*CC57@CFF?40>9C*9F*C@37?F*/CFF>**9C<FF?>F4<4DFF114(<)8<2)9@AFFF>>?5@9)4;;611479
@M00689:251:000000000-CJTJ5:1:1101:18878:6371 1:N:0:9
CAGGATTAGATACCCTGGTAGTCCACGCTGTAAACGTTGGGCGCTAGGTGTGGGGTCCTTCCACGGCCTCCGTGCCGCAGCTAACGCATTAAGCGCCCCGCCTGGGGAGTACGGCCGCAAGGCTAAAACTCAAAGGAATTGACGGGGGCCCGCACAAGCGGCGGAGCGTGTGGCTTAATTCGATGCAACGCGAAGAACCTTACCTGGGCTTGACATACACCAGATTGCTGCAGAGATGTAGTGTCCCTTGTGGTTGGTGTACAGGTGATGCATGGTCGTCGCTGCAT
+
FGFGGGGGGGGGGGGGGFGGGFGGG,BF;FGGGGGGFGGF7FGGGGGGGGGGGG7F7EFGGGGGCE:+BF<+DDCFCCC@FGGCG:F=FGAEAFFGFGGEGGGD@FCEEFCFF7FFCGCECFFFG<<=FGGGF,@CGFFFEGGE77C7EGG8E7F@CCF:FGCEE8E5EE>EE5CFF:FGG5<FGGG?FEGC5=5CCGGGGGGGF+**:CG5FGGGGFFGGGGFG*<C=:C?F*7FFFGFFG6?FFFBFFFFGFF80:<FAFFA?FF<FAF2A74@@B>F99?(144
@M00689:251:000000000-CJTJ5:1:1101:18865:6384 1:N:0:9
CAGGATTAGATACCCTGGTAGTCCACGCTGTAAACGTTGGGCGCTAGGTGTGGGGTCCTTCCACGGATTCCGTGCCGCAGCTAACGCATTAAGCGCCCCGCCTGGGGAGTACGGCCGCAAGGCTAAAACTCAAAGGAATTGACGGGGGCCCGCACAAGCGGCGGAGCGTGTGGTTTAATTCGATGCAACGCGAAGAACCTTACCTGGGCTTGACATACACCAGATTGCTGCAGAGATGTAGTGTCCCTTGTGGTTGGTGTACAGGTGATGCATGGTCGTCGCTGCAT
+
GGGGGGGGGGGGGFGGGGGGGGGGGGGGGGGGGGGGGGGF:FGGGGGGGGGGGGGGGGGGGGGGGGGGGGGGGGGGEGGGGGGGGEGGGGGEFGGGGGGDGGGGGGDGGGGGGGGGEGG@FGGGFGGGGGGGGFFGFFGGGGGGGGEEGGGEGGGGGGGGGGGCEEGGGGGGGGGGGGGGGC:EFGFGGGGGGGEGGGGGGGGGGGDGGGGGGGGGGFFGGG:FGGCGFCFF4FDGFFGF>FGGFFFFFFFGGFF?0?BFFFFAFF@<FAA):=5BF@BF>B?6B3A
@M00689:251:000000000-CJTJ5:1:1101:15409:6397 1:N:0:9
CAGGATTAGATACCCTGGTAGTCCATGCCGTAAACGGTGGGCGCTAGGTGTAGGGGTCTTCCACGGCCTCTGTGTCGTAGCTAACGCATTAAGCGCCCCGCCTGGGGAGTACGGCCGCAAGGCTAAAACTCAAAGGAATTGACGGGGGCCCGCACAAGCGGCGGAGCATGTGGATTAATTCGATGCAACGCGAAGAACCTTACCTGGGCTTGACATACACCAGATCGCTGCAGAGATGTAGTTTCCCTTGTGGTTGGTGTACAGGTGGTGCATGGCCGTCGCTGCAT
+
GGGGGGGGGGGGGGGGGGGGGGGGGGGGGGGGGGGGGGGECGGGGGGGFGGGGGEEGGGGGGGGGGGGGGGEGGGGGGGGGGGGGGGGGGGGDGGGGGGGGGGGGGGGEGGGGGGGGGDGGGGGGGFGGGGGGGGGGCGGGGGGGGDGGGGGGEGGGGGCFG8ECDEGGG?EGGGGGGGGGGFGGGGGGCGGGGGGGGGGGGGGGG5FGGGGGGGGGFFGGGGGGGGGF5DFF@FDFFG:>FGGFFFFFFFFGFFFFF?F<FAF?F4<E:AFAF>FFFFFBFF?FFB
@M00689:251:000000000-CJTJ5:1:1101:16305:6407 1:N:0:9
CAGGATTAGATACCCTGGTAGTCCATGCCGTAAACGGTGGGCGCTAGGTGTAGGGGTCTTCCACGGCCTCTGTGTCGTAGCTAACGCATTAAGCGCCCCGCCTGGGGAGTACGGCCGCAAGGCTAAAACTCAAAGGAATTGACGGGGGCCCGCACAAGCGGCGGAGCATGTGGATTAATTCGATGCAACGCGAAGAACCTTACCTGGGCTTGACATACACCAGATCGCTGCAGAGATGTAGTTTCCCTTGTGGTTGGTGTACAGGTGCTGCATGGTCGTCGCTGCAT
+
GGGGGGGGGGGGGGGGGGGGGGGGGGGGGGGGGGGGGGGDCGGGGGGGGGGGGGGGGGGGGGGGGGGGGGG@FGGGGGGGGGGGGGGGGGFGGGGGGGGGGGGGGGGCCFFGGEGGGGGDGGGGGGGGGGGGGGGGGGGGGGGGCEDGGGGGGCGCGGGGGGGCGEGGGGGGGGGFGGGGGGCFFGGGGGGGDGGGGGGGGGGGGFGGGGGGGGGGGFFGFFFDGGFGFGGFFFGGFFGGGGGGFFFFFFFGDFF?>FFFFFFF?F??F2<(6=>FFEFFFFFFFFF
@M00689:251:000000000-CJTJ5:1:1101:15401:6414 1:N:0:9
CAGGATTAGATACCCTGGTAGTCCATGCCGTAAACGGTGGGCGCTAGGTGTAGGTGTCTTCCACGGCCTCTGTGTCGTAGCTAACGCATTAAGCGCCCCGCCTGGGGAGTACGGCCGCAAGGCTAAAACTCAAAGGACTTGACGGGGGCCCGCCCAAGCGGCGGAGCATGTGGATTCATTCGATGCACCGCGCAGACCCTTACCTTGGCTTGACCTACACCCGATCGCTGCAGAGCTTTCGTTTCCCTTGTGGTTGGTGTACAGTTGGTTCATGGCCTTCGCTGCCT
+
GGGGGFG9FFGGGGGGGGGGGGGGCFFGGEGGFGGEFGG++CFGG+@FGGGFGG,CFFGGGGFFC+@FGGG,ECFGCG,6DF66C,C+FG,5,C=FGGGEFGGG+BC7+B4E=7FFGGD+:<DF,5CDFGGGDG9A3=DDFCF><CCCEEGGG8<BC,@**=*1**=*<0<+<+<E++<CF9<C7EG+;7E>*1:/*;;FG6EGGFF6CGGGGG+?*9)CC)))19*97*9601**1)>**9CFFFFAF5<C:>F:04(7)9AA@F*3<(6):*17?*58(43(4(8
@M00689:251:000000000-CJTJ5:1:1101:10203:6480 1:N:0:9
CAGGATTAGATACCCTGGTAGTCCATGCCGTAAACGGTGGGCGCTAGGTGTAGGGGTCTTCCACGGCCTCTGTGTCGTAGCTAACGCATTAAGCGCCCCGCCTGGGGAGTACGGCCGCAAGGCTAAAACTCAAAGGAATTGACGGGGGCCCGCACAAGCGGCGGAGCATGTGGATTAATTCGATGCAACGCGAAGAACCTTACCTGGGCTTGACATACACCAGATCGCTGCAGAGATGTAGTTTCCCTTGTGGTTGGTGTACAGGTGATGCATGGTCGTCGCTGCAT
+
GGGGGGGGGGGGGGGFFFFGGGGFFGGFGGGGEFGGEFGD>FGGGGGGEGGGFGG7FGGGGGGGECFFFGGEGGGG7FFGGGFCFCGGGGGAEGEGGGGGGGG??FGCGGFGG>FGEGC7FGGGGCFFGGGGGGGGBDGGGFGEEGGGGGGGGEGEGGGGCGGGG=EFGFC@E<EF9<9EFF?C7EGGGGGC*7CEFGGGGFGGGGG5=EFGFGFD>@FGGG4/9DCGFCGF4=FD@=C7:CFGFFF2@5AG3FF3088FAF2))=?2F9><A45FFFFFBF??9?A
@M00689:251:000000000-CJTJ5:1:1101:18546:6497 1:N:0:9
CAGGATTAGATACCCTGGTAGTCCATGCCGTAAACGGTGGGCGCTAGGTGTAGGGGTCTTCCACGGCCTCTGTGTCGTAGCTAACGCATTAAGCGCCCCGCCTGGGGAGTACGGCCGCAAGGCTAAAACTCAAAGGAATTGACGGGGGCCCGCACAAGCGGCGGAGCATGTGGATTAATTCGCTGCAACGCGAAGAACCTTACCTGGGCTTGACATACACCAGATCGCTGCAGAGATGTAGTTTCCCTTGTGGTTGGTGTACAGGTGCTGCATGGTCGTCGCTGCAT
+
GGGGGGGGGGGGGGGGGGGGGGGGGGFGGGGGGGGGGGGC@FGGGEGGGGGGGGGDGGGGGGGGEGGGGGGFGGGGGGGGGGGGGGGGGGGGFGGGGGGCFGGG@C@=CFGGGEGGCGGEGGGGGFGGGGGGGGFCDGGGGGGECECFGGG8E:FEFFGGFGGGC=EFGGGGG+CG6:FGF=*;8EGGG=EGDGCCFGGGGGGGGGGGGGGGCFGFCFFGGGG:DGGGF<DF@4<CFFG7:DGGFFFFFFFFGF)4(8:FAFFF5B6:FAF7AF4BF:>F9>B19BA
@M00689:251:000000000-CJTJ5:1:1101:22509:6536 1:N:0:9
CAGGATTAGATACCCTGGTAGTCCATGCCGTAAACGGTGGGCGCTAGGTGTGGGGTCCTTCCACGGACTCCGTGCCGTAGCTAACGCATTAAGCGCCCCGCCTGGGGAGTACGGCCGCAAGGCTAAAACTCAAAGGAATTGACGGGGGCCCGCACAAGCGGCGGAGCATGTGGATTAATTCAATGCAACGCGAAGAACCTTACCTAGGCTTGACATATACAGGACGACGGCAGAGATGTCGTCTCCCTTGTGGCCTGTATACAGGTGCTGCATGGTCGTCGCTGCAT
+
GGGGGGGGGGGGGGGGGGGGGGGGGGFGGGGGGGGGGGG7+FFGGGGGGGGGGGGFGGGGGGGGGGCFGGG@FGGGGGGEGGGGGGGGGGGFGGGGGGGEGGGGGGGGGGGGG@FGGG@FFGGGGFGGGGGGGGGFC@FGGFGBEGDGGGGCGCGEF>FGDFEEG=EGGGGGGFGGGFGGGFEGGGGGGGGGC5=8EGGGGGGGGGGGGGGGGGGGGFFGFGFGGGGGFGGFDFGFF*:CDGGFFF??F4AGDFFF:DBF2?4>4?)8?AFFFF4BFEFFF>?:>BA
@M00689:251:000000000-CJTJ5:1:1101:9892:6565 1:N:0:9
CAGGATTAGATACCCTGGTAGTCCATGCCGTAAACGGTGGGCGCTAGGTGTAGGGGTCTTCCACGGCCTCTGTGTCGTAGCTAACGCATTAAGCGCCCCGCCTGGGGAGTACGGCCGCAAGGCTAAAACTCAAAGGAATTGACGGGGGCCCGCACAAGCGGCGGAGCATGTGGATTAATTCGATGCAACGCGAAGAACCTTACCTGGGCTTGACATACACCAGATCGCTGCAGAGATGTAGTTTCCCTTGTGGTTGTTGTATAGTTTGTGCATGGCCGTCGCTGCAT
+
GGGGGGGGGGGGGGGGGGGGGGGGGGGGGGGGGGGGGFGGDFGEGGGGFGGGGGD7FGGGGGGGE7FGGGGDGEGG7FFDFFF9FGGGGGGGAEEGGFG+CFGFFGF@=FFGCGGEGGGGEGFFGCFFFGGGGGGGFDDGDFGGGGGGGGGGGEGGF,F@7FEGE*CEGGG?C7CFGCGGGFGGFGG?FGGGE*:?6CGGGCFGEE55CFGCCFC>7?4*95><FC*9>9CF:99*9*:02CFC@4*49)6**8>6(4(8)*.6*8*-8(64>=47@542(7<0;?2
@M00689:251:000000000-CJTJ5:1:1101:7714:6608 1:N:0:9
CAGGATTAGATACCCCGGTAGTCCTGGCCTTAAACGATGGATGCTTGGTGTCTGGGGTTTTATAGTCCCCGGGTGCCGTAGCTAACGCGTTAAGCATCCCGCCTGGGGAGTACGGTCGCAAGACTGAAACTCAAAGGAATTGACGGGGACCCGCACAAGCGGTGGAGCATGTGGTTCAATTCGACGCAACGCGAAGAACCTTACCTGGGCTTGACATACACCAGATCGCTGCAGAGATGTAGTTTCCCTTGTGGTTGGTGTACAGGTGCTGCATGGTTGTCGCTGCAT
+
GGGGGGGGGGGGGFGGGGGGGGGGGGGGGGGGGGGGGGGGFGGGGGGGFGGGGGGGGGEGGGGGGGGGGGGGGGGGGGGGGFFGGGFGGEGGGGGGGGGGGGGGGGGGGDFCGEGGGGGGDGFGCDGGGGGGGGFGGGGGGGFGGGGGGGGGGGGGGGGCEGGGGFFFGGGGGGFGGFGGGGGGGGGDGGGGEECE8EEGG7CEFGGGCFGGGGGGGFF6*>FFGGG3>FCBFF7>7?GGFF>7@FF7@*(*9>)811,7:F<B??6262A??=?F=F:BFB(32(,)
@M00689:251:000000000-CJTJ5:1:1101:25156:6609 1:N:0:9
CAGGATTAGATACCCTGGTAGTCCATGCCGTAAACGGTGGGCGCTAGGTGTAGGGGTCTTCCACGGCCTCTGTGTCGTAGCTAACGCATTAAGCGCCCCGCCTGGGGAGTACGGCCGCAAGGCTAAAACTCAAAGGAATTGACGGGGGCCCGCCCAAGCGGCGGAGCATGTGGATTAATTTGATGCAACGCGAAGAACCTTACCTGGGCTTGACATACACCAGATCGCTGCAGAGATGTAGTTTCCCTTGTGGTTGGTGTACAGGTGTTGCATGGTCGTCGCTGCAT
+
FGGGGGGFGGGGGGGGGGGGGGGGGFFGGGGGGGGGDGGGGGGGGGGGGGGCFFGGGGGGGGEF7FGGGGGCGFGGGGDFGGGGGGG:FGFGGGGDGGGEFGGGGGGGGGGGGGGGDDCB:EFGGGGGGFFFGGEGGGGGF,EFGGGGGGGED7CFGGGEEECGGGDCFFF7@EGGGGGGGFE@CFFG@=EEEGGEFGFGGGGGFGGGG=FGFGCG76*>CDFGGGFDFGGFF9<<FFCGGFGD?F?<FFBGGFF?B?FFFFFFFFFFFFFFBF>?87;BFF??FFB
@M00689:251:000000000-CJTJ5:1:1101:5478:6670 1:N:0:9
CAGGATTAGATACCCTGGTAGTCCATGCCGTAAACGGCGGGCGCTAGGTGTAGGGGTCTTCCACGGCCTCTGTGTCGTAGCTAACGCATTAAGCGCCCCGCCTGGGGAGTACGGCCGCAAGGCTAAAACTCAAAGGAATTGACGGGGGCCCGCACAAGCGGCGGAGCATGTGGATTAATTCGATGCAACGCGAAGAACCTTACCTGGGCTTGACATACACTAGATCGCTGCAGAGCTGTAGTTTCCCTTGTGGTTGGTGTACAGGTGATGCATGGTTGTCGCTGCAT
+
GGGGGGGGGGGGGGGGGGGGGGGGGGGGGGGGGGGGGEGGG@FCGGGGFGGFGGGGGDGEFFEGGCEGGGGFGGEFEGFGGGGGFGGGDGGFGGGGGGECGGGFGC:>FFFGGGGGGGGGFCFGFBBFGFGGGF;FFFFE<FGGDEDEDEGGD*FGFGGGEGGD5E5FDGGGDCFC?F9::E77<EFCGGDEECEEFGFGGGGACCCFGGGG*3CGGFFGFD=**:CD><5?@F3*16:*>CF7BFFFFF<C*<763(-7)96A:F))9<27<FFFB:(640<?9>4
@M00689:251:000000000-CJTJ5:1:1101:12643:6693 1:N:0:9
CAGGATTAGATACCCTGGTAGTCCACGCCGTAAACGATGAGTGCTAGGTGTTAAGGGGTTTCCGCCCCTTAGTGCTGCAGTTAACGCATTAAGCACTCCGCCTGGGGAGTACGGCCGCAAGGCTGAAACTCAAAAGAATTGACGGGGGCCCGCACAAGCGGTGGAGCATGTGGTTTAATTCGAAGCAACGCGAAGAACCTTACCAGGTCTTGACATCCCACTGACCGTCCTAGAGATAGGACTTTCCCTTCGTGGACAGTGGTTACAGGTGCTGCCTGGCTGTCGCTGCAT
+
GGGGFGGGGGGGGGGGGGGGGGGGGGGGGGGGGGGGGGGFEGGGGFGGGGGGFD9CE7FGGGGGGGGGGG86FFGGCGCFGGFEGEG:FGDDEF?FGGGGGGG@CFG:FFDGE@FGGGCCBFGGAEDFGGGGGFGE+AFFDFFGGGGGGGGGG@E:ECFFEGC@8AF@FGGGGGGGFCGGGFC*;EEFGEGG5EGGFGGGGGGGGGCGFGGGGGFCFFF4<F<>GG5CDCDFFFG7=727*9FGFFFFFFBD*0>::::F9FA(*0@))5(:B=F)97320(421:?(224
@M00689:251:000000000-CJTJ5:1:1101:24339:6698 1:N:0:9
CAGGATTAGATACCCTGGTAGTCCATGCCGTAAACGTTGGGCACTAGGTGTGGGGGACATTCCACGTTTTCCGCGCCGTAGCTAACGCATTAAGTGCCCCGCCTGGGGAGTACGGCCGCAAGGCTAAAACTCAAAGGAATTGACGGGGGCCCGCACAAGCGGCGGAGCATGCGGATTAATTCGATGCAACGCGAAGAACCTTACCAAGGCTTGACATACACCAGACCGGTCCGGAGATGGTCCTTCCCCCTTGTGGGGCTGGTGTACAGGTGGTGCATGGCCGTCGCTGCAT
+
GGGGGGGGGGGGGGGGGGGGGGGGGGFGGGGGGGGGGGGGGGGGGGGGGGGGGGGGGGGGGGGGGGGGGGGGGGGGGGGGGGGGGGGGGGGGGGGGGGGGGGGGGGGGGGGGGGGGGGGGGGGGGGGGGGGGGGGGGGGGGGGGGGGGGGGGGGEGGGGGGGGGGDEEEFGGGGGGGGGGGFGGGGGGGGGGGGGGGGGGGGGGGGGGGGGGGGGGGFFGGGGGGGGGBGGFFDGGFFGGGGGGFFFFFF>GGF:?BFFFBEFFFFFFFFFFFFFFFFFFFFFFFFFFFF:A
@M00689:251:000000000-CJTJ5:1:1101:23490:6713 1:N:0:9
CAGGATTAGATACCCTGGTAGTCCATGCCGTAAACGGTGGGCGCTAGGTGTAGGGGTCTTCCACGGCCTCTGTGTCGTAGCTAACGCATTAAGCGCCCCGCCTGGGGAGTACGGCCGCAAGGCTAAAACTCAAAGGAATTGACGGGGGCCCGCACAAGCGGCGGAGCATGTGGATTAATTCGATGCAACGCGAAGAACCTTACCTGGGCTTGACATACACCAGATCGCTGCAGAGATGTAGTTTCCCTTGTGGTTGGTGTACAGGTGTTGCATGGTCGTCGCTGCAT
+
GGGGGGGGGGGGGGGGGGGGGGGGGGGGGGGGGGGGGGGGGGGGFGGGGGGGGGGGGGGGGGGGGGGGGGGGGGGGGGGGGGGGGGGGGGGGGGGGGGGGGGGGGGGGGGGGGGGGGGEGGGGGGGGGGGGGGGGGGGGGGGGGGGDGGGGGGGGGGGGGGGGGGGGGGGGGGGGGGGGGGEFGGGGGGGGGEGGGFEFGGGGGGGGGGGGGGFGGCFFGGGDFGGGGFGGFFFFDFFGGGGGGFFFFFFFGGFFFFFFFBFFDFFF<7,5,:FFFF>>?9>??02>
@M00689:251:000000000-CJTJ5:1:1101:19258:6717 1:N:0:9
CAGGATTAGATACCCTGGTAGTCCACGCCGTAAACGATGTCGACTTGGAGGTTGTGCCCTTGAGGCGTGGCTTCCGGAGCTAACGCGTTAAGTCGACCGCCTGGGGAGTACGGCCGCAAGGTTAAAACTCAAATGAATTGACGGGGGCCCGCACAAGCGGTGGAGCATGTGGTTTAATTCGATGCAACGCGAAGAACCTTACCTGGTCTTGACATCCACGGAAGTTTTCAGAGATGAGAATGTGCCTTCGGGAACCGTGAGACAGGTGATGCATGGCCGTCGCTGCCT
+
GGGGGGGGGGGGGGGGGGGGGGGGGGGGGGGGGGGGDGGGGFFFGGCF@FEGGGF:FGGGG8<C<FFGGGGGGGG77CFGGCGG>G7FGGGGGGGGGGGGGGGC7CFGFFGEEFGCGGD@@FFFGGFGGGGFGFFDFGG9CF<CGGDGGGGG:EEEGGGGGGGFFFGGGGGGGGGG9CGGGGGEGGGGGD5=5CGCGGGGGGGGG=FGGGGGGGGGG?FG37*/>DGGFGCFF@FFFFGFG>FGFFFFF>0C9<FF9?070*5<5FF:6A>FBFF4>FB309>B?>(3
@M00689:251:000000000-CJTJ5:1:1101:5870:6731 1:N:0:9
CAGGATTAGATACCCTGGTAGTCCATGCCGTAAACGATGAGTGCTAAGTGTTGGAGGGTTTCCGCCCTTCAGTGCTGCAGCTAACGCATTAAGCACTCCGCCTGGGGAGTACGACCGCAAGGTTGAAACTCAAAGGAATTGACGGGGGCCCGCACAAGCGGTGGAGCATGTGGTTTAATTCGAAGCAACGCGAAGAACCTTACCAGGTCTTGACATCCTTTGACCACTCTAGAGATAGAGCTTCCACTTCGGGGGCAAAGTGACAGGTGCTGCATGGTTGTCGCTGCAT
+
GGGGGGGGGGGGFGFGGGGGGGGGGGGGGEGCFGFFGGGFGGGGGGGGGFGGGGGGGGEFGCFCEGGGGGGGGGGGGGGFFGGFGGGGGGGGGFA@FGGGGEGGGGEGGGGGG:=CFDEGE7FGGGC<EFD9EFFFGCFGGFGGGGGGGGGGGCEGGGF@FFGD*;CFFFFFG@F8FFFGFFGC5>CFEEGGCEGGFFCCCF8?ECGFG?DFF?9D6FF=FGGCCGGGFGFFFFGGFFGG=FFFF4B<@FFGDE39>?:)6=A4@6>B?:<A7/@74/<??AF<0:BFF
@M00689:251:000000000-CJTJ5:1:1101:12792:6738 1:N:0:9
CAGGATTAGATACCCTGGTAGTCCACACCGTAAACGTTGGGCGCTAGGTGTGGGGCCTATTCCATGGGTTCCGTGCCGCAGCTAACGCATTAAGCGCCCCGCCTGGGGCGTACGGCCGCAAGGCTAAAACTCAAAGGAATTGACGGGGGCCCGCACAAGCGGCGGAGCATGCGGATTAATTCGATGCAACGCGAAGAACCTTACCTGGGTTTGACATACACCGGAACGCCTCAGAGATGAGGCCCCTTTTGTCGGTGTACAGGTGCTGCATGGTCGTCGCTGCAT
+
GGGGGGGGGGGGGGGGGGGGGFGGGFFGGGGGGGGGGGGD7FGGGGGGGGGCCE7CFGEGGGGEGGG7FFGGGGCFGGGCFFGEFGCF@GG<CFFCGGGGFGGGCFFF+3C7F=7FFCF+8F<FFFGG<FGGF:FBCE<FGCGGDGGGGGGGGGFGGGGF:CGED8CC>FGGCG*?EF?FGGC7E@E+AFCEEGE8C8@GGGCGFGFGGGGGGFG*;7F7FGDC3D*9@GGD46>=>F=CF4DGFFFFFF<FFB3>(83@<F:A)?F>=2<41BFB>@>F:?B7B
@M00689:251:000000000-CJTJ5:1:1101:8182:6749 1:N:0:9
CAGGATTAGATACCCTGGTAGTCCATGCCGTAAACGGTGGGCGCTAGGTGTAGGGGTCTTCCACGGCCTCTGTGTCGTAGCTAACGCATTAAGCGCCCCGCCTGGGGAGTACGGCCGCAAGGCTAAAACTCAAAGGAATTGACGGGGGCCCGCACAAGCGGCGGAGCATGTGGATTAATTCGATGCAACGCGAAGAACCTTACCAGGTCTTGACATCCTTTGACCACTCTAGAGATCGAGCTTTCCCTTCGGGGACACAGTGACAGGTGGTGCCTGGCCGTCGCTGCCT
+
GGGGCFGGGGGGGFGGFGGGGGGFGGGGGGGGGGGGGGGGGGGGGGGGFDGFFGCFGGGGGEGGGGGGGGGGGCGGGGGGCFFGGGGDGGFGGGGGEGGCGGGGCFGGGGGGGGEEGGGGGGGG,>FGGGGGFGG:BEGGFFCGDEDEGGGGC7FFGCCGCEG7:5CFGGGGG7CC?7+<F5FGGGGCFGGECG*/80;C:EGFGGD<EFCCGFFC*7@DFCFDF*:CFGGF??*:*5*57DFFFFFFFF1<3))43(,<AFA>F4)5?03(2)9/3@((42;>11((.
@M00689:251:000000000-CJTJ5:1:1101:8197:6758 1:N:0:9
CAGGATTAGATACCCTGGTAGTCCATGCCGTAAACGGTGTGCGCTAGGTGTAGGGGTCTTCCACGGCCTCTGTGTCGTAGCTAACGCATTAAGCGCCCCGCCTGGGGAGTACGGCCGCAAGGCTAAAACTCAGAGGAATTGACGGGGGCCCGCACAAGCGGCGGAGCATGGGGATTAATGCGCTGCAACGCGAAGAACCTTACCAGGTCTTGACATCCTTTGACCACTCTAGAGATAGAGCTTTTCCTTCGGGGACAAAGTGACAGGTGGTGCATGGCCGTCGCTTCAT
+
GGGGGGGGGGGGGGGGGGGGGGGGGFGGGEGGGGGGFFG:8C,FFFGCGGG@FGGGB@F,6,69,76+,6F,@6<,,:,,,9,,EF@7?=,,5:=CF:F7==+D@<F+8B,5++@F>F:C++3:BF<5E3@D,38+3333,3,@F<>3>*>8CEC:8C<:F<:*=:8BCF*****22+0+***21*+2<=*/>E:;AC@><C8@?+*<7+0+:+027?4*0*0:F6/28**94?*:*=:*0C*0**16/9,*9)7;::().*.6FFF74,4:DFFFFF?09104((449
@M00689:251:000000000-CJTJ5:1:1101:10847:6778 1:N:0:9
CAGGATTAGATACCCTGGTAGTCCATGCCGTAAACGGTGGGCGCTAGGTGTAGGGGTCTTCCCCGGCCTCTGTGTCGTAGCTAACGCATTAAGCGCCCCCCCTTGGGAGTACGGCCGCAAGGCTAAAACTCAAAGGAATTGACGGGGGCCCGCCCAAGCGGCGGAGCCTGTGGATCAATTCGATTCAACGCGAAGAACCTTACCTGGGCTTGACATACACCAGATCGCTTCAGGGATTTTGTTTCCCTTGTGGTTTGTGTACAGGTTATGCATGTTTGTCCCTCCCTCTGTCC
+
FGGGGGGGGGGGGGGGGGGGGGGGG@FGGGGGFEFGEEG7C,:FFGGGGGGGGG,+8FFGC,,C6FEGG8C,F,CF7FD6D@<FC,B:,F,9EE+CFGG+=F+,BEGFBC,?4+@F==+@>FFG,<FCFB,:DFDCFFGG9<FCCGGG@EEDB@E<BEG*=F18=E5*2*0+;:+<0:<CFC<C+:C90*17*7:*<EG*@+<E++*:=EF**0+**96<FG*>CG55)/96=**14)**0975@FF4F)64*.7(1:(7)1)))=*)7))--**//)4)).4(-,,(()6))
@M00689:251:000000000-CJTJ5:1:1101:9094:6808 1:N:0:9
CAGGATTAGATACCCTGGTAGTCCATGCCGTAAACGGTGTGCGCTAGGTGTAGGGGTCTTCCACGGCCTCTGTGTCGTAGCTAACGCATTAAGCGCCCCGCCTGGGGAGTACGGCCGCAAGGCTAAAACTCAAAGGAATTGACGGGGGCCCGCACAAGCGGCGGAGCATGTGGATTAATTCGATGCAACGCGAAGAACCTTACCTGGGCTTGACATACACCAGATCGCTGCAGAGATGTATTTTCCCTTGCGGTTGGTGTAAAGGTGGTGCATGGCCGTCGCTGCAT
+
GGGGGGGGGGGGGGGGGGGGGGGGAFGGGEGGGGGDBFG6B,@FG7FGCFGGG97@FGEGGF9F,6@FGGGCFDCF,:6,BFEEGCF>CGGGA?4+8@FFGGGC<FG7+C<F@++CFGGGCFFGBFGEGGGGGGGGF<FGFGGGGGGEEGGGGGFGF8FFE@CEG*=FGGGGG+CGGGGGGC7CFGGGGEGGGGDEGGGGGGGGGG55>FGGDGGF:@4<FDFFF*/>573)9@F*79F7**:D76*)*0(97>@>04(..*647/)3;29)44<4754(,,4:;:<
@M00689:251:000000000-CJTJ5:1:1101:27135:6826 1:N:0:9
CAGGATTAGATACCCTGGTAGTCCATGCCGTAAACGGTGGGCGCTAGGTGTAGGGGTCTTCCACGGCCTCTGTGTCGTAGCTAACGCATTAAGCGCCCCGCCTGGGGAGTACGGCCGCAAGGCTAAAACTCAAAGGAATTGACGGGGGCCCGCACAAGCGGCGGAGCATGTGGATTAATTCGATGCAACGCGAAGAACCTTACCTGGGCTTGACATACACCAGATCGCTGCAGAGATGTAGTTTCCCTTGTGGTTGGTGTACAGGTGATGCATGGTCGTCGCTGCAT
+
GGGGGGGGGGGGFGGGGGGGGGGGGGGGGGGGGGGGGGGGGGGGGGGGGGGGGGGGGGGGGGGGGGGGGGGGGFEGGGGGGFGGGGGGGGGGGGGGGGGGGGGGGGGGGGGGGGGGGGGGGGGGGGGGGGGGGGGGGGGGGGFGGGGGGGGGGGGGGGGGGGGGGGGGGGFGGGGGGFGGGGGFGGGGGGGGGGGGGFFGGGGGGGGGGGGGGGGGGFFGGFDGFFGGFGGFFFGGFFFGGFF>BFFFFF<FD>F1>?BFFFBFFFFFFFFFFFFFFFFFFF?FFFF
@M00689:251:000000000-CJTJ5:1:1101:16602:6859 1:N:0:9
CAGGATTAGATACCCTGGTAGTCCATGCCGTAAACGGTGGGCGCTAGGTGTAGGGGTCTTCCACGGCCTCTGTGTCGTAGCTAACGCATTAAGCGCCCCGCCTGGGGAGTACGGCCGCAAGGCTAAAACTCAAAGGAATTGACGGGGGCCCGCACAAGCGGCGGAGCATGTGGATTAATTCGATGCAACGCGAAGAACCTTACCTGGGCTTGACATACACCAGATCGCTGCAGAGATGTAGTTTCCCTTGTGGTTGGTGTACAGGTGATGCCTGGTCGTCGCTGCAT
+
GGGGGGGGGGGGGGGGGGGGGGGGGGGGGGGGGGGGGGGG7FEGGGGGGGGGGG>7FGGGGGGGEGGGGGGGGGGGDGFFFGGGGDGEGGFFGGEGGGGGGGG=<FCCFFFFCGGGGG:@FFGFF=FGGGG<FFEF,DF<DCCC7:FGGGG>E*CEFFGDDFE>E?E>FFGGG+:<<@FGG=CGCGGGG5>C5=ECCFGCFGGGG7=FFFGECFFG:=9DGF>5CCEGF5D?F6FDF4C*0?CFFFFFFFDCDFF:>??5<?B<4?FAFFF):B>F@:>FBBF09>2
@M00689:251:000000000-CJTJ5:1:1101:15039:6869 1:N:0:9
CAGGATTAGATACCCTGGTAGTCCATGCCGTAAACGGTGGGCGCTAGGTGTAGGGGTCTTCCACGGCCTCTGTGTCGTAGCTAACGCATTACGCGCCCCGCCTGGGGAGTACGGCCGCAAGGCTAAAACTCAAAGGAATTGACGGGGGCCCGCACAAGCGGCGGAGCATGTGGCTTAATTCGATGCAACGCGAAGAACCTTACCTGGTCTTGACATACACCAGATCGCTGCAGAGATGTAGTTTCCCTTGTGGTTGGTGTACAGGTGATGCCTGGCTGTCGCTGCATCTTTCT
+
GGGGGGGGGGGGGGGGGGGGGGGGGFGGGEGGGGGGGGG7@DEGGGGGEGGCFGC7FGFGGG<F,8CFGGG8C,EFFG,6BF,,E=F=EGD,,B@FGGGCEGGG<CE7+B<FBCFGGG+8=+DF8>=,FGGGGEFC7,DCFCAFCG@CEGG>G*=*BCGGCC88:EE8EFG79*;>+2<EF8+<<C@CFGGGC5:*+2A6@:CFG7C+<FFGFGCC:?4<FCCDFG:DF<D???F4@*:*:>FGFFF<F<B4*<;8181><B4.)=).@4A)64)<F)4),(409(6A>4<))
@M00689:251:000000000-CJTJ5:1:1101:20896:6892 1:N:0:9
CAGGATTAGATACCCTGGTAGTCCACGCCGTAAACGATGAATACTAGGTGTGGGGGTTTCAACACCTCCGTGCCGCCGCTAACGCATTAAGTATTCCGCCTGGGGAGTACGGTCGCAAGATTAAAACTCAAAGGAATTGACGGGGACCCGCACAAGTAGCGGAGCATGTGGTTTAATTCGAAGCAACGCGAAGAACCTTACCTACACTTGACATCCCTTGCATTACTCTTAATCGAGGAAATCCCTTCGGGGACAAGGTGACAGGTGATGCATGGCCGTCGCTGCAT
+
GGGGGGGGGGGGGFGGGGGGGGFGFGCFGGGGGGGGGGGGGGGGGGGGGGGGGGGDGGGGGGGGGGFGGGGFGGEGGEGGGGGEGEGGGGGGGGGGGGGGG@FCGDECGGDFGGGGGGCGGCGFGGFGG<DFFCFGGGG,DEGGDGGGGCGDGGGFGFDG:B8CCCF9F<FGGGGGGGGGGFEGGGGGGGDE5EGGGGG+AFGGGGGGG?FFGGFGGFFFGGGGDFGGFGCFFFD<7BCFCFFGFFFF7@0DCF>?08?:AFFF>F69FAFAFF>FF@BF0;B09?D
@M00689:251:000000000-CJTJ5:1:1101:21047:6912 1:N:0:9
CAGGATTAGATACCCTGGTAGTCCATGCCGTAAACGGTGGGCGCTAGGTGTAGGGGTCTTCCACGGCCTCTGTGTCGTAGCTAACGCATTAAGCGCCCCGCCTGGGGAGTACGGCCGCAAGGCTAAAACTCAAAGGAATTGACGGGGGCCCGCACAAGCGGCGGAGCATGTGGATTAATTCGATGCAACGCGAAGAACCTTACCTGGGCTTGACATACACCAGATCGCTGCAGAGATGTAGTTTCCCTTGTGGTTGGTGTACAGGTGATGCATGGCTGTCGCTGCAT
+
GGGGGGGGGGGGGGGGGGGGGGGGGGGGGGGGGGGGGGGECGGGGGGGGGGEGGGGGGGGGGGGGGGGGGGGGGGGGGGGGGGGGGGGGGGGGGGGGGGGGGGGGGGGCGGGGGGGGGGGGGGGGGGGGGGGGGGGGGGGGGGGGGGGGGGDGGGGGGFGGGGDGGGGGGFGGEGGGGGGGFFGFGGGG=GGGGGGGGGGGGGGGEGGGGGGGGGGGFFGGGGGGGGGF<DFFBGGFFGGGGGFFFFFFFFGDFF<0::FBFDAFFF<FFBFFB@FFDFDFFF?BFA
@M00689:251:000000000-CJTJ5:1:1101:10457:6932 1:N:0:9
CAGGATTAGATACCCTGGTAGTCCATGCCGTAAACGGTGGGCGCTAGGTGTAGGGGTCTTCCACGGCCTCTGTGTCGTAGCTAACGCATTAAGCGCCCCGCCTGGGGAGTACGGCCGCAAGGCTAAAACTCAAAGGAATTGACGGGGGCCCGCACAAGCGGCGGAGCATGTGGATTAATTCGATGCAACGCGAAGAACCTTACCTGGGCTTGACATACACCAGATCGCTGCAGAGATGTAGTTTCCCTTGTGGTTGGTGTACAGGTGCTGCATGGCTGTCGCTGCAT
+
GGGGGGGGGGGGGGGGGGGGGGGGGGGGGGGGGGGGGGGGGGGGGGGGFGGGGGDEGGGGGG<FFGGGGGGEGCFGCFFGGGGFGGGEGGGFGGGGGGGGGGGECFGGDFFFGGGGGGGGEGGG@FFGGGGGGGGG,@FFFGGGGGGGGGGGG@FGF>F7@G7EGGEFFGDFFFFFGFGGGF9FEGF::CGGEEEDGGGGGDGGG?FFGGGEFG?:CFFFGGG4CFFDFDGF?*79F6:DGGGGFFFBFFFG3>F<6:(><FA9?F)4F282A?5>F5<??::29?<
@M00689:251:000000000-CJTJ5:1:1101:6514:6944 1:N:0:9
CAGGATTAGATACCCTGGTAGTCCACGCCGTAAACGATGATAACTAGCTGTCAGGGGCCATGGGCTTTTGGTGGCGCAGCTAACGCATTAAGTTATCCGCCTGGGGAGTACGGCCGCAAGGCTAAAACTCAAAGGAATTGACGGGGGCCCGCACAAGCGGCGGAGCATGTGGATTAACTCGATGCAACGCGAAGAACCTTACCTGGGCTTGACATACACCAGATCGCTGCAGAGATGTAGTTTCCCTTGTGGTTGGTGTACAGGGGTTGCATGGCCGTCGCTGCAT
+
GGGGGGGGGGGGGGGGGGGGGGGGGGGGGGGGGGGGGGGGFDGFGFGGGGGGGGGGGGEGGGF7FGGGGF7FGEGDGGGGGGAFGGDGGFF<FGGGGGGGGGFGGGGCG@FGGGGGGDGGGGGCFDGGFGGGFGGGGGEFE@FGGGGGDFEGDEGFFGGGGGGGE?FGGFGGGGBFGFFGDCGGGGGCEEGGGCGCG58@FGFFFGFGGFGGGFGC*1;5F<FGDCCCE59?45<0*1:CGGGGFFFAF??C07>>?BFFFFFB3))(..)5<>:9..(2((((54
@M00689:251:000000000-CJTJ5:1:1101:11302:6945 1:N:0:9
CAGGATTAGATACCCTGGTAGTCCACGCCCTAAACGATGCGAACTGGACGTTGGGTGCAACTTGGCACTCAGTGTCGAAGCTAACGCGTTAAGCATCCCGCCTGGGGAGTACGGCCGCAAGGCTAAAACTCAAAGGAATTGACGGGGGCCCGCACAAGCGGTGGAGCATGTGGTTTAATTCGACGCAACGCGAAGAACCTTACCTGGGTTGGAACCCTCCAGAAGTTTGCAGAGATGCAGATGTGCCCGCAAGGGAATTGGATGTCCAGGTGTTGCATGGTCGTCGCTGCAT
+
GGGGGGGGGGGGGGGGGGGGGGGFGGGGGGGGGGGGGGGGGCFGGGGGGGGGGG>FEGGGGGGECFGGGGGGGGGGCFGEGGFFGGGGGGGGGGGGGGGGGGGFDFGCGGBGGDFGGGGDEGGGDGFGGGGGFDGGFDFGGGGGGEFGGGGGGCFGGFGE7FE>FGG@FFGGFGGG7CGGGC+=EGGEECEGDCEGGGGGGGGGGG5CFGGGGFGGGFFGGFF4CDFGFGFF?FGGBFGG7CDFFFFFEF657@B<(4:409<0?FF>F0>><D56*=<(<A;>B;9::>7A
@M00689:251:000000000-CJTJ5:1:1101:27072:6969 1:N:0:9
CAGGATTAGATACCCTGGTAGTCCATGCCGTAAACGGTGGGCGCTAGGTGTAGGGGTCTTCCACGGCCTCTGTGTCGTAGCTAACGCATTAAGCGCCCCGCCTGGGGAGTACGGCCGCAAGGCTAAAACTCAAAGGAATTGACGGGGGCCCGCACAAGCGGCGGAGCATGTGGATTAATTCGATGCAACGCGAAGAACCTTACCTGGGCTTGACATACACCAGATCGCTGCAGAGATGTAGTTTCCCTTGTGGTTGGTGTACAGGTGATGCATGGTCGTCGCTGCAT
+
GFGGGGGGGGGGGFGGGGGGGGGGGGGGGGFGGGFGGGGGGGGGGGGGFGGGGGGGGGGGGGGGGGGGGGGGGGGGGFGGFGFGGGGGGCFGGGGGGGGGGGGGGGGGGEFGGGGFFGGGGGGCFGGGGGGFFGGGGGGGGGGGGGGGGGGEGGGGGGGGGGGGGGGGFGCFGG6@FE@EFGFCFEFFGGGGGGGGGGGGGFFGFFFGGFGGGGGFFFFGFGGGGGGGFGGFFFFGFFC>>?FFFFFFFFDFDFFF;B?FB?ABFFFFFFFFFFF=4>>BFFFFF?2
@M00689:251:000000000-CJTJ5:1:1101:8483:6990 1:N:0:9
CAGGATTAGATACCCTGGTAGTCCACGCCGTAAACGATGTCGACTTGGAGGTTGTGCCCTTGAGGCGTGGCTTCCGGAGCTCACGCGTTAAGTCGACCGCCTGGGGAGTACGGCCGCAAGGTTAAAACTCAAATGAATTGACGGGGGCCCGCACAAGCGGTGCAGCATGGGGTTTAATTCGATGCAACGCGAAGAACCTTACTTGGTCTTGAGATCTACGGATGTTTTCAGAGCTTAGAATGTGCCTTCGGGAACCGTGAGACAGGTGGTGCTTGGTCTCCGCTGCATATGCCTT
+
GDGGDEGGGGFA<;6-;CCC<CF,<C@@,6@F@DCFC<FFEG8@6:<FEDFFGGGDCGGGG<9,,,8B@FCFD,6,8,>FF,5C,C::+4BE,,++@=+>F=++AF++FC,4+++8=+:CDEF<<D,<AF9<9@A;9FC@C<:>::71>C@C:E>FCCF7FC*+10=,7+4CC**B99++/<+<*<<+*::***/02:;++3+<++A9F+*+*/9**/**/9*9C*A48*:9*)0*9?**22::6@@)67653).1(467(*).5)1()484)*1)16)).(,2((,:)).).))
@M00689:251:000000000-CJTJ5:1:1101:8471:7006 1:N:0:9
CAGGATTAGATACCCTGGTAGTCCACGCCGTAAACGTTGTCGACTTGGAGGTTGTGCCCTTGAGGCGTGGCTTCCGGAGCTAACGCGTTAAGTCCTCCCCCTGGGGAGTACTGCCGCTATGTTAAAACTCAAATGCATTGACGGGGGCCCGCACAAGCGGTGGCGCATGTGGTTTAATTCGCTGCAACGCGCAGACCCTTACCTGTCCTTGACATCCACTGCTGTTTTCTGGTTTGAAAATTTGCCTTCGGGAACCTTGGTACAGGTGTTGCTTTGTAGTCGCTGCCTCTG
+
G@EGEG9FCEFGCCEEE@EEDEFE@@@C<@@CFGGG,;6BFB8FEG,FEEE@FFG:<FF@F<,::6+8++@AF6C,6,>FE,,,,@4@F7<,9,,,:F+BF+++:+4+BB,,,,,8C+4+5CF<,,,5BB9B5?A,7C,:,=3::=+*CGD7CEFC8DCC1**,4A*FECFGGF8++?+33*=>C84C8C***2:*;CCC860<+<+0<?*+*0+**0)><**2;6C9**2*/**19***22:*8?=<F509)..41<)).*6)9)*(*-8<)//96*)-)(-(,0(40()
@M00689:251:000000000-CJTJ5:1:1101:23282:7039 1:N:0:9
CAGGATTAGATACCCTGGTAGTCCTAGCCCTAAACCATCAGGACTTGGGGTTTGCCCTGTACGGGGCAAGTCCCGTAGCTAACGCATTAAGTGCCCCGCCTGGGGAGTACGGTCGCAAGGCTGAAACTCAAAGGAATTGACGGGGGCCCGCACAAGCGGTGGAGCATGTGGTTTAATTCGATGCAACGCGAAGAACCTTACCTGGGCTTGACATCCACAGAACTTTCCAGAGATGGATTGGTTCCTTCGGGAACTGTGAGACAGGTGCTGCATGGCCGTCGCTGCAT
+
GGGGGGGGGGGGGGGGGGGGGGGGGGGGGGGGGFGGGGGGGGGGGGGGGGGDGGGGGGGGGGGGGGGGGGGGGGGGGGGGGGGGGGGGGGGGGGGGGGGGGGGGGGGGGGGGFGGGGGGGGGGGGGGGGGGGGGGGGGGGGGGGGGGGGGGGGGGGGGGGGGGGGGGGGGG6<FGGGGGGFGGGF?:EEEEGGGGGGGDGGGGGGGFGGGGGG79CCFFGGGGGGGGGFGG>5=FG46FFF**29@4<FDFDDF:<><>?<FBB@FF?F<?F)/<))7473(26;?2
@M00689:251:000000000-CJTJ5:1:1101:23278:7056 1:N:0:9
CAGGATTAGATACCCTGGTAGTCCTAGCCCTAAACCATCAGGACTTGGGGTTTGCCCTGTACGGGGCAAGTCCCGTAGCTAACGCATTAAGTGCCCCGCCTGGGGAGTACGGTCGCAAGGCTGAAACTCAAAGGAATTGACGGGGGCCCGCACAAGCGGTGGAGCATGTGGTTTAATTCGATGCAACGCGAAGAACCTTACCTGGGCTTGACATCCACAGAACTTTCCAGAGATGGATTGGTGCCTTCGGGAACTGTGAGACAGGTGCTGCATGGCCGTCGCTGCAT
+
GGGGGGGGGGGGGGGGGGGGGGGGGGGGGGGGGGGGGGGGGGGGGGGGGGGGGGGGGGGGGGGGGGGGGGGGGGGGGGGGGGGGGGGGGGGGGGGGGGGGGGGGGGGGGGGGGGGGGGGGGGGGGGGGGGGGGGGGGGGGGDGGGGGGGGGGGGFGGGGGGGGGGGGGGGGGGGGGGGGGGGGGGGGGGGGGGGGFGGGGGGGGGGGGGGGGGGGGGFFGGGGGGGGGFGFFFFGGFFGGGFFFFFF<@BBGGFFF>ADFAFFFF?;:FFFFFFFFFFFF9>FFFF2
@M00689:251:000000000-CJTJ5:1:1101:11221:7066 1:N:0:9
CAGGATTAGATACCCTGGTAGTCCACGCCCTAAACGATGTCAACTAGTTGTTGGGGATTCATTTCCTTAGTAACGTAGCTAACGCGTGAAGTTGACCGCCTGGGGAGTACGGTCGCAAGATTAAAACTCAAAGGAATTGACGGGGACCCGCACAAGCGGTGGATGATGTGGATTAATTCGATGCAACGCGAAAAACCTTACCTACCCTTGACATGCCACTAACGAAGCAGAGATGCATTAGGTGCTCGAAAGAGAAAGTGGACACAGGTGATGCATGGCTGTCGCTGCAT
+
GGGGGGGGGGGGGGGGGGGGGGGGGGGGGGGGGGGGEGGGGGGGGGGGGGGGGGDE,CFFFGGGGGGGGEFECFCFFFGGDEF@FEGF?=,CFECFGCFGGGG<FCFGEGECGGCEFE7EFGCEECFGGFGGGGGGGGE<FGGGGEGGGEEEGGGGGGEGDGCCEGGGGGGFGGGAFGGG7FCG?CC@CEG5EEGGGGG?GFGBFGGGGECFFGCFDFFGGGGC*:*9F<CF>F7D?FGFC7;6?=F?3)4D57)54:<F<FF0>?F0?:46)6*@8><B<BF?B?<B06
@M00689:251:000000000-CJTJ5:1:1101:20996:7081 1:N:0:9
CAGGATTAGATACCCTGGTAGTCCATGCCGTAAACGGTGGGCGCTAGGTGTAGGGGTCTTCCACGGCCTCTGTGTCGTAGCTAACGCATTAAGCGCCCCGCCTGGGGAGTACGGCCGCAAGGCTAAAACTCAAAGGAATTGACGGGGGCCCGCACAAGCGGCGGAGCATGTGGATTAATTCGATGCAACGCGAAGAACCTTACCTGGGCTTGACATACACCAGATCGCTGCAGAGATGTAGTTTCCCTTGTGGTTGGTGTACAGGTGATGCATGGCCGTCGCTGCAT
+
GGGGGGGGGGGGGGGGGGGGGGGGGGGGGGGGGGGGGGGG:FGGGGGGGGGFGGGEGGGGGGGGGGGGGGGGGGGGEGGGFGGGGGGGGGGGGGGGGGGGGGGGGGGGGGFGGEGGDGGGGGGGGGGGGGGGG=F:AFGGGFGGGDGDGGGCGCGFBCFGGGEDEEEFGGGGGCGGFCGGG*:FFGGGGGGEEGGECGGGGGGGGCFGFGGGGGGGGFFGGGDDGGFDFCDF?@D7B?GF>FGGFFFFFFFGDFF:0?6F2=<4:F7>F>A<A45FFBFF6>B09BB
@M00689:251:000000000-CJTJ5:1:1101:24821:7090 1:N:0:9
CAGGATTAGATACCCTGGTAGTCCATGCCGTAAACGGTGGGCGCTAGGTGTAGGGGTCTTCCACGGCCTCTGTGTCGTAGCTAACGCATTAAGCGCCCCGCCTGGGGAGTACGGCCGCAAGGCTAAAACTCAAAGGAATTGACGGGGGCCCGCACAAGCGGCGGAGCATGTGGATTAATTCGATGCAACGCGAAGAACCTTACCTGGGCTTGACATACACCAGATCGCTGCAGAGATGTAGTTTCCCTTGTGGTTGGTGTACAGGTGCTGCATGGCCGTCGCTGCAT
+
GGGGGGGGGGGGGGGGGGGGGGGGGGGGGGGGGGGGGGGGGGGGGGGGGGGFGGGGGGGGGGGGGGGGGGGGGGGGGGGGGGGGGGGGGGGGGGGGGGGGGGDGGGGGGGGGGGGGGGGGGGGGGGGGGGGGGGGGGGGGGGGGGGGGDGGGGGGGGGGGGGGDEGGGGGFGFEFGGGGGGGGGGGGGGGGGGGGGGGGGGGGGGGGGGGFGGGGGGFFGGGGGGGGGFGGFFFGGFF>>FFGGFBFAF;<GD>3(4?:FBFFFFFFFFFF><@F>F>9>9;FB>B2
@M00689:251:000000000-CJTJ5:1:1101:26334:7099 1:N:0:9
CAGGATTAGATACCCTGGTAGTCCACGCCGTAAACGATGAGTGCTAGGTGTCAAGGGGTTTCCGCCCCCTGGTGCTGAAGTTAACGCATTAAGCACTCCGCCTGGGGAGTACGGCCGCAAGGCTGAAACTCAAAAGAATTGACGGGGGCCCGCACAAGCGGTGGAGCATGTGGTTTAATTCGAAGCAACGCGAAGAACCTTACCAGGTCTTGACATCCTCTGCTATCGGTAGAGATACCGAGTTCCCTTCGGGGACAGAGTGACAGGTGCTGCATGGCCGTCGCTGCAT
+
GGGGGGGGGGGGGGGGGGGGGGGGGGGGGGGGGGGGGGGGGGGGGGGGGGGGGGGFGGGGGGGEGGGGGGGGGGGGGGGGGGGGGGGGGGGGGGGGGGGGGGGGGGGGGGGGGGGGGGGGGGGGGGGGGGGGGGGGGGGGGGGGGGGGGGGGGGGGGGGGGGGGGFGGGGGGGGGGGGGGGGFGGGGGGGGGCEG>FGGGGGGGGGGGGGGGGGGGGFFGGGGG7FGGFDGFFFGFFFGGGGGGFFFBFFBGGFFF????BFFFFFFFFFFA?FFFFFBFFFF6??B?A
@M00689:251:000000000-CJTJ5:1:1101:6335:7108 1:N:0:9
CAGGATTAGATACCCTGGTAGTCCACGCCGTAAACGTTGGGCGCTAGGTGTGGGGGCCATTCCACGGTCTCTGTGCCGCAGCTAACGCATTAAGCGCCCCGCCTGGGGGGTACGGCCGCAAGGCTAAAACTCAAAGGAATTGACGGGGGCCCGCACAAGCGGCGGAGCATGTGGATTAATTAGAGGCAACGCGACGAACCTTACCTGGGTTTGAAATACACCAGATTGCTGCAGAGATGTAGTGTCCCTTGTGGTGGGTTTACAGGTGCTGCATGGCCGTCGCTGAATCGGTCT
+
F,C<CDCGGG@CFCEE@6@6;;<CFE7CFG:CFGGGG8<D@FE:BCF<,::B,8@F7@:6CECC,,7=FCCFGGFFG+=+>=F9F=CCCGCFGCDGE>+>=>=B?F<E+*F<:FC:FGDGGECF8,>:E:CFGC:CF*C8E9CE?85CCG*://*18;8@G*:C5:*?><7A+3+++39FG+0<+2*;:5ED5:***2:**+:FCCC5CC<*120*09@7CFF5*9?69>>=?7:378C*:CF*199<4?BGGD5((-,)-/626;F7F2:?F9@)))((,-,((()).,(4:(
@M00689:251:000000000-CJTJ5:1:1101:20747:7140 1:N:0:9
CAGGATTAGATACCCTGGTAGTCCATGCCGTAAACGGTGGGCGCTAGGTGTAGGGGTCTTCCACGGCCTCTGTGTCGTAGCTAACGCATTAAGCGCCCCGCCTGGGGAGTACGGCCGCAAGGCTAAAACTCAAAGGAATTGACGGGGGCCCGCACAAGCGGCGGAGCATGTGGATTAATTCGATGCAACGCGAAGAACCTTACCTGGGCTTGACATACACCAGATCGCTGCAGAGATGTAGTTTCCCTTGTGGTTGGTGTACAGGTGGTGCATGGTCGTCGCTGCAT
+
GGGGGGGGGGGGGGGGGGGGGGGGGGGGGGGGGGGGGGGGGGGGGGGGFGE<FFGDGGGGGGGGGGGGGGGGGGGGGGGGGGGGGGGGGGGGGGGGGGGGGGGGFGGGGGGGGGGGGGGEGGGGGGGGGGGGGGGGGGGGGGGGGGGGGGGCECGGGGGGGGEGE5>8FGGGG9CFGGGGG8CGFGGGGDGG5CCEFGGGGGGGGFFGGGGGGGGGGFFGGF>FGFDDFCGF@FF<FFGC7FFGFFFFFFFGCFFFFF0F2BA9FFF0D?FFFF:@F:9?0>?09?>
@M00689:251:000000000-CJTJ5:1:1101:21208:7156 1:N:0:9
CAGGATTAGATACCCTGGTAGTCCATGCCGTAAACGGTGGGCGCTAGGTGTAGGGGTCTTCCACGGCCTCTGTGTCGTAGCTAACGCATTAAGCGCCCCGCCTGGGGAGTACGGCCGCAAGGCTAAAACTCAAAGGAATTGACGGGGGCCCGCACAAGCGGCGGAGCATGTGGATTAATTCGATGCAACGCGAAGAACCTTACCTGGGCTTGACATACACCAGATCGCTGCAGAGATGTAGTTTCCCTTGTGGTTGGTGTACAGGTGGTGCATGGCCGTCGCTGCATCTATCT
+
GGGGGGGGGGFGGGGGGGGGGGGGGGGGGGGGGGGGGGGD@FGGGGGGGGGDGGD7FGGGGGGGC@FGGGGEGGGGGGFDFGGFGEGGGGGGGGGGGGGEGGGG?FD:CFGGG@FGGGGGDGGGFGGGGGGGGGGFFFGGFFGDEGDCGFG@G8FGFCFGCFECEEEFGFGGGCGGFFGGG=<C9EGGGCGEEGGGGGGGG?FGGFFGFGF5CGCFFFFGGG7DCCCGF3D?F?FFFFGDFGFGFFFFF5:6<FFF0?0FDFF9?F??E0A0A7:FFDB>66?(3,:<)6>B2
@M00689:251:000000000-CJTJ5:1:1101:15138:7225 1:N:0:9
CAGGATTAGATACCCTGGTAGTCCATGCCGTAAACGGTGGGCGCTAGGTGTAGGGGTCTTCCACGGCCTCTGTGTCGTAGCTAACGCATTAAGCGCCCCGCCTGGGGAGTACGGCCGCAAGGCTAAAACTCAAAGGAATTGACGGGGGCCCGCACAAGCGGCGGAGCACGTGGATTAATTCGATGCAACGCGAAGAACCTTACCTGGGCTTGACATACACCAGATCGCTGCAGAGATGTAGTGTCCCTTGTGGTTGGTGTACAGGTGTTGCATGGCTGTCGCTGCAT
+
GGGGGGGGGGGGGGGGGGGGGGGGGGGGGGGGGGGGGGGD7FEGGGGGGGGGGGG>GGGGGGGGEGGGGGG?GFGGGGGGGGGGGEGEGGGGFGGGGGGDGGGGFGGFDG?GGCFGGGEDEGGGFFGAGGGGGGGGGGGGGGGGGGGGGGGGGCG:EFGEEFE>GDGEGGCFG5FGFFGGGFCGGGGFGEGG=EGEGGGGGGGGGG5CFGGDGGGGGF?FGGFCFGFGFDGFFF3>F=C77C7FFFFFFFDGDFF49??FBFF2<F6>FBB>FB:>F::D<FF197A
@M00689:251:000000000-CJTJ5:1:1101:23973:7226 1:N:0:9
CAGGATTAGATACCCTGGTAGTCCACGCCGTAAACGATGTCGACTTGGAGGTTGTGCCCTTGAGGCGTGGCTTCCGGAGCTAACGCGTTAAGTCGACCGCCTGGGGAGTACGGCCGCAAGGTTAAAACTCAAATGAATTGACGGGGGCCCGCACAAGCGGTGGAGCATGTGGTTTAATTCGATGCAACGCGAAGAACCTTACCTGGTCTTGACATCCACGGAAGTTTTCAGAGATGAGAATGTGCCTTCGGGAACCGTGAGACAGGTGCTGCATGGCCGTCGCTGCAT
+
GGGGGGGGGGGGGGGGGGGGGGGGGGGGGGGGGGGGGGGGGGGGGGGGFGGFGGGGGGGGGGGGGGGGGGGGGGGGGGGGGGGGGGGGGGGGGGGGGGGGGGGGGGGGGGGGGGGGGGGGGGGGGGGGGGGGGGGGGGGGGGGGGGGGGGGGGGGGGGGGGGGGGFGGGGGGFGFFGGGGGGGGGGGGGGGGGGGGGGGGGGGGGGGGGFGGGGGGGFFGGGDDFFGGFGGFFFFGFFGFGGGGFFFFFFFGGFFB>:<FBFDBFF4:F>BFF?FFFFFB9>>0:>FF
@M00689:251:000000000-CJTJ5:1:1101:27881:7268 1:N:0:9
CAGGATTAGATACCCTGGTAGTCCATGCCGTAAACGGTGGGCGCTAGGTGTAGGGGTCTTCCACGGCCTCTGTGTCGTAGCTAACGCATTAAGCGCCCCGCCTGGGGAGTACGGCCGCAAGGCTAAAACTCAAAGGAATTGACGGGGGCCCGCACAAGCGGCGGAGCATGTGGATTAATTCGATGCAACGCGAAGAACCTTACCTGGGCTTGACATACACCAGATCGCTGCAGAGATGTAGTTTCCCTTGTGGTTGGTGTACAGGTGCTGCATGGCCGTCGCTGCAT
+
GFGGGGGGGGGGGGGGGGGGGGGGGGGGGFGGGGGGGGGGGGGGGGGGGGGGGGGGGGGGGGGGGGGGGGGGGGGGGGGGGGGGGGGGGGGGGGGGGGGGGGGGGGGDGGGGGGDGGDGGGGGGGGGGGGGGGGGGGGGGGGGGGGGGGGGGGGGGDGGGGGGGGGGGGGGGGGGGGGGGGGFGGGGGGGGGGEGGGGGGGGGGGGGGGGGGGGGFGFFGGGGGGGGGFDGFF=FGFBG7FGGGFFFFFFAGGFFFFBFFFFFFFF:?FAFBFF@FFFFF>>?FB?F
@M00689:251:000000000-CJTJ5:1:1101:19099:7276 1:N:0:9
CAGGATTAGATACCCTGGTAGTCCACGCCGTAAACGATGAGTGCTAGGTGTTAAGGGGTTTCCGCCCCTTAGTGCTGAAGTTAACGCATTAAGCACTCCGCCTGGGGAGTACGGCCGCAAGGCTGAAACTCAAAAGAATTGACGGGGACCCGCACAAGCGGTGGAGCATGTGGTTTAATTCGAAGCAACGCGAAGAACCTTACCAGGTCTTGACATCCTCTGCTATCGGTAGAGATACCGAGTTCCCTTCGGGGACAGAGTGACAGGTTCTGCATGGCTGTCGCTGCAT
+
GGGGGGGGGGGGGGGGGGGGGGGGDGEGGGGGGGGGGGGG8CEFGGGGGGGGGGGGG>FGGGG@GGGGCFD9FFFGFFGGGGGGG7CGGGGGGGGGGGGFGGGGFGGDEFEFGCGGDGGEEGGGGF?FGGGGGGG,DEGFDFFG7=7BCGGGGEGGD8FD>G@7E58CFGGGGFGG?DFGG57E5*BFC5C7=EG*?EGFFG?C9+7CFEGDG6E79F?GGG4C*:E<:5D376>FFF<C*9FGFF?BFF?337>>(:(9679AFFF<*8<4<BF?FF:0:??<B:;>)
@M00689:251:000000000-CJTJ5:1:1101:12305:7315 1:N:0:9
CAGGATTAGATACCCTGGTAGTCCATGCCGTAAACGATGTCTACTAGCCGTTGGGGCCTTTGAGGCTTTAGTGGCGCAGCTAACGCGATAAGTAGACCGCCTGGGGAGTACGGTCGCAAGACTAAAACTCAAATGAATTGACGGGGGCCCGCACAAGCGGTGGAGCATGTGGTTTAATTCGATGCAACGCGAAGAACCTTACCTGGTCTTGACATAGTAAGAACTTTCCAGAGATGGATTGGTGCCTTCGGGAACTTACATACAGGTGGTGCATGGCCGTCGCTGCATCTGTCTT
+
GGGGGGGGGGGGGGGGGGGGGGGGGGGGGGGGGGGGGGGGGGGGGGGGGGGGEGECFGGGGGEFFGGGGFGGAEG:FFEGGGGGGGEGGCE?FFEGGGEFGGDCFGFCFFGGGGGGGGGDEFGFGFFGGGGGGGGGFGGFGGGGGGGGGGGGGGGFGGG7F:EFCFFGGGGGGGGFDGGGDFG9ECGGGGDCEGGFGGFFCFGGFCFGGGFFGFF7>FFG7F*CFGGGF>7?:)C7?5CGC4C5FFFFFF:CC>F?F4A?A*<<BFF:@?1<3?67@F(4219:1>0<AF4:<F)
@M00689:251:000000000-CJTJ5:1:1101:21344:7321 1:N:0:9
CAGGATTAGATACCCTGGTAGTCCGCGCCGTAAACGATGAGTGCTGGGTGTTAGGGGTTTCCACCCTTAGTGCTGCAGTTAACGCAATAAGCACTCCGCCTGGGGAGTACGGCCGCAAGGCTGAAACTCAAAGGAATTGACGGGGGCCCGCACAAGTGGTGGAGCATGTGGTTTAATTCGAAGCAACGCGAAGAACCTTACCAGGTCTTGACATCTTCGGACCACCCTAGAGATAGGGTCTTCCCTTCGGGGACCGAATGACAGGTGTTGCATGGCTGTCGCTGCAT
+
GGGGGGGGGGGGGGGGGGGGGGGFCGGGGGGGGGGGDFGGCGGGG,EBFGGGGGGGGGGGGGGGGGGGFGGGGGGGGGGGGGGGGGDGCFFGCGGGGGGGGGGGGEGGGGGGGGGGGGGGGGFGGGGGGFGGGGFFEGFCFGGCEGGGGDGGGGGFGGGGGGGGGGGGGFGFGGGGGGGGCF=EG?FGG*/CEGGGGGGGGGGGGGGGGFGGFGGGGF3DDGGGDGGG@C***9F:FFFGGGGGFFFB@@;GGFFF>BFFFF<<3BFFFFA24@;@FDFD:BFF92<
@M00689:251:000000000-CJTJ5:1:1101:21322:7325 1:N:0:9
CAGGATTAGATACCCTGGTAGTCCGCGCCGTAAACGATGAGTGCTGGGTGTTAGGGGTTTCCACCCTTAGTGCTGCAGTTAACGCAATAAGCACTCCGCCTGGGGAGTACGGCCGCAAGGCTGAAACTCAAAGGAATTGCCGGGGGCCCGCACAAGTGGTGGAGCATGTGGTTTAATTCGAAGCCACGCGAAGAACCTTACCAGGTCTTGACATCTTCGGACCACCCTAGAGATAGGGTCTTCCCTTCGGGGACCGACTGACAGGTGTTGCATGGCTGTCTCTGCAT
+
GGGGGGGGGFFFGFGGGGGGGFGFFGDGGGGGFGGGGGGF<FGGGGGDFFEGGE@A:FFGGGGGGGGGFFG,EFFGADFFGGG7FDDFEE?FGGGGGCGGG<<F@:>F?FECFGGG7+><FFGG?DGGGG?FFCGGGG,,33CC7CGGG*>CECE>D>FG:CCCGGGDFFFFGGC,@CFF7CCC*<C*:**=*:6EFGGFGG98ECGGG7:ECFCFF?)9DCDDCG=D494?F=>:)7CCFGGGFFF?)7635>>>((4>0?23)905>6))6@>)))4,-.:),).
@M00689:251:000000000-CJTJ5:1:1101:21328:7343 1:N:0:9
CAGGATTAGATACCCTGGTAGTCCGCGCCGTAAACGATGAGTGCTAGGTGTTAGGGGTTTCCACCCTTATTGCTGCAGTTAACGCAATAAGCACTCCGCCTGGGGAGTACGGCCGCAAGGCTGAAACTCAAAGGAATTGACGGGGGCCCGCACAAGTGGTGGAGCATGTGGTTTAATTCGAAGCAACGCGAAGAACCTTACCAGGTCTTGACATCTTCGGACCACCCTAGAGATAGGGTCTTCCCTTCGGGGACCGAATGCCAGGTGTTGCATGGCTGTCGCTGCAT
+
GGGGGGGGGGGGGGGGGGGGGGGGGGGGGGGGGGGGGGGE<FGGGGGFGGGGFG8DGGGGGGFGGGGG8,C@FGFGGGGGFFGDG@:CCE<FFGGGGCFGG@F7=C7CAFF>GGEG:>>FFGGC?EFGGEGFGGFEFGDDF7>F7BFGG@CCEEFCFGGGCFG@CFGGG@FGGGG9BGG=+,*BFCGEGCEC5EGGGGGGGGG6CGGGGFDGGGGGGF@5<DGDGGGFFC44=@7:9FGGGGFGFFFFF31<9BB>9BB4)9)4:@:>FBB<A?7>?)4?:01(4:B
@M00689:251:000000000-CJTJ5:1:1101:26719:7393 1:N:0:9
CAGGATTAGATACCCTGGTAGTCCATGCCGTAAACGGTGGGCGCTAGGTGTAGGGGTCTTCCACGGCCTCTGTGTCGTAGCTAACGCATTAAGCGCCCCGCCTGGGGAGTACGGCCGCAAGGCTAAAACTCAAAGGAATTGACGGGGGCCCGCACAAGCGGCGGAGCATGTGGATTAATTCGATGCAACGCGAAGAACCTTACCTGGGCTTGACCTACACCAGATCGCTGCCGAGATGTCGTTTTCCTTGTGGTTGGTGTACATGTGGTGCATTGCTGTCGCTGCATCTTTCT
+
GGGGGGGGGGGGGGGGGGGDGGGGFFFGGFG7FGGGCFEFCGDGGEEGGGF,CEEGGGGGGGGGGCEFGGGFGGGFEGFFFEGFGGGG@:AEFGEGGFGGGGGDDEE7FFCGG7CFC@@FC<E=FGGFG=FD<@AFGG,@D,EE7>:CGFGEG8F*,=F<7@EE=?E5CFGGGGGGGF+<C80C<5+<C=E:1:E*<CCG7+CC?C*57EFCCF9:06)2777FFG=359C)8)9CFFGF45>/)9?479<*9FF0(41>-=))0=B8;39)<*7=**),-2(3>0))))..)
@M00689:251:000000000-CJTJ5:1:1101:7803:7421 1:N:0:9
CAGGATTAGATACCCTGGTAGTCCATGCCGTAAACGGTGGGCGCTAGGTGTAGGGGTCTTCCACGGCCTCTGTGTCGTAGCTAACGCATTAAGCGCCCCGCCTGGGGAGTACGGCCGCAAGGCTAAAACTCAAAGGAATTGACGGGGGCCCGCACAAGCGGCGGAGCATGTGGATTAATTCGATGCAACGCGAAGAACCTTACCTGGGCTTGACATACACCAGATCGCTGCAGAGATGTAGTTTCCCTTGTGGTTGGTGTACAGGTGTTGCATGGTCGTCGCTGCAT
+
GGGGGGGGGDFGGFGGGGGGGGGGGGFEFECGGGGGCGGGGGGGGGGGFGGGGGEGGGGGGGGGG@BFGGGGGGGGGGEDFFGGFGGEGEECGGGGGGGGGGGGGGGGEGGFGGGGECFCGGGFG8FGGFGFGGFCG,FF<<>FFEGGEGG7:CGGGGGGDEGGGEGCFFGG7FFEFCFGF=@FCEFGGGGGGGECFCFGGGGGGGGGFCFEC@EFFFFG5DCFF<*7><DFF4>5BB:>D*:C?=?9*)-95>>06B07)76<?F?AEB>)-9)9*)3:60089?B
@M00689:251:000000000-CJTJ5:1:1101:16003:7429 1:N:0:9
CAGGATTAGATACCCTGGTAGTCCACGCCGTAAACGATGAGTGCTAAGTGTTAGGGGGTTTCCGCCCCTTAGTGCTGCAGCTAACGCATTAAGCACTCCGCCTGGGGAGTACGGCCGCAAGGCTGAAACTCAAAGGAATTGACGGGGGCCCGCACAAGCGGTGGAGCATGTGGTTTAATTCGAAGCAACGCGAAGAACCTTACCAGGTCTTGACATCCCGCTGCCCGCCCTGGAGACAGGGCTTTCCCTTCGGGGACAGCGGTGACAGGTGATGCATGGCCGTCGCTGCAT
+
GGGGGGGGGGGGGGGGGGGGGGGGGGGGGGGGGGGGGGGGGGGGGCFGGGGGGGG<FGGGGGGEGGGGGGGCGGGGFGGGGGGGGGGDGGGGGGGGGGGGGGGG@F7FCFFGGGGGDGGGGGGGGGGGGGGGGGFCFGGGGGGGGGGDGGG8EEGG@8FGGGGDGEGGGGGGGGGGGGGGG89BCGGGGGGGGGGGGGGGGGGGGGGGGGGGGGGGGFFGGG3CGC5<BGD>>)>*85C<<CFGFFF?FFF**55(7?:FFFF67?47F<0)66@FFFB??FB9(4:13.4
@M00689:251:000000000-CJTJ5:1:1101:15991:7442 1:N:0:9
CAGGATTAGATACCCTGGTAGTCCACGCCGTAAACGTTGGACGCTAGATGTTCGGGCGTTTCCTCCCTTTCTGTGTCGTTTCTACCGCATAAACCGCCCCGCCTTGGGATTCCGGCCACCAGCCTAACCCTCAGCGGCTTTAACGGGGCCCCCCCCAGGCTGCGCACCTTTTGTTTTACTCCGATCCACCGCGAACAACCTCACCCATTCTTAACTTCCTCCGCCCCCACCCAGATCTGGTCTCCCCCTTATGGTCGCTCTCCCGCTACTTCATATCCGTCTCTACCTCTTTCTT
+
G8FFGGGGGCF<FAEE9CEF9CEFG,,@F:@@FFFG;F<;,,8C7C:,C,C,,,++++8@FFG9C,8,6=C<?C<CF=9,,:6,,,+4+B,,<54+@=F7+6+++:,,::,:,,4@4++,8,,8B<D<3<6>,,3++++5@,,8<:+@*@B*1*******,***/*1*+?,,,2+5CC?C++3=8**<8=*:***/1*1*<0+1C5*07+020++*0//*:*)**)*/)/*)))/*)1**00;**07;>F)07)*-((-)81((0)0().).)10**9((4(()).),54.4-.)
@M00689:251:000000000-CJTJ5:1:1101:20502:7449 1:N:0:9
CAGGATTAGATACCCTGGTAGTCCACGCCGTAAACGATGTCGACTTGGAGGTTGTGCCCTTTAGGCGTGGCTTCCGGAGCTAACGCGTTAAGTCGACCGCCTGGGGAGTACGGCCGCAAGGTTAAAACTCAAATGAATTGACGGGGGCCCGCACAAGCGGTGGAGCATGTGGTTTAATTCGATGCAACGCGAAGAACCTTACCTGGTCTTGACATCCACGGAAGTTTTCAGAGATGAGAATGTGCCTTCGGGAACCGTGAGACAGGTGTTGCATGGCCGTCGCTGCATCTGTCTT
+
GGGGGGGGGGGGGGGGGGGGGGGGGGGGGGGGGGGGGGGGGFFGGGGGFGGGGGF@FGGGG8<,9CCFGGGGGGGCCCCFGGAG7FCGGGGGGG:+@FEFGGCF+@F=CCFC=FG>FEDG7FEF<FDGFGFGGGAF9FF@>FCEEEDFGGGGCGGGFGG*FCECCFEGGGGFGGGGDF@EF?EFGGGGGG57C5C+CFGGCFFGCC<CFGCFGGGGGFFG)5*92>EFFD74?5FC=9DFF>D7@FFF?:(515.:08(),9<7F>F:F?(6)@9:>479676?(726:>4-4>)
@M00689:251:000000000-CJTJ5:1:1101:26008:7478 1:N:0:9
CAGGATTAGATACCCTGGTAGTCCATGCCGTAAACGGTGGGCGCTAGGTGTAGGGGTCTTCCACGGCCTCTGTGTCGTAGCTAACGCATTAAGCGCCCCGCCTGGGGAGTACGGCCGCAAGGCTAAAACTCAAAGGAATTGACGGGGGCCCGCACAAGCGGCGGAGCATGTGGATTAATTCGATGCAACGCGAAGAACCTTACCTGGGCTTGACATACACCAGATCGCTGCAGAGATGTAGTTTCCCTTGTGGTTGGTGTACAGGTGGTGCATGGTCGTCGCTGCAT
+
GGGGGGGGGGGGGGGGGGGGGGGGGGGGGGGGGGGGEGGGGGGGGGGGGGG<FGGGGGGGGGGGGGGGGGGGGGGGGGGGGGGGGGGGGGGGGGGGGGGGGGGGGGGGGGGGGGGGGGGGGGGGGGGGGGGGGGGGGGGGGGGGGGGGGGGGGGGGGGGGGGGGGGGGGGGGGGGGGGGGGGGGGGGGGGGGGGGGGGGGGGGGGGGGGGGGGGGGGFFGGGGGFGGGFGGFFFGGFFGGGGGGF7FAFFBGD>FBF??FFFFFFFFBF:BDDFFFFFBFFFFFFFF
@M00689:251:000000000-CJTJ5:1:1101:15402:7500 1:N:0:9
CAGGATTAGATACCCTGGTAGTCCATGCCGTAAACGGTGGGCGCTAGGTGTAGGGGTCTTCCACGGCCTCTGTGTCGTAGCTAACGCATTAAGCGCCCCGCCTGGGGAGTACGGCCGCAAGGCTAAAACTCAAAGGAATTGACGGGGGTCCGCACAAGCGGCGGAGCATGTGGATTAATTCGATGCAACGCGAAGAACCTTACCTGGGCTTGACATACACCAGATCGCTGCAGAGATGTAGTTTCCCTTGTGGTTGGTGTACAGGTGGTGCATGGCCGTCGCTGCCT
+
GGGGGFGGGGGGGGGGGGGGGGGGGGGGGGGGGGGGGGGC@FGGGGGGFGGGGGGDGGGGGGGGEEGGGGG<FFGGGGFGGGG<FCGCGGCEFGEGGGGDGGGGGGGGEFDFGEGGGGGDCGGGDFFFGGGFG9FC:>FGFBFGGGGGGGGGGEGCFFGEDFCCGCC@FGGGGFGG?<CFGCCF7EFGG=EDEGGGGGGGGGGGG7=EGGGGGGGGFFFGGFFDGGCGF5DFF=F0=?F7CDGGFFFFF@AFCFF<6?:F)@<>:F:0><F0<6)>F>BB17<3>0<
@M00689:251:000000000-CJTJ5:1:1101:21924:7522 1:N:0:9
CAGGATTAGATACCCTGGTAGTCCACGCCGTAAACGATGAATACTAGGTGTGGGGGTTTCAACACCTCCGTGCCGCCGCTAACGCATTAAGTATTCCGCCTGGGGAGTACGGTCGCAAGATTAAAACTCAAAGGAATTGACGGGGACCCGCACAAGTAGCGGAGCATGTGGTTTAATTCGAAGCAACGCGAAGAACCTTACCTACACTTGACATCCCTTGCATTACTTTTAATCGAGGAAATCCCTTCGGGGACAAGGTGACAGGTGTTGCATGGCTGTCGCTGCAT
+
GGGGGGGGGGGGGGGGGGGGGGGGGGGGGGGGGGGGGGGGGGGGGGGGGGGGGGECGGGGGGGGGGGGGGG@CFGGGGGGGGGGGCGGGG9FCFGGGGGGGFGFE@@FFFECGGGGGC7FFGGFFFFGGGFGGFFFGGF=FC:>FGGGGEGDEGFCD;BFGGD@EGGGGGGGGGGGGGGGGC=EFFFGGCEGC=FFGGGFGGGGGGGGG@CG7CCCGFFFFCGG7FGGFGF@FFCFF3CDFFGFFFFFFF0>C@FB:8?@9?<27B6<FFFFF?@FFFFFBFF693A
@M00689:251:000000000-CJTJ5:1:1101:27238:7523 1:N:0:9
CAGGATTAGATACCCTGGTAGTCCATGCCGTAAACGGTGGGCGCTAGGTGTAGGGGACTTCCACGGCCTCTGTGTCGTAGCTAACGCATTAAGCGCCCCGCCTGGGGAGTACGACCGCAAGGTTGAAACTCAAAGGAATTGACGGGGACCCGCACAAGCGGTGGAGCATGTGGTTTAATTCGAAGCAACGCGAAGAACCTTACCAGGTCTTGACATCCCTTGAAGATATCAGAAATGATATTGTATTCTTCGGAAACAAGGTGACAGGTGATGCATGGCTGTCGCTGCATCTGTT
+
GGGGGGGGGGGGFGGGGGGGGGGGGFFGGGGGGGGGGGGGGGGGGGGGGGGGGGGG+@CE<FFAFEFGGGFGGCGGGGGGFFCGEGGEEGGGGGGGGGGGGGGGGGGGECB5CCFFGDCFGGDFGGGG9<DFGFGGGGFGGG9FCGGGEEEGGDGGGGGEDGEGGCEG:FFGG<EGGGGGGFGGGEFGGGG7>CEEGFGGGGGGCFGGGEFEGGGF9)7CFGDD>FCC?CGFFFCC7FFGGGG:FFFAFFBGGEB>::B>6??AFBF<FB6>BFF49)42:<BF646>>><426)
@M00689:251:000000000-CJTJ5:1:1101:15571:7526 1:N:0:9
CAGGATTAGATACCCTGGTAGTCCATGCCGTAAACGGTGGGCGCTAGGTGTAGGGGTCCTCCACGGCCTCTGTGTCGTAGCTAACGCATTAAGCGCCCCGCCTGGGGAGTACGGCCGCAAGGCTAAAACTCAAAGGAATTGACGGGGGCCCGCACAAGCGGCGGAGCATGTGGATTAATTCGATGCAACGCGAAGAACCTTACCTGGGCTTGACATACACCAGATCGCTGCAGAGATGTAGTTTCCCTTGTGGTTGGTGTACAGGTGATGCCTGGCTGTCGCTGCAT
+
GGGGGGGGGGGGGGGGGGGGGGGGGGGGGGGGGGGGGGGCDGGGGGGGFGGGGGDCFGGGGGGGGGGGGGGGGGGGGGGGGGGEGGGGGGGGGGGGGGGGGGGGFGG@FGGGGGGGGGGGGGGGGGGGGGGGGCFFFGGGGGGGGGGGGGGGGEGEGDGCFGG7CCGDGGGGGGGGGGFGGGCGGGGGGGGG57CEGGGGGGGGGFGGGGGGGGGGGFFGGGFGGGCDFGDFFB3CFFF7:FGGFFFFF?BGDFF09?<FAFAB)=<<F2946?>FFFFF:??BF?F
@M00689:251:000000000-CJTJ5:1:1101:21222:7528 1:N:0:9
CAGGATTAGATACCCTGGTAGTCCACGCCGTAAACGATGGAAGCTAGCCGTTGGTGGGTTTACTCATCAGTGGCGCAGCTAACGCATTAAGCTTCCCGCCTGGGGAGTACGGCCGCAAGGCTAAAACTCAAAGGAATTGACGGGGGCCCGCACAAGCGGCGGAGCATGTGGATTAATTCGATGCAACGCGAAGAACCTTACCTGGGCTTGACATACACCAGATCGCTGCAGAGATGTAGTTTCCCTTGTGGTTGGTGTACAGGTGTTGCATGGCTGTCGCTGCAT
+
GGGGGGGGGGGGGGGGGGGGGGGGGGGGGGGGGGGGGGGDFEFGGGGGGGGGGGGGGGGGGFGGG@FGGFGGGGGGGGGGFGGGGGGGGGGGGGGGGEGGGFGGG4>FEGGEGGGGGGCFGGGGGGGGGGFGGGGGGGG9FCCF@FGGGCGGGGGGGGGGGGGGGGFFGCFCFGFGGGGG7ECECFFCC=C5CGGGGGGGGGGCGGGGGGGGGGGGGFFGFGGGGGGDDGCFFFGGF?>CFGGGFFF?FFFGGB::6:8FBFFF?FEFFFFAFFFEFF?BF?>?F
@M00689:251:000000000-CJTJ5:1:1101:20095:7528 1:N:0:9
CAGGATTAGATACCCTGGTAGTCCACGCCGTAAACGATGTCGACTTGGAGGTTGTGCCCTTGAGGCGTGGCTTCCGGAGCTAACGCGTTAAGTCGACCGCCTGGGGAGTACGGCCGCAAGGTTAAAACTCAAATGAATTGACGGGGGCCCGCACAAGCGGTGGAGCATGTGGTTTAATTCGATGCAACGCGACGAACCTTACCTGGTCTTGACATCCACGTAAGTTTTCAGAGCTGAGAATGTTCCTTCGGGCACCGTGAGACAGGTGCTGCCTGGCCGTCGCTGCCT
+
GGG9FGGGGGGGGFGGGGGGGGGFGGGGGGGGGGGGGGGFFCCCGFF8;<FFGGF,EFGFG8@,,C@FEGGFGGGG>FCFG<CF=FFGGE7,CF::FF:F@FF+<:CEGEF7+@FCGE+3<FF><=EFFGGF9@,73@F@<F+>7::EBFDE7C7,=8F7FG**;C8FFG9<FFGGCFGGG+><?<:EEGDE5*1*CEGG?FGGC*CFFG7?C?FGGFFD****2:EGF707*);**):*:2C*9@FFF>011)73-8()(157))9,)5)8(9*0<>1>F0;B(7:2
@M00689:251:000000000-CJTJ5:1:1101:15571:7549 1:N:0:9
CAGGATTAGATACCCTGGTAGTCCATGCCGTAAACGGTGGTCGCTAGGTGTAGGGGTCCTCCACGGCCTCTGTGTCGTAGCTACCGCATTCAGCGCCCCGCCTGTGGATTCCGTCCGCCCGGCTCAACCTCAAAGTCATTGACGGGTGCCCGCACAAGCGGCGGATCATGTGGCTTACTTCGATGCAACGCGACGAACCTTACCTGTGCTTGACCTACACCAGCTCGCTGCATCGCTGTATTTTCCCTTGTGTTTGGTTTACAGGTGATGCATGGCTGTCGCTGCCT
+
GC@E7FFFF,FFCFFGE9FFGEFEEFEFDCCCFGGG7B@7,CBEFF+FF9FF9F@CFGFGGG@F,+@FFGG8FCFG@FD,BFD<F+@>FG9,,<@B@FGBFCG<95B,,C5EE=B=FF++4+@F+,:>DFFC<,F,9,C@A,CF7:3@B:DCE:B*3>F<7@**=*=2<FG9,*4;2+>@@3*3+=9<F/>/>*:8:>EFG7CCG<0AFFGG4F+:FF6CFF9*9C*7<>D)*0**0.97*:::FF=AF4679?<1(4(7,9))090)9)6)67)7F34??0:(908
@M00689:251:000000000-CJTJ5:1:1101:9988:7609 1:N:0:9
CAGGATTAGATACCCTGGTAGTCCACGCCGTAAACGATGAACGCTAGCCGTTGGGTAGCTTGCTATTCAGTGGCGCAGCTAACGCATTAAGCGTTCCGCCTGGGGAGTACGGCCGCAAGGCTAAAACTCAAAGGAATTGACGGGGACCCGCACAAGCGGTGGAGCATGTGGTTCAATTCGACGCAACGCGAAGAACCTTACCTGGGCTTGACATACACCAGATCGCTGCAGAGATGTAGTTTCCCTTGTGGTTGGTGTACAGGTGTTGCATGGTTGTCGCTGCAT
+
GGGGGGGGGGGGGGGGGGGGGGGGGGGGGGGGGGGGGGGGGGGGGGGGGGGGGGGF,BFGGGGG<FGGGGGGFGGGDGGGAFGGGGGGGGGGGGGGGEGGGFGFGGGGFGFEGGGGGG:FGG<FEFFGE?DDF?FFFGGDFGGGGEGGGGGGGGGGGGCFEGGGGGGFGGGFGGCGGFGF8EEGGGGGGGGDGDGGGGG9FFGCFFFGFEFGGGGFFFFGGGGGCDFCEGFFF>7:@BGGGGGGFFFFFF0FFF><6:)96@:A:B><F2<F:FB>B=:??<>?4
@M00689:251:000000000-CJTJ5:1:1101:27595:7610 1:N:0:9
CAGGATTAGATACCCTGGTAGTCCACGCCGTAAACGATGAGTGCCAGGCGTCGGCATGCATGCATGTCGGTGCTGCAGCTAACGCGTGAAGCACTCCGCCTGGGGAGTACGGTCGCAAGATTAAAACTCAAAGGAATTGACGGGGGCCCGCACAAGCGGTGGAGCATGTGGTTTAATTCGATGCAACGCGAAGAACCTTACCTGGGCTTGACATACACCAGATTGCTGCAGAGATGTAGTGTCCCTTGTGGGTGGTGTACAGGTGTTGCATAGCTGTCGCTGCAT
+
GFGFGGFGGGFDGEGGGDFEEFEFGGDGGGGGGGGG7FE9FCFF9EGGC@C@CEE+@FFFG,EFGF<E,C@:+,CF<EDFC<,,++7+F,CFFF,,B7CG7CEGE:C8E?B+B4FG7>3D5A<<BBC5DA<,<>FA:,>9,@++=B>**1>BCBF:,1C<4<CGCF9,,,7F7FC999<E+5>5C98:****:EG:>*+286+3A5:*:EG+2+<CC)?FGG4:07E096C6)5*:*8:DG7::6=7(=6(*18><2:2=972849>37<9).)100*8:<?F86
@M00689:251:000000000-CJTJ5:1:1101:9772:7619 1:N:0:9
CAGGATTAGATACCCTGGTAGTCCATGCCGTAAACGGTGGGCGCTAGGTGTAGGGGTCTTCCACGGCCTCTGTGTCGTAGCTAACGCATTAAGCGCCCCGCCTGGGGAGTACGGCCGCAAGGCTAAAACTCAAAGGAATTGACGGGGGCCCGCACAAGCGGCGGAGCATGTGGATTAATTCGATGCAACGCGAAGAACCTTACCTGGGCTTGACATACACCAGATCGCTGCAGAGATGTAGTTTCCCTTGTGGTTGGTGTACAGGTGTTGCATGGTCGTCGCTGCCT
+
GGGGGGGGGGGGGGGGGGGGGGGGGGGGGGGGGGGGGGGEEGGGGGGGGGGGGGGEGGGGGGGGGGGGGGGEGGGGCGGGGGGFGCFGGGFDEGCFGGGEGGGFDFEECF<FEEFEGGDCFGGG<=FGGGGGGGGGCFFFCEGGGGGGGGGGG:FEGCFG7FCEEGGFGFGGGGGGGEGGGF7F?EFDGEGE55=>FGGGGCGGGC5EFGGGGGGGGFFGGGCCFG5DF*>::7C*9?F>7DFGFFFBF4A<<FF01?:FAFB4<F)<E?A?FF4BFDF?BFF:>(4
@M00689:251:000000000-CJTJ5:1:1101:24798:7632 1:N:0:9
CAGGATTAGATACCCTGGTAGTCCATGCCGTAAACGGTGGGCGCTAGGTGTAGGGGTCTTCCACGGCCTCTGTGTCGTAGCTAACGCATTAAGCGCCCCGCCTGGGGAGTACGGCCGCAAGGCTAAAACTCAAAGGAATTGACGGGGGCCCGCACAAGCGGCGGAGCATGTGGATTAATTCGATGCAACGCGAAGAACCTTACCTGGGCTTGACATACACCAGATCGCTGCAGAGATGTAGTTTCCCTTGTGGTTGGTGTACAGGTGGTGCATGGCTGTCGCTGCAT
+
GGGGGGGGGGGGGGGGGGGGGGGGGGGGGGGGGGGGGGGGGGGGGGGGGGGFGGGGGGGGGGGGGGGGGGGGGGGGGGGGGGGGGGGGGGGGGGGGGGGGGGGGGGGGGGGGGGGGGGGGGGGGGGGGGGGGGGGGGGGGGGGGGGGGGGGGGGGGGGGGGGGGGGGGGGGGGGGGGGFGGGGGGGGGGGGGGGGGECFGGGGGGGGGGGGGGGGGGFFGGGGGGGGGFGGFFFGGFFGGGFCFFFFF?5<GDFF?B?1@7FDFFFF?>?<0A*>FFFBFBBFF>FA
@M00689:251:000000000-CJTJ5:1:1101:19295:7642 1:N:0:9
CAGGATTAGATACCCTGGTAGTCCATGCCGTAAACGGTGGGCGCTAGGTGTAGGGGTCTTCCACGGCCTCTGTGTCGTAGCTAACGCATTAAGCGCCCCGCCTGGGGAGTACGGCCGCAAGGCTAAAACTCAAAGGAATTGACGGGGGCCCGCACAAGCGGCGGAGCATGTGGATTAATTCGATGCAACGCGAAGAACCTTACCTGGGCTTGACATACACCAGATCGCTGCAGAGATGTAGTTTCCCTTGTGGTTGGTGTACAGGTGATGCATGGCCGTCGCTGCAT
+
GGGGGGGGGGGGGGGGGGGGGGGGGGGGGGGGGGGGGGGE7FFGGGGGGGG9EGCGGGGGGGGGDCFGGGGFGGGGCGF@EGFEF,FFGGGFFGGGGGGCGGGC7EFGFGFGFEGGGGGEDGGGGFFGGGGGGAF,=FGGGGGG7F7CEGGEG@GEGFGEFE7@=EGGGGGFGCFGEFGGGCCFGGGGG5EEC7C5CGGGGGGGGGFGFFGG:GGGGFFGGG<7DGCGF:DF@F:GF4CCCGGGFFFFF4A4CFF<0:0@2F<45F?4@5<AA47@F>>B99?:B7A
@M00689:251:000000000-CJTJ5:1:1101:8283:7720 1:N:0:9
CAGGATTAGATACCCTGGTAGTCCACGCCGTAAACGATGTCGACTTGGAGGTTGTGCCCTTGAGGCGTGGCTTCCGGAGCTAACGCGTTAAGTCGACCGCCTGGGGAGTACGGCCGCACGGTTAAACCTCAAATGAATTGACGGGGGCCCGCACAGGCGGTGGCGCATGTGGTTTAATTCGATGCAACGCGACGAACCTTACCTGGTCTTGCCATCCACGGACGTTTTCAGAGATGAGACTGTCCCTTCGGGAACCGTGCGACAGGTGCTGCATGGTCGTCGCTGCATAGTTCT
+
D<CD;F<FFFFGD-CEE-CCCECFDDBBDFFGGGECCF8FGG@CFGGGGGCBFEGFCGGFCC9EEGEGE@@@FFGDD,@F=<FEEEFGG7+,CFE7FGG:FEFFCC+=B8C7FGEBC:+>7F@+<@,3@FC89@>A@F,,3@*@CF>FEC*8*:C+2;F7*<*+*3:CE0A?FG6@+09CG++<5++<*C*=55*/:?E++<:++*<?F:>+C++9C49DD)5)*>?76**9*7D7@/C*2***9/?<4)3)9.841:B)-.295)=,98)42=?:9*,4<6>1((())).)62
@M00689:251:000000000-CJTJ5:1:1101:8299:7728 1:N:0:9
CAGGATTAGATACCCTGGTAGTCCACGCCGTAAACGATGTCGACTTGGAGGTTGTGCCCTTGAGGCGTGGCTTCCGGAGCTAACGCGTTAAGTCGACCGCCTGGGGAGTACGGCCGCAAGGTTAAAACTCAAATGAATTGACGGGGGCCCGCACAAGCGGTGGAGCATGTGGTTTAATTCGATGCAACGCGAAGAACCTTACCTGGTCTTGACATCCACGGAAGTTTTCAGAGATGAGAATGTGCCTTCGGGAACCGTGAGACAGGTGCTGCATGGTCGTCGTTCCATCTGTCTT
+
GGGGGGGFGGGGGGGGGGGGGGGGGGGGGGGGGGGGGGGGGGGGGGGGDGDGGGGEGGGGGGGGGFDGCEGGGGGGGGDGFGCGDGGFGEGGGGE@FGEGGGGGGGEGGGGGEGGDGGGGGGGGGGFGFFCGFGGGGGGFFFEGGGGGGGGG7EGFFGG7FEEFGGFDFGGGGGGFCGG+9<@CGGGGCEGG==E6FGGGCGGCFCCFGG7CGGC7C:;CC7DCGG?FFDF=@)C74?FDFGGFF?FBFF:GD@FB(81)(9<:53904<<707=49F;>B9,,(.66<4).)))
@M00689:251:000000000-CJTJ5:1:1101:22089:7739 1:N:0:9
CAGGATTAGATACCCTGGTAGTCCACGCCGTAAACGATGCATGCTAGACGTTGGAGGGCTTTGCTCTCTTGTGTCGCAGCTAACGCATTAAGCATGCCGCCTGGGGAGTACGGCCGCAAGGTTAAAACTCAAATGAATTGACGGGGGCCCGCACAAGCGGTGGAGCATGTGGTTTAATTCGATGCAACGCGAAGAACCTTACCTGGTCTTGACATCCACGGAAGTTTTCAGAGATGAGAATGTGCCTTCGGGAACCGTGAGACAGGTGTTGCATGGTCGTCGCTGCAT
+
GGGGGGGGGGGGGGGGGGGGGGGGFGFGGGGGGGGGGGGGGGGGGGGGGGGGGGFFGGGGGFFGGGGGGGGGDFGGGGGGGGGGGGGGGGGFGGGGGGGGGGFGCFEGGFGEGGGGGCFEGGGFFFFGGGGFGGGGGGGCCECEDEGGGGGGGGGGGGGGGGGCFGGGGGGGGGGFGGGGFCFFGGFGGGGGDGDGGGGGGGGGFGGGGGFFGGGGGFFGGGC<DGGGFG:F?FG7BFGDFFGGF?@>F>:DGD:B>FBF?FBFFFF:FBFBFFF)@F>FF00:1;?F
@M00689:251:000000000-CJTJ5:1:1101:5240:7829 1:N:0:9
CAGGATTAGATACCCTGGTAGTCCATGCCGTAAACGGTGGGCGCTAGGTGTAGGGGTCTTCCACGGCCTCTGTGTCGTAGCTAACGCATTAAGCGCCCCGCCTGGGGAGTACGGCCGCAAGGCTAAAACTCAAAGGAATTGACGGGGGCCCGCACAAGCGGCGGAGCATGTGGATTAATTCGATGCAACGCGAAGAACCTTACCTGGGCTTGACATACACCAGATCGCTGCAGAGATGTAGTTTCCCTTGTGGTTGGTGTACAGGTGCTGCATGGTTGTCGCTGCAT
+
GGGGGGGGGGGGEFGGGGGGGGGGGGGGGGGGGGGGGGGFGFGGDGGGGGGGGGGDGGGGGGGGGDGGGGGGGFGGGCFGGGGGGGGDGGGGGGGGCGGGGGDFFGEFDGGGGGDGGGGDGFGCGFFGGGGGGGG@FGGFGGGGGGGGGGGGGGGEFFGGGDGGC=EFGGFGGGGFGGGGGGGGGGGGGGGGGGGGGFGGGGGGGGGGGGGGGGGGG=FGGGCF4CCD>3<?<BF4@FFCFFFF4=@<FF59C>;<01:>BFADF4)4*-236@>?4:?DB11<B7)
@M00689:251:000000000-CJTJ5:1:1101:12971:7879 1:N:0:9
CAGGATTAGATACCCTGGTAGTCCACGCCGTAAACGATGTCGACTTGGAGGTTGTGCCCTTGAGGCGTGGCTTCCGGAGCTAACGCGTTAAGTCGACCGCCTGGGGAGTACGGCCGCAAGGTTAAAACTCAAATGAATTGACGGGGGCCCGCACAAGCGGTGGAGCATGTGGTTTAATTCGATGCAACGCGAAGAACCTTACCTGGTCTTGACATCCACGGAAGTTTTCAGAGATGAGAATGTGCCTTCGGGAACCGTTAGACAGGTGATGCATGGTCGTCGCTGCAT
+
GGGGGGGGGGGGGGGGGGGGGGGGFGGGGGGGGGGGEGGFGDFFGGGGCFGGGGG@FGGGGCFCFFGGFEFFGGGC+6:FG?<FEGGGGEEFFGEGGGGGGGGFGGGGGDFGCEGGG@FFGGGCDG<FGGAFFGGGFGGFGGGGGGGDGGGGGGGFFGGCFDDCFG5FFGGGGCFECGGGGCF9CGGGEGEGDGGGGGGGCCGGFFGGGGCFGGGGG6@GGGDDGGFGFGCF@FF7*9DGG*::FFFFFF0C55F?1?(.(*3-<>F07:<A<?*5=?9>?>;?(47A
@M00689:251:000000000-CJTJ5:1:1101:22606:7944 1:N:0:9
CAGGATTAGATACCCTGGTAGTCCATGCCGTAAACGGTGGGCGCTAGGTGTAGGGGTCTTCCACGGCCTCTGTGTCGTAGCTAACGCATTAAGCGCCCCGCCTGGGGAGTACGGCCGCAAGGCTAAAACTCAAAGGAATTGACGGGGGCCCGCACAAGCGGCGGAGCATGTGGATTAATTCGATGCAACGCGAAGAACCTTACCTGGGCTTGACATACACCAGATCGCTGCAGAGATGTAGTTTCCCTTGTGGTTGGTGTACAGGTGATGCATGGCCGTCGCTGCAT
+
GGGGGGGGGGGGGGGGGGGGGGGGGGGGGGGGGGGGFGGCCGGGGGGGGGGGGGGCGGGGGFGGC7FGGGGGGGGGGGFGGGGGGGGEGGGCEGCFGGGGGGGFBC:CDFGGGDGGGGGECGGGGGGGGGGGGEF?>FGFGGGFEEECEGGEGEGGG5FFDECEGGGGGGGGG9CGGGGGGDCGGGGGGCGGDGEGGGGGGGGGGFGDFGGGCFFGCFFGGGCCFGGGFDGF@@3*9?FCCGGGFFFBFFDGGFF?9:0FBFFFFF?9BAF2>45>FB9>09B6>:B
@M00689:251:000000000-CJTJ5:1:1101:22614:7961 1:N:0:9
CAGGATTAGATACCCTGGTAGTCCTTGCCGTAAACGGTGAGCGCTAGGTGTAGGGGTCTTCCACGGCCTCTGTGTCGTAGCTAACGCATTAAGCGCCCCGCCTGGGGAGTACGGCCGCAAGGCTCAAACTCAAAGGAATTGACGGGGGCCCGCACAAGCGGCGGAGCATGTGGCTTAATTCGATGCAACGCGAAGAACCTTACCTTGGCTTGACCTACCCCAGATCGCTGCAGTGATGTCGTTTCCCTTGTGGTTGGTGTACAGGTGATGCATGGCCGTCGCTGCAT
+
GGGGGGGGGGGGGGGCFGGGGGGG,<FGEGGGGGGB6BD,CF+@F+@,F,@FFG7@@FCEGGG<,@FGGGG,CFFG:C@@FECEFCC7FFFCFFDF+FGCFGGF7F::>F=?C7=F7F=CCCGG,55AFGGGGCA@DFGGGEGEGGD>EBG*BBGGGGGC7CC@ECEFGGGGG*AF87FGG5:@CG+<@EEEECCEFFGGGGGGG+377@F72<+:29)/7*9*97**0196<*>00*:0*17CFF?BF)50*0802:BFFF245?6<949)6=.)9)-,296(-(.
@M00689:251:000000000-CJTJ5:1:1101:10801:8027 1:N:0:9
CAGGATTAGATACCCTGGTAGTCCACGCCCTAAACGATGATTACTCGACATACGCGATACACAGTGTGTGTCCGAGCGAAAGCATTAAGTAATCCACCTGGGAAGTACGATCGCAAGATTGAAACTCAAAGGAATTGACGGGGGTCCGCACAAGCGGTGGAGCATGTGGTTTAATTCGATGATACGCGAGGAACCTTACCTGGGCTAGAATGCTAAGTGCCCGTTGGTGAAAGCCAATTTTGTAGCAATACACACTTAGTAAGGTGCTGCATGGTTGTCGCTGCAT
+
GGGGGGGGGGGGGGGGGGGGGGGGGGGGGGGGGFFGGGGGGGGGGGGGGGGGGGG7@CFGGGGGGGGGGGGGGGFDGEGCEDFEGGFF<F?FFGGGGGGGGGFFGGGGGGGGGGGGGGFGFGG,EFGGGDCFGGGGGCFGGGGGGGGGGGGGGCFGGGGE7FGFGGGGGGGGGGGGGFEC7CFGGGGCEED5CGFGGGGGGGGGGGFFECFGDGGGCF=GGGDGGCDGFFGFFFGF:FGGGFG>4@6<F48>CFFFF<2BA6A0@)<2=??AA@FF@FF:0:09:B
@M00689:251:000000000-CJTJ5:1:1101:8650:8031 1:N:0:9
CAGGATTAGATACCCTGGTAGTCCACGCCGTAAACGATGAGTGCTAGGTGTTAAGGGGTTTCCGCCCCTTAGTGCTGCAGTTAACGCATTAAGCACTCCGCCTGGGGAGTACGGCCGCTTGGCTGAAACTCAAATGCATTGACGGGGGCCCGCACAAGCGGTGGAGCATGTGGTTTAATTCGTAGCAACGCGACGTACCTTACCAGGTCTTGATATCCTACTGACCTTCCTAGAGATATGACTTTCCCTTCGTGGACAGTGGTGACAGGTGATGCCTGGTTGTCGTTGCAT
+
FCFGGGGGGGGGGFFGFFGGGGGGFDFFFEGGGGFGGGD,6FFGGFGGECF76<,6F@:FEFF7C66@FC8,C<@F9@69EEEG,,@+??9,CC,BFE<=FGG,<D7+4+,?++==>E+++8AF+,,895CFDD,7,C,:5,:B:=7<C@>8:3>>D,><FF7**;842,>,<=:F,@9CFG6C5CF9:=55C*7**/AC@<+3++2<<@>:*+<:*9*0079>FD+:)0*7@*2****00:C76B4<F48<*.0,(40/)).(*06)).().9*)8*(52,840(((())
@M00689:251:000000000-CJTJ5:1:1101:5708:8048 1:N:0:9
CAGGATTAGATACCCTGGTAGTCCATGCCGTAAACGGTGGGCGCTAGGTGTAGGGGTCTTCCACGGCCTCTGTGTCGTAGCTAACGCATTAAGCGCCCCGCCTGGGGAGTACGGCCGCAAGGCTAAAACTCAAAGGAATTGACGGGGGCCCGCACAAGCGGCGGAGCATGTGGATTAATTCGATGCAACGCGAAGAACCTTACCTGGGCTTGACATACACCAGCTCGCTGCAGAGATGTAGTTTCCCTTGCGGTTGGTGTACAGGTGCTTCATGGCCGTCGTTGCATCCTTCT
+
GGGGGGGGGGGGFEFGGGGGGGFGGDEGGGGGGFGGEEGDGFGGGGGGGGGFGGGDFGFGEE<,8+@+CF,CFFF@F9FGGGGGGGGGGGGGGDEG7FGEGGGGGFG>FFFGGGCFEGGGGFGGGGGGGGGGGGEGGCCGGFGGGDE@EGEDCEGEDBGGEGGDDEGF6CGFFEG?FGGGGD?9:ECFFCGGGG=5CFEFGGGGFFGCFFFG*<FCD94C5F57**29)5CFFF3<8?FFFDFGFFF>F?(7CD30((,7<=44)9970)4):?6)/>BF((-(-2<2()-68
@M00689:251:000000000-CJTJ5:1:1101:19937:8062 1:N:0:9
CAGGATTAGATACCCTGGTAGTCCATGCCGTAAACGGTGGTCGCTAGGTGTCGGGGTCTTCCACGGCCTCTGTGTCTTAGCTAACGCATTAAGCGCCCCGCCTGGGGAGTACGGCCGCAAGGCTAAAACTCAAATGAATTGACGGGGCCCCGCACAAGCGGCGGATCATGTGGATTAATTCGATGCAACGCGAATAACCTTACCTTGGCTTGACATACACCAGATCGCTGCAGAGCTGTAGTTTCCCTTGTGGTTGGTGTACAGGTGGTGCATGGCTTTCGCTGCAT
+
FGGGGGGGGGGGGGGGGGGGGGGGGGGGGDGGGGGGEGGE6FCGG@FGGGG,BFC+68@EF@F,6CFGG@CEECGG,CE,EAFD,BFGGDG9CFCFGCFEGGGG+4+=+B?<?:FECE:CFFFA,8BFGGGGG,,>,=EFFDE7+><*@FEGG*CF,DFFEFE*=*=FF?FFB,BBFCGGD8>;CGCFGCEE5**1<FGGDGFFG+<<ECFG<8CFC6?GGD*9F4/77*994/9*9?7:7D0:@F@BFFFGG@F2(4<F2?)).96(7:A2A4)<@)(6(,((,5)
@M00689:251:000000000-CJTJ5:1:1101:9749:8072 1:N:0:9
CAGGATTAGATACCCTGGTAGTCCACGCCGTAAACGGTGGGCACTAGGTGTGGCGGGTGTTGACCCCCGCCGTGCCGAAGCTAACGCATTAAGTGCCCCGCCTGGGGAGTACGGTCGCAAGGCTGAAACTCAAAGGAATTGACGGGGGCCCGCACAAGCGGCGGAGCATGTTGCTTAATTCGACGCAACGCGAAGAACCTTACCTGGGCTTGACATACACCAGATTGCTGCAGAGATGTAGTGTCCCTTGTGGTTGGTGTACAGGTGCTGCATGGCCGTCGCTGCAT
+
GGGGGGGGGGGGGFGGFFGGGGGGGGGGGGEGGGFGFGGDGGGGGGGGFGGGGGGGGGGGGFCEGGGGGGGDGEGGCEGGGGG<ECFEGGFCFG<FGGG>FGGGGGGCCGGGGDGEGGGGGGGG7DGGGGGGFGG7<FGGGFGGGGGBCGGGG@FGDCFFCEGCC8CGGGGGGGGGGGGGGCCECGGC/=:=C=CE6FGGGFFGGFFGGGGDDFFFFFFGGGGFFG9DF7FF@*70@6CCCF*:BB/)=@DGCFF<9<:F29)6?F)574406F)7:DF9601:92:
@M00689:251:000000000-CJTJ5:1:1101:22432:8086 1:N:0:9
CAGGATTAGATACCCTGGTAGTCCATGCCGTAAACGGTGGGCGCTAGGTGTAGGGGTCTTCCACGGCCTCTGTGTCGTAGCTAACGCATTAAGCGCCCCGCCTGGGGAGTACGGCCGCAAGGCTAAAACTCAAAGGAATTGACGGGGGCCCGCACAAGCGGCGGAGCATGTGGATTAATTCGATGCAACGCGAAGAACCTTACCTGGGCTTGACATACACCAGATCGCTGCAGAGATGTAGTTTCTCTTGTGGTTGGTGTACAGGTGTTGCATGGTTGTCGCTGCAT
+
GGGGGGGGGGGGGFGGGGGGGGGGGGGGGGGGGGGGGGGDC@FGGGGFFGGGGGG7FEGGGFFGEEGGGGGGGFGGGGGGGGGGGGGGGGGGGEGGGGGGGGGE@FGGGGGGGDGGGGDCEGFCFGGGGGGGGGGFGGG<FFGCGG7CEEGEGCGGGCGG>FGC85:CGGFCG+<EGCGEGC?CE5CG8577*>EEGGGGGCGGE7=FCGFECGGCFF47C<C4CDGGFCDF:?C<?FGFGGGGF4=>BFFG::::BF<FAFB2)9FBFBA<>F49@E?<B:?1>?A
@M00689:251:000000000-CJTJ5:1:1101:12497:8089 1:N:0:9
CAGGATTAGATACCCTGGTAGTCCACGCCGTAAACGATGAATACTAGGTGTGGGGGTTTCAACACCTCCGTGCCGCCGCTAACGCATTAAGTATTCCGCCTGGGGAGTACGGTCGCAAGATTAAAACTCAAAGGAATTGACGGGGACCCGCACAAGTAGCGGAGCATGTGGTTTAATTCGAAGCAACGCGAAGAACCTTACCTACACTTGACATCCCTTGCATTACTCTTAATCGAGGAAATCCCTTCGGGGACAAGGTGACAGGTGGTGCATGGCTGTCGCTGCAT
+
GGGGGGGGGGGGGGGGGGGGGGGGFGGGGGGGGGGGCGGFGGGGGGGGGGGEGGD>GEGGCFGGGGGGGGG@FGCGGGGGCFGFGGGGGGFGGGGGGFGGGF7D7CFGGGGGGGEEGEEGGGGFGGGGGGFGGGGGGGGAGGGGGGGGGGGGGEGGGFGGDGCEGGGGGGGGGGGFGGGF:CCECEGGEC7EGCFGCGGGGGGFGGGG?0:FGGFGGFFFGGGGFDGFFGGFFFC45:3CFGGGFFFF35(93>F????@<FF?3B6:D(6:AF)7?>?2(264944
@M00689:251:000000000-CJTJ5:1:1101:22446:8102 1:N:0:9
CAGGATTAGATACCCTGGTAGTCCATGCCGTAAACGGTGGGCGCTAGGTGTAGGGGTCTTCCACGGCCTCTGTGTCGTAGCTAACGCATTAAGCGCCCCGCCTGGGGAGTACGGCCGCAAGGCTAAAACTCAAAGGAATTGACGGGGGCCCGCACAAGCGGCGGAGCATGTGGATTAATTCGATGCAACGCGAAGAACCTTACCTGGGCTTGACATACACCAGATCGCTGCAGAGATGTAGTTTCCCTTGTGGTTGGTGTACAGGTGTTGCATGGTTGTCGCTGCAT
+
GFGGGGGFGGGFGFGGGGGGGGGGGFFFGGGGGGGGGGG7+DFFG7@@EFGGFGG7@FGGGGGG@CFGGGGCFGGG@FDFGGGGGGGGGGGFGGGGGGGGGGGGGGDFGGGGGDGGDGFEGGGGGGFGGGGGGDFFFFGGGFGGEGGDEGGDGEGGGFGD7F:7CEGGGGGGG7CFFGGGGF:CCGGFGEEG=CE;FGCFGGGGGGGGGFGGGGGGGFFGGGC5FGCDFDGFFFCFFFGFFGGGFFFFF?BG3>F1>B<FFFB4FF@858<2>FFFFDBFF?6:>?F
@M00689:251:000000000-CJTJ5:1:1101:11752:8119 1:N:0:9
CAGGATTAGATACCCTGGTAGTCCATGCCGTAAACGGTGGGCGCTAGGTGTAGGGGTCTTCCACGGCCTCTGTGTCGTAGCTAACGCATTAAGCGCCCCGCCTGGGGAGTACGGCCGCAAGGCTAAAACTCAAAGGAATTGACGGGGGCCCGCACAAGCGGCGGAGCATGTGGATTAATTCGATGCAACGCGAAGAACCTTACCTGGGCTTGACATACACCAGATCGCTGCAGAGATGTAGTTTCCCTTGTGGTTGGTGTACAGGTGATGCATGGCTGTCGCTGCAT
+
GGGGGGGGGGGGGGGGGGGGGGGGGGGGGGGGGGGGGGGE>FEGGGGGGGG9@F::FGGGGFEFEFFGGGG<FFGG@F<FFGF?FFGEGGGDEFGFGGGGGGGGDGG@CFEGFCGGGGGGDFFGFDGFGGGGF<FEDFGGGGGGDGGGGGGGGEGEGFGDEGDCEGG8FGGGGCGGFFFGGGCFCECCFGGGGGGGGGGGGGGGG77FGGGGFGGGFFFGC7F5CF5CF3<F)9C9BFGCGFGFFFFFFFFG<FF?6?:FFFAA)=F<F2>2>=F@FB?>:<<29:>
@M00689:251:000000000-CJTJ5:1:1101:4630:8197 1:N:0:9
CAGGATTAGATACCCTGGTAGTCCATGCCGTAAACGGTGGGCGCTAGGTGTAGGGGTCTTCCACGGCCTCGGTGGAGTAGCTAACGAATTAAGGGCACCGCCGGGGGAGTACGGAAGAAAGGGTAAAAATGAAAGGAAGTGACGGGGGCCAGCAAAAGCGGGGGAGGATGTGGATGAATGGGAGGAAAAGGGAAGAAAAGGACCGGGGGGTGAAAGAGAGAAGAGAGATGAAGCAATGGAGGTGCACTGGCGGGAGGGGGACAGGGAAGGAAGGGAGGGAGGGGAAGCGGCGACG
+
GCFC,<FGGFGGGEGGGGGDFFFE@FGCECC;@<6BFFGCDGC7CCEFCFEGGGGDGFGFGGGGGGGGGG,@6C8,B9,C?,C?6?,8,:C<E,=,,8C@@+44:C:BC+3,BB+38,83>@+:=,=<33,>>BFF>B<3@7,35::F8*4=68?E8C,=@*8CEE5?+<+09@+3<+++*2:*:A8<*3*::5:*2*0+/2*/*2:=**/273<:7))*19022*11*2099)*0*19CD***0)*)/0(97))-2((0-),35)).53(21..0)70(-((((((.4((((((
@M00689:251:000000000-CJTJ5:1:1101:22823:8202 1:N:0:9
CAGGATTAGATACCCTGGTAGTCCGCGCCGTAAACGATGTCGACTTGGAGGTTGTGCCCTTGAGGCGTGGCTTCCGGAGCTAACGCGTTAAGTCGACCGCCTGGGGAGTACGGCCGCAAGGTTAAAACTCAAATGAATTGACGGGGGCCCGCACAAGCGGTGGAGCATGTGGTTTAATTCGATGCAACGCGAAGAACCTTACCTGGTCTTGACATCCACGGAAGTTTTCAGAGATGAGAATGTGCCTTCGGGAACCGTGAGACAGGTGTTGCATTGCTGTCTCTGCAT
+
GGGGGGGGGGGGGGGGGGGGGGGGGGGGGGGGGGGGGGGGGFFGGGGFFGGGGGFCFGGGG?E<EFGGGGGGGGGGDBFFGGGGDGEGGCGDGGEGGGCFGGFCBGEGGGG@FGGEGDC+FGFFF,@FGGGGGGFFGFGFFGDCD:BFGG@EEGGGGGGGGDGC5CFGFGGGGGGFFGGGGFGFGGGGGG555EE8FGGGGGGG?EFGGGFGGC9DGFFG:C*5DFGGFGCF*7C:76FFCCGFFFFFFF?DDDFB>B6:1F?<@FF0??0<<F*9@F2<D)6>4<2A
@M00689:251:000000000-CJTJ5:1:1101:4629:8215 1:N:0:9
CAGGATTAGATACCCTGGTAGTCCATGCCGTAAACGGTGGGCGCTAGGTGTAGGGGTCTTCCACGGCCTCTGTGTCGTAGCGAACGCATTAAGCGCCCCGCCGGGGGAGTACGGCCGCAAGGCTAAAAAGCAAAGGAATTGACGGGGGACCGCACAAGCGGCGGAGCAGGGGGATTAATTCGAGGCAACGCGAAGAACCGTACCGGGGCTGGACAGACACCAGAAGGCGGCAGAGAGGGAGTTGCCCTAGGGGTGGGGGGACAGGGGAGGCATGGCAGACGCGGGAGCTGTCACG
+
GGGGGGGGGGGGGGGGGGGGGGFFGGGGGGGGGGGGGGGGGGGGGGGGGGGGGGGGGGGGGGGGGGGDGG:C,C6CB6CFB+@C+@,>,4CCFCFB>C:@@=+>CCCCE+>,B@3+@@CCEF3,@<CA,*5?<CFEFF7,7;,<B@CE*14:*=*<8C*<8/:E*?*;*1*88:**223+0;:*:*/;*:*:5/:>C22*/:**/:7C*/*:9*0*27>**179**/*)9)855C7.)*19**27*)()0(19))-61672),4;00-)--3)07)08((-((-(4-((.)))),
@M00689:251:000000000-CJTJ5:1:1101:24871:8233 1:N:0:9
CAGGATTAGATACCCTGGTAGTCCACGCCGTAAACGATGGATGCTAGCCGTTGGCGGGTTTGCCCTTCAGTGCTGCAGCAAACGCATTAAGCACTCCGCCTGGGGAGTACGACCGCAAGGTTGAAACTCAAAGGAATTGACGGGGGCCCGCACAAGCGGTGGAGCATGTGGTTTAATTCGAAGCAACGCGAAGAACCTTACCAGGTCTTGACATCCTTTGACCACTCTAGAGATAGAGCTTTCCCTTCGGGGACAAAGTGACAGGTGCTGCATGGTTGTCGCTGCAT
+
GGGGGFGGGGGGGGGGGGGGGGGGGGGGGGGGGGGGGGGGGGGGGGGGGGGGGGGGGGGGGGGGGGGGGGGGGGGGGGGGGGGGGGGGGGGGGGGGGGGGGGGGGGGGGGGGGGGGGGGGGGGGGGGGGGGGGGGGGGGGGGGGGGGGGGGGGGGGGGGGGGGGGGGGGGGFGGGGGGGGGGGGGGGGGGGGGGGGGGDGGGGGGGGGGGGGGGGGGFFGGGFGGGGGFGGFFFGGFFGGGFFGFFFFFFFGGFFFFFFFFFFFFFFFFFFFFFFFFFFFFFFFFFF
@M00689:251:000000000-CJTJ5:1:1101:26483:8287 1:N:0:9
CAGGATTAGATACCCTGGTAGTCCATGCCGTAAACGGTGGGCGCTAGGTGTAGGGGTCTTCCACGGCCTCTGTGTCGTAGCTAACGCATTAAGCGCCCCGCCTGGGGAGTACGGCCGCAAGGCTAAAACTCAAAGGAATTGACGGGGGCCCGCACAAGCGGCGGAGCATGTGGATTAATTCGATGCAACGCGAAGAACCTTACCTGGGCTTGACATACACCAGATCGCTGCAGAGATGTAGTTTCCCTTGTGGTTGGTGTACAGGTGCTGCATGGCCGTCGCTGCAT
+
GGGGGFGGGGGGGGGGGGGGGGGGGFFGGGGGGGGGGGGEGGGGEGGGGGGGGGGGGGGGGGGFGEGGGGGFGGGGGGGGGGGGGGGGGGGGDGEGGGGGGGGGGGGGGEGGGGDGGGFCFDGGDGGGGFGGFFGGGGGGFGGGGGGEGGGGG8FEGGGDEGEDEGGFGCEGGG?E?FEGGGGGGGGGGDEGCEGGGGGGFGGGGGGGGGFEFGCF7FFGGG4FFGGG>GGFF=FDF?D>DFGGFFFFF@AGDFF<FFFFAFAAFF4:F<?BFF>@FEFFFFFFFB>
@M00689:251:000000000-CJTJ5:1:1101:26613:8371 1:N:0:9
CAGGATTAGATACCCTGGTAGTCCATGCCGTAAACGGTGGGCGCTAGGTGTAGGGGTCTTCCACGGCCTCTGTGTCGTAGCTAACGCATTAAGCGCCCCGCCTGGGGAGTACGGCCGCAAGGCTAAAACTCAAAGGAATTGACGGGGGCCCGCACAAGCGGCGGAGCATGTGGATTAATTCGATGCAACGCGAAGAACCTTACCTGGGCTTGACATACACCAGATCGCTGCAGAGATGTAGTTTCCCTTGTGGTTGGTGTACAGGTGCTGCATGGCCGTCGCTGCAT
+
GGGGGGGGGGGGGGGGGGGGGGGGGGGGGGGGGGGGGGGGGGGGGGGGGGGGGGGGGGGGGGGGGGGGGGGGGGGGGGGGGGGGGGGGGGGGGGGGGGGGGGGGGGGGGGGGGGGGGGEGGGGGGGGGGGGGGGGGGGGGGGGGGGGGGGGGGGGEGGGGGGGGGGGGGGGGGGFGGGGGGGGGGGGGGGGGEEGGGGGGGGGGGGGGGGGGGGGGGFFGGGGGGGGDFGGFFFGFFFGFGGGGFFFFFFFGGFFBFFBFFFDAFF47B<>:FFF@FD>FBFFFFFF
@M00689:251:000000000-CJTJ5:1:1101:20180:8377 1:N:0:9
CAGGATTAGATACCCTGGTAGTCCATGCCGTAAACGGTGGGCGCTAGGTGTAGGGGTCTTCCACGGCCTCTGTGTCGTAGCTAACGCATTAAGCGCCCCGCCTGGGGAGTACGGCCGCAAGGCTAAAACTCAAAGGAATTGACGGGGGCCCGCACAAGCGGCGGAGCATGTGGATTAATTCGATGCAACGCGGAGAACCTTACCTGGGCTTGACATACACCAGATCGCTGCAGAGATGTAGTTTCCCTTGTGGTTGGTGTACAGGTGCTGCATGGTCGTCGCTGCAT
+
GGGGGGGGGGGGGGGGGGGGGGGGGGGGGGGGGGGGGGGGEGGGGGGGGGGGGGCFGGGGGGGGFGGGGGGFGGGGGGGGGGGGGGGGGGGGGGGGGGGGGGGGGGGGGGGGGGGGGGEGGGGGGGGGGGGGGGFCFGGGGFGGGGEGGGGGGGGGGFGDEGGGGGGGGGGGGFGGGGGGGFFG?EGGGCGGCECEGGGGGGGGG?FGFGGGGGGGFFFGGG75FDFGFDGFFFGGFFGGGGGGFFFBFFBCDFFBFBBFFFFFFF6?FBFFFFFFFBFFFFBBFFF
@M00689:251:000000000-CJTJ5:1:1101:13543:8392 1:N:0:9
CAGGATTAGATATCCTGGTAGTCCATGCCGTAAACGGTGGGCGCTAGGTGTAGGGGTCTTCCACGGCCTCTGTGTCGTAGCTAACGCATTAAGCGCCCCGCCTGGGGAGTACGGCCGCAAGGCTAAAACTCAAAGGAATTGACGGGGGCCCGCACAAGCGGCGGAGCATGTGGATTAATTCGATGCAACGCGAAGAACCTTACCTGGGCTTGACATACACCAGATCGCTTCAGAGATGTAGTTTCCCTTGTGGTTGGTTTCCAGGTGCTGCATGGCCGTCGCTGCAT
+
GFFGGGGGGGGGGGGGGGGGGGGGGGGGGGGGGGGGGGGCCGGGGGGGFFG<CFG7FGGGGGGGDGGGGGG8FCFGCGGGFGGGG:FEGGG?,CCFGGGCGGGF@CE7=FEGGEGGGGDFCEGGFFCCDFGFGGGF8DFGFCFGCD:FGGEEECEE8,C<CF@@CEE8F?ECC+<F+2ACF@+<+*<?@5C=5CGGGGCGGGGGG?F5F=FG:6+::6*95CCCFF5C>*796=60=4C>*:C7BFFDF)5>*8>0(4(7)*-))9),?)8(4/)<F)46;66222<
@M00689:251:000000000-CJTJ5:1:1101:13560:8401 1:N:0:9
CAGGATTAGATATCCTGGTAGTCCATGCCGTAAACGGTGGGCGCTAGGTGTAGGGTTCTTCCACGGCCTCTGTGTCGTAGCTAACGCATTAAGCGCCCCGCCTGGGGAGTACGGCCGCAAGGCTAAAACTCAAAGGCATTGACGGGGGCCCGCCCAAGCGGCGGAGCATGTGGATTAATTCGCTGCAACGCGAAGAACATTACCTGGTCTTGCCATACACCAGATCTCTTCAGAGATTTCGTTTCCCTTGTGGTTTGTTTACAGGTGCTGCATGGCCGTCGCTACCT
+
GAFCCFCFGFGGGGGGGGGGGGGGGGFFFFFEGGGGGCGGDGGFEEEGFGG9EFG,,FFGGFFGG7@CGGG<F@FFEG@FGGCFC@7BFECACFGGGGGCEFGFFCEDEGFGGDGGDC+@=EFGF8<<>FGCFFFB,@FFE9>C@FDEBFG@C****,@<7FC8CEG5CGGGF+<C9EFFF**;*8@90>7E5CCEDF*@FEFC@A76<CF+*3<C*77FFF*7DC+:67:==/0C**2**19C7@FBFF<*9@5((4,74@2<5?).=)8(.*0)))990(2((()
@M00689:251:000000000-CJTJ5:1:1101:27007:8404 1:N:0:9
CAGGATTAGATACCCTGGTAGTCCATGCCGTAAACGGTGGGCGCTAGGTGTAGGGGTCTTCCACGGCCTCTGTGTCGTAGCTAACGCATTAAGCGCCCCGCCTGGGGAGTACGGCCGCAAGGCTAAAACTCAAAGGAATTGACGGGGGCCCGCACAAGCGGCGGAGCATGTGGATTAATTCGATGCAACGCGAAGAACCTTACCTGGGCTTGACATACACCAGATCGCTGCAGAGATGTAGTTTCCTTTGTGGTTGGTGTACAGGTGATGCATGGCCGTCGCTGCAT
+
F<EGCFEFE<FF9CCC@DC@FCCFFGCC@@@CFGFGEFE:CCFGGDGGCFFFFG7F:8FFD<@FBC:@@FFFGGGDFGCGC,EECFEGGGGGCCDFFCFGCGDEFCFGGGGGGGCGD>:FGGGFGFFF@8FEFGGGECFGGGCEEBEFD@@EGCEEEGGDCC:@=ECCFG<<+CG7C?FFGCGF+*<0+*:CE=CCFGGF9AF?FC*/7FF=FCEF7==CD</>=7*755>FFFDD**:0*?7C*7*6@@<4*0<11:6F<FAB49FAB9<-:45)9;2,29(49:A
@M00689:251:000000000-CJTJ5:1:1101:26010:8418 1:N:0:9
CAGGATTAGATACCCTGGTAGTCCATGCCGTAAACGGTGGGCGCTAGGTGTAGGGGTCTTCCACGGCCTCTGTGTCGTAGCTAACGCATTAAGCGCCCCGCCTGGGGAGTACGGCCGCAAGGCTAAAACTCAAAGGAATTGACGGGGGCCCGCACAAGCGGCGGAGCATGTGGATTAATTCGATGCAACGCGAAGAACCTTACCTGGGCTTGACATACACCAGATCGCTGCAGAGATGTAGTGTCCCTTGTGGTTGGTGTACAGGTGGTGCATGGCTGTCGCTGCAT
+
GGGGGGGFGGGGGGGGGGGGGGGGGGGGGGGGGGGGGEGGGGGGGGGGGGGFGGGGGGGGGGGGGGGGGGGGGGGGGGGGGGGGGGGGGGGFGGGGGGGGGGGGGGGGGGGGGGGGGGGGGGGGGGGGGGGFGGGGGGGFDFGGEGGGGGGGGGGGGGGGGGGGGGGGGGGFFGGFGGGGGGGGGGGGGGGGGGGGGGGFGFEGGFGGGGFGGGGDFF@GGGGFFGCDFGGFFFGFFFGGC>FGFFFFFFAFGF@?><<><F4AFFF:E?ABFF.5?BFFFF?69><
@M00689:251:000000000-CJTJ5:1:1101:9140:8457 1:N:0:9
CAGGATTAGATACCCTGGTAGTCCATGCCGTAAACGGTGGGCGCTAGGTGTAGGGGTCTTCCACGGCCTCTGTTTCGTAGCTAACGCATTAAGCGCCCCGCCTGGGGAGTACGGCCGCAAGGCTAAAACTCAAAGGAATTGACGGGGGCCCGCACAAGCTGCGGAGCATGTGGATTAATTCGATGCAACGCGAAGAACCTTACCTGGGCTTGACATACACCAGATCGCTGCAGAGATGTAGTTTCCCTTTTGGTTGGTGTACAGGTGCTGCATGGCTGTCGCTGCAT
+
FGGGGGGGGGGFG@FFGGGFGGGGGFFFFGGEGGGGGGG7:FEGGGGGFGGFFGD+CFFEFGGG,CFGGGGCF,EFCGCCFGFFG@FDGG95,C@FGGCBFGGFFGGDCF8EC:FGCEC@@EFG=D9DFFFFFFGGFGDGFACEGGCFGGGCE7F7B,=,7C878?C<FCF:9<?FCEEGGGFC?8B+5*:5=EE86AFGE+@FGGG*:CF=*<EFCF49<<5DGDC7FGC6?=C*96?7*2:F@=66?)4?CFF218(849>>4?62=A<()*7)))48:(2(4:D
@M00689:251:000000000-CJTJ5:1:1101:25559:8461 1:N:0:9
CAGGATTAGATACCCTGGTAGTCCATGCCGTAAACGGTGGGCGCTAGGTGTAGGGGTCTTCCACGGCCTCTGTGTCGTAGCTAACGCATTAAGCGCCCCGCCTGGGGAGTACGGCCGCAAGGCTAAAACTCAAAGGAATTGACGGGGGCTCGCACAAGCGGCGGAGCATGTGGATTAATTCGATGCAACGCGAAGAATCTTACCTGGGCTTGACCTACACCAGATCGCTGCAGAGATGTAGTTTCCCTTGTGGTTGGTGTACAGGTGATGCATGGCCGTCGCTGCAT
+
FCFECF<<FFFGFEFGGGFGGGGFGEFF<BFGGGEGE8CCCFG+CBCGEFE,EFBEGGGGGGDFGGGGCDF<C<FF,D,BD<CC=CCCF:5,C?CE:CF+=4C=7<C7:F<FE:FFEE7+@@G=F>=><<C<<CFCFGGGGAGEE++@E**>881<<BFECFEEEGE5+<FCFF90AC0<F5:FGG:EG5/>C7C*A+<<EFGGGE5=CGGGGG+:CF?FGGCFF67CF<DF:*99@?CFF:?D4FFA@@F4<@74081>7624;?;)@4<AA45.<)47996:98<
@M00689:251:000000000-CJTJ5:1:1101:7625:8467 1:N:0:9
CAGGATTAGATACCCTGGTAGTCCACGCCGTAAACGATGGATGCTAGCCGTTGGTGGGTTTACCCTTCAGTGGCGCAGCTAACGCATTAAGCATCCCGCCTGGGGAGTACGGTCGCAAGATTAAAACTCAAAGGAATTGACGGGGGCCCGCACAAGCGGTGGAGCATGTGGTTCAATTCGAAGCAACGCGCAGAACCTTACCTGGGCTTGGCATACACCAGATCGCTGCAGAGATGTAGTTTCCCTTGTGGTTGGTGTACAGGTGATGCATGGTTGTCGCTGCAT
+
DFGGGGDFGGGGGFGGGGFFGGGGFFGGGGGGGGGGGGGGGGECFGGGGGGGDGGGGGFDEFGFGGGGGFGGGGGGGEGGGGGDGGGGGGGGGGGGGGGGGGGFEDFFFGDGFFGGGDGGGGGFGAGGGGGGGFGGGCGGGGFEGGGGEGGCCEGGGGGGGGGGGGFGGGGGFFFEFGFF7<EGCGEEGGGGEGGGGGFGGGGGGGFGGGGGGFGG=FFGGFFGFGFDFG7*;5F7=FGFF7FFFFFFF?0CGBFF1:<FFF7AFFF<=425<F?@DF<00:9?F
@M00689:251:000000000-CJTJ5:1:1101:12845:8482 1:N:0:9
CAGGATTAGATACCCTGGTAGTCCATGCCGTAAACGGTGGGCGCTAGGTGTAGGGGTCTTCCACGGCCTCTGTGTCGTAGCTAACGCATTAAGCGCCCCGCCTGGGGAGTACGGCCGCAAGGCTAAAACTCAAAGGAATTGACGGGGGCCCGCCCAAGCGGCGGAGCATGTGGATTAATTCGATGCAACGCGAAGAACCTTACCTTGGCTTGACATACACCAGATCGCTGCAGAGATGTAGTTTCCCTTGTGGTTGGTGTCCAGGTGATGCATGGTCGTCGCTGCAT
+
GGGGGGGGGFGGGGGGGGGGGGGGGGGGGGGGGGGGGGGDEFGGGGGGGFE,CFE>GGGGGC,C::CFGGGAFFGGGG8,BEDFGEG>FGGFFGGGGGGGGGGFCFGCFFDG7@FGGGGCC?GGFDGGGGGGGABFD8FFGGFGGGGGGGGGG*CFGGGC:FGGCEGGGGF7++<EFF9<F50<7CFCF=EEGEEEC8EFFCGEF+A6?FGGFFCFFF?GGGF4CG55>*C:F4>7B4FCDFGGFFFFF:<FDFF0(4:>:FAB4F))992)<*)9FB;?>FF0>04
@M00689:251:000000000-CJTJ5:1:1101:14608:8540 1:N:0:9
CAGGATTAGATACCCTGGTAGTCCATGCCGTAAACGGTGGGCGCTAGGTGTAGGGGTCTTCCACGGCCTCTGTGTCGTAGCTAACGCATTAAGCGCCCCGCCTGGGGAGTACGGCCGCAAGGCTAAAACTCAAAGGAATTGACGGGGGCCCGCACAAGCGGCGGAGCATGTGGATTAATTCGATGCAACGCGAAGAACCTTACCTGGGCTTGACATACACCAGATCGCTGCAGAGATGTAGTTTCCCTTGTGGTTGGTGTACAGGTGCTGCATGGTCGTCGCTGCAT
+
GGGGGGGGGGGGGGGGGGGGGGGGGGGGGGGGGGGGGGGGDGGGGGGGGGGGGGG+CFGGGGGGCCGGGGGCGGGG>FGGGGFFGGGGGGGGCFEGGGGDGGGFFFGEFFGGGDFGGGGDEGGGGGGGGGGGGGGFDGGFGFGGGGGGGGGGGGGGGFGD7FECEEGDGGGGGGGGCCGGGG7FFEGGG=EGGGGDFGGGGGGGGCFFFFFGGGGGGFFGFFFCGGGGF3CF)=CC??GFCDFGFFFFFFFGGFF?;:6F>FAAFF??F9>:D@@FFF>?09:8>0:
@M00689:251:000000000-CJTJ5:1:1101:20721:8548 1:N:0:9
CAGGATTAGATACCCTGGTAGTCCATGCCGTAAACGGTGGGCGCTAGGTGTAGGGGTCTTCCACGGCCTCTGTGTCGTAGCTAACGCATTAAGCGCCCCGCCTGGGTACTACGGCCGCAAGGCTAAAACTCAAAGGAATTGACGGGGGCCCGCACAAGCGGCGGAGCATGTGGATTAATTCGATGCAACGCGAAGAACCTTACCTGGGCTTGACATACACCAGATCGCTGCAGAGATGTAGTTTCCCTTGTGGTTGGTGTACAGGTGCTGCATGGTTGTCGCTGCAT
+
DDFDGGGGGFFAFCEFFFDGGGECEFGGGGFDEFC;FFGD7@@FEFC8FFF<CF7CG@EFFD<F7::CGGGGGGGGDGGGGF9FF=CEGGGGCGDC+@FB:CFFGGGGGG9FEC@@CEFEEGFF=F9AFGG9BDDC>FFG?AGGGGGGGGGEGEGF8,<:7=@7??EGFFEFG<FGGF9CF*9ECECE8CEEGE*:?F5EFFCCFFC5CFFEGGGFGFFG55CC79FGFCG@F495=FGGFGGF76*69.:CDFF?;?:FBFAA476:FDB0:@4=F;?2:6?(94<
@M00689:251:000000000-CJTJ5:1:1101:10955:8552 1:N:0:9
CAGGATTAGATACCCTGGTAGTCCATGCCGTAAACGGTGGGCGCTAGGTGTAGGGGTCTTCCACGGCCTCTGTGTCGTAGCTAACGCATTAAGCGCCCCGCCTGGGGAGTACGGCCGCAAGGCTAAAACTCAAAGGAATTGACGGGGGCCCGCACAAGCGGCGGAGCATGTGGATTAATTCGATGCAACGCGAAGAACCTTACCTGGGCTTGACATACACCAGATCGCTGCAGAGATGTCGTTTCCCTTGTGGTTGGTGTACAGGTGATGCATGGCCGTCGCTGCAT
+
GEDCCFCEFCFE<CF-C@EFCCC@<FFFCC@F;@,BFFE7CEF@6C@E,CCFACCDFEE<FF,C@BFCGGGGGGFGE7CFC9FFFGGGDGGFGFGGCFG7F@FF?CDFCGE<CFGDGGGCEGFFEDEFEFFB<FCFFFG8FD@FFEGG*<8C*:FEG>CGD**:EEGG6C0<FF?C@FG::EF?E89<<=555>EGFFFGFC?FFF=55*9CDG?>CFFC5<*7C**1.*1<6@7*9=*01*/9<*941067*.84(82F7?<A:?99F<A<<?@4FB>;(0:03:)
@M00689:251:000000000-CJTJ5:1:1101:28235:8558 1:N:0:9
CAGGATTAGATACCCTGGTAGTCCATGCCGTAAACGGTGGGCGCTAGGTGTAGGGGTCTTCCACGGCCTCTGTGTCGTAGCTAACGCATTAAGCGCCCCGCCTGGGGAGTACGGCCGCAAGGCTAAAACTCAAAGGAATTGACGGGGGCCCGCACAAGCGGCGGAGCATGTGGATTAATTCGATGCAACGCGAAGAACCTTACCTGGGCTTGACATACACCAGATCGCTGCAGAGATGTAGTTTCCCTTGTGGTTGGTGTACAGGTGATGCATGGTCGTCGCTGCAT
+
GGGFGGGGGGGGGGGGGFGGGGGGGEGFGGGGGFGGGGGGG8BCFGGGCFGGGGEGGDGGGGGGE:FFGGGGGGGGGGGGGGGGGGGGGGGGGGGGFCEDGFFFFGGCEGGGGG7EEG@EGFG?FGGGGGGGFGGGFGGGFGGGGGGGGFED7BFGGGGGGGGGGGGGFGCGGCFFFFDFGGGGGGCFFGGGDGECCFFDFGFGGGGFEGGGGGGFGFFD*7*/0C=CFDGFFFGC?FGGDFGF=?9AFFAGGFFFBFFF2F9A4=).8:234FF?4>(49;??04>
@M00689:251:000000000-CJTJ5:1:1101:7102:8568 1:N:0:9
CAGGATTAGATACCCTGGTAGTCCATGCCGTAAACGGTGGGCGCTAGGTGTAGGGGTCTTCCACGGCCTCTGTGTCGTAGCTAACGCATTAAGCGCCCCGCCTGGGGAGTACGGCCGCAAGGCTAAAACTCAAAGGAATTGACGGGGGCCCGCACAAGCGGCGGAGCATGTGGATTAATTCGATGCAACGCGAAGAACCTTACCTGGGCTTGACATACACCAGATCGCTGCAGAGATGTAGTTTCCCTTGTGGTTGTTGTACAGGTGTTGCATGGCCGTCGCTGCAT
+
GGGGGGGGGGGGGGGGGGGGGGGGGFGGGGGGGGGGFGGECFCFFCFGGGGAEG7FGGFGGCFG:+@FGGGFGAEGGGGGGGEEFBFEGGGEFGGGGGGGGGGGFGG7FFFGD@FGEGECCGGG8D,CFGGGFGA8:FFGGFGGDDE7EGGDGCFCC:F::FE7E8E*AFGGG7<C<FFGG87EGGGCFGGDG5:>FGGGGGGGF?FGGGGG5@+?:?6CC9D4DG*<FGG:?FC4=6>*:CGGF@FD=5<CDFFF1:()5@44)99>FFA24*5@)57,((,26(6
@M00689:251:000000000-CJTJ5:1:1101:10957:8574 1:N:0:9
CAGGATTAGATACCCTGGTAGTCCATGCCGTAAACGGTGGGCGCTAGGTGTAGGGGTCTTCCACGGCCTCTGTGTCGTAGCTAACGCATTAAGCGCCCCGCCTGGGGAGTACGGCCGCAAGGCTAAAACTCAAAGGAATTGACGGGGGCCCGCACAAGCGGCGGAGCATGTGGATTAATTCGATGCAACGCGAAGAACCTTACCTGGGCTTGACATACACCAGATCGCTGCAGAGATGTAGTTTCCCTTGTGGTTGGTGTACAGGTGATGCATGGCCGTCGCTGCAT
+
GGGGGGGGGGGGGGGGGGGGGGGGGGGGGGGGGGGGGGGFDGGGGGGGGGGGGGC:FFFGFGFGEFGGGGG,FFGGCG=FFG<CFFGGGGGFEF>FGGGGGGG7FFG=BF@FG7CFGGGC=7FFC<=FFGGGG,C::=FGFFFGGGDCCGGGG8CEGFGGGEBE55E8:EFGG7FG9:AFG5+<<EFGGGGGGEGGEGGGGGGGGC=5:EGEGG?DDF?GGGG4FFGGF<DF@F*2=7FCCCFFFFFFFFFFDFFB;?:F>FD4?B?2F>BFDFF>F)967>::>0:
@M00689:251:000000000-CJTJ5:1:1101:27940:8585 1:N:0:9
CAGGATTAGATACCCTGGTAGTCCACGCCCTAAACGATGTCAACTAGTTGTCGGGTCTTTATTGACTTGGTAACGCAGCTAACGCGTGAAGTTGACCGCCTGGGGAGTACGGTCGCAAGATTAAAACTCAAAGGAATTGACGGGGACCCGCACAAGCGGTGGATGATGTGGATTAATTCGATGCAACGCGAAAAACCTTACCTACCCTTGACATGGTCGGAACCCTGCTGAAAGGTGGGGGTGCTCGAAAGAGAGCCGATACACAGGTGCTGCATGGCCGTCGCTGCAT
+
FCEGGFGGGCFGFGGGGGGGFGGGGECFDGGGGGGGGDFFGGGGGGGGGGGGGGGGGGGGGGGFFDFACFFFGGGGEG>FFCGGGGGGGGGGGFFFGEGEGGGGGGEGGG7EGCGGGE@FGGGFGGGGGGGGGGCFGGGFGGGGGGGGGGGGGDGEFGGGGDGGGGGGGGGFFGG;FFGGFGFGGGGEGCEDGCGGGGGGGGGFGGGGGF7FGG?FFFFG:DDFGGGGFG>F??DG?FG3CCDGFFF1;39FF@EF74>F;>446>:26><AFF?F4:522>BFFBFBF
@M00689:251:000000000-CJTJ5:1:1101:24048:8587 1:N:0:9
CAGGATTAGATACCCTGGTAGTCCATGCCGTAAACGGTGGGCGCTAGGTGTAGGGGTCTTCCACGGCCTCTGTGTCGTAGCTAACGCATTAAGCGCCCCGCCTGGGGAGTACGGCCGCAAGGCTAAAACTCAAAGGAATTGACGGGGGCCCGCACAAGCGGCGGAGCATGTGGATTAATTCGATGCAACGCGAAGAACCTTACCTGGGCTTGACATACACCAGATCGCTGCAGAGATGTAGTTTCCCTTGTGGTTGGTGTACAGGTGTTGCATGGCTGTCGCTGCAT
+
GGGGGGGGGGGGGGGGGGGGGGGGFGGGGGGGGGGGGGGGGGGGGGGGGGGGGGGGGGGGGGGGGGGGGGGGGGGGGGGGGGGGGGGGGGGGGGGGGGGGGGGGGGGGGGGGGGGGGGGGGGGGGGGGGGGGGGGGGGGGGGGGGGGGGGGGGGGGGGGGGGGGGGGGGGFGGGGGGGGGGGGGGGGGGGGGDEC?GCFFGGGGGGGGGGGGGGGGGFFGGGGGGFGGFGGFFFFGFFGFGGGGFFFDFFFGGFFFFFFFFFFFFFFFFFFFFFFFFFFF0<<BBFF
@M00689:251:000000000-CJTJ5:1:1101:17752:8590 1:N:0:9
CAGGATTAGATACCCTGGTAGTCCATGCCGTAAACGGTGGGCGCTAGGTGTAGGGGTCTTCCACGGCCTCTGTGTCGTAGCTAACGCATTAAGCGCCCCGCCTGGGGAGTACGGCCGCAAGGCTAAAACTCAAAGGAATTGACGGGGGCCCGCACAAGCGGCGGAGCATGTGGATTAATTCGATGCAACGCGAAGAACCTTACCTGGGCTTGACATACACCAGATCGCTGCAGAGATGTAGTTTCCCTTGTGGTTGGTGTACAGGTTCTGCATGGCCGTCGCTGCAT
+
GGGGGGGGGGGGGGGGGGGGGGGGGGGGGGGGGGGGGGGC:FGGGGGEGGGGGGC@FGGGGGGGCFGGGGGCGGGGDGFGGG9EFFGFFGGGGGGGGGGDGGG==D@7>FFGGGGGCC+@=7FF=CBAFGGFFE<8@<DFCFG7:B@*BFG8EEG@BEGGGGGDC5CCFGGGG7CFD?FGG5+<:CFFEGGGCC*2AFGGGDGGG+:CEGGE4FGGCF4DF*9*9>:<>5D@?FGDF?F:*?FGFFFBF4<*7@F0(3,8-@<A)9*8F2A:<6)7?5>;66?(97A
@M00689:251:000000000-CJTJ5:1:1101:22319:8659 1:N:0:9
CAGGATTAGATACCCTGGTAGTCCACGCCGTAAACGATGAATACTAGGTGTAGGGGTTTCAACACCTCTGTGCCGCCGCTAACGCATTAAGTATTCCGCCTGGGGAGTACGGTCGCAAGATTAAAACTCAAAGGAATTGACGGGGGCCCGCACAAGTAGCGGAGCATGTGGTTTAATTCGAAGCAACGCGCAGAGCCTTACCTAGCCTTGACATTCTCTGCATTACCCTTAATCGGGAAGTTCCTTCGGGAACAGAGTGACAGGTGGTGCATGGCTGTCGCTGCATCTCTCTCTT
+
FFGGGGGGGGGGGGGGGGGGGGGGGGGGEGGGGGGGGGF9EFFFGFG?CFG<<F77CFG<<FG,@CFGGFF@EF7FEEGG:CF?FBFG<<<C,EEFGCFGGGDG@:=FFGGCGGEFC7@EFGFCF5FFGF=FGGFFDF<?F@::FCFGG<E@EEC7>DFC>EG7EFFFGGCFGGE@FGG8+*3BC6FCC5:C5/*CFGGFGGF73+:CCC:C>F?F78F7F7:F>FG49F69=BC*))11C7C09688))(/9).(4:)159)27)8?3<0)-075)<<1?F(74)<A)..,276
@M00689:251:000000000-CJTJ5:1:1101:25384:8678 1:N:0:9
CAGGATTAGATACCCTGGTAGTCCATGCCGTAAACGGTGGGCGCTAGGTGTAGGGGTCTTCCACGGCCTCTGTGTCGTAGCTAACGCATTAAGCGCCCCGCCTGGGGAGTACGGCCGCAAGGCTAAAACTCAAAGGAATTGACGGGGGCCCGCACAAGCGGCGGAGCATGTGGATTAATTCGATGCAACGCGAAGAACCTTACCTGGGCTTGACATACACCAGATCGCTGCAGAGATGTAGTTTCCCTTGTGGTTGGTGTACAGGTGCTGCATGGCCGTCGCTGCAT
+
GGGGGGGFGGGGGGGGGGGGGGGGGGGGGGGGGGGGGGGGGGGGGGGGGGG<FGGDGGGGGGGGDEFGGGGCGGGGGGGGGGGFGEGGGGGGGGGGGGGGGGGGGGGGGGFGGGGGGGGGGFGGGGGGGGGGGGGGGGGGGCGGGGGGGGGGG7FEGGGGGGGGGGGGGFGGGDFGFGGGGGGGGGGGGGGGCGGG6FGGGGGGGFFFGGGGCFFFCFFGCCFGDCFDFGGFFFGCFFGGFFFGFFFFFF<CCFFF;??F2FF>494>FFF0ABFFFFF>;9??BFA
@M00689:251:000000000-CJTJ5:1:1101:15715:8716 1:N:0:9
CAGGATTAGATACCCTGGTAGTCCATGCCGTAAACGGTGGTCGCTAGGTGTAGGTGTCTTCCACGGCCTCTGTGTCGTAGCTAACGCATTAAGCGCCCCGCCTGGGGAGTACGGCCGCAAGGCTAAAACTCAAAGGCATTGACGGGGGCCCGCACAAGCGGCGGAGCATGTGGATTAATTCGATGCCACGCGAAGAACCTTACCTGGGCTTGACATACACCAGATCTCTGCAGAGATGTAGTTTCCCTTGTGGTTGGTGTACAGGTGTTGCATTGCCGTCGCTGCCT
+
FGGGDEGGFFFFGGGGGGGGGFGGGGGGGGGG@FGGDFG7,EFFGBFGGGGGFG6,FGGGGG<F,@FGGGG,E,CFCGDFGGFFFEG+FFF,CFGFGGG7CGG=<DC7CF<F@@>FFGC>7<FF,C,:FGFFC9FC,3@F,@FC7F7BEEEEG*>*,=F77F8*3=C*:<>,,A+A+20AC*+<9*+<@*:C5/:*<EC>FCGGG0:*:EF/9@7029?GF***79+:@?FFF*9*97:**:CGFFFFF<AF*>F(1:072=92)9/5>:<):*7*?)8>0;<(1(5
@M00689:251:000000000-CJTJ5:1:1101:13521:8717 1:N:0:9
CAGGATTAGATACCCTGGTAGTCCACGCCGTAAACGATGTCGACTTGGAGGTTGTGCCCTTGAGGCGTGGCTTCCGGAGCTAACGCGTTAAGTCGACCGCCTGGGGAGTACGGCCGCAAGGTTAAAACTCAAATGAATTGACAGGGGCCCGCACAAGCGGTGGAGCATGTGGTTTAATTCGATGCAACGCGAAGAACCTTACCTGGTCTTGACATCCACAGAACTTTCCAGAGATGGATTGGTGCCCTCGGGAACTGTGCGACAGGGGGTGCATGGTCGTCGCTGCAT
+
GGGGGGGGGGGGGGGGGGGGGGGFFFGGGGGGGFGGGGGGGGGGGGGGEFGGGGGFGGGGG?EEGGGGGGGGGGGCCEGGGGGGGGGGGGGFFGGGGGGGGGGGGGDGGCGGDGGGGGEGFGFCFGGGGGGGGGGGGGGGGGGGGGGE8FEGGGGCCFGGGGGGGGFGFGGGGFGGGFGGDFGFEGGGGGGGGGGGGGGFFEEGFDFF9EFGGFGGFFFFFGFGGCCCF:D7F:CF:4**05:*987:>::C3>FD2<2*()(-73),5;3??FF496(3,(0:<672
@M00689:251:000000000-CJTJ5:1:1101:13519:8738 1:N:0:9
CAGGATTAGATACCCTGGTAGTCCACGCCGTAAACGATGTCGACTTGGAGGTTGTTCCCTTGAGGCGTTTCTTCCTTAGCTAACGCGTTAAGTCTACCGCCTGTGGAGTCCGGCCGCCCGGTTCAAACTCAAATGACTTGACCGGGGCCCGCACAAGCGGTGGCGCATGTGGTTTACTTCGATGCCACGCGAAGAACCTTACCTGGTCTTGCCATCCACAGAACTTTCCCTAGATGGATTTTTCCCCTCGGGAACTGTGATACAGGTTGTTCATGGTCTTCGCTGCATCTTTCTT
+
FEEFDFGGGGGGGGGGGGGCFGGGGDFGGGGGGGGG:FFGG,DFGGF@,EBFFFG8FGGGG<,,,C:F++CEFFG9,,CCF,,C8C:FE7,,CF,,:F+@FE+9:FF@E,C+6CFCE4++6FF+,88FEF<,CFFD,@C,8@<=7@EEDFEC7CFBDFC7FG7,*=:<=FF,@FG?+?;95*>28+5CCE=/:*>08@CC+7@E+*3:FC*+99CF<69<4**9>DDF?***)/:7)):C**:*9?FFF8(97)8:7<./)*--*)925:(..=4*9@)66(-8(4(6:<).65)
@M00689:251:000000000-CJTJ5:1:1101:27346:8782 1:N:0:9
CAGGATTAGATACCCTGGTAGTCCATGCCGTAAACGGTGGGCGCTAGGTGTAGGGGTCTTCCACGGCCTCTGTGTCGTAGCTAACGCATTAAGCGCCCCGCCTGGGGAGTACGGCCGCAAGGCTAAAACTCAAAGGAATTGACGGGGGCCCGCACAAGCGGCGGAGCATGTGGACTAATTCGATGCAACGCGAAGAACCTTACCTGGGCTTGACATACACCAGATCGCTGCAGAGATGTAGTTTCCCTTGTGGTTGGTGTACAGGTGCTGCATGGCCGTCGCTGCAT
+
G<F@F@@FGCA<F@FCAC@@<FFGGGFFGGGDGGGCEGDGG8CEG@CF<@C<CFGGGGF9FE<F@:EC:C<C@,CFFGGCFEEFCFCFCFGG9<FG:E@EGGGFGGGGGGGGEEGBCGGGG@F8FGGGGGGGGGGFCFFG<9FGGGGGG@EGGGEECCCGCDGC88>::CGGF?+<<CCF7EF7+CFFGGGEGCECFF@6@EFF:9C=C6<:FFGGGF?F977*9C**77DFFFG*9F:CFCD>89?AFF:635::13?F20-::*6)*.8>9F>)95(-37:FB?B
@M00689:251:000000000-CJTJ5:1:1101:4413:8835 1:N:0:9
CAGGATTAGATACCCTGGTAGTCCATGCCGTAAACGGTGGGCGCTAGGTGTAGGGGGCTTCCACGGCCTCGGTGTCGTAGCTAACGCAGGAAGCGCCCCGCCGGGGGAGTACGGCCGCAAGGCAAAAACTCAAAGGAATTGACGGGGGCACGCACAAGCGGCGGAGCAGGGGGAGTAAGTCGAGGCAACGCGAAGAACCTTACCTGGGCGTGACATACACCAGAGCGATGCAGAGAGGAAGCGGCACTGGGGGGGGGGGTAAGGGAGCGGAAGGGAGGGCGCGGAAGCTGGAGGG
+
GGGGGFGGGGG<C;C;6<;C<C,C<CC8C@,8;C,@C6C@E<@++7@<,;6CE<@C+@+,CC@CBFCC,C,B,B,:B4CFA,<?,B7F++8AE,@76>+@6@+>BC:FE+@:@CC8>@@EEGF,>:E:>,,>:AFFFF,,7<@:CC7<:*4=8:*:8@;888CCE=8F6C*/8:*/3<+3*/;*?*/A*::CCEGDGE**+3:<+3/=5*12920*:9?**9/9**1)01*78//207*9D*)1.)<(/7(793)33(202)).>)7,),(4(7>)))((-(-3(,(().((.((
@M00689:251:000000000-CJTJ5:1:1101:10888:8883 1:N:0:9
CAGGATTAGATACCCGGGTAGTCCACGCCCTAAACGTTGTGAACTAGGTGTTGGTCGGATTGACCCGATCAGTGCCGCAGCTAACGCATTAAGTTCACCGCCTGGGGACTACGGCCGCAAGGTTAAAACTCCAAGGAATTGACGGGGGCCCGCACAAGCGGCGGAGCATGTGGATTAATTCGATGCAACGCGAAGAACCTTACCTGGGCTTGACATACACCCGATTGATGACAAGCTGTAGTGTCCCTGGTGTTTGGTGTACAGGTGCTGACTGGCCGTCGCTGCATCTGTTTCG
+
GEF<@FGGGGGGGFGECCCGGCEC66@@F7@F@FFEGGGE,CFFFFFCE9FEFGGFGCCGGDE,EDFCEEGG@FFACG@EGGGGGCE@:F,,?FEGFFE7FCF7?DFFEG@DGDCECGCFEGA9AFGGGFG,<BFC,@3BFFFFCG>:CCC:CEGGGGCCDD7CEEDGFGG:FFG7C99CCF99987CC=7=C55EFGFFCFGGE+2/5;<EC+37*19C*/)/9DC*6*******0/:*:0*2*79A)54C*041,18FAB)4)/),9)).)184479(((-4(346546)-)(
@M00689:251:000000000-CJTJ5:1:1101:27312:8887 1:N:0:9
CAGGATTAGATACCCTGGTAGTCCATGCCGTAAACGGTGGGCGCTAGGTGTAGGGGTCTTCCACGGCCTCTGTGTCGTAGCTAACGCATTAAGCGCCCCGCCTGGGGAGTACGGCCGCAAGGCTAAAACTCAAAGGAATTGACGGGGGCCCGCACAAGCGGCGGAGCATGTGGATTAATTCGATGCAACGCGAAGAACCTTACCTGGGCTTGACATACACCAGATCGCTGCAGAGATGTAGTTTCCCTTGTGGTTGGTGTACAGGTGATGCATGGTTGTCGCTGCAT
+
GFGGGGGGGGGGGFGGGGGGGGGGGGGGGGGEGGGGGGGGGGGGGGGGGGGGGGGGGGGGGGGGGGFGGGGGGGGGGGGGGGGGGGGGGGGGGGGGGGGGGGGGGGGGGGGGGGGGGGGGGGGGGGGGGGGGGGGGGGGGGGGGGGGGGGGGGGGGGGGGGGGGGGGGGGFFEGDFFFGGGGGGGGGGGGGGGDGGGGGGGGGCFFGGGGGGGGGGGFFGGGGGGGGDFGGFFFGGFFFFGGGGFFFFFF<FD:F?B?BFFFF>?FFFFFFF>FF?FBB2::?<>?9
@M00689:251:000000000-CJTJ5:1:1101:27295:8890 1:N:0:9
CAGGATTAGATACCCTGGTAGTCCATGCCGTAAACGGTGGGCGCTAGGTGTAGGGGTCTTCCACGGCCTCTGTGTCGTAGCTAACGCATTAAGCGCCCCGCCTGGGGAGTACGGCCGCAAGGCTAAAACTCAAAGGAATTGAAGGGGGCCCGCACAAGAGGCCGAGCATGTGGATTAATTCGAGGCAACGCGAAGAACCTTACCTGGGCTTGACATACACCAGATCGCTGCAGAGATGTAGTTTACCTTGTGGTTGGTGTACAGGTGATGCATGGATGTCGCTGCAT
+
EFF<FFGGGGFF<=CFC@FCEGFGGGE<@@FD;<C@68CFDGG>EGGGEGGGFGEE:@CEGGGGCCCEGGGCFC<FE6CFFGFGGCGEEGGGEGGG@FGEGEGGGFFGGGGGDGEGCCFGG@CFFFGGC,@==FGFGGGGFC,@FC:>*@BBBCCEGF7,>**=EGCCCF<FCE52CGCE+CC**3;C*7CEEEEEGG*A@C8FCFGGC6C59E?7:FF67D7F*7=C)*)9?4>C*9DCC:7F*97407<67>:66,183=>A?=FA=6<>)*5)1)(-3(,1(5.
@M00689:251:000000000-CJTJ5:1:1101:10897:8902 1:N:0:9
CAGGATTAGATACCCGGGTAGTCCACGCCCTAAACGTTGTGAACTAGGTGTTGGTCGGATTGACCCGATCAGTGCCGCAGCTAACGCATTAAGTTCACCGCCTGGGGACTACGGCCGCAAGGTTAAAACTCAAAGGAATTGACGGGGGCCCGCACAAGCGGCGGAGCATGTGGATTAATTCGATGCAACGCGAAGAACCTTACCTGGGCTTGACATACACCAGATTGCTGCAGAGATGTAGTGTCCCTTGTGGTTGGTGTACAGGTGCTGCATGGCCGTCGCTGCAT
+
GGGGGFGGGGGGGGGGGGGGGGGGGGGGGGGGGGGGGGGGCCFGGGGGGGGGEGGGGCGGGFCFGGEGGGG<FGGG=FGGGGDEGEGEGGGFAFGGGGGGGGGFDGFGGGAGGGGGGGGGDGGGGFFGGGGGGFGC:FFGGGGGGGGGGGGGGGGGDBF@FFEEGEGFFGGGGGGGFCGGGF?F?EFCE5EGGGGDGGFGGGGGGGFGGGGGGGGGGFFGGGFGFGCG=:F@?FFGF=F**?<FFFFFF<AG3>F:9B:FDFFA?B):F<?F<?)<F5>B>684>?F
@M00689:251:000000000-CJTJ5:1:1101:3040:8931 1:N:0:9
CAGGATTAGATACCCTGGTAGTCCATGCCGTAAACGGTGGGCGCTAGGTGTAGGGGGAGTCCACGGCGGAGGGGGCGAAGCAAACGCAGTAAGCGCCCCGCCGGGGGAGAACGGAGGAAAGGCAAAAAACAAAAGGAAGGGAGGGGGGCCCGCAAAAGCGGCGGAGCAGGGGGATGAATTAGAGGAAAAGCGAAGAAACTGAACTGGGCTTGAAAGACAACAGATCGCTGCAGAGATGGAGGTTCCCTTGGGGTGGGTGAAAAGGAGATGCAGGGCCGGAGGTGCAGCGGCAGCG
+
FCFDGCFAFAC<C;,-;<C@C<,,6,<CC@86;@,@;,C:F668+6@8,;;CEAED@8889,9,BC++4++8+@+64+466,3>3=+=+3=<F<3383+8+8@>CE7:C*8,4<**18<,<=4,82<<4*2=:A:/880*12*//88>21*12:?C8822:/::ED*:*;*::51*02++*+03220<0<*2:=58C;;<++9@+3<C***293:**)/2*19C**2*)/19;?F**1*09*10*/7)9<./70.-,,3)3*).))8,049745)))0(((((-)4)4(-(((((
@M00689:251:000000000-CJTJ5:1:1101:3051:8948 1:N:0:9
CAGGATTAGATACCCTGGGAGTCCATGCCGTAAAAGGGGGGAGCGAGGGGTAGGGGGCAGCGACGGCCGCGGGGGCGGAGCGAACGCATTAAGCGCACCGCCGGGGGAGGACGGCCGCAAGGCGAAAAAGCAAAGGAAGTGACGGGGGCCAGAAAAAGCGGGGGAGAAGGGGGATGAATTCGAAGAAACGCGAAGAACCGTACCTGGGCTGGACATACACCAGAGCGCCGCAGAGAGGAAGTTTACCTTGGGGTGGGTGGAAAGGTGATGCAGGGAAGTCGCGGCAT
+
F<DCD;C@EEFDC-C-;<,C@B,,<<@<;666@@,@6B@:C+4++6>@+4+8??CD+++3++83@C+3+**5*=*4<*2:2*18/:*1**02<2/:***2//*8>>58?5?/:C**2*/:C81/28>>**2<:8CC>;*3<9,8C5C>*:*2*;+;8>2:>*8>CC*A8CCEE>;*09002::*2*0;2:*2::=;C*2**1;:9<AC1**:C*<2:*12*/*1***))175:577..*02****9F4**(1)0)14,4)2*<?F4/./6444555)...-((-493
@M00689:251:000000000-CJTJ5:1:1101:19325:8971 1:N:0:9
CAGGATTAGATACCCTGGTAGTCCATGCCGTAAACGGTGGGCGCTAGGTGTAGGGGTCTTCCACGGCCTCTGTGTCGTAGCTAACGCATTAAGCGCCCCGCCTGGGGAGTACGGCCGCAAGGCTAAAACTCAAAGGAATTGACGGGGGCCCGCACAAGCGGCGGAGCATGTGGATTCATTCGATGCAACGCGAAGAACCTTACCTGGGCTTGACATACACCAGATCGCTGCAGAGATGTAGTTTCCCTTGTGGTTGGTGTACAGGTGCTGCATGGTCGTCGCTGCAT
+
GGGGGGGGGGGGGGGGGGGGGGGGGGGGGGGGGGGGGGGGDGEGGGGDGGG9FG7:FGGGGGDFEGGGGGGCGDGGCGD<FEFFG>F@FGFCFGEGGGGDGGE@@FDGGGFFECGGDC+@FFGGFF9BFGGCFAF@,>FGFGGFCG7@CFEEE*=<CCG*<<@7CEECFC<FG+@F+<CE>:+ACEFCFCE755CEFGG8F?FGF9=FGGGGGGGGGFFGCCCFFFFDFDDFFF376?>>7>7>?FF<FFAFCFF<1<:<<FAA?F::F5?>B*7*6>>?B9?098<
@M00689:251:000000000-CJTJ5:1:1101:23151:8977 1:N:0:9
CAGGATTAGATACCCTGGTAGTCCACGCCGTAAACGATGAGTGCTAAGTGTTAGGGGGTTTCCGCCCCTTAGTGCTGCAGCAAACGCATTAAGCACTCCGCCTGGGGAGTACGGCCGCAAGGCTGAAACTCAAAGGAATTGACGGGGACCCGCACAAGCGGTGGAGCATGTGGTTTAATTCGAAGCAACGCGAAGAACCTTACCAAATCTTGACATCCTCTGACAGCCCTAGAGATAGGGTTTCCCTTCGGGGCAGAGTGACAGGTGCTGCATGGCTGTCGCTGCAT
+
GGGGGGGGGGGGGGGGGGGGGGGGGGGGGGGGGGGGGGGGGGFGGGGGGGGGGGGGGGGGGGGGGGGGGGGFGGGGGGGGGGGFGGGGGGGGGFFGAFGGGGGGGGGGGGGGGGDGGGDGGGGGGGGGGGGGGFGGFGGGGGGGGGDGGGGGGGGGGGGGGEGECFEDGGGGGGGGGGFFC8CFDEC@EEEDEGGEGGGGGGGGG?=EGCFGGGGGGFFGCCCFGFGGFGF7FFGGFFGGFFC>@FF9:>6<D>:1:(6FAFFFFFFFFFF>AFFFFD<<23(8>F<
@M00689:251:000000000-CJTJ5:1:1101:12057:8989 1:N:0:9
CAGGATTAGATACCCTGGTAGTCCACGCCATAAACGATGAGAACTAGACGTTGAGAGGGTAAGCCTCCCAGTGTCTTAGCTAACGCGCTAAGTTCTCCGCCTGGGGAGTACGGCCGCAAGGTTGAAACTCAAAGGACTTGACGGGGGCCCGCACAAGCGGTGGAGCATGTGGTTCAATTCGAAGCAACGCGCAGAACCTTACCAGCCCTTGACATCCCGGTCGCGTCGCGCAGAGACGCACTCCTTCAGTTCGGCTGGACCGGAGACAGGTGATGCATGTCCGTCGCTGCAT
+
GGGGGGGGGGGGGGGGGGGGGGGGGGGGGGGGGGGGEGGGCFGGGGGGGGGGEF@6@C,BCFFGGGGGGC<F9FG,C,6EFC9F7FBFG:+6CFGGGGBFFG@7CFFEF,EB7CGGGF@@=FG<F<,CFGFFGF8F,DF<?BFF7CEGGGCCEGGGGGGDGE711A>FFGGGGGG?9CCGFCC*?8?CEGCECCE+=FGGDGGG?FGGGG4?FGGGGF37CGDG3/*9))9>>@<487D)CDGGFFF2=BAC*08:3(87?E093)>(70446@/@=FF-:>(.4-(:(349
@M00689:251:000000000-CJTJ5:1:1101:7373:9015 1:N:0:9
CAGGATTAGATACCCTGGTAGTCCACGCCGTAAACGATGTCGACTTGGAGGTTGTGCCCTTGAGGCGTGGCTTCCGGAGCTAACGCGTTAAGTCGACCGCCTGGGGAGTACGGCCGCAAGGTTAAAACTCAAATGAATTGACGGGGGCCCGCACAAGCGGTGGAGCATGTGGTTTAATTCGATGCAACGCGAAGAATCTTACCTGGTCTTGACATCCACGGAAGTTTTCAGAGATGAGAATGTGCCTTCGGGAACCGTGAGACAGGTGATGCATGGTTTTCGCTGCATCTGTCTT
+
GGGGGGGGGGGGGFGGGGGGGGGFEFGGGGGGGGGGGGGGGGGGGGGGGGGGGGGFGGGGGGGGGGGGGGGGGGGGGGGGGGGGGGGGEGGGFGGGGGGGGGGGGGGGGGGGGGGGGGGGGGGGGGGGGGGGGGGGGGGGGGGGGGGGGGGGGGGGGGGGGGGGGF>CFFGGGFGGGGGGDECFGGFF55>CE*5C+CFFGGGGFGGGGGGGGCGCGFFGC)>DFGGGFGDFFFG>FFGDGFGGFFFAFFFGCEF:9B?F:F>?F>FB4:ABB9=)=8(4<9??F>?<DAFF<A)
@M00689:251:000000000-CJTJ5:1:1101:20130:9054 1:N:0:9
CAGGATTAGATACCCTGGTAGTCCATGCCGTAAACGGTGGGCGCTAGGTGTAGGGGTCTTCCACGGCCTCTGTGTCGTAGCTAACGCATTAAGCGCCCCGCCTGGGGAGTACGGCCGCAAGGCTAAAACTCAAAGGAATTGACGGGGGCCCGCACAAGCGGCGGAGCATGTGGATTAATTCGACGCAACGCGAAGAACCTTACCTGGGCTTGACATACACCAGATCGCTGCAGAGCTGTAGTTTCCCTTGTGGTTGGTGTACAGGTGCTGCATGGTCGTCGCTGCAT
+
FGGGGGGGGGGGGGGGGGGGGGGGGGGGGGGGGGGGGGG+@CCGGGGFGGG9FGE7FGGGGGGGEEGGGFG8FFFG@GFGGGGGGGGGGGGGGFGEGGGDGGGG7FEGGGGGGGEGCFDGGGFFGFFGGGGGGGGF8FFGGFGCCFEGGGGGG:FGGCF@FEGCECE:F9ACGDGGFCFGGEFEGGGGG=EGCC7CFGGGGGGGGFGGGGGGFG?FCF?G<F55=FCDFDGF44C*1)2*:CGGFFFFF:>FGF>0633>BFB>FF::FBDF<@)7BBF:66?:>BA
@M00689:251:000000000-CJTJ5:1:1101:22936:9056 1:N:0:9
CAGGATTAGATACCCTGGTAGTCCATGCCGTAAACGGTGGGCGCTAGGTGTAGGGGTCTTCCACGGCCTCTGTGTCGTAGCTAACGCATTAAGCGCCCCGCCTGGGGAGTACGGCCGCAAGGCTAAAACTCAAAGGAATTGACGGGGGCCCGCACAAGCGGCGGAGCATGTGGATTAATTCGATGCAACGCGAAGCACCTTACCTGTGCTTGACATACACCCGATCGCTGCAGAGATGTAGTTTCCCTTGTGGTCGTTGTACAGGTGCTGCATGGCCGTCGCTGCATATGTCT
+
G@FDGGFGGGEDFCFFECECECCFFEGGGG@@FGGG7FD@FFGGGGGE@CFE<AFEGGFDGG<F,+@FBFGGG9FF7F<96<,<FFC7FFAEEGGGGC=+4@FFFDFCCFFG+>FE+FFC@DGGG<>,ECF=DD9,>6FF9FD+@+<<B>E8E7FGGFEGGCCD5*:*<+<0++<CCG9A:;C?@>FGGC=7E5E*<*AFG7+0C?+0+<:+<EG7?777C)979D5D:*9F@FC*/9>702::6=*-9).07;*4-,,8.8)))9:06AF?<?F@FFFFF>6118)).64>>
@M00689:251:000000000-CJTJ5:1:1101:22922:9068 1:N:0:9
CAGGATTAGATACCCTGGTAGTCCATGCCGTAAACGGTGGGCGCTAGGTGTAGGGGTCTTCCACGGCCTCTGTGTCGTAGCTAACGCATTAAGCGCCCCGCCTGGGGAGTACGGCCGCAAGGCTAAAACTCAAAGGAATTGACGGGGGCCCGCACAAGCGGCGGAGCATGTGGATTAATTCGATGCAACGCGAAGAACCTTACCTGGGCTTGACATACACCAGATCGCTGCAGAGATGTAGTTTCCCTTGTGGTTGGTGTACAGGTGCTGCATGGCCGTCGCTGCAT
+
GGGGGGGGGGGGGGGGGGGGGGGGGGGGGGGGGGGGGGG>@FGGGGGGGGGGGGGCGGGGGGGGFGGGGGGFGGGGGGGGGGGFGGGGGGGGGGGGGGGGGGGFGGEGEFGGGCGGEGG+CFGGFFGGGGGGGGF8FFGGGGGG@D<FEGGEGGGGGFGGGGD@=:EFGGGGGGGGGFGGG5CGFGG7AEEGGCEGGGGGGGGGG?CCFGGGGGGGGFFGGGC47CCD@CGF:FG5@FGFFGGGFFFFFFFGGFF?;??FDFB<?F?:F>B>DF>F?>>FFFFB>?F
@M00689:251:000000000-CJTJ5:1:1101:25625:9107 1:N:0:9
CAGGATTAGATACCCTGGTAGTCCATGCCGTAAACGGTGGGCGCTAGGTGTAGGGGTCTTCCACGGCCTCTGTGTCGTAGCTAACGCATTAAGCGCCCCGCCTGGGGAGTACGGCCGCAAGGCTAAAACTCAAAGGAATTGACGGGGGCCCGCACAAGCGGCGGAGCATGTGGATTAATTCGATGCAACGCGAAGAACCTTACCTGGGCTTGACATACACCAGATCGCTGCAGAGATGTAGTTTCCCTTGTGGTTGGTGTACAGGTGCTGCATGGCTGTCCTGCAT
+
GGGGGGGGGGGGGGGGGGGGGGGGGGGGGGGGGGGGGGGGGGGGGGGGGGGGGGGGGGGGGGGGGGGGGGGGGGGGGGGGGGGGGGGGGGGGGGGGGGGGGGGGGGGGGGGGGGGGGGGGGGGGGGGGGGGGGGGGGGGGGGGGGGGGGGGGGGGGGGGGGGGGGDGGGGGGGGGGGGGGGFCFECFGGGGGGGGGGGGGGGGGGGGGGGGGGGGGGFFGGGGGGGGGFGGFFFGGFFGGCDGGFFFFFFFGGFFFFFFFAFFFFFFBFF?>D?FFFFF??A<BBF
@M00689:251:000000000-CJTJ5:1:1101:25642:9107 1:N:0:9
CAGGATTAGATACCCTGGTAGTCCATGCCGTAAACGGTGGGCGCTAGGTGTCGGGGTCTTCCACGGCCTCTGTGTCGTAGCTAACGCATTAAGCGCCCCGCCTGGGGAGTACGGCCGCAAGGCTAAAACTCAAAGGCATTGACGGGGGCCCGCACAAGCGGCGGAGCATGTGGATTAATTCGATGCAACGCGAAGAACCTTACCTGGGCTTGACATACACCAGATCGCTGCAGAGATGCAGTTTCCCTTGTGGTTGGTGTACAGGTGCTGCATGGCTGTCCTGCAT
+
GDFGCFEFCFFFGGGGGGGFGGGGGGEE@FGGGGGGCCD@:FCCGGGGGGG,BECGGGGGGC9FFC7FGGGGGFGGGGGGGG9?FGEEGC<?E<FFFGG:::BD<<C7BCDEGCCGGEC@CFFGGC<<A>F<3=<F,DF<FCFF:**>EDECBBB:8CFCD@EEC5CF:FGCFGG7C9E9>CCGGGC7CE=57C5;C8@6CF?CCE*A585=CF+?FFFFFGFFGF=5>5DF)89CFF*:*:7:9F@A7?AC35;2034@>*))0998F.2:AF0>FD?B)--40<
@M00689:251:000000000-CJTJ5:1:1101:18788:9120 1:N:0:9
CAGGATTAGATACCCTGGTAGTCCATGCCGTAAACGGTGGGCGCTAGGTGTAGGGGTCTTCCACGGCCTCTGTGTCGTAGCTAACGCATTAAGCGCCCCGCCTGGGGAGTACGGCCGCAAGGCTAAAACTCAAAGGAATTGACGGGGGCCCGCACAAGCGGCGGAGCATGTGGATTAATTCGATGCAACGCGAAGAACCTTACCTGGGCTTGACATACACCAGATCGCTGCAGAGATGTAGTTTCCCTTGTGGTTGGTGTACAGGTGATGCATGGCTGTCGCTGCAT
+
GGGGGGGGGGGGGGGGGGGGGGGGGGGGGGGGGGGGGGGDDGGGGGGGGFGGGGEEGGGGGGGGGGGGGGGGGGGGGGGFGGGGGDGGGGGGGGGGGGGGGGGGGFGGGGGGGGGGGGGGDGGGGGGGGGGGGGG8:FGGGGGGGGGCEGGEGGGG@>GECEGDDEECGGGFGFGGGGGGG=FGGGGGG5EGD*:EGGGGGGGGGCFFGGDC<FGGGFFGGFFDFGFGFGGF4F3FFFGGGGGGFFFFF4AG3FFB9B?FFFADFFF<FFFBFF>FFFFFFFFFFF>
@M00689:251:000000000-CJTJ5:1:1101:19398:9120 1:N:0:9
CAGGATTAGATACCCTGGTAGTCCATGCCGTAAACGGTGGGCGCTAGGTGTAGGGGTCTTCCACGGCCTCTGTGTCGTAGCTAACGCATTAAGCGCCCCGCCTGGGGAGTACGGCCGCAAGGCTAAAACTCAAAGGAATTGACGGGGGCCCGCACAAGCGGCGGAGCATGTGGATTAATTCGATGCAACGCGAAGAACCTTACCTGGGCTTGACATACACCAGATCGCTGCAGAGATGTAGTTTCCCTTGTGGTTGGTGTACAGGTGCTGCATGGCCGTCGCTGCAT
+
FGGGGGGGGGGGGGGGGGGGGGGGGGGGGGGGGGGGGGGECGGGGGGGGGG9FGGGFGGGGEGGFDFGGGGFGGGGGGGCCGG9EFGGGGGF?EGGGGGGGEGGGGDG7F?DECFFGGGGGFGGGGGEFGGGGGDGGFFGGAFC>FGCEGGGG8BFGGGGEGGDE5>FGG?FCGG7CGGGGCGGGGFFCEGDDGDCEGGGGGGFGGGGGGGGF87CDFFG<>4<CFD:FGGFF43C??C77CFGFFFFF?AFGFF02:6;7?B97F43BFFFBFFFFFF>>FF(10<
@M00689:251:000000000-CJTJ5:1:1101:10408:9131 1:N:0:9
CAGGATTAGATACCCTGGTAGTCCATGCCGTAAACGGTGGGCGCTAGGTGTAGGGGTCTTCCACGGCCTCTGTGTCGTAGCTAACGCATTAAGCGCCCCGCCTGGGGAGTACGGCCGCAAGGCTAAAACTCAAAGGAATTGACGGGGGCCCGCACAAGCGGCGGAGCATGTGGATTAATTCGATGCAACGCGAAGAACCTTACCTGGGCTTGACATACACCAGATCGCTGCAGAGATGTAGTTTCCCTTGTGGTTGGTGTACAGGTGATGCATGGTCGTCGCTGCAT
+
GGGGGGGGGGGGGGGGGGGGGGGGGGGGGGGGGGGGGGGGGGGGGGGGGGGGGGGGGGGGGDGGGGGGGGGGGGGGGGGGGGGGGGGGGGGGGGGGGGGGGGGGGGGGGGGGGGGGGGGGGGGCGGGGGGGGGGGGGGGGGGGGGGGGGGGGGGGGGGGGGGGGGGGGGGGGGGGGGGGGGGGFGGGGGGDGGGGGGGGGGGGGFGGFCE<C<FGGGFFG:FFGGFCDFGCFFF<C*?::C>D:@FFA=FBC37)466:FA?AAFFFFFFFF<F477@><99<?FFF
@M00689:251:000000000-CJTJ5:1:1101:22855:9141 1:N:0:9
CAGGATTAGATACCCTGGTAGTCCATGCCGTAAACGGTGGGCGCTAGGTGTAGGGGTCTTCCACGGCCTCTGTGTCGTAGCTAACGCATTAAGCGCCCCGCCTGGGGAGTACGGCCGCAAGGCTAAAACTCAAAGGAATTGACGGGGGCCCGCACAAGCGGCGGAGCATGTGGATTAATTCGATGCAACGCGAAGAACCTTACCTGGGCTTGACATACACCAGATCGCTGCAGAGATGTAGTTTCCCTTGTGGTTGGTGTACAGGTGATGCATGGCCGTCGCTGCAT
+
GGGGGGGGGGGGGGGGGGGGGGGGGGGGGGGGGGGGGGGGGGGGGGGGGGGGGGGGGGGGGGGGGGGGGGGGGGGGGGGGGGGGGGGGGGGGGGGGGGGGGGGGGGGGGGGGGGGGGGGGGGGGGFGGGGGGGGGGGGGGGGGGGGGGGGGGGGGGGGGGGGGGGGDGGGGGGGGGGGGGGGGGFGGGGGGGGGGGGGGGGGGGGGGGGGGGGGFGFFFGGGGGGGGGFGGF?FGGFFGGGGGGFFFFFFFGGFFBF??FFFFFFFFFFFFFFFFFFFFFFBBFFFF
@M00689:251:000000000-CJTJ5:1:1101:14175:9147 1:N:0:9
CAGGATTAGATACCCTGGTAGTCCATGCCGTAAACGGTGGGCGCTAGGTGTAGGGGTCTTCCACGGCCTCTGTGTCGTAGCTAACGCATTAAGCGCCCCGCCTGGGGAGTACGGCCGCAAGGCTAAAACTCAAAGGAATTGACGGGGGCCCGCACAAGCGGCGGAGCATGTGGATTAATCCGATGCAACACGAAGCACCTTACCTGGGCTTGACATACACCAGATCGCTGCAGAGATGTAGTTTCCCTGTTGGTTGTTGTCCAGTTGCTGCATGGCTGTCGCTGCAT
+
G<F<FG@FG9CCFEFC<6;,@C;CFDCAFCCCGGCF@F,F7FGEG@FDC@;;@@:FGED<CF<F::@7:C@E<<666FC6<,96C6>=CFGGAACCGEE7:=+B@+:FGB=F=FC:=+F@>=F<>=D,FA=,33,,8333<FCBC@+F:FEGG@FGGGDEDCEG*:?8E@CC<+<+<:<+0*;;EEG9C65:E*/*<0ACC++0<0***;*/>FG*C4/*C*CF6F5C)*/9:F77B4F*:D7CFF6./0.:C7F?(,(<)/))*14)89).4*74)03418<(276
@M00689:251:000000000-CJTJ5:1:1101:10453:9153 1:N:0:9
CAGGATTAGATACCCTGGTAGTCCACGCCGTAAACGATGGATACTAGCTGTCCGGCGCACACTGGTGTGCTGGGCGGCCCAGCGAAAGTGATAAGTATCCCACCTGGGGAGTACGTTCGCAAGAATGAAACTCAAAGGAATTGACGGGGGCCCGCACAAGCGGTGGAGCATGTGGTTTAATTCGATGATACGCGAGGAACCTTACCAGGGCTTAAATGTAGTCTGACAGGGGTGGAAACACCCCCTCCTTCGGGCAGATTACAAGGTGCTGCATGGCTGTCGCTGCAT
+
GGGGGGGGGGGGGGGGGGGGGGGGFGGGGGGGGGGGGGGGGGGGGGGGGGGGGGGGGGGGGGGGGGGGGGGGGGGGGGGGGGGGGGGGGGGGGGGGGGGGGGGGGGGGGGGGGGGGGGGGGGGGGGGGGGGGGGGGGGGGGGGGGGGGGGGGGGGDEGCFFGGGGGGGGGGGGGGGGGGGGGGGFGGGGGGGDGGGGGGGGGGGGGGGGGGGGGGGGFFCDFGFFGGD?FGFDDDGFFFFGGGGDBFFF?AGGFFFFBFFFF4>FFFFF>BFFF4@FFFFFFFFFFFB
@M00689:251:000000000-CJTJ5:1:1101:18728:9183 1:N:0:9
CAGGATTAGATACCCTGGTAGTCCATGCCGTAAACGGTGGGCGCTAGGTGTAGGGGTCTTCCACGGCCTCTGTGTCGTAGCTAACGCATTAAGCGCCCCGCCTGGGGAGTACGGCCGCAAGGCTAAAACTCAAAGGAATTGACGGGGGCCCGCACAAGCGGCGGGGCATGTGGATTAATTCGATGCAACGCGAAGAACCTTACCTGGGCTTGACATACACCAGATCGCTGCAGAGATGTAGTTTCCCTTGTGGTTGGTGTACAGGTGTTGCATGGCTGTCGCTGCAT
+
GGGGEGGGGGGGGGGGGGGGGGGGGGGGGGGGGGGGGGGGGGGGGGGGGGGGGGGGGGGGGGGGGDGEGGGGGGGGGGGGGGGGGGGGGDGGGGGGGGGGGGGGGGGGGGGGGGGGGGGGGGGGGGGGGGGGGGGGGGGGGGGGGGGGGGGGGGGGGGGGGGGGEGGGGG??FCFFFFFGGGFGGGGGGGGGGGGGG>FFGGGGGGFFFGGGGGGFGFFGGG:DG<C:FGGFF@<>7FFFGCCFFFFA??DGGFF?FF:FFFADFFFFFFFFDFFFFD:2::6<B:<
@M00689:251:000000000-CJTJ5:1:1101:27470:9209 1:N:0:9
CAGGATTAGATACCCTGGTAGTCCATGCCGTAAACGGTGGGCGCTAGGTGTAGGGGTCTTCCACGGCCTCTGTGTCGTAGCTAACGCATTAAGCGCCCCGCCTGGGGAGTACGGCCGCAAGGCTAAAACTCAAAGGAATTGACGGGGGCCCGCACAAGCGGCGGAGCATGTGGATTAATTCGATGCAACGCGAAGAACCTTACCTGGGCTTGACATACACCAGATCGCTGCAGAGATGTAGTTTCCCTTGTGGTTGGTGTACAGGTGATGCATGGCCGTCGCTGCAT
+
GGGGGGGGGGGGGGGGGGGGGGGGDFFFGGGGGGGGGGGGGGEGGGGGFGGGGGGGGGGGGGGGGGGGGGGGGGGGGFGGGGGGGGGGEGGGGGGGGGGGGGGGGGGGGGGGGGGGGGGGGGGGGGGGGGGGGGGGGGGGGGGGGGGGGGGGGGGGGGGGGGGGGGGGGGFGGGGGGGGGGGGGGGGGFEGGGEGGGGGGGGFFGGGGGGGGGFFGGFFFGGGFGGGGFGGFFFGGFFGGGGGGFFF>FFFGGFF?FFBFFFDFFFFFFF:AFFFF?E9>>BFF>>)
@M00689:251:000000000-CJTJ5:1:1101:16021:9219 1:N:0:9
CAGGATTAGATACCCTGGTAGTCCACGCCCTAAACGATGTCAATTAGCTGTTGGGCAACTTGATTGCTTAGTAGCGTAGCTAACGCGTGAAATTGACCGCCTGGGGAGTACGGTCGCAAGATTAAAACTCAAAGGAATTGACGGGGACCCGCACAAGCGGTGGATGATGTGGATTAATTCGATGCAACGCGAAGAACCTTACCTGGTCTTGACATGTACGGAATCCTCCAGAGACGGAGGAGTGCCTTCGGGAGCCGTAACACAGGTGCTGCATGGTTGTCGCTGCAT
+
FGGGEFGGGGGGGGGGGGGGGGGGGGGGGGGGGGGGGGGFFGGGGGGFGGGGGGEGCFGGFGGGEFFFGGGGFGGEGGGGGGGGGGGGGGGGGGG9?FFEGGGGGGGGGCGEGGGGGDGD<FFGGGGGGGGGGGGFGGGCFGGGGGGEEGGGGGGGGGGGGGEGGGCAEGGGFGGGGGGGG@<CEGGF8EGGGGC8BGGGGGGGGGGGGGGGCEFC:@FGGGGGCGGGFDGFFF<C)7CD5CFFFFFFFFFG7>B?B<0.,9:BFFFFF<<?:*6;FFBBA:<<0984
@M00689:251:000000000-CJTJ5:1:1101:8387:9232 1:N:0:9
CAGGATTAGATACCCTGGTAGTCCATGCCGTAAACGGTGGGCGCTAGGTGTAGGGGTCTTCAACGGCATCTGGGTCGTAGCAAACGCATTAAGCGCCCCGCCTGGGGAGTACGGCCGAAAGGAAAAAACTCAAAGGAATTGAGGGGGGCCGGAACAAGCGGGGGAGCATGGGGATGAATTCGATGCAAAGGGAAGAACATTACCGGGGCGTGAAATACAGAAAAACGCGGCAGAGATAGGGTTTACCTGGAGGTTGTGGGAAAGGGGGTGCAGGGGGGATGCTGCATCAGACT
+
FGGGGGGGFFGFCCFFGFGGGGG,C@ECECC@@DFEGGGG7,8:@7C@<FEAFFGGF7DF9<FFBFG+@8FE,6:,@+6BD,CE8=+:?,C<9,C+@=::@:+BFFE:++B5BFG+@3@=FD,,:>FE+7@C<<FFF<<@,7,:FGCCD?***:*088*;8*1:/C**++2/18;*20+32*++0;:<+3*22:5@C8*3+3++//57**127*2*717**0***1:75/77;537/****00*)*/./.(9C)).,,()3)((0))(04(,))7)))((-(.6,,).)))))
@M00689:251:000000000-CJTJ5:1:1101:13700:9235 1:N:0:9
CAGGATTAGATACCCTGGTAGTCCATGCCGTAAACGGTGGGCGCTAGGTGTAGGGGTCTTCCACGGCCTCTGTGTCGTAGCTAACGCATTAAGCGCCCCGCCTGGGGAGTACGGCCGCAAGGCTAAAACTCAAAGGAATTGACGGGGGCCCGCACAAGCGGCGGAGCATGTGGATTAATTCGATGCAACGCGAAGAACCTTACCTGGGCTTGACATACACCAGATCGCTGCAGAGATGTAGTTTCCCTTGTGGTTGGTGTACAGGTGTTGCATGGCCGTCGCTGCAT
+
GGGGGFGFGGGGGGGGGGGGGGGGGGGGGGGGGGGGGGGGGGGGGGGGGGGCCGGGGGGGGGGGGGGGGGGGGGGGGGGGGGGGGGGGGGFGGGGGGGGGGGGGGGGGGGGGGGGGGGGGGGGDFGGGGGGGGGFGGGGGGFGGGGGGDGGGGGGGGFGGGGGGEGGGGGGGD09FFD@CFGGGGGGGGGGGGDEGGGGGGGGGGGGGGGGGGGGGDFFGGGGGGGGGF:GF:@DG6?CDFGFC?BFFFFFGGFF?B0?FAFAB?F?AEFB):F7FF>B>13<(-8A
@M00689:251:000000000-CJTJ5:1:1101:8382:9252 1:N:0:9
CAGGATTAGATACCCTGGTAGTCCATGCCGTAAACGGTGGGCGCTAGGTGTAGGGGTCTTCCACGGCCTCTGTGTCGTAGCTAACGCATTAAGCGCCCCGCCTGGGGAGTACGGCCGCAAGGCTAAAACTCAAAGGAATTGACGGGGGCCCGCACAAGCGGCGGAGCATGTGGATTAATTCGATGCAACGCGAAGAACCTTACCTGGGCTTGACATACACCAGATCGCTGCAGAGATGTAGTTTCCCTTGTGGTTGGTGTACAGGTGTTGCATGGTCGTCGCTGCAT
+
GGGGGGGGGGGGGFGGFGGGGGGGGFFGGEFGGGGGGGGGGGGGGGGGGGGGFGGGGGGGGGGGGGGGGGGFGGGGGGGGGEGGGGGGGEGFFFGGGGGGGGGGGGGGDGGGGGGGGGGGG7FGGFFGGGGGGGGGGGFFDGG@GGGGGGGEGEGDGGGGCF::EEG5@FCGG7E7<CFGGFF7<EGFGEGGGGGC?FFGGGGFGGGFGGFC48CFG44CFGGGGFFC:*/79**97*:::DGGFFFF4?AF3>FF;<65.=<A)*)5@047<F>F*)7?;;B:>>A
@M00689:251:000000000-CJTJ5:1:1101:10062:9272 1:N:0:9
CAGGATTAGATACCCTGGTAGTCCATGCCGTAAACGGTGGGCGCTAGGTGTAGGGGTCTTCCACGGCCTCTGTGTCGTAGCTAACGCATTAAGCGCCCCGCCTGGGGAGTACGGCCGCAAGGCTAAAACTCAAAGGAATTGACGGGGGCCCGCACAAGCGGCGGAGCATGTGGATTAATTCGATGCAACGCGAAGAACCTTACCTGGGCTTGACATACACCAGATCGCTGCAGAGATGTAGTTTCCCTTGTGGTTGGTGTACAGGTGGTGCATGGCCGTCGCTGCAT
+
GGGGGGGGGGGGGGGGGGGGGGGGGGGGGGGGGGGGGGGGGGGGGGGGGGGGGGGGGGGGGGGGGGGGGGGGGGGGGGGGGGGGGGGGGGGGGGGGGGGGGGGGGGGGGGGGGGGGGGGGGGGGGGGGGGGGGGEGGGGGGGGGGGGGDGGGGGGDFGGGGGGGCCEGCGFFGGGGGGGGGGGGGGGGGGGGGDEGGGGGGGGGGGGGGGGGGGGGGFFG43DGGFGGFDGFFFG4=?CFGGGGFFFFFFAGGFFFF??FB4))8FFFFF<:47<F)74;FF?F9?<
@M00689:251:000000000-CJTJ5:1:1101:11938:9345 1:N:0:9
CAGGATTAGATACCCTGGTAGTCCACGCCGTAAACGATGAGTGCTAGGTGTTAGGGGGTTTCCGCCCCTTAGTGCTGAAGTTAACGCATTAAGCACTCCGCCTGGGGAGTACGGCCGCAAGGCTGAAACTCAAAAGAATTGACGGGGGCCCGCACAAGCGGTGGAGCATGTGGTTTAATTCGACGCAACGCGAAGAACCTTACCAGATCTTGACATCCTCTGACAACGGTAGAGATACCGCGTTCCCTTCGGGGACAGAGTGACGGGTGCTGCATGGCTGTCGCTGCAT
+
FGGGGGGGGGGGGFGGGGGGGGGGGGCGGGGGGGGGGGGFGGGGGGGGGGGGGGDGGDGGGGGGGGGGGGFCFGGGGFFGGGGGGGGGGGC9FGGGGGGGGGGGGFGFGGGGGDGGGGGGGGGGGGGFGGGGGGGGGGGGFCGGGGGGGGGGGGGGGGGG7FG7CFGGGFGGGGGGGGGGGGGGEGGGGGGGGGGGGGGGGFGGGGGGGEGGFGGGGFFGGD*06:=9:DG:FFGGFFDGGCGDEFFFFFFGDFB96:FFF992))847:A<<<F4:>7(:<,(,26::
@M00689:251:000000000-CJTJ5:1:1101:22852:9386 1:N:0:9
CAGGATTAGATACCCTGGTAGTCCATGCCGTAAACGGTGGGCGCTAGGTGTAGGGGCCTTCCACGGCCTCTGTGTCGTAGCTAACGCATTAAGCGCCCCGCCTGGGGAGTACGGCCGCAAGGCTAAAACTCAAAGGAATTGACGGGGGCCCGCACAAGCGGCGGAGCATGTGGATTAATTCGATGCAACGCGAAGAACCTTACCTGGGCTTGACATACACCAGATCGCTGCAGAGATGTAGTTTCCCTTGTGGTTGGTGTACAGGTGCTGCATGGCCGTCGCTGCAT
+
GGGGGGGFGGGGGGGGGGGGGGGGGGGGGGGGGGGGGGGGGGGGGGGGGGGGGGGGGGGGGGGGGGGGGGGGGGGGGGGGGGGGGGGGGGGGGGGGGGGGGGGGGGGEGGGGGGGGGGGGGGGGGGGGGGGGGGGGGGGGGGGGGGGGGGGGGGGGGGGGGGGGGGGGGGGGGFGGGGGGGGGGGGGGGGGGGGGGGGGGGGGGGGGGGGGGGGGGGFFGGGGGGGGGFGGFFFGGFFGFGGGGFFFFFFFGGFFFFFFFFFFFFFFFFFFBAFFFFFFFFF?BF?F
@M00689:251:000000000-CJTJ5:1:1101:23480:9403 1:N:0:9
CAGGATTAGATACCCTGGTAGTCCACGCCGTAAACGATGAGTGCTAGGTGTTAGGGGGTTTCCGCCCCTTAGTGCTGAAGTTAACGCATTAAGCACTCCGCCTGGGGAGTACGGCCGCAAGGCTGAAACTCAAAAGAATTGACGGGGACCCGCACAAGCGGTGGAGCATGTGGTTTAATTCGAAGCAACGCGAAGAACCTTACCAGGTCTTGACATCCTCTGACACTCCTAGAGATAGGACGTTCCCTTCGGGGACAGAGTGACAGGTGGTGCATGGTCGTCGCTGCAT
+
GGGGGGGGGGFFGGGGGGGGGGGGGGFGGGGGGGGGGGGFGGGGGGGGGGGGGGGGGGGGGGGGGGGGGGGGGGGGGFGGGGGGGGGGGGGGGGGGGGGGGGGGGGGGGGGGGGGGGGGGGGGGGGFGGGGGGGGGGGGGGGGGGGGGGGGGGGGGGGGGGGGGGGGGGGGGGGGGGFGFGGGGGGGGGGGGGGG:FFGGGFGGGGGGGGGGGGGGGFFGGGGGFFAFFGGFF?GGFFFCFGGG@@FFFFFGGFE;?B?FFFB>=F@AFFFFF?F=@FF>BF9BF<;?B
@M00689:251:000000000-CJTJ5:1:1101:12978:9441 1:N:0:9
CAGGATTAGATACCCTGGTAGTCCATGCCGTAAACGGTGGGCGCTAGGTGTAGGGGTCTTCCACGGCCTCTGTGTCGTAGCTAACGCATTAAGCGCCCCGCCTGGGGAGTACGGTCGCAAGGCTAAAACTCAAAGGAATTGACGGGGGCCCGCACAAGCGGCGGAGCATGTGGATTAATTCGATGCAAAGCGAAGAACCTTACCTGGGCTTGACATACACCAGATCCCTGCAGAGAAGTAGGTTCCCTTGTGGTTGGGGTACAGGTGCTGCATGGTTTTTGCTGAAC
+
FFGGGGGGGGGGGGGFEGGGGGGG9EGGGGGGGGGGDGFGG,6CFGEGEGE<F9B@,,:FG9EFC7:+@EEFGG<9CFGGGGGGGGG:FGGFG,@:EGGGGGGGGGGFGGGGGG<F7FCGGG@FCGGGGDGGGGGGGGGFGGGGGGGGGGGGDCGGFGGD7CEGGGGGGGGGG79CFFGGGGGGGGGG+<C5:CGGGGGFGGFG7C*7CF<EGFGC:=@CFD*9F*+*)0*)/9*0)80*2**277FAF4AGD)0(0((71<AA)1<)06)(6=574)1((5))-).
@M00689:251:000000000-CJTJ5:1:1101:5198:9480 1:N:0:9
CAGGATTAGATACCCTGGTAGTCCATGCCGTAAACGGTGGGCGCTAGGTGTAGGGGTCTTCCACGGCCTCTGTGTCGTAGCTAACGCATTAAGCGCCCCGCCTGGGGAGTACGGCCGCAAGGCTAAAACTCAAAGGAATTGACGGGGGCCCGCACAAGCGGCGGAGCATGTGGATTAATTGGATGCAACGCGAAGAACCTTACCTGGGCTTGACATAAACCAGCTCGCTGCAGAGCTGTATGTTCCCTTGTGGTTGGTGTACAGGTGGTGAATGGTCGTCGCTGCAT
+
FFGFGGGGGGDCECDCFGGGGG<@EFGCCCFFEFGECCGGG8FCFGGGGGGGFF7FGGFFFFGFGGGEGGGGGGDGGGFGGDGGFGDFEDGGGFFE@FE7FEFFEFEEEGFBCGEGDGGGGFFCGFFG@FDGFGG8FFFFGAEGDGC7*>@7*CFGGB,=FD718?5A+@:C@7@CFGGD7A@9260<<C57::*2<CE8A:FFGGGGCE*><C<C7/977C***2*175)6?BF*1/2:**;:**6477<C3))(((4FA44<)*0(03-3)*6=?531171((4-
@M00689:251:000000000-CJTJ5:1:1101:21538:9483 1:N:0:9
CAGGATTAGATACCCTGGTAGTCCATGCCGTAAACGGTGGGCGCTAGGTGTAGGGGTCTTCCACGGCCTCTGTGTCGTAGCTAACGCATTAAGCGCCCCGCCTGGGGAGTACGGCCGCAAGGCTAAAACTCAAAGGAATTGACGGGGGCCCGCACAAGCGGCGGAGCATGTGGATTAATTCGATGCAACGCGAAGAACCTTACCTGGGCTTGACATACACCAGATCGCTGCAGAGATGTAGTTTCCCTTGTGGTTGGTGTACAGGTGCTGCATGGCCGTCGCTGCAT
+
CFFGGFGFFGGGGGGGGGGGGGGGGGGGGGGGGGGGGGGEGGGGGGGGGGGCFGGDFGGGGGGGGGGGGGGGC9FFGGGGGGFGGGGEGGGGGGEGGGGGGGGGGGGGGGGFFEGGEGGGGCFFGGGFGGGGGGGGGGGGFGGGGGGGGGGGGGGGFFGEGEGGDCGFFGFFDCEFC<CGG*<CCEEEGGGGGGGDEFFGGDGGGGGGDG4:FGGGGFFGGGG*7D7CF3CFFBFG6BGFGFDGFFFFF?<GGFFF0:BF<=<FFB)2BBF?FF>>@F96>>?09>A
@M00689:251:000000000-CJTJ5:1:1101:5220:9487 1:N:0:9
CAGGATTAGATACCCTGGTAGTCCATGCCGTAAACGGTGGGCGCTAGGTGTAGGGGTCTTCCACGGCCTCTGTGTCGTAGCTAACGCATTAAGCGCCCCGCCTGGGGAGTACGGCCGCAAGGCTAAAACTCAAAGGAATTGACGGGGGCCCGCACAAGCGGCGGAGCATGGGGATTAATTCGATGCAACGCGAAGAACCTTACCTGGGCTTGACATACACCAGATCGCTGCAGGGGTGTAGTTTCCCTTGTGGTTGGGTTACAGGTGGTGCAGGGTCGGCGCTGCAACGGTCT
+
GGGGGGGGGGGGGGGGGGGGGGGGDFFFGGGGGGGGGGGGGGGGGGGGGGGGGGGGFGGGGGGFGEGFGFGGDGFGGFEG@FFGEE>C@FCFEF=@FGGEEGCCGFGGGEFGGGGGDF+=CFD>FGGG?DFFGGGGDFGGFGFCEGGGGGGGGGGGGFFCGGGGGEEFC?6@C8/@FGFGGFF+:?FG@E=5=EECGCG;FG8C+?FGGE<7*+02;?F*>FFF**/7)97695/)).1:D>FG4@?<=.)95)<?90,.(/5<?9F<.4<)).<7570((,71>?2,(((((
@M00689:251:000000000-CJTJ5:1:1101:5204:9498 1:N:0:9
CAGGATTAGATACCCTGGTAGTCCATGCCGTAAACGGTGGGCGCTAGGTGTAGGGGTCTTCCACGGCCTCTGTGTCGTAGCTAACGCATTAAGCGCCCCGCCTGGGGAGTACGGCCGCAAGGCTAAAACTCAAAGGAATTGACGGGGGCCCGCACAAGCGGCGGAGCATGTGGATTAATTCGATGCAACGCGAAGAACCTTACCTGGGCTTGACCTACACCAAATCGCTGCAGAGATGTCGTTTCCCTTGTGGTTGGTTGACAGGTGGTGGATGTTCGTCGCTGCATCTGTCTTT
+
GGGGGGFFGGGGGFGGGGGGGGFGGGFGGGGGGGGGGGGGGGGGF@FGGGGFGCFGGGGGGGGGGGGGGGGGGGGGGGGGGGGGGGGEGGFGGGGGGGGGGGGGGGGDGGCCEDDCCEGGDGGG8FGFFGGGGGAFGGGGGGGGGGGGGGGDG:FCGGGGEGGEGDGGGGGGG3<+<@:@FFFDFC9EFGGGGGEGCCGGC9CGGFGGECCCF?+:=FFDG7*7*2**059))9CF6***1C3DF7@AF4)29FF<>F().16<)0605(((5@)*10,,41<?03<<4)))-).
@M00689:251:000000000-CJTJ5:1:1101:9489:9526 1:N:0:9
CAGGATTAGATACCCTGGTAGTCCATGCCGTAAACGGTGGGCGCTAGGTGTAGGGGTCTTCCACGGCCTCTGTGTCGTAGCTAACGCATTAAGCGCCCCGCCTGGGGAGTACGGCCGCAAGGCTAAAACTCAAAGGAATTGACGGGGGCCCGCACAAGCGGCGGAGCATGTGGATTAATTCGATGCAACGCGAAGAACCTTACCTGGGCTTGACATACACCAGATCGCTGCAGAGATGTAGTTTCCCTTGTGGTTGGTGTACAGTTGATGCATGGCTGTCGCTGCAT
+
GGGGGGGGGGGGGFGGGGGGGGGGGGFGGGGGGGGGGGGGGGGGGGGGGGGGGGGDFGGGGGGGGGGGGGGFGGGGGGGGGGFGGCEGGGGGGGGGGGGGGGGFGGGGDGGGGGGGGGGGGGGGGGGGGGGGDFFGDGGGDDFGGGGGGGGDG@FGFGGGDGGGDC58EFGGGGGGGGGGGFGCCEFCGEGDGCECC@8CFFGEGG=FFGGG<EGGGFFDGGGFFFGGFDD4?FC*8BD7CCGGFFFFF5>45>F1>F0>A=5</9*)96<2>*)05<??(,:02(6
@M00689:251:000000000-CJTJ5:1:1101:7499:9577 1:N:0:9
CAGGATTAGATACCCTGGTAGTCCATGCCGTAAACGGTGGGCGCTAGGTGTAGGGGTCTTCCACGGCCTCTGTGTCGTAGCTAACGCATTAAGCGCCCCGCCTGGGGAGTACGGCCGCAAGGCTAAAACTCAAAGGAATTGACGGGGGCCCGCACAAGCGGCGGAGCATATGGATTAATTCGATGCAACGCGAAGAACCTTACCTGGGCTTGACATACACCAGATCGCTGCAGAGATGTAGTTTCCCTGGTGGTTGGTGTACAGGTGCTGCATGGCCGTCGCTGCAT
+
GFFGGGGGGGGGGGGGGGGGGEFFFGGFGGGGGGGGGGGEEFGGGGFFFGGGGGGGGGGGFEDCCFGGEGECFGGDEGGGGGGGGGGGGGFGGCGGGGGGGEGGGDFC7+,AF>FEEE7FFCFGCFGFGG<=BEFFDFD<<BFGGGGFGEGGGGGGGGGEGDEGGDGGGFFGC+<C@F+<C5+<EGGFEGGGGGGGGG=CCF6FGFF=5F5C78CF*9@C*>D***29@5<66*9947CDG7>20=FA)08DC7501(())9<B479:4A<::@F5/761(,819:)
@M00689:251:000000000-CJTJ5:1:1101:27438:9615 1:N:0:9
CAGGATTAGATACCCTGGTAGTCCACGCTGTAAACGATGAGTGCTAGGTGTTAAGGGGTTTCCGCCCCTTAGTGCTGTAAGTTAACGCGTTAAGCACTCCGCCTGGGGAGTACGGCCGCAAGGCTGAAACTCAAAAGAATTGACGGGGGCCCGCACAAGCGGTGGAGCATGTGGTTTAATTCGAAGCTACGCGAAGAACCTTACCAGGTCTTGACATCCTCTGAACACCTTAGAGATAAGGCTTTCCCTTCGGGGACAGAGTGACAGGTGGTGCATGGTCGTCGCTGCAT
+
GGGGGGGGGGGGEFFGGGGGGGGGCFGGGGGGGGGGGGGGGGGGGGGGFGGGGGGGGGGGGGGGGGGGGGGGGGGGGGGGGGGGGGGGGGGGGGGGGGGGGGGDGGGGGGGGGGGGGGGGGGGGGGGGGGGGGGGGGGGGGGGGGGGGGCEGGEFGGGGGGGGGGGGGGGGGGGGGGGF?FFGGGGCGFGGGGGGGGGGGGGGGGGGGEFGGGGGGGFFGGGGGGGGGEGGFFFGGFFGGGCFGFFFFFFFGGFFFFFFF2=AFFFFFFFFFFFF4*7<DFFFF>FFFFB
@M00689:251:000000000-CJTJ5:1:1101:13665:9628 1:N:0:9
CAGGATTAGATACCCTGGTAGTCCACGCCGTAAACGATGAATACTAGGTGTAGGGGTTTCAACACCTCTGTGCCGCCGCTAACGCATTAAGTATTCCGCCTGGGGAGTACGGTCGCAAGATTAAAACTCAAAGGAATTGACGGGGGCCCGCACAAGTAGCGGAGCATGTGGTTTAATTCGAAGCAACGCGAAGAACCTTACCTAGACTTGACATCCTCTGCATTACCCTTAATCGGGGAAGTTCCTTCGGGAACAGAGTGACAGGTGTTGCATGGCTGTCGCTGCAT
+
GGGGGGGGGGGGGGGGGGGGGGGGGGGGGGGGGGGGGGGGGGGGGFGGGGGEGGGGGGGGGGGGGGGGGGGGGGGGGGGGGGGGGGGGGGGGGGGGGGGGGGGGGGGGGGGGGGGGGGGGGGGGGGGGGGGGGGGGGGGGGGEGGGGGGGGGGGGGGGGGGGGGGGGGGGGGGGGGGGGGGGGGGGGGGEE7EGGGGGGGGGGGGGGGGGGGGGGGGFFGGGGGGGGGFGGFFFG3:DG7DGGGFFFFFEFD7FFFFFFF>FDBFFFFF?B?A?FFF@?BFFFFF0>
@M00689:251:000000000-CJTJ5:1:1101:13683:9642 1:N:0:9
CAGGATTAGATACCCTGGTAGTCCACGCCGTAAACGATGAATACTAGGTGTAGGGGTTTCAACACCTCTGTGCCGCCGCTAACGCATTAAGTATTCCGCCTGGGGAGTACGGTCGCAAGATTAAAACTCAAAGGAATTGACGGGGGCCCGCACAAGTAGCGGAGCATGTGGTTTAATTCGAAGCAACGCGCAGAACCTTACCTAGACTTGACATCCTCTGCATTACCCTTCATCGGTGAAGTTCCTTCGGGAACAGAGTGACAGGTGTTGCATGGCTGTCGCTGCAT
+
FFGGGGGGGGGGGGGFGGGGGFGFFF,@FEFEGGGGGGGGGG9FFFEGFGGFFGGGCEGGGGGGGGGGGGGFGGGGGGGGGGGGGCFGDGGFFGGGGGGGGECGGCGGGGD7FFEFGE+AFFGAFAFEFGGG9DFFGG9BFGECF@FFGGGGGBFGGGFGGGCCEGGFFGGFFF?CEEC*;0AEG+B*BC*=7CEGCCEGGF7<CGFG9<7CCEGF7FFFFCCCGDFDFF*979CD))*7:?DCFFFF35(57>>B(5464?A<>/)-7:<<2@7@F>4280,-9><
@M00689:251:000000000-CJTJ5:1:1101:10202:9666 1:N:0:9
CAGGATTAGATACCCTGGTAGTCCACGCCGTAAACGATGTCGACTTGGAGGTTGTGCCCTTGAGGCGTGGCTTCCGGAGCTAACGCGTTAAGTCGACCGCCTGGGGAGTACGGCCGCAAGGTTAAAACTCAAATGAATTGACGGGGGCCCGCACAAGCGGTGGAGCATGTGGTTTAATTCGATGCAACGCGAAGAACCTTACCTGGTCTTGACATCCACGGAAGTTTTCAGAGATGAGAATGTGCCTTCGGGAACCGTGCGCCAGGTGCTGCATGGCTGTCTCTGCAT
+
CEFGFFFGGCFGFEEE9FGFEGGGGFEEFEGFGGGGGGC<FF8EF@EE@E,8FFGGDE@6EE<F@,8BFC:FF<EG==:FGFFDFFEGGGGFGD@FGE7CFGGDGGEEFDFF=FGG>EC7+CFEGGGGGGFFGGGGGGGFGAFCCGGGGEEEE@F<,=*=FEC88CE::<CCCFGFCEEGGGECGFGGDGGDEGEGGG=CGGGGGGG?C+*9C9EFC6?D3957>:A7@GC76>7*//:F7***18*6=>?GCDF:(48)(),()5?7?A<23BF:<?33>429<2<D
@M00689:251:000000000-CJTJ5:1:1101:26011:9690 1:N:0:9
CAGGATTAGATACCCTGGTAGTCCACGCTGTAAACGTTGGGCACTAGGTGTGGGGGGCCGTTTGGTTTTCTGCGCCGTAGCTAACGCATTAAGTGCCCCGCCTGGGGAGTACGGCCGCAAGGCTAAAACTCAAAGGAATTGACGGGGGCCCGCACAAGCGGCGGAGCATGCGGATTAATTCGATGCAACGCGAAGAACCTTACCAAGGCTTGACATGCACCGGGATGTGCTAGAGATAGTGCAGCCTTCGGACTGGTGTACAGGTGCTGCATGGCCGTCGCTGCAT
+
GGGGGGGGGGGGGGGGGGGGGGGGGGGGGGGGGGGGGGGGGGGGGGCGGGGGGGGGGGGGGGGEGGGGGGGGGGGGGGGGGGDFGGGDGGGGFGGGGGGGGGGGGGGGGGGGGGGGGGGGGGGGGGGGGGGGGGGGGGGGGGGGGGGGGGGGGGGGGGGDGGGGDEGFGGGGGGGEGGGGGGG?ECGFGGGGCEGGGGGGGGGGGGGGGGGEGGGGGFFGGG97DDGFFGGFFFC:FFDGDGGGFFFFFFFDGB:6>?BFA=<BF@FFF?:AF>FFFFFFFFFF>A
@M00689:251:000000000-CJTJ5:1:1101:15766:9712 1:N:0:9
CAGGATTAGATACCCTGGTAGTCCATGCCGTAAACGGTGGGCGCTAGGTGTAGGGGTCTTCCACGGCCTCTGTGTCGTAGCTAACGCATTAAGCGCCCCGCCTGGGGAGTACGGCCGCAAGGCTAAAACTCAAAGGAATTGACGGGGGCCCGCACAAGCGGCGGAGCATGTGGATTAATTCGATGCAACGCGAAGAACCTTACCTGGGCTTGACATACACCAGATCGCTGCAGAGATGTAGTTTCCCTTGTGGGTGGTGTACAGGTGCTGCATGGCCGTCGCTGCAT
+
GGGGGGGGGGGGGGGGGGGGGGGGGGGGGGGGGGGGGGGGGGGGGGGGGGGGGGGGGGGGGGGGGGGGGGGGGGGGGGGGGGGGGGGGGGGGGGGGGGGGGGGGGGGECGGGGGGGGGGGGGGGGGGGGGGGGGGGGGGGGGGGGGGGGGGGGGGDGGGGGGGGGGGGGGGGGGGGGGGGGGGGGGGGGGGGGGGGGGGGGGGGGGGGGGGGGGGGGFFGGGGGGGGGFGGFFFGFFF>DF>CFFFFAFFFGD)8?B3?FAFFFFB47FD<0)75::>BFFB??B04
@M00689:251:000000000-CJTJ5:1:1101:14703:9722 1:N:0:9
CAGGATTAGATACCCTGGTAGTCCATGCCGTAAACGGTGGGCGCTAGGTGTAGGGGTCTTCCACGGCCTCTGTGTCGTAGCTAACGCATTAAGCGCCCCGCCTGGGGAGTACGGCCGCAAGGCTAAAACTCAAAGGAATTGACGGGGGCCCGCACAAGCGGCGGAGCATGTGGATTAATTCGATGCAACGCGAAGAACCTTACCTGGGCTTGACATACACCAGATCGCTGCAGAGATGTAGTTTCCCTTGTGGTTGGTGTACAGGTGATGCATGGCCGTCGCTGCAT
+
GGGGGGGGGGGGGGGGGGGGGGGGGGGGGGGGGGGGGGGGGGGGGGGGGGGGGGGGGGGGGGGGGGGGGGGGGGGGGGGGGGGGGGGGGGGGGGGGGGGGGGGGGGGGGGGGGGGGGGGGGGGGGGGGGGGGGFGGGGGGGGGGGGGDGGGGG7CEGGGGGEEGGGGGGGGGGGGGGGGGGGGGGGGGGGGGGGGGGGGGGGGGGGGGGGGGGGGGGFFGGGGGGGGGFCG@4=FGFFFGCCFGFFFFF?AGGFFFFB6@BFBFFFFFFFFFFFFFFFF;B>0?F>A
@M00689:251:000000000-CJTJ5:1:1101:25262:9745 1:N:0:9
CAGGATTAGATACCCTGGTAGTCCATGCCGTAAACGGTGGGCGCTAGGTGTAGGGGTCTTCCACGGCCTCTGTGTCGTAGCTAACGCATTAAGCGCCCCGCCTGGGGAGTACGGCCGCAAGGCTAAAACTCAAAGGAATTGACGGGGGCCCGCACAAGCGGCGGAGCATGTGGATTAATTCGATGCAACGCGAAGAACCTTACCTGGGCTTGACATACACCAGATCGCTGCAGAGATGTAGTTTCCCTTGTGGTTGGTGTACAGGTGTTGCATGGCCGTCGCTGCAT
+
GGGGGGGGGGGGGGGGGGFGGGGGGGGGGGGGGGGGGGGGGGGGGGGGGGGFGGGGGGGGGGGGGGGGGGGGGGGGGGGGGGGGGGGGGGGGGGGGGGGGGGGGGGGGGGGGGGGGGGGGGGGGGGGGGGGGGGGGGGGGGGGGGGGGGGGGGGGGGGGGGGGGGGGGGGGGGGGGGGGGGGGGGGGGGGGGGGGGGGGGGGGGGGGGGGGGGGGGGFFGGGFG4FGGFGGFF6FGFFGGGGGGFFFAFFBGGF>?>BBFFFF>FFFFFBFBBFFFFFFFFFBFB>A
@M00689:251:000000000-CJTJ5:1:1101:12302:9747 1:N:0:9
CAGGATTAGATACCCTGGTAGTCCATGCCGTAAACGGTGGGCGCTAGGTGTAGGGGTCTTCCACGGCCTCTGTGTCGTAGCTAACGCATTAAGCGCCCCGCCTGGGGAGTACGGCCGCAAGGCTAAAACTCAAAGGAATTGACGGGGGCCCGCACAAGCGGCGGAGCACGTGGATTAATTCGATGCAACGCGAAGAACCTTACCTGGGCTTGACATACACCAGATCGCTGCAGAGATGTAGTTTCCCTTGTGGTTGGTGTACAGGTGGTGCATGGTCGTCGCTGCAT
+
FGGGGGGGGGGGGGGFFGGGGGGGGGGGGGGGGGGGGGGGGGGGGGGGFGFCFFEGGGGGGGFGGGGE@FGGGGGGGGGGGDFFGGGGGGGGFGGGGGGGDGGGGFCGDGGGECGGGGGEGFGGGGGGGGGGGGGGGGGC@DGGGEGGDGGGGGGGGGFEFGGEGEGGGGGGGEGCFGGGGGGFGGGGGGGGGGGGGGGG7FCGGGFGGGGGGGCGFFFGGGGGCFGGFGGFFFGGFFGGFGGGFFFF4)69DFFFF::F7=::)/)4@BFF9FFFBD;?>4:?>?F
@M00689:251:000000000-CJTJ5:1:1101:16882:9752 1:N:0:9
CAGGATTAGATACCCTGGTAGTCCATGCCGTAAACGTTGGGCACTAGGTGTGGGATCCATTCCACGGGTTCCGCGCCGTAGCTAACGCATTAAGTGCCCCGCCTGGGGAGTACGGTCGCAAGGCTAAAACTCAAAGGAATTGACGGGGGCCCGCACAAGCGGCGGAGCATGCGGATTAATTCGATGCAACGCGAAGAACCTTACCAAGGCTTGACATACACCGGAAGCGTGCAGAGATGTGCGTGCCTTAGGGCTGGTGTACAGGTGATGCATGGCCGTCGCTGCAT
+
GGGGGGGGGGGGGGGGGGGGGGGGGGGGGGGGGGGGGGGGGGGGGGGGGGGGGGGGGGGGGGGGGGGGGGGGGGGGGGGGGGGGGGGGGGGGGGGGGGGGGGGGGGGGGGGGGGGGGGGGGGGGGGGGGGGGGGGGGGGGFGGGGGGGGGGGGGGGGGGGGGGGGGGGGGGGGGGGGGGGGGGGGGGGGGEEGGCEEGGGGGGGGGGGGG4CGCGGGFFD:FGGGDEGBC<BFFGG5@FGGGDGFFFFFFFGGFFFFFBFFFAF@FFFFDAB<FFFFD;BFFFBF:9
@M00689:251:000000000-CJTJ5:1:1101:18992:9785 1:N:0:9
CAGGATTAGATACCCTGGTAGTCCATGCCGTAAACGGTGGGCGCTAGGTGTAGGGGTCTTCCACGGCCTCTGTGTCGTAGCTAACGCATTAAGCGCCCCGCCTGGGGAGTACGGCCGCAAGGCTAAAACTCAAAGGAATTGACGGGGGCCCGCACAAGCGGCGGAGCATGTGGATTAATTCGATGCAACGCGAAGAACCTTACCTGGGCTTGACATACACCAGATCGCTGCAGAGATGTAGTTTCCCTTGTGGTTGGTGTACAGGTGTTGCATGGTCGTCGCTGCAT
+
GFGGGGGGGGGGGGGGGGGGGGGGGGGFGGGGGGGGGGGGGGGGGGGGFGFGGGGGGGGGGGGGGGGGGGGGGGGGGGGGGGGGGGGGGGGGGGGGGGGGGGGGGGGGGGGGGGGGGGGGGGGGGGGGGGGGGGGGGGGGGGGGGGGGGGGGGGGEGGGGGGGEGGGGGGGGGGFFGGGGGGGGGGGGGGGGCEGGGGCFGGFGFFGGGGGGGGGGGFFGCFGGGGGGFGGFFFGCFFFFCFGGFFFFBFBGGFFFFFFFAFBFFF?BFFFFFFFBFF;?BBFFFFA
@M00689:251:000000000-CJTJ5:1:1101:10431:9799 1:N:0:9
CAGGATTAGATACCCTGGTAGTCCACGCCGTAAACGATGTCGACTTGGAGGTTGTGCCCTTGAGGCGTGGCTTCCGGAGCTGACGCGTTAAGTCGACCGCCTGGGGAGTACGGCCGCAAGGTTAAAACTCAAATGAATTGACGGGGGCCCGCACAAGCGGTGGAGCATGTGGTTTAATTCGATGCAACGCGAAGAACCTTACCTGGTCTTGACATCCACGGAAGTTTTCAGAGATGAGAATGTGCCTTCGGGAACCGTGAGACAGGTGGTGCATGGCCGTCGCTGCATCTTTCT
+
GGGGGGGGGGGGGGGGGGGGGGGGGEGGGGGGGGGGGGGGGFGGGEGGGGG@EFGGGGGGGGGAFFGGCEFFFFGGGFCCF8CC@FGFGGFEAE77CFEFGGGGGG>FFAB7>F7:C7FEGGE,>FFG<FFCF<=,@FAF,,8@FGGFCGGGCG7<*:<F:=EBFG8C@FFGGFGGGGFG3<C;C<:F8>EC5*::F5;<7C@GEG6<EGGGFGGGGF:*5)*19:+:/027?FC776C::*:CFFFAF31D)7>?>BB51@324)*()-4<746FF@99(79((7(.6.).:A
@M00689:251:000000000-CJTJ5:1:1101:29143:9812 1:N:0:9
CAGGATTAGATACCCTGGTAGTCCATGCCGTAAACGGTGGGCGCTAGGTGTAGGGGTCTTCCACGGCCTCTGTGTCGTAGCTAACGCATTAAGCGCCCCGCCTGGGGAGTACGGCCGCAAGGCTAAAACTCAAAGGAATTGACGGGGGCCCGCACAAGCGGCGGAGCATGTGGATTAATTCGATGCAACGCGAAGAACCTTACCTGGGCTTGACATACACCAGATCGCTGCAGAGATGTAGTTTCCCTTGTGGTTGGTGTACAGGTGCTGCATGGTCGTCGCTGCAT
+
GGGGGGGGGGGGGGGGGGGGGGGGGGGGGGGGGGGGGGGGGGGGGGGGGGGGGGGGGGGGGGGGGGGGGGGGGGGGGGGGGGGGGGGGGGGGGGGGGGGGGGGGGGGGGGGGGGGGGGGGGGGGGGGGGGGGFGGGGGGGGGGGGGGGGGGDGGGGGGGGDCGDGGGGGGGGGGGGGGGGGGGGGGGGGGGGGGGGGGGG7+AEFGGDFG5C5<<:*96F**19C6*>7DGFFFGF?BC:FGGGFF?B4<AG3F3616:F29:<FF:7FA<?9BF@6>>133((((6
@M00689:251:000000000-CJTJ5:1:1101:8036:9833 1:N:0:9
CAGGATTAGATACCCTGGTAGTCCACGCCGTAAACGATGAATGCTAGCCGTTGGGCAGCTTGCTGTTCAGTGGCGCAGCTAACGCATTAAGCGCCCCGCCTGGGGAGTACGGCCGCAAGGCTAAAACTCAAAGGAATTGACGGGGGCCCGCACAAGCGGCGGAGCATGTGGATTAATTCGATGCAACGCGAAGAACCTTACCTGGGCTTGACATACACCAGATCGCTGCAGAGATGTAGTTTCCCTTGTGGTTGGTGTACAGGTGATGCATGGCGGTCGCTGCAT
+
GGGGGGGGGGGGGGGGGGGGGGGGGGGGGGGGGGGGGGGGGGGGGGGGGGGGGGGGGGGGGGGGGGGGGGGGGGGGGGGGGGGGGGGGGGGGGGGGGGFGGGGGGGGGGGGGGGGGGEGGGGGGGGGDGGGGBAFGGGGGGEGGGGGGGGGGGGGGGGGGGGGGGGEGFGGGG?FGGGFGGFGGGGGGGGGGGGGGGGDFGGGGFACGGG:?FFGGGFFGGGD<7C=3BDG4>F=F4=FGGGFGFBF?BF?4CEEF<<34<F(4969AF<46::)5559><:0>2
@M00689:251:000000000-CJTJ5:1:1101:9053:9839 1:N:0:9
CAGGATTAGATACCCTGGTAGTCCATGCCGTAAACGGTGGGCGCTAGGTGTAGGGGTCTTCCACGGCCTCTGTGTCGTAGCTAACGCATTAAGCGCCCCGCCTGGGGAGTACGGCCGCAAGGCTAAAACTCAAAGGAATTGACGGGGGCCCGCACAAGCGGCGGAGCATGTGGATTAATTCGATGCAACGCGAAGAACCTTACCTGGGCTTGACATACACCAGATCGCTGCAGAGATGTAGTTTCCCTTGTGGTTGGTGTACAGGTGTTGCATGGTTGTCGCTGCAT
+
GGGGGGGGGGGGFGGGGGGGGGGGGGFFGGGGGGGGGGGGGGGGGGGGGGGGGGGGGGGGGGGGGGGGGGGGGGGGGGGGGGGGGGGGGGGGGGGGEGGGGGGGFGGGGGGGGGGGGGGGGGGGGGGGGGGGFGGGGGGGGGGGGGGGGGEGGGGGGGGGCGGGGEGGFGGGGGGGGGGGFGGGGGGGGGGGGGGGGGGGGGGGGFGGGGGGGGGCFFFGFDGGGGGGFGGFF=DC=6:CFGGGF?FFFFAFCFFFB??F<F>AFFFFD<<72@>FFDBFFFFFF?B
@M00689:251:000000000-CJTJ5:1:1101:8965:9840 1:N:0:9
CAGGATTAGATACCCTGGTAGTCCATGCCGTAAACGTTGGGCACTAGGTGTGGGGCTCATTCCACGAGTTCCGCGCCGCAGCTAACGCATTAAGTGCCCCGCCTGGGGAGTACGGCCGCAAGGCTAAAACTCAAAGGAATTGACGGGGGCCCGCACAAGCGGCGGAGCATGCGGATTAATTCGATGCAACGCGAAGAACCTTACCAAGGCTTGACATACACCGGAATCGGCCAGAGATGGTCGAGTCTTCGGACTGGTGTACAGGTGGTGCATGGCCGTCGCTGCAT
+
GGGFGGGGGGGGGGGGGGGFFFFGGGGGGGGGCGFGGGGGGGGGGFGGGGGGGGGGGGGGGGGGGGGGGGGGGGGGGGGGGGGGGGGGGGGGGGGGGGGGGGGGGGGGGGGGGGGG7FEGGGGGFGGGGGGDGGGGGGGGGGGGGDGGGDGGGGGGG:FFGGGGGEDEGGGGEE8CEFGGFCEFGGEFGFEGGGGGGGGGGGGGFFFGGGGFGGGGGFFGGFGDG>FFF9C@EFGFFBD6:FGGFF5A=F?DG>)4:4:>AFAA?66:@?AFFF>>4>>>>FB?;BF
@M00689:251:000000000-CJTJ5:1:1101:24604:9857 1:N:0:9
CAGGATTAGATACCCTGGTAGTCCACGCTGTAAACGATGAGTGCTAGGTGTTAAGGGGTTTCCGCCCCTTAGTGCTGTAAGTTAACGCGTTAAGCACTCCGCCTGGGGAGTACGGCCGCAAGGCTGAAACTCAAAAGAATTGACGGGGGCCCGCACAAGCGGTGGAGCATGTGGTTTAATTCGAAGCTACGCGAAGAACCTTACCAGGTCTTGACATCCTCTGAACACCTTAGAGATAAGGCTTTCCCTTCGGGGACAGAGTGACAGGTGATGCATGGCCGTCGCTGCAT
+
GGGGGGGGGGGGGGGFGGGGGGGGCFGGGGGGGGGGGGGGGGGGGGGGFFGFGFGFGGFGGGGFGGGGGGGGGGGGGGFGGGGGGGGGGGGGGGGGGGGGGGGFGGGGGGGGEFEGGGGGGGGGCFGGGGGGGGGGGFGFFGDFGGGGGGGGGGDGGGGGGGGDGGGDGFGCFFCFGFFGFGGGGGGFCGGGGGGGGGGGGFGGGGGGGGGGGGGGGFFGDC*:D7EFEGGFFFGFFFGGGGGGFF@<FF?FGD399?6)59>B47??FFFAAFFFFFFFF>119<:;0<
@M00689:251:000000000-CJTJ5:1:1101:10945:9859 1:N:0:9
CAGGATTAGATACCCTGGTAGTCCATGCCGTAAACGGTGGGCGCTAGGTGTAGGGGTCTTCCACGGCCTCTGTGTCGTAGCTAACGCATTAAGCGCCCCGCCTGGGGAGTACGGCCGCAAGGCTAAAACTCAAAGGAATTGACGGGGGCCCGCACAAGCGGCGGAGCATGTGGATTAATTCGATGCAACGCGAAGAACCTTACCTGGGCTTGACATACACCAGATCGCTGCAGAGATGTAGTTTCCCTTGTGGTTGGTGTACAGGTGGTGCATGGTCGTCGCTGCAT
+
GGGGGGGGGGGGGGGGGGGGGGGGGGGFGGGGGGGGGGGGGGGGGGGGGGGFGGGGGGGGGGGGGGGGGGGGGGGGGGGGGGGGGGGGGGGGGGDGGGGGGGGGGGGGGGGGGGGGGGGGGGGGGGGGGGGGGGGGGGGGGGGGGGGGGGGGGGGGGGGGGGGGGGGGGG:FGGGDGGGGGGGCGEGGGGGGGGGGGFGGGGGGGGFGGGCCFGGFGFFGGFFGGGCDFGDFFFGGFFCFFFFFFFFB47AGGFFFF??FDFAAF?FFDFFD2FF6@EFF>9?B9?D
@M00689:251:000000000-CJTJ5:1:1101:24562:9898 1:N:0:9
CAGGATTAGATACCCTGGTAGTCCATGCCGTAAACGGTGGGCGCTAGGTGTAGGGGTCTTCCACGGCCTCTGTGTCGTAGCTAACGCATTAAGCGCCCCGCCTGGGGAGTACGGCCGCAAGGCTAAGACTCAAAGGAATTGACGGGGGCCCGCACAAGCGGCGGAGCATGTGGATTAATTCGATGCAACGCGAAGAACCTTACCTGGGCTTGACATACACCAGATCGCTGCAGAGATGTAGTTTCCCTTGTGGTTGGTGTACAGGTGGTGCATGGCTGTCGCTGCAT
+
GGGGGGGGGGGGGGGGGGGGGGGGFGGGGGGGGGGGEGDGGGDGGGGGGGGEGGGGGGGGGGGGGGGGGGGGGGGGGGGGGGGGGGGGGGGGGGGGGGGGGGGGGGGGGGGGGGGGGGGGGGGGGG?FGGGGGGGGGGGGGGGGGGGGGGGGGCEGG>FGGGGGGDGGGGGGGGGFGGGGGFFFECEGGGGE/:CE:FGFGCGFGGGGGG:E*<CGGFFGGGFGGGFGFGGFFBGGFF>:FFFF?F@BFFFGDFF?>FFFFFFAFF6(7:DF<FFF);:<BFF6004
@M00689:251:000000000-CJTJ5:1:1101:12894:9906 1:N:0:9
CAGGATTAGATACCCTGGTAGTCCGCGCTGTAAACGTTGAGTGCTAGGTGTTAGGGGGTTTCCGCCCCTTAGTGCTGAAGTTAACGCATTAAGCACTCCGCCTGGGGAGTACGGCCGCAAGGCTGAAACTCAAAAGAATTGACGGGGGCCCGCACAAGCGGTGGAGCATGTGGTTTAATTCGACGCAACGCGAAGAACCTTACAAGGTCTGGACATCCTCTGCAAGCGGTAGAGATACCGTGTTCCCTTCGGGGACAGAGTGACAGGTGTGGCATGGATGGCGCTGCATCTGTCG
+
GGGGGGFGGGGGFFGGFFGGGGGGCGGGDEGGGGGGECFGGEF9FGGGCFECFGGGGGFGD9EFFGGGGGGG9CFCFFGEC?DFFFEGDFEDFGCFFCFFC=ECFGFGGBF,FGGGG>ECGGF,BDFGF9<AFGGGGGGFDFGGEGGF@BEEGCFGCFBC<=CCE=8C@F<CF2*B>CE?F@?8?*=CEECE=EGGFFCFGEF+<C5<+302:;7*>)*:*96:C7:C>CC>FF:7@=*9*192976)*83CGEE((,4648497F@AFF(:0<?78)))((,133>?<<)64)(
@M00689:251:000000000-CJTJ5:1:1101:12876:9912 1:N:0:9
CAGGATTAGATACCCTGGTAGTCCGCGCTGTAAACGTTGAGTGCTAGGTGTTAGGGGGTTTCCGCCCCTTAGTGCTGAAGTTAACGCATTAAGCACTCCGCCTGGGGAGTACGGCCGCAAGGCTGAAACTCAAAAGAATTGACGGGGGCCCGCACAAGCGGTGGAGCATGTGGTTTAATTCGACGCAACGCGAAGAACCTTACCAGGTCTTGACATCCTCTGCAAGCGGTAGAGATACCGTGTTCCCTTCGGGGACAGAGTGACAGGTGTTGCATGGCTGTCGCTGCAT
+
GGGGGGGGGGGGGGGGGGGGGGGGGGGGGGGGGGGGGGGGGGGGGGGGGGGGGGGGGGGGGGGGGGGGGGGGGGGGGGGGGGGGGGGGGGGGGGGGGGGGGGGGGGGGGGGGGGGGGGGGGGGGGGGGGGGGGGGGGGGGGGGGGGGGGGGGGGGGGGGGGGGGGGGGGGGGGGGGGGGGGGGGGGGGGGGE5EGGGGGGGGGFFGD?FGGGGGGGGFFG=CFGGGGGFGCBFFFGFFGGGGFGFF@BFFBDGBDFB?BFFF<A497AFBFFFFBFFFF<<331:BF7-
@M00689:251:000000000-CJTJ5:1:1101:4804:9925 1:N:0:9
CAGGATTAGATACCCTGGTAGTCCACGCCGTAAACGATGATAACTAGATGTAGAAGGTATTGACCCCTTCTGTGTCGTAGCTAACGCATTAAGCGCCCCGCCTGGGGAGTACGGCCGCAAGGCTAAAACTCAAAGGAATTGACGGGGGCCCGCACAAGCGGCGGAGCATGTGGATTAATTCGATGCAACGCGAAGAACCTTACCTGGGCTTGACATACACCAGATTGCTGCAGAGATGTAGTGTCCCTTGTGGTTGGTTGACAGGTGCGGCAGGGTGGTAGCTGAAGCCGCAGCG
+
GGGGGGGGGGGGGGGGGGGGGGGGAFGGGGGGFGGGGGGGGFGGGGGGGGGGGCEFGGGGEFGGFGGGGGFGGGCGGDGGGGGGGGGGFGGGGGGG:FGGGGGGGGGGGGGGGGGGGGGGGFGGGDFFGGGGGGGGGGGGGGGGGGGGGGGGGGGDGGGGEFGGCCEGGGGGGCFGCFGGGGFFFDGFFGDEEGGGDGGGGGGGGGGFGGDGCCFGGFFGCFGG4CGD=C*/<F5084:*::6DFFFFF5-7*751980)8FA>F06?3;(4(7;.)0()..).)42,(-((---
@M00689:251:000000000-CJTJ5:1:1101:10371:9926 1:N:0:9
CAGGATTAGATACCCTGGTAGTCCATGCCGTAAACGGTGGGCGCTAGGTGTAGGGGTCTTCCACGGCCTCTGTGTCGTAGCTAACGCATTAAGCGCCCCGCCTGGGGAGTACGGCCGCAAGGCTAAAACTCAAAGGAATTGACGGGGGCCCGCACAAGCGGCGGAGCATGTGGATTAATTCGATGCAACGCGAAGAACCTTACCTGGGCTTGACATACACCAGATCGCTGCAGAGATGTAGTTTCCCTTGTGGTTGGTGTACAGGTGTTGCATGGTCGTCGCTGCAT
+
GGGGGGGGGGGGGGGGGGGGGGGGGGGGGGGGGGGGGGGGGGGGGGGGGGGFGGGGEGGGGGGGGGGGGGGGGGGGGGGGGGGGGGGGGGGGGGGGFGGGGGGGGGGGGGGGGGGGGGGGGGGGGGGGGGGGGGGGGGGGGGGGGGGGGGGEGGGGGGGGGDEGGEGGGGFGGGGGGGGGGGG?CEFGGGGGGGGGGCEFFFGGGGGGGFFGGFGGGFFGDGGGGGGGFCD@46CG?FFDFGGGFFFF=F<FG<FFF??FA4<>:?FB@B4<DFFFFFF69>?FF:<
@M00689:251:000000000-CJTJ5:1:1101:27624:9938 1:N:0:9
CAGGATTAGATACCCTGGTAGTCCATGCCGTAAACGGTGGGCGCTAGGTGTAGGGGTCTTCCACGGCCTCTGTGTCGTAGCTAACGCATTAAGCGCCCCGCCTGGGGAGTACGGCCGCAAGGCTAAAACTCAAAGGAATTGACGGGGGCCCGCACAAGCGGCGGAGCATGTGGATTAATTCGATGCAACGCGAAGAACCTTACCTGGGCTTGACATACACCAGATCGCTGCAGAGATGTAGTTTCCCTTGTGGTTGGTGTACAGGTGCTGCATGGTTGTCGCTGCAT
+
GGGGGGGGGGGGGGGGGGGGGGGGGGGGGGGGGGGGGFGEGFGGGGGGGGGGGGGGGGGGGGGGGGGGGGGGGGGGGGGGGGGGGGGGGGGGGGGGGGGGGGGGGGGGGGGGGGGGGGGGGGGGGGGGGGGGGGGGGGGGGGGGGGGGDFEGGGGGGGGGGGGGEGGGGGFGGGCFGGGGGGGGGGGGGGGGEGGCCCG6CFGGGGFGGGGGGGG7C@FGFFGGG<CGFGGF:FDF*6?FFFFFFFFFFFAGGFFFF?FFD@<AFFF?FFFBFFFFFF?ABFF<>?F
@M00689:251:000000000-CJTJ5:1:1101:18111:9948 1:N:0:9
CAGGATTAGATACCCTGGTAGTCCATGCCGTAAACGGTGGGCGCTAGGTGTAGGGGTCTTCCACGGCCTCTGTGTCGTAGCTAACGCATTAAGCGCCCCGCCTGGGGAGTACGGCCGCAAGACTAAAACTCAAAGGAATTGACGGGGGCCCGCACAAGCGGCGGAGCATGTGGATTAATTCGATGCAACGCGAAGAACCTTACCTGGGCTTGACATACACCAGATCGCTGCAGAGATGTAGTTTCCCTTGTGGTTGGTGTACAGGTGGTGCATGGCCGTCGCTGCAT
+
GGGGGGGGGGGGGFGGGGGGGGGGGFGGGGGGGGGGGGCCCCGEEGGGFFGGGGCG,:FFC,,CB:BFCFFFFDFG:C@CFGFEFGGGE:E5CC:FGEGEGGCFFFGD:BFEFCCFCG@F@CF=<FFFFCDG,3EAAFFE9FGGGGDFGGG7CEFGGG:1=*:C5/*8<F7:7:+<+<0:CA:C+AC<CEG5==*8+8C8<9:C9C5=:*9:C8<CCF6CD55CC<7*7*)0)/**/10*2:7:@F=9F)647FFFFF:F2*)45/6<E02:<7>F:731(4:(2,)
@M00689:251:000000000-CJTJ5:1:1101:10943:9961 1:N:0:9
CAGGATTAGATACCCAAGACAAAGGTGCTGCATGGTCGTCGCTGCAT
+
GFGGGGCGGFGGFFFGGGDEFGGGEFGGGGGGGFGGGGGGGCFFEFG
@M00689:251:000000000-CJTJ5:1:1101:19846:9995 1:N:0:9
CAGGATTAGATACCCTGGTAGTCCACGCCGTAAACGATGAGTGCTAGGTGTTAAGGGGTTTCCGCCCCTTAGTGCTGCAGTTAACGCATTAAGCACTCCGCCTGGGGAGTACGGCCGCAAGGCTGAAACTCAAAAGAATTGACGGGGGCCCGCACAAGCGGTGGAGCATGTGGTTTAATTCGAAGCAACGCGAAGAACCTTACCAGGTCTTGACATCACTTTGACCGTCTTAGAGATAAGATTTTCCCTTCGGGGACAAAGGTGACAGGTGCTGCATGGCCGTCGCTGCAT
+
GGGGGGGGGGGGGGGGGGGGGGGGFGGGGGGGGGGGGGGGGGGGGGGGGGGGGGGGGGGFGGGGGGGGGGGGGGGGGGGGGGGGGGGGGGGGGGGGGGGGGGGGGGGGGGGGGGGGGGGGGGGGGGGGGGGGGGGGGGGGGGGGGGGGGGGGGGGGGGGGGGGGGGGGGGGGFGGGGGGGGGGGGGGGGGGGGGGGGGGGGGGGGGGGGGGDFFGGG=FGGGGGGGGGDFGFFFGCFFGGGGGGFFFFFFFGG@EFFFFFFFB:@F?<FB:?DFF4F=?BBFFFB>:?>BF
@M00689:251:000000000-CJTJ5:1:1101:20300:10007 1:N:0:9
CAGGATTAGATACCCTGGTAGTCCCGGCCCTAAACGATGATTGCTTGGTGTGATCGGTACCCAATCCGATTGTGCCGCAGCTAACGCGATAAGCAATCCGCCTGGGGAGTACGGTCGCAAGGCTGAAACTCAAAGGAATTGACGGGGGCCCGCACAAGCGGTGGAGCATGTGGATTAATTCGATGCAACGCGAAGAACCCTACCTGGGCTTGACATACACCAGATTGCTGCAGAGATGTAGTGTCCCTTGTGGTTGGTGTACAGGTGATGCATGGCCGTCGCTGCAT
+
GGGGGGGGGGGGGFGGGGGGGGGEGGGGGGGGGGGGGGGGGGGGGGGGGGGGGGGGGGGGGGGGGGGGGGGGGGGGGGGGGGGGGGGGGGGGGGGGGGGGGGGGGGGGGGGGGGGGGGGGGGGGGGGGGFGGGGGGGGGGGGGGGGGGGGGGGGGGGGGGGGGGGGGGFGGGGGGGGGGGGGGGGGGGGGGGGGGGGGG*:FGGGGGGGGGGGGGGGFFGGGGFFGGGFGGFFFGGFFGGGFGGFF48=?<GGFFFFF?FFFFBFF:4FFFFFFF:@D99>9?BFFF
@M00689:251:000000000-CJTJ5:1:1101:19157:10020 1:N:0:9
CAGGATTAGATACCCTGGTAGTCCATGCCGTAAACGGTGGGCGCTAGGTGTAGGGGTCTTCCACGGCCTCTGTGTCGTAGCTAACGCATTAAGCGCCCCGCCTGGGGAGTACGGCCGCAAGGCTAAAACTCAAAGGAATTGACGGGGGCCCGCACAAGCGGCGGAGCATGTGGATTAATTCGATGCAACGCGAAGAACCTTACCTGGGCTTGACATACACCAGATCGCTGCAGAGATGTAGTTTCCCTTGTGGTTGGTGTACAGGTGCTGCATGGCCGTCGCTGCAT
+
FGGGGGGGGGGGGGGGGGGGGGGGGGGFGGGGGGGGGGGGGGGGGGGGGGGGGGGGGGFGCGGG>EEGGGGGGGGGEGGGGGFGGGGGDFGGFDB:FGGGGGEGGGGEGGFCFG>FCFGGGGGGDFGGGGFFGGGGGGGGGGGGGGGGGGGGDEGGGCFFEC8EEEGGFGFGCFEGGG7FFFGGGGGGGE5:=EEEGGGGGGGGFGFGFFGEFGGD7?FFGGGGGC5DF<D@FFF**9CC>CDGFF44@:BFGFF?FFF:A4<AFFF:4<>BFFF:6)((-4<BFF<
@M00689:251:000000000-CJTJ5:1:1101:20304:10026 1:N:0:9
CAGGATTAGATACCCTGGTAGTCCCGGCCCTAAACGATGATTGCTTGGTGTGATCGGTACCCAATCCGATTGTGCCGCAGCTAACGCGATAAGCAATCCGCCTGGGGAGTACGGTCGCAAGGCTGAAACTCAAAGGAATTGACGGGGGCCCGCACAAGCGGTGGAGCATGTGGATTAATTCGATGCAACGCGAAGAACCTTACCTGGGCTTGACATACACCAGATTGCTGCAGAGATGTAGTGTCCCTTGTGGTTGGTGTACAGGTGATGCATGGCCGTCGCTGCAT
+
F8FGCFG@EFEFFGGGEGFFGGGGE7CFFGGFFGGGGGGGGGGGGGGGGGGGFFGGGGGGGGCFGGGCFGGFGFGGGG7CFGFFGGGGECFGCGGGGGGEGGGFFGG@EGGGGGGGGG=EE=FGCFDFGGGFGGCFF<FGDDFEFGGDGGGGGEFC7CFGDGG7CFFGGGGGGGGGFGGGC8>FGCGGFEGGGEGD+@5CFEGGGG=FFGGGGGFDGF@<FGFGGGGGFCFF??D4?FG>:C6:6/=>B?BF3@F?936;)9<>5?F2@AB>BF4>?@9;031(((-
@M00689:251:000000000-CJTJ5:1:1101:14690:10026 1:N:0:9
CAGGATTAGATACCCTGGTAGTCCACGCCGTAAACGATGAATACTAGGTGTAGGGGTTTCAACACCTCTGTGCCGCCGCTAACGCATTAAGTATTCCGCCTGGGGAGTACGGTCGCAAGATTAAAACTCAAAGGAATTGACGGGGGCCCGCACAAGTAGCGGAGCATGTGGTTTAATTCGAAGCAACGCGAAGAACCTTACCTAGACTTGACATCCTCTGCATTACCCTTAATCGGGGAAGTTCCTTCGGGAACAGAGTGACAGGTGATGCATGGCTGTCGCTGAAT
+
GGGGGFGGGGFFFFGGGGGGGGGGFGGGGGGGGGGGGGGGGGGGGGGGGGGGGGGGGGGGGGGGGGGGGGGGGFGEGGGGGGGGGGGGGGGGGGGGGGGGGGGGGGGGGGGGGGGGGGGFGGGGFFFGGGGGFCDFG@DFFGGDGEGGGGGGGGGGGGGGGGCECGGGGGFFGGGGGGFGGCGGGGGGDGGGGGFCFFGGGGGFGGGGGGGGGGGGGFFGGGGGF7<CFGF*8FCDEEGGGGCGFFB<5D>GGFFFFFFFF4<<;?FA?>FA<FFFFB:??BF6().
@M00689:251:000000000-CJTJ5:1:1101:13741:10046 1:N:0:9
CAGGATTAGATACCCTGGTAGTCCATGCCGTAAACGGTGGGCGCTAGGTGTAGGGGTCTTCCACGGCCTCTGTGTCGTAGCTAACGCATTAAGCGCCCCGCCTGGGGAGTACGGCCGCAAGGCTAAAACTCAAAGGAATTGACGGGGGCCCGCACAAGCGGCGGAGCATGTGGATTAATTCGATGCAACGCGAAGAACCTTACCTGGGCTTGACATACACCAGATCGCTGCAGAGATGTAGTTTCCCTTGTGGTTGGTGTACAGGTGATGCATGGCCGTCGCTGCAT
+
GGGGGGGGGGGGGGGGGGGGGGGGGGFGGGGGGGGGGGGGGGGGGGGGGGGGGGGGGGGGGGGGGGGGGGGGGGGGGGGGGGGGGGGGGGGGGGGGGGGGGGGGGGGGGGGGGGGGGGFGGGGGGGGGGGGGGGGGFGGGGFGGGGGGGGGGGGGGGGGGGGEGGGGGGGFGGGFGGGGGGGGFGDGGGGGGGGGGGGGGGFGGGGFGGG<EFFGGGFFGCCFGFCF3:DGFFFFC=FGGGGGGFFFAFFAGGF@?FB?FFFFFFFF<=<4A2@FF?DB6;9BFFFF
@M00689:251:000000000-CJTJ5:1:1101:22508:10057 1:N:0:9
CAGGATTAGATACCCTGGTAGTCCATGCCGTAAACGGTGGGCGCTAGGTGTAGGGGTCTTCCACGGCCTCTGTGTCGTAGCTAACGCACTAAGCGCCCCGCCTGGGGAGTACGGCCGCAAGGCTAAAACTCAAAGGAATTGACGGGGGCCCGCACAAGCGGCGGAGCATGTGGATTAATTCGATGCAACGCGAAGAACCTTACCTGGGCTTGACATACACCAGATCGCTGCAGAGATGTAGTTTCCCTTGTGGTTGGTGTACAGGTGATGCATGGTTGTCGCTGCAT
+
GGGGGGGGGGGGGFGGGGGGGGGGGGGGGGGGGGGGGGGGGGGGGGGGGGGGGGGGGGGGGGGGGGGGGGGGGGGGGGGGGGGGGGGGGGDGGGGGGGGGGGGGGGGGGGGGGGGGGGGGGGGGGGGGGGGGGGGGFGGGGGGGGGGGGGGGGGGGGGGGGGGGGGGGGGFGGGGGGGGGGGFFDCFGGGGGGGGEGGGGGGGGGGGGGGGGGCGGFFFGCFFG4CCDFGGFFFGGFFGGGFGGF4?AFFFGGFFFFFFFDFFBFF@FF<2<AFFFFF<A:4?B>?<
@M00689:251:000000000-CJTJ5:1:1101:22901:10071 1:N:0:9
CAGGATTAGATACCCTGGTAGTCCGCACTGTAAACGATGATTACTCGCTGCTAGAGGGCAACTTTTAGTGGCTTAGCGAAAGCGATAAGTAATCCACCTGGGGAGTACGCCGGCAACGGTGAAACTCAAAGGAATTGACGGGGGCCCGCACAAGCGGAGGAGCATGTGGTTTAATTCGACGCAACGCGCAGAACCTTACCAGCCCTTGACATGTCCAGGACCGGTCGCAGAGATGTGACCTTCTCTTCGGAGCCTGGAACACAGGTGTTGCATGGTCGTCGCTGCAT
+
GGGGGGGFGGGGGGGGGGGGGGGGGGGGGGGGGGGGGGGGGGGGGGGGGGGGGGGGGGGGGGGGGGGGGGGGGGGGGGGGGGGGGGGGGGGGGGGGGGGGGGGGGGGGGGGGGGGGGGGGGGGGGGGGGGGGGGGGGGGGGGGGGGGGGGGGGGGGGGGGGGGGGGGGGGGGGGGGGGGGGEDEGGGGGGGECGGGGGGGGGGEGGGGGGGGGGGGGFFGGGGGDGGGFG375=GF=FGGGGGGFFFFFFFGGFFFF:?FFFFFFFFFFFFBAFFFFFFFFB?FFFB
@M00689:251:000000000-CJTJ5:1:1101:14575:10077 1:N:0:9
CAGGATTAGATACCCTGGTAGTCCATGCCGTAAACGGTGGGCGCTAGGTGTAGGGGTCTTCCACGGCCTCTGTGTCGTAGCTAACGCATTAAGCGCCCCGCCTGGGGAGTACGGCCGCAAGGCTAAAACTCAAAGGAATTGACGGGGGCCCGCACAAGCGGCGGAGCATGTGGATTAATTCGATGCAACGCGAAGAACCTTACCTGGGCTTGACATACACCAGATCGCTGCAGAGATGTAGTTTCCCTTGTGGTTGGTGTACAGGTGATGCATGGCCGTCGATGCATCTGTTT
+
GFFGGGGGGGGGFFGGGGGFGGGGCGFFFGGEGGGGGGGGGGGGGGGGGGGGGGGGEGGGGGDGGGDFGFGGGGGGGFGGGGGFFGCGEGFFGGGG+F:FGGGGGGGEEFFDCEGCGCEGGGGGFCFFGGGGFFGGGGGGGGCECGGGGGGGDEGGGFGGGEE7EEGECEGCGF+<CF7C7FGGGDGGGGGGGCG8?C8CFEFGGCFG*;CGGGEGD@?CFGGGF4*9@DDFFFFGBFFCF:CF=6*67?ADDF@694158*6<@FF49AFFFFFF9>3>0(,417-)---))
@M00689:251:000000000-CJTJ5:1:1101:25528:10091 1:N:0:9
CAGGATTAGATACCCTGGTAGTCCATGCCGTAAACGGTGGGCGCTAGGTGTAGGGGTCTTCCACGGCCTCTGTGTCGTAGCTAACGCATTAAGCGCCCCGCCTGGGGAGTACGGCCGCAAGGCTAAAACTCAAAGGAATTGACGGGGGCCCGCACAAGCGGCGGAGCATGTGGATTAATTCGATGCAACGCGAAGAACCTTACCTGGGCTTGACATACACCAGATCGCTGCAGAGATGTAGTTTCCCTTGTGGTTGGTGTACAGGTGCTGCATGGCCGTCGCTGCAT
+
GGGGGGGGGGGGGGGGGGGGGGGGGGGGGGGGGGGGGGGGGGGGGGGGGGGEFGGGGGGGGGGGGGGGGGGGGGGGGGGGGGGGGGGGGGGGGGGGCFGGGGGGGGGGGGGGGGGGGGGGGGGGGGGGGGGGGGGGGGGGGGGGGGGGGGGGGGGGGGGGGGGGGGGGGGGGGGFGGGDGGGGGGGGGGGGGGGGGGGGGGGGGGGGGGGGGGGGGGFFGGGGGGGFGFGGFF6CF?FFGGFGGFFFFFFAGGFFFFFFFDFF<?F7:F<?BFFFFFFFFFB?BFFB
@M00689:251:000000000-CJTJ5:1:1101:28214:10194 1:N:0:9
CAGGATTAGATACCCTGGTAGTCCATGCCGTAAACGGTGGGCGCTAGGTGTAGGGGTCTTCCACGGCCTCTGTGTCGTAGCTAACGCATTAAGCGCCCCGCCTGGGGAGTACGGCCGCAAGGCTAAAACTCAAAGGAATTGACGGGGGCCCGCACAAGCGGCGGAGCATGTGGATTAATTCGATGCAACGCGAAGAACCTTACCTGGGCTTGACATACACCAGATCGCTGCAGAGATGTAGTTTCCCTTGTGGTTGGTGTACAGGTGATGCATGGCCGTCGCTGCAT
+
GGGGGGGGGGGFFFGGFGFGGGGFGGFFGGGGGGGGGGGGGGG:CEGGFGGGGGGGEGFGGGFGEGGB:FGGGGGGGGGGGGGGGGGGGCGDFGGGGGDGGGGGGGGGGGGGGGGGGGCFEGGGGGGGFGGGGEFDDFGCGGFGGGGGDCEG>CCEFFGGGGGGGGEFDFFC?FECF@7EGGGGGGGGFEGGGGGGGGG*AC?CCFGGGGGEGGEFGFFCDFFFFDG75DDFFFGC*97CC*?7=F?<FFBD<:>?6<?>7645<?<96>2<>?F4:>02;0619:B
@M00689:251:000000000-CJTJ5:1:1101:28226:10209 1:N:0:9
CAGGATTAGATACCCTGGTAGTCCATGCCGTAAACGGTGGGCGCTAGGTGTAGGGGTCTTCCACGGCCTCTGTGTCGTAGCTAACGCATTAAGCGCCCCGCCTGGGGAGTACGGCCGCAAGGCTAAAACTCAAAGGAATTGACGGGGGCCCGCACAAGCGGCGGAGCATGTGGATTAATTCGATGCAACGCGAAGAACCTTACCTGGGCTTGACATACACCAGATCGCTGCAGAGATGTAGTTTCCCTTGTGGTTGGTGTACAGGTGATGCATGGCCGTCGCTGCAT
+
GGGGGGGGGGGGGGGGGGGGGGGGGGGGGGGGGGGGGGGGGGGGGGGGGGGGGGGGGGGGGGGGGGGGGGGGGGGGGGGGGGGGGGGGGGGGGGGGGGGGGGGGGGGGGGGGGGGGGGEGGGGGGGGGGGGGGGGGGGGGGGGGGGGEGCEGGGGGGGGGGFCGDGGGGGGGGGGGGGGFGGGGGGGGGGGGGGEGGGGGGGGGGGGGGGGGGGGGGFFGGGGGGGGGFGGFFFGGFFGGGGGGFFFFFFFGGFF<>BBFFFAAFFFAFFFFFFFFFEFFBFF?>?F
@M00689:251:000000000-CJTJ5:1:1101:11132:10252 1:N:0:9
CAGGATTAGATACCCTGGTAGTCCACGCCGTAAACGATGTCGACTTGGAGGTTGTGCCCTTGAGGCGTGGCTTCCGGAGCTAACGCGTTAAGTCGACCGCCTGGGGAGTACGGCCGCAAGGTTAAAACTCAAATGAATTGACGGGGGCCCGCACAAGCGGTGGAGCATGTGGTTTAATTCGATGCAACGCGAAGAACCTTACCTGGTCTTGACATCCACGGAAGTTTTCAGAGATGAGAATGTGCCTTCGGGAACCGTGAGACAGGTGGTGCATGGCCGTCGCTGCAT
+
GFGGDGGGGFGFFFEGGGGFGGGFCECFDCCGGGFGGGGGGGFEGGGGGGGFGGGGGGGGGGGGGGGCFGGFGGGGGGGDFGGGGGG>CFGGFFEGGGEGDEFGGGGGGGFGGGGGEGGGGFFFGGGGGGGGGGGGGGGGFGGGGGGGG:CCEEGGGFGGEGGGGGGAFEGGG*<BFGGGFGFGGCF:>EGGDGEGFCCFECGGFGFG?C:FGFFC<6;GCDD59:7CFFF*?5>DF?C7DFGG=BFF658<1<504:<7,1)45:*55,1677@5:<-41466:60<
@M00689:251:000000000-CJTJ5:1:1101:27262:10282 1:N:0:9
CAGGATTAGATACCCTGGTAGTCCACGCCGTAAACGATGAATGCCAGCCGTTAGTGGGTTTACTCACTAGTGGCGCAGCTAACGCTTTAAGCATTCCGCCTGGGGAGTACGGTCGCAAGATTAAAACTCAAAGGAATTGACGGGGGCCCGCACAAGCGGTGGAGCATGTGGTTTAATTCGACGCAACGCGCAGAACCTTACCAGCCCTTGACATACCGGCCGAGGACTCCAGAGACGGAGGTCTTCAGTTCGGCTGGACCGGAGCAAGGTGGTGCATGGACGTAGCTGCATCTGG
+
GFGGDCFEFF9<ECFAFGGGGFGA<FFFFG7@F@EFGGFGGGGEEDFGCEFGGCFGGEFF@E@6C@FEFFEF8:B7@@+EEF,?@:FFGGGE<9<B<F:CFCFGGGE?EAFG,BFFGGGGGGGDFGFEEFEFGCFFFDFEFGGGGG7FEF>B7CCGGDDF:FGFGCCFFGG<:FC@@@=FC*=*=BEE8/:=>5F;CE70<A7+1//66:>FC@96*55))1)97<=*)2>@7>F4<)1>)/9?4*9<=4<CD:>9?6?7657())02<420(7*)**.)4-((.(-9(4:))))
@M00689:251:000000000-CJTJ5:1:1101:27270:10299 1:N:0:9
CAGGATTAGATACCCTGGTAGTCCACGCCGTAAACGATGAATGCCAGCCGTTAGTGGGTTTACTCACTAGTGGCGCAGCTAACGCTTTAAGCATTCCGCCTGGGGAGTACGGTCGCAAGATTAAAACTCAAAGGAATTGACGGGGGCCCGCACAAGCGGTGGAGCATGTGGTTTAATTCGACGCAACGCGCAGAACCTTACCAGCCCTTGACATCCCGGTCGCGGACTCCAGAGACGGAGTTCTTCAGTTCGGCTGGACCGGCGACAGGTGGTGCATGGCCGTCGCTGCAT
+
GGGGGGGGGGGGGFGGGGGGGGGGFGGGGGGGGGGGGGGGGGGGGGGGGGGGGGGGGGGGGGGGGGGGGGGGFGGGGGGGGGGGGGGGGGGGGGGGGGGGGGGGGGGGGGGGGGGGGGGGGGGGGGGGGGGGGGGGGGGGGGGGGGCGGGGGGGFCFGEGGGGGGGGGGGGCFCCFGGGGGGGGGGGGGGGG=EGGGGGGGGF8CCEF6EFGFGFFFEEDGGGGDDG:FGGFF><CEFGGGGGGFFFAFFAGGFFBFBFF05(-7>>B>7::?FF@FF?B2;B>F>?09?4
@M00689:251:000000000-CJTJ5:1:1101:27401:10321 1:N:0:9
CAGGATTAGATACCCTGGTAGTCCATGCCGTAAACGGTGGGCGCTAGGTGTAGGGGTCTTCCACGGCCTCTGTGTCGTAGCTAACGCATTAAGCGCCCCGCCTGGGGAGTACGGCCGCAAGGCTAAAACTCAAAGGAATTGACGGGGGCCCGCACAAGCGGCGGAGCATGTGGATTAATTCGATGCAACGCGAAGAACCTTACCTGGGCTTGACATACACCAGATCGCTGCAGAGATGTAGTTTCCCTTGTGGTTGGTGTACAGGTGGTGCATGGTCGTCGCTGCAT
+
GGGGGGGGGGGGGGGGGGGGGGGGGGGGGGGGGGGGGGGGGGGGGGGGFGGGGGGGGGGGGGGGGGGGGGGGGGGGGGGGGGGGGGFGGGGGGGGGGGGGGGGGGGGGGGGGGGGGGGGGGGGGGGGGGGGGGGGGGGGGGGGGGGGGGGGGGGGGGGGEGCGEGGGGGGGGGGEGGGGGGGGGGGGGGGEG5EGGGGGGGGGFGGGGGGGGGGGFGFFGGGDGFGGDFDDFF?C5@FDDGGGGFFF97FBGG@FFFFFFFF<AFBFFBF9>>FF?FF66;>F?9?9
@M00689:251:000000000-CJTJ5:1:1101:22556:10385 1:N:0:9
CAGGATTAGATACCCTGGTAGTCCATGCCGTAAACGGTGGGCGCTAGGTGTAGGGGTCTTCCACGGCCTCTGTGTCGTAGCTAACGCATTAAGCGCCCCGCCTGGGGAGTACGGCCGCAAGGCTAAAACTCAAAGGAATTGACGGGGGCCCGCACAAGCGGCGGAGCATGTGGATTAATTCGATGCAACGCGAAGAACCTTACCTGGGCTTGACATACACCAGATCGCTGCAGAGATGTAGTTTCCCTTGTGGTTGGTGTCCAGGTGCTGCATGGCTGTCGCTGCAT
+
GGGGGGGGGGGGGGGGGGGGGGGGGFGGGGGGGGGGGGGGGGGGGGGGGGGGGGGDGGGGGGGGGGGGGGGGGGFGGGGGGGGGGGGGGGGGGGGGGGGGGGGGGGGDGGGGGGGGGGGGGGGGGGGGGGGGGGGGGGGGGGGGGGGGGGGGGGGGGGGGGGGGGGGGGGGGG7EEFFGGGCGFGGGGGGGGGGGGGGGGGGGGGGEC5CFGGGGGGFFGGGFGDF55>DG6@FFF?F:7FGGGFFFFFFFGG5@:9?<F)84:)?::F<??AFFFF>B>:221926
@M00689:251:000000000-CJTJ5:1:1101:11838:10396 1:N:0:9
CAGGATTAGATACCCTGGTAGTCCACGCCGTAAACGATGTCGACTTGGAGGTTGTGCCCTTGAGGCGTGGCTTCCGGAGCTAACGCGTTAAGTCGACCGCCTGGGGAGTACGGCCGCAAGGTTAAAACTCAAATGAATTGACGGGGGCCCGCACAAGCGGTGGAGCATGTGGTTTAATTCGATGCAACGCGAAGAACCTTACCTGGTCTTGACATCCACGGAAGTTTTCAGAGATGAGAATGTGCCTTCGGGAACCGTGAGACAGGTGTTGCATGGCCGTAGCTGCAT
+
GGGGGGGGGGGGGGGGGGGGGGGFGGGGGGGGGGGGGGGGGGGGGGGGFGGGGGGFGGGGGGGGGGGGGGGGGGGGDDGGGGGGGGGGGGGGGGGGGGGGGGGGGGGGGFGGGGGGGG:FGGGGGGGGGGGGGGGGFGFCEFGFGGGGGGGGGGGCGGGGGGGGGGGGGFGGGGGGGGGGGGGGGG?FGDGGGGGGGGGGCEGGGGGG7FGGGGGGGFFGGGGC4:FGFG==?4:FB@*::7DF*94AFFBGD@FBFFB@0/4<F:9(=?FFFFFFF?23((46403<
@M00689:251:000000000-CJTJ5:1:1101:6313:10414 1:N:0:9
CAGGATTAGATACCCTGGTAGTCCATGCCGTAAACGGTGGGCGCTAGGTGTAGGGGTCTTCCACGGCCTCTGTGTCGTAGCTAACGCATTAAGCGCCCCGCCTGGGGAGTACGGCCGCAAGGCTAAAACTCAAAGGAATTGACGGGGGCCCGCACAAGCGGCGGAGCATGTGGATTAATTCGATGCAACGCGAAGAACCTTACCTGGGCTTGACATACACCAGATCGCTGCAGAGATGTAGTTTCCCTTGTGGTTGGTTTACAGGTGATGCTTGGCCGTCGCTGCATCTGTTT
+
GCFGGFGGFFFGGGGGGGGGGGGGGFFFFGGGGGCFGG?@FGGGGGGGGGGGGFEFFGGGGGGGGGDCFG?FGGFGGGGGGGGGGGCFGGFGGAFF7FGGGGGGGFEEGGFFGGGECF+@FCCGGFGG=EFCFDGEFGGFGGGEGCCGDBEEGCG7:CF@<<88/:CFCCFGGG?@FGGE7E7<71C@CGG=/>5E+*;EGGGG+95CFCGG4?FGGFFG*71>=FC<:53?:?D49?GFDDF>674<FF9*CFF?>:(04*).<?)6*))).*0/9@B>B9:1((.6:46))
@M00689:251:000000000-CJTJ5:1:1101:6324:10431 1:N:0:9
CAGGATTAGATACCCTGGTAGTCCATGCCGTAAACGGTGGGCGCTAGGTGTAGGGGTCTTCCACGGCCTCTGTGTCGTAGCTAACGCATTAAGCGCCCCGCCTGGGGAGTACGGCCGCAAGGCTAAAACTCAAAGGAATTGACGGGGGCCCGCACAAGCGGCGGAGCATGTGGATTAATTCGATGCAACGCGAAGAACCTTACCTGGGCTTGACATACACCAGATCGCTGCAGAGATGTAGTTTCCCTTGTGGTTGGTGTACAGGTGATGCATGGCCGTCGCTGCAT
+
GGGGGGGFGFGGGGGGGGGGGGGGGGFGGGGGGGGGGGGGGGGGGGGGGGGGGGGGGGGGGGGGGGGGGGGGGGGGGGGGGGGGGGGEGGGGGGGGGGGGGGGGGGCEGFFGGGGGGGGEGGGGGGGGGGGGGGGGFEGCFCCFGGGC:FGGGGGGGFGEGGGGGGGGGGFFFFCF9CGFGG??CEGEFGGGGGGGGGGGGGGGGGGGGGGGFGG7*67F5<CCCFGGFGG:F4CC?FGGCDDFFFFFFFAFDF>19:(.)9<A4=).@<<<BF@FF:;9(38:>?A
@M00689:251:000000000-CJTJ5:1:1101:26548:10468 1:N:0:9
CAGGATTAGATACCCTGGTAGTCCATGCCGTAAACGGTGGGCGCTAGGTGTAGGGGTCTTCCACGGCCTCTGTGTCGTAGCTAACGCATTAAGCGCCCCGCCTGGGGAGTACGGCCGCAAGGCTAAAACTCAAAGGAATTGACGGGGGCCCGCACAAGCGGCGGAGCATGTGGATTAATTCGATGCAACGCGAAGAACCTTACCTGGGCTTGACATACACCAGATCGCTGCAGAGATGTAGTTTCCCTTGTGGTTGGTGTACAGGTGCTGCATGGTTGTCGCTGCAT
+
GGGGGGGGGGGGGGGGGGGGGGGGGGGGGGGGGGGGGGGGGGGGGGGGGGGFGGGGGGGGGGGGGGGGGGGGGGGGGGGGGGGGGGGGGGGGGGGGGGGGGGGGGGGGGGGGGGGGGGGGGGGGGGGGGGGGCGGFGFGGGGGGGGGDGGGGGGGGGGGGEGGGGGGGGGGGGGGCGGGGGGGGGGGGGGGGGEGEGGGGGGGGGGGGGGGGGGFGGFFFGGGGGGGGFDDFFFG4@FGFFGGFF=FAFFFFGFF6>BBFFF<A:F:?FAFFFFFFFF?A?FF<FFF
@M00689:251:000000000-CJTJ5:1:1101:17099:10471 1:N:0:9
CAGGATTAGATACCCTGGTAGTCCACGCCGTAAACGATGTCGACTTGGAGGTTGTGCCCTTGAGGCGTGGCTTCCGGAGCTAACGCGTTAAGTCGACCGCCTGGGGAGTACGGCCGCAAGGTTAAAACTCAAATGAATTGACGGGGGCCCGCACAAGCGGTGGAGCATGTGGTTTAATTCGATGCAACGCGAAGAACCTTACCTGGTCTTGACATCCACGGAAGTTTTCAGAGATGAGAATGTGCCTTCGGGAACCGTGAGACAGGTGGTGCATGGTCGTCGCTGCATCTGGTT
+
GGGGGGGGGGGGGGGGGGGGGGGFEFGGGGGGGGGGGGGGGGGGGGGGFGGFGGGGGGGGGGGGGGGGGGGGGGGGGGGGGGGGGGGGGGGGGGDGGGGGGGGGGGGEGGGGGGFGGGGGGGGGGGGFGCFGFGGGGGGFCFGGGGGFGFEG:8FGCGGG@CGGGGGGGGGF=FFGGDGGGGGG=FGFEEGGGGGGEFDGGGGGGGCFG+:ECFFCFFFCDGDC77CFFFGFFFGGFFCDCCCF=??5?F?DGB>BFB?F:88?F:0()-:>B?FF*91,(,-46(()-6)))-
@M00689:251:000000000-CJTJ5:1:1101:9768:10492 1:N:0:9
CAGGATTAGATACCCTGGTAGTCCATGCCGTAAACGGTGGGCGCTAGGTGTAGGGGTCTTCCACGGCCTCTGTGTCGTAGCTAACGCATTAAGCGCCCCGCCTGGGGAGTACGGCCGCAAGGCTAAAACTCAAAGGAATTGACGGGGGCCCGCACAAGCGGCGGAGCATGTGGATTAATTCGATGCAACGCGAAGAACCTTACCTGGGCTTGACATACACCAGATCGCTGCAGAGATGTAGTTTCCTTGGTGGTTGGTGTATAGGTGATGCCTGGCTGTTGCTGCAT
+
GGGGGGGGGGGGGGGGGGGGGGGGGGGGGDGGGGGGCGGGGFDGFEGGFGGGGGEGB:,CFGFFGEG@7FCE<CCFECFFGGGGGEGGGGGG,C:@FEGGGGGFGFDE>?DGG=FGGGCCCFFCGGFGGGGGFGAD8FCGGFGGCECGGGGGGGGGGGGGEFEC8CEGGGGGFFGGGDCG>;?EFGGEFGGGGDGGFGGGGG6<EF5:CFCE<6:FG@FGCGDGGGGDF*7@?@CFFFGCFFGDF?*6*)4<CBF1(8?F2*.:4/*6@A4)6FFF@78)599)).)
@M00689:251:000000000-CJTJ5:1:1101:25952:10531 1:N:0:9
CAGGATTAGATACCCTGGTAGTCCACGCCGTAAACGATGAATACTAGGTGTAGGGGTTTCAACACCTCTGTGCCGCCGCTAACGCATTAAGTATTCCGCCTGGGGAGTACGGTCGCAAGATTAAAACTCAAAGGAATTGACGGGGGCCCGCACAAGTAGCGGAGCATGTGGTTTAATTCGAAGCAACGCGACGAACCTTACCTAGACTTGACATCCTCTGCATTACCCTTAATCGGGGAAGTTCCTTCGGGAACAGAGTGACAGGTGCTGCATGGCCGTCGCTGCAT
+
GGGGGFGGGGGGGGGGGGGGGGGGGGFGGGGGGGGGGFFFGGGGGGGFGGGCFGGGFGGGGGGGGGGGGFGGGGEGGGGGCCGFGCFGGGGGGGGGGGGGGGGFGGGGGGGGFCEFE=CCFGCFFCFGG9FGGGG8FGDCFGGDGGGGGGG7BCCCFFGFEGDGGGGCGDGGGGGGGGGG798CGFG7CCG**7CEGGG?FGG+0<?CGC:EGGGFF4F4CFFGFCGFFGFFFFGC@DGDDGCGFFFFF36CC:4:,(692@)4:?63=><:DF)8@)4;>>1:>04
@M00689:251:000000000-CJTJ5:1:1101:22599:10552 1:N:0:9
CAGGATTAGATACCCTGGTAGTCCACGCCCTAAACGATGCGAACTGGATGTTGGGTGCACTTTGGCACGCAGTATCGAAGCTAACGCGTTAAGTTCGCCGCCTGGGGAGTACGGTCGCAAGACTGAAACTCAAAGGAATTGACGGGGGCCCGCACAAGCGGTGGAGTATGTGGTTTAATTCGATGCAACGCGAAGAACCTTACCTGGCCTTGACATGTCGCGAACTTTCCAGAGATGGATTGGTGCCTTCGGGAACGCGAACATAGGTGATGCATGGTCGTCGCTGCAT
+
GGGGGGGGGGGGGGGGGGGGGGGFGGGGGGGGGGGGGGGGGGGGGGGGGGGGFGGGCFGGGGGGGGGGGGGGGCFGGGCGGGGGGGGGGGGFEGGGGGGGGGGGGGGEGGGGGGGGGGGGGDGGFDGGGGGGGGGGGGGGGGGEGGGGGGGGGGGEGGGGGGEDFGGFGGGGGFFFGGGGGGCCGGGGCEGGEEG5FGGGGGGGGGGGGGGGFGGGGFFGGGGGGGGGFGGF=FDFF?FGGFGG:F?BFFFGD>E:1?;EFFB2@64:F<DABFFF>?A;>?>FFFFFF
@M00689:251:000000000-CJTJ5:1:1101:26653:10565 1:N:0:9
CAGGATTAGATACCCTGGTAGTCCATGCCGTAAACGGTGGGCGCTAGGTGTAGGGGTCTTCCACGGCCTCTGTGTCGTAGCTAACGCATTAAGCGCCCCGCCTGGGGAGTACGGCCGCAAGGCTAAAACTCAAAGGAATTGACGGGGGCCCGCACAAGCGGCGGAGCATGTGGATTAATTCGATGCAACGCGAAGAACCTTACCTGGGCTTGACATACACCAGATCGCTGCAGAGATGTAGTTTCCCTTGTGGTTGGTGTACAGGTGTTGCATGGCTGTCGCTGCAT
+
GGGGGGGGGGGGGGGGGGGGGGGGGGGGGGGGGGGGGGGGGGGGGGGGGGGEGGGGGGGGGGGGGGGGGGGGGGGGGGGFGGGGGGGGGGGGGGGGGGGGGGGGGGGGGGGGGGGGGGGGGGGGGGGGGGGGGGGGGGGGGGGGGGGGGGGGGGGGGGGGGGGGGGGGGGGGGGGGGGGGGGGGGGGGGGGGGGGGFGGGGGGGGEGGGGGGGGGGGFFGGGGFGGCGF<DFFFGFFFGFGGGGF@FAF?BGGFF09<6FFFFFFFFAEBAFF=FFF):2?FFBFFF
@M00689:251:000000000-CJTJ5:1:1101:26147:10579 1:N:0:9
CAGGATTAGATACCCTGGTAGTCCATGCCGTAAACGGTGGGCGCTAGGTGTAGGGGTCTTCCACGGCCTCTGTGTCGTAGCTAACGCATTAAGCGCCCCGCCTGGGGAGTACGGCCGCAAGGCTAAAACTCAAAGGAATTGACGGGGGCCCGCACAAGCGGCGGAGCATGTGGATTAATTCGATGCAACGCGAAGAACCTTACCTGGGCTTGACATACACCAGATCGCTGCAGAGATGTAGTTTCCCTTGTGGTTGGTGTACAGGTGCTGCATGGTTGTCGCTGCAT
+
GGGGGGGGGGGGGGGGGGGGGGGGGGGGGGGGGGGGGGGGGGGGGGGGGGGFGGGGGGGGGGGGGGGGGGGGGGGGGGGGGGGGGGGGGGGGGGGGGGGGGGGGGGGGGGGGGGGGGGGGGGGGGGGGGGGGGGGGGGGGGGGGGGGGGGGGGGGGGGGGGGGGGGGGGGGGGGGGGGGGGGGGGGGGGGGGGGGGGGGGGGGGGGGGGGGGGGGGGFFGGGGGGGGGFGGFF?GGFFGGGGGGFFFFFFAFGFFFFFFFFFB>FFFFFF?FFFFFFFFFFBFFFFF
@M00689:251:000000000-CJTJ5:1:1101:11573:10686 1:N:0:9
CAGGATTAGATACCCTGGTAGTCCATGCCGTAAACGGTGGGCGCTAGGTGTAGGGGTCTTCCACGGCCTCTGTGTCGTAGCTAACGCATTAAGCGCCCCGCCTGGGGAGTACGGCCGCAAGGCTAAAACTCAAAGGAATTGACGGGGGCCCGCACAAGCGGCGGAGCATGTGGATTAATTCGATGCAACGCGAAGAACCTTACCTGGGCTTGACATACACCAGATCGCTGCAGAGATGTAGTTTCCCTTGTGGTTGGTGTACAGGTGCTGCATGGCCGTCGCTGCAT
+
GGGGGGGGGGGGGFGGGGGGGGGGGGGGGGGGGGGGGGGGGGGGGGGGGGGGGGGGGGGGGGGGGGGGGGGGGGGGGGGGGGGGGGGGGGGGGGGGGGGGGGGGGGGGGGGGGGGGGGGGGGGGGGGGFGGGGGGGGGGGGGGGGGGGGGGGGGGGFCCGGGGGGGGGGGGGGGGGGGGGGFGGGGGGFGGGGGGGF>F>FFGGGGGG=GCCFGFFGFFGCGGFF6CDFG)6<9C9=F>D>FCCFF@>?F4DGFF:B?FFA=ADFFF?4<?BFFFF4>>0990:>?A
@M00689:251:000000000-CJTJ5:1:1101:20683:10727 1:N:0:9
CAGGATTAGATACCCTGGTAGTCCATGCCGTAAACGTTGGGCACTAGGTGTGGGGGACATTCCACGTTCTCCGCGCCGTAGCTAACGCATTAAGTGCCCCGCCTGGGGAGTACGGTCGCAAGGCTAAAACTCAAAGGAATTGACGGGGGCCCGCACAAGCGGCGGAGCATGCGGATTAATTCGATGCAACGCGAAGAACCTTACCAAGGCTTGACATACACCGGACCGGGCTGGAAACAGTCTTTCCCCTTTGGGGCTGGTGTACAGGTGGTGCATGGCTGTCGCTGCAT
+
CFGGGGGGGGGGGGGGGGGGGGGGCFFGGGGGGGGGGGGGGGGGGGGGGGGGGGGGGGGGGGGGGGGGGGGGGGGGGGGGGGGGGGGGGGGFFGGGGGGGGGGGGGGDFGGGGGGFGEGGGGGGGGGGGGGGGFGGGGGGGGGGGGGGGGGGGGGGGFGG@EEED:>FFGGGGGGGGGGGGGGEGGGGGGGGEGGG8FGGGG7FGGGGGGGGGFFGG?FGGGGG5DEDBGDF>EF4?FGFCGGGFFF?FFFG:6:>B;?735:<FBF:F???6?FFF46?:8<?F?6>BF
@M00689:251:000000000-CJTJ5:1:1101:9211:10744 1:N:0:9
CAGGATTAGATACCCTGGTAGTCCATGCCGTAAACGGTGGGCGCTAGGTGTAGGGGTCTTCCACGGCCTCTGTGTCGTAGCTAACGCATTAAGCGCCCCGCCTGGGGAGTACGGCCGCAAGGCTAAAACTCAAAGGAATTGACGGGGGCCCGCACAAGCGGCGGAGCATGTGGATTAATTCGATGCAACGCGAAGAACCTTACCTGGGCTTGACATACACCAGATCGCTGCAGAGATGTAGTTTCCCTTGTGGTTGGTGTACAGGTGATGCATGGCCGTCGCTGCAT
+
GGGGGGGCFGGGGGGGFGGGGGGGGGGGGGGGGGGGGGGGGGGGGGGGGGGGEFGGGGGGGGGGDDFGGGGFGGGGGGGGGGGGGGGGGGGGGGCGGGGGGGGGGGGGGGGGGFGGDGGGCFGGGGGCGGGGGGGGGGGGCFGGFGGGGGGGGGGGFGGGGGDGGGGCGGGGGFGFGGGCFCE?FGGFGCGGC5CCFGGGGGGGFG=FF8CCGGGGFFFGGF7CGGGGFDD?FBFFB?>*:CGD86@>F@AFC@@B0<?FAFAA4?F)=4>BF4>>FD>;6;?:>?D
@M00689:251:000000000-CJTJ5:1:1101:26358:10748 1:N:0:9
CAGGATTAGATACCCTGGTAGTCCACGCCCTAAACGATGCGAACTGGATGTTGGGTGCACTTTGGCACGCAGTATCGAAGCTAACGCGTTAAGTTCGCCGCCTGGGGAGTACGGTCGCAAGACTGAAACTCAAAGGAATTGACGGGGGCCCGCACAAGCGGTGGAGTATGTGGTTTAATTCGATGCAACGCGAAGAACCTTACCTGGCCTTGACATGTCGCGAACTTTCCAGGGATGGATTGGTGCCTTCGGGAACGCGAACACAGGTGGTGCATGGCCGTCGCTGCAT
+
GGGGGGGGGGGGGGGGGGGGGGGGGFGGGGGGGGGGGGGGGGGGGGGFGGGGGGGGGGGGGGGGGGGGGGGGGGGGGGGGGGGGGGGGGGGGGGGGGGGGGGGGGGGGGGGGGGGGGGGGGGGGGGGGGGGGGGGGGGGGGGGGGEGGGGGGGGGGGGGGGGGGGGGGGGGGGGGGGGGGGGGGGGGGGGGGGGGGGGGGGGGGGGGGGGGGGGGGGFFGGGGDGGGGFGDFFFFDEFGGGGGG:FFFFFFDDEFFFFFFFFF?FFFDFFF0<FF?FF?B949966BF<
@M00689:251:000000000-CJTJ5:1:1101:8686:10761 1:N:0:9
CAGGATTAGATACCCTGGTAGTCCACGCCGTAAACGATGGGTGCTAGGTGTGGGGGGTGTCGACTCCCTCCGTGCCGAAGCTAACGCATTAAGCACCCCGCCTGGGGAGTACGGCCGCAAGGCTAAAACTCAAAGGAATTGACGGGGGCCCGCACAAGCGGCGGAGCATGTTGCTTAATTCGACGCAACGCGAAAAACCTTACCTACCCTTGATATGTCAAGAATTCTGCAGAGATGTGGGAGTGCTCGAAAGAGAACTGGAACACAGGTGATGCATGGCTGTCGATGCAT
+
EGGGGGGGGGFGFEGGGGGGGGGCDGGGGEGGGGGGGGGGDGGGGGGGGGGEGGGDECCCFG7:7FFGGGEGFDFGECBFGGGGGG7>FC9FFGGGGGGEGDDGGFE:F<FFG<FGEGEECFFFGGGGCAEGFCFFF:C<<A<EGEGDE>EEGGCCF8CGGDDE=CCECFGGGG7CFGCEGGCEEDGDCE:C=EGGCEG6+<FFFFGE7@FDF+9:C@=CCC*9C7::47:?FFFCBFCC<DC<FF45:53><:F?70.*(<27F4FB@3>AFFF?FFF?:::?:(-6:>F
@M00689:251:000000000-CJTJ5:1:1101:24072:10765 1:N:0:9
CAGGATTAGATACCCTGGTAGTCCATGCCGTAAACGGTGGGCGCTAGGTGTAGGGGTCTTCCACGGCCTCTGTGTCGTAGCTAACGCATTAAGCGCCCCGCCTGGGGAGTACGGCCGCAAGGCTAAAACTCAAAGGAATTGACGGGGGCCCGCACAAGCGGCGGAGCATGTGGATTAATTCGATGCAACGCGAAGAACCTTACCTGGGCTTGACATACACCAGATCGCTGCAGAGATGTAGTTTCCCTTGTGGTTGGTGTACAGGTGCTGCATGGCCGTCGCTGCATCTGTCTTT
+
FFGGGGGGGGGGGGGGGGGGGGGGGFGFFEFEFGGGGGGGGGGGGEGGGGGGFGGGEGGGGGGGGCEGEGGGGGGFGEGGGGGGGGGGGGGGGDGGGGFGGGGGFGGEGGGGDGGGDGGGGGGGGCFGGGGGGGGGGGF@FDGGGGGGGGGGGGGDGGGGDGGGGEGGGGGF?FGD6EGGGF@C9C+<+:EC5ECEGCGDFFGF+<:CFCC=FGGFC@FGFG*CCFFG47DF:FGGFFGDFGFG@BFBFF96D>F?6:6>7@A<:F??=9?:AFFFF@99913,9342)66)659
@M00689:251:000000000-CJTJ5:1:1101:28437:10766 1:N:0:9
CAGGATTAGATACCCTGGTAGTCCATGCTGTAAACGGTGGGCGCTAGGTGTAGGGGCCTGTTATGGGTTTCTGTGTCGTAGCTAACGCATTAAGCGCCCCGTCTGGGGAGTACGGCCGCAAGGCTAAAACTCAAAGGAATTGACGGGGGCCCGCACAAGCGGCGGAGCATGTGGATTAATTCGATGCAACGCGAAGAACCTTACCTGGGCTTGACATACACCAGATTGCTGCAGAGATGTAGTGTCCCTTGTGGTTGGTGTACAGGTGATGCATGGCCGTCGCTGCAT
+
GGGGGGGGGGGGGGGGGGGGGGGGGGGGGGGGGGGGGGGGGFFGGGGGGGGGGGEGGGGGFCGGGGGGGGGGGAFGGGGGGGGGG,BCGGGFGGGEDEGGGEGGGGGGCGGFEFCFGGGGGGGGGGGGGGGGGGFGFGFGFFGGDDGGC7BCCEGGGGFCGGG:CECCC,:7CF@B9B7C7CF:7CCFEGCEGCCEGGGFGGGGDFFCF*75<FFFFFFGF<CFC4FGFGG=?F>75*:CCFGF6F44?B7DF@<:?(-51?<<FFF:4<<A<=FF467>66022>?<
@M00689:251:000000000-CJTJ5:1:1101:24089:10769 1:N:0:9
CAGGATTAGATACCCTGGTAGTCCATGCCGTAAACGGTGGGCGCTAGGTGTAGGGGTCTTCCACGGCCTCTGTGTCGTAGCTAACGCATTAAGCGCCCCGCCTGGGGAGTACGGCCGCAAGGCTAAAACTCAAAGGAATTGACGGGGGCCCGCACAAGCGGCGGAGCATGTGGATTAATTCGATGCAACGCGAAGAACCTTACCTGGGCTTGACATACACCAGATCGCTGCAGAGATGTAGTTTCCCTTGTGGTTGGTGTACAGGTGCTGCATGGCCGTCGCTGCATCTGTCTTT
+
GGGGGGGGGGGGGGGGGGGGGGGGGGGGGGGGGGGGGGGDGGGGGGGGGGGGGGGGGGGGGGGGGGGGGGGGGGGGGGGGGGGGGGGGGGGGGGGGGGGGGGGGGGGGGGGGGGGGGGGGGGGGGGGGGGGGGGGGGGGGGGGGGGGGGGGGGGGGGGGGGGGGGGGGGGGGGGGGGGGGGGGGGGGGGGGGGGGGGGGGGGGGGGGGGGGGGGGGGFFGGGGGGGGGFGGFFFFDFFGGGGGGFFFFFFFGDFFFFFFFFFFFFFFFFFFFFFFFFFFFFFFFB?FAFFFFF<A
@M00689:251:000000000-CJTJ5:1:1101:22582:10774 1:N:0:9
CAGGATTAGATACCCTGGTAGTCCACGCCGTAAACGATGTCGACTTGGAGGTTGTGCCCTTGAGGCGTGGCTTCCGGAGCTAACGCGTTAAGTCGACCGCCTGGGGAGTACGGCCGCAAGGTTAAAACTCAAATGAATTGACGGGGGCCCGCACAAGCGGTGGAGCATGTGGTTTAATTCGATGCAACGCGAAGAACCTTACCTGGTCTTGACATCCACGGAAGTTTTCAGAGATGAGAATGTGCCTTCGGGAACCGTGAGACAGGTGGTGCATGGCTGTCGCTGCAT
+
GGGGGGGGGGGGFFGGGGGGGGGGFGGGGGGGGGGGGGGGGGGGGGGGFGGFGGGGGGGGGGGGGGGFGGGGGGGGGGGGGGGFECFGGGGGGGGGGGGGGGGGGGDEGGGGGGGGGGGGGFFFGGGGGGFGGGGGGGGGGFEGGGGEEGGGEGGGGGGGFGGGGGGFFCFGGFFGGGG?9?;FEGEEEEGDGGDCGFGFGGGGGGEFFCFGGG79FFFCGDDGC7CFFGGF?FFDFFGGGGGGB?=<=;:DDF)8>??F:?D?FF44@:B>F??><?:??:::BBF)
@M00689:251:000000000-CJTJ5:1:1101:22571:10791 1:N:0:9
CAGGATTAGATACCCTGGTAGTCCACGCCGTAAACGATGTCGACTTGGAGGTTGTGCCCTTGAGGCGTGGCTTCCGGAGCTAACGCGTTAAGTCGACCGCCTGGGGAGTACGGCCGCAAGGTTAAAACTCCAATGAATTGACGGGGGCCCGCACAAGCGGTGGAGCATGTGGTTTAATTCGATGCAACGCGAAGAACCTTACCTTGTCTTGACATTCACGGAAGTTTTCAGAGGTGAGAATGTTCCTTCGGGAACCGTTAGACCGGTTGTGCATGGCTTTCGCTGCCTCTGTCTT
+
FGGGGFGFGGFFGGGGGGFFGFFGGGGGGGGFGGGGGGFFGFGGGGGG@F>F<<C@CFFGF<9FGF@B@@FGGGGE@FFEA<EFCFEFGCFFGB+4@C@FGE7FGGGGGGG:FEGDGEGF7FEDFDFFFF,@FEF>FFG9,>+<FGGGGGGG7E@FEF7FG:EGEC*?2?,?FGGCCEGF*133?+AF*:*::5:+;C=FFGGE7EFGGGFEG9<*:*=*39570CCF@::=9)0*7)>7C*?*9=6<F7:D)5589?()447)8)<37:(6)1*))0(,6(-8?>(5354:<6)
@M00689:251:000000000-CJTJ5:1:1101:18742:10839 1:N:0:9
CAGGATTAGATACCCTGGTAGTCCATGCCGTAAACGGTGGGCGCTAGGTGTAGGGGTCTTCCACGGCCTCGGTGTCGTAGCTAACGCATTAAGCGCCCCGCCTGGGGAGTACGGCCGCAAGGCTAAAACTCAAAGGAATTGACGGGGGCCCGCACAAGCGGCGGAGCATGTGGATTAATTCGATGCAACGCGAAGAACCTTACCTGGGCTTGACATACACCAGATCGCTGCAGAGATGTAGTTTCCCTTGTGGTTGGTGTACAGGTGTTGCATGGTTGTCGCTGCAT
+
GCFGGGGGGGG9FFGGGGFFFGGGGGGGGGGDGGGGGGGGGGGGGGGFGFFDFGDGGG@F9FFG@+@FEFGGGEGGGGGGGGGGGFEFGGEGFCGGGGCFGGGGGGGGGGGGEGGGGDGGGGGGCGFGGGGGGGGGGGGGGGGEEEFGGGGGDGG7C;FB<FEGGDCFFG??GG?:FFFGGFGGGGGGGDGEGG=8FGGGFGGGG?FECCGGDGGCCFFGD5FDDD=CFGG9?6<D4?CCFDC:FFFFFFFGG:><02:F>FAAFFFAB())6*8@F5:438,(4:2
@M00689:251:000000000-CJTJ5:1:1101:12802:10848 1:N:0:9
CAGGATTAGATACCCTGGTAGTCCACGCCGTAAACGATGTCGACTTGGAGGTTGTGCCCTTGAGGCGTGGCTTCCGGAGCTAACGCGTTAAGTCGACCGCCTGGGGAGTACGGCCGCAAGGTTAAAACTCAAATGAATTGACGGGGGCCCGCACAAGCGGTGGAGCATGTGGTTTAATTCGATGCAACGCGAAGAACCTTACCTGGTCTTGACATCCACGGAAGTTTTCAGAGATGAGAATGTGCCTTCGGGAACCGTGAGACAGGTGTTGCATGGTCGTCGCTGCATCTGTCTT
+
GGGGGGGGGGGGGGGGGGGGGGGGGGGFGGGGGGGGGGGGGGGGGGGGFGGGGGGGGGGGGGGGGGGGGGGGGGGGGGGGGGGCF7F:FGGGGGGGGEEFGGGGGGGGGGGGGGGGEGGGGGGGGGFEFGGGGGGGGGGGGGGGGGGGGGEGCGGFGGGGCGGGGEGEF<FGFGFGGGGF:C9FGGGGGC:CGDEGFGGFGGGFCF<99EFGFGGGGFFDGGGG>CFGFCF?@7CGFFGGGGGFBFF9FFFGGF@FFFFF<???F>6>F:BAF=FF/67>?FBB:9:44AA:<9)
@M00689:251:000000000-CJTJ5:1:1101:27416:10852 1:N:0:9
CAGGATTAGATACCCTGGTAGTCCATGCCGTAAACGTTGGGCACTAGGTGTGGGGGACATTCCACGTTCTCCGCGCCGTAGCTAACGCATTAAGTGCCCCGCCTGGGGAGTACGGCCGCAAGGCTAAAACTCAAAGGAATTGACGGGGGCCCGCACAAGCGGCGGAGCATGCTGATTAATTCGATGCAACGCGAAGAACCTTACCAAGGCTTGACATGCACCGGACGGCTGCAGAGATGTGGCTTTCTTCGGACTGGTGCACAGGTGTTGCATGGTCGTCGCTGCAT
+
GGGGGGGGGGGGGGGGGGGGGGGGGGGGGGGGGGGGGGGGGGGGGGGGGGGGGGGGGGGGGGGGGGGGGGGGGGGGGGGGGGGGGGGGGGGGGGGGGGGGGGGGGGGGGGGGGGGGGGGGGGGGGGGGGGGGGGGGGGGGGGGGGGGGGGGGGGGGGGGGGGGGGGGGFGGGGGGFGGFGGGGGGGGGGGGGGEEGGGGGGGGFGGGGGGDGGGGGGFFGGFGGGGGGFGGFFFGGFFGGFGFD>FFFFFFD<DFFFFFF?F<:F?FAFFAFBFFB?E>:>0((9?<
@M00689:251:000000000-CJTJ5:1:1101:8086:10869 1:N:0:9
CAGGATTAGATACCCTGGTAGTCCATGCCGTAAACGGTGGGCGCTAGGTGTAGGGGTCTTCCACGGCCTCTGTGTCGTAGCTAACGCATTAAGCGCCCCGCCTGGGGAGTACGGCCGCAAGGCTAAAACTCAAAGGAATTGACGGGGGCCCGCACAAGCGGCGGAGCATGTGGATTAATTCGATGCAACGCGAAGAACCTTACCTGGGCTTGACATACACCAGATCGCTGCAGAGATGTAGTTTCCCTTGTGGTTGGTGTACAGGTGCTGCATGGTCGTCGCTGCAT
+
GFFFGGGGGGGGGEGGGGGGFFGGGFFEGGGGGGGGGGGGGGGGGGGGGGGGGGGGGGGGGGGGGGGGGGGGGFGGGGGGGGGGGGGGGDGGGGGGGGGGGGGG?DCFGGGGGGGGGGGGGGGGGGGGGGGGGGGGAFGCGAFGGCCGEFGGGEGGGGGGGDGEGGGGGGGGGF9CGG7EFGCGGGCFCEEGGEG5CFGGGGGGGGGG5EFGGGGGG66C7F4CDCFGFGGFF4C5/?CGCFGGFFF4?@4CC@@?>:BFF?9BFFFBF<BFAF@9=>(22(4:6?A
@M00689:251:000000000-CJTJ5:1:1101:25430:10910 1:N:0:9
CAGGATTAGATACCCTGGTAGTCCATGCTGTAAACGGTGGGCGCTAGGTGTAGGGGCCTGTTATGGGTTTCTGTGTCGTAGCTAACGCATTAAGCGCCCCGCCTGGGGAGTACGGCCGCAAGGCTAAAACTCAAAGGAATTGACGGGGGCCCGCACAAGCGGCGGAGCATGTGGATTAATTCGATGCAACGCGAAGAACCTTACCTGGGCTTGACATACACCAGATTGCTGCAGAGATGTAGTGTCCCTTGTGGTTGGTGTACAGGTGGTGCATGGTTGTCGCTGCATCTGTCTT
+
GGGGGGGGGGGGGGGGGGGGGGFGFGGGGGGGGGGGGGGGGGGGGGFGFGGFGGGGGGGGGGGGGGGGGGGGFGGGGGGGGGGGGGGGGFGGGGGGGGGGGGGGGGGGGGGFGGGGGGGGGGGGFGGGGGGGGGGGGGGGGGGFGGGGGGGGGGGGGGGFGGDEGGGGGGGFGGFCCEF?FDGGDFCGFFGGGEGGDFFFCGGGGCGGGGGGGGGGGFFFCGGGFFFGFGF?F@*7.*>CC>>F?F6??BF7FDF?FBFF?FFFFF48F?F9>@=F86:1.:0:B0:99AA4:B)
@M00689:251:000000000-CJTJ5:1:1101:15791:10939 1:N:0:9
CAGGATTAGATACCCTGGTAGTCCACGCTGTAAACTATGGATGCTAGCCGTTGGGGAGCTTGCTCTTCAGTGGCGCAGCTAACGTCTTAAGCATCCCGCCTGGGGAGTACGGTCGCAAGATTAAAACTCAAAGGAATTGACGGGGGCCCGCACAAGCGGTGGAGCATGTGGTTTAATTCGAGGCAACGCGAAGAACCTTACCAGCTCTTGACATGCCGTGCTACGTGGAGAGATTCACGGTTCCCTTCGGGGACGCGGACACAGGTGATGCATGGTCGTCGCTGCATCTTTCT
+
GGGGGGGGGGGGGGGGGGGGGGGGFGGGGGGGGGGGGGGGGGGGGGGGGGGGGGGGGGGGGGGGGGGGGGGGGGGGGGGGGGGGGGGGGGGGGGGGGGGGGGGGGGGGGGGGGGGGGGGGGGGGGGGGGGGGGGGGGGGGGGGGGGGGGGGGGGGGGGGGGGGGGGGGGGGGGGGGGGGGGGGGGGGGGGGGGGGGGGGGGGGGGGGGGGGFGFGGGFFGGGGGGGGGFGGFFFGGFFGGGGGGFFFBFFFGGEFFFF9>>:0:FF?BFFDF<FF*9;1<>(4:9?444).<2
@M00689:251:000000000-CJTJ5:1:1101:15810:10945 1:N:0:9
CAGGATTAGATACCCTGGTAGTCCACGCTGTAAACTATGGATGCTAGCCGTTGGGGAGCTTGCTCTTCAGTGGCGCAGCTAACGTCTTAAGCATCCCGCCTGGGGAGTACGGTCGCAAGATTAAAACTCAAAGGAATTGACGGGGGCCCGCACAAGCGGTGGAGCATGTGGTTTAATTCGAGGCAACGCGAAGAACCTTACCAGCTCTTGACATGCCGTGCTACGTGGAGAGATTCACGGTTCCCTTCGGGGACGCGGACACAGGTGATGCATGGTCGTCGCTGCAT
+
GGGGGGGGGGGGGGGDGGGGGGGFFGEEGGGG<CCEGGGGGGGGGGGFAFCFGGGGEE>FFGGGGGGGGGGGGGGGGGGGGGGGGFFCGGGGGGGGGGGGGGGGGGDEFGGGGGGGGDGFG,CFEGGGGGGGG?AFF8FEFGGGGGDGGGGGGGCFGGGCFEGGFGFGFFFFFE:CFF7FFFEGGFFGGGGEEGGGGGGGCCGFFFGG7<:CF?FCFFFGGGGCD5675<FB>4:CFFD51*97?FF<>B0DD>B>93,76>(8F=62*6)-<6</4711>B6<;2<
@M00689:251:000000000-CJTJ5:1:1101:14743:10961 1:N:0:9
CAGGATTAGATACCCTGGTAGTCCACGCCGTAAACGATGAATACTAGGTGTAGGGGTTTCAACACCTCTGTGCCGCCGCTAACGCATTAAGTATTCCGCCTGGGGAGTACGGTCGCAAGATTAAAACTCAAAGGAATTGACGGGGGCCCGCACAAGTAGCGGAGCATGTGGTTTAATTCGAAGCAACGCGAAGAACCTTACCTAGACTTGACATCCTCTGCATTACCCTTAATCGGGGAAGTTCCTTCGGGAACAGAGTGACAGGTGTTGCATGGCTGTCGCTGCAT
+
GGGGGGGGGFFGGGGGGGGGGGGGGGGGGGGGGGGGGGGGGGGGGGGGGGGGGGGGFGGGGGGGGGGGGGGGGGGGGGGGGGGGGGGGGGGGGGGGGGGGGGGGGGGGGGGGGGGGGGGGGGGGGGGGGGGGGGGGGGFGGGGGGGGGGGGGGGGGGGGGGGGGGGGGGGGFGGGGGGGGGGGGGGGGGDGGGGGGGGGGGGGGGGGGGGGGGGGDGFFGGGGFDCFFFGGFFFGGFFG<<CFFFFFBFFFGGFFFFFFFFFFFFFFFFFFFFFFFFFFFFF??BF9
@M00689:251:000000000-CJTJ5:1:1101:21095:11003 1:N:0:9
CAGGATTAGATACCCTGGTAGTCCATGCCGTAAACGGTGGGCGCTAGGTGTAGGGGTCTTCCACGGCCTCTGTGTCGTAGCTAACGCATTAAGCGCCCCGCCTGGGGAGTACGGCCGCAAGGCTAAAACTCAAAGGAATTGACGGGGGCCCGCACAAGCGGCGGAGCATGTGGATTAATTCGATGCAACGCGAAGAACCTTACCTGGGCTTGACATACACCAGATCGCTGCAGAGATGTAGTTTCCCTTGTGGTTGGTGTACAGGTGGTGCATGGCTGTCGCTGCAT
+
GGGGGGGGGGGGGGGGGGGGGGEFGGGGGGGGGGGGGGGGGGGGGGGGFGGEFGGGGGGGGGGGGGGGGGGGGGGGGGGGGGGGGGGGGGGGGGFGFEGGGGGGGGGGGGGGGGGGEGEGGGGGGGGGGGGGGGGGGGFGGGGGGGGGGGGGGGGGGGGGGGGGGGGGGGGGGCCFGGFGGGFGGGGGGDEGGGGCFCGFGGGGGGGG5CFGGGGGGFFGGGFG6FGGFGGFFFFF=F>GDGGG4?FBBFAFG><?BFFFFFFB:BFBB?BF9FF>?>??FF??974
@M00689:251:000000000-CJTJ5:1:1101:20334:11015 1:N:0:9
CAGGATTAGATACCCTGGTAGTCCATGCCGTAAACGGTGGGCGCTAGGTGTAGGGGTCTCCCACGGCCTCTGTGTCGTAGTTAACGCATTAAGTGTCCCGCCTGGGGAGTACGGCCGCAAGGCTAAAATCAAAAGGAATTGACGGGGGCTCGCACAAGCGGCGGAGCATGTGGTTTAATTCGATGCAAGGCGAAGAACTTTACCTCGTCTTGCCATACAGGACAATTCCGCTGAGTTGTTGTCTTCCTTGCGGTTGCTGTACAGGTGATGCTGGGTTGTCGCTGCATCTGCTGTT
+
FGGGGGGGGGGGGGGGGGGGGGGGG,EFGGGGGGGGCGG7+6:FFGG8FFG,6CFG::,,,,6,7+++8C,69C6,,6,,,6CF,,7+B4F<,,,5CF9+@+BFGGD:+849B:F74CF@F<+:DFG9,,,:E?DCF,F8<>,BFGG>E**1*11>7,2C**=8/*3177,?92=4:+<+*1<:+*<:+***:*5C@F+C02C97+:**;5+28+**0***1****+****)).1**92**9*:*9F)96(9D)0((6</<944)192BAF))).7.829:(,37().)6)-)))
@M00689:251:000000000-CJTJ5:1:1101:5939:11019 1:N:0:9
CAGGATTAGATACCCTGGTAGTCCATGCCGTAAACGGTGGGCGCTAGGTGTAGGGGTCTTCCACGGCCTCTGTGTCGTAGTTAACGCATTAAGCGCCCCGCCTGGGGAGTACGGCCGCAAGGCTAAAACTAAAAGGATTTGACGGGGGCCCGCCCAAGCGGCGGAGCATGTGGATAAATTCGATGAACCGCGAAGAACTTTACTTGGGCTTGACATACACCAGATCGCTGCAGAGATGTAGTTTCCTTTGTGGACGGTGTCCAGGTGTTGCATGGCCGTTGCTGCAT
+
GGGGGGGGGGGGGFGGGGGGGGGGG9FGGGGGGGGGDGG+666FFGG<,CFGGGG@FE<FG9C<@CF+@,@@FG,C::C6,6C<?,6@FCFA9,FCGG7+F+BFGG:=+4,,B4C+:FGCG<7,BFFA8,,BF<FCE,>DC=EFGGG*>C8::**66,6:*4C*3*110<9CF7C+<+C+::++0+<+2/::CGGGCG+<+0A+++0/*;<C000;:?=09C<4**/*)19<F75599?:*022@F*6/9:C7*)(((-8)*)35)/57()440<)0)((-()6.(4
@M00689:251:000000000-CJTJ5:1:1101:5943:11036 1:N:0:9
CAGGATTAGATACCCTGGTAGTCCATGCCGTAAACGGTGGGCGCTAGGTGTAGGGGTCTTCCACGGCCTCTGTGTCGTAGCTAACGCATTAAGCGCCCCGCCTGGGGAGTACGGCCGCAAGGCTAAAACTCAAAGGAATTACCGGGGCCCCGCACAAGCGGCGGAGCATGTGGATTAATTCACTGCAACGCGCAGACCCTTACCTGGGCTTGACTTCCACACAATCGCTGCAGAGCTGTAGTTGCCCTTGTGTTTGGTGTACAGGTATTTCATGTCCCTCGCTGCCTATGTAT
+
GGGGGGGGGGGFFGGGGGGGGDFFFFFGGGDGGGGG6FF+@F@FGGGGEFGGFF>E@FCEFCGGFGE@:EGEEF9EFEFFB<EFFGGGDCDE,C>+@FFFCCGGGGG7FC<,B+@+>@+=C<@,38C,,<,BD,>:F,=<,@<FFFG*@F@>:7FGG5:*<@CCEECFCF<CF:999+<@G++<+<C+3*::*/2C8C5C8CF6@9CC*;**2++2*1=D67/*****073?)**0*0*:>C>*9060)))*2))(3:(57@)))/*-/)))6808**)(((4(((5<)))))
@M00689:251:000000000-CJTJ5:1:1101:21683:11037 1:N:0:9
CAGGATTAGATACCCTGGTAGTCCATGCCGTAAACGGTGGGCGCTAGGTGTAGGGGTCTTCCACGGCCTCTGTGTCGTAGCTAACGCATTAAGCGCCCCGCCTGGGGAGTACGGCCGCAAGGCTAAAACTCAAAGGAATTGACGGGGGCCCGCACAAGCGGCGGAGCATGTGGATTAATTCGATGCAACGCGAAGAACCTTACCTGGGCTTGACATACACCAGATCGCTGCAGAGATGTAGTTTCCCTTGTGGTTGGTGTACAGGTGATGCATGGCCGTCGCTGCAT
+
GGGGGGGGGGGGGFGGGGGGGGGGGGGGGGGGGGGGGGGGGGGGGGGGGGGFGGGGGGGGGGGGEGEGGGGGEGGGGGGGGGGGGGGGGGGGDFGGGGGGGGGGGGGGGGGGGGGGGGGGGGGGGEGGGGGGGFGGGGGGFGGGGGGGDGGGGGEG8GGGGGGGGGGGGGGGGG6EFGGGGGGGGCEGCG5EGDGGGG5FGGGFG?5FGGGGGGGGGFFGFGGGGGGGFGG@FFGFFFGGFG=D=FFAFFAGGFFFB??FFFFFFFF<FAABFFFFFDFBB0<:B:>
@M00689:251:000000000-CJTJ5:1:1101:4649:11057 1:N:0:9
CAGGATTAGATACCCTGGTAGTCCACGCCGTAAACGGTGGGTACTAGGTGTGGGTTCCTTCCAAGGGATCCGTGCCGTAGCTAACGCAATAAGTACCCCGCCTGGGGAGGACGGCCGCAAGGCGAAAAATCAAAGGAATTGACGGGGGCCCGCAAAAGCGGGGGAGAAGGGGGATGAAATCGAGGGAACGCGAAGAAACTTACATGGGGTGGACAAACACCGGAGCGCCGCAGAGAGGAGGTGGCCCTGGTGGCGGGGGGACAGGGGAGGGATGGCTGGCGGTGGATCAGTCTCG
+
GGGGGGGGGGGGGGGGGGGGGGGGFGFGGGGGGGGGGGGGGGGGGGGGGGGGGGGGGGGG9DEFFGCDGGGFGFEF:CFGGDCGGDG:+85CC,?,9BCC@C+BBCCEC+:+@C=74+@FEG7+@C>C,,6C=ACFDF,,8=,3<@CE*1::*:4<C?,<@*1CEE*;*:1:8***+<+0:88*:*;C*/*7=:7CE0;+0<<++3?F*2):7+3*95>937<C))2)899>B@F5)0*1911*00)()8.95).6>(4)3)48F5:2)4(8(85))0(,-(44(4.)(.--)),
@M00689:251:000000000-CJTJ5:1:1101:21185:11059 1:N:0:9
CAGGATTAGATACCCTGGTAGTCCACGCCGTAAACGATGTCGACTTGGAGGTTGTGCCCTTGAGGCGTGGCTTCCGGAGCTAACGCGTTAAGTCGACCGCCTGGGGAGTACGGCCGCAAGGTTAAAACTCAAATGAATTGACGGGGGCCCGCACAAGCGGTGGAGCATGTGGTTTAATTCGATGCAACGCGAAGAACCTTACCTGGTCTTGACATCCACGGAAGTTTTCAGAGATGAGAATGTGCCTTCGGGAACCGTGAGACAGGTGATGCATGGTTGTCGCTGTATCTGTCTT
+
FGGGGGGGGGGGGGGGGGGGGGGGGGGGFGGGGGGGGGGGGFGGGEGE<FG7FFGGGGAFGGGGGGGCBFGFFGFFCCCB8FGGCGGGFGE<9<BFFFBFFGGGGGFGFF?FFGGEGEGGDFAFGGG9>FGGGGGGFGG9CGGEFEGGGGEGCEEGGGGGGGG@C*:FGGG?GF7C9C<+:@@9;EC@:5::CCEC8*C0AFG7@F6CFGGGGEF476?<<7CD9DGGFGC*/0:FFFFCGGGG4=6A*):D:5.891,5?F?<5<=>?A<9<6@F9FB?4<3?:().4AAA>A)
@M00689:251:000000000-CJTJ5:1:1101:5994:11060 1:N:0:9
CAGGAGTAGATACCCTGGTAGTCCATGCCGTAAACGGTGGGCGCTAGGTGTAGGGGTCTTCCACGGCCTCTGTGTCGTAGCTAACGGATTAAGCGCCCCGCCTGGGGAGTACGGCCGAAAGGCTAAAACTCAAAGGAATTGAAGGGGGCCCGCACAAGCGGCGGAGCATGTGGATGAATTCGATGCAACGCGAAGAACCTTACCTGGGTTTGACATACACCAGATCGCTCCAGAGATGTAGTTTCCCTTGTGGTTGGGTTACAGGTGATGCATGGTCGTCGCTGCAT
+
C<F@G@CFG9,<ECCCC@C<@C,CFG<CF:6,CFCFGGCGGGG:::F8CAC,C9FCF7C,,C@F@+@F,:9FE,6C=F8,,,66,,+,8BFGC9CCF+++++49?++:F=<F:F::7:CCEC<BD3CDGCAF8936,,<3<D,3>7+@>F7EG7FGDGCGGCGGC=C7:9F2,,?++;;;+*5<AC+7+::*:C=E6;8F+:609<*7*;<*:9?7>7?77*>FCC*7)*)/967D*92*:0:**9*6*.-7C7)41((8().))9F2*6<A4B:6*79:BB<06:)
@M00689:251:000000000-CJTJ5:1:1101:23797:11068 1:N:0:9
CAGGATTAGATACCCTGGTAGTCCATGCCGTAAACGGTGGGCGCTAGGTGTAGGGGTCTTCCACGGCCTCTGTGTCGTAGCTAACGCATTAAGCGCCCCGCCTGGGGAGTACGGCCGCAAGGCTAAAACTCAAAGGAATTGACGGGGGCCCGCACAAGCGGCGGAGCATGTGGATTAATTCGATGCAACGCGAAGAACCTTACCTGGGCTTGACATACACCAGATCGCTGCAGAGATGTAGTTTCCCTTGTGGTTGGTGTACAGGTGGTGCATGGTTGTCGCTGCAT
+
GGGGGGGGGGGGGGGGGGGGGGGGGGGGGGGGGGGGGGGGGGGGGGGGFGGDFFGGGGGGGGGGGGGGGGGGGGGGGGGGGGGGGGGGGGGGGGGGGGGGGGGGGGGGGGGGGGGGGGGGGGGGGGGGGGGGGGGGGGGGGGGGGGGGGGGGGGGGGGGGGGGGGGGGGGGGGCCCGGGGGGGFFGGGGGGGGGGGGGGGGGGGGGGGGGGGGGGGGFFGGGGGGGGGFGGFFFGGFFGGGGFGFFFFFF<DGFFFFFFFFFFFFFF<BBA>FFFFFFFDF??BFFD
@M00689:251:000000000-CJTJ5:1:1101:20425:11104 1:N:0:9
CAGGATTAGATACCCTGGTAGTCCATGCCGTAAACGGTGGGCGCTAGGTGTAGGGGTCTTCCACGGCCTCTGTGTCGTAGCTAACGCATTAAGCGCCCCGCCTGGGGAGTACGGCCGCAAGGCTAAAACTCAAAGGAATTGACGGGGGCCCGCACAAGCGGCGGAGCATGTGGATTAATTCGATGCAACGCGAAGAACCTTACCTGGGCTTGACATACACCAGATCGCTGCAGAGATGTAGTTTCCCTTGTGGTTGGTGTACAGGTGATGCATGGCCGTCGCTGCAT
+
GGGGGGGGGGGGGGGGGGGGGGGGGGGGGGGGGGGGGGGGGGGGGGGGGGGCGGGGGGGGGGGGGGGGGGGGGGGGGGGGGGGGGGGGGGGGGGGGGGGGGGGGGGGGGGGGGGGGGGGGGFFFGGGGGGGGGGGGGGGGGGGGGGGGGGGGGGGGGGGGGGGGGGGGGGGGGGGGFFGGGGGGGGGGGGGGDGGGGGGGGGGGGGFGGGGGGGGGGFFGCGGGFGGGF:D:FFFF?FGGGFFG?=FAFFFGDFFFFFFFBFFFFFFDF9AA<FF@FEFB>BB?22<
@M00689:251:000000000-CJTJ5:1:1101:9033:11113 1:N:0:9
CAGGATTAGATACCCTGGTAGTCCATGCCGTAAACGGTGGGCGCTAGGTGTAGGGGTCTTCCACGGCCTCTGTGTCGTAGCTAACGCATTAAGCGCCCCGCCTGGGGAGTACGGCCGCAAGGCTAAAACTCAAAGGAATTGACGGGGGCCCGCACAAGCGGCGGAGCATGTGGATTAATTCGATGCAACGCGAAGAACCTTACCTGGGCTTGACATACACCAGATCGCTGCAGAGATGTAGTTTCCCTTGTGGTTGGTGTACAGGTGTTGCATGGCTGTCGCTGCAT
+
GGGGGGGGGGGGGGGGGGGGGGGGGGFGGGGGGGGGGGGGGGGGGGGGGGGGGGGGGGGGGGGG7FGGGGGGGGGGGGGGGGGGGGGGGGGGGGGGGGGGGGGGGGGGGGGGGGGGGGGGGGGGGGGGGGGGGDFGGGGGGFGGGGGGGGGGGGEEGGGGEDEGEDGGGGCFGGGGGGGGGGGFFGGGGCEGGGGGGGGGGGGFGGGGGGGGDCFFG=FGGD4CFGGGFGGFFFFF4FFG>:CFFFFFFFAFDFF:9<BFA?94?64<>BF>)9>45<:><:<?FB>
@M00689:251:000000000-CJTJ5:1:1101:20010:11134 1:N:0:9
CAGGATTAGATACCCTGGTAGTCCATGCCGTAAACGGTGGGCGCTAGGTGTAGGGGTCTTCCACGGCCTCTGTGTCGTAGCTAACGCATTAAGCGCCCCGCCTGGGGAGTACGGCCGCAAGGCTAAAACTCAAAGGAATTGACGGGGGCCCGCACAAGCGGCGGAGCATGTGGATTAATTCGATGCAACGCGAAGAACCTTACCTGGGCTTGACATACACCAGATCGCTGCAGAGATGTAGTTTCCCTTGTGGTTGGTGTACAGGTGGTGCATGGTTGTCGCTGCATCCGTCT
+
GGGGGFGFGGGGGGGGGGGGGGGGGGGGGGGGGGGGGGGGGGGGGGGGGFG<FGGGGGGGGGGGGGGGGGGGGGGGGGGGGGGGGGGGGGGGGGGGGGGGGGGGGGDEEGGGGGGGGGGGGGGGGGGGGGGGGGGGFFFGGGGCGGGGGGGGGGGGGGGGGDGDEEGFGFGDGFGGGFGFGCEGFGGGGEGEEEGGGGGGGGGGGFFGGGGGFFCFGF6FGGGFFGGGF*))99C7=*>C>DCDFF?6@)66CFF?921@AF9<FFF1@(94)*7=F>:9:B2(4,-4443(4
@M00689:251:000000000-CJTJ5:1:1101:28855:11179 1:N:0:9
CAGGATTAGATACCCTGGTAGTCCATGCCGTAAACGGTGGGCGCTAGGTGTAGGGGTCTTCCACGGCCTCTGTGTCGTAGCTAACGCATTAAGCGCCCCGCCTGGGGAGTACGGCCGCAAGGCTAAAACTCAAAGGAATTGACGGGGGCCCGCACAAGCGGCGGAGCATGTGGATTAATTCGACGCAACGCGAAGAACCTTACCTGGGCTTGACATACACCAGATCGCTGCCGAGATGTAGCTTCCCTTGTGGTTGGTGTACAGGTTGTGCATGGTTGTCGCTGCAT
+
FGGGGEFFGGGGGGGGGGGGGGGGCFFGGGGFGGGGGGGGEEEGFDGGGGGFGGGDFFFFGGGGGGGGGG8EFFGFGGGGGFGGGGGGDFFEFFG7FGGC@FGGFFG@=FCGCFGG@F7=FGFFFCGGDDCEGFDFFGGGFFFEFGGGGGGDCCG:<CGGGDCGGGEFGFFGG7CC0AFEGGG**::::55=CEGGGGG>FFFGGGC=FGDEC6+:C?=7<GC7>CEC>3C)57DC5=7CG*:>F<F<*847<7<:6::>-@>AFF*.0,6<AF:F6),4:((-1>A
@M00689:251:000000000-CJTJ5:1:1101:17075:11230 1:N:0:9
CAGGATTAGATACCCTGGTAGTCCATGCCGTAAACGGTGGGCGCTAGGTGTAGGGGTCTTCCACGGCCTCTGTGTCGTAGCTAACGCATTAAGCGCCCCGCCTGGGGAGTACGGCCGCAAGGCTAAAACTCAAAGGAATTGACGGGGGCCCGCACAAGCGGCGGAGCATGTGGATTAATTCGATGCAACGCGAAGAACCTTACCTGGGCTTGACATACACCAGATCGCTGCAGAGATGTAGTTTCCCTTGTGGTTGGTGTACAGGTGGTGCATGGCCGTCGCTGCAT
+
GGGGGGGGGGGGGGGGGGGGGGGGGGGGFGGGGGGGGGGEGGGGGGGGGGGGGGGGGGGGGGGGGGGGGGGGGGGGGGGGGGGGGGGGGGGGCGGGGGGGGGGGGGGGGGGGGGEGEGEGGGGFFGGGGGGGGGGGGGGGGGGGGGGGGDGGGGGGGGGGGGGGGGGGGGGGGGFGGGGGGGCFGGGGGGGDGGGGGGGGGGGGGGGGGGGDGGGGGFFGD5***7:<FGGFFFGGFFC>FFGGFFFFF:6CCFFF9BFFB?<94=FFFFFFFFFFFB>BFFF?B?F
@M00689:251:000000000-CJTJ5:1:1101:11887:11263 1:N:0:9
CAGGATTAGATACCCTGGTAGTCCATGCCGTAAACGGTGGGCGCTAGGTGTAGGGGTCTTCCACGGCCTCTGTGTCGTAGCTAACGCATTAAGCGCCCCGCCTGGGGAGTACGGCCGCAAGGCTAAAACTCAAAGGAATTGACGGGGGCCCGCACAAGCGGCGGAGCATGTGGCTTAATTCGATGCAACGCGAAGAACCTTACCTGGGCTTGACATACACCAGATCGCTGCAGAGATGTAGTTTCCCTTGTGGTTGGTGTACAGGTGCTGCATGGCCGTCGCTGCAT
+
GGGGGGGFFGFFGGGGGGGFGFGGFFGGGFGFGGGGDGGGGGGGGEGFGGGFGFGGFGGGGGGGGGGGGGGGGGGGGGGFGGGGGGGGGGGGGGGGGGGGGGG@GGGGGGGGDGGGGGGGGGGGGGGGGGGGGGGGFGDFGGGGGGGGGGGGGGGGGGGGGGGGDGGCGGGDG*AFFGGGGG?AFGGFGGEGG55EGGGGGGGGGGGGGGGG7EFF>FFF**9CFFGGFC3FF=FGFFGG=CGGFFFA47<F*<>?9B2>>F.6)90,?>F(675@6>669>?0174
@M00689:251:000000000-CJTJ5:1:1101:28627:11268 1:N:0:9
CAGGATTAGATACCCTGGTAGTCCATGCCGTAAACGGTGGGCGCTAGGTGTAGGGGTCTTCCACGGCCTCTGTGTCGTAGCTAACGCATTAAGCGCCCCGCCTGGGGAGTACGGCCGCAAGGCTAAAACTCAAAGGAATTGACGGGGGCCCGCACAAGCGGCGGAGCACGTGGATTAATTCGATGCAACGCGAAGAACCTTACCTGGGCTTGACGTACACCAGATCGCTGCAGAGATGTAGTTTCCCTTGTGGTTGGTGTACAGGTGTTGCATGGCTGTCGCTGCAT
+
GGGGGGGGGEFGGGGGGGGGGGGGGGGGGGGCCFGGFEFGGGGGGGGGGGGGGGGGGGGGGGGGGGGGGGGGGGGGGGGGGGGGGGGGGGGGGGGGGGGGGGGGGGGGGGGGGGGGGGGFEGGGGGGDFGGGGFFGFGGGGGGGGGDGGGGDGEGEGGGGGGGGGGGGGGFFC8A9EGGGGGGGGGGGGGGGGCEEGGGCFFGGCCCFFGGGGGEDFFF7CCCCGGGGFCDFFBDG*9FFGGGGFFFFFFFGGFF:>BFFFF99FF@A@?A2:4>F?583:?:<>FF
@M00689:251:000000000-CJTJ5:1:1101:28721:11295 1:N:0:9
CAGGATTAGATACCCTGGTAGTCCATGCTGTAAACGGTGGGCGCTAGGTGTAGGGGCCTGTTATGGGTTTCTGTGTCGTAGCTAACGCATTAAGCGCCCCGCCTGGGGAGTACGGCCGCAAGGCTAAAACTCAAAGGAATTGACGGGGGCCCGCACAAGCGGCGGAGCATGTGGATTAATTCGATGCAACGCGAAGAACCTTACCTGGGCTTGACATACACCAGATTGCTGCAGAGATGTAGTGTCCCTTGTGGTTGGTGTACAGGTGGTGCATGGCCGTCGCTGCATCTGTCTT
+
GGGGGGGGGGFFGFGGGGGGGGGGGGGGGGGGFGGGGGGGGGGGGGGGGGGGGGGGGGGGFGGGGGGGGGGGGGGGGGGGGGGGGGGGGGGGGGGGGGGGGGGGGGGGGGGGGGGGGGGGGGGGGGGGGGGGGGGGGGGGGFCFGGGGGGGGGGGGGGGGGGDEGGGGGGFFGGGGGFEFGFFFGGGFFGGGGGGGCFFGGGGGGGGGGGGGGGGGGFFGGGFGCFGGFGDFF@7F>BFFDGGGFF9?BFBFGFF?B><FFF9AFFFFFFFFFFFFFF9BFFFFB>BAFFFDA<)
@M00689:251:000000000-CJTJ5:1:1101:25012:11297 1:N:0:9
CAGGATTAGATACCCTGGTAGTCCATGCCGTAAACGGTGCGCGCTAGGTGTAGGGGTCTTCCACGGCCTCTGTGTCGTAGCTAACGCATTAAGCGCCCCGCCTGGGGAGTACGGCCGCAAGGCTAAAACTCAAAGGAATTGACGGGGGCCCGCACAAGCGGCGGAGCATGTGGATTAATTCGATGCAACGCGAAGAACCTTACCTGGGCTTGACATACACCAGATCGCTGCAGAGATGTAGTTTCCCTTGTGGTTGGTGTACAGGTGTTGCATGGCCGTCGCTGCAT
+
GGGGGGGGGGGGGGGGGGGGGGGGGGGGGGGGGGGGGGGGGGGGGGGGEFGGGGGGCFGGGGGGGGGGGGGGGGGGGFGGGGGGGGGGGGGGFFGGGGGGGGGGGGGGGGGGGGGGDGGGGGGGGGGGGGGGGGGGGGFFGGGGGGGGGGGGGGGGGGGGGGGGGGGGGG@FGGFECGGFGDF7CEGGFEGGGGGEG6CEFFGGGGGGGGFGFFEGGFFFFFFGFGGGFGGFFFFF4?:DFFFFFF49FF2FDFFFF?FFDFAFF7?A>:AF2FFFFF6>9>?FB:<
@M00689:251:000000000-CJTJ5:1:1101:5742:11303 1:N:0:9
CAGGATTAGATACCCTGGTAGTCCACGCCGTAAACGATGAGTGCTAAGTGTTGGAGGGTTTCCGCCCTTCAGTGCTGGAGCTAACGCATTAAGCACTCCGCCTGGGGAGTACGGCCGCAAGGCTGAAACTCAAAGGAATTGACGGGGACCCGCACAAGCGGTGGAGCATGTGGTTTAATTCGAAGCAACGCGAAGAACCTTACAAGGTCTTGACATCCTTTGACCGCTCTAGAGATAGAGTCTTCCCTTCGGGGACAAAGTGACAGTTGATGCATGGCCGACGCTGCATGTGT
+
GGGGCGGGGGGGFECFCFGDFCCF<@CBDCCCFGGGEGGCGF9CFGFFFFFF8FGGGGGGCC,6@,@FGGGGGGGGG@EFGDGFFGC:=FCFCGGGECE=@CFEF?CFGGGDE7CFCFEGEDDGGFCDCFGGFGCE:FGFGFGDFC+:8@@++CFGGFCF:FED*;6:FFC9EFGGGGGGG5,6/5?B8?5CE7CCC8CC?CF+>C*=7F7?F+ACGFFFGDFG47>C:5>*66C*97F7?7>FB479*.4*/7)4814759<<44*-9)5A2*96)8?7(-162,,5)).))
@M00689:251:000000000-CJTJ5:1:1101:6499:11344 1:N:0:9
CAGGATTAGATACCCTGGTAGTCCTAGCCGTAAACGGCGCTTGCTTGCTGTAGAAGGAATCGACCCCTTCTGTGTCGTAGCTAACGCATTAAGCGCCCCGCCTGGGGAGTACGGCCGCAAGGCTAAAACTCAAAGGAATTGACGGGGGCCCGCACAAGCGGCGGAGCATGTGGATTAATTCGATGCAACGCGAAGAACCTTACCTGGGCTTGACATACACCAGATTGCTGCAGAGCTGTAGTGTCCCTTGTGGTTGGTGTACAGGTGGTGCATGGTTGTCGCTGCAT
+
GGGGGGGGGGGGGGGGGGGGGGGGGGGGGGGGGGGGGGGGGGGGGGGGGGGGGGCGGGGGGGDGGGGGGGGGGFGGGGGGGGGFGGGGGGGGGGDGGGGGGGGGGGDCGGGGGGGGGGGGGGGGGGGGGGGGGGGGGGGGGGGGGGGGGGGGGGGGGDFFEGGGGGGGGGFFFGGGGGGGG=FFFCFGGGGGGGGGGGGGGGGGGGCFFGGGGGGGGFFG4>FGGGGGFFFFFBD**7FGGGFGB@F<FF>C3FFFF<(7<6)6:76:>063>BFF4)42,(2(2(<
@M00689:251:000000000-CJTJ5:1:1101:8473:11369 1:N:0:9
CAGGATTAGATACCCTGGTAGTCCATGCCGTAAACGGTGGGCGCTAGGTGTAGGGGTCTTCCACGGCCTCTGTGTCGTAGCTAACGCATTAAGCGCCCCGCCTGGGGAGTACGGCCGCAAGGCTAAAACTCAAAGGAATTGACGGGGGCCCGCACAAGCGGCGGAGCATGTGGATTAATTCGATGCAACGCGAAGAACCTTACCTGGGCTTGACATACACCAGATCGCTGCAGAGATGTAGTTTCCCTTGTGGTTGGTGTACAGGTGATGCCTGGTTGTCGCTGCATCTGTCC
+
GGGGGGGGGGGGGGGGGGGGGGGGGGGGGGGGGGGGGGGGGGGGGGGGGGGGGGGGGGGGGGGGGGGGGGGGGGDFGGGGGGGGGGGGGGGGGGGGGGGGGGGGGGGGGGGGGGGGGGGGGGGGGGGGGGGGFGGGGGGGGGGGGGGGGGGGGGGGGGGGGGGGGGGFGGGGGGGGGGGGGGFFGGGGGGEEGGGGGFGGGGGGGGGGGGGGGGGGGFFGGFDFFGF:FDGFF?GF=FGGGGFFFF?A?56*>>@09B:>AFA<FF62=A2,)=56B384<FB6104<:AA2)
@M00689:251:000000000-CJTJ5:1:1101:18110:11380 1:N:0:9
CAGGATTAGATACCCTGGTAGTCCATGCCGTAAACGGTGGGCGCTAGGTGTAGGGGTCTTCCACGGCCTCTGTGTCGTAGCTAACGCATTAAGCGCCCCGCCTGGGGAGTACGGCCGCAAGGCTAAAACTCAAAGGAATTGACGGGGGCCCGCACAAGCGGCGGAGCATGTGGATTAATTCGATGCAACGCGAAGAACCTTACCTGGGCTTGACATACACCAGATCGCTGCAGAGATGTAGTTTCCCTTGTGGTTGGTGTACAGGTGATGCATGGCCGTCGCTGCAT
+
GGGGGGGGGGGGGGGGGGGGGGGGGGGGGGGGGGGGGGGGGGGGGGGGGGGGGGGGGGGGGGGGGGGGGGGGGGGGGGGGGGGGGGGGGEGGGGGGGGGGGGGGGGGGGGGGGGGGGGGGGGGGGGGGGGGGGGGGGGGGGGGGGGGGGGGGGGGGGGGGGGGEGEGGGGGGGGGGGGGGGG+@CE?EGEGGGGGEGFGGGGGGGGGGGGGGFFFGFFFGGGGGGGGGFGGFFFGG@FGGG7C>?FFFFFFGGF:2>BF>3FFFFFFAFFFFFFFFFE(49>((3?A
@M00689:251:000000000-CJTJ5:1:1101:25692:11400 1:N:0:9
CAGGATTAGATACCCTGGTAGTCCATGCCGTAAACGTTGGGCACTAGGTGTGGGGGACATTCCACGTTCTCCGCGCCGTAGCTAACGCATTAAGTGCCCCGCCTGGGGAGTACGGTCGCAAGGCTAAAACTCAAAGGAATTGACGGGGGCCCGCACAAGCGGCGGAGCATGCGGATTAATTCGATGCAACGCGAAGAACCTTACCAAGGCTTGACATACACCGGACCGGGCTGGAAACAGTCTTTCCCCTTTGGGGCTGGTGTACAGGTGCTGCATGGCCGTCGCTGCAT
+
GGGGGGGGGGGGGGGGGGGGGGGGGGGGGGGGGGGGGGGGGGGGGGGGGGGGGGGGGGGGGGGGGGGGGGGGGGGGGGGGGGGFGGGGGDGGGGGGGGGGGGGGGGGGDGGGGGGGGGGGGGGGGGGGGGGGG?FGGGGGGGGGGGGGGGGGGGGGGGGGEGGGGGGGFGGGGGGGGGGGGGFFGGGGGGGGGEGGGGGGGGGGGGGGGGGGGGGGGFFGFCDGGGGGFGGFF@FCFFGFGGGG?F=>FF?47@79<9BF?F?AF=@?F?FFFFFFFFF:>B>FB1492<
@M00689:251:000000000-CJTJ5:1:1101:5687:11401 1:N:0:9
CAGGATTAGATACCCTGGTAGTCCATGCCGTAAACGGTGGGCGCTAGGTGTAGGGGTCTTCCACGGCCTCTGTGTCGTAGCTAACGCATTAAGCGCCCCGCCTGGGGAGTACGGCCGCAAGGCTAAAACTCAAAGGAATTGACGGGGGCCCGCACAAGCAGCGGAGCATGTGGCTTAATTCGACGCAACGCGAAGAACCTTACCAAGGCTTGACATATACCGGAAAGCATCAGAGATGGTGCCCCCCTTGTGGTTGGTGTACAGGTGTTGCATGGCCGTCGCTGCAT
+
GDGGEGFGGGGFFFFGFFGEFFCFFGGGGGGEGGGEEFFGGFGGGEGGGGFFGGGFGGGGGGGGGGGCFGGGGFGCFGDGGCEFGG=FFGGGGGGGEEEEGGGGGGGGGGDFDGEEGGGDFGGG8FGFEGGFFFGGGFCFFGGEGDF<>FECCCCEFGGGGFEGGC>FCCBCAFFFFG9+1;@GGDD5*5:5/:=CGCC8CGG?CFCFFCCEDGFDD?*:*/957CCGF74?FFFGB?C77?4<5.<>F:<C/7>?1:653=AA??FFD1)3)85@057>91::>>9
@M00689:251:000000000-CJTJ5:1:1101:29194:11410 1:N:0:9
CAGGATTAGATACCCTGGTAGTCCATGCCGTAAACGGTGGGCGCTAGGTGTAGGGGTCTTCCACGGCCTCTGTGTCGTAGCTAACGCATTAAGCGCCCCGCCTGGGGAGTACGGCCGCAAGGCTAAAACTCAAAGGAATTGACGGGGGCCCGCACAAGCGGCGGAGCATGTGGATTAATTCGATGCAACGCGAAGAACCTTACCTGGGCTTGACATACACCAGATCGCTGCAGAGATGTAGTTTCCCTTGTGGTTGGTGTACAGGTGTTGCATGGCCGTCGCTGCAT
+
F<FGGGFFGGGGGGGGGGGGGGGGGGGGGGGGGGGGGGFGGGGGGGGGGGGGGGGGGGGGGGGGGGGGGGGGGGGGGGGGGGGGGGGGGGEGGGGGGGGGGGGGGFGCGFGGGGGGGGGGGGFGGGGGGGGGGGGGGFGGGFGGGGGGDGGGGGGGGGGGGGGGGDGGGGGGGGFGGGGGGGGGFEGGGGGGGGGGGGGGGGGGGGFGGGGDGGFGGFFGGGFGGGGGFGGFFBGFFFGGGGGGFFFFFFDGGFFFFFFFFFFFFFFBFBA?BFFFFFFFF>BBFBA
@M00689:251:000000000-CJTJ5:1:1101:5688:11421 1:N:0:9
CAGGATTAGATACCCTGGTAGTCCATGCCGTAAACGGTGGGCGCTAGGTGTAGGGGTCTTCCACGGCCTCTGTGTCGTAGCTAACGCATTAAGCGCCCCGCCTGGGGAGTACGGCCGCAAGGCTAAAACTCAAAGGCATTGACGGGGGCCCGCACAAGCAGCGGAGCATGTGGCTTAATTCGACGCAACGCGAAGAACCTTCCCAAGGCTTGACATATCCCGGCAAGCATCAGCGATGGTGCCCCCCTTGTGGTTGGTGTACAGGTGTTGCATGGCCGTCGCTGCAT
+
GGGGGGGGGGGGGGGGGGGGGGFFGGGGGGGGGGGGGGGGGGGDEGGGGGFCFGEGGGGGGGGGGGGGGGGGGGGGGGGGGF<AGECCFGGDCGEEFGGEFGGEFFGGGGGGGGGGGGGGGGGGGGGGGGGGDEEDEFFF,@FCEGGGGGGCD*FFBEG7<7E8858<FFGFGGDFG9CEF8+1=88885EEG*CEGG*C?+;?C*:CFGGGGEC7*9*2>D3)97CFFG<?=)7C5>7CFFCFFBBFFFAGDF@604:FAB5A:FF4306>FFFF43219>F?B:9
@M00689:251:000000000-CJTJ5:1:1101:25651:11456 1:N:0:9
CAGGATTAGATACCCTGGTAGTCCACGCCGTAAACGATGAGTGCTAGGTGTTAAGGGGTTTCCGCCCCTTAGTGCTGCAGTTAACGCATTAAGCACTCCGCCTGGGGAGTACGGCCGCAAGGCTGAAACTCAAAAGAATTGACGGGGGCCCGCACAAGCGGTGGAGCATGTGGTTTAATTCGAAGCAACGCGAAGAACCTTACCAGGTCTTGACATCCCACTGATCGTCCTAGAGATAGGATTTTCCCTTCGGGGACAGTGGTGACAGGTGTTGCATGGTTGTCGCTGCATGTGT
+
GGGGGGGGGGGGGGGGGGGGGGGGGGEGGGGGGGGGGGGGGGGGGGGGGGGGGGGGGGGGGGGGGGGGGGGGGGGGGGGGGGGGGGGGGGGGGGGGGGGGGGGGGGGGGGGGGGGGGGGGGGGGGGGGGGGGGGGGGGGGGGGGGGGGGGGGGGGGGGGGGGGGGGGGGGGGGGGGGGGGGFFGGGGGGGGGGGGGGGGGGGGGGGGGGGGGGGGGGFFGGGGGGGGGFGGFF?FFFFGGGGGGFFF?FFFGDEFBFFFFFFFFFFFFFBFFFFFFFF<AF?BABFFFFFFFFF6
@M00689:251:000000000-CJTJ5:1:1101:9177:11461 1:N:0:9
CAGGATTAGATACCCTGGTAGTCCACGCCCTAAACGATGTCAACTAGTTGTTGGGGATTCATTTCCTTAGTAACGTAGCTAACGCGTGAAGTTGACCGCCTGGGGAGTACGGTCGCAAGATTAAAACTCAAAGGAATTGACGGGGACCCGCACAAGCGGTGGATGATGTGGATTAATTCGATGCAACGCGAAAAACCTTACCTACCCTTGACATGCCACTAACGAAGCAGAGATGCATTAGGTGCTCGAAAGAGAAAGTGGACACAGGTGATGCATGGCTGTCGCTGCAT
+
GGGGDFGFGGGGGGGGGGGGGGGGGGGGGGGGGGGGGGGGGGGGGGGGGGGGGGGGGGGGGGGGGGGGGDFGGGGGGGGGGGGGGGGDGGGGGGGGGGGGGGGGGGGGGGGGGGGGGGGGGGGGGGGGGGGGGGGGGGGGGGGGGGGGGGGGGGGGGGCGGGGGDFFGGGGFFGGGGGGGGGFGGGGGGGGGGGGGGGGGGGGGGGGGGFGGFFFGGFFGGGGGGGGGFF5@FFGGFFFGGFF4<FFFFFFGGF?BBFFFFFFDFFF:6:9<A=FF4FFBB<?BFB?004
@M00689:251:000000000-CJTJ5:1:1101:20169:11462 1:N:0:9
CAGGATTAGATACCCTGGTAGTCCATGCCGTAAACGGTGGGCGCTAGGTGTAGGGGTCTTCCACGGCCTCTGTGTCGTAGCTAACGCATTAAGCGCCCCGCCTGGGGAGTACGGCCGCAAGGCTAAAACTCAAAGGAATTGACGGGGGCCCGCACAAGCGGCGGAGCATGTGGATTAATTCGATGCAACGCGAAGAACCTTACCTGGGCTTGACATACACCAGATCGCTGCAGAGATGTAGTTTCCCTTGTGGTTGGTGTACAGGTGATGCATGCCGTCGCTGCAT
+
GGGGGGGGGGGGGGGGGGGGGGGGGGGGGGGGGGGGGGGGGGGGGGGGGGGGGGGGGGGGGGGGGGGGGGGGGGGGGGGGGGGGGGGGGGGGGGGGGGGGGGGGGGGGGGGGGGGGGGGGGGGGGGGGGGGGGGGGGGGGGGGGGGGGGGGGGGGGGGGGGGGGGGGGGGGGGGGGGGGGGGGGGGGGGEGGDGGGGGGGGGGGGGGGGGGGGGGGGFFGGGGGGGGGFDGFFFGGBFGGGGGGFFFFFFDGGFFFFBBFAFFAFFFFFFBBAF?FEFFFF:<23A
@M00689:251:000000000-CJTJ5:1:1101:19653:11469 1:N:0:9
CAGGATTAGATACCCTGGTAGTCCATGCCGTAAACGGTGGGCGCTAGGTGTAGGGGTCTTCCACGGCCTCTGTGTCGTAGCTAACGCATTAAGCGCCCCGCCTGGGGAGTACGGCCGCAAGGCTAAAACTCAAAGGAATTGACGGGGGCCCGCACAAGCGGCGGAGCATGTGGATTAATTCGATGCAACGCGAAGAACCTTACCTGGGCTTGACATACACCAGATCGCTGCAGAGATGTAGTTTCCCTTGTGGTTGGTGTACAGGTGATGCATGGTTGTCGCTGCAT
+
GGGGGGGGGGGGGGGGGGGGGGGGGGGGGGGGGGGGGGGGGGGGGGGGGGGGGGGGGGGGGGGGGGGGGGGGGGGGGGCCFGGGGGGGGGGGFGGGGGGGGGGFGGGGGGGGGGGGGGGGGGGGGGGGGGGGGGFGGGGGGGGGGGGGGGGGGGGGGGGGGGGGGGGGGGGGGGGGGGGGGGFGGGFGGGGGEDDCGGGGGGGGGGGGGGGGDFGGGFFGGGGGGGGGFGGFFFGGBFG7CFFGFFFFFFFGDFFF0<BF>FFF)=?>FFFFFFFFF@?<<BB26?A
@M00689:251:000000000-CJTJ5:1:1101:20551:11486 1:N:0:9
CAGGATTAGATACCCTGGTAGTCCACGCCGTAAACGATGTCGACTTGGAGGTTGTGCCCTTGAGGCGTGGCTTCCGGAGCTAACGCGTTAAGTCGACCGCCTGGGGAGTACGGCCGCAAGGTTAAAACTCAAATGAATTGACGGGGGCCCGCACAAGCGGTGGAGCATGTGGTTTAATTCGATGCAACGCGAAGAACCTTACCTGGTCTTGACATACACGGAAGTATTCAGAGATGAGCATGTGCCTTCGGGAACCGTTAAACAGGTGGTGAATGGTCGTCGCTGCATCGGTCTT
+
GGGGGGCGGGGGGGGGGGGGGFGFFGGGGGGGGGFGGGGGGGGGGGGGFGGC<EFGGCGGGFDEGFGGCGGG@8FE=@CGEFFGGGGBF:BF5,8CEGGGEFDGGDGG:<AFE>>=:CGGFGGGGGGGGFCFGGCFFF9,>FEGGGGE7BEGGGGFCFEC*=:8C682?<FDF<+8<FC?3EGCGFG88=CEGEGCC>F+<CCFCF?F?+009<7*29?77)7C**00=F=915:77)*02::*6=@B?5(/573:>(-)(0))0478F2(.4@F@1*,--7;1(,.))((--(-
@M00689:251:000000000-CJTJ5:1:1101:20538:11499 1:N:0:9
CAGGATTAGATACCCTGGTAGTCCACGCCGTAAACGATGTCGACTTGGAGGTTGTGCCCTTGAGGCGTGGCTTCCGGAGCTAACGCGTTAAGTCGACCGCCTGGGGAGTACGGCCGCAAGGTTAAAACTCAAATGAATTGACGGGGGCCCGCACAAGCGGTGGAGCATGTGGTTTAATTCGATGCAACGCGAAGAACCTTACCTGGTCTTGACATCCACGGAAGTTTTCAGAGATGAGAATGTGCCTTCGGGAACCGTGAGACAGGTGGTGCATGGTCGTCGCTGCATCTGTCTT
+
GGGGGGGGGGGGGGGGGGGGGGGGGGGGGGGGGGGGGGGGGGGGGGGGGGGGGGGGGGGGGGGGGGGGGGGGGGGGGGGGGGGGGGGGGGGGGGGGGGGGGGGGGGEGGGGGGGGGGGGGGGGGGGFGGGGGGGGGGGG9FGGGGGGGGGGGGGGGGGGGGGGGGGGGGGGGGGGFGGGGGGGGGGCGDEGGGGEGFGFGGGGGGGFFGG*AFGGFGFFGGGGGFFGGFGGBFFGGFFGGGGGGFF4>67?DD@>?BFF)4=?FF>FFFBFA>FFF@F93(49BF;329A92)))
@M00689:251:000000000-CJTJ5:1:1101:12591:11506 1:N:0:9
CAGGATTAGATACCCTGGTAGTCCATGCCGTAAACGGTGGGCGCTAGGTGTAGGGGTCTTCCACGGCCTCTGTGTCGTAGCTAACGCATTAAGCGCCCCGCCTGGGGAGTACGGCCGCAAGGCTAAAACTCAAAGGAATTGACGGGCGCCCGCACAAGCGGCGGAGCATGTGGATTAATTCGATGCAACGCGAAGAACCTTACCTGGGCTTGACATACACCAGATCGCTGCAGAGATGTAGTTTCCCTTGTGGTTGGTGTACAGGTGGTGCATGGCCGTCGCTGCAT
+
GGGGGGGGGGGGGGGGGGGGGGGGGGGGGGGGGGGGGGGGGGGGGGGDGGGGGGGGGGGGGGGGGGGGGGGGGGFGGGGGGGGGGGGGGGGGGGGGGGGGGGGGGGGGFGGGGGGGGGGGGGGGFGGGGGGGGGGGGGGGGGGGGGEGGGGGGGGGGG@FGFGGDGDFGFCGGGGGCFFGGGGGDGCGFGGGG5CCEFGFFGGGGGGGGGGGGGGGGFFGFGGGFFFGF3D?FFGGFFDFFGGGFFFFFFFGD5FBF??F7FFBFFFFFFFFF4FFFFFFFFFF08D
@M00689:251:000000000-CJTJ5:1:1101:24992:11511 1:N:0:9
CAGGATTAGATACCCTGGTAGTCCACGCCGTAAACGATGTCGACTTGGAGGTTGTGCCCTTGAGGCGTGGCTTCCGGAGCTAACGCGTTAAGTCGACCGCCTGGGGAGTACGGCCGCAAGGTTAAAACTCAAATGAATTGACGGGGGCCCGCACAAGCGGTGGAGCATGTGGTTTAATTCGATGCAACGCGAAGAACCTTACCTGGTCTTGACATCCACGGAAGTTTCCAGAGATGAGAATGTGCCTTCGGGAACCGTGAGACAGGTGATGCATGGCCGTCGCTGCAT
+
GGGGGGGGGGGGGGGGGGGGGGGGGGGGGGGGGGGGGGGGGGGGGGGGGGGGGGGGGGGGGGGGGGGGGGGGGGGGGGGGGGGGGGGGGGGGGGGGGGGGGGGGGGGGGGGGGGGGGGGGGGGGGGGGFGGGGGGGGGGGGGGGGGGDGGGGGGGGGGGGEEGGGGGGGCFGGFGGGGCEGGGGGGGGGGGGGGGGFGDGGGGGGGCCFFFCFGCFGFFDGDG<9:FCFFGFFFGGFFGGGGGGF=@<FF?GC@@F>?BFFF?BFFFFFFFFF?FF4@919>9B?9?9
@M00689:251:000000000-CJTJ5:1:1101:7833:11523 1:N:0:9
CAGGATTAGATACCCTGGTAGTCCACGCCGTAAACGATGTCGACTTGGAGGTTGTGCCCTTGAGGCGTGGCTTCCGGAGCTAACGCGTTAAGTCGACCGCCTGGGGAGTACGGCCGCAAGGTTAAAACTCAAATGAATTGACGGGGGCCCGCACAAGCGGTGGAGCATGTGGTTTAATTCGATGCAACGCGAAGAACCTTACCTGGTCTTGACATCCACGGAAGTTTTCAGAGATGAGAATGTGCCTTCGGGAACCGTGAGACAGGTGCTGCATGGCTGTCGCTGCAT
+
GGGFGGGGGFGFGFGGGGGFGGGGGGGGGGGGGGGDFGGGGFGGGGGGGFGBEGGGGGGFFF9FEFGGGGGGGGGECEGGFGGGGGGGGGGGEFEGGGGGGGGGGGD>FGGECGGGG7FEGGG<DDFGCFCC<CFGC@C<CFFGGGGGGGGGGGEFFCGEC<E8CGCGF,?FG>@7BFDFGCG9EGFFGGE5>EEEEGGGFGG?CCCFG7CFGDFCF?@DGD57C7FF6>FBFF*:?67>CGF7B4@DFF:GDB><;??33=?:FFFBFAA?:=F@>)3?FFF?6;72
@M00689:251:000000000-CJTJ5:1:1101:9923:11527 1:N:0:9
CAGGATTAGATACCCTGGTAGTCCATGCCGTAAACGGTGGGCGCTAGGTGTAGGGGTCTTCCACGGCCTCTGTGTCGTAGCTAACGCATTAAGCGCCCCGCCTGGGGAGTACGGCCGCAAGGCTAAAACTCAAAGGAATTGACGGGGGCCCGCACAAGCGGCGGAGCATGTGGATTAATTCGATGCAACGCGAAGAACCTTACCTGGGCTTGACATACACCAGATCGCTGCAGAGATGTAGTTTCCCTTGTGGTTGGTGTACAGTTTCTGCATGGCCGTCGCTGAAT
+
GGGFCFFGGGEFFFGGGFFGGGEEFFFFEGGGGGGGGGGGGGGGGGGGGGG<DDGGGC@A<FFG,+FFEFGGG<FGFGFGCFCFGGGDGGGGGGGGGEGEGGGGG?FEGGGFEGEGGGGGGGGGGFFGGGGF<DFCFFGGGGGGFFGGGGGGGGGGGGGGG7BEGEEGFGGFGGGCGGF9FFGC?EGGGEGCE:7CEGFGCC?C<?CC5C4>5CF>*7=<F3*7CD=D@DC?FFG*9?7CDGDF6@*)9).*9>7<(4(7)*44/**.952<<F.8:EF>998:(.6
@M00689:251:000000000-CJTJ5:1:1101:23533:11536 1:N:0:9
CAGGATTAGATACCCTGGTAGTCCATGCCGTAAACGTTGGGCACTAGGTGTGGGATCCATTCCACGGGTTCCGCGCCGTAGCTAACGCATTAAGTGCCCCGCCTGGGGAGTACGGTCGCAAGGCTAAAACTCAAAGGAATTGACGGGGGCCCGCACAAGCGGCGGAGCATGCGGATTAATTCGATGCAACGCGAAGAACCTTACCAAGGCTTGACATACACCGGAAGCGTGCAGAGATGTGCGTGCCTTAGGGCTGGTGTACAGGTGCTGCATGGCTGTCGCTGCAT
+
GGGGGGGGGGGGGGGGGGGGGGGGGGGGGGGGGGGGGGGGGGGGGGGGGGGGGGGGGGGGGGGGGGGGGGGGGGGGGGGDCFGGGGGGGGGGGGGGGGGGGGGGGGGGGGGGGGGGGGGGGGGGGGGGGGGGGGGGGGGGGGGGGGGGGGGGDGGGGGGGGGGGGDEGGGGGGECEGGGGGGGGGGGGGGGGGGGGGGGGGGFGGGGGFFGGGGGGGFFGGGGG<DEGFGGFFFGGFFGG>GDDEFFAF?AGGFF:BB:FDFBFFF)4?AF246:>@@:),33:>:)
@M00689:251:000000000-CJTJ5:1:1101:27343:11539 1:N:0:9
CAGGATTAGATACCCTGGTAGTCCACGCCGTAAACGTTGGGCGCTAGGTGTGGGGCTCATTCCACGAGTTCCGTGCCGCAGCTAACGCATTAAGCGCCCCGCCTGGGGAGTACGGCCGCAAGGCTAAAACTCAAAGGAATTGACGGGGGCCCGCACAAGCGGCGGAGCATGTTGCTTAACTCGATGCAACGCGAAGAACCTTACCTAGGCTTGACATGCACGGAAATCCTCCAGAGATGGGGGGTCCGTAAGGGCCGTGCACAGGTGTTGCATGGTCGTCGCTGCAT
+
GGGGGGGGGGGGGFGGGGGGGGGGGGGGGGGGGGGGFFGGGGGGGGGGGGGGGGGGGFGGGGGGGGGGFGGGGGGGGGGGGGGGGGGDGFGGGGGGGGGGGGGGGGGGGGGGGGGGCFGGGGGGGGGGGGGFGGGGGGGGGGGGGGGGGGG@EGGGGFFGDEGBCGGGGGGGGGGGGGCFGGGGGGGG@FGGEEDGGGGGGGGGGGGGGCFGGGGGGFFGDC5CCDGFFGCFFFGGFFGGGGCDE)<>FF:FG:)2939:6?A?F?FAE?>2<?F6/>7<B>?FBF<
@M00689:251:000000000-CJTJ5:1:1101:28216:11559 1:N:0:9
CAGGATTAGATACCCTGGTAGTCCACGCCGTAAACGATGTCGACTTGGAGGTTGTGCCCTTGAGGCGTGGCTTCCGGAGCTAACGCGTTAAGTCGACCGCCTGGGGAGTACGGCCGCAAGGTTAAAACTCAAATGAATTGACGGGGGCCCGCACAAGCGGTGGAGCATGTGGTTTAATTCGATGCAACGCGAAGAACCTTACCTGGTCTTGACATCCACGGAAGTTTTCAGAGATGAGAATGTGCCTTCGGGAACCGTGAGACAGGTGGTGCATGGCCGTCGCTGCAT
+
GFGGGGGGFFFCGDFGFGGFGGEFAFEGGDFF@FGFGFFGGGFGGGGGEFGGGGFCFEGGGGGGGFEGCGGGGGGFEGGGGGGGGGGGG7FGGGDEGGGGGGGGGGEEGGGG@FGGGGGGGGGGGDFFGGGGGGGGGGGGGGGDGGGGGGGGGGGGGGGGGGGGGGGFGGGGGGGGG9EGGCGGGGGGGGGDGCECFGGGCGGGGGGGGGGGGGGGGFFGGGDD4:FGFGGFFFGGF@C>:7CCFFFFFFFDD@FF>BF)4=?BFFFFFFFFFFFF@FFFB9F?:BBF
@M00689:251:000000000-CJTJ5:1:1101:5226:11597 1:N:0:9
CAGGATTAGATACCCTGGTAGTCCATGCCGTAAACGGTGGGCGCTAGGTGTAGGGGTCTTCCACGGCCTCTGTGTCGTAGCTAACGCATTAAGCGCCCCGCCTGGGGAGTACGGCAGCAAGGCTAAAACTCAAAGGAATTGACGGGGGCCCGCACAAGCGGCGGAGCATGTGGATTAATTCGATGCAACGCGAAGAACCTTACCTGGGCTTGACATACACCAGATAGCTGCAGAGATGTAGTTTCCCTTGTGGTTGGTGTCCAGGTGCTGCATGGCCGTCGCTGCAT
+
GDFGEGAGGFGGC<EFDEGCCE6ECFCE<@FFEGFF7F@@:DFGGDGGGDF,CFCFFEGGF<FGGG7@CCEFGGFCCF=CFEFG8FGEGG9F?CFGECFGFG7?<B:BC4FFGCG+>F<=F<D>,8<,,A>?<F9FGFG<=>FCC<FEG@EC*4:>@CFF::8E*:**7<7,?FCCF:@?>8<<@EF9C5:*7=EA<;C@CFCFG?FFGG5>C8?CCFFDF3C56*:C67*6/@FGBF**:D77*@FAFFFG3)7:>2:F)/:>??:2*6?7-=FFFEF>0(,894)
@M00689:251:000000000-CJTJ5:1:1101:5244:11600 1:N:0:9
CAGGATTAGATACCCTGGTAGTCCATGCCGTAAACGGTGGGCGCTAGGTGTAGGGGTCTTCCACGGCCTCTGTGTCGTAGCTAACGCATTAAGCGCCCCGCCTGGGGAGTACGGCCGCAAGGCTAAAACTCAAAGGAATTGACGGGGGCCCGCACAAGCGGCGGAGCATGTGGATTAATTCGATGCAACGCGAAGAACCTTACCTGGGCTTTACATACACCAGATCGCTGCAGAGATGTAGTTTCCCTTGTGGTTGGTGTACAGGTGCTGCATGGCCTTCTCTGCATCTGTCTAT
+
FGGGGGGGGGFGFGGGG9FFGGGGDFFGG@FGEGGG,BFGDFCFGEGDGFGGCFGGGFC9FFGFEGGGEGGGGGGGGDDFG9FGF?7+CG9FFFDF>:F>FCCF?4C:FBFGG7FCFGDFFFGDGGCG9FFFFFDCFCGGD9C7<@7F>>EB:EF>FGDFDD*:CE5C??0A9C97@FCF7E70A>?7C*>5:5*/<FC*@C?GGE*2:89+:+:7:?@F45**0957>*97?F*>**2:>*::=74<=)5*9>:6(,2<7=<)7004*))()/747*42)-64<<5<4:4))).
@M00689:251:000000000-CJTJ5:1:1101:18351:11608 1:N:0:9
CAGGATTAGATACCCTGGTAGTCCACGCCGTAAACGATGAGTGCTAGGTGTTAAGGGGTTTCCGCCCCTTAGTGCTGCAGTTAACGCATTAAGCACTCCGCCTGGGGAGTACGGCCGCAAGGCTGAAACTCAAAAGAATTGACGGGGGCCCGCACAAGCGGTGGAGCATGTGGCTTAATTCGAAGCAACGCGAAGAACCTTACCAGGCATTGACATCCCACTGATCGTACTAGAGATAGGATTTTCCCTTCGGGGACAGTGGTGACAGGTGCTGCAGGGCTGTCGCTGCAT
+
GCFGDG9FGFGGEEFFCCFAEFEFAE@CD:@FED;CCFGGGCFFGGGFC<C@FFFGGGFGEGC:B:+F,CFGFDFFGGFFGGGGGG>BBFCFEFGGCGGGGG77F7FEF?BFDGCFGGBCEGA<FFFEDFFAFFFFGF<DDG9CFGGGE>:@@CF<DG::FFEEGGF:<FBFD*,=8BECFCGGGEFGGDE55:CGG*A*+<C+A05**<>FGCFCC@FGGDFGG*:9)>3=B96:*9CG7**9**64=7(*735(-2:F)8636:64>.:)5619)71(381)3:14>F<
@M00689:251:000000000-CJTJ5:1:1101:12792:11609 1:N:0:9
CAGGATTAGATACCCTGGTAGTCCATGCCGTAAACGGTGGGCGCTAGGTGTAGGGGTCTTCCACGGCCTCTGTGTCGTAGCTAACGCATTAAGCGCCCCGCCTGGGGAGTACGGCCGCAAGGCTAAAACTCAAAGGAATTGACGGGGGCCCGCACAAGCGGCGGAGCATGTGGATTAATTCGATGCAACGCGAAGAACCTTACCTGGGCTTGACATACACCCGATCGCTGCAGCGATGTAGTTTCCCTTGTGGTTGGTGTACAGGTGCTGCATGGCCGTCGCTGCAT
+
GGGGGGGGGGGGGGGGGFGGGGGGGGFGGGGGGGGGGGGGGGGGFCFGGGGFGGGGEGGGGGGGGGGGGGGGGGGGGGGGGGGGGGGGGGFFFGGGGGGGGGGDFGGGGGGGGGGGGGDGGGGGGGFEGFFGDGGGFGGGDGGGGGGGGEGGG7F:CFGGGG>EGGGCEGGGGGGF9FFGGGFFGGG9EEGGGGGEGGGGGGGGGFGDFGGEFFECFF=FF)))7DEDF39@@)97>>GF>FGFF=446)6*>FF?0?2@4*--5?F:?24:9*7FF39>6>:19:2
@M00689:251:000000000-CJTJ5:1:1101:28314:11613 1:N:0:9
CAGGATTAGATACCCTAATTAAATCTGCACGAGTTAGCTTGGGTACCAGAAGCAGTGTAGCTGCAGCAGTTGAGAAGCATCTTTTCTACGTGGTTTCCAAGGTGCTGCATGGCCGTCGCTGCAT
+
GGGGGGGGGGGGGGGGGGGGGGFGGFGGGGGGGGGGGGGGGGGGGGGGGGGGGGGGGGGGGGGGGGGGGGGGGGGGGGGGGGGGGGGFGGGGGGGGGGGGGGGDFGGGGGGGGGGGGGGGGGGG
@M00689:251:000000000-CJTJ5:1:1101:18341:11626 1:N:0:9
CAGGATTAGATACCCTGGTAGTCCACGCCGTAAACGATGAGTGCTAGGTGTTAAGGGGTTTCCGCCCCTTAGTGCTGCAGTTAACGCATTAAGCACTCCGCCTGGGGAGTACGGCCGCAAGGCTGAAACTCAAAAGAATTGACGGGGGCCCGCACAAGCGGTGGAGCATGTGGTTTAATTCGAAGCAACGCGAAGAACCTTACCAGGTCTTGACATCCCACTGATCGTCCTAGAGATAGGATTTTCCCTTCGGGGACAGTGGTGACAGGTGTTGCATGGTTGTCGCTGCAT
+
GFGGGGGGGGGGGFGGGFFEEGFFFGCFGGCEGGGGGGGGGEFGGGGGEFGGGGGGGGGDGGEEGEGGGGGGGGGGGGGGGGFGGGGGGGGGGGGGGFGGGGGGGGGGGGGGGGGGGGGGGGGGGGGGGGGGGGGGGGGFGGFGGGGGGGGGGGGGGGGGGGGGGGGGGGGGGEFGGGGGGGGGGGGGGGGGGGGGGGGGGGGGGGGCFGGGGGGGFFFFGGGGFGGFFGGFF?FCF@C9>CCCFFFFFFFGGBD92(8FD?A?BFF?F<?AB@FFFFFFBBFBFFFF>?B
@M00689:251:000000000-CJTJ5:1:1101:15813:11678 1:N:0:9
CAGGATTAGATACCCTGGTAGTCCATGCCGTAAACGGTGGGCGCTAGGTGTAGGGGTCTTCCACGGCCTCTGTGTCGTAGCTAACGCATTAAGCGCCCCGCCTGGGGAGTACGGCCGCAAGGCTAAAACTCAAAGGAATTGACGGGGGCCCGCACAAGCGGCGGAGCATGTGGATTAATTCGATGCAACGCGAAGAACCTTACCTGGGCTTGACATACACCAGATCGCTGCAGAGATGTAGTTTCCCTTGTGGTTGGTGTACAGGTGCTGCATGGTCGTCGCTGCAT
+
GGGGGGGGGGGGGGGGGGGGGGGGGGGGGGGGGGGGGGGGGGGGGGGGGGGGGGGGGGGGGGGGGGGGGGGGGGGGGGGGGGGGGGGGGGGGGGGGGGGGGGGGGGGGGGGGGGGGGGGGGGGGGGFGGGGGGGGGGGGGGGGGGGGGGGGGGGGGGGGGFGEGGDG>FGGGGGGGGGGGGGGGGGGGGGGGGGEGGGGGGGGGGGGGGGGGGGGGGF=FGFGGGGGDFCDF@?GGFFGGGGGGFFFFFF>G3>FB>::F>FAFFFFBF2<:>F:4@39?>B:07:<
@M00689:251:000000000-CJTJ5:1:1101:15828:11686 1:N:0:9
CAGGATTAGATACCCTGGTAGTCCATGCCGTAAACGGTGGGCGCTAGGTGTAGGGGTCTTCCACGGCCTCTGTGTCGTAGCTAACGCATTAAGCGCCCCGCCTGGGGAGTACGGCCGCAAGGCTAAAACTCAAAGGAATTGACGGGGGCCCGCACAAGCGGCGGAGCATGTGGATTAATTCGATGCAACGCGAAGAACCTTACCTGGGCTTGACATACACCAGATCGCTGCAGAGATGTAGTTTCCCTTGTGGGTGGTGTACAGGTGCTGCATGGTCGTCGCTGCAT
+
GGGGGGGGGGGGGGGGGGGGGGGGGGGGGGGGGGGGGGGGGGGGGGGGGGGGGGGGGGGGGGGGGGGGGGGGGGGGGGGGGGGGGGGGGGGGGGGGGGGGGGGGGGGGGGGGGGGGGGGGGGFGGGGGFGGG8FFFFFGGGGGGGGGGGFCGGGGGGGGEFGGGGGGGGGFGGGGFFGGGGGGGGGGFGGGGGCEGGGGGGGG?FGGEFGGGFFG7:=FGDC<CFFCDF35???FFFFGGF>:;B?F28)<FD)<:90153B2>F?).*42(5@5477;?>>?FF?F
@M00689:251:000000000-CJTJ5:1:1101:10145:11705 1:N:0:9
CAGGATTAGATACCCTGGTAGTCCATGCCGTAAACGGTGGGCGCTAGGTGTAGGGGTCTTCCACGGCCTCTGTGTCGTAGCTAACGCATTAAGCGCCCCGCCTGGGGAGTACGGCCGCAAGGCTAAAACTCAAAGGAATTGACGGGGGCCCGCACAAGCGGCGGAGCATGTGGATTAATTCGATGCAACGCGAAGAACCTTACCTGGGCTTGACATACACCAGATCGCTGCAGAGATGTAGTTTCCCTTGTGGTTGGTGTACAGGTGTTGCATGGCCGTCGCTGCCTCTGTCG
+
FFGGGGGGGGGGGGGGGGFGGGGFFFFGGEGGGFGGGGGDD<BFGCGGGGGFGFGGGGGFGFEFFEDGGGGGGGGGGGGGGGGGGDGGEGGGCF7C@FGCEGGGFGGGGGFGGG7BCGGEEDFFGGGGGDGGGGGGGCFFG9EFCFGGGGDCEEGGGGGGG7C@CE5C<9AEGG??9FGDCFG7FDGGGGGGGEDGGFCFCEFGGGGFFGGEGG+?7F?C**9C=CCC>*CF4*77@B:>>*?F?FFAF@)99)71-(,8866>?7)53:2?<4;@FE26(4((-()487A<(
@M00689:251:000000000-CJTJ5:1:1101:15973:11762 1:N:0:9
CAGGATTAGATACCCTGGTAGTCCACGCCGTAAACGGTGGGTACTAGGTGTGGGTCCCTTCCACGGGATCCGTGCCGTAGCTAACGCATTAAGTACCCCGCCTGGGGAGTACGGCCGCAAGGCTAAAACTCAAAGGAATTGACGGGGGCCCGCACAAGCGGCGGAGCATGTGGATTAATTCGATGCAACGCGAAGAACCTTACCTGGGTTTGACATACACCGGACGACCGTAGAGATACGGTTTCCCTTGTGGTCGGTGTACAGGTGATGCATGGCCGTCGCTGCAT
+
GGGGGGGGGGGGGGGGGGGGGGGGGGGGGGGGGGGGGGGGGGGGGGGGGGGGGGGGGGGGGGGGGGGGGGGGGGGGGGGGGGGGGGGGGGGGGGGGGGGGGGGGGGGGGGGGGGGGGGGGGGGGGGGGGGGGGGGGGGGGGGGGGGGGGGGGGGGGGGGGGGGGGGGGGGGGGGGGGGGGGGGGGGGFGGGGGGGGGGGGGGGGGGGGGGGGGGGG>FFGGGGGGGGGFGGF@BFCBFGGGD3CFFFFFFFGGFFFF>FEDFAFFFFFFFFAB=>:FEFFFFBFF79
@M00689:251:000000000-CJTJ5:1:1101:11069:11780 1:N:0:9
CAGGATTAGATACCCTGGTAGTCCATGTCGTAAACGGTGGGCGCTAGGTGTAGGGGTCTTCCACGGCCTCTGTGTCGTAGCTAACGCATTAAGCGCCCCGCCTGGGGAGTACGGCCGCAAGGCTAAAACTCAAAGGAATTGACGGGGGCCCGCACAAGCGGCGGAGCATGTGGATTAATTCGATGCAACGCGAAGAACCTTACCTGGGCTTGACATACACCAGATCGCTGCAGAGATGTAGTTTCCCTTGTGGTTGGTGTACAGGTGGTGCATGGTCGTCGCTGCAT
+
GGGGGGGGGGGGGFGGGGGGGGGGGGGGGGGGGGGGGGGGGGGGGGGGGGGGGGGGGGGGGGGGGGGGGGGGGGGGGGGGGGGGGGGGGGGGGGGGGGGGGGGGGGGGGGGGGGGGGGGGGGGGGGGGGGGGGGGGGGGGGGGGGGGGGGGGGGGGGGGGGGGGGGGGGGGGGGGGGFFGGGGGGGGGGGGGCEECFGGGGGGGGGGGGGFGFGGGGFFGFGFGGFD<FDGFFFGGFFGC>FGGF?@BBFAGDFFFFF?;>FAB?F63:?>>9?@FFFFFFFB?FF>
@M00689:251:000000000-CJTJ5:1:1101:17757:11783 1:N:0:9
CAGGATTAGATACCCTGGTAGTCCATGCCGTAAACGGTGGGCGCTAGGTGTAGGGGTCTTCCACGGCCTCTGTGTCGTAGCTAACGCATTAAGCGCCCCGCCTGGGGAGTACGGCCGCAAGGCTAAAACTCAAAGGAATTGACGGGGGCCCGCACAAGCGGCGGAGCATGTGGATTAATTCGATGCAACGCGAAGAACCTTACCTGGGCTTGACATACACCAGATCGCTGCAGAGATGTAGTTTCCCTTGTGGTTGGTGTACAGGTGCTGCATGGTTGTCGCTGCAT
+
GGGGGGGGGGGGGGGGGGGGGGGGGGGGGGGGGGGGGGGGGGGGGGGGGGGGGGGGGGGGGGGGGGGGGGGGGGGGGGGGGGGGGGGGGGGGGGGGGGGGGGGGGGGGGGGGGGGGGGGGGGGGGGGGGGGGGGGGGGGGGGGGGGGGGGGGGGGGGGGFGGGGGGGGGGGGGGGGGGGGGGFGGGGGGGGGGGGGGGGGGGGGGGGGGGGGGGGGGFFGGGGGFGFGFGGFFFGGFFGGGGGGFF?BF@AGGFFFFFFFFFF>FFFFFFFFFFFFFF?AFF?BFFF
@M00689:251:000000000-CJTJ5:1:1101:19694:11798 1:N:0:9
CAGGATTAGATACCCTGGTAGTCCACGCCGTAAACGATGAGTGCTAGGTGTCAGGGGGTTTCCGCCCCTTGGTGCTGGAGTTAACGCATTAAGCACTCCGCCTGGGGAGTACGGCCGCAAGGCTGAAACTCAAAAGAATTGACGGGGGCCCGCACAAGCGGTGGAGCATGTGGTTTAATTCGACGCTACGCGAAGAACCTTACCAGGTCTTGACATCCTCTGCTACTCCTAGAGATAGGACGTTCCCTTCGGGGACAGAGTGACAGGTGCTGCATGGCCGTCGCTGCAT
+
GGGGGGGGGGGGGGGGGGGGGGGGGGGGGGGGGGGGGGGGGGGGGGGGGGGGGGGGGGGGGGGGGGGGGGGGGGGGGGGGGGGGGGGGGGGGGGGGGGGGGGGGGGGGGGGGGGGGGGGGGGGGGGGGGGGGGGGGGGGGGGGGGGGGGGGGGGGGGGGGGGGGGGGGGGGGGGGGGGGGGGGGGDEGGGGGGGGGGGGGGGGGGGGGGFDGGGGFGFFGGGGGGGGGFGGFFFFGFFDGGGGDFFFFFFFGGFB>FFFFFFAAFFFFFFFFFFFFFFFFFFFFFFFFF
@M00689:251:000000000-CJTJ5:1:1101:23248:11805 1:N:0:9
CAGGATTAGATACCCTGGTAGTCCATGCCGTAAACGGTGGGCGCTAGGTGTAGGGGTCTTCCACGGCCTCTGTGTCGTAGCTAACGCATTAAGCGCCCCGCCTGGGGAGTACGGCCGCAAGGCTAAAACTCAAAGGAATTGACGGGGGCCCGCACAAGCGGCGGAGCATGTGGATTAATTCGATGCAACGCGAAGAACCTTACCTGGGCTTGACATACACCAGATCGCTGCAGAGATGTAGTTTCCCTTGTGGTTGGTGTACAGGTGGTGCATGGTCGTCGCTGCAT
+
GGGGGGFGGGGGGGGGGGGGGGGGGGFFGFGGGGGGGGGGGGGGGGGGGGGFGGGGGGGGGGGGGGGGGGGGGGGGGGGGGGGGGGGGGGGGGGGGGGGGGGGGFGGCFGGGGGGGGGGGGGGGGFGGGGGGFFGGFGGGGGGEGGGGGDGEGDGGGF@FGGGGGGEGGGFGG?FGGGGGGFGGGGGGGGGGDG5CFGGGGGGGGCFFGGGGGGFGGFF:CGFGFGGC5C37;FGFFFGGFGGGFBF>F5<GDF3:>F::>FFFFFFFFFF?<6@FFE66>BFFFFF
@M00689:251:000000000-CJTJ5:1:1101:21972:11816 1:N:0:9
CAGGATTAGATACCCTGGTAGTCCACGCTGTAAACGTTGGGCGCTAGGTGTGGGGGACCTCTCCGGTTCTCTGTGCCGCAGCTAACGCATTAAGCGCCCCGCCTGGGGAGTACGGCCGCAAGGCTAAAACTCAAAGGAATTGACGGGGGCCCGCACAAGCGGCGGAGCATGCGGATTAATTCGATGCAACGCGAAGAACCTTACCTGGGTTTGACATCGCCGGAAAACTCGCAGAGATGTGGGGTCCTTCGGGGCCGGTGTACAGGTGATGCATGGCCGTCGCTGCAT
+
GGGGGGGGGGGGGGGGGGGGGGGGFGGGGGGGGGGGGGGGGGGGGGGGGGGGGGGGGGGGGGGGGGGGGGGGGGGGGGGGGGGGGGGGGGGGGGGGGGGGGGGGGGGGGGGGGGGGGGG+FGGGGGGGGGGGGGGGGGGGGGGGGGGGGGGGGGGGGGGGGGGGGGGGGGGGGGDEGGGGGGGGGGGGGGGGGGGGGG6FGGGGGGGGGFGCGGGGGFFGGGGGGDFFFGGFFFGGFFGFDFDDEE><FFFGGFFFFFFEFFFFFFFFFFABBFFFFFFF9>BFFF?D
@M00689:251:000000000-CJTJ5:1:1101:25634:11831 1:N:0:9
CAGGATTAGATACCCTGGTAGTCCATGCCGTAAACGGTGGGCGCTAGGTGTAGGGGTCTTCCACGGCCTCTGTGTCGTAGCTAACGCATTAAGCGCCCCGCCTGGGGAGTACGGCCGCAAGGCTAAAACTCAAAGGAATTGACGGGGGCCCGCACAAGCGGCGGAGCATGTGGATTAATTCGATGCAACGCGAAGAACCTTACCTGGGCTTGACATACACCAGATCGCTGCAGAGATGTAGTTTCCCTTGTGGTTGGTGTACAGGTGATGCATGGTCGTCGCTGCAT
+
GGGGGGGGGGGGGGGGGGGGGGGGGGGGGGGGGGGGGGGGGGGGGGGGGGGGGGGGGGGGGGGGGGGGGGGGGGGGGGGGGGGGGGGGGGGGGGGGGGGGGGGGGGGGGGGGGGGGGGGGGGGGGGGGGGGGFGGGGGGGGGGGGGGGGGGGGGGGGGGGGGGGGGGGGGCGGFGFFFGGGGGGGGGGGGGGGGGGGGGGGGGGGGGGGGGGGGGGGFFGGGGGGGGGFGGFFFGFBFG>CDGGFFFAFFBGGFFF;:6FBFBFFFFFFFDFFFFFFEFFFFFFFFF
@M00689:251:000000000-CJTJ5:1:1101:24713:11850 1:N:0:9
CAGGATTAGATACCCTGGTAGTCCATGCCGTAAACGGTGGGCGCTAGGTGTAGGGGTCTTCCACGGCCTCTGTGTCGTAGCTAACGCATTAAGCGCCCCGCCTGGGGAGTACGGCCGCAAGGCTAAAACTCAAAGGAATTGACGGGGGCCCGCACAAGCGGCGGAGCATGTGGATTAATTCGATGCAACGCGAAGAACCTTACCTGGGCTTGACATACACCAGATCGCTGCAGAGATGTAGTTTCCCTTGTGGTTGGTTTACAGGTTCTGCATGGCTGTCGCTGCAT
+
GGGGGGGGGGGGGGGGGGGGGGGGGGGGGGGGGGGGGGG@FFEGGGGGCFGGGGGGGGGGGGGGGEGGGGGGGGGGGGGGGGGGGGGGGGGGGCEEEGGGGGGGGGGGGGGGGGGGGGGGGGGGGGGGGGGGGGGGGGGGGGGGG:FGGGGGGGGGGGGEGGGGGGGGGGGGGFDEGGGGGGGGGGGGGDGDEGGGGGGGGGGGGGGGGGFGGG+>F?FGCCFGGCCD@CD??FGGFFFFFGGGFFFFFFFGGFFB0-(0(95<FF*-9))..9<))),,((489()
@M00689:251:000000000-CJTJ5:1:1101:19597:11933 1:N:0:9
CAGGATTAGATACCCTGGTAGTCCATGCCGTAAACGGTGGGCGCTAGGTGTAGGGGTCTTCCACGGCCTCTGTGTCGTAGCTAACGCATTAAGCGCCCCGCCTGGGGAGTACGGCCGCAAGGCTAAAACTCAAAGGAATTGACGGGGGCCCGCACAAGCGGCGGAGCATGTGGATTAATTCGATGCAACGCGAAGAACCTTACCTGGGCTTGACATACACCAGATCGCTGCAGAGATGTAGTTTCCCTTGTGGTTGGTGTACAGGTGCTGCATGGCCGTCGCTGCAT
+
GGGGGGGGGGGGGGGGGGGGGGGGGGGGGGGGGGGGGGGGGGGGGGGGGGGGGGGGGGGGGGGGGGGGGGGGGGGGGGGGGGGGGGGGGGGGGGGGGGGGGGGGGGGGGGGGGGGGGGGEGGGGGGGGGGGGGGGGGGGGGGGGGGGGGGGGGGGGGGGGGGGGGGGGGGGGGGGGGGGGGGGGGGGGGG7CGGGGGGGGGGGGGGGGGGGGGGGGGFFGGGGGGGGGFGGFFFGGFFGGGGGG=FFBFFACGFFF>FFFDFAAF???FFFFFFFFFFFFFFFFFF<
@M00689:251:000000000-CJTJ5:1:1101:23723:11947 1:N:0:9
CAGGATTAGATACCCTGGTAGTCCACACCGTAAACGATGTCGACTTGGAGGCTGTGCCCTTGAGGCGCGGCTTCCGGAGCTAACGCGTTAAGTCGACCGCCTGGGGAGTACGGCCGCAAGGTTAAAACCCAAATGAATTGACGGGGGCCCGCACAAGCGGTGGAGCATGTGGTTTAATCCGATGCAACGCGAAGAACCTTACCTGGTCTTGACATCCACGGAAGCCCTCAGAGATGAGAATGTGTCTTTGGGAACCGTGAGACAGGTGATGCATGGCCGTCGCTGCAT
+
FGGGGGGGGDFGGGGGGGGGGGGGGGDFGG,FGGGCGGGGF<8FF:F@,CF,@FGGDAF@EG9F8,7+@F+6=FE6:=+8:E?:4@7F:FC5,C4+@>+C+?FGGE=+33<FEFC+>FCF+@@FGGF,+8CFDFFG;FF@;=FGGG7FE@1::BFF*2C:4CCC88*2?BCCGG9F+<+3)2E/2@9+*2/::=CFG>C0+<0+AF++<CC76+<>5;:DGDD:*2*9FF479:C*/?CCDG:**9*5**(94?FF04(5(15<?FFFF<B>AFFFFF>>B96??>F<
@M00689:251:000000000-CJTJ5:1:1101:4511:11948 1:N:0:9
CAGGATTAGATACCCTGGTAGTCCATGCCGTAAACGGGGGGCGCTAGGTGTAGGGGGCTGCCACGGCCGCTGTGGCGGAGCGAACGCATGAAGCGCCCCGCCGGGGGAGGACGGCCGCAAGGCGAAAACGAAAAGGAAGGGACGGGGGCCCGCACAAGCGGCGGAGCAGGGGGATGAATTCGAGGCAACGCGAAGAAGCGAACCGGGGCGGGAAAGAAACCAGATAGAGGCAGAGAGGAAGTGTGCCTGGGGGTGGGTGGAAAGGTGCAGGAGGGTGGTGGCGGAAGCGGGATGG
+
GGGGGGGGGGGGGGGGGFGGGGGGGGGGGGGGG@E@E,@CE+=6+4><,558AADD+8+8+B88@C+++>*53@,3@*>C44<<*<<<**8<C<C41**414*18>8CC*:/:C**1*1:C>*::>EE,**288ECFG6*;@*/:8CE::*228*:8C2:E*:C=E:@*/:>>8**3<++*2<*22*;/2*25:EEF++**221/:7C/25=D*7*2.7**11>**3**217>5<C37*2>**2***)/73CD0596-4)-*4:@*9)).(4(05.)8-(,((--,(.223((((
@M00689:251:000000000-CJTJ5:1:1101:20892:11950 1:N:0:9
CAGGATTAGATACCCTGGTAGTCCACGCCGTAAACGATGTGTGCTGGATGTTGGGCAGTCTGACTGTTCAGTGTCGTAGCTAACGCGATAAGCACACCGCCTGGGGAGTACGGCCGCAAGGTTGAAACTCAAAGGAATTGACGGGGGCCCGCACAAGCGGTGGAGCATGTGGTTTAATTCGACGCAACGCGAAGAACCTTACCTGGGCTCGAAGCGCAGTGGAATCCGGTGGAAACATCGGCGCCCCTTAAAAGGCTGCTGCGGAGGTGCTGCATGGCTGTCGCTGCAT
+
GGGGGGGGGGGGGGGGGGGGGGGGGGGGGGGGGGGGGGGGGGGGGGGGGGGGGGGGGGGGGGGGGGGGGGGGGGGGGGFGGGGGGGGGGGGGGGGGGGGGGGGGGGGGGGGGFGGGGGGGGGGGGGGGGGGGGGGGGGGGGGGGGGGGGGGGGGGGGGGGGGGGGGGGGGGGFGGGGGGGGGGCGGGGGGGGECGGGGGGGGGGGGGGFFGGGGGGGFFG<CCFGGGGFGGFFFFGFFFGGGGGFF>BFFFGGFEF?FFFFFFBF>:?>?FF<@FFFF2?7??FFF92<
@M00689:251:000000000-CJTJ5:1:1101:28975:11956 1:N:0:9
CAGGATTAGATACCCTGGTAGTCCATGCCGTAAACGGTGGGCGCTAGGTGTAGGGGTCTTCCACGGCCTCTGTGTCGTAGCTAACGCATTAAGCGCCCCGCCTGGGGAGTACGGCCGCAAGGCTAAAACTCAAAGGAATTGACGGGGGCCCGCACAAGCGGCGGAGCATGTGGATTAATTCGATGCAACGCGAAGAACCTTACCTGGGCTTGACATACACCAGATCGCTGCAGAGATGTAGTTTCCCTTGTGGTTGGTGTACAGGTGTTGCATGGTCGTCGCTGCAT
+
GGGGGFGFFGGFGFGGGGGGGGGGGGGGGEGGGGGGGGFEGGGGGEGGGGGGGGGGGGGGG,EFGGGGEGGGGGGGGGGGGGGGGGGGGGGGGGGGCGGGGGGGGGGGGGFGGGGGGGGGGGGGGGGGGGGGGFGGGGGGGGGGGGGGGGGGGDGDGGGGDGGGEGGGGGGGGDGGGGGGGGE9CEFGGGGGGGGGGGGGGGGGGGCGGGGGGGGGFFFGDGFC=DGGFGGFF?GGFFGGGGGG=BFFF?AGGFFFFFFFFFA2@FFAFFFFB?@8?DBFB>FFB?F
@M00689:251:000000000-CJTJ5:1:1101:8451:11973 1:N:0:9
CAGGATTAGATACCCTGGTAGTCCATGCCGTAAACGGTTGGCGCTAGGTGTAGGGGTCTTCCACGGTCTCTGTGTCGTAGCTAACGCATTAAACGCCCCGCCTGGGGAGTACGGCCGCAAGTCTAAAACTCAAAGGAATTGACGGGGGCCCGCACAAGCGGCCCAGCATGTTGATTAATTCGATTCAACGCGAAGAACCTTACCTGGGCTTGACATACATCAGATCGCTGCAGACATGTGGTTTCCCTTGTGGTTGGTGTACATGTGGTGCATGATTGTCGCTGCAT
+
GAEFBEEG@CFGAFFGCCFFGFGGAGCC,@FGGGFF,B,6:66BF7@EEEGG,CCG@CFFFC,F@+,8@FDF,CFGGDF@F9C6C=@ECFGF,C=CCEGCCEC+F7C:FEF,?+8C:@F:C,AAD<558AFFCF98A<<>DCG>=8+3BFEE7*>FC>FG:F**3*2<<<C,?<+?CFFFF*1++?BC?5=>C***<8**3<:<C?=7*8C*98+:7??*::4CGG*9)*10)**9/=:0*2/2*1*)1).2*07((4,7)064B@*)0()424*17*.50(((43)
@M00689:251:000000000-CJTJ5:1:1101:25165:11976 1:N:0:9
CAGGATTAGATACCCTGGTAGTCCATGCCGTAAACGGTGGGCGCTAGGTGTAGGGGTCTTCCACGGCCTCTGTGTCGTAGCTAACGCATTAAGCGCCCCGCCTGGGGAGTACGGCCGCAAGGCTAAAACTCAAAGGAATTGACGGGGGCCCGCACAAGCGGCGGAGCATGTGGATTAATTCGATGCAACGCGAAGAACCTTACCTGGGCTTGACATACACCAGATCGCTGCAGAGATGTAGTTTCCCTTGTGGTTGGTGTACAGGTGGTGCATGGCTGTCGCTGCAT
+
GGGGGGGGGGGGGGGGGGGGGGGGGGGGGGGGGGGGGGGGGGGGGGGGGGGGGGGGGGGGGGGGGGGGGGGGGGGGGGGGGGGGGGGGGGGGGGGGGGGGGGGGGGGGGGGGGGGGGGGGGGGGGGGGGGGGGGGGGGGGGGGGGGGGGGGGGGGGGGGGGGGGGGGGGGGGGGFGGGGGGGGGGGGGGGGGGGGGGGGGGGGGGGGGGGGGGGGGGFFGDFCFCFGGFDGFFFGGFFGGGGGGFFFFFFBGGFFFFFFFFFFA@FFFEFADFFFFFEFFFFFFFFA
@M00689:251:000000000-CJTJ5:1:1101:25729:11978 1:N:0:9
CAGGATTAGATACCCTGGTAGTCCATGCCGTAAACGGTGGGCGCTAGGTGTAGGGGTCTTCCACGGCCTCTGTGTCGTAGCTAACGCATTAAGCGCCCCGCCTGGGGAGTACGGCCGCAAGGCTAAAACTCAAAGGAATTGACGGGGGCCCGCACAAGCGGCGGAGCATGTGGATTAATTCGATGCAACGCGAAGAACCTTACCTGGGCTTGACATACACCAGATCGCTGCAGAGATGTAGTTTCCCTTGTGGTTGGTGTACAGGTGATGCATGGCCGTCGCTGCAT
+
GGGGGGGGGGGGGGGGGGGGGGGGGGGFGGGGGGGGGGGGGGGGGGGGGGGGGGGGGGGGGGGGGGGGGGGGGGGGGGGGGGGGGGGGGGGGGGGGGGGGGGGGGGGGGGGGGGGGGGGGGGGGGGGGGGGGGGGGGGGGGGGGGGGGGGGGGGGGGGGGGGGGGGGGGGGGGGGGGGGGGGGGGGGGGGGGGGGGGGGGGGGGGGGGGGGGGGGGGFFFGGGG=FGGFCGF??F<F?FDFGGGFFFFFFDGGFFFFFFFFFAAFFF9BAAFFFFFFF>>FFFFFFF
@M00689:251:000000000-CJTJ5:1:1101:8432:11981 1:N:0:9
CAGGATTAGATACCCTGGTAGTCCATGCCGTAAACGGTGGGCGCTAGGTGTAGGGGTCTTCCACGGCCTCTGTGTCGTAGCTAACGCATTAAGCGCCCCGCCTGGGGAGTACGGCCGCAAGGCTAAAACTCAAAGGAATTGACGGGGGCCCGCACAAGCGGCGGAGCATGTGGATTAATTCGATGCAACGCGAAGAACCTTACCTGGGCTTGACATACACCAGATCGCTGCAGAGATGTAGTTTCCCTTGTGGTTGGTGTACAGGTGGTGCATGGTTGTCGCTGCAT
+
GG@@@,CFFCFFCEFA@CFFFGGGGGGGCCFGGGFEFBF::9FCG@BECFC<CEF7BFECGEFE7@@FD@EFGGFGGGGFGGGGFGGFG:FGFFGGCDECCFF7C4@FCFFDGGGGGCBFE@7=DBDD3>FAA>=D,@<FFGGGGGFGGD8>@E:F::<CEEGEGEGFGGGGF?@FFFFF78E9EEGGGGE7:=C:CGCF7:EC9:C57@DC*<C70==FDC/*9FCDFG)7@BC0970:DD7FF7?2=)6DD@>:1<?F4*)-7=F:5:)82?4@63?>F?FFB?<
@M00689:251:000000000-CJTJ5:1:1101:28944:11987 1:N:0:9
CAGGATTAGATACCCTGGTAGTCCATGCCGTAAACGGTGGGCGCTAGGTGTAGGGGTCTTCCACGGCCTCTGTGTCGTAGCTAACGCATTAAGCGCCCCGCCTGGGGAGTACGGCCGCAAGGCTAAAACTCAAAGGAATTGACGGGGGCCCGCACAAGCGGCGGAGCATGTGGATTAATTCGATGCAACGCGAAGAACCTTACCTGGGCTTGACATACACCAGATCGCTGCAGAGATGTAGTTTCCCTTGTGGTTGGTGTACAGGTGATGCATGGTCGTCGCTGCAT
+
FGGFGGGGFGGGGGGGGGGGGGGGGCFFGGGGGGGGGGGGEGGGGGGGGGGGGGGGECEFEGGGGGGEFGGGGGGGFGGGFGGGGCFGGEAGFGG@FGGGGEGGGGGC:FCFGGGDEGGGDGGGGGGGGFGGGGGGGFGGGFGGGGGDEGGGG@FGCFFECFDEGCEFGGGGGGGGGCGCGGGGCGGGGEGGDEGGGGGGGGGGGGGGGGGG7FF7CFFG<<CFFG73:CDF?FGC?FGGDGGFFFFFFF9<DFFFF?:FF6>AF47AFFFFFFFFFFFBF;?F>FF
@M00689:251:000000000-CJTJ5:1:1101:11447:11990 1:N:0:9
CAGGATTAGATACCCTGGTAGTCCATGCCGTAAACGGTGGGCGCTAGGTGTAGGGGTCTTCCACGGCCTCTGTGTCGTAGCTAACGCATTAAGCGCCCCGCCTGGGGAGTACGGCCGCAAGGCTAAAACTCAAAGGAATTGACGGGGGCCCGCACAAGCGGCGGAGCATGTGGATTAATTCGATGCAACGCGAAGAACCTTACCTGGGCTTGACATACACCAGATCGCTGCAGAGATGTAGTTTCCCTTGTGGTTGGTGTACAGGTGGTGCATGGCCGTCGCTGCAT
+
GGGGGGGGGGGGGGGGGGGGGGGGGGGGGGGGGGGGGGGGGGGGGGGGFGGGGGGGGGGGGGGGFGGGGGGGGGGGGGGGGFGGGGGGFDGGGGGGGGGGGGGGGGGGGGGGGGGGGGGGGGGGGGGGGGGGGGGGGGGGGGFGDGGGDGGGECGGGFGGGGGGDGGGGGGGGG6?CGGGCFGCFGGGGGGGG=EGGFGGGGGGGGGGDCC=4CCFGFFCFC<7CFGGFGGFFFGFFFCFGGGGF4?BFFDGG@>?68:>A94A??FFFFFBA4>4@E9091??6?B
@M00689:251:000000000-CJTJ5:1:1101:9953:12006 1:N:0:9
CAGGATTAGATACCCTGGTAGTCCATGCCGTAAACGGTGGGCGCTAGGTGTAGGGGTCTTCCACGGCCTCTGTGTCGTAGCTAACGCATTAAGCGCCCCGCCTGGGGAGTACGGCCGCAAGGCTAAAACTCAAAGGAATTGACGGGGGCCCGCACAAGCGGCGGAGCATGTGGATTAATTGGATGCAACGCGAAGAACCTTACCAGGGCTTGACATACACCAGATCGCTGCAGAGACGTTGTTCCCTTTGGGGTTGGCGTACAGGTGATGCATGGCCGTCGCTGCATCTTTTT
+
GGGGGGGGGGGGGGGGGGGGGGDFFAFGGGGGCGGGGGGGG8@FGGED<FFFGGGEEGGFCFCFFCGFGFGGGGGGGGGFGCEG8EFFC7FFFGEEEEFECECEF?>FFGGFE:@BFGDGCCCA<<FEF8@DFGGCF@,:@F9@:EEGDGEDGG>FGGGGDED8CE5@GC+9@FGGFFF+*0<+2CFF:CC****;EFFF?GG@+6**28*:C?FGD477*97FF7/75*)/0194)./*197*9=*)/*(*/>)(-((02>:)59F)992<A*)5)5,3(7<:0(-6-))).
@M00689:251:000000000-CJTJ5:1:1101:23770:12012 1:N:0:9
CAGGATTAGATACCCTGGTAGTCCATGCCGTAAACGGTGGGCGCTAGGTGTAGGGGTCTTCCACGGCCTCTGTGTCGTAGCTAACGCATTAAGCGCCCCGCCTGGGGAGTACGGCCGCAAGGCTAAAACTCAAAGGAATTGACGGGGGCCCGCACAAGCGGCGGAGCATGTGGATTAATTCGATGCAACGCGAAGAACCTTACCTGGGCTTGACATACACCAGATCGCTGCAGAGATGTAGTTTCCCTTGTGGTTGGTGTACAGGTGCTGCATGGCCGTCGCTGCAT
+
GGGGGGGGGGGGGGGGGGGGGGGGGGGGGGGGGGGGGGGGGGGGGGGGGGGGGGGGGGGGGGGGGGGGGGGGGGGGGGGGGGGGGGGGGGGGGGGGGGGGGGGGGGGDEGGGGGDGGGGGGGGGGGGGGGGGGGGGGGGGGGGGGGGGGGGGGGGGGGGGGGGGGGGGGGGGGGFGGGGGGGGGFGGGGGGGEGGGGGGFGGGGGGGGDGGEFGFGGFFGGGGGGGC3;DGFFF5>FF>C7FCGFFFFF@)>77>BFFFF>B9<4/6:FFFFBF>F?BB;6(42((.
@M00689:251:000000000-CJTJ5:1:1101:9937:12015 1:N:0:9
CAGGATTAGATACCCTGGTAGTCCATGCCGTAAACGGTGGGCGCTAGGTGTAGGGGTCTTCCACGGCCTCTGTGTCGTAGCTAACGCATTAAGCGCCCCGCCTGGGGAGTACGGCCGCAAGGCTAAAACTCAAAGGAATTGACGGGGGCCCGCACAAGCGGCGGAGCATGTGGATTAATTCGATGCAACGCGAAGAACCTTACCTGGGCTTGACATACACCAGATCGCTGCAGAGATGTAGTTTCCCTTGTGGTTGGTGTACAGGTGATGCATGGCCGTCGCTGCAT
+
GGGFGGFGGGFGGFGFF@FACFCEGGGGCFFFGGGDFGGGGGGGGGGGFCEEFGEGGGGAFGGGG7EC@FFGGGEFCGFFFFEFGGG>=FGGGFGGGGGEGGGGG7CGGGGGGGGCCGGGGCGCFFG<FGFGGDFAEDFGFGGFGGGGGGGGGGGGGGGGE@GGCEGCFGGGG9EF?FF7:5CFFGGGGE:=EEE*ACFE7FCCF?==5EFGFGGGGF@DGFCCFGCGF<DFFFGDFFGGGGFGFFF9456<D@3<0?6F<FD44B@B424<)*7)<D1999??>02
@M00689:251:000000000-CJTJ5:1:1101:15739:12023 1:N:0:9
CAGGATTAGATACCCTGGTAGTCCATGCCGTAAACGGTGGGCGCTAGGTGTAGGGGTCTTCCACGGCCTCTGTGTCGTAGCTAACGCATTAAGCGCCCCGCCTGGGGAGTACGGCCGCAAGGCTAAAACTCAAAGGAATTGACGGGGGCCCGCACAAGCGGCGGAGCATGTGGATTAATTCGATGCAACGCGAAGAACCTTACCTGGGCTTGACATACACCAGATCGCTGCAGAGATGTAGTTTCCCTTGTGGTTGGTGTACAGGTGCTGCATGGTCGTCGCTGCAT
+
GGGGGGGGGGGGGGGGGGGGGGGGGGGGGGGGGGGGGGGGGGGGGGGGGGGGGGGGGGGGGGGGGGGGGGGFGGGGGGGGGGFGGGGGGGGGGGGGEGGGGGGGGGGGGGGGGGGGGGGGGGGGGGGGGGGGGGGGGGGGGGGGGGGGGGGGGGGGCFGEGGGGGGGCGGGGGGGGGFEGGGGGGGFGGGGGGGGGGGGGGGGGGGGGGGGGGGGGGFFGGGGGCFGGFDGFFFGGBFCCGFFGBFFAF44FGFF104:>>89<FF64FB7:AFFFB>;299BFFFB
@M00689:251:000000000-CJTJ5:1:1101:5014:12031 1:N:0:9
CAGGATTAGATACCCTGGTAGTCCATGCCGTAAACGGTGGGCGCTAGGTGTAGGGGTCTTCCACGGCCTCTGTGTCGTAGCTAACGCATTAAGCGCCCCGCCTGGGGAGTACGGCCGCAAGGCTAAAACTCAAAGGAATTGACGGGGGCCCGCACAAGCGGCGGAGCATGTGGATTAATTCGATGCAACGCGAAGAACCTTACCTGGGCTTGACATACACCAGATCGCTGCAGAGATGTAGTTTCCCTTGTGGTTGGTGTACAGGTGCTGCATGGCCGTCGCTGCAT
+
GGEGGGGGGGGGGGGGGGGGGGGGGGGGGGGGGGGGGGGGGGGGGGGGFFGCGGGGGGGGGGGGGGGGGGGGGGGGGGFGGGGGGGGGGGGGGGGGGGGGGGGGGGGGGGGGGGGGDEGGGFGGGGGGGGGGGGGGGGGFFGGGGGGGGGGGGGGGGGGGGGGDGGGGGGCFGF9FFGGGGGGDGEGGEGGGGEGGGGGCGFGGGD5CFGFE4<EFGFFGCGFF4755@DGFFFG4*0:7>:FGFFFF4?<FD.)8011F26)64=F0?<>:2BF4@E(39>(4>:2
@M00689:251:000000000-CJTJ5:1:1101:8814:12033 1:N:0:9
CAGGATTAGATACCCTGGTAGTCCATGCCGTAAACGGTGGGCGCTAGGTGTAGGGGTCTTCCACGGCCTCTGTGTCGTAGCTAACGCATTAAGCGCCCCGCCTGGGGAGTACGGCCGCAAGGCTAAAACTCAAAGGAATTGACGGGGGCCCGCACAAGCGGCGGAGCATGTGGATTAATCCGATGCAACGCGAAGAAACTTACCTGGGCTTGACATACACCAGAACGCTGCAGAGATGTAGTTTCCCTGTTGGTTGGTGTACAGGTGGTGCATGGCCGTCGCTGCATCTGGCT
+
GGGCF@@FGGFFGEGGD@CCEGAFFECFGE;@FGGGGECEGGGGGDGFFEFGFFEGGGCEGGFGEGGC@F8F<@FC:F=D<<69CC@=:FGGGCCCFG:CCF@EC7=FGFGGGGCC>+63:=DDF=DF<=@FFFBCCF<8<FF:<:+@BFGGGEGGGGCFGCEGGGCEFGGGG7EGF?<+0/8?EGDCE5225:5A8*;0CF+AFGF5*;C/5CFCG@F*9*9D*9*937>FFFC949:770::?=9))))29)82;((8>*6<)9FF.:4)6@F)0<71,((,(,).:<-5(
@M00689:251:000000000-CJTJ5:1:1101:25112:12036 1:N:0:9
CAGGATTAGATACCCTGGTAGTCCGCGCTGTAAACGATGATTACTCGCTGCTAGGGGGCAACTCTTAGTGGCTTAGCGAAAGCGATAAGTAATCCACCTGGGGAGTACGCCGGCAACGGTGAAACTCAAAGGAATTGACGGGGGCCCGCACAAGCAGCGGAGCGTGTGGTTCAATTCGATGCAACACGAAGAACCTTACCAGGTCTTGACATCCTCTGCTACTCCTAGAGATAGGACGTTCCCTTCGGGGACAGAGTGACAGGTGATGCATGGTTGTCGCTGCAT
+
GGGGGGGGGGGGGGGGGGGGGGGGGGGGGGGGGGGGGGGGGGGGGGGGGGGGGGGGGGGGGGGGGGGGGGGGGGGGGGGGGGGGGGGGGGGGGGGGGGGGGGGGGGGGGGGGGGGGGGGGGGGGGGGGGGGGGGGGGGGGGGGGGGGGGGGGGGGGGGGGGGGGGGGGGFFGGGGGFGGGGGFGGGGGGGGGGGFDGGFGGGGCFGFGGGGGCGGGGFFGGGGGGGGGFGGFFFFGFFDFGGGGFFFFFFFGGFFFFFFFFFFAFFFFFAAFF?FB>F:?BFFF<
@M00689:251:000000000-CJTJ5:1:1101:8870:12036 1:N:0:9
CAGGATTAGATACCCTAGTAGTCCATGCCGTAAACGGTGGGCGCTAGGTGTAGGGGTCTTCCACGGCCTCTGTGTCGTAGCTAACGCATTAAGCGCCCCGCCTGGGGAGTACGGCCGCAAGGCTAAAACTCAAAGGAATTGACGGGGGCCCGCACAAGCGGCGGAGCATGTGGATTAATTCGATGCAACGCGAAGAACCTTACCTGGGCTTGACATACACCAGATCGCTGAAGAGATGTAGTTTCCCTTGTGGTTGGGGTACAGGTGTTGCAAGGCCGTGGCTGAATCTGTTT
+
GGGGGGGGGCFFFGGGGGGGGGFGGGGGGGGGGGGEEGG7FCEEGGGF@FFGGGGGEFFGF,CFCGDEFF<FGGGGGCEGFFGGEFFGDGFFF9CF@FGE+@FGGGEFGCFAFF+@C+@FE@D<DCFGEFFGGGFGCGG@<FFCGGGG@:BCEGFCEGGFC*:B5:*;+ACF+03+<F99:CF+@89EEE5>*::;FF=>7<0<?EG578*:>+02C@F0*9CD22A<>><FFB7C=FC7***:*99<*0-97;>67((0,)4-)/)-52).)/857;1(,(,-(5)5)..-.
@M00689:251:000000000-CJTJ5:1:1101:8885:12056 1:N:0:9
CAGGATTAGATACCCTAGTAGTCCATGCCGTAAACGGTGGGCGCTAGGTGTAGGGGTCTTCCACGGCCTCTGTGTCGTAGCTAACGCATTAAGCGCCCCGCCTGGGGAGTACGGCCGCAAGGCTAAAACTCAAAGGAATTGACGGGGGCCCGCACAAGCGGCGGAGCATGTGGATTAATTCGATGCAACGCGAAGAACCTTACCTGGGCTTGACATACACCAGATCGCTGCAGAGATGTAGTTTCCCTTGTGGTTGGTGTACAGGTGTTGCATGGCCGTCGCTGCAT
+
C<CFGFGFGGFGGGGGFFF<FFFFGFFFGGGEGGGGGGGGGFDGFGGGGGGFGDEGGDFGGGGG>CFDBFFGGGGGGGG@FGGGGGGGGGGGE9FGGGGGGGGGGGC7FFGGEGGGGGDGGGGGFGDDGGGFGGGG8FGGFDGGGGGGGGGDEDGGGGGCEGGEC=CGGGGGGGGGGGGGFDG?FGGGGCEEG5**<AFGGGGGGGFFGGCE<?CFF6?**/**26ED>C769@F5@?F>7:CFFFF<FF40>@3(33(7>*).7*)4>:635*5<?<>9,(3,((-
@M00689:251:000000000-CJTJ5:1:1101:23465:12062 1:N:0:9
CAGGATTAGATACCCTGGTAGTCCACGCTGTAAACGATGAGTGCTAGGTGTTAAGGGGTTTCCGCCCCTTAGTGCTGCAGTTAACGCATTAAGCACTCCGCCTGGGGAGTACGGCCGCAAGGCTTAAACTCAAAAGAATTGACGGGGGCCCGCACAAGCGGTGGAGCATGTGGTTTAATTCGACGCTACGCGAAGAACCTTACCAGGTCTTGACATCCTCTGACAACCCTAGAGATAGGGCTTTCCCTTCGGGGACAGAGTGACAGGTGCTGCATGGCCGTCGCTGCAT
+
GGGGGGGGGGGGGGGGGGGGGGGGGGGGGGGGGGGGGGGGGGGGGGGGGGGGGFGGGGGGGGGGGGGGGGGGGGGGGGGGGGGGGGGGGGGGGGGGGGGGGGGGGGGEGGGGGGGGGGGGGGGGGGGGGGGGGGGGGGGGGGGGGGGGGGGGGGGGGGGGGGGGGGGGGGGGGGGGGGGGGGGGGGGGGGGGGGGGGGGGGGGGGGGGGGGGGGGGGFFGGFGGGGGGFGGFFFGGFFGGGGGGFFFFFFFGGFFFFFBFFFFFFFFF??FFFFFFFF?FFFFFFFFFF
@M00689:251:000000000-CJTJ5:1:1101:25413:12064 1:N:0:9
CAGGATTAGATACCCTGGTAGTCCATGCCGTAAACGGTGGGCGCTAGGTGTAGGGGTCTTCCACGGCCTCTGTGTCGTAGCTAACGCATTAAGCGCCCCGCCTGGGGAGTACGGCCGCAAGGCTAAAACTCAAAGGAATTGACGGGGGCCCGCACAAGCGGCGGAGCATGTGGATTAATTCGATGCAACGCGAAGAACCTTACCTGGGCTTGACATACACCAGATCGCTGCAGAGATGTAGTTTCCCTTGTGGTTGGTGTACAGGTGCTGCATGGCTGTCGCTGCAT
+
GGGGGGGGGGGGGGGGGGGGGGGGGGGGGGGGGGGGGGGGGGGGGGGGGGGGGGGGGGGGGGGGGGGGGGGGGGGGGGGGGGGGGGGGGGGGGGGGGGGGGGGGGGGGGGGGGGGGGGGGGGGGGGGGGGGGGGGGGGGGGAFGGGGGGGGGGGGGGGGGGFCEGGGFGGGGGGGGGGGGGGGGGGGGGGGGGGGGGGGGGGGGGGGGGGGGGGGGGFFGGFFGGGGGFDGFFF<FFFGGGGGGFFFFFFDGGFFF;??F<FBFFFFFFFFFF?FFFFFFFFFFFFF
@M00689:251:000000000-CJTJ5:1:1101:19090:12068 1:N:0:9
CAGGATTAGATACCCTGGTAGTCCACGCCGTAAACGATGTCGACTTGGAGGTTGTGCCCTTGAGGCGTGGCTTCCGGAGCTAACGCGTTAAGTCGACCGCCTGGGGAGTACGGCCGCAAGGTTAAAACTCAAATGAATTGACGGGGGCCCGCACAAGCGGTGGAGCATGTGGTTTAATTCGATGCAACGCGAAGAACCTTACCTGGTCTTGACATCCACGGAAGTTTTCAGAGATGAGAATGTGCCTTCGGGAACCGTGAGACAGGTGATGCATGGTTGTCGCTGCAT
+
GGGGGGGGGGGGGGGGGGGGGGGGFFGGGGGGGGGGGGGGGGGGGGGGFGGFGGGGGGGGGGGGGGGGGGGGGGGGGGGGGGGGGGGGGGGGGGGGGGGGGGGGGGGGGGGGGGGGGGGGGGGGGGGGGGGGGGGGGGGGGGGGGGGGGGGGGGGGGGGGGGGGGGGGFFGGGCFGGGGGGGGGGGGGGGGGGGGGGGGGFGGGGGGG?EGGGGGGGFFGGGGGCFGGFGGFFFGGFFGGGGGGFFFFFFFGDFFFFFFFFFBFFFFFFFF<AFFFFFB?BFFFFFFF
@M00689:251:000000000-CJTJ5:1:1101:5508:12199 1:N:0:9
CAGGATTAGATACCCTGGTAGTCCATGCCGTAAACGGTGGGCGCTAGGTGTAGGGGTCTTCCACGGCCTCTGTGTCGTAGCTAACGCATTAAGCGCCCCGCCTGGGGAGTACGGCCGCAAGGCTAAAACTCAAAGGAATTGACGGGGGCCCGCACAAGCGGCGGAGCAGGGGGATTAATTCGATGCAACGCGAAGAACCTTACCTGGGCTTGACATACACAAGATGGCTGCAGAGAGGTAGTTTCCCTTGGGGTTGGTGGAAAGGTGTTGCATGGCCGTCGCTGCTT
+
GGGGDGGGGGGGFEGGGGGGGGGGEFGGGGGGGFGEGGGGGFCCF@FEFGGGGGGGGGGGGG<CF:FEGGGGGGGGG,FFGEFGGGGGGFEGFGGGFGGCFGGGGGDGGGGGGGFEEGGGGGG<DDFGFCEGFGGGGGG?FGGCFDGGGFEEEGEGG>FGGDGGEE>F*A:E>E*:CF09DEF?C*<C+>GGGGGGGG=8CFCC7<:EGG4CGCFCFFFG*7CCD*0CFG*))179)7***022*9?)97(5<5)40(()(*.4F6?)0.)8)75)9;6>9((,())
@M00689:251:000000000-CJTJ5:1:1101:17104:12207 1:N:0:9
CAGGATTAGATACCCTGGTAGTCCACGCCGTAAACGATGTCGACTTGGAGGTTGTGCCCTTGAGGCGTGGCTTCCGGAGCTAACGCGTTAAGTCGACCGCCTGGGGAGTACGGCCGCAAGGTTAAAACTCAAATGAATTGACGGGGGCCCGCACAAGCGGTGGAGCATGTGGTTTAATTCGATGCAACGCGAAGAACCTTACCTGGTCTTGACATCCACGGAAGTTTTCAGAGATGAGAATGTGCCTTCGGGAACCGTGAGACAGGTGATGCATTGCTGTCGCTGCAT
+
GGGGGFGGGGFGGFGGFGFGGGGGGGGGGGGEGGGGGGGGGGFGGGGGEEGG@DFFGGGGGGFFGGEGFGGGGGGGCFGGDGGGGGFGGGGGGGGGGGGGGGBFGGFGGGGGGGGGGGE@CFDFGCFGDGGGFGCFFGGFFGDEG>CEGGDGDGGGGGCGGGGGCFGGGGGGGFGGCCFCGGGGGFFGCECGEGDGGGFGGFGGFCFGGGGFFGGC<@FDDDGGGGGGFFF?4@GCFF=:CFFFFFFFFF6DCBF604(7(@<?F>FF4<DFF=*9@?BF?BF?16?B
@M00689:251:000000000-CJTJ5:1:1101:8053:12240 1:N:0:9
CAGGATTAGATACCCTGGTAGTCCATGCCGTAAACGGTGGGCGCTAGGTGTAGGGGTCTTCCACGGCCTCTGTGTCGTAGCTAACGCATTAAGCGCCCCGCCTGGGGAGTACGGCCGCAAGGCTAAAACTCAAAGGAATTGACGGGGGCCCGCACAAGCGGCGGAGCATGTGGATTAATTCGATGCAACGCGAAGAACCTTACCTGGGCTTGACATACACCAGATCGCTGCAGAGATGTAGTTTCCCTTGTGGTTGGTGTACAGGTGTTGCATGGCTGTCGCTGCAT
+
FEFGGGGGGGGGGFGGEFFGGGGGGGGGGGGGGGGGCFGDGGGGGGGFGGGGGGGGGGGGGGGGDEEGGGGGGGGGGGGGGGGGFGGGGGGCFF>FEGGCFGGGGGGCEFGGGGGGGGGGGEGG,BDFGGGGCFECGFFGGGGFGEEEDGGEG7F@FCFGGGGEDGGDGGGCC<FFCFFGCGG?@EGGGEGG==CA0CFGD9FFGFG75EGDDGFD>F=<F3C<FGCDF*>FFF<*8*:7DFCDBFFFF:A4CFF?02(<AB)5)9)8>1><A?4@))(.46??FB9
@M00689:251:000000000-CJTJ5:1:1101:9538:12241 1:N:0:9
CAGGATTAGATACCCTGGTAGTCCACGCCCTAAACGATGTCAACTAGCTGTTGGGGCCAATAGGCTTTAGTAGCGCAGCTAACGCGTGAAGTTGACCGCCTGGGGAGTACGGTCGCAAGATTAAAACTCAAAGGAATTGACGGGGACCCGCACAAGCGGTGGATGATGTGGATTAATTCGATGCAACGCGAAAAACCTTACCTACGCTTGACATGTCTGGAATCCTGAAGAGATTTAGGAGTGCCCGCAAGGGAACCGGAACACAGGTGGTGCATGGTTGTCGCTGCAT
+
GGGGGGGGGGGGGGGGGGGGGGGGGGGGGGGGGGGGGGGGGGGGGGGGGGGGGGGGGGGGGGGGGGGGGGGGGGGGGGGGGGGGGGDGGGGGGGGGGGGGGGGGGGGGGGGGGGGGGFGGGGGGGGGGGGGGGGGGGGGGGGGGGGGGGGGGGGFGGGGGGDGGGGGGGGGGGFFFFGGGGGGGGGGGGGGGGGGGGGGGGGGGGGGGGGGGGGGGGFFFFGGGGCFGFGG5?FFFFFGGFCFGFFFFFE>GDFF??B9DBFF?:>F<F::?FFFFF?BFF>BB(,27<
@M00689:251:000000000-CJTJ5:1:1101:25853:12273 1:N:0:9
CAGGATTAGATACCCTGGTAGTCCACGCCGTAAACGATGAACGCTAGCCGTTGGACAGCTTGCTGTTCAGTGGCGCAGCTAACGCATTAAGCGTTCCGCCTGGGGAGTACGGCCGCAAGGCTAAAACTCAAAGGAATTGACGGGGGCCCGCACAAGCGGCGGAGCATGTGGATTAATTCGATGCAACGCGAAGAACCTTACCTGGGCTTGACATACACCAGGTTGCTGCAGAGATGTAGTGTCCCTTGTGGTTGGTGTACAGGTGGTGCATGGCTGTCGCTGCAT
+
GGGGGGGFGGGGGGGGGGGGGGGGGGGGGGGGGGGGGGGGGGGGGGGGGGGGGGGGGGGGGGGGGGGGGGGGGGGGGGGGGGGGGGGGGGGGGGGGGGGGGGGGGGEGGGGGGGGGGGGGGGGGGGGGGGGGGGGGGGGGGGGGGGGGGGGGGGGGGGGGGGGGGGGGGGGGGGGGGFGFGGGGGGGGGGGGGEGGGGGGGGGGGGFGGGFGGDGGFFFGGGGGGGGGFGGFFFFGFFFF:CGCFFFFFFFGGFFFFFBFFFFFFFFFFFFFFFFFF?:::BB:A
@M00689:251:000000000-CJTJ5:1:1101:29351:12310 1:N:0:9
CAGGATTAGATACCCTGGTAGTCCATGCCGTAAACGGTGGGCGCTAGGTGTAGGGGTCTTCCACGGCCTCTGTGTCGTAGCTAACGCATTAAGCGCCCCGCCTGGGGAGTACGGCCGCAAGGCTAAAACTCAAAGGAATTGACGGGGGCCCGCACAAGCGGCGGAGCATGTGGATTAATTCGATGCAACGCGAAGAACCTTACCTGGGCTTGACATACACCAGATCGCTGCAGAGATGTAGTTTCCCTTGTGGTTGGTGTACAGGTGATGCATGGTCGTCGCTGCAT
+
FFGFEFFFGGGGGGFFGGGGGGGGGGGGGE@FFFGGGGGGGGGGGGGGGGGGGGGGGGGGGGGGGGGGGGGGGGGGGGGGGGGGGGGGGGGGGGGG:FDCFGGGGGGGGGGGGGDEGGGGGGGGGGGGGGGGGGGGGGGGGGGGGGGGGGGGGEEDFGDFCCEEEGGGGGGGGCAFFGGGGGGGGGGGGGGGGGGGG8CCFFCGFGGGGGGCGFG7FFFGGGGG4*><FDGFFFGGFFGGG>FGFFF4@FF6C>F:F<BFBFBFFFFA@<48AFF7FEFF9(33;>A
@M00689:251:000000000-CJTJ5:1:1101:24723:12310 1:N:0:9
CAGGATTAGATACCCTGGTAGTCCATGCCGTAAACGGTGGGCGCTAGGTGTAGGGGTCTTCCACGGCCTCTGTGTCGTAGCTAACGCATTAAGCGCCCCGCCTGGGGAGTACGGCCGCAAGGCTAAAACTCAAAGGAATTGACGGGGGCCCGCACAAGCGGCGGAGCATGTGGATTAATTCGATGCAACGCGAAGAACCTTACCTGGGCTTGACATACACCAGATCGCTGCAGAGATGTAGTTTCCCTTGTGGTTGGTGTACAGGTGTTGCATGGCCGTCGCTGCAT
+
GGGGGGGGGGGGGGGGGGGGGGGGGGGGGGGGGGGGGGGGGGGGGGGGGGGGGGGGGGGGGGGGGGGGGGGGGGGGGGGGGGGGGGGGGGGGGGGGGGGGGGGGGGGGGGGGGGGGGGGGGGGGGGGGGGGGGGGGGFGGGGGGGGGGGGGGGGGGGGGGGG:EGGGGGGGGGGGGGGGGGGGGGGGGGGGGGGGGGGGGGGGGGGFGGGGGGGFGGFFGGFGGGDFGFGGFFFGGFFCFGGGGFFFFFFBGGFF?>BBFFFFFFF?<>(6>AF>@FFFFFFBF>:A
@M00689:251:000000000-CJTJ5:1:1101:29197:12386 1:N:0:9
CAGGATTAGATACCCTGGTAGTCCATGCCGTAAACGGTGGGCGCTAGGTGTAGGGGTCTTCCACGGCCTCTGTGTCGTAGCTAACGCATTAAGCGCCCCGCCTGGGGAGTACGGCCGCAAGGCTAAAACTCAAAGGAATTGACGGGGGCCCGCACAAGCGGCGGAGCATGTGGATTAATTCGATGCAACGCGAAGAACCTTACCTGGGCTTGACATACACCAGATCGCTGCAGAGATGTAGTTTCCCTTGTGGTTGGTGTACAGGTGGTGCATGGCTGTCGCTGCAT
+
GGGGGFGGGGGGGGGGGGGGGGGGGGGGGGGGEFGGGGGGGGGGGFGGGGGGGGGGGGGGGGGGGGGGGGGGGGGGGGGGGGGGGGGGGGGGGGGGGGGGGGGGGGGCGFGGGGGGGGGGGGGGGGGGGGGGGGGGGGGGGGGGGGGGGGGGGGGGGGGGEGGGGGGGGGGGG?FGGFFGGGGGGGGGGGGGCECCGGGGGGGGGG=CGGGGGGGGGFFG<GDGGGFGFGGF?/><FFGGGGGGFFFFFFAFD>F:>FFFFF>AFFFFFFF?A4@FFFFF:BF?F?A
@M00689:251:000000000-CJTJ5:1:1101:26883:12399 1:N:0:9
CAGGATTAGATACCCTGGTAGTCCATGCCGTAAACGTTGGGCACTAGATGTAGGGGACATTCCACGTTTTCCGCGTCGTAGCTAACGCATTAAGTGCCCCGCCTGGGGAGTACGGCCGCAAGGCTAAAACTCAAAGGAATTGACGGGGGCCCGCACAAGCGGCGGAGCATGCTGATTAATTCGATGCAACGCGAAGAACCTTACCAAGGCTTGACATGCACCGGGCGGCCGCAGAGATGTGGCTTTCTTCGGACTGGTGCACAGGTGCTGCATGGTCGTCGCTGCAT
+
GGGGGGGGGGGGGGGGGGGGGGGGGGGGGGGGGGGGGGGGGGGGGGGGGGFGGGGGGGGGGGGGGGGGGGGGGGGGGGGGGGGGGGGGGGGGGGGGGGGGGGGGGGGGGGGGGGGGGGGGGGGGFGGGGGGGGGGGGEFGGGGGGGGGGGGGGGGGGGGGGGECEGGGGGGGGGFGGGGGGGGGGGGGGGGGDGGGGGGGGGGGGGGGGGGGGGGGGFFGGGGCDGGGFGGFFFGGFFGGGGGGFFFFFFFCGFFFFFFFFFA0>FFFFAFFFFF7@B9?9B?F>0:
@M00689:251:000000000-CJTJ5:1:1101:20416:12417 1:N:0:9
CAGGATTAGATACCCTGGTAGTCCATGCCGTAAACGGTGGGCGCTAGGTGTAGGGGTCTTCCACGGCCTCTGTGTCGTAGCTAACGCATTAAGCGCCCCGCCTGGGGAGTACGGCCGCAAGGCTAAAACTCAAAGGAATTGACGGGGGCCCGCACAAGCGGCGGAGCATGTGGATTAATTCGATGCAACGCGAAGAACCTTACCTGGGCTTGACATACACCAGATCGCTGCAGAGATGTAGTTTCCCTTGTGGTTGGTGTACAGGTGTTGCATGGCCGTCGCTGCAT
+
FGGGGGGGGGGFGGGGGFGCCFGGGGFGGGGGGGGGGGEEEFEGGGGGGDFGFFGGGGGGGGGGGGGGGGGGGGGGGGGGGGGFGGGGGDGGGGGGGGGGGGGGGGGGCGFGGGCFGGGGGGGGGGGGGGGGGGGGGDGGGGGEFGGGGGGDGGGGGGGGGGDGGGGGGGGGGGGGGGGGGGGGGGGFGG5CCGGEGGDGGGFEFG=5F6CEDGFFFFFDDF*CD6EG>7CFFBGDFFGGGCCCF609FFDGGFF?F?FFAF9A@FFAE:4<AFFFFFF>99:?>FA
@M00689:251:000000000-CJTJ5:1:1101:18519:12441 1:N:0:9
CAGGATTAGATACCCTGGTAGTCCATGCCGTAAACGGTGGGCGCTAGGTGTAGGGGTCTTCCACGGCCTCTGTGTCGTAGCTAACGCATTAAGCGCCCCGCCTGGGGAGTACGGCCGCAAGGCTAAAACTCAAAGGAATCGACGGGGGCCCGCACAAGCGGCGGAGCATGTGGATTAATTCGATGCAACGCGAAGAACCTTACCTGGGCTTGACATACACCAGATCGCTGCAGAGATGTAGTTTCCCTTGTGGTTGGTGTACAGGTGATGCATGGTCGTCGCTGCAT
+
GGGGGGGGGGGGGGGGGGGGGGGGGGGGGGGGGGGGGGGGGGGGGGGGGGFGGGGGGGGGGGGGGGGGGGGGGGGGGGGGGGGGGGGGGGGGGGGGGGGGGGGGGGGGGGGGGGGGGGGGGGGGGGGGGGGGGGGGGGGGGGGGGGGGGGGGGGGGGGGGGGGGGGGGGGGGGFGGGGGGGGGGGGGGGGGGGGGGGGGFGGGGGGGGFGGGGFGGGFFGGGGGGGGGFGGFFBGGFFC7CGGD?FFFF:)6DFFFFFFFFFFFFFFFFFFFFFFFFFFBBB?BFB>
@M00689:251:000000000-CJTJ5:1:1101:29200:12456 1:N:0:9
CAGGATTAGATACCCTGGTAGTCCACGCCGTAAACGATGTCGACTTGGAGGTTGTGCCCTTGAGGCGTGGCTTCCGGAGCTAACGCGTTAAGTCGACCGCCTGGGGAGTACGGCCGCAAGGTTAAAACTCAAATGAATTGACGGGGGCCCGCACAAGCGGTGGAGCATGTGGTTTAATTCGATGCAACGCGAAGAACCTTACCTGGTCTTGACATCCACGGAAGTTTTCAGAGATGAGAATGCGCCTTCGGGAACCGTGAGACAGGTGCTGCATGGCTGTCGCTGCAT
+
GGGGGGGGGGGGGGGGGGFGGGGGCFGGGGGFGGGGGGGFFF@FGGFFFGGGGGGGGFGGFFFGCFFGG>FGGGGGGDGGGGGGGGGEEGGGGGGGCFEGGGGGGGGGGFGGEGGGGGGDFGGGFFGGDBCFGGGG9FF<FFG7FEGGGGEE@EGGGGGGGEGGGGGGGGGGGGGGGGGGGFGGGGCFGGEGDCEGGGFGGGGGEGFGEGGDGGG4DFFGCDCG<FGG?FC6=FGCFFGGGGGGDFFBFFFDC@@?FFFF092155B?FF2?BFFFFFFB388?<>F<
@M00689:251:000000000-CJTJ5:1:1101:13529:12473 1:N:0:9
CAGGATTAGATACCCTGGTAGTCCACGCCGTAAACGATGGATACTAGCTGTCCGGCGCACACTGGTGTGCTGGGCGGCCCAGCGAAAGTGATAAGTATCCCACCTGGGGAGTACGTTCGCAAGAATGAAACTCAAAGGAATTGACGGGGGCCCGCACAAGCGGTGGAGCATGTGGTTTAATTCGATGATACGCGAGGAACCTTACCAGGGCTTAAATGTAGTCTGACAGGGGTGGAAACACCCCCTTCTTCGGACAGATTACAAGGTGCTGCATGGCCGTCGCTGCAT
+
GGGGGGGGGGGGGGGGGGGGGGGGGGGGGGGGGGGGGGGGGGGGGGGGGGGGGGGGGGGGGGGGGGGGGGGGGGGGGGGGGGGGGGGGGGGGGGGGGGGGGGGGGGGGGGGGGGGGGGGGGGGGGGGGGGGGGGGGGGGGGGGGGGGGGGGGGGGEGE<FGGGGGGGGGGGGGGGGGGGGGGGGGGGGGGGGGGGGGGGGGGGGGGGGGGGGGGGGGFFGGGGGGGGGFGGFFF:<F=FGGGDGE>FFFFFGD5DFFFDFFFFFFFFFFFFFFFFFFF>BFFFFF90<
@M00689:251:000000000-CJTJ5:1:1101:24984:12537 1:N:0:9
CAGGATTAGATACCCTGGTAGTCCACGCCGTAAACGATGAATACTAGGTGTAGGGGTTTCAACACCTCTGTGCCGCCGCTAACGCATTAAGTATTCCGCCTGGGGAGTACGGTCGCAAGATTAAAACTCAAAGGAATTGACGGGGGCCCGCACAAGTAGCGGAGCATGTGGTTTAATTCGAAGCAACGCGAAGAACCTTACCTCGACTTGACATCCTCTGCATTACCCTTAATCGGGGAAGTTCCTTCGGGAACAGAGTGACAGGTGATGCATGGCCGTCGCTGCATTTGTCT
+
GGGGGGGGGGGGGGGGGGGFGGGFFFFGGGGGGGGGGGGGGGGGGGGG9FDGFFGGB@C@FGGFFGGGGGGGGDGGGGGDEGFFGGFGGGGFFCFGDFGGGGGGGGGFGFGG=FGEEGGGGFFGGGGGGGGGGGGGG>DGGGGFEGGGECEGGGGGGGGFCDGGGGDFGDC<<CFGGCFGGFGCFGGEEECEGGGGG6+<8CEGEGD=EEGF73<C4=6FGGCD7*<FFGD*9@57;@DCD97:FF*)052CDFF:FBAF>BA>FFFBFFF766<F?;719>?B>7))).6)6
@M00689:251:000000000-CJTJ5:1:1101:24979:12554 1:N:0:9
CAGGATTAGATACCCTGGTAGTCCACGCCGTAAACGATGAATACTAGGTGTAGGGGTTTCAACACCTCTGTGCCGCCGCTAACGCATTAAGTATTCCGCCTGGGGAGTACGGTCGCAAGATTAAAACTCAAAGGAATTGACGGGGGCCCGCACAAGTAGCGGAGCATGTGGTTTAATTCGAAGCAACGCGAAGAACCTTACCTCGACTTGACATCCTCTGCATTACCCTTAATCGGGGAAGTTCCTTCGGGAACAGAGTGACAGGTGATGCATGGCCGTCGCTGCAT
+
GGGGGGGGGGGGGGGGGGGGGGGGGGGGGGGGGGGGGGGGGGGGGGGGGGGGGGGGGGGGGGGGGGGGGGGGGGGGGGGGGGGGGGGGGGGGGGGGGGGGGGGGGGGGGGGGGGGGGGGGGGGGGGGGGGGGGGGGGGGGGGGGGGGGGGGGGGFGGGGGGGGGGGGGGGGGGGGGGGGGGGGGGGGGGGGGGGGGGGGGGGGGGGGGGGGGGFGGGFFGGGGGGGGGFGGFFFGCDDDGGGGGFFFFFF9GGFFFBFFFFFFFFFFDFFFFFFFFFF>FBFFFBBF
@M00689:251:000000000-CJTJ5:1:1101:24209:12557 1:N:0:9
CAGGATTAGATACCCTGGTAGTCCATGCCGTAAACGGTGGGCGCTAGGTGTAGGGGTCTTCCACGGCCTCTGTGTCGTAGCTAACGCATTAAGCGCCCCGCCTGGGGAGTACGGCCGCAAGGCTAAAACTCAAAGGAATTGACGGGGGCCCGCACAAGCGGCGGAGCATGTGGATTAATTCGATGCAACGCGAAGAACCTTACCTGGGCTTGACATACACCAGATCGCTGCAGAGATGTAGTTTCCCTTGTGGTTGGTGTACAGGTGGTGCATGGCTGTCGCTGCAT
+
GGGGGGGGGGGGGGGGGGGGGGGGGGGGGGGGGGGGGGGGGGGGGGGGGGGGGGGGGGGGGGGGGGGGGGGGGGGGGGGGGGGGGGGGGGGGGGGGGGGGGGGGGGGGGGGGGGGGGGGGGGGGGGGGGGGGGGGGGGGGGGGGGGGGGGGGGGGGGGGGGGGGGGGGGGGGGGGGGGGGGGGGGGGGGGGGGGGGGGGGGGGGGGGGGGGGGGGGGFFGGGGGGGGGFGGFFFGGFFGGGGGGFFFFFFFGGFFFFB?FFFFAFFFFEFABBFFFFB?D?:<:BFF
@M00689:251:000000000-CJTJ5:1:1101:13781:12590 1:N:0:9
CAGGATTAGATACCCTGGTAGTCCATGCCGTAAACGGTGGGCGCTAGGTGTGGGGGTCTTCCACGGCCTCTGTGTCGTAGCTAACGCATTAAGCGCCCCGCCTGGGGAGTACGGCCGCAAGGCTAAAACTCAAAGGAATTGACGGGGGCCCGCACAAGCGGCGGAGCATGTGGATTAATTCGATGCAACGCGAAGAACCTTACCTGGGCTTGACACGCACCAAATCGCTGCAGAGATGTAGTTTCCCTAGTGGTTGTTGTACGGGTGATGCATGGTGGTCGCTGCAT
+
GGGGGGGGGFFGGGGGGGGGGGGGGFGGGGGGGGGGGGGGGFGGGGGGGGG,BE++@FEGEFEFEE+@BFGFGGFFGF<FGGFGGGCCBCGGGFDGGGGEEEEGGGGEEFGGGCCFGGGGGFGEGGGEGCGGGGGGCCFF:FFEGGEEGDEGGEGGGGGGGDEGCC5CGGG7C+<9<:+<C8C+<8ECGGGGGGGCC*1*2<C<++*2*;C7>+?7*8;3)**1**29597:)6/7=*220:**9**)*..:D9>1,,().=(,3>;4*:))48:=*)4)-7?49?D
@M00689:251:000000000-CJTJ5:1:1101:6037:12665 1:N:0:9
CAGGATTAGATACCCTGGTAGTCCACGCCGTAAACGATGTCGACTTGGAGGTTGTGCCCTTGAGGCGTGGCTTCCGGAGCTAACGCGTTAAGTCGACCGCCTGGGGAGTACGGCCGCAAGGTTAAAACTCAAATGAATTGACGGGGGCCCGCACAAGCGGTGGAGCATGTGGTTTAATTCGATGCAACGCGAAGAACCTTACCTGGTCTTGACATCCACGGAAGTTTTCAGAGATGAGAATGTGCCTTCGGGAACCGTGAGACAGGTGCTGCATGGCTGTCGCTGCAT
+
GGGGGGGGGGGGGFGGGGGGGGGGFFGGGGGGGGGGGGGFGFFGGGGGCF,B<FGGG9EEAFGG8FDGGFGGGGGGGC7@EFGFFGGGGG?EGGGGGGGGGGGGGGEGF8FFGGG>FFF@FFGGGFGGFGEGC@9ACAC<FFGGDEEFGC8EEG7FCFGGFFEEFFFCGGCFGF+<@F7@FGFFGFGGCEGDGEGGFG@GFFFGE*73CGGGGFACC?)//9/9CF9D?C76@FDCF?F>>C2CF4@)1705DDF<031)(9).77?0)<424@F4>;??):?3:90:
@M00689:251:000000000-CJTJ5:1:1101:24928:12675 1:N:0:9
CAGGATTAGATACCCTGGTAGTCCATGCCGTAAACGGTGGGCGCTAGGTGTAGGGGTCTTCCACGGCCTCTGTGTCGTAGCTAACGCATTAAGCGCCCCGCCTGGGGAGTACGGCCGCAAGGCTAAAACTCAAAGGAATTGACGGGGGCCCGCACAAGCGGCGGAGCATGTGGATTAATTCGATGCAACGCGAAGAACCTTACCTGGGCTTGACATACACCAGATCGCTGCAGAGATGTAGTTTCCCTTGTGGTTGGTGTACAGGTGATGCATGGCCGTCGCTGCAT
+
GGGGGGGGGGGGGGGGGGGGGGGGGGGGGGGGGGGGGGGGGGGGGGGGGGGGGGGGGGGGGGGFGGDGGGGGGGGGGGGGGGGGGGGGGGGGGGG>FGGEEGGGGGGGGGGFGGGGGGGGGGGGGGGGGCFGGGGGGGGGGGGGGGGGGEGGGGGGGGGGGGGCEGGGGGFGGGEFGGGGGGGGGGGFCCGGGGGGGGDGGGGGGGGGGGGGGGGGGFFGCGGGFGGGFGGFFFGGFFGGGGGGF6?AFFFGGFFF9?FFFFFFFFFFFFFFAFFFFBFFFFFFF?:
@M00689:251:000000000-CJTJ5:1:1101:6619:12692 1:N:0:9
CAGGATTAGTACCCTGGTAGTCCATGCCGTAAACGGTGGGCGCTAGGTGTAGGGGTCTTCCACGGCCTCTGTGCCGTAGCTAACGCATTAAGCGCCCCGCCTGGGGAGTACGGCCGCAAGGCTAAAACTCAAAGGAATTGACGGGGGCCCGCACAAGCGGCGGAGCATGTGGATTAATTCGCTGCAACGCGAAGAACATTACATGGGCTTGACATACACTAGATCGCACCAGAGATGTAGTTTCCATTGTGGGTGGTGTACGGGTGACGCAAGGCTGTCGTGGCATCTGGCTCAT
+
GGGGGGGGGFFEFGGFGGGFGEEFGFFG>6;8:<@,,CCEGCCC@FFCEA<FFGGC,EFGGD<,+@@FGGEF<FFEEC7@,<CEF6>F,CF<ECBFGC@:+?DGGC8>+,8?FGFGGGEGG7,>FB,,B<DFA9<F,@,3,@CEDC:CGEECEEGGFF7@@ECC**2<CC+A7C0A+<:+**/;C<<285**27E@F*<++3+++2****1**0<*7*?762:7077*))207;**9=*0**:7?*/<?=6**0<043172)(4@>5).(,((0))).,8-(,,()()-)).)).
@M00689:251:000000000-CJTJ5:1:1101:14068:12697 1:N:0:9
CAGGATTAGATACCCTGGTAGTCCATGCCGTAAACGGTGGGCGCTAGGTGTAGGGGTCTTCCACGGCCTCTGTGTCGTAGCTAACGCATTAAGCGCCCCGCCTGGGGAGTACGGCCGCAAGGCTAAAACTCAAAGGAATTGACGGGGGCCCGCACAAGCGGCGGAGCATGTGGATTAATTCGATGCAACGCGAAGAACCTTACCTGGGCTTGACATACACCAGATCGCTGCAGAGATGTAGTTTCCCTTGTGGTTGGTGTACAGGTGTTGCATGGCCGTCGCTGCAT
+
GGGGGGGGGGGGGGGGGGGGGGGGGGGGGGGGGGGGGGGGGGGGGGGGGGGGGGGGGGGGGGGGGGGGGGGGGGGGGGGGGGGGGGGGGGGGGGGGGGGGGGGGGGGGGGGGGGGGGGGGGGGGGGGGGGGGGGGGGGGGGGGGGGGGGGGGGGGGGGGGGGGGGGGGGGGGGGGGGGGGGGGGGEGGGGGGGGGGGGGGGGGGGGGGGGGGGGGGGFFGGGGGGGGGFGD@4FGFFFG>CGGGFBFFFF4DDFFF>BBF>FAAFFFB@:BFDF@>FFFFFFB?FFF
@M00689:251:000000000-CJTJ5:1:1101:28318:12708 1:N:0:9
CAGGATTAGATACCCTGGTAGTCCACGCCGTAAACGGTGGGCGCTAGGTGTGGGGGCCATTCCACGGTCTCTGTGCCGTAGCTAACGCATTAAGCGCCCCGCCTGGGGAGTACGGCCGCAAGGCTAAAACTCAAAGGAATTGACGGGGGCCCGCACAAGCGGCGGAGCATGTTGCTTAATTCGACGCAACGCGAAGAACCTTACCAAGGTTTGACATACACCAGATTGCTGCAGAGATGTAGTGTCCCTTGTGGTTGGTGTACAGGTGATGCATGGGTGTCGCTGCAT
+
GFGGGGGGGGGGGFGGGGGGGGGGCGGGGGGGGGGGGGGGGCGGGGGGGGGGGGGGGGGGGGGGGGGGGGGGGGGGGGGGGGGGGGGGGGGGGGGGGGGGGCEFGGGGGGGGGGGGGGGGGGGGFGGGGGGGGGGGGGGGGGFFGGGGGGGGGGGGGGGGGGGGGGGGGGGFGGGGGGGGGGGGGGGGGGGGEGGEGGGGGGGGGGGGGGGCCFGGGFFGGGGGGGGGFGDF6:CDFFGGGGGGFF48FFFCGFFFFFFF:BABFFFFFAAFFFFF)<<>:?FFFFFB
@M00689:251:000000000-CJTJ5:1:1101:6611:12709 1:N:0:9
CAGGATTAGTACCCTGGTAGTCCATGCCGTAAACGGTGGGCGCTAGGTGTAGGGGTCTTCCACGGCCTCTGTGCCGTAGCTAACGCATTAAGCGCCCCGCCTGGGGAGTACGGCCGCAAGGCTAAAACTCAAAGGAATTGACGGGGGCCCGCACAAGCGGCGGAGCATGTGGATTAATTCGATGCAACGCGAAGAACCTTACCTGGGCTTGACATACACCAGATCGCTGCAGAGATGTAGTTTCCCTTGTGGTTGGTGTACAGGTGATGCATGGCCGTCGCTGCAT
+
GGGGGGGGGGGGGGGFGGGGGGGGGFGGGGGGGGGGGGGGGFGGGGGGFGCFGGGGGGGGGGG@CFGGGGCFFGGGGGGGGGAFEGGGGGGDGGGGGGDGGGGGGGFDFCGF7FGGGEGDGGGCE==FFGGGGFGFFFGG9FEFGGGGGGEG8BF<CFF7FEEGGGFGGGGCEGGCFF7FGGG?EGFGGGGECEG+CFGGFGGGGGGGGCDDF7C*4*9FGGGGGGGGFGGF?FGFFFFCGGGGFFFAFF?DGFF(4:F*)9:7=?FBFABFFFF:5>>>>FFFFF
@M00689:251:000000000-CJTJ5:1:1101:14638:12738 1:N:0:9
CAGGATTAGATACCCTGGTAGTCCATGCCGTAAACGGTGGGCGCTAGGTGTAGGGGTCTTCCACGGCCTCTGTGTCGTAGCTAACGCATTAAGCGCCCCGCCTGGGGAGTACGGCCGCAAGGCTAAAACTCAAAGGAATTGACGGGGGCCCGCACCAGCGGCGGAGCATGTGGATTAATTCGATGCAACGCGAAGAACCTTACCTGGGCTTGACATACACCAGATCGCTGCAGAGATGTAGTTTCCCTTGTGGTTGGTGTACAGGTGATGCATGGCTGTCGCTGCAT
+
GGGGGGGGGGGGGGGGGGGGGGGGGGGGGGGGGGGGGGGGGGGGGGGGGGGGGGGGEFGGGGGGGGGGGGGGGGGGGGGGGGGGGGGGGGGGGGGGGGGGGGGGGGGGGGGGGGGGGGGCGGGGGG<FGGGGGGGGGGGGGGGGEEEGGGGGGGGGGGGG:FCCEGGFGGGGGGGGGGGGGGGFCGGGGGGGGGGGGGGGGGGGGGGGGFGD*ACFGFFGGGGGGGGGFGGFFFFGFBFFFC:DFFFAFFAGG5>?FF<FBFA<?FFFFFFFAF>4?DBBBBBB>B>
@M00689:251:000000000-CJTJ5:1:1101:22375:12765 1:N:0:9
CAGGATTAGATACCCTGGTAGTCCATGCCGTAAACGGTGGGCGCTAGGTGTAGGGGTCTTCCACGGCCTCTGTGTCGTAGCTAACGCATTAAGCGCCCCGCCTGGGGAGTACGGCCGCAAGGCTAAAACTCAAAGGAATTGACGGGGGCCCGCACAAGCGGCGGAGCATGTGGATTAATTCGATGCAACGCGAAGAACCTTACCTGGGCTTGACATACACCAGATCGCTGCAGAGATGTAGTTTCCCTTGTGGTTGGTGTACAGGTGCTGCATGGCTGTCGCTGCAT
+
GGGGGGGGGGGGGGGGGGGGGGGGGGGGGGGGGGGGDGGGGGGGGGGGGGGAGGGGGGGGGGGGGGGGGGGGGGGGGGGGGGGGGGGGGGGGGGGGGGGGGGGGGGGGGGGGGGGGGGGGGGGGGGGGGGGGGGGGGGGGGGGGGGGGGGGGGGGGGGGGGDEGGGGGGGGGGGDCGGGGGGGGGGGGGGGGGDGGGGGGGGGGGGGGGGGGFGGGGFFGGGGGGGGGFGGFFFGG?FGGGFFDFFFFFFFCDFFFBF?F7F>BFFFFFBFFFF>FFEFFFFFFFFF
@M00689:251:000000000-CJTJ5:1:1101:11810:12776 1:N:0:9
CAGGATTAGATACCCTGGTAGTCCACGCCGTAAACGATGTCGACTTGGAGGTTGTGCCCTTGAGGCGTGGCTTCCGGAGCTAACGCGTTAAGTCGACCGCCTGGGGAGTACGGCCGCAAGGTTAAAACTCAAATGAATTGACGGGGGCCCGCACAAGCGGTGGAGCATGTGGTTTAATTCGATGCAACGCGAAGAACCTTACCTGGTCTTGACTTCCACGGAAGTTTTCAGAGATGAGAATGTGCCTTCGGGAACCGTGAGACAGGTGGTTCATGGCCGTCGCTGCAT
+
GF@GGGGGGGFFFFGGGGGGGGGGG9FGFGGGGGGGGGG<FF8FGGGGFGGEFCFEGGGGGGGCC7CCF:FFEGGEEECEGG98CEGEEGFBFG=FFGGGGGGGFGDEFCF:7=FEGD@F+=F>><FGGGGGGGGGFGGFCF7F@BFGG@CEGGG@BFEE::CF8*;FFG9CFDFFFEFGGGFFGG?FEEGCEEGCGGF@++2<+:CEGDF+2+0C7*9C)>5C4:?>7:79?>7*9@FFGC>*6=F4=;1CDDF61:<),941?5F733(66FF*.96>F9>?<>:)
@M00689:251:000000000-CJTJ5:1:1101:7117:12806 1:N:0:9
CAGGATTAGATACCCTGGTAGTCCACGCCGTAAACGATGATCACTAGGTGTTGGGGGTCGAACCTCAGCGCCCAAGCTAACGCGATAAGTAATCCGCCTGGGGAGTACGTACGCAAGTATGAAACTCAAAGGAATTGGCGGGGACCCGCACAAGCGGTGGAGCATGTGGTTTAATTCGACGCAACGCGAGGAACCTTACCAGCGTTTGACATCCCAAGAAGTTAACAGAGATGTTTTCGTGCCTCTTCGGAGGAACTTGGTGACAGGTGTTGCCTGGCCGTCGCTGCAT
+
GGGGGGGGGGGGGGGGGGGGGGGGGGGGGGGGGGGGGGGGGGGGGGGGGGGGFGGGGGGGCFGGGG8DGGGGGGECFGA9FFGECGEFFGG9FGGGGGGGG@E=CFDECGGGGGGGGGGGG,D,EEGGF9AFFGGGFEFGGEGFFGGCEEGEFFGEDGC@@FGCFGGCFGGGFCGGGFCEDG8CGEGCEEG5CGGGGGGGGCFEGGGGEGGGGGGDCF@C7>FG7C:D5DFFFFGGFFGGDGFDFFFF>>:D<)7?FF>FFF<?FF><6<B<A4@=>469>FFF619(:
@M00689:251:000000000-CJTJ5:1:1101:7136:12806 1:N:0:9
CAGGATTAGATACCCTGGTAGTCCACGCCGTAAACGATGATCACTAGGTGTTGGGGGTCGAACCTCAGCGCCCAAGCTAACGCGATAAGTAATCCGCCTGGGGAGTACGTACGCAAGTCTGAAACTCAAAGGAATTGGCGGGGACCCGCACAAGCGGTGGAGCATGTGGTTTAATTCTACGCAACGCGAGGCACCTTACCAGCGTTTGACATCCCAATAAGTTAACAGAGATGTTTTCGTGCCTCTTCGGAGTAACTTGTTGACATGTGTTGCATTGCCGTCGCTTCAT
+
FFFFGGGGGGGGGGGGGGGFGGGGGGGGGGGGGGGGGGGCFGGFGFFFEFEGGD>FDGG7@FGGGG8,F:FGGGFAFFF9EGG+4C7+CEFFGGG+?FEC@<F7FF,?=?<F4@+>FG9C,<F,FFGGG<>DEFDGDFF>C7:CFGEGGGGGG7F**=<CC@CCFEC,?FFFFFGGG+1>5EC**8C5:55*/:FGG+AF7+;*/AC:+<0AGGG<7)0:>FGF7DFCF6***/:>4*/>*9CFFFFF5)()10*66<4*6)629*/:*.8?B@?/6679B>(((449A
@M00689:251:000000000-CJTJ5:1:1101:24465:12806 1:N:0:9
CAGGATTAGATACCCTGGTAGTCCATGCCGTAAACGGTGGGCGCTAGGTGTAGGGGTCTTCCACGGCCTCTGTGTCGTAGCTAACGCATTAAGCGCCCCGCCTGGGGAGTACGGCCGCAAGGCTAAAACTCAAAGGAATTGACGGGGGCCCGCACAAGCGGCGGAGCATGTGGATTAATTCGATGCAACGCGAAGAACCTTACCTGGGCTTGACATACACCAGATCGCTGCAGAGATGTAGTTTCCCTTGTGGTTGGTGTACAGGTGCTGCATGGCCGTCGCTGCAT
+
GGGGGGGGGGGGGGGGGGGGGGGGGGGGGGGGGGGGGGGGGGGGGGGGGGGGGGGGGGGGGGGGGGGGGGGGGGGGGGGGGGGGGGGGGGGGGGGGGGGGGGGGGGGGGGGGGGGGGGGGGGGGGGGGGGGGGGGGGGGGGGGGGGGGGGGGGGGGGGGGGGGGEGGGGGGGGGGFFFGGGGGGGGG7:CEGEEGGGGGGGGGGGGGGGGGGGGGGGFFG<*/CDC*C>35@FFFGFFGGGGGGFFFBFF>CGFF?FFBFAFDAFFF>F<2()*<:@>BF018((,6
@M00689:251:000000000-CJTJ5:1:1101:24483:12816 1:N:0:9
CAGGATTAGATACCCTGGTAGTCCATGCCGTAAACGGTGGGCGCTAGGTGTAGGGGTCTTCCACGGCCTCTGTGTCGTAGCTAACGCATTAAGCGCCCCGCCTGGGGAGTACGGCCGCAAGGCTAAAACTCAAAGGAATTGACGGGGGCCCGCACAAGCGGCGGAGCATGTGGATTAATTCGATGCAACGCGAAGAACCTTACCTGGGCTTGACATACACCAGATCGCTGCAGAGATGTAGTTTCCCTTGTGGTTGGTGTACAGGTGCTGCATGGCCGTCGCTGCAT
+
GGGGGGGGGGGGGGGGGFGGGGGGGGFGGGGGGGGGGGDFCFGGGGGGGGGGGGDEGGGGGGGGGGGGGGGGGGGGDGGGGGGGGGGGGGGGGGGGGGGGGGGGGGGGGGFGGGGGGGGGGGGGGGGGGGGGGGGGGGGGGGGGGGGGGGGGGCGGGGGGGGGGGGGGGGGGGGGGCGGGGFFGGGGGGGGGGGGGGGGGGGGGGGGGGGGGGGGGGFFGFGGDDFGGFDDFF?FGFFGFGGGGFFFFF?>G*8@?FF?FAFFFFF;?FAF:AF>FFE;9;;F0;:9
@M00689:251:000000000-CJTJ5:1:1101:27557:12837 1:N:0:9
CAGGATTAGATACCCTGGTAGTCCATACCGTAAACGATGGGCGCTAGGTGTAGGGGTCTTCCACGGCCTCTGTGTCGTAGCTAACGCATTAAGCGCCCCGCCTGGGGAGTACGGCCGCAAGGCTAAAACTCAAAGGAATTGACGGGGGCCCGCACAAGCGGCGGAGCATGTGGATTAATTCGATGCAACGCGAAGAACCTTACCTGGGCTTGACATACACCAGATCGCTGCAGAGATGTAGTTTCCCTTGTGGTTGGTGTACAGGTGATGCATGGCCGTCGCTGCAT
+
FGGGGFGFGGGGGGGGGGGGGGGGDFFGGEGGGGGGGGGFGCEGGGGGGGGFGGGGGGFEGGGGGGGEGGGGGGFGGGGGGGGGGGGGGGGGGGECFGGGGGGGGGGGGGGGGGDGGGGGGGGGGGGGGGGGGGGGGGGGGGGGGGGGGGGGGGGGGGGGGGGGGGGGGGGGGGGGGGGGGGGGGGGGGGGGGGGGGGGGGGGGGGDFFGGGGFGGDFFGDGGG47=<FGGFFFGGFFFFGGGGFFFAFFBGG>FFFFFFFFFFFFFAFFFFFF::FD26>FFFBF2
@M00689:251:000000000-CJTJ5:1:1101:14612:12888 1:N:0:9
CAGGATTAGATACCCTGGTAGTCCATGCCGTAAACGGTGGGCGCTAGGTGTAGGGGTCTTCCACGGCCTCTGTGTCGTAGCTAACGCATTAAGCGCCCCGCCTGGGGAGTACGGCCGCAAGGCTAAAACTCAAAGGAATTGACGGGGGCCCGCACAAGCGGCGGAGCATGTGGATTAATTCGATGCAACGCGAAGAACCTTACCTGGGCTTGACATACACCAGATTGCTGCAGAGCTGTAGTGTCCCTTGTGGTTGGTGTACAGGTGTTGCATGGTCGTCGCTGCAT
+
GGGGGGGGGGGGGGGGGGGGGGGGGGGGGGGGGGGGGGGGGGGGGGGGGGGFGGGGGGGGGGGGGGGGGGGGGGGGGGGGGGGGGGGGGGGGGGGGGGGGGGGGGGGGGGGGGGGGGGGGGGGGGGGGGGFGGGGGGGGGGG9FFDGGDGGGGGGGGCGGGGGGDGGGGGCFG?9@FGCFDFGCGCEF6=CGGGGGGGGGGFGGGGGGGGGGDFGFFFFG4DGGGGGFFGGFFFF7*9>:DF4DF=@B?)-9D>58>06:2*6<FF@<>?<B<FF4/7(394<?0>4
@M00689:251:000000000-CJTJ5:1:1101:15800:12890 1:N:0:9
CAGGATTAGATACCCTGGTAGTCCATGCCGTAAACGGTGGGCGCTAGGTGTAGGGGTCTTCCACGGCCTCTGTGTCGTAGCTAACGCATTAAGCGCCCCGCCTGGGGAGTACGGCCGCAAGGCTAAAACTCAAAGGAATTGACGGGGGCCCGCACAAGCGGCGGAGCATGTGGATTAATTCGATGCAACGCGAAGAACCTTACCTGGGCTTGACATACACCAGTTCGCTGCAGAGATGTAGTTTCCCTTGTGGTTGGTGTACAGGTGCTGCATGGCCGTCGCTGCAT
+
GGGGGGGGGGGGGGGGGGGGGGGGGGGGGGGGGFGGGGGGGGGGGGGGGGGGGGGGGGGGGGGGGGGGGGGGGGGGGGGGGGGGGGGGGGGGGGGGGGGGGGGGGGGGGGGGGGGGGGGGGGFFGGGGGGGGGGGGGGGGGGGGGGGGGGGGGEGGGGGGGGGGEGGGGGGFGFFFGGGGGGGGGGGGGGGGGGGGGGGGGGGFFFGGGGFEGFGGFFFGGGG>FGGGFGGFFFGGFFFGGFCGF=FFBFFGGFFFFFFFA@BFFFFBFFFFFFFFFEFF>BFFFFF
@M00689:251:000000000-CJTJ5:1:1101:22161:12903 1:N:0:9
CAGGATTAGATACCCTGGTAGTCCACGCCGTAAACGATGTCGACTTGGAGGTTGTGCCCTTGAGGCGTGGCTTCCGGAGCTAACGCGTTAAGTCGACCGCCTGGGGAGTACGGCCGCAAGGTTAAAACTCAAATGAATTGACGGGGGCCCGCACAAGCGGTGGAGCATGTGGTTTAATTCGATGCAACGCGAAGAACCTTACCTGGTCTTGACATCCACGGAAGTTTTCAGAGATGAGAATGTGCCTTCGGGAACCGTGAGACAGGTGCTGCATGGTTGTCGCTGCAT
+
GGGGGGGGGGGGGGGGGGGGGGGGFGGGGGGGGGGGGGGGGGGGGGGGFFGFGGGGGGGGGGGGGGGGGGGFFGGGGGGGGGGGGGGGGGGGGGGGGGGGGGGGGGEGGGGGGGGGGGGGGGGGGGGGGGGGGGGGGGGGGGGGGGGGGGGGGEGFFGGGCEGGGGGGGFGGFGFFGGGGGGGGGGGFGGGGGGGGGGGGFEFGGGCFGGGGGGGGGFFGDCGGCFGGFGGFFFFFFFGGGGGGFFFFFFBGC>@?B:(.:?BBFF=7?AFFFFFF7FBBFFF?BFFF
@M00689:251:000000000-CJTJ5:1:1101:20357:12922 1:N:0:9
CAGGATTAGATACCCTGGTAGTCCATGCCGTAAACGGTGGGCGCTAGGTGTAGGGGTCTTCCACGGCCTCTGTGTCGTAGCTAACGCATTAAGCGCCCCGCCTGGGGAGTACGGCCGCAAGGCTAAAACTCAAAGGAATTGACGGGGGCCCGCACAAGCGGCGGAGCATGTGGATTAATTCGATGCAACGCGAAGAACCTTACCTGGGCTTGACATACACCAGATCGCTGCAGAGATGTAGTTTACCTTGTGGTTGGTGTACAGGTGTTGCATGGTCGTCGCTGCAT
+
G<FDGGCGFEFG,EEEGFGFCFG,CFE@FGGG7FGECC@EGGDFGG6C;CCFGGGFGGGDFCFGGEGDGGGGGGGGGGGFCFEDGGCFGGGGGGGGEGGFGGGGGGGGGGGGGGGGGGGGGGGGGGGGGGGGGGGGGGG?CGGGGGGGGDDE7EGGGGFGEEGGGGGGEFFFGGFCEGGGGGGGGGGGC:EGGGGGGGGGGGFFGGGGCC417C?CGFFG2C<FCFFDFGGFF?FFFFFGGFGF7?B<6@<GGFFFFFFF>9<AF6?2>?A?2@F6@B9:9(4?1:A
@M00689:251:000000000-CJTJ5:1:1101:5371:12947 1:N:0:9
CAGGATTAGATACCCTGGTAGTCCATGCCGTAAACGATGGGCGCTAGGTGTAGGGGTCTTCCACGGCCTCTGTGTCGTAGCTAACGCATTAAGCGCCCCGCCTGGGGAGTACGGCCGCAAGGCTAAAACTCAAAGGAATTGACGGGGGCCCGCACAAGCGGCGGAGCATGTGGATTAATTCGATGCAACGCGAAGAACCTTACCTGGGCTTGACATACACCAGATCGCTGCAGAGATGTAGTTTCCCTTGTGGTTGGTGTACAGGTGTTGCATGGTTGTCGCTGCAT
+
GGGGGGGGGGGGGFGGGGGGGGFFGGGGGGGGGGGGGGGGGGEGGGGGFGGFGGGGGGGGGGGGGGGGGGGGGGGGGGGGGGGGFGGGGGGGGGGGGGGGGGGGGGGGGGGGGGGGGGGGGGGBFGGGGGGGGGGGGGGGGGGGGGGGGGEGGCGCFGGGGGGGGGGGGG@FGGGCCFGGGGGGGGGGGGGGGGGGGGGGGGGGFGGGGGFGFFGGG=6<FFDCCCGGF<3:F?DCFF:>C:?DF@FBF))95>FF;4:FA=AF@F6AFF<>BF4*95?4(81?>:4
@M00689:251:000000000-CJTJ5:1:1101:19384:12956 1:N:0:9
CAGGATTAGATACCCTGGTAGTCCACGCCCTAAACTATGATTACTCGACATACGCGATACACAGTGTGTGTCTAAGCGAAAGCATTAAGTAATCCACCTGGGAAGTACGACCGCAGGGTTGAAACTCAAAGGAATTGACGGGGGTCCGCACAAGCGGTGGAGCATGTGGTTTAATTCGATGATACGCGAGGAACCTTACCTGGGCTAGAATGCTAAGTGCCCGTGGGTGAAAGCCCATTTTGTAGCAATACACACTTAGTAAGGTGATGCATGGTCGTCGCTGCAT
+
GGGGGGGGGGGGGGGGGGGGGGGGGGGGGGGGGGGGGGGGGGGGGGGGGGGGGGGGGGGGGGGGFFFGGGGGGGDGGGGGGGGGGGGGGGGGGGGGGGGGGGGGGGGGGGGGGGGGGGFGGGGGGGGGGGGGGGGGGGGGGGGGFFGGGGGGGGGGGGGGGGGGGGFGGGFFGGFGFGFGGGGGGGGGGGGGG6CFFGGFCFGGGFGGGGGGFFCFG4BDFGDDGGG>BGGBFFDFF?DFFGGFFFFFFFFGFFEFBFFFFFFFFFF>FFFABFF=<>?>B?BFF)
@M00689:251:000000000-CJTJ5:1:1101:26596:12961 1:N:0:9
CAGGATTAGATACCCTGGTAGTCCATGCCGTAAACGGTGGGCGCTAGGTGTAGGGGTCTTCCACGGCCTCTGTGTCGTAGCTAACGCATTAAGCGCCCCGCCTGGGGAGTACGGCCGCAAGGCTAAAACTCAAAGGAATTGACGGGGGCCCGCACAAGCGGCGGAGCATGTGGATTAATTCGATGCAACGCGAAGAACCTTACCTGGGCTTGACATACACCAGATCGCTGCAGAGATGTAGTTTCCCTTGTGGTTGGTGTACCGGTGATGCATGGCCGTCGCTGCAT
+
GFFGGGEGGFGGDGGGGGGFGGGGGGGFCEFGGGGGGGGGGGGGGGGGGGGGFFGGGGGGGGFGGD7F:EFGF@FGEGGGGGGGGC7C=CGFC9FEEGGGGGGGFGGGGGGGGGGGGDGEEGGGGFGGGGGGGGGGGGGGGGFCEDGCCFEGDGGGGGGGGGGGDEEGGGGGGGGGGGGGGGGGGGGCFECCCEEGGGGCGEFGFCC=5CGG4FFCFFFDGGGGFGFGFGGFFFG*9=G7DGDG=6@A?0<FDFFF>F<FBF):<@:?FFBFFFFFFFFFFBFFFB4
@M00689:251:000000000-CJTJ5:1:1101:17696:12965 1:N:0:9
CAGGATTAGATACCCTGGTAGTCCACGCCGTAAACGGTGGGTACTAGGTGTGGGTTCCTTCCAAGGGATCCGTGCCGTAGCTAACGCATTAAGTACCCCACCTGGGGAGTACGGCCGCAAGGCTAAAACTCAAAGGAATTGACGGGGGCCCGCACAAGCGGCGGAGCATGTGGATTAATTCGATGCAACGCGAAGAACCTTACCTGGGTTTGACATACACCGGATCGCCGCAGAGATGTAGGGGCCCTTGTGGTTGGTGTAGAGGTGCTGCATGGCCGTCGCTGCAT
+
FDFGGGGGGGGGFFGGGGGGGGGGDGGGGGGGGDFG@FG:FF<FFGGGGGGGGG@,CC,C@<FFEFFGGGFFGGGGGCGGGGGGFGGCEDFGGCGGAEGCFGGGGGGGGGGGGGGGGGGGGGGFFGGGGGGGGGGGGGGGGGGGGGGGGGGGGGGEGGGGGCEGGGGG?ECFG7<CEGGFGGG7@CGGGGEGEGGGGFCGGGFGGGGGC595><CFG=F4595//CC*<)57@EG5*70*:*//;DBBF4-CD77:3:?55*62>/8)9<?>4@::4<((423:>:)
@M00689:251:000000000-CJTJ5:1:1101:5061:12968 1:N:0:9
CAGGATTAGATACCCTGGTAGTCCACGCCGTAAACGATGTCGACTTGGAGGTTGTGCCCTTGAGGCGTGGCTTCCGGAGCTAACGCGTTAAGTCGACCGCCTGGGGAGTACGGCCGCAAGGTTAAAACTCAAATGAATTGACGGGGGCCCGCACAAGCGGTGGAGCATGTGGTTTAATTCGATGCAACGCGAAGAACCTTACCTGGTCTTGACATCCACAGAACTTTCCAGAGATGGATTGGTGCCTTCGGGAACTGTGAGACAGGTGCTGCATGGTCGTCGCTGCAT
+
GGGGGGGGGGGGGGGGGGGGGGFGCFGGGGGGGGGGGGGGFGFGGGGGEGGFGFGGGGGGGGGGGGGEGGGGGGGGGGGGGGGFGGGDGFGGGGGGGGDGGGGGGGGGGCGGGGEGCGCCGGGGGGGG,@FGGFGGGGCGGGGGGGGGGEG>EGGGGGFGGGGGG6>FFGGGGGGGGGGGGGGFEGGFCEGGGECFCG=CFGEGCG??FCFG6CA6D<FGGGGGGFCCFGCFFF7CFFFCG4CGFFFF47<DGEFFFF<F<??FFF6(0<>?>7?4974>4060:>:4
@M00689:251:000000000-CJTJ5:1:1101:23842:12979 1:N:0:9
CAGGATTAGATACCCTGGTAGTCCATGCCGTAAACGGTGGGCGCTAGGTGTAGGGGTCTTCCACGGCCTCTGTGTCGTAGCTAACGCATTAAGCGCCCCGCCTGGGGAGTACGGCCGCAAGGCTAAAACTCAAAGGAATTGACGGGGGCCCGCACAAGCGGCGGAGCATGTGGATTAATTCGATGCAACGCGAAGAACCTTACCTGGGCTTGACATACACCAGATCGCTGCAGAGATGTAGTTTCCCTTGTGGTTGGTGTACAGGTGCTGCATGGCTGTCGCTGCAT
+
GAFGEGGGGGGGGFGGGGGDFFFGGGGCFGFGGGGC@FFGGFEGCGGGGGGFGGGGGGGGGFDGGG7FGGGGGFGGGFGD@FGFFGGGGDGGGGG>F+@FCGGFGGCCCFCFGGG7CEGGGGGDFGGGGGFGGGGGGGGGGGGGGC@FEG7EGGGGFCC:CGEDE=EGGG?FG:@+AFCFCCGGF>CFGGGC=CECFGGCFCGGF9=:CGG5D<9D:@FGGGGGGFEGF3DF?F59=FFCF>FDF?FAFFFGG>F09:?F29A94=6:6<?F<F:@FB<F6?607(:
@M00689:251:000000000-CJTJ5:1:1101:26229:12989 1:N:0:9
CAGGATTAGATACCCTGGTAGTCCACGCCCTAAACGATGAATACTCGATGTTGGCGATACACAGTCAGCGTCCACGCGAAAGCATTAAGTATTCCACCTGGGGAGTACGTCCGCAAGGATGAAACTCAAAGGAATTGACGGGGGCCCGCACAAGCGGAGGAGCATGTGGTTTAATTCGATGATACGCGAGGAACCTTACCCGGGCTTGAAAGTTAGTGAAGTATTCAGAGATGAGTACGTACTTCGGGACACGAAACTAGGTGTTGCATGGCTGTCGCTGCATCTGTATCTGATA
+
GGGGGFGGGGGFFFFGGGGGGGFGEFGGDFGGGDFGGGGGGGGGEAFFGGGGGGFGDEGGGGGEGGGGGGGFGGGGGGGGGGGGGGGGGGGGGGGGGGGGDFGDFEFGGFGGGGGGGGGGGGAFGGGGGGF8FFCGGDGGGGGGGGGGD7EE>@BFCEGFFGGGGFFGGGCFGGGF,BCF@FGGGGG>*>=EGF58BBFEGDGCCEGGGGGFGGGGDFFCDGGGGGFC=FGFFF*0@=CF*9DF6>E>FEFFD:@BFF)*,*)55FF>FF?6?>59)8:09?2<<44)-4<).64
@M00689:251:000000000-CJTJ5:1:1101:12432:12993 1:N:0:9
CAGGATTAGATACCCTGGTAGTCCATGCCGTAAACGGTGGGCGCTAGGTGTAGGGGTCTTCCACGGCCTCTGTGTCGTAGCTAACGCATTAAGCGCCCCGCCTGGGGAGTACGGCCGCAAGGCTAAAACTCAAAGGAATTGACGGGGGCCCGCACAAGCGGCGGAGCATGTGGATTAATTCGATGCAACGCGAAGAACCTTACCTGGGCTTGACATACACCAGATCGCTGCAGAGAGGTAGTTTCCCTTGTGGTTGGTGTACAGGTGATGCATGGCCGTCGCTGCAT
+
GGGGGGGGGGGGGGGGGGGGGGGGFGGGGGFGGGGGGFGFGGGGGGGGGGGGGGGGFGGGGGGGGGGGGGGGGGGGGGGGGGGGGGGGGGFGGGGEFGGGGGGGGGGGGGGGGGGGGDGEGGGFGGGGFGGGGGGGGGGGGGGGGGGGGFGGEGGGGF,FEFEGGGEGGG7CGFCFFGFGGGF:EGFG6C:EGGGEGG=CGFFFFGGGDG5EFGGGGFFGGGGGGGGCFC39F8CC)8CCF7CDFF?A74:DDFFFFF0>>BAA??:>BF23)9F4)8;670:?0:>
@M00689:251:000000000-CJTJ5:1:1101:26244:13003 1:N:0:9
CAGGATTAGATACCCTGGTAGTCCACGCCCTAAACGATGAATACTCGATGTTGGCGATACACAGTCAGCGTCCACGCGAAAGCATTAAGTATTCCACCTGGGGAGTACGTCCGCAAGGATGAAACTCAAAGGAATTGACGGGGGCCCGCACAAGCGGAGGAGCATGTGGTTTAATTCGATGATACGCGAGGAACCTTACCCGGGCTTGAAAGTTAGTGAAGTATTCAGAGATGAGTACGTCCTTCGGGACACGAAACTAGGTGTTGCATGGCTGTCGCTGCAT
+
GGGGEGGGGGGGGGGGGGGGGGGGGGGGGGGGGGGGGGFFGGGGGGGGGGGGGGGGGGGGGGGDGGFGGGGGGGGGGGGGGGGGGGGGGGGGGGGGGGGGGGGGGGGGGGGGGGGGGGGGGGGGGGGGGGGGGGGGGGGGGGGGGGGGGGGGCFGGGGGGGGGGGGGGGGGGGGGGGGFFGGGGGGGGGGGGGGGGGGGGGGGGGGGGCEFGGGGGGFFGGGGFGGGGFGGFFFGGFFGGGGGGFFFFBEFGGBE?BFAB:B7<>:6<FFFFFFFFFFF?>?F
@M00689:251:000000000-CJTJ5:1:1101:15351:13032 1:N:0:9
CAGGATTAGATACCCTGGTAGTCCATGCCGTAAACGGTGGGCGCTAGGTGTAGGGGTCTTCCACGGCCTCTGTGTCGTAGCTAACGCATTAAGCGCCCCGCCTGGGGAGTACGGCCGCAAGGCTAAAACTCAAAGGAATTGACGGGGGCCCGCACAAGCGGCGGAGCATGTGGATTAATTCGATGCAACGCGAAGAACCTTACCTGGGCTTGACATACACCAGATCGCTGCAGAGATGTAGTTTCCCTTGTGGTTGGTGTACAGGTGCTGCATGGCCGTCGCTGCAT
+
GGGGGGGGGGGGGGGGGGGGGGGGGGGGGGGGGGGGGGGGGGGGGGGGGGGGGGGGGGGGGGGGGGGGGGGGGGGGGGGGGGGGGGGGGGGGGGGGGGGGGGGGGGGGGGGGGGGGGGGGGGGGGGGGGGGGGGGGGGGGGGGGGGGGGGGGGGGGGGGGGGGGGGGGGG@FGGGGGGGGGGGFGGGFGGGGGGGGGFGFGGGFCFGGGGGGGFGCGFFG4DFGG6FGFGGFFFG9BFGFCFDGF?@<F?)7CF>:>:<FFFFFFFFBFADFAFFF@EBF62<B>4)
@M00689:251:000000000-CJTJ5:1:1101:13653:13085 1:N:0:9
CAGGATTAGATACCCTGGTAGTCCATGCCGTAAACGGTGGGCGCTAGGTGTAGGGGTCTTCCACGGCCTCTGTGTCGTAGCTAACGCATTAAGCGCCCCGCCTGGGGAGTACGGCCGCAAGGCTAAAACTCAAAGGAATTGACGGGGGCCCGCACAAGCGGCGGAGCATGTGGATTAATTCGATGCAACGCGAAGAACCTTACCTGGGCTTGACATACACCAGATCGCTGCAGAGATGTAGTTTCCCTTGTGGTTGGTGTACAGGTGATGCATGGCTGTCGCTGCAT
+
GGGGGGGGGGGGGGGGGGGGGGGGGGGGGGGGGGGGGGGGGGGGGGGGGGGGGGGGGGGGGGGGGGGGGGGGGGGGGFFGGGGGGGGGGGGGGGGGGGGGGGGGGGGGGGGGGGGGGGGGGGFFGGGGGGGGGGGGGGGGGGGGGGGGGGGGGGGGGGGGGGGGGGGGGGFFGFFFEGFGGGGGFGGGGGGGGDGGGGGGGGGGGGGFFGGGGGGGGFFGGGGGGFFCFDDFFFFDB?>7FGFGFFF>FFAGDFF?9?<F>?BBFFF2BAF><FFFFFFB66?<BFA
@M00689:251:000000000-CJTJ5:1:1101:10552:13093 1:N:0:9
CAGGATTAGATACCCTGGTAGTCCATGCCGTAAACGGTGGGCGCTAGGTGTAGGGGTCTTCCACGGCCTCTGTGTCGTAGCTAACGCATTAAGCGCCCCGCCTGGGGAGTACGGCCGCAAGGCTAAAACTCAAAGGAATTGACGGGGGCCCGCACAAGCGGCGGAGCATGTGGATTAATTCGATGCAACGCGAAGAACCTTACCTGGGCTTGACATACACCAGATCGCTGCAGAGATGTAGTTTCCCTTGTGGTTGGTGTACAGGTGCTGCATGGTCGTCGCTGCATCGTTCT
+
GGGGGGGGGGGGGGGGGGGGGGGGGGGGGGGGGGGGGGGGGGEGGGGGGGGEGGGGFGGGGGGGGGGGGGGGGGFFGGGGGGFGGGGGGGGGGGGGGGGGGGGGGGGGGGGGGGGGGGGEGGGGGFGGGGGFGGGGGGG8FGFGGGGGGEEEC7EFFFGGGFGGGGGG6F?FGGG7CGGGGFG7CEFGECCEGGGGGGGGFGG8@FGC=F*:5<E7C?6FGG556DGD><D@F@F<8?>CFGC>@?FFFFBGGF>?;<6)4B<>F*68?A372@41/<2:>;B?>?:)(-(,-
@M00689:251:000000000-CJTJ5:1:1101:23550:13123 1:N:0:9
CAGGATTAGATACCCTGGTAGTCCACGCCGTAAACGATGGATACTAGGTGTGGGAGGTATCAACTCCTTCCGTGCCGCCGCTAACGCATTAAGTATCCCGCCTGGGGAGTACGGTCGCAAGATCAAAACTCAAAGGAACTAACGGGGGCCCGCACAAGTAGCGGAGCATGTGGTTTAATTCGAAGCAACGCGAAGAACCCTACCCAGACTTGACATCCTCTGGATTACGCTTAATCGGGGAAGTCCCGCCGGGAACAGAGTGACAGGTTCCGCAGTGCCGTCGCTGCCT
+
GGGGGGGGGGGGGGGGGGGGGGGGGGGGGGGGGGGGGGGGGGDGGGGGGGGDGG?@FFGG<FFG<EFGF,CBFFGFE@FEFBCFGECF,C5FF<EEFGG7+@4FFGGGGF9E:CBFCEDFC?<,:FFFGAFFGGDCAF,BFCCCFGGGEGGB7*>FGDFGG>*=:EEC,@<:BC4<@C7EC59C5=CEE7*5*:58FG5*;*;F*<5EC+2<CFGC*)9*0**2:7<>)*95<FG*55D)9DC6*96,)0(5C)7(33346*6)1*8.*)((()))0*)--4(1(((,)
@M00689:251:000000000-CJTJ5:1:1101:19640:13126 1:N:0:9
CAGGATTAGATACCCTGGTAGTCCACGCCGTAAACGATGTCGACTTGGAGGTTGTGCCCTTGAGGCGTGGCTTCCGGAGCTAACGCGTTAAGTCGACCGCCTGGGGAGTACGGCCGCAAGGTTAAAACTCAAATGAATTGACGGGGGCCCGCACAAGCGGTGGAGCATGTGGTTTAATTCGATGCAACGCGAAGAACCTTACCTGGTCTTGACATCCCCGGGAGTTTTCCGAGATGAGAATGTGCCTTCGGGGACAGTGAGACAGGTGGTGCATGGTCGTCGCTGCAT
+
GGGGGGGGGGGGGGGGGGGGGGGGGGGGGGGGGGGGGGGEE<FGGCFC;C:BAECFGFGGGC9,EF+F:F7FE=FG7FGGGGGGGG7FGGGGGF:7FFGGGGGGGGGGGGGGGGGGGGGGGGGGGGGGGGGGGFGGGGGGGGGGGGGGG@EGEGGGGGGGGDGGGGGGGGGGGGGGGGGGGF7CGGGGGGG5EGGGGGGGGGG?CF?EGGGGGGGD5).)9))1*0?FF0/.)0/**0**>:?*9BF460(1/75(34)/)94<47/8)-44)0*8**-4(-76?F.4
@M00689:251:000000000-CJTJ5:1:1101:12633:13134 1:N:0:9
CAGGATTAGATACACTGGTAGTCCATGCCGTAAACGGGGGGCGCTAGGTGTAGGGGTCTTCCACGGCATCTGTGTCGTAGCTAAAGCATTAAGCGCCCCGCCTGGGGAGTACGGCCGCAAGGCTAAAAATCAAAGGAATTGACGGGGGCCCGCACAAGCGGCGGAGCATGTGGAGTAAGTCGAGGCAACGCGAAGAACCTTAACTGGGCGTGGCATACACCAGATCGCTGCAGAGAAGGAGTTGCCCTGGAGGGTGGTGTACAGGTGATGCCAGGTCGTCGCTGCATCTGTCGAT
+
@FCFC8@EGFF<C-;CECFGG@C,<CA@,@6@@@CFC,:CF@CF+C>E,C,BBD7F>:8?,<?CFFD++D9>CF@A>+@F7@@C,@,@8D==FBFF:*<><FCD<CGGG8<?FF**=*<<CF7,<?<<,+5<<:CEDF6<CC:AD?EGE*1:*:**2;*;CC/>88*1+20<CC*+20++2:;*?C/;;*/5:=*/<*2*0<3+0<0/**/:)*2*09/209<F**1*7D<F;994).14C**019)()0(01)049,-))/.6)*))*..))000)7((3((-3().).))(((
@M00689:251:000000000-CJTJ5:1:1101:23559:13138 1:N:0:9
CAGGATTAGATACCCTGGTAGTCCACGCCGTAAACGATGGATACTAGGTGTGGGAGGTATCAACTCCTTCCGTGCCGCCGCTAACGCATTAAGTATCCCGCCTGGGGAGTACGGTCGCAAGATTAAAACTCAAAGGAATTAACGGGGGCCCGCACAAGTAGCGGAGCATGTGGTTTAATTCGAAGCAACGCGAAGAACCTTACCTAGACTTGACATCCTCTGCATTACCCTTAATCGGGGAAGTTCCTTCGGGAACAGAGTGACAGGTGCTGCATGGCCGTCGCTGCAT
+
GGGGGGGGGGGGGGGGGGGGGGGGGGGGGGGGGGGGGGGGGGGGGGGGGGGGGGGGGGGGGGGGGGGGGGGGGGGGGGGGGGGGGGGGGGGGGGGGGGGGGGGGGGGGGGGGGGGGGGGGGGGGGGGGGGGGGGGGGGGGGGGGGGGGGGGGGGGGGGGGGGGGGGGGGGGGGGGGGGGFGGEGGGGGGGGGEGGGGGGGGGGGGGGGGGGGGGGGGFFGGGGGGGGGFGGFFFGGFDDGDGGGFFFFFFFGGFFF7?:FAFFAFFFBFFFFFFFFFFFFFFFBFFFFB
@M00689:251:000000000-CJTJ5:1:1101:9597:13148 1:N:0:9
CAGGATTAGATACCCTGGTAGTCCATGCCGTAAACGGTGGGCGCTAGGTGTAGGGGTCTTCCACGGCCTCTGTGTCGTAGCTAACGCATTAAGCGCCCCGCCTGGGGAGTACGGCCGCAAGGCTAAAACTCAAAGGAATTGACGGGGGCCCGCACAAGCGGCGGAGCATGTGGATTAATTCGATGCAACGCGAAGAACCTTACCTGGGCTTGACATACACCAGATTGCTGCAGAGATGTAGTGTCCCTTGTGGTTGGTGTACAGGTGGTGCATGGTCGTCGCTGCTT
+
GFGGGGGGGGGGGGGGGGGFGGGGGGGGGGGGGGGGGGGGGGGGGGGGGGGDDGCGGGGGGGFGGD7FFGGGGGGGF<FFCCFFGGCCGEGFGACGGGGGGGGGGGGGEEGGGEFEGEFGD?FFGDGGGGFGG9F?FF@FCFFGCG:FGGGE>EGGFFGDGGCGD=8C6@FCCC6<@FCCGFGFDEGFGGE=C57CFGGGFGFCEGGC5;DEFDFFFF?94D<5C>+:@:*668FGF?>*2>*01*9>17:*5>)4;3(88@<AFF4:<:28<FFBF>>BBB?(())
@M00689:251:000000000-CJTJ5:1:1101:12628:13152 1:N:0:9
CAGGATTAGATACCCTGGTAGTCCATGCCGTAAACGGTGGGCGCTAGGTGTAGGGGTCTTCCACGGCCTCTGTGTCGTAGCTAACGCATTAAGCGCCCCGCCTGGGGAGTACGGCCGCAAGGCTAAAACTCAAAGGAATTGACGGGGGCCCGCACAAGCGGCGGAGCATGTGGATTAATTCGATGCAACGCGAAGAACCTTACCTGGGCTTGACATACACCAGATCGCTGCAGAGATGTAGTTTCCCTTGTGGTTGGTGTACAGGTGATGCATGGTCGTCGCTGCAT
+
GGGGGGGGGGGGGGGGGGGGGGGGGGGGGGGGGGGGGGGGGGGGGGGGGGGGGGGGGGGGGGGGGGGGGGGGGGGGGGGGGGGGGGGGGGGGGGGGGGGGGGGGGGGGGGGGGGGGGGGGGGGGFGGGGGGGFGGGGGGGGGGGGGGGGGGGGCFGGGGGGGGGGGGGGGGGGGGGGGGGGGGGGGFGGGGGGGGGGGGGGGGGGGGGGGGGGGGGGFFGGGGGGGGCFCCFFFGFF?FFGGGGFFFFFFBFGFFB6?BFA?<>FFFFFFFFFFFBFFF?FFB:9?F
@M00689:251:000000000-CJTJ5:1:1101:25247:13172 1:N:0:9
CAGGATTAGATACCCTGGTAGTCCATGCCGTAAACGGTGGGCGCTAGGTGTAGGGGTCTTCCACGGCCTCTGTGTCGTAGCTAACGCATTAAGCGCCCCGCCTGGGGAGTACGGCCGCAAGGCTAAAACTCAAAGGAATTGACGGGGGCCCGCACAAGCGGCGGAGCATGTGGATTAATTCGATGCAACGCGAAGAACCTTACCTGGGCTTGACATACACCAGATCGCTGCAGAGATGTAGTTTCCCTTGTGGTTGGTGTCCAGGTGATGCATGGTTGTCGCTGCAT
+
GGGGGGGGGGGGGGGGGGGGGGGGGGFGGGGGGGGGGEFECGGGGGGGGGGGGGGGGGGGGGGGGGGGGGGGGGGGGGGGGGGGGGGGGGFGGGGGGGGGGGGEFGGGGGGGGGGGGGGGGGGGGGGCGGGGGGGGGGGGFGFDFEGDGGGGGDGGGGGGGGGGG8ECFGGGGGGGCFGGGGGGFGGGGGGDGGGGGGGFGFGGGFFFGFFGGG9FGFFGFGGGGDFGFDGFFBGG=B:CCFGFFFFFFFBGCFF?(40>)=A>)969FA)356;B4@<>??FB>B2
@M00689:251:000000000-CJTJ5:1:1101:6895:13179 1:N:0:9
CAGGATTAGATACCCTGGTAGTCCATGCCGTAAACGGTGGGCGCTAGGTGTAGGGGTCTTCCACGGCCTCTGTGTCGTAGCTAACGCATTAAGCGCCCCGCCTGGGGAGTACGGCCGCAAGGCTAAAACTCAAAGGAATTGACGGGGGCCCGCACAAGCGGCGGAGCATGTGGATTAATTCGATGCAACGCGAAGAACCTTACCTGGGCTTGACATACACCAGATCGCTGCAGAGCTGTAGTTTCCCTTGTGGTTGGTTTACAGGTGATGCATGGCTGTCGCTGCATCTGACT
+
GGGGGGGGGGGGGGGGGFGGGGGGGGFGGGFGEGGGGGGCDGGGGGGGGGGGGGGGGGGGFGFFGGGGGGGGGAFGGGFGFFGFGGGGGGGFGGGGGGGGGGEGGGEF+BFGGGGCEGGGGGGGGGGFFFFGFFFGFFGFGFGGGG>GEDGCEEGGGFGGGGGGG5EEC7CFFDGCFCGGGGGGGDGGGGDGG5CEGG5EDFGGGFGGGGGD*<9>CFFF57*9=FGGF3D:@F***0:::FGFF=?<B55**7><>B()(9),7?F2@)).5/8)<382(330(42<A2)).
@M00689:251:000000000-CJTJ5:1:1101:8797:13191 1:N:0:9
CAGGATTAGATACCCTGGTAGTCCATGCCGTAAACGGTGGGCGCTAGGTGTAGGGGTCTTCCACGGCCTCTGTGTCGTAGCTAACGCATTAAGCGCCCCGCCTGGGGAGTACGGCCGCAAGGCTAAAACTCAAAGGAATTGACGGGGGCCCGCACAAGCGGCGGAGCATGTGGATTAATTCGATGCAACGCGAAGAACCTTACCTGGGCTTGACATACACAAGATCGCTGCAGAGATGTAGTTTCCCTTGGGGTTGGTGTACAGGTGATGCATGGTCGTCGCTGCAT
+
GGGGGGGGGCFGGGGGGGGGGGGCAFFGFGGGGGGGCFGGGGGGGCGGFGGFGGGGFEGGGGGFGGGGGGGG<FFGGFFFFGEGCFDFGGFEF9FGGGCFGE@FGGGEDEGGFFGFG7FFGGGFCFG9>FBFFEF8CBF>FFFEGGGGGG7BCE:FGFFDC:C8CEEE+<2ACC6@FGFD:8C++/AF6C5>E5/AFGGG+CGCEEGFFC5/C+<CG4*9*1>FG7AC5C)7)/1**/20?DGFFF*6/)(*9>>>94654646F?6446A<AF5**)4(39??906
@M00689:251:000000000-CJTJ5:1:1101:6881:13196 1:N:0:9
CAGGATTAGATACCCTGGTAGTCCATGCCGTAAACGGTGGGCGCTAGGTGTAGGGGTCTTCCACGGCCTCTGTGTCGTAGCTAACGCATTAAGCGCCCCGCCTGGGGAGTACGGCCGCAAGGCTAAAACTCAAAGGAATTGACGGGGGCCCGCACAAGCGCCGGAGCATGTGGATTAATTCGATGCAACGCGAAGAACCTTACCTGGGCTTGACATACACCCGATCGCTGCAGAGATGTAGTTTCCCTTGTGGTTGTTGTACAGTTGTTGCATGGCTGTCGCTGCAT
+
FFDGGFGFGAFGGGGGGGGGGGFFFFFFGGGEGGGGGGFEEFFGGCGGGGGGFGGCFCFGGGAFDGGGGGGFGGFGCGFGGGGCFCECFGCF,<>FCGGGGGGGGGG+CFFGGGGGGGEEGCFFFFGFGFGFGFFCGGFGG9F>CEDCEEGGGEFD7;FG**=EEC5<<C<FF:BBECGFG*CFCGG7A5C=5/*:6FGGGFGGGGFCFGGE5F7:*7?D5)97DGD<F*CFF4CGF4C>DGGGF=FAF):7<@F?:?:>)=)5*8=)0(4):7)05>?7(12392:
@M00689:251:000000000-CJTJ5:1:1101:7422:13200 1:N:0:9
CAGGATTAGATACCCTGGTAGTCCATGCCGTAAACGGTGGGCGCTAGGTGTAGGGGTCTTCCACGGCCTCTGTGTCGTAGCTAACGCATTAAGCGCCCCGCCTGGGGAGTACGGCCGCAAGGCTAAAACTCAAAGGAATTGACGGGGGCCCGCACAAGCGGCGGAGCATGTGGATTAATTCGATGCAACGCGAAGAACCTTACCTGGGCTTGAAATACACCAGATCGCTGCAGAGATGTAGTTTCCCTTGTGGTTGGTGTACGGGTGTTGCATGGCCGTCGCTGCAT
+
GGGGGGGGGGGGGFGGGGGGGGGGGGFFGGGGGFGGGGGGGGGGGGGGFGFGGGGGGGGGGGGGGGGGGGGGFFGGGF<FFFGGGGGGFGGGGDGDGGEGDGGGGGGDEGF?FDGGGECFGGGGGGGG,@<DFGGGGGGGGGGGGGGGGGGGGEGGFGGGGGEGGGD5<C+<?C?FGGFFGCE??*AFFCGGGGC*<*;6AEFGGGGGGGCG9+<CGFFFC3CF=DCDFDC4:=F:*=:*?FGDF194=:6<57F?033@<=(-))07>()4>6@F))-3(4189B9
@M00689:251:000000000-CJTJ5:1:1101:7542:13237 1:N:0:9
CAGGATTAGATACCCTGGTAGTCCATGCCGTAAACGGTGGGCGCTAGGTGTAGGGGTCTTCCACGGCCTCTGTGTCGTAGCTAACGCATTAAGCGCCCCGCCTGGGGAGTACGGCCGCAAGGCTAAAACTCAAAGGAATTGACGGGGGCCCGCACAAGCGGCGGAGCATGTGGATTAATTCGATGCAACGCGAAGAACCTTACCTGGGCTTGACATACACCAGATCGCTGCAGAGATGTAGTTTCCCTTGTGGTTGGTGTACAGGTGCTGCATGGCCGTCGCTGCAT
+
GGGGGGGGGGGGGGGGGGGGGGGGGGGGGGGGGGGGGGGFGGGGGGGGGGGGGGGGGGGGGGGGGGGGGGGGGGGGGGGGGGDGGGGGGGGGGGGGGGGGGGGGGGGEGGGGGGGGGGGGGGGGGDGGGGGGGGGGGGGFGGGGGGGGGGGGGEFGCFFEFGGGGGGGGG?FGDCGGGGGGGGGGGGGGDEE=EE?FGGGGGGGGGGGGGFGGGGGGFFGGGGGGGGGFGGFFFGGFFFGFGGGFFFBFF4FDF>?013FBFAF4*904<?BFF>FFD9>;;:6>:2
@M00689:251:000000000-CJTJ5:1:1101:24294:13254 1:N:0:9
CAGGATTAGATACCCTGGTAGTCCATGCCGTAAACGGTGGGCGCTAGGTGTAGGGGTCTTCCACGGCCTCTGTGTCGTAGCTAACGCATTAAGCGCCCCGCCTGGGGAGTACGGCCGCAAGGCTAAAACTCAAAGGAATTGACGGGGGCCCGCACAAGCGGCGGAGCATGTGGATTAATTCGATGCAACGCGAAGAACCTTACCTGGGCTTGACATACACCAGATCGCTGCAGAGATGTAGTTTCCCTTGTGGTTGGTGTACAGGTGTTGCATGGCCGTCGCTGCAT
+
GGGGGGGGGGGGGGGGGGGGGGGGGGGGGGGGGGGGGGGDGGGGFFGGGGGGGGGGGGGGGGGGGGGGGGGGGGGGGGGGGGGGGGGGGGGGGGGGGGGGGGGGGGGEGGFGGGGGGGGGDGGGGGGGGGGG8DFFGGGGGGGGGGGGG@EGGGGGFEFGGGGGCEGGGGGGGFC7CFGGGGEECGGGGGGGGGGGGGGGFGGGGGGGGDGGGFFDF697<FG:FCCDFGGFFFG47?*:DGFG?F6<FFBGG:>?BFFF7@BFF?FFB?A?DF@>F>>B>(4:1(-
@M00689:251:000000000-CJTJ5:1:1101:12504:13267 1:N:0:9
CAGGATTAGATACCCCGGTAGTCCTGGCCCTAAACGATGTCCACTAGATTGCGGAGGGTTTGACCCCTTCGCGGTCGAAGCAAAAGTGTTAAGTGGACCGCCTGGGAAGTACGGTCGCAAGGCTAAAACTCAAAGGAATTGACGGGGGCCCGCACAAGCGGCGGAGCATGTGGATTAATTCGATGCAACGCGAAGAACCTTACCTAGGCTTGACATACACCAGATTGCTGCAGAGATGTAGTGTCCCTTGTGGTTGGTGTACAGGTGCTGCATGGTTGTCGCTGCAT
+
GGGGGGGGGGGGGGGGGGGGGGGGGGGGGGGGGGGGGGGGGGGGGGGGGGGGGGGGGGGGGGGGGGGGGGGGGGGGGGGGGGGGGGGGGGGGGGGGGGGGGGGGGGFGGGGGGGGGGGGGGGGGGGGGGGGGGGGGGGGGGGGGGGGGGGGGGGGGGFGGGGGGGGGGGGGGGGGCGGGGGGGGGGGGGGGGGGGEGGGGGGGGGGGGGGGGGGGGGFFGFGGGGGGGFGGFFFGGFFGGGGGGFFFFFFFGGFFFFFFFFFFFFFFFFFBFFFFFFEFFFFFFFFF
@M00689:251:000000000-CJTJ5:1:1101:23575:13276 1:N:0:9
CAGGATTAGATACCCTGGTAGTCCATGCCGTAAACGGTGGGCGCTAGGTGTAGGGGTCTTCCACGGCCTCTGTGTCGTAGCTAACGCATTAAGCGCCCCGCCTGGGGAGTACGGCCGCAAGGCTAAAACTCAAAGGAATTGACGGGGGCCCGCACAAGCGGCGGAGCATGTGGATTAATTCGATGCAACGCGAAGAACCTTACCTGGGCTTGACTACACCAGATTGCTGCAGAGATGTAGTGTCCCTTGTGGTTGGTGTACAGGTGCTGCATGGCCGTCGCTGCAT
+
GGGGGGGGGGGGGGGGGGGGGGGGGGGGGGGGGGGGGGGGGGGGGGGGGGGFFGGGGGGGGGGGGGGGGGGGGGGGGGGGGGGGGGGGGGGGGGGGGGGGGGGGGGGGGGGGGGGGGGGGGGGGGGGGGGGFGEGFGGGGGGGGGGGGGGGGGCGGGFGCFFGGGGGGGGGGGGGGGGGGGGGGGGGCCGGGG5=GFGFGGGGGGGGGFGGG4CFGGFFGGGGDGFGGFGG?FFGGFFGGGFGGFFFFFFFDFFFFFFFFAFFBF@FFFF?FFFFFFE>FFBFFF>
@M00689:251:000000000-CJTJ5:1:1101:23593:13294 1:N:0:9
CAGGATTAGATACCCTGGTAGTCCATGCCGTAAACGGTGGGCGCTAGGTGTAGGGGTCTTCCACGACTTCTGTGCCGTAGCTAACGCATTAAGCGCCCCGCCTGGGGAGTACGGCCGCAAGGCTAAAACTCAAAGGAATTGACGGGGGCCCGCACAAGCGGCGGAGCATGTGGATTAATTCGATGCAACGCGAAGAACCTTACCTGGGCTTGACATACACCGGATCGCTGCAGAGATGTAGCTTCCCTTGTGGCTGGTGTACAGGTGTTGCATGGCCGTCGCTGCAT
+
GGGGGGGGGGGGGGGGGGGGGGGGGGGGGGGGGGGGGGGGGGGGGGGGGGGGGGGGGGGGGGGGGGGGGGGFGGGGGGGGGGGGGGGGGGGGGGGGGGGGGGGGGGGGGGGGGGGGGGGCGGGGGGGGGGGGGGGGGGGGGGGGGGGGGGGGGGGGFGGGGGGDGGEGGGFGG7FGGFFGGGCGFGGGGGGGGEEGGGGGGGGGGGGGGGGGGGGGFFFGGGGGGGGGFDG?@FGGFFGGDGGGFFFFFFFGGFFFFFFFFFFAFFFFF:A?FFFFFFFFFFFFFFF
@M00689:251:000000000-CJTJ5:1:1101:19323:13306 1:N:0:9
CAGGATTAGATACCCTGGTAGTCCATGCCGTAAACGGTGGGCGCTAGGTGTAGGGGTCTTCCACGGCCTCTGTGTCGTAGCTAACGCATTAAGCGCCCCGCCTGGGGAGTACGGCCGCAAGGCTAAAACTCAAAGGAATTGACGGGGGCCCGCACAAGCGGCGGAGCATGTGGATTAATTCGATGCAACGCGAAGAACCTTACCTGGGCTTGACATACACCAGATCGCTGCAGAGATGTAGTTTCCCTTGTGGTTGGTGTACAGGTGCTGCATGGTTGTCGCTGCAT
+
GGGFGGGGGGGGGGGGGGGGGGGGGGGGGGGGGGGGGGGGGGGGGGGGGGGGGGGGGGGGGGGGGGGGGGGGGGGGGGGGGGGGGGGGGGGGGGGGGGGGGGGGGGGGGGGGGGGGGGGGGGGGGGGGGGGGGGGGGGGGGGGGGGGGGGGGGGGGGGGGGGGGGGGGGGGGGGGGGGGGGGGGGGGGGGGGGGC>FGGGGGGGGGGGGGGGGGGGGFFGGGGGGGGG@DGFFFGGFFGGGGGGFFFFFFAGDFFFFFFFFFFDFFF>FFFFFFFFBDBAFBFFFFF
@M00689:251:000000000-CJTJ5:1:1101:9269:13344 1:N:0:9
CAGGATTAGATACCCTGGTAGTCCATGCCGTAAACGGTGGGCGCTAGGTGTAGGGGTCTTCCACGGCCTCTGTGTCGTAGCTAACGCATTAAGCGCCCCGCCTGGGGAGTACGGCCGCAAGGCTAAAACTCAAAGGAATTGACGGGGGCCCGCACAAGCGGCGGAGCATGTGGTTTAATTCGATGCAACGCGACGAACCTTACCTGGGCTTGACATACACCAGATCGCTGCAGAGATGTAGTTTCCCTTGTGGTTGGTGTACAGGTGCTGCATGGCCGTCGCTGCAT
+
GCGGGGGFFGGGGGGGGGGGGGFGGGGGGGGGGGGG7FFGGGGGGGGGGGGGGGGGGGGGGGGGCCFGGGGGGFGGGGC=FGFDGGGGGGGGGGGGGGGDGGGGGGGGGG<FGFGGGGGGGGGGFA=CFGGDFGGGGGGF<<FFCFGGDGGDGGGGDCECCF8EE5C*ACG7@*;CFFGCCEGGGGG7FEGGG5EEGGGGGGGGGGD=1;C5DF?CFF4FGFF*2>:C><D?:BD49BG*:CCDFFFFF?<C*8<(2?0@>FA24?68F240<?)5@EBB0>?04,<
@M00689:251:000000000-CJTJ5:1:1101:7464:13358 1:N:0:9
CAGGATTAGATACCCTGGTAGTCCATGCCGTAAACGGTGGGCGCTAGGTGTAGGGGTCTTCCACGGCCTCTGTGTCGTAGCTAACGCATTAAGCGCCCCGCCTGGGGAGTACGGCCGCAAGGCTAAAACTCAAAGGAATTGACGGGGGCCCGCACAAGCGGCGGAGCATGTGGATTAATTCGATGCAACGCGAAGAACCTTACCTGGGCTTGACATACACCAGATCGCTGCAGAGATGTAGTTTCCCTTGTGGTTGGTGTACAGGTGGTGCATGGCCGTCGCTGCAT
+
GGGGGGGGGGGGGGGGGGGGGFGGGGGGGGGGGFGGGGGGGGGGGGGGGFGGGGGGGGGGGGGGGGGGGGGGGGGGGGGGGGGGGGGGGGFGGGGGGGGGGGGGGGFGGGGGGEGGGGGGGGGGGGGGGGGGG<EFGFFGGGGGGGGGGGGGGGGGD>FGGGGGGEGGGGGGGGDGGGGGGC?FGGGGGGGGGCEDGGGGGGGGGGGGGGGEFEFFFFFGGGFF=4:DFGGFF?F447DG7FGGFFFAB?BGD>FB0??FABA27FFBDFFFFFFFFFFFFF?<B04
@M00689:251:000000000-CJTJ5:1:1101:15703:13384 1:N:0:9
CAGGATTAGATACCCTGGTAGTCCACGCCGTAAACGATGTCGACTTGGAGGTTGTGCCCTTGAGGCGTGGCTTCCGGAGCTAACGCGTTAAGTCGACCGCCTGGGGAGTACGGCCGCAAGGTTAAAACTCAAATGAATTGACGGGGGCCCGCACAAGCGGTGGAGCATGTGGTTTAATTCGATGCAACGCGAAGAACCTTACCTGGTCTTGACATCCACGGAACTTTCCAGAGATGGATTGGTGCCTTCGGGAACTGTGAGACAGGTGGTGCATGGCCGTCGCTGCAT
+
GGGGGGGGGGGGGGGGGGGGGGGGGGGGGGGGGGGGGGGGGGGGGGGGFGGGGGGGGGGGGGGGGGGGGGGGGGGGGEGGGFGGGGGGGGGGGGGGGGGGGGGGGGGGGGGGGGGGGGGGGGGGGGGGGGGGGGGGGGGGGGGGGGGGGGGGEGGGGFGGGGGGGGGGGGGGGGGGGGGGGGGCEGGGGGGGGDEFFGGGGGGGGGGGFCFGGFGGFFFDG5>DGFEFFFGFFFG=FFFC4CCCFFFFFFFGGFFFFFFFFF7:F;??FF?FF47>>FFFFF1:?BB<
@M00689:251:000000000-CJTJ5:1:1101:5247:13406 1:N:0:9
CAGGATTAGATACCCTGGTAGTCCATGCCGTAAACGGTGGGCGCTAGGTGTAGGGGTCTTCCACGGCCTCTGTGTCGTAGCTAACGCATTAAGCGCCCCGCCTGGGGAGTACGGCCGCAAGGCTAAAACTCAAAGGAATTGACGGGGGCCCGCACAAGCGGCGGAGCATGTGGATTAATTCGATGCAACGCGAAGAACCTTACCTGGGCTTGACATACACCAGATCGCTGCAGAGATGTAGTTTCCCTTGTGGTTGGTGTACAGGTGATGCATGGCCGTCGCTGCAT
+
GGGGGGGGGGGGGGGGGGGGGGGGGGGGGGGGGGGGGGGGGGGGGGDGGFGGGG7FGGGGGGGGGGGGGGGGGGGGGGGGGGGFGBEGEDGFFGGGGGGGGGGGGGGDGGGGGGGGGGGGGGGGGGGGGGCFGGGGFGGGGGGGGGGGGGGGGDFFGFGGGGGGGGGGGGCGGGGCGFCFGGGGGGGCCCGGG5EGGGGGFFGGGGGGGCFGGGGGGFFGGGFCDCEGFGGFF45FFFFGGG>:?@FFFF445:FF0827<@2))96<?AA2>4><FEF>9B??0?>
@M00689:251:000000000-CJTJ5:1:1101:16709:13417 1:N:0:9
CAGGATTAGATACCCTGGTAGTCCTAGCCGTAAACGGTGCATGTTTGCTGTAAAAGGAATCGACCCCTTTTGTGGCGTAGCCAACGCGTTAAACATGCCGCCTGGGGAGTACGGCCGCAAGGCTAAAACTCAAAGGAATTGACGGGGGCCCGCACAAGCGGCGGAGCATGTGGATTAATTCGATGCAACGCGAAGAACCTTACCTGGGCTTGACATACACCAGATTGCTGCAGGGATGTAGTGTCCCTTGTGGTTGGTGTACAGGTGCTGCATGGCCGTCGCTGCAT
+
GGGGGGGGGGGGGGGGGGGGGGGGGGGGGGGGGGGGGFFGGGGGGGGGGGFGGEGGGGGGGGGGGGGGGGGGGGGGGGGGGGGGGGGGGGDFGGGGGGGGGGGGGGGGGGGGGGGGGGGGGGGGGGGGGGGGGGGGGGGGGGGGGGGGGGGGGEGGGGGGGGGGGGGGGGGGGFGGGGGGGGGGGGGGGGGGGGGGGGGGGGGGGGGGGGGGGGFGGFFGGGGCCFGGFGGFFFDDFF4CFGGCFFFBFF>GGFFFFFFFFFFFFB4:FDFFFFFFF@F;>;?:;?B
@M00689:251:000000000-CJTJ5:1:1101:24023:13417 1:N:0:9
CAGGATTAGATACCCTGGTAGTCCACACCGTAAACGATGAATACTAGGTGTAGGGGTTTCAACACCTCTGTGCCGCCGCTAACGCATTAAGTATTCCGCCTGGGGAGTACGGTCGCAAGATTAAAACTCAAAGGAATTGACGGGGGCCCGCACAAGTAGCGGAGCATGTGGTTTAATTCGAAGCAACGCGAAGAACCTTACCTAGACTTGACATCCTCTGCATTACCCTTAATCGGGGAAGTTCCTTCGGGAACAGAGTGACAGGTGTTGCATGGTTGTCGCTGCAT
+
GGGGGGGGGGGGGGGGGGGGGGGGGGGGGGGGGGGGGGGGGGGGGGGGGGGGGGGGGGGGGGGGGGGGGGGGGGGGGGGGGGGGGGGGGGGGGGGGGGGGGGGGGGGGGGGGGGGGGGGGGGGGGGGGGGGGGFGGGGGGGGGGGGGGGGGGGGGFGGGGEGGGGGGGFGGGGGGFGGGGGGGGGGGGGGG=CEGGGGGGGGGGGGGGGGGGGGGGGFFGGGGGGGGGFGGFFFFDDFGGGGGGFFFFFEBGGFFFFFAF2@BFFFFBEBF?AF4@F:?FBFFFF?F
@M00689:251:000000000-CJTJ5:1:1101:7944:13449 1:N:0:9
CAGGATTAGATACCCTGGTAGTCCATGCCGTAAACGGTGGGCGCTAGGTGTAGGGGTCTTCCACGGCCTCTGTGTCGTAGCTAACGCATTAAGCGCCCCGCCTGGGGAGTACGGCCGCAAGGCTAAAACTCAAAGGAATTGACGGGGACCCGCACAAGCGGCGGAGCATGTGGATTAATTCGATGCAACGCGAAGAACCTTACCTGGGCTTGACATACACCAGATCGCTGCAGAGATGTAGTTTCCCTTGTGGTTGGTGTACAGGTGATGCATGGCCGTCGCTGCAT
+
GGGGGGGGGGGFGGGGGGGGGGGGGGFGGGGGGGGGGGGGGGGGGGGGGGGGGGGGGGGGGGGGGGGGGGGGFGGFDGGGGGGGGGGGGGGGCFGGGGGGGGGGGGGGGGGGGGGGGGGGGGGGGFGGGGGGGGGGGGGGGGGGGGGGEEGGG*FGGGGGGGDGGGGFGGGGGDGGGGGGGFGGGGGFFEEEE5ECFFFGE<EGGGGGGGGGGGGGCF=FFFGGGGFGFCDFF*>C=BFGGGGGFFFF?:ACDFF?BF<FB=4)5=FAFFFFFF:>?3(-(32(9?4
@M00689:251:000000000-CJTJ5:1:1101:28426:13455 1:N:0:9
CAGGATTAGATACCCTGGTAGTCCACGCTGTAAACGATGAGTGCTAGGTGTTAAGGGGTTTCCGCCCCTTAGTGCTGCAGTTAACGCATTAAGCACTCCGCCTGGGGAGTACGGCCGCAAGGCTTAAACTCAAAAGAATTGACGGGGGCCCGCACAAGCGGTGGAGCATGTGGTTTAATTCGACGCTACGCGAAGAACCTTACCAGGTCTTGACATCCTCTGACAACCCTAGAGATAGTGCTTTCCCTTCGGGGACAGAGTGACAGGTGCTGCATGGCCGTCGCTGCAT
+
GGGGGGGGGGGGGFGGGFFGGFGGGGGGGGGGGGGGGGFGGGGGGFGGGGGGGCEGG7FGGGGGGGGGGGGGGGGGGGGGGFGGGGGGGGGECGGGGGGDGGGFGGGEGGFGGGGGDGGGGGGGGGGGGGGGGGGGGGGGGGGGGGGGGGGDGGGGFFFCFCEGGGGGGGG,FFFFGGFGGFGGGGCGGGGEG57CGGGGGGGGGCEGFGGFGGGGG??FGDCD6DGD:D4:?6>CFF7CFFGG=FF2@4(*)7)766:@<*696*7<9)<<4)/*0<:0,3(3:(24:
@M00689:251:000000000-CJTJ5:1:1101:28445:13461 1:N:0:9
CAGGATTAGATACCCTGGTAGTCCACGCTGTAAACGATGAGTGCTAGGTGTTAAGGGGTTTCCGCCCCTTAGTGCTGCAGTTAACGCATTAAGCACTCCGCCTGGGGAGTACGGCCGCAAGGCTTAAACTCAAAAGAATTGACGGGGGCCCGCACAAGCGGTGGAGCATGTGGTTTAATTCGACGCTACGCGAAGAACCTTACCAGGTCTTGACATCCTCTGACAACCCTAGAGATAGGGCTTTCCCTTCGGGGACAGAGTGACAGGTGCTGCATGGCCGTCGCTGCCT
+
GGGGGGGGGGGGGGGGGGGGGGGGGGGGGGGGGGGGGGGGGGGGGGGGGGGGGGGGGGGGGGGGGGGGGGGGGGGGGGGGFGGGGGGGGGGGGGGGGGGGGGGGGGGGGGGGGGGGGGGGGGGGGGGGGGGGGGGGGGGGGGGGGGGGGGGGGGGGGGGGGGGGGGGGGGGGGGGGGGGGGFCEGGGGGGGGGGGGGGGGFFCFEDEGGGGGGGGGGFFGGGGGGGGGBGGFFFGGFFGGGGGGBFFFFFBGGF>>FF7FA7:AFFFB47<A?FF?FF?BF936?69(5
@M00689:251:000000000-CJTJ5:1:1101:24472:13462 1:N:0:9
CAGGATTAGATACCCTGGTAGTCCATGCCGTAAACGGTGGGCGCTAGGTGTAGGGGTCTTCCACGGCCTCTGTGTCGTAGCTAACGCATTAAGCGCCCCGCCTGGGGAGTACGGCCGCAAGGCTAAAACTCAAAGGAATTGACGGGGGCCCGCACAAGCGGCGGAGCATGTGGATTAATTCGATGCAACGCGAAGAACCTTACCTGGGCTTGACATACACCAGATCGCTGCAGAGATGTAGTTTCCCTTGTGGTTGGTGTACAGGTGATGCATGGTCGTCGCTGCAT
+
GGGGGGGGGGGGGGGGGGGGGGGGGGGGGGGGGGGGGGGGGGGGGGGGGGGGGGGGGGGGGGGGGGGGGGGGGGGGGGGGGGGGGGGGGGGGGGGGGGGGGGGGGGGGGGGGGGGGGGGGGGGGGGGGGGGGGGGGGGGGGGGGGGGGGGGGGGGGGGGGGGGGGGGGGGGGGFGGGGGGGGGGGGGGGGGGGGGGGGGGFGGGGGGGGGGGGGGGGFFGGGGGGGCGFDDFFFF*=?>CGGGGFFF<FFFGGFFFFF?FFFFFFFFFFFBFFFFFFFFFB>FFF0<
@M00689:251:000000000-CJTJ5:1:1101:24241:13476 1:N:0:9
CAGGATTAGATACCCTGGTAGTCCACGCCGTAAACGATGAATACTAGGTGTGGGGGTTTCAACACCTCCGTGCCGCCGCTAACGCATTAAGTATTCCGCCTGGGGAGTACGGTCGCAAGATTAAAACTCAAAGGAATTGACGGGGACCTGCACAAGTAGCGGAGCATGTGGTTTAATTCGAAGCAACGCGAAGAACCTTACCTACACTTGACATCCCTTGCATTACTCTTAATCGAGGAAATCCCTTCGGGGACAAGGTGACAGGTGCTGCATGGCCGTCGCTGCAT
+
GGGGGGGGGGGGGGGGGGGGGGGGGGGGGGGGGFGGGGGGGGGGGGGGGGGGGGGGGGGGGGGGGGGGGGGGGGGGGGGGDGGGGGGGGGGGGGGGGGGGGGGGGDGGGGGGGGGGGGGGGGGGGGGGGGCGFGGGGGGGGGGGGGGG,FFGGGGGFFGGGGDGGGGGGGGGGGG@FGGG@FGGGGGGGGGGGGGGGGGGGGGGGGGGGGGGGGGGGFFGGGGGGGGGFGGFFFGGFEGCFGGGFFFFF>>DDBFFFFFF<FFFFF4:FFFBDBFFFFFFF>BFFFF
@M00689:251:000000000-CJTJ5:1:1101:20540:13514 1:N:0:9
CAGGATTAGATACCCTGGTAGTCCATGCCGTAAACGGTGGGCGCTAGGTGTGGGGGTCTTCCACGGCCTCTGTGTCGTAGCTAACGCATTAAGCGCCCCGCCTGGGGAGTACGGCCGCAAGGCTAAAACTCAAAGGAATTGACGGGGGCCCGCACAAGCGGCGGAGCATGTGGATTAATTCGATGCAACGCGAAGAACCTTACCTGGGCTTGACATACACCAGATCGCTGCAGAGATGTAGTTTCCCTTGTGGTTGGTGTACAGGTGATGCATGGCTGTCGCTGCCT
+
GGGGGGGGGGGGGGGGGGGGGGGGGGGGGGGGGGGGGGGGGGGGGGGGGGGGGGGGGGGGGGGGGGGGGGGGGGGGGGGGGGGGGGGGGGGGGGGGGGGGGGGGGGGGGGGGGGGGGGGGGGGGGGGGGGGGGGGGGGGGGGGGGGGGGGGGGGGGGGGGGGGGGEGGGGGFGGGGDGGGGGGGGGGGGGGGGGGGGGGGGGGGGGGGGGGGGGGGGFFGGGGGGGGGFGGFFFGGFFGGGGGGFFFFFFFGGFFFFFFFFFFFFFFAFFFFFFFFFE<?6?FFF(2
@M00689:251:000000000-CJTJ5:1:1101:21462:13535 1:N:0:9
CAGGATTAGATACCCTGGTAGTCCATGCCGTAAACGGTGGGCGCTAGGTGTAGGGGTCTTCCACGGCCTCTGTGTCGTAGCTAACGCATTAAGCGCCCCGCCTGGGGAGTACGGCCGCAAGGCTAAAACTCAAAGGAATTGACGGGGGCCCGCACAAGCGGCGGAGCATGTGGATTAATTCGATGCAACGCGAAGAACCTTACCTGGGCTTGACATACACCAGATCGCTGCAGAGATGTAGTTTCCCTTGTGGTTGGTGTACAGGTGTTGCATGGTTGTCGCTGCAT
+
GGGGGGGGGGGGGGGGGGGGGGGGGGGGGGGGGGGGGGGGGGGGGGGGFGGGGGGGGGGGGGGGGGGGGGGGGGGGGGGGGGGGGGGGGGGGGGGGGGGGGGGGGGGGGGGGGGGGGGGGGGGGGGGGGGGGGGGGGGGGGGGGGGGGGGGGGGGGGGGGGGGGGGGGGGGGGGFFGGGGGGGGGGGFGGGGG5EGGGGGGGGFGGFGGGDGGGGFGFFFCGGGGGGGFGGFF?DDFFFGGGGGFFFAFFFGGFFFFFFFFFFAFBFDEFFFFFFFFF:AFFFFFFF
@M00689:251:000000000-CJTJ5:1:1101:8696:13606 1:N:0:9
CAGGATTAGATACCCTGGTAGTCCATGCCGTAAACGGTGGGCGCTAGGTGTAGGGGTCTTCCACGGCCTCTGTGTCGTAGCTAACGCATTAAGCGCCCCGCCTGGGGAGTACGGCCGCAAGGCTAAAACTCAAAGGAATTGACGGGGGCCCGCACAAGCGGCGGAGCATGTGGATTAATTCGATGCAACGCGAAGAACCTTACCTGGGCTTGACATACACCAGATCGCTGCAGAGATGTAGTTTCCCTTGTGGTTGGTGTACAGGTGTTGCATGGCCGTCGCTGCAT
+
GGGGGGGGGGGGGGGGGGGGGGGGGGGGGGGGGGGGGGGGGGGGGGGGGGGGGGGGGGGGGGGGGGGGGGGGGGGGGGGGG9FGFGGGGGGGFFGGGGGGGGGGGGGGGGGGGGGGGGGGGGGFFFFGGGGGGGGGGGGGGGEFGGGGGGGGGGGGGFGGGGGGGGGGGGGGGE6@FEGGGGG7FCFGCEGEEGGGGFCCFGCFFGGGGFGGGGGGGFFGGGGGGCGGFGC@FFGG?BDFGGGGFFFFBFAGGFFFF?FFFFFAFFFFFFAFFFFF?>>;B>?<>?9
@M00689:251:000000000-CJTJ5:1:1101:18988:13613 1:N:0:9
CAGGATTAGATACCCTGGTAGTCCATGCCGTAAACGGTGGGCGCTAGGTGTAGGGGTCTTCCACGGCCTCTGTGTCGTAGCTAACGCATTAAGCGCCCCGCCTGGGGAGTACGGCCGCAAGACCAAAACTCAAAGGAATTGACGGGGGCCCGCACAAGCGGCGGAGCATGTGGATTAATTCGATGCAACGCGAAGAACCTTACCTGGGCTTGACATACACCAGATCGCTGCAGAGATGTAGTTTCCCTTGTGGTTGGTGTACAGGTGGTGCATGGTCGTCGCTGCAT
+
GGGGFGGGGGGGGGGGGGGGGGGGGGGGGGGGGGGGGGGGGGGGGGGGGGGGGGGGFGGGGGGGGGGGGGGGGGGGGGGGGGGGGGGGGGGGGGGGGGGGGGGGGGGGGGGGGGGGGGGGGGGGGGGGGGGGGGGGGGGGGGGGGGGGGGGGGGGGGGGGGGGGGGGGGGGGG<AGGGFGGGDGGGGGGGGGGGGGGGGGFGGGFFGGGGGGGGGGGFFGGFGGDGGGFCDFFB9CFFGGFCFGFFFFFFFGGFFFFFFFABDFFF46<042AFFFFEB:>6026>A
@M00689:251:000000000-CJTJ5:1:1101:14353:13617 1:N:0:9
CAGGATTAGATACCCTGGTAGTCCATGCCGTAAACGGTGGGCGCTAGGTGTAGGGGTCTTCCACGGCCTCTGTGTCGTAGCTAACGCATTAAGCGCCCCGCCTGGGGAGTACGGCCGCAAGGCTAAAACTCAAAGGAATTGACGGGGGCCCGCACAAGCGGCGGAGCATGTGGATTAATTCGATGCAACGCGAAGAACCTTACCTGGGCTTGACATACACCAAATCGCTGCAGAGATGTAGTTTCCCTTGTGGTTGGTGTCCAGGTGCTGCATGGCCGTCGCTGCATCTGGCT
+
GDGGEGGGGGGGGGGGGGGGGGGGGGGFGGEEDFFEGGGGGGGGGGGGGGGEGGGEF7FGGGGGGGGGGGGGFGGGEFFD7BFGGGDFFCGGGGGGGGGGGGGGGGGDGFGGGGGGGGGGGGGGGFGGGGFFGGGGGGG8FCFGGGGGDEGCEBECGGGGDF8CEECFGFFGGG69EFGFCEGGGEC:+:5=EGGGGFG>9<<<CGGGGGGGF?E7:=@FC9**07EF:*>F@6FF*1:>GFF7*994BF<4>.<2>BB:2*.2?@?:=<D2<FFF)732,,4?9>)6<B))(
@M00689:251:000000000-CJTJ5:1:1101:15710:13626 1:N:0:9
CAGGATTAGATACCCTGGTAGTCCATGCCGTAAACGGTGGGCGCTAGGTGTAGGGGTCTTCCACGGCCTCTGTGTCGTAGCTAACGCATTAAGCGCCCCGCCTGGGGAGTACGGCCGCAAGGCTAAAACTCAAAGGAATTGACGGGGGCCCGCACAAGCGGCGGAGCATGTGGATTAATTCGATGCAACGCGAAGAACCTTACCTGGGCTTGACATACACCAGATCGCTGCAGAGATGTAGTTTCCCTTGTGGTTGGTGTACAGGTGTTGCATGGTCGTCGCTGCAT
+
GGGGGGGGGGGGGGGGGGGGGGGGGGGGGGGGGGGGGGGGGGGGGGGGGGGGGGGGGGGGGGGGGGGGGGGGGGGGGGGGGGGGGGGGGGGGGGGGGGGGGGGGGGGGGGGGGGGGGGGGGGGGGGGGGGGGGGGGGGGGGGGGGGGGGGGGGGGGGGGGGGGGGGGGGGFFGF9EGGGGGGGGGGGGGGGGGGGGGGGFGGGGGGGGGGGGGGGGGFFGCGGGFGGGFCDFFFGG4FFDGFGGFFFFFFFGGFFFFFFFFFFFFFFFDBA?BFFFFFFBFB08BB9
@M00689:251:000000000-CJTJ5:1:1101:17800:13654 1:N:0:9
CAGGATTAGATACCCTGGTAGTCCATGCCGTAAACGGTGGGCGCTAGGTGTAGGGGTCTTCCACGGCCTCTGTGTCGTAGCTAACGCATTAAGCGCCCCGCCTGGGGAGTACGGCCGCAAGGCTAAAACTCAAAGGAATTGACGGGGGCCCGCACAAGCGGCGGAGCATGTGGATTAATTCGATGCAACGCGAAGAACCTTACCTGGGCTTGACATACACCAGATCGCTGCAGAGATGTAGTTTCCCTTGTGGTTGGTGTACAGGTGTTGCATGGTTGTCGCTGCAT
+
GGGGGGGGGGGGGGGGGGGGGGGGGGGGGGGGGGGGGGGGGGGGGGGGGGGGGGGGGGGGGGGGGGGGGGGGGGGGGGGGGGGGGGGGGGGGGGGGGGGGGGGGGGGGGGGGGGGGGGGGGGGGGGGGGGGGGGGGGGGGGGGGGGGGGGGGGGGGGGGGGGGGEGGGGGGGGGGGGGGGGGGGGGGGGGGGGEGGGGGGGGGGGGGGGGGGGGGGGFFGGGGGGGGGFGGFFFGDFFGGGGGGFFFFFFFGGFFFFFFFFFFFFFFBFFA?DFFFFFFFFFFFFFF
@M00689:251:000000000-CJTJ5:1:1101:6279:13676 1:N:0:9
CAGGATTAGATACCCTGGTAGTCCATGCCGTAAACGGTGGGCGCTAGGTGTAGGGGTCTTCCACGGCCTCTGTGTCGTAGCTAACGCATTAAGCGCCCCGCCTGGGGAGTACGGCCGCAAGGCTAAAACTCAAAGGAATTGACGGGGGCCCGCACAAGCGGCGGAGCATGTGGATTAATTCGATGCAACGCGACGAACCTTACCTGGGCTTGCCATACACCAGATCGCTGCAGAGATGTAGTTTCCCTTGTGGTTGGTTTCCAGGTGCTGCATGGCCGTCGCTGCAG
+
FFFGFGGGFGFGGFGGGGGGGGGGEGGGGGGGGGGGEGGGDGGGGGGGGGGGGGGGGGGGGGGGGGGGCFADFGGGGGDGGGGGGGGGCGGGGGGGGGGGGGGG?FCGGGCFGGFGGGFGGGGGGGGGGGGGGFFFAFGG9CFGEGEGGDB*:*=:CGFFFEGG::EGC?<G++<+AFFGGFG@78CGGGGED*5EEGGG77<CFFGFGF***++:=FF*99*/74:5;DDF?457@=2CD>*?F4*96.)*/>>:>?())/.6?F?0=)4:<4)76<10203((((
@M00689:251:000000000-CJTJ5:1:1101:23671:13685 1:N:0:9
CAGGATTAGATACCCTGGTAGTCCACGCCGTAAACGATGTCTACTAGTCGTTGGGTCCCTTGAGGACTTAGTGACGCAGCTAACGCAATAAGTAGACCGCCTGGGGAGTACGGCCGCAAGGTTAAAACTCAAATGAATTGACGGGGGCCCGCACAAGCGGTGGAGCATGTGGTTTAATTCGATGCAACGCGAAGAACCTTACCTGGTCTTGACATATCTAGAATCCTGCAGAGATGCGGGAGTGCCTTCGGGAATTAGAATACAGGTGATGCATGGCCGTCGCTGCAT
+
GGGGGGGGGGGGGGGGGGGGGGGGGGGGGGGGFFGGGGGGGGGGGGGGGGGGGGGGGGGGGGGGGGGGGGGGGGFGGFGGGGGGGGGGGGFGGGGGGGGGGGGGGGGGGGGGGGGGGGGGGGGGGGGGGGGGGGGGGGGGGGFGGGGGGGGGGGEGGGEGGGGGGGGGGGGGGGGGGGFFGGGGGGGGGGGGGGCGGGGGGGGGGGGGGGGGGGGFGFFGGGGGGGGFFGGFF4DC6)93CGGGF?FFFFBGDEFFFFF?>FBFFFFBFFBFFF4@FFFF>04::>FA
@M00689:251:000000000-CJTJ5:1:1101:8556:13696 1:N:0:9
CAGGATTAGATACCCTGGTAGTCCATGCCGTAAACAGTGGGCGCTAGGTGTAGGGGTCTTCCACGGCCTCTGTGTCGTAGCTAACGCATTAAGCGCCCCGCCTGGGGAGTACGGCCGCAAGGCTAAAACTCAAAGGAATTGACGGGGGCCCGCACAAGCGGCGGATCATGTGGATTAATTCGATGCAACGCGACGAACCTTACCTGGGCTTGACATCCACCAGCTCGCTTCAGAGATGTAGTTTCCCTTGTGGTTGGTGTACAGGTGATGCATGGCTGTCGCTGCAT
+
GGGGGGGGGGGGGGGGGGGFGFFFAFFGGGGGEGGGCGGGGGCFGGDC<EFGFFGGGGGGGGGG7FCFGFC@FCEFGFFGGGFDGGGGGGGGGGGGCGGGGGGGFGGD7FEGD7CFEGEEG7FF8FF,,@FFDCFDGFGCCGGF:FDFCEE*>EEGGEC7*<81**1<?<FCGCGGCFGGG=++3;C<CEEGD55E8::8AAFFCC**AFC:FF9F=))9>C<**9ECB*9***9<=?:**:CGF?=<?56**87:(48>7@49)9696A><9=>>?:8?1614;?F
@M00689:251:000000000-CJTJ5:1:1101:4687:13713 1:N:0:9
CAGGATTAGATACCCTGGTAGTCCACGCCGTAAACGATGTCGACTTGGAGGTTGTGCCCTTGAGGCGTGGCTTCCGGAGCTAACGCGTTAAGTCGACCGCCTGGGGAGTACGGCCGCAAGGTTAACACGAAAAGGAAGTGACGGGGGAGCGAAAAAGCGGGGGAGCATGGGGGTTAAGTCGAAGCAAAGCGAAGAACCTGACAGGGGCTTGACAGACACGGAAGGTGGCAGAGAGGAGAAGGGGCATGCGGGAACAGTGAGACAGGAGATGCATGGCCGACGAGGCAGGGGGCG
+
GFFGGGGGGGGGGGGGGGGGGGFFAEEGGE7FFGEGGGGGGGGG>CGGGGGGFEGGGGGGGFFGFGGGGGGGCFFGG7>FGFGGGGCCCFFFFFGGGGDGGGGGGG7B+8FFEGCFFGD@C,,,C,C:38@3@3CAE,3@=,>:C@B1*141:*4:B*CC*=88?*:+2*8812*/<3++1;*;:<8+00>=:CGF8***23++2::***1:9<9**0097C<5*2+*)015>F1/051>*///..0,)0255>)(.-.=7B23?F)4>(..4**0.)-(-4((4,41,-2((-
@M00689:251:000000000-CJTJ5:1:1101:15063:13723 1:N:0:9
CAGGATTAGATACCCTGGTAGTCCATGCCGTAAACGGTGGGCGCTAGGTGTAGGGGTCTTCCACGGCCTCTGTGTCGTAGCTAACGCATTAAGCGCCCCGCCTGGGGAGTACGGCCGCAAGGCTAAAACTCAAAGGAATTGACGGGGGCCCGCACAAGCGGCGGAGCATGTGGATTAATTCGATGCAACGCGAAGAACCTTACCTGGGCTTGACATACACCAGATCGCTGCAGAGATGTAGTGTCCCTTGTGGTTGGTGTACAGGTGCTGCATGGTCGTCGCTGCAT
+
GGGGGGGGGGGGGGGGGGGGGGGGGGGGGGGGGGGGGGGGGGGGGGGGGGGGGGGGGGGGGGGGGGGGGGGGGGGGGGGGGGGGGGGGGGGGGGGGGGGGGGGGGGGGGGFGGGGGGGGGGGGGGGGGGGGGFFGGGFGCF=DEGECEEGGGG7FGFGGGGGG78EGGGGGGFFGGGGGGGGEGGDF9:EGGEEGGGGGGGCFCFCGFFGGG:FCF7@FGFGG5CGGDF<D6@/**9BDCFG4CFFFFFFBFGF@F0(1>>FFF4F4:FA7:A=FFFDFFFF6:>B2
@M00689:251:000000000-CJTJ5:1:1101:18291:13742 1:N:0:9
CAGGATTAGATACCCTGGTAGTCCATGCCGTAAACGGTGGGCGCTAGGTGTAGGGGTCTTCCACGGCCTCTGTGTCGTAGCTAACGCATTAAGCGCCCCGCCTGGGGAGTACGGCCGCAAGGCTAAAACTCAAAGGAATTGACGGGGGCCCGCACAAGCGGCGGAGCATGTGGACCAATTCGATGCAACGCGAAGAACCTTACCTGGGCTTGACATACACCAGATCGCTGCAGAGATGTAGTTTCCCTTGTGGTTGGTGTACAGGTGATGCATGGCCGTCGCTGCAT
+
GGGGGGGGGGGGGGGGGGGGGGGGGGGGGGGGGGGGGGGGGGGGGGGGGGGGGGGGGGGGGGGGGGGGGGGGGGGGGGGGGGGGGGGGGGGGGGGGDEGGGGGGFEEEGGGGGGGGGGGGGGGGGGGGGGGGGGGGGGGGGGGGGGGGGGGGGGGGGGGGGGGCGGGGGGGGGFCFFGGFGFGGGGGCGGGGGGEGGGGGGGGGGGGGGGGGGGGGGFFFFG<FGFFGFGDF?=DCFFFFGGGGF494=).9<>@B;66FA?BF)?FDF>>FAF>:F3-,4>BFFF6
@M00689:251:000000000-CJTJ5:1:1101:7128:13743 1:N:0:9
CAGGATTAGATACCCTGGTAGTCCACGCCGTAAACGATGATTACTAGGTGTTGGGGGTCGAACCTCAGCGCCCAAGCTAACGCGATAAGTAATCCGCCTGGGGAGTACGTACGCAAGTATGAAACTCAAAGGAATTGACGGGGACCCGCACAAGCGGTGGAGCATGTGGTTTAATTCGACGCAACGCGAGGAACCTTACCAGCGTTTGACATCCCAAGAAGTTAACAGAGATGTTTTCGTGCCTCTTCGGAGGCACTTGGTGACAGGTGCTGCATGGTCGTCGCTGCAT
+
GFGGGGGGGGGGFFFGFFGFGGGGFGGGGGGGGGGGGGGFGGGGGGGGGFGGF<CEGGGGCFGGGGEAF@FGGGFEFGGFGFGB+C:CFG,,FFFBFGGGG7FCEFFGEGGG7FFGGGGGFFG9FFG<A5D?@DF8C,@7F7BBCFGGGBEDG>GEEEFE:FDEGDGGFFFFG9EFGGGG<ECCE8C7B7=EFGEGGGGGGFFEGGGG7C>GGGGG<FFG6?>>*7CC?D5?68CCFF<<<DGGFF44.7:5<).4:B>447449/)5)5<<7478>76;FF;;FFFB)
@M00689:251:000000000-CJTJ5:1:1101:26573:13763 1:N:0:9
CAGGATTAGATACCCTGGTAGTCCACGCCGTAAACGATGTCGACTTGGAGGTTGTGCCCTTGAGGCGTGGCTTCCGGAGCTAACGCGTTAAGTCGACCGCCTGGGGAGTACGGCCGCAAGGTTAAAACTCAAATGAATTGACGGGGGCCCGCACAAGCGGTGGAGCATGTGGTTTAATTCGATGCAACGCGAAGAACCTTACCTGGTCTTGACATCCACAGAACTTTCCAGAGATGGATTGGTGCCTTCGGGAACTGTGAGACAGGTGATGCATGGTCGTCGCTGCATCTGTCTT
+
GGGGGGGGGGGGGGGGGGGGGGGGGGEGGGGGGGGGGGGGGGGGGGGGGGGGGGGGGGGGGGGGGGGGGGGFGGGGGGGGGGGGGGGGGGGGGGGGGGGGGGGGGGGGGGGGGGGGGGGGGFGGGGGGGGGGGGGFGGGFGGGGGGGGGGGGGGGGGGGGGGGGGGGGGGGGGGGGGGGDGGGGGGGGGGGGGGGFGGGGGGGGGGGGGGGGGGGGGFFGGFFGGGGGFGGFFFGFFFDGGGGGFFFFF@?DCEFFFD4@AFFBFFF:?FBDFF?FFFB;F>FFFFFF<<<AA<)
@M00689:251:000000000-CJTJ5:1:1101:4527:13782 1:N:0:9
CAGGATTAGATACCCTGGTAGTCCATGCCGTAAACGGTGGGCGCTAGGTGAAGGGGGCTGCCACGGCCTCGGTGTCGTAGCGAAAGCAGTAAGCGCCCCGCCTGGGGAGGACGGCCGCAAGGCTAAAACGCAAAGGAATTGACGGGGGCCAGCACAAGCGGCGGAGCATGGGGATGAAGTCGAGGCAACGCGAAGAAACGTACAGGGGCTGGACATACACCAGATCGCTGCAGAGATGAAGATGACCTGGTGGGGGGTGGACAGGTGCGGCAGGGCGGTAGCTGCATCGGTCGCG
+
GGGGGGGGGGGGGFGGGGGGGGGGGGGGGGGGGGGGG,@:@:@+76@@,@,;C<CD+86,,,:,8B@8,,,?,B8:B,CDB+@=+>9B,5:@E9>88+88+8+:@C@CE+>:@C>+38<CEF3,><CF3*@CCCFFFF<,7C,8B@ED*4*4=C+<88*4:4:CEE*;+2*8812/2:+322;*:*/@*:2:>CEEF*2**22*+2=E*2/:C2<*:9@**9>C0021)197?FFC*9*0:*2***)))0.2/).(4(4)4).:F*9)73(4(777)7((-)).,4))(-(((((
@M00689:251:000000000-CJTJ5:1:1101:12698:13794 1:N:0:9
CAGGATTAGATACCCTGGTAGTCCATGCCGTAAACGGTGGGCGCTAGGTGTAGGGGTCTTCCACGGCCTCTGTGTCGTAGCTAACGCATTAAGCGCCCCGCCTGGGGAGTACGGCCGCAAGGCTAAAACTCAAAGGAATTGACGGGGGCCCGCACAAGCGGCGGAGCATGTGGATTAATTCGATGCAACGCGAAGAACCTTCCCTGGGCTTGACATACACCAGATCGCTGCAGAGATGTAGTTTCCCTTGTGGTTGGTGTACAGGTGCTGCATGGTTGTCGCTGCAT
+
GGGGGGGGFGGGGGGGGGGGGGGGGGGGGGGGGGGGGGGGGGGGGGGGFGGGGGGGGGGGGGGGGGGGGGGGGGGGGGGGGGGGGGGGGDGFGGGGGGGGGGGGGGGGGEFGGGGGGGGGGGGGGGCFGGGGGGGGGGGFFGGGGGEGGGGEGGGGGCFFGGGGGECGGGGGGCFFFGGGGGGC@EGGGGGGGGGGGFGGG+AEF<EACGGG<CFGGFFGGGGGFGGGFDGFFFFG*9DGCDGGFFFFF5:D:F>:>F6>AFF<FF:7FAB?>FFFF:<46:<<9?F
@M00689:251:000000000-CJTJ5:1:1101:20091:13796 1:N:0:9
CAGGATTAGATACCCTGGTAGTCCACGCCGTAAACGATGTCGACTTGGAGGTTGTGCCCTTGAGGCGTGGCTTCCGGAGCTAACGCGTTAAGTCGACCGCCTGGGGAGTACGGCCGCAAGGTTAAAACTCAAATGAATTGACGGGGGCCCGCACAAGCGGTGGAGCATGTGGTTTAATTCGATGCAACGCGAAGAACCTTACCTGGTCTTGACATCCACGGAAGTTTTCAGAGATGAGAATGTGCCTTCGGGAACCGTGAGACAGGTGATGCATGGCCGTCGCTGCAT
+
GGGGGGGGGGGGGGGGGGGGGGGGGGGGGGGGGGGGGGFGGGFGGGGGFGGGGGGGGGGGGGGGGGGGGGGGGGGGGGGGGGGGGGGGGGGGGGGGGGGGGGGGGGGGGGGGGGGGGGGGGGGGGGGGGGGGGGGGGGGGFGGGGGGGGGGGDGGGGGGGGGGGGGGGGGGGGGGGGGGGGGGFGGGGGGGGEGGGGGGGGGGGGGGGGGGFGGGGCFFGGGDGGGGGFGGFFFGGFFGGGD>CFFFFFFFGDBF?FFF3<FF?F>F?FABFFFF@FFBFFF9?F;44
@M00689:251:000000000-CJTJ5:1:1101:20110:13796 1:N:0:9
CAGGATTAGATACCCTGGTAGTCCACGCCGTAAACGATGTCGACTTGGAGGTTGTGCCCTTGAGGCGTGGCTTCCGGAGCTAACGCGTTAAGTCGACCGCCTGGGGAGTACGGCCGCAAGGTTAAAACTCAAATGAATTGACGGGGGCCCGCACAAGCGGTGGAGCATGTGGTTGAATTCGATGCAACGCGAAGAACCTTACCTGGTCTTGACATCCACGGAAGTTTTCAGAGATGAGAATGTGCCTTCGGGAACCGTGAGACAGGTGATGAATGGCAGTCGCTGCAT
+
GGGGGGGGGGGGGGGGGGGGGGGFEFFCFGGDFFFFGG<FFGGGGGGGGFG7@FCGGGGGGGGGGGGCFGGGGGGGEGGDGGGFGGEFDFEGEGGGGGGGGGGGGGGGGGGGGGCGGGGGGFGFGGGGFFGGGGFGGFGGGGGGGGGEGGGGGEGCGDGGCCGGGGG:F:FFCF*?CF7CFGFGGGGFE*:EEGGGFCE?CE8CEGFGG7CFCF7F*94<CGGD979CFGGFFF*09@FF>CCDF@=46@:C5:;<B:1>2@28FFF?FA9)6=F:@:2:>:B11;?5
@M00689:251:000000000-CJTJ5:1:1101:15782:13842 1:N:0:9
CAGGATTAGATACCCTGGTAGTCCATGCCGTAAACGGTGGGCGCTAGGTGTAGGGGTCTTCCACGGCCTCTGTGTCGTAGCTAACGCATTAAGCGCCCCGCCTGGGGAGTACGGCCGCAAGGCTAAAACTCAAAGGAATTGACGGGGGCCCGCACAAGCGGCGGAGCATGTGGACTAATTCGATGCAACGCGAAGAACCTTACCTGGGCTTGACATACACCAGATCGCTGCAGAGATGTAGTTTCCCTTGTGGTTGGTGTACAGGTGGTGCATGGCCGTCGCTGCATCTGTCC
+
G@EFDG9FGCFG@CEFCCFCFFGFFGC<,@BFGFFGGGGE@,CEGCFG<E;EFG@E8:CEFG@FCC7C:EGFCC@FFDEDG,CF,BB@F:EGCGGEGGGEGG:FFGGCCC?FGGGGD:=CF<<:8>FGFFGFFGGCFDE?<EGGGEDGGGEG8EFEGG7<1<CCCCE>AG+:<9+3<CEFCEC:92<CF7EC5=EEGGC8:C?FGGGFF6CEGCF*:?=C*7*9=<FGFD3)9BFF9=CFF*:09**49:)2/<7?F:1;>F6<FFF0769BB?F:6<;1260390<A)5)6)
@M00689:251:000000000-CJTJ5:1:1101:11518:13859 1:N:0:9
CAGGATTAGATACCCTGGTAGTCCATGCCGTAAACGGTGGGCGCTAGGTGTAGGGGTCTTCCACGGCCTCTGTGTCGTAGCTAACGCATTAAGCGCCCCGCCTGGGGAGTACGGCCGCAAGGCTAAAACTCAAAGGAATTGACGGGGGCCCGCACAAGCGGCGGAGCATGTGGATTAATTCGATGCAACGCGAAGAACCTTACCTGGGCTTGACATACACCAGATCGCTGCAGAGATGTAGTTTCCCTTGTGGTTGGTGTACAGGTGCTGCATGGCTGTCGCTGCAT
+
GGGGGGGGGGGGGGGGGGGGGGGGGGGGGGGGGGGGGGGGGGGGGGGGGGGGGGGGGGGGGGGGGGGGGGGGGGGGGGGGGGGGGGGGGGGGGGGGGGGGGGGGGGGGGGGGGGGGGGGGGGGGGGGGGGGGGGGGGGGGGGGGGGGGGGGGGGGGGGGGGGGGGGGGFG:FFGGGGFGGGGGGGGGGGGDGGGGGGGGGGGGGGGGGGGGCGGFGGFFGGFGGGGGGFGDFFFGF6?F7FGGGFFFFFFAFGFFFFFFFB?AAFF@??BFFABFFFEFF0<:B6:9
@M00689:251:000000000-CJTJ5:1:1101:26848:13876 1:N:0:9
CAGGATTAGATACCCTGGTAGTCCACGCCATAAACGATGAGTGCTAGGTGTCAGGGGGTTTCCGCCCCTTGGTGCTGGAGTTAACGCATTAAGCACTCCGCCTGGGGAGTACGGCCGCAAGGCTGAAACTCAAAAGAATTGACGGGGGCCCGCACAAGCGGTGGAGCATGTGGTTTAATTCGAAGCAACGCGAAGAACCTTACCAGGTCTTGACATCCTCTGACAACCCTAGAGATAGGGCATTCCCTTCGGGGACAGGGTGACAGGTGATGCATGGTCGTCGCTGCAT
+
GGGGGGGGGGGGGFGGGGGGGGGGFGGGGGGGGEFFGGGGGGGGGGGGEGGGGGGGGGGGGGGEGGGGGGGGGGGGGGGGGGGGGGGGGGGFGGGGGGGGGGGGGGGGGGGGGGGGGGGGGGGGGGGGGGGGGGFGEGGGGGGGEGGDGGGGGGGGGGGGGGGGGGGGGGGFGGGGGGGGGGGGEGGFGGGGGGGGGGGGGGGGGGDEGGGF7CFGGFFGC<*?FFGGFGGFF@GG?FGGGFGGFFFFFFBGGF>>:B0;<>0:BF@>?A<>FFFF@F>>FF>>?FFBF
@M00689:251:000000000-CJTJ5:1:1101:23037:13902 1:N:0:9
CAGGATTAGATACCCTGGTAGTCCATGCCGTAAACGGTGGGCGCTAGGTGTAGGGGTCTTCCACGGCCTCTGTGTCGTAGCTAACGCATTAAGCGCCCCGCCTGGGGAGTACGGCCGCAAGGCTAAAACTCAAAGGAATTGACGGGGGCCCGCACAAGCGGCGGAGCATGTGGATTAATTCGATGCAACGCGAAGAACCTTACCTGGGCTTGACATACACCAGATCGCTGCAGAGATGTAGTTTCCCTTGTGGTTGGTGTACAGGTGTTGCATGGTTGTCGCTGCAT
+
GGGGGGGGGGGGGGGGGGGGGGGGFGGGGGGGGGGGGGGGGFGGGGGGGGGAFGGGGGGGGGGGGGGGGFCGGGGGGFGGGGGGGGGGGGGGGGGGCFGGGGGGGGGGGGGGGGGGGGEGGGGGGGGGGGGGGGGGGGGGGGGGGGGGGGGGGGGGGGGGGDGGGGGGGGGGGFF+CCGGGGFFGGGGGGGGGGGGGGGGGGGGGGGGGGDGGGGGGFFGFGGFGCFGFGGFFFGG=BGCCGCGFFF9?:>FGFFF6B?FDFAF??4>EFFFA7<@FFBBB6:?FFF
@M00689:251:000000000-CJTJ5:1:1101:15286:13931 1:N:0:9
CAGGATTAGATACCCTGGTAGTCCACGCCGTAAACGATGTCGACTTGGAGGTTGTGCCCTTGAGGCGTGGCTTCCGGAGCTAACGCGTTAAGTCGACCGCCTGGGGAGTACGGCCGCAAGGTTAAAACTCAAATGAATTGACGGGGGCCCGCACAAGCGGTGGAGCATGTGGTTTAATTCGATGCAACGCGAAGAACCTTACCTGGTCTTGACATCCACGGAAGTTTTCAGAGATGAGAATGTGCCTTCGGGAACCGTGAGACAGGTGTTGCATGGCCGTCGCTGCAT
+
GGGGGGGGGGGGGGGGGGGGGGGGGGGGGGGGGGGGGGGGGGGGGGGGGGGGGGGGGGGGGGGGGGGGGGGGGGGGGEGGGGGGGGGGGGGGGGGGGGGGGGGGGGEEGGGGGGGGGGGGF@FFGGGGGGGGGGGGGGGGGGGGGGGGGGGGGGGGGGGGGGGGGFGGGFGGGGGGGGGGGGGGGGGGGGGDEGGGGGGFGFGGGGGGGGGGGFGGGFFDCCDG<F7CFFFFFFGDFFGGGG7*7@?>FF0CC5><BFBFFFFFFFFBFF:>DFB@FF014;>BBBB<
@M00689:251:000000000-CJTJ5:1:1101:6161:13937 1:N:0:9
CAGGATTAGATACCCTGGTAGTCCATGCCGTAAACGGTGGGCGCTAGGTGTAGGGGTCTTCCACGGCCTCTGTGTCGTAGCTAACGCATTAAGCGCCCCGCCTGGGGAGTACGGCCGCAAGGCTAAAACTCAAAGGAATTGACGGGGGCCCGCACAAGCGGCGGAGCATGTGGATTAATTCGATGCAACGCGAAGAACCTTACCTGGGCTTGACATACACCAGCTCGCTGCAGAGATGTAGTTTCCCTTGTGGTTGGTGTACAGGTGTTGCATGGCTGTCGCTGCCT
+
GGGGGGGGGGGGGGGGGGGGGGGFGGGGEEGGGGGGDGGGGGGGGGGGFGGGGGGGGGGGGFGGGEGGGGGGGCGGGGGGGGGGGGDDCEGGFFGGDGGGGGFFGGGGGGGGGGGGGGGGGGGFGGGGGFGGFGGGGFGGGGGGGGGGGGEGGGGGFGGGGGGGGGGGGG7A?:CFF7CGGGGGGDEGGGGDGGGGGGGGGGGFG7CFFFC*>8?FGFFGGGC*7CCDEGG?FFF**12*::>C=?4<FF4FD@FF>40@BFFF?FFA364))/85).42?B:?91)
@M00689:251:000000000-CJTJ5:1:1101:23915:13959 1:N:0:9
CAGGATTAGATACCCTGGTAGTCCACGCCATAAACGATGAGTGCTAGGTGTTAAGGGGTTTCCGCCCCTTAGTGCTGCAGTTAACGCATTAAGCACTCCGCCTGGGGAGTACGGCCGCAAGGCTGAAACTCAAAAGAATTGACGGGGGCCCGCACAAGCGGTGGAGCATGTGGTTTAATTCGACGCAACGCGAAGAACCTTACCAGGTCTTGACATCCCTTTGCCCTCCCTAGAGATAGGGATTTCCCTTCGGGGACAAAGGTGACAGGTGATGCATGGCTGTCGCTGCAT
+
GGGGGGGGGGGGGGGGGGGGGGGFGGGGGGGGGGGGGGGGGGGGGGGGGGGGGGGGGGGGGGGGGGGGGGGGGGGGGGGGFGGGGGGGGGFGGGGGGGGGGGGGGGGGGGGGGGGGGGGGGGGGGGGGGGGGFFGGGGDGGGGGGGGGGGGGDEGGGGGGGGGGGGGGFGGGGFGGGGGGGGGGEGGGGGGGGGGGGGGGGGGGGGGF?CGGGGGGG@FGGDGF:D6<DGGFF@F>BFGGGGGGFFFFFFFGGFEFBFFF?><BFFFFFFFAAFFFF7<::BF<3<02;BA
@M00689:251:000000000-CJTJ5:1:1101:28603:13999 1:N:0:9
[truncated: 26,575,986 more chars]
