# Supplementary material for: The cloacal microbiome of a cavity-nesting raptor, the lesser kestrel (Falco naumanni)
Source: PeerJ. 2022 Oct 6;10:e13927. doi: 10.7717/peerj.13927 (PMC9548316; doi:10.7717/peerj.13927)
Supplement: Supplemental Information 10 [file peerj-10-13927-s010.gz › gri-S303.R2.fastq]

@M00689:251:000000000-CJTJ5:1:1101:18817:2112 2:N:0:10
CGACAACCATGCAGCACCTGTACACCAACCACAAGGGAAACTACATCTCTGCAGCGATCTGGTGTATGTCAAGCCCAGGTAAGGTTCTTCGCGTTGCATCGAATTAATCCACATGCTCCGCCGCTTGTGCGGGCCCCCGTCAATTCCTTTGAGTTTTAGCCTTGCGGCCGTACTCCCCAGGCGGGGCGCTTAATGCGTTAGCTACGACCCAGAGGCCGTGGAAGACCCCTACACATAGCGCCCACCGGTTACGGCATGGACTACCAGGGAGACCAAACCTGGCACACCCGACCC
+
GGGGGGGGGGFFGGGGGGGFFFGGGGGGGGDGGGGFEEDGGGGGGFGGGGGGGGGGGFGFAAFFGFFEFFBFFGGGGGFFGGGGEGGGGGGGGGGGGGAFDG8FGGCFFGDFGGGD8EGGGGGGGGGDFGG6>ECEGG>C?CEDDFGGFGFGCDCGGGGFFFEEEFBAF=:AF2AEGFGG>B@@F0(4>>?:AFABFF0:(-6<???B29261::B((-((43:12::**037:082))(457?B0((-(()-,((-80)).(,(,.380(-3(24.333,((()((((-(-91
@M00689:251:000000000-CJTJ5:1:1101:18713:2128 2:N:0:10
CGACAACCATGCAGCACCTGTTTTCAAGGTCTAGTAAACTAGACACTCCGCTATCTCTAGCAGATTCTATCAATGTCAAGCCTAGGTAAGGTTCTTCGCGTATCTTCGAATTAAACCACATGCTCCACCGCTTGTGCGGGTCCCCGTCTATTCCTTTGAGTTTTAATCTTGCGACCGTACTCCCCAGGCGGAATGCTTAATGTGTTAACTGCATTACTGGAGTGACAAGCACCCCAAACACTAGAATTCATCGTGTAGGGCGGGGAATAGCAGGGGAGAGAAACCGGGAAAAT
+
GGGGGGGGGGGGGGGGFFGACCFFGGFGGGGGGGGGGGGGGGGGGGGGGGGGGG8CEFF9FEF8FFGGGGGGGGGGGGGGGGGGGGGGGGGFGGGGGGGGGG>EGGGGFFG8EFGG88DFGGGGGGGGGEGG8FGDGGGGDGGGF@=CFGF8FCAEFGGFB@DEEDDEEE7*:AFFGAGC5AEDFFFFFFFF224;CEFFE<?@E7<007>>:ECEFFFFD@;8C36CCDFDF0>:;((3;154))./).).84(,.54214(,31,.,)-).69(((((-4:(,((-((.()
@M00689:251:000000000-CJTJ5:1:1101:11792:2160 2:N:0:10
CGACGGCCATGCAGCACCTGTACACCAACCACAAGGGAAACTACATCCCTGCAGCGAGCTGGTGTATGTCAAGCCCAGGTAAGGTTCTTCGCGTTGCATCGAATTAAAACACATGCACCGCCGCTTGTGCGGGCCCGCGTCAATGCATTTGCGTTTGAGCTGTGCAGCCGGACGCCGCAGGCGGGGCGCTTAATGCGTTAGCTGCGACACAGAGGGTGTGGAAAGCACCGAAACCTAGCGGCAACCGGTAACGGGGGGGGAAAGGAGGGAGAAGGAAGCGGGGAAAGGCAGCCGG
+
FCCE:C@FC@EC<CE<@6C6C@6CCEDFG7@FEEF,,CEE,6;,C,6,:,C@BF8FC+@+BE9B,F9E6BFFFE,ABCF,BEEG59,,A;F7@F++8F,9=8E,+CA,C:A8E,,9,4=@6=+++3@==DBC61>@++0@5C@++0+?C99,5****6;*+*1.A*96(((/560(*,:/)(,(,,-,(((,6<))-4-,-)6)((,((,(.,5(((,(-,),).((49)8>B(9((,(((.(-,(4(((-5:91((74((((((.330(--,((.,(((4(((-.(4((-(((-
@M00689:251:000000000-CJTJ5:1:1101:14703:2208 2:N:0:10
CGACGGCCATGCACCACCTGTACACCAACCACAAGGGAAACTACATCTCTGCAGCGATCTGGTGTATGTCAAGCCCAGGTAAGGTTCTTCGCGTTGCATCGAATTAATCCACATGCTCCGCCGCTTGTGCGGGCCCCCGTCAATTCCTTTGAGTTTTAGCCTTGCGGCCGTACCCCCCCGGCGGGGCGCTTAATGCGTTAGCTCCGCCCCAGAGGCCGGGGCAGACCCCGACACCTAGCGCCCACCGTTTACGGCGGGGAACACCAGGGACGAGAATCCAGGGAGACGCGGTCA
+
FCCF@CGGGGGGDGEGDGGCFAFCEGFDBCBFCFG?:CEFGGDC@<,6BEFGAC8F7,BFEFF@9,CE<<E@EG<D<FBBFGGGDFGGG;F7CFFFG<,@4E8F+FEDDGF8FE989DFEGGG>CEDGG8CE6>CBEEG:CDE99B7<@?C:+E3@73*=*00:=55AAB7>((06E=77)2,21((44>B0).:A1((,,62),,(,(48(460((-(16(-8:0(.>)8(429(5<(((.-,((4(4(35:04(,41(-(4(4((4,((((298)-.),4,(42(--((---
@M00689:251:000000000-CJTJ5:1:1101:17763:2227 2:N:0:10
CGACGGCCATGCATCACCTGTTTTCAAGGTCTAGTAAACTAGACACTCCGCTATCTCTAGCAGATTCTATCAATGTCAAGCCTAGGTAAGGTTCTTCGCGTATCTTCGAATTAAACCACATGCTCCACCGCTTGTGCGGGTCCCCGTCTATTCCTTTGAGTTTTAATCTTGCGACCGTACTCCCCAGGCGGAATGCTTAATGTGTTAACTGCATTACTGGAGTGACAAGCACCCCAACAACTAGCATTAATCGTTTAGGGGGTGGACGAACAGGGGAACTAATCATGGCAGACGG
+
FBCCEDGGGGGGFGFFGGGCFCFFGGGGGGGGGGGGGGGGGGGGGGGGGGGGGGGGGGGGGGGFGGGGGGGGGGGGGGGGGGGGGGGGGGGGGGGGGGGGGGGGDGGGGGGGGEFFEEFGGGGGGGGFFEDCEFGGGGGGGGGGGBCDFGGGDGGGGA9D=DDEEFCEFEEEFFAFG@CD>8@BFB=@B>F>25@ECECC5?>CEB4E9?>@EEFCFF36;3((.)1;<<F;<0C?;7???924:A4))))-8(.:?A?2(3,46?(-41(-14?(4,1,5>)4).6>0<,(.-,
@M00689:251:000000000-CJTJ5:1:1101:7104:2240 2:N:0:10
CGACAGCCATGCAACACCTGTACACCAACCACAAGGGAAACTACATCTCTGCAGCGATCTGGTGTATGTCAAGCCCAGGTAAGGTTCTTCGCGTTGCATCGAATTAATCCCACTGCTCCGCCGCTTGTCCGGGCACCCGTCAATTCCTTTGAGTTTTAGCCTTTCGGCAGTCCTCCCCAGGCGTGGCGCTTGATGCGTTAGCTACGACCCAGAGACCGTGGGAGACCCCCACCCATACCGCCCACCGTTTCCGTGAGGGACTCGCTGGGTACATCCGACAGGCACCCGATTCT
+
FGGGGCGG8DFFF@EFCGGGGE9EFFFCFGGGGCGGCDEEGGCGGA@,F<@DFACE7AF<<FFFCEFF<BGD<BFFFFG8FGCCFGFGFE:FGGG:7F,=,>,484,<A;@,,,,4,9=1@EC6CCFF,@EE+@8B=++6==1D+9?E?F+,+7=F+,=9DFB5>A581)3)87ACG=>C5):05/5))76((**18>(((64@371((.((/1(/(((,(((,4<04/104(3/,4(,((0((((-.(.,68.((-.((-1(3((-(-.)))-)(((-(((((,((((,()6
@M00689:251:000000000-CJTJ5:1:1101:15912:2244 2:N:0:10
CGACGGCCATGCAACACCTGTACACCAACCACAAGGGAAACTACATCTCTGCAGCGATCTGGTGTATGTCAAGCCCAGGTAAGGTTCTTCGCGTTGCATCGAATTAATCCACATGCTCCGCCGCTTGTGCGGGCCCCCGTCAATTCCTTTGAGTTTTAGCCTTGCGGCCGGACTCCCCAGGCGGGGCGCTTAATGAGTTAGACAAGAACGAGAGGGCGGGGGAGGACACTAAACCACGACACAAACGGTTACGGGCAGGAGGACAGGGGTAGCCAAGCGGGGAAGGAGCGGCCAG
+
FBCC@CFFCEFFFAEEEFF@CDFFGDFCFGGGGGFDGGGG<EGGFFGFGFFFGGGGGFCGGFFGGGGGFCFF@G@D=EDBEEGDEFGFGGCCEF:FGG;4>EFFGGGF,@E8FEGG,@8@CGG6B6DD?EEGGC6+@6?@DGGG@77C7=B<EFA7B9C+*4*88>=4@@)52203E(28?(3479((((-(<))6))6:4)).,(((,(-,(30(-410,(--(((./*0(4:D((-(((0(-(4,(,(,4:3(((,43((-8?0(37((-)).4(,(-(3(,4(,((-,-(-4
@M00689:251:000000000-CJTJ5:1:1101:7080:2279 2:N:0:10
CGACAGCCATGCACCACCTGTACACCAATCCCCAGAGACACTACATCTCCGCAGCGATCTTCTGTATGTCAAACCCCCGTAAGGTTCTTCGCGTTTCACAGCCTTAATCACCACACTCCGCCCCTTGTGCGCGCCCCCGTCAATTTCTTTTAGTTTTAGCCTTGCGGCCGTATTCCCCCCACGGGCCCCACACTGCGTTTGCTATGCCCCCCTGCCCCTGCAAGACCCCCACACCACGCTCCCCACGTTTTCCGCCTGGGACCCCCAGGGTCCCACAACCCGCACCTTCGTTC
+
;C7C@@ECFGFFFCFGGGGGGGAD@@D@,,,C,,8,;,,CF<CE<,C,@,+B+6C7+,B@,,C,:@C,C9,,,54,4+4B:,,,EDGG,,4C74+44C,,,,4,,,4,AE,E,+,+,@+6=C+=8,,@8,++1+@6@E616++2++2+1=+,85,;@,+3*5*)0))10)0)))*:E21))8((((.(.((,(()/3(4(().)))).(40(1-(,4((-(.5-((,(*7)3433((((((0(((-,,4(()),3((((((((((,((((.((()((((((-(((-(),2,(,
@M00689:251:000000000-CJTJ5:1:1101:13174:2307 2:N:0:10
CGACAGCCATGCAACACCTGTACACCAACCACAAGGGAAACTACATCTCTGCAGCGATCTGGTGTATGTCAAGCCCAGGTAAGGTTCTTCGCGTTGCATCGAATTAATCCACATGCTCCGCCGCTTGTGCGGGCCCCCGTCAATTCCTTTGAGTTTTAGCCTTGCGGCCGTACTCCCCAGGCGGGGCGCTTCATGCCGTAGCTACGACACAGAGGCCGTGGAGGACGCCGACACCTGGGAGCAACGATTGAAGGCCTGGCACTCAGGGGGCAGCAACCATGGGCACCGGGGACA
+
F@@FCEGFFADDCFGFCEGAFDGGGGGGGCFGGGGF7CEGGGGGGGGFGGGGGGGEDGGGGFGGGGDFEF9<EFGGGFGEGGFGGGGGGDCFGGGGGFGFEDFGGFFED;<=?,>FDFDEE=E88EGF?DGGGGD6EEDCCCGGFFGGF?F,@9,=?FFFA+>CFFB>:99AA>;>77CDF=2526((((,(64)))(.221)65(1,3;01(4?0((--,1(,(4(())0((,/((.((,<10:(((.(,)).(()-4(4)((,)((((((((.2((()-2(.,-(((,((((
@M00689:251:000000000-CJTJ5:1:1101:18758:2322 2:N:0:10
CGACAGCCATGCAGCACCTGTACACCAACCACAAGGGAAACTACATCTCTGCAGCGATCTGGTGTATGTCAAGCCCAGGTAAGGTTCTTCGCGTTGCATCGAATTAATCCACATGCTCCGCCGCTTGTGCGGGCCCCCGTCAATTCCTTTGAGTTTTAGCCTTGCGGCCGTACTCCCCAGGCGGGGCGCTTAATGCGTTAGCTACGACACAGAGGCAGTGGAAGCCCCCTACACCGAGGGCCCACCGTTTACGGCATGGGCTAACAGGGTAACCAAGCAGGGAATACAGGTCTCG
+
GEDFGGGGGGGGGGGGGGG<FFGGGGGGGGGGGGGGGGGGGFGGGGGGGGFGGGGGGCFGGGGGGGGGGGGGGGGGGGGGGGGGEFEGGGGGGGGGGGGGGFGFGGFGGGGGGCGGFFGGGDGGCEGGG9EEGGCEEEG@DGGGGFGGFGFGGF7CCFGFFFC@@=A=)0-->9C):>DDFBB@FF9>>6<?<A2<>?04?A2>???102?<::::((403)5(((4,//.2220(,,((,.(,(8>(((()8?(-(40(((.)8,8,3(5(.).4(,,((3-(()))).),))(
@M00689:251:000000000-CJTJ5:1:1101:19699:2448 2:N:0:10
CGACGGCCATGCACCACCTGTACACCAACCACAAGGGAAACTACATCTCTGCAGCGATCTGGTGTATGTCAAGCCCAGGTAAGGTTCTTCGCGTTGCATCGAATTAATCCACATGCTCCGCCGCTTGTGCGGGCCCCCGTCAATTCCTTTGAGTTTTAGCCTTGCGGCCGTACTCCCCAGGCGGGGCGCTTAATGCGTTAGCTACGACCAAGAGGCCGTGGAAGACCGCCAAACCTGGCGCCCACCGTTTACGGCCTGGACAACACGGGGATCCAACACGGGCAACAACTGAG
+
GCEFGCGGGGGGGGGGGGGCGGGGGGGGGGGGGGGGGGGGGGGGGGGGGGGGFGGGGGGGFGGGGGGGGGGGGGGGG8FFGGGGGGGGGGGGGGGGGDCEEGFGGGGFGFFGGGFGGFGGGGGGGGGEEGGGGGGGG6=7DDEGFACF<;+7+<DEGGGFFFF9EFFB9AAA@>=EGFDCF2>BF9((-4?3))6>>F::?AAA?3(((-(,(4::<9769(5((.8(1))(.(74(489?:;131(((5(.3<;0((32,3((((-4022--(.5(,4((4((-,(,()())
@M00689:251:000000000-CJTJ5:1:1101:21363:2514 2:N:0:10
CGACGGCCATGCAGCACCTGTACACCAACCACAAGGGAAACTACATCTCTGCAGCGATCTGGTGTATGTCAAGCCCAGGTAAGGTTCTTCGCGTTGCATCGAATTAATCCACATGCTCCGCCGCTTGTGCGGGCCCCCGTCAATTCCTTTGAGTTTTAGCCTTGCGGCCGTACTCCCCAGGCGGGGCGCTTACTGCGTTAGCTACGACACAGAGGCCGTGGAAGACCCCTACACCTCACGCCCCCCGTTTACGGCATGGGCAACCAGGGAATCTAACCCGGGCCACCCGGTATCG
+
GGGGEEGGGGGGGGGGGGGCFDGGGGGGGGGGFGGGFGGGGGGGGGGGGGGGGGGGE<FGGGGGGGGGGGGGGGGGGGGGGGGGGGGGGGGGGGGGGGGGGGGGGGGGGGEFFGGGDFGGGGGGGGGGGGGGGEBCGGGGGGG@FFGGFFG7DFGGGGGFFFEFFFAFFFFADDFFGDFG4>=>9BF9>F?:)-49:?FFFF4)46?>6>B?(4(1(31(3(5.,41<C*7(8?G(,.(4:F0(-49?:(()-3(-(,2((((,.338?(,()54A-3(49B(((,(-(-4((.(
@M00689:251:000000000-CJTJ5:1:1101:21349:2527 2:N:0:10
CGACGGCCATGCAGCACCTGTACACCAACCACAAGGGAAACTACATCTCTGCAGCGATCTGGTGTATGTCAAGCCCAGGTAAGGTTCTTCGCGTTGCATCGAATTAATCCACATGCTCCGCCGCTTGTGCGGGCCCCCGTCAATTCCTTTGAGTTTTAGCCTTGCGGCCGTACTCCCCAGGCGGGGCGCTTAATGCGTTAGCTACGACACAGAGGCCGTGGAAGACCCCACCACCTAGGGCCCACCGCTTACGGCATGGACCACCAGGGTATATAAACCGGGCATCCAGGTCTCG
+
GGEGEDGGGGGGGGGGGGGFFGGGGGGGEGGGGGGFGGGGGGGGGFGGGGGGGGGGGGGGGGGGGGGGGGGGGGGGGCFFGGGGGFDGGGGGGEGGGGGGGGGCGFGFFGGGGGGGFGG>EGGGEGGGFGGGGDEEGGGEGGGDF8F9CGGCF;EE7D396+08@@=@=9=D>2@BG@DD59@F>9>BF9??)64928:BFFB<?B:699?1>??F<((49:20:?B0/*)4((9102(((03(-(4((-42616B68?20(((4(33(.8.)).6))3((((-(((),..546(
@M00689:251:000000000-CJTJ5:1:1101:8971:2531 2:N:0:10
CGACGACCATGCAACACCTGTACACCAACCACAAGGGAAACTACATCTCTGCAGCGAACTGGTGTATGTCAAGCCCAGGTAAGGTTCTTCGCGTTGCATCGAATTAAGCAACATGCTCCGCCGCTTGTACGGGCCCCCGTCAATTCCTTTGAGTTTTAGCCTTGCGGCCGTAAGCCCCAGGCGGGGCGCCTAAGACGTTAGATACGACGCGAAGGCCGCGGAAGACCACCAACCGCAACCCCGACAGTTTACGGCATGGACCAACCGGGGAAAAAAACCGGGAAGACCGGCCAC
+
C46@:B@@F8FFF@FCC@86CEECEFGAC@FGGGGCC<EFGGG?F,<CEFGF@CFEG+CFFG@FGGGFFA9E@5F7FCGFGFFFC:FFFDF:EGDECF;FCEGG@EF,A,,4E88,@8=>C+@CCGFEA;DEE6CCE>06===C<BG9C++,;<7A?;07AA5)))1:)-:-))10?5*75(-20>,(((,(),).4--1()--.400(((((,,1(-(-(((-((.(**0((()(-((.,)-(((())).443(((.(.)(-(((-4(-,,(.4(-,-(-4(113(.(1(((8
@M00689:251:000000000-CJTJ5:1:1101:18478:2572 2:N:0:10
CGACAGCCATGCATCACCTGTCTGACGGTTCCCGAATGCACATTCCCATCTCTGAAAACCTCCGTGGATGTCAATACAAGGTAAGGTTCTTCGCGTTCCATCGAATTAAACCACATGCTTGACCGCCTGTGCGGGCCCCCGTCCATTCATTTCAGTTTTAACCTTGCGTCCGTCCGCACCAGGCGGTCGACGTAACGCGGTAGCTCGGGACGCCACGCAACAAGGACAAGACCCCCAGGGCGACATCCAGTGCGGAGGGGACTGCCAGGGGAGCAGAACCAGGAAGCACAGGGAG
+
CCCE7CFGGFFGF<FFGGGDF,C,668C8,,6C@@B6,6;6C6,6,,,,6;FG<,,;6,,,B,+:,686995,,,,,,:CF<<@F8,,5,C4,,C4+,,499,49,,CE45@F488DF+,,99@+4+494,,@+>B+3+@80@=+=+2CCF:,,7E7E+5016*1*3)1):A)):)*);D4)):)8/:@(:(6(3(((((.(/)))(-42(4;9>:1((-((4(((((**.,8:*3((,((0(49()()).).4410(44,((.((.5((4026,(4,(((,(-(4((.(((((-
@M00689:251:000000000-CJTJ5:1:1101:20103:2653 2:N:0:10
CGACGGCCATGCAGCACCTGTACACCAACCACAAGGGAAACTACATCTCTGCAGCGATCTGGTGTATGTCAAGCCCAGGTAAGGTTCTTCGCGTTGCATCGAATTAATCCACATGCTCCGCCGCTTGTGCGGGCCCCCGTCAATTCCTTTGAGTTTTAGCCTTGCGGCCGTACTCCCCAGGCGGGGCGCTTAATGCGTTAGCTACGACACAGAGGCCGGGGAAGACCCCTACACCTAGGGCCCACCGTTTACGGGAGGGCAGACAAGGGGATAGAGACCTGGGACCCCCGGACAG
+
GB@FDDFGGFEEDGGF<FFCFDFFGGFGGGFGGGGG7EGFGGGGGGGCFGGGFCGGGGGGFFEGGGGGG9@FGGGGGGGGGGGGDFGGGGGGGGGGGGGGGGGC@FGFGGGGD>FGGFGGGGGGGGGGCGECEGDEGGG6CGEFGFCCFCG7DEFGGGFF5<@@EA=5:>4>@=E:C@CCFD2:;;;B99(,-4<<96,46:4<F:?4(483,23(21(3443::0((1*72(:*(54(3:0-86?>3,((6:1(-((,(-(-(((446(((.())).()(4(((,(-,11(,((
@M00689:251:000000000-CJTJ5:1:1101:15348:2678 2:N:0:10
CGACGGCCATGCAGCACCTGTACACCAACCACAAGGGAAACTACATCTCTGCAGCGATCTGGTGTATGTCAAGCCCAGGTAAGGTTCTTCGCGTTGCATCGAATTAATCCACATGCTCCGCCGCTTGTGCGGGCCCCCGTCAATTCCTTTGAGTTTTAGCCTTGCGGCCGTAATCCCCAGGCGGGGCGCTTAATGCGGTAGATACGACACAGAGGCCGGGGAAGGCCCCGAAAACTACGGACAGCGTGTTAAGGCAGGGAACACCAGGGAAGACAAACCGGGCAACACAGTGGCG
+
ECEEC+@FEGGGGGFFFGGAFFCFGGGGGGGGGGGFDF,<F,CFEFGEEDFGGGG@FFGGGGGGGGGGGGGD9FGGGGGGGFFEFFGGGGGGGG@+FEFFG8@FDF?9?95EGG>>@DFGG>CGDEGFGFGGGGGGG>>@;34+;7@CFGFGE@;@CGDC>A@@C@5@24AD((*86@4?F=919>99>01(5)5<>(((-)6))(496>,,(3???9(709:<(4(-117(,,0)).4(-57(((((-.)).5(.(461(,.(,(.,((.,...38(3;>9(44(.((4))(,(
@M00689:251:000000000-CJTJ5:1:1101:15341:2695 2:N:0:10
CGACGGCCATGCAGCACCTGTACACCAACCACAAGGGAAACTACATCTCTGCAGCGATCTGGTGTATGTCAAGCCCAGGTAAGGTTCTTCGCGTTGCATCGAATTAATCCACATGCTCCGCCGCTTGTGCGGGCCCCCGTCAATTCCTTTGAGTTTTAGCCTTGCGGCCGTACTCCCCAGGCGGGGCGCTTAAGGAGTTAGCAACGACACAGAGGCCGTGGAAGACCACGCAACCTAGCGCCCAACGTTTACGGCAGGGAACACCAGGGTACCAAAACCGGGCAGAACGGGCTCG
+
F=BFCCEEECFG@<FFGGC@FFGGFGGGGGGGG<F@@FGFGGGFFCFFEFGGGGGGGCFGGCE,FEGGGGAF<FCFEG?FFGGGGGGGGFCEGGCCCE8=@EFCD;E<EFFFF,>E8ECEC?C+=+6@=DGGEGGEGED@;DCFFF?FAFGFCCCFGFFFCF5)08))/):255C6E>*8)(/13911-(485),)(42--6))392(,4((.5(((4(4(-.3??01**)(47<?7772933(--381726:B;0--7(4(44((4(8(5)-))((((-9,((((.((4(((((
@M00689:251:000000000-CJTJ5:1:1101:20169:2696 2:N:0:10
CGACGGCCATGCATCACCTGTACACCAACCACAAGGGAAACTACATCTCTGCAGCGATCTGGTGTATGTCAAGCCCAGGTAAGGTTCTTCGCGTTGCATCGAATTAATCCACATGCTCCGCCGCTTGTGCGGGCCCCCGTCAATTCCTTTGAGTTTTAGCCTTGCGGCCGTACTCCCCAGGCGGGGCGCTTAATGCGTTAGCTACGACCCAGAGGCCGTGGAAGACCCCGACACCTAGCGCCCACAGTTTACGGAATGGAACACACGGGAAGCGAATCCGGGCAACCCGGGCCCG
+
GEEGEEGGGGGGGGGFFFGCGFGGGGGGGGGGGGGFGGGGGGGGGGGFGGGGGGGGGGGGGGGGGGGGGGGGGGGGGGGGGGGGGGGGGGGGGGGGGGGFCFGFGGGGGGGGGGGGGGGGGDGGEGGGFGDEEGGGEEDEGCEGGFGCFCGGGCCFGFFFFFFEFFAFBFADFFC=GFGGFFFBBBB>1643)6<>FB??FBA)8?B9,-10:<62:((42:?0:71:7)796;G?(507;F(3?(4.:<<41((((55))(.4((-((((,(((-(42(-((-084(,(1((((
@M00689:251:000000000-CJTJ5:1:1101:23067:2788 2:N:0:10
CGACGGCCATGCACCACCTGTTTTCAAGGTCTAGTAAACTAGACACTCCGCTATCTCTAGCAGATTCTATCAATGTCAAGCCTAGGTAAGGTTCTTCGCGTATCTTCGAATTAAACCACATGCTCCACCGCTTGTGCGGGTCCCCGTCTATTCCTTTGAGTTTTAATCTTGCGACCGTACTCCCCAGGCGGAATGCTTAATGTGTTAACTGCATTACTGGAGTGACAAGCACCCCAACAACTAGCATTCATCGTTTAGGGCTTGGACTACCCGGGTATCCAATCCTGGCAATCC
+
GGFGDGGGGGGGFGF@DGGGGGGGGDFCFGGGDFGFC<FGGFGGFGGGGGGGGGGGGGGFGCGCFGGGGGGGGGGGGDDGGGFFFCF<FAEEGGGGGFGEG7CGGGGFF,EF9EEGGGGGGDGGGGGGGGGGGGGCF6=8CDEGG>DGF+CDGEGGGF+@F9DD9);CEF7A8):A7>*CCEC5>B2<>A@(2>:CECE4@7@EE:<376<<34C).573(/63)9..8<A@1?GFFF?:?9.4(.649.-641,(-62(1(,(2,3.4:0.(((,()))).)(8))(.()(4,
@M00689:251:000000000-CJTJ5:1:1101:17089:2855 2:N:0:10
CGACGGCCATGCACCACCTGTACACCAACCACAAGGGAAACTACATCTCTGCAGCGATCTGGTGTATGTCAAGCCCAGGTAAGGTTCTTCGCGTTGCATCGAATTAATCCACATGCTCCGCCGCTTGTGCGGGCCCCCGTCAATTCCTTTGAGTTTTAGCCTTGCGGCCGTACTCCCCAGGCGGGGCGCTTAATGCGTTAGCTACGACACAGAGGCCGTGGAAGACGCCAACACCTAGCGCCACCCGGTTACGGCATGGACAACAGGGGGACCCAAACAGGGAAACCCGTGACCA
+
G@@C:CFEGFFFCG8C@FF<CFGGGDFFGFCGGGGDCFFGGGGGGGGDFGGFGGGGGGGGGFEFEFFFE@9EFFDFGGGFGFGGFGFGF;FEEG:CCGFFECDFFGFFFFG?BCF@,@6AE6CG@EDGFG>EEDB3=EC@?DC@CF?CFCCCF7<EC9?FFA*:5@FA@FBAD=4=:(8<FFFFFFF>038:95AB94:BFFB4<:<0367,34::44419(47?F(1)))((,*(.4(,45((((-(-1,)4:(4(.42.),4,((34(,((,4214((41(,(.(-((-(())
@M00689:251:000000000-CJTJ5:1:1101:12618:2887 2:N:0:10
CGACGGCCATGCAACACCTGTACACCAACCACAAGGGAAACTACATCTCTGCAGCGATCTGGTGTATGTCAAGCCCAGGTAAGGTTCTTCGCGTTGCATCGAATTAATCCCAATGCTCCGCCGCTTGTGCGGGCCCCCGTCAATTCCTTTGAGTTTTAGCTTGCCGGCCGTACCCCCCAGGCGGGGCGCTTACTGCGTAAGATACGACACAGAGGCGGCGGAAGACCCCGAAACCAGGAGCCGACCGGTGAGGGGCGGGAGACACAGGGAGACGAAACGGGGCAAACAGGAGACG
+
E>CF@CFGGGGGGGFFFGGCGDFAEFFCGG:CFGGF><FEGG<<F<F,BF@EEFDGEGF<B9,:A@E<6@CF9FFFGFG8FFGCFFFGAE=CCFE:F<,,6E8E+CA,?,,,49,,4@+1@+=>CCD88,B88EEEE+=1;D+C+=+CFD7A+EG,;E;B+B8):A5=-::=((.6E9CD>71611,-(3,2))))(-(-4)-.4,(1960(4>F?(((--4290:<:*9<(4,*((-(-,)(--(--,(4(410(((-4((,4(4.:?:(((--,-,(((3403((((.4-(-(
@M00689:251:000000000-CJTJ5:1:1101:18014:2896 2:N:0:10
CGACGGCCATGCAGCACCTGTACACCAACCACAAGGGAAACTACATCTCTGCAGCGATCTGGTGTATGTCAAGCCCAGGTAAGGTTCTTCGCGTTGCATCGAATTAATCCACATGCTCCGCCGCTTGTGCGGGCCCCCGTCAATTCCTTTGAGTTTTAGCCTTGCGGCCGTACTCCCCAGGCGGGGCGCTTAATGCGTTAGCTACGACACAGAGGCCGTGGAAGACCCCTCCACCTAGACTCCACCGTTTCCGGCATGGAATACCAGGGCAATAAAACCGGGCAACGAGGTCA
+
GGFGGGGGGFGGGGGGGGGDGGGGGGGGGGGGGGGGGGGGGGGFGFCEEFFFGGGGGGGGGGGGGGGGGGGGGGGGGGGGGGGGGFGDFGGGGGGGGGGGCGGFGGF?FGFGCEFGGGFGGGGGGGGGGGEGGGGGGC01=DEGGFGGFGG7DFFFFD5BFFE)855/>95-5(8BG>C9AD>B@B>((7(46AAB>033:A24>F62-3(43361(-4(247?7?031*)-4:C(,82--0()(3916,)6:(,4(3(),).-,)48<(,-().)),(((-2--3--(-(()
@M00689:251:000000000-CJTJ5:1:1101:14575:2923 2:N:0:10
CGACGACCATGCATCACCTGTACACCAACCACAAGGGAAACTACATCTCTGCAGCGATCTGGTGTATGTCAAGCCCAGGTAAGGTTCTTCGCGTTGCATCGAATTAATCCACATGCTCCGCCGCTTGTGCGGGCCCCCGTCAATTCCTTTGAGTTTTAGCCTTGCGGCCGTACTCCCCAGGCGGGGCGCTTAATGCGTTAGCTACGACACAGAGGCCGTGGAAGACCCCCACACCTAGCGCCACCCGTTTACGGAAGGGACGACCAGGGGAGACAAGCCGGGGAACCGGTGAGCG
+
FBCFDFGGCEFFFGGFFGGCFGGDGGGGGGGGGGFCCFGGGGGGGFFCGGGGGGGGGGGGGGGGGFGGGGGGGGGGGGGGGGGGGGGGGGGDGGGDFEFGGGGGFFG9DF<EFGFGDGCGGGGGGGGGGGGGGGGCEGGEGGGG7FGGFG7::E,ECFGCFFEFFFF=)5>=D46(=@GG:(-394;B;;<0>2><>?:BFFB)2:<>>>(4:(810(-2(22<.3((1)0,(,/.48,107(,,(4(,(4:<F(((4:(((-4,4:?F0(4(11(((-149(4((((-((((((
@M00689:251:000000000-CJTJ5:1:1101:16129:3088 2:N:0:10
CGACAACCATGCAACACCTGTTTTCAAGGTCTAGTAAACTAGACACTCCGCTATCTCTAGCAGATTCTATCAATGTCAAGCCTAGGTAAGGTTCTTCGCGTATCTTCGAATTAAACCACATGCTCCACCGCTGGTGCGGGTCCCCGTCTATTCCTTTGAGTTTTAATCTTGCGACCGTACTCCCGAGGCGGAATGATTAATGGGTTAACTGCATTACTGGAGTGACAAGAACTCCAAAAAATAGCATTAATCGTGTAGGGAGAGGAATAACAGGGTAGCAAAACGAGGCATGACG
+
C>@CFGFGDFFGFGG@BBE<C;F<FFFGGDGGGGGFFFEAFGGGFFD8FGDEGGGAFGFGGFGFGGGGGFGGGGGGGGGCGCFFFFGCCFGFGGGGGG6CEECFGGGGGGGC;EEEFGGFGGF;EDDFGGCE8@FFGCDGGCGFG?0@5?FFFF8@+=CD=C9EBDEFF>995>A)C>930085):852>2(-(0.*15@*@E@@D@<95><A3<CF3CED3((/1;;8*;3).26@4?B(.).-6444)).:3((34<?(3(-((4),))-8?:(.()--5((,-3904)().-
@M00689:251:000000000-CJTJ5:1:1101:25436:3131 2:N:0:10
CGACAACCATGCAGCACCTGTACACCAACCACAAGGGAAACTACATCTCTGCAGCGATCTGGTGTATGTCAAGCCCAGGTAAGGTTCTTCGCGTTGCATCGAATTAATCCACATGCTCCGCCGCTTGTGCGGGCCCCCGTCAATTCCTTTGAGTTTTAGCCTTGCGGCCGTACTCCCCAGGCGGCGCGCTTAATGCGTTAGCTACGACACAGAGGCCGTGGAAGACCCCTACACCTAGCGCCCCCCGTTTCCGGCCTGGACTACCCGGGTATCTAATCCTGGCATCCCTGCCT
+
FG@FFGGGGGGGGDEFFGGGGGFFGFGCGGGGGGGGDCEEGFGGGCACFFGGCEC@EFGGFDF<FGCEEFGGEG?FGFGGGG?DFFGGFGCGCFGEFGF=CF88FEFEGAEEGGCF8EGCEEEGCC8=EFCCC6CGDED>DDCDGBFFFGD7DGGGGG6CAA@@<5=)82-)-)AB5>A*6=(6(49(,6<;3<4214,8?D>4211;011(((4?:99(((.41:18D77:0?F(..8,(8(-,-((.5).2(3((((.(,,5<((-(-()-6<))54-)(3(5,.(,)((,
@M00689:251:000000000-CJTJ5:1:1101:11483:3225 2:N:0:10
CGACGGCCATGCATCACCTGTACACCAACCACAAGGGAAACTACATCTCTGCAGCGATCTGGTGTATGTCAAGCCCAGGTAAGGTTCTTCGCGTTGCATCGAATTAATCCACATGCTCCGCCGCTTGTGCGGGCCCCCGTCAAGTCCTTTGAGTTTTAGCCTTGCGGCCGGACTCCCCAGGCGGGGCGCTTAATGCGTTAGCTACGAGACAGAGGCCGGGGAAGAACCGTACACCTAGGGCGCACCGTTAACGGGAGGGACGAACGAGGAAAACAAACGAGGAAAGAGAGGCACG
+
CBC@CCFFC,CC<;<CEFG@E<C<ECFGGEEGGGGCCFGGFDGFGFF9FFEFGGGGGFGFGGEFGGCFC<EFEEFFFFGF?EFFEA<<FFFFGFCFBB;4=EFEBFF9FAFFF>9E;D+@ACCEECG=DFGGGGEEG8=+=>@++3=+C+:@FFCCCACAAFFEFA>4>A)8>=(>CD8D5(.,13(49(-:)6<A;(8:<2)64?B(-,,8:?B((-(4,9??B((()*0--.*(()((.)(-,(-((,()46(8241-(-46(-(-4(((((.(42((40(..((((3(,4(-
@M00689:251:000000000-CJTJ5:1:1101:20376:3245 2:N:0:10
CGACAGCCATGCAGCACCTGTACACCAACCACAAGGGAAACTACATCTCTGCAGCGATCTGGTGTATGTCAAGCCCAGGTAAGGTTCTTCGCGTTGCATCGAATTAATCCACATGCTCCGCCGCTTGTGCGGGCCCCCGTCAATTCCTTTGAGTTTTAGCCTTGCGGCCGTACTCCCCAGGCGGGGCACTTAATGCGTTAGCTACGCCACGAGGGCCGTGGAAGACCCCTAAACCGCGCCCCCCACGGTTCAGGGCGGGGCACACCGGGGATCATATCCGGGCATCACTTGCC
+
GCDEEDGGEEGFGGGGGFGCF,EGGFGGGGFGGGGDCEGGGGGGGAFDGGGFGGGDGFEFGGGGGGDGFGGGFGFFGGGGGGGGGGGGGG?FGGEGGGFGD8EFGFFECFGGGGGG,@D>EEEGCC?8,@CCGGGDEGD@DGEG7DF7D=DEF9EF7CFFFF@@@BFABA>9A):EGFGGF@2>6966;B?><BBFFFBFFF><)8(((((((-,(,42(-8)(,48<**8(.47(-(((-.23239(-,().4((((-((-3(3243((-((,-.)))--4(((.)8))6)(
@M00689:251:000000000-CJTJ5:1:1101:16777:3262 2:N:0:10
CGACGGCCATGCAGCACCTGTACACCAACCACAAGGGAAACTACATCTCTGCAGCGATCTGGTGTATGCCAAGCCCAGGTAAGGTTCTTCGCGTTGCATCGAATTAATCCACATGCTCCGCCGCTTGTGCGGGCCCCCGTCAATTCCTTTGAGTTTTAGCCTTGCGGCAGTACTCCCCAGGCGGGGCGCTTAATGCGTTAGCTACGACACAGAGGCAGTGGAAGACCCGTAGACCTAGCGCCCACCGTTTACGGAAGGGACAACAAGGGGAACAAGAACAGGCAACCAGGACCAG
+
GEEFDDGGDDFFGGGGFGG@FFGGGFGGGGGGGGGFDGGGGGGGFCECGGFGGGGGGGGGGGGGGGGGGGGGGGGGGGGGGGGGFEFFGGGGGGFCEGAAEFFGGGG9FAFGG@FGEFCC>?GGCEFGGGGGGGGGEED7DGGD7?F?=98=:D7EFGG+;<CEFFF=255C=6C2C(4:)(5969;B>11864<29((41)6:7<?6(423(,18(41532).,4(()/.(()0)42(-4)43((-,,.(4:?:((4:2-((.((,4-(((,4((.(,(.4281((-42((((.
@M00689:251:000000000-CJTJ5:1:1101:9340:3275 2:N:0:10
CGACGACCATGCACCACCTGTACTCCAACCACTAGGGAAACTACATCTCTGCAGCGATCTGGTGTCTGTCAAGCCCAGGTAAGGTTCTTCGCGTTGCATCGAATTAATCCACATGCTCCGCCGCTTGTTCGGGCCCCCGTCAATTCCTTTGAGTTTTAGCCTTGCGTCCGTACTCCCCAGGCGGGGCGCTTATTGCGTTAGCTACGACACAGAGGCCGCGAAATACTCCCACACATAACTCCGACCGCATTCGGGCCGGAGCACCGGGGTGACCACGACGCGCAGTCCGCGCTCG
+
CFFF+@FGGGGGGGGGGGG8ECE6E,,,;C,9,;,6C6CECC@F,6,C6<CD,6,6@EDFD,E,4,C9CF,C@FFC,CFFEFGGGGGFGFGDGE>BF9EE8>FEFDE,AFGG:FFE=DF+=EGE8C6@,@@66CECCG6+=+6=DD7DFFCC+EFD7;+13AF5@80)8=CDA>ABFA*/*45/21(4042:))-)(4:024A2)((42,((,((((((-(,(())..9*)4285)6)(.)/(-(3(((-(.42(((,3((-(,(((,,((().,(((,,(-(((((.(((,(,(
@M00689:251:000000000-CJTJ5:1:1101:12211:3318 2:N:0:10
CGACAGCCATGCATCACCTGTACACCAACCACAAGGGAAACTACATCTCTGCAGCGATCTGGTGTATGTCAAGCCCAGGTAAGGTTCTTCGCGTTGCATCGAATGAATCCACATGCTCCGCCGCTTGTGCGGGCCCCCGTCAATTCCTTTGAGTTTTAGCCTTGCGGCCGTACTCCCCAGGCGGGGCGCGTAATGCGTTAGCTACGACACAGAGGCCGGGGAGAACCGGGAAACCTAGACAAAGCGGGGGACGGGCGGGACAACAAGGGGAACAAAACCAGGAAAAGCGGGAGGG
+
;4:=CC<,CCFF<FFC9CF6CCF<CEFGB,CCGGGDCFEFGGG<FE@FGGGFGGFGEGGGCDCEEFEGF<FFGGFGGGG8FGGGAFEGGGGGG>FFCG;EGFGG,AB<FFG8E=4@,D+@C+@44AFDGFGGGG+@=3=10=+++=+?DGDC:@5<9EF8AFEEEB>9):/<@)1747>9A2(/033990-33(6466<3?2).)(2(997:(5?(49(,4>0(()(())0(4:*(,))))).(.(,(((-(,-1((490,(4,(4:1,(1-(4:(,(((.4(,(.(((-4,4(-
@M00689:251:000000000-CJTJ5:1:1101:11754:3327 2:N:0:10
CGACGGCCATGCAGCACCTGTCACCTTGTCCCCGAAGGGATTTCCTCGATTAAGAGTAATGCAAGGGATGTCAAGTGTAGGTAAGGTTCTTCGCGTTGCTTCGAATTAAACAACATGCTCCGCTACTTGTGCGGGGCCCCGTCAATGCCTTTGAGTTTTAATCTTGCGACCGTACGCCCCAGGCGGAATACTTAAGGCGTTAGAGGCGGAACGGAGGGAGGGAAACCCCAACACGAAAGAAGCAGGGGTGACGGCGGGGGAGAACAGGGGATGTAAGCGTGGCAAGCGCGGCGAG
+
C=@@:@CB:,CC<FECACF6;;FCE,@EFCGGGFEDCFFFFF@9F<ACFDEFGGGGFFGCFGGGGFGGEFFFGGGFG9FFFCFFGGGGGG,AE@FF+@>4>EEGF,+EFF,4AD==DD+=9@8+>8,,=,>A@=C+36@8CCG?CF++@C+3E3@<+5?FA3>77E5=>A@>5)-(*/C4?99(11:9(7>36)9)/5621(44>B<(731(-88((-4((4?B0,.4*77,33*-1(4:()(..(,,-((,4;,417,((9(.).46?(-,((.6-)(,-4((,((-(-1(((-
@M00689:251:000000000-CJTJ5:1:1101:15167:3382 2:N:0:10
CGACAGCCATGCACCACCTGTATACCAATCACAAGGGAAACTACATCCCTGCAGCGAGCTGGTGCATGCCAAGCCCAGGCAAGGCTCTTCGTGCTGCATCGTTTTAATCCAAAGGCACCCCCGCTTGTGCGGGCCGGCGTCAGTCCCTTCGAGTGTGAGCTTTGCGGCCGTACGCACCAGGCCGGGCGCTTACTGGCTTCGTTACGACACAGAGCCAGTGGAACACTCCCAAGCCAGGGCACGCGCATCTACGGCAGGGACACACCGGGCGACGAAACACGGGTATCGAGACCA
+
C47@@@CFC,CC<,@66BF<C<,,6,CE6,CF9E88,;,;@@@FFCF,@<;,B6,@++@B@,@@<,,<,,,:@F,=B,B,:F@F,9=EG,,,4,4,,9;A8,,9@FE,,A=,C,,4,,++6=6@++@@,,681@=++681+3+2+33=85*5,4*,+,+3+3;*1))-)-5(>2(8*(;*0(/..(.2,(--)-))(.481302(((,(,(4:2(.(().,2)(((.45*)2((926(-(-5((-((((.)-(,,(4(,(((.8((-,(,((((-((-.(-,((4)--(-((((
@M00689:251:000000000-CJTJ5:1:1101:16082:3439 2:N:0:10
CGACGGCCATGCAGCACCTGTACACAAACCACAACGGAAAATACACCTTTGCAGCGACTTGGTGTATGTAAAGCCCAGGCAAGGATCTTAGTGTCGATTCGAATAATTCCACATGCTCCGCCGCTTGTGCGGGCCCCCGACAACAACTTCGATTGTTATCCTCGCGTCCGTCCTCCCCAGGGTGGGCGCTTGATGCATCAGCTACGCTACGGAGGACAGGGAAGAACGCAAAATCCACCGGCACGCAGTGAACGCAGGCGAGACCACGGGATGAAACCAGTAGGAGCCGGCCAAG
+
<=@@+6@FDAECC,FEFFFEE9EDC,:<F@FFF<,7@CEC,,,69,,6,96,C@@+6++8,:@<<66,95CF,?=9B,,,,EC,,9,A<,4,,9,@,+,@B,@8+C,,:,C,,,,,,4+1+++@@C+6,8+66@>6636+=7+++*+4<@**,3*@+,+4=+*))/)-)(((((08C(;5)((,(.36((((//)))/)/44).,-0((,((,2(-(,((,((,(((,*)0((.*()((-(0(1(-(((().).(,(((,,(-((((-((((((6-)((.).)),(,4((((,(.
@M00689:251:000000000-CJTJ5:1:1101:20973:3471 2:N:0:10
CGACAGCCATGCAGCACCTGTACACCAACCACAAGGGAAACTACATCTCTGCAGCGATCTGGTGTATGTCAAGCCCAGGTAAGGTTCTTCGCGTTGCATCGAATTAATCCACATGCTCCGCCGCTTGTGCGGGCCCCCGTCAATTCCTTTGAGTTTTAGCCTTGCGGCCGTACTCCCCAGGCGGGGCGCTTAATGCGTTAGCTACGACACCGAGGCCGTGGAAGACCCCCACCCCTAGCGCCCCCCGTTTACGGGACGGCACCCCCGGGGATCCAAACCGGGGCACTCCGTCT
+
GGGGGGGGGGGGGGGGGGGCFGGGGGGGGGGGGGGFEFGGGGGGGDGGGGGGGGGGGGGGGGGGGGGGGGEFFGGGGGGEGGGGGFGGGGGGGGFGGGGGGG?GCGFGGGGGGFFGGFFEG>CEEGFGGGGGGGGDGGG=DGGGGFGGFFG7F,@F9FCFFF@CE@BAFFFFD56::>CDFDBFF02(,3<(6AB>2813(6:<?BFF96(40462?902,12,((421)7,(-96(,(((0(4(,(-14()(1(4(4;((((((-3;;(3(((.,)(,-,((((-(4142((
@M00689:251:000000000-CJTJ5:1:1101:20610:3482 2:N:0:10
CGACAGCCATGCATCACCTGTACACCAATCACCAGGGAAACTACACCTCTGCAGCGAACTGGTGTATATGTAGCCCAGGTAAAGTTCTTCGCGTTGCATCTAATAATTCCCCATGCTCCCCCGCTCGTGCGGGCCCCCGCCAATTCCTTTGAGTTTTAGCCTCTCGGCCGCGATCCCCCCGCGGGGCGCTTAAAGCGTTATCTATGACACACTGGCTGACGAGGGGCCCCAAACCAAGCGCCCGCCGTTTACGGGTGGACGAACCCGGGGATCAACACTAGGGAGCTCAGTGC
+
FCEF:CFGGGGGG,EFGGGCF9,6<E,;,,,;,6,,8<;EF,C@@,EC6;,E6F<CE:+B,,9:E:9,<,,:,,5?,,,:<C,,@@5E,,9@B+++,,,,,,,9,,,,,,5@F,,8,@=+@=+@C++@@+84=C8@CE8+6=+++++2+<8,@7,7C,*+*4:):5)18:))----C@?).(((.(42((,()-)60(,(4).))-.44>:(34(((((((-((((4(9573(8*((((-(),((((,,(()-((,(((.(((--(((,,((,()()(-().(.-3())(-))
@M00689:251:000000000-CJTJ5:1:1101:5836:3489 2:N:0:10
CGACGACCATGCATCACCTGTACACCAACCACAAGGGAAAATACACCTCTGCAGCGAGCTGGTGTATGTCAAGCACAGGCAAGGTGCTTTGCGCTGCATTGAATTAATCCACATGCTCCGCAGCTTGTGCGGGCCCCCGTCTATTCCTTTGAGTTTTAGCCTTTCGGCTGTACTCCCCCGGCGGGGCGCTTAAGGCGTTTGATACTACACAGAGGCCGTGGAAGCCCACTACACCTAGCGGTCTCGTGTTACGGCCTGGGCGACTAGGGTCGACACACTTGCCCACCGCTTTT
+
C:++6:@:@FFC,FFE<EF<EE9FA,CC,@FGCFF8CCEF,CDFG,;6BEFB,<ECG7FGGG@<FGAFGFFEFF,4,:,,:CB@A,E9<,4?++@FFG4,9E,4@EC<C954,,,9ED+=C8+@,9,@?F>8CE=+CCC6+++62++<7+53:,3,?,+4?9**3:8))10:;;*),:*;>8262,(-((((.)),,-((-)).44.).(),((((,,((-(.(((4(99).)(*,().((),()(,(((.)8193(3(((,-((((.(.((((,-(,()))(.)((-(--()
@M00689:251:000000000-CJTJ5:1:1101:19526:3499 2:N:0:10
CGACAGCCATGCAGCACCTGTACACCAACCACAAGGGAAACTACATCTCTGCAGCGATCTGGTGTATGTCAAGCCCAGGTAAGGTTCTTCGCGTTGCATCGAATTAATCCACATGCTCCGCCGCTTGTGCGGGCCCCCGTCAATTCCTTTGAGTTTTAGCCTTGCGGCCGTACTCCCCAGGCGGGGCGCTTAATGCGTTAGCTACGACACAGAGGCCGTGGAAGACACCAACACCTAGCGCCCACCGGTTACGGCAGGGAACACCAGGGAATACAAACATGGAATACCGGGCACG
+
GFGGGGGGGGGGGGGGGGGCGGGGGGGGGGGGGGGFGGGGGGGGGGFEFGFGGGFGGGGGGGGGGGGGEEEG<FFCFGGFGGGGGGGGGGGGGGGGGGGGGDF8DGGDGGCFGGGGGFGGGGGGGCCF8FEGDEGEGCC@DGGG99F7D7=EEGGFGGGFFF6=8=58>55)7):@FA7DFBFBFB;>>>6?A)9<9:?B?9<AF?(((((.8?6?01361:)3(44:D5>BB?C:B28>F@>?(43(47??:?69(39(((.(((.41(,.))-)),()(.)))))),(-((,(
@M00689:251:000000000-CJTJ5:1:1101:20603:3500 2:N:0:10
CGACAGCCATGCATCACCTGTACACCAACCACAAGGGAAACTACATCTCTGCAGCGATCTGGTGTATGTCAAGCCCAGGTAAGGTTCTTCGCGTTGCATCGAATTAATCCACATGCTCCGCCGCTTGTGCGGGCCCCCGTCAATTCCTTTGAGTTTTAGCCTTGCGGCCGTACTCCCCAGGCGGGGCGCTTAATGCGTTAGCTACGACACCGAGGCCGCGGAAGACCCCTACACATAGCGCCCCACGTTTACGGCATGGACTACCAGGGTATCTAAGCCAGGCATCCATGGCTAG
+
GDDEGGGGGGGGGGGGGGG<FFGGGGGGGEGGGF8<CDFFGGGGGFGFGGGGGGGGGGGGGGGGGGGGCFGGFGEGGGFEGGGGFGGGGGG7CCCEGGGGGG8EGGGGGEFGFFGDAFGEEGGGEEFD,=EEGGDBEGGGGGEFCFFCFDFEF9DFGECF6AE<5=AA>5>-<2A5CAGGFF>F9@F9;6?B2<<<>BB?BF44,4:>B>(((31717((44(((,(41/8((,*)--5>(8(-(-((4804<04>4.(43)(.(..(,.554)-6).2(.((,)((.))((()(
@M00689:251:000000000-CJTJ5:1:1101:23910:3537 2:N:0:10
CGACGGCCATGCATCACCTGTACACCAACCACAAGGGAAACTACATCTCTGCAGCGATCTGGTGTATGTCAAGCCCAGGTAAGGTTCTTCGCGTTGCATCGAATTAATCCACATGCTCCGCCGCTTGTGCGGGCCCCCGTCAATTCCTTTGAGTTTTAGCCTTGCGTCCGTACTCCCCAGGCGGGGCGCTTAATGCGTTAGCTACGACACAGAGGCCGTGGAAGACCCCTACCCCTAGCGCCCACCGTTTACGGCCTGGACTCCCCGGGTATCTTACCCTGGCCTTCCCGTTCT
+
GGGGGCGGGGGGGGGGGGGGGGGGGGGGGGGGGGGGGGGGGGGGGGGGGGGGGGGGEGGGGGGGGGGGGGGGGGGGGGGGGGGFGGGGGGGGGGE@EFGGGGGGGGGGGCFGGGGGGGGGGGGGEGGG,EEGGGGGGGGCCDGGG7CGFGFGDGGGGGGFFFFFFF):>>==A=EFGFGC>B==>@@FFF<(6>2AB:60,46<DF192;B62,8(3;;>16?03:BFG<33,8D:((7(4)-(41138?0<:((-,,,4<23.(((-((,5:A.6)(,).((()).4(,((((
@M00689:251:000000000-CJTJ5:1:1101:18212:3588 2:N:0:10
CGACGACCATGCATCACCTGTACACCAACCACAAGGGAAACTACATCTCTGCAGCGATCTGGTGTATGTCAAGCCCAGGTAAGGTTCTTCGCGTTGCATCGAATTAATCCACATGCTCCGCCGCTTGTGCGGGCCCCCGTCAATTCCTTTGAGTTTTAGCCTTGCGGCCGTACTCCCCAGGCGGGGCGCTTCATGCGTTAGCTACGACACAGAGGCCGTGGAAGACCCCTACACCTAGCGCCCACCGTTTACGGCAGGGACAACAAGGGTATCAAAAGAGGGCACATCTGGGCCG
+
GCEFGGGGGGGGGGFGFGGCFFGGGFGGGGGGGGGGGGGGGGGGGGGGGGCGGGGGGGGGGGGGGGGGGGGGGGGGGGGGGGGGGGGGGGGGGGGGGGGGGGGFFGGGGGGGGGGGGFGCEGGGGGFFGGGEEGGGGGGGGGGGCFGGFGGGGFFGGGGFFFF@EFA>FFFDA4CFGFGGFF@09BFBBF6(6><B;?<:BFA>4:1(43??F7?B09B>>:?1?B((9176:?543279(7>1??9,-(441431(4;0((4:(,13:3()-)-)4(((,4(((.),)).(.2,
@M00689:251:000000000-CJTJ5:1:1101:18077:3619 2:N:0:10
CGACGGCCATGCATCACCTGTACACCAACCACAAGGGAAACTACATCTCTGCAGCGATCTGGTGTATGTCAAGCCCAGGTAAGGTTCTTCGCGTTGCATCGAATTAATCCACATGCTCCGCCGCTTGTGCGGGCCCCCGTCAATTCCTTTGAGTTTTAGCCTTGCGGCCGTACTCCCCAGGCGGGGCGCTTAAGGCGTTAGCTACGACACAGAGGCCGTGGAAGACCCCTACACCGAGCGCCCACCGTTTCCGGCATGGACTAGCAGGGTATCTAAACCTGGCACAGCGGGCA
+
GGGGGGGGGGGGGGGGGGGGGGGGGGGGGGGGGGGGGGGGGGGGGGGGGGGDGGGGGGGGGGGGGGGGGFGFGGGGGGGGGGGGGGGGGGGGGGGGGGFFGGGGGGGGGGGGGGGGFFGGEEGGGGGGGGGGGGGGGGGEGGGGGFGFFC?FDGGGGGFFFFFFEFFAAFFFA>CBF>F:?B@>@>>04>:?>).,7?>B62))2(466>:0058:?>>69:73:?8B**73::511(((,)4,414447))-696(,148),(().23(5))-.6).4(.4(42((((,(-,
@M00689:251:000000000-CJTJ5:1:1101:16154:3625 2:N:0:10
CGACGACCATGCAACACCTGTACACCAACCACAAGGGAAACTACATCTCTGCAGCGATCTGGTGTATGTCAAGCCCAGGTAAGGTTCTTCGCGTTGCATCGAATTAATCCACATGCTCCGCCGCTTGTGCGGGCCCCCGTCAATTCCTTTGAGTTTTAGCCTTGCGGCCGTACTCCCCAGGCGGGGCGCTTAAGGCGTTAGCTACGACACAGAGGCCGGGGAAGACCCAGACACCTAGCGCGAACCGTTTACGGGAGGGAACAACAGGGTAACGAAGCATGGAGACTCGAGGGAG
+
ECEFEGGGCFEFCFFFGGGCFFGGGGGGGGEGGGGFEGGGCFGGFEFFGGFGGGGGGGGGGGGGGGGGGCGGGGG<FFGGGGGGGGGGGGGDEF=EGGC;CGFGGGFF<FB8FEFGAFGGGGGGGEGFGGGCGGGCG6@CDDG7;8DGFC7,@E,@7D7BA>=C@AA)):>=D(9;C@DDFBBBBB,361:?A)5:9816:9)6):?B71:6?7:?:9(41,((2333*1.(4(7(4<(4>)(-((,,43()-0(-4;61((.(((44?(85)436((().43((()),(-((--
@M00689:251:000000000-CJTJ5:1:1101:21631:3633 2:N:0:10
CGACGGCCATGCAGCACCTGTACACCAACCACAAGGGAAACTACATCTCTGCAGCGATCTGGTGTATGTCAAGCCCAGGTAAGGTTCTTCGCGTTGCATCGAATTAATCCACATGCTCCGCCGCTTGTGCGGGCCCCCGTCAATTCCTTTGAGTTTTAGCCTTGCGGCCGTACTCCCCAGGCGGGGCGCTTAATGCGTTAGCTACGACACAGAGGCCGTGGAAGACCCCCACACCTAGGGGCAACCGTTTACGGCATGGGATCACAGGGTATATAAGCCTGGCCCCCCTGGCT
+
GBEEDEFGGGGGGGGGGGGFGFGGGGGGGGGGGGGDGGGGGGGGGGGFGGGGGGGGGGGGGGGGGGGGGGFGGGG<FFGFGGGGGGGGGGFDGGGGGGGGGGFGGGGGGGGGDGGGCFFEGGDGGGFF?FEEGCCEGGDGDGEGGFGGFGFF?==AFGFAAFE5EFFFA24<@B=2E@G<8@@F@F;>>06:6<):1::63<>5<<?0(3((((,41((414)3(..4C)8>BBG?7<(((0--:16(-364:0(((,,(..,(.56?:(())).)))((,2((((,((((((
@M00689:251:000000000-CJTJ5:1:1101:24141:3640 2:N:0:10
CGACAGCCATGCAGCACCTGTACACCAACCACAAGGGAAACTACATCCCTGCAGCGATCTGGTGTATGTCAAGCCCAGGTAAGGTTCTTCGCGTTGCATCGAATTAATCCACATGCTCCGCCGCTTGTGCGGGCCCCCGTCAATTCCTTTGAGTTTTAGCCTTGCGGCCGTACTCCCCAGGCGGGGCGCTTAATGCGTTAGCTACGCAACAGAGGCCGTGGAAGACCCCTACACCTAGCGACCACCGTTTACGGCATGGGCTACCAGGGTATCGCACACTGGCACAACCGTTCTT
+
GFCEGGGGGGFFGGFFFGGGGGGGGGGGGGGGGGGGGEGGGGGGGGGGGGGGGGGDCCDGFFGGGGGGFGFFFGGGGGGGGGGFGGGGGGGGGFEEG?GGEGGGGF9EG9FGGGGD8,=>GGGD+@FGCC>EEG=EGGGEDG8@GFGGFFFC:DGFGG6+@AECFFABBFA=A265=>FDFD=>6;B>6;??<:4<3??:3AFA<8((--22??1<?>>BB6).(.4:D77:(4F(,)((2>((46>(((()-3(,,1:(,(.430::B2(59((4((,(,(,(,(((-((-(()
@M00689:251:000000000-CJTJ5:1:1101:24124:3651 2:N:0:10
CGACAGCCATGCAGCACCTGTACACCAACCACAAGGGAAACTACATCCCTGCAGCGATCTGGTGTATGTCAAGCCCAGGTAAGGTTCTTCGCGTTGCATCGAATTAATCCACATGCTCCGCCGCTTGTGCGGGCCCCCGTCAATTCCTTTGAGTTTTAGCCTTGCGGCCGTACTCCCCAGGCGGGGCGCTCAATGCGTTAGCTAAGACACAGAGCCCGTGGACAACCCCTAAACCTACCGCCCACCGTTTACGGCGTGGCCACACAGGGGAACTCATCCGTGCCGCCC
+
GGGGGGGGFGGGGGGGGGFGGGGGGGGGEGGGGGGGGGGGGFFGGGGGGGGGGGGGGGGGGGAFBDFACFFFFGG?CFGGGGDGGCFGGGGGGG@7?EFGGGGGBAFFGFGGFG@FAFFGGGGGGGGGGGG6=EE6EGGEGGGGCFG?FCCGFEDFCCDF5FE@EFAA==B@A9*>GAFC)/>B309;>6(-4)-8;81:69>64,-8>F:0(.(.-(3(602)(.31C<5(),922((3(7((,(-(((,)((((-(-((((4<0(400(-,4)5)).(-,((((((
@M00689:251:000000000-CJTJ5:1:1101:20597:3728 2:N:0:10
CGACGGCCATGCAACACCTGTACACCAACCACAAGGGAAACTACATCTCTGCACCGATCTGGTGTATGTCAAGCCCAGGTAAGGTTCTTCGCGTTGCATCGAATTAACCCACATGCTCCGCCGCTTGTGCGGGCCCCCGTCAATTCCTTTGAGTTTTAGCCTTGCGGCCGTACCCCCCAGGCGGGCCGCTCAATGCGTTAGCTAGGACACCGAGGCCGTGAAAGACCCCGAACCCAGAGCGCACCCGTGTACGGCAGTGCGACCAGGGGGTACAACACCGCGGACACCATATA
+
FCEGDEGGGGGGGFEFGGGCG9EFFE8<FFECC,F@,;E<FCDFF9C9EC@A9,:@:FEF<EFEEDG96B<F<B,4BFC?FEDEF?EFC;AFEGGE@=4@EFDE@FF,,4:@+EC8,@A+6@86>6+62E8CEGGCEG6;C+@;?=;==<CDCAFGFB;B9<6:@AFFA25(-(0(:98/8((,4((-10(-)).4(4,(2<2))(,43(-,4;0;6076(,6),4(4*/)(-(/(4((((7(,(((-(.4)-7,13(.),,((((-0(1-4))))(4(-(-(--(3(())).
@M00689:251:000000000-CJTJ5:1:1101:22349:3858 2:N:0:10
CGACGGCCATGCATCACCTGTACACCAGCCCCGAAGGGAAGAACCATCTCTGGAACGGTCCGGTGTATGTCAAGCCTTGGTAAGGTTCTTCGCGTTGCATCGAATTAATCCGCATGCTCCGCCGCTTGTGCGGGCCCCCGTCAATTCCTTTGAGTGTTAGCCTTGCGGCCGTACTCCCCAGGCGGGGCACTTAATGCGTTAGCTACGGCGGCGAAAACGTGGAATGTCCCCCACACCGAGAGCCCACCGTTTAAGCGAAGGCGAAGCCGGGGGACTAAACAGGGAACATCTGGCG
+
GGGGGGGGEEFFGGGGGGGDGGGGGGGGGGGGGGGC@ECGEGGGGGGGGGGGGGGGGGGGGGGGGGGGGGGGGGGGFGGGGGGFF;FGGGGGGGGGGGGGGDGFFFDGGFGGGGEGGGGGGGGC8@CFF8FCEGE>C:CE>?5C7B>FFGGF:*D,=EFF+@A::;AA=(/>@DF3<68552=;;>06>?(.-4)-),-(80).6,8?0(((-239((-4201)-.))**0((-7(((,((.,,::1:>0(.(.6)(((-((((-((,4,4(,23(448()((-(((.)))64)(
@M00689:251:000000000-CJTJ5:1:1101:23247:3978 2:N:0:10
CGACAACCATGCATCACCTGTACACCAACCACAAGGGAAACTACATCTCTGCAGCGATCTGGTGTAGGTCAAGCCCAGGTAAGGTTCTTCGCGTTGCATCGAATTAATCCACATGCTCCGCCGCTTGTGCGGGCCCCCGTCAATTCCTTTGAGTTTTAGCCTTGCGGCCGTACTCCCCAGGCGGGGCGCTTAATGCGTTAGCTACGACACACTGGCCGTGGAAGACCCCTACACCTCACGCCCACCGTTTACGGCCAGGGCTACCCGGGCTTCCAAACCTGGCCTAC
+
GEFFGGGGEGGGGGGGFGGGGGGGGFGGEGGGGGGGGFGGGGGGGGGFGGGGGGGGGCFGGGGGGGGGGDFGGG<EEGGFGGGGFGGFDGCCEGGGGGGGCGFGGGGGFFGGGCGGAFGDGGGGGGGGGGGGCECGGGGGGGGG@9DDBFG7D9;CCFGFFFECEF9A57AAF>ABGAGG4(5>>60790:F2A2<>FF??AB9<0:64>7((),42(((4()(.((39*0(.4*(((.2(>(-((42((()(-,-,10((.(.(((7((((.))))((((((.)(.
@M00689:251:000000000-CJTJ5:1:1101:21936:4032 2:N:0:10
CGACGGCCATGCAACACCTGTCACCAAGTTCCTCCGAAGAGGCACGAAAACATCTCTGTTAACTTCTTGGGATGTCAAACGCTGGTAAGGTTCCTCGCGTTGCGTCGAATTAAACCACATGCTCCACCGCTTGTGCGGGTCCCCGTCAATTCCTTTGAGTTTCATACTTGCGTACGTACTCCCCAGGCGGATTACTTATCGCGTTAGCTTGGGCGCTGCGGTTCGACCCCCAACACACAGTAATCATCGTTTACGGGGTGGGAACACAGGGTATTCAACTCGGGAAACTCGTGAT
+
GEEGEGGGGGGGGGGGGGGDFGGGGGGGGGGGGGGCEFGGGGGGGGGGCFGGGGGGGGGGGGGGGGGGGGGGGGGGGGGGGGGGGGGGGGGGGGGGGGGGGGGGGGGDFGFFDEFFGGGG8D;D>DEDGGDGGGFFGGGGGGGGDBGD>ECGGCGGGEFFFFECCECF?/659>BFGFF*=5@=BFF>2;BB@F8)7733??9(:?;C<A<?00-27(((-(4(3((-9DB21(*4((,4)9.66-)42(4644<?(4666(((-(,(4:?7?))-)6.))((-(((())(((((
@M00689:251:000000000-CJTJ5:1:1101:22094:4035 2:N:0:10
CGACAGCCATGCAACACCTGTACACCAACCACAAGGGAAACTACATCTCTGCAGCGATCTGGTGTATGTCAAGCCCAGGTAAGGTTCTTCGCGTTGCATCGAATTAATCCACATGCTCCGCCGCTTGTGCGGGCCCCCGTCAATTCCTTTGAGTTTTAGCCTTGCGGCCGTACTCCCCAGGCGGGGCGCTTACTGCGTTAGCTACGACAACGAGGCCGTGGAAGACCACAAGAACTAGCGCCCACCGTTACCGGGCTGGGCTCGCAGGGTATCTACACCTCGCACCCCGGTCGCG
+
C@CFECFGGGGGGGGGGGGCFEFFGGGGEGGGGGGDGFFFFGGGGGFCGGGGGG8FGFGGGG<AFGGG<FFGGFFFFFGAFFFCB,EFGGG7E@C>FGGG>B@>8FGGEGGGGCEG;DDEGGGGC>D@2AECDE>@CCD=>+A7+1+DF+2<FFFC+>9AAFE):55):=A2<DC)A5**255=B9>;B;<B):)43<(18)65,1(31((4:06>:>3(2().43((/*)(((2))-,49:(4:B>.4(()-,(((-((((((-(-(,((.))..).4((421((((,-4((-(
@M00689:251:000000000-CJTJ5:1:1101:24058:4036 2:N:0:10
CGACAACCATGCAACACCTGTACACCAACCACAAGGGAAACTACATCTCTGCAGCGATCTGGTGTATGTCAAGCCCAGGTAAGGTTCTTCGCGTTGCATCGAATTAATCCACATGCTCCGCCGCTTGTGCGGGCCCCCGTCAATTCCTTTGAGTTTTAGCCTTGCGTCCGTACTCCCCAGGCGGGGCGCTTAATGCGTTAGCTACGACACAGAAGCCGTGGAAGACCCCTACACCCAGCGCCCACAGGTTACGGCACGGTCCACCAGGGTATTTCACTCTGGCCTCCCTCGTCAT
+
FEFGGGGGGFGF@EDFEGGGGGDFGGGFCB@FF<EFCEGGGGGEGDG9F<<AFEGEGE@EAAF@ADFFFGDDGFFGGCFGGGGGEFGGCCFCEG@=CCFG>=E?FFGEFAFFGGGCEF6@EGEGGGCDDECECEGEEE6CGDGGGFGGB7C=EFGGFF78:C@)8=)18:)8846B17;>A95291979>0<2>44611(3<<931<;03,,4).4491((45.417:D*04(3*(-(((,7>(4(((.4<D:0>1(,3(-())(,((4(())-).)).)).)(,.8(2((,((.
@M00689:251:000000000-CJTJ5:1:1101:14775:4037 2:N:0:10
CGACGACCATGCAACACCTGTACACCAACCACAAGGGAAACTACATCTCTGCAGCGATCTGGTGTATGTCAAGCCCAGGTAAGGTTCTTCGCGTTGCATCGAATTAATCCACATGCTCCGCCGCTTGTGCGGGCCCCCGTCAATTCCTTTGAGTTTTAGCCTTGCGGCCGTACTCCCCAGGCGGGGCGCTTAATGCGTTAGCTACGACACAGAGGCCGTGGAAGACCCCTACACCTAGCGCCCACCGTTTACGGCATGGGCGACCAGGGGAACGAAACCGGGCAACCCGGTAGCG
+
FEEFEGGGDFGFCFFFFGGDGFGFFFGGGGGGGGGFCFFGGGGGGGGGGGGGGGGGGFGGGGGGGGCFGGGGGGGGGGGGGGGGFGGGGGGGGGGDEGFF>FFGFFGGGGGGGGFGDFGGGGCEEGGGFGGGGGGGGGGEDGGF7@F??EFCFEFFGGGFFF@EEFFFBF5ADFFFG=4D5222196;BF?2<AAFF?:??<4>D((,,-(((,413>B>01<?:7?2**04>(9(4)(-(.(21176:462?B6>(,,((,473(4::(4(-(48(4469>(7(,.-4--(,)(
@M00689:251:000000000-CJTJ5:1:1101:25698:4057 2:N:0:10
CGACAGCCATGCACCACCTGTTTTCAAGGTCTAGTAAACTAGACACTCCGCTATCTCTAGCAGATTCTATCAATGTCAAGCCTAGGTAAGGTTCTTCGCGTATCTTCGAATTAAACCACATGCTCCCCCGCTTGTGCGTGTCCCCGTCTATTCCTTTGAGTTTTAATCGTGCGACCCTACTCCCCAGGCAGACTGCTTAATGTGTTAACTGCATTACTGGAGTGCACAGCACCCCAAAACCTCGCATTACTCTTTTAGGGCTTGGACTACCAGGGTTTCTAATCCTGGAATCCC
+
FEGEGGFGGGGGGGG@EGGGEFCFCFGDFCEEF9FGGGGGGGGGGGGGG@FGGGG,FFGDGGGFCEEGFGGGGGGGGGG9EFGFF@FGGFFFG?EGGGGECCG=,EE@F@<DFCFFDEDFF?@A=8+AEEEE6E,9DE=>DGGGCD>CFGGCDGG:9;FFF==DBEFE)=58)8=9+)5=@CCFAB58=5AB):55*>*<7AEF?=?EAAE@*:A9:A?)8(77**08?D)(75DD0((,/8((.(62))))).9?),)(((((().,(((.5::B(())..5<)))(.().).
@M00689:251:000000000-CJTJ5:1:1101:7811:4116 2:N:0:10
CGACAACCATGCAGCACCTGTACACCAACCACAAGGGAAACTACACCTCTGCAGCGATCTGGGGTATGTCAAGCCCAGGAAAGGTTCTTCGCGTGGCATCGAATTAATCAAAATGCTCCGCCGCTTGTGCGGGCCCCGGTCAATGCCTTTGAGTTTTAGCATTCGGGCCGTACGCCCCAGGCGGGGGGATAAAGGCGTTAGCTAAGACACAGAGGCCGGGGAAGCCCGCAAACAAGGGGACCCAGAGTTCACGGGAGGGAGCACAGGGGGAGATAAACAGGGCGGCGAGGAT
+
GEEFDCFGGGGGGGGFFGGCFEFEE6CFGEECF<F87FDFG,C8C,;,B<E9@C@FC@@<<F,@@C,EE<FFFC9AAFF,?FGG@ECF,AFCCG+4+A@8>@DF7FC55,E,?,94,@?CDC@=+4@4@9CEEEGEE+=137EG7*5+++5EFEFF+ECA++***)1>4)07))5(:(*:)-5937(((-(66)8?>(-1::)4).))44,2.,2:-40(-(22(((()1)-,(*(.,(,,)-3((.))).).4((-42((,-(((4(4113326).).48?0((-(399((
@M00689:251:000000000-CJTJ5:1:1101:14771:4119 2:N:0:10
CGACGACCATGCACCACCTGTCTCACGGTTCCCGAAGGCACATTCTCATCTCTGAAAACTTCCGTGGATGTCAAGACCAGGTAAGGTTCTTCGCGTTGCATCGAATTAAACCACATGCTCCACCGCTTGTGCGGGCCCCCGTCAATTCATTTGAGTTTTAACCTTGCGGCCGTACTCCCCAGGCGGTCGACTTAACGCGTTAGCTCCGGAAGCCACGCCTCAAGGGCAAAACCTCAAAGTCGAAATCGGTTAGGGCGGGGGACACGAGGGGAATAAACAGAGGGACACGGGGCGG
+
FCDFECGGCEFFAFFGGGG<CEACCFGGGGGGGGGGDGFGGGG9FFGGGGCGGGGGDGGFGGGGGGGGGGGGGGGGGGGGGGGGGGFGGGCFGGGGGDGGGGGGGFGGGGGGGGGEFDDFGFFGGGGGGGGGGGGD>EGGD=>DGF9CCECACGC9=;FFFFECEEEBFFFA):>)5>7CA@B:52.32.,(:;7>69903::A2-2-13>;4(419>F8(3:???BFC*<(-(*(.4:))0,(-(.((-(4(.:79(,((-((4(,-92(((()-6..((,(-4((((((((,(
@M00689:251:000000000-CJTJ5:1:1101:5483:4133 2:N:0:10
CGACAGCCATGCAGCACCTGTACACCAACCACAAGGGAAACTACATCTCTGCAGCGATCTGGTGTATGTCAAGCCCAGGTAAGGTTCTTCGCGTTGCATCGAATTAATCCACATGCTCCGCCGCTTGTGCGGGCCCCCGTCAATTCCTTTGAGTTTTAGCCTTGCGGCCGTACTCCCCAGGCGGGTCGCTTACTGGGTTAGCTACGCATCAGAGGCCGTGGAAGACCCCTACACCTGGCCCCCAGGGTATACGGCATGGACTGCGAGGTTCACGAACACTGGCCCATCGTTGT
+
@46@FFFF8AEFGGGFCC<<EFCE<EGFECCGGGGFGGGGGCFGGGGGGG<FFEBFGGFFGCFBE9AE@<EFFGGGGCD@EFF?@?EEGG7FGGGFEG8DECE8DCFF<;FEDFEFDGFEECGECCDFD8@C@8B8C>CC8+=D@F77DFFFFE:FGCCFFA95@=50))/)0<*41:CD>BF21((.2226))/)(.(-(65448(((().,4?0164330)((.((1*0.((2((.((,)(((((,()))(4((-4())4(.(,4(((-))((-(312<(((((((((((,
@M00689:251:000000000-CJTJ5:1:1101:13816:4178 2:N:0:10
CGACAACCATGCAACACCTGTACACCAACCACAAGGGAAACTACATCTCTGCAGCGATCTGGTGTATGTCAAGCCCAGGTAAGGTTCTTCGCGTTGCATCGAATTAATCCACATGCTCCGCCGCTTGTGCGGGCCCCCGTCAATTCCTTTGAGTTTTAGCCTTGCGGCCGTACTCCCCAGGCGGGGCGCTTAATGCGTTAGCTACGACACAGAGGCCGTGGAAGACCCCGACAACTAGCGCCCACCGTTTACGGACGGGACAGCAGGGGAAGCGAACACAGGGAAGGCAGAAGAG
+
E>BFCEGGCFEFDFGGFFG@FFGFDFGGGGGGGGGFDFGGGGGGGFGFGGGGGGFGGGGGGGGGGGGGGGGGGGGGGGGGGGGGGGGGGGGGGGGGGGGGGFFFEGGGGGGGGFCFAFCEGGCGEG8==DGGG6CE+@C@DGGGGBGDBGDCGGGGGGGFFBEFFFF=8@5>A4C<GFFGF>921(:>>FB?FBFFF:?<BF<<<1014>BFF>481((--43:?(.(9776>0*).2(-(07?(,-.((-)44(((,4<,((((,-,9(42((43(-.(.,((((,(((-((((
@M00689:251:000000000-CJTJ5:1:1101:17283:4207 2:N:0:10
CGACGACCATGCAAGACCTGTACACCAACCACAAGGGAAACTACATCTCTGCAGCGATCTGGTGTATGTCAAGCCCAGGTAAGGTTCTTCGCGTTGCATCGAATTAATCCACATGCTCCGCCGCTTGTGCGGGCCCCCGTCAATTCCTTTGAGTTTTAGCCTTGCGGCCGTACTCCCCAGGCGGGGCGCTTAATGCGTTAGCTACGACACAGAGGCCGTGGAAGACCGCCACACCGAGCGCCCACCGTTTACCGGATGGACAACCAGGGTAGATAACACGGGGAGACCGGGCCAG
+
GEDFEGGGGFFFFG@EEFG@FEGGGGGGGGGGGGGGGGGGGGGGGGGGGGFGGGGGGGGGGGGGGGGGFGGGGG7FFFGGGGGGGGDCGGGGGGGGGG8DCGGGGGGFFFFGFFGGAADGGCEECEFGFGGGGEE+=EC=CCGG9+?C?++@EDAFGGGF*96>)5>B=B4>92@BG>GGF9=>9BFF00:1<2<414:<3).:)(4;6>:20402194;BF21(81())0(.49,,---()--4(-(3(-)--((,(-..,.(40,,:.(-))))).((-201--,(4,,((--
@M00689:251:000000000-CJTJ5:1:1101:8111:4253 2:N:0:10
CGACAACCATGCAGCACCTGTACACCAACCACAAGGGAAACTACATCTCTGCAGCGATCTGGTGTATGTAAAGCCCAGGTAAGGTTCTTCGCGTGGCATCGAATTAATCCACATGCTCCGCCGCTTGTGCGGGCCCCCGTCAATTCCTTTGAGTTTTAGCCTTGCGGCCGTACTCCCCGGGCGGGGCGCTGAATGCGTGAGCTGCGACAAAGAGGCCGGGGCAGACCCCGACACCGAGCGCCCACGGTTTACGGGAGGGACAACAGGGGGAAAACAAACGGGGAAACCGGGCACG
+
FC:@FCFGD9DDFGG@EEF@C@ECD<FF@CFCGGGD7F8EF9@FF,C9@9CFFGEEC,DEEF5B=CDFE,EFGDBF@FF,ECFGF9BE94DF8F+44F,DCF8D7FFA,9ADD,>=,4=@@6EEGDF==9@8++6++3=+6C>+?@B91++,@,,9+7?F5AEE5>B5)-542)1);9)2?(89B3(-01((,)6)4:((4,-(5(43(-8?F??8((362((-2(-(975,40*(--(-()44((4-,(,-3?((,(4(-4206(.32302(((4((.((((((4(.(,1((-(
@M00689:251:000000000-CJTJ5:1:1101:12888:4254 2:N:0:10
CGACGGCCATGCAGCACCTGTACACCAACCACAAGGGAAACTACATCTCTGCAGCGATCTGGTGTATGTCAAGCCCAGGTAAGGTTCTTCGCGTTGCATCGAATTAATCCACATGCTCCGCCGCTTGTGCGGGCCCCCGTCAATTCCTTTGAGTTTTAGCCTTGCGGCGGTACTCCCCAGGCGGGGCGCTTAATGCGTGAGCTACGACACAGCGGCCGGGGAGACACCCGCAACCTGACGCACGCCGTTTAAGGCAGGGAGAGCCAGGGGATACAAACCGGGAAACTCGCAACCG
+
GGGEEDGGGCEFDFFGEFG@FDEFFGGGGGGGGGGGDFGGGGGGGGGGGGGGGGGGGGGGGGGGGGGGGGCGGG7FFFFFGFGGFGFFGDGGGGGGGGGGDGDGGFGFFGGFGFCDAGFEG>CGGGGGFGGGGG6CC=C7CDEG@ACCF9CC:ECGGCG>A>6CCFFA)8(59*81:<<D52699>9>>FB46)6404(318<8210((-(((-461((402((((4()1),4(*((((-,77(((-32.(6434(((,-(((-(.(,4-1(.).)),(432((,())((,(((-
@M00689:251:000000000-CJTJ5:1:1101:8124:4266 2:N:0:10
CGACAACCATGCAGCACCTGTACACCAACCACAAGGGAAACGACATCTCTGCAGCGATCTGGTGTATGTCAAGCCAAGGTAAGGTTCTTCGCGGTGCATCGAATTAATCCACAGGCTCCGCCGCTTGTGCGGGCCCCGGTCAATGCCTTTGAGTTTGAGCCTTGCGGCAGTACTCCCCAGGCGGGGCGCTGAAGGCGGTAGCAACGACCAAGAGGCCGTGGAAGACCAGGACACCGAACGCCCGAGGTGTACGGGCAGGAACACAGGGGAACAGACACCGGGAAAAGCGGGCCGG
+
EEDFCEFGC,EFEFFFAF@<C@C<EAFG@ECDEFGFDGFGF,C@C8C,A,C9AFFEE,B,CE5,4C,C<,CFFGB=9FF,C<?F,49,?,A@+++@:B9==ECE+9?,,9AEE,>D,,6CE66=C+646,BEEEC+@+=+9C9D+:;=+5=7D@:,+536;**)):9=)-):*/:6C(;DF(6999(-1((-88(39(---4).,7:1((.,(48((4-46(.34(,8*/0(4(91(((-,)2(-(((().)47(((-,(((,(((.29(((((4(,.(,(,,2.(((411(-((
@M00689:251:000000000-CJTJ5:1:1101:10081:4415 2:N:0:10
CGACGACCATGCATCACCTGTACACCAACCACAAGGGAAACTACATCTCTGCAGCGAACTGGTGTAGGTCAAGCCCAGGTAAGGTTCTTCGCGTTGCATCGAATTAATCCACATGCCCCGCCGCGTGTGCGGGCCCCGGAAAGTACTTTTAGGTGTAACCTTGTGGCGGGGATCCCCAGGGCGGGGCGCGAAAGGGGTAGGCATGAAGACGAAGAGAGAGAAAGGCCGACACACGAGGGGAAAGCGGGGAACGGGGGAGAAAAAGGGGGGAGAAAAGAAGGGAATTATAGAATTT
+
C>:@@C@F@CFC<@@@<C,6CEC<CE<F@@FFGG<<:CFGFCECECF,,,E@@FECF+@EFF:BFF,AE9@EC<9?FED<BDDCE:,?,,AFE@:FEE;,+@=,+,4:,,5EE=4,,9+6@+6@+3@CFFGC>?+5@C>*0;4+215+?++5>,2>*,5*+;**:<)(/(6>?((/*(*1)(-(32,((,(,((.((((((),)(-)))(,,(--((-(-3(4,..1())0(4,),,,(1()((.(2(((-43-((,(4(((.((-44(491:(4,(((5821(()).))).4))
@M00689:251:000000000-CJTJ5:1:1101:6095:4489 2:N:0:10
CGACAGCCATGCACCACCTGTACACCAACCACAAGGGAAACTACATCTCTGCAGCGATCTGGTGTATGTCAAGCCCAGGTAAGGTTCTTCGCGTTGCATCGAACTAATCCACATGCTCCGCCGCTTGTTCGGGCCCCCGTCAGTCCATTTGAGTTTTATTCTTCCTGCCGTCCTCCCCAGGCGGGGCGCTTAATGCGTTCGCTACGACGCAAAGTCCGTAGGTACCCCCTCCCACTACCACCCACCGTTCACGGCAGGGTCGACCACGGTGGTGATACCTGGCCACTCCTTCTTT
+
EFCEC@EEFGGGGFFEFEGFD<;@FGGG7,6CD,6CBCFFGFDFC,CEFD@EA6,CB,<EF9EE9C6E,F@B,@,=@FEGGGGGED9,F49448+6CFGG=>,,9CFF,CF8,,4@8ADG6C=E7C=4,,6+@E+3++++6++?+3+2?+6,@D=@2,++++5***53):A5=5*0C=73*:556((,:206)-):(,((-(33,((((-(((()..-(((()...)())0(4(>14:(.,)2(-((.(.()((((,(((.(,(((((-(((-(6)).5))((,.:((())))-)
@M00689:251:000000000-CJTJ5:1:1101:7571:4537 2:N:0:10
CGACAACCATGCATCACCTGTACACCAACCACAAGGGAAACTACATATCTGCAGAGATCTGGTGTATGTCAAGCCCAGGTAAGGTTACTCGCGTTGCATCGAATTAATCCACATGCACCGCCGCGTGGGCGGGCCGCGGGCAATTCCTTTGAGTTTTAGCATTGCGGCCGTACACCCCAGGCGGGGCGCTGAAGACGTTAGCTACGACACAGAGGCCGTGGAAGACCCCGAAACCGAGCACCAAACGGATACGGGAGGGAACAAGGGGGGCGAAAAAACGGGGAAGCCGGGCGCG
+
F>@@CEFG@,CCEFEF@F<<F<FCEECFBC@<AFFCCFFFE,@EFF<FF,6<<F<CE9<,@E@FAC,C@FFGECDCGAF,FFGFF,,,,CC+CF:F@E;9@@E>8FD,,4CDF8,9,98@+6CE8>6+=D=>815+3*<**14**1:7=+=FG,,5+<CC+4<<)/6(,62;2(9(525CF<1-4>033(-(5)-(-,(,2-)-,4((((.:4:?01((--(5:?1((*/53(1*(((-(()(((,(((-45:((3,3;63(.((((4((-((-(-(((,4-(,4((((((((((
@M00689:251:000000000-CJTJ5:1:1101:20056:4549 2:N:0:10
CGACGACCATGCACCACCTGTACACCAACCACAAGGGAAACTACATCTCTGCAGCGATCTGGTGTATGTCAAGCCCAGGTAAGGTTCTTCGCGTTGCATCGAATTAATCCACATGCTCCGCCGCTTGTGCGGGCCCCCGTCAATTCCTTTGAGTTTTAGCCTTGCGGCCGTACTCCCCAGGCGGGGCGCTTAATGCGTTAGCTACGACACGGAGGCCGTGGAAGACCCCGACACCTGGCGCCCACCGTTTAAGGCCGGGGGAACCCGGGGATACAATCCTGGGAGCACGGTACGG
+
GGEGEGGGGGGGGGGGGGGCFEGGGFGGGGGGGGGGGGGGGGGGGGGGGGGGGGGFGGGGGGGGGGGGGGGGGGGGGGGGGGGGGGGGGGGGGGGGGGFDCGCFFGGGGGFFGGFEFGGGGGGGGGGGGGGGGGGGGEGCDGGGGFGGFGG@DEGFGGCFFF@@BFAB2:A9D9E>F@G4F=24:>BFB(,8)))613:00<AA<:19-((,96>B02;B;:D<((((1).(((/,((((,)((46>6(5:).5((,(4(((-,-(439(12(357)(4)42(((,,3(((((((
@M00689:251:000000000-CJTJ5:1:1101:20460:4564 2:N:0:10
CGACAGCCATGCATCACCTGTCTCACGGTTCCCGAAGGCACATTCTCATCTCTGAAAACTTCCGTGGATGTCAAGACCAGGTAAGGTTCTTCGCGTTGCATCGAATTAAACCACATGCTCCACCGCTTGTGCGGGCCCCCGTCAATTCATTTGAGTTTTAACCTTGCGGCCGTACTCCCCAGGCGGTCGACTTAACGCGTTAGCTCCGGAAGCCACGCCTCAAGGGCACAACCACAAAGTCGACACCGTTTTGGGCGGGGACGAACAGGGAATACAAACCTGGGAACCCTGGTC
+
GEGGGEGGGGGGGGGGGGGFGGFGGGGGGGGGGGGGGDGGGGGGGFGFGGFGGGGGGGGGGGGGG7FGGFGGGGGGGGGGDFFGGGGFGGGGGGGGGGGGGGGG8FCGGGGGGGGGGGGGFGEDEGGGGGGFEGEGGGDECGGDDFGGFGGFGG?=DFGFFFECECEAB=AFB92)=:FC*:52:@B=2(7<DFEA121.67;71.6;;?B4(4,,(14(4:??B?66<CF<?(7(.4,))0(,4((4,:>(((-.(,,((4(((((,(1(.()))).(,(,((((,(((.(,)
@M00689:251:000000000-CJTJ5:1:1101:25467:4693 2:N:0:10
CGACAGCCATGCATCCCCTGTACACCAACCACAAGGGAACCTACATCTCTGCAGCGATCTGGTGTATGTCAAGCCCAGGTAAGGTTCTTCGCGTTACATCGAATTAATCCACATGCTCCGCCGCTTGTGCGGGCCCCCGTCAATTCCTTTGCGTTTTAGCCTTGCTGCCGTACTCCCCAGGCGGGGCGCTTACTGCGTTCGCTACGCCACAGATGCCGTGGAGGCCCCCTCCACCTAGCGACCACCGTTCACCGCATGGACTCACCGGGTCTCTCACCCCTGACTCCCTCTACGT
+
GDGGGDGGFGGGACE,CFGGGGGGGGGFGGGGGGFG7FF,DFFGGCGFGGGGGGGGCEGFFGGGFFFGGG<F@FGGGFFFFFFFGGGGGGGGGGGCEGGGG8EGFDEFGGGFGGGFFFFG66CECCFG8EG6CGGGEGDGGD6DGFGCDFF,@EE+=;C76FEE:7=@@ADFABC@GDG4?>>26@B141:?4A9<:18(27??08(24?01:)))5940,3((-4(()1),(.9,4)21(<172:(4-((6)37038())).)4.(((-(4<48<)((-(((().,.,(()-(,
@M00689:251:000000000-CJTJ5:1:1101:25447:4708 2:N:0:10
CGACAGCCATGCATCACCTGTACACCAACCACAAGGGAAACTACACCCCTGCAGCGATCTGGTGTATGCCAACCCCAGGTAAGGTTTTTCCCGTTACATCTAATTAATCCCCATGCTCCGCCGCTTGTGCGGGCCCCCGTCATTTCTTTTGAGTTTTAGCTTTGCGGCCGTACTCCCCAGGCGGGGCGCTTAATGCGTTAGCTACGACCCAGAGGCCGTGGAAGCCCCCTACACCTAGCTCCCACCTTTTACGGCCTGGCCTACCAGGGTCATCAATCCTTGCCTCTCATTCC
+
FCEE@@FGGGGGGGG<FGGGGDFGDFGCFGC<FDFGE<E@FC<FF,,++:6FGCA+8EF,,,:4A@<,,:FF,B@:@CC@FEE,C,,A,4,C4A,?FF,=,C,C,=,5C,,9AE,@AFD1@688C6+@,@B>6>EGG@81=D,?@F+?CC7@DA=9<;+B+1>6@B58)):4))9>C>4D5>2970(((761.--4(-((42643:3909((13:1809>02)((.(3</)4(4C((),)5??34((39).5-6>(8:?0(),..)5:03(,)))..-,)).83).(,-))).
@M00689:251:000000000-CJTJ5:1:1101:25464:4717 2:N:0:10
CGACAGCCATGCATCACCTGTACACCAACCACAAGGGAAACTACATCTCTGCAGCGATCTGGTGTATGTCAAGCCCAGGTAAGGTTCTTCGCGTTACATCGAATTAATCCACATGCTCCGCCGCTTGTGCGGGCCCCCGTCAATTCCTTTGAGTTTTAGCCTTGCGGCCGTACTACCCAGGCGGGGCGCTTAATGCGTTAGCTACGACACAGAGGCCGTGGAAAGCCCCTACACCTACCTCCCAACGTTTCCGGCATGGACTACCAGGGTTTCTTATCTCGTGCTACCTTTCT
+
FGDEFFGGGGGGGGGGGGGGGGGGGGCGGGGGGGGGGGGGGGGGGAGGGGGGGGGDGGGGGGGGGGGGGGGGGGGGGGGGGGGGGGGGGGGGGFG,C?FGGDFGGGGD@FGGGGFGDA?=8C8EGC=E8FG6=CECEGGGGDG@FFGGFG?A?EEGCGCFFFF<BFFFBF@244;>GDFC>592.316>9?34<A9;6:?FFF4<3(2(3:::((4<(-31(4)(,,4D9:6(,93((3).7<((4:21(542(16(413:<(:?B0:(4:().)-):))(-((()).,))))
@M00689:251:000000000-CJTJ5:1:1101:19161:4748 2:N:0:10
CGACAGCCATGCAACACCTGTTTTCAAGGTCTAGTAAACTAGACACTCCGCTATCTCTAGCAGATTCTATCAATGTCAAGCCTAGGTAAGGTTCTTCGCGTATCTTCGAATTAAACCACATGCTCCACCGCTTGTGCGGGTCCCCGTCTATTCCTTTGAGTTTTAATCTTGCGACCGTACTCCCCAGGCGGAATGCTTAATGTGTTAACTGCATTACTGGAGTGACAAGCACCCCAACAACTAGCATTCATCGTTTAGGGGGTGGACTACCAGGGGACCTAAACCTGGGACACCG
+
GGGGGGGGGFGGFGGGGGGCEFFGGGGFGFGGGGGGGGGGGGGGGGGGGGGGGGGGGGGGGGGGGGGGGGGGFGGGGGGGGGGGGGGGGFGFGGGGGGGGGGGGGGGGGGGGGGGGDDGGGGGGDGGGGCEEGGGFGECEDGFGFDGGFGGCFG8FGGGA<D<;EECFBDBE>>BFCACC?A@@58=CBBBB94@CEC48@@9CC=C?8?CEEC<EEF?;@888EF?CGFF3?6D;111136=;83CCEC>9>66(:6:3((((--,.5(())(((,((,).),.(..(.((((-
@M00689:251:000000000-CJTJ5:1:1101:19164:4765 2:N:0:10
CGACAGCCATGCAACACCTGTTTTCAAGGTCTAGTAAACTAGACACTCCGCTATCTCTAGCAGATTCTATCAATGTCAAGCCTAGGTAAGGTTCTTCGCGTATCTTCGAATTAAACCACATGCTCCACCGCTTGTGCGGGTCCCCGTCTATTCCTTTGAGTTTTACTCTTGCGACCGTACTCCCCAGGCGGAATGCTTAATGTGTTAACTGCATTACTGGACTGACAAGCACCCAAACAACAAGGATTCATCGGTTAGGGCGTGGACTACACAGGGAAAGAATACGAGAACAGCG
+
GGGFGEGGDFFFDGGGFGGDF<FFEFGGGCFGGGGFGGGGGGGGGGGGDFGGDGGFGGGGGGGGGGGGGGGGGGGGGGFFGGGGGGGGGCFGFDFGGGEGGGEGGGGDF,E7FGGGGFGGGGGCF8=D8C>8>FGGGGCED6@CDADCFGG8E@EG?EGF4?>EE*CEFD*>9ABFD=CDF;@DFFFFCB>@744*@CF*08@>>37?=C>E=48**74>@(71.())22)(/4*42;<0,),3(/;7).).5((1((,2(4((-8()2().).3(((,,44))-((,2(.((.(
@M00689:251:000000000-CJTJ5:1:1101:16819:4777 2:N:0:10
CGACGGCCATGCAGCACCTGTACACCAACCACAAGGGAAACTACATCTCTGCAGCGATCTGGTGTATGTAAAGCCCAGGTAAGGTTCTTCGCGTTGCATCGAATTAATCCACATGCTCCGCCGCTTGTGCGGGCCGCCGTCAATTCCTTTGAGTGTTAGCTTTGCGGCCGTCCTCCCCAGGCGGGGCGCTTAAGGCGTTAGCTACGACACAAAGGCAGGGGAAGACGCCGACACCAAGCGCCCACCGTGTACGGAGGGGGAGAACGGGGAGGAAAAGACGGGAGACGGGGTGTCG
+
FBCF@7FGEFGG@FFGFGG@F<CCFFDCCCGGFFGGCFGGGA6@F<F9F9EFGEC@7FFFA,,9AC<F,,C9,@,,,C<<E?F@C?FFC@FF8=FC7@A,8EFF7FGFD,FED,E88,=+@=?88=D@,=CECGG6C=C10:9C9B+<B++5*@,@=A+1++;5AA>246((0(65?(*9?;3;B2(427(-4).(-408:))6,1-((((((.((,119,96:?<(3C)8(347(4:2((0,(((-80(()-43(((3(,(,.)(,34((((((4((.64(-(((-(,4,(-)-
@M00689:251:000000000-CJTJ5:1:1101:24829:4879 2:N:0:10
CGACGACCATGCAACACCTGTACACCAACCACAAGGGAAACTACATCTCTGCAGCGATCTGGTGTATGTCAAGCCCAGGTAAGGTTCTTCGCGTTGCATCGAATTAATCCACATGCTCCGCCGCTTGTGCGGGCCCCCGTCACTTCCTTTGAGTTTGAGCCTTGCGGCCGTAATCCCCAGGCGGGGCGCTTACTCCGTTAGCGACGACTCAGAGGCCGTGGAATACCCCTACACCCTGCTCCCACCCGTTCTGGCAGGACTACCACGCGATTCTAATACTGGCTCCGTCGTCT
+
FFFEGCFEGGGGGFFCEGGGGGFGFFFFGEGFCFGG7CEGGCFGG,,,BEEFE@EFF6BFB,F@FG9@EDDF9BBFGDGEFDFGGEEDGFFEEG:>F9D,BD,4D?E?FE,4E@DF,ED8=CCGBCD@FG6+@EEG>8D=CD72;9D=1C8,@FGG+,?>6AE5@==2==9-((1*,6?*6:210((,-,2:)))(,-50:>(((-29,42)))(,3(,41:2),6)8F176::5(((,()0,44(((-(((.-:((((,,((.).-,-(,().).))-).)(()(((((-(.
@M00689:251:000000000-CJTJ5:1:1101:19573:4881 2:N:0:10
CGACAACCATGCAGCACCTGTACACCAACCACAAGGGAAACTACATCTCTGCAGCGATCTTGCGTATGTCAAGCCCAGGTAAGGTTCTTCGCGTTGCATCGAATTAATCCACATGATCCACCGCTTGTCCTGGCCCCCGTCACTTCCTTTGAGTTTTAGCCTAGCCGCCGGACTCTCCAGGCGGGGCGGTTACTGTGTTACGTACGACACAAAGGCCGTGGGCGACGCCCGCAACTAGCGAGCGCCATTTACTGACAGGGCGAGACGAGAGGATAACGAAAGCAGGCTAGTCGGG
+
ECEF76FGDFGGFGGGGGFCG@FG,,6C8,,CF@6E7E,,C@CFF@<,6<E<6C@@+,,6,<,@FB@EFGG,AEG,EDGF<FGGGG,,,9,@>F+@FAF=CGGGF9;,5AFG=EE,,9=,@=8C+6+4,9,@1@D+6=+6==++3;++?9+,6@ADFD+1@D)5=00)00)):))*4:+*3:4@F@>>(4(())))))4))(,,,4(,(4((.((,(-(-1(((,33951.1((/(,42>0)((,4((6<4)).)().(((,,((((,,-,(.(.64(((-(((((,,)(.)(,(
@M00689:251:000000000-CJTJ5:1:1101:5514:4895 2:N:0:10
CGACGACCATGCAGCACCTGTACACCAACCACAAGGGAAACTACATCTCTGCAGCGATCTGGTGTATGTCAAGCCCAGGTAAGGTTCTTCGCGTTGCATCGAATTAATCCACATGCTCCGCCGCTTGTTCGGGCCCCCGTCAATTCCTTTGAGTTTTAGCCTTGCGGCCGTACTCCCCAGGCGTTCTACTTAAGGAGTTAGCTCCGTAAGCCACGCCTAAAGGGAACAACCGCCAAGTCGACACCGTTTACGCAGTTGCACACCCGGTTATCTTCCAGTGCAACTCCTTCTTCTT
+
G:@@CEEGEGGGEFFF<AEEGCFGG<CFEFEFEFGDCEFGFFGGGGDDEDCFFEFE7FF@@EGGGDFD@FGA<FGGGGGGFEGFDEFGGGGCC=F7FGGGEG88>FF<EC<EE8,44=DEEGDC@EGF=A+86CGGGGD8CDECGF?F<C?7@FGGFFFFFF@5555=):A=))87:@4*5>>(06(5<417***)(/85)4)4./(6(()(/(..((())/70((((9C3((49(,.)((),(-(,((-)4((,-)))3)-(--,,(-(.:4:))))).)..5()))).)-.-.
@M00689:251:000000000-CJTJ5:1:1101:14296:4939 2:N:0:10
CGACGGCCATGCAGCACCTGTACACCAACCACAAGGGAAACTACATCTCTGCAGCGATCTGGTGTATGTCAAGCCCAGGTAAGGTTCTTCGCGTTGCATCGAATTAATCCACATGCTCCGCCGCTTGTGCGGGCCCTCGTCAATTCCTTTGAGTTTTAGCCTTGCGGCCGTACTCCCCAGGCGGGGCGCTTAATGCGTTAGCTACGACACAGAAGCCGTGGGAGACCCACACACCTAGCGCCAACCGTTGACGGCAGGGACGAACGGGGGAACAAGTCCGGGAAACAGGGGCA
+
@>@CEDFGCEEFDGGGEGGAFFFGGGGGGGGGGGGGDGGGGGGFGFGGGGGGGGGGGGGGGGGGGGGGGGGGGGGGGGGFGGGGFFFFGGGGGGGGGGGFGGGFGGGGGGGGGGFGEGDGGEEEEGGGGGEGDGGE+8C=>DEGFFG7<FDDFGA77;CFFFFE5=)8:=AFFBF2:9F*?25(6;99>F??<A>29(4:<4.6<<31(-(.()55:>39((.4((-(**03:?>(43,3654(,(-(((-4?;01((31:(((((,4,(-(4(4().-,44((42((.(-(4
@M00689:251:000000000-CJTJ5:1:1101:25064:5015 2:N:0:10
CGACGGCCATGCATCACCTGTACACCAACCACAAGGGAAACTACATCTCTGCAGCGATCTGGTGTATGTCAAGCCCAGGTAAGGTTCTTCGCGTTGCATCGAATTAATCCACATGCTCCGCCGCTTGTGCGGGCCCCCGTCAATTCCTTTGAGTTTTAGCCTTGCGGCCGTACTCCCCAGGCGGGGCGCTTAATGCGTTAGCTACGACACAGCGGCCGTGGAAGCCCCCCACACCTAGCGCCCACCGTTTACGGCATGGACTAACAGGGTTTCCAATCCTGGCACCCCTTGCC
+
GGGGGGGGGGGGGGGGGGGGGGGGGGGGGGGGGGGGGGGGGGGGGGGGGGGGGGGGGGGGGGGGGGGGGGGGGGGGGGGGGGGGGGGGGCFGGGGGGGGGGGFGGGGGGFGGGGGGGGGGGGGGGGGGGGGGGGGGGGGGGGEGGFGGF78EGGGDGGGFFFEFEFABABFFFFEFGDGGFFB0:BBFFFF:):>A;:?(44<B?B09>6(((-7;>B99B:?B?(409)8>FFD4:?FF>B>0:16,-(-<?(470,2)45()5,81(.(())..).8)-4(,)((-(((((
@M00689:251:000000000-CJTJ5:1:1101:20873:5066 2:N:0:10
CGACGGCCATGCACCACCTGTACACCAACCACAAGGGAAACTACATCTCTGCAGCGATCTGGTGTATGTCAAGCCCAGGTAAGGTTCTTCGCGTTGCATCGAATTAATCCACATGCTCCGCCGCTTGTGCGGGCCCCCGTCAATTCCTTTGAGTTTTAGCCTTGCGGCCGTACTCCCCAGGCGGGGCGCTTAATGCGTTAGCTACGACCCAGAGGCCGTGGAAGCCCCCTACACCTAGCGACCAACGTTTACGGCCGGGGCTAACCGGGGATCCAACCCTGGCAGCACGGGCA
+
FC@F@EGGGGGGGGGGGGGCFGGGGGGGGGGGGGGCFGFGGGGGGGGGGGGGFGGGGGGGGGGGGGGGGGGFGGGGGFGGGGGGGGGGGGGDGGGGGGGGGFGGFFGGGGGGGGGGGGGGGGGGGEFG@EEEGGGGGGGGGGGGFFGGFFF7FDFGGGGFFFBEBB9AAFFA2>EFGDGDFF@BB0;;>>??2:AFFFBB?F<B3:?F(-18???:09>03(2((,1())83((9((,,((8(3(8((41(.-60(((((,(()((-41(,(,,).(((,(2((-,((((((,
@M00689:251:000000000-CJTJ5:1:1101:17411:5087 2:N:0:10
CGACGGCCATGCAGCACCTGTACACCAACCACAAGGGAAACTACATCTCTGCAGCGATCTGGTGTATGTCAAGCCCAGGTAAGGTTCTTCGCGTTGCATCGAATTAATCCACATGCTCCGCCGCTTGTGCGGGCCCCCGTCAATTCCTTTGAGTTTTAGCCTTGCGGCCGTACTCCCCAGGCGGGGCGCTTAATGCGTTAGCTACGACAAAGAGGCCGGGGAAGACCACCACAACTAGCGGCCACCGTTTACGGAAGGGACTACACGGGGGACAAAGACGGGGAAACGGTGCA
+
G::@:CFGG?FFCFECFFF<CCFFFEGGGGGGGGGGGGGGGGGGGFAEGGGGGGGGGGGGGGFFGGGGGGGGGGFGGGGGGGGGGGGGGGGGGGGGGGEGGGGGGFG<<FGGGFFG;FGGGEGGGGEFGGGGGDGCEE8+@DEG7B+29=FGG7,@;DFFFF9E5>5):A=9=B=56>GGF@@BBB61-241<2)698026.4<3:?>>387:BF06>066>0,((.(/*0(4(*53421(>(4(.4(-.3)4<(,(3:1((,()((,(-(,--(,((.4:0(4(,(((((()
@M00689:251:000000000-CJTJ5:1:1101:15532:5092 2:N:0:10
CGACAGCCATGCATCACCTGTTTTCAAGGTCTAGTAAACTAGACACTCCGCTATCTCTAGCAGATTCTATCAATGTCAAGCCTAGGTAAGGTTCTTCGCGTATCTTCGAATTAAACCACATGCTCCACCGCTTGTGCGGGTCCCCGTCTATTCCTTTGAGTTTTAATCTTGCGACCGTACTCACCAGGCGGAATGCTTAATGTGTTAACTGCAGTACTGGAGGGACAAGCACCACAAAAACTAGCATTAATCGTTTAGGGAGGGGAAGAACGGGGGAACAAAGAAGGGGAAAGCG
+
GB@FFGFF@6EFCGFFFFF@C,EEEFGGGCGGGGEAEGGGGGGGGGFGGGGGGGGFGGGGGGGGGGGGGGGGGGGFGGGGGGCGGGGGGGGGGGGGGGGGGGGGGGGGGFG,EFGFGFGGGGGGFGGGGGEE+@DEFGGGGGGGG@GD6DFEFGAFFFFFFFF7DEEEFE=DB=A>E)+=?7*88:@DFFFFFFE****:>C@?C3CC6?@3>(>C84?@B@(((:?;<2.(3(*/64(6/)..(/.5)6..8((,4<7?2:066(((43(((-1(4(((,4((((.-(-(,4((
@M00689:251:000000000-CJTJ5:1:1101:6330:5094 2:N:0:10
CGACGACCATGCAGCACCTGTTTTCAAGGTCTAGTAAACTAGACACTCCGCTATCTCTAGCAGATTCTATCAATGTCAAGCCTAGGTAAGGTTCTTCGCGTATCTTCGAATTAAACCACATGCTCCACCGCTTGTGCGGGTCCCCGTCTATTCCTTTGAGTTTTAATCTTGCGACCGTACTCCCCAGGCGGAATGCTTATTGTGTTAACTGCATTACTGGAGTGACCATCCCCCCAACCAATAGCCTTCATCGTGTGGGGCGGGGATTACACAGGTGTCTCATCCTGGCATCT
+
GGEFFEGGGGGFGGGFCEFGFGGGAEFGGGGGGGFGCGGGGGGGGGGEFGGGGGG9FGGGGDGEFFGGGEFGGGGGAFCFC7AFGGG,EFGGGGGGGGGGGGEGGGGCGFFFFGCFFFFGGCFGG,1@,8BCEGE8EEGEGDCF8@=?FG+:DD8DGGGFFBEE71DEEF@6@5>:*8*300385=A24292527C@C4*18*77>CC4?C;3?C))?C@;3@())//*2)61(93(,(((/..))).),).3:(414((((((--(()-)))(..(.5)--).-)..(()5)
@M00689:251:000000000-CJTJ5:1:1101:6344:5111 2:N:0:10
CGACGACCATGCAGCACCTGTTTTCAAGGTCTAGTAAACTAGACACTCCGCTATCTCTAGCAGATTCTATCAATGTCAAGCCTAGGTAAGGTTCTTCGCGTATCTTCGAATTAAACCACATGCTCCACCGCTTGTGCGGGTCCCCGTCTAGTCCTTTGAGTTTTAATCTTGCGACCGTACTCCCCAGGCGGAAGGCTTAAGGTGTTAACTGCATTACTGGAGTAACAAGCACGCACACAACTAGCATTCATCGTTTAGGGCGGGGGCTACCAGGGTATTTACACCTGGCATATC
+
GFFGGGGGGGGGGGGGDFFAC@FFFFGGFGGGGGCCFGGGGFGEGFG8FEGGEFGF9EEFGGGGGCGFF,FGE9FGFGGFG7FGGCGFGGG=EFAFFFGGCE8EFGEFG@@CEGFFFG?FFFGFCDEGECCE?@DB86?EDDGF+:=8DD+8@E8DF9DF=?:D;5;D>705855)*:CC5AFF5@4:)/7@2(59(:38/*008<?3.)73))969)))63(()14)*/;1(.)(-460448)47))))).4::005)((,,(-(((.(().(((..)).)))(.((,.))).
@M00689:251:000000000-CJTJ5:1:1101:6327:5115 2:N:0:10
CGACGACCATGCAGCACCTGTTTTCAAGGTCTAGTAAACTAGACACTCCGCTATCTCTAGCAGATTCTATCAATGTCAAGCCTAGGTAAGGTTCTTCGCGTATCTTCGAATTAAACCACATGCTCCACCGCTTGTGCGGGTCCCCGTCTATTCCTTTAAGTTTTAATCTTGCCACCGAACTCCCCAGGCGGAATGCTTAATGTGTTAACTGCATGACTGGAGTGACAAGCACCCCACAAACTGGCATTCATGTTTTGGCGCGTGTCTAGCCAGGTACTATAAACCTGGGACCC
+
GEFGGGGGGGGGFCGGGGGGGCGGFGGGGGGGGCEFGGGGFA9FGGEFGGFD67B<FFG9FCEF9<FGGGGGGFGGFG,E,D<FFGGGGFCFEGGGGDGGGD889FGGC??@FFFFFFGGEGGCEF,=DEGG6@,>AEC+6@8D=@=>BCC:FGGF+,6@?DF7;5==>DEF):@8+)+35>@8)=A5CA2:>9)/:CC***1*97@?4<4;*9**)/88(((/).44CGA@?@G;((,,3*).437742))-).,(-)((-(((().-)..(8,).6))).)..,(((((,(
@M00689:251:000000000-CJTJ5:1:1101:10688:5170 2:N:0:10
CGACGGCCATGCAACACCTGTACACCAACCACAAGGGAAACTACATCTCTGCAGCGATCTGGTGTATGTCAAGCCCAGGTAAGGTTCTTCGCATTGCATCGAATTAATCCAAATGCTCCGCCGCTTGTGCGGGCCCCCGTCAATTCCTTTGAGTTTTAGCCTTGCGGCCGGACTCCCCAGGCGGGGCGCTTAAAGCGTTAGCGACGACAAAGAGGCCGGGGAAGACCCCGAAACACAGGGGCCGACGGTGAGGGGATGGAGAGACAGGGGAAAAGAGACGGGAAACGCAGGAGCG
+
E>@@@@@CC@CC<FFDBF8;CCFCFEFGGCGGGFG@@EFFFFFEFEFCEGGGGGGEGGGGGGFEFGDFFFGGGG7FGGGFGGGGFGGCGGGGGGEGFECFEFGCFGGE<EF,E,>;4=DCG+@=@EG8DFGGGGBCCG8++==++=+?CFDFGCCF+>;AFA6@C====A)>)(07A2D5:2(,,4(--02:)).<9(4:<)(-,17,((42((.--4(496?6(((.*).,27*((.0(()((,(-(((-(48(,(-32((,(,.13:143(8(3(((-42((.(((,-(-(((
@M00689:251:000000000-CJTJ5:1:1101:5910:5177 2:N:0:10
CGACGGCCATGCATCACCTGTACACCAACCACAAGGGAAACTACATCTCTGCATCGAACTGGTGTATGTCAAGCCCAGGCAAGGTTCTTCGCGTTGCATCGAATTAATTCACCCGCTCCGCCGCTTGTGTGGGCCCCCGTCAATTCCTTTGCGTTTTAGCCTCGCTGCCGTACTCCCTCGGCGGGCGGCTTACTGCGTTAGCTCGGTTACAACGGCAGTGGCCGCTCCCTCCCCACAGACCCCACCGATTTTGCCCCGGTCTCACACGGTTGATCCTCCTGTCATTTCTTGTCG
+
CB:@@CCCFGGGGFGDFEF<FFA,CFC<,@6DF8E8C,;C8<FEFCEECF99A,<@6,6F,BE,:,FG,5,,5C<=E,B,,CB,,,,,9,A,@+@::<DE+,,,9C,A,,9;,,8=++=11@C+++@3,,76+@?+3C6==C6+6+=EF7<,+5;;63*+*00)0)1)8)/)75*0A)3))-/(3(((,-2:7A29<B0(3)-)((,,())))((2((.(((.(((-737.,(-*((((((),((-(((-().)))(((-((.64)(,(((((.))))(())))-))).)).)(
@M00689:251:000000000-CJTJ5:1:1101:12230:5238 2:N:0:10
CGACGACCATGCATCACCTGTTTTCAAGGTCTAGGAAACTAGACACTCTGCTATCACTAGCAGATTCTATCAATGTCAAGCCGAGGTAAGGTTCTTCGCGTATCTTCGAATGAAACAACATGCACCACTGCTAGTGCGGGTCCTCGTCTATTCATTGGAGCTTTAATCTTGCGACCGTACTGGCCAGGCGGAATTGTTGATGGGTTAACTGCATAACTGGAGTGAAAAGGACCACAAAAAGAAGGATGCATTGTGGAGGGCGGGGGAAGACAGGGGAAAGAAAAAGGGGAGAGAG
+
D4+@7@C:@FGE@EFAEEF<C,6;CFAFGCC,CE,;6C<,CC<FA,6C,C9<FAE,@,CECGG8=CA9C,6<@,5:,@ADD<+8F:=FGEEEFGCFGF6EEE@8;99@@E8,CE;=@@FG8DG89=?D,@,,,9,94C+6==@8+3++*6=E:,,3+@=6*3)>=B7;**09=85:CAGD9*)))385=A>42()*1*(974*/.52>*8@3;.))()1/,3(()197**;(((:///((/)1.(.42(.)))))(-.89(((-,(((((...42(--(.170((-0(,-(-(44
@M00689:251:000000000-CJTJ5:1:1101:14355:5259 2:N:0:10
CGACGACCATGCAGCACCTGTACACCAACCACAAGGGAAACTACATCTCTGCAGCGATCTGGTGTATGTCAAGCCCAGGTAAGGTTCTTCGCGTTGCATCGAATTAATCCACATGCTCCGCCGCTTGTGCGGGCCCCCGTCAATTCCTTTGAGTTTTAGCCTTGCGGCCGTACTCCCCAGGCGGGGCGCTTAATGCGTTAGCTACGACACAGAGGCCGTGGAAGACCCAGACACCTAGGGCCCACCGTTGACGGCAGGGACGACGAGGGGAGATAATGCGGGGAACTCGGACA
+
E>:@CEGF@,CE<FFCFFGCGDFCEEGGGGGGGGGFCGGGGGGFFFGGGGGGGGGGGGGGGGGGGGGGFGGGGGGGGGGGGGGGDGFGGGGGGGGGGGCCEGGD@GGFD9EFGGEFEG6CGGEECGFFGGGGGGG6ECC8CGE7E8CGFGGGGFCGDEFFFFFFFFFFA9A<>)9369<GF9=66;(4;60?A)4)44:(,64))(4(-(3437?:29(22:2(,,,(*104((*(.,(.2)(4(-44:(1)8949(1-1.(-4(4(4(-6((().))6((-(-(())((((-
@M00689:251:000000000-CJTJ5:1:1101:16383:5274 2:N:0:10
CGACGGCCATGCATCACCTGTTTTCAAGGTCTAGTAAACTAGACACTCCGCTATCTCTAGCAGATTCTATCAATGTCAAGCCTAGGTAAGGTTCTTCGCGTATCTTCGAATTAAACCACATGCTCCACCGCTTGTGCGGGTCCCCGTCTATGCCTTTGAGTTTTAATCTTGCGACCGTACTCCCCAGGCGGAATGCTTAATGTGTTAACTGCATTACTGGAGTGACAAGAACCACAAAAACAAGGAGTAAACGGTAAGGGGGGGGAAGAACAGGGAAACAAAGACGGGAATACAG
+
@46@:@:F@EA8<FDCEF96;,CCCFFGFEGGGGFFGGGFFFGFFF8FFGGGEEG,EFGGGGGA9FFGGGGGGFGEF@EC,D,BEFGGFD@;,AFEFGDEBE>,,AEGC:E=EEGF?FFE=F8AFE@DFE6+6@D=CGGDDD=8=5+=6=?,3@,=DFFF?FE7DD*;EEF@9>5)@=DC*:5))7429>A@B(>C?4<E*@<@@(983)677;7CC<C)3@((.)97C*0/(,:,66(64.43(40(5)).1(,((.47(,21;9((.(((,.4(,.(,2..5.-6616())))
@M00689:251:000000000-CJTJ5:1:1101:12698:5343 2:N:0:10
CGACAGCCATGCAGCACCTGTACACCAACCACAAGGGAAACTACATCTCTGCAGCGATCTGGTGTATGTCAAGCCCAGGTAAGGTTCTTCGCGTTGCATCGAATTAATCCACATGCACCGCCGCTTGTGCGGGCCCCCGTCAATTCCTTTGAGTTTTAGCCTTGCGGCCGTACTCCCCAGGCGGGGCGCTTAATGCGTTAGCGACGACACAGAGGCCGTGGAAGACCCCGACACCGAGCGCCGACCGTTGAAGGAAAGGACGACAAAGGGAACAAAACCGAGGACACAAGGTA
+
@4+=@BCDFAFGEFGFEFG8FEEACFGGGGGFEEECCEGGFGGGG9CFFGCFGFGGGGGGGFBEFGGGECGGEFGGGFF<FFFGGGGGGGGDGGEFF<FD4@E>EEGEFAFFFB>E,=+66@=C8CC@,7BCEE6+@ED6@D69D=FGFC8A?,,39;7953:8@@F=AAAFF-/);449AD(-34((((8<2:AB2(38()-04;(421210,(((-,(((.4((2(1)0(-(*(49(-(0((434,43().5(.((.:(,41(((4(-8<((((.,3-(-(-(,((-(.))
@M00689:251:000000000-CJTJ5:1:1101:12674:5349 2:N:0:10
CGACAGCCATGCAGCACCTGTACACCAACCACAAGGGAAACTACATCTCTGCAGCGATCTGGTGTATGTCAAGCCCAGGTAAGGTTCTTCGCGTTGCATCGAATTAATCCAAATGCTCCGCCGCTTGTGCGGGCCGGCGTCAATTCCTTTGAGTTTTAGCCTTGCGGCCGTACTCCCCAGGCGGGTCGCTTAATGCGTTAGCAACGAAACAGAGGCAGTGGACGGCCACGAAGCCTAGAGCGCAACGGTAACGGGATGGACAGCAAGGGGAAACAATACGGGAAACACTGGACGT
+
ECFCGEGGGFGFDGGGGGGCGFFCFFGFGGGGGCFDDEEFEFF8FFFGCEGGG@AGGG?FGFGGGGGGFECCFFG?FGGGGDFGFEFFFGF>EEG+FFFGEF8EGGGFFFF@EFBFGGD8E6=+8=D@DCCEGGE++=CECDCFGFDCC+8:DEGFGG5B98=EF8A>>25@A==3729789261..408:6A<>BB?:::<))(-(-237:1461(4,444((-((417>((2*,4?7)))(-,12(((-48,(-((-4.32((,48?(((((,.))4(360(.((())(((((
@M00689:251:000000000-CJTJ5:1:1101:23630:5360 2:N:0:10
CGACGGCCATGCATCACCTGTACACCAACCACAAGGGAAACTACATCTCTGCAGCGATCTGGTGTATGTCAAGCCCAGGTAAGGTTCTTCGCGTTGCATCGAATTAATCCACATGCTCCGCCGCTTGTGCGGGCCCCCGTCAATTCCTTTGAGTTTTAGCCTTGCGGCCGTACTCCCCCGGCGGGGCGCTTAATGCGTTAGCTACGACCCAGAGGCCGTGGAAGACCCCTACCCCTACCGCCCACCGTTTACGGCATGGACTGCCCGGGGATCCAAACCTGGCAATCCCGTCC
+
GGGGGGGGGGGGGGGGGGGGGGGGGGGGGGGGGGGGGGGGGGGGGFGGGGGGGGGGG8DGGGGGGGGGGGGGGGGGGGGGGGGGGGGGGGGGGGGGGGGGGGEFGGGFGFGGGGGGDDFGDEEEGGGGGGGGGEEE6CGGGD>FGFGGFGGGCGGGGFDFFFFB@9=@)7=@A2;=C@)/?69919>B90:(66<<;::B65-:)3:((44448((43966??,24:(770((.C6(((,23234:3<27(.160((.()).,(((-4(((-2,8))(4:1(,(4(413(.((
@M00689:251:000000000-CJTJ5:1:1101:12692:5362 2:N:0:10
CGACAGCCATGCAGCACCTGTACACCAACCACAAGGGAAACTACATCTCTGCAGCGATCTGGTGTATGTCAAGCCCAGGTAAGGTTCTTCGCGTTGCATCGAATTAATCCACATGCTCCGCCGCTTGTGCGGGCCCCCGTCAATTCCTTTGAGTTTTAGCCTTGCGGCCGTACTCCCAAGGCGGGGAGCTTAATGCGTTAGCTCCGACACAGAGGCCGTGGACGACCCCGACAACTAGGGCCACCAGGTAACGGCAGGGCGTACGAGGGTGACGAATACGGAGAACCGAGGAGC
+
DCCFFEGGGGEEFGFEDEG<FA<CFFFEEGGGGGGFDGGGGFGFGFG9<FGGGGGGD8FGGG9EFGFGFGGGFGFGFFGFGGGG9:FCGGGGGEEGGGGGGGFCFFGCGGFGGFD8=DDGG>CEEEFGGGDEGGG6==CECGG7+B=FFF=EF7DA<D7CFA=)):855A>@D)*);)*;?(/51>(((,(464<A>61((6.)(-(3693..506<((,44((--7(*)76>(15()(.,8?(4((()).5<613(49(((.,(-,(-(((),1((()(1,((()(((((((-
@M00689:251:000000000-CJTJ5:1:1101:8103:5390 2:N:0:10
CGACAACCATGCACCACCTGTACACCAACCACAAGGGAAACTACATCTCTGCAGCGATCTGGTGTATGTCAAGCCCAGGTAAGGTTCTTCGCGTTGCATCGAATTAATCCACATGATCCGCCGCTTGTGCGGGCCCCCGTAAATTCCTTGGAGTTTTAGCCTTGCGGCCGTACTCCCCAGGCGGGGCGCTTAATGCGTTAGCTACGACACAGAGGCCGTGGAAGAGCCCGACACCTAGGCCCACCCGTGTACGGGAAGGACACACAGGGGAACCAAGCAGGGAAACTCGGGAA
+
FEEGEDFGGCFGGGGEGGC<FDFCFFGGGGEFEGGFCGGGGFFFF6CCFFFGFGGGGFFFFG@FGGFFCFGGGF7DFFF<FGGGFFC95@FFCF@F@G;FGGGC7?AAFAFFF,E,,4?=FCEC+=D,AEEGGG6@E=@+0@ED+?D7D+:CGG@3=DFFFFBEFAAF1:):)0>5CACGA2@@23>96((,:)66;(3(44<62(412,,.5:??BF,790,1:(4,*)5(39*(,.(((0((((--,112:9(((3(.((.(((.466((-((4,:(,(1(.(2))((,(-
@M00689:251:000000000-CJTJ5:1:1101:19765:5398 2:N:0:10
CGACAGCCATGCATCACCTGTACACCAACCACAAGGGAAACTACATCTCTGCAGCGATCTGGTGTATGTCAAGCCCAGGTAAGGTTCTTCGCGTTGCATCGAATTAATCCACATGCTCCGCCGCTTGTGCGGGCCCCCGTCAATTCCTTTGAGTTTTAGCCTTGCGGCCGTACTCCCCAGGCGGGGCGCTTAATGCGTTAGCTACGACACAGAGGCCGTGGAAGCCCCCAACACCTAGGGCCCAACGGTTACGGCAGGGAACAACAGGGTAACCAAACCGGGAATCACCGTCAC
+
GFFEGGGGFGGGGGDFGGGFGFGGGGGGGGGGGGGGGGGGGGGGGGGGGGGGGGGGGGGGGGGGGGGGGGGGGGGGGGFGGGGGGCFGGGGGGGGGGGGGEFGGGGGFGGGGGGGGGGGGDGGGGGGGDGGGGGGEGGGEGGGGGFFFFGGGGFGGGGGFFFF@FFFBABFFF4AEGFGGFFFFFF6>FFFFFFADB:0<:9<A???>>>0(5:((,(-46:28(41:C)803251(4((3>>(16?(428>:<;B((4(((.(,(.4:(4.)))-(--(-((((.)((-((-4
@M00689:251:000000000-CJTJ5:1:1101:24326:5401 2:N:0:10
CGACGGCCATGCAACACCTGTCACCTTGTCCCCGAAGGGATTTCCTCGATTAAGAGTAATGCAAGGGATGTCAAGTGTAGGTAAGGTTCTTCGCGTTGCTTCGAATTAAACCACATGCTCCGCTACTTGTGCGGGTCCCCGTCAATTCCTTTGAGTTTTAATCTTGCGACCGTACCCCCCAGGCGGAATACTTAATGCGTTAGCGGCGGCACGGAGGTTTTGAACCCCCCCCACCTAGTATTCATTGTTTCCGGCGTGGACTACCCGGGTTTCTCATCCTGGAATCTCTAGTCAT
+
F46CCFGCFGGFGFGGGGGEGGFGGDGFGFGGGFEEFGGGGGGGGGGG>EFG<FGGGGGGGG9EFCGF8@FGGG9FFFGGGGGGGGEGGGGGFGEGGGGG;FE?@8AFGGFGDFGFFGCGGDGGGGGGCDDD@EEE8==DDGGGDFGFFCF,3=D9@F7AFAEFFEFFAABA8=4)4:;CB?9BF@B0=E@35<CCCC9@112C990199>>F6>11((.((3:0(31C9)3(->(()--.7:4:)-640))(2((,,(-(,(4(,4(3,((6)))).623(((.)).-))))))
@M00689:251:000000000-CJTJ5:1:1101:6362:5420 2:N:0:10
CGACGACCATGCAGCACCTGTACAGCAACCACAAGGGAGACTGCACCACTGCTGCGCTCTGGTGCAGGATTTGCACAGGTGAGGATCTTCTCCGTGCAGCGACTTATTCAACATGATCCGCCGCCGGTGCGGGCCGCCGCCGATACTTTTGTGTTTTTTCCTTCCGGCCGTAGTACTCACGCGGCGCACTTACTGAGTTATCAGCTACTCAGAGACCGCGGAACACACCTACCGCTTGCGCTCCCCGTTTACGGGAGTGGCCCTCCGGGTCTACCACTATTGGCCATCCGTTCTT
+
GFC@:+@C@AADD,CE@FFFFFGG,FFCEDCF@CE8@F,@,,,666,,,CEE<,B:7+6,,,C<,,,6,,,,,:,,,,4,,664,,9EFF9,,+,9?9@DE7++4CCB9AC;,@8BF;D8C88E+++@++++61++@EC*******55+++,4,=,C:)2*=5*(/391(.((,)<1)+*)(((,42,-(.)-))))6.))))-))))))-42)(,(-((-(,-(4(-9C/2((/((-(--)(,((-(.((608(((((-(.(3((((43(()6)5.(())))(),((((-,1()
@M00689:251:000000000-CJTJ5:1:1101:6370:5437 2:N:0:10
CGACGGCCATGCAGCACCTGTACACCAACCACAAGGGAAACTACACCTCTGCAGCGATCTGGTGTATGTAAAGCACAGGTAAGGTTCTTCGCGTTGCATCGAAGTAATCCACATGCTCCGCCGCTTGTGCGGGCCCCCGTCAATTCCTTTGAGGTTTTGCCTTGCGGCCGGACTACCCAGGCGGGGCGCTTAATGCGTGAGCGACGACCACGAGGCCGTGGAGGCCCCCTACCCCTAGGGCCCGCAGCTTTCGGCCTGGACGACAAAGGTAGTCAACACCGGCGACTCGTCCC
+
EF:F7CEF:EFDCCFGCF<<FCCC9FGGGGEFGGGFC<FECC,EF,C9BF@GCEC@7:<F96CF<<FG,,,@<D,8A<FFA?<E5AFGG9FEC+6FGGCFCFE8=;9CF=FF?,4>DADEG+4=+@EGGGGDC>>>EEC13@7=++??C5+,5,<<:**38AE))02)))(((-076/*64;6913((6;1(6))60(1,(4-37(,((((((24-(--461((-((-C3>((.*(((,(.0-(,(-((-)),-(((-(.,((4(((,2,),)6))),-(-(,-((((,((-(
@M00689:251:000000000-CJTJ5:1:1101:6384:5447 2:N:0:10
CGACGGCCATGCAGCACCTGTACACAAACCACCAGGGAAACTACATCTCTGCAGCGATCTGGTGTATGTCACACCCAGGCAAGGTGCTTAGCGTTGCATCGAATTAAGCGACATGCGCCGCACCTGGTGCGTGCCCCCGTCAATTCCTTTAAGATTTAGCCTTGCGACCTTCCGCACGCGCAGGTGCGCTTACTACGTGATCTTCGACACCGGTGCCGTCGAACACACTGCAGCCTAGAGTCGACCGTTCACGGGAGCGACGACCAGGCTCGTCAATCGCACACACCGGTTATA
+
C+7+B@@7B8CCCAE6@,C8E,CC@,9;,9CF,CC8,6;EE,;<C,C6B6,@<C@++CFGEFE<:EFF6:6,,,8>F8<,:6AB,,,,,,:=+4,6=E,,4,=>==E9,48>>+9@+@++++++,,6@1,6+@A+6@3+@?++;9A7CF7+73,,,+3++;A*))0)08):)7)))1)/1)(/(//).(,1(5)))(/(//)))),/1,2(,(-,4((,(((-(,.((**0.(,/8)()).*((-(--((()(((-((-,,2((((,((((((((().((((,((-(-((-())
@M00689:251:000000000-CJTJ5:1:1101:22279:5496 2:N:0:10
CGACGACCATGCATCACCTGTACACCAACCACAAGGGAAACTACATCTCTGCAGCGATCTGGTGTATGTCAAGCCCAGGTAAGGTTCTTCGCGTTGCATCGAATTAATCCACATGCTCCGCCGCTTGTGCGGGCCCCCGTCAATTCCTTTGAGTTTTAGCCTTGCGGCCGTACTCCCCAGGCGGGGCGCTTAATGCGTTAGCTACGACACAGAGGCCGTGGAAGACCCCTACACCTAGCGCCCACCGTTTACGGCATGGACTACCCAGGGATCTAAACATGGCATCGCGGTCCGG
+
GCCFEEGGGGGGGGGFFFGCFFGGGGGGGGGGGGGFGGGGGGGGGFGGGGGFGGGGGGGGGGGGGGGGGGGGGGGGGGGGGGGGGGGGGGGGGGGGGGGGGGGGGGGGGGGGGGGGGGGGGGGGGDCGGGDEGGEGGGGGGGGGGFGGFGGFGFFFFF6BFFFFB9>AFBBFFDEEGFGGFF99>9;>9BFFF><<>0(38BA<>6?;>FF173((239(70<:((.09*8:?7C08>:((0,(,,92((446:(,(.(.)).:((),-(-(452:)()),4(()(,,(-((,((
@M00689:251:000000000-CJTJ5:1:1101:24269:5513 2:N:0:10
CGACGACCATGCATCACCTGTACACCAACCACAAGGGAAACTACATCTCTGCAGCGATCTGGTGTATGTCAAGCCCAGGTAAGGTTCTTCGCGTTGCATCGAATTAATCCACATGCTCCGCCGCTTGTGCGGGCCCCCGTCAATTCCTTTGAGTTTTAGCCTTGCGGCCGTACTCCCCAGGCGGGGCGCTTAATGCGTTAGCTACGACACAGCGGCCGGGGAAGACCCCCACACCTAGCGCCACCCGTTTTCGGCTGTGGCTGCCCGGGTATCTAACACTTGCATCTCTATTC
+
GGEFECGGGGGGGGGEFGGGGGGGGGGGGGGGGGGGGGGGGGGGGGGGGGGGGGGGGGGGGGGGGGGGGGGGGGFGGFFGGGGGFFGGGGGGGEGGFGCAEGGGFEFFFFGGGGGGGGGGGGGDDEGGFGGGGGGGGGGGGG69CFGGFCFFGACGGFFF5AEEFFFFA24<=B=6=@GCF59@999>>6<:A<4:9?<<6<AF3122;BB1((-317((-(,,48:85).304D<()((()(-(-3:7.(.41((((.(-.-(,(1,072><))4)).))6<))-))))-)-
@M00689:251:000000000-CJTJ5:1:1101:9491:5566 2:N:0:10
CGACAGCCATGCAGCACCTGTACACCAACCACAAGGGAAACTACATCTCTGCAGCGATCTGGTGTATGTCAAGCCCAGGTAAGGTTCTTCGCGTTGCATCGAATTAATCCACATGCTCCGCCGCTTGTGCGGGCCCCCGTCAATTCCTTTTAGTTTTAGCCTTCCGGCCGTACTCCCCAGGCGGGGCGCTTACTCCGTCAGCCTCGACCCAGAGGCCGTGGGAGAGCCCGACACACAGACCCCACAGTTGACGGCAGGCGCACCCCGGGATCCGAACCCGGGCACCACGGCAC
+
GGGGDDGGGGGGGGGGGGG?EFFGFGGGDEEG,CFCD@FDGGDGG<FGCFCGGGGFGGGGFFFGFFF<F,,@CEFF@<FFGFGGGGGGGG@@EGEC@?FFCF88,,;<FGGGFC4@4EFGEGEG=C@F=4+@CEGGGGG@=C6D7D9DBD+7<DFFGA7<6?E*:)1:18>8A4>>CD9D*)5=,3.((-(3)))((-(((,((((-,(((.(.-3(2((((,(,(345103>>*(((((-)401((.6).)44(-(4(,((-(-,2(((((.,(-(,2(((,-(-,460(-(
@M00689:251:000000000-CJTJ5:1:1101:16724:5578 2:N:0:10
CGACGACCATGCACCACCGGTACACCAACGACAAGGGAAACTACATCTCTGCAGCGATCTGGTGTATGTCAAGCCCAGGTAAGGTTCTTCGCGTTGCATCGAATTAATCCACATGCCCCGCCGCTTGTGCGGGCCCCCGTCAATTACTTTGCAGTTTAGACTTACGGCCGTAATCGCCAGGAGGGGAGCTGAATGGGTTAGCAACGTGACAGGGGGAGTGGAAAACCAAGACACCGAAGGACTACCGTATACTGCAAGGAAGAAGAGTGAGACAAAACAGAGGAACAGCGGACGG
+
F4+8+@@FCEGG<FF,6C+6@@CF,EFGG,C:FGGCFGFFCFAFFC9<FGGFGEFE+@<FFDGGGGAFCEDGFGD7AFG,EFFG,49FE,?:C>4+4,9@>E9>+AFEEF9,EEF8,,6=CECEE68F8D6EG+@3++3179;@<<++?2+,,37@=EG*AFF**)--)(592(/(40?/)(,/69(4,3()47<(,/((()).,7((((.)(((((((,(,3-(,(,*10(,(9(-((-(.((.(-((()6)--)).1(((,(((().)))..,.(,.8(((,((.(((-4-(-
@M00689:251:000000000-CJTJ5:1:1101:16742:5581 2:N:0:10
CGACGACCATGCACCACCTGTACACCAACCACAAGGGAAACTACATCTCTGCAGCGATCTGGTGTATGTCAAGCCCAGGTAAGGTTCTTCGCGTTGCATCGAATTAATCCACATGCTCCGCCGCTTGTGCGGGCCCCCGTCAATTCCTTTGAGTTTTAGCCTTGCGGCCGTACTCCCCAGGCGGGGCGCTTAATGCGTTAGCTACGACACAAGGGCCGTGGAAGGCCCCTAAACCTAGCGCCCGAGGGTTACGGGAGGGACAGAGAGGGGAAGAAACGCAGGGAACGCGGAGACG
+
FBCFEEFGCEFF@FECFCD<FCFGGGGGGGEGGGGFGGGGGGGGGFGGGGGGEFFGGGGGGGGGGGGGEEFGGGGCFGGFGGGFEGFGDEFGGGEGGGCDEGGGGGGFEGGGGFGCDFFEGGEEGGGGGGEEGGG6EGG>>DGFGFFFFGGDFA:CCEGA598@@ABA=2>45-9:C@GGF>@:>;0943?0>)2)34:<B)6<26:0(3:((.44:0,46:)((((-)*02,(9::?((()-(((-(2(,),,(((-331,(((420141((.81((((--(-,((((40(-,4
@M00689:251:000000000-CJTJ5:1:1101:9482:5585 2:N:0:10
CGACAGCCATGCAGCACCTGTACACCAACCACAAGGGAAACTACATCTCTGCAGCGATCTGGTGTATGTCAAGCCCAGGTAAGGTTCTTCGCGTTGCATCGAATTAATCCACATGCTCCGCCGCTTGTTCGGGCCCCCGTCAATTCCTTTGAGTTTTAGCCTTGCGGCCGTACTCCCCCTGCGGGGAGCTTATTGCGTTAGCTACGACACAGCGGCCGGGGAAAACCCCTACACCTACCGCCCCACGTTCACGGCAAGCACAACAAGGGTAAGCAACCCTGGCCTCCACGGCCT
+
GGGGGGFGGGGGGGGFCGGCFFF<EGGDGGCFE@GGC,CCFGGGFFFGGGFGG?FE:FFGGGGGGEGGFG<<@EDFEE7F9@FCFGGGGGEEGGGCC<EG6E=FGFGFGA,EFGFGDFGEGGDECGFG8EED>EGGGDDCDCEF=D+DFGCCD9EFGE+=AAECC58>5==58)>EG2**9>>A>;((((/7)1))(6(,/;;5@<(,(-8:(,(((4((,28,(3(,1*)4:<D(((.207;;29117(54,:63(,,((((-,2,(4((,)4640:0((-((.((((,((((
@M00689:251:000000000-CJTJ5:1:1101:26347:5589 2:N:0:10
CGACGGCCATGCAGCACCTGTACACCAACCACAAGGGAAACTACATCTCTGCAGCGATCTGGTGTGTGTCAAGCCCAGGTAAGGTTCTTCGCGTTGCATCGAATTAATCCACATGCTCCGCCGCTTGTGCGGGCCCCCGTCAATTCCTTTGATTTTTAGCCTTGCGGCCGTCCTCCCCAGGCGGGGCGCTTACTGCGTTAGCTACGACACCGAGGCCGTGGAAGCCCCCTACACCTACCGCCCACCGTTTCCGGCGTGGACTCCCAGGGTATCTAACCCTGGAAACCCTCTCTC
+
GGGEGEGGGFGGGGGFFGGGGGGGGGFGGGGGGGGGGFGGGGGGGDGGGGGGGGGGGGGGGFGGFGGDFFGADFGGGGGGGGGGGFGGGGGGGGGGGGGGGGGFFG?FGGGGGGGFDGGGGGGGGGGG8EE>6EEGGGDEGGGGGFGG7?B:,@DFF5FF5AE:@A2:725(8@C2C=9?)5(:@06;061,).4<?:83(6:2443((7(((4,3<(239(80(.68<)8:(8D7,(.4>F63:((428:<:1((4(,(()((..)((.,)).)6)1031((()(,,3(.,43
@M00689:251:000000000-CJTJ5:1:1101:24129:5610 2:N:0:10
CGACGGCCATGCATCACCTGTACACCAACCACAAGGGAAACTACATCTCTGCAGCGATCTGGTGTATGTCAAGCCCAGGTAAGGTTCTTCGCGTTGCATCGAATTAATCCACGTGCTCCGCCGCTTGTGCGGGCCCCCGTCAATTCCTTTGAGTTTTAGCCTTGCGGCCGTACTCCCCAGGCGGGGCGCTTAATGCGTTAGCTACGACCCCGCGGCCGTGGAAGACCCCTCCACCTAGCGCCCACCGTTTACGCCACTGCCTCCCCGGGTTTCCAACCCTCGCACCTCTGTAT
+
GGGGGDFGGGGGGGGEFGGGGGGGGGGGGGGGGGGGGGGGGGGGGGGGGGGGGGGGGGGGGGGGFGGGFGGGFGFGGGGGFGGGGGGGGGGGGGGGGGFFEGGFGGGGGGFGGGGGGGFGGGGGGGGGGFGGGGGEGGGGGGGGGFGGFF+@DFFGGGCCFFEF9>=9449=@2>BGF<?)65379F;>9:14ADAB2:?<>2))4(4(-(-(4(-1961--),42:?C*)-3:G7,,4-4>BBF0(802:BB090((.),))(,(--(7(()).-.-(((,(((-(,,.)).
@M00689:251:000000000-CJTJ5:1:1101:16793:5615 2:N:0:10
CGACGGCCATGCAGCACCTGTACACCAACCACAAGGGAAACTACATCTCTGCAGCGATCTGGTGTATGTCAAGCCCAGGTAAGGTTCTTCGCGTTGCATCGAATTAATCCACATGCTCCGCCGCTTGTGCGGGCCCCCGTCAATTCCTTTGAGTTTTAGCCTTGCGGCCGTACTCCCCAGGCGGGGCGCTTAATGCGTTAGCTACGACACAGAGGCCGTGGAAGACCCCAACACATAGAGCCCACCGTTTAAGGACAGGGACACCAGGGTAACGAACACGGGCAACCACGGACGG
+
E=@CCDFGEFFFCGFFEFGCFGGGGGGGCCEGGGGFGGGGGGGGGEFFGGFGGGGGGGGGGGGFFGFGGGGGCFFGGGGFGGGFFFGDGGGGGGDEGG84=EGGCGGFGFFCFGGFCDGGG@EGEEGEGGGGGEGGEGGGDGG@+=FCFGFGG=79CF>F5C@EEFF29A@==(>;F2876(:>9>>94;04:6:B9,4<3464<14(79:((5-,(,(-4<73104<**7(82C?-9)4.81:21(.((,)).,((--(-(-,(,,4:((.),42(-(4-1(,,-,,((((((-
@M00689:251:000000000-CJTJ5:1:1101:9772:5641 2:N:0:10
CGACGACCATGCAACACCTGTGCACCAACCACAAGGGAAACTACATCTCTGCAGCGATCTGGTGTATGTCAAGCCCAGGTAAGGTTCTTCGCGTTGCATCGAATTAATCCACATGCTCCGCCGCTTGTGCGGGCCCCCGTCAATTCCTTTGAGTTTTAGCCTTGCGGCCGTACTCCCCAGGCGGGGCTCTTAATGCGTTAGCTCCGACACAGAGGCCGTGGCAGACCCATACACCAGGCGCCCCCCGTTTACGGACGGGACTACCAGGGTATATAACCCAGGACGCA
+
GGGGDFGGGGGGGCFGGGGFGFGGGGGGGGGGCFFD:CFGGGGGGAEFGGGGGGFCC,DGGFGGGCGGFGGG,FFGEEGGGGGGGGGGGGC=EGE@CEGGCFGGGEGEGF,=EFCG=EG6EGGGGC@DCFGCGDEGD++6=D7C9FDF?FG;FGGGGGDF>FF@EBF9:4ADA>C0::9:8=26190(4:<2-6<69:0:6<)).307(118:?F66>,11(.,2<??**0(),9((,4;0>>(3(,,4((630((--2(((((43)8:,5)))).)(4(4((((-(
@M00689:251:000000000-CJTJ5:1:1101:25851:5650 2:N:0:10
CGACGGCCATGCATCACCTGTTTTCAAGGTCTAGTAAACTAGACACTCCGCTATCTCTAGCAGATTCTATCAATGTCAAGCCTAGGTAAGGTTCTTCGCGTATCTTCGAATTAAACCACATTCTCCACCGCTTGTGCGGGTCCCCGTCTATTCCTTTGAGTTTTAAGCTTGCGACCGTACTCCCCAGGCGGAATGCTTAATGTGTTAATCGTATTACTTGAGTGACAAGCCCCCCAACAACTAGAATTCATCGTTTAGGTCTTGGACTCTCCGGGGTTCTAATCCTGATCTTCC
+
G:@CFFC@EGGGGGGFGGGG9EGGGGAEEGGGGGGGGGDCE<EGGGGGFGDGCCGEEGGDFEGGGGGGGCFGDEEFEFGCFGGCCCGDFCCGGGG9FF68CCCDFBACC8=D=4EF8EFE?,==AC8D8CE8=@98,@+=?>DFGF@DF6DCFFGFFGG*=2*;EE*399@==B)>5>CD@C58@455244>28;CC4@85450@=EF<)/(6(57?6)).3;7).))2*.2(6D>??61:6.)-)--646:>:?B:))..)69<2>2(),((((((((.4:))).-).-))))
@M00689:251:000000000-CJTJ5:1:1101:24721:5704 2:N:0:10
CGACGGCCATGCACCACCTGTACACCAACCACAAGGGAAACTACATCTCTGCAGCGATCTGGTGTATGTCAAGCCCAGGTAAGGTTCTTCGCGTTGCATCGAATTAATCCACATGCTCCGCCGCTTGTGCGGGCCCCCGTCAATTCCTTTGAGTTTTAGCCTTGCGGCCGTACTCCCCAGGCGGGGCGCTTAATGCGTTCGCTACGACCCAGAGGCCGTTGAAGTCCCCTCCACCTAGCTCCCCACGTTCACGGCTTGGGCTACCCGGGGTCCTTACCCTTCGCATCCCGTTC
+
GGGGDGGGGGGGGGGDDFGGGGGGGGGGGGGGGGGGGGGGGGGGGGFFFGGGGGGGG8FGGGGGGGGGGGGGGGGGGFGGGGGGGGGGGGGGGGGGGGGFGGGGGGGGGGGGGGEFFCFGGGG>8=EGGGGGGGBCC>DCGGDGGFGCFEF;EFGFEEFFAFEEB>=AA@A95BC;,8?CFB=;9133(,866:BB;<:((,3:-13;(((.,1::0(4,,(-)..637C)-.4CF,4:))/41(-9??(().((((,-(.(,.213;((-(()).((.,((,--,,((-(.(
@M00689:251:000000000-CJTJ5:1:1101:24738:5714 2:N:0:10
CGACGGCCATGCACCACCTGTACACCAACCACAAGGGAAACTCAATCTCTGCAGCGATCTGGTGTATGTCAAGCCCAGGTAAGGTTCTTCGCGTTGCATCGAATTAATCCACATGCCCCGCCGCTTGTCCGGGCCCCCGTCATTCCCTTTAAGTTTTACCCTTGCGGCCGTACTGCCCAGGCGGGGCCCTTCATCGTTTGCCACGGCCGCGAATGCCGTGGAGGCACCCAACACCTAGCGCCCACCGTTTACTGCGTGGACTACCATGGTTTCTAATCTTGGCCCCCCTTTCCTT
+
EFCF+@FGEGGGGEFGGGGGGGGGGGFGGGG@FFGGG8CFGG<,C6C,6FEDCEF+76F<FFE8=,6B,,C@,CF<:FF=F,C,C:<F?,,8=FFB7A,,4@,@+A99F,,,4,9,,@+1@=+=B6+@,@CC8CCEG+0++=,?+?6?@++7,7:D9,*;*;C:)884/774-(*0C29C)(:990((,,1()))(,(-,))))(-(((((,-(,.)412(-((-(.(<*)4:B7:2)3(-09(1(3,42,))-.(((((.)(..)))())(.)))632)).54(((((.)))))
@M00689:251:000000000-CJTJ5:1:1101:6384:5724 2:N:0:10
CGACGACCATGCAGCACCTGTACACCAACCACAAGGGAAACTACATCTCTGCAGCGATCTGGTGTATGTCAAGCCCAGGTAAGGTTCTTCGCGTTGCATCGAATTAATCCACATGCTCCGCCGCTTGTGCGGGCCCCCGTCAATTCCTTTGAGTTTTAGCCTTGCAGCCGTACTCCCCAGGCGGGGCGCTTAATGCGTTAGCTCCGACACAGAGGCTGTGGCACTCCCCTACCCTCAGCGCCCACCGTTTACGGCAAGGACTACCCGTGTATCCCATCCTAGCAAGCCTGTCC
+
GEFGFGGGEGGCCFGGDFFFFFGGGGGGGGGGG?FFFFGGGGGGGGGGGGGFGGGGGG7FEFFGGGGGG,A,@FEFGGGGFFGGGGGGGG,CCFDGEECD+EE8DFFAC=FGG8EFDDFGGEEDGGCF8DC68>B=+@CEC9?9?BFGFGDC8EEFGGC6AC@E@E*8:5@>926<FDF49:(0:013>B:62:<99?((-:<2(321((3(.521(.340,(.((4<D*0(24*((()(,)(((-4.3(2482(,-(,((3((4((((.(4.))))(,)))())(((5:)).
@M00689:251:000000000-CJTJ5:1:1101:10950:5750 2:N:0:10
CGACGGCCATGCAGCACCTGTACACCAACCACAAGGGAAACTACATCTCTGCAGCGATCTGGTGTATGTCAAGCCCAGGTAAGGTTCTTCGCGTTGCATCGAATTAATCCACATGCTCCGCCGCTTGTGCGGGCCCCCGTCAATTCCTTTGAGTTTTAGCCTTGCGGCAGTACGCCCCAGGCGGGGCGCTTAATGAGTAAGCTACGACACAGAGGCCGTGGAAGGACGGCACACACAGGGCCAAAGGATAACGGAAGGGACGAAAGGGGGAAAAAAGAGGAGAAACAGGGAGGGG
+
FCCFDDFF@;EF<F@ACA<<CDFFFGDFFEGGGGGGDFGGGGGGGEDFGGGGGG8CGGGGGGGGGGGGGGGGGGGGGGGGGGGGFGGGGGGGGGFGGGGFCFFC7FFA<FF8FC=@,9=EG6CEDEGGGGGGGEGG6ED46CEGCFFFFFDFF,@C7BFFFF@EFFFF):466)05*6CG>2-.1,,4162:<)6).)).6)))5:62((.,4><:(4,7><31(((())0-83*((.(4-)(.((((,).5421(4(44(((,,((4(9,,(,.,-3(((-(4(.,((,-((,-
@M00689:251:000000000-CJTJ5:1:1101:20301:5783 2:N:0:10
CGACAGCCATGCATCACCTGTCACCTTGTCCCCGAAGGGATTTCCTCGATTAAGAGTAATGCAAGGGATGTCAAGTGTAGGTAAGGTTCTTCGCGTTGCTTCGAATTAAACCACATGCTCCGCTACTTGTGCGGGTCCCCGTCAATTCCTTTGAGTTTTAATCTTGCGACCGTACTCCCCAGGCGGAATACTTAATGCGTTAGCGGCCGCACGGAGTTGTTGAAACCCCCAAACCTAGTATTCATGGTTTACGGCGTGGACTAACAGGGTATATAATACAGGGAACTCAGAGCGT
+
GEEGGGGGGGGGGGGGGGGCFGGGGGGGGGGGGGGGGGGGGGGGGGGG7FGGGGGGGGGGGGGDGGGGGDGGGGGGGGGGGGGGGGGGGGGGCGGGGGGGGGGGGGGFGGGGGGGGGGGGGGGGGGGGGGCFGG6CGGGGGGGGGFGGFGGAC=@9D;EFFFEEFFFBFF9>DFFFGFDGA==5):755>>5CEE40*-5@D=C>(,(((.6(4--(().4().42:?*1)(,-<((4)69*4A-)5)61761?(((-9<4)5),,.((,,.).62).-)680((()-))))(-(
@M00689:251:000000000-CJTJ5:1:1101:8938:5785 2:N:0:10
CGACAACCATGCATCACCTGTCTCACGGTTCCCGAAGGCACATTCTCATCTCTGAAAACTTCCGTGGATGTCAAGACCAGGTAAGGTTCTTCGCGTTGCATCGAATTAAACCACATGCTCCACCGCTTGTGCGGGCCCCCGTCCATTCATTTGAGTTTTAACCTTGCGGCCGTACTCACCAGGCGGTCGACTTAACGCGTTAGCTCCGGAAGCAACGCCTCAGGGGCAAAACCCCAAAGGCGACACCGGTACAGGGAGGGACGCACAGGGGCGCAAACGAGGGAATGACCGT
+
FEEGGDFGD@FGFGFC<FF@EFEFFFGGG>CGGGGDCEGGGGG9FEFGGGFGGFGGGGGGGGFEFDE:<F,FGGGGGGDGE<FGGGFAFFGGGGDFDGGGGGGGG8FGGGGDGCEED?+@FDFFECEGGGDFGGEE@E6CD+8+=CDFDFDAFGGGGGGFFF5E5*5>A99>=AA>9*;@F=95=>6>@FF0(9C9?>(4:?DF);369019<04:>>>(2((((3,3*95?,1*((.((.834-((((4(()..(,4(4(1-((((.4?6((-(-4(((((,,.(,))(-(
@M00689:251:000000000-CJTJ5:1:1101:15348:5813 2:N:0:10
CGACGGCCATGCATCACCTGTACACCAACCACAAGGGAAACTACATCTCTGCAGCGATCTGGTGTATGTCAAGCCCAGGTAAGGTTCTTCGCGTTGCATCGAATTAATCCACATGCTCAGCCGCTTGTGCGGGCCCCCGTCAATTCCTTTGAGTTTTAGCCTTGCGGCCGTACTCCCCAGGCGGGGAGCTTAATGCGTTAGCTACGACACAGAGGCCGGGGAAGAAGCCGAAACCTAGGGCACAACGTGTACGGGGAGGAGAACAGGGGGAACAAGACGGGGCAAGACGGGAGAG
+
FCCFCCFFDAEECFEACFF@ED@AEFGGGFGGGGF@CCFFGGGFGAFFFFGGGGGDGGGGGGGFGGGGGGGGGFBFGGGGGGGGGDEAF=F>EGCFGGGEGGB8EF=<E;AEFFCG;E+DFFGEGGGGFGGD>@EEEECCDGGF@FF??CC7:@,@CF6@3<C5E=5=A94@2)6;:<FDF=5561((((..<2>)-(8?B)65<(-(4133042461(490:3(4((2)0(-2*.5<(.()(.(,(-(..)4(,((-702(..,(42043(((.,(,(--((((((,-((((((
@M00689:251:000000000-CJTJ5:1:1101:24302:5893 2:N:0:10
CGACAACCATGCAGCACCTGTACACCAACCACAAGGGAAACTACATCTCTGCAGCGATCTGGTGTATGTCAAGCCCAGGTAAGGTTCTTCGCGTTGCATCGAATTAATCCACATGCTCCGCCGCTTGTGCGGGCCCCCGTCAATTCCTTTGAGTTTTAGCCTTGCGGCCGTACTCCCCAGGCGGGGCGCTTAATGCGTTAGCTACGACACAGAGGCCGTTGAACACCCCTCCCCCTTGCGCCCCCCGTTTACGGCCTGGACCTCCCGGGTTTCTAATCCTGGCCTCCCTTTCT
+
FGCEEDGGGEEFFDF<FGGGGGGGGGGGGGDGGEGG>EFGGGGGGFFGGGDFGGGGGGGGGGGGFFGGGGGCEFGGGGGGGGGEGGGGGGFGGFG7CGACECGGGGGGFGGGFEFFCDDGGGEGEGGG,=CC>EGGGG6CGCEGGFGGFGF7EGGGGCDFFFE5@5=>BA>>AFEFGA976589>09BB3<<D<9>6:218<A>?(4>(7:(,((,207(-(.).4429*7((3)((.4(4@;(3(((,5(6((((--0(3((,4049240()))-))))-(..),(,(),--
@M00689:251:000000000-CJTJ5:1:1101:24432:5941 2:N:0:10
CGACAGCCATGCACCACCTGTACACCAACCACAAGGGAAACTACATCTCTGCAGCGATCTGGTGTATGTCAAGCCCAGGTAAGGTTCTTCGCGTTGCATCGAATTAATCCACATGCTCCGCCGCTTGTGCGGGCCCCCATCAATTCCTTTGAGTTTTAGCCTTGCGGCCGTACTCCCCAGGCGGGGCGCTTAATGCGTTAGCTACGACACAGAGGCCGTGGAAGACCCCCACCCCTAGCGCCCACCGTTTACGGCATGGACTACCCGGGTATCTAATCCTTGCCTTT
+
FCEEGGGGGFFFGGGFGGGGGGGGGGGGGGGGGGFFGFFGGGGGGFGGGGGFGFGGDFGGGGGGGGFFFGGGGGGGGFCGGGGFGFGGGGGEGGGCEGEG6FFGGGGGGGGGGGGGFGFGGGGGGCFF8=EC6EEGGGGGGFEFFFGGFF7=FGGFFCFFF8@5@)5@A5:=ABEEGDGC5@@F6@BB>06:25)61(4-4<>>26<>06:10:(31>>09??<(4?6C)),,(72,((((02(41((3,,6-(4(,((:72(.8(-003(..4-)))--)),(.))
@M00689:251:000000000-CJTJ5:1:1101:10217:5943 2:N:0:10
CGACGGCCATGCATCACCTGTCACCTTGTCCTCGAAGGGATTTCCTCGATTAAGAGTAATGCAAGGGATGTCAAGTGTAGGTAAGGTTCTTCGCGTTGCTTCGAGATAAACCACATGCTCCGCTACTTGTGCGGGTCCCCGTCAAGTCCTTTGAGTTTTAATCTTGCGACCGTACTCCCCAGGGGGAATACTTAAGGCGTTAGCGGCGGCACGGAGGTGATGAAGACCCAAAAACAGGGAGTCAGGGGTTACGGCGGGGAAGACACGGGGAGAGAACGCAGGCGGACGGGTGCCG
+
FBCEDCFFEDCC@EECFFC<ECEF,CE<@EGGFFED@FGG@F<,9FFGGFCFGGGGGGGCFGGFGGGFDEGGGGFAFCEGG?EE<EGGCA9FFGC6@CED=;@DE,9A?FFDGC8,@=DF8@=CGGF,@8,=ACG++,6,=+6=?+6=D7D8ADC3?,+46+02;C9=BFBF9>=8,85@4:5))(09(707*9>*702/31/66691>02313(39(()..64).((*1)(.(/,(((((0.5)(.(((()(-((391(((((,((-,,-43(4,)(,(-((,(-((-(--,((
@M00689:251:000000000-CJTJ5:1:1101:26581:5953 2:N:0:10
CGACGACCATGCAACACCTGTACACCAACCACAAGGGAAACTACATCTCTGCAGCGATCTGGTGTATGTCAAGCCCAGGTAAGGTTCTTCGCGTTGCATCGAATTAATCCACATGCTCCGCCGCTTGTGCGGGCCCCCGTCAATTCCTTTGAGTTTTAGCCTTGCGGCCGTACTCCCCAGGCGGGGCGCTTAATGCGTTAGCTACGACACAGAGGCCGTGGCAGCCCCCTACACCTAGCGCCCACCGTTTACGCCATGGACTACCAGGGTATCTAATCCTGCCCTCTCTTGCT
+
GGFEGEGGGGGGGGGFGGGGGGGGGGFGGGGGGGGGGGGGGGGGGGGGGGGGGGGGGGGGGGGGGGGGGGGGGGGGGGGGGGGGGEFGGGGGGGGGGGGGGGDGFGGGGGGGGGGGD8D>GEGGGGFG8AEGDGEGGE+=DDGGGFGGFGGCGGFGF9CCFFFEEAAF=A@))8C(=9FGFD>9;>B>F>B?<AAA6:68(559<11119B((51:669>;9:((410C3.4?BG(44((4)(-860<B?BD0(3(-2()5,,404)2(4())-).-)).-(.(,2(.2).))
@M00689:251:000000000-CJTJ5:1:1101:23037:5957 2:N:0:10
CGACGACCATGCAGCACCTGTCTCACAGTTCCCGAAGGCACCAATCCATCTCTGGAAAGTTCTGTGGATGTCAAGACCAGGTAAGGTTCTTCGCGTTGCATCGAATTAAACCACATGCTCCACCGCTTGTGCGGGCCCCCGTCAATTCATTTGAGTTTTAACCTTGCGGCCGTACTCCCCAGGCGGTCGACTTAACGCGTTAGCTCCGGAAGCCACGCCCCAAGGGCACAACCTCCAAGTCGCCATCGTTTACGGCGGTGACCACCAGGGTATCCAAGCCTGGGAGCACTGGC
+
GGFGFEGGGGGGGGFGGGGGGGGGGGGGGGGGGGGGGGGGGGGGGGGGGGEFGGGG@FGGGGGGGFGGGGGGFGGGFGCGGG<FFGGGGGGGGGGGGGGGFGD@FGGAFAFCBECFFGGGGDGGGGGGGGCFCDEGGGGGGGGGDFGGFGFFGEGAFFGFAF<EE7=5):=):)<BGFGGF2>D9>@FB6@@FE3;@FFFF12;))512<>(6?1?248(--(40:6(>55:<:C14:244:((,4:(4:01)(-4(((-(,)),(.(-2.()-))))(4.(((((((,.(((
@M00689:251:000000000-CJTJ5:1:1101:20402:5992 2:N:0:10
CGACGACCATGCAACACCTGTACACCAACCACAAGGGAAACTACATCTCTGCAGCGATCTGGTGTATGTCAAGCCCAGGTAAGGTTCTTCGCGTTGCATCGAATTAATCCACATGCTCCGCCGCTTGTGCGGGCCCCCGTCAATTCCTTTGAGTTTTAGCCTTGCGGCCGTACTCCCACGGCGGGGCGCTTAATGCGTTAGCTACGAACCAGAGGCCGTGGAAAGCCCCGAACCCTGGGGCCCCCCGTTTACGGCCGGGGACACCGGGGGACCAAAACCTGAGACCCACGTCACG
+
GGGGGGGGGGGGGGGGGGGFGGGGGGGGGGGGGGGGGGGGGGGGGGGFGGGGGGDGGGGGGGGGGGGGGGGGGGGGGGGGGGGGGGGGGGGGGGGGGGGGGFGGGFA?EEGGCGGG;F?CEGDGGGFGGGGGEGGGGGGGGG6@CFGFFFF,+<;FC;FFFF@@CF5)/)/542>BG(*9)(((6(4(2(4?9AFA9263(4))48((((((.428BF1160))(431*10,(49((-(,2>(4(((-,,1:0:(((-4(((((((((,31-(((.4:1(((())-..(((((((
@M00689:251:000000000-CJTJ5:1:1101:26326:6041 2:N:0:10
CGACGGCCATGCATCACCTGTACACCAACCACAAGGGAAACTACATCTCTGCAGCGATCTGGTGTATGTCAAGCCCAGGTAAGGTTCTTCGCGTTGCATCGAATTAATCCACATGCTCCGCCGCTTGTGCGGGCCCCCGTCAATTCCTTTGAGTTTTAGCCTTGCGGCCGTACTCCCCAGGCGGGGCGCTTAATGCGTTAGCTACGACACAGAGGCCGTGGAAGACCCCTAACCCTAGCGCCCACCGTTTACGGCCTGGACTACCAGGGTATCTAATCCTGGCCTCCCTGCTCTT
+
GGGGGGGGGGGGGGGGGGGGGGGGGGGGGGGGGDGGGGGGGGGGGGGGGGGGGGGGGGGGGGGGGGGGGGGGGGFFGGGGGGGFFGGGGGGGGGGGGGGGGGGGGGGGGGGGGGGGGGGGGGGGGGGGGGGGGGGGGGGGGGGGGFGGFGFGCFGFGGGFFFFF@BBF5=A=45@BEDGGFD@@F;FBB;0(6)591:??FA9A761(49::0:BFBF6((320(3:?C35(,:G7:1(-4<01021:2:(-412(4:B(()(5:::8(.(5A<)5--65)52(.(.(()(()))
@M00689:251:000000000-CJTJ5:1:1101:17422:6059 2:N:0:10
CGACGGCCATGCAGCACCTGTACACCAACCACAAGGGAAACTACATCTCTGCAGCGATCTGGTGTATGTCAAGCCCAGGTAAGGTTCTTCGCGTTGCATCGAATTAATCCACATGCTCCGCCGCTTGTGCAGGCCCCCGTCAATTCCTTTGAGTTTTAGCCTTGCGGCCGTACTCCCCAGGCGGGGCGCTTAATGCGTTAGCTACGACACAGAGGCCGTGGAAGACCCCGACACCTAGCGCCCGACGTTAACGGAGTGGAAGAACGAGGGATAAAAACCGGGGAACACTGGAGGG
+
GFEFDCFFCFFFFGFFEFG<EAFFFEGGGGGGGGGGDGGGGGGGGCG@FFCFFG8FEGGGGGFGGFGGEFGGGGGGEGGFGGGGGGGGGCFEGGEGEF,=@EFG7FGAFFGGD=EF=@=EG>C6CGGGFFGGGGGGDEDEGGEF++2=C+9DGEAFDFFF?AEEEF=A>A@DA2A@G2DGF=>>;:26(,14A-5:>1<??>2656:;6913::0:(4(4364:(,(.197(,(9133(24B(((---4(-.-,(((.2)),.(.((44(-.,))..(-21(((-((().(((,-
@M00689:251:000000000-CJTJ5:1:1101:7261:6140 2:N:0:10
CGACGGCCATGCAGCACCTGTTTTCAAGGTCTAGTAAACTAGACACTCCGCTCTCTCTAGCAGATTCTATCAATGTCAAGCCTAGGTAAGGTTCTTCTCGTATCTTCTAATTAAACCACATGCTCCACCGCTTGTTCGGGTCCCCGTCTATTCCTTTGAGTTTTAATCTTGCGACCTTCCTCCCCAGGCGGAATTCTTAATGTGTTAACTGCATTACTGGATTTCCAATCACCCCAACAACTCGCATTACTCTTTTTGGTCGTGGCCTCCCAGGGTATATAATCCTGGCACTCTT
+
CC@@::@FGGFGCEE<EFFGGGGGGA<E8FFGCAF<E9FG<F9FAFFGGGGG+@F<FGGGGGGFEFGGFGD<,C,C@<EEFFFFF,CEF@FEB9BFG,@>E4,EFFG,F9FG9=;EF,DDFCFGGG88@>CEEEG,DE6+6=DD+90=;DGFGDD:F;3*=EBD*5;DFF*8))18+997BEFFF5>5C=50):):EF4*A46*A>*/*:6@*94*/5/)(07.***14?)(7:C1801((0.360:0)))))7?93:>()(,((((.(.370((.()))-))6)-)(3()(())
@M00689:251:000000000-CJTJ5:1:1101:7279:6146 2:N:0:10
CGACGGCCATGCTTCACCTGTCTTCAAGTTCTACTCAATTAGACACCCCGCTATCCCTAGCAGATTCTATCAATTTCTACCCTCCGTAATGTTCTTCTCGTCTCTTCGACTTATACCACATCCTCCACCGCTTCTTCGGGTCCCCGTCTCTCCCTTTCAGTTTTAATCTTCCGTCCGTACTCCCCCCGCGGAATGCTTAATTTGTTAATTTCATTCCTGTCTTGCTCATCACCCCACCCACCCCTATTCCCCTTTTTTTTCCTTTACTACACGGTTATTCATTCCTGCCAATC
+
E:+@6+8@+F@,,;CC<F<EE,EEF,,,<CFC,,6;,,,6<,6C,;,@F+8@+CF6C6<,,:5,:EDF,5B@,C,,,,,,CFA<,+A<,,,9:FCEF,@,D,B,C9F,4+?7,,,9ECF?D,==>E,==@CECCD,,+++668?=50=?++,,3=6+,+3?9*;*10;;;**1):)+1+00:=5=))):))(((.*788***8*93))/))7)1<355).)..)))/112+;1,9(((/(,.(((-.))))(((.))(((()))))).).)((-(((--)-)).)5).().((
@M00689:251:000000000-CJTJ5:1:1101:7262:6161 2:N:0:10
CGACGGCCATGCAGCACCTGTTTTCAAGGTCTAGTAAACTAGACACTCCGCTATCTCTAGCAGATTCTATCAATGTCAAGCCTAGGTAAGGTTCTTCGCGTATCTTCGAATTACACCACATGCTCCACCGCTTGTTCGTGTCCCCGTCTATTCCTTTGAGTTTTAATCTTTCGACCTTACTCCCCAGGCGGAATGCTTACTGTGTTAACTGCATTCCTGGATTGACAATCACCCCAACACCTAGCATTCCTCGTTTATGCCTTTTCCACCCTTGGTATCACATCCTGGCCTCC
+
FGFE@@FF:EEFEAFEEGGGGGGGGG9<,CFFFAFF9,FF<,,CCFGGG@FG7CGDFG,:F,@<FGGG,FF9AF,FF9@CFGGC<:FAA,4FFFGGGDE8C4>EFGG,+,AF9,CEFFF?D,@;>FCFFGECEDG9EC6=6==8D>DGFDGGGGGGF,+<<DEFD)DDFD;9):8>+:+=7E<C@):5>5=8):)9??*)//>EFBC**>6B*4@*@?>(7*7>*9//*2)7;;C(/1(,6;5)(77??)54((,(()))))-))-.)-((((((.))))))).3).(((,,(
@M00689:251:000000000-CJTJ5:1:1101:7973:6164 2:N:0:10
CAACAGCCATGCAGCACCTGTACACCAACCACAAGGGAAACTACATCTCTGCAGCGATCTGGTGTATGTCAAGCCCAGATAAGGTTCTTCGCGTTGCATCGAATTAATCCACATGCTCCGCCGCTTGTGCGGGCCCCCGTCAATTCCTTTGAGTATTAGCCTTGCGGCCGTACGCCCCAGGCGGGGCGCTTAAGGCGTTAGCAGCGACAAAGAGGCCGTGGAAGACCACACCAACTAGCGCCCACCGTTTACGGCAGGGACAACAGGGGTAGCTAAACATGGCATCTACGTCA
+
GGFFFFEFFFGGFGGFEGC@6CFEG@GGGGEFGGGFDFFGCCFGGAE<<<EGGFGGG,BA@FEFFGFGGGGGGGG,BEEEFGGGEGF,,CFCGGGGGG;DC8@,9EECFCFEF@FG8,=CDEGG+8FD8DGE668@E=C+8C@+9B?FF+2=F9,@2E+6A<<):>8=@B)88)0:E=CDABBF>F>B0218>2):>(-4:2)),49,((4.((,(44-238>?F2:?5*)-((*(5<09>3((((-,133221-7(9-4((.(((.(4-(-5).)-26)(,.4)(.))-.((
@M00689:251:000000000-CJTJ5:1:1101:7955:6164 2:N:0:10
CAACAGCCATGCAGCACCTGTACACCAACCACAAGGGAAACTACATCTCTGCAGCGATCTGGTGTATGTCAAGCCCAGATAAGGTTCTTCGCGTTGCATCGAATTAATCCACATGCTCCGCCGCTTGTGCGGGCCCCCGGCAATTCCTTTGAGTTTTAGCCTTGCGGCCGTACTCCCCAGGCGGGGCGCTTAATGCGTTAGCTACGACACAAAGGCCGGGGAAGACCCCTAACCCTAGCGCCCACCGTTTACGGCATGGGATACCAGGGAAACGAACCCGGGCAACCCGTGCA
+
GGGGGGGGGGGGGGGGGGGFGFGFGGGGGGFFGCFFDGGGGGGGGEFGGFFGGGGGG8FCFGDFGGGGGGGGGGGGGGGFGGGGGGGFGGGGGGGGGGGGGGGGGECCAEGFG8FG;D8EGGGGCCGGGDEG>EGEG66+=?EGFFGGF7DFGFGGGGDCFF@EEABBBABD4:;57>4*99@B>9:1022:)644(((48<BFB1490(2((4:?B9((--,-(,.(9*8(4(7((4244538((24?0,54,,,24.((((.,),4(((.,-(4((3161(((-.,(,((-
@M00689:251:000000000-CJTJ5:1:1101:14045:6179 2:N:0:10
CGACGGCCATGCAACACCTGTACACCAACCACAAGGGAAACTACATCTCTGCAGCGATCTGGTGTATGTCAAGCCCAGGTAAGGTTCTTCGCGTTGCATCGAATTAATCCACATGCTCCGCCGCTTGTGCGGGCCCCCGTCAATTCCTTTGAGTTTTAGCCTTGCGGCCGTACTCCCCAGGCGGGGCGCTTAATGCGTTAGCTACGACACAGAGGCCGTGGAAGGCCCCGACACCTCGCGCCCACAGGTAACGGCATGGACTACCAGGGGAGCAAAACCGGGCAACACGGGCGAT
+
GCEFEGGGGGGGGGGEFGG@FFGGFGGGGGGGGGGGDFGGGGGGGGGGGGGGFGGGGGGGGGFCGGGGGGGGGGGGGGGGGGGGGGGGGCGEGGG7CFGGGGCFGGGGGG9EGDFFFGGDGGGGGGGFDDGGGGGGGDDCDGGGGFGGFF7,+@FFGGGAA5=5=5>2@>=AFB:7E@GGFB516>9(7(:?5)-.7(4:B>).21119>?<(.48<97>F<)(((,(1)7((-*(,--338((2(.(5).)4901((.44)5213,2:(4(3437(,1(-((((((-(7((,(-
@M00689:251:000000000-CJTJ5:1:1101:8498:6246 2:N:0:10
CGACGACCATGCAACACCTGTACACCAACCACAAGGGAAACTACATCTCTGCCGCGATCTGGTGTATGTCAAGCCCAGGTAAGGTTCTTCGCGTTGCATCGACTTAATCCACATGCTCCGCCGCTTGTTCGGGCCCCCGTCCATTCCTTTGAGTTTTTTCCTTGCGGCCTTACTCCCCAAGCGGGGCGCTTCATCCGTTAGTCACACTACACAGGCCTTGAACCACCCCTACACCACACGCCCCCCGTTTCCGGCATCGGCTCCCAGGGAACCCAAGCCTTGCCTCCCGTGCGC
+
GC@F@FFGGGGGGDFFEGG@GEFGDGCFGGGF<<FCFDG8CFGGGDFGGGAF,7CCFCEGFFGGBFG9CB@<:FFG8E7E9C<EFAFGGG,?BFEFBEGF8E7>B9F9?FFGGGEFAEG6EGEECEDDE9++@GGDDE+1=++5CFFGF??7:5DD@**;@C5*17))5)0:;CC36>**)-(-,,(76>33)-))43)-().)))(((.5()(4:<)))),)(.3(4)*.4((>((((((0((-((-4()-((-((3(((((4(,)(((((((-(((-(),(())(--((,((
@M00689:251:000000000-CJTJ5:1:1101:12656:6266 2:N:0:10
CGACAGCCATGCAACACCTGTACACCAACCACAAGGGAAACTACATCTCTGCAGCGATCTGGTGTATGTCAAGCCCAGTTAAGGTTCTTCGCGTTGCATCGAATTAATCCACATGCTCCGCCGCTTGTTCGGGCCCCCGTCAATTCCTTTGAGTTTTAGCCTTTCGGCCGTCCTCCCCAGGCGGGGGGCTTCATTCGTTAGCTACGACACATAAGCCGTTGCAGCCCCCTCCACCTCCCGCCCACCGTTTACGGCATGGATTACCAGGGATAGTAATCCATGCATCTCTGTAGC
+
GCEEGEFGGGGGGFA@CFFCFGGGFGGFGCEFF,C<BF,CFGGGFGGGGGF9@AF@BFGGGGGGF<E<CEFGCEFGF<,:,EA9BAAFFEGC+@F+@FFGECE8E;;,,9AE8@9E;DC6=EDGCC+9,@EG=C8+6@CCD+6DCDGGF66,+3,@?9+<?FF*A)):@):):89CE5*;*)7>@(((((.,))).-5:((-)).((((42))..)4(,(4(43),(49))4<:C8((((4570::(4(54)-((-92(.))).-))(42(1())))..4).22-6).))))).
@M00689:251:000000000-CJTJ5:1:1101:12299:6274 2:N:0:10
CGACAGCCATGCATCACCTGTACACCAACCACAAGGGAAACTACATCTCTGCAGCGATCTGGTGTATGTCCAGCCCAGGTAAGGTTCTTCGCGTTGCATCGAATTCATCCACATGCTCCGCCGCTTGTTCTGGCCCCCGTCAATTCCTTTGAGTTTTACCCTTGCGGCCGTACTCCCCAGGCGGGCCTCTTACTGCGTTAGCTACGCCACACAGGCCGTGGCATCCCCCTCCACCTCGCGCCCCCCGTTTACGGCCTGGACCCCCCTGGTACTCACCCCTTGCCCACCTTTCCTT
+
FGCFFCGGGFFGFFDCEFF@FFFEEEC,F@FGDF@FE6,,CFAF,6C@FFCF@8F+@CFECFFGFA<,CF,,,:DF8C,B@,B8FCFCFFDF8FF+CADG,,,9D,C5CEEE,E9EAFF6CG6CEG+99;,@,@DFEG6@G6+?CFGGF+?,+7DFG9+;FFD):))8=)8):CA@FF*0*:))5(.(/=9?/73;1?F61C>)7((2,6(((.2(4(9(-(()(.43CD)42:F1((---7,,499:?244((4(4(((30(16(,323)))-.(,(-(((.,2)-(())))-)
@M00689:251:000000000-CJTJ5:1:1101:14355:6275 2:N:0:10
CGACAACCATGCAGCACCTGTACACCAACCACAAGGGAAACTACATCTCTGCAGCGATCTGGTGTCTGTCAAGCCCAGGTAAGGTTCTTCGCGTTGCATCGACTTAATCCACATGCTCCGCCGCTTGTTCGGGCCCCCGTCCATTCCTTTGAGTTTTAGCCTTTCGGCCGTACTCCCCAGGCGGGGCTCTTAATCCGTTATCTACGACACAGCGGCCGTGGAAGCCCCCTACCCCTCGCGCCCACCGTTTCCGGCATGGGTCACCAGGGTTCCCAACCCCTGCCTTCCCTCCT
+
FCFEFGGEEGFGGCEEEFFCFGFGGGC8FCGGCA@,:C8,CEED<CFFFCC9E,E@+CFEEFFGF,ECFG9<<FDF,C@FD9@A@AFFGFF@BGCCFC8@>,+@B,A5AE=E,@EEDGG68ECEGE8@,@CG+=@C8CCCG+=FDFGGB76,@DFGG;+=CAC*:@:@>8ADDCACF>*39:)(/(2,=1=))))12=46(6-)6(,3(3(.(,(42,,70(4(.4(,))0,48F<((,(4532::(4:?))(((((((((((.528(,80,())((-4((((()),.()((.
@M00689:251:000000000-CJTJ5:1:1101:12661:6284 2:N:0:10
CGACAGCCATGCAACACCTGTACACCAACCACAAGGGAAACTACATCTCTGCAGCGATCTGGTGTATGTCAAGCCCAGGTAAGGTTCTTCGCGTTGCATCGAATTAATCCACATGCTCCGCCGCTTGTGCGGTCCCCCGTCAATTCCTTTGAGTTTTAGCCTTTCGGCCGTACTCCCCAGGCGGGGCGCTTACTGCGTTAGCTACGACACAGAGGCCGTGGCAGCCCCCTACACCTCGCGCCCCCCGTTTCCGGCACGGACTACCCGGGTTCCCAACCCTTGCCACCCCTTCTC
+
GGGGGGGGGGGGGFFGGGGCGGGGGGFFGFGFFFFFFCAAFGGGFEGGGGFGDDF7@CFGGGGGF9F9EG<,5CFGEF@EAAFFGFGEFGDF>FG=CEEG8C=FF9FD9EFE8EDGCGF6EGCEEG?D,@+@1@@DFGDGD++DFFGFBG9,6@DFDC+BFFB*:085@):5=CEEFFG>559@99>09@F?)6)9:?::(6<A<1(3031..,(4?>BB((346BFFG<)4(4C1(,-,9:((4;12?B)4(41(((-((((5((3(24((()-4-4<8((5()).((-(().
@M00689:251:000000000-CJTJ5:1:1101:5456:6286 2:N:0:10
CGACAACCATGCAGCACCTGTACACCAACCACAAGGGAAACTACATCTCTGCAGCGATCTGGTGTATGTCAAGCCCAGGTAAGGTTCTTCGCGTTGCATCGAATTAATCCACATGCTCCGCCGCTTGTTCGTGCCCCCGTCAATTCCTTTGAGTTTTAGCCTTGCGGCCGTACTGCCCAGGCGGGGCGCTTCATGCGTTAGCTAGTACCAGAGGGCCGTGGCAGCCCCCTCCCCCTCACGCCCACCGTTTCCGGCAGGGACTCCACGGCTATCTACTCCCGGCCTACCCTGCT
+
GGGGGGGGGFGGGGGGGGGGGGGGGFGDE8FGG@FCEGGGGGGGGGGFFGGGGGGGGGGGGCFGDGGF,CFFFGFGFEG@FGGDEFFFE9DCEFCCECFGDGG88F,,@F<8EFGG8DD>CEGG@>F4,@C68CDDGGC@DDGFFFFCDDF,@DFGGE67D5>DFBA=88:58=*>,:7??DAB9(.2((((.)).3332?D<))).))),(.4((,,7>((44((419<)((-51(((.2)4((((.(.)6(((((,,,,(,4).-9,(()(..)))(((-,-38?(()(((
@M00689:251:000000000-CJTJ5:1:1101:21280:6302 2:N:0:10
CGACGGCCATGCATCACCTGTACACCAACCACAAGGGAAACTACATCTCTGCAGCGATCTGGTGTATGTCAAGCCCAGGTAAGGTTCTTCGCGTTGCATCGAATTAATCCACATGCCCCGCCGCTTGTGCGGGCCCCCGTCAATTCCTTTGAGTTTTAGCCTTCCGGCCGTACTCCCCAGGCGGGGCGCTTAATGCGTTAGCTACGCCCCAGAGGCCGTGCACCACCCCTACACCTAACCCCCCCCGTTTCCCGCCTGGCCTCCCCCCGTCCCCCCCCCCTCCCTCCCCTTCCC
+
FEGGGGGEGFGGDGFFGGGFGGGEFFF<FGFGAF<FD8CAEC<FG<F<FFGFEEF7CGGCFGGGECFD<E<<<FGFGCEE,EA@F=FGFG@EEGG>F?DF>ECFDAF9EEFEFGCC,@8?CE6CBEFG,=6CC@CCEGCCD+19CFCFFFC78@FGGD*B6AE*:)7>A4>92(9BGFFD4220(49(9>??2:>412--,6))48(3(4(1::(4<163(()(48<FC*),(450(.,(,00(42(-(57)),3(,-(.1).(421(,,(((.(2(,2,(,4,(.3,((.4((
@M00689:251:000000000-CJTJ5:1:1101:16943:6339 2:N:0:10
CGACGACCATGCAGCACCTGTACACCAACCACAAGGGACACTACATCTCTGCAGCGATCTGGTGTATGTCAAGCCCAGGTAAGGTTCTTCGCGTTGCATCGAATTAATCCACATTCTCCGCCGCTTGTTCGGTCCCCCGCCCATTTCTTTCAGTTTTAGCCTTGCGGCCGTCCTCCCCACGCAGTGCCCTCAATGACTTGACTACCACACAACGCCCTTGGCAGCCCCCAACACCTACGCCCAACAGTTTACGGACTGGACCACCAGCGTTGCATACCCTGGCATCCACTTTAC
+
FDCFB:FGGGGGGGF@FFFFGGG9F<FCFFEG@FCE,C,,CECFAE9CFFDGCAEE:,A8B,54A<C9FGAF<FDFG,BFG<EFGEA,AFAC+8C+=,4@88EF?,9,EF?8,@,4=EGGEE+=BE6=EGEC+6@8DEC+=0@+6+=7DF7,,37@+,+=A9*)::@AB)))/58>GA7*)/(((0**(0(-.)))))1/)/9)5().(6(((((,,(/((,.((,-4C).82<D(,,(((0((,(().6)-8(,(((.21((-8:((((((,)).)2281?0()(,)()))))
@M00689:251:000000000-CJTJ5:1:1101:16242:6379 2:N:0:10
CGACGACCATGCAGCACCTGTCTCACAGTTCCCGAAGGCACCAATCCATCTCTGGAAAGTTCTGTGGATGTCAAGACCAGGTAAGGTTCTTCGCGTTGCATCGAATTAAACCACATGCTCCACCGCTTGTGCGGGCCCCCGTCAATTCATTTGAGTTTTAACCTTGCGGCCGTACTCCCCAGGCGGTCGACTTAACGCGTTAGCTCCGGAAGCCACGCCTCAAGGTCCCAACCCCCCAGTCGACCTCGTTTACGGCTTGGCCTACCAGGGTACACAACCCTGGCATCCCTAGCT
+
GGGGGGGGGGGFGGFFGGGGGGGGGGFFGGGGGGCB7FFFGGG8FGGCGGGGGFCF<FFFGGGAFEFFFGGGGGGFGG<CCFA,BCFGGGGGFGEGGEE=FGCC8FED,9EGGGGGGGGGG8DFBEEGFG,@@CCCEGGG8CEG8DGG7EG:@,:<CE9=9FEEEACB5=B)>9>=CEGG479B29@B9,4;;9;A(:>BB((./;:0(,2,,404((-(4(.8).435D)88(/4(70,))-((-,(((((),39(44((..(,3?02(.,))..(((-(((..),(3)-((-
@M00689:251:000000000-CJTJ5:1:1101:17480:6396 2:N:0:10
CGACAGCCATGCACCACCTGTACACCCACCACAAGGGAAACTACATCTCTGCAGCGATCTGGTGTATGTCAAGCCCAGGTAAGGTTCTTCGCGTTGCATCGAATTAATCCACATGCTCCGCCGCTTGTGCGGGCCCCCGTCAATTCCTTTGAGTTTTAGCCTTGCGGCCGTACTCCCCAGCCGGGGCGCTTACTTCGTTAGCTACGACACCGCGCCCGTGGCAGACCCCCCACCCTCGCGCCCCCCGTTTACGGACTGGCCCCCCCGGCTTCCCAACCCCTGCATCCCCTTCC
+
FGGGFFFGFGGGGGFGGGGGGGGGGG+,CF,D<;CE@FGFGGFFAFGDDGGFEFFCEGGGF,CEFCFCFG9,,CFGF8@A@9C8EFCGGGFFBCF@F=AF,@4>E;ACEGGG,E9EDGGEEG=CC@@D,@>+8@EEGG6CD86=CFGFBF+78=CGG,+=:<8):)0:=25=A=CEGF47)85(2>4(4:D?);)/,56,(:<AF047(43(-4(,419(((((-:BFD75((4C((,436B>(-3(-4536(((-(((4:(-42-(-(((()()1(-8((-,()).4(1(,,
@M00689:251:000000000-CJTJ5:1:1101:21463:6408 2:N:0:10
CGACGGCCATGCAGCACCTGTACACCAACCACAAGGGAAACTACATCTCTGCAGCGATCTGGTGTATGTCAAGCCCAGGTAAGGTTCTTCGCGTTGCATCGAATTAATCCACATGCTCCGCCGCTTGTGCGGGCCCCCGTCAATTCCTTTGAGTTTTAGCCTTGCGGCCGTACTCCCCAGGCGGGGCGCTTAATGCGTTACCTACGACACAGTGGCCGTGGCAGCCCCCTACCCCTAGCGCCCCCCGTTTACGGCCTGGACCACCCGGGGTTCCACTCCTGCCATCTCTTTCT
+
GGGGGGGGGGGGDACEFGGGGGGGGG<EGGDGGGCF:AC@FGGGGFFFGGGGDFFFEGGGFFGEGFFDGG9EEFGGFFGGDFGFGGGGGGCFEGG@F<FG>EEGG,AFGGCGFG=FGGFDGGCGGGGG?D8@8@CCEEGGG7:EGFGGFGF:@DGGGGDFFFE)=)5>@):49>EFGFG<;>=@9(4(7>F0)4)41?BB(646?((4,42()-4<F>B9((,-(4:?DCFF(2F?0.:00@((43383.(6,031:?(.,(,38364(,(((())).(),(,))5))-)..)
@M00689:251:000000000-CJTJ5:1:1101:21642:6418 2:N:0:10
CGACGGCCATGCAACACCTGTACACCAACCACAAGGGAAACTACATCTCTGCAGCGATCTGGTGTATGTCAAGCCCAGGTAAGGTTCTTCGCGTTGCATCGAATTAATCCACATGCTCCGCCGCTTGTGCGGGCCCCCGTCAATTCCTTTGAGTTTTAGCCTTGCGGCCGTACTCCCCAGGCGGGGCGCTTAATGCGTTAGCTACTACACAGAGGCCGTGGCAGACCCCTACACCTAGCGCCCACCGTTTACGGCATGGACTACACGGGTTTCCAATCCCGGCCACTCTGTCC
+
GGDCFGGG:FGGGGGGGGGGGGGGGG?@FGGGF<A@FECCEGGGGGGFFFGFFGGGGFFGGGGGGFGGGGD<FFFGFFGGGD9<FFFGGG7FGGGDFGGGGF8EFAFGGGGG=F9EGGGEGGEGGGDD,@+6=EEGGGGGG+@FFFGGFGF7:FACBDCBFFE:@>B=@2@2@FF2C@895@>@>06129?:)6)61440-99)5))6)4?4((,4:9>>6(3<(8?BDFF?0<G<4)((-03<?B9.4>(6-11(((.).)(.),(41,(244).)31)(-(4(3(4))6))
@M00689:251:000000000-CJTJ5:1:1101:17807:6427 2:N:0:10
CGACGGCCATGCATCACCTGTACACCAACCACAAGGGAAACTACATCTCTGCAGCGATCTGGTGTATGTCAAGCCCAGGTAAGGTTCTTCGCGTTGCATCGAATTAATCCACATGCTCCGCCGCTTGTGCGGGCCCCCGTCAATTCCTTTGAGTTTTAGCCTTTCGGCCGTACTCCCCAGGCGGGGCCCTTAATGCGTTAGCTACGACCCAGCGTCCGTGGAAAACCCCTACGCCTAGCGCCCACCGTTTACGGCCTGGACTACCAGGGGTTCTAACCCTTGCACCACTTTCT
+
GGGGFGGGGGFGGGGGGGGGGGGGGGGGGGGGCEAEEGFGGGDGGGGGGGGGFFFCCFFGCDFCGGGGGGG@EFBFFFFFG<FEFFGGGGEFCCG:FFFGC8,EFFGGFFEGGGGGGGG>ECCEGG8F8=8@6@GCEGCGG6>@FFGGFG7D+@DFG3*=99:*1188A9@AABCBGFF<)52>1(4(,-40.4)6134036A><32(,162(4(3;(.-(4))(.36C/71(-1(-.5(-79((-(41,(.4(-(420((),4.)),((((..)))(.(((.))(((().6)
@M00689:251:000000000-CJTJ5:1:1101:27878:6448 2:N:0:10
CGACGGCCATGCAACACCTGTACACCAACCACAAGGGAAACTACAGCTCTGCAGCAGTATGGTGTATGTCAAGACCAGATAAGATTCTTCGCGTTGCATCGCAATAATAAACATACTCCGCAGCTTGTGCGGGCCCCCGTCTATACCTTTGAGTTTTAGACTTGCGGCACTACTCCCCAGGAGGGGCGCTTATAACGTTAGCTACTACACACGGGTCGAGGAAGTCACACACCCCTACAGTCCACCGTTTTCAGGTCGGGATACACGGGCATATCCACTCGGCTCATACTTTCAT
+
CFGGG:EGGGFGGDDCDFGGG9;<F86FB,FFFF<,B@6CFG<F8,,,6,:C,9F,,<,,A@5,?F,6C5,55,:49@,,?C,,,4AFCCFGD6@+:,=,,6=++,45,,9CF,,,4@0=@+4=84@8=,44C8+>>ED==+@+++62=F+,5,3@E93**108*11)1)).)*:),7*/9)-/5292(((/)))1,(((/)1)745;;@?0(41(3(((-1(4)6<)**)(((1-(,4,)67)8:B((,(.6<2))-,(,((,).(((((()6)-)(-(((((,,)))))-)))
@M00689:251:000000000-CJTJ5:1:1101:27870:6464 2:N:0:10
CGACGGCCATGCAACACCTGTACACCAACCACAAGGGAAACTACATCTCTGCAGCGATCTGGTGTATGTCAAGCCCAGGTAAGGTTCTTCGCGTTGCATCGAATTAATCCACATGCTCCGCCGCTTGTGCGGGCCCCCGTCAATTCCTTTGAGTTTTAGCCTTTCGGCCGTACTCCCCAGGCGGGGCGCTTAATGCGTTAGCTACGCAACAGAGGCCGGGGAACACCCCTACACCTCACGGCCCCCGTTTACGGCATGGACTACGAGGGTGTCTTATCCTGGCACTCCTCTCT
+
GGGGGGGGGGGGGGGFGGGGGGFGGFGFFDGGGGF@GGFFGGGCGFFGGGGGGG<EFFFFGGFFFGGFGFFFFGCFGGGGCFFF9FFGGGGGGCFFGGA,8888@EEGD,EFGGGFEFFGGGEE7EFGGGGCEEEGGGGGDDG+++5CEFGEE@,@CCCFFB@*:=BFAA4=5>:@F=68?D2@6:09903(4:))4?:0()).56(((-2,.,42:((-((3((8?9C*514:G,((((()-(3722(,(63:1(38(5:).5(,30(((())).)).)-(.()((()()()
@M00689:251:000000000-CJTJ5:1:1101:25222:6466 2:N:0:10
CGACGACCATGCATCACCTGTACACCAACCACAAGGGAAACTACATCTCTGCAGCGATCTGGTGTATGTCAAGCCCAGGTAAGGTTCTTCGCGTTGCATCGAATTAATCCACATGCTCCGCCGCTTGTGCGGGCCCCCGTCAATTCCTTTGAGTTTTAGCCTTGCGGCCGTACTCCCCAGGCGGGGCGCTTAATGCGTTAGCTACGACACAGAGGCCGTGGAAGCCCCCTACACCTAGCCCCCACCGTTTAAGGCCTGGACCACCAGGTGTTCTAATCCTGGCATCTCTGTCCTT
+
GEEGC@FGGGGGGGGGGGGGGGGGGGGGGGGGGGGFGGGGGGGGGGGCFGGGGGGEGGGGGGGGGFGGEF,BEG<FFGGGGFFGGGGGGGGGCGGGGGGGG8EGGGGGGCGGGGGGFGGGGGGGDCEGDCEGEGCCGGGECDEGGFGGFFB7?EDFFEGFFFF5CB5@BFADD=;@G=FG4:BBF@>9>9<644))((4((:AA<:?BBBB0(4(-879((1)((.4:G<)2(4C<?3(((71(1:(8(8()).((,,447(--4(3:)()(-)-)..)).48(5?<6))-6))4
@M00689:251:000000000-CJTJ5:1:1101:5633:6549 2:N:0:10
CGACAACCATGCAGCACCTGTATACCAACCACAAGGGAAACTACATCTCTGCAGCGATCTGGTGTATGTCAAGCCCAGGCAAGGTTCTTCGCGTTGCATCGAATTAATCCACATGCTCCGCCGCTTGTGCGGGCCCCCGTCAATTCCTCTGAGTTTTAGCCTTGCGGCTGTACTCCCCAGGCGGGGCGCTTACTGCGTTCGCTCCGACACAGAGGCCGTGTAAGCCCCCTACCCCTACGGCCGACCTGTTACGGCAGTGACCAGAAGGGTTTTCAACCCCGGTACCTCTGCTCAT
+
F>@FFDFECD<,<FFGFEE8;E,CC<EE,8FDCFF,,C@,CFDEFCFAEGCG<F<+66B@D99EA6CE6@@,@,,AEEG,BA<@:EFGG9D,6@++,=,@C8,=BFFCF,,EFEFBD,==E=+=+@1=,,@CE+>6+@8@D8CD7B+?+52@,77ACDCFA86)8:)=):@A?<*:=5***75260:011(4)).6(-3((-2(-((-(((((.,81(-4..4))(((1)03(,7(-((((.(((,-,6)))(((-145))))((((.(..(-))).,((((((()))).))-.)
@M00689:251:000000000-CJTJ5:1:1101:5648:6561 2:N:0:10
CGACAACCATGCACCACCTGTATACCAACCACAAGGGCAACTACAGTCCTGCTACCCTCTTCCCCTTGTCAACCCCAGGAAAGGTTTTTCGCGTTGCATCGAATTAATCCCCATCCTCCACCCCTTGTTCGGCCCCCCGCCACTTCTTTTTTGTTTTTGCCTGCTGCCCTAACTCCCCCTCCGGGGATCTGCTTCTGTCGCTACACCCACAGCGCCCGCGTACGGCCCCTACACCTCGCGCCCACCGTTTACGGCGTGTCCTCCCCAGTGTGTCCAACCAGATCTCCCCTTACTT
+
;:CEE7EGGGGGF,CFEGGFC,6C6<C,@@,C,@E,,,:,C,,;C,,,,6,6,,;,,6:,,,:,,,,,:,,,,9,,,,,A<,,4A,,:=A+,+84@,,9@8,,9+99AF,,9,44,,9=,@A+@>,,9,,+@@=>+@==++++6+;9DF=++3:DC+++;0B*)03*0)))))*.01)***/):(5(((0//.)1))9),(((./(,.((((((,(((((-(((-(-47*).(.>0<0(4(71:6:(41444((((3681))-3(((,()-)4)6)).-((()()68(((().)-
@M00689:251:000000000-CJTJ5:1:1101:5238:6567 2:N:0:10
CGACGACCATGCAGCACCTCGACAACCACCAGAAGGGAAACGACATCTCTACATCGATAGGGTTTATGTCAAGTCGATCGAAGTTACGTCAGGTTTCATCGGATGAGTCCACTTACCCCTCCTCTTCTCCCGCCCCCCGTGATTTCCGTGGGTTTTTAGGCTTTCCGACGTTGTCCCCGTGCCGCCCGAGTGTGGCGCTAATTGCGACATCACGCCCACTGCTGCCGCCGTTACCCCCCGCCAACCGTTTAACTCCGTTAACCTGAGGTAAACTAGTCCTGTCCACCCTTGCCAT
+
G66@C+@BFGCEGEFCF<F,68@,+,,8DBD8F,,,,C,C,,+8@C<FFF,F,,<6EF,,,,4,@E,9<,,:B,:,,6,+8,,:,,57E:,+9?=E,E,,,++64EE@?,CF,E,,,9=+16,=@F,@,@,4+16+6++1++,5=CGGAF+++3*43,3*0*))01)))/04)(**4-)*)((0(((.,(,(.)/(,(.,())6.(,,,-.),(((4((.,2).).21D))(,4742(4(()((((,--4(--)))(4)(().)(,(3(,).:<2).)))..)))),(4((,()-
@M00689:251:000000000-CJTJ5:1:1101:5630:6567 2:N:0:10
CGACAACCATGCAGCACCTGTACACCAACCACAAGGGAAACTACATCTCTGCAGCGATCTGGTGTATGTCACGCCCAGGTAAGGTTCTTCGCGTTGCATCGAATTAACCCACATGCCCCGCCGCTTGTGCGGGCCCCCGTCATTTCCTTTGAGTTTTAGCCTTGCGGCCGTACTCCCCAGGCGGGGCGCTTAACGCGTTAGCTACCACACTGAGGCCGTTGCAGCCGCCTCCACCTAGCGCCCTCCTTTATCGGTATTGCCGCCCGAGCTCTACTACACGGGCTGCCCTGTCC
+
FC7C7CFDGG<DFCFCFFF@FGFGGGEFECGFFG8@7@8ECFGGGFE,CE<A9CFC+CFFFGGGFEFGFEE,BF7@C@C<,<,,:A<,FFFGGGCEC@,D>F8DFC9,9,4BEGGG=,=+@@+@+6===FG>8CB+6=D1:015?+5?+;758EFE9,7+*4858=ABB9AF9(*375**)6@0((3(-730))-((42(4<2<2(.4,(().)48017,,(2)),(-9*)4(,*(()(((0(((((..)).(--48))-)((((((-(()).-).)).((-3(((((.(.))
@M00689:251:000000000-CJTJ5:1:1101:25621:6589 2:N:0:10
CGACGGCCATGCAGCACCTGTACACCAACCACAAGGGAAACTACATCTCTGCAGCGATCTGGTGTATGTCAAGCCCAGGTAAGGTTCTTCGCGTTGCATCGAATTAATCCACATGCTCCGCCGCTTGTGCGGGCCCCCGTCCATTCCTTTGAGTTTTAGCCTTGCGGCCGTACTCCCCAGGCGGGGCGCTTAATGCGTTAGCTACGACACAGAGGCCGTGGACGCCCCCTCCACCTAGCCCCCACCGTTTCCCGCCTTGACCACCTCGGTCTCTCATCCCTGCCTTCCTTTCT
+
FGGGGEFGGGGGFGGEEGGGGGGGGGGFGGGGGGGGGGGGGGGGGGGGGGFGGGGG7EGGDGGGGGGGGGDCFGGGFCFGDFGGGFFGGGFGGGGFGGGGGFGGGGCFGGGGFGCEFGGEEE6CGGFG,E66@EEGGGG>>+A+?FFGAF=@DDGGG97BFF@5@A5=AFF>@BFEG@CD>:590699>9826<)67:<((456?6(37>:4:2<??(329?0((-29D>3,(4<:(.2(2@(-7:3<:>)-),410(433).81((--((,)-).))4())(()),4)))))
@M00689:251:000000000-CJTJ5:1:1101:5030:6592 2:N:0:10
CGACAACCATGCATCACCTGTCACTCTGTCCCCGAAGGGAAGGCCCTATCTCTAGGGTTGTCAGAGGATGTCAAGACCTGGTAAGGTTCTTCGCGTTGCTTCGAATTAAACCACATGCTCCACCGCTTGTGCGGGCCCCCGTCAATTCTTTTGAGTTTCAGCCTTGCGGCCGTACCCCCCAGGCGGAGTGCTTACTGCGTTCACTTCAGCACTAAGGGGCGGAACCCCCCGACACCCTAGCCCGCATCGTTTACGGCGTGGACTACCAGGGTATCTGATCCTGGCTTCCCTGTAT
+
FGGGDGGGGGGGGGGGGGGFFC9@,CFGFGGGCFE@FEECAF:FGGGGGGEFAAFFDGG7CEAFG9CEGG@FG<AAEF8EEC9E@C,5ACCFG,CE=FGFGGGDGC=<<ACFGCFCGGGGC88D@E>8EEGD8==BCE+==?C++?++?CC@F63<9EFF++8@<C<))8)::A=),:@7?9(/5(.,6())7?.;C),;4(()7))).640,)(.300-((3911?0)))41453;3<(.)((-(-3(,:03)4,-((42(().(())(-.5)).)))6)-)50,.,).6))))
@M00689:251:000000000-CJTJ5:1:1101:5045:6602 2:N:0:10
CGACAACCATGCATCACCTGTCACTCTGTCCCCGAAGGGAAGGCCCTATCTCTAGGGTTGTCAGAGGATGTCAAGACCTGGTAAGGTTCTTCGCGTTGCTTCGAATTAAACCACATGCTCCACCGCTTGTTCGGGCCCCCGTCAATTCTTTTGAGTTTCAGCCTTGCGGCCGTACTCCCCAGGCGGAGTTCTTAATGCTTTAACTTCAGCACTAGGGCGCGGAACCCCCCTAACACCGTGCACTCATCGTTTACGGCGTGGACTACCACTGTCTCATATCACGCCATCTCTTTTT
+
EEGGGGGGGGGGGEFGGGGFEAFEFGGGGGFFFFGGEDGGGDFGGGGGGG9FGGGGFGF:BFGGGGGFGGCGFFFGGCFGGEDDDF??FFGGGDEG7CEGFEG7=,=FFGFDGFEFGCGAFDCDCCC+1,,7CEECGCC8CDE8=CCFFCC,,+@DF,+;E75@C5C9)>=5@)::FEG>A)<B@@2=9(9?4>665C)).)16))7<)9;;34)(/((,,(,3213(95),4?<?(((.3).).(6488(-(-((-7>06:22(5()),,-))6)))))))-(-,(,)))))))
@M00689:251:000000000-CJTJ5:1:1101:7632:6606 2:N:0:10
CGACAGCCATGCAGCACCTGTACACCAACCACAAGGGAAACTACATCTCTGCAGCGATCTGGTGTATGTCAAGCCCAGGTAAGGTTCTTCGCGTTGCATCGAATTAATCCACATGCTCCGCCGCTTGTGCGGGCCCCCGTCAATTCCTTTGAGTTTTAGCCTTGCGGCCGTACTCCCCAGGCGGGGCGCTTAATGCGTTAGCTACGACACAGTGGCCGTGGAAGCCCCCTAAACCTAGCGCCCACCGTTTCCGGCATGGACTACCCGGGTACCTCCTCCGGGAACCTCGGTCT
+
GGGGGGGGGGGGGGGGGGGGGGGGGGGGGGGGG8FFGGGGGGGGGGGGGGGFGFGGGGG?FGGGGGGGGGGGGGGGGGGGGGGCEFGFCFFEGFGGGGCF8DF87FGGG9<FFFGGDDCEGEEGEG?EFGGGGGGG>CDCG+@D+BFDF9+3@DECFCFFFF@)1>==BFAA25A4CAGGF55(69699011><BFF?1:?A242<0399?6-)3:896>>02((.,27/.().>(4>?(-7>?03232(,)1(((42:).),.(,4((-(3-))(.(,((-((-11(((-((
@M00689:251:000000000-CJTJ5:1:1101:12445:6615 2:N:0:10
CGACGACCATGCATCACCTGTACACCAACCACAAGGGAAACTACATCTCTGCAGCGATCTGGTGTATGTCACGCCCAGGTAAGGTTCTTCGCGTTGCATCGAATTAATCCACATGCTCCGCCGCTTGTGCGGGCCCCCGTCCATTCCTTTGAGTTTTAGCCTTGCGGCCGTACTCCCCAGGCGTGGCGCTTACTGCGTTAGCTACGACCCAGAGGCCGTGGAAGACCCCTACACCTAGCGCCCCCCGTTTCCGGCCTTGACTACCCGGGTACCCAACCCTGGCACCCCATTCC
+
GGGGGDGGGGGGGGG@EGGGGGGGGGG@FFCFD<<FFF,CCF@E<CFFFGCG<FF:6EFF@AFEG9EEFF<,4BFG:F7F5F@FFFGGGGFFBFGCGAFG+49E8=9FGG9E:EFGGGG+CE=EGG6D8E6=+@>C>E8CG>EGFFGGFG+@:EEGG;*=FFC5@5):>)>5728@G=*2)5/(011(:;D;)?5>6@F;0>6)),(4(90.(.(4:(-(2(,.88:?D<<4(4<14).(4D>09>9::7)621>((,32>54:(.(,26().))((,4((((()-(((()))
@M00689:251:000000000-CJTJ5:1:1101:23227:6622 2:N:0:10
CGACAGCCATGCAACACCTGTACACCAACCACAAGGGAAACTACATCTCTGCAGCGATCTGGTGTATGTCAAGCCCAGGTAAGGTTCTTCGCGTTGCATCGAATTAATCCACATGCTCCGCCGCTTGTGCGGGCCCCCGTCAATTCCTTTGAGTTTTAGCCTTGCGGCCGTACTCCCCAGGCGGGGCGCTTAATGCGTTAGCTACGACCCAGAGGCCGTGGCAGACCCCTACCCCTAGCGCCCACCGTTTACGGCCTGGACTACCAGGGTCTCTACTCCTTGCCTCCCTATCC
+
GGCCFFGGGGGGFGFFEGGGGGGGGGGGGGGGGFGGGGGGGGGGGGGGGGFGGGGGEGGGGFGGGGGGGGFGGGFFCFGGGGGGGGGGGGGGGGGGGGGGGG8EFGGGGGGGGGFDGGFGGGGGGGGGGGGGGDEEEGGGGGDCFFGGFGGC6DEGFGGFFBEBCB5>=>F9ABFEGFGGFB9@6((-7>B<2<)6;:3(-45<463,((43(((48(-29(.--:11C*0,((91(..(479:<?28:>6A03-(-4(20)((4).44:(.--))).4)).5()).(()),,
@M00689:251:000000000-CJTJ5:1:1101:19611:6623 2:N:0:10
CGACGGCCATGCAACACCTGTACACCAACCACAAGGGAAACTACATCTCTGCAGCGATCTGGTGTATGTCAAGCCCAGGTAAGGTTCTTCGCGTTGCATCGAATTAATCCACATGCTCCGCCGCTTGTGCGGGCCCCCGTCAATTCCTTTGCGTTTTAGCCTTGCGGCCGTACTCCCCAGGCGGGGCGCTTACTGCGTTAGCTACGACACAGAGGCCGTGGCATACCCCTCCCCCTAGCGCCCCCCTTTTACCGCACGGCCTCCCAGGCTATCCCCACCTGTCACCCCCTCCC
+
GGGEF@FGGGGGFC@FFGGGGGGGGG<CGGGGFD@FC@F<FGFGGEFFGGGG9CF@@FGGFGGGGAFGGGCA@FGGFF7FFGFFGFGGGG:FCG@BF9DF>=EFFCCA<F@F:FEFDGGDEG>CEG=F8E+@8EGGGGDGG6CCGFGGFG?,@:EEDGGFF5@8=/7>A2@(:BFFGF*?):(26(43;9:?)62)(886(:462:(7(4<(2((-313((4:))4429*)-,4C080>07>>(,41(4-.))((((--(((((4()-(44),,)((-,(.)))).(((-(,(
@M00689:251:000000000-CJTJ5:1:1101:17505:6636 2:N:0:10
CGACGGCCATGCAGCACCTGTACACCAACCACAAGGGACACTACATCTCTGCAGCGATCTGGTGTATGTCAAGCCCAGGTAAGGTTCTTCGCGTTGCATCGAATTAATCCACATGCTCCGCCGCTTGTGCGGGCCCCCGTCAATTCCTTTTAGTTTTAGCCTTGCGGCCGTACTCCCCAGGCGTGGCGCTTCATGCGTTCGCTACGACACAGAGGCCGTGTCAACCCCCCACCCCTAGCGCCCCCCGTTTACCGCACGGACTACCAGGCTCTCCACACCTGGCAACTCTTGTTC
+
GCBFFEGGGGGGGGF8EGGGGGGGGGCEGG@FEC<C@F,CFGAFGGGGGGGG<EF@+CFFCFGGG<D<EGA,CFGGC,DFG<B8FEGGGGCG>FGCF@DFC,,@=4CAFGDG:E=FFGGCGG>ECG8F?F>8>EGEGG>GGD7CDFGGFG+,,@=EF,;=FFF)=>)>A4>A@DCEG@??)62-6(:(;6@()97<0;6((626>0(2(4.(.(4::99((())).,47)87(,9:(4:40@B(39(-3:(.)4;>(((41(.8?)4:(10.,1<((480(,,()-())))))6
@M00689:251:000000000-CJTJ5:1:1101:5216:6650 2:N:0:10
CGACAACCATGCAACACCTGTTTTCAAGGTCTAGTAAACTAGACACTCCGCTATCTCTAGCAGATTCTATCAATGTCAAGCCTAGGTAAGGTTCTTCGCGTATCTTCGAATTAAACCACATGCTCTACCGCTTGTGCGGGTCCCCGCCTATTCCTTTGAGTTTTAATCTTGCGACCGTACTCCCCAGGCGGAATGCTTAATGTCTTAACTGCATTACTGTACTGACAACCACCCCCACACCTAGCATTCATCGTTTAGGGGGTGGACTACCAGGGATTCAAATCCTGGCAACCA
+
GGGGGDGEECGGGGGGEGFEEFGGDGFF<CCFEFFCGGGAFEFGGGGGGGGGGDFFFGGGGGGFGGGGGFGGFG<,ECC@EGFFE8FFGGGGGGG9DCCCBE=DFFG?F8AFECFEGGGC,@D4C,,9ECGGGGB8EEDE686@FE++36?@DE8@2@95+50;*:CCECB5):>:+)03308@AF58=@)>(()9<8*/9***18*94@**01>4CCF../))9())/*.(6,/,46<1()()(.)644)6(-,((-2(,(,((-(,,2(504(((()))6)4:<).,()-(-
@M00689:251:000000000-CJTJ5:1:1101:18518:6673 2:N:0:10
CGACAGCCATGCATCACCTGTACACCAACCACAAGGGAAACTACATCTCTGCAGCGATCTGGTGTATGTCAAGCCCAGGTAAGGTTCTTCGCGTTGCATCGAATTAATCCACATGCTCCGCCGCTTGTGCGGGCCCCCGTCAATTCCTTTCCGTTTTAGCCTTGCGGCCGTACTCCCCAGGCGGGGCGCTTAATGCGTTCGCTTCGACACACAGGCCGTGGCAGACCCCTACCCCTAGCTCCCACCGTTTCCGGCCTGGACCACCAGGGTTCCTCATCCTGGCATGCCCTTTCC
+
GGGGGFGGGGGFGGGFFGGGGGGGGGFCGGCF<8,C@FCFGGGGEGGGGGFGAFFCCGGG9FFFF9FFGG<B@FFGGCFGDCF8FEFGGGDFCFGFGFGG69,=DFCGGG?GEG9EFGGGGG6EEE=F,@4@>CECGG6CG>+=CFGGFG+,;DDFDE6BFFC)::):@5A4>5A:FF*3)5(59(:6>B?())).((4,-48(,3(3(6<((((4:-4(((.((.4?D7)336F6<(()6<(3:?B8(4).,(4(4(-47((,4(,((.((,))-))6)),1()().((().)
@M00689:251:000000000-CJTJ5:1:1101:20370:6757 2:N:0:10
CGACAGCCATGCACCACCTGTACACCAACCACAAGGGAAACTACATCTCTGCAGCGATCTGGTGTATGTCAAGCCCAGGTAAGGTTCTTCGCGTTGCATCGAATTAATCCACATGCTCCGCCGCTTGTGCGGGCCCCCGTCAATTCCTTTGAGTTTTAGCCTTGCGGCCGTACTCCCCAGGCGGGGCGCTTAATGCGTTAGCTACGACCCAGAGTCCGTTGAAGACCCCTACACCTAGCCCCCCCCGTTTACGGCATGGCCAACCCGGGTTACTAATCCTGCACACC
+
GEFGEGGGGGGGGGGGGGGGGGGGGGGGGGGGGFCEGGGGGGFGFFGGGGGGGGGDCFGGFCFGGEFGGGGDFGGGGFGGDCFGGFGGGGGGGGGGG?FGGFFGG;FGGGAGFF9FFGGDGGCEEGGG8E4@CEEGGGCCG8AEGFGGFG73DFGGCC+BFFE)5)58=AB=DFC>GF4*?=:>(1:(7>FF<A4>;?B?:AAA?(46(420(3)5)(8)8(6<48??D971(:G042:((.3(299?183<21611(814((21(,(((((,)))).-:A((4)(-
@M00689:251:000000000-CJTJ5:1:1101:17847:6757 2:N:0:10
CGACGGCCATGCACCACCTGTACACCAACCACAAGGGAAACTACATCTCTGCAGCGATCTGTTGTACGTCAACCCCAGGTAAGTTTCTTCGCGTTGCTTCGAATTAATCCACATGCTCCGCCGCTTGTGCGGTCCCCCGTCAATTCCTTTGCGTTTTAGCCTTGCGTCCGTACTCCCCCGCCGGGTCGCTTATCGCGTTAGCTCCGACACACCGCCCTCGTACTCCCCCCACCCCTACCCCCCCCCGTTGCAGGCTCGGCCTTCCAGGTTAACTAATCCTGCCACCC
+
F46@6@@@@FEFF<FFFGG8C@CFFGDDFGEEF,C<B,,<CFEFGAFGGGDFF,<@@FGGC65<F<,,9:@4,:8C=6A=E9=5EAFFGG7=7FGEG,,@++,@E,,FFF<EF89>,9=+@1+@E6=EFCCC+@63=CDGGG=9+15C;F+,++5503*=A9>1:=)8=)/-5:A2?)*2):(:>,3:F;0;))(6(.41(6-),(,44;?(,4((-((--4((-801D)0-(4/-((.(-)4(,(((((-),((((-9(,3)43))(,))).644-))).,27)((
@M00689:251:000000000-CJTJ5:1:1101:13824:6853 2:N:0:10
CGACGGCCATGCAGCACCTGTACACCAACCACAAGGGAACCTACATCTCTGCAGCGATCTGGTGTATGTCACGCCCAGGTAAGGTTCTTCGCGTTGCATCGAATTACTCCACATGCTCCGCCGCTTGTGCGGGCCCCCGTCACTTCCTTTGAGTTTTAGCCTTGCGGCCGTACTCCCCAGGCGGGGCGCTTAATGCGTTAGCCACGACCCAGCGGCCGTGGAAGACCCCTACACCTAGCGCCCACCGTTTACGGCCTGGACCACCAGTGGCCCCAATCCTGGCACCCCCTTCCC
+
FG:FEFGGGGGGGGGEDGGGGDGGGG8@FGCFF6EF:,C,CF@F<CFGGGFGFGF@@FFGFGGEFCFFFGC,BEFGE<DF<6=FGGGGGGFFCFG:F,EF+@,EFA,AFG8E?EFGGGG8CE@EGG=F?E+=+@EDED7EGC+?DFGGFGC,@CFGF;*BFFE5@>4::)>9>B=EFDC5;=6999>(9BF1646:1<:0(443?((3(428(((496;(-,27,87?D554(4C(532(7>6(4<6220(.((4(4(270(-2-(4-)((((((-(41))(.()-(((,((,.
@M00689:251:000000000-CJTJ5:1:1101:13198:6864 2:N:0:10
CGACGACCATGCAACACCTGTCTCACGGTTCCCGAAGGCACATTCTCATCTCTGAAAACTTCCGTGGATGTCAAGACCAGGTAAGGTTCTTCGCGTTGCATCGAATTAAACCACATTCTCCACCGCTTGTTCGGGCCCCCGTCAATTCATTTGAGTTTTAACCTTGCGGCCGTACTCCCCAGGCGGTCGACTTACCGCGTTAGCTCCGGAATCCACGCCTCCAGGGCCCCACCCCCCATTCGACATCGTCTCCGGCGTGGACCACCAGGGTATCCACTCCCTGCATCTCTGCT
+
GGGGGGGGGGGGGFE@FGGGGGGGGG8,FFGGGEBFGCF@F8FGGFG,EFFGGD,,9,BFGGGCG7@,E<FF,<@,EG<<:F?55,CFGGGGGGBFG:A=DG84,AF,,,EF8DFG=EFGG=FGEGEGFF9E8=+@@CDGGGG66DFD+?ED=,6@5DC?*BEE=*:)8:@5@=ADFEGD4):925>@21.2;4)/(((:@;()7?E0(31-..)5,7?(8(,8(,83/)0(2(7(-4()4*)-,,.33((,--(4,799(.((,,1((24())))()(4((,((.)).))))
@M00689:251:000000000-CJTJ5:1:1101:27399:6876 2:N:0:10
CGACGGCCATGCAGCACCTGTCACCTTGTCCCCGAAGGGATTTCCTCGATTAAGAGTAATGCAAGGGATGTCAAGTGTACGTAAGGTTCTTCGCGTTGCTTCGAATTAAACAACATGCCCCGCTACTTGTGCGGGTCCCCGTCAATTCCTTAGAGTTTTAATCTTTCGACCGTACTCCCCAGGCCGCATCGTTAATGCGTTAGCGGCGTCACGGCGGTATTGAAGCCGCCAACCCTAGTATTCCTCGTTACCGACGGGGTATCCCAGGGGTTTCAACCCTGGCAATCCATTCTTT
+
GGGG7FFGGGGGG,CFGGGGGGCFF9;FGCGGDB++7+@F<6,CCCFC,E<,<E6,C6C@@,5CFF:8FCF9<@F5?<?,,66,:EF9ADF,@@CFCC+4@FG+,,A?EFF,49@=,DGGFC+C@?FE@D8DEE+B8,+@DCC>0C+=AF7,5,432@FAF7;CE*0):==8A9@9:<F7/44-)6(55((-0(6?))(61?2>19;@((-81((--(((-6).),4(175((->(((-.5*)))--4((,6((,((((((,)4))5,4((((.)6).(((,((,(,()))).)-
@M00689:251:000000000-CJTJ5:1:1101:13204:6883 2:N:0:10
CGACGACCATGCAACACCTGTCTCACGGTTCCCGAAGTCACATTCTCCTCTCTGCAAACTTCCGTGTATGTCAAGACCAGGTAAGGTTCTTCGCGTTGCCTCGAATTCCACCACATTCTCCACCGCTTGTGCGGGCCCCCTTCACTTCATTTGAGTTTTACCCTTCCGTCCGTACTCCCCAGCCGGTCGACTTACCGCTTTAGCTCCTGAACCCACGCCTCAAGGGTACACCCTCCAAGTCGACATCGTTTCCTGCTGGGACCACCACGTTCTCTACTCCTCGGCCCGCTTTCC
+
FGGE@+CFEFGGG,CFEGGGGGFFFG8BFFGFF6:6:,<,E,@;FFG,EF<FEA,@,:EDGGG,AC6,<,CF,5:<AC,,,:,,,,9EFFFF8F@C@>C,@E++,A=,,9?>,D@E,@DFD,D4+=@G+D>EC8+@8CG8+0@++?=DBG=F@==,?FF7*ACF@))::=>>C8>5BCFG*5)-:4A9((85:48>2=((6)7.))/(/)/(,327>92(6(.))(.(>:*.4(91.45>9>(4-1),4(()6))54)(((,(-414(1-(((.)))-5().((((((-3(2))
@M00689:251:000000000-CJTJ5:1:1101:24688:6915 2:N:0:10
CGACGGCCATGCAGCACCTGTACACCAACCACAAGGGAAACTACATCTCTGCAGCGATCTGGTGTATGTCAAGCCCAGGTAAGGTTCTTCGCGTTGCATCGAATTAATCCACATGCTCCGCCGCTTGTGCGGGCCCCCGTCAATTCCTTTGAGTTTTAGCCTTGCGGCCGTACTCCCCAGGCGGGGCGCTTAATGCGTTAGCTACGACACAAAGGCAGGGGAAGACCCCTACACCCAGCCCCCACCTTTTACGGCCTGGACTACCAGGGTTATCTCTCCCGGCCTCCTTGTTT
+
GFGGGGGGGGGGGGGFFGGDGGGGGFGGGGGGGGFGDGGGGGGGGAEFGGGGGGGGGGGGGGGGGGGGGGFGGGGFGGGGGGGGGGAFGGFGGGGGGGGGGGGDFGGGGGFGDCFGGGGEGGGGGGGGGGEGGGGCGGGGGGGGGFDFFGGGCCFGFG5>5FE):=8@>9A22>EFE?FD)820:BB9661(5:AAB?:8:FFFF001((((((.3((((-12103:65*52((7(((((-04(,82)6422((49,48:?53>B>)4((,(-))-)),(((4((.4(-)-),
@M00689:251:000000000-CJTJ5:1:1101:24711:6918 2:N:0:10
CGACGGCCATGCAGCACCTGTACACCAACCACAAGGGAAACTACATCTCTGCAGCGATCTGGTGTATGTCAAGCCCAGGTAAGGTTCTTCGCGTTGCATCGAATTAATCCACATGCTCCGCCGCTTGTGCGGGCCCCCGTCAATTCCTTTGAGTTTTAGCCTTGCGGCCGTACTCCCCAGGCGGGGCGCTTAATGCTTTAGCTACGACACAGAGGCCGTGGAAGACCCCTACACCTAGCGACCACCGTTTACGGCATGGCCTACCAGGGGTTCTAATCCCTGACTCCCTTTTC
+
GGGGGGGGGGGGGGGEGGGGGGGGGGGGGGGGGFGGGGGGGGGGGCFGGGGGGGGGCEGGGGGGGGGGGGGGGGGGGGGGCFGGGGGGGGFGGGGGGGGGGGCFGGGGGGCC:EFGFGGGGGGGGGGGFGGGGGGEDGGE?DGGGFGGFGDA@GGGGECBAAC):=@2@BFFFDFFCDFDFFBFFFF917:2<22<).6<A9<A42:216?(383(23213(.,1.8:GC@1(4F??23(,8-(-4(3(:---8>(((.4:2872))4((((()))--))),,.)),(.),-.
@M00689:251:000000000-CJTJ5:1:1101:8634:6921 2:N:0:10
CGACAGCCATGCAGCACCTGTCACCTTGTCCCCGAAGGGATTTCCTCGATTAAGAGTAATGCAAGGGATGTCAAGTGTAGGTAATGTTCTTCGCGTTGCTTCGAATTAACCCACATGCTCCGCTACTTGTTCGGGTCCCCGTCACTTCCTTTGAGTTTTAATCTTGCGACCGTACTCCCCAGGCGGACTACTTCATGCGTTAGCGGCGGCACGGCGTTTTTGAACCCCCCCCACCTAGTATTCCTTGTTTCCGGATTGTACTTCCGGGGTCACCTATCCTTGCATCTCTTTTA
+
GGGGGGGGGGGGG9FCFGGFGGCAEGG9FGGGFD+@F:7;CFGGGGG>7FGC@EFGF<@C,F9,?,:8F@FG9,9ABF<,5FF9,4AAFGGG7F@FEFGEFGE,,AF<B9FGE8+@,@FFCEGGEEFGCD=ECC+6@D?=68@++?+=DFF=3,+@=FG?5CEE90D5)889@=AFGFGD6558>22):)0*8****/265-5*/(6((4(4?>((-((2((3),(-3)))(,(132)-)-9-.4)))-3))-((,41).5))6)(,(,4(.)4)8)33)-)()-4)))).))
@M00689:251:000000000-CJTJ5:1:1101:18210:6924 2:N:0:10
CGACGGCCAGCAGCACCTGTACACCAACCACAAGGGAAACTACATCTCTGCAGCGATCTGGTGTATGTCAAGCCCAGGTAAGGTTCTTCGCGTTGCATCGAATTAATCCACATGCTCCGCCGCTTGTTCGGGCCCCAGTCAATTCCTTTGAGTTTTAGCCTTGCGGCCGTACTCCCCAGGCGGGGCGCTTAATGCGTTCGCTACGACACAGAGGCCGTGGAAGACCCCTACACCTAGCGCCCCCCGTTTACGGCATGGACTACCCGGGTACCCAATCCTGCCCTCCCCTTTTCTT
+
GGGGGFGGCFGGFFFGGGGG@EFGG8CFGGGGGE8FEFFGGAF@EGGGGFGGFFF@GGGGFGGGAGCGGDB@FFGGGCFFB@CFGGGGGGGEGGFGGFFE8EEFABFGGGGFGEFEFG6EG>EEC=D,@8=88EGGG>FG7DFFCFFFF+?+@EGGC8DFFF5:>)8>5>=ADFFFG2779(21729BFF0:B):0:?(278(4(330906(306?390(().(434?C*<(475()4(245((-((3(-6(-2,41().25?F(,(-,,)-),-(,442(((((((,(()))))
@M00689:251:000000000-CJTJ5:1:1101:22883:6988 2:N:0:10
CGACGACCATGCAGCACCTGTACACCAACCACAAGGGAAACTACATCTCTGCAGCGATCTGGTGTATGTCAAGCCCAGGTAAGGTTCTTCGCGTTGCATCGAATTAATCCACATGCTCCGCCGCTTGTGCGGGCCCCCGTCAATTCCTTTGCGTTTTAGCCTTGCGGCCTTACTCCCCAGGCGGGGCGCTTACTTCGTTAGCTACGACACCGCGGCCGGGGAAGACCCCTCCCACTAGCCCCCAACCTTTACCGCATGGTCCACCCGGGTATACACATCCTCCCACCCTTTCCTT
+
FGFEFGGGGGGGGFFFFGGDGGGGFG8@FFEGD8<A@EG8FGFFFCGGGGFFFFGGCFFGBEFFFFGGGGF9FF@FEEFGB?F<EFGGGFAFCFGEGFFG>8FEF9=FGG9FABEFFEG6CC+@EGCG8E=CCCCC6=D?D++;ECGGFG7,34AEDC*BFFE5@)52>)0*5*8=F?D*)6(23(7062:1)))6444(,:4)<:01,70((((-(,((-,((((..97)(3(9(.)((476((4(()))-)312?(4)))..,(((((-)))))),5())((((,-(4)))))
@M00689:251:000000000-CJTJ5:1:1101:22864:6992 2:N:0:10
CGACGACCATGCAGCACCTGTACACCAACCACAAGGGAAACTACATCTCTGCAGCGATCTGGTGTATGTCAAGCCCAGGTAAGGTTCTTCGCGTTGCATCGACTTAATCCACATGCTCCGCCGCTTGTGCGGGCCCCCGTCAATTCCTTTGAGTTTTAGCCTTTCGGCCGTACTCCCCAGGCGGGGCGCTTAATGCGTTAGCTACGACCCAGAGGCCGTGGACGACCCCTACACCTTGCGCCCACCTTTTCCGGCCTGGAATACCCGGGTTCTCAAGCCTGGGCTCCTTTTCT
+
GGGGGGGGGGGGGFGFFGGGGGGGGGGFGGGGGFDGDFGFGGEGGFGGGGGGGGGGDGGGFEGGGAFFGGGGFFGGGGGFCEF@GFGGGGGGEFEEFDGG>>+BCEFBFGGGFGCFFGGCECCEGG8E8E8=+@CEEE=CD++DFFGGFG+,3E;FFECFFFE*85):9@FFFFFEGF6555@=327(7>F6492<(-464<64>0(2(43:((-::F>-2(,1(,37777?7?G7))4(,<4(,4()..)4441(--2:(.,65((4(90())).).-(.3((((-()))))
@M00689:251:000000000-CJTJ5:1:1101:17970:7044 2:N:0:10
CGACGGCCATGCAACACCTGTCTCACGGTTCCCGAATGCACATTCTCATCTCTGAAAACTTCCGTGGATGTCCAGACCCGGTAAGGTTCTTCGCGTTGCATCGACTTAAACCACATGCTCCACCGCTTGTTCGGGCCCCCGTCAATTCATTTGCGTTTTAACCTTGCGGCCGTACTCCCCAGGCCGTCGACTTAACGCGTTAGCTCCCGAATCCCCGCCTCACGTGCCCCACCCTCACCTCCTCATCCTTTTCCGTCGTCCCCACCCGGTGACCCCATCCACGCACACCTTTCT
+
GCCEECF@CGGGGAEAEFGFGGGGAFDCGGGFF,,8,;C<EEGGGFGEFGGFGE<6FFGGGGGDFF+:FGGG<EBBFG,@:F:,,??CE?F;=F:FG7@94C=,+@C,,EF@:D84,@FGFDGGEDCEFE,E6++6@CGGGCC=+CCD=C;C@,45=CG+3BECF7@5)55):A?29.?DA(5>(5(,((:?<))7(7(63(,).48(3(((,))-(-46:((((,80*179B(*4,(.),),3)-).)45))-(,(((((,.(,(3((((())(-3(::)(442(-.(.4<))
@M00689:251:000000000-CJTJ5:1:1101:27399:7057 2:N:0:10
CGACAACCATGCAGCACCTGTACACCAACCACAAGGGAAACTACATCTCTGCAGCGATCTGGTGTATGTCAAGCCCAGGTAAGGTTCTTCGCGTTGCATCGAATTAATCCACATGCTCCGCCGCTTGTGCGGGCCCCCGTCAATTCCTTTGAGTTTTAGCCTTGCGGCCGTACTCCCCAGGCGGGGCGCTTAATGCGTTAGCTACGACAACGAGGCCGGGGAAGACCACTACACCCAACGCACACCGTTTACCGCCTGGACTACCGGGGTATCGAACCCTGGGCTCCCATTCTC
+
G4@CFGFCGFGGGGGGGGGGFGFGGGGGGGGGGGGGGGGGGGGGGFGGGGGGEFGGGGGGGGFGGGGGGFGGGG7@FFGGGGFFAFCFGGGDGGGGDGFGGGGGGFGGGG<DFGGGGCFC+@EGDGGGGGGGGGGGGGDEG>EFGFFGCDC:DFFCDFFFAFEFCBFF9A=A=D477@>D>B5@;>;;F3<:54A>(,-,(54))((,-,,(4(29(,1(441(.44(9*040(24,(,(,)-(.((46::))(-,4(((,).(4((14-3)-(-,((((.((((,3,()))).
@M00689:251:000000000-CJTJ5:1:1101:6965:7092 2:N:0:10
CGACGGCCATGCAGCACCTGTACACCAACCACAAGGGAAACTACATCTCTGCAGCGATCTGGTGTATGTCAAGCCCAGGTAAGGTTCTTCGCGTTGCATCGAATTAATCCACATGCTCCGCCGCTTGTGCGGGCCCCCGTCACTTCCTTTGAGTTTTAGCCTTGCGGCCGTACTCCCCAGGCGGGGCCCTTAATGCGTTAGCTACGACCCCGAGGCCTGGGAAGACCCCTACCCCTCGCGCCCACCGTTTCAGGCCTTGACTCCCATGGTATCATATCCTTGCCCCCCTGTCC
+
GGFGEEGGGGGGCDGDDGGFGGGFGGGDGGGGCECEC,,6EFGGGGGEGGGGD8FCCEFGGFGGFGGGGGG<FFFGGFDF<6EFGFGGGGFGDECCD?FG6>EFGD,CFFFG8F,E;DFGEE+CCG?D8DECCEB=@ED4::+?CACCCC7,4DFGF9DAFFE@B)59>):4=2==FF;*)5(396>(,2:))5)63:<0:<)).4(9(3(-46(4()((,48((.23C*0:1:7?4(((4D9,31216:3)).4(.),).)).28)4()))))))))-))-(.)(,(((.))
@M00689:251:000000000-CJTJ5:1:1101:14945:7126 2:N:0:10
CGACGGCCATGCATCACCTGTACACCAACCACAAGGGAAACTACATCTCTGCAGCGATCTGGTGTATGTCAAGCCCAGGTAAGGTTCTTCGCGTTGCATCGAATTAATCCACATGCTCCGCCGCTTGTGCGGGCCCCCTTCAATTCCTTTGAGTTTTAGCCTTTCGGCCGTACTCCCCCGGCGGGGCGCTTCATGCGTTCGCTACTCCACAGAGGCCTTGCACGCCCCCTACCCCTACCCCCCCCCGTTTCCGCACTGGCCTACCCGGGTCCCCAATCCGTGCCTCCTCTTTC
+
GEGGGCCGFGGGGGGGGGGGGGGGGG8CFECGF,@EFC,6EFFG<FGGGGGGA,B:CCFF9<FCF9EFFG95@EFG=C<F<?ECFFGGGGBFBFG+@,@F@,,@D9=FEG,E8E>EAGF6EE6CEE6D,E=3=@GEEE+A?2,?CFFGFG+,+7@CD,+5;CE*:)188):4@59@FA*2)6(13(,,414(-6)61?:0,0((-.)5,:2,(500()))(,),(-7>D)).(4D:8(((-<916>(4:()-(((,((.06)((4(7((4(.(.((((((-(-(.5<81))))
@M00689:251:000000000-CJTJ5:1:1101:14613:7183 2:N:0:10
CGACAACCATGCAACACCTGTACACCAACCACAAGGGACACTACATCTCTGCAGCGATCTGGTGTATGTCAAGCCCAGGTAAGGTTCTTCGCGTTGCATCGAATTAATCCACATGCTCCGCCGCTTGTGCGGGCCCCCGTCAATTCCTTTGAGTTTTAGCCTTTCGGCCGTACTCCCCAGGCGGGGCTCTTAATGCGTTAGCTACGACCCAGAGGCCGGTGAAGCCCCCTCCACCTACGCCCCACCGTTTACGGCATTGACCACCGGGGTTTCCAATCCGGGCATCCCGTTCC
+
FDFGGGGGCFGG<,EFEGGGGGGGGG@<FGCFC8CEEC,6EFCFE<FDGGFFEDF+:FFGE9F8ECEFEFE9EFGGFE7BE,EDF=FGGG7FEFF=F<=E6E,E@EAEFG,@EF@FGGG1CEEEEG+D,@+4+@>BEGCGD++CFFGGFG=,@=;FFA6BFFF5C=58=5AADFEFG>***<(/399(43AC3?2<>??:2A9A7((,(964(.(-4-(--1))).41)))4,4F0(((--04,(41:?714(-7(().))),(,,,10((())).),3(((-(,(,(((.(,
@M00689:251:000000000-CJTJ5:1:1101:14594:7183 2:N:0:10
CGACAACCATGCAACACCTGTACACCAACCACAAGGGAAACTACATCTCTGCAGCGCTCTGGTGTATGTCAAGCCCAGGTCAGGTTCTTCGCGTTGCCTCGAATTACTCCACATGCTCCGCCGCTTGTCCGGGCCCCCGTCACTTCCTTTGAGTTTTAGCCTTTCGGCCGTACTCCCCATGCGGGGCGCTTACTGCGTTAGCTACGACCCAGACGCCTTGGCAGCCCCCTCCCCCTAACGCCCCCCGTTTACGGCCTGGTCTCCCCGGTTTTCTCCACCCGACACCTATATCCC
+
GFEG7@EEGFFFF,C,CFGGGGGGGG8,CE7D@,E@@E,,CFEGGFGGGGEE9,B@+@FG,:A8A,CE@F,,,9@F,64A,,,,:CFGGG,C8CF7F5@D,8,@E,,5CD8E,E=FFGF+CG8@@E8D,@8==@EGGG+@DC+?DBGGFG+6+7;DG90BCFE*:=5=A):)=CEFGFF76B4)6>91@BF1)1)73:43(62),((-((((((((-(()((,-42607)),((/-,.((27,(42((,5(-,((((,((.-).2(2((((,))-.)10(((-((-(())))))
@M00689:251:000000000-CJTJ5:1:1101:22672:7192 2:N:0:10
CGACAACCATGCAGCACCTGTACACCAACCACAAGGGAAACTACATCTCTGCAGCGATCTGGTGTATGTCAAGCCCAGGTAAGGTTCTTCTCGTTGCATCGAATTAATCCACATGCTCCGCCGCTTGTTCGGGCCCCCGTCAATTCCTTTGCGTTTTAGCCTTGCGGCCGTACTCCCCAGGCGGGGCGCTTAATGCGTTAGCTACGACACCGAGCCCTTTGAAGCCCCCTACACCTAGCGCCCACCGGTTACGGCATGGCCTACCCGGGTCTCTAAACCTGGCCTCCTCGTCCC
+
GDFEGGGGGGGGFGFFFGGGGGGGGG@AFFCFE@EEECFEGGGGGGGGGGFFDFGECEFGEFFGGFGGEG<5CFGGF@FFGAAEFFGGGG,E@DD=FFFG8F,E=E;EGFAF@F=EFGGDGG6C@E6F,E+++=EECG6@C=8DFFGGDG+,@>EED;=FFF5)::5=A8@585C8F>9*9<)029;9>(8().)-(82:2>2571(4(72619(46(,)..)))42:CD)8:<414):>()44610(43(.((,(,(:2(2,:1(309;((-).)..((((,(.(4((((-((
@M00689:251:000000000-CJTJ5:1:1101:22400:7203 2:N:0:10
CGACAACCATGCATCACCTGTACACCAACCACAAGGGAAACTACATCTCTGCAGCGATCTGGTGTATGTCAAGCCCAGGTAAGGTTCTTCGCGTTGCATCGAATTAATCCACATGCTCCGCCGCTTGTTCGGGCCCCCGTCCATTCCTTTCACTTTTAGCCTTCCGGCCGTACTCCCCAGGCGGTCCGCTTAATGCGTTCGCTACGACACATAGTCCGTTGCCGACCCCTACCCCTACCGCCCACCGTTTACGGCCTGCCCCACCCGGGTATCACACCCTCGCCTATCTGACTC
+
GGCECEGGGGGGGGGGGGGGGFGFFG,CFEDGC,6E:8FCFGDGG<FFGG9EF?F+7@FFE9FFF,C,9@9,BC@F?<@<A,,EBFGFGG,@@EE7F9EFB,9E@?A<EFFG@F,@;DF6CEEE>E+D,@++61=C8E+A>++62?DFFG+3,7@D?,+=DFB*8)185>>5>>C)70***/-:((0(89@5*7)43;;(2./(6((,(25))/).:20)-()(,429C75?(8C?(,421590:3(,44(--(-(4(((((-4(-(-((,).)-2((4((-11((),))))))
@M00689:251:000000000-CJTJ5:1:1101:25272:7214 2:N:0:10
CGACAGCCATGCAACACCTGTACACCAACCACAAGGGAAACTACATCTCTGCAGCGATCTGGTGTATGTCAAGCCCAGGTAAGGTTCTTCGCGTTGCATTGAATTAATCCACATGCTCCGCCGCTTGTGCGGGCCCCCGTCAATTCCTTTGAGTTTTAGCCTTGCGGCCGTACTCCCCAGGCGGGGCGCTTAATGCGTTAGCTACGACACAGAGGCCGTGGAAGACCCCTACCCCTTGCGCCCACCGTTTACGGCATGGACTACCAGGGTTGCCAATCCTTGCCTCCACTGCT
+
GFEEGGGGGGGGFGGGGGGGGGGGGGGGGGGGGGGGGGGGGGGGGGGGGGGGGGGGGGGGGGGGGGGGGGGGFGGGGFGGGGGGGGGGGGGGGGGDGGGGFGFDBFGF<FGGGGDGGGGGGGGGGGGGFGGGEGEC>EDEG8CFGFGGF77=EDEACA6BFFFEEFB9@BBD>DC>GFFGFD9@299199?FA<<<9(46<<<241:9,,8:B((3103((,..(48?C5;?(3>1((5;6>2(8?FB13(.18>(((4):23??)3<0:((()).(,()))(.))((())))
@M00689:251:000000000-CJTJ5:1:1101:21027:7214 2:N:0:10
CGACGACCATGCAGCACCTGTACACCAACCACAAGGGAAACTACATCTCTGCAGCGATCTGGTGTATGTCAAGCCCAGGTAAGGTTCTTCGCGTTGCATCGAATTAATCCACATGCTCCGCCGCTTGTGCGGGCCCCCGTCAATTCCTTTGCGTTTTAGCCTTGCGGCCGTACTCCCCAGGCGGGGCGCTTAATGCGTTAGCTACGACACAGATGCCGTTGCAGACCCCTACACCTAGCGCCCACCGTTTACGGCCTGGCCCACCCGGGTTACTCATCCTGGCCCCTCAGTTC
+
GGGGGGGGGGGGGGGGGGGGGGGGGGGGGGGGGGCGDFFCFGGGFGGGGGGGEGGFGGGGGGGGGFGGGGFCFGGGGFGGGFGGGGGGGGGFGGGGGFEGG@CFCGDGGG@F:F9EDFGDGE6C@EDGEG8?8@BCGGCGG67FFFGGFGF,;::EDE;CAFF)@=2>A=B=D28=F@FCAB(4(,17>>B(6A)63?0<04>97101(4422)--4(-,-(.8)42:7/).(4C15)8(4<6(-32324(-((,,3(4(,((,(,,2(-(-))).)-.)).1((((((()-)
@M00689:251:000000000-CJTJ5:1:1101:14017:7244 2:N:0:10
CGACAGCCATGCAGCACCTGTACACCAACCACAAGGGAAACTACATCTCTGCAGCGATCTGGTGTATGTCAAGCCCAGGTAAGGTTCTTCGCGTTGCATCGAATTAATCCACATGCTCCGCCGCTTGTGCGGGCCCCCGTCAATTCCTTTGAGTTTTAGCCTTTCGGCCTTACTCCCCCGGCGGGGCGCTTAATGCGTTAGCTCCGACACAGAGTCCGTGGCAGACCCCTCCCCCTAGCGCCCCCCTTTTCACGCCTTGCCTACCAAGGTACCTAACCCTGCCACCCCTTTCC
+
GGEEEGGGGFGGGDEEDGGGGGGGGGC@FGEGCCDEFA@,FFFGFFGGGGEGCDFF:FFGA<FFFAF9EF@@AFGG@<<F@,:@EFGGGG7F=FE:F,DD88,EFC;<FG,E,@EG4DF=CD6ECG+D@F+=@@EEDGGGG6+?EFGGDG+@+EFEGC+=AFF5C55>A)88:=E:GF7/95(/:(2393:1)))6,4841<2).((-,4(((4)5<1((,-(-(.8<G*)-(-73,(4((>>(3,((.4)))(.(((,.,))4:))(())).)))(((,(.(,,(-76(4-)
@M00689:251:000000000-CJTJ5:1:1101:7814:7250 2:N:0:10
CGACAGCCATGCAACACCTGTACACCAACCACAAGGGAAACTACATCTCTGCAGCGATCTGGTGTATGTCAAGCCCAGGTAAGGTTCTTCGCGTTGCATCGAATTAATCCACATGCTCCGCCGCTTGTGCGGGCCCCCGTCAATTCCTTTGAGTTTTAGCCTTTCGGCCGTACTCCCCAGGCGGGGCGCTTAACGCGTTAGCTACGACACTGCAGCCGTGGGAGCCCTCTCACCCTAGCCCCCCCCGTTTCCGGCATGGGCCCCCGTGGTACCCCATCCCGGCCCATCTTTCC
+
G+6@+@@<,C,EF9CCF@F6CDFGGG@E@:CFF@E,@<CF<FFGG9CFFGFF9<AC+<DF9FGGGG<E6,EF@EFF<8BFAAEF<=FFGG@@EGGFGG==6E8@4;F<AE=E8>,E4=FEEE8C4ADE8DE+6@+BE8+A6?++69=9DF7EC3:,2@5@?C=**))8=95):)1.4:*3*-:((3((-4<(5)-(,-((-66).3(4(-))5),)(((-((,(((((9*)-).9(4(,(.8;6>;(82?).((-(,.(4((((-((-(-).))(-((.(((((-((,.:)))
@M00689:251:000000000-CJTJ5:1:1101:10274:7261 2:N:0:10
CGACGGCCATGCATCACCTGTACACCAACCACAAGGGAAACTACATCTCTGCAGCGCTCTGTTGTATGTCAAGCCCAGGTCCGGTTCTTCGCGTTGCATCGAATTCATCCACATGCTCCGCCGCTTGTTCTGGCCCCCTTCAATTCCTTTGAGTTTTAGCCTTCCGGCCTTACTCCCCAGGCCGGGCCCTTAATTCGTTAGCTACGACACAGAGACCGTGGCCACCCGCTCCACATAGCACCCACCGTGTCAAGCCGGGACGTCTCGTGTCACACATCCTTGCCCTCCGTTTCTT
+
G7BFGGGGGGGGFFGFF<FDGGFFFGF8FE:FF,,;6;6EFG,C<@FFGGFGC,BF+CFGG,@9F,C,CF<EBEFG8<,B,,+4@F@GGGFGCGGGG,EF+94@@4F,<F,E,EEG;DFCEGDEEG6=EF,=EEE8CC+@D+=DFFGFFF+,6==FE3==?A8*:)):>):*)*18:=90*4)-54>(6937***1(.-6()9)7(,73>D73(((/61(3(((((-(1))-(3*))),)))-(4(4?(,(.).)((((-4(--((,(((,)).43),3))64(),(((()(.))
@M00689:251:000000000-CJTJ5:1:1101:10296:7276 2:N:0:10
CGACGGCCATGCATCACCTGTACACCAACCACACGGGACACTACATCTCTGCAGCGATCTGGTGTATGTCAAGCCCAGGTAAGGTTCTTCGCGTTGCATCGAATTACTCCACCTGCTCCGCCGCTTGTCCGGGCCCCCGTCAATTCCTTTTAGTTTTACCCTTGCGGCCGTACTCCCCAGGCGGTGCCCTTCATGCGTTCGCTACGACACAGAGTCCTTTGACGACCCCTACACCTCGCCCCCACCGTTTACGGCCTGGCCCACCCGGGTACTCACACCTGCCACCCCTTTCC
+
FCFEFFFGGFGGGGGEGGGGGGGGGGC<FG,F@,8@CC+,CFEF<CFCGFDGG8F7+CFEFCF<F9C@CF<,,CDFBC,E,9C8FFGGFGFEEFF7F9=E+4,9@,,9FG,E,@8E@FG6CGEGGGDG,E6+=CGGGG+CD++5CFGGFG+,,@EFF;*;?FC):0=5@):=>=CEGF4*285;(.31=;D()1).2;@(/44(4((4(3<(44)4<)-))))(-729C9)43?F1(11--)3(3((838(-((4((-((81184036((()).6()53(.(.))(3,(().)
@M00689:251:000000000-CJTJ5:1:1101:19818:7281 2:N:0:10
CGACGGCCATGCAACACCTGTCACCGTGCCCCGAAGGGCTTCACCTATCTCTAGGCTATGCACGGGATGTCAAGACCTGGTAAGGTTCTTCGCGTTGCGTCGAATTAAACCACATACTCCACTGCTTGTGCGGGCCCCCGTCAATTCCTTTGAGTTTCAGCCTTCCGGCCGTACTCCCCAGGTGGATTACTTATTGCGTTAGCTTCTGCCCGGAGGGGGTCTATCCCCCCCCCCCTTATTATCATCGTTTCCCGTAGTGACCTCCCGGGTACCCAACCCTGTCCCCCCCTTTC
+
FGFFGGGGCGGGGCFGGGGGGGAFG7F,FFGG:66@:CFFGGGGGGGGGGGGEC@FF@FBG,FCFE:FCFG9A=9FGGGFGCECGGGGGGGCEFFG+C6EE=4+ED=A?FF8FEFEFGGGGGGFGGGFG=D@8+BEGGGCCDCCEFGGFGG,,5@DFGF+=FFB*:-42:5@5@DEGFG*5(>(1,7A)7?C)7?)78>D((795934C)3(6(-((103((.).32(7C),79D(()).66-.--(416>))(.((-4)..)),((((((,)))(-(-(()))),((-(())
@M00689:251:000000000-CJTJ5:1:1101:17571:7289 2:N:0:10
CGACGGCCATGCAACACCTGTACACCAACCACAAGGGAAACTACATCTCTGCAGCGATCTGGTGTATGTCAAGCCCAGGTAAGGTTCTTCGCGTTGCATCGACTTAATCCACATGCTCCGCCGCTTGTGCGGGCCCCCGTCAATTCCTTTGAGTTTTAGCCTTGCGGCCGTACTCCCCAGGCGGGGCGCTTACTGCGTTAGCTACGACCCAGAGGCCGTTGAAGACCCCTACACCTAGCGCCCACCGTTTCCGTCATGGACTACCCGGGTATCTCACCCTGGCACCCCCTGCTC
+
GGGGGGGGGGGGGAEFEGGGGGGGGGGCGGEG@8CFEGFFGGGGDFGGGGGGAFFGGGGGGEFCF<FEGG9FFFFGGCFGFCCCGFGGGG@FGEGEGEFG6E+@C;FFGGGGGGCFFGGCEG8EEGGG8F6=1@EEGG6EG>?GGFGGFGC:*@FFG9CFFFF):A):A4==>DFFGFCC>=526(9>;FFF):4<3??::AAFF(-2-9:((:(4-(-(,-)--4.:D<<?2<GB72>1(043?FBBB?)4().(4-8,3),5B(-((-().)))).33(-30),,4(-((()
@M00689:251:000000000-CJTJ5:1:1101:17560:7304 2:N:0:10
CGACGGCCATGCAACACCTGTACACCAACCACAAGGGAAACTACATCTCTGCAGCGATCTGGTGTATGTCACGCCCAGGTAAGGTTCTTCGCGTTGCATCGACTTACTCCACATGCTCCGCCGCTTGTGCGGGCCCCCGTCACTTCCTTTGAGTTTTAGCCTTTCGGCCGTACTCCCCCGGCGGGGCTCTTAATTCTTTCGCTACGACCCAGAGGCCGTGGAACACCCCTACCCCTAGCGCCCACCGTTTCCCGCATGAGCTCCCACGGTCTCTCACCCTTCCCACTCTTTTTC
+
FGGGCDEGFFGG@<CEFGGGGGGGGF,CFGEFC6,;,@6@FGEFEFGFGGGGFFFGCFGGAEFEFDGGFGD,,BFGBF<F,EB8EFFGGG:F7>F>F9EG6E+CE9,CFFAFFF=ECFG+@C+@@E6D,@+6+@BCEGGEC++5@FGGFG2,*@DGG;*=6FC*8/):9)>)8BCFGF)/)2(((,4(4(.664-4)56)(34(-31909(((((-,(-(((.((.:>9*72(.7--(539E9(4:0437):),--3()))))54((((-(-6))))(((((.,)4((-))))(
@M00689:251:000000000-CJTJ5:1:1101:8424:7341 2:N:0:10
CGACAGCCATGCATCACCTGGTTTATGTACTCAGCATGACATCATATGATATGGAATATCCCTTTGGTGAGTTCGGGGTATCTAATCCTGGCATCT
+
GGGGGGGGGGFFFFGFFGGGEEGGGG9FCEGGCCGFG,EF,EFFGFGA@FEFG9ECFGGGGGGGGG8F<98EFGGEECF:FGGC@EFFF=AFFGGG
@M00689:251:000000000-CJTJ5:1:1101:17916:7346 2:N:0:10
CGACGGCCATGCATCACCTGTACACCAACCACAAGGGAAACTACATCTCTGCAGCGATCTGGTGTATGTCAAGCCCAGGTAAGGTTCTTCGCGTTGCCTCGAATTACTCCACATGCTCCGCCGCTTGTGCGGGCCCCCGTCCATTCCTTTTAGTTTTAGCCTTTCGTCCGTACTCCCCAGGCGGGGCGCTTAATGCGCTAGCTACGACCCAGAGGCCGTGGACGACCCCTACCCCTACCGCCCCCCGTTTACGTCACGGACTACCACGGTTTCTAATCCTTGCATCACTGTCC
+
FGFEFEGGGGGGGGGAFGGGGGGGGGFGGGCF8@CFEGCGGGFGGGGFGGFG<EFEEGFGEEFGG9FFGG95,CFG?FCGC<FGGFGGGG?FCFGCF,@FC8=FGE,5AF=E,E=EAEG>EG6CEGGG,E6@+@=CCG6CG++?C?CFFG+,,@EFFA7FAFE5:>0:A=BFAFCEGA4*366626;2>F<?94)6(49((5))4(-,(43(.((41(414((-(,19D*04(.71((4((>0(4;(4(8(:4(.((-(,41(780,-(-((--).)).-).0.)6)8-).))
@M00689:251:000000000-CJTJ5:1:1101:27467:7374 2:N:0:10
CGACGACCATGCATCACCTGTACACCAACCACAAGGGAAACTACATCTCTGCAGCGATCTGGTGTATGTCAAGCCCAGGTAAGGTTCTTCGCGTTGCATCGAATTAATCCACATGCTCCGCCGCTTGTGCGGGCCCCCGTCAATTCCTTTGAGTTTTAGCCTTGCGGCCGTACTCCCCAGGCGGGGCGCTTAATGCGTTAGCTACGACACAGAGGCCGTGGACGACCCCTACACCTAGCGCCCCCCGTTTACGGCATGGACCACCCGGGTATCTAATCCTGGCCACCCTTTCT
+
GGGGECGGGGGGGGEGFGGGGGGGGGFGGEGGGGGGGGGGGGGGGGGFEEGEGGGGGFGGGGEFFFECFGGFGGFGGGGGFGFEFGGGGGGGGGGGDGGCGGGFFGEFFGGGGGGGADFGGGGGGGGGGGGGGGGGGGGCDGGGFFGGFGGGGCCGGGGFFFE@5>AFFB>D@2*7C@GG629;BFBBB0(-6<<<>661(:<4<??B(-4((,--(,433?46(,43D3>F??*(,,((,89(3(3814:<(31(,(.))((-4(-3944)-)).)-6))54((((((()-)
@M00689:251:000000000-CJTJ5:1:1101:26751:7401 2:N:0:10
CGACAGCCATGCATCACCTGTACACCAACCACAAGGGAAACTACATCTCTGCAGCGATCTGGTGTATGTCAAGCCCAGGTAAGGTTCTTCGCGTTGCATCGAATTAATCCACATGCTCCACCGCTTGTGCGGGCCCCCGTCAATTCCTTTGAGTTTTAGCCTTGCGGCCGTCCTCCCCAGGCGGGGCGCTTAATGCGTTCGCTACGACACCAAGGCCGTGGGAGAACCCCACCCCTAGCCCCCACCCTTTACCGCCTGGCCCACCCGGGTATCTAACCCCTGAACCT
+
GGGGGGGGGGGGGGGGGGGGGGGGGGGGEGGGGGGFGGGGGGGGGGGGFGFGGGGGGFGGGGGGGFGGGGFGGGGGGGGGGGGGGGGGGGGGGGGGGGGGGFCGGGGFBFGGGGGG;AD=FFEGGEFGGGGEGGEGGGGGGG>DFFDFFG7D8=DDD9?FFFF)31>=5>@)))1:C>49>B=B1610((-,46<276?((,(,7?61(4(((.-(49((-(440(.49*),(-C0,(((,)-(,,(((5).),,4-3((((-((-7(4((,))-)),(((-()(-(
@M00689:251:000000000-CJTJ5:1:1101:21322:7433 2:N:0:10
CGACGGCCATGCAGCACCTGTACACCAACCACAAGGGAAACTACATCTCTGCAGCGATCTGGTGTATGTCAAGCCCAGGTAAGGTTCTTCGCGTTGCATCGAATTAATCCACATGCTCCGCCGCTTGTGCGGGCCCCCGTCAATTCCTTTGAGTTTTAGCCTTGCGGCCGTACTCCCCCGGCGGGGCGCTTAATGCGTTAGCTACGACACAGAGGCCGTGGAAGCCCCCTACACCTAGCGCCAACCGGTTACGGCCTGGCACCCCCGGGTATCCAACCCCGGCCCCC
+
GGGGGGGGGGGGGGGFGGGGGGGGGGFDGGGGGFCEEG8EGGGGFGGGGGGGGGGGGGGGFGGGGCGGGGFDEFGGFFGGGFGGGFGGGG?FEEGCFGFGEGGGGGGGGGFGCGCGGGGGGGCEEG?F,@@C6CEEEGGGG>>FFFFGFGF,@;FGGF9@FFF5@=AAFAA9@>EEGD4C;9019;9>FFF04A999B::<B><?13>,9(4270:F99(,,50106:D7)3(4C2(.2(-<((4:1(4(,4(,3(,4?:2)-(4(,1(,()-)-)(-4,((,,((,
@M00689:251:000000000-CJTJ5:1:1101:28119:7495 2:N:0:10
CGACAACCATGCATCACCTGTACACCAACCACAAGGGAAACTACATCTCTGCAGCGATCTGGTGTATGTCAAGCCCAGGTAAGGTTCTTCGCGTTGCATCGAATTAATCCACATGCTCCGCCGCTTGTTCGGGCCCCCGTCAATTCCTTTGAGTTTTAGCCTTGCGGCCGTACTCCCCAGGCGGGGCGCTTAATGCGTTAGCTACGACCCAGAGGCCGTGGAACACCCCTACACCTAGCTCCCACCGTTCACGCCCTGGACTCCCCATGTATCTATTCCTGGCCTCCCACGCT
+
GEGEEFGGGGCFGGGCFGGGGEFFFDFGGGGGGGGGGGG,CFCEGFFFCD<BECC@CGFG9FFFGGGGFGGGGFEGF8FDFGDF<EF<FFGGGGGDEEFDC,@EF,AEAFGGGG?CCDF=CGEGB869,@CCE>CEECCEGD6DGFFGFF9DFGGF@7+=AF@58==ABFB9=C7:G=9;>5)8(.122>:?29<)4:?0?>>).((3(4(1(.4023>;6(4(.0:97103,4FF8).)-92(,-(.((5<4(-(((,477(521(((.6).)6.-24))(.(52((,((,(
@M00689:251:000000000-CJTJ5:1:1101:10193:7525 2:N:0:10
CGACGGCCATGCATCACCTGTACACCAACCACAAGGGACACTACATCTCTGCAGCGATCTGGTGTATGTCAAGCCCCGGTACGTTTCTTCGCGTTTCATCGACTTAATCCACATGCTCCGCCGCTTGTGCGGGCCCCCGTCACTTCCTTTGAGTTTTCTCCTTTCGGCCTTACTCCCCCGGCGGGGCGCTTAATGCGTTAGCTACGCTCCACACGCCGTTGACACCCCCCACACCTATCGCCCACCTGTTCCGGCATTGACACACGAGGTCTCCCAACCTTGGACATCTTTCC
+
GDGECGGG7FFGGGG,CEEEF9ED9F,,;@,C,,CCC,@CEE,CA<FFFG<@,<E:FEFGC9E,AEF,CFG,<AAF,8:F+,8,4AAF9@:F=FG+E,@D,,+8=,99ADFGA@,==E?8CE@EE>8D,3@68CGDEE6+=:5C8C>D9C+,*,3AC;=BFBA6;924:))*08>.;2/:80:119>(010(.)).4::0(.)))-(((-,.((-14(-(8:)))-307)5((-7(().,(0((43((66))(4412))).).(((((,8,).4,1418())()))),)))))
@M00689:251:000000000-CJTJ5:1:1101:23109:7529 2:N:0:10
CGACAACCATGCATCACCTGTACACCAACCACAAGGGAAACTACATCTCTGCAGCGATCTGGTGTATGTCCAGCCCAGGTAAGGTTCTTCGCGTTGCATCGAATTAATCCACATGCTCCGCCGCTTGTGCGGGCCCCCGTCAATTCCTTTGAGTTTTAGCCTTGCGGCCGTACTCCCCAGGCGGGGCGCTTAATGCGTTAGCTACGACCCAGAGGCCGTGGCAGACCCCTCACCCTAGCCCCCACCGTTTACGGCATGGCCTACCCGGGTGTCTTATCCCGCCTCCTCTCTCC
+
GF@EFCFFGGGGGGG8FGGGGGGGGGGGGGGGGGGGDFGGGGGGGFFGGGGGGGGGDFFGFF5@?FFGGD,CFG7B8DCEFF<EGGFFAFGGGGG7FDEEEGCF8;FCCDGFGFGF,E+8CG8EE?FFCGED8CEGGGD8C>=9=D?G9ECFG7CFDG?FFF6@=A5=>=:2>BEFG4@DABF(:;F9((-1<2421,(8(5<4221(,2:??613:;(-4(3(4:((7/)..8F1:?B((0-((((.,,(.,(41(,22()(..((((((,)).5)).)(,(,,438A(,),
@M00689:251:000000000-CJTJ5:1:1101:20249:7658 2:N:0:10
CGACAACCATGCAGCACCTGTACACCAACCACAAGGGAAACTACATCTCTGCAGCGATCTGGTGTATGTCAAGCCCAGGTAAGGTTCTTCGCGTTGCATCGAATTAATCCACATGCTCCGCCGCTTGTTCGGGCCCCCGTCAATTCCTTTGAGTTTTATCCTTGCGGCCGTACTCCCCAGGCGGGGCGCTTACTGCGTTAGCTACGACACAGTGGCCGTGGAAGACCCCTCCCCCTAGCGCCCACCTTTTCCGGCATGGCCTCCCAGGTTATCTAACCCCGGCCATCCTCTCT
+
GGCE@EGGEFGGGDEEFGGGGGGFGGE8FGEGE8,CF8FGGGCF@EG6FFFGG@CCEFFGFCF@F<FC@FFC@FFGGCCF<EFCFFGGGG7C>FF7FFFFCDECC;=EDGEG:E9FAFF+=E?EC?6=,@+=8@CEEE6@D6+?9BFGFF=@@EFDFF+C8F7*@58=A=>=@DF2F@;*3:4>@(6399:2,6:>3180(6:<<(44(43(--(-8(4(,(),(48<G55:16C9((,((821::0)4<)4(4031(3(..1(-()2)).)-.))).(-((-,((.3))-,)
@M00689:251:000000000-CJTJ5:1:1101:13582:7727 2:N:0:10
CGACGACCATGCATCACCTGTACACCAACCACAAGGGAAACTACATCTCTGCAGCGATCTGGTGTATGTCAAGCCCAGGTAAGGTTCTTCGCGTTGCATCGAATTAATCCCCATGCTCCGCCGCTTTTCCTGGCCCCCGTCAATTCCTTTTATTTTTAGCCTTCCGGCCGTCCTCCCCAGGCGGGGCGCTTAATGCGTTAGCTCCGACCCCGAGGCCGTGGCAGCCCCCCCCCCCTCCCCCCCACCGTTTCCGGCCTGGACTCCCTGGTTTCCCACTCCTTGCCACCCTGTCC
+
GGGGFGGGGGGGGGGGGGGGGFGGFF@,CE7C<,;C:@6,CFEFD<F,AEEEF8A@+CFD9,C8A,C,<E<<@F@DEC,B?AECF=FFFG,F@FGCF94@>,,ED,=<FF,D,@=F,@6+@E+=CG?G,@,61@FDCE+@D++?=FFGFG+3,=DF@8=FAFF*:)888):5))9@GD4**44=96;266?()6-42:01().).(-4-2((-4(3:(3(4(((,,8:D))((491(-(((.3,3:(413)4-(4(4((41)(.3,5(()(.)).((.,))-,4)),(-()),
@M00689:251:000000000-CJTJ5:1:1101:17380:7775 2:N:0:10
CGACAGCCATGCAGCACCTGTACACCAACCACAAGGGAAACTACATCTCTGCAGCGCTCTGGTGTATGTCACGCCCAGGTACGGTTCTTCGCGTTGCCTCGACTTCATCCACATGCTCCGCCGCTTGTTCGGGCCCCCCTCCATTCCTTTCCGTTTTCGCCTTGCGGCCGTACTCCCCCGGCCGGGCCCTTCCTCCCTTCCCTCCGCCCCCGCGCCCCTGGCACACCCCTACACCCCCCCCCCACCGTTTCCCGCCCGGCCCACCACCGTTCCCCCCCCTCGCCCCCCCCTTCC
+
GGGGGGGGGGGGGGFCFGGGGDFEGG86FF,D,,,;,,,,CF<F6CF@EFCF<,E@+8CD,@CEA,CC<F,,8BFG7,:A,,,+:@FEFG=F8C@+@,@D,@46>,45FF,E,>,@;EG+CE+@>@+@,@4++@EEGG+@D+,5=CGCCC+,3@::C,+3@>5):)8:>):)6>EEGD5))6(.((,(.65((1),((6(.,)(4((33;9((,((-(-,((()(4:;G5)82:G(((4(,<939?(.(4):)(21((((4((4:B((,,((.)((-7>(((-(-,((-(,((,
@M00689:251:000000000-CJTJ5:1:1101:22703:7787 2:N:0:10
CGACAGCCATGCACCACCTGTACACCAACCACAAGGGAAACTACATCTCTGCAGCGATCTGGTGTATGTCAAGCCCAGATAAGGTTCTTCGCGTTGCATCCAATTAATCCACATGCTCCGCCGCTTGTGCGTGCCCCCCTCCCTTCCTTTGCTTTTTAGCCTTGCTGCCGTACTCCCCCGCCGGGCCGCTTACTGCGTTAGCTACGCCACAGAGGCCCTGGCACGCCCCTCCCACTACCCCCCCCCGGTGCCGTCACGGCCCACCCGCGCATCCTACCCTTCTATCCCTCCCC
+
GGGGGGGGGGGGGGEEFGGGGGFCGG8EGC:F<,,,6CCFFGAF@<EEFCFGCCA@@FGG9@F8:CFECF9<9CFEGGGB<C@,B:FFF;A:@6C+CCEE,@,,4?9E,CCF,,9@,@=+1C+=>EFD8=>4+6646+++=++6+;=FD26,,@,6=D++5<=)8**8@)85:=08F)*3*:/2>(55>2(/4?)77??(,4;<)4(,.6(,((/4((((-,..(-(4D*012(24((,((0((-,,((((.((--(-(((-(-(4(,2((4((.)),4.(.))))(.,(,((
@M00689:251:000000000-CJTJ5:1:1101:6055:7812 2:N:0:10
CGACAGCCATGCAACACCTGTACACCAACCACAAGGGAAACTACATCTCTGCAGCGATCTGGTGTATGTCAAGCCCAGGTAAGGTTCTTCGCGTTGCATCGAATTAATCCACATACACCGCCCCTTGTGCGGGCCCCCGTCAATTCCTTTGAGTTTTAGCCTTGCGGCCGTACTCCCCAGGCGGGGCCCTTACAGCGTTAGCTATCACACACAGGCCGTGCAAGCCTCCCACGCCTCACGCGCGCACTTTCCCGCATTGACCACCATGTGATCTCATCCCTGGCATCCATTTC
+
GDEE@FGFEFGFFFEEEFGEGF,,CFFG7,BF,E8,BE<DGCGEC6C;AF9EA8FC@<FGC9ABBA,9CFAC,@,=E64EF9@@BEFGGA,C864+,,4@,E,EDE9E<=,E:,,9,@=8C++@8,9@,,@+@6++@CC6++++?+++=2+,@FD3+,+=5+:5)8)0:5-)75/.45CC4=>51(6((,()()))428:(.)6)(.6)5:((.48:((4(2:)((,.7*.(((14(,((.)(,31((.-)-.,((((,).)50((..6)).).)).-4().((.)(()))))
@M00689:251:000000000-CJTJ5:1:1101:25549:7813 2:N:0:10
CGACGACCATGCACCACCTGTACACCAACCACAAGGGAAACTACATCTCTGCAGCGATCTGGTGTATGTCAAGCCCAGGTAAGGTTCTTCGCGTTGCATCGAATTAATCCACATGCTCCGCCGCTTGTTCGGGCCCCCGTCAATTCCTTTGAGTTTTAGCCTTGCGGCCGTACTCCCCAGGCGGGGCGCTTAATGCGTTAGCTACGACACAGAGGCCGGGGAAGACCCCTACACCTAGCGTCCACCGTTTACGGACTGGACGACCCGGGTTGTTCATCCTCGCATCTCTTTTC
+
GGGGG7FGGGGGGGGFGGGGGGGGGGGGGGGGGGGGGGGGGGGGGGGGGGGGGFFGGEFGGGGGGGGGGGFGGGFGGGGGGGGF<FFGGGGGGGGGGFGGDGG?EFFG9AFGGF98,@DGGGGDGGGF=DEDGGG>+=C>DGC7DBDFFF?FGFFGFEFA6AC5@AB=A=4=>DEB7>FDA@>>BFFBFF?:2524;143-244)(893;((.5:?06((4308:0(4<*52(3F?:30(,890843(-5()4((-(.4(.,(-,((4,-,((...69)5)(((((-6)))))
@M00689:251:000000000-CJTJ5:1:1101:25568:7815 2:N:0:10
CGACGACCATGCACCACCTGTACACCAACCACAAGGGAAACTACATCTCTGCAGCGATCTGGTGTATGTCAAGCCCAGGTAAGGTTCTTCGCGTTGCATCGAATTAATCCACATGCTCCGCCGCTTGTGCGGGCCCCCGTCAATTCCTTTGAGTTTTCGCCTTGCGGCCGTACTCCCCAGGCGGGGCGCTTACTGCGTTAGCTACGACCCAGAGGCCTTGGACGACCCCTACCCCTAGCGCCACCCCTTTCCGGCCTTGACTACCAGGGTTTCTACTCCTGGCCTCCCTTTCTC
+
FGFGEGGGEFFG<FF@CGGDGGGFGGGCGGGGGGFGFFGGGGCGGGGGGGFGGGGEBFFGAFGGGCGGFGA<EFGG?FGF,CFCFFGGGGCGBCF:FFGGCDEGFGGGGGGGCF9EFGFCEGEGGGGGDF6=EEGGEGGGGDC@CAGGFGF:;DFGG,*@?EF@E542>=B=228BGFC4?601(39(,7::)64<<B::4A))8169(48:(.38:)2).,),46>6<C),(1C::4:((8(48?(374))(-,(-)5),).(4:)((.4(62<)-),.)(.4)1((..)--.
@M00689:251:000000000-CJTJ5:1:1101:15665:7839 2:N:0:10
CGACGGCCATGCAGCACCTGTACACCAATCACAAGGGAAACTACATCTCTGCAGCGATCTGGTGTATGTCAAGCCCAGGTAAGGTTCTTCGCGTTGCATCGACTTAATCCACATGCTCCGCCGCTTGTGCGGGCCCCCGTCACTTCCTTTGAGTTTTAGCCTTGCGGCCGTCCTCCCCAGGCGGGGCGCTTAATGCGTTAGCTACGACACACAGGCCGTGTAAGCCCCCTACCCCTAACGCCCACCGTTTACGGCCTGGACCACCAGGGTATCTAATCCTTGCCTCCCCTTTC
+
GGGGGGGGGGGGGGGGGGGGGFGGGG8FFG<FECEGG8@FFGGGEFGGGGGGFFFF:FGGEEGFG9FGGGCFEFGGFFDFG<ADEFFGGG7FGGGCF<EG@>+@C;?FFGFF4E@FDGGCGGEGGGGG8E8++@EECE8EGC+CDFGGFG+33DCEG99FFFE8C88=B):)6@FBGF*56:=>;099>FF044-6>FB14>24>(46(4?(422?:(41,,64286?GC),3<C((((-4B9<BB>F6:(<4(4(44((,,3:F(4(,38)))).).6)).((.).(((())
@M00689:251:000000000-CJTJ5:1:1101:12258:7884 2:N:0:10
CGACGGCCATGCAGCACCTGTCACCTTGTCCCCGAAGGGATTTCCTCGCTTAAGAGTAATGCAAGGGATGTCAAGTGTAGGTAAGGTTCTTCGCGTTGCTTCGAATTAAACCACATGCTCCGCTACTTGTGCGGGTCCCCGTCACTTCCTTTGAGTTTTAATCTTGCGACCGTACTCCCCAGGCGGAATCCTTAATGCGTTAGCTGCTGCACGGCGGTTTTGAAACCCCCACCCCTATTTTTCATCGTTTACGGCTTGGGCACCCAGGGTTTCTATTCCTGCATTCCCTGTCC
+
GGGGGGGGGGGGGGGGGGGGGG9FFGGCGGGGGE:@F+6<FFFFGFFF+BFCFDEGG,BF9EB<?<C<FFGGCC@FDF,B,CF<,:FFGGGG7F:FF:CGGGC+,AF959FGCDGGFGGGGEGGEGGG8E4A8+BBCFGG6DGD+?DGFGGGE7DCGGGF5;EEEEEB)8>>A2>DGFGGF24=>2(5>*);?5)97C1??124)4;).7(6(((,29(60(()44(49D)2(4<(()-).93))-4:?F6)(3(((,-.,(((((.((.((.62)))66)(()).))),,))
@M00689:251:000000000-CJTJ5:1:1101:28171:7884 2:N:0:10
CGACGGCCATGCAACACCTGTACACCAACCACAAGGGAAACTACATCTCTGCAGCGATCTGGTGTATGTCAAGCCCAGGTAAGGTTCTTCGCGTTGCATCGAATTAATCCACATGCTCCGCCGCTTGTGCGGGCCCCCGTCAATTCCTTTGAGTTTTAGCCTTGCGGCCGTACTCCCCAGGCGGGGCGCTTAATGCGTTAGCTACCACACCGAGGCCGTGGGAGACCCCTACCACTAGCGCCCACCGTTTACCGCATGGACTACCCGGGTTTCTACTCCTGGCCTCCATTTTCAT
+
FGFEEGEGGGGGGGG<FGGGGGGGGGGGGGGGGGGGGGGGGGGGGGGGGGGGGGGGGGGGGGFFGGGGGGGGDGGGGFFGGFGGGGGGGGGGDGGGDGFGE?FFGGGGGGGGGGGGGGGGGGGGGGEGGG6CEGGGGGGGG+@CGFGGFGFFGGGGGGGFFFF5C>@4>=AD==EFF@FCF9@(660(34::2<))7::6:AAB?(.5<?((((7269B(4(4(4:6(95033,7884(,-8>1?B9:B??A)4960(,))).(4(((14((5-6-))(.3(((,4(()).))))
@M00689:251:000000000-CJTJ5:1:1101:5130:7891 2:N:0:10
CGACGACCATGCAGCACCTGTACACCAACCACAAGGGAAACTACATCTCTGCAGCGATCTGGTGTATGTCAAGCCCAGGTAAGGTTCTTCGCGTTGCATCGAATTAATCCACCTGCTCCGCCGCTTGTGCGGGCCCCCGTCAATTCCTTTGAGTTTTAGCCTTGCGGCCGTACTCCCCAGGCCGGGCGCTTAATGCGTTAGCTACGACCCAGAGGCCTTGGCAGACCCCTACACCTAGCGCCCACCGTTGCCGGCCTGGACTCACAGGGTCTCCACTCCTGGCCCTA
+
GG@ECCEFEGGGGGGGFGGGGFGGGGGGG@EGFGGGDGGCGGCFFAFFGGGGGFGGGGGFGDGGGGGGC<<FFFDFGGGGGGGGFFGGGDFEGGGGG9DD+EEFC9;FFFG,,>888=?CE+@G7ECG,E+@ECEDG6?=7>6CCFGGFGGGGGG9CEGA9>*)1:=255@A@>C2A@6*)((0:,,((.2(167)(68<BDF2)((((-(((,1:B)24:(5((,36*7..(.>?0)446@(,-((8((()-,-3:00((3(),,60(((()..44:05)((((-(
@M00689:251:000000000-CJTJ5:1:1101:5142:7905 2:N:0:10
CGACGACCATGCAGCACCTGTACACCAACCACAAGGGAAACTACATCTCTGCAGCGATCTGGTGTATGTCAAGCCCAGGTAAGGTTCTTCGCGTTGCATCGAATTAATCCACATGCTCCGCCGCTTGTGCGTGCCCCCGTCAATTCCTTTGAGTTTTCGCCTTGCGTCCGTACTCCCCAGGCGGGGCGCTTAATGCGTTAGCTACGACACGGAGGCCGTGGCAGCCCCCTACCCCTCGCGCCCACCGGTTACCGCATGGATTCACAGGGTACCCAATCCAGCAATCCCTGTCC
+
G>:F@CEEGCFCEGGGFGGFFFGGGGGGGGGGGGGGDGFGGGGGFAFCFFGGGGGGGFGGGGGGGGGGGGC<<FCFFGFGGGGGGFFEFGFEGGEGGGGFCFFGGAFFFC9,AFFF;EGGGE6?>8=D89=4@6DCFC+=DDGGGF7DFC+@DDFGF,9?>EF@@B)8:5C5A558A=C*9==@2;90490()--43:(3-).44((-(4((-(4?619(,(38((-4D)).4:33-(((,02(32(((-())49((-())).))).:?<())))(.4())(.()).).4),)
@M00689:251:000000000-CJTJ5:1:1101:18856:7908 2:N:0:10
CGACGGCCATGCATCACCTGTACACCAACCACAAGGGAAACTACATCTCTGCAGCGATCTGGTGTATGTCAAGCCCAGGTAAGGTTCTTCGCGTTGCATCGAATTAATCCACATGCTCCGCCGCTTGTGCGGGCCCCCGTCAATTCCTTTGAGTTTTAGCCTTGCGGCCGTACTCCCCAGGCGGGGCGCTTAATGCGTTAGCTACGACACAGAGGCCGTGGCATACCCCTCCACCTAGCGCCCACCGTTTCCGGCATGGCCTACCACGTTACCTACTCCTAGCACCC
+
GGGGGGFGGGGGGGGGGGGGGGGGGGFGGGGG8E@FCDEFGGGGGFGFFGFGFFFECFGGEFGGFAGFFGDF@ABF<FGGG9B8FFGGGGFCGGGEGEGGGD88D9,EFGAF:E?FGGGDGEEGEEGG,E=86CCEEGDGGD+CFFGGFGC7;EGGD9>FFFF@@=>AFFF4@FEFGF47>=999>;>B;?B)64:9::1,<B<B((-,3:302(411;(4(())4:?CC)2(,C<(8:;B>((34(4124),7919?F(,).,:))4((((6<)..).3)),5)((
@M00689:251:000000000-CJTJ5:1:1101:8496:7918 2:N:0:10
CGACGGCCATGCAACACCTGTACACCAACCACCCGGGCAACTACATCTCTGCAGCGATCTCCTCTATCTCAATCCCAGGTACGGTTCTTCGCGTTGCATCTACTTCATCCTCATCCCCCTCCGCCTCTTCGGGCCCCCGTCCCCTCCTTTTCCTTTTAGCCTCGCCCTTGTACTCCTCCGCCGGCGCGCTTAATCCGTTCGCTTTGTCCCAGAGGCCGTGGATGACCCCTCCACCTCCACCCCGCCGCTGACGTCTCGGGCCTCCCAGGATCCTACTCCCGACCTCTTGTTCC
+
EEGGGGGGGGGG@FCFEGGGG@,<C<:,BFFF:6@7+6+:CEFCC,6,CC,B,,,6+,:B,,B,A,,,<A<F9A,A5,?FF,,>FCFAF;,4+@7+8,,4,494C,,,?,,@EA,C,@=1@C+AE=+3,@>+=+3@+3+1=+4+9:=95@+,,@,EF,*3*4)):))))0/*;/A<,:**/6(((.((,(6/)))/,/.((400(3))),-4(813(((-4:))(5(4**)-,471(..,.0(((,-((((.((,((.,((-(.3(()((),4)).)..(,(-(,.)))))))
@M00689:251:000000000-CJTJ5:1:1101:8494:7936 2:N:0:10
CGACGGCCATGCAACACCTGTACACCAACCACAAGGGAAACTACATCTCTGCAGCGATCTGGTGTATGTCAAGCCCAGGTAAGGTTCTTCTCGTTGCATCGACTTAATCCACATGCTCCGCCGCCTGTGCGGGCCCCCGTCACTTCCTTTGAGTTTTAGCCTTGCGGCCTTACTCCCCCGGCGGGTCGCTTACTGCGTTAGCTCCGCCCCAGAGGCCGTTGTCGCCCCCTCCCCCTAGCCCCCACCGTTTACGGCATGGACTCCCACGGTATCTACCCCTGTCACCCCTGTCCC
+
GGGGGEGGGGGGG9DFEGGGGFGGGGFCGG7FCA8EFD,CFGGF@FGGGGGGAEFC+CFFF9F<ECFFGGC,9EFGC<CF<CFCFFGGGG,FCFGCF5EE@8+@CD,FFGDF8ECEDGG8EC+CGE6E,=6@+@B8E@+@DC+?8CGGFG7@+ECGG9=BFFF0:>A>B)>=E4;BGF48)9592,9(48:149A>(4?6->>97((,(14(.,((49;(,()--3:67)),-(994(3.4@B66(4<?3,:2(4,-(2)4232620((((()))))(-,,.,)).(-(())).
@M00689:251:000000000-CJTJ5:1:1101:12085:7936 2:N:0:10
CGACGGCCATGCATCACCTGTACACCAACCACAAGGGAACCCACATCTCTGCAGCGATCTGGTGTATGTCAAGCCCAGGTAAGGTTCTTCGCGTTGCATCGAATTAATCCACATGCTCCGCCGCTTGTTCGGGCCCCCGTCCATTCCTTTGAGTTTTAGCCTTTCGGCCGTACTCCCCACGCGGGGCGCTTCATGCGTTATCTACGCCCCAGCGCCCGTTGCACCCCCCTCCCCCTCGCGCCCACCCTTTACGGCCTTGACTACCCGGGTTCCTCATCCCTCCCCCTCTTTCC
+
FEGGGGGGGGGGEFGFGGGGGGGGGGFEGGCGC<@FFF,,CF,C,CFFGGEFBEFC+CFG<,F<FCF@EF,55CFG=C,B<<,BFFGGGG:F+@F7F5@E+,,@D9,AEF,E4EEFFG=+@E6CEG8F,E+61@EDGG+@D+1CCFGGFG+,5EFGG>0=F8@*38=>A5>=>DFBGFF*08529(3(4;B14:)61:<0(64290(3(9?((-(4963(-()).4>97/)(,4C(-(,(3;B(18((..)4((((387)4))((.(3(,((,))))).()(-((((-()))-
@M00689:251:000000000-CJTJ5:1:1101:18573:7941 2:N:0:10
CGACGGCCATGCACCACCTGTCACCTTGTCCCCGAAGGGATTTCCTCGATTAAGAGTAATGCAAGGGATGTCAAGTGTAGGTAAGGTTCTTCGCGTTGCTTCGAATTAAACCACATGCTCCGCTACTTGTGCGGGTCCCCGTCAATTCCTTTGAGTTTTAATCTTGCGACCGTACTCCCCAGGCTGAATACTTACTGCGTTAGCGGCGGCACGGAGGTGTTGAAACCCCCACACCTAGTATTCATCGTTTACGGCGTGGACTACCAGGGTTTCCAATCCTGGCATCCCTTTCT
+
GGGGGGGGGGGGGGGGGGGGGGGGCFGFGGGGGG>FCGGGGGGFGGGGGFGGEGFGGGFG9FFFGGCFGGGGGG9FFGGCFGGFF8EFGGGGGGGGGGEGGGCFGFBAF,FF:EGG,DFGGGGEGEGG8E=E1=6BEFGGD?EGCF@FFGFFGCFFGGGF6CEFE*A==BA>>DDFFFGDF)4@):)787@ECF4@?@@F=2(92((.3;9>6;9;6:0<B0-64<<2C7)441C:>26<)1426:,4::?A027699>(8?>>1))4((((.))-)434).3(.(,()-5)6
@M00689:251:000000000-CJTJ5:1:1101:8774:8013 2:N:0:10
CGACGGCCATGCAACACCTGTACACCAACCACAAGGGAAACTACATCTCTGCAGCGATCTGGTGTATGTCAAGCCCCGGTAAGGTTCTTCTCGTTTCATCTCATTAATCCCCATGCTCCGCCGCTTTTTCGGGCCCCCGTCAATTCCTTTTCGTTTTACCCTTTCGGCCGTACTCTCCCGGCGGGGCGCTTATTGCGTTAGCTACCACCCAGAGGCAGTTGCAGACCCCTTCCCCTACCTCCCACCGTTTTCGTCATGGGCCACCTGTTTCCCTCACCCCGTCCTCCTTCTCT
+
FGGGGEGGGGFGGFFFGGGGGFA<EF@@B,,C,@@@C,6CFG<F@DF<@<,E,CE@:EFG965,A<<6EF9,,CFG,7@FF,<5EFFGFD,E><F+??,@,,9@;,,9?F,D,@88;E++@ECEE++@,@+3+6=CEEC68++6=<=C<F7,35DFDA+;AA5@C88):)/55)9*<>**/6209(1(-261))4)19<0(:A24(),(41((((-((.))).)),1(*1),(,9<8(()-7((,(,.4(()((,-())(((,,4(.)))).).(.((.(((-((-((.))))
@M00689:251:000000000-CJTJ5:1:1101:7284:8087 2:N:0:10
CGACAACCATGCATCACCTGTACACCAACCACAAGGGAAACTACATCTCTGCAGCGATCTGGTGTATGTCAAGCCCAGGTAAGGTTCTTCGCGTTGCATCGAATTAATCCACATGCTCCGCCGCTTGTGCGGGCCCCCGTCAATTCCTTTGCGTTTTAGCCTTGCGGCCGTACTCCCCCGGCGGGGCTCTTAATGCGTTCGCTTCGACCCAGTGGCCTTTCAAGCCCCCTCCACCACGCGCCCCCCTTTTCCGCCCTGGACTCCAAGGGTTACCACTCATGTCATCATCGTCC
+
FEGECFFCFGGGGGGFFFGCGGGAGG<6FCFGD8@EFFGGFGGGGGGGGFF9,@E7FFGG<FFGGFGGGGEFGGGGG8DGGA,B@FFFGGGDEGEGGGGG6E@8DFAFF9,EGG,>ED?CE=CEGGGGFDBCEGECEC6CDG+?=99?FGD,+;;;>@9BAF@C5)8>A):A=29=F@):4(61106-2(8<)4).-(4(((-,,404(4(((),3(.)))-.)),-(1/)((45(,-116B0(39,(5)-.((,((.42(5(.).)((40-)-)).((-6)).)))-.((((
@M00689:251:000000000-CJTJ5:1:1101:13558:8090 2:N:0:10
CGACAGCCATGCAACCACCTGTACACCAACCACAAGGGAAACTACATCTCTGCAGCGATCTGGTGTATGTCAAGCCCAGGTAAGGTTCTTCGCGTTGCATCGAATTAATCCACATGCTCCGCCGCTTGTGCGGGCCCCCGTCAATTCCTTTGAGTTTTAGCCTTGCGGCCGTACTCCCCAGGCGGGGCGCTTAATGCGTTAGCTACGACACAGAGGCCGTGGAAGCCCCCACCACCTCGCGCCCACCGTTTCCGGCATGGCAAACCGAGGGATCTAACCCTGGCCTCCCAGGGC
+
GGGGGGGGGGGGGGGGGGCFGG9FFGGGFGGGGGGGGGCEGGGGGGGGGGGCFEGGD:FGGGGGDFFFGGGEB@FGFE@FGGAFCGFGGGGGGDEFCD=EGEFGCGCEFGGGGGGGFFGGGGGGGGGGG?FEGEGEEGDGCDCDGFGGFF7,@DFGFGDF?F@C)8=58AAA=A=9?>@7?5(690(:(4(4-:4).2:?03A>22,39(,4(((4(171,3<)(((-91)-((72((,40.(71142,380-37;9(.3,,)(((((-(((.()-6).4,.(((..((()(((
@M00689:251:000000000-CJTJ5:1:1101:7297:8104 2:N:0:10
CGACAACCATGCATCACCTGTACACCAACCACAAGGGAAACTACATCTCTGCAGCGATCTGGTGTATGTCCACCCCAGGTAAGGTTCTTCGCGTTGCATCGAATTAATCCACATGCTCCGCCGCTTGTTCGTGCCCCCGTCCATTCCTTTTAGTTTTAGCCTTGCGGCCGTCCTCCCCCGCCGTGGCGCTTACTGCTTTAGCTACGACCCAGAAGCCGTGGAACACCCCTCCCCCTCACTCCCCCCGTTTACTCCCTGGCCTACCAGGGTCTCGACTCCTTGCATCCCCTTCCC
+
F@CE+@EE,EFEGGGCEFGFGFGGGG8<CE@FG?8<C?<8CFGGFGGGGG9FE@F:FGGGA9F8E6FAFG,B,@CGG7@FC@,,BFGGGGAC8FFCE9DFG8,EFECFFG,ECF,@DGD+CECCEE8D,@8+6@FCFE+@D=+?DFDGFE+3,7=FGE??D?D):)):85A)18ACC=4**-/55(((-/;;6?);)9<C)13)=(36(.6(,(((,(-,3:)(.(,4CC)0,,90((,.45(,41(-4:1>)).(()(4(4,2())((.(()()(((,)))().-((((...(
@M00689:251:000000000-CJTJ5:1:1101:14606:8107 2:N:0:10
CGACGACCATGCATCACCTGTCCACCAACCACCAGGGACACTACACCTCTGCAGCGATCTTCTGTATGTCACGCCCCCGTAAGGTTCTTCTCGTTTCATCGACTTATTCCACATGCTCCCCCGCTTGTGCGGGCCCCCTTCACTTCCTTTTCGTTTTCTCCTTTCGGCCGTACTCCCCCTGCGGGGCGCTTTTTGCGTTAGCTACGCCTCACCGGCCGGGGAACCCCCCTCCACCCCCAGCCCCCCTTTTACGCCCGGGCCTACCAGGGTTTCCATCACCTGCAACCATTTTCTT
+
FCFG++CFGGGGG9FGGGGGG8,6,C,CBC,D,,,,@,9@F6FD@,C8A,:C,EE+6,@E,,,:C,66C9,,,,,>++488,,5AEFE?9,C@?F+9,94,,++=,,,5;,C?>,4,@=+@C+@==+@@D++1=+>@E+:9+@;@*3++?+,3:6DD,+1<<87C9)-))///0:(;>5))-/(3(.(36:(.)-).31(-))))((4(43(,,,6((((((,((4:>G)>:(4*(-(,(.7202(4(4)))(,(,,(,-21(.()),,4(()))))))()((.))(()).-))-
@M00689:251:000000000-CJTJ5:1:1101:13560:8108 2:N:0:10
CGACAGCCATGCAACCACCTGTCCACCAACCACAAGGGACACTACATCTCTGCCGCGATCTGGTGTATGTCAAGCCCAGGTAAGGTTCTTCTCGTTGCATCGAATTAATCCACATGCTCCGCCGCTTGTTCGGGCCCCCGTCAATTCCTTTGAGTTTTAGCCTTGCGTCCGTACTCCCCAGGCGGGGCGCTTACTTCGTTCGCTACGACACAGAGGCCGTGGAAGACCCCTACACCTAGCGCCCACCGTTTGCGCCCTGGACTACCAGGGTATCTCACCCTTGCATCT
+
GGGGFGGGGGFGG<EGEGGGCF,CEGF@EFFGGFEFE,;,CFGEG8CFGGG<FC+C@+CFF<9FFGGGFFG,,,CFG8,,B9<F8AFGGGG,E:FGFF=DF,4,@C,,ACFCGCE9@DFG+AE=EEE6@4@8=+@CEGG6CD+=DFGGFGG@=6=<CFG*BFFF5@=08@=C):CACCG*:):)/9(619B?():)6(4:(-43,4(3;(43:(((4:9B(-,)(.8<<D),4(52(5)49>;BB:?086,(.4((,,,(.:24(3))((.())6)).((((.37)))
@M00689:251:000000000-CJTJ5:1:1101:19097:8119 2:N:0:10
CGACGACCATGCACCACCTGTACACCAACCGCAAGGGAAACTACATCTCTGCAGCGATCTGGTATATGTCAAGCCCAGGTAAGGTTCTTCGCGTTGCATCGAATTAATCCACATGCTCCGCCGCTTGTGCGGGCCCCCGTCAATTCCTTTGAGTTTTAGCCTTGCGGCCGTACTCCCCAGGCGGGGCGCTTAATGCGTTAGCTACGACACAGAGGCCGTGGAAGACCCCTACACCTAGCGCCCACCGTTTCCGGCCTGGACACCCGGGTGACCTAAACCTGGCATCC
+
GGGGGEGGGGGGGGGGGGGGGGGGGFGGGGDFECEF@FGGGGGGGGGGFGGGGGGGGGGGGGGGGGGGFCF<FGGGGGGGGGGGDEFFGGFGGGG@FFGGGG8EGGGFFGGGGGGGGGGGGGCE7==F=F+=8C=>CEDGGG6FFFGGFFFFCC7CDCCF>AE=@A=>=AF2@DEFC@F45>@B(960>>::>2)6(4341<4>B0(62>32>:02607>9:28(8:37/7:B?C?(.86>32(48(302)68(((3341()((,,(,(((.)),).(,3383(..(
@M00689:251:000000000-CJTJ5:1:1101:19079:8122 2:N:0:10
CGACGACCATGCACCACCTGTACACCAACCACAAGGGAAACTACATCTCTGCAGCGATCTGGTATATGTCAAGCCCAGGTAAGGTTCTTCGCGTTGCATCGCATTAATCCACATGCTCCGCCGCTTGTGCGGGCCCCCGTCACTTCCTTTGAGTTTTCGCCTTCCGGCCGTACTCCCCAGGCGGGGCGCTTACTGCGTTAGCTACGACACAGAGGCCGTTGACACCCCCTCCCCCCATCCCCCCCCGTTTACGCCATGGCCTACCAGGGTATCACATCCTTGCACCTCTTTCC
+
FFBECEGGGGGGGGGFGGGGGGGGGG@EGGGGG@@@EFFGGGGGFDGGGG9FF@F@BCFFEFGFGEGFFG9,,CFFGFGGBFFAFFGGGG@FEGFFGCFGE+4@EC=EFGFGGGFF;EGCGG6CEGFG,@EC=@CDEEDGGC1CFFGGFG+,:=DEF,3?:BA*3)5>=BF9@FFFGD;7)-(,:(-(41:1).)6:34(-64AF((4(4((,40<3(9((()),41(9).(-2D((,((3<,((,(4:(-64(-(-)((,)(..)4((,.,4-))).(8)),)),(4))64)
@M00689:251:000000000-CJTJ5:1:1101:19782:8170 2:N:0:10
CGACAACCATGCATCACCTGTTTTCAAGGTCTAGTAAACTAGACACTCCGCTATCTCTAGCAGATTCTATCAATGTCAAGCCTAGGTAAGGTTCTTCGCGTATCTTCGAATTAAACCACCTGCTCCACCGCTTGTGCGGGTCCCCGTCTATTCCTTTGAGTTTTACTCTTGCGACCGTACTCCCCAGGCGGAATGCTTAATGTGTTAACTGCATTACTGGAGTGACCATCACCCCAACAACTAGCCTTCATCGTTTAGGGCGTTGACTACCAGGGTTATCAACTCTTGACTCT
+
GGGEGGGGGGGGGGGGGGGGGGGGGGFDFFGGGGGF<FDF<@9F@FGGGDFGFGGGGGGGGGA8FGGGGGGDEFFGGA<EFCFEFGGAE@FGGGGGGGDGGE7FGGF,AFGDA9FFGGG+@=D8>@=FG6EEGGGCA66CDDDDDBGDDDGGGGGCDBC?D<DE>*;DEDEB=A=56==C?EE9AD5=C=)>):=EF?E*5*9?EB?EEF4@=E4*/8*06(63);<3*;/;@FG;02(((25<8(.;E<)).(,86<)((-((-45)48(),318:4)..-()).)5)))).
@M00689:251:000000000-CJTJ5:1:1101:19216:8185 2:N:0:10
CGACAACCATGCAGCACCTGTACACCAACCACAAGGGAAACTACATCTCTGCAGCGATCTGGTGTATGTCAAGCCCAGGTAAGGTTCTTCGCGTTGCATCGAATTAATCCACATGCTCCGCCGCTTGTGCGGGCCCTCGTCAATTCCTTTGAGTTTTAGCCTTGCGGCCGTACTCCCCCGGCGGGGCGCTTAATGCGTTAGCTACGACCCAGAGGCCGTGGCAGCCCCCTCCACCTAGCGCCCACCGTTTACGGCATGGCCTCCCCGGGTATCTACTCCTGGCCTCCATTTCTC
+
GFGGGGGGGGGGGGGFFGGGGGGGGGGEGGGGGFFGDGFGGGGGGGGGGGGGFFFGCFFGAAFGGEGGGGGCEFFGCFGGCFFCFEGGGGGGGGGGGGDF6E8EFG9@<FEEEG9E;DF>ECEGGGCG,D>@+@EEFGCDD+1?DFCGFGD,3@FGG97AFFF=C55===A>ABEBGF4;A999036(31:0<))69??(2A<).(46(43((42::>>04908(348D738(,C?F2>01@92?FBB?F160(7>0:8((.3((((((,()).-)),(.)(,4)(((-)-)).
@M00689:251:000000000-CJTJ5:1:1101:16162:8240 2:N:0:10
CGACAACCATGCAGCACCTGTACACCAACCACAAGGGAAACTACATCTCTGCAGCGATCTGGTGTATGTCAAGCCCAGGTAAGGTTCTTCTCGTTGCATCGACTTAATCCACCTGCTCCGCCGCTTGTTCTGCCCCCCGTCAATTCCTTCGATTTTTTGCCTTACGGCCTTCCTCCCCCGCCGGGGCGCTTAATCCGTTAGTCACGACACAGCGGCCGTGGATGCCCCCTCCACCCACCGCCCACCCTTTCAGGTATGGCTGACCCGGGTACTCAATCCTGGTCTCC
+
EFFF@FFGGGGGG<EFFGGC;@FFEFCFFG:,,6;<:EFFGGFGGC,,;FCF<CFB@,BF<,,:,:C,CF,,9AD<9,,9CC955EFGGG,,,9,9,5@EE,+=,44C@CFF,=>EFCF+CEEG8C+@,@,9,,,4@EC+=C+33<=E;+++,7@AF++50<7*05)::))33:7@7=***/5((/>(1:1()9))(/)1())/.((-,-.((-166(710())4),,>9)41(9(-(429E213(((())))--)).(((((4((417>9).)),).8A)((-)).
@M00689:251:000000000-CJTJ5:1:1101:19659:8266 2:N:0:10
CGACAACCATGCAGCACCTGTCTCACGGTTCCCGAAGGCACATTCTCATCTCTGAAAACTTCCGTGGATGTCAAGACCAGGTAAGGTTCTTCGCGTTGCATCGAATTAAACCACATGCTCCACCGCTTGTGCGGGCCCCCGTCCATTCATTTGAGTTTTAACCTTGCGGCCGTACTCCCCAGGCGGTCGACTTAACGCGTTAGCTCCGGAAGCCACGCCTCAAGGGCACAACCTCCAAGTCGACCTCGTTTACGGCCTGGACCAACCGGGTATCTAAACCTGGCACTCCTGTTC
+
GGGGGGGGGGGGGCEGGGGGGGFGFGCEGGGGGFCC7CFDGEFGGGGEGGGGGFFDFEFGGGGGG@@FGFGGDFFCFGB<CFC<F8FGGGGGGGDGGDGFDGC>,FGFC=FF@FGG9DGGF8FGEGGGGG,E66>BEGGGCDG+6CFG?FGGC,@EFGGF?FBEC8C9)8@9>2A=CEGG4)7@25>B2(4<D))71;0:>@<9).37(43(4?2?00?<?(42)4<(9D)423<182)6<769938:212<<((-((-4(((((40(1764))))-)5((.((..(,44))))
@M00689:251:000000000-CJTJ5:1:1101:26563:8297 2:N:0:10
CGACGGCCATGCATCACCTGTACACCAACCACAAGGGAAACTACATCTCTGCAGCGATCTGGTGTATGTCAAGCCCAGGTAAGGTTCTTCGCGTTGCATCGAATTAATCCACATGCTCCGCCGCTTGTGCGGGCCCCCGTCAATTCCTTTGCGTTTTAGCCTTGCGGCCGTACTCCCCAGGCGGGGCTCTTAATGCGTTAGCTTCGACTCAGGGGCCGTGGAAGTCCCCTACACCTAGCGCCACCCCTTTTCGGCCCGCACCACCCGTGTCTCTAATCCCTACCTCCTTGTCCAT
+
GGEFFFFGGGGGGGGCFGGGGFGGFGGDGGGGGCGEE8CEGGGGG9F<FEEFGFFGFEF<BFF<FFGGFG<ECFDFGDFFFF9FGFGFGGGGGGGCG9EG6E,@D;;?FF9@EF9>DFF8CG>GE6+@?FCCGD>E6CC8C+4C9AFFFG+,;@AEGGFFAF5):5A))::59BFFC2*2?62((21(442)--6<9::6:<<))114(4).(,(9611,(().)6<2C*7?07FF(4:((<((46(-,5)-(,(2((((-((-2:B(4:())).62).),)(()),()))))))
@M00689:251:000000000-CJTJ5:1:1101:19609:8327 2:N:0:10
CGACGACCATGCAGCACCTGTACACCAACCACAAGGGAAACTACATCTCTGCAGCGATCTGGTGTATGTCAAGCCCAGGTAAGGTTCTTCGCGTTGCCTCGAATTAATCCACATGCTCCGCCGCTTCTGCGGGCCCCCGTCAATTCCTTTGAGTTTTAGCCTTGCGGCCGTACTCCCCAGGCTGGGCGCTTAATGCGTTAGCTACGACCCATCGGCCGTGCACGCCCCCTACACCTAGCCCCCCCCGTTGACTGCATGCTCTCCCACGCTATCTAATCCTGCCCTCA
+
GGCECDGGGGGG<EEEFGGGGGG@FF8<FGDG8@8E,CFFGGGGGFFFGGGGFGGG7@FGE<F<F@<EEFDB,E<F@FFGCA<EFFGFGG7=CFG@F,@D6+8EG;A?F;EF:EEG,DD+@A6E8E+@DE6+616@8E8EDC+=CAFFCG@,3@DFGFCAAFC5=)895-:)5:E7,6*:)6(5((5(6,6/)9)4((//,/6))(/3(2(((-(4<(,-(()((-79<)<620>((.4(4)1(-,(-(((..67<).))...3:1,,(4((5A))-4)-)(4((.(
@M00689:251:000000000-CJTJ5:1:1101:25908:8348 2:N:0:10
CGACGACCATGCAGCACCTGTACACCAACCACAAGGGAAACTACATCTCTGCAGCGATCTGGTGTATGTCAAGCCCAGGCAAGGTTCTTCGCGTTGCATCGAATTAATCCACATGCTCCGCCGCTTGTGCGGGCCCCCGTCAATTCCTTTGAGTTTTAGCCTTGCGGCCGTACTCCCCAGGCGGGGCGCTTAATGCGTTAGCTACGACACAGAGGCCGTGGCAGACCCCTCACCCTAGCGCCCCCCGTTTACGGCATGGGCTCCCAGGGTCTCTCATCCCGGCCTCT
+
GGGGGGGGGGGGGGGFFGGGGGGGGGGGGGGGGGGGGGGGGGGGGGGGGGGGGGGGDGGGGGGGGGGGGG<FGGGGGGGGGDGCFECFGGGGGGGGGGGGDGCGGGFFFGGGGG9==DFGGGGGGGFG8ECCGGGGGGGGGDGGGFGGFG7;DG7DC,*=6CE)555>=>AA@BEEGFFC4>9@@>B072:<2<<ABFB:0)))43413>??>?6?B;>9>(261<BFD*)(,4F:.3:(3B(,7((,(.(6<06;93((((((80)-34(242)--6<(((-(-((
@M00689:251:000000000-CJTJ5:1:1101:16234:8376 2:N:0:10
CGACGACCATGCATCACCTGTACACCAACCACAAGGGAAACTACATCTCTGCAGCGATCTGGTGTATGTCAAGCCCAGGTAAGGTTCTTCGCGTTGCATCGAATTAATCCACATGCTCCGCCGCTTGTGCGGGCCCCCGTCAATTCCTTTGCGTTTTAGCCTTTCGGCCGTACTCCCCCGGCGGGGCGCTTACTGCGTTAGCTACGACACCGACGCCGTGGACGCCCCCTACCCCTTGCCCCCACCGTTTCCGGCCTGGCCCAACACGGTATCTAATCCTTGCATTCCGCTCC
+
GG7FFDEGGGGGGGGADGGGGEFEFGGFEGGG,C<F7CFEGGCFFGGDGGGGGGGC:EFGG9FGE9FG@F,@AFFGFEGFF,E<AFGGGGGEEEGCFFGF,9,@F94AFEEGAF4EFGGEEGCEE88F,=+@@@>>EGGGG++?CFGGFG+,5@CEG,;BFFF*95)5@=B)741;C()9?:>(629,-48<,:).,24-(6443(39(4(-((-9>(-31<(2(46>G3),,19?((((.),(-((,,5)6413(((411(,(-4(-(4(()))-)).5)).)))-)(((((
@M00689:251:000000000-CJTJ5:1:1101:10368:8378 2:N:0:10
CGACGGCCATGCATCACCTGTTTTCAAGGTCTAGTAAACTAGACACTCCGCTATCTCTAGCCGATTCTATCAATGTCAAGCCTAGGTCAGGTTCTTCGCGTATCTTCGAATTAAACCACCTGCTCCCCCGCTTGTTCGGGTCCCCGTCTATTCCTTTGATTTTTAATCTTGCGACCTTCCTCCCCCGGCGTACTGCTTCATTTCTTAACTTCCTTCCTGGATTGACAAGCCCCCCAACAACACACCTTCCACTCTTAGGGCGTGGACTACCAGGGTCTATCATCCTGGCCTCC
+
GGGGGGGGGGGGGGGFFGGGGGGGGCFEFFGF@@FFFGGGGCFGCGGGGDGG:CG<FE<@E,@@FEGG<FG9,C@FGE,,CDFFF,E,E,A?EFGAFCE>EC7EFFEF7,A@4E9E?,@+@@F=9D8@CE>CCDF=D=660=FGG>DDD+=EGGGGG,++5;;A5);CEF7A=5=@*:*;69@88=2)7>(6(8/894**9*1)17))49)9)9<46<)((.//.;))*;563192(,(,2)4(-(.3(().)(.-)6>((-7(4,53,:(),318(()))-)).))((.,3(
@M00689:251:000000000-CJTJ5:1:1101:16098:8396 2:N:0:10
CGACAACCATGCAGCACCTATCACAGGCCCCGAAGGACACCACATCTCTGTGGCTTTTCCTGCGTAGTTCACCCCAGGTAAGGTTCTTCGCGTCGCCTCCAATTAAGCAACATGCTCCGCCGCTTGTGCGGGCCCCCGTCCATTCCTTTGCGTTTTAGCCTTGCTGCCGTACTCCCCAGGCGGTGCACTTAATGCGTTCGCTACGGCACGGCATCCGTTGCTCAGTCCCCACCCCTATTTACCAACGTTTACGTGTTGGCCTCCCCGGTTATCTATCCCTCGCAACTCTTTCT
+
FGC@FEFGDFFFFDE8FFGGGGAFFA,DFGGGDCBE8FEGGFFFFFFFEFG<EFFFFFGGGAF:F7CFCFG,BFGDE7?,:,6BBFGFGFE+CF>CFEG,,,CC=,9CA,A8A9E9@D6C>==CGF=,=@8=CCGG>EDC++@CFFGFF=8*;C:C+6:@F?.:*9=B):)/>C>FG2*9?((((6.7>8))5)7,;;6(:;(4,,7(9?02,(45(,4,,))),-).*9)(((/(-))))1<4.4(4(.(-((.(.(22:21(31(4(3426.)-)(,5(,-1(-43)))).
@M00689:251:000000000-CJTJ5:1:1101:11932:8462 2:N:0:10
CGACGGCCATGCAACACCTGTACACCAACCACACGGGACACTACATCTCTGCAGCGATCTGTTGTATGTCACGCCCAGGTCAGTTTCTTCGCGTTGCCTCGAATTACTCCACATGCTCCGCCGCTTGTCCTGGCCCCCGTCAATTCCTTTGAGTTTTAGCCTTGCGGCCGTACTCCCCCGGCGGGGCGCTTCATTCTTTAGCTCAGACCCGGAGGCCGTGGAAGACCCATACCCCTAGCGACCACCGTTTACGCCCTGGACTCCCACGTTATCTCAACCTGGCCTCTCGCTCA
+
GGFEGGFGDFCEF,C@FGGGGGGGGF,@FF7D@,+C77+6CFFGDDFGGGCDD<F++CFGG,F9E9E9FF95,BFGCCF<,,,,5CAEGG:F+CF>C,@A++9@>,,9AF,84E9EGF+6AE6ECE+D,@,,1@GFEG+6=+8DCCCFFG8@@<ADF50=AFF):=)1:):)/<CEG=7))8(:2((--7<B24)4))664AFA)())42(((,((,(7(((,((,(.*0.,0834(((((.-((3(4?((6((,-,,((,),.,(((((((.)64).,.(((().(.((-,(
@M00689:251:000000000-CJTJ5:1:1101:6832:8486 2:N:0:10
CGACGGCCATGCATCACCTGTACACCAACCACAAGGGAAACTACATCTCTGCAGCGATCTGGTGTATGTCACGCCCAGGTACGGTTCTTCGCGTTGCATCGAATTAATCCACATGCTCCGCCGCTTGTGCGGGCCCCCGTCCATTCCTTTCAGTTTTAGCCTTTCGCCCGTACTCCCCAGTCGGGGCGCTTACTGCGTTAGCTACTACCCAGCGCCCTTGGCAGACCCCCCCTCCTAGCGCCCCCGGTTCCTGTCTTGGCCTCCCCCTTTCTCACACCCGTGCCTCCCTCTCCTT
+
E=+76@+7@FFEC,CCF<F<@EFGGG8<FCFEG8<,B8<<@FFFGFFGFGAF9FEBEF6A<9B,A6EEF,,,,B@C7CDF9,8+BFGF<FFF+@FFEFF8+,,@D,CFG,,E8E,@=@D6CE8+>C?F89C+++3>CC+4@69CFFGFF9+,35@AE,38AFC6:=):4)/):>E@GF<4).(/((((,2(4);6A(3-1(64)4):4(8)((-(-,(.((,4((4:15).((-*34)5(4@09>((,4(.)))))--3(5)(((,((().)-.).((,(,((-))(,1(,.().
@M00689:251:000000000-CJTJ5:1:1101:28243:8518 2:N:0:10
CGACGGCCATGCATCACCTGTACACCAACCACAAGGGAAACTACATCTCTGCAGCGATCTGGTGTATGTCAAGCCCAGGTAAGGTTCTTCGCGTTGCATCGAATTAATCCACATGCTCCGCCGCTTGTGCGGGCCCCCGTCAATTCCTTTGAGTTTTAGCCTTGCGGCCGTACTCCCCAGGCGGGGCGCTTACTGCGTTAGCTACGACACAGAGGCCGTGGAAGACCCCTACACCTAGCGCCCACCGTTTCCGGCCTGGCCTACCCGGGTCTATACACCTGGCCTCCTGGTTT
+
GGFCC:@FCGGGGGGFFGGGGGGGGG<FGGGGGCEFGGGGGGGGGGGFGGDFGGGGGGGGGGGGFDFFGG99EFFG8FBFGGGGGFGGGGGGGECCGGGG>FGGGGFGGGGGGGFGGG6EGGGGGGGGFFECEECECEDED79;9AFGF9F7C@DGGF>FFFE=EFFFA=A27B6=CD6/?@2(1(29B;B?)6A9:4:1,)):<?064;B0>B:?17-((-5(,.((11)4(2C?(4?0()-23:9668)),30((,((,,(32,(((((())-..).(.4?0).4()(()(
@M00689:251:000000000-CJTJ5:1:1101:13030:8547 2:N:0:10
CGACAACCATGCAGCACCTGTACACCAACCACAAGGGAAACTACATCTCTGCAGCGATCTGGTGTATGTCCAGCCCAGGTAAGGTTCTTCGCGTTTCATCCAATTAATCCCCCTGCTCCGCCGCTTGTTCGGGCCCCCGTCAATTCCTTTGCGTTTTCGCCTTTCGGCCGTACTCCCCAGGCGGGGCGCTTAATGCGTTCGCTACTACACAGAGGCCGTGTAAGACCCCTACCCCTCACACCCACCGTTTACGGCCATGGCTACACGTGGCTCTACTCCTGTCACCTCCGTCT
+
GGGGGGGGGGGGF,<CFGGFGGGGGGFGGG@F<,CCFF8CFGFGCGGFGG<FF8F@@FFGFEFGG,FEFE,,5BFF@C,B9<F,AAEFGGDECFF+AACF,94==;FGGF,>4CDGGGG+AE+CCE=F8F6=6@@=>GDGG8+?DDGGFF+,3@CED,0<:@)0:)8)==@DFB;>FA***:8>>63(,48:):))4:B(39<?;)6<>?2,(40163-,,3)).5.4C5)4(4<:0((,(.((8B388(()-491((.(,4)420,(((((.(.6):2))6,--)).((-4,
@M00689:251:000000000-CJTJ5:1:1101:16674:8637 2:N:0:10
CGACGGCCATGCAGCACCTGTACACCAACCACAAGGGAAACTACATCTCTGCAGCGATCTGGTGTATGTCCAGCCCAGGTAAGGTTCTTCGCGTTGCATCGAATTAATCCACATGCTCCGCCGCTTGTGCGGGCCCCCGTCAATTCCTTTGAGTTTTAGCCTTGCGCCCGTACTCCCCAGGCTGGGCGCTTACTGCGTTAGCTCCGACCCAGAGGCCGTGGACGACCCCTACACCTAGCGCCCACCGTTTCCGGCTAGGACTACCATGGTATCTAACTCTCACCCCCCCGTTC
+
GEFGE>CGGGGGFGFFFGGGGGGGGFE<FEEGC<<C:D8CFG9EEEGGGGGG9<FF:FFGF9FDF<EBFG,,,BFEFD=F?CFEFCEGGGCGGGGCG<=F8EFGG;;FGG,>?E9EDFFEGG6EGG6D,E+C6=CCEG6CDC+CCFGGFG+;+5@EGD;AFFB5@A):>9=AF=CBG@<4)((0222(69@0)937(,6((1616312(7088:BB12;9(42;07>97552?B5(()(,4>31:?((((,-(4;(((())((,,)).(.-)644))).))))((,(-(((((
@M00689:251:000000000-CJTJ5:1:1101:19274:8670 2:N:0:10
CGACAACCATGCAACACCTGTACACCAACCACAAGGGAAACTACATCTCTGCAGCGATCTGGTTTATGTCAAGCCCAGTTAAGGTTCTTCGCGTTCCACCGAATTAATCCACATGCCCCGCCGCTTGTGCGGGCCCCCGTCAATTCCTTTGAGTTTTAGCCTTCCGTCCGTACTCCCCAGGCGGGGCCCTTAATGCGTTCGCTACGCCCCTGTGGCCTTTGAAGACCCCCACCCCTAGCCCCCACCTTTTACGGCATGGCCTACCGGGGCTTCCAATCCTGGCACCC
+
FGGGDCGGGGGGG9CFFGGGGG<EFG,,BF,6C,6E,;ECFE<F@F@,;F,,<6,@6CFGF9@,,,C,6CE@,C44BE,EAAF9F?<F<B:F+CF,A,,948+@49,,CC5ECG,=,@=+1=4=CG6D,@=>>?EGGC8=CC@E+B;FFG+:+EFFF9*=*<=*:=):80:)57C>GA;?4<(2((2(.213--.6(4:((-8192(((,(())(-2))).-)-..4(9))((45::,8(3)4161(4<3))(,4((.3(()(((((-(((,1:<2)(.))(.()((
@M00689:251:000000000-CJTJ5:1:1101:15847:8760 2:N:0:10
CGACGACCATGCACCACCTGTACACCAACCACAAGGGAAACTACATCTCTGCAGCGATCTGGTGTATGTCAAGCCCAGGTAAGGTTCTTCGCGTTGCATCGAATTAATCCACATGCTCCGCCGCTTGTTCGGGCCCCCGTCCATTCCTTTGATTTTTAGCCTTGCGGCCGTACTCCCCAGGCGGGGCGCTTAATGCGTTAGCTACGACCCCGAGGCCGTGGACGCCCCCTACACCTAGCGCCCCCCGTTTACGGCCTGGCCACCCCAGGTCTCTCTTCCTGGCCTCCCTTGCC
+
GGGGGGEGGGGGGGGCFGGGGGGGGG?EGGGGCE@EBGF@FGGGFFGFGGGGFFFG:EFGFAFFFCFFGG,EEFGGCFFFG<<,EEFGGGDFGGGEGDFG68,EFE4@FG<F8>4E=FGCGG+@EG8F,E84+@EEGG>EG6=CDDGGFG+,,3@EF,5=FFF5@85@@):2<BAEGF;*595(:(3-7B?:9<)528:3(6:)5(,4(,,-(4(4:(-(-((-(49>GC)454C:2)((38>099-4,584(,40((-2((((4-((,5)4--)))-.))(.(,(.2,)(((
@M00689:251:000000000-CJTJ5:1:1101:9734:8877 2:N:0:10
CGACAGCCATGCATCACCTGTACACCAACCACAAGGGAAACTACATCTCTGCAGCGATCTGGTGTATGTCAAGCCCAGGTAAGGTTCTTCGCGTTGCATCGACTTAATCCACCTGCTCCGCCGCTTGTGCGGGCCCCCGTCAATTCCTTTGAGTTTTAGCCTTTCGGCCGTACTCCCCCGGCGGGGCTCTTAATGCGTTAGCTCCGACCCAGCGGCCGTGGAAGCCCCCTCCCCCTAGCGACCACCGTTTCCGGCCTGGACCACCAGGGTATCTCATCCTTGCCACCCTGTCCAT
+
GGGGGGGGGGGGGGGFFGGGGGGGGGCEGG@FC<CFGG<,CFEFFGGGGGFGFCF@6FFGE,FDF@FCEGE,9FGG@9<FB,E,EFGGGG:FBFG+C,@F6=+BEE9EFG,E,@,@DFG>EG6EGGEF,@+4@=@CCGDGGC+?FFGGFG?,+@EGG967AFF585):A)=):BEBGF*9)5(16>>(4?B)-6<A1?B1-654>01>91((,3(4;03(((,.<BFFDD),,456(.4((8-2:10::324((4((-((,,,-8(3:(.(..)).)44))).(),,(((,))).
@M00689:251:000000000-CJTJ5:1:1101:7049:8901 2:N:0:10
CGACGGCCATGCATCACCTGTACACCAACCACCAGGGCAACTACCTCTCTGCAGCGATCTGGTGTATGTCAAGCCCAGGTAAGGTTCTTCGCGTTGCATCTCATTAATCCCCATGCCCCGCCCCTTGTTCGGGCCCCCGTCACTTCCTTTTATTTTTCCCCTTTCGGCCGTACTCCCCCTGCGGGGCCCTTTATTCCTTATCTCCTCCCCACTGCCCCTTGAAGCGCCCTCCCCCTCCCGCCCCCCCTTTCCGCCTTGACTACCCCCTTGTTCTACTCCGCTCATCTCTTTCC
+
C@+CC@C@:FFFCFG8AFGGGE,,C,CE;:,C,,,8,,66FG,F,CC6F<,C,9B8+9DE,:5,A<<FFG9,:E<D,,:EF,<<FEFFD94@C@@+?,4@,,9EG999AF,@F=8,,@+1@++=D41@,66+=EDGGG8=8++6B0+5+C+,,7@DF,+5*;@)*0)5>57=4)9<CD7))//(/(,(6;@)1))1)199)/6))).((47((),(.(-(.))))(--9/)(-273,((((761>B04:)).-(,-()).)-(.(-((,(.6))).))(((,-().))).6))
@M00689:251:000000000-CJTJ5:1:1101:15825:8928 2:N:0:10
CGACGGCCATGCACCACCTGTACACCAACCACAAGGGAAACTACATCTCTGCAGCGATCTGGTGTATGTCAAGCCCAGGTAAGGTTCTTCGCGTTGCATCGAATTAATCCACATGCTCCGCCGCTTGTGCGGGCCCCCGTCAATTCCTTTTAGTTTTAGCCTTGCGGCCGTACTCCCCAGGCGGGGCGCTTAATGCGTTAGCTACGACACAGAGTCCGTGGAAGCCCCCTACACCTAGCTCCCACCGTTTACGGCATGGACTACCAGGGGATCACATCCTGGCCCCCCTGTCC
+
GGGGEGGGGGGGGGGGGGGGGFGGGGGFGGEGFGGGDGGGGGGGGGGGGGGGGGGGGGGGGFGGGFGGGGFFGFGGGGGGEGGGGFGGGGEFGGG7F<EFEC8FFD;FGGGGFG9EFGG>GGGGGGDG,E@>EEGGGGDGG9CFFFGGFG+,,@DFFC7FFFF5@A9=AAFFFDF2FF4:AB2;009(36682:-69:203A9)<B04(((,(5)4<<B034)2:?FBGD)8?:F04)())/4(4:91<::A302(4(2).).3(,),1((((.(.).4.)(,((((49()..
@M00689:251:000000000-CJTJ5:1:1101:10416:8961 2:N:0:10
CGACGGCCATGCAGCACCTGTACACCACCCCCAAGGGAAACTACATCTCTGCAGTGATCTGTTGTATGTCAAGCCCAGGTAAGGTTCTTCGCGTTCCATCCAATTAATCCCCCTGCTCCGCCGCTTGTGCGGGCCCCCTTCAATTCCTTTGAGTTTTAGCCTTTCGGCCGTACTCCCCAGGCTGGGCCCTTACTGCTTTAGCTCCTACCCTGAGGCCGTGGAAGCCCCCCACCCCTCGCGCCCACAGTTTCCGGCATGGCCCCCCCGGGTATCTCTCCCTTGCTACCCGTTCC
+
FGCFECFGGGGGGDEFGGGGGF9EF<,,BF+@+6C,8,,,;FEF8CC,FGEGA<C,:CEAEA@@A,E9<C<55EFGGG,:?CF,EFFFDG@E+@C,A,EA,9,C=;=,CE,@+@@FDGF+@ECGEG8E,@C68CEGGG68D+@C7B8CFG77+@:DG;9BAFF*71):8):):-AEG=**/53>>29(->D@(>*8*7?3)>>);;3;(:),3((,8,4(22.(3(,3C)07(8C3(-((-07(4((4::)6((3((4:(((((--10(,(,)))))(.()(()))(.((((,
@M00689:251:000000000-CJTJ5:1:1101:27404:9000 2:N:0:10
CGACGACCATGCATCACCTGTCTCACAGTTCCCGAAGGCACCAATCCATCTCTGGAAAGTTCTGTGGATGTCAAGACCAGGTAAGGTTCTTCGCGTTGCATCGAATTAAACCACATGCTCCACCGCTTGTGCGGGCCCCCGTCAATTCATTTGAGTTTTAACCTTGCGGCCGTACTCCCCAGGCGGTCGACTTAACGCGTTAGCTCCGGAAGCCACGCCTCAAGGGCACAACCTCCAAGTCAACCTCGTTTCCGGCGTGGACCACCAGGGTAATCAATCCTGGTATCTCTGCTC
+
GGGGEEEEEGGGFGGGAFGGGGGGGGGGFGF9FEGGGGGGGFFGGGGGCFF<FGFCCFGFGGF9EFFFFFFFGGGGFCDFFFD,EFGGGGGGGGCF+>EGDFGGFGGGFGGFGGGFGFGFFGGGE+@6=4@DEGGG@EGGDGGG6+9BFGFAA7D,+@7C9BEEFCB=A=BABFF=<4;CF2:B>=5(36(36;4;;(:6><?<<E@<>60(2144>;<F?(44)(4(*283<(24(()).*))(.(((-().332-36(,((-4:((-0(,()-)5:>2A30(.)).))))))
@M00689:251:000000000-CJTJ5:1:1101:27386:9005 2:N:0:10
CGACGACCATGCATCACCTGTCTCACAGTTCCCGAAGGCACCAATCCATCTCTGGAAAGTTCTGTGGATGTCAAGACCAGGTAAGGTTCTTCGCGTTGCATCGAATTAAACCACATGCTCCACCGCTTGTGCGGGCCCCCGTCAATTCATTTGAGTTTTAACCTTGCGGCCGTACTCCCCAGGCGGTCGACTTAACGCGTTAGCTCCGGAAGCCACGCCTCAAGGGCACAACCTCCAAGTCGAAAACGTTTACGGCGTGGACAGCCCGGGGATCTAATCCTGGCAGTGTTGGCA
+
GGGGGGGGCGGGGFGGGGGGFFGFFGGGFGFGGGGGEFGFF<FF8FDFFGEFGGGGGGGGGFGGGGGF9FGGGGGGGCEEEGEGGGFGGAFDFGGG7+@DFEEFG8DEEEA,A=FFGGGFFEGDGGG>EGFGG6ED8@8CD8EDG;@2C+CDDFE;9D7CFFB7@CEF=BA=)>>7<)3@A>:>=B@>;>F<;CFA?@99,(,9;)=<;:B>B?F(-1((3..5??(3**0-3,*,4:24<>2(((.,(4(4.8(,(-701()((-4(13(((()69<).).3,.,(()-(((.
@M00689:251:000000000-CJTJ5:1:1101:22270:9012 2:N:0:10
CGACGGCCATGCACCACCTGTACACCAACCACAAGGGAAACTACATCTCTGCAGCGATCTGGTGTATGCCAAGCCCAGGTAAGGTTCTTCGCGTTGCATCGTATTAATCCACCTGCTCCGCCGCTTGTTCGGGCCCCCGTCAATTCCTTTGAGTTTTAGCCTTCCGGCCGTCCTCCCCAGCCGGGGCGCTTACTTCCTTCGCTTCCGCCCCCCGCCCGGTGACGGCCCCCCCCCCTCGCGCTCCCCGTTTCTGGACTGGACTCCCCGGGGTCTCCCATCTGGCCTTCCCGCTCC
+
FGFGEGGGGDEGGGFFGGGGGFA<FGF8@F,D,6;C@D<CFGF@FEGEFGA,,9@FF?FF,<B,:C@A6:<,,BBFC=<5,<,5,49CFA=,@4>+@<=FE+,,9E=E?FEF:>,EEFG+8C>E@C+4@EBE6CE=E>C8=++?CFCGFC+,+7@FF;++00:*8)1>@)-)-)1)1-*2)0(6:(6(321())/)2<A)((((-)((-((,,7(36((((-)((34>C))-((9(((,(3)(--4(,40)--)),21(,(.(,(3-(((-(.4)((),))))()).(((-(((
@M00689:251:000000000-CJTJ5:1:1101:23770:9036 2:N:0:10
CGACAACCATGCATCACCTGTTTTCAAGGTCTAGTAAACTAGACACTCCGCTATCTCTAGCAGATTCTATCAATGTCAAGCCTAGGTAAGGTTCTTCGCGTATCTTCGAATTAAACCACATGCTCCACCGCTTGTGCGGGTCCCCGTCTATTCCTTTGAGTTTTAATCTTGCGACCGTACTCCCCAGGCGGAATGCTTAATGTGTTACCTGCATTACTGGAGTGACAAGCACCCCAACAACTATCATTCATCGTTTAGGGCGTGGTCTACCAGGGTCTTCAAGCTTGGCATCT
+
GEGGEEGGGGGGGGFFFGGGGGGGFGGGGGGGE9EAFGGGGGCFGGGDFGGG>FG9FFGGGGGCFGGGGGGCGGGGGFFGGFGGGGGGFGGGGGGGCFDGGGDGGGCDFCE8EDGGFCGFFEEAE?FGGCCCEGG?FGGED88FFBGGDDFFDFFFGG+<@<9CE5EDEFB=AAB>GF6C5A@CFF58==ABFFF4:A*9CECEFFF**1.07?CF:*0)054(.).98;A@@FD7(;<;2)6)...<C)7<:3(20<)4,(-(,(.))-.,.,(((.))).-))).4()-4)
@M00689:251:000000000-CJTJ5:1:1101:22776:9087 2:N:0:10
CGACGACCATGCAGCACCTGTACACCAACCACAAGGGAAACTACATCTCTGCAGCGATCTGGTGTATGTCAAGCCCAGGTAAGGTTCTTCGCGTTGCATCGAATTACTCCACATGCTCCGCCGCTTGTGCGGGCCCCCGTCAATTCCTTTGAGTTTTAGCCTTGCGACCGTACTCCCCAGGCGGAATACTTAATGCGTTAGCGGCGGCCCGGAGGTGTTGAAACCCCCCCACCTAGTATTCATCTTTTACGGCGTGGACTCCCGGGGTATCCAATCCTGGCATCCCTGTGTCTTT
+
FGEEE7FGGGGGGGFFFGGEGGGGGG8@BFGGGC8@FGGFGGGGFGGGGGGGGGGGCEFGCFFGFFGGEFF<EFFFCFGGF<E8?FGGGG?7=@FEFEGGCD,EFF,EF85E:>EF;ED6EGGEC6=D,@8@EGGGGGCED+@?EFGGF++7@EF,?9;FFFFBF59=AAA=DDFFG?CC)55@>(6@EEE<95)7;,8014>06(-6(4,7(4036.2(.)-84:26)>566(9)-6-6:*-)).4<)5:?B1931(,8,,14(304044)6):?0)),(38:40)))).649)
@M00689:251:000000000-CJTJ5:1:1101:7910:9117 2:N:0:10
CGACAACCATGCAACACCTGTACACCAACCACAAGGGAAACTACATCTCTGCAGCGATCTGGTGTATGTCAAGCCCAGGTAAGGTTCTTCGCGTTGCATCGAATTAATCCACATGCTCCGCCGCTTGTGCGGGCCCCCGTCAATTCCTTTGAGTTTTAGCCTTGCGGCCTTACTCCCCAGGCGGGGCGCTTAATGCGTTAGCTACGACCCAGAGGCCGTGGACGACCCCTACACCTAGCGCCCCCCGTTTACGGCCTGGCATACCAGGGTATCTAAACCTGGCCACTCGTTTCTT
+
GGGGGEGGGGGGGGGGGGGGGGGGGGGGGGGGGGGGGFFGGGGGGGGGGGGCCFGGCGGGGGGDFGGGGGFEEGGGCDGGGGGGGFFGGGGGGGGGG@ADCDFFGCFGGGCF@B=F=EGEEEGDCEEGGGEGDGGEDECCD=@9CFGGFF7,@<ECFC6<AFF5C=A>5)3@EEFEGF*;@=2(,3919>6(5>A211---.5-4:33(7<:B?(8?B>960((-919<D::(4*(,)51,)4(2((40(()(37((,-4(.42<))((,5)6).)-27(4111(-((((-()))
@M00689:251:000000000-CJTJ5:1:1101:16405:9157 2:N:0:10
CGACAGCCATGCATCACCTGTACACCAACCACAAGGGAAACTACATCTCTGCAGCGATCTGGTGTATGTCAAGCCCAGGTAAGGTTCTTCGCGTTGCATCGAATTAATCCGCATGCTCCGCCGCTTGTGCGGGCCCCCGTCAATTCCTTTGAGTTTTAGCCTTGCGGCCGTACTCCCCAGGCGGGGCGCTTAATGCGTTGGCTACGACACCGCGGCCGTTGAAGACCCCCACCCCTAGCGCCCACCGTTTACGGCATGGACTCACCGGGTTTCCAACCCCGGCCTCCCTTTAT
+
GGGGFEFGGGGGGGGGGGGGGGGGGGGGGGGGGGGGGGGGGGGGGGFGGFEGGGGGGG?FFGGGGGGGGG<FEFGGFFGGGDCFFGDFFFDECGGGGGAACGGGGFGAFGCF@=CFFFG>EGDGECGGFGEGGEGGGGGGG>CGFFGGFG7@E3ECC@=FFBEE@>9AB=@49>AEGAFC5>(83@;(99::4>)-((-(((()42(4(42((((-3(((-(-))38<D))((-C1((41(89,43((-,16(,410:(4?27586399B(,-)))((((-(((-,,((-)))
@M00689:251:000000000-CJTJ5:1:1101:23805:9171 2:N:0:10
CGACGACCATGCATCACCTGTACACCAACCACAAGGGAAACTACATCTCTGCAGCGATCTGGTGTATGTCAAGCCCAGGTAAGGTTCTTCGCGTTGCATCGAATTAATCCACATGCTCCGCAGCTTGTGCGGGCCCCCGTCAATTCCTTTGAGTTTTAGCCTTGCGGCCGTACTCCCCAGGCGGGGCGCTTAATGCGTTAGCTACGACACCACGGCCGTGGAAGGCCCCTACACCTAACGCCCACAGTTTACGGCACGGACTACCCGGGTCTCTAAACCTGCCACCCCCTTCCTT
+
GGGGGGGGGGGGGGGGGGGGGGGGGGFFGGGGGGGGGGFGGGGGGGGGGGGGGGGGCFFGGGGGGGGG@FFGGGGGGGGGGGFFGGGGGGGGGGGGGGGGGGGFFDFGGGGGGGGGGGGDGGGGGGCGGGGG>CEGEGGECDEFGFGGFGF,@EGFGFGFFFCCF=BA84@AADCFG>CD425=7(211>B:A>AA>?26(-4-80(-(-((((-112969?F((.1(CF51(3D:().((.41<(()-6<A:6B(,8329(.((49(19((.)-4)(.(,(())(-(((,(())
@M00689:251:000000000-CJTJ5:1:1101:18384:9233 2:N:0:10
CGACAGCCATGCAACACCTGTCTCACGGTTCCCGAAGGCACATTCTCATCTCTGAAAACTTCCGTGGATGTCAAGACCAGGTAAGGTTCTTCGCGTTGCATCGAATTAAACCACATGCTCCACCGCTTGTGCGGCCCCCCGTCAATTCATTTGAGTTTTAACCTTCCGGCCGTACTTCCCCGGCGGTCGATTTATCGCGTTAGCTCCGGAAGCCACACCTCCATGCCACAACCTCCAAGTCGTACTTCTCTCCGCCGTGGACTTCACGGGTCTCTAATCTCTCCTATCCTTTTC
+
F@7FECEFFFEFDGD@FGGGGGGGFGG;C@FFGDFEDCFGG?DEG@FFGADGG<DF9FCFC9FCFGGGFFFGFE,CEG84@C9EA85,9?EFFEC=CFG=;C@FFFGAFFF@EFEG8F8EGDGG7E>=DD,9=C++68?C>=ED6<9DF+?,7@6,23?+*=8=*))):)=8@FDB,94C//)72(,(6((7,/)610;9((/46443,((,(..2(3<03(1)-(.)02)-8(0(((.--)(((()).))).3(-(,(,44))..,,((-((6)4)).)))).).).,)--)-
@M00689:251:000000000-CJTJ5:1:1101:5071:9266 2:N:0:10
CGACGGCCATGCAGCACCTGTACACCGACCACAAGGGAAACTACATCTCTGCAGCGATCTGGTGTATATCAAGCCCAGGTAAGGTTCTTCGCGTTGCATCGAATTAATCCACATGCTCCGCCGCTTGTCCGGGCCCCCGTCAATTCCTTTGAGTTTTAGCCTTGCGGCCGTACTCCCCAGGCGGGGCGCTTAATGCGTTAGCTACGACACAGCGGCCGTGGCAGACCGCTCCACCTAGCGCCCACCGTTTACGGCGTGGACTACCAGGGTCTCAAATCCTGGCATCCCTGTTA
+
GEGGGGGGGGGGGGGDFGGGGGGFGGGGGGGGGGGGGGGGGGGGGGGGGGGGGGGGGFGGGGGGGGEFCF9FEF@FFFG=F<FGEGGGGGGEGGFGDGGGEGFGGFGGGG@DEFGGGGGGGGGGGGGF,9B8CGGGGE=@6699CAFGF?CEFGGGGGGFFFC:@A==A>9A2(*(=@6D;2>>B6>99;?(:)))44:6<224)41>60(4((-4(43(-(413:1(1))-8FC:7<(4;@9?6B98:7(.:32((,4(42,2()20(,((.))).,()502(..(()).))
@M00689:251:000000000-CJTJ5:1:1101:5090:9266 2:N:0:10
CGACGGCCATGCAGCACCTGTACACCGACCACAAGGGAAACTACATCTCTGCAGCGATCTGGTGTATATCAAGCCCAGGTAAGGTTCTTCGCGTTGCATCGAATTAATCCACATGCTCCGCCGCTTGTGCGGGCCCCCGTCAATTCCTTTGAGTTTTAGCCTTGCGGCCGTACTCCCCAGGCGGGGCGCTTAAGGCGTTAGCTACGACCCGGCGGCCGGGGAATAACCCTCCCCCTAGCGCCCACCGTTTACGGCAGGGCCTACCCGGGTATCTAACCCGTGCCCATCTTTCTC
+
GGGGGGGGG8FGGFGGGGGGFCFFGGGGGDGGGFGGGGGGGAFGGGGGGGGGGGGGGGGGFGDFGGFEEGGGGGEGGGGGGGGGGGGGGGGGCGGGGGAFGGGGGGGGG;FGGE@GCGF>GDGEG+83@EEGCGGCG>DECG6CGFGFFGGGGGFG7;CCFFEFFB2@A92(5>*7:5CDF?669>6209134))4;69?<A)))(--(-((,-(46(,729(()))599)((49107((-.22?6;,(.(-(,-(((3(((.,(,4(,44.4)).)(((--(,()(())).)6
@M00689:251:000000000-CJTJ5:1:1101:25767:9284 2:N:0:10
CGACGGCCATGCACCACCTGTACACCAACCACAAGGGAAACTACATCTCTGCAGCGATCTGGTGTATGTCAAGCCCAGGTAAGGTTCTTCGCGTTGCATCGAATTAATCCACATGCTCCGCCGCTTGTGCGGGCCCCCGTCAATTCCTTTGAGTTTTAGCCTTTCGGCCGTACTCCCCAGGCGGGGCGCTTAATGCGTTAGCTACGACACAGAGGCCGTGGAAGACCCCTACACCTAGCGCCCCCCGTTTACGGCCTGGACTACCCGGGTATCTAATCCTCGCATCTCCTTTA
+
GFFEG7FGGGGGGGGEFGGGGGGGGGGGGGGGGGGGGGGGGGGGGGGGGGGGGGGGGGDEFGGCGGGGGGGGGGDGGGGGGGGGGGGGGGGGGGGDEGGGGGGGGGGGGFGGGGGG8FGGGGDDGGGGGGGEGGGGGEGGGGG@DFGGAC8FGF:FGGDFFFF*>=@ADAFFFFFEG@CC>BFF0;F;;9B<<9<<>??<:B>25-(2197(5??,-94>-48718,8C*),,8F?2,(708;(-12::>(6::96(4142220:(,09(()62>2:4)))40(8>2)).)))
@M00689:251:000000000-CJTJ5:1:1101:27467:9349 2:N:0:10
CGACAGCCATGCAGCACCTGTACACCAACCACAAGGGAAACTACATCTCTGCAGCGATCTGGTGTATGTCAAGCCCAGGTAAGGTTCTTCGCGTTGCATCGAATTAATCCACATGCTCCGCCGCTTTTGCGGGCCCCCGTCAATTCCTTTGAGTTTTAGCCTTGCGGCCGTACTCCCCAGGCGGGTCGCTTAATGCGTTAGCTACGACCCAGAGCCCGTGCACGACCCCTACACCTACCGCCCCCCGTTTACTGCCGGCGCTCCCCGGCATACTCCACCTTGAACCTCCTTTC
+
FG@BFFGGGGGGGFC,CFFGGGGGGGGGGGGGGGGGGGGGGGGGGFGGGGFGGFGEGFGFFGCFGGG@FFFGEFG@CFGFGGDC,FFGD;DFGCF7:F8@C,@@8EF?AFFF:EFGGGFEGDEGE@6EE8ECEEGGCCC=+=+224=99@D78@FA<D+9;A855855>B27906=GA**)/--2(...31()6<76:B(4<)-,(,((-(4(:(,8(,,(-)-33-49/5,(.*.((.,470((-(,(4())))((--(3,((4((4((-.)))5).3()))))(((,(.6)
@M00689:251:000000000-CJTJ5:1:1101:27449:9350 2:N:0:10
CGACAGCCATGCAGCACCTGTACACCAACCACAAGGGAAACTACACCTCTGCAGCGATCTGGTGTATGTCAAGCCCAGGTAAGGTTCTTCGCGTTGCACCGAATTAATCCACATGCTCCGCCGCTTGTGCGGGCCCCCGTCAATTCCTTTGAGTTTTAGCCTTGCGGCCGTACTCCCCAGGCGGGGCGCTTTACGCGTTAGCTACGACACACAGGCCGTGGAAGACCCCCCAACCTAGCGCCCACCGCTTCTCCCCCTGGCCCTCCGGGGTTCCATACCCGTCCTCCCTGTGT
+
FGGGGBFGGGFGGGGFGGGGGEGFGGGGGGGGFFFEEFGGGGGGG,C<,@CFGGGDGGGGD69EEGFGFFFAEEFEG<FEFGGCFGGFA=BFG+@=C9,,=@>CDEE,F;9E:8EFDE+8EGEGG>6DDEG+CED6CGD8?+=29+254CF7D@,;C;++003)3)))))0745A)C@4*/>>2(64(((((.)((-,2((4)62(3321:(46((((,(44<0(2:?D782(49((.4(3.7631(((4()))(-((((((((,4(-(,31(().-((.((-4(-,44))))
@M00689:251:000000000-CJTJ5:1:1101:26656:9351 2:N:0:10
CGACAACCATGCATCACCTGTTTTCAAGGTCTAGTAAACTAGACACTCCGCTATCTCTAGCAGATTCTATCAATGTCAAGCCTAGGTAAGGTTCTTCGCGTATCTTCGAATTAAACCACATGCTCCACCGCTTGTGCGGGTCCCCGTCTATTCCTTTGAGTTTTAATCTTGCGACCGTACTCCCCAGGCGGAATGCTTAATGTGTTAACTGCATTACTGGAGTGACAAGCACCCCAACAACTAGCATTCATCGTTTAGGGCGTTGACTACCAGGGTATCCAATCCTGGCATCC
+
G7@ECCFE>FFGCGG@FGGGFGGGGGCGFGGGGGGGGGGGGGGGGGGGGGGGGGGFGGGGGGG?FDCF@FGGFFDEGGGGCGGFGFFFGGFGGFGGGFGGGGEGGGGGFDGGGGGGGGGGGGGGFGGGGGGG6DE,,C+@?CFGGEGGFG@FGGG8D9DFFBD975DEFFCB@>AAEAC>FEFCADA5CB=4497AEEE:?4CCCBCE:?CF@C?=EFE>=1==CE4;9CADFFG6??(6=45AD3?FC<)4:(23(6:(4--(((5<248)46(4().)-89:(-),,()(.
@M00689:251:000000000-CJTJ5:1:1101:17686:9364 2:N:0:10
CGACGGCCATGCATCACCTGTACACCAACCACAAGGGAAACTACATCCCTGCAGCGATCTGGTGTATGTCAAGCCCAGGTAAGGTTCTTCGCGTTGCATCGAATTAATCCACATGCTCCGCCGCTTGTGCGGGCCCCCGTCAATTCCTTTGAGTTTTAGCCTTGCGGCCGTACTCCCCAGGCGGGGCGCTTAATGCGTTAGCTACGACACAGAGGCCGTGAAAGCCCCCTACACCTAGCCGCCACCGTTTCCGGCCTGGACTACCCGGGTCTCTACTCCTGTCATCT
+
GDGGGGGGGGGGGGGFGGGGGGGGGGGGGGGGFEGFEGGGGGGGGGGGGGFGDFDFGGGGGGGGFGGGGGGG?FFGGGGGGGGFGGGGGGGG>CFFGGFGCGFGDGGGCFGGGGEGFGGGGGDEEGGG8CEEDDGGGGCEDGGFFFCCFGCAFFFGGF>FFF@)885:9AFDFB>EGF4??B(019663;<?<45>1888:<>2<603490,,.40:;BB(4))(4:?G77,.4C:()(((0-(2:684:).336(,820143:0(-4(4(().6))),.2.5-).)
@M00689:251:000000000-CJTJ5:1:1101:8934:9368 2:N:0:10
CGACGGCCATGCAGCACCTGTACACCAACCACAAGGGAAACTACATCTCTGCAGCGATCTGGTGTATGTCAAGCCCAGGTAAGGTTCTTCGCGTTGCATCGAATTAATCCACATGCTCCGCCGCTTGTGCGGGCCCCCGACAATTCTTTTGTGTTTTAGCCTTGCGGCCGTCCTCACACGGCGGGGCGCTTAATGCGTCTGCTTCAGCGCAGAGGCCGTGGCAGACCCCTCCCCCTTGCGCCCTCTGTTTCCGGCATGGACTCACGGGTTCACTACACCAGTATCTCCTTTTCTT
+
FFGGD@FGGGGGGFGGGGGGGG<FGGFGGCFGGFGGG?<,CF@FE,<CD9CFD<B@:,B<@@,@FE<<CFD9<,BD@9B9EE<8FFFG<@::C==7FC==8,E8DDFGG9=>,@=E8FGGG8ECGD+424>@8EG8+=++3++2B8+2?++,@D<,*,34*3:CE@A):6@(68C*:5*?;16391,(-(,26)))-,((-:2)-)))(-,((-,1(43;6(.(-21:1*)-(2)-1::07:9(.(..--6621((4?2).).)(((,((()-)...(((()))))))))))))-
@M00689:251:000000000-CJTJ5:1:1101:26317:9371 2:N:0:10
CGACGGCCATGCATCACCTGTGAACGCGCCTACAAGTAGGAAACCACATCTCTGCAGCGATCGCGCACATGTCAAGCCTTGGTAAGGTTCTTCGCGTTGCATCGAATTAATCCGCATGCTCCGCCGCTTGTGCGGGCCCCCGTCAATTCCTTTGAGTTTTAGCCTTGCGGCCGTACTCCCTAGGCGGGGCACTTAATTCGTTAGCTACGGCCCGGAAACCCCGGAAAGAGCCCCCACACCTAGTGCCCAACTTTTACGCCGTGGACTCCCCGGGTATCTAATCCTGTCATCTCT
+
GGFFGDGGGGGGGGGCFGGGGGGGGGGGGGGGGGGGGGGGGGGGFGGGFGGGGGGGGGGGGGGGGGGGGGGGGGFFGGGGGGDFCFGGGGGGGGGGGGGGGGD8E=FFGGGGGGGGEGGFGGGGGGGGGGGGDE>EGGGGDCEGC>CCFGGGGG7DFGGFFAFFEF3>2=@B1;0?CCGG)73(:61709;?F?)6:).:2::1<>AF?(((,(41;B?::(,2(4(8*7@?(4C69:?03;3)):AB014()64)81((-((((.)8,,(,113()-6:4534)))..4<)).
@M00689:251:000000000-CJTJ5:1:1101:17673:9435 2:N:0:10
CGACGGCCATGCACCACCTGTACACCAACCACAAGGGAAACTACATCTCTGCAGCGATCTGGTGTATGTCAAGCCCAGGTAAGGTTCTTCGCGTTGCATCGAATTAATCCACATGCTCCGCCGCTTGTGCGGGCCCCCGTCCATTCCTTTGAGTTTTAGCCTTGCGGCCGTACTCCCCAGGCGGGGCGCTTAATGCGTTAGCTACGACACAGAGGCCGTGGACGACCCCTCCCCCTAGCGCCCCCCGTTTACGGCATGGCCTCCCCAGGTATCTCACCCTGGCATCC
+
GGGGGGGGGGGGGGGGGGGGGGGGGGGGGGGGGGGGGGGGGGGGGGGGGGGGGGGGGGGGGGGGGGGGGGGGGGFGGGGGGGGGGGGGGGGGGGGGGGFGEGFGGFDFGGGGFGGGGGFGGGGGGGGF8FDEDGGGGGDGG+AFDFGGFG7;@AFGGFCFFFE)88AFBFAA@D:=:>;?49(((30(-7:?-4))-8?6:A248?0((9<0(56:?1>61,(-4416C7)11<D(,(51(04(,7>61>651(-(-(4,42(((((4,5)699)5).46(,(.),,
@M00689:251:000000000-CJTJ5:1:1101:9712:9436 2:N:0:10
CGACGGCCATGCATCACCTGTACACCAACCACAAGGGAAACTACATCTCTGCAGCGATCTGGTGTATGTCAAGCCCAGGTAAGGTTCTTCGCGTTGCATCGAATTAATCCACATGCTCCGCCGCTTGTGCGGGCCCCCGTCAATTCCTTTGAGTTTTAGCCTTGCGGCCGTACTCCCCAGGCGGGGCGCTTAATGCGTTAGCTACGTCACAGAGGCCGTGGAACTCCCCTACACCTAGCGCCCCACGTTTACGGCTCGGCCAACCCGGTGTTCTAACCCTTGCATCCCTTTCT
+
FCCFFGGGGGFGGGGGGGGGGGGGGGGGGGGGGGGGGGGGGGGGGGGGGGGGGGGFGGGGGGGGFGGGGGCEFGGGGGGGGGGGGFGGGGGGGGGGGCFC+@EGGGFCEGFGGGFGEGGGGC>EEGGGDD6CGEGGGG6EGG65?AFDFGCACFFFF;>FAAEFFF52@AFDF=CEGD4?>=2>6>011;??>BA99B<(4<5<<:(.(4<924(42(-(4:)())5:5*73><C744?99BB0(,--7:(4((-(((((((,--(,3(((())).)(.(,..2).(()))))
@M00689:251:000000000-CJTJ5:1:1101:26216:9460 2:N:0:10
CGACGGCCATGCAGCACCTGTCTCACAGTTCCCGAAGGCACCAATCCACCTCTGGAAAGCTCTGTGGATGTCAACCCCAGGTAAGGCTCTTCGCGTTGCATCGAATTAAACCACATGCTCCACCGCTTGTGCGGCCCCCTGTCAATCTATTTGTGTTTTAACCTTGCGGCCGTACTCCCCACGCGGCCCACTTAACGCGTTAGCCCCGGAAGCCACCCCTCAAGCGCACCCCCTCCAAGTCCCCACCGTTTCCGGCTGGGCCCCACCGGGGCTCCTACACTTGCCCCTCTTTTC
+
CFFF@@FGGFFGFGFDFGGGGF,C@FFGGC<FFCCFCGG<FGE<C,C,,,96BF8,,,6,:BFGG<8@F5@BE,,,BBC:<CFFG8,E89FFC:@F:7+,@EC@,49?,4AE?4=,,@+9A8?F++8CF,@E6++@EGG6+2@+?+++4CFFA,,@FCF7010:*>55)1)18):)=>9;*)-(5=(1((((///7;(((3(/7)/((-(,(..((,8(,,()))-(4C3)2;(C?(35--*)4((((.42).8(((((((-(,(,--(((-3:0(..(.6)4:,)(((())))
@M00689:251:000000000-CJTJ5:1:1101:17488:9461 2:N:0:10
CGACGACCATGCAGCACCTGTACACCAACCACAAGGGAAACTACATCTCTGCAGCGATCTGGTGTATGTCAAGCCCAGGTAAGGTTCTTCGCGTTGCATCGACTTAATCCACATGCTCCGCCGCTTGTTCGGGCCCCCGTCAATTCCTTTGAGTTTTAGCCTTGCGGCCGTACTCACCAGGCGGGGCGCTTAATGCTTTAGCTACGACACACAGGCCGTGGAAGATCCCTCCACCTCGCTCCCACCGTTTCCGGCATGCACTCCCAGGGTACCTCCTTCTTCCATCCGTGTCT
+
FEBC7@GGGGGFGFGFEGGFGGGGGGGFGGGFG<FCFFEEGGGEE,C,@FFFDGGGC<7DFGFFFC<EFGGGFGFGGFGBEFFFEFEGFC7@@C=FGDFACB+BCFC?FDGGGGFGDCGDE>CC8=DG,@C6CG@+@CD1==C79FGGF7+,@DC7CE+=AFCCFA)58A>254C4F>49BB=(.466;B:()-)6).6-))-.2<(4((.(,((4(43((4,(424290)-,4*((46(,04(4?9<((.-412(((,))-((.()-(.()))-(().-)))-))(--(.,.
@M00689:251:000000000-CJTJ5:1:1101:7122:9498 2:N:0:10
CGACAACCATGCAGCACCTGTACACCAACCACAAGGGAAACTACATCTCTGCAGCGATCTGGTGTATGTCAAGCCCAGTTAAGGTTCTTCGCTTTGCATCGAATTCATCCACATGCTCCGCCGCTTGTGCGGGCCCCCTTCACTTCCTTTGAGTTTTAGCCTTGCGGCCGTACTCCCCAGGCGGAGCGCTTACTGCGTTAGCTACGCCCCAGAGGCCTTGGACGCCCCCTACCCCTAGCGCCCACCGTTTCCGGCCTGGCCCACCCGGCTACCTCATCCTTTCCTACCTGTCC
+
FEEC:FEFFFEF,@ECFEGDGGFFGG@FGGCGG?8,B8,CFG9FCEEEADEFECF@@FF89<FFF<EAFFE,@BDGF<9@B<<9E=EGFD=C,AFFAEC86,,@F;,5CE=FFF>F8DD8+8@EE6==,@+++@>CE3+6=8,?9DFDFGG8DACCG6+=*<>@@1)5)080))=@FA***:7:(((8@?;7)9);;??<0;4)4((,(3,6?(-4?2?2())-1(-3)))(.3*(((,,(>61<B;12(,5(-(-3((((((48(4(--((,5<()...)..)))).))6>:
@M00689:251:000000000-CJTJ5:1:1101:20250:9525 2:N:0:10
CGACGGCCATGCATCACCTGTACACCAACCACAAGGGAAACTACATCTCTGCAGCGATCTGGTGTATGTCAAGCCCAGGTAAGGTTCTTCGCGTTGCATCGAATTAATCCACATGCTCCGCCGCTTGTGCGGGCCCCCGTCAATTCCTTTGAGTTTTAGCCTTGCGGCCGTACTCCCCAGGCGGGGCGCTTAATGCGTTAGCTCCGACACAGAGGCCGTGGCAGACCCCTACACCTCGCCCCCACCGTTTCCGGCATGGCCCCCCAGGGTTTCTCATCCTGGCATCTCTTTTC
+
GGGGGGGGGGGGGGGGGGGGGGGGGGGGGGGGGGGGGGGGGGGGGGGFGGGGGGGGGEGGGGGGGGGGGGGGGGDGGGGGGGGGGGGGGGGGGGGGGGGGGGFFGGGGGGGGGGGGFFGGGGGGGGGG8EE>EEEGGGGGGGGGGFGGFGC:DEGGGGDFFFFFF==5:>F=@26>C@<55>2;BB;;0(42<4):9::<?9>)4:>B2;7,.,4:66120((-1808C*78(3C:(((((7436(-.1:)64(-((40(533096((,,((-).))64)2(1(.54-.-)-)
@M00689:251:000000000-CJTJ5:1:1101:19341:9535 2:N:0:10
CGACAGCCATGCAACACCTGTACACCAACCACAAGGGAAACTACATCTCTGCAGCGATCTGGTGTATGTCAAGCCCAGGTAAGGTTCTTCGCGTTGCATCGAATTAATCCACATGCTCCGCCGCTTGTGCGGGCCCCCGTCAATTCCCTTGAGTTTTAGCCTTGCGGCCGTACTCCCCAGGCGGGGCGCTTAATGCGTTAGCTACCACACAGAGGCCGTGGGAACCCCCCACACCTCGCGCCCACCGGTTACGGCCTGGACCACCCGGGTTTCACACTTCGTCACTTCTGTCC
+
GCFGGGGGGGGGGGFGGGGGCFFGGGGGGGGGGGGGGGGGGGGGGGGFGGGGGGGGGGGGGGGGGFGGFGGA@EFGGGGGGGEFFGGFGGGGGGGGGGGGGGFGGGGGGGGGGGGGGGGGGGGGGCGG,@8EEE@EGGGEGDEGGFGGFGGCGFCCC;DFF?<)=@@BFFB=<@AEC@4DAB2>BFFFFBF?2<AABF16:<423(..,3:::?::<(((4(,((--47)09?FGB1(70389(4<9(44:01,4(((4(4((4(((43((,-).-.().,.,(,)),)-)))
@M00689:251:000000000-CJTJ5:1:1101:20729:9536 2:N:0:10
CGACAACCATGCACCACCTGTACACCAACCACAAGGGAAACTACATCTCTGCAGCGATCTGGTGTATGTCAAGCCCAGGTAAGGTTCTTCGCGTTGCATCGAATTAATCCACATGCTCCGCCGCTTGTGCGGGCCCCCGTCAATTCCTTTGAGTTTTAGCCTTGCGGCCGTACTCCCCAGGCGGGGCGCTTAATGCGTTAGCTCCGCCACTGAGGCCGTGGAAGACCCCTACACCTGGCGCCCACCGTTTCCGGCCTGGACTACCCGGGTTATTACTCCTGCCATCCCTTGCCTT
+
GCCFDGGGGFAFFGFEGGGGGGGGGGGGGGGGGGCEFD@GGFGGGGGGGGGGGGFFCFGGFFEFGGDFAFFGGG@DFC@FDEFFEFGGGGGGGGGGGFGG6FEF@GFAFFFGGGFFGGGGGGGGCECFGFEGCE>CCEGGD6CFFFFGFG@7:<@EEF++;A95CA5@=9==45A=C=D4?>>(1(62(,8-<9))44<<:A<24:(4(((,.5:61199912::4,83*044?<7(48(370??B982802(((-,-::?3(43320(-(())))).().(..)(.18)((.))
@M00689:251:000000000-CJTJ5:1:1101:10762:9570 2:N:0:10
CGACGGCCATGCACCACCTGTTTTCAAGGTCTAGTAAACTAGACACTCCGCTATCTCTAGCAGATTCTATCAATGTCAAGCCTAGGTAAGGTTCTTCGCGTATCTTCGAATTAAACCACATGCTCCACCGCTTGTGCGGGTCCCCGTCTATTCCTTTGAGTTTTAATCTTGCGACCGTACTCCCCAGGCGGAATGCTTAATGTCTTAACTGCATTACTGAAGTGACAAGCCCCCCAACAACTAGCTTTCATCGTTTCGGGCGTGCCCTACCCGGGGTTTGAAACTTGGAGATCTT
+
GEFEEGGGGGGGGGGGGGGGFGGGGGGGGGGGGGGGGGGGGGGGGGGGGGGGGGG<FGGGGGGGGGGGFGFGGGFGGGGGGGGGGGGGFGGGGGGGGGGGGC>EEFGGDGGGGGFGGGGGGGGFGGGGFGE?8DFCFGCCDGFGG?DGFGC8DAFCDGG?9D*CD)7;CA7C====5>DGFEEB@2:<>B4>6@:=CE?C4?8*15*6;)6))9?337?)/)1;)/)90;)(/6C1:01(,)(5().-.:)).(,(,-,(-(4((((.((((4(2(((,,)))))-).)((.,).
@M00689:251:000000000-CJTJ5:1:1101:16044:9574 2:N:0:10
CGACGACCATGCACCACCTGTACACCAACCACAAGGGAAACTACATCTCTGCAGCGATCTGGTGTATGTCAAGCCCAGGTAAGGTTCTTCGCGTTGCATCGAATTAATCCACATGCTCCGCCGCTTGTGCGGGCCCCCGTCAATTCCTTTGAGTTTTAGCCTTGCGGCCGTACTCCCCAGGCGGGGCGCTTAATGCGTTAGCTACGACACCGAGGCCGTGGCAGACCCCCCCACCTCGCGCCCCCCGTTTCGGGCCTGGCATACCAGGGTACTTACACCTGTCCATCCGTTTCAT
+
GGGEFGGGGGGGGGG<CFGGGGGGGGGGGGGGGGGGGGGGGGGGGGGGGGGGGGGGGGGGGGGGGGGGGGGGGGDGGGGGGCFFGGGGGGGGGGGEGGGGGGGGGFFFFF<FGGFGGGGGGGGGGGGGCFGDGGGGGGGGGG@CFBFGFG7DEGGGGGGFFFF@CBF>A=A)79>B724C>B=;B9;(,9:?B<BFF?B<:A<),,,2(411,769BF99;(44(46?7))((-/43(3(.7(((--377)((,,(((((.))5:)466:().)6)))(.(),)))-((3).)))
@M00689:251:000000000-CJTJ5:1:1101:17646:9588 2:N:0:10
CGACAGCCATGCATCACCTGTACACCAACCACAAGGGAAACTACATCTCTGCAGCGATCTGGTGTATGTCAAGCCCAGGTAAGGTTCTTCGCGTTGCATCGAATTAATCCACATGCTCCGCCGCTTGTGCGGGCCCCCGTCAATTCCTTTGAGTTTTAGCCTTGCGGCCGTACTCCCCAGGCGGGGCGCTTAATGCGTTAGCTACGACCCAGCGGCCGTGGAAGACCCCTACACCTAGCGCCCCCCGTTTACGGCATGGCCCACCCGGGTTTCTAATCCTGGCCTCTCTGTAC
+
GGFGGGGGGGGGGGGFGGGGGGGGGGGGGGGGGGGGGGGGGGGGGGGGGGGCGGGGGGGGGGGGGGGGGGGGGGGGGGGGGGGGGGGGGGGGGGGGGGFCGGGGGGGFGGGGGGGGGGCCEGGGGGGGCGGE>EGEGGDED6>FGFGCFGFEGGGFGGGFFFE@CBBABA>9DBE=GDGGFD2>B09>B036649ABB?<:B9<B?4((-26((3>F6362(42(:0:D<51(8F2(,2,4>96(448:B?23190(1,4.((4:0611((())))).)).((()(..)))))
@M00689:251:000000000-CJTJ5:1:1101:16048:9592 2:N:0:10
CGACGACCATGCACCACCTGTACACCAACCACAAGGGAAACTACATCTCTGCAGCGATCTGGTGTATGTCAAGCCCAGGTAAGGTTCTTCGCGTTGCATCGACTTAATCCACATGCTCCGCCGCTTGTGCGGGCCCCCGTCCATTCCTTTTCGTTTTAGCCTTGCGGCCGTACTCCCCAGGCGTGGCGCTTAATGCGTTAGCTACGACCCAGAGGCCGTGAACGACCCCTCCCCCTATCGCCACCCGTTTACGGCTTCGGCTACCACGTCCTCCAAGTCTTCGCTCTCTGTCCTT
+
EEGEG7FGGFFFFGFFGGGDG9FGGG,;FFGGGGGDEGF8FFAF8FGGGFFGGGGG+EFGGFGEF9@FGC,ECFFGDCFFCFGGGGGFGFDFEGGBC?@D>F+=CFDG9@FGGG=EDGGGDE=CEGEG,=EGC>CEEEDGG+@;?EFGFF+,5:CFGF7=68@)::>AF=>=9DE=F=62469(4(.366@0).94:FD073;??081,311(.20117((-91-213>C)3-,9004<(47,(,433:B0<119(3(3(,--.,4)(-(-(.(.2)).--6(((.,)))-))))
@M00689:251:000000000-CJTJ5:1:1101:20006:9644 2:N:0:10
CGACGACCATGCAACACCTGTCTCACAGTTCCCGAAGGCACCAATCCATCTCTGGAAAGTTCTGTGGATGTCAAGACCAGGTAAGGTTCTTCGCGTTGCATCGAATTAAACCACATGCTCCACCGCTTGTGCGGGCCCCCGTCAATTCATTTGAGTTTTAACCTTGCGGCCGTACTCCCCAGGCGGTCGACTTAACGCGTTAGCTCCGGAAGCCACCCCCCCAGGGCACAACCTCCCAGTCGACATCGTTTACGGCGTGGACCACCCGGTTATCTAATCCTGTCATCTCTTTCTT
+
GGGGGGGGGGGGGGGGGGGGGGGGGGGGGGGGGGGGGGGGGGGGGGGGGGFGGGGGFGGGGGGGGGGGFFGGFGGGGGGGGGGGGCGGGGGGGGDFEGGGGGDGCGGGGGGGGGGFFCGGGGGGGD+@FFFGGGGGGGGGGDC8CFGGFFGGG,@ECGFFFFFFEC@55=8>A==BGFFGA25B@>=>B1;2;CEE0>16;0?E3<??28(4.(.4((4(,-((3(40C5>?B(*2(,442.26(()(48<:DF?>(469??(((,,-3(-2<<A>A9A9AF2444<6-)-)..)
@M00689:251:000000000-CJTJ5:1:1101:15012:9653 2:N:0:10
CGACGGCCATGCAACACCTGTACACCAACCACAAGGGAAACTACATCTCTGCAGCGATCTGGTGTATGTCAAGCCCAGGTAAGGTTCTTCGCGTTGCATCGAATTAATCCACATGCTCCGCCGCTTGTGCGGGCCCCCGTCAATTCCTTTGAATTTTAGCCTTGCGGCCGTACTCCCCAGGCGGGGCGCTTAATGCGTTAGCTACGACACAGAGGCCTTGGAAGACCCCTACCCCTACGCCCACCCGTTTACGGCCTGGCCTACCCGGGTTCCCCATCCTTGAATCT
+
GGGGGEGGGGDFGGFFEGGGGGGGGGGGGGGGGGGGGGGGGGGGGGGGGGGGGGGGGGGGGGGGGGGGGGGGFFGGGGGGG9FFGGGGGGGGEFGGG9@FGGDGGGGGGGGGGGGG=E?GGGGGGGEG8DCCGGGGGGGGGG+DFFGGFGFGGGGGGGGFAF@)8>>B29@29BFFGD<*?2=B9091;BFF<<<AFFBBBBAB<??>;FF??B:?F0))2?2(,2::C7),(451(((((0(-30280:(5334(((((()((289B0,3(3)(,(4())-),)..
@M00689:251:000000000-CJTJ5:1:1101:13732:9700 2:N:0:10
CGACGGCCATGCATCACCTGTCTCACGGTTCCCGAAGGCACATTCTCATCTCTGAAAACTTCCGTGGATGTCAAGACCAGGTAAGGTTCTTCGCGTTGCATCGAATTAAACCACATGCTCCACCGCTTGTGCGGGCCCCCGTCAATTCATTTGAGTTTTAACCTTGCGGCCGTACTCCCCAGGCGGTCGCCTTAACGCGTTAGCTCCGGAAGCCACGCCCCAAGGGCACCCCCTCCAAGTCGCCTTCGTTTCCGGCTTGGACTACCAGGGTACCTAATCCTGGCATCCCTCTCTT
+
GGGGFGGGGGGGGGGGGGGFGGGGGGGGGGGGGGGGGGGGGGGGGGGGGGAFGGCFGFGGGGGGGGGGGGGGGGGGGGGGGGGGGFGGGGGGGGGGGGGGDGDGFFFGGGGGGGGG889DGGGGGGGDEGGGEGGGGGGGGGGGG7FGFGGGFF6DGGFFFFBEF@C@=>==A=DFGBFC82@F(5(21(,6<3>;;;626:?A)6:?((212((,,4:,3,,:B(,(9*)(((1,,5<)5.,(((.48BF))(--,,(()5,2387820(()..-8)).-)((()(,.)(4())
@M00689:251:000000000-CJTJ5:1:1101:11295:9761 2:N:0:10
CGACGACCATGCAGCACCTGTACACCAACCACAAGGGAAACTACATCTCTGCAGCGATCTGGTGTATGTCAAGCCCAGGTAAGGTTCTTCGCGTTGCATCGAATTAATCCACATGCTCCGCCGCTTGTGCGGGCCCCCGGCAATTCCTTTGAGTTTTAGCCTTGCGGCCGTACTCCCCAGGCGGGGCGCTTAATGCGTTAGCTACGCCACAGAGGCCGTGGAAGACCCCTACACCTGGACCCCACCGCTTCCGGCCTGGCATACCAGGGTATCTAACCCTGGCCTTCTTGTCC
+
GGGEGGGGGGGGGGGGGGGGGGGGGGGGGGGGGGGGGGGGGGGGGEGGGGFGGGGGGDFGGGGGGGGGFGGGGGGGGGGGGGFGFGFEG9FC8FGGGGGGDCFG7FF9<9FGGGGG8EFGGGGGG>F=ADGGEEG6EED+;9CC8CGGAC>;E3:DDF>AAF@)):=929@@994.A@GC59(1(417>F:6<))69<(42<9<?4(-2:0,4(42<29>;0,(,2(49*8:2:02(.(((0--(4;(3(,),111(461(),)..,38(()-.5:),3.(40,)))))).))
@M00689:251:000000000-CJTJ5:1:1101:11273:9764 2:N:0:10
CGACGACCATGCAGCACCTGTACACCAACCACAAGGGAAACTACATCTCTGCAGCGATCTGGTGTATGTCAAGCCCAGGTAAGGTTCTTCGCGTTGCATCGAATTAATCCCCATGCTCCGCCGCTTGTGCGGGCCCCCGTCCATTCCTTTCAGTTTTAGCCTTGCGGCCTTACTCCCCAGGCAGGACGCTTAATGCTTTAGCTCCGACACGGGGGCCGTGCAAGCCCCATCAACCGCACGCCCACCGTTCCCGGCATGGCATACACGGGTATTCAACTCTTGCATACCTGCAT
+
FFCGF:@FEFGGFGGGFGG?GGG9FF@AFGCGG8EGGGGGGGDFGGGGGGGGF,FE@D<FF<FFFEGGGGD9FGGG8=FFFGDGGFGGGGFGCEF7C@FD+=E@@9FFEE,+AE,,@D++=88CCCFF,@EG+@EEGGGGD+4?+=+DCD+7;EC:EF>+6<58@=)>2).3>EFEGF4*?=(6>(525>D0))).))9)19C)5((((63((,-4(-,4(,))(4(2*08,.40((((((790?:1,:(()((,(70821).424((,3().))--..).24))))())(,.
@M00689:251:000000000-CJTJ5:1:1101:19110:9765 2:N:0:10
CGACGACCATGCATCACCTGTTTTCAAGGTCTAGTAAACTAGACACTCCGCTATCTCTAGCAGATTCTATCAATGTCAAGCCTAGGTAAGGTTCTTCGCGTATCTTCGAATTAAACCACATGCTCCACCGCTTGTGCGGGTCCCCGTCTATTCCTTTGAGTTTTAATCTTGCGACCGTACTCCCCAGGCGGAATGCTTACTGTGTTAACTGAATTACTGGAGTGCCCAGCACCCCAACAACTAGCATTCATCGTTTAGGGCGTGGACTCCCAGGGTATCTAATCCTGGCATAC
+
GGCGCFGGEFGDEGF8EGGGECGGGGGFFCGGGGGGGGGGGAEGGGFGGGGGGGDFGGGGGGGGFGGGFGGGGGGFGGGGGGGGGFGGGCFGGGFGFCGGGCGGG9F7,4<DGFGG,DDFFFFDCFGFF>EGGGGFFGDGCGGCF??DFGGFGGGGGGGFFFDEE);DEE**1=5)@@CDFFB5=)82>>B2-2>CEEC)*08CED<<=EE3)7?6)?E3((6())(//2)61;7(3321(0.).<6.65:)32?B190(.-2(3(,)(.((.1(44))).).)..)(.34))
@M00689:251:000000000-CJTJ5:1:1101:20285:9886 2:N:0:10
CGACAGCCATGCACCACCTGTACACCAACCACAAGGGAAACTACATCTCTGCAGCGATCTGGTGTATGTCAAGCCCAGGTAAGGTTCTTCGCGTTGCATCGAATTAATCCACATGCTCCGCCGCTTGTGCGGGCCCCCGTCAATTCCTTTGAGTTTTAGCCTTGCGGCCGTACTCCCCAGGCGGGGCGCTTAATGCGTTAGCTACGACACAGAGGCCGTGGAAGACCCCTACACCTAGCGCCCACCGTTTACGGCCTGGGCTCACAGGGTATCTAATCCTGGCATCTCCTTTCTT
+
GGGGGGGGGGGGGGGFFGGGGGGGGGGGGGGGGGGGGGGGGGGGGGGGGGGGGGGGGGGGGGGGGGGGGGGGGGGGGGGGGGGGGGGGGGGGGGGGGGGGGGGGGGGFGGGGGGCFGGGGGGGGGGGGGGDG688CGGGGGG?FGFGGFGGGGGGGGECFFF@CFFFFAAF>>9CEGDGGFF2@BF;47>B:F24<>F?BFFFFFFFF9>BF?:6:01907:?:<:?B<5),(,72.2419>F(-40,4(4<1:9(2(3(((().).,47(4)).)))64)((()4))).).))-
@M00689:251:000000000-CJTJ5:1:1101:23916:9897 2:N:0:10
CGACGGCCATGCAGCACCTGTACACCAACCACAAGGGAAACTACATCTCTGCAGCGATCTGGTGTATGTCAAGCCCAGGTAAGGTTCTTCGCGTTGCATCGAATTAATCCACATGCTCCGCCGCTTGTGCGGGCCCCCGTCACTTCCTTTGAGTTTTAGCCTTGCGGCCGTACTCCCCAGGCGGGGCGCTTAATGCGTTAGCTACGACCCAGAGGCCGTGGAAAACCCCTACACCTAGCGCCCACCGTTTACGGCCTGGACTACCCGGGTATCTAAACCTGGCACTCCTGTTC
+
FDFEFFFGFGGGEFD<EGGGGGGGGGGGGGGGGGGGDGGGGGGGGFGGGGGFGGGGGGGGGGGGGFGGGGCGGFF<FGGGGGGGGGGGGCFGGGGGGGFGGGEFGGGFGG9CFGGGGGFDEGEEEEGF,@CGD6EGGGGGGD+CBFGGC9DCDFGGGGGFFFF5=AAFFFFAFDFEGFCCF@90:9>(,48?):9>B160249>7?<9(,0:(.8B?7>FF(5).4:?>7>?21F?0)4((03(4?>16(4:<896::631)4>0((4(--))).)).(4,2((,(,()).))
@M00689:251:000000000-CJTJ5:1:1101:5471:9898 2:N:0:10
CGACGGCCATGCATCACCTGTACACCAACCACAAGGGAAACTACATCTCTGCAGCGATCTGGTGTATGTCAAGCCCAGGTAAGGTTCTTCGCGTTGCATCGAATTAATCCACATGCTCCGCCGCTTGTTCGGGCCCCCGTCAATTCCTTTGAGTTTTAGCCTTGCGGCCGTACTCCCCAGGCGGGGCGCTTACTGCGTTAGCTACGACCACGAGGCGGTGGAAGACCCCTACACCTAGCGCCCCCAGCCTCCGCAATGCGCTACCCGGGGATATAGTCAGTGCAAGCTTGTCC
+
GGEGGGGGDFFGGGGGFFGGGFFAF@FFGGGGGGGGGGGGGGGGGFGCFFFGGGGGGEFGGGGGGGGGFFGGGGCEFGG8EEFFEFGGGGGCGGG>CCCDECFGDF;FFDCFFFFG8DFEGGGGDG8,,@8=E>C>6==@>CC@FFGGFD8,+@DFGGGFFF555>==)7>=DB*5=@GGF=22(,((-486)-:2:??F:<)-.(4,(-((3319((-(1(20(.1(**)422<774:((0((-((((((.40((,)((((((.,41(((((.)..6)).)--..,))..)-
@M00689:251:000000000-CJTJ5:1:1101:5453:9908 2:N:0:10
CGACGGCCATGCATCACCTGTACACCAACCACAAGGGAAACTACATCTCTGCAGCGATCTGGTGTATGTCAAGCCCAGGTAAGGTTCTTCGCGTTGCATCGAATTAATCCACATGCTCCGCCGCTTGTGCGGGCCCCCGTCAATTCCTTTGAGTTTTAGCCTTGCGGCCGTACTCCCCAGGCGGGGCGCTTAATGAGTTAGCTATGGCACAACGGCCGTGGCAGACCCCCACCACTTGGGCCCACCCCTTACGGCATGGCCTACCCGGGTATTCAACACTGGCCGCGCTTGGC
+
GCFGGGGGGFGGGGGGGGGGGGGGGGGGGGGGGGGGGFGGGGGGGGGGGGGGGGGGDFFFGFEFGGGGGGGGGGGGGGGFCEEDFFGFGGGGGGGGGGGGGGGGGGGGG;FGFFCGFGDC6>8EEEGF8EGGGGGGEEC6CDGG7CGFCFFCCCFFGGFF5>@:EF@ABBA52=C@65?D492090906180))))-5<ABAA4)-),,)((,((,-4((-4:0(3<(7).-((1.).)(,0344((((.).4:0(-(.(,).(.4((((())).)))-43:((,((--3(-(
@M00689:251:000000000-CJTJ5:1:1101:22626:9915 2:N:0:10
CGACAACCATGCAGCACCTGTCTCACGGTTCCCGAAGGCACATTCTCATCTCTGAAAACTTCCGTGGATGTCAAGACCAGGTAAGGTTCTTCGCGTTGCATCGAATTAAACCACATGCTCCACCGCTTGTGCGGGCCCCCGTCAATTCATTTGAGTTTTAACCTTGCGGCCGTACTCCCCAGGCGGTCGACTTAACGCGTTAGCCCCGGAAGCCACGCCCCACGGGCCCCAACCCCAAGTCCCCACCGTTTCCGCCGCGCACCCCCCCCGTCACTCACCACCGCATCACCGTCT
+
GGGGGGGGGGGGGGGGGGGGGGCGGGFGGGGGGGGGGGGGFFFGGGFGFGGGGGGGGGGGGGGGGGGGGFGGGFGCFGGGGFGGEEFGGGGGGGGGGGG8EFEGFGCGGGGGGGGG8DCDGGGGGDGGGGDGEGGGCEGDD+@C>?DGFGGF===@CED7*=@:8*585@>5A@>7FBGGA):>=5-69(71134>(,(.,/()./633(-(4<7?(4:79?0(1-405))(-(>:4(,)-*).(((((-().,4?;(,(((4(((,((((-(())(..)(((-3(2)3(((((
@M00689:251:000000000-CJTJ5:1:1101:5469:9918 2:N:0:10
CGACGGCCATGCATCACCTGTACACCAACCACAAGGGAAACTACATCTCTGCAGCGATCTGGTGTATGTCCAGCCCAGGTACGGTTCTTCGCGTTGCATCTAATTAATCCACATGCTCCGCCGCTTGTGCGGGCCCCCGTCAATTCCTTTGAGTTTTAGCCTTCCGGCCTTACTCCCCAGGCGGGTCGCTTAATGCTTTACCTACGCCTCCTACGCCTCGGAAGACCCCTCCCCCTACGGCCCCTCCCTTCCGGCTTTTCCCCCCATGGTCTCCAATCCCTGCCCTCCAGTATC
+
C4+@@CEE+6;,,CE<@FEDDFEFEEGGC:BFCFFE7@<,;CEGFFFCEFFFA,EC@FEGFFFGA@EFD<,,:BDFE8@E<,6>=FGGGF4:+@>@?F8E,,,CE,E<E;58E=,,,9D6C+6@>CDD,@8==8B6CC?+++19CA@E79:;5,=DC;*=9CC*8@):))0*<;>=7>**)8@51,6,3(66)9).).6))54<7(-((,(..),(-(((((((..,37*)(-4C(((((-<(4((-,()(.(((,(())),(-(3(,(.)))--,)(3)))(((((((())).
@M00689:251:000000000-CJTJ5:1:1101:21755:9936 2:N:0:10
CGACAGCCATGCAGCACCTGTACACCAACCACAAGGGAAACTACATCTCTGCAGCGATCTGGTGTATGTCAAGCCCAGGTAAGGTTCTTCGCGTTGCATCGAATTAATCCACATGCTCCGCCGCTTGTGCGGGCCCCCGTCAATTCCTTTGAGTTCTAGCCTTGCGGCCGTACTCCCCAGGCGGGGCGCTTAATGCGTTAGCTACGACCCACAGGCCGTTGACGACCCCTTCCCCTTACGCCCCCCGTTTACGGCATGGACCCACCGGGTCTCTAACTCCGGCCTCCCGTTCT
+
GDGGGGGGGGGGGGGFFGGGGGGGGGGGGGGGGGGGGGGGGGGGGGGGGGGGGFGGGGFGGGGGGGGGGGGGGGGGGGGGGGGGGFGGGGGGGGDGGGFGGGGGGGGGGGGGGGGF8FFGGGGGEG?DCFEEGGEBCEDECCE@D?FFFGF:CFFFFFF@5<CBFFBFFFAFFFEBE=CD>@(890((-(40>B<FF12??42<<639((.(-,4::B;(-()(463(9*).(,2,(),,(03,(39((302,399111),.((((,401(,64))-).)((-(((((((,.(
@M00689:251:000000000-CJTJ5:1:1101:21123:9936 2:N:0:10
CGACGGCCATGCAACACCTGTACACCAACCACAAGGGAAACTACATCTCTGCAGCGATCTGGTGTATGTCAAGCCCAGGTAAGGTTCTTCGCGTTGCATCGAATTAATCCACATGCTCCGCCGCTTGTGCGTGCCCCCGTCCATTCCTTTGATTTTTAGCCTTGCGGCCGTACTCCCCAGGCGGGGCGCTTACTGCGTTAGCTACGACACAGAGGCAGTGGCAGACCCCCACAACTGCCGTCTACCGTTTATGGCCTGGACTACCAGGGGTGTTAATACTTGCCTCCTCGGTTAT
+
GGGG@CGGGGGGGGFGGGGGGFCCFGGFFGGGGAEFGDFF<FFEFGG<@FA<,,BFG8@FEGEDEFFF<F<<AF@=FFG<AEF85??FG99:E>F:FEF@44@>+CD9<,C@88EF;;868EEE8CGF8,@6@ED8@C6=C+=DCFFGB==,,7@DC867*8*)1559AA5)<>*7FD4*/:5(4(679F6<)5-6(,1142<42((4(3((,((-((((((,(-4,.9)),((94(,((,7((.-11((4))).421(,,5((,4,(((,,(()))).:-5),)),(,(((,(-
@M00689:251:000000000-CJTJ5:1:1101:21139:9947 2:N:0:10
CGACGGCCATGCAACACCTGTACACCAACCACAAGGGAAACTACATCTCTGCAGCGATCTGGTGTATGTCAAGCCCAGGTAAGGTTCTTCGCGTTGCATCGAATTAATCCACATGCTCCGCCGCTTGTGCGGGCCCCCGTCAATTCCTTTGAGTTTTAGCCTTGCGGCCGTACTCCCCAGGCGGTGCGCTTAATGCGTTAGCTACGACACCGAGGCCGTGGAAGACCCCTACACCTAGCGCCCACCGTTTCCGGCATGCACCACCCGAGTTTCTAACCCTGGACCCTCCGTCT
+
FGGGGGGGGGGGGGDFGGGGGGGGGGFGEGGGGGGGGGGGGGGGGGGGFGGFGGGGGGGGGGFGGGGGGGFGG@BFGGGGGGFGGGGGGGGGGGDGGFCFGGGGGCFGGGGGGGGGCFGGEDEEGGGGGGECGECE6@DGDGGGGFGGFFG;DECFGGGF*9@@@AA=>9>A@BFFGDGGFF>9.6>691<DFFFF>;81<<24<?21(,(,(231(-,(-,,(((.4C<FB0<G7:7:11>FBFFB1(()61((,7<))-((-1(-(-(().)))-,4((((((,(-((-.(
@M00689:251:000000000-CJTJ5:1:1101:23407:9982 2:N:0:10
CGACGGCCATGCAGCACCTGTACACCAACCACAAGGGAAACTACATCTCTGCAGCGATCTGGTGTATGTCAAGCCCAGGTAAGGTTCTTCGCGTTGCATCGAATTAATCCACATGCTCCGCCGCTTGTGCGGGCCCCCGTCAATTCCTTTGAGTTTTAGCCTTGCGGCCGTACTCCCCAGGCGGGGCGCTTAATGCGTTAGCTACGCCACAGAGGCCGTGGAAGACCCCTACACCTAGCGCCCACCGTTTCCGGCATGGCCTACCCGGGTCTCTAAACCTGGCCTCCCTGTCC
+
GEEGGCEGGGGGGGGGGGGGGGGGGGGGGGEGGGFC@FGGGGGGGEGGGGAFGGGGEGGGGFFGEEFGGGGGGGGGGGGGGGGGGGGGGGCFGGGGEFGGD?EECFGFFGGGGGFGCGCCGC=88C8FFG8+CEGGGGGGDCEGGFGGFG?EGCEGGGGFFF@5505>BAFF@BE(;=FDFD>BFFB29>F1ABA<1430:>2673(49B1<32<FB(39;482414:C*5:2?G:(3?1;5><:11:0:)-4(-99(4(5.,:1(4142214))))(.,(.2().(-47)),
@M00689:251:000000000-CJTJ5:1:1101:17267:10007 2:N:0:10
CGACAGCCATGCACCACCTGTACACCAACCACAAGGGAAACTACATCTCTGCAGCGATCTGGTGTATGTCAAGCCCAGGTAAGGTTCTTCGCGTTGCATCGAATTAATACACATGCTCCGCCGCTTGTGCGGGCCCCCGTCAATTCCTTTGAGTTTTAGCCTTGCGGCCGTACTCCCCAGGCGGGGCGCTTAATGCGTTCGCTACGACGCCGAGGCCGTGGAACACCCCCACCCCTAGCGCCCCCACTTTACGCCCTGGCGTACCCGCGGTCTAACCCCGTCAACCCTTATCCTT
+
GGFGGGGGGGGGGGFGGGGGGFFEGFGCEEEG<FDFCFCFGGGGCFGGGF9FGGFFEGGGGFECGGFGGGGFFE7D,CDGFE,BEFEGFGFGGF@:F,@EE8DEGGFF,C9EGE9EFGGEGEEGGE6D,DC8>ECEGGGGG6E9EBFGFG8DFGGGGFFFFFE)85>89=9AA4A>E=9;)52@>9049B:0.6<4(,4((-3((330(((--4(,39B(-(,(44097)0-(,C-(.561)-(,,(.4264?(1(-(-(((-42)(((((-,-))(((((((()(-(,))))).
@M00689:251:000000000-CJTJ5:1:1101:16690:10131 2:N:0:10
CGACAGCCATGCAGCACCTGTTTTCAAGGTCTAGTAAACTAGACACTCCGCTATCTCTAGCAGATTCTATCAATGTCAAGCCTAGGTAAGGTTCTTCGCGTATCTTCGAATTAAACCACATGCTCCACCGCTTGTGCGGGTCCCCGTCTATTCCTTTGAGTTTTAATCTTGCGACCGTACTCCCCAGGCGGAATGCTTAATGTGTTAACTTCATTACTGGGATGACAAGCACCCCAACAACTAACATTCATCGTTTAGGCCTTGGACTACCCGGGTATCTAATCCTGGCATCC
+
GGGGGGGGGGGGGGGGGGGGGGGGGGGGGGGGGGGGGGGGGGGGGGGGGGGGGGGFGGGGGGGGGGGGGGGGGGGGFGGGGGGGGGGGAGGGFEFGGGGGGGEGGGGGGGGFGGGGGGGGEGFCGGFC@E6CGGG89C>CDGGCGDGGB6DFFFGGGDFDBFEEEDEDFE7DAAA)1=7CFFEF))1=5)579@FFEC<CEE4*9>C468***18<CC43((5:@E3><CA3=2D<42363;.)/377)).6>B?BB4)((,,),.)55:1((-,41)).69)-6A2((,.(,
@M00689:251:000000000-CJTJ5:1:1101:23607:10145 2:N:0:10
CGACAGCCATGCAACACCTGTTTTCAAGGTCTAGTAAACTAGACACTCCGCTATCTCTAGCAGATTCTATCAATGTCAAGCCTAGGTAAGGTTCTTCGCGTATCTTCGAATTAAACCACATGCTCCACCGCTTGTGCGGGTCCCCGTCTATTCCTTTGAGTTTTAATCTTGCGACCGTACTCCCCAGGCGGAATGCTTAATGTGTTAACTGCATTACTGGAGTGACAAGCACCCCAACAACTAGCATTCATCGTTTAGGGCGTGGCATACCGGGGTTTCTAATCCTGGATACC
+
GGGGGCFGGFFGFGEFGGGGGGGGGGGGGGGGGGGGGGGGGGGGGGGGGGGGGGGGGGGGGGGGGGGGGGGGFGFGGGGGGGGGGFGGGGGGGGGGGGDGGEGGFGG7FGGGGCFFGFGGGFFGFGFDFGGGGGG8D6@E>8?FFFGGFCFGGGGGFFGFFFF7*:DEFE<D=5=AD=;CCE)=A@555>@=9B4AECC4C??<CBFC>E=3.4@*6453=;@DF)34*9),62<<<04=;6.71477?<:-414484)(3((,(,(.).4(,3(((()).6)-.))(.))).
@M00689:251:000000000-CJTJ5:1:1101:14193:10157 2:N:0:10
CGACGGCCATGCATCACCTGTTTTCAAGGTCTAGTAAACTAGACACTCCGCTATCTCTAGCAGATTCTAACAATGTCCAGCCTAGGTAAGGTTCTTCGCGTATCTTCGAATTAAACCACCTGCACCGCCGCTTCTGCGGGTCGCCGTCTATTCCTTTGAGTTTTAATCTTGCTGCAGTCCTCCGCAGGCGGAATTCTTAAGGTGTTAACTGCATTACTGGACTGCCAAGCACCCCAACAACTATCATTAATCTTTTGGGGCGTGGCCTCCGCGGTTATCCATTCCTTGCCTCT
+
FGEGGCEGGGGGGGFFFGGGGFGFC,FG,;@FCFFE,66CFGFFGF<FGGGG+CE,CCFAF9B@F9@E9,:,:5,9A,,,4C,5@,95,CFFFGGD;D>C=@CGF@F,+99D,,CF88++@1D,@=+===CE6+,@;>D==@+=CB+3A?7@E7;D7,<:B9*7*)0;55753*3),:*21:5)/):)-((8(-3)9C)))/94333)77344)).))))((//(3))*9)2(87:::623?,)6))-)-))).)-)((((4>((((.(((---46:))).)))).))((.).
@M00689:251:000000000-CJTJ5:1:1101:10862:10242 2:N:0:10
CGACAACCATGCACCACCTGTACACCAACCACAAGGGAAACTACATCTCTGCAGCGATCTGGTGTATGTCAAGCCCAGGTAAGGTTCTTCGCGTTGCATCGAATTAATCCACATGCTCCGCCGCTTGTGCGGGCCCCCGTCAATTCCTTTGAGTTTTAGCCTTGCGGCCGTACTCCCCAGGCGGGGCGCTTAATGCGTTAGCTACGACCCAGAGGCCCTGGAAGCCCCCTACACCTAGCGCCCCCCGTTTACGGCATGGCTGCCCAGGGTATCTACTCCCGGCATCCTCTTAC
+
GGGGEDGGGGFG<FDFFGGFGGGGGGGGGGGGGGGGEGGGGGGGGCFGGGGGGGGGGGFFFGEFGGGGEGFGGGGGGGGGFGGF<FGGEFGGGF7FFGFGEGGCEGGFGGGGGCGGFGGGGGGGGGGDFFGE=CEDEGGEGGGGGFGGFFCFFC=FGGF?FFF5CA=ABB):9/:@FFF4:>(8((1,(,4<)<9-3(((4<)))3(421:(,(481(-((,4((,4?<))3,2C(438(2>(-49,4::464((((.23(-(.:)1043:))).6),8(,4(1((())))))
@M00689:251:000000000-CJTJ5:1:1101:13542:10251 2:N:0:10
CGACGGCCATGCAACACCTGTACACCAACCACAAGGGAAACTACATCTCTGCAGCGATCTGGTGTATGTCAAGCCCAGGTAAGGTTCTTCGCGTTGCATCGAATTAATCCACATGCTCCGCCGCTTGTGCGGGCCCCCGTCAATTCCTTTGAGCTTTAGCCTTGCGGCCGTACTCCCCAGGCGGGGCGCTTAATGCGTTAGCTACGACTCAGAGGCCGTGGAAGACCCCTACACCTAGCGCCCACCGTGTCCGGCATGGACTACCAGGGTCTCTAAACCTGGCATCCTTTTCTC
+
F46@@FC+@FGGGFGGGEGDFGGGFGGGGGGGGGGFGFEFGGFCG<FGGFCGAEGGGGGGGGEFFFEA@EFBAFFGCFFF?FAEEFDEFG?EBFC7FFAFCGC8@EE<@FFG@FDCEFFCECGGCC=D,EC?EGGGGE>EC79+51+?C?:EG,<DF9=BAFE5)85AA=>=?DE(==946->9276;>>3:.)6<;::2(.5<>((.(483<)(2:9((4,,2(.0(5/.23:C(,).(-0-(4?1?((.-,((4((()),.4,)4((.,,-)-))531(,,1)(()))))))
@M00689:251:000000000-CJTJ5:1:1101:29047:10260 2:N:0:10
CGACAGCCATGCAACACCTGTACACCAACCACAAGGGAAACTACATCTCTGCAGCGATCTGGTGTATGTCAAGCCCAGGTAAGGTTCTTCGCGTTGCATCGAATTAATCCACATGCTCCGCCGCTTGTGCGGGCCCCCGTCAATTCCTTTGAGTTTTAGCCTTGCGGCCGTACTCCCCAGGCGGGGCGCTTAATGCGTTAGCTACGACGCAGAGGCAGTGGACGACCCATACCCCTGCAGCCCCTCGTTTACGGCCTGGTTCACAAGGGGCTCCATTCCTCGCATCCCGTTGT
+
G47@CFEFEFFGG<ECFCFCFGFGFGGGEDGGGGFGGCCGGGGGGFGGGGFGGF8FCFFCAED<FFFGGGGGGG,AFFGGGFGFFGGGGGGGGGECFC8,8>CF,EEG?,FDFGG8=CGDGCC>8ECDCDEGECEE>CCEGCGGF9FGFGG:C9DFGGGFA?<C@@>A05/0:4AEC9FG?2(6:(((3;08-.<22(-4:AA22(,4(4,(((48((,.(.2,-990*0).((*4(((()0(((-(((--)4(4((((()))..,,,((((,1().))))-(((((((.((-
@M00689:251:000000000-CJTJ5:1:1101:8565:10268 2:N:0:10
CGACGGCCATGCAGCACCTGTACACCAACCACAAGGGAAACTACATCTCTGCAGCGATCTGGTGTATGTCAAGCCCAGGTAAGGTTCTTCGCGTTGCATCGAATTAATCCACATGCTCCGCCGCTTGTGCGGCCCCCCGTCAATTCCTTTGAGTTTTAGCATTGCTGCCGTACTCCCCAGGCGGGGCGCTTAAGGCGTTAGCTACGTCACAGAGGCCGTGGGAGACCCCTACACCTCCGGCCCACCGTTTACGGCATGAACTACCTGCGTATACCAACCTGCTCTCTCTGTCCTT
+
GGGGGGGGGGGGGGGFGGGGGGGCDFDF;BEGGGG@FGGGG9F8CEEEFEE9FFGGG<FFGGEGG,CACFFGGGG7FFDFEGFFFGCBF,AEGCCG,?=DC,>EDFEBF,EFFGGGGGGGGGE>7CCDFGGG+@=8366@CD6C7B==9CCFGGADF958+?A*039:C>494)9)A@FC4@F(6.:-(4<0-).0,-4(364<<:(4(-))(.((4;;09(4(,3(,79)4(4*(,.((471(-((.4:1)(49(,().))..1)5(-((().)55(,4:(()-)).).6).))
@M00689:251:000000000-CJTJ5:1:1101:8582:10281 2:N:0:10
CGACGGCCATGCAGCACCTGTACACCAACCACAAGGGAAACTACATCTCTGCAGCGATCTGGTGTATGTCAAGCCCAGGTAAGGTTCTTCGCGTTGCATCGAATTAATCCACATGCTCCGCCGCTTGTGCGGGCCCCCGTCAATTCCTTTGAGTTTTAGCCTTGCGGCCGTACTCCCCAGGCGGGGCGCTTACTGCGTTAGCTACGACACAGAGGCCGTGGACGCCCCCTCACCCTACCGCCCACCGTTTCCGTCCTTGCCTCCCCGGGTAGCCAATCCGTGCACCTCGTTCTC
+
GG@CFGGGGGGGGGGCFGGGGFGGGGGGGGGGGGGGGGGGGGGGGGFGGGGGGGGGGFGGGGGGGGGGGGGGGGDFGGGGGGGGAFGGGGGGEFEGGGGFGGGGGFGGGFGGFFGGGG?CEE6CCCGG8DGE68BEEEDCDD6+CFF7FGFGGFFAEG5CFFE08A99=AFFFD=;F@GG4226:6611(8:))6)1446<BF<<::0260,(.-(-,((-3((((2279)(((7:1(,((09:?26??2)53).4().((.)(,(((,-(()))((((-,-8()(((((,(46
@M00689:251:000000000-CJTJ5:1:1101:16547:10319 2:N:0:10
CGACGACCATGCAACACCTGTACACCAACCACAAGGGAAACTACATCTCTGCAGCGATCTGGTGTATGTCAAGCCCAGGTAAGGTTCTTCGCGTTGCATCGAATTAATCCACATGCTCCGCCGCTTGTGCGGGCCCCCGTCAATTCCTTTGAGTTTTAGCCTTGCGGCCGTACTCCCCAGGCGGGGCGCTTAATGCGTTAGCTACGACACAGAGGCCGTGGAAGCCCCCGACACCTCACGCCCACCGTTTACGGCCTGGCCTACCCGGGTATCTCTACCTGGCCTCCTTGTGT
+
GGGGGDGGGGGGFGGFGGGGGGGGGGGGGGGGGGGGGGGGGGGGGFGGGGGGGGGGGFFFGGGGGGGGGGGGGGGGGGGGGGGGGGGGGGGGGGGGGGGGGGGGGGGCFFGGGGGGFGGGGGGGGDDGGDGGGGGGGGGGGGGGGFCCFCFGGFFGGFGFFFFB@ABBA2:ADFFFGFGGF==9>699B>?:)69408?B0<<25((-0746276?6131,18((46?9)09(3C(((.(4@9086(,4((4:01(-13((,(,.(-9B(,..6)-.69).6(()((.6)..(
@M00689:251:000000000-CJTJ5:1:1101:14739:10325 2:N:0:10
CGACGGCCATGCACCACCTTTACACCTGCCACAAGGGAAACTACATCTCTTCAGCCACCTTCTGTATGTCAACCACCGGTGATGTTCTTCGCGTTGCATCATATTAATCAACCTCCTCCTCCGCTTCTGCTGGCCCCCCTCGCTTCCTTTTATTTTTTGCATTCCGGCGGTCCTACCTCCCAGGGGCGCTTCTTACGTCTACTGCTAAACCTCAACCTGTGTAGCCCCTTCGCCCTGGTACCCACGTTTAAGGCTGCGGACTCCCAGCGTTTCTATTCTCTTCCTTCCTTTTC
+
;F@C6=@FGFFG@,CCFGG,@,,C@@,,,,C,6;E,,C,@,,,;,6,,,<6F<,C,E,96,,,59<FG6,,,5:44,674+:?,5C5FFG,:+44@CFDD,,9@,A@E,,5E:,,4@4?,AF>E7++@7,4@=8,+@E+1=++++*+=3++,3,,3?++*+5;*;)5))/-4)1*7,*0*)-625(-.3,(()))),/(/(.)).)))).(,(,.4:((63)).-..(**)-,-1,((())/,,(((44())5((((-(4420,(..((-(-)))))6))).)-))).4-6))
@M00689:251:000000000-CJTJ5:1:1101:24219:10347 2:N:0:10
CGACAACCATGCATCACCTGTACACCAACCACAAGGGAAACTACATCTCTGCAGCGATCTGGTGTATGTCAAGCCCAGGTAAGGTTCTTCGCGTTGCATCGAATTAATCCACATGCTCCGCCGCTTGTGCGGGCCCCCGTCAATTCCTTTGAGGTTTAGCCTTGCGGCCGTACTCCCCAGGCGGGGCGCTTAATGCGTTAGCTACGACACAGAGGCCGTGGAAGCCCCCTACACCTCGCGCCCACCATTTACGGCAGGGACCACTAGGGTGTCAAATCCTGGGATCCCCGTCT
+
FECGFCFEEGFDEFGFCGGGFGACGFGFG7CF8FFD7FFF@FGGGGGFGGCFFC@CFGGGGEEGGFGGDFF9EG<D4EF,@@@F<EEFF@,?EC+=CFFGEGFGFF=@F=EED,>EADDCCGEE88FG,9>ECE6BCED8+=+9D?=CD@9,5,@:7,B7CF@<@A5=>9A)4<C5=7*?55(5:((,33:?))4213?00<9A2<6>12:..,2:B>099?21((4395>:7:GB0166>B;(2-()..))--(((-(4<(-352)503(())))))5<2(((((,,(((((
@M00689:251:000000000-CJTJ5:1:1101:6824:10350 2:N:0:10
CGACGGCCATGCATCACCTGTACACCAACCACAAGGGAAACTACATCTCTGCAGCGATCTGGTGTATGTCAAGCCCAGGTAAGGTTCTTCGCTTTGCATCTAATTAATCCCCTTTCTCCGCCGCTTTTGCGGGCCCCCGTCAATTCCTTTTAGTTTTAGCCTTTCTGCCGTTCTACCCAAGCGGGGCCCTTCATCCGTTACCTCCGACCCACTGGCCTGGCAATCCCCCTTCACCTCGCTCCCACCCTTCCGCGGCTTCGCCCCCCTGTGTCTCACTCCCGGCCCCCCTTTGC
+
CC@B@@CFCFGGGGGEFGGFG9C@FFGFG>CFDGG,C8ECGGGGCEGGGGGGG,6++9BF9,E@FAC@FE,5,:A<=6,,:CB,CD,?,@,8,?F<=,,,,,99@C,5F,,@,4,94EF+@6+88>+@9E8=6==6@E+@?++2=799+5+,5@;CC3+4:<680***3::)))*058**3))0)(8(6((,))))//./())),,((,601()((,4(((()4:?7631)().:)(,(24>:1.2((3(((-((-,,((((((((-4)))).))))-((((-((((((.)))
@M00689:251:000000000-CJTJ5:1:1101:8256:10366 2:N:0:10
CGACGGCCATGCAGCACCTGTACACCAACCACAAGGGAAACTACATCTCTGCAGCGATCTGGTGTATGTCAAGCCCAGGTAAGGTTCTTCGCGTTGCATCGAATTAATCCACATGCTCCGCCGCTTGTGCGGGCCCCCGTCACTTCCTTTGAGTTTTAGCCTTGCGGCCATACTCCCCAGGCGGTGCGCTTACTGCGTTCGCTACGACACAAAGGCCGGTGAATACCCCTTCACCTAGCCCCCCCCGTTTCAGTCATGACCGACCGGGTTACTAACCCCTGTCCCATCCTTAT
+
GE@EGGGEGGGGGGFDFGGGFFFFGFDEGEGGGGGGD<EFFGGGGGA<FGGGG8@FD8FFCGGFGGGG@A@FFGGGGFFGCFFGGGFGFGFEDFGGGDA,8E,@DFFCE=FGGFGG,EDGGGGGCEGG,=EEGE@6C+=EGD6CGAFGF7C:@;=FFA5AFF*)5==5=9==4*..C@D4;=@=.3((.,67)46@@;(/(3/(,-((,2((.21((((-4:))..)4**).))2)(,((.51.9((-2())-.-).)))(((-,-(((,().))((.((().).))(())))
@M00689:251:000000000-CJTJ5:1:1101:12134:10369 2:N:0:10
CGACGGCCATGCAACACCTGTACACCAACCACAAGGGAAACTACATCTCTGCAGCGATCTGGTGTATGTCAAGCCCAGGTAAGGTTCTTCGCGTTGCATCGAATTAATCCACATGCTCCGCCGCTTGTGCGGGCCCCCGTCAATTCCTTTGAGTTTTAGCCTTGCGGCCGTACTCCCCAGGCGGGGCGCTTAATTCGTTAGCTACGACACAGTGGCCGTGGAAGACCCCTACACCTAGCCCCCCCCGTTTACGGCATGGACTACACGGGTATCCAATCCTTGCCTCCCGTTCC
+
GEGGGGGGGGGGGGGFEGGGGGGGGGGGGGGGGGGGGGGGGGGGGGGGGGGGGGGGGGGGGGGGGGFGGGFGGGGGGFGGGGGGGGCFGGGGGGGGGGFGEFGGGFGGGGGGGGGGDGFCGDEEGGGGGGGEGGGGGGDGGG6EGFFFCCDFGFGGGGGF>B6)=@59A@>AFB=B55894>59>>>279<(62)62>?(4<<:26<(-486).((.-9;3(.4(.:BC7)(3:GB7)3((5(,,((-:262(,1(4:8,,).:).-(7,-))).)).8).92()).(-.(4(
@M00689:251:000000000-CJTJ5:1:1101:16744:10405 2:N:0:10
CGACGGCCATGCAGCACCTGTACACCAACCACAAGGGAAACTACATCTCTGCAGCGATCTGGTGTATGTCAAGCCCAGGTAAGGTTCTTCGCGTTGCATCGAATTAATCCACATGCTCCGCCGCTTGTGCGGGCCCCCGTCAATTCCTTTGAGTTTTAGCCTTGCGGCCGTACTCCCCAGGCGGGGCGCTTAATGCGTTAGCTACGACCCAGAGGCCGTGGAAGCCCCCTACCCCTAGCCCCCACCGTTTACGGCATGGCCTACCAGGGTTGCCAAACATGGCATCCTTTCCCAT
+
GGGGGGGGGGGGGGGFFGGGGGGGGGGGGGGGGGGGGGGGGGGGGFGGGGGGGGGGGGGGGGGGGGGGGGGGGGGGGGGGGGGGEGGGGGGDEFGGGGGGDFGGDFFF9FGGGGGGGGDGEGGGGD6DEGG>C>CGEEGGGC+CCFGGF?<C?GFFFGGFFAEFFFFFB29AD24@GFGGFD2699069>((.-))(,3::A44>B?B17?BB??BF6999080(41<D)7((.C(-(,((8((4611(.()-,3(((((,),41).,(,,(()..((().(4(),.))).))).
@M00689:251:000000000-CJTJ5:1:1101:11972:10491 2:N:0:10
CGACAACCATGCAACACCTGTACACCAACCACAAGGGAAACTACATCTCTGCAGCGATCTGGTGTATGTCAAGCCCAGGTAAGGTTCTTCGCGTTGCATCGAATTAATCCACATGCTCCGCCGCTTGTGCGGGCCCCCGTCAATTCCTTTGAGTTTTAGCCTTGCGGCCGTACTCCCCAGGCGGGGCGCTTAATGCGTTAGCTACGACACAGAGGCCCTGGACGACCCCTACCCCTAGCGCCCACCGTTTACGGCATGGACTCCCGGGGCATCTAATCCTGGCATCCCTTTCT
+
GGGEGGGGGGGGGGGFGGGGGGGGGGGGGGGGGFGGGGGGGGGGGGGGGGGGGGGGGGGGGGGGGGGGGGGG?FFGGGGGGGGGGFGGGGGGGGGGGGGGGGGGGGGGGGFGGGGGFGGGGGGGGGGG8FGDEEGGGGGGGCCDFFGFFGGC?EFFEGFFFFF@FFFFF=>4A26>EA4@FD@>@FB(7>:1-:6>9?:<BBF253:>09:6:BFF6(((-4(3(-4(97)((81,-2:9>E9(4?0((,(646;(401:><((.(((3(,.56)))).))(,(),(()))-)
@M00689:251:000000000-CJTJ5:1:1101:11981:10511 2:N:0:10
CGACAACCATGCAACACCTGTACACCAACCACAAGGGAAACTACATCTCTGCAGCGATCTGGTGTATGTCAAGCCCAGGTAAGGTTCTTCGCGTTTCATCGAATTAATCCACATGCTCCGCCGCTTGTGCGGGCCCCCGTCAATTCCTTTGAGTTTTAGCCTTGCGGCCGTACTCCCCAGGCGGAACTCTTAATGCATTCGCTTCGCCCCTGACGCCGTTGACGCACCCGCCCACTTTCGCCCTCTGTTTAACGCCTTACCACCCCAGGTTATCCCGCCCTGCCTCCCTTTTTTT
+
FGGEBCFGGGGG,CCEEGGCEFE@EF<@CCCCC8CFEGFCFF,CCCFFGGADFFA@FCFG9AFCEECAFGGFGGGG<FGGDGGG<EFGGGGG>FE+4<EGCEGEFCFAFFGGGGGGGGGEGGEEGGGGGGDGDEGGGECEGDEG=DDCDF7,3@FGGC0<CFC5=>5==5::ADFEFDGDFB22(((.).9?31)/)/9.97;(2(2;(4(43(-2-(,-((,(-(421/0,((1...6((0((.().)))))-(33()((),(((((())-))))(-,(((((,)(((.)))((
@M00689:251:000000000-CJTJ5:1:1101:27562:10657 2:N:0:10
CGACAGCCATGCAGCACCTGTACACCAACCACAAGGGAAACTACATCTCTGCAGCGATCTGGTGTATGTCAAGCCCAGGTAAGGTTCTTCGCGTTGCATCGAATTAATCCACATGCTCCGCCGCTTGTGCGGGCCCCCGTCAATTCCTTTGAGTTTTAGCCTTGCGGCCGTACTCCCCAGGCGGGGCGCTTAATGCGTTAGCTACGACACAGAGGCCGTGGCAGACCCCTACACCTAGCGCCCACCGTTTACGGCCTGGACTACCAGGGTATCCAATCCTGGCATCTCCTTCTTT
+
GFGGGGGGGGGGGGGGGGGGGGGGGGGGGGGGGGGGGGGGGGGGGGGGGGGGGGGGGGGGGGGGGGGGFGFGGGGGGGGGGGGGGGGGGGGGGGGGGGGGGGGGGGGGGGGGGGGGCFGGGGGGGGGFDGGGGGGGDGGGGCGFGFGGFFGGGCF7;DFFFFEFF>BFBA4A@48:EDFDF=@BBF@B69?BFA<A>:?FF>AAFFBFFFFFF??FFF99>(4:???<<CF303F0>,(-3>((-:BFFF1:(219((-,3).,453(3432-).557()-42()()))))).-)
@M00689:251:000000000-CJTJ5:1:1101:27580:10660 2:N:0:10
CGACAGCCATGCAGCACCTGTACACCAACCACAAGGGAAACTACATCTCTGCAGCGATCTGGTGTATGTCAAGCCCAGGTAAGGTTCTTCGCGTTGCATCGAATTAATCCACATGCTCCGCCGCTTGTGCGGGCCCCCGTCAATTCCTTTGAGTTTTAGCCTTGCGGCCGTACTCCCCAGGCGTGGCGCTTAATGCGTTAGCTACGACACAGCGGCCGTGGACGACCCCCACCCCTCGCGCCCACCGGTTACCGCATTGGCCACCGAGGCGAGCTCACACTGCCTCCCTTTTCTT
+
GGEGGGGGGGGF,EEFCFGGGFGGGFDEGCGGGGGGEGGGGGFGGGGGGGDGGGGGGFGGGGDDGEGGGGGGGGGGGGFFFGFFFGGGGGGGEFGGGGGGGGGGGGFGGGEFFGGGFE=6CGCGGGGD8FGGEGGGGGGGGGGGGDFGFGGCC9;AF;+89A@)018@AAB29BEEF)0?>2=(89@@?FF(179>9?03(6)6;?217;@((-(,914((((,(.(39)02019((((4(<((4(((--())-4>0(.)()((((-4((,((((,)-).())(,.1,(.)))))
@M00689:251:000000000-CJTJ5:1:1101:7901:10674 2:N:0:10
CGACGGCCATGCACCACCTGTACACCAACCACAAGGGAAACTACATCTCTGCAGCGATCTGGTGTATGTCAAGCCCAGGTAAGGTTCTTCGCGTTGCATCGAATTAATCCACATGCTCCGCCGCTTGTGCGGGCCCCCGTCAATTCCTTTGAGTTTTAGCCTTTCGGCCGTACTCCCCAGGCGGTGCGCTTAGTGCTTTAGCTACGCCCCAGAGGCCGTGGAAGACCCCTACCCCTAGCGCCCACCGTTTCCGGCATGGCCTACCAGGGTATCCACTCCTGGCAGCA
+
GGFEGGGGGGGGFGGGGGGGGGGGGGGGGGGGGGGGGGFGGGGGGFGGGGGGFGGGGGGGGGGGGGGGGGDGGGG@EFGGGFGGGGGGGGGGGGGGG?FGGGGGGGGGGGGGGGFGDGGGGGGGE6+DFGGDGGGEGG67?6?F7BFGFGGF6FGGCF5AFFF87A5>=9>)<BCBGDCD>D=@(60;BB??)947)))6;.7<.6(((-4:?F01(--(,()(.8,8/75:(4704371(5(-3:,:?05)8(((4((,,.(.4)4((.,.-).()(,.50?0(-(
@M00689:251:000000000-CJTJ5:1:1101:26651:10748 2:N:0:10
CGACAGCCATGCAGCACCTGTACACCAACCACAAGGGAAACTACATCTCTGCAGCGATCTGGTGTATGTCAAGCCCAGGTAAGGTTCTTCGCGTTGCATCGAATTAATCCACATGCTCCGCCGCTTGTGCGGGCCCCCGTCAATTCCTTTGAGTTTTAGCCTTGCGGCCGTACTCCCCAGGCGGGGCGCTTAGTGCGTTAGCTCCGACACAGAGTCCGTGGAAGCCCCCTCCACCTAGCGCCCCCCGTTTACGGCCTGGCATACCAGGGTCTCTCATCCCCAACCCTCTCTCTTT
+
GGCFGEGGGGGGGGGCFGGGGGGGGGGGGGGGGGGGGGGGGGGGGGGGGFGGGGGGGGGGGGGGGGGGFGGGGGGGGGGGGGGGGFGGGGGGGGGGGGGGGGGGGGGF9FFGG8>EFGFGGGGGGGGGEGGGCGGGGGGGGGCDDFGGFGFGFCGGGGGCFFFCE>AFFFFDFFFFG4*;46259;>B>>B??>><02:?FA9)4:B>(2:(,8--9(4:>()(((4?9))-:?7.(48>3>9(31(4:B(6<:9(-2(,.)53?2560:(.))))).-((.(,,-4(.4,44)-
@M00689:251:000000000-CJTJ5:1:1101:28464:10769 2:N:0:10
CGACGGCCATGCACCACCTGTACACCAACCACAAGGGAAACTACATCTCTGCAGCGATCTGGTGTATGTCAAGCCCAGGTAAGGTTCTTCGCGTTGCATCGAATTAATCCACATGCTCCGCCGCTTGTGCGGGCCCCCGTCAATTCCTTTGAGTTTTAGCCTTGCGGCCGTACTCCCCAGGCGGGGCGCTTAATGCGTTAGCTACGACACAGAGGCCGTGGAAGACCCCTACCCCTACCCCCCCCCGTTTACGGCCTGGACTACCAGGGTATCCACTCCTGGCCACTCTTTCT
+
GGCECBEGGGGGFGFGGGGFGCGGGGGGGGGGGGGGGGGGGGGGGGGGGGGGGGGEDGGGFGGGGGGGGGGGGGGGGGGGGGGGFGGGGGGGGGGGGGFGGGGGGGGGGGGGGGGGGGGGGGGGEEFGGGEG6CEGGGGGGG7FGFGGFGFCGGGGGFGFFFF@EA)7@>BA?BEFGFGC6>9>9(2(3;?FA4<<BFBB6>B9??F>9B?F0(3::6>9><2(((485C>:(4D:-(((-.1(-7>20:3)(,63(8?B0)((.)),135294)()4:B)3:((((())..)
@M00689:251:000000000-CJTJ5:1:1101:12878:10791 2:N:0:10
CGACGGCCATGCAACACCTGTACACCAACCACAAGGGAAACTACATCTCTGCAGCGATCTGGTGTATGTCAAGCCCAGGTAAGGTTCTTCGCGTTGCATCGAATTAATCCACATGCTCTGCCGCTTGTGCGGGCCTCCGTAAATTCCTTTGAGTTTTAGCCTTGCGGCCGTACTCCCCAGGCGGGGCGCTTAATGCGTTAGCTACGACACAGGGGCCGTTGAAGGACCCTTCATCAAACGCCCACCCGGTAACCCCTGGATTACCTGGGTATACTACACCGGCAACTCTGCGAG
+
84+66@+6@FFGGEE@B,<CCFEFFFEFFBC,EE<FFC@@<FG<F6CF<F,CA<,@@@BFEFFGGGGF,CE@<@D<4C<FGFFD<CAEF=F,+8@@FGEE68E>DF;F@FF@E894@D+,,,@CC6@F,@E6>C++3@DF?DGF=<D+<DFFG,=99ECF6+*0))5>5)179@A49);@5>>(66(36;??44:<>((36))-436(36.(((-4;(3(4(6)(..,15)33-*.)),,()((-,((((,()-(((,3()))--)..,,4)))).)).((-(4((()-))(,(
@M00689:251:000000000-CJTJ5:1:1101:12866:10807 2:N:0:10
CGACGGCCATGCAACACCTGTACACCAACCACAAGGGAAACTACATCTCTGCAGCGATCTGGTGTATGTCAAGCCCAGGTAAGGTTCTTCGCGTTGCATCGAATTAATCCACATGCTCCGCCGCTTGTGCGGGCCCCCGTCAATTCCTTTGAGTTTTAGCCTTGCGGCCGTACTCCCCAGGCGGGGCGCTTACTGCGTTAGCTACGACCCAGAGGCCGTGGACGACGCCTACACCTAGCGCCCCCCGTTTACGGCATGGACTAACATGGTATCTAAGACCGGATTCCGTGTCCTT
+
GECBFGGGGGGGGGFFEEGCGGGFGGGGGGCG8FFCEGCFGGGGGGFGGGGF9FGGGG?FGGGFG9FFEGFFGFGGGGDEDDG8FF<EFFGGEC7:@EF;+@,EDEFFGG9EEEFGGG6CGC+=8EFGCFEEE?6=EGGEDDCC7B+CECFFFFGGG;FCFA@E@F===ABF9BFBFFC5)820((((-74:)64<1:?((6<AF?B>(4(((.1:09((,((4(-(4<4>?4:*,,).145(-(-3-(,3)((-4(480)4()22),36)))))))-)(-((((.-(,((()))
@M00689:251:000000000-CJTJ5:1:1101:6425:10809 2:N:0:10
CGACGGCCATGCAACACCTGTACACCAACCACAAGGGAAACTACATCTCTGCAGCGATCTGGTGTATGTCAAGCCCAGGTAAGGTTCTTCGCGTTGCATCGAATTAATCCACATGCTCCGCCGCTTGTGCGGGCCCCCGTCAATTCCTTTGAGTTTTAGCCTTCCGGCCGTACTCCCCAGGCGGGGCGCTTAATGCGTTAGCGACGACACGGAGGCCGTGGAAGCACCCTCCACCTAGCGCCCACCGTTTACGCCTTGGCCTCCCCGGTTATCAAATCCTGGCACACATTTCCTT
+
GGGGGGGGGGGGGCFGGGGGGGGGGGFGGGGGGGGGGGGGGGGGGGGGGGGGGGGGGGGGGGGGGGGGGGEGGGGGGGGGGGFGGGGGGGGGDGGGGGGGGGDGGGGGGGEGGGGGGGDGGDEGGGC?8EEDECEEGGGGGG6<@FGGFFG76E7EFC5=5?@*):AA>99479EEGDGG?25:@04969:0))440:?<()-(7914(4(,-420,(410(.(((((/*0(.4*.()(41)4(:4(.48(.3(-(-..(,,,((--1(,()))))..2).(.()((()))))).
@M00689:251:000000000-CJTJ5:1:1101:5431:10831 2:N:0:10
CGACGGCCATGCATCACCTGTACACCAACCACAAGGGAAACTACATCTCTGCAGCGATCTGGTGTATGTCAAGCCCAGGTAAGGTTCTTCGCGTTGCATCGAATTAATCCACATGCTCCGCCGCTTGTGCGGGCCCCCGTCAATTCCTTTGAGTTTTAGCCTTGCGGCCGTACTCCCCAGGCGGGGCGCTTAATGCGTTAGCTACGACTCCGAGGCCGTGGAAGACCCCTACACCTAGCGCCCACCGGTTACGGCATGGCCACCCCGGGTATCAAACTCTGGCATCCCTGTGCAT
+
G>@FGGGGGGGF9CFFFGGFGGFGGGGGGGGGFFFF>DF@FFGGGCGEFGGGFGGGCFGEGEGGGGFGFGDEGG?FGGGG<6BFAFGGGGGG@FDGGGCGCGFGGGGGFFAFGGGGAGFCGD6E7CC8,=@CC>C>EGDGGG+C@9?DAFG,@AFGGGGF>FE58=@925)7A9CE65CG4BBB9FB(-4?B))6A((46:A94<2,2(-(((-(41(-(4:)((.,,19)4(4C((.(((0(((,,(47()(,-424(,.(44(-,(43()).).))46<0)()((.))))))-
@M00689:251:000000000-CJTJ5:1:1101:5456:10848 2:N:0:10
CGACGGCCATGCATCACCTGTACACCAACCACAAGGGAAACTACATCTCTGCAGCGATCTGGTGTATGTCAAGCCCAGGTAAGGTTCTTCGCGTTGCATCGAATTAATCCACATGCTCCGCCGCTGGTGCGGGCCCCCGTCAATTCCTTTGAGTTTTAGCCTTGCGGCCGTACTCCCCAGGCTGGGCGCTTCATGCGTTAGCTACGACCCCGAGGCCGTGGCAGCCCCCTCCACCTAGCCCCCCCCCTTACCGGACGGGCCCACCAGGGTATCTCCTCCTGTCCTAGCTGTCTA
+
FG@CFFFGGGGGGGGCEFFGDFFFFFFGGDE<FGGGEEFFGGGGGGGGGGGGGGFGGDGCAGGGGGCFGDFGGF7<F8BFGCFEEGGGGC?CEGC7FFFGGFGFCGA<EEFGGF,EFG?AEC68C8+=DF+++@CBE66@7;CF+=DGFC8EF;FEFDCB9AC)8>=25:42>>42=2CC>B((02;6>F7(/)97(63?().)/(((-(,,4(19(((,(,404,-(1).,((2.()((()((((((.)((((((-(,(((-,44:0(.(.6<)))((()).))))())).-5
@M00689:251:000000000-CJTJ5:1:1101:14444:10856 2:N:0:10
CGACGGCCATGCAGCACCTGTACACCAACCACAAGGGAAACTACATCTCTGCAGCGATCTGGTGTATGTCAAGCCCAGGTAAGGTTCTTCGCGTTGCATCGAATTAATCCACATGCTCCGCCGCTTGTGCGGGCCCCCGTCAATTCCTTTGAGTTTTAGCCTTGCGGCCGTACTCCCCAGGCGGGGCGCTTAATGCGTTAGCTACGACACAGAGGCCGGGGAAGACCCCTCCACCTAGCGCCCACCGTTTACGGCATGGACTACCAGGGTATCTAACCCTGGCATCCATTTCT
+
GEFGGGGGGGGGFGFGGGGGGFGGGGGGGEGGGGGGGGGGGGGGGFGGGGGGGGGGGGGGGFGGGGGGGGGGGGGGGGGGGGFGGGGGGGGGGGGGGGGGGGGGGGFGGGGGGGGGFGGGGGDGGGGGEGGDGEBEEGGEG7EFFFGGFC7E:EGFGFFFAF@):A=AFFF529CEGFFDF=@FFFF((70::99:96:2:AA<BFB>(43,.,41(((,(((4(8:BGG5(,4C(.)4>>:((-4;362:<?1300:0),).5,).18<(,5<>2)(.3,(((),,,))..)
@M00689:251:000000000-CJTJ5:1:1101:15311:10874 2:N:0:10
CGACGACCATGCAACACCTGTACACCAACCACAAGGGAAACTACATCTCTGCAGCGATCTGGTGTATGTCAAGCCCAGGTAAGGTTCTTCGCGTTGCATCGAATTAATCCACATGCTCCGCCGCTTGTGCGGGCCCCCGTCAATTCCTTTGAGTTTTAGCCTTGCGGCCGTACTCCCCAGGCGGGGCGCTTAAGGCGTTAGCTACGACACAGGGGCCGTGGCAGCCCCCCACCCCTAGCGCACCCCGTTTACGGGCTGGACTCACCGGGTTTCTAACACTGGCATCTCTGTTT
+
G=@FC@FGGGFFECEECGGGGGD<FG8FGDGGGEGGEGFGGGGGGCF<<FFFDFFGGGGFFEDF?<FGFC@EFFFGG<DAF<FEFFFGGGCCGGGCFGFFGGGGGFGFGGGGGGFGAEFCGGGGGGFFGGEEGGEGDE=CGG>C<FGGFGC,D@FGGGGFFFEFFF=A>2:A=@FEFDGDF=@FF9020(3:)).((-,(-5-)),-49>08(-13;0((((((-(4:D))((-)3-,2,,0-(-2,(443:02(2(82(()(,40((,,(())))))(.)1:(-,)))).))
@M00689:251:000000000-CJTJ5:1:1101:9863:10877 2:N:0:10
CGACGGCCATGCAACACCTGTACACCAACCACAAGGGAAACTACATCTCTGCAGCGATCTGGTGTATGTCAAGCCCAGGTAAGGTTCTTCGCGTTGCATCGAATTAATCCACATGCTCCGCCGCTTGTGCGGGCCCCCGTCAATTCCTTTGAGTTTTAGCCTTGCGGCCGTACTCCCCAGGCGGGGCGCTTACTGCGTTAGCTACGACACAGAGGCCGTGGAAACCCCCTACACCTACCGCCCCCCGTTTACGGCTTGGCTCACACGGGTATTGAATCCTTGCACCC
+
GGBFCFFGGGGGGGGGGGGGGGGGGGGGGGGGGFGGGGGGGGGGGAFCGGGGGGGGGGGGGGGGGGGGGGFGGGGGGGGGGGGGGGGGGGGGGGGGGGFG6F>FFGGFDFGGGGGGGGGGGEGGGGCFCGGDGEGGGGGGD+AFFFGGFGCDGFGGGGGFFFF@BA=A=A>A>5>=GDDDFB27(7B09B::)).904618AAD22291><<?(,8<1((40))(.8:<)7:>?GB4(432<B(36(-4((63(((--(((),62(49(-,))))))))-)),),((
@M00689:251:000000000-CJTJ5:1:1101:21861:10963 2:N:0:10
CGACAACCATGCAACACCTGTTTTCAAGGTCTAGTAAACTAGACACTCCGCTATCTCTAGCAGATTCTATCAATGTCAAGCCTAGGTAAGGTTCTTCGCGTATCTTCGAATTAAACCACATGCTCCACCGCTTGTGCGGGTCCCCGTCTATTCCTTTGAGTTTTAATCTTGCGACCGTACTCCCCAGGCGGAATCCTTAATGTGTTAACTGCATTACTGGAGTACACAGCACCCCAACAACTCGCATTAATCGTTTAGGGGTTGGACTCCACGGTGAGATAAACCTGCACCTTAT
+
GFFGGGGGGGGGGGGGGGGGGFGGGGGGGFGGGGGGGGGGGGFGGGGGGGGGGGGCGFGGGGGGFGGGGGGGGDFGGGGGGGGGGGGFFFGGGGGGGGGGGCEGGGGFGFDFG;FGGGGGF?GCFE?FCCCE+@F,DED6C6DGCBD>@DFCFGGGGGGFF+>99DDDE>D808:A603=*1:5@@A50)/--)*08**.8CC<8><*8@4E3?EFFFE@@(((1)))1;8=F8D2<@060;)((,:2)-))4:BB?A)(((-,(..)1()(-(,((()-))).2:0((((,))-
@M00689:251:000000000-CJTJ5:1:1101:18274:11016 2:N:0:10
CGACGACCATGCATCACCTGTACACCAACCACAAGGGAAACTACATCTCTGCAGCGATCTGGTGTATGTCAAGCCCAGGTAAGGTTCTTCGCGTTGCATCGAATTAATCCACATGCTCCGCCGCTTGTGCGGGCCCCCGTCAATTCCTTTGAGTTTTAGCCTTGCGGCCGTACTCCCCAGGCGGGGCGCTTAATGCGTTAGCTACGGCACAGAGGCCGTGGACGACCCCCACACCTAGCGCCCACCGTTTCCGGCTTGGACCCCCAGGGTATCTAAATCCGTCATCCCTGTTT
+
FC:F@@@CFGGGGGGCFGGGGGGGGGGGGGGGGGFGGGFGGGGGGFFGGGGGGGCCCCFGFFGGEGGGAFGGGCGGGGGGGFGGGFGGFGGGGGGDGGAFGGGGFCG<EFGGGGF8=EFGEEGGEGGGFGGDCEEG>CG>8967CFGGFGG76@A9F;9<CF@@EB>FBFFA9)*0A=G5;98;@>0(226?))4<9:3(-:9-54((,3:?34-331203?((-332C)04043(,43(-73((2,320)--(-(-(-)),(-(-(--(().))..)6(2((-()-43),.)
@M00689:251:000000000-CJTJ5:1:1101:13095:11018 2:N:0:10
CGACGGCCATGCACCACCTGTACACCAACCACAAGGGAAACTACATCTCTGCAGCGATCTGGTGTATGTCAAGCCCAGGTAAGGTTCTTCGCGTTGCATCGAATTAATCCACATGCTCCGCCGCTTGTGCGGGCCCCCGTCAATTCCTTTGAGTTTTAGCCTTGCGGCCGTACTCCCCAGGCGGGGCGCTTAATGCGTTAGCTAGGACACCGAGCCCCTGCAATCCCCCTACACCTGGCTCCTCCCGTTTACGGCTCGGACCAACCGGGTTCTTAATCTTGGCCACACATGTCTT
+
@6+@6CCF7FFFF,C8DFFEFFDFGGGGDEGGGGGGGGDFEGGGGFGFFFC,E@FEGGGGDG<EGGE@9EEGGAFGFGGEEFFFG=FGGGDE@FCF>FFGEG8>EFGGGGFGFGGG8E6EEG8E7E6@8EEEED6@+@=@6CEFGFGFFG7EF<AECE7>AAE)88=--)5<=>4:=(*:;=@630621(86>9>5>2:336)))().,((((((--(,8(()))(54))78(.*(((.(.)(.,((.(.,4((-(,(-(,(-(-((2(-(.))))--)))45:.(.(-).-.)-
@M00689:251:000000000-CJTJ5:1:1101:4263:11036 2:N:0:10
CGACGACCAGGCAGCACCTGTACACCAACCACAAGGGAAACGACATCACAGCAGCGAACTGGTGTATGAAAAGCCAAGGAAAGGTTGTTAGCGTAGCATCGAAGGAAACCAAAGGCGAAGCCGCAGGTGCGGGCGCGAGGAAAGTCCTGGGAGTGGAAGACTGGCGGCAGGACACACCAGGCGGGGGGGTGAAGGAGGTAGGAACGACAAAGAGGCGGGGGAAAAGACGAAGACGAAGGGCCAGCGGGTGACGGGAAGGAGGACAGGGGGAGGAAAGGAGGGAAAGGGGGGGAGG
+
66:@:@++6,8,6,,;CC<66666<;DC,,8:@EFF7EDC;,@6@,9,,,:69C<CC+8,C@,B,?,<,,:EF<:,?EF,?CED,9,,,,99@4+8+A4469E++,4,,,9+9,>@C++68,66++63@6BCD++4*:3**3=/5:++/0;DE*,**22)2+05(062(614((//*/2;5(-42((3(42336704((..()-(-,((-(8(..((,4>>94(.(-,7)71((*(,-(4,0-,-(49((-,440:(4,(((4(4,,4-(4,(-,5,.,,2;(.32((-(,(-(,
@M00689:251:000000000-CJTJ5:1:1101:4275:11053 2:N:0:10
CGACGACCAGGCATCACCTGTACACCAACCACAAGGGAAACTACATCGCTGCAGCGAACGGGAGGAGGGCAAGCCCAGGTAAGGTTATTCGCGTGGCAGCGAATGAAGACACAGGCGCCGCCGCTGGGGCGGGACCCGGGCAATGCCGTGGAGTTGAAGCCGTGCGGACGTACGCACCAGGCGGGGAGCGGAAGGCGTGAGCGACGACAAAGAGGCCGGGGAAGACGCGGAAAAGGAGGGGACAAGGTGAAGGGGAGGGAAAAGAGGGGAAAGGAAGAGGGACAGGGCGGGGGGG
+
;=:8:@@@@,@@<,;66;,6-6;6,6CC,8@CEEGFCGFF8,C;C,,,8C87BFBCE+86BB,@+86?+,BCDA,::C@,9@EF:,,,,99+@++>7F++6>B+,A;,,,6@>,>++++61+6+44:+;*@CD**33*:*/2:0020)2:>EG+*+*3?4)),7(-3,--,-(-33/(2>>(436>(4(,(39(3(-,,4:219(-2((,.37:3,(--47>(-.((,)1<111*(..1905(-((8)(-))3<(464,(((,(-(.49041(.441<(1:(,4-(((-7>(-(-
@M00689:251:000000000-CJTJ5:1:1101:15432:11059 2:N:0:10
CGACAGCCATGCACCACCTGTACACCAACCACAAGGGAAACTACATCTCTGCAGCGATCTGGTGTATGTCAAGCCCAGGTAAGGTTCTTCGCGTTGCATCGAATTAATCCACATGCTCCGCCGCTTGTGCGGGCCCCCGTCAATTCCTTTGAGTTTTAGCCTTTCGGCCGTACTCCCCAGGCGGGGCGCTTAATTCGTTAGCTACGACACGACGGCCGTGGAAGACCCCTACCCCTAGACCCCCCCGTTTACGGCGTGGACTACCAGGGTATCTAATCCTGGCCCCTCTGTCTAT
+
GGGGGGGGGGGGGGDFGGGGGGGGGGGGGGGGGGGGGGGGGGGGG<FCGFGGGGGGGGGGGGGGGGGGGCFGGFEDFFFEGGGGGGGGGGGGGCCFGGGFEGGGGFGGGGFD8B9F8=?EEGGGGGDGGGGGGGGGG>8=C6EGGFD7==+,8EAFFGGF?F5*08AFFFA)7BCE>A4C49)5(,(6>9<69)))448??B253246-((((--329((-4>?0:<?C*80.:3((()).5((-(((.(,--49(,(-(5)55::::1:0):5)).4<B<40,(-(((.)6)).
@M00689:251:000000000-CJTJ5:1:1101:25928:11060 2:N:0:10
CGACGGCCATGCACCACCTGTCTCACGGTTCCCGAAGGCACATTCTCATCTCTGAAAACTTCCGTGGATGTCAAGACCAGGTAAGGTTCTTCGCGTTGCATCGAATTAAACCACATGCTCCACCGCTTGTGCGGGCCCCCGTCAATTCATTTGAGTTTTAACCTTGCGGCCGTACTCCCCAGGCGGTCGACTTAACGCGTTAGCTCCGGAAGGCAAGCCTCACGGGCCAAACCTCCAAGTCCGAAGCGTTTACGGCGTTGCCCTACCGGGGTACCAACACATGCAATCCGTCGT
+
GG7FEEFEGGGGGGFGGGGGGGFGGGGG@CFGGGGGGGGGGGCFFFFGGFFFGGGGAFFGGGGGGGFGGGGGGGGGGGFGGGGGGGGGGGGGGGGGGGEGAFGG8EGGGGGFEFGGFFFGGGGGGG8EFF,,1=>EEGGGGD670CFF7;FFCAFFGAEAFFFF@A:==8=A=)5)559CA@>25@69B013<E>A122:;01)).5<FFF>(,((4-4(.4(.89>(**0420*,((46<4(((((-(((4)461(,(-(.,((((((4((()).41(,(.,))-))4-,((-
@M00689:251:000000000-CJTJ5:1:1101:11791:11126 2:N:0:10
CGACGGCCATGCAGCACCTGTACACCAACCACAAGGGAAACTACATCTCTGCAGCGATCTGGTGTATGTCAAGCCCAGGTAAGGTTCTTCGCGTTGCATCGAATTAATCCACATGCTCCGCCGCTTGTGCGGGCCCCCGCCAATTCCTTTGAGTTTTAGCCTTGCGGCCGTACTCCCCAGGCGGGGCGCTTACTGCGTTAGATCCGCCCCAGAGGCCGTGGAAGACCACTACACCTAGCGACCCCCGTTTCCGGCTTGCACTACCAGGGTCTCTACGCCTTGCCTCCTCTGTA
+
GGECFEFGGGGGGGGGGGGGGGGGGGFFDGGGGGGGGGGGGGGGGGGDGGGGGGGGEGGGGGGGGGGGGFGFDFG?FGGGGGGGGGGGGGG7CGGGEGGGGGCG7EGAE9,E8EGGGG6ED++4CEDG8DGG6CC66@+9CDEGDB+C9F7=FCC<FDFFF98CE4@B55/(6(9>EDGG8>>B099>FFB?)64<(466?)6552((-4-((,((40903(3:08<0C7::?:71(,7((0--:9B3(,)44-7((-())))(420604,())6)(-30(.(5),((())))
@M00689:251:000000000-CJTJ5:1:1101:11806:11137 2:N:0:10
CGACGGCCATGCAGCACCTGTACACCAACCACAAGGGAAACTACATCTCTGCAGCGATCTGGTGTATGTCAAGCCCAGGTAAGGTTCTTCGCGTTGCATCGAATTAATCCACATGCTCCGCCGCTTGTGCGGGCCCCCGCCAATTCCTTTGAGTTTTAGCCTTGCGGCCGTACTCCCCAGGCGGGGCGCTTAATGCGTTAGCTACGACACAGAGGCCGTGGAAGACCCCTACACCTAACGCCCACCGTTTCCGGCATTGCACACCATGGTCTCACATCCTTGCATCCCGTGCG
+
GGFGGGGGFFGGCGFFFGGGGGGGGGGFGGGGGGGGCFFGGGGGGAGGGGGGGGGGCFGGGGGGGGGGGGGG9FGGGGGGGGGGGFFFGGGGGGGGGGGGGGCGG9EEFFFFGGGF8DFGGGGGGGGGFGGG++@CGDGGGGDGGFGGF>CEFCADFFFBFFEFEBAA=26==9>EGDFDFF>;B9906>?FF<9<043--92)<:?>(48(4(80:;;;142(181?G*.202C0(),-4@>06<><??)6111(-)5)))-,-().34.6.).)-80))-:72<(((.(((
@M00689:251:000000000-CJTJ5:1:1101:25718:11140 2:N:0:10
CGACGGCCATGCAGCACCTGTACACCAACCACAAGGGAAACTACATCTCTGCAGCGATCTGGTGTATGTCAAGCCCAGGTAAGGTTCTTCGCGTTGCATCGAATTAATCCACATGCTCCGCCGCTTGTGCGGGCCCCCGTCAATTCCTTTGAGTTTTAGCCTTTCGGCCGTACTCCCCAGGCGGGGCGCTTAATGCGTTAGCTACGACACAGAGGCCGTGGAAGACCCCTACACCTAGCGCCCACCGTTTATGGGCGCGACTCCCAGGGGTTCTAACCCTGGCCTCTCCTTCT
+
GGGGGGGGGGGGGGGFGGGGGGGGGGGGGGGGGGGGGGGGGGGGGEFGGGGGGGGGGGGGGGFFGGGGGGGGGGEGGFGGGGGGGGGGGGGGGGGGGGFGGG8FGGGGGGGGGGGGGGGGGGGGGEFE8FGGGGEGGGGGGGGCDFFGFGGFGGGGGGGFFF@*8:A5>AA=DDF;F@FD>5@=(.9>09?FF99AF(443:))41:>09:<?7??096(4-).(488G3>?:BC(,4(407(0:0(417().)((,(-(-,((414:?(((3<A))(((40(()4(,())))
@M00689:251:000000000-CJTJ5:1:1101:11468:11176 2:N:0:10
CGACGACCATGCATCACCTGTACACCAACCACAAGGGAAACTACATCTCTGCAGCGATCTGGTGTATGTCAAGCCCAGGTAAGGTTCTTCGCGTTGCATCGAATTAATCCACATGCTCCGCCGCTTGTGCGGGCCCCCGTCAATTCCTTTGAGTTTTAGCCTTGCGGCCGTACGCCCCAGGCGGGGCGCTTAATGCGTTAGCTACGACACAGAGTCCGTGGCAGCCCCCCACACCTGTCGCCCACCGTTTACGGCATGGACACCCCGGGGTGCCCATGCAGCCATTTCTGTCC
+
F>@CCCCF+CFGFGGFGGGGGGFGGGGGGGGGGGGFGGGGGGGGGFGGGGGGGGGGGGFEFGGGFGGEFGFGGGDFGGF<FFGFGFGGGCG7CEGGGCAFEFEGGGEC9FFGFFGDECFCGGGGED+@==CE>EGGGGGEGGGGGA+9C9<CDDAF9A+=;FEFFF55>A959)-5C=4D49@1(4911902<6)69??6?<4<)1,4,7,((.-.)8<F0,20(.:(9)),-3DB().46)4,2098(285--99((3)))(-4(((-,(-((()((,)))(.6.).)-6.)
@M00689:251:000000000-CJTJ5:1:1101:4653:11198 2:N:0:10
CGACGGCCATGCAGCACCTGTACACCAACCACAAGGGAAACTACATCTCTGCAGCGAACGGGGGTATGGCAAGCCAAGGTAAGGTGCAGAGAGGTGCATCGAAGTAAGCGAAAGGCTCAGCGGCGTGGGCGGGCCCCAGGCAACGCATTGGAGGTGTAGCCGTGCGGCGGTACTCCCAAGGGGGGGCGCTTAAGGGGGTAGCAACGAAACAGAGGCAGTGGAAGCACAGGACAACTAGGGGAGACCGGTAAAGGAAGGGAAGAAAAGGGAAGAAAAGCAGAGAACGGGGGGGAGG
+
C6:@:@@@:;C;<EC<,;;666;66;@E,8@C@EFG>FDF<,C6C,<,:,C:EF6@BE++8@+>+B,B,:B?=++9:EE,C?ED9,9,5,9,@+99,A,,6@E++A=,,+8+@+D,,6+66+=++443;+>C:5**442*/9::28C*)8;EF*3**5@+*),-,490(4(4(-)5*,9>8(19;9(1(-(44).(4((-4))..4:(,(.,.8:,(4..3,8:(5,3*10((41)(..0()(4((-(,(-)63(.(-4((,4(((58:(41((.4(((3(4(5)-(((-(-((-
@M00689:251:000000000-CJTJ5:1:1101:12336:11245 2:N:0:10
CGACGACCATGCAGCACCTGTCTCCAAGGTCTCGTAAATTAGACACTCCGTTATTTCTAGCAGATTCTATCAATTTCAAGCCTAGGTAAGGTTCTTCGCGTATCTTCGAATTAAACAACATGCCCCACCGCTTTTCTGGCCCCCCGCCTATCCCTTTGAGTTTTAATCTTGCGACCGTACCCCTCAGCCGGAATGCTCAATGGTTTACCTCACTTTCCAGAAGTAAAACTTCCCCAACTTCGCGTCATCACTGTTCAGCCTGGCGTTTCCTTCGGTCACAGACCGTCTGCTCCAT
+
EBCB7+@7CFFGGAECF<FGF,6,;@C6,;,C,6,B@,,<;,66,CF<,6,,8,,6,6C<FCE,5<C,6C,FFD,,,CEG9CFCEF5?EBFFB,A,,,6+@8,494,4AEF7E,@E9,0@?F844+@@@46=++7,,7?8=+60+0+=0+6988=A=,+*=CE7=5***2**1)0)*1*<*:9)-)<)0)/(05)*8*1>C*.1/((*/))(/.7)1)1.)(()/))9*0+/;,83(((.)23(-((,).44.64))))(.(4((-(()))))-(((().)((-((((()))),.
@M00689:251:000000000-CJTJ5:1:1101:14825:11253 2:N:0:10
CGACGGCCATGCATCACCTGTACACCAACCACAAGGGAAACTACATCTCTGCAGCGATCTGGTGTATGTCAAGCCCAGGTAAGGTTCTTCGCGTTGCATCGAATTAATCCACATGCTCCGCCGCTTGTGCGGGCCCCCGTCAATTCCTTTGAGTTTTAGCCTTGCGGCCGTACTCCCCAGGCGGGGCGCTTAAGGCGTTAGCTACGACACAGAGGCAGTGGAAGACCCCTACACCCAGCCACCACACTTTACGGCATGGAGTACCCGGGTATCTACACAGGGCATCCCTGGTT
+
GEDEEGGGFGFGGGGGGGGGGGGGFGGGGGFFGGGGEGGG?FGGGFEFGGGGGGFGGGGGGGGGGGGAEGGGGGF7FGFDFGFGFGGGGFGGGEEGDGGGGGGGGEGGCDFGGGGGAFFEGEGEGGGGCFGD>EE8CCGGGGGD@=F7+<DEF9EFC>DFFFEBE=>9):ADA24>E@GC82=63609BFFFF)).7?><:A:))4,2((.47(66,(,.4<?10<7:*/56((*(-((((0.41(((.5))-,--(,3)((()))(((-()..5)-()((((-4((())(()
@M00689:251:000000000-CJTJ5:1:1101:12325:11259 2:N:0:10
CGACGACCATGCAGCACCTGTTTTCAAGGTCTAGTAAACTAGACACTCCGCTATCTCTAGCAGATTCTATCAATGTCAAGCCTAGGTAAGGTTCTTCGCGTATCTTCGAATTAAACCACATGCTCCACCGCTTGTGCGGGTCCCCGTCTATTCCTTTGAGTTTTAATCTTGCGACCGTACTCCCCAGGCGGAATGCTTCATGTGTTAACTGCATTACTGGAGTTCCAATCACCCCACACACTAGCATTCATCGTTTAGGGCATGGACTCACATGGTTCTAAATCTCTGTACCCTT
+
FC:CFFFGGGGG,@FEEGGGGGGFGGGG@FGGFGGFDEFGFFGGGGGGGGCGGGGDFGEFGGG?FGGGGGGGGGCFGFG9FFGGGGFFFGCG9FFGG?EEECCC9BF7B,ADFF9FGFGDFFCAFGGGFGGE66DDGEG++=@=DBGDB8+=DFGGGFFFFBDD*:;EEE*8)8==*:**9AEBABD2>===2=)9?E*0>E8*009>8CFE3;97CC9)((/,)19?+;868=D;3((((0(.()6-)))-(81,())(((.(,).)4)53)50<))))-.)).)))))))).(
@M00689:251:000000000-CJTJ5:1:1101:14820:11272 2:N:0:10
CGACGGCCATGCATCACCTGTACACCAACCACAAGGGAAACTACATCTCTGCAGCGATCTGGTGTATGTCAAGCCCAGGTAAGGTTCTTCGCGTTGCATCGAATTAATCCACATGCTCCGCCGCTTGTGCGGGCCCCCGTCAATTCCTTTGAGTTTTAGCCTTGCGGCCGTACTCCCCAGGCGGGGCGCTTAATGCGTTAGCTACGACACAGAGGCCGTGGAACACCCCTCCCCCTAGCGCCCCCCGTTTACGGCCTGGCCTACCAGGTTATCATATCCTAGCCTCTCTGTCC
+
GGGGFEFGGGGGEGG8FFGGGGGFGFFGGGGGGGGGGEGGGGFGGGGGGGGGFGGGGGGGGGGGGGGGGGGGFGGGGGGFFCFGGFGGGGFGGGG7FFGGEG@FGCGFGGFGGF9FAF?EGGGGGGCF8ECE+=@EGE6EDGEGGFGGFG8,8EFGGGFFFFF5@AFAFAA))-9>F9*/6B@>9>>(43:(.65.,8<(4<<)4(-3(478(401:03(4<>(((-27*)-(,92(42(4>0(37383>()(3922(43(.(8().())))).)).--6)..().(,)).))
@M00689:251:000000000-CJTJ5:1:1101:24866:11307 2:N:0:10
CGACAGCCATGCAACACCTGTACACCAACCACAAGGGAAACTACATCTCTGCAGCGATCTGGTGTATGTCAAGCCCAGGTAAGGTTCTTCGCGTTGCATCGAATTAATCCACATGCTCCGCCGCTTGTGCGGGCCCCCGTCAATTCCTTTGAGTTTTAGCCTTGCGGCCGTACTCCCCAGGCGGGGCGCTTAATGCGTTAGCTACGATGCAGAGGCCGTGGAAGACCCCTACACCTAGCGCCCACCGTTTACGGCATGGACTACCAGGGTATCTAATCCCGGGCGTACTGGTC
+
GGGGGGGGGGGGGGGFGGGGGGCFFGGGDCFCGGGGGGGEFGGGGFCFGGFGGGGGGCFFFDFFFGGGCGGGGGCGF@DBEFGGFGGGGGFC8:>CFFD8EFGGFAF9EFFGCDECD,=>EGGGGGGGFFGGGGGDGGG6DDGDGFCFFC:@DCCFDGGFFB@55@=FBAB2:5A)AAGCFF=@F>FF>>6?AFAA6????B<93:(((,5)6:?F(-(-7(<:4:(3**.((47?(),((.-4(-((-82<:8B90(2)).(((,4,234)).):AFA4(((((-((().-)
@M00689:251:000000000-CJTJ5:1:1101:27423:11342 2:N:0:10
CGACGGCCATGCATCACCTGTACACCAACCACAAGGGAAACTACATCTCTGCAGCGATCTGGTGTATGTCAAGCCCAGGTAAGGTTCTTCGCGTTGCATCTAATTAATCCACATGCTCCGCCGCCTGTGCGGGCCCCCGTCAATTCCTTTTAGTTTTAGCCTTTCGGCTGTACTCCCCAGGCGGGGCCCTTAATGCGTTAGCTACGACCCCGAGGCCGTGGAAGACCCCTACACCTACCTCCCCCCGTTTACGCGCCGGACAACCCTGGTGATCTATTCCTGGCTCTCATTTAC
+
G:@F:FCF@EEFGGFDGEGGFGGGGGCF@:EFGGF8F@FFEGGGF9FFEGGGCEFCG8BGF,CFGC<6C@BFEF,AF=<FGFFGEFEA,E?4@@FGEFFD,CA;C4FAF9EFGC9E8,=@CG=E+@DGGGG4=8+B6C8103A9C7C9;++3@35:C9+=*+>*8=AF)1:AE<*)1-0**)--..1(,3@E4:>46,868A)))(-4(-(2(4-22196(()(.((.*/7(((24(8:,7>?:(3,(.((-((((((4(32((-3((((()-6))-422).((.)(4)).-))
@M00689:251:000000000-CJTJ5:1:1101:27365:11362 2:N:0:10
CGACGGCCATGCAGCACCTGTACACCAACCACAACGGAAACTACATCTCTGCAGTGATCTGGTGCATGTCAAGCCCAGGTAAGGTTCTTCGCGTTGCATCGAATTAATCCACATGCTCCGCCGCTTGTGCGGGCCCCCGTCAATTCCTTTGAGTTTTAGCCTTGCGGCCGTACTCCCCAGGCGGGACGCTTAATGCGTTAGCTTCGACCCGGAGGCCTTCGAAGCCCCCTCCCCCTAGCACCCACCGTTGACGGCATGGACCACACGGGTTGCCCATCCCGGCAACTCTGTTT
+
C@@CBFGGGFGGG<EFFGG,EGGG9@6<CCF,@A,8C:F:FF<,,C6CECFF<F666EF,<@FF9FCGGGDGGGGGGGG<FGFFFFGGGGGGDCFEG9DFCDGGF9=,C,FGGG9EGGG+CEEGEGDFDFEECECEGE=CDGGGCFGGFC+<@<@F+E7+@5C@5A=A@ABDFFFEA5CGFDFF>((.6,42A26-,,31())).-(4(-(,((3(().),,,4(4:6<1)(((1(((()).(--3,,3(()(--((.())((4((,41-(((),5,((,-1(((((5)-)))
@M00689:251:000000000-CJTJ5:1:1101:28934:11374 2:N:0:10
CGACGGCCATGCACCACCTGTACACCAACCACAAGGGAAACTACATCTCTGCAGCGATCTGGTGTATGTCAAGCCCAGGTAAGGTTCTTCGCGTTGCATCGAATTAATCCACATGCTCCGCCGCTTGTGCGGGCCCCCGTCAATTCCTTTGAGTTTTAGCCTTGCGGCCGTACTCCCCAGGCGGGGCGCTTAATGCGTTAGCTACGACACAGAGGCCGTGGAAGACCCCTCCACCTAGCGCCCACCGTTTACGGCATTGACCACCAGGGTTTCACATCTTGGCTTACCTTTCC
+
GG@FGEGGGGGGGGG8DFGGGGGGGGGGGGGGGGGGGGGGGGGGGGGFGGGGGGGGGGFGGGGGGGGGFFGGGGGGGGGFFGFGGCFGGGGGGGGGGGGGGGGGGGGFGDGGGGGGGGGGGGGGCGGGFGGDGGGGGG=EGGGGGFGGFG?FFGG7CE?FFB@@@FAA9AFFDFEBGFGG499>1;>6B6?BBFFFF?4:<B<9<0(47>0<?0(2((((,4)4(4(.**.-(4F:><79>@>(,1(3(43<1:9(4).))).,,.(30((-))..),.)))((,)).)))))
@M00689:251:000000000-CJTJ5:1:1101:20700:11377 2:N:0:10
CGACGACCATGCATCACCTGTACACCAACCACAAGGGAAACTACATCTCTGCAGCGATCTGGTGTATGTCAAGCCCAGGTAAGGTTCTTCGCGTTGCATCGAATTAATCCACATGCTCCGCCGCTTGTGCGGGCCCCCGTCAATTCCTTTGAGTTTTAGCCTTGCGGCCGTACTCCCCAGGCGGGGCGCTTAATGCGTTAGCTACGACACAGAGGCCGTGGAAGACCCCTACCCCTAGCGCCCCCCGTTTACGGCATGGACTCCCCGGGTCATCAACCCTGGCATCCCGTT
+
GGGGGDGGGGGGGGFEFGGGGGGGGGGGGGGGGGGGGGGGGGGGGGGGGGGGGGGGGGGGGGGGGGGGGGGGGGGGGGGGGGGGGGFGGGGGGGGGGGGGGGGGGGGGGGGGGGGGDEGGGGGGGEGGGGGGGEGGGGGGGG+CCFGGFGFFEGGGFGFFFF@:8>B=BABDFFF@GF;DA=(2:>96>F:1<A2:;6:1:BBBB?:B;B?.(4:B:(,((8)43?B19*8:(3<?(4>(6B>(331(44322(3(441).)(,(((-((,())-5((3((-4()((((((
@M00689:251:000000000-CJTJ5:1:1101:19559:11379 2:N:0:10
CGACAGCCATGCAGCACCTGTACACCAACCACAAGGGAAACTACATCTCTGCAGCGATCTGGTGTATGTCAAGCCCAGGTAAGGTTCTTCGCGTTGCATCGAATTAATCCACATGCTCCGCCGCTTGTGCGGGCCCCCGTCAATTCCTTTGAGTTTTAGCCTTGCGGCCGTACTCCCCAGGCTGGGCGCTTAATGCGTTAGCTACGCCACAGCGGCCGTGGAAGCCCCCTACCCCTCGCGCCCCCCGTTTACGGCATGGACTCCCCGGGGATTCCATCCTGGCATCTCATTGCAT
+
GGGGGGGGGGGGFGFEFGGGGGGGG@FGGEEGGGFFGGGGGGGGGGGGGG9FGGGGEDFGCFFGGGGGGGGGGGGGGGGGFGGGGGGCFGGGGGGGGGGGGFGFGGGG9FGGGGDCECFGGC8EEGCGDGGGDCEG@EDED=EFGFCFFC+,@@DFGFAFFFF5@=BAA=>AA2A4?@F;>5(82>=>>5(2)).726,1234)=;1((6((((41(19;213141((9)),,45,41((,800,,34:884119B0(2).5((,,-((((,(,).6)8))((()55)).)))).
@M00689:251:000000000-CJTJ5:1:1101:8454:11383 2:N:0:10
CGACGGCCATGCAGCACCTGTACACCAACCACAAGGGAAACTACATCTCTGCAGCGATCTGGTGTATGTCAAGCCCAGGTAAGGGTCTTCGCGTTGCATCGAATTCATCAACATGCTCCGCCGCTTGTGCGGGCCCCCGTCAATTCCTTTGAGTTTTAGCCTTGCGGCCGTACTCCCCCGGCGGGGCTCTTAATGCGTTCGCGACTCCACAGCAGACGTTGAGGCGCCCTACACCTAGGTCCCACCGTTTACGCCATCGACCCCTCAGGTATCCAATCTGGGCCTCTCTTTGTAT
+
GGGGG+CFGGGGGGGFFGGGGGGFF<CEFDGGCG8E@,EFGGFG<EGGGGGGGGG7F<@F9<F<F9ECC,6<,B<FE@EFAF<,,9EFFE7CEFEEGFGC6E,@9,CC<,,@FEEE,D?+C+@EEGDDCFE>6>@6C604:+;;+=;?<E7CF9,@CE*+;05):5=25)/55>43,5)::117>>021(44))).43((4((((,((.,326(,(43(((8(,3(,(110:><4(.)(.)/3)((4(35(.4(,(,(((-(,((((.2<9)4)454()).4(,(((()).).--
@M00689:251:000000000-CJTJ5:1:1101:10778:11392 2:N:0:10
CGACGACCATGCAGCACCTGTACACCAACCACAAGGGAAACTACATCTCTGCAGCGATCTGGTGTATGTCAAGCCCAGGTAAGGTTCTTCGCGTTGCATCGAATTAATCCACATGCTCCGCCGCTTGTGCGGGCCCCGGCCAATTCTTTTGAGTTTAACCTTTCCGCCCGTACTCCCCAGCCGGGCGCGTAATGGCTTAGCCTCGCACCCAGTGCCGGTGAGAACCCCCTCACCCGACCCCCCCCCTTTTCCGGATTGGCTTACCGGCGATCTCAACCGTGCATCACTATTCCTT
+
GGGGGGGGGGGGGGGDFGGGGGGGGGGGGGGGGGGGGGGGGFGGGAFFGGGGGGGGGGGGGGGGGGGGEGGFGGGGGGEFFGGGGFGGGGGGGEEFGGGGGGEEEFGGB9FGGGCGC8DEGGGGGCF8?FGGGGG>E+0++=,=+=+<F+<+3EFG75+4+3***:):):-)-)85C(*2)(8@@@(((6,62))((6))).)(((-4((((()-.((-4-()-..4(1).(48*(((((-<3((((()-))-(((21.4((,).,(((((((-)613(4(((-)).)))))))-
@M00689:251:000000000-CJTJ5:1:1101:6317:11429 2:N:0:10
CGACGGCCATGCATCACCTGTCTCAGCGTTCCCGAAGGCACCAAAGCATCTCTGCTAAGTTCGCTGGATGTCAAGAGTAGGTAAGGTTCTTCGCGTTGCATCGAATTAAACCACATGCTCCACCGCTTGTACGGGCCCCCGTCAGTTCATTTGAGTTTTAACCTTGCGGCCGTACTCCCCAGGCGGTCGACTTACCGCGTTAGCTCCGGAAGCCACTCCTCACGGTAACACCCGCCAAATCGCCACAGTTTCGGGCCGTCCCTACCATGGTCGCGACACTTAGCATACCAGTTG
+
ECB::CFGDFCFEG9,;CFCEFGFFAEGEG7FF@@@+@FGGFG8FFGGC@@<FFGG9ECFGGGGGGGGFGGGGFC??FCCEEF9E@?FEEGGGG+CFF>EFG7F,AFGFFF8FCFG?FGG?E?FCEGGGE,@6>EC+@+CC=+=+?DGBC@,;,45=;7?*=5A@:C>A=>@F)))=:D46429@(-(.11;(1)/((,6:(6)))/,(-((..18(4()()(48(417:)4(()(,(().8(-(((,))-)(-(((((-(().41:)-()),((--(()))))))-)())))-
@M00689:251:000000000-CJTJ5:1:1101:23843:11439 2:N:0:10
CGACAGCCATGCATCACCTGTACACCAACCACAAGGGAAACTACATCTCTGCAGCGATCTGGTGTATGTCAAGCCCAGGTAAGGTTCTTCGCGTTGCATCGAATTAATCCACATGCTCCGCCGCTTGTGCGGGCCCCCGTCAATTCCTTTGAGTTTTAGCCTTGCGGCCGTACTCCCCAGGCGGGGCGCTTAATGCGTTAGCTACGACACAGAGGCCGTGGAAGCCCCCTACCCCTAGCCCCCCCCGTTTCAGGCATGGACTCACAGGGTTTCTAACACTGGCCATTCTGTCC
+
GGF@FGGGGGGGGGGCFGGGGGGGGGGGGGGGGGGGDGGGGGGGGFGGGGGGGGGGEGGGGGGFGGGGGGEGGGGGGGGGGGGGGGGGGGGGGGGDDGGGGGGGGGGGGGGGGGGGFGGGG6EGGGGG,=86CGGG>EGGGGGGFFGGFDG8EAEGDFFFFFFFFFAA8@AD==CEG>C4?B25;6:6>0:1<22<((44--5433,0,2380((43636>641((,4395:((962<?(()-(4(43(,,)...()(,)4),).)).1..(.)))).,),(,442)6-).))
@M00689:251:000000000-CJTJ5:1:1101:23964:11442 2:N:0:10
CGACGGCCATGCAGCACCTGTACACCAACCACAAGGGAAACTACATCTCTGCAGCGATCTGGTGTATGTCAAGCCCAGGTAAGGTTCTTCGCGTTGCATCGAATTAATGCACATGCTCCGCCGCTTGTGCGGGCCCCCGTCAATTCCTTTGAGTTTTAGCCTTGCGGCCGTACTCCCCAGGCGGGGCGCTTAATGCGTTAGCTACGACACAGAGGCCGTGGAAGACCCCTACCCCTAGCGCCCACCGGTTCCGGCATGGACTACCCGGGGTTCAACCCCTGCCACCCCCTTCT
+
GGGGGGGGGGGGGGGFGGGGGGGGGGGGGGGGGGGGGGGGGGGGGGGGGGGGGGGEGGGGGGGGGGGGGGFGGGGGGFFGGDFFGFGGGGGGGGGGGGGGGGGGGGGGGGGGGGFFGGGEDGGGEGGGDGGGGGGGGGGGGG6EGCGGFGGFGAFGFFCFFFB5CAABA@AFFFFEGFG<FF2(6166>0::)4<A9??FFA<<2:(343:(..4819;1>:),,408DC>(((*((((((72(11((-7(.,,7(-2()422:(2(49(,((.-)((4:0((),((,-((()
@M00689:251:000000000-CJTJ5:1:1101:6470:11492 2:N:0:10
CGACGACCATGCATCACCTGTACACCAACCACAAGGGAAACTACATCTCTGCAGCGATCTGGTGTATGTCAAGCCCAGGTAAGGTTCTTCGCGTTGCATCGAATTAATCCACATGCTCCGCCGCTTGTGCGGGCCCCCGTCAATTCCTTTGAGTTTTAGCCTTGCGGCCGTACTCCCCAGGCGGGGCGCTTAATGCGTTAGCTACGATCCATAGGCCTGGTAAGTCCCCGAACCCTCGCGTCCCCCGTTTACGTCACGGCCCACCGCGTGTTCTACCTCTGGCACCGCTGTTT
+
GEGGECBFFGGGGGGCECECFGGGGGGGDEGGGCCFFCFFGGGGGFGGGGGGGFCCCGGFGFGGGGGGDC9AFGGGBFCAC<FFAEDDFGCFEEFGD<AEC>EFGGADAEAGFCEFGGGG6@E6+@EG?GG6CGE8@=C+?+:DEFGCC9+:EE<FDFDAAFB5@B9)5):)7)93C?<D4(/(((,41601:2-60-:6<A)42:(((-))),)5>)(,,.))).67*))((49,((-4(0,-,(--((-:8(.((,4((41(8((-(-((.)6))).),))()((((-())
@M00689:251:000000000-CJTJ5:1:1101:10032:11528 2:N:0:10
CGACGGCCATGCAACACCTGTACACCAACCACAAGGGAAACTACATCTATGCAGCGATCTGGTGTATGTCAAGCCCAGGTAAGGTTCTTCGCGTTGCATCGAAGTAATCCACATGCTCCGCCGCTTGTGCGGGCACCCGTCAATTCATTTGAGTTTTAGCCTTGCGTCCGTACTCCCCAGGCGGGGCGCTTACTGAGTTCGATACGACACTACGGCCGTGGCAAACCCCCCCCACTTGCTCCCTACGTTTACGGCCGGGAACAACCCAGGTGCATTAACGGCAAACACAGGCTTT
+
GGDDC:F@CGGGEFFFDGGGGGCEGGGG@BFGEFFCFGCFF<FCEEFC,CE9F98@FE,@EEFFAEEE6<FECGDEFEFFEFFGFGFGGE?,@6:=FEGC>@E+DFFC<FDFG,>E=D+6+@864+1,6=EGEC+368=+6=6E@8=CF+;,@<,@9B?7*<*)):18=@@94B95=<FDF4/5,(.-(((-)4)),))),(-,-(49(4),.-((41((-,,,.((-*)),-4C8).5)))4()(-.4((-32(((((((,((.(-((()().)-)).(((((,((((((((((
@M00689:251:000000000-CJTJ5:1:1101:20720:11600 2:N:0:10
CGACGGCCATGCATCACCTGTCACCTTGTCCCCGAAGGGATTTCCTCGATTAAGAGTAATGCAAGGGATGTCAAGTGTAGGTAAGGTTCTTCGCGTTGCTTCGAATTAAACCACATGCTCCGCTACTTGTGCGGGTCCCCGTCAATTCCTTTGAGTTTTAATCTTGCGACCGTACTCCCCAGGCGGAATACTTAATGCGTTAGCGGCGGCACGGAGGTGTTGAAACCCCCACACCTAGTATTACTCGTTTCCGTCGTGGCCTACCAGGGTATCTAATCCCTGCATTTCGTTCTAT
+
GGGGGGGGGFGGCGFFFGGGGGGGGGGFGGGGGGGDGGGGGGGGGGGGGGGGGGGGGDFGGGGGGGGGGEGGGGGGGFGGGGGGGGGGGGGGGDEGGGGGGGGGGGGGGGGGGGGGFGGGGGGGGGGGGG,=CEGGGFFGGGGDGFFFFGG89FCFFGGFFFFFE76AAFBFFCF>?BGDF9>B9@F=DF>EFFCECFFFF;?3:(6((416?((-1445?()6)538D5)41:D?:BB)<=))..38?:)-(,,(-1((.)434))40((454:).)4)).4())-)((,(-).
@M00689:251:000000000-CJTJ5:1:1101:6074:11614 2:N:0:10
CGACAACCATGCAACACCTGTACACCAACCACAAGGGAAACTACATCTCTGCAGCGATCTGGTGTATGTCAAGCCCAGGTAAGGTTCTTCGCGTTGCATCGAATTAATCCACATGCTCCGCCGCTTGTGCGGGCCCCCGTCAATTCCTTTGAGTTTTAGCCTTGCGGCCGTACTCCCCAGGCGGGGCGCTTAATGCGTTAGCTACGACACAGAGGCCGTGGCAGACCCCTACACATGACGCCCCCCGTTTCCGGCATGGCCAACACGGGAAACCAACTCGGGGCCCACCGTCT
+
GFFGGGGGGGGGGGGFGGGGGGGGGGGGGGGGGGGGGGGGGGGGGGFGFGGGGGGGGGGGGGGGGGGGFGFGFFFGGGG8FFGGGGGGGGGGGGGGGGGFCGGGFGGFFFGGGGGGGGGGGEGE>EEFFGG+@E>>ECDED>8FGFGGFGCCG;D99>+BFAECE=58)):5A4A@CA4?ADBB09@>F0?(.<>F9:?66AAB?6:;>F02(,:BFF((((.((23?C5)((8*))),(()((-11:((.),4(--31:((.4(360((,.(((,((.((((((((,(((((
@M00689:251:000000000-CJTJ5:1:1101:6071:11632 2:N:0:10
CGACAACCATGCAACACCTGTACACCAACCACAAGGGAAACTACATCTCTGCAGCGATCTGGTGTATGTCAAGCCCAGGTAAGGTTCTTCGCGTTGCATCGAATTAATCCACATGCTCCGCCGCTTGTGCGGGCCCCCGTCCATTCCTTTGAGTTTTAGCCTTGCGGCCGTACTCCCTAGGCGTGGCGCTTACTGCGTTAGCTACGACACAGCGGCCTTGGCAACCCCGTCACTCTCGCTGCCACAGTTACCGGCAGGAACGCACGGGTTCTTCACACCAGTCCCCACATACC
+
GCCC@FGF@FFFFCECBF@EEFGGFGGG7@FGGGFFEGGGGGFGFFGGGF,FEFGGCGCCC,5AFFCC<@@<FFF<EFFGFGG8E:FCECCEE@::C99DC,,EF;;AAF,@DF9F8D8>=GGC8E686@+@CGC>C++66+6=+;D=EGC,:5;ACE68*0:358)0=):<A9*)=)*;A@2/:(9(557().)/,6;@,).7.,60((,((((-((.).(.)(((-)/.(4)2))-1(,)(.,(()-)).((-4((,(3-((,(41-(,.)-.)).,(()),)(((,)).(
@M00689:251:000000000-CJTJ5:1:1101:9799:11640 2:N:0:10
CGACGACCATGCAGCACCTGTACACCAACCACAAGGGAAACTACATCTCTGCAGCGATCTGGTGTATGTCAAGCCCAGGTAAGGTTCTTCGCGTTGCATCGAATTAATCCACATGCTACGCCGCTTGTGCGGGCCCCCGTCACTTCCTTTGAGTTTTAGCCTTGCGGCCGTACTCCCCAGGCGGGGCGCTTAATGCATTAGCTACCACACCAAGTGCGTGGGAGCCCCCTACACCCTGGCCCCCCAGTTTCCGGCCTGGACCACGCGGGGTTCTAACTCTTACATCACTGCAC
+
FDFGE7FFGGGGGGG<FGGGGGGGGGGGGEFGGGGGGGGGGGGGGGGFGGFGGFFG@FGEGFGGGGGGGGGGGGFG<8EF?FGCFF9FCFGGGGEGCCEFEGCGGCCFFGGGGGGGGGFEGG6>GGGG,=6CCEBE>CDGGG+?DFF7?C@,5@FGF9*=@A@EFF)>B9>)5282C>D4FFF014;0,((()6)6)).)-5.))()),(-((,)).-8(-(.(-((49)).(,*((,((,8((42(.5)-)((((-(((.((((((-(((,.)).))66).))).))))))(
@M00689:251:000000000-CJTJ5:1:1101:7733:11641 2:N:0:10
CGACAGCCATGCAGCACCTGTACACCAACCACAAGGGAAACTACATCTCTGCAGCGATCTGGTGTATGTCAAGCCCAGGTAAGGTTCTTCGCGTTGCATCGAATTCATCCACATGCTCCGCCGCTTGTGCGGGCCCCCGTCCATTCCTTTGAGTTTTAGCCTTGCGTCCGTACTCCCCAGGCGGGGCGCTTAATGCGTTAGATACGACACCGATGCCGGTGACGACCCCTACCCCCTGCGCCCACCGTTTGCCGGCTGGAGCAACTGGTAACCTACACCCGCAACCGCTCTTC
+
FGGGGGGGGGGGG<EEFGGGGFECGGGGE7CFG8C8BFGGGGFG@FACBCEFFDGGCEFGGD@FE@FEF,@F,F@=BFGGC9FF@A<FGCGDG>FEGDCFE@888,C@,C<E=E,>8=ACEGGG+=?D,,>8EG66@@DED++?=9F7D+B,@FFCG9C+3@9)8A:58=)8=50.,:**:7722(6>F960)44A92((-))65((4(((-((-8.-(-,()--,(-*/)4((5((-((-)(-4((.3:(6-(-11,((((((,((.)))))-((((.(((((((((((())
@M00689:251:000000000-CJTJ5:1:1101:20855:11653 2:N:0:10
CGACAGCCATGCATCACCTGTACACCAACCACAAGGGAAACTACATCTCTGCAGCGATCTGGTGTATGTCAAGCCCAGGTAAGGTTCTTCGCGTTGCATCGAATTAATCCACATGCTCCGCCGCTTGTGCGGGCCCCCGTCAATTCCTTTGAGTTTTAGCCTTGCGGCCGTACTCCCCAGGCGGGGCGCTTAATGCGTTAGCTACGACACAGAGGCCGTGGAAGACCCCTACACCTAGCGCCCACCGTTTACGGCATGGACTACCAGGGTATCCAATCCTGGCATCCTCGTCC
+
GGGGGGGGGGGGGGGGGGGGGGGGGGGGGGGGGGGGGGGGGGGGGFGGGGFGGGGGGGGGGGGGGGGGGGGGFFGGGGGGGGGGGGFGGGGGGGGGGGGFEGGGGGGGGGGGGG@FGGGGGGGGGGCGDFGEGGGGGGGGGGGGGFGGDDBDEGDFGFGFFFFFFFBABAB4>9*:CAFG>=5(6694>B:(6<)46?:03<44>2-7(,(((511:6>B;?2,(4?6DD)4((2((,460>1(:<9?:06A?2666:0085:(3,):6:(3---)63())(,(.(())(-((
@M00689:251:000000000-CJTJ5:1:1101:16831:11668 2:N:0:10
CGACGGCCATGCAGCACCTGTACACCAACCACAAGGGAAACTACATCTCTGCAGCGATCTGGTGTATGTCAAGCCCAGGTAAGGTTCTTCGCGTTGCATCGAATTAATCCACATGCTCCGCCGCTTGTGCGGGCCCCCGTCAATTCCTTTGAGTTTTAGCCTTGCGGCCGTACTCCCCAGGCGGGGCGCTTACTGCGTTAGCTACGACACAGAGGCCGTGGAAGACCCCTCCACCTTGCGCCCCCCGGTTACGGCCTGAGCTACCGGGGTACCTACACCTTGCCTCTCTGACT
+
GDFGGGGGGGFGGGGFFGGGGGGGGGGGGGGGGFGGGGGGGGGGGFGGGGGGGGGGGGGGGGGGGGGGGGGFGGGGGGGGGFGGGGGGGGGGGGGGGGGGEGGGGDFGGGGGEEFGCFFDEEEGGGGGGGGGGGEGGGGGGGGDGFGGFGFGGFGGGGFFFFEFFBBFAAB=@2>@F2;DADBFF>F>;>B?)4-6:<:?FF>AF?FF037.5((2((-,9()318765*)-((93)-56>E1(26;(4;1?669(46,.4<7)4(((-4()-64(((.()6((.5(12).).
@M00689:251:000000000-CJTJ5:1:1101:16970:11710 2:N:0:10
CGACGGCCATGCATCACCTGTACACCAACCACAAGGGAAACTACATCTCTGCAGCGATCTGGTGTATGTCAAGCCCAGGTAAGGTTCTTCGCGTTGCATCGAATTAATCCACATGCTCCGCCGCTTGTGCGGGCCCCCGTCAATTCCTTTGAGTTTTAGCCTTGCGGCCGTACTCCCCAGGCGGGGCGCTTACTGCGTTAGCTACGACCGAGAGGCAGTGGAAGACCCCTACACCGCGCCGCAGCCGTTTTGCGCGCGGCCTACCCGGGGTCTTAAAGCCTGGAGTTCTCGTCTT
+
GFGGGGFFGGGGGGGGGGGGGGFFGGFGE,FDGCFFGGGGFGGGFADE@CDGGFFGGFGFCFGGFFDF@E<FF?FFFGGGGGGGFGAFGGGCEF7BFDFGGGG,DFC,54A8=EGGCEDEEGCE@EG=,,BEGGEEE8C=DGCC+1;FA9?FGFGCFFD69?@@EFA9AFAA=9*>F28<)059,4790((3,)).4-4<06:4)-,(((-043((((,(())((.(4**8:(8F0(-((()(((,(-(.(()-,((,((,(((((-(4(,(())))).((.((.(()..(((((
@M00689:251:000000000-CJTJ5:1:1101:25528:11747 2:N:0:10
CGACAACCATGCAGCACCTGTACACCAACCACAAGGGAAACTACATCTCTGCAGCGATCTGGTGTATGTCAAGCCCAGGTAAGGTTCTTCGCGTTGCATCGAATTAATCCACATGCTCCGCCGCTTGTGCGGGCCCCCGTCAATTCCTTTGAGTTTTAGCCTTGCGGCCGTACTCCCCAGGCGGGGCGCTTAATGCGTTAGCTACGACCCAGAGGCCGTGGAAGCCCCCTACCCCTAGCGCCCACCGTTTACGGCCTGGTCTACCAGTGTCTCCAACCCTGGCATCCTCTTCCTT
+
GGGFGGGGGGGG@FGGGGGGGGGGGGGGGGGGGCGFFGFEFGGGGGGGGGGGGGGGFGGGGFGGGGGGFGAFFGGGGGGGFEEEFGGGGGFGDEGGGFGGCFGGGGGGGGGGEGFDCFGGGGGGGGGGCGG6EEEGGGGGGD6DFFGGFGFAECGGGGCFFFFBFFAFBAA>ABCEGAFGFD==90:3;9:2:A)66?:4096)8<:;(4:4841<?>;20:),(44:DDF?(4<6(,.(,)4(3<03<:()(,-(42((.)-).).).6))))-5((,,(,8()4())--))))
@M00689:251:000000000-CJTJ5:1:1101:15196:11835 2:N:0:10
CGACAACCATGCAGCACCTGTACACCAACCACAAGGGAAACTACATCTCTGCAGCGATCTGGTGTATGTCAAGCCCAGGTAAGGTTCTTCGCGTTGCATCGAATTAATCCACATGCTCCGCCGCTTGTGCGGGCCCCCGTCAATTCCTTTGAGTTTTAGCCTTGAGGCCGTACTCCCCAGGCGGGGCGCTTACTGCGTTAGCTACGACACCGTGGCCGTCGCGGACCCCTACCCCTAGCGCCCACCGTTTACGGCCTGGACTCCCCGGGTACATAAACAGGGCCTCACCTTCC
+
GGGGFGFGGGGGGGEFGGGGGGGGGGGGGGGGG8DGGGGGGGGGGGGGGGGGGGGGGGGGGGGGGGGGFGCE9FFGGGGGGGGGGGGGGGGGGFGGGCGGGGGGGGABFGGGGGGGFGGGCECEGGFG8DEGG8BEGGDGDCG@FFGGFGCCGGGGGGGFFFFE@EFBDF=9AB=@C2*9@@>>BFF9118B)6))-8:6<2)530?9(,(((,,439>((-49(70<D5).,3F?,,32>E91:<0(42(-(,3(,--(,).:?(9090,)).)-)))((,(((,(,())((
@M00689:251:000000000-CJTJ5:1:1101:10486:11857 2:N:0:10
CGACGACCATGCAGCACCTGTACACCAACCACAAGGGAAACTACATCTCTGCAGCGATCTTGTCTATGTCACGCCCAGGGAAAGTTTTTCGAGTTGCATCTAAATAATTAACATGCACCGCCGCTCGTGCGCGCCCCCCAACCTTCTTTTGTGGTTTAGCATTACGCGCGTCCTCACGAGAGGGGGCGTTTAATGCGTGAGCTCCCACACAGACGGCCGTGAATGTACCCTCACCTACAGTCAACCGTCTCAGGAACGACGCTCACGTTGACTGATGACCTGCACACTCCATA
+
EB:@778@@F<CF,C@F8<EEE9,,6<F;7C,@@,,8,CE,CFCF,,C,C,,6,6++,,B,@C,A<C<E,E,,B,+4,,,B,,,B,,CFCC,>,,,,,4,,@;4,CE,,,5CFAEC,4+=@=+4C=C=D6C8@8+6++0+3+++20+5C7C,,55@>D2=8+;*:8))):5(8@==6(*)),(((.(-(--()62-((((-()).(.2::?(((,(((((-(-))-))2*/,4<*,(((,-*.).((((,())(.(,((-(4(:0-(((.()-)))))-(.((.(.((,(,)-
@M00689:251:000000000-CJTJ5:1:1101:20448:11870 2:N:0:10
CGACGGCCATGCATCACCTGTACACCAACCACAAGGGAAACTACATCTCTGCAGCGATCTGGTGTATGTCAAGCCCAGGTAAGGTTCTTCGCGTTGCATCGAATTAATCCACATGCTCCGCCGCTTGTGCGGGCCCCCGTCAATTCCTTTGAGTTTTAGCCTTGCGGCCGTACTCCCCAGGCGGGGCGCTTAATGCGTTAGCTACGACACAGAGGCCGTGGAAGACCCCTACACCTACCGCCCACCGTTTACGGCATGGACTCACCGGGTAGCTACTCCTGCCCAACCTTTCT
+
GGGEF@GGGGGGGGFFGGGGGGGGGGGGGGGGGGGGGFGGGGGGGFFFGGCFGGGFGGGGGGGG=EDGEGAAFGGGGGGGGFEFGGGFGGFCEGGGGGCCEGGGGGGFFFGGGGFC,@8EGDGGGGGGFDED8EGGDGGGGGGGDFGGFFFFGGGG>ADFFFFE@=@F24>@DDFFGFFC>B=9;>B;>>?:A<AF((2::>.6)447(43:7:2036(,,,33(,41<7).51C?:(4,(7>B??9?0:,),-743((5:)(,5(-39;(,,))))).).(,.)(,-(..))
@M00689:251:000000000-CJTJ5:1:1101:16023:11904 2:N:0:10
CGACGGCCATGCAGCACCTGTCACCTTGTCCCCGAAAGGATTTCCTCGATTAAGAGTAATGCAAGGGATGTCAAGTGTAGGTAAGGTTCTTCGCGTTGCTTCGAATTAAACCACATGCTCCGCTACTTGTGCGGGTCCCCGTCAATTCCTTTGAGTTTTAATCTTGCGACCGTACTCCCCAGGCGGAATACTTAATGCGTTAGCGGCGGCACGGAGGTGTTGAAACCCCCACCCCTAGTATTCATCGTTTACGGCGTTGACTACCAGGGTACCTTACCCTGACCCCT
+
GGGGGGGGGGGGGGGGGGGGGGFGGGGGGGGGGGGGGGGGGGGGGGGG@GGGGGGGGGGGGGGGGGGGGGGGGGGGGGGGGGGGGGGGGGGGGGGGGGGGGGGGGGGFFGGGGGGGGGGGFGGGGGFGGGFGGGGGGGGGGGGGGFGGFGGGFGGGGGGFFAEFF7A@AA5>DC>DGEGGFD):A@>9BEFFFFFF?E>@<<@C>@F30;BFF((-9:6A?1:A6<7:GC5;(,96(8>2:F4).:?36?:4:?;>9(4,2))480230:()-.).((()((.((,(
@M00689:251:000000000-CJTJ5:1:1101:22821:12001 2:N:0:10
CGACAACCATGCATCACCTGTACACCAACCACAAGGGAAACTACATCTCTGCAGCGATCTGGTGTATGTCAAGCCCAGGTAAGGTTCTTCGCGTTGCATCGAATTAATCCACATGCTCCGCCGCTTGTGCGGGCCCCCGTCAATTCCTTTGAGTTTTAGCCTTGCGGCCGTACTCCCCAGGCGGGGCGCTTAATGCGTTAGCTACGACCCAGAGGCCGTGGAAGACCCCTCCACCTAGCGCCCACCGTTTACGGCCTGGACCAACCGGGTACCCAATCCCGGGACCTCTTTCC
+
GGGGGGGGGGGGGGGGGGGGGGGGGGGGGGGGGGGGGGGGGGGGGGGGGGGGGGGGGGGGGGGGGGGGGGGGGGGGGGGGGGGGGGGGGGGGGGGGGFEGGGGGGGGGGGGGGGFGGGGGGGGGDGGGFGEEGGEGGGGGGCEGFBGGFGG:DGAEGEGFFFF5EA=FF55ADBE=GDGC>@>BF>9261<(:9<B0:8:?B>)4,41(7:((.14<0(((-)348B?C30((4C(,.(-4@9(8:(.4((.(494:0(,30((4-(-((()).2(.,()((((,-(4)))))
@M00689:251:000000000-CJTJ5:1:1101:8458:12028 2:N:0:10
CGACAGCCATGCATCACCTGTACACCAACCACAAGGGAAACTACATCTCTGCAGCGATCTGGTGTATGTCAAGCCCAGGTAAGGTTCTTCGCGTTGCATCGAATTAATCCACATGCTCCGCCGCTTGTGCGGGCCCCCGTCAATTCCTTTGAGTTTTAGCCTTGCGGCCGTACTCCCCAGGCGGGGCGCTTCATGCGTTGGCTACGACACCGCGTCAGTGGACGACCCCCACACCTTGCGCCCACCGTTGACGGCATGGTCCCACCGGTGTTCTACACCTTGCATCCCTGTTC
+
GGGGGGGGGGGGGGGGGGGGGFFGGGGGGDGFGGGFGGGGGFGGGFFGGGFFGGGGGGGGGGGGGGGGGGFGGGGGGGGGDGGCDFGGGGGGGEEFGGFA8CECFGDFC9FGFEFGFGGDE>C67=CGFGGGGGEEEDC=C6CF7+?DFGC,;@DCFGCFF?@EBF5@9@:25)10;@F7>4>80.((((3(6424123(4(,<((-((-(-(--,-4:).4.(776(*)0((->.)).(,5(280(,-(,),317((()-).57,(---4-)).)-(.,))()-),43))))
@M00689:251:000000000-CJTJ5:1:1101:8478:12031 2:N:0:10
CGACAGCCATGCATCACCTGTACACCAACCACAAGGGAAACTACATCTCTTCAGCGATCTGGTGTATGTCAAGCCCAGGTAAGGTTCTTCGCGTTGCATCGAATTAATCCACATGCTCCGCCGCTTGTGCGGGCCCCCGCCAATTCCTTTGCGTTTTAGCCTTGCGGCCGTACTCCCCAGTCTGGGCGCTTAATGCTGTAGCTAACACATAGAGTCCCTGGAACATCCTCACACCCACCCCCGACCGCTTAATGCCTGCGTTTCCTGGGTATCCATTACCTCGCACCTCCTTT
+
C++:7F<CCF@FGGGCF,F<CFEFFG<FFCFCF@<CF@CE<FDDGA9E<F9@,,<:@,BD96:A9CFFF9,C<5,949,5@<F8FEFC?A:FC@7@7,E,6EEGGGF<,,,@4@,,4==CC@6CGGC==D+++@+@C+0+6+++=9DC9++,+34+7,+=9968))8845:):5/7,-09).*9>55(1:;?)/1)))/))))/1(/5,)7))9))/)))((((,),4***()(*(-(2(,7(3;;,(--())).))-.((-().-4(-8)4)6)-6).-))((((((((())
@M00689:251:000000000-CJTJ5:1:1101:8466:12045 2:N:0:10
CGACAGCCATGCATCACCTGTACACCAACCACAAGGGAAACTACATCTCTGCAGCGATCTGGTGTATGTCAAGCCCAGGTAAGGTTCTTCGCGTTGCATCGAATTAATCCACATGCTCCGCCGCTTGTGCGGTCCCCCGTCAATTCCTTTGAGTTTTAGCCTTGCGCCCGTACTCCCCAGGCGGGGCGCTTAATGCGTTAGCTCCGATCCAGAGACCGTGGAAGACCCCTCCACCTGGCGCCCCCCGTTTACGACGTGTACTCCCCGGGTCTTAAACCCTGCCACCCGTTTCTTT
+
FGFFECGGGGGGGGFCCFGGGGGGGGGGGGGGGGFGGFGGGGGGGGGFGGFGGGGG:6FFFGGGGCFGGGDADGGGGGGBCEGGEFGGGGEGEGGGGEFGGGFGGG9FFA@FFGFGEGFGGGGGGGDG,@BC+@EFF66AGC6FFFCGFGDD+@CEFD6=FFE)8>):)5858)859=>7?CA591:90:<:)4)6(:?1(6-)(((((-),50(466249?<<(3:?D*08((9:(((-(819;>FFF0?F((4(3:,,--.8((,,(((,).).)(((..40)(((,(())))
@M00689:251:000000000-CJTJ5:1:1101:21763:12068 2:N:0:10
CGACGGCCATGCACCACCTGTACACCAACTACAAGGGAAACTACATCTCTGCAGCGATCTGGCGTATGTCAAGCCCAGGTAAGGTTCTTCGCGTTGCATCGAATTAATCCACATGCTCCGCCGCTTGTGCGGGCCCCCGTCAATTCCTTTGAGTTTTAGCCTTGCGGCCGTACTCCCCAGCAGGGGCGCTTAATGCGTTAGCCACGCAACAGGGGCCGCGGAAGACCTCTAAACCTAAGCCCCACCCGTCTAGGCATGGACCCCCAGGGGTCACAACCCTATCCTACTGTTGCGT
+
C=CECFGGGGFCGFE<DFGGEEEEFFCEF,CF8<CE,;FG8<FF<,CFEFDDDFGC:,B@<E,@CFFDGGDD,CA,,:=:<CF8:CAEEGGGGEEGF<8=CGGG7FF9<BFGGDGG8FC86=>CE6EECEEGEG>886D9CGG+<CFGFC?CF;E;+508;AC5:AB9)/((/(9;:6FC)(-/(,61((/8<5320(,((.)),((((,,(.((,4,(((-,(((.)***).4*,..(,()--(((,3((-))())(,,.(,(-(4-((,-2)).((-3()).))))).)))((
@M00689:251:000000000-CJTJ5:1:1101:21772:12083 2:N:0:10
CGACGGCCATGCACCACCTGTACACCAACCACAAGGGAAACTACATCTCTGCAGCGATCTGGTGTATGTCAAGCCCAGGTAAGGTTCTTCGCGTTGCATCGAATTAATCCACATGCTCCGCCGCTTGTGCGGGCCCCCGTCAATTCCTTTGAGTTTTAGCCTTTCGGCCGTACTCCCCAGGCCGGGCGCTTAATGCGTTAGCTACGACACAGAGGCCGTGGAAGACCCCTACCCCTAGCGCCCACCGTTTACGGCCTGGACTACCAGGGTATCCTACCCTGGCACTCCTTTCC
+
GG>FEGGGGFDGGGG@EGGGGGGGGGGGGGGGGGGGGGCFGGGGGGGGGGCFFGGGGGGGGGGGGGGGGGGGGGGGGGGGGGGGGGGGGGGGGGGGGDDGGGGGGGGGFGGGGFCG,@DGGGGGGGGGFGGGGGGGECGGGDGFFFGGFFD,@EGGGGGC9FE*8)8@AAA=>DE4FDGD>B(55=@079?0CC?CB?;(43)).,2312?0((38:>>>9B??:7<:C55111F(,.2(,77:?:0::5<<(,3(,,(4?2(:?7?B?40)))).)(.)(2:<21:04-66)
@M00689:251:000000000-CJTJ5:1:1101:17477:12099 2:N:0:10
CGACAGCCATGCAGCACCTGTACACCAACCACAAGGGAAACTACATCTCTGCAGCTATCTGGTGTATGTCAAGCCCCGGAACGGTTCTTCGCGTTGCATCGAATTAATACACCTGCTCCTCCACTTTTGCGGGCCCCCGTCAATTCCTTTGACTTTTTGCCTTACTGCGATCCTCCCCCGGCGGTGCGTTTCCTCCGGTAGCAGCTCAGCCACGGCCGGTGAGAGCCCCTGCCCCCATCTCCCATCGTTTCCCTGAGCGCCTGAACAGTTACTCAACCCGTCCCCTCTGTTTTTT
+
GGGE6@CFGFGFG,<CDFG<FG9F<F8<@B,,,;@@,E8CFAFF,;E,BFCFFGG,@,BFFEA,:C9C6C9,,:,<,64+++,,8,4EFG,4>F+@,,,4>,444C=E,,,@,,,,4,6,1@,@E8,939+@+6=3@E+6@6+6=+?FFD=A,33@C,3;A@=18*;A5):))*10@>5**)/(6,(.(,,)))),((.((.))(())(,3(,2(-(31(,((),4(2C*)(.(*(((()-1(.).4?(4).)),4(((-(((..,).)..)))).(.,(-((-.((().)-(((
@M00689:251:000000000-CJTJ5:1:1101:9359:12125 2:N:0:10
CGACGACCATGCAACACCTGTACACCAACCACAAGGGAAACTACATCTCTGCAGCGATCTGGTGTATGTCAAGCCCAGGTAAGGTTCTTCGCGTTGCATCGAATTAATCCACATGCTCCGCCGCTTGTGCGTGCCCCCGTCAATTCCTTTGAGTTTTAGCCTTGCGGCCGTACTCCCCAGGCGGGGCCCTTAATGCGTTAGCTACGTCACATAGGCCCTGGAAGGCGCCCACACCTAGCTCCCACCGTTTACGGCATGGCCTACCGGGGTTTCCAACCCTGGCACCC
+
FG:FCFFGGGGGF,CCEGGGGGGGGDFGGGD@G<FFCCFGGGFGC<F6AC9EF<,@+<FA,,:@A9CF9FDGDGGGGFCA?FGGGGCFFED@EGGDCCADBFCGFFF9FF9EEGC,,@=6?A=+8CEG,=C4+@DFG=CCD6+6+9?DFCFF+@EFGF+BAFF):85=5)855)>>C@09*0)66(6((656;<4A((-(4944<B(((,))))).4(23-,8((((-)))((4C0()()648(32(13(4<?:6((3::()(4(((4(-((-).4((((.-(()((
@M00689:251:000000000-CJTJ5:1:1101:19231:12133 2:N:0:10
CGACGACCATGCAGCACCTGTACACCAACCACAAGGGAAACTACATCTCTGCAGCGATCTGGTGTATGTCAAGCCCAGGTAAGGTTCTTCGCGTTGCATCGAATTAATCCACATGCTCCGCCGCTTGTGCGGGCCCCCGTCAATTCCTTTGAGTTTTAGCCTTGCGGCCGTACTCCCCAGGCGGGGCGCTTAATGCGTTAGCTACGACACAGAGGCCGTGGAAGACCCCTAACCCTAGCGCCCCCCGTTTACGGCATGGACACCACGGGTTTCTAACACGGGCCCCT
+
GGGGGGGGGGGGGGGGGGGGGGGGGGGGGGGGGGGGDGGGGGGGGGGGGGGGGGGGGGGGGGGGFGGGGGGFFGGGGGGFFGGGGGGGGGFGGGGGGGGGEGGCFGFGFGGGGGGGFFFGGGGGCGGFGFCCEGEEGGDEGCEGGFGGFFFC8DCFGGGFFAC5CBA=595>>2*;FFG*:>(6>>BFFB??4<)613:::9A4,-39>>:(54:?((7>1()41181D3)((.92((5;6@((49>??B04233(-((.2).((,(((((-.)..)..((-3-(--
@M00689:251:000000000-CJTJ5:1:1101:25453:12140 2:N:0:10
CGACAGCCATGCACCACCTGTCACCCAGTCCGAAGAGGCCCCCATCTCTGAGGGTTTCCGGGCGATGTCAAGCCTTGGTAAGGTTCTTCGCGTTGCGTTGAATTAAGCAACATGCCCCGCCGCTTGTGCGGGCCCCCGCCAATTCCTTTGCGTTTTAGCCTTGCGGCCGTACTCCCCCGGCGGGGCGCTTAATGCGTTAGCTCCGGCACGGAACTCGTTCAAGACCCCCACCCCTACCCCCCCACCTTTACAGCGTGGCCTTCCTGGGCACCCAATCCTCGACATCCTGCCTCTT
+
GDGEEEGGGGGGGGGGGGGGGGECEFGGGGGGGE:@FGGGGEGGGGCFGGDGC7FFEFG@@F++4C:BEF<FFGDDF<?AFGGGFGGGGDFGEFGGGG+6=EG9EEFECGGG8@E,448CE=C@7+D,,3@EEG+@EC*;*@FGG>FFF++*=E5?+,=9A45;52(26>??(9(,7(1):(,-3>B;110))644:BB6AB2:01(-709(2()4((((.:A),8?6<)0-3;*330(,,)((--,,.)6)))-4(-(32)57))((((((((((..-),(-,(..3)((),.-
@M00689:251:000000000-CJTJ5:1:1101:9848:12145 2:N:0:10
CGACGGCCATGCATCACCTGTACACCAACCACAAGGGAAACTACATCTCTGCAGCGATCTGGTGTATGTCAAGCCCAGGTAAGGTTCTTCGCGTTGCATCGAATTAATCCACATGCTCCGCCGCTTGTGCGGGCCCCCGTCAATTCCTTTGAGTTTTAGCCTTGCGGCCGTACTCCCCAGGCGGGGCGCTTAATGCGTTCGCTTCGACACAGAGGCCTTGCAAGACCCCTACCCCTAGCACCCCCCGTCTACGGCCGGGACTCCCCGGGTCTCCACTCCCTGCTTCCCTTTCC
+
G=@CB:E@@F8EFGGEEEFEEGFGGGDEB@CFGF@@FGCEDFGGGFGCEGGGGCGGGGGGFGFGGGGGGE9BEGG7F@CFGFFDFFCGGGFCCFGGGGGGG8E8DFDGFFGGFGGGGFFEGGEG>EGF8E8C+=CEGC@EDGGCFFF?CC+3:DGGCC5BFFF)5))-4):>ADC27@C4FB(:>121(-(1.4):((436;((-(-419:(((341)).(.)),(.:>*04((91((,)))(-(,(-(4292(-(((,((.((,,(4(((())),)(((..(()..3)).))
@M00689:251:000000000-CJTJ5:1:1101:22098:12179 2:N:0:10
CGACAGCCATGCAGCACCTGTACACCAACCACAAGGGAAACTACATCTCTGCAGCGATCTGGTGTATGTCAAGCCCAGGTAAGGTTCTTCGCGTTGCATCGAATTAATCCACATGCTCCGCCGCTTGTGCGGGCCCCCGTCAATTCCTTTGAGTTTTAGCCTTGCGGCCGTACTCCCCAGGCGGGGCGCTTAATGCGTTAGCTACGACACAGAGGCCGTGGAAGACCCCTACACCTAGCCCCCACCGTTTACGGACTGGACTACCCGGGTATCTACTCCTGGCATATCTGACCAT
+
GGGGGGGGGGGGGGGGGGGGGGGGGGGGGGGGGGGGGGGGGGGGGDGGGGGGGGGGGGGFGFGGCGGGFGGGGGDGGGGGGGGDFFGGGGGGGGGGGGGGEGGGFGGGGGFGGCEEAEGGGGGGGGDF,EGDGGGGGGGEGGE@9DDCE9@FG7DFCGFAFAE55>FFBB4)))95FD>*:>/:>>>993:0<>AB>343145A>BBF4(4:74<F?>0172<:0:<?D*08.,9(.),(.70(7:0(4(-)(-((,1(((.4((.((,-,2<<A444()).:(-))6)))-())
@M00689:251:000000000-CJTJ5:1:1101:11344:12306 2:N:0:10
CGACAACCATGCAGCACCTGTACACCAACCACAAGGGAAACTACATCTCTGCAGCGATCTGGTGTATGTCAAGCCCAGGTAAGGTTCTTCGCGTTGCATCGAATTAATCCACATGCTCCGCCGCTTGTGCGGGCCCCCGTCAATTCCTTTGAGTTTTAGCCTTGCGGCCGTACCCCCCAGGCGGGGCGCTTAATGCGTTAGCTACGACCCAGAGGCCGTGGAAGCCCCCTACACCTGGCGCCCACCTGTTACGGCATGGACACCCCGGGTTCCTAACCCGGGCATACCTGTCCAT
+
GGGGFGGGGGGGGGGGGGGGGGGGGGGGGGGGGFGGGGGGGGGGGGGGFGG?FGGGGGGGFGFGGGGGGGFGGGFGGGGGGGGGGGGFGGFGGGGGGGGG6EGGFGGGGGGGGGGGGG?EDGGGGECGGGGGGGGEGDGGG+@++=DGFGF,+@EEGGGFAFE@B=5589AFDAFDDFDCF2>2;>>109?F2<)53:?<:2)6>?(,46???::?FF>0((,4((48<)).(4F?(,((2<0(4,(.6)))((-7(.()))((,(((,,((()))(.(-((((().,4)),.))
@M00689:251:000000000-CJTJ5:1:1101:5912:12316 2:N:0:10
CGACAGCCATGCACCACCTGTACACCAACCACAAGGGAAACTACATCTCTGCAGCGATCTGGTGTATGTCAAGCCCAGGTAAGGTTCTTCGCGTTGCATCGAATTAATCCACATGCTCCGCCGCTTGTGCGGGCCCCCGTCAATTCCTTTGAGTTTTAGCCTTGCGGCCGTACTCCCCAGGCGGGGCCATTCATGCGTTAGCTCCGACACAGAGGCCGTGGAAGCCCCCTCCACCTGAGTCCCCCCGTTTCCCGCCGGGACCACCAGGGTCCCTAACCCTGGCAACGCGTGCC
+
GEGGGGGGGGGGGGGFGGGGGGGCGGGDGEGGGGGGGGEFGGGGGFGFFGGGGGGCFFGGGGGGFEGGFF,BCFGGGGGGGFGGGGGGGGGGGGGGGGGGGDFGGC9BFGFGFFFG,@FGGGGGDGFGCF+@EEE6GEC+=8=DEFGGFFC:@FGGGGCF?FFCE=A587@242>BFDFD?(/5120((,).)65:9FFF052)((33(4:((5(4((-490)((4::D95(.4DB(((.)94,-(48?2)))-(((,-(-((,3(23((((.))(.(2((((()-(((((((
@M00689:251:000000000-CJTJ5:1:1101:6654:12328 2:N:0:10
CGACGGCCATGCATCACCTGTACACCAACCACAAGGGAAACTACATCTCTGCAGCGATCTGGTGTATGTCAAGCCCAGGTAAGGTTCTTCGCGTTGCATCGAATTAATCCACATGCTCCGCCGCTTGTGCGGGCCCCCGTCAATTCCTTTGAGTTTTAGCCTTGCGGCCGTACTCCCCAGGCTGGGCGCTTAATGCGTTAGCTACGACACAGAGGCCGTGGAAGACCCCTACCCCTAGCGCCCACCGTTTACGGCATGTACTCACAGGGTATTCAATCCTGGCTTCTCTGTCTAT
+
GG:FGDGGGGGG9FGGDFGGGGGDGGGGGEGGGGGDDCDFGGGGGCEDEGGGFDGEEGGGGGGGGAFFEF<FFGFGGGFGGGFGGGGGGGGGGGDFGFFGG@FGFGGGGGGGGGGGGGGGGGGGDGGG8FEEGGGGDE?CGC6CFFGGFCFAFGGGDFCFFFFFFFF29>@=A28BG>GG4((55251>B;?4?5<(61;DEC?E;01(42372(4<>>09(,.(42?7<:?((52((366)-(4108(4()((-((4)).)-),).462())))))-8)-((((.)44).))))
@M00689:251:000000000-CJTJ5:1:1101:15750:12340 2:N:0:10
CGACAACCATGCAGCACCTGTCTCACGGTTCCCGAAGGCACATTCTCATCTCTGAAAACTTCCGTGGATGTCAAGACCAGGTAAGGTTCTTCGCGTTGCATCGAATTAAACCACATGCTCCACCGCTTGTGCGGGCCCCCGTCAATTCATTTGAGTTTTAACCTTGCGGCCGTACTCCCCAGGCGGTCGACTTAACGCGTTAGCTCCGGAAGCCACGCCCCAAGGGCCCAACCCCCAAGTCGACATCGTTTACGGCCTGGTCTACCAGGGTATCTAATCCTCGCATCTCTGTCTT
+
GGGGFGGGGGGGGGGGGGGGGGFGGGGGGGGGGGGGGGGGGGGGGGGGGGGGGGGGGGGGGGGGGGGGGGGGGGGGGGGGGGGGGGGGGGGGGGGGGGGG9FEGGGGGGGGGGGGGGGGGFGGGDEGGGGGGGCGEEGGGGGGCGFGGFGGGGGGGCCCCAFFEFEFAFF=AFAA=CBGG44>==26>@(:?DFFE?FF@;?;<97;;06;12.4?69?(14:?(3<(7*)41(131::<>),3,33:::1(4?(3((,2(.))66,3((.()6:A9<>)-)(((,3)))))--)
@M00689:251:000000000-CJTJ5:1:1101:7572:12345 2:N:0:10
CGACAGCCATGCATCACCTGTACACCAACCACAAGGGAAACTACATCTCTGCAGCGATCTGGTGTATGTCACGCCCAGGTAAGGTTCTTCGCGTTGCATCGAATTAATCCACATGCTCCGCCGCTTGTTCGGGCCCCCGTCAATTCCTTTGAGTTTTAGCCTTCCGGCCGTACTCCCCAGGCGGGGCGCTTAATGCGTTAGCTACGACACAGAGGCCGTGGAAGACCCCTACACCTCTCGCCCACCTGTTACGGCCTTGACCCCCCGGGCTCTAACACCTAGCCTCCCGTTAT
+
G:@FGGGGGFEC@FG,CFFFFGDGGG<CGDGGFDEF7,E8F<EFCFFFEFEGA,B@+EFGGFFFF9FGDF9,BFDEC@FF,6CFGFFGGF7CBFCFEEFGG?EGGGAEFG,@8EEFAFFEECEGEGFG,ECC=EEEDCC=C6+CE9DGF?=EFFFGGA?B9FE*:)8===AAA)A@CAFC4>99269(,46(-.6438:(-6647<(4491((5(8?>>(727(.4??D*7:0(2(,)((,71(6:(().)-4((-4),)))((4(23(((,().<)2:(().(611-(((((
@M00689:251:000000000-CJTJ5:1:1101:24779:12350 2:N:0:10
CGACAGCCATGCAGCACCTGTACACCAACCACAAGGGAAACTACATCTCTGCAGCGATCTGGTGTATGTCAAGCCCAGGTAAGGTTCTTCGCGTTGCATCGAATTAATCCACATGCTCCGCCGCTTGTGCGGGCCCCCGTCAATTCCTTTGAGTTTTAGCCTTGCGGCCGTACTCCCCAGGCGGGGCGCTTAATGCGTTAGCTACGACACAGCGGCCGTGGAAGACCCCTACACCTAGCGCCCACCGTTTACGGCATGGACTAACAGGTTAACTAATCCTTGCCACCATTTCT
+
GGGGGGGGGGGGGGGGGGGGGGGGGGGGGGGGGGGGGGGGGGGGGGGGGGGGGGGGGGGGGGGGGGGGGGGFGGGGGGGGGGGGGGGGGGGGGGGGGGGGGGGGGGGFGGGGGGGGGGGGGGGGGGGGGGGGGGEEGGGGGGEGGFGGFGGGGGGGGG?FFFFFFBFBFFFFDB=EDAGGF>@@;B>>;>F:BB<>96?BBA.)431;2306((2(413390)::?::D37(48G?().((8321(,4058A(42(,((.5)4).).2))-)-).8)).)--(()).())).-
@M00689:251:000000000-CJTJ5:1:1101:8082:12361 2:N:0:10
CGACAACCATGCACCACCTGTACACCAACCACAAGGGAAACTACATCTCTGCAGCGATCTGGTGTATGTCAAGCCCAGGTAAGGTTCTTCGCGTTGCATCGAATTAATCCACATGCTCCGCCGCTTGTGCGGGCCCCCGTCACTTCCTTTGAGTTTTAGCCTTGCGGCCGTACTCCCCAGGCGGGGCGCTTAATGCGTTAGCTACGACCCAGAGGCCGTGGAAGACCCCTCCACCTCGCGCCCACCGTTCCCGGCACGGCCTACCCGGGTACCAACTCCCGGCCACT
+
GGGEGGGGGGGGFFGGFGGGGGFFGGFGGGGGGGGGDF<CFGGGGGGGGGGGGGGGCGGGFGGGGGCGCFACFFGCEEGGGGFFGGGGGGGGEFFEGGFGGD=FGG9EGGFEGGGG8FGGGGGDEDEF8FCECC=+@EDGDG++??FGFD?F+,@EG9C+;5=>E5=@5:A=ABEEFDCCAB5=@0>09>:?2-4<(8?0:A254631(42314(-,2((-(),(38:7/)-.7F?1(410B>0:0((-((),(((-((,,(.3(49>0-())))(.))((--((((
@M00689:251:000000000-CJTJ5:1:1101:5146:12427 2:N:0:10
CGACAACCATGCAGCACCTGTACACCAACCACAAGGGAAACTACATCTCTGCAGCGATCTGGTGTATGTCAAGCCCAGGTAAGGTTCTTCGCGTTGCATCGAATTAATCCACATGCTCCGCCGCTTGTGCGGGCCCCCGTCAATTCCTTTGAGTTTTAGCCTTGCGGCCGTACTCCCACGGCGGGGCGCTTAAGTCGTTAGCTACGACACAGAGGCCGTGGAAGCCCCCTACACATATCGCCACCGGTTTCAGGCAGGGGCCATCCGGGTCTCTACCCCAGTCCACTCTGTTC
+
GCCFGGGEGGGGGGGGGGGFFGGGGGGGGGGGGFGFDGGGGGGGGGGGGGGGGGGGDGGGGGGGGGGGGFGGGGGGGGGGGGGGGGAFGCGGGGGGGGCFEEFFCGCEFFGFGGFFFF8EG6CGC+A=DFGCEGCEGC6@6C+?9?GGE?FE8@DECFG7A+>@<>=A9A9A95A=E)*;59(3144(-4,3<)))((,4<A-))(49-3?((((,-(-1013:,3<B1701.8*).)-(45((.(,--46423.((((((((((.-16342))))),--(())).).)).))
@M00689:251:000000000-CJTJ5:1:1101:11637:12456 2:N:0:10
CGACGACCATGCACCACCTGTACACCAACCACAAGGGAAACTACATCTCTGCAGCGATCTGGTGTATGTCAAGCCCAGGCAAGGATCTTCGCGTTGCATTGAATTAATCCACATGCTTCGCCGCTTGTGCGGGCCCCCGTCAATCCCTTTGAGTTTTAGCCTTGCGGCCGTACTCACCAGGCGGGGCGCTTAATGCGTTAGCTACGACACACAGGCCGGGGAAGACCCCTACACCGAGCGCCCACCGTGTACGGCACGGGCTACCAGGGTGTGATAACTCGGGATCTCTGTGCTT
+
FEFGCFGGGGGGGGGGGGGGGFGDFECCFGGGGFGGGGAFGFG,E,,6CE,,C,<:@,B,B,:4,C96<96@<F<F<FF,9=F7,9=?E;,,@@::C<D;4;>C,CFG,CF88>=E=,=C6C=C+4A@=9B+@EC6@CD1?++2+3=CFG+5+@,72,*+;+*)0)0-:>45<B41C-0?86563((4((,4)4)60<11(4AA<22;(-,((.1<?20041,(.4((/*)((,9(-(49>5((4?6((,()(-(-(((((4((,,)-(,((())-.4-)((((-82-)))))..
@M00689:251:000000000-CJTJ5:1:1101:12174:12488 2:N:0:10
CGACGACCATGCATCACCTGTCTACCAACTACAAGGGAAACTACACCTCTGCACTGATCCGGTGTATGTCAAGCCCAGGTAACTTTCCTCGTGTTGCACCGAATTAATCCTTATGCCACGCCGCTTGCTCGGGCCCCGGGTAATCCCTTTGAGTTTTAGCTTTGCGGCCGTCGTCCACAGGCGGGGCGCTTAATGCTTGAGCTATGACATTCAGGCCGTGGAAGATCCATACCCCTAACGCCCACCGTTCTAGGTTTGGACTGTCGGGGTCACTATCCCGTCCATTCCTCTACT
+
F:@F:@@@@FE@EFGGFGGFE,,6C,,6B66E6,C,,CFFGCC6E,,,B@,,,,,,6C9,,+8@?,,C,,C,@@4,:,<:<,,55C,,99F,9AF8C,,96+8,@EF<,,,,9,,9,,=8+1++++1+3,6=>=+@@+61+6,=++++58=,5,@AF,=B8C**:A9)))1-):9=4.43*--(,0((-((-:)).)6).,)5))-)-))))))).3(-9((5(()-)0*12(,9((.((-0((-:(,(((.),.).11(..(.)((4((-(.).))()((--()))--4))5)
@M00689:251:000000000-CJTJ5:1:1101:6658:12491 2:N:0:10
CGACGGCCATGCACCACCTGTATACAAGCCACAAGGGAAACTACATCTCTGCAGCGATCCTGTATATGTCAAGCCCAGGTAAGGTTCTTCGCGTTGCATCGAATTAATCCACATGCTCCGCCGCTTGTGCGGGCCCCCGTCAATTCCTTTGAGTTTTAGCCTTGCGGCCGTACTCCCCAGGCTGTGCGCTTAATGCTTTAGCTACGGCACCGAAGCCGTGTAAGTCCCCTACCCCTAGCGCCCACCGTTTACGGCCTGGACCACCCGGTTATCTCACCCTGCCCTCTCTGTCC
+
GGEGGFEGGGGGGGGFGGGFFGGGGGFGGFGGD@FECFGGGGGGFEGGGGGGGGGG@FGGGGGDGFGGGGFFFGGFEGGGGGGGGGGGGFDFGECGGEGGGFCF7FCGGG9FFFEFFGGEEE>E>ECD8EEEGCEECECEGDEGGFGGFGDECGGGGD78?AE8@):5@=724@EFGFGD:=27-(66;271)))7))9)9<3))((2(,((-(((4(8>,(.5--5?F*)((./--(5(-<B(4(((42(-((7((((.(((-8(4(((()--)))((4(((((((.)).))
@M00689:251:000000000-CJTJ5:1:1101:29121:12495 2:N:0:10
CGACGGCCATGAACACCTGTCACCTTGTCCCCGAAGGGATTTCCTCGATTAAGAGTAATGCAAGGGATGTCAAGTGTAGGTAAGGTTCTTCGCGTTGCTTCGAATTAAACCACATGCCCCGCTACTTGTGCGGGTCCCCGTCAATTCCTTTGAGTTTTAATCTTGCGACCGTACTCCCCAGGCGGAATACTTAATGCGTTAGCGGCGGCACGGAGGTGTTGAAACCCCCACACCTAGTATTCATCCTTTACGGCGTGGACCACCAGGGTCTCTTATCCTGGGATCTCTGTTCA
+
GD@CFEFGGGGGGGGFEGGGGGGGGGGGGGGGGGGGGGGGGGGGGGGFGGGGFGGGGGGFGGGGFGFGGFFGGGGGGGGGGGGGGGGGGFGGGGGGGGGGDCGFFGGGGGGGGGGGGG6D@8>EGGFFF8DCCDEDFGGGGGGDGFFGBFCGGGGC+,=CF7;C75>A=B>97=)>FBD4@B=B2-5>8335?.)172<?0<),,,,20(,8>1,7:?>B(64421,4))041654754:696>4).4<<>1636,(,(5(48:6.(4:4325))))-))((((()-)))).)
@M00689:251:000000000-CJTJ5:1:1101:11613:12498 2:N:0:10
CGACGACCATGCAACACCTGTACACCAACCACAAGGGAAACTACATCTCTGCAGCGATCTGGTGTATGTCAAGCCCAGGTAAGGTTCTTCGCGTTGCATCGAATTAATCCACATGCTCCGCCGCTTGTGCGGGCCCCCGTCAATTCCTTTGAGTTTTAGCCTTGCGGCCGTACTCCCCAGGCGGGGCGCTTAATGCGTTAGCTACGACACAGAGGCCGTGGCAGACCCCTACACCTAGCCCCCACCGTTTACGGCATGGACTACCAGGGGCTCTAACCCTGCCACACCTTTCC
+
GGGGGGGGGGGGGGGGGGGGGGGGGGGGGGGGGGGDFGGGGGGGGEGEFGFGGGGGGGGGGGGGGGGGGGGGGGGGGGGGGGGGGGGGGGGGGGGGGGGFGGGGGDGGGGGGGGGGCG8CGEGGGGFGCFGGGGEEGGGGGGG@FFGGFGG7DEFGGGGFFFE:EF==ABF)<BCEFFGGFBB>696(,48?2<AB0(2:1A)5<:?B17?<7>(((46(3(((,4?09*0,(4F:(),(.044>:180:048?F0-((),.((.,)-1(49?246),,((.(.)(((())))
@M00689:251:000000000-CJTJ5:1:1101:13215:12526 2:N:0:10
CGACAGCCATGCAGCACCTGTCTCAGCGTTCCCGAAGGCACCAATCCATCTCTGGAAAGTTCGCTGGATGTCAAGAGTAGGTAAGGTTCTTCGCGTTGCATCGAATTAAACCACATGCTCCACCGCTTGTGCGGGCCCCCGTCAATTCATTTGAGTTTTAACCTTGCGGCCGTACTCCCCCGGCGGTCGACTTAACGCGTTAGCTCCGGAAGCCACTCCTCAGGGGACCAACCTCCAATTCGACATGCTTTCCGGCTTCGACTACCCGGTAATCCACGCCTGGCATCACTTTCAT
+
GGGGGGGGGGGGGGGGGGGGGGGGGGGEFGGGGGGEFECFGGGGGGGGGGGGGGGGFFGFGGGGG@FAAAGGGGGGGGGGFGFFFGGFGFGGGG:FEFCGGG>CFGGG9FEFGGGGCGGFFGGFGGDEGGFGGGECGC?6>=C>DFGDFGDDFF6,5@E7AFEFB78==A>>BAFDFFGG*(8@2676104;<F)),-((-,()).42(-3-3((.(.3)44(802>1*1)4:2714()).))((-))6<44)-0(-((((((38:(403(-)))5((--(((((.(,)).))))
@M00689:251:000000000-CJTJ5:1:1101:13230:12536 2:N:0:10
CGACAGCCATGCAGCACCTGTCTCAGCGTTCCCGAAGGCACCAATCCATCTCTGGAAAGTTCGCTGGATGTCAAGAGTAGGTAAGGTTCTTCGCGTTGCATCGAATTAAACCACATGCTCCACCGCTTGTGCGGGCCCCCGTCAATTCATTTGAGTTTTAACCTTGCGGCCGTACTCCCCAGGCGGTCGACTTAACGCGTTAGCTCCGGAAGCCACTCCTCCAGGGAACCACCCCCAAGTCGACCCTCTTTACGGCGTGGACTACCCGGGTTTCTAACCCTTGCACCCCTTTCC
+
GGGEEGGGGGGGGGGCDFGGGGGGGGGGGGGGGGGGGGGGGGGGGGGGGGGGGGGAEFGGGGGGGGCFGGGGGGGGGGCFFFDGGGGGGGGGGGGGGGGGGG88EGGGGGGGGGGGFGFGGGF878EEGGFGGGGGGGDEDDG>CEFGFGGGE7CFFGG7?FEFFC@AFAFBFDF2=;FGFF=F@>@@>(3;?)>EFF66@D@6))/:12(4:<080::2?(,510((**0402C0(2(-2.((,((((69951(((-30(3).4122((((().)).(4.((())((((.))-
@M00689:251:000000000-CJTJ5:1:1101:23898:12542 2:N:0:10
CGACGGCCATGCAACACCTGTTTTCAAGGTCTAGTAAACTAGACACTCCGCTATCTCTAGCAGATTCTATCAATGTCAAGCCTAGGTAAGGTTCTTCGCGTATCTTCGAATTAAACCACATGCTCCACCGCTTGTACGGGTCCCCGTCTATTCCTTTGAGTTTTAATCTTGCGACCGTACTCCCCAGGCGGAATGCTTAATGTGTTAACTGCATTACTGGAGTGAAAAGCACCCCAACAACTAGAATTCATAGGTTAGGGCGTGGAGTAGACGGGGATCAAAAACTGAGCAAT
+
FCCFEGGGGGFEFFGCEGGGGGCCGAFGFEEFFGFGGFFCFDGFEGEGGGDGFEGCFGGGGGGFFGGGFGGFGCGFFGGGGGGGFGCFFEEAEGGADFGGEDGEEFAEFF88F;@EFDDFFFGFEDDCE>C6CFG9;@=?CGFFCBCD5C+,7,=E+@EF+C*;DE9*;***8):=E83**3)8>8=1):>)5>BEEECC4?<5>2?@8<;3>EEFEC5;@8@@3)7);*)3(/)6/(680;.)).<)494-))-62:?6893((-((()))-,(42(-(5<A(4,)))().)
@M00689:251:000000000-CJTJ5:1:1101:9270:12557 2:N:0:10
CGACGGCCATGCAACACCTGTTTTCAAGGTCTAGTAAACTAGACACTCCGCTATCTCTAGCAGATTCTATCAATGTCAAGCCTAGGTAAGGTTCTTCGCGTATCTTCGAATTAAACCACATGCTCCACCGCTTGTGCGGGTCCCCGTCTATTCCTTTGAGTTTTAATCTTGCGACCGTACTCCCCAGGCGGAATGCTTAATGTGTTAACTGCATTACTGGAGTGACAAGCCCCCCAACAACTAGCATTCATCGTTTAGGGCGTGGACTCCCAGGGTATCTCATCGTGTAATGTC
+
GGFGGGGGGGGGGGFGGGGGGGGGGGGGGGGGGGGGGGGGGGGGGGGGGGGGCFGEGGA<FEGGGGGGGGGGGGGGGGGGGGGGGDFFGGGGGGGGGGGGGGGGDGGF7EFGGGGCFGGGGGGGGGGGGGGGDF?EGDDGDGGG6?DGFGGCFGGGGG9DDFFBE>EEAC7A=)88EF5>?CE5>B9@=94@2BEC4CC;ECCEEB4<7?>3@ECEE<C3(5=;)9.9**)6<BD04142?F?3056)6:9)28:?690(.476>:,)(..44(-(,89A2<2>(31(())))-
@M00689:251:000000000-CJTJ5:1:1101:23905:12559 2:N:0:10
CGACGGCCATGCAACACCTGTTTTCAAGGTCTAGTAAACTAGACACTCCGCTATCTCTAGCAGATTCTATCAATGTCAAGCCTAGGTAAGGTTCTTCGCGTATCTTCGAATTAAACCACATGCTCCACCGCTTGTGCGGGTCCCCGTCTATTCCTTTGAGTTTTAATCTTGCGACCGTACTCCCCAGGCGGAATGCTTAATGTGTTACCTGCATTACTGGAGTGACCAGCCCCCCAACAACTCGCCTTCATCGTTTAGGTCGTGGTCTACCAGGGTATCTATACCGTGAATACTT
+
GDFEFGEGGFGGGGFFGGGGGGGGGGGGGGGGGGGGGGGGFGGGGGGGGFGG>FGACFGGGGGDGGGGFFGGGGGGGGGFGGGGGGGGGGGGGGGGGDGGGGEFGGGFF8FFAF@FGGFGF9DCFGFGGGGDGDF8ECDGGGFFDDDGFGFGGGGGGGDF9DDE78=CEF7EA>>=7>DG@EFFDBABFBF(8BBCFFC*@CECC:<).933=EEEFFF3,(684))//>500:D9?<?1:))-(-4<7)-:246<,5:)6171(-52)).,38(,5):6>)6).(((,()))))
@M00689:251:000000000-CJTJ5:1:1101:14397:12563 2:N:0:10
CGACGGCCATGCATCACCTGTACACCAACCACAAGGGAAACTACATCTCTGCAGCGATCTGGTGTATGTCAAGCCCAGGTAAGGTTCTTCGCGTTGCATCGAATTAATCCACATGCTCCGCCGCTTGTGCGGGCCCCCGTCAATTCCTTTGAGTTTTAGCCTTGCGGCCGTACTCCCCAGGCGGGGCGCTTAATGCGTTAGCTACGCCCCAGAGGCCGTTGAAGACCCCTACACCTGGCGCCCACCGTTTCCGGCCGGGCCCCCCGTGGTCTGCAACCCTGACGTCTCCTTCT
+
GGCFGGGGGGGGGGG8FFGGGGGGGGGGGGGGGGGGGGGFGGGGGGGGGGGGGGGGGGGGGGGGGGGGGGFGFGGGGGGGGFFGFGGGGGGGGGGGEEGGGGGCDFFGGGGGGGGGAGGGGGGGGDGGDFGGGGDCEGGGDDEG@FGFFGGDGGGGGGCFFFEBEABAF=B=42@(=@FDFBB1;>;0;B?64AB<>?<(3<)48((-(4(((,,44>9(,(-.)47195):2341,((38@1<?:0313).(-2(-4((((((-(((4()).))))((.((.((,((.))))
@M00689:251:000000000-CJTJ5:1:1101:20691:12626 2:N:0:10
CGACGGCCATGCAGCACCTGTACACCAACCACAAGGGAAACTACATCTCTGCAGCGATCTGGTGTATGTCAAGCCCAGGTAAGGTTCTTCGCGTTGCATCGAATTAATCCACATGCTCCGCCGCTTGTGCGGGCCCCCGTCAATTCCTTTGAGTTTTAGCCTTGCGGCCGTACTCCCCAGGCGGGGCGCTTAATGCGTTAGCTACGACACAGCGGCCGTGGACGAACCCTCCACCTAGAGCCCACCGTTTACGGCCTGGACTACCAGGGTATCTCATCCTTGCCTCCCTTTCCAT
+
GGGGGGGGGGGGGGGFGGGGGGGGGGGGGGGGGFFGGGGGGGGGGCGGGGDGGGGGGGGGGGGGGFGGGGGFFGGGGGGGGGGGFFGGGCDFEGGGGGGGGGGGGAFGGFGGGFGGGGGDGGEGGEGGDGGGGGGGEG>CD+9CDFGGFFFDCGGGGFDFFFF5===FA9ADFFEFGDG<?922019>;021:AAABB?FFA9>?F(42;:0(,31662;>F((((-435)42?F?0))))8?:?09808(6:1>6:?((.).5.).(((..46)6)).)-60,4)((().))).
@M00689:251:000000000-CJTJ5:1:1101:21052:12643 2:N:0:10
CGACGGCCATGCAGCACCTGTCACCTTGTCCCCGAAGGGATTTCCTCGATTAAGAGTAATGCAAGGGATGTCAAGTGTAGGTAAGGTTCTTCGCGTTGCTTCGAATTAAACCACATGCTCCGCTACTTGTGCGGGTCCCCGTCAATTCCTTTGAGTTTTAATCTTGCGACCGTACTCCCCAGGCGGAATACTTAATGCGTTAGCGGCCGCACGGAGGTGTTGAAACCCCCCCACCTAGTAGTCATCGTTTACGGCGTGGCCTACCAGGGTATCTTATCCTGCAATCTCTTTCT
+
FGEEGCFGGGGGGGGGGGGGGGGGGGFFGGFGGEGEGGG8@CFFGGGEEA@@DFFGFGGGCG<FFGG@FGGGGGCGGFGGGGGFF?FGGGGGGGGGGGGGGGDEGGGGGGGFFFGFGGGGGGGGGEGCFGGFGG8CE8?DGDGG?FFFFDDFFG6EFGCC*<;E;<5@=AAA=CADC:C>*7)4>@26=3BF?ECE))66;;29@0((13399;27(31<132).)(4>10((4*(,842)9:>>27-41(-(,(((-9(480<?)43(((.).)6:4AB)((.)))-4).5)
@M00689:251:000000000-CJTJ5:1:1101:7958:12645 2:N:0:10
CGACGGCCATGCATCACCTGTACACCAACCACAAGGGAAACTACATCTCTGCAGCGATCTGGTGTATGTCAAGCCCAGGTAAGGTTCTTCGCGTTGCATCGAATTAATCCACATGCTCCGCCGCTTGTGCGGGCCCCCGTCACTTCCTTTGAGTTTTAGCCTTGCGGCCGTACTCCCCAGGCGGGGCGCTTACTGCGTTAGCTACTACCCAGAGGCCGTGGCAACCCCCTACACCTAGCGCCCCCCGTTTCCGGCCTGGCCTACACGGGTATCTACTCCTTGCAACCCTTTCTTT
+
GEEEFGGF+CFGFGGGGGGGGGGFGGFFGGGGGCC@F<FFFGGGGCFFGGGGGGGDFGGGACFGGFGGFDBEFFGGGGGGFF@EGGGGGGGGGGDFD,DE>EFGGCFGGG?FCFCFDGGDGGGGGEGF8DCE6CGEGGGGG>+CC9FGFGGD:;:7FD7CFFE@CB=9@=AF=DE2C@F4AB9>F(999(31)6<A<<:1?2<4?))6(().((41<01(-(()-46:D))((.>70)((-0(413,4732><(703(-(1,42(.,(4((..)-)).())-4)))((,(.))))
@M00689:251:000000000-CJTJ5:1:1101:14729:12677 2:N:0:10
CGACGGCCATGCAGCACCTGTACACCAACCACAAGGGAAACTACATCTCTGCAGCGATCTGGTGTATGTCAAGCCCAGGTAAGGTTCTTCGCGTTGCATCGAATTAATCCACATGCTCCGCCGCTTGTGCGGGCCCCCGTCAATTCCTTTGAGTTTTAGCCTTGCGGCCGTACTCCCCAGGCGGGGCGCTTAATGCGTTAGCTACGACACAGAGGCCGTGGAAGACCCCTACCCCTAGCACCCCCCGTTTCCGGCCTGGCCTACCCGGGTTATCTATCCTGGCCTCCTTTGTCTT
+
GGFGGGGGGGGGGGFFFGGGGGGGGGGGGEGGGGGGGFGFGGGGGGGFGGGGGGGCFGGGGG@FGGGGGGGFGGGGGGGGGGGEFFGGGGGGGGGGGGGGEGGGGDFGGGGGGDEFAFFGGGGGGEGGCFGEGGGGGGGGG6;FGFGGFF7,;AFGGGGFABE8==>2>5=)6>C;F=67A>=@F9;>>9::A4))42831><22,82123(,4:?3(-436)((,8<G1)3((7<8(()-08(76;?73).3(,(-41(.)((.(((((,().).-.().4(()((()))))))
@M00689:251:000000000-CJTJ5:1:1101:12731:12689 2:N:0:10
CGACAGCCATGCATCACCTGTACACCAACCACAAGGGAAACTACATCTCTGCAGCGATCTGGTGTATGTCAAGCCCAGGTAAGGTTCTTCGCGTTGCATCGAATTAATCCACATGCTCCGCCGCTTGTGCGGGCCCCCGTCAATTCCTTTGAGTTTTAGCCTTGCGGCCGTACTCCCCAGGCGGGGCGCTTACTGCGTTAGCTACGACACAGAGGCAGTGGAAGCCCCCTACACCTAGCGCCCACCGTTTACGGCATGGACCCCCAGGGGATCAAATCCTGGCCTACCCTCCA
+
GGGGGGGGGGGFGGGFEGGGGGGGGGGGGGGGGGGGGGGGGGGGGGGGGGGGGGGGDGGGGGGGGGGGFFFGGGGGGGGGGGGGGGGGGGGED=FFGFGGGG,EFGGGGGGGGFFGEGGGGGGGEEGGGGGGGGGGG>DEGGGGGFGFFGGGGGGGFGCF*8CECAFBFFBDFFFEGFGGF=>5>BF>9>FF05)9<:<??>4470697;:147?<(8(8043?(4:6DC),.4CB22?613(,4(34:264,29(41())((,4(-(-((((,)).44:2(2()(.,()(((
@M00689:251:000000000-CJTJ5:1:1101:12469:12796 2:N:0:10
CGACGGCCATGCAGCACCTGTCTCTGCGCCCCTTGCGGGGAAACCGGATCTCTCCGGTGAGCACAGGATGTCAAACCCTGGTAAGGTTCTGCGCGTTGCGTCGAATTAAACCACATGCTCCCCCGCTTGTGCGGGCCCCCGTCAATTCCTTTGAGTTTCAGCCTTGCGACCGTACTCCCCAGGCGGCATCCTTAACGCGTTAGCTCCGGCACGAACGAAATGAATCGCTCCCACCCAGTATGCATCGTTTAGGGCGTGGACTACCCGGGTTACTAACCCTGTCAACGCGGTCT
+
GGGEGGGGGGGGGGGCFGGGGGGGGGGGGGGGGGGGGGGGGGGGGGGGGGGGGGGGGGEGGGGGGGGFGGGGGGGGGGGGGGCEGGGGGFGGGGGGGGEGGGCE7@DDFGGGGGGGGGCGG+CEEEGGGGFGGGDGGG<E?5C7DFFGFFGCFC*3;<77AFFF@;E9BB61:613C?GGFBF?17909(()649<(49FF?6<4)2:>>(4:1(,7<:(4A).6<(3/1.41:*3388)6*).-:?:(((:037(-132(.((.(--(-((,.5:(3:?B)3)))((((,,(
@M00689:251:000000000-CJTJ5:1:1101:19427:12817 2:N:0:10
CGACAACCATGCATCACCTGTACACCAACCACAAGGGAAACTACATCTCTGCAGCGATCTGGTGTACGTCAAGCCCAGGTAAGGTTCTTCGCGTTGCATCGAATTAATCCACATGCTCCGCCGCTTGTGCGGGCCCCCGTCAATTCCTTTGAGTTTTAGCCTTTCGGCCGTACTCCCCAGGCGGGGCGCTTAATGCGTTAGCTACGACACAGAGGCCGTGGAAGACCCCTACACCTAGCGCCCACCGTTTACGGCCTGGCCTACCAGGGTATCTAAACCTGGCCATCCGGTCCAT
+
GGGGGGGGGGGGGGGGGGGGGGGGGGGGGGGGGGGGGGGGGGGGGGGGGGGGGGGGGGGGGGGGFFGGFGGGGGGGGGGGGGGGGGGGGGGGGGGGGGGGGGGCFGGGGGGGGGGGGGGGGGGGGGFG8FGGGGGGGGCEGGGGGFGFFGCDGGGGGGGFFF@*9>A=AA==A=EFGA4DFD=@FFFFF>F6ABFFF:BB?F<4<?B>>6(3:(4:?F0391<10171>CFB:0C?:).(4>622?;?:7(54:((-4:(.)((40)43((,)6)6501(,((,((((((,(())
@M00689:251:000000000-CJTJ5:1:1101:13795:12818 2:N:0:10
CGACGGCCATGCAGCACCTGTACACCAACCACAAGGGAAACTACATCTCTGCAGCGATCTGGTGTATGTCAAGCCCAGGTAAGGTTCTTCGCGTTGCATCGAATTAATCCACATGCTCCGCCGCTTGTGCGGGCCCCCGTCAATTCCTTTGAGTTTTAGCCTTGCGGCCGTACTCCCCAGGCGGGCCGCTTAATGCGTTAGCTACGACACAAACGCCGTGGAAGCCCCCTCCCCCTAGCCCCCTACGTTTACGGCCTGGATTACCAGGGGAACTAATCCTGCCATCCCTGTCATT
+
GE+F+CEG7<@<,CFFFGFEEF,CFCGG>:FFFGD87@,6CCFFF<F,CFCG9C@@:@F8E,CB99EF6E9EEGGG@EGAF9FG,EGGGG7,+444CF8D6=8EGGADE9,EFEBF,,=68C88+4@D8ACE@C>@=E>;6C@+?+?97+27+5E,+,3=*<C)=58AABF)820;=/*1)022;(62,(,4)).:4(3<B<A2741>;(((((-361((-14:((-49))((-)(((.((04(-3,,..,)403((4:().)--.)4(((-,).3).4)),.563,.))),))-
@M00689:251:000000000-CJTJ5:1:1101:13778:12824 2:N:0:10
CGACGGCCATGCAGCACCTGTACACCAACCACAAGGGAAACTACATCTCTGCAGCGATCTGGTGTATGTCAAGCCCAGGTAAGGTTCTTCGCGTTGCATCGAATTAATCCACATGCTCCGCCGCTTGTGCGGGCCCCCGTCAATTCCTTTGAGTTTTAGCCTTGCGGCCGTACTCCCCAGGCGGGGCGCTTACTGCGTTAGCTACGAACCCGTGGCCGTGGAAGACCCCTACACCTACCGCCCACCGTTTCCGGCCTGGACTACCAGGGTATCTAATCCTGGCATCTCTTTCC
+
GGGGGGGGGGGGGGGFFGGGGAGFGGGGGGGGGGGGGGG?FFFGGGGGGGFGGGGGDGGGGGGGGGGGGGGGGGGGGGGFGGGGGFGGGGCFGEFEEGGGGGGGGDGGGGGGGGGGAFGGEGCGEGGGCEEGGGGGGGGGG6+?FFGGFCCCGGGFFF79CFE@EAA>=)7:92@=6@CDFB(396619B?<)6-438?(8)-6>?(((4(,(42;?(,(44)42443D5),,4<<((.1;@90::9?::)--42(-8(27).4::?0:17)).))--)).4(()()6)).))
@M00689:251:000000000-CJTJ5:1:1101:23356:12850 2:N:0:10
CGACAGCCATGCATCACCTGTACACCAACCACAAGGGAAACTACATCTCTGCAGCGATCTGGTGTATGTCAAGCCCAGGTAAGGTTCTTCGCGTTGCATCGAATTAATCCACATGCTCCGCCGCTTGTGCGGGCCCCCGTCAATTCCTTTGAGTTTTAGCCTTGCGGCCGTACTCCCCAGGCGGGGCGCTTAATGCGTTAGCTACGACACAACGGCCGTGGAAGACCCCTACACCTCGCCCCCCCCGTTTACGGCATGGACTACCAGGGTTACCAATCCTGGCCTCCTCGTCT
+
GGGGGGGGGGGGGGGGGGGGGGGGGGGGGGGGGGGGGGGGGGGGGGGGGGGGGGGGGGGGGGGGGGGGGGFGGGGFGGGGGGGGGFGGGGGGGGGGGGFEEFGGGGGGGGGGGGG8;EFGGGGGEGGG8FD6EGGGGE=CD6CCFFGGFGGGF=EFFFDFFF@5E=AB>FFDD=<EGFGCFB@@@>>1>9?BA<2<9::?BB4-42077;(((4606(-(4,,4(144C9)4:2C0((,((0(,-49:::?F:<>(((.,:3((4241((((,)).4(44)((().,((,48(
@M00689:251:000000000-CJTJ5:1:1101:23373:12857 2:N:0:10
CGACAGCCATGCATCACCTGTACACCAACCACAAGGGAAACTACATCTCTGCAGCGATCTGGTGTATGTCAAGCCCAGGTAAGGTTCTTCGCGTTGCATCGAATTAATCCACATGCTCCGCCGCTTGTGCGGGCCCCCGTCAATTCCTTTGAGTTTTAGCCTTGCGGCCGTACTCCCCAGGCGGGGCGCTTAATGCGTTAGCTACGCCACAGAGGCCGTGGAAGACCCCTACACCTCGCGCCCACCGTTTACGGCATGGACCACCAGGGTCTACAATCCTGGCCTCTCTGTCCTT
+
GDGEGGGGGGGGGGGEFGGGGGGGGGGGGGGGGGFGGGGGGGGGGFFFGGGGGGGGEGGGGGGGGGGGGGGGFGGGGDDFGGGGGGGGGGFGGGEGGGGGGEGFEGFGGGGGGGGGGGFGGEGGGGGGFG+==EEG>=CEGDGGGFDGFFFFFGGFGGGF?C<)5>5=@@BFFFF9FF*;?=9=((.149?F2:)678102AD<2:(((-14:4(4<9B0>042318?C57((,9((,430.318:6::((.(30,-4())((4:((((,(())-))(,))(,.)(,4))))).)
@M00689:251:000000000-CJTJ5:1:1101:5798:12864 2:N:0:10
CGACGGCCATGCAGCACCTGTACACCAACCACAAGGGAAACTACATCTCTGCAGCGATCTGGTGTATGTCAAGCCCAGGTAAGGTTCTTCGCGTTGCATCGAATTAATCCACATGCTCCGCCGCTTTTTCGGGCCCCCGTCAATTCCTTTGAGTTTTAGCCTTGCGGCCGTACTCCCAAGGCGGGGCGCTTACGGCGTTGACTACGACCCAGACGCCTTGTCAGACCCCTACACCTAGCTCCCCCCGTTTACGCCACGGCACCCACAGGTACCAAACCGACGACAGCCAGTCCA
+
G4+@6@@F+CC,,6CCDF<FFGF<EFCGGCFDFCFDFFG8FGGGG<F9FFCGGDFCEFGDEEFF?FA<FF<9FGGGGGGGEF<BGDFGAFFEDCEGGFDGG,9ECFC,CEEF8EEGGGGECCGGD=+=,66@@@CBCC61==ECCD;79?D:D=E,2,5=5A@85=:=A>=AA>E@F)064>-66(((((3:)((,-46((5)6(-2(((((((-47(,4))..6:2:7/.,23C0:<0)6611(,-(.(,4,(,((((9--(,((-(().)-).((((((,(-(,(((,.),)
@M00689:251:000000000-CJTJ5:1:1101:4864:12902 2:N:0:10
CGACGACCATGCATCACCTGTTTTCAAGGTCTAGTAAACTAGACACTCCGCGATCTCTAGCAGATGCGAACAAGGGCAAGCCGAGGAAAGGTTCATCGCGAAGCTGCGAAGGAAACAAAAGGCAAAACAGAGGGTGCGGGGGCCGGAGTAGGACGTGGAGTGGGAAGCGGGAGACAGGACTACAGAGGCGGAAGGCTGAAGGTGAGAACGGCATGACGGGAGGGACAAGCACCACAAGAACGAGAAAGAATGGAGAAGGGGGGGGGAAAAAAGGGAAAGAAAAGGGGGCACGCAG
+
FBCFEGGGEGGGGGGGFGFFFFFGGGGGGGGGGGGGGGGGGGGGGGGCFDE+@FD@AD<EGGGDG:E+6+@FFE<4F<FFGF+74>+AAEF,9,,54966+84+,,,8@7+46=@,,6+6,66,,,1,66,,+6+6+69@***))2)))2++++**/37A2)(665(,((.(-2((:(9*),()).5:(499>083(.,5)5(5)(.6)(4--((.),49:((3:(32C*8(((/.4(.4..-44((42:))5)((.4??29B9((-(((,,-4<(.33(218(-(49(-((((,
@M00689:251:000000000-CJTJ5:1:1101:19000:12940 2:N:0:10
CGACGGCCATCCAGCACCTGTTTTCAAGGTCTAGTAAACTAGACACTCCGCTATCCCTAGCAGATTCTATCAATGTCAAGCCTAGGTAAGGTTCTTCGCGTATCTTCGAATCAAACCACATGCTCCACCGCTTGTGCGGGTCCCCGTCTATTCCTTTGAGTTTTAATCTTGCGACCGTACTCCCCAGGCGGAATGCTTCATGGGTTAACTGCATTACTGGAGTGACAAACGCCCCAACAACATGCATTCAACGTTTAGGGCCGGGACTATCAGGGTATTTACACTTGGCATTCTT
+
FGCEGGGGGGCGGGGGGGGGGFCFGGD<CEFFCEFADFFGFGGFFE<6,BCCF7F,C<@8FG9<FFGGGGFGGFG9F<FGF7FGGGGF?ECAEGGGDGGGGGCFEF;FGG8+9CE@8DD=DFGDCE8=@>C=CFD8ECC6D6==+9CD0++@EFGDF=9D9;7;CE*;;7**1)8)4:9C05))7:-54)5((()**1***/0((633;<;3)))649C)(6./77))*;)(.1C6:((...427)))))))2(4(2)510((,(-(,82:<B?(.()))))-4)))45))--).
@M00689:251:000000000-CJTJ5:1:1101:19017:12949 2:N:0:10
CGACGGCCATCCAGCACCTGTTTTCAAGGTCTAGTAAACTAGACACTCCGCTATCTCTAGCAGATTCTATCAATGTCAAGCCTAGGTAAGGTTCTTCGCGTATCTTCGAATTAAACCACATGCTCCACCGCTTGTGCGGGTCCCCGTCTATTCCTTTGAGTTTTAATCTTGCGACCGTACTCCCCAGGCGGAATGCTTAATGTGTTAACTGCATTACTGGATTGACAAGCACCCAAACAACTAGCATTCATCGTTTAGGGCGTGGACTACCGGGGTAACTAATCCTGGCCTCC
+
GGGGG@FGGGGGGGGGGGGGGGGGGGGGGGGGGGGGGGGGGGGGGGGGGGGGGGGCFGGGGGGGGGGGGFGGGGGGGGGGGGGGFGGGGGGGGFGGGGGGGCEGGGGGGEFGGGGGGGGGGGGGGGFGGGGGGGG8FEGGDGGFDBGDFFGGGGGGGGGFFDEF7DEFFFCE9AA@EFGG>ACCDFF=BBFF(:38?C4=EFE?C5??EFFEEEFEFFF@;)),;C9CFG;;68*,418;0674:4:9<<9A(8:28)58:(--7?:?>:7(4(49((,)64)))67((()((
@M00689:251:000000000-CJTJ5:1:1101:6265:12951 2:N:0:10
CGACAACCATGCAACACCTGTACACCAACCACAAGGGAAACTACATCTCTGCAGCGATCTGGTGTATGTCAAGCCCAGGTAAGGTTCTTCGCGTTGCATCGAATTAATCCACATGCTCCGCCGCTTGTTCGGGCCCCCGTCAATTCCTTTGAGTTTTAGCCTTCCGGCCGTACTCCCCAGGCGGGGCGCTTACTGCGTTAGCTACGACACAGAGGCCGTGGAAGCCCCCTCCCCCTAGCTCCCACCGTTTACGGACTGGACCACCAGGGTTGCTAACCCGGCCATACTCGGAC
+
GEEFEGGGDGGGGCFFFFGEAFFGGGFGC,FFGGGFEGGGGGGGFCFFGFFFDFFG7CFFGGGGFGDFC,<,CEECFFGGGAFGFGFGFGFGDCF>CF8DE?EFGGCEFAACFFGF8FGGGCEGC6?@8@6@EECGC80=D6+==FGG9@FC?F:DFFFF9+8*1=AAAA@D5)>@>@G4?24926@@F9<<)6<A1(-8626))409104442<??>;62().((4<<754(43(-((.-6,1:((,4(,2(((,(,(((((-(,1(((((,)))((,,((((().))(((-
@M00689:251:000000000-CJTJ5:1:1101:7269:12985 2:N:0:10
CGACGACCATGCATCACCTGTACACCAACCACAAGGGAAACTACATCTCTGCAGCGATCTGGTGTATGTCAAGCCCAGGTAAGGTTCTTCGCGTTGCATCGAATTAATCCACATGCTCCGCCGCTTGTGCGGGCCCCCGTCAATTCCTTTGAGTTTTAGCCTTGCGGCCGTACTCCCCAGGCGGGGCGCTTAATGCGTTAGCTCCGACACAGATGCCGTGGAAGACCCCTACCCCTAGCGCACCCCGTTTCAGGCCTGGACCTCCCGGGTATCTAACCCTGTCATCCCGTGTC
+
GDFFFGGGGGGGGGGFFGGGGGGGGGGGGGGGGGGGCCF8FGFGGGGGGGFGGGGG:FGGGFGGGCDFGGCFDFFFGGGGGAFGGGGGGGGGGGGGGGGGGGBFGBFGGGGGGFCGDFGGGGDGEGGD8EC6CECCEGDCDC>CGFGGFG?ECGFGGFFFFFF5C5)==>F25=A@C56CAB=96@B6B>::<<>4(8((,-6).401(,(45-6977:(--24.(44<<3(,8541:?>3)-(3723::))))(,2(((,(().(,((4(44))-)(.(3),))))((((,(
@M00689:251:000000000-CJTJ5:1:1101:13696:12991 2:N:0:10
CGACGACCATGCACCACCTGTCTCACGGTTCCCGAAGGCACATTCTCATCTCTGAAAACTTCCGTGGATGTCAAGACCAGGTAAGGTTCTTCGCGTTGCATCGAATTAAACCACATGCTCCACCGCTTGTTCGGGCCCCCGGCAATTCATTTGAGTTTTCACCTTGCGGCCGTACTCCCCAGGCGGTCGACTTAACGCGTTAGCTCCGGAAACCACGCCTCAGGGGCCCAACCCCACCATCGCACCCGTTTACGGGGTGTGCACCACGGGTACATAATCTAGGCATCT
+
GGGGFGGGGGGGGGGGGGGGGGGGGGGGF7:FCEGGDGG?FFDCEFFGGGGGGGGFDDGGGGGGGCEFCDFBDFFFEG8BFEFGGGFGGFFFFGGCF+@DD9CFGFGFGGGGGGFFDFD,D?EGCC6CF?,@=EEEGGGGD+1=+*+54CFCCFC9CCD9CEEEF58>A9@=A4)),:*;A@FD>=9033;<FCEE1(692(-4))4((((,.8(361616:(4116(9DF(((7((((.,)(-((((((.()4(,((44())-4(4((((,)).)-)6))))3))()
@M00689:251:000000000-CJTJ5:1:1101:14188:13022 2:N:0:10
CGACAACCATGCAGCACCTGTACACCAACCACAAGGGAAACTACATCTCTGCAGCGATCTGGTGTATGTCAAGCCCAGGTAAGGTTCTTCGCGTTGCATCGAATTAATCCACATGCTCCGCCGCTTGTGCGGGCCCCCGTCAATTCCTTTGAGTTTTAGCCTTGCGGCCGTACTCCCCAGGCGGGGCGCTTAATGCGTTAGCTACGACACAGAGGCCGTGGAAGACCCCTACACCTCGCGCACACCGTTTACGGCCTGGCCTCACCAGGTTTCTCATACCGGCCTCT
+
GGGGGGGGGGGGGGGGFGGGGGGGGGGGGGGGGGGGGFGGGGGGGGGGFGFGGGGGDFGGGGGGGGGFEGGGGGDFGGGGGGGGGGGGGFGDGEGEGFGGGGGFGGGGGGGGGGGGFFGGGGGGCGCFCEGEGGGEEDG6C8>DFFDGFGCGGEGGCFGF95655)=)17=ADBFEGADDFF@>B;;;9>B<)<A2>F:6B<4))-(,47(.44-(4799B:).(,32D358(2*((,(49)44,1((,(-)(-((,,(.(),(((,4:4)-5.46)).(,,-((.(
@M00689:251:000000000-CJTJ5:1:1101:12772:13033 2:N:0:10
CGACGGCCATGCAGCACCTGTACACCAACCACAAGGGAAACTACATCTCTGCAGCGATCTGGTGTATGTCAAGCCCAGGTAAGGTTCTTCGCGTTGCATCGAATTAATCCACATGCTCCGCCGCTTGTGCGGGCCCCCGTCAATTCCTTTGAGTTTTAGCCTTGCGGCCGTACTCCCCAGGCGGGGCGCTTAATGAGTTAGCTACGACACAGAGGCCGTGGAAGACCCCTACCCCTAGCGCCCACCGTTTCCGGCCTGGACTGACCGGGAATCTAAACCTTGCACCACTGTCA
+
GGGGGGGGGGGGGGGGGGGGGGGGGGGGGGGGGGGGGGGGGGGGGFGGGGGGGGGGGGGGGGGGGGGGGGGGGGFGGGGGGGGGGGGGGGGGGGGGGGFGGGGGGGGGGGGGGGFF;EGGGGGGGDDFGGGG6EGGGGDCGGGGGFGGFGFEG;DFGGFFFFFEFAFFFF24@BEEC@FGFF>B;>>09;:(.<A)))6:4:292280(-36(8?F?B021(5,,(.3C/:?B6D?1(,(,7((4162:(2)8((((4,,.)()5((3(((().).-(3().3))(((.)6))
@M00689:251:000000000-CJTJ5:1:1101:14168:13102 2:N:0:10
CGACAGCCATGCACCACCTGTACACCAACCACAAGGGAAACTACATCTCTGCAGCGATCTGGTGTATGTCAAGCCCAGGTAAGGTTCTTCGCGTTGCATCGAATTAATCCACATGCTCCGCCGCTTGTGCGGGCCCCCGTCAATTCCTTTGAGTTTTAGCCTTGCGGCCGTACTCCCCAGGCGGGGCGCTTAATGCGTTAGCTACGACACAGAGGCCGTGGAAGCCCCCGACACCTAGCGCCCACCGGTTACGGCCTGGACAAACGGGGTAACAAAGCCGCGACACCCGTGCT
+
GFCGFGGGGGD@EFGGGGGGGFGEGD@EGC@F<FGGDGFDCFFGG<<CFEFGCFGCEFFGGFAFGGGGGGGGGGGGGGGGGGGFGGFGGGFGCCF@FGCGGGGFEGFDG=FGGGGGCGFGGGGGGGDFGFECEGEGGCDEGDG7CFGGFGGGG<CE?FGFFF<))):A>AAAA=;6C@CDF>@B69416911>4<BF(4445).)-2940.,(((4099(-443(3(4D).391F:422907-(40-(4904((((((((,.((((((,-,()-),((.(((,-(-(31((((
@M00689:251:000000000-CJTJ5:1:1101:29633:13131 2:N:0:10
CGACGACCATGCAGCACCTGTACACCAACCACAAGGGAAACTACATCTCTGCAGCGATCTGGTGTATGTCAAGCCCAGGTAAGGTTCTTCGCGTTGCATCGAATTAATCCACATGCTCCGCCGCTTGTGCGGGCCCCCGTCAATTCCTTTGAGTTTTAGCCTTGCGGCCGTACTCCCCAGGCGGGGCGCTTAATGCGTTAGCTACTACCCAGCGGCCGTTGAAGACCCCTCCCCCTCGCCCCCCCCGTTTCCGCCCTTGCCCCCCCGGCTCTCCTATCCTGGCCTCCTCTTCCTT
+
GDGGGGGGGGGGGGGFGGGGGGGGGGFGGGGGGGGGGGGGGGGGGGGGGGGGGGGGGGGGGGGGGGGGGGGGGGGGGGGGGFGGEFGGGGGGGGGGGEGGDGGGGEGGGGGGGGGGFGGGGGGGGGFF,@EGDEGGGGDGGG+CFFGGFGGFGGGGGFCFFFE):0:=>=AA2-8>6>F452((6,73>><3)65:1:4((6>4?)).(()((4(3749(-,)))...7/),-4<3(49(-56090(445)6((-(-37(4)(3131((-((),)))).-)(.(,(4(().).))
@M00689:251:000000000-CJTJ5:1:1101:22907:13134 2:N:0:10
CGACGGCCATGCATCACCTGTACACCAACCACAAGGGAAACTACATCTCTGCAGCGATCTGGTGTATGTCAAGCCCAGGTAAGGTTCTTCGCGTTGCATCGAATTAATCCACATGCTCCGCCGCTTGTGCGGGCCCCCGTCAATTCCTTTGAGTTTTAGCCTTGCGGCCGTACTCCCCAGGCGGGGCGCTTAATGCGTTAGCTACGACACAGAGGCCGTGGAAGACCCCTACACCTAGCGCGCACCGTTTACGGCATGGCCTCCCAGGGTTTCTAACCCCGGCATCTCTTTCT
+
FGGGGGGGGGGGGGGEFGGGGGGGGFGGGGGGGGGGGGGGGGGGGGGGGFGGGGGGGFFGGGFGGGGGFGDFFGGGGGGGGGGGGGGGGGGGGGGGGGGFEGGGFGGGGGGGGG9EDFGDGCGGGGGG8F>ECEECGGGGGGGGGFF@FGG:3EAEFGCFF500==9>A):>A=C26>FD>BF1949>>6?6<<<<6240:><:2-(7((4.(,(867>B>1).,,329*5:?<>7()569)4((-(.(((5:(,(-,2((,.((,)402(--).)-(((,-3(-(.4)-).)
@M00689:251:000000000-CJTJ5:1:1101:9223:13137 2:N:0:10
CGACGGCCATGCAACACCTGTACACCAACCACAAGGGAAACTACATCTCTGCAGCGATCTGGTGTATGTCAAGCCCAGGTAAGGTTCTTCGCGTTGCATCGAATTAATCCACATGCTCCGCCGCTTGTGCGGGCCCCCGTCAATTCCTTTGAGTTTTAGCCTTGCGGCCGTACTCCCCAGGCGGGGCGCTTAAAGCGTTAGCTACGACACAGAGGCCGTGGAAGACCCCTACACCTAGCGCCTACCGTTTAGGGCAGGAGCGACCCGGGTAATATACCTGCACATCCTATCACTT
+
GGEEGGGGGGGGGGGFEGGGGGGGGGGGGGGGGGGGGGGGGGGGGGFGGGFGGGGG7FFGGGFGGGGGCG<FEFFFFGGGGGGGGGGGGFGGGEB7FFGGGGCFEGGEEFGFGGDFACFGGCGG7CGGC9CEEC8CGEGGGGGGFC??==<ED@AFGDC69F@)8A>)-9>=9>>EGFF<?@>>99>>99FF<))41<6(4>>))1(,((..,(-(30912(.4(2:8//5:4?*474,,,5((..44:01).,40(4(((((-4-403((.).)).))3(.,4677))))))).
@M00689:251:000000000-CJTJ5:1:1101:7286:13153 2:N:0:10
CGACGGCCATGCATCACCTGTACACCAACCACAAGGGCAACTACATCTCTGCAGCGATCTGGTGTCTGTCAAGCCCAGGTAAGGTTCTTCGCGTTGCATCGAATTAATCCACATGCTCCGCCGCTTGTTCGTGCCCCCGTCCATTCCTTTGCGTTTTAGCCTTTCGGCCGTCCTCCCCAGCCGGGGCGCTTAATGCGTTAGCTCCGACCCAGAGGCCGTGGACGCCCCCTCCACCTCCCGCCCCCCGTTTACGGCATGGCCCCCCAGTGTCTCCACTCCTTCCCTCCCCTTTC
+
E7@F+:@FGFC@9FFF<EGGFFGCFGF8@:@FD,CFC,C<DEFGGGGFGF<<,,E+6CFG,,C,A,<<@@@,BFGG8<,B,C?EGFGGGGFGGFD7CFEF>88EG,C<<;9>,>9E;==@CE+@>E8@8D++6=FEGG+@>++6=+6D9+9,+@>>DC989C@:8=A8>5A)9@4>C@CD*:-((-609B1(7))),6,(().)(-(4(42,(((-((-((,((-1(41)03(4C:1(((()(-431:((-)((,(((((.,,41((().)-)))(-4())..()441(.(,)
@M00689:251:000000000-CJTJ5:1:1101:22098:13157 2:N:0:10
CGACAGCCATGCAGCACCTGTACACCAACCACAAGGGAAACTACATCTCTGCAGCGATCTGGTGTATGTCAAGCCCAGGTAAGGTTCTTCGCGTTGCATCGAATTAATCCACATGCTCCGCCGCTTGTGCGGGCCCCCGTCAATTCCTTTGAGTTTTAGCCTTGCGGCCGTACTCCCCAGGCGGGGCGCTTAATGCGTTAGCTACGACACAGAGGCCGTGGAAGACCCCTCCCCCTCGCCCCCCCCGTTTACGGCAGGGACACCACGGGTATCTAATCTGTGCCTCT
+
GGGGGGGGGGGGGGGFGGGGGGGGGGGGGGGGGGGGGGGGGGGGGGGGGGGGGGGGGFFGGGGGGGGGGGGGGGGGGGGGGGGGGGGGGGGGGGGGGGGGGGGGGGGGFGGGFGGGGGGGGGGDGGGGGGGGGGGGGGGGGCGGGFGCFGFGGDGGGGGFFFB)@@BFFFFAA<ABF9;DFBB@>;>9>0246:AD>841:DA<?F<9(723>02::BF134?:01<BDD)((->>-(,((0,(-7>(.4(.4(4(((4(3(,((,4,12642))64>)))).)))(
@M00689:251:000000000-CJTJ5:1:1101:15440:13160 2:N:0:10
CGACGGCCATGCAGCACCTGTTTTCAAGGTCTAGTAAACTAGACACTCCGCTATCTCTAGCAGATTCTATCAATGTCAAGCCTAGGTAAGGTTCTTCGCGTATCTTCGAATTAAACCACATGCTCCACCGCTTGTGCGGGTCCCCGTCTATTCCTTTGAGTTTTAATCTTGCGACCGTACTCCCCAGGCGGAATGCTTAATGTGTTAACTGCATTACTGGAGTGACAAGCCCCCCAACACATAGCATTCATAGTTTAGGGTGTGGACTCACAGGGATTATAACCCTGGCATAT
+
GGGGGGGGGGGGGGFFFGGGFGGGGGGGFGGGGGGGGGGGFGGGGGGGGGGGGGGFGGFGGGGGGGGGGCGGGGGGGFFGGGG?CFGGFGGGGGGGGGGGGGGGGGGGCFGGGGGGGGGGGGGGGGGGFGGGDGGFGGGGCDGGGDGGFGCFGGGF=675=DDB78EECC@E=5@>EAFGFC8C>DFFFBF92>@EFCEF4?CCEDC<3)4<<C3..<5)3(6(9?)1095;<6/((--((9>)2<4)66-)).54)60,.(,2(.521,4:A:((,()).).(,3(((,).)
@M00689:251:000000000-CJTJ5:1:1101:26131:13203 2:N:0:10
CGACGGCCATGCAGCACCTGTACACCAACCACAAGGGAAACTACATCTCTGCAGCGATCTGGTGTATGTCAAGCCCAGGTAAGGTTCTTCGCGTTGCATCGAATTAATCCACATGCTCCGCCGCTTGTGCGGGCCCCCGTCAATTCCTTTGAGTTTTAGCCTTGCGGCCGTACTCCCCAGGCGGGGCGCTTAATGCGTTAGCTACGACACAGAGGCCGTGGAAGACCCCTACACCTAGCGCCCACCGTTTACGGCATGGACTACCGGGGTATCTAAACCTGGCATCTCTGGTC
+
CC7C::BEEFFG?FFFFGGFGGGGGGGGGGGGGGFFF<@FGFFGGGGFGGG9FEFGGGGGGGGGGGGFEGFDFFGGGGGFGFECFFFGGGCCEGDDGGGGGFGGGGGGGFCFFGGD8FFGGGGGGGGGCEECEECCGGCCDDEDGFGGFFFCFFGGGCCF>FFBF=A@=>BD@2@2?>DDF==B0,9;>>??44ABFFBFBAAB2:(41,(448(4<9719?).,414D7)17:DB:D:(47;066,318(-(-34,4:2>2(51(409;B354:)).44(,4()().-)))-
@M00689:251:000000000-CJTJ5:1:1101:17068:13215 2:N:0:10
CGACAGCCATGCATCACCTGTACACCAACCACAAGGGAAACTACATCTCTGCAGCGATCTGGTGTATGTCAAGCCCAGGTAAGGTTCTTCGCGTTGCATCGAATTAATCCACATGCTCCGCCGCTTGTGCGGGCCCCCGTCAATTCCTTTGAGTTTTAGCCTTGCGGCCGTACTCCCCAGCCGGGGCGCTTAATGAGTTAGCTACGACACAGAGGCCTTGGAAGCCCCCTCCACCTAACGCCCCCCGTTTACGGCATTGCCTTCCCGGGTATCTAATTCTTGCATCC
+
F+6@+@FF@F8FFGG@FFGGFGFGGGFGEEGGGGGGGG<EGFFGGFGGGGGGG<F@:FDF<9@FGGEEEDGGEGFGG?@@FF9,@=<ECE7E8FCGGEDF@8ED7;EEGGDFGFFG=EC+AEEE+A+9@9CE+@6>EECEGGDFCFCFF7+3:=CCCECFFF58:85555->>96@DF>>*/>>B>>(6602><)))9755>FE7(479;B(428??00),,5(8???G7)((.9?(.4(3>(.7102:((.4(((()5)5))20,((---).))))).)))-)).(
@M00689:251:000000000-CJTJ5:1:1101:26255:13247 2:N:0:10
CGACGGCCATGCAGCACCTGTACACCAACCACAGGGGAAACTACGTCTCTGCAGCGATCTGGTGTATGTCAAGCCCAGGTAAGGTTCTTCGCGTTGCATCGAATTAATCCACATGCTCCGCCGCTTGTGCGGGCCCCCGTCACTTCCTTTGAGTTTTAGCCTTGCGGCCGTACTCCCCAGGCGGGGCGCTTAATGCGTTAGCTACGACCCCGAGGCCGTGGAAGACCCCTACACCTCGCGCCCACCGTTTACGGCATGGCCTCACAGGGTATTCAATTCTGGCCACCCTGTTCC
+
FFFFCCFGGGGGGGGGGGGGGGGGGGGGGGGGGGFGFGGGGGGGGFGGGGGGGGGEGGGGGGGGGGEGGGFGEGFFCFGGGFGFGFGGGGGDGGGGGGGGGGGGGGCDFFDGGGDGFGGECEEE7EGDGGEECGGGGGC;CC+?;?FGFGC7:@EFGGCFFF@5@)>A=A@-((9;E=4D>D0,14;316::6>):98<0154)46(7(,(4(3((-,4(2(),(4:1D7)((4D(,(,(-71:2?>2:?(5(3124:0(4),(4).204())))..).)))58(8213(,.6-
@M00689:251:000000000-CJTJ5:1:1101:16317:13248 2:N:0:10
CGACGGCCATGCAGCACCTGTCTCACGGTTCCCGAAGGCACATTCTCATCTCTGAAAACTTCCGTGGATGTCAAGACCAGGTAAGGTTCTTCGCGTTGCATCGAATTAAACCACATGCTCCACCGCTTGTGCGGGCCCCCGTCAATTCATTTGAGTTTTAACCTTGCGGCCGTACTCCCCAGGCGGTAGACTTAACGCGTTAGCTTCGGAAGCCACGCCCCAAGCGCCCAACCCCCAACTCGACATCGTTGCAGGCCGTGAACCCCTGGGGCCCTAAACCGGGCACCCCTGAA
+
,46@:@:+@,C,6CFDDGFECFGGGGGGGG7FFGEFD@<C@EF,,CFFGGGGGGGGGGGGFGGGGGGG9FFGGGGGA,E??9?F<A,C<FAADE>+@=C9DEB>8,9AF,C>FFGCEFDGGG8F=C86=@B9C==C+@=EC+10++?+352@:<C;+@;F*B6*:CFBFFFB=5>=2<DG;22(527(/>93?CF<033>97;E).),,8((.3::9;1(4((4((-(19>??15(4((()03((48(,4(())43(,--,,)-(-((-2(((((,(.(46016>((((((()
@M00689:251:000000000-CJTJ5:1:1101:15951:13262 2:N:0:10
CGACGGCCATGCAGCACCTGTACACCAACCACAAGGGAAACTACATCTCTGCAGCGATCTGGTGTATGTCAAGCCCAGGTAAGGTTCTTCGCGTTGCATCGAATTAATCCACATGCTCCGCCGCTTGTGCGGGCCCCCGTCAATTCCTTTGAGTTTTAGCCTTGCGGCCGTACTCCCCAGGCGGGGCGCTTAATGCGTTATCTACGACACACAGGCCGTCGAAGACCCCTACCCCTCGCGTCCACCGTTTACGGCATGGACTCGCCGCGTACCAGACCAGTGCCTCTCGTTAT
+
GGEGG7FGGGFFGFGGGGGGGGGGGGGGGGGGGGGGGGGGGGGGGGGFGGGGGGGGGGGGGGGGGCFGGGGGGGGGGGGGGGGGGGGGGGGGGGGGGGGGGGFGGGGGGGCFFFGGGGGEGGGGEGGGCFEG6EEGGGG@6DC9EFGGFGG,DFGGGG>@AFFFEF>29@AF2(10=@?*?=>;9199960-4)5<3<B((6<D9::>41((((.220((,-,((4(.9303(2C10,(,(7(-43(.4((-(4(1((.),,((-(4((-((().2(((()))-).(.(((((
@M00689:251:000000000-CJTJ5:1:1101:27904:13321 2:N:0:10
CGACGGCCATGCAGCACCTGTACACCAACCACAAGGGAAACTACATCTCTGCAGCGATCTGGTGTATGTCAAGCCCAGGTAAGGTTCTTCGCGTTGCATCGAATTAATCCACATGCTCCGCCGCTTGTGCGGGCCGCCGTCAATTCCTTTGAGTTTTAGCCTTGCGGCCGTACTCCCCAGGCGGGGCGCTTAATGCGTTAGCTACTACACAGAGGCCGTGGAAGACCCCGACACCACGCGGCCACCGTTTAGGGGATGGGCTAACAGGGTAGCTAACCCCGGCATCCTGTTTCTT
+
FFCEFGGG>FFFGGGEFGGGGGGGGGGGGGGGGGFGGGGGGGGGGFGGGGGGGGGGGGGGGGGGGFGGGEGGGGGGGGGGGGGGGGFGG9FGGGGGGGGA6EFGGGGG9FDFF8EFCF+A6CEGEEGGGGGEDG>+8CD6CDCFGAD7BFCFCE,@FFGAA>9@:AFBF@(6>=C8520/2,219>09>0226<AFB1<:?.)6))))..,((.2::F((((.(.,.,*))-7>D(((-(()-4(423(.,)).,-(4,(42()5)3014,().)-(14<(4(((.(.5))..))
@M00689:251:000000000-CJTJ5:1:1101:22459:13326 2:N:0:10
CGACGGCCATGCACCACCTGTCTCACAGTTCCCGAAGGCACCAATCCATCTCTGGAAAGTTCTGTGGATGTCAAGACCAGGTAAGGTTCTTCGCGTTGCATCGAATTAAACCACATGCTCCACCGCTTGTGCGGGCCCCCGTCAATTCATTTGAGTTTTAACCTTGCGGCCGTACTCCCCCGGCGGTCGACTTAACGCGTTAGCGCCGGAAGCCACGCCCCAAGGGCACAACCTCCAAGCTCACACTGGTTACGGCCGGGACCACCCGGGTATCTAAGTCTGGCATCTCTTTCT
+
GGGGGFGGGGGGFGFGGGGGGGGGGGGGGGGGGGGGGGGGGGGGFGGGGGGGGGG9EFGFFGGGGGGGGGGFGGGGGFGGGGGGGGFGFGGGGGGFEGDG9EDEFFFGGGGFDFGGF?@FGGGGGGGEFFFFGCEGCCGGG=@D>FFD?GGGG7D;?FGFFFBE5A@@5=>=AF2-CBG*)52>99399993,);4(-(,-362((-(-(-4<B0(,40,2(-868:(9F448(9<(4.(,/)44(()(.)-5?<0,((--4((3?019>9()4))))).))4),-()6).)))
@M00689:251:000000000-CJTJ5:1:1101:26687:13338 2:N:0:10
CGACGGCCATGCATCACCTGTACACCAACCACAAGGGAAACTACATCTCTGCAGCGATCTGGTGTATGTCAAGCCCAGGTAAGGTTCTTCGCGTTGCATCGAATTAATCCACATGCTCCGCCGCTTGTGCGGGCCCCCGTCAATTCCTTTGCGTTTTAGCCTTGCGGCCGTACTCCCCAGGCGGGGCGCTTAATGCGTTAGCTACGACCCAGAGGCCGTCGAACACCCCTACCCCTACGTCCCACCTTTTACGCCCTGGACTCCCACGGTACTTAACACTTGCCTCCCTTATC
+
GGDFFGGGGGGGFGGFGGGGGGGGGGGGGGGGGGEFGGGGGGGGGGGGGFFGGGGDGGGGFFFFF<FGGGAFDGGGCEGGDFDCFFFGGGGGGGGEG9;FGGF@F?BAFGGGGGDFCFFCDE>EGGFGCFCE8=EGGGCEGG6+DBFFFGF3+5:CD@*+;8@8814=A:=@==EEGD6*853(79>(39?<:A<D924:0))-43(-(-(4312?:13(4(216?FBD7),(4>((.((.<:B??(,-2)5((,(,41(,.(.:((4(((()).6)),)))-,6)(((-)-)
@M00689:251:000000000-CJTJ5:1:1101:19091:13340 2:N:0:10
CGACAACCATGCAACACCTGTACACCAACCACAAGGGAAACTACATCTCTGCAGCGATCTGGTGTATGTCAAGCCCAGGTAAGGTTCTCCGCGTTGCATCGAATTAATCCACATGCTCCGCCGCTTGTGCGGGCCCCCGTCAATTCCTTTGAGTTTTAGCCTTGCGGCCGTACTCCCCAGGCGGGGCGCTTCATGCGTTATGTACGACACAGCGGCCGTCGAAGACCTCTACCCCTACCGCCCACCGTTTACGGCCGGGACTACCAGGGTATCGAACCTCGGCTCCACCTCTCTT
+
FGGGGGGGGGGGFFFGGGGGGGFFGGDFGEGGGGGGGGDGGGGGGEGEGGGGGGGGGFDGFGFGGGGGGGGGFGFFFDFGGGFGGCCG,CFGGEEGCGEGGGF,>AEFDF9EGFCFCFGGGGEGGEFFGCEEEGG>=E=1@C6?DFDGCFC:FAFGGACFFF*):@508>9AA=EBG)38529@>991>F:(644993::())..2441(42((-190((-,,-(44)2**6)458((4(()((4((.-(--((((((-(2402?)8(2,()-((.((((-,((-((.((().))
@M00689:251:000000000-CJTJ5:1:1101:22448:13341 2:N:0:10
CGACGGCCATGCACCACCTGTCTCACAGTTCCCGAAGGCACCAATCCATCTCTGGAAAGTTCTGTGGATGTCAAGACCAGGTAAGGTTCTTCGCGTTGCATCGAATTAAACCACATGCTCCACCGCTTGTGCGGGCCCCCGTCCATTCATTTGAGTTTTAACCTTGCGGCCGTACTCCCCCGGCGGTCGCCTTAACGCGTTAGCTCCGGAAGCCACGCCTCAAGGGCCCCACCCCCCAGCCGACATCGTTTACGGCCCTGGCTCCCAGGGGAACCTATCCTTCCACTCCTTTCC
+
GG@FECGGGGGGGGGFGGGGGGGGGGGGGGGGGGGGGGGCFGGGGGGGGGGGGGGC@FFGFDGGGFGGGGGGGGGGGGFGGGFFFFFGGGGGGGGGGGGFEGGGGGGGGGGGGGGGGGGGGGGGDGGGGGFGGGGGGGGGDCE8CBGG9CCEE:FGGGGFFFEFE7@A@FBA=AD2CBGD?@BB2;:0932(37>2(-(-4:69).5:2:0342(.4;?7:()),208)).71()4(,((-0(-,(.(81:646(2(((,(.(),4()(-(,((32:)3()))())-41)))))
@M00689:251:000000000-CJTJ5:1:1101:14555:13442 2:N:0:10
CGACGGCCATGCACCACCTGTCTCACGGTTCCCGAAGGCACATTCTCATCTCTGAAAACTTCCGTGGATGTCAAGACCAGGTAAGGTTCTTCGCGTTGCATCGAATTAAACCACATGCTCCACCGCTTGTGCGGGCCCCCGTCAATTCATTTGAGTTTTAACCTTGCGGCCGTACTCCCCAGGCGGTCGACTTAACGCGTTAGCTCCGGAAGCCACGCCTCAAGGGCACAACCCCCCAGTGCACTTCGTTTACGGGCTGGGACTCCCGGGTATCCCAACCTTGCCAACCTGTTC
+
GEGG@FEFGGGGGGFFGEFGFGFGGGGGGEGFGGGGGGGEFGFGGCFGGGGGGGGGGGGGGGFFCDGGGGGGGGGGGFFFDFGGGFBFFGGGGCGFEEGFAFGGFGGGGGFGGGGGGGGEGGCDE6==?D,4ACCGE>66@DGGGFC7?@F7AFF=CB9CAF57CCFA>55A94>2BE:DFFDB2((4;917?477(..24(26).,-42(6:?77(.3(4(:<:(((92<:((/((43()*).).,(.,41504(-7(2(((((,,((((())).,.(4())((.)((,3.-4
@M00689:251:000000000-CJTJ5:1:1101:19309:13444 2:N:0:10
CGACAACCATGCACCACCTGTACACCAACCACAAGGGAAACTACATCTCTGCAGCGATCTGGTGTATGTCAAGCCCAGGTAAGGTTCTTCGCGTTGCATCGAATTAATCCACATGCTCCGCCGCTTGTGCGGGCCCCCGTCAATTCCTTTGAGTTTTAGCCTTGCGGCCGTACTCCCCAGGCGGGGCGCTTAATGCGTTAGCTACGACACAGAGGCCGTGGAAGACCCCTACCCCTACCGCCCCCCGTTGCCGGCCTGGGACACCAGGGTTTCTACACCCGGGCACCCTTCAC
+
GGGGGGGGGGGGGGGGGGGGGGGGGGGGGGGGGGGGGGGGGGGGGGGGGGGGGGGGGGGGGGGGGGGGGGGGGGGGGGGGGGGGGGGGGGGGGGGGGGGGGGGGFGGGFGGGGG9FEGFEGGGGEEGGCFGGGGGGGGGCD=EGDFGDFGFGGFEFGG+=ACE<EFAFF9AAD):>C@DCF@=29@F>;BFF<<AA914:?FFFD0199>(,3418((((-(5(.4(29*58(3C12(,-3@>((-4(,(,)(-((((4(((-4<((-(((().4.-(2((((21((,((().
@M00689:251:000000000-CJTJ5:1:1101:9003:13503 2:N:0:10
CGACGGCCATGCAACACCTGTCAACCAACCACAAGGGAAACTACATCTCTGCAGCTATCTGGTGTATGTCAAGCCCAGGTAAGGTTCTTCGCGTTGCATCCAATTAATCCACATGCTCCGCCGCTTGTGCGGGCCCCCGTCCATTCCTTTTAGTTTTAACCTTTCGGCCGTACCTCCCAGGCGGGGCGCCTAATGCGTTAGCTCAGGCACAAGGGCCCGGGAAGCCCCCCAACCCTAACCCCCCACCGTTACAGACTGGGCAAACCGGGAATCACACCCTGGGCACCCTGTTTC
+
GGGG+CFGGGGGGGGGGGGGG,,,CFGDGGCGAF<CC,CF@<CF<,@,A9,6CF8,6<A<,C5@FFD,<@BF,@FGGGGAAC,E5CEAFF,@B=C+,9E=,4@>F?F95EF,A,,@9EDCCEEGEE+4,6@4@+CGD@C=C6>+++55=?+53,,@C>+=A?E*95A5>=9)))*:;9C*:)(6;33(((4:?4))-(----).,((.4:2(,,,4?(((((-((((4)))-(-/3((,(,)--3>69B?(())).))((((((.(,49(((,-,5(((,((((.((-((.))-
@M00689:251:000000000-CJTJ5:1:1101:25826:13517 2:N:0:10
CGACAGCCATGCACCACCTGTCACCTTGTCCCCGAAGGGATTTCCTCGATTAAGAGTAATGCAAGGGATGTCAAGTGTAGGTAAGGTTCTTCGCGTTGCTTCGAATTAAACCACATGCTCCGCTACTTGTGCGGGTCCCCGTCAATTCCTTTGAGTTTTACTCTTGCGACCGTACTCCCCAGGCGGAATACTTAGTGCGTTAGCGGCTGCACGGAGGTGTTGAAACCCCCACCCCTAGGTTTCCCCGTTTCAGGCGTGGACTACCAGGGTTTCTACTCCTAGCATCCCTCTTC
+
GEGGCCFGGGGGFGFGFGGGGGGGGFGGFGGGGGGGGGGGGGGGGGGGEFG:FF,EEFGFGGGAAFDFGGGGGFEFFGGGGEFGGG,FEFGGGDGGDGDFCCEEFFDFGGGGFDG8DFGFGGGEGGFFGG8ECE6>=EFGGGGGCB9DDGGFFFGCFFGF+=9D9DFF=A5@DDA5B@*9>=CDBF)9B3=CEF*964@@FDFC(:>06;E@D9.(61(.81)62<?:D359:?<(31()-9))).(-,4)4)..(4696>2(::3?<(,,()-5)-)5))-4).)(.)(.)-
@M00689:251:000000000-CJTJ5:1:1101:11392:13562 2:N:0:10
CGACGACCATGCAGCACCTGTTTTCCTGTGAGCCGAAGCTCTATTACCTATCTCTAGGCTTTTCAGTCAATGTCAAGTCTTGGTAAGGTTCTTCGCGTTGCGTCGAATTAAACCACATACTCCACCGCTTGTGCGGGCCCCCGTCAATTCCTTTGAGTTTCAACCTTGCGGCCGTACTCCCCAGGCGGGATACTTATTGCGTTAACTCCGTCCCAGAAGGAGTCGATACCTCCTACACTTACTATACATCGTTTACGGCTAGGACTACCGGGTCATCTCATCATGTCACCT
+
G:+@BC@G:F@<C,F@CGFFCCFGGGGFGGGEGGEGGG7CF9EDGGGGCFFFGFFD<FG?F,EFFFGGFGAA<EEC<FA<A9EGGC5:FD:F9FFGGF>8C8EG8F@=DF,CF@EGGFGF8A@FGGG6@86DDFCEGGGGD+@+0<++=DGAFFFFC;C++33A50*:==)=A4A=>=+0058=>2((6..(/7).)9)512::?A<2264((-4)(.(.(.(,(,,(9**)(.0<7:)64*)).)).)-(-4815<(,((.,)).(:((-2((.694)6)4<24)).)).
@M00689:251:000000000-CJTJ5:1:1101:6929:13562 2:N:0:10
CGACGACCATGCAGCACCTGTACACCCACCACAAGGGAAACTCCATCTCTGCAGCGATCTGTTGTATGTCAAGCCCAGGTAAGGTTCTTCGCGTTGCATCGAATTAATCCACATGCTCCGCCGCTTGTTCGGGCCCCCGTCAATTCCTTTGAGTTTTAGCCTTCCGGCCGTCCTCCCCAGGCGGGGCGCTTACTGCGTTAGCTACGAACCAGAGGCCGTGGTAGACCCCTCCACCTACCTCCCCCCTTTTCAGTCCCGGCCTACCAGGGTTCCTAATCCTGGCCTCCCTGGCC
+
GDCF@@FGGFFGFGF<EGGGG<,,CE+CFD<FC,;,6,CDFG,EC,CFFGA,,,B@+,BFG,CAF<FGGFCD9EF<@<,:<EC8C?FGGCBE78CCFFGG8@,@F=EG,FBF8BFF,,=8EE68==C4,48++@@CEED+=+@F+=?DF92,3@@AC9+1@+>*))))08@445/-=>*;*8((,(,49FB0)6)6(4:(,)-43(,(41:0(.(3((-(--))-6)(*/)((,2(((())03(42(().))))6)),(-(-((.))((((((-))))..)(,(.(,(()(((
@M00689:251:000000000-CJTJ5:1:1101:22418:13593 2:N:0:10
CGACAGCCATGCAGCACCTGTACACCAACCACAAGGGAAACTACATCTCTGCAGCGATCTGGTGTATGTCAAGCCCAGGTAAGGTTCTTCGCGTTGCATCGAATTAATCCACATGCTCCGCCGCTTGTGCGGGCCCCCGTCAATTCCTTTGAGTTTTAGCCTTGCGGCCGTACTCCCCAGGCGGGGCGCTTAATGCGTTAGCTACGACACCGAGGCCGTTGCAGACCCCTCCACCTAGTTCCCACCGTTTAAGGCTTTGACTACCAGGGTTTCCCATCCCGGCCCCCATCTCAT
+
G7:@CEDF,EFGGGGCGFGFGGGGGGCFGGGFGGGGGGGGGGGGG9FGCFGGFGGFEGGGGGDEGGGDFG<F@B<FEF@FCEBFFG9FFGFGGG:FCFGAEEEEGGGGDGGFFF,,@FGGGGGGGD6==EECCE+@=?=8=CEGFCFF7E?,5,3@E97A6AE)88==08:5=>4B557CFD25(2;(-,10<A)492(2:B2:),(4(4(,42((3,(,4(5,.,2:DF583?G:?))).72).20(4(()),.,((.)6).2(,)(-(,,).)..80(((-(406(.(.-))
@M00689:251:000000000-CJTJ5:1:1101:12342:13601 2:N:0:10
CGACAACCATGCAACACCTGTTTTCAAGGTCTAGTAAACTAGACACTCCGCTATCTCTAGCAGATTCTATCAATGTCAAGCCTAGGTAAGGTTCTTCGCGTATCTTCGAATTAAACCACATGCTCCACCGCTTGTGCGGGTCCCCGTCTCTTCCTTTGAGTTTTAATCTTGCGACCTTACTCCCCAGGCGGAATGCTTAATGTGTTAACTGCATTACTGGATGGACATGCACCCCAAAAATCAGCATTCATTGGTTAGTGCGTGGACTAACAGGGTACCTAAACCTTGCATCTTT
+
GGEGGGGGGGGGGGGGGGGGGGGGGGGGGGGGGGGGGGGGGGGGGGGGGGDGGGFCGGGGGGGGFGGGGGGFGGGGFEFFGGGGGGGGGDCFEEEFGFGEGGGGGGGGCGGFEFFFGDFGFFD=EFGF?CGG8+@,@EG6=C8==?DD6+=EF89ADDFFFDBEFBCEEB<B=5>@+12+?8==@5):85==4538EF464**/8(/94**.*1*9***)0/)(53))220;;6DD(,((()))/)//)))15)1645).),,,1272().)41?<()))))).3()-(,6A.))
@M00689:251:000000000-CJTJ5:1:1101:12325:13612 2:N:0:10
CGACAACCATGCAACACCTGTTTTCAAGGTCTAGTAAACTAGACACTCCGCTATCTCTCGCAGATTCTATCAATGTCAAGCCTAGGTAATGTTCTTCGCGTATCTTCGAATTAACCCACATGCTCCACCGCTTGTGCGGGTCCCCGTCTATTCCTTTGAGTTTTAATCTTGCTACCGTACTCCCCAGGCGGACTGCTTCATGTGTTCACTGCATTACTGGACTGACAACCCCCCCAACCATTGACCTTCCTTTTTTCGGTCGTGCCCTACCTGGTTCTCTCACTCTGGCCCTC
+
GG>F7+EFGFFFGFFGGGGGFFGGGGGGFFEGF9FCFEFGGGFFFCFFGCFG@FGFFF,6BFG@FGGGF9FGGGGDG9FBFFEGGGGF,,ACEECEFDEEE@GGGCFG7EEGGG,>DC>CF,DAEEEC8CEEEE4,@+++6@DD=BGDD+=:CEGGG,+@FFDEE)DEDF***5AC6>7C5:)08@:)>=55):)<AE4:CC@795*99C?3*9@445?)((0(.6))**.,32D(-,(()*.).).4((6:)).(((-,((-((((.,(()4((.))-)).).).))4((14
@M00689:251:000000000-CJTJ5:1:1101:17220:13615 2:N:0:10
CGACGACCATGCAGCACCTGTCACCTTGTCCCCGAAAGGATTTCCTCGATTAAGAGTAATGCAAGGGATGTCAAGTGTAGGTAAGGTTCTTCGCGTTGCTTCGAATTAAACCACATGCTCCGCTACTTGTGCGGGTCCCCGTCAATTCCTTTGAGTTTTCATCTTGCGACCGTACTCCCCAGGCGGAATACTTAATGCGTTAGCGGCGGCACGGCGGTGTTGACACCCCCACCCCTAGTATTCATCGTTTACGGCGTGGACTACCAGGGTATTTACTCCTGGCCTCCTCGTTC
+
GGGGGFGGGGGGGGGGGGGGGFGGGGGCGGAFGGGGGGG8FFFG@EFCEGFG9F@AFAFGGGFFGGG8FGGGGGGGFGGGGGGGGGGGGGGGGGCEEFGGGGGFGG@<E=DFGGGFGGGGGGCGEGGGGG?FGE8CCGGGGGGD?FFF9D7==:@FGCF7CCEFF@E>=85=A5=89ECDFA)/:@>2>3>EFEE5<E>@?037209049BFFF09110:((6,)3:;G3)4(4)-(46<AFAF4A?:BF146((394>((5:B,),((.,)).))).44),(,).(.((-,(
@M00689:251:000000000-CJTJ5:1:1101:10673:13684 2:N:0:10
CGACGGCCATGCAGCACCTGTACACCAACCACAAGGGAAACTACATCTCTGCAGCGATCTGGTGTATGTCAAGCCCAGGTAAGGTTCTTCGCGTTGCATCGAATTAATCCACATGCTCCGCCGCTTGTGCGGGCCCCCGTCAATTCCTTTGAGTTTTAGCCTTGCGGCCGTACTCCCCAGGCGGGGCGCTTAATGCGTTAGCTACGACACAGAGGCCGACGAAGACCCCCACCCCTGGCCCCCACCGTTTACGGCAGGGACTCCCAGGGTCTCTCACCCTGCCCCCT
+
GGGGGGGGECGGGGEFGGGGGGGGGGGGGGGGGGGGGGGGGGGGGGGFGGGGGGGGGGGGFGGGGGGGFGFGGG@FGFGGGGGGGFGGGGGGGGGGGGGGGGGFGGGGFFGFGGGGFDFEGGGGCEGGCGGGGGEGGGGGG>EGGFGGFGFGGFGGGGGFFFF@CB>BA29A@BEFGFDDFD(67((,360:6<AF>F0?3><9>:(2(-3:?F10,1((--411?7(9))((-/,((4((7((32(.10(--60((((,,.((.(4060((-63..14(((.(,((
@M00689:251:000000000-CJTJ5:1:1101:10656:13688 2:N:0:10
CGACGGCCATGCAGCACCTGTACACCAACCACAAGGGAAACTACATCTCTGCAGCGATCTGGTGTATGTCAAGCCCAGGTAAGGTTCTTCGCGTTGCATCGAATTAATCCACATGCTCCGCCGCTTGTTCGGGCCCCCGTCAATTCCTTTGAGTTTTAGCCTTGCGGCCGTAATCCCCAGGCGGGGCGCTTCATGCGTTAGCTACGACACAGAGGCAGTGGCGACCCCCTACACCTCGCCGCCACGGTTTCAGACCTGGGTCCCCAGCGTATATCACTCGTGCACCCATATAC
+
FGDEGEGGGGGGGFGCFFGGGGGGGGGGGGGGGGGGG,CFGGGGGFGGGGGGGGGGCEFFGGGGGGGFGG,EFGGGGDGGGGGGGGGGGG?:EFFGGC;FEGFGGGGFGCFFG,,@DFFGGGEGG68E,=86++=CEC+6=+@=DFCCCG+,@C:9CFFA?A585):@ABF)));E4<**8>>2(.6(-(8(64).4((,36:B??06613(.((4(((((,((-(,(7/0.((5(.((-()43:((,(()).))-)(((((.33(3((-((.6)))).((((,)((-(().)
@M00689:251:000000000-CJTJ5:1:1101:15670:13705 2:N:0:10
CGACGGCCATGCAGCACCTGTACACCAACCACAAGGGAAACTACATCTCTGCAGCGATCTGGTGTATGTCAAGCCCAGGTAAGGTTCTTCGCGTTGCATCGAATTAATCCACATGCTCCGCCGCTTGTGCGGGCCCCCGTCAATTCCTTTGAGTTTTAGCCTTGCGGCCGTACTCCCCAGGCGGGGCGCTTAATGCGTTAGCTACGACACAGAGGCCGTGGAAGACCCCTACACCTGCCGCCCACCGGTTCCGGCATGGATCACCCAGGTTTCCATTCCTCGCCTTCCAGGCCTT
+
GGEFEGGGGGGGGGGFGGGGGGGGGFDFGGGGGGFGGGGGGGGGGGGGGGGGGGGGGCFGGGGGFGGGGGFGGGGGGFGGGGGGBFFGGGGGGGGGGGGG>,EFGGGGGFDGGGGGGF?ECCEG786D,9CCEGGEGGDEGDGG@F8DAC8,:DCFFEGFFFF@EF5ABFFD@(/;E=C485((3(-491<()4)46(4:0.))5:00(-2(.((-((-(4(,.,3?:D5><((0((((43>0(--((-3(((((40(,))),,.1(,4:)))).)))-))(.4(-,.)),(())
@M00689:251:000000000-CJTJ5:1:1101:10958:13725 2:N:0:10
CGACGGCCATGCATCACCTGTACACCAACCACAAGGGAAACTACATCTCTGCAGCGATCTGGTGTATGTCAAGCCCAGGTAAGGTTCTTCGCGTTGCATCGAATTAATCCACATGCTCCGCCGCTTGTGCGGGCCCCCGTCAATTCCTTTGAGTTTTAGCCTTGCGGCCGTACTCCCCAGGCGGGGCGCTTAATGCGTTAGCTACGACACAGAGGCAGTGGAAGCCCCCTACACCTAGCCACAACCGTTTACGGCATGGGCCACCAGGGTATCTAATCCTGGCATCCCTTTCT
+
GGGGGGGGGGGGFGGGGGGGGGGGGGGGGGGGGGGGGGGGGGDGGFGGGGGGGGGGGGGGGGGGGGGGGGGGGGGGGGGGGGGGGGGGGGGGGGGGGGGGDGGFGGGFGGGGGCDGEGGGGGGGGDGG8DEGGGEGGGGGGGGGGFGGFGGCGGGGCCFFFFB@=>5AAFFDD9CFGFG:FFF@>;;>;0869<ABB:28?AA>F((3(,,8?7?:(4370)44((,15)58,85(582()0(.40,36:()469>>(4,((4(((2<<(()))).)-<A<?6()((.)).).
@M00689:251:000000000-CJTJ5:1:1101:24209:13725 2:N:0:10
CGACGGCCATGCATCACCTGTCACCTTGTCCCCGAAGGGATTTCCTCGATTAAGAGTAATGCAAGGGATGTCAAGTGTAGGTAAGGTTCTTCGCGTTGCTTCGAATTAAACCACATGCTCCGCTACTTGTGCGGGTCCCCGTCAATTCCTTTGAGTTTTAATCTTGCGACCGTACTCCCCAGGCGGAATACTTAATGCGTTAGCGGCGGCACGGAGGTGTTGAACCCCCCACACCTAGTATTCCTCGTTTCCGGCTTGGCTTACCAGGGTCTCCACTCCTGTCCTTTCCGCCT
+
F=@@@+@CFFGGGGGEGGGGGGFGGGGGGGGGGGGGGGGGGGGGGGGGGGGEGGFGGGGGGGGFGFEGCCGGGGFFFFFFGEGGGGFCGGGGDDGEEGGGGGGGGG+?EAFFGGGFFGGGGGC8>E,=DF8EGGD=E8=DDDED=D7DFGFGC,@32@FF6F@E@=5555A558=BC)3CA9=4@=@92=B*956/)9;:;01)67>>04((-((3(48-2,46)446C)77:?C037>))9<2).,:?B)-:21010::(4)4:47(4,(..)6()2<24)),.)-))(((,
@M00689:251:000000000-CJTJ5:1:1101:4523:13760 2:N:0:10
CGACAGCCAGGCAGCACCGGGACACAAACCACAAGGGAAACTAGAGCGCTGCAGCGAACTGGGGGAGGACAAGCCCAGGGAAGGGTCTGCGCGTTGAAGCGAAGGAAGAAACAGGCGCCGACGAGTGTGCGGGACCGCGTAAAGGCAGTGGAGGGTTAGACGGGGGGCGGGAGGCACAAGGGGGGGGGATGAAGGCGTGAGCAAGGAGAAGGAGGCAGGGGAAGAACGGGAAAGAGGGGGGGAAGGGATGAGGGAAGGGAAGAAAAAGGAAGGGAAAAGGGGGAAAGGGGAGAGG
+
,6:=6:=96,6:6C,<;6+6+6+6,,9C6:C,CEEECE@E,,C,:,,+8,87BE:FC++,:B,@+7+@,9:<B,++9B?+??CE+9,,,48+@++8+5,,6>=++6>8,,8,38>@6@+4++5**44,776@C*4***24)27+*)**)*2<F**/*3;+2.(.(-74(4(4((((*(*98(39>9(4(-(,.6>37((22(),,(3(4.((.86((4(439(-,.,(*10(.(*((-(,()-4(14(,4>0:B(4232,,-,((((-44,(((4,(((-3(34(4(.((,4-41
@M00689:251:000000000-CJTJ5:1:1101:20417:13787 2:N:0:10
CGACAGCCATGCAGCACCTGTACACCAACCACAAGGGAAACTACATCTCTGCAGCGATCTGGTGTATGTCAAGCCCAGGTAAGGTTCTTCGCGTTGCATCGAATTAATCCACATGCTCCGCCGCTTGTGCGGGCCCCCGTCAATTCCTTTGAGTTTTAGCCTTGCGGCCGTACTCCCCAGGCGGGGCGCTTAATGCGTTAGCTACGACACCGAGGCCGTGGACGCCCCCTACCCCTCGCGCCACCCGTTTACGGCCTGGAATACCCAGGTAGTTAACCCCTGCCCTC
+
GGGGGGGGGFGGGGGGGGGGGGGGGGGGGGGGGGGGGGGGGGGGGGGGGGGGGGFGEGGGGGFGGGGGEBFGGGGGGGGFGGGGGGGGGGCFGEGFEFFGGGGGGGGFGGGGGGGGGGG>EGGGGEGG8EEEEEGGGEGEGDGGGFGGFCF7DFGGFGCFAFFFFAFB>AFDD2AEFACD42=929>BB>B1AABA,,88:AAA),,2(,((,--3,(,(-83((,47D3<(((1((--((0(((,(((.()((-(-3(.(),))(),454)))).-).(((.(((,
@M00689:251:000000000-CJTJ5:1:1101:9225:13804 2:N:0:10
CGACGGCCATGCATCACCTGTACACCAACCACAAGGGAAACTACATCTCTGCAGCGTTCTGGTGTATGTCAAGCCCAGGTAAGGTTCTTCGCGTTGCATCGAATTAATCCACATGCTCCGCCGCTTGTGCGGGCCCCCGTCAATTCCTTTGAGTTTTAGCCTTGCGGCCGTACTCCCCAGGCGGGGCGCTTAATGCGTTAGCTACGACACAGAGGCCGTGGCAGGCCCCTACCCCTATGCCCACCCGTTTCCGGCTGGGGCTACCGGGGTATCTAACACGGGCTCCCCTTTTCTT
+
GGEGGGGGGGGGGGGFGGGGGGDEGGGFGGGFGGGGGGGGGGGGGFFEE9<<FEFG,@FFFFEFFEE<<FFGFGGGDGGFGGG?FDFGGFGGGGGGGGGFGGFGDGGGGGGGAECF4=DCEE=CGEGGFGGGEE>EEEDGGDCF@FFFF7@7CDFGGGGFAF5)8AFA255>4(9BC@<7?=@FF((42,33-)46;B016A94)(34991(4220:(7>6(.-((-(51>6((9:1.)).?0(-31314)58((((((((-8<2((-4((,)).-)),((-((,((-(().)-)
@M00689:251:000000000-CJTJ5:1:1101:9243:13807 2:N:0:10
CGACGGCCATGCATCACCTGTACACCAACCACAAGGGAAACTACATCTCTGCAGCGATCTGGTGTATGTCAAGCCCAGGTAAGGTTCTTCGCGTTGCATCGAATTAATCCACATGCTCCGCCGCTTGTGCGGGCCCCCGTCAATTCCTTTGAGTTTTAGCCTTGCGGCCGTACTCCCCAGGCGGCGCGCTTAATGCGTTAGCTACGACACAGAGGCCGTGGAAGACCCCAACACCTAGCTACCACCGTTTACGGCATGGACTACCAGGGTATCCAATCCTGGACTCTCATGCCTT
+
GGFEGGGGGGGGGGFFDGGGGGGGGGGGGGGGGGGGGGGGGFGGGFGGGGGGGGGGGGGGGGGGGGGGGFGGFG@DFGGGGGGGGF9AFGGGGGEE=DDEEGGGGGGGFFFGGGGGFCFGGGG6CEFGCFEGGG6B>EDEGGE+C?FCFF=CDCEC>DG6AAE):A9=):@=DBE(C(?DFF@>(37;;90<9)6<4(4:<AAA86:>(47<B:1:?>0(382,(4<(5*)((-7:7<())/,.)49:::?AB((3-,4::)(,,.8?,(().-)5)8()52(()().)).))).
@M00689:251:000000000-CJTJ5:1:1101:20076:13817 2:N:0:10
CGACGGCCATGCAGCACCTGTACACCAACCACAAGGGAAACTACATCTCTGCAGCGATCTGGTGTATGTCAAGCCCAGGTAAGGTTCTTCGCGTTGCATCGAATTAATCCACATGCTCCACCGCTTGTGCGGGCCCCCGTCAATTCCTTTGAGTTTTAGCCTTGCGGCCGTACTCCCCAGGCGGGGCGCTTCATGCGTTAGCTACGACACCGGGGCCGTGGAAGACCCCTACCCCTAGCGCCCACCGTTTACGGCAGGGCCTAACAGGGTATCCAATCCTGGGCTCTCAGTCC
+
GGGGGGGGGGGGFGFFGGGGGGGGGGGGGGGGGGGGGGGGGGGGGGGGGGFGGGGGGGGGGGGGGGGGGGGGGGGGGGGGGGGGGGFGGGGGGGGGGGGGGGGGGGGGGGGGGGGGFGFGGGGGGGGGGGGGGGGGGGGGGGGGGFGGFGGGGGGGCGCBFFF@5=A9555>>=CFG@F569@@F104>01(6:<AF1::<F<9B(22(7-9>FB6>6(39047:???<55,.43:4<?02>9(2,(,4::)(-1((-2(((.).).40((.-):8.2.)45((((.42)-))
@M00689:251:000000000-CJTJ5:1:1101:23573:13817 2:N:0:10
CGACGACCATGCATCACCTGTACACCAACCACAAGGGAAACTACATCTCTGCAGCGATCTGGCGTATGTCAAGCCCAGGTAAGGTTCTTCGCGTTGCATCGAATTAATCCACATGCTCCGCCGCTTGTGCGGGCCCCCGTCAATTCCTTTGAGTTTTATCCTTTCGGCCGTACTCCCCAGGCTGGGCGCTTAATGCGTTAGCTACGACACGACGGCCCTGGCCGCCCCCCACCCCCCACGCCCCCCCTTTTCCGCATCGACCACCAGGGTATTCAACCCCTCCACTCCCGTCA
+
EGEFF+FG7FEFGECCEGGFGFDFGGFFC6@F,C<<BFFFGGFFCFGCFFCGGC@@+<BF<,,@FEFFFGF@EEFGEA7FGGG@FDFGE=7FG+@=7EDF>=,@>;F<FGGGG8E@,E++6CCE>=DD=8C8EEEGGG>>99+5=A7+=EFGG;7EGA+?AA**:=5555:529C3F=*76=(-8922:9717))12,1((9933,3049(-((,,4(-(((.(((44D))-(2<-(,-((7216((-4))))-3((((,-(((4,3((.()))).6,,(((433).((((((
@M00689:251:000000000-CJTJ5:1:1101:5977:13881 2:N:0:10
CGACAACCATGCACCACCTGTACACCAACCACAAGGGAAACTACATCTCTGCAGCGATCTGGTGTATGTCAAGCCCAGGTAAGGTTCTTCGCGTTGCATCGAATTAATCCACATGCTCCGCCGCTTGTGCGGGCCCCCGTCAATTCCTTTGTGTTTTAGCCTTGCGGCCGTACTCCCCAGGCGGGGCGCTTACTGCATTAGCTACGACACCGAGGCCGGTGAACACCCCTACACCTAGCTACCACCGGTCACGGCCTGGCTACCCGGGGGTTCTAATCCTGGACCCCATGTCTTT
+
GGGGEEGGGGGGGGGGGGGGGF,6EEGFCCGGGFGGGGGG?EF@FFGCFGGGFGGGG@FGGGGGGGGE<<9EFGGGGCEEAFFE@EFCGDFEE>::49;@8=8,@FEF,CFEEFEG8==8=EEC+@=@,7B>EDC>8E++6+CCD?GGFFF,3DGGG9?A5<*)=>)8@A54::4;C4C5652>((.979(-,.66))).6()))(,--((-((-247(((-)).2-(>*.(,2D1(,())1,4:6((-(,)4(4((,,4,.(,((-((-((())))-)))(.(.((,(.)).).
@M00689:251:000000000-CJTJ5:1:1101:21304:13883 2:N:0:10
CGACGGCCATGCATCACCTGTACACCAACCACAAGGGAAACTACATCTCTGCAGCGATCTGGTGTATGTCAAGCCCAGGTAAGGTTCTTCGCGTTGCATCGAATTAATCCACATGCTCCGCCGCTTGTGCGGGCCCCCGTCAATTCCTTTGAGTTTTAGCCTTGCGGCCGTACTCCCCAGGCGGGGCGCTTAATGCGTTAGCTACGACACAGAGGCCTTGGAAGACCCCTACACCTAGCGCCCACCGTTTACGGCATGGACTACCCGGGTATCCTCTCCTTGCACTCCTGTCCT
+
GGGGGGGGGGGGGGGGGGGGGGGGGCGFEFGFGGGGGDFGFGGGGFG9ECFGGGGGGGGGFFGGGGFFGGFCFGGGGFGGGGEGEFCFGGDGGF>:FF=DEGCGFGGGFEFGGGE@=DD=>>8EEGGGGFCE+@CCEE6++3799FCFFFCCDFGFCFD69A@:E5=>=>:@D2>=7><DFB9>9BF>>033:<<)131105)6<??B99:?(58<0)3::?63(8:,17:?::DB()51(73:0-76(((6:2229(:87)5:1(4(7(3).)))).4))-(5)-((.,-4))
@M00689:251:000000000-CJTJ5:1:1101:15899:13884 2:N:0:10
CGACGGCCATGCATCACCTGTACACCAACCACAAGGGAAACTACATCTCTGCAGCGATCTGGTGTATGTCAAGCCCAGGTAAGGTTCTTCGCGTTGCATCGAATTAATCCACATGCTCCGCCGCTTGTGCGGGCCCCCGTCAATTCCTTTGAGTTTTAGCCTTGCGGCCGTACTCCCCAGGCGGGGCGCTTAATGCGTTAGCTACGACCCAGAGGCCGTGGAAGACCCCCACACCTCGCCCCCACCGTTTCCCGCATCGCCTACCACGTTATCCAAGCTAGGAATCCCATTTAC
+
GGGGGGGGGGGGGGGGGGGGGGFFGGGGGGGGGGGGGGGGGGGGGGFFGGGCGFGGGGFGGGGGFFGFEGEEDFFGGFG<FGGGGGGGF9B,B@FEGGGGEGC,=FGGDEFGCCFFADGGDEE6++=D,=BEGGECEGG8:CEGFFCDF7+;CF:D7DC>6AC558=ABF=24>:=F9*2/2(,307(,4:?A<4>>B26(6<4)-(-(,(311(6?>17(,547(:<5)0-84*(.49((.-(-,,,-,)-,,,3((-(((((,))2(((())-))().)(.)).)).)..))
@M00689:251:000000000-CJTJ5:1:1101:15881:13889 2:N:0:10
CGACCGCCATGCATCCCCTGTACACCAACCACAAGGGAAACTACATCTCTGCAGCGATCTGGGGTATGTCAAGCCCAGGTAAGGTTCTTCGCGTTGCATCGAATTAATCCACATGCTCCGCCGCTTGTTCGGGCCCCCGTCAATTCCTTTGGGTTTTAGCCTTGCGGCCGTACTCCCCAGGCGGGGCGCTTACTACGTTCGCTACGACACGAAGGCCGTGGAAGCCCCCTTCCCCTGGCGCCCCCCGTTCACGGCATTGTCTCCCCAGGTCACTTAACCCGACCCCA
+
C+68+@BF+CFFGGF,CD8,CFCFCF,C;BFFG?<F@ED,CF<CFA6FAFGGGGGCCC@@,,,+8BFFDF,@<AFD,,,55,,FFGFFGGDC+8@+@EA;+4,9@FFEF,,9AEGGF;D>E>CEGG6=,@@?=@@83=+@CG8D=A?GF7+,5:;:?EF>?A@)3)1)))///(9=GF4DFD=(((,(((41)6)61(8((41--4(4(9(((((.2(4((1).4<:(5)),.(*.(4:((8413,3(4(,.((((()))-.)5.2((-.)..))))))((((((((
@M00689:251:000000000-CJTJ5:1:1101:5980:13900 2:N:0:10
CGACAACCATGCACCACCTGTACACCAACCACAAGGGAAACTACATCTCTGCAGCGATCTGGTGTATGTCAAGCCCAGGTAAGGTTCTTCGCGTTGCATCGAATTAATCCACATGCTCCGCCGCTTGTGCGGGCCCCCGTCAATTCCTTTGAGTTTTAGCCTTGCGGCCGTACTCCCCCGGCGGGGCGCTTAATGCGTTAGCTACGACACAGAGGCCGTGGAAGACCCCTACCCCTCGCGCCCCCGTTTTCCGGCTTGGCCTACCCGGGTATCTACACCTGGAATCACCGTCT
+
GFFEFGGGGGGGFGGFGGGGGGGGGGGGGGFGGGGGGGGGGGGGGFGGGGGGGFFG7EFGGGGGGGGGCG9EFEDEGGGDFGGGGGGGGGGGGGGCFE;448@FGGGGGGGGFGFGFGGGGDDECGFG,AEDGGGDEC>ADC69CFFGFC87;FCFGA+=AB@))5>5=5>4>BE492*7)/53039>>9<(-.5>9080:2:<>6:66972:0(34(9011)(.34:C9)((49((-,3(70-2(-386)460(((,,(,43:7(4(,4().)))-42(.((,)))(.(.((
@M00689:251:000000000-CJTJ5:1:1101:19790:13976 2:N:0:10
CGACGGCCATGCATCACCTGTACACCAACCACAAGGGAAACTACATCTCTGCAGCGATCTGGTGTATGTCAAGCCCAGGTAAGGTTCTTCGCGTTGCATCGAATTAATCCACATGCTCCGCCGCTTGTGCGGGCCCCCGTCAATTCCTTTGAGTTTTAGCCTTGCGGCCGTACTCCCCAGGCGGGGCGCTTAATGCGTTAGCTACGACACAGAGGCCGTGGAAGCCCCCTCACCCTAGCGCCCCCCGTTTCCGGCCTGGCCTACACGGGTATCTCATCCTGGCCTCCCCGTCC
+
GGGGFFGGGGGGGGGFGGGGGGGGGGGGGGGGGGGGGGGGGGGGGGGGGGGGGGGGGGGGGGGGGGGGGGGGGGGGGGGGGGGGGGGGGGGGGGGGGGGGGGEFFGGGGGGGGGGGGGGGGGCGGGGGGGGGGGGGGGGGG>ECGFGGFGGCFCFFCGGFFF55@=AA2@BADBC;FD44?=((3;F990??<)6<1(4((4664(,4(3(.((1(49>(-(5<02::C50(.(1,((.-9F9((4((.()43161(38((,(457?>((()-))..)6542<()(.(((-(-
@M00689:251:000000000-CJTJ5:1:1101:15919:14084 2:N:0:10
CGACGACCATGCACCACCTGTACACCAACCACAAGGGAAACTACATCTCTGCAGCGATCTGGTGTATGTCAAGCCCAGGTAAGGTTCTTCGCGTTGCATCGAATTAATCCACATGCTCCGCCGCTTGTGCGGGCCCCCGTCAATTCCTTTGAGTTTTAGCCTTGCGGCCGTACTCCCCAGGCGGGGCGCTTAATGCGTTAGCTACCACCCAGAGGCCGGTGAAGGCCCCTCCACCTAGGCACCACCGTTTCCGGCATGGACTAACAGGGTACTCTCTCCTGGCTATCTCGTTTTT
+
GGFGGGGGGGGGGGGFFGGGGGGGGGGGGGGGGCFGGFFGGGGGFGGAEGEGGFGGGFGGGGFGGGGGGGGGGGGGGGFGGGGGFFFCGGGGDFE7CFFF6EGFDGGGF9FFGGGGCF=+6CEG7CGEDDGGGG>8CGD?D6@G@F8DF787+@,=C;CFACCC:55=AFBFA=C2E@455@>693;>9>F:)44<(-4(4>B<)(,),4(,4203<9((,,.6(,.1<5.1((>(()(()04(:01(,.))(((((.:05)()..36(,(,))))))..5:0())5))(---,-
@M00689:251:000000000-CJTJ5:1:1101:28974:14116 2:N:0:10
CGACAACCATGCACCACCTGTCACCTTGTCCCCGAAGGGATTTCCTCGATTAAGAGTAATGCAAGGGATGTCAAGTGTAGGTAAGGTTCTTCGCGTTGCTTCGAATTAAACCACATGCTCCGCTACTTGTGCGGGTCCCCGTCAATTCCTTTGAGTTTTAATCTTGCGACCGTACTCCCCAGGCGGAATACTTAATGCGTTAGCGGCGGCACGGAGGTGTTGAAACCCCCACACCTAGTATTCATCGTTTACGGCGTGGACTACCAGGGTATCTAATCCTGGCATCTTTGTCC
+
GGGGGGGGGGGGGGGGGGGGGGGGGGGGGGGGGGGGGGGGGGGDGGGGGGGGGGGGGGGGFGGGGGGFGGGGGGGGGGGGGGGGGGGGGGGGGGGGGGGFGGGGGGGGGGGGGGGGGGGGGGGGGGGGGGFGGGGGGGGGGGGGGFGGFFGGGGFEFGGFFFFFFFEB@BFBFFFFGF;DFADFBB>FDFEE??>?<E>@@@F<@F(697036969;61A<04<243(99.1(8C::?A4)9<A<A:6?FBA039>FFB4()(,.2:<6(()))64))-)47((-4)))))))
@M00689:251:000000000-CJTJ5:1:1101:8340:14279 2:N:0:10
CGACAGCCATGCATCACCTGTACACCAACCACAAGGGAAACTACATCTCTGCAGCGATCTGGTGTATGTCAAGCCCAGGTAAGGTTCTTCGCGTTGCATCGAATTAATCCACATGCTCCGCCGCTTGTGCGGGCCCCCGTCAATTCCTTTGAGTTTTAGCCTTGCGGCCGTACTCCCCAGGCGGGGCGCTTAATGCGTTAGCTACGACACAGAGGCCGTGGAAGACCCCTACCCCTCGCGACAACCTTTTCAGGCATGAGCTACCAGGGTCTCTACTCCTGGCACTTCTTGTCTT
+
GGGEGGGGGGGGGGFFFGGGGGGFGGGGGGGGGGGGGCGGGGDGGDGGGGGGGGGGEGGGGGCGGGGGGGCFGGGGGGGGGGGGFFGGGGGGGGGGGGGGGCDFGGGGGGGGGF?FGGC>EDEGEE?FFFGGEEGCCGDGC+CFGFGCFG7EGAFGGC6=;CC):5:=A):)<BE=C@474>=@(39>FF6<44<A9338()644021(-:::>0(8(410(),(4(8D<)(..C:((1,-<((41336AA))).()(.)).)58).(1:(().)-).2<)(((,,))-)).))-
@M00689:251:000000000-CJTJ5:1:1101:9770:14301 2:N:0:10
CGACGGCCATGCAGCACCTGTACACCAACCACAAGGGAAACTACATCTCTGCAGCGATCTGGTGTATGTCAAGCCCAGGTAAGGTTCTTCGCGTTGCATCTAATTAATCCACATGCTCCGCCGCTTGTCCGGGCCCCCGTCAATTCCTTTGAGTTTTAGCCTTTCGGCCGTCCTCCCCAGGCCGGGCGCTTACTGCGTTAGCTACGACACGTCGGCCTTGGCATACCCCTCCACCTATCGCCCACCGTTTACGGCCTGGCCTCCCCCTGTATCTCATCCTTGCATCTCGTTCT
+
F+@@:C@@CFFFG<ECFEGFFGFGGDE<EEGGGGEECFEGGFGGGGDGFGCFG<FGGGCDF,@BFGCEFF9<EFGFF8CEFGF?AAFACF,,@>F77,@A,9,EAFFGGGGG,EFGACD>GGDGDG?E,=@C>>ECEG8CC+@@F?FF@92,+7ECE,51;A@60:ABD55)-56<C5>*3:(5(((36(66/93;337(4))9)(4,((,(((,3((,)40<3).(.7<>0(453,.,,:B:(,4(.821.,((-(--31),(,(((-..))))))).)))().6).(,(((
@M00689:251:000000000-CJTJ5:1:1101:9752:14304 2:N:0:10
CGACGGCCATGCAGCACCTGTACACCAACCACAAGGGAAACTACATCTCTGCAGCGATCTGGTGTATGTCAAGCCCAGGTAAGGTTCTTCGCGTTGCATCGAATTAATCCACATGCTCCGCCGCTTGTGCGGGCCCCCGTCAATTCCTTTGAGTTTTAGCCTTGCGGCCGTACTCCCCAGGCGGGGCGCTTAATGCGTTAGCTACGACCCAGAGGCCGTTGCAGCCCCCCACCCCTAGCGCCCACCGTTTACCGCATGGACTACCCCGGTATCTACCTCTGGCACCGCTTTTT
+
GGEFE@FGFFFFCDEFFGGGGGGGGGGGGGGGGGFGFFGGGGGGGFGGGGGGGGGGGGGGFGGGGFGGGGGGGGFFEFGGGDGGGGGGGGFFEGF:F?DGG8EGGEFFGGGGGGEGFGDGGGGGGGCGFGDE>CEGGG6EG77FGFGGFGF7DFGGGFFFFFF)=8):@2:2@=E=F=4889(7317>>>?:AB2<,442:AFFB?(((4140,(-8396:(5)),-3>)03(4C?1.((-59(8:018::4)3;7<(().)(51((-(4-,)).)).5<2342)((,((())
@M00689:251:000000000-CJTJ5:1:1101:22582:14308 2:N:0:10
CGACGACCATGCATCACCTGTACACCAACCACAAGGGAAACTACATCTCTGCAGCGATCTGGTGTATGTCAAGCCCAGGTAAGGTTCTTCGCGTTGCATCGAATTAATCCACATGCTCCGCCGCTTGTGCGGGCCCCCGTCAATTCCTTTGAGTTTTAGCCTTGCGGCCGTACTCCCCAGGCGGGGCTCTTAATGCGTTAGCTTCTACCCCAGGGCCGTGGAAGACCCCTCCACCTAGCACCCACCGTTTACGGCCTGGACTACCAGGGGCTCTAACCCTGGCATCCCTGTTT
+
GGGGGCFGGGGGGGGGGGGGGGGGGGGGGGGGGGGGGGGGGGGGGGGGGGGGGGGGCFFFGGGGGGGFGGGGGGGGGGGGGGGGGGGGGGGGGGGGGGGGGGFGGGGFGGGGGGGGFGGGGGGGGGGGGGGGGGGGGGGGGGDFGFGGFGGCFGGGGGGFFFFFFF>BBABFA9CEGFGGFF>BB;B(448AB<<A0<?BB9)).--4)(-((-4:?6999:2:0:<15*)((47(,),)-7:(-322<7(4(-,(46(8<.(5(),(4(((-(.)),,,((,,).(,5).))
@M00689:251:000000000-CJTJ5:1:1101:15746:14339 2:N:0:10
CGACAACCATGCATCACCTGTACACCAACCACAAGGGAAACTACATCTCTGCAGCGATCTGGTGTATGTCAAGCCCAGGTAAGGTCCTTCGCGTTGCATCGAATTAATCCACATGCTCCGCCGCTTGTGCGGGCCCCCGTCAATTCCTTTGAGTTTTAGCCTTGCGGCCGTACTCCCCAGGCGGGGCGCTTAATGCGTTAGCTACGACCCAGAGGCCGTGGCAGCCCCCTACACCTAGCGCCCACCAGTTCCGGCATGGACTACCAGGGTAACTACACCCGGCAACCCATGTTC
+
GGGGCGGGGGGGGGGFFGGGGGGGGGGGGGGGGGGGGGGGGGGGGGGGGGGGGGGGGGGGGGGGGGGGGGGGGGGGGGGGGGGGGGGGGGGGGGGGGGFGGGGGGGGFGFGGGGGGGGGGGGGGGGGGCGEGDEGGGGGGGDGFCFGGFGGGGGFGGGDFFFFC@>AFFF9<ABFFGFGGFF2@2;@>FFFF<<299?6:BFAA>B610(1:208(274(7-4((4:2197<B:F?,,514@9::6((.6-623-,(,8:?)(,.,)-4(((,)-)),(,((((,((-((()-.
@M00689:251:000000000-CJTJ5:1:1101:7371:14342 2:N:0:10
CGACAACCATGCAACACCTGTACACCAACCACAAGGGAAACTACATCTCTGCAGCGATCTGGTGTATGTCAAGCCCAGGTAAGGTTCTTCGCGTTGCATCGAATTAATCCACATGCTCCGCCGCTTGTGCGGGCCCCCGTCAATTCCTTTGAGTTTTAGCCTTGCGGCCGTACTCCCCAGGCGTGTCGCTTACTGCGTTAGCTACGACCCCGAGGCCGTGGAAGCCCCCTCCCCCTAGCTCCTCCCTTTTCCGGCATGTACTACCAGGGTATGTACTCCTGGCATCCCTTTCC
+
F7FFCFFGGGGGGAEEEGGGGGGGGGFGGGGGG8FGD8F,FF9FDGGGGGGG9CFFEGGGFFGGGGGFGG<EFFGGGCFGFGFGFEGGGGCGCFGGG9EG6>,@F=EFGGGGDGFGAFD8EE6EGGDF,9CDCDGGGGDEGD+=DFDFFG7,@FGGGA0=FFCEEBFF5=A29DC2;>*3)59(5(5(9DF;))9>;??(,>99@(3612(6((-9:99(((,((4485<52(-7;(,,))9((.((),4))((3(3:.))))6())((((.(-)-))())(((-,.(,).))
@M00689:251:000000000-CJTJ5:1:1101:18130:14426 2:N:0:10
CGGCCACGCAGCACCTCCACACTAACCACAAGGGAAACTACATCTCTGCAGCGATCTGGCGCATGTCAAGCCCAGGTAAGGTTCTTCGCGTTGCATCGAATTAATCCACATACCCCGCCGCTTGTGCGGGCCCCCGTCAATTCCTTTGCGTTTTAGCCTTGCGGCCGTACTCTCCAGGCGGGGCGCTCAATGCGTTAGCTACGATACAGAGGCCGTGGCAGACCCCTACCCCCACCCCCACTCGTTTACCGTATGGCCTACCACGTCAGCTCGAATCTGCATCGCCGTCCCTCTT
+
FG7C6@,+@+CCF8F<,,,;6B,;@;ECC<CE,:EFFGGGDF,C9EF9,C8FEC8FGFA,8,@,@:C<<F,FFFE7,CAFGEFGFGG?FGGEC@E@;?8=D8E>E@,CEFG=E,EDGE=?E6=+8,@8E+=C>=>3+5=1?@BF<B7=+0<8*@3:24+964):45(625(**076=,9)2,39616(-,.5(4(.44:>4><6(17.46((4:3(-3((80<6:0((1753(4)(((,(().((,(())(((.,4(54:((.)-(((()-)(((,(-)))-6((,4-,(-)((.
@M00689:251:000000000-CJTJ5:1:1101:13991:14440 2:N:0:10
CGACAGCCATGCAACACCTGTACACCAACCACAAGGGAAACTACATCTCTGCAGCGATCTGGTGTATGTCAAGCCCAGGTAAGGTTCTTGCCGTTGCATCAAATTAATCAACTTCCTCCGCCGCTGTGCCGGCCCCCCGTCAATCCCTTTCGGTTTTACCCTTGCGGCCGTCCTCCCCAGGCGGGGCTCTTAATGGGTTAGCAACGACGCAGAGCCCGTGGAAGACCCCTCACCCTACCCCCACCCGTTTAAGCACGGGCCTCACCGGGCTCCTAACTCTTGCACTCTCTCTTTT
+
GB@CFGFFGGGGGGF@FFGFEGFGGGGGGGGGGDEDGCFGCFFGGCFGGGGGGGGDGGGGGGGGGGGGGGGGGFFCGGFGG,CAED9D9,,48F7,,5,,,9,C@FA,A;,4,,,9,901A8++441,,,6@8=EGG666+=+?+0=89++++53@+,+5;C))3:8@))/)/:8)9);C4>>>6,((-5<AA))).4((,))).((((,(-(4,(((-(23).(.2:<*8((,52((((-7(,(-(,,.()-)-((,-(,,((.,,((((-(()).))))).,))5-)82)))-
@M00689:251:000000000-CJTJ5:1:1101:22070:14452 2:N:0:10
CGACGGCCATGCAGCACCTGTACACCAACCACAAGGGAAACTACATCTCTGCAGCGATCTGGTGTATGTCAAGCCCAGGTAAGGTTCTTCGCGTTGCATCGAATTAATCCACATGCTCCGCCGCTTGTGCGGGCCCCCGTCAATTCCTTTGAGTTTTAGCCTTGCGGCCGTACTCCCCAGGCGGGGCGCTTAATGCGTTAGCTATGACACAGAGGCTGTGGAAGCCCCCCACCCCTAGCGCCCACCGTTTACGGCCTGGACTACCCGGGTATCTAATCCCTGCATCTCTCTCATT
+
FC@EFGEGBFEFFEFFGGGGGGGGGGGGEGGGGGGGGGCFFGGGGCFFGGFGGG8FGGCEEFGGGGGGGGGGGG@FGFGGGFGGFGGGGGFC@FG@FFGC==EFFGGDFGC@DFFGDAGG6EEGEEGF8EECGDCECGGGGGEGFCFF;CD:DFFGFGGF>FFFFFFFFFFFF=FF=29C?9969;992>F:A2:21332?<:>2-.4<?(.,(8?(,.50)5:0::?3)0((4DB6?76;E0(444,((4408>(41:1()(.10(((((..66)6).)),(,)-).)).))))
@M00689:251:000000000-CJTJ5:1:1101:17243:14461 2:N:0:10
CGACGGCCATGCAGCACCTGTACACCAACCACAAGGGAAACTACATCTCTGCAGCGATCTGGTGTATGTCAAGCCCAGGTAAGGTTCTTCGCGTTGCATCGAATTAATCCACATGCTCCGCCGCTTGTGCGGGCCCCCGTCAATTCCTTTGAGTTTTAGCCTTGCGGCCGTACTCCCCAGGCGGGGCGCTTAATGCGTTAGCTACGACACAGAGGCCGTTGAAGACCCCTACCCCTAGCGCCCACCGTTTCCCGCCTGGGATACCAGGGTTTCCAACTCTTGACTTCTCGTCT
+
GGGGGGGGGGGGGGGFGGGGGGGGGGFGGGGGGGGGGGGGGGGGGGGGGGGGGGGGGGGGGGGGGGGGGGGGGGGGGDGC<EGGGDFGGGGGGGGGGDGGGGCGGGGGGFGGGGGGGGGGGGGGGGGGCFEEEGGGGGGGGGGGGFGGFGDFGGCGG9*=FFECEFFFF95AFFFEGDGGFF2999919BF6AFF<;?BB1<9A?FFF2((((.42(49(1,6457?FGC@?:1C((.4(-89<?B((4:)))40(4<1(((,,8))3(.(()-.5(.5:)5)5))-)),(,(
@M00689:251:000000000-CJTJ5:1:1101:28050:14478 2:N:0:10
CGACAGCCATGCATCACCTGTACACCAACCACAAGGGAAACTACATCTCTGCAGCGATCTGGTGTATGTCAAGCCCAGGTAAGGTTCTTCGCGTTGCATCGAATTAATCCACATGCTCCGCCGCTTGTGCGGGCCCCCGTCAATTCCTTTGAGTTTTAGCCTTGCGGTCGTACTCCCCAGGCGGGGCGCTTAATGCGTTAGCTACGACACAGAGGCCGTGGAAGACCCATACACCTAGCGCCCCCCCGTTCCCGCCTGGCCAACACGGGTATCCATTCACTGCTTCTCCTGCC
+
GFGGGEGGGGGGGGCEAFGGGGGGGGGGGCFDEGGGGFGFGGGGGGGFGEFGGEFEGFGGGGGGGGGGGB,BEFFCFGGFGGFDFFEFDGGGGGGGGGGGGE@CCEGFAEFGGGGGFGGGGDEGGCEEEFGGGGEGGEGEGCEFGFGGFGGGFFFGGGGFFBE589>)):>CDDC@GFGGF@-5(3:>>(33<<4:>FF?<A>>2<((((447?F(,,491?B022,3*2),8:F22).237((,4((,.(4)-4(2(21.(,4(((4(-()5)6)).))).))).).)4.((
@M00689:251:000000000-CJTJ5:1:1101:24339:14481 2:N:0:10
CGACGACCATGCAGCACCTGTACACCAACCACAAGGGAAACTACATCTCTGCAGCGATCTGGTGTATGTCAAGCCCAGGTAAGGTTCTTCGCGTTGCATCGAATTAATCCACATGCTCCGCCGCTTGTGCGGGCCCCCGTCAATTCCTTTGAGTTTTAGCCTTGCGGCCGTACTCCCCAGGCGGGGCGCTTAATGCGTTAGCTACGACAACGAGGCCGTGGAAGACCACTACACCTAGCGCCCACCGTGTACGGCATGGACTACCGGGGGATCTAATCCTGGCATCCCAGTCC
+
GFFGGEGGGGGGGGGFGGGGGGGGGGGGGGGGGGGGGGGGGGGGGEFGGGGGGGGGGGGGGGGGGGGGGGGGGFGGGGGGGGGGGGGGGGGGGGGGGGGGGGGGGFEFGEFGFFGGGGDGGDGGEGGGGGGDGGGGGGGGGGGGGFGGFGGGGFGGGGGFFFFE@A855=@>DF=@F>GGFFFF69>F04<:>2<2781282<><:(((,((4(42:>FB>12(,23(796()372.351179:06B:(..)-2,2,87,2)(,4((-2((,()6:))).),(82((()).),
@M00689:251:000000000-CJTJ5:1:1101:17461:14482 2:N:0:10
CGACGACCCTGCATCACCTGTACACCAACCACAAGGGAAACTACATCTCTGCAGCGATCTGGTGTATGTCAAGCCCAGGTAAGGTTCTTCGCGTTGCATCGAATTAATCCACATGCTCCGCCGCTTGTGCGGGCCCCCGTCAATTCCTTTGAGTTTTAGCCTTGCGGCCGTACTCCCCAGGCGGGGCGCTTAATGCGTTAGCTACGACACATAGGCCGTGGACGCCCCCTACACCTAGCGCCCACCGTTTACGGCATGGACTACCAGGGGATCCAACCCAGGCATATCGGTTCA
+
F=6FBCE::FC<FFGFCGGGGGFGGGGGEFGGGGFFEGEE<FGGFDGCEGGGGGGGCDFGGDGGEFGGEGFFGG,D@CDAEFFGFGGGGGG,@>>CGGGGGCFGGGGFCA?EFGGG8DGEGGGDECGG8FGGDEBCEGD@D:+?CBCFFF+@@DGDGDDFFFE)08>AA=FFD2;2C@CGFD@69(4046:?B4)-3:6?04<9716;((())),4?11,9?((,,37C)),422(().707242(4415()-(419?022<4272)-((,48(,58,,(((-(),)-((,(()
@M00689:251:000000000-CJTJ5:1:1101:25760:14490 2:N:0:10
CGACAACCATGCAGCACCTGTACACCAACCACAAGGGAAACTACATCTCTGCAGCGATCTGGTGTATGTCAAGCCCAGGTAAGGTTCTTCGCGTTGCATCGAATTAATCCACATGCTCCGCCGCTTGTGCGGGCCCCCGTCAATTCCTTTGAGTTTTAGCCTTTCGGCCGTACTCCCCAGGCGGGGCGCTTAATGCGTTAGCTACGACACAGAGGCCGCGGAAGACCCCCACACCTCGCTCCCACCTTCTACGCCCTGGCATCCCCGGGGTTCTCATCCTTCGCCTTCCTTTC
+
EF7EFCFDEFGGGGGFFGGGGD9,EFFF@6BFDE<CFG<FG<FGC<F<EDEGFGGGEFGGF9BEFFGGFGC,,CBBFFDFGFFGEFDGCA,@E4CF:F;A>8@EF=C?FE9EGFGF8F81AEGG84DFE8B+@EEEGGC8>86=++6++?+DFAEFG;6BA+3*:8=9=):@@BC)=@035>A299B>F90,.)62((-4(4<A3:017>16::0169((-((-4(83D)51167,(-(((04(86()(.-6((((-.20(2241((-4(2(()))))-))),(((()(.)))
@M00689:251:000000000-CJTJ5:1:1101:10349:14509 2:N:0:10
CGACGACCATGCAGCACCTGTACACCAACCACAAGGGAAACTACATCTCTGCAGCGATCTGGTGTATGTCAAGCCCAGGTAAGGTTCTTCGCGTTGCATCGAATTAATCCACATGCTCCGCCGCTTGTGCGGGCCCCCGTCAATTCCTTTGAGTTTTAGCCTTGCGGCCGTACTCCCCAGGCGGGGCGCTTAATGCGTTAGCTACGACACAGACGCCGTGGAAGACCACTACCCCTAGGGCCCAGCGTTTAAGGCCACGACGTCAGAGGGCGATCAGCCCGTATACCCTGTAT
+
G7FEFGGGGGGGGGGFFFGGGGDFGGGGGGGGGGGGGGGGGGGGGGGGGGG9FGGGGFGCDEEFGGGGGGDGDGFGGGFGGGFGEC<EFFFEEGGGGGFGGGFGEE,,CEFCFGEGGF+66=EGGCFGGGGGEGE>E8CCGGG7EFGGFGGGC@AEFG5B5CC:@55))0:<2@C=C@GG4(-66((-(42:)4<A2(,:?4)6?B090(32((((-4((4(.7,.,(*2)((.9(3((.(0(4(.7<FB0)))(4((,((((((().((((,(-4))((,(((,.),)(,))
@M00689:251:000000000-CJTJ5:1:1101:25156:14524 2:N:0:10
CGACAGCCATGCAGCACCTGTACACCAACCACAAGGGAAACTACATCTCTGCAGCGATCTGGTGTATGTCAAGCCCAGGTAAGGTTCTTCGCGTTGCATCGAATTAATCCACATGCTCCGCCGCTTGTGCGGGCCCCCGTCAATTCCTTTGAGTTTTAGCCTTGCGGCCGTACTCCCCAGGCGGGGCGCTTAATGCGTTAGCTACGACGCAGAGGCCGTGGAAGACCGCTACCCCTAGCGCCCACCGGTTACGGACTGGACTCCCGGGGTATCTAATCCGTGACTCACAGGCC
+
G@FGGGGGGGGFGGGFFGGGGGGGFGGGEEGGGGGGGGGGGGFGGA9FFFFFGGGGGFFFGGFGGGGGGGGGFGGGGGGGGGGFGGGDG9FGGGGFDGGGDGGGGGGGGFGGGGGGFFCEGDGDEGGG8FEGDGGBE>DGGG6DFFGDFFFGGGFGGGG9AFBBEAFF)87AAB=):=GDFF=B>>F>>>:?2<247:681AA<2??F((((-183<>93967<1(.(1/8(2(14,((-(87(41((4;B::2(-(((,,)(4(((-(-(46)-54-)(((--.-)())((,
@M00689:251:000000000-CJTJ5:1:1101:11962:14538 2:N:0:10
CGACGACCATGCATCACCTGTCTCACTGTCCCCCAAAGCAGAAATCCCTGTCTCGAAAGTTATCTGAAGATGTCAACCCCTTGTAAGTTTCTTCGCGTTGCTTCGACTTAACCCACATGCTCCACCGCGTGTGCGGGCCCCCGTCTATTCCTTTGATTTTACGCCTTGCCGCCATACTCCCCACGCGGCACGCTTAACGCGATAGCTGCTGCACCCGCCGCCCAGATCCCCCCTCCACATCGATCTCATCTTTACCGGCTCAGACCACCAGGTGATCATACCCTTTCCCTCTG
+
GGGGG7FGGGGGGEEFGGGGGG9C@F,CF<GGG++8,,,,,;C;,;,6B,CF@,9C,@@FFDF9,C,,,9C@9,9@,,887,,5,,,:,9,,,CD,4F++49>9+,46+C,,,@C=8,DF8,D,,@+++@8=DFG63@GGC610=*0+;C9AC,@:+@;8+*))1:):8))1)-5*,/A>4)))/2(06(.(((6()),((((((.)).),.(4(4(((,1(,((()5D<),,(1-1.5,)),(((.).)).)))-(-14()().(,1(,.(,())).)-).2)(4<))43.)
@M00689:251:000000000-CJTJ5:1:1101:11977:14548 2:N:0:10
CGACGGCCATGCATCACCTGTCTCACAGTTCCCGAAGGCACCAATCCATCTCTGGAAAGTTCTGTGGATGTCAAGACCAGGTAAGGTTCTTCGCGTTGCATCGAATTAAACCACATGCTCCACCGCTTGTGCGGGCCCCCGTCAATTCATTTGAGTTTTAACCTTGCGGCCGTACTCCCCAGGCGGTCGACTTAACGCGTTAGCTCCGGAAGCCACGCCTCAAGGGCACAACCCCCAAGTCACCCTCGTTTACGGCGTGGACTCACAGGGTAACACACACGTACATACAGTTAC
+
GDGGGGGGGGGGGGGGGGGGGGGGGGGGGGGGGGGGGGGGGGGGFGGGGGFGGGGGGGGFGGGGGFGFDGGGGGFGGGDDGFGFGGGGGGGGGGDEEGGGGGGGGGGCFFGGGGGGC?@GGGGGGGG6?F8988EGGGGGDCG6?DGGFFGCFFEFG;975BEC@CF5):=AB=ADGFGGAA>D==52:6@??F9A?;0:90;E9<:?B?1-3:0:120(87227::?D4>8-(990(4<<*.)(-34:??0)1(96>(,,:2().,-(((.(,)(.--4(((-,))).)..))
@M00689:251:000000000-CJTJ5:1:1101:19169:14555 2:N:0:10
CGACAGCCATGCAGCACCTGTACACCAACCACAAGGGAAACTACATCTCTGCAGCGATCTGGTGTATGTCAAGCCCAGGTAAGGTTCTTCGCGTTGCATCGAATTAATCCACATGCTCCGCCGCTTGTGCGGGCCCCCGTCAATTCCTTTGAGTTTTAGCCTTGCGGCCGTACTCCCCAGGCGGGGCGCTTAATGCGTTAGCTACGACACAGCGGCCGTGGAACACCCCTACACCTAGCGCCCACCGTTTACGGCATGGACCACCCGGCGTTCTAACTCTTGCCTATCCTTCT
+
GDFEFEGGGGFGAFFFFGGGGGGGGFEGGGFGGFFGEGGFGGGGGGGEFGGGGGGGGGGGFFGFFGGGGGCEFGGGGGGGGGGGGGGGGDFGGGGDGGCFG8@EDGFFGGGGGGFG;EDGGECGECCF8DGC>EGEGEC@CDGCFFGFFD7@@FGGG9;FFF68=A5@9)7))5>4FDCC>5>=@0;9FBF?B<<47:101><A?:(((44((((-7(2(4(5(.4,9<*76>BG1(.249:>(413(34:A2(-2((40)((43<(4((((-(.)-).4.49()-).().))
@M00689:251:000000000-CJTJ5:1:1101:7659:14579 2:N:0:10
CGACGGCCATGCAGCACCTGTACACCAACCACAAGGGAAACTACATCTCTGCAGCGATCTGGTGTATGTCAAGCCCAGGTAAGGTTCTTCGCGTTGCATCGAATTAATCCACATGCTCCGCCGCTTGTGCGGGCCCCCGTCAATTCCTTTGAGTTTTAGCCTTGCGGCCGTACTCCCCAGGCGGGGCGCTTAAGGCGTTAGCTACGACACAGAGGCCGTGGCAGCCCCCTACACCTGGCGCCCACCGCCTACGGACTGGCCTCCCCGGTGATATAACCCCGGCATACCCGTCCC
+
GGEGGGGGGDGGGGGGGGGGGGGGGGGGGGGGGGGGGGDFGGFGGGGGGGGGGGGGGGGGGGGGGFGFFGGGGGGGGGGGGGGGGEGGGGGGGGGFFFFG>E8EGGGGGGGGGFEFECFGGEGGDEFG?FGCGGCCGGGGG795+BDFFF87DGGFEF*=FAECEBF=A>>9@(8>=@C455(39(6214039),4;2;?0<:4,4111((47,3:B>((4(4(-(33//)(.:<?0(:(8>>(-1,((,-4:((,1(4(.)(((,(1((()))))-,8(((-(())(((,-((
@M00689:251:000000000-CJTJ5:1:1101:27478:14584 2:N:0:10
CGACGGCCATGCAACACCTGTTTTCAAGGTCTAGTAAACTAGACACTCCGCTATCCCTAGCAGATTCTATCAATGTCAAGCCTAGGTAAGGTTCTTCGCGTATCTTCGAATTAAACCACATGCTCCACCGCTTGTGCGGGTCCCCGCCTATTCCTTTGAGTCGTAATCTTGCGTCCGTACTCCCCAGGCGGAATGCTTAATGTGTTAACTGAATTACTGGAGTGACGAGCACCCCAACAAATAGCATTCCACTGTTAGGGCGTTGACTCCCTGGGTCTCCAACCTCGGCATACAT
+
FF7CBGDFGGFFGEFAFECGE,,CFFFG8FFFD9FA<C<<E,CFFGFCFG7BF78,CEAF?<EEF@CF9F<<EE@E99F9F<,B<FEGGGA?E9:AEDEDCEEEFF,7F:E+44CFC8D892DEG88ECC64+@D=CCD>?8==??D6*++@DFG,=;D?B+)5858C7;7=>)08185*3*):::=2::/(/5@=CE<6CFC<?;EF/)9).67;;E?336;=);((5C5=(496?<8((*.444))6)))).66)),,4(4(46?)-(.(.41((()).2(3(((-(((.).-
@M00689:251:000000000-CJTJ5:1:1101:7660:14599 2:N:0:10
CGACGGCCATGCAGCACCTGTACACCAACCACAAGGGAAACTACATCTCTGCAGCGATCTGGTGTATGTCAAGCCCAGGTAAGGTTCTTCGCGTTGCATCGAATTAATCCACATGCTCCGCCGCTTGTGCGGGCCCCCGTCAATTCCTTTGAGTTTTAGCCTTGCGGCCGTACTCCCCCGGCGGTGCGCTTCATGCGTTAGCTCCGACCCATAGGCCGTTGAAGCCCCCTACCCCCACCGCCCACCCGTTCCGGCCTCGACACCCCGGGTTCCTCATCCTGGCCCCTCGCTCC
+
GGCEGGGGFGGGGFF@FGGGGGGGGGFFGDGGGDGGGGGDGGDGGFGDGGGGCFGG:EGGAFGFGDGGFGFBFGGGCCFGGGFGGFGGGFFGCCEGGFGGBEEFGGDGFFGGGGCGAFCCEGGGGGFG?FEDEGEECEDGG+;CCCF+CEC,+7DDF9;@AF@)@=5>=9=2:29=F?):)629.,(,-(41426<BF?0(6A),((,(44((,)(((-(-(.4)430<956(,*(-(,((89(61(((((.((,(,(-,((,((.-((4(6><)4)-))-(4((,,(((.4(
@M00689:251:000000000-CJTJ5:1:1101:8103:14627 2:N:0:10
CGACGACCATGCAGCACCTGTACACCAACCACAAGGGAAACTACATCTCTGCAGCGATCTGGTGTATGTCAAGCCCAGGTAAGGTTCTTCGCGTTGCATCGAATTAATCCACATGCTCCGCCGCTTGTGCGGGCCCCCGTCAATTCCTTTGAGTTTTAGCCTTGCGGCCGTACTCCCCAGGCGGGGCGCTTAATGCGTTAGCTACGACACCGAGGCCGTGGAAGCCCCATACACCTAGCGCCCCCCGTTTCCGGTATGGACACCCAGGGTCTATAAGTCTGACACACCGGTCT
+
GECGGGGGGGGGFGGFFGGFFFGGGGGGGGGGGGDFCDGDGGGGGFGFGGGGGGGGGGGGGGGGGGGGGGCDFGDGCEFFEGGGFCEGGGGGGGGGGG8EEGGFGGCEADFGGGGGEFC8EGGGEEGGGGGDGGEEGGGGG+CFCFF+<9B:DFFF<,AFFFF@BA@=54>AD=EEF@G4:B=9B0129>B?2<AA63?FFA4<5(4314(41>0(,34((,841218**).,34.(50(-04(--4320).8(((((().)((((.((.,().)5.).6-)63).((((--(
@M00689:251:000000000-CJTJ5:1:1101:27581:14681 2:N:0:10
CGACAGCCATGCATCACCTGTACACCAACCACAAGGGAAACTACATCTCTGCAGCGATCTGGTGTATGTCAAGCCCAGGTAAGGTTCTTCGCGTCGCATCGAATTAATCCACATGCTCCGCCGCTTGTGCGGGCCCCCGTCAATTCCTTTGAGTTTTAGCCTTGCGGCCGTACTCCCCAGGCGGGGCGCTTAATGCGTTAGCTACGACACCGAGGCCGTGGAAGACCCCTACACCTAGCGCCCACCGTTCACGGCATGGACTACCAGGGTATCAAATCCTGGCATCACAGTCT
+
GFEGGGGGGGGGGGGGGGGGGGGGGGGGGGGGGGGGGGGGGGGGGFGFFFEGGGGGGGGGGGGGGGGGGEGGGGGGGGGGGGGFFGGGGGGGGGGGGGGGGGEGGGGGGGGGGGGGGGFCGCEECGGGF9EGGGGGGGGGGGGGGFGGFG7CFFGGFF=FFFF)08>>FA9DA2;;F5CDFF9=9BFF9>FB9AAAB:<?6<A920:9262332>>?0,(33?7((38D5>1(1*(2),49FB0<?228(34(499>7287)(3:))(14:?9).)6)(.578<)5)))))))
@M00689:251:000000000-CJTJ5:1:1101:6856:14717 2:N:0:10
CGACGGCCATGCTCCACCTGTTTTCAAGGTCTAGTAAACTAGACACTCCGCTATCTCTAGCAGATTCTCTCAATGTCAAGCCTAGGTAAGGTTCTTCGCGTATCTTCGAATTAAACCACATGCTCCACCGCTTGTGCGGGTCCCCGTCTATCCCTTTGAGTTTTCATCTTGCGACCGTACTCCCCAGGCGGTATGCTTAATGTGTTAACTGCATTACTGGCGTGACACGCACCCCAACATCTAGAATTCATCTTTTAGGTCGTGGACTACACGGGGATATAATCTTTGCATCA
+
C4+@@+:+6@;,,6C@<FF6;CFFGGGF8<AEAE,,CC6FEF<E9@,CFE7FEF@<FFCCE<F,9EFG9AFFGG9,5,:,CFDF<=A9?,,EBGGGFCEEGDGFEAFB+,AFFFGG8@68D=F,EFF8=+=8=?F6A8?+=88809CG?6+,6,@,=D?DDDD9**2CCE7A=588*:*0:C==5)4)>B2(0(.9?*7**9<*155*)94))9)9CCE)((,60(94*:564?DB?F(()1-62))6)496.)66)())-(,((,(.(..(-(((-(()...))))-6<:).
@M00689:251:000000000-CJTJ5:1:1101:6850:14736 2:N:0:10
CGACGGCCATGCACCACCTGTTTTCAAGGTCTAGTAAACTAGACACTCCGCTATCTCTAGCAGATTCTATCAATGTCAAGCCTAGGTAAGGTTCTTCGCGTATCTTCGAATTAAACCACATGCTCCACCGCTTGTGCGGGTCCCCGTCTATTCCTTTGAGTTTTAATCTTGCGACCGTACTCCCCAGGCGGAATGCTTAATGTGTTAACTGCATTACTGGAGTGACAAGCCCCCCCACAACTAGCATTCATCGTTTGTGGCGTGGCCTACCCGGGTCTCTAATCCTGGCAACT
+
GG@FFGGGGGGGEGGFGGGGGGGGGGEFFGGGGGGGGCGGFFGGGGGGGGGGEGGFGGFFGGFGGGGGGGGGAFFGGFEEFFGAFGG<AFGGGGGGGFGGGGGGGGG7F8EFAEEGGFGFGDGFGDEGGGDGG6FFDED>CGGGGFGGFGGFGDGGGD?DFFFFE=CFFE;CA=>B>A*@>ECD>5)7>A9((:3CCE4>C?EEFB45674<)1<)7?))(5;1.6.9**)66;5(-,,.()5<0)).)..6:FFF(,.(((((((()(,4(,((-,344-622623(.1),(
@M00689:251:000000000-CJTJ5:1:1101:4879:14876 2:N:0:10
CGACAGCCATGCATCACCTGTACACCAACCACAAGGGAAACTACATCTCTGCAGCGATCTGGTGTATGTCAAGCCCAGGTAAGGTTCTTCGCGCTGCAGCGAAGTAATCCACAGGCCCCGCCGCTGGTGGGGGCCGCCGGAAAGGCCTTGGAGGGTGAGCCAGGCGGCGGGACGGCACAGGCGGGGCGAGGAAGGCGTGAGCAACGACACAGGGGGAGGGGGAGAACGCGACAGCGAGGGCGGACAGGGGAAGGAATGGAAGGACAGGGGAAGGAGAGGGGGAAAGGCAGGACGG
+
GGGGGGGGGGGGGGGGGGGGGGGGGGGGGGGGGGGGDGGGGGGGGCEAEFGGAFGGGGGGGGGGGGGGGFFGGGGGGGGGGGGGCFGGGGGGD+@:FF@FGCE+DFACFCFG:@8=66+@CGC++++,,+6@E+6+++3**3@*******3,=****6;1/)06(5>.(.,3,((4*(29@(-7>947(((-.2:(--(38.).,-4(4(.,(-7((-(42(-46(.(*)0(-(*(-4((()(4((-2((-(3,(4,.8).(,.((4:39(2((.,42(((4(4((.((-4(((-
@M00689:251:000000000-CJTJ5:1:1101:21858:14887 2:N:0:10
CGACGACCATGCAGCACCTGTACACCAACCACAAGGGAAACTACATCTCTGCAGCGATCTGGTGTATGTCAAGCCCAGGTAAGGTTCTTCGCGTTGCATCGAATTAATCCACATGCTCCGCCGCTTGTGCGGGCCCCCGTCAATTCCTTTGAGTTTTAGCCTTGCGGCCGTACTCCCCAGGCGGGGCGCTTAATGCGTTAGCTACGACCCAGAGGCCGTGGAAGACCCCTACACCTTGCGCCCACCGTTTACGGCATTGACTACCCAGGTTACCTATCCTGGCCTCAC
+
GGGGGGGGGGGGGGGGGGGGGGGGGGGGGGGGGGGGGGGGGGGGGDFGGGFGGGGGGFGGGGGGGGGGGGFFGGGGFFGGGGGGGGGGGGGGGGGGGGGGGGGGGGGFGG@8FG@FDFGGGG66>EGF,DEGG>EGGGGCCCGGGFGGFGGGGFGGGFFFFFF5@>BFFFFFA=>EGFCDFB>FFFFF9><:AAAFFFBF6<-5>(-,(-480(-:(91(2()(.441<7)48?4,))3,4<-(-29?:(-6(4-(,).)5)634(.2:),)))))-)54)4((),.(
@M00689:251:000000000-CJTJ5:1:1101:11359:14938 2:N:0:10
CGACGGCCATGCAGCACCTGTACACCAACCACAAGGGAAACTACATCTCTGCAGCGATCTGGTGTATGTCAAGCCCAGGTAAGGTTCTTCGCGTTGCATCGAATTAATCCACATGCTCCGCCGCTTGTGCGGGCCCCCGTCAATTCCTTTGAGTTTTAGCCTTGCGGCCGTACTCCCCAGGCGGGGCGCTTAATGCGTTAGCTACGCCACAGAGTCCGTGGACGACCCCTAAACCTAGCCCCCACCTGTTACGGCCTGGGCTACAGCGGTATCTAAATCTGGCCTCTACGTTA
+
GGGGDFGGGGGGGGGGGGGGCFGGGGGGGGGFGGGFGGGGGGGGGGFFGGGGGGGGGEGGGGGGG9FGFGGFEFBFFFGDFCF@FGCFFEDEGFEFGGGGGGGGCGFEG,C8EEDEFF6EEGGGGD?=8DEGGDBC6@CEDDGGGFDCFF776;:CCCF>AAC@@5)-->>)(-*7C@FGF9=>600(,4::):2-3<603<A<3((,(,(((3)-<((((2,4(30(91)(.(9(2803,8(-6?((-.<20(,(((-(,(.43),46<(,))-6))5).60,,3(.)(,((
@M00689:251:000000000-CJTJ5:1:1101:15727:14983 2:N:0:10
CGACGGCCATGCAACACCTGTACACCAACCACAAGGGAAACTACATCTCTGCAGCGATCTGGTGTATGTCAAGCCCAGGTAAGGTTCTTCGCGTTGCATCGAATTAATCCACATGCTCCGCCGCTTGTGCGGGCCCCCGTCAATTCCTTTGAGTTTTAGCCTTGCGGCCGTACTCCCCAGGCGGGGCGCTTAATGCGTTAGCTACGACACAGAGGCCGTGGAAGACCCCTCCACCTAGCGCCCCCCCTTTCCCGCCTGGGCTACCCGGGTATTCAACCCCTGGCTTCCCGTCCTT
+
GGGGGGGGGGGGGGGGGGGGGGGGGGGGGGGGGGGGGGGGGGGGGGGGGGGGGGGGGGGGGGGGGGGGGGGGGGGGGGGGGGGGGGGGGGGGGGGGGGFGGGGGGGGGGGGGGGGGGGGGCEEGGGGGGGGGGGGGGD=EDGGFGFGGFCDFGGGGGFGFFFFFEFFFFFFF?:>EGF4CA5>1>99(34:?)6):7:6:?95><?67,9:(8(,112196(5,(.48C/)4(8F:?),(4)2911((..))),4(-1(((((4:(4>((-)))-6)(-(((-(((.)((,((()
@M00689:251:000000000-CJTJ5:1:1101:12335:14986 2:N:0:10
CGACAGCCATGCAGCACCTGTACACCAACCACAAGGGAAACTACATCTCTGCAGCGATCTGGTGTATGTCAAGCCCAGGTAAGGTTCTTCGCGTTGCATCGAATTAATCCACATGCTCCGCCGCTTGTGCGGGCCCCCGTCAATTCCTTTGAGTTTTAGCCTTGCGGCCGTACTCCCCAGGCGGGGCGCTTAATGCGTTAGCTACGACACAGCGGCCGTGGCAGACCCCTACCCCTTGCGCCCACCGTTTCCGGCCTGGACTCCATGGGTTTCTACCCCTGGCAACCCTTCCT
+
GDFGCFGGGGGGGGGGGGGGGGGGGGGGGGGGGGGGGGGGGGGGGGGGGGGGGGGGGGGGGGGGGGGGGGFGGGGGGGGGGGGGGGGGGGGGGGGGGGGGGGGGGGGGGGGGGGGGGGGGGGGGGGGGCGGGGEEDGGGGGD>FGFGGFGFF6EFGGGGFFAE<CBFA@BB=ABEEGFF4ABBF>9>6>1084<AFFFB12459?60912?<066(7>B14(41-4163938217(((.((890:((.,44)(((((,((.).()).((.(,6)62).2(((4()((-(4(,4
@M00689:251:000000000-CJTJ5:1:1101:12219:15006 2:N:0:10
CGACGACCATGCAGCACCTGTCCACCAACCACAAGAGAAACTACATCTCTGCGGCGGTCTGGTGTATGTCCAGCCCAGGTAAGGTTCTTCGCGTTGCATCGAATTAATCCCCATGCTCCGCCGCTTGTGCGGGCCCCCGTCAATTCCTTTGAGTTTTTACCTTGCCGCCGTAATCCCCCAGCGGGGCACTTAATGCCTTAGCTACCACCCCGAGGCCGTGGAAGCCCCCCACACCTAGCGCCACCAGTTTACGGCGTGGGCTACCCGGGGCTATTAACCTTGGCCTCCCCTCTTT
+
FFGG+CFGGGGGFGGFFGGGG,CFF,C,B@@F,C,,CF,,CFFG,6EFGG<B+6@8+@F@<=,9?<,,,C,C,BFGE<DEFF<EEEE?FD+8+@FBF=,94,@8D,E5<F,>6>8B,=DC=C6C@AF?==EEGGGEGGD>7*:::@FFFG:;8FFGF>*4?=?*7.>2@(6(((.7<?)))(.4(1((,1:)6A)6))-)-4)).().(,((,,302(-(1-,41(485))-(,1(5),707((4(().6.:3(-(-2(,((((.31((,(43))6))--).(.).((((.(())
@M00689:251:000000000-CJTJ5:1:1101:10947:15017 2:N:0:10
CGACGACCATGCAGCACCTGTACACCAACCACAAGGGAAACTACATCTCTGCAGCGATCTGGTGTATGTCAAGCCCAGGTAAGGTTCTTCGCGTTGCATCGAATTAATCCACATGCTCCGCCGCTTGTGCGGGCCCCCGTCAATTCCTTTGAGTCTTAGCCTTGCGGCCGTACTCCCCAGGCGGGGCGCTTAATGGGGTAGCTACGACACAGAGGCCGTTGAACCGCCCTACACCTAGCGCCCACCGTTTACCGCATTGACGTCCAGGGTAACACATTCCTCGCACCCGGTACAT
+
GGGGGGGGGGGGGGFEFGGGGGFECFGGGGEGGGGGGGGGGFGGFEFFGEGFDC@CDGF8EGEEGGCFFGG9@FF<FFD<FFF8<?FFGG7@E+C@FF,9@BECF;EEDCFGG?FC=EDEGC+486DEGCE6EG68C++60=9++==CFFGGC9CEFEFF5A*:5A55)74@22*;F>C482>(3>022(8?)4-)((-3124)<?63(-(.5:4?:2((3(6),(-4C3),28980).((.4:6(74(44)),(-3()6)((((,58:((().(,))).4)-42((((,((())
@M00689:251:000000000-CJTJ5:1:1101:22761:15018 2:N:0:10
CGACGGCCCTGCAGCACCTGTACACCCACCACAAGGGAAACTACATCTCTGCAGCGATCTGGTGTATGTCAAGCCCAGGTAAGGTTCTTCGCGTTGCATCGAATTAATCCACATGCTCCGCCGCTTGTGCGGGCCCCCGTCAATTCCTTTGAGTTTTAGCCTTGCGGCCGTACTCCCCAGGCGGGGCGCTTTATGCGTTACCTACGACACAGCGGCCGTTGAAGACCCCTACACCTCGCCCCCACCGTTTATGGCATGGATCCTCCGGTTCTCCAACCCTGGCCTCTCTTTCT
+
F+6@:7@++CCEFEECFCF8EDEGGG+DFDGGGGFDE@EFCGGGG@EEFGCGCEGDFFFFDF@,AFFFEFFCFFEEFCFFEEGGFF,AFG@FGEGEFG8;6EEDDEFAEFFEFC,=4===?8+=EC?E,@CCE@=@CE6@D+@@7+?+35@DFADGF;FAFF@)85>2))/-6(10=>0*/((6>6;>BB1(6<:964:?(.).((,4(((.(-(,(2((,-))).33CF>0(4C(((-((0((4616BF0)).4044(.))().((,(-(--))(.-4.((((,.(,).)))
@M00689:251:000000000-CJTJ5:1:1101:9588:15054 2:N:0:10
CGACAACCATGCACCACCTGTCCCCCAACCACAAGGGAAACTACACCTTTGCAGCGATCTGGTGTATGTCACGCCCAGTTAAGATTCTTCGCGTTGCATCGAATTAATCACCATCCGCCGCCGCTTGTGCGGGCCCCCGTCAATACATTTCAGTTTTAGCCTTTCGCCAGTACCCCCCAGGCGGGGAGCTTCACTCATTATCTACGCCCCATAGGCCGTGGAAGCCCCCTTCACCACACGCCCTCATTTTACGGCAGTGGTCACCACGGTACTATATCCTTGCATTCTTCATTTT
+
GEGG77FGGGFGFGF@FGGGG<;,<@7@CFEFAF<@CEFFGGGFF,6,,;,CBC<+@FGF9,9@::,,<@B,,A:48=?B,9?,EF,C,,,,+6@48,@,@88E79A9FC,@4C,,+9++1664@E6F8,68+++6@>04=C7=+3+5<@+,,7@F>,*=0<**10)/)-)1**.::@C8)-(62((((,(.)))-(.))-.64)(,(((((())(.3,3(()(((445))())*)(,,((82((()-.)-.((4((((())))))(((((,)))).:)6))()-).))))).).
@M00689:251:000000000-CJTJ5:1:1101:9567:15064 2:N:0:10
CGACAACCATGCACCACCTGTACACCAACCACAAGGGAAACTACATCTCTGCAGCGATCTGGTGTATGTCAAGCCCAGGTAAGGTTCTTCGCGTTGCATCGAATTAATCCACATGCTCCGCCGCTTGTGCGGGCCCCCGTCAATTCCTTTGAGTTTTAGCCTTGCGGCCGTACTCCCCAGGCGGGGCGCTTAATGCGTTAGCTCCGACACAGCGGCCGTTGCCAACCCCTCCCCCTAGCCCCGCCCGTTTCCGGCATGCACTCCCCGTGTTCCTAATCCCTGCCTCCCTTCTCAT
+
FGCF@FGGGGGF<FF@DFGGGGGFGGDFGFGGFGGG@FDFGGGGGGGGFGAFFEF@FEGGCFF<F@<FEF,EEFGGF8@EE,EF@4FEEFEEGEFCCFGGEC8FGGCGGDCFGGGGC,==CE>E7@FF,=C6CEGE=E6CDGCFGDFFFG7@F<CGF9?FFA@@C>==9A79=BEBF)0*8>6((07;B0::54.)4?::4<2)531,3;01(-21237(((-))--(11)4<<GB((,((7(,,1(4(8)-(-6((.)).)(.(4(-(((.644)).:)))(.,3(3()())))
@M00689:251:000000000-CJTJ5:1:1101:6681:15069 2:N:0:10
CGACGACCATGCAGCACCTGTACACCCACCACAAGGGAAACTACATCTCTGCAGCGATCTGGTGTATGTCAAGCCCAGGTAAGGTTCTTCGCGTTGCATCGAATTAATCCACATGCTCCGCCGCTTGTGCGGGCCCCCGTCAATTCCTTTGAGTTTTAGCCTTGCGGCCGTACTCCCCAGGCGGGTCGCTTAATGCGTTAGCTCCGACACACAGTCCGTGGAAGACCCCTACACCTAGCGCCCACCGTTGACGCACTGCCCTCCCATGGTTGCCTATCCTGCCCTACATGCTGTT
+
GB+@6C@:+CFGGDEDFAFFGGG9FG+CFGGGGGEEE<<EFFAFGGGGGGGGGFFEFFDGFGGFFGFGGGGGGF7?AEGGGFGGF=EFCEC>EGGFFGCDECDF@,AFGCFFCGGCEFGGGCGGGCD,24C6C>6>>@>1@>7CGFGGFDFF?=EG7,3B?8@5)=8A>ABFFFC2/(05)-(,3.,20??2))4:;F:?14))((,3,4:(((-.86:1(88?(..27*71(,*.(,.42>6((((.3,(5:((((,)((((,,4)(())(()).47())((((,(()))))..
@M00689:251:000000000-CJTJ5:1:1101:16801:15082 2:N:0:10
CGACAACCATGCATCACCTGTACACCAACCACAAGGGAAACTACATCTCTGCAGCGATCTGGTGTATGTCAAGCCCAGGTAAGGTTCTTCGCGTTGCATCGAATTAATCCACATGCTCCGCCGCTTGTGCGGGCCCCCGTCAATTCCTTTGAGTTTTAGCCTTGCGGCCGTACTCCCCAGGCGGGGCGCTTAATGCGTTAGCCACGACACAGAGGCCGTGCAAGACCCCTACACCTAGCCCCCACCGTTTACGGCCTGGCCTCCCCGGGTATCTAAACCTGGCATCCCTGTAT
+
GGGGGGGGGGGGGGGGGGGGGGGGGGGGGGGGGGGGGGGGGGGGGGFGGGGGGGGGGGGGGGGGGGGGGGFGGGGGCGGFGGGGGGGGGGGGGGGGGGGGBFE8FFGGGGGGGGGGGGGEEGGGGGGGFGGGGGGGE>DCCCGGGFFGFFD,;EFGG>==AFF50:>BBFFFFFC2?AGGFB@B>9>60(3:))463<6(2:))4199;>B14((4?91(((.47?<?D5722:C7>2(,(.4(230.45452<0,4:((.)2,8(3;(4(44<<-).4:(,,(3:(.)))))
@M00689:251:000000000-CJTJ5:1:1101:28995:15152 2:N:0:10
CGACAACCATGCATCACCTGTCTCACAGTTCCCGAAGGCACCAATCCATCTCTGGAAAGTTCTGTGGATGTCAAGACCAGGTAAGGTTCTTCGCGTTGCATCGAATTAAACCACATGCTCCACCGCTTGTGCGGGCCCCCGTCAATTCATTTGAGTTTTAACCTTGCGGCCGTACTCCCCAGGCGGTCGACTTAACGCGTTAGCTCCGGAAGCCACCCCTCAAGGGCCCAACCCCCACGTCCACCCCGTTCTCGGCCTGGACCACCCGGGTAACTAACCCTTGCCTCTCTGTTC
+
FGFE@CEFFFGGGGGEGGGGGGCFGGGGGFGGG7FCGGGFGFGCFGGFF96@FFGGEFGFFGG9FEF@FCFFGGGCFG8<CGGF<FFFGGGGCB@FGFGGGGGGGGG9FEFGFGGGDFGGGGGG+>CDGG8E@ECEGGGGGGGG6DFG+?FFC3+@=B=<FFDCC:@=58A)8=DBFFGGA=)>>@B9(6@(6C3>?>9@@039>;(,,:6,(33?((-,8(),)(4()*.4<0*79((--)()(,(4-((()((((46((1(,(8(-(,3(.)).)((.,(,40)).())..-
@M00689:251:000000000-CJTJ5:1:1101:6497:15188 2:N:0:10
CGACGACCATGCACCACCTGTACACCAACCACAAGGGAAACTACATCTCTGCAGCGATCTGGTGTATGTCAAGCCCAGGTAAGGTTCTTCGCGTTGCATCGAATTAATCCACATGCTCCGCCGCTTGTGCGGGCCCCCGTCAATTCCTTTGAGTTTTAGCCTTGCGGCCGTCCTCCCCAGGCGGGGCGCTTACTGCGTTAGCTACGCCACAGAGGCCGTGGACGACCCCTACCCCTAGCGCCCACCGTTTACGGCATGGGCTCCCGAGGGTTCTACACCTGGCCATCTGTTCT
+
GEEGFGGGGGGGCGGGGGFGGGGGGGGGGEGGGFGGGGGDFFEGFCG<FFGGGGGGGGGG9FFFGGGGGG9FGGFGG<FFGAEGGFFGGGGGGGG7FGFCG8EGGGFDFGCGF@DF;FGGGCEGDCGG8DEC>CCCEGGGDGDCFFCFFF?:6@FGG9DFFFF5:A>==BA992*(=>85)>(79>FFBFFB044<124(4AFF?6(21:1(541??(-39?(402(2**).(,5:(.:02)9(1,(.1.(68((41(((.83(4((((((((-4))4:((((,((,).-)))
@M00689:251:000000000-CJTJ5:1:1101:16923:15253 2:N:0:10
CGACAGCCATGCATCACCTGTACACCAACCACAAGGGAAACTACATCTCTGCAGCGATCTGGTGTATGTCAAGCCCAGGTAAGGTTCTTCGCGTTGCATCGAATTAATCCACATGCTCCGCCGCTTGTGCGGGCCCCCGCCAATTCCTTTGAGTTTTAGCCTTGCGGCCGTACTCCCCCGGCGGGGCGCTTAATGCGTTAGCTACTACCCCGAGGCCGTGGCAGCCCCCTCCACCTAGCCCCCCCCTTTCTCCGCGTGGACTACCGGGCTACTCAATTCTTGCATCCCCTTTT
+
EEGGFCFGEGFGGGFFGGGGGGGGGGGGGGEGFGEEDE,EFGFGGGFGGGGGG@FC+,BFADFFGGGCFFG@FB<D8FGFEGDAFFFGGGGGGGGGC@=@68,8>FFGGGGGGF9@DFFEGGGGGD+DAFG6=C@CGED+=>+AFFCF97+,@A7EG9FF5?5)8):ABFBA=49>=>)//590;(((4(4?)64<9?B::<4.))..(,(32(-(-7;((-1((,44<9;((,>75),((0((4((37))))-((((33().(4(-10((,))-()-6<2)4)-)(((.())
@M00689:251:000000000-CJTJ5:1:1101:5703:15254 2:N:0:10
CGACAACCATGCAACACCTGTACACCAACCACAAGGGAAACTACATCTCTGCAGCGATCTGGTGTATGTCAAGCCCAGGTAAGGTTCTTCGCGTTGCATCGAATTAATCCAAATGCTCCGCCGCTTGTTCGGGCCCCCGTCAATTCCTTTCAGTTTTAGCTTTGCGGACGGACTCCCCTGGCTGGGCGCGTAATGCGTTGTGTACTCCAGCGAGCCCGGGGAAACCCCCTAAACCTCGTCAGCAGTGTTTACCGACGGGCGACACGGTGTACACCACAGCGCACTCACGGTGT
+
FF@CF:DFFGGGF,C@BGG<CF9FG<CF76FFFGFF7EEFFFEGGFC9FEC9;E8C@CGGGGGFFD,<6B<EFG7FCEDFFGFG<FGGG,=,@8@FGGFE=8E8D9EE5CF,,,,9,9=AEEEG+8=D,,@CE>++36=1=8@7+97=<F+3@:,@+,0D+1**1)0)1:))1))044*;*))-:(0>((((,(.1:(,(/(/9)))()(((.((,(,((((-((4((97)(),*((-,(4)))().).1)5)-((((((,((((((--4))))(((((,3(-40((((((((
@M00689:251:000000000-CJTJ5:1:1101:5721:15262 2:N:0:10
CGACAACCATGCAACACCTGTACACCAACCACAAGGGAAACTACATCTCTGCAGCGCTCTGGTGTATGTCAAGCCCAGGTAAGGTTCTTCGCGTTGCATCGAATTAATCCACATGCTCCGCCGCTTGTGCGGGCCCCCGTCAATTCCTTTGAGTTTTCGCCTTGCGCCGTTACTCCCCCGGCGGGGCACTTAATGCGTTAGCTACGACCCACATGCCGTGCGAGACTCCGCCACCTCGCTCCACCCGTTTACAGCGAGTGCTCCTCGAGTCTCCATTCCATACATCTCTGACT
+
FGGGGEGGFGGG9DFCCFGGGFFFFFGGGGGGFFFC7F?@DGGGFGGDG<CFFFFE+@FFCCEBEDFF@@DFEFG?@,BEFGF@,4CEG9AC++8+,=EF68,ED9?9E,5E8FFGDGC+@++@C8?F=A+=6?EEGGD8>0=+?DFC99+,337@C;;***1)30)0))/)-61:A<*/8=(2>(9(3:?29)).,8?((.)).:((-(4,(..3:13-((47(().**)-4(>0(,7(.05((-32(,-)),)((--())).((,-()())-)))-))))())))):))))
@M00689:251:000000000-CJTJ5:1:1101:5705:15275 2:N:0:10
CGACAACCATGCAACACCTGTACACCAACCACAAGGGAAACTACATCTCTGCAGCGATCTGGTGTATGTCAAGCCCAGGTAAGGTTCTTCGCGTTGCATCGAATTAATCCACATGCTCCGCCGCTTGTGCGGGCCCCCGTCAATTCCTTTGAGTTTTAGCCTTGCGGCCGTACTCCCCAGGCGGGGCGCTTACTGCGTTAGCTACGACACAGAGGCCGTGGCAGACCCCTCCCCCTAGCGCCCCCCGTTTACGGCATTGCCTACCAGGTTTTCAACTCCTGTAATCC
+
FGEGGGGGGGGGGCGGGGGGGGGGGGGGGGGGGGGDEECFGGGGGFGGGGGGCFGG+CBFGFGGGGGGGGGFGGGCCGFA<CFFGGGGGGGGEGGGGFGGDFFGFGGGGGFFFD@GCA?8EGGGGGGGGG6=8=EEGGGED8=DDFFGFGG,@EFGGACAFFCB@=AAB94=A2A@GFGD49@=996;96?F02421:<(4><43(-46>((((-4?0,(((,((,-49C3(,179((409B((-4(4:4(41:(2().)4-410).3,,-(6))))5).))))).-
@M00689:251:000000000-CJTJ5:1:1101:16254:15284 2:N:0:10
CGACGGCCATGCATCACCTGTCTCACGGTTCCCGAAGGCACATTCTCATCTCTGAAAACTTCCGTGGATGTCAAGACCAGGTAAGGTTCTTCGCGTTGCATCGAATTAAACCACATGCTCCACCGCTTGTGCGGGCCCCCGTCAATTCATTTGAGTTTTAACCTTGCGGCCGTACTCCCCAGGCGGTCGACTTAACGCGTTAGCCTCGGAAGCCACGCCCCAAGGGCACAACCCCCCAGTCGACATCGTTTACGGCTTGGACTACCGGGGGTCCAAATCCTGGCCTCCCTTGT
+
GGGGGGGGGGGGGGG8FGGGGGFGGGGGGGGGGGGDGGGGGGGGGGGGGGGGGGGGGGGGGGGGGFFGGGGGGGGGGGGGGGGGFGGGGGGG7FEGGGGGCEEFGGFG?FGFGGGGGGGGGFFGGGGGFG8FGGGECGGGGGGD>FCGFG7:E::FEFGF?FEFF5@A=A=>ADADFFGG49BFF=,(.1:DFFFF;63>F1-<)).8<9<6??<1(,((-((4<(21<*81<07((,,3))-3(()--.((61(2(((,).5(4(((-113(.))..<?AF((4),(((6.)
@M00689:251:000000000-CJTJ5:1:1101:12460:15300 2:N:0:10
CGACGACCATGCACCACCTGTACACCAACCACAAGGGAAACTACATCTCTGCAGCGATCTGGTGTATGTCAAGCCCAGGTAAGGTTCTTCGCGTTGCATCGAGTTAATCCACATGCTCCGCCGCTTGTGCGGGCCCCCGTCAATTCCTTTGAGTTTTCGCCTTGCGGCCGTACTCCCCAGGCGGGGCGCTTAATGCGTTAGCTACGACCCAGAGGCCGTGGCAGCCCCCTACCCCTTACGCCCACCTGTTCCCGCATGGACTACCAGGTGTTCTTATCCCGGCATCTCCTCTT
+
GGGGGGGDGGGGGGFGGGGGGGGGGGGGGGGGGGGFEGGGGFGGGGGGGGGGGGGGGGGGGGGGGGGGFGGGGGFGGGGGGGGGGFGGGGGGGGGGGGGGGFCGGGGGFFGGGGFGFG?8EGG>CGGG8A>+@CGGGEGGGG6CC?FGFCFCEAEFC,9@5@A@CB49A@@?5BEBFF<GFDFFF(9(7642)6A<3443(.64,(46(,((,1(4-36>6-.((46<D).(.293(),(4>0(8(((.-)))(-(4,:..)(4(),1,8)-6))).)))-,32(()).)())
@M00689:251:000000000-CJTJ5:1:1101:11155:15303 2:N:0:10
CGACGGCCATGCAACACCTGTACACCAACCACAAGGGAAACTACATCTCTGCAGCGATCTGGTGTGTGTCAAGCCCAGGTAAGGTTCTTCGCGTTGCATCGAATTAATCCACATGCTCCGCCGCTTGTGCGGGCCCCCGTCAATTCCTTTGAGTTTTAGCCTTGCGGCCGTACTCCCCCGGCGGGGCGCTTACTTCGTTAGCTACGACCCAGCGGCCGTGGAAGACCCCTCCCCCTCCCCCCCCCCGTTTACGCCACGGCCTACCCGGGCCCTCTATCCTTGCCTCCCCTTTATT
+
GCFG7CFGGEFGGGG8FGGGGGGGGGGGGGGGF@ECE,CFGGGG<<FEGGGGGGGGGGGGFGEFFEEECF,B@FFGGFGFAF=FFFGGGGGGGEFFFF8EEDCFCC9FFGFFFFGG9@AEDGCC@8A@,@C?>@EEGGGEGGGGDFCFC7+,5EFFF9*9AFE)08)45)5225CF?@)7)6,2((49B>B().).424::<9AB(-(-4(((--49>>014,((87(91),-3CB6(((()-(49(-(,(64(-(-,,994?::<0(3(((((()).,))).())(-((())))
@M00689:251:000000000-CJTJ5:1:1101:15696:15326 2:N:0:10
CGACGGCCATGCAGCACCTGTACACCAACCACAAGGGAAACTACATCTCTGCAGCGATCTGGTGTATGTCAAGCCCAGGTAAGGTTCTTCGCGTTGCATCGAATTAATCCACATGCTCCGCCGCTTGTGCGGGCCCCCGTCAATTCCTTTGAGTTTTAGCCTTGCGGCCGTACTCCCCAGGCGGGGCGCTTAATGCGTTAGCTACGACACAGAGGCCGTGGACGACCCCTACACCTAGCTCCCACCGTTTACGGCCTGGGTCACACGGACATCAAAAACTGGGCACACTTGTC
+
GGGGGGGGGGGGGGFFGGGGGGGGGGGGGGGGGGGGGGGGGGGGGGGGGGGGGGGGGGGGGGGGGGGGGGGGGGGGGGGGGGGFGGFGGGGGGGGGGGGGGGG?DGFGGGGGGCFGGGF>EGGGGGGEFGD>EGEGGGGEC>CDCFF9CFC7@DEGCCFFFFFF@=5>AF9>>=EEFD6DFD=@F;>799?F)))692((492683(3(((.503?6>(91-(-(4;1>7>B(,5005()-94:<<BB?80<6:(((4-(((())(-(((()..)))(4))((.(((((.)))
@M00689:251:000000000-CJTJ5:1:1101:13369:15329 2:N:0:10
CGACAGCCATGCAGCACCTGTACACCAACCACACGGGAAACTACATCTCTGCAGCGATCTGGTGTATGTCAAGCCCAGGTAAGGTTCTTCGCGTTGCATCGAATTAATCCACATGCTCCGCCGCTTGTGCGGGCCCCCGTCAATTCCTTTGAGTTTTAGCCTTGCGGCCGTACTCCCCAGGCGGGGCGCTTAATTCGTTAGCTACGACACAGACGCCGTGGACGGCCCCTACACCTAGCATCCCCCGCTTCCGGCATCGACCTCCCGGGTGTCTAACCCTCGACTCTCCTTCT
+
GDFEFFFGGFGGEEEAEFGGGGGGGGGGGGGGG,@BFGGGGGGGGGGGDGGG9FFECFFGGFGFGGGEEGEGFG7FGFGGFFGGGFG9FEFGDEFGGFGGGG8EGFEFEFGGGGGGFGGGGGGGEGGF8DB@CEEGGG6EDDEGGFGGFG=,DFCGGDGAAAE:@>==BFB5AB9>A>C75252(,33;B6<A2)6323(-6).5(,4-7(4:(-(9,,((((((-43CC:<(3*(().))0:(81(((((.,2((-(,.(((,4(-,(((-,-)))((((((((())(.-)4
@M00689:251:000000000-CJTJ5:1:1101:9123:15338 2:N:0:10
CGACAGCCATGCATCACCTGTACACCAACCACAAGGGAAACTACATCTCTGCAGCGATCTGGTGTATGTCAAGCCCAGGTAAGGTTCTTCGCGTTGCATCGAATTAATCCACATGCTCCGCCGCTTGTGCGGGCCCCCGTCAATTCCTTTGAGTTTTAGCCTTGCGGCCGTACTCCCCAGGCGGGGCGCTTAATGCGTTAGCTACGACACAGCGGCCGTGGAATGCCCCTACCCCTAGAGCCCACCTGTTCAGGCATGGACTCACAGGGGTCGTAAACCTGGCTCCTTTTTCCAT
+
GGGGGGGGGGGGGGGGGGGGGGGGGGGGGGGGGGGGGGGGGGGGGFGGGGAFGFGGGGGGGGGGGDGGGCFGGGFGFFGGGGGGGGGGGGGGGGCCFGGGDGGCFGFGGGGGGGFF8FGGGGGGCEGGGGDCECGGGG>CGGDFGFGGFGGFFGGGGD?FFFFB555>5AB=9>A=F949FB=B>BF6B>1(.44)((,-364<<1:;((.2(4(396;0212))-,4C*).(3708,))..804:((.).)-).()(.523().))(((-((,,4(<1(1(((,(())))())-
@M00689:251:000000000-CJTJ5:1:1101:25993:15370 2:N:0:10
CGACGACCATGCATCACCTGTACACCAACCACAAGGGAAACTACATCTCTGCAGCGATCTGGTGTATGTCACGCCCAGGTAAGGTTCTTCTCGTTGCATCGAATTAATCCACATGCTCCGCCGCTTGTGCGGGCCCCCGTCAATTCCTTTGAGTTTTAGCCTTGCGGCCGTGCTCCCCACGCGCGGCGCTTAATGCGTTTGATACGATCCAAAGGCCGTGGAAGCCCCCCCCACCTCGCCCCCCCCGCTTAACGGACGTGCCTCCCCGGGTTCTTACTCCTGCCCCCCCTTTT
+
EFGGGDFGGGG8EFFGGGGGGF<@FGDF;8:D,;;6FC,CFGCGEEF9EAFG,FFCF<FGD@,FAF<<FE@,4E,F4,=5E<6:C,ACA;,CC,,A:<,@=,>>==C5,,5EF8,=,@++@>CE@4+@FDGCG6@EGG6=>+6=9++5<C+533,EE,+=;8@))8)1)-/)))14C=*)0/5(4>@F0(((.).67,,(,))-)(-((4)))4((8(---,)(((-4D53(,4<((((((0(4,72((-()-2(3(-(((().24(41((-4-))))),))((((-((-())
@M00689:251:000000000-CJTJ5:1:1101:11617:15403 2:N:0:10
CGACGACCATGCATCACCTGTACACCAACCACAAGGGAAACTACATCTCTGCAGCGATCTGGTGTATGTCAAGTCCAGGTAAGGTTCTTCGCGTTGCATCGAATCAATCTACATGCTCTGCCGCTTGTCTGGGCCCCCGCCAAGTCCTTTGAGTTTTAGTCTAGCGTCCCGACTGTCCAGGCGGGGCGCTTAACGTGCTAGGTACGCTACAGCGGCAGTGGTAGACACGTACACCTAGCCACAACCGCATACGGCACAGCTGACACGGCTGTCTACACCGAGCAGTTCTGTCTAT
+
FFGGG7FGGGGGG9FFGGG@C,F,@CDECEG<<@<FGC8FCCEFG9@96EA9FDFGGFC<,,:49C<@F<@C9,C<FGC,CAFGGGFAAFFD7>+@FBGFGCEC+?F,,,CEF9@=;D+@===E++19,,,@,8B6@+=+==E+=972=7+7+@C3+30+2?**101:)))):))07>>;*11)6((..,36;),(,(39)(.-)(,(43)4.3-(--(52.))))),**)-(6*(3<?())(.4(7((--).((4((.()().))((((((.)64).((((-3()))))-)-.)
@M00689:251:000000000-CJTJ5:1:1101:12714:15416 2:N:0:10
CGACAGCCATGCAGCACCTGTACACCAACCACAAGGGAAACTACATCTCTGCAGCGATCTGGTGTATGTCAAGCCCAGGTAAGGTTCTTCGCGTTGCATCGAATTAATCCACATGCTCCGCCGCCTGTGCGGGCCCCCGTCAATTCCTTTGAGGTTTAGCCTTGCGGCCGTACTCCCCAGGCGGGGCGCCTAATGCGGTAGCCACGACACAGAGGACGTGGAAGACCCCGACACCTAGCGCCCCCGGGTATCGGCCATGACCAACAAGGTAACTAAACATGGGAAGCATTTCA
+
GGCFCCFGGGFFGAF<FGGCFA@,;;,C,BFGDGFGGGGG@<FEC,CF96,6CFB+@E,,6@:@4C@@,5CF9<FDG8F,<ECF<FA,E,9@>FG@@E,4,>E>D;F,5CF8B8E8,,6=8C>=+@642,4=E>EG8@D++=8+=+?99E@<@,5DF68<*+:)3)8)8=AA=<*)=<CC5>25696(((4,)).4((-1,,-),,(401:2(.4,42101-5(.84:5)0149>(,)(3(03(((((-()),4((((.))()48((41)))..4),()),.(((((())))-
@M00689:251:000000000-CJTJ5:1:1101:17138:15417 2:N:0:10
CGACAACCATGCAGCACCTGTACACCAACCACAAGGGAAACTACATCTCTGCAGCGATCTGGTGTATGTCAAGCCCAGGTAAGGTTCTTCGCGTTGCATCGAATTAATCCACATGCTCCGCCGCTTGTGCGGGCCCCCGTCAATTCCTTTGAGTTTTAGCCTTGCGGCCGTACTCCCCAGGCGGGGCGCTTAATGCGTTAGCTACGACACAGAAGCAGTTGTAGCCCCATACCCCTATCCTCCACCGTTTACGGCCTGGACGCCCAGGGTCTTCTATCCTGGCCTCCTCTTCT
+
GGGGGGGGGGGGGGGEFGGGGGGGGGGGGGGGGGGGGGGGGGGGGGGGGGGGGGGEFFGGGGGGGGGGGGGGCFGGGGGGGGGGGGGGGGCEGGGGGGGGGGGCFEEFGGGGGFGGAFGGGGGGGGGGDGGGGEEEGGGEDCEFGFGGFF87DFFGGGGFFFFBEA5=>)5>F=ABGF>DFD2>6@112;B6<>))((-4(.-55:0((444().4(,-))).))-43*2),(,*(,),()1871:14:>(-(47,,,4(2(((-,20(.(().).-).).4:().(((..))
@M00689:251:000000000-CJTJ5:1:1101:11622:15425 2:N:0:10
CGACGACCATGCATCACCTGTACACCAACCACAAGGGAAACTACATCTCTGCAGCGATCTGGTGTATGTCAAGCCCAGGTAAGGTTCTTCGCGTTGCATCGAATTAATCCACATGCTCCGCCGCTTGTGCGGGCCCCCGTCAATTCCTTTGAGTTTTAGCCTTGCGGCCGTACTCCCCAGGCGGGGCGCTTAATGCGTTAGCTACGACCCAGAGGCCGTGGAAGACCCCTCCACCTGTCGCCACCCGTTTACGGCCTGACCTCACCGGGCATCTAACCCTGGCCTCCCATTCCTT
+
GGGGGGGGGGGGGGGFFGGGGFGGGGGGGGGGGGGGGGGGGGGGGGGGGGGGGGGGGGGGGGGGGGFFGGGGGGGGGGFGGGGGFGGGGGGGGGGGGGGGGGGGGGGGGFGGFGGGCGFCDGEGDECFFGGDEGGGGGGDGG:CGFGGFGFEFGGGGGGFFFB)8:=AFFFF=4CFFD;9?@>F@F>>19BF>2))4:B?,:<<F<<9(43114::?;0(217807?BD*)-3:51(.,(4>(2(42,82(.-4((((((().(1(,(-(((.).)-(4(2(((,((,.)))-))
@M00689:251:000000000-CJTJ5:1:1101:12703:15434 2:N:0:10
CGACAGCCATGCAGCACCTGTACACCAACCACAAGGGAAACTACATCTCTGCAGCGATCTGGTGTATGTCAAGCCCAGGTAAGGTTCTTCGCGTTGCATCGAATTAATCCACATGCTCCGCCGCTTGTGCGGGCCCCCGTCAATTCCTTTGAGTTTTAGCCTTGCGGCCGTACTCCCCAGGCGGGGCGCTTAATGCGTTAGCTACGACACAGAGGCCGTTGAAGACCCCTACCCCTCGCGCCCCCCGTTTACGGCCTGGACCACCAGGGTATCCAACCCCGACCTCTCTGTTC
+
GGGGGGGGGGGGGGGEFGGGGGGGGGGGGGGGGGGGGEGGGGGGGGGGGGGGGGGGGGGGFFGGGGGGGGGGFFGGGGGGFGGGGGGGGGGGGGGGGGGFEFGGCGGGGGGGGGGGFFGGGGGGGGGGGGGGGGGGGGGGG6EGGFGFDF7AFGGGGGGFFFE5CFA=)8>99)9@FDFGFBB=B99(7BF?52))-(,48>242(696><6>2(280(,4(.6)(4?GG@083F1-,2(95--33942(46,8>6,4:(402,3((,-2()-)).((-(3(32(,)()))))
@M00689:251:000000000-CJTJ5:1:1101:27050:15519 2:N:0:10
CGACGGCCATGCAACACCTGTCTCACAGTTCCCGAAGGCACCAATCCATCTCTGGAAAGTTCTGTGGATGTCAAGACCAGGTAAGGTTCTTCGCGTTGCATCGAATTAAACCACATGCTCCACCGCTTGTGCGGGCCCCCGTCAATTCATTTGAGTTTTAACCTTGCGGCCGTACTACCCAGGCGGTCGACTTAACGCGTTAGCTCCGGAAGCAACGCCTCAAGGGCACAACCCCCCAGTCGACATCCTTTACGGCGTGGACTACCCGGGTATCCAATTCTTGCACCCCTTTC
+
FFCFFGGGGGGGGFFFGGGGGGGGGGGGGGGGGGGGGGGGGGGGGGGGGGGGGGGGGGGGGGGGGGGFGGGGGGGGGGGGGGGGGGGGGGGGGGGGGGGGGGDFCGFGGGGGGGGGGGFGFGGGGGGGGGGGGGGGGGGGGGCDDFGGFGGGGFCEFGGFFFFFFFFFAA=>>AF>,:FC492==@200(((/46>?FFFFF@C)).4-311?((((,7(,28<0(-,7*53:(/0,3((..49((3(,64).2<0(-(4,()..38(704,)-)-.).6))66?)((4(.:)
@M00689:251:000000000-CJTJ5:1:1101:23305:15549 2:N:0:10
CGACGACCATGCAGCACCTGTTTTCAAGGTCTAGTAAACTAGACACTCCGCTATCTCTAGCAGATTCTATCAATGTCAAGCCTAGGTAAGGTTCTTCGCGTATCTTCGAATTAAACCACATGCTCCACCGCTTGTGCGGGTCCCCGTCTATTCCTTTGAGTTTTAATCTTGCGACCGTACTCCCCAGGCGGAATGCTTAATGTGTTAACTGCATTACTGGAGTGAACAGCCCCCCAACCACTAGCATTCAGCGTTTGGGGCGTGGACTACCGGGGGATTTAAACCGGGACACCT
+
GGGGGGGGGGGGGGGFGGGGEFGGGGGGGGGGGGGGFGG9AAFDFGGGGGGGGGGEGGFFGGGGGECEF,EEGGFGCEGGF@FFG@FGCGDGGFCFGGGGGECGCF,ADFCFEFGF?F=DCDCAEF8@DEGGGG8,=C8E=CFFG?DDBG8=FGAFGDGF??DE;=DEF9CF==AAC>5<98:=ACDDD===@D@4@EFF5>5*9@C***17493<<)))3(/(7)..*;)/1(:6?B2<(/().))).6))(-42(-(((-(--44).2:(((((,,().)))((((((,(-(
@M00689:251:000000000-CJTJ5:1:1101:11995:15569 2:N:0:10
CGACGGCCATGCAGCACCTGTACACCAACCACAAGGGAAACTACATCTCTGCAGCGATCTGGTGTATGTCAAGCCCAGGTAAGGTTCTTCGCGTTGCATCGAATTAATCCACATGCTCCGCCGCTTGTGCGGGCCCCCGTCAATTCCTTTGAGTTTTAGCCTTGCGGCCGTACTCCCCAGGCGGGGCGCTTAATGCGTTAGCTACGACACAGAGGCCGTGGGAACCCCCTACACCTCGCCGCCCCCGTTTCCGGCCTGGCTTCCCCGGGTATCTCATCCTGCCCTCCTTTTCC
+
GGGGGGGGGGGGGGG<FGGGGGGGGGGGGGGGGGGGGGGGGGGGGFGGGGGGGGGGGFGGGGGGGGGGGGGGGGGGGGGFGGGGGFGGGGGGGGGGGGGGGGGGGGGGGGGGGGGGCFGGGGGGGGFGF9CCDEGGGGGGGDGGGFGGFGGGGGFGGFGFFFF@EFABAAFDFFFFGFGGFF@B@F>073?0AF<<9?FF?><2<??>39?(,(((36>;0((((-:0D>)(.3DF02(((0,,4((-222)(-((-8?(((()4(3((((.)-).-6)))(,..2(()))))
@M00689:251:000000000-CJTJ5:1:1101:8551:15605 2:N:0:10
CGACGACCATGCACCACCTGTTTTCAAGGTCTAGTAAACTAGACACTCCGCTATCTCTAGCAGATTCTATCAATGTCAAGCCTAGGTAAGGTTCTTCGCGTATCTTCGAATTAAACCACATGCTCCACCGCTTGTTCGGGTCCCCGTCTATTCCTTTGAGTTTTAATCTTGCGACCGTACTCCCCAGGCGGAATGCTTAATGTGTTAACTGCATTCCTGGAGTGACCAGACCCCCAACAACTGGCCTTCCACTTTTGGGTCTTGGACCACCGAGGATACAAACCATGACCTTCTT
+
GGEGGGGGGGGGGGGGGGGGGGGGGGGGFGFGGGFGGGGGGGGGGGGGGGGEFGGFGGG9FFG8FCGGGGFGGGFGGAEGGGGGGFGGAEFFFGGFGDCEE7EFGGG7D@FFCFCAFGGDD=FFGDFGF@CCEFG,=>DEDGFDG>CDFFDGFGGG8,?5BDDEEFEEBE*D=8=@+8+3*>8C9:=CC5@A073@C47;**98C54<49435C4*09C(=(./7?).**0(,6/.(/6(,2((4(,))()-.-).),(-(()-.))((-3((((((.,)),(((.6<)().,))
@M00689:251:000000000-CJTJ5:1:1101:19195:15627 2:N:0:10
CGACAACCATGCATCACCTGTCTCACAGTTCCCGAAGGCACCAATCCATCTCTGGAAAGTTCTGTGGATGTCAAGACCAGGTAAGGTTCTTCGCGTTGCATCGAATTAAACCACATGCTCCACCGCTTGTGCGGGCCCCCGTCAATTCATTTGAGTTTTAACCTTGCGGCCGTACCCCCCAGGCGGTCGACTTAACGCGTTAGCTTCGGAAGCCACCTCTCACGGCCCCAACCTCCAAATCGTCACCGTTTACGCCGTGTCCTCCCAGGTTTTTTCATCCTGCCCTCTCCTTTTT
+
CFGEE:EGGGGGGGDFFGGFF@FGG<FGGGFFGGGGGGDEEGEGEG,6BFF<<CACEAC9BFGFEGEAFGFFG9AFF,BFDFGFGGG<,F;AD@FGGCGD,4,@=EAFC=DE88EGC8+B@8E?8CEGGDB8@?CE8=DGD+@C++=D==FDA8D==D+?:D5A5*)1)8=@88))25;?>2(:@225(111,)771((.3(3)))),(-((322(.(..,8),((-()1)(,(*((()).)(,-()-4(,()(((-91((62)(4(.(..5((,3.4).))((.((..()))))
@M00689:251:000000000-CJTJ5:1:1101:19178:15633 2:N:0:10
CGACAACCATGCATCACCTGTCTCACAGTTCCCGAAGGCACCAATCCATCTCTGGAAAGTTCTGTGGATGTCAAGACCAGGTAAGGTTCTTCGCGTTGCATCGAATTAAACCACATGCTCCACCGCTTGTGCGGGCCCCCGTCAATTCATTTGAGTTTTAACCTTGCGGCCGTACTCCCCAGGCGGTCGACTTAACGCGTTAGCTCCGGAAGCCACACCTCAAGGGCCCAACCCCCAAGTCGACCTCGTTTACGGCGTGGACTCCCCAGGTATTTTATCCTGTCATCCCTTTT
+
EDGEC@FGGGGGGGG@EGGGFGCGGGGDGFGGGCGGGGFGGGGDGGGGGGGGGGFGGFGGGGGGFCFGGGGGGGGGGGGGGGGGGGGGGGGGGGGGGGGGGGGGGGGGGGGGGGGFEFGGGGGGGGGGGFDC6@EGGGDGGGGD6FGGFDGGA8D=FGGBFFDEE@EF5===FAA9CEGG>429)2-(/(912)996@0:>F0<7?@?9?((31(4(18,,,32)22()*.4((142-(69)(,((,4::<,5,39(42((()((.(,((.))))))6<2))-.)4.)(.),)
@M00689:251:000000000-CJTJ5:1:1101:16448:15679 2:N:0:10
CGACGGCCATGCAGCACCTGTACACCAACCACAAGGGAAACTACATCTCTGCAGCGATCTGGTGTATGTCAAGCCCAGGTAAGGTTCTTCGCGTTGCATCGAATTAATCCACATGCTCCGCCGCTTGTGCGGGCCCCCGTCAATTCCTTTGAGTTTTAGCCTTGCGGCCGTACTCCCCAGGCGGGGCGCTTAATGCGTTAGCTACGACACAGAGGCCGTGGAAGCCCCCTACACCTCGCTCCACCCGTTGACGGCCTGGACTACCAGGGTCTCCAAACCTGGCAGTCCTATTT
+
GGGGGEGGGGGGGGGGGGGGGGGGGGGGGGGGGGGGGGGGGGGGGGGGGGGGGFGGGCGGGGFGGGGGGGGGGGFGGGGGGGGGGGGGGGGGDGGGGGGGGGGGGGGGGGGGGGGGGGGGGGGGDGGG?=EEGGGGGGDEG6>FGAGGFF7=FFFGGFFFFFFFEB=A>ABFFFFFFFGG4@=B;>F;;1604-)-2?0?FFAB26?FB>0(34,8((-(,,)(((-3C)04:BG0(,(((0((426?<((),-7(4:<0:).242::B:(4<)60)((41(1,((,))))))
@M00689:251:000000000-CJTJ5:1:1101:11239:15695 2:N:0:10
CGACGACCATGCAACACCTGTACACCAACCACAAGGGAAACTACATCTCTGCAGCGATCTGGTGTATGTCAAGCCCAGGTAAGGTTCTTCGCGTTGCATCGAATTAATCCACATGCTCCGCCGCTTGTGCGGGCCCCCGTCAATTCCTTTGAGTTTTAGCCTTGCGGCCGTACTCCCCAGGCGGGGCGCTTACTGCGTTAGCTACGACATAGAGGCCGTTGAACACCCCTCCCCCTACCGCCCCCCGTTTACGGCCTGGACTACCCGGGTCTTCAATTCTGCGTCCTTCTCAC
+
F>@F7@F@:FFDEFGGGGGEEFCGGFGGEEGGGGFEC8EFCFGGGDFAADDGGFG@@<FGGFGGGGFFA<E,<E<F=EEFE<AFEFGGGDECBF>FFGGGEF8FGGFEF,9>=EGECEDCEEGGE8EG8FGG88BEEGD80;7FGCGC?72@+@E,?>7>5A@)5:9949=9>2>E,/**)0531,20628B)6<D03:12444<2(1,(..))(46(((-84)-((4C>)(-494,((-40-((-441(-)--(-((-(,)(5(.(((,-3).)6)-)-5<(((-())---)
@M00689:251:000000000-CJTJ5:1:1101:15447:15703 2:N:0:10
CGACGGCCATGCATCACCTGTACACCAACCACAAGGGAAACTACATCTCTGCAGCGATCTGGTGTATGCCAAGCCCAGGTAAGGTTCTTCGCGTTGCACCGAATTAATCCACATGCTCCGCTGCTTGTTCGGGCCCCCGTCAATTCCTTCTGGTTCTAGCCGTGTGGCCGTATCCCCCAGGCGGGGCTCTTATGCAGCTACCTTACACACAGAGTCCTTCGATGACCCCTACCACCGCCCCCCTCAGTCTACGGCCCGCATTACCAGGGTCCCTACCACAGCCTTGTCGTACCTT
+
E++7+@7+@FCECFGDGAC@CFFGDFFFGDGFG86;:<@C,FFGGC<FEG<<A,,++CFFA,E,FGG<,EFGC@FG8=FF?6C8FG,,C9,@748+:E,4+B74+9?<AAE@F8BE,;?8C+@+>,6@,@6>+@3@3++66@=DF122?++,,7,,4@F7;*0))0)))10)))2:>=94*4)(,(.(6.)))).).)(.,(,)-().)(.((,.)))))(-))).47**)(()*-2(-(45(((((.).).((-,(4-(-().6)5((.((.).((,)((((.).-)(-((())
@M00689:251:000000000-CJTJ5:1:1101:23715:15706 2:N:0:10
CGACAACCATGCAGCACCTGTACACCAACCACAAGGGAAACTACATCTCTGCAGCGATCTGGTGTATGTCAAGCCCAGGTAAGGTTCTTCGCGTTGCATCGAATTAATCCACATGCTCCGCCGCTTGTGCGGGCCCCCGTCAATTCCTTTGAGTTTTAGCCTTGCGGCCGTACTCCCCAGGCGGGGCGCTTAATGCGTTAGCTACGACACAGAGGCCGTGGAAGACCCCTACACCTAGCGCCCACCGTTTACGGCATGGACTACCAGGGTATCCAACCCTTGCTTCCCTATCT
+
GDGGDFFGGGGGGGEFFGGGGGGFGGGGGGGGGFFFEFGGGGGGGFGDFGGGGFGEGEGGGGGGGGGFFGGDGGGFGGFFGGEDFGGGGGGGGGGGGGGGDGGCFFGGGGGGGGGG;EDEGGGCECEF8DCEC6CCEGCEDDGGGFGFFG7<E;EGGGGFFFFF@=A=AFA>FFF:FDGG625=6;>>B>??A2)6>BFF06<451?119742>BFF>F>>F2:::1?<*<?BBC??DF>9>6(86((42164((,-4782)3>8))4334)4)5)(41((4()))).4)),6
@M00689:251:000000000-CJTJ5:1:1101:15437:15718 2:N:0:10
CGACGGCCATGCATCACCTGTACACCAACCACAAGGGAAACTACATCTCTGCAGCGATCTGGTGTATGTCAAGCCCAGGTAAGGTTCTTCGCGTTGCATCGAATTAATCCACATGCTCCGCCGCTTGTGCGGGCCCCCGTCAATTCCTTTGAGTTTTAGCCTTGCGGCCGTCCTCCCCCGGCGGGGCGCTTAATGCGTTAGCTACTACACAGAGGCCGTGTAAGACCCCTACACCTAGCGCCAACCTTTTCCGGCATGGCATACCCGGGTAACCAATCCCGGCCTCCCAGGTT
+
GGGGGGGGGGGGGGFGFGGGGGGGGGGGGGGGGFGGGGGGGGGGGCCCGGGGGGGGGEGGGGGGGGGGFGGGGGGGGGGGGGGGGGGGGGFGEGGGGGGGEFFGGGGGGF=EGFGGCFFGGGGGGGGGFGGGGC=CGGCCGGECCFGCC9=7@EAFG;9B>FEC@=B9>92)8>E5E9595191,3629268)-649,,44<ADF09>035(..2:?F>B38A)6),(*1)(339:58?,1@(4<:(-95))-((((((1().).89091(().)(),4),((-(,(,()(,.
@M00689:251:000000000-CJTJ5:1:1101:7581:15720 2:N:0:10
CGACAACCATGCAGCACCTGTACACCAACCACAAGGGAAACTACATCTCTGCAGCGATCTGGTGTATGTCAAGCCCAGGTAAGGTTCTTCGCGTTGCATCGAATTAATCCACATGCTCCGCCGCTTGTGCGGGCCCCCGTCAATTCCTTTGAGTTTTAGCCTTGCGGCCGTACTCCCCAGGCGGGGCGCTTCATGCGTTAGCTACGACACAGAGGCCGTGGAAGCCCCCTACACCTAGCGCCCACCGTTTACGGCATGGACTCCCAGTGTATCTCATCCGTGCCTCTCTGTCCC
+
GGFGGDGGGGGGGGGGGGGGGGGGGGGFGGGGGGGGGGGGGGGGGFGGGGGGGGGDE@FCGGGGG9EFFFEEFGGGGGGGCGGFFGGGFFGGGGGGGGGGGGFGG9FFGGGGGGFFAFGGGGGDGGGFDCGE>EGG>CCEG6+?EFGGFFB7DFGGG9;CFFF)8>BABAFFFFF2CA4DF95@(9;(9;B02<)5;?F6:>A25((906?(.41??0;(3:<044?BDG>:0:GFF54(437(889?62(6114(,(,)).((.(.().)))))))))((,,,)),..)6)))
@M00689:251:000000000-CJTJ5:1:1101:5914:15776 2:N:0:10
CGACGGCCCTGCAGCACCTGTACACCAACCACAAGGGCAACTACATCTCTGCAGCGATCTGGTGTATGTCCCGCCCAGGTAAGGTTCTTCGCGTTGCATCGAATTAATCCACATGCTCCGCCGCTTGTGCGGGCCCCCGTCACTTCCTTTGATTTTTAGCCTTGCGGCCGTACTCGCCAGGCGGGGCGCTTAATGCGTTAGCTCCGACACCCGGGCCGTGTACACCCACTCCCCCTAGCGCCCCCCTGTGACGGCATGGACTAGCCGGGTACAACATACTGTCCTCACTTTTCTT
+
GG@C:B::+CFFG,E,C<C,C<FCEF,,,,6CEGG,@,,:@F<C,C,CFGG9FCGG+6CFCDGGGFAFDE,54>FE7CFC,<,EEFGC<,ABEEFFGGDC+EED@,EFCFGF8B9FFF8+6++=BCGGFGD6+=@B8:DCCD:FGADCFGF:,,<E;>5+@F=3@>225(6(55>2?95C)2(6((((40<()4)-(,-814>)480(49(((((-(279(3)))(((**).4(9(4((((84(4((,))))((47673)))((((-((-())-)(().))-.,)))().)-)))
@M00689:251:000000000-CJTJ5:1:1101:4992:15780 2:N:0:10
CGACCGCCATGCACCACCTGTACACCAACCACAAGGGATACTACATCTGGTCTGCGCTCTGCGGTATGTCCAGCCCAGGTAAGGTTCTTATCGCTGCATCTAATTACACTTCATACACCGCCCCTCGTGCGGGCTCCCGTCAGGTCTTCTTAGTTTTAGCCTTTCGGCCGTACGCCCCCTTCGGGGCGCATAATGCGTTAGCTACTACTCACAGCCCGTGACGCTCCCCCCACCCTCACGCACCCAGTTTTCCGCGCGGGCCCACCGAGTTCCCAATCCCGTAGCCTGCCTCT
+
C4+8+@@@C,6,66;,6BE6;C,C,,C6C,,F,F,,6,,;C,,C,,C,,,6,,,96+6BFE,4@C@@FC,<,BB<@,,B,C,,:9CFFA,4?,,A?+,,@,,,9=A4,C,,,9,4,,@++@8+@+6=D,+6@E6++3@8,++++5*+5+2+73,@=+,++*<=**18>):5))4)-*-))2-(-(56((,((/))).-4(-6<4,)4)))-().((((-(--((-34:C)5((4C(2(1((.((((..5))))((((((((-((-(((((())).((.,5:((-(.)(((.)(
@M00689:251:000000000-CJTJ5:1:1101:10342:15810 2:N:0:10
CGACAGCCATGCATCACCTGTACACCAACCACAAGGGAAACTACATCTCTGCAGCGATCTGGTGTATGTCAAGCCCAGGTAAGGTTCTTCGCGTTGCATCGAATTAATCCACATGCTCCGCCGCTTGTCCGGGCCCCCGCCAATTCCTTTGAGTTTTTGCCTTTCGGCCGTACTCCCCAGGCCGGGCCCTTAATGCGGTGGCTTAGACACACAGGCGATGGCACGCCCCCACACCTCGTCCCCCACGTTTCCGTCATGTCCTGCCAGGGTCTCCACACGTGTCTGTCCCTATC
+
GGGGFCFGGGGGGGGGGGGGGC9CEG<CF,BFC,C<C@EFEEGGDE<CFGEFFGGD7:DA9E<<=F<EFGDC<EDGFG7@FGGCF:?5,4D:C:=7F<;DG,@@FC;F,EFDGGC,4E8=8CC>8+19,96=8C6@C6D+6?60=DF+9C+8=EC@7+3ACA7*:)08):8)1)64?>4CF2):(/55(6>3)97;1((((/(()).)1/3((2,0((((3((),482)))((4*((((((7.3(((-4())()41())-))-::),41((.<-.((-(.,.())).,))),)
@M00689:251:000000000-CJTJ5:1:1101:23873:15828 2:N:0:10
CGACAACCATGCAGCACCTGTACACCAACCACAAGGGAAACTACATCTCTGCAGCGATCTGGTGTATGTCAAGCCCAGGTAAGGTTCTTCGCGTTGCATCGAATTAATCCACATGCTCCGCCGCTTGTGCGGGCCCCCGTCAATTCCTTTGAGTTTTAGCCTTGCGGCCGTACTCCCCAGGCGGGGCGCTTAATGCGTTAGCTACGGCACAGAGGCCGTGGAAGACCCCTACACCTAGCGCCCACCCTTTACGGACTGGACTACCAGGGTATCCATTCCTGGCATCTCCGTCTC
+
?+8FEEFFGFFFFGGGGGGGGGGGGGGGGGGGGGGGGGFGGGGGGFGAGGGGGGGGGGGGGGGGGGGGFGGGGGDFGGGFFGGGFGGGGCFDGGGGGGGGGEGGFGGGFFFGGGGGDFGGGGGGGGGGGGGGGGEEEGDGGC>9EDFGFG?DGGGGGGGFAFF5EBFBABFAFBCEF2*7?B>@9B@F>06?6<4A>14:BDFBF<(1((.(3(4621(-4:?.(.345*03>:D(4).(,<6:B1(((.)<?0((4:0:?)(38))-0(.)))..).-.)40(24).)((..3
@M00689:251:000000000-CJTJ5:1:1101:16830:15845 2:N:0:10
CGACGGCCATGCAACACCTGTACACCAACCACAAGGGGAACTACATCTCTGCAGCGATCTGGTGTATGTCAAGCCCAGGTAAGGTTCTTCGCGTTGCATCGAATTAATCCACATGCTCCGCCGCTTGTGCGGGCCCCCGTCAATTCCTTTGAGTTTTAGCCTTGCGGCCGTACTCCCCAGGCGGGGCGCTTAATGCGTTAGCTACGCCCCAGAGGCCGTGGACGACCCCTCCACCTAGCGCCCCCCATTTCCGGCATGGACTACCAGGGGATTTCACTCCGGCTACCCTGTTC
+
FEGEGGGGGGFG<FFGGGGGGGGGGGFGGGGGGGGGGGGGGGGGGGGGGGGGGGGGGGGGFGGFGGGGGGGGGGGGGGGGG9FEFGGGGGGGGGGGGGGGG8EGGGGGGGGGGGCGFGGGDGEGDGFFGGGGGGDGGGGGDCGGGFGGFGD7DEFGGGGFFFEEEB9A=25@@@CEGD6CF=9:90>F>11,-))53:B(4AA24<(-(442:B((347900.((-23CC561372().((<((,4((69).8(4((377:).,:))((((-()))))).((((((.()(.).
@M00689:251:000000000-CJTJ5:1:1101:24638:15854 2:N:0:10
CGACGACCATGCATCACCTGTACACCAACCACAAGGGAAACTACATCTCTGCAGCGATCTGGTGTATGTCAAGCCCAGGTAAGGTTCTTCGCGTTGCATCGAATTAATCCACATGCTCCGCCGCTTGTGCGGGCCCCCGTCAATTCCTTTGAGTTTTAGCCTTGCGGCCGTACTCCCCAGGCGGGGCGCTTCATGCGTTAGCTACGACACAGAGGCCGTGGCAGACCCCTACACCTCGCGCCCACCGTTTACGGCCGGGACTACCCGGGTATCTAATCCCTGCATCCATTTCT
+
GGGGGGGGGGGGGGGFGGGGGGGGGGGGGGGGGGGGGGGGGGGGGGGGGGGGGGGGGGGGGGGGGGGGGGGGGGGGGGGGGGGGGGGGGGGGGGGGDGGGGGGGGGGGGFGFGGFDAFFEGGGGGGGGGGGGGGGGGGGGGDGGGFGGFGGFGGDFGFGFFFFFF98=A=AFFFE2CDCDF>-:;69;FFF(<A>B>238<44>B61>09<<?B6??9>FF6:::?1:D7)2:?GF?00(4BB(2(,:07(<(32(-(((-((52(-4290:<)-))-60).(())3.)))))
@M00689:251:000000000-CJTJ5:1:1101:15459:15857 2:N:0:10
CGACAGCCATGCAGCACCTGTACACCAACTACAAGGGAAACTACATCTCCGCAGCGATCTGGCGTATGTCAAGCCCAGGTAAGGTTCTCCGCGCTGCATCGAATCAATCCACACGCTCCGCCGCTCGTGCGCGCCCCCGCCACGTTCTTTGTGTTTTAGCCTCGCGGCCGTACTCTCCAGGCGCGGCGCACAACGCGTTTGCTACGAGACACCGGCCGTGGATGACCCCCACACCTAGCTCCAACCGTTTATGTCACGGCGTCTCCCGTGATCTCCTCCTGTCCTCTCTGTTT
+
GEGGCFGG<FFGGGGFFGGGGG<FFGGGC,CFFF98FCFFGCFGCEF<@,8C@CGDGFGF@,,@CFE8FFB<,EDF<<=FEE,9EFAF,4+@C+46+A,=6===+44,C,AEF+8+4@++@@+@E+=E8+@+@=>CGG++3;**3***15+,44<@F,3B9?))(-((...((/1)=@7*;79,30690(((((-30,((-)))-((((31(((-1123;(-).(.5:9).-4:>0().).9((.-41(51)-...)-(((,-(4)((((-.)-)))((()...).).5).))
@M00689:251:000000000-CJTJ5:1:1101:29092:15890 2:N:0:10
CGACAACCATGCAACACCTGTACACCGACCACGAGGGAAACCTCATCCCTTCAGCGATCTCGTGTATGTTCAGCCCAGGTAAGGTTCTTCGCCTTGCATTCAATTTATCCACATTCCTCGCCGCCTGTGCCGGCCCCCGTTCATTTCTTTTAGTTTTTACCTTGCGGCCCGTCTTCCCACGCCGGGCGCTTAATTACGTTGCTAGCTCCCCGAGGCCGTCGAAGCCCCCCACCCCTCGCCCCCACCGTTTACGGCCTGGACTCCCACGGTATCTCATCCTTGCCTCCCTCTCT
+
FDFGGGGGGGGGG9CFEGGGG9,,CE++@F:F,@7FF7FEG,,66,,6,,9,@,9@+C,B,B9FE,,,<,,C5?EE,,:B5C9ECF,5C=,4,4?<E,,,,,@9E,4,<FC,,9,94,?+6@+4+6+@,,,6++CGGGC>++6+?+?2@F+7,,7:C+0*:+;*)))1>)))-))1BBG*?22(:5,(((6/1.).)(/((,)/)../(((-(-,(,,4(41((,.4<C)74(49((-602596(433:?0:(-2-4(-(.2((4,(-(--(4-)).)6.).,3).(-3((()
@M00689:251:000000000-CJTJ5:1:1101:28742:15938 2:N:0:10
CGACGACCATGCACCACCTGTTTTCAAGGTCTAGTAAACTAGACACTCCGCTATCTCTAGCAGATTCTATCAATGTCAAGCCTAGGTAAGGTTCTTCGCGTATCTTCGAATTAAACCACATGCTCCACCGCTTGTGCGGGTCCCCGTCTATTCCTTTGAGTTTTAATCTTGCGACCGTACTCCCCAGGCGGAATGCTTAATGTGTTAACTGCATTACTGGAGTGACAAGCACCCCAACAACTCGCATTCATCGTTTAGGGCGTGGACTACCAGGGTATCTAATCCTGTCCACT
+
C>:@:@FEGGGGGEEECEGFFEEGFGGGDFGGGGGGGFEFGGGGGGFGGGGGGGGFGGGCGEF@EEF<FGCGAAFFGGGFGGDFFFFC<?FFGCA,FF,CEGDFGFF7B=EDEGGGFGGGGFGCEFGFFGDGDG86EED6CDEDFF==DF7D:@E=9BFF=D*D>D9CDEF68==8*:9C<>@8=C2@):2555B4*>**/8C5?:C44C<E37CCEC?4(,(//9.94<A;<(1,,6(,392(1(((6.4<03,((.).4(4(4(:2(.())(47(.6<2>4)-)4-3))))
@M00689:251:000000000-CJTJ5:1:1101:23118:15950 2:N:0:10
CGACGGCCATGCATCACCTGTATATGGGTCCCGAAGGAGGAACCAATCCCTTGGTCTTTCCCATATATGTTAAGTCCTGGTAAGGTTCTTCGCGTTGCTTCGACTTAAACCACATGCTCCGCTGCTTGTGCGGGTCCCCGTCAATTCCTTTTAGTTTCAGCGTTGCTACCGTACTCCTCAGGCGGAATGCTTAATGTGTCAACTTCGGCACCGAGGTTTGACCCCCCACACCTCGCATCCATCGTTTACGCCCTGGACTCTCAGGGTGTCTACTCCTGGCATCTCTGTCCTTTAT
+
FECE7:FGGFFGGGFFFGGGGGGA<CFFG,E<@,+@:ADD:EG<F@,C,CE66,CE,,CFA@,A,FEF,:,:59BFFGF89?FF@4AEGF,4,4@+@7@DGDF7@FF,5=F8F884DFGGDG+=E,@8D8>+61@BD,=+6=@8==F7?++,3,7=@=<9+9))08*0:85)11:EC*A+*10:=)8>B=98@*91*1>***.*0@((90((((6063)(19<@?0(,)18((413(((()*.,-32:A((((4::(.2().)).(.(4)))).4(-)(,(882<4.-)))))).
@M00689:251:000000000-CJTJ5:1:1101:25341:15963 2:N:0:10
CGACGACCATGCAGCACCTGTACACCAACCACAAGGGAAACTACATCTCTGCAGCGATCTGGTGTATGTCAAGCCCAGGTAAGGTTCTTCGCGTTGCATCGAATTAATCCACATGCTCCGCCGCTTGTGCGGGCCCCCGTCAATTCCTTTGAGTTTTAGCCTTGCGGCCGTACTCCCCAGGCGGGGCGCTTAATGCGTTAGCTACGACACAGAGGCCGTGGACGACCCCTACACCTAGCCCCCACCCTTACCGGAATGGACTACCCGGGTATCTGACCCTGGCCCCT
+
GGEFCCFECFGGGGGFEGGGGGGGGGGGGGGGGGGFGGGGGGGGGFGGGGGGGGGG7DFGGGGFFDF<EG@ECFFGGFGGDGGGEFGGGGGGGGEGDGGGGGGGGGGGGFGGFGGC=F6>EGGGEGGGGGGG=CEGGGGGGGCGGFGGFFCCCFCFDFC6AFEEFFBFA):@D28.E>F542(61(19>>??>A242188199A?2:;09??0,2?F0419421((-->17:(2D(.)((.80(43((.)((-((-,4,44,5??(-(33(.5)..)(..((.(((,
@M00689:251:000000000-CJTJ5:1:1101:28077:16014 2:N:0:10
CGACAGCCATGCAGCACCTGTACACCAACCACAAGGGAAACTACATCTCTGCAGCGATCTGGTGTATGTCAAGCCCAGGTAAGGTTCTTCGCGTTGCATCGAATTAATCCACATGCTCCGCCGCTTGTGCGGGCTCCCGTCAATTCCTTTGAGTTTTATCCTTTCGGCCGTACTCCCCAGGCGGGGCGCTTTATGCGTTAGCTACGACCCCCAGGCCGCGCAAGACCCCTACCCCTAACGCCCCCCGTTTACGGCATGGACTCCCAGGGACTCTTAACCTGGATGCTCTGTTC
+
FGGCEEFFFFDFGGE@EFGGGDFFGGGGD:FFFFFEGFGGGGGGG,CF<EFGCFGG@FFGC6FFGGGGGGGDAFAFGFC@FA@<FFFF9,,@EFE7CDAF>8=,8ACDE,EFG@E8EF+=EECGGCGFF,6+@>+6CF@D8++==+?D9F7A6,@8==+?C+3**185==88>5C)@5>**/))5(6214:()6A)(411,).6)(43(-((-((-4((((.490((,1*)8(./(((.(,.--4104(4(6,11,2,.03),5::B0(((,(-).)))-,(())(..)))))
@M00689:251:000000000-CJTJ5:1:1101:28094:16023 2:N:0:10
CGACAGCCATGCAGCACCTGTACACCAACCACAAGGGAAACTACATCTCTGCAGCGATCTGGTGTATGTCAAGCCCAGGTAAGGTTCTTCGCGTTGCATCGAATTAATCCACATGCTCCGCCGCTTGTGCGGGCCCCCGTCAATTCCTTTGAGTTTTAGCCTTGCGGCCGTACTCCCCAGGCGGGGCGCTTAATGCGTTAGCTACGACACTGAGGCCGTGGAAGCCCCCTACACCTCGCGCCCACCGGTTACGGCATGGACTACCAGGGTCTCCACTCCTGGCATCCCTGTCC
+
G>FGDGGGGGGGGGGFGGGGGGGGGGGGGGGGGGGGGGGGGGGGGCGGGGGGGGGGGGGGGGGGGGGGGGGGGGFGGGGGGGGGFFGGGGGGGGGGGGGGDGGGGGGCGGGGGGFFFGGEDGGGGGGGCGGGGECGGGGGDGGGG@FGFGGGGGGGGGFFFFEEBFF=A>AFFBC;GAF75969B;F0;>:?)6<>B?8::DAA<609;7),).1<<>F92(.((.,:C3)8>804((-34B;(33((-4(,((,((((,,)5:B>)<0:(())6(.414).13)(.()).))
@M00689:251:000000000-CJTJ5:1:1101:18577:16031 2:N:0:10
CGACGGCCATGCACCACCTGTACACCAACCACAAGGGAAACTACATCTCTGCAGCGATCTGGTGTATGTCAAGCCCAGGTAAGGTTCTTCGCGTTGCATCGAATTAGTCCACATGCTCCGCCGCTTGTGCGGGCCCCCGTCAATTCCTTTGAGTTTTAGCCTTGCGGCCGTACTCCCCAGGGGGGGCGCTTAATGCGTTAGCTACGACACAGAGGCAGTGGAAGAGCCCCACACCTAACGCCCACCGTTTCCGGCATGGACTAAAAGGGTATGCAAAGCGGCCAACACTGGCA
+
G@BFGGGGGFGFFGGGGGGGGGGGGGFGGGGGGGGGGGGGCFGGGFFGFGGGGGGGG8DFGGFFGGFFGFGGFG7FEDG=FGFGFFDGGGGGGEFGEGGGGFEFEGGGFFEGGGGFDFFGGGGG>CFFCACEEEGCGDDEC>E7=+@+<CDFFC,<FD58>B:5@ABA9@A==29(=>8C4(-279613(4896429((4?A)).410792((418(4(.2))(.40(9*5,86D(()(-00,321,(-,).29(-203)).()))-,,,()().6)(.-(((((((-.)(11
@M00689:251:000000000-CJTJ5:1:1101:22074:16031 2:N:0:10
CGACGGCCATGCAGCACCTGTACACCAACCACAAGGGAAACTACATCTCTGCAGCGATCTGGTGTATGTCAAGCCCAGGTAAGGTTCTTCGCGTTGCATCGAATTAATCCACATGCTCCGCCGCTTGTGCGGGCCCCCGTCAATTCCTTTGAGTTCTAGCCTTGCGGCCGTACTCCCCAGGCGGGGCGCTTAATGCGTTAGCTACGCCACAGAGGCCGTGGAAGCCCCCTCCACCTAGCGCCCCCCGTTCACGGCATGGGCTACCAGGGTCTCTAGACCGCGACTCACCTCCATT
+
GC7FCEEEGGFGGFGFFGGCFGGGGEGGGCFGGGFC,<FFGGCFGGGFFGGGG@FF@CFFGAFG<FCGAF<@FG7FEFGF<CEGF:FDFG?FGF+@CFCFEF8FGGGAEGDFGDE,,E6+@14C@6DF8AEGEGEEGGD47+6+5=7FF92@3<@,575BFFF):)>A=):<==:;C>9:)8=390>1(4:026660481,<9A3(-221(15,,(((,(3?24:(,:D<)4:BF:()8338-(32;2((44.(((-(,(.,.8?),,2(((.6<))..-(((,((),(.((()-
@M00689:251:000000000-CJTJ5:1:1101:18574:16049 2:N:0:10
CGACGGCCATGCACCACCTGTACACCAACCACAAGGGAAACTACATCTCTGCAGCGATCTGGTGTATGTCAAGCCCAGGTAAGGTTCTTCGCGTTGCATCGAATTAGTCCACATGCTCCGCCGCTTGTGCGGGCCCCCGTCAATTCCTTTGAGTTTTAGCCTTGCGGCCGTACTCCCCAGGCGGGGCGCTTAATGCGTTAGCTACGACACAGCGGCCGTTGAAGACCCCTCCCCCTCGCGCCCACCGTTTCCGGCCTGGACTACCAGGGGATCAATACCTGGACTCTCGTTCC
+
GGGGGGGGGGGGGGGGGGGGGGGGGGFGGGGGGGGGGGGGGGGGGGGGGGGGGGGGGGGGGGGGGGGGEGEGFGGGGGGGGGGGGGGGGGGGGEGDGGGGEGFGGGGGAEFGGGGGFGGGEEGGEGFG8E=EEC>EEGDEGGEGGFGGFGGFGGGGGC5BAFB=@FFAAAA2>B=:F@CD550:@019>;B6A4-6944135).5809(4(,.7>BF69(-()64??:<5:(-2C1(-336:1(4:(.,()-(,(((((.3).41).1(((-2(5)).4522(()(-)((-((
@M00689:251:000000000-CJTJ5:1:1101:20496:16051 2:N:0:10
CGACAACCATGCAGCACCTGTACACCAACCACAAGGGAAACTACATCTCTGCAGCGATCTGGTGTATGTCAAGCCCAGGTAAGGTTCTTCGCGTTGCATCGAATTAATCCACATGCTCCGCCGCTTGTGCGGGCCCCCGTCAATTCCTTTGAGTTTTAGCCTTGCGGCCGTACTCCCCAGGCGGGGCGCTTAATGCGTTAGCTACGACACAGAGGCCGTGGAAGACCCCTACACCTAGCGCCCACCGTTTACGGCATGGACTACCAGGGTATCTAATCCTGGCATCTCTCTCT
+
GGGEEDGGGGFGGGGGGGGGGGGGGGGGGGGGGGGGGGGGGGGGGGGGGGCGGGGGGGGGGGGGGGGGGGGGGGGGGGGGGGGGGGGFGGGGGGGGGGGGGGFCGGGGGGGGGGGGFGGGGGGGGGDGFGDEEGGGGGGCDGC9DFDGFG8,@@FFFC6BFFFC@=AAAFFFFBF:E9>9A==B6>B16>?<<<)6>?::2<4<<4(2120(.4?FF;960-7:0(4(99.:??G?:2(49091486.4>?BF0>990(,825(4.,10(.)4625).6))5:(),).-),))
@M00689:251:000000000-CJTJ5:1:1101:25864:16074 2:N:0:10
CGACGACCATGCATCACCTGTCACCAAGTTCCTCCGAAGAGGCACGAAAACATCCCTGTTAACTTCTTGGGATGTCAAACGCTGGTAAGGTTCCTCGCGTTGCGTCGACTTAAACCACATGCTCCACCGCTTGTGCGGGTCCCCGTCAATTCCTTTGAGTTTCATACTTGCGTACGTACTACCCAGGCGGATTACTTTTCGCGTTAGCTTGGGCGCTGAGGTTCGACCCCCAACCCCGTGTAACCCTCGTTTACGGCCTGGACTCCCAGGTTTTTTCATCCCGCCACCCATGCC
+
FGCFGGGGGGGGGFFFFGGGGEAEGFGGE6CF6@CFCEFF@@F@FCG@,+CF@F,6EE@,<A,AFAFFF@@49,:ECFFDEFGGGGEAEBE:E<FC7FC=CCEEG7>++@?,F,9E8DD8D8EF8@C,=@CCG=,E=3CEG6EDC3@65CFFFGGG>;C<1=@E5;CE;:42/:>A?=D4+1705522(((6(33)7)9?28((68<FE):10((4(76:(.(-,.(-C5>>FF5:01(-.)-).(((-3(,,6((((-,4((,((((,1)).(((.6)))(((-((((((((,
@M00689:251:000000000-CJTJ5:1:1101:28013:16080 2:N:0:10
CGACAGCCATGCAGCACCTGTACACCAACCACAAGGGAAACTACATCTCTGCAGCGATCTGGTGTATGTCAAGCCCAGGTAAGGTTCTTCGCGTTGCATCGAATTAATCCACATGCTCCGCCGCTTGTGCGGGCCCCCGTCAATTACTTTGAGTTTTATCCTCGCGGCCGTACTCCCCAGGCGGGGCGCTTAATGCGTTAGCTCCTACCCACAGGCCGTGGCAGGCCCCTACCCATAGAGCCCACCGCTTACGCCACGGACTACCACGGGTTCTAATCCCTGCAACACTTGCT
+
FGGGGGGGGGFGGGGEGGGGGGGGGCFF@@FGGGGGGGGGGFG@EEFEEGFGG@FGCEFG9AA<EE@EFF<9DEBFF@FGG9E8FC9FB@:FEGGDGFFD68E>,;4CF;AFG8>B8DCCEG=>C+@EF,C++6=CCC==C8+?=+622=D,@FFE@;+9?A*))01)-/5:)5C(=5CC?B25.121(,((-6:49(,(4>4).(.3(4,(4(,3(12(-,,4,,3-1*0,(.*4(5))-73:<?9(32()2(-(-(4(,(,4(4),(((,(2:)--)).2(,)),-).)))
@M00689:251:000000000-CJTJ5:1:1101:28025:16095 2:N:0:10
CGACAGCCATGCAGCACCTGTACACCAACCACAAGGGAAACTACATCTCTGCAGCGATCTGGTGTATGTCAAGCCCAGGTAAGGTTCTTCGCGTTGCATCGAATTAATCCACATGCTCCGCCGCTTGTGCGGGCCCCCGTCAATTCCTTTGAGTTTTAGCCTTGCGGCCGTACTCCCCAGGCGGGGCGCTTAATGCGTTAGCTACGACACAGAGGCCGTGGAAGCCCCCTACACCTCGCGCCCACCGTTTACGGCTTGGACTACCAGGGTTTCTAATCCTGCGATCCCCTCTCTT
+
FFCF+CFGGFFFDFFFFGGGGGGGGG<FGGDFDEFFGGGGGGGGGFFFGGGGGGG7@FFGGGFGGFGGCEEFFG7FFFFGGGGGFEFGGGFEDEGEEEFGGFFFGGFGGGFEDGFGAFGGGCEGGEFG,9+=8@EGGGGGGGEGGFFGFDG;?EFCCBFFAFE5CBF==AB5@>C=FAC75>2266@69B??2:A<4:?(-<>)),(,(-228:6:02-36?>??:??<)0(.2C3((-(,03(2:>28(444(4(-((,4.(,(.)4(.3()--))))-)((((((,((((,))
@M00689:251:000000000-CJTJ5:1:1101:24340:16193 2:N:0:10
CGACGGCCATGCATCACCTGTACACCAACCACAAGGGAAACTACATCTCTGCAGCGATCTGGTGTATGTCAAGCCCAGGTAAGGTTCTTCGCGTTGCATCGAATTAATCCACATGCTCCGCCGCTTGTGCGGGCCCCCGTCAATTCCTTTGAGTTTTAGCCTTGCGGCCGTACTCCCCAGGCGGGGCGCTTAATGCGTTAGCTACGACCCAGAGGCCGTGGATGACCCCTACACCTAGCGCCCACCGCTTCCGGCATGGACTACCCGGGTCTCTAATCCTGGCATCTCTTTCT
+
GCFEEEGGGGGGGGF@FGGGGGGGGG8FGGGGGGGFGGGGGGGGGGGGGGDGGGGGGGGGCCFGGFGGFGGGGGGGGGBFFGGDGFGGGGGGGGE7FGGGCCGGGGGGGGGGGGG8=FFEEG=EGGGF?FGDDGGGGGGEDG6FGFFGFFCFFGGGGC?9FAB@C>BA9A=4>26;,895;2530269216()))-3:6269<)<B:;(-(.(41:?0;968)425?7DF)((4F<()40,591::B>1<?)-4902:()5)273(-7(((42).)))..),1(.()))))-.
@M00689:251:000000000-CJTJ5:1:1101:15747:16215 2:N:0:10
CGACGACCATGCATCCCCTGTACACCAACCACAAGGGAAACTACATCTCTGCAGCGATCTGGTGTATGTCAAGCCCAGGTAAGGTTCTTCGCGTTGCATCGAATTAATCCACATGCTCCGCCGCTTGTGCGGGCCCCCGTCAATTCCTTTGAGTTTTAGCCTTGCGGCCGTACTCCCCAGGCGGGGCGCTTACTGCGTTCGCTACGACCACGAGGCCGGGGTCGACCCCTTCCCCTAGCGCCCACCGTTTTCCGTCTGGACTCACCGGGGTTACCCTCCGCTCATCCATTTCCTT
+
FG6C@:FGGFFEFCF,CFGGGGGGGGGGGGGGGGFFG?FFG9FGGCFDGGGGGGGGCCFGCG@FGGGGECFF9FFFGGFFFGGCFFDFFEFGGGEDCFFGCFDC+9FFFFCGGFFG;CDCEGEGGGGFCFG+CEGECEC8CD>F@FGGFGFA@D7AC,0BAF5>5A9ABB2>A(8.4595?BB;1((,141()-).,-3((-(31(,(((((--4320(-(,((((72*1),(.9(-4>2>E>04(((,.())(,.(-4)().).(((((---))()(-(((-()...))))-))
@M00689:251:000000000-CJTJ5:1:1101:13806:16229 2:N:0:10
CGACGACCATGCATCACCTGTACACCAACCACAAGGGAAACTACATCTCTGCAGCGATCTGGTGTATGTCAAGCCCAGGTAAGGTTCTTCGCGTTGCATCGAATTAATCCACATGCTCCGCCGCTTGTGCGGGCCCCCGTCAATTCCTTTGAGTTTTAGCCTTGCGGCCGTACTCCCCAGGCGGGGCGCTTAGTGCGTTAGCTACGACACAGAGGCCGTGGAAGCCCCACACCCCTAGCGCCCACCGGTTACGGCTTGGACTACCAAGGCTTTATACTCTGGCCTCCTATGTCTT
+
GGGGGGGGGGGGCGFEFGGGGGGGGGGGGGGGGGGFGGGGGGGGGGGGGGGGGGGGGGGGGGGGGGGGGGFGGGGGGGGGGGGGGGGGGGGGGGGCFFDG8FGGGGGFGGGGGGFG8DFEGGGGGG?D,EGGGGGGGGGGGGDFFFGGFFCECFFGGFFFFFFEBF9A=>AFDF*7E>FDA627>9>B9>0()))62(--8<6>DF61262((,-4?(((,427(222*).,3(9((((((.(-::((4((.310(-7(),.24())(((((())-))..6)3(.(,()))))))
@M00689:251:000000000-CJTJ5:1:1101:13820:16241 2:N:0:10
CGACGACCATGCATCACCTGTACACCAACCACAAGGGAAACTACATCTCTGCAGCGATCTGGTGTATGTCAAGCCCAGGTAAGGTTCTTCGCGTTGCATCGAATTAATCCACATGCTCCGCCGCTTGTGCGGGCCCCCGTCAATTCCTTTGAGTTTTAGCCTTGCGGCCGTACTCCCCAGGCGGGGCGCTTAGTGCGTTAGCTACGACACAGAGCACGTGGAGGACCCCTACCCCTAGGTCCCCCCGTTTCCGGCCTGGACTCCCACGCTTTACCACTCCGGCCTCCCCTTCT
+
GGGGFDEGGGGGGGG<EGGGGGGGGGGGGGGGGGGGGFGGGGGGGCGGGGGFFGGGGGGGGFGGFGGGFGFFGGGGGGGGFGGG?FGFGGFGGGGGGGAD8FDGGGEFGGFFFGGGGGGGGGGGGGFD@EG>ECBEGE+1=9CFGFGGFGC,@DGFF;FFFF6=EA)):9A24/A=F@CC499(.39(7><()-.69<:((:46>6?>09?B(:().-,(((((-1:?3*02(.7((.().7,299(-44):3(((,,4(,).(.(((((-().)-,(.((,((,.(((((.)
@M00689:251:000000000-CJTJ5:1:1101:24273:16259 2:N:0:10
CGACGGCCATGCAACACCTGTCTCACGGTTCCCGAAGGCACATTCTCATCTCTGAAAACTTCCGTGGATGTCAAGACCAGGTAAGGTTCTTCGCGTTGCATCGAATTAAACCACATGCTCCACCGCTTGTGCGGGCCCCCGTCAATTCATTTGAGTTTTCACCTTGCGGCCGTACTCCCCAGGCGGTCGACTTACAGCGTTAGCTCCGGAAGCCCCGCCCCAAGGGCCCAACCTCCACGTCGCCCTCGTTGCCGGCCTGGCTCCACAGGTGTCTCAACCCTGGCAACCTCTTCC
+
GGGGDEFGGFGGFDEEGGGGGGGGGGGGGGGGGGGGGGGGGGGGGGGGGGGGGGGGGGGGGGGGGFGGGGGGGGGGGGGGGGGADGGGGGGGGGGGDEECEGEGGGGFGFGFGGGGGFFGGGGGEDGGGGGCEDECCEGGGGGGGF@CFGGE7A:EFGF+CF@5C=8==AF9>AFDFFGGA>BF>92(.66;;E9).40;?(/949:601,(.2,(,49(36(3:0:(19341(2.:(2-30(((-4,41(()-((--3,,(),,1(.()4))-)).(,((((4()-(.().))
@M00689:251:000000000-CJTJ5:1:1101:26622:16291 2:N:0:10
CGACGGCCATGCATCACCTGTCTCACGGTTCCCGAAGGCACATTCTCATCTCTGAAAACTTCCGTGGATGTCAAGACCAGATAAGGTTCTTCGCGTTGCATCGAATTACACCACATGCTCCACCGCTTGTGCGGGCCCCCGTCAATTCATTTGAGTTTTAACCTTGCGGCCGTACTCCCCCGGCGGTCGACTTCACTCGTTAGCTCCGGAAGCCACCCCTCCAGGGCCCCACCTCCAAGTCGCCTGCGTTTCTCGCGTGTCCTCCCAGGGTCTCCAAGCCTACCATTCCTTTAC
+
GE>B@CCF:F8EFGGCEFGFFGCGGGGDGGGC@CFCFCG8FCCCFFC9FGGGGGGAFFBFGGG:ECF7FDDGCFFGEGGB,:FBF,CECGGGGGGGGGEDGG@4EFG9,AFECDECDFF8DDFFGC@@DE,D6CEG8@GGGGE8DFGCFGGFGDCCFGG+@B98@9@5)88)-):)55CD)8(:((399(3,:):?))-46<245:((-19;<344(-9(3(4:?02:<)7;:7C22())6)((((,((41)))-,(-7(()54(4(4:0.(,6.)()-8()((.))6))).).
@M00689:251:000000000-CJTJ5:1:1101:8360:16319 2:N:0:10
CGACAGCCATGCAGCACCTGTACACCAACCACAAGGGAAACTACATCTCTGCAGCGATCTGGTGTATGTCAAGCCCAGGTAAGGTTCTTCGCGTTGCATCGAATTAATCCACATGCTCCGCCGCTTGTGCGGGCCCCCGTCAATTCCTTTGAGTTTTAGCCTTGCGGCCGTACTCCCCCGGCGGGGCGCTTAATGCGTTAGCTACGACACAGCGGTCGTGGAAGCCCCCTGCACCTAGCGCCCCCCGTTTACGGCATGGACTACCCGGGCATCCCACCCTGGCATTTCTGTCATT
+
GCFEGGGFGGGGGGGFFGGFGGGGGGGGGGGGFGGGGGGGGGGGGAEGGGAEFGGGG@FFDGGGGGGGFEGGGGGGGGGFFGGGGGDGAEFEEECGGGGGCGDGGGF9AFGGGGCF@=DEEDEGGEGFGDEEGGGGGGDGGGG@GF7DFC=,5@;CGCFFFF@):>855=54)-:4;:*:B>(:0;BFB>?F<DA96(146>)))-,3,6..((,,--,(-4).((417/)..85(.).-3>(-((-(((-)-(319?1)5)42((((-((.(((.((-31((.))).))..)).
@M00689:251:000000000-CJTJ5:1:1101:15405:16356 2:N:0:10
CGACAACCATGCAACACCTGTCTCACGGTTCCCGAAGGCACTAAGGCATCTCTGCCAAATTCCGTGGATGTCAAGAGTAGGTAAGGTTCTTCGCGTTGCATCGAATTAAACCACATGCTCCACCGCTTGTGCGGGCCCCCGTCAATTCATTTGAGTTTTAACCTTGCGGCCGTACTCCCCAGGCGGTCGACTTAACGCGTTAGCTCCGGAAGCCACTCCCCAAGGGACCCACCCCCAAGTCCACATCGTTTACGGCGTGGAATCCCCGGGTCTCCAATCCTGGACTCC
+
GGGGGGGGGGGGGGGGGGGGGGGGGGGGGGCGGGGGGGGGGGGFGGGGGGGGGGGGG@FFGGGGGGGGGFGFGFGGGGGGFFDGFFGGGGGGGGGGG7>GGGGGGGGGGGGGGGGGFGDGGGGGGGGGGGFGCGGGGGDGGGEDGFCFDGGGFFGGGGFFAFF@@<B=5=>=@=DDGFGG6525(55>106?0><@@@91:2(7)..,403(371:(((((,(.43((/*766,7(,41))*.4(.),(,-()880(((-()),.,((4(,(())-(-(4-)((()(,
@M00689:251:000000000-CJTJ5:1:1101:20332:16376 2:N:0:10
CGACGACCATGCAACACCTGTACACCAACCACAAGGGAAACTACATCTCTGCAGCGATCTGGTGTATGTCAAGCCCAGGTAAGGTTCTTCGCGTTGCATCGAATTAATCCACATGCTCCGCCGCTTGTGCGGGCCCCCGTCAATTCCTTTGAGTTTTAGCCTTGCGGCCGTACTCCCCAGGCGGGGCGCTTAATGCGTTAGCTACGACACAGAGGCCGTGGAAGACCCCTACCCCTAGCGCCCACCGTTTACGGCATGGACTACCAGGGGATCGAAGCCTGGAAACCCTTTTCAT
+
GGGGGEGGGGGGGGGGGGGGGGGGGGGGGGGGGGGGGGGGGGGGGFGGGGGGG@GGGGGGGGGGGGFGFGGGGGGGGGGGGGGGGGGGGGGGGGGGGDGGGGGGGEFFFGGGGGGGEG?CEGGGGGGGGGCECECGGGGEGGGGEFGGFGGCGAA7CGGFFF@EE=9==AFFDFF9FDGGFF26>F;6006?BFF<>BB6<FA>>F0;>>::(4:B0;;B;:B2:B:<D3>?((728(21(7(-819BF?1>?:61-373:42:0402(((3:((4((4((-((.(,-(,,).))
@M00689:251:000000000-CJTJ5:1:1101:13080:16459 2:N:0:10
CGACGACCATGCAGCACCTGTACACCAACCACAAGGGAAACTACATCTCTGCAGCGATCTGGTGTATGTCAAGCGCAGGTAAGGTTCTTCGCGTTGCATCGAATTAATCAACATGCTCCGCCGCTTGTGCGGGCCCCCGTCCATTCCTTTGAGTTTTAGCCTTGCGGCAGTCCTCCCCCGGCGGGGCGCTTAATGCGTTAGCCACGACGCACAGGCCGTGGAGGCCCCCCACCACCACCGCCCCCCGTTTCCGGTATGGCACACCCGGGTCTATAACGTTCACTACTCTGGTT
+
FFFFECGGGGGGGFGGCFGGGGGGGGCFG@E8FCFEGCGD@,;CE,C9<@F@,C@:C@<EFGFF,9CE6@9ECF,7>6CBFF,BEEGGFF7:E++8C,,@@=E,@E9@F,,@,9,@,@DGG8CEGE8DFD>81@>>8E>A>+A+=+=E?+=,37<,5,;+30*):89>))-)0/8>*6)2)((,2(-(4,4(6).663(-:9))3(--((-,-(((-4(-(-((-3:9C))4(.C(((((,),((-,4,().40,((41(.2.:0(31(-1(.69))((.((.)),)).))))
@M00689:251:000000000-CJTJ5:1:1101:16918:16468 2:N:0:10
CGACGGCCATGCATCACCTGTTTTCAAGGTCTAGTAAACTAGACACTCCGCTATCTCTAGCAGATTCTATCAATGTCAAGCCTAGGTAAGGTTCTTCGCGTATCTTCGAATTAAACCACATGCTCCACCGCTTGTGCGGGTCCCCGTCTATTCCTTTGAGTTTTAATCTTGCGACCGTACTCCCCAGGCGGAATGCTTAATGTGTTACCTGCATTACTGGAGTGACAAGCCCCCAACAAACTAGCATTCATTCGTGTTGGCGGGGGCAACCAGGGATCCTACACCTGGGAACAT
+
GGGGGGGGGGGGGGGGGGGG<FGGGGGGGGGGGGGGGGFGGGGGGGCFFFGGGGGGFGGFFGGGGAGGFEFFFGGGGGGGGGCDFGFFFFGECDGFGGDECGEGGGGGGFF7EFGGGGDFDEFAGFFFGGDEGF@>,@=C=>ADGE=CDG7DFEGC?EGFFFDDEF<;;EE<AA5>E>;C5=CF=DA5)79222)4?*/9<??<?BF4*).6@;C.9CF3,(.6496;5;.1;>)2(-(4:/4)())6)6-))).(,(4(((((((-(((.((-(((-,)6)(.(1(.(4,(()
@M00689:251:000000000-CJTJ5:1:1101:24778:16519 2:N:0:10
CGACAGCCATGCACCACCTGTACACCAACCACAAGGGAAACTACATCTCTGCAGCGATCTGGTGTATGTCAAGCCCAGGTAAGGTTCTTCGCGTTGCATCGAATTAATCCACATGCTCCGCCGCTTGTGCGGGCCCCCGTCAATTCCTTTGAGTTTTAGCCTTGCGGCCGTACTCCCCAGGCGGGGCGCTTAATGCGTTAGCTACGACACAGAGGCCGTGGAAGACCCCTAAACCTAGCCCCCCACCTTTACTGCATGGACCACCCGGGTATCTAATCCGTGCATCCCATTAT
+
GGGGGGGGGGGGGGGGGGGGGGGGGGGGGGGGGGGGDGGGGGGGGGCFGGGGGGGGGGGGGGFGGGGGFGFGGGGGGGGGGGFGGGGCGGGGGGGGGGGGGGGGGFGGEGGGGGGGGGGGGGGGGGGGGGGGGGGGGGGGG6CGG7FFFFGGGDFGGFGFFFFFF55=AFFFFFAEGDGC?BB26@BF>F6?B:2<;:<?BBBA2((43>B8(,-1632396)4:BFF7*)()5F(().((0(3-7((...6)..59:?24(,(((,2392)--)66<)(-,1()-(,,))))
@M00689:251:000000000-CJTJ5:1:1101:19760:16547 2:N:0:10
CGACGGCCATGCATCACCTGTACACCAACCACAAGGGAAACTACATCTCTGCAGCGATCTGGTGTATGTCAAGCCCAGGTAAGGTTCTTCGCGTTGCATCGAATTAATCCACATGCTCCGCCGCTTGTGCGGGCCCCCGTCAATTCCTTTGAGTTTTAGCCTTGCGGCCGTACTCCCCAGGCGGTGCGCTTACTGTGTTAGCTCCGACACAGAGGCCGTGGCAACCCCCCACCCCTAGCGCCACCCGTTTACGGCATGGACCACCCGGTGTTCCAATTCTGGCCACCTTGCTC
+
F++86@CB@EF<CCF<@FFGGGGGGG,CFEG<FE<DGGEFGGGGG@FFGGGFFFGCEGGGGFBDF<FFG9E@<FFDGGGGGGG=AFGGGGGGGECFDCEFGGGFDEFGGGGGGGG8,48CE=>GGDGFEFGEEGE@@=?C60@CFFGCF7:3@<@79BDF98C)=>B959@==BEEA>4DF92:(6;>BBFD).<64?@35>49(,(,(2282(3??9((-,4)-36?C).((->2:((,70((4(,47((6((((-(4.)(((-(--(((()--6)-6-.341((3())().
@M00689:251:000000000-CJTJ5:1:1101:28172:16555 2:N:0:10
CGACGGCCATGCATCACCTGTACACCAACCACAAGGGAAACTACATCTCTGCAGCGATCTGGTGTATGTCAAGCCCAGGTAAGGTTCTTCGCGTTGCATCGAATTAATCCACATGCTCCGCCGCTTGTGCGGGCCCCCGTCAATTCCTTTGAGTTTTAGCCTTGCGGCCGTACTCCCCAGGCGGGGCGCTTAATGCGTTAGCTACGACACCGAGGCCGTGGAAGACCACTACACCTAGCGCCCACCGTTTACGGCATGGACTACCCGGGTATCTACTCCTGGCACCTCTTTCT
+
GGGEGGGGGGGGGGGDFGGGGGGGGGGGGGGGG8FGGGGGGGGGGGGGGGFGGGGGGFGFCDFGGGGGGGFGFGGGGGGGGGFGGGGFGGGGGGGGGGGGGFFFGFGGGGGGGGGGGGGGGGGGGGFG8AEGGGECGGGGGGGDF+?FFGFDGGGGFF5=FFBBCBFFFF=AFFFFGDDDFDBFFFFFF9?BA9267:??FFFF<(277606>BFF?F(((47?<?F(5663).444256;@1(4(-11284806;9BF04240:4>9(,24--6)-).4)0<0)((.))).)
@M00689:251:000000000-CJTJ5:1:1101:9765:16578 2:N:0:10
CGACGACCATGCATCACCTGTACACCAACCACAAGGGAAACTACATCTCTGCAGCGATCTGGTGTATGTCAAGCCCAGGTAAGGTTCTTTGCGTTGCATCGAATTAATCCACATGCTCCGCCGCTTGTGCGAGCCCCCGTCAATTCCTTTGAGTTTTAGCCTTGCGGCCGTACTCCCCAGGCGGGGCGCTTAATGCGTTAGCTACGACACGTAGGCCGTGGAAGACCCCACCCCCTCGCGCCCCCCGTTTCCGGCTTGGATCACCCGGGTTTTCATACCGCGCCTCCCATTCCTT
+
GGFGGGFGGGGGGGGGGGGGGFGGGGGGGGGGGDGGGGGGGGGGGGGGGGGGGGGGGGGGGGGGGGGGGGGGGGFGFGGGGGGGGFGGGGFGGGGFGGGECFGGF;FFFGGGGGGGGGFGGGGGGGFG,9BEGE6FGCGGGGE@DDFFFG+,+@DFGACF?FE)=8@AB51):9>BGFG44>=B@09;>0:<64)47:??0))6?006(((((.(.442(4(.128:03*)(4(>1((,,(<0((,((..:2(,2((-()))(.4((49;((()).)..((-4((-,-,:))))-
@M00689:251:000000000-CJTJ5:1:1101:23540:16644 2:N:0:10
CGACGACCATGCAGCACCTGTACACCAACCACAAGGGAAACTACATCTCTGCAGCGATCTGGTGTATGTCAAGCCCAGGTAAGGTTCTTCGCGTTGCATCGAATTAATCCACATGCTCCGCCGCTTGTGCGGGCCCCCGTCAATTCCTTTGAGTTTTAGCCTTGCGGCCGTACTCCCCAGGCGGGGCGCTTAATGCGTTAGCTACGACACAGAGGCCGTGGAAGACCCCTACACCTAGCGCCCACCGTTTACAGAATGGACTACCAGGGTATCTAATCCTGGCATCC
+
GGGGGGGGGGGGGGGFGGGGGGGGGGGGGGGGGGGGGGGGGGGGGGGGGGGGGGGGGGGGGGGGGGGGGGGGGGGGGGGGGGGGGGGGGGGGGGGGGGGGGGGGGGGGGGGGGGGGGGGGGGGGGGGGGGGGDGGGGGGGGGGGGFGGFGGCGGGGGGFFFFE:@>BFFBBFDFFFGFGDFF>BFFFFFF23-:ADFB:?:AAB?BFF7>::(4<BFFFFF08?(,449*7:B?G75<>>F@;6?F9:0:049)))).5)5)(8:)56:?0)6:2:)44))33()5(
@M00689:251:000000000-CJTJ5:1:1101:12048:16650 2:N:0:10
CGACGACCATGCAGCACCTGTACACCAACCACAAGGGAAACTACATCTCTGCAGCGATCTGGTGTATGTCAAGCCCAGGTAAGGTTCTTCGCGTTGCATCGAATTAATCCACATGCTCCGCCGCTTGTGCGGGCCCCCGTCAATTCCTTTGAGTTTTAGCCTTGCGGCCGTACTCCCCAGGCGGGGCGCTTAATGCGTTAGCTACGACCCAGAGGCCGTGGACGCCCCCTACACCTAGCGCCCACCGTTTACGGCCTGGACTACTTGGGTCTCCACTCCTAGCATCCCCTACTC
+
GGGGGGGGGGGGGGGGFGGGGGGGGGGGGGGGGGGGGGGGGGGGGGGGGGGGGGGGGGGGGGGGGGGGGGGGGGGGGGGGGGGGGGGGGGGGGGGDGGGGGGGGGGGGGGGGGGGGGGGGGGGGEDFF?FGDGGGGGGGGC7E9CFGGCC@EGGGAFEDFFFE@CBFB2@FFFFFEGFGGFB=9BF>BFBBF9>BB026::A428<11,6:??B??B0234-(,(-19DD>:7:4(44:>F:>16:;BB7156,(((4((().8-)).3((.))-(.(.))...),(((((())
@M00689:251:000000000-CJTJ5:1:1101:27464:16662 2:N:0:10
CGACGACCATGCAGCACCTGTACACCAACCACAAGGGAAACTACATCTCTGCAGCGATCTGGTGTATGTCAAGCCCAGGTAAGGTTCTTCGCGTTGCATCGAATTAATCCACATGCTCCGCCGCTTGTGCGGGCCCCCGTCAATTCCTTTGAGTTTTAGCCTTGCGGCCGTACTCCCCAGGCGGGGCGCTTAATGCGTTAGCTACGACACAGAGGCCGTGGAAGGACCCTACAACTAGCGCCCACCGTTTACGGCATGGAATACCCGGGTATCTAATCCTGGCCTCT
+
GGGGGGGGGGGGGGGGGGGGGGGGGGGGGGGGGGGGGGGGGGGGGCFGGGGGGGGGGGGGGGGGGGGGGGGGGGGGGGGGGGGGFFGGGGGGGGGGGGGGGGFFGGGGFFFCGGGGGGCEGG8EGEGGFG+CEG>BGGCGGGGGGFGGFFGGGGAFFGGFFF@CBBA=9AFFAD8=F?GGFFF9@FFFF00:<AFA>183:AA-560(-,(,3:<<0(-46:)3((,(99?0()2)54724034<:;:?>BFFF((4(3,)).6)((-34(,:)-6))6<222()((
@M00689:251:000000000-CJTJ5:1:1101:27448:16669 2:N:0:10
CGACGACCATGCAGCACCTGTACACCAACCACAAGGGAAACTACATCTCTGCAGCGATCTGGTGTATGTCAAGCACAGGTAAGGTTCTTCGCGTTGCATCGAATTAATCAACATGCTCCGCCGCTTGTGCGGGCCCCCGTCAATTCATTTGCGTTTTAGCCTTGCGGCCGTACGCCCCAGGCGGGGCGCGTGATGCGTTAGCTACGAACCAGAGGCCGTGGAAGACACCTACACATAGCGACCACTGATTACTGCGCGGACGCCAAGGATGTCTACACCTGGACCCCCTCTCA
+
GCEGEC@FFGGGGDFFDGGGGGEGGGFFGEGGGGGE@E,@,,CEGFFFFC<FAE8+:@@,F@,EBEEF<FFCFF,4:9E?B,<F?E,?FFGCCG@EEF8D>E8BBFE9C,C8EFFF,@=EG=C+88DFFEC6CE6++@C=>D>FGF+=E++,+5@*3>;+9?*18@)52=:9=(((407C>:0:B,14((-((())(,(-4)).,,((-,4(2,,(((((,,)13((,7*).47*.44)(4)332(.))--))))((-((-(((((,-(,(.)-))),((.2(((-(((((()
@M00689:251:000000000-CJTJ5:1:1101:27163:16680 2:N:0:10
CGACGGCCATGCATCACCTGTCTCACAGCTCCCGAAGGCACCAATCCATCTCTGGAAAGTTCTGTGGATGTCAAGACCAGGTAAGGTTCTTCGCGTTGCATCGAATTAAACCACATGCTCCACCGCTTGTGCGGGCCCCCGTCAATTCATTTGAGTTTTAACCTTGCGGCCGTACTCCCCAGGCGGTCGACTTAACGCGTTAGCTCCGGAAGCCACGCCCCAAGGGCAAAACCCCCAAGTCGACATCCTTTACGGCTTGCACTAACAGGGACTCTAACCCTGGCATCCCTGTCTT
+
GGGGGGGGGGGGGGGGGGGGGGGGGGGGGGGGGGGGEECG8FFAFGGGGGGFFGGFGGGGGGGGGGGGGGGGGGGGGGGGGGGGGGGGGGGGGGG@GGGGGGGGGGGGGGGGGGGGGGGGCGGFGGGGGGDFCGGGEGGGGGD8DFGGFFGGGGG7CFGFFF=EEFFFFF5>@>DBFEGGFFFF>@26301;?EEFFF@FF(-<))567,19::08(--((4-.((4(*004((*-,6894@BFF:2(.644233(-(4(,,))(.4486(((,)..).1(3142)((()).).)
@M00689:251:000000000-CJTJ5:1:1101:6375:16691 2:N:0:10
CGACGACCATGCATCACCTGTACACCAACCACAAGGGAAACTACATCTCTGCAGCGATCTGGTGTATGTCAAGCCCAGGTAAGGTTCTTCGCGTTGCATCGACTTAATCCACATGCTCCGCCGCTTGTGCGGGCCCCCGTCAATTCCTTTGAGTTTTAGCCTTGCGGCCGTACTCCCCAGGCGGGGCGCTTAATGCGTTCGCTACGACACAGACGCCGTGCAACCCCCCTACACCTCGCGCCCCCCTTTCACGGCATGACCCACCAGGGTGTCTATTCCTGCCACCT
+
GD7CCEEFEEFFDGFADGGGGGGGGGG@EEGGGGFFGFE8FFFGF9CEFFGGGGGEG,FGGGFFG9,ACFC<<F7DFF@BFGGGGGGGEE7@@C:FEFE86E+@EB=FGG9ECD@C8EGGG>EGG>+EE,=88CEECED8>++2;BCFFG<,:FDFF9CAFA5):=55)5>2@>:E:5D*?=2(((7>04(4)--:0(,--613>:?>(-304(-4>9(-(-.)(-,15))48<<::(42173((4(,)))).(,-112)(((-(,1((,--.)-))-.))(..)4(
@M00689:251:000000000-CJTJ5:1:1101:27178:16693 2:N:0:10
CGACGGCCATGCATCACCTGTCTCACAGCTCCCGAAGGCACCAATCCATCTCTGGAAAGTTCTGTGGATGTCAAGACCAGGTAAGGTTCTTCGCGTTGCATCGAATTAAACCACATGCTCCACCGCTTGTGCGGGCCCCCGTCAATTCATTTGAGTTTTACCCTTGCGGCCGTACTCCCCAGGCGGTCGACTTAACGCGTTAGCTCCGGCAGCCACGCCCCCAGGGCACAACCTCCACGTCGCAATCCTTTCCGGCCTGGCCTACCAGCGTCTTCACTCCCTGCACCTCTGTTT
+
GGGGGGGGGGGGGGGGFFGGGGFGCFFGGFGGCFGGGGGGGGGGGGGGGGGGFFECEGGGGGGGFGFGGGGGGGFGGGGGGGGFGGFGGGGGGGGBFGGGGGGF8?DGGAGGGGFE=8B,DDGGGG>EFF,@?EDGGEGGDDGD=FGG@C;73=CGGCFC*;@BC5:@5>:>)<A>,<7C?=(5(((.639?D..739@F@,:A)60(4(4(1,41(,(,(-9?<(1:D*7:<(7((((-:04((()(.6))6:690312(4,4:?:?((-(,(..4)).(.,41((((),.))
@M00689:251:000000000-CJTJ5:1:1101:27166:16710 2:N:0:10
CCACCGCCATGCATCACCTGTCTAACAGCTCCCGAAGGCACCAAACCATCTCTGGAAAGTTCTGTGGATGTCAAGACCAGGTAAGGTTCTTCGCGTTGCATCGCATTAGACCACATGCCCCACCTCTTGTGCGGGCCCCTGTCATTTCATTTGAGTTTTAACCTTGCGTCCGTCCTCCCCAGGCGATCGACTTAACGCGTTCGCTCAGGCAGCAACGCCTCAAGGACACAACCCCCCAGTCGAACTCGTTTCCCCCGGTCACACCCACGTTAACTACTCACGCCTTCACTGTC
+
F,;@6@B@FEEFGGGCFEEEC8E,6CF<<C,@,6C:C78,;<C<,,6,6,;<FF<,C,,,CBC<F,6FFC8F<<9,9:,,,:,@9,9?5EEF7C++48,9,,@,@FCE,,,@AE@D,A+,96@6,,2E,@,4A8+@EE+606@=+;8?2CE,::+@2@++;1891D8@50)0:)11,:9**)11:))))))0)1:62(5-/0(-((./((6,(,(30(63,5/)),(.9*73((13,((()0((.(6(420).)(((((((.-2(((((-((()))))))(,.(.(,)).)-)
@M00689:251:000000000-CJTJ5:1:1101:5970:16782 2:N:0:10
CGACGGCCATGCACCACCTGTACACCAACCACCAGGGAAACTACACCCCTGCAGCGATCTGGTGTATGTCAAGCCCAGGAAAGGTTCTTCGCGTTGCATCGAATTAATACACATGCTCCGCCGCTTGTGCGGGCCCCCGTCAATTCCTTTGAGTTTTAGCCTTGCTGCTGTACTCCCCAGCCGGCGCGCTGAATGCTTGAGCTGCGCCACCTGAGCTGTGGACGACCCCTCACCCAGGCGCCCACCGTTGCAGTCCTGGGATTCCCAGGCTTGTACTCCCTGCCTTCCTGACTTT
+
EFFGGGGGGGGGG,CFFGGGGCEFG,D<FFG@,,C@76;C@@FEG86+@<,E@@,@:EC8A@F,AF969AFFFG7FGE@,,:,9BF9E9EF,8>7+@A@,4@=EG9E,,9A8EE,>,@81=688+++3,9+3=+3>@+++3++5E6C7+B+,@;:ECFF+3@@5=*.*..*1**:>54;<)8(((.12.7(().).9))(66>((-((-((((((.).)(.-(-4224DC)(4(/(((--4)480((.:2()))())-((((...))),((((4).))((()(()))()-),4).
@M00689:251:000000000-CJTJ5:1:1101:18470:16849 2:N:0:10
CGACGGCCATGCAGCACCTGTACACCAACCACAAGGGAAACTACATCTCTGCAGCGATCTGGTGTATGTCAAGCCCAGGTAAGGTTCTTCGCGTTGCATCGAATTAATCCACATGCTCCGCCGCTTGTGCGGGCCCCCGTCAATTCCTTTGAGTTTTAGCCTTGCGGCCGTACTCCCCAGGCGGGGCGCTTAATGCGTTAGCTACGACACAGAGGCCGTGGAAGACCCCTACACCTAGCGCCCAACGTTTACGGCATGGACTACAAGGGGTACTAATCCTGGCCATCTGGTCT
+
GGGGGGGGGGGGFGGGGGGGGGGEGECGFFBFFGGGCFFGGGGGG9CEGGFDFGGGGGGGGGGGGF9BCEGCFFGGGGGGFGGGEFGGGCDGGECCFFFC>EFEEGGG?EFGDFDGFD?ECECCEGFFDFCGGGDGD@D6?>9C?BFDFFGGGACGGGC>AA8@EFFFF>4=(5:@C@G8A>=9@;96>;?62)).34?<?>928?1(-2:B0(38:,,(4<5(.(4(1*0(.35,(),--.---4111.()4((,,2054)280))4((-()62444))5?1(((4))).))
@M00689:251:000000000-CJTJ5:1:1101:15911:16856 2:N:0:10
CGACGGCCATGCAGCACCTGTTTTCAAGGTCTAGTAAACTAGACACTCCGCTATCTCTAGCAGATTCTATCAATGTCAAGCCTAGGTAAGGTTCTTCGCGTATCTTCGAATTAAACAACATGCTCCACCGCTTGTGCGGGTCCCCGTCTATTCCTTTGAGTTTTAATCTTGCGACCGTACTCCCCAGGCGGAATGCTTAATGTGTTAAGTGCATTACGGGAGTGACAAACCCCCCAACAACTACAATTCAGTGTTTAGGGAGTGGACTACGTGGGGATCTAAACCAGCCATACAT
+
GGEEGGGDEGGGGGGFFGGGE9CEEGGGFE<DFFFCEGECCFGAFGGFGGGGGGEAFDGDGCFFG9EFGGFEFFFFGGFFCFFFGGGGGGGEAFCGGGGGGEB@EA9?DFAFG;@>,@@D,=FFE,@@EG6+8D=BDCCE6CG?=9=CFGF=,==,=DD?<59;;)0C7*;*1):8@55*0*0:)5>9):4(/25C*5?*98?CEBFF)1<?CF546(66<((/9)..*2)41(943::246().4<-)646<4>()-3((-(.,.(,(((.(-((,,()-)-.((,((.).().
@M00689:251:000000000-CJTJ5:1:1101:14919:16859 2:N:0:10
CGACAGCCATGCATCACCTGTACACCAACCACAAGGGAAACTACATCTCTGCAGCGATCTGGTGTATGTCAAGCCCAGGTAAGGTTCTTCGCGTTGCATCTAATTAATCCACATGCTCCGCCGCTTGTGCGGGCCCCCGTCAATTCCTTTGAGTTTTAGCCTTGCGGCCGTACTCCCCAGGCGGGGCGCTTAATGCGTTAGCTACGACACCGAGGCCGTGGAAGACCCCTACACCCAGCCCCCCCCGTTTCCGGCAGTGCCTACCAGGGCATCTAATCCGTCCCTCTCTGTCG
+
FFGEBFGGGGGGGGFFGGGGGGGGGGGGGGGGGGGGGGGGGGGGGGGGFCGGGGGGDFFGGGGGGGGGGGAFCFDDEGGGGGGGGGGGGGGGGGGGGDGGGFFGGGGGGGGGFGGGCFGGGGD>EGGG,EEGGE6EEDDEGGGGGFGGFGG,+3@DFGDFAFE@CAAA>=AAFFFEGFGDFD9(3(:,4134)6<)(,4(4<)))(-44>:(3922:>3(1(2(.813<7)3((2((.1((.1,(4>627:4(39(,(().-67(4)38((((.):)8-(-((,)((())-)(
@M00689:251:000000000-CJTJ5:1:1101:18454:16861 2:N:0:10
CGACGGCCATGCAGCACCTGTACACCAACCACAAGGGAAACTACATCTCTGCAGCGATCTGGTGTATGTCAAGCCCAGGTAAGGTTCTTCGCGTTGCATCGAATTAATCCACATGCTCCGCCGCTTGTGCGGGCCCCCGTCAATTCCTTTGAGTTTTAGCCTTGCGGCCGTACTCCCCAGGCGGGGCGCTTAATGCGTTAGCTACGACACAGAAGCCGTGGACAACACCTACACCTACCGCCCCCCGTTTACGCCATGGACTCCCCGGGTCTCCAATCCTTGCCTCACCTTCCTT
+
GGEGGGGGGGGGGGGGGGGGGGGGGGGGGGGGGGGGFGGGGGGGGGGGGGGGGFGGEFGGGGGGGGGGGGGGGGGGGGGGGAGGGGGGGGGDGGGGGGGGGGGDF9FFGFGGEFFGFGG>=C8ECCGGGFEGCGGGGGGCGGGGGFGGFCFEDCGFFD;BF8CCE8=9=2:A@=C(A@695B>6>>F942:?)4)69B?F:B4<<((3>F(.4)(.4(-(-(.)(.(-1*04(4C(,(((,)(,,7(4424<4(3((.())57:B(4,6>9:)))(),36)),()5(,())(())
@M00689:251:000000000-CJTJ5:1:1101:11991:16866 2:N:0:10
CGACGACCATGCACCACCTGTACACCAACCACAAGGGAAACTACATCTCTGCAGCGATCTGGTGTATGTCAAGCCCAGGTAAGGTTCTTCGCGTTGCATCGAATTAATCCACATGCTCCGCCGCTTGTGCGGGCCCCCGTCAATTCCTTTGAGTTTTAGCCTTGCGGCCGTCCTCCCCAGGCGGGGCGCTTAATGCGTTAGCTACGACCCAGAGGCCGTGAACGCCCCCTACCCCTAGCCCCCCCCGTTTACGGCATGGCCTCCCCGGGTCTCTCATCCTGGCCTCTCTTTCCTT
+
GGGGDGGGGGGGGGGGGGGGGGDFFGGGGGGGFCGGEFGGGGGGGDGFGGGGGGGGGGFGGGFGGGGGFGGGGGFEG@FGFGGFFFFFGGGGGGGGGFFGGGFGGGGFAFGGGD9FFGFGGGGGGGGGDFEGGECDEGGGGDGGGFGGFGG:CFGF7ECFAFFEF=B=>FA)49EFA>FD:>(,:14(19??4ADF68((,-)-43?9(28(,,4?0390(().-(-3C73:(1F:0(((.80((2-4,((:086;(,1(,).(-(4>B(((.).4)-6))5(()((.2)))--)
@M00689:251:000000000-CJTJ5:1:1101:15898:16869 2:N:0:10
CGACGGCCATGCAGCACCTGTTTTCAAGGTCTAGTAAACTAGACACTCCGCTATCTCTAGCAGATTCTATCAATGTCAAGCCTAGGTAAGGTTCTTCGCGTATCTTCGAATTAAACCACATGCTCCACCGCTTGTGCGGGTCCCCGTCTATTCCTTTGAGTTTTAATCTTGCGACCGTACTCCCCAGGCGGAATGCTTAATGTGTTAACTGCATTACTGGAGTTACAAGCACCCCAACCACTAGCATTCATAGTTTAGGGGTGGGACTACAAGGGTTTCTAAACCTGGACACC
+
G=:FCCEFEGFF<FFE<FF@CFGGAEFECFFFFCGEAFGGFGFGGGGGCFGEGGFGFGGGFDGCCFGEECFAEFGFGGCEFFEFFGGCFGGGGGFGGFGGGEEGGCF@FAEFGGGA=EGGF=EFGGGG8EGG>FE?9EGGDDF6@DGGFGGGGGGGGGGF?<9CEB9EEEE<9AA=58*30:):87529AA@>234>C*9?EFCEB*<756<@E)))))),/6().)/0*26;DG;;22404.3:)).444)-5<AAA03(,((-((4(,.))(41(())).).431(..).(
@M00689:251:000000000-CJTJ5:1:1101:24466:16873 2:N:0:10
CGACGACCATGCACCACCTGTACACCAACCACAAGGGAAACTACATCTCTGCAGCGATCTGGTGTATGTCAAGCCCAGGTAAGGTTCTTCGCGTTGCATCGAATTAATCCACATGCTCCGCCGCTTGTGCGGGCCCCCGTCAATTCCTTTGAGTTTTAGCCTTGCGGCCGTACTCCCCAGGCGGGGCGCTTAATGCGTTAGCTACGACACAGAGGCCGTGGAAGACCCCTACCACTAGCGCCCACCGTTTACGGCATGGACTACCCGGGTATCTAACCCTGGCCTCCCTCTCT
+
GGFEFEGGGGGGGGGGGGGGGGGGGFFGGGGGGGGGGGGGGGGGGGGGGFFGGGGGGGGGGGGGGGGGGGGGGGGGGGGGGGGGGGGGGGGGGGGGGGGGGGGGGCGGGGGGGGGGGGGGGGGGGGGG8FGGGGGGGGG>DGEFFFGGFG77DGGGGDFAFFE55>=9A9BFFFFFGDCDFDFBBFF>9>??5A<BBF?<B<4<<FFF(423?710242-3(57<:8<GGFF0)97.)81(0,3:22:?0(6(3((-4:>?2(81,302(())--))(,((3((),.3((,,.
@M00689:251:000000000-CJTJ5:1:1101:17435:16912 2:N:0:10
CGACGGCCATGCACCACCTGTACACCAACCACAAGGGAAACTACATCTCTGCAGCGATCTGGTGTATGTCAAGCCCAGGTAAGGTTCTTCGCGTTGCATCGAATTAATCCACATGCTCCGCCGCTTGTGCGGGCCCCCGTCAATTCCTTTGAGTTTTAGCCTTGCGGCCGTACTCCCCAGGCGGGGCGCTTAATGCGTTAGCTCCGACACAGAGGCCCTGGAAGGCCCCTCCACCTAGCGCCCACCGTTTGCGGCACGGCATACACGGGTGTCATATCCTGGCCTTTCTGTCCAT
+
GFFEGFEGGGGGGGGGGGGGGGGGGGGGGGGGGGGGGGGGFGGGGFFDDFGGGGGGGFGGGGFDGGGGGGGGGDFFGGGGGGGFGGGGGGGGGGGGGG8FGFE8DFCFFFGGGGGGGGGECECGGGGC,EGDGGEEGEDECGGGGFGFFFGA6@EDGGGFFFE5EF95459D=(9=5=45?D=;(3((4;B:BFFFFB33:A92(-37;133.4((4((.(4:4(23:/5)(.4D1(5.(-5(12?01((()--((((41(-).4)32(4(-.)).-))6)56(,)).-46))).
@M00689:251:000000000-CJTJ5:1:1101:18649:16923 2:N:0:10
CGACGACCATGCAGCACCTGTCTCACAGTTCCCGAAGGCACCAATCCATCTCTGGAAAGTTCTGTGGATGTCAAGACCAGGTAAGGTTCTTCGCGTTGCATCGAATTAAACCACATGCTCCACCGCTTGTGCGGGCCCCCGTCAATTCATTTGAGTTTTAACCTTGCGGCCGTACTCCCCAGGCGGTCGACTTAACGCGTTAGCTCCGGACGCCACGCCCCACGGGCACAACCTCCCAGTCGACATCGATTACGGCGTGACCCGCCGGGGTACATATTCCCGGCCCTTCATTTTT
+
GGGGGGGGGGGGGGGGGGGGGC9FEGFGGFAACFGGGGGCFGGGCFFGGGGGGGFGFGGGGGECGGGGGCFGGGGGGGGGGGGDEGDFFGFFGGEGGGGF9ECGGCFEFGGFGGGGGGFFGGGGGGED6=4ECGGEEG6EGGGGGFGGFGGGG7+7;DFFFF@@CAEA5>AA@)2>E6DD*:52(65@6:00;C44861991?3)).6;B(7>(13((,(-4-33(4(/*)-8(*.-8)(.)(43()((.)44(,((7((,.,((((,427().)-)).-.(((((((())))))
@M00689:251:000000000-CJTJ5:1:1101:23045:17024 2:N:0:10
CGACGGCCATGCACCACCTGTACACCAACCACAAGGGAAACTACATCTCTGCAGCGATCTGGTGTATGTCAAGCCCAGGTAAGGTTCTTCGCGTTGCATCGAATTAATCCACATGCTCCGCCGCTTGTGCGGGCCCCCGTCAATTCCTTTGAGTTTTAGCCTTGCGGCCTTACTCCCCAGGCGGGGCGCTTACTGCGTTATCTCCGTCCCAGAGGCCGTGGAAGACCCCTACACCTAGCGCCAGCCGTTTACGGCAGTGACTACCAGGGTCTCTACTCCTCGACTCTCTTACTT
+
GGEGGGGGGGGGEFF?FEFGGGGGGFGGGGGGEGFFFEFDFFFGGGGGGGGGGGGE>CGGGGGGGGGGGFF9FFADGGGGF9ECFFDGGGGDGGGEGFGGE888DF,@FGGGGGGGFGGGGGGGGCGGGCEEEE6BEGCEDD>DFCGGF757+@D<>;9BAFE)))8>2)::B4>BC@CD4>25916(,,38))-.,-:((.6))4(.(-)5026:?>229?)..4:1C*<:(.74(.4,(>,((3(,88?A136(((.-6497724(-,(().--630)(,(-(().))))))
@M00689:251:000000000-CJTJ5:1:1101:19347:17121 2:N:0:10
CGACGACCATGCATCACCTGTACACCAACCACAAGGGAAACTACATCTCTGCAGCGATCTGGTGTATGTCAAGCCCAGGTAAGGTTCTTCGCGTTGCATCGAATTAATCCACATGCTCCGCCGCTTGTGCGGGCCCCCGTCAATTCCTTTGAGTTTTAGCCTTGCGGCCGTACTCCCCAGGCGGGGCGCTTAATGCGTTAGCTACGACCCAGAGGCCGTTGAAGACCCCTACCCCTGGCGCCCACCGTTTCCGGCCTGGCCTCCAAGGGTTTCCAATCCCGGCACTCATTTTC
+
GGGGGGGGGGGGGGGFGGGGGGGGGGGGGGGGGGGGGGGGGGGGGGGGGGGGGGGGGGGGGGGGGGGGGGGGGGGGGFGGGGGGGGGGGGGGGGGGGGGFEG@FGGGGGGGGGGGGGGGGGGGGGGGGFGGGGGEBGGGGDD6;CFGFFGG:CFGGGF?FAFFFFFB=AFAADDFEGFGGF9=9>>60996?A2:AF??FF94))(41(41,(,8<BF>(229<),:49973(4C<((3(4)((4:2(-.))(4((((40()((((.231(()..)),3)23((((((-)-)-
@M00689:251:000000000-CJTJ5:1:1101:24326:17123 2:N:0:10
CGACAGCCATGCATCACCTGTACACCAACCACAAGGGAAACTACATCTCTGCAGCGATCTGGTGTATGTCAAGCCCAGGTAAGGTTCTTCGCGTTGCATCGAATTAATCCACATGCTCCGCCGCTTGTGCGGGCCCCCGTCAATTCCTTTGAGTTTTAGCCTTGCGGCCGTACTCCCCAGGCGGGGCGCTTAATGCGTTAGCTACGACCCAGCGGCCGTGGAACGACCCTACCCCTACCGCCCACCGTTTACGGCCTGGGCCTCCCGGGTAACTAAACCTGGCCCCT
+
GGEFEGGGGGGGGGGFFGGGGGGGGGGGGGGGGGGFGFFGGGGGGFGGGG9FGGGDGFGDGGGGGGGGGG9FGGGGGGGGGGGGGFAFGG7FGGG7FFFFCFCEFGGGFGDG8E=F;FGEEGGEEGGD,ABGCEBCEGGGGD89EFGFFG@:DGGGGC?@FFF5@>AA5):@D==EGFGC4B@@B>>29>::<ABA9?:464).38?>(428((-6>12(-(.(((-->*58(4F:((361B616B((4:3A:(,(((((((-(.((-43(()))..(4(,,((,,,
@M00689:251:000000000-CJTJ5:1:1101:9973:17238 2:N:0:10
CGACAGCCATGCATCACCTGTCACCTTGTCCCCGAAGGGATTTCCTCGATTAAGAGTAATGCAAGGGATGTCAAGTGTAGGTAAGGTTCTTCGCGTTGCTTCGAATTAAACCACATGCTCCGCTACTTGTTCGGGTCCCCGTCAATTCCTTTGAGTTTTAATCTTGCGACCGTACTCCCCCGGCCGAATACTTAATGCTTTAGCTGCGTCCCGGAAGTTTTTAACCCTCACCCCTCGTCTTCCCCTCTTCCTGCCTGGCCTTCCCGGGTTTGTCTTCCTGGTCTATCTTTTCTTT
+
GGGGGFGGGGGGGAEGGGGGEEGGG,C@CE9F@B:CFFECCCFCEGFC,CECACFGG9DF9AFFC<FD,@F9FCAFFC,EE<,BFFGGDFGF,@BFGCCAC=4>FFGGE;EFC84E,@+,@CEG78,@AF9EE++D8DDFCDD8>FFCBDF8,@+7?DF2*+;9CDEF58=):):C:CGD*))-)/:)-5.8C?*9*0*19*44**0(((./11((.6))7((6).,(29A(897(,,(.(*)(.((.9)))).,))4(,.)).((((((--.6))5).)(())))..).)))..
@M00689:251:000000000-CJTJ5:1:1101:18042:17242 2:N:0:10
CGACAGCCATGCACCACCTGTACACCAACCACAAGGGAAACTACATCTCTGCAGCGATCTGGTGTATGTCAAGCCCAGGTAAGGTTCTTCGCGTTGCATCGAATTAATCCACATGCTCCGCCGCTTGTGCGGGCCCCCGTCAATTCCTTTGAGTTTTAGCCTTGCGGCCGTACTCCCCAGGCGGGGCCCTTAATGCGTTAGCTACGACCCAGAGGCCGTGGAAGACCCCTACACCTACGACCCCCCGTTTACGGCATGGACTACCCGGGTATCTAACTCTGGCATCCCCTTCCAT
+
GGGGGGGGGGGGGGGGGGGGGGGGGGGGGGGGGGGGGGGGGGGGGGGGGGGGGGGGGGGGGGGGGGGGGGGGGGGGGGGGGGGGFGGGGGDGGGGGGGGGG?FGFGGFGGFGGEFGFFGDGGGGGG6F=FGEECEGGGGGGDGFDFGFFGGFGEGGFAFFFFFEFFFAFAAFFFFFGDFC5B@BFFB(-8?>)))62??1249),(4;(9<1(40:B9>12<2,.(48C7<<(4542,(-,.(-4;>1((-612,(-225><244((-(--.)--))-.)-),()(((((,2()-
@M00689:251:000000000-CJTJ5:1:1101:28404:17248 2:N:0:10
CGACGGCCATGCATCACCTGTCACCTTGTCCCCGAAGGGATTTCCTCGATTAAGAGTAATGCAAGGGATGTCAAGTGTAGGTAAGGTTCTTCGCGTTGCTTCGAATTAAACCACATGCTCCGCTACTTGTGCGGGTCCCCGTCAATTCCTTTGAGTTTTAATCTTGCGACCGTACTCCCCAGGCGGAATACTTAATGCGTTAGCGGCGGCACGGAGGTGTTGAAACCCCCCCCCCTAGTATTCTTCGTTTACGGCGTGGCCTACCAGGGTTTCTCATCCTGGCATCTCTTTCA
+
GGGGGCEGGGGGGGFFGGGGGGGGGGGGFFGGGGDGGGGGGGGGDGFEGGGGGGGGGGGGGGGGG7CFGGGGGGCEGG,FFGGGGCFGGGGGFGGGGGGGGGGGGGGGFGGGGGFGFGGGGGG>EGGGGG?FGGGGGGFGGDEG=;FGFGC:,@DFGGFFFFE7EEEAFA85:5>DGFGDAD9BBF@@BEFCFFFF?<9?D;@C@>299>9;03449-(43(2)-5:0CC)((7D>1,5A)9A)6:<1:?2)-,4,4(6(.4::(54?((,,)..44492),(.3(.))))))
@M00689:251:000000000-CJTJ5:1:1101:9958:17249 2:N:0:10
CGACAGCCATGCATCACCTGTCACCTTGTCCCCGAAGGGATTTCCTCGATTACGAGTAATGCAAGGGATGTCAAGTGTAGGTAAGGTTCTTCGCGTTGCTTCGAATTAAACCACATGCTCCGCTACTTGTGCTGGTCCCCGTCAATTCCTTTGCGTTTTAATCTTGCGACCGTACTCCCCAGGCGGCATACTTAATGCATTAGCGGCGGCACGGAGGTGTTGAAACCCCCACCCTAGTCTTCATCGTTGCCGGCGTGGCCTCCCAGGGTCACTAATCCTGTCATCTGTGTCTCTT
+
FGCECGGGGGGCFGFFGGGGGGGGGGGFGGGGGEGGGGGDGGGFGDGGCFFG,<@FCFGGGGGGGGD<E@FGAFCGGGFFFGF<EFFDFGGGFDGGG@EGGGGC8EFAE;FGCD8EGFCFFEGG=@EG8E=E,@,@;E8EDGEC+9DGFFGDF,@@CEGDBD<FF9DAABA)8):)@8@D5))1)5):5336??**/9*/18/;22(..(,281(((43<3(.6-84:*))((-7(36))-0).)(,2((.4((,-46(1).(3.:((,((.)).)4))-6)).4))))-))-).
@M00689:251:000000000-CJTJ5:1:1101:19573:17270 2:N:0:10
CGACAGCCATGCATCCCCTGTACACCAACCATAAGGGAAACTACATCTCTGCAGCGATCTGGTGTATGTCAAGCCCAGGTAAGGTTCTTCGCGTTGCATTGAAATAATCCCCATGCCCCGCCGCTTTTTCGGGCCCCCGGCAATTCCTTTGAGTTTTAGCCTTTCGGCCGTAACCCCCAGGCCGGGCGCTTAATGCGTTAGCTTACACCCCGTGGTCCGGGAAGAACCGTCCACCTAGGGCCCACCCTTTTAGGGTTCGGCAACCCGGCGTCCATAACCTGTCACCCCCTTGTAT
+
F=:F+6@,6,;C,,C,,C@FC,6<F<8@,,6,CFGGGFGGC<E,@,,C@,,6<6F6@E,66@F4A,,6C<,B,BBEC@DFEGCF9F??F;:@@CE@@,8,,49,C9A<F9,9F84@,=D=+@6=+@+,,66@E6>EGG+++6@+D+?2CF+7:,EFG903A95*5))):=A5)).-C>>;F=(6=((,6(4())))(//(47))1).)((-4(,-(4)(-((,,((.()*03(3C1.3((.54((4:((.)).)((((,(((-,,,((((-(,())).,)()..))((((.())-
@M00689:251:000000000-CJTJ5:1:1101:9049:17273 2:N:0:10
CGACGGCCATGCAGCACCTGTACACCAACCACAAGGGAAACTACATCTCTGCAGCGATCTGGTGTATGTCAAGCCCAGGTAAGGTTCTTCGCGTTGCATCGAATTAATCCACATGCTCCGCCGCTTGTGCGGGCCCCCGTCAATTCCTTTGAGTTTTAGCCTTGCGGCCGTACTCCCCAGGCGGGGCGCTTAATGCGTTAGCTACGACCCAGAGGCCGTGGCAGACCCCTACCCCTACCGCCCACCGTTTACGGCATGGATTCCCCGGGTTTCCAAATCTGGCATTCTTGTCT
+
GGGGGGGGGGGGGGGFGGGGGGGGGGGFFGGGGGGGDGGGGGGGGGGGGGGGGGGGGGGGGGGGGGGGGFFGGGDGGGGGGGGGEFFGGGGGGGGGGFFGGGFFFGFGGGGGGCGGGGGGGGGGGGGGCGGD8@EGGDGEDG7?CFGGFC7:DGGGGG5AAFE@C=)54)74=BEFGDDDA>BF09B199?F4<4<>B??<>4)7??;(44((4?FB0949(.3(.32C>)((8F::(2-,7>(:B1<B:(4,213((.)-.)-4(-20((-4)64-))).-)()..))).))
@M00689:251:000000000-CJTJ5:1:1101:11165:17277 2:N:0:10
CGACGGCCATGCAGCACCTGTACACCAACCACAAGGGAAACTACATCTCTGCAGCGATCTGGTGTATGTCAAGCCCAGGTAAGGTTCTTCGCGTTGCATCGAATTAATCCACATGCTCCGCCGCTTGTGCGGGCCCCCGTCAATTCCTTTGAGTTTTAGCCTTGCGGCCGTACTCCCCAGGCGGGGCGCTTAATGCGTTAGCTCTGACACAGAGCCCGTGGAGGACCCCTCCACCTTCCTCCACCCGTTTACAGCATGGCCTCCCAGGGGCTCTTATACTGGCCTCTCTTTTCTT
+
GGFEGGGGCGGGGGFEGGGGGGGGGGGGGGGGGGGGGGGGGGGGGGGGGGGGGGGGGGGGGGGGGGFGGGGGGGCGGGDFGEBGGGGGGGFGGGGGGGGGDGFGGGEEA;FEGGFFAFGGGGG+>CGG8E6==EEGGDDGCDCFGFG7CF+5+@FGFGGAAAF5@AF2A)-:2@=(C5?G46(6061916<(5)).44?B?AA)-).<??1(2:(.899B9(.4(41:9C)((.9?)(,).<(4,(1132(.-.).)5((,,((,(20((((-.).))--)),8282?24)))))
@M00689:251:000000000-CJTJ5:1:1101:11157:17293 2:N:0:10
CGACGGCCATGCAGCACCTGTACACCAACCACAAGGGAAACTACATCTCTGCAGCGATCTGGTGTATGTCAAGCCCAGGTAAGGTTCTTCGCGTTGCATCGAATTAATCCACATGCTCCGCCGCTTGTGCGGGCCCCCGTCCATTCCTTTGAGTTTTAGCCTTGCGGCCGTACTCCCCAGGCGGGGCGCTTAATGCGTTAGCTACGACCCAGAGGCCGTGGAGGACCCCTCCACCTAGCGCCCACCGTTTACGGCATGGCTGACCAGGGTTGCATATCATGGCCTCTCCTTTT
+
GGEGCFEGGGGGGGGGFGGFGGGGGGGGGGGGGGGGGGFGGGGGGGGGGG9BGGGGGGGGGGFGGGGGFGGGCFDFGGGGGGGGGGGGGGGDGGGCFGGGEGGGGGGGGFGFFGGGFGFGGGGGGGGG,EGGDGEGGEGC>0ACDFGGFGF,:EGA9E0BCFC55=84@AFA?>CFGFGCFF9BFBFFFF6(-2-60:32466<71:2(3,,(,1?F0((-4<??<6?D9564:F?3)(4;3>6??>FF?150(,-((3((((.,)(((.((())).)))),(()(((()).)
@M00689:251:000000000-CJTJ5:1:1101:15218:17342 2:N:0:10
CGACGGCCATGCATCACCTGTACACCAACCACAAGGGAAACTACATCTCTGCAGCGATCTGGTGTATGTCAAGCCCAGGTAAGGTTCTTCGCGTTGCATCGAATTAATCCACATGCTCCGCCGCTTGTGCGGGCCCCCGTCAATTCCTTTGAGTTTTAGCCTTGCGGCCGTACTCCCCAGGCGGGGCGCTTACTGCGTTAGCTACGACACAGAGGCCGTGGACCATCCCTACACCTCGCGCCCCCCGTTTACGGCATGAGCTACCCGGGTCAACATCCCCGGCTCCT
+
GGGGGGGG@FGGGGGGGGGGGGGGGGGGGGGGGGGGGGGGGGDFGGGGGGGGGGGGGGGGGGGGGGGGGGGGCGGGGGGGFGGGGGFGGGGGGGGGGGGGGG?CEGFGEGGGGGGGFEGGGGGGGGCGDFGGGGCEEEGGGCGGCBFGFC+,:3DDF;7BFFE=@AAF9A9AA=E(C9C5FFB@>7>F;1:<)469?<:?FFAF>::;>>782?0(4(-,1<((,).396*18<F(((3((.4(4>6-(4(-((,(4:))))-)28(((-((.))().((-((((((
@M00689:251:000000000-CJTJ5:1:1101:4770:17372 2:N:0:10
CGACGGCCATGCACCACCGGTACAACAAACACAAGGGAAACTACATCTCTGAAGCGATCTGGAGTAGGTCAAGCACAGGTAAGGATAGTAGCGGTGCATCGAAGTAATCCACATGATCCGCCGCTTGTGCGGGCCCCGGACAAAGCATAAGAGAATGAGCCTGCAGGCGGTACACCCCAGGCAGGGAGATGAAGGCGGAAGCGACAGGAAGGGGGCCGGGGAAGAGCCCGACACCAGGGGGCAAAGGGTGACGGAAGGGAGCACACGAGGACAAAGAGCTGGAAGCCAGTAAACA
+
C++8:@@:FFGGD@FF,@+++@@<,;CE,6C,EDFCBDCEC9@<E,<,6C6,@<,@BC,E@9,A,C6@6,?F=<<,B6<,:<98,,5,,,:,8+,@FF;;>>>B99=,945@F,9,,9+,+1@++466,,6+=+++++++33@++*++++233,,,+68***)))0)))/(0/**(*(*2)((/,.,((/./;);=9((49.(((((((.(((,--(,(((41(.4,.*18(,(/((((((5(((((,.-4)(4-2-4?26((.(,-(4(4((.(..2(.,4(53((...)))))
@M00689:251:000000000-CJTJ5:1:1101:23312:17387 2:N:0:10
CGACGGCCATGCATCACCTGTTTCCAAGGTCTAGTAAACTAGACACTCCGCTATCTCTAGCAGATTCTATCAATGTCAAGCCTAGGTAAGGTTCTTCGCGTATCTTCGAATTAAACCACATGCTCCACCGCTTGTGCGGGTCCCCGTCTATTCCTTTGAGTTTTAATCTTGCGACCGTACTCCCCAGGCGGAATGCTTAATGTGTTAACTGCATTACTGGATTGACAAGCACCCCAACAACTAGCATTCATCGTTTAGGGCTTGGCTTACCGAGGTATCTAATCCTCAAATCCC
+
GE7FFEGGCGFFEGGF@FGGFGGGGGGG@FFEGFGGGGGGFDFGDFFGGGGG@FG<FFAFGDF@FFFG9EFGGGGGGGGGGGGGGGGGGGGGGGFFAAEGGGGGGGGFFAFFGGGGGGGGGCGGGGDF8CGG6DGFCEGCDD8DDBGGF8@DFAGFC97:FFFEFE*;CE;C5=B>EDCCFE5=>:2>=BB>(>3@EEC:>?7*9B?**.94EFEEC7?),1.3@FCC>FA@6?GF(:,.:95A0)5<AFFF>:??()501((-08((,:0((-32)5))5)).4))))))),.
@M00689:251:000000000-CJTJ5:1:1101:4755:17389 2:N:0:10
CGACGGCCATGCACCACCTGTACACCAACCACAAGGGAAACTACATCTCTGCAGCGATCTGGTGTATGTCAAGCACAGGTAAGGTTCGTCGCGTTGCATCGAAATAATCCACATGCTCCGACGCTTGTGCGGGCGCCCGTCAATTCCTTTGAGTTTTAGCCTTGCGGCAGTAATCACCAGGCGGGGAGCTAAATGCGTAAGCTACGACACAGAGGCAGTGGAAGAACAGGAAAACGAGAGCCAAAGGTTGACGGTAGGGGCAAAGAGGGGAAAAAAACCAGGAAACACGGGGACG
+
F=:@:@@@@EDFCCC<F@C6CCFE<<DEBBBD8EEFCFEG,CE,C,<,C@C,BEBCFEFDFF:BFE<F,5@FF9,4B=?:AEC=:4,+6,@+@64@FG,4@EF+94F,9,A,A,C4,,6@1@@6+66363@8C>+5@8=13=E77+;+4+=,@,7,5@C@6930)4>26@:/*/1*4-;CB(,:9>(-(()-.)6)44(-47)-.31(,(34:??648,8:4<3(,(,**)(.(9066(-(.((((4))(()43((,--(-3(((.(4?991(,.(((((.(((,,1(3(((--1
@M00689:251:000000000-CJTJ5:1:1101:4620:17396 2:N:0:10
CGACGACCAGGCATCACCTGTACACCAACGACAAGGGAAACAACAACACTGCAGCGATCGGGTGCAGGGCAAGCCCAGGAAAGGTACGTCGCGGGGAAGCGAAGTAAACCAAATGAAGGGAAGGTGGCGCGGGCCGCCGCCAAGGCCTTGGAGTTAGAGCCGTGCGGCGGTACGCAACAGGCGGGGCGATGAAGGGGTTAGATGAGAACAGGAGACGGAGGAAGGAGCGGAAAGCAGGGAAGAAAGGCGAGAGGTGGGGAACAAGGGGGGAGGAGAAAGGAGGAGAGATGGAAGG
+
,4@@:+87:,@96,,6,CE<-CCEF8FF,,C@@@EC,6CA<,<F,,C,,,,,6C,@:,B7:B,@,:,:+=FDF,4,,CF,:CD@,,9+AA@7C++++3+36=8+3@A,,,38B,,,3,+11,++,,5,**4@5*****1*)1:**)24)**5:@*+3+2+))(((490(4(-(((,*(02.(((4(,4(4(-).((2-((.))-)))))(..42(((((3--,.(((-)/07((*(((,,(04((,,(436(46)(-,,,((..((3(71(((-((.((,(.(,2(.,).3(.,3
@M00689:251:000000000-CJTJ5:1:1101:13691:17406 2:N:0:10
CGACGGCCATGCACCACCTGTTTTCAAGGTCTAGTAAACTAGACACTCCGCTATCTCTAGCAGATTCTATCAATGTCAAGCCTAGGTAAGGTTCTTCGCGTATCTTCGAATTAAACCACATGCTCCACCGCTTGTGCGGGTCCCCGTCTATTCCTTTGAGTTTTAATCTTGCGACCGTACTCCCCAGGCGGAATGCTTAATGTGTTAACTGCATTACTGGAGTGACAAGCCCCCCAACAACTAGCATTCATCGTTTAGGGCGTGGACTACCCGGGTATCTAATCCTGGCATCT
+
GGFGGGGGGGGGGGGGGGGGGGGGGGGGGGGGGGGGGGGGGGGGGGGGGGGGGGGFGGGGGGGGGGGGGGGGGGGGGGGGGGGGGGGGGGGGGGGGGGGGGGGFFGDGGGGGGGGGGFFFGFCAFFFFFEGGEFGFGGCGGGGG6@DGFGCFFGGGGGGFFFEF>DCCCCEFF>FBG=;9*:CCFF=299AB>BFECFF4?CCFFFF.7EF3)4?<C<3=@1;8>?9C<4)(1.C>1:1:<@BF?AA>DB92?:??62?0(46(1(5723(((-733826):)4)6>((.2>2
@M00689:251:000000000-CJTJ5:1:1101:5660:17416 2:N:0:10
CGACGGCCATGCAGCACCTGTCTCATTTTGAGCAAGCTCACGCCATCTCTCTATGGTTTTAAATGGATGTCAAGACCTGGTAAGGTCCTTCGCGTTGCTTCGAATTAAACCACATGCTCCGCTGCCTGTGCGGGCCCCCGTCAATTCCTTTGAGTTTCAACCTTGCGGCCGTACTCCCCAGGCGGAATGCTTCTCGTGTTAACTCCGGCACAGCAGGGGTCGATCACTCCTACACCTCGCATTCATCGGTTACAGGTTGGACCAACAGGGTCTCTACTCATGGCATCTGTGTCC
+
G4+++=@7FG<<<ECCCG<@CEFFFEFGGGGFGGEE?6,;EECD@F,@BEFGGFFG6:BFFDGAEFGFE8FAFGDF@FF8B<FG8?,CEDFFGG>F>CCDBEDGG:=E<44E?EFFF,B?C+4@E,@,=,;=>CC6@CC+=+CCC7BDF9=9,@E,8EF++0=88))))01:)7)1=)*4*/8(6/(64<?9)7)/613(.))1).6((.(,/((((3(-,-36((.):0*).4F:?:?0(722)-.4(((42))(),(,,)(-4?0::148(466)).))-4.(-()))))))
@M00689:251:000000000-CJTJ5:1:1101:20247:17423 2:N:0:10
CGACAGCCATGCACCACCTGTCTCACGGTTCCCGAAGGCACATTCTCATCTCTGACAACTTCCGTGGATGTCAAGACCAGGTAAGGTTCTTCGCGTTGCATCGAATTAAACCACATGCTCCACCGCTTGAGCGGGCCCCCGTCAATTCATTTGAGTTTTAACCTTGCGGCCGTACTCCCTAGGCGGTCGACTTACCGCGTTAGCTCCGGAAGCCACGCCTCAAGGTCCCAACCTCCAAGTCCACATCGTTTACGGCGTGGTCCACTAGGGTTACCAATCCCTGAAACATGGTCAT
+
F++86@D<CE6,,,C6@C,C<FFGGFDDGGGFGD::@6,6EFGEEEFAEFECF<F,,@F@DGFG?CFGEA9FEC<<,9A@B<@F@85F9?FF4F:F:CG9E;B8>A,CD9?4EFFD9DCGGDGG8CDG6,9DE>+>6@CC>CCD8DGD9C7,3=@<+3+?:+*5035=A01::54)=77**0:BF2(-:((/(9)5?B0,62634C6(((3(4341((1(-8)53)))9*)3:,760(.6>*))(,5:66((.(-(,((,())3>).4(.4(()))).(())),).)(.(()-))
@M00689:251:000000000-CJTJ5:1:1101:10697:17442 2:N:0:10
CGACGGCCATGCAACACCTGTTTTCAAGGTCTAGTAAACTAGACACTCCGCTATCTCTAGCAGATTCTATCAATGTCAAGCCTAGGTAAGGTTCTTCGCGTATCTTCGAATTAAACCACATGATCCACCGCTTGTGCGGGTCCCCGTCTATTCCTTTGAGTTTTAATCTTGCGACCGTCCTCCCCAGGCGGAATGCTTAATGTTTTAACTGCATTTCTGGATTTACAAACACCACACAAACTGTATTTCCTAGTTTCAGTCCTTGACTAGCAGTGTCACTAAATCTGGCAATT
+
GGGGECFGGGGGCGEFFGGGGGGGGGGFGGAEFFFGCFFFGGGDGFECA@@EC7FCFAF9D<A8FEC,EC6@ABEFFG@FA6BEFFFFFF8FGGA,4,8@>EEF9A;<<EGGGFFCF8+@D984@;EFE>=C+9@DF>6C+=86=@>+@+=A8=DC@A234=*3;0;7**1:5=))4=*09A8>A:=>>BB5/::CEF46<*/*07<=3<C@<?)/1).)7.)).)))*250;(*3,(,(.*).6).)-)66)))..-.)))-).))-.((-.)5<2).)6())).4)22).4
@M00689:251:000000000-CJTJ5:1:1101:13125:17454 2:N:0:10
CGACGGCCATGCAGCACCTGTTTTCAAGGTCTAGTAAACTAGACACTCCGCTATCTCTAGCAGATTCTATCAATGTCAAGCCTAGGTAAGGTTCTTCGCGTATCTTCGAATTAAACCACATGCCTCACCGCTTGTGCGGGTCCCCGTCGATTCCTTTTAGTTTTAATCTTGCGACCGTACTCCCCAGGCGGAATGCTTAACGAGTTAACTGCATTTCTGGACTTACAAGCACCCCAACCAATACGATTCATCGTTTAAGGCGGTGCATACTAGGGTATCTAATCTTGTAATCCTT
+
G4+868:@+CFGFFG@EFFD;,C<FFG@<CF,CFEGCFAAC<ECFGGCBF7:@FD,<FACE<F,,CEFC,CBFCE?<EFFGGGGDAFG9AFA=9,?EEE8+>4EFGGCF85@EEFFD8DDEG8,,,@@,8>C@=6,,+=+6=,6+<CD*=+,=@E3+,?D?9*0C5*;7CAE=9)1@@FD?*))):5>)-/82=3>4*84*3((/2?)6/>@<C<.)/9)/()).)/9C*2/1(93(((,().)(,(446<<:(,((-62(((-((.)62))-(,(())))6)))))).65))))
@M00689:251:000000000-CJTJ5:1:1101:10677:17454 2:N:0:10
CGACGGCCATGCAACACCTGTTTTCAAGGTCTAGTAAACTAGACACTCCGCTATCTCTAGCAGATTCTATCAATGTCAAGCCTAGGTAAGGTTCTTCGCGTATCTTCGAATTAAACCACATGCTCCACCGCTTGTGCGGGTCCCCGTCTATTCCTTTGAGTTTTAATCTTGCGACCGTACTCCCCAGGCGGAATGCTTAATGTGTTAACTGAATTACTGGAGTGCCCAGCACCCCAACACCTAGCATTCCACGTTTAGGGCTTGGAATCCCCGGGTATCCAATCCTGGCATAC
+
GGE@@FFGEGGGFGGGFGGGGGGGGGGGFFGGGFGGGGGGGGGGGGGGGGGGGGGGGGGFFFG,EFGGGGGGCFGGGGFFGGGGGDGGCGFGGGGGGGGGGGEGFFFCD8FDCGGGFGGGGGGDF@DDFDDGGGD,=@C68CFDFFD66=DCFAFGG9+<FD9DE)CEEEE@B9ABCACDFCB=ADA)):)(-()9CEC*@5<8?241.64)).)9;7?3=(/6/),/*;A@=@3(38?((5,)0)6<2))-4<4,-6260(4604).).)(-4(4,)4)-)),())02(.3)
@M00689:251:000000000-CJTJ5:1:1101:13112:17470 2:N:0:10
CGACGGCCATGCAGCACCTGTTTTCAAGGTCTAGTAAACTAGACACTCCGCTATCTCTAGCAGATTCTATCAATGTCAAGCCTAGGTAAGGTTCTTCGCGTATCTTCGAATTAAACCACATGCTCCACCGCTTGTGCGGGTCCCCGTCTATTCCTTTGAGTTTTAATCTTGCGACCGTACTCCCCAGGCGGAATGCTTAATGTGTTAACTGCATTACTGGAGTGACAAGCACCCCAACCACTAGCATTCATCGTTTAGGGCGTTGACTACCAGGGTTTCCAATCCCGGCATCT
+
GGGGGGGGGGGGGGGGGGGGGGGGGGGFGGGGGGGGGGGGGGGGGGGGGGGGGGGGGGGGGGGGGGGGGGGGGGGGFGGFGGGGGFGGGGGFCGGCCDGG>CBEGCF<F8FFGGFGGGGGGGGFGGFGEEGGGGG8DG6ECCF6FA?898F8DEFGFGDFD?EFFEFEFECFFAB=ED>C@A5@D=ABFA=B2@BEFF?*95@CFFE?>CE@EFFCFFF3=3@@CEE7>GFD4<D02@(48/.41<<4))-54:?<:47<7,-(,,5-4((),423.()).4).()(-4((5)
@M00689:251:000000000-CJTJ5:1:1101:21022:17470 2:N:0:10
CGACGGCCATGCAACACCTGTACACCAACCACAAGGGAAACTACATCTCTGCAGCGATCTGGTGTATGTCAAGCCCAGGTAAGGTTCTTCGCGTTGCATCGAATTAATCCACATGCTCCGCCGCTTGTGCGGGCCCCCGTCAATTCCTTTGAGTTTTAGCCTTGCGGCCGTACTCCCCAGGCGGGGCGCTTAATGCGTTAGCTACGACACAGAGGCCGTGGAGGACCCCTACACCTAGCGCCCACAGTTTCAGGCACGGACTACCAGGGTATCTAACCTTGCCATCCCTCTCT
+
GGGDGEGGGGGGFGGGGGGGGGGGGGGGGGGGGGGGGGGGGGGGGGGGGGGGGGGGGGGGGGGGGGGGGGGGGGGCGGGFGGGGGGGGGGGGGGGGGGGFGGFGGGGGGAGGGGGGFDFGGGGGEGGGGGGGDEEEEDDGGGGGGFGFF?8:DGGGGGCCFF@@5>A9>2>=@FE>F2CD5:((7;>0(7::4A9>1(46:AFB?<:>,31(323?B09>FB((-14:<C>?08C<(.(49@2(4((5)4:44),(((-72-(,4246<1:7>6)))()))(.)6(((,(.4)
@M00689:251:000000000-CJTJ5:1:1101:26500:17503 2:N:0:10
CGACGGCCATGCAGCACCTGTACACCAACCACAAGGGAAACTACATCTCTGCAGCGATCTGGTGTATGTCAAGCCCAGGTAAGGTTCTTCGCGTTGCATCGAATTAATCCACATGCTCCGCCGCTTGTGCGGGCCCCCGTCAATTCCTTTGAGTTTTAGCCTTTCGGCCGTACTCCCCCGGCGGGGCGCTTCATGCGTTAGCTACGACACAGAGGCCGTTGGAGACCCCTCCACCTAGCGCCCCCCTGTTACGGCTTGTACTCCCCGGGTTACACATCCGTGCATCCTCTTTCT
+
FCGGFEFGGFGGGAFGGGGGGGGGGGFGGGEGCGGFGCFGGGGGGFFCFGFGG8FFFGFFGGGFCFGGFGFGGGDEFF7EBGFGFFGGGCFGGFGFE9EF>BFG7FFFFGGGGGGGA=DEGGDEEGGF,8E>EGGEGECCC9CF@FFFFG+@+@FFFF*=?C6*>>)8AAF92-<:F94)):69916(-22()6)476,3()-67:(--972>01?30((4().4-4<5*)((4C<(,.(,7(((-((.4).41,(--,)65)341(((-(()-.4).(,,(((.60,-)))))
@M00689:251:000000000-CJTJ5:1:1101:14701:17527 2:N:0:10
CGACGGCCATGCACCACCTGTACACCAACCACAAGGGAAACTACATCTCTGCAGCGATCTGGTGTATGTCAAGCCCAGGTAAGGTTCTTCGCGTTGCATCGAATTAATCCACATGCTCCGCCGCTTGTGCGGGCCCCCGTCAATTCCTTTCGTTTTTACCCTGCGGTAGTACTCCCCCGGCCGTGCTCTTCATGCGTTTGGCACGACACAGAGGCCCTGGAAGCACCCTCCACCTCGCGCTCCCCGTTTCACGCTTGGACTCCCCGGGTTACTAATCCTGTCCTCTCGCTTTCTT
+
G::C@FFC7FC<F<FGCGGGFGCGGCGGGGEGEFA,BFF8FGFGGEFF9<AEE8F:+,BFG<EF?FFGDGCEFGDFFEGDGGGGEFGGFCDEGF@@FECFD8FGGF,?FCGCGGGF=DFGGGGG8EGGGG6C8=+B=@=CCCE@DFG7?+5+,48**,*4*985)))/).****./4(9/)(.(6((/)7)?)/)((31(()/7,((,721302:((((-4(,.(4<:*1>?F?*(((11(8((-(4(30-)(.(-,(,42(,((,(,-(-).64)-.).),)-))(((--().-
@M00689:251:000000000-CJTJ5:1:1101:28367:17557 2:N:0:10
CGACGACCATGCATCACCTGTACACCAACCACAAGGGAAACTACATCTCTGCAGCGATCTGGTGTATGTCAAGCCCAGGTAAGGTTCTTCGCGTTGCATCGAATTAATCCACATGCTCCGCCGCTTGTGCGGGCCCCCGTCAATTCCTTTGAGTTTTAGCCTTGCGGCCGTACTCCCCAGGCGGGGCGCTTAATGCGTTAGCTACGACCCCGAGGCCGTGGCAGACCCCTACACCTCGCGCCCACCGTTTACGGCATGCACTACCCGGGTACCTAATCCTTGCATCACTGTCCTT
+
GGEFCCEGGGGGFGGFEGGFGGGGGGGG;@EG,CFF@CFFFFFGGGGFG99FBFG@+CFGGG<<9CFFFGGGGGGGFFGGGGGFCFGGGGFCE4@=FFGFEG8EFCFEFF9E?FGGFFGGGGGGC=EF?F68CE>8CED1=D@DFFDGC++,5EFGGFFFAFE:8):9ABF25BCEG?FG)>@6>((17><:4A4A9:<?6BF9??09(((-4((4:(-7;911(4(4>7313:F?((((,.12241(-,(64:6(4:).-4),,3,((-()).))).).)-.).)).6)-)))-
@M00689:251:000000000-CJTJ5:1:1101:24877:17578 2:N:0:10
CGACGGCCATGCATCACCTGTACACCAACCACAAGGGAAGCTACATCTCTGCAGCGATCTGGTGTATGTCAAGCCCAGGTAAGGTTCTTCGCGTTGCATCGAATTAATCCACATGCTCCGCCGCTTGTGCGGGCCCCCGTCAATTCCTTTGAGTTTTAGCCTTGCGGCCGTACTCCCCAGGCGGGGCGCTTAATGCGTTAGCTACGACACAGAGGCCGTGGAAGCACCCTACACCTAGCGCCCACCGTTTACGGCATGGACTACCAGGGTATCTAATCCGTGCATCCCTTACCC
+
GGGGGGGGGGGGGGGGGGGGGGGGGGGGGGGGGGGGGGGGGGGGGGGGGGGGGGGGGFGGGGFFGGGGFGGGGGFGGGGGGGGGGGFFGGGDEFGGGGGGGGGFGGGGFGGGGGGGCGFGGGGGGGGGGFG6CCCEGGGGGDEFGFFFFGGGGGGGGGGFFF@@EAABFFAFDBF;F@GGFB5;9>F;0961A9>BF:<B?<64)16>9B<457:?:>;66?2((.81D<422:C<:2:BFF>??FFFF?:AF01291().5::?276(.4)4)).47)2,4:6:<(()-),(,
@M00689:251:000000000-CJTJ5:1:1101:13789:17597 2:N:0:10
CGACGACCATGCACCACCTGTCACCAAGTTCCTCCGAAGAGGCACGAAAACATCTCTGTTAACTTCTTGGGATGTCAAACGCTGGTAAGGTTCCTCGCGTTGCGTCGAATTAAACCACATGCTCCACCGCTTGTGCGGGTCCCCGTCAATTCCTTTGAGTTTCATACTTGCGTACGTACTCCCCAGGCGGCTTACTTATCGCGTTAGCTTGGGCGCTGAGGTTCGACCCCCAACCCCTTGTATCTCTCGTTTAACGCTTGGCCATCCCGGGTATCTCTTCCTTGCATCTCTTTTT
+
GGGGCEFGGGGGFGGGGGGFGGGDFGGGGGGGDGGGGGGGFFGGGGGGGGGGGGGGGGGFGGGGGGGGGGFGGGGGGGCGGGGGGGFECEGFGFFF@EGEGGGGGEFEGGGDFGGGFGGGGGFD8DFFEGGGGGFFEECCDFCFGFGG>DDG@FGC+>CACFF*;AAEE@EF=)/4CEGCFE>@D((>@6(,74@CFC7C0(,4:?6<4<:((((4>B9:(.,3-(,(735(-2<(2(,44@))).-)(,-3-))-,(16((5((.(.((432)-))))654)6?)))-4--)..
@M00689:251:000000000-CJTJ5:1:1101:17629:17614 2:N:0:10
CGACAACCATGCACCACCTGTACACCAACCACAAGGGAAACTACATCTCTGCAGCGATCTGGTGTATGTCAAGCCCAGGTAAGGTTCTTCGCGTTGCATCGAATTAATCCACATGCTCCGCCGCTTGTGCGGGCCCCCGTCAATTCCTTTGAGTTTTAGCCTTGCGGCCGTACTCCCCAGGCGGGGCGCTTAATGCGTTAGCTACGACACAGAGGCCGTGGAAGACCCCTACACCTAGCGCCCACCGTTTCCGGCATTGACTACCCGGGTTTCCAACCCCGGCAAGCTTTTCC
+
F:@FFGGGGGFF<FFFFGGGGGGGGGGGGGGGGGGGGGFGGGGGGGGGGGFGFGGGDGGGGGGGGGGGFGGGGGGGGGGFGGGGGGGGGGGDGGCFGGGGGFGGGGGGGGFGGDGGFGGGGGGGGGGGGGGGGGEEGGGGGGCGGFFFBFDCEFFGGFGFAFF@BFFB>4AAAFFF7>CD4>>@09>9>9B62<B:;??F0AAA76?B6;<0::??B>9>618B(4:419F?>?GF7)(((76:21(.,32),(3(().)-).((((40,-(6)6<((,((,-(((,)))54)
@M00689:251:000000000-CJTJ5:1:1101:8692:17621 2:N:0:10
CGACGGCCATGCAGCACCTGTACACCAACCACAAGGGAAACTACATCTCTGCAGCGATCTGGTGTATGTCAAGCCCAGGTAAGGTTCTTCGCGTTGCATCGAATTAATCCACATGCTCCGCCGCTTGTGCGGGCCCCCGTCAATTCCTTTGAGTTTTAGCCTTGCGGCCGTACTCCCCAGGCGGGGCGCTTAATGCGTTAGCTACGACACAGAGGCCGTGGAAGACCCCCACACCTAGCGCCACCCGTTTCCGGCATGGACTCCCCGGGTTTCATATCCCGGCCTCACTTCTCTT
+
GEGGGFGGGGGGGGGGGGGGGGGGGGGGGGGGGGGGDGFGGGGGGGGGGGGGGGGGGFGGGGGGGGGGFFGGGGFGGGGGGGGGGGFGGGGGGGDGDGGGGGGGCFGGGGGGGFFGGGFGGGGGEGFG8FGGDGCEEEGGGG>EGFGGFGGFGFAFFFGFFFE)5=A>ABA@>B=EGDCG4>=@6069>>6(6)4<348?FF4:?019(713(.1(4(-202)41<B<9).422C?0)(-4@(-4091<2):01-(,212,).,.(-432(())).)44)4((-(,(().)))))
@M00689:251:000000000-CJTJ5:1:1101:10758:17654 2:N:0:10
CGACAACCATGCAACACCTGTCACCTTGTCCCCGAAGGGATTTCCTCGATTACGAGTACTGCAAGGGCTGTCAAGTGTAGGTAAGGTTCTTCGCGTTGCTTCGAATTAAACCACATGCTCCGCTACTTTTGCGGGTCCCCGTCAATTCTTTTGAGTTTTAATCTTGCGACCGTCCTCCCCATGCGGACTACTTCATGCGTTAGCGGCGGCACGGAGTTGTTTGAGCCCCCACCACTAGTATTCACCGTTTACGGCTTGGACTCCCAGGGTTTCTAATCATTGAAATGTGTGTT
+
FGGEF+FEEGGGE9CEEGGGFFA<,;6@CF<FC@CC::6EE86,,CE,8CC:,:,BBF,C@EFE?,C,@,6:,,,5C@<E?6C,,49C?=,C@CFG7C6FB4+4E,AFEEF?FG8=,=DEFGGGGCFG,@9,++4>>F6==D+==D9=+=DFGG6=DFF+;9*;*36=5=8>8:)0,7/;*)06794(6(68**1***/56?;)2(,(--3(,(,((().4(()(.,(1/89B,/5(554-*-6)5((4,4.80((31:2)5,(((.(,.(,).).)-)))-)).-))))((,
@M00689:251:000000000-CJTJ5:1:1101:16718:17711 2:N:0:10
CGACAGCCATGCAGCACCTGTACACCAACCACAAGGGAAACTACATCTCTGCAGCGATCTGGTGTATGTCAAGCCCAGGTAAGGTTCTTCGCGTTGCATCGAATTAATCCACATGCTCCGCCGCTTGTGCGGGCCCCCGTCAATTCCTTTGAGTTTTAGCCTTGCGGCCGTACGTCCCAGGCGGGGCGCTTAATGCGTTAGCTACGACAAAGAGGCAGTGGAAGACCCCTCCAACACGCGACCACCGTTTACGGCTGGACCTACCAGACGATCTACTCTCAGGATGCTAGTCT
+
GGGGGGGGGGGGGGGGGGGGCDFFGDDECFEDFFFGGGGGFGGFFCAEFG<9@EEEF<FFGGGFDF9ECEGGGG<<AFFFFGDGEFFAF9B,BF>>=<=DEGGC7AE9,,CEG8,,,9=C@C?+4@@F88C8=E+6@@>@>DC=+3=7<9@7?FG7+;9AC5*)8AA58=>24))-;):9525@((,4(1829<<D(-(,().-4:806(((..(4((((..2::B((95)(.86022(((8,(4(4(2(84311((,((.,)2()4(((-84(4)))))).(.)(.)))..)
@M00689:251:000000000-CJTJ5:1:1101:18244:17717 2:N:0:10
CGACAGCCATGCAGCACCTGTACACCAACCACAAGGGAAACTACATCTCTGCAGCGATCTGGTGTATGTCAAGCCCAGGTAAGGTTCTTCGCGTTGCATCGAATTAATCCACATGCTCCGCCGCTTGTGCGGGCCCCCGTCAATTCCTTTGAGTTTTAGCCTTGCGGCCGTACTCCCCAGGCGGGGCGCTTAATGCGTTAGCTACGACACAGAGGACGTGGAAGACCCCTAAACCTAGCGCCCACCGTTGACGGGTTGGACTACACGGGTATTAAGACTCGGCATCCTTGTCTT
+
GGGGGGGGGGGGGGGGGGGGGGGFGGGGGGGGGGGGGGGGGGGGGEFGGGGGGGGGGGGGGGGGGGGGGGGGFGGGGGGGGGGGCFFGGGGDEGGGGGGGGGGGGGGFAFGF:8EDA=DGGGGGGGGGDDEGGCCGGEGGDDD@GFGGFG7,@,D,;D69FF@@5)5@)8>D=@*:CDDDFF2@@@9>B9B8A9AA>:<<<A).)4(349(..3,(-7<?0:28?:?0D57(,4<0.7(-4B0<?((,4((,(-(((-1,4543),(4;6()))))),))--((((,45442.)
@M00689:251:000000000-CJTJ5:1:1101:16712:17728 2:N:0:10
CGACAGCCATGCAGCACCTGTACACCAACCACAAGGGAAACTACATCTCTGCAGCGATCTGGTGTATGTCAAGCCCAGGTAAGGTTCTTCGCGTTGCATCGAATTAATCCACATGCTCCGCCGCTTGTGCGGGCCCCCGTCAATTCCTTTGAGTTTTAGCCTTGCGGCCGTACTCCCCAGGCGGGGCGCTTAATGCGTTAGCTACGACCCAGAGGCCGTGGAAGCCCCCTACACCTACCGCCCACCGTTTAAGGCATGGACTACCAGGGTATATCATCCCGGCCTCT
+
FGFGGFGGEFGGGGGFGGGGGGGGGGGGGGGGGGGGGGGGGGGGGGGGGGGGGGGGGGGGGGGGGGGGGGGGGGFGGGGGGGGGGGGGGGGGGGGGGGGGGGFGGGGGFGGGGGGGFGGGGGGGGGGGGGGGDGGGGGGGGGGG7DGGFGGGGGGCCE:ACABCFABFFFB=DDFFGFGGFB2@629>FF?05A9A14:?:24<DB02(46:((-8B(4>B:7((.:<DC),,:0((,.40;((44462((.)5:13:?)4),8<)21(.()))).)6)(-(4(-((
@M00689:251:000000000-CJTJ5:1:1101:18263:17731 2:N:0:10
CGACAGCCATGCAGCACCTGTACACCAACCACAAGGGAAACTACATCTCTGCAGCGATCTGGTGTATGTCAAGCCCAGGTAAGGTTCTTCGCGTTGCATAGAATTAATCAACATGCTCCGCCGCTTGTGCGGGCCCCCGTCAATTCCTTTGAGTTTTAGCCTTGCGGCCGTACTCCCCAGGCGGGGCGCTTAATGCGTTAGATACTAAACCAGGGCCGTGGAATACCCCTACCACTCTCGCCACCCGTTTCCGGCGTGGCCTACCCGGGCATCTACTCCCGTCCGCCATTCTG
+
GGGG7EGGGGGGGGGGGGGGGCC@FECDFD@F@8E,B,6EFGGFF@FEFGGGG?8@@C@FGA@,4@,,C<C5B94D8CD5CF,,:?EFB9:FGCC+=F=,,,,@;EB?9,?@FF8E=FFEGCCECEFGGC64CC>EGE==8=+26+=D?D7@D;EFF9+33AC8@A==))8)5)1.;@4**-0(3:616>(3-.)66(-3()).))-),(2((-4(89((41)).)3,9/)3()0.(-)-(0(-(87((())4,(-(--(()((,4206(((()6)))((,.((((((()--)
@M00689:251:000000000-CJTJ5:1:1101:10851:17818 2:N:0:10
CGACGGCCATGCAGCACCTGTACACCAACCACAAGGGAAACTACATCTCTGCAGCGATCTGGTGTATGTCAAGCCCAGGTAAGGCTCTTCGCGTTGCATCGAATTAATCCACATGCTCCGCCGCTTGTTCGGGCCCCCGTCAATGCCTTTGAGTTTTAGCCTTGCGGCCGTACTCCCCAGGCGGGGCGCTGAATGCGTTAGCTTCGACTCATAGGCCGCTGCAGACCCCTACACCTCGCGCCCACCGGTTCCGGCATGGCTCAACCAGGTATCCAATCCTGGCATTCCGGTCC
+
C++8+@C@@<6,;,C@<FDCFF,CEGGGCCEG8FC6,@,CFAFFEFFCFF9E9CF@:,D@D,CED<9F65@,EFCFACF??FFF,AFGGG::=8=>FE;E688EFGACF,5>FC=DAF6+@>ED++@F,6>=@C==+@D16+@D+*++1+5,+3<<@FFF5A@5)00:8):7A=A=,96C)85511004,(())-)(-43(49).(,4(,.)-.252((,,((.),(1>7)4(34(((((,5-((--(,--(,((-4(.,())).(((4).66)626(4<)504)).42(,((
@M00689:251:000000000-CJTJ5:1:1101:23039:17835 2:N:0:10
CGACAGCCATGCAGCACCTGTACACCAACCACAAGGGAAACTACATCTCTGCAGCGATCTGGTGTATGTCAAGCCCAGGTAAGGTTCTTCGCGTTGCATCGAATTAATCCACATGCTCCGCCGCTTGTGCGGGCCCCCGTCAATTCCTTTGAGTTTTAGCCTTGCGGCCGTACTCCCCAGGCGGGGCGCTTAATGCGTTAGCTACGACACAGAGGCCGTGGAAGACCCCTACACCTAGCGCCACCCGTTTACGGCAGGGACTCCCAAGGTTCCTAACCCTGGCACTCCTTTCC
+
GGFEGGGGGGGGGGGGGGGGGGGGGGGGGGGGGGGGGGGGGGGGGCGGGGGGGGGGGGGGGGGGGGGGGGGGGFDFGGGGGGGGGGGGGGGGGGGGGGCEEGGGGGGGGGGGGGGGGGFGGGGGGGGGGGGGGDGGGGDGGGGGGFGGFFDEGGGGGGFCAFE@EFFFFFF4@=6>CA4/9>==69>9BFF?2AAF>04,359AFF<>7>(4(23<FF144(5(4:?:**0,,8C<.,,(,8-8?FF<B??A:<0(((4(21(,800(,,)).6-.((418:(.)((()))))
@M00689:251:000000000-CJTJ5:1:1101:25375:17954 2:N:0:10
CGACGGCCATGCAACACCTGTACACCAACCACAAGGGAAACTACATCTCTGCAGCGATCTGGTGTATGTCAAGCCCAGGTAAGGTTCTTCGCGTTGCATCGAATTAATCCACATGCTCCGCCGCTTGTGCGGGCCCCCGTCAATTCCTTTGAGTTTTAGCCTTGCGGCCGTACTCCCCAGGCGGGGCGCTTAATTCGTTAGCTACGACACAGAGGCCGTGGAAGACCCCTACCCCTAGCGCCCACCGTTTACGGCATGGACTTACAGGGTATCCAATCCTTGACACTCCTTTC
+
[truncated: 17,683,810 more chars]
