# Supplementary material for: The cloacal microbiome of a cavity-nesting raptor, the lesser kestrel (Falco naumanni)
Source: PeerJ. 2022 Oct 6;10:e13927. doi: 10.7717/peerj.13927 (PMC9548316; doi:10.7717/peerj.13927)
Supplement: Supplemental Information 11 [file peerj-10-13927-s011.gz › gri-P35.R2.fastq]

@M00689:251:000000000-CJTJ5:1:1101:10971:1909 2:N:0:12
CGACGGCCATGCATCACCTGTACACCAACCACAAGGGTAACTACATCTCTGCAGCGATCTGGTGTATGTCAAGCCCAGGTAAGGTTCTTCGCGTTGCATCGAATTAATCCACATGCTCCGCCGCTTGTTCGGGCCCCCGTCAATTCCTTTGAGTTTTAGCCTTGCGGCCGTACTCCCCAGTCGGGGCGCTTCCTCCGTTCGCTACGACCCACAGGCCTGGGAAGACCCCTACACCTAGCGCCCCCCGGTTACGGCAGGGACAACACGGGGACAGAATCCTGGCTGACCAGTCT
+
F>+@@@67@F@<CEG<E6<<CE<CA<8<@@,:,,;,:,,@CC<E8;CCAEC<<<@++:B6,,5,:69@C@9,<B@<,,,:?,=8EF?EF;,,@@=::E;=+>,@D;,99A,9,49>8;=6@8CEC88@,46+1@@=@CC+++66++?=DC+,37EFCC+9:A58):))0)/)))*)14;4)05(/9(((36()))((/;(-,3((3:0((,(41424)((,,3:0:1:C*),(.0((,3305(-460(-,,.4((((((-((.1(-(((((((((.)..).5(((((.)(..)
@M00689:251:000000000-CJTJ5:1:1101:20278:1949 2:N:0:12
CGACGGCCATGCAGCACCTGTACACCAACCCCAAGGGAAACTACATCTCTGCAGCGATCTCTTTTATGTCAAGCCCAGGTAAGGTTCTTCTCGTTGCATCGAATTAATCCACCTGCTCCGCCGCTTGTTCGTGCCCCCGTCAATTCCTTTGTGTTTTTGCCTTTCGGCCGTCCTCCCCAGTCGGGGCCCTTAATGCCTTAGCTACGCTCCAGAGGCCGTGGACGACCCCTACCCCTAGCCCCCCCCCTTTACGGCCTGCACTACCCGGGCGTCCTATCCTGGCCCCTCCTTCT
+
AC7@@@7@@FCF9,E,CEECF@C9FE8,@@,8,,66,,,,;C,F,@C6@F9A,,<++:@9,,9,:,<,9C,,,5AA,,4:,,,<?EEDBE,,6AB8=,@@,,,>>9,59=,@,9,94@=+@=+@=@+6,74++6@BDE+6=8+=29BDD=+,,@=FF+3;9=C*5:))0):)1030A>***1-)7(5(05=3*/*9)1;))44))(.(/,(/.6(61,(,(-(-(((4**.(((9,-.2(,76(4(((,5)-((,(((((,))(42(((((-(,(..524)((((((((()))
@M00689:251:000000000-CJTJ5:1:1101:18486:2088 2:N:0:12
CGACGGCCATGCACCACCTGTACACCAACCACAAGGGAAACTACATCTCTGCAGCGATCTGATGTATGTCAAGCCCAGGTAAGGTTCTTCGCGTTGCATCGAATTAATCCACATGCTCCGCCGCTTGTGCGGGCCCCCGTCAATTCCTTTGAGTTTTAGCCTTGCGGCCGTACTCCCCAGGCGGGGCGCTTAATGCGTTAGCTACGACACAGAGGCCGTGGCAGACACCAACCACTAGCGCCACCCGTTTACGGCACGGCCACCGAGGGAATATACACCCGGGTGCACGTGCCAT
+
GC@FEE@FGGGGGGGGGGG@FFGGGGGGGDGGGDGFGGGGGGGGGAFGGGGGGGGGGFFE9<F,CFGGFFGFGGGGGGGFFGGGGGGGGGFCGGGGGGGGGGGGGGDFGGDCDGGGGGGGGGGGEGDDEFCCCCCEGEG>C9CGGFCFCC+E6EE7CEGFFF@BEBFF=A@A?(85C@F:>D@9>0>0;FFF246<>?,(8))63?04(-4.5>0:3(,3,(.--8(4/*0(4:7(.,(-1>(((-413>B411(,(41-,-(((((-36(.)..)-)((-,((-()-(.((-))
@M00689:251:000000000-CJTJ5:1:1101:10881:2102 2:N:0:12
CGACGACCATGCAGCACCTGTACACCAACCACAAGGGAAACTACATCTCTGCAGCGATCTGGTGTATGTCAAGCACAGGTAAGGTTCTTCGCGTTGCGTCGAATTAATCCACATGCTCCGCCGCTTGTGCGGGCCCCCGGCAATTCCTTTGAGGTTTAGCATTGAGGCCGTACGCCGCAGGCGGGGCGCTGAATGCGTGAGCTACGAAGAAGAGGACGGGGAAGAACACAGCAACGAGGGCAGACCGGTTACGGAAGGGAAAAAGAGGGTAAACAAAACGGGGAGGGGCGGCAGG
+
CB@@@@CFCCCC<FFAEFF6CACAC,CF;@CFFGGC@EDFF@FEFEF9CFFGFGGGGFFGFFDFFF9ACB@AFG,AFCECEFGF,CFCCFF7B++@:C@EBCF88AA99FC,,94@,,AEGGEC@6=@D8E6?>++@C?++0@C*B+@+97<E,5,+6=C+::6*>=B7:-52(027:DGA2,201,,199(3).)3((4(,)3)40.(,(4:2<01,(41616((.(**)..(*,-,(((0(4((.2((-41,(-(44.((.((-48:(5()).(,(.1:<((-((((-4(,((
@M00689:251:000000000-CJTJ5:1:1101:17216:2107 2:N:0:12
CGACGGCCATGCACCACCTGTACACCAACCACAAGGGAAACTACATCTCTGCAGCGATCTGGTGTATGTCAAGCCCAGGTAAGGTTCTTCGCGTTGCATCGAATTAATCCACATGCTCCGCCGCTTGTGCGGGCCCCCGTCAATTCCTTTGAGTTTTAGCCTTGCGGCCGTACTCCCCAGGCGGGGCGCTTAATGCGTTAGCTACGACACCACGGCAGTGGAAGACCCCGACACCTAGCGACCAACGTTTACGGGATGGACGAAACAGGAACATGAACAGGGGAGGACGCGACCG
+
GEDFEEGGCEFFDFFGGGGCFFGGGGGGGGGGGGGFGGGGGGGGGFGFGGEAFGGGGFGGGGGCGFFGFGGGGGFFGFDFGGGGFGGFGFGGGGGGGGFAEGGGFF9<@FFFFFCGAFFGGGGGGG?DDFEEECEC6ED@DCEFDFF?<78CG=FFFFFFFFEEBBFF=BB>=(967@FGF=@;;>>69184<AAF920:<)44.26627(((,-9(-.5<>72.(4(1)0(-253(4(,()-((48(3(1:02(,(-80,(((3((.4(.(.)(..))(160(4(((((-((((
@M00689:251:000000000-CJTJ5:1:1101:14552:2111 2:N:0:12
CGACGACCATGCAGCACCTGTCTCCGCTGCCCCGAAGGGAAGGCTCATCTCTGCGCCGGTCAGCGGGATGTCAAGTCTTGGTAAGGTTCTTCGCGTTGCTTCGAATTAAACCACATGCTCCACTGCTTGTGCGGGCCCCCGTCAATTCCTTTGAGTTTCAGTCTTGCGACCGTACTCCCCAGGCGGAGTGCTTAATGCGTTAGCTTCGGCACTGACGGCTTCAAAACCGACAACACCTAGGACCGATCGGTTACGGGGTGGGACACAAGGGGAAAAAAAGACGGGCGGCCGGG
+
FFEFEEGGGGFFCFGFGGGFGGGGGGGGGGGGGGGGGGGGGGGGGGGGGGGGGGGGGE7FEFFGGGGGGGGGGGGGGGGGGDGGGGGGGGGGGGGGGGCDGGGGGCBFGFGFGGFGGGGGGGGGGGCCFG8DGGGC>EGGGGGGD69FCGGGGGGFCFGFFFFEEFFFFFFFFFD0@@GDFD?=3>;B?B<>92<):>B:?<?BA2<><FB91:7:19>(((.)6A:0>)8;92>:?3:<()4((,(,4(28<)4:((,4-(4((4(((.(,34((,--(,.(3(((((-(-(
@M00689:251:000000000-CJTJ5:1:1101:14870:2115 2:N:0:12
CGACAGCCATGCAACACCTGTACACCAACCACAAGGGAAACTACATCTCTGCAGCGATCTGGTGTATGTCAAGCCCAGGTAAGGTTCTTCGCGTTGCATCGAATTAATCCACATGCTCCGCCGCTTGTGCGGGCCCCCGTCAATTCCTTTGGGTTTTAGCCTTGCGGCAGTACTCCCCAGGCGGGGCGCTTAATGCGTTAGCTACGACAAAGGGGCCGGGGAAGACCCCTAAACCACGCGCCAACGGGTTACGGAAAGGACCAACCGGGGAACAAAACCGGGCGTGTGTGGCGCG
+
C=:@FEFFCFDC<FEFEGG<CEFDFGGGGGGGGGGDDFFGGFGGGGGGGGGGGFGGGGGGAEFGDGGGFGGGGGFGFGGFGGGGGGFGGGGGGEEGEGGGGGFGFGFFG9AEFGGF@E+@CE>CECDFDFGGGGC88>D=C+AFFFFGFGD,4@@C9FGFFBEE:=AA)558A4A=CADGF22=9@@0(((,4):A>61:?A2).,629(,((-37;B>096BF:23(9*71)(*(((,-,7((4(3,(,4041(((.840(-(((-471((-..:::,(-,(,-,-(.3(((((
@M00689:251:000000000-CJTJ5:1:1101:10877:2120 2:N:0:12
CGACGACCAGGCAGCACCGGTACACCAACCACAAGGGAAACTACATCTCTGCAGCGATCTGGTGTATGTCAAGCCCAGGTAAGGTTCTTCGCGTTGCGTCGAATTAATCCACATGATCCGCCGCTTGTGCGGGCCCCCGTCAATTCCTTGGAGTTTTAGCCTTGCGGCCGTACTCCCAAGGAGGGGCGCTTAATGCGTTAGCTAAGACACAGAGGCAGGGGAAGACCCCAACACCTAGCGCCGAAAGTTTAAGGCAGGGACTAAAAGGGGAAGAAAACAGGGGGGAGGGGGGACG
+
C>:6@@@=:,@C<FF<6;++8@B<<6DFFFFGGGGFCFCFF9FFF<EE<@FFFG@FGDGFGGFGGG,ECEFFGGGCFFFBFGGGAFDF9FFCGFCFGGGCEEG87AF,A,CEF>B,,76@F+@CCCFGFCEEGGEG>6=*<CC@+B>;A+;FFE,5+6CBF9>E=B9(08(683;(1(;;=111191;>9(36)4)741:?94<43A)8:(,,5:((-(36><:22(4**7(8-*((.(-,)(-((-))-..6<(.((-,-(.)))63?(32(4,4.((4:0,490(-40(,4--
@M00689:251:000000000-CJTJ5:1:1101:20665:2124 2:N:0:12
CGACGGCCATGCAGCACCTGTACACCAACCACAAGGGAAACTACATCTCTGCAGCGATCTGGTGTATGTCAAGCCCAGGTAAGGTTCTTCGCGTTGCATCGAATTAATCCACATGCTCCGCCGCTTGTGCGGGCCCCCGTCAATTCCTTTGAGTTTTAGCCTTGCGGCCGTACTCCCCAGGCGGGGCGCTTAATGCGTTAGCTACGACACAGCGGCCGTGGAAGACCCCTACACCTAGCGACCACCGTTTCAGGCATGGACGAACAGGGGACCAAAACCTGGCTGGCTCGTACGG
+
GEEFDEGGGGGGGGGFGGGFGGGGGGGGGGGGGGGGGGGGGGGGGFGGGGGGGGGGGGGGFGGGGGGGGGGGGGGGGGGGGGGGGGGGGGGGGGGGGGGGGGGGFGGFGGGGGGGGGGDEDGGGEGGGFGGCGGEGGGG@?DED@C?FFGGGGGGGGGGFFF@:=@=ABFBFDFCFG9CC?B@B0>BBB0<FA24:6:?::B<<B<8B;BB(.-70;666102(((4<3*0(5:F((4(-(8293:0(34))64:1).4,)((-32(21(,((,(430217?2(--2()((,,((
@M00689:251:000000000-CJTJ5:1:1101:17743:2168 2:N:0:12
CGACGGCCATGCAACACCTGTACACCAACCACAAGGGAAACTACATCTCTGCAGCGATCTGGTGTATGTCAAGCCCAGGTAAGGTTCTTCGCGTTGCATCGAATTAATCCACATGCTCCGCCGCTTGTGCGGGCCCCCGTCAATTCCTTTGAGTTTTAGCCTTGCGGCCGTACTCCCCAGGCGGGGCGCTTAATGCGTTAGCTCCGACACAGAGGCCGTGGAAGACCCCTACACCTAGCGCCAACCGTTTACGGCACGGACGAACAGGGTAAAAAAACCGGGGGGGACCGGACAG
+
GGDFEDFGGGGGGGFGGGGFGGGGGGGGGGGGGGGGGGGGGGGGGGGGGGGGGGGGGGGGGGGGGGGGGGGGGG@FGGGGGGGGFGGGGGGGGGGGGGGGGGGFFGGGGGGGGGGGGGGGGGGGGGFGGGGGEGGDGGG7DDEGGFGGFGGGGGCFGGGFFFE@EBBFFFAAF>@F6>GGFF@FBFFFFF21A9<FF?046F))4(46092237?B06(39<>(,47(1*0(437144(-(0(94---4(463<03(43((--3-272<((().49(,1176(-((,-(-4((4:
@M00689:251:000000000-CJTJ5:1:1101:18696:2233 2:N:0:12
CGACGACCATGCAGCACCTGTACACCAACCACAAGGGAAACTACATCTCTGCAGCGATCTGGTGTATGTCAATCCCAGGTAAGGTTCTTCGCGTTGCATTGAATTAATCCACATGCTCCGCCGCTTGTGCAGGCCCCCGTCAATTCCTTTGAGTTTTAGCCTTGCGGCCGTACTCCCAAGGCGGGGAGCTTAATGCGTTAGCCACTACACACAGGACGTAGAAGATCCCCACACCTAGCCCCCACCGTATCAGGCATGGAATACCAAGGACTACAAACATGAGAGGCGCGGAAAG
+
8C@@C@@:CDGGGGGFFA<,EF<FFFGG7@FFGFGCE,EFFFF<EC<FFDF,C,,+@CFEF9FFGC<FF96:,:4ED,BBEFG?EE9FE9=,>>+=,C=,9EGEEEGFDF<,AEG84@FEGE>+6AF@DE,@=8=@+=?+6@EC=D7=D++7=D=,?DD+@?*08)8)1):5))*),-**@5)2-,((2((169<6((4,-)),.(.(5<<((..(41((.()-().)**0(-4*(()((()((,,(((..-6:03)(())).9).,.-(,(((.,),(),))).(((,((,((,
@M00689:251:000000000-CJTJ5:1:1101:18535:2243 2:N:0:12
CGACAGCCATGCATCACCTGTACACCAACCACAAGGGAAACTACATCTCTGCAGCGATCTGGTGTATGTCAAGCCCAGGTAAGGTTCTTCGCGTTGCATCGAATTAATCCACATGCTCCGCCGCTTGTGCGGGCCCCCGTCAATTCCTTTGAGTTTTAGCCTTGCGGCCGTACTCCCCAGGCGGGGCGCTTAATGCGTTAGCTACGACACAGAGGCCGTGGAAGACCCCAACACATAGCGCCCCCAGTTTACGGCATGGACGACAAGGGTAGACAAACCCGGCTGCACGGTCA
+
GGGEGGGGGGGGFGGGGGGCFFGGGGGGGGGGGGGFGGFGGGGGGGGGGGFFGGGGGGGGGGGGGGGGGFFGGGGGGGGGGGGGFGGGGGGGGGGGGGGGGGGGGGGGGGGGGGGGFGGGGGGGDEGGGGGGGGGGGGGECGGFDDGGFGFGGGAFDCFFFFFFFFFBFFFFFBC>FDGDF7>BFFB9>FF?>29<>B((-:9>?6:;>F?B>>B:11,63:?B7(42C*78?6*.)))(,0((-(-.))666B600(.,4((1((.4?((-)).4((((-(2,6(,,-,(3-
@M00689:251:000000000-CJTJ5:1:1101:18701:2253 2:N:0:12
CGACGACCATGCAGCACCTGTACACCAACCACAAGGGAAACTACATCTCTGCAGCGATCTGGTGTATGTCAAGCCCAGGTAAGGTTCTTCGCGTTGCATCGAATTAATCCACATGCTCCGCCGCTTGTGCGGGCCCCCGTCAATTCCTTTGAGTTTTAGCCTTGCGGCCGTACTCCCCAGGCGGGGCGCTTAATGCGTTAGCTACGCCACAGAGGCCGTGGACGACCCCCACACCTAGCGCCCACCGTTTACGGAATGGACCACCAAGGAACATAAACCTGGAGGCCCGGTCG
+
C=@C@CFGEFGGD@FCFCF<FGFGGGEGGCGGGGF?FFFGGGGFFEEFGGGGGG8FGGGGGGGGGGGGGC@E@GC@EEFGGGGGFGGFGGG7BFGEGGGD8FGD@FGFCFGGGFGDE8AEEGGG+=DFCA86CG8CC>D==;EG@CFFC7F7DDCFD>>FA>@5CAB92@4>ADEEF>GCFF=6(60,401:<4)6(-,(46>6<3((46<433631;99112(4(-,9)0,13<((509>5,2?611((49,((((4().(--,4(,,0(,.-6))2(,24((4((-(,40-
@M00689:251:000000000-CJTJ5:1:1101:18527:2260 2:N:0:12
CGACAGCCATGCATCACCTGTACACCAACCACAAGGGAAACTACATCTCTGCAGCGATCTGGTGTATGTCAAGCCCAGGTAAGGTTCTTCGCGTTGCATCGAATTAATCCACATGCTCCGCCGCTTGTGCGGGCCCCCGTCAATTCCTTTGAGTTTTAGCCTTGCGGCCGTACTCCCCAGGCGGGGCGCTTAATGCGTTAGCTACGCCACAGAGGCCGTTGAAGACCCCTAAAACTAGCGGCCACAGGTTACGGCAGGGGAAACCCGGGGATCAAATCCTGGCGGACCGGGCAC
+
FFEGEEGF@,CFECDFGGG<FFFGFFGGFGGGGGGFCEFFGFGGGGGGCGGFGGGGGGGGGGGGFGGFGGGFGGGGGGGGGFEGGD9FGFGGGGC:EFFCEGFFGGGGFGGGGC9B;;DEGCE8C>DFF,+@CEGG+=C+=88?DF+?D?DFE,5=EE+868CC<AA==AFFA28);7?*9-(990(314(8A)))--8:?D2).1(44:7:27?(1(((-,))-2(.**7())9)).((()-382((.8))-:(1(47(((..,(,-2((((.,46<()-04((--4((,122
@M00689:251:000000000-CJTJ5:1:1101:17401:2312 2:N:0:12
CGACAACCATGCAGCACCTGTACACCAACCACAAGGGAAACTACATCTCTGCAGCGATCTGGTGTATGTCAAGCCCAGGTAAGGTTCTTCGCGTTGCATCGAATTAATCCACATGCACCGCCGCTTGTGCGGGCCCCCGTCAATTCCTTTGAGTTTTAGCCTTGCGGCCGTACTCCCCAGGCGGGGCGCTTAATGCGTTAGCTACGACACAGAGGCCGTGGAAGACCCCTAAACCAAGCGCCCCGCGTTACAGGGCGGGGACAACAGGGGAACCAAACCGGGAGGAGCAGGCCAG
+
FGGGEGGGDEFECFFFFFGCFFFGGGGGGGFGGGGGGGGGGGGEGEFFFGEFGGGGGGGFGGFFEGEFFGGGGG@FGFGFGGGG<FCGGFF7@FFGGGA8CGGFGGGCFGCGGDGG,E?CEC>+4A=EGGGGGDGEE>D+8?EDDA+CAFC@FEF7CFGFFFFFFFFBAA>DF9E4>2;DFB>@BF;>>B01<264>28<?<)6,:?009::3.48?B267?)48(.(11)().2(-(((,)(((-3(9(().3((423(,,(.(((.((,(((.4((-(,,417(2:(,(-((-
@M00689:251:000000000-CJTJ5:1:1101:21727:2331 2:N:0:12
CGACAGCCATGCATCACCTGTACACCAACCACAAGGGAAACTACATCTCTGCAGCGATCTGGTGTATGTCAAGCCCAGGTAAGGTTCTTCGCGTTGCATCGAATTAATCCACATGCTCCGCCGCTTGTGCGGGCCCCCGTCAATTCCTTCTCGTTTTAGCCTTGCGGCCGTAATCCCCAGGCGGGGCCCTTAATGCGTTAGCTACGACACAGAGGCCGGGGGAGACCCCTACACCTAGCGCGCACCGCTCACGGAAGGGACTACCGGGGTAGCCAAGCATAGCGGCTCAGTCACG
+
GC@@BEGGFGGGGGGGGGGCFAEFGGE@FFGGFGG?ECEFGFEFGAGGGGGGGFFDEGGGGA@EFCAFDGFGFGGGG8EBFFGGGGGGFFGCDCF:F=DFGDGE@9;5CEE88,CEAFF6@GGG@6+D=EEGDGGGGGG8D>6=9DGGF++,5@886,++:AFE):==AAA7))*2<-975B5:211((-84.)).(-((-5)),,44121?3:066>((((3,8(3(1*).(47(2<2>6)((44;((((.40(((-((4(,(,-420((()..((-()).)(-(,4.4<)))(
@M00689:251:000000000-CJTJ5:1:1101:18733:2388 2:N:0:12
CGACGGCCATGCAACACCTGCACACCAACCACAAGGGAACGCCTATCTCTAGACGCGTCTGGTGCATGTCAAACCCAGGTAAGGTTCTTCGCGTTGCATCGAATTAATCCACATGCTCCGCCGCTTGTGCGGGCCCCCGTCAATTCCTTTGAGTTTTAGCCTTGCGGCCGTACTCCCCAGGCGGGGCGCTTAATGCGTTAGCTACGGCACAGAGACCGTGGAATGGCCCCCACACCTAGCGCCCAACGGTTACGGCGTGGGCACCCGGGGGACCAAAACCGGGAGGGACGGGCAG
+
FFFFEDGGCFFFFGFGEFFEFGFGGGGGGGGGGGGGGGGGGGGGGGGGGGFGGGGGGGGGGGGGGGGGGGGGGGGGGGGFGGGGFGGDFGFGGGGGGGFGGGGC@FGFFGGGGFGGCFFC>EEGGGGGGGGGGGGGGGG7DGGGGFGGFFGGGF?;+?FFFFEBEFFFFBF?F=C=F@GGFF;;F99>>(4?A)6413::0:A4<<00(-..2(43<B?F>?D).3??*/5196C8322(()-,1:2<(4::)3337(-1(((((-(,42(,(-(81,:?(41(-((((((-(((
@M00689:251:000000000-CJTJ5:1:1101:6878:2412 2:N:0:12
CGACAACCATGCAGCACCTGTACACCAACCACAAGGGAAACTACATCTCTGCAGCGATCTGGTGTATGTCAAGCCCAGGTAAGGTTCTTCGCGTTGCATCGAATTAATCCACATGCTCCGCCGCTTGTGCGGGCCCCCGTCAATTCCTTCGAGTTTTAGCCTTGCGGCCGTACTCCCCAGGCGGGGCGCTTAATGCGTTAGCTCCGACACAAAGGCCGTGGCAGCCCCCCACCCCTAGCGCCCCCCGTTTCCGGCATGGCCCACCCTGGTTTCTAAACCGTGCTCCCCTTTCT
+
GGGGGGGGGGGG9EFFFGGFGFGGGGG8FGGGGFDFC8<6EEAFCEE@@FEFF8E7+CFGEFFCFAFGDGGGAF,4BFFFFGGCF?FGFGGGGGG@FFFGG8EFEF9,EFFGDGGFFFG6EGEDGGCGF,>=+8BEGD6@CGGFFFGGFFDDFFE7CA+=?FE))=:8)-:4>):6FAF4)>299(,3(7<B24::6?F0())6433;>F(((,(.(((31(((((-3)))(((11(.((->(,,,(-43):6691((.((((-4(((,()(.)))),((-308)),-.()6)
@M00689:251:000000000-CJTJ5:1:1101:6888:2429 2:N:0:12
CGACAACCATGCAGCACCTGTACACCAACCACAAGGGAAACTACATCTCTGCAGCGATCTGGTGTATGTCAAGCCCAGGTAAGGTTCTTCGCGTTGCATCGAATTAATCCACATGCTCCGCCGCTTGTGCGGGCCCCCGTCAATTCCTTCCAGTTTTGCCCTGTCGGCCTTACACCACATGCGGAGGCCTTACCTCCTGACCTAAGCCACCTGCGCATGGGGAACCCCCTACCCCTAGACCCCGCCGTTTTCAGCATGGACCCGACGTGTTACTCAACGCGGCGCGCACATTC
+
ECCFGGGGEFF@EGFF,C8@EFGGEGGGEGGGGF8@BEF<EDFFGGGFGGADF<E:CCFGGEF@F,C<FD<,,C,ABEF@<9@E<DFFGG?78FFCGGGFCF8FF,F<,A,,9,4@8FDAEEEGE6@F8A@6+=BE=6=++6+2?FF??7+@3@,5<,+;;98))))1))35@*9047***))/)((-())*((/*(854;8)))/3(((((((.((((((((,6((-)))(.,93(()).)(((-4,(.()))).42())(,(((,,-(()-)))(.(((,(,(-,((()).
@M00689:251:000000000-CJTJ5:1:1101:16019:2457 2:N:0:12
CGACGACCATGCATCACCTGTACACCAACCACAAGGGAAACTACATCTCTGCAGCGATCTGGTGTATGTCAAGCCCAGGTAAGGTTCTTCGCGTTGCATCGAATTAATCCACATGCTCCGCCGCTTGTGCGGGCCCCCGTCAATTCCTTTGAGTTTTAGCCTTGCGGCCGTACTCCCCAGGCGGGGCGATTAAGGCGTTAGCTACGACACAGAGGCCGTGGAAGGCCCCGAAACCTAACGACCAACGTTTACGGCATGGGCTACCAGGGGAGCACAACAGGGCGGCACGTGCTGG
+
FCCFCFFG@,ECCADDEFF@FEGGGGGGGGGGGGGGGGGGGGGGGFGGGGGGGGGGGGGGGGGGGGGGGGGGGGFFFGFFGFGGGGGGGGFGGGGGEGGFECFCFGGGFGGGGGGG,@8EGCGGCGGGGGGGGDGDGGDCGDGCFFCGA9FFGFCFFDCFFA==@>BF4A>AF=E6C=???2>>FF9((-3:D)3<F:0:?2<A<:<9913,,4131>(322>:(((4)))-479(().(-049(-4(3((6<:2;(4,(((.((..2(-4-0((.3(((.,,-3((-4(((().
@M00689:251:000000000-CJTJ5:1:1101:12072:2464 2:N:0:12
CGACGGCCATGCAGCACCTGTATCTCGGTGCCCGAAGGCACTTCGTTGCTTCCAACAAATTCCGAGTATGTCAAGACCTGGTAAGGTTCCTCGCGTTGCGTCGAATTAAACAACATGCTCCACCACTTGTGCGGGTGCCCGTCAATTCCTTTGAGTTTCATACTTGAGTACGTACTGCCCAGGCGGAAAACATATCGCTTTGGCTTGGGCAGAGGGACTACAGAGCACGAAACGCAGTGAGAAACGTTTACAGACAGGACGAACAGGGAAGGCAAGACGGGCAGGAGAGCAACGG
+
@C@@@:@@:,CCDFFEEC8;CAFE,CEF@,8@EEEC:FEFC@FFB,CE7,C,B<FFEFGAF,<EFECE,CEFGGCE@F:BA:B9,A<EF?9E=FFFDCGGB@EG=,4?FFGDGFC8@8+38=DFEF8,=F8A@C6++6==@CEGDFCC89C7EFF,5;<B>=>AE=*30;*))1:<,1;7FB=)5>5((00(*0)),(/(6)(./3(/6(3(66(,/,((.))-(,52)1536(999(.6./)((((,.35:>4(44<:1-4023(.4(3(((.44((-:7((,,4:(,().((-
@M00689:251:000000000-CJTJ5:1:1101:21748:2470 2:N:0:12
CGACGGCCATGCAGCACCTGTACACCAACCACAAGGGAAACTACATCTCTGCAGCGATCTGGTGTATGTCAAGCCCAGGTAAGGTTCTTCGCGTTGCATCGAATTAATCCGCATGCTCCGCCGCTTGTGCGGGCCCCCGTCAATTCCTTTGAGTTTTAGCCTTGCGGCCGTACTCCCCAGCCGGGGCGCTTAATGCGTTAGCTAAGACACAGAGGCCGTGGAAGACCCCCACACCTAGCGCCCACCGTATACGGGAGGGAATAACCAGGGAACTAAACCAGGCAGACCGGGCTAT
+
GGDGEDGGDFGGGGGFFFG@FEGFAFGGGGGGGGGFEFGGGGGGGEGDGGGGGGGGGGGGGGFGGGGGGGGGFGGGGGGGGGFGEFGGGGFGCGEFGGGGCFGFGFGGGGGGGGGGGFD8EEEGGE8DDGEC>E+8CCGCDDCCCFGFF9FC5<<DFDFFFFFE@A2ABF@@F>CBF?G<)(6:;96:>>:<<<AB0(4((6AA))-5.3382(460,(421)(.41:CC<6:?G((.76371((((((,))(-3((-(((()))()(,(((()..,(..3(((-((((((((.)
@M00689:251:000000000-CJTJ5:1:1101:12069:2482 2:N:0:12
CGACGGCCATGCAGCACCTGTATCTCGGTTCCCGAAGGCACTTCGTTGCTTCCAACAAATTCCGAGTATGTCAAGACCTGGTAAGGTTCCTCGCGTTGCGTCGAATTAAACCACATGCTCCACCACTTGTGCGGGCCCCCGTCAATTCCTTTGAGTTTCATACTTGCGTACGTACTCCCCAGGCGGATCACTTATCGCTTTTGCTTCGGCACAGAGACGGAGCATCCCAACACACCGTGATCACGGTATACAACAGGGAGGAGCAGGGAAGCAAATCAGGGCGGGAAGGACGA
+
FB@FEDFG@@EFCFGGFGGCF<FE,<;FFGDGGGGGCCFGGF,,:686,CEFGEF,<EFGGC@FFG,EDFFFGGGGGGGGCEDEG,CFGACFGG>FGGG+@CGGGGGFGGGGGGGCFCFGGGFGC=D=EFFAEGC+@+@E6?6+CF@+?CFGGFGAFDGFFAAE5AEF5>AA>EF2=:FGFF=2=@1(,6@<3>.)/1((,/739)7(6020(4>>F7(((((-))41>C36((/(-.4<(*..((-((.).).(,.,1(((((-4(4(((.,44)))..((3603(((((((
@M00689:251:000000000-CJTJ5:1:1101:16874:2501 2:N:0:12
CGACGGCCATGCAACACCTGTACACCAACCACAAGGGAAACTACATCTCTGCAGCGATCTGGTGTATGTCAAGCCCAGGTAAGGTTCTTCGCGTTGCATCGAATTAATCCACATGCTCCGCCGCTTGTGCGGGCCCCCGTCAATTCCTTTGAGTTTTAGCCTTGCGGCCGTACTCCCCAGGCGGGGCGCGTAATGCGTTAGATACGACACAGAGGCCGGGGAAGACACCGAAACCCAGCGACCACCGGTTCCGGAATGGACAACAGGGGGACCGAAAGCGGGCGGCGCGGACTCG
+
GB@@CDCGCEFFFGEFFFG<FCGGFFFGGGGGGGGGGGGGGGGGGFGGGGFGGGGGGGGGGGFFGGGGFGGGGFG?FGEBFGGGECFGGGGGGGGGGGG=EEFGFGG9FGGFFFGGFGGGGCGGGGGGGGGGGDEGEGCADGG7<CGGFFDGGE,@9;;B9AE@5=AB97):2>4BC@45?>=FFF>96,7>?(4533:<<)-6<::01236:>??BB09>;<,,.(.9)8(4;4(,((-(79922;(46((-7(--5:<4).(((.-,16-(-49;(33(4,(((,((4(,(((
@M00689:251:000000000-CJTJ5:1:1101:7586:2508 2:N:0:12
CGACGGCCATGCAGCACCTGTACACCAACCACAAGGGAAACTACATCTCTGCAGCGATCTGGTGTATGTCAAGCCCAGGTAAGGTTCTTCGCGTTGCATCGAATTAATCCACATGCTCCGCCGCGTGTGCGGGCCCCCGTCAATTCCTTTGAGTTTTAGCCTTGCGGCCGTACTCCCCAGGCGGGGCGCTTAATGCGTTAGCTACGACACCGAGGCCGTGGAAGACCCCTACACCTAGCGCCCACCGTTACAGGCATGGGAACACCGGGGATCGAAGCAGGGGAGCACGGGGAC
+
GGD@CCFFDEEFFFFEFGF@EEFCFFGGGGGGGGGFCFGGGCFGG,EEFGAFGGGGG8FFFGEFFFFFEDEGG9FGFGGBFGGG:AD9EAF>EFGGGG8ACGG@8BF9CEFGGE@8,8DEGGGE=@8+6@CEGGGGE+=4CDGF767?F9C:DECA9,;B;9>@24>B=@=@D(6(,/;C:(4:39;B(((,6)4>F,3:F9468?2(4((-(49>(9(214)2((23**0,(,*,,,(--5(-1(-.(-().813)40(2(-,((--30-((-48-4(3(3(46(4311((((
@M00689:251:000000000-CJTJ5:1:1101:7602:2515 2:N:0:12
CGACGGCCATGCAGCACCTGTACACCAACCACAAGGGAAACTACATCTCTGCAGCGATCTGGTGTATGTCAAGCCCAAGTAAGGTTCTGCGCGTTGCAGCGAAGTAATCCACATGCTCCGACGCATGAGCGGGCCCCCGGCAATTCCTTTAAGTTTTAGCCTGGCGGCCGTACCCCCCAGGACGAGCGCTGAAGGCGTGAGCGACGAACTAACGGCAGTGGAAACACCAGAAACCGAGCCACCACACAGTACGGAAGGAACAACCGGCGTAAGGAAACCGGGCGGACAAGGCACG
+
FEC+@:CFD8EEGGG8CFG<E<FCEDDFF7CDFGGF,EFGGCEFGCC<E9C@E<@FG,BB<B,@?F,CF,@FFFFGF,BCBFGF?EE,9;BE@C++==,,4@C+@@F,@FECF,=>4@++1=@C+++,,6>6@CE8++=+*CC5*=><+++3;,22:6*9;A))-/(-8,(/((.,/6C50/,.-(4342(48)((-3(((.,3;69(((.)(-16(44(4732((((**)4)(2(411(.5(((.((.-6.(,((,-.(((.:((,(-,((()..(.,3((---4(2(((((((
@M00689:251:000000000-CJTJ5:1:1101:23239:2545 2:N:0:12
CGACAGCCATGCAGCACCTGTACACCAACCACAAGGGAAACTACATCTCTGCAGCGATCTGGTGTATGTCAAGCCCAGGTAAGGTTCTTCGCGTTGCATCGAATTAATCCACATGCTCCGCCGCTTGTGCGGGCCCCCGTCAATTCCTTTGAGTTTTAGCCTTGCGGCCGTACTCCCCAGGCGGGGCGCTTAATGCGTTAGCTACGACACAGAGGCCGTGGAAGACCCCTACACCTGGCGCCCACCGTTTACGGCATGCACCACCCGGGTATCTAACCCTGGGTGCCCGGTCTC
+
GGGGGGGGGGGGGGGGGGGGGGGGGGGGGGGGGGGGGGGGGGGGGFGGGGGGGGGGGGGGGGGGGGGGGGGGGGGGGGGGGGGGGGGGGGGGGGGGGGGGGGGGGGGGGGGGGGGG88DGGGGGGGGGGGGGGGEGGGGGGGGFCFGDFFGGFGGGGGGFFFFBEAABFFB=ADCEGFFGFB>@FBB29>:BFFFAF:?FFF9<2<:>09?1((213391903<0(8<C50(,4C:(,49BEB?F:B?FF:A?:;49:),5,416-(463(,656))(.,,(((-(,(((-,()
@M00689:251:000000000-CJTJ5:1:1101:12004:2551 2:N:0:12
CGACGACCATGCAGCACCTGTACACCAACCACAAGGGAAACTACATCTCTGCAGCGATCTGGTGTATGTCAAGCCCAGGTAAGGTTCTTCGCGTTGCATCGAATTAATCCACATGCTCCGCCGCTTGTGCGGGCCCCCGTCAATTCCTTTGAGTTTTAGCATTGCGGCCGTACTCCCCAGGCGGGGCGCTTAATGCGTTAGCGACGACACAGAGGCAGGGGAAGGCCCATAAACCGAACGCCAGACGTGTACGGCAAGGAACACAAGGGGACAAAAAGGGGGAGAGCAGGAGCCG
+
C:+=:B8@@8EC<FGFDF,6;<EACFGGG:CGGGGC7EFFGGFGGFGGGGGGFGGGGDGGGGEGFG<FCFGGGGGFEFC,CFGFFFCA<,FEEF@=:EFCGGC8=EECEAFDF@=E,E+@CCEC+6@=DAEEDGGGGGC6@DEC+15=;+=EF,,EFG>C++;6CAA5295-<9;@5>DGFF2=199>9(-:9))),-4:14049BF;;>0((5-828603966((4,**..--0(((,(()((.3--(.(4:6(,(-3(((((,(.369>(-44<(((4(49(3:(.(4(1((,
@M00689:251:000000000-CJTJ5:1:1101:15976:2556 2:N:0:12
CGACGGCCATGCATCACCTGTACACCAACCACAAGGGAAACTACATCTCTGCAGCGATCTGGTGTATGTCAAGCCCAGGTAAGGTTCTTCGCGTTGCATCGAATTAATCCACATGCTCCGCCGCTTGTGCGGGCCCCCGTCAATTCCTTTGAGTTTTAGCCTTGAGGCCGTACTCCCCAGGCGGGGCGCTTAATGCGTTAGATAGGACAACAGGGCAGGGGAAGGACCCAACAACTAACGCCCACCGGTTACGGAAAGGAATACAAGGGGGACAAATCAGGGGAGGCGGGGGCCG
+
FC@@@CEFDFFFFGFCECF<EEEFFFGGGEEGFEFFGGGGGGGGGCFGGGGFGGGGGGGGGGFEFGCFFAFGGGGCGGGFGGGGFGGGFCFECFFGGGEDCGFF7FFEG;F8FFFGC8A>>+@>ECGGGGGGGGE>@CDEDDD+?A+;<=?DG9,<>E>AA>8@*0=D=>5-5)8>>@G/:25@FF09((-4.)--4<(41)..)(.4(,((,(-((-(-,4((((.,**),((1)(,(-48(3:(-(,(4:?6(-(.3((),.))).:,(-(-(.)).22:--4(1(((---(-
@M00689:251:000000000-CJTJ5:1:1101:9964:2604 2:N:0:12
CGACGGCCATGCATCACCTGTATCTCGGTTCCCGAAGGCCCTTCGTTGCTTCCAACAAATTCCGCGTATGTCAAGACCTGGTAAGGTTCCTCGCGTTGCGTCGAATTAAACCCCCTGCTCCACCACTTGTGCGGGTCCCCGTCAATTCCTTTGAGTTTCATACTTTCGTACGTACTCCCCAGGCGGATCCCTTATCGCTTTTGCTGTGGCCACGCGACTTCTCAGCCCCACACCCAGTGAACATCGTTTCAAGCTGGGAACACCAGGGTCACTAATACTGGCCGCTAGGGCTC
+
GFEGDDGGGGGGGGGFFGGDFGG9CF@FGGGGGGGECEF,C@EF7FF,B<F<F9@E7EECFGGG,+@FFGGEEF9<F<FEDG,<=FFGGFDFGEFFF:==EG78C=D,,95,+++8@E=ED=EF,@FGFG8D6=+6:;?F+=>>+?C>BGFC,@DFD;E9EFE;@**):7>ABE=>D)*?)>95590:1(,)7;77(6?1;;A<C))./4(/((-201(-5)-6.)32D<)(-47?:(2).152,2(882-)).,)(-,((.4<B(2:3(..)-()-54)).(-(((((((((
@M00689:251:000000000-CJTJ5:1:1101:12215:2629 2:N:0:12
CGACAACCATGCATCACCTGTACACCAACCACAAGGGAAACTACATCTCTGCAGCGATCTGGTGTATGTCAAGCCCAGGTAAGGTTCTTCGCGTTGCATCGAATTAATCCACATGCTCCGCCGCTTGTGCGGGCCCCCGTCAATTCCTTTGAGTTTTAGCCTTGCGGCCGTACTCCCCAGGAGGGGAGCTTAATGCGTTAGCCTAGACACAGAGGCCGGGGAAGACCACAACCCCTAGAGCCCAACGGTTACGGGAAGGAAACCCAGGGAGACGAAACCGGGGCGGCCGGACCAG
+
FCCFCEFGCFEECFFAFFE@ECFFFFGGGFGGGGG8@CFGGAFFG9FGCCEFFGGGGFFGFF5FFFFDCFFGGFFFFDDFDEFFFFCGGGG7EC=FGGGCG8EDFFE<E9EF@>9>,@?EGGGEBE8=DDCE>EEEGCC@CCEC@DCDFCF7EG,,5,=B?<@@EFFA)8)<A56)4:49?((-25(-.(/);)7)6,((())))(.)/8@63.32(-((,-30744(//7(((/(,..)))((-(-(((-)44,338:((.(((-,4:0(((((--((-(-((---4(-(((((
@M00689:251:000000000-CJTJ5:1:1101:7688:2639 2:N:0:12
CGACGGCCATGCAGCACCTGTACACCAACCACAAGGGAAACTACATCTCTGCAGCGATCTGGTGTATGTCAAGCCCAGGTAAGGTTCTTCGCGTTGCATCGAATTAATCCACATGCGCCGCAGCTTGTGCGGGCCCCTGGCAATTCATTGGAGTTTTAGCCTTGCGGCCGTACTCACCAGGCGGGGCGCTTGATGCGTGAACTACGAAACAGGCGCCGGGGACGACCCCGACACCGAGAGCCCACCGGGTATGGCAGGGAGTACCAGGGGGTCGAAACCGTGGAGACACGGCTC
+
C4+=+@@@FEFGGGGD@CF<6CCC<FFGCCFCFFD?BECD@FG8F;6,,FF@@8FFD,9,EF5B9F<F,CFGGF<DFGF,?FGGF:F9,,=:@=FGGGCDEFG,4CF,9,9EA9@=+8+6@+@E,@86=@>=EDCCC+6+=CFF78++5+5EF@6<+;9=5+*0):>FBF)<))1*<>CDD9(/(4,(((,(.)462-(((.67)310((2(((,-,(-4,((-4>((*/011654((,((0(4,,(((-()57(((,2:3-(.)))-4(((--4432(4(44(4((.,(,(-(
@M00689:251:000000000-CJTJ5:1:1101:12948:2684 2:N:0:12
CGACGGCCATGCAGCACCTGTACACCAACCACAAGGGAAACTACATCTCTGCAGCGATCTGGTGTATGTCAAGCCCAGGTAAGGTTCTTCGCGTTGCATCGAATTAATCCACATGCTCCGCCGCTTGTGCGGGCCCCCGTCAATTCCTTTGAGTTTTAGCCTTGCGGCCGTACTCCCCAGGCGGGGCGCTTAATGCGTTAGCTACGACCCAGAGGCCGGGGAAGACCCCAACACCTAGCGCACCACGTTTACGGCCAGGACCACAAGGGGATGCAAGACTGGGCGCACGGGCCC
+
FEEGDDGGEFFGGGGFGGGCFGFFGGGGGGGGGGGFCFFGGGGGGFGGGGGGGGGGGGGGGGGGGGGGGGGGGGGGGDFEEGFGFGGGGGGGGGGGGGFGGGGGGGGFGFGGFGCGDG?CEEGGGGFFGGGGGGEEGGGCDDGGGFGGFGGGGFCEFFGFFFF@EFBFFF=AF=E=7@G4?99119>B>((4>:<>B?<?:9)681?7(433<?:(4>(,11:?(4:(1*),41*(440;>:9((-1(4.(42<(((-4(-(4(,(4:6(,(((..)(.)..((-(((-((,(,
@M00689:251:000000000-CJTJ5:1:1101:13328:2688 2:N:0:12
CGACGGCCATGCACCACCTATACAAAGGTCCTATCGGAACACAACATCTCTGATGCTGTCCTTTGCATTTCGAGCCTGGGTAAGGTTCTTCGCGTTGCATCGAATTAAACCACATGCTCCACGGCTTGGGCGGGCCACCGTCAATTCTTTTGAGTTTCACCCTTGCGAGCGTACTACTCAGGCGGTATAATTATCGCGTTAGCTACGACACAGCCAGGGTGGAGCATAACAAAAACAAGTCAACAAGGGTTAAGGAAAGGAGAAGCAGGGAACGAAACCAAGGAAGGCCGGGGGG
+
C46@:B:FEGGGD9FA@F@CEEECFEFGF9,,,CC7C@FGGCF,BF@EFFGGGFGGCGGFFGGAEA<ECFFGGGGG@FFFEGGGFFFF<EFEEGGGGGGGFGD,EAAFEFG8FF8D?=DFGG>EG68++6==EC@C+@04+3@>+=:FFGGA3@,<8D7=*?9>@):=>@@(5=2*C*2@F@119(3:7)).7?E=<B99BF4).5?112(2.((436<B((-3?0)6:7*4((1,2:3.-/:).((.(47().2)8?:6:((.(,3:11(,((-23((((,1((.-42(((-((
@M00689:251:000000000-CJTJ5:1:1101:8434:2698 2:N:0:12
CGACAGCCATGCATCACCTGTACACCAACCACAAGGGAAACTACATCTCTGCAGCGATCTGGTGTATGTCAAGCCCAGGTAAGGTTCTTCGCGTTGCATCGAATTAATCCACATGCTCCGCCGCTTGTGCGGGCCCCCGTCACTTCCTTTGAGTTTTAGCCTTGCGGCCGTACTCCCCAGGCGGGGCGCCTAATGCTGTGGCTACGACGCGGAGGCTCGGGAAGACCCATCAACCTACACCCCACCGTTTACGGGCTGGACAAAACGGGGGCATAAGACGGGGGCGCCGAGACG
+
G=:@F@@FFFGFGGGFFC,<FDFFDFFGGGGGGGG?CFGGFCGGGC@FGGCFGG?EF,B<<FEFGDFEEGAFFEBF8CF<FGGCBDDFGGGDGGDE7FCFB@FGFGGC,E<EFE9E8ECEC8>67+=4,,@E6=E6C+=6?C+62DF+=+=8;DEC?,98A+68=5AF5>5)--*:;:C4*(-221;(((428).)-).(((.)(-(((((-,(-:(((-((,(.((.*0).-32,5(((()--4<6(,43-44((-(,((4((,(-31(((-(.4)-5((((-,,(4(((,((
@M00689:251:000000000-CJTJ5:1:1101:9397:2701 2:N:0:12
CGACAGCCATGCATCACCTGTCACCTTGTCCCCGAAGGGATTTCCTCGATTAAGAGTAATGCAAGGGATGTCAAGTGTAGGTAAGGTTCTTCGCGTTGCTTCGAATTAAACCACATGCTCCGCTACTTGTGCGGGTCCCCGTCAATTCCTTTGAGTTTTCATCTTGCGACCGTACTCCCCCGGCGGAATACTTAATGCGTTCGCGGCGTCACGGCGGTGTTCAAACCACAACACCAAGTATTACGCGTTTACGGCGTGGCACACCAGGGTAACTAATCCTGGCTGCTCGGTCT
+
FG7@FGFGFFGGGGGFFFCCGE@FEDFFFDGFGGGGGGD,FFFFGGGD7FGF<@,EFDFFFGE<E7CECFFFCFFFEG<<FGFGGGGGGFGGGGEGG7CDFG>7EGGAE,CECFFGGGFG?C>E+CFG,E,AEG++6DFGCGG60?DCFGGAFFF3CDF+22;99565):))000)5:>D544/5>9(68<EF?6?CE>F<1;26(24(41:6((3(,,38)6)).((1*)-(,1(((.)6*))(((,33,<?:(,(((-,)((-3:06,(.).-4--)6<0(,,8:4(((((
@M00689:251:000000000-CJTJ5:1:1101:23890:2719 2:N:0:12
CGACAGCCATGCATCACCTGTACACCAACCACAAGGGAAACTACATCTCTGCAGCGATCTGGTGTATGTCAAGCCCAGGTAAGGTTCTTCGCGTTGCATCGAATTAATCCACATGCTCCGCCGCTTGTGCGGGCCCCCGTCAATTCCTTTGAGTTTTAGCCTTGCGGCCGTACTCCCCAGGCGGGGCGCTTAATGCGTTAGCTACGACACAGCGGCCGTGGAAGACCCCTACACCTAGCGCCCACCGTTTACGGCCTGGCCTACCCGGGTATCTAATCCCGGCCACC
+
GG@FGGGGGGGGGGGGGGGGGGGGGGGGGGGGGGGGDFGGGFDGGFGGGGGGGGGGGGGGGGFFGGGGGGGGGFGGGGGDGDFGFFGGGGGGGGGGDFFFEFFGFFGGGDAFGGDFGGGGGGGG>EGFCDEGGGGGGGGEG8@DGFGGFC?EFFGGGGFFFFF5@AFF>8ADFDE4EACG*<@BB09B>B?64))-446:(<<5<?:>277(,,(494466<)34:7?G<FF::GF?>439@((-4>::0(6,((((4?(,).4((466(-4-).:).5)((,,(((
@M00689:251:000000000-CJTJ5:1:1101:18945:2721 2:N:0:12
CGACGGCCATGCAGCACCTGTACACCAACCACAAGGGAAACTACATCTCTGCAGCGATCTGGTGTATGTCAAGCCCAGGTAAGGTTCTTCGCGTTGCATCGAATTAATCCACATGCTCCGCCGCTTGTGCGGGCCCCCGTCAATTCCTTTGAGTTTTAGCCTTGCGGCCGTACTCCCCAGGCGGGGCGCTTAATGCGTTAGCTACGACACAGAGTCCGTGGAAGACACCTAACACGAGCGCACACCGTTTACGGCATGGACAACAAGGGTCGACAAACCGGGGGGCACGGGCTCG
+
GECFCDFFEGGGGGGGGGGCFFGGGG@FGGGGGGGGGGGGGGGGGGGGGGGGDFGGGCGGGGGGGGGGGGGGGGGGGGGCGGGGGGGGGGGGGGGCCGFGGGGGGGGFFGGGGGGGGGGGGGG>8CEGFGCEGGEECEGGGDGFGFGGFGGFGFGGGGGFFFF@@AFAFFFADDFE79;CF@=361(49>BF>9A2>?FFF>44)(-1,7?1(3)54(((,:)(,1(,9*0)()9(4,4-7)((43((-(4)(2((-4:).),,((.444((,(,3((4-(4(((((((((-(,(
@M00689:251:000000000-CJTJ5:1:1101:8128:2748 2:N:0:12
CGACGACCATGCAGCACCTGTACACCAACCACAAGGGAAACTACACCTCTGCAGCGATCTGGTGTATGTCAAGCCCAGGTAAGGTTCTTCGCGTTGCATCGAATTAATCCACATGCTCCGCCGCTTGTGCGGGCCCCCGTCAATTCCTTTGAGTTTTAGCCTTGCGGCCGTACTCCCCAGGCGGGGCGCTTAATGCGGTAGCTACGACACAGCGGCCGTGGAAGACCCCCACACCGAGCGACACACACGTACGGGAGGGGCCACAAGGGGGACAAATCCTGGGGGCGCCGCACCG
+
FC@FCEFDGEEGGGGCFGD<CEFFGEFGG:FFFFFG>FDFGAF@F,C@F@EDFGGGGF,FEFEFGGDFEAEGGG@EDFGAAFGG?FF,,,A=CF+CFFEF=EFG7FG9<,AEF8,>,@DCE8EE8C=6==>@=CC8=EC@DCEGFF+9;9=EFFA;9EC8>A=@58=A)>>@2(/(;268>(2969(3;93-))-:9(-7?)).4<8((((,((2(,4(-7()..2(,9).2?6*(-3(((0(((((((.((24(((,-((--,(.82(((((-.())()-.((-,4((,(((-(
@M00689:251:000000000-CJTJ5:1:1101:7212:2764 2:N:0:12
CGACGACCATGCAACACCTGTACACCAACCACAAGGGAAACTACATCTCTGCAGCGATCTGGTGTATGTCAAGCCCAGGTAAGGTTCTTCGCGTTGCATCGAATTAATCCACATGCTCCGCCGCTTGTGCGGGCCCCCGTCAATTCCTTTGAGTTTTAGCCTTGCGGCCGTACTCCCCAGGCGGGGCGCTTAATGCGTTAGCTACGACACAGAGACCTTGGAAGACCCCTACACCTTGCGTCCACCGTTTACGGCATGTACTACCAGGGTTTCACACCCTGGCGTTCCTTTTC
+
GG:@@CGGGGGGC@FEFGFFG@FFGFG8FFFGG<FFGG,CFGFGCCFGGGFGA<FFCFGGFFGGF<FFFGF,@FGG,=DF<<FGFGGGGGGGGGGFFCFG8,@EFAFFGGCFGGCFGGFEGGGGDGGC,@CEEEGE>E+6@CEGGFGGFG7,+7CFGC7>FCE5CA9A=@B)-(/;;587FB(((-((-4:(6<)6((,,(-644:(34;B((2(41)4:8341((,(/*0.(4F7)).4(8;(8?08:30>,4>90(.)-.-)1))(((,-4)).((-8(3,(((-()--).
@M00689:251:000000000-CJTJ5:1:1101:15850:2768 2:N:0:12
CGACGGCCATGCAGCACCTGTACACCAACCACAAGGGAAACTACATCTCTGCAGCGATCTGGTGTATGTCAAGCCCAGGTAAGGTTCTTCGCGTTGCATCGAATTAATCCACATGCTCCGCCGCTTGTGCGGGCCCCCGTCAATTCCTTTGAGTTTTAGCCTTGCGGCCGTACTCCCCAGGCGGGGCGCCTAATGCGTTAGCCACGACAAAGAGGCCGTGGAAGAACCCGACACCTAGGTGCAACCGGTGACGGCATGGACAACAAGGGGAACAAAGCCGGGGCGGCCGGGACGG
+
EEEECCEGGCEFCFGFFEF<FFGGGGGGGGGGGGGGGGGGGGGGGFGFGGEGGGGGGGGGGGGGGGFGGGGGGGGGGGGGGGGGFGGGGGGGGGGGGGGGGGGGGGGGGGGFFEGGED?EGGGGC>FCCFCGGGDGGGD@DDEG9BGGF?FGGGEDFGGFFF5=EFFF5@>A>5C(A=GG?9@B@F9;((,(89AF9(3604),3499-(4?0(3802(33:??((4(9)84;(7.5?(.)/)631999(2)46(1(,42))(((((.,(-,(.1((((-44(((--((42,((-
@M00689:251:000000000-CJTJ5:1:1101:15834:2777 2:N:0:12
CGACGGCCATGCAGCACCTGTACACCAACCACAAGGGAAACTACATCTCTGCAGCGATCTGGTGTATGTCAAGCCCAGGTAAGGTTCTTCGCGTTGCATCGAATTAATCCACATGCTCAGCCGCTTGTGCGGGCCCCCGTCAATTCCTTTGAGTTTTAGCCTTGCGGCCGTACTCCCCAGGCGGGGCGCTTAATGCGTTAGCTCAGACACAGAGGCCGTGGAAGACCCCTAAACCTAGCGCCCACCGTTTACGGCATGGACGACAGGGGGACAACAGCAGGGGAGGCCCGTTGCG
+
FECFCCFE:CFF<FFFFGCCGAFGGGGGGDGGGGGFCGGGGCDFGFGGGGCDGGGGGFGGGGFGGGFGDGDGFCFFFFGFGFFGFFGGGGGGGGG7FGA;8E8,@A,<,=A>FF9EDFC,@A=CEGFG,,@CEGGD6CD@6DD++B8+?+5;EC:A+DCA?FE@@A5=@BF94:=2:549>22=9;>6((4,44<A;8(,44)6).5)4141,(421(((48,420319/0,)(93(,(-3:((,(-(,(()46-4(41))(((((,-603((((.((((,((,-4(((,((((-
@M00689:251:000000000-CJTJ5:1:1101:6538:2802 2:N:0:12
CGACAGCCATGCACCACCTGTACACCAACCACAAGGGAAACTACATCTCTTCAGCGATCTGGTGTATGTCAAGCCCAGGTAAGGTTCTTCGCGTTGCATCGAATTAATCCACATGCTCCGCCGCTTGTTCGGGCCCCCGTCAATTCCTTTGAGTTTTAGCCTTGCGGCCGTACTCCCCAGGCCGGTCGCTTAATTCGGTAGCCACGACACAGACGCCGTGGACGTCCCCTCCCCCCACCGCCCACCGCTTCCGGCAGGGCCCTCCAGGGTATCGACACCTTGCTGCGCCGTCT
+
GGGGGGGGGGGGGGGGFGGGGFD9FGFFGCGG8FGFDGGGGFFGGGFAFF,@9CFBCCFGFGCF<EEFGCFD@F7FE<FFGGG8:A?FGGFEECFGGFFG6EEGCFFF<AFF?FDE;4DE+@CE+6=D,EC6C>+4+3=+=D@7?++?D+2,6@AF9,0@:0*5===9>5)):)*:C)7949/0((0-==2(*/).((/((.).6(6:(3(/3(.(49>-2(((((,29072((9(4((,,>;,:0((-(-4((-((((-(((((.((,,(,4(((((((,.()))(-((-((
@M00689:251:000000000-CJTJ5:1:1101:24257:2841 2:N:0:12
CGACGGCCATGCAACACCTGTACACCAACCACAAGGGAAACTACATCTCTGCAGCGATCTGGTGTATGTCAAGCCCAGGTAAGGTTCTTCGCGTTGCATCGAATTAATCCACATGCTCCGCCGCTTGTGCGGGCCCCCGTCAATTCCTTTGAGTTTTAGCCTTGCGGCCGTACTCCCCAGGCGGGGCGCTTAATGCGTTAGCTACGACACAGAGGCCGTGGAAGACCCCTACACCTAGCGCCCACCGGTTACGGCATGGACCACCAGGGCACCTAAACCTGGCTGAC
+
GGFGGDGGGGGGGGGGGGGGGGGGGGGGGGGGGGGGGGGGGGGGGFGGGGGGGGGGGGGGGGGGGGGGGGGGGGFGGGGGGGGGGGGGGGGGGGGDGGGGGGGGGGCFGGGGGGGGGGGGGGGGGGGGGGGGEEEGGGGGG>EGGFGGFFFCFFGGGGGFFFFFFFBBFFFFFFFECDC<?B@01;F;>9?B)64A9<<:0:<<<04((40(.3:?61((42<:B<::D3;<7?G(()476B>BFFF699?B:(,((41)5(44((416(((-(,5)(((,,(((((
@M00689:251:000000000-CJTJ5:1:1101:24260:2859 2:N:0:12
CGACGGCCATGCAACACCTGTACACCAACCACAAGGGAAACTACATCTCTGCAGCGATCTGGTGTATGTCAAGCCCAGGTAAGGTTCTTCGCGTTGCATCGAATTAATCCACATGCTCCGCCGCTTGTGCGGGCCCCCGTCCATTCCTTTGAGTTTTAGCCTTGCGGCCGTACTCCCCAGGCGGGGCGCTTAATGCGTTAGCTACGACACAGAGGCCGTGGAAGACCACTACACCTAGCCCCCACCGTTTACGGCATGGGCTACCCGGGTATCTAACCCTGGCCGCCCTGTTCTT
+
GGGGGGGGGGGGGGGFGGGGGGGGGGGGGGGGGGGGGGGGGGGGGGGGGGGGGFFGG,FFGGFGGGGGGGGGGGGGGGGGGGGGGGFGGGGGGFFCGGGGDGGGFG9FFGGFGGGG8AFEGEGGCEFFDFDEGECEGGGD6+:9C7?@FE?EDFFGGGGFFFE):85=BFFD9=4;,:?D?>@>F>;6>;B<292)4::??<22),3((43:,(-11431>?B(,(4(9*/47<C3()(,(<;,(8((28:<(,-(,2((((,..((4(,()))))).(((32(-(3(,(.)-)-
@M00689:251:000000000-CJTJ5:1:1101:23779:2894 2:N:0:12
CGACGGCCATGCAGCACCTGTACACCAACCACAAGGGAAACTACATCTCTGCAGCGATCTGGTGTATGTCAAGCCCAGGTAAGGTTCTTCGCGTTGCATCGAATTAATCCACATGCTCCGCCGCTTGTGCGGGCCCCCGTCAATTCCTTTGAGTTTTAGCCTTGCGGCCGTACTCCCCAGGCGGGGCGCTTAATGCGTTAGCTACGACACAGAGGCCGTTGAAGCCCCCCACACCTAGCGCCCACAGTTTACGGCCTGGGCCACCAGGGTATCTCATCCTGGGTGCTCTAGCCC
+
GGGGGGGGGGGGGGGGGGGGGGGGGGGGGGGGGGGGGGFGGGGGGGGGGGGGGGGGGGGGGGGGGGGGFGGGGGDGGGGGGGGGGGGGGGGGGGGGGGGECGGGGGGGDFGGGGGGFFDGGEGGDEGGGGGGGGGGGGGGGGG@7+?CF9CADGGGGF7CFFFBFAABFFFF>2C(;9CGFDF9@699>;6?65562:?23<<AD8<>9>7?FB:??B3(3:AD)(4:<).41:D0:7:49:2:?(,5<>22:((---0(((,(.,.463()69)--)-))(((-().)-).,(
@M00689:251:000000000-CJTJ5:1:1101:19310:2907 2:N:0:12
CGACAACCATGCAGCACCTGTATCTCGGTTCCCGAAGGCACTTCGTTGCTTCCAACAAATTCCGAGTATGTCAAGACCTGGTAAGGTTCCTCGCTTTGCGTCGAATTAAACAACATGCTCCACCACTTGTGCGGCGCCCCGTCAATTCCTTTGAGTTTCATCCTTGCGTACGTACTCCCCAGGCAGAACACTTATCGCTTTTGACTCGGCCCAGGGCATTCCAAACCAACCACCCAGGAGTCCACGTTTTCCGACAGGTAGACCAGGGGAGCCAAACCGGGACGCGATGTTGCGT
+
GGDEDEGGEGGGFACCFFGFGFCG9FFGGC:FE:B7C@<FF@EEEEFFGE99FGCFF8FGFBEE7FFFC,FFFF9FFDFF8CFDGGGGG8@EC+,AF?,+4@+C7E4E<@?,9,EF@8+@8@FD=+,9EF,48C+@>E6CD88C+C@?BC?@EF6<FGG+++00;9C)88>9@68),0;99=B=))/.(7>EF4?C((((-.*(**1((2(.(/((/(,/)))9)32(**2:?B*4.(((,06))((.4())--(((()-)-5>0.(4(((((.((((-(((((-((-(().)((
@M00689:251:000000000-CJTJ5:1:1101:13970:2913 2:N:0:12
CGACGGCCATGCAGCACCTGTACACCAACCACAAGGGAAACTACATCTCTGCAGCGATCTGGTGTATGTCAAGCCCAGGTAAGGTTCTTCGCGTTGCATCGAATTAATCCACATGCTCCGCCGCTTGTGCGGGCCCCCGTCAATTCCTTTGAGTTTTAGCCTTGCGGCCGTACTCCCCAGGCGGGGCGCTGAATGCGGTAGCTACGACACAGGGGCCGTGGAAGACCCCAACACATAGCGCCCACCGTTTCCGGCAGGGGCAACCAGGGGAAAGCAACAGGGGTGGGATGGTC
+
GGDFEDGGDGGGFGGGGGG@FEEFFGGGGGGGGGGFCFGFGGGGGAFEFGGGGGGDFGGGGGGGGGGGFGGGGGGGGGGEFGGGFFFAFGGGGGGGGGFGGGGGGGDFFGGDG?EGEFGGGEC>@EGGGGGGGGGGGGG>CDGGDFGFFD7EFEACFG5CFFF@FFAFFFA5@(/(46FGA>229;09;>(3>2))((-3:BBB?FF96>?30(((19(4947?F<1.9*.:?(/).9096@06((43(,))-3-,(12(((-(48,8?(7(((,..(((.34,36(((-(-)
@M00689:251:000000000-CJTJ5:1:1101:19326:2919 2:N:0:12
CGACAACCATGCAGCACCTGTATCTCGGTTCCCGAAGGCACTTCGTTGCTTCCAACAAATTCCGAGTATGTCAAGACCTGGTAAGGTTCCTCGCGTTGCGTCGAATTAAACCACATGCTCCACCACTTGTGCGGGTCCCCGTCAATTCCTTTGAGTTTCATACTTGCGTACGTACTCCCCAGGCGGATCACTTATCGCTTTTGCTTCGGCACAGAGCCTTCTCATCCCCACACCCAGTGATAAGCGTTTACAGCTAGGACTACCAGGGAAACTAACGCGGGATGCTCGGGACCTT
+
GGGGGGGGGFGGFGGGGGGFGGGGFGGGGGCGGGGGGGGGGGGGGG?EBFEGGGGGGCGGGGGGEGGGGGGGGGGGGGGGGGGGGAGGGGGGGGGGGGGGGGEGGGGGAFGFGGGFFGDFGGGGGGGGGGEGGGCEEFFGGGGGGFFGF7DFGGGGGGFFFFFFFCCABD>AC6==G:DDFFBFFFF==BB:?ECEBDB@;EE<C<CF?>;1@DEE@1=<<73?9.76*25:B<<:<>).)*)).2:26<>25))).2478:(4)4?:(..3)6:7,43,-,(-(-.,((((((.
@M00689:251:000000000-CJTJ5:1:1101:16291:2922 2:N:0:12
CGACGACCATGCAACACCTGTATCCCGGTTCCCGAAGGCACTTCGTTGCTTCCAACAAATTCCGAGTATGTCAAGACCCGGTAAGGTTCCCCGCGTTGCGTCGAATTAAACAACATGCTCCACCACTTGTGCGGGGGCCCGCCAATTTCTCTGAGTTTCATAGTCGCGTACGCATACCCCCGGGGGGCCAGCTATCGCGTTTTATTCGGCACAGAGACTTCTCAGCCGGAACACCAGGAACCATGGTTTACAGGTGGGAAAAGCAGGGATAGTAAAAAGGGGGGAGAAGGCT
+
GGEFE@FGCFEEF<EEEGG8CD6666BCGFGG<F@@FF,@C<FGG@AF@FGGGGG8CFA@<,CE,CFE@FE:5,,A:C,>@:C:5,55,,,4+@F@7CEE8B+8>7A<,AFFCFF>88+,6@F,@F,38EC8E8C6*=CEC**19;2++2+5;7C4+?:=68)1)((((.(6((((3(;3)(,(4,((,-1(3).(((,,((())--(((,4.((..2)).)))))(()171(472(((((.().()-432).(-((((((.,,,.,,,(..).:)-)(-,-(3(4((.(((
@M00689:251:000000000-CJTJ5:1:1101:16282:2938 2:N:0:12
CGACGACCATGCAACACCTGTATCTCGGTTCCCGAAGGCACTTCGTTGCTTCCAACAAATTCCGAGTATGTCAAGACCTGGTAAGGTTCCTCGCGTTGCGTCGAATTAAACCACATGCTCCACCACTTGTGCGGGTCCCCGTCAATTACTTTGAGTTTCATACTTGCGTACGTACTCCCCAGGCGGATCACTTAACGCTTTTGCTTGGGCACAAGGACTTATCACACACACAACAAGGGAACAGAGGTTACAGCAGGGCATACAAGGGTATCGAAGCAGGGCCAGCTAGTGAAGT
+
FECEEFFG@CFFEGG<FFEEGFGGEGGGG7@FGGGGGEA<FCGGFGC<FED@FGFGGDFFGFGFGGDGFGGGGGGGGC8FA=FF@FFF9EAGEGGGGG88CGEGGFFFAFE@FCFB=@=@DF8DGDGCFF8==CG6=,06++@@D77+=977;EF9CFFFFFF*;7A=AA)55:9)57/9?<>)72@BBBDC94)/(.4724)/..)66(60/((3@((.).)6)).(*9)(((*((((.27<((((,(5)))),(,((-(.22><0<(.)),-(((,.3(,(((()).-))))-
@M00689:251:000000000-CJTJ5:1:1101:7537:2941 2:N:0:12
CGACAGCCATGCAGCACCTGTACACCAACCACAAGGGAAACTACATCTCTGCAGCGATCTGGTGTATGTCAAGCCCAGGTAAGGTTCTTCGCGTTGCATCGAATTAAACCACATGCTCCGCCGCTTGTGCGGGCCCCCGTCAATTCCTTTGAGTTTTAGCCTTGCGGCCGTACTCCCCAGGCGGGGCGCTGAAGGCGGTAGCTGCGACAAAGAGGCCGTGGACGACCCCAACACATCGCGCCCACGGTTTACGGCAGGGACCAAACGGGTAAAAGAGCAGGGAGGCGCGGTCTGG
+
GGGG@:EFD<EECEFGGGG<EE<,FGFCFGGGGGFDCEFFF,E<D6,CF@CFFGG:C8F@,E5B=FGGGGGGDEB7EFF@FGGGA?F<FFGGGFGGGG,DEGGGDGG,,EBDE,>E,ECEEEEC+AFGGGGGDGBECC=@CGGG9BDFF+BEFCC,CFG7FFFB5>5==@4A>)17FDGGFF=@>16419((5)439099(54).4011(4(:,(,(,(34:3((((,**)3,81))((,()(-(-4,-4?42:(4(14(((,.(4-,0(,(.))((..(262(-32(,234(((
@M00689:251:000000000-CJTJ5:1:1101:15313:2973 2:N:0:12
CGACAGCCATGCAGCACCTGTACACCAACCACAAGGGAAACTACATCTCTGCAGCGATCTGGTGTATGTCAAGCCCAGGTAAGGTTCTTCGCGTTGCATCGAATTAATCCACATGCTCCGCCGCTTGTGCGGGCCCCCGTCAATTCCTTTGAGTTTTAGCCTTGCGGCCGTACTCCCCAGGCGGGGCGATTCATGCGTTAGCTACGACCCAGAGGCCGTGGAAGACCACGAAACCGAGCGCCCACCGTTTACGGACGGGACCACAAGGGGAACGAAACCAGGGGGGGAGGGTAGG
+
FEEFEEFGFFGGDGGGGGGEGFGGGGGGGGGGGGGGDFGGGGGGGGGGGGGGGGGGGGGGGGGGGGGGGGFGGGFGGGGGGGGGGGGGGGGGGGGGGGFDEGGGCFFFGGGGGGFFEFGDEEGGGGGGGGGGEGGEDGG=CDGGGFGFFDD,@;<E+EFFFF@EEFFF>BFAA4ABGAG>5229660((-4)6<9)73(2:2:53::1(,.,((31,,,36(2((.41C*0-,45(1((41)4:(-7(((.)-:4(-26((((-3(::?(4-(--31(2(:::((,((-2;-(((
@M00689:251:000000000-CJTJ5:1:1101:7071:2986 2:N:0:12
CGACGGCCATGCACCACCTGTCTCAGAGTTCCCGAAGGCACCAAAGCATCTCTGCTAAGTTCTCTGGATGTCAAGAGTAGGTAAGGTTCTTCGCGTTGCATCGAATTAAACCACATGCTCCACCGCTTGTTCGGGCCCCCGTCAATTCATTTGAGTTTTAACCTTGCGGCCGTACTCCCCAGGCGGTCGACTTAACGCGTTAGCTCCGGACACCACGCCTCCAGGGCCCCACCTCCAAGTCGACAACTGTTACACCGTGGACAACCCTGTTATCTAATCTTGGTCGCTCTTTC
+
GE7@:FCFCFFFFDFCFEGFDE9FEC@E@CFFG:CEG><C<<<F?<E8FECF<C@<,,@@FGGGFC8EE<FGGGDG?,A9FFC,C,CF<,FF?7+CFC,,9=C8,9=,9,CFFGF8E8BD88FG7CC6=D@D+++6=E>8CCE>++6=+?DDG,+3+,D76B6CC*)10:5>==AFG2FG4)0/4(-06(1;07))(.,1322>).((,,(-.4:<(4:7?((51(4(1/)4114,(5)).)(4((.)(.5-)-),(.,((()(.80(())))))-))4)6))).-4((()-.
@M00689:251:000000000-CJTJ5:1:1101:18164:2994 2:N:0:12
CGACAGCCATGCAACACCTGTACACCAACCACAAGGGAAACTACATCTCTGCAGCGATCTGGTGTATGTCAAGCCCAGGTAAGGTTCTTCGCGTTGCATCGAATTAATCCACATGCTCCGCCGCTTGTGCGGGCCCCCGTCAATTCCTTTGAGTTTTAGCCTTGCGGCCGTACTCCCCAGGCGGGGCGCTTAATGCGTTAGCTACGACACAGAGGCCGTGGAAGACCCCCACCCCTAGCGCCCACCGTTTACGGCATGGGCAAACAGGGGATCCAATCCTGGCGGCCCCGTGC
+
GGGGGGGGDCGFFGGGGGGCFFEGGGGGGGGGGGGGGGGGGGGGGGGGGGGGGGGGGGGGGGGGGGGGGGGGGGFGGGGGGGGGFGGGGGGGGGGGGGGGGGGGGGGAFGGGGGGGFFFGGGGCCGFFEEEEGGEECGGGGGGGFFFDFGGCFGFFGGGFFB<@@5=AAB=AFDEEFFCCFFBFFFFBBFFBBA<FFF6?FB45<?B>9B:(4:?0?>((-(4::<:?G)8,(-58??27->(,:BF0?FFFFF>F130(((4(4:31((,(-(.85(.).2(-(((((--((
@M00689:251:000000000-CJTJ5:1:1101:6942:3024 2:N:0:12
CGACGGCCATGCATCACCTGTACACCAACCACAAGGGAAACTACATCTCTGCAGCGATCTGGTGTATGTCAAGCCCAGGTAAGGTTCTTCGCGTTGCATCGAATTAATCCACATGCTCCGCCGCTTGTGCGGGCCCCCGTCAATTCCTTTGAGTTTTAGCCTTGCGGCCGTACTCCCCAGGCGGGGCGCTTAATGCGTTAGCTACGACACAAGGGCCGTGGAAGACCCCTCCACCTAGCGCCCACAGTTTCCGGCATGGCCTACCCGGGGAGCTAATCCTGGCTGGCATTTCC
+
GGGGGGGGGGCFFGG8FGGGGGGGGGGGGGGGGGGGGG<CFGGGGGFGGGGGGGGGFFGGGGGFEFGGGGFFEFFFGGGGGFD@FFEGGGGEEFGCCFEGGFFGGGGAFGCFGGGGGGGCGGGGEC?EGGEGCEEGGG>EGDGGGFGGFG+<+@DFGFFFFFEBB=A25:B)<>EF=@GDFB5>01>11;B2492)(,4<?FF<??:,(4((,.(8?9363()32:.497)401F((3.(48((4,()66)636(((.0((,.(((-,((((((..<2:>)(((4((()))))
@M00689:251:000000000-CJTJ5:1:1101:23717:3092 2:N:0:12
CGACGGCCATGCAACACCTGTACACCAACCACAAGGGAAACTACATCTCTGCAGCGATCTGGTGTATGTCAAGCCCAGGTAAGGTTCTTCGCGTTGCATCGAATTAATCCACATGCTCCGCCGCTTGTGCGGGCCCCCGTCACTTCCTTTGAGTTTTAGCCTTGCGGCCGTACTCCCCAGGCGGGGCGCTTAATGCGTTAGCTACGCCACAGAGGCCGTGGAAGACCCCTACCCCTCGCGCCCCCCGTTTACGGCCTGGAATACCCGGGTATTCACACCCGGGTGCCCTGTCTC
+
GGGGGGGGGGGGGGGGGGGGGGGGGGCFGGGGFFFCFFGGGGFFG9FGGGGGGGGGGFFGCEFFGGGGGGGGGGGGGDFGGGFCDFFGGFDFG:C>FGAFGFEGGGGF<FFFG=9CCA?8EGGGGC8DFCGCEE8EGGDCDG+2?FFCFF7,@EGGC;9@F9=)):8=A9=@FB==G=?7:@>9(23;99<04-)6340,4<A22:((-:7:(2(2:>((,(,(,8??**)((.9:(((4(.,,9;F02:6<80((,(((,).-8((122())).)),4((,(,(-(45())))
@M00689:251:000000000-CJTJ5:1:1101:9380:3103 2:N:0:12
CGACAGCCATGCACCACCTGTACACCAACCACAAGGGAAACTACATCTCTGCAGCGATCTGGTGTATGTCAAGCCCAGGTAAGGTTCTTCGCGTTGCATCGAATTAATCCACATGCTCCGCCGCTTGTGCGGGCCCCCGTCAATTCCTTTGAGTTTTAGCCTTGCGGCCGTACTCCCCAGGCGGGGCGCTTAATGGGTTAGCTACGCCACAGAGTCCGTGGAAGACCCCTACCCCTCGCCCCCCCAGTTTACGGGATGGACCGACCAGGGATCTAAACCAGGCGGGCCTGTCTCG
+
GGGGEGGGGGGGGGGGGGGCFCFCGGGGDCFGFFGGDCFFGGGFGFGGGFGGGGGCGFFFFDGFG@ECFGAF,CEGG@7FCFGGECFFGEGGGCFFGGGFCCEGGGFFFDFF8E9F,@D88EGG+@=DEFE6=C8CGGG+@+AD9D99DFD,+@:EFF+=CF5):=85AAA9ABEFG90*)(-/144((3:(-)))(.-(1<)6<(((-4<04.)).(449?8?F?7:7*0(42>01,((-0((,(-5)659,3(-(4:()(4((,(,4(((4)))-(,.(-(-,(,(-())))(
@M00689:251:000000000-CJTJ5:1:1101:9381:3121 2:N:0:12
CGACAGCCATGCACCACCTGTACACCAACCACAAGGGAAACTACATCTCTGCAGCGATCTGGTGTATGTCAAGCCCAGGTAAGGTTCTTCGCGTTGCATCGAATTAATCCACATGCTCCGCCGCTTGTGCGGGCCCCCGGCAATTCCTTTGAGTTTTAGCCTTGCGGCCGTACTCCCCAGGCGGGGCGCTTACTGCGTTAGCTACGACACAGAGTCCGTGGAAGACCACGACACCGAGCGTCCAGCGCTCACGGCCGGGCACACCAGGGTTACTAACACGTGCGCCCCGTCGCAT
+
FGGGGGGGGGGGFGGGCGGFGDFAEEFGBCBCEFFF7<@FFEFFGFE<E@6F@<,:@EFEF9FFF9FGCFA,5E,FA,<FGFC<,AFGGA7C+6@+@EGGD=,ED=FFBFGGF,>E=FF@6CEE=CDD8D+@CCEEGGD+6=;F8AFFF?:,+7DFFF+=AAC)=):>BAFDF5*6C@D*:@999;969>01)4-644:1?AB<??09197(,()..42(3(5((4((9*04>>5((((-,8(().((,(()40(79((,(((.(,,46((,)).6().4(4(-(((-3((((((
@M00689:251:000000000-CJTJ5:1:1101:15736:3135 2:N:0:12
CGACGGCCATGCATCACCTGTACACCAACCACAAGGGAAACTACATCTCTGCAGCGATCTGGTGTATGTCAAGCCCAGGTAAGGTTCTTCGCGTTGCATCGAATTAATCCACATGCTCCGCCGCTTGTGCGGGCCCCCGTCAATTCCTTTGAGTTTTAGCCTTGCGGCCGTACTCCCCAGGCGGGGCGCGTAATGCGTTAGCTACGACACAGAGGCCGGGGAAGACCCCAAAACAGAGCGCCAACCGTTTAAGGGAGGGAAGACAAGGGGAGCCAAAGCGGGCGGGTCTGTCCAG
+
FCCCCDFGCEEECFECEGC@FFGGGGGGGGGGGGGFGGGGGGGGGAFGGGGGGGGGGGGGGGGGGGGGFEGFGF,=F=FFEFGGEFDGCCGGGGDEGGGCGGGGGGG?FDFFDCFGEFGGGGGGGGFFGGGGGGGGGEC17DEGCFG7ECGFFD79CGGF>FFEFFFB>BBDA2@>F9CDFB@B;F>9>(,9::>A9103<26:2281(312,42((-(--4333171**0,,.*(44(-,)(-4(-(((,)64(.(-3(4(4(((,4:37((,..(((((,,-3((((.).)))
@M00689:251:000000000-CJTJ5:1:1101:8301:3138 2:N:0:12
CGACAACCATGCAGCACCTGTACACAAACCACAAGGGAAACTACATCCATGCAGCGATCTGGTGTATGTCAAGCCCAGGAAAGGGTCTTCGCGTTGCAGCGAATTAATCAAAAAGCACAGCCGCTTGTGCGGGCCCCCGGCAATTCCTTGGAGTTTTAGCTTTCCGGCCGTACTACCCAGGCGGGGCGCGTAAGGCGTGAGCTACGAGCCAGAGGAAGGGCAAGACACCCACACCAGGCACCACACGTTGCAGGGGGGGGCTACGAGGGTGAGAGAACCGGGGGGCAGGTGTGGG
+
EBCC7:CEE9EEF<FDEGG<C<F<E,F8@DEGGGGCC8CF<,C@<<C,AFCDEEFGG,,B6E9B,9,C<:6A<F<FFFG,B<ED,,?,C=,8@4+44C,94+8++CF,99F,4+4,,9+,9+++++6,@8BGGE>CE>06;69;+++5C7C:CF,,+@;C++0**0=A):):5-/1;-*;:29>F6(42(-410)(-3((4(45)40((((,4((((.(,((-,(.,(>).(((/((,(.(0.(.(((.((.52(((-4(((22(42;>(((.24-.,2302((,(,(-,.-(((
@M00689:251:000000000-CJTJ5:1:1101:15399:3160 2:N:0:12
CGACGGCCATGCAGCACCTGTACACCAACCACAAGGGAAACTACATCTCTGCAGCGATCTGGTGTATGTCAAGCCCAGGTAAGGTTCTTCGCGTTGCATCGAATTAATCCACATGCTCCGCCGCTTGTGCGGGCCCCCGTCAATTCCTTTGAGTTTTAGCCTTGCGGCCGTACTCCCCAGGCGGGGCGCTTAATGAGTTAGCTACGACACAGAGGCCGTGGAAGACCCAGACACCAAGAGCCCACCGTTTACGGACGGGACACCCAGGGGAACGAAACCGGGGCGCCCGGGGCAG
+
FEDCDDEGCEGFCGGCEFG@FCFCFFGGGEGGGGGFCF@FGGGGGFGFGGGFGFGGDGGGGGGFGGGGGGGGGGGGGGGGGFGF?EFAFEFGGGGGGGFGEFFFGGGFCEGGGFBF;;DEGGGGCGGG?=C>CEGEGGDCDGGGDFCC@95:CGCGCF5>>F60)>AAFFFFFBE5?@<C4-599314(123-))).))5>AA<3(44(13?::2(,3-4;?).(4.4**0,3,/(46,3.)-4((((-(,681:((341-2(((41:(,4((,,-(,(((4((-((-416((--
@M00689:251:000000000-CJTJ5:1:1101:9342:3217 2:N:0:12
CGACGGCCATGCAGCACCTGTACACCAACCACAAGGGAAACTACATCTCTGCAGCGATCTGGTGTATGTCAAGCCCAGGTAAGGTTCTTCGCGTTGCATCGAATTAATCCACATGCTCCGCCGCTTGTGCGGGCCCCCGTCAATTCCTTTGAGTTTTAGCCTTGCGGCCGTACTCCCCAGGCGGGGCGCTTACTGCGTTAGCTACGACACGGAGGCCGTGGAAGACCCCCACACCGAGCGCCCACCCGTTACGGGATGGGCCACCAAGGGAACCAAACCTGGCGGCAGTTGGCAT
+
GFEGDEGGGGGGGGGGGGGDFFGGGGGGGDEF@<FF>F@EFGCFFDFGGGGGDEGEGGGGGGGGGCDGGGGFDGGGCGDFFFGFFFFGGCDEEFGGGGGF6FGDFGFEEGGGGGCGDFFGCGGG8@8D,EEGGGGGEGGCDD+=7BGFFDC7DGFDGGCA5+18@5=A2>A=@D45EDF842(.30,9>>B:):).42<??>A><??B(((---181>2(443:8126*/87??3(,2((43(3<(((-,(,-:2,(40(.(((,1((4(((((,(.3131:((((((().(())
@M00689:251:000000000-CJTJ5:1:1101:8388:3220 2:N:0:12
CGACAACCATGCATCACCTGTACACCAACCACAAGGGAAACTACATCTCTGCAGCGATCTGGTGTATGTCAAGCCCAGGTAAGGTTCTTCGCGTTGCATCGAATTAATCCACATGCTCCGCCGCTTGTGCGGGCCCCCGCCAATTCCTTTGAGTTTTAGCCTTGCGGCCGGACTCCCCAGGCGGGGCGCTTAAGACGTTAGCGACGACACAGAGGCCGGGGAAGACCCCAAACACTAGCGCGCACCGGTTTAGGCAGGGAAGAACAGGGGAACAAAGCGGAGGGGGACGGGAAAT
+
FFEFECFF@<EFC<E<CF<@EEFFGGFDCFGGGF@,:FEFGAFGGFG9@9EEFGFGG8FGGFEGGFGGGCGGF<<BFFFEEFDCA:FG,4ACCBBC@E,4@E8=,9C,54EFG,,,9@+1A+4@6=DGGCGCE6>EC>8+6=88+4;@CC+3D@7,23+9?A8)0)0==5255(035>4*/(-10431(1(2)5).4,8((6(((-((4(.1:>((,4((-7((4(,1**.,(4*2,)((,)--7-(((,(.)4(,--4(,-1(((.(-((2(1(.(.(-(,,((((,(((((()
@M00689:251:000000000-CJTJ5:1:1101:23405:3237 2:N:0:12
CGACGGCCATGCAACACCTGTACACCAACCACAAGGGAAACTACATCTCTGCAGCGATCTGGTGTATGTCAAGCCCAGGTAAGGTTCTTCGCGTTGCATCGAATTAATCCACATGCTCCGCCGCTTGTGCGGGCCCCCGTCAATTCCTTGGAGTTTTAGCCTTGCGGCCGTACTCCCCAGGCGGGGCGCTTAATGAGTTAGCTACGACCCCGAGGCCGTGGAAGCCCCCTACACCTAGCGCCCACCGTTTACGGCATGCACCACCCGGGTCTACTAACCCGGGCGCGCCTGCCC
+
GGFEFGGGGGGGGGFFEGGGGGGGGGGGGGGGEEFGGGFFGGGGGGGGGGGGGGGGGGGGGGGGGGGGGGGGFGFGGDGGGGGGGGGGGGGGGGGGEFCFGGFGGGC<FGFGGGGGGGGGGGGGGEDFGGGGGEGGGGDEDD9FFFGFFGFGGGFGFFC>CFC@:=>BAFFDF(>=E?GDAB5999F>9>F<>92).66<4--).(-6,,((-362:1((,(..(.:6D17:B?FF?2:4-86((428<(,401901,)).,,2-(327911)-))).(.79(,-((-((((,.
@M00689:251:000000000-CJTJ5:1:1101:11360:3244 2:N:0:12
CGACAGCCATGCAGCACCTGTACACCAACCACAAGGGAAACTACATCTCTGCAGCGATCTGGTGTATGTCAAGCCCAGGTAAGGTTCTTCGCGTTGCATCGAATTAATCCACATGCTCCGCCGCTTGTGCGGGCCCCCGGCAATTCCTTTGAGTGTTAGCCTTGCGGCCGTACTCCCCAGGCGGGGCGCTTAATGCGTTAGCTACGAGACAGAGGCCGTGGAAGACCCCGACAACGAGAGAACACGGTTGACGGCAGGGGACACAAGGGAAACCAAACAGGGCGGGGCAGGACGG
+
,>:@CC<C@CEE<FFC@FE6C<FCEEDFFFCFGGGDCEFGEEEEFACAFGFCFGGGGFFFGGFGGG9FEGEFGGGGGGFEFGFGFGGGGGFEE:CEGGGGEGG,=FF,C;FEFC=E@FGGGCCC78D8DEEEGG@E3CC+?CE?CFG?FCDGFD,@7>C@685@@A9954):72A),(;DF25-1926((-4.)64>00<1)-6)31(--4(8:<4:4-46<)(.(4(1)8(46*(43,(-)..3(4-,(5234(29;((-(4((-.:6(...(.-4(2(48(,-,((,-04(,(
@M00689:251:000000000-CJTJ5:1:1101:22032:3319 2:N:0:12
CGACGGCCATGCAGCACCTGTACACCAACCACAAGGGAAACTACATCTCTGCAGCGATCTGGTGTATGTCAAGCCCAGGTAAGGTTCTTCGCGTTGCATCGAATTAATCCACATGCTCCGCCGCTTGTGCGGGCCCCCGTCAATTCCTTTGAGTTTTAGCCTTGCGGCCGTACTCCCCAGGCGGGGCGCTTAATGCGTTAGCTACGACACAGAGGCCGTGGAAGACCCCTAAACCTAGCGCCCACCGGTTAAGGACAGGACTACCAGGGGATCCAATCCTGGAGACCAGGTAT
+
FB@FCEFFEGGFFGGCDGG<FEFGGGGGGGGGGGGFFGFGGGGGGFGGGGGGGGGGGGGGGGGGGGGGGGGGGGFGGGGFGGGGGGGGGFFGCFFGGGGGGGGGGGGGGGGGGGGGFGGGECGGEEGGCGGGGGGGEGGEDGGGGFGGFFFCFDCCGGGFFFFFFBF):9AA@=C=FFGCFBFB@FFFF;?BAF<293:?<DA<<1?B9>?1:,4:B0((-28?:<<(915().C0(4((,046?B2(4(-))5),(-43((5,,)52((-(-(5))4(.5(.((((((-4))
@M00689:251:000000000-CJTJ5:1:1101:16929:3328 2:N:0:12
CGACGACCATGCATCACCTGTACACCAACCACAAGGGAAACTACATCTCTGCAGCGATCTGGTGTATGTCAAGCCCAGGTAAGGTTCTTCGCGTTGCATCGAATTAATCCACATGCTCCGCCGCTTGTGCGGGCCCCCGTCAATTCCTTTGAGTTTTAGCCTTGCGGCCGTACTCCCCAGGCGGGGCGCTTAATGCGTTAGATACGACAAAGAGGCCGGGGAAAGCCCCGACACCTAGCGACAACCGTTTACGGGAGGGACAAGAAGGGAACAGAACACGGGGGGGCCTGGAGAG
+
GEEFCEFGGCFFFGGFFGG<FFGGGGGGGGGGGGGFGFGGGGGGGGGGGGGGGGGGGGGGGGGGGGGGGGGGGGGGGGCFFGGGGGGGGGGCEGGGGGGGGGGGGGGFGA@FFGGG8=2CEEGGGGFGGGEGGGGCEEDEDGG+;BFGFC7@CE77CB?FFFBCBA=BBFBAD2:=C99DF5@F>FFB0(48A)4<>2((3)).6:-4,242((4:299(90:(,((411.(41/(()(((0(4((,,248A240((4>240(((.4?B04(.44)(.(-4(((-(((((((((-
@M00689:251:000000000-CJTJ5:1:1101:13882:3335 2:N:0:12
CGACGGCCATGCACCACCTGTACACCAACCACAAGGGAAACTACATCTCTGCAGCGATCTGGTGTATGTCAAGCCCAGGTAAGGTTCTTCGCGTTGCATCGAATTAATCCACATGCTCCGCCGCTTGTGCGGGCCCCCGTCAATTCCTTTGAGTTTTAGCCTTGCGGCCGTACTCCCCAGGCGGGGCGCTTAATGCGTTAGCTAAGACACAGAGGCCGTGGAAGGCCCCAAAAACTAGCGCCCACAGTTTACGGCATGGACTACCAGGGGATATAACCCGGGCCGCACGGGCG
+
CCCFEEGGGGGGCFFGGGGAFFGFFGGGGGGGGGGGDGGGGGGGGGGGGGGGGGGGGEGGGGGGGGGGGGGGGGGGGGGGGGGGGGGGGGGGGGGGGGGGGGGFGGGGGFGGGGDF8EDEGGGGGDDGEGGGGG>EGED>7C79CFGG?EGGGE:FFGGFFFF8CA=A>F><@(9(A@CDFB=9;69>B>??><AFB3<??F))).248::4:??F:>16;B?BFF029*0((,9))-(,,<03?(482644:?2;(348))4((.:B?04(,)).).((47-(4,(4((3((
@M00689:251:000000000-CJTJ5:1:1101:23654:3349 2:N:0:12
CGACGACCATGCATCACCTGTACACCAACCACAAGGGAAACTACATCTCTGCAGCGATCTGGTGTATGTCAAGCCCAGGTAAGGTTCTTCGCGTTGCATCGAATTAATCCACATGCTCCGCCGCTTGTGCGGGCCCCCGTCAATTCCTTTGAGTTTTAGCCTTGCGGCCGTACTCCCCAGGCGGGGCGCTTAATGCGTTTGCTACGACACGGAGGCCTTGGAAGACCCCGAAACCTAGCGCCCCAAGATTACGGGCTGGCGTGCCGTGGTAGCTAACCCTGGCATCTTCGACTC
+
GCEGGGGFEGGGGGGFFGGGGGGFF<FG@ECFFGGGG<FGGGGGGGFGGFGGGFFGGFGGGGEGGGGGGGFAFGCFFGGCFCAFBFGGGGGGGE7FEFFFCFGCGGGGGFCFF8ECF;26A>EGGGGD89C@@EE6@6CEDG69<FGFAGCCCFAFGGFFFFFFBB@=AFFAF@*(A>CD;-(,36>F91<0)-.514((,6).)-,((-((4(4:6))).3)3(40:D3)((491:2239B((((,()..)43(((-4((,(,,((-4,))46<6(((,30((),)-)(,(-(
@M00689:251:000000000-CJTJ5:1:1101:23672:3350 2:N:0:12
CGACGACCATGCATCACCTGTACACCAACCACAAGGGAAACTACATCTCTGCAGCGATCTGGTGTATGTCAAGCCCAGGTAAGGTTCTTCGCGTTGCATCGAATTAATCCACATGCTCCGCCGCTTGTGCGGGCCCCCGTCAATTCCTTTGAGTTTTAGCCTTGCGGCCGTACTCCCCAGGCGGGGCGCTTAATGCGTTAGCTACGACACAGAGGCCGTGAAAGACCCCTACACCTACCGCCCACCTTTTCCGGACTGGACTCACAGGGGATCTCAACCTGGCTGATCATGCCAT
+
GGFCFEGGGGGGGGECFGGGGGGGGGGGGGGGGGGGGGGGGGGGGGGGGGGGGGGGGFGGGGGGGGGGGGGGGGGGCGGGGGGGGGGGGGGGGGGFGGGGGGGGFGGGGGGGGGFGGGGGGDGGDGGGFGEGCGGGGGGGG>6EDFFGFGGG6EDFGEFFFFFC5>AAB>AFF9CEGF45A>>B>9>(4>FFFBAA04??04<AB019491(3318<>>0(-.)(,.(><)3(4C02((((042<0(442).(-(((44.4..,.,-((-(---)-)(3.2(,((().))).)))
@M00689:251:000000000-CJTJ5:1:1101:13882:3353 2:N:0:12
CGACGGCCATGCACCACCTGTACACCAACCACAAGGGAAACTACATCTCTGCAGCGATCTGGTGTATGTCAAGCCCAGGTAAGGTTCTTCGCGTTGCATCGAATTAATCCACATGCTCCGCCGCTTGTGCGGGCCCCCGTCAATTCCTTGGAGTTTTAGCCTTGCGGCCGTACTCCCCAGGCGGGGCGCTTAAGGCGTTAGCTACGGCACAGAGGCCGTGGAAGGCCACTAAACCTAGCGCCCACCGTTAACGGCAGGGACTACAAGGGGAACGAAACCAGGCGAGGCGGGCTCG
+
FECFCDFGCFFCEFC<DFC@FAEDFGGGGGGGGGGFCFEEGGGGGFGFGGGGGGGGGGGGGGGGGGFGGGGGGGGGGGGFCGGGFGGGGGGGGGGGGGAGGGGD8FGFFGGEGCB>EGGCG8CE78?EDFGGGG>B68@7DDE7@FG7C+=,@,:C7EFFF8@CE@9)75ADFBF@5>FGFF>>>FFFFBF?F4)0;0(2:4:AD1((-48232(-,7(29?<<3.((**0().9(()(43),40,-(,(()-4(916(4((,58)5<(-460-43((,(,-2(((-6(2,(((-
@M00689:251:000000000-CJTJ5:1:1101:16213:3378 2:N:0:12
CGACGGCCATGCAGCACCTGTACACCAACCACAAGGGAAACTACATCTCTGCAGCGATCTGGTGTATGTCAAGCCCAGGTAAGGTTCTTCGCGTTGCATCGAATTAATCCACATGCTCCGCCGCTTGTGCGGGCCCCCGTCAATTCCTTTGAGTTTTAGCCTTGCGGCCGGACTCCCCAGGCGGGGCGCTTAATGCGTTAGCTACGACAAAGAGGCCGTGGAAGACCACAACACCTAGCGACCACCGGTTACGGCAGGGGATACCAGGGGAACAAAACCGGGAGGCACCGGCAGG
+
FCC@@CF@@CEECFFCCFF@EAFGGGGGGGGGGGGFFGGGGGGGGFFGGGFGGGGGGGFGGGGGGGGGGGGFFGFGGGGGGGGGFGGGGCDCGE7CEGGGEFGFFGGGGGGGGGFG,@+AE=EGGGGGGGGGGGGGGGC7CDGFC@DFFC<CFG79EDF6?ACFFF>=27)6>(:@/2FD?=99BFFB0138<ABF9:2?:2).,32373(((4810,(-24>04:7(**0,:(7(,2(,4>3>((((-4276:1-(-((((,)).360(-(-4(8:7:6>2-(-((((3((,((
@M00689:251:000000000-CJTJ5:1:1101:12252:3388 2:N:0:12
CGACAACCATGCAACACCTGTACACCAACCACAAGGGAAACTAAATCTCTGCAGCGATCTGGTGTATGTCAAGCCCAGGTAAGGTTCTTCGCGTTGCATCGAATTAATCCAAATGCCCAGCCGCTTGTGCGGGCCCCCGTCAATTCCTTTGAGTTTTAGCCTTGCGGCAGTACTCCCCAGGCGGGGCGCTTAATGCGTGAGCTACGAGACAGAGGCAGTGGAAGACGACGAAACCTAGCACCCACAGGTGACGGAGTGGACAACAGGGGGACCAAAAGCGGGAGGCGAGGGCTAG
+
FF@FCCFC:<EE<CC<BC8<ECECFFGGGDGGF@FCDCFGGAF,C,6CAEFEFFFDEGGCGGFFGG9FE<FFEEFDEFGFGGGGEFD99FGGGG:@?F,=6E8E7EF9ECF8EEE9,@6,=DE676DE?FGGGGGE>3+6+=@9+=B@?9?AFAC79>CA?9>CC==@)=:CA*787-97?0-25>3979:?2)649?(36:)2,3((-(.87>(((4,5(,5::?((77<(,(2((.(.)),(((4(4(62<B(((42)().(.(.4136(((,,.((-44,,,(-(,(((((.
@M00689:251:000000000-CJTJ5:1:1101:13190:3412 2:N:0:12
CGACGGCCATGCAGCACCTGTACACCAACCACAAGGGAAACTACATCTCTGCAGCGATCTGGTGTATGTCAAGCCCAGGTAAGGTTCTTCGCGTTGCATCGAATTAATCCACATGCTCCGCCGCTTGTGCGGGCCCCCGTCAATTCCTTTGAGTTTTAGCCTTGCGGCCGTACTCCCCAGGCGGGGCGCTTAATGCGTTAGCTACGACACAGAGGCCGTGGAAGACCCCTACAACTAGCGCCAGCCGTTGACGGCAGGGCACAACGGGGGAAAACAACCGGGGGACGCGGGATCG
+
FFEFEDFGDFEFFGFCEEGAFFFDEFGGGGGGGGGGCGGGGGGGGGGGGGGGGGGGFFGGGGFGGGGGGGGGGGGGGGGGGGGG9FFGGGGGGGGGGFFGEFEFGGGGGGGGGGGGCGFGGGGGGGGGGGGGGGGDE+=@CD6;CAGGFGGGGEG7@FGFFFF@9AB=2@A=@DFFG=**?D=>9B170><(64)53,-184)-4?B079:1:>66:>29B:?FFB:47*817)947)(4(8,((-4(((-,4>>9(47(-(,(((-:;(7,(,(.((-12(-(,,(-30(((((
@M00689:251:000000000-CJTJ5:1:1101:21483:3414 2:N:0:12
CGACGGCCATGCATCACCTGTACACCAACCACAAGGGAAACTACATCTCTGCAGCGATCTGGTGTATGTCAAGCCCAGGTAAGGTTCTTCGCGTTGCATCGAATTAATCCACATGCTCCGCCGCTTGTGCGGGCCCCCGTCAATTCCTTTGAGTTTTAGCCTTGCGGCCGTACTCCCCAGGCGGGGCGCTTAATGCGTTAGCTACGACACAGAGGCCGTGGAAGACCCCTAACCCTAGCGACCACCGTTTACGGCATGGACGACCAGGGGAACCAATACGGGCTGCGCGGGCTAG
+
GFDFEDEFGGFGGGGFGGGCFGGGGGGGGGGGGGGGGGGGGGGGGGGGGGGGGGGGGGGGGGGGGGGGGGGGGGGGGGGGGGGGGGGGGGGGGGGGGGGGGGGGGGGGFGGGGGGGGGGGGGGGGDGGGGGGGGGDGDGGGGEGGFGGFGGFGGGGGGGFFFE@EA=):A@@ABCFGFGG?B@9@>>B961?<>DFFBB<?FA>?:<B9>F6?BF?B999;??:(2<:*/)(((*(4((-(8660(-,(.()4?(3(3:).(((-((-((-(((,1)))(32(,4-(390(-(((
@M00689:251:000000000-CJTJ5:1:1101:9781:3424 2:N:0:12
CGACGGCCATGCATCACCTGTACACCAACCACAAGGGAAACTACATCTCTGCAGCGATCTGGTGTATGTCAAGCCCAGGTAAGGTTCTTCGCGTTGCATCGAATTAATCCACATGCTCCGCCGCTTGTGCGGGCCCCCGTCAATTCCTTTGAGTTTTAGCCTTGCGGCCGTACTCCCCAGGCGGGGCGCTTAAGGCGTTAGCTACGACACAGAGGCCGTGGAAGCCCCCGACACCACGCGCCCACCGTTTACGGCAAGGGAGACAGGGGGAACAAGTCGAGGGTGCCGGGGCCGG
+
GGGGGEGGGGEFGGFGFGFCGFGFGGGFGGGGGGGFDGFGGGGFGGGGGGGGGGGGGGGGGGGGGGGGGGGGGGGGGGGFFGGGGGGGGGGGGGGGGGGGGGGGGGGGGGGGGGFGFGGDGCGGGGGGGGDGGGGGGGG+@+7CFAFGFGGFGFGFGGGFFFEFFFF92>AD=DF(;2;DF2/22>;9;>:BA2)(43064<522?:>(,(.,5?6?9029?)((((-1)76>97(-,(4()3881>0:>14,40>08?(((,2<((,,(((((.(-)(-4(((-(((,(-(-,(
@M00689:251:000000000-CJTJ5:1:1101:12024:3427 2:N:0:12
CGACGGCCATGCATCACCTGTACACCAACCACAAGGGAAACTACATCTCTGCAGCGATCTGGTGTATGTCAAGCCCAGGTAAGGTTCTTCGCGTTGCATCGAATTAATCCACATGCTCCGCCGCTTGTGCGGGCCCCCGTCAATTCCTTTGAGTTTTAGCATTTCGGCCGTACTCCCCAGGCGGGGCGCTTAATGCGTTGGCTACGACACAGAGGCGGGGGAAGACCCCGAAACCTAGCGGCAACAGGTGACGGCAGGGGCAACCGGGGAGCAGAAACCGGGACGGCGTGGCAGG
+
FCC@CCCF:CEFADEEDAF<EDFCEFFGGGGGGGGGCFGGGGGGGGGGGGFGGGGGGGGGGGAFGGFFFGGGGGGGGFGFGGGGCGFCGGGGGFEGGGDDEFGGGGGCFGGGGFF8==DGDG@EGDG8,@CEGGG+@CD+=DGCCFFG7C?FG3;EFGGF+9;*0=A5):>D2@E;9=<58@9249(413<BA2<99,((.,(4(4:>;934((,((,(49;FF02(4*/.3((2.(.(4(.(-1(4(.(6)49(4(47(((43(((4961,4(3:3((491((-(((((-((((
@M00689:251:000000000-CJTJ5:1:1101:19949:3441 2:N:0:12
CGACGACCATGCAACACCTGTACACCAACCACAAGGGAAACTACATCTCTGCAGCGATCTGGTGTATGTCAAGCCCAGGTAAGGTTCTTCGCGTTGCATCGAATTAATCCACATGCTCCGCCGCTTGTGCGGGCCCCCGTCAATTCCTTTGCGTTTTAGCCTTGCGGCCGTACTCCCCAGGCGGGGCGCTTAATGAGTTAGCTACGACACAGCGGCCGTGGCAGACCCCTACACCTAGCGCCCACCGTTTACGGCATGGCACACCAGGGGAACAAATCGTGGCTGCACCGTGT
+
GGGGGGGGCEFGGGGGGGGCGGGGGGGGGGGGGGGGGGGGGGGGGFGGGGGGGGGGGGGGGGGGGGGGGGGGGGGGGGGGGGGGGGGGGGGGGGGGGGGGGGGGGGGGGGGGGGGGGGGEGGGGDGGGGGGGGGGGGGG@7CEFGFGGFF7,@@EGGF5@CF@C9AAAFFFF?=E=FFDCA25;9;9((1<?><A))6<44>4<BFFB>B(((499993(3(8?:70(1*)(((2887((9>90:?9B:?1211-3((((().(((.430(((...)4((.3((,(.3(4:((
@M00689:251:000000000-CJTJ5:1:1101:12043:3441 2:N:0:12
CGACGGCCATGCATCACCTGTACACCAACCACAAGGGAAACTACATCTCTGCAGCGATCTGGTGTATGTCAAGCCCAGGTAAGGTTCTTCGCGTTGCATCGAATTAATCCACATGCGCAGCCGCTTGTGCGGGCCCCCGTCAAGTCCTTTGAGTTGTAGCCTTGCGGCCGTACGCCACAGGCGGGGAGCGTAAAGCTTGAGATACGACACAGAGGCAGGGGAGAACCCACACGAATAGGCACAAGAGTAGACGGGAGGGACAAAAGAGGGCAGAAGAGAAGGCGAGACGGGGGAG
+
C=:::C@FE@FF<,6,;;,,-,;,6;CEC,B:@EC@@DEFC,CE@,6CA,C<CF8:BD<,CFD@,<@BAFGGFGCFFFG<FFGGGGD,?ABCE+8@FGC8>FF=@=F,,CF8F89E+@0++,@?EGFGGGGGGGG+=+=+=CG+?8<+;5BFGF,,272+*9*:5=545A)-((825>?7A(-,(,-(((3,4(6<))((.(.6)-39(22(((-(((,,(,(((,((110((-)(43)(444(((.))).)(42:>>(,,(31(.(.(((,((,(4,,(.((-(-(-4-0((,4
@M00689:251:000000000-CJTJ5:1:1101:12663:3442 2:N:0:12
CGACAGCCATGCATCACCTGTACACCAACCACAAGGGAAACTACATCTCTGCAGCGATCTGGTGTATGTCAAGCCCAGGTAAGGTTCTTCGCGTTGCATCGAATTAATCCACATGCTCCGCCGCTTGTGCGGGCCCCCGTCAATTCCTTTGAGTTTTAGCCTTGCGGCCGTACTCCCCAGGCGGGGCGCTTAATGCGTTAGCTACGACACAGAGGCCGGGGAAGACCCCCAAACCTAGGGCCCACCGGTTAAGGCATGGACAAACGGGGAAACTAATCCGGGGGGGGTGGGAGAG
+
FCCFEEFGFFFFFGFFFGG@FDGDFFGGGGGGGGGGDGGGGGGGGGGGGGGGGGGGGGGGGGGGGGGGGGGGGGGGGGGGGGGGFGGDGGGGGGGGGGFGGGGGFGGFCGGGGFEFEGDEGGEGGGGF89EGGEGG+@C=CCC7FFGGF7DFE9EGCFGCAFFFFBBF>B>A==C=7AGGFF299F39;((344<BF31:<<2641:B>9B?((413>(3>><:8(46*)0(.(*.54(..>(41(7(46<).8(4)4:35).1006<B03.()).).41430(((((((((((,
@M00689:251:000000000-CJTJ5:1:1101:20986:3453 2:N:0:12
CGACAGCCATGCATCACCTGTACACCAACCACAAGGGAAACTACATCTCTGCAGCGATCTGGTGTATGTCAAGCCCAGGTAAGGTTCTTCGCGTTGCATCGAATTAATCCACATGCTCCGCCGCTTGTGCGGGCCCCCGTCAATTCCTTTGAGTTTTAGCCTTGCGGCCGTACTCCCCAGGCGGGGCGCTTAATGCGTTAGCTACGACACAGAGGCCGTGGAAGCCCCCGACACCTGGCGCCCACCGTTTACGGCAGGGCATACCCGGGAGACTAACCAGGGGTGGCATGGCGCG
+
GGGGGGGGGGGGGGGGGGGCGGGGGGGGGGGGGGGGGGGGGGGGGGGGGGGGGGGGGGGGGGGGFGGGGGGGGGFGGGGGGGGGGGGGGGGGGGGGGGGGGGGGGAFGGGGGGGGGDGGGGGGGGEGGFGGGGGGGGGGGGGGGGFFGFFGFCAFFFGGFFFF@<=AAAFFFFFEBGFGGFFFFFF0(4>BF9<ABB?:BFFFA<(3;47720:::203996<B(,21<)8(4973(,.((0(48<13146A1(,-(34(4(34(.436(-,().)(.).(-((((((-(.((((
@M00689:251:000000000-CJTJ5:1:1101:22554:3480 2:N:0:12
CGACAGCCATGCAGCACCTGTACACCAACCACAAGGGAAACTACATCTCTGCAGCGATCTGGTGTATGTCAAGCCCAGGTAAGGTTCTTCGCGTTGCATCGAATTAATCCACATGCTCCGCCGCTTGTGCGGGCCCCCGTCAATTCCTTTGAGTTTTAGCCTTGCGGCCGTACTCCCCAGGCGGGGCGCTTAATGCGTTAGCTACGACACAGAGGCCGGGGAAGACCCCTACAACTAGCGACCACCGTTTACGGCCTGGACTACCAGGGTATCGAAACCTGGTGGCACCGGCGCG
+
GGEGGGGGGGGFGGGFFFGDGFGGGGGGGGGGGGGFGFGGGGGGGGGGGGGGGGGGGGGGGGGGGGGGGGGGGGGGGGGGGGGGGGGGGGGGGGFGGGFGGGGGGGGGGGG@EFGGFGGGGGGGCCFGCFGGGD8CEGGEGGGGGFGGFGGFGGCGGGGFFFFFFFFF>879=9E@G@FDFFFFFFFFFF?FADA<0(4?FFB<??<>9;3(38?B?9((414(4:127*81()9)52(((.(-,4144(44??2((43,.)((.53?B17))(((((4(43(,-3(,((,((((
@M00689:251:000000000-CJTJ5:1:1101:18844:3492 2:N:0:12
CGACAGCCATGCACCACCTGTACACCAACCACAAGGGAAACTACATCTCTGCAGCGATCTGGTGTATGTCAAGCCCAGGTAAGGTTCTTCGCGTTGCATCGAATTAATCCACATGCTCCGCCGCTTGTGCGGGCCCCCGTCAATTCCTTTGAGTTTTAGCCTTGCGGCCGTACTCCCCAGGCGGGGCGCTTAATGCGTTAGCTACGACACAGAGGCCGTGGAAGACCCCTACAACTAACGCCCACCGTTTTCGGCCGGGACCAACGGGGGAGACAAACCTCGCGGGAACGGAGTG
+
GEEFEEGGF9FFFGEGGGGDGG9FFFGGGGGGGGGGGFGGGGGGGEGGGGGGGGGGGCFGGGGGGGGGGGGGGDGGGFGFGGG<EFGGGFGGGGGGGGAGGGGDGGGGGGGGGGGGC;8EGDGGGGFGGGGGGGGGEG>+@CCDCFDCDGFFGGFCFGCFF5@E<=ABFFF9>BEEF>>CF2>@(66>FF:(44>AF:(439A<B<?>412::31<19919142(((4**044,C?()(,(0-21:1(4((),-(((((4((-((((4(-,(((.((((.(.((--((((-((((
@M00689:251:000000000-CJTJ5:1:1101:18715:3525 2:N:0:12
CGACAGCCATGCATCACCTGTACACCAACCACAAGGGAAACTACATCTCTGCAGCGATCTGGTGTATGTCAAGCCCAGGTAAGGTTCTTCGCGTTGCATCGAATTAATCCACATGCTCCGCCGCTTGTGCGGGCCCCCGTCAATTCCTTTGAGTTTTAGCCTTGCGGCCGTACTCCCCAGGCGGGGCGCTTAATGCGTTAGCTACGACACAGAGGCCGTGGAAGACACCGAACCCTAGCGCCCACCGTTTACGGCATGGACACACCAGGGAGCAAAACCAGGGTGGCCGGTACCG
+
FEDFEEEFEGGGGGGGGGG<FFFGFGGGGGGGGGGFGGFGGGGGGFGGGGGGGGFEGFFGFGGGGGGGGGGGGGGGGGG@FGGGDGGGGGGGGGGGGGFGGGGGGCGFGGGEFFGGG;FGD=EEEGGGGGGEGGCE6CDEDCCFGFGGFG76@7DEFGFFFFFFEF==A=ADA9C:FFGGFF259993416:<24ABFFF0).4,,:9;302(,44?;>;14237:4(*).1(,1(43.,35;06,-(-5<)464(((.).)(,-(-440((((((242((-(.(((((,(--.(
@M00689:251:000000000-CJTJ5:1:1101:16476:3529 2:N:0:12
CGACAGCCATGCAGCACCTGTACACCAACCACAAGGGAAACTACGTCTCTGCAGCGATCTGGTGTATGTCAAGCCCAGGTAAGGTTCTTCGCGTTGCATCGAATTAATCCACATGCTCCGCCGCTTGTGCGGGCCCCCGTCAATTCCTTTGAGTTTTAGCCTTGCGGCCGTACGCCCCAGGCGGGGCGCTTAATGCGGTAGCCACGACACAGAGGACGGGGAAAGCCCCAAAAACAAGCGCCCAACGGTTACGGAAAGGAAAACAAGGGAAGCCAATACGGGGTGGCAGGTGTAG
+
C=:8FEEDCFFFDGGFFE<<CEFFGGGGGGEFGFGFGGGGCGGFCFFGFGGCGGAFGGGGGGGGGGGGFFGGGFDFGGFFGGGGFDGGFGGGGGGGGFAFEGG8@FGGGGAB=@F@,=AE>CEECEGGGGGGGEDC8CC@CDGFFFGDFGGGGE7AFGGF?8CEEAFFBF7>4)7)=9C5?89>BF991(426)649(4;<4),.2431((((,,(47160,,(((,-1*0(.(9(.((-,.(412((((()-3((,4:((.41(..43(4-,(.,(,.,43((-((((4,(.))
@M00689:251:000000000-CJTJ5:1:1101:24470:3560 2:N:0:12
CGACGACCATGCATCACCTGCACACCAGCCACAAAGGGAACAACCATCTCTGGCCGCATCCAGTGCATGTCAAGCCCAGGTAAGGTTCTTCGCGTTGCATCGAATTAATCCACATGCTCCGCCGCTTGTGCGGGCCCCCGTCAATTCCTTTGAGTTTTAGCCTTGCGGCCGTACTCCCCAGGCGGGGCGCTTAATGCGTTAGCTACGGCACGGCACCCGTGGAAGGCACCCCCCACCTAGCGCCCACCGTTTACGGCATGGGCGCCCAGGGGATCTCATCCCGGGCGCT
+
GGGGGGGGGGGGGGGGGGGGGGGGGGGGGGGGGGGGGGGGGGGGGGGGDGGGFGGGGGGGGGGGGGGGGGGGGGGGGGGGGGGAFFFGGFFGGGGGGGGGGGGGGGGGGGGGGGC@DFFGGGGGG8+8=39EGGDEGGGGGG6>CFGGFGGGFGGG>FGFFFFFFFFFA92=9@2@F9DGB5@>@;099;>:6<ADB6:0?(:4)84(77;B>0((4(441(,8,((4**<>0(/4:(5)5)4;>0,46?0:(:<06(,3(,,((-4(3080(-8A).)-)(-((((,(
@M00689:251:000000000-CJTJ5:1:1101:20293:3567 2:N:0:12
CGACGACCATGCACCACCTGTACACCAACCACAAGGGAAACTACATCTCTGCAGCGATCTGGTGTATGTCAAGCCCAGGTAAGGTTCTTCGCGTTGCATCGAATTAATCCACATGCCCCGCCGCTTGTGCGGGCCCCCGTCAATTCCTTTGAGTTTTAGCCTTGCGGCCGTACTCCCCAGCCGGGGCGCTTAATGCGTTAGCTACGACACAGAGGCCGTGGAAGACCCCGACACCTAACGCCCACCGGTTAAGGCAGGGACTACCAGGGTATAGAAAACTGGCTGCTCGGGCAAT
+
FGGGGDGGEFGGGFFGGGGFGE@FGGFGGGGFD,FCFEEEFCDFE9C9EC<CFEEC@<FGG,A@EDFG@5FE,@,?4F=<DEFDGGGGDEEECFG+@,4D8FEFDGGCGGGGFCEF,D8+@+==ECFG,,CE@@EGGEC;6C9C27=C;+<@CCAED9*=9AE@=54)))0(/8CFC@FG)(2:B@1301(4))-5(4((-)--.8:12(4(.5(4(460047(.((41)7,,49:2)((-7((3(((41().,(4(,(,-(((442:?(5,4)642(4))5,,4())(((((((
@M00689:251:000000000-CJTJ5:1:1101:9915:3579 2:N:0:12
CGACAACCATGCAGCACCTGTACACCAACCACAAGGGAAACTACATCTCTGCAGCGATCTGGTGTATGTCAAGCCCAGGTAAGGTTCTTCGCGTTGCATCGAATTAATCCACATGCTCCGCCGCTTGTGCGGGCCCCCGTCAATTCCTTTGCGTTTTAGCCTTGCGGCCGTACTCCCCAGGCGGGGCGCTTAATGCGTTCGCTACGACCCAGAGGCCGTGGAAGACCCCCACACCTAGCGCCCCACGTTTACGGGATGGCCCACCAGGGTAACGCAACCGAGCTGGCCAGCGCC
+
GGGGGGGGGGGGGGGGGGGCGGGGGGGGGGGGGGGGGC@FGGFGFEFGGGGGGGGGEGGGGGGGGFGGGGCEGGGGGGGGGGGGGFGGGGGGGGGGGFGGE,>FGFEGGGGGGGGGDFGGGEGGCGFGGGGGGGGEGGGCDD8=7DFGFF+,@8EEGGFFFFF=CF5>BFFAD==EGDFG)(/59>;069:<BD2<02(((41:BF:(,(.,41<<,((76:<4,8:05/5((43(5<246D>0(-46:((6:?(((34(,(((,(8<1.(,)-(4,((((-2-4(4(((((((
@M00689:251:000000000-CJTJ5:1:1101:9918:3597 2:N:0:12
CGACAACCATGCAGCACCTGTACACCAACCACAAGGGAAACTACATCTCTGCAGCGATCTGGTGTATGTCAAGCCCAGGTAAGGTTCTTCGCGTTGCATCGAATTAATCCACATGCTCCGCCGCTTGTGCGGGCCCCCGGCCATTCCTTTGAGTTTTAGCCTTGCGGCCGTACTCCCCAGGCGGGGCGCTTAATTCGTTAGCTACGACACAGAGGCCGGGGAAAGCCCCGACACACAGCGCCCCGCGTTTACGGCGAGGACCAACAAGGTACCTAAACCAGGGTGTCGCGCCC
+
GGGGGDGGGFGGGFFGGGGGGFGFFGGGGGGGGGFFCC@EC9,EEGEGGDCFFGGC+CFGA9EFFGGGGGAE<F,DF6FEFGG8,EFFGF:FGGGGFFGG6F=@F?F<FGGFGF,EADDEGDC>7C6D=8>E6@EEGGD+++4?CC;?9CC:D,;D?;=FFF5)85)1>7))--/)72**8=9944(-2(234).6:7?:(46).:?117<::2(3:(-,,12,(.44*)07>90(-.((,)(((--427(.(12((,--4(4:1,.86)6.)).4)(4((,,(4()((-(((
@M00689:251:000000000-CJTJ5:1:1101:22706:3601 2:N:0:12
CGACGACCATGCAGCACCTGTATCTCGGTTCCCGAAGGCACTTCGTTGCTTCCAACAAATTCCGAGTATGTCAAGACCTGGTAAGGTTCCTCGCGTTGCGTCGAATTAAACCACATGCTCCACCACTTGTGCGGGTCCCCGTCAATTCCTTTGAGTTTCATACTTGCGTACGTACTCCCCAGGCGGATCACTTATCGCTTTTGCTTCGGCACAGAGACTTCTCATGCCCCAACCCAGGGATCATAGTTTACAGCTAGGACTACCAGGGTATCCAAACCTGGCTGCTAGGTTCTTT
+
GGEGEGGGGGGGGGGGGGGFGGGGGGGGGGGGGGGGGGGGGGGGGGGDFGGGFGGGGGGGGGGGGGGGGGGGGGGGGG<FGEGGGGGGGGGGGGGGGGGGGGGGGGFCFGGGGGGGGGGCFGGGGGGGGGGGGGGGGG?ED8CDGACFFGGGGFCFCFCF7FFFF@;@=DBFFFFBCBFGF=BFFB>@>BDEFECEFD;FF<93;<4032;B;;4.6@2:<>AA))640*)-(->6.(((()()-.).)6):3)...304(8,()562.4.4)65)(3186((-())).))))..
@M00689:251:000000000-CJTJ5:1:1101:10606:3603 2:N:0:12
CGACGGCCATGCATCACCTGTACACCAACCACAAGGGAAACTACATCTCTGCAGCGATCTGGTGTATGTCAAGCCCAGGTAAGGTTCTTCGCGTTGCATCGAATTAATCCACATGCTCCGCCGCTTGTGCGGGCCCCCGTAAATTACTTTGAGTTTTAGCCTTGCGGCCGTACCCCCCAGCCGGGGCGCTTAATGCGTTAGCTACGACACAGGGGCAGGGGAAGGACCCGACACAGAGCGACCAAGGGTTAAGGGCAGGAAAACAAGGGTAAGAAAAACGGGCAGGAGTGGACGG
+
C>:@::@@@,CC<<,@CD@<;@CAECFGDFFGGGGCCEGGCFF8FE,CFEGGGGGGG8FFGGBFGGGGEFGGG9<FFGG<FGFD,9E9<EFEEF7FGF8=EGF8@AF<F;E>F844442@@=CEDEG,DFEEGC@=+3=1+=@C+*=FC+=D+55,5>FF*@5C5@AB>B4:-(*0*08C)(,11;:9((-4:)541--3(..:<:?(49((,(-,(4(,-3:((41:*104722(.,(-()(4((,((,().5(-(-3(((.1(..34(...)..((-3(4((3(-(((-8((-
@M00689:251:000000000-CJTJ5:1:1101:12194:3610 2:N:0:12
CGACGGCCATGCAGCACCTGTACACCAACCACAAGGGAAACTACATCTCTGCAGCGATCTGGTGTATGTCAAGCCCAGGTAAGGTTCTTCGCGTTGCATCGAATTAATCCAAATGCTCCGCCGCTTGTGCGGGCCCCCGTCAATTCCTTTGAGTTTTAGCCTTGCGGCCGTACTCCCCAGGCGGGGCGCTTCATGCGTAAGCTACGAACAAGGGGCCGTGGAAGACCACGACACCGACGCGCCACAGTTGACGGGAAGGAAGACAGGGGGAGGAAGAGCAGGGAGGGCGGGAGTG
+
E>@@:@ECCFEEFGGCAFF<EDGGFFGGGGGGGCE,:CEEGGGFGFG9FGGGGGGGGFC<FGEEFGF<<EFEFGBFFFFCFGGGEFGCFGGDEG7=CGGGGGGGFFEFGCF,==4ED;=CGEEG@6?FF8EEEDCC++?=@C1++1?7C++;83,@C95=C+9C@A=>7>@DD28@5>CC56221743(3((.:>BF((-8>4<)(3(-(.((--4(-(4-(.37(419*),4991;((((.-1808).)),(4((,4:,((424(3340((,22(((()(40,((((-233(-(
@M00689:251:000000000-CJTJ5:1:1101:10605:3621 2:N:0:12
CGACGGCCAGGCATCACCTGTACACCAACCACAAGGGAAACTACATCTCTGCAGCGATCTGGTGTATGTCAAGCCCAGGTAAGGTTCTTCGCGTTGCATCGAATTAATCCACATGCTCCGCCGCTTGTGCGGGCCCCCGTCAATGCCTTGGAGGTTGAGCCTTGCGGCCGTAATCCCAAGGAGGGGCGCTTAATGCGTAAGCTGCGCAACAGAGGGCGTGGAAGAGCCCCAAACAGGAGACGAACCATGGAGGGAACGGACACAAAAGGGACAGAGACGAGGGGGAGAGGGGGCG
+
,6+8:@@C:,6:,C,C;@666CC<6;CF,8BFFFFCC,CCC9CCE9FFFCAFFF,6@CF<F@:EED,CC@@FEC@@B8?=FGFD,9EFE,=C=>+:?E,@EFD8ECFAE9<=EE9,9ED8+1=++@D8,44@CG6@E6=4++1++*2;+++@@*43*7;C968:5@)/)-55((**=6?*6(/(..:((6((-)-)4<(-,42)(-(,-(,322(((((-448:?((,**8((-93,.(((.-7(-().()((((((-321(..(((4,-,(,3:(.4((-4(-(4((-(((((-
@M00689:251:000000000-CJTJ5:1:1101:11041:3653 2:N:0:12
CGACGGCCATGCAGCACCGGTATCGCGGTGCCCGAAGGCACTTCGTTGCTTACAAAAAATTCCGAGGATGTCAAGACCTGGTAAGGTTCCTCGCGTTGCGTAGAAGTAAACCACATGCTCCACCACTTGTGCGGGGCACCGGCAATTCATTTGAGTATCAAACTTGCGTACGTACGCCCAAGGCGGATAACTTAGCGATTTTGCTTGGGCAAGAAAACGTCGCAACCCAAGACCAAGTGATCAGCGTTTAAAGGAAGGAGTACACGGGCAAGAAAAACAGGAGAGAGGAGGCAGA
+
,4:86@78:CEC@FC<,;++8@6<,BFE+7+6,BFB@F,CFF,,8CCEE96,::F,CDC,EA,BFB+@,B,C,?<<=8,AFFEDD8FE,A;,BEEG+=C66+@CG,4@<FB,A788D=6,666,@=D8D,@@CC>**8;43**3;9*=+++11<C;+2:++15==C*622(6331(*(:1)/(,.39(,..-)-.47(((().4))),(.4((((((,(.37(7(,(,1C:8(27(,-62)*.),((((,.4<)(41:02(5)66-3>(4,(,,.((((4((-((((-((43(-(
@M00689:251:000000000-CJTJ5:1:1101:13210:3755 2:N:0:12
CGACAGCCATGCACCACCTGTACACCAACCACAAGGGAAACTACATCTCTGCAGCGATCTGGTGTATGTCAAGCCCAGGTAAGGTTCTTCGCGTTGCATCGAATTAATCCACATGCTCCGCCGCTTGTGCGGGCCCCCGTCAATTCCTTTGAGTTTTAGCCTTGCGGCCGTACTCCCCAGGAGGGGCGCTTAATGCGTTAGCTACGACACAGAGGCCGTGGAAGACCCCTACACCGAGCGCCCACCGGTTACGGGAAGGACGAACAGGGGATAGAATGCTGGCGGCGCTGTCTC
+
FECCGGEFFEFGDGGDFEG<EDFCFGGGGGGGGGGFEGGGGGGGGGGGGGGGGGGGGGGGGGGGGGGGGGGGGGBFGGGGGGGGFFGGGGGGDGFGGGGGGGGGGGGGGGGGGGGGAFFGGGEGGGFGDGGGGGGGG>C8CDCDFFG7DDDGGECCGGGFFFFF5=AAABBFD)/.=47CF(-2522694;?E5CE60,22)).,,39;B?F?FF2:92>>?)(,4(4**0(5(>(-7(,(02((47(470)41(((,-4:(-40(8(31(((().)))).4,((3(((-())-
@M00689:251:000000000-CJTJ5:1:1101:11924:3789 2:N:0:12
CGACGGCCATGCATCACCTGTACACCAACCACAAGGGAAACTACATCTCTGCAGCGATCTGGTGTATGTCAAGCCCAGGTAAGGTTCTTCGCGTTGCATCGAATTAATCCAAATGCTCCGCCGCTTGTGCGGGCCCCCGTCAATTCCTTTGAGTTTTAGCCTTGCGGCCGTACGCCCCAGGCGGGGCGCTTCATGCGTTAGCTACGACACAGAGGCCGGGGAAGACCCGAACACAGAGCGCCCACGGTTTACGGAAGGGACTACAAGGGGCGAAAAGGCGGGAGGGTCGGGCGCG
+
FFCCCDFF:@FDDFFAEFE@FCFFFFFGGFGGGGGG:EEGGGGFFFFFGFGFGGGGGGGGGGGGGGFGGCCFGGGGGGGEGGGGGGGFGGGGGGDCCG,@BEECFFG<EFG8F,=E=EGGGCEEGDGGGFGCEEGECCD8DGG79BFCF?FFG,D7@F>BFAEFFFAF7A/:>(5(=27DA516;917;1?(66<2946:(4).)(-((,,.,,4((3(-49::3<1:))0(92*(.(,--7(42(4,3(.6??1((4-((..5)54?B(((-(-3(((((4(-((((-(4(((,
@M00689:251:000000000-CJTJ5:1:1101:9770:3792 2:N:0:12
CGACAACCATGCACCACCTGTACACCAACCACAAGGGAAACTACATCTCTGCAGCGATCTGGTGTATGTCAAGCCCAGGTAAGGTTCTTCGCGTTGCATCGAATTAATCCACATGCTCCGCCGCTTGTGCGGGCCCCCGTCAATTCCTTTGAGTTTTAGCCTTGCGGCCGTACTCCCCAGGCGGGGCGCTTAATGCGTTAGCTAAGACACAGAGGCCGTGGAAGACACCTACACCAAGCGCCCACCGTTTACGGGAAGGACCAACAGGGCAGCTAAACGAGGCAGGCGAGCACC
+
GGDGGGGGGGGGGGGGDCGCFFGCEFGGGEGFEFG@C<FGGGFFGFFEFGGGGFGGDGGGGGGGGGCGGGAGFG,FFEGEEFGGGGGGGGGGGGCCFFGGGGGGGFGGGFGGGGGG8AFGGGGGCG?D8D6=EEEEC8CCDGEFD?FGFDC7CCCFFCCFFFFFF@9>A4>=A5CBFFGCF25=9>9((284)))622:406A4-3)4(14833:?((--1(50(((.**),4(9(,,(-,0(3063((86)36((-,-.(,(((-.(8(1(-(-).(-,-1-4((,(,((((,
@M00689:251:000000000-CJTJ5:1:1101:15675:3794 2:N:0:12
CGACGACCATGCAGCACCTGTACACCAACCACAAGGGAAACTACATCTCTGCAGCGATCTGGTGTATGTCAAGCCCAGGTAAGGTTCTTCGCGTTGCATCGAATTAATCCACATGCTCCGCCGCTTGTGCGGGCCCCCGTCAATTCCTTTGAGTTTTAGCCTTGCGGCCGTACTCCCCAGGCGGGGCGCTTAATGCGTTAGCTACGACACAGAGGCCGGGGAAGACCCCGAAACACAGCGCCAAACGTTTACGGCAGGGACAACAGAGGTAGAGAGAACGGGGGGCCAGGAGTC
+
FFEFCEEGDFFCCGGFDFF<FEGFEFGGGGGGGGGGDE8EGGGGGFGGGGGGGGGGGGGGGGGGCGGGGGCGGG7FFFGEFFGGGGGGGGGGGGGGGGGFGGGGGGGGGFFGGGGGGGFGGEGC@CFG?EGGGGGGG6?ADGGGGFGGFGFGGGGGFGFFFF@@BFFBBFFFFBFECDGGFF>>>;(9;(:(:)6A>B0<?A9A<?B0,326(5:020(4>B647:?6C)7((20(,4190>>0(,8.3(42<?43((46,(,(,(.5:),,.).(-()(,-(46(((,((4((
@M00689:251:000000000-CJTJ5:1:1101:17202:3797 2:N:0:12
CGACAACCATGCACCACCTGTACACCAACCACAAGGGAAACTACATCTCTGCAGCGATCTGGTGTATGTCAAGCCCAGGTAAGGTTCTTCGCGTTGCATCGAATTAATCCACATGCTCCGCCGCTTGTGCGGGCCCCCGTCAATTCCTTTGAGTTTTAGCCTTGCGGCCGTACTCCCCAGGCGGGGCGCTTAATGCGTTAGCCACGAAACAAAGGCCGTGGAAGACCCCAGAAACGAGGCCACAACGTTTAAGGCATGGACCACCGAGGGAACCAACCCGGGCAGGCGGGGCAGG
+
FEEFGGGGCFFFFGFCFFC@FDFGGGGGGGGGGGGGGGGGGFGGGEFDFFDFGGGGGEGGGGGGGGGGGGGGGGGGGGGGGGGGGGGGGGGGGGGGGGFEGGE8DFGFFGGGGCE=4@6@E>ECEGGGGGGGGGGGGED1@C>FGFGGFGGGGDFGFGGFAFFF5@BFFB>D4=C@EAC@?(06:@2760(2.4649?0:1)).(311(((((,.8(4>F0(,(.4137*).(47(-(-(()-((,4-2,2-)5(.)4:)).(-(((-3((,((.8((((490,,((--(4(,1-
@M00689:251:000000000-CJTJ5:1:1101:20595:3801 2:N:0:12
CGACGGCCATGCAACACCTGTACACCAACCACAAGGGAAACTACATCTCTGCAGCGATCTGGTGTATGTCAAGCCCAGGTAAGGTTCTTCGCGTTTCATCGAATTAATCCACATGCTCCGCCGCTTGTGCGGGCCCCCGTCCATTCCTTTGAGTTTTAGCCTTTCGGCCGTACTCCCCAGGCGGGGCGCTTAATTCGTTAGCTACGTCCCGGGGGCAGTGGGAGGTCCCTACACCTAAGGCCCACCGTTTCAGGGCGGGGCTCCCAGGGGATCGAAACGTGGGCGGACAGGTAGT
+
FGGGGGGGGDFGGAFFGGGCFGFFGFGF7@@FFGFCGGFFGGGGGFGAAF<EEAFG@FGGF@EDEGCFGDEE@@FEF<FAEFCFFFFGG9,884C+9FDEDFG8FFG,AFGGCEFF8=D=1+@E8C+=,,+@@E=EGGD+=0CDG+D9CGC,:<D9@>*+;8=**0:)>2)04)8.=>D8?5(:3>((,(-(--))-5<:,6.)46(,(((((((-((,((,.-,,.)/**,31F0(),((02(2(4(1>44)..(,(-3(-(((()-(-3(((-(-((,,4((-(-(-(()))-
@M00689:251:000000000-CJTJ5:1:1101:19922:3846 2:N:0:12
CGACGACCATGCAACACCTGTACACCAACCACAAGGGAAACTACATCTCTGCAGCGATCTGGTGTATGTCAAGCCCAGGTAAGGTTCTTCGCGTTGCATCGAATTAATCCACATGCTCCGCCGCTTGTGCGGGCCCCCGTCAATTCCTTTGAGTTTTAGCCTTGCGGCCGTACTCCCCAGGCGGGGCGCTTAATGCGTTAGCTACGACACAGAGGCCGTGGAAGCCCCCTACAACTAGCGACCACCGTTTAAGGCCGGGACTACCAGGGGATCGAACCCTGGGCGCTCTGGTCC
+
GGGGGGGGCFFEFGFGGGGDGFGGGGGGGGGGGFGDGFGGGGGGGGGGGGGGGGGGGGCGGGGGGGGGGGFFFGGGGGGGGGGGGGGGGGGGGGGGGGGGGGGFGGGGGGGGGGGGGGFGGGGDGGFGFFE=EGGGGGGEDDEC@FGGFGG7DDFFFACCFFE@E98)59AAFFFEGF4:FD@061(4614()6))4:2<?94:<:F90(43??BB?>010030(,13D)<<(,>>?2,((076?((,47().5((((-917((4:B0((-(-(-8(-3:B0(((((-()..),
@M00689:251:000000000-CJTJ5:1:1101:16500:3869 2:N:0:12
CGACAGCCATGCACCACCTGTACACCAACCACAAGGGAAACTACATCTCTGCAGCGATCTGGTGTATGTCAAGCCCAGGTAAGGTTCTTCGCGTTGCATCGAATTAATCCACATGCTCCGCCGCTTGTGCGGGCCCCCGTCAATTCCTTTGAGTTTTAGCCTTGCGGCCGTACTCCCCAGGCGGGGCGCTTAATGGGTTAGCTACGACAAAGAGGCCGTGGAAGACCCCAAAAACAAGCGCACACCGTTTACGGCATGGAAGACAAGGGTAGATAAACCGGGGTGGCAGGGCGCG
+
GEEEGEGGFFFGGGFFFGGCFEGGGGGGGGGGGGGFEGGGGGGGGGGGGGGGGGGEGGGGGGGGGGGGGGGGGGGFGFGGGGGGGFEGGGGGGGGGGGGGGFGGGGGCFAFFG8EFFGFEGGGGGGFGGGGGGDE>EEG@CCEG@FDFF+8EGFGFFFCFFAEFFFFF554>@DEFFFCDF>@FFB907(3<:<2)4.46:>544310((.308?B?>19>B3,43(.9/<(4(1(..((4)-78(4,((4)-3(((4:).(.,(416<,(()))6)-4(-(((-(((-((3(4(
@M00689:251:000000000-CJTJ5:1:1101:17352:3871 2:N:0:12
CGACGACCATGCAACACCTGTACACCAACCACAAGGGAAACTACATCTCTGCAGCGATCTGGTGTATGTCAAGCCCAGGTAAGGTTCTTAGCGTTGCATCGAATTAATCCACATGCTCCGCAGCTTGTGCAGGCCAAGGTCAATGACTTTGAGGTTTAGCATTGCGGCCGGACTACGCAGGCGGGGCGATTAATGCGTTAGCTACGACCCAGGATCAGGGGAAGAACACGACAAGAGGCGCCCACCGGGTACAGGAGGGACGAACAGGGAATGTAAGACGGGGGGGGCGAGAGAG
+
,++++:77@@FAA<F,6,,,;;<C<<FF@,BCFEFCEC@EFC<@E;,C,<C,9C@FCG@FCFGGB<,<EAEFG,4?FCCFGG=F?=<,5,94=FGC@F89@B=D=E;<9;,,A=E>9,+@@+6=,,1@E9,6AC>,,,=68+@E++++43+7D,,6+=9@D+*5:AA)))):0))0*)<D5):=(667(1(2:))),(((4))).,,((,((,()(..)(-38?3(,(0*0-4,*(((-,()((((-(((,)-),((-1(-,(,(((.4-((,.5-)))((-(-,(((((((((,
@M00689:251:000000000-CJTJ5:1:1101:17334:3879 2:N:0:12
CGACGACCATGCAACACCTGTACACCAACCACAAGGGAAACTACATCTCTGCAGCGATCTGGTGTATGTCAAGCCCAGGTAAGGTTCTTCGCGTTGCATCGAATTAATCCACATGCTCCGCCGCTTGTGCGGGCCCCCGTCAATTCCTTTGAGTTTTAGCCTTGCGGCCGTACTCCCCAGGCGGGGCGCTTAATGCGTTAGCTACGACACAGAGGCCGTGGAAGACCCCTACACCGAGCGCCAACCGTTTACGGCAGGGGATACCCGGGGAGCAAAAGCGGGAGGGACTGGAGCG
+
GFEGEGGG@CEFDGGFEGGCFGGGGGGGGGGGGGGGGGGGGFGGGFGGGGFGGGGGGGGGGGGGGGGGGGGGGGFGGGGGGGGGFGGGGGGGGGDFFGFFDGGGGGGGFGGGGGGGFGGGGGGGGGGGGGGGGGGCE>D=CDGGGFFDFGFFG;CFDGCFFFE9=AAF944:AFFEF@GCFB=@FBB9016<ABF23,423:).,8?>>BF:>??(4>06><F0,3:1**.45(0(-,--(0(((49((4(24?(3-,4(((.))((-7(-(,(.,.(4(33,(-(-((.(.(,-
@M00689:251:000000000-CJTJ5:1:1101:5814:3880 2:N:0:12
CGACAACCATGCATCACCTGTACACCAACCACAAGGGAAACTACATCTCTGCAGCGATCTGGTGTATGTCAAGCCCAGGTAAGGTCCTTCGCGTTGCACCGATTTAACCCACTTGCCCCGCCGTTTGTGCGGGCCCCCGCCAATCCCTTTGAGTTTCAGCTTTGCGGCCGTACTCCCCAGCCGGGCACCTTAATCCGTCAACTACGACCAAGAGCCCGTGGTCGACCCCCACCCCCACTGCCCCCCGGTTCCGGACTGGCACGCCCGGGGACCTACACCTTGTTGCCTTTGTC
+
GGGG+FFEGGGGGFGFGGGCFEF6C,CCFCC,CFG<7EFFEE9E,E,;C<<,C,@@+6BBBFA896C<C<EC,FF@EG79BEC,E,,C,4AB+C4>C?,9+@+>+=4,C4+6,,,,,@8>E=?+8D+@,4@+@EE8++0++0+=+;2A>7=7*<EF7D9;+9;*0:)))-5:29EFG=C<)(((((,((/)7)))16;23(/<(.-((((.1(4(4((,-(()(-(,(*))-4:),1((.)7((-(-(4,(,-((-4((,(,((((((((((,()((,4(54))().))4).)
@M00689:251:000000000-CJTJ5:1:1101:25085:3902 2:N:0:12
CGACGGCCATGCATCACCTGTACACCAACCACAAGGGAAACTACATCTCTGCAGCGATCTGGTGTATGTCAAGCCCAGGTAAGGTTCTTCGCGTTGCATCGAATTAATCCACATGCTCCGCCGCTTGTGCGGGCCCCCGTCAATTCCTTTGAGTTTTAGCCTTGCGGCCGTACTCCCCAGGCGGGGCGCTTAATGCGTTAGCTACGACACAGAGGCCGTGGAAGACCCCTACACCTAACGACCCCCGTTTCCGGCCTGGAATACCCGGGAATCTAATCCTGGCTGCT
+
GGGGGFGGGGGGGGGGGGGGGGGGGGGGGGGGGGGGGGGGGGGGGGGGGGGGGGGGGGGGGGGGGGGGGGGGGGGGGGGFGGGGGGGGGGGGGGGGGGGGGGGGFGGGGGGGGGGGFGGGGGGGDGFGFGGGGGBEEGGGGGEGF7DGFGGCCCEGGGGFFFFFEFFBFFFFFBFFGFGGFB@F@>B;>>?6>DFFB?FFFFFF?0:>6>?::?B:10,(,(),((.(95580,<3.).3(84,34><B?))((((-4<(,).6)(460(((44).)-).5:0((2)
@M00689:251:000000000-CJTJ5:1:1101:21216:3905 2:N:0:12
CGACGACCATGCATCACCTGTACACCAACCACAAGGGAAACTACATCTCTGCAGCGATCTGGTGTATGTCAAGCCCAGGTAAGGTTCTTCGCGTTGCATCGAATTAATCCACATGCTCCGCCGCTTGTGCGGGCCCCCGTCAATTCCTTTGAGTTTTAGCCTTGCGGCCGTACTCCCCAGGCGGGGCGCTTAATGCGTTAGCTACGACACAGAGGCAGTGGAAGACCCCTACACCTAGGGCCCACCGTTTACGGCATGGACTGCCAGGGGATCTAAGCCGGGGAGACCTGGCC
+
GEEGGGGGEFGGGGFGGGGFGGGGGGGGGGGGGGGGGGGGGGGGGGGGGGGGGGGGDGGGGGGGGGGGGGGGGGGGGGGGGGGGGGGGGGGGGGGGGGGGGGGGGGGGGGGGGGGGFGGGGGGGGGGGDFGGGGGGGGGGGGGGGFGGFGGAFCFFGGGFFFEEFFFFFFFFFFFFGFG<F=BF0;>99FBBFAF9>??FFFBFFF:;1,((,42,(-4:B?<B?<?:**82:FG(2)(,.791?B>B:><)8?01(4:77)((.))-2(-(,)..)(.((-((,((-,4(((
@M00689:251:000000000-CJTJ5:1:1101:24308:3922 2:N:0:12
CGACGACCATGCAGCACCTGTGTCGCGGCTTCCGAAGGCGATTCGTTACTTCTAACAAATTCCGCGTCTGTTCGAACCCGGGTAGGTTTCTCGGCTTGCGTTGGAATTGAACAACTGCCCCCACACCTTGTCCGGTCCCCGGCCATTTCTTTGCGTTTTCTACTTGCCTACCTACCTCCCAGGCCGGATTCCTAACCCCTTTAGCTGGGGCCAGGCCGTATTCGGTCCCCGCCCCAGCCATCAACCATTCATGAGAGGTATGCCTACGGCAGTAATCCTTGCTGCTCCCTCTCTT
+
EFFEG@FGGGGGG,CFFGG<;,6,,C+@+6+,,6BFGGC+++,,B6E78FFG,E,C<6,9CFG,7+4+,,C55,,,BF++=++@+A5C,CF,++++8+++4++,@,E,,95D;,,,,601A++@3++543,,2;C:EGFG***0C*=+=+=D,51*;C7@++9*9**(*/:(**((,7CD))3(/6((/())9).(((((3:)))6)((((((((((,,((.)((-(47*)(--C(,(((.92)(,(.4)))-.)..().)())))(((((((.--)--))()).)-)(.,(().
@M00689:251:000000000-CJTJ5:1:1101:7546:3943 2:N:0:12
CGACGACCATGCAACACCTGTGCGTCGGTTCTCTTTCGAGCACCCCCACCTTTCAGCAGGGTTCCGACCATGTCAAGGGTAGGTAAGGTTTTTCGCGTTGCATCGAAAGAATCCACATCATACACCGCTTGTGCGGGTCCCCGTCAATGCCTTGGAGTTGTAATCTTGCGACCGTAGTCCCCAGGCGGGCAGCGTCACGCGTTAGCTACGATAGTAAGGAACTGAAGCCGAAAAAACGAGTGGACAACGTGTGGAGCGGGGCCGACCAGGGGATCGAATCAGGGCGGGGCTGGCG
+
C:+6+::F@,;<<6C<,BC,-66@86:7@7,,<<,6,8,E:B6C,@:FCFF,BCFEGCEEEB,=FEECFF,A9,,CBEF4,BD,CEFFF,CB7F>7B>+@+EC;BE:++A,47,C,66+36,36@EG>C@+,6@EEG50139C++035+379@,58;,0+43/::A4665)7>2/>*/+=)-5073.3(42(((--4(3((-3(4.52),(4((-.:4).4,).5)))*))(((972(7(()-.,)((42(.(()423(-(((--2(,(4?;63(-48)-)).((-(,(((-(,-
@M00689:251:000000000-CJTJ5:1:1101:12377:3957 2:N:0:12
CGACGACCATGCACCACCGGTAACCGTGTCCCCGAAGGGATTTACTCGATTAAGAGTAATGCAAGGGATGTCAAGTGGAGGTAAGGTTCTGCGCGTGGCTTCGAATTAAACCACATGATACGCTACTAGTGCGGGTCGCCGTAAATTGCTTTGAGTTTTAATCTTGCGACCGTACTCCACAGGAGGAACACTGAATGTGTGCGCGGCGGCGCGGAGGTGTGGAAACCGCAAAAACAAGGAGTGACAGAGAGCGGCGGGGACGGAGAGGGGAGGAAAGACGGAGAGAGAGGGCAGG
+
;++++++77;C@ACF66,++7+8,,+,;6,,;EFEFCFFCFC<,9,9@<CCFA9@@CEA,B,<5?DDF<?BF<E9FC,,A=?DGG?D?F,,,8=CF++84,@E7E@DGACF@F>@,@,3,@=++@8=,=3,,@6=3+++:33+3?+++4<@FEFGC+,2=>FE@0;*-5)):(622,0*;;B2(--3(,,64)/))))11()/,62;((-((-1(4((-)-47)8(.(1)8231*,40(48.,<)).((((-(-(460(((((((-,1439((((.,2((-((-,-(--(3,(43
@M00689:251:000000000-CJTJ5:1:1101:13892:3980 2:N:0:12
CGACGACCATGCATCACCTGTACACCAACCACAAGGGAAACTACATCTCTGCAGCGATCTGGTGTATGTCAAGCCCAGGTAAGGTTCTTCGCGTTGCATCGAATTAATCCACATGCTCCGCCGCTTGTGCGGGCCCCCGTCAATTCCTTTGAGTTTTAGCCCTGCGGCCGTACTCCCCAGGCGGGGCGCTTAATGCGTTAGCTACGACACAGAGGCCGTGGGAGGCCCCAACAACTAGGGCCCACCGGTTACGGCAGGGGAGAACAGGGGATCGAAACCGGGGTGAGCGGGGCCG
+
FCCFEGFGDCEE@FFGDGG@FDFFGFGGGGGGGGGFDFGGGGGGGEGGGGGGGGGGGGGGGGGGGGGGGGGGGGGGGGGEGGGG?FGFGGGGGGGGGGGGGGGCDGGGGGF8A8>FFGGE>CGGEGGGGGGGGGEGCEDCDGEGC?FFFFGFFFAFCGGFFFFFFFFF2>5@5)>;F@GGFB=22:6>B9B0AAFFF0:?<<6><?B>>B?<((8?B>39>(4((4(-1*0,((1)5<(475(-:(7(4(2)3:(6>>>(((.()(.4802-((-3:(3((-,((-(((-((-41
@M00689:251:000000000-CJTJ5:1:1101:25780:3986 2:N:0:12
CGACAGCCATGCAGCACCTGTACACCAACCACAAGGGAAACTACGTCTCTGCAGCGATCTGGTGTATGTCAAGCCCAGGTAAGGTTCTTCGCGTTGCATCGAATTAATCCACATGCTCCGCCGCTTGTGCGGGCCCCCGTCAATTCCTTTGAGTTTTAGCCTTGCGGCCGTACTCCCCAGGCGGGGCGCTTAATGCGTTAGCTACGACACAGAGGCCGTGGAAGACCCCTACACCTTGCGCCCACCGTTTACGGCACGGCCTCCACGGGTATCTCATCCTAGCTGCC
+
GGGGDGGGGGGGFEFEEFGGGGGGGGGGGGGGGGGGGGGGGGFGEFGGGGGGGGGDCFGGGGGGGFGCGGGGGGDGGGGEGFGCFFGGGGGGGGGGGGFGGG8F@F=DFFFGGGFGFGG6EGGGGGGGDFGDGGGGGGGEG>EFGFGGFGGFFEFGG96BFFF5@BA==25<9=E2CACDF>@B999;BFF:AA9<((40199>DF19(9:1?726<99;03)...2(7*.4(2C2)-((,<;(4,318?0<?4;(((-(-((4(4(139232---)94)-.2))((
@M00689:251:000000000-CJTJ5:1:1101:23721:3993 2:N:0:12
CGACGACCATGCAGCACCTGTATCTCGGTTCCCGAAGGCACTTCGTTGCTTCCAACAAATTCCGAGTATGTCAAGACCCGGTAAGGTTCCTCGCGTTGCGTCGAATTAAACCACATGCTCCACCACTTGTGCGGGTCCCCGTCAATTCCTTTGAGTTTCATACTTGCGTACGTACTCCCCAGGCGGATCACTTATCGCTTTTGCTTCGGCACAGAGACTTCTCATCCCCACACCCAGTGACCATCGTTTACAGCTAGGACCACCAGGGTATCCACTCCCTGGACCCCTTGCTCTT
+
GGGGGGGGGGGGGGGFGGGGGGGGFGGGGGGGGGGGGGGGGGGGGGGGGGGFGGGGGGGGGGGGGGGGGGGGGGGGGG,=FFEGGGGGGGGGGGGGGEEGGGGGGGFFFFGGGGGGGGGGGGGGGGGGGGBFGGGGGGGGGGGG9EFGFGGGGFGFFGGFFFFFFFFFFFB9@EFFFEGGFF2>F>FF;38E?<EEF@08?FF@E<?2396>7:>2:<AF>9ABFFA<C5>(8?GFF0?9)*)..,3038)).::48??D((4((.((47)))-(-.((()-((.(-(.((-).4
@M00689:251:000000000-CJTJ5:1:1101:18614:3998 2:N:0:12
CGACGGCCATGCATCACCTGTACACCAACCCCAAGGGAAACTACATCTCTGCAGCGAGCTGGTGTATGTCAATCCCAGCTAAGGATCTTCGCGTTCCATGCAATTAATCCAAATGCTCCGTCGATTGTGCGTGCCCCCCTCCATTCATTCGAGTTTTATCCAGTCGGCCGTACTCACCAGGCGGGCGGATTACTGCGCTAGCTACCAGACGCAGGACGTGGTGGAACCCACAACACACCCACACCCATATGTTGACGGCACAACAAGCCGACGGAACCCTGCCGGGCAGACACGT
+
FGEF::FGGGGGGAFFFFG@ECC<FG@CCC,C:,C,:,,,,;,6CFFEAE<@,:,+8+@@@@E,AC<F<FE@,C,=,,,9,,=,,4,,C9,,46+,,,@,,9,9,C?F,,C,,,9E,4+++@+++7@7,,=+@6+,6@++6+,6+2+?9+6,,=@E9,++<+028)))0:55=)**@=7**:))-(.,.((.)-)6((((3.)6)())(((,3,(-((-(((((-,,(1*.((47(.,4(-.4(17(,(.).)-6<(4(--((-.81(((((,(-((-((((,-,(,4(((((((
@M00689:251:000000000-CJTJ5:1:1101:8999:4001 2:N:0:12
CGACGACCATGCATCACCTGTACACCAACCACAAGGGAAACTACATCTCTGCAGCGATCTGGTGTATGTCAAGCCCAGGTAAGGTTCTTCGCGTTGCATCGAATTAATCCACATGCTCCGCCGCTTGTGCGGGCCCCCGTCAATTCCTTTGGGTTTTAGCCTTGCGGCCGTACTCCCCAGGCGGGGCGCTTAATGCGTTAGCTACGACACAGAGACCGTGGAAGCCCCAGACACACAGCGCACACCGTTCACGGCAGGGACCACCAGGGGCACCAAACCGGGCGGGTCGGACA
+
E=:@@@CCECGGGGFFEF@<FEGACFGGGGGGGGGFCFGGGGGDG9FGGGGGGGGGGGFGGGEFFCFEFGGGGGFFEGE5?FFGGFGF9;@@BGDEEGGDEFGCEFG<E9EEGGGGFF+=E=ED@=DD?EGE>EBECEGGDDE799FGC7=:;@CC*DCAA+@CEABFAA=D22>3:=45FB=119969>01<2)<;:B:?<)).4(4430144,2(3(414?7((337/81.:4(-((,4)444(,48(5<?:1((-,(-(-((.,16((-((..(,,4(-(,--(-2((((
@M00689:251:000000000-CJTJ5:1:1101:18623:4018 2:N:0:12
CGACGGCCATGCATCACCTGTACACCAACCACAAGGGAAACTACATCTCTGCAGCGATCTGGTGTATGTCAAGCCCAGGTAAGGTTCTTCGCGTTGCATCGAATTAATCCACATGCTCCGCCGCTTGTGCGGGCCCCCGTCAATTCCTTTGAGTTTTAGCCTTGCGGCCGTACTCCCCAGGCGGGGCGCTTAATGCGTTAGCTACGACACAGAGGCCGTGGAAGACCCCTACACCTAGCGCCCACCGTTTACGGCAAGGACCACAAGGGTATCGAAACCTGGCTGGGCCGTCG
+
GGGGGGGGDFGGGGGFFFGCGFFGGGGGGGGGGGGGGGGGGGGGGGGGGGGGGGGGGGGGGGGGGGGGGGGGGGGGGGGGGGGGGGGGGGGGGGGGGGGGCFGFFFGGGGGGGGGGFFGGEGGGDEGGFGGGGEGEEGG=DGEFF7DGFGCFFFCGGGFFFFF5@AFAFFAF=2@(C@FGFB2:;>(1011:429<02:01<AB?FF((44:??6(49-7>0..38(:7*7603*324:0>)6?F0324:?<<?06(311,((((.31<.())--(((((.4,(4((.(4-(-
@M00689:251:000000000-CJTJ5:1:1101:8997:4019 2:N:0:12
CGACGACCATGCATCACCTGTACACCAACCACAAGGGAAACTACATCTCTGCAGCGATCTGGTGTATGTCAAGCCCAGGTAAGGTTCTTCGCGTTGCATCGAATTAATCCACATGCTCCGCCGCTTTGTCGGGCCCCCGTCAATTCCTTTAGGGTTTAGCCTTGTCGCCGTACTCCCCAGTGGGGGCCCTTACTGCGTTAACGACACACGAGAGGCCGTGGACAACCACGCCACCCAGAGCCCACCGTGTACGCGACGGACTACCAAGGAGTCAAACACGCAACATGAGTGCGC
+
AC7@@@CF:<FFGF9CE@E<FFFFCFGCF:FEGGG8,<CFEFEDECFGGGGGCFGGGFGGGF<<AEFGFFGFFFCFC8DEFFAE,AF,A9,4=FCEGCCF6@E8BFGEA;FGG,,9,,6=E=6@+@+474+6C6E++3+@==82CF+6?++7,,@:6D++09=5**008:)85>6)1533**))((((((65()/7/3;(()(/3(,(((((4,,(-(((,4.,.((,**)-((*(-41(.5((((-4((.),((-(((-((.(4526((((().641:6(((((((.)).-((
@M00689:251:000000000-CJTJ5:1:1101:23009:4029 2:N:0:12
CGACAACCATGCATCACCTGTACACCAACCACAAGGGAAACTACATCTCTGCAGCGATCTGGTGTATGTCAAGCCCAGGTAAGGTTCTTCGCGTTGCATCGAATTAATCCACATGCTCCGCCGCTTGTGCGGGCCCCCGTCAATTCCTTTGAGTTTTAGCCTTGCGGCCGTACTCCCCAGGCGGGGCGCTTAATGCGTTAGCTCCGACACAGAGTCCGTGGAAGACCCCTACCCCTAGCGCCCCCCGTTTACGGCATGGACTACCAGGGTTTCCACTCCTTGCGCCCCTGTCC
+
GGGGGGGGGGGGGGGGGGGGGGEEGGGGGD6F@ECABEEFGG<FF<FFGGGGGFGGFGGGEAGFGGEGGGGGFFGGFECGGGGGGGGGGGDFGFG7FG=F6@EFF,ECFFCGGFEFGGCCEGEEEC?F?FC@EEEEGEGEGD8CFFGGFG?7FEGFFD7BFF5)8A==@>FA=BE=GD03@2@B03;36>??)6)57<2:1AD)3((-,7(,,7-44-(((,4(4<B?3*7<1:G02<?(->(2-1((.5361,1,,310))(.3),6?.(()))).8())-((((--(-)))
@M00689:251:000000000-CJTJ5:1:1101:13427:4042 2:N:0:12
CGACAACCATGCATCACCTGTACACCAACCACAAGGGAAACTACATCTCTGCAGCGATCTGGTGTATGTCAAGCCCAGGTAAGGTTCTTCGCGTTGCATCGAATTAATCCACATGCTCCGCCGCTTGTGCGGGCCCCCGTCAATTCCTTTGAGTTTTAGCCTTGCGGCAGTACTCCCCAGGCGGGGCGCTTAATGCGTTAGCTACGACACAGAGGCCGTGGAAGGACCCGACACCTAGCGACCACCGGTTACGGAGTGGACTACGAGGGGAACGAAGCAGGGGTGGGCGGGT
+
CC@BECEE@CC@@F9<@FE<EEFFFGGGGEGGGGGFCFFFGGGGGFGGGGGGGGGGGGFFGCFGGGGGEEDGGGGGGGGFGGGG<FGGGGGGGGGEGGGGGFGGGGGFGGFGG8=E@EFEE>EEC+=FCGGGGGDECGD@6DE7DDFFFGCFFAAADGFFFFF@<=@A)809AEC2:>GGFF5237;62916))).343??F))2:B9BF76??F?1;,4(-41,(,(1)8(497(5<2(,.40(131((()-4((-.4).)(((,-4909:0(-4((..4>(((((((-((
@M00689:251:000000000-CJTJ5:1:1101:15796:4062 2:N:0:12
CGACAGCCATGCATCACCTGTATCTCGGTTCCCGAAGGCACTTCGTTGCTTCCAACAAATTCCGAGTATGTCAAGACCTGGTAAGGTTCCTCGCGTTGCGTCGAATTAAACCACATGCTCCACCACTTGTGCGGGTCCCCGTCAATTCCTTTGAGTTTCATACTTGCGTACGTACTCCCCAGGCGGATCACCTATCGCGTTTGCTTCGGCACAGAGACTTACAAGCCCAACACCCAGTGATCAGCGTTTACAGATAGGAACACCGGGGTACCAAAACGTGGGTGGTCGGTCTAGG
+
FGEGEEEGCCFGDFFFFFGAFFFGGGGGGGGGGGGGGGGGGGGGFGGGGG9EFFGGGGGGGFGGGGGGGGGGGGGGGGFGGFGGGGGGGGGGGGGGGGGGGGGGGGGGGGG=FFGGGGGGGGGGGGFGGGGGGGGEGGGGG?EGGF@DBDGDFFGFFGGFFFEEECEAFFFFFFD5A@GGFFFF=BF@((5>=35>>@(.66?E9C9>269:3335@())))).,42:*986::)4?(24)*..)4?(-2)68-)..,))(.(,(-39(3).)4:(4((-3(--(()(4-,().)
@M00689:251:000000000-CJTJ5:1:1101:20940:4074 2:N:0:12
CGACAGCCATGCATCACCTGTATCTCGGTCCCCGAAGGCACTTCGTTGCTTCCAACAAATTCCGAGTATGTCAAGACCTGGTAAGGTTCCTCGCGTTGCGTCTAATTAAACCCCATGCTCCCCCCCTTTTGCGGGTCCCCGTCAATTCCTTTGAGATTCATACTTGCGCACGTACTCCCCCGGAGGAGCACTTTTCGCTTTTGCTTCGGCACAGAGCATTACCATCCCCACACCCAGGAATTAACGTTTGCAGCGTGGAGGAACAGGGTATCCAATCACGCCTGCCCTGTCATTT
+
GGGGG:FGGGGGGCGGGGGGF@FE,C@FG,CFG@EGGG<FFE<,6E@<,F9BFDFFFFGG9<9,?CCF<@F<5,,F@F,946,,,,,CE89,CGF:7@,@@8+49,A<FG9,+@E,9,+@8+@++@+36=D8@EC++@DF+3:+9;++12=D9,@,+@++4=AE*0*0)-:)/)-)=4CC5>B(5(/(,(().))5(,(((/.))/)460((1(.((.)))-6:)((4>4@12:)43((()))))(.8(()),)(,((,(-(((.((2((,)).,).2(-(((-1(.(44,..))
@M00689:251:000000000-CJTJ5:1:1101:15783:4074 2:N:0:12
CGACAGCCATGCATCACCTGTATCTCGGTTCCCGAAGGCACTTCGTTGCTTCCACCAAATTCCGAGTATGTCAAGACCTGGTAAGGTTCCTCGCGTTGCGTCGAATTAAACCACATGCTCCACCACTTGTGCGGGTCCCCGTCAATTCCTTTGAGTTTCATACTTGCGTACGTACTCACCAGGCGGATCCCCTATCGCTTTTGCTGCGGCACAGAGACTTGTAAGCCCCACACCCAGTGAACATATGTTACAGAAGGGACAAAGAGGGAATGTAAACATGGGGGATATGGAC
+
GGGGGGGGDFGGFFECEF?@F9FFEFGGGDGGGGGGDFEEFFGGGG@,B<,FAF,@CCEFCF9,?7CFGDFEFFF?EF8A,CFGGG<FGGGGGGGCGGG8EC@EGGDGGFGFGGGG8@9AFF?FFFEGGGFGGGE8E8=,@DEGGDF+BDFDCF=E9EFFA9:805:==AB=@CDFGCGGFF95)7@@2(-5>5..9@2((.7E?3<0449>88;(5(7.)19<)5411*)40(1,1(54-*))))).42)45))(3,(((,((,4::((()..-)6))5,(((,(()--))
@M00689:251:000000000-CJTJ5:1:1101:15747:4121 2:N:0:12
CGACAGCCATGCAGCACCTGTACACCAACCACAAGGGAAACTACATCTCTGCAGCGATCTGGTGTATGTCAAGCCCAGGTAAGGTTCTTCGCGTTGCATCGAATTAATCCACATGCTCCGCAGCTTGTGCGGGCCCCCGTCAATGCCTTTGAGTTTTAGCTTTGCGGCCGAACTCCCCAGCCGGGCGCGTTAGGGCGTTAGATACGAAAAGAAGGCCGTGGAGGACCCATAAACGTAGGGCCGGCGGTTTACGGACGGGACGAGAGGGGTAGAGAGACAGGGAGGCACGGGAGGG
+
,C@@C@@F@9F<@FFD<,;CFFGGGGGGDCC<FGFFFEGFGGFCFCFDFDEFGFGEGCBEFGDGFCCEFGFF@FCGCCFEGFD@59FFG;FCGB7=FFAD6FF?8FFEFFEFG8EF88+@E6C+,9A@,=BC>ECEE+@+8=+?+*2?D=233@E3C;79++*1*85=55)0--*),)*;*)025(-((.(/((((63((())).,2((((,.(4336,16((((,819*))))1.((--1<-(((-(3((),4(,(-(2(,4(42(33(,())--,(32(8-(3(-(4(((((-
@M00689:251:000000000-CJTJ5:1:1101:13985:4132 2:N:0:12
CGACGGCCATGCATCACCTGTACACCAACCACAAGGGAAACTACATCTCTGCAGCGATCTGGTGTATGTCAAGCCCAGGTAAGGTTCTTCGCGTTGCATCGAATTAATCCACATGCTCCGCCGCTTGTGCGGGCCCCAGTCAATTCCGTTGAGTTTTAGCCTTGCGGCCGTACTCCCCAGGCCGGGCGCTTAATGCGTTAGCTACGACACAGAGGCCGTGGAAGACCCGAACAACGAGAGCACCACGTTTACGCCAAGGACTACCGGGGGATCTAAACGGGGCCGCTAAGAAACG
+
;++6+@++@FFG<FE<C;C,CFCACFCG@@F@DCC8B<CF,FFFC<FG9FGG<<E@:FGGEDF@FCEFFGGGFGGG@<,5A?,<FE???E@7BBBEEGGD88E=+=;,,AE=D>>8@E8868=6+66@=D>+=+@B8+=,=D=D++++3+3457@9EFGFFF@E5=A))-/477*),6?C)((-->119(/(1.)),(((/)///::90081(51<0(((-,5:?7?()/79B(9,24((-)((,(-((.()-((4(4,(((..((429((((.)..(((-(-(---2,)-),(-
@M00689:251:000000000-CJTJ5:1:1101:25471:4185 2:N:0:12
CGACGGCCATGCAGCACCTGTACACCAACCACAAGGGAAACTACATCTCTGCAGCGATCTGGTGTATGTCAAGCCCAGGTAAGGTTCTTCGCGTTGCATCGAATTAATCCACATGCTCCGCCGCTTGTGCGGGCCCCCGTCAATTCCTTTGAGTTTTAGCCTTGCGGCCGTACTCCCCAGGCGGGGCGCTTAATGCGTTAGCTACGACACAGAGGCCGTGGAAAACCCCTACCCCTAGCGCCCACCGTTTACGGCCTGGACCCACCGGGTCTCTAATCCTTGTCCCCCTTTCCAT
+
GGGGEGGGGGGGGGGAFGGGGGFGGGGGGGDGGFGGGGGFGGGFGGC<EEFGDFF@CEFFGGFGFGGFEFGGCFFDEGGFFFFFGEAFFGCGGGGCC<,@EGGGFGDCEEFGFGFD;FGCE@+@CG?E?FGGCEBED=>@DDCF9B8?F75@:ADGGCCF5>C8@B=2=97-9-@BC@CC>B>>B012((4:)6).(48:1)6))-46124(2,(3:(3,2,5)(.4?D*)(.(9,(((-4@>(-4((33(486>(4:?00(-(4((,21((-).6)-:2)4)-).(,((,))))
@M00689:251:000000000-CJTJ5:1:1101:7020:4200 2:N:0:12
CGACGACCATGCAACACCTGTACACCAACCACAAGGGAAACTACATCTCTGCAGCGATCTGGTGTATGTCAAGCCCAGGTAAGGTTCTTCGCGTTGCATCGAATTAATCCACATGCTCCGCCGCTTGTGCGGGCCCCCGTCAATTCCTTTGAGTTTTAGCCTTGCGGCCGTACTCCCCAGGCGGGGCGCTTAATGCGTTAGCTACGACACAGAGGCCGTGGAAGACCCCTACACCTAGCTCCCACCGTTTACGGCCTGGACTACCCGGGTTCCCAATCCGGGCTGACCGTGCC
+
GGGGGGGGGGGGGFGFCFGGGGGGGGGGGGGGGGGGGGFGGGGGGGGGGGGGGGGGC@FGGGGGGEGGFGGGGGGGGGGGGGGCGGGGGGGGGGGDG9@FGGFGGGFGGGDGGD9EFGGGGGGGGGGG8ACGC=CEGGGEG>?7EFGGFC8<8ACFC;CFFFF@@B=AFFFFDFEFG=DD>>21;FFB>>?<2)5<;::(82)6>0,((-4177<BF0111?)(3:<6C75<:B<(.80)))((4<2,-50<1<>(((487)(.((-003(((.-4((34(((-(.(,(-(((
@M00689:251:000000000-CJTJ5:1:1101:7034:4216 2:N:0:12
CGACGACCATGCAACACCTGTACACCAACCACAAGGGAAACTACATCTCTGCAGCGATCTGGTGTATGTCAAGCCCAGGTAAGGTTCTTCGCGTTGCATCTAATTAATCCACATTCTCCGCCGCTTGTGCGGGCCCCCGTCCATTCCTTTGAGTTTTAGCCTTGCGGCCGTACTCCCCAGGCAGGGCGCTTAAGGCGTGAGCTACGACACAAAGGCCGTTGAAGACCCCTACACCCAGAGCCCACAGTTTAGCGACAGGACTAGAGTGGATCCCAATACTGTCTCCGAGTTAT
+
GEGGGGGGGGGGEFGFGGGGFFFFFGGGGGGGGGFEGGGGGFGGGAFEAFADGA8CFGFD,CE<FFCFFFGGGGFFGFG,CE=@FFEA9AA?B7>:=F;;,4EFCFFGA,CBF,,4;D?EGG+@>EDGGFG8CGC6E68=C+@9CFG+?+5@EFC9?C?AFFFE5:==BF)):)*71(;D)(((/-8713(,9))604(48@C38;<9((((((,3:1(-342-)42<5/7(((2(,.((.)((-((42))))-,-((-3<2(())).3),34()4(47<>4)..)(((--))
@M00689:251:000000000-CJTJ5:1:1101:11103:4235 2:N:0:12
CGACGGCCATGCATCACCTGTGTCCACTTTCTCTTTCGAGCACCTAATGCATCTCTGCTTCGTTAGTGGCATGTCAAGGGTAGGTAAGGTTTTTCGCGTTGCATCGAATTAAGCGACATCATCCACCGCTTGGGCGGGTCCCCGTCAATTCCTTTGAGTTTTAATCTTGCGACCGTACTCAACAGGCGGTCAAATTCACGCGTTAGCAACGTGAATAAGGAAAGGAAACAAAAAAAAATAGGTGAAATAAAGAAGGGGGGGGAAAAACAGGGGGACGAAACCAGGGAGATCAGGG
+
,>:=:@@@:,C6<CC<6C@6;C<<,CE9@,C9CFCCECCFFGGCCFFGGGGFFGDFFG9A@CB<FG9FFFEEF,A?FFFG,:CBCEGGF49;8<8@CF>+@@F=;FFFE7?E,9+@=@=,=,94>@D=8@4@+6,68C+1=CFD7?DGE+=A:<,==@=++19>48*9A65A)955C5*++00*046:@(,6<))9)9)63136B1.).(-,(4-).4438<:(44:00*)(.433>((.<)...)6).))))..48(((342,(4(34<:2((-((41(,.(.30(3(().4:4
@M00689:251:000000000-CJTJ5:1:1101:10653:4269 2:N:0:12
CGACGGCCATGCAGCACCTGTACACCAACCACAAGGGAAACTACATCTCTGCAGCGATCTGGTGTATGTCAAGCCCAGGTAAGGTTCTTCGCGTTGCATCGAATTAATCCACATGCTCCGCCGCTTGTGCGGGCCCCGGTCAATTCCTTTGAGTTTTAGCCTTGCGGCCGTACTCCCCAGGAGGGGCGCTTAAAGCGTTAGCTACGAAACAAAGGCGGGGGGAGACCCGGAAACCGAAGGACAACGGGTGACGGGAAGGACAACAGGGGGAGAAAAAGAGGGGGGGCGGGGAGTG
+
@=7@:@@@@;C;<F<@CC,6;CC@CFFGC@FGGGGFDFGGGGGDF<CDFFGGFGGGGFFDFGFGFF,FECGGFD,?FGG=FFFFFE<?FFFEEE:FGG8=CFF8+;EE,CFEE8=,9@F+@@CEED88=DEEGGG8=+=+=CFECA8FFCDFG,,,+3*4;8@@0:A9@A)5((1.45CDF(229;(601(37)))-4-236.640((-(1(.401(46>,(--(-(4))0(3,*40(((,0,1:(-((4:)8602(43((..(4(.:>(--(44:0((,,309(((-,-(((-.
@M00689:251:000000000-CJTJ5:1:1101:8139:4298 2:N:0:12
CGACGGCCATGCACCACCTGTACACCAACCACAAGGGAAACTACATCTCTGCAGCGATCTGGTGTAGGTAAAGCCAAGGTAAGGTTCTTCGAGTGGCATCGAATGAATCAAAAGGCCACGCCGCTTGTGCGGGCCCCGGACAATTCATTGGAGTTTTAGCATTACGGCCGTAACCCCCGGGAGGGGCGCTTAATGAGTTAGATACGACACAGAGGACGAGGAAAACCGCAACACCGAGCGCCCACAGTTTACGGACAGGAAAAAACAGGTAACTAACAAGGGAGGCAGGGTACCG
+
<FEF@@FGC8EEA@ECCEE<C<CA<;@F,,@CEFGF7C@C<,@,6,,,,,<,9CB@CCF@EGFF,C,CC,<@@D,99EE,5CEF,4,,5,4,@9,9FF9,,9E,,9E,,,9,9,+,44?8+1=6++@@==C@>>EE++6++315+++2+++,3,,,+79+1+**0:8))//)-)1-*0))2.2(3(,6(3(-.)-)6)))-)..-437(((.(40(39((--(((.,,977(.(7(,41(()-,((352).601:(((,(((.((((,.-)))-)..).(.(4(3,((-3((.),
@M00689:251:000000000-CJTJ5:1:1101:8122:4303 2:N:0:12
CGACGGCCATGCACCACCTGTACACCAACCACAAGGGAAACTACATCTCTGCAGCGATCTGGTGTATGTCAAGCCCAGGTAAGGTTCTTCGCGTTGCATAGAATTAATCCACATGCTCCGCCGCTTGTGCGGGCCCCCGCAAATTCCTTTGAGTTTTAGCCTGGGGGCCGGACGCCCCGGGCGGGGGGCTTGAGGGGTTAGGTAAGACACAGAGGCAGTGGAAGACCCCCAAACATAGCGCCCAACGTTTACGGCAGGGAAGACAGGGGGAACGAAACAGGGCAGCGGGGGCGCG
+
FB@FEDFFC@FFFFGFGGGAED<<FFEG@EGGGGGCCFFFE9FCFCF<FCCFGGFGECF@FG,B<ECFCBFGGF<,BCF,CEFGE?FF,AF7CF@FGG8,@F9,9CF,AFFFGFE,,@=AC>EGE6@@DFBEDG>EE+@++3@=5B8CC+5@DD7D;;9808)1):))0((80(6(>0)18179BB03-,4(4).(,((-1(--)5..2(.(..(,(,.4.)3(:(((*)0(32*).-)4>E90((-44(2)-64((731(((.4(3:9(2:((-8(31(1:,3::,(-((((((
@M00689:251:000000000-CJTJ5:1:1101:6415:4313 2:N:0:12
CGACGACCATGCATCACCTGTATCTCGGTTCCCGAAGGCACTTCGTTGCTTACAACAAATTCCGAGTATGTCAAGACCTGGTATGGTTCCTCGCGTTGCGCCGAATTAAACCACATGCTCCCCCACTTGTGCGGGGACCCGTCACTTCCTTTGCGTTTCATACTTTCGTACGTACTCCCCAGGCGGATCCATTATCGCGTTTGCTTCGTCACAGCGACATCCCATCCCCCCCCCCAGTGACGTTCCGTTAGCGCACGGATCTCACGGGTCGCTAACCCAGTCCTACTCGTATCTT
+
GGGGGGGGGGGGGCGGFGGGGCG9,CEFFCEGGGCCB:CFCFG9@FFC,C<,B6CFFGGGGC@AFGCF,CF9,CBF8F5?,,<,::FB<,C9CGECC++@++8+>7?,9,CE,@EEF?96=+A68CC=3ED9=6B++@>EG>@C*+=C9=+@33@8/>2++1**2**:)0557*92C0?4)/-/6;(23(7.))958(..39(6))69(42?26(-(3(-<(48)..,*))(-(C;(,)))0(((((.)(()((((-(((())).3(3(-(,3((((((.(.))),),3(((.:)
@M00689:251:000000000-CJTJ5:1:1101:12774:4325 2:N:0:12
CGACAGCCATGCAGCACCTGTACACCAACCACAAGGGAAACTACATCTCTGCAGCGATCTGGTGTATGTCAAGCCCAGGTAAGGTTCTTCGCGTTGCATCGAATTAATCCACATGCTCCGCCGCTTGTGCGGGCCCCCGTCAATTCCTTTGAGTTTTAGCCTTGCGGCCGTACTCCCCAGGCGGGGCGCTTAATGCGTTAGCTACGACACAGAGGCCGTGGAAGACCCAGAAACCGAGAGCCAACCGGTTACGGCAGGGGCGAACAGGGGAAATAAACCGGGGGGGGGGGAGTCG
+
FGDEEEGGGFGF@FEFFFF<FFGFFGGGGGGGGGGGDGGGGGGGGGGFGGGGGGGGGGGGGGGGGGGGGGGGGGGGGGGGGGGGFGGGGGGGGGGGGGGGGGGGGGGGFCD@FFEFEFGGGGGGEGGGDDGGGGG6EGGEDGGGFFGGFGGAFCAEGGGAAF@=CAFAFFBFA>C:G=FGF=2=>@>BB>??A2<AF60:3466<<:;0((84>F?2>9611)8<:7(*/030:7(47(46>((,((-318)(4(-(920439(((.4:(((().--)(,49(,(((((1(-(.-
@M00689:251:000000000-CJTJ5:1:1101:12439:4343 2:N:0:12
CGACGGCCATGCAGCACCTGTACACCAACCACAAGGGAAACTACATCTCTGCAGCGATCTGGTGTATGTCAAGCCCAGGTAAGGTTCTTCGCGTTGCATCGAATTAATCCACATGCTCCGCCGCTTGTGCGGGCCCCGGACAATTCCTTGGAGTTTTAGCCTTGCGGCCGTACTCCCCAGGCGGAGCGCTTAATGCGTAAGCTACGAAACAGAGGCCGAGGAAGACGCCAAAGCCAAGGGCCAACCGTTTAAGGAAAGGGCGACAAGGGGAAGAAAGCAGGGCGGGGAAGGGTAG
+
==77:@@@CCEE<FEAC6,6;@C<CCFG;BCFEGGDDEFGCEF<FC9FF9FFGGFGECFCEF@F<ECFCCAFDF7FFGGFFGGGFAEFG,ACC>FGGGADEFGG>EG9E,C,F,>@9@6CEE@=>CF?DCCG>C+CE+6+3@G68AD?9+0@F:,3=;CFFF*8=)/)/7555(8(,(;:?(11(6(,6(((.)731(,12)-),4:1(,..(.8:(4(-(3(4<:,())0(.(2((.,(()4,-(-((.2<AF)((.((((-(-,(,((((((.3((.24;-(,(-((,4(.,-
@M00689:251:000000000-CJTJ5:1:1101:21613:4353 2:N:0:12
CGACGGCCATGCAGCACCTGTACACCAACCACAAGGGAAACTACATCTCTGCAGCGATCTGGTGTATGTCAAGCCCAGGTAAGGTTCTTCGCGTTGCATCGAATTAATCCACATGCTCCGCCGCTTGTGCGGGCCCCCGTCAATTCCTTTGAGTTTTAGCCTTGCGGCCGTACTTCCCAGGCGGGGCGCTTAATGCGTTAGCTACGACACAGAGGCCGTGGAAGGCCCCCACACCTAGCGCCCACCGGTTACGGCAGGGACCACCAGGGTACGAAAGACGGGGGGCACAGGGTCG
+
GECFEGGGGGGFFGGGGGGDGGGGGGGGGGGGGGGFGGGGGGGGGGGGGGGGGGGGGGGGGGGGGGGGGGGGGGGGGGGGGGGGGGGGGGGGGGGGGGGGECGFGGGGGGGGC8>E=FFGGGGGEGGGFAEDGGGCEGGEDDGC@BFGF7CFF9FFDFGFF>*):>5>BF9422*9FBGGFFBFFF>>((,4244<;3:2(4)6431637((432326292:)4((.()))(,4>12<((-7(((-3(4,,313,,((-(((-13(,41(2)((.,((423((((((((.(((,(
@M00689:251:000000000-CJTJ5:1:1101:19309:4376 2:N:0:12
CGACGACCATGCAGCACCTGTACACCAACCACAAGGGAAACTACATCTCTGCAGCGATCTGGTGTATGTCAAGCCCAGGTAAGGTTCTTCGCGTTGCATCGAATTAATCCACATGCTCCGCCGCTTGTGCGGGCCCCCGTCAATTCCTTTGAGTTTTAGCCTTGCGGCCGTACTCCCCAGGCGGGGCGCTTAATGCGTTAGCTACGACACAGAGGCCGTGGAAGACCCGCAAACCTAGCGCCCACCGTTTACGGCACGGACTAACAGGGGATCCAAACCGGGCGGCCCGGGCCAG
+
CFEFGGGFCFEEFGGGGGG@FFGGGGGGGGGGGGGGGGGGGGGGGEGGFGEFGGGGGFGGGGGGGGGGGGGGGGFGGGGGGGGGGGGGGGGEGGGGGGFGGGGGFFGGGGGGGGGGFGFGGGGGGGGGGGGGGGGGGGDEGGGFGFGGFFGGG7EGGGGFFFFFFFF):@AFFBEEG=GDF2>>>@>FBF?FFBFBBB<B:<4686296982843:2;;6;:<0.(36))0(-8C?2),4>@1:?(3.8::)8<(7(,-(((,)5)<BF(4(,(5>4(2,(3,((((((3(((((
@M00689:251:000000000-CJTJ5:1:1101:21263:4428 2:N:0:12
CGACGGCCATGCAACACCTGTACACCAACCACAAGGGAAACTACATCTCTGCAGCGATCTGGTGTATGTCAAGCCCAGGTAAGGTTCTTCGCGTTGCATCGAATTAATCCACATGCTCCGCCGCTTGTGCGGGCCCCCGTCAATTCCTTTGAGTTTTAGCCTTGCGGCCGTACTCCCCAGGCGGGGCGCTTAATGCGGTAGCTACGACACAGAGGCCGTGGAAGACCCCGACACCTAGCGCCCACCGTTTAAGGCATGGACTAGCAGGGGAACTAATCCTGGGCGGCCGTGCC
+
GGEG7BFGGGGGGGGGGGGFGGGGGGGGGGGGGGGGGGGGGGGGGFGGGGGGGGGGGGGGGGGGGGGGGGGGGGGGGGGGGGGGGGGGGGGGGGGGGGGGGGGGGGGGGGGGGGGGGGFGDGGGDGGGGGGGGGGGGGGED>CEGFGGFGF,;<FCFGDFFF@CEBB=AFBDDFFFF>F5529@BB99;;1?<<2)-(496?>))3:>>;<???88<>99;0<173<<5/5(41*4(),,-51,41((((().4(.)2.4,),(.57?;(-(()-))).))4-(((((((,((
@M00689:251:000000000-CJTJ5:1:1101:22940:4435 2:N:0:12
CGACAACCATGCAGCACCTGTACACCAACCACAAGGGAAACTACATCTCTGCAGCGATCTGGTGTATGTCAAGCCCAGGTAAGGTTCTTCGCGTTGCATCGAATTAATCCACATGCTCCGCCGCTTGTGCGGGCCCCCGTCAATTCCTTTGCGTTTTAGCCTTGCGGCCGTCCTCCCCAGGCGGGGCGCTTAATGCGTTAGCTACGCCACGGAGTCCGTGGCAGACCCCTACACCTACCTCCCCCCGTTTACGGCCTGGCCTCCCAGGGTCACTAATCCTGGGCGCCCGTGCTC
+
GGGGGGGGGGGGGGGGGGGGGGGGGGGGGGGGGE@EFCCFGG9FGFGGGGGGGGGGGGGGCFGGGGGGGGGGGGFGGCFGFCGCFFGGGGGGGGGEE9EG,8,EF;FFGG?E4EEFEGCEGGEG>EDF@FG?EEGGGGDGD6+?FFGFDD8,8CEGDD7FFFF)=A5=A9=)-4A@GF6?;B@=6:;6>FFF9AAD9?6(4646?((4((((49(561:1;(((-8?BD*.::(915(())04:04(-2((6,(9(4::13)(.(,)((4(()).5.-)))(((((-(--((()
@M00689:251:000000000-CJTJ5:1:1101:18059:4446 2:N:0:12
CGACAGCCATGCAGCACCTGTACACCAACCACAAGGGAAACTACATCTCTGCAGCGATCTGGTGTATGTCAAGCCCAGGTAAGGTTCTTCGCGTTGCATCGAATTAATCCACATGCTCCGCCGCTTGTGCGGGCCCCCGTCAATTCCTTTGAGTTTTAGCCTTGCGGCCGTACTCCCCAGGCGGGGCGCTTAATGCGTTAGCTAAGCCACAGAGGCCGTGGAAGACGCCGACAACAAGGGCCGACCGTTTACGGCAGGGACAGCAAGGGTAAAGAAACCAGGAGGTAGCTGTCGT
+
GGGFEEFGAEFGFGGGGGGCGGGGGGGGGGGGGGGFGGGGGGGGGFGFGGGGGGGGGDGGGGGGGGGGFFGGCF<FCGGGFGGGGGGGGGGGGGDGGGGFGGGCCGGGFGGGGGFD8,=EEGGGEGFG8=>CEEGCGEDCGGG7DDFCFFCFGFD,<EDF5?*8@1=958:4421@GDDCF2/:BBFF9612)6<)4:BBFF9))5((,4,((5(-(,,-2(,...(-1)7,(-9((((,35(,791(((()-4((-(24((-2,.((4.(())-.((((,((-(-.,)).))((
@M00689:251:000000000-CJTJ5:1:1101:22923:4447 2:N:0:12
CGACAACCATGCAGCACCTGTACACCAACCACAAGGGAAACTACATCTCTGCAGCGATCTGGTGTATGTCAAGCCCAGGTAAGGTTCTTCGCGTTGCATCGAATTAATCCACATGCTCCGCCGCTTGTGCGGGCCCCCGTCAATTCCTTTGAGTTTTAGCCTTGCGGCCGTACTCCCCAGGCGGGGCGCTTACTGCGTTATCTACGACACAAAGGCCGTGGACGACCCCTACACCTACAGCCCGCCGTTTCCGGCATGGACTACCAGGGTCTATAAACCTGGCTGCCCTGTTTC
+
GGGGGGGGGGGGGGGGGGGGGGGGGGFGGGEGGGGGGGGGGGGGGGGGGGGGGGGGGGGGGGGGGGGGGGGGFGGGGFGGGGFGGFGGGFDFGGGGGCGGCFGGGGFFGGGGGGFGGGG6EE>EGGGGGGE+8=CEGGGGG86?CFGGFGGFFFGGG>7FFFE)=A>BF=B)5>A@GA47)82>1199BB<<)4)6<:80(6425((3-97(,(4121939?(((,34C*71(44(.((,4@0((4(3(())4-3,421)42,51).,3.(4)-:2))(,1((((-(.(())-)
@M00689:251:000000000-CJTJ5:1:1101:13703:4450 2:N:0:12
CGACGACCATGCAACACCTGTACACCAACCACAAGGGAAACTACATCTCTGCAGCGATCTGGTGTATGTCAAGCCCAGGTAAGGTTCTTCGCGTTGCATCGAATTAATCCACATGCTCCGCCGCTTGTGCGGGCCCCCGTCAATTCCTTTGAGTTTTAGCCTTGCGGCCGTACTCCCCAGGCGGGGCGCTTAATGCGGTAGCTACGCCACAACGGAGGTGGACGACCACAACACATAGCGCACACCGTTTACGGCAAGGAAGACGAGGGTATAGAAAACAGGAGGGCATGACG
+
CCCE@CFFCFFFFFCCFFG<FF<<ECFGF::<ECECCFGGGGGFFCA<FEFGGGGDCCDGGGFFFGGGGGGGGGGGDFGGGGGGFFG9FFGGGGEDFGGGGG@FEGGDF,A@FGGGFGFGGGGG7+@DFGGG>E8BEGC@DDCCC?CGF?CCFGCFFGGAFFFEF=>9):>AA=C2,-;7?556699>>0(()4<A6(-(().4,2(((4(((-3((-440:(499695*76:?58A-249),4((-42(:<BF(((-13(4<((,-(4(.)-).-),((,3.((,,4(,))(
@M00689:251:000000000-CJTJ5:1:1101:21230:4454 2:N:0:12
CGACAGCCATGCATCACCTGTACACCAACCACAAGGGAAACTACATCTCTGCAGCGATCTGGTGTATGTCAAGCCCAGGTAAGGTTCTTCGCGTTGCATCGAATTAATCCACATGCTCCGCCGCTTGTGCGGGCCCCCGTCAATTCCTTTGAGTTTTAGCCTTGCGGCCGTACTCCCCAGGCGGGGCGCTTAATGCGTTAGCTACGACCCAGAGGCCGTGGAAGACCCCTACACCTAGCGCCCCCCGTTTACGGACTGGAATCCCCGGGTATCTAATCCAGGAGGCCCTGGCCAG
+
GGEGGGGGGGGGGGGGGGGCFGGGGGGGGGGGGGGGGGGGGGGGGADAFGEGGGGGGGGGGGGGGGGGGGGGGGGGGGGGGGGGGFGGGGGGGGGGGGGGGGGGGGGGGFGGGGGG8ED>EEGGGGFF8CEGCEGGGEDEGGGF@FGGFDFGGGGGGGGFFFFE)8>5>AFFFDEEEFGGFB9BFFF;69:?F)6<>0:BFFAA<?:9((4216:<((-4-(5<1<B?5*)((.92:<((37(,((22(3:4:?,((4:0(5)),(390(-))..6-.-)).((,(-((.(((,(
@M00689:251:000000000-CJTJ5:1:1101:6540:4460 2:N:0:12
CGACGGCCATGCAGCACCTGTACACCAACCACAAGGGAAACTACATCTCTGCAGCGATCTGGTGTATGTCAAGCCCAGGTAAGGTTCTTCGCGTTGCATCGAATTAATCCACATGCTCCGCCGCCTGTGCGGGCCCCCGTCAATTCCTTTGAGTTTTAGCCTTGCGGCCGTACTCCCCAGGCGGGGCGCTTAATGCGTTAGCTACGACCCATAGGCCGTGGAAGACCCCTACACCTAGCGCCCACCGTTTCCGGCATGGCCGACCCGGGTATCCAATCCAGGCGTCCCTGTTTC
+
GE7FFGEGEGED<EFFFGGFGGFGGGGGDEFFE<EFD8EDFFFGF@FEGGCEFGGGGCFGGF<FF,FFFG9FFGFGCFCBEFGF?FFFGG7,=BFDGG8EEDCGGGGAF9,>EFCE8EDEEG=8+@+E,=+=EGCCGGG+7;7<F+?CFC7,@AEFGG5+0<@)551)5-:=@=9579**/>(6606(((429<24(-((224).(4((-((,40((,-(412:13?<GC@B24C1?20(,7((239127))-(((-(36((-22(42(3-.).-))(())(-2(-(,42))))
@M00689:251:000000000-CJTJ5:1:1101:25778:4518 2:N:0:12
CGACGGCCATGCATCACCTGTACACCAACCACAAGGGAAACTACATCTCTGCAGCGATCTGGTGTATGTCAAGCCCAGGTAAGGTTCTTCGCGTTGCATCGAATTAATCCACATGCTCCGCCGCTTGTGCGGGCCCCCGTCAATCCCTTCGAGTTTTAGCCTTGCGGCCGTACTCCCCCGGCGGGGCGCTTAATGCGTTAGCTATGACCCAGAGGCCGTGGAAGACCCCCCCACCTACCGCCCCCCTTTTTACGCCTGGACTACCACGGTGTCCAAACCCGTCCTCCCTTTCC
+
GGGGGEGGGGGGGGGGFGGGGG<F@FFGC7FG8EGF@FFGGDDC@@FEGGCGCFFG:CDFFGDEFGGGFF9DFG@FBFGFGEFF<FGGG9:,66C7@?DFEC8EGGGG<FGF:@,E,@D>EC+=+4A==,@++@86@C6==01;+*5AF60+,@E7CD?<AFEBE9)>2=25=D92C9)/)4(:9>9(22<62<2<76?02)4))-).(,..((-8(((,-,.4(..3DC)(--/(5(,(3),(-(((54)()-(4,34(,)(.(),46?(2)))-)(((,(,((.(,(-)))
@M00689:251:000000000-CJTJ5:1:1101:24765:4563 2:N:0:12
CGACGGCCATGCATCACCTGTACACCAACCACAAGGGAAACTACATCTCTGCAGCGATCTGGTGTATGTCAAGCCCAGGTAAGGTTCTTCGCGTTGCATCGAATTAATCCACATGCTCCGCCGCTTGTGCGGGCCCCCGTCAATTCCTTTGAGTTTTAGCCTTGCGGCCGTACTCCCCAGGCGGGGCGCTTACTGCGTTAGCTACGACACAGAGGCCGTGGAAGACCCCTACACCTTGCGCCCACCGTTTACGGCATGGGATCCCAGGGATTCTAACCTCAGCTGCCCTGTCC
+
GGGGEFGGGGGGGGGGGGGGGGGGGGGGGDGGGGGGGGGGGGGGFFGGGGGGGGGGGGGGGGGGGGGGGCFGGGDFGGGGGFFG,FFGGGGGGGGGGGGGEGGGGGGGGGGGGGGGFGGEEGGGGGFFCDEEDGGE=EDGDGEGFFFGFFDCGGGGGFGFFA8=@@B>AFAFAB6(==DDF@579>BB>FFF)6448:?1:>BFF6(2(-((.,:61613,(),,((.7*7:(,2,))4(,0(28B9:F23<:01((,4((.(.2)521((.4:A9)8)((())(,(,.(.))
@M00689:251:000000000-CJTJ5:1:1101:17329:4564 2:N:0:12
CGACAGCCATGCAACACCTGTACACCAACCACAAGGGAAACTACATCTCTGCAGCGATCTGGTGTATGTCAAGCCCAGGTAAGGTTCTTCGCGTTGCATCGAATTAATCCACATGCTCCGCCGCTTGTGCGGGCCCCCGTAAATTCCTTTGAGTTGTAGCCTTGCGGCCGTACTCCCCAGGCGGGGCGCTTAAGGCGTGAGCTACGACACAGAGGCAGGGGAAGACCCAGAAAACTAGCGCACACCGTTGAAGGAAGGGAAGACCAGGGGAGCAAATCCGGGCAGCAGAGGCAGG
+
CB:BCECCDAECCFDCB8C@CAFFGGGGG@FGEGGCGGGGGGGEG,CE,ECCFFGGGCFFFGDGFGFGECFGDA,A@EFFFFGGE9<<DFGCEF:FGF,,@EGF7FGF,,<EFFGFGGGEGGCDCGDD?8C@CE8C6>>@+=FFFF=+?=+:D@E35@C+;8*3)0:=)>)79=4)4:99F(>=9>0209((5)4:24(4:0.-3(20(33,2,88(4(,((-(..(.**8(.(9))3:23)9,.1(((-().5<(,862((33(3:(3--(((,(-)((467(((.((4:(-(-
@M00689:251:000000000-CJTJ5:1:1101:9484:4567 2:N:0:12
CGACGACCATGCAGCACCTGTACACCAACCACAAGGGAAACTACATCTCTGCAGCGATCTGGTGTATGTCAAGCCCAGGTAAGGTTCTTCGCGTTGCATCGAATTAATCCACATGCTCCGCCGCTTGTGCGGGCCCCCGTCAATTCCTTTGAGTTTTAGCCTTGCGGCCGTACTCACCAGGCGGGGCGCTTAATGCGTTAGCTACGACACAGAGGCCGTGGAAGCCCCCAACACCGAGCGCCCACCGTTTACGGCATGGAATACCAGGGTAAATAAACCAGGCTGCTGTGCGTC
+
GGGGGGGGGGGGGGGGGGG@FFGGGGGDGGEGGGGGD6CCFGGGGCGGGGGGGGGGGGGGGGGGGGGGGGGGGGGGGGGGGEGGGFGFGGGGGGGEEGGGEGFGG9FFGFGGGGGGFGGDGGGGGGGGEGG6EGGGGEDED+79CFFFFFC:EFCGGG>FFFE5CA>BB=ADF=C*<=DFED@969>0(,46A2<ABB?FFBF>B6(3;B13?:14?(-9(-)((.23))016<3,2(-((018:?216>:)32(-33())).).3::0(,())6622,(.1((.2)))()((-
@M00689:251:000000000-CJTJ5:1:1101:17681:4580 2:N:0:12
CGACGGCCATGCAACACCTGTACACCAACCACAAGGGAAACTACATCTCTGCAGCGATCTGGTGTATGTCAAGCCCAGGTAAGGTTCTTCGCGTTGCATCGAATTAATCCACATGCTCCGCCGCTTGTGCGGGCCCCAGTCAATTCCTTTGAGTTTTAGCCTTGCGGCCGTACTCCCCAGGCGGGGCGCTTAATGCGTTAGCTAAGACACAGAGGCCGGGGAAGACCCCGAAACATAGGGACAACCGTTTACGGACAGGGCAACAGGGGGAGCGAAACCAGGCGGCGAGGGCGCG
+
FEDEEGGFEFGGFFGFEFG@FCFFGGGGGGGGGGGGGGGGGGGGGFFGGGGGGGGGDGGGGGGGGGGGFFGGGGGGGGEGGGGGGGGGG9FFEFEGGGGAEGGGFGFGG9FFGGGGGFGGGGGGGGGGGGGGGGG6C+=68==D2=+;C?FGGCEF9CGFFAEFCABB5A77<):6A@CCABFFFFB>F>0<<A<43361::)6)5A33?7122233>(-26<<:?7(*))-317)6-),3:(,314:60:)4:16(41(((-(,(.36-,((((4(-.(.-((-(-4((-(-14
@M00689:251:000000000-CJTJ5:1:1101:17313:4583 2:N:0:12
CGACAGCCATGCAACACCTGTACACCAACCACAAGGGAAACTACATCTCTGCAGCGATCTGGTGTATGTCAAGCCCAGGTAAGGTTCTTCGCGTTGCATCGAATTAATCCACATGCTCCGCCGCTTGTGCGGGCCCCCGTCAATTCCTTTGAGTTTTAGCCTTGCGGCCGTACTCCCCAGGCGGGGCGCTTAATGCGTTAGCTACGACACAGAGGCCGTGGAAGACCCCGACACCTAGGGCCCACCGTTTACGGCAGGGACGACGAGGGGAGCTAACCCGGGGTGACGTGGACGG
+
GEDFEEGGFEFGCGFFGGGAFFGGGGGGGGGGGGGFGGGGGGGGGGGGGGGGGGGGGGGGGGGGGGGGGGGGGG@FGGGGGGGGGGGDGGGGGGGGGGGGGFFGGGGGGGGGGGGGDEDEGGGGGGFGGGG?EGGEEGG=DGGGGFGGFGGGGFCFGGGAFFEFFFFFFAADF2:=E=CDFDBF>BFBB>?0<)<D>B??F9)6)4696><:.(-(,4(44?2,4:(,9)07,-*(4)(,1>>B029((,(.3:0(7(2-4(-((-(42(4((()-.(,(4,(-4,.(-4105(-
@M00689:251:000000000-CJTJ5:1:1101:8537:4614 2:N:0:12
CGACGACCATGCATCACCTGTACACCAACCACAAGGGAAACTACATCTCTGCAGCGATCTGGTGTATGTCAAGCCCAGGTAAGGTTCTTCGCGTTGCATCGAATTAATCCACATGCTCCGCCGCTTATGCGGGCCCCCGTCAATTCCTTTGAGTTTTAGCCTTGCGGCCGGACTCCCCAGGCGGGGGGTGTACTGCGTGAGCTACGACGCAGCGGCACGGGAAGAGCCATACACCTAGAGACACCCCTTTACGACATAGGACACCAGGGACCTCATACCAGGGAGCTCACGCTC
+
<C:C@EEFGGGGGGGFCFF<EEF<EFGGGCEGGGG8CEFGGFGCGEFGGGGFGEF7CFFGFFFGGG9FGFFGGGCF<EF<?CFGFDGDFF@F7>FC@EFD6E@@DGGFGGGF@,=E,@AEDECCEC+,7@B+1=8=@CD>C>+?2BD?++=DF9,@+>7C>8=)8)085:))6(537>695((60((,((-.6))614((306).(4-((-,(4(42(,(-2(,,(.70*0380<(37)))0,,(((((.4),-((,)-))..(-4(,4(-((),).-.))--3,(()))..-3
@M00689:251:000000000-CJTJ5:1:1101:5170:4618 2:N:0:12
CGACAGCCATGCAGCACCTGTACACCAACCACAAGGGAAACTACATCTCTGCAGCGATCTGGTGTATGTCAAGCCCAGGTAAGGTTCTTCGCGTTGCATCGAATTAATCCACATGCTCCGCCGCTTGTGCGGGCCCCCGTCAATTCCTTTGAGTTTTAGCCTTGCGGCCGTACTCCCCAGGCGGGGAGCTTAATGCGTTAGCTACGACAAAGGGGCCGTGGAAGACCCCTACACCTAGGCCCGCACGTTTCAGGCACTGACTACACGGGTTGTAAATCAGGGGTGGCCGTGCC
+
GGEGGGGGGGGGGGGFGGGEGGGGGGGGGGGGGGGGDGGGGFGGGCFEFGGGGGGGGGGGGGGGGG9FFGGG<FGGGGGGGGFGGGG9FFGGGGGGEGGGGGEGFGGFEF9FGGGGFCGEGEEGGEGGGDGGEEEE6=C8=6=EF7DGFFCGFECFFGGFF5C)1:=5)::A4)6);4AD>@@FB@((((.).)449-8((6)6412>4((.3(3(-2,(23>7<?B17/56285,(),(.7((((-((,))).(,((.2,.)4,41--4(((.-)))))).(-,(.(((,((
@M00689:251:000000000-CJTJ5:1:1101:5185:4628 2:N:0:12
CGACAGCCATGCAGCACCTGTACACCAACCACAAGGGAAACTACATCTCTGCAGCGATCTGGTGTATGTCAAGCCCAGGTAAGGTTCTTCGCGTTGCATCGAATTAATCCACATTCTCCGCCGCTTGTGCGTGCCCCCGGCAAGTCCCTTGAGTTTTAACCTTGCGGCCGTACTCCCCAGGCGGGGCGCTTAATGCGTTAGCAACGACACAGGGTCCGTGGCAGCCCCCCCAACCTACGACCACACATTTACCGCAGTGTCCACCCTGTGTATCTACACGTGAGTCCCGTGCCTT
+
GC@FCCFGEFFGGA@@@FFGCCGGGGGFGEGGGGGFCCFGFGGGFGG,@@EGGGFEGFGGF,,,A@<CFGGGFGGGG<C,:CEBA,,,C;,8B+=@FF;DEC,,@E,C,CFEC,,99@?+@=C++++,2=86==??F6+++6@+=+++56+@8==D+664AA@*)0))1)))1857FDGD4=2552901(,-6))),(-42)))(-49(18(2:,4((.-1(4-(.46)).(-87((((,-8(-(4()).4))40-(,.))-)..(4,),)))-)-))4((.((.-.)((((,))
@M00689:251:000000000-CJTJ5:1:1101:9788:4649 2:N:0:12
CGACGACCATGCAGCACCTACACCCACAGATCCGGAGGTAGGCTGGGCGGCAAATGCATCTTAATGTCAATCAAGAGAAGGCCCGGCCTGTGAAAGAAAACAAGCTGCAGCCTTGCTAGGACATTCTGGAGCTTAATTCACGCTCCTCTAAAATTTACGTGAAACATGACGCTGAACATTGGCAGCGGATCAGAAGTGATATATGGGGTATACAACACAGGCTGCCCAGGCCCTTATACAACTCGGACGACGCGGAACACCCCTTACGGTGGAGAAGTGGGGGGGACGGGAGCCA
+
GGDEEDEGDGGGFGG<CFFFGFGFGGGGGGFGGGGG@FGGGGG8<FGGGGGGGGGGGGGGGGGGGGGGFGGGGGGGCGFGGG8FF7FGDGG?,AFGGCGGGGGGGGGFGGG,FCDDEFFFGGG,,7EF,=E?8@FD,@@FG=CCD57CBDF:CAFGGGGFFFD5@DEE585>5))*=8+++)0747=>2(/(*0*(**/*5)))171:(()1)1../6(((/,,((()2*)(((2.-664)).)(((((((-4(((((,4(,(((.((((((-,4((),46((---((-,,((,(
@M00689:251:000000000-CJTJ5:1:1101:26339:4679 2:N:0:12
CGACGGCCATGCACCACCTGTACACCAACCACAAGGGAAACTACATCTCTGCAGCGATCTGGTGTATGTCAATCCCAGGTAAGGTTCTTCGCGTTGCATCGAATTAATCAACATGCTCCGCCGCTGGTGCGGGCACCCGTACATTCCTTTGAGTTTTAGCCTTGCGGCCGTACTCCCCAGGCGGGGAGCTTAATGCGTTAGCTACGTCACTGAGGCTGTGGTAGACCACTACCCCTAGCGCACAGCGTTCACTGCATTCACTACAGGGGAATCTACACCTGGCCTCTCTGTAC
+
FE@C6C+@FFGFDFE,C@AEFGEGFG8F,6CDFEGGGCFD@F@8E<CFFGG<@FFGGGFGF,E@FDGG<EFF,CF,?,4,:<,99E,??C:F+>:=,C,DEG,4@EAE<BFGFF8D,;+6++++8++6=ECE+6633==@?+@9FFGG+=@EGD,@C3++3+8)385=5=5>4)A),(0:;92(31(1((,64))),,3,4).628((---)3)3:,(350.642).(1*0,(4G0(.(4()49,((-2(4).)))-)))66)47)462(((.)))..((,((()((.))).-
@M00689:251:000000000-CJTJ5:1:1101:4867:4689 2:N:0:12
CGACAGCCATGCACCACCTGTACACCAACCACAAGGGAAACTACATCTCTGCAGCGATCTGGTGTATGTCAAGCCCAGGTAAGGTTCTTCGCGTTGCATCGAATTAATCCACATGCTCCGCCGCTTGTGCGTGCCCCCGTCAATTCCTTTGTGTTTTAGCCTTCCGGCCGTACTTCCCAGGCGGTCCGCTTACTTCGTTAGCTACGACCCAGAGTCCGTGGCACCCCCCCTCCCCCAGACCCCACCGTTTACGTCCTGCATCCCCATGGCATCTAACTCGTGCTGTCCTCCTCTT
+
GGGGGGGGGGGG9FFGGGGEFFFF,EECFCCFFFGECGGGGGGGFACCBECFFFGCCGGGDFGEGCCFEF9<,EBFE@,5CFG?5ECFG94==4>C@FGGG8=@FEFG<F9E,,9E;9===CC>8+@,,6@+1C88DECCG8+=+=FGF+=3,@@DG9++39D*:===888)00*;C8A5*8-5-)0-5>=9)9*957B(()79),(,(.(((,)))((,((.)(,4>C7),(49(42((-03(4(-.4(3.(((((5((-)((-((((((.4))..-6(400-)...-),,())
@M00689:251:000000000-CJTJ5:1:1101:12594:4694 2:N:0:12
CGACAGCCATGCATCACCTGTACACCAACCACAAGGGAAACTACATCTCTGCAGCGATCTGGTGTATGTCAAGCCCAGGTAAGGTTCTTCGCGTTGCATCGAATTAATCCACATGCTCCGCCGCTTGTGCGGGCCCCCGTCAATTCCTTTGAGTTTTAGCCTTGCGGCCGTACTCCCCAGGCGGGGCGCTTAAGGCGTTAGCTACGACACAGAGGCCGTGGAAGACCCGCACAACGAGCGCACAACGATTAAGGAAGGGACAGACCGGGGAGCGAAGCAGGGGGGAGGCGCCGGG
+
F>:@FDDFEFGFFGFFCF@<FFFDGGGGGFGGGGGFDFGGGGGGGEFGGGGGGFGCGEF8FFGGGGGGGGGGGGGGGGGGGGGGGGGGGGGGGGGGGEGGGGGCDFGCFGGGGGBGCFDGGGGGCEGGGGEEEG6BC??==DC79=D77DGGD,,<+@FCA5585=A>=ABAA<*09>DGF2299>>F>4:<D)8:9:(34)6><??9BF123>?(2;9BB:BFFB7B))0(4:D033((-)-,(44((.(-62)3(,86-((3(-,(4((-(((,(((.(40(4((((-(((((
@M00689:251:000000000-CJTJ5:1:1101:26348:4697 2:N:0:12
CGACGGCCATGCACCACCTGTACACCAACCACAAGGGAAACTACATCTCTGCAGCGATCTGGTGTATGTCAAGCCCAGGTAAGGTTCTTCGCGTTGCATCGAATTAATCCACATGCTCCGCCGCTTGTGCGGGCCCCCGTCAATTCCTTTGAGTTTTAGCCTTGCGGCCGTACTCCCCAGGCGGGGCGCTTAATGCGTTAGCTACGACACCGCGGCCGTGGAAGACCCCTACACCTACTCCCCCCCGTTTCCGGCATGGACTACCCGGGTATTTTATCCTGGCCGCTCTGTCTC
+
GEEEFGGGGGGGGGEFFGGGGGGGFGGGGGGGGGGG7FGGGGGGGGGGGGGGGGGGGGFGGGGGFGGGGGGGFGGGGGGGGGGGGFGGGGFGEFFCGGGDEGGGDGE<B9FDFG?EAEFDGGC>8@FGEFG+@EGGGGG@77CFGFC9@FGFCCEGFEGFFFC=8>A=)/5<=(>(=(?C5>5(399(39??>A<)(---()44<((,39(((-(419>B0(.((..3>*04(45?((,,.7-39B0-7>))((-,-22),5((411(,3())-)6-)66)(((-3(,()).46
@M00689:251:000000000-CJTJ5:1:1101:12584:4709 2:N:0:12
CGACAGCCATGCATCACCTGTACACCAACCACAAGGGAAACTACATCTCTGCAGCGATCTGGTGTATGTCAAGCCCAGGTAAGGTTCTTCGCGTTGCATCGAATTAATCCACCTGCTCCGCCGCTTGTGCGGGCCCCCGTCAATTCCTTTGAGTTTTAACCTTGCGGCCGTACTCCCCAGGCGGGGCGCTTAATGCGTTGGCTACGACCCAGCGGCCGTGGAAGACCACAAAACCTAGCACACACCGTGCACGGAATGGACTCACAGGGGAGCGAAAGATGGGAGCGATGAAG
+
EFCEGGGGGFGGCEFCFFE<FDDEEFFGGGGGGG@C@CCFGCFFGGGGGGGGGGE@@FFG9DEEF9FFFF,C,C@DFGDEBFCFEGGGGGGGDGCFGFC8CDFCFGEFG,<,,4>E84=CGGGGDGC8DD>=++B6@6860=CD7+?9D++7;A7A?>+4;+:=@AF=5>AA=:>)=AC*?@2:9;(4(4(1422)78?((4()400-(((((4(23--,168(((.(**011(1(5403)).(((4.((,)39(,(..45).5(34(-,,(,,4,4(()),((-,-((-).)
@M00689:251:000000000-CJTJ5:1:1101:8698:4718 2:N:0:12
CGACGGCCATGCACCACCTGTACACCAACCACAAGGGAAACTAGATCTCTGCAGCGATCTGGTGTATGTCAAGCCCAGGTAAGGTTCTTCGCGTTGCATCGAATAAATCCACATGCTCCGCCGCTTGTGCGGGCCGCCGTCAAGTCCTTGGTGGATTAGCCTTGCGGCCGTCCTACCCAGGAGGGGCGTTGCATGCGTCAGCGACGACAAGGAGGCAGGGGAAGGACACGAAAACTAGACGCCAACCGTTAAGGCGGGGGGGACCAGGGGGGAGAATAATGGGGGAGAGGAGGTG
+
FFEF+@FFCEAFF,EEFGG6CAFC,6FFBFDGFDF?:ECF,CF,666C<F,FC,B@+,9BFEFEA<6AC,,5,E,4=ED,CCB=,4A<BDE,+@=FC<,EGEF?+4=AF,AEF8,@;;D=EECE+=6=,,6=++6+6++139+++1+5<+*5***,*,4;*+1))54>5>(-29*86285)6220;(,-3((,4),-,((-)-,4129(((((.,-42000(44((((1*.((-7))4))4),42((-40((44(((-(((-(,((.(19(((,:?)))..)(-(,(,(-((-((
@M00689:251:000000000-CJTJ5:1:1101:19010:4728 2:N:0:12
CGACAGCCATGCATCACCTGTACACCAACCACAAGGGAAACTACATCTCTGCAGCGATCTGGTGTATGTCAAGCCCAGGTAAGGTTCTTCGCGTTGCATCGAATTAATCCACATGCTCCGCCGCTTGTGCGGGCCCCCGTCAATTCCTTTGAGTTTTAGCCTTGCGGCCGTACCCCCCAGGCGGGGCGCTTAATGCGTTAGCTACGTCACAGAGGCCGTGGAAGACACCGACACCTAGCGGCCACCGTTTCCGGCATGGACTAAACGGGGAACAAAGCCGGGCAGCGCCCGCC
+
GGGGGGGGGFGGGGGGFGGDGFGGGGGGGGGGGGGGFFDGGGGGGFGGGGGGGGGGEFGGGGGGGGGGGGGGGGGGGGGGGGGGGGGGGGG7EGGGGGGGGGCFCFGGGGGGGGGGGGGGEGGGGGGGGGGGGGGGGEDCDDGGGFGGFGD8EEFFFGGFFFE5:8>9AFFFF):>EBGDFF@FB696;B<BF))),-,3?A)6<:(((,6248?<37(196?:<B23<)529;C1372((01(422135))-4-((.324)()).46<60(,(..(,,(,4(,24((-((-,
@M00689:251:000000000-CJTJ5:1:1101:8710:4731 2:N:0:12
CGACGGCCATGCACCACCTGTACACCAACCACAAGGGAAACTACATCTCTGCAGCGATCTGGTGTATGTCAAGCCCAGGTAAGGTTCTTCGCGTTGCATCGAAGTAATCCACATGCTCCGCCGCTTGTGCGGGCCCCCGGCAATTCCTTTGAGGTTTAGCCTTGCGGACGTACTCACCAGGCGGGGCGCTTAAGGCGTTAGCTACGACAAAGGGGCCGGGGAGGAGGCCCAGCACGAGCGACCAAGGTATCAGGGAGGGCGAGACGGGGGAAGAAATGCATGGCAGCGGAGAGGT
+
CCCC@DCF@<EFEGF<@F8<C<EC,@FEFFEGGGGFCEAA8<CCFCF<DEGCFEAEGEFDGFFG<CEFCBDGGGGFFGG<FDFFGD9?AEFGG7=FCF,EEFE++C;,C,FFG,4,9=8@CEE888=DDGGEEE>+@+?+777?CFG7F+==C,3,+@CFFF@)05@)-0/6(/6*8>FFE((122(,((13))),33(8?>9<3<2(9(.3(-4902(49>((-((-/*0(.(7((((((0,(((-))-)--.(((42((3((((-30,(,,((()))))-((,((((((--()
@M00689:251:000000000-CJTJ5:1:1101:8690:4734 2:N:0:12
CGACGGCCATGCACCACCTGTACACCAACCACAAGGGAAACTACATCTCTGCAGCGATCTGGTGTATGTCAAGCCCAGGTAAGGTTCTTCGCGTTGCATCGAATTAATCCACATGCTCCGCCGCTTGTGCGGGCCCCCGTCAATTCCTTTGAGTTTTAGCCTTGCGGCCGTACTCCCCAGGCGGGGCGCTTAATGCGTTAGCTACGACACAGAGGCCGGGGAAGCCCCCTACACCGAGCGCCACCCGTTTACGGAATGGGATACGAGGGGACAGAAGCAGGGATGGCCGGTGCCG
+
GECFEDFGGGFFEFGGGGF@FCGFDFGGGGGGGGGGDGGGGGGGGAFFGGGGGGGGGGGGFFEFFGDEFFFGGGGGGGGGGGGGGGGGGGGGGGGGGGFGGGFGGGGCFGFEFCEGDFDGG>EDEGFGGGGGEGGGGEC7DGGGDF?FFFGCGGFGFGGFFF@)8@BA2:@A@DE2C@FG>=231246>>?F2:490(26:<268:02((((,5:?09(1,-2,(.-3/))(572(33(-3B1((-((346418(,(,5(((.)(-4,0(-(((.,4(.,4(((3((.41-46((
@M00689:251:000000000-CJTJ5:1:1101:10040:4737 2:N:0:12
CGACGACCAGGCAGCACCTGTACACCAACCACAAGGGAAACTACATCTCTGCAGCGATCTGGTGTATGTCAAGCCCAGGTAAGGTTCTTCGCGTTGCATCGAATTAATCCACATGCTCCGCCGCTTGTGCGGGCCCCCGGCAATGCCTTTGAGTTTTAGCCTTGCGGCCGTACTCCCCAGGCGGGGCGCTTAATGCGTTAGCTACGACACAGGGGCCGTGGAAGACCCCCAAACCTGGCGCCCACCGTTTACGGCAGGGACGACCAGGGGACCAAGACCGGGGTGGACAGGCAC
+
C>:+:B@8:,@:<FC@CC86;@FACCCFCBFEGGGC:CEGFFFCFFFFGGGFGGGGG@FFFGFFFGFFFFFFF9FGGGGFGGGG?FDEAFFGEFCFGGC8>EF,9AF,CFFCF@@E=;DGDGEGBEE=8EG=?8>@++=+0@CF+*3?=C@7DFFDGGGFA>5875=9ABB2>BFFGFGG332,.9>>F;6():2<9BB6?D>>?:BB29?:(39B6>(1((..(28(/)7(,,9((((1(<0::(3<<>?AF<((((--((-(((,-899(((((,.8(((((-,((5(,(.4
@M00689:251:000000000-CJTJ5:1:1101:14847:4741 2:N:0:12
CGACGGCCATGCATCACCTGTACACCAACCACAAGGGAAACTACATCTCTGCAGCGATCTGGTGTATGTCAAGCCCAGGTAAGGTTCTTCGCGTTGCATCGAATTAATCCACATGCTCCGCCGCTTGTGCGGGCCCCCGTCAATTCCTTTGCGTTTTAGCCTTGCGGCCGTAATCCCCAGGCGGGGCGCTTAATGCGTTAGCTACGCCACAGAGGCCGTGGAAGACCCCAAAACCTAGGGCCCCCCGTTTACGGCAGGGACAGCCAGGGGAACAAATGCGTGCTGCTCTGTCGCG
+
FGDGGGGGDGGFFGEFFCFAFGGFFGGGGGGGGGGGDFGGGGGGGCFGGGGGGCGGDGGGFGGGGGGGGGCGGGGGGGDFFGGGGGGFFGGGGGGGGGFFGGCFDEFEGFCFGFFGGGGDGGDEC>DD8DCGGGGGC>6CDG9FCCFGFGG,@EEGD9?FFFECFFFBFFFD((9<CBGGF>>2302(496(6).)-46<:>)-<((((-88?F(,1(19((8?7((,1*)(42>(57((()((((3182?AF:(,(-44<((,(.82((-(4((()).((-(,)))---.)(-(
@M00689:251:000000000-CJTJ5:1:1101:25138:4755 2:N:0:12
CGACGACCATGCATCACCTGTACACCAACCACAAGGGAAACTACATCTCTGCAGCGATCTGGTGTATGTCAAGCCCAGGTAAGGTTCTTCGCGTTGCATCGAATTAATCCACATGCTCCGCCGCTTGTGCGGGCCCCCGTCAATTCCTTTGAGTTTTAGCCTTGCGGCCGTACTCCCCAGGCGGGGCGCTTAATGCGTTAGCTACGACACAGAGGCCGTGGAAGACCCCTACACCTAGCGCCCACCGTTTAAGGCATGGACTCCCAGGGATTCCAAGCCTGGCAGCCCAGTCT
+
GC:C@BFGEGFFFGGGFGGGGGGGFAFGG7F<DFEEEGGGF9FFD,;,FFC@EEFGEFGGGG,EFFGGGGGGFGGGGGGGGGGFFFGGGADDGGFGEGGGCGGGGCF<FEFGGFGG,@FGGGGGEGGGCFEGD>CCEGGGDC9CFFGGF+=C@C7,?DF+@8@EFFFAA=4>ABE:6>FDFB22(34;>F?B)<<9>(1:<B4.4<?>0183(.-439FBFB)2:?7:D5>:((2(,5(3079(((4:??<)-2(()4()5,(,33260(((.).))-((.(.((,,(.((,4
@M00689:251:000000000-CJTJ5:1:1101:26409:4784 2:N:0:12
CGACGGCCATGCATCACCTGTACACCAACCACAAGGGAAACTACATCTCTGCAGCGATCTGGTGTATGTCAAGCCCAGGTAAGGTTCTTCGCGTTGCATCGAATTAATCCACATGCTCCGCCGCTTGTGCGGGCCCCCGTCAATTCCTTTGAGTTTTAGCCTTGCGGCCGTACTCCCCAGGCGGGGCGCTTAATGCGTTAGCTACGACACAAAGGCCGTGGAAGACCCCTACACCTTGCGCCCACCGTTTACCGCCTGGACCACCAGGGGTCCTAATCCCGGCTCGCATTCTC
+
GGCGGGGGGGGGGGGFFGGGGGGGGGFGGGGGGGGGDCFFGGGGGGGGGGGGGGGGGGGGGGGGGGGGGGGGGGGGGGGGDCGEGGGGGGGGGGGEGGGGGGGGGGGGGGGGGGFF8@6>EGGGGEGG8EC>EEGCEGDCCDEGGFGGFGG:FCGGD@DFFFEFE==A>A99AB;=6@<DFBFF6;>FFBF<FF2:96:??<AB?607>>1(.8(,4(-(-,.3(31:937:7:F7)).,,761(2((44().8(4:<<(((,4((4<:((-.-46)..,(4(((-,(,()-)
@M00689:251:000000000-CJTJ5:1:1101:17017:4809 2:N:0:12
CGACGACCATGCAACACCTGTACACCAACCACAAGGGAAACTACATCTCTGCAGCGATCTGGTGTATGTCAAGCCCAGGTAAGGTTCTTCGCGTTGCATCGAATTAATCCACAGGCTCCGCCGCTTGTGCGGGACCCCGTCAATTCCTTTGAGTTTTAGCCTTGCGGCCGTACTCCCCAGGCGGGGGGCTTAATGCGTTAGCTACGAAAAGAAGGACGGGGAAGGCACGCACAACTAGCGACGAACGGTTAAGGGAGGGGAAGACAAGGGAACAAAAAGCGGGGAGTGGGACACG
+
<FC7@CFE:@CCAFEDCCF<EEGGF@FGCE@CFGGFFGGGGGG8F<FADEEEFGBCGGGFGFGFFGFFFECGGCFFFGFFGGGGFFFG9FDCEGGGCF=;8EGF7FFFEF9=F,@@@DDEE+@CCGDGD,BEC+>8C8=66?CG7989C7CGGE;D9BFFFF@@B=A)):4::-/04:<*:5>512(-(414A<9)42(422)-.30(((((.36(329((-(((,,4*).(((*)5.(((0(,(-71,3(-6>00,(4,(,(.(.(.20(((.(.((((,(,(-(((,,((((-
@M00689:251:000000000-CJTJ5:1:1101:17011:4827 2:N:0:12
CGACGACCATGCAACACCTGTACACCAACCACAAGGGAAACTACATCTCTGCAGCGATCTGGTGTATGTCAAGCCCAGGTAAGGTTCTTCGCGTTGCATCGAATTAATCCACATGCTCCGCCGCTTGTGCGGGCCCCCGTCAATTCCTTTGAGTTTTAGCCTTGCGGCCGTACTCCCCAGGCGGGGCGCTTAATGCGGTAGCTACGACACAGAGGCCGGGGAAGAACCAGACAACTAGCGCCCACCGTTTACGGGAGGGGACACCAGGGAAGCTAAAGCTGGCGGCCAGGGGAGG
+
GGEEEGGGC@EFDFEFEGFCGGGGGGGGGGGGGGGGGGGGGGGGGGGGGGFGGGGGGGGGGGGGGGGGGGGGGGFGGGGGGGGGFGGGGGGGGGGGGGG;CGGFGGGGDFGGGGGGGGGGGGGGGGGGFFGEGEEEGGDGGDEDFFGGA7CGGGFDCGFFFFFFF>AFFFFFAB4ED58<?=BF>BFFF068>2<A0(49?)69)4:B10,..5:<11(-2623((,(*15(((/.(-(4(8,((17<058)::(((,2(-(,(((4(4(((,.6-))))5(((-(((((((((-
@M00689:251:000000000-CJTJ5:1:1101:18173:4882 2:N:0:12
CGACAGCCATGCAACACCTGTACACCAACCACAAGGGAAACTACATCTCTGCAGCGATCTGGTGTATGTCAAGCCCAGGTAAGGTTCTTCGCGTTGCATCGAATTAATCCACATGCTCCGCCGCTTGTGCGGGCCCCCGTCAATTCCTTTGAGTTTTAGCCTTGCGGCCGTACTCCCCAGGCGGGGCGCTTAATGCGTTAGCTACGACACAGAGGCCGTGGGAGACCCCTACACCTAGAGCCCACCGTTTACGGCATGGACGACCAGGGTATCCAATACTGGCTGCCCCGGCCCG
+
GGGGGGGGDFGGGGGFGGGFGGGGGGGGGGGGGGGGGGGGGGGGGGGGGGGGGGGGGGGGGGGGGGGGGGGGGGGGGGGGGGGGGGGGGGGGGGGGGGGGGGGGGGGGGGGGGGGGFFGGGGGGDEGGGGGGGGGGGCD>CCGFGFGDFGC7DFGGGGGFFFFFFBFFFFFDF>EEGAFCFDFFFFFFF1?FFA4>B?BB:B9<?BB>>FB?07?FF073;(8:BF6:/*78:?D(2<)))0,86:6,1:?A8?9>(8?)0-2(((,48(()-).4),4)62(.46(((--13((
@M00689:251:000000000-CJTJ5:1:1101:20450:4911 2:N:0:12
CGACGGCCATGCAACACCTGTACACCAACCACAAGGGAAACTACATCTCTGCAGCGATCTGGTGTATGTCAAGCCCAGGTAAGGTTCTTCGCGTTGCATCGAATTAATCCACATGCTCCGCCGCTTGTGCGGGCCCCCGTCAATTCCTTTGAGTTTTAGCCTTGCGGCCGTACTCCCCAGGCGGGGCGCTTAATGCGTTAGCTACGACACAGAGGCCGTGAAAGACCCCTACACCTAGCGCCCACCGTTTACGGCATGGACTCACAGGGGAACTAATACAGGCGGGCCTTGTGCG
+
FFEGGGGGEGGGGGGGGGGCGGGGGGGGGGGGGGGGGGGGGGGGGFGGGGGGGGGGGGGGGGGGGGGGGGGGGGGGGGGFGGGGGGGGGGGGGGGGGGGGDFGGGGGGGGGGGFGGGGGEEDGGGGGGGGGEGGGGGGDGGGEGGFGGFGFGGGGGGGGFFFFFFFFFFABADFEEGDFGF>>69BB7;9:?)6<BF?6?:B2<?<F>B;??FFF?B0(4((.-.4,.9*742(9(8B709:9(129:?F:)3:>B(,1)..124)6::(((,)).)).)),(((((-,)))..(
@M00689:251:000000000-CJTJ5:1:1101:10417:4912 2:N:0:12
CGACGGCCAGGCAACACCTGTACACCAACCACAAGGGAAACTACATCTCTGCAGCGATCTGGTGTATGTCAAGCCCAGGTAAGGTTCTTCGCGTTGCATCGAATTAATCCAAATGCTCCGCCGCTTGTGCGGGCCCCCGGCAATTCCTTTGAGTTTTAGCCTTGCGGCCGTACTCCCCAGGCGGGGCGCTTAATGCGTTAGCGACGAAACAAGGGCCGGGGCAGACCCCAACACCTAGAGACGACCGGTACAGGAATGGAACACAGGGGGAACAAATCCGGGAGGCAGGGACAGG
+
,=:8@@++@6@:<FF@,B,@CEEC<CFGG7@FGGGFDGGFG9F,EEFGF9FFGGGGGGGAEF@FFG<FEAFGGGGGGGGBFGFFFGCD,@FFGC+CFGG8BFG,+FEFB9?,EE9C=E+A>CGGG6D=EGGGGGE+@>D++=E62+=FF>B;E@DCCFFF>FFF):5A)555>2C.C(;981199>0-((,34)64;,4<0)(4(34((14((.34?>((132(-442**04<(*((4))))((-(3(,(().4:(.52.)((44(8<0((((,48))(,4(,(,((-40:(404
@M00689:251:000000000-CJTJ5:1:1101:26242:4972 2:N:0:12
CGACAACCATGCACCACCTGTACACCAACCACAAGGGAAACTACATCTCTGCAGCGATCTGGTGTATGTCAAGCCCAGGTAAGGTTCTTCGCGTTGCATCGAATTAATCCACATGCTCCGCCGCTTGTGCGGGCCCCCGTCAATTCCTTTGAGTTTTAGCCTTGAGGCCTTACTCCCCAGGCGGGGCGCTTAATGCGTAGCCACGACCCCGAGGCCGTGGACGACCCCTACCCCTACCCCCCACCGTTTACGGCATGGCCCACACTGGTTCCTCATCCCTGCCCTCCTTTCCCTT
+
FGGGCEFGCFFFGFFFGGGFGFFGGF8FGEGGGGACFGGGGGGGGCFFGGGGGC8@7@BEE9@<AEED6AFGA<FFF@7FGGGGGGGDEF@CEFC7F5;EBF,@8FD<FFFFGGGGGGF8E=+=EEDD?CE+8EEEGG+1@DEGGFGGF9:::=;EGG+4;?E@*):==))1:EE@GFFC?BB=(0(.2126)-46(,8;8))43(,(,(-2((--4>>0626;>>6:**0(4372(((-(83>19BF:(2-24((.((.((((((.(-))(.).)44().((((.((.))))-.
@M00689:251:000000000-CJTJ5:1:1101:11907:4974 2:N:0:12
CGACGACCATGCAGCACCTGTATCTCGGTTCCCGAAGGCACTTCGTTGCTTCCAACAAATTCCGAGTATGTCAAGACCGGGTAAGGTTCCTCGCGTTGCGTCGAATTAAACCACATGCACCACCACTTGTGCGGGTCCCCGTCAATTCCTTTGAGTTTCATACTTGCGTACGTACTCCCCAGGCGGATCACGTAGCGCTTTAGCTGCGGCACAGAGACTTCTCATCCCAAAAACAAGGGAACAAGGATAACAGGAAGGAAGACAGGGGAAGATAAACAGGGAGGGAGGGGCATGG
+
C>@@CC@C:6C@<FEACE8;;@6<,<EFC,@<FFGDCF8EFF@FFECF>A96EEFFGGGGGAFFGG<FCFG@FGGGGF+=F=FFGGGG9EECCCGEEGGECEGGG,?EFGF8FG=EFF+6==DEG6D8EEGDCGG++,;17+@@D9CFFGGGGFG7+>C?+418*7A9)54@)<:)==FGF55(/9((.63(/6(/,.(2()/17)43((4,387481))6)64.6).*9)4((*4:(-(,)4(.(())6.)-(,,(4(((.44,(49(4-().6)))(.(-26((((-4(,(4(
@M00689:251:000000000-CJTJ5:1:1101:7522:4984 2:N:0:12
CGACAGCCATGCATCACCTGTACACCAACCACAAGGGAAACTACATCTCTGCAGCGATCTGGTGTATGTCAAGCCCAGGTAAGGTTCTTCGCGTTGCATCGAATTAATCCACATGCCCCGCCGCTTGGGCGGGCCCCCGTCAATTCCTTTGAGTTTTAGCCTTGCGGCCGTACTCCCCAGGCGGGGCGCGTAATGCGGTAGATACGAGACAAAGGCAGTGGAAGACCCCGAAACCTAGCGCACACGGTGAACGGAGGGGACTACCAGGGAGCGTAAACGAGGTGTTGTGGGCTTT
+
FEEFEDFFF<EDFCFCFGD<C<CCEEFGCEEFGGGGDGGGG9FFFCE@F9CFFGGGG8<8EF,BAF@E@@FGGGA=BFD,EEFGG,E<9,A7CF=C7FE8B@E8DFECA;?E=,@F,8+@EGGG@CG+,8C6>EEEGCC1*379+8C+;++3@@,,:>7F696>2/>B(:(6:(9.:0DCA017096>0((-4(69>(-3()).)4((--4(,.:2(-(..)5.(((,1))-1194324(()-(((-,(()).,((((41,((.(.50:((((---,-(,(((()-(.-(((4(4
@M00689:251:000000000-CJTJ5:1:1101:17167:4989 2:N:0:12
CGACGGCCATGCAACACCTGTACACCAACCACAAGGGAAACTACATCTCTGCAGCGATCTGGTGTATGTCAAGCCCAGGTAAGGTTCTTCGCGTTGCATAGAATTAATCCACATGCTCCGCCGCTTGTGCGGGCCCCCGTCAATTCCTTTGAGTTTTAGCCTTTAGGCGGTACTCCCCAGGGGGGGAGCTTATTGCGTTAGCTATGACAAACTGGCATGTGAAGACGCGCACACGTAGAGCCCAACGGTGAGGGGACGGGCACTCCGGGACAGAAAACGGAGGCGGACGGGG
+
GCBFCDFG@8FECCEEEEE@EE@<EDFEG,8C@CFCG8<FGF9FF<F,<,EGEFCB:@,B66E8EEF9F<AE,,4,4C,A<CFE<,9?BE7CE==+?<4,9=D949,5E9=EFDC8,@+AE==E+4@DGCE+=>+@@8=+097C++551<2;F;,@F958*0**3:55)))/)**)=2*9)(:@12(--(.6)6)647((42).)....)3()).((-.-5):)67(-))0(-()(.,1)))43((-(-((.((-3(-9((,(((,-(4(((((.)((,(((-(,403((-(
@M00689:251:000000000-CJTJ5:1:1101:16432:4989 2:N:0:12
CGACGGCCATGCAGCACCTGTACACCAACCACAAGGGAAACTACATCTCTGCAGCGATCTGGTGTATGTCAAGCCCAGGTAAGGTTCTTCGCGTTGCATCGAATTAATCCACATGCTCCGCCGCTTGTGCGGGCCCCCGTCAATCCCTTTGAGTTTTAGCCTTGCGGCCGTACTCCCCAGGCGGGGCGCTTAATGCGTTAGCTACGACACAGAGGCCGTGGAAGACCCCTACACCTAGCGCCCAACGTTTACGGGAAGGACGACCAAGGTATCCAAACAGGGGGGGGCTGTCCCG
+
FCCFCDFG:CEECGFFFFG<EFGGGGGGGGGGGGGFGGGGGGGGGFFFGGFGGGGGGGGGGGGGGGGGFGGGGGGGGGEEFGGGFAFGGGGFGG@GGGDFGGGGGGGFGGGGGGGGFGGGGGGGGGGGGGGGGD>BGEGC6CG9+;?F5CCFFECGGFGFFFEEFFFB>FAF2@EBGFGGFD@FFF>>99?:A)6>B3<1:<)67??B>(8:BFF:<904,(,(.48:5*0(8:*(.8(7>:01((4-2(3<6?(-(4:3((4((((.8..-)).5.-.(3:(1((((((()))-
@M00689:251:000000000-CJTJ5:1:1101:15979:4997 2:N:0:12
CGACGACCATGCATCACCTGTACACCAACCACAAGGGAAACTACATCTCTGCAGCGATCTGGTGTATGTCAAGCCCAGGTAAGGTTCTTCGCGTTGCATCGAATTAATCCACATGCTCCGCCGCTTGTGCGGGCCCCCGTCAATTCCTTTGAGTTTTAGCCTTGCGGCCGTACTCCCCAGGCGGGGCGCTTAATGCGTTAGCTACGACACAGAGGCCGTGGAAGACCCCTACACCGAACGCCAACCGTTTAAGGAATGGAAGACCAGGGGATCGAAAACGGGCGGCCAGGGATAG
+
GGEFEGGG@FFFFGFCFGGAFFGGGGGGGGGGGGGGGGGGGGGGGFGGGGGGGGGGGGGGGGGGGGFGGGGGGGGFGGGGGGGGGGGGGGGGGGGGGGAA6EEFGGGGGGGGGGGGGGFGGGGGGGGGEF8CEEGGGGDEGGGFFFGGFGGGFCF,9DC8A5@CFFFFF>AFAFFFG28CFFFBFFFF;0?:BA<)96?F?AA4<??;>97304:B09>>9:2((,.47*0(44F(4((((0(2:0(,246)645(.5:72(.,8:,,8(4-(-,4(((((-,(-(((,4((((.
@M00689:251:000000000-CJTJ5:1:1101:9614:5005 2:N:0:12
CGACGGCCATGCATACCTGTATCTCGGTTCCCGAAGGCACTTCGTTGCTTCCAACAAATTCCGAGTATGTCAAGACCTGGTAAGGTTCCTCGCGTTGCGTCGAATTAAACCACATGCTCCACCACTTGTGCGGGTCCCCGTCAATTCCTTTGAGTTTCATACTTGCGTACGTACTCCCCAGGCGGATCACTTATCGCTTTTGCTTCGGCTCAGAGACTTCTCATCCCAACCCCCAGTGAACAGCGTTTACATCTAGGCCTACCAGGGATACCAATCATGGCGGCCCTGTACACTT
+
GGGGGGGGGGGGGGGGGGGFC9FFGGGGGDFGECEEEGGGGGGCEECFGGGGGFGGGGGGGGGGGGGFFGFGGGGGG?FFFGGGGGGGGGGGGEGGDGGGGE7FGGG9@FG@B>,C@FFGGGGGGGGGG,,CGGGGGD@ECD8CGFFCAGGGG?=CDGGF7C=5*:>AAAAD:BBFE>7>A=4A2@9=2:<3>CF@?@F?EE)17CBFF(3357)68E3?:96)6)2,9C)1(471529).9((,((4--))-.563(()4((.5:6((4)).,)()).).((,(((4)))))-)
@M00689:251:000000000-CJTJ5:1:1101:14737:5011 2:N:0:12
CGACGGCCATGCAGCACCTGTACACCAACCACAAGGGAAACTACATCTCTGCAGCGATCTGGTGTATGTCAAGCCCAGGTAAGGTTCTTCGCGTTGCATCGAATTAATCCACATGCTCCGCCGCTTGTGCGGGCCCCCGTCAATTCCTTTGAGTTTTAGCCTTGCGGCCGTACTCCCCAGGCGGGGCGCTTAATGCGTTAGCTACGACACAGAGGCCGGGGAAGACCGCTACACCTAGCGACCACCGTTTACGGCAGGGCACACAAGGGTAAGCAAAGCGGGGCGCCGAGGAC
+
FEEFEDFF@@EEEGGGFGGDFFGGFFGGGGGGGGGFCFGGGGGGGFGGGGGFGGGGGFGGGGGGGGGGGGGGGGGGGFGGGGGGFGGFGGGEGGGGFFGFGGFGFGGFGGGFGGFGFDDEGGEGEEFGFGGGDGGDED?CGGGGGFGFFGFAFFGGGAC6?CBEEFF=:@4==(9BF@FCF==,24461;18A<9>>:061<4<286>FBFF748:<1(39911848(71.(,(2(5333(8(,(-2.((,-43(7(39424210(,43.,3)).4:((,49((((441((((
@M00689:251:000000000-CJTJ5:1:1101:21544:5016 2:N:0:12
CGACGGCCATGCACCACCTGTATCTCGGTTCCCGAAGGCACTTCGTTGCTTCCAACAAATTCCGAGTATGTCAAGACCTGGTAAGGTTCCTCGCGTTGCGTCGAATTAAACCACATGCTCCACCACTTGTGCGGGTCCCCGTCAATTCCTTTGAGTTTCATACTTGCGTACGTACTCCCCAGGCGGATCACTTATCGCTTTTGCTTCGGCAAAGAGACTTCTCATCCCCACACCCAGTGATCATCGTTTACAGCTAGGACTACCAGGGGATCTAAACATGGGTGGCCGGGCACTT
+
GCBFEGGGDFGGGGGGGGGDFGGGFGGGGGEGGGGGGGGGGGGGGFFGGFGGGGGGGGGGGGGGDGGFGGGGGGGGGGGGEFGGGGGGGGGGGGGGGGGEEGGGGGGFGFGGGGGGGFGGGGFDGGFGGG?FGGCE6?=FGGGDG?FDFCFGGGFCFDGFFFEEEEEFFFFAD@BFF=4DF552@FB>@DFCEEFFF0;((;AEEF41;6((/;;<B?<AAA<4)6)8FG3080DFF7B<)16))(-30649<0.4,4:0(54().4?(,((-69)()).8(.,((((,-(((..
@M00689:251:000000000-CJTJ5:1:1101:20109:5037 2:N:0:12
CGACAACCATGCATCACCTGTACACCAACCACAAGGGAAACTACATCTCTGCAGCGATCTGGTGTATGTCAAGCCCAGGTAAGGTTCTTCGCGTTGCATCGAATTAATCCACATGCTCCGCCGCTTGTGCGGGCCCCCGTCAATTCCTTTGAGTTTTAGCCTTGCGGCCGTACTCCCCAGGCGGGGCGCTTAATGCGTTAGCTACGACACAGAGGCCGTGGAAGACCCCAACACCTAGCGCCCACCGTTTACGGACAGGACGAACGGGGTAACCAATCCGGGCGGCCCGGACCGG
+
GGEGGEGGDFGGGGGGGGGDGGGGGGGGGGGGGGGGGGGGGGGGGGGGGGGGGGGGGGGGGGGGGGGGGGGGGGGGGGGGGGGGGGGGGGDGGGGGGGGGGGGGFGGGGGGGGGGGGGGGGGGGGGGGGGGGGGGGGGGGGGGGGFGGFGCCGGGGGGGFFFF@EFFFFFFFFFFEGFGGFFFBBFFFB;6BA9<<>:?BFBBF?0?>>9:0(.8::;>F>FF<:<B<3*8231C02)(41>9206221864:<(((-36((-(,(,4((-,52<4).4(360(-((((((,-4(
@M00689:251:000000000-CJTJ5:1:1101:10848:5038 2:N:0:12
CGACAGCCATGCAACACCTGTACACCAACCACAAGGGAAACTACATCTCTGCAGCGATCTGGTGTATGTCAAGCCCAGGTAAGGTTCTTCGCGTTGCATCGAAGTAATCCACATGCTCCGCCGCTTGTGCGGGCCCCCGTCAATTCCTTTGAGTTTTAGCCTTGCGGCCGTACTCCCAAGGAGGGGCGCGTAATGCGTTAGCTACGAAACAGAGGCCGGGGAAGGCCCGAAAACAAAGCGGCAAACGGTTAAGGCAGGGAAGAAGAGGGAGAGAAAACCGGGGGGAGCAGGGTGG
+
C>:=@@CC<,CC<FC@6B,;;@F9C;DEF@FGFGGDCGGGGCF@FC@EEGFFFGFGGEF8FF@FFF9F<EEFGG7,AFGBEGGG<EF9FFF7B>>CFDD,B>E,4CE<,,E=F>9E@E=C==@@C+@DFFGGGGEEE8=+=?E7?79C9+2,@@,,2@?+*A*>@A=>=>5<@58)=);D>7929=-(((.31(9)6(-48))-)(,(-,(((.:((4(-1,8(((,()).49B*((.(-()((.44(((-).4(414,(,-3((543(((((,,44(49;6((4((((.3((,-
@M00689:251:000000000-CJTJ5:1:1101:18458:5067 2:N:0:12
CGACGACCATGCAACACCTGTACACCAACCACAAGGGAAACTACATCTCTGCAGCGATCTGGTGTATGTCAAGCCCAGGTAAGGTTCTTCGCGTTGCATCGAATTAATCCACATGCTCCGCCGCTTGTGCGGGCCCCCGTCAATTCCTTTGAGTTTTAGCCTTGCGGCCGTACTCCCCAGGAGGGGCGCTTAATGCGTTAGCTACGACACAGAGGCCGTGGAAGACCCCCACACCACACGCCAACCGTTTACGGAAGGGAAAACCAGGGGACCGAAACCGGGGTGCACCGG
+
FEEFEDFGDGFFFCFFGFG@FCEGGGGGDCFGGFGFFGGGGGGGF,FC,EECEFGDFFFGGGEFEFFEGG<B<C@F<CDEFFFFFGFFFFFGG7CGEA;EE8F88EEGGGFFCG=EFGGGGGEEE+@FCDEEGG8>E@?=CGCD+B8CE+=DDC:AC99BA+35):@=):):4>CEG@GD)(08=;1(,.(/17<33:<6<<).81(,4>?(,5?BFF;B90.44((45)04((5(-((--5((-3(,27?FB04-,22,.((.(4?,8(3(((,-((3-23(,,,))((-
@M00689:251:000000000-CJTJ5:1:1101:12298:5094 2:N:0:12
CGACGGCCATGCATCACCTGTCACCACTGTCCCCGAAGGGAAATCTCCGATTAAGGAGAGGTCAGTGGGATGTCAAGCTTAGGTAAGGTTCTTCGCGTTGCTTCGAATTAAACCACATGCTCCGCTACTTGTGCGGGTCCCCGTCAATTCCTTTGAGTTTCACTCTTGCGAGCGTACTTCCCAGGCGGAGTACTTAATGCGTTAGCTGCGGCACCGAGGGGGGTAACGCCAGACACGTAGTACGCATCGTTTAGGGCGGGGAAGAAAGGGGGAGCAAAGACGGGAGGGGCGGGGG
+
C=:7@@@@BCEC@FC<CC;6;6CC9FG8FEFD<FFC@FGEGGG,<FFFFG7CFFFGGGGGEBFGGCAEEF<FFGGGGGGFGGGGGGGFAEFFF9BFGCCGGAFGGGGG7FDCFC=DF8DG,=@EEGGG8DDADFGE>+=,==C+=B?C<@FC7,DFFB?+;;;*6*0>@5@FBF2>7)=B451:=(95@F;E4?CE<573:6/6;C97@FF@F(17>F;>FFF;<0.()).-8(9((,(.(961(2-((,((3.8?:>9BFF4(,(.(.4>19(((.((.,114:;303(,(((-
@M00689:251:000000000-CJTJ5:1:1101:26575:5103 2:N:0:12
CGACGGCCATGCATCACCTGTACACCAACCACAAGGGAAACTACATCTCTGCAGCGATCTGGTGTATGTCAAGCCCAGGTAAGGTTCTTCGCGTTGCATCGAATTAATCCACATGCTCCGCCGCTTGTGCGGGCCCCCGTCAATTCCTTTGAGTTTTAGCCTTGCGGCCGTACTCCCCAGGCGGGGCGCTTAATGCGTTAGCTACGACCCAAAGGCCGGGGAAGACCCCTACCCCATGCGCCCACCGTTTACGGCCGGGCCTACCAGGGTTTCCAATCCTTGCTCCCTTTTCC
+
GGFGGGGGGGGGGGGGGGGGGGGGGGGGGGGGGGGGGGGGGGGGGGGGGGGGGGGGGGGGGGGGGGGGGGGGGGGGGGGGGGGGFFGGGGGGGGGGGGGGGGFFGGGGGGGGGGCGGGGGGGGGGGGGFFCEEECGGG>EDDGGGFGGFGGCFGFFGGGFFFFFFFFB=A>F>BC;FDGGFFBFFFF99;BFBAFFF??<?B9<>B62(-4(((.300(-4(-248?<D>;<(.C,((.(,7;:6B>(35:2(-10(-((4-((4).-(,(,5)64),(4).(.))(())..)
@M00689:251:000000000-CJTJ5:1:1101:12310:5108 2:N:0:12
CGACGGCCATGCATCACCTGTCACCACTGTCCCCGAAGGGAAAGCTCCGATTAAGGAGAGGTCAGTGGGATGTCAAGCTTAGGTAAGGTTCTTCGCGTTGCTTCGAATTAAACCACATGCTCCGCTACTTGTGCGGGTCCCCGTCAATTCCTTTGAGTTTCACTCTTGCGAGCGTACGTCCCAGGCGGAGTACTTACTGAGTTAGATGAGGCACCGAGGGGGGTAAGCCCGGACACGTAGGACAAAGCGTTAAGGGCGTGGAAGACAAGGGTAGCGAAGCCGGGCGGATGGAGC
+
CC@@CC@@:6CCAF9CE8E<;;ECCFGAF9FEDGECDGGGGGG,,,,CCG,@@EFGEFGGDA@FF<EFFFFG@DGFG?F<EEFEFFGG,,A9EFFFG@8EDD,CCE?,9CC=4@8@DD=9,3@@4@CEC8EAC9E8=6=,=+@=6:C7<8@:;ADFGE+1=7C=E5**:8=5=A==*)4/*)7522(59>(=6579)).)6;)..))11=;01//:3;B;9>F0,2)2**),-,9(((.4(1.((.4:>1((-.52(3(4(3,14(((.81,.48(41,(.19((-39(33(8.
@M00689:251:000000000-CJTJ5:1:1101:24418:5109 2:N:0:12
CGACAACCATGCAGCACCTGTACACCAACCACAAGGGAAACTACATCTCTGCAGCGATCTGGTGTATGTCAAGCCCAGGTAAGGTTCTTCGCGTTGCATCGAATTAATCCACATGCTCCGCCGCTTGTGCGGGCCCCCGTCAATTCCTTTGAGTTTTAGCCTTGCGGCCGTACTCCCCAGGCGGTGCGCTTAATGCGTTAGCTACGACACAGAGGCCGTGGACGACCCCTACACCTAGCGCCCACCGTTTACGGCCTGGACTACCAGGGTATCTAATCCTGGCGTCCCTGTGCTT
+
GGGGGGGGGGGGGGGGGGGGGGGGGGGGGGGGGGGGGGGGGGGGGGGGGGGGGGGGGGGGGGGGGGGGGGGGGGGGGGGGGGGGGGGGGGGGGGGGGGGGGGGGGGGGGGGGGGGFFGGGGGGGGGGGEFGGGGGGGGGGGGGGGFGGFGGGGGGFGG?FFFF5C=@=>FF@F2EBFFFGFBFB(66909?DF??E@3?D1);EFFFF>B<04:?F<BFF2?(((,(4C7>???D:???9>8>:B:(1::(44<>11:2(2)(8<B76:24.64:4)444)(,((,((.28))))
@M00689:251:000000000-CJTJ5:1:1101:12288:5110 2:N:0:12
CGACGGCCATGCATCACCTGTCACCACTGTCCCCGAAGGGAAATCTCCGATTAAGGAGAGGTCAGTGGGATGTCAAGCTTAGGTAAGGTTCTTCGCGTTGCTTCGAATTAAACCACATGCTCCGCTACTTGTGCGGGTCCCCGTCAATTCCTTTGAGTTTCACTCTTGCGAGCGTACTTCCAAGGCGGAGTACTTAAGGCTGTAGCGGCGGCACCGAGGGGGGTAACCCCAGAAACACAGTACGAACCGTGTAGGGCGGGGGGAACAAGGGGAGCGAAGACGGGGAGAGTGGGGG
+
<B:@@CCC@8EC<EE<EFE<EFEC9FGGFGECFFFD@FGGGGG<AEDGGGDEGGGGGGGGGGGGGEFGGGGGEGGGGGFFGGG<FFEGECG9E,FCFFGGGAFCEGF@CEEFFFCCF8DFE,=EEEGG8FGD8DEE=6@AFGEDGD>G7F+,3,DFFDFA;9;*8*A@EFAFAAA94:@FF*2745=@FF;;))65)))(((/99<((604(,,1919>>BFB0:2))*1)4.1C1((,.)1-,(42(-4(.,)33(-(((((,,-,32<04(,,(-44:??07(,((())((-(
@M00689:251:000000000-CJTJ5:1:1101:18819:5125 2:N:0:12
CGACGGCCATGCAACACCTGTACACCAACCACAAGGGAAACTACATCTCTGCAGCGATCTGGTGTATGTCAAGCCCAGGTAAGGTTCTTCGCGTTGCATCGAATTAATCCACATGCTCCGCCGCTTGTGCGGGCCCCCGTCAATTCCTTTGAGTTTTAGCCTTTCGGCCGTACTCCCCAGGCGGGGCGCTTAAGGCGTTAGCTACGACACAGAGGACGTGGAAGACCCCAACACCTAGCGCCACCCGTTTACGGCAGGGAATACGAGGGGATCCAAGCCGGGCAGCTGGAGCTGG
+
GEDD::CGEGGGGGGGGGGCGGFFGFFFGGGGGGGGGGGGFGGGGGGGGGGGGFGGGFFGGGGGGGGGGGGGGGGGGGGGGGGGGGGGGGGGGGGGGGGGGGGGGGGGGGGGGGGGFGGGGGGGGDGG?GGGC8CCCEGEGGGCCFGGFGGGFFAFGGGFFB@57=5=<BFFFBEED284>9>@6037;9?(5).(,4;6?A4),(20,4(42(((-44:8,,,12(.9*7:B1*(,8:B9B((482,((,.4601241(((.9(4(79(-(-(.522:1((((--(,((..((.
@M00689:251:000000000-CJTJ5:1:1101:24417:5127 2:N:0:12
CGACAACCATGCAGCACCTGTACACCAACCACAAGGGAAACTACATCTCTGCAGCGATCTGGTGTATGTCAAGCCCAGGTAAGGTTCTTCGCGTTGCATCGAATTAATCCACATGCTCCGCCGCTTGTGCGGGCCCCCGTCAATTCCTTTGAGTTTTAGCCTTGCGGCCGTACTCCCCAGGCGGGGCGCTTAATGCGTTAGCTACGACACCGAGGCCGTGGAAGACCCCTACACCTAGCGCCCCCCGTTTACGGCATGGACTACCAGGGTATCTAAAACTGGCTGGTCTTGTCTT
+
GGGGGGGGGGGGGGGGGGGGGGGGGGGGGGGGGGGGGGGGGGGGGDFGGGGGGGGGD<EGGGGGGGGGGGGGGGGGGGGGGGGGDFGGGFGGGGEEGGGGBEGGGGCCEGGGGGGGD=DGG6EEGGGGGGGGGGGECEGGGGD9DFFGF7+,@EFGDE?FFF6@CABA>A=>A96BGFGG4@6@>@@6;9?B<A2<62:B?DF9>F6(1(,(-3>>BF>BF?<7((319/8:(422(.(,,8(((-41((4464>99?:2>)(4:3)3432).):.))5.)((,((()).6))))
@M00689:251:000000000-CJTJ5:1:1101:7684:5139 2:N:0:12
CGACAGCCATGCACCACCTGTACACCAACCACAAGGGAAACTACATCTCTGCAGCGATCTGGTGTATGTCAAGCACAGGAAAGGTACGTCGCGTTGCATCGAATTAATCGACATGCCGCGCCGCGTGTGCGGGCCCCCGTAAATTCCTTTGAGTTAGAGCATTGCGGCCGTACTCCCCAGGCGGGGAGCTTAATGCGGTAGCTACGACAAAGAGGCCGGGGAAGACCCCGACACCAAGCGCCACACGTTTACGGCAGGGACAGCCAGGGGAACAAATCCAGGGGTGCCTGGGCT
+
E:7@FECCFFGGFDF@F:,,;C<@<FGG,,BCFFF8:C6@,9C,C66<EFC@E@,@:,<FAF:BFFCE@<EEFG8AEEF,BCE<,,,,,,@+=6>:=FCFG=,9+,C,,+?+?+9>,++6=EGG++@66DE+=88BEE@@*0A@<B+2+?=,83:,+5;>*/***5>2(5-//(15*(2CF?9;F907((..6))6((-24))6)8694(.45706(((-(-310((2*1.34(1,(,((-.4(.40(((,.(2120372(,,((.,,(13:((,,))(,)2((,(,()-,(((
@M00689:251:000000000-CJTJ5:1:1101:6609:5140 2:N:0:12
CGACGACCATGCATCACCTGTACACCAACCACAAGGGAAACTACATCTCTGCAGCGATCTGGTGTATGTCAAGCCCAGGTAAGGTTCTTCGCGTTGCATCGAATTAATCCACATGCTCCGCCGCTTGTGCGGGCCCCCGTCAATTCCTTTGAGTTTTAGCCTTGCGGCCGTACTCCCCAGGCGGGGCGCGTAATGCGTTCGCTACGACCCAAAGGCCGTGGAAGACCCCTACACCTCGAGCCAACCGTTTAAGGCTTGGACAACCACGGTAATAATCCCTGGGTCTCTTTGCC
+
GGGGEGGGGGGGFFGGGGGDGGGCGDGGGGGGGGGGGFGGCGGGGGFEGGGGGA8B@,BFFFEFGGCGFGDFFG7,EFFDFGGGECFGGG?@EEGFECE;=EF@FGFGF9A8A@FGD;?C6EEE7CFE8FG6CE>8@C>=C+@FFFFFFC?:8EDG+,+=>F55C5)=@):57)8>=@GC;B269((-1(4611)-,4:(41::9(4>19((3:::649>6(5?7<<?*/71(47((((4:7((-4(43:(-4)(((,(.)).8(((,(((()).))).))(3((..))))))
@M00689:251:000000000-CJTJ5:1:1101:11935:5146 2:N:0:12
CGACAGCCATGCATCACCTGTACACCAACCACAAGGGAAACTACATCTCTGCAGCGATCTGGTGTATGTCAAGCCCAGGTAAGGTTCTTCGCGTTGCATCGAATTAATCCACATGCTCCGCCGCTTGTGCGGGCCCCCGGCAATTCCTTTGAGTTTTAGCCTTGCGGCCGTACTCCCCAGGCGGGGGCGTTAAGGCGTTAGCGAGGAAAAAGGAGCGGGGGAAAACCCCAACACCGAGGCGCAGACGGTTACGGAAGGGGAGACCGGGGAAGCAAACACGGGCGGGGCGGGGGGG
+
;>@@@CCF<6CC<C<CEFC@CCFFFEFGE@EGGGGFCFFG?EG<FCEDFGGGGGGGGGGGFGCFGGGFFFFGGG7FFFF8FGGGFCFCFFGGGGGGGGD,@EG8DFGDG9F=AE>=,9ACE>CEEDGGGGGGGGEE>6D++?E62=BCA+CFF,3@9>?+5ABFBFBA>>)>>)8>C287F92229(,,-(-2)5(6((,,.,2(404((,4((.2(3(43,((,((,1*.43(1((((((04(37;62(4)-(,4184(441(,((44(41(..4(((-41((4(((-(((((-
@M00689:251:000000000-CJTJ5:1:1101:6622:5152 2:N:0:12
CGACGACCATGCATCACCTGTACACCAACCACAAGGGAAACTACATCTCTGCAGCGATCTGGTGTATGTCAAGCCCAGGTAAGGTTCTTCGCGTTGCATCGAATTAATCCACATGCTCCGCCGCTTGTGCGGGCCCCCGTCAATTCCTTTGAGTTTTAGCCTTGCGGCCGTACTCCCCAGGCGGGGCGCTTAATGCGTTAGCTACGACACAGAGGCCGGTGAAGACCCCTAAACCTGGCCCCCACCGTTTACGGGTGGTACCAACCGGGCAACCAAACCGCTCTGCCCCTGCGTT
+
GGEGGGGGGGGGGAFGFGGFGFGGGGGGGGGGGGGGFGGGGDFGGGGCGGGGGGGGGCGGGGGG?FFGFFGFGGGGGGFFFGGGGGGFGGGDGCFCEFGGCFD8EGG9FFGGGG9E,,6C8CEGGGFGGAEECCEGGGD++=:CGFGGF+D,D@FFDCD6FF@)=@=8==@@95*(:9**/2@>B(072430>2).(-4((4).2<00(-.1:0(122((,,).6:267*)(),93(.0(,)(,,-7B03(-4-((((())-)),,-,((--((-3803((,(-.,)(-,,((((
@M00689:251:000000000-CJTJ5:1:1101:19740:5156 2:N:0:12
CGACAGCCATGCAACACCTGTACACCAACCACAAGGGAAACTACATCTCTGCAGCGATCTGGTGTATGTCAAGCCCAGGTAAGGTTCTTCGCGTTGCATCGAATTAATCCACATGCTCCGCCGCTTGTGCGGGCCCCCGTCAATTCCTTTGAGTTTTAGCCTTGCGGCCGTACTCCCCAGGCGGGGCGCTTAATGCGTTAACTACGACCCAGAGGCCGTGGAAGACCCCTAACCCTAGGGCCAACCGTTTACGGCAAGGGCTACACGGGGATCAAAAACTGGCTGCGCTGTGCCG
+
GFEFDGGGFFGGGGGGGGGCGGGGGGGGGGGGGGGGGGGGGGGGGGGGGGGGGGGGGGGGGGGGGGGGGGGGGGGGGGGGGGGGGGGGGGGGGGGGGGGGGGGGGGGGGGGGGFGGFGGGGGGGGGGGDFGGGGGGGGGCCDEGGFGGFGDCGECEGFCFFFF):@=>AB=DA9EFGFGCFFFFF;;>B6::ADAFF08:BB<-)411((4(42:<?F9B6?F<B?3(9*8(((9:<1(,3@((-(((,.()-8(-(48((((,41496((41().)(-44:0,,,-((4,()61
@M00689:251:000000000-CJTJ5:1:1101:25013:5157 2:N:0:12
CGACGGCCATGCAACACCTGTACACCAACCACAAGGGAAACTACATCTCTGCAGCGATCTGGTGTATGTCAAGCCCAGGTAAGGTTCTTCGCGTTGCATCGAATTAATCCACATGCTCCGCCGCTTGTGCGGGCCCCCGTCAATTCCTTTGAGTTTTAGCCTTGCGGCCGTACTCCCCAGGCGGGGCGCTTAATGCGTTAGCTACGACACAGAGGCCGTGGAAGACCCCTACACCTAGCGCCCACCGTTTACGGCATGGACTACCAGGGTACCTAACCCTGGCGTCCCTGGCTC
+
GGGGGGGGGGGGGGGGGGGGGGGGGFGGGGGGGGGGGGGGGGGGGEFGFDFGGGGGGGGGGGGGGGGGGGGGGGFGGGGGGGGGGGGGGGGGGGGGGGGGEGGFGGEFFGGGGGF8;FFGGEGGGGGGGFEGGGEGGGGCDGCFCCGFFFFGGGGDCFGFFFF5CAAFFF>>9BCFGFGGFDBFFF94(4124<A4;(4?<24><<?479???B??<BBF9?B:1(2:CCFB0(9:723(3<9?<3;,3?FFFFB0(,()4)((42),(.()).5)((.,2:1(-(((4)((,)
@M00689:251:000000000-CJTJ5:1:1101:11927:5164 2:N:0:12
CGACAGCCATGCATCACCTGTACACCAACCACAAGGGAAACTACATCTCTGCAGCGATCTGGTGTATGTCAAGCCCAGGTAAGGTTCTTCGCGTTGCATCGAATTAATCCACATGCTCCGCCGCTTGTGCGGGCCCCCGTCAATTCCTTTGAGTTTTAGCCTTGCGGCCGTACTCCCCAGGCGGGGCGCTTAAAGCGTTAGCTACGACACAGGGGCCGTGGGAGACCCCGAAACATAGGGCCCACCGGTTGCGGGAGGAGACACCAGGGGAGAGAAACATGCGAGGTGGAGAACG
+
FFCCFEFFA9FE@FFCEFE<FCFCCFFGFEFGGGGDDGGGGGGGFCFGFGGGGGGGGGGGGGFGGGGGGCFGGGGCFGG@FGGGFFGGGGGGGGGGGGCEBFECDFG9FGGGG8=EDF8EGEEC@EG8@FGEECE>6=C8CGGFGFGGFFDGG;FACGFF5A@EFFFAAF=A44>@F2FG>)/51>19B006<)6<1,(8(.)6.80(((4,(-4379(4,(.34?0,*18(((*))-)(28(4(,417((((-(,-4((.,24((,4(-3,8(45,(..5)-((,((((((..-
@M00689:251:000000000-CJTJ5:1:1101:11943:5173 2:N:0:12
CGACAGCCATGCATCACCTGTACACCAACCACAAGGGAAACTACATCTCTGCAGCGATCTGGTGTATGTCAAGCCCAGGTAAGGTTCTTCGCGTTGCATCGAATGAATTCACATGCTCCGCCGCTTGTGCGGGCCGGCGTCAATTCCTTTGAGTTTTAGCCTTGCGGCCGTACTCCCCAGGCGGGGCGCTTAATGCGTGAGCTACGAAGCAGAGGCCGGGGAAGACCCGGAAACCAAGCGAGCACGGATTACGGGAAGGAGAACGAGGGAGAGAAAAGCAGACGAGGAGAGAGGG
+
FFDCCCEG@CFFCEEAFFFCF<C,C,CCF@FFGF?E>E@FGGGFGCF<FEFGGGGEC@FAEGGGFF9ECFDFEGGCFGG@CAFG@EC,FDF7C>+@?AC@>FF8,CFC,?FEG=9F=;DCCGGDC+@FDFE6=CE++@=+=?>C<+87C5:,@;,@2;C6;A*):058)))->)1(C299?((.19,99041>24)43(4<0)))(-,(,,.41(,(-(3,,,(2(,49)8(-(9(4(-4()(-((-(-,,8(3(-(4386(()(-((-1,,(,503(803((((--(3((((((
@M00689:251:000000000-CJTJ5:1:1101:20801:5174 2:N:0:12
CGACGGCCATGCACCACCTGTACACCAACCACAAGGGAAACTACATCTCTGCAGCGATCTGGTGTATGTCAAGCCCAGGTAAGGTTCTTCGCGTTGCATCGAATTAATCCACATGCTCCGCCGCTTGTGCGGGCCCCCGTCAATTCCTTTGAGTTTTAGCCTTGCGGCCGTACTCCCCAGGCGGGGCGCTTACTGCGTTAGCTACGACACAGAGGCCGTGGAAGACCCCTACACCTAGGCCCCACCGTTTACGGAAGGGACTACCACGGTATCTAAGCCGGGCTGCCCGTGCTCG
+
GGEGGEGGGGGGGGGGGGGDGGGGGGGGGGGGGGGDFGGGGGGGGGGGGGGGGGGGGGGGGGGGGGGGGGGGGGGGGGGGGGGGGGGGGGGGGGGGGGFGGGGGGGGGGGGGGGGGFGGGGEGGEGGF8DCGEGGGGGGGGDEFGFGGFGGGGGGGGGGFFBB5C@>=BFFFDFFFGFGG>=@2;>B>F9:?)4644138(-:A?<(43>?2>?6?1(,4(().(,(4**.(529:(.(,,0(((-4,38()---(,-:62(8(,,)49((()-)...4((424:01((,42()(
@M00689:251:000000000-CJTJ5:1:1101:21763:5192 2:N:0:12
CGACGGCCATGCAGCACCTGTCACCTTGTCCCCGAAGGGAAAGCTTGATCTCTCAAGTGGTCAAGGGATGTCAAGACCTGGTAAGGTTCTTCGCGTTGCTTCGAATTAAACCACATGCTCCACCGCTTGTGCGGGCCCCCGTCAATTCCTTTGAGTTTCAGCCTTGCGGCCGTACTCCCCAGGCGGAGTGCTTAATGCGTTAACTGCAGCACTGAAGGGCGGAAACCCTCCAACACTTAGAACTCATCGTTTACGGCGGGGACAACACGGGTATCACATACTGGGGGGGCGGTGG
+
GFEFEDGGDFFFGGGGGGGFGGGGGGGGGGGGGGGGGGGGGGGGGGGGGGGGDGGGGGGGGGGGGGGGGGGGGGGGGGGGGGGD<EFGGFGGGGGGGGGGGGGGGGGFGGGGGGGGGGGGFGGGGGGGGGGGGGGGEGGGGGGGGFGGFGGGGGGGGGGFAFB9:55=BFFFFF22CBGGFFFFFF921@E?37)).):?@FFCFE)7=8@?>?AAF066;B191(8:295:??GF><AB)/369<2)5(,(2.4?19(4>16(,..12(3(-.6).5.)4)6)((((((--,((
@M00689:251:000000000-CJTJ5:1:1101:18965:5230 2:N:0:12
CGACAGCCATGCACCACCTGTACACCAACCACAAGGGAAACTACATCTCTGCAGCGATCTGGTGTATGTCAAGCCCAGGTAAGGTTCTTCGCGTTGCATCGAATTAATCCACATGCTCCGCCGCTTGTGCGGGGCCCCGCCAATTCCTTTTAGTTTTAGCCTTGCGGCCCTACCCCCCAGGCGGGGCGCTTAATGCGTTAGCTACGAGACAGAGGCCGTGGAAACCCCCCACACCTAGCGACACCCGTTTAAGGCAGGGGATCACCGGCGAACTAAATCTGGCTGCAGGTGACTT
+
GGEGDGGGGGGGGFGGGGGCFG9FFGGGGEDGGGGGGGGGDGGDFFCFFFGFFFFCGCFF<BEFGGFDG<EEFEGGA<FDGGGGGGGGG,4CCFF+CF8=>8E8DEE@C9FFFF@@EGFEDE>EGC+,,7B8@+@@6E8+3+15:+?99E+@<;;FFC5=A+:))85)/)-44)76E@/28(6(69>B10,(.6462?((4<)64<0((-487>00(341133),(,())0,86723?06351((49:0(,)-5.4(-,((-(.(.(4((,-(.-8)).)-))((((.(,.)))-
@M00689:251:000000000-CJTJ5:1:1101:21098:5267 2:N:0:12
CGACGACCATGCATCACCTGTATCTCGGTTCCCGAAGGCACTTCGTTGCTTCCAACAAATTCCGAGTATGTCAAGACCTGGTAAGGTTCCTCGCGTTGCGTCGAATTAAACCACATGCTCCACCACTTGTGCGGGTCCCCGTCAATTCCTTTGAGTTTCATACTTGCGTACGTACTCCCCAGGCGGATCACTTATCGCTTTTGCTTCGGCACCGAGGCTTCTCATCCCCACAACCAGTGGTCAACGTTTACAGCGAGGAGGACCGGGGTGATACAACATGGCGGCACTGTCG
+
GGEGEEGGDFFGGGGGGGGCFGGG<FGGEEGGGGGGGEDGGFGGGGCFCFDGG9F@FEDFFGF@BFDFGGGGGGGGGGGGGGGGGGGGGFGGGGGGGGGGGGGGGGGGGGGGGGGGGGGGGGGGGGGFGGGGGGGEGCFGGGGGDC@DFCFCGFGGGGGF??A@EEFBBAABFED2,<CDFFFDA@B5233CCF3;?;D;DEE@C)9211,((((-(41(4)6<)441**.((456<).()*-))(-..494,)((46((-2,3(,70(((--)627.((4(((,(-(5))-
@M00689:251:000000000-CJTJ5:1:1101:5150:5268 2:N:0:12
CGACGGCCATGCAACACCTGTACACCAACCACAAGGGAAACTACATCTCTGCAGCGATCTGGTGTATGTCAAGCCCCGGTAAGGTTCTTCGCGTTGCACCGAATTAATCCACATGCTCCGCCGCTTGTGCGGGCCCCCGCCAATTCCTTTGAGTTTTAGCCTTGCGGCCGTACTCCCCCGGCGGGGCGCATAATGCGTTAGACACGACACAGTAGCAGTGGAAGGCACCTCACCCCCGCGACCCAGGGTTACGGACTGGACCACACGGGGATTCAAACCCGGCGGCCTGGTCGC
+
FGGGGGGGGGGGGGGGGGGGGGFGFCDFE:FFFGGC@F,CFFFGFFF,B,<ECGGGDFBF,6FFGFEFF<<,AE@,,6>>FGGF<FEGFGFEGC:C+C,,+>>@79,,AC9E@8>,,=+@C++638?EGGECGC@@EGG*9;975B8@CGF>DDD9E5*4/@647>=9=5/(//9(=0))869(490((((--.6)9-2(())..8(,9>7())).-).5182(,,((1*.(,.92(-((-7((((((4((8(,,(((.4(.-((((-(((,().).)-((-(,((,(((,.((
@M00689:251:000000000-CJTJ5:1:1101:5167:5276 2:N:0:12
CGACGGCCATGCAACACCTGTACACCAACCACAAGGGAAACTACATCTCTGCAGCGAACTGGTGTATGTCAAGCCCAGGTAAGGTTCTTCGCGTTGCATCGAATTAATCCACATACTCCGCCGCTTTTGCGTGCCCCCTTAAATTCCTTTGAGCTTTAGACTTGAGGTCCTACTCCCAAGGCGAGGCGCCTATCTCGTGTGCTACGACCCATAGGCCGTCGCAGCCCCCGAAACCTACAGCACACCATTTCCCGCCAGTGCTACCGCGTGTAGCCAAGCCCGACCTCCAGTCT
+
@7BF@+@FC8FFFFFFCFA<EECEA@FGE>FGGG8;,CCAFECFDEE<6<CCFGGGG+@<6,BA4,6,<:<@5<<FG@7:<FF8,9<F,C,8=+@=?A,,+@F,+,9,9,5@FE,C=ED+@EC=B6+67E=66+>DGC+6++,+6??=DFF8+,7,5@=**B***3)))**2:*1);)3*38=2>2)-(((/.***0((,/1)))/(((,1/(/)/.((.,(-((,-()1)(((2(((4.))(.((,)))6))(((,,.)))).(-(((-,())-.3((((((((-),(.-))
@M00689:251:000000000-CJTJ5:1:1101:12901:5335 2:N:0:12
CGACGACCATGCATCACCTGTACACCAACCACAAGGGAAACTACATCTCTGCAGCGATCTGGTGTATGTCAAGCCCAGGTAAGGTTCTTCGCGTTGCATCGAATTAATCCACATGCTCCGCCGCTTGTGCGGGCCCCCGTCAATTCCTTTGAGTTTTAGCCTTGCGGCCGTACTCCCCAGGCGGGGAGCTTAATGCGTTAGCTACGACACAGGGGCCGTGGAAGACCCCGACAACCGGCGCCCAGCGGTTACGGCAGGGAAGAACAGGGAAGCAAAACCAGGGTGGAATGACGCG
+
CFDFEGGGCCEF@EFEFFG<FEFCFGGGGGGGGGGFDGGGGGGGGAFGGGGGGGGGGGGGGGGGGGGGGFGGGGGGGGGGGGGGFFFFGGGGGGGGGGFGGGG?8EGFG9EGFECGAFDEGGGGG+1D?FEEGGCE>@D+8CEFGAFCFGGGGGGCCCFFFFFF9A9AAB)<=>A6==GDA6-1191(,.(.62>>B:0(-5)))(33,9<0.(4--1,79:?2.((47)<9917((,,3471((,-(4(-:?616(46((-(.,(43((4((,,5((,(41((4(().5))(((
@M00689:251:000000000-CJTJ5:1:1101:23531:5363 2:N:0:12
CGACAGCCATGCAGCACCTGTACACCAACCACAAGGGAAACTACATCTCTGCAGCGATCTGGTGTATGTCAAGCCCAGGTAAGGTTCTTCGCGTTGCATCGAATTAATCCACATGCTCCGCCGCTTGTGCGGGCCCCCGTCAATTCCTTTGAGTTTTAGCCTTGCGGCCGTACTCCCCAGGCGGGGCGCTTAATGCGTTAGCTAAGACACAGAGGCCGTGGAAGACCACTACACCTAGCGCCCACCGTTTACGGCATGGACTACACGGGTTCTTAATCCTGGCCGCCCCGTCAC
+
GGGGGGGGGGGGGGGGGGGGGGGGGGGGGGGGGFGGGGGGGGGGGEGFGDFGGGGGGGGGGGGGGFGGGGGGGGGGGGGGGGGGGGGGGGGGGGGGGGGDGGFGGGGGGGGGGFFGAFFGDGGGCEFEFGGEEE3CE>C8=D=EFFGGFFFCCCFFGA?FAF*):AAABFFFA=EB5>@D*-/51:912(3?92<AF??1(.6)))4<(2((836?B;BF>B2?B?44D095:?G0:)4(4>;(4<F(-4(.3--(,48)2)(,,(33(((.))).6>A<7(.(-,(,(12(-(
@M00689:251:000000000-CJTJ5:1:1101:25195:5363 2:N:0:12
CGACGGCCATGCAGCACCTGTACACCAACCACAAGGGAAGCTACATCTCTGCAGCGATCTGGTGTATGTCAAGCCCAGGTAAGGTTCTTCGCGTTGCATCGAATTAATCCACATGCTCCGCCGCTTGTGCGGGCCCCCGTCAATTCCTTTGAGTTTTAGCCTTGCGGCCGTACTCCCCAGGCGGGGCGCTTAATGCGTTAGCTACGACACAGAGGCCGTGGAAAGCCCCTAACCCTTGCCACAACCGGTTACGGCAGGGAACTCCGGGCTACTCGACCCCTGCCCCCTGTGCT
+
GGGGGGGGGGGGGGGFGGGGGGGGGGGGGGGGGGGGEGGGGGGGGGGGGGGFGGGGGFGGGGGGGGGGGGGGGG7FGGGGGGGGGGGGGGGGGGGGGGGGGGGGGFDFGGGGGGGGCGGEGGGGGGGG8EGGGDEGGGGGDGGGGFFGFGGGCFGGGGGFFFF@@A>F>=AFF24>FDFD;B63(-(-49:?AA2:>1::6>66<:(491<8(5:<04--1:))(4(311)((,7((((.)9((260(,--),10((-(14,)).((4(-.(,)(,-4(((,(((-(-(.)).
@M00689:251:000000000-CJTJ5:1:1101:24342:5371 2:N:0:12
CGACGGCCATGCAGCACCTGTATCTCGGTTCCCGAAGGCACTTCGTTGCTTCCAACAAATTCCGAGTATGTCAAGACCTGGTAAGGTTCCTCGCGTTGCGTCGAATTAAACCACATGCTCCACCACTTGTGCGGGTCCCCGTCAATTCCTTTGAGTTTCATACTTGCGTACGTACTCCCCAGGCGGATCACTTATCGCTTTTGCTTCGGCACAGAGACTTCTCATCCCCACACCCAGTGATCATCGTTTACAGCCAGGACTCCCAGGGTATCTAATCCTGGCTGCTCTTTCTCTT
+
GGFEGGGGGGGGGGGGGGGGGGGGGGGGGGGGGGGGGGGGGGGGGGGGGGGGGFGGGGFGGGGGGGGGGGGGGGGGGGCFFGGGGGGGGFGGGGGGGGGGGGDGG8AFGGGGGGGGGGGCGGGGGG?GGGGFGGGGGFFFGGGGGFGGFGGGGFGGGGGFFFFFFFFFFFF=4=BDE=DDFDDD=25=@@FCEC3>?@?;D@)7;EE@7@FBFD@EF77A.)4<AAAF345,-6C:<??9475422:4<()).)(,4?:::(.83:?(((.)-:A))6487:11()-4)-))-).
@M00689:251:000000000-CJTJ5:1:1101:16920:5491 2:N:0:12
CGACGGCCATGCAACACCTGTACACCAACCACAAGGGAAACTACATCTCTGCAGCGATCTGGTGTATGTCAAGCCCAGGTAAGGTTCTTCGCGTTGCATCGAATTAATCCACATGCTCCGCCGCTTGTGCGGGCCCCCGTCAATTCCTTTGAGTTTTAGCCTTGCGGCCGGACTCCCCAGGCGGGGCGCTTAAGGCGTTAGCTACGACACAGAGGCCGTGGAAGACCCGCACACCTAGCGCCAAACGTTTACGGGAAGGAAAACACGGGTAACCAAACCGGGGCGGTGGGATGTG
+
GGDEEDGGGFGGFGFFFGFCGGGGGGGGGGGGGGGGGGGGGGGGGCGCGGFFGGGGGGGGGGGGGGGGGGGGGGGGGGGGGGGGGGGGGFGGGGGGGGFFGGGG?FGFGFFGGGGGGFGGGGGDEEGGGGGG@EEEGGD6CDGFGF7FFCFDFGGFFGGFFFFFFFFABB)6@2B=FDFG>(,670(((((4>))49118<AAAB?0(-(4:473(:>(290<:030?3)0((./(,<(3(8(((-4(((4448(((41.(,,((.444(4(2.82(((-91(((((((-((,(.
@M00689:251:000000000-CJTJ5:1:1101:24922:5497 2:N:0:12
CGACGACCATGCACCACCTGTACACCAACCACAAGGGAAACTACATCTCTGCAGCGATCTGGTGTATGTCAAGCCCAGGTAAGGTTCTTCGCGTTGCATCGAATTAATCCACATGCTCCGCCGCTTGTGCGGGCCCCCGTCAATTCCTTTGAGTTTTAGCCTTGCGGCCGTACTCCCCAGGCGGGGCGCTTAATGCGTTAGCTACGACACAGAGGCCGTGGACGCCCCCTACACCTAGCGCCCACCGTTTACGGCCTGGACTACCCGGGTCTCTAATCCTGGCTGCCCTCTCT
+
GGGGGGGGGGGGGGFGGGGGGGGGGGGGGGGGGGGGGGGGGGGGGGGGGGGGGGGGGGGGGGGGGGGGGGGGGGGGGGGGGGGGGGGGGFGGGGGGGGGGGGGGGFFGGGGGGGGGGGGGGGGGGGGGGGG>EGGGGGGGGGGCGFGGFGGGGGGGGGGF*A@@EFABFFBAD9EE5>GD6@@FFF19;BFF<49<BBBFFBFA2:?>19<?:76B?>9>B0(((-46DCFF?FF:>D?F(>624:6?F:14:(7(-4((.24?7((,(-(4446)6))..40(-1(23(3,)
@M00689:251:000000000-CJTJ5:1:1101:22095:5515 2:N:0:12
CGACGGCCATGCACCACCTGTACACCAACCACAAGGGAAACTACATCTCTGCAGCGATCTGGTGTATGTCAAGCCCAGGTAAGGTTCTTCGCGTTGCATCGAATTAATCCACATGCTCCGCCGCTTGTGCGGGCCCCCGTCAATTCCTTTGAGTTTTAGCCTTGCGGCCGTACTCCCCAGGCGGGGCGCTTAATGCGTTAGCTACGACACAGAGGCCGTGGAAGACCCCTACACCTAGCGCCCAACGTTTACGGCATGGAACACCAGGGTAGCTAACCCTGGCCGGCCTGC
+
GCCCEEGGCEGGGGGGFGGCGGGGGFGGGGGGGGGGGFGGGGGGGFGGGGGFGGGGGGGGGGGGGGGGGGGGGGGGGGGGGGGGGGGGGGGGGGGGGGGGGGFDFGGGGGGGGGG88EDEGGGGDGGGGGGGGGGGGGGGGGGGGFGGFFCEDFGDGGGFFFFB5>ABAFAADB*>FFGGFFFFFFFFB>B62AA2631(():27?FF13::??6(:96>90<02326C*703(2(2<:9259((-1((((--(((((.,)(.(3<?<-(.(.)4:(0((,3.(,,---4(
@M00689:251:000000000-CJTJ5:1:1101:26552:5524 2:N:0:12
CGACAGCCATGCATCACCTGTACACCAACCACAAGGGAAACTACATCTCTGCAGCGATCTGGTGTATGTCAAGCCCAGGTAAGGTTCTTCGCGTTGCATCGAATTAATCCACATGCTCCGCCGCTTGTGCGGGCCCCCGTCAATTCCTTTGAGTTTTAGCCTTGCGGCCGTACTCACCAGGCGGGGCGCTTAATGCGTTAGCTTAGGACCAGAGGCCGTGGAAGACCCCTACCACCACCGCCCCCCGTTTACGGCATGGACCACCAGGGTCTGCAACCCCTGGTGCCTTCTCTC
+
GGGG:FFGGGGGGGGFFGGGGGGGGGGGGGGDFCGGGGGGGGGGGFGGGGGGGGGGGGGGGGGGGGGGGGGGGG@FGGGGGGGGGGGGGGGGGGGDEGGGGFGGGGGGGGGGGGGDCEFGGECGBGGGGGGGEEEGGEGGDD6DGFGGFGF@CFFG?CF?C5>@C@=BFAFFADF4CBFFFD9@69,((4<(44-621(434))),)))43(2(4?:0(,-(5,(32:5*<B70>(((((-5(-1(((.((),29(-8(),(,428?0(((,().-)((((3(.(-4<)))64)
@M00689:251:000000000-CJTJ5:1:1101:26554:5546 2:N:0:12
CGACAGCCATGCATCACCTGTACACCAACCACAAGGGAAACTACATCTCTGCAGCGATCTGGTGTATGTCAAGCCCAGGTAAGGTTCTTCGCGTTGCATCGAATTAATCCACATGCTCCGCCGCTTGTGCGGGCCCCCGTCAATTCCTTTGAGTTTTAGCCTTGCGGCCGTACTCCCCAGGCGGGGCGCTTAATGCGTTAGCTACGACACAGCGGCCGTGGACGCCCCCTCCACCTAGCGCCACCCGTTTCCGGCCTGGACCGACCGGGTATCCTATCCTGTCTTCTCTTTCT
+
GGGGGGGGGGGGGGGGGGGGGGGGGGC@FCGGGFGGGGFGGGGGGGGGGGGGGGGGGGGGGGGGGDGGGGAFFGGGGGGGGFGGGFGGGGCGGGGGGGGGGG8EGGGFGGGGGG?FDFFGGGDGEGGG?E>EGEEEEGDGGD8DFFFCFGFED7EFG,+=F?=@@8AA=BFFFFCBGFFCA=:@00213;FF<A99(4:245>))(-7(-1(((4(,4,--((,((-9CC36<473(4?(1>((.-(-(.)),(4(((((.(((-12(-(-).-).)5:<)))-)))-.).--
@M00689:251:000000000-CJTJ5:1:1101:14215:5578 2:N:0:12
CGACGACCATGCATCACCTGTACACCAACCACAAGGGAAACTACATCTCTGCAGCGATCTGGTGTATGTCAAGCCCAGGTAAGGTTCTTCGCGTTGCATCGAATTAATCCACATGCTCCGCCGCTTGTGCGGGCCCCCGTCAATTCCTTTGAGTTTTAGCCTTGCGGCCGTACTCCCCAGGCGGGGCGCTTAATGCGTTAGCGACGACACAGAGGCCGTGGCAGACCCCTACACCGAGAGCCCACCGGTTACGGAAGGGAGAACCAGGGGAGCAATACGGGGCTGGGAGGGAGGG
+
CFDFC@FGCCEECE@@EEF<FAC9E@FFGEGGGGGCCFEGGFG<FEFCDGGGGGGGG,DFEFFFGGFFF9AFGGDCFFG<FGGG<FF9FFGGDCFFEFFGCEFF+CFFGGGGG8=EDDDEGGC=7CFGFCCEGGCB+@=@DGGF9CDFFFGAEF79CEFFFFFEB9>)):5>9@;5E?*969@,13,4((,8AFFA9(-2?2(,,((-(4:628<62>226(461(3(9*0242*(-91140,((-4((-4)22(((--.,328(43?1(3(2(()))-((4((4((((-(((((
@M00689:251:000000000-CJTJ5:1:1101:21784:5654 2:N:0:12
CGACGGCCATGCAGCACCTGTACACCAACCACAAGGGAAACTACATCTCTGCAGCGATCTGGTGTATGTCAAGCCCAGGTAAGGTTCTTCGCGTTGCATCGAATTAATCCACATGCTCCGCCGCTTGTGCGGGCCCCCGTCAATTCCTTTGAGTTTTAGCCTTGCGGCCGTACTCCCCAGGCGGGGCGCTTAATGCGTTAGCTACGACACAGAGGCCGTGGAAGACCCCTACACCCAGCGCCCACCGTTTACGGCCTGGACTCCCAGGGTATCTAACCCCGGGCGACCTTTAT
+
GGFGGGGGGGGGGGGGGGGFGGGGGGGGGGGGDGGFGGGGGGGGGGGGGGGGGGGGGGGGGGGGGFGGGGGGGGGGGGGGGGGGGGGGGGGGGGGGGGGGGFFGGGGGGFFGGGFGGGFCGGGGGGGG,@EGGEGGGGGEDCEGGFGGFGG:DFFGGF5CFFF558@B99AFFFFFGDCDFB@6>9BFFF<12<B<6?<<:<AA?6?B112.(5:6?>>((-5<77<?G*)((.5((.(((72,40,.-40),60(4(3043(((,)4<(.0<4-6-23(40(((,(-4))))
@M00689:251:000000000-CJTJ5:1:1101:22109:5678 2:N:0:12
CGACAGCCATGCAACACCTGTACACCAACCACAAGGGAAACTACATCTCTGCAGCGATCTGGTGTATGTCAAGCCCAGGTAAGGTTCTTCGCGTTGCATCGAATTAATCCACATGCTCCGCCGCTTGTGCGGGCCCCCGTCAATTCCTTTGAGTTTTAGCCTTGCGGCCGTACTCCCCAGGCGGGGCGCTTAATGCGTTAGCTACGACACAGAGGCCGTGGAAGACCCCTACACCTAGCCCCCACCGTTTACGGCATGGACTAACCGGGGATCTAATACTGGCTGGCCCGTAC
+
GGGGGGGGGGGGGGGFGGGFGGGGGGGGGGGGGGGGGGGGGGGGGGGGGGGGGGGGGGGGGGGGGGGGGGGGGGGGGGGGGGGGGGGGGGGGGGGGGGGGGGGGGGGGGGGGGGGGGGGGGGGGGEGGFGGGGGGGGCGGG6EGGFGFFGGGGGGFFGFFFFFFFFBBFBBFF>;:FFGGFF>FFFFFFF??A9229::BFA4:?:80(4:(,5:?FF>(44<:(,3?D*<::BF(,.4(()4343>1120-:?(147?))),),(-96((,4)6<-)6)-82(((-3(-4((
@M00689:251:000000000-CJTJ5:1:1101:6744:5736 2:N:0:12
CGACGGCCATGCACCACCTGTACACCAACCACAAGCGAAACTACATCTCTGCATCGATCTTGTGTATGCCAAGCCCATGCAAGGCTCTTCTCGTTGCATCTTATTAATCTACCTGCTCCGCCGCTTGTTCAGGCCCCCGTCTATTCCTTTGAGTTCTCGCCTTGTGGCCGTACTACCCCGGCGGGGCGCTTAATGCGTTCTCTACGTCTTAGAGGCCGGTTACGTCCTCTAACCCTGCCCTCCACCGTTTACGGCTTGACTGCCCTGTGTCTTCAATCTGACATCGCTGTTCT
+
EF++6@B:6CE8,6C;CFF<CCEE9CF@,,6D,<E,8@+@CF:C6CF,9F,@@,B,:<AE,,::,9@,,,,:,B<F,,9,CE,4,AFGFG;4,9,,@E,=,,,C@E;??,9>,@44DFGGED@CC++66=,,,,+6@?+6+6+3?++??++,+76,?,=D5?=)*)18):=)5>33,)***:2((.3>030:2>))(((-(64)6(,(,(.))),(-1(((,50,41(2*/))./((((((0-(.(-,4(()(((((-(4)).1(.4))6)))))))6)-)))).(,(,()-)
@M00689:251:000000000-CJTJ5:1:1101:25527:5747 2:N:0:12
CGACGGCCATGCATCACCTGTACACCAACCACAAGGGAAACTACACCTCTGCAGCGATCTGGTGTATGTCAAGCCCAGGTAAGGTTCTTCGCGTTGCATCGAATTAATCCACATGCTCCGCCGCTTGTGCGGGCCCCCGTCAATTCCTTTGAGTTTTAGCCTTGCGGCCGTACTCCCCAGGCGGGGCGCTTAATGCGTTAGCTACGACACAGAGGCCGTTGAAGCCCCCTACCCCTAGCGCCCACCGTTTACGGCATGGACTACCGGGTTCTCTAATCCTGGCCGCCCTGTTT
+
GGFEE7FGGGGGGGGFGGGGGGGGGGGGGGGGGGGGGGGGGGGGGGGGGGGGGGGGGGGGGGGGGGGGFGGGGGDGGGGGGEFFGGCFGCFGGGGGGGFGGFFCGGGGGFFGCGFC;FG6CDEGGCGGGGGGGGGGGGD7DDGGGFGGFF7C?EFGGFFFF88:)):2A47>F>:(?(*:?@>9009096?0<2<A9?:?FFB9<(11(3382(36(49(--6))4:0CG)((.*3(,501@F:<07::446((9(3,44))(.(((--((.6-6).4:))...((,(,()))
@M00689:251:000000000-CJTJ5:1:1101:10655:5753 2:N:0:12
CGACGGCCATGCACCACCTGTGTTCCTGTGAGCCGAAGCTCTAGTACCTATCTCTAGGCTTTTCAGTCAATGTCAAGTCTTGGTAAGGTTCTTCGCGTTGCGTCGAATTAAACCACATACTCAACCGCTTGTGCGGGCCCCCGTCAAGTCCTTTGAGTTTCAACCTTGCGGCCGTAAGCCACAGGCGGGATACGTATTGCGGTAACTCGGGGACAGAAGGGGTCGAGACCCCACAAACCCAGTAAACATAGTTTACGGCGAGGAGGAAAGGGGGCAGCAAGAGTGGAGGCGCGGG
+
C>7@:C68@,E<EFF6@B@6;,C<FFAFFCFFGFGE@F@CCFF9CF9,<C@99CFGGGFF889FFG<EEF9FB,BFFCCDCFG?FFGGFFFDFGGCD:8E>C+@EED<7FGGF88+@8DF89,9,=@EE@DFD@B>C+6+=8E9C@C+?D@D:3E7?EE>+5;==5=@5==)5549*(2;)87-2(63;>(6;(7)96:.8(44())4(-4(460::03?,3(((-(.)*)(((*,.(-((8.6).)6).96))))-0-(4(,4(,-(54.26((((-.4((,)68.,((-,(40
@M00689:251:000000000-CJTJ5:1:1101:25514:5758 2:N:0:12
CGACGGCCATGCATCACCTGTACACCAACCACAAGGGAAACTACACCTCTGCAGCGATCTGGTGTATGTCAAGCCCAGGTAAGGTTCTTCGCGTTGCATCGAATTAATGCACATGATACGCCGCTTGTCCGGGCCCCCGTCAATTCCTTTGGGTTTTAACCTTGTGGCAGTACTACTCAGGCGGGGGGCTGAATGCGTTATCTACGAACCAGCAGCCGCGGAAGCACCCTAAACCTAGCGCCACCCGTTTGTCGCCTTGAGCAACCTGGTTGCCAATACTGGCTTAACTGTCTC
+
FG@:6C@:@F@FFGGDFGCFEFAFFGGG;7F8F@C<@<E<CF9@FF8FF9<9@<FE@,BE9,EB,FF<6C6A<5B,FG7FE9,5595EF;=CCGG=,A8,8=@E7EA,,4C,9,,,9,6++1+++4@@,,+3++@C=@+@8=C9@A7CC?83++5+3,++4+*8*8):):)*0*28,)5**)/55:((2>((54>2,((3()).)1((-,24(..202(((-,(((,(/10()(2(,5((-.(((-(4(.(()((,,().)).((((.((-((.))(.))-)(,()-))))).)
@M00689:251:000000000-CJTJ5:1:1101:25376:5760 2:N:0:12
CGACGACCATGCACCACCTGTTTTGGCTCCTTTCGGCCACGACGTTTCCGCCGCTTCACCAAAATGTCAAGCCCTGGTAAGGTTCTTCGCGTTGCTTCGAATTAAGCCACATGCTCCGCTGCTTGTGCGGGCCCCCGTCAATTCCTTTGAGTTTTAGCCTTGCGGCCGTACTCCCCAGGCGGGGCACTTAATGCGTTAGCTGCGGCACGGAAGGATATTTCACCCGAAACCTAGTGCCATGCTTTTCAGGGTGGCACACCACGGTTCATCATGTCTGCGCTCCCTGTCCCTTTAT
+
GGGEFGGGGGGG@FFFFGGGGGGGGGGFFGGGGGGDGGGGGGGGGGGGGGGDFGGCGEGGGGGFGGGGGGFGGGGGGFGCGFEFFGG<EGDGGGGGGGGFFGGGGGGFFGGGGFCE8>DEGCFFFGFGGCGGGEGGGDDGGCFGG6FGC+?CFFGGGFGFF45>9@25>529*;=;EDGGF90;B9::?<ABFFFFF??BFA?B9>FBF>FF>?02<4AAD24-8(4()1)((.:-444)))).<2)).),(,3((),(,(-464(())).).))).)((,00(()..))-6852
@M00689:251:000000000-CJTJ5:1:1101:25201:5768 2:N:0:12
CGACAGCCATGCACCACCTGTATCTCGGTTCCCGAAGGCACTTCGTTGCTTCCAACAAATTCCGAGTATGTCAAGACCTGGTAAGGTTCCTCGCGTTGCGTCGAATTAAACCACATGCTCCACCACTTGTGCGGGTCCCCGTCAATTCCTTTGAGTTTCATACTTGCGTACGTACTCCCCAGGCGGATCACTTAGCGCTTTTGCTTCGGCACAGAGACTGCCCATCCCCACACCCATTGCTCATCGTTTACCGCTTGGCCTACCCGGGTCTCTCATCCTTGCTCACCCGGCTC
+
GGEGGGGFGGDGGGGFGGGGFGGGFGFGGGGDFGGEFCCGCFGGCEAF:F<E8CFGGGGFGGFGGGGGGGGGGFGFGGGGG<FFGEFGGDGGGGGGG7>ECECEGGDCGG,8FFGGG?98DE,=88@@==B8@CEECEDFDCEGG7C=??DGGDFFG9?EFFCCC7=AAF=)880)E@3CA299)-25==@*0>*0>=07334)79C@;6(((/./=(/)3(/44:(27CE:1:7:())))*.6)840-(..-(((,,5))(4:((6>6(,.4))).))).()))-.(,(-((
@M00689:251:000000000-CJTJ5:1:1101:10669:5770 2:N:0:12
CGACGGCCATGCACCACCTGTTTTCCTGTGAGCCGAAGCTCTAGTACCTATCTCTAGGCTTTTCAGTCAATGTCAAGTCTTGGTAAGGTTCTTCGCGTTGCGTCGAATTAAACCACATACTCCACCGCTTGTGCGGGCCCCCGTCAATTCCTTTGAGTTTCAACCTTGCGGCCGTACTCCCGAGGCGGGATACTTATTGCGTTAACTCCGGCAAAGAAGGAGTCGAAACCGGATAAACGGAGGAGCAAGCGTTAACGGGAGGGAAGACGGGGGGAAAGAAGCATGGGGGGGCGGG
+
CCC@BDFF:CCE<F@<DF@6C,<CFGGGDGGGGGGDDGECEEF,CFFFGG,CEFGGGGGGGG?GGGGGGGFGFFGGGEFFFGG,FFFGEFGGGGGGG7EGGGGEGGGGFGGEFEDFGGGCFDCDEFGGDEF8D8B8C==CDGGDD?DCC7DFG:DDFCDFFFFEF5CFEFFBAABF*6@CA(/596966;2<?)4<))65<6:6?<44,(-1(22((44?32(,(-(-/*)(,,1)..(-37(-2((4,34-((-)4((,((-(,(.((44>74((,...(,5)5:(-(,(-(,(
@M00689:251:000000000-CJTJ5:1:1101:8341:5790 2:N:0:12
CGACGGCCATGCATCACCTGTACACCAACCACAAGGGAAACTACATCTCTGCAGCGATCTGGTGTATGTCAAGCCCAGGTAAGGTTCTTCGCGTTGCATCGAATTAATCCACATGCTCCGCCGCTTGTGCGGGCCCCCGGCAATTCCTTTGAGTTTTAGCCTTGCGGCCGTACTCCCCAGGCGGGGCGCTTAATGCGTTAGCTACGACACAGAGGCCGTGGAAGCCCGCTACAACTAGGGCCGAACGTGTAAGGAAAGGACCAACGGGGGACCAAACCCGGGCGGCTCGGGTACG
+
GGDGDDGGGCGGFGGFGGGCGFGCGFGGGGGFGGGGCFGGGFGGGA@FFGGGGGGGG8FFGGFFGGGGFFGGGGFGGGFBFGGGFFCDFGDEEEFFEGFC=FFC=FFDGAFCFEFD=EFGCCCEGEDFFFCGGGGEG68+?DG6AFGGF;CGG9EFC9CC>FE@BF=42>25(-6BEFGCF=;:;B9033(:A):),,11(66A)::9;1733?<136(-4:<((8((/1)17)*)(8(.:>((((4-((().5).(4(3(((42(-40(4(,(38(((-,1102,-6((((-)(
@M00689:251:000000000-CJTJ5:1:1101:19863:5802 2:N:0:12
CGACAACCATGCAGCACCTGTACACCAACCACAAGGGAAACTACATCTCTGCAGCGATCTGGTGTATGTCAAGCCCAGGTAAGGTTCTTCGCGTTGCATCGAATTAATCCACATGCTCCGCCGCTTGTGCGGGCCCCCGTCAATTCCTTTGAGTTTTAGCCTTGCGGCCGTACTCCCCAGGCGGGGCGCTTAATGCGTTAGCTACGAACCAGGGGCCGTGAAAGCCCCCAAAACCTAGCGCCCCACGTTTCCGGCAGGGACTACCAGGGAAGATAACCCGGGCGGCCGCGGTCCG
+
GGGGGGGGGGGGGGGGGGGFGFGGGGGGGGGGGGGGGGGGGGGGGFGGGGGGGGGGGFGGGGGGGGGGGGGGGGGGGGGGGGGGGGGGGGGGGGGGG9DGEGGGGCGDGEFGGGGGGGGGGGG6EGGGDFGCEGGGGGGEDCE@CFGGFGDGGFFGGFCFFFF))>=5>A=A=@E:C90?FD25;@@>>;F<><2)4:BF6><9)221,3:((((-(-((-34<((2(110(((93(),4>302149?(,))-92((,,2<14427)44(.(().6,(1(290(((((-(((-((
@M00689:251:000000000-CJTJ5:1:1101:19876:5815 2:N:0:12
CGACAACCATGCAGCACCTGTACACCAACCACAAGGGAAACTACATCTCTGCAGCGATCTGGTGTATGTCAAGCCCAGGTAAGGTTCTTCGCGTTGCATCGAATTAATCCACATGCTCCGCCGCTTGTGCGGGCCCCCGTCAATTCCTTTGAGTTTTAGCCTTGCGGCCGTACTCCCCAGGCGGGGCGCTTAATGCGTTAGCTACGCAACAGAGGCCGTGAAAGCACCCGACACCTAGCGCCCACCGTTTACGGAAGGGACCACAAGGGAAACTAACCCAGGCTCGCTGTGCC
+
GGGGGGGGGFGGGGGGGGGGGGGGGGGGGGGGGGFFFGFGGGGGGGGGGGFEDGGGGGGGGGGGGFFGGGGG@FGGGGGFFFGFDFFFGGGGGGGGGGGGGFGGGFGGGGGGGGFGDGGCGGGGGGG8,=C++@BEEEGGG>EDFFGGFGGGGF7CCCGAFFB)585>5AFA>=EEGFGGF=929>B>69?B>D229(14(64<?(((4((((,,(-1((18>2((,(9)8,793172((-<0::?62:0()4<(1(,((,(,((((41(,(,.44((2(4(-(((((-(())
@M00689:251:000000000-CJTJ5:1:1101:14683:5823 2:N:0:12
CGACGGCCATGCACCACCTGTATCGCAGTGTCTTGAGACAAAGGGTTACTTCCACCACGGTCTCCTTATGTCCAAGCCCAGGTAAGGTTCTTCCCGTTCCACCGAATTAAACACCAGCCCCAACAGCTTTTGGGGACCCCCGCAAATCCCTTTGAGTTTAAATTTTGCTACGGTACCCCCCGGGGGGGAAACTTACGGCTTTACCTCCGACAAAGAGCGTCTAAGGACAAAGACCAGGGATACAGGATTACAGAGGGGCAGGACAAGGGATGGAAACCAGGCAGCGCGGAGCGGT
+
EFDFCDEGCEFFC,CCFGG<FCC,BF,BF8,6,6,<C<@F,,,68,6,,<@E,66FF,,+BF,,,,,6,,C,:,55BF,,BD,C<F8F,C,4,,,,9,9,,,,+@+6=,F?F9,+9,,++6+=C+4,4,,,,+6=+@CG>>DE+=*B+0+6E33,4BF+++4****0**51))01),0;D5)5(-621((4(6)4)(((,(5))).-((-((((,5(.,(,(-).(4,0*0(((*.((,,(0,.).(.4))).)(,,((4-((-((..-.(((.4<(.(.80,3(,(,(((((((
@M00689:251:000000000-CJTJ5:1:1101:15336:5828 2:N:0:12
CGACGGCCATGCAACACCTGTACACCAACCACAAGGGAAACTACATCTCTGCAGCGATCTGGTGTATGTCAAGCCCAGGTAAGGTTCTTCGCGTTGCATCGAATTAATCCACATGCTCCGCCGCTTGTGCGGGCCCCCGTCAATTCCTTTGAGTTTTAGCCTTGCGGCCGTACTCCCCAGGCGGGGCGCTTAATGCGTTAGCTACGACACAAAGGCCGGGGAAGACCCCGACACCTAGGGCCCACCGTTTGCCGCAGGGAAAAACAGGGAAGAGAAGCCGGGCGGGGCAGGTCAG
+
FFDFEEGGDFGFFGGFEFF@FCFFFGGGGGGGGGGGDAEFGGGGGGGGGGGGGGGGGGGGGGGGGGGGGGGGGGFGGFGGGGGGGGGGGGGGGGGGGGCCEFGGFCGFFGGGGGGGFFCEGGGGGGGG?=BEGDGGEGG@CDGGGFGGFD7DGFCF>;DFFFEEEFFFFFFF@9E6F>DG:(569B;1-,(:A9AFB:61-.))4:<01((((.41((,49>,137?(/)86>15(5,(413(,4(73?(()),(((-7((.4(4:1<?(3-(,44,.(46>(,,((,(((())(
@M00689:251:000000000-CJTJ5:1:1101:8749:5828 2:N:0:12
CGACGGCCATGCAACACCTGTACACCAACCACAAGGGAAACTACATCTCTGCAGAGATCTGGTGTATGTCAAGCCCAGGTAAGGTTCTTCGCGTTGCATCGAATTAATCCACATGCTCCGCCGCTTGTGCGGGCCCCCGTCAATTCCTTTGAGTTTTAGCCTTGCGGCCGTACTCCCCAGGCGGGTCTGTTAATGCGTTCGCTACGTACCAGACGCCGGGGGATGCCACTACGCACAGCGCCACCGATATACGGAACGGCGCAACAGGGTAGGTAACGAGGGGTGGACGGGC
+
FECE+@FFE8FFDFF<BCGCFFGGAFGG@F:FGGG@,C,CECD,CECFDEF<FG,DCFFGGDFGGFGGFGG9F9@=EGGC,,CFEFFAFEDC+6>@FCD;C,>EFGCFCAFFGG,@,48CE88>8+@DFFDEGGG6=@C=68?C@A=299<AFGFACC++0<@@EF5)-5>)5@*.,6?449=93.(((1775)<)440(404:>1(.(,).((-(-((-(((((,.)0*02(,7(-(,4(.21(((((-).8(((((-1,(((-(4:1(((,)).)((-20,,14(((,((
@M00689:251:000000000-CJTJ5:1:1101:8770:5831 2:N:0:12
CGACGGCCATGCAACACCTGTACACCAACCACAAGGGAAACTACATCTCTGCAGCGATCTGGTGTATGTCAAGCCCAGGTAAGGTTCTTCGCGTTGCATCGAATTAATCCACATGCTCCGCCGCTTGTGCGGGCCCCCGTCAATTCCTTTGAGTTTTAGCCTTGCGGCCGTACGCCCCAGGCGGGGCGCTTAATGCGTTAGCTACGACACAGAGGCCGTGGCAGACCCCAACACCTAGGGCCCACCGTTTACGGTAGGGACGACCGGGGGTGCGAAGTCAGGAGTACGGGACGC
+
FGDFCCFF@EFFFFFFEFGAFDFCFGGGGDGGGGGGDFGGGGGGGGGGGGGGGGGGGFGGGGFGGGGFFGGGGGFGGGGFFGGGCCGGGGGGGGGGGGGGGGGGDGGGGGFFGGDF8FFGGEGGCEFFGGGE6CGGDEG++:ECFFGGFGFGGEACFGGFFFFEFA=BFBA=D(>2E>DDF;19;91169014)6<9118:A<921<>B>?0831:(4((,(,-(4((9*01:0D(()((()(4((-,80(6?F.42(-(--(4(110;(-(((-(4())).,-((),07(((,
@M00689:251:000000000-CJTJ5:1:1101:7552:5874 2:N:0:12
CGACAGCCATGCATCACCTGTACACCAACCACAAGGGAAACTACATCTCTGCAGCGATCTGGTGTATGTCAAGCCCAGGTAAGGTTCGTCGCGTTGCAGCGAATGAATACACATGCTCAGCCGCTTGTGCGGGCCCCCGTCAATTCCTTTGAGTTTTAGCCTTGCGGCCGGACTCCCGAGGAGGGGCGCTGACGGCGTTAGATACGCCGCGAGGGCCGGTGAAGACACCAACACGCAGACACAGCAGTTGTCGAGAGGGCCAGACGAGGTAGTAGAGCAAGGAGAGCAGTGGCGT
+
A>:@:@<D@,EF<,CEFF9EF@E<FGGFF7CFGFFFDFGGF,CCF,C,E,C9FEAC@,<,A<F@EE9EC<EE@,,,AEFFBFFC,49+8?=FD=4C:E,DCCGE,:=<,C?FF,@,,,+1,,4++4=@,@@==EC++3=6=CC7;B?9+++,53,,+@=+*+*)):08):)-//-(;(*/5((,(.(((.((((,40(,(-))..((((((((((((((-((.).((.197(40*,-4((,033((.)))))((-,((-(,,-.(-,(,(.)))..)))(((.,((().)(.-(-
@M00689:251:000000000-CJTJ5:1:1101:8069:5877 2:N:0:12
CGACGGCCAGGCAGCACCTGTACACCAACCACAAGGGAAACGACATCTCTGCAGCGATCTGGTGTATGTCAAGCCCAGGTAAGGTTCTTCGCGTAGCATCGAATTAATCCACATGCTCCGCCGCTTGGTCGGGCCCCCGCCAATTCCTTTGAGTTTTAGCCTTGCGGCCGTACGCCCCAGGCGGGGCGCTGAATGCGGTAGCTACGACACAGAGGCCGGGGAAGCACGAGACCACTACCGACAACCGTTTACGGCATGGAAAACACGGGAAACGAATGCGGGCAGCGAGGGCGC
+
GE:FC@@E:,C8,@FF@<6CEFGGGFFFFCCFFGG8BFFGG,@FF@EC@CC<FFEGFC@FGGAF,6EFCC6<AA,=FGFFAFC@,,C,,9D,>8+>FFA864E,49FCFFF8:>EF842@+@ECCCD+,6@+@++3+6=++=E*+18++5:DE=,7+EF1A4*:2:))6>(8((-(2,9<F(47>>>F92(42.42(((-1))))-44>971((((,496266,((,(*)0((.902((-,011(((--((53(,-(.142)((.(-69(4,(((,,(--,(,1(-36(426((
@M00689:251:000000000-CJTJ5:1:1101:20913:5883 2:N:0:12
CGACAACCATGCATCACCTGTACACCAACCACAAGGGAAACTACATCTCTGCAGCGATCTGGTGTATGTCAAGCCCAGGTAAGGTTCTTCGCGTTGCATCGAATTAATCCACATGCTCCGCCGCTTGTGCGGGCCCCCGTCAATTCCTTTGAGTTTTAGCCTTGCGGCCTGACTCTCCAGGCGGGGCGCCTCATGCGTTAGCTACGAAACAGAGGCCGTGGCAGCACCCTGACCATAGCGCCCAACGTTTACGGCAAGGGCTACCGAGGGAGAACACGCTGGAAGGCCAGCGTAT
+
F@7@FEEBGGGGGGGFFDF8FFFGGG<FBCGEFE<8@E@E8FFGGEEFDFGGGFCC7@@FFF@EGGGGAFGG@EGFGF<FGGGFEDE9EFFCE=FCD9FFG@EFGGGE?CFGFEEGDGGGGDCEDC+D,@8=1@38@@+@=D69@D=9;=9,+EEFCFGC*4>0=>=A=0)8CB4*=@DF*/5=5:BF((((.56<626((6-))4((-43,::0(30;(((4:1(,(99)3450,,.4((0,(((2(.((-(4((((-((,(,(((-190-(().((((-4(,(((((-(((((
@M00689:251:000000000-CJTJ5:1:1101:19667:5903 2:N:0:12
CGACGGCCATGCATCACCTGTACACCAACCACAAGGGAAACTACATCTCTGCAGCGATCTGGTGTATGTCAAGCCCAGGTAAGGTTCTTCGCGTTGCATTGACTTAATCCACATGCTCCGCCGCCTGTGCGGGCCCCCGTCCCCTCCTTTGAGTTTTAGCCTTGAGGCCGCACTCCCCCGGCGGGGCGCTTAATGCGTGAGCTACGACTCCGCGGCCGTGGAAGACCCCCACACACGACGCCCCACAGTCTAGGGCGAGGTAGACGAGGTAGAGAACCATGGCTGCGCACGCACG
+
FGGGDGGGGFFGFGEEGGDAFAC<FF<CGGGGGEG8@@<FCFFFF,C,CCFGF<EFF,@@A<<FEDFGEGGGC<<AD<7B<,EE?F9<BFF78FGEEE,,4>,@E,A9?A,9F8DG,4886@CG+4+7@FGDG++@+=?=6++++3=+9E77:E;;+@C+;CF)*58)):)):0>)/()1/0((.2((((,24)523(((-,62)---(((((,,1(-(,,4).4((47))(231-((,420,(-4(,5)).).((((--())))((((-))-).()(())((.-,((,,4;3((
@M00689:251:000000000-CJTJ5:1:1101:19667:5927 2:N:0:12
CGACGGCCATGCATCACCTGTACACCAACCACAAGGGAAACTACATCTCTGCAGCGATCTGGTGTATGTCAAGCCCAGGTAAGGTTCTTCGCGTTGCATCGAATTAATCCACATGCTCCGCCGCTTTGGCGGGCCCCCGTCAATTCCTTTGAGTTTTAGCCTTGGGGCCGTACTCACCAGGGGGGGCGCTTAATGCGTTAGCGAGCACCCAAAGGCGGTGAATGGCCCCTAACACTAGCGCCAACCGTTTACGGCATGGACAAACAGGGTATACAAACCTGGCTGCTCTGTCCAT
+
FEEG:FFGGFGGGCFGGGGCFGAFGG8EGGCDE@FFGGGF,<CEDG<EFFEG9C,+69FEFA@<,,C9EFGE<E<,=E,,CCFEGE?FCD:F8F@+,9,44@EF7,,?FCFF,,,,4@=6=1==CC6,64B+=EGGG6?E>D*?+BCCFFC7DDEFC,0=*;6:)5))((-((-1*=>6?.(3(((-((-(4-)))(4((,)4(,(-3(((,..(.(((,()))..(,11)(()2)5>016@(,(-41:0824:>F0:BF:)(.,(4::(2)))64)(((.4,(-4)-))).)))
@M00689:251:000000000-CJTJ5:1:1101:24241:5933 2:N:0:12
CGACGACCATGCAGCACCTGTACACCAACCACAAGGGAAACTACATCTCTGCAGCGATCTGGTGTATGTCAAGCCCAGGTAAGGTTCTTCGCGTTGCATCGAATTAATCCACATGCTCCGCCGCTTGTTCGGGCCCCCGTCAATTCCTTTGAGTTTTAGCCTTGCGGCCGTACTCCCCAGGCGGGGCGCTTAATGCGTTAGCTACGACCCAGTGGCCGTGGCCTACACCTACACCTAGCGCCCACCGTTTACGGCCTTGCCTTCCCCGGTTTCTTCTCCCTTGCTTCCTCTTTTT
+
EC7@@@FG@FCE9EE6EFGEGGGDGGD8F@FFFFF@EFGCFGGGGFEFGGGGGFFCGAFGGGGGEDFACFD9CFGF?,AFA<F8EEGGGGCFEEGDCFFG+,=E8???AEFGFGC8=D=@EGGGDGGGCFDCCGGCGEGGGD6CFFFDFF8CFGFGG,=CFF<=@5=>=)>=A>;:5:9*)0(((,:(1,88A)-57?61(-6<20-2(,(4(,(11(-(-(()(.(.9*)5(4C<2)(((0214<(2(5(6((,(()),.-))(.(-(((().))))).().()))))))).))
@M00689:251:000000000-CJTJ5:1:1101:5228:5958 2:N:0:12
CGATGGCCATGCATCACCTGTACACCAACCACAAGGGAAACTACATCTCTGCAGCGATCTGGTGTATGTCAAGCCCAGGTAAGGTTCTTCGCGTTGCATCGAATTAATCCACATGCTCCGCCGCTTGTGCGGTCCCCCGTCAATTCCTTTGAGTTTTAGCCTTGCGGCCGTACTCCCCAGGCGGGGCGCTTAATGCGTGAGCTACGACCCAAGGGCCTTGGAAGACCCCTACCCCCAGCACCCCCCGTTTACGGATTGGACTACCACGGTAGCTCACGCTGGCGCGCTGCGTT
+
GGDGGGGGGGGGGCE<EGGGFFGGGFFGGGGGGGGGEGGGGFFFFGFGGGCF<EFFGGG,BAGGGFFGGGGF,E<=@EFEAFG8FFGGGG7,+@CBFEFFGGCGGGGGGGFGGGGGFFGDE==EEGGGCDE=6@CBD8DGGGDGGFGFFC@F6,@EFFGFFFFFEFFBA9A=A5CFGAG59BB2=63(4(1(592:6?((436<B0(((((,(-(4<()44:),(.(4C*)4((*(-((((0((((4(4,(52(,-3(4).,80:0)((((())).).(((((.(,-(,((((
@M00689:251:000000000-CJTJ5:1:1101:15843:5971 2:N:0:12
CGACGGCCATGCAGCACCTGTACACCAACCACAAGGGAAACTACATCTCTGCAGCGATCTGGTGTATGTCAAGCCCAGGTAAGGTTCTTCGCGTTGCATCGAATTAATCCACATGCTCCGCCGCTTGTGCGGGCCCCCGTCAATTCCTTTGAGTTTTAGCCTTGCGGCCGTACTCCCCAGGCGGGGCGCTTAATGCGTTAGATACGACACAGAGGCCGTGGAAGACCCGGAAACCTAGCGCCCCCCGGTTACGGAACGGACGAACGAGGGTACAAAGACGGGGGGGCCGGGGACG
+
GECFDDGGDEFFCGGFFFG@FFGGGGGGGGGGGGGGGGGGGGGGGEGGGGGGGGGGGGGGGGGGGGGGGGGGFGGGFCDFGGGGFGGGGGGGGGGEGGGF6EGGFGGGG9FDFGGFCGG8EDCGGD?FGGGGDGCCCE>ADGGGCFFGFCCGGA,9@F>A9>C:EFAB=BFA2(9BFDGGA924>9,470<3<))69,1434)5948041702::?:9443??1,(46)))(-.9(.4(-(8((((-(-(4416(4(4(((-4(((,426((.)-)(.(-1,(-,((,(-4((,-
@M00689:251:000000000-CJTJ5:1:1101:15824:5973 2:N:0:12
CGACGGCCATGCAGCACCTGTACACCAACCACAAGGGAAACTACATCTCTGCAGCGATCTGGTGTATGTCAAGCCCAGGTAAGGTTCTTCGCGTTGCATCGAATTAATCCACATGCTCCGCCGCTTGTGCGGGCCGCCGTCCATTCCTTTTAGTTTTAGCCTTGCGGCCGTACTCCCCAGGCGGGGCGATTAATGCGGTAGCACATGCCAAAGAGCCGGTGAAACGACCGACACAGCACGGCCAAAGTTTAAAGAAGTGGCGACACGGTGACGAAAACAGGGAGGGCACGGCATG
+
E=7@7:@CCCFFGGG<@DG8FFFGDCGGCEGGGFEDFFFDGEGGGDEFGGGFE8FGGGGFCFFFCFEFFCEGGGFFC8F8BFDD<EA?EE:FEFCFGG,,6E,,=AEACFGCFCFF,,2@CC++@@FDDF6@11@+==9@7+@ED=E7=+*,3,@A7,;=*40:)0:4)65559CE=90C6((..44(--(().)69(29<)))3))).))(((.4(-((4()))((-1/7((4*(((.(-)(,((.)62.)).),3-5)(((--(-((-()(((-421:(21((((,((-(-((
@M00689:251:000000000-CJTJ5:1:1101:13438:6023 2:N:0:12
CGACGGCCATGCAACACCTGTACACCAACCACAAGGGAAACTACATCTCTGCAGCGATCTGGTGTATGTCAAGCCCAGGTAAGGTTCTTCGCGTTGCATCGAATTAATCCACATGCTCCGCCGCTTGTGCGGGCCCCCGTCAATTCCTTTGAGTTTTAGCCTTGCGGCCGTACTCCCCAGGCGGGGCGCTTAATGCGTTAGCTACGACCCAGAGGCCGTGGAAGACCCCCACACCGCACGCCCACCGTTGACGGCAGGGCCCACCAGGCAAACCAAGACGGGCTGCCGCGCACAT
+
FCCFDDGGGCCEFGFFEGF<EFFGGGGGGGGGGFFC7FFGGGGGG<FFFGGGDGGEGFGFGGFGFGGGGGGGGGGGG8DBFGGG?FFFGGDEGGCEGGFGGGGFGGGGGGGCBE@FAEDECEEGE>CFEGEEEEEGGDD+;69CCFGFFGCFGFGGDAFF>>:58A84@BBAFF=F=@GG>(-1,6(9>>B14642;1<63A)64166(,,2:<:04379,(8(4(3(*)09:3*-4((-()(448786(03:0(-7;(((3-(,3,4((...(4<(((-(4(((,((-,((((-
@M00689:251:000000000-CJTJ5:1:1101:19511:6026 2:N:0:12
CGACAGCCATGCACCACCTGTCACCTTGTCCCCGAAGGGATTTCCTCGATTAAGGGTAATGCAAGGGATGTCAAGTGTAGGTAAGGTTCTTCGCGTTGCTTCGAATTAAACCACATGCTCCGCTACTTGTGCGGGTCCCCGTCAATTCCTTTGAGTTTTAATCTTGCGACCGTACTCCCAAGGCGGAAGACTTAATGCGTTAGCGGCCGCAGTGAAGTTTTGGAACCCCCCACACTGGTGCGAAACGTTTCCGGGTGGGAGCACCAGGGTGAGAAACTGGGAGGGATACGTCACA
+
FECFEGGGFFGGCAFADFFCFEGGGFEACEGGFGGGGDDEFG9F<DFG@FFCAAFCFD@<FGEEFGDCFGGFG<A@FFGGG<EEG??F9:=;DEEFCEGGC=C@FG7DFF,EFGGGG?+@?8@CGECFE;DFGGG=@@+@C>1==@=@;F9AFFCDFECF*700CE@AA>5=85=5A@>*3):5-)-(/-7BE4>*>>22>;D<;90((.6((.-.:)))),(.)((-*932,-5(.(.(.)((((,,(()),32-17((((-(.((((.-(().(())(((-(-((()-)((-)
@M00689:251:000000000-CJTJ5:1:1101:17604:6028 2:N:0:12
CGACGACCATGCAGCACCTGTCACCTTGTTTCCGAAGAAAACAATATCATTTCTGATATCTTCAAGGGATGTCAAGACCTGGTAAGGTTCTTCGCGTTGCTTCGAATTAAACCACAAGCTCCACCGCTTGTGCGGGTCCCCGTCAATTACTTTGAGTTTTAACCTTGCGGTCGTACTACCCAGGAGGACAACTGATTGCGTTAGCGACGGCCATGAAACACGGAAAGGTCACTAAACGTTGGAGGCATAGGTGAAAGGGGGGAGAACCAGGGGAATAAAGCCTGGCGGGACAGGG
+
;6:8:@@:@CFFC,E@FFG<C6CF<ACGFD@EGFGGEC@ECFEEEGGGFEGGAEFFFE@AB6A@?FGGCFEF<FFFDCE@EGFDGGG,9=AFF@CGCF@6E9CEFGA+5,C@:E@F,D+9=99@E4C4+=@8,@B6+6+=?CEGGEGC++?F8=:8+@++438**001:8108>85**??*1<=5<A=-7:@36:4**8=/-52*-(.699((()/6>3,(/363118*0).4->:?0,.()).-,(,))).)6))666>B;B((3),(,,4(-(())6)-((.(((-(((-(,-
@M00689:251:000000000-CJTJ5:1:1101:6912:6032 2:N:0:12
CGACGGCCATGCACCACCTGTACACCAACCACAAGGGACACTACACCTCTGCAGCGATCTGGTGTATGTCAAGCCCAGTTAAGGTTCTTCGCGTTGCATCGAATTAATCCACATGCTCCGCCGCTTGTGCGGGCCCCCGTCAATTCCTTTGAGTTTTAGCCTTGCGGCCGTCCTCCCCCGGCGGGTCGTTTATTGCGTTATCTACGCCTCAGAGCCCTGTTAACGCCCCACCCCCACCCCACCCCCGTTTCCCGCCTTGACCACCAGGGTTTCTATCCTCTTCTCTCCTTCTCTT
+
GGFGC@@FGGGGGFGGGGGGGG<,EECCFD,DF8FDEF@8FGDG,,:E@E,FEFGC7FFF@9FFGFAFFF9<@EF,,,,9,,<=FD9EAE,@C@F@7=,E8,9>=9,,CF=E,>,,,9++@++6>A6F,,@8+6=@EE++001?@F7C<?+,5@@@9,*4*+:))))4-:/(-:C2ED)/21(,2-2-((,().-4(,,((6<)),4((-,().(88(()))))(--7)*),21>(((-((0-((((-13)-.1(((())5).8(((((.((.)-).())).).)))(.))))))
@M00689:251:000000000-CJTJ5:1:1101:19518:6042 2:N:0:12
CGACAGCCATGCACCACCTGTCACCTTGTCCCCGAAGGGATTTCCTCGATTAAGGGTAATGCAAGGGATGTCAAGTGTAGGTAAGGTTCTTCGCGTTGCTTCGAATTAAACCACATGCTCCGCTACTTGTGCGGGTCCCCGTCAATTCCTTTGAGTTTTAATCTTGCGACCGTACTCCCCAGGCGGAATACTTAATGCGTTAGCGGCGTCACGGAGGTGTGGAAACCCCCAAACATAGTATTCACCGTTTACGGCGTGGAGTACGAGGGGAGCAAATCGTGGCAGCACGGTCTCG
+
GGGGGGGGFGGGGGGGGGGFGGGGGGGGGGGGGGGGGGGGGGGGGGGGDGGGGGGGGGGGGGGGGGGGGGGGGGGGGGGGGGGGGGGGGGGGGGGGGGGGGGGGGGGGGGGGGGGGGGGGGGGGGGGGGFDGDGGE8EGGGGGGGFFGFGGGGGGGGGGFFFFEFFFAFFFBFBFFGEGGFFBFFA@>=BEFF?C45C9@@FFEF@BB,(4?:B;B>6?D(47>A?3?7))((-*.46)6)9:A)-43(34<?:((((3((,.:(4:B((-(((.54<034:(((((.4((-(-(
@M00689:251:000000000-CJTJ5:1:1101:21168:6047 2:N:0:12
CGACGGCCATGCATCACCTGTACACCAACCACAAGGGAAACTACATCTCTGCAGCGATCTGGTGTATGTCAAGCCCAGGTAAGGTTCTTCGCGTTGCATCGAATTAATCCACATGCTCCGCCGCTTGTTCGGGCCCCCGTCAATTCCTTTGAGTTTTAGCCTTGCGGCCGTACTCCCCAGGCGGGGCGCTTAATGCGTTAGCTACGACACAGAGGCCGTGGAAGACCCCTAAACCTAGCGCCCACAGTTTCCGGATTGGCCTACCAGGGTAGGTAACACTGGATGTGCTGTAT
+
FGEGEDFGGGGGGFEEFGGGGGGGGGGGGGGGGGGCFFGFGGFGG<<EGGGGGGFE:CFGGGGGGDGGGGFGGGFGG8FAFFGCFGGGGECDEFFCEGFG8DFGGGGGGGGGGGGF;E68CE>ECEFG8EEEEGC>EE6@=DCGGFFFF?FFCFFFGG+=??@5@):@5AA9@=44FDGG4((2619>((8<2:2464<FFA)68:69;6?6?7<F:(412(5?(((479)(50900).70>(,4(84).)6(33((.,(.)42(.8??(,((-.6))().(())()-)-:2)
@M00689:251:000000000-CJTJ5:1:1101:21185:6057 2:N:0:12
CGACGGCCATGCATCACCTGTACACCAACCACAAGGGAAACTACATCTCTGCAGCGATCTGGTGTATGTCAAGCCCAGGTAAGGTTCTTCGCGTTTCATCGAATTAATCCACATGCTCCGCCGCTTGTGCGGGCCCCCGTCAATTCCTTTGAGTTTTAGCCTTGCGGCCGTACTCCCCAGGCGGGGCGCTTAATGCGTTAGCTACGACACAGAGGCCGTGGAAGACCCCTACACCTAGCCACACCCGTTTACGGCATGGACTGACGGGGGATCTAAACCGGGAGAGCCGGGCT
+
G=:@:CCFEGGGGGGGGFG<FFGGGGFGGGGGGGGCFEFGGGGGGEFGGGGGGGGGGFGFGGGGFFGGE<<FFGGGGGGEGGGGGGGGGGGGGGG+??EFGGGGGGGGGGGGGGGGDGGGG@>EEEGG8DGG>EEEGGGEGGGFFFFGF?C<FEEFCFGC>CFFE5A55>===B=>G=?G4B@>F@>B;3:?ABBB;2<?BB44,36>6>:12:16:B96;(3172(4*/.88?F:,4(()0(4(,44:>:)8<;>(433823.:(4(3((-()..6(1((4,((-((-(-((
@M00689:251:000000000-CJTJ5:1:1101:10072:6061 2:N:0:12
CGACGACCATGCATCACCTGTACACCAACCACAAGGGAAACTACATCTCTGCAGCGATCTGGTGTATGTCAAGCCCAGGTAAGGTTCTTCGCGTTGCATCGAATTAATCCACATGCTCCGCCGCTTGCGCGGGCCCCCGTCAATTCCTTTGAGTTTTAGCCTTGCGGCCGTACTCCCCAGGGGGGGCGCTTAATGCGTTAGCTACGACACAGGAGCCGGGGAAGACGCCGAAACCGAGGGGCAACCGGTTACGGACAGGAATAACAGGGAAGAGAATCTTGGAGGCAGTTGCGT
+
CCCCC@CFCCEE<CC@CEC6ECFAC,CEFFGGGGGFDGGGGGGFGGGGGGGFEGGGGCGGFGEFFFAFFAFGGGFCFGGCFGGGFGGCGGGCEF:FCGFEEGGG?FF,@BFEGF>E,=D=CEGCCGGGEDEGGGGGGEG?>7@7+12;6=8,D7@D7EDCA>6=E5955=55((45C=CDF((21>(499(4:5:<;2(,-565)-4-222(((-(-40(-3((,(((1)0(,(2((((((),(((4(((-)4:--(-4,..,))).4?0,,((.84)-.)))(-,((()))((
@M00689:251:000000000-CJTJ5:1:1101:9708:6061 2:N:0:12
CGACAGCCATGCAGCACCTGTACACCAACCACAAGGGAAACTACATCTCTGCAGCGATCTGGTGTATGTCAAGCCCAGGTAAGGTTCTTCGCGTTGCATCGAATTAATCCACATGCTCCGCCGCTTGTGCGGGCCCCCGTCAATTCCTTTGAGTTTTAGCCTTGCGGCCGTACCCACCAGGCGGGGCGCTTAATGCGTTAGCTACGACCAAGAGGCCGTGGAAGACCCCGACCACTAGCGGCCACCGGTTAGGGAAAGGACAGCCAGGGTAACCAAGACGGGGTCGACGGGCAC
+
GFGFEEFGGEEF@FFFFFF@FFGFFGGGGGGGGGGD@FFGGGGGGDGGGGGGDFGGGGGGGGGGGFGGGGGGGGGFFFFGGGGGGGGGGGGGGGEGGGGGE8ECFDGGGGGGGGFGGGFEGEE>78A8,@8CEGE3=CD+=CEGFFGCFFGCG9FEF97BA?*)):9A@94><)1*;5?>?=65.229>((()6<2;?:B(-)-,((4,(.3(,(((--23(.4<B(,/)7(-4C(4)(((0-34:6(41(((.((((4((.(((.(48.(,.)4-4((-(4(-(-(-((((,(
@M00689:251:000000000-CJTJ5:1:1101:27042:6086 2:N:0:12
CGACAACCATGCATCACCTGTACACCAACCACAAGGGAAACTACATCTCTGCAGCGATCTGGTGTATGTCAAGCCCAGGTAAGGTTCTTCGCGTTGCATCGAATTAATCCACATGCTCCGCCGCTTGTGCGGGCCCCCGTCAATTCCTTTGAGTTTTAGCCTTGCGGCCGTACTCCCCAGGCGGGGCGCTTAATGCGTTAGCTACGACACAGAGGCCGTGGAAGCCCCCCACACCTCACGCCCACCGTTTACGGCCTGGACTACCGGGGTATCTAACCCTGGGCCCT
+
GGGGGGGGGGGGGGGFGGGGGGGGGGGGGGGGGGGGGGGGGGEGGGGGGGGGGGGGGGGGGGGGGGGFGGGGGGGGGGGFGGGGGGGGGGFGGGGGGGFGCFGGGGGGGGGGGGGGGGCEGG>CEEGGGGEGGEEGDGGGGDGGGFDGFC@EGGGGGGGFFBFBFFFFFFBDFFCEGAGGFDB9@@9>7>F(:A24>BF6:>AF?6:9(3737?6?F9((-(.((.,1)))4(3C12(221<;(80(44.4)-,3(-84(2)33<((((-()6).-...3(,(((-(
@M00689:251:000000000-CJTJ5:1:1101:27027:6101 2:N:0:12
CGACAACCATGCATCACCTGTACACCAACCACAAGGGAAACTACATCTCTGCAGCGATCTGGTGTATGTCAAGCCCAGGTAAGGTTCTTCGCGTTGCATCGAATTAATCCACATGCTCCGCCGCTTGTGCGGGCCCCCGTCAATTCCTTTGAGTTTTAGCATTGCGGCCGTACTCCCCAGGCGGGGCGCTTAATGCGTTAGCTACGACACAGAGGCCGTGGAAGACCCCTACCCCTAGCGCCCACCGTTTAAGGCATGGACTACCGTGGTTTCTAATCCTGGCCCCCCGGTCT
+
GD@CGE@CFGCFGGGCGGGDGGFGF@DFFFEGGFFFGDCGFFGGGGGGGGGGEGCC@EFFGGAFGGGGFGFGGGFFGGFEFF<EGGGGGGGGGGGGGGG8EGGGGGGGGFFGEDEFGGGGGGGGGD6DFFEEDC6CCE>>D8++?9DDFGG:C9=9CFCF79C5>A55=@AD=D;>9>4/@B@=9@669>(2..6<9(,-,62).(4,(3::??:((33(,48?0::(7>3812D3((,-2)(-(:,:B(()))((),4::,((((((-,(.6)6)--)))(.((((((((,(
@M00689:251:000000000-CJTJ5:1:1101:10431:6133 2:N:0:12
CGACAGCCATGCAGCACCTGTACACCAACCACAAGGGAAACTACATCTCTGCAGCGATCTGGTGTATGTCAAGCCCAGGTAAGGTTCTTCGCGTTGCATCGAATTAATCCACATGCTCCGCCGCTTGTGCGGGCCCCCGTCAATTCCTTTGAGTTTTAGCCTTGCGGCCGTACTCCCCAGGCGGGGCGCTTAATGCGTTAGCTACGACACAGAGGACGGGGAAGACCCCTAAAACTAGGGCCCAGCGGTGACGGAAGGGAAGAACAGGGGAGCCAAAGAGGGGAGGCAGGGAACG
+
FEDFEEFFEEEFCGGACC,<C@FACCFGGEGGGGGFCFFGGGG<FEGGGGGGGGGGGGFEFGFFGGGGGFFGGGDFGGGFFGGGEFGCEGGGGGGGGGGGGGGFGGFFFFGGGCCGGGFGGGGGEGGGGCGGGGCCE+8=CGGGGF??D2DFGF,@CGGFFBBFEFF=9AB4A2C2CAGDFF==9939>0?:A)-<B?F<:6A<B::,4;7:7><(-4(49B((.4(4/*0(,)9).3((.0(,(.((4(4)87(,(,8((((,,38?F(7((-.1(((.6?>(3((,(-2(.(-
@M00689:251:000000000-CJTJ5:1:1101:17247:6144 2:N:0:12
CGACAGCCATGCAGCACCTGTATCTCGGTTCCCGAAGGCACTTCGTTGCTTCCAACAAATTCCGAGTATGTCAAGACCTGGTAAGGTTCCTCGCGTTGCGTCGAATTAAACCACATGCTCCACCACTTGTGCGGGTCCCCGTCAATTCCTTTGAGTTTCATACTTGCGTACGTACTCCCCAGGCGGATCACTTATCGCTTTTGCGTCGGCACAGAGAATTCCCATCCCCAAACCCAAGGATCATCGGTTACAGCAAGGACAACCAGGGGATCAAATCCTGGAGGAGCGGGCCCGT
+
FCCFFEFFDFGGDFFFFGG<EDFFFGGGGCCFGGGGGGGGGGGGEGGGCGFGGGGGGGGGCB<F:CFEGGGAEFEGGFGGGFFFGEFGFEGFEEGGGGEEE88CGGGFFGGGGGGC?8+@FGGGGGGGFGGGGEC+@=DDG=CDDFCDFG?ACFGFFGGFFFFF@*:==A===@>5<5CGCDDFFF25::@4**/45>9?6@E@(:6@;(3(68;1(().)).5671:**)4:<D6(((.)/,).5(--83)5,(44:<((.1(-(48(4(,,5<.)()42,(-(,((,,-((,(
@M00689:251:000000000-CJTJ5:1:1101:11955:6163 2:N:0:12
CGACAACCATGCATCACCTGTACACCAACCACAAGGGAAACTACATCTCTGCAGCGATCTGGTGTATGTCAAGCCCAGGTAAGGTTCTTCGCGTTGCATCGAATTAATCCACATGCTCCGCCGCTTGTGCGGGCCCCCGTCAATTCCTTTGAGTTTTAGCCTTGCGGCCGTACTCCCCAGGCGGGGCGCTTAATGCGTTAGCTACGACACAGAGGCCGGGGAAGAGCCCAACAACTAGGGCCAACCGTTTAGGGGATGGACAACAAGGGGATGGAAACAGGGCGGGGCAGGGGCG
+
FECEECFFCCFFCGEFFGF<FDGFFCGGGEGGGGGFDGGGGGGGGFGGGGDGGGGGGGGGGGGFEGGGGGGGGGGGGGGGGGGGGGGCFGFEGGCFGGGGEGGGFGGFGGGGGGFGFG8>CEEGEGGGGGGGEGE+@CC@CDEG@DFDFGGGGCFGFGFFFA5<EFFFBAADABCB5>FDFF9=6;BF;9?:45<AF??F:<)6<?B;B>B0..:((((-42<?((..1*0-809)(.(((0((,(-4(,().,(4(,-3,2,3((4(443((-48).(32:---4(4(44(-,(
@M00689:251:000000000-CJTJ5:1:1101:11483:6177 2:N:0:12
CGACGACCATGCAGCACCTGTACACCAACCACAAGGGAAACTACATCTCTGCAGCGATCTGGTGTATGTCAAGCCCAGGTAAGGTTCTTCGCGTTGCATCGAATTAATCCACATGCTCCGCCGCTTGTGCGGGCCCCCGTCAATTCCTTTGAGTTTTAGCCTTGCGGCCGTACTCCCCAGGCGGGGCGCTTAAGGCGTTAGCTACGACACAGAGGCCGGGGAAGACCCCCACAACGAGCGCCAACCGGTAAAGGAGTGGAGAACGAGGGAGAGAAAAAGGGGCGGCACGGACGAG
+
EEEECCFF:CEEEGGFFFF@FFGAFFFGGCEGGGGDCCEGGGGGGDGGFAFGGGGGGFGGFF<EFGFFDEGGGGGGGGGGEGFGFGGCGGGGEGGGGGFFEFGG?FGBFGGGGC@F8FGGDGGE7ADEFGGGGD3@?EC6CDEC98CCFGGGG7DC@FCFFFFEEFFFAB5AF=EE5>GG?52129,3>((4<)..249??A<52:BFB>:BF221(-(-064:(4(3*).(4,9((,(4,8(4(,-(-(,).-,(,.43,(.)((--4,(,(-.8(.((-4(4(((,((((-((
@M00689:251:000000000-CJTJ5:1:1101:12705:6178 2:N:0:12
CGACGGCCATGCAGCACCTGTACACCAACCACAAGGGAAACTACATCTCTGCAGCGATCTGGTGTATGTCAAGCCCAGGTAAGGTTCTTCGCGTTGCATCGAATTAATCCACATGCTCCGCCGCTTGTTCGGGCCCCCGTCAATTCCTTTTAGTTTTAGCCTTGCGGCCGTACTCCCCAGGCGGGGCGCTTAATGCGTTAGCTACGGCACAGAGGCCGTGGAAGACCCCGAACACTAGCGCCCACCGTTTGAGGAAGGGGACACCAGGGTACAACATCCGCACTGGACTGTGCGT
+
GFCFEEFDC@FGFGGEFGGGGGGFGGGGGGGGDGGFFFFGGGGGGFEFGGEF<8AF7EFGGCGGGGGGGGGGGGGF8ECEFCGCEFGAFFDFDFEBFADF+E,=@FGGGGGGGGGDCFG6>CECEGGG,EEGGGCECEGG8?CFCD?FFF+,@EEECFC@5<>@E>):)55@=BCFGF7*?DB@@BBBFFB(6<9AF3?1:A)-4((-(3..(:4(,(4(,422.8(47)7,1(9<()(-(761((4:1:()40)12(-(((((((((,(.)6)44.),(((,(,(((),.)),-
@M00689:251:000000000-CJTJ5:1:1101:12724:6182 2:N:0:12
CGACGGCCATGCAGCACCTGTACACCAACCACAAGGGAAACTACATCTCTGCAGCGATCTGGTGTATGTCAAGCCCAGGTAAGGTTCTTCGCGTTGCATCGAATTAATCCACATGCTCCGCCGCTTGTGCGGGCCCCCGTCAATTCCTTTGAGTTTTAGCCTTGCGGCCGTACTCCCCAGGCGGGGCGCTTAATGCGTTAGCTACGACACAGAGGCCGTGGAAGACCCCGACACCTAGCGCCCACCGTTTACGGCAGGGGCGACGCGGGGAGCGACACATGGGTGCGCGGGCGC
+
GFEEGDGGDFFFDFFFGGFCFGGFGGGGGGGGGGGGGFGGGGGGGGGGGGGGGGGGGGGGGGGFGGGGGGGFGGGGGGGGGGGGGGGGGGGGGGGGGGGGGGGGGGGGGGGGGGEGFGCGGGGGGGGGGGGGGGGGGGGGGGGGFFFGFGGDFFGEGGGFFFFBEFFFFFFFFBF2A@GGF>99696>FB?FFAFFFB:?BF6A>1:>>B:(:F?BF>70914:?3,(1)81((*.4<(1(.(,4-942(4<<6(,(24(,(-(((-4962(7,-,(4().2,((((-,-(((3
@M00689:251:000000000-CJTJ5:1:1101:11595:6194 2:N:0:12
CGACGGCCATGCAACACCTGTACACCAACCACAAGGGAAACCACATCTCTGCAGCGATCTGGTGTATGTCAAGCCCAGGTAAGGTTCTTCGCGTTGCATCGAATTAATACACATGCTCCGCCGCTTGTGCGGGCCCCAGTCAATTCCTTTGAGTTTTAGCCTTGCGGCCGTACTCCCCAGGCGGGGCGCTGAAGGCGTTAGATACGACCCAGAGGCAGTGGAAGACCCAGGAACCAAGCGACCACAGACAACGGCAGGGGATAAACGAGGATAAGAGCAAGGGGGGGCGGGCGAG
+
CCCCCCFFC<F@<FEEFED<C<C<C<DFCCFGGGGFCCFGGCFFGDFGGFFGGGEF@<@GFFEBEFCFFFGGGG?<FEFBEFGF,?5<FAD:E=FGGFFF>EDE@DGF,FF4===@99==C6C+>CF,@ACEEC6=6+=128A7;<+7=+CFFD7,+;77?8@@EFF=)))/-)1.,(*9?>22(6(-,((-<)(,3((,4))-)21(((.:?(2(,3.5:8<112((**),.4*(43(31.(-(,.(((,.-(-((-7(-(.)))-((4,().-6)()(.44(,(((,,((-43
@M00689:251:000000000-CJTJ5:1:1101:5387:6202 2:N:0:12
CGACGGCCATGCATCACCTGTACTCCAACCACAAGGGAAACTACATCTCTGCAGCGATCTGGTGTATGTCAAGCCCAGGTAAGGTTCTTCGCGTTGCATCGAATTAATCCACATGCTCCGCCGCTTGTTCGGGCCCCCGTCAATTCCTTTGAGTTTTAGCCTTGCGGCCGTACTCCCCCGGCGGGGCGCTTAATTCGTTAGCTACGAGCCATCGGCCGTGGCCTCTCCCCACCCCCAGCCCCCACCTTTTCCGGCAGGGACCACCAGGGTTTCTAATCCCGGCCTCGCGTTTT
+
GGFEFFEGGGGGGAEEGGGGGFC,;EEFGCFGD8@EDFGGFFEG86C,FDEDD8<CBEFGCFFGG9FE@F9B<C<FFGGGGAF,BFGGGGC:EE6+@9EFBF8BF;9FFGCF,=EFFFGCCG6C+@DF,@C+@EEC=@+6=++DDFDFD9:,;CGGG,:+*@8)8))8:AF)7>A);2/9)029@066>(31-62618::?AAAB((((-5),(-2((((-((),(44<*),,4)(((.(,51(3(4)44))-((((((-(((-((,4(44(4)))))))(,(,(.(((((((
@M00689:251:000000000-CJTJ5:1:1101:24505:6209 2:N:0:12
CGACGACCATGCACCACCTGTTTTGGCTCCTTTCGGCCACGACGTTTCCGCCGCTTCACCACAATGTCAAGCCCTGGTAAGGTTCTTCGCGTTGCTTCGAATTAAGCCACATGCTCCGCTGCTTGTGCGGGCCCCCGTCAATTCCTTTGAGTTTTAGCCTTGCGGCCGTACTCCCCAGGCGGGGCACTTAATGCGTTAGCTGCGGCACGGAAGGCTATTTCCCCCCACCACAGGGTCCCTCGTTTTCCGCCGTGGATTCCCAGGGTAATAAATCCGGCGGTCGTTTGTCAGTATA
+
D:@C@7FC@EEE9FDEFGGGEEGCC:F@EFGEEGE@FCFGGGECGFFFF@FF7F:?FAFGG,=EFFGGGGCGFGG8=F9<<<BEFGFF<FFGE:FGEF6+>EFFF,FFFGG@?EEFGCDE8E8EFE8@+CC6EEEC>CDE>FFFFFGDAF>CEFGACFGFF*64:=@>59@9E=9?C;GG:;>6261:BFFF<DF?F0:4>A0292>BF0(--3((,42-64,23(-2C*)(((*(.(..(0-4?6233((((40()).)))58:2.())).))((--(((-(,(((.))46)))
@M00689:251:000000000-CJTJ5:1:1101:11596:6214 2:N:0:12
CGACGGCCATGCAACACCTGTACACCAACCACAAGGGAAACCACATCTCTGCAGCGATCTGGTGTATGTCAAGCCCAGGTAAGGTTCTTCGCGTTGCATCGAATTAATCCACATGCTCCGCCGCTTGTGCGGGCCCCCGTCAATTCCTTTGAGTTTTAGCCTTGCGGCCGTACTCCCCAGGCGGGGCGCGTAATGCGTTAGCTACGACACAGGGGCAGTGGAAGGACCCGAAACCGAAGGCACACCGTTTACGGGAAGGAAAACAGAGGGACAGAAGCAGGGGGGCGGCGGCGCG
+
FEDF@@FGCCEFCFFACFDCF<FFDEFGEGGGGGFFCFGGGGGGGGFGGGGGGGGGGFGFCGGGGGGFFGGGGGGGGGGEFFGGGGG,AFG7EFFGGGGDGEEGCEF,CFFGGC>EDGGGGGGGGGGGGGGGGG8=ECD9CDGG@C?FF?CEF7A9CGG6FFFEFFFF9AB?FDEBFFCGF(-36>BF0(-90(6>>80:6-44>B:1;971((-4(((5:B<((,.3*17(4>C(3(((().2((-.8,(.(4(,(-41((,((,,5:<?((-48(,((40(-4(,,(---(((
@M00689:251:000000000-CJTJ5:1:1101:26539:6214 2:N:0:12
CGACAGCCATGCAGCACCTGTACACCAACCACAAGGGAAACTACATCTCTGCAGCGATCTGGTGTATGTCAAGCCCAGGTAAGGTTCTTCGCGTTGCATCGAATTAATCCACATGCTCCGCCGCTTGTGCGGGCCCCCGTCAATTCCTTTGAGTTTTAGCCTTGCGGCCGTACTCCCCAGGCGGGGCGCTTAATGCGTTAGCTACGACCCAGAGGCCGTGGACGACCCCTCCACCTAGCGCCCACCGTTTACGGCCTGGACTACCAGGGTATCAACTCCTGGCCGCCCTTTCT
+
GGGEEGGGGGEGFGGGGGGGGFGGGGGGGGGGFGGGGGGGGGCGGGGGGGCGFGGGECFGGGGGGGGGGGFFGGFGFFFGGCDGGFFGGGDGGGG=FFFGDF8EGG;FGGGGGGFGGGGGGGGGGGGGFGEGGGGGGGGGGGGGGFGGFGCCCGGGF9?FFFF@BB9AFFFADFFFGFFD>9>=09B6>BF:9A<ABFB:2>BFF?:9(7?6:?(::0701<0(,49>DF5((4C:32((7E6:?B0202(68(12?B1(1)(4:)3123())))(.4)))(.(,(4((3).)
@M00689:251:000000000-CJTJ5:1:1101:26523:6221 2:N:0:12
CGACAGCCATGCAGCACCTGTACACCAACCACAAGGGAAACTACATCTCTGCAGCGATCTGGTGTATGTCAAGCCCAGGTAAGGTTCTTCGCGTTGCATCGAATTAATCCACATGCTCCGCCGCTTGTGCGGGCCCCCGTCAATTCCTTTGAGTTTTAGCCTTGCGGCCGTACTCCCCAGGCGGGGCGCTTAATGCGTTAGCTACGACACAGAGGCCGTTGAAGACCCCTACACCTAGCGCCCACCGTTTACGGCCTGGACTACCAGGGTATCTAATCCTTGCTTCCTTTTCTTT
+
GGGGGGGGGGFGGGFFFGGFGGGGGGGGGGGGGGGGGCFGGGGGGFGGGGEGGFGGGGGGGGGGGGGGGGGGGGD7FFGGGGGGGFAFGGFCEGG@EEFFEG,,DFGFGFGGGGGGGGGGGGDD8CFGFGECEC+BEGGEGGGGGFGGFGGFGFFGGF?FAFF5=>>@==AA=BEFAAGGFB>(1(19>FB:><<<>??:(<2:??BFB>:BF0??BFF(3(5<-47:<DFB(4DF0)((4@>B?20:024)(26((41(()..:7280,,))))..-6:))(.6<))))))).)
@M00689:251:000000000-CJTJ5:1:1101:18508:6251 2:N:0:12
CGACGGCCATGCATCACCTGTATCTCGGTTCCCGAAGGCACTTCGTTGCTTCCAACAAATTCCGAGTATGTCAAGACCTGGTAAGGTTCCTCGCGTTGCGTCGAATTAAACCACATGCTCCACCACTTGTGCGGGTCCCCGTCAATTCCTTTGAGTTTCATACTTGCGTACGTACTCCCCAGGCGGATCACTTATCGCTTTTGCTTCGGCACAGAGACTTCGCCTGCCCACACCCAGTGAACCACGTTTCCAGCTAGTACTACAAGGGGACTCAAACCCTGACGACCCGGCCCGT
+
GGEFGGGGEGGGFFGGGGGCFFGGGGGGGDEGGGGGG>EGGFGGEFCG:FAGGGGGGGGGGDGGGGGGGGGGGGFGFGFGGGGGCFGGGGGGGGFFG=A>EG@EFGDGGGGGGGGGFGGGGEGGGGGFGG?ECEGCEGGGDCED6CFGAGGDEGGFGFF?C9997*A58=AF@:@BFFGDFAF9@FF(5:@))))16(((37@EEF?9@1;:;;1(,.)6A(-(4(.4*951?0)32,2<)0(((34:?)4:)..)34:26<<))).((-4.(.(),-(((.(-((((-(((,(-
@M00689:251:000000000-CJTJ5:1:1101:21083:6260 2:N:0:12
CGACGGCCATGCATCACCTGTACACCAACCACAAGGGAAACTACATCTCTGCAGCGATCTGGTGTATGTCAAGCCCAGGTAAGGTTCTTCGCGTTGCATCGAATTAATCCACATGCTCCGCCGCTTGTGCGGGCCCCCGTCAATTCCTTTGAGTTTTAGCCTTGCGGCCGTACTCCCCAGGCGGGGCGCTTAATGCGTTAGCTACGACACAGAGGCCGTGGAATACCCCTCAACCTAGCGCCCACCGTTTCACGCTAGGAACACGAGGGGTACCAAACCGTGGAGCCCTTGCC
+
GGGGGEGGGGGGGGFGGGGFGGGGGGDCFGGGGGGGGFGGGGGGGDEGGGGGGGGGEGGGGGGGGGGGGGFGDGGGGGGGGGGGFGGGGGGEDGGCFGGGE8EGG,FGGGGGGFGFDGGGGG6CCGGGGGEEEEGEEGGE?69FCFGGFGDFGGGFGGCBAFE)88=>92>=A>CFGFGCFD@9B>B>BFFF2<AD><4-1:)5,-6;(1:0:04:?(2(,(,)).87FF:6:BGFFD0(,710:?(38>D))1((((.)),(.(-(1(((().))(,-((.(,(,(-(((((
@M00689:251:000000000-CJTJ5:1:1101:22371:6265 2:N:0:12
CGACGGCCATGCATCACCTGTACACCAACCACAAGGGAAACTACATCTCTGCAGCGATCTGGTGTATGTCAAGCCCAGGTAAGGTTCTTCGCGTTGCATCGACTTAATCCACATGCTCAGCCGCTTGTGCGGGCCCCCGTCAATTCCTTTGAGTTTTAGCCTTGCGGCCGTACTCACCAGGCGGGGCGCTTACGGCGTTAGCTACTACACCAAGGACGTGAAAGACGCTCAAACCTCACGCCCACCGTTTCCGGCATGGCACACAGGGGTTACTACACCGGGAGGGGTCGGTGTT
+
GGDCCEFGGFGDCFCCEEFCFF<FFGGGGGGGGGFFGFGGGAAFFEGGFFCFEGGDG8FEFGFFGGGGFGGA@97DFCGFDCCFFGFGGGGE@GE@B<AFGG+>EGGFCEGGFGGGFD+12@>EBEFGGCEEGDEEEGGGGG+2CFDDCD7DGACCCF696>E5@5=ABF52)74*</;486(:;B(3>>F:)(((-3(4(46-)))-.41((.4(3,,(((..44(4**0.5<D(((,,()-((,((-(.-:((((.(.24(.((2(,-(,))--)3.(-4(((((((-0(((,
@M00689:251:000000000-CJTJ5:1:1101:22358:6277 2:N:0:12
CGACGGCCATGCATCACCTGTACACCAACCACAAGGGAAACTACATCTCTGCAGCGATCTGGTGTATGTCAAGCCCAGGTAAGGTTCTTCGCGTTGCATCGAATTAATCCACATGCTCCGCCGCTTGTTCGGGCCCCCGTCAATTCCTTTGAGTTTTAGCCTTTCGGCCGTACTCCCCAGGCGGGGCGCTTAATGCGTTAGCTACGACACAGAGGCCGTGGAAGACCCCCACAACTCGCGCCCACCGTTTACGGCATGGACTACCCGGGTATCTAACTCTGGCTCTGCGGGTC
+
GGFGGGGGGGGGGGGGGGGGGGGGGGFGGGGG<FFFGGGGGGGGGFGGGGGGFGGGGGGGGGFGGAFGGGD<,CFFEE7EFFGGGGGGGGDGGGGDGGGG6E8EGAFCFGEFEE9EAFF8CE6C@E6F,@EGGGGGGGCGG+==CDGGFGGCFFGFFA=FFFF5>@9@F)8>AB=>CA7/?:0(462(3(4(6:)6(,48(:<>7(,343(((,8:B>B0;?)3,24?/7),((1)-,2(()4((((,8(4),(4(((().532?(-4((,.6)))))-)),8()().((((-
@M00689:251:000000000-CJTJ5:1:1101:18283:6280 2:N:0:12
CGACAGCCATGCACCACCTGTACACCAACCACAAGGGAAACTACATCTCTGCAGCGATCTGGTGTATGTCAAGCCCAGGTAAGGTTCTTCGCGTTGCATCGAATTAATCCACATGCTCCGCCGCTTGTTCGGGCCCCCGTCAATTCCTTTGAGTTTTAGCCTTGCGGCCGTACTCCCCAGGCGGGGCTCTTAATGCGTTAGCTACGCCACCAAGGCCGTTGAAGACCCCTACACCTAGCGCCCACCTTTTACGGCCTGGACTACCCGGGTATCCAATCCTGGCCTCCCTGTCC
+
GGGGGGGGGGGGGGGFGGGFGGGGFFGGGGGGDFGF7E<CFGGGGGGGGGGGFGGG@FGGGGFGGCGGGGCEFFGGG@CFFFGCFFGGGGGGGGGFG=EG>F=FGAFEGGGG:E>FFGGGGG8EEGGG,=CEGGGGGG6CDDGFFFGGFG7:@DFFGCDBFFF5@>B=>=B5>8CFGFGDF>5@60((66=C)93>3243:A>9?0(-(-,((.(-:>B(3().)4:<D7>???G74)5(4>B0::24>A>F6(,(4(4,()(.2((2((,)))),).84)52().,:0))).
@M00689:251:000000000-CJTJ5:1:1101:4480:6294 2:N:0:12
CGACGGCCATGCACCACCGGTACACCAACGACAAGGGAAACTAAAAGTCTGAAGCGAACTGGTTGATGTCAAGCCCAGGTAAGGTGAGGAGCGTTGCAGAGAAGTAATACAGAAGCGCCGCCGCGGGTGCGTGCGCCCGTCAAGTCAGTGGAGTAGTAGCGTGGCGGCGGAAGTCGCCAGGGGGGGCGAGGAAGGCGGGAGCTACGAAACAGAGGCGGGGGAAGGACGAAAACGCAGGGGCCAACAGAGGAGGGGAGGGAAGAAGAGGGGAAGAAAGAAGGGAGGGGGGGAAAGG
+
,4++6:766,@;6;;,,8+++686;;@E,,:8@BF8:C<@:,9,C,,6<,C,<E6CC7CFFFG97=,B6,<@E,949CD:?EEFC9,,,484>++88?9,9>E89@A9599,A,@,+++6++6+++94@+>39**334313;**+++++54>C,,,16:+)0-/(6..(4(-(..(2(/9@(-,39(2-((,3(1.71(,(,..)433(-,..8?6(41;913((((())04(()(((,--)-4(8.(.,((-307(--,43:(((.23(2((,5,((,(,-,(4((((-((,.,
@M00689:251:000000000-CJTJ5:1:1101:11295:6306 2:N:0:12
CGACGACCATGCATCACCTGTATCTCGGTTCCCGAAGGCACTTCGTTGCTTCCAACAAATTCCGAGTATGTCAAGACCTGGTAAGGTTCCTCGCGTTTCGTCGAATTAAACCACATGCTCCACCACTTGTTCGGTTCCCCGTCAATTCCTTTGAGTTTCATACTTGCGTACGTACTCCCCAGTCGGATCACTTATCGCTTTTGCTTCGGCACAGAGACTTCTCATCCCCCCCCCCATTGGTCCTCGTTTACAGCTATGACTCCCAAAGTTTCTAACTCTGTCTTCCTTGTCCCTT
+
GGFEGEGGGGGGGGGGGGGGGGGGGGGGGGGGGD@FG7F<FGGG:FG@FGGGG,EGDFGGGFFGCEFDGGGGD<,5BEFF?FDAEEF5EFFGEGBFG+D+DEC=8DDD9AFG:FGG8FFGGGGGGGGGAF,,=@+@CGGGDCE8>FGGFGGGA,@EDFGFF7EEE77):)>>FEFCFFGGFA)*1595A)<AE;EC))59@B438CE28@2;@(((,6A34.7<)7>@3/)(49G(.))))1).)(-1,(665439))).-).(...())).-).)))).).).662)).5).44
@M00689:251:000000000-CJTJ5:1:1101:25466:6316 2:N:0:12
CGACGGCCATGCAGCACCTGTACACCAACCACAAGGGAAACTACATCTCTGCAGCGATCTGGTGTATGTCAAGCCCAGGTAAGGTTCTTCGCGTTGCATCGAATTAATCCACATGCTCCGCCGCTTGTGCGGGCCCCCGTCAATTCCTTTGAGTTTTAGCCTTGCGGCCGTACTCCCCAGGCGGGGCGCTTACTGCGTTAGCTACGACACAGAGGCCTTGGCAGCCCCCCACCCCTAGCGCCCCCCGTCTACGGCCTGGCCTACCACGTTATCTACTCCTGGCGTCTCTTGCT
+
GGGGGGGGGGGGGGFFFGGGGGGGGGGGGGGGGGGGGGGGGGGGGGGGGGGGGGGGEGGGGGGGGGGGGGCGGGFGGGGGGDGGGGGGGGFGGGGEEGGGEFGGGGFGGGFGGGFGGGGGGGGGGDGFFGGGCEEGGGDGGDGGGFGGFGCFGGG7EFFFAF@):=BA@FF=>FFEFFFGFB=9B9>FB;?F04<B0(44:A>ADBFF19?,44?B?)547(5:(.345))4217,4(519D((4((,(.4>3430((,(().42,)-(..(-.64).8),,4((,(.)))).
@M00689:251:000000000-CJTJ5:1:1101:6113:6331 2:N:0:12
CGACGGCCATGCAACACCTGTCACTCTGTCCCCGAAGGGAACTCGATATCTCTATCGATAGCAGAGGATGTCAAGACCTGGTAAGGTTCTTCGCGTTGCTTCGAATTAAACCACATGCTCCACCGCTTGTGCGGGCCCCCGTCAATTCTTTTGAGTTTCAGCCTTGCGGCCGTACTCCCCAGGCGGAGGTCTTAATGCGTTAACTCCAGCACAAAGGGGCGGAAACCCCCTGACACCGATCACTCCACGTTTCCGTCTGGGCATCCCAGAGGAGCTAGCCTTGGATGCCTGAT
+
GGDEECEEGGGGGGFEEGGGGGGFGGGGFGDGGGGGGGGFFF<FG8<E7FDGG@FGDFGFEGGGGGGGGGGGGG9,FFFGGGEGGGFGGFFGF>C+C:EFFFEFCD7BE@FGGGGGGG8D,@EDEGGGGCFGGGGCC@DCC6>DDF7CFFCFGGF,B3;<+B)=18@=>29=AFF(95<DFF9BB>02(/,)1))7C<0((6<<..).(((.(.(2(3(44((2,4:3757:147?((-(-.3))()444,()-,.,,((.13((.24)((((-((-)(.)).()))()))()
@M00689:251:000000000-CJTJ5:1:1101:14811:6334 2:N:0:12
CGACGACCATGCATCACCTGTACACCAACCACAAGGGAAACTACATCTCTGCAGCGATCTGGTGTATGTCAAGCCCAGGTAAGGTTCTTCGCGTTGCATCGACTTAATCCACATGCTCCGCCGCTTGTGCGGGCCCCCGTCAATTCCTTTTAGTTTTAGCCTTGCGGCCGTACTCCCCCGGCGGGGCGCTTAATGCGTTAGCTACGCCCCAGAGGCCGTTGAAGACCCCTACACCTAGCGCCCCCCGTTTACGGCCTGGACCACCAGGGCATCCACTCCTTGCTTCCCTTTCC
+
GGGGEGGGGGGGGGGFGGGGGGGGGGC,FECG<8CFFF,CFGGGFDGGGGFG9CE@+CDFF9FGF<FAFGFECFGGE,<E?,C,FFGGGG:FBFGCFCAF8E8CEFBFFGCG:FCF=FG+CG6EGE@F?F+@+@CEEGDGG7?CFFGGFG+,,@DFG9ACFF@)8):=A5@AABEEGF)9):9@>(41;FF()-<)1:::(6-48,(--,,(310::>>((-)-).:?G57:02F?F?F06DF(00(4:?:A1(,(-3:(2(,((.(((((.,(.(-(,))).))-,.)),)-
@M00689:251:000000000-CJTJ5:1:1101:25768:6336 2:N:0:12
CGACAGCCATGCAGCACCTGTACACCAACCACAAGGGAAACTACATCTCTGCAGCGATCTGGTGTATGTCAAGCCCAGGTAAGGTTCTTCGCGTTGCATCGAATTAATCCACATGCTCCGCCGCTTGTGCGGGCCCCCGTCAATTCCTTTGAGTTTTAGCCTTGCGGCCGTACTCCCCAGGCGGGGCGCTTAATGCGTTAGCTACGACACAGAGGCCGTGGACGACCCATACACCTAGCGCCCACCGTTTACGGCCTGGACTACCAGGGTATCTAATCCTGGCGGCTCTTTAT
+
GGGGGGGGGGGGGGGGGGGGGGGGGGGGGGGGGGGGGGGGGGGGGGGGGGGGGGGGGGGGGGGGGGGGGGGGGGGGGGGGGGGGGFFGGGFGGGGGGGGGGGFFFGGGEFGGGGG@DFFCEGGGGGGGFGG>EGGGGGGGGGDGFFGG7E7EGFGGFGFFFFF5CBFF5>@A>FFBFAG7>>=92>FFB9B?><>A61:?:<AF??06(7:40(-14;>BFF37339F9<)82:C<0.:>6B9:?B9??0(6:29((4::?2(3?)8?:8:75)6)-4>F<70(-4(30)-6)
@M00689:251:000000000-CJTJ5:1:1101:25783:6346 2:N:0:12
CGACAGCCATGCAGCACCTGTACACCAACCACAAGGGAAACTACATCTCTGCAGCGATCTGGTGTATGTCAAGCCCAGGTAAGGTTCTTCGCGTTGCATCGAATTAATCCACATGCTCCGCCGCTTGTGCGGGCCCCCGTCAATTCCTTTGAGTTTTAGCCTTGCGGCCGTACTCCCCAGGCGGGGCGCTTAATGCGTTAGCTACGACCCAGAGGCCGTGGCAGACCCCTACACCTAGCGCCCACCGTTTACGGCCTGGCCTACCCGGGTATCTAATCCTGGCTAGTCTCTCT
+
GEEEGGGGGGGGFEFFFGGGGGGGGGGCEEEGGDFGGGGGGGGGGGGFGGFGGGGGCFFGGFGGGDGGGGGGGGFG@FGGGGGGGGGGGGGGGGGEGGGGDFEDEG9FGGGGGGFGGGGGGGEGCEGGGGEECEEGEGC8CDCFFFGGFG7,+=DFG97=AFF5CAF):>AFAFFFGFGD56@9>@937>?(64:9144(4AF<B0:4(((.28126;>69((4((2:C5:2(1C??2:09DF(8?B??2:A034(123(44(13((((322).).-4)64720.())-).))
@M00689:251:000000000-CJTJ5:1:1101:17093:6354 2:N:0:12
CGACGGCCATGCATCACCTGTACACCAACCACAAGGGAAACTACATCTCTGCAGCGATCTGGTGTATGTCAAGCCCAGGTAAGGTTCTTCGCGTTGCATCGAATTAATCCACATGCTCCGCCGCTTGTGCGGGCCCCAGTCAATTCCTTTGAGTTTTAGCCTTTCGGCCGTACTCCCCAGGCGGGGCGCTTAATGCGTTAGCTACGACCCAGAGGCCGTGGAAGCCCCCTACCCCTAGCGCCCACCGTTTCCGGCATGGCCTCCCCGGGTATCCACTCCCGGCTCCC
+
GGGEGEGGGGGGGGFFGGGGGGGGGGFDGGGGFE8FEFEEFGFG<EGFGGEGGEFD@FGGFCGGFFGGGG<F@FFGCEFG<EF@GFGGGGEGGGGGGGGGDF8EG9AEFG<F:E4E=FG>EG6EEG6D,D+3+@EEG6=FG?,?EFGGFG+,+EGGGC=CFFF5>A5==)>2>BCEGF4;4:(61(4(47?:)6)-2:<(3<)4<(,(2;B0(.8:B0;(-().(28?G3)(.4D0(..(-<B0:?9?BB)6-19,(((22)(.40((36(.5).(.(3(-(((((,
@M00689:251:000000000-CJTJ5:1:1101:20169:6359 2:N:0:12
CGACGGCCATGCACCACCTGTACACCAACCACAAGGGAAACTACATCTCTGCAGCGATCTGGTGTATGTCAAGCCCAGGTAAGGTTCTTCGCGTTGCATCGAATTAATCCACATGCTCCGCCGCTTGTGCGGGCCCCCGTCAATTCCTTTGAGTTTTAGCCTTGCGGCCGTACTCCCCAGGCGGGGCGCTTAATGCGTTAGCTACGACACAGGGGCCGTGGCAGACCCCCACACCTAGCGCCCACCGTTTACGGCAGGGACTACCCGGGTTACCAATCCTTGCTCGCCTGTCC
+
GGGGGGGGGGGGGGGGGGGGGGGGGGGGGGEGGGGGGGGGGGFGG@FGGGGGGGGGGGGGGGFGGGGGGGGGGGGGGGGG<FGGGFGGGGFFGGG7@?FFBDC@GCEFGGFGCGDFGGGEGGGGCEGG?F=EDCGGGGGGGD>CDFGGFGFFGGGGFFC@AC@):8):@7>259;=GFGD?9((69>090?F926<(34(-6>27((((,4((4(22(-(4(3,3803D))((,925)8(1;9:,3((,41<(33(,4><<(5>28160(((.)..,.(-)-())((-((-,)
@M00689:251:000000000-CJTJ5:1:1101:17589:6365 2:N:0:12
CGACGGCCATGCACCACCTGTACACCAACCACAAGGGAAACTACATCTCTGCAGCGATCTGGTGTATGTCAAGCCCAGGTAAGGTTCTTCGCGTTGCATCGAATTAATCCACATGCTCCGCCGCTTGTGCGGGCCCCCGTCAATTCCTTTGAGTTTTAGCCTTTCGGCCGTACTCCCCAGGCGGGGCGCTTAATGCGTTAGCTACGACACCGCGGCCGTTGAAGACCCCTACCCCTAGCGCCCACCGTTTACGGCCTCGACTACCAGGGATTCCCACCCTGGCTTCT
+
GGEGGGGGGGGGGGGFGGGGGGGGGG?<FGFGDCDFCFGGG,CFEEGGGGEGGGGG:EFGFCE8F<EFGGGAEFGGGGGGCFGFGEFGGG@FEGGCEFGG6E8F7DGFFG<E?FFGGGD@EE6CEG?F,@@@6@EGGGDGGGCFDFGFFDBA6<EGG9*=AFE*:8=AF)55@9AEGFGG>>@B6(201>B1)6)6;:8<4:2:?3:>((,(((-9017(,444):?FG1:<:69:,(((359???9:1246((-(((-(4((5:),((((()))..30((,.,(.)
@M00689:251:000000000-CJTJ5:1:1101:20167:6378 2:N:0:12
CGACGGCCATGCACCACCTGTACACCAACCACAAGGGAAACTACATCTCTGCAGCGATCTGGTGTATGTCAAGCCCAGGTAAGGTTCTTCGCGTTGCATCGAATTAATCCACATGCTCCGCCGCTTGTTCGGGCCCCCGTCAATTCCTTTGAGTTTTAGCCTTGCGGCCGTACTCCCCAGGCGGGGCGCTTAATTCGTTAGCTACGACACAGGGGCCGTTGAAGACCCCTACCCCTAGCCCCCACCTTTTCCCGCCTGGACTCCCCAGGTTCTCAACCCCTGCCGCCCCGTCTC
+
GGGGFFFGGGFGGGFEGGGGGGGCGGF@FG@FE<<E7CFFGGGGGEGFGGGGAFGEEGGG9FFFG<FFFGB<<FGGEEFEAECGGGGGGGEGGGGFG?DGC@,EFC=EFGDGGG9FFGG6CG=EEE@F,@6@=@EGGGGGGC?@FFGGFG+,@DCGGCFFFFFCE>5@F9B4@DF@FA8/68-6((:99>B?4<)6458(4<<>D(-7197:0((6;69(,(.)),88DC)4(4D:(,4(4@9(3:().4)4)47((240<).33:(38,))))).(.((((((-((-((41(4
@M00689:251:000000000-CJTJ5:1:1101:10019:6412 2:N:0:12
CGACGACCATGCATCACCTGTACACCAACCACAAGGGAAACTACATCTCTGCAGCGATCTGGTGTATGTCCAGCCCAGGTAAGGTTCTTCGCGTTGCATCGAATTACTCCACATGCTCCGCCGCTTGTTCGGGCCCCCGTCAATTCCTTTCAGTTTTAGCCTTGCGGCCTTACTCCCCAGTCGGGGCTCTTAATGCGTTAGCTACGACACATAGGCCGTGGACGCCCCCTCCACCTAGACCCCCCCGTTTACGGCCCTGACTCCCAGGGTTTCGAAACCGTGGTCCCCGTTAC
+
GC@FECEGGGGG?FGFFGGFFGEGGGGCFEEF@<8<C<,8FGGF8FGFGFAFC,EC+EFGGAFGFCGGCF,@@FDF,6=E,,:BBFFGGGCE=>C=FFGG+,,EFC4EFF?F8F=FFFF+@E6E8@1@,@6+6@CC8E6@?+1?DFFGFF+3,@DCF,+=AFF5C)):=):*:E;EGA47*:>==(85B:B4**/928:(,76?410616,)773;E(4((-(-(449C>)((4<1())).8(,2,-,8,(6(--(((((5)),4(,((,(()(((--(((((())(,(,((-
@M00689:251:000000000-CJTJ5:1:1101:12207:6419 2:N:0:12
CGACGGCCATGCATCACCTGTACACCAACCACAAGGGAAACTACATCTCTGCAGCGATCTGGTGTATGTCAAGCCCAGGTAAGGTTCTTCGCGTTGCATCGAATTAATCCCCATGCTCCGCCGCTTGTCCGGGCCCCCGTCAATTCCTTTGAGTTTTAGCCTTTCGGCCGTACTCCCCCGCCGGGGCCCTTCATCCGTTAGCTCCTCCACAGAGGCCGTGGAAGACCCCTCCCCCTCGCCCCCCCCGTTTCCGGCATGGCCCACCCGGTACTCTAACCCTTCGTCCC
+
GGEGGCFGGGFGGGG<FGGGGEGGGGFAFGCF8,;EEF<CFFFG8<FEFGGGGDFF@<FE<,F8FDG<FF,B,FEF<C,:??F,EFGGGG7F=FF+F9DF+4,>>9,@FG,D,@EGFGD+AECEEG=F,E>++@EGEG6@D++?2<8CFG7,4EFGG;;=:F@*:>5=A)5)7:EFGF*))/5(.23(6=@()1)/(65;().)5(,2(403(,-4:09(4(47(4133*.4,8)2((,(-81(41(4?2))(-3(-4((.((42(-((,(..).5),4((((.-((
@M00689:251:000000000-CJTJ5:1:1101:6382:6432 2:N:0:12
CGACGACCATGCAGCACCTGTATCTCGGTTCCCGAAGGCACTTCGTTGCTTCCAACAAATTCCGAGTATGTCAAGACCTGGTAAGGTTCCTCGCGTTGCGTCGAATTAAACCACATGCTCCACCACTTGTGCGGGTCCCCGTCAATTCCTTTGAGTTTCATACTTGCGTACGTACTCCCCAGGCGGATCACTTATCGCTTTTGCTTCGGCACAGAGACTGCTCATCCCCACACCCAGGGACCATCGTTTACAGCTAGGCATCACAGGGTTACTACTCCTGGCTGCTCTGTCTCGT
+
GGEGGGGGEEGGGGGGGGGGGFGFGGGGGGGGGGGCEE@8FGDF:FFDGFFG8EGECFFGCFFGGGGGGGGGGGGGGG,,=FFEFGGGFG9AEGGGG@8CCCEDGGGGGGGGGGGGGF8,=EG=EGC=DF=EGGGGGGGEDCCC@CEGFCGEFC:,?7;+?+:CEE;>A=B=@C)5C@4DFA4/:9@>>((77)1777?733)/;.)230(((//(5(-)3)))).4(95736:G?((4(()-)((((-1-.))).43())().49::((-))6)))440:((40)-)-:5))(-
@M00689:251:000000000-CJTJ5:1:1101:6363:6432 2:N:0:12
CGACGACCATGCAGCACCTGTATCTCGGTTCCCGAGGGCACTTCGTTGCTTCCAACAAATTCCGAGTATGTCAAGACCTGGTAAGGTTCCTCGCGTTGCGTCGAATTAAACCACATACTCCACCACTTGTGCGGGTCCCCGTCACTTCCTTTGAGTTTCATACTTGCGTACGTACTCCCCAGGCGGCTCACTTATCGCTTTTGCTTCGGCACAGCGCCTTCTCATCCCCACACACAGTGATCCTCGTTTACATCTAGGACCTCCCGGGTAACTGACCCATGCTTAT
+
GGGGGGGGGGGGGGGGGGGGGGFFEGGGGGGGGGD+@FGGGGGGGGEGDFCFGGGGGGFGGGGGGGGGGGGFAFGGGGFGGGFCGGGGGGCGGGD:FEGDCG77+?A?AFG8,@F8,@=EDEGFFGGD8EDDGGC@CEFGDCGD+C@DFGGGGG6,;E7=E;A7A5*8>==2:;55EBGG>=9@9@((()/77>EF<;?1=;<;7C?9<01(1(.(((3:236:)-)(9*31:(9((--))0-).((4:244)-))),48((,.(-,((((.)))(.(((.,))))
@M00689:251:000000000-CJTJ5:1:1101:7261:6435 2:N:0:12
CGACGGCCATGCAGCACCTGTACACCAACCACCAGGGACACTACATCTCTGCAGCGATCTGGTGTATGTCAAGCCCCGGTAAGGTTCTTCGCGTTGCATCGAATTAATCCGCATGCTCCGCCGCTTGTGCTGGCCCCCGTCAATTCCTTTGAGTTTTACCCTTTCGGCCGTACTCCCCAGGCGGGGCGCTTATTGCGTTATCTATGACACACATGCCTTGCAAGTCCCCTCCCACTCCCCCCCCCATTGTTCGCCTCGTGTCACCAGTGTCTCTATCCTCTACATCCCTGTGC
+
GE@CEGGGGGGGGCF8FFGGG,C,FGEFG:6D,66,CF,CF8AF?6CAFEFGFGGGGCGGA9:EFCFAFG,9CAFD7=F=F:E<FEDGFF@CECE:+C;D6,,@D9,,EFCDCC+,AE?CEG6@E8=FFF,=8C>DCED=+++59B+=CG7,@@;DF@*9@FB)3==8)/72/):0C@01)02((.03703()).)(--2()))))).-4,((),).)).()---)).1*.(-(9((((((0((-,()).))-(((((,(,,)-522)..))).-)).)))-))))(()))))
@M00689:251:000000000-CJTJ5:1:1101:4611:6435 2:N:0:12
CGACGGCCAGGCACCACCTGTACAAAAACCACAAGGGAAACTACAACGCGGGAGAGAGCGGGTGTAGGTAAAGCACAGGGAAGGGGAGTAGCGGGGAAGAGAAGGAAACAAAAGGGAACGACGCCCGGGCGGGGCCCGGGCAAGTGATGAGAGGGAGAGGCAGGCGGGGGGACGCCACAGGCGGGGCGCGTAAGGCGTGAACGACGACACAAAGGACGGCGCAGAACCCAGCGACTAGAGCCAACGGAGAAAGAAAGGGGAGACGAGGAGAACAAAGGCGGGACGGAGCTGAGGG
+
;>:+7:+7+C<<<;:,68,,-6;<,6;@6,6:@EE8,C,@,,;,C,,7++6+8>8B@,,7@B+775CE,,9<5?B,?44+4<B=8++6@,74@+3>7=@,738,,8>,,,8,@8++,,0**@*1**4***4//***/*)1/9CC**27**20+***117)8),-492(((,31(((/(0*0(41(7(-(((-80),(--,()(((-((,(((((((((,(,--23,1(**)((.)(-().)).3((,12(.((((,53((((,((,(((-(()((.(,(--(,(4((-,(()((-
@M00689:251:000000000-CJTJ5:1:1101:8209:6443 2:N:0:12
CGACGGCCATGCAACACCTGTATCTCGGTTCCCGAAGGCACTTCGTTGCTTCCAACAAATTCCGAGTATGTCAAGACCTGGTAAGGTTCCTCGCGTTGCGTCGAATTAAACCACATGCTCCACCACTTGTGCGGGTCCCCGTCAATTCCTTTGAGTTTCATCCTTGCGTACATACTCCACAGTCGGATCCATTATCGCTTTTGCTTCGGCACGGAGACTTCTCATCCCCCCCCCCAGTCATTTTCTGTTACCGCTAGGACTTCCAGGGTTTTTATCCCTTCTCTCTCTTGCTCTT
+
GB+@@FCCFGGGGFGFGCGFFGGGGGGGFFEGGC@@F7ADFGGGGGG,@FGGEEFGGG8FA@FC,6FEF,CFCE<EEGCFFG<,:,9EEEFE@CCF=FC6>B+B@8FC9FFGGFF,,DCF?8D=4DGFFAF888C>88===>ED>++=8FGD7,@9EDFF>=6*78@>B8A)**:1,<*9>=**):2-2(**/***/(7>BEFF37?@((6((.,6(/7C..7C76>(7)),24)9(().)*).)-)-.)))(((-1()),))54:((((4(((-)),.)())).,25))-)--.
@M00689:251:000000000-CJTJ5:1:1101:6391:6448 2:N:0:12
CGACGACCATGCAGCACCTGTATCTCGGTTCCCGAGGGCACTTCGTTGCTTCCAACAAATTCCGATTATGTCAAGACCGGTTAAGGTTCCTCGCGTTGCGTCTAATTAAACCACCTGCTCCACCACTTGTGCGGGTCCCCGTCAATTCCTTTGAGTTTCATACTTTCTTACGTACTCCCCAGGCGTATCACTTACTGCTTGTGCTTCTGCGCAGATATTGCTAATCCCCAACACCAGGTATCCGCGTTTCACTCCAGAACTACCAGGGTATCTAATACCGTGCTGCGATTCGATT
+
G>CCFDGGDFGFGGGF@FFCFFGGGG8,@FBEA:C+6+@8,,CCFGGDC,,,:E9EFEFFGGG?@,8B<,6CEF=EF@+7+8:FF9<<F=@EBG++@FDCCE++@=,,EFE=F8+46@=988888FG,7=,,6++6+6=D0+;+;+?C+59:,@5,5,<BFFE******0;)7>)/,09DF)4)6-(/5*8*//**/08@::E37)))))(606;7))./))))1))/9*)(((*(((.))1)-(,(-()))))()()(,)-42))((.,)))).))),,,((-)),-3-)()..
@M00689:251:000000000-CJTJ5:1:1101:7272:6449 2:N:0:12
CGACGGCCATGCAGCACCTGTACACCAACCACAAGGGAAACTACATCTCTGCAGCGATCTGGTGTATGTCAAGCCCAGGTAAGGTTCTTCGCGTTGCATCGAATTAATCCGCATGCTCCGCCGCTTGTGCGGGCCCCCGTCAATTCCTTTGAGTTTTAGCCTTGCGGCCGTACTCCCCAGGCGGGGCGCTTAATGCGTTAGCTACGACACAGAGGCCGTGGGAGACCCCTACACCTAACCCCCACCGTTTCCGGCCTGGACTACACGGGTCATCAATCCCTGTGTCC
+
GGGGGGGGGGGGGGGGGGGGGGGGGGGGGGGGGGGGGGFGGGGGGGGGGGGGGGGGGGGGGGGGGGGGGGFGFGGGGEFGGGGGGGGGGGGGGGGGGGGGGGCGGGGGGGGGGGEGFGGCGGGGE8A@DFEC6CEEGGDGGD6CCCGFAGCFF9EFG9CBFFE58>BAFFF?FBEFGDFD;B90369>FF?66<<B><?164-486:;0(..:7222;2(((,4(,,.997((.*4.),(()431:24:?)<?((,441((.(3)(-((--()))))6())5,))).
@M00689:251:000000000-CJTJ5:1:1101:22996:6467 2:N:0:12
CGACGGCCATGCACCACCTGTACACCAACCACAAGGGAAACTACATCTCTGCAGCGATCTGGTGTATGTCAAGCCCAGGTAAGGTTCTTCGCGTTGCATCGAATTAATCCACATTCTCCGCCGCTTGTGCGGGCCCCCGTCAATTCCTTTTAGTTTTAGCCTTTCGGCCGTACCCCCCCGGCGGGGCGCTTACTTCGTTAGCTACGCCCACGTGGCCTTTGAAGACCACTCAACCACGGTCCCCCCGTTTTCGGCATGGACTACCAGGGTTTCTACTCCTTTGTCCTTCTCTC
+
GGGGGGGGGGGGGGGGGGGGGCFFFF8FFF:FFDFGCFGGGGAEGGGGGGGGFFGEGFGGFDFFFCECFG9EFGGG8CFGFGFFFFFFFA,@8CF7F<AA+@,9D9F9FG<EFG,E=DF+@C+@=C=F,@+@6C>EGG6C??>@CAFFFGGC6ECGG9;BFFF9=5>9=)05>)*/:>)/).((-(-(,,4(,.6)-,2(-54)>1(-(((2,,4(())))).)).(.9*0(,3>((-(((86((((-4:()((,-(.()))(5:8)32,.,-)))-).2)))-)).))))))
@M00689:251:000000000-CJTJ5:1:1101:23006:6481 2:N:0:12
CGACGGCCATGCACCACCTGTACACCAACCACAAGGGAAACTACATCTCTGCAGCGATCTGGTGTATGTCAAGCCCAGGTAAGGTTCTTCGCGTTGCCTCGAATTAATCCACATGCTCCCCCGCTTGTGCGGGCCCCCGTCCATTCCTTTGCGTTTTAGCCTTGCGGCCGTACTCCCCAGGCGGGGCGCTTAATGCGTTAGCTACGACACAGAGGCCGTGTACGACCCCTACACCTCCCGCCCCCCGTTTACCGCCTGGGCCACACGGGTTTCCCCTCCTGTCTCCCCTTTCT
+
GGGGGDGGGGGGGGFGGGGGGCE<FFFFGG,F@<CFGG<CFFAE8FGGGFEG,CFCCFG@E@EFG<CFGG9,BEGG<CFG9,AEGFGFGFBFEGG@F,@FCC8EF,;<FGEFAE9E4=F+@C6C>E6EEF8@6>EEEG>EG+@CFFGFFG+,@ECEGC9CFFF@E4>=B2@==B=0C@*1)/4:6>F(63:0)6469?:00<<)<?(4(40(.466:9B>(8)-3>BBD9)4:?F0((,-4B0(461(1>,2):3(((,-.,(,(429(((-)).(((-1))).).(((())-
@M00689:251:000000000-CJTJ5:1:1101:16309:6521 2:N:0:12
CGACGGCCATGCATCACCTGTCACTTTGTCCCCGAAGGGAAAGTTCTGTCTCCAGAATGGTCAAAGGATGTCAAGACCTGGTAAGGTTCTTCGCGTTGCTTCGAATTAAACCACATGCTCCACCGCTTGTGCGGGCCCCCGTCAATTCCTTTGAGTTTCAACCTTGCGGTCGTACTCCCCAGGCGGCGTGCTTACTGCGTTAACTGCAGCCCTGAAGGGCGGAACCCCTCCAACACTTCGCACTCATCGTTTCCGGCTTGGCCTACCAGGGTAATCAAACCTGGCCGGCCTTT
+
GGEGGCGGGFFGGGGFGGGGGGFGGGGAFGGGGGGEDGGDG@FGGGG9FFFGGGGGAGAFGGFFEAEFGGEG<FB<FFGFCGGGG??EGGGGFGFGDGGGGGG7EDF<F;EFGGGDCFFGGGGGCGGGDG8EEEDEEGGGCDGDGFDGFGGC9D6ED;F@AFDFF*=):>BFF9=9C<FGA9B>@>(.:(6;<?);7>26803;7.5-(3(-2(40>0(89B(-((,3*9>34?*(44)-2)2,5(.62131.-33>0((-(4)(.3)51:?(()).)-.8.(26,(-((,)-
@M00689:251:000000000-CJTJ5:1:1101:21566:6558 2:N:0:12
CGACGGCCATGCAGCACCTGTCTCATAGCTCCCGAAGGCACCACTCTATCTCTAAAGTGTTCTATGGATGTCAAGACCAGGTAAGGTTCTTCGCGTTGCATCGAATTAAACCACATGCTCCACCGCTTGTGCGGGCCCCCGTCACTTCATTTGAGTTTTAACCTTGCGGCCGTACTCCCCAGGCGGTCAACTTATCGCGTTAGCTTCGGAGCCCAATCCTCACGGGACCAAACTCCAAGTTGACATCGTTTACAGCGTTGACTACCAGGGTACCCACACCTTGCCTCCCTTTT
+
GGFFGGGGGGGGGGGGGGGGGGGGGGEFGGGGGGDFEEFFGGGGGGGEEGGGGCFFGGGGGGGGGFGEFFGGGFGGFGCFDGFBFGGGGGGGGGEGGGGFGGG8>FGFGFGG@FGG?FGGGFGGEGGGGG8E=C+@@EDEDGGG89DF7FGFC7DGGGGFFFFFFCEA)>B=AFFFGFGG*/6>>=>5(;@EEEEE1?0;>;4>EF9(((62<?<?<?BBFB601((-75:1()983>46<*5?))4(48:(64)3(4((4?))57?)(432)),)(((-,5<:7)),(()))
@M00689:251:000000000-CJTJ5:1:1101:11665:6565 2:N:0:12
CGACGGCCATGCAGCACCTGTACACCAACCACAAGGGAAACTACATCTCTGCAGCGATCTGGTGTATGTCAAGCCCAGGTAAGGTTCTTCGCGTTGCATCGCATTAATCCCCATGCTCCGCCGCTTGTGCGGGCCCCCGTCAATTCCTTTGAGTTTTAGCCTTGCGGCCTTACTCCCCAGGCGGGGCGCTTACTGCGTTCGCTACTCCCCAGAGGCCTTGGAAGACCCCTACACCTAGCTCCCCCCTTTTCCGGCATGGGCTCCCCGGGTACTTCAACCGGGTCTCCCTTTCC
+
GGGGDFGGGGGGGFEGGGGGGFGGGGDFGG7F<,CFGF8CFGCFFFGGGGGG9FFCCCFGF9F<F<FFFGF,@FFG<E7F?<ECGGGGGGGG8FC:F5@D++6@B,CFGG8D8E@EAGG6CC?EGG6D,@+@+CGEEGC9D++?9FGGFG7,*EDFD;*=9?8:=0:)7)0*76EBF>*2)662,(9(7>BB7BF9143(-31:>0.(23<2:(,4()528)-((.22C*.4(2C05)()-92(36((42))(-2(31(,4((42(4-(((5)))64)2(((((,62(3))..
@M00689:251:000000000-CJTJ5:1:1101:14427:6565 2:N:0:12
CGACGGCCATGCAGCACCTGTACACCAACCACAAGGGAAACTACATCTCTGCAGCGATCTGGTGTCTGTCAAGCCCAGGTAAGGTTCTTCGCGTTGCATCGAATTACTCCACATGCTCCCCCGCTTGTGCGGGCCCCCGTCCATTCCTTTGAGTTTTAGCCTTGCGGCCGTACTCCCCAGGCGGGGCGCTTACTGCGTTACCTACGACCCAACGGCCCTGGAAGCCCCCTACACCTACCGCCCCCCGTTTACGGCCCGCACTACCCGGGTATCTAAACCTGTCTCCCCTGTCC
+
GGGGGGGGGGGGFGEFGGGGFGGGGG8FGE,CC<ECDFEEFGGG@<FEFFEBFEFC@DFGDAF?G,E9EFFA<FDFE,=BA?BFFFGGGFDCB>F7F=;D6,,9DF,EFG8F8E,E=FG+@E6>=C+D,@+6+@EECE?CD++C@CEEFF+3:EGCGC5B?FF)3)85>):4@28EG?;:>>(2;(3(,4:()))62:??(.5).(-4(78((-3;F(((-23,346:C15<BFC0(,479>>1396:10(),,3((,((--).3.2(7(32>:4)),4(.),)))(-((,))
@M00689:251:000000000-CJTJ5:1:1101:27238:6567 2:N:0:12
CGACGGCCATGCAACACCTGTACACCAACCACAAGGGAAACTACATCTCTGCAGCGATCTGGTGTATGTCAAGCCCAGGTAAGGTTCTTCGCGTTGCATCGAATTAATCCACATGCTCCGCCGCTTGTGCGGGCCCCCGTCAATTCCTTTGAGTTTTAGCCTTGCGGCCGTACTCCCCAGGCGGGGCGCTTAATGCGTTAGCTACGACACCGAGGCCGTGGAAGACCCCTAAACCTCGAGTCCACCGTTTACGGCCTTGGCTACCAGGGGTTATAATCCTGGCTTCTCCGTTC
+
GGGGGGGGGGGGGGGFGGGGGGGGGGGGGGGGGGGGGGGGGGGGGDGGGGGGGGGGGGGGGGGGGGGGCGGGGGFGGGGGGGGGGFCGGGGGGGGGGGGGGGGFGGGGGGGGGGGGGGGGGGGGEEGGGGDGEEGGGGGGG6C9FFGGFGGGGGFGFFCCFFFF@AFF=255@DFFC@C982@>>;B>>FFF2:AFFFF:(---50841(,499>;B69>F62((4:475)()554(3(()06))(((45144,(2()5(3(337)5:16((())).))).4(((,))),4),
@M00689:251:000000000-CJTJ5:1:1101:9808:6570 2:N:0:12
CGACGGCCATGCATCACCTGTACACCAACCACCAGGGAAACTACATCTCTGCAGCGATCTGGTGTATGTCAAGCCCAGGTAAGGTTCTTCGCGTTGCATCGAATTAATCCACATGCTCCGCCGCTTGTTCGGGCCCCCTTCCATTCCTTTGCGTTTTAGCCTTGCGTCCGTACTCCCCAGGCGGGGCTCTTCATGCGTTAGCTACGACACCGCGGCCGTGGAAGCCCCCTCCCCCTAGCCCCCCCCGTTTCCGTCCTGGACTCCCCGGGTACCCACACCTGGCTCCCCTGTCC
+
GGGGGGGGGGGGGGGGGGGGGFGGGGC<FE:F,6;B@8,;CFAFEFFFGG<FC@F@+CFG<,C,A,E@CF@95CFF?<,BA,C<FFGGGG=F+FE:FF=F+,,@=B,ECF,E=E,EAFF+AE8E@E?F,@=+88CCEG6EG+@=FFGGFG7,:CEGDA+BAFF)@:)8=)0=ADEFGF9**//2(,7(:4@)965;3?:(4<<)4((4,3((,-(-4(4(,3).,280C5)(46)(-,((451(37(,,5)),)(((5((()(4:23>0((.)).31:,(((((.-(4((,5,
@M00689:251:000000000-CJTJ5:1:1101:7680:6608 2:N:0:12
CGACAACCATGCATCACCTGTACACCAACCACAAGGGAAACTACATCTCTGCAGCGATCTGGTGTATGTCAAGCCCAGGTAGGGTTCTTCGCGTTGCATCGAATTAATCCACATGCTCCGCCGCTTGTGCGGGCCCCCGTCAATTCCTTTGAGTTTTAGCCTTGCGGCCGTACTTCCCAGCCGGGGCGCTTACTGCGTTAGCTACTACACACAGGCCGTGCGAGCCCCCTACCCCTAGCCCCCACCATTGCCGGCATGGGTTACCAGGGTACTCTAGCCTGTGTGTCACTGTG
+
GGFGEEGGGGGGGEGGGGGGGFF@FGFGCCFGGF<<@FGGGGGGGAFFGGFFFGGE:<DEDFDFGFGGGGGF9FGGGGGGGGGGFGFFGFCF7CFEGGFEE8=E@FCBEFFFCEFF8,==6EC>>ECC8=CE+@BCEEDEC6AFGFGGFFGFFFF,CA?76+9)):)1>4A24)*1A5?C*0-6>>9>(61;)95)(3/,(.64))-6)4)(,.(42((,,-1((-(191).(47(2(.(.723(2()6:).((-1((0((,()442:(,()))).))4)()).(,)))-)))
@M00689:251:000000000-CJTJ5:1:1101:21198:6614 2:N:0:12
CGACAGCCATGCATCACCTGTACACCAACCACAAGGGAAACTACATCTCTGCAGCGATCTGGTGTATGTCAAGCCCAGGTAAGGTTCTTCGCGTTGCATCGAATTAATCCACATGCTCCGCCGCTTGTGCGGGCCCCCGTCAATTCCTTTGAGTTTTAGCCTTGCGGCCGTACTCCCCAGGCGGGGCGCTTAATGCGTTAGCTACGACACAGAGGCCGTGGAAGACCCCTACACCTAGCGCCCCACGTTTACGGCATGGACCACCAGCGGATCTAATCCTGGCTCCCCCATCTC
+
GGGGGGGGGGGGGGGGGGGGGGGGGGGGGGGGGGDGDGGGGGFGFEFGGGGGGGGGGGGGFGGGGGGGGGAFGGGGGGGGFGGGGGGGGGFGGGGEG@FGEDFGGGGGGGGGFG,>EFGEGGEGGGGG8E4CEGGEGDGGGDGGGFGGFGDEFGEFFFFFFFF588>AF5>4@FA=>>>4>75>0(6(4>??<B2<;?F66>BBFF19,,3.4:?F?9>(4()((.(.C*040:FB7).(-54((--88?()(,7(11(.2(,33?<((((((.-.)5<4)(0(,((-(((.))
@M00689:251:000000000-CJTJ5:1:1101:9649:6627 2:N:0:12
CGACGGCCATGCAACACCTGTACACCAACCCCAAGGGAAACTACACCTCTGCAGCGATCTGGTGTATGTCACGCCCCCTTAAGGTTCTTCTCGTTTCATCGCATTATTCCCCATGCTCCGCCGCTTTTGCGGTCCCCCGTCACTTCCTTTTAGTTTTTCCCTTTCGGCCTTACTCCCCAGCCGGGGCGCTTCTTGCGTTTGCTACGCCACACAGACCGCGGCATACCCCTCCACCTAGCGCCCACCCTTTCCGCCTTGCACACCCCAGAGACCACCACCATGCCTCCCTGCCCT
+
GGGG@EFGGGGGGAEEFGGGGGE<,C,;CC,C,8;CF@,CFD,CC,,::C8F,CF7+C6@E,C,A,EFFA6,BECF+++B,,?,BEFGFBEF,9A<E,=9,6+68,,5?E,@,@,=EF8+@>+@B>+@,3++16@D@C++6++6=*A?;F7,@@EFG++5@A558))08)0*)1:)=A*3*-/2(2((.4?()..71((.(17))(((((((-((.8((((,4().,5F5>?0:53()54>>>(81((())),(--()(.3)3((((((((((((((-,(-)()))4(()((((
@M00689:251:000000000-CJTJ5:1:1101:8433:6629 2:N:0:12
CGACAACCATGCACCACCTGTCACTTTGTCCCCGAAGGGAAAACTTGATCTCTCAAGTGGTCAAAGGATGTCAAGCCCTGGTAAGGTTCTTCGCGTTGCGTCGACTTAAACCACATTCTCCACCGCTTGTTCGGGCCCCCGTCAATTCCTTTGAGTTTCAACCTTGCGGTCGTCCTCCCCCGGCGGCTTGCTTAATGCGTTTCCTCCCGCACTGAATGGCGGAAACCCTCCAACACTTAGCACTCCTCGTTTACGGCGTTGGCTCCCCGGGGTGTCCATACCGTCATCCCCTTC
+
GGGGGGGGGGGGGGGFGGGGGGGGGGG<FGGGGG>FF7CC@,ECFGFFFGGGGGC@CEEGGGC,?<,,C@FGC<,,BFGG7C,BA,EEGGGGGGGFGFECGG74+8F95,AE8DEG,@DEGEDF=@CGGFAF8=BC3=DGDGG>CFFFFGGF==+@FGG79<@59:@8):=):)8==@CD*5(//6((606CEC)?3;2?F0)6<DB((419>(-).6(4((,((.8?5*5:(8*()--)6/224(51-:?0(61(,4-(-(2()(2(((-((((,))))..4,(((.)(-(((
@M00689:251:000000000-CJTJ5:1:1101:16719:6629 2:N:0:12
CGACGGCCATGCATCACCTGTACACCAACCACAAGGGAAACTACATCTCTGCAGCGATCTGGTGTATGTCAAGCCCCGGTAAGGTTCTTCGCGTTGCATCGAATTAATCCACATGCTCCGCCGCTTGTGCGGCCCCCCGTCAATTCCTTTGCGTTTTAGCCTTCCGGCCGTACTCCCCACGCGGGGCGCTTAATGCGTTATCTACTACCCACAGGCCGTGGACTACCCCTCCACCTCGCGCCCACCGTTTACGGCCTGGACTCCCAGGGCATCCAATCCTCGCTGCTCCACTC
+
GEFGGGGGGGGGGGGFFGGFFFGGGGGGGGDF8@<C7E<CEFGGGDGFCGCFCEFCFCEG9<AFG9F,FFE,,@DF,87>FGGG9EFGGG7F+FEDE9FF8E,E8F9EEA<E,E,ED=D+CECE+@+D,@+3+@B>EG6@D7+5;CGGFF+,*@;ED,*=@FE*:)-:=2--5>=EGDC).9(3(-3((31()6)63:182624>)).(.),-(18:074((,)(,(459)422F1((-(-5(-2:986((.(-(((((43.(44(),,(-42()))47A)-(((-).)(()(
@M00689:251:000000000-CJTJ5:1:1101:18832:6668 2:N:0:12
CGACAACCATGCACCACCTATACACCAACCACAAGGTAAACTACAACTCTTCAGCCATCTGGTGTATGTCAAGCACCGCTAATGTTCTTCTCCTTGCATCGTCTTAATCCACATCCTCCGCCGCTTGTTCTGGCCCCCGTCAATTCCTTTGAGTTGTTGTCTTCCTGCCGTCCTCCTCAGCCGGGGCGCCTCATCCCTTCGTTACTACGCAGCGGCTGTCGCCGACCCCCCCACCTCCCACCCCCCGTCTACGCAAGAGCGCACCCCGGTCACTCATCCGGCTTGCCCTCCTCC
+
F@FG@FGGGGGGGCGEFEG8FF<F,CCC@C@86,6,6F,FG<,C,,C@<E,B,<B,,,,C,,,,:,6,,,,,,9,,46++@+,,54@EFG,4,9,?,549@,,4,CFGFCFG,9,499?+@C=E+=+9,,9,,@99=E8+==+36+693+3,+,,,6,03+4D*0*1=5)))1>:C,:<0*)))1))))(-0(9*0(..(--((0))1/((,,,(6.(/)/(-34(-79/)327D(..-((.(-(4(((4(-(((((((,(((-((-,(-(())-2)--(((((,-()((2(((
@M00689:251:000000000-CJTJ5:1:1101:18815:6682 2:N:0:12
CGACAACCATGCACCACCTGTACACCAACCCCATGGTAAACTCCATCTCTTCAGCGATCTGCTGTTTCTCACCCCCCCCTACGATTCTTCTCCTTGCTTCGACTTCATCCACCTCCTCCCCCGCCTCTGCGTCCCCCCCTCATTTCCTTTTTTTTTTTTCCTTCCTGCCCTCCTCCCCCGCCGGCGCGCTTCTTCCCTCTCTTCCTGCCCACCTGCCGGTGTCGCCCCCCCCCACACCTCGCCCCCCGTTCAGCCCTCGCATACTCCCGTGCTGAACCCCTTGTTCCTCCCTCC
+
GGGG7@FGGGFGFFFFGGG<F9,CCF:66B,8,,6,;,,;CC,EC<E<@F,C<;B67<<F,,,,5,<6,,,,4B@7++++:,,,,95FCF=,,C,9E,@E68BB+,4:<:FG:=,@E?F+@E+@+=+@,6+++63,@EC6C+,++5?C++3,**4*;*))/47*=4;=((.10:;D5;D))620((((4((-)66-(-((,)))6).,12,(4(((,,(((,)-(((4C3),(,7((4(2(71(72((,,,())((..,((((.),4(-(((,)))(-(-,(()).)6)(-((,
@M00689:251:000000000-CJTJ5:1:1101:4043:6715 2:N:0:12
CGACAACCAGGCAGCACCGGGACAACAAACACAAGGGAAAAGACAGCGCGGCAGCGAAAGGGTGTAGGGAAAGCAGAGGAAAGGAGCGGCGAGGGGAAGCGAAGGAAGCAAGAGGAGCCGCCGCGGGAGAGGGGGGCGGGCAAGGACTGGGAGTTGGAGCCAGGCGGCGGGAGGACCGAGGAGGGGAGCGGAAGGCGTGAGCAAGGACAAAGAGGAGGGGGAAGAACAGGAAGAGAAGGGCAAACGGGAAAGGGAAGGGGAGGAAAGGGAAGGAAAGACGGGGGGGAAGGGGCGG
+
;=:=++;86,6=,@86,,+6+6+,,666,,6,6@F8:D@C,,9:69:66+7+7C,86++4A?,B+5,B4,44?:,,:?C,<<FC,A++++8+8+38+66,6:8++5<,,8>,66:,**341*41147*=*;C=*****1*)17**)**)*18;2*+*090.).-,464(4-7((((/(19B(4<;>4(-((-2(4.4,(-4.),(44.(.(,23:.(---33(32((47/.((.*(.4(3-)-.((-((,,(4:(3:?((-((4.,4<?2.4,(,5,4(883-(-4(,--3((--
@M00689:251:000000000-CJTJ5:1:1101:26616:6726 2:N:0:12
CGACGGCCATGCACCACCTGTACACCAACCACAAGGGAAACTACATCTCTGCAGCGATCTGGTGTATGTCAAGCCCAGGTAAGGTTCTTCGCGTTGCATCGAATTAATCCACATGCTCCGCCGCTTGTGCGGGCCCCCGTCAATTCCTTTGAGTTTTAGCCTTGCGGCCGTACTCCCCAGGCGGGGCGCTTAATGCGTTAGCTACGACCCAGAGGCCGTGGAAGACCCCTACACCTAGCCACCCCCGTTTACCGCATGGCACACCAGGGTATCTCACCCTGCCGTCCCTTTCC
+
GGGFEFFGGGGGFGFGGGGGGGGGGGGGGGGGG<ECCGGGGGGGGDGGGGGGGGGGGGGGGFFGGGGGGGGGGGGGGGGG9FFGGGGGGGFGGGGEFGGGGG?GFGGGGGGGFGFGGGGEGGGGGGGG8EG6CEGGGGGGG>EGGFGGFGGEFGGGFD>FFFF5@>AAFBFDFFFFG@FCA:(612;(36B(6464-(-,(6:4<062(42,4((4?(((,4)((..3D*).3?G1.),,)8.(404,8:())-3(-(4((.(.(((-::().-)-)48:(((((-40.))-)
@M00689:251:000000000-CJTJ5:1:1101:17963:6749 2:N:0:12
CGACGGCCATGCATCACCTGTACACCAACCACCAGGGAAACTACATCTCTGCAGCGATCTGGTGTATGTCAAGCCCAGGTAAGGTTCTTCGCGTTGCATCGAATTACTCCACATGCTCCGCCGCTTTTTCTGGCCCCCGTCAATTCCTTTTAGTTTTAGCCTTTCGGCCGTACTCCCCAGGCGGGGCGCTTAATCCGTTAGCTACTACCCCCAGGCCGTTGCAGACCCCTCCACCTACCGCCCCCCGTTTTCGGCCTGGCCCCCCCAGGTCTTCCATCCTTGTCCCCCCTCTC
+
GGGGFFFGGGGGGGGGGGGGGGGGGGGFFE6F,C,B,:,;EF9F<FGEGGFGGDFC:EFGD9B,A,CEFGC,,CAE,6BF9F<EGFGGGG,C@@F7F=4E@4,=D9,5CF=FAE4>EFG+@E@@BC+E,=,7,@=>CE8=C6+=DDGD;F+33DFGG9+=?A@@E>5:0):1>DEBFD9**:))(.:.96B(6<46(-.2(65)5)).223((((,4(4:?().646:7*)-(.7(.,(-479(27(440(:(((4-(,4((-,22((-).))).)).()-)).).(((((((
@M00689:251:000000000-CJTJ5:1:1101:25689:6751 2:N:0:12
CGACGGCCATGCAGCACCTGTACACCAACCACAAGGGAAACTACATCTCTGCAGCGATCTGGTGTATGTCAAGCCCAGGTAAGGCTCTTCGCGTTGCATCGAATTAATTTACATGCTCCGCCGCTTGTTCGGGCCCCCGTCAATTCCTTTGAGTTTTAGCCTTGCGGCCGTACTCCCCATGCGGGGCGCTTAATGCGTTAGCTACGACACAGACGCCGTGGAAGCCCCCTCCACCTCGCGCCCACCGTTTCAGGCCTGGACCACCAGGGTATCTATACCCGGCTGTCCTTTCCT
+
GCCEC@FG6EEC@CEEFGFEFGDGGGGGGGGGGGECGEEEGGGFEFFDFG9FEFGEBFGGGCBFE<EGGGGGGGDGCEG<9EEF,AFGGGD=C>C=?EEFG8=EFFGGD,,9FC;@DFFCEG8E8+@F,=CCEEGGGGD88=EGG9BF?9+,@9FFF9;=*AE=@5>AA=A4>@427:0*27>599;06(44))4<0:::BD<)4,(4(,,(.(-494,490)...(25))1(4C7,(2(45(-6(46?>)))).(4<-01(-,-((,(.(,)))..:)((,(,,())).)5-)
@M00689:251:000000000-CJTJ5:1:1101:12834:6753 2:N:0:12
CGACGGCCATGCAGCACCTGTACACCAACCACAAGGGAAACTACATCTCTGCAGCGATCTGGTGTATGTCAAGCCCAGGTAAGGTTCTTCGCGTTGCATCGAATTAATCCACATGCTCCGCCGCTTGTGCGGGCCCCCGTCAATTCCTTTTAGTTTTAGCCTTTCGGCCGTACTCCCCAGGCGGGGCTCTTACTTCGTTACCTACGACCCAAGGGCCTTGTACACCCCCTACCCCTAAGCCCCACCGTTTACGGCCTGGGACACCCGGGGTTCTAAACCGGTCCCCCCTGTCG
+
GGGGGGGGGGGGGGGFFGGGGFGGGGC@FGEG@ECFGFE,EGGG<EGGGGFGDGF:FFGG9BF8F,F<FFB9@FFG<C@FA?EFFFGGGGDF8FG7F,DF>88EF,EDFG,E?FFG,EF6CGCGEE6E,@+8@?EGGGCGG7;CFFGGFG+,5EFGF,0BFFF6C==AAA=4>4<BGD8/8569119(,44)))).(.4-(-)).323(4(((-(13().)64)),39D))(,471((,(.>6(-4((4,,-((((-40((,-(,-47((((4)-))(.,2((((,(-,:3)(
@M00689:251:000000000-CJTJ5:1:1101:14561:6791 2:N:0:12
CGACGGCCATGCAACACCTGTACACCAACCACAAGGGAAACTACATCTCTGCAGCGATCTGGTGTATGTCAAGCCCAGGTAAGGTTCTTCGCGTTGCATCGAATTAATCCCCATGCTCCGCCGCTTGTGCGGGCCCCCGTCAATTCCTTTTCGTTTTAGCCTTGCGGCCGTACTCCCCATGCGGGTCCCTTACTTCGTTAGCTACGCCCCAGAGGCCGTTGAAGCCCCCTACACCTCACCCCCCCCGTTTCCCGCCTTGCCTACCCAGGTATCAAATCCTTGCTGCCCTTTCCTT
+
GGGGGCFGGGGGGAEFEGGGGGGGGGFGGGCG,;CFE<,;EGGGGFGGGGGGGEF@@FFG<<F<F<FFFF<,,CFG=C7F9CEFGFGGGG7FCGG7F<EFC,4EFC4EFG<D,@@FGGG6EGCECC@F,EB>+@EEGG6AD+1CFFGGFG+,5;DGGFCAFFF5E:AAF):>>>C5FD**;>219.2(/=E33)))6==(/;4)7((1,9<0312(4(-(18A6)42:G3)4(49(.(((.8(34>(,.82)),-(((5((44(435,()).<)))).())).-))(((())6))
@M00689:251:000000000-CJTJ5:1:1101:19044:6792 2:N:0:12
CGACAGCCATGCACCACCTGTCTTCCTGCCCAAAAGGGCTTCATCTATCTCTAGACTATGCAGGAGATGTCAAGACCTGGTAAGGTTCTTCGCGTTGCTTCGAATTAAACCACATGCTCCACCGCTTGTGCGGGTCCCCGTCAATTCCTTTGAGTTTCAACCTTGCGGTCGTACTCCCCAGGCGGAGTTCTTATTGCGTTCACTCCAGCACTGAGAGGTGGACACCTCCCAACACTTACCACTCATAGTTTACGGCGTGGCCCTCCAGGGACGCTAACCCTGGATGCCCATTC
+
GDEGGGGGGGGGGGGCFGGGGGGGGGG9FDFG?C8C:;BFGGGGGGGGGDGGFEFGGFGGEFFFGG@EFGGCDFGGGGGFGGGFGGGGGGG@ECFGGGGGGEE8FFCEFGGFG8ED?;DFFFGCEEGGG,D+@CEEFGGE>D+=FFGGFGGA=@FEFG+CDFFB7D=BDB=@5C=CGCC;>)855):@)98;*9C4>(6>2(9CF:72((/6(7.930;(:1(;@;1=;C),(///.1)46<(,(.)).6<5<::>(((((((((((,1(((((412(4((((()).)(.,))
@M00689:251:000000000-CJTJ5:1:1101:26037:6797 2:N:0:12
CGACGGCCATGCAGCACCTGTACACCAACCACAAGGGAAACTACATCTCTGCAGCGATCTGGTGTATGTCAAGCCCAGGTAAGGTTCTTCGCGTTGCATCGAATTAATCCACATGCTCCGCCGCTTGTGCGGGCCCCCGTCAATTCCTTTGAGTTTTAGCCTTGCGGCCGTACTCCCCAGGCGGGGCGCTTAATGCGTTAGCTACGCCCCAGAGTCCGTGGCAGACCCCTACACCTCGCCCCCCCCGTTTACGGCATGGACTACCAGGGTATCTACTTCTGGCTGCTACTTCT
+
FGGGGGGGEFGGGGGFGGGGGGGFGGGEGFGGFGGGGGGGGGGGGGGGGGFGGGGGCFGGGGGGGGGGGGG9EFFGDFFGFGGGEGGGGGEGGGGDGGGG>@8BFGFGGGGGFGGGDADGGGDGGGGGFGGG6>EEGGGGD>EGGFGGFG7,+,@DF>FFFFF)@55>>A==DBCFGF4768(:0>;>;B??6>A46:B(4425?B((133316).9??6>(3:37?FGGF2:BG?(-((-5((46>B???:6(621(,).,,5?)46(4(.64992))))))(-4))),)).
@M00689:251:000000000-CJTJ5:1:1101:25339:6800 2:N:0:12
CGACGGCCATGCACCACCTGTACACCAACCACAAGGGAAACTACATCTCTGCAGCGATCTGGTGTATGTCAAGCCCAGGTAAGGTTCTTCGCGTTGCATCGAATTAATCCACATGCTCCGCCGCTTGTGCGGGCCCCCGTCAATTCCTTTGAGTTTTAGCCTTGCGGCCGTACTCCCCAGGCGGGGCGCTTAATGCGTTAGCTACGACTCAGAGGCCGTGGAAGACCCCTACACCTAGCGCCCACCGTTTACGGCATGGCCCACCAGGGTATATAAACCTGGCTGCT
+
GGFGGGGGGGGGFGGFGGGGGGGGGGGGGGGGGGGGGGGGGGGGGGGGGGGGGGGGGGGGGGGGGGGGGGGGGGGGGGGGGGGGGGGGGGGGGGGGGGGGDGFGGGGGGGFFGGGGGGGGGGEGGGGGGGGGGGGGGGGEGGGGGFGGFGGGGCFGCFGFFFF@EFFF9=@D=BC=F@CC4@9BB>F9>9::>A2<B:?:?<>4>6?B(-),-,8?F9>9;8<24(28DDFF((97(4>29F>?<BFF?F?AFBF;013(.(-:<(:2((())--6-42<:06((,4
@M00689:251:000000000-CJTJ5:1:1101:14573:6805 2:N:0:12
CGACGGCCATGCAACACCTGTACACCAACCACAAGGGAAACTACATCTCTGCAGCGATCTGGTGTATGTCAAGCCCAGGTAAGGTTCTTCGCGTTGCATCGAATTAATCCACATGCTCCGCCGCTTGTTCGGGCCCCCGTCAATTCCTTTGCGTTTTAGCCTTTCGGCCGTACTCCCCAGGCGGGGCGCTTAATGCGTTCGCTACGACACAGAGGCCGTGGACGACCCCTAACCCTAGCGCCCCCCGTGTCCGGCATTGGCTACCCGGGACTCTCAACCTTGCTCGCCTTGCTC
+
GGGGGGGGGGGGG9EFEGGGGGGGGGG<FG,F86CF@E<<FGGGFGGGGGFGEEFF@FFG@,EEF<FFFGGE<FGGE8DFCD<EGFGGGGDFCFG+@5@E4,@EDA,EFG,E,E4@DFG6CGDGGG6F,@486@BCCGCGG6CFGFGGFG7,3@CGG9AFFFF5A):=A4>2>DF<FA6/:9(8;0>4>F??4<4<4?:(--(290(7(7(4>:6?<(413:(((49>D/.(3<C(.(.(4B(-260,(.(-((((,-,)(5-8(((-(((..6,))(.4))4))--(((),)6
@M00689:251:000000000-CJTJ5:1:1101:24745:6830 2:N:0:12
CGACAGCCATGCATCACCTGTACACCAACCACAAGGGAAACTACATCTCTGCAGCGATCTGGTGTATGTCAAGCCCAGGTAAGGTTCTTCGCGTTGCATCGAATTAATCCACATGCTCCGCCGCTTGTGCGGGCCCCCGTCAATTCCTTTGAGTTTTAGCCTTGCGGCCGTACTCCCCAGGCGGGGCGCTTAATGCGTTAGCTACGACACAGAGGCCGTGGAAGACCCCTACACCTAGCGCCCACCGTTTACGGCATGGACTACCAGGGTACCTAATCCTGGCCGGCCTGTCC
+
GGFFGGGGGGGGGGGGGGGGGGGGGGGGGGGGGGGGGGGGGGGGGGGGGGGGGGGGGGGGGGGGGGGGGGGGGGGGGGGGGGGGGGGGGGGGGGGGGGGFDGGGGGGFFGGGGGGGGGGGGGGGGGGG8EGGGGGG@CDCDGEGGDGGFDFGGGGGGGGFFFFFFFF9BFBA9BA=GDGGFF2@>9>FFFF6><BAF:BFFFFFBF?FBF??::(-8;111(211:?FGG3601*(4<8(-5;<?FF(-((.2:010(840<?0<77<6?7,-))..-:<),((((,,,,.3,
@M00689:251:000000000-CJTJ5:1:1101:22828:6833 2:N:0:12
CGACGGCCATGCAGCACCTGTACACCAACCACAAGGGAAACTACATCTCTGCAGCGATCTGGTGTATGTCAAGCCCAGGTAAGGTTCTTCGCGTTGCATCGACTTAATCCACATGCTCCGCCGCTTGTTCGGGCCCCCGTCAATTCCTTTGAGTTTTAGCCTTTCGGCCGTACTCCCCAGGCGGGGCGCTTCATGCGTTCGCTACGACCCAGAGGCCGTGGAAGCCCCCTACACCTAGCGCCCACCGTTTACGGCATGGACCACCAGGGTCTCTAACCCTGTCCTCTCTGTCCC
+
GGGGGEFGGGGGGGFFGGGGGGGFGGFFGGEGGGCFDGGDFGCGGEGGGGFGFFGEEFGGFFGGGFFGGGD@<FGGGE@F9FFGGFGGGGFGEGGFFGEFBF+CGCFFGGEG8EEGGGGDEE@CEGFG,@>C+@@CEGCED>>FDFGGFGG7@FCGF;3BAF@*95):>>B2=@CFGFCC49@92(6(7;F(4>2>1?F(3;?BF:09(4(4(.1:?>>216).(3:(970,(4F?().(3@9(4:0,823A<09(((,,4(42?1(-02(..))-)(4(,,))).),246)))
@M00689:251:000000000-CJTJ5:1:1101:23239:6881 2:N:0:12
CGACAACCATGCAGCACCTGTCACTTTGTCCCCCGAAGGGGAAGACTCTATCTCTAGAGCGGTCAAAGGATGTCAAGATTTGGTAAGGTTCTTCGCGTTGCTTCGAATTAAACCACATGCTCCACCGCTTGTGCGGGTCCCCGTCAATTCCTTTGAGTTTCAACCTTGCGGTCGTACTCCCCAGGCGGAGTGCTTAATGCGTTAGCTGCAGCACTAAGGGGCGGAAACCCCCTAACACTTAGCACTACTCGTTTACGGCGTGCACTACCAGGGTACCTGATCCCTGCTGCACTAT
+
GCCFEGGGGGGGGGGGGGGGGGGGGGGGGGGGGGGGGGGGGGGGGGGGGGGGFGGGGGGGGGGGGGGGGGGGGGGGGGGGGGGGGGGGFGGGGGGGGGGGGGGGGGGGGGGGGGGGGGFGGGGGGGGGGGGGGGGCEGGDGGGGGFGFFGGGGGGGGGGFFFECC5=AC===A9>DF<FGFFB=>BF@=@=BCCEECEFFB?6?@EFF1(5;@FFF@F;@;9>1((48GGDFFF4:77292/9AD))().,802123(((4(((.6)5:346((()))),.).(,:82)3(4))-
@M00689:251:000000000-CJTJ5:1:1101:9603:6926 2:N:0:12
CGACAACCATGCAACACCTGTACACCAACCACAAGGGAAACTACATCTCTGCAGCGATCTGGTGTATGTCAAGCCCAGTTAAGGTTCTTCGCGTTGCATCGAATTAATCCCCCTGCTCCGCCGCTTGTTCGGGCCCCCGTCAATTCCTTTGCGTTTCCTCCTTTCGGCCGTACTCCCCCGGCGGGGCTCTTACTGCGTTAGCTCCGCCCCATAGGCCGTTGAAGACCCCTCCCCCTCACGCCCCCCGTTTACGGCCTGGCCTACCACGGTCTCTCCTCCTTGCTCCTCTGCTC
+
FGFEFGGGGGGGGCEFGGGGGGGGDG@EFG,F,CCEF,,,CFDF<CFFGGEF,;E@+EFG9:FBF@F9FG<,:CFG,:,C,@B<FFGGGG7F8FF+@<=D49,@E9,AFG,>+>+@?FG+AE8CCE6D,@4++@CEGG6ED+1?DFFGFG+,6@EEG,5=@FE*:=)=A)=>AFFEGA**)66;609(48A2.4)42::?().)5:(43><(,)28?(4(3(6.)4:?D5)(,45(((.,8)4(71(-4?(.-(-((((,(.(384),(41426)()((2)605)52:-)))-
@M00689:251:000000000-CJTJ5:1:1101:9622:6935 2:N:0:12
CGACAACCATGCAACACCTGTACACCAACCACAAGGGAAACTACCTCTCTGCAGCGCTCTGGTGTCTGTCAAGCCCCGGTACGGTTCTTCTCGTTTCATCTCATTAATCCCCATACTCCTCCGCTTGTGCGGTCCCCCGTCCATTCCTTTTAGTTTCTCCCTTTCGTCCGTGCTCCCCCGGCGGGGCGCTTAATGCGTTCTCACCTACACCTGGACCGTGCAAACACCCCTAACCTAGCCCCCCCCGTTTTCCGCCTGGGCACACCAGGGGTACAACAGGTGTGCACTATGCTA
+
GGEG7@FGGGGGGGGGGGGGGFDC<F<CF@,C,,6,@<<<FFEC<66CFG9,,,B@+BCG,,C,A@<,EE,,:CFE78+8:,,49?CGFG,?8=7<F9=D,,,9,,,9C@<DEF,49=0,=,++44@D8D+=6=68@E+6++66===9;D+,3=,@F,+4@D*8D=)>8)1)))53;>50*:7(((32(,-16<))34:((.).()(,(((((4(.((4(((-),(.49))(.8D4,)((.84(,3(,(,(5.(-(,2((((,((,(.0(,(().)4(.()(.(-)-)))).)-
@M00689:251:000000000-CJTJ5:1:1101:24646:6938 2:N:0:12
CGACGGCCATGCATCACCTGTACACCAACCACAAGGGAAACTACATCTCTGCAGCGATCTGGTGTATGTCAAGCCCAGGTAAGGTTCTTCGCGTTGCATCGAATTAATCCACATGCTCCGCCGCTTGTGCGGGCCCCCGTCAATTCCTTTGAGTTTTAGCCTTGCGGCCGTACTCCCCAGGCGGGGCGCTTAATGCGTTAGCTACGACACAGAGGCCGTGGAAGACCCCTACACCTAGCGACCCCCGTTTCCGCCTGGTGCCACCCGGGTATCCAAACCTGGTCACCCGTTCC
+
GGFGGGGG7FGGGGGGGGGGGGGGGGGGGGGGGGGGGGGGGGGGGGGGGGGGGGGGGGGGGGGGGGGGGGGGGGGGGGGGGGGGGGGGGGGGGGGGGGGGGGFFGGGGGGGGGG?C,=?CEGGGGGGG,EEGEEEEGGDGGG+CCAFGFGFCGEEGGGGFFFF@CFFA@BFFFDF@F9CDF=2@F;>B>9?B<BFF62<6<A4446?91902:(4?:49,,48(3:36C*76(.5(.).2(714:90,48))((-(,1(().-4(-((-,,)).))),(3(,,))))(,(..(
@M00689:251:000000000-CJTJ5:1:1101:23088:6947 2:N:0:12
CGACGGCCATGCATCACCTGTATCTCGGTTCCCGAAGGCACTTCGTTGCTTCCAACAAATTCCGAGTATGTCAAGACCTGGTAAGGTTCCTCGCGTTGCGTCGAATTAAACCACATGCTCCACCACTTGTGCGGGTCCCCGTCAATTCCTTTGAGTTTCATACTTGCGTCCGTACTCCCCAGGCGGATCACTTATCGCTTTTGCTTCGTCACAGAGACTTCTCATCCCCCCACCCAGTGTCCATCTGTTCCAGCTAGGACGACCCGTGTTTCTAACCCTGTTGCTCATGTCTCTT
+
GGCGGGGEFGGFCFGFFGGGFGGGGGGGGG:FGG:@FE8@FCFGGGGEFGGGGFFGDGFFGGGC:7CFCFFGEC<E=8<A?CF,C:EFCFGGEFGG7@C>CCCCFGF<F=FEFGGGFGFG?EFFDFGG8@EGGDGGGGGGGGED6FCFFDG:9;8,9,?CFFE7E*:01)0)/<=)B6>DAA)<552-336477);1;=;;@);C4?;(,((1)6((,)64))).)-45)5(4(9((,4))*)645).)))).40)<0))((-((-((.(()))6).10(,))))-)).))))))
@M00689:251:000000000-CJTJ5:1:1101:18518:6953 2:N:0:12
CGACAACCATGCACCACCTGTACACCAACCACAAGGGAAACTACATCTCTGCAGCGATCTGGTGTATGTCAAGCCCAGGTAAGGTTCTTCGCGTTGCATCGAATTAATCCACATGCTCCGCCGCTTGTGCGGGCCCCCGTCAATTCCTTTGAGTTTTAGCCTTGCGGCCGTACTCCCCAGGCGGGGCGCTTAATGCGTTAGCTACGACACAGAGGCCGTGGAAGACCCCTACACCTAGCGCCCACCGTTTACGGCATGGACTACCAGGGTATCTAACCCTGGCTGCCCCTTCC
+
GGGGGGGGGGGGGGGGGGGGGGGGGGFDGGGGFEFGEGFFGGGGGGGGGGGGFFGGGGGGGFGGGAGFFG<EFFGGGGGGDAEGGFFGGGGGGGGGECGGGG8FGFDGGGGGGG9EGGGEGGCGEGDF,E8@6@EEGGGGG+AFCFGGFG7;:FFFFFGFFFF@EF=A>AFFFFEFGFGC4:29039;>>?625):;B?::<ABF239(9732:<8<>6(,().47BFD3>B>?C(.471;>12806.47?A6(,(-24)3)(517)1((().)))).28::B:(8(,((,2,
@M00689:251:000000000-CJTJ5:1:1101:25503:6955 2:N:0:12
CGACGACCATGCAGCACCTGTACACCAACCACAAGGGAAACTACATCTCTGCAGCGATCTGGTGTATGTCAAGCCCAGGTAAGGTTCTTCGCGTTGCATCGAATTAATCCACATGCTCCGCCGCTTGTGCGGGCCCCCGTCAATTCCTTTGAGTTTTAGCCTTGCGGCCGTACTCCCCAGGCGGGGCGCTTAATGCGTTAGCTTCGACACAGAGGCCGTGGAAGACCCCTACACCTAGCGCCCACCGTTTACGGCCTGGCCTACACGGGTATCTACTCCTGGTCTCTCTTTCT
+
FCCC:CCC@FFGGFE;FFGGEFFGGGFFGGGFG<DEGDFGGGFGGDFGFG9CCCFDCGGGGFGFGGGGGGGGC<EGGFGGGCC@FFGFGGGGGGGFGGGFC=,9DEFCCFFEFFC8;EF8CGGGGGGE?DE+6@8CCEDGD:79<9CCCCC:DGGGGCCF6?@)085>AAB2>DFF5>6C45(66@>069016<)611,(-.4)431:(43((.(-81(-18)4(.:0D*.8:<>:(4:93>9(,,3::((:33(((-((()(.((--(41,69<)),.80(()).),)))))
@M00689:251:000000000-CJTJ5:1:1101:5248:6964 2:N:0:12
CGACGACCATGCATCACCTGTACACCAACCACAAGGGAAACTACATCTCTGCAGCGATCTGGTGTATGTCAAGCCCAGGTAAGGTTCTTCGCGTTGCATCGAATTAATCCACATGCTCCGCCGCTTGTGCGGGCCCCCGTCAATTCCTTTGAGTTTTAGCCTTGCGGCCGTACTCCCCAGGCGGGGAGCTTAATGCGTTAGCACCGACACAAAGGCCGTGGACGACCCCTACACCAGACGCCCCACGTTTGCGGACTTGACCACCCGGGTATCTCAACCTAGCTGCCCAGTCT
+
FGCC@@@@FGGGGGF<FAF<CEGFGGGGGDFDGFGFCDFCEGGGGFFGGGCAFDFFGGGCGG9FFFDFFGFGCFCFFFC5EEEFFEGFFFFGECFCG?EDGE8BFGCAF,FDFGGG;FDGGGDDCCFD@FGC6C=BEE+@CDEGFFGGFGFFF35@C,;BFF5=E>)):AA9>=4@/(*:)>@(47(((..6))))428::4)).(4412(((.((.44(2(.41((,9*)2(4C,.(,-(.-2,,(-((()40((,).))).2((-23(1.)))..((((..)),(2)(.))
@M00689:251:000000000-CJTJ5:1:1101:11982:6998 2:N:0:12
CGACAACCATGCAGCACCTGTACACCAACCACAAGGGAAACTACATCTCTGCAGCGATCTGGTGTATGTCAAGCCCAGATAAGGTTCTTCGCGTTGCATCGAATTAATCCACATGCTCCGCCGCTTGTGCGGGCCCCCGTCAATTCCTTTGAGTTTTAGCCTTGCGGCCGTACTCCCCAGGCGGGGCGCTTAATGCGTTAGCTACTACACAGAGGCCGTGGCAGACCCCTACCCCTAGCCCCCACAGTTTACGGCATGGCCCACCCGGGTACCTACGCCTAGTCTCC
+
GGGGGGGGGGGGGGGGGGGGGGGGGGGGGGGFFFFFEGECFGGGEEGGGGGGGGGGGGGGGGGCGFGGGGCGFFGGGGBFGGGGGGGGGGDFGGG@FFFGC8EFFG;EGGCFEGFGGGGGEGGGGGDF,EE66@@CEGDGG+CGFFFDFGFGGGGGGGFFFFE):>@BF2:):5;=FF4D492919;>9FFB<A)4130((4424))648?(,5(8?(499(48(.46D3331(/8,,,(4>;>>,444)))(,-(((((((-,6((-(-4)444(,-(4(()))))
@M00689:251:000000000-CJTJ5:1:1101:11965:7004 2:N:0:12
CGACAACCATGCAGCACCTGTACACCAACCACAAGGGAAACTACATCTCTGCAGCGATCTGGTGTATGTCAAGCCCAGATCAGGTTCTTCGCGTTGCCTCGAATTAATCCACATGCTCCGCCGCTTGTTCGGGCCCCCGTCAATTCCTTTGAGTTTTAGCCTTTCGGCCGTACTCCCCAGGCGGGGCGCTTCATTCGTTAACTACGACCCAGAGGCCCTGGAAGACCCCTCCACCTAGCGCCCCCCGTTTCCTGCCTGGACCCCCAGGTTTCCTCATCCTGGCTCCCCTTGTC
+
GGGGGGGGGGGGFEFFGGGGGCGGGG@6FG7FC@CFE<66EF<FCEGGGGEFCCF@+CFG,9F@F,C<FFA,9CFFE,,C,6@<FFGGGG:F+CF+F,EF,6,@DA,AFG<E4E9EAGG6CG=EEG?F,E6@6CGEEGCCG+@DFFGGFG7,+=EFF9==FFE8AA):@):5>CFFGF4*9>)5=29;>(8())).)544(.4)4((,(4(.(,,4?(4((3((38<07/)((4C8().,4BF09>(8?F0<)..2))(,.(--7((())--)5).64<)-(((.,-((.()-
@M00689:251:000000000-CJTJ5:1:1101:14371:7012 2:N:0:12
CGACGACCATGCATCACCTGTACACCAACCACAAGGGACACTACATCTCTGCAGCGATCTGGTGTATGTCAAGCCCAGGTAAGGTTCTTCGCGTTGCATCGAATTAATCCCCATGCTCCGCCGCTTGTTCGGTCCCCCGTCAATTCCTTTGAGTTTTAGCCTTTCGGCCTTACTCCCCAGGCGGGTCGCTTACTGCGTTAGCTACGCCCCAGAGGCCGTGGACGACCCCTACACCTAGCGCCCCCCGTTTCAGGCCGTGCCCACCCAGGTATCTACTCCCGGCTTCACTTTCC
+
GGGG@+CGGGGGGGGFGGGGGFGGGG8,FGCG<6@CFC,:FFEF,EGGGGCF<EF7@FGGB,C8A,E<EG9,CEFG8,AF<,6=CFGGGG@FEGG+C,@E=>,@D94EFG,DBEFFFGG6EGEEGG?F,@+@+@@EFG6@D8=?EFGGFG9,==FGF,5BAFE6A)1:>):88;C@EA*39>24>(5(.;;1)/)7(;??(74)=;(619:(44((2(((-,(((39BD*7<,8D:43>(4<116>(-,23))),(-43(-()-((((())).)).).5(((-((.)..).-)
@M00689:251:000000000-CJTJ5:1:1101:26828:7023 2:N:0:12
CGACAGCCATGCAGCACCTGTATCTCGGTTCCCGAAGGCACTTCGTTGCTTCCAACAAATTCCGAGTATGTCAAGACCTGGTAAGGTTCCTCGCGTTGCGTCGAATTAAACCACATGCTCCACCACTTGTGCGGGTCCCCGTCAATTCCTTTGAGTTTCATACTTGCGTACGTACTCCCCAGGCGGATCACTTATCGCTTTTGCTTCGGCACCGAGACTTCTCCTCCCCACCCCCAGTGATCATCGTTTACAGCTAGGACTACCAGGGTATCTAATCCTGGCTGCT
+
GGFGGGGGGGGGGGGGGGGGGGGGGGGGGGGGGGDBGGGGGGGGGFGCFGCFGGGGGGGGGGGGGGGFFFGGFGGGGGDGGFFFGGGGGGGGGGGGGC8CEGEEGFGGGGGGFGCGGFFAFDCGDFFGGGDDEEEGGGGGGDGGDFFGFGGG9EGGGGDFFCC@C:C>A5@BF@>BGBGGAF2>>BFBFBFE4CC45>DD<EEFCEFF;1(,(69117<?CAA)6:BF35>(,4D>??24<=9<FF,333AA2>09803.,(58?7?0202<).44)6><780((.
@M00689:251:000000000-CJTJ5:1:1101:18363:7032 2:N:0:12
CGACGACCATGCATCACCTGTACACCAACCACAAGGGAAACTACATCTCTGCAGCGATCTGGTGTATGTCAAGCCCAGGTAAGGTTCTTCGCGTTGCATCGAATTAATCCACATGCTCCGCCGCTTGTGCGGGCCCCCGTCAATTCCTTTGAGTTTTAGCCTTGCGGCCGTACTCCCCAGGCGGGGCGCTTAATGCGTTGCCTACGACACAGAGGCCTTGGAGGCCCCCTACCCCTGCCGCCCACCGTTTCCGGCATGGCCCCCCGGGGTTCCAAATCCTGGCTCCC
+
GGGGGGGGGGGGGGGGGGGGGGGGGGGGGGEGGDAFEGFGGGGGGGGGGGDGGGGFGGGGGFGGGGGGGGGFFGGGGGGGCEGFGFGGGGFFEGG7FGGGCG,>DGFFGGGG@FFGGGGDEG@EEEGG8E@8CCEEGGDEG>:CCFGGFGCDDFGGGC?BFFF)@====9@2<BCFGF<C;=9>;>;>9BFB4A)6618>(5<AB08B(33.82(4().4(,(((-149)787?:<(,4(4@9:?:18?725,(,(-4<((((-2(((,4((.)).).(-2,(,)43
@M00689:251:000000000-CJTJ5:1:1101:15160:7047 2:N:0:12
CGACAACCATGCAGCACCTGTACACCAACCACAAGGGAAACTACATCTCTGCAGCGATCTGGTGTATGTCAAGCCCAGGTAAGGTTCTTCGCGTTGCATCGAATTAATCCACATGCTCCGCCGCTTGTTCGGGCCCCCGTCAATTCCTTTGAGTTTTAGCCTTTCGGCCGTACTCCCCAGGCGGGGCGCTTAATGCGTTAGCTACGACCCAGAGGCCGTGGAAGCCCCCTACACCTAGCCCCCACCGTTTACGGCATGGACTACCCGGGTACCCACACCTGGCTGCCCTGTCC
+
GGGGGGGGGGGGGGFGGGGGGGGGGGC<FG:F@CAFGFC@FGDFCEGGGGFGGGGB:FFGAEGFGAFGGG<5CEFGFFFFCDCCFFGGGGDGEGGGGDFGB,9EFG=EFGFGCGFGGGG=CGEEGG6E,@4@=@EGEG>EG+@DFFGGFG7:8EGGGCCBFFE*>=9=A5A=AFFFGF474<5@9972(121-6)60:2249<A?(4309:(48,-1(47(,81(8:<D5547:F025?((8((,344:4:A160,9(24>7,3?(4(((,)-))((-41((((((43:14))
@M00689:251:000000000-CJTJ5:1:1101:18351:7049 2:N:0:12
CGACGACCATGCATCACCTGTACACCAACCACAAGGGAAACTACATCTCTGCAGCGATCTGGTGTATGTCACGCCCAGGTAAGGTTCTTCGCGTTGCATCGAATTAATCCACATGCTCCGCCGCTTGTGCGGGCCCCCGTCCATTCCTTTGAGTTTTAGCCTTTCGTCCGTCCTCCCCAGTCGGGGCGCTTACTCCTTTGCTACCGCACAGCCGCCGTTGAAGCCCCCTCCCCCTATCCCCCACCCTTTCCCGCAGCGTCTACCCAGGGTTCCCATCCTTGCCGCACCTTTTC
+
GGFGFCFGGGGGGGGGFGGGG9FEGG,EGG@F<C,,,;CEFG,FEFGGGGFGGEEGGGGGG,F<F,EDCGG,,BFE,CFFE,C<?FGGGGCEEFG7CEEF6F,=@,4A?F,E8E=ECFD6>E+@BEDD,@=88@CCCE6ED+:ECFGGFG+7+@CFGG*1;AE9>51:85<5AAC-A=*;*0((5(6(41(/4736=@C3)))1,(,(70.((,(-,-((-)),4(3>)*.(4;)(,)()-7(4:-((4)))4,(((((((()..,((((((().)(.)))(((((((.)).-
@M00689:251:000000000-CJTJ5:1:1101:23187:7052 2:N:0:12
CGACAGCCATGCATCACCTGTACACCAACCACAAGGGAAACTACATCTCTGCAGCGATCTGGTGTATGTCAAGCCCAGGTAAGGTTCTTCGCGTTGCATCGAATTAATCCACATGCTCCGCCGCTTGTGCGGGCCCCCGTCAATTCCTTTGAGTTTTAGCCTTGCGGCCGTACTCCCCAGGCGGGGCGCTTAATGCGTTAGCTACGACACAGAGGCCGTGGAAGACCCCTACACCTAGCGCCCACCGTTTACGGCCTGGACTCCCAGGGTATCTAATCCTGGCTCCT
+
GGGGGGGGGGGGGGGGGGGGGGGGGGGGGGGGGGGGGGGGGGGGGGGGGGGGGGGGGGGGGGGGGGGGGGGGGGGGGGGGGGGGGGGGGGGGGGGGGGGGGGGGGGGGGG?FFGGGGGGGGGGGDGGGCFGEEEGGGGDEGCEFGFGGFGFFEFCFGG6BFFF=C@BFB=BFFDEFGFCGFB5@FFFFFFF6AAAFFFFFFFFFFFF;>F:0:?BB<>>;1(.4:BFFGFFFBFGFBFBF>DBFFF661>(<11410(4,4)(.018:6050<49)<):2.8(()((
@M00689:251:000000000-CJTJ5:1:1101:14448:7065 2:N:0:12
CGACGACCATGCAGCACCTGTATCTCGGTTCCCGAAGGCCCTTCGTTGCTTCCAACAAATTCCGAGTATGTCCAGACCTGGTAAGGTTCCTCGCGTTGCGTCGAATTAAACCACATGCTCCACCACTTGTGCGGGTCCCCGTCAATTCCTTTGAGTTTCATACTTGCGTACGTACTCCCCAGCCGGCTCACTTATCGCTTTTGCTTCGGCCCCGAGACTTCCCCTCCCCCACCCCCTTGACCATCTTTTCACCCACGGACACCCAGGGTACTAACCCCTGCACGCCCTTCCCC
+
GGGGGGGGGGGGGGFFGGGGGGGGGGE?GGGFGEEFGDF,CFGG<FFEFGFGGEFG<CEFFGG8B:FDGDFG9?BADFGF8F<?=FFFGGGGGGBFG+@?CGBB+A@,9,CF:FFG,D@FGFGG8DFG9E,@@+>6@CGG6DG7+CEGFGGG7,@DFGG+?9AEE0A>=8>0@6<BGEGGFA)-(/(6>*8C?48;5:?FFF4;C4)((.,((,.(-,466)((((-25<)(-37(((.))*)..))644-).,(((-(,((--(.(,83)).)(((4(((((((((((((((
@M00689:251:000000000-CJTJ5:1:1101:19209:7083 2:N:0:12
CGACGACCATGCACCACCTGTACACCAACCACAAGGGAAACTACATCTCTGCAGCGATCTGGTGTATGTCAAGCCCAGGTAAGGTTCTTCGCGTTGCATCGAATTAATCCACATGCTCCGCCGCTTGTGCGGGCCCCCGTCAATTCCTTTGAGTTTTAGCCTTGCGGCCGTACTCCCCAGGCGGGGCGCTTAATGCGTTAGCTACGACACAGCGGCCGTGGAAGCCCCCTACACCTAGCGCCCACCGTTTACGGCATGGACTACCCGGGTTTCTAATCCTGCCCGCCCCGTCT
+
GGGGGGGGGGGGGGGGFGGGGGGGGGDGGGEG<F8ECGGGGGGGGFGGGGDGGGGGGGGGEAFGGFGGEGCDDCGGGGFGDFFGGFGGGGFGCGGCGCFGGC8FGAFGGGGGGGGGGGG8CEDEEG6E=EC+=@@CEGDGGGCFGFGGFG7,5EFFGE>CFFF)::=>B=BAAFFEGFGD>>56;B>19BB<)5)6>?:,4:AFF6:>0;:2(1(9B7909678(408DD5<??G?:<?>6D>(4:>??:1<:0>(-(3:?<??F?0>(--(-.).-.<<)(.((((,(((((
@M00689:251:000000000-CJTJ5:1:1101:9922:7096 2:N:0:12
CGACGACCATGCAGCACCTGTACACCAACCACAAGGGAAACTACATCTCTGCAGCGATCTGGTGTATGTCAAGCCCAGGTAAGGTTCTTCGCGTTGCATCTAATTAATCCCCATGCTCCGCCGCTTGTGCGGGCCCCCGTCAATTCCTTTGAGTTTTAGCCTTGCGGCCGTACTCCCCAGGCGGGGCGCTTAATGCGTTAGCTACGACACAGAGGCCTTGGAAGCCCCCTCCACCTAGCGCCCACCGTTTACGTCCTGGACTACCAGGGTCTCTACTCCTTGCTTCCCTTTCT
+
GGGGGGGGGGGGGCEGGGGGGGGGGGC@GG,DEFFFFF,6FGFG,CFGGGGGGCF>@FFGB<FEF9EEFGA,5CFFAF7F9EFFFGGGGGFECFG:F9EF,=;EF9?FFG,@,@>F=DF+AE6EGG?D,@+8C@BECG6CD86E;BFGFG7<DGGGGA:BFFF5@55==5@):@AFGF48FB=220>>9BF:2))6;<B0(<<)5(,3(4?270360)843:6.2???C<)((4<<28?((>92:?(41:(4(..((),,3)(.()50(4(().)).50)).()))).))))-
@M00689:251:000000000-CJTJ5:1:1101:13669:7127 2:N:0:12
CGACGGCCATGCATCACCTGTACACCAACCACAAGGGAAACTACATCTCTGCAGCGATCTGGTGTATGTCAAGCCCAGGTAAGGTTCTTCGCGTTGCATCGAATTAATCCCCATGCTCCGCCGCTTGTGCGGGCCCCCGTCCATTCCTTTGAGTTTTAGCCTTTCGTCCGTACTCCCCCGGCGGGGCCCTTAATGCGTTACCTACTCACCAGAGGCCGTTGCACGCCCCTACACCTCGCGCCCACCGTTTACGGCATGATCTACCGGGGTCTTCAATCTCGGCTTGCTCTGTCTT
+
GDGGFGGGDGGGGGGGGGGGGGGGGGCFGGCF86CC@<,,CF,C,CFDGG<F<8E+@FFG<FGGG,CCFG,55CFG8C<F<CE8FCFGGGCF@FG:FDEF6,,@E,,AEGDGAFDGDGG=EEDGEG=D,E+6+@@E8E67:+4?EFGCFG+,4@DGG;0BFFF=C>1:>9BBFBCBCA*)05(.3(,(36?4)6<A0:4:(4)-:),).422(4(2304(2())((-7/*.1(,*((,7(3B903:(4<7?5((--,0).6.)..((((((()-)))-).(,((((().).))))
@M00689:251:000000000-CJTJ5:1:1101:16966:7142 2:N:0:12
CGACGGCCATGCACCACCTGTACACCAACCACAAGGGAAACTACATCTCTGCAGCGATCTGGTGTATGTCAAGCCCAGGTAAGGTTCTTCGCGTTGCATCGAATTAATCCACATGCTCCGCCGCTTGTGCGGGCCCCCGTCAATTCCTTTGCGTTTTAGCCTTGCGGCCGTACTCCCCAGGCGGGGCGCTTAATGCGTTAGCTACGACACAGAGGCCGTGGACGACCCCTACACCTAGCGCCCACCGTTTACGGCATGGACTACCCGGTGACCTCAATCTGGCTACCTCTGTCTT
+
GGGGGGGGGGGGGGGGGGGGGGGGGGGGGGGGGEFGDGGGGGGGGGGGGGGGGGGDGGGGCEGGGDGGGGEEEGGGGCFGCEGGGGGGGGGGGGGFGFGGCFGGGFGFGGCF,@,EAGGCEGCGEGFG8E8=+CGGGGDCD+;CCFGGFGF,3;E>D;5BFFE5@A=BFB>FDFFFD@FC?=>F>>>B1(3(.6AA1340(6:)<0(9018(52:?166(31(((,,799.3(8F:(40(7E9(1431:?0<023(((..5)..4,(4((,).))(,)-.)))()(,))))..))
@M00689:251:000000000-CJTJ5:1:1101:26236:7154 2:N:0:12
CGACAACCATGCAGCACCTGTACACCAACCACAAGGGAAACTACATCTCTGCAGCGATCTGGTGTATGTCAAGCCCAGGTAAGGTTCTTCGCGTTGCATCGAATTAATCCACATGCTCCGCCGCTTGTGCGGGCCCCCGTCAATTCCTTTGAGTTTTAGCCTTGCGGCCGTACTCCCCAGGCGGGGCGCTTAATGCGTTCGCTACGACACAGAGGCCGTGGAACACCCCTACACCTAGCCCCCACCGTTTACCGCATGGACCAACAGGGTCTCCCATCCCTGCTGACCTCTTC
+
FGGGEEGGGGGGEGFFFGGGGFC<FC<EFGGGDFFFGGGGGGGGGAF<EAFFGGGGEFGFGFGGGFGGGGGGGGGGGFGGGFGGGGGEFGGGGGECFGGGGGCGFGGEFGGGGGGGGGGEGGCEEGGG?D6+=CGGGGGGGGGGGFGGFGGA?EGGGG7+?AE5CABA9AADFFFFGDDD4((6(134>FFBA):A9<?((4<((,(439(,((,1(,,((-2(.46>GD>F3:4(()(((7(((3(4??24)(-((,()3(((-,216BB(.)(.)(,()).()).,.),-)
@M00689:251:000000000-CJTJ5:1:1101:15723:7173 2:N:0:12
CGACGGCCATGCAGCACCTGTACACCAACCACAAGGGAAACTACATCTCTGCAGCGATCTGGTGTATGTCAATCCCAGGTAAGGTTCTTCGCGTTGCATCGAATTAATCCAACTGCTCCGCCGCTTGTTCGGGCCCCCGTCCATTCCTTTCATTTTTATCCTTGCGGCCGTACTCCCCCCGCGGGGCGCTTAATGCGTTAGCTACCACCCAGACGCCGTGGACGACCCCTCCCCCTCGCGCCCCCCGTTTACGGCATGGACGCCCCGGGTATATCATCCCGGCTGCTCCGTCT
+
FGFGECFGGGGGGGEEFGGGGC,,EECAFG@F86@<,;;<EFEG8@F@FGF<,,@C+,@6,:5@4:CCEGCG,C,AE=D5<<<<?CFGGFB,48F+@,@=+>88=,CF9E9,944C4=A++A+@++6,,7+++@==6@81C++=2;DC@++,,8ED??+<+5C6@508885)<>AEC2*)/6,(.,-(,(842))6(-,(-642.(.,-2((.(4099900<?0-4((91)4(33((((,2<((-24((.,62((,-4(5)(((4((3,(-)).))).),((,((().).8((
@M00689:251:000000000-CJTJ5:1:1101:17089:7193 2:N:0:12
CGACGGCCATGCATCACCTGTACACCAACCACAAGGGAAACTACATCTCTGCAGCGATCTGGTGTATGTCAAGCCCAGGTAAGGTTCTTCGCGTTGCATCGAATTAATCCACATGCTCCGCCGCTTGTTCGGGCCCCCGTCAATTCCTTTGAGTTTTAGCCTTGCGGCCGTACTCCCCAGGCGGGGCGCTTAATGCGTTAGCTACGACCCAGCGGCCGTGGACGACCCCTACACCTCGCGCCCACCGTTTCCGGCCTGGCCCCCCAGGGTTTCCACTTCTGTCCCCCCCTCTCTT
+
GGGGGGGGGGGGGGGGGGGGGGGGGGGFGGDGA@FCFGGGGGGGGGGGGGDGFFGGGGGGGFFFG9FGFG<EDFGGGFGGCEGGGFGGGG7FEFG7FFGG>E=FGEGGGGCG@F@FDGGCGGCEEEFG,@6@CEGGGGCCCC+CFFGGFG8,4E@FGCCFFFF5CA9AFAB4ADF@GD;:):2(309>FF66)<2<>::03<<<<(-4(314(-(7>42-70(-477;D5):(8C:(((,4B>?FF(31(4)((6>F<<(38(-4-,-(.(---6))).4))))).,((,(,2))
@M00689:251:000000000-CJTJ5:1:1101:10265:7197 2:N:0:12
CGACGGCCATGCATCACCTGTACACCAACCACAAGGGAAACTACATCTCTGCAGCGATCTGGTGTATGTCAAGCCCAGGTAAGGTTCTTCGCGTTGCATCTCATTAATCCCCCTGCTCCGCCGCTTTTTCGGGCCCCCGTCACTTCCTTTGAGTTTTAGCCTTTCGGCCGTACTCCCCAGGCGGGGCGCTTAATTCGTTAGCTACGACACAGAGGCCGTGGAAGCCCCATAAACCTTGCCCCCCCCCGTTACGGCCTGGACGCCCAGGGTCTACAATCCTGGCTCTCCTTTCT
+
GGGGGFGGGGGGGGGGGGGGGGGGGGFCGGCGFFCFCF,6FGAF@FFFGGECFFFE@FGGCFFGGAGFGG9,,CDFFEDF<??EGFFGGGBF8CG7FA@E,,,CE9BDEF,@+@+EFGG6EE8CGG+E,@+@>CCEGG8ED++?DFGGFF:,4@<FF9CBFFE<AA5=A8>):>C7CD;;9255399(66:1))).-8?10<DA?<(((4((,.,:((((,(5(((--**),)-73))((351(-3((.((-3(3(2114((((-,8((,((-).,-83))(,().)1))..)
@M00689:251:000000000-CJTJ5:1:1101:23893:7201 2:N:0:12
CGACGACCATGCATCACCTGTACACCAACCACAAGGGAAACTACATCTCTGCAGCGATCTGGTGTATGTCAAGCCCAGGTAAGGTTCTTCGCGTTGCATCGAATTAATCCACATGCTCCGCCGCTTGTGCGGGCCCCCGTCAATTCCTTTGAGTTTTAGCCTTGCGGCCGTACTCCCCAGGCGGGGCGCTTAATGCGTTAGCTACGACACAGAGGCCGTGGAAGACCCCTACCCCTAGCGCCCACCGTTTACGGCATGGACTACCAGGGTATCTAACTCTTGCTGACATATCC
+
GGGGGGGGGGGGGGGGGGGGGGFGGGGGGGGGGGGGGGGGGGGGGGGGGGGGGGGGGGGGGGFGGGGGGGGGGGDFFFGGGCGGGGGGGGGGGGGGGGAFGGGGGGGGFGGGGGFGGFFCCGG>+@EGGFGGCEGEGGDE8+?CGFGGFGFFFGGGGGFCFFBB55>A=AFDF@CFC@GGFFFF;FFFFFFFFF<BF?B61<997<?;(2(,(42(31((34<?<?B:D*08((9:((.-676::?>?F??)(404(3,,)).,4346(.(.--6:))6-52))))()))-.)
@M00689:251:000000000-CJTJ5:1:1101:20416:7244 2:N:0:12
CGACAGCCATGCAGCACCTGTACACCAACCACAAGGGAAACTACATCTCTGCAGCGATCTGGTGTATGTCAAGCCCAGGTAAGGTTCTTCGCGTTGCATCGAATTAATCCACATGCTCCGCCGCTTGTTCGGGCCCCCGTCAATTCCTTTTAGTTTTAGCCTTGCGGCCGTACTCCCCCGGCGGGGCGCTTACTGCGTTACCTACGACCCAGAGGCCGTGGCAGACCCCTACCCCTACCGCCCCCCGTTTACGGCATTGACTCCCCGGGTCTCTACTCCCTACGCCCACTTCT
+
GGEEGGGGGGGGG<FFGGGFGGGGFGGFGGGGGGGDEGGFGGGGGGGGGGGGGDGGGGGGDG@,AEGFGGGGDGFGGECEEGFGGGGFGGDGDGGCF@GFB,,EF,?FGDEF,E9EDFDEGG6C8A+D,@BE+@>CEGGGG+AFGFGGDE+,=DGAFC?DF965CA9=5:AAA=E5F=***5(36(-79>?0)6-9:???(--)((4(3(81(.88:1;0140(,23.9C504<FB:(.-4B0(4(4:?(2<410(()).5-).((-44((,)).).3:((.(((-(,(,)))
@M00689:251:000000000-CJTJ5:1:1101:20398:7252 2:N:0:12
CGACAGCCATGCAGCACCTGTACACCAACCACAAGGGAAACTACATCTCTGCAGCGATCTGGTGTATGTCAAGCCCAGGTAAGGTTCTTCGCGTTGCATCGAATTAATCCACATGCTCCGCCGCTTGTGCGGGCCCCCGTCAATTCCTTTGAGTTTTAGCCTTGCGGCCGTACTCCCCAGGCGGGGCGCTTAATGCGTTAGCTACGACCCAGAGGCCGTGGAAGACCCCTACCCCTAGCGCCCCCCGTTTACGGCCTGGCCTACCCGGTGATCTAATCCTGGCCGCCCTTTCT
+
GGGGGGGGGGGGGGGGGGGGGGGGGG?EGGEGGGCGCFFGGGAGGGGGGGGGGFGECFGGGGGGGCGGGGAFGGGGGGGGCGFGGFGGGGFGGGGGG9DG>EEGGCEFGG?GEG9EDGGEGGCEEGFF8D88EEEGGGDGGCCGGFGGFGD;CEGGGG6FFFF5@8@BF=B>AFFFGFD45>9@@>@0>>::6<5>>F?1:BB4<(2;(0(,(,4::6B(-0)((4:4C9::08FF???(4>9(496?F08<269((1:(2)((4,40(((.6))4-8)))(,(,((,,()6)
@M00689:251:000000000-CJTJ5:1:1101:10131:7283 2:N:0:12
CGACGGCCATGCAACACCTGTACACCAACCACAAGGGAAACTACATCTCTGCAGCGATCTGGTGTATGTCAAGCCCAGGTAAGGTTCTTCGCGTTGCATCGAATTAATCCACATGCTCCGCCGCTTGTGCGGGCCCCCGTCAATTCCTTTGAGTTTTAGCCTTGCGGCCGTACTCCCCAGGCGGGGCGCTTAATGCGTTAGCTACGACCCAGAGGCCGTGGAAGACCCCTACCCCTAGCGCCCACCGTTTACGGCGTGGGACACCAGGGTATCTCATCCTTGCCGCTGTGTCT
+
GGGGGGGGGGGGGDEFGGGGGGGGGGGGGGEFEFFGEC66EFEFCEFGGGCCF@FB+EFGGCFFF6FAFGA<,CFGFF7EDFG?GFGGGGGGEGG7FEDG+E,@F9?FGGFFEGCF8FFCGGCGCG@E,E68>EGGGGGGGD6CFFFGFG:,@DEGGACBFFF5CA>AA5AFDFFBFD4/)82::FF0>>?()-6<(3443>A)4(-7(3446?6:61903()(4:::><53(.C808?F9>B03:(.42:>((4(-(-,(((.10((,((,.-)6))6)).(((,((,(-62
@M00689:251:000000000-CJTJ5:1:1101:11158:7305 2:N:0:12
CGACAGCCATGCACCACCTGTACACCAACCACAAGGGAAACTACATCTCTGCAGCGATCTGGTGTATGTCAAGCCCAGGTAAGGTTCTTCGCGTTGCATCGAATTAATCCACATGCTCCGCCGCTTGTGCGGGCCCCCGTCAATTCCTTTGAGTTTTAGCCTTGCGGCCGTACTCCCCAGGCGGGGCGCTTAATTCGTTAGCTACGACACAGAGGCCGTGGAAGACCCCTACCCCTAGCGCCCCCCGTTTACGGCATGGCCTACCCGGGTATCTAACCCTGGCTCCTCTTGCC
+
GGGGGGGGGGGGGGGGGGGGGGGGGGGAFGCFC<CEFE<EFGGGCEGGGGGGGGGEBFFGECFGG9FGGG,9AEFG<ECFBDGCGFGGGGFFEGG7FFGGC8EFDAEFFG9E:E9EFGGCEGCGEGGG8E>@+@CEGGDEDD8DGFGGFG+35<EGG;;=FFE@C@585)::>4A:FD4*28>BB01((42,64)6:B?019<9?(,919B8(506<6900(5.(4:0C3<<<0F08:019>9(9>;<B:(6(,3(-27(.)(4:(((-((,.)6-6(4,((2(),,2.)))(
@M00689:251:000000000-CJTJ5:1:1101:4344:7312 2:N:0:12
CGACAGCCAGGCACCACCTGTACACCAAACACAAGGGAAACGACAACTCTGCAGCGAGCAGGGGGAGGACAAGCCAAGGGAAGGTGAGGCGCGTGGCAGCGAATGAAACAAAAGGCAACGCAGCGGGTGCGGGCCCCGGTAAAATCCTGGGAGGGGTAGACGTGAGGAAGGACGACCCAGGGGGGGAGAGTAAGGCGGGAGCGACGAAAGAGAGGAGGGGGAAGAACAGGAAAAAGAAGGACACGAGTGGAGGGCAGGGGAGGAAAGGGGAGAGAAGACGGGGGGACGGGGCAAG
+
;6686@=C6,6=6;:<:86666<66;@C,:;;CCFC:CACC6@+@6,,:,<,6EAFE+++:@+@+6+8,,:A<,:4BC<,B<CC4A5,,48+844=+?++6>B+,8>,,,8,6,>,,3666+65++@*4*@@C@1>:*14)1=++)*2*01:?****1101)(/(/3)(.(4(-31*,197(-7>B(-,()-6<?(4-(-,((4(-4,4(.,(-8((-(69,4:3(((**0,((*-(((3(.,(((-(((.(49(-(-4((((-(((.471((,44,((,((-(((((,4((-,-
@M00689:251:000000000-CJTJ5:1:1101:12584:7313 2:N:0:12
CGACAGCCATGCAGCACCTGTACACCAACCACAAGGGAAACTACATCTCTGCAGCGATCTGGTGTATGTCAAGCCCAGGTAAGGTTCTTCGCGTTGCATCGAATTCATCCACATGCTCCGCCGCTTGTGCGGGCCCCCGTCAATTCCTTTGAGTTTTAGCCTCGCGGCCTTACTCCCCAGGCGGGGCGCTTAATGCGTTAGCTACGACACAGAGGCCGTGGAAGCCCCCTACACCTAGCGCCCCCCGTTTCCGGCCTGGACCACCCGGGTATCTAAACCTTGCTTCCCTTTTC
+
GGGGGGGGGGGGGGGGGGGGGGGGGGGGGGCGCEDEGG<@FGGGFGGGGGGGFFGE@FGGGGGFF<FCFGDD@FGGDEFFDCFCFFGGGGGGCGGCF<EGB8,@E,AFGGGG8EFGFGG8EEEGGGEG=E8@6CGGGG8GG8=DFFGGFG@::EFGG9?FFF50>>9>F)4*<EFFGFCGA>9299B96BF0)6)60:?6(:A4>607(4<8(41:BB6(,(,(,4:<D)).,:C72):965>(3;03::0<21;162-401(-:(,(((().-.)),4())()-))()),.)
@M00689:251:000000000-CJTJ5:1:1101:22391:7317 2:N:0:12
CGACGACCATGCATCACCTGTACACCAACCACAAGGGAAACTACATCTCTGCAGCGATCTGGTGTATGTCAAGCCCAGGTAAGGTTCTTCGCGTTGCATCGAATTAATCCACATGCTCCGCCGCTTGTGCGGGCCCCCGTCACTTCCTTTTAGTTTTAGCCTTGCGGCCGTACTCCCCAGGCGGGGCGCTTAATGCGTTAGCTACGAACCACAGGCCGCGGACGACCCCTACAACTCGCCTCCACCGTTCACGGCATGGGTCACCAGGGTATCTACACCGGGCTCCTGTTCAC
+
GGGGE7FGGGGGGGFFGGGGGGGAGGFGG:CGCCEECF<FFGGGGFGFFAFGGFF:F<DF<,B,F<FFGGF,BFBFFE?GG9F<FGFGDA:F8@FECFEF>C8EFA,9FFCGG8,@FG68EGCEE6+@=EECEE>CEC+@C71?8*;D7F7@FA::D@+BFFE)8@)84:-7<BE2:>D78>@(6;B99>?05).498?0<DBF?(((-4:(,(4:<B0>0-(7>09093),(5C:)((((0((.86.1((.8(20701((..877.4024)-)6)),4((3(((-())))))
@M00689:251:000000000-CJTJ5:1:1101:25975:7317 2:N:0:12
CGACGGCCATGCAGCACCTGTACACCAACCACAAGGGAGACTACATCTCTGCAGCGATCTGGTGTATGTCAAGCCCAGGTAAGGTTCTTCGCGTTGCATCGAATTAATCCACATGCTCCGCCGCTTGTGCGGGCCCCCGTCAATTCCTTTGAGTTTTAGCCTTGCGGCCGTCCTCCCCAGGCCGGGCACTTAATGCGTTAGCTTCGAACAAGAGGCCGTGGAAAACCCCCACCAACAGAGCCCAACGTTTTAGGCATGGGCGACCGGGGTATCAAATTCTGGCGTACCTGTTCC
+
GDEGGGGGGGGGCFGGFGGGGGGGGGGGGGGGGGGGGGGGGFFGGAF9FF@EFGGG@FGGFG<8FFGFGGGFD@FGCEFGGGGGGGGFGCGGCGGEGDGGEG8E@FGFG,?,A@9EGGGGGGGGGGF@2EEEEGGEEGGGGGGGGAGFFC8CEDCAFC?8ABB))>=)4>9(9@EF*585?B(3(06(4())9C)41;@;16)).-((4((43(32(4163())(381*).(((*(,.(.(02((-((,.()(),3).8,((((-(,-((-,4))--).))))--(,,.)))).
@M00689:251:000000000-CJTJ5:1:1101:12551:7327 2:N:0:12
CGACAACCATGCATCACCTGTACACCAACCACAAGGGAAACTACATCTCTGCAGCTATCTGGTGTATGTCAAGCCCAGGTAAGGTTCTTCGCGTTGCATCGAATTAATCCCCATGCTCCGCCGCTTGTGCGGGCCCCCGTCAATTCCTTTGAGTTTTAGCCTTTCGGCCTTACTCCCCCGGCGGGGCGCTTAATGCTTTAGCTACGTCCCAGCGTCCGTGGAAGACCCCAACACCTACCGCCCACCTTTTACCGCCTGGACTACCAGGGTATCCAACACCGACCCTCTTCTCC
+
FGGG@:FGGGGGGGGFGGGGGF6EFG6CFGCFGCEFGC@EF,CFEFGGGGEFEFG8CFF<A<F<F<FAFGDF,CFG8C,BA<EGGGGGGG7C8FF+@5EF8>=EFCEFFG,D,@,E;EG+@E=CEG+D,@+@CCGGEE>CG++DFFFGFG93DFFGG;=@AFF*>)8>A))*=ECCFF*3*:)620>(29B()6):).66592).(..(430((--40:(46)(.3:2C*)4(4C:((.4159(-8()6722)42(2(0172((1820(.())).),-2((,(((((())-).
@M00689:251:000000000-CJTJ5:1:1101:27923:7332 2:N:0:12
CGACGGCCATGCATCACCTGTACACCAACCACAAGGGAAACTACATCTCTGCAGCGATCTGGTGTATGTCAAGCCCAGGTAAGGTTCTTCGCGTTGCATCGAATTAATCCACATGCTCCGCCGCTTGTGCGGGCCCCCGTCAATTCCTTTGAGTTTTAGCCTTGCGGCCGTACTCCCCAGGCGGGGCGCTTAATGCGTTAGCTACGACACAGAGGCCGTGGAAGACCCCTCCACCTAGCGCCCACCGTTTCAGGCCTGGCCTACCAGGGTATCTAAACCTGGGTTCGCTGACT
+
GEEFBCCFGGGGGGGFGGGGGGGGGGGGGGGGGGGGEGGGGGGGGEGGGGFGGGGDFGGGGGGGGGGGGGGGGG@FGGGGGGGGGGGGGGGGGGGGGGDFGGGGGGGGGGGGGGGGFFGGGGGGGGDGGGGGGGGGG8CEDGEFGFGGFGGFG3EGGGGFFFFFFAF>ABFFD=CEGFGGFFFBBF;;B>??<><4>044<<24<?:2-(.,4>?F101(3(870318D<),((9(,.4,4>(((40(870)624(,(3(.)4<(,)((,().)).),14(((((((((((,)
@M00689:251:000000000-CJTJ5:1:1101:22390:7335 2:N:0:12
CGACGACCATGCATCACCTGTACACCAACCACAAGGGAAACTACATCTCTGCAGCGATCTGGTGTATGTCAAGCCCAGGTAAGGTTCTTCGCGTTGCATCGAATTAATCCACATGCTCCGCCGCTTGTGCGGGCCCCCGTCAATTCCTTTGAGTTTTAGCCTTGCGGCCGTACTCCCCAGGCGGGGCGCTTAATGCGTTAGCTACGACACAGAGGCCGTGGAAGACCCCTACACCTAGCGCCCACCGTTTACGGCCTGGACTACCCAGGTCTCTAACCCTGGCCTCCCGTTCC
+
GGGGGGGGGGGGGGGFGGGGGGGGGGDCGGGGF@CFGGGGGGGGGGGGGGGGGGGGGGGGFGGGGEGGGGAEEFGGGGGGGGGGGFGGGGFGGGGDGFGGEFEGGFFGGGGGDF9EFGGCGGCGEGEG?EB>=CGGGGGGG7CGGFGGFGG7FGFGG;DFFFF5C==AA=A):BFFG@*2?@=@(199>>F<AA>B;?:26ADFF??>7B?335:??(-(,(5..4:?DDFF(4FF?<709BB1:?B0:089:10(((4(4824:(,4(.)-.).)),41(48()(,,-((((
@M00689:251:000000000-CJTJ5:1:1101:25975:7337 2:N:0:12
CGACGGCCATGCAGCACCTGTACACCAACCACAAGGGAGACTACATCTCTGCAGCGATCTGGTGTATGTCAAGCCCAGGTAAGGTTCTTCGCGTTGCATCGAATTAATCCACATGCTCCGCCGCTTGTGCGGGCCCCCGTCAATTCCTTTGAGTTTTAGCCTTGCGGCCGTACTCCCCAGGCGGGGCGCTTAATGCGTTAGCTACGACACAGAGGCCGTGGCAGACCCCTACACCTCGCGCCACCCGTTTACGGCCTGGACTACCAGGGTCGCTAATCCCGGCAGCCTCGTCT
+
GGFEFGEFGGGGGGGEGGGGGGGGGGGGGGGGGGGGGGGGGGGGGGGGGGDGGGGGGGGGGGGGGGGGGGGGGGGGGFFGGGGGGGGGGGGGGGGEGGGGGFFGGGGGGGGGGGGGGGGCGGGGCEDF8DCCGGGGGGGGDCGGGFGFAFF;@;FGGGGFFFF5=>ABFFFFFFFFGDFG>=27(4>962?264))44:6(5))5<(,,4:(80(,8636>(460:4?7C)8>:9((-3(4<(1:<;0:72>029(4(8(1)5:7))(,3(,--4().-)(((((-,.((-(.
@M00689:251:000000000-CJTJ5:1:1101:18989:7349 2:N:0:12
CGACAGCCATGCACCACCTGTACACCAACCACAAGGGAAACTACATCTCTGCAGCGATCTGGTGTATGTCAAGCCCAGGTAAGGTTCTTCGCGTTGCATCGAATTAACCCACATGCTCCGCCGCGTGTGCGGGCCCCCGTCAATTCCTTTTAGTTGTAGCCTTGCGGCCGTACTCCCCAGGCGGGGCGCTTAATGAGTTAGCTACGACCCAGCGGCACTGGACGACCCCCACACCTAGCGCCCCCCGTTTACGGCAAGGGCCAGCAGGGTACATTATTCCGGCAGCCCCTTTT
+
FGGGG@FGGGGGGGGGGGGGGGCAFFGGG@@F<@ECGGGGGGGGGEGFGGGG<AFDCFGGD,FDEGFBFGGGFE@FFCCFFFEFEFFEGC7FG4@FFF8,,9@9=;,,994@?EG8;,++@=EC+616@,6+=C+6=E>1+9C+;<+?3C+,@<,,5@F+403)8855):=9ADFF5>4885>13;B99(,46<9)..-))))..8(-(2(((44>0((.4<(,(49BD37130D?:)(2(.1,,7>:((-4((-,(,4,(-2(4:0:0(()))).))))(-(-((.-((())
@M00689:251:000000000-CJTJ5:1:1101:24743:7387 2:N:0:12
CGACGACCATGCAGCACCTGTACACCAACCACAAGGGAAACTACATCTCTGCAGCGATCTGGTGTATGTCAAGCCCAGGTAAGGTTCTTCGCGTTGCATCGAATTAATCCACATGCTCCGCCGCTTGTGCGGGCCCCCGTCAATTCCTTTGAGTTTTAGCCTTGCGGCCGTACTCCCCAGGCGGGGCGCTTAATGCGTTAGCTACGACCCAGAGGCCGTGGAAGCCCCCTACACCTAGCCCCCACCGTTTACGCCATGGACTACCGGGGTCGCTCATCCTGGCTACCCTGCAG
+
GGGGFGGGGGGGGGGGGGGGGGGGGGGGGGGGGGGGDGGGGGGGGFGGGGGGGFGGGFGGGGGGGGGGFGFGFGFGGGGGGGGGGGGGGGGGGGGGGGGGEGGGGGGGGGGGGGDFGGGGGGGGGGGGCDEEGDGGGGGGGG6FGFGGFGGGGGGGGGFFFFFC9>A=5>A=DBEEEDGGF=9;>;B012:24A))44<<<B<>218;11::04(:?>969()(.(-8DC56??FB?)(((77B>09117(43(,(42()),((4(-433(-((,3))-,2(2(-((.4.(((
@M00689:251:000000000-CJTJ5:1:1101:24724:7391 2:N:0:12
CGACGACCATGCAGCACCTGTACACCAACCACAAGGGAAACTACATCTCTGCAGCGATCTGGTGTATGTCAAGCCCAGGTAAGGTTCTTCGCGTTGCATCGAATTAATCCACATGCTCCGCCGCTTGTGCGGGCCCCCGTCAATTCCTTTGAGTTTTAGCCTTGCGGCCGTACTCCCCAGGCGGGGCGCTTAATGCGTTAGCTACGAAACAGAGGCCGTGGAAGACCCCTACACCTAGCGCCCACCGTTTCCGCCCTGGACTACCAGGGTCTCTCACCCTGGCAGCCTTGTCT
+
GGGGGEGGGGGGGGGFGGGGGGGGGGGGGGGGGGGGGGGGGGGGGFGGGGGGGGGGGGGGGGGGGGGGGGGGGGGGFFGGGCFGGGGGGGGGGGGGGGGGGGGGGGGGGFGGGGGG8EGGGGGGGGGGDGGGGGGGGGGGGGGGGFGGFGG7FGGGGGGFAF@@EFB=BABADB63C@GGFDFBB(3;B9:?46<<BBBF<4A<)(4(,4(47(8:669090)(47<15/7,(493(,((-.((10(3(().2(---(-,.)((,),418(.)6)--32:((((((,(),))-
@M00689:251:000000000-CJTJ5:1:1101:19149:7428 2:N:0:12
CGACGACCATGCAACACCTGTATCTCGGTTCCCGAAGGCACTTCGTTGCTTCCAACAAATTCCGAGTATGTCAAGACCTGGTAAGGTTCCTCGCGTTGCGTCGAATTAAACCACATGCTCCACCACTTGTGCGGGTCCCCGTCAATTCCTTTGAGTTTCATACTTGCGTACGTACTCCCCAGGCGGCTCACTTATCGCTTTTGCTTCGGCCCATAGACTTCTCATCCCCACCCCCAGTGCTCCACTTTTACCGCCAGGCTCACCCGGTTTTCCAATCCCTGCCTCCCCTTTCTTT
+
GGEGGGGGGGGGFEEFGGGGGGGGGGC?FGGGGE7@@+F8FGGG@FGFEGCGGCFFFE8EFGGGDFGCFDGGCC@FFGGGDG9ECCFGGGFFEG@FG:C8CECC=EDEF,EFEG8E,DFGFCFGGFGG8F,@E+@@@@DFDCE6+=CFFGGF,,5EFFGCFA>EE390:=>=@C@DFFGG>59>)5(-8)7;4)7)2;;<0<>@4>E120(:0(/.)5-694>A4)6?G*7(3;G1(8)))*,((.)4)-))((-((,(((,-4.(((((,-).)).,),),(.)(-(((,5)-.
@M00689:251:000000000-CJTJ5:1:1101:13718:7428 2:N:0:12
CGACAACCATGCAACACCTGTACACCAACCACAAGGGAAACTACATCTCTGCAGCGATCTGGTGTATGTCAAGCCCAGGTAAGGTTCTTCGCGTTGCATCGAATTAATCCACCTGCTCCGCCGCTTGTGCGGGCCCCCGTCAATTCCTTTGAGTTTTAGCCTTTCGGCCGTACTCCCCAGGCGGGGCGCTTAATGCGTTCGCTACGACCCCGAGGCCGTGGCAGCCCCCTACACCTATCGCCCCCCGTTTACGGCATGGACTCCCCGGGTACACACCCCTTGCTGCCCGTTCT
+
GEFGGGGGGGGGFFDFGGGGGEGGGGGGGGCGGE8FGC<,CFEFEEGGGGCGA8F++CFGFDD<F<FACF@<@FFG<C@B,9C8EEGGGGFGGGG:F<EF>E,EFFFBFG,@,@=EFGG6CGCEGG6D,@++6=EECEDGG+@FFCFFFG8,59EFF,5=AFE*>@):=5>A@2C=F=*@44@B((6(49?62<))-2,(-7:(3(-7((21(((4:99030(,(,(4))08>1F<,))((73179(:7:(6,-(1,,4042(.(-(((4())))(((((((.)))((((,.(
@M00689:251:000000000-CJTJ5:1:1101:23932:7432 2:N:0:12
CGACGGCCATGCAACACCTGTACACCAACCACAAGGGAAACTACATCTCTGCAGCGATCCGGTGTATGTCAAGCCCAGGTAAGGTTCTTCGCGTTGCATCGAATTAATCCACATGCTCCGCCGCTTGTGCGGGCCCCCGTCAATTCCTTTGAGTTTTAGCCTTGCGGCCGTACTCCCCAGGCGGGGCGCTTAATGCGTTATCTACGACACAGAGGCCGTGGAAGACCCCTACACCTAGCGCCCACCGTTTACGGAGTGGACTCCCCGGGCATCTAATCCTGGCCGCTCTGTTC
+
GGGGGCGGGGGGGGGEGGGFGGGGGGGGGGGGGFGFGGGGGGGGGGGFGGGGGGGGGGGGGGGGGGGGGGGGGGGGGGFGEFGGFGGGGGGDGGGEGGGGGFFGGGGGGGGGGGCGFGG6EGGGEEGGFGGGGEGGGGGGGDCC7@FCFFFGGGGG>;>FFFB)5=BA=@FD@DEBE@<<?BF;09>9;>B09<<<(4:3(-66:1,(-7?1?:6::07(2,38(,,4<3>B0?F:24(,379(:(-430(64(((-8?24.(..,79((,.4-:)).-))(((((-7:3:)-
@M00689:251:000000000-CJTJ5:1:1101:7550:7437 2:N:0:12
CGACGGCCATGCATCACCTGTACACCAACCACAAGGGAAACTACATCTCTGCAGCGATCTGGTGTATGTCAAGCCCAGGTAAGGTTCTTCGCGTTGCATCGAATTAATCCACATGCTCCGCCGCTTGTGCGGGCCCCCGTCAATTCCTTTGAGTTTTAGCCTTGCGGCCGTACTCCCCAGGCGGGGCGCTTAATGCGTTAGCTACGACCCAGAGGCCGTGGAAGACCCCTCCCCCTAGCGCCCACCGTTTCCGGCATGGCCTCCGAGGGTATCTAATCCGTGCTTCCCTGTCCC
+
GGGGGGGGGGGG@FGFFGGGGGGGGGGGGGGGGFGGEEEFGGGGGGGGGGGGGGGGDFGGGGGGFFGGGGGFGGGGGGGGGFGGGGGGDGGEGGGGGGFGG8EFFGFCGGFG:E9FGGGEEGGGGDGGCG6C>?CEGGGEGDEGFFGGFFCFGGGFGG5BCFEEEBFFAA=AFFC@C@GC5B>(7>F;B>FF):A>9?213A):><:1((,4,(46:16(20)(,.4(19)((->>(0:69@((33020:)606>022(,..(,(((((28,)).))4)(-4:()-),63.)),
@M00689:251:000000000-CJTJ5:1:1101:6690:7446 2:N:0:12
CGACAGCCATGCAACACCTGTACACCAACCACAAGGGAAACTACATCTCTGCAGCGATCTGGTGTATGTCAAGCCCAGGTAAGGTTCTTCGCGTTGCATCGAATTAATCCACATGCTCCGCCGCTTGTGCGGGCCCCCGTCAATTCCTTCGAGTTTTAGCCTTTCGGCCGTACTCCCCAGGCGGGGAGCTTAATGCGTTAGCCACGACACTGCGGCCGTGGCAGACCCCTCAACCTAGCGCCCACCGTTACCGTCATGGCCCACCAGGGTATACTATCCTGGCTGCGCCTTGT
+
GGCDFGFFGGFFGFFGGGGGGGGGGGFGGDCGGCFFGFGGGGGGGGGGGGGGGFGGCFGGGGAFG9CFEFGGGGFFGGFGGGCFE=FFGGGGCFGGGGGGDGGGGGGFGFGFGGGF8DFEGG6CBEED,@=+@E>>EEGC+=+?FFGGF7C+<CEDFEGFA+>*:@B=8A8@FFCE,:795<@=23(.31;<<:).2,8(())).(3(-,,))-210(((-(4((4,(**)()(2,()5>6EB6?6((-((.4((-..5(((((((.-4:?)))).)6(.40((((-(,12).
@M00689:251:000000000-CJTJ5:1:1101:12970:7463 2:N:0:12
CGACAGCCATGCAGCACCTGTATCTCGGTTCCCGCCGGCACTTCGTTGCTTCCACCAACTTCCGAGTATGTCAAGACCTGGTCAGGTTCCTCGCGTTGCGTCTAATTAACCCCCATGCTCCACCCCTTTTCCGTGTCCCCTTCAATTCCTTTGAGTTTCATACTTTCGTACTTACTCCCCAGGCGCATCCCTTCTCGCTTTTGCTTCGTCACAGAGCCTTCTCATCCCCACACCCAGTGACCATCGTTTACACCTGAGTCTAACAGGGCATATAACCCTTGCTGCCATGTCCTTT
+
GCEGEGGGFGGFF<FEFFFDFGGGGGC@FGGGGE++8+@+@CFG,EC<@FGFG9,C698EFGGC7@F,<,9C,C95BFF<8C,5,,CCFFGF=C7CF:6+@@++,99,,,5@+@+8,@=EG,DF+CGG,6,3=2+6=EGG+6==9DDFF@D=3@83?;C7C+::C*AA:)>);*9CF5>D*)0:>)/5))0>;):;52252=>EECE2((-())..(/37E)715..2><D;;3D0,().)+,),,-(3())).(((..-)))-))((((()).))(.,((.5)4(.))-.6)).
@M00689:251:000000000-CJTJ5:1:1101:21033:7491 2:N:0:12
CGACAGCCATGCATCACCTGTACACCAACCACAAGGGAAACTACATCTCTGCAGCGCTCTGGTGTATGTCAAGCCCAGGTAAGGTTCTTCGCGTTGCATCGAATTAATCCACATGCTCCGCCGCTTGTGCGGGCCCCCGTCAATTCCTTTGAGTTTTAGCCTTGCGGCCGTACTCCCCAGTCGGGGCGCTTTATGCGTTCGCTACCACCCAGACGCCGTTGGAGACCCCTACCCCTCACCCCCCCCCTTTCCCGCCTGGCCTACCCGGGGTTCCAAACCCGGCCTCCCTGGTCT
+
GGFGGGGGGGFGGFGDFGGFGGGGGGGCFECF@E8@B<@8FGGGCFGEFFFGGCFF+BCFG@FFFCEGEF,,@FFGGFGF96C@BFGGGG7FCFGDGFCG6=EEFB=?FG9F@F=EAGG6EGCE@=@F,@88@@CEGE>EC+6C7FGDFF7,@9@EE;+=AFE):):>BABDDDEFGD4D*829259(3(6()))7(,6((4(-40).(-2,3(4;>(4(4().(,4:D*)312F6(((((714(,2(42)))(((-4((4)(.:(-((-((4())--1((((((.(-()(.6)
@M00689:251:000000000-CJTJ5:1:1101:20164:7539 2:N:0:12
CGACGGCCATGCACCACCTGTACACCAACCACAAGGGAAACTACATCTCTGCAGCGATCTGGTGTATGTCAAGCCCAGGTAAGGTTCTTCGCGTTGCATCGAATTAATCCACATGCTCCGCCGCTTGTGCGGGCCCCCGTCAATTCCTTTGCGTTTTAGCCTTGCGGCCGTACTCCCCAGGCGGGGCGCTTAATGCGTTACCTACGACCCAGAGGCCGTGGAACACCCCTACCCCTCCCGCCCACCGTTTACGGCCTGGGCTCCACGGGTATCCAACCCTGGCTGCTCCTTTT
+
GGCFFGGGDGGGCFGGGGGGGGGGGGGGEE@F<E8C@<F,FFCFGGG<FFGGDAF@BFFG<BFEEFGGEFA@CFCF8CFG<,EEEFFGGG,@=CE:FGGFE=EGGGC9FFEGAFCFFGG+@64@B=6D,E8=6=8BEG8@>D+9EAFG+<+,5:@CG;;C6FE@):A=A2@(55;0A@F4)632117(4(8(6)6<((-((654((-(,,(,(((-66((-(3((,21910(38D3(-,(-.((-1(4-5(6--((--((1((((4806((.))),(41770(((()),())-
@M00689:251:000000000-CJTJ5:1:1101:16071:7563 2:N:0:12
CGACGGCCATGCAACACCTGTACACCAACCACAAGGGAAACTACATCTCTGCAGCGATCTGGTGTATGTCAAGCCCAGGTAAGGTTCTTCGCGTTGCATCGAATTAATCCACATGCTCCGCCGCTTGTGCGGGCCCCCGTCAATTCCTTTGAGTTTTAGCCTTGCGGCCGTACTCCCCAGGCGGGGCGCTTCATGCGTTAGCTACTACCCAGAGGCCTTGGACGACCCCTACACCTAGCCCCCACCGTTTCCGGCCTGGCCCTCCCGGGTTTCTAATCCTTTCTCTCCCTTCCC
+
GGGGGGGGGGGGGGFGGGGGGGGGGGCFGGEFCFCFCFCFFGGG8EFGGGFFGGGF@FGGGDGFGAGGGG9FCFGGFFGGGGGFGGGGGGFGGGGCF,EF>EEFGCCEFGGG,E4E=FG8CGCEEGGG,E8@C@EEEG?EG+1?<@FGFG+,;EFFGA7BFFF)=):@A2:@@FFEGF4*?:801(4179B()6)67:?18A9<?)-.(4<2:(461)80:0)(-42;D>)48?GF(480451(76(:<0)6((((-43(((((-(-(,(((.4.).)-4))..)).(,().((
@M00689:251:000000000-CJTJ5:1:1101:8258:7565 2:N:0:12
CGACGGCCATGCATCACCTGTACACCAACCACAAGGGAAACTACATCTCTGCAGCGATCTGGTGTATGTCAAGCCCAGGTAAGGTTCTTCGCGTTGCATCGAATTAATCCACATGCTCCGCCGCTTGTGCTGGCCCCCGTCAATTCCTTTGAGTTTTAGCCTTGCGGCCGTACTCCCCAGGCGGGGCGCTTAATGCGTTAGCTACGACACAGAGGCCGTGGAAGCCCCCTACCCCTAGCGCCCCCCATTCACGGCATTGCCTCCACGGTCTCCCTACCCGTGCTTCCTCTCCT
+
GGGGGDGEGFGG9FCEFFGGGGGFGGGGGEEGGFGGDCFFGGGGGCF<FGGGGGGGEFGGGFEDFFFGFG<DFGGGGGGG<EFGDFGGGGGGGGGEFGGGDFGGGGGBFFGGGG98,=DECEGGG+8D8@,@8EFGGGDG8D>FGFFGFFFFFAEGG97BA?@)=A):))85=584>A>D>@B2:@>006:4<).6((32394)5:((-1,(23(46(2((()(,28?G3).(29(-(((,5(1(3((6555((,(()5).),1(,(42(,)-(()(..,(((-)))--)(.)
@M00689:251:000000000-CJTJ5:1:1101:8240:7568 2:N:0:12
CGACGGCCATGCATCACCTGTACACCAACCACAAGGGAAACTACATCTCTGCAGCGATCTGGTGTATGTCAAGCCCAGGTAAGGTTCTTCGCGTTGCATCGAATTCATCCACATGCTCCGCCGCTTGTTCGGGCCCCCGTCAATTCCTTTGAGTTTTAGCCTTGCGGCCGTACTCCCCAGGCGGGGCGCTTCATGCGTTAGCTACGACACAGAGGCCGTGGAATGCACCTCCCCCTGTGTGCGCCCGTTTACCGTCTTGACTCCCCAGGGTACCACACCTGGCGCCT
+
GGEE77CFCFGGGGGGGGGGGGGGGGG<CE7FGGC@CE8FGGGFGFFGGGGG9EFDFGGGGGGFGGGFGG@,@FEG@EGGD<ECDGGGGGGGCGGCG9DGEG@F?,CFGGFGAFCFAFGDGGCGGGGF,@C8@ECCGGGGG689?FGCFFFFCEAFF;DAFA555=99@5@=2BFECDG44>2(603(((2(.:A29?028<<).4(3(13<:(4(499>F:)).6)5**041(9(().)(/((.(((..(.),(((,).4)),.(((((.,)-6:0-3:2(.((,(
@M00689:251:000000000-CJTJ5:1:1101:7376:7575 2:N:0:12
CGACAACCATGCAACACCTGTACACCAACCACAAGCGAACCTACATCTCTGCAGCGATCTGGTGTATGTCAAGCCCAGGTAAGGTTCTTCGCGTTGCATCTAATTAATCCACATGCTCCGCCGCTTGTGCGGGCCCCCGTCAATTCCTTTTAGTTTTATCCTTTCGGCCGTCCTCCCCAGGCGGGGCGCTTACTTCGTTCGCTACTACCCAGACGCCGTGGCAGACCCCCCCCCCTCGCGCCCGCCTTTTCCGTCCTTGCTCACCCGGGATTCTAATTCTTCCTGCCTTTTCTTT
+
GGCFCCFGGGGFF9F<@FGCF<FFGGFFGGCGCCE,8,@+@FEGGFEEFFFFD@F@CFGGG9@FFEFFFF9,BFED,,4ED9A8FFGFGGCC@=B=FEGG,,C@@,9CED9=,>,@DFF+A64@CE?FEEC+@@B>8CC8=8+?=BFGFG+5,@=:9@+?7;**:1=8>5:))5A57@;792-5((,(4(-44<):((.(-,-39)6-(()(.(((-17(((.((.86*)804>D0-(493>6190(4-3-3-).-4<-8).))4((((((().)))).)))).)(()).5))))
@M00689:251:000000000-CJTJ5:1:1101:14160:7575 2:N:0:12
CGACGGCCATGCAGCACCTGTACACCAACTACCAGGGAAACTACATCTCTGCAGTGATCTTGTGTATGTCAAGCCCATGTAAGGTTCTTCGCGTTTCATCTAATTTACCCCCATGTTCCCCCGCTTTTGCGGGCCCCCGTCCATTTCTTTGAGTTTTAGCCTTTCGGCCCTTCCTCCTCGTCGGGGCCTCTAATGTCTTAACTTCCACCCCTAGTACGCCGTAGCTCCCTACCCCCAGCTCCCACCTTTTACGCACAGGAACAACAGGTGATTAACACCTGGCTCGCTGCTCT
+
FFFEGGGGGGGGGGGGGGGGGF9,,C96,,,C,C<@F<6<E9,CF,6,6,,C,,,,:EEG,65:?@<DE9,,:B,=:,BE9,65CF,F9,9@C>+@,:4@4=994,,5,9?C:,9,@@=,=C>EC68E,=4++=>>=E6=C++=?+=++?+5+,7EGD+BFAC5*)11:))))031:)3**))/6((((000>*)))19))))1.).7(/(((()11,(((,(-()),>*9<(,991(().)(..1().5)40((-(.((((,(.(,1)(-).)).)2-2(.(()((-(().-
@M00689:251:000000000-CJTJ5:1:1101:14162:7594 2:N:0:12
CGACGGCCATGCAGCACCTGTACACCAACCCCAAGGGAAACTACCTCTCTGCAGCGATCTGGTTTATGTCCAGCCCCGGTAAGGTTCTTCGCGTTGCATCGAATTACTCCACATGCTCCGCCTCTTGTTCGGTCCCCCGTCCATTCCTTTTAGTTTTATCCTTTCTGCCTTACTCCCCCGGCGGGGCGCTTAATGCGTTAGCTACTACACCGCGGCCGTGGAATACCCCTACCCCTAGCCCCCACCGTTTCCGGCATGGACAACCCGGGTACATACCCCTGTGTCCG
+
GD@CCCFEGGGGDAFFGGGGG<FFGGD,FE,C,8,CF8,6CFEF,EFGGGEFACFCCFGGB<F,A9F9FG,,,BFF,8+@+8,9EFFGGG,C@FF+F5EE>,,EF;,AFG,E,@EF=FG6@G+AEF=F,E6=+@CDDEC@C+1C@FFGFC+,,7EEG,+?BCC*:*;88*;6@EF@GA**37)6:0:696<():66>BB((66)43)6)4,-(((49(,((,))).57C3.31<3-,(,(.)4(46(,452)(((,(((),)(41(-(3(()))-)(.(,()).))(
@M00689:251:000000000-CJTJ5:1:1101:10453:7602 2:N:0:12
CGACAGCCATGCAGCACCTGTATACCAACCTCTAGCGAAACTACATCTCTTCTTCCATCTTCTGCTTGCCAAGCCCAGGCCAGGTTCTTCTTCTCGCATCGACTTAATCCACATGCTCCGCCGCCTGTGCTGCCCCCCGCCATTTCCTTCTTGTTTTAGCCTTCCTGCCGTCCTCCCCCGCCGGGGCCCTTCATGCGTTGTCTTCTTCCCAGCGGCATCTTACACCCACCCCCCCTAGCTCCCACTCTTTTCGGTATTGTCCTCTCCGATTCATACCCCCTGTCTCCTTGTAT
+
G>@F+@DFGFFDF,CCEFG8CF6C@EFF7@,C,,,,+67+8C,EEFFE<E,F,,C,;CFG,,,:,,6,,4,,,,:D,,,,,,:D,CFFGG,,4C,,4+@>,,6B8=,5CD,@,94@=D?+@C+@+@+@,=,4,,,4@@6+6++2692?++6,,@EFD3+=5<@*03:=@>))1=A@*19*3:))(((658D()9)636,(,)1)1))))/))(((-((())-))5:9(1*)-(43(,(.-:)2(4((4)6))((-(()-))))6)(((((())).)((((,(.).).-.)).)
@M00689:251:000000000-CJTJ5:1:1101:16450:7648 2:N:0:12
CGACAGCCATGCATCACCTGTACACCCACCACAAGGGAAACTACATCTCTGCAGCGATCTGGTTTATGTCAAGCCCCGGTAAGGTTCTTCGCGTTTCATCGAATTAATCCACATCCTCCGCCGCTTGTTCGGGCCCCCGTCAATTCCTTTGAGTTTTAGCCTTGCGGCCGTACTCCCCAGGCCTGTCCCTTTATCCTTTACCTCCGTCCCACATGCCCTGCAACGCCCCCCCCCCTAGCCCCCACCCTTTCCGGCCCTGCCCCCCCGGGTACTCACTCCTGTCTTCCATGTCCGT
+
GG7FGGCEFFGGGGGCFFF8FFGFEG7<FCGGAC,;@8CEFGGGDCGFCG9FA8FGCGBF,CA,AFF9FFCA<97D,6:C=B<,9EFF<F,@+CF+A,,@,9,@@?,?A,,@,9,9=ED1@C=EEC+63@@8+1@=CED=C+=+61+2?=+3+3@;C;57?C5))1)8A8/7-7C=5>9**/()-*8)85*)09*1**19**1.(((((64(()))/(((,().(.(4)))-,3C(,(.4(.419:(1:))98(2(((.(((,(-((((,())))().3)..,)).))---))(.
@M00689:251:000000000-CJTJ5:1:1101:20682:7810 2:N:0:12
CGACGGCCATGCAGCACCTGTACACCAACCACAAGGGAAACTACATCTCTGCAGCGATCTGGTGTATGTCAAGCCCAGGTAAGGTTCTTCGCGTTGCATCGAATTAATCCACATGCTCCGCCGCTTGTGCGGGCCCCCGTCAATTCCTTTGAGTTTTAGCCTTGCGGCCGTACTCCCCAAGCGGGGCCCTTAATGCGTTAGGCACGACACAGAGGCCGTTGAACACCCCGTCCCCTAGGGCCCACCGTTCAACGCCTGGCCAACCAGGGAACCCAAGCCTTGCCGGC
+
GGGDCGEF:FFGGFFFGGGDFGGGGGFCFEFGGCG87<FGGGF?EEGFGGGGGEFCDGGGGGGGGGGGGGFFEGGGG8FGFCFGGFGFGGGGGGGEFCGGG?EFGCADFGCDGG9FGGGDEG6CCEGG,A+=>>EGCEG>D>7;CFCCFGCCCC<E<DFFFFF9@)):5)5)>24BC2**0/8(,14(6(()/)169,42((().42;(42<0(((-(((,(),).,1)))(,-9:((((4)4(1461((())((((((.1824(,4((((,-,,((-4()),((((
@M00689:251:000000000-CJTJ5:1:1101:20666:7820 2:N:0:12
CGACGGCCATGCAGCACCTGTACACCAACCACAAGGGAAACTACATCTCTGCAGCGATCTGGTGTATGTCAAGCCCAGGTAAGGTTCTTCGCGTTGCATCGAATTAATCCACATGCTCCGCCGCTTGTGCGGGCCCCCGTCAATTCCTTTGAGTTTTAGCCTTGCGGCCGTACTCCCCAGGCGGGGCGCTTAATGCGTTAGCTACGACACAGAGGCCGTGGAAGACCCCTACAACTATCGCCCCCCGTTTACGGCATGCACTACCCAGGTCACCAATCCTTGCCTCCCTGTCCTT
+
GGEGGGGGGGGGGGFEGGGGGGGGGG8;FECGF<8CC8AEGGFGEFGGGGGGGFGEGGGGEFFGGGGAEFF,:FGGGCEB<FCCFFGFGGFGEGGCG,@F68=FG?,CFGDG@G9FCFG6EG+CCEEF8E4++=>8@GDGGC>FFFFFFG7,53<EGF5CFFF:C=B2@2:9@BEEGF47?996;99(4>?64A)67?:(-:)6<08>0>0((.(-(29(43321870CC):33788).(,7:3(916::6<((4(,:)5<227(()(-40))).,),4))68?97(-().))))
@M00689:251:000000000-CJTJ5:1:1101:17533:7876 2:N:0:12
CGACAGCCATGCAGCACCTGTACACCAACCACAAGGGACACTACATCTCTGCAGCGATCTGGTGTATGTCAAGCCCAGGTAAGGTTCTTCGCGTTGCATCGAATTAATCCACCTGCTCCGCCGCTTGTGCGGGCCCCCGTCAATTCCTTTGAGTTTTAGCCTTGCGGCCGTACTCCCCAGCCGGGGCGCTTAATTCGTTAGCTACGCCCCCGAAGCCGTGGACGACCCCTCCACCTTGCGCCCCCCGTTTACGGCCGGGACTCCCCGGGTCTCTCATCCTTGCGTCTCTGCTC
+
GGGGGGGGGGGGGGFGGGGGGCGFGGGCGG7FC,6,CE,9EFFGGGGDAFFEEEFG:EFGADGFF9FGEGFE<FDDE@FG<<FGGGGGGGFFGGG7BEEGCD=FGAFGFFFE,@,EGGD=EG6CEGFG8DC=CEGGGG>EGD+?EFGGFF+54EFGG3==ABE8@)):>5A9AFFFGF>?)8>(2(6369?0>).7/5:(34<:74(4136((((-3(,-((,(--49D9)((4D:)48((59(7>0?1((66,41((-((((.,(-2(-((.-).).)4))(((((.)))))
@M00689:251:000000000-CJTJ5:1:1101:25487:7896 2:N:0:12
CGACGGCCATGCAGCACCTGTACACCAACCACAAGGGAAACTACATCTCTGCAGCGATCTGGTGTATGTCAAGCCCAGGTAAGGTTCTTCGCGTTGCATCGAATTAATCCACATGCTCCGCCGCTTGTGCGGGCCCCCGTCAATTCCTTTGAGTTTTAGCCTTGCGGCCGTACTCCCCAAGCGGGGCGCTTAATGCGTTAGCTACGACACCGAGGCCGTGGAAGCCCCCTACACCTCGCGCCCCCCGTTTCCGGCCTGCGCTTCCCGGGTACCCAAATCTGGCCTCTCTGGCT
+
GGGGGFGGGGGGGGGGFGGGGGGGGGGGGGGGGGGGGGGGGGGGGGGGGGGGGGGGGGGGGGGGGGGGGGGGGGGGGGGGGGFGGGGGGGFGGGGEGGFEEGGGGGGGGGGGGGDFFGGGGGDEGEFG8CCEEGGGGGGGGGEGGFGGFGCFGFGGGCFFFFF@C>5A:2:=@FFFGFDGAB@=@FF199B?6<<AFBF??FF9>0:>49((,((3:9(30:2(((-4</704?C:((4,4>((--1,8?)),79(((((,(((.((49(())))-().5-6)(23244).).
@M00689:251:000000000-CJTJ5:1:1101:20037:7910 2:N:0:12
CGACGGCCATGCATCACCTGTACACCAACCACAAGGGAAACTACATCTCTGCAGCGATCTGGTGTATGTCAAGCCCAGGTAAGGTTCTTCGCGTTGCATCGAATTAATCCACATGCTCCGCCGCTTGTGCGGGCCCCCGTCAATTCCTTTGAGTTTTAGCCTTGCGGCCGTACTCCCCAGGCGGGGCGCTTACTGCGTTAGCTACGAACCAGAGGCCTGCGCAGACCACCACCCCTAGCGCCCCCCGTTTACGGGATTGACCACCGGGGTACCCACATATGGCCGCCTCGCCCA
+
GGGGGGGGGGGGGGGGGGGEFFGGG?FFGGGGGGGGGGGGGGGGGEGGGGGGGGGGGGGGGGGGGGFGGGGGGGGGGGFFGGGGGGGGGGFGDGG>FGGGGGFGFCCEGGGGCG9FGG6+=CEGEGFG8FEGGEGE>>>EGGCGGFFGFF@,D;DFGECFFFEFEAAA=2AF9@>@G>*9FB=;.196(,4?24-4,4:<6<4641((,,(4(((-()((-(,((,4,1*)((,1-,.(((07((39:<31::(((((.,)))-(((,(--)-.4(())-))(.-09:1((,((
@M00689:251:000000000-CJTJ5:1:1101:13795:7923 2:N:0:12
CGACGGCCATGCAGCACCTGTACACCAACCACCAGGGAAACTACATCTCTGCAGCGATCTGGTGTATGTCAAGCCCAGGTAAGGTTCTTCGCGTTGCATCGAATTAATCCACATGCTCCGCCGCTTGTGCGGGCCCCCGTCACTTCCTTTGAGTTTTAGCCTTTCGGCCGTACTCCCCAGGCGGGGCGCTTCATGCGTTAGCTACTCCCCAGCGGCCTTTGAAGCCCCCTCCACATAGCGCCCCCCGTTTACGGCATGGACTCCCAGGGACACCAATCCTGGCCGCCCTTTCCT
+
GGGGEGGGGGGGGFDFGGGGGGGGGG@FGG:F,66@@FE<FGEFADGGGGCGECF@+CFGDEFAFAFFGGFC9FGGDCEF<<EBFFGGGG7FCFG7C,@D6,@FFA?FGG9F:EEFFGF6@E>EEE@D,E4++@CEGG6EG91=CFGGFG+@+@AFF34=FFE=A@)5:5@9>DF4FD474>99090(43:(4>)69B844>9)3))3,,(-(-7>F())6))-486?<<531:*))).-9B;(-3(-23(6,3>B0(.):7(43726(((,.(,.3(())(.((,,(((,).)
@M00689:251:000000000-CJTJ5:1:1101:19529:7929 2:N:0:12
CGACAGCCATGCAGCACCTGTACACCAACCACAAGGGAAACTACATCTCTGCAGCGATCTGGTGTATGTCAAGCCCAGGTAAGGTTCTTCGCGTTGCATCGAATTAATCCACATGCTCCGCCGCTTGTGCGGGCCCCCGTCAATTCCTTTGAGTTTTAGCCTTGCGGCCGTACTCCCCAGGCGGGGCGCTTAATGCGTTAGCTACGACACAGAGGCCGTGGAAGACCCCTACACCTAGCGCCCACCGTTTACGGCATGGCCTACCAGGGTATCTAATCCTTGCTTCCCTTTCT
+
GGGGGGGGGGGGGGGGGGGGGGGGGGGCGGGGGD@FCFGGGGGGGGGGGGGGGGGDGGGGGGGGGGGGGGGFGGGGGFDGGDFGGFGGGGFGGGG:FDCGCFCGGECFGGDFGGGGGGGDGGCEEGFG8E4@CEGGGGGGGGCGGFGGFG@,8@DFGFDFFFF)@BAAF5ADFBEEGFGG4>@210:7>>FF2<4A026?(:<286:>>B:?(50<B0;(2:)41:<(7><?><<((4:0156?::14,42<?09(3(7(2501:))1:?(455>))<9))636)))(.))6-
@M00689:251:000000000-CJTJ5:1:1101:20034:7931 2:N:0:12
CGACGGCCATGCATCACCTGTACACCAACCACAAGGGAAACTACATCTCTGCAGCGATCTGGTGTATGTCAAGCCCAGGTAAGGTTCTTCGCGTTGCATCGAATTAATCCACATGCTCCGCCGCTTGTGCGGGCCCCCGTCAATTCCTTTGAGTTTTAGCCTTGCGGCCGTACTCCCCAGGCGGGGCGCTTACTGCGTTAGCTACGACACAGAGGCCGTGGAAGACCCCTACACCTCGCCCCCACCGTTTACGGCAGGGCCACCCCGGGTATCCTACCCTTCCCTCCCCGTCC
+
GGGGFFGGGGGGGGGEFGGGGGGGGGC,FCCF8<,FGFC<FGEFCEGGGGGGGGGEFGFGCEFEF<FFGG9<BEFG?A@FAF9CGFGGGGGGGGGGGCFG6,@FG,FGGG9FEGFGFGGDGGECCEDFAE>E+@CEGGGEGDEFGFGGFGGE6AFGGGGFFFFBE)>AF===A=C5FD<D49=01(27>BFF)5)9:<814AD2<(,-(42(4348?09((3)3(8??GC.428F2((,(-<0(3808:76<419((-((2,((((-3(4())))-)(..((,().(((,,(,
@M00689:251:000000000-CJTJ5:1:1101:25289:7936 2:N:0:12
CGACAACCATGCATCACCTGTACACCAACCACAAGGGAAACTACATCTCTGCAGCGATCTGGTGTATGTCAAGCCCAGGTAAGGTTCTTCGCGTTGCATCGAATTAATCCACATGCTCCGCCGCTTGTGCGGGCCCCCGTCAATTCCTTTGAGTTTTAGCCTTTCGGCCGTACTCCCCAGGCGGGGCGCTTAATGCGTTAGCTACGACACAGCGGCCGGTGGAGACCCCTCCACCTAACGCCCACCGTTTAAGGCCTGGGCTACACGGGGCACTAAACCTGGCTGCT
+
GCCCFFFEGGGGGGGFGGGGGGGGGGGGGEGGGGGGGGGGGGGGGFGFFGGFGGGGGGGGGGGGGGGGGGGGGGGFGGGGGFGGGGGGGGGGDFEGDFFFGGGFFGGFGGGGGCECGGGGGGGGGGGG?FGGGGEGGGGEDGGFGFGGFF9FDFGGGGGFFFC*>88A8@BFFB;<F9CD*44@B91(4(3:2:463,(2<>4)5??906B:,(1022((,((((,4?7*),.(245)((-.,(3((.(.())..1),((.((().(4>(,((,.()((,((,411)
@M00689:251:000000000-CJTJ5:1:1101:27270:7997 2:N:0:12
CGACGGCCATGCAGCACCTGTACACCAACCACAAGGGAAACTACATCCCTGCAGCGATCTGGTGTATGTCAAGCCCAGGTAAGTTTCTTCGCGTTGCATCGAATTAATCCACATGCTCCGCCGCTTGTGCGGGCCCCCGTCAATTCCTTTGAGTTTTAGCCTTCCGGCCGTACTCCCCAGGCGGGGCGCTTAATGCGTTAGCTACGACACAGAGGCCGTGGAAGACCCCTACACCTAGCGCCCCCCGTTTACGGCTTGGACCACACGGGTATGTACTCCCGGACGCCTCTTTC
+
FCEGFCGGGGGGGFGGGGEGFGGGEFFCFGDDGGGGCDAEFAFGECA,BEEFE@<F@FGC@FEB?@@F,,EFEFGGFFGCBFGGGADFGGEEGGGGGGCGEGEGFGG,ECFDFDCE,D=1+A8>E6FG8EGG>EEGGGG7CD7F7B@GFG:D?FFGGGCA*AE*3>ABFBAAD2CFGFGD;2@FBFF00;?:)<4)9??F(.54<(86(-34?(,4397>;:)(,814*17:2?53(,8(3>0(49><BB:5,(((-4::2(28(-,(((()()-))).(-((4((,((())-
@M00689:251:000000000-CJTJ5:1:1101:23673:7998 2:N:0:12
CGACGACCATGCAGCACCTGTACACCAACCACAAGGGAAACTACATCTCTGCAGCGATCTGGTGTATGTCAAGCCCAGGTAAGGTTCTTCGCGTTGCATCGAATTAATCCACATGCTCCGCCGCTTGTGCGGGCCCCCGTCAATTCCTTTGAGTTTTAGCCTTGCGGCCGTACTCCCCAGGCGGGGCGCTTAATGCGTTAGCTACGACCCAGCGGCCGTGGAAGACCCCTACACCTAGCGCCCACCGTTTACGGCCTGGACTCCACGGGTTTCAAATCCTGGCCTACCAGTTCTT
+
GGGGGGGGGGGGGGGFFGGGGGGGGGGGGGGGGGGGGGGGGGGGGGGGGGGGFGGGGGGGGGGGGGGGGGGGGGGGGGGGGGGGDFGGGGGGGGGGGGGGGGCGGGGFGGGGGGDGGGGGGGGGGGGG89@E>CCEEEGGGCEGGFGGFGFGGGGGGCDCFBF5C5=):=AFFBC=F9*:FB=>:929>BFF2A<A>0:0<FFFF:69(41(227>>0((-(5.01:?GF714<F?5,3(7EBF?B0,43<9(-((-(4(4)(.)((49((()-.)-3(.3((()(,(,)-))))
@M00689:251:000000000-CJTJ5:1:1101:20591:8005 2:N:0:12
CGACGGCCATGCATCACCTGTACACCAACCACAAGGGAAACTACATCTCTGCAGCGATCTGGTGTATGTCAAGCCCAGGTAAGGTTCTTCGCGTTGCATCGAATTAATCCACATGCTCCGCCGCTTGTGCGGGCCCCCGTCAATTCCTTTGAGTTTTAGCCTTGCGGCCGTACTCCCCAGGCGGGGCGCTTAATGCGTTAGCTACGACACAGACGCTGCGGAAGACCCCTACCCCAAGCCCCCACCGTTTACGGCTTGGCCCACCACGGCCACCAATCCGCGCCTCTCCTGCCC
+
G::C@FCC:FEEFGGEFGFDECFGGG@@FFG@E<8C:,8@EGCFG<EE<FFFG@8+@FFF<9@DF9<,,CBF,@BFFE@B9FF8FEFGGG77BCGGD9DE+@,EF,,9EFFGDE9E=D=8A>=EEG6@,E86+@@EGGGGG+@2<CGGF92,5755=F>FAAC:@=)57:50:(93E8<*?25(.1720034:AB5384((6453809(-(44(-(((((-4(-(.4?G*)31(*(-(.((.34,:;,3(,6(-,(((-(,(((-,((((((,..(),(((4((-(((,4)(.(
@M00689:251:000000000-CJTJ5:1:1101:18785:8039 2:N:0:12
CGTCCACCCTGCAACACCTGTACACCCACCACAAGGGTTACTACATCTCTTCACCGATCTTGTATTTGTCAAGCCCCAGTAAGGTTCTTCTCGTTGCATCTTTTTCATCCACATCCCCCGCCGCCTCTGCCGCCCCCCGTCAATTCCTTTCTGCTTTAGCCTTGCTGCTGTACTCCCAGGGCGGGGCGCTTACCTCGTTAGCCATGCCCCCTAGACCGTGCATTCCCCCGCATCCCACCCCCCCCCCTTTACACCACTGTTAACTCCTGTTAATAATCATGGCAGCTCCTTCC
+
<+,,+66,6C,CF,C,B@@,;C<<<F+D@6;C@,,,86,6,<6CE9CFDF,BE,6,@FFD9,C9F,,6CFE,,C@FB,@@,6<,,9A<<=F,,AD8C944,,,4>:EF9FEGA@,@,,06C84=+=6D8D,C6CGGE8=E++==F@D++++,,,33+@?=A0*0)**5080**0*3A)*0*)-(2(,6((-8,().1,--2)).).(),2,71(.63((((,).).)3)))(-4*(.((-()(((-(448:4)).-8())))))-65))6))-).))6).))((-((.((.)(
@M00689:251:000000000-CJTJ5:1:1101:5507:8044 2:N:0:12
CGACGGCCATGCATCACCTGTCTGTATGCCCCGAAGGGCTTCACCTATCTCTAGGCTATGCATACGATGTCAAGACCTGGTAAGGTTCTTCGCGTTGCGTCGAATTAAACCACATACTCCACTGCTTGTGCGGGCCCCCGTCAATTCCTTTGAGTTTCAGTCTTGCGACCGTACTCCCCAGGTGGATTACTTATTGCGTTAGCTTCGGCCCGTAGGGGGTCTATCCCCCCACACCTAGTAATCCTCTTTTACGGTTGTGACTACCAGGGACTTTAATCCGGGCTTCTCGGTCCGT
+
GGGGGGGGGGGGGGGGGGGGFGGGGGGGGFFFGGGEDGGGGGGGGGGGGGGGFGGGFFGGGGFGGFGEGGGFGC9F@EGG=FFFFFFGGGGGGDGECE>8BEG+,?FECDEE@EFFGGCFD?C8FCCEDDGECG>CEGGEDDD>E7CDFGGDGCGFFGGFF8A*85)8>744):-A?2*282EBB2@E3=CEC??4ED91(,)9))3;1(.6.((321(44().6()-99)2(-C((,6)4*-)..)-:<2<?((((-44-.)51001((,().-))..((((,.())((-(,((
@M00689:251:000000000-CJTJ5:1:1101:18806:8048 2:N:0:12
CGACAACCATGCAACACCTGTACACCAACCACAAGGGAAACTACATCTCTGCAGCGATCTGGTGTATGTCAAGCCCAGGTAAGGTTCTTCGCGTTGCATCGAATTAATCCACATGCTCCGCCGCTTGTGCGGGCCCCCTTCAATTCCTTTGAGTTTTAGCCTTGCGGCCGTACTCCCCAGGCGGGCCGCTTAATGCGTTACCTACGACCAGAAGGCCTGGGCAGCCCCCTAACCCTACCGCCCACCTTTTACGCCTCGCACTAGCCGGGTAACCAACCCTGGCTACTCCTTCT
+
GGFGGGGGGGGGGDDFEGGGGGGGGGFGGG:FE8@<@F@FFGCGGGGGGGGGFCFEGGFG@@FFGFGFFGC@<EFGF,BFF9@8FFEFGG@FEGGFF=EGBF,EGA9FGGGGCFDF=FG6CEEGEE?F,EB+6@ECEC+8D6,?=FDGFGD,=DDC9,0=:CE<@=955):0:BCFGF4;?>55:(3(((,())).43:((.<)4((33(((.,(40:((-(.4((4391),(47((((,25>1?:1)6)).-(-(((((,()).(,4(-(().5((-,((,(..43)())))
@M00689:251:000000000-CJTJ5:1:1101:25679:8058 2:N:0:12
CGACGGCCATGCATCACCTGTACACCAACCACAAGGGAAACTACATCTCTGCAGCGATCTGGTGTATGTCAAGCCCAGGTAAGGTTCTTCGCGTTGCATCGAATTAATCCACATGCTCCGCCGCTTGTGCGGGCCCCCGTCAATTCCTTTGAGTTTTAGCCTTTCGGCCGTACTCCCCAGGCGGGGCGCTTAATGCGTTAGCTACGACACACAGGCCGTGGAAGACCCCTCCACCTAGCGCCCACCGTTTCCGGCATTGACTCCCCGGGTTCTATATCCTGGCTGCCCTGTCC
+
GGGGGGGGGGGGGGGGGGGGGGGGGGGGGGGGGGGGGGGGGGGGGGGGGGGGGGGGCFGGGGGGGDGGGGGGGGGGGGGGGGGGGGGGGGGGGGGGGFGGGDGGGGGGGGGGGGDFFGGGDGGGGGGGCGGCEGGGGGGGG>EGGFGGFG+7@DGGGDGFFFF*:8>=@FF@A9C=C=<D>B@>;@BBBFBFBFFA968?BF>)8116((,(-1(8?F>>0(2::???G<)-8:GF3)(,4771:?9???)),(-(().-662414((,((,)-))..64)((((((,.(,))
@M00689:251:000000000-CJTJ5:1:1101:23354:8087 2:N:0:12
CGACGGCCATGCAGCACCTGTATCTCGGTTCCCGAAGGCACTTCGTTGCTTCCAACAAATTCCGAGTATGTCAAGACCTGGTAAGGTTCCTCGCGTTGCGTCGAATTAAACCACATGCTCCACCACTTGTGCGGGTCCCCGTCAATTCCTTTGAGTTTCATACTTGCGTACGTACTCCCCAGGCGGATCACTTATCGCTTTTGCTTCGGCACAGAGACTTCTCATCCCCACACCCAGTGATCTTCGTTTACAGCTAGGACTACAAGGGATCCTAATCCTGGCTGCTCTGTCTC
+
GGGGGGGGGGGGGGGGGGGGGGGGGGGGGGGGGGGGGCFGGGGGGGGGGGGGGGGGGGGGGGFGGGGGGCGGFGFFGGBFGFGGGGGGGGGGGGGGGGGGGGGGGFGGFGGGGGGGGGGGGGGGGGGGFG,@CGGGEGGGGGGGGFGGFGGFA,D9EGGFA>=EE:=AAAAAB=99CEGG6>BBFFF@B8@EFFFCFFF<@E9@C9E97;BF1:(.2779>)4644<?5>>BFFG?(())-/).513:04<2)))).(7?2(,54)4((((,6<))42)-(,,(())))6)))
@M00689:251:000000000-CJTJ5:1:1101:25857:8103 2:N:0:12
CGACGGCCATGCATCACCTGTACACCAACCACAAGGGAAACTACATCTCTGCAGCGATCTGGTGTATGTCAAGCCCAGGTAAGGTTCTTCGCGTTGCATCGAATTAATCCACATGCTCCGCCGCTTGTGCGGGCCCCCGTCAATTCCTTTGAGTTTTAGCCTTGCGGCCGTACTCCCCAGGCGGGGCGCTTAATGCGTTAGCTACGACACAGAGGCCGTGGAAGACCCCTACACCTAGCGCCCACCGTTTACGGCATGGTCTACCAGGGTTCCTTCTCCTCGCCTCTCCGCTC
+
GGFGGGGGGGGGGGFGGGGGGGGGGGGGGGGGGGGGGGGGGGGGGGGGGGGGGGGGGGGGGGGGGGGGGGGGGGGGGGGCFGGGGGGGGGGGGGGGGGGGEGGGGGGGGGGGGGGGDFGGGGGGGEGGGGGGGGGGGGGGGDGGGFGGFGGGGGGGGFGFFFCEEAF2=BFFFB;@GFGG>D269>B9;1?F<<2>9??FFF264(,1(3:???:F019;(-487?<BGF36:?G03787;>;<?B>0:72<?60(-40).)).)),-2(.(,))))-..((,((-(((((,(
@M00689:251:000000000-CJTJ5:1:1101:22630:8109 2:N:0:12
CGACAACCATGCACCACCTGTACACCAACCACAAGGGAAACTACATCTCTGCAGCGATCTGGTGTATGTCAAGCCCAGGTAAGGTTCTTCGCGTTGCATCGAATTAATCCACATGCTCCGCCGCTTGTGCGGGCCCCCGTCAATTCCTTTGAGTTTTAGCCTTGCGGCCGTACTCCCCAGGCGGGGCGCTTAATTCGTTAGCTACGACACAGAGGCCTTTGACGACCCCCACACCTAGCGCCCACCGTTTACGGCATGGCCTCACGGGGTACTCAATCCCTGCCGCCTCTTCC
+
GGGGGGGGGGGGGGGGGGGGGGGGGGGGGGGGGFEGGGGGGGGGGGGGGGGGGGGGDFGGDGGFGAFGGGGCEGCGGGGGGDFFGGGGGGFGGGGGGGGGGF8FGGFGGGGGDG,@AFGCGGCGEGCG,@6C8@EEGGDGGGGGGFGGFG7,;AFDE>?FFFF5=:>=AFA25@E>FF>D4>(5;09239??<>)663481.))8(,90;(,(511<)))69)((4>6D)041:D<(32,4>>06:9(32(41(4-318(,)((.(-(44())))()4(),5,(,(,((()))
@M00689:251:000000000-CJTJ5:1:1101:10380:8173 2:N:0:12
CGACGACCATGCATCACCTGTACACCAACCACAAGGGAAACTACATCTCTGCAGCGATCTGGTGTATGTCAAGCCCAGGTAAGGTTCTTCGCGTTGCATCGAATTAATCCACATGCTCCGCCGCTTGTTCGGGCCCCCGTCAATTCCTTTGAGTTTTAGCCTTTCGGCCGTACTCCCCAGGCGGGGCGCTTAATGCGTTAGCTCCGCCACAGAGGCCGTGGCAGCCCCCTACCCCTAGCCCCCCCCTTTTACGGCATGGCCCACCCGGGTATCTAACCCTGGCCGCTCTGTCC
+
GGGGGGGGGGGGGGGGGGGGGGGGGGGFGGDGG8<FGGF<FGEFGFGGGGGGAFFC@FFGFAFFG@FAFG<5<FFGFE<FGGGGGFGGGGFGBFGCF9EF6@@EF;9FFG9F=F9EFGGCGGEGGGFG,@6@>CEGEE?EG>CDGFGGFGF;CFGGGF+BCFB5A>5@AAF5>>EEGF49949@>6@0>;?22<B23<B,1<9)4124(-(.2.2::0949(3323:?D<3.(.>6((((4;>079((.5)4((3(-3:(.,(88((3((()6).)),3((,((,4(-,))))
@M00689:251:000000000-CJTJ5:1:1101:20154:8181 2:N:0:12
CGACGGCCATGCAACACCTGTACACCAACCACAAGGGAAACTACATCTCTGCAGCGATCTGGTGTATGTCAAGCCCAGGTAAGGTTCTTCGCGTTGCATCGAATTAATCCACATGCTCCGCCGCTTGTGCGGGCCCCCGTCAATTCCTTTGAGTTTTAGCCTTGCGGCCGTACTCCCCAGGCGGGGCGCTTAATGCGTTAGCTACGACCCCGAGGCCGTGGAAGCCCCCTACACCTAACGCCCCCCGTTTCCGGCCTGGACCACCCGGGTATCCAATCCTTGCCTCTCCTGTC
+
GGEGGGGGGGGGGGFGGGGGGGGGGGGGGGGGDCDGDFFGGGGGGGGGGGGGGGGG:FGGFGGGGFGGGGGGFGGGGFGF<FFGGFGGGGFGEGGEGCFGGG@FGFGGGGGGFGFGDFGCGGGGCG?F8E=CCC@EGGGGG6CFGFGGFGF;DFGGGGGFFFF@EABBA2>>@>@BGD8D4=90.199>>B2<A2:42822<<<F20(,1(430996(,(3(5(((4:DC)4(4F04.,--<9((421<?0)((2(4,4,(,-(42(4(-,)6)),.(34-).26,(.(),.2
@M00689:251:000000000-CJTJ5:1:1101:4861:8184 2:N:0:12
CGACGGCCATGCATCACCTGTACACCAACCAAAAGGGAAACGACAACGCGGCAGCGAGGGGGCGGAAGGCAAGGAAAGGGAAGGAGCATAGCGGTGCAGAGAAGTAAACAAAAAGAGAGGCCGGGGGAGGGGGACCACGGAAACAGCGGGGAGTGGTAGCAGTGAGGCGGGACGCAGAAGGAGGGGCGGTGAAGGCGGGAGAAGAGAGAAGAAGGAAGGGGAAGACCGGAAGAAGAAACGAGAGAGGGTTAGGGGAGGGAACGAGAGGGAAAAGAGTGAGGGGGGGAGGAGGGAG
+
GFGFFGGE@<FFG<FFCF;C;CEA,C@C6,6,;CC77FFC@<B+@+,7@+7+>>CF:+++744@+6+@+,8,:+,:B8=+3<>C,,6+,98,8++8+@@3>:DF3,3,,,6,6*6*@,*1*44***1*:*8:=*****1*)91**)*))))221**202)07)().8((-,--(((*-900(.4(3(-(-,-.-,(-((-4,.((,.(4((,(.8((.302208:.((15)(,,*(((.-()(-3(3(((-,..236>B01--:((,4:((4(,-()).,(,29(4(-((-(-4(
@M00689:251:000000000-CJTJ5:1:1101:4844:8188 2:N:0:12
CGACGGCCAGGCAGCACCGGTACACAAAAGACAAGGGAAACTACAGCTCTGCAGCGAGCTGGTGTAAGTAAAGACCAGGGAAGGATCTGCGCGTTGCATAGAAGGAAGCAACAAGATCAGACGCGTGGGAGGGACGCCGGCAAGTAGTTGGAGGGTGAGCGGTGCGGCCGTACGCGCAAGGCGGGGAGCGGAAGGAGTGAGGTACGACAAAGAGGCGGGGGAAGACAGAGAAAGCGAGAGGCCAGGGGGGAGGGGAGGGGCGAAAGGGGGGAGAAAAGCGGGAGGCGAGGGAGGG
+
EC@F@CFEC,<666B,C,+6+6,6,,:@,,9;<CE@:FEC,,:,9:,,,6:,<C,@C+++:?:B,9,<959<@,,99CB,9=CE,,4,,468@++8+9,49=C,,AB,48A>?,@86,+@==6=+6=+@6@CE+++++3**99*5+++++4AE**4*:C)))(0(4;3(6(63(6(*-)9:-,7;9(4(((-318(8((64((,.4:0,(,47??-(4(4743((,((2*54>(*(-4((()-,((,(((,,4,(-(--(((((-4(,4(-4(,82(,((-,(-3(-((-(,4(-
@M00689:251:000000000-CJTJ5:1:1101:18581:8217 2:N:0:12
CGACGGCCATGCACCACCTGTACACCAACCACAAGGGAAACTACATCTCTGCAGCGATCTGGTGTATGTCAAGCCCAGGTAAGGTTCTTCGCGTTGCATCGAATTAATCCACATGCTCCGCCGCTTGTGCGGGCCCCCGTCAATTCCTTTGAGTTTTAGCCTTGCGGCCGTACTCCCCAGGCGGGGCGCTTAATGCGTTAGCTACTCCCCCAGGGCCTTGGACACCCCCTACACCTATCCACCACCGTTTACGGCATGGACTCCCCGGGTCTCCAATCCTGGCTGCTCGTGTCTT
+
GGFGGGGGGGGGGGGGGGGGGGGGGGGGGGGGFCEEEGFGGGGGGGGGGGGGGGGGGGGGGFGGGDGGGGGFGGGGFFFGFGGGGFGGGGDFEGGGGGGGEF,EGDFGGGEGGGGGGGGEGGEGGGGG8E>CDC=CGGGGGGEGGFGGFGC,8EFGG@;CFFF):>ABF2>=@FFFFD48)6@9@BB>9>BF242<028((.65<)4413(,(38??(5324))(-13D)).4757.))()91(80(4:?,44100((4.5)(4,8(413(()5<06284),(((-)-(-(,())
@M00689:251:000000000-CJTJ5:1:1101:4363:8225 2:N:0:12
CGACGGCCAGGCAGCACCGGGAAACCAACCACAAGGGAAACGACATCTCTGAAGCGATCGGGTGTAGGTCAAGCACAGGTAAGGTTCTGCGCGTTGCATCGAAGTAAGCAACAGGCGCCGCCGCTTGTGCGGGCCCCAGTAAATGCCTTGGAGTTGTAGCAGTGCGGCAGTACGCCCCAGGGGGGGAGCGGAAGGCGGTAGCAACGACACAGGAGGCGTGGAAGAACCGGAAACACAGAGGGAACCGGGAACGGGATGGAGAACAAGGGGACAAAAACGAGGGGGGAGGGGGGCG
+
;=:@@7@@:6<96CB<,;+++7+@C6;D866,;EC8@EFF<,@+6,:,:,9,6CBCC,,88>,87C5C,C?EFF<:4BE,?@EF,9,,,,8@B+4@4=6,6>D++9E?A,88A,>@+306=@@@++5,@,@EGC**=8;1+5=++32++22AF1,,+6=:+*/006;1(6/7./.(=,788(366>(4,-(-4(3069,3:0).(4<13((.((,(--(41(.4<(,4)/896(0((.((()-3((-(((,(-((((--8((.,.(.43(4(-,4(-(((-4(,((-(,303(((
@M00689:251:000000000-CJTJ5:1:1101:24646:8228 2:N:0:12
CGACAACCATGCAGCACCTGTACACCAACCACAAGGGAAACTACATCTCTGCAGCGATCTGGTGTATGTCAAGCCCAGGTAAGGTTCTTCGCGTTGCATCGAATTAATCCACATGCTCCGCCGCTTGTGCGGGCCCCCGTCAATTCCTTTGAGTTTTAGCCTTGCGGCCGTACTCCCCAGGCGGGGCGCTTAATGCGTTAGCTACGCCACAGGAGCCGTGGAAGACCCCTACACCGTGCGCCCACCGGTTACGCCATGGACTACCCGGGTTTCTCACCCGCGGTTTCTGTGTA
+
D@@FGEFCEGGGGGGGGGGGGGFGGGGGGGGGGGGGFGGFFGGGGFGFGGGGGFGGGFGGGGGGGGGFFGGGGGGGGGGEDGEFBFFGGGGGEFGGGFGGGGFFGGCFGFFFGFEFGCGGDEGD=6DGFCEEEC6CCE8++=EGFCFFFG7CDCFFGGGFAFFF5@85>AA=A=CBCAGDFB>27:2>(3??F246642:?FF>>?0(48B(((-266,(12<<(42(7/86(37(.(((4)234:0(4((54(((()().)(.((4611(())).-((((,(-(()))))-)
@M00689:251:000000000-CJTJ5:1:1101:18533:8233 2:N:0:12
GCGACGACCATGCAGCACCTGTACACCAACCACAAGGGAAACTACATCTCTGCAGCGATCTGGTGTATGTCAAGCCCAGGTAAGGTTCTTCGCGTTGCATCGCATTAATCCACATGCTCCGCCGCTTGTGCGGGCCCCCGTCAATTCCTTTGAGTTTTATCCTTGCGGCCGTACTCCCCAGGCGGGGCGCTTAATGCGTTAGCTACGACACAGAGGCCGTGGAAGACCCCTACACCTACCGCCCCCCGTTTACGGCATGGGCTCCCGGGGTCTCCAACCCTTGCTTCTCTGTTC
+
GCFFGGGGGGGGG?FGFFGGGGGGGGGGGGGGGGEAEGGFGGGGGGGGGGGFGFEGFEGGGFDFGGAEFGGAF<FGGGGDFGFGGGGGGGG@ECGGCGGGGE+6CGFGGGGGGGGDGGGG6EG6CEGGF=D@E6EEGGGEGGCCGFFGFGG7,5<EFGG+?C<@9C5=AF2:9@>EGBG6?29>(:1719>B02A)44<?:0<A:7:?FF>0(4(20:3>B9,43841DG>0<2C:37(3,<;11((-:0?041((-(,((((,(-(,-49-()).4,-802:0))-).)))).
@M00689:251:000000000-CJTJ5:1:1101:24656:8242 2:N:0:12
CGACAACCATGCAGCACCTGTACACCAACCACAAGGGAAACTACATCTCTGCAGCGATCTGGTGTATGTCAAGCCCAGGTAAGGTTCTTCGCGTTGCATCGAATTAATCCACATGCTCCGCCGCTTGTGCGGGCCCCCGTCAATTCCTTTGAGTTTTAGCCTTGCGGCCGTACTCCCCAGGCGGGGCGCTTAATGCGTTAGCTACGACACAGAGGCCGTGGAAGACCCCTACACCTAGCGCCCACCGTTTCCGGCATGGCCCACCAGGGTATCTAATCCTGGCTGCTCCGTCT
+
GGGGGGGGGGGGGGGGGGGGGGGGGGGGGGGGGGGGGGGGGGGGGFGGGGGGGGGGCFGGGGGGGGGGGGGGGGGGGGGGGGGGGFFGGGGGGGGGGGGGEGFGGGGGGGGGGGGGGGGEEGGGGGGGGGGEGEGGGGGGGG6CFFGCCFFGGGGGGEGFFFC5@FF=>AAFFFFEGFCGFFB>B>;FFFF<AFBFFFFFFFFBFF?>(7?:2?:B?FF;9:2:BBFFGGF?37><7),(4>03<:;<08)64(4(((.(((-4280((,()-6<<9)6<)(,((()-)(-.,
@M00689:251:000000000-CJTJ5:1:1101:27891:8340 2:N:0:12
CGACGGCCATGCACCACCTGTATCTCGGTTCCCGAAGGCACTTCGTTGCTTCCAACAAATTCCGAGTATGTCAAGACCTGGTAAGGTTCCTCGCGTTGCGTCGAATTAAACCACATGCTCCACCACTTGTGCGGGTCCCCGTCAATTCCTTTGAGTTTCATACTTGCGTACGTACTCCCCAGGCGGATCACTTATCGCTTTTGCTTCGGCACAGAGACTTCTCATCCCCCCACCCAGTGATCACCGTTTACAGCTAGGACTACCCGGGTTTCTAATCCTGGCTCCTCTGTACTTT
+
GGGGGGGGGGGGGGGGGGGGGGGGFGGGGGGFGGGGGEGGGGGEFGGGGGFGFGGGGGGGGGG8FGC,FFGGGGGGGGGGGFGGGGGGGGGGGDGGGGGGGGGGGG@FGFGGGGGEEE9ADFGGGGGGGGDGGGGGGGGGGGGGCFGGFGGGGGFFGGGFFFFFFE5ABFFFFFFBFFGGF=>B@B9913;;4><CDDD0?EA@CEE>?B9>@@(80:>AFBF<26>?7)5(31D?FF2>2=>(((.4::A9370.207204?B((,((((654<4AFF<0(()((.),))))).
@M00689:251:000000000-CJTJ5:1:1101:21680:8340 2:N:0:12
CGACGACCATGCATCACCTGTATCTCGGTTCCCGAAGGCACTTCGTTGCTTCCAACAAATTCCGAGTATGTCAAGACCTGGTAAGGTTCCTCGCGTTGCGTCGAATTAAACCACATGCTCCACCACTTGTGCGGGTCCCCGTCAATTCCTTTGAGTTTCATACTTGCGTACGTACTCCCCAGGCGGATCACTTATCGCTTTTGCTTCGGCACAGAGACTTCTCATCCCCACCCCCAGTGCTCCTCCTTTACAGCTAGGACTACCAGGGTCTCCAATCCTTGCTGCCCTTTCTCTT
+
GGGGGGGGGGGGGGGGGGGGGGGGGGGGGGGGGGEGGDGDFGGGCFGFEGGGG9FGGGFGGGGGGEGFGFGGGFFAFGGGFGFEGFGGGGFGGGEGGCGGGGGC=FG,ABFGEGFGDDGGGGGGGGGGGG,@=6=EEGGGGGG+0CGGFGGGF;EFGFD+?1:CE*>AA5@AD@DFGEGG>=9B49(5>(>EF)7;8?DDFFEFECC6,:0@8=3((,74<)).:>A3C*5(49G1(,).)1),3(4<<)62)3))51))(..8)),((.,))),)(.4)-5))),(,(54)62-
@M00689:251:000000000-CJTJ5:1:1101:6299:8341 2:N:0:12
CGACGGCCATGCAACACCTGTGTTCCGATTCCCGAAGGCACTCTCGCATCTCTGCAAGATTCCGGACATGTCAAGGCCAGGTAAGGTTCTTCGCGTTGCGTCGAATTAAACCACATGCTCCACCGCTTGTGCGGGCCCCCGTCACTTCATTTGAGTTTTAATCTTGCGACCGTACTCCCCAGGCTGTCAACTTATTGCGTTAGCTTGCCCACTAAAACCTCAAGGGGCCCAACGGCTAGTTGCCATAGTTACCAGCGTGTCATACAAGTGCATCTAAGCTTGGCTCGTCTGTGTT
+
GGGGGGGGGGGGGGFFGGGGGGGGGFGGGGGGGGGGGGGGGGGFGGGGEEFGGGGGGGGFEGGGGGGGGGGGGGGGFCFGFECFGGGGGGGGGGDGGGGGGGDE8CCEF9FFGFFCDGCFFGGGGGEEFE,EE66>EGCEGDCD*?29FGFFF;DCCGGFFFFFFEEBAA>@DB(2=>GCFD01,683<5ECF<).7)69?@@)))(((580.3:72481,.4<:0,(117(:17(((,59*-.).)))-)).))(((,,()-))))5-)).-5>4)).)6,120.((-416))(
@M00689:251:000000000-CJTJ5:1:1101:8915:8399 2:N:0:12
CGACGGCCATGCAGCACCTGTACACCAACCACAAGGGAAACTACATCTCTGCAGCGATCTGGTGTATGTCAAGCCCCGGTCAGGTTCTTCTCGTTGCATCGAATTAATCCACATGCTCCGCCGCTTCTGCGGGCCCCCGTCCCTTCCTTTAAGTTTTAGCCTTGCGGCCGTACTCCCAAGGCGGGGCTCTTCATGCGTTAGCTACGCCACAGAGTCCGGTGAAGACCCCTACCCCTAGCGCCCACCCTTTACGGCCTTGACTCCCGGGGTCTCTCCTCCTGGTGGCTCTTGCCTT
+
FF@C@FD76EEEGCF6FFF@FGGGGG,EFCCFD8E@F,,CEFCEECEGGFFFG,E+@FFG9@F,EEA<FFEC,@@D,++@+,9,CFFGFE,C@FG8C,D==,,@EE4@FG=F:EEG8=?@@E>E7C+@DG>CE>EEE?+1+++8:FGCAF+7@E:AD93=9C@)5))):)69>B=;6(0*)--6:0,(-4<445)67B03(.-4)((-(4140,)))-((-().)(,499).(.1(-(,-(8((-((,424<146(-))-)))(,-((((-.)))()(.()(((((.2,)))()-
@M00689:251:000000000-CJTJ5:1:1101:27778:8466 2:N:0:12
CGACGACCATGCATCACCTGTACACCAACCACAAGGGAAACTACATCTCTGCAGCGATCTGGTGTATGTCAAGCCCAGGTAAGGTTCTTCGCGTTGCATCGAATTAATCCACATGCTCCGCCGCTTGTGCGGGCCCCCGTCAATTCCTTTGAGTTTTAGCCTTGCGGCCGTACTCCCCAGGCGGGGCGCTTAATGCGTTAGCTACGACACAGAGGCCGTGGAAGACCCCTACCCCCAGCGACCACCGTTTACGGTACGGAGCACCAGGGGATCTACACTCTGCGCATCGGTAT
+
GGGGGEGGGGGGGGDGGGGGGGGGGFGFEFGGGGGGGGGGGGGGGEFAFGGGGGGGC@EGGGFGGGFGGFGFFG7FFGGBEGGGFGGFGFDCEEEGEGDGGGF8+AFFFFGFGCFGDFGGGGGGCGGGGGEEGG@CED=C>7@9CB<C??CFG,@<CFFFFFFFFFFAAFA=994>GDG5?=>99>>FF90(-)64(-,-36-6)1101((,28:6691(3(),.81(1*0.16*((-(7()49:?6?0(,6(((-(4(-((,1,(4((3(2()6))().--2((((,(((((
@M00689:251:000000000-CJTJ5:1:1101:14786:8466 2:N:0:12
CGACGGCCATGCACCACCTGTACACCAACCACAAGGGAAACTACATCTCTGCAGCGATCTGGTGTATGTCCAGCCCAGGTACGGTTCTTCGCGTTGCATCGAATTAATCCACATGCTCCGCCGCTTGTGCGGGCCCCCGTCAATTCCTTTTAGTTTTAGCCTTTCGGCCGTACTCCCCAGGCGGGGCGCTTCATGCGTTCGCTACGCCACAGAGGCCGTGCAAGACCCCTACACCCAGCGCCCCCCGTTTACGGCCTGGAACACCCGGGTTACCACACTCGTGCCGCTTTTCC
+
GGGGFGGGGGGGGGGFFGGGGGGGGGFDGGCF,;CFE@6,CFFGGFGGGGGGD@F@6EFGFEGFG9FFFG<@<BFGE<<F<,6=FFGGGGDECGG>F,EE6@,@F9AFFGAE:FEFGGG6CGCEEG8F,E>=8@@CEG7ED++?CFGGFG*3,@AGGE7BAFE=A542>):7>BC=GF4*2>=990439BB()444-::(,41(4((--83(.((-2,4,(,-5(,,4C*.4(8C0(.:(,>602;027:,4(--(((-((,(,--4(4((-)-.),-(,(,((((-(((.-)
@M00689:251:000000000-CJTJ5:1:1101:15220:8477 2:N:0:12
CGACGGCCATGCAGCACCTGTACACCCACCACAAGGGAAACTACATCTCTGCAGCCATCTGTTTTATGCCAACCCCACGTAAGGTTCTTCGCGTTGCCTCGAACTAACCCACACGCTCCGCCGCTTTTTCTGGCCCCCCTTAATTCCTTTGAGTTTTTGCCTTGCGGCCTTACTTCCTAGGCGGGGCGCTTTATGCGTTACTTCTGCCACATAGCTCCTGTTAGATCCTCACACTACCCCCCCACCCTTTACGCCATGCACACACATGGATCCACCACCTGCGCAGCTCGGTC
+
C++6+C+6@FEGG,C@F,E,CFFF9F@FGC<FF,6,,,,;,;CE,,9C6C,,<6B,,:,C,6:,4<F@,C@5,BFFE+>49=B,FAFGGG7,+@@4F,@E+6,,4CB,<:FE7++>+@@@?E8CEG+D,,,7,,,68C+++5,5DFGEFFC,5@D;C*9;C>*):)):@2>*<;*:7*=:)0(0.29(9,((-.)6,-80(-.)))).))())).).(4).)))))-5**1,)8*(.(,(40,1(-(,.:491(,3??()-9:(2(),()-),)4((-:((((((-(()((-4
@M00689:251:000000000-CJTJ5:1:1101:21012:8483 2:N:0:12
CGACGGCCATGCAGCACCTGTACACCAACCACAAGGGAAACTACATCTCTGCAGCGATCTGGTGTATGTCAAGCCCAGGTAAGGTTCTTCGCGTTGCATCGAATTAATCCACATGCTCCGCCGCTTGTGCGGGCCCCCGTCACTTCCTTTGAGTTTTAGCCTTGCGGCCGTACTCCCCAGGCGGGGCGCTTCATGCGTTAGCTACGACACAGCGGCCTTGGCAGACCCCTCCCCCTATCGCCCACCGTTTCCGGCATGGCCCCCCCGTGTATCTTATCCTGTCTTCCCCTCCT
+
GGEEGEFGGGGGGGGGFGGGGGGGGGGDGGCGCG8E>8CEFGFGGGGGGGFGEGGDGGGGDGGGGGGGGG,@FFGGGFGFAEFGGFGGGGDGGGG=FDGGCF8E7;FEGG<EBE9EFGGGGGEGGGGG,ECD6@CEDEDGGC+5BFGGFG8,4@EGGACFAFF5@>9>B2A@@>>>FF6*5(511(4(42?(.6)<9:42144)3,:9(-(.(4((4(4)2,)-,,,4C7)(-4C93))((72,8<>,4:)646-(,,(,((,-3(-,4(()))))).44))))))).(((-,
@M00689:251:000000000-CJTJ5:1:1101:27787:8484 2:N:0:12
CGACGACCATGCATCACCTGTACACCAACCACAAGGGAAACTACATCTCTGCAGCGATCTGGTGTATGTCAAGCCCAGGTAAGGTTCTTCGCGTTGCATCGAATTAATCCAAATGCTCCGCCGCTTGTGCGGGCCCCCGTCAATTCCTTTGAGTTTTAGCCTTGCGGCCGTACTCCCCGGGCGGGGCGCTTAATGCGTTAGCTACGACACGGAGGCCGTGGAAGACCCCTGCACCTAGCGCCAACCGTGTCGGGCTTGGACCACCGGGGAATTCATTCCTGGCTGCGCTTTCT
+
GGGG>FGGGGGGG9EFGGGGGGGGGFGGGGGGGFGGDFGGGGGDGCGFF9FCFGGGGGGGFGGGGGGGFFGGFGBFFGG8FFGGGGGFAFB7CGGGGFFGEFGGCFGFDE,,?CEECGGGGGGGGG6E8=EGEGGGGEDEDGGGCFFF?GFGGGGGG;=B>F@5@BB>29>A@):BC2):0>03;26,49(()4:A>?2((.-6):,4(4(,,40216293:).4<72C3)413*(,)24>F((3:>?((((-((((-(.)(((4(4(3((,)-.)).42)(3((,(,-(().
@M00689:251:000000000-CJTJ5:1:1101:15210:8496 2:N:0:12
CGACGGCCATGCAGCACCTGTACACCACCCCCACGGGACACTACATCTCTGCAGCGATCTGTTGTATGTCCAGCCCAGGTACGGTTCTTCGCTTTGCATCGAATTCATCCCCATGCTCCTCCGCTTGTCCGGGCCCCCGTCACTTCCTTTTAGTTTTAGCCTTGCGTCCTTACTCCCCAGGCTGGTCCCTTCCTCCGTTCGCTCCGCCCCCGAGGCCGTTGAAGCCCCCTCCACCTTGCCCCCCCCGTTTCCGGCCTGGACTCCCCGGGTACCTCACCCTTGCTCCTCCTTTCC
+
GCFE@FFGGGGGGGGGGGGGG@FDFFF,CF+@+66::,+,CF<FECFFGGDG9@E:+EFG9,C,A,FFFF,,9BBF=C,:,,8+BFFGGG7F+AF,E,@F+4,@E,,9CF,D,@,@DGG,AE+@EG?F,@+3+@ECGG>ED++?=CGGFG+7,@DFG,5=AFF8@>)=>)A*<AEEGF?**<):9(0)/74(0>*02>B((2;(7(/(3(660((4?>F((())).(-9/)4(2C3).5(5F1(76;?BF)60((((,((,).7?(-((-()))).(.41((.-)4(((())6)
@M00689:251:000000000-CJTJ5:1:1101:18532:8513 2:N:0:12
CGACAGCCATGCATCACCTGTACACCAACCACAAGGGAAACTACATCTCTGCAGCGATCTGGTGTATGTCAAGCCCAGGTAAGGTTCTTCGCGTTGCATCGAATTAATCCACATGCTCCGCCGCTTGTGCGGGCCCCCGTCAATTCCTTTGAGTTTTAGCCTTTCGGCCGTACTCCCCAGGCGGGGCGCTTAATGCGTTAGCTACGACACAGTGGCCGTGGAATCCCCCTACACCTCGCTCCCACCTTTTACGGCATGGACTACCAGGGTACCTAATCCTCGCTGCTCTGTTT
+
GGGGFGGGGGGGGGGFFGGGGGGGGGGGGG:FF@<ECFGGGGGGGGGGGGGG<EFEEGGGDBFFGEGGGG<E@FGGDFCF,<9FFFGGGGDFEGG=FDFGCE8FGC9FGGEG,ECFGGGDGG=EEGDF8E6@CCCCGGDGG6+?FFGGFG+,@DCFGB:BFFE*>=):A)=9>DEBGF475:7222>09><6)6)<>B<:8<<>F(,4(71,))(80(4(,()).5:?5<5<,4D((-91,><?B:(4456>((1,73()5),4.).((,()))).47<B)(-((().)))))
@M00689:251:000000000-CJTJ5:1:1101:24021:8514 2:N:0:12
CGACAACCATGCAGCACCTGTACACCAACCACAAGGGAAACTACATCTCTGCAGCGATCTGGTGTATGTCAAGCCCAGGTAAGGTTCTTCGCGTTGCATCGAATTAATCCACATGCTCCGCCGCTTGTGCGGGCCCCCGTCAATTCCTTTGAGTTTTAGCCTTGCGGCCGTACTCCCCAGGCGGGGCGCTTCATGCGTTAGCTACGACACAGAGGCCGTGGAAGACCCCTACACCTCGCGCCCCCCGTTTACGGCCTGGACTACCAGGGTATCTAATCCTTGCTTCTCTTTCCTT
+
GGGEFGGGGGGGGGGGGGGGGGGGGGGGGGGGGGGGGGGGGGGGGGGGGGGGGGGGGGGGGGGGGGGGGGFGGGFGGGGEGFDGFGGGGGGGGGGGGGGGGGGFG;FFGGGGGGGGGGC>6CEGCGGGCFGGGGGGGGGGG6CFGFFFFF8FGFFGG9CFFACC@=A>BBBFF=*:FF7D>B@FFFFB9>B(6A<4>08(-6:A?:09,,8305(:<9>64:??B?BBDC54((>:(-773>((490(,.34(-904?F(4<,(4.)(32(4<4<:AA:).42)))--))-))))
@M00689:251:000000000-CJTJ5:1:1101:8874:8527 2:N:0:12
CGACGGCCATGCATCACCTGTACACCAACCACAAGGGAAACTACATCTCTGCAGCGATCTGGTGTATGTCAAGCCCAGGTAAGGTTCTTCGCGTTGCATCGAATTCATCCACATGCTCCGCCGCTTGTGCGGGCCCCCGTCAATTCCTTTTCGTTTTAGCCTTTCGGCCGTACTCCCCAGGCGGGGCGCTTACTGCGTTAGCTACGACACAGCGGCCTTGGACTCCCACTACACCTCGAGCCCCCCGTTTACGGCATGGACACCCTGGGTTTCCAACCCTGCACGCCCCTCTC
+
GGGGGGGGGGGGGGGFGGGGGGGGGGDFGG,D@CFCE8,CEGGG<@FGGGCG9CF@@EBF,F@,E9E<FGF9BEFE@C,B<<FGGGGGGG7C=FFCGBDA@8,>8,CFFGFF=FCFFGG+@CCEGE+D=A+6+==+==+=DD+?@FGGEC+545@*<,0=AF:0>))-7):54@F>G92*)89((399>F:()55.(-,4(6<)5,12(47.(3(7;020()))(.((29).)4<:(,((()((((44(8(5(-((-(())).((((-(((().).(,-((((((,-((((((
@M00689:251:000000000-CJTJ5:1:1101:21568:8615 2:N:0:12
CGACGACCATGCACCACCTGTACACCAACCACAAGGGAAACTACATCTCTGCAGCGATCTGGTGTATGTCAAGCCCAGGTAAGGTTCTTCGCGTTGCATCGAATTAATCCACATGCTCCGCCGCTTGTGCGGGCCCCCGTCAATTCCTTTGAGTTTTAGCCTTGCGGCCGTACTCCCCAGGCGGGGCGCTTAATGCGTTAGCTACGACCCCGAGGCCGTGGCAGACCCCTACACCTAGCGCCCCCCCTTTACGGCATGGACTACCCGGGTATCCAACCCTTTGCCGCCTTTCC
+
GGGGGEGGGGGGGGGGGGGGGGGGGGGGGGGGEFFGGGFFFGGGGFGGGGFGGGGGGGGG9EGGFCGGGGDECGBFGGGGGGGGGGGGGG:FGGGCFFGGCDFGGECGGGFGCG@FGGGDGGCD8E?FCF>=CCGGEEDGG69CFFGGFGCGFGGGFD;BFFFEEAFFA>B4A=E=EDFDF>5:06>(9>F(6:2<9??(4>A))(-91((-(4928(4(,(.(,22:CF3:(2C?4):1,<(-49((4444604(,34)5),.1(4(,,())).8(-((.4:-)((-(-)--
@M00689:251:000000000-CJTJ5:1:1101:22977:8684 2:N:0:12
CGACAGCCATGCAACACCTGTACACCAACCACAAGGGAAACTACATCTCTGCAGCGATCTGGTGTATGTCAAGCCCAGGTAAGGTTCTTCGCGTTGCATCGAATTAATCCACATGCTCCGCCGCTTGTGCGGGCCCCCGTCAATTCCTTTGAGTTTTAGCCTTGCGGCCGTACTCCCCAGGCGGGGCGCTTAATGCGTTAGCTACGACACAGAGGCCGTGGACGACCCCTACACCTAGCGCCCCCCGTTTACGGCCTGGACTACCAGGGTATCTAACTCTGGATGCCCGTTTT
+
GGGGGGGGGGGGGGGGGGGGGGGGGGDEGGGGFEFG7FFFGGGGGGGGGGGGGGGGDGGGGGGGGFGGGGGGFFGGGCCFGGGGGGGGGGFGGGEFGGGGGCFGGGFGGGGGFG>FEGG6EGEGGG6D=ECE6CEGGGCEDG+?FFGGFG?:@DFGGC9BCFF5@>5>FFFDFFE=GFFDFB2@03>(7>F?A>2<BBB??FFBF(39037,720<F031;6(7>99>GF)(387(45?09B>19B>:7(45(46(4:6?B2(57),46<,))-66))6))))),.).(-(((
@M00689:251:000000000-CJTJ5:1:1101:5883:8697 2:N:0:12
CGACGGCCATGCATCACCTGTATCTCGGTTCCCGAAGGCACTTCGTTGCTTCCAACAAATTCCGAGTATGTCAAGACCTGGTAAGGTTCCTCGCGTTGCGTCGAATTAAACCACATGCTCCACCACTTGTGCGGGTCCCCGTCAATTCCTTTGAGTTTCATACTTGCGTACGTACTCCCCAGGCGGATCACTTATCGCTTTTGCTTCGGCACAGAGACTTCTCATCACCACACCCATGGATCTTCGTTTACAGCTGGGACAACCAGGGCATCTAATTCTGGCGTCCTGTCCTCTT
+
GGGGGGGGGGGGGGGGGGGFGGFFEGGGGGGFGGEGCEEFGGGGGFGGGGGGGGGGGGGGGGGGGECFCGFGCGF9FGEECCFEGGGGGGGF@FEGEGCEEGCE7FCGGGFGGGFGGGGFGGGGGGGGFEFGGGDGGGGDD?GG7==FADF7;,@DCB9AACEFFEFFFDFFB;>),);C425B@2==@:@93)7;71=;(447C..6?;(98(6=(8A2)).)).)5D0)(4:D:((())))---4(23<A5:)((,((((.48:2(((,86).)).).<)(-,(().))).).
@M00689:251:000000000-CJTJ5:1:1101:25112:8709 2:N:0:12
CGACGACCATGCATCACCTGTACACCAACCACAAGGGAAACTACATCTCTGCAGCGATCTGGTGTATGTCAAGCCCAGGTAAGGTTCTTCGCGTTGCATCGAATTAATCCACATGCTCCGCCGCTTGTGCGGGCCCCCGTCAATTCCTTTGAGTTTTAGCCTTGCGGCCGTACTCCCCAGGCGGGGCGCTTAATGCGTTAGCTACGACACAGAGGCCGTGGCAGACCCCTACACCTAGCGCCCACCGTTTACGGCATGGACTCCCAGGGTATCCAATCCTTGCTGCCCTGTCCC
+
GGGGGGGGGGGGFGGGGGGGGGGGGGGGGGGGGGGGGGGGGGGGGGGGGGGGGGGGGGGGGGGGGGGGGGGGGGGGGGGGGGGGGGGGGGGGGGGGGGGGDGGGGGGGGGGGGGGGGGGGGGGGGGGGFGGGGGGGGGGGGGGGGFGGFGGGGGGGGFFFFFF@EFFFFFFFFFFEGFFDFBFFFFFFFFFBFFA>>BFFFFFF<1:;6>?62826?>BB>(3((.,459532:<18<?;>EF<?F63<BFFB<9(4::>>2(,4(4(234:)).)-47A))..).((.(.4),
@M00689:251:000000000-CJTJ5:1:1101:21821:8723 2:N:0:12
CGACGGCCATGCACCACCTGTACACCAACCACAAGGGAAACTACATCTCTGCAGCGATCTGGTGTATGTCAAGCCCAGGTAAGGTTCTTCGCGTTGCATCGAATTAATCCACATGCTCCGCCGCTTGTGCGGGCCCCCGTCAATTCCTTTGAGTTTTAGCCTTGCGGCCGTACTCCCCAGGCGGGGCGCTTAATGCGTTCGCTACGACACAGAGGCCTTGGCAGACCCCTACCCCTCGCCCCCCCCGTTTCACGCCTGGACTACCCGGGTCACTCACCCTTGCTCCCCTCTCC
+
GD@CCGGGGFGFFGGGGGGGGGGGGGGGGGGGGFFFGFC@FFFGGGGGGGFGGFGDGGGGFFGGFEEFFG,5CEGGG<DFG<=EFFGGGG@FCGE7FFGGECDGGFFFGGCFGG=EFGG=EG+CCE6D,E>EECEGGGDGGCG<EFGGFG7D?EEGF;;FFFB):)>FA=B2=BF=GD4*5>(.407(3,445<4<(83(-44(4,,42903(5(4???.0()-(4<?CC3(..9:09;(-51(-34<?:)))46(4201:2,82:0((4((.)-,(42(((()).(-((,.,
@M00689:251:000000000-CJTJ5:1:1101:14080:8727 2:N:0:12
CGACGGCCATGCATCACCTGTACACCAACCACAAGGGAAACTACATCTCTGCAGCGATCTGGTGTATGTCAAGCCCAGGTAAGGTTCTTCGCGTTGCATCGAATTAATCCACCTGCTCCGCCGCTTGTTCGGGCCCCCGTCCATTCCTTTGCGTTTTAGCCTTTCGGCCGTACTCCCCCGGCGGGGCGCTTAATGCGTTAGCTACGACACCGAGGCCGTGGAAGACCCCTCCCCCTAGCTCCCACCGTTTACGGCCTTGACTACCCAGGTTTCTCTACCTGGCTTCCCTTGCC
+
GGGGGGGGGGGGGGGFGGGGGGGGGGGCGG:F6CFFGFE8FGGG,FFFGGFGAEGF@FGG<<F@F9FFFGFECFFG8CBG9E=FFFFGGGDGGGG=F9EF>E8EG9;FFG,E=E8D@FG+AEEGGD8F9E8@CEEGCE+CG6=FFFGGFG+,+@CEG9;BFFE5A>5>=AF=FFFEGD)2)52,7(419>?()6)6(-4(-)-)88((-71(-((7B0;(7().,42:7/),(-C;((.)6F<(::((-,-),,1(,)5)54)8:()(,.))64))).)))((((.424)(.(
@M00689:251:000000000-CJTJ5:1:1101:19273:8736 2:N:0:12
CGACAACCATGCAGCACCTGTACACCAACCACAAGGGAAACTACATCTCTGCAGCGATCTGGTGTATGTCAAGCCCAGGTAAGGTTCTTCGCGTTGCATCGCATTAATCCACATGCTCCGCCGCTTGTGCGGGCCCCCGTCAATTCCTTTGAGTTTTAGCCTTGCGGCCGTACTCCCCAGGCGGGGCCCTTAATGCGTTAGCTCCGAACCAGCGGCCGTGGCAGACCCCTACCCCTTACTCCCCCCTTTTACGGCCTGGCCTTCCATGATTTTCACTCCTGGCCGCTCTTTCC
+
GGGGGGGGGGGGGGGGGGGGGGGGGGFGGGGG,E,,8E<FFFFG?EGACGGFEFDGGGGGFFFFG9EFFG<@FFGGDFCFA@AFGFFGGGAFEFGEFFFG6,>EC=D<FEFGGGGGGG6@EE6@EE?F8F+@6CGEGGDGD+8DDFGGFGDADGGGGD=B6CE):)8>5-:):<EFFA*1)0((,(6(487).6)66?8((.4)3(((4((((-(369>(3((3(((.9*)((.96.),))0(17>9:?7)-(-0(((4(()).46)6)))..)))-.42).1:(3((()-.6
@M00689:251:000000000-CJTJ5:1:1101:12664:8742 2:N:0:12
CGACGGCCATGCAACACCTGTACACCAACCACAAGGGAAACTACATCTCTGCAGCGATCTGGTGTATGTCAAGCCCAGGTAAGGTTCTTCGCGTTGCATCGAATTAATCCACATGCTCCGCCGCTTGTGCGGGCCCCCGTCCATTCCTTTGAGTTTTCGCCTTGCGGCCGTACTCCCCAGGCGGGGCACTTAATTCGTTATCTACGCCACAGAGGCCGTGGAAGCCCCCTACACCTAGCCCCCACCGTTTACGGCATGGGCACCCCGGGTCACTACACTTGGCTCACGTATCT
+
GGGGGGGGGGGGCFFGGGGGGGGGGGFGGGEG8@<FCFFDFGGGGGGGGGGGGFGGGGGGFCFFFEG9FGGGBFGGEDFFF,B<FFGGGG7CEFF:F<FFE88EFGCEGG9F,@=FGGF+@E+CEG+D8E6@EEEEEEC>D9CCCCFGFG8,8;FGC30<AF=):9):@2>2@59;?9*/?=106>9(,8?2<)).(..-(.)).((-(48(4:::699>932403(339583?<(.)(((),24?66:(()((,-30((,(2(((-((-((,-4(.().-),,),-((.),)
@M00689:251:000000000-CJTJ5:1:1101:15243:8750 2:N:0:12
CGACGGCCATGCAGCACCTGTACACCAACCACAAGGGAAACTACATCTCTGCAGCGATCTGGTGTATGTCAAGCCCAGGTAAGGTTCTTCGCGTTGCATCGAGTTAATCCACATGCTCCGCCGCTTGTGCGGGCCCCCGTCCATTCCTTTTAGTTTTAGCCTTGCGGCCGTACTCCCCAGGCGGGGCGCTTAATGCGTTAGCTACGACACAGAGCCCGTGGAAGACCCCTACACCTAGCGCCCCCCGTTTACCGAATGGACATCCCAGGTGTCACCACCTTGCTTCCCTGTCC
+
GD7FC@FGGGGGGGGGFGFGGCGFFGG<FE,FF@AFGG8@FGEGCFGGGGGG9FFGBFFGF9FFGAFEGGD@BFGG?FGGDAFGEFGGGGDFEGGCF<DGC=8FG;FGGG9F8E9EFGG8EG6EGG+@,EC=8@EGEE69D+@5<EGGFG+,,@DGGG7BFFF58)):=9B49B9BGF*?565990>629?<)69<034((5:)4((1(-3((((.419(44)(,3?6D55::BF?2)(((.9((2(-43()),(--(().)),.(,)-,(.2))))4,()6,)).4()),).
@M00689:251:000000000-CJTJ5:1:1101:20262:8751 2:N:0:12
CGACGACCATGCAGCACCTGTATCTCGGTTCTCGAAGGCACTTCGTTTCTTCCAACAAATTCCGAGTATGTCCAGACCTGGTATGCTTCTTCGCGTTTCGTCTAACTAAACCACATGCTCCACCACTTGTGCGCGTCCCCGTCACTTCCTTTGCGTTTCATCCTTGCGTACGTACTCCCCAGGCGGTTCACTTACCGCTTTTGATTCAGCCACTATCTCATTCCTCCTCACACCCAGTGACCAGTGCTTAAATTTTGGCCTCTCAGGTTATTACCTCCTGCCCTCTTCTCTCTAT
+
GB7::::6FFGGG<E<F@E8EEFGFG8CBCE,FC,,6+,;CEF<,CC,,CE9C9,:CCEF,,CE,+9,6,CF,,5<<FFDEGG,,,CFF,?,4:7CF+@=FG,@=,,599EE:BE8,@DD899@>8,@EF89++6@@CG8=8C8+CDFFGG8,,=3++=99+3:**3:@5>8@*):@CGG5>)/4/(((***9*065=2(6))()171))(,,6(/).)))))))),/;+))6(5((,)))*)()))-)))))-.))().).(().()))))))))-(,),((,.().))).,))
@M00689:251:000000000-CJTJ5:1:1101:12679:8752 2:N:0:12
CGACGGCCATGCAACACCTGTACACCAACCACAAGGGAAACTACATCTCTTCAGCGATCTGGTGTATGTCAAGCCCAGTTAAGGTTCTTCGCGTTGCATCCAATTAATCCACATGCTCCGCCGCTTGTTCGGGCCCCCGTCACTTCCTTTGAGTTTTAGCCTTTCGGCCGTACTCCCCAGGCGGGGCGCTTAATGCGTTAGCTACGCCACAGAGGCCGTTGCACACCCCTACACCTAGCGCCCCCCGTTTACGGCATTGACTCCCAAGGTATCCCATCCCTGCTGTCCTTTCC
+
GECECGEFFGGGGCFFGEECFGFGGG,CFC@D@,,@F,,,CFFGE<EFGG,FFD@@:FGG@,@EFF@6<E<E,CBFE9,AE,<,CFGGGG7B7FGDGGDG,,,CEE,EEF,E,@9EEGGEGGDGEC+=,7+=8@GGGG6ADC+=D?FFFF=,5<:<C>09:F68A>F9@):@=2A7F20*3>AF00629116)4-6688:,52)4((((((.(.18?(3(((,)-46>C9).(4<((,((4>;201(4:2(64((1,),)-.)..,..(46)-))54::()).()-)))))-)
@M00689:251:000000000-CJTJ5:1:1101:5998:8758 2:N:0:12
CGACAGCCATGCAACACCTGTACACCAACCACAAGGGAAACTACATCTCTGCAGCGATCTGGTGTATGTCAAGCCCAGGTAAGGTTCTTCGCGTTGCATCGAATTAATCCACATGCTCTGCCGCTTGTGCGGGCCCCCGTCAATTCCTTTGAGTTTTAGCCTTTCGGCCGTACTCCCCAGGCGGGGCGCTTAATGCGTTAGGTCCGGACCAGAGGCCGGGGACAGCCCCTACCCCTAGCGCCGCCCGTTCACGGCTCGGCCACCAAGGGGATCTATTTCTTGCTTGTTTTGTCTT
+
FGGCCF?FGGGGAFDF@EGAG<FFC,DEF:@FGGGGGGGF8<FAFFFGGFAFGGGGCFDGGGEFGGGGG<EABF<CFGGFGGGGGGDFBGFC@FGG@FDACGG@DFF9EE=E:E9E;E+=?=6+8E6,,96=EDC86CCEGD>DFF?FD+=EDFFG+7;FFF*3:8@AA510>>;5,8;9*>>22(300>:(-)691:::0()).4(((((.((,-((((47(((((-*/.(((*((((41)(((-22:(5).((((46(((4<(,((-((,(.))))))))))))()(.(()).
@M00689:251:000000000-CJTJ5:1:1101:15258:8760 2:N:0:12
CGACGGCCATGCAGCACCTGTACACCAACCACAAGGGAAACTACATCTCTGCAGCGATCTGGTGTATGTCAAGCCCAGGTAAGGTTCTTCGCGTTGCATCGAGTTAATCCACATGCTCCGCCGCTTGTGCGGGCCCCCGTCACTTCCTTTGAGTTTTAGCCTTTCGGCCGTACTCCCCAGGCGGGGCGCTTAATGCGTTAGCTACGCCCCAGAGGCCGTGGCAGACCCCTACACCTAGCGCCCACCGTTTCCTGCCTGGCACACCAGGGTATCTAAACCTTGCTGCCCTTTTC
+
GGGFGEFGGGGGGGFECGGGGGGGGGFGGG7FF@CF7EE6FGFGCEFGGGGGF8FCCFEGGFGFGFGGGG9E<FGGFCCFF<FFFFGGGGAFGGG7F<EG+9+@EE9EFGFF,E,@DEG>GECGGG6D8E46==CBCECGG6+?FFGGFG73:@=EE;;BAF@*:=5=@4>=DFFEGF49?B=>;1>B9BF()64<;8:(3<443((4(4(((.(-811((((,,,-31*)42:F2().(38;?B?0<<B><)-,(,-31()((3(,((34)))).-40()).).).(,()))
@M00689:251:000000000-CJTJ5:1:1101:20253:8767 2:N:0:12
CGACGACCATGCAGCACCTGTATCTCGGTTCCCGAAGGCACTTCGTTGCTTCCAACAAATTCCGAGTATGTCAAGACCTGGTAAGGTTCCTCGCGTTGCGTCGAATTAAACCACATGCTCCACCACTTGTGCGGGTCCCCGTCAATTCCTTTGCGTTTCATACTTGCGTACGTACTCCCCAGGCGGATCACTTACCGCTTTTGCTTCGGCCCAGAGACTTCTCATCCCCACACCCAATGAACATCTTTTCCCGCTAGGACTACCGAGGTTTCTCACCCTGGCTCTCCTTTTCT
+
GGGGGGGGGGGGGGGGGGGGGGGGGG8FGGGGGGG7@CFGGGGGCFGEFGFGGFFGGGCFGGGGE:FGGFGG9ADFGGGGGGGCFCFFGGGGGGEGGEGGGGG@FFFAF;AFEGGG@FGGGGGGGGGGFF,=C+CBEFGGGGGC?FGGFGGGF7CEGGGFF>AEF=EAA9A9D=DFG=>DF24B=BB>F;@EE3@F@@BFFE4;?CF0(3(-34.3(4<4)4<<9)4274>12?G:(((.)156)).:5)))((((-()54((3((,(2())))).((((-(()()()).)))
@M00689:251:000000000-CJTJ5:1:1101:22226:8786 2:N:0:12
CGACAGCCATGCAGCACCTGTACACCAACCACAAGGGAAACTACATCTCTGCAGCGATCTGGTGTATGTCAAGCCCAGGTAAGGTTCTTCGCGTTGCATCGAATTAATCCACATGCTCCGCCGCTTGTTCGGGCCCCCGTCAATTCCTTTGAGTTTTAGCCTTGCGGCCGTACTCCCCAGGCGGGGCGCTTAATGCGTTAGCTACGACCCCGAGGCCGTTGCAGACCCCTACACCTAACGCCCACCGTTTACGGCATGGACTACCCGGGTATCCAATCCTGGCCGCCTCTGCC
+
GGGGGGGGGGGGGGGFGGGGGGGGGF@FGGGGFAFGGGGGGGDGGGGGGGGGGGGGCGGGGGGGGGGGGGDGFGGFGGFGFECFFGGFGGGGGGGGG,@FEG8EFGGGAF,EAF9FCDG=EGEEEGGG8@C8CEEGGGCGG6+6CFGGFGD88D:DDC=D9FF55)8AA9===CAEGA;;AB=220;(3>?:4>2:18?(1<9>7(,-((((-4((4(-(4(,3)(-8<70,(47,.,(-1<;((4(4:3()-10((,(.)).(:(-7(-(,)))5)(45),(((((((,.))
@M00689:251:000000000-CJTJ5:1:1101:7410:8789 2:N:0:12
CGACGGCCATGCAGCACCTGTACACCAACCACAAGGGCAACTACATCTCTGCAGCGCTCTGGTGTATGTCACTCCCATGTAAGGTTCTTCGCTTTGCATCTAATTCATCCACATGCTCCGCCGCTTGTGCGGGCCCCCGTCAATTCCTTTTAGTTTTCGCCTTTCGTCCGTCCTCGCCAGGCGTTGCGCTTTATTAGTTAGCTCCTTCCCCAGGGCCGTGGAAGACACCTACACCCACTGGCCCCCACTTGTTGCCGTGCCTACCAGGTGTGCTTATACTGCTTGCCGTCTTC
+
FCFGGEGGGGGGGGDFFFGGGCD,FE,CCE:D6,C,B,,,CE,C<,CEFGA@96<6+,@F,B98A,C<FG9,,:FE,,,:,<<:BADFGD,=,4=E,5,@,94ED,4AEFEFG@,9@AF+=C6CC=?D89+++@8=EG>CC++=2==CFG8,3E,@C,+<?AF*8))0)1:)):4)*-3**-5((//(62,(.1))./93)74)6(/7(/((((/41((((47((((,7*),,.70((()()(-460(,).))(..(((,(.),())()()()-)).).6)))))-((-(,()
@M00689:251:000000000-CJTJ5:1:1101:17195:8845 2:N:0:12
CGACAACCATGCAACACCTGTACACCAACCACAAGGGAAACTACATCTCTGCAGCGATCTGGTGTATGTCAAGCCCAGGTAAGGTTCTTCGCGTTGCATCGAATTAATCCACATGCTCCGCCGCTTGTGCGGGCCCCCGTCAATTCCTTTGAGTTTTAGCCTTTCGGCCGTACTCCCCAGGCGGGGCGCTTACTGCGTTAGCTACGACACCGAGGCCGTGGCAGACCCCTCCACCTTGCTCCCACCGTTTACGGCATGGACTCCCAGGTGTTCGAATCCTTGCCTGTCTGTTCTT
+
GGGGFGGGGGFGGFFFGGGGGGGGGGF8FGGGGFCFGGFGGGGGGFGGGGGGGGGG7FFGGFFGGCGGGGGAEGGGGGGGGCFGGFGGGGEGGGGGGEGGGC>EGD=FGG9FFFCGGGGCEG>EE>6D,@8+@CECGE>GGD6DFFFGFG8;@EGGGB6BFFE5A=B=A==)-<CFGFFG*<)960:1912?29)41::(,:AAB((4-7(((-(,,29(3-((-4:?99)-(4F:,)4).6:(,418?B(62(4-4(.422(4:()2)()-.(4()(5:)-524)).644))))
@M00689:251:000000000-CJTJ5:1:1101:9695:8846 2:N:0:12
CGACAACCATGCATCACCTGTACACCAACCACAAGGGAAACTACATCTCTGCAGCGATCTGGTGTATGTCAAGCCCAGGTAAGGTTCTTCGCGTTGCATCGACTTAATCCACATGCTCCTCCGCTTGTGCGGTCCCCCGTCCATTCCTTTGCTTTTTAGCCTTGCGGCCGTACTCCCCAGTCGGGGCGCTTAATTCGTTAGCTACGACACAGAAGCCGTGGAAACCCCCTACACCTAGCGCCCACCGTTTACGGACTGGCCTACCAGGGTATCTAATCCTGTCTGTCTCTTCT
+
FCFEEFGGGGGGCFF8FFGGGGGFGGFFEGDF86CFC8,,CF,C@EFAFGFGF@F68EFFF,C<E,E9EF,,ACBFE,,B,,,,CCEFGGGG7FG7F<EG@E7CG9,@EF,EAE9EFGC,AF+CGG+@,@=+6@B8@EDGC++==F8DDG+,,7@DGC+=DFE)5>:5=)>5=CCCC5*3*:>2=27(52<(/)))(6@(/73).(/.(4,2()..,-414(.)(.43/5),4:94(.4(2<9(810182(.((((-(3(()((4.40(2.5)))))..)).,))-)))))4<
@M00689:251:000000000-CJTJ5:1:1101:18570:8918 2:N:0:12
CGACGGCCATGCAGCACCTGTACACCAACCACAAGGGAAACTACATCTCTGCAGCGATCTGGTGTATGTCAAGCCCAGGTAAGGTTCTTCGCGTTGCATCGAATTAATCCACATGCTCCGCCGCTTGTGCGGGCCCCCGTCAATTCCTTTGAGTTTTAGCCTTGCGGCCGTACTCCCCAGGCGGGGCGCTTAATGCGTTAGCTACGACACAGAGGCCGTTGAAGACCCCTACACCTAGCCCCCACCGTTTACGGCATGGTATCCCGTGGTATCTATTCACGGCTGCCCTTTAT
+
GDFGGGGGGGGGGGGGGGGGGGGGG8FFGGGG?CCFEG,EFGGGGDE<FGFFGGGGGGGGGFGGGFGGFF<AEFGGGGGGGFGGGGGGGGEFCGGCCADFCFFGGFDAFG@F@FFGDGCEDGGGGGFE8ABG+=>8EGGEG0:CGFGGFGFCFCFCFE5BAFC):):94=B9@BFB7=CG:=>9(36(496:<9967:::24694((4(,4((50::;F01())..3:5*.3(:F<(,((.>BFFF91?7:B?03(,(,))))-.(,-444)))6)))-)((--(((((()))
@M00689:251:000000000-CJTJ5:1:1101:20265:8975 2:N:0:12
CGACGGCCATGCATCACCTGTACACCAACCACAAGGGAAACTACATCTCTGCAGCGATCTGGTGTATGTCAAGCCCAGGTAAGGTTCTTCGCGTTGCATCGAATTAATCCACATGCTCCGCCGCTTGTGCGGGCCCCCGTCAATTCCTTTGAGTTTTAGCCTTGCGGCCGTACTCCCCAGGCGGGGCGCTTAATGCGTTAGCTACGACCCAGAGGCCGTGGCCGCCCCCTACCCCTATCGCCCACTGTTTACGGCATGGACTATCAGGGTATCTCATCCTGTCTGCCCCGTTC
+
GGFFGGGGGGGGGGFGGGGFGDCEGF8C;EC@EA<FDC,<FGDGFEE<@FFCEGG@+EC@<<FFF<FCFGF<EFFGCFDGFFECGFG<FGDFEGG+C,EF+,@FGA;@FGGG8E,@DGG+CG6CGGDF,E+@6CGEGGGGG6@FGFGGFGD,DAFG+@78AFFEBB=AF4>2>DEFGF0:59(6(46(46?:<4)60:62:D>>71(4,4:0(1(,439(((,437(4>9)((.78()58?EB<B(46>A)56(6((41)4)().:)).4()-.))..6))))).)).((-((
@M00689:251:000000000-CJTJ5:1:1101:14568:8975 2:N:0:12
CGACGGCCATGCATCACCTGTACACCAACCACAAGGGACACTACATCTCTGCAGCGATCTGGTGTATGTCAAGCCCAGGTAAGGTTCTTCGCGTTGCCTCGCATTAATCCACATGCTCCTCCGCTTGTGCGGGCCCCCGTCCATTCCTTTTAGTTTTAGCCTTTCGGCCGTACTCCCCAGGCTGGGCTCTTACTGCGTTAGCTACGCCCCAGAGGCCTTTGAATCCCCCTACACCTATCTCCCCCCGTTTACGGCATGGCCCCCCAGGGTCTTTCATCCTGTCTGCCCGTTCC
+
GGGGGGGGGGGGGGGGGGGGGFFGGGFCFG,D,66EFE,,CF,CFEGGGG9F,CF@6FGG,CFDF,F<CF,:,CFG@,7E,,:?FFGGGG7FCFG+C,EF=+4@E,;<DF9E8E9>=FG,@F+@=C+D,D4@EEGGGGDEG+1=CFGGFG+,5@DGG;+4AFF@E95=A):)79ABGF*/26(79>B(55>8*99>(6;(/94)7((6(67(6((12).))).))5)4D)5:(8C?:)))-=019;08:?0<:(,-((.(.(((4,,-1.(()))-)-67.).)).)((,((,
@M00689:251:000000000-CJTJ5:1:1101:14585:8977 2:N:0:12
CGACGGCCATGCATCACCTGTACACCAACCACAAGGGAAACTACATCTCTGCAGCGATCTGGTGTATGTCAAGCCCAGGTAAGGTTCTTCGCGTTGCATCGAATTAATCCACATGCTCCGCCGCTTGTGCGGGCCCCCGTCAATTCCTTTGAGTTTTAGCCTTGCGGCCGTACTCCCCAGGCGGGGCGCTTAATGCGTTAGCTACGACCCCAAGGCCGTGGAAGCCCCCTCCACCTAGCGCCCACCGTTCACGGCCTGGGCTCCCCGGGTATCATATCCTGGCCTGCCGCTCC
+
GGDEGDFGGGGGGGGGGGGGGGGGGG8FGEGGGCFEGEC8FGDF@FGGGGEFEFFEGGGGF,EEF,CCFGAA<FGGAC@FG,CEGFFFGG@F=FF:C,@E+,,@F,AFFG,EEE,EFGG6@?CEGG+D,E6=+@BECE6ED+7CFFDGFG+7@,@EF93=?A=):5)>A45)5(9;FDC<>99699>991::)-459B:(-4.).((-(-(((.(4:(,(44)((,38C35:,8F?2)59079:??13,(,.,(((-(-(((-(-112;B()))).)-)44((()((((((((
@M00689:251:000000000-CJTJ5:1:1101:20268:8993 2:N:0:12
CGACGGCCATGCATCACCTGTACACCAACCACAAGGGAAACTACATCTCTGCAGCGATCTGGTGTATGTCAAGCCCAGGTAAGGTTCTTCGCGTTGCATCGAATTCATCCACATGCTCCGCCTCTTGTGCGGGCCCCCGTCAATTCCTTTGAGTTTTAGCCTTGCGGCCGTACTCCCCAGGCGGGGCGCTTAATGCGTTAGCTACGACCCAGAGGCCGTGGAAGACCCCTACCCCTAGCGACCACCGTTTACGGCCTGTACTACCCGGGTTTCTACTCCTGGCGCCT
+
GEGEFEGGGGGGGGGEFGGGGGGGGGFEGEEG<@,E7<AEFGEGGGGGGGGGGFGDEFGGCFGGGCGGGGG<EFGGFCFGFGGFGFGGGGEEGGG@FFGG=,EFE,4CFG8FCF9FFGGGGG+@@ECG,E>6CCEGGGGGG6CEFFGGFGDC6EEGF;7BFFE)8))=B=A<@B6@F2*:)592006,39:,)6-<(,4((64>B0(2(-8..,6:604((-),.1<:C7).,3<??742(8((4:0<B:0<?06((3)6>)-6:(((((((.).)-:777((((-,
@M00689:251:000000000-CJTJ5:1:1101:9333:9008 2:N:0:12
CGACGACCATGCAGCACCTGTACACCAACCACAAGGGACACTACATCTCTGCAGTGATCTGTTGTATGTCAAGCCCAGGTAAGGTTCTTCGCGTTTCATCGCCTTAATCCACATGCTCCGCCGCTTGTGCGGGCCCCCGTCAATTCCTTTTAGTTTTAGCCTTGCGGCCGTACTCCCCAGTCGGGGCTCTTAATGCGTTAGCTACGACCCCGAGGCCGTGGAAGACCACTACACCTATCGCCCCCCTTTTACGGCCTGTACACCCAGGGTATCTACTCCTCTCTGCTCTTGTT
+
GGGGCFFGGGGGGEECEGGGGDGFFGCEGG,FC,6@F,,CFG,F,CFGGGCF9CF8,CFG<6C9F<F,CE9,5CFG,,4B,,,,CEGGGGFFCGG+A,@E,,,@B:,CCG,E=ECEGGG+CE6EGGDD?F6+8@CEEG=ED+@DFFGGFG+7@EGGG9+=AFF5:585@)>):BC=FA841755(-2,=EE))7)968@8(;C5@((6(2,4((13:(3((-.((48(72).)4C?4)50:>2,-9(,)5<A(3,-(4))))).(-.41(.)))))-)()()()).).6))))
@M00689:251:000000000-CJTJ5:1:1101:24114:9089 2:N:0:12
CGACAACCATGCAGCACCTGTACACCAACCACAAGGGAAACTACATCTCTGCAGCGATCTGGTGTATGTCAAGCCCAGGTAAGGTTCTTCGCGTTGCATCGAATTAATCCACATGCTCCGCCGCTTGTGCGGGCCCCCGTCAATTCCTTTGAGTTTTAGCCTTGCGGCCGTACTCCCCAGGCGGGGCGCGTAATGCGTTAGCTACAGCACCGAGGCCGGGGAAGACCCCAACACATAGCGCCCACCGTGTACGGCCTGGAATACCAGGTGATCTACACTCGTGTGACGTAGCC
+
GGGGGGGGEGGGGGGGGGGGGGFEEFFFGGGGGGGGGGGGFAFFF<<CFCFCFGGGGGFGGGGGGGFGAFGGGGF<FGGGGGGGGDEGGGFDGGGGGGGGGGDCFGGFCFEGFFGGCGGGGGGGG>FE8,>CD6CECEGEDGCDFFGGF7:FGCFACFGFFFF5CA=5)>=AA9E5F)9DFB2579>>0((,48))7-3314):,)),2((--419(3((3(--4((49*7:<0*..45>0>(-2841(,,)((--,8(.())64)5(),-5)-5)).)(-((.(-)((((()
@M00689:251:000000000-CJTJ5:1:1101:24095:9091 2:N:0:12
CGACAACCATGCAGCACCTGTACACCAACCACAAGGGAAACTACATCTCTGCAGCGATCTGGTGTATGTCAAGCCCAGGTAAGGTTCTTCGCGTTGCATCGAATTAATCCACATGCTCCGCCGCTTGTGCGGGCCCCCGTCAATTCCTTTGAGTTTTAGCCTTGCGGCCGTACTCCCCAGGCGGGGCGCTTAATGCGTTAGCTACGAAACAGAGGCCGTGGAAGACCCCTACACCTAGCGCCCACCGTTTACGGCAAGGACTACCAGGGTATCTAATCCTGGCCGCACTGTTC
+
GGGGGGGGGGGGGGGGGGGGGGGGGGGGGGGGGGGGGGGGGGGGGFGGGGGGGGGGGGGGGGGGGGGGGGGGGGGGGGGGGGGGGGGGGGGGGGGGGGGGGGGGGGGFFFGGGGGGGGGGGGGGGGGG8EEEGGGGGGGGGGDG=DFGFFCFGGGGGGG?A5@)8=>BFFBFFFFBGA4;?>=9@>B96><:A))2(1821:<<7?((,27:42241;;FF3<71?80777(((914<:(4)2,3:9117(-309((,18:(4(4:)34((,)-.:>)6))5:((((((,6))
@M00689:251:000000000-CJTJ5:1:1101:11021:9098 2:N:0:12
CGACGGCCATGCGGCACCTGTACACCAACCACAAGGGAAACTACATCTCTGCAGCGATCTGGTGTATGTCAAGCCCAGGTAAGGTTCTTCGCGTTTCATCTAATTCATCCCCATGCTCCGCCGCTTGTGCGGGCCCCCGTCAATTCCTTTGAGTTTTAGCCTTGCGGCCGTACTCCCCAGGCGGGGCGCTTATTGCGTTTGCTACCACCCAGAGCCCTTAGAAGACCCCCACCCCTACCGCCCACCGTTTCCGGCCTGGACACCACTGGTATCCTATCCTTGCCGTTCTTGCC
+
GGGGGCFGGGGGCCCFEGGGGCFDAEC8FE7FEC<8@CC@FFC,6CCFGA,<6@<@:EFF,,CFGF6A<56,,:=<,9,B<,=8CFEF<,,,6@F+AEED,,,CE;;,AE,D,@@>AFG+C8+6CE+@,,3=+6>CEEC97++<C72CCF+,*7DDF,*493>):4>):2552(9>F2**),,(6(1(-(42)-)4(40(-))))(..,:02(,(41(())-.-(4:B5).(-:<(4(.(4B614:0::7))--(((-(.,.(,(((),-).))))).()).(((,(,-)))(
@M00689:251:000000000-CJTJ5:1:1101:24105:9107 2:N:0:12
CGACAACCATGCAGCACCTGTACACCAACCACAAGGGAAACTACATCTCTGCAGCGATCTGGTGTATGTCAAGCCCAGGTAAGGTTCTTCGCGTTGCATCGAATTAATCCACATGCTCCGCCGCTTGTGCGGGCCCCCGTCAATTCCTTTGAGTTTTAGCCTTGCGGCCGTACTCCCCAGGCGGGGCGCTTAATGCGTTAGCTACGACACAGAGGCCGTGGAAGACCCCTACACCTCGCGCCCACCGTTTACGGCCTGGACTACCAGGGTATCTAACCCTGGCTGCT
+
GGEGGGGGGGGGGGGFGGGGGGGGGGGGGGGGGGGGGGGGGGGGGGGGGGGGGGGGGGGGGGGGGGGGGGFGGGGGGGGGGGGGGGGGGGGGGGGFGGGGGGGGGGGGGGGGGGGGGGGGGGGGGGGGGGGGGEGGGGGGGGGGGFCGFGFFGGGGGGGFFFF5CFFFFFFFABFEGFGGFFFF9>@FFFFFFFA<;FB?6AAAFFF>BFF64>BFFFFFF04(.4:?CCFB7?7<(,((4>9:??B?BF()-49(4(((.,,(.43:08(22).6),2,48((-4)
@M00689:251:000000000-CJTJ5:1:1101:11006:9109 2:N:0:12
CGACGGCCATGCGGCACCTGTACACCAACCACAAGGGAAACTACATCTCTGCAGCGATCTGGTGTATGTCAAGCCCAGGTAAGGTTCTTCGCGTTGCATCGAATTAATCCACATGCTCCGCCGCTTGTGCGGGCCCCCGTCAATTCCTTTTAGTTTTAGCCTTGCGGCCGTACTCCCCAGGCGGGGCGCTTAATGCGTTAGCTACGCCACAGAGGCCGTGGAAGCCCCCTACACCTAACGCCCCACGTTTCCGGACTGGCACACCCGGGTCTCTAATTCTGGCTTCCCTGTTC
+
GGGGGGGGGGGGGDGEGGGGGGGGGGF<FG,FC<EFG8,EFGGG@EGGGGGGGFG7FGGGFGGFGDGGGGDAFFGGFFGGGEG8FFGGGGGGGGG7FFGG6E8FGGAFFG<F:E9FFGFCGGGGEGFGCFG+6CEGGGGGG61?FFGGFG*,,EFFGD5CFFF3:=2@=(8592@BGFCC82660>;212?B2)-418:61AA2<((4(840:(,1((-4(().(.,8<3)4,:F,4).-(5>(((48:?)<:((-(4:((.(,4((,,((,))))))6)424((,).),))-
@M00689:251:000000000-CJTJ5:1:1101:14299:9128 2:N:0:12
CGACGGCCATGCAGCACCTGTACACCAACCACAAGGGAAACTACATCTCTGCGGCGATCTGGTGTATGTCAAGCCCAGGTAAGGTTCTTCGCGTTGCATCGAATTAATCCACATGCTCCGCCGCTTGTGCGGGCCCCCGTCAATTCCTTTGAGTTTTAGCCTTGCGGCCGTACTCCCCAGGCGGGGCGCTTAATGCGTTAGCTCCGACACAGAGGCCGTGGAAGACCCCTACACCTAGCGCCAACCGTTTACGGCATGGACTACCAGGGTATCTCATCCTGGCTCCCCTGTGC
+
GGGGGGGGEGGGGGGGGGGGGFGGGGDGGGCGF@EFGG@<FGGGGFGGGGEGGGGC:FFGEDGGG<FGGGCE=FFGEA<F,CFFGGGGGGEGGGGBFEDGCE8EGF;FGGCG,EEGGGG6EGEGEGCF8EEC>EGEGGGGG>CDGFGGFG>;@FGGG;CFFFF)<)9@@2@@@DEEC@4*:;;B>01(49?B4AA9BB?14AB43(-4-3(..21?FBF1334(3<::DC>B0<GF??F>>B9(461<(,4<6(912,3)5<(342),(.()))).-2<22(1(,4(-4().)
@M00689:251:000000000-CJTJ5:1:1101:20107:9150 2:N:0:12
CGACGGCCATGCACCACCTGTACACCAACCACAAGGGAAAATACATCTCTGCAGCGATCGGGTCTATGAGAAGCCAAGGAAAGGTTCGTTGCGTTGCAGCGAATAGAAGCACATGCCAAGCCGCATGGGGGGGCCCCGAGCAATTCCTTGTATTGTTACCATTGCAGGCGGAACCGCAAACGCGTGCGGCATATTGATGTGGCACGGACAGCGGGCCGGGGAACACCCCAACCAGCTGCTCCCGAACGTATAGGGCGGGCAGAGCATGAGCAGTGACTCAATCGTGCTCGACTAG
+
6@CCC7@@@CF@F<@F<@FF-<@@@,,;,,,@<<<@F6,C,,;,6,,,,,6,E,FF+,6+6+B+4C@<,,<,,4B,B,9,4EE<<,,+4,ACE:?CC5,8B84@+,9,,9E,A,>,,,+@+++6+6+,+++*/**2**)*17:0*/*0/**++2+3*+0***.69)5,42(,((((*(1)0((((-(((((()--)-.46))((.((33(1(-((((---2(4(,(((/*)-,(*,)((.-)(((((((.))))(,(-((-(4(454)).-)()()))))())(.(((),-((-(
@M00689:251:000000000-CJTJ5:1:1101:27779:9164 2:N:0:12
CGACGACCATGCACCACCTGTACACCAACCACAAGGGAAACTACACCTCTGCAGCGATCTGGTGTATGTCAAGCCCAGGTAAGGTTCTTCGCGTTGCATCGAATTAATCCACATGCTCCGCCGCTTGTGCGGGCCCCCGTCAATTCCTTTGAGTTTTAGCCTTGCGGCCGTACTCCCCAGGCGGGGCGCTTAATGCGTTAGCTACGACACAGAGGCCGTGGAAGACCCCTACACCTAGCGCCCACCGTTTACGGCATGGACTGCCAGGGTATCTAATCCTGGCGGCACTGGTC
+
GGGGGGGGGGGGGGGGGGGGGGGGGGGGGGGGGGGGGGGGGGGGGGGGGGGGGGGGGGGGGGGGGGGGGGGGGGGGGGGGGGGGGGGGGGGGGGGGGGGFGGGGGGFFGGFGGGGGGGGGGGGGGGGGGGGGGGGGGGGGGGGGGFGGFGGGGGGGGGGAFFFFEBFFBABF@B>EGDGGFDFFFFFFFF?FFA<A9:<BFFFA7:<90(424>BFFFF>BB2:1??65<)((8CBF2(29B((2:1(4:?4?F0(-81432((.))304(,.)6:4A492(.(,((((.,))
@M00689:251:000000000-CJTJ5:1:1101:20801:9173 2:N:0:12
CGACAGCCATGCAGCACCTGTACACCAACCACAAGGGAAACTACGTCTCTGCAGCGATCTGGTGTATGTCAAGCCCAGGTAAGGTTCTTCGCGTTGCATCGAATTAATCCACATGCTCCGCCGCTTGTGCGGGCCCCCGTCAATTCCTTTGAGTTTTAGCCTTGCGGCCGTACTCCCCAGGCGGGGCGCTTAATGCGTTAGCTACGACACAGAGGCCGTGGAAGACCCCTACACCTAGCGCCCACCGTTTCCGGCATGGCCCACCCGGGTATCTAATCCTGGCCGCCCTGTCCTT
+
GGGGGGGGGGGGGGGGGGGGGGGGGGGGGGGGGGGGGGGGGGGGGGGGGGGGGGGGGGGGGGGGGGGGGGGGGGGGGGGGGGGGGGGGGGGGGGGGEGGGGGGGGGGGGGGGGGGGGGGGGGGGGGGGFGGGDEEGGGGGGGGGGFGGFGGGGGGFF9+@AFEEFBBBA=4):4AEGFFGFF=9;9BFFFFBF9<AFFF60:<B?06>3281(:6?FF>>F0<???B?C5)83<4(,),3>F6(:?03604)-(3(-(4(.,21:01,((-)-.6))4AF)(((-(((-,8))))
@M00689:251:000000000-CJTJ5:1:1101:15812:9174 2:N:0:12
CGACGGCCATGCAGCACCTGTACACCAACCACAAGGGAAACTACATCTCTGCAGCGATCTGGTGTATGTCAAGCCCAGGTAAGGTTCTTCGCGTTGCATCGAATTAATCCACATGCTCCGCCGCTTGTGCGGGCCCCCGTCAATTCCTTTGAGTTTTAGCCTTGCGGCCGTACTCCCCAGGCGGGGCGCTTAATGCGTTAGCTACGACACAGAGGCCGTGGAAGACCCCTACACCTAGCGCCCACCGTTTACGGCATGGACTACCAGGGGATCGAATCATGTCTGCG
+
GGEGGGGGGGGGFGGGGGGGGGGGGGGGGGGGGGGGGGGGGGGGGGGGGGGGGGGGGGGGGGGGGGGGGGGGGGGGGGGGGGGGGGGGGGGGGGGGGGGGGG@EBFGGGFGGGFEG8FFGGGGGCEGG,DEGGGGGGG>+9CGGGFFGFGGGGGGGGGGFFFE9@BB@4>=AD=9;G9;DAFFFFFBFF6:BFAA29:66<>64)41939:?B0:??0(-,44((,,3C9.((.<<22:--8((4((3120>:61,,4?:?).(4)51:0(32((,)4-)))))))(
@M00689:251:000000000-CJTJ5:1:1101:21550:9211 2:N:0:12
CGACGGCCATGCAACACCTGTACACCAACCACAAGGGAAACTACATCTCTGCAGCGATCTGGTGTATGTCAAGCCCAGGTAAGGTTCTTCGCGTTGCATCGAATTAATCCACATGCTCCGCCGCTTGTGCGGGCCCCCGTCAATTCCTTTGAGTTTTAGCCTTGCGGCCGTACTCCCCAGGCGGGGCGCTTAATGCGTTAGCTACGACACAGAGGCCGTGGAAGACCCCTACCCCTAGCGCCCACCGTTTACGGGCTGGGCCACCAGGGTATCTAATTCTGGCCACTCTTGTC
+
GGGGGGGGGGGGGGGGGGGGGGGGGGGGGGGGGGGGGGGGGGGGGGGGGGGGGGGGGGGGGGGGGGGGGGGGGGGGGGGGGGGGGGGGGGGGGGGGGGGGGGGGGGGGGGGGGGGGGGGGGGGGGGGGGGGGGGGGGGGGGGGGGFGFFGGFFFFGGGGFFFFFF>A>BFFFFBEBGFGGFB@>@>BFFFB<:<>B0,4:?<><<B?B04837:<??>9B;17,4(8?DC<0(.91034,9B96:?9(4>BB(4(,38?((((((.,3?0())).6)).))5)(((((.))-.
@M00689:251:000000000-CJTJ5:1:1101:10366:9217 2:N:0:12
CGACGACCATGCATCACCTGTACACCAACCACAAGGGAAACTACATCTCTGCAGCGATCTGGTGTATGTCAAGCCCAGGTAAGGTTCTTCGCGTTGCATCGAATTAATCCACATGCTCCGCCGCTTGTGCGGGCCCCCGTCAATTCCTTTGAGTTTTAGCCTTGCGGCCGTACTCCCCAGGCGGGGCGCTTAATGAGTTAGCTACGACCCAGAGGCCGTGGAAGCCCCCTACACCTAGCGCCCACCGTTTACGGCATGGACCACCAGGGTATCCCACCACGGGCGACTTGTCT
+
GD:CGEGGGGGGGGGFFGGGGGGGGGGGGGGGGGGGGGGGGGGGGCGGGGGGGFGGGGGGGGCFFGGGGGFGGGGGGGGGGGGGFFGGGGGGEEGEGGGFEGDGGGFFG9EFGGGGGGGGGGCEGG6FEGGD@E6EGEDCDDGGCCFGF7CFGFAFFF78CF@)=>)54)05>=EEF(;C?9=9@9939;-6)-))).).).))4((,(4:(,3(30(7>6()((((-)/74(.24(.2((84(3:;2(48A1<46(.:))(--3.(,(,.2.))5,1((,((((,-(.)-.)
@M00689:251:000000000-CJTJ5:1:1101:5000:9223 2:N:0:12
CGACGGCCATGCATCACCTGTACACCAACCACAAGGGAAACTACATCTCTGCAGCGATCTGGCGTATGTCAAGCCCAGGTAAGGTTCTTCGCGTTGCACCGAATTAATCCACATGCTCCGCCGCTTGTGCGGTCCCCCGTCATTTCCTTTGTGTTTTAGCCTTCAGGCCGCATGCCCCAGGCGGGACGCTTAACGCGTTACTTACGACATCGAGCCCGTGAAATCACCCCCCACATAGCCGCCACCGTTTACGGCGTGGACACCACGGGTCCCTACATCGCTGTTATAGGTCC
+
<6@BF@C@@FGGD9@@6FFGFC,CC<FC@F:FGFG8FFFGGFFFC9F@@FGCEFGE:EEGGA,@C7@@<@EC9,,AF<,AFFECFGCF,,4=8@:=FC,9>C+++4C,,4<=,=EB8;ACEGE6E++62@CD1@+DGGD6=D,++CC;++8,5@,,3,9+;03*0*08)1)-))00=5**)0((1.6,,8,(.)/(4(((,))..((4(()((((-,(-3((.)))((*).4((*)).))-)((-.,(,((.-4>(41((4)(22:(1(-((())(())((((())))))-.)
@M00689:251:000000000-CJTJ5:1:1101:9844:9241 2:N:0:12
CGACGGCCATGCACCACCTGTACACCAACCACAAGGGAAACTACATCTCTGCAGCGATCTGGTGTATGTCAAGCCCAGGTAAGGTTCTTCGCGTTGCATCGAATTAATCCACATGCTCCGCCGCTTGTGCGGGCCCCCGTCAATTCCTTTGCGTTTTAGCCTTGCGGCCGTACTCCCCAGGCGGGGCGCTTAATGCGTTAGCTACGACACAGAGGCCGTGGAAGACCCCTACACCTAGCCCCCACCGTTTCCGGCCTTGACTACCCTGGTATTTTCTCCGTGCTACTCTGTCCAT
+
GGFGGGGGGGGGGGGGGGGGGGGGGGGGGGGGGGGGFGGGGGGGGGGGGGGGGGGGEGGGGGGGGGGGGGGFGGGGGGGGGGGGGGGGGGGGGGGCGGGGGGFGGFGGFFGGGGGGFGGGGGGGGGGG?G8E+CEGGGGGGGGGGFGGFGGAC>ECCD*BFFC9CA>FF=FFF=8>F@FG>5(26>6;;BFFFFFF>6:?BBA)46:>(4702(32<0((-,.11::,93).((0,,,5(.86;B<;:?F54(440:).).)652(),(.)))))))))((,(().)))))))))
@M00689:251:000000000-CJTJ5:1:1101:5342:9248 2:N:0:12
CGACGACCATGCATCACCTGTACACCAACCACAAGGGAAACTACATCTCTGCAGCGATTTGGTGTATGTCAACCCCAGGTAAGGTTCTTCGCGTTGCATCGAATTAATTCACATGCTCCGCCGATCGTTCGGGCCCCCGTCAATTACTTTGAGTTTTAGCCTTGCGGCAGTACTCCCCAGGCGGGGTGCTTAAGGCGTTAGATAGTTCACGGAGGCCGTGCAAGACCTGTACACCTGGCGCATACGGCTTCCGGCTGGTACACACCGGGATCAACCTCCTGTCCTCACGTTAC
+
FF7@:C@7CFFGGGGEGFF8-C<66CFGD7FDE@F<:EEFGGDEE,,@,CEGCF,@:C,B<,4BAF,6CDCA,BF,,6D<EFC=EFFF9,,==4C+==E,+>8,DFEF,CE;F=CFG8?CEC?+8+6=1,+6+=6@?C@16=+;2++2?++3@5@3=,=+;98@)8)0)5546*1);:CD)/(5(6,6?<4-)))462>0())..)).66((,(4(2((-(--4:?000*16)6*(.(1(-)(()(((-(()-6((-(,).)).449((,((()(((,(()63)))-(((,.,
@M00689:251:000000000-CJTJ5:1:1101:14957:9250 2:N:0:12
CGACGGCCATGCAGCACCTGTACACCAACCACAAGGGAAACTACATCTCTGCAGCGATCTGGTGTATGTCAAGCCCAGGTAAGGTTCTTCGCGTTGCATCGAATTAATACACATGCTCCGCCGCTTGTGCGGGCCCCCGTCAATTCCTTTGAGTTTTAGCCTTGCGGCCGTACTCCCCAGGCGGGGCGCTTAATGCGTTAGCTACGACACAGAGGCCTGGGAGACCACCTAAACCTTGCGCCCCCCGTGTACGCCATTGACTCCCGGGGTATCTAACCGTGGGTGCTCTGGCT
+
GDEEGDGGFFFGGGFFGGGGGGGGGGGGGFGGGGGGDGGGGGDDGFFGGGFGGGGGGGGFGGGGGGGGGGGGDFFGGGGGGGGGDFGGGGFGGGGCC,EFEG,EDGFB,CEFGDEGGGDGGEC@8EFGFG8EEG6CC6+1?C?+?BF7C<?E8,7@C,*+3<C@58))4)>A924(/68?;==((4969602)6)6(.,-:A)).(-4(11<(,(4(2((,3(((-2-92))),2,).213891>(34(4,)4(((--)).).2((((-4(34:<>)(,-(,((--))68))(
@M00689:251:000000000-CJTJ5:1:1101:14974:9258 2:N:0:12
CGACGGCCATGCAGCACCTGTACACCAACCACAAGGGAAACTACATCTCTGCAGCGATCTGGTGTATGTCAAGCCCAGGTAAGGTTCTTCGCGTTGCATCGAATTAATCCACATGCTCCGCCGCTTGTGCGGGCCCCCGTCAATTCCTTTGAGTTTTAGCCTTGCGGCCGTACTCCCCAGGCGGGGCGCTTAATGCGTTAGCTACGACACAGAGGCCGTTGAAGCCCCCTAAACCTAGCGCCCACCGTTTACCGCATGGCCTACCCGGGTTTCCAAACCTGGCGTCCATTTTC
+
GECFEGGGGGGGGGFEFGGGGGGGGGGGGGGGGGGGGGGGGGGGGGGGGGGGGGGGGGGGGGGGGGGGGGGGGGGGGGGGGGGGGGGGGGGGGGGFFGGGGFGGGGGGGGFGGGCGGGGGEGGGGGGG?FGEGEGGGGGGGDGGGFGGFGFCGFGGGG5>FFF):ABBFFFFFDFFFFDGF2(2:>F99BB0>2AFFFF4:>ADDF(3097<BB0:073(4(.6023->C)(.,2((4:BF>((4:0,2:65)-30(-((.)3<(:9(33(()).)),3(((((-,((-))))
@M00689:251:000000000-CJTJ5:1:1101:5334:9268 2:N:0:12
CGACGACCATGCATCACCTGTACACCAACCACAAGGGAAACTACATCTCTGCAGCGATCTGGTGTATGTCAAGCCCAGGTAAGGTTCTTCGCGTTGCATCGAATTAATCCACATGCTCCGCCGCTTGTGCGTGCCCCCGTCAATTCCTTTGAGTTTTAGCCTTGCGGCCGTACTCCCCAGGCGGGGCGCTTAATGCGTTAGCTACGACACAGAGGCCGTGGAAGCCCCCTACACCGAGCGCCACCCGTTTCCGACATGGCACCACAGGGTCACTCATCCTGGCTCGCCTTTCTTT
+
GGGGGGGGDEFGGDFGFGGGGFF@FFFFGEGGGFGGGGGGGGCEEFFGGGGGGGGGGGGGGGEGGGGGGGGGGGFGGGGGG,EFGGGGGGGGGGFFGGGGDECGCAFFGGFFDGEG=EFGDGGGGGGGGGG+=EFFGEDGGGDGGFGGFFFFF=EGGFFFFF60085=A==55BEEGA*4*<9269((49?,:95>;??B:AAA?B03(3:0:206:90-4(5.(43:C)):22*(-,,42B((.:,,(().((((-,4(()(,-.83(.(())),))).2((.)(((((-6)-)
@M00689:251:000000000-CJTJ5:1:1101:24427:9288 2:N:0:12
CGACGGCCATGCAACACCTGTACACCAACCACAAGGGAAACTACATCTCTGCAGCGATCTGGTGTATGTCAAGCCCAGGTAAGGTTCTTCGCGTTGCATCGAATTAATCCACATGCTCCGCCGCTTGTGCGGGCCCCCGTCAATTCCTTTGAGTTTTAGCCTTGCGGCCGTACTCCCCAGGCGGGGCGCTTAATGCGTTAGCTACGACCCCGAGGCCGTGGAAGGCCCCTACACCTAGCGCCCCCCGTTTACGGCCTGGACTACCAGGGTAGTTATACCTGGCTGCTCTTTCT
+
GGGGGGGGGGGGGGGGGGGGGGGGGGGGGGGGGGGGGGGGGGGGGGGGGGGGGGGGGGGGGGGGGGGGGGGGGGGGGGGGGGGGGGGGGGGGGGGGGGGGGGGGGGGGGGGGGGGGGGGGGGGGGGGGGGGGGGGGGGGGGGDGGFGGFGGFGFGGGGFFFFFB@@BAAFFA@=EBGDGGFFB@BFFBF;FFAB229:3:?D<<<?4619((-466?F32904.(.8:D93:?:G<:2(,3:9(46018>()((((,41(.,(,333(44(())6)).)--1(.,()64).))
@M00689:251:000000000-CJTJ5:1:1101:17635:9312 2:N:0:12
CGACGGCCATGCAGCACCTGTACACCAACCACAAGGGAAACTACATCTCTGCAGCGATCTGGTGTATGTCAAGCCCAGGTAAGGTTCTTCGCGTTGCATCGAATTAATCCACATGCTCCGCCGCTTGTGCGGGCCCCCGTCAATTCCTTTGAGTTTTAGCCTTGCCGCCGTACTCCCCAGGCGGGGCGCTTATTCGGTACACTACAACACAGAGGCCGTTGCACCACCCGACACCTGGCCCCCCCCGTTAACGGCATGGACTACCAGGGATTCTCAACCTGGCTCGCCCATCT
+
F@@@@FECFGGGGGGGGGGEEFGGGFGGGGGGGGGGGFCFECFFG<FEFGGGDFFGGGCEGGGGF<AFE9FGFGFGGGGFGFGGGGCFGGGGC=4@:E8;B=@@DBAAEFGFG?CFGGGGEGGGGEFGE8>6@E=C6CC97CC@7@+5425,@9=9CC*10@*3))155254)):2C(2C)55@9>06(4(-)))(.4(-)))..))),-23:(480(((-(,)((((1))4(,<((.((-730((42((-4(,((((,),,((3,500(337>)64,,((.(()-(((((()
@M00689:251:000000000-CJTJ5:1:1101:28466:9320 2:N:0:12
CGACAGCCATGCAACACCTGTACACCAACCACAAGGGAAACTACATCTCCGCAGCGATCTGGTGTATGTCAAGCCCAGGTAAGGTTCTTCGCGTTGCATCGAATTAATCCACATGCTCCGCCGCTTGTGCGGGCCCCCGTCAATTCCTTTGAGTTTTAGCCTTGCGGCCGTACTCCCCAGGCGGGGCGCTTACTGCGTTAGCTACGACACAGAGGCCGTGGCAGACCCCTACCCCTAGCGCCCACCGTTTACGGCCTGGACTCCCAGGGTATCCAATCCTTGCTGCCCTTTCCTT
+
GGFEGEGGGFFGGGGFGGGGGGGGGGGGGGGGGGGGGGGGGGGGGCGGGGGGGGGGGGGGGGGGGGGGGGGGGGGGGGGGGGGGGFGGGGGGGGGGGGCFGEGGGFGFGGFGGFGGGGGGGGGGGGFGCFG>EEGGGGGGG6EGGFGGFF?FFFGGGACFFFFEFFF=A2ADFDEEGFFDF=>910943;?B0<DA08:6<DAA2::B(-(4:?:8:1>>>1<(-14:55)(.4D?((,(4)30(41445:A401(40-(,)((.(.(1((,-)-::B?>)).)6362((.))))
@M00689:251:000000000-CJTJ5:1:1101:28449:9325 2:N:0:12
CGACAGCCATGCAACACCTGTACACCAACCACAAGGGAAACTACATCTCCGCAGCGATCTGGTGTATGTCAAGCCCAGGTAAGGTTCTTCGCGTTGCATCGAATTAATCCACATGCTCCGCCGCTTGTGCGGGCCCCCGTCACTTCCTTTGAGTTTTAGCCTTGCGGCCGTACTCCCCAGGCGGGGCGCTTAATGCGTTAGCTACGACACAGAGGCCGTGGAAGACCCCTACACCCAGCGCACACCGTTTCCGGCCTTGCCATCCCGGTTTTCTAATACTGGCTCTCCGGTCT
+
GDGGGGGGGGGGFGGGGGGGGGGGGGGGGDGGG@FGGCDFGGGGGGGGGGDGGGGGGGGGGGGGGGFGGGGGGGGGGGGGGGGGGGDGGF@GC>CF:FEFCGGGFFAFFFGGGGE8=FC68EEGGGGFFGGCCCBCEGDGGG+CB6DFFGGCCEFGGGDFFF@)@AA=:>AA559BGF;CFB>@FB0171?:24A<14414>242,119;:40.,(374;16)1(.4657>?(4*((.(-4)4-1(,(-,.)-,-(())(())(.(41((((--))))-)).,3)(.,((41,
@M00689:251:000000000-CJTJ5:1:1101:17625:9330 2:N:0:12
CGACGGCCATGCAGCACCTGTACACCAACCACAAGGGAAACTACATCTCTGCAGCGATCTGGTGTATGTCAAGCCCAGGTAAGGTTCTTCGCGTTGCATCGAATTAATCCACATGCTCCGCCGCTTGTGCGGGCCCCCGTCAATTCCTTTGAGTTTTAGCCTTGCGGCCGTACTCCCCAGGCGGGGCGCTTAATGCGTTCGCTACGACACAGAGGCCGTGGACCACCCCTCCACCTCGCGCCCACCGTTTCCGGCCTGGACTCACAGGGTATCTCATCCTGGATGCTCTCTCT
+
GGEFG:FGGGGGFFFGGGGEEFGGGGGGGGEE@<FGGGFGGGCF@AFDFFEGGGGG7EFDGDGGF<FCFGGGGGGGFGGGGGGGGGGGGGGGGGEGGGGGGFFGGEGFGGFFGG9EDGGGGGGGGGGG8AEGGGGGGGGGGGCFGFGGFGG,DGGGCB0=AFE=EFABF9AF@(6>FFGDF25:3469>FF<94:A6??(290((,-7(((.4341:0,4,3((-,(,)*.4((0(((((-)7<?61(4(.4:9;(-(-(4)().))((..)))-).)6))((),().)).))
@M00689:251:000000000-CJTJ5:1:1101:8034:9330 2:N:0:12
CGACAGCCATGCAGCACCTGTATACCAACCACAAGGGAAACTACATCTCTGCAGCGATCTGGTGTATGTCAAGCCCAGGTAAGGTTCTTCGCGTTGCATCGAATTAATCCACATGCTCCGCCGCTTGTGCGGGCCCCCGTCAATTCCTTTGAGTTTTAGCCTTGCGGCCGTACTCCCCAGGCGGGGCGCTTAATGCGTTAGCTACGACACAGAGGCCGTGGCAGACCCCTACCCCTAGCGGCCAACTGTTACGGCATGGGCGACCAGGGTATTTAATCCATGCGGTCCTTGGTC
+
GDFGGGGGGGGGGGGGGGGGGEGGGGGGFDGGGGGGCGGGGFGGGGGGGGFDGGGGGCGGGGGGGGGGFGGGGGCDFEGGGGGFBFGGFGFDEGEGGGGGGG8E7,C<FGGFGFGGGF?CG6@++@D8=,@=EGE>8CDCDD++?DGF7=+@DEF9CC+=AFFFB>AAAA2>@)/:?@FG4@(509(49B<::)6<>16(2>>2)(49(((,((-2?>2(-((-4<?BC5>3((7114,((74((-(.4)).4((-(10((((,-((-(.,.)).)).),).,((((().)())
@M00689:251:000000000-CJTJ5:1:1101:8016:9337 2:N:0:12
CGACAGCCATGCAGCACCTGTATACCAACCACAAGGGAAACTACATCTCTGCAGCGATCTGGTGTATGTCAAGCCCAGGTAAGGTTCTTCGCGTTGCATCGAATTAATCCACATGCTCCGCCGCTTGTGCGGGCCCCCGTCAATTCCTTTGAGTTTTAGCCTTGCGGCCGTACTCCCCCGGCGGGGCGCTTACTGCGTTAGCTACGACACAGAGGCCGTGGTAGCCCCCTACACCTAGACCCCCCCGTTTACGGCATGGCCTACCAAGGTATCCAAACCGTGCTCTGCTGTCCGT
+
GGGGGGGGGGGEGGGGGGGGGGGGGGGGGGGGGGGGGCGGGGGGGEGGGGGGGGGGDCFGGGFGGFCFFFGCGGFGGGGGGFGGGGFGGGGDGGGGGGGFGFGGFGGGFGGGGGGGGGGDEGGGEDFGCFEEGGECEEGGDCEGGFGGFGGGFEFFGCCFFF<@@AAF55:A5>CEF9*:)52099((-911).:6(2-(()56>04(-70((,,-:(,-4,.))-1:C5)3::C(.4)),0((-1231(440:3(((..().7())(-..)))),)(4(,((()))))))))((
@M00689:251:000000000-CJTJ5:1:1101:20009:9339 2:N:0:12
CGACAGCCATGCATCACCTGTACACCAACCACAAGGGAAACTACATCTCTGCAGCGATCTGGTGTATGTCAAGCCCAGGTAAGGTTCTTCGCGTTGCATCGAATTAATCCACATGCTCCGCCGCTTGTGCGGGCCCCCGTCAATTCCTTTGAGTTTTAGCCTTGCGGCCGTACTCCCCAGGCGGGGCGCTTAATGCGTTAGCTACGACACAGAGGCCGTTGAAGACCCCTACACCTAGCGACCACCTGTTACGGCTTGGCCCACCCGGGTATATCTTCCCGGCTGCCCTTTCCC
+
GGGGGGGGGGGGGGGGGGGGGGGGGGGGGGGGGGGGGGGGGGGGGFGGGGGGGGGGGGGGGGGGGGGGGFGGGGGGGGGEFGGGGFFGGGGGGGGGGGFGGGGGGGGGGGGGGGGGFGGDGGGGGGGGGGGGGGGGGGGGGGEFGFGGFFGCFGFGGGGFF86@EFF5@=BDFFFEGFFGF=>=0763>B0?:AB>>846?AFA<18;413<?03::93((,--)48?G3;?2:GF()4(-04,42((.6443(,(((((,((,-(191(,))))-)))((((((,(,(())))
@M00689:251:000000000-CJTJ5:1:1101:8033:9348 2:N:0:12
CGACAGCCATGCAGCACCTGTATACCAACCACAAGGGAAACTACATCTCTGCAGCGATCTGGTGTATGTCAAGCCCAGGTAAGGTTCTTCGCGTTGCATCGAATTAATCCACATGCTCCGCCGCTTGTGCGGGCCCCCGTCAATTCCTTTGAGTTTTAGCCTTGCGGCCGTACTCCCCAGGCGGGGCGCTTAATGCGTTAGCTACGACACAGAGGCCGTGGAAGACCCCTCCACCTAGCGCCCCCCGTTTCCGGCCTGGCCTACCCGGGTATCTCCTCCCTGCTGCTCTTTTC
+
GGGGEGGGGGGGGGGGGGGGGGGGGGGGGGGGFGGGGCGAFGGGGGGCGGGGGGGGGGGGGGGGGGGGGGGFCGGGGGFGGGGGGGGGGGGGGGGGGGGGGCCFFGGGGGGGDFFGFGGGGGGGGEGGGGGGGGGEEGD>D68@@FGGFGDDFFCFGF?F*9@5CF5=@>ADDBC=7=*3?=B9>06(3;B<<AA<9F?(2:<A?B(-1641(4((-3(4083(.34:D3332:C?:).49:B1;9>B?0)6((-,((,,.5(,8(,((,()-)))),(((.,()..)-).))
@M00689:251:000000000-CJTJ5:1:1101:25599:9350 2:N:0:12
CGACAGCCATGCAGCACCTGTACACCAACCACAAGGGAAACTACATCTCTGCAGCGATCTGGCGTATGTCAAGCCCAGGTAAGGTTCTTCGCGTTGCATCGACTTAATCCACATGCTCCGCCGCCTCTGCGGGCCCCCGTCAATTCCTTTGAGTTTTAGCCTTGCGGCCGTACTCCCCAGGCGGGGCGCTTAATGCGTTAGTCACGACACACCGGCCGTGGAAGACCCCTACACCTACCGCCCCCCGTTCACGGCCTGGACTCCCAGGGTATCTAATCCTCGCTGCCCTCGCT
+
GEGGEFGGGGGG@FFGGGGGGGGGGGFGGCFGGDFEGGGGGFGFF<FFGGA@EGFCC@FGAF,@CCCFEFB9@EEF8C<9AEBCBAEGFG7,4F:C7AEGGG+@CC9EDCEFC>9EF8?>GGGE+@+@2@4++@6@CE61@D>CCC@FAG@:+75@FC5+9AC)01=>2AB)<=EB?>**)591(.,1-31:4A26(,((()).:6?B>>7(((((,(-44:<1((((/1).47D4((.(,<(((4338(,6,(,32((1,).54()((..4))-.).)).(((,,((((-((
@M00689:251:000000000-CJTJ5:1:1101:6256:9354 2:N:0:12
CGACAACCATGCAGCACCTGTACACCAACCACAAGGGAAACTACATCTCTGCAGCGATCTGGTGTATGTCAAGCCCAGGTAAGGTTCTTCGCGTTGCATCGAATTAATCCACATGCTCCGCCGCTTGTGCGGGCCCCCGTCAATTCCTTTGAGTTTTAGCCTTGCGGCCGTACTCCCCAGGCGGGGCGCTTATAGCGGTAGCTCCGATACAGAGGCCGTGAAAATCCCCTACACCTACAGCCCACCGGTTACGGCATGGACCATCAGGGTCTTCATTCCTGGATGCACCTTTCAT
+
FGGGGGFFGDGFGGGGFGFFGGD@FEFGE@CFFDGFEGFFGEGGG<FA@9FGFGGGGCFGGFFFGGGGGGGGGGEFGG7E9FEGGGCF9,A@G>C@@GFCCGCE=FF9<FFEF@EFCFG+@ACE88?FD8E6CEGEGEG=8CGC=79DCF7,@@7@DEGA6A@55:8))/::5)1)=5*;?B>269@3>;B0))).,,44()-).8((,-))-((,,(-(,(-))5.)**.47(922(())7((410(4(80(4-(((.)).(,,).21(.().)))))))(,-.2))(,))-))
@M00689:251:000000000-CJTJ5:1:1101:5469:9372 2:N:0:12
CGACGGCCATGCAGCACCTGTACACCAACCACAAGGGAAACTACATCTCTGCAGCGATCTGGTGTATGTCAAGCCCAGGTAAGGTTCTTCGCGTTGCATCGAATTAATCCACATGCTCCGCCGCTTGTGCGGGCCCCCGTCAATTCCTTTGAGTTTTAGCCTTGCGGCCGTACTCCCCAGGCGGGGCGCTTAAGGCGTTAGCTACTACACAGAGGCATGGGAAGACCCCTACACCTAGCCCCCCCCGTTTCCTGCTGGTAAGACCCGGGTATCCAACCTGGGGCGCACTTGAC
+
GGDFFGGGFGGGGGGGEGGGGGFGGGGGGDEGGGGGGGGGGGEGGFFGGAGGGGGGDFG8<FEFFEFGFEFGFG@FGGGGGGGGGGGGGG7CCFCFGGDC+@E,DFGFFAFGCEEFFGD>E>EEEC6ED,=@EE=>CC=@+3@FGFF=C+5,@FFGCFGFFF*))8=B2:>>D=EFC=FD5>5;.7>0(4(44))49?>F?))62)44)42(((-43)((4330(8:(19.80:C17,((,)4((-,4(()))-.()..)).),((-(-((.).-)(-((((((((((())))
@M00689:251:000000000-CJTJ5:1:1101:8752:9377 2:N:0:12
CGACGACCATGCAACACCTGTACACCAACCACAAGGGAAACTACATCTCTGCAGCGATCTGGTGTATGTCAAGCCCAGGTAAGGTTCTTCGCGTTGCATCGAATTAATCCACATGCTCCGCCGCTTGTGCGGGCCCCCGTCAATTCCTTTGAGTTTTAGCCTTTCGGCCGTACTCCCCAGGCGGGGCGCTTAATGCGTTAGCTACGACACAGAGGCCGTTGAATACCCCTACCACTAGGCCCCACCGTTTACGGCCTGGACCCACCGGGGACATAACCTTGGCCGCCCAGTCTAT
+
GGFGGGGGGGGGGGGGGGGGGGGGGGGGGGGGGGGGGGGGGGGGGGGGGGGGGGGGGFGGGGFGGGGGFGGGGGGGGGGGGGGGGGGGGFGGGGGGGGGGGGGFGGGG,FFEE8EGFCGDGCEECEGGGGGGGGEGGEGEDDGGGFCCAF73@FAC?EFFFFF5=@>AFFFD=DE@G=FG4>B2;BB2360?62)69BFFFF>A?8((((,((,-::96(1(5)))549/7:3)9:2)((.7709?((44?A2(4((-1(((((((-4((-(()))(5))-(()-((((.4))))
@M00689:251:000000000-CJTJ5:1:1101:5452:9378 2:N:0:12
CGACGGCCATGCAGCACCTGTACACCAACCACAAGGGAAACTACATCTCTGCAGCGATCTGGTGTATGTCAAGCCCAGGTAAGGTTCTTCGCGTTGCATCGAATTAATCCACATGCTCCGCCGCTTGTACGGGCCCCCGTCAATTCCTTTGAGTTTTAGCCTTGCGGCCGTACTCCCCAGGCGGGGCGCTTAAGTCGTTAGCTACGACCCACAGGCCTTGGAAACACCCTACCACTACCGCCCACCTGTTACGGCTTTGACTACGAGGGTTCCCAACCCTGTCTTACCGTGTTGT
+
GC:FCFGCFG8EFDFFFGGDEFFC@FGGC@FFGC@<EDF@FFG8FACFDGFE9EGD:EFFFCA<EFGGEABFGG<FDE7FF,CFGEECFA=FGGDDFFGCG8E@+F=FGGFGFFFGAGFEEE+87@+@,6D++@>8@?DC68CFGFFG?9<@:FFGGG67A5*)@585=))-:947724*6@9@;(.,(,3,))--3(33()5))(-,,(,(-(.:())),,-).(36D*04:)05:(((-),,10(,6624((,-(,.-6))(((((-(((()).(-(4()).)).((-(,((.
@M00689:251:000000000-CJTJ5:1:1101:14794:9397 2:N:0:12
CGACGGCCATGCATCACCTGTACACCAACCACAAGGGAAACTACATCTCTGCAGCGATCTGGTGTATGTCAAGCCCAGGTAAGGTTCTTCGCGTTGCATCGAATTAATCCACATGCTCCGCCGCTTGTGCGGGCCCCCGTCAATTCCTTTGAGTTTTAGCCTTGCGGCCGTACTCCCCAGGCGGGGCGCTTCATGCGTTAGCTACGACACAGAGTGCTGGGCAGACCCCTACACCTCGCCCCCCCCGTTTACGGCCTGGTGCAACCGGGTTCTTTATCCTGGATGCCTTGTTCAT
+
GGGGGGGGGGGGGGGGGGGGGGGGGGGGGGGGGGGGGGGGGGGGGGGGGGGGGGGDEEFGGGGGGGGGGGGGGGGGGGGGGGGGGFFGGGGGGGGCEEEGEGGCFGCDGGGGGFFGGGGEEDEE8EGGFGCEGGCEGGGGGGC;EFFGFGC:8@FGG>CFAAE:5AFA@BB=ABEEGF;DFD=@F>02;6:(6).42(-:3<59><(2(7?124))..)(-((-:74<G5)8(.<4((4((0(207>224:)(-(-(((((),)5(-((,,())))).).).(-,1))),.-))-
@M00689:251:000000000-CJTJ5:1:1101:14812:9400 2:N:0:12
CGACGGCCATGCATCACCTGTACACCAACCACAAGGGAAACTACATCTCTGCAGCGATCTGGTGTATGTCAAGCCCAGGTAAGGTTCTTCGCGTTGCATCGAATTAATCCACATGCTCCGCCGCTTGTGCGGGCCCCCGTCAATTCCTTTGAGTTTTAGCCTTGCGGCCGTACTCCCCAGGCGGGGCGCTTAATGCGTTAGCTACGACACAGAGGCCGTGGAAGACCCCTACACCTAGCGCCCACCGTTTACGGCAGGGCTTACCAGGGTATCCAATCCTGGCGGCCTGGTCT
+
GGGGGGGGGGGGGGGGGGGGGGGGGGGGGGGGGFGFGGGGGGGGGGGGGGGGGGGGGFGGGGGGGGGGGGGGGGGGGGGGGGGGGGGGGGGGGGGGGGGGGGGFGGGGGGGGGGGGGGFGGGGGGGGGFFEGGGGGEGGGGGGDG?FGFC@FFGFGFGFFFFB)8AFF>BFF2(17C@GDF>BFFFFFFF61:<<9>:B??26670(90(38234:0299143((4(3C*),((9:>?4(2:3201((43:)-:B>((-((..:>>???1>).).))4(-.3(((-(((((.)
@M00689:251:000000000-CJTJ5:1:1101:22794:9403 2:N:0:12
CGACAGCCATGCACCACCTGTACACCAACCACAAGGGAAACTACATCTCTGCAGCGATCTGGTGTATGTCAAGCCCAGGTAAGGTTCTTCGCGTTGCATCGAATTAATCCACATGCTCCGCCGCTTGTGCGGGCCCCCGTCAATTCCTTTGAGTTTTAGCCTTGCGGCCGTACTCCCCAGGCGGGGCGCTTAATTCGTTAGCTACGACCCAGCGGCCGTGGAAGGCCCCTACACCTAGCCCCCACCGGTTACGGCCTGTACTCCCCGGGTATCTACTCCTGGCCGCT
+
GGGGEGGGGGGGGGFGFGGGGGGGGGGGGGGGGCGGGFGFGGGGGGGGGG9FGGGECDGGGGGGGGGGGGGGGGGGGGGGGFGGGGGGGGFGDGGGEFGGDECEGFDGFFGGGGFG8@DCGGEGEEFG,4CE6CEGGGCED+8DFFGGFGC7@9EGC,3=FFE<@=BA=BFFD>CFGF>95>(63(.(361(-)).3:8::<44731019<0((42(,3,(()((.,(11)48:GB().(.<>1;B((--37,26106).6))(.((,71442)6)),.4,5:(46(
@M00689:251:000000000-CJTJ5:1:1101:23847:9416 2:N:0:12
CGACGGCCATGCAACACCTGTATCTCGGTTCCCGAAGGCACTTCGTTGCTTCCAACAACTTCCGAGTATGTCAAGACCTGGTAAGGTTCCTCGCGTTGCGTCGAATTAAACCACATGCTCCACCACTTGTGCGGGTCCCCGTCAATTCCTTTGAGTTTCATACTTGCGTACGTACTCCCCAGGCGGATCACTTATCGCTTTTGCTTCGGCACAGAGAACTCTACATCCCACACCCAGTGATTATCGTTTCCAGGTAGGACTACCAGGGTATCTAAATCTGGCTTCTCCTGCCATT
+
G=:FCGGGG<C@CEFGDGGFFCGGGEFFGGCGGGC+@FGGGFGGCECFGG@D@FFGDF,BBF@F>:CFCFFGDFDGEEF<F9?FB:9CF:,,,@@=4>=>G78+44+CEEF,:>EGFFFFGGFFFDDGGF8,++>3+@+6@=79;C2++5?;7:DA?BCF6F88=085=ABABE):,:C*@4)5>=@F918<3CE3(/2=3)))7>E1;@0.:@((.(,6<6).))-./7),803613344*6521:::)).)()).())((,4.)23427AAB-))-62A38(().)))(())-
@M00689:251:000000000-CJTJ5:1:1101:11973:9427 2:N:0:12
CGACAACCATGCAGCACCTGTACACCAACCACAAGGGAAACTACATCTCTGCAGCGATCTGGTGTATGTCAAGCCCAGGTAAGGTTCTTCGCGTTGCATCGAATTAATCCACATGCTCCGCCGCTTGTGCGGGCCCCCGTCAATTCCTTTGAGTTTTAGCCTTTCGGCCGTACTCGCCAGGCGGGGCGCTTAATGCGTTAGCTACGCACCAGAGGCCGTGGACAGCCCCTACACCTAACGTCCCCCGTTTAAGGCATGGCCATCCAGGGTAACTAATCCTAGCAGGCCTGTTCAT
+
GCFGEGGGGGGG9@A,EFDGGGGGGGGGGEGGGGGE@FGGGGGGGGGGGGGGFGGGGGGGGGGGD<FGFFGG9BCF8FGGGGGGCFCFGGGGGGGGGFFG>FGG7F;<EFFFGGC,@FGGG6@EGEDG8AEDGGGGGG>+=C8+?D?FFGFEGFGGGGFCFF6**):=@FA=7):)=9/CF9(6>>1,,3(-.55>2(4(35):)4,((-..(4(41,-(-3()(,3(11<0((0(()(((0((.40:021)).,4)414,(((423(:((())-))).))).))((-),)))))
@M00689:251:000000000-CJTJ5:1:1101:23839:9437 2:N:0:12
CGACGGCCATGCAACACCTGTATCTCGGTTCCCGAAGGCACTTCGTTGCTTCCAACAAATTCCGAGTATGTCAAGACCTGGTAAGGTTCCTCGCGTTGCGTCGAATTAAACCACATGCTCCACCACTTGTGCGGGTCCCCGTCACTTCCTTTGAGTTTCATACTTGCGTACGTACTCCCCAGGCGGATCACTTATCGCTTTTGCTTCGGCACAGAGACTTCTCATCCCCCCACCCAGTGATCATCGTTTCCAGCCAGGACCACCACGGTATCTTACCCTTGCTGCC
+
GGCEGGGGGGGGGGGGGGGGGGGGGGGGGGGGGDEGGGGGGGGGGGFFGFFGGGGGGGGGGGGGGGGGGGGGGGGGGGFFGGGGGDFFAFGGDGGGGDEGGGGCDFGGGGGGGGGGGGGGGGGGC?FGGG8DEEGGGGGGDGGG+;DGFGGGCDGGGGGFFFFFFCEAFAF=D=BDG5FGFDFB9@=9;,8.;CEC=@@DFE<7;CC>0219;@127?A24))-626:G))(4:D((87)-7))-(3:B29)-((.26:0,-3:((,3(((-))..(.3(2.)4,4
@M00689:251:000000000-CJTJ5:1:1101:23518:9456 2:N:0:12
CGACGGCCATGCAGCACCTGTACACCAACCACAAGGGAAACTACATCTCTGCAGCGATCTGGTGTATGTCAAGCCCAGGTAAGGTTCTTCGCGTTGCATCGAATTAATCCACATGCTCCGCCGCTTGTGCGGGCCCCCGTCAATTCCTTTGAGTTTTAGCCTTGCGGCCGTACTCCCCAGGCCGGGCGCTTAATGCGTTAGCTACTATCCAGAGGCCGTGGAAGACCCCTACACCTCGGCCCCACCGTTCACGGCCAGGACTACCAGGGGTTATAAACATGGCTGCGTGTGCA
+
GCEGFGGGGGGGEFGGGGGGGAFGGDGGGGGGGGFFG8FFFGGGGGEFGGGGFGGDEFGGGDEDFFGGFFGFGFFGGFG?DFFGGFGGGGGGGEEGGGGF>FDFGGD9FFCFGGGGDA6+?EGGBCGG?FGGGGEGGGG+9CGGGFFGFCDAFAFFC9DAFFFFFBF>47A>@(/;C@DGF>(8;(,40917C))/37<<::6-4.)))(-45((--4>(93>?(((45*524144(-((-7(-4:0,8(4:6(2(((-((((.,),-(((,()6)-))-,((.4(,((-()5
@M00689:251:000000000-CJTJ5:1:1101:6491:9460 2:N:0:12
CGACAGCCATGCATCACCTGTACACCAACCACAAGGGAAACTACATCTCTGCAGCGATCTGGTGTATGTCAAGCCCAGGTAAGGTTCTTCGCGTTGCATCGAATTAATCCACATGCTCCGCCGCTTGTGCGGGCCCCCGTCAATTCCTTTGAGTTTTAGCCTTGCGGCCGTACTCCCCAGGCGGGGCGCTTAATGCGTTAGCTACGACACATAGGCCGTGGAAGCCCCCTACCCCTAGCGCCCACCGTTCACGGCACTGCCTACCGGGGTTTCTACTCATTGCTTGCATTGCC
+
GGGGGGGGGGGGGGGGGGGGGGGGGGGGGGGGGGFGGGGGGCFGFGGGGGGGGGFGCFGCEFGGGGGGGGFGFGGGGGGGGFFGGGGGGGGGGGGGGGGGDFFFGGGGFC@FGGGGGGGGGEEGECEG,@CEDGGGGGGED6EGDDCGFGGGDGGFDD6BAFE@CF>=BABDDDF5FAGD>D@>09>1;FF?AA>A9?::(::)<161041))-20:((((-)..,:05))4((9(2(((->0(3<((4,44,((((((),).4:(4((((())-)),))-.4)))())-)))
@M00689:251:000000000-CJTJ5:1:1101:10057:9489 2:N:0:12
CGACAGCCATGCAGCACCTGTACACCAACCACAAGGGAAACTACATCTCTGCAGCGATCTGGTGTATGTCAAGCCCAGGTAAGGTTCTTCGCGTTGCATCGAATTAATCCACATGCTCCGCCGCTTGTGCGGGCCCCCGTCAATTCCTTTGAGTTTTAGCCTTGCGGCCGTACTCCCCAGGCGGGGCGCTTAATGCGTTAGCTACGACACAGAGGCCTTGGAAGCCCCCTACACCTAGCGCCCCCCGTTTTAGGCATGGGCCACCAGGTGTCCTAACCCTGGCTCCCCTTCTC
+
GGGGGGGGGGGGGGGGGGGGGGGGGGGGGGGGGGGGGGGGGGGGGGGGGGGGGGGGGGGGGGGGGGGGGGGGGGGGCFGGGGGGGGGGGGGGGGGGGGGGGGGGGGGGGGGFGGGGGGFEGEGGGGFGGFGC6EGGDEG>DGGGGFDFFCDCFGGGGGFFFA@5CFFA5>5<DDFF>>49A=(/3037>6?:BABB>:6?()6:>B192;F3(5320)3:?BF708:()).((4D:23((,04(41(28(()..())(.(.(,-4:?:2(.)))).(,,((((,)(-(.4())
@M00689:251:000000000-CJTJ5:1:1101:16667:9491 2:N:0:12
CGACGACCATGCAGCACCTGTACACCAACCACAAGGGAAACTACATCTCTGCAGCGATCTGGTGTATGTCAAGCCCAGGTAAGGTTCTTCGCGCTGCATCGAATTAATCCACATGCTCCGCCGCTTGTGCGGGCCCCCGTCAATTCCTTTGAGTTTTAGCCTTGCGGCCGTACTCCCCAGGCGGGGCGCTTAATGCGTTAGCTACGACCCAGAGGCCGTGGAAGACCCCTACACCTAGCGCCCACCCTTTACGGCATGGACTACCACGGTATCTAATCCTGGCTGCTCCTAAC
+
GCCEFEEGGGGGGGGGGGGGFGGGGGGGGGGGGGGGGGGGFGGGGGGGGGGGGGGEGGGGGGFGGGGGEGGFEGFFFGGFGGFGFGGGGGGDCDFGGGFGGGGGCGGGGGGGCGDGCCGGGEGGGGGGFGGGDGGGGCDEGGGGCFGGF7B;CEC9DG5FABE@=BABFFBA@9=EFFGDFD>0@9>>9>:?F<BA>:?629:<??19(7<BF18161,(2:BB7??:>*0:?FG?5<>>>)4048(,.44>6(-(((40:<?7:0)40((-)))).)6).56,11)))(,)(
@M00689:251:000000000-CJTJ5:1:1101:10081:9498 2:N:0:12
CGACAGCCATGCAGCACCTGTACACCAACCACAAGGGAAACTACATCTCTGCAGCGATCTGGTGTATGTCAAGCCCAGGTAAGGTTCTTCGCGTTGCATCGAATTAATCCACATGCTCCGCCGCTTGTGCGGGCCCCCGTCAATTCCTTTGAGTTTTAGCCTTGCGGCCGTACTCACCAGGCGGCGCGCTTAATGCGTTAGCTACGACCCAGAGGCCGTGGGAGACCCCTACACCTAGCGCCCAACGTTTACGGCCTGGCCAACCAGGGTCACCACGCACGGAGTCCGCTGTC
+
GGGGGGGGGGGGGGGGGGGGGGGGGGFFGGGGGGGGEFGGGGGGGFEGGGGGGGGGGGFGGFGGFGGGAFGGFGEFFGDFEFEEEFGGGGGGGECCFFA8>EF,8EEGGCFFGFF,,9=CE>6?E>88DEEG68+>+6=@>DECFDFG+CBFFGGFGCDFF?*8@8=A@855):;*4529@B2@(10610<;395)614<()4-22(3((,,,(-4((-,((.(,4,4C7)(575(3309B)3((-((.,()--((((4(((((((,,2(((,47(((((,(((,()(((((.
@M00689:251:000000000-CJTJ5:1:1101:4558:9521 2:N:0:12
CGACGGCCAGGCAACACCTGTACACCAACCACAAGGGAAACGACAGCGCGGCAGCGATCGGGTGGAGGTCAAGCCCAGGAAAGGGTCTTCGCGTGGCATCGAATGAAAGCACAGGCACCGCGGCTGGTGCGGGCGCCAGGCAAGTCAGTGGAGGTGGAGCCTGGCGGACGGACGGACCAGGCGGGGGGCGTAATGCGTTAGCGAGGAACGAACGGCAGTGGAAAGCCCGGAGAACAAGGGACAAGGGGTGAGGGAGAGGAGCAAAAGGGGAAGGAAGAGGGGAGGGGCAGGGACG
+
6=:+::@86,6:6C,686,6-,<6;6CE,86CEEFG7FFG,,88C8C++6@+>C6@F,4+BC4@+:,844B?E?++9BE+BBFG+,,,,,84@636@>6,6>@,,AD,,86,@,>+,3+41+@***;3@,BEG:*4**2*1;752+++1+99;****3;08)(/244(-4(4((((/,7<D(49>7(3(,-44(.)-(--4)--(4(.((-((,-4-4.57),)(((-))7(42*((,.3()(.(,-(((((44(,(42(((-(((43?,7(((..(((.49106((((-(3((-
@M00689:251:000000000-CJTJ5:1:1101:13611:9525 2:N:0:12
CGACAGCCATGCATCACCTGTACACCAACCACAAGGGAAACTACATCTCTGCAGCGATCTGGTGTATGTCAAGCCCAGGTAAGGTTCTTCGCGTTGCATCGAACTAATCAACATGCTCCGCCGCTTGTTCGGGCCCCCGTCAATTCCTTTGAGTTTTAGCCTTGCGGCCGTACTTCCCCGGCGGGGAGCTTCATGCGTTAGCTACCACACCGAGGCCGTGCCAAGCCCCTCCCCCTAGCACCCACCCTTTGCGGCACGGCCCCACAGGTCCACTTCCTCCTGCTGTCCCGGTCTT
+
GDFGGGGGGGGGGGGFFGGGGGGDGGGGGGGGGGG8CCFFGGGCFEFEGGFF<EACF8FGGGGGGGGGFGGGCGGDGEFFFCG8,CECFFGGGGGGEFGFEFF8EGGFA,CFGCFGFFD>>EEDEGGG,@E6CEECCGDGG8EG9+9+CDF,@EF=FC+4086@E>5>5@BADB*:C4*95>@((((-4<,)64)6;<81(6928(,422(-33,((((,((.)(,8(995(((99(44)-0,(-4(,2)).44(3(((((,((-(.(-))))))).)-,(..()-)))-(-(,)
@M00689:251:000000000-CJTJ5:1:1101:13066:9527 2:N:0:12
CGACGGCCATGCAGCACCTGTATCTCGGTTCCCGAAGGCACTTCGTTGCTTCCAACAAATTCCGAGTATGTCAAGACCTGGTAAGGTTCCTCGCGTTGCGTCGAATTAAACCACATGCTCCACCACTTGTGCGGGTCCCCGTCAATTCCTTTGAGTTTCATACTTGCGTACGTACTCCCCAGGCGGATCACTTATCGCTTTTGCTTCGGCACAGAGCCTTCTCATCCCCACACCCAGTGATCATCGTTTACAGCTAGGCCTACCAGGGTATCTAATCCTTGCATCCTGGTCTCTT
+
GGGGGGGGGGGGGGFFFGGGGGGGGGGGGGGGGGGCEEGGGGGGGGGGGGGGGGGGFGGFGGGGGGGGGGGGCDGGGGGGGGGGGGGFGGGGGGGGGGGGGGDCGGGGGFGGGGFGFGGG88EGGGGDFG,9CGCCEGGGDDEDDADGFGGGF33D?FF79BCEFFF5:8==2*:@F=FD4)59@BF=@8=;C35>?FFF;)7;;C?;6>0(/=4(((.8<)4A4)4895>BBBGF6?24.9)-)(4<004)).)-4?0(.(,(),4(.()-)-))--<).2)).())(,))))-
@M00689:251:000000000-CJTJ5:1:1101:13628:9529 2:N:0:12
CGACAGCCATGCATCACCTGTACACCAACCACAAGGGAAACTACATCTCTGCAGCGATCTGGTGTATGTCAAGCCCAGGTAAGGTTCTTCGCGTTGCATCGAATTAATCCACATGCTCCGCCGCTTGTGCGGGCCCCCGTCAATTCCTTTGAGTTTTAGCCTTGCGGCCGTACTCCCCAGGCGGGGCGCTTAATGCGTTAGCAACGCCCCAGAGGCCGTGGAAGACCCCTCCACCTCGCGCCCACCGTTTACGGCCTGGACTACCCGGGTTCTAAATCCTGGCTGCTCTGCTC
+
GGGGGGGGGGGGGGGGGGGGGGGGGGGGGGGGGGGGGGGGGGGGGGGGGGGGGGGGGGGGGGGGGGGGGGGGGGFGGGGGGGGGGGGGGGGGGGGGGGGGGGGGGGGGGGGGGGGGGGGGGGDGGG6D?FEGGGEGGGGGGGGGGFGGFGFFGGGFFFGFFFF<EFFAAB>A=>E>GFFDFBFB093299:B-<AF>FFF1))).,(,,3(((44?6;BFFF?7::1011)-(4F((-(((03(4:(2::()-(-(-3-.,)(.4(19>((.)).)-.2)).((--)-6))))
@M00689:251:000000000-CJTJ5:1:1101:18659:9548 2:N:0:12
CGACGGCCATGCAGCACCTGTACACCAACCACAAGGGAAACTACATCTCTGCAGCGATCTGGTGTATGTCAAGCCCAGGTAAGGTTCTTCGCGTTGCATCGAATTAATCCACATGCTCCGCCGCTTGTGCGGGCCCCCGTCAATTCCTTTGAGTTTTAGCCTTGCGGCCGTACTCCCCAGGCGGGGCGCTTAATGCGTTAGCTACGACACAGCGGCCGGGGGAGACCCCTAAACCTAGCGCCCAACGGTTACGGCACGGACCACCCGGGTACACAAATCTTGCTGTCCGTGCT
+
GGEGGGGGEGGGGGGFGGGGGGFGGGGGGGGGGFGGGGGGGGGGGFFGGGGGGGGGGGGGGGBFFGCFFAAFGFFGGGGGDFFGGGGGGGGGGCFGFFFF6@EEDGG9EDFFFC@8;DF6>+@EEGGGGGGDEDG6E?=EGGG79BC7FGGGF7=CDCCFFFEFFFB2AA4:@B*3A@CDF2(4(461238:A<A<2(,(,))))4(4,7<(((-,4-((((4;614:**0(.,72547,()4((2((,3-)(((,(,-((,4(1-399,()6)4((.5.4<))).))(,((,
@M00689:251:000000000-CJTJ5:1:1101:19306:9555 2:N:0:12
CGACGGCCATGCATCACCTGTACACCAACCACAAGGGAAACTACATCTCTGCAGCGATCTGGTGTATGTCAAGCCCAGGTAAGGTTCTTCGCGTTGCATCGAATTAATCCACATGCTCCGCCGCTTGTGCGGGCCCCCGTCAATTCCTTTGAGTTTTAGCCTTGCGGCCGTACTCCCCAGGCGGGGCGCTTAATGCGTTAGCTACGACACAGAGGCCGTGGAAGACCCCTACACCTTGCGCCCACCGTTTCACGCCTGGACCACCAGGGGTACCAATCCTGGGTACCCTGTTTC
+
GGGGGGGGGGGGGGGGGGGGGGGGGGGGGGGGGGGGGGGGGGGGGGGGGGGGGGGGGGGGGGGGGGGGGGGGGGGGGGGGGGGGGGGGGGFGGGGGGGFGGGGEEFGGFGGGGGGGGGGGGGDEEGGGFGGGGGBEGGGGGGDGGFGGFGFCFCFDGBCFFFF@CBABBFBFFFFBG@<CABB>>>9BFFBF)54446::?FB><331(9023>B??040;?<7:7:6>*54(,>:).449DF03:;1:?)4).4(41((((4-44(-((,()).),31))((,),)),())))
@M00689:251:000000000-CJTJ5:1:1101:20621:9560 2:N:0:12
CGACGGCCATGCAGCACCTGTATCTCGGTTCCCGAAGGCACTTCGTTGCTTCCAACAAATTCCGAGTATGTCAAGACCTGGTAAGGCTCCTCGCGTTGCGTCGAATTAAACCACATGCTCCACCACTTGTGCGGGTCCCCGTCAATTCCTTTGAGTTTCATACTTGCGTACGTACTCCCCAGGCGGATCACTTATCGCTTTTGCTTCGGCCCAGAGACTTCTCATCCCCACCCCCAGTGATCCTCGTTTCCAGCTAGGCCTACCAAGGTATCTAACACTTGCTGCCCTTTCCA
+
GEFGGGGGGGGGGGGEFGGGGGGGGGGGGFEGGGGCFEGGGGGFGGDFCCEFGGGGGDGGFGGGEDFCGGGGGGGGGGFDCGGCGCGEFFGGGG:FGDG>CGE7FGFDFGGGGGCF8EDFGGGFGGGGFG8@CEEECGFFGGGDCFDCCCFFGG@CFGFFFFFC@AEFFFFFF;>B=BGGFA)6>@BBF(,;?CEEFF0=?@3@44?060((3,8::,5595A<<<A:FCD6<>GF(()))/)6<(,46))))())).((,(.:)).(.)-)).6)),)).))-)(((...))
@M00689:251:000000000-CJTJ5:1:1101:18648:9564 2:N:0:12
CGACGGCCATGCAGCACCTGTACACCAACCACAAGGGAAACTACATCTCTGCAGCGATCTGGTGTATGTCAAGCCCAGGTAAGGTTCTTCGCGTTGCATCGAATTAATCCACATGCTCCGCCGCTTGTGCGGGCCCCCGTCAATTCCTTTGAGTTTTAGCCTTGCGGCCGTACTCCCCAGGCGGGGCGCTTACTGCGTTAGCTACGACACAGAGGCCGTGGAAGACCCCTACCCCTTGCGCCCCCCGTTTACGGCATGGACTACCCGGGTATCCAATCCTTTCCGCTCTTTCC
+
GGGGGGGGGGGGEGGEFGGGGGGGGGGGGGGGGGGGGGGGGGGGGFGGGGGGGGGGGGGGGGGGGGGGGGGGGGGGGGGGGGGGGGGGGGFEGGGGGGGGDG8>FGGGGGGGGGGGGGGGGGGGEGGG8ECEEDEGGGGGGD6DGFGGFGF7:9EGGFCFFFE=CA=AB=AA@BEFC:;<4652;BBFFBBF)6)90-4-4>DD)(4316((((-3<2>B0(.,(4:897>?2<3((,3((791(712:B1620;0((.)4,.2:(3904()))),),()))-)(-(-(.)))
@M00689:251:000000000-CJTJ5:1:1101:23908:9586 2:N:0:12
CGACAGCCATGCAACACCTGTACACCAACCACAAGGGAAACTACATCTCTGCAGCGATCTGGTGTATGTCAAGCCCAGGTAAGGTTCTTCGCGTTGCATCGAATTAATCCACATGCTCCGCCGCTTGTGCGGGCCCCCGTCAATTCCTTTGAGTTTTAGCCTTTCGGCCGTACTCCCCAGGCGGGGCGCTTAATGCGTTAGCTACGACACAGAGGCCGTTGAAGACCCCTACACCTAGCGCCTCCCGTTTTAGGCCGTGACCTCCAGGGTCTTCAATCCCGGCGTCTCTGTCC
+
GGEGGGGGGGGGGGCFEGGGGGGGGGFGGEGGGGGGGGGGGGGGGFGFGGGGGGGGGGGGGFGGGGGGGGGGGGGGGGGGGGGGGGGGGGGGGGGGGGGGGFGGGGGGGGGGGGGGGGCEGGGGCEGGFGGDGE>EEGGGGGEFGFGGFGFFGFFAFFGFAFE*88A@AFFAADEFGA9;524@032699?F<4<A9(43<<4<2,,--3:<:73:1(,,4-:)-(4:3C)8B?72(,49>>((.,,(((()(.(((,-(-))),(.84((.).)-))(),(-((-(4)-<4)
@M00689:251:000000000-CJTJ5:1:1101:23363:9612 2:N:0:12
CGACGACCATGCACCACCTGTACACCAACCACAAGGGAAACTACATCTCTGCAGCGATCTGGTGTATGTCAAGCCCAGGTAAGGTTCTTCGCGTTGCATCGAATTAATCCACATGCTCCGCCGCTTGTGCGGGCCCCCGTCAATTCCTTTGAGTTTTAGCTTCGCGGCCGTACTCCTCAGTCGGTGCGCTTAATGCGTTAGCTACGACACAGAGGCCTTGGAAGACCCCTACACATAGCGCCCCCCGTTTACGGCCTGGCCCCCCCGAGTTTCTATTTCCGCTGTCT
+
GGFEEEGGGGGGFFEFGGGGGGDG<FDFCGD,FCE<:FGGFGGGGEDGFG9FG<EFEDDDF<FCFGGGGGGG9CFGGFGEFEFCEFGCFF=:>BF+?=;EEFE,DA,9AEFGGG9,,4=+@CC8+=+@8DE6++3BED++=91CCF7C9?+,37EFF;;F1B*):>>A=B5((/8(,7+218>@,/(69BF07<<C@1(41))9),-4(7??:2:?6),4:)4130,(7CF???*)).5(139((,(472()-(((4((((((31((((-4)64)).54)((-,())
@M00689:251:000000000-CJTJ5:1:1101:24365:9614 2:N:0:12
CGACAACCATGCAGCACCTGTACACCAACCACAAGGGAAACTACATCTCTGCAGCGATCTGGTGTATGTCAAGCCCAGGTAAGGTTCTTCGCGTTGCATCGAATTAATCCACATGCTCCGCCGCTTGTGCGGGCCCCCGTCAATTCCTTTGAGTTTTAGCCTTGCGGCCGTACTCCCCAGGCGGGGCCCTTAATGCGTTAGCTACGACACAGAGGCCGTGGAAGGCCCCTACACCTAGCCCCCACCGTTTACGGCCTGGACTCCCAGGGTCTCCAATCCTGGCTCGCTCTTTC
+
GGGGGGGGGGGGEGGGGGGGGGGGGGGGGGGGGGGGGGGGGGGGGGGGGGGGGGGGGGGGGGGGGGGGGGGGGGGGGGGGGGGGGGGGGGGGGGGGGGGGGGFGGGGGGCGGGGGGGGGGGGGEEGGGGGCGGGGGGGD8=DEGGFGGFGF,@FGGGGFFFFF@C=AFF9==ABF=GFGCFD52(:9(-3::<A2<>?BFBF24<44>(6?:7:20<1,,3<<(((44>*)48?GF228(4>96>?6:<?:<(40(((-.14((3(4<03(,))-().()).,()(,((()).
@M00689:251:000000000-CJTJ5:1:1101:18291:9625 2:N:0:12
CGACGGCCATGCATCACCTGTCACCTTGTTTCCGAAGAAAACAATATCATTTCTGATATCTTCAAGGGATGTCAAGACCTGGTAAGGTTCTTCGCGTTGCTTCGAATTAAACCACATGCTCCACCGCTTGTGCGGGTCCCCGTCAATTCCTTTGAGTTTCAACCTTGCGGTCGTACTCCCCAGGCGGACAACTTCTTGCGTTAGCGCCGGCACTGAAACCCGGAAAGGTCCAAACCCCTAGTTGTCATCCTTTACAGCGTGTACTACCAGGGTTTTTAACCCTGCATGCCTTGTT
+
GGGGGGGGGGGGGGGGGGGGGGGGGGGGGGGGGGGGGGGGGGGGGGGGGGGGGGGGGGGGGGGGGGGGGGGGGGGGGGGGGGGGGGGGGGGGGGGGGGGGGGGGGGGGGGGGGGGGGGGGGGGGGGGGGGGGGGGGGGGGGGGGDBGGFGGGGGGGGGGFFFB@5CCFABAAAFBDEEGGFFFFB9A292>FF4*9;**6;D@<FF696>6990,87)5:1;027(,(2:?))65113(8:F<4))))-).6))6)<0(-(((.-))4804(((-(-4)))((.(.-.).))).)
@M00689:251:000000000-CJTJ5:1:1101:18305:9636 2:N:0:12
CGACGGCCATGCATCACCTGTCACCTTGTTTCCGAAGAAAACAATATCATTTCTGATATCTTCAAGGGATGTCAAGACCTGGTAAGGTTCTTCGCGTTGCTTCGAATTAAACCACATGCTCCACCGCTTGTGCGGGTCCCCGTCAATTCCTTTGAGTTTCAACCTTGCGGTCGTACTCCCCAGGCGGCCCACTTATTGCGTTAGCGCCGGCACTGAACCCCGGAAAGGTCCCAACACCCAGTTTGCATCGTTTACCGCGTTGACTACCAGGGTGTCTAATCCTTCGTCACTTGTT
+
GGGGGGGGGGGGFGFFGGGGGGGGGGGGGGGGGGGGGGGGGGGGGGGGGGGGGGGGGFGGGGGGGGGGGGGGGGGGGGFFGFEFGFFFFFFGGGGGGGGGGGGGFGG?FGGG:EGGG?FDFFGGGGDGGGGGGDGGDC+@DDGGG>DDFDCFFFFGGGGFFFF@E**0>AAB558=7CFGB5)):54(((8>BECCEECDF;;(9;F(,47((47>F(8(3>B(,(300*648:D0321336:)))6-44:?6:>)3,--3(,))).,).461-(.).-))).))-((--)))))
@M00689:251:000000000-CJTJ5:1:1101:8703:9666 2:N:0:12
CGACAGCCATGCAGCACCTGTACACCAACCACAAGGGAAACTACATCTCTGCAGCGATCTGGTGTATGTCAAGCCCAGGTAAGGTTCTTCGCGTTGCATCGAATTAATCCACATGCTCCGCCGCTTGTGCGGGCCCCCGTCAATTCCTTTGAGTTTTAGCCTTGCGGCCGTACTCCCCAGGCGGGGCGCTTAATGCGTTAGCTACGACCCCGCGCCCTTGGAAGACCCCTCCACCTAGCGCCCACGGTTTACGGCATGGACCACCCGGGTTCTGAATCCTGGCTGCTTCTTGT
+
GGGGGGGGGGGGGGGDFFGGGGGGGGGGGDGGGGGGGGGGGGGGGGGGGGGGGGGEFEBFGGGGGGGGGGGGGGGGCEGFGGGGGGGGGGFDGGGGGGGG8EE8FGCFGGFGGGFG;EFCGGGDGGGGEGGGGGGGEGCGCD+9D?FFFGGGGGFA7;?C6A@):=A>9AAAD)<BFACDFBF@F0:1;>F:))6>4?08:44:4,(4(-(((,(--,,42.414<<?D<)-4:4(().(3>;0:((-,34)2:>;180.,((-4(-1(-((.))))-)-)((,(-)))).-.
@M00689:251:000000000-CJTJ5:1:1101:25298:9695 2:N:0:12
CGACGGCCATGCAACACCTGTATCTCGGTTCCCGAAGGCACTTCGTTGCTTCCAACAAATTCCGAGTATGTCAAGACCTGGTAAGGTTCCTCGCGCTGCGTCGAATTAAACCACATGCTCCACCACTTGTGCGGGTCCCCGTCAATTCCTTTGAGTTTCATACTTGCGTACGTACCCCCCAGGCGGATCACTTATCGCTTTTGCTTCGGCACATAGACTTCCCATCCCCACACCCAGTTATCATCCGTCAAAGCTAAGACTACCCGGGTCTTCAATTCTTGCTTCCCTTTCCTTT
+
GGEFGGGGGGGGGGGFGGGGGGGGGGGGGGGFGGGGGGGGGGGF:FGFEFFFGGGFGGGGGAFFCFGGGGGGFGGGGGGGGFFDFEFGFGGGGCFGGGGGGGGGFGGGGFFGGG88@D8EDGGGEDGGFGGCEGEEGFFGGD9DD?;CFCC7=CFE7EF6@FC;ECEBFFFFFFF=<@9DA2((030391363;<E?;;7?37;?;?10640()))6,-6-)4>).4274)((4)(,4)4)*)-))(-(,())())))..4).8?(-4>(()).64)).-)46)))())))---.
@M00689:251:000000000-CJTJ5:1:1101:25537:9706 2:N:0:12
CGACGACCATGCAACACCTGTATCTCGGTTCTCGAAGCCCCTTCTTTCCTTGCCACAAATTCCGAGGATGTCCATACCTGGTCATCTTCCTCTCGCTTCGTCGAATTCAACCTCCTCCTCCGCCACTTCTGCGGGTCCCCGACACCTCCTTGTATTTTCCTTCTTGCCTTCGTACCCCCCAGGCCGGTCCCTTCAGTTATCTGCTGCCGGACCTCAATTTCTCACTCCCCCACCCACTTACCCACGTTTACAGCCTGGACTACCAAGGTCTCTACTCCCGGCTCCCTTTTCTCTT
+
EEGEF7FFCFFFGGEAEFGGG9@,,;@<66,,C,C<,+;6B,C,,,C,6,,,6,6:,,6,,9:,@+++,96<,@,,:,C5,C<9,,9EF=9,4,8,8,==4,++99+,CFGG,>>>,=ADE+@++4@,,,,411++6,0@+++++*=+39+,53,7+3?*C+**10:)**30:):)9)/99)55(/(((((08(/))1))195../38(((,3(/())..)).6<)-3D*8,(35((()))0(.,((4((6.))((,,((,.5()).44))))-)).((,(44(((().))).64
@M00689:251:000000000-CJTJ5:1:1101:26642:9706 2:N:0:12
CGACGGCCATGCAGCACCTGTGAACCGGCCCCAAAAGGGGAAACCACATCTCTGCGGCGATCCGGCCCATGTCAAGCCTTGGTAAGGTTCTTCGCGTTGCATCGAATTAATCCGCATGCTCCGCCGCTTGTGCGGGCCCCCGTCAATTCCTTTGAGTTTTAGCCTTGCGGCCGTACTCCCCAGGCGGGGCACTTAATGCGTTAGCTACGGCGCGGAAAACGTGGAATGGCCCCCCCACCTAGTGCCCAACGTTTACGGCATGGCCTACCAGGGTAGCCAATCCTGGTCGCCCTTT
+
GGGGDCFGGGGGGGGGFFGGGGGGGGGGGGGGGEGGFGGGGGGGGGGGGGGGGGGGGGGGGGGGGGGGGGGGGGGGGGGGGFGGGGGGGGGGGFGGGGGGGGGCGFGGGGEGGGGGGGGGGGEGGGGGGGG8CEGCEGGEGGGGGFG8BGGGGG988CFFFFFFFE@EBBBFFFD@C9FGFBBFF>9;BF1?0:<):AFFFF?F>A:?:04(49B990::9(((,5>2*7F?>B3909??(*-).6128<:<1:()((34(,,(()(.3).408(()))..(.))(.)-((-(()
@M00689:251:000000000-CJTJ5:1:1101:16266:9741 2:N:0:12
CGACGGCCATGCAACACCTGTGTTCCGGCCAGCCGAACTGAAGAGGAATGTCTCCACTCCCCATACCGGACATGTCAAAGGTTGGTAAGGTTCTGCGCGTTGCTTCGAATTAAACCACATGCTCCACCGCTTGTGCGGGCCCCCGTCAATTCCTTTGAGCTTTAATCTTGCGACCGTACTCCCCAGGCGGAATGCTTAAAGCGTTAGCTGCGCCACTGCCGGGCAAGCCCCCCAACGGCTGGCCTTACTCGTTTTCGTCCGTGACCAACAGGGGCACCAACTCCTGGTCCTTCTT
+
GGGGGGGGGGGGGGGGGGGGGGGGGGGGGGGGFGGEG7FFGGGGGGGGGGGGGDCFGAFDFEGGGGGGGGGGFFGGGGGGFGGGGGGGGGGGGGGGGGGGGGGGGGDGGGGFFGFEFGGG?C=@DGFGG>EGDDFGEEGGGGGD;@?DEF7@AFGGCFG*=AE=ECECC4A@@F>@E=DCAE<(6;=F>>2:?EF3:6<<DD6???<A443(-414:>2(4((49(8(**)-((9::62((50(,,),4<:(-8()((((((3(,..(-(,(4(((((.,(())))(5)))))))
@M00689:251:000000000-CJTJ5:1:1101:9811:9741 2:N:0:12
CGACGGCCATGCAACACCTGTACACCAACCACAAGGGAAACTACATCTCTGCAGCGATCTGGTGTATGTCAAGCCCAGGTAAGGTTCTTCGCGTTGCATCGAATTAATCCACATGCTCCGCCGCTTGTGCGGGCCCCCGTCAATTCCTTTGAGTTTTAGCCTTGCGGCCGTACTCCCCAGGCGGGGCGCTTAATGCGTTAGCTACGACACAGAGGCCGTGGAAGACCCCCACCCCTAGCCCCCACCGTTTACGGCCTGTGCTCCCCACGTATCTAACCCTTGCTCCCCTTGTC
+
FGGGGGFGGFFGGGGGGGGGGGGGGGGCGGGGGGGGGGFGGGAFF<F<@FGGFGGDCEGGGFGFFGGFFF@F<FGGFDCFGFGFGFCGFGEFEGDFEGADC?EF=F;AFE,E=EFF,@DCEC4+@CCG8FGG>@CGGG84C>CF<CCGFCC@6EFE>@7=0<5):00:99)7@BEFGDFDA>9@F09>;BB?4<25124<B26).210(3:(((-::(--(().(,(,<)84(-/(-.((..1,91(,140:1:;0426)-6)50-((((()..-4).(..(()))-((((-)
@M00689:251:000000000-CJTJ5:1:1101:27711:9758 2:N:0:12
CGACAGCCATGCAGCACCTGTACACCAACCACAAGGGAAACTACATTTCTGCAGCGATCTGGTGGACGTCAAGCCCAGGTAAGGTTCTTCGCGCTGCATCGAATAAATCCACATGCACTGCCGCTTGTGTGGGCCCCCGCCAATTCCTTTGAGTTTTAGCCTTGCGGCCGTACTCCCCCCGCGGGGCGCTCAATGCGTTTGCTACCACACACAGGCCGTGGAAGATCCCCACACCTACCGTCCACCGTGTTCGGCATGGGTGACACAGGGTTCACTACCCGCACGCCCTCTTT
+
EFFGGGGGGGGGGGGDFGGGGG<,E,CF6,6FF8C8F@FGGG9F,6,,,6;EF<FC:<B<<@:4,C,6BC:@@@,AF<7B?<BA,4,:?,4:C+CF7,,,+988+9A,,,,@F498,@+,9=+@++6@D,>8C8=EGE6+0+@+++++5C+,@6,@9,++3<=E895=88)0/01.C2*)2521626991(12-.(2,(((56<)(.),,3(43?(,24(,3.3().)*1)(4:1(.((4,)((.,-(,4(-(4(-(4(-,(,)))(.(,.(3))))(,((((((((-((,.)
@M00689:251:000000000-CJTJ5:1:1101:23595:9763 2:N:0:12
CGACAACCATGCAGCACCTGTACACCAACCACAAGGGAAACTACATCTCTGCAGCGATCTGGTGTATGTCAAGCCCAGGTAAGGTTCTTCGCGTTGCATCGAATTAATCCACATGCTCCGCCGCTTGTGCGGGCCCCCGTCAATTCCTTTGAGTTTTAGCCTTGCGGCCGTACTCCCCAGGCGGGGCGCTTAATGCGTTAGCTACGACACAGAGGCCGTGGAAGACCCCTACACCTAGCGCCCACCGTTTACGGCCTGGCCTACCAGGGTATCTAATCCTTGCTGCTCTGGCT
+
GGGGGGGGGGGGGGGGGGGGGGGGGGGGGGGGGGGGGGGGGGGGGGGGGGGGGGGGGGGGGGGGGGGGGGGGGGGGGGGGGGGGGFGGGGGGGGGGGGGGGGFGFGGGGGGGGGGGGGGGGGGECEGG?DECEGG+=EGGGGGGGFGGFGFFGGGGGGGFFFF)5>ABBFBFADCFGFGGFF=299993>BBFFAA041:?BDABBF>(18<:?B:69>6B6?FB?4:<FFF>:5?(,4,(7203:9??F19<49((31643:1:4:61,(.44:24)5<)60)9?)4)))),
@M00689:251:000000000-CJTJ5:1:1101:16110:9775 2:N:0:12
CGACGACCATGCATCACCTGTACACCAACCACAAGGGAAACTACATCTCTGCAGCGATCTGGTGTATGTCAAGCCCAGGTAAGGTTCTTCGCGTTGCATCGAATTAATCCACATGCTCCGCCGCTTGTGCGGGCCCCCGTCAATTCCTTTGAGTTTTAGCCTTGCGGCCGTACTCCCCAGGCGGGGCCCTTAATGCGTTAGCTACGACACAGAGGCCGTGGAAGACCCCCACACCTAGCGCCCACCGTTTACGGCCTGGACCACCAGGGGTATTACTTCCGGCCGCTATGTTC
+
GGFGG7FGGGGGGFFEEFFGGGDGGGFGGGGGGGFGGGGGGGGGG9CAFGGGGGCCFCGGGFEFGGGFFFGGEFFFBCDFFGFFFGGGFCCED=FEGG8,8EGEDAAFFGGG@EGGFF6@CEEGE88F8D=4=CEGGGGCGCCGGFGFFG+EED7FFC?FFF*))=))-)05>BC:F5C<F=@>BF0(443>6ABFFB?<<<<9?:<((-(.(.(18(3(,-).((38D3<14370()59;)-((49((((.1((-460:1(-8B((-,(((.).)))))(-(((-((()..)
@M00689:251:000000000-CJTJ5:1:1101:16342:9794 2:N:0:12
CGACAACCATGCATCACCTGTCACCTTGTCCCCGAAGGGATTTCCTCGATTAAGAGTAATGCAAGGGATGTCAAGTGTAGGTAAGGTTCTTCGCGTTGCTTCGAATTAAACCACATGCTCCGCTACTTGTGCGGGTCCCCGTCAATTCCTTTGAGTTTTAATCTTGCGACCGTACCCCCCAGGCGGAATACTCAATGCGTTAGCGGCGGCACGGAGGTGTGTAAACCCTCAACCCTGGGAATCATGTTTTTCGCTGTGCACTTCCAGGCTTCCTCATCCTGGTCGCTCTTGCTTT
+
EF@CGCE;FGGGGGGFGGFFE<<F,,,FFDGGGGGGGGGGGGGGGFGG,CFG<EFGFF<FFFA<DFGGFFFGGGGCFFAFCFDFGCAFEFGFCCGCCF,,9>>>E:DGAFF94@E@FG+3@CCC78F8=EG8@>E>@FFC86+==DFDFG7:EFGD7;EFD7;DDDDB=8:>=58),03**/:<=259935C*108)(.((/(.46019932<((-411-(.4-))((*97)((1(((-(()))-)))-.(.-((((.))-))).)..(,((.)-4:))))(.)((-((-))))-
@M00689:251:000000000-CJTJ5:1:1101:25775:9822 2:N:0:12
CGACGACCATGCAGCACCTGTACACCAACCACAAGGGAAACTACATCTCTGCAGCGATCTGGTGTATGTCAAGCCCAGGTAAGGTTCTTCGCGTTGCATCGAATTAATCCACATGCTCCGCCGCTTGTGCGGGCCCCCGTCAATTCCTTTGAGTTTTAGCCTTGCGGCCGTACTCCCCAGGCGGGGCGCTTAATGCGTTAGCTACGACACAGAGGCCGTGGAAGACCCCTACACCTCGCGCCCACCGTTTACGGCATGGACTACCCGGGTACTCTATCCTGGCTTCCCTTTTC
+
GDCEFCGGGGGGGGFFFGGGGGGGGGGGGGGGGFGGGGGGGGGGGFGGGGGGGGGGGGGGGGGGGGGGGGGGGGGGGGGGGGGGGGGGGGFGGGGGGGGGGGGGGEGGGGFGGGGGGGGGGGGGGGGG8EGGGGEGEGGEDDGGFFGGFGFFGGGGGFFFFFF5CBFA2>ADDFFFGFFGF>>@@FF>FFB:>A9A>(48?DAAF?FB(,,(4>0(49B>FF)1((4:DC>03<F?((4(-<((44234:<<10909244:7((.,,-72())))-.6044((,(4),.))))
@M00689:251:000000000-CJTJ5:1:1101:13240:9837 2:N:0:12
CGACGGCCATGCACCACCTGTACACCAACCACAAGGGAAACTACATCTCTGCAGCGATCTGGTGTATGTCAAGCCCAGGTAAGGTTCTTCGCGTTGCATCGAATTAATCCACATGCTCCGCCGCTTGTGCGGGCCCCTGTCAATTCCTTTGAGTTTTAGCCTTGCGGCCGTACTCCCCAGGCGGGGCGCTTAATGCGTTAGCTACGACACAGAGGCCGTGGCAGACCCCTACACCTAGCCCCCCCCGTTTCCGGCATGGGCTACCAGGGTATCTAACCCTTGCCACCTTGTCGC
+
GGFEGGGGGGGGGGGGGGGGGGGFGFGGGGGGGGGGGGGGGFGGGGGGGGGGGGGGGGGGGGCGGGGGGGGGGGFGGGGGGGGGGGGGGGGGGGGGGGGGGGGGGGGGFGGGGGGGGGGGGGGGGGGGDFGGGGGGGGGFFGFGGFGGFG?FGFFGGGGF98CBEB9@BA=>>=16FFCDFB=>B9BB>>?F:94<6::?B>4<<:(4(3(.(8??F((,3(44::((*/0,(4C74)((.)(3(,427??2,(((-.3(((,37:):((.)))-).,81(((())(().-)(-
@M00689:251:000000000-CJTJ5:1:1101:17786:9864 2:N:0:12
CGACGGCCATGCAGCACCTGTACACCAACCACAAGGGAAACTACATCTCTGCAGCGATCTGGTGTATGTCAAGCCCAGGTAAGGTTCTTCGCGTTGCATCGAATTAATCCACATGCTCCGCCGCTTGTGCGGGCCCCCGTCAATTCCTTTGAGTTTTAGCCTTGCGGCCGTACTCCCCAGGCGGGGCGCTTAATGCGTTAGCTACGACACAGAGGCCGTGGAACACCCCTACACCTAGCGCCCACCGTTTACGGCATGGACTACCCGGGTATATAATCCTGGCTGACCTGTTC
+
GGGGGGGGGGGGFGFGGGGGGGGGGGGGGGGGGGGGGGGGGGGGGGGGGGFGGGGGGGGGGGGGGGGGGGGGGGGGGGGGGGGGGGGGGGFGGGGGGGFGGGFGGGFGGGGGFGGGGGDEGGGGGGGGFFGGGGEGGGGGGGGGGFGGFGDCFGGGGGFFFFFFFFA=ABFFFFF3FDGGFF2:>(9>FBBF):4AF:<?FFFFFFFFBF:?7?:??B0(7:7(416;DC5?71F:?<?>9>>BFFFF67:B43433:77?)28<(27;0(,)))644AF)431(.(.)()))
@M00689:251:000000000-CJTJ5:1:1101:20969:9875 2:N:0:12
CGACGGCCATGCATCACCTGTACACCAACCACAAGGGAAACTACATCTCTGCAGCGATCTGGTGTATGTCAAGCCCAGGTAAGGTTCTTCGCGTTGCATCGAATTAATCCACATGCTCCGCCGCTTGTGCGGGCCCCCGTCAATTCCTTTGAGTTTTAGCCTTGCGGCCGTACTCCCCAGGCGGGGCGCTTAAAGCGTTAGCTACGACACAGCGGCTGTGAAAGACCCCTCCCACTAGCGCCCCCCGTTTACGGCAGGGACTAACAGGGGTACTAACCATGCCATACAGGTCT
+
GGGEGGGGGGGGGGGGFGGGGGGGGGFGGGGGGGGGGEFGGGGGGAGGGGGDFGGGGGDGGGGGGGGGGGGGGGGGGGGGGGGGGGGFGGG>EFGEGGGGGGGDEGGEDEFGG8DGFG?CGGGG>EFGGGGGGDG+@@>=CGGFFFFFFGGCFGGGGGGFFF@EE>=2A=):4(4(:5FGF2>BF0,462624)-.(4(,24).),4(,4(((-(((-..)6)),32.97)(4(9832(9()((((-(4:B),((,(-(1<7(5,820-0((,)6)((.))())))(.).8:)
@M00689:251:000000000-CJTJ5:1:1101:20986:9885 2:N:0:12
CGACGGCCATGCATCACCTGTACACCAACCACAAGGGAAACTACATCTCTGCAGCGATCTGGTGTATGTCAAGCCCAGGTAAGGTTCTTCGCGTTGCATCGAATTAATCCACATGCTCCGCCGCTTGTGCGGGCCCCCGTCAATTCCTTTGAGTTTTAGCCTTGCGGCCGTACTCCCCAGGCGGGGCGCTTAATGCGTTAGCTACGACACAGAGGCCGTGGACGACCCCTACACCTAGCGCCCACCGTTTACGGCATGGACCACCAGGGTTCTCAAACCTGGCTCGCCCGTCC
+
GGFEGDGGGGGGGGGFGGGGGGGGGGGGGGGGGGGGGGGGGGGGGFFGGGGGGGGDGGGGGGGGGGGGGGGGGGGGGDGFGGGGFGFGGGGGGGGDGGGGGGGGGGGFGGGGGGGGGGGGGGGGGGGG8EEGCGGGGGGGGGGGGFDFE7:DGFFGGGGFFFFFFFF>BA4==BEFGDCDFF=@F>BB>><:<DFF;?B?:)-6?::2(380(:?::9>>BF02(,,-9*52(2*.(.2((73<??B<:0,6-(7(704))((,8(2((.(.))-4))418203)(,(((.((
@M00689:251:000000000-CJTJ5:1:1101:21356:9896 2:N:0:12
CGACGACCATGCAGCACCTGTACACCAACCACAAGGGAAACTACATCTCTGCAGCGATCTGGTGTATGTCAAGCCCAGGTAAGGTTCTTCGCGTTGCATCGAATTAATCCACATGCTCCGCCGCTTGTGCGGGCCCCCGTCAATTCCTTTGAGTTTTAGCCTTGCGGCCGTACTCCCCAGGCGGGGAGCTGAATGCGTTAGCTACGAACAAGAGGCCGTGGAAGACCCAGACAACTAAGGCACAACGGTTAAGGCCAGGACCAACCAGGGTATCAAACCATGGCGGCTCGGCTAT
+
CFCEEEGGEGFFFGGGGGGFCFFGGGGGEEBEFGGGGGFGFAFFGCEFGGDGGGGGGE@CFFEFEE<FEEFGGF<DFGGBFGGGCFFFFFACCCFGGFEFEFFF7FGAF4F@F,EE8DDEDGGGECD?E,=EE>CEEECE6+;=+=CCC7<F?=@@F;C9AF0>5:)15>>AF9>EGDFGF29913-(((()4)649(-1(-)))40(((((,,3?(-,(,(..34(4**0(.,5)())(().,(4708:6)-3(((((,(((412(,-3,,)))..),,)).((-44(,(,(-)
@M00689:251:000000000-CJTJ5:1:1101:5342:9905 2:N:0:12
CGACAACCATGCAGCACCTGTACACCAACCACAAGGGAAACTACATCTCTGCAGCGATCTGGTGTATGTCAAGCCCAGGTAAGGTTCTTCGCGTTGCATCGAATTAATCCACATGCTCCGCCGCTTGTGCGGGCCCCCGTCAATTCCTTTGAGTTTTAGCCTTGCGGCCGTACTCCCCAGGCGGGGCGCTTAATGCGTTACCTACGACCCAGCAGCCGTGGAAGACCCCTACCCCTAACGCCCCCCGTTTCCGGCATGGACTCCCGGGGCATTCAACCTTGTCTGTCAGGTTATT
+
GGGGGEGGGGGGGGGGGGGGFGGGGGGGEEGGGGGGGGGGGGCFDFGFGGGGGGGGCFFGGGGGGGGGGGGFFGGGGGG<FGGGGCCFGAGGEGDGGGGGGC=DF;FEA@FGGEFGFGDEGE>EE+=D,EED68CCEG==C=CF7DGFFDG7:EGGGGFA*3@CFA5>)77>A)*0A9F75@@>>BFF>>B<-.)623:((-)-.42((-,4((((.33468?(4<1:D3),8290((,((5232>>4((..200((.3))..2(((((((4)4)-).(-4)4).))))()))))
@M00689:251:000000000-CJTJ5:1:1101:25611:9909 2:N:0:12
CGACGGCCATGCATCACCTGTACACCAACCACAAGGGAAACTACATCTCTGCAGCGATCTGGTGTATGTCAAGCCCAGGTAAGGTTCTTCGCGTTGCATCGAATTAATCCACATGCTCCGCCGCTTGTGCGGGCCCCCGTCAATTCCTTTGAGTTTTAGCCTTGCGGCCGTCCTCCCCAGGCGGGGCGCTTAATGCGTTAGCTACGACCCAGCGGCCGTGGAAGACCCCTACACCTAGCGCCCACCGTTTACGGCATGGACTACCAGGGTATCTAAACCTGGCTCCCTTGTCT
+
GGGGGGEGGGFGGGGFFGGGGGGGGGFGGEGGGFGGGFGGGGGGGFGGGGGGGGGEGGGGGGGGGGGGGGGGDGGGGCGGGGGGGFFGGGFGGGGEGGGGGG8FGGGGGGGGFGGGGG6?EGCGEGGGFGCEGGGGGGCGD6>FGFFGFGFAFFGGGFFAFFFBEA>AABF)6=CDG=6DF969(212991826A>6-46<<)-)400(-.,(,(3>169>(53:?<?GD3247C<5)(-4B626:0(,((.-(-(((()5)(4(,2(4(.,).).).((4((,,3((.()44
@M00689:251:000000000-CJTJ5:1:1101:21351:9914 2:N:0:12
CGACGACCATGCAGCACCTGTACACCAACCACAAGGGAAACTACATCTCTGCAGCGATCTGGTGTATGTCAAGCCCAGGTAAGGTTCTTCGCGTTGCATCGAATTAATCCACATGCTCCGCCGCTTGTGCGGGCCCCCGTCAATTCCTTTGAGTTTTAGCCTTGCGGCCGTACTCCCCAGGCGGGGCGCTTAATGCGTTAGCTACGACACAGAGGCCGTGGAAGACCCCTACCCCTAGCGCCCCCCGTTTACGGCCGGGACTACCAGGGTCTCTAAACCTGGCTGCCCCGTCC
+
GGGGGGGGGGGGGGGGGGGGGGGGGGGGGGGGGGGGGGGGGGGGGGGGGGGGGGGGGGGGGGGGGGGGGGGGGGGGGGGGGGGGGGGGGGGGGGGDGGGGGGGGGGGFGGGGGGGGGGGGGGGGGGGG8DGG>EEEGGGGGGDGGFGGFGG7@FFDGGGFFFCEFAAFFFFFFBCEGFGGFB=99@F9B083A)6A03:0<2))5??B9>B:>:46?92090<34?FFGCF112D?((.(,<002;1???0)(-(((,426(5:1421::(())..)57((((,(-((((-4(
@M00689:251:000000000-CJTJ5:1:1101:28549:9940 2:N:0:12
CGACAGCCATGCAACACCTGTACACCAACCACAAGGGAAACTACATCTCTGCAGCGATCTGGTGTATGTCAAGCCCAGGTAAGGTTCTTCGCGTTGCATCGAATTAATCCACATGCTCCGCCGCTTGTGCGGGCCCCCGTCAATTCCTTTGAGTTTTAGCCTTGCGGCCGTACTCCCCAGGCGGGGCGCTTAATGCGTTAGCTACGACCCAGAGGCCGTGGAAGACCCCTACACCTAGCGCCCACCGTTTCCGGCCTGGCCTCCCCGGGTATCTAAACCTGGACTCCTTGTCT
+
GGGGGGGGGGEGGFGFGGGGGGGGGGGGGGGGGGGGGGGGGGGGGFGFGGGGGGGGGGGGGGGGGFGGGGGGGGGGGGGGGGGGGGGGGGGGGGGGGGGGGGGGGCFGGGGGFFGFGGGGGGGGGGGGGGGDEEGGGGGGGGDGGFGGFGFFFFGGGGGFFFFEEBBFFFFFADFFGAGDF>=@@@F;666:AFFFFF<::B>2<?:9(-,.16((423(-(.24:7:3/0128F?()529BF<08(4:?))(49(((((.)43((-(-(-))).6)((((((().,)-66))
@M00689:251:000000000-CJTJ5:1:1101:15697:9960 2:N:0:12
CGACGGCCATGCAGCACCTGTACACCAACCACAAGGGAAACTACATCTCTGCAGCGATCTGGTGTACGTCAAGCCCAGGTAAGGTTCTTCGCGTTGCATCGAATTAATCCACATGCTCCGCCGCTTGTGCGGGCCCCCGTCAATTCCTTTGAGTTTTAGCCTTGCGGCCGTACTCCCCAGGCGGGGCGCTTAATGCGTTAGCTACGACACAGAGGCCGTGGAAGACCCCTACACCTAGCGCCCACCGTTTACGGCCGGGTCTACCAGGGTTGTTACTCCTGCCTGCC
+
GGGGGGGGGGGGGGGFGGGGGG@FGGGGGGGGGEFFGGFGGFFGGFGDGGGGGFGGFEFGGFGFGGGGFGGDFGGFGGGGGFGFGFGGGGGGGGGGGGGGGGGGGAFBFFGGGFFFDFGEGGGGE>FF,@BECGGDGGG9DC>FFFGGFFB78FGDFGCAFFFFEFB@9=@DFFF3F@FGFD0>BF>BB>01.:4-24<(446)5:(42;:(8:6:1((((().8::(71).((93.23((721??((4((.-49((-3(-().)))-3(((((6)))().((.53(
@M00689:251:000000000-CJTJ5:1:1101:6888:9978 2:N:0:12
CGACGACCATGCAGCACCTGTATCTCGGTTCCCGAAGGCACTTCGTTGCTTCCAACAAATTCCGAGTATGTCAAGACCTGGTAAGGTTCCTCTCGTTGCGTCGAATTAAACCACATGCTCCACCACTTGTGCGCGTCCCCGTCAATTCCTTTGAGTTTCCTACTTGCGTACGTACTCCCCAGGCGGATCACTTATCGCTTTTGCTTCGGCATCGTGACTTCTCACCCCCACCCCCAGTGATTCTCGTTTACAGCTAGTTCGACCGTGTTTTCTAATCTTAGTTTCTCTGTTTCTT
+
FCCEGEEGGGGGGGGGFGGGGDG<FFECGGGGG,,+@@FCFCFFBFG@B6@F<,6@F8FAB@A,@FF@FFGF,CCFF@F,4EE,?DFGA,9E,EEDC,,=>C+==FF99,F,,@FF88==,,@8,6@=AE?8++6@66=DDCEGDF9=DF+,,,+7?><33?@@;0>5=5>ACE5=C);D>2))/52(/-8**98:(89=;3))./7((.((/((/(())774))(,3933((450(8).5*--)(--((.-)).)5)))((-((-((((4)))-54))))-))4-)4).)))).
@M00689:251:000000000-CJTJ5:1:1101:7739:9984 2:N:0:12
CGACGGCCATGCAACACCTGTACACCAACCACAAGGGAAACTACATCTCTGCAGCGATCTGGTGTATGTCAAGCCCAGGTAAGGTTCTTCGCGTTGCATCGAATTAATCCACATGCCCCGCCGCTTGTGCGGGCCCCCGTCATTCCCTTTGAGTTTTAGCCTGTCGGCCGTACTCCCCAGGCGTGACCTTTATAGCGTTAGCTACGACACAGAGGCCGTGGAAATCCCCTACCCCTAGCCCCCCCCTTTTCCGGCTAGGCCCTCCAGGGGTATGTAACGTTGGTGCCCTGTGT
+
FE:@7FC+@FFGG<EAF@E<CFCFGGGGGCC<E8C@F,<EFCFFF<9F<FGF,:<66C@FFC:FAFGA,CFD,C,AEE7,B6CEFGFDE,AFECG7F,@EE@,9+C=9FFFGE8,@,46161@=EC+3,,BEECEDC+04+=,=+4+<C42<*@E77E99*<)*3:4))-0-2/@26>6D>=5-((/))/79))1)(/63?)/7)((60(,(((((4(,2(,)))-.)9*7((,9((((((0(((4,.))))((-(((,,(-(.43.3((3(,,))))((((((-)(((..))
@M00689:251:000000000-CJTJ5:1:1101:16889:10064 2:N:0:12
CGACGACCATGCAACACCTGTACACCAACCACAAGGGAAACTACATCTCTGCAGCGATCTGGTGTATGTCAAGCCCAGGTAAGGTTCTTCGCGTTGCATCGAATTAATCCACATGCTCCGCCGCTTGTGCGGGCCCCCGTCAATTCCTTTGAGTTTTAGCCTTGCGGCCGTACTCCCCAGGCGGGGCGCTTAATGCGTTAGCTACGACCCCGAGGCCGTGGAAGACCCCTACACCTAGCGCCCCCCGTTTCCGGCATGGCCTACCAGGGTGTTCAAGCCCGGCGTCCCCGTGCTT
+
GGEEGGGGGGGGGGGGGGGGGGGGGGGGGGGGGGGGGGGGGGGGGGGGGGGGGGGGGGGFGGGGGGGGGGGFFGGGGGGGGGGGGGGGGFDFGEGDGGGGGGG8EEFFGGGG@FGGGGGGGGGGGGGG8DEEGG8BEGDECGDCFFGFFGCFGFFGG97FFFFBFBB2>AFFFBCFGDFDFBBF9F>9;9:<<25<>??:?F267610(,((-7>B69>>>B2.(41179337?FF4<:((77;(-3,47))-04((,.(.)4:::>?F?,,()..)),((((,((,((((((()
@M00689:251:000000000-CJTJ5:1:1101:22582:10080 2:N:0:12
CGACGACCATGCATCACCTGTACACCAACCACAAGGGAAACTACATCTCTGCAGCGATCTGGTGTATGTCAAGCCCAGGTAAGGTTCTTCGCGTTGCATCGAATTAATCCACATGCTCCGCCGCTTGTGCGGGCCCCCGTCAATTCCTTTGAGTTTTAGCCTTGCGGCCGTACCCCCCAGGCGGGGCGCTTAATGCGTTAGCTACTACACAGAGGCCGTGGAAGGCCCCTACCCCTACCGCCCACCGTTTCCGCCCTGGCCACCACGGGTTCCTCATCCTGGCTCCCCGTTCCAT
+
GGGGGGGGGGGGGGGGGGGGGGFGGGGGGGGGGGGGGFGGGGGGG<FAFGGGGGGGGFGGGGGGGGGGGGGGFGFGGGGGEEFFGFGGGGCFGGGGGGFGDGFG@,F9?EFGDDEC8AFGEEEDGGFGFGGG>EEGGGGGDG6DCFFFFFDCFGGGGFGFFF@55@=@=BAFD)16EFD4FB6BF>9(3;??AAFA;?BF?22<<)))).404:(1,--2(42(((8?G*)(((*((((,4:46:30::70)4(((,41(..11(4:0((-(())-)64))(,(),4(,8((())
@M00689:251:000000000-CJTJ5:1:1101:5527:10083 2:N:0:12
CGACAACCATGCATCACCTGTACACCAACCACAAGGGAAACTACATCTCTGCAGCGATCTGGTGTATGTCAAGCCCAGGTAAGGTTCTTCGCGTTGCATCGAATTAATCCACATGCTCCGCCGCTTGTTCGGGCCCCCGTCAATTCCTTTGAGTTTTAGCCTTGCGGCCGTACTCCCCAGGCGGGGCGCTTAATTCGTTAGCTACGACACAGCGGCCGTGGAAGCCCCCTACACCTACGCCCCACAGTTACCGGCATGGACTACCAGGGTTTCCACTCCTGGTCGCCCTGTCC
+
GGFGGGGGGGGGGGGGGGGGGGGGGGGGGGGGGGGGGGGGGAFGGGGGGGGGGGGGGFGGGGFGGGGFGGFGCEFGGGFF9FGGEGGGGGGGGGGGGFGFGGGGGFGF9@<EBFGGGGGGGGGGEE?,,@CE>EGGGEGDD6+2C@7@DFC3=@FFGGGFFFE@BBFFBFA>ADFEG>FG*)4@F(199;:1<B268::?4<<4)3(3190((49B699B;1)8(220997:4?GF>(((,79?;(()6)).3(33712?F)(,347?62.()..6.(()).()(,,(((.))
@M00689:251:000000000-CJTJ5:1:1101:25414:10105 2:N:0:12
CGACGGCCATGCATCACCTGTACACCAACCACAAGGGAAACTACATCTCTGCAGCGATCTGGTGTATGTCAAGCCCAGGTAAGGTTCTTCGCGTTGCATCGAATTAATCCACATGCTCCGCCGCTTGTGCGGGCCCCCGTCAATTCCTTTGAGTTTTAGCCTTGCGGCCGTACTCCCCAGGCGGGGCGCTTAATGCGTTAGCTACGACACAGAGGCCGTGGAAGCCCCCTACCCCTAGCGCCCCCCGTTTCCGGCCTGGACTACCAGGGGTCGTAATCCTTGCTGCTCTTTGA
+
GGEGEGGGGGGG@FGGFGGFGGGGGGFFGEGGGDFGEFFGGGGGG9FGGGGGGFGECGGFGGGGGGGGGGCGGGGGGGGGGGGGGFGGGGGGGGGFGFFFGGGGGGGGGGGGGGGGFGGGGGGGEGGG?FGEGGGGEGDCDDGFGFGGFGDEFAFGGGFFFFF)=ABFAAA<):EBGFFDF>96;BFFF>?0:A<<3:::?>44<B<;12(4>?:0:01,3(57(423C331((>:((,(4>((-4,48:5)-3>1((,.(.(,8?)((((((,..(644).5).5))))-))
@M00689:251:000000000-CJTJ5:1:1101:21104:10131 2:N:0:12
CGACGGCCATGCAGCACCTGTACACCAACCACAAGGGAAACTACATCTCTGCAGCGATCTGGTGTATGTCAAGCCCAGGTAAGGTTCTTCGCGTTGCATCGAATTAATCCACATGCTCCGCCGCTTGTGCGGGCCCCCGTCAATTCCTTTGAGTTTTAGCCTTGCGGCCGTACTCCCCAGGCGGGGCGCTTAATGCGTTAGCTACGACACGGAGGCCTTGGACGCCCCCTACACCTACACCCCACCGTTAACGGCAGGGCCCCCCAGGGTCTCTTATCATGCGTACCCGTTCT
+
GGFGGGGGDGGGGGGFFGGGGGGGGGGGGGGGGGGDG8FGGGGGGGGGGGGGGGGGGGGGGGGGGGGGGDFGGGFGEFFGGGGGGGGGGGGGGGDGGGGGGGGGGGGGGDEGDDEFCFC=CEGGCEGGCGEGGGGGGGGGGGGGFFGGF?DCFGFGGGFFFFFFBF=BBFF=D==EGFGG;@@(.-4;;FF6A9<<9:3124<AF:0;9B0(39>?3)))(.)3(,493)).4,0..(((452(-,,42((.,(--((((,(,404(-4:(()))))-)--)(((-(,(-(((
@M00689:251:000000000-CJTJ5:1:1101:21124:10132 2:N:0:12
CGACGGCCATGCAGCACCTGTACACCAACCACAAGGGAAACTACATCTCTGCAGCGATCTGGTGTATGTCAAGCCCAGGTAAGGTTCTTCGCGTTGCATCGAATTAATCCACATGCTCCGCCGCTTGTGCGGGCCCCCGTCAATTCCTTTGAGTTTTAGCCTTGCGGCCGTACTCCCCAGGCGGGGCGCTTAATGCGTTAGCTACGACGCAGAGGCCGTGGAAGACCCCTACCCCTAGCCGCCACCGTTCACGGCGATGGCTACCCGGGGGTCGTATCAGGGGCGCTCTGGTCTT
+
GGGGGDGGGGGGGGGGGGGGGGGGGEFGGGGGGGGGGGGGGGGGGGGGGGGGGGGGGFGGGGGGGGGGGGGGFGGGGGGEGGGGGGGGGGGEGEGGGGFFEGGFEFF<EFFGGGGGFDFGGGGGEGFGGGGGGGEGGGGCDCECFFGGFFF<@,3DDECFCFEEFFFFBFFFFD>=E2CDFB@@B9BFB>:1:ADA>:0:BF29<110((-4((388,((,,)1((,49*0482C2:7,((81>F?0(((.)(,--,-4((().4(((((-((-(.3())).((((-,33)--)-
@M00689:251:000000000-CJTJ5:1:1101:13454:10137 2:N:0:12
CGACGGCCATGCAGCACCTGTACACCAACCACAAGGGAAACTACATCTCTGCAGCGATCTGGTGTATGTCAAGCCCAGGTAAGGTTCTTCGCGTTGCATCGAATTAATCCACATGCTCCGCCGCTTGTGCGGGCCCCCGTCAATTCCTTTGAGTTTTAGCATTGCGGCCGTACTCCCCAGGCGGGGCGCTTAATGCGTTAGCTAGTACCAAGAGGCCGTGGACGACCCCTACAACTCGCCCCCACCGTTTAAGGTTACGACACATAGGGTCTCTATTACTGGCTGCTATGCTA
+
GGGGGDGEGGGGGGGGGGGGGGGGGFEFFEEFFFGGGGGGFGGGGFCGGGGGFGGGGGCCFGGGGGFFAEFFEFDFGEFGGGGGGGGGGGGFDFGECFD,@FFF+AE<<EF,?>E@DDCEGEGEEC?FGGGGGGC6E661+3@5?B;9CFFFGE7EGGG6+1A6*:>9:9):>5*5,6;/8>=(,,-411(,6)6494:14445)).))))(((,43979(4346(439/<?4<7))-(((0-(-(4430()-)-)))-(-((4)))341.(5)-)))-)-).((().)-)))
@M00689:251:000000000-CJTJ5:1:1101:23155:10144 2:N:0:12
CGACAACCATGCACCACCTGTACACCAACCACAAGGGAAACTACATCTCTGCAGCGATCTGGTGTATGTCAAGCCCAGGTAAGGTTCTTCGCGTTGCATCGAATTAATCCACATGCTCCGCCGCTTGTGCGGGCCCCCGTCAATTCCTTTGAGTTTTAGCCTTGCGGCCGTACTCCCCAGGCGGGGCGCTTAATGCGTTAGCTACGACACAGAGGCCGTGGAAGACCCCTACACCTAGGTCCCACCGTTTCAGGCCAGGACTACCAGGGTATCTAATCCTGGGTGCTCTGGTC
+
G@@CFBFFFGGGDFEDFGGGGGGFCGGGGCGGGFGCEFFFFGGGGEFGGGGGGGGGGGGGGG<EFEGGFGGGFFECF@F<FGGGGGGGGAFDEGCCEGAC=8EF7EFFGGGGGCEFADA==AEECGGFGGGGD>>BC8=+=CCF7999E9DEF9<7CG+=6A<@CBFFF=A>A2AEG);D4>@@>19>60216):AF6?BF2)4),3769B:3:?B11279:208<?BG35<BBG?B)())/47::96:72A)).(((46:(5:()42(,().4:)-444<((.-3-)-))))
@M00689:251:000000000-CJTJ5:1:1101:23655:10150 2:N:0:12
CGACAACCATGCAGCACCTGTACACCAACCACAAGGGAAACTACATCTCTGCAGCGATCTGGTGTATGTCAAGCCCAGGTAAGGTTCTTCGCGTTGCATCGAATTAATCCACATGCTCCGCCGCTTGTGCGGGCCCCCGTCAATTCCTTTGAGTTTTAGCCTTGCGGCCGTACTCCCCAGGCGGGGCGCTTAATGCGTTAGCTACGACACAGAGGCCGTGGAAGACCCCTACACCTAGCGCCCCCCGTTTACGGCATGGACTACCAGGGTCTCTAATCCTCGCTCCTCTGTCC
+
G@FEGGGGGGGGGGGGGGGGGGGGGGGGGGGGGGGGGGGGGGGGGGGGGGFGGGGGGGGGGGGGGGGGFGGGGGGGGGGGGGGGGGGGGGGGGGGGGGGGGGGGGGGGFCEGGGGGGGGGGGGGGGGG?FGEEEDGGGGGGGGGGFGFF?::FGGFGFGFFFF<@A5>AF9@FFFEG9?D4:@@(42(,-3:4))6;FFFFF2-461021(325<?FFB(76BF.234C*)40(C14)(,2;>1(316:36>22(,4:?3:)5(42)40(((.-<<92-.)-(((((46).-)
@M00689:251:000000000-CJTJ5:1:1101:13445:10154 2:N:0:12
CGACGGCCATGCAGCACCTGTACACCAACCACAAGGGAAACTACATCTCTGCAGCGATCTGGTGTATGTCAAGCCCAGGTAAGGTTCTTCGCGTTGCATCGAATTAATCCACATGCTCCGCCGCTTGTGCGGGCCCCCGTCAATTCCTTTGAGTTTTAGCCTTGCGGCCGTACTCCCCAGGCGGGGCGCTTAATGCGTTAGCTACGACACAGAGGCCGTGGACGACCCCTACCCCCACCACCCACCGTTTCAGGCATGGACTACACGGGAATCATATCCTGGCTCCCCTTTTC
+
GGGGGGGGGGGGGGGGGGGGGGGGGGGGGGGGGGGGGGGGGGGGGGGGGGGGGGGGECFFGGGGGGGGGGGGGGGGGGGGGGGGGGGGGGGGGGGGGGGGGGGGGGGGGGGGGGGGGGGGGGGGGGGGDFGGGGGGGGGGGGGGGFGGFGGGFGGCGGGFFFFBCFFFFFFDFFFBGFGCFFFFBFFBFFB:<<999<?F:A4:22:;9B?45>:??B664((4,493D1)((.*((((((78(((-3(.)-).407?(,.)....(40((.59)).4<A7:(()-(((()))
@M00689:251:000000000-CJTJ5:1:1101:23165:10160 2:N:0:12
CGACAACCATGCACCACCTGTACACCAACCACAAGGGAAACTACATCTCTGCAGCGATCTGGTGTATGTCAAGCCCAGGTAAGGTTCTTCGCGTTGCATCGAATTAATCCACATGCTCCGCCGCTTGTGCGGGCCCCCGTCCATTCCTTTGAGTTTTAGCCTTGCGGCCGTACTCCCCCGGCGGGGCGCTTCATGCGTTAGCTACGACACAGAGGCCGTGGCATACCCCTACACCTAGCCCCCCCCGTTTCTGCCCTGGTTCCTCCCGTTCCCTAAACCTGCCTTCCCTTTTT
+
GGGEEFD@@FAFGGGCFGGFGAFGFGGFGGGGGF<FGAEFGFGFFGGGGG9FF,FCFGGGDE@AFCGGFFFCFFGEGGGFAAD@CFDFGF7BCCGGGFFFGC=>7FFDDFEGCFF?4ED+@==CEG6E?FEGEEGEGG6?>+@FGDD7DG+,+@@CGFC9CF>):00)1>=<A26@>@*1)((.21749906A4)61<62,))).(-3(,(,,(--2(-(,21)),3:CC)((.71()(((0(3(((-443))))(,(-()).).((-(.(()-)()(.(((,)-.,,.4)))
@M00689:251:000000000-CJTJ5:1:1101:5848:10163 2:N:0:12
CGACAGCCATGCAACACCTGTACACCAACCACAAGGGAAACTACATCTCTGCAGCGATCTGGTGTATGTCAAGCCCAGGTAAGGTTCTTCGCGTTGCATCGAATTAATCCACATGCTCCGCCGCTTGTGCGGGCCCCCGTCAATTCCTTTGAGTTTTAGCCTTGCGGCCGTACTCCCCAGGCGGGGCGCTTAATGCGTTAGCTCCTACCCAGAGGCCTTGGAAGACCCCACCCCCTGAGCCCCCCCGTTTACGGCAGTGACTCCCAGGGTACCTAATCCTGCTGTCCCTTTCT
+
GGGGGGGGFFGGFDGGGGGGGFGGGGGCGGGGGGGGGGGFGCFG?EFCGGFGGDDGCFGGGGGGGFFDFGFGGGFGGGGDFGGGGGGGGGD7CGG:CFDF6BCEFDF@FGFGGGFGAFGGGGEGG6+@8@>CEGGCEGDEDG+?FFD7<++,@FDEFDFFFFFCFBFF>A===BEFG97CFD2:(.(9>FFFF94<0:1((64>0(),(.,(,(21())),).,((..9*),-4D6,((((.(((4,,:.()(-((-4:).4).14:10(.3)..).))))(()).)))))))
@M00689:251:000000000-CJTJ5:1:1101:21393:10212 2:N:0:12
CGACGACCATGCATCACCTGTACACCAACCACAAGGGAAACTACATCTCTGCAGCGATCTGGTGTATGTCAAGCCCAGGTAAGGTTCTTCGCGTTGCATCGAATTAATCCACATGCTCCGCCGCTTGTGCGGGCCCCCGTCAATTCCTTTGAGTTTTAGCCTTGCGGCCGTACTCCCCAGGCGGGGCGCTTAATGCGTTAGCTACGACACAGCGGCCGTGGCAGACCCCTACACCTAGCGCCCCCCGTTTCGGGCATGGCCTCCCCGGGTCTCCTATCCCTGTGCCCCTTCCCTT
+
GGGGGGGGGGGGGGFGGGGGGGGGGGGGGGGGGGGGGGGGGGGGGGGGGGGGGGGGGFGGGGGGGGGGGGGGFGGGGGGGGGGGGFGGGGGGGGGGGGGGGGGGGGGGGGGGGGGGGGGGGGGGGGFGGGGGGGGGGGGGGGGGGFGGFGFAFFGGGFFFAF55CFFFA25ADDFEE?GGFFBFBFF>17:0<<946:?22A224:(79>F:(24>B;>92(4:(,429*<6?<7182(((8((-40:?()((-9((3730.(((((-(((,-)),)).).),)).((,((((--
@M00689:251:000000000-CJTJ5:1:1101:24542:10217 2:N:0:12
CGACAACCATGCAGCACCTGTACACCAACCACAAGGGAAACTACATCTCTGCAGCGATCTGGTGTATGTCAAGCCCAGGTAAGGTTCTTCGCGTTGCATCGAATTAATCCACATGCTCCGCCGCTTGTGCGGGCCCCCGTCAATTCCTTTGAGTTTTAGCCTTGCGGCCGTACTCCCCAGGCGGGGCGCTTAATGCGTTAGCTACGACACAGAGGCCGTGGAAGACCCCTACACCTAGCGCCCACCGTTTACGGCATGGCCTACCCGGGTTACTAATCCTTGCTTCCCTGGCT
+
GGGGGGGGGGGGGGGGGGGGGGGGGGGGGGGGGGGGGGGGGGGGGFGGGGFGGGGGGGGGGGGGGGGGGGGGGGGGGGGGGGGGGGGGGGGGGGGGGGGGGGGGGGGGGGGGGGGGGGFGGGGGGGGGCGGGGEBEGGGGGG>FGFGGFFGGGGGGGGGFFF@58AFFAFFFFFFFGFFG?>@F99;9BFFF:A<AFFF?BAFF?B(((4:8:B088(,36(5:<?B:D>>1(3C<??B;BFB?FF0?:((.(2239?30(5(.1(7>61((44))-).)))()))).))(((
@M00689:251:000000000-CJTJ5:1:1101:25232:10230 2:N:0:12
CGACGGCCATGCAACACCTGTACACCAACCACAAGGGAAACTACATCTCTGCAGCGATCTGGTGTATGTCAAGCCCAGGTAAGGTTCTTCGCGTTGCATCGAATTAATCCACATGCTCCGCCGCTTGTGCGGGCCCCCGTCAATTCCTTTGAGTTTTAGCCTTGCGGCCGTACTCCCCAGGCGGGGCGCTTAATGCGTTAGCTACGACACGTGGGCCGTGGAAGACCCCTACACCTCGCGCCCACCGTTTCCGGCATGGAATACCAGGGTATCTAATCCTGGCTGCCTTGTCC
+
FFCCCFDFGGGGGGGGGGGGGGGGGGGGGGGGGGCFGFGGFGGGGCFGEGGGEF8FEGGGGGGEGFGFDGGGGGGGGGG<FDGGGGGGGGGDGGGGGGGGGG8FGGGGG9BGGGGFE;FGGGGGG=EFF8CEGEEGGGGEDG7D78DDF7CFG9DFFFCF>FECFFF2>A2>2(8(4>8DFF26096(421?6))69:?F:A)68:2((-(((-(,16(-(42((,3?GCF?FFF0((4(37(((43:?0))3(60(4(,))).,)5161:26).))--)).1801,).344)
@M00689:251:000000000-CJTJ5:1:1101:22469:10239 2:N:0:12
CGACGGCCATGCAGCACCTGTCACCTTGTCCCCGAAGGGAAAGCTTGATCTCTCAAGTGGTCAAGGGATGTCAAGACCTGGTAAGGTTCTTCGCGTTGCTTCGAATTAAACCACATGCTCCACCGCTTGTGCGGGCCCCCGTCAATTCCTTTGAGTTTCAGCCTTGCGGCCGTACTCCCCAGGCGGAGTGCTTAATGCGTTAACTGCAGCACTGAAGGGCGGAAACCCTCCAACACTTAGCCCTCCTCGTTTACGGCGTGGGCCTCCAGGGTTTCTACAACTGGCTTCTCTTT
+
GGGGGGGGGGGGGGFGGGGGGGGGGGGGGGGGGGGGGGGGGGGGGGGGGGGGGGGGGGGGGGGGGGGGGGGGGGGGGGGGGGGGGGGGGGGGGGGGGGGGGGGGGGGGGGGGGGGGGGGGGGGGGGGGGGFGECGGGGGGGGGDGFGFBCFGFGGGFFGFFFDFFEFFFFFFADD@FFGGFFFF@FF@DFFEE?FC?CB?<;;CE44)6=;??02458:229>F>FBB*9B02>GFBA<<>)3216(,(((,,)(4((479(((((..4(:?(,)-6)))))5((((,))-))
@M00689:251:000000000-CJTJ5:1:1101:25248:10240 2:N:0:12
CGACGGCCATGCAACACCTGTACACCAACCACAAGGGAAACTACATCTCTGCAGCGATCTGGTGTATGTCAAGCCCAGGTAAGGTTCTTCGCGTTGCATCGAATTAATCCACATGCTCCGCCGCTTGTGCGGGCCCCCGTCAATTCCTTTGAGTTTTAGCCTTGCGGCCGTACTCCCCAGGCGGGGCGCTTCATGCTTTAGCTAAGCCCCAACTGCCGTGGCAGACCCCCACCCCTAGCCCCCACGCTTTACCGCCTTGACTCCACTGGTTTTCAATCCTGGCTCCTCTGTCC
+
GDGGEFGGGGGGFFEFGGGGGGGGFFG@GGC<F6@FCFFCGF9FE,C,B@,<9@AFCFGE<9FFFCFDCFGG@FDDCGFCFDGGG9EFFG,4>FCCFF,9>EBF+FE,CF9>?EEC,EDCC@+>E6+@2=EG8CGGGC84;C7C+==EFC7@6EGGC>;=*AE@@>A9))))828EE=9C)9@9911,(4:0<A2))-6:2)-)),(((-41((.31((-4(.,42:B:).((,1,(,.(.84(4(((-()))-,(1(,))).4.().,6)(().5)47))((()(,3)3<))
@M00689:251:000000000-CJTJ5:1:1101:26585:10244 2:N:0:12
CGACAGCCATGCAGCACCTGTATCTCGGTTCCCGAAGGCACTTCGTTGCTTCCAACAAATTCCGAGTATGTCAAGACCTGGTAAGGTTCCTCGCGTTGCGTCGAATTAAACCACATGCTCCACCACTTGTGCGGGTCCCCGTCAATTCCTTTGAGTTTCATACTTGCGTACGTACTCCCCAGGCGGATCACTTATCGCTTTTGCTTCGGCACAGAGACTTCTCATCCCCACCCCCAGTTATCATCTTTTACAGCTAGGACTACCAGGGTATCTAATCCTTGCTCCT
+
GGGGGGGGGGGGGGGFGGGGGGGGGGGGGGGGGGGGGGGGGGGGGGGGGGGGGGGGGGGGGGGGGGGGGGGGFGGGGGGGGGGGGGGGGGGGGGGGGDGGGGGD@FGGEFGGFGFGGGFGGGGGGGGGGGFGGGGGGGGGDDEC6DFGFGFGCFGGGGGFC=:EEEEAFFFFFEFFEEGG5)2>>AFFF9BFFFEE=>2=DFF@?C?>(61>F;;4(,/?E?>)9<E(9*.(80D1(().-*).4).44:A92)492()32(5,)56:?().4<)))64))46),8
@M00689:251:000000000-CJTJ5:1:1101:5518:10273 2:N:0:12
CGACAGCCATGCAGCACCTGTACACCAACCACAAGGGAAACTACATCTCTGCAGCGATCTGGTGTATGTCAAGCCCAGGTAAGGTTCTTCGCGTTTCATCGAATTAATCCACATGATCCGCCGCTTGTGCGGGCCCCCGTCAATTCCTTTGAGTTTTAGCCTTGCGGCCGTACTCCCCAGGCTGGTCGCTTACTGCATTAGCTTCGACACAGCGGCCGTTGCAAACCCCCACACCTATCCCCCACCGTCTCCGTCATCGAATACCAGGGTAACCAACACTGACCGACTTGTCTTT
+
G@:CFGCFGFFFGGGCEEFFFGGGFFGGGEGGGGFFEGCFGFFGGFEGGGGD@CFED<BCD6:4EDFFFCAFBF@@,C,BFEEGGGGGGFGGGEC+,E8,=EFEFAFGGE<DFE,,4@+1@8?ECE+D,AC=+=CEDG+1+=++++2+?7B8DEFG7C+BFFE)))05=A=-:)8)479*5<)09(*(/(6@3**.7)1)..1)/6=?69@1(,(1(,4(-()).(-(/))(((9(.),(,8((,(,4((,-((.(.),((.(6),4(,((.)),((--).)(((((-,).))))
@M00689:251:000000000-CJTJ5:1:1101:6642:10277 2:N:0:12
CGACGACCATGCATCACCTGTATTCCAACCACAAGGGAAACTATATCTCTGCAGCGATCTGTTGTATGTCAAGCCCAGGTAAGGTTCTTCTCGTTGCATCGAATTAATCCACATGCTCCGCCGCTTGTGCGGGCCCCCGTCAATTCCTTTGTTTTTTAGTCTTGCGGCCGTCCTCACCAGGCGGGCCGCTTCATGCGTTAGCTACGCCACATAGGACGTGGATGACTACTCACCCTACCGCCTCCACTTTCCGGCTTGTCCACCCAGGGAGTTCATTACTTTCTGCTCTTATT
+
FFFGGCFGGGGGGFEFGGGGGA,,,CCFC,8,,,,,6CC<FFC,C,;,C@,B<6,C:C<@,6CF,CFE,<@E,CF<FGGGD<E,5=FCF944,4AAFB;@CF8,4AEG,,9,,,,@=D?+6A6@8+1,,,4+=C@+=+=+=++?9D9DD=+,3@:+0,0+3350>)):>AA):<**=2>C4>2@0,((.3,(-:):111(3)6).((((,()-4)))46(,().()))2*)),3*(..,((0((,((.))))(,(((-())).(,(.(((--())))-)-)))-).-))))).
@M00689:251:000000000-CJTJ5:1:1101:8246:10320 2:N:0:12
CGACGGCCATGCAGCACCTGTACACCAACCACAAGGGACACTACATCTCTGCAGCGATCTGGTGTATACCTAGCCCCGGCAAGGTTCTTCGCGTTGCATCGTAGTAATCCACATCCTCCGCCGCTTGTTCGGCCCCCCACCCATACCTTTTTGTTTTATCTTTCTGGCCGTACTCCCCAGACGCGGCGCTTATTTCTTTCCTTACGTACCCCCACCCGTGCCCAACCCCACCACCGAGTCCCCCCAGTTTACACCCGGCCGTACCTCTCTTTACACCCCTGGCCGCCTTTCTCTT
+
FFGEB7@FCFFGG,CCFFGGFG,;CF@F,6,FG,C,@;,CFF,CF<F,,E9,6,6@+:@F9FFC<,,,,,,,,9B,,+8+4@B,:??EE;,,@C7@FDEF8+,+84,@59,@,,,94,=++@+=++=6@9+3+6+6@:++3++++;98++*,*5,50,+1++/**2*7>))/75;(,(**00(((,,3(,(,).-6)69)...670.)((4-((1((,-44(()(((-**.(,-*(((((./((((((.)-))),-(((((,((()..().)))))((((((((-(((()))))-
@M00689:251:000000000-CJTJ5:1:1101:18000:10324 2:N:0:12
CGACAGCCATGCACCACCTGTACACCAACCACAAGGGAAACTACATCTCTGCAGCGATCTGGTGTATGTCAAGCCCAGGTAAGGTTCTTCGCGTTGCATCGAATTAATCCACATGCTCCGCCGCTTGTGCGGGCCCCCGTCAATTCCTTTGAGTTTTAGCCTTGCGGCCGTACTCCCCAGGCGGGGCGCTTAATGCGTTAGCTACGACACAGAGGCCGTCGCAGACCCCTACACCTAGCGCCCACCGTTTACGGCCTGGACTACCCGGGTTTCTCATCTTGTCTCCCCTGTCC
+
GGFGGGGGGGGGGGGGGGGGGGGGGGGGGEGGGGGGGGGGFGGGGFGGGGGGGGGGGGGGGGGGEGGGGGGGFGGGGGGGGGGGGFGGGGGEGGGCEFGGGGGGGGCFFEGG8EFG=DFGGGDD8>DF8DGGCECE=EDGG>C=CDGGFCF,@FGGGEFFFFECEFFAAFFFA>CBGFCDF@BF2>@FF><<2<49018184:47:?1((4472(0190(4(((2:10C9)224F<(),((71:??9?62(4(,1(41((4)(((((((-(()-)))6)))).)))((((.5)
@M00689:251:000000000-CJTJ5:1:1101:16704:10332 2:N:0:12
CGACGACCATGCATCACCTGTACACCAACCACAAGGGAAACTACATCTCTGCAGCGATCTGGTGTATGTCAAGCCCAGGTAAGGTTCTTCGCGTTGCATCGAATTAATCCACATGCTCCGCCGCTTGTGCGGGCCCCGTCAATTCCTTTGAGTTTTAGCCTTGCGGCCGTACTCCCCAGGCGGGGCGCTTAATGCGTTAGCTACGACCCAGAGGCCGTGGAAGACCCCTACACCTAGCGCCCACCGTTTCCGGCCTGGCCTACCAGGGTATCTAATCCTTGCCTCCCTTTTCA
+
GGGGGFGGGGGGGGGGGGGGGGGGGGGGGGGGGGGGGGGGGGGGGGGGGGGGGGGGGGGGGGGGGGGGGGGGGGFGGGGGGGGGGGGFGGGGGGGGGGGGGGGG?GGGFGGGGGFGGGGGGGGGCGGGFGGGGGGGGGGGGDGF7AFGFG7CFGGFDFGFFFCFAFFAFFFFFCE2EBGGFFFFBBB9;6?)66A14<:?246)(26(2:2<(8?BBF9B1?F7?16<9*<::B5()527(7(-4121:))(--(-34(.,(40:),4,,364262<B2-6(().((()))))
@M00689:251:000000000-CJTJ5:1:1101:28420:10360 2:N:0:12
CGACAGCCATGCAGCACCTGTATCTCGGTTCCCGAAGGCACTTCGTTGCTTCCAACAAATTCCGAGTATGTCAAGACCTGGTAAGGTTCCTCGCGTTGCGTCGAATTAAACCACATGCTCCACCACTTGTGCGGGTCCCCGTCAATTCCTTTGAGTTTCATACTTGCGTACGTACTCCCCAGGCGGATCACTTATCGCTTTTGCTTCGGCACAGAGACTTCTCATCCCCACCCCCAGTGATCACCGTTTACCGCTTGGACTACCAGGTTATCTAAATCTGGGTTCTTCTTTCATT
+
GGGGGGGGGGGGFGGGGGGGGGGGGGGGGGGGGGGGGGGGGGGGEGGGGGGGGGGGGGGGGGGGGGGGGGGGFGGFCFCGGEGFCFGGGGGGGGGGECGGGGGGGGGGGGGGGGGFFFFGCDGGGGGGGG?,1@CEDGGGGGGGGFGGFGGGGGGGGGGFA7AEE7:AFFFFF@CFD@CCFABDAB==@BFFF48C5@FFD@93?<?2;((63(4=@@FFEE<3<4475*)(,4D1(.).5*)(.44<B()-(,((-2)).(.4,.1).)).--)).4)-)(((()).4)))-).
@M00689:251:000000000-CJTJ5:1:1101:18237:10396 2:N:0:12
CGACAACCATGCAACACCTGTATCTCGGTTCCCGAAGGCACTTCGTTGCTTCCAACAAATTCCGAGTATGTCAAGACCTGGTAAGGTTCCTCGCGTTGCGTCGAATTAAACCACATGCTCCACCACTTGTGCGGGTCCCCGTCAATTCCTTTGAGTTTCATACTTGCGTACGTACTCCCCAGGCGGAGCACTTATCGCTTTTTCTTCGGCACAGAGCCTTCTCATCCCCACACCCAGTGATCATCGTTTACAGCTTGGACTACCAGGGGTTCTCATCCTGGCTGCTCTTTATCAT
+
GGFCFGGGGGGGGGGFGGGGGGGGFGGGGGGGGGGGGEGGGGGGGGGFGGGGGGGGGGFGGGGGGGGGGGFFCFGGGGGFDGGFGDFGGGGGGGGGGEEGEE7=FFGFAFGGGGGGF?DG8@FGFFGFGF,=E8C8?FFGG+A?C+=6DCDFD8DEGGGA+CAE**:>AD88=@5:E);C*/):44=(28>3=*9;(638@<)5)6)/3((.33(.3((7<)4)1;<07*8:(3>?22)4<F562(-4:(69,02)((.))(51::((((((.).)6)2)2(((()..)))))).
@M00689:251:000000000-CJTJ5:1:1101:3133:10410 2:N:0:12
CGACGGCCATGCATCACCGGGATCGCGGTGGCCGAAGGAACTTGGTGGCTTCCAACAAATTCCGAGGATGTAAAGAACTGGTAAGGTTCTTAGCGCGGCGGCGAAGTAAACCACATGCGCCACAACTTGTGTGGGTCCCCGCAAATACTGTTGAGTTTAATACGTGCGAACGGACAACCCAGGCGGAAAACTCATGGCGTGTGATTCGGACAAGCAAACGCCAATACCAACACCAAGGGGACAGCGTGGACAGATAGGACTACCAGGGTATTAAAACCGGGCTGCAGGGTATT
+
;=7+6:67@6C;<,<6;;66+++9,8@B@++,:8@@:C,@,,6,:,,8:,CB,:@,6C=:66,:86+8,:45:@EA,,,:B:5:CD9,,,,,9,8++4+6++@C:+873@,,@4>6:,*14@C,6:,,=,6,4:>158869)*17+++++3+>7C>+++1+3)(//(.(.,4(4((*(1*782(49(((.(.)-)).(--(44)))-,,((-44((5((,(((((.),**)-(1*.(-4(,)-((-(((,(.,.).6>))(.(,).(4(,)...-),(---,(,(((.((.))
@M00689:251:000000000-CJTJ5:1:1101:25713:10419 2:N:0:12
CGACGGCCATGCAGCACCTGTACACCAACCACAAGGGAAACTACATCTCTGCAGCGATCTGGTGTATGTCAAGCCCAGGTAAGGTTCTTCGCGTTGCATCGAATTAATCCACATGCTCCGCCGCTTGTGCGGGCCCCCGTCAATTCCTTTGAGTTTTAGCCTTGCGGCCGTACTCCCCAGGCGGGGCGCTTAATGCGTTAGCTACGACACAGAGGCCGTGGAAGACCCCTACACCTAGCGCCCACCGTATACGGCATGGACTCCCAGGGTTTCTAAACCTGGCTGCTCCGTCTC
+
GGGGGGGGGGGGGGGGGGGGGGGFGGGGGGGGGGGGGGGGGGGGGGGGGGGGGGGGGGGGGGGGGGGGGGGGGGGGGGGGGGGGGFGGGGGGGGGFGG;AEGCFGGGGGGGGGGGGGGGGGGCDEGGGGGGGCEEGGGGCDG>FGFGDFGGDFCGFGEDFFFE)=>=AABFFFBE3F@8<45519>B9>(8(62<41(34?A><??09>>?8?206?99>F:?F??8:DDF??FGB0)3>9532:(3.(.2<?1312:0))..21(86<?(3)-69),(,40(((-36)(,.38
@M00689:251:000000000-CJTJ5:1:1101:16384:10429 2:N:0:12
CGACGGCCATGCACCACCTGTACACCAACCACAAGGGAAACTACATCTCTGCAGCGATCTGGTGTATGTCAAGCCCAGGTAAGGTTCTTCGCGTTGCATCGAATTAATCCACATGCTCCGCCGCTTGTGCGGGCCCCCGTCAATTCCTTTGAGTTTTAGCCTTGCGGCCGTACTCCCCCGGCGGGGCGCTTAATGCGTTAGCTACGACCCAGAGGCCGTGGAAGGCCCCTACACCTAGCGCCCACCGTTTACGTCATGGACTCCATGGGTATCTAATCCTTGCTACCTCTTCTAT
+
GGGGGGGGGGGGEGEFGGGGGFCFGGGGGGGGDGA@FFAFGGGGGCGGGFGCGGGGGDFGGGGGEFGGGC9FGGGGGGGGGGGGGFGGGGGGEEG+FFGGEGEFGGA<FGGGGFDGDA=@EEEGEGFG,88CCGGGGGDEDDEFGFGGFGCGFEFFG@FFFFE558>BA@B=>>C@G@)9?9(:;;602(43)<BFB6?<6A<28613(-(,.80::>>F2:)4(41:<5)((402430(1)-11(-4((()4(,(36???)(.,).(,.6:2A2.).-4).82))()).))-).
@M00689:251:000000000-CJTJ5:1:1101:20211:10437 2:N:0:12
CGACAACCATGCAACACCTGTACACCAACCACAAGGGAAACTACATCTCTGCAGCGATCTGGTGTATGTCAAGCCCAGGTAAGGTTCTTCGCGTTGCATCGAATTAATCCACATGCTCCGCCGCTTGTGCGGGCCCCCGTCAATTCCTTTGAGTTTTAGCCTTGCGGCCGTACTCCCCAGGCGGGGCGCTTAATGCGTTAGCTACGACACAGAGGCCGTGGAAGACCCCTACACCCAGCGCCCCCCGTTTCCGGCATGGACAACCCGGGTACTCAATCCTTGCCACCCCTTCCT
+
GGGGEEGGEEFGFGEFGGGGGGGGGGFGGEEGGGGDGGGGFGGGGFGEFGFGGGGGGFGCDCAFGGGGGGGGFGDFGGGFGFGGBFFGGGFGGGGDGFDGGGGGGGGG<FFGFGGGFGGGGGGGGEGG8ACEEEGCCEDEDGGGFFGFFGF,@DFGGF6BABEEFF>BA=499<=:FDFC:=@>02>2041(6<B<;:60<>>4<?:009??B08B?99(42<?<1:?3*0.(,9(((4((81(36(-03)-,36(-(..,)(.3(4(9(,,.--())..).,())(--((.()
@M00689:251:000000000-CJTJ5:1:1101:12863:10461 2:N:0:12
CGACGGCCATGCAACACCTGTACACCAACCACAAGGGAAACTACATCTCTTCAGCGATCTGGTGTATGTCAAGCTCAGGTAAGGCTCTTCGCGTTGCATTCAATTAATCCACATGCTCCGCCGCCTGTGCGGGCCCCCGCCAATTCCTTTGTGTTTTAGCCTTGCGGCCGTCCTCTCTAGGCGGGGCGCTTACTGCGTTAGCTACGACACATAGGCCCTGTACGACCCGTTCCACAACCGCCCCCCGTTTTCGCCCTGGCTTCACCACGGTACCCACACTGACCGCTCTTCCTTT
+
E++8+@:++CADF,CCC@F<CF<FFGG?FCDGGC8,@@E@<C<FC9EEAE,6FA,76CFGF95BFF,A,9C@CE,AF<85<E,<,4AFF;D78FEC:<,,,,9449EDG9,=A49@@FGG+CEE4484=D=+1@EEEGG+CGG+=7;949:,,35,4,A=9A*)3):)>=4--64*0*+=*(((((-(29?(.)))-(,(-))),4(,,(()6)).(((4.5)((-49)/)42)0(.(,,()-76,,,(((),((,(1(((((625.(-(-(--))4((().((((-,(-).))-
@M00689:251:000000000-CJTJ5:1:1101:10647:10493 2:N:0:12
CGACAGCCATGCATCACCTGTACACCAACCACAAGGGAAACTACATCTCTGCAGCGATCTGGTGTATGTCAAGCCCAGGTAAGGTTCTTCGCGTTGCATCGAATTAATCCACATGCTCCGCCGCTTGTGCGGGCCCCCGTCAATTCCTTTGAGTTTTAGCCTTGCGGCCGTACTCCCCAGGCGGGGCGCTTAATGCGTTAGCTACGACACAGAGGCCGTGGAAGACCCCTACACCTATCGCCCACAGTTTACGGCCTGGCCTACCCAGGTATTACACCTTGGCCTATCCTTTT
+
GGGGGGGGGGGGGGGFGGGGGGGGGGGGGGGGGGGGGGGGGGGGGGGGGGFGGGGGGGGGGGGGGGGGGCAFGGGGGGGGGGGGGGGGGGGGGGDGGGGGGGGGGEGGGGGGGGGGFGGGGGGGGGGG?GGD6EEGEGGE+=>FG7FFFGGCCAAFFEG+:F@<CA):AAFFFFFBGFCDAB=>BBFBF0?F<)-41:0(425AF?(4(9<10(6:-(461<30(::6DDFF>?F0().:35,(4(38A9)--((((-0(.52:?B)4(.))-.))).()).())().())))
@M00689:251:000000000-CJTJ5:1:1101:25450:10504 2:N:0:12
CGACGGCCATGCAGCACCTGTACACCAACCACAAGGGAAACTACATCTCTGCAGCGATCTGGTGTATGTCAAGCCCAGGTAAGGTTCTTCGCGTTGCATCGAATTAATCCACATGCTCCGCCGCTTGTGCGGGCCCCCGTCAATTCCTTTGAGTTTTAGCCTTGCGGCCGTACTCCCCAGGCGGGGCGCTTAATGCGTTAGCTACGACACAGAGGCCGTGGAAGGCCCCTACACCTAGCGCCCACCGTTTACGGCATGGACTACCAGGGTATCTAAACCTGGCTGCTCTTTCT
+
GGGGGGGGGGGGGGGGGGGGGGGGGGGGGGGGGGGGGGGGGGGGGEGGGGGGGGGGGGGGGGGGGFGGGGGGGGGGGGGGGGGGGGGGGGGGGGGGGGFGGGGGGGGGGGGGGGGGGGGGGGGGGGGG?DEGGGGGEGGEGGGGGFGGFGGGGFGGGGGFFFEEFFFBFFFFF=F@GFGC4B@F@>>9BFFF99AA>BFFB:4<??079B:84(:8?>904:2((,4?G<F:,(9844(,,;((4<9,23(43:,(-,3))5((42,0:((.))))67:70<070(3.))).4
@M00689:251:000000000-CJTJ5:1:1101:23036:10507 2:N:0:12
CGACAACCATGCATCACCTGTACACCAACCACAAGGGAAACTACATCTCTGCAGCGATCTGGTGTATGTCAAGCCCAGGTAAGGTTCTTCGCGTTGCATCGAATTAATCCACATGCTCCGCCGCTTGTTCGGGCCCCCGTCAATTCCTTCGCGTTTTAGCCTTCCGGCCGTACTCCCCAGGCGCGGCGCTTAATCCGTTAGCTACCACCCATGCGCCTTGGCAGACCCCTCCACCTCGCGCCGCCCTGTTCACGCTTGGCCCTCCCAGTTTTACAACTCGTCGTACCCTTGAT
+
GFBFCEGCEGFFDGGEEFGFFGCFGGGGGEGG@E@@F<;CCECFEGG9FGFGDFGGCFGGGAEG<9CF@FGFCFCFFCFB@<EDCFGGGGG7=@CFFFCF688EGFFDGGGGGGGGAFDEEE8E++@D8A8>+8+>CE81+8+?FF7FF+++6@@CDC7=6A@*1:):>8>5>2<4F50*9<9(/(,(47@D<)).(,;((.5:)(.4(-4(((,6,12)((.4(((47*83.(>0(((((8((-3((,.4)).(((-((,310((()()).6-)-))2(4((,(1().(())
@M00689:251:000000000-CJTJ5:1:1101:25435:10516 2:N:0:12
CGACGGCCATGCAGCACCTGTACACCAACCACAAGGGAAACTACATCTCTGCAGCGATCTGGTGTATGTCAAGCCCAGGTAAGGTTCTTCGCGTTGCATCGAATTAATCCACATGCTCCGCCGCTTGTGCGGGCCCCCGTCAATTCCTTTGAGTTTTAGCCTTGCGGCCGTACTCCCCAGGCGGGGCGCTTAATGCGTTAGCTACGACACCGAGGCCGTGGAAGACCCCTACCCCTAGCGCCCACCGTTTCCGGCACGGGCCACCGGGGGTTCTAATCCTGGCCTCTCTGTAC
+
GGFEECGGGGGGFGGEGGGGGGGGGGGGGGGGGGGGGGGGGGGGGGGGGGGGGGGGGGGGGGGGGGGGGGFGGGFGFFGGGGGGGGGGGGGGGGGDGGGGGGCGGGDFGGGGGF=FGGC6CEGGGGGGFGDCEGGGDGGGGGGDGFGGFG7,DDFGD3;6AFF5CBF>9AADFBEEGFFD>D=@19B;>>FFF<)504:18<263(19(-(((-(2?9,(1,54(4?FG*.,.(7(((3(,8((-((43:)633112(-(,(-(4(-40(-(.<944)--.(1(),(,)-)))
@M00689:251:000000000-CJTJ5:1:1101:26952:10516 2:N:0:12
CGACGGCCATGCATCACCTGTACACCAACCACAAGGGAAACTACATCTCTGCAGCGATCTGGTGTATGTCAAGCCCAGGTAAGGTTCTTCGCGTTGCATCGAATTAATCCACATGCTCCGCCGCTTGTGCGGGCCCCCGTCAATTCCTTTGAGTTTTAGCCTTGCGGCCGTACTCCCCAGGCGGGGCGCTTAATGCGTTAGCTACGACACACAGGCCGTGGAAGCCCCCTACACCTATCGCCCACCGTTTACGGCCTGGCCTACCCGGGTCTCCTATCCTGCCTGCCTCTTCTC
+
GGEGGFGGGGGGGGGGGGFGGDGGGGGGGGGGGGGGGGGGGGGGGGGGGGGGGGGGGGGFGGGGGGGGGGGGGGGGGGFGFGGGFFGGGGGGGEGGGFGF>@@FGGGGGGGGGGFGGGFCEGGGGGGG,@C=CGGGGGGGG6CCFCGGFG7@EGFGGECFAFF@E>ABBBFFFFE=GD*75>99>9>FF>FFA<2<>03::A4>>(47>>B03:28?69F(422(3:<C)8:4<G05)414@((4:612((6:(-(,(-,.).4(4,1((,.62),)4()-((,.,()),.)-6
@M00689:251:000000000-CJTJ5:1:1101:14865:10526 2:N:0:12
CGACGGCCATGCAGCACCTGTACACCAACCACAAGGGAAACTACATCTCTGCAGCGATCTGGTGTATGTCAAGCCCAGGTAAGGTTCTTCGCGTTGCATCGAATTAATCCACATGCTCCGCCGCTTGTGCGGGCCCCCGTCAATTCCTTTGAGTTTTAGCCTTGCGGCCGTACTCCCCAGGCGGGGCGCTTAATGCGTTAGCTACGACACAGAGGCCGTGGCAGACCCCTGCACCTAGCGCCCACCGTTTACGGCATGGACTACCCGGGTATCTAATCCTGGTGTCCCGTTCTAT
+
GGGGGEFGGGGGGGGGGGGGGGGGGGGGGGGGGEFGGGGGGGGGGGGGGGGGGGGGGGGGGGGGGGGGGGFGGGGGGGGGGCDGGGGGGGGGGGGGGGGGGGGGGGGGGGGGGGGGGGGGGGGG@EFG8@CEGG8EGGGGGGECDFGG@F8CFGGFGCFFFFF5EBABAFFFFBCEC@6DFB91>FF9B><0<<2:9?<?FFAAFF1>1918?BFFF6;;6,4(-4?BGF)(4?FF3)8>9B91<:9?F0,<(6>>0414337:((,-42(4<)6)).-).((((.))((.(-))
@M00689:251:000000000-CJTJ5:1:1101:5891:10537 2:N:0:12
CGACAGCCATGCAGCACCTGTTTTGGCTCTTCTCGGCTACGACGTTCCCGCCGCTTCCCCAACATGTCAAGCCCTGGTAAGGTTCTTCGCGTTGCTTCGCATTAAGCCACAAGCTCCGCTGCTTGTGCGGGCCCCCGTCAATTCCTTTGAGTTTTACCTTTGCGGCCCTACTCGCCACGCGGGGCCCTTAATGCGTTAGCTGCGGCACTGAAGGACGTTATCCCCCACCCCTACTGCCCACCGTTTAGGGCGGGGGATAACAGGGTATCTAATCCGTGTCGCCTTGTCTGTTAGT
+
GGGGGGGGGGGGGGGFGGGGG<FED:FC6,6,CF:<B,,;FG::@8,,CFGG7++,B,BF8B@BFG<@9<FG,?==,9,,9995C,C,D::C7++?,A=+6+4,,CF8,A?,A=6E,=C=8E8EF,,6@=3@+C8+:C:9++,=<?C+<+3,<EE,*,+4+1*/))/))(085(55*(/)..((4(4(35<<<9><?63)6.4(,6(((.5)424(-(((().)((((**0(2(2.21(,:3(.(.1))(.((((,(4().)5((.())).)).-(--(((,((().42)6))).
@M00689:251:000000000-CJTJ5:1:1101:27284:10539 2:N:0:12
CGACGACCATGCAGCACCTGTACACCAACCACAAGGGAAACTACATCTCTGCAGCGATCTGGTGTATGTCAAGCCCAGGTAAGGTTCTTCGCGTCGCATCGAATTAATCCACATGCTCCGCCGCTTGTGCGGGCCCCCGTCAATTCCTTTGAGTTTTAGCCTTGCGGCCGTACTCCCCAGGCGGGGCGCTTAATGCGTTAGCTACGACACAGAGCACGTGGAAGCCCCCTACCACTAACGCCCACTGTCTTAGGCTTGGGCATACCACTATACTTATACTTGCTGGTCGTTCATT
+
FC+@FCEGEGGGGGFCDFGEFGC@FGGGG7EGF@FGGGGGFGGGG@EGFA,FFEFEC8FFGFCGGFGDGGGF9F<FFECFG9?F5=FG9FFG7@+@=FE+@88@DADCFAFEFDFF;DDECGCEGCGG88BE@CCCC8CCDCEC7BG7AG+35,,@5>D69<*8@A=29@95>B*6=28?F=>(441(4(-45<2>0,((-464?621,(((54()(32(41<<(4(2>D;(()2,((,,(7(38().))).-.,).301((()),))(()))))..-.))-)))((.(-(4())
@M00689:251:000000000-CJTJ5:1:1101:27296:10554 2:N:0:12
CGACGACCATGCAGCACCTGTACACCAACCACAAGGGAAACTACATCTCTGCAGCGATCTGGTGTATGTCAAGCCCAGGTAAGGTTCTTCGCGTCGCATCGAATTAATCCACATGCTCCGCCGCTTGTGCGGGCCCCCGTCAATTCCTTTGAGTTTTAGCCTTGCGGCCGTACTCCCCAGGCGGGGCGCTTAATGCGTTAGCTACGACACAGAGGCCGTGGAAGACCCCTACACCTAGCGCCCACCGTTTACGGCCTGGCATACCAGGGTATCTAATCCTGGCTGCCCTTGAC
+
GGGGGGGGGGGGGGGGGGGGGGGGGFGGGGGGGGGGGGGGGGGGGGGFFGGGGGGGGGGGGGGGGGGGGGGGGGGGGGGGGGGGGGGGGGGGGGGGGGGGGGGGGGGGGGGGGGGGGGFGGGGGGGGGGGGGGGGGGGGGGGGGGFDCFGGGGCFGGGGFFFFFFFFB9@(5>99BFDGGFF6>;BF>>FFF>DAA;2:(2A2:541((-:?7244<>604(43,73:**<??BG1(2>01>>FBBF?F?(--4-(-8<((-,)()),(((,.)-622:2)((((-(((.())
@M00689:251:000000000-CJTJ5:1:1101:5902:10556 2:N:0:12
CGACAGCCATGCCGCACCTGTTTTGGCTCCTTTCGGCCACGACGTTTCCGCCGCTTCACCAAAATGTCAAGCCCTGGTAAGGTTCTTCTCGTTGCTTCGAATTAATCCCCATGCTCCGCTGCTTTTTCTGGCCCCCGTCAATTCCTTTGAGTTTTAGCCTTGCGGCCGTCCCCGCCAGGCGCGGCACTTACTTCGTTTGCGGCGGCACGTCCGGATCTTTCCCCCCAACCCTCTTGCCACTAGTTTCAGGCGTTGCCACCACAGTTCCATACCCTCGGCTCCTGCTTCTTTTTAT
+
F+8CEFGGGGFF,@CBFEFGGGGGFC<FGD@EFF,@FEGCFGDE@FE@CCEG>FEG7?F9,<,FECGFF<FEAFFC<ACC9<BEFFA<,C@AF8BFGG>+,9DE9,4F,AEG,E=E==CC8EG==,,6=,=DFF8+=@>+=2@+=9==+2+@@EA,=B959:<))11)0)--0)/)*0**/(/(((.(6C4))/,/6(/4,(((-4(3((-((((((..4A241(-((*1>(4(*))())()).)4-)<)4(,(-,).)((-(,))-).))(.5)(((,,((()(.-4)).))()
@M00689:251:000000000-CJTJ5:1:1101:22620:10585 2:N:0:12
CGACGACCATGCACCACCTGTATCTCGGTTCCCGAAGGCACTTCGTTGCTTCTAACCAATTCCGAGTATGTCAAGACCCGGTAAGGTTCCTCGCGTTTCGTCGAATTAAACCACATGCCCCACCACTTGTTCCGGTCCCCGTCAATTCCTTTGAGTTTCCTACTTTCGTACGTACTCCCCAGGCCGATCACTTATCGCCTTTGCTTCGGCACAGCAACGTCTTATCCCCACACCCAGCGACCCATCGTTACAGCTAGGACTACCAGGCGATCTAACTCTTGCCTCCTTGTCCTTT
+
FGGG@GGGGGFGFGGGGGGFGG9@@FEGGC,E,8B+@:AFGFC<F<FA7CEF,E,F6,@,CF,@:+C,<,C,,::EFG,>FF+B<@AFAFG,,8+@F+9+@44@F:F9?EGGFGFC,D?8A>EGE88ED@3,,=EBEGGGDD88=;D=B;EFC78@FG++5=@6=*;115=)108:25?DF=B>):2((07*8*84(/(6>@<<?EF0@((:8((((,(/,,(19.7?G4)(--C<..(-(0(.(,(-.4-))),),3)80(,4)2<((,((.-)49>.)5)())(())-.)-))
@M00689:251:000000000-CJTJ5:1:1101:22601:10586 2:N:0:12
CGACGACCATGCACCACCTGTATCTCGGTTCCCGAAGGCACTTCGTTGCTTCCAACAAATTCCGAGTATGTCAAGACCTGGTAAGGTTCCTCGCGTTGCGTCGAATTAAACCACATGCTCCACCACTTGTGCGGGTCCCCGTCAATTCCTTTGAGTTTCATACTTGCGTACGTACTCCCCAGGCTGATCCCTTATCGCTTTTGCTTCGGCACAGAGACTTCTCATCCCCACACCCAGTTATCATCGTTTACAGCTAGGACTACCCTGGTTTCTAATCCTTGATGCCATTGTCCTT
+
GGGGGGGGGGGGFGGGFGGGGGGGGGGGGGCCFFBFGCFGGCGFDG?FGCFGGGGFGF@GGGGCEFGGC9@FFCEGGGFGGCFGGGGGGGGGDGGECFE6BEGDGG7FFGGGADGGFGGFDGGGGGGFFF?=CGGG6?=D>=ED=@FGFGG7,3DEFGCFFFE5A*38A5AFB5275.;CFAFF):@@4*(0834@99B>2>BE)/).::(,,8@;133<))).6>4(:C)(--C14().)*)--(-,8(4<)))-51)2((((()(44)(44:>6)4))).).4),6)))))--
@M00689:251:000000000-CJTJ5:1:1101:24752:10653 2:N:0:12
CGACGGCCATGCAGCACCTGTACACCAACCACAAGGGAAACTACATCTCTGCAGCGATCTGGTGTATGTCAAGCCCAGGTAAGGTTCTTCGCGTTGCATCGAATTAATCCACATGCTCCGCCGCTTGTGCGGGCCCCCGTCAATTCCTTTGAGTTTTAGCCTTGCGGCCGTACTCCCCAGGCGGGGCGCTTAATGCGTTAGCTACGAAACAGAGGCCGTGGAAGACCCCTACACCTAGCGCCCACCGTTTACGGACGGGGCTACCAGGGTATCGAATCCCGGCTGGCCGGTTC
+
GGGGGGGGGGGGGGGGGGGGGGGGGGGGGGGGGGGGGFFGFAFEGGFGCCEGGGGGGGGGGGGGGGCGFFGGGGCEGGGFFGGGGFGFGGGGEGGGCGGGGEGGGFFGGFGDGFG8DFGGGGGDEEGGGFGGGGGDDED7D>EGGFGG7ED,DFDG7F59;F@@)=@BAFBF29EE6=4*?B>060(366((6424916:BAAA23(((,43144<013>9?)2..(4>5F1(402:??B07901(18?0()-869(-2(-(.(.))3(.(.)--2)-))-6(4((,((((((
@M00689:251:000000000-CJTJ5:1:1101:6592:10665 2:N:0:12
CGACGGCCATGCACCACCTGTACACCAACCACAAGGGAAACTACATCTCTGCAGCGATCTGGTGTATGTCAAGCCCAGGTAAGGTTCTTCGCGTTGCATCGAATTAATCCACATGCTCCGCCGCTTGTGCGGGCCCCCGTCAATTCCTTTGAGTTTTAGCCTTGCGGCCGTACTCCCCAGGCAGTGCGCTTAATGCGTTAGCTACGACACCGCGGCCGTTGCAGCCCCCGCCACCTAGCTCCACCCGTTTACGGCATGACCACCACGGGGTGCCAATCCTGCCTGTCATGTCT
+
GGGGGGGGGGGGGGGFFGGGGGGGGGGGGGFGGGGGDGGGGGGGGGGFGGGGGGGGGGGGGGGGGGGGGGGGGGGGGGGGGGGGFFGGGGGGGGGGGGGGGGFFFFGGCCFGGGGGGGGCEGGGC=+62=ECGECEGGDEGGGGGFFGFGGA:,<9CEFFFFEFFBBA@==@=29EF>FG4-(0(74((472)..94(21;4)9E;71(-(((,(390((-(..)(((1))((-*4()()-0..42(4:3(.3(,(-.).()(-(((-(((((()).4())((.)-))))).-
@M00689:251:000000000-CJTJ5:1:1101:16400:10677 2:N:0:12
CGACGACCATGCACCACCTGTACACCAACCACAAGGGAAACTACATCTCTGCAGCGATCTGGTGTATGTCAAGCCCAGGTAAGGTTCTTCGCGTTGCATCGAGTTAATCCACATGCTCCGCCGCTTGTGCGGGCCCCCGTCAATTCCTTTGAGTTTTAGCCTTGCGGCCGTACTCCCCAGGCGGGGCGCTTAATGCGTTAGCTACGACCCAGAGGCCGTGGACGACCCCTACCCCTCCCGCCCACCCTTTACGGCAGGGACTCCCAGGGTATCTCACACCTCTTGCC
+
GGGGGGGGGGGGFGGEEGGGGGGGGGGGGGGGGGGGGGGGGGGGGGGGGGGGGGGGGGGGGGGGGGGFGGGGGF<FFGGGGGGGGGGGGGGGGGGGGGGGGFGEGGGGGGGGGGGGGGGGGGGGDGFGGGEGGGGGGGGED6@DGFGGFGDEFGFGGGGFFFF@85=4A=BAF2*(A@FGF=(4909>B>0?496<>::?8<9>??(-,43.8?FFBB0(40(3;99;//0(.45((((((093<1(((54>:(3(((4(((.(,(,1(,.)).).),(-((,.))(
@M00689:251:000000000-CJTJ5:1:1101:26832:10761 2:N:0:12
CGACAACCATGCAACACCTGTACACCAACCACAAGGGAAACTACATCTCTGCAGCGATCTGGTGTATGTCAAGCCCAGGTAAGGTTCTTCGCGTTGCATCGAATTAATCCACATGCTCCGCCGCTTGTGCGGGCCCCCGTCAATTCCTTTGAGTTTTAGCCTTGCGGCCGTACTCCCCAGGCGGGGCGCTTAATGCGTTAGCTACGACCCAGAGGCCGTGGAAGACCCCTACACCTAGCCCCCACCGTTTACGGCTTGGATTACCCGGGTTCCTAACCCTCGCTGCCCTGCTA
+
GECC@FECEFFGFEGFGEGGFGGGGGGGGGGGGGFFGDDGGGGGGFGGGGGGGGGGGGFGGCGGFFGGGGCE9EFEGGFFGGGGGFAFFGFGDGG@GGFA=B=EDEF<@FEFGGCFGGGG6EEGGGGG,E>EGG+B@CDEGGCG7@FDFF7DFEG9FFGF6A5:C=9@)>=)55CEG5FDF9(6(6>FF9?3)4<A0-41(<448:1((-181((23(7332).4:(279).4:C,(.(((.,(482::21)(((((-1,).).6:0079(,())-((((((,,(-4((.(()
@M00689:251:000000000-CJTJ5:1:1101:16210:10826 2:N:0:12
CGACGACCATGCATCACCTGTACACCAACCACAAGGGAAACTACATCTCTGCAGCGATCTGGTGTATGTCAAGCCCAGGTAAGGTTCTTCGCGTTGCATCGAATTAATCCACATGCTCCGCCGCTTGTGCGGGCCCCCGTCAATTCCTTTGAGTTTTAGCCTTGCGGCCGTACTCCCCAGGCGGGGCGCTTAATGCGTTAGCTACGACACAGAGGCCGTGGAAGACCCCTACCCCCAGCGCCCCACGTTTACGGCAGTGACCACCAGGGTATTTAATCCTGTCTGTCCCGTCC
+
GGGGGGGGGGGGGGGGGGGGGGGGGGGGGGGGGGGGGGGGGGGGGGGGGGGGGGGGGGGGGGGGFGGGGGGGGGGGGGGGGGGGGGGGGGGGGGGGGFGGG?FGGGGGGCFCGGFGGGGGGGGGGGFG,@EEGGGGGGGGGGGFFFGFFG:CFGGGGGCFAFFEEFFF=AFFDDEFFFGGFF@;>9>FFFF?>FFFFF??FFFA<BFF;B1323:B:61(1:4?:?BBC*>?0(9(((,,37;((4(4(,(6410(3(.))),4?6<?:.(,)-).)-.))-))).)))(.-(
@M00689:251:000000000-CJTJ5:1:1101:15632:10834 2:N:0:12
CGACGACCATGCATCACCTGTACACCAACCACAAGGGAAACTACATCTCTGCAGCGATCTGGTGTATGTCAAGCCCAGGTAAGATTCTTCGCGTTGCATCGAATTAATCCACATGCTCCGCCGCTTGTGCGGGCCCCCGTCAATTCCTTTGAGTTTTAGCCTTGCGGCCGTACTCCCCAGGCGGGGCGCTTAATGCGTTAGCTACGCCACAGAGGCGTTGGAAGACCCCTACACCTAGCGCCCACCGTTTACGGCATGGACTCCCAGGGTTTTTATTCCTGGCATTCCGTTGTTT
+
GGGEGCGEGGGGF9F@FEFGGG,CFDFGGGCGG8FGCF@FGGCFGA;,<FGGGGGGDAEFFGFDFDFDFGGG@F7,@FECFEGCFGEGAEGG7FGFEEEC8EFF7EGF,9EEFCEDEF?E>C8CGD8DDCCE>8E8CCD=6@@C@F8EAD@FC7AF7;CFAFEF@FA):A:A)):@G28DFDB>>990628?<):26?6?:2<<2?0(,4:((5<0((-9<04:(4(,/1702(*((40(4),1,,((42:2,,114(3:)4(4(.,8?:((((.))6))).(()).)()),(((
@M00689:251:000000000-CJTJ5:1:1101:16964:10884 2:N:0:12
CGACGGCCATGCAGCACCTGCACACCAGCCCGAAGGAAAACCCATCTCTGAGCCGATCCGGTGCATGTCAAGCCTTGGTAAGGTTCTTCGCGTTGCATCGAATTAATCCGCATGCTCCGCCGCTTGTGCGGGCCCCCGTCAATTCCTTTGAGTTTTAGCCTTGCGACCGTACTCCCCAGGCGGGGAACTTAATGCGTTAGCTACGGCGCAGAAAACCAAAAAAGATCCCCCACCCCTAGTTCCCAACGTTTACCGCCTGGACTCACAGGGTATCCAATCCTTGCTCCCCCTTCTT
+
GGGGGGGGGGGGGGGGGGGGGGGGGGGGGGGGGGGGGGGGGGGGGGGGGGGGGGGDGGGGGGGGGGGGGGGGGGGGFGGGGGGGGGGGGGGGGGGGGGG6EGGGGGGGGGGGEEGGGGGGGGGGGGGFGEGGGGGGGGGGGGGGGFGGFGFGGGGGGGGFFFEFFFFFF@DFFFFFGFGGFFF>>(48?FB>FFFFFFFFFFA?04;1320434?F?2?:04;:0)9?GGFF>(7913(6<B2?2:1638129),3(,-(.()(),.)4:7(.4)-7)(.6)6()),((((.,))
@M00689:251:000000000-CJTJ5:1:1101:6072:10908 2:N:0:12
CGACAACCATGCAACACCTGTACACCAACCACAAGGGAAACTACATCTCTGCAGCGATCTGGTGTATGTCAAGCCCAGGTAAGGTTCTTCGCGTTGCATCGAATTAATCCACATGCTCCGCCGCTTGTGCGGGCCCCCGTCAATTCCTTTGAGTTTTAGCCTTGCGGCCGTACTCCCCAGGCGGGGCGCTTAATGCGTTAGCTACGAAACAGGGGCCGTGGAAGACCCCTACCCCTAGCGCCCACCGTTTACGGCCTGGACCACCCGGGTCTCTACTCCTGGCTTCCGTGTCG
+
GGGGGGGGGGGGGGGGGGGGGGGGGGGGGGGGG?FGGGGGGGFFGGGFFFGGGGGGDEFGGGFFFGGGGGGGCGFCFGGFGGFGGGGGGGFGGGGGGGCFEG8EEGGFGGCD:F9ECG6=EEGGGGGC8FGG6CEGG8=?DCCGGFFFFGFC?FGGGGCA*<C@8@BFA49)))9;FDFD4>@=@B((-4664<<5(3,(4:46.(,((-((((432(((-3)8:?::<75((,71(((46EF6:6((-4(.2(-231(.4((-1(,30((,..4)).,))((((.)()((((
@M00689:251:000000000-CJTJ5:1:1101:6089:10914 2:N:0:12
CGACAACCATGCAACACCTGTACACCAACCACAAGGGAAACTACATCTCTGCAGCGATCTGGTGTATGTCAAGCCCAGGTAAGGTTCTTCGCGTTGCATCGAATTAATCCACATGCTCCGCCGCTTGTGCGGGCCCCCGTCAATTCCTTTGAGTTTTAGCCTTGCGCCCGTACTCCCCAGACGGGGCGCTTCATGCGTTAGCTACGACACAGAGGCCGTGGAACACCGCTACACCTAGCGCCCACAGTTTACGGCATGGACAACCGGGGTATCGAATGCTTGCGCCCCTGTGCTT
+
GGGGGGGGGGGGGGGGGGGGGGGGGGGGGGGGGF@FEGGGGGGGGGGGGGGGGGGGGDFGGGFFGGDGGGGGGGFGFGFGGGGGGGGGGFGGGGGGGFGGGFGG8CFFCEFGFC@CE=+=E8@EGG6DGGG>CGGGGGGEGGCDFFGF?GCGGGGGGG6CAF@@@@)08)85@DF=9599*07(5-(..:(,75CE0/;@<<C?F0(3(,4:7((3(79>912(.(3,)))1)49(,).(40((4((.)).964999<,)).(3(,4((((,)((()(.)).(((-(((())).)
@M00689:251:000000000-CJTJ5:1:1101:12387:10922 2:N:0:12
CGACGACCATGCAACACCTGTCTCAGAGTTTCCCGAAGGACACCCTCTCTTTTCGGAGAGGTTCTCTGGATGTCAAGCCTAGGTAAGGTTCTTCGCGTTGCATCGAATTAAACCACATACTCCACCGCTTGTGCGGGCCCCCGTCAATTTCTTTGAGTTTCAGCCTTGCGACCGTACTCCCCAGGCGGGATACTTACTGTGTTAGCTACGGCACCGAGCGTCAAGCTCCCCGCACCTCGTCTCCATCGTTTACAGAGTGGACTACCCGGGTATCTACTCCTGTCTCCTCTGTCTT
+
GEEGGGGGGGGGGGGGGGGGGGGGGGGGGGGGGGG@F7FGGGGFGGGGGGGGGGGGGGGGGGFGGGGGGGGGGGGGGGGGGGGGDEFGFGGGGGGGGGGGGGGGEGG?FGGGGG8FGGGGFGGFGGGDGC?F8FDGGGGGGGGGGFGFCFGGGGG7?FGFF6AF@DEFEFF255ADGBCCAD292BF9B>BFFFFC)/9)9?0ADFF)4319BF86121(48:1<7)8<<)(,(9(,(3:(.4>9<9(((4(.)))(.-3)..3?24(43>>?)))66)4),)))).-.))-).)
@M00689:251:000000000-CJTJ5:1:1101:11618:10929 2:N:0:12
CGACAACCATGCAGCACCTGTACACCAACCACAAGGGAAACTACATCTCTGCAGCGATCTGGTGTATGTCAAGCCCAGGTAAGGTTCTTCGCGTTGCATCGAATTAATCCACATGCTCCGCCGCTTGTGCGGGCCCCCGTCAATTCCTTTGAGTTTTAGCCTTGCGGCCGTACTCCCCAGGCGGGGCGCTTAATGCGTTAGCTACGACACCGAGGCCGTGGAAGACCCCTACACCTAGCGCCCACCGTTTACGGCATGGCCTACCAGGGATTCTAATCCTTGCTGATCTGCCCAT
+
GGGGGGGGGGGGGGGGGGGGGGGGGGGGGGGGGGGGGGGGGGGGGGGGGGGGGGGGGGGGGGGGGGGGGGGGGGGGGGGGGGGGGGGGGFGGGGGGGGGGEGGGGGGGDGGGGGGGGGGGDEGGGGGGGGGGGGGEGGG8DGGGGFGGFDCCGGGGGGGFFFEECBAFB>)):>C=GFGGFF@FF@@9BBFF<A<<><<FFFBB?F?66((((403<12960<4<:025*033:F(.)(,4>B001(,45()-(-(142(3)(4:?28((((.).-4).))-().)))))))()(
@M00689:251:000000000-CJTJ5:1:1101:11507:10957 2:N:0:12
CGACAGCCATGCAGCACCTGTACACCAACCACAAGGGAAACTACAACTTTGCAGTGATCAGGTGAATGCGAAGCGCAGGTAAGGTTGTTTGCGTGGCATCGAATGAATTCACACGCTCCGTCGCTTGTGTGGGCCCACGTCAATCCATTTGAGTGTTAGTCTTGCGGTCGTACTTCCCAGGCGGGCAGATTAATGTGTTAGTTACGATCCAGACGCCGGGGTAGACTACCGACACCAGGGCCCACCCTTTACGGCATGGATCACCAGGGTATCGAACTCTGGCTTTACCTTCT
+
EFCCEGGFGFFGGGGDGGF<;CFGF@,@68BF,,C6F88E<E,<<,,;,C,;,;6;6C,,:@,B,6<F,+84+@+++68:CFG?5A,,A,A,>6,+@<4,,48=,CFG9,@,@,++++6+9@@>8+@4@,=8EF+3+@06++6?+3+?+++36D,3+,2444*9*:))1=005)**4573*1-76(.6(/549CC)<51?)193)(((((/7)(.(-((-4(-(-).)**046,9((.(((.-2((((.)).((-((.())).(.5(-1.())(((,264-)),(().)).()
@M00689:251:000000000-CJTJ5:1:1101:11507:10976 2:N:0:12
CGACAGCCATGCAGCACCTGTACACCAACCACAAGGGAAACTACATCTCTGCAGCGATCTGGTGTATGTCAAGCCCAGGTAAGGTTCTTCGCGTTGCATCGAATTAATCCACATGCTCCGCCGCTTGTGCGGGCCCCCGTCAATTCCTTTGAGTTTTAGCCTTGCGGCCGTACTCCCCAGGCTGGGCGCTTACTGCGTTAGCTACGCCACAGAGGCCCTGGAAGACCCCTACACCTACCGCCCCCCGTTTCCGGCATGGATCACCCGGGTTTCTAATCCTGGCTGCACAGTCTTT
+
GGGEGEGGGGGGFGG@FGGGGFGGGGGGGGGGGGGGGGGGGGGGGAFFGGGGGGGGGGGGGGGGGGGGGGGGGGGGGGGGGFGFA?EFGGGGGGGEGGGGEGGGGGGGFGGGGGDGFGGGGGGGCGFGFGGCEGEGEC8=CDC=DFGGFGFGGGGGGF?CFFFEF>)>@>AF=2A>GFGDA5(859=(-:>D)9CFF;;;;<CC@1(,(633;E<?F(-3((.,(4<?D5)4?<GF8(((-0((4;6:0:)),(--(4(,))(43((4(-(())-).-.)).2(-((()(.))))
@M00689:251:000000000-CJTJ5:1:1101:11286:11007 2:N:0:12
CGACAACCATGCATCACCTGTATCTCGGTTCCCGAAGGTACTTCGTTGCTTCCAACAAATTCCGAGTATGTCAAGACCTGGTAAGGTTCCTCGCGTTGCGTCGAATTAAACCACATGCTCCACCACTTGTGCGGGTCCCCGTCAATTCCTTTGAGTTTCATACTTGCGTACGTACTCCCCAGGCGGATCACTTATCGCTTTTGCTTCGGCACAGAGACTTCTCCTCCCCACACCCAGTGATCATCTTTTACAGCTCGGACTCCCAGGGTTTCTTACCCTGGCTGCT
+
GGFGGGGGGGGGGGGGFGGGGGGGGGGGGGEFGGGGGGGGGGGGGGGGGGGGGGGGGGGGGGGGGGGGGGGGGGGGGGGGGGGFGGGGGGGGGGGGEGGGGGGGGGGGGGGGGGGGGG?F,,9DGGGGGF8ACD>EEGGGD68>D?FGDFF8E=C@CFFCCFCEEA@AF9AF:5>5@)9?F=>DB=A@B(8/>E5;=22>=37=4>?2(62;33455;<C?).)/5;?G4B:BFG:2:?257<244)6<<B).22)4999(,.3(.8:1(())).).,)3(,((-)
@M00689:251:000000000-CJTJ5:1:1101:23498:11023 2:N:0:12
CGACGACCATGCACCACCTGTACACCAACCACAAGGGAAACTACATCTCTGCAGCGATCTGGTGTATGTCAAGCCCAGGTAAGGTTCTTCGCGTTGCATCGAATTAATCCACATGCTCCGCCGCTTGTGCGGGCCCCCGTCAATTCCTTTGAGTTTTAGCCTTGCGGCCGTACTCCCCAGGCGGGGCGCTTAATGCGTTAGCTACGACACAGAGGCCGTGGAAGACCCCTACACCTAGCGCCCACCGTTTACGGCATGGACTACCAGGGTATCTAATCCTGGCGTCT
+
GGGGGDGGGGGGGGGGGGGGGGGGGGGGGGGGGDGGGGGGGGGGGGGGGGFGGGGGGGGGGGGGFGGGGGGGGGGGGGGGGGGGGGGGGGGGGGGGGGGGGGGGGGGGGGGGGGGFFGGGGGGGGGFGFGGGGGGGGGGEDGGGGFGGFGGGGGGGGGGFFFFBFAFA@FFFFFFEFDGGFFF@BFFFFFFFFF>DFF?BBFBA>:103;?FFFFFBF>BB07?B??2CG>B:?FFB732(86<?FF?606A?6>9BF72>?>0:2)4<?:?2:>:97)4-.3((-(
@M00689:251:000000000-CJTJ5:1:1101:12302:11041 2:N:0:12
CGACGACCATGCAGCACCTGTCACCTTGTTTCCGAAGAAAACAATATCATTTCTGATATCTTCAAGGGATGTCAAGACCTGGTAAGGTTCTTCGCGTTGCTTCGAATTAAACCACATGCTCCACCGCTTGTGCGGGTCCCCGTCAATTCCTTTGAGTTTCAACCTTGCGGTCGTACTCCCCAGGCGGACAACTTATTGCGTTAGCGCCGTCACTGAAACCCGGAGAGGTCCCAACACCTAGTTGTAATCGTTTCCAGCGTGGCCACACAGGGTATCTACTCCTGGCTGCTATTAT
+
GC:FF:FEGGGFCEEFFGGGGGGGGGGGGGGGGGDEG:8FFGGEFGGG@FGGGGGCFGFFFFGGGGGGFGEGGFFCCDEGGGGGFGGGGGGGFFGGEGGGGGGG,AF7EF<FFGGGGD6,9@EGGGCEGGDFF6E>EGDGF8EDD>F99BFEC,@+DFFFF?DD@E*@58>ABF5=@9CFADA>9A22/2(-;@E4@*/6>?0441>09(3(257);)734;>6>08(09?:2:5(31,44@4).)6)64:<0)64:((((4(((,(-((4(3(.4).4<:04)((((,)-))))
@M00689:251:000000000-CJTJ5:1:1101:17066:11062 2:N:0:12
CGACAACCATGCAGCACCTGTACACCAACCACAAGGGAAACTACATCTCTGCAGCGATCTGGTGTATGTCAAGCCCAGGTAAGGTTCTTCGCGTTGCATCGAATTAATCCACATGCTCCGCCGCTTGTGCGGGCCCCCGTCAATTCCTTGGAGTTTTAGCCTTGCGGCCGTACTCCCCAGGCGGGGCGCTTAAGGCGTGAGCTACGCAAAAGAGGACGGGGAAGAACCCGCAACATTGCGCCCAGCGTTCACGGCTGTGCACGCACGGTGTTATAAATCTGGGGGGACTGGTGAT
+
GEEDEEGCEEGGGGFDCF@FGFFFFFGF;@BDFFFGDFFFFDEEFAC9FCGFFGFGG8FCFG9FFFCFCECFFG@FFGG,ACFG<FFA9ED7CFEG7EFGEG>,44C<?;FEF=EE;DF=+=@686=@FCEEDE+B=?=86CCDDDCFF++3D8:,=A7AAF@:)8)18=)/55A:GD>D4(5@9;917018))58>B((,(5-4(--((,.8:<423(32((-.(.(*))-492()))(()(,((4,((().31((.4).)-(4(,((((-)-).).-))-,(-(,((((-(--
@M00689:251:000000000-CJTJ5:1:1101:17054:11076 2:N:0:12
CGACAACCATGCAGCACCTGTACACCAACCACAAGGGAAACTACATCTCTGCAGCGATCTGGTGTATGTCAAGCCCAGGTAAGGTTCTTCGCGTTGCATCGAATTAATCCACATGCTCCGCCGCTTGTGCGGGCCCCCGTCAATTCCTTTGAGTTTTAGCCTTGCGGCCGTACTCCCCAGGCGGGGCGCTTAATGCGTTAGCTACGACACACAGGCCGTGGAAGACCCCTACACCTTGCGACCCCCGTTTCCGGCATGGCCCACCAGGTGTACCGATTCTTGCTGCCTCTTTCTT
+
GGGGGGGGGGGGGGGGGGGGGGGGGGGGGGGGGFGGGGGGGGGGGGGGGGFGGGGGEGGGGGGGGGGGGGFGGGGG8FGGGFGGGGGGGGGGGGGGGGFGGGGGFFGGGGGGGGGGFGGGGGGGGGGGCFEGGGGGGGGGGDGGGFGGFGGCGGGGGGGFFFFEEA5ABFFFF2<BGDGGFB99>BF(116:5>FA>F:(-:)).3(4(4:(((41:9B03(84.4:?C303(4C1)44(,0(,23(,,4))(-,(-3:4(((,31(3).5)))((((.))64)).())().)))
@M00689:251:000000000-CJTJ5:1:1101:15623:11088 2:N:0:12
CGACGACCATGCAACACCTGTATCTCGGTTCCCGAAGGCACTTCGTTGCTTCCAACAAATTCCGAGTATGTCAAGACCTGGTAAGGTTCCTCGCGTTGCGTCGAATTAAACCACATGCTCCACCACTTGTGCGGGTCCCCGTCAATTCCTTTGAGTTTCATCCTTGCGTACGTACTCCCCAGGCGGATCACTTATCGCTTTTGCTTCGGCACCGAGACTTCTCATCCCCCCCCCCAGTGATCCTCGTTTACCGCTAGGACTACCAGGGTATCTAATCCTGGCTGATCTGTCCCTT
+
GGGGGGGGGGGGGGGGGGGGGGGGFGGGGGGGGGGGGGGGGGGGDGGGGGGGGGGGGGGGGGGGGEGDGGGGGGFFGGGFFFGGFGGGGGGGGGGGDEGGGGGGFFFGCFGGGGGGGGGFGGDEFFGD8E,EEGGGGGGGGGGCDFCFFFGGGGGFG9<9=+:=ABBBFFBFF=DBCEGGFFB==BBFFB@FFC?9=<DF?8E).9;4;>07(((4(-4A<)6).)66<))(-4C66:7<<B)48244<?F237(,71080(8:)46?B:0:)4-:)65)((((().)).)))..
@M00689:251:000000000-CJTJ5:1:1101:11684:11105 2:N:0:12
CGACGGCCATGCATCACCTGTACACCAACCACAAGGGAAACTACATCTCTGCAGCGATCTGGTGTATGTCAAGCCCAGGTAAGGTTCTTCGCGTTGCATCGAATTAATCCACATGCTCCGCCGCTTGTGCGGGCCCCCGTCAATTCCTTTGAGTTTTAGCCTTGCGGCCGTACTCCCCAGGCGGGGCGCTTAATGCGTTAGCTACGACACGGAGGCCGTGGAGTACCCCTCCACCTAGCGCATCCCGTTGTCGGCCTGGAGCACCAAGGTCATTAATACGCGCTCCTCTTCAT
+
FEGE@FEFGGGGGGGEFFFGFGCFFGGGGGGGGGGGGGGFEFGGGDFGGGGGFC,CCFGGGGEGGGFEGGGGCGGFGGGGGGGFEFGGFGGEGGGGGGEGGGGGGGE<,E<>FFFDFF6CECEDDEGGGGGDGECEGEGEGGGGG+?EFGCFGGGGGG5C6FC)@BB>==9<==E;626CFBFF03(26661<9999:(43)4),3(-((((((,8(7(,18(,56ABC*),((2.().((.((.,(.44(-(-((,,3?:((4:0(,())))).))-)((-((((,.-))))
@M00689:251:000000000-CJTJ5:1:1101:11668:11113 2:N:0:12
CGACGGCCATGCATCACCTGTACACCAACCACAAGGGAAACTACATCTCTGCAGCGATCTGGTGTATGTCAAGCCCAGGTAAGGTTCTTCGCGTTGCATCGAATTAATCCACATGCTCCGCCGCTTGTGCGGGCCCCCGTCAATTCCTTTGAGTTTTAGCCTTGCGGCCGTACTCCCCAGGCGGGGCGCTTACTGCGTTCGCTACGACACAGCGGCCGTGGAAGACCCCCACACCTTGCGCCCCCCGGTTCCGGAATGGGATACCCGGGTATCCCATCCAGGGTGCCCTGTCTC
+
GGGGGFGGGGGGGEEFFGGGFEFGGGGGGGGGGGGDGGFFGF9FGGGGGGFFGGGGFGGGFGGGFGGGGGFFFGGGGGGGGGGFFGFGGGGGGGGGGGGGEG8=EGGGGGGGGGGCEFGGGGGGGGGGFG6ECEGEGGGGGD>@FFGGFGFFGGGGGF*=FFFFFFFFFAA)5=CBGDC<5=B@(16699(,))6<0:2(((((-1(449:((-306429B<)(,48(9)),32/3).8(-76((7((((((-,((-521(((58(,712-5)),5)((..((((4((((.)))
@M00689:251:000000000-CJTJ5:1:1101:7807:11132 2:N:0:12
CGACGGCCATGCATCACCTGTATCTCGGTTCCCGAAGGCACTTCGTTGCTTCCAACAAATTCCGAGTATGTCAAGACCTGGTAAGGTTCCTCGCGTTGCGTCGAATTAAACCACATGCTCCACCACTTGTGCGGGTCCCCGTCAATTCCTTTGAGTTTCATACTTGCGTACGTACTCCCCAGGCGGATCACTTATCGCTTTTGCTTCGGCACAGAGACTTCTCATCCCCACACCCAGTGCACATCGTTTACATCCCGGCCTCCCAGGGGTTCAAAACCTTGCCTGTCTGTCCATT
+
GGGGGGGGGGGGGGGGGGGGGGGFGGGGGGGGGGGBCEG8FFGGGGGFGGGGFGGGGGGGGGGGGGGFGGGGGGGGGGGGGGGGGFGGFGGGGGGGGGGGGGGG?DFFGGGGCFGG?GGGGGGGGGFGGGGGGGDECGGFGDGGGF78BGFGCGFFGDGFFFF@EEEBFF)):3999>DD4))5(2(-(((193)77<?70;)3?C36(7>B@(//634:5-)-)69:3*)((8540()))*).)(,312A4))(((2(((((((.((,((()).)(,()-,.))).6))))-).
@M00689:251:000000000-CJTJ5:1:1101:19581:11144 2:N:0:12
CGACGACCATGCACCACCTGTACACCAACCACAAGGGAAACTACATCTCTGCAGCGATCTGGTGTATGTCAAGCCCAGGTAAGGTTCTTCGCGTTGCATCGAATTAATCCACATGCTCCGCCGCTTGTGCGGGCCCCCGTCAATTCCTTTGAGTTTTAGCCTTGCGGCCGTACTCCCCAGGCGGGGCGCTTAATGCGTTAGCTACGACACAGAGGCCGTGGATGCCCCCTACACCTAGCCCCCACCGTTTACGGCATGGGCTACCAGGGTATCCTAACCTGGTGTCGCGTTCA
+
GGGGGGGGGGGGGGGGGGGGGGGGGGGGGGGGGGGGGGGGGGGGGFGGGGGGGGGGGGGGGGGGGGGGGGGGGGGGGGGGGGGGGGGGGGGGGGGGGGGGGGG?EFFGFGGGGGGGGFGGGGGGEGGGGGGGGGGGGGGGGGGGGFGGFGGFG9CD?FGFFFFFFFFFFFBDA=E@F@CDFBFF>B0130:?ABADFFFFFFFBFF?B9><((.8?:;222:),(,.,9)082?C30),((87606((408)((,49:<((4,4:2)30(())-)-)(.)(,((,.(,(-(-(
@M00689:251:000000000-CJTJ5:1:1101:11598:11147 2:N:0:12
CGACGACCATGCACCACCTGTACACCAACCACAAGGGAAACTACATCTCTGCAGCGATCTGGTGTATGTCAAGCCCAGGTAAGGTTCTTCGCGTTGCATCGAATTAATCCACATGCTCCGCCGCTTGTGCGGGCCCCCGTCAATTCCTTTGAGTTTTAGCCTTGCGGCCGTACTCCCCCGGCGGGGCGCTTAATGCGTTCGATACGACACCGAGGCCGGGGGAGACCACTACCCCTAGCGCCCACCGTTTCAGGGATGGACTACACGGGTATCACAGCCCTGCTGCGCGTTAC
+
GFGGGGGGGGGGGFFGGGGGGFC@EEFGGGGGGGFGGGGGGGGGGGGGGGGGFFCGGGGFGFFGGGGGGFGGGGGFGGGGFGGGGFGGGGGGGGCCFGGGGGCFGGFAEGGGGGGG8FFGG>CEGDDDCFCGCE8EEEDEGGEGD+=C?F8DGE7EF,9BFFCE5:=94=5:>9EFG2)C62>@96((4(2<94))344(4(-(((-,(((((39B6(((((-,41:(7*)((.*22(.(,843?((.38)).)(((,1())(,)4:>9(-))))))(((.4(())(,(((-(
@M00689:251:000000000-CJTJ5:1:1101:13634:11151 2:N:0:12
CGACGACCATGCAGCACCTGTCACCTTGTTTCCGAAGAAAACAATATCATTTCTGATATCTTCAAGGGATGTCAAGACCTGGTAAGGTTCTTCGCGTTGCTTCGAATTAAACCACATGCTCCACCGCTTGTGCGGGTCCCCGTCAATTCCTTTGAGTTTCAACCTTGCGGTCGTACTCCCCAGGCGGACTACTTATTGCGTTAGCGCCGGCCCTTACCCCCTGGAAGGCCCCAACCCCAAGTTGGCATCGTTTACGGCGTGGACTACCAGGGTACACTATCCTGGACTCCTTTTT
+
GGGGGGGGGGGGGAFFDFGGGCFGGFFFC<CEFCF:FCFGGGGGGGGF,CF@,<@<,@FFFCGFCD@@FFCGGEFG9FGFGGGGDGGGGGGGGGGDGGGGGGGGGGGGGGGGGGGGCFDDGCEFEGDGGGGGGDGGCGGGGGGGGEGDFGGGGCAEFGGFFFEFFFEFFB5=5@9CCEGGFF=@B=BF>(739EE?*18=B?(;E(110(((-((.((,4-(-(,,30*9.4(-/0,4((48<)((,-5(-484)(,(,469(.)(4<:0:((()))),))())((()(,)))))
@M00689:251:000000000-CJTJ5:1:1101:10275:11157 2:N:0:12
CGACAGCCATGCAACACCTGTACACCAACTACAAGGGAAACTACATCTCTTCAGTGATCTGGTGAAGGTCAAGCCCTGGCAAGGTTCTTTGCGTTGAATCGAATTAATCCACACGCTCTGCCGCTTGTGTGGGGCGCCGTCAATCCCGTTGAGTTTTAGATTCGCGGCGCTACCTCCCAGGCGGTGCGCTAAAGGCGCTTGATACGACACAGAGGCTGTGGAGGAACCCCAAGACCAGCGGCCACAGTGTTCGGAAGGGTCTCCACGGGCAGATAAATCTGTTACTCTTCAGT
+
84+++@<6CFGGG,E@B7EECC6C,CCC;,;,,,,;@8;@,C@,E,C9,,6,6@<<,C9FB9FF,,6,6:EE,,:=,CD,B,<<<,,:?4?,=@,+,CE;=DC,>,9:,,9@:,+6+40@,,4666@=E8D>8+++6+06+06++*6+*66==,,5?C7*+1*1=5))))/)00**/6960(07(,.,(,(()/)62(.(32>)),(((-(.,,(,(.4:02(,(..,9/8((.5((.(((),((.3<).).((((-((,(()-).((((((-24--)).6)))).))6)-).
@M00689:251:000000000-CJTJ5:1:1101:10267:11176 2:N:0:12
CGACAGCCATGCAACACCTGTACACCAACCACAAGGGAAACTACATCTCTGCAGCGATCTGGTGTATGTCAAGCCCAGGTAAGGTTCTTCGCGTTGCATCTAATTAATCCACATGCTCCGCCGCTTGTGCGGGCCCCCGTCAATTCCTTTGAGTTTTAGCCTTGCGGCCGTACTCCCCAGGCGGGGCGCTTAATGCGTTAGCTACGCCCCAGAGGCCGTGGAAGACCCCTACACCTAGCGCCCCCCGTTTACGCCCTGGCTTCCCAGGGTGTCTACACCTGGGCGCCCTGTTT
+
FECFFEGGGGGGGGFGEGGGG@@EFFGGG@,FF@FGGG<FGGEGGEGGGGGGFGGDGGFFGGEEFGE<FFEFFFFF@GFFGGF@FCGGDADFGE@7=<D9,=,CEF;E<F<EGFGG,EFCD8CCEC6@=EGEEGEGGGGCDG8EF=6=DGG,+7EFG;7AAFE@@B9A))0:9@F@5>9947>5:BF((44:4-)698?30)44<<(-(-,,((,-312((,,47???<974?<<(.)0225,,272110(.:0--(,34(,(..),113(,).)))(.(.((.(,(((,)))
@M00689:251:000000000-CJTJ5:1:1101:23003:11200 2:N:0:12
CGACGGCCATGCAACACCTGTACACCAACCACAAGGGAAACTACATCTCTGCAGCGATCTGGTGTATGTCAAGCCCAGGTAAGGTTCTTCGCGTTGCATCGAATTAATCCACATGCTCCGCCGCTTGTGCGGGCCCCCGTCAATTCCTTTGAGTTTTAGCCTTGCGGCCGTACTCCCCAGGCGGGGCGCTTAATGCGTTAGCTACGACACAAAGGCCGTGGACGACCCCTACACCTAGCGCCCACCGTTTACGGCATGGACTACCAGGGTACTGACTCCTGGCTGCTCTGTCC
+
GGGGGGGGGFGGGGGGGGGGGGGGGGGGGGGGGGGGGGGGGGGGGGGGGGGGGGGGEGGGGGGGGGGGGGGGGGGGGGGGGFGGFGGGGGGGGGGGGGGGGGEFGGGGFGGGGGGGGGGGGGGGGGGG8EGGGGGGGGGGGDGGGFGGFGDGGGGGGGGFFFEFFFFFFFFFFDFEGDGG;>@FFFFFFFFF)64<BB?FFF><??,--43(,(.3(4>B6?(4-7>>D57:(:F:5<BF(<0(8162(5?<6:;90((),)541).8::3))))(.).34(03(809<)6))
@M00689:251:000000000-CJTJ5:1:1101:24722:11204 2:N:0:12
CGACGGCCATGCAGCACCTGTACACCAACCACAAGGGAAACTACATCTCTGCAGCGATCTGGTGTATGTCAAGCCCAGGTAAGGTTCTTCGCGTTGCATCGAATTAATCCACATGCTCCGCCGCTTGTGCGGGCCCCCGTCAATTCCTTTGAGTTTTAGCCTTGCGGCCGTACTCCCCAGGCGGGGCGCTTAATGCGTTAGCTACGACACAGAGGCCGTGGAAGACCCCTACACCTCGCGCCCCCCGGTTACGGCATGGAGTACCAGGGGTTCTAACCCCGGGTGCGCTGTTC
+
GGGGGGGGEGGGGGGGGGGGGGGGGFGGGGGGGGGGGGGGGGGGGGFFFGGGGGGGGCFGGGFFGGGGGGGGGGFDFGGGFFDGCFCGGGGGGGGGGGGGGGGGGGGFFGGFC@GGFDGGGGGDEGGGGGGGEGCCGGGCD>ECCAFGFFCCFGGGGGGFFA@C@ABFBFFFFF=6F>FDA2@FFFFB99::4<9<>FFF?FF28<F>09?:??F?F((2,,).484:*15(3:C((-110@(-(2((-21:B<0(4:B0(,(.)-5?63-4:3A44:((-,(((401(((.)
@M00689:251:000000000-CJTJ5:1:1101:20958:11205 2:N:0:12
CGACGACCATGCATCACCTGTACACCAACCACAAGGGAAACTACATCTCTGCAGCGATCTGGTGTATGTCAAGCCCAGGTAAGGTTCTTCGCGTTGCATCGAATTAATCCACATGCTCCGCCGCTTGTGCGGGCCCCCGTCAATTCCTTTGAGTTTAGCCTTTCGGCCGTACCTCCCAGGCGGGGGCCTTAATGCGTTAGCTTCGACCCAGAGGCCGTGGCAGACCCCTCCACCCAAGCCCCCCCGTTTTCGGGCCGGGCCACCCGGCGACTCCACTCTGGTCTCCCTTTTCCTT
+
GGGGGGGGGGGGEGGGGGGGGGGGGGGGGGGGGGGGGGGGGGGGGGGGGGGGGGGGGGGGGGGGGGGGGGGGGGGGGGGGGGGGGGGGGGGGGGGGGGGGGGGGGGGGGGGGGGGGGGGGGGGGGGGGDFGEGGGGGGGGGGEDFFGGFGGGGGGG7,2A>F*30)8@)/)))*15E)*:4(:>9((((5,44)),(((-5))),-((,((.(48:(((,(.(((4:BC*7:::*--,,(4B(,4,(473)((,(((((2(-40:(4((((((()(-4)))))).),()))).))
@M00689:251:000000000-CJTJ5:1:1101:13594:11223 2:N:0:12
CGACGGCCATGCAGCACCTGTACACCAACCACAAGGGAAACTACATCTCTGCAGCGATCTGGTGTATGTCAAGCCCAGGTAAGGTTCTTCGCGTTGCATCGAATTAATCCACATGCTCCGCCGCTTGTGCGGGCCCCCGTCAATTCCTTTGAGTTTTAGCCTTGCGGCCGTACTCCCCAGGCGGGGCTCTTAATGCGTTAGCTACGACACAGAGGCCGTTGAAGACCCCTACACCAAGAGCCCACCGTTTACGGCCATGGCTCACCGGGCTTATAAACCTGGCTTCCCTTTTC
+
GGGGGGGGGGGGGGGFGGGGGGGGGGGGGGGGGGGGGGGGGGGGGGGGGGFFGGGGGFGGGGFGGDGGGGGGGGGGGGGGGGGGGGGGGFFGGGGGGGGGGDGGFGGG9FGFCGGG8F8CEEGGEGFGGGDGC6CECEDGGGCGGFGGFFFFGCFGGGGFFFF@EFF>BFAFF29BG9FG>D@BF07017>:<2:<6::<2444>?6>414,,,26:BF(80)4614:3*)4225(((((.7:?B:((472411((((,(((,.60,79(,1)..)-4,.(.(((.)(-))))
@M00689:251:000000000-CJTJ5:1:1101:4702:11226 2:N:0:12
CGACGGCCATGCACCACCTGTACACAAACCACAAGGGAAACTACAGCGCTGCAGCGAACTGGTGTAGGTAAAGCCAAGGTAAGGTTCGTCGCGTGGCATCGAAGGAATCAACATGAGACGACGCTTGGGCGGGCCCCGGGCAATGCCTTGGAGTGTTAGCCTTGAGGACGGACTCGCGAGGCGGGGGGGTTAAGGCGTGAGCGACGACAGAGAGGCAGGGGAAGACGCGGAGACAGAGAGAGCACAGTGTAGGGGAAGGAAAAACAGGAGAGCAAAAGCGGGGGGAAGGGGCAGG
+
,8:=@@876,;;6;;6,B,6-6<<<,:C,9;:CEFFDFEF<,;;C,:+8,8@EFEFG++,:E5B,C6B,9BEF<4,:CD5BCFF,,9+,486@4+64?,96@E7+8E,,,88A,@4,,?@11@+++6+@6>CE*44:*3*2:C2*)2++*;<C<*++5C1;+76)6@)/6(82(/(2(1>D,49>>0((((-.)5(4-(28(-2(4949(824::(38(999:?B0(,))0(439(35.,,)(.(..))).).333(460((.(-(.4(-.(,),58(((-4((3(-((83((,(
@M00689:251:000000000-CJTJ5:1:1101:13582:11237 2:N:0:12
CGACGGCCATGCAGCACCTGTACACCAACCACAAGGGAAACTACATCTCTGCAGCGATCTGGTGTATGTCAAGCCCAGGTAAGGTTCTTCGCGTTGCATCGAATTAATCCACATGCTCCGCCGCTTGTGCGGGCCCCCGTCAATTCCTTTGAGTTTTAGCCTTGCGGCCGTACTCCCCAGGCGGGGCTCTTAATGCGTTAGCTACGACACAGAGGCCGTGGAAGACGCCTCCCCCTAGCGCCACCCGTTTACGGCCTGGACCACCAGGGTATACAACCCTGGCTGCCCTGTCA
+
GGGGGGGGGGGGGGGFFGGGGGGGGGGGGGGGGGGGECFGGGGGGGGGGGGGGCFGGGGGGGGGGF<EFGGGGGGGGGFGGF9,AFEFGGGGGGGFFGGGGFECCGFGGGGGFG98DFG6EGGGGGFFCFGDGGGGEGGGGG?G@AFGFFFEFGGGG,AAAFF5CAA>4>44>=E=F=<CF@696170:04>):<<>??0<BF9)(47>;:((((,(((-4?)414(4>5)((4D><((-47((,412:B:<239((402((,-2(((-.())).4)((4.0(83(1(((.4)
@M00689:251:000000000-CJTJ5:1:1101:4709:11244 2:N:0:12
CGACGGCCATGCACCACCGGTACACCAACCACAAGGGAAACTACATCTCTGCAGCGATCTGGGGTAGGTCAAGCCCAGGGAAGGTTCTGCGCGTGGCATCGAAGGAATGCAAATGCGCCGACGATGGTGAGGGCCCCGGGCAATTCATTGGAGTGTGAGCCTAGCGGCCGGACGCCCCAGGAGAGGCGCTTAACGCGAGAGATACGAAAAAGAGGCCGGGGAAGGACCAGACAGCAGAGGCAAACAGAGCACGGAGAGGAAAACGAGGGAAACGAAACCGGGAGGCGAGGAGGCG
+
C>@@@@@@:,CC<,66:6++6666<CCF@@@DCFFDCFFGE,@:@,<,C,CFBF,FC,,,CE,@+B,::,BEGF,,9CE,BFED:,5,,984@4+4+A,,+@E++8?8,9C,9,68+++6++6+3+63@,@DEC++++;*03@**+2+++;@C1,,+5=A46)0>@@/9>(6(..(26C:>:1(4<47-,(44)-47((44().)-((-(,--44((41>(4(,(4301/0-,(*((,,1()(.((.(,(.(-411(34((.4:(((-9((((-43(((-32(-4(,((,(-,((
@M00689:251:000000000-CJTJ5:1:1101:20883:11258 2:N:0:12
CGACGGCCATGCATCACCTGTACACCAACCACAAGGGAAACTACATCTCTGCAGCGATCTGGTGTATGTCAAGCCCAGGTAAGGTTCTTCGCGTTGCATCGAATTAATCCACATGCTCCGCCGCTTGTGCGGGCCCCCGTCAATTCCTTTGCGTTTTAGCCTTGCGGCCGTACTCCCCAGGCGGGGCGCTTAACGCGTTAGCTACGACACAGAGGCCGTGGAAGACCCCTACACCTAGCCACCCCCGTTTCCGGCCAGGCCCTCCAGGGTATCTCTACCTGGCGCGTCTGTCC
+
GEGGGGGGGGGGDGG@FGGGGGGGGGGGGGGGGGGGGGGGGGGGGGGGGGGGGGGGGGGGGGGGGGGGGGGGGGFGGGGGGGGGGGGGGGGGGGGGGGGGGGGGGGGGGGGGCFEC=FGGGGGGGGGGFFGGGGGGGGGGGG9CGFFGFGF,@EGGGGFFFFFFFB>=/599((6>A@DDFD1@>FFFB9?(262;249<:>:47<6;69?<0>0861>102?34::6GF)2(.>(.,5()0.-(9>317)4-(((,-1((,((-((4:7()-)))).6))41(,((,3,)))
@M00689:251:000000000-CJTJ5:1:1101:11321:11265 2:N:0:12
CGACGGCCATGCAGCACCTGTACACCAACCACAAGGGAAACTACATCTCTGCAGCGATCTGGTGTATGTCAAGCCCAGGTAAGGTTCTTCGCGTTGCATCGAATTAATCCACATGCTCCGCCGCTTGTGCGGGCCCCCGTCAATTCCTTTGAGTTTTAGCCTTGCGGCCGTACTCCCCAGGCGGGGCGCTTAATGCGTTAGCTACGACACAGCGGCCGTGGAAGCCCCCTACCCCTAGCGCCCACCGTTTACGGCATGGACCAACAGGGTCTCTAACCCTTCCGCTATTTGCCTT
+
GGGGGGGGGGGGGGGGGGGGGGGGGGGGGGGGGFGGGGGGGGGGGGCGFGGGGGGGGFGGGGGGGGGGGGGGGGGGGGGGGGGF<?FGGGFGGGFEGGGGGGFFGGGGGGGGGGGGGGFGGGDGGGFGGGGGDEEGGC>EGG6DGFFFFFFEFFEFG>FFFFE5@=@9:>B=2@EEE@FD62@F>FB(-4?F242)13:??F<2<6<1071,(,,-7>226()(((-8GDF?13D(((.3>D>??(,3::6<:16((1:24(((8,(.(.(.6<A:).(.(((((((()))))))
@M00689:251:000000000-CJTJ5:1:1101:26074:11276 2:N:0:12
CGACGACCATGCACCACCTGTACACCAACCACAAGGGAAACTACATCTCTGCAGTGATCTGGTGTATGTCAAGCCCAGGTAAGGTTCTTCGCGTTGCATCGAATTAATCCACATGCTCCGCCGCTTGTGCGGGCCCCCGTCAATTCCTTTGAGTTTTAGCCTTGCGGCCGTACTCCCCAGGCGGGGCGCTTAATGCGTTAGCTACGACACAGAGGCCGTGGAAGACCCCTACACCTAGCGCCCACCGTTTACGGCATGGACGACCGCGGTATCTAATCCTGGCTGTCCAGTCC
+
GGGGGGGGEGFFFEEFFGFGGGGGGGGGGGGGGGGGGGGGGGGGGFGGGGGGGGGGGGGGGGGGFGGGEGGGGGGGFFGEGCFGFFGGGGGGEGGGGGGGGGGGGGGGGFCGGGGGCGCCGGGGEEGGEGGEEGCCGGGCCDGGGFGFCF8;CCFFFDF79FEEEA=ABBFFA=ABGDCD4>==;9@;>9:8A<<ABFFBFAFB?F?F(7:1733:?BF9902??B<<C77<08GB:<:(2@0(8:9?:?0<?(-31(:0)(-,3((---(-)-))-)-4)221(.42).-4)
@M00689:251:000000000-CJTJ5:1:1101:22824:11277 2:N:0:12
CGACAACCATGCAGCACCTGTACACCAACCACAAGGGAAACTACATCTCTGCAGCGATCTGGTGTATGTCAAGCCCAGGTAAGGTTCTTCGCGTTGCATCGAATTAATCCACATGCTCCGCCGCTTGTGCGGGCCCCCGTCAATTCCTTTGAGTTTTAGCCTTGCGGCCGTACTCCCCAGGCGGGGCGCTTAATGCGTTAGCTACGACCCAGAGGCCGTGGCAGACCCACACACCTAGCGCCCACCTCTTCCGGCATGGACTAACAGGGTACTTACCTCCGGCTGCCCTGTCC
+
GGGGGGGGGGGGGGGGGGGGGGGGGGGGGGEGGFGGDGFGGGGGGFGGGGGGGGGGCGGGGGGGGDGGGGGGGGGGGGGGGGGGGGGGGGGGGGGGGGGGGGGGGGGFGGGGGGCGGGGEGGGGGGGGGGGCEEGGGGGGGD>FGFGGFGFFGGGGGG68AF@5CA8@BFFFDBEFGFGGFB>2>6>9>>BFF).-2:FB<A44<B19(91?FF6(86;>6(.43(84**04:?3(480(,>13?023342)(29-1((.3,().57688())).)())(((((-((,((.))
@M00689:251:000000000-CJTJ5:1:1101:27137:11296 2:N:0:12
CGACAGCCATGCATCACCTGTACACCAACCACAAGGGAAACTACATCTCTGCAGCGATCTGGTGTATGTCAAGCCCAGGTAAGGTTCTTCGCGTTGCATCGAATTAATCCACATGCTCCGCCGCTTGTGCGGGCCCCCGTCAATTCCTTTGAGTTTTAGCCTTTCGGCCGTACTCCCCAGGCGGTGCGCTTAATGCGTTAGCTACGACCCAGAGGCCGTGGAAGACCCCTCCACCTCGCGCCCACCGTTTACGGCATGGCCTCCCCGGGTTCCCAATCCTTGCTTGTCTTGTC
+
GGDGG@FGGGGGGGFEFGGGGGGGGGGGGGGGGGGGGFGFGGGGGGGGGGGGGGGDEEFFCFGFGFFGGGGGGGGGGGGGGFGCFFGGGGFGGGGGFFFF69EGFGGGGCCFGGEGFGGGGGCEEG=F8@+=1@EGGGDEGD8=DFGGFG?EFFGGGFDFFFF6C@>AFB=AAFFEFDCDAB29/6>(>@DD)7)99;;1;EC<<08:30(44<6?:0>(012(,.8:CD31(4C?0(739@11:?F::?1>:-72>B0(.)1((-,(31((()-(,.3>)486-),.--)))
@M00689:251:000000000-CJTJ5:1:1101:10878:11298 2:N:0:12
CGACAACCATGCAGCACCTGTACACCAACCACAAGGGAAACTACATCTCTGCAGCGATCTGGTGTATGTCAAGCCCAGGTAAGGTTCTTCGCGTTGCATCGAATTAATCCACATGCTCCGCCGCTTGTGCGGGCCCCCGTCAATTCCTTTGAGTTTTAGCCTTGCGGCCGTACTCCCCAGGCGGGGCGCTTAATGCGTTAGCTACGTCACAGAGGCCTTGGAAGCCCCCTCCACCAGCCGCCCACCGTTTACGGCAGGGACTACCAGGGTATTTAATCCTGGTCGCTCTTGTCTT
+
GECGGGGGGGGGGGGFGGGGGGGGGGGGGEGGGGFGGGGGGGGGGGGGGGFGGGGGEGGGGGGGGGGGGGGGGGGGGFGFGGGGGGGGGGGGGGGGGGGGGGGGGGGGGCFGGGGGFGFEGGGECCFFFGGGGGGGGGGEGGGGGFGGFG?FCCDDGE7CFFFFFFFFFF>FDFEFGFGGFF@@FFF>FFF?A>FA63?B0254,,(.(246?::?())).497((-3C5)-(45,((((-771:((.,((.(,,((-4(-(.81).(4(.))-)))..))((.,(((-))).))
@M00689:251:000000000-CJTJ5:1:1101:25017:11329 2:N:0:12
CGACGACCATGCAACACCTGTACACCAACCACAAGGGAAACTACATCTCTGCAGCGATCTGGTGTATGTCAAGCCCAGGTAAGGTTCTTCGCGTTGCATCGAATTAATCCACATGCTCCGCCGCTTGTGCGGGCCCCCGTCAATTCCTTTGAGTTTTAGCCTTGCGGCCGTACTCCCCAGGCGGGGCGCTTAATGCGTTAGCTACGACAAAGAGGCCGTGGAAGACCCCTACACCTAGCGCCCACCGTTTACGGCATGGACTACCAGGGTGACTAATTCTGGGCACCCGGAGTC
+
GGGGGGGGGGGGGGGGGGGGGGGGGGGGGGGGGGGGGGGGGGGGGGGGGGGGGGGGGFFGGGGGGGGGGGGGGGFGGGGGGGGGGGGGGGGGGGGGGGFGGGGGGGGFGFGGGGGGGGGGGGGGCEGCADEGGGEGGGCCGGGFF@GGFCFGGFGGGGFF>F@EEFFFFAFDFF:ECDFGFFFFFFB>;>?:ABBAFFFFFFFF>B,((382::FF67>>142((321D3F(((*.357;9@>01(1(4(-4:?9(,4:).)((,)4114((.-684).6-8(((--2((((((
@M00689:251:000000000-CJTJ5:1:1101:24512:11336 2:N:0:12
CGACAACCATGCAGCACCTGTACACCAACCACAAGGGAAACTACATCTCTGCAGCGATCTGGTGTATGTCGAGCCCAGGTAAGGTTCTTCGCGTTGCATCGAATTAATCCACATGCTCCGCCGCTTGTGCGGGCCCCCGTCAATTCCTTTGAGTTTTAGCCTTGCGGCCGTACTCCCCAGGCGGGGCGCTTAATGCGTTAGCTACGACACCGAGGCCGTGGAAGACCCCTAACACTAGGCGCCACCGTTTACCGCATGGCATCCACGGGTTACCAACCCTGAGTGCGTCTACTTT
+
GGGGGGGGGGGGGGGGGGGGGGGGFGFGGGGGGGGGGGGGGGGGGGGGGGGGGGGGGGEGGGGGGGFGGGGGGGGGGGGCFGGGGGGGGGGGGGGGGGDCGGFGFGGDFDGGGGCFFGGGGGGGGDGGGGGE6@@CGGGGGGDFGFDFF?F7DFGDFGGFFFE5@A=A@=AADBC=E>;*6@9>@6;FBF00):AAF(4416))4((27(-(--9B?>99>B223(4<GD3(,)C-().4(8((-49(35())-3(3(3(3.(,)(-3((,())-,,(4(((,-.6((,(().))
@M00689:251:000000000-CJTJ5:1:1101:17159:11341 2:N:0:12
CGACAGCCATGCAGCACCTGTCACCTTGTCCCCGAAGGGAAAGCTTGATCTCTCAAGTGGTCAAGGGATGTCAAGACCTGGTAAGGTTCTTCGCGTTGCTTCGAATTAAACCACATGCTCCACCGCTTGTGCGGGCCCCCGTCAATTCCTTTGAGTTTCAGCCTTGCGGCCGTACTCCCCAGGCGGAGTGCTTAATGCTTTAACTGCAGCACTGAAGGGCGGAAACCCTCCAACACTTAGCACTCATCGTTTACGGCGTGGACTCCCAGGGTCTCTAATCCTGTCTCCTCTTT
+
GGGGGGGGGGGGGGGGGGGGGGGGGGGGGGGGGGGGGGGGGGGGGGGGGGGGGGGGGGGFGGGGGGGGFEGGGGGGGGGGGGGGGGFGGGGFGGGGGGGGGGGGGGGGGGGGGGGGGGGGF?FGCEGGGGEFCEGGGGGGGGGGGFGGFGGGGGGGGG@+CCC@EEFF>BFFB2<=G);DFFFF9(6=@DFFF?CEFC))99?EFC@A333@@(7</56769;69?FF<F51>:/2<-46)14)((.408<2(5833,-(,372(.,(.::B(4AAA)))-))-.6).)()).
@M00689:251:000000000-CJTJ5:1:1101:24491:11346 2:N:0:12
CGACAACCATGCAGCACCTGTACACCAACCACAAGGGAAACTACATCTCTGCAGCGATCTGGTGTATGTCGAGCCCAGGTAAGGTTCTTCGCGTTGCATCGAATTAATCCACATGCTCCGCCGCTTGTGCGGGCCCCCGTCAATTCCTTTGAGTTTTAGCCTTGCGGCCGTACTCCCCAGGCGTGGCTCTTAATGCGTTAGCTACGACACAGTGGCCGTGGCAGACCCCTCCACCTTGTGCCCACCGTTTACAGCCCGGACCACCTGCGGCTTTCCTCCCTGCTTCTCCGGATTT
+
G:@C6@FF7EFFGFFFGFGGGGGGFG<FFFGGGGFEFCFGGGGFGFGFGGGGGGGGGGFG,FFFFGGAGGFFDGGF<EFGGGGGGFFD9=A:EFFCFGGFDFEFGGFFCBCFGGGG=EGEGGCGBE8@2=B@EEGGCEGEDG++CFGFFGGGG9AE7,;8*<6=E55A=AAA2>=.;=FDFF>(622(/;<)95))(/:80/)6)336(:((/).0(7103(312?:BG*03??CB)<))./27:B((424:)52(,(((3(48((((,((((()))..4(4(,))-)-(((((.
@M00689:251:000000000-CJTJ5:1:1101:24510:11356 2:N:0:12
CGACAACCATGCAGCACCTGTACACCAACCACAAGGGAAACTACATCTCTGCAGCGATCTGGTGTATGTCGAGCCCAGGTAAGGTTCTTCGCGTTGCATCGAATTAATCCACATGCTCCGCCGCTTGTGCGGGCCCCCGTCAATTCCTTTGAGTTTTAGCCTTGCGGCCGTACTCCCCAGGCGGGGCGCTTAATGCGTTAGCTACGACACAGAGGCCGTTGAAGACCCCTACACCTAGCGCCCACCGTTTACGGCATGGACCACCAGGGTATCTAATCCTTGCTGCCCTTTCC
+
GGGGGGGGGGGGGGGFGGGGGDGGGGGGGGGGGGGGGGGGGGGGGGGGGGGGGFGGGGGGGGGGGGGGGGGGGGGGGGGGGEFGGGGGGGGGGGGGGGGGGGGGGGGGGGGGGGFGGGGGGGGGGGGG8EGGGGGGGGGGGGGGGFGGFFCCGGGGGGFFFFE@EFAFA=:@DFCBGDGCFB2@>666>FF04AAA9BFF2<)643:>1(3(,((,:9>(34<96:?<GC:<BFGF().-1>0(,16?60063?;9(.()5(,1:042::22<4>46).))-04-)((((.))
@M00689:251:000000000-CJTJ5:1:1101:13965:11357 2:N:0:12
CGACAACCATGCACCACTTGTACACCAACCACAAGGGAAACTACATCTCTGCAGCGATCTGGTGTATGTCAAGCCCAGGTAAGGTTCTTCGCGTTGCATCGAATTAATCCACATGCTCCGCCGCTTGTGCGGGCCCCCGTCAATTCCTTTGAGTTTTAGCCTTGCGGCCGTACTCCCCAGGCGGGGCGCTTAATGCGTTAGCTACGACCACGAGGCCGTGGAAGACCCCTACACCTAGCGCCACCCGTTTACGGCCTGGACTCCACGGGTATCCAAACCGCGCTGCCCTGTCA
+
GGGGGGGGGGGGGGGFGGGGGGGGGGGGGGGGGGGGGGGGGGGGGGGGGGGGGGGGFGGGGGGGGGGGFFGGGGFGGGGGGG?GFGFGGGGGGGGGDC;D=DCFDGFGGGGGGDGGDGGGECCGGGDFFFGDGEGGGGGGGG>@FCGGFGGGGAFGFEFFFFC)=A===8A9AFFFG9;/4(5@F6@>F08?<<A21???()54280((((,929>FF1(-82(,.1(997<02542,:91>03:?B?12(--4(-86,,,)..,,40(-4)4)).)3(((--316,42(.,)
@M00689:251:000000000-CJTJ5:1:1101:6144:11364 2:N:0:12
CGACGGCCATGCACCACCTGTACACCAACCACAAGGGAAACTACATCTCTGCAGCGATCTGGTGTATGTCAAGCCCAGGTAAGGTTCTTCGCGTTGCATCGAATTAATCCACATGCTCCGCCGCTTGTGCGGGCCCCCGTCAATTCCTTTGAGTTTTAGCCTTGCGGCCTTACTCCCCAGGCGGGGCGCTTAATGCGTTAGCTACGACACATAGGCCGTGGCAGACCCCTACACCTAGCTCCCACCGTTTACGCCCTGGACTCCCAAGGTTTTCAATCCTGGTCTCTGTTTCT
+
GGFGFGGGGGGGFGFGFGGGGFGGGGGGGGCFGDFCEGGFGG<FF9FCGGAEFDGGGGGGGAFFGFFGFGFG9DDCGGGCFGG8FFGGGGGGEGG7FCDA6E8@DFGGGG<=:E@E;AD6CEEDGE?GGEGECEGGGDC7>7CGFFF?C7+,+@EGGEFF6A::@8>@5-:6)*>@GFGGF=((,0(,,7?:<A<A6???<924<:?9(48)..,47660,(.-(4:?CC)4(8713)().60((--(,.(63(4(3,((()(..2((()))())))-42-(()).))).-))
@M00689:251:000000000-CJTJ5:1:1101:27883:11368 2:N:0:12
CGACAACCATGCACCACCTGTACACCAACCACAAGGGAAACTACATCTCTGCAGCGATCTGGTGTATGTCAAGCCCAGGTAAGGTTCTTCGCGTTGCATCGAATTAATCCACATGCTCCGCCGCTTGTGCGGGCCCCCGTCAATTCCTTTGAGTTTTAGCCTTGCGGCCGTACTCCCCAGGCGGGGCGCTTAATGCGTTAGCTACGCCACAGAGGCCGTGGAAGCACGCTACACCTAGCGCCCACCGTTTAAGGCATGGACTACCCGGGTAACTAATCCTGGCTGCC
+
GECCGEEFEGFGGGFFGFGFFGFGGGGGGFGGGFFEGDEFFGGGGGGGGGGGGG?C@DFFGG@EFGGGGGGGGGGGGGGEFGGFFGGGGGGCE:FGGGCDCEGGGGGDFFCFFFFGGGFGEEEEEEGGGGEGEGGGGGGCGGGCGCGGFGGGGGCAFGGFF?CB5AB5@BA>4:16;:FGFB@B>;B;916?BBFBF101:A448?((4?2:70:(4;1(3:2(((,()9;923<1()(,(.4:??(,4(8)64:08(4.:DB(3((4(-(().).)).-).3(-(,
@M00689:251:000000000-CJTJ5:1:1101:21745:11375 2:N:0:12
CGACGACCATGCAGCACCTGTACACCAACCACAAGGGAAACTACATCTCTGCAGCGATCTGGTGTATGTCAAGCCCAGGTAAGGTTCTTCGCGTTGCATCGAATTAATCCACATGCTCCGCCGCTTGTGCGGGCCCCCGTCAATTCCTTTGCGTTTTAGCCTTGCGGCCGTACTCCCCAGGCGGGGCGCTTAATGCGTTAGCTACGACACAGAGGCCGTGGAAGACCCCTACACCTCGCGCCCACCGTTCACGGCGTGGACTACCCGGGTATCATATCATGGCTGCCCTGTGTAT
+
GGGGGGGGGGGGGGGGGGGGGGGGGGGGGGGGGFGGGCGGGGCCGGGGGGFGGGGGGGGGGGFFFGGGGGGGGGGGGGGGGGGGGGGGGGD>CGGGGGGGGGGGGGFECEGGGG?FGGCGGEGGGEGGGGGG6CEEG68=8CGGGFGGF=8,@@EC>FFFAFF@@BBBA=>@99CEG28D4BFF;014>>:?ADFF9<<::A>9<012,10(,.8:((44(,340,(419@<22C:(39>60(48?914(5510((-36((.((849;964:))).)))).).(-(,((()))).
@M00689:251:000000000-CJTJ5:1:1101:27873:11409 2:N:0:12
CGACGGCCATGCACCACCTGTACACCAACCACAAGGGAAACTACATCTCTGCAGCGATCTGGTGTATGTCAAGCCCAGGTAAGGTTCTTCGCGTTGCATCGAATTAATCCACATGCTCCGCCGCTTGTGCGGGCCCCCGTCAATTCCTTTGAGTTTTAGCCTTGCGGCCGTACTCCCCAGGCGGGGCGCTTAATGCGTTAGCTACGACACAGAGGCCGTGGAAGACCCCTACACCTAGCGCCCACCGTTTACGGCATGGACTACCCGGGTATACAATCCTGGAGGCC
+
GGGGGGGGGGGGGGGFGGFGGGGGGGGGGGGGGGGGGGGGGGGGGGGGGGGGGGGGGFGGGGGGGGGGFGGGGGFGGGGGGGGGFGDGGGGGGGGGGGGGGGGGFFGGGGFGGGGGFGGGEGGGEGFFGGGGGGCECEDGGGGGCC<EFGGGFFFGCGGFFFF@5AFA>@AAFB*>FFGD>DF@(26>96?15<FFFF?FFFA:5?:996:2:BF??>BB>?BB:???D9F0((9?B?B>;@003(4,4(84:?F62733:7B:?0(-666).))44(,-)(.((((
@M00689:251:000000000-CJTJ5:1:1101:24004:11418 2:N:0:12
CGACAACCATGCACCACCTGTACACCAACCACAAGGGAAACTACATCTCTGCAGCGATCTGGTGTATGTCAAGCCCAGGTAAGGTTCTTCGCGTTGCATCGAATTAATCCACATGCTCCGCCGCTTGTGCGGGCCCCCGTCAATTCCTTTGAGTTTTAGCCTTGCGGCCGTACCCCCCAGGCGGGGCGCTTAATGCGTTAGCTACGACACCGAGGCCGTGGAACACCCCTACACCTAGCGCCCACCGTTTACGGCCTGGCCTCCCCGGGTATCCAACTCTGTCGTGCCTTTCCTT
+
GGGGGGGGGGGGGGGGGGGGGGGGGGGGGGGGGGGGGGGGGGGGGCFGGGGGGGGGGGGGGGGGGGGGGGGGFGGGGGGGGGGGGGGGGFGGGGGEGGGGGGGGGGGGGGF8EC9FAFGEGGGGEGGG?EGGGGEGGGGEGDGFGFGGFGGGGGGGGEFFFFCEEBAAF=5=A).:E@GGFF>>B0((4><1<AAF>324<A>)46?>330(-39BB6>9962((4<47/)34:C04)4,4B((-8,3(4()(2,(411((5(2:((-((())5))((.---)(((,,)-))-))
@M00689:251:000000000-CJTJ5:1:1101:25013:11420 2:N:0:12
CGACAGCCATGCAACACCTGTACACCAACCACAAGGGAAACTACATCTCTGCAGCGATCTGGTGTATGTCAAGCCCAGGTAAGGTTCTTCGCGTTGCATCGAATTAATCCACATGCTCCGCCGCTTGTGCGGGCCCCCGTCAATTCCTTTGAGTTTTAGCCTTGCGGCCGTACTCCCCAGGCGGGGCGCTTAATGCGTTAGCTACGACACAGAGGCCGTGGAAGACCCCTACACCTAGCGCCCACCGTTTACGGCATGGCCTACCAGGGTATCTAAACCTGGCTGCCCCTTCCC
+
GGGGGGGGGGGGGGGGGGGGGGGGGGGGEGGGGGGGGGGGGGGGGGGGGGGGGGGGGGGGGGGGGGGGGGGGGG@FGGGGGGGGGGGGGGGGGGGGGGGGGFGGGGGGFGFGGGGGGGGGGGGGGGGGGGGGGGDGGGGEGDGGGFGGFGGF?EFFGGGFAFFFFFABBFFFDFC@C@DDFD@B69,36>B:>ADFF14<?D244161,4?1(42::;>BF67<3?F6797(.:D:8.59>3((4(71?2:)(4791:2(().(4),8?:23)).5)(((.((.((((((.(((
@M00689:251:000000000-CJTJ5:1:1101:24922:11422 2:N:0:12
CGACGGCCATGCAACACCTGTACACCAACCACAAGGGAAACTACATCTCTGCAGCGATCTGGTGTATGTCAAGCCCAGGTAAGGTTCTTCGCGTCGCATCGAATTAATCCACATGCTCCGCCGCTTGTGCGGGCCCCCGTCAATTCCTTTGAGTTTTAGCCTTGCGGCCGTACTCCCCAGGCGGGGCGCTTAATGCGTTAGCCACGACACAGAGGCCGTGGAAGACCCCTACACCTAGCGCCACCCGTTTACGGCACGGGCAACCAGGGTATCTAAACCTGGACGCCCTGTAT
+
GGGGGGGGGGGGGGGGGGGGGGGGGGGGGGGGGGGGGGGGGGGGGFGGGGGGGGGGGGGGGGGGGGGGGGGGCGGGGGGGGGGGGGGGGGGGGGGGGGGGGGGGGGGFGGGGGGFGFGGGGGGGEGGGGFGGDDGGGGGGGGGGGFGGAGGCFGDGGGFFFFEFFFFFF>@FFBCFGD4DFFFFFF>99BF?DF>BF:<?:4).469>1,8:?F(-11;>6:2.418?9/<(:?C(,5(4;F1((,(4((2<?602((,(((-4011:B032))6))(4,.(((,,(-3.).)
@M00689:251:000000000-CJTJ5:1:1101:10048:11450 2:N:0:12
CGACGGCCATGCATCACCTGTACACCAACCACAAGGGAAACTACATCTCTGCAGCGATCTGGTGTATGTCAAGCCCAGGTAAGGTTCCTCGCGTTGCATCGAATTAATCCACATGCTCCGCCGCTTGTGCGGGCCCCCGTCAATTCCTTTGAGTTTTAGCCTTTCGGCCGTACTCCCCAGGCGGGGCGCTTAATGCGTTAGCTACGACACAGAGGCCGTGGCAGCCCCCCACACCTCACGCCCACCTTTTACGCCCTGGCCTCCCCGGTTTTCTATCCTCGCTCCTCATCTTT
+
GGGGGDGGGGGGGGGGGGGGGGGGGGGGGGGGGGGGGGGGGGGGGGGGGGGGGGGGGGGGGGGGGGGGCBFGGGFGGGGGGGFFFGGGGGGDGGG@FGCCEGGGGGGGGGGGGGCEFAFGCCEGGEFG8DBE+=EGGGGGGGGGGFCCFGG7ECGFFG*BFF@*:>BF2):>D9CEE20*/5@>1(-(461:AAA>96446)648(41(3:((.(-3(,,-(.-(236C))4,4D1(((.403(-3()4)-)-((,(,4(.)(.::34((,()--)-.))-(((((.))-.))
@M00689:251:000000000-CJTJ5:1:1101:15608:11453 2:N:0:12
CGACAGCCATGCAGCACCTGTACACCAACCACAAGGGAAACTACATCTCTGCAGCGATCTGGTGTATGTCAAGCCCAGGTAAGGTTCTTCGCGTTGCATCGAATTAATCCACATGCTCCGCCGCTTGTGCGGGCCCCCGTCAATTCCTTTGAGTTTTAGCCTTGCGGCCGTACTCCCCAGGCGGGGCGCTTAATGCGTTAGCTACGACACAGAGGCCGTGGAAGCCGCCTACACCGAGCGCCCCCCGTTTCCGGCATGGACTACCCGGGTATCCAACCCTGGCTGCCTGTTCT
+
GGGGGGGGGGGGGGFFGGGGGGGGGGGGGGGGGGGDGFGGGGGGGGGFFGGFGGGGEGGGGGGGGGGGFGGGGGGGGGGGGGGGGGGGGGGGGGGGGGFFGFGGGGGGDGGGGGFFFGDEDEGGEDGGDGGGGGGGGGGCDCCGFFGGFGFGGGG,?E?AFB@CEFB58AAD9B;@CAFC>D2@@>F>BF?:9442316(0>A2<:B6((((,.28:0(-91281:(49*7:>?F((490(5-((-43:?).3;>F(4:).527?0(3(-(,).),((-(,(4(,(())).6-
@M00689:251:000000000-CJTJ5:1:1101:22490:11478 2:N:0:12
CGACGGCCATGCATCACCTGTACACCAACCACAAGGGAAACTACATCTCTGCAGCGATCTGGTGTATGTCAAGCCCAGGTAAGGTTCTTCGCGTTGCATCGAATTAATCCACATGCTCCGCCGCTTGTGCGGGCCCCCGTCAATTCCTTTGAGTTTTAGCCTTGCGGCCGTACTCCCCAGGCGGGGCGCTTAATGCGTTAGCTACGACACAGCGGCCGTGGAAGACCCCTACACCTAGCGCCCCCCGTTTACGGCCGTGACCACCAGGGTACCCAATCCTGGCCGCCCTTTCCT
+
GGGGGGGGDCFGDGEFGGGGGGGGGGGGGGGGGGGGGGGGGGGGG<FGGGGGGGGGEFGFGGGFGGFEFGGGGGGGGGGGGGGGGGGGGGGGGGGGGGGGGGGGGGGGGGGGGGGGCGGGGGGGGGDF8=C8CEGGGGGGGGGGFFGFFGCDFFGGFGGFFFFFF=AFFFA242CBGFGDF@9@B9>>>>:B<DA2;:???F><71:>-4(4(4-4>BFFB0)4(3?<G*),(4F?0.42>F1(3;F:74(6:060((-3:)42<B,13.(,)..-(4:)),3(-3(,(())-5
@M00689:251:000000000-CJTJ5:1:1101:7257:11487 2:N:0:12
CGACGGCCATGCACCACCTGTTTTCTCCCCTTTCGCCCACGACGTTCCCGCCGCCTCACCAAAATGTCAAGCTCTGGTAAGGTTCTTCGCGTTCCCTCGAATTAAGCCCCATGCTCCGCTGCTCGTGCTGTCCCCCGCCACTTCCTTTGAGTTTTAGCCTTGCGGCTGTACCCTCCAGCCGGCGCCCTTAATTCGCTAGCTTCGGCACGGCAGCATCTTACCCCACACACCTCGTGCCCATTGTCTCCGGTTGGCGCTTCACGTGTATCACTACCCGTCCCCTCTTGTTTTTTGT
+
C@+@:FFGGFGC,,CECFE<CCFF,,C,6BC,C<B,8@:EG7+++,C<9,+C+66,8CF<,94EEFF9,:<E8EFF8E,,C,CFFA<,++6@E7F,C,+6,=D,84E,++8,,@,8D+++6CE8+6,@+@=9,A8B6+3@;+EC+=+?+5@5EGEA*,*+4*)))-)):;?***((4(*2)5(.,2((33.)))((,3(4A)),,(,,-((--((..))).(,,(,((*7>(,,1(4(()(*).)-)-((-(-((,,4((),((((()-.)))((((,-((.,4())))((---.
@M00689:251:000000000-CJTJ5:1:1101:5420:11507 2:N:0:12
CGACGGCCATGCAGCACCTGTCACCTTGTCCCCGAAGGGAAAACTTGATCTCTCAAGTGGTCAAGGGATGTCAAGACCTGGTAAGGTTCTTCGCGTTGCTCCGAATTAAACCACATACTCCACCGCTTGTGCGGGCCCACGGCCATTACTTTGAGTTTCAGCCTTGCGGCCGTACTCCCCAAGCGGGAGCGTCAATCCGTTAACTCAAGCACTGAAGGGCGGAAACCCCCAACACCTACGCACACACGTGTTACGGGTGGGACTCGACGGGTACAGATACAGCGGCGCTCTGATT
+
CGEGGGGCFGGGGGGGGGGFC@A<<9,C<<F<F@ECB:7CFG@,,C9C,C,6<CF9EFC<,CBEGC:ECFBEA@CFFEFFF,<<==EC<DCCF>:F7++9,98+BE?EA9FEB8>=DFCC,98@BC=4@48==CCE=>61++++3A=28+9,,@?E7E9BFFCF5@5))00/-)/-<3C56((((0(((((.(/,))/(/)6(/))).52::)(.))((--((1((((*/)-(,1((((-()-(.((-(((.)-(4(((((,(,,((-7(((-)-)6))))-)-((-((((-)).
@M00689:251:000000000-CJTJ5:1:1101:7053:11512 2:N:0:12
CGACGGCCATGCATCACCTGTACACCAACCACAAGGGAAACTACATCTCTGCAGCGATCTGGTGTATGTCAAGCCCAGGTAAGGTTCTTCGCGTTGCATCGAATTAATCCACATGCTCCGCCGCTTGTGCGGGCCCCCGTCACTTCCTTTGAGTTTTAGCCTTGCGGCCGTACTCCCCAGGCGGGGCGCTTCATGCGTTAGCTACGACACAGAGGCCGTGGAAGACCCCTACACCTAGCGCCCACCGTTTCAGGCCTGGACCACCGCGGTTTCCAATCCGTCCTCGCTCTTCC
+
GGGGGEEGGGGGGGGGFGGGGFGCGGGGGGEGGCFFFFGFGGGGGFGGGGGGGGGDEGGGGGGGGCFGFGGEGGGGGGGFGDGGGGGGGGGGGGGGGGGGGF@EFGFGGGGGGGEGGGDEGGCGGGGG=EE6>EGGGGGGGD+DFFGGFFBEGGGGGG>FFFFFFBABBBF9A>CEGFCD>=(,:0;4603()<4<B?B:6AFBF?(7(2,387(8123(-()(,4.:C7).47>2():99E>013(,4>B)--3()((((((4(-(-(-(-)))))(((,((()(((((5))
@M00689:251:000000000-CJTJ5:1:1101:7038:11522 2:N:0:12
CGACGGCCATGCATCACCTGTACACCAACCACAAGGGAAACTACATCTCTGCAGCGATCTGGTGTATGTCAAGCCCAGGTAAGGTTCTTCGCGTTGCATCGACTTAATCCACATGCTCCGCCGCTTGTTCGGGCCCCCGTCAATTCCTTTGAGTTTTAGCCTTTCGGCCGTACTCCCCAGGCGGGGCGCTTAATGCTTTAGCTACGTCCCATATGCCGTTGCACTCCCCTCCCCCATCCGCCCCCCATTTACGGTCTTGCCCCCCATGTGATCCAATCCTGTGCGCCTTTGTTTT
+
G=@F7@@FFGEGGFFEFGGGGFGFFGFGGGEF@EC<BC,6FF,F<,CFGG<FFDDC6CFFE9F,A<AEGG9@,CFF<CFEFCE,?EFGGD,=BFG7FCEG>8+@C=,CFE,@,EEFCAD=EECC+@+@,@+++@@@EGDCC81?EF7CFF+73EFGG,+8CFF*>)):A):=>DE0?=49*5((6(6(7;:0)).4))6)45>AB0(431)),).65(-(((,))..3**),8:D((.1(370-21((-.)4((((,)6)()-,60,()))))-.)),())-))-((((.-)(((
@M00689:251:000000000-CJTJ5:1:1101:5412:11524 2:N:0:12
CGACGGCCATGCAGCACCTGTCACCTTGTCCCCGAAGGGAAAACTTGATCTCCCAAGTGGTCAAGGGATGTCAAGACCTGGTAAGGTTCTTCGCGTTGCTTCGAATTAAACCCCATACTCCACCGCTTGTGCGGGCCCCCGTCAATTCCTTTGAGTTTCAGCCTTGCGGCGGTACTCCCCAGGCGGAGTGCTTAATGCGTTACCTGCATCCCTGAAGGGCGGAAACACTCCAACCCTTAGCCCTCCTCGTTCAGGGGGTGGACTACCAGGGTAGCACACCCTGTCTGGACTTTTT
+
GGGGDGGGGGGGGGGGGGGFFE6C@C<CFGGGD:CCFGDGGGF<C,<C@FGC,CDFGGGGEG,CF@C8,,::FFEAFE8FEFFCEFG,AEBE8B:F=@==EFGF>E+CBED,+44=8?+E?FF8+6@C?D,9CE=CGD==CD6@DFFG+<CFA@+@FGFA9>55*))1):)(/(/1=;F*21((171:(()/79))64331-(64)8().,2)).,5086((,(,((.*27)(.*41(.)))4(,,(.(,-(,))((---6(()(.3.,2(.((,)).(4-,4)))-().)))-)
[truncated: 38,949,318 more chars]
