# Supplementary material for: The cloacal microbiome of a cavity-nesting raptor, the lesser kestrel (Falco naumanni)
Source: PeerJ. 2022 Oct 6;10:e13927. doi: 10.7717/peerj.13927 (PMC9548316; doi:10.7717/peerj.13927)
Supplement: Supplemental Information 12 [file peerj-10-13927-s012.gz › gri-Y10.R2.fastq]

@M00689:251:000000000-CJTJ5:1:1101:7418:2013 2:N:0:8
CTACAACCATTCTACACCTTTGTTCGCTTCTATTCCTACCTCGTCACACTTTCATCCTTCTACTACGTCCATTTCAACGCCAGTTAATTTTCTTCCCGTTCCATCCTATTCACCCACATCCTCCCCCCCTTTTCCGTCCCCCCTTCATTTCCTTTGATTCTTCATCTTCCGTCCTTACTCCCCATCCTCCGTCTTTAACCTGTTACCTCCCTCCCGCAAGGTGTCTACTCCTCCCCCCTCATTTTCCCCCCGTTTCCCTCTATGTCTCCCTTGGTTTTTCATTCTTTCCTCCCTT
+
D,6;E,686C,;,;C,,;C,C,C,C,@C6,6,<6,6C,@C,C,CC,,,BF,EF,EEF,6,,,55,<,6,B,C,5B<,,,8+++:C,,,59,4C54,4,==,,,,C,,,99,,,9>,=,=,,2@D,@>++6@8A,@C4,61=?8+0*6+53+,7@=7+33+5;*;*2;C**))5))5,)+5:==5)))**0)01:>**3***3:C5**:*-)))):)-)(0(*(.07**+;6*05*(..77(+))))))((((-,(..))(())))).-4((-((5((((()))))))))))((()
@M00689:251:000000000-CJTJ5:1:1101:9975:2188 2:N:0:8
CGACAGCCATGCACCACCTGTACACCAACCACAAGGGAAACTACATCTCTGCAGCGATCTGGTGTATGTCAAGCCCAGGTAAGGTTCTTCGCGTTCCATCGAATTAACCCACATGCCCCGCCGCTTTTGCGGGCCCCCGTCCATTCCTTTGAGTTTTAGCCTTCCGGCCGTCCCCCCCAGGCGGCGCGCTTAAGGCGGTAGCTACGACACAAGGGCCGTGGAAGCCCCCGCCACCTAGCGCCCACTGTTGACGGAAGGGCAAACCAGGGGATCCAAACAGTGCGCAACGGTCCGT
+
CFDFCEF@CEGGFFCDDFFCFEGGGEFGGGGGGFGF><FEGFFGF,C6@@FGCGGC7FFFFFFCFDGCFG,B<F,4BFDDGEG?F:EF<;FFCFG,EE;4,@FG,CF,FF+@+@44,@8+==C+>E+=9=EE>ECCEEGE=+@C775C97B;3@F7=;0=9AE*:A5>84:)))0:E@<:=<16(.((((4(4)5(((-2().).30((27(((-4<;361,)(,((-9)),,(1(.5:(()(-3(.4))))-1((,1,11(4:13((((,(((,))((().5(((((,(--((.
@M00689:251:000000000-CJTJ5:1:1101:12704:2205 2:N:0:8
CGACAGCCATGCATCACCTGTACACCAACCACAAGGGAAACTACATCTCTGCAGCGATCTGGTGTATGTCAAGCCCAGGTAAGGTTCTTCGCGTTGCATCGAATTAATCCACATGCTCCGCCGCTTGTGCGGGCCCCCGTCAATTCCTTTGAGTTTTAGCCTTGCGGCCGTACTCACCAGGCGGGGCGCTTAATGCGTTAGCTACGACACAGAGGCCGTGGAAGACGCCGACACCGAGCGCCCGCCGATGACGGGAAGGAGTAGCAGGGGGTAAAAACCGGGGTCCCGGGCACAG
+
<46@FCEFGGGGGGGGDED,;CEE<F<FECFGGCE876CFGGGGF9FFFFGGG<FC7FFEAABFEDFCFGGCFCGGF,BFGCCG,EB<?EFGGGE7FFDDE@E,44A@DF@GD,4E9=6C8ECE+@=8=8CE8C>8===+=CED7==+==+@D7332@7=?A*>558558/:>4;*=-975>9@0147>021.))62,((,))4)(-34(22::::BB92(3),(.(()/7(3-*(-12(67(((,4(,,)),-(-((3(((.).--:61((((.))(-(((((((((,((-(4(
@M00689:251:000000000-CJTJ5:1:1101:9472:2272 2:N:0:8
CGACGGCCATGCAGCACCTGTGTTACGGCTCCCTTTCGGGCACACCCCCATCTCTGAGGGCTTCCGTACATGTCAAGGGTAGGTAAGGTTATTCGCGTTGCATCGAATTAATCCACATCATCCACCGCTTGTGCGGGTCCCCGTCAATTCCTTTGAGTTTTAGTCTTGCGACCGTACTTCCCAGGCGGAAAACTTAATGCGTTAGCTGCGGCACTGCAGGGGCCAACACCAGCAAACCCTGGCTCTCATTGTTAACGGGTGGGGCCAACCGGGGCGCAAATCCTGGCCGCACTGG
+
GGEGGDGGGGGGGGGGGGGFGGGGGGGGGFGGGGGCFFGGGCGGGGGGGGGGFGGGAFFGGGFGGGGGG,EAFGGGGGEGFEGGFDGGGFGGGGFGGGGCEGGG7=F@FCG9AFFGDGG9FDFGGGGGGGGGGGGGDCGGGGGDDAGGAGGGGGGF>FGFFF5;;E@=CB=5=AD>C@CFF:35=BF>2(.63;CECEFF;@;;;CFA41;99>??))8799(((,(47C),.8<((((((0((4())-)-).)).46(-(,4(((((((-79(((-(-4).,).(,(--(30,(
@M00689:251:000000000-CJTJ5:1:1101:12464:2334 2:N:0:8
CGACGACCATGCATCACCTATAAAGCGGCCCCTTGCGGGGAAGGAATATTTCTACTCCGGTCCACTCCATTTCGAGCCCAGGTAAGGTTCTTCGCGTTGCGTCGAATTAAACCACATGCTCCACCGCTTGTGCGGGCCCCCGTCAATTCCTTTGAGTTTCAGCCTTGCGACCGTACTACCCAGGCGGACTGCTTAACGCGTTAGCAACGGCACGGCGGGAGGGGGGACGCGACAGCAAAAACAGGCAACGGTTAGGGCGAGGAATACAAGGGGATGAAAACCAGGCGGGGCCGGG
+
FB@CCEFGD@EFCFFDFF,FFGFFFEGG@8FEFFGF@FFFGGGDGG8FGGGGGGGGGGGGGGGFGCFGGFGGGGGFEEGGGGBGGGGFFGGGGGCFFCEGGGGDGGGGGGGG=FFGCDFDFFFGGGGEGGCFDCGDC@DGGGEGGFDC6D>,>CGGGGFFF8?(77@32>676777*);>F412(-9B002?9:<<<:;B121:A)689090(-426BF9((-9B03,))0((-)(((..(.(4(,3(14(4(((444(-(--()).)).((,9(((.62<1(.1,(,-4((-(,
@M00689:251:000000000-CJTJ5:1:1101:10479:2433 2:N:0:8
CGACGGCCATGCATCACCTGTACACCAACCACAAGGGAAACTACATCTCTGCAGCGATCTGGTGTATGTCAAGCCCAGGTAAGGTTCTTCGCGTTGCATCGAATTAATCCACATGCTCCGCCGCTTGTGCGGGCCCCCGGCAATTCCTTTGAGTTTTAGCCTTGCGGCCGTACTCCCCAGGCGGGGCGCTGAAGGCGTTAGCTACGACACAGAGGCAGGGGGAGACACGGACACCGAGGGACCAGCGTGAACGGAATGGAAAAAAGGGGGACCAAAACCGGGCGGGTAGGGAGCG
+
EB@F@CCB@,C@<CEAEA<6;@C<C,DFFFFGGGGF@EFGGGFCFCFCFGEFGGGGGFGFGGAFFGGGFFGGGGFGFGG=FGGG9CECC=FFEC:F@FDFBFGEDFGFF,C@F=4,,9=CEEECC+A6DFGGGGBBEEC+9DG7CFCFF7BFGA:,+;CBC>@EFA@)7@(825;=568CF2666>-440(4>)283-6?:)655:?3((.8?:623((4,(.42412*)0,(4<;99(71),-(.-,((()42(4(5:))).(-(,4>B2(((.,.4(-47-(4((--43(-((
@M00689:251:000000000-CJTJ5:1:1101:10488:2448 2:N:0:8
CGACGGCCATGCATCACCTGTACACCAACCACAAGGGAAACAAGACCCCTGCAGCGATCGGGCGCATGCCAAGCCCAGGCAAGGATCGTCGTGCTGCATCGAATGAATCCAAATGCACGGCCGACCGTTCGGGCGGGCGGCAATGACTTCGATTGTGAGCCTGCCGGCCGGACGTCCGAGGCGGGGCGCTTACTGCGTTAGGTACGTGACAAAGGCAGGGGAAAGAGCGCACAGGCAGAGAGAGCAGGTTAAGGGAGGGAGGAGAGAGGGAGAGAAAGAAGGGAGAGACGGATGG
+
F=:@+:@@@6CC<<,6,;,6CF@C6CFC,,8DEFF,,;,66,C,,,,,,99,B@,+6,66B6+7+6,C,,5=A@,,,9,+BEDF4,4+9,++@++,44=@B888,8EA5,C6E,,,4,++6+3+++6+45BCED5**:5*):*9*+;+:+*/+<*000*)7).(((,((4(-76((*,173-(,2((4(-(-.64),((((,64),,((-.-.1(((((4132(.((4))0(4(*(.(-(,),(4).(())-).(4<2,((-4(.((,,,,,4((8((,((.(.4(,4,461(((
@M00689:251:000000000-CJTJ5:1:1101:17270:2506 2:N:0:8
CGACAACCATGCATCACCTGTACACCAACCACAAGGGAAACTACATCTCTGCAGCGATCTGGTGTATGTCAAGCCCAGGTAAGGTTCTTCGCGTTGCATAGAATTAATCCACATGCTCCGCCGCTTGTGCGGGCCCCCGTCAATTACTTTGAGTTTTAGCCTTGAGGCCGTACTCCACAGGCGGGGCGCTTAATGCGTTAGCTACGAAACAGAGGCCGTGGAAGACCCCCACGCCGAGCGCACACCGTATAAGGAAGGGACAACCAGGGTAGATAAACAGGGGGGCGCAGGACCG
+
E=:@FEFEGCGFCCF@CCF<CDDFEGGGEBCFGGGFGGGGGGGGF@EFGGGCEG8FEDFFFFE@EGEF@BFF<EA,ECDFEEGGGA<F9FECEFGFGFD4>EFGDEEC,,C,A8C8,=ACECE+CEFGG8=E>CEEE8=6?DGC+;DD+2=EG@:7CDF+;5@5*:8CFFFA))*1,8DGA)//(,971,((-.<22((-8)-.,4:((4??,.,4((((-8)17((,*)0(((1((-(-()((((4.(..).,).40,(,,((,-.(-.,(.)----),4(((,((,44(((--
@M00689:251:000000000-CJTJ5:1:1101:17263:2523 2:N:0:8
CGACAACCATGCATCACCTGTACACCAACCACAAGGGAAACTACATCTCTGCAGCGATCTGGTGTATGTCAAGCCCAGGTAAGGTTCTTCGCGTTGCATCGAATTAATCCACATGCTCCGCCGCTTGTGCGGGCCCCCGTCAATTCCTTTGAGTGTTAGCCTTGCGGCCGTACTCCCCAGGCGGGGCGCTTAATGCGTTAGCTACGACACAGAGGCCGTGGAAGACCCCTACACCAAAGGACCACCGTTTAAGGGAGGGACGACCCGGGGAACCAGAAAGGGGGGGGCAGGGCGG
+
GEEFGGGGGEFFFGGGFGGAFFGFGFGGGGGGGGGGGGGGGGGGGGGFFGCEGGFGGGGGGGGGGGGGGGGFGGFGGGGGGGGGFGGGGGGGGGGGGGGGGGGGGGGGGGGGGFFGFGFGGDGGGGGGGGGGGG8BG8C+=DGGGFFGFDDGFG,ECFFFFFFEFBFFFF2@=5A4FDGGF=2>@@BB>7:?A9<418:?:)668<BB;>18:?24(2(-,(5<((4(**0,4(9((((((0((,(3(421).4(2,7>134>6((,-726(((.((()(.2((4((((44((((
@M00689:251:000000000-CJTJ5:1:1101:10957:2597 2:N:0:8
CGACGGCCAGGCAACACCTGTACACAAACCACAAGGGAAACTACATCTCTGCAGCGACCTGGTGTATGTCAAGCCCAGGTAAGGTTCTTCGCGTTGCATCGAATTAATCCACATGCTCCGCCGCTTGTGCGGGCCACCGTCAATTCCTTTGAGTTTTAGCCTTGCGGCCGTACTCCCCAGGAGGGGCGCTTAATGCGGTAGCTACGACACAAAGGGGGGGAGAGACCGGAAAAGCAAGCGCCGACCGTTTACGGCCGGGACGACCAGGGGAAAGAAAACTGGGAGGAAGGGCGAG
+
F=:@++=86,<:,;:C@:E6;<CCC@FFE<FFGGGFCFFF<,E<F,EFFFGEFG@::7F+EEBF:C<FCEFGF@FFFGGFGGGG<=FFFGCCEC=CEG;FGGGG7FGEEFGGF84>,,+6A+6+66@DFAEGEEB+6,=5=DED++BFF?=DG=,,+7;BF8EEB9AA):7@=(*(,-2*/(-502(60(,/9)6)((-(,.)))-4411((,.4((((-((4(240()1),.(1((.(((.(--(4((.444((-(-4-,-2(,4::<-,(.(..((()).,((3-.(-,(,((
@M00689:251:000000000-CJTJ5:1:1101:15186:2670 2:N:0:8
CGACAGCCATGCAACACCTGTACACCAACCACAAGGGAAACTACATCTCTGCAGCGATCTGGTGTATGTCAAGCCCAGGTAAGGTTCTTCGCGTTGCATCGAATTAATCCACATGCTCCGCCGCTTGTGCGGGCCCCCGTCAATTCCTTTGAGTTTTAGCCTTGCGGCCGTACTCCCCAGGCGGGGCGCTTAATGCGTTAGCTACGAAACCAAGGCCGGGGAAGACCCCTAAACCTAGCGACCAGAGTTTACGGCAGGGACAACCAAGGGAGCCAAACCGGGCCGGCCGGGTACG
+
GEDFEGGGFCFFCGGCCFC@FEGDFFGGGGGGGGGGGGGGGGGGGGGGGGGGGGGGGGGGGGGGGGGGGGGGGGGGGGGGGGGGGGGGGGGGGGGGGGGGGGGGGGGGGGDGGGCFDFDGGEGGGGGGGGGGGGGGGGGEGGGGGFGGFGGGF,,@CFGFAA@EFFAF=BAADBEE>AGGF2529B;B>086A2<<031:?2)-,48((((((.:8?B(3026?(.80**7(427(...3(.3>(,,-5.6)-4(-(-90((,(-((4:(1(((.8(4(-16(((-1((((-()(
@M00689:251:000000000-CJTJ5:1:1101:19070:2703 2:N:0:8
CGACGGCCATGCACCACCTGTACACCAACCACAAGGGAAACTACATCTCTGCAGCGATCTGGTGTATGTCAAGCCCAGGTAAGGTTCTTCGCGTTGCATCGAATTAATCCACATGCTCCGCCGCTTGTGCGGGCCCCCGTCAATTCCTTTGAGTTTTAGCCTTGCGGCCGTACTCCCCAGGCGGGGGGCTTAATGCGTTAGCTACGCCACAGAGGCCGTGGAAGACCCCCACACATAGCCCCCACCGGTTACGGCCGGGAGTACCAGGGGGACGAAACAAGGCGGCCCGGTCTCG
+
GGFGD@FGGGGGGGGGGGG<EFFGGFEFFEGGGGFFEGGGFGCGG<9FEF<A<C8F+CFCFGGGGGGEFFCFCFFFGCGEF<FGEEGGGGC@EFF@EGGG8EC8+FFGFGG8,@EG@AFC>EC++=D=?DEEGGG6@GDCD+@C7+BFFGD,@;7A=ED>9AEEE>ABBA)/624(A@F*6@@F@((,((,:2<2),2((469<)((,9:(.::?(4;(((().4(4(1179(,*).-))(.2((89(,,()4?34(-31(-())64<0((40(-,,((((.((((,(((,,()(
@M00689:251:000000000-CJTJ5:1:1101:7371:2848 2:N:0:8
CGACGGCCATGCAACACCTGTACACCAACCACACGGGACACTACATCTCTGCAGCGATCTGGTGTATGTCAAGCCCAGGTAAGGTTCTTCGCGTTGCATCGAATTAATCCACATGCTCCGCCGCTTGTGCGGGCCCCCGTCAATTCCTTTTAGTTTTAGCCTTGCGGCCGTACTCCCCAGCCGGGGCGCTTAATTCGTTACCTAGGACACAGCGGCCTGGGACACCCCCTCCCCCAAACCCCCACCGTTTCCGTCCGGGACTCCACGGGTACTAATACCTGGCCGCCCGTGCCTT
+
GGEEGDGGGGFFF9EFEGGGGAFGGG<EGEGGG,C:BC+6FF@F8<FEFGF<,CFB@FGC<F54A6C?FGFGGGGGFG7F<<F8?FFFGGDGGG7@:5DD>,,>DFC<AE<EC8,>;E+8C64846AF?8E>+1CEGEDED>6;;BFFFG7,@DFGGF*1@F5)89=5>@B@?29>FF2*)6(3262((4:():)),8:6(.4))()50:(((-(40((-47(((-(49)0((,)(,,(((7(,(,4(4().6)(((,,(-(.4,((42,3,)))))6)))(((((,-(-((()-
@M00689:251:000000000-CJTJ5:1:1101:19656:2918 2:N:0:8
CGACGGCCATGCAGCACCTCGACTCAAGTCCCTTGCGGGAAGTCTCTGTTTCCAAAGATGTTCTTAAGCCGTTCGAGCCCAGGTAAGGTTCTTCGCGTTGCGTCGAATTGAACCACATGCTCCACCGCTTGTGCGGGCCCCCGTCAATTCCTTTGAGTTTCAGCCTTTCGACCGTACTCCCCAGGCGGCATACTTAACGCCTTAGCTCCGGCACGAACCAAAGGAATGGCACACACCAAGTAAGCAGAGGTTAGGGCGGGGACAACCAGGGTAACAAAACCGGGCCGGCCTTGC
+
GECFDDGGGGGGFGGGGGGGGGGGGGGGGGGGGGGGGGGEGGGGGGGGGGFFGGGGGGGGGGGGGGGGGGGGGGGGGGGGGGGGGGGGFGGGGGG:FGDGDGGGEEFGCCFGGGGGGGGGFFFFGGDGGGGGGGGDC+C7CDGGGFDFFFFGGGGF>>FFF>EFDDB*>@DFFBDBG2C4)6;1(1:B002=E>FFFFF(((,449)-5:((((,301(.4?(.3:04DD)526D?(3:2)*.)))(.((.1)4:0(,(4603,8:(43:?((()).(2(4((4(-99;(().(
@M00689:251:000000000-CJTJ5:1:1101:19010:2963 2:N:0:8
CGACGGCCATGCAACACCTGTACACCAACCACAAGGGAAACTACATCTCTGCAGCGATCTGGTGTATGTCAAGCCCAGGTAAGGTTCTTCGCGTTGCATCGAATTAATCCACATGCTCCGCCGCTTGTGCGGGCCCCCGTCAATTCCTTTGAGTTTTAGCCTTGCGGCCGTACTCCCCAGGCGGGGCGCTTAATGCGTTAGCTACGACACCAAGGCCGTGGAAGACCCCTACACATAGCGCCCACCGTTTACGGCATGGCACACCCGGGGAACCAAACCTGGGCGGCCCGGGC
+
GEEGGGGGGGGGGGGGGGGDGGGGGGGGGGGGGGGGGGGGGGGGGGGGGGGGFGGGGGGGGGGGGGGGGGGGGGGGGGGGGGGGGGGGGGGGGGGGGGGGGGFGGGGGGGGGGGGGGGGGGGGEEGGGGGGGGGGGGGGGG7CFGFGGFGGGF9CFFGGFFFEFFFFFF=@FF2@BGD*:?9=:2>9>BB::9).),48?1:><716((,((.,14?9;B;B2((,(,1*0((.*)-).0(04(2((.,5()-423(31((,(((((-7(4((-(46:1((.3(-30((,(((
@M00689:251:000000000-CJTJ5:1:1101:16323:3024 2:N:0:8
CGACGGCCATGCATCACCTGTACACCAACCACAAGGGAAACTACATCTCTGCAGCGATCTGGTGTACGTCAAGCCCAGGTAAGGTTCTTCGCGTTGCATCGAATTAATCCACATGCTCCGCCGCTTGTGCGGGCCCCCGTCAATTCCTTTGAGTTTTAGCCTTGCGGCAGTACTCCCCAGGCGGGGCGCTTAATGCGTTAGCTACGACCCAGGGGCCGTGGAAGAACCAGACACCTAGCGACCACCGTTTACGGCAAGGAATACCAGGGTAGCAAAGACGGGGGGGCACGGCTGG
+
F=:@@CCFCEDDCDDFEFF<CEFGGGGGGGEGGGGFGGGGGGGGGFGFFGFFGFGGGGGGGGGGGGGGFFGGGGDGFFGFGGFGEFGGGGGCEFFGGGGGGFGGGGGGGGFFGGCE=,=CCCEGEEDGGGGGGGEECEC1:C>E9+?FF7D,@@,@<DFFFFEBEFF@):-:;*07C=FDF253>999(420644)--4:?FA<7261(-..(--,(2(49:?:((.4**0331*(..(-(599(438120)4<6((4:(..,6),.46(,-)-645(.((-1(90(((-3(,(,
@M00689:251:000000000-CJTJ5:1:1101:12984:3072 2:N:0:8
CGACAGCCATGCAGCACCTGTACACCAAACACAAGGGAAACTACATCTCTGCAGCGATCTGGTGTATGTCAAGCCCAGGTAAGGTTCTTCGCGTTGCATAGAATTAATCCACATGCCCCGCCGCTTGTGCGGGCCCCCGTAAATTCCTTGGAGTTTTAGCTTTGCGGCCGTACTCCCCAGGCGGGGCGCTTAATGCGTTAGCTACCAAACAGAGGCAGGGGAAGACCCCGACACACACAGGAAACCGTGTAAGGAAGGGAGGAACAGGGAGACGAAACAAGGCGGGCGGGGTAGG
+
FCC@FCFFDEGFCEF<CFC<E<C<CFGG,,CFGGF?:CEGECF,E,C,CDECG8EFG<FGGGGFDD9A,,CCFGCFGCC5BCCE,A?9?FGGGC:7:F8,9=C,,9=,,CFFG44E,,=CE88=+++,6=CCG>8>++=+06=++3++=++,@3,,<D++++008=55):75>)*.4:?*/-(21((,((((6)-),,,33994),)).8((,422(8021(3<:13(1))(-39(((((.).(4094((,).))(.((4(-,(.,,.0((-((,481(316(,((-3((-,((-
@M00689:251:000000000-CJTJ5:1:1101:22825:3097 2:N:0:8
CGACGGCCATGCAGCACCTGTGAACCTGCCCCGAAGGGAAGCCATGTTTCCATGGCGGTCAGGCACATGTCAAGCCCAGGTAAGGTTCTTCGCGTCGCGTCGAATTAATCCACATGCTCCGCCGCTTGTGCGGGCCCCCGTCAATTCCTTTGAGTTTTAGCCTTGCGGCCGTACTCCCCAGGCGGGGCGCTTAATGCGTTAGCTACGATCCAGAGGCCGTGGCAGACCCCTAGACCTAGCGCCCACGGTTTCCGGGAGGGCCCTACGGGGTATCTGAACACGGGTGGACTGG
+
GGCEGGGGGGGGGFFFGGGGGGCEGGGFGGGGG@FEGGFGGGGGGFGGGGGGGGGGGGGGCFGGFGEGFGGC?FGGG<FFGG?FFGFGGGGCE:FG7FCGGCE8EG;?CFFEG8D,DDFGCG8EGGGEG3>EGEGDGGGG?C5CFFGC6CGG7AEGGGG;FFFEFFF9@>>9;@?;+:DC30;9>F6039>F0<AA9>6:??A9<??6((4<5),((,4-(((41(227<)-(,*,)),4(.,3(4(,(3-))-2((,24(,(((.-29>((.)))..5:(-7(,(((,).(
@M00689:251:000000000-CJTJ5:1:1101:19340:3109 2:N:0:8
CGACAGCCATGCACCACCTGAACCGGCAGTCCCCGAAGGGAAGACCCGATTTCTCGGGCTATCCGCCGTTGTCTAGCCCAGGTAAGGTTCTTCGCGTTGCGTCGAATTGAACAGCATGCTCCACCGCTTGTGCGGGCCCCCGTCAATTCCTTTGAGTTTTAACCTTGCGGCCGTAGTCCCCAGGCGGGGTACTTAATGCGTTAACTGCGGCACTCAGGGGGTCAATACCCCGAACACCCAGAACCCATCGTTTAAAGCGGGGAAGAAAAGGGAATGAAAACCGGGAGGCCCCGTG
+
GECEGGGGFFGGGGGGGGGCFFFFGGGGGGGGGGGGGGGGGGGGGGGGGGGGGGGGGGGGGGGGGGGGGFGGGGGGGGGGGGGGGGGGGGGFGGGGGGGGGGGGGGGFFGGGGGGGGGGEFGGGFGGGGFGGGGE8:33;CC9D7:9@9FGGCFGD:DDFFFCEE5CE>2/9>FF?7?FGA;<@@BB9B9:8<26<<>A><FF654>??>92((.4?:?>>;:6,5A7CF)41;)4?:(,3)((44-(.4(1185):47(293((4(((.,4((()).6)1(((-((-((,(-(,
@M00689:251:000000000-CJTJ5:1:1101:10013:3149 2:N:0:8
CGACGGCCATGCAGCACCTGTGCAGGACCCTTACGGACACCGGATCTCTACGGCTTTTCCCAGCATGTCAAACACAGGGAAGGGTCTTCGCGTTGCATCGAATTAATCCACATGCTCCGCCGCTTGTGCGGGCCCCCGTCAATTTCTTTTAGTTTTAGCCTTTCGGCCGTACTCCCCAGGCGGGGTACTTAATGCGTTAGCTACGGCACGGATCCCGAGGAAGGAAACCAACACCACAGACCCCACGTTTACGGGGTGGACCACCAGGGGAGCAAAACCTGGCGACCATGACAC
+
ECCF:@CF@;CE@E@<CC,@CC@<AFDCFG@FEFGDCCECFC+78@C,@FGGDF+:@FFFBCFFG9C<CE9FE,BFGD,BD@E7E,AE<+?=EFC+9?ECC>EF9A,,CEFGDEFFGGGGEGGE@6D@DEE6E7@CEGC59*@7+4?DF7+6ECAFG,=F4A*>44@>=29@=CE9EFGGFF1261()).)-)).,46<(5)68(1(39:996(3((42(9((4?(5(9*8:<0/((((.:>((,49(3(()4-((,(,28(,(421(3(4(((,,4<?(,8((((,,))).))
@M00689:251:000000000-CJTJ5:1:1101:23027:3151 2:N:0:8
CGACGGCCATGCAGCACCTCCATCACCCAGTTCCTCCTCCTGGCATTGGCAGACATGCAGGAGCTGCAGCTCTTGCACTTCTGGCTCTCCCTGGGTATCTAATCCTGGCTGCT
+
GGFGGGGGGGGGGGGGGGGGGGGGGGGGGGGGGGGGGGGGGGGGGFGDFGGDGGGGGGDGG>EFGGGGFGFGGGCFGGGGGGDFGGGGGGGGGGGGGGGGFFGGGGGCGGGGC
@M00689:251:000000000-CJTJ5:1:1101:7182:3171 2:N:0:8
CGACGGCCATGCAACACCTGTCACCCGGTTCCCGAAGGCACCAAGGCATCTCTGCCAAGTTCCGGGGATGTCAAGGCCTGGTAAGGTTCTTCGCGTTGCTTCGAATTAAACCACATGCTCCACCGCTTGTGCGGGCCCCCGTCAATTCCTTTGAGTTTCCTTCTTGCGAACGTCCTCCCCCGGCGGGATCCTTACCGCGTTAGCTACAGCACTGCCCGGGTCCATCCCCCCAGCGCTTAGTAAACCTCGTTTACTGCTAGGACTTCTGTGGTATTTCATCCTTGCTCGCTTTTTT
+
FGGGF@FGGGGFCDGGEGGGGF,CFGGGCEEEDFFGGDGCGG,F<C@6FFCGGGGG8<EFGGGGCEEFGGGG9F9?FFGGFGG9A8FFGGGGGCEF=+@,EE+@>FFF,EFFCFEGGF9FGGGD7CEGDG8AE6CCGD6CDD:**??C;CCG7@1DCFG+BF==ECE>2((-8(/(47CG306>990143,6<>(50243>((-46?<3),,342<0(32;(().)((*10,22)((-4)-*)-...,48:8(6).)).-1)4()))))-.()).).)6545).(6)(((((,)(
@M00689:251:000000000-CJTJ5:1:1101:12909:3192 2:N:0:8
CGACAACCATGCACCACCTGTGCAGGGCCCTTACGGACACCGTATCTCTACGGCTTTTCCCTGCATGTCAAACCTTGGTAAGGTTCTTCGCGTCGCGTCGAATTAAGCAACATGCTCCGCCGCTTGTGCGGGCCCCCGTCAATTCCTTTGAGGTTTAGCCTTGCGGCCGTACGCCCCAGGCGGGCAACGTCAAGCGTTAGGTACGGTACCAAGGAAGCGCTTCCCGAACAACCAGTTGGAAACGTTGAGGGCGGGGACCACAGGGGAAACAAAACAGGGGAGGGCGGGGCATGAA
+
FBBCCFGGGGFEFGEECFF<C@EFAFGFFEGGGGGDEFBFFGFEGG<FFGGDGGGGGGGGGGGGGEFFFGGGGGDFGGGGGGG5EFDGGGGCCEGFEBC6BFF@GGGA,AFF:F,4=@0+A@8+++@DFGGD64CC>C9C9CECFF++?=<8,DC77CFFFB3))02(52-((..25<DG3.6(47::(,41(.232066().66>,40>),(-31,,3((((..(,4))7(33D954())*.(((((5::01(439((42(,.4>((((,4<1((438;0((--((-((-((-)
@M00689:251:000000000-CJTJ5:1:1101:19332:3223 2:N:0:8
CGACAGCCATGCACACCTGTACACCAACCACAAGGGAAACTACATCTCTGCAGCGATCTGGTGTATGTCAAGCCCAGGTAAGGTTCTTCGCGTTGCATCGAATTAATCCACATGCTCCGCCGCTTGTGCGGGCCCCCGTCAATTCCTTTGAGTTTTAGCCTTGCGGCCGTACTCCCCAGGCGGGGCGCTTAATGAGTTAGCCACGACACAGAGGCAGTGGAAGAACCCAAGACCGAGACACCACCGTTTAAGGAAGGGACACACAGGGGAACAAAGACCGGCGGCCGGATGG
+
GECCBCFGGGGGGFGGGGG9<DEEGEFGGGGGGCFCEGGFFGGG<FGFFFEGGFGGGGGFFBEFAEFGA<FBF<FDFGGGGGG<EFFA9?CFGGGGGCFEGGFFGGFFGGGGGGGDDFGGGGGEGGGGGDGGC?EEEG6=>CEFGF+?EFCE,=9EG6CFCFEF===AF9>>)9>)CBDC?>BF602>;<F9)))-6:<>))52,,,7((4.4:0(((.()401(4425*)43?1((-(,.)(,-721>3<62).,(-.3((.(4(4<0,(,(.4((((49((41,((((-(
@M00689:251:000000000-CJTJ5:1:1101:10662:3301 2:N:0:8
CGACGACCATGCAGCACCTGTAAACAAACCACAAGGGAAACTAGACCACAGCAGCGAAGTGGGGGAAGTGAAGACCAGGGAAGGGTATGGGCGTGGGAGCGAATTAGAACAAACGCGCAGCCGCTCGTGCGGGCGCCGGCCACAGCCTTTGAGTTTGAGCTTTGCGGCCGCAGCCCCAAGGCGGAGGGCAGAAGGCGGTAGCGACGAGAGAGAGCGCGGGGAAGAACCGGAACAGCAGCGAACAGCGTTGAGGGACAGGAGGAGCAGGAGGAGGAAACAAGCGGGGGATGGCAGG
+
F=@@@+@F:6CCC,,EF@A6C6,;C,,6F8F,;;C,,6CC,,;,,,;;A,@FCF,::++9@,47+C,,,,,C,,,,B,B8,FFGGG8,4,A,48+6+A++48@+6E,,,8?,A8+8+3=+1,6@+3;3@?E5@1*1**/*)/**2)1***1+3++1+5:)+043>90(,4(3((((/(*1)((((-(((((-45((4(((459,(-3(((-(((((--,-((((.,((/)7,(.*((.(-4)4(((-(((-.(41(((2((-6((,.4031(-(3((.(((,,((--((-2((-2
@M00689:251:000000000-CJTJ5:1:1101:16531:3328 2:N:0:8
CGACGACCATGCACCACCTGTACACCAACCACAAGGGAAACTACATCTCTGCAGCGATCTGGTGTATGTCAAGCCCAGGTAAGGTTCTTCGCGTTGCATCGAATTAATCCACATGCTCCACCGCTTGTGCGGGCCCCCGTCAATTCCTTTGAGTTTCAGCCTTGCGACCGTACTCCCCAGGCGGATTGCTTAACGCGTTAGCTGCGGCACGATCGGATGGGGGACCGAGCAGAACAAGCAAGCACCGGTTAGGGACAGGAGTGAAGGGGGACAGAAACGGGGGGGGCGGGACCCG
+
GECFEEFCCEFECGFDE@E@FEFGGGGGGGGGGGGFFGGGGGGFFDFGGGGGGGGGGGGGGGGGGGFFEEGGGG@FFGGGGGGGFGGGGGGGGGGGGGC=CGGDGGGFFAFGFFFEEFFFFAEGGGDFGGGGGGGEGE?CDGGGGFGFF7DFD9EGGF;FFFBE<AABBAAF2BF>G9FGFBFFF=((45>C)7;@F9(:?CCE1139>>?4((-314(42212(1669)7(.374((,44)(.(,3(--8?BF(((,43(((-.-(4929(-((.).(((3((-((,1((((((
@M00689:251:000000000-CJTJ5:1:1101:24122:3408 2:N:0:8
CGACGACCATGCAGCACCTGTACACCAACCACAAGGGAAACTACATCTCTGCAGCGATCTGGTGTATGTCAAGCCCAGGTAAGGTTCTTCGCGTTGCATCGAATTAATCCACATGCTCCGCCGCTTGTGCGGGCCCCCGTCAATTCCTTTGAGTTTTAGCCTTGCGGCCGTACTCCCCAGGCGGGGCGCTTAATGCGTTAGCTACGACACCGGGGCCGTGGAAGACCCCTACACCTAGCACCCACCGTTTCCGGCAGGGACTACAGAGGTATACATACCCGGCCTCCCTTTAT
+
GGFGGGGGGGGGGGGFGGGGGGGGGGGGGGGGGGGGGGGGGGGGGFGGGGGGGGGGGGGGGGGGGGGGGGGGGGGGGGGGGFFGGGGGGFGGGGEGECGGEGEFGGGGGGFGGGGGGGGGGGGGGGGGGGGGGGGGGGGGGG>9FFGFCFGGGGGGGFGFFFFEFFFF=9=AA@CEGFGDFF>@F014>FF?>A22(--(-.)6<((4260((-4>069B60<((,8291.,:?GB:?B)-71((308?3)4<(3((,433((5))).(,)).).)).((-49((((((),))
@M00689:251:000000000-CJTJ5:1:1101:15255:3498 2:N:0:8
CGACGACCATGCAGCACCTGTACACCAACCACAAGGGAAACTACATCTCTGCAGCGATCTGGTGTATGTCAAGCCCAGGTAAGGTTCTTCGCGTTGCATCGAATTAATCCACATGCTCCGCCGCTTGTGCGGGCCCCCGTCAATTCCTTTGAGTTTTAGCCTTGCGGCCGTACTCCCCAGGCGGGGCGCTTAATGCGTTAGCTACGACACAGAGGCAGGGGAAGACCCCAAAACCTAGGGCACACCGTTTACGGAGGGGAACACCAGGGAAGTAAACGAGGGAGGACGGGAGAGG
+
GEEFCCFGDCEFCFFCEFF<EDGFEGGGEGGGGGGC>FGGGGGGFFGFGGGGGFGGGGGGGGGGGGFGGCFFFGGGGGGGGGGGFDGFGGGDEFEGGGGGGGFE7FGGFFGFGGC@9DFEGGGGGG=FGGGDEG@CE6=@CDGGCAFGFGGGCCC9EGCFFFEEEFFB>A>AA=46E>FDF2-19;(70(10:2<49<6?:))6)301((218?1:(-((3(4:82((**0(.(1(.4((()-(.(-((,(6?B<(,(962(4((42<?((-)).-),-14>(-4((-(-(,-(,
@M00689:251:000000000-CJTJ5:1:1101:21037:3561 2:N:0:8
CGACAACCATGCAGCACCTGTGCAGCCGTCCCTTGCGGGCACTCTCCGTGACGAGAGGTGCGACTGCATGTCAAACCCTGGTAAGGTTCTTCGCGTTGCATCGAATTAACCCACACGCTCCGCTGCTTGTGCGGGTCCCCGTCAATTCCTTTGAGTTTTAATCTTGCGCCTGTACTCCCCCGGCGGCATATTTAACGCGTTAGCCCCGGCCCGGACAGAATGAACTGCCCACACCAAATATGCCACGGTTAGGGTGGGGACAAACCGGGTAGCTAAGGCTGGCAGCACGTGTC
+
GFEGGCFGGGGGGGGGGGGCFDGGFGFGCCFGF<E<FFGGFGFGF@FDB<FGFGGEGGEFEGCCF@C?FCE?F,,C,8<BEFEFF8?F?9EFGGEFEFC,@,449=FEF9,@F@EGEG8EEG++8=DDGGGGG6>@@G7?D7>CDFC>AC7,@,DEF,=+*4:/*>>>))<BF*7*BBFD)/93@>F602<ABD)-:-(((4,:).((,-,1(1(4;?03)-)4).5>4<4(2:*(3:)))*)-,54(-:1((4,(((4(4((.8079>((())).).4(,4((,((,((.(.
@M00689:251:000000000-CJTJ5:1:1101:21025:3574 2:N:0:8
CGACAACCATGCAGCACCTGTGCAGCCGTCCCTTGCGGGCACTCTCCGTGACGAGAGGTGCGACTGCATGTCAAACCCTGGTAAGGTTCTTCGCGTTGCATCGAATTAAACCACACGCTCCGCTGCTTGTGCGGGTCCCCGTCCATTCCTTTGAGTTTTAATCTTGCGACTGTACTCCCCAGGCGGCATATTTAACGCGTTAGCTCCGGCACGGCAATAATGAACTGCCCACACCAAATATGCATCGTTTAGGGCAGGGAATACACGGGAATCGAATCCTGAATGCCCTGTCTCG
+
E@:@F@DCEFEEG9F,C<C6;<@FGGGFC:F:EF<FG@::BFAFFDEEGGCFC7@+@FG<<@FCEGGG?FF?F,BFGGF,<E,??A?EAEDE8F7FF+=9DFCD@8AFF9EEFFG7+@>1@>C=+@8,9D@DCEE>EFFED??**?79BC+<;,:,5,5;A666**:@A>>9@CFFCEC7)5(6(66;>)7)69)97>0(124AB).-496((0((4(-.)524>22)2*9:6:523(..)0))))(,((,-5((-(334((54),(49(4(5((4,-,.52))))).((.)).,
@M00689:251:000000000-CJTJ5:1:1101:6971:3745 2:N:0:8
CGACGACCATGCATCACCTGTACACCAACCACAAGGGAAACTACATCTCTGCAGCGATCTGGTGTATGTCAATCCCAGGTAAGGTTCTTCGCGTTGCATCGAATTAATCCACATGCTCCGCCGCTTGTTCGGGCCCCCGTCAATTCCTTTGCGTTTTAGCCTTCCGGCCGTACTCCCCATGCGGGGCGCTTACTGCGTTAGCTACAACCCAGAGCCCGTGGCAGACCCCTACTCCTAGCGCCCACCTGTTCTGCTCTGGACCACCCAGGTTGTCCACTCTTGCTTCCACTTCT
+
EF7F::EGGGC<<FGFCFFDFG<@FGGGGGGGD8C<CGD<FEGGFGG,<FC<E6FF:CFGCEGC,CE9@ECC,C,E@C<,BCD<5?EFGG?:C>FFGBFG88,EFF;EGE,@,@>E;A88+=+@8=DEDD8+@C>EDGG>++@CGB7+?+63@EC+@,0B*<5*8):=)1:)<>6);24*9>>(:6;9(.:02<))((-((.<<2)44(-(((((4:(--2(((,((,7*.8),>4)..((0((-,((-.)).-).)4))(((-(((((.)(,).))-4))).4)6))-)4))
@M00689:251:000000000-CJTJ5:1:1101:9180:3849 2:N:0:8
CGACAGCCATGCAGCACCTGTGCAGGACCCTTACGGACACCATATCTCTACGGCTTTTCCCTGCATGTCAAACCTTGGTAAGGTTCTTCGCGTTGCGTCGAATTAAGCAACATGCTCCGCCGCTTGTGCGGGCCCCCGTCAATTCCTTTGAGTTTTAGCCTTGCGGCCGTACTCCACAGGCGGGGCGCTTAATGCGTTAGCTGCGGCAAGGACACCGGGGAAGGAGCACACCCCCAGAGCACAAAGGTTAAGGCGGGGGCGCCCCGGGGATCAAAAACGGGGAGCGGGGGGCC
+
GEEFGEGGGGGGGGGFGFG@FDFFECFFDFGGGGGDFGCGGGGDAFGGGGFDDGGGGGDEGGGGGGDEGEFGGCBFGGFGF@FE?FGGGGGGGGGGGGGG8BEFGCEFGG=FGG8@FGDGEGGEE?FGG6EGGCE>CGDC:DA@GAGGFFGG7,<,5@CFF>:5>AF94:@F(9;3?3DC699>1-42-406))6,-:1?AFFFF0((,-21(((47((-(3<B.(-(07)(,,)-4(.(.8120((,.)).5(,(4>((((-((449(-(((.))-(((-((-(((,((,((
@M00689:251:000000000-CJTJ5:1:1101:9199:3857 2:N:0:8
CGACAGCCATGCAGCGCCGGTGCAGGACCCTTACGGATACCAGAACTCTACGGCTTTTCCCTGCAAGTCAAACGATAGTAAGGATCTGCGCGTTGGGTCCAATGACACAACATGCCCCGCCGCTGGCGCGGGCCCGCGGCAGGTCCTGTGAGATTTACCATGGTACTGGTACCACCGAGGCGGGGCTCAGAACGCGGTCGGTTCCGCAGGGAAACCCTTGCGGGAGGCGACCAGAGGGGTCCTAGGGTCACGGGGGAGTAGACCTAAGGACACAAGACCGGCCGTGGAAGGGATG
+
,+++=@,6E<CFC6F++7++766@,68,,,,,C<@76,89<6,9,:,6C66,6@F7EF9,@FA,,,6:EF9F<,+9,,:,C,,,:,,:,@+4@FE,>FG,99=,9,,,9A:>,@,,,6@EEG+++6++++@E5CE**1*411*186FC8*:9++++3+*+++/))).)))))/..(*(27)4,11(-()()6(-,,(,(((((((-((((4((,..(1(,((-,(3(,)/),-(*(4((--.))-4(,(()(,((((((,).)),)).(.(((303((((,((-(((()(((.((
@M00689:251:000000000-CJTJ5:1:1101:12904:3890 2:N:0:8
CGACGACCATGCAGCACCTGTCTCATGGTTCCCGAAGGCACTTCTACATCTCTGCAGAATTCCATGGATGTCAAGGCCAGGTAAGGTTCTTCGCGTTGCATCGAATTAAACCACATGCTCCACCGCTTGTGCGGGTCCCCGTCAATTCCTTTGAGTTTCAACCTTTCGGCCGTACTCCCCAGGCGGGGCGCTTAATGCGTTAGCTGCGGCACGGAGTTCGGGGGCGGAACCCCACACATAGCGCCCAACGGTTACGGCGTGGGCCACCAGGGGTATGAAACCCGGGTGCGACTGG
+
FCCFCEEGCCDC<FFFEGG<C,CEECFFGGGGGGGGDGGGGG@FFGGGGGGGGFGGGGGGGGGGGFF@FGGGGGGGGGGGGEGFGGGGGGGGGGCGGEGGGFGGGFFGFGG8=DFGFGDAFGDFGGGGGGDEGEEE6DFFC>CDGFGGFFGGGFD=F=DFFFDB50*:)>955):5@@G*A>4555>6110>?BB2AAB?01:A))590(--4212:461(4(((-23957((-)(-().4)4(,7<:??(,(()3:((-49(((,(((.,84(4,(.44)((-(((,(,-(--(
@M00689:251:000000000-CJTJ5:1:1101:7883:3948 2:N:0:8
CGACGGCCATGCAGCACCTGTACACCAACCACAAGGGAAACTACATCTCTGCAGCGATCTGGTGTATGTCAAGCCCAGGTAAGGTTCTTCGCGTTGCATCGAATTAATCCACATGCTCCGCCGCTTGTGCGGGCCCCCGTCAATTCCTTTGAGTTTTAGCCTTGCGGCCGTACTCCCCAGGCGGGGCGATTAATGCGTTAGCTACGACACGGAGGCCGGGGAAGACGCGCACACCGAGGGCCCACCGGTACAGGCAAGGGCACACAGGGTACAACAACGGTGAGGACAGTGTGT
+
FGFECDEFE8FAFGGFFF?@FF<<FGGGEEGDFGGFGGGGGGGGF@@F9FFFGCFEECFGGDFFGFFGGGGGGGF<ACFEFGGG?AFCFF=BEFEGGGGA>EE8>FF,C=EFFCGGFFGGG+@68+=DFDECGECEGEC:?DEG7AFF9+=EDEC9BF>+9A5>@>AA):5@((966(8C?2(9;>99(((---:49((,-:4<)4(3;((((49:(4(2(3(2.((-)/0(,.*(3(((-0(-((-(,(().31,(((((4(.((((4,()))),,,(-(4(((.(((..))(
@M00689:251:000000000-CJTJ5:1:1101:16458:3949 2:N:0:8
CGGACGACCATGCAGCACCTGTACACCAACCACAAGGGAAACTACATCTCTGCAGCGATCTGGTGTATGTCAAGCCCAGGTAAGGTTCTTCGCGTTGCATCGAATTAATCCACATGCTCCGCCGCTTGTGCGGGCCCCCGTCAATTCCTTTGAGTTTTAGCCTTGCGGCCGTACTCCCAAGGCGGGGCGCTTAATGCGTTAGCTACGACACAGAGGCCGGGGAAGACACCTACACCGAGCGCACACCGTTTACGGCATGGACAACCAGGGGATCTAAACAGGGCGGGGCGGGCCG
+
GCFCGGGGE7EEFG,CEFGFGGGGGGGGGGGGGGGFGGGGGGGGGGCFGGGGGGGGGFFGGGGGGGGGGGGGGGGFGGGGGGGGGGGGGGGGGGEGGGGFGGGGFFGGGGGEFGGGGD8FECEGGDGGGGGECEGGGGGGGGGG7<BFFGGGFFCFGGFFFFF@BEBFBFFF@DDCFD*;;>=BF>29>03<?FBDFFF??BA<BFFF79>FFFF??(4(46>?((.(9<)43021(---4>1(-1(422(468:69(434)),((-384(6(()).).),.((,(((((-1((-
@M00689:251:000000000-CJTJ5:1:1101:7899:3957 2:N:0:8
CGACGGCCATGCAGCACCTGTACACCAACCACAAGGGAAACTACATCTCTGCAGCGATCTGGTGTAGGTCAAGCCCAGGTAAGGTTCTTCGCGTGGCATCGAATTAAGCCACATGCACCGCCGCTGGGGCGGGCCCCCGGCAATTCCTTGGAGTTTTAGCCTTGCGGCCGGACTCCCCAGGCGGGGCGCTTAATGCGTGAGCAACGACCCAGAGGCCGGGGAAGACACGAACACCAAGAGCCAACCGGTTATGTGAGGGCTAACCAGGCGACTAAAAGCGGGAGTGCCGGGCA
+
FGDFCEEFEFGGGGGGGGG@ED<AFEFGFECDFFF?:FFGG9ECF;<6CFEGFF,@B,BBAF,AFF,@C5B@A<,DFFF5EFFG<9<,?EE,@B++4E8888=E+FE,,4AEE,48,4+@CECEB+@+=CCEE>:>=*C*7CC**=D7C+*CFF?++?CA)+))..02:9(42-2(A(>5>?626>013((-6:6<>:0:<:)((-1(((.((16?(-4096(((((,*)0(-(/,.(,.<)3(,,,(,(()..)..,(-((),,466(-((,,.4))(-(((((())(((((
@M00689:251:000000000-CJTJ5:1:1101:10129:4204 2:N:0:8
CGACGACCATGCACCACCTGTCACTCTGTCCCCCGAAGGGGAAGGTCCTATCACTAGGAGTGTCAGAGGATGTCAAGACCTGGTAAGGTTCTTCGCGTTGCTTCGAATTAAACCACATGCTCCACCGCTTGTGCGGGCCCCCGTCAATTTCTTTGAGTTTTAATCTTGCGACCGTACTCCCAAGGCGGAAAACTTATAGCGTTCGCTGCGATACTGAGAGGGCGAAGCATAAGAACAGCCAGTTATAAACGTTTACAGCGGGGAACACAAGGGGATAAAAACGGGGAGGCGGGGG
+
FEEFCEFF@@E@<,CECFD@FFGG,6<EC<FGGGECEGGGGGG,@CC<EFC<,C<FFGGGFFD<FCGGGGGGGEFGFFG@<EFFGGGGFFGGAGGGGFEGEBEGGGG<7FGFFD8>D8DFEDF=EF+@8=DFGGGCD6=6?DG>CDD+=5DCGCFGGEFA?B@*>EEE5@F2)::>;(=FF::2522:>638:))7))/.,/((6(/,496-:0-6<)5:6:,(((,,**14.6C0<((((.))-).)))-.((,..8.7(47(4(4(((43:(3(().68((-23((-(,47((
@M00689:251:000000000-CJTJ5:1:1101:6514:4248 2:N:0:8
CGACGGCCATGCAGCACCTGTGCAGGACCCTTACGGACACCATATCTCTACGGCTTTTCCCTGCATGTCAAACCTTGGTAAGGTTCTTCGCGTGGCTTCCAATTAAGCAACATGCTCCGCCGCTTGTTCGGGCCCCCGTCAATTCCTTTGAGTTTTAGCCTTGCGGCCGTACTCCCCAGGCCGGGCGCTTAATGCGTTAGCTGCCACACAGAGGCCGTGGACGAACCCTACCCCCAGCACCCACCGTTTACGCCATCGCCGACCCAGGTATCCACGCCTGGATGCCCGTGCTCTT
+
GGDEGEGGGGGGGGGGFFFFFGGGGDEFGGGGGGGGG@FGFGDGGFEGFGGGCECFFCACFFGFFFGGG9FFFGGGGFADGGGEFCF<<:@CE++8,AD,,9EAEF9?AD8,,9=;@D>8EGGCE6=,7AGDC6C6CEC8@65?8FCD?7<8;D7C78+;+8)1)1)759-:@AEFGBGF2(8(66(.11(/75)(4;01C<AB(,4(,-:3.8<F9;1(,(,((-(-*27((()(((((,7((,(,4219:(,((((((((--((.2:).-.)((((.-(())()(,,-(()).
@M00689:251:000000000-CJTJ5:1:1101:9075:4249 2:N:0:8
CGACAACCATGCAGCACCTGTACACCAACCACAAGGGAAACTACATCTCTGCAGCGATCTGGTGTATGTCAAGCCCAGGTAAGGTTCTTCGCGTTGCATCGAATTAATCCACATGCTCCGCCGCTTGTGCGGGCCCCCGTCAATTCCTTTGAGTTTTAGCCTTGCGGCCGTACTCACCAGGCGGGGCGCTTAATGCGTTAGCTACGACACAGAGGCCGTGGAAGACCCCAACACCTAGCGCCCACCGTTTAAGGAATGGAGTACCAGGGAAGGGAAACCAGGCGGCGCGGGCTC
+
GEEFDCFFDEFFGGGGGGG@FFGDFFFGGGGGGGGFCFFGGGGFG<EEGGGGGGGGGGGGGGGGGGGGGGFCE?DFGGGGGGGGGGGDGFGGGGGDGGGGGGGFGGFDCFFGGGDC;EGEGGGGCEEFGGGGEECEE8@=@GGDCFGDFDG<FGGCCF?7AF@<BBAAAA=27<;*=@FG?D9>9@(2102:B).6>(4?FF2>?<0120((542122,49B2(..307*)(4:/(5>:26)(4,(44,41)6?)4)544((.)6),(4(((((.(((.(3:803((4011(((
@M00689:251:000000000-CJTJ5:1:1101:10895:4253 2:N:0:8
CGACAGCCATGCAGCACCTATAAAGCGGCGCTTGCGAGCGGGGGTGTTTCCACCCCATTCCACTTCATTTCGAGCCCAGGTAAGGTTCTTCGCGTTGCGTCGAATTGAACCACATGCTCCACCGCTTGTGCGGGCCCCCGTAAATTCCTTTGAGTTTCAGCCTTGCGACCGTACTCCCCAGGCGGGATGCGTAGCGCGATAGCTTCGGCACGAGGGGATAGGGGACACAGCAGAACAAGCATAGAGGGTTAAGGGAGAGAGCAACAAGGGAAAAGAAACGGGGAGGGCGGGGGCG
+
EBCCCCEFC,CC<FE<CC<CFAFCCEGGE+@CCDC@@F@FEGG@@EFFGGABFFF@?F9EBFGGGF@,CC?BFFEFGGGFAFDGGFFFGCFFEG+@CFE=8CEF@+<FGGGC@:6>@9+7E6DE@C*D;CFEGG>B=:522)=8+3318++>@=@@+2;AAF14;(.9,,3(-(()0(9>>?(36;1(-((,313--,(-3:)))),,,,,4:,3971((.:7(27(.0*0.(4*3.8214*)).)(--(().54.-,4(,().((,3:<(((.(,8((((-9307(((3(,,((
@M00689:251:000000000-CJTJ5:1:1101:15623:4267 2:N:0:8
CGACGGCCATGCATCACCTGTACACCAACCACAAGGGAAACTACATCTCTGCAGCGATCTGGTGTATGTCGAGCCCAGGTCAGGTTCTTCGCGTTGCATCGAATTAATACACATGCTCAGCCGCTTGTGCGTGCCCCCGTCAATTCAATTGAGTTTTAGCATTGCGGCCGTACTCACGAGGAGAGGCGATTAATGAGTTAGCGACGACCGACAAGACGTGGAAGACACAAACCAGTAGAGCCAGACGATTGGGGCGGGGGCGACGAGGGACGGAAGAAAGGGGATATAGGGGA
+
<6+7++68@FEEAFE,,,6,CCCE,E6FF7FDG,E?:,,,CFE,C,CFCGFF9AD7CFGGA,C@FF@F<<,B+44A<<=F,9A,,A5,CA7F+@CCFG8,BFCF+A9E,AFCC@>D,@+9==+@4@DEFCE+11@,++6=C+@9+5++36+,6@,3CB+1+4*:75))88==556*=);9*0/)68(5(((()).)1.).))((.6((((-((((.43-:238(314195<((.*.66)-)).(((-(,,((.,(((-,(((-(-7(,-0(,((4(441((4(((()))-(((
@M00689:251:000000000-CJTJ5:1:1101:15640:4271 2:N:0:8
CGACGACCATGCATCACCTGTACACCAACCACAAGGGAAACTACATCTCTGCAGCGATCTGGTGTATGTCAAGCCCAGGTAAGGTTCTTCGCGTTGCATCGAATTAATCCACATGCTCCGCCGCTTGTGCGGGCCCCCGTCAATTCCTTTGAGTTTTAGCCTTGCGGCCGTACTCCCCAGGCGGGGCGCTTAATGCGTTAGCTACGACACAAAGGCCGGGGAAGAACACAAAACCTGACGCCCACCGGTTACGGAAAGGAAGACAAGGGTAACGAACGCGAGAGGGCCGGGCAAG
+
F>@C@CCF@@EE<FFFFFG<CAFFFFGGGGGGGGGFCFGGGGGGGGGGGGGFGGGGGGGGGGGGGGGGFFGGGGGGGGGGGGGGGGGFGGGGGGGGGGGGGGGGGGGGFGD?FDCE;EFEGDEEDEFG?FGGGGGECGD8CGGFFFGG?FFFG9C9CCCF5>CFFFAF2>@AD):7C>GDFB=26@91,,2:<)))-,4?<5><2((479(((3:B(109;986((4,**02:?D(((.4()(((49(((44:?1,(444((.(,(44:((.)(-4((-3(,((((((-3((-4-
@M00689:251:000000000-CJTJ5:1:1101:13056:4408 2:N:0:8
CGACAGCCATGCAGCACCTGTACACCAACCACAAGGGAAACTACATCTCTGCAGCGATCTGGTGTATGTCAAGCCCAGGTAAGGTTCTTCGCGTTGCATCGAATTAATCCACATGCTCCGCCGCTTGTGCGGGCCCCCGTCAATTCCTTTGAGTTTTAGCCTTGCGGCCGTACTCCCCAGGCGGGGAGCTTAAAGCGTTAGCTAAGACACAGGGGCCGTGGAAAACCGCTAAACCTGGGGCCAACCGGTGACGGGAGGGACAACACGGGGAACAAAACAGGGGAGCACGGTATCG
+
F>@CEEFGDEEECFFAEF@@EAE<EFGGGGGGGGGFDGGGGGGFGGGGGGGGGGGGGCGFFFGGGGGGGGGGGGGGGCGFGGGGGGGFFFGGGGGGGGGFGGGGGGGFGGGGGDEGFG6EDGGGEGGGGGGGGGGGEED=8CEF9FCDFCFEG9=EFGGFFFFEFFFB==A>D46)4);39(-56>(.3(4>)).69,3<?9)6)322?FB:((9;6>(36(.),(3(1))(6,*((.(,,58(((-(-(-)86(-(4((2-4(((--616(-((4?1((.:6(4(((((,(()(
@M00689:251:000000000-CJTJ5:1:1101:12380:4553 2:N:0:8
CGACGGCCATGCAGCACCTGTACACCAACCACAAGGGAAACTACATCTCTGCAGCGATCTGGTGTATGTCAAGCCCAGGTAAGGTTCTTCGCGTTGCATCGAATTAATCCACATGCTCCGCCGCTTGTGCGGGCCCCCGTCAATTCCTTTGAGTTTTAGCCTTGCGGCCGTACTCCCCAGGAGGGGCGATTAATGCGTTAGCTACGACACAGAGGCCGTGGAAGAACACGACACCAGCGGCCAACCGGTTCAGGCAGGGAGAACAAGGGTATCAAAACAGGGCGGCCAGGGACGG
+
D>@FCCCF:CEFDGGGGGF@FCFFEFFGG7CDFGGFDGGGGGGGG6EDFFGGGGGGGGGGGGFGFGGGFGGGGGFFGGG@FGGGEFAFFCFED>CGEFA@6EFF=FD9FFF8B89@;D+@+@C6CEGGGGGGGGE=C3=4=CCFC=?9F9D@DECCC;CA95@5::595>):56CEGFGG>(/56601(,(6;)/)(4(,(..5)((,,((((46?392>B?>01(((010(-,9(,(,(-8(26(7(,(-)42(,(130((4)((.4?(5)).)))(.,31(--(((,-,3(-(
@M00689:251:000000000-CJTJ5:1:1101:8503:4573 2:N:0:8
CGACAGTCATGCAGCACCGGTACACCAACGACAAGGGAAACTACATCTCTGCAGCGATCTGGTGTATGTCAAGCCCAGGTAAGGTTCGTCGCGTTGCATCGAATTAATCCACATGCTCCGCCGCTTGTGCGGGCCCGCGTCAATTCCTTTGATGTTATGCCTTGCATCCGTACTCACCAGCCGGGACGCTGCAGGCGTTAGCTGCTACACAAAGACCGGGGAATAGCAAGGAACCGAGACGCAAACGTTTCAGGGAGGGAACAGCGAGGAACATAACACGGGCGCGCAGGCCCGT
+
8=7+F@CFAFGGGEF6,C++8@@D,F@F7,C@F@<8:CF8FFDCGCEFFGC,6,AFG?F,@E@@FG<,9@F9F@<D4,,:BCFFE:5:F@+:8@+8+A,=BF>E99=,9C=EF=,=,,=++1+6@EFG@3CECE+8+591+012?BG7B+:,,3@E+,5+39/).**10<B))):*,-0*)-((/(((((,(6(/6(/(,(.))()..)()(.(.449(((,(,)).)0*.((491((,(,)(-(43::()-).((--2466?(((-(,(((.)))(.,(((-((((((-((-(-
@M00689:251:000000000-CJTJ5:1:1101:6873:4664 2:N:0:8
CGACGGCCATGCAGCACCTCGACTCCACCCCCTTGCGGAGTAGCAGTGTTTCCACTGCCGTTGCGTAGCCGTTCGAGCCCAGGTAAGGTTCTTCGCGTTGCGTCGAATTAAACCACCTGCTCCGCCGCTTGTGCGGGCCCCCGTCAATTCCTTTGAGTTTTAGCCTTGCGGCCGTACTCCCCAGGCGGCGCACTTAATGCGTTAGCGTCGGCACGTATGGCGTCCACACCCCCCCCCACTATTGCCCATCCTTTCACCCGCGGCCTCCACGGGTTCCCAATCCCTGTTGCTCTTT
+
FG@FFGGGDGGCFFEFFGEF7@FCGGGGGG@+@6CCFG+@F<DG9CCFGGGGGAEG8FGE@FG,@+86DFEFGGEF@FCGGGGGC4A,CFFFGGGG+C+8C@>BBF7<+,,3>>,>+@=?1@E6EC=C>EG6,E::*4;CDD77>55B:8CFFG,95B:AA+5>)*/6802666:(70:0AD8(:?66(499>92A))-.(34(44(,3-42((-(().(.4:;((4(*97>B97(4(4(2*))..3)((().:2)))(((,((-((.(((-(-,(,).((.()))))))).)))
@M00689:251:000000000-CJTJ5:1:1101:7855:4719 2:N:0:8
CGACGGCCATGCATCACCTGTACACGAACCACAAGGGAAACTACATCTTCGAAGCGATCTGGTGGATGTCAAGCCCAAGTAAGGGTCTTCGCGTTGCAGCCAATTAAACCAAAAGACCCGCCGCCTGGGCGGGGCCCCCGCCAATCCTTTGAGGTTTAGCCTTGCGGCGCGACGCCCCAGGGGGGGGGGCTAATGGGGTAAGTATCACACAGAGGCCGTGGAAACACCAGCCACCCATAGCCCCCAGTTGTCGGGCAGGACCAGCAGAGATAATAAACCGCGGGGCGAGGTGTAG
+
FC@FC@@FE,FFCFGGGGGC@,CDF,C@7CFGFG?87EDEC<@,,,6,,,,,:FFEFCD,B9,,,,,,,9,@5,AD,,:,5C9F8FFFF9??++4+8C94,,9,C,C,EFG+=,>+9@?+1=@=+@8+1,3@E*>>E**4))=)*);+=77+3609C++2=8;;((61(((-,((3C;D1;((49;0(((((4-))((,,.)..))))).-,((-,:0(4-3<)(,(,**)-((*(((().)(((,(())-)(,-((-((,(4(4(,((().)))).),(((3(((-((-((.).
@M00689:251:000000000-CJTJ5:1:1101:7360:4811 2:N:0:8
CGACGGCCATGCATCACCTGTGTCCCGCCCGCCCGAACCGCATGCCGCGCTCTCTCCCTCCCATTCCTGTCATGTCAAGATCTGGTAAGGCTCTTCGCGTTGCGTCGAATTACACGCCATGCTCCACCTCTTGTGCCGGCTCCCGTCAATTCCTTTGCGTTTTAACTTCCCTGCCGTCCCCCCCAGGCGCTTTGTCTATTGCTTTCGCCTCTTAACCCTAGACCTATGCACCCCCTCGCCACCACCCCTCACTTTCCCGCTTACCCTCTCCTGGTTTCTCGTCTCTCCGTCTCTT
+
EFCG+CFG>FCA9,C,CFEFG8@FGGG+FF+6+@:+@CF+66,@,9+6++@8,6,5E4,,B=:B,9C,E5EDAE,A,,:,,C,?FF,,,,,,@,C<=F6E++>@E+3@+,6,,C=++@6===,6D,==,:,<:C,@,+0**;@C*;C**=759DFG+2*/*/6*09*//*(.025(*(2*)(6((((3(((4()-)6))).6-.<)(((,(.))-))(((..-2))))**0.(-)((,(-,)(((-(3(((().)).,(-((()(()-((...(..()))(-4(()),(,..4-)
@M00689:251:000000000-CJTJ5:1:1101:17936:4813 2:N:0:8
CGACGACCATGCATCACCTGTACACCAACCACAAGGGAAACTACATCTCTGCAGCGATCTGGTGTATGTCAAGCCCAGGTAAGGTTCTTCGCGTTGCATCGAATTAATCCACATGCTCCGCCGCTTGTGCGGGCCCCCGTCAATTCCTTTGAGTTTTAGCCTTGCGGCCGTACTCCCCAGGCGGGGCGCTTAATGCGTTAGCTACGACACAGAGGCCGTGGAAGACACCTACACCTAGCGCCCACCGTTTACGGCATGGACAAACAGGGTAACTAAGCCTGGCGGCTCCGACCC
+
GGGGGGGGDFGGFGGGFGG@GFEGGGGGGGGGGGGGGGGGGGGGGGGGGGGGGGGGGGGGGGGGGGGGGGGGFGGGGGGGGGGGGGGGGGGGGGGGGGGGGGGGGGGGGGGGGGGGGGGGGGGGGGGGGGGGGGEEGGG>DDGGGFGGFGGGDAEGGGDFFFB=5>=B=BFAAFEEFDFGFDB>>>0--2:6))5:>(42:426?0(46>?<?0:<<;F>622:4:,4*202:?<1(4(((8(((89?:B0)42093<:084((.(2:?,((..6:)8021<0(-(--(-(-(,
@M00689:251:000000000-CJTJ5:1:1101:5468:4830 2:N:0:8
TGACGGCCATGCAGCACCTCCACAGCAGTTCTTGCGAAAAGGGATATTTCTACCCCGGTCCACTGTGCTTCGAGCCCAGGTAAGGTTCTTCGCGTTGCGTCGAATTGAACCACATGCTCCACCGCTTGTGCGGGCCCCCGTCAATTCCTTTGAGCTTTAGCCTTGCGGCCGTAGTCCCCAGGCGGGGTACTTAATGCGTTAGCAGCGGCACAGAGGGGGTCGAATCCTCCCAAAACCAATGAACACCTTTTAGGCCGTGGATTACAGGGGTAATGACATCTGGCGTCGTGTGTC
+
<FFFCFCFGGGGGGGGCFEGGGGGGGGGGGGGGEFGGGGGGGE@CFFFFFEEGGGFGGBFFFGGGGGFFCFEGGGGGFGGFGCFGGFDFDFCE@@7@GGEGGCGGE9,?FG@EFDEFGG?FGGGC=+@D366@=883@74=+1;=77BFF+,35,77>C@+?*9))//5)(62@24,68085897;>F24).4<A4),40(-)-),49>BF27((4:92160((,47<:7@:<(*,((-)(1-62(,(,))-,)(,-(,(,,))))).(,(-()))))),.-))((-((,,(..
@M00689:251:000000000-CJTJ5:1:1101:13627:4878 2:N:0:8
CAACAGCCATGCACCACCTGTACACCAACCACAAGGGAAACTACATCTCTGCAGCGATCTGGTGTATGTCAAGCCCAGGTAAGGTTCTTCGCGTTGCATCGAATTAATCCACATGCTCCGCCGCTTGTGCGGGCCCCCGTCAATTCCTTTGAGTTTTAGCCTTGCGGCCGTACTCCCCAGGCGGGGCGCTTAATGCGTTAGCTACGACACAGAGGCCGTGGAAGACCCCTACACCTAGCGCCCACCGTTTAAGGCAAGGACGAACAGGGTAACTAAACCGGGATGCCGGGGCGC
+
GGFFGFGGFFFEFFFEFGC<EDFAEFGGGGGGGGGGDGGGGGGGGGGGGGGGGGGGGGGGGGGGGGGGGGGGGGGGGGGGGGGGGGGGGGGGGGGGGGGGGGGGGGGGGGGGGGFC8AGDGCCGEGGGGGGEGGECEEC@DGGFGFGFFGFGGFFFDEFFFF@<@9>A@BFFFBF@FFGGFFA>;:@>FBBBF2<A>41:8A<A>FF>99?:2:::8>,460,..4(.9*01:0C?FF07>)(,4(4.,4().513(-4<8(49114:?,8(,)),)((,,4(-4()(((((--
@M00689:251:000000000-CJTJ5:1:1101:10018:4903 2:N:0:8
CGACGGCCATGCAGCACCTGCACACCAACCACAAGGGAAACTACATCTCTGCAGCGATCTGGTGTATGTCAAGCCCAGGTAAGGTTCTTCGCGTTGCATCGAATTAATCAACATGCTCCGCCGCTTGTGCGGGCCCCCGTCAATTCCTTTGAGTTTTAGCCTTGCGGCCGTACTCCCCAGGCGGGGCGCTTACTGCGTTAGCTACGACACAGAGGCCGTGGAAGACCCCTACAACACGCGCCCACCGTTTACGGCATGGACAAACAGGGTATCAAAGCATGGAGGCACTGTCGTT
+
C>@@@@@C:;CC<EEC@@F<-@CACBDE@FFGGGGD>FEGF9FEFCFFECECFGGGG8B@FFEFFFEF9EEEG@FFFFGFFFGG?F9<<FFFGCCCGFG,=EC,+CEAD,C@FGEF8==C+@CGEDFGFG>ECGECCGDEDDEGDFFGFDGGGGGGGGFFFF58@AA9AAA?>(@>6>4CF==96>;>BF?B2<<)(,31:DB<?:BF46?<?FBF89169BDF(370<*7::)7((49>93(2-,-,(.,)(416(.()))((.3(2:4:).).4-3())()((((((..6-((
@M00689:251:000000000-CJTJ5:1:1101:7661:4992 2:N:0:8
CGACGACCATGCACCACCTGTGTTCCAGTCCCCGAAGGGAAGAGATCCATCTCTGGAAATCGTCCGGACATGTCAAACGCTGGGAAGGTTCTGCGCGTGGCTTCGAATTAAACCACATGCACCACCGCTTGGGCAGGCCGCCGTCAATTCATTAGAGTTTTAACCTGGCGGCAGTACTCCGACGGGGGAACACGTAATGCGGTAGCGGCCCGACCCCAAGAACAGGGCACCGGACAGGCAGGGCACCAGCGTGAGGGGGGGCGCCAACCGGGACGAGCAAACGGGGGGGTGGGAG
+
EF@CC::CFDFFFG?F<FC<CCF<,,<EE6FD@@FC7CGGGGGGG,,C@6,,:FE?CFGD,C4,48@C:F955,CEECCF:,8,A,FFEGGFF?E7@++6@=@8>CE<+4CEF,8DFC6=,@,=E6@CE+>+A8D8+=6+0=@+;?;+<75<E,@@A>++<<)6**)/-55((/7><*@C)1(,6(34(-(.((.40(.52(,,,4(3((,-,(4(((-.(.(((,((*/)-43)24(28?)((,(((,(,,(((.,(-(---((((((-(,((((-(4.((-4(20(((--,(-
@M00689:251:000000000-CJTJ5:1:1101:7663:5009 2:N:0:8
CGACGACCATGCACCACCTGTGTTCCAGTCCCCGAAGGGAAGAGATCCATCTCTGGAAATCGTCCGGACATGTCAAACGCTGGAAAGGTTCTGCGCGTTGCTTCGAATTAAACCACATGCTCCACCGCTTGTGAAGGCCCCCGTCAATTCCGTTGAGTTTTAACCTTGAGGCCGTACTCCCCAGGAGGAGAACGTAAGGCGTTAGCTGCGCCACCCAAAGACCAGGACCCGGGACAGATGGGTAGCACTGGGTCAGGCTGTGCCCACCAGGGGGTACAAACACGGGAGAGAGGGG
+
F::C:@CBBEFGGGGFCF,6;<,CFFGGFD,CCFGF@FGGGGGGG,CEE@AC<EFFFGGGFDFEGCGGGGCFBBFGGFGG,CC,B?EG9:F9>5>FF+6@>,C9>FE87EFCE8>+66+@,3DF8D>+1@E,,,6@DD8@=CC++:DC+B;,,,3@:77++?CE5****:@>=>)<C-=D>5>A2(:2>(>2)/5=B748(((/6))7(6((28;;=@?::0?:23(,9*)(469:?().,)(6()6))(,34((((((.(.).,)-3:02(4((,)...12(,-412(((((((
@M00689:251:000000000-CJTJ5:1:1101:4609:5078 2:N:0:8
CGACGGCCATGCATCACCTGTACACCCACCCCAAGGGAAACTACCTCTCTGCTGCGATCTGGTGTAAGTCAATCCTCGTTCAGGTTCTTCTCGTTGCATCGACTTTATCCACCTTCCCCGCCGCTCTTGCTGGCCCCCGTCACTTCCTTTGTGTTTTACCCTTTCGCCCGTACTCCCCCCGCCGGGCGCTTATTACGCTAGCGTCTACACATGGGCTGTGCAACTCCCCCCCCCCTCGCCCCCCCCGTTTACCGCATGTATCCCCCACGGCTCCCATCCCTTCCTCCCTTTTCC
+
FF@CC:B@FGGGFGG8FEFGAC,,CF+<,,,@@:;,C8,C@D,E,9E@@E,E,6C+8C,F,,5:E,,<CF,9,CF,,89B,9C<9AFF,,,C>9A,=94,6,+48,A,5E98:8,,9@+6CC+@@6=,6@E,8@63+@+6=61++9=256+363,:?,+3*38):)))))1)8098;-**0-(/(..((((()/)1(,6((.,(-(())(),)((3(-,()).),.,(175((-1(((((-)((((--((())-(,(-)))6-)(,((-(-(4((,-.1(.),())((().)))
@M00689:251:000000000-CJTJ5:1:1101:4592:5086 2:N:0:8
CGACGGCCATGCATCACCTGTACACCAACCACAAGGGAAACTACATCTCTGCAGCGATCTGGTGTAAGTCCATCCCAGGTAAGGTTATTCGCGTTGCATCGAATTAATCCACATGCTCCGCCGCTTGTCCGGGCCCCTGTCCATTCCTTTGCGTTTTATCCTTTCGGCCGTACTCTCCCGTCGGGCCGCTTCTTTCGTTTGCTACGTCTCCGCTCCCATCGATGAACCCATCACCCGACCCCACCCGTTCTCCCCCTGGTCTCCTCTGCTCTCTCACCCTTGCTCCTCGGCCCTT
+
FCFECEEFEGGGFFFFFFGFFEFCFGEF@@@FE@,,@@,FFFEF<FFFGGFGC8F+8C@@6,B,A<,,<E,,,@B=F,A9A?,BEA,5?;9F+@>:FFAEC8,EB,,A,,A>EE,E=D6=EE8C+++6,,@++683@++,++@7=D@7DG+3+@CGD@++3?C*3=5))01)1)**=<793:07-(65>61()))13:1(,).)71(((().(((,,(.(((())).-**).),*.((-((0-,4:((..(-)(((,(-(.)6-).),.)))).))).(,(.5-).(((((((((
@M00689:251:000000000-CJTJ5:1:1101:19174:5097 2:N:0:8
CGACGACCATGCACCACCTGTGCAGGACCCTTACGGACACCATATCTCTACGGCTTTTCCCTGCATGTCAAACCTTGGTAAGGTTCTTCGCGTTGCGTCGAATTAAGCAACATGCTCCGCCGCTTGTGCGGGCCCCCGTCAATTCCTTTGAGGTTTAGACTTGCGGCCGTACTCCCCAGGCGGGGCGCTTAATGCGGTAGCTGCCACAACGAGCGGCCGACCCCCCCCAAAACGAGTCGTAATCGGTTATGGCGTGGGCGACCGAGGGAACAAAGCCGGGGGGGCCGGGCTCAGA
+
GEEFCEGGDFEEFGFCDCF@FEFGGGGGGGGGGGGGGGGGGGGGGGGGGGGGGGGGGGGGGGGGGGGGGGGGGGGGGGGGGGGFGGGGDGGGGGGGGGGGGGGGFFGEFGFF:EFGGGGGGGECDGGGGGCGECGGGG9EGDD9DC>F6CFC,D6CCE4AF6**::>@FF=((17:=@G<5>>FF9;09:?>)6-2(-31>)4(,)52(-4,-(-6((--,3((((((1>4(42C>((((.0()-(-(-54:04(,4(((,4(((-6((.-(,.,,.,(((((,(-(,(((()()
@M00689:251:000000000-CJTJ5:1:1101:17214:5119 2:N:0:8
CGACGGCCATGCAGCACCTGTGACCGGCCCCGAAGGACCCCGCATCTCTGCGAGTTTTCCGGCCATGTCAAACCTTGGTAAGGTTCTTCGCGTTGCGTCGAATTAAGCAACATGCTCCGCCGCTTGTGCGGGCCCCCGTCAATTCCTTTGAGTTTTAGCCTTGCGGCCGTACTCCACAGGCGGGGCGCTGAAAGCGTTAGCTGCGGCACGGAATCCGTGGGAGGATCACAAACCTAGCGCACAAAGTTTACAGGGGGGGAGAGAAGGGGAGACAAGCCAGGCGGGACTGGACCGG
+
FECC@DFFCFGE<FEEFFG@CFEFEFGGGGGFGGGGGGGGGGGGGG9FFFGGGGGGGGGGGGGGGGGFFGGGFGGGGGGGGGGFGGGGGGGGGGGGGGGGGGGGGGGGGGDGGGCEFGGGGGGGEGC8FEEGGEGGGG7E>C@FGFGGFGGFAF79CE7AFF9337:@;1701)6)=(7C)-7BF07>>(48)-.-(-8?)69?BB>F164(8-)578-4(3373(.(0:*41(*.3(313B(4(444).)-4(-(-40((-(,(31-(-(((.4((,(46(,-(((.41((((,
@M00689:251:000000000-CJTJ5:1:1101:18342:5290 2:N:0:8
CGACGGCCATGCATCACCTGTGTGGCGTCCAGCCGAACTGAAGAGGCCAATCTCTCGACCCCGCGACGCCCATGTCAAGGGCTGGTAAGGTTCTGCGCGTTGCTTCGAATTAAACCACATGCTCCACCGCTTGTGCGGGTCCCCGTCAATTTCTTTGAGTTTTAATCTTGCGACCGTACCCCTCAGGCGGGGTGCTTAACGCGTTAACTACGCCAAAGAAAGGTAACCTTCCTACGGCAAGCACCCATCGTTTACAGGGTGGACGAACCGGGTAGACAATCAGGGCGGCACGGGG
+
GGEFEDFGGFGGGFGFGGGCFEGGGGGGGGFGGGGGGGGGGGGGGGGGFGEGGGGGGGGGGGGGGGGGGGGGGGGGGGGGGGGGGGGGGGEFFEFGGGGGGGGGGGGGGGGGGFGGGGGGGGCGGFFGG6CEG?,@@>DCDGGGGEDDE7CGGFFFCF8=BC?EE?CEFFF@B6>FD;D*;0(46@D;@F;34462>ABAFBFB>?(-.-,4942((440403)6ABA*:).)6*-8>(,3).3(4((,(,(-(6>>(((-7?>96((((--(4()).8,.)))((-34((,(((
@M00689:251:000000000-CJTJ5:1:1101:26627:5374 2:N:0:8
CGACGGCCATGCAGCACCTGTACACCAACCACAAGGGAAACTACATCTCTGCAGCGATCTGGTGTATGTCAAGCCCAGGTAAGGTTCTTCGCGTTGCATCGAATTAATCCACATGCTCCGCCGCTTGTGCGGGCCCCCGTCAATTCCTTTGAGTTTTAGCCTTGCGGCCGTACTCCCCAGGCGGGGCGCTTAATGCGTTAGCTACGACACAGAGGCCGTGGGAGGCCCCCACCCCTACCGCCCACCCTTTCAGGCCTGGCCCACCCGGGGTCTCAATCCTGGCTCGCTCTTCTT
+
GGBECFGGGGGGGGGGGGGGGGGGGGGGGEFGFGGGGGGGGGGGGGGFGGFCFEGGGFEGGGGFEFGEEFEGGGGGGGGEGGGFEFFGGCF7EFGDGGGGGC@EFGGG9FGGGCEGDE?@EEGGCEDFECECEEGEEGG1=9>FDFFGFFC,@GGGGFF89CEEF))7ABFAF>=BGDGD>B>9B09>>FFBABBA>??<<<<A?0:;09<3746?06434(,(((-4C)876<D(((,-239?F?(-:)).).422(4(.4(((-(-((((.6)-)).))(,,)(-((()-))
@M00689:251:000000000-CJTJ5:1:1101:7765:5416 2:N:0:8
CGACGGCCATGCAACACCTGTACACCAACCACAAGGGAAACTACATCTCTGCAGCGAACTGGTGTATGTCAAGCCCAGGTAAGGGGCTTCGCGTTGCATCGAAGTAATCAACACGCTCCGCCGCGTGTGCGGGCCCCCGCCACTTCCTTTGAGTTTTAGCCTGGCGGCCGTGCGCCCCAGGCGGGGCGCTGAGAGCGTTAGCTACGACAAAGAGGCCGGGGAAGACCCCGAAACGCAGCGGCAACCAGTTGAGGAAGGGAGCAACAGGGGCAACAAACATGGACGCCGACGGCC
+
FCEEEDFECFGGGCFF7CC@C<E<C,FF,@FGGGGC@FFGC,EEF,<<E<<F9E8C:+@<EF<F:F,9<A<A?@,,F@F5EECF,+@+,,88@8+4@<,==EE+@DDEE9AEG+4@+@6ECGE68+@+A8B>ECBCE@;*@?**+**2+25;==C,2?C6)+((55>;467((.61*3C7513;63490-(-()),44:?F))63121((((((.-(((,471811((1/5(-(*(((((,59(3,((6).)..)(((4(((-(.4::B(((,(.48?:),(,)-((,-(,(((
@M00689:251:000000000-CJTJ5:1:1101:20398:5443 2:N:0:8
CGACGACCATGCACCACCTGTATCTCGGTTCCCGAAGGCACTTCGTTGCTTCCAACAAATTCCGAGTATGTCAAGACCTGGTAAGGTTCCTCGCGTTGCGTCGAATTAAACCACATGCTCCACCACTTGTGCGGGTCCCCGTCAATTCCTTTGAGTTTTAGCCTTGCGGCCGTACTCCCCAGGCGGAGTGCTTATCGCGTTAGCTGCGGCACTGGAGGGGTCACTACCCCCAACGCCTAACACTCATCGTTTAAGGCGTGGACTAGCAGGGGATATAAGGCGGGGCTCGAGGGCG
+
GFEGDGGGEFGGGGGGGGGFFGGGDGGGGGGFGGGGECEGGFGGGFGGGFFGGGGGGGGGGGGGGGGGGGGGGGGGGGFGGGGGGGGGGGGGGGCFECEGEEGGGGGGGGGGGGFGCF8F==FGFFE=EGCGCECC?CFGGCECDFGGFGGFFDFFFGGFAFE5C5C=)):>FD=9F2DGFDB==BBBF@E).99>011192:>><;996>91??1(411((3))),(/*79?091(0().02),42422(4-)6)(--423()((.531-1,3()..))4(,4,4(((((((((
@M00689:251:000000000-CJTJ5:1:1101:18797:5451 2:N:0:8
CGACGACCATGCAGCACCTGTACACCAACCACAAGGGAAACTACATCTCTGCAGCGATCTGGTGTATGTCAAGCCCAGGTAAGGTTCTTCGCGTTGCATCGAATTAATCCACATGCTCCGCCGCTTGTGCGGGCCCCCGTCAATTCCTTTGAGTTTTAGCCTTGCGGCCGTACTCCCCAGGCGGGGCGCTTAATGCGTTAGCTACGACACAGAGGCCGTGGAAGACCCCGACACCAAGCGACCACCGTTTACGGGAGGGACAAAACGGGGAACGAAAGCGGGGCGGGCGCGACAT
+
GGEFEEFGDEFFCGGGEFF@FFGGGGGGGGGGGGGGGGGGGGGGGEGGGGFGGGGGGGGGGGGGGGGGGGGGGGGGGGGGGGGGGGGGGGGDGGGGGGGGGGFCFFGGGGGFGGGGGGGGGCEGBEGGCGGDGGGEGGGEGDE@FFGGFGGGG;EEGGGFF5C5@5A>AF4@>4@3F@CDF2(:@;;BF>F?D-)59?2:<<><B<<;1(.(.4(-8>>9((487:?0C1>9;17(.3(,(039(-(,-5:B:B(,(-((-((((((-:1((-(-48,40(-((-,(-(12((--
@M00689:251:000000000-CJTJ5:1:1101:18788:5467 2:N:0:8
CGACGACCATGCAGCACCTGTACACCAACCACAAGGGAAACTACATCTCTGCAGCGATCTGGTGTATGTCAAGCCCAGGTAAGGTTCTTCGCGTTGCATCGAATTAATCCACATGCTCCGCCGCTTGTGCGGGCCCCCGTCAATTCCTTTGAGTTTTAGCCTTGCGGCCGTACTCCCCAGGCGGGGCGCTTAATGCGTTAGCTACGACACAGAGGCCGGGGAAGACCCCTAAAACTAGCGCCCACCGTTTACGGCAGGGACCAACAGGGTGATAAAGCCGGGACGCCCCGGCCAG
+
GGEFEEGGDGGGGGGGGGGDGGGGGFGGGGGGGGGGGGGGGGGGGGGGGGGGGGGGGGGGGGGGGGGGGGGGGGGGGGGGGGGGGGGGGGGGGGGGGGGGGGGGGGGGFGGGGGGGGGGGGGDEGGGGGGGGGGGGGGGGGGGGFFGGFFGGGGGFFFGFFFFBEA>ABFFFFBFFGFFDFF@9>F9(17?:><AFF?<??A248<?6>BFFF>BFB9((4-:?:(2.**0(..2)..(30)31(8926>0)-8-((-41((4((,2<?((4)).)).4(49((-((((-(-(((
@M00689:251:000000000-CJTJ5:1:1101:6083:5474 2:N:0:8
CGACGGCCATGCAACACCTGTACCCCAACCACAAGGAAAACTACATCTCTTCAGCGAACTTGGCTATGTATAGCCAAAGTAAGGTACTTCGCTTTCCTTCCATCTAATCAACACGCACCGCCGACTGCTCGTGCCCGCGCCAATCCATTTCAGTTTTATCCTTTCGTCCGTCCTCACCCGCCAGGCCGCTTACTTCTTTCGCTCCCAGCACGAGTCCGTGGCAGACCCCCACGACCAGTTCCCCCCATTTAGTGCAGGAGCGCACACGGTTGCTAAGCCTTGGCTGCCTTTAGTT
+
GGGGFFFGEGGGG9FGEGGGG96,,C,68B:F,,C,,;6,6,;C6F@@<,,C<,6+++6,,:,,:C9E,5,9,C,,,,,9,CF89,55E4@,,,,,,,99,,,,,9EF,,AE,+8C+4+++6+++46,7,@+,1+,+@=+C++0+*5CF++,,8@D+,2+++*5>588>))):)**=)*3*:)(6(-0((/()9))).))6(8((((/((((((((),.-,((-(,8?D<.(((9(,()))1,(((-.44))64A<)(((((((32.(2,((())))((())((.((()))))))
@M00689:251:000000000-CJTJ5:1:1101:6093:5496 2:N:0:8
CGACGGCCATGCAACACCTGTACACCAACCACAAGGGAAACTACATCTCTGCAGCGATCTGGTGTATGTCAAGCCCAGGTAAGGTTCTTCGCGTTGCATCGAATTAATCCACATGCTCCGCCGCTTGTGCGGGCCCCCGTCAATTCCTTTGAGTTTTAGCCTTGCGGCCGTACGCCCCAGGCGGGGCGATTAATGCGTTAGCTACGACACAGAGGCCGTGTCAGCCCCCTACACCTAGCGCCCACCGTTTCCACCAGGGACCACCAGGGTATCTAACCCTGGCCGACTCGTCT
+
GGGGGGGGGFGGGGGFGGGGGEFGF8FFGEGGGGGGCFGGGGGGGAEA9FFFGGFGG8F@FGGECFFGGGGFGG?DFFFEFGGE?E9FGGGGGFCEGGCF8FG@D9EEC9BFG8=FFC+8CEEG7=FFA9G>EEG6EGCGDCC7<CFGFGGGGFG7EFGAF5@@E>>94A4>(((/=>CCF02((42(((-344<A;6246)2)32(--3:((((11(-4((.)).(19)7((,*.2).(-),((443(()-))((,(((4((460((43()-)).)(,302(((--((((-(
@M00689:251:000000000-CJTJ5:1:1101:24944:5583 2:N:0:8
CGACGGCCATGCAACACCTGTACACCAACCACAAGGGAAACTACACCTCTGCAGCGATCTGGTGTATGTCAAGCCCAGGTAAGGTTCTTCGCGTTGCATCGAATTAATCCACATGCTCCGCCGCTTGTGCGGGCCCCCGTCAATTCCTTTGAGTTTTAGCTTTGCGGCCGTACTCCCCAGGCGGGGCGCTTAAGGCGTTAGCTACGCCACAGTGGCCGTGGAAGCCCCCTACACCTAACCCACCCCGTTTACGGCCTGGACTACCCGGGTATCTCATCCTTGCTGCCTTGTCT
+
FGFEEGGGGGGGFEFFGGGGGDGGC,FEGG@6FEGG7@;CFCF8<,9C,@FEFGCF@FG86,94ACFAEGGE@FF7=FFAFFGDG,,C5,4?=FFEGD,;=FFGCF;9FGDF=>9,,@+6++4=C8=E,=EG6CGGG6=++=+C9B+CF7=,3;EFC,9B+?;80:5:/)0--(9:F(*?)(8607(((-(8)))((,(-(5-)),-(-4(()-((.41;-22(((-(>97((.9:()((,)-(21(2(.(),81((((.,)((((-699>4)))644<))6:).).))).))
@M00689:251:000000000-CJTJ5:1:1101:26000:5611 2:N:0:8
CGACGGCCATGCATCACCTATATAGCAGTCTCTTGCGAGAAAGAGATATTTCTACCTCAGTCCACTACATTTCGAGCCCAGGTAAGGTTCTTCGCGTTGCGTCGAATTAAACCACATGCTCCACCGCTTGTGCGGGCCCCCGTCAATTCCTTTGAGTTTCAGCCTTGCGGCCGTACTCCCCAGGCGGGGCACTTAATGCGTTAGCGCCGGCCCTCGCGGGGTCGCTCCCCCAAGCGCCCAGTCCCCATCGTTTACGGCGTGGCCCACCCGGGTATCCTATCCTTGCTTCCCTGTT
+
GGGGGFGGGGGGGGGGGGGGGGGGGGGGGGGGGGGGGGGGGGGGGGGGGGGGGGGGGGGGGGGGGGGGGGGGGGGGGGGGGGGGGGGGGGGGGGGGGGGGGGEEGGFGGGGGGGGGC8FFGGGGGGGGGGGCGGGGGGDGGGGGGFFGFGGGGGFFGGGFFFFFBECE=AF2@BF@GFGGFFFBDFFB>>FFFF<>B4<BFF?:AFB9B;>>B?:0(-307,49>(21CGFF1(/(46(44;).8:(2.-313(6(49,((-(3,-4,274;B6)-))).48)).())-)4<).)
@M00689:251:000000000-CJTJ5:1:1101:13330:5660 2:N:0:8
CGACGACCATGCAGCACCTGTACACCAACCACAAGGGAAACTACATCTCTGCAGCGATCTGGTGTATGTCAAGCCCAGGTAAGGTTCTTCGCGTTGCATCGAATTAATCCACATGCTCCGCCGCTTGTGCGGGCCCCCGTCAATTCCTTTGAGTTTTAGCCTTGCGGCCGTACTCCCCAGGCGGGGCGCTTAATGCGTTAGCGACGACACAGAGGCCGTGGAAGACCCCGAAACCTAGCGCCCACGGGTTACGGAGAGGACGACAAGGGAGGCGAAGCGGGGGGGACCTGGGAGG
+
GFDFEEFGGEEFCGGFFGF@FDFDFFGGGGGGGGGG@FGGGGGGGGGGGGGGGGGGGGGGGGGGGGGGGGGGGGGGGGGGGGGGGGGGGGGGGGGGGGGGGGGGCGGFGGGGGGGGGG=EGCEGGGGGGGGGGGGGGEDEGD7DGFGGFFGGGCEGFGFCAAEFFFFB>FAAFBEBCDGGFB=>>B>F09:?FA<AF<023<(22601(314:7?68>(-6:>BB?0155>((,*,:8:>>>(3,(-(-(4)36(((36:1(--(-8<:(((,(46((((,44(4,((((.((,(
@M00689:251:000000000-CJTJ5:1:1101:13337:5677 2:N:0:8
CGACGACCATGCAGCACCTGTACACCAACCACAAGGGAAACTACATCTCTGCAGCGATCTGGTGTATGTCAAGCCCAGGTAAGGTTCTTCGCGTTGCATCGAATTAATCCCCATGCTCCGCCGCTTGTGCGGGCCCCCGTCAATTCCTTTGAGTTTTAGCCTTGCGGCCGTACTCCCCAGGCGGGACGCTTAATGCGTTAGCGACGACCCAGAGGCAGTGGAAGGACCCAACACCTAGGGCCCACCGTTTAAGGGATGGACAGACAGGAGGACGAATGCGGGGTGCGATGGCGA
+
GECFCCFG@CFEFFFFDFCAFCFCFGGGF7FFGFCCCG?ECGGGGGGGGG9CFGGG78FFFGGGGFECEAFFCGFFGGGGGGGDGGFGGGGGGGGGGCEFEFDGF9FCF=,4FDEE4==E6@+=@CCD,A8EGGGGC>>CDDE9=FCDAGGFG,:E@EGFFF55:)8=44>==(16?>**)((.6(((6-(,-64<66040)(4(49>1,3(.(4(2:BF(,,(((.-/*02413:()(((03((,((-(--92(4(-,())(((.,,((-3((41((-(4324(-42380(((
@M00689:251:000000000-CJTJ5:1:1101:18248:5678 2:N:0:8
CGACAACCATGCAGCACCTGTACACCAACCACAAGGGAAACTACATCTCTGCAGCGATCTGGTGTATGTCAAGCCCAGGTAAGGTTCTTCGCGTTGCATCGAATTAATCCACATGCTCCGCCGCTTGTGCGGGCCCCCGTCAATTCCTTTGAGTTTTAGCCTTGCGGCCGTACTCCCCAGGCGGGGCGCTTCAGGCGTTAGCTACGACACAGAGGCCGTGGAAGACCCCTAAACCTAGCGCCAACCGTTTACGGCAAGGCATACCAGGGGATTCAAACCCGGGCGCTGAGGGACG
+
GEEGFGGGGGGGGGGFGGGFGFGGCEFGGGGGGGGFGGFGGGGGGGGGGGGEGGGGGGGGGFDFG9EGGGGGFGGGGGFFGGGGGGGGGGGGGGGGGF8A>FFGG9FFDGGGGGGGFFGGDGGGDEFGGFGGGGGGGGGGGGGFCBFGFGFDDF7AEEFFF5@<EBFFA@=524>:FAGDFB29>9>>F>?(.)-(3,(-8)..4:BF>><(5:?((-49>6<0:<<(/1).)(222)(-35((((4,(54<1?(-(4:(()5)3)),29((()-4))(((-2(((((-(((,,(
@M00689:251:000000000-CJTJ5:1:1101:16863:5858 2:N:0:8
CGACGGCCATGCATCACCTGTATCTCGGTTCCCGAAGGCACTTCGTTGCTTCCAACAAATTCCGAGTATGTCAAGACCTGGTAAGGTTCCTCGCGTTGCGTCGAATTAAACCACATGCTCCACCACTTGTGCGGGTCCCCGTCAATTCCTTTGAGTTTCATACTTGCGTACGTACTCCCCAGGCGGAGCACTTATCGCTTTTGCTTCGGCACAGAGACTTGTAATCCCCACACCCAGTGACCATCGTTTACAGATAGGAAGAAAAGGATGTACAATAGTGGGGGCACTGTAGAGT
+
GEEGEDGGCFFFFGGFGGGAFFGGGGGGG7CFGGGGGEEGGGGFFGGDFF9FDFGGGGGGGDFGGGGGGGGGGGGGGGGGGGGGGGGGGFFGGGGGGGGGDEGGGGGGGGGGEFGGGGG8?FGGGGGGFGFGGGG68FCCD>EGDFGGFGGDGGFAFCFCFF@EEE;BFABB@EBBE4FDFDF9@@9((38)6>E<<<;;6@E34)9:?FBB331.:()5))..)-64<D)286)20(5))1.,44:223)63--.).)-(1((.(4()((.).4)4))66(-11(((.)).)))
@M00689:251:000000000-CJTJ5:1:1101:12049:5871 2:N:0:8
CGACGGCCATGCATCACCTGTCTTATGGCTCCCCGAAAGGCACCCTTCGCTTTCACGAAGGTTCCATAGATGTCGAGACCAGGTAAGGTTCTGCGCGTTGCGTCGAATTAAACCACATGCTCCACCGCTTGTGCGGGCCCCCGTCAATTCCTTTGAGTTTTAGTCTTGCGACCGTACTTCCAAGGCGGAGAACTTAATGCGTTAGCTGCGGCACTGCAGGGGGCAAAACCGGCAACACATAGTGCTAAACGTTGACGGCGGGGAGCACAAGGGGGGCAAAGCAGGGGTGGACGGG
+
GC@CEDFC:CECCFCEDFE@CCEFACFGG8FGGGGDEGGGGGGFGGGGGGGGEFGGGGGGGFFGGGGGGGGFGGGGGGGGGGGDFGGGGGG9EFGGGGGGEGGGGGG<@FGGEF@FGGGGFAFFFD6CE6FFGGGDDC;@GGGDDEGGFGFGGEGED,+B6F@EAA<BFFFFB@@9*0+;A7.726@FF;B@82:A>64)7B((,-690;9(4((528?BF>009?((**)-(49(.3()-9-))).))(,(.(4)49(-(47>0(-,((.83(((-4(..(,(,4,,--(((--
@M00689:251:000000000-CJTJ5:1:1101:15384:5903 2:N:0:8
CGACGGCCATGCACCACCTGTACACCAACCACAAGGGAAACTACATCTCTGCAGCGATCTGGTGTATGTCAAGCCCAGGTAAGGTTCTTCGCGTTGCATCGAATTAATCCACATGCTCCGCCGCTTGTGCGGGCCCCCGTCAATTCCTTTGAGTTTTAGCCTTGCGGCCGGACTCCCCAGGCGGGGCGCTTAATGCGGTAGGTACGACACAGAGGCCGGGGAAGACCCCAAAACCAAGCGCACAGCGTTTACGGGATGGAAGAGAAGGGAAAGAAAAACGAGGAGAGGCGAAACG
+
FB@@@:FF@EFE@FECC@E<CFGFFGGGGGGFGGGD>FFGGGGGGFGFFGGGGGGGGFGGGG<DFGCFCFDFEGGDF,BEFGCFCFAE<9FGGGGGGG8ECEFGCCFCDFFFFFFG8FDCEEEEGGGGGGGGGEEEG8=A+7>CEAGDF7BCE9,3=,*99<65))17>2)--(0(/8CGF(36614((-(4)55)((4,((.))-16(,1..(-(-,,4,(-(,(((/*.(415(,.(,()-3((3(((,.33(((-,,.(((((,.8(,((((.,.(((((((.-(((((-,-
@M00689:251:000000000-CJTJ5:1:1101:15398:5915 2:N:0:8
CGACGGCCATGCACCACCTGTACACCAACCACAAGGGAAACTACATCTCTGCAGCGATCTGGTGTATGTCAAGCCCAGGTAAGGTTCTTCGCGTTGCATCGAATTAATCCACATGCTCCGCCGCTTGTGCGGGCCACCGTCAATTCCTTTGAGTGTTAGCCTTGCGGCCGTACTCCACAGGCGGGGCGCGTCAGGAGTTAGCTACGACACAAGTGCCGTGGAAGACACCGAAACGTAACGACAGCGGTATACGGCCGGGCCTGCAGGGGCAGAAAACGAGGAGAACAGGGGATCG
+
GEBCE@FG@,@;<<,CC7E@C<FEE<FFEGGGGGGF7@EFG9FGG9FFFGCFGCFEGFG8FFGGGGGFFGGGGG<FGG7=EGFGGFFGG,AFCG:FDFFABE@D7FFCFE9,A@@EADD6E=C6@86=DGECG>C+33=88+@2+=CGFC7CDD,,?EDA68C8@AFF)94))-:=,7DGFB-80(,(((-(4((,-,1<AAFA3(((--,(()..),-4,3<:?1..7<>21;*.((-,()-(((-,(,6AB(,((,-(((((,53(-(-4,(5((,((-(((().,((-1(((
@M00689:251:000000000-CJTJ5:1:1101:18655:5921 2:N:0:8
CGACGGCCATGCATCACCTGTATCTCGGTTCCCGAAGGCACTTCGTTGCTTCCAACAAATTCCGAGTATGTCAAGACCTGGTAAGGTTCCTCGCGTTGCGTCGAATTAAACCACATGCTCCACCACTTGTGCGGGTCCCCGTCAATTCCTTTGAGTTTCATACTTGCGTACGTACTCCCCAGGCGGATCACTTATCGCTTTTGCTTCGGCACAGAGAATTCTCATCCCCACACCCAGGGATCAGCTTTTAACGCTAGGACGACAGGGGTATCCAAAACTGGCGGGTCGGGACACG
+
GFEFGEGGGGGGFFFFGGGCFGFGEFGGGGCGGGGGGGGGGGGGGGGGEGGCGFGGGGGGGGGGGGFGCDGF<FGGGGGGGGGGGGGGFGGGGGGGGECEEGGGGGGGGGGGGFDFGG=@EDGEFGGGGGFFGGC+=DCG>CCGGFFDFGGGGGFF?FGFFFFFCECAFAAFDE==E=DGFF2@265>25@)9;<9=F6<6<<)1734@F;BFD;33(.66)644)6?7C3:?6)((((,().,0)).24))((((-4))((,((-86(()))-)..())5(-4(,30(,((,((
@M00689:251:000000000-CJTJ5:1:1101:6311:5953 2:N:0:8
CGACGGCCATGCATCACCTGTGCAGCCGTCCCTTGCGGGCACACCCCATTACGGGCGGTGCGACTGCATGTCAAACCCAGGTAAGGTTCTTCGCGTTGCATCGAATTAAGCCACATGCTCCGCCGCTTGTGCGGGCCCCCGTCAATTCCTTTGAGTTTTAGCCTTGCGGCCGGACTCCCCAGGCGGGGAACTTAATGCGTTAGCTGAGGCACAGAAACCGTGGACTGGTCCCTACACCTCGTTCCCAACGTTTACGGCATGGACTCGCAGGGTATCCAATCCGGGCCGCCCTTGT
+
GGFGGGGGGGGGGGGGGGGGGFGGGGGGGGGGGGGGGGCEEGGGGGGGGGGGGGGGGGBCFGCFGEFGGGGGFCGGGG78FGDFFFFFGDGGGGGGGEG8AFG@DFGGD;AFGGFF8FCCFC@EEE>>CGFFE@*:EEC=4?EGG6BFFGGGC75FGCFF):5A<3609B>B(191E0CD56?FFB9>F(32>BFA)67::6()).)((42,,4:)417>?04<().(20?6AAG0,(((-8(42><1032:70480((-8(55)((4(499(52)).)).(((-((((((-(()
@M00689:251:000000000-CJTJ5:1:1101:10753:6010 2:N:0:8
CGACAGCCATGCATCACCTCGACTACAGTCTCTTGCGAGAAGTCTCTGTTTCCAAAGATAGTCCATAGCCGTTCGAGCCCAGGTAAGGTTCTTCGCGTTGCGTCGAATTGAACCACATGCTCCACCGCTTGTGCGGGCCCCCGTCAATTCCTTTGAGTTTCAGCCTTGCGACCGTACTCCCCAGGCGGCATACGTAACGCGTTAGCTGCGGCACGAACGAAAGGAAGCGCTAACACCAAGGATGCAAGGGTTGGGGGGGGGAAAAACAGGGAGACGAAAGCTGGGGGACGGGAGG
+
E>@@@ECC6;EC<FC<CE9FGEGGDEFGDF<FGGG<@@FGGGC<EFGGGGGGGFGGGGGGGGGGFFGGGGGGGGGGFGGGFGF?FGGGBFGGGGFGGEGGGGGGCGGGFFGGGCCD?CDDD;FFDFEGECGFFGGGGCCE8DECDEC?9DGFFFFGG;CFFFEFF@CE5:=)5===*(49;(-/-(59361@)(/7;(;0;31<?))-49939(32947???(8::((9))(-(24(-8:6>).444)817((-9B(4((4--(.((.4?<0((-449(40)53,-,-((4((,(
@M00689:251:000000000-CJTJ5:1:1101:14410:6050 2:N:0:8
CGACGGGCACCACCTGTACACCAACCACAAGGGAAACTACATCTCTGCAGCGATCTGGTGTATGTCAAGCCCAGGTAAGGTTCTTCGCGTTGCATCGAATTAATCCACATGCTCCGCCGCTTGTGCGGGCCCCCGTCAATTCCTTTGAGTTTTAGCCTTGCGGCCGTACTCCCCAGGCGGGGCGCTTAATGCGTTAGCTACGACACAGAGGCCGGGGAAGACCCCGAAACCGAGGGCACACCGTTTACGGCAGGGAAGAACGGGGGAACAAAGACGGGGTGAGCAGGCACTGAAA
+
GEEFEDDGD,C6@F,;;@FCFEEFGGGGGGGGGGGFFGGGGGG9FGGGGGGGGGGGGGGGGGGGGGFGGGGGGGGGGGGGGGGGGGGGGGGGGFGGGGGGGGGGGFGGGCCFEGGCGGGGGEFGGGGGGGGGGDG8=EDFGGGG79C+@@CFGGGGGCF6ADABA94@A=C3=DF?F>GDEF7639:?2AADB6<?FFAA2:?>>;7(((-44102>>1:7???<(20))8(,2)-((,4257,3,443:(-(460:(4:1((-9((--48<((.(-4(((((.),(-((((5-)
@M00689:251:000000000-CJTJ5:1:1101:17816:6083 2:N:0:8
CGACGACCATGCAGCACCTGTACACCAACCACAAGGGAAACTACATCTCTGCAGCGATCTGGTGTATGTCAAGCCCAGGTAAGGTTCTTCGCGTTGCATCGAATTAATCCACATGCTCCGCCGCTTGTGCGGGCCCCCGTCAATTCCTTTGAGTTTTAGCCTTGCGGCCGTACTCCCCAGGCGGGGCGCTTAATGCGTTAGCTACGACACAGAGGCCGTGGAAGACCCCTACACCTAGCGCCCACCGTTTACGGCAGGGAATACCAGGGGAGCAAATCCGGGCGACGCCGTCA
+
GGEFEEGGGGGGGGGGGGGCGGGGGGGGGGGGGGGGGGGGGGGGGGGGGGGGGGGGGGGGGGGGGGGGGGGGGGGGGGGGGGGGGGGGGGGGGGGGGGGGDFGGGGGGGGGGGGGGGGGGGGGGGGGGFGGGGGGGGGGGGGGGGFGGFGGGGGGGGGGFFFF@@AFB>BFFFBEFGFGGFFF>1999696:B>DFF?FB:<<<?FFFFFF?>??F6>>63:)(.3(2/1.1,,72>?BBBF9BF:B?F?:<??(4(4><((.-,)4<B09,((,()..(-93(,,-4(,,(-
@M00689:251:000000000-CJTJ5:1:1101:7648:6084 2:N:0:8
CGACAGCCATGCAACACCTGTGCACCAACCACAAGGGAAACTACATCTCTGCAGCGATCTGGTGTATGTCAAGCCCAGGTAAGGTTCTTCGCGTTGCATCGAATTAATCCACATGCCCCGCCGCTTGTGCGGGCCCCCGGCAATTCCTTTGAGTTTTAGCCTTGCGGCCGTACTCACCAGGCGGGGCGCTTAAGGCGTTAGCTAAGACACAGAGGCCGGGGAAGACCCCAAAACCGGGCGCCAACGGTTTCCGGGAGGGACAACAGGGGGAAGGAGACTGGAGGCCGGGGACCAT
+
GCCFEEFDC<EFCFFDFFF<C<<FGGGGBFCDEGGFCFGGFAFFF,ECFFCBFGGGGFCCFG,EEF9FFFFDEF<?EFG,FGGGFFGGFFC@CF+@4F,@>FFCDFCAA,9@E,>8,96C6=ECEE?DFCEGG6@8E+=++3;CAA8+++57DF7C7;DFFB60):47>45(8(1*4(2?B2@6:917(-(-:)4(44(4::)))544?2:B>F(((4(7>BFB:?0(1*7,11/(-(3,,8(33(-(4())-3(-(76,-4(.(.(,4(-(,(..(1).4(.3(((-(0(((()
@M00689:251:000000000-CJTJ5:1:1101:17815:6102 2:N:0:8
CGACGACCATGCAGCACCTGTACACCAACCACAAGGGAAACTACATCTCTGCAGCGATCTGGTGTATGTCAAGCCCAGGTAAGGTTCTTCGCGTTGCATCGAATTAATCCACATGCTCCGCCGCTTGTGCGGGCCCCCGTCAATTCCTTTGAGTTTTAGCCTTGCGGCCGTACTCCCCAGGCGGGGCGCTTAATGCGTTAGCTACGACACAGAGGCCGTGGACGACCCCCAAACCTAGCGCCACCCGTTTACGGCATTGAGTACCAGGGGATACAAACCTGGCAGCTCAGGACG
+
GGCFFGGGGGFFFFGGFFGFGFGGGGGGGEGGFGGGGGF,EFEEFGGGAFEGGGGEGGGGGGGGGGGGGGGGGG@=FECFEFGGFGGGGGGGGGGGGGGGCFGGGGDFGFGGGFCFFFC+C?EGGGGGFG66=CEC>EDCGG+?CFGGFCFD?;:ADDCB5+*8=AF=@5=AD5CEF@F5)591323;0188AB<A02:BFB26.,19;B((.(-(809(-8((-4791))(,49(,),,(),((-9:72,:?0(3(.52)).:).701(4(()62)(,41((((-())(.(((
@M00689:251:000000000-CJTJ5:1:1101:19237:6105 2:N:0:8
CGACGACCATGCATCACCTGTATACCGCCCTTGCGGACACAACATTTCTGCTGCTTTTCGGTATATGTCAAGCCTTGGTAAGGTTCTTCGCGTTGCGTCGAATTAAGCCGCATGCTCCGCTGCTTGTGCGGGGCCCCGTCAATTCCTTTGAGTTTTAATCTTGCGATCGTACTCCCCAGGCGGGGCGCTTAATGCGTTAGCTGCGTCGCAGAGACCGTGGAAGGTCCCCACAACGAGGGCCCCCGGTTTACGGGGCGGGAGAGCAGGGGCTCGAACACAGGCAGGCATGGCGGCG
+
G=:@@CBFCFFFDGGFFFG<CEFGGGGGGEGGGFGCECEGFDEGGGGFFGCGGFGGGFFGGGFGEDAGFEGDGFCGGGGGGGGGGGGGGGDGGGGC>CEGGEEDEECFGGGGGGF;,DDGE>C=DEGDGGEGG>B8EGGEDDCF:BC@FCGG?FDGGGG@9+8A@-(:5B=29;BBE@<35;B@9(,01:?<:<461,((664:(,49(-32:7(-((.((54:4>)2**.381)3((-(4),((,47(4)4((3(-(,(-(,().8>-((-(-.(,((4:(((-((),((((((
@M00689:251:000000000-CJTJ5:1:1101:6727:6132 2:N:0:8
CGACAACCATGCAACACCTGTACACCAACCACAAGGGACACTACATCTCTGCAGCGATCTGGTGTATGTCAAGCCCAGGTAAGGTTCTTCGCGTTGCATCGAATTAATCCACATGCTCCGCCGCTTGTGCGGGCCCCCGTCCATTCCTTTGAGTTTTAGCCTTGCGGACGTACTCCCCAGGCGGGGCGCTTAATGCGTTAGCTAGGACACAGAGGCCGTGGAAACCCCCTACACCTAGCGCCCACCGTTTCCGCCTTGGCCTAGCAGGTTATCTAACCCTCGCCGACTTGTGT
+
FGFGFGFGGGGGFAEFGGGGGFFEFC,FFFFGG<EFFC,6CD<FF,CFFGAD@EFG><FGGGGGGFFFFG,EFFEGGFGGG9FGGGGGGGGGCGG7F9DDC@8EFCFA,AEG8E9EFGGGGGEEEGGGDGGEGGGGGGDED+@@DEGGCGFGGCGGGGGFAF@@FBB)89=2<4;@C>4C>2(820709>6?<BA<0::0:4))).,21:0330(1,((-2(.),,329)83.44,,40107904((.(()),((((.(.3).(()53,)))-).)),.(((-(((,((-.),
@M00689:251:000000000-CJTJ5:1:1101:6709:6134 2:N:0:8
CGACAACCATGCAACACCTGTACACCAACCACAAGGGAAACTACATCTCTGCAGCGATCTGGTGTCTGTCCAGCCCAGGTAAGGTTCTTCGCGTTGCCTCGAATTCATCCACATGCTCCGCCGCTTGTTCGGGCCCCCGTCAATTCCTTTGAGTTTTAGCCTTTCGGCCGTACTCCCCCGGCGGGGCGCTTCATGCGTTAGCTTCGGCACAGAGGCCTTGGCAGCCCCCTCCACCTAGCCCCCACCTTTTCCGGCATGGACTACCCGGGTCTCGACCCCTTACTCCCTTTCTTT
+
CC@B66CFBF<F96CEEGGGG9F,F@,;@CEGF<CFC,6,CE,C,6CFGG9@C6F77@BFFCFFG,<,E@BA<FGF@:BFA@,AEFGGGFDDEGG>F,EA6>,EF=BEEE8F,E,49@D>EE=E7C=@,=@66=E8EG+CD6@=EFGGFG73@EGGG,=BAA@*:5A555A))1>@GF*7/:(7((469;B(6>4<(4:(,6))-((-39(((46?0))).,)-(,4:<5)8((71,)(((71-0((.)44)(((((((4?)(.,((,(-,(.()((-((()(-)((,))).))
@M00689:251:000000000-CJTJ5:1:1101:24420:6145 2:N:0:8
CGACGGCCATGCATCACCTGTGCAGGACCCTTACGGACACCCCATCTCTGAGGCTTTTCCCTGCATTTCGAGCCCAGGTAAGGTTCTTCGCGTTGCGTCGAATTGAACCACATGCTCCACCGCTTGTGCGGGCGCCCGTCAATTCCTTTGAGTTGCAGCCTTGCGACCGTACTCCCCAGGCGGAGTGCTTATCGAGGTAGCTGCGAGACGAACGGATGGGGGACCGAAGCAGACAAAGAAAGAGAGTTTGAGGGAAAGACCAACGGGGGAACAAAACCGGGGAGGCGCGGTACAT
+
GGGGGGGGGGGFFGGFD@FGCGFEGGD@<BFFEDDFGFC@<++@FC9,@FFGGF,@AEGFGGGGG<9<9@DE@CDFGGBEEFGBA,9E9F7>>+@BBF6CEF,8EEG<@4C@,@,,,66,@=+++@6@9CCE6+@+@;+4;9,52;++15@C3,,32>4**45:5:4-//55(*(/*:CD369906@)))1))/(-(43)).9:>1(-4:0(,7:6(((,3(2((-(())0(,(2,(((,(),((,)))))-31(((.,(((((((,,((-(,42((-209(--(46((,-(())
@M00689:251:000000000-CJTJ5:1:1101:6714:6150 2:N:0:8
CGACAACCATGCAACACCTGTCCACCAACCACAAGGGCAACTACATCTCTGCAGCGATCTGGTGTATGTCAAGCCCAGGTAAGGTTCTTCGCGTTGCATCGACTTAATCCACATGCTCCGCCGCTTGTTCGGGCCCCCGTCAATTCCTTTGAGTTTTAGCCTTGCGGCCGTACTCCCCAGGCGGGGCTCTTAATGCGTTAGCTCCGACACGGAGGCCGTGGAAGACCCCTACACCTCGCGCCCACCGTTTCCGGCTGTGACTCCAAGTGTTACTACTCTCGGCGTCCCTTGCC
+
E:@CC6CFCFFFC,C@FFGFG,F,EF8FGGGGF,;@@7C<FG,EF@FFGGCE<,B@@FFG@FG8E<FEEG,5,CAD<9FF@9,,FFGGGGDFEGGCF=DFC8+@EGGGGGDG8EFGAFCEGDEE=C8F,4+=@EGEGGGGGD6CFFGGFGF,+@:EE,3BFCB5=A5=5=B>FFFFGAGG*>2(6(6(4=<C.6)4(4<:(56)41990(,,4;(4:1;B(,)4:148C*),(27,(-((3)4(4(1.23).46(((.(-44),)(.).-))-62)6:))-(-(4(2(-)(((
@M00689:251:000000000-CJTJ5:1:1101:22816:6326 2:N:0:8
CGACGACCATGCAGCACCTGTACACCAACCACAAGGGAAACTACATCTCTGCAGCGATCTGGTGTATGTCAAGCCCAGGTAAGGTTCTTCGCGTTGCATCGAATTAATCCACATGCTCCGCCGCTTGTGCGGGCCCCCGTCAATTCCTTTGAGTTTTAGCCTTGCGGCCGTACTCCCCAGGCGGGGCGCTTAATGCGTTAGCTACGACACAGAGGCCGTGGAAGCCCCCTACACCTAGCGCCCACCGCTTACGGCATGGACTACCGGGGTCTCTCATCCTGGCCTCCCCTTCCC
+
GGGGGGGGGGGGGGFGGGGGGGGGGGGFGGGGA,CEEGDFFGAGEDFGGGFGGEFEGGGGCFFFF<FFGGFA,FGGFGGFB,EEGGGGGGFGGGG7F?FGCE,EF=4FGGGG:FCFGGG>EGEGGGDDDF>E>CCCGGCGGC+CFFGGFG7,4@FGF9ACFFFEC):>A=BA>BFBFFCD69>0(39;>FF:49):2??::A9AB(271601::<??3>0904:(3:?GG31(47(..:;9D>(8?>0(((3,0911?B),)(53(1(43(44))).64,)53().(((.(,(,
@M00689:251:000000000-CJTJ5:1:1101:25017:6409 2:N:0:8
CGACAACCATGCAGCACCTGTGCACGGACTCCGAAGAGGGGCCGATGTTTCCACCGGATTTCCCGTGCATGTCAAGCCCAGGTAAGGTTCTTCGCGTTGCTTCGAATTAAACCACATGCTCCACCGCTTGTGCGGGCCCCCGTCAATTCCTTTGAGTTTCAGTCTTGCGACCGTACTCCCCAGGCGGGGTACTTACTGCGTTAGCGACGGCACCGAGAGGGTCGCCCCCCCCGCCGCCTAGCACCCATCGCTTACCGCGCGGCAGACCAGGGTATCTAATCCTGGCTGCTCTGTT
+
GGGGGEGGGGGGGGG<FFGGGDGGGGGGGGGGGGGGGGGGC@FFGGGGGGGGGFGGGDDGEFCFEGGGGCFGGGCGGCCFEDFCGFGFEGGFGGGGFGC>DFFGGCGGGFFGEEFFDCD@DFGGGGGD6DF?FE>CCEGGGG?CGF7@F>FGGG:8=E>AAFFFFC46>9ABF?B2*/9*8=??09;09;?2<):AA>)41:1:612943>39:999((-(-4>F((79CDFF(C(,,--3)-.(4:0,((,-()(3(-(--(((-.(..(,(,)--)).2<)52(.(4).-).)
@M00689:251:000000000-CJTJ5:1:1101:8252:6417 2:N:0:8
CGACGGCCATGCAGCACCTCGACTCCGGTCCCTTGCGGGAGGACCCATGTTTCCACGAGTTTGCCAAAGCCGTTCGAGCCCAGGTAAGGTTCTTCGCGTTGCGTCGAATTAAACCACATGCTCCACCGCTTGTGCGGGCCCCCGTCAATTCCTTTGAGTTTCAGCCTTGCGACCGTACTCCCCAGGCGGCATACTTAACGCGTTAGCTCCGGCACGGCACGAATGAACTGCCCACACCAAATATGAGTCGTTTAGGGGTGTGCCCACATGGGTCACCACACCTGGCCTTCCTTTT
+
GGFGFGGGGGGGGGEFGGGGGEGGDGGC:CCFFDFFGGGGCGDGFGGFGGFGGGGGGDFGDGGGGGGD=EFGF?EC@FGEFFGDGAFFEFEEFGGCEGCGEGEGGCF7<7<DFGGFGDFGGGGGFEFEGGGFC6EEGG5>DDC>??*9BCFCEEG7+=1==675?BBE:B@9;;9<E;DC)68@;(=>(4>B)4):<BFB>BB><:>)63,(2(,-2((,,((((.).**144)7(4?1<:1)))))))((-,3.)(,-((().(,(-,..(8(.34)(.,((((.(.)),.).)
@M00689:251:000000000-CJTJ5:1:1101:18695:6571 2:N:0:8
CGACAACCATGCACCACCTGTACACCAACCACAAGGGAAACTACATCTCTGCAGCGATCTGGTGTATGTCAAGCCCAGGTAAGGTTCTTCGCGTTGCATCGAATTAATCCACCTGCTCCGCCGCTTGTTCGGGCCCCCGTCACTTCCTTTGAGTTTTAGCCTTGCGGCCGTACTCCCCAGGCCGGGCCCTTAATGCGTTAGCTACTACCCAGAGGCCGTGGACGACCCCTCCACATCGCGCCCACCCTTTCCGGCATGGACTCCCCGGCTATCACATCCTGCCCGCCCCTCTC
+
FGGGGGGGGGGG<FFEFGGGGGGGGGGDGGGGGC8ECFE<FGFGFFGGGGGGGGGGCFGGF@FGF@FCFGG<<EFGGFFGFCCFGFGGGGBCBFG=FFFF6E=EFB;BFGAF,E8E=FGCGG>EGE8E,@@E+@EDGGGGGD+?DFGGFF6,=F=FF,0BAFF)80)88):):<CFGFG9*5)752@(6(5))6)9(//(/96)))113=7,/(:2;(447((((371C*)(,4*.),2(7E0(4((,435-,(3-41(,,48,3((,(-(..)).64<?)((((-(-,(((3
@M00689:251:000000000-CJTJ5:1:1101:18714:6574 2:N:0:8
CGACAACCATGCACCACCTGTACACCAACCACAAGGGAAACTACATCTCTGCAGCGATCTGGTGTATGTCAAGCCCAGGTAAGGTTCTTCGCGTTGCATCGAATTAATCCACATGCTCCGCCGCTTGTGCGGGCCCCCGTCAATTCCTTTGAGTTTTAGCCTTTCGGCCGTACTCCCCAGGCGGGGCGCTTACTTCGTTCGCTACGACACAGAGGCCGTTGAACACCCCTACCCCCTGCCCCCACCGTTTACCGCAGGGCCCAACCGGGTATCCCATCCTTGCTACCCCGTCC
+
GGGGGGGGGGGGGGGGGGGGGGGGGGFFGGEGDECFDE<FGGGGGGGGGGGGGFGGEFFGGDGGGAFGFGG9CFGG?F7FCFFGGGGGGGCGGGGFF9CFEG8FGDGCGGFGGGGGGGGEGECGGGFG?E+=+@CEGG>EGCGFFFGGFGF3:9DGGF7CFFB5:A5=AFF=@DCFGA4;9>52((69B;:F0>)-48:(-7?FF?(4(4(.4(46:(1(2(.)64?6<*811:3(((.21F;(,1141204)46(-(-(((((4--((43,))))..15).8))).,(,-,(
@M00689:251:000000000-CJTJ5:1:1101:20726:6609 2:N:0:8
CGACGACCATGCATCACCTGTACACCAACCACAAGGGAAACTACATCTCTGCAGCGATCTGGTGTATGTCAAGCCCAGGTAAGGTTCTTCGCGTTGCATCGAATTAATCCACATGCTCCGCCGCTTGTGCGGGCCCCCGTCAATTCCTTTGAGTTTTAGCCTTGCGGCCGTACTCCCCAGGCGGGGCGCTTCATGCGTTAGCTTCGACCCAGAGGCCGTGGAACACCCCTACACCTACCGCCCACCGTTTCCGGCATGGACTACCAGGGTATACAATCCCTGTCCCTCTGTCCC
+
GEFGEEGGGFFGGGGFGGGGGGCFGGF<FFCFAA,CCDCGGGDG8FGFGGCFG?FF+EFGGEGGGCGGGGC<FFDF<CDE9<EFFFFGGG7FEFC+?,EF6>>FG;ECFGFG:ECEAFG+AE6C>CDF8EB+=CG>CGDGG77EGFGGCF@,+@EGFEFF9FE5@)8=A2>DDFFEG@;*/559>(409BF()65<984(3<6)61(-(413:.6?0;B-((.(.4,3C*),(.972(4(2>B2((,222,62-((2(44:2.4())((.,.-)),),4),5),).2(.))-)4
@M00689:251:000000000-CJTJ5:1:1101:18717:6645 2:N:0:8
CGACGACCATGCAGCACCTATAGAGCAGCCCCTTGCGGGGAAGGAATGTTTCCACTCCGGTCCACTCCATTTCGAGCCCAGGTAAGGTTCTTCGCGTTGCGTCGAATTAAACCACATGCTCCACCGCTTGTGCGGGCCCCCGTCACTTCCTTTGAGTTTCAGCCTTGCGCCCGTACTCCCCAGGCGGATCGCTTAACGCGTTAGCTTCGGCCCGGCGTGATTGGGTACCCGTCACCCCCCGCGCTCATCGTTTCGGGCTCGGACTACCCGGGTCTCTACTCCTCGCTGCTCTGTG
+
GGEEFFGGGGGGGFFFFGGGGCFC<EE@FFGGFG@FCCCC@7F,C,EFFGFGGGGGGGE7FGGGGGGGCFGGGC=8FGGGG?FF<?FGFGGEG@FCFEEGCEGEE+FEC;5EG8FCFDFFGF3DFEEGG?F6E1@BEGGGGC:CD*CGF>:DF>9*=FGF8@CBBE3@=(6;6:23:CGGFD0(=24(371:B:8264909>6<AFAA611(490>((-(4<<:(4-5>*)-:(9)40(((0(-(((.6(((,)((.790((-(((5:(11((,,:4))).(-(((-(4544)))
@M00689:251:000000000-CJTJ5:1:1101:11275:6647 2:N:0:8
CGACGGCCATGCATCACCTGTACACCCACCGCAAGGGTCACTACATCTCTGCAGCTATCTGTTGTTTGTCAAGCCCCGCTAAGGTTCTTCGCGTTTCATCTATTTAATCCACATGCTCCGCCGCTTGTTCGTGCCCCCTTCTCTTCCTTTGCGTTTTAGCCTTCTGGCCGTACTCCCCAGTCGGGTCTCCTATTTCCTTAGTCCCGACCCACACGCTGTGGACGACACCTAAACCTACCGCCCGACCTCCAACGGTAGGCCTACCCGGGTTTCTAATCCCTCGCACTCTCCCCC
+
F466+@::+EFFG<ECFCD8FGGGGG7@FC+@6++,,,,;;CC8@6@E6C,C,:E,6C@@,,:@,,CE<E@A@EGF76+@@+:<F4FFEF::+4>7=,,9,C,,4,@,?E,E=E,@;@6++6=6=+1D,3+6+@F??++@F+,?9D=B?D=,33@+3,5<*<9**3*):):>018@GA07*1/-7-(08*0*095**/**0*1*5>(.660/(((.(/6.(7(((7(,9*)).477,(,,4>(((,(-),(((-(((((),)((.(,(((-2))..--.)),,(,,(())(.((
@M00689:251:000000000-CJTJ5:1:1101:16481:6682 2:N:0:8
CGACGGCCATGCATCACCTGTACACCAACCACAAGGGAAACTACATCTCTGCAGCGATCTGGTGTATGTCAAGCCCAGGTAAGGTTCTTCGCGTTGCATCGAATTAATCCACATGCTCCGCCGCTTGTGCGGGCCCCCGTCAATTCCTTTGAGTTTTAGCCTTGCGGCCGTACTCCCCAGGCGGGGCGCTTAATGCGTTAGCTACGACACAGAGGCCGTGGACGCCCCCTCCCCCTCACGCCCCCCGTTTACGGCCTGGCCCCCCCGGGTATTCAATCCTGGCCTCTCCTTTCT
+
GGGGGGGGGGGGGGGGGGGGGGGGGGC@FGCGFDEGGG8@FGFGCFGGGGFGFFGGFGGGFEFFG9FGGGGG<FGGD<FGGGGGGFGGGGFFEGGEE<EF6EEGGCFFGGFG8E4EDGG>EGEGGGFG?F6=C@@EGGGGGC7CEFGGFG833EDCCE9BFFF=C>5@B4>)<==E?>02)>2:(2;23;??262:624((66<>109(1,((,(,3,-(-8(((-3>9))((4C28(((.>>909(3:7(6(-49((4(((-9(((4(-4:).).4<?A)(.().((,).)))
@M00689:251:000000000-CJTJ5:1:1101:9748:6742 2:N:0:8
CGACAGCCATGCACCACCTGTACACCAACCACAAGGGAAACTACATCTCTGCAGCGATCTGGTGTATGTCAAGCCCAGGTAAGGTTCTTCGCGTTTCATCGACTTAATCCACATGCTCCGCCGCTTTTGCGGGCCCCCGTCAATTCCTTTTAGTTTTAGCCTTTCGGCCGTACTCCCCAGGCGGGTCGCTTCATTCGTTACCTACTCCACAGAGCCCGTGGAAGACCCCTCAACCTAGCGCCCCCCTTTTCGCGCATGCACCACCAGGGTTTCCGACCCCTGCTCGCCGTTCC
+
GGGDFGGGGGFGGGGFGGGFGGGGFG,CFC@F,,6CEF<@EFEGFEGGGGEFC<@+8EFG,@F,E,EEFG99,CFF,C,9,C<@EFGGGGAE4CF+EF=F,@+@E,,C@EAE,@EFGGG+AE6EGG?F,@66+@CC?GDEG++6DDGGFG2,3EEEGC+=?FE*>:):@):>>=CF5@035//((.6:12?()1)1)/60(47)(..4.14,42,4<72(-(,((.1:C5)()4742<0(0),(--(3)3-((--,-()))((--((((.((.)((((-,-(,()((,(-(,(
@M00689:251:000000000-CJTJ5:1:1101:9968:6755 2:N:0:8
CGACGACCATGCATCACCTGTACACCAACCACAAGGGAAACTACATCTCTGCAGCGATCTGGTGTATGTCAATCCCAGGTAAGGTTCTTCGCGTTGCATCGAATTAATCCACATCCTCCGCCGCTTTTTCGGGCCCCCGTCCATTCCTTTGAGTTTTATCCTTTCGTCCGTACTCCCCCGCCGGGGCGCTTAATTCGTTAGCTACCACCCACAGGCCGTGGACTACCCCCCACCCTCCCCACTCCCGTTTACTGCCTGGCCTCCCAGGGGTCCTACTCCGGTCTCCCCGTTCTC
+
GGGGGEGGGGGGGGGCGGGGGGE@FG@FEG7F<<ECEDC<FGFF<FGCGGE9<,E@7<FGC,EAACFF@F9E9FGGG,7BB,C,BEFGGG,:76F+C,@D,,,@=;4F<F,E,>,@,=D+6C6@CC+@8@6+8@CC@C6@C8+?DFGFFD+,+@DCC9++=;C*:)08>)=)8C8CF>*;*:2@9(3(6>6()7)13;;((64)5()5(,,(,,(,13>>(8(,(((.9).(-3C1((-(.7((.40:?215))-3BF:814(34()(((,(.-.,,3(,(,-3)3(,(((43:
@M00689:251:000000000-CJTJ5:1:1101:20298:6800 2:N:0:8
CGACGACCATGCATCACCTGTGTTCCGATTCCCGAAGGCACCCTCGCATCTCTGCAAGGTTCCGGACATGTCAAGACCAGGTAAGGTTCTTCGCGTTGCATCGAATTGAACCACATGCTCCACCGCTTGTGCGGGCCCCCGTCAATTCCTTTGAGTTTCAGCCTTGCGACCGTACTCCCCAGGCGGGATGCTTATCGCGTTAGCTTCGGCACAGCCGGATTGGGTACCGGCCACACCAAGCATCCATCGGTTAGGGCCAGCACTGCCAGGGTATCTCAGCCTGGCTGCCCTTTC
+
GGEGGGGGGGGGGGGGGGGGGGGGGG;@FGGFGGGGGGGAFGGGGFGFGGFGGGGDGGGGGGGGCEGGGFGGGGGGGGGGGGGFGFGFGGGGGGGGGGG?FGEGCFG=EFFGGGGG?FGGGGGGGGGGGG8EE>8EGGDGGGGG>FGGFGG;C<FAGGGFFFDFF@EBABFFF2@FGEGGA?DF>>63@DFFFFFF<B>>F<?AAAB0(469<((43>61:,41?<:ACC399?<?F0(,8)).82-5((8:,401:((-((,.()4,3::(()65AA)48:2(((-((.(().
@M00689:251:000000000-CJTJ5:1:1101:14420:6872 2:N:0:8
CGACGGCCATGCAGCACCTGTGCAGGGCCCTTGCGGACCCCGTGTCTCCACGGCTTTTCCCTGCATGTCAAACCTTGGTAAGGTTCTTCGCGTTGCGTCGAATTGAACCACATGCTCCACCGCTTGTTCGGGCCCCCGTCAATTCCTTTTAGTTTCAGCCTTGCGACCGTCCTCCCCAGGCGGATTGCTTATCGCGTTAGCTGCCGCCCAGCCGGCTTGGGTACCGGCTACCCCACGCCATTCTCCTTTAGGGCTCAGACTACCAGGGTATCTAATCCCGGCCGCTCTTTTCA
+
GGEGGGGGGGGGGFFFGGGGGGGGGC7CGGGG<FFCCG+CFCFFGGGGGAF6@FFGGGGGGG,E=F9FF,@5EFGG?,C,A=EFFGGGG@F>CG:F+CE+++@B9,7AF8FGF,>BFG6FF8EEG6D,@@3+@EGGG6DE77EGFFGGF8+3@ECG+,=AFF6=-/:>9@(5>EDFG19*0(411<17?E57>(;(7>(46)-(((4(4(43:61(-4(((()).2(()*)(.472,3(4(*).)).-)4)211(-).-).)532)(32()))).684)(((((((-())-))
@M00689:251:000000000-CJTJ5:1:1101:21304:6874 2:N:0:8
CGACAACCATGCAGCACCTGTGCTGGCGCTCCGAAGAGGGGCCGGTGCTTCCACCAGCTTTCACCAGTATGTCAAGCCCAGGTAAGGTTCTTCGCGTTGCTTCGAATTAAACCACATGCTCCACCGCTTGTGCGGGCCCCCGTCAATTCCTTTGCGTTTCAGTCTTGCTACCGTACTCCCCAGGCGGCATATTTAACGCGTTAGCTCCGGCACGGATCAACTGAATGACCCACACCAAATATGCCTCGTTTAGGGCGTGGACTACCAGGGTATCTAATCCTTGCTGCTCTGTCC
+
GGGGGGGGGGGGGGGGGGGGGGGG<<FCGGGGDEFGDGGGGGGDBFFFGGGGGGGFGGGGGGFGGFGGCGGGGGEGGGGGGGGF?FCGGGGGGFGGGGGGGGG@8AFGDFCFGFGGGDFDGG8FG8CGGFGEG6@ECEGGGGGG60CFFGGGGD<>CEGF9:EFFF4:*2AD9><@E@GGFF92B906,:3CE?33>/:>9>(2><4>237(41970;:,4A2<)523FFF:?:C?013>4B4A))),416457(.(40(4(,(,8)418??0<-)5)5<-)63)-3)-))6-)
@M00689:251:000000000-CJTJ5:1:1101:5748:6893 2:N:0:8
CGACGGCCATGCATCACCTGTACACCAACCACAAGGGAAACTACATCTCTGCAGCGATCTGGTGTATCTCAAGCCCAGGTAAGGATCTTCGCGTCGCATCGAATTAATCCACATCCTCCGCCGCTTGTTCGGGCCCCCGTCAATTCCTTTTAGTTTTAGCCTTGCGGCCGTCCTCCCCAGCCGGCGCGCTTCATTATTTGGCTACTCCACCAAGGCCCTAGAGACCACCTCCACCTACGGCCACCCTGTTCCGGCATGGGATCACAGGGTAATCTATTCTGTGCTCTCTTGCC
+
GGGGGGGGGGGGGAEFFGG8@6,CCF,@@@BF<6@,,,6C8EFCFF,C@CCF,,E@+,66,659,,<,9A,@,,B7=64:,,,,,?AFFCD,@F4=++@EEC,,+E,EA;AEA,,4@4A+@C+@+++@D88=+++=EGD19712==+D<++3,7,,5,*=*+:))0094@5)(5>(554:)((0(.0607024))))))).)(-.,)().,,(4,0(4((,)))((.3*2),,2*(.((,,)441(((.)))-(,((.((,51(:)6((.(()))).).))).))))),)))(
@M00689:251:000000000-CJTJ5:1:1101:5757:6908 2:N:0:8
CGACGGCCATGCATCACCTGTACACCAACCACAAGGGAAACTACATCTCTGCAGCGATCTGGTGTATGTCAAGCCCAGGTAAGGTTCTTCGCGTTGCATCGAATTAATCCACATGCTCCGCCGCTTGTGCGGGCCCCCGTCAATTCCTTTGAGTTTTAGCCTTGCGGCCGTACTCCCCAGGCGGGGCGCTTAATGCGTTAGCTACGACACAGAGGCCGTGGAAGCCCCCTACACCTAGGCGCCACCGTTTACGGCATGGCCTACCCGGGTCGAACAGCGGTGCCGAGCTGTTTC
+
GGFGGGGGGGGGGGGGGGGGGGFGGGGGGGGGGGGGEGGGGGGGGGGGGGGDGGGG@EFGGGFGGGGGGGGFGGGGGGGGGGGGDFAGGGGDGGGGGGGGGGGGGGGGG,<E,8EDFFGGEGGGEGGGGGGGEG>EGEGECD6CDFGGFGGGGEFC9CFFA>CE@B=2@2:==(6(=@GGFDBF@FFF02::D<A2448116))482-((((5:?F<B>FF0),..8,15::00*.()(.(),(-(,(-.8<:07>;0(,.)((((-4990((((,(((((,(((-(((())).
@M00689:251:000000000-CJTJ5:1:1101:15513:6929 2:N:0:8
CGACAGCCATGCACCACCTGTACACCAACCACAAGGGAAACTACATCTCTGCAGCGATCTGGTGTATGTCAAGCCCAGGTAAGGTTCTTCGCGTTGCATCGAATTAATCCACATGCTCCGCCGCTTGTTCGGGCCCCCGTCAATTCCTTTCAGTTTTATCCTTTCGGCCGTACTCCCCCGGCGGGCCGCTTAATGCGTTAGCTACGACCCAGAGCCCGTGTACGACCCCCCCACCTACCGCCCCCCTTTTCCGGCAGCGCCCCCCAGGCGTTCCCACCCTCTCCTCTCCTTCT
+
FGGGGEGGGGGGFGGEFGGGGGGGGF@<FG,D<8CCFF,,CFEF,CCEFGAF,CFC+FFG<<FEF,CFEFC99EFFBC,B<C9@EFGGGG@F7>C+C,EE,,,9DBBFGGCF,>9E=EG8EG>E8C=D,@+86@>CCG66=0+?DFGGFF+7,6DFG,+?DFEEA)):=):=A5ACF=***5529(6691:(-449(-:(-:54?((-,7:(33(41(4(,()-(43(7/)4(39(((41(>(39>(,.)))(((((((((((-3((-(((-,())(303(((.)()(.))))
@M00689:251:000000000-CJTJ5:1:1101:26069:6944 2:N:0:8
CGACAACCATGCAGCACCTGTACACCAACCACAAGGGAAACTACATCTCTGCAGCGATCTGGTGTATGTCAAGCCCAGGTAAGGTTCTTCGCGTTGCATCGAATTAATCCACATGCTCCGCCGCTTGTGCGGGCCCCCGTCAATTCCTTTGAGTTTTAGCCTTGCGGCCGTACTCCCCAGGCGGGGCGCTTAATGCGTTAGCTACGACACAGAGGCCGTGGAAGACCCCTACACCTAGCGCCCACCGTTTACGGCATGGACTAACAGGGTTACTCACTCAGGCTCCTCTGTGT
+
GGGEFGGGGGGGGGFFCEGGGCFF<EFGGEFEFFGGDFGGGGG?@<ECFFFGGGGGGGGGFF<EFGGGGGGGGGGFGGGGGGGFEEFGGGGGGGDGGGGGEFGGGGGFEFGDGGCGGCGGGGDGGGGGGGGGGGGGGGGCGGGFGFGF7D8=CEGGGE9AAFFCEBFA=>@DFFFEGFFCFB=@BBB>>F??A))6;?FFFF<9<6:6031.44(3-1,(--,,(3(,9*)(.30(.)((-0(3489?<06)(4;6>B:3))()4)5123((,)).(--(),(,(,,2))).)
@M00689:251:000000000-CJTJ5:1:1101:9624:6974 2:N:0:8
CGACAGCCATGCATCACCTGTACACCAACCACCAGGGACACTACATCTCTGCAGCGATCTGGTGTATGTCAAGCCCAGGTAAGGTTCTTCGCGTTGCATCGAATTAATCCACATGCTCCGCCGCTTGTGCGGGCCCCCGTCAATTCCTTTTAGTTTTAGCCTTGCGGCCTTACTCCCCAGGCGGGGCTCTTCCTGCGTTAGCTCCGACACAGAGGCCGTGGACAACCCCTACCCCTCTCCCCCACCGTTTCCGGCCTGGCCCTCCAGGGTATCCAACACTGGCTGCCCTTTTC
+
GGGGGEGGGGGGGGGGGGGGGGDFFG@,CE,C,,6CF@,:EFGG@EFGGGGF9FF++CFG9,EAFAFFFGF,CCDG<C7FEF<CFFGGGGFGGGG7F,EE,==EG9;EFG,E:EFFFGG6CA6EGGDG,E>=8EG>CG+AD6=DFFGGFG8,4EFGG9CFFFF5@58@>):8:CFEGF>4*:>(7>B(=;E))1./(8<:(.6):1(,(4(4(.36((4((-4),.,17*)((.9:(.,(.7;(4:4(4,.6(-4>((4(((((4((2(.()-).)(((),(.((((,(()))
@M00689:251:000000000-CJTJ5:1:1101:9642:6985 2:N:0:8
CGACAGCCATGCATCACCTGTACACCAACCACAAGGGAAACTACATCTCTTCAGCGATCTGGTTTATGTCCAGCCCAGTTAAGGTTCTTCTCGTTTCATCTAATTAATCCACATGCTCCGCCGCTTGTTCGGGCCCCCTTCAATTCCTTTGAGTTTTAACCTTTCGGCCGTACTCCCCCGTCGGGTCGTTTCATGCGTTAACTCCCACACCGAGTCCGTGGCATACCCCTACACCTAGCTCCCCCCATTTCCCTCTCTTGCATCACTGGCCTCCCAACCTGTCTCCCCTCGCT
+
GGDC@FEFGGFGFFGEGGGFGGFGDG,CFEEG@@6;B,<<FFFG,@FFFG,B<,@++CDF,,C,A<F<EG,,:B@FC,4C,<C,CAFGAF,C@FG,EEDF4,9CF,;FDG=F,4,9@FFCEE+@CE+D,@+88@C=>GDGG+,?FFGGFG+====DD,+5@F56D=5)8)::>DE)@500*008))0))):)/:*0(05((194)((006((..(,.(:(((()/76;3*211:D:,4:).76((((().)-))((.4)))))-))))((.)3((((-((()))))(-.(((3
@M00689:251:000000000-CJTJ5:1:1101:9297:6999 2:N:0:8
CGACAACCATGCAGCACCTGTATACCAACCACACGGGAAACTACATCTCTGCAGCTATCTGTTTTTTGTCAAGCCCAGTTAAGTTTCTTCGCTTTCCTTCCAATTCATCCCCTTGCTCCCCCCCTTTTCCGGGCCCCCGTCATTTCCTTTGAGTTTTACCCTTCCGCCCTTCCTCCCCCGCCCGGGCCCTTTATCCTTTAGCTCCGCCACCAAGCCCGTGGACTGCCCCTCCCCCCACTCCCCACCTTTTACGGCCTGCCCTACCAGGGTCATCAATCCTGGCTCTCCGTTCC
+
FGGE@CFGGGFGE6CCFFGGGF,<EF,CFF7@,,@CF766C@,;,C6,CEFF,,96,,BF99<,,,@+,:,,,:@A,CE5,,,,A4CFDA,:,A:,C,99,,,99,,5CA,@,@,>,@=+@@+6>=,@,6>++@CEDC+1=8,?9D2CFG+,+@ACC,+5*;5):A):>5858*:@E=***-)/((((/8())))1)7))))..66(,./(//((68128(3..,4389*03:(/,((((.8:((-(,68<<((-((-(((((.4))(13(.)-))).46)(((.(,,,()((
@M00689:251:000000000-CJTJ5:1:1101:18840:7127 2:N:0:8
CGACGACCATGCAGCACCTGTCTCCGGTCCAGCCGAACTTAAGAACTCCATCTCTGGCGTCCGCGACCGGGCTGTCAAGGGCTGGTCCGGTTCTGCGCGTTGCGTCGCATTACCCCACCTTCTCCACCGCTTGTGCGGGCCCCCGTCACTTCCTTTGCGTTTTAACCTTGCTGTCTTACTCCCCAGGCGGAACACTTATCCCTTTTGCTTCCATACTCATCTGTCTCGCCGATCAACCTCTCGTTTTCATCGTTTACAGCTTGGCCTACCCGTTGTCTTAATCCTTCTCGCCG
+
GGGGGGGGGGGGGDFFFGGGGGGGG++CGG<;EF7C+C<,9,C9,:CEE,CF<FF96,+BFF+C++@F=+C+8+:?ACEE:?F++A,56+@FEGAF7F8=8+8@CF=++>B9,,,@+;+;,@FCFGCGEEGE5@3>***4CD5?)?52.7:E9FFF7+8:>:?5)9ACE.5)47<)<4:*9?<F(((((-(4((.<>>2>),)-5).5<>>))6)44,))64).)..37D326>*)3332,.(43:1).66(-8?:A))4,-(((.4(.:((-((-)))))-.-.))-)((,(
@M00689:251:000000000-CJTJ5:1:1101:13335:7134 2:N:0:8
CGACGGCCATGCACCACCTGTGTGAAGGTTCCCTTTCGGGCACTCCCACATCTCTCCAGGATTCCTTCCATGTCAAGGGTAGGTAAGGTTTTTCGCGTTGCATCGAATTAATCCACATCCTCCACCGCTTGTGCGGGTCCCCGTCAATTCCTTTGAGTTTTAATCTTGCGACCGTACTCCCCAGGCGTTCTCCTTCCCGCGTTCGCTGCGTTACCAAGTTAATTAAAACCCGACCACTAGTAGACATCGTTTCGTGCGTTGACTACCAGGGTACTTGATCCTGGCTTCTACGTTT
+
GB@CCGGEGGGGGCE@FFG@EFGGF<<<F9FEGGG8F@:CG7C@FGGD,BFFFDC<FCE8@FGFGGGGGEFF5A,9AE,F,BDEE,=<EFGGGG7FFGG>E9@>=A,E?,,CFCEFCCD,@FD=FF>>EG6E,EEEGGGGFGCDG>69D7DGD8@CCA9+?;8CCEF*:55=A):)47C4A259BB>((65*8BEF3((/,61(/,((6(/4(()6449A4:44<999C*>((()(3,,)5*6).6)4<FB()-(48(4(-4>4)2()4:(.2)).))).4))(.((.)))((..
@M00689:251:000000000-CJTJ5:1:1101:24180:7143 2:N:0:8
CGACGACCATGCAGCACCTGTACACCAACCACAAGGGAAACTACATCTCTGCAGCGATCTGGTGTATGTCAAGCCCAGGTAAGGTTCTTAGCGTTGCATCGAATTAATCCACATGCTCCGCCGCTCGTTCGGGCCCCCGTCAATTCCTTTGAGTTTTAGCCTTGCGGCCGTACTCCCCAGGCGGGGCGCCTAATGCGTTAGCTGCGGCTCAGAGGCAGGTGGAGGCCCCTACGCCTAGCGGCCACCGTTTAAGGGAAGGACAACCCGGATATCAAACTCTGGCCGCTCTCTCT
+
G>:F:@C6@EA?ECFCCFGDFF<EE,CFCCEGGGGC@FD<<FCFCAC,BCFAF<FCE8F<FCFFAECF<A@FGG7DCFG<<?FG<FGAF,A=C=?B4FAFED8E8FBAFC=,EEEC8=+8AECE=+@E+,6@8@8=+@=+++1?=1?D;75@@=E,9,+=0<=)8AFF57@-5)*:757C)6557>F0((4,,.))48021<A)(((4(()())2:(((..(42((-,9752(-9:30(,(526((,(481)).(((,-(((((-,-((--)5)64)).2)),(((,4())))
@M00689:251:000000000-CJTJ5:1:1101:14325:7240 2:N:0:8
CGACAGCCATGCACCACCTGTACACCAACCACAAGGGAAACTACATCTCTGCAGCGATCTGGTGTATGTCAAGCCCAGGTAAGGTTCTTCGCGTTGCATCGAATTAATCCACATGCTCCGCCGCTTGTGCGGGCCCCCGTCAATTCCTTTGAGTTTTAGCCTTGCGGCCGTACTCCCCAGGCGGGGCGCTTAATGCGTTAGCCACGACACATAGGCCGTGGAGGACCCCAACACCAAGCTCCCACCGTTTAAGGGATGGAGTACCAGGTTAGCCAATCCAGGATGGCCGGTGC
+
GGFEGGGGGGGGGGGFGGGDGGGGFFGGGGGGGGGGEF<FGGGGGACFGGGGGGGDFGGGAFGGGGGGFGDCEFGGFGGGGGGGGFGGGGFGGGGGGGGGCFGGFFGECF=FFGGGEGGCEGDGGDCG,@8=CCG6@CDCDCEG@12=CFGGGEFDFGGFFFFEFBA=:5@AAFFF>>C48=2519@07(1:452<9186(508?0296>1).)).43799:(,-,80>*7343C(.,())0((.(-4(,(..)(..,4((,(-)))-)).())..((4)),(),,((((4((
@M00689:251:000000000-CJTJ5:1:1101:14317:7256 2:N:0:8
CGACAGCCATGCACCACCTGTACACCAACCCCCAGGGAACCTACATCTCTGCCGCGATCTGGTGTATGTCACCCCCCCTTACGGTTCTTCTCGTTGCATCGCCTTACTCCACCTGCTCCTCCGCTTCTGCGGGCCCCCGTCAATTCCTTTGTGTTTTTGCCTTTCTGCCGTACTCCCCCGCCGGCGCGCTTCATCCGTTATCCACTCCCCCAATGCCTTGGAGGCCCCCCCCCCCAACCCCCCACCATTGACGGCCTCGGCGCCACCGCTCTACACTCCTGCCTGCCCGTGCT
+
EFFG7FGGGGGGGGGGGGGGG,FF9<6,CC,B+88F::,,:6,C,,6CFG6@,88++7BFE,E,:,C,99,,,:@C+++4,,4??@FGGG,C+==AF,EE@++8+,,A?:,E,>6==DD,@E+@3@+@,=+++6>6CE+@D5*<?FGGAF+,,3@@D**3*9A*:**:>2>>5@CBGD))),(6(:;09><1):))(-5((.:25)(4(-3((((.))))(3((-(8;G))((3C(((-(-)1(4<(32))6((((-(--2(-4(,(((((())).)4(4,,()).(((-(,2
@M00689:251:000000000-CJTJ5:1:1101:12545:7280 2:N:0:8
CGACAACCATGCAGCACCTGTATCTCGGTTCCCGAAGGCACTTCGTTGCTTCCAACAAATTCCGATTATGTCAAGACCTGGTAAGGTTCCTCGCGTTGCGTCGACTTAAACCACATGCTCCACCACTTGTGCGGGTCCCCGTCCATTCCTTTGAGTTTCATACTTTCGTACGTACTCCCCAGGCGGATCACTTCTCGCTTTTGCTTCGGCACAGCGACTTCCCATCCCCCCCCCCCGCAACCCTCTTTTCCAGTCAGGACTCCCCGGGTTTCTAACACTTGCCTTACTTGTCTAT
+
GGGGGEGGGGGGFGGGGGGGGGGGAF8@@BFGGE,+@:F,E<FF,CC6CEFGC9@E7<6CFFG<C,B@EDEF,@9,BEFE,FA<,,CFFGGFCF+CF+@+@>+@+8@,,9<>4DFG,@=FG8@D,=DGGF>FEE+@3DFG+=A++?DFFGGG,,+@@;++?9>E=7=)1):):6>>:8FD5=)):)(/53>;?394(62:8;33CC?((((.8(((.79;A24<)3447)5,9>5(((((-0(.(().))).))).-.((((((.(((-(,)))-)).)).)()-).))).-)))
@M00689:251:000000000-CJTJ5:1:1101:22304:7286 2:N:0:8
CGACGGCCATGCATCACCTGTACACCAACCACAAGGGAAACTACATCTCTGCAGCGATCTGGTGTATGTCAAGCCCAGGTAAGGTTCTTCGCGTTGCATCGAATTAATCCACATGCTCCGCCGCTTGTGCGGGCCCCCGTCAATTCCTTTGAGTTTTAGCCTTGCGGCCGTACTCCCCAGGCGGTGCGCTTAATGCGTTAGCTACGACACAGAGGCAGAGGAAGACCCCTACACCTAGCGCCCACCGTTTACGGCATGGACTCACAGGGTGTCACAGCATGGCTGCTCTGGCATT
+
GGGGGFGGGGGGGGGGGGGGGGCDGGGGGGGG@FGGDGFGGGGGGFGGGGGGGGGGEGGGGFGGGGGGGGGGGGGGGFGGGGG,?FGGGGFGGGGGGE;DEG>=FFFFGG@FGG9CDGGDEECEEEFGDDE+@CEEGG6=CD7CDFC7==+,;EACBECBFFEEFFBF=@4:ABCBG@FD;>9>(694:(;?677>>1<71<>AFB0>13,,:.:6(((-((.2:?039*)4,(2,57((304?<BBF0((.-(,(-((5))().46(((-(56).)((-5(((-,..).)).))
@M00689:251:000000000-CJTJ5:1:1101:22311:7304 2:N:0:8
CGACGGCCATGCATCACCTGTACACCAACCACAAGGGAAACTACATCTCTGCAGCGATCTGGTGTATGTCAAGCCCAGGTAAGGTTCTTCGCGTTGCATCGAATTAATCCACATGCTCCGCCGCTTGTGCGGGCCCCCGTCAATTCCTTTGAGTTTTAGCCTTGCGGCCGTACTCCCCAGGCGGGGCGCTTCATGCGTTAGCTACGCCACCGCGGCCGTGGAAGACCCCTACCCCTAACGCCCCCCGTTTACGGCCTGGACTACCCGGGTCACTAATCCTTGCTGCCCTTTCTC
+
GGGGGGGGGGGGGGGGGGGGGDGFGGF<FGGGG8CFCECFGGGGGFGGGGFGFGGGCFGGFGGFGCFFGGFE<EFGCFGGGCFGFGGGGG@FEGGGGFFGBF,EGA;FGGGGFGFGFGGGGG6ECGEG8EBE6@EEGGGGG67EGFGGFGG78DFGGGGFFFFCEF=AF>B9ADFBGFFDFB526191;BF09>BF6:::1<>>?B(7(8(((4;;FB;(4,).(,46D<5(((91((,(6B019B>0<?05(339?:??0)5(3(4(-4((,.)().:4)6:6423(((.)))
@M00689:251:000000000-CJTJ5:1:1101:13506:7375 2:N:0:8
CGACGGCCATGCAGCACCTGTGCAGCCGTCCCTTGCGGGCACTCTCCGTTACGAGAGGTGCGACTGCATGTCAAAGCCTGGTAAGGTTCTTCGCGTTGCATCGAATTAAACCCCACGCTCCGCTGCTTGTGCGGGTCCCCGTCAATTCCTTTGAGTTTTACTCTTGCGACAGTACTCCCAAGGCGGATTGCTTAATGCGTTAGCTTCGTCACCGAATGGCATGCCAACAGACAACTAACCATACACGTTTAAAACCTGGACCAACAGGGGATCCAACTCTGGCTGCCCCGTCCTT
+
GCCCCEGGGGGFFFGGGGGFGGGGGGG7FEGGGGGGGCDCCGGEEEGGGGGGG7F:FGG7FCFGEEGGFFEGCAF,BFGF7EFE98??FFGGGGDFGGGG9>4,@EFGG,F=+=BE>E+@EGDGGGF8DF8ACC:BCCFFGGE503+=BC@,;,42=F+B*=CEE=E=2@(8@4*@FBF*/(/,33730(76>3)..;08<0,.-)-63:12<:>7104?7>0)),)-*20((.1)5)((.*.())((,(,))))((.(((.(((((4(((-,,).(,4)).)(((((((-(((-
@M00689:251:000000000-CJTJ5:1:1101:13506:7394 2:N:0:8
CGACGGCCATGCAGCACCTGTGCAGCCGTCCCTTGCGGGCACTCTCCGTTACGCGAGGTGCGACTGCATGTCAAAGCCTGGTAAGGTTCTTCGCGTTGCATCGACTTAAACCACACGCTCCGCTGCTTGTTCGGGTCCCCGTCCATTCCTTTGAGTTTTCATCTTGCGCCCGTACTCCCCCGGCGGATTGCTTAATGCTTTCGCTGCCTCACCGAATGGCATGCCCCCCGACAACTAGCCATCATCGTTTCCAGCCTTGACTACCCGGGTATCCCATCCTGGCTGCTCCTTCTTT
+
GGGGCGGGGGGGGGFGGGGGGFGEFGGCGGGGGG8E@@7C+CFGGGG:FGEGG,@C7FF7F>4@F+E?FEGG<?,:FGGF=F,B<,CFGGGGFGGGG>E,EG7=+>@7,,CF8EFG+@DGG>EG7CGGCD,EC78ECGGGGGG*?9CFFGGG?,=DEFG+9BEFF5B>(6>(>(>DGEGG31:@@0232(5AF))6-444>)44<(3(4:(4:226?:2:(3(,),29D359((13().(.*2)))(,(4))))((.))-3))318(-(4(,))),-1:7)(,4(()),().)))
@M00689:251:000000000-CJTJ5:1:1101:21602:7468 2:N:0:8
CGACGGCCATGCACCACCTGTGACCGCCCCCGAAGGACCTCACATCTCTGTGAGATTAGCGGCCCTGTCAAACCCAGGTCAGGTTCTTCGCGTTGCATCCAATTAATCCACATGCTCCGCCGCTTGTGCGGGCCCCCGTCAATTCCTTTGAGTTTTATCCTTGCGGCCGTCCTCCCCAGGCGGGGCCTTTACTGCGTTCGCTCCGTCCCATCGGCCGTGCACAACCCCCACCCCCAACCACCCCCGTTTACTGCCTGGCCGACCGGGGTATGTCACCTGTGCTGCCCCTTCTT
+
FGGGB:FGGGGGGGGGGGGGGG,E<+:CFGGC7+7+CEECCCE,,9FEF<F,,66CF6,:+8C>+CF=F,B?FGFE8,B,BF8F<FGGE4?>6@BF:FF,,,6>;DFFGD<,88E9ED+=E+==EC=,7A+=EEEEG*;C*3B9FAGGF7+1;DFGC,5=@F=B2256(4(6:7@DE@**8,0902(()42)66<3?<0<6:(1((.(-)),((-4(44((-)(,4:?))),(4)4(,(-471(4(4<72<)6)3484((,--3-((,((.()))).)().-)),,(((,,)-
@M00689:251:000000000-CJTJ5:1:1101:22790:7609 2:N:0:8
CGACGACCATGCAACACCTGTACACCAACCACAAGGGAAACTACATCTCTGCAGCGATCTGGTGTATGTCAAGCCCAGGTAAGGTTCTTCGCGTTGCATCGAATTAATCCACATGCTCCGCCGCTTGTGCGGGCCCCCGTCAATTCCTTTGAGTTTTAGCCTTGCGGCCGTACTCCCCAGGCGGGGCGCTTAATGCGTTAGCCACGACACAGAGGCCGTGGACAACCCCTACACCTAGCGCCCACCGTTTACGGCCTGGTCCAACCGGGTATCCAACCCCGGCCGCTCCTGCC
+
GGGGGGGGGGGGFGEFGGGGGGGGGGFEGGGGECCFEFGGGGGGGGGGGGGGCFGGCFGGGFGGGEFGGGCDEGGGGGGGEE@FGGGGGG@FGGGFG9EG6E,EF,EFGGFGFG9EAEFEGG+@@EDF=DBE+@GEGGGGG+@FGFGGFG73DDFGGFCFFFFEE=BB>AB==BCFG?9C;@27016074:?):)6334(-4).8(,9(488>016:9(((3().4:(930.(4F4()4((71(3:>F??:A44((-(3,-),).,,,(7()).)42(4(,(-((((-(.)(4
@M00689:251:000000000-CJTJ5:1:1101:27840:7621 2:N:0:8
CGACGACCATGCAGCACCTGTACACCAACCACAAGGGAAACTACATCTCTGCAGCGATCTGGTGTATGTCAAGCCCAGGTAAGGTTCTTCGCGTTGCATCGAATTAATCCACATGCTCCGCCGCTTGTGCGGGCCCCCGTCAATTCCTTTGAGTTTTAGCCTTGCGGCCGTACTCCCCAGGCGGGGCGCTTAATGCGTTAGCTACGACACAGAGGCCGTGGAAGGCCCCTACACCTGACTCCAACCGTTTACGGCATGGACTACCATGGACTACCATCCTTGGTCCCCCGTTCC
+
GEFEEEEGGGGGGGGFGGGGGGGGGGGGGDGGGGGGGGGGGGGGGF9FGGGGGGGGGGGGFGFFGGGGGCFF@F,FFGGGGGGGDG9FGGGCGGGGGGGGGGGGFAFGGGGGGGGGGCFEDGDGEC=DEGGEGGEGGGGEDGGGG?GGFFFGGGGGGGGFFFC@BFFFA9BFAFEE62FDFD@>BF03(9?(6:AAB8:<(649?FFB(4132,(41(,,3:>((..(>*7?3(97((.))9)(5:(8?(,624;9>(4233::?))6()).(((,).()).(.)),.(-(((.
@M00689:251:000000000-CJTJ5:1:1101:3082:7710 2:N:0:8
CGACGACCATGCATCACCTGTACACCAACCACAAGGGAAACTACATCTCTGCAGCGAGCTGGGGTATGTCAAGCCCAAGTAAGGTTCTTCGCGTTGTATCGAATTAAACCACATGTCCCGCCGCTGGTGCGGGCACCCGTCAATGCCTTTGAGTTTTAGCTGTGAGGCCGTACTCCCCAGGCGGGGCGATCAATGCGTTAGATACGAAACCGCGGCAGGGGAAGCCCCCCACACCGAGCGGCCCCCGTTTACGGCCGGGAACACCAGGGTTCTAACATCTTGCTGCCACGGTTTT
+
C=+=:6@::,;<<<C@E@,6C@,,C,@<,68CEE68:CCC<6CCE,,<,,C9@F,@7++6:6,886,BC,,59<,,:6E,?CEF??,,C,9,+86++54444@=8=?,,,94E,@,,9+6+++++++6=,+=@8+366=103@;+*++1+=,@FAFFF>+++3)*3)1):)7/)*),)*1)8(0.6(((,(,..637(((-))))(-.((((--((-(((-(,,(((()1)(-,5((-((()(,(,-,(((),-,((((,((.(((.(-.(,)).)))))).)).)(.)-(((((
@M00689:251:000000000-CJTJ5:1:1101:12620:7735 2:N:0:8
CGACGGCCATGCAGCACCTGTATCTCGGTTCCCGAAGGCACTTCGTTGCTTCCAACAAATTCCGAGTATGTCAAGACCTGGTAAGGTTCCTCGCGTTGCGTCGAATTAAACCACATGCTCCACCACTTGTGCGGGTCCCCGTCAATTCCTTTGAGTTTCATACTTGCGTACGTACTCCCCAGGCGGATCACTTATCGCTTTTGTTTCGGTCAAGAGCCTTCTCATCCCCACACCCCGGGATAATCGTTTAAAGCTAGGACTACCAGGGCATCGAAACCTGGCTGGTCTGTTTATT
+
CFFECFGGGDFFGGGGGGGGGGFGGGFFGGGGGGFCFCEGG@EEBFEDD@AFGCCCGGGGGGGGGDGGGFGFD<FFFFFGG=AFDEFFFGGFEG+@F7==CECE744FGADFE+,E9EGGFE8=,4@A8=>F6E>ED?DFCC+?=CC@8CCC7E63CFFC7+:8@A@5@)1)<>B27);9AABB=B>2((,>?E)9;(6(=))(,6512(/()/),((..84).)6)31*74(1/(((-4())-),3((-).-)-))().2:(.,303(4.4((.(-4(30((((,).84)))))
@M00689:251:000000000-CJTJ5:1:1101:12607:7748 2:N:0:8
CGACGGCCATGCAGCACCTGTATCTCGGTTCCCGAAGGCACTTCGTTGCTTCCAACAAATTCCGAGTATGTCAAGACCTGGTAAGGTTCCTCGCGTTGCGTCGAATTAAACCACATGCTCCACCACTTGTTCGGGTCCCCGTCAATTCCTTTGAGTTTCATACTTGCGTACGTACTCCCCAGGCGGATCCCTTATCGCTTTTGCTTCGTCACAGAGACTTCTCATCCCCACACCCAGTGATCCTCGTTTCCCTCTAGGGCTCCCAGGGTATCTATGCCTGGGTCTCCTTTCTC
+
GGFGGGGGGGGGGEFGGGGGGGGGGGGCGGGGGGCFG7E8FFGG7FG8FGGGGEAG<C<FFGGC46FEFCGG<EG<FGGF,E?5=,EFGGGGEGEGGDGDEG7CBFG9<,CE,D@F,DFGGGGGDGGGFF9EE>+@@FGGDGG>@;FGFGGG73+EEGGAF+:EE*8)>)==C@FFGEGG992:=2=9@(3>>ECC;D;<@E3<ECC(,32<>7.335<C43;659AD3*8:<BGF(.)))*.))(-420),).,8)..(,1(3(.(((4296)))-)-)((.(()).)6).)
@M00689:251:000000000-CJTJ5:1:1101:21780:7974 2:N:0:8
CGACGGCCATGCAGCACCTGTGTTCCCGTTCCCTTTCGGGCACAGCCGGGTTTCCCCAGCCTCCAGGACATGTCAAGGGTAGGTAAGGTTTTTCGCGTTTCATCGAATTAATCCCCATAATCCACCGCTTGTGCGGGTCCCCGTCAATTCCTTTGAGTTTTAACCTTGCGGCCTTACTCCCCAGGCGGTCGCCTTCACGCGTTAGCTTCGTTCACGAGCGTGTCCACACCCCAACAACCAGCCGACATCTTTTAGGTCTTGGTCTACCAGCGTATCTAATCCCGGCTCGCCCGTT
+
GGCEGGGEFFFGG<FEFFGDE@GGGGGGGGGGGGGFF,+@FEEG?FG7@7FGGGGGGG7FGGGGD@<,CBFEFG<,,C?FF@,:,4E=?FDFDGFGDFG+9,CAE@=FD9,@A;,@8ED,EGGFG88EEG+6,@BE>CDDDG>GG*0<+BFFF,7@D;+=B+:9@C@*=984=)77CE79A93-(2((.63(6<D<3@0;B;F0:426693:(()((-(-41,(.6)(9>E>?:C?((4(4)1(390(,).6:)()).).)..544)-..(,4((4):<23))(-40(-((((-(
@M00689:251:000000000-CJTJ5:1:1101:21759:7982 2:N:0:8
CGACGGCCATGCAGCACCTGTGTTCCCTTTCCCTTTCGGGCACCGCCGGGTTTCCCCAGCCTCCAGGACATGTCCAGGGTAGGTCAGGTTTTTCGCGTTGCATCTAATTAATCCACATAATCCACCGCTTGTGCGGGTCCCCGTCAATTCCTTTGAGTTTTAACCTTGCGGCCGTACTCCCCAGGCGGTCGACTTACCTCGTTAGCTTCGTTCCTGCTCGTGTCACACCCCCACCCACCCGTCTGCCGTGGTTTGGGCGTTGTATCACCAGGGCTATAACTCTGCCTCGATTTTT
+
FE@FEDFGGFFGGGFFFGGGGGGGGGG,EFGGGGGGGFC@FEF8+@C:6CFGEFGCFFCFGGGGC8F,C,C<FFE<,,:F8,,C,A,,AFFFFF+?+CC8BE=F,,AFFCDFGGEF8D+,7C@9EF6CGGGGC8>6=EDEGG>DD>+2+:BCGGCC9;=AB+18678*2-44@@>(=>><AD=D2?.623>(.,()/3)3:3((--:))-(,,,))((.(4?60:)6(95)(4(*(4<(((0,(,))(((-843,-42(46((.))).(.((((,()).6><B<2)))((()-).
@M00689:251:000000000-CJTJ5:1:1101:13212:8034 2:N:0:8
CGACAGCCATGCATCACCTGTACACCAACCACAAGGGAAACTACCTCTCTGCAGCGATCTGGTGTATGTCCAGCCCAGGTAAGGTTCTTCGCGTTGCATCGACTTAATCCCCATGCTCCCCCGCTTGTGCGGGCCCCCGTCAATTCCTTTTCGTTTTAGCCTTTCGGCCGTACTCCCCGGGCGGGGCGCTTACTGCGTTTGCTACGCACCAGAGACCGTGCACGACCCCCGACCCTCGCGCCCCCCGTTTACGGCTCGGGCCCACCGTGTATCTATCCCTGGCCTCTCTTTCC
+
GGGGEEGGGGGGGDFFFGGGGC@CFG@F@:,C,6;<F@,;FFFG,CF9EC,C@EF+@FGG99C,ACFFFE,CAFFF@,,B,CCFFFGGGD,@CFG+,9@E,@+>B,9<CF,D4@>,4EF+AE+=CE+D,@44+@G68C6@D6=D+=?+1C8,+5@DD978A>@*9)8=82-)-:A;FD*/)(/.2(7(42?()..6:11(-))))(-(-1(.(((.4031(3),292>3))(-3<((-490<((,3-4(,(42(-((,((((((401(.(().-)).,),)(((.4(.)).).
@M00689:251:000000000-CJTJ5:1:1101:26128:8050 2:N:0:8
CGACGGCCATGCAGCACCTGTGCAGCCGTCCCTTGCGGGCACTCTCCGTTACGAGAGGTGCGACTGCATGTCAAAGCCTGGTAAGGTTCTTCGCGTTGCATCGAATTAAACCACACGCTCCGCTGCTTGTGCGGGTCCCCGTCAATTCCTTTGAGTTTCAGCCTTGCGACCGTACTCCCCAGGCGGCATACTTAACGCGTTAGCTCCGGCACGAACGAACTGAATCGCTCACACCAAGTATGCATCGTTTAGGGCGTGGACTACCAGGGTATCTAATCCTGGCTGCT
+
GGGGGGGGGGGGGGGFGGGGGGGGGGGGGGGGGGGGGGGGGGGGGGGGGGGGGGGGGGGGGGGGGGGGGGGGGGGGGGGGGGGGGGGGGGGGGGGGGGGGGGGGGGGGGGGGGGGGGGGGGGGGGGGGGGGGGGGGGGGGGGGGGFGGFGGGGFEEFGGFFFDFB;EBFFBFFF@FGFGGF<DF>FFB048BAFFFBFF>1::>54:?699BFBFF>BF9?FFFB<7?**)6>FGFB:)<2*-).442:1:>01163398?<??7):::?:,6A<>AB))3:??:()
@M00689:251:000000000-CJTJ5:1:1101:5446:8070 2:N:0:8
CGACGGCCATGCATCGCCTGTACACCAACCACAAGGGAAACTACATCTCTGCAGCGATCTGGTGTATGTCCAGCCCAGGTAAGGTTCTTCGCGTTGCATCGAATTAATCCACATGCACCGCCGCCTGTGCGGGCCCCCGTCAATTCCTTTGAGTTTTCGCCTTGCGGCCGTACTCCCCAGGCGGGGCGCTTACAGCGCTAGATACGCCACAGAGGCCGTTGAAGTCCCATCCCCCTAACTCCTCCCGTTTACGCGATGTCTCACCAGGGTAACTCACTCTGGCTGCCTCGGTGC
+
D@:F:FEECFGGFGG,BFGCFGFG9DDEC@FGGGGGCFEFGGGGGGFFDFAFGGCC:CFGGFFCF,FCFG,:BFGGGGFFD<=<<FFGGFF78CE+@FFGD?EGCFFFD;,EFC>E,@FEGEEE+@+==E6C>8CECGCCC?EGCA+?@FC:DGGAC,39*35))))462@9>=6;6=**.6((69>09>?:)).:3(-((.))6((--,(4433?((((-())-.6)**),,-7(((.)-?),.3((..4)((-((-(-)-).,)(,(((,,)).(.6))))(,4())(((((
@M00689:251:000000000-CJTJ5:1:1101:10458:8153 2:N:0:8
CGACGGCCATGCAGCACCTGTGTTACGGCTCCCTTTCGGGCACACCCCCATCTCTGGAGGCTTCCGTACATGTCAAGGGTAGGTAAGGTTATTCGCGTTGCATCGAATTAATCCACATGCTCCGCCGCTTGTGCGGGCCCCCGTCAATTCCTTTGAGTTTTAGCCTTGCGGCCGTACTCCCCAGGCGGGGCGCTTAATGCGTTAGCTACGACACCGAGGCCGTTGCAGCCCCCCACACCTAGCTCCCACCGTTTCCTGCCTGGCACTCCACGGTCCTTACCCCCTGCTGCC
+
GF@FEFGGGGGGGGFFGGGGEFGGGGE7FCFGGGGFFDCEGDCFGGGGGDGGGGG<C9<@FGGGD7F8F7F9FFF9BD,FF7=F9;FFFGAFFG8FEFGEEDEF+:8EBFCFAFGGCFDFFFG+C6+@EEFF@@@=8C>EGD7CD**?BFFGGF9A7>C6B6>EEFE)4)5>@(69EFGGF681(=(,(-4(14:()<)63:<:35<67,(436(-,((4((-(-,22*/)(-(),((4(,/4.448(,43:??)6)).(.)((()(..)(,(4(())-(,(-((,..).4
@M00689:251:000000000-CJTJ5:1:1101:13197:8261 2:N:0:8
CGACGACCATGCAGCACCTGTGCAGGACCCTTACGGACCCCATATCTCTACGGCTTTTCCCTGCATGTCCAACCTTGGTAAGGTTCTTCGCGTTGCCTCGACTTACGCCACATTCTCCGCCGCTTGTGCGGGCCCCCGTCAATTCCTTTGAGTTTTAGCCTTGCGACCGTACTCCCCAGGCGGGATGCTTCACGCGTTAGCTTCCTCCCGGCCGGCATGCGTACCTCCCCCCCCCAGCCATCATCCGTTAGGCCCAGGTCTCCCCGTGTCACTCACCCTCGCCCCCCCTCTCTC
+
GGEGGGGGGGGGGAF8EGGCFFFDC@FFGGGG8FFCFG7FG,CC<FGGG<F<CFFEGFGGGGFF=E@FG,,,BFAE,CC9,CAEFGFFG,C=CE+@,CD+@+@C,,9F+6@@?,C4@E8EGEGGG+@,@=+@EGGGG6DE69CFFFCDFC+@DCEG+7=AFF)<):>A@@(89EFDG(*9A01.((,4<A).8:?(4>(466)4))6(43(1(-((((()-4113<)3C*71;B3-,4:19F))-)(()-(((.(((-).)).4--(,(.--6)(((414(0((-(((((.4).
@M00689:251:000000000-CJTJ5:1:1101:12276:8394 2:N:0:8
CGACGGCCATGCAGCACCTGTCTCTGCGTCCCTTGCGGGAAAACCCCTCTTAGAGGGCGGTCGCAGGATGTCAAACCCTGGTAAGGTTCTGCGCGTTGCGTCGAATTCAACCACATGCTCCACCGCTTGTGCGGGCCCCCGTCAATTCCTTTGAGTTTCCACCTTGCGGCCGTACTCCCCAGGCGGAATCCTTACTGCTTTAGCTTCGGCACCGGCGGTACCCCGCCGCCCCTTACTATTCATACTTTCAGGCTTGGCCTCCCAGGGTATCTATTCCTTGCTGCTTCTTCTCTTT
+
GGGEFCGGGGGGGFFFGGGGGGGGGEF@CFGGGGFGGC7C+6CFGGGG:FGAF,E@CF:7CFCF787?F?FG<?@EFGGD=F,@F8FFGGCG@FEGG7CCGG8+3@F,,3CE=FBG,@DFG6FGCGEGEF,@:78CCGGG49E5*=CGFGGG++/ACFG77BFFE;E(26>0>0?FGFGG4(4:9B((4)5AA<04)6).6))6.)6((32>?699009((64:(490)7)23(9(6<<6<94)).<B).-)3((((,.)(,,(,32:7:4.)))-69).(6))))--)-))626
@M00689:251:000000000-CJTJ5:1:1101:18958:8413 2:N:0:8
CGACGGCCATGCATCACCTGTACACCAACCACAAGGGAAACTACATCTCTGCAGCGATCTGGTGTATGTCAAGCCCAGGTAAGGTTCTTCGCGTTGCATCGAATTAATCCACATTCTCCGCCGCTTGTGCGGGCCCCCGTCACTTCCTTTTAGTTTTAGCCTTGCGGCCGTACTCCCCAGGCGGGGCGCTTAATGCGTTAGCTCCGACACAGAGGCCGTTGCAGACCCCTACACCTCGCCCCCCCCGTTTACCGCATTGACCACCAGGGTATCTCACCCTCTCTTCTCTGTTT
+
GGGGGGGGGGGGGGGEFGGGGGGGGGD,FECF,C<C7E<FFGCGDGGGGGFGAFGEGGGGEAFFGAFGGGAEFGGGG<FGDAEFGFGGGGDFEFF:F<DF@,,@E9EFGGBF:E,@AEF>EGCGEGCF,@==+@EEEGCEG7+?FFGGFG+,4EEGC,*=ACF5=)):=2>AAFEFGD*/)8(101909>?:)6-6(-4((6<).(-4(4(((,-4:(4(((,))41:D55<2:D0(49(-7;(73((.83:)((((()))))(-,(((,.,6:)-)((-((,)))).)).))
@M00689:251:000000000-CJTJ5:1:1101:27298:8616 2:N:0:8
CGACGGCCATGCAGCACCTGTACACCAACCACAAGGGAAACTACATCTCTGCAGCGATCTGGTGTATGTCAAGCCCAGGTAAGGTTCTTCGCGTTGCATCGAATTAATCCACATGCTCCGCCGCTTGTGCGGGCCCCCGTCAATTCCTTTGTGTTTTAGCCTTGCGGCGGTACTCCCAAGGCGGGGCGCTTAATCCGTTAGCGACGACACAGAGGCCGTGGAGGACCCCAAACCCAGGCCCCCACCTTTTACGGCCTGTACTCCCGGGGTACCTATCCCTGGCTACTCGTCTT
+
CFGGGCFGGGGGGGGGFGGGGCGG<6FEGFB@FEGG,,C<CFEFC@F,B69<@EDF7FGGGGFBFF9@EFFGAFBDEF?EEFGCG:FGFFFECGEF,A;D=E@E7AFD<99,A89E4@+@C6@>EGGGGGGGDGGGE8DEGG7CGFCFFF+7:@FFC,;F9FF:8=:>)(-/5@9;E;49),6>9(((-(4:A9)),,.(--((,401(13(8((31(,(((((-(4,5*)(44<(,(,((0(49((4<)223(-((,-)))).1(-3((().)-),.)).(,()(.4(.(((
@M00689:251:000000000-CJTJ5:1:1101:27281:8620 2:N:0:8
CGACGGCCATGCAGCACCTGTACACCAACCACAAGGGAAACTACATCTCTGCAGCGATCTGGTGTATGTCAAGCCCAGGTAAGGTTCTTCGCGTTGCATCGAATTAATCCACATGCTCCGCCGCTTGTGCGGGCCCCCGTCAATTCCTTTGTGTTTTAGCCTTGCGGCCGTACTCCCCAGGCGGGGCGCTTAATGCGTTAGCTACGACACAGAGGCCGTGGAAGACCCCTACACCTAGCGCCCACCGTTTACGGCATGGAACACCAGGGGTACTAATCCTGGCTTCTCCGTTC
+
GGGGGGGGGGGGGGGGGGGGGGGGGGGGGGEGGGGGGGGGGGGGGGGGGGGGGGGGGGGGGGGGGGGGGGGGGGGGGGGGGGGGGGGGGGGGGGGEGGGGGGGFGGGCFFGGGGGGGGGGEGGGGEGGGCEGG6EEGGGGG>EGGAFDCGGGGGFGGGGFFFE@@AFABFA@=B>EFFGDFF23;BFFF>??))<>F:6:?F5-3<1,(,1,(,-8?F6660<?FFF8<7>?BFF173((4@((-243??02::2(((4))(((-((3:1((.)).52-).4(((()))(,)(
@M00689:251:000000000-CJTJ5:1:1101:23989:8626 2:N:0:8
CGACGACCATGCAACACCTGTACACCAACCACAAGGGAAACTACATCTCTGCAGCGATCTGGTGTATGTCAAGCCCAGGTAAGGTTCTTCGCGTTGCATCGAATTAATCCACATGCTCCGCCGCTTGTGCGGGCCCCCGTCAATTCCTTTGAGTTTTAGCCTTGCGGCCGTACTCCCCAGGCGGGGCGCTTAATGCGTTAGCTACGACCCAGAGGCCGTGGAAGACCCCTACACCTAGCCCCCCCCGTTTCCGGCCTGGCCTACCCGGGTATCTAATCCTGGCCTCTCTTGCT
+
GGEEGGGGGGGGGGFFGGGGGGGGGGGGGGGGGGGGGGGGGGGGGDGGGGFGGGGGGGGGGGGGGGGGGGGGGGGGGGGGGGGGGGGGGGGGGGGGGGGGGGFGGGGGGGGGGGGGGGGGGGGGGGGGGGGGGEEGGGGGGDCFGFGGFGFEGGGGFFDFFFF:@B@=ABB=DFCEG>F5AB>@>9>>>FB?AABBF?<B?>26<<:B(21(,:81?6>FF<FFFFFBDF:<(:FF()((,84,4>9:?B05?>F(((-(,)(48,-6>B(36:2<<>BBB0(()((()))))
@M00689:251:000000000-CJTJ5:1:1101:21314:8646 2:N:0:8
CGACGGCCATGCATCACCTGTACACCAACCACAAGGGAAACTACATCTCTGCAGCGATCTGGTGTATGTCAAGCCCAGGTAAGGTTCTTCGCGTTGCATCGAATTAATCCACATGCTCCGCCGCTTGTTCGGGCCCCCGTCAATTCCTTTGAGTTTTAGCCTTGCGGCCGTACTCCCCAGGCGGGGCGCTTAATGCGTTAGCTACGTCCTATCTGCCGTTGAAGACCTCTACCCCCTACGCCCACCCGTTCAGTCCTGGGTTCACCAGGTATCTCATGCTGTCTGACTTGTCT
+
GGFEFGGGGGGGGGGFGGGGGGGGGGGGGGEGGFCGGCEFGGFFGFGGGGGFGGGF:FGGGGGFGGGGGFGGGGGGGGGGGFGGFEDGGGFGGGGEGGGGEGGGGDGFEF<EFG9GFFGEEGEEEG6E,@>CEGC>EGD>C+@CFFGGFG7:@FFFF>A7?F@5@55>A=@4ADC<CDGD4>2@9@>BFFF:5A6>6?:<?2<<D2.((4<))))-.28(42)6522)9**))(1(-((((06(-8((-,((..-)6<(((,.-6-)((.4).64<)))-)),-))-).)6))
@M00689:251:000000000-CJTJ5:1:1101:27499:8658 2:N:0:8
CGACAACCATGCAACACCTGTGCAGGCCGCCCTTGCGGGAACGCCCATCTCTGGACGCGGCGACCCCATGTCAAGTCCTGGTAAGGTTCTTCGCGTTGCATCGAATTAAACCACATGCTCCACCGCTTGTGCGGGTCCCCGTCAATTCCTTTGAGTTTCAGCCTTGCGACCGTACTCCCCAGGCGCAGGACTTAACGCGTTAGCTACGGGACTTGCCCCGTACCGGGCAAACCCCAAGTCCTGATGGTTTAGGGCTAGGACTACCAGGTTTACTAATCCTGGCTGCTCTGTCC
+
GGGGGGGGGGGGGGGGGGGGGGGGGGGGGGGGGGGGGGGGGGGGGGGGGGGGGGGGGGGGGGGGGGGGGDFGGGGGGGGGFGGGGGFGGGGGGGGGGGGGGGEGGGGGGGGGGGGGGC7@DEGGGEDGGFDGGGGEGFGGGDEGGFGGFGGGGFFFGGGFFFFFFFFFBFFBDF;1EEFDFFFF>BF9>BB:)6:>?6>BF:<AAFF(1,(9B?AFFFF>F;B(4739GC4?FFGF(3<9A=2)64<DF?FF?0020(4?72(8B:0()))()).:)4))-8?F0:)9>25))
@M00689:251:000000000-CJTJ5:1:1101:21327:8658 2:N:0:8
CGACGGCCATGCATCACCTGTACACCAACCACAAGGGAAACTACATCTCTGCAGCGATCTGGTGTATGTCAAGCCCAGGTAAGGTTCTTCGCGTTGCATCGAATTAATCCACATGCTCCGCCGCTTGTGCGGGCCCCCGTCAATTCCTTTGAGTTTTAGCCTTGCGGCCGTACTCCCCAGGCGGGGCGCTTAATGCGTTAGCTACGACATAGAGGCCGTGGAAGACCCCTACACCTAGCGCCCACCGTTTACGGCCTGGCCTCACGTGTTATCTAATCCTGTTTGCC
+
GGGGGGGGGGGGGGGGGGGGGGGGGGGEGGGGGGACECFFGGGGGGGGFGGGGGGGEFFGFGGGGFGFGGFGGGGGGGGGEFGDGGGGGGFGGGGGGGGGEGGGGFEGGGGG8E9FFGGGGGDGGGGG2=+?>EGGGGDGG6CFGFGGFG@,@DDFGCDFFFF5C=>AFAFFFFFFGFC54==>9>92;9??9A)4428:1:467(39(4<<9A08?09(6:28<::<DC)33:C:5??(3@B??:(.,((:307((44(,.4(3(,4(4.64).)).6:).))())
@M00689:251:000000000-CJTJ5:1:1101:19102:8661 2:N:0:8
CGACAGCCATGCAACACCTGTACACCAACCACAAGGGAAACTACATCTCTGCAGCGATCTGGTGTATGTCAAGCCCAGGTAAGGTTCTTCGCGTTGCATCGAATTAAGCAACATGCTCCGCCGCTTGTTCGGGCCCCCGTCAATTCCTTTGAGTTTTAGCCTTTCGGCCGTACTCCCCAGGCGGGGCGCTTAATGCGTTAGCTTCCACCCGGCATCCGTGGAAGGATCCCACCCCTAGCGCCCCACTTTTACGGCGTGGACTACCAGGGGATCTAATCCTGGGCTACATTTCCG
+
GGFECGGGGGGGGFFGGGGGGGGGGG<DEGGGGG8E7FCDGGFGGGGGGGFEEGGGGGGGC9FGGAGFFGGGCFFGFCGFE@BFGFEEGGGEGGG@FGGC,>4@DE?EAEFFGG8FGGG6C1+@CCEG8FG>6CG6EGDCD8AFFFFFFF7@==DDD958??56=)):818@>C05FD*3*7:)2,:(71:8)6)5(44,,4:))).6,:2((,-5:(,((-),-(,.<C64(4C(((.42>4(33())-).-(((-(,,.)((.5,(1((,,4).))66)((,((()--)))(
@M00689:251:000000000-CJTJ5:1:1101:19115:8676 2:N:0:8
CGACAGCCATGCAACACCTGTACACCAACCACAAGGGAAACTACATCTCTGCAGCGATCTGGTGTATGTCAAGCCCAGGTAAGGTTCTTCGCGTTGCATCGAATTAAGCAACCTGCTCCGCCGCTTGTGCGGGCCCCCGTCAATTCCTTTGAGTTTTAGCCTTTCGGCCGTACTCCCCCGGCGGGGCGCTTAATGCGTTAGCTGCCACCCTGACTCCGTGGCACTACCCCACACCTAGCGCCCCACCTTTACGGCGTGGCCTCCCCTGGTACATCATCCCGTCTGCGCTTTCT
+
GGGEGGGGGGGGGGEFEGGGGFGGGGF@FGEFAC8@,E6EFGAFFGGGGGEGCFGGDGGGEAEFGFGGFGE<:FFGFDCF,C@<FCFGGG:FCFG7F=FG6=,>E;=,C4EF,E=EEFG>EG+=EGDF,E=@+@BBGG>?D8@FEFGGFG7,3EEFG;7BFFF6=)0:>5>2:BC>GA97)5599(7039?:-<)43:4(4<F4?().(2(4((.6>6?0((.)(.(./97>1:D02)((,5.((,(.52-6801(-(-(,)(.((,4<B2)).)--5)(,(-(,-((((--)
@M00689:251:000000000-CJTJ5:1:1101:22468:8737 2:N:0:8
CGACGGCCATGCACCACCTATACAGCAGCCTCTTGCGAGGAAAGGATATTTCTACCCCGGTCTCCTGCATTTCGAGCCCAGGTAAGGTTCTTCGCGTTGCGTCGAATTGAACCACATGCTCCACCGCTTGTGCGGGCCCCCGTCAATTCCTTTGAGTTTCAGCCTTGCGACCGTACTCCCCAGCCGGATTGCTTATCGCGTTAGCTGCGGCACGATCGGATTGGGTACCGATCACTCCCACCAAACACCGGTTAGGGCTCGGACTACCGGGGTACCTAATACTGTGGCCCTGTTT
+
GGCFCFGGGGGGGGGGGGGGGGGG<FFCGGGGFG9FECEC@CF8<FG9EFGGGGGGGGGCFGGGGGGGCGGCG<F8FGGFGFFFG9FFGGGGGFDFFGCE8CE+@@FF,4EEGCGGFED=FGFGGGGGDFF=F6=EGGGGGDGG*9ECFGGGGC,5CGGF6:ADFF3=(6@@9@9@F<GGF;<(60(61:(;5>536(349B3?B<<>(40(30(4<0:(36:7?:-8CC7260F)-((((02((,((-((-3,4((,.((,(-3((.(((--())))3.)-))))(((-,(.))
@M00689:251:000000000-CJTJ5:1:1101:9824:8828 2:N:0:8
CGACGGCCATGCACCACCTGTACACCAACCACAAGGGAAACTACATCTCTGCAGCGATCTGGTGTATGTCAAGCCCAGGTAAGGTTCTTCGCGTTGCATCGAATTAATCCACATGCTCCGCCGCTTGTTCGGGCCCCCGTCAATTCCTTTTAGTTTTAGCCTTGCGGCCGTCCTCCCCAGGCGGGGCTCTTAATGCGTTAGCTCCGCCACAGAGGCCGTGGCAGCCCCCCCCCCCTCACGCCCCCCTGTTACGGCCTGGCCCACCAGGGTTCTACATCCTTGCTGCTCTTTCC
+
GGEGGGGGGGGGDGGGGGGGGGGGGGFFGECF<<8CF,,,EF@FDFGDGGGGFCF7:FFGD<FEF<FFFGF,9EDF8<7E,<B<BEFGGGDFCFG7F,EF+,4EF;,FEGCGEGFGGGG+CE8CEE+D,@8=+@EEEG8@D+=DFFGGFG+,,EFGG,+=;?C58)1=B):):>EFE>C*)89291;(4>>2).).(4:1(6<)3:(4(443(((31(4(-(.(,4:B9)0-(4>(-,3,1),(,(((.)))(--,81<?(((-2.(((((4-)))))()))(--)).)).).
@M00689:251:000000000-CJTJ5:1:1101:28188:8832 2:N:0:8
CGACGGCCATGCATCACCTGTACACCAACCACAAGGGAAACTACATCTCTGCAGCGATCTGGTGTATGTCAAGCCCAGGTAAGGTTCTTCGCGTTGCATCGAATTAATCCACATGCTCCGCCGCTTGTGCGGGCCCCCGTCAATTCCTTTGAGTTTTAGCCTTTCGGCCGTACTCCCCAGGCGGGGCACTTAATGAGTTAGCTACGGCACAGATCACGTTGGTTGTTACCCCCACCTAGTGCCCAACGTTTACGGCGTGGAACACCAGGGTTTTCAATCCTGGCTGCCCTTGCT
+
GGFEGCEGGGGGEGFGGGGGGGGGGGDGGGGGGGGGGGGGGGGGGGGGGGFGGGGGGGGGGGGGGGGFGGGGDGGGGGGGGDGFGFFGGCGDEGEEDFGGGGFDGGGFGGGGGGGGGGFGGGEECEDEEGGGGGGGDGGGGDGGGFGGFGGFFF:FFCDFFFE55)8ADF9AA):.;@CC>2(266>0:?FA<>)).6<<4<>93?:9914(56?)((.4.:?11(()*:92(-7<?2):404:262138:BA0,3(4(48)((4?(41((((,)).5-4433:0(4(((.(()
@M00689:251:000000000-CJTJ5:1:1101:18707:8888 2:N:0:8
CGACGGCCATGCACCACCTGTATCTCGGTTCCCGAAGGCACTTCGTTGCTTCCAACAAATTCCGAGTATGTCAAGACCTGGTAAGGTTCCTCGCGTTGCGTCGAATTAAACCACATGCTCCACCACTTGTGCGGGTCCCCGTCAATTCCTTTGAGTTTCATACTTGCGTACGTACTCCCCAGGCGGATCACTTCTCGCTTTTGCTTCGGCACAGAGACTTCTCATCCCCCCACCCACTTAACATCTTTTCCAGCTACGGCCCCCCGGGTATCTCATCTTTGCTTCA
+
GGFFGGGGGGGGGGGGGGGGGGGGGGGFGGGGGG:+@+EEFFFDCFFCEEDGGFAFGGGGGFGGCCF<EGGGD9,EFGG8,E??EGGFGFFGGGGGGED6B=78=FF9?@FEGGGG?FGGGGGGGGGF9F,E?6+C>FGE>DGDC;;@FGGFF,;9?EDFF6CEEEF>@589D=BFG97C4555(5(8>(5C?3C411173@37;94(/(2615/(((54))64494(9)869(9:(.)-)/6424)6))-)-()))-((((-(((2(4()).)6)6).)6)6)))
@M00689:251:000000000-CJTJ5:1:1101:18714:8907 2:N:0:8
CGACGGCCATGCACCACCTGTATCTCGGTTCCCGAAGGCACTTCGTTGCTTCCAACAAATTCCGAGTATGTCAAGACCTGGTAAGGTTCCTCGCGTTGCGTCGAATTAAACCACATGCTCCACCACTTGTGCGGGTCCCCGTCAATTCCTTTGCGTTTCATACTTTCGTACGTACTCCCCCGGCGGATCCCTTATCGCTTTTGCTTCGGCCCAGAGACTTCTCATCCCCACCCCCATTGATCCTCGTTTACAGCTTGGGCTACCAGGGTTTCCAATTCTGGCTGCTCTTTCTCTT
+
GGFGGGGGGGGGCFGGGGGGGGGGGGC<FGGGGG7@:+CFFGGGGGGFEGEGGGEGDGCFGGGG7@FFGGGGCEDBFGGGCG<EE,FFGGFGDGGGGCEGGGDE+EEA<EFF:E8E9EGGGCGGDFGGDG,E+18@6DGGDGG7?FGGFGGG77+@CBF9@=AEE*;5:5>)<*<BFFGG*((>(2:6;3@EA@?)4;DFFF2<AAF9,2(96:(42,<AA2<AD>A:7*5,,4<4(4)))9.))-416(.),4)).((41.804),(.(())).)..)).44((,69-.)).))
@M00689:251:000000000-CJTJ5:1:1101:26984:8945 2:N:0:8
CGACGACCATGCAGCACCTGTACACCAACCACAAGGGAAACTACATCTCTGCAGCGATCTGGTGTATGTCAAGCCCAGGTAAGGTTCTTCGCGTTGCATCGAATTAATCCACATGCTCCGCCGCTTGTGCGGGCCCCCGTCAATTCCTTTGAGGTTTAGCCTTGCGGCCGTACTCCCCAGGCGGGGCGCTTAATGCGTTAGCTACGACACAGAGGCCGGTGAAGACCCCTACACCTTGCGGCCAACGTTTTCGGCATGGGATACCAAGGGAACCAACACTGGCTGCCATTGTT
+
GGCFEFFGGGGGGGGGGGGGGGGGGGGGGGGGGGGGGGGGGGGGGFFGGGGGGGGGGGGGGGGGGGGGGFGGGGGGGGGFGFGGFGGGGGFGGGGGGGDGGGGGGGGCFGGGGFFCFFGGDEGGGDFGGGGGGGGGGGDEGGGFGFGFF?7;8,@CCCC86AEF5AB=4@=A)54;F@FDFDF>BFFF0(1362>4(,4:?944??:96>0(((42<>((-(.66(3?5*.(339())((()(((-2::(()-70(,(0,,4(4))).3((((((-((-5,3((4(().).))
@M00689:251:000000000-CJTJ5:1:1101:26978:8963 2:N:0:8
CGACGACCATGCAGCACCTGTACACCAACCACAAGGGAAACTACATCTCTGCAGCGATCTGGTGTATGTCAAGCCCAGGTAAGGTTCTTCGCGTTGCATCGAATTAATCCACATGCTCCGCCGCTTGTGCGGGCCCCCGTCAATTCCTTTGAGTTTTAGCCTTGCGGCCGTACTCCCCAGGCGGGGCGCTTAATGCGTTAGCTACGACACAGAGGCCGTGGAAGACCCCTACCCCTAGCACCCACCGTTTACGGCCTGGAATACCAGGGGATTATATCCTGGCTTCCCTTTTT
+
FGGGC:FGGGGGG9FFFGGGFGGGFFDFC,@FG<FFEFFGGFGGC,;E<F<,,CFCEEFGG,:4A66FF,<99<,?EF<FFFEDFE9FGG,@6C=C:<ADGD,4>FAEAEGGAFDEGGGEEGDG8C1D,@8E+8+=EGGCD>>CFFGFA?8;E9:DF;7BFA6)08@A:A=94@CFFFCD552:(:9;6;B6>94<2:2:B26<?017-(30(4:??>9>>:).11<?D5;?(.C((.3)-<((4?(:6>:2(4--((3,())-422(4((-()).492))((((().).)),
@M00689:251:000000000-CJTJ5:1:1101:24265:8981 2:N:0:8
CGACGGCCATGCAGCACCTGTACACCAACCACAAGGGAAACTACATCTCTGCAGCGATCTGGTGTATGTCAAGCCCAGGTAAGGTTCTTCGCGTTGCATCGAATTAATCCACATGCTCCGCCGCTTGTGCGGGCCCCCGTCAATTCCTTTGAGTTTTAGCCTTGCGGCCGTACTCCCCAGGCGGGGCGCTTAATGCGTTAGCTACGACACAGAGGCCGTGGAAGACCCCTACACCTAGCGCCCACCGTTTACGGCATGGACCACCCGGGTATCTAATCCCGGCTGCCTTGTCT
+
GGGGGFFGGGGGGGGGGGGGGGGGGGGGGGGGGGGGGGGGGGGGGDGGGGGGGGGGGGGGGGGGGGGGGGGGGGGGGGGGGGFFGGGGGGGGGGGGGGFFGGDGGGGGGGGGGGGGGGCGGGGGGGGG?FGECGEEGGGECDGGGFGGFGGGGGGGGGGFAF@:CFFAFFFF=2>7F@GG:=F9BFBBB;B?A24AB??BFBA2<?F;9B:0(48?0(441<<F?0:1C7:<BFGFBBFFFFF121>1<4?F:(249BB2:(422(,7;7()44-6).))(-,,(1,)),.8)
@M00689:251:000000000-CJTJ5:1:1101:15868:8983 2:N:0:8
CGACGGCCATGCAGCACCTGTCTCCGGTCCAGCCGAACTGAAGAACTCCATCTCTGGAGTCCGCGGCCGGGATGTCAAGGGCTGGTAAGGTTCTGCGCGTTGCGTCGAATTAAACCACATGCTCCACCGCTTGTGCGGGCCCCCGTCAATTCCTTTGAGTTTTAGCCTTGCGGCCGTACTCCCCAGGCGGGGCGCTTAATGCGTTAGCTTCGGCCCAGATCGCGTTGATAACGACCCACACCTAGTGCCCACCGTTTACGGCGTGGACTACAGGGGTACCTCATCCTGCCGCCC
+
GGGGGGGGGGGGGGGGGGGGGGGGGG@FGECEGGGGGGGGGGGGCGGGGFGGGGGGCFFFGGEGFCGGGCCEGEGGFFFEFGGGGGC9<EFFGGGGGGDGGCEECGGDFGGGF9DG,D=F8EFGFCFGEGGDFF,>:*7CCGGGCAG*)==FFGFGDCC8@CE3=EFFF);90:B3E6DCF7?F012:1669>;B>?0)64>;BF1(24<B01919:6(,((-7>FB(0*1<:<DF>4:1::?B?96<2::1(,4::(:(((((-((,,(5))(((,(,))-().))),(((,(
@M00689:251:000000000-CJTJ5:1:1101:5982:9224 2:N:0:8
CGACAACCATGCAACACCTATATAGCAGTCTCTTGCGAGAAGGGGATATTTCTACCCCGGTCCACTACATTTCGAGCCCAGGTAAGGTTCTTCGCGTTGCGTCGAATTGAACCACATGCTCCACCGCTTGTGCGGGCCCCCGTCAATTCCTTTGAGTTTCAGCCTTGCGACCGTACTCCTCAGGCGGATTGCTTATCGCGTTAGCTGCGGCCCAGCAGGATTGGGTACCTGCTACACAAAGCAATCCTCGTTTAGGGCTGAGGCGACCAGGGTATTCAAACCTGGCGCCTCGTTT
+
GGEGGGGGGGGGGGGGGGGGGGGGGGGGGGFGGGGGGGGGGGGGGGGGGGGAFGGGGGGGGGGGGGGGGGGGGFFGGGGGGGFGGGGFGGGGGGGGGFGGGGGGCFFGGFFGGGGGDFGDFGGGGGGGGFGFC8B8CEDEDC>GGFGC6;CFDGGGGGFFFF5=B*):4>AA@F=>5*248>(:=@@0@@;ECEFFF@;13(2:ADBB0,9((4:0(34,8-2:?0))***((.:)8)((2.2(-)()--(((-.462(((42((,((((-(((.).))))-((,(,((,,((,(
@M00689:251:000000000-CJTJ5:1:1101:13928:9246 2:N:0:8
CGACGGCCATGCAGCACCTGTACACCAACCACAAGGGAAACTACATCTCTGCAGCGATCTGGTGTATGTCAAGCCCAGGTAAGGTTCTTCGCGTTGCATCGAATTAATCCACATGCTCCGCCGCTTGTGCGGGCCCCCGTCAATTCCTTTGAGTTTTAGCCTTGCGGCCGTACTCCCCAGGCGGGGCGCTTAATGCGTTAGCTACGACACAGAGGCCGTGGAAGACCCCTACACCTAGCGCCCACCGTTTACGGCATGGGCTACCAGGGTTTTCAATCCTTGATTCTCTTTTC
+
GGFDGGGGEFFGGGFEGFGGGGGGGGGGGDGGGGGCGFGGGGGGGFDGGGGGGGGGGGGGGGGFGCGGGGGGGGGGGFGGGGGGEFEGGGGGGGGGGGGGGGGGFFFCFGGCGFGGGG6E>EGGBEGGFGGGGGDECEDEGDGGF8FGFGG<@9DFCFDFFFE58=ABFFFFFFC=F?6/52(317;9;>FFB44<>:?06>2<>B?>>9<,,8:-80((-,23037<D3>B>BGF(37((84(8:1:(48<3(-(-1(((((.1)40:(21()-.66()))))).))).).)
@M00689:251:000000000-CJTJ5:1:1101:8541:9252 2:N:0:8
CGACAGCCATGCAACACCTGTTCTTTTAGCCTAACTTAGCCACGTGGATGATTGGCATTTCTCATCCCTAGCGATACCAACCTTTCTGTTCCCCTAACTTCCTTCCTTTTGAGAATGCTGGTCTGTGACTTTTACAGCAGGTTTTTCACAGCACTGTAGGAAATATCCTAGCAATTTCAGGGTATCTAATCCTGGCTGCT
+
GGCEEGGGGGGGFGGFGGGGC9<FDG9FFFGCGGG9FGFGGGGGGGGGGG@DGGGGCFDFC9EFGAFFGGGGGCFGGD<F@CEFGGGGGGDE,AFFGCFGCEG,EAFGFCGG,EBFGGGGG8DFGGGGFGGGGGGGGGGGG8@F+DGGFGFC?DFDD>DFFFE*09D9;;0:DDEEFF9F?DD<D<EEEFBEFD5)1=58
@M00689:251:000000000-CJTJ5:1:1101:23290:9286 2:N:0:8
CGACGACCATGCAACACCTGTACACCAACCACAAGGGAAACTACATCTCTGCAGCGATCTGGTGTATGTCAAGCCCAGGTAAGGTTCTTCGCGTTGCATCGAATTAATCCACATGCTCCGCCGCTTGTGCGGGCCCCCGTCAATTCCTTTGAGTTTTAGCCTTGCGGCCGTACTCCCCAGGCGGGGCGCTTAATGCGTTAGCTACGACACAGAGGCCGTGGCAGACCCCTACACCTAGCGCCCACCGTTTACGCCATGGACTCCCCGGGTACCAAACCCTGGCCCCCTTTTTC
+
GEFGGGGGGGGGGGGFGGGGGGGGGGGGGGGGGGGGGGGGGGGGGGGGGGFGGGGGGGGGGGGGGGGGGGGGGGGGGGGGGGGGGFFFGGGGGGGGGGGGGGGGGGGGFEFGGGG8,@DEEGGGGGFGFGGGGGGDGE>GDGGGGFGGFGGGGFEFGGGFFFE@EAB2925>A5@EFFGGF=>(269>F>FFFAFF>?F??B2.241941:62>18(3310(.4(3<FDFF2?BF142:(-791??923>62((-(()().).((,((((,)-)).((((,-0((-((()))(
@M00689:251:000000000-CJTJ5:1:1101:14546:9359 2:N:0:8
CGACGACCATGCACCACCTGTACACCAACCACAAGGGAAACTACATCTCTGCAGCGATCTGGTGTATGTCAAGCCCAGGTAAGGTTCTTCGCGTTGCATCGAATTAATCCACATGCCCCGCCGCTTGTGCGGGCCCCCGTCAATTCCTTTGAGTTTTAGCCTTTCGGCCGTACTCCCCAGGCGGGGCGCTTAATGCGTTAGCCACGACACACAGCCCGTGGACGACCCCTACACCTAGCGCCCACCGTTTACGGCTTGGACTACCTGGGTATCTCATCCGTGCTGCTCTTGCT
+
GGFEFGGGGGGGGEDFFGGACFGGFGGGE6F@@F<FCGGGGGGGD@<C96CE<EF:CFE,C@9:EFCDG@FEABFG8<FG9AAEDE?,C;=CBFGGG<D,4@F8E=E?FG<DFFEF8=D=EG>E@EFG?F+CC>EGGGDEDC6CFAC?FG+@C9DGGGC6CAE*:@BAABB)>(/8F>**?22::>0(29:1<<<AB:86(-),.(2632<(,:((-43(1-(-,771D5),8:4<722(,070(-38(5(4(1(((,2)5)5(.)-(,.))6<)).-)((,,().,)))))-
@M00689:251:000000000-CJTJ5:1:1101:15384:9391 2:N:0:8
CGACGGCCATGCAACACCTGTACACCAACCACAAGGGAAACTACATCTCTGCAGCGATCTGGTGTATGTCAAGCCCAGGTAAGGTTCTTCGCGTTGCATCGAATTAATCCACATGCTCCGCCGCTTGTGCGGGCCCCCGTCAATTCCTTTGAGTTTTAGCCTTGCGGCCGTACTCCCCAGGCGGGGCGCTTAATGCGTTAGCTACGACACAGAGGCCGTGGACGACCCCTACACCTAGCGCCCACCGTTTACGGCAGGGACCACCAGGTTCTCTAATCATGGCTGCCCTTGACC
+
GGFGGGGGGGGGGGGGGGGGGGGGGGGGGGGGGGGGGGGGGGGGGGGGGGGGGGGGGCFGGGGGGGGGGGGGGGFGGGGGGGGGGGGGGGGGGCFGGFDGEGGGGGGGGGGGGGDGGGGGGGGGGGGGGGDGGEEDGGG67CGFGFCGFC8;EFFFGFCFFAEFFFFFFFAF@==EGDFGFFFFF6>FFFFF24:A>BFB?A9<<6<9(9?32:?B0(29>F036016*1),48>143:0(820,8;(,4,5,36(((,(,(((,(41))).))).)4-)).(.:0((.(()))
@M00689:251:000000000-CJTJ5:1:1101:9362:9429 2:N:0:8
CGACAACCATGCACCACCTGTTTTCCAGTCACCGCAGTGAAGCCATTCATCTCTGGCAACCCTCAGTCTCTGTCAAGGGTAGGTAAGGTTCTTCGCGTTGCTTCTAATTCAACCACATGCTCCACCACTTGTGCGGGTGCCCGTCACTTCCTTTGTGTTTCATACTTGCGTCCGCCCTCCCCAGGCCGCTCACTTATCGCTCTTGCTCCGGTACTGGCCCTTCCCACCCCCCCCCGCCACGATTTTCGTTTCTGGTCACGACTCCCTAGTATTCTTACCTTTGTTTCTCTTTGTT
+
GGFG+8CFGGGGG<CFFGG8E,C,,,,<EFF<,6+7@@DCC<,,,,,,6;,,;@,6,,,:B,BF,,,,,,9CFFC9A<C,,8AFD=95A:CEFAFGEGG+@,,,,9CA5,C,=,=D,@+,399,9@,@?,=FGGGC44+1?=1=0*+?=82@@DD:@D?DF+;9=*0*3):):)))45+955)80))1)7)-:A4***069(60*./*)((0(/.)6/(,3,,(()(//7.(((1(((,((.(((..4:0(4)--)-)),(,410(.-())..5))))(-))..,,)6)):9)).
@M00689:251:000000000-CJTJ5:1:1101:9379:9438 2:N:0:8
CGACAACCATGCACCACCTGTGTGTCAGTCACCGAGGTGAAGGAATCCATCTCTGGAAACCGTCCGACCATGTCAAGGGCTGGTAAGGTTCTTCGCGTTGCTTCGAATTAAACCACCTGCTCCACCACTTGTGCGGGTCCCCGTCAATTCCTTTGAGTTTCCTACTTGCGTACGTCCTCCCCAGGCGGATCACTTGTCGCTTTTGCTTCGGCCACGGGCCTTACACACCCCCACCCCAGTTACACACGTTTCCGGCTTGGTCTACCGGGGTTCTTCCTCCTTTCTTCTCCTTTTT
+
GGGGG7FGGGGGGFGGGGGGGGG8C<CCFEGG976+@C,;<F8FFGGGFDF9,C<<CEFGG@BF7@@FFE@EB<<FGG,,4BFF?=<<??FFGAEGGCEC8,>F8F@8+A,EF,,9+=?E?,@,>D?CD9AF,A++33=E?88=C*+6?=D,@=83=,+5?+***:3*>>>5>AC5C8+*@=47BD2((0:(064*93(1(6(.4;C9434(,((((,((-4,()))-*57(-47(2((()*-)))((,4(.)(,49(,3)6))66((((,,.-))).6.(.)..--6)))-)))
@M00689:251:000000000-CJTJ5:1:1101:14340:9452 2:N:0:8
CGACGACCATGCAGCACCTGTCTCATGGTTCCCGAAGGCACTTCTACATCTCTGCAGAATTCCATGGATGTCAAGGCCAGGTAAGGTTCTTCGCGTTGCATCGAATTAAACCACATACTCCACCGCTTGTGCGGACCCCCGCCAATTCCTTTGAGTTTCAATCTTGCGATCGTACTTCCCAGGTGGGATACTTAATGCTTTCGCTCAGACACTTGCAGTTTATCGCAAATGTCGGGTATCCATAGTTTAGGGCGTGGACTTCCAGGGTTTCTAATCCTTGCTGCC
+
GGFGGGGGGGGGGGGGGGGGGGGGGGGGGGGGGGGGGGGGGGGGGGGGGGGGGGGGGGGGGGGGGGGGGGGGGGGGGGGGGGGGGGGGGGGGGGGGGGGGGGGGGGGGGGGGGGGGFGGGGGGGGGGGGGFGGGGGGGGGGGGGDFGGFGGGGGGGGGGFF78AEFFFFBFFFDFFEEGGF8):@D>>EDFEFFFCEFFEEFFD=((>;B:-0;4;@@EFF?)78?DBC>8??0).62/))*.)4:AAAAFF?>;69(52)42)6<:1(-64AABD22)606).(
@M00689:251:000000000-CJTJ5:1:1101:24741:9454 2:N:0:8
CGACGGCCATGCAGCACCTCCACAGCAGTTCTTGCGAAAAGGGATATTTCTATCCCGGTCCACTGTGCTTCGAGCCCAGGTAAGGTTCTTCGCGTTGCGTCGAATTAAACCACATGCTCCACCGCTTGTGCGGGCCCCCGTCAATTCCTTTGAGTTTCAGCCTTGCGACCGTACTCCCCAGGCGGATTGCTTATCGCGTTAGCTGCGCCACTAGTCAGTAAACCCACCCACGGCCGGCCTTCATCGTTTACGGCTTTGACCACCAGGGTAGCTAATCCTTGCCTCCTCTTCTCTT
+
GGGG+CFGGGGGEFGFGGGGCGGGGGGGFGGGGFGGGGGGGGGGGGGGGGGGGGGGGGBFGGGGGGGGGGGGGGG7FFGGFGGGGEGDGGGGDGGCEG=CCGDGGGGFFGGG=FFGG8@FGGGG>>EGEFGGEEEGGGG6CGGD7128AD9FEFGGGGGA6@@==EA>B((((86CC;7*8;?FF(633=?>?)9::9>F6:A<)5(41(1782)).)64)641?40(**.,-3),4;0(.9)6:(,.(,6(-(((()-.))(4.(21.(,))-)))))).,.),(.()-))4:4
@M00689:251:000000000-CJTJ5:1:1101:27444:9482 2:N:0:8
CGACGGCCATGCAGCACCTGTACACCAACCACAAGGGAAACTACATCTCTGCAGCGATCTGGTGTATGTCAAGCCCAGGTAAGGTTCTTCGCGTTGCATCGAATTAATCCACATGCTCCGCCGCTTGTGCGGGCCCCCGTCAATTCCTTTGAGTTTTAGCCTTGCGGCCGTACTCCCCAGGCGGGGCGCTTAATGCGTTAGCTATGACACAGAGGCCGTGGAAGACCCCTACCCCTAGCGCCCACCGTTTACGGCATGGACCTCCAGGGTATCTAATCCTGGCTTCTCTGT
+
GGFEGGGGGGGGGGGEFGGGGGGGGGGGGGGGGGGGGGGGGGGGGDFGGGGGGGGGGGGGGGGGGGGGGGGGGGGGGGGGGGGGGGGGGGGGGGGGGGGGGGGGGGGFGGGGGGGGGGG>EGGDEEGGFFG+@EGGGGGGGDDCF?DGAGGFGFGGFGGFFFC)@5@ABFFFF28=C=FCFB=99BBFB;?<<BF<>62<?FBAAA<F2:?:B?::?99>>2)(3?:(118:((9:?(526B>::?1(,46<(-(-13.8,((.32((3.(44)62<)644(22(.-65):
@M00689:251:000000000-CJTJ5:1:1101:23660:9486 2:N:0:8
CGACGGCCATGCAGCACCTGTGCAGAGAGCCCTTGCGGGAACGCCCATCTCTGGACGCGGCTCTCCCATGTCAAGCCCAGGTAAGGTTCTTCGCTCTGCATCGAATTGAACCACATGCTCCACCGCTTGTGCGGGCCCCGTCAATTCCTTTGAGTTTCACCCTTGCGGGCGTACTCCCCAGGTGGAACACTTAACGCTTTCGCTTAGACGCCGACCGTATATCGCTAACATCGAGTGTTCATCGTTTAGGGCGTGGACTACCAGGGTATCTAATCCTTGCCTCCCTGTCTTCTAT
+
GGEFFGGFGGGGGGFGGGGGGGGGGGGGGGGGGGGGGGGGGGGGGGGGGAFGFGGGGGGGGCFGFFGGGGGGGGGGGGGGGGGGGGGGGGGGGGEGGFGGFGEGEGGGGGGGGGFGGGGGGGGGGDGGGGGG8EGGGGGGDC*CGFGGFGF9FGGGGGGFFADF=B@B9@@F>F076=GG:;E@<<EEF@EFEBBBB<:6<?0(412)511((49>;BF<?A40<6:9FC4>0:C<066466>FF?:?2:2:9>96:?<(.4)5:04()))-))54))),())((.48)))).)4
@M00689:251:000000000-CJTJ5:1:1101:28376:9532 2:N:0:8
CGACGACCATGCATCACCTAACTACAGGTTCTCCGAAGAGCACCCCGATACTTCTACCAGGTTCCTGCATTTTCTAGCCCAGGTAAGGTTCTTCGCGTTGCGTCGAATTAAACCACATGCTCCACCGCTTGTGCGGGCCCCCGTCAATTCCTTTGAGTTTTAACCTTGCGGCCGTACTCCCCAGGCGGTCGACTTCACGCTTTAGCTTCGTTACTTAGAGTTTCAAACCCCCACCAACCAGTCGCCACCGTTTAGGGCGTGGACTCCCCGGGTATCCTCTCCTTGCTGCCCTTTT
+
GGGGEEGGGGGGFGGGGGGFFGGFGAFFGFGCFGGGGGDGFGGGGGGEFFGG<FGGGGGGGGGGGGGGGGGGGGGGGGGDDFGFGDGDFFFFEFFGGFGGGDGGGGGFGGGGGGGGGGGFEF8,@EGGGGCGFFEEGGGGGGG7+@?FFFGGGCEFGGGF;+8AEEFFEAAFF2>@GFFGF26(1=6(.21037<B<>:?(,8))54AA>7:6?<)).))-).))..89*>9((1..4?6174,1:36:618?4A012499>0>B(,.,9((-4,-.)))889))2).)((,())
@M00689:251:000000000-CJTJ5:1:1101:11795:9558 2:N:0:8
CGACGACCATGCATCACCTGTGTTACGGCTCTCTTTCGAGCACACCCTCATTTCTGAAGGCTTCCGTACATGTCAAGGGTAGGTAAGGTTATTCGCGTAGCCTCGAATTAAGCCACATGCTCCACCGCTTGTGTGAGCCCCCGTCAATTCCTTTGAGTTTCAGCCTTGCGACCATACTCCCCAGGCGGCCCGTTTACCGCGTTAGCTCCGGCGCGGAAGGGGTCGACACCCCCCCCCACAAACGTTCACCGGTTACTGCCAGGACTACCGTGGTTTCACATCCTGGGTGCCATTT
+
GGEEGGEFBEGGGGGFGGGGGGGGGGGGGGEFFGGGFEFGGGGGGCFGGGFFGGGGGGGGGGGGGGGFGGGFFGFFGGG?,=FFGGG<FGCCCGGGG@CEGECFGGGF?=EEFCEDDFGGEGGFGFECGDF=D16EFGCFDDGC8?+=<DFGG8AFGGDFFDCADDFEF)80)1:*@*AFAD5>DFA752/26BEF)/6(376;?C>4@@99>>(,-,4616(4,,-(17)724/(-(-32).((((.62((-(()4))44:(4242014,0((((-)-:)).)-((.,((.)))
@M00689:251:000000000-CJTJ5:1:1101:16102:9624 2:N:0:8
CGACAGCCATGCACCACCTGTACACCAACCACAAGGGAAACTACATCTCTGCAGCGATCTGGTGTATGTCAAGCCCAGGTAAGGTTCTTCGCGTTGCATCGAATTAATCCACATGCTCCGCCGCTTGTGCGGGCCCCCGTCAATTCCTTTGAGTTTTAGCCTTGCGGCCGTACTCCCCAGGCGGGGCGCTTAATGCGTTAGCTACGACACAGAGGCCGTGGAAGACCCCTACCCCTAGCGCCCACCGTTTACGGCATGGACCACCCGGGTTACATATCCTGGCTGCTCTGTCTC
+
GGCEFGGGGGGGFGFGGGGGGGGGGGGGGGGGGGGGGGGGGGGGGGGGGGGGGGGGGFGGGGGGGGGGGGGGGGGGGGGGGGGGGGGGGGGGGGGGGGGGEGGGGGGGGGGFGGGGGGGGGGDGGGGGFGGGGGGGGGGGGGEFGFGGFGGDFE;EGG7FFFFFFFFFFFFFFBFBGFGGFF2@>BB6;0:B)6<ABF?4:AAB?((-(4(3??FF:690,4),.1709>):((92(,369B-(441:<:0<::B0(4(58((40:036>0())-).6<D)(.((3).48A2).
@M00689:251:000000000-CJTJ5:1:1101:10376:9704 2:N:0:8
CGACGGCCATGCAACACCTGTACACCAACCACAAGGGAAACTACATCTCTGCAGCGATCTGGTGTATGTCAAGCCCAGGTAAGGTTCTTCGCGCTGCATCGAATTAATCCACATGCTCCGCCGCTTGTGCGGGCCCCCGTCAATTCCTTTGAGTTTTAGCCTTGCGGCCGTACTCCCCAGGCGGGGCGCTTAATGCGTTAGCTACGACACAGAGGCGGTGGAAAACCCCTACACCCAGCCCCCCCCGTTTACGGCCTGGGCTAACCGGGTTACCCATCCCTGGTTCCTTGTCTAT
+
GGGGGGGGGGGGGGGGGGGGGGGGGGGGGGGGGGGGGGGGGGGGGGGGGGGGGGGGGGGGGGGGGGGGGGGGGGGGGGGGGGGFDGGGGGGGGGGGGGGGEGGGGGGGGGFGGGGGFGGGGEGCCGGGGGGGDGCDGGC;D7EFGFGGFFGGGGGGGGCFA>@:EFF255>9@9EBFFGGFDB@9>>19;<?<2<AF:?1(-69>B041-(.4:??((((4:))(4217/).84*((.((-89609>:B8(601((,(4(.(().(,43-,(,)()(,3.),(,.),).).5)))
@M00689:251:000000000-CJTJ5:1:1101:28456:9717 2:N:0:8
CGACGGCCATGCATCCCCTGTGTGGACGCCAGCCGAACTGAAGGACCCGATCTCTCGAGCCCATACGTCCCATGTCAAGGGTTGGTAAGGTTCTTCGCGTTGCATCGAATTGAGCCACATACTCCACCGCTTGTGCAGGCCCCCGTCAATTTCTTTGAGTTTTCATCTTGCGGCCGTACTCCCCAGGCGGTCGACTTAACGCGTTAGCTCCGGAAGCCACGCCTCAATGGCACAACCTCCAAGTCCACATCCTTTACGGCGTGGACTCACAGGGTATCCTATCCTGGCCTCCG
+
GGEFEEGGGGGG9FG,CFGGGGGGCFFGGGGGGGGGGGGGGGGGGGGGGGGGGGGGGC=FFFGGGGGGGGGGGGGGACE8FGGGGGGGGGGGGGGGGGGGGGGGGFG?EGGFGGGGGFDGGG8?@,AFEECCGEEFGFGGGGDGGFGC5EFGGFGGC,?BFFE5EEEEF*8:=BF>C>GFFE9@@DFD6>90>6;F?C9>6699>:?<)624(,,(4:1<90:(:()):6>14191((.4263-))..45),.65).3,011(,483()52)(((()))).4842)4:(.((,
@M00689:251:000000000-CJTJ5:1:1101:10304:9728 2:N:0:8
CGACAACCATGCATCACCTGTACACCAACCACAAGGGAAACTACATCTCTGCAGCGATCTGGTGTATGTCAAGCCCAGGTAGGGTTCTTCGCGTTGCATCGAATTAATCCACATGCTCCGCCGCTTGTGCGGGCCCCCGTCAATTCCTTTGAGTTTTAGCCTTGCGGCCGTACTCCCCAGGCGGGGCGCTTAATGTGTTAGCTACGACCCAGAGGCCGTGGAAGACCCCTACACCCAGACCCCACCGTTTACGGCTTGGACCACCGGGGTAACTAACTCTGGCTGCCTTTGTCTT
+
GFFGGGGGGGGGFGFGGGGGGGGGGGGGGGGEFGFGCFGGGGGGGGG9DGGGGGGGGGGGGGGGECEFFGGGGGGGGGGGGGGGGGGGGGGGGGCGGGGGEGGGG?FEFGGGGGGG8;DEEEGGGDFFFFGEGGEBEGGCDGEGGFGGFGGCCGGGGGFFAF@0=A5=BAA9A-:49@7CFFF=@BFF668?))-).6<<4:9>2:16211(4(32(2490141(.((**.:>FG(((((-7266(48?015129(((-))((((((((-(()).,,)69A0)((,(5))--6))
@M00689:251:000000000-CJTJ5:1:1101:23380:9751 2:N:0:8
CGACAGCCATGCATCACCTGTACACCAACCACAAGGGAAACTACATCTCTGCAGCGATCTGGTGTATGTCAAGCCCAGGTAAGGTTCTTCGCGTTGCATCGAATTAATCCACATGCTCCGCCGCTTGTGCGGGCCCCCGTCAATTCCTTTGAGTTTTAGCCTTGCGGCCGTACTCCCCAGGCGGGGCGCTTAATGCGTTAGCTACGACACAGAGGCCGTGGAAGACCCCTACACCTAGCGCCCCCCGTTTACGGCCTGGACTACCAGGGTATCTACTCCTTGCTGCTCTGCTC
+
GGGGGGGGGGGGGGGFFGGGGGGGGGGGGGGGGGGGGGGGGGGGGFGGGGGGGGGGGGGGGGFFGGGGGGGGGGGGGGGGGGGGGFGGGGGGEGGGEGGGGGGGGGGGGGGGGGGGGGGGGGGGGGGGGGGGGGGGEGGGGGDGDFGGF7?FFGGGFGGFFFFEFFF)8>AFAFEEGFG4FB2@@FFFF>FFFD2A>?B:<BF><119>F::(8BBF023>:70,376D5)8(4F(()((,79(4;08?:?A??>4(2,(4320:)52(,50))-)62(5)-(462)))))))
@M00689:251:000000000-CJTJ5:1:1101:14856:9784 2:N:0:8
CGACGACCATGCACCACCTGTGACCGCCCCCGAAGGACCTGCCATCTCTGACAGTTTTGCGGCCATGTCAAACCCAGGTAAGGTTCTTCGCGTTGCATCGAATTAATCCGCATGCTCCGCCGCTTGTCCGGGCCCCCGTCAATTCCTTTGAGTTTTAACCTTGCGGCTGTACTCCCCAGGCGGATGCCTTAACGCGTTAGCTGCACCCCCGAAACGCTACGCGCCCCTACAGCTAGTCCTCATCTTTTACGGCCTGGACTCCCAGGGTATTCAATCCTTGGTGCTACTTTTCTTT
+
GECEECEEGGGGGGGFGGGGGGGGGGGGGGGGGGGGGFFGGDGGDFFEGGEGDGEFGG8EGFGGGG8FGGGAFGGEGGGGGFGGGGGGGGD4CC@7:FGCFGGGFGGGGECEDEGFGGGGGDGGGGF,@8B8EGGEEEGGGDGGGFGFFGFGGFGGG,=?FA:552>((-*1>>B2C@CFFBB21((.4?EE>2634;?:2-),(.((-(446(((-,2(-12(4(2(*17)430.34:.4*.)).6)4<38-((-34:7:?13)40(,))..))).))-(.--)).).))))-.
@M00689:251:000000000-CJTJ5:1:1101:23834:9795 2:N:0:8
CGACAACCATGCAGCACCTGTACACCAACCACAAGGGAAACTACATCTCTGCAGCGATCTGGTGTATGTCAAGCCCAGGTAAGGTTCTTCGCGTTGCATCGAATTAATCCACATGCTCCGCCGCTTGTGCGGGCCCCCGTCAATTCCTTTGAGTTTTAGCCTTGCGGCCGTACTCCCCAGGCGGGGCGCTTAATGCGTTAGCTACGACACAGAGGCCGTGGAAGACCCCTACACCTAGCGCCCACCGTTTCCCGCATGGACTCCCCGGGTATCTAATCCCGGCTTCTCTGTCC
+
GGGGGGGGGGGGGGGGGGGGGGGGGGGGGGGGGGGGGGGGGGGGGGGGGGGGGGGGGGGGGGGGGGGGGGGGGGGGGGGGGGGGGGGGGGGGGGGGGGGGGG?FGGGGGGGGGGGGGGGGGGGGGGGGGGGGGGGGGGGGGGDGGFGGFGGDGGGGGFGFFFFFFFBAAAF2ABFFGFGGFB@F919>9>B?><):>:1(49<AB6:0(70422::6>>9>6??:?:?G<)2(4<3(,5((81(4:>F?7)))-7(-1(.85((4(-4(,()))))..))((-((,)))).))
@M00689:251:000000000-CJTJ5:1:1101:6516:9837 2:N:0:8
CGACGGCCATGCATCACCTGTACACCAACCACAAGGGAAACTACATCTCTGCAGCGATCTGGCGTATGTCAAGCCCAGGTAAGGTTCTTCGCGTTGCATCGAATTAATCCACATGCTCCGCCGCTTGTGCGGGCCCCCGTCAATTCCTTTGAGTTTTAGCCTTTCGGCCGTACTCCCCAGGCGGGGCGCTTAACGCGTTAGCTACGACCCAGAGGCCGTGGAAGCCCCCTCCACCTAGCCCCCACGGTTTACGGCCTGGACCAACCGGGGAGCTAATCCTGGCAGCC
+
GGGGEDFGGGGGGEGGEGGGGFFAFGGF@7@FGGGGGGGGFAEGGGG9ECFFCFGFG?FGGF,@FG7FGGCEFGD@<A@=E9EEFFGGG9AFD@:7BF8A>@C8@=,ACGGFGG98@DD6=ECEE>FGFGG+1+3=EE+4@D+5?CCFFF75@@,ED,01?+3*:>>2<=>=22CBF=<<69(21191((-8.)-369(,1)).3(3((-,,..-32(-733)(.(3:C))-337472.(,0,(1(--::BD,3((-,34,(((((4(((((4()).))))(((-(,
@M00689:251:000000000-CJTJ5:1:1101:6500:9843 2:N:0:8
CGACGGCCATGCATCACCTGTACACCAACCACAAGGGAAACTACATCTCTGCAGCGATCTGGTGTATGTCAAGCCCAGGTAAGGTTCTTCGCGTTGCATCGAATTAATCCACATGCTCCGCCGCTTGTGCGGGCCCCCGTCAATTCCTTTGAGTTTTAGCCTTGCGGCCGTACTCCCCAGGCGGGGCGCTTAATGCGTTAGCTACGACCCAGAGGCCGTGGAAGACCCCTCCACCTAGCGCCCCCCGTTTACGGCATGTACTACCAGGGTATCTAATCCTGGCTGCC
+
GGGGGGGGGGGGGGGGGGGGGGGGGGGGGGGGGGGGGGGGGGGGGGGGGGGGGGGGGFGGGGGGG9FFFGGGGGCFGGGGGGGGGGGGGGGGGGGGGFGFEFEGGGGGGGGGGGGGGGGGGGGGGGGGGGGGGGGGGGGGG>EGGFGGFGGGGGGGGDFFFFFFFFFFFFFFF@EEFDGGFBBF009>FFF06AAA>1:12:6271:B(41<B034?13(43>.(.::5<)((.5(,239BE9(,-(,82(.819(-4))).)50),:(,()-4).5)6)2(((,((
@M00689:251:000000000-CJTJ5:1:1101:26739:9883 2:N:0:8
CGACGGCCATGCAGCACCTTGCTTTGTGCCCCGAAGGGAATCCCGCTTTCACGGGACGTCACTCGCATTCTAGCCCAGGTAAGGTTCCTCGCGTACCATCGAATTAAACCACATGCTCCTCCGCTTGTGCGGGCCCCCGTCAATTCCTTTGAGTTTCAGCCTTGCGGCCGTACTCCCCAGGCGGGGCGCTTAATGCGTTAGCTACGACCCAGAGGCCGTGGAAGACCCCTCCACCTAGCGCCCCCCGTTTCCGGCCTTGACTACCAGGGTTTCTAATCCCGGCTCCTCTTCTT
+
GGFGGGGGGGGGGGFGGGGGGGGGGGGGGGGGGGGGGGGGGGGGGGGGGGGGGGGGGDGGGGGGGGGGGGGFGGGGGGGGGGGGEFGGGGGGDGGGGGGGEGEGGFGGGGCFEFFG8EGGGGGGGGCFCGEGGGGGGGGEGCEFGFGGFGCGGEFGGGGFFFFBEBFFFB@2;3>EGD5C3=1(07>>>608<A<:98?2<F4A?B2,(,(.81(429;(,()(,24<D3)4<BG<2,:09D61623622).-(((().)5))5?0)3:4(-6)6)64:)((,((-(4).)))
@M00689:251:000000000-CJTJ5:1:1101:12027:9905 2:N:0:8
CGACAGCCATGCAGCACCTGTACACCAACCACAAGGGAAACTACATCTCTGCAGCGATCTGGTGTATGTCAAGCCCAGGTAAGGTTCTTCGCGTTGCATCGAATTAATCCACATGCTCCGCCGCTTGTGCGGGCCCCCGTCAATTCCTTTGAGTTTTAGCCTTGCGGCCGTACTCCCCAGGCGGGGACCTTAATGCGTTAGCCTAGTACACGAGGCCGTGGAAGACCCCAACCCCACAGGCCACACCTTTACGGACTGGCCTCCCTGGTTTTCTAATCCCGCCTTCGTCTTTT
+
GGGGDCFGGGGGGGGCFGGGGGFFFFGGGGGGGGGGGGGGGGGGGFCEFFFGGGGGGGGGGGGGGGGGGGGGGF@FGGGGGFGGGGFFGGGGGGCFDEFGGGEFCFCFFAAFCFGCFGFEGCEEDEFGFGGGGGGEGGC@6DG=CDGFBDGA:<EADFGA*<@E@>>):=@AA)/0:2>7?2(:;(.(/,)66A2>0<:642))).-.6)-,--(-41;9>(431?::5/.4((1,((((,8((((((.-.)-(-(,(46()(.-()1(),())))).))((((()(((((-)
@M00689:251:000000000-CJTJ5:1:1101:16484:9909 2:N:0:8
CGACGGCCATGCACCACCTCCACAGCAGTTCTTGCGAAAAGGGGTATTTCTACCCCGGTCCACTGTGCTTCGAGCCCAGGTAAGGTTCTTCGCGTTGCGTCGAATTGAACCACATGCTCCACCGCTTGTGCGGGCCCCCGTCAATTCCTTTGAGTTTCAGCCTTGCGACCGTACTCCCCAGGCGGGATGCTTATCGCGTTAGCCACGGCAAGGCCGGATTGGGGACCGGCCACACCAAGCCCACATCGTTTAGGGCCAGGACTCCCCGGGTCTTCATTCCTGGCGGCCCTTTTC
+
GFFGEFGGGGGGFFEFGGGGFGFGGGFE<C<FEFGGGGGGGGCEGEGGGGGGGGGGGDG@GFGGGDGC?EGG,BCFDGGGGGGC@4FFGGGG7FF+C:=>88CD@7:<FFGGFG=DG,=FGF?C7+ADF?CG=>EGGGGGCC*3?+5=FFGGFFGGD@+B@A>*.8-6@@=612(/==G*8:6B>>-3:0.66)63:;B>01)).,37;(,(44,19(418?B003((1751:7D111(2()(--))-(3(,::6(((((-32(3(,4113(()-.))6).)(,((((,4()))
@M00689:251:000000000-CJTJ5:1:1101:5007:9915 2:N:0:8
CGACAGCCATGCATCACCTGTACACCAACCACAAGGGAAACTACATCTCTGCAGCGATCTGGTGTATGTCAAGCCCAGGTAAGGTTCTTCGCGTTGCATCGAATTAATCCACATGCCCCGCCGCTTGTGCGGGCCCCCGTCAATTCCTTTGAGTTTTAGCCTTGCGGCCGTACTCCCCAGGCGGGGCGCTTAATGCGTTAGCTACGAACACAAGGCCATGGAAGCCCCCTACACCCAGCTCCTACCGTTTACGGCATGGTCTCCCGGGGGTTGTAAGCCTGGATGTC
+
GGGGGGGGGGGGGGGGGGGGGGG<FFGGGDGGDFFGFGFGDFGGGFGFGGGGFGGCECDG@EGG8EFDFGGCFAFGGGGFGFGFFCDFGFGGGFEGGFFGDFFG,EFFGAFGG?9,,40@CCEGGE=@8AEEGGGECCDCDD6=79CFF?C;;CFDFG?FFFE@5=5=9@BDF9C>C@;742(623>9;B?4)).:03<F?<2)5:1(-(4((.1(4(().8,.(,219D)2(:C(-(().<().(3:?:()((311(4)))))(-,1(((((())))0((((-)(.
@M00689:251:000000000-CJTJ5:1:1101:12036:9921 2:N:0:8
CGACAGCCATGCAGCACCTGTACACCAACCACAAGGGAAACTACATCTCTGCAGCGATCTGGTGTATGTCAAGCCCAGGTAAGGTTCTTCGCGTTGCATCGAATTAATCCACATGCTCCGCCGCTTGTGCGGGCCCCCGTCAATTCCTTTGAGTTTTAGCCTTGCGGCCGTACTCCCCAGGCGGGGCGCTTAATGCGTTAGCTACGACACAGAGGCCGTGGAAGACCCCTACACCTAGCGCCCACCTTTTACGGCATGGACTACCGGGGTTTCTTATCCGGGCCGCT
+
GGGGGGGGGGGGGGGGGGGGGGGGGGGGGGGGGGGGGGGGGGGGGGGGGGGGGGGGGGGGGGGGGGGGGGGGGGGGGGGGGGGGGGGGGGGGDGECGGFFGDGGGGGGGGGGGGGGGGGGGGGGGGGGFGGDGGEGGGGGGDGGGFGFFGFFGGGGGEDC6FF<5>BBBBFFD94>FADG9@F9>9@>9>BF)4<ABF?(4>AA?B03(7:3:?BBF>>92(4(,42<3*)32:C7..81;E;1<?(3<>))(,(,41:B:)((3(43(,(().).).)((-(((((
@M00689:251:000000000-CJTJ5:1:1101:5022:9929 2:N:0:8
CGACAGCCATGCATCACCTGTACACCAACCACAAGGGAAACTACATCTCTGCAGCGATCTGGTGTATGTCAAGCCCAGGTAAGGTTCTTCGCGTTGCATCGAATTAATCCACATGCTCCGCCGCTTGTGCGGGCCCCCGTCAATTCCTTTGAGTTTTAGCCTTGCGGCCGTACTCCCCAGGCGGGGCGCTTAATGCGTTAGCTACGCCACAGCGGCCGTGGAAGCCCCATCCACCTAGCGCCCCCCGTTTCAGGCATGGACTCCCCGGGTATTCCATCCCGGCTTCCCTGTCCTT
+
GGGGG@FFDGGGGGGGGGGGGGGDGGGGGGEGFEFFFGGFGGGGGGGFFGF9@DFFGFFGGGGGFEFGGGGGGDGGGGGFEFGDGGGFGGGGGGFGGGGGGG8EDGGCEEFGGGGGDDFGGGGGDEEGFGGGDDGDEEDEGDGGGFDFFFFG+7@@CDGA?C*08885:5AFFBA)4<>C*7(-2:@>1(,364)<93280<B<><>((8(3(--;(76>;().(.30**)..:*(.),42)4(220:((5)))4:720044(((439((-,))).))((((-((()(.,)))))
@M00689:251:000000000-CJTJ5:1:1101:20984:9929 2:N:0:8
CGACGGCCATGCAGCACCTGTCACTCTGTCCCCCGAAGGGGAACGTCCTATCTCTAGGATTGTCAGAGGATGTCAAACCCTGGTAAGGTTCTTCGGTTAGTGACGAATTAATGCACATGCTCCACCGCTTGTGCGGGCCCCCGTCAATTCCTTTGAGTTCCAACCTTGCGGCCGTACTCCCCAGGCGGAATACTTATTGCGTTAGCTGCGCCCCCAGGGGGGTCGATACCCCTGACACCTAGTATTCCTCGTTTACGGCGTGGACTACCAGGGATTCCACACATCGCTGCCTCTT
+
GGGGGGGGGGGGGGGFGGGGFGGGGGGGGFGGGGGGGGGGGGGFGFFFGGGGFGGGGGGGGGGGGGGGGGGGGGGFGGGGGGGGGGGGGGGGGGGGGGGGGGGGGCGGGFFGGGGFGGGGEGGFGGGCECFGCDGGGDDEGGGGDFDCFGGGGGGDGCCCFFFFFFFFFFAAAA2>?@FFFF=>BFB@B(647?)77<3):6;??E<@@>(((-11:::(4;>?99:BGF?((4*.4)3(5*).)-.))68,:<(684((,44(,).5:>7<?((.4)).((())((.((.))()
@M00689:251:000000000-CJTJ5:1:1101:20974:9945 2:N:0:8
CGACGGCCATGCAGCACCTGTCACTCTGTCCCCCGAAGGGGAACGTCCTATCTCTAGGATTGTCAGAGGATGTCAAACCCTGGTAAGGTTCTTCGGTTAGTGACGAATTAATGCACATGCTCCACCGCTTGTGCGGGCCCCCGTCAATTCCTTTGAGTTCCAACCTTGCGGCCGTACTCCCCAGGCGGAATACTTATTGCGTTAGCTGCGGCACCAGGGGGGTCGATACCCCTGACCCCTAGTATTCATCGTTTACGGCGTGGGCTCCCAGGGTCTCTAATCCTGGCTCCT
+
GGFEGGGGGGGGGGGGFGGGGGGGGGGGGGGGGGGGGGGGGGGGGGGGGFGGFGGGGGGGGGGGGGGGGGFGGGGGGGGGGGGGGGGGGGGGGGGGGGDGFGGGGG+EGGGGGGGGGGGGGGGGGG>EGGGGGGGGGGGGGGGGGFGGFGGGGGGFCFGFFFFF=EBA@B==5>BFE=8CFDDFFF>BF9D<E<??E)6?29@DFEEFF>(49>??F<?>9>>:698:C<<::?*.(.12055A<<)<)),-4<0<?BB0;91((,(,-1)814(36A<)))4))5(()((
@M00689:251:000000000-CJTJ5:1:1101:22678:9958 2:N:0:8
CGACAACCATGCATCACCTGTACACCAACCACAAGGGAAACTACATCTCTGCAGCGATCTGGTGTATGTCAAGCCCAGGTAAGGTTCTTCGCGTTGCATCGAATTAATCCACATGCTCCGCCGCTTGTGCGGGCCCCCGTCAATTCCTTTGAGTTTTAGCCTTGCGGCCGTACTCCCCAGGCGGGGCGCTTAATGCGTTAGCTACGCCACAGAGGCCGTGGAAGACCCCTAACCCTAGCGCCCCCCGTTTACGGCATGGACCACACGGGTTTCATCTCTCTGCCGCTCGTTTCTT
+
GGGGGGGGGGGGGGGEFGGGGGGGGGGGGGGGGFGGGFGGGGGGGFGGGGFGGGGGGFGGGCEGGEGGGGGFGGGGGGGGGGGFGFGGGGGGGGEGGG8=6E,@DE,?FEGGGFFGAFGGGGGE7CCDFFGDECCEGGGGGDGGGFGGFGGGGFGGGG?FFFFFFFB5@BFAADFFGA4D4@9@9@B>FFF:<4<AB(3:6<<A>6(((4(4:2(41((43:),(.,3D*)(,4C(.1?B3)((431::0,:(329,(2)4((4((,-1((()).)-4-))62)(((4(((()))
@M00689:251:000000000-CJTJ5:1:1101:9708:9995 2:N:0:8
CGACGGCCATGCAGCACCTGTGCAGGACCCTTACGGACACCGTATCTCTACGGCTTTTCCCTGCATGTCAAACCTTGGTAAGGTTCTTCGCGTTGCTTCGAATTAAGCAACATGCTCCGCCGCTTGTGCGGGCCCCCGTCAATTCCTTTGAGTTTCAGTCTTGCGACCGTACTCCCCAGGCGGCGAACTTAACGCGTTAGCTTCTACACTGAGAGGCCAGTTCCTCCCAACGTCCAGTTCGCCTCGTTTCGGGCGTGGCCTCCCCGGGTCTCTAAACCGAGTTGCCCTGTCTTTT
+
GGFEFGGGGGGGGGGGGGGGGGGGGGGGGGGGGGGGGGGGGGGGGGGGGGGGGGGGGGGGGGGGFGFGGGGGGGGGGGGGGGGGFGGGGFG7EGGGFGGGGGGGGGGGGGF,E=FFGGGGGGGGDGE,=EGGGCGGGGGEGGGGGFGGFF;>FFCC9FDF@F@AA2>AFDBFDFFFGFDFF=((,.:>0:A:9(4(-9?(6<AA-)))4:)-)).8:0<(5:>A9A<0**02:?GB:<<4(544:(4<6,4>;9(--(-3,(4((4669(492))-..(((,().)).(,.))).
@M00689:251:000000000-CJTJ5:1:1101:5812:10009 2:N:0:8
CGACGGCCATGCATCACCTGTACACCAACCACAAGGGAAACTACATCTCTGCAGCGATCTGGTGTATGTCAAGCCCAGGTAAGGTTCTTCGCGTTGCATCGAATTAATCCACATGCTCCGCCGCTTGTGCGGGCCCCCGTCAATTCCTTTGCGTTTTAGCCTTGCGGCCGTACTCCCCAGGCGGGGCGCTTAATGCGTTAGGTAACACACCACAGCCGTCGAAGCCCCCTCCCCCGAGCGCCCACCGTTTACGGCTTGGCCTCCCTGGGTATCCACTCCTAGCCGCTCTTTCAT
+
GG>FCF@@@FGGFGGEFFGGGFCDGGFGGGGGE8E?CFFEFGFGGGGGGGFGGGGGGFGGGFGGFFFFEFGGGG@FFFGGGGFCFEGGFCFGEGEBEFFCEFCFDEFEGCFGGG9E8@DCEC+8CE?E@D=E6@8@@6CEGD++?BCFF9F,@*4@C97BFFE8:A2)54599(8(;56D;26(609032??5)-6(-80((-))).((4(((((.311(-3(49(,()))((()-(,4(-02(-((.0(()(---,1(33>03(,)((().))-..30)).((-((,-))).)
@M00689:251:000000000-CJTJ5:1:1101:14874:10051 2:N:0:8
CGACGGCCATGAAGCACCTGTACACCAACCACAAGGGAAACTACATCTCTGCAGCGATCTGGTGTATGTCAAGCCCAGGTAAGGTTCTTCGCGTTGCATCGAATTAATCCACATGCTCCGCCGCTTGTGCGGGCCCCCGTCAATTCCTTTGAGTTTTAGCCTTGCGGCCGTACTCCCCAGGCGGGGCGCTTAATGCGTTAGCCACGAAACAGAGGCCGGGGGAGACCCCAAACCCTAGCGACCACCGGTTACAGACTGGGACGCCGGGGGTACCAAAACCGGGATCGTAGTAC
+
GFCEGGGGFGGGGGGFGGGGGGAEGFGFGGGFEFGGFGGGGGGFG9EAEFGGGECCD,9EFEEFGGFAC9FGGGGFEFGGGGGGFGFFGAF@GFGGGG8;CFG8+C=AF@FEFGF?8D+@EEC67==EFF6=E6CCCCD1:7:+CB+2?EFGG3DCFFCF58*0)8=95A)<9540C=65>(5190((((41.6-6781:?<)),(((-472((,,,((-,(,((,(.*/0.(-9,((.,,)(-(-((--()).).),((.(((-(-4733())))(((((-(--22,((-.)
@M00689:251:000000000-CJTJ5:1:1101:14858:10064 2:N:0:8
CGACGGCCATGAAGCACCTGTACACCAACCACAAGGGAAACTACATCTCTGCAGCGATCTGGTGTATGTCAAGCCCAGGTAAGGTTCTTCGCGTTGCATCGAATTAATCCACATGCTCCGCCGCTTGTGCGGGCCCCCGTCAATTCCTTTGAGTTTTAGCCTTGCGGCCGTACTCCCCAGGCGGGGCGCTTAATGCGTTAGCTACGACCCAGAGGCCGTGGAAGACCCCTCCCCCTAGCGCCCACCGTTTCCGGCATGGACTCCCCGGGTTCCTAATCCTGGCTGCT
+
GGEGEGGGGFGEGGGFGGGGGGGGGGGGGGGGGGGFGGGGGGGGGGGGGGFGGGGGGGGGGGGGGGGGFGGGGGGGGGGGGGGGGGEFGGGGGGGGGGGGEG,EFDGGGGGGGGFGGGGGGGGGEGGGFGGGGGEEGGGEGDEGGFGGFDD;FGGGGGGF>A@):@ABAAAAFB*;F@GG)9>B>0026>F:):4<B?F?F9:<>3(4(46?B(-6:(49,8<<<B<?D33(46D;(,:01:,(339040))(-7(3::4)).(3-4;0(,(.))).34.).(((()
@M00689:251:000000000-CJTJ5:1:1101:26063:10070 2:N:0:8
CGACGGCCATGCAGCACCTCGACTCCAGTCCCTTGCGGGAAGTCCGTGTTTCCACAGATTGTCCGAAGCCGTTCGAGCCCAGGTAAGGTTCTTCGCGTTGCGTCGAATTAAACCACATGCTCCACCGCTTGTGCGGGCCCCCGTCAATTCCTTTGAGTTTCAGCCTTGCGACCGTACTCCCCAGGCGGATTGCTTACCGCGTTAGCTTCGGCACCACAGGTTTGGGTACCTGTCTTACCAAGCATCCATCGTTTAGGGCTGGGTCCACCAGGGTACCTACTTTTGTCCGCTCTTT
+
G>@C6CC@:FFGFGFEGEGGGGGDGFEEFFGGGG<FGCFFC@FGGGGGGGGF,9FE<EGGFE<<BC:FGGECC?CFFGC,4??D?;=<CFEFCEGGGGGED88CEGFFD;<,CDFF=@+=@DD,@@8>=?FF8EE+@EDGCC73@4>29DF:C,9,;DCFFF46@BEEB=B>99D@E<>DA@16/2(.4110<96973(09>FF(6<).(-213(((.1:.4),-8<6C>6)-,*))-,-))40),,4948:1:(.)((,((,,.().:14((,,.6).(3))-.())(-((().
@M00689:251:000000000-CJTJ5:1:1101:6348:10168 2:N:0:8
CGACGGCCATGCACCACCTGTACACCAACCACAAGGGAAACTACATCTCTGCAGCGATCTGGTGTATGTCAAGCCCGGGTAAGGTTCTTCGCGTTGCATCGAATTTATACACATGCCCTGCCGCTCGTGCGGGCCCCCGCCACTTCCTCTGCGTTTTAGCATTGCGCCCGTGCTCCCCAGGCGGGGCGCTTAACGCGTTAGCTCCGCCGACGATGACTTGGAAGCGCCCCAAACCTCGCGGCCCCCCTGTCTGGCATGGGCCCTAGGGGTCTCTCTGAACGGTGTGTATGTCGCG
+
E:@FD@C@CFGGF9EEFGC@CF,EEF8F@CFGGGFCFF@86,6C<<<9,6CE@,,@FEFE9@5B,6CF<,EDB,,,88+44C@E,EEF99:=C+>+@E,,+@,>+,95,,,9==E,,,+198=E@+=@=6C31+++@E6++0**+**2++*,5518@,;A+9/.*/)//(66(/1)C5C3):131316((4?))--((-(---)(-((-((,7(()-6).))6((((-7))(.2*(((-(()((,,(((.,).()(.3((((((,((((-(()).))))((((,-(.)).6).((
@M00689:251:000000000-CJTJ5:1:1101:6360:10181 2:N:0:8
CGACGGCCATGCACCACCTGTACACCAACCACAAGGGAAACTACATCTCTGCAGCGATCTGGTGTATGTCAAGCCCGGGTAAGGTTCTTCGCGTTGCATCGAATTAATCCACATGCTCCGCCGCTTGTGCGGGCCCCCGTCAATTCCTTTGAGTTTTAGCCTTGCGGCCGTACTCCCCAGGCGGGGCGCTTAAGGCGTTAGCTACGACACAGAGGCCGTGGAAGACCCCTACACATCGCGCCCCCCGTTACAGGACTGGCACACAGGGGTATCTCCTCCATGCGTCTCTGTAC
+
GGGGGGGGGGGGGGGGGGFDFGGGGGFGGGGGGGGGGGGGGGGGG9FFGGGGFGGGG@FGGGEFFGGGGGGGGGGGGGGDGFFFFFGGGGGDGBFEG9DDCG?EFGFBFA9ECDEF8DDEGGEGEC?=DDGEEGDCE8CEGCCCF+B9<<=FGACCEGGFFF5;EFA)-8//((9:7=FDF;0((1(3;1?B).),3:><1266<B0((3,.,(,4(-4106)((42?C*8437*).((767((4(42,(())(((((((()(.((403(())))))((,).((,((()-)))
@M00689:251:000000000-CJTJ5:1:1101:15698:10316 2:N:0:8
CGACAACCATGCATCACCTCCACAGCAGTTCTTGCGAAAAGGGATATTTCTACCCCGGTCCACTGTGCTTCGAGCCCAGGTAAGGTTCTTCGCGTTGCGTCGAATTAAACCACATGCTCCACCGCTTGTGCGGGCCCCCGTCAATTCCTTTGAGTTTTAATCTTGCGACCGTAATCCCCAGGCGGAGTACTTAACGCGTTAGCTACGGCACCGCAGGGGTCAACTACCCGCCACACCCAGTACTCATCGTTTACGGCATGGCCTACCCGGGTATCTAATCCCTGCTGCCCTTT
+
GGFGGGGGGGGGGGGCGGGGGGGGGGGGGGGGGGGGGGGGGGGGGGGGGGGGGGGGGGGGGGGGGGGGGGGGGGGGGGGGGGGGGGGGGGGGGGGGEGGGGDGGGGGGGGGGGGDFGGFGGGGGGGGFFGGGGGGGGGGG>D6C@?FGACGGGGFGGGGFFF5A7;>AFFF@>2>CEFFGAFFFFF@D1CCEEFF7;((48:44-):?9(7?FFB>(9>111<<<??FC53,9?D?01(,54-)66:<>(.4(),4696B:(4)4(((4196,)).)6).-))).(.4((((,
@M00689:251:000000000-CJTJ5:1:1101:9956:10344 2:N:0:8
CGACGGCCATGCATCACCTGTGTCCAGGCTCCCTTTCGGGCACACCCACCTCTCAGCGGGCTCCCTGGCATGTCAAGGGTAGGTAAGGTTCTTCGCGTTGCATCGAATTAATCCACATCATCCACCGCTTGTGCGGGTCCCCGTCAATTCCTTTGAGTTTTAACCTTGCGGCCGTACTCCCCAGGTGGATTACTTAACGCTTTCGCTTAGTTACCGGCTGTATCTCGCCGACCACGAGTCATCATCGGTTTGGGTCTTGCCTGCCCGGGTCTCTATTCCTGTTCTCTCTCTATTT
+
GGCEGGGGGFGGFAFFGGGFF8FD<FGFGFFGGGGGGGE>FGGGGGEFGGGCFGGFGG7+>=?FGDCGGGEEFF,CB8FGGGGGGGGGGFGGGEGGGGEEGECEB:EFGGGGGGDGCGGFACGGGFDGGGGG8D6>EGGGGFGGGBGGFG7::EAD>F;+<1):@E@CEF5A>>B?GFGDFDB9;@E<D)7;AC??C)62(;DF02;??3))).61(-36()4)).(3)))4((/,((4(-*)).)((--(4<(((())).:.,(41((((.-62))))64-)))))))),)-)-
@M00689:251:000000000-CJTJ5:1:1101:7048:10462 2:N:0:8
CGACAACCATGCAGCACCTGTACACCAACCACAAGGGAAACTACATCTCTGCAGCGATCTGGTGTATGTCAAGCCCATGTAAGGTTCTTCGCGTTGCATCGAATTAATCCACATGCTCCGCCGCTTGTGCGGTCCCCCGTCAATTCCTTTGAGTTTTAGCCTTTCGGCCGTACTCCCCAGTCGGGGCGCTTCATGCGTTAGCTACGACCCAGAGGCCGTGGACGCCCCCTCCCCCTAGCTCCCCCCGTTTCCGGCATTGGCTCCCCGGGTTCCCCACCCTGGCTTCTATTTCC
+
G7@FE@EGGGGFEFGCEGFFGGDGGG86FEGGCE8CE6<,FGDG?FGGGGGGADFCCFGGGCFCG9FCFG,5AFFFF,BE@,B8EEGGGGCGEEGDGCGGD?=FGF9AE;9F8E9E=FGGGG>EEGCG?F>E=ECFGGGE>+6CDFDDFG+7=DFFG,=DBFE59)):>5=)08A@FA57*:55=):2>9;(/)690;?0(.;)/6(4(.1((.(-8(4((,((,(26DD)22072((4.6F0(31(-440:0(9(42))(.58B((((,((()(.((((((,(.4))))...
@M00689:251:000000000-CJTJ5:1:1101:23291:10552 2:N:0:8
CGACGGCCATGCAGCACCTGTATGTGAATTCCCGAAGGCACTCCCGCATCTCTGCAGGATTCTCACTATGTCAAGACCAGGTAAGGTTCTTCGCGTTGCATCGAATTAAACCACATGCTCCACCGCTTGTGCGGGCCCCCGTCAATTCATTTGAGTTTTAACCTTGCGGCCGTACTCCCCAGGCGGTCTACTTATCGCGTTAACTGCGCCACTAAAGTCCCAAGGACCCCAACGGCTAGTAGACATCGTTTACGGCTTGGACTACCCGGGTATCTTATACTGGCTGCCATTTTC
+
GGFGGGGGGGFGGGFCFGGGGGGGGGGGGGGGGGGGGGGGGGGGGGGGCFAFGGGGGGGGGGGGGGGGGGGGGGGGGGGGGGGGGGGGFGGGGGGGGGGGGGGGGFFGFGGGGGGGGGGGGGGGGGGGGGGGGGCGGGGGGDGDC?EFFGGFACFFGGGFFFFFFCFFFFFAFDFFFFGGFF9>(>6><EF<CEEEFFFF;(,;<C@1>FBFF0:?AFA).8?<?11:CD)131D9((,))0)6:>?<<?F62,871(((,))((,(-(4((,.)..6)6)))((,(()-).).
@M00689:251:000000000-CJTJ5:1:1101:10911:10570 2:N:0:8
CGACGACCATGCATCACCTGTGTTCCGGGCTCCGAAGAGAAGGTCACATCTCTGCGACCGGTCCCGGACATGTCAAGGGCTGGTAAGGTTCTGCGCGTTGCGTCGAATTAAACCACATGCTCCACCGCTTGTGCGGGCCCCCGTCAATTCCTTTGAGTTTCAGCCTTGCGGCCGTACTCCCCAGGCGGGGCGCTTACTGCGTTCGCTAAGACACAGAGGCCGTGGAAGGCCCCCCCACCTTACCCCCACCGTTTACGGCCAGGGCTACCAGGGTTCCATATCATGGCTGCCTCTT
+
GGGGGDGGGGGGGGGFGGGGGGGGGGGGGGEGGGGGGGGGGGGGGGGGGGFGGGGGGGGGGG:FGGGGGGGGGGGGGGGGGGGGGFGGGDFGDDGEGGEEGGGGG7BFGFGGGGGGCGGGGGGGFFGCGGF?,<>EGGGGGGGGGEDGFDFGGFGFGGGFFFFFFBB@E;19:9B0E;CGFFD3(3-4992,79?B):<AB??(3>0((,-<2318(33(:B,(((4(*154((),(13807,(43((7<>13:0<:B97((((((.4().3((((()).)))-.)1(((3))()
@M00689:251:000000000-CJTJ5:1:1101:13113:10609 2:N:0:8
CGACAGCCATGCAGCACCTGTACACCAACCACAAGGGAAACTACATCTCTGCAGCGATCTGGTGTATGTCAAGCCCAGGTAAGGTTCTTCGCGTTGCATCGAATTAATCCACATGCTCCGCCGCTTGTGCGGGCCCCCGTCAATTCCTTTGAGTTTTAGCCTTGCGGCCGTACTCCCCAGGCGGGGCGCTTAATGCGTTAGCTACGACACAGAGGCCGTGGAAGACCCCCCCCCCTACATCCCCCCCTTTACGGCCTTGGCTCCCCGGGTGACTAAACCTTGGTTGCCTGTTC
+
GGGGGGGGGGGGGGFFFGGGGGGGGGGGGGGGGGGGGGFGGGFGGGGGGGGGGGGGGGGGGGGGGGGGGGGGGGFGGGGGFFGGGFGGGGGGGGGGGGGGGGFFGGGGGGDGDGGFFGG>GGGGGEFGGGGGGGGGGGGGGCGD9FGGFGG7EAAFGCGFFBE@==AAAFFAFFEFGF4DFB@>903;>>B<42<>6?B04A464?((--8((86??FF944,1(4(4<)),-73,((())02,(-(44>2>3<0(().(,()311(42(((.)),).,,))5-((())))))
@M00689:251:000000000-CJTJ5:1:1101:8943:10613 2:N:0:8
CGACGACCATGCAGCACCTCGACCGGACCCCCTTGCGGGGTAAAGGTGTTTCCACCCTCGTTGACCGGCCGTTCGAGCCCAGGTAAGGTTCTTCGCGTTGCGTCGAATTGAACCACATGCTCCACCGCTTGTGCGGGCCCCCGTCAATTCCTTTGAGTTTTAGCCTTGCGGGCGTACTCCCCAGGCGGGGCACTTAATGCGTTAGCTGCGGACCGGAACCCGTCGATAGGGTCCCAAACCTCGTGCCCAACGTTTCCGGCGGGTCCAACCCGGGTATCCAATCCTGGCGCGTCAT
+
GGGGGGGGGGGGGGGGGGFGGGDGGGGGGGGGGGGGGGGGGGGGGGGGGGGF<FGGGGGGGGGGGEGGGEGFGGGFFGFGGGGGGGGGEFGGGGFGGGEGGGGGEEFFFGGFG@FFGDFGGGGCFFGGGDFC,AEGGGCCGDGGGFGGF@>FC?FGGGFCAADCE<E@E@B>;;2;GFGG44(1:?;01((((.34))49;BFB:DA<(1((-7049((((,(,((43CGF:487)(,362)((.4((2(433:7).-13((((-,).(4(39>(255)55).,))4(-((-(((
@M00689:251:000000000-CJTJ5:1:1101:4575:10632 2:N:0:8
CGACAGCCAGGCAGCACCGGGCACGGGGGGCAATAAAGCACTCGAGCCGTTCGGCAAAATTCCAAGGAGGTCAAACCGGGGTAAGGTTCTTCGCTGACCATCGAATGAAACAACACGCACCACCGCTGGTGGGGGTCCCGGTAAATTCATGAAGGTGTGAGGCGTGCGACCGAACGCAAAAGGGGGGAGGCTAAAGGCGGTAGCAGCGCAACAGCGGGGGGCGAGACCGAAAAAAGAAGGAAGGAGAGGGTAAAGGGGGGGAAGAAGAGGGGAGCAAAAGGGGGGGGACGGGGCG
+
==:8@@;96,@=<FB<6;86++886@7@+4+6A,?B<E5=:,,+,88++8+:BF3@CCE,,,8:@CCF3>+,:<=:+*5>C*>BFF,,,,,,6***43>4,26CC,,>BC,2<;C*33)*/:*34***2*2*27C/*/**1)*12**2*0:+<+<3*+*19)((-4(-44(4(4,(*-1).,4(47(-(-,().6)5(-(-3:2)-.7(-,(.(.(434>(,-4-3((1/)(-(14,..43.,-.,4(-(-(.4))-429B;(-.4(.3:<44,((,..((2994>9((-((4(,
@M00689:251:000000000-CJTJ5:1:1101:28465:10669 2:N:0:8
CGACGGCCATGCACCACCTGTACACCAACCACAAGGGAAACTACATCCCTGCAGCGATCTGGTGTATGTCAAGCCCAGGTAAGGTTCTTCGCGTTGCATCGAATTAATCCACATGCTCCGCCGCTTGTGCGGGCCCCCGCCCTTCCCTTTCATTTTTAGCTTTGCGGCCGTACTCCCCAGCCGGGGCGCTTACTGCTTTCGCTACGCCACAACGGCCGTGCAAGACCCCACCACCAAGCCCCACCATTTTCCGCCAGGGCCCACCAGGTGTCTCAATCCTGCCTTCCTTTTCT
+
GGFF@CFGGGGFGGGFGGGGGGGGGGGGGGGGEGGFGFFGGGGGGGGGFGCDFFGGGFGGCGGFEFFGEE9,EFFCGGGFGGGGEFCFGGFCEFF=FFEE+>FGFFGGCFGFFEFF,EDE>EEGEEGDDFG6CE>EGG>+3+15*00AFC+3,@EGF>79+==**7)50(5(5(6BGDFD4/:@B((((433)66<)<))4(-((,(((-,(-(((((-,(,)),.42**.4445((((,,7-(-..:).).3,4(((,-(((.(((()())))).4474)(()).().))))
@M00689:251:000000000-CJTJ5:1:1101:5939:10967 2:N:0:8
CGACGGCCATGCACCACCTGTACACCAACCACAAGGGAAACTACATCTCTGCAGCGATCTGGTGTATGTCAAGCCCAGGTAAGGTTCTTCGCGTTGCATCTAATTAATCCACATGCTTCGCCGCTTGTGCGGGCCCCCGTCAATTCCTTTGAGTTTTAGCTTTGAGGTCGTACCCCCCAGTCGTTGCGCTTCAGGGGTTAGCTCCGACACTGAGGCCGTGGCAAGACTCCACACCGAGCCCCCACCGTTTCAGTCTCGAACTCCCATGTTCCCTAACCCTTGCTTGTCTGTCC
+
F=+6+@:+@CFFGDECF7E<EEFFCG8<CCE<C66C,,C<@FFFE<<F,CECF<6@FE<BFFB,A,96CCFG<AB,B,?5?CE,:CF,9ACDEBF+,9,@,=>;E4;,,,,,9=ECC,31=@+@B+1,,6@++88@E+01+34<CB;++5<C@,,32,3=+B;**85)08)0))1-=>4C/>2((0(2(.((/))(((,(/;3).((,6())).(2,(-,134)(.,)2*).4:<((-113>(3((((,())-))))(.(.())(.)())))..)(,,(.(.().,()))-.)
@M00689:251:000000000-CJTJ5:1:1101:7089:10974 2:N:0:8
CGACGGCCATGCAGCACCTGTGCAGCACCCTTACGGACACCATATCTCTACGGCTTTTCCCTGCATGTCAAACCTTTGTAAGGTTCTTCGCGTTGCTTCGAATTAAGCAACATGCTCCGCCCCTTGTGCGTGCCCCCGTCATTTCCTTTGAGTTTCAGCCTTTCGACCGTACTCCCCAGTCGGATTGCTTATCGCGTTAGCTTCGGCACGATCGGCTTGGGTACCGATCCCCCCCACCCACCCTCTTTTCGGTCTGGGCCTCCCATGGTATCCTATCCTGTCCTACTTTTCTTTT
+
GCCGCFEC@FFCFAFFFGFFFFFGGGDFFEGG<F8:FFCFGDGFGGGGGFGG7FEGGGGGGDEF8EEFG9@,EEEF,,C,,6BE?E<FCAB7CFFGGGGC+,@F9F,F,,A@E,8,,=>GG+=@CCG,,4+6CEFFG@CE6+,===CFC+?+@EDG73+AFF5A855>):8@973@A@*0*)-444067>*8;2>29@=(*)17(/2(((/6;1(.,6(((4)59(((1/.,4>)1(-(,(.(-((.--)34-((.(,(4(2:(().(6)5).)))).)))))))))).)))))-
@M00689:251:000000000-CJTJ5:1:1101:5927:10980 2:N:0:8
CGACGGCCATGCACCACCTGTACACCAACCACAAGGGAAACTACATCTCTGCAGCGATCTGGTGTATGTCAAGCCCAGGTAAGGTTCTTCGCGTTGCATCGAATTAATCCACATGCTCCGCCGCTTGTGCGGGCCCCCGTCAATTCCTTTGAGTTTTAGCCTTGCGGCCGTACTCCCCAGGCGGGGCGCTTAATGCGTTAGCTACGACACAGAGGCCGTGGCAGCCCCCTAAACCTAGCGCCCCCCGGTTACGGCCTGGACTACCCAGGACTCAAATACTTGATTCTCTTTCC
+
GGFFEGGGGGGGGGGGGGGGGGGGGGGGGGGGGGGGDGGGGGGGGGGGGGGGGGGGGGGGGGGGGGGGGGGGGGGGDGGFGGGGGGGGGGGEGGGGGFGGGGGCFGGGGGGGGGGGEGGGGGGGGGGGGFEGGGGEGDDE9+@FFFGGFGGGGGGGGGGFFFF955=BFBB25>6:F@FG4=>B>B6999016<22;BF<<9)).8:>(((,522?F>F;>(8:(.((99)(.5<0.82(,7((,42(-((.(80(,,((()(3,()(((-(()(--)))))))).))))))-
@M00689:251:000000000-CJTJ5:1:1101:4092:10986 2:N:0:8
CGAAGACCAGGCAGCAGCGGGACACAAACCACAAGGGAAACTAGAAGTCGGCAGCGATCGGGTGTAGGGCAAGCCAAGGGAAGGGGCGGCGAGGTGAATAGAAGGAAAGAAAAAGAAGCGCAGGGGGAGCGGGACACAGGAAAGACAGGGGAGGTGGAGCCTGGCGGACGGACTCGGCAGGGGGGGAGAGGAAAGCGGGAGAGACGAAAAGGGGGCAGGGGAAGAACAGAAAACAAGGAGGCCAGGGGGAAAGGAAGGGAAAAAGGGGGAAAGGAAAGGGGGGGGGGAGGGAGAG
+
;=:+6;;,6;;,6@86,,6666+,,,:E,6;:6CEFCFCC:,9,:,,6,8767@,@@,,+8=,88C9A,::=D,,,4C@+4?CD++8+++8+8++8,77,6=>535<,,,535,6*,,*4*14***4*:*:CE***/*22*2<**0**)*28112*//10)),4(-7-(-(-((((*(11>(246>(4-1(.3(4(-((,2--3(-3(-40((,3(---41(4(,((45*9)3(/(,4,.()-.((((-((.44(((43((.4(((-4>((3((....,,46(49(,-((--441
@M00689:251:000000000-CJTJ5:1:1101:5945:10994 2:N:0:8
CGACGGCCATGCACCACCTGTACACCAACCACAAGGGAAACTACATCTCTGCAGCGATCTGGTGTATGTCAAGCCCAGGTAAGGTTCTTCGCGTTTCATCGAATTAATCCACATGCTCCGCCGCTTTTTCGGGCCCCCGTCAATTCCTTTGAGTTTTAGCCTTTCGGCCGTACTCCCCAGGCGGGGCGCTTAATGCGTTAGCTACGACCCATACGACGTGACAGGCCCCTCCCCCTAGCCACCCCCGTTTCCGCCCGTGACTACCCCGGATCCTACTCCGTGCGTGTACTTCT
+
GGGGEFEGGGGGFFGGGGGFGGGGGGCECCCG8DFGDC@8FFFGG@FEGGGGDFGFEFGGGFGGGGFGGGGFEGGGF8FGGDCFGGEGGGFGCED+?E,@4,4=7,ECFG?FFF9E8,=CGE8E@A1=,=B+@8EEGG6@CD+=DFGDFD+,@9;EF9+5*A65>=>5>AF2>9A)C4;**:5(3(3191:6):9>9821:BA2<(160;?(4(.(4,((((-)(((-93<((->93((()03-((-(,.)-,(-((4(((-)4:((-(((((.))),.(-(-((,(())).)
@M00689:251:000000000-CJTJ5:1:1101:24225:11003 2:N:0:8
CGACGGCCATGCAGCACCTGTGTTCCGATTCCCGAAGGCACTCCCGCATCTCTGCAGGATTCCGGACATGTCAAGGCCAGGTAAGGTTCTTCGCGTTGCATCGAATTAAACCACATACTCCACCGCTTGTGCGGGCCCCCGTCAATTCCTTTGAGTTTCAGTCTTGCGACCGTACTCCCCAGGCGGCGAACTTAACGCGTTAGCTTCGACACTGAGAGCCAAGTTGCTCCCAACGTCCAGTTCGCATCGTTTAGGGCGTGGAATCACAGGGTATCTAATCCTGGGTGCT
+
GGGGGGGGGGGGGGGGGGGGGGGGGGGGGGGFGGGGGGGGGGGGGGGGGGGGGGGGGGGGGGGGGGGGGGGGGGGGGGGGGGGGGGGGGGGGGGGGGGGGGGGGCGGGGGFGGGGGGGGGGGGGGCEGGGFDGGGGGGGEGGGGGFGGFGGFFEGCFGD@FFFFE@E=ABFF@9@DFBFGFFFF(6;99>>FFFFFF>B>F::5:)4904<F??BBFFFF?70<9AD2CG5231*-:3(::F>(-(4603:1(.),,3346-)).)()6:?0.5>9:5).44<B((,()
@M00689:251:000000000-CJTJ5:1:1101:14840:11027 2:N:0:8
CGACGACCATGCAACACCTGTACACCAACCACAAGGGAAACTACATCTCTGCAGCGATCTGGTGTATGTCAAGCCCAGGTAAGGTTCTTCGCGTTGCATCGAATTAATCCACATGCTCCGCCGCTTGTGCGGGCCCCCGTCAATTCCTTTGAGTTTTAGCCTTGCGGCCGTCATCCCCAGGCGGGGCGCTTAATGCGTTAGCTACGACACAGAGGCCGTGGAAGACCCCTACACCTTACTCCCACCGTTTCCGGCATGGACTCCAAGGGTTTCCTACTATGGCTGCTCTGTCAC
+
GFBCBCCCEFGGGGGFGGGGGGGGGGCFFDGFGGGGGDFF@FGGGEEGFGFFCEGGEGGFGGFGGGGGGGGGGGC7FGGGGGGG?:EEF9A:CCFCF?DAEGGG@FFF9EFFGFCGFF88E88@>CFGFCEGCGGGGGDGGD7CCAFGE?8EEGC7+@9=9<6@@A=22:)))(1>CBCDFD219(-319(-622.((48264253((-4:2(.(-33917?2,181(7*.4:05()).)./(.(-38(3.)((((-((.))(.)()((.((.)6>,))).,(.(()-).))))
@M00689:251:000000000-CJTJ5:1:1101:14854:11040 2:N:0:8
CGACGACCATGCAACACCTGTACACCAACCACAAGGGAAACTACATCTCTGCAGCGATCTGGTGTATGTCAAGCCCAGGTAAGGTTCTTCGCGTTGCATCGAATTAATCCACATGCTCCGCCGCTTGTGCGGGCCCCCGTCAATTCCTTTGAGTTTTAGCCTTGCGGCAGTACTCCCCAGGCGGGGCGCTTAATGCGTTAGCTACGACCCAGAGGCCCGGGAAGACCCCTCAACCTAGCGCCCCCCGTTTACGGCATGGACTACCCGGGTACCTAACCCTGGCCCCT
+
GGEGGDGGGGGGGGGGGGGGGGGGGGGGGGGGGGGGGGGGGGGGGCFAFGFCGCGDGFGGGGGFFGGGGGGGCG@FGGGGGFGFGFGGGGFGGGGGGGGGGGGGGGGGGGGGGGGGGGGGGGGGGGGGDGGGGGGGGGGCD9CGGFFFFG?FFGGGGGGFFFEFFFAA)55AA7CEGFGD6>@>B9>>0;:BF26>>B<8?FAFF0<B(,(3:0::0(,(-433(40:C*7()(74(3:32<914>2?(52A<:012((,,)(.42(-(-()-)).(4((3-((((-
@M00689:251:000000000-CJTJ5:1:1101:12339:11085 2:N:0:8
CGACAACCATGCATCACCTGTACACCAACCACAAGGGAAACTACATCTCTGCAGCGATCTGGTGTATGTCAAGCCCAGGTAAGGTTCTTCGCGTTGCATCGAATTAATCCACATGCTCCGCCGCTTGTGCGGGCCCCCGTCAATTCCTTTGAGTTTTAGCCTTGCGGCCGTACTCCCCAGGCGGGGCGCTTAATGCGTTAGCTACGACACAGAGGCCGTGGAAGACCCCTACCCCTAGCGCCCACCGTTTCCGGCATGGGCTGCCAGGGTATATAAACCGTGCCTCCCTTTCT
+
GGGGGGGGGGGGGGGFEGGGGGGGGGGGGGGGFGGGGGGGGGGGGGGGGGGGGGGGGGGGGGGGGGGGGGGGGGGGGGGGGGGGFGGGGGGGGGGGGGGGGGGGGGGGGGGGGGGC;FGGGGGGGGGGFGGDGGDGGGGGGGGGGFGGFGF:DFGGGC7=AFF<@BFA>BB9AFFEG=FG>95>>BF>>6<B.44:;??1:AA<7::6(4::?B:??06>>2<:1:?4CC)4((1(-4((4>6(-348??>416;917?((((-4),4(.()-))-)).(,.-()),(.))))
@M00689:251:000000000-CJTJ5:1:1101:22047:11121 2:N:0:8
CGACGGCCATGCAGCACCTGTACACCAACCACAAGGGAAACTACACCTCTGCAGCGATCTGGTGTATGTCAAGCCCAGGTAAGGTTCTTCGCGTTGCATCGAATTAATCCACATGCTCCGCCGCTTGTGCGGGCCCCCGTCACTTCCTTTGAGTTTTAGCCTTGCGGCCGTACTCCCCAGGCGGGGCGCTTAATGCGTTCGCTACGACACAGAGGCCGTGGTAGCCCCCTACCCCTAGCGCACCCTGGTTGACGGCACTACTACCTAGTCTTCTGCACCGTCCCTTATCTTCTTT
+
CFCG@@FGGGGGGGGEGGGCC<C,C<9C,B66;<,ECFGGCGC,C,6C,69@FCFC+<B<E,CAE<F9FGCGGGGFGGGGGGGGGGC<FGFGGG7>FFFGGGGGFGG<FE@FGG?FGGG6CEGGGGFG?ECGDEEGGGGGGG6+=FGGFGGGGGFGCF5B5<:@E@A=@):@?>FEGFFGF=>01((,46?0).)-(42(-22(-3(4(,(.(31(4-4(((-)52:(>)):02D?0(.-4)43((,(()(()-(,(((.5-)).3)).).-.4))-((,.((()).)))-.))-
@M00689:251:000000000-CJTJ5:1:1101:25073:11188 2:N:0:8
CGACGGCCATGCATCACCTGTACACCAACCACAAGGGAAACTACATCTCTGCAGCGATCTGGTGTATGTCAAGCCCAGGTAAGGTTCTTCGCGTTGCATCGAATTAATCCACATGCTCCGCCGCTTGTGCGGGCCCCCGTCAATTCCTTTGAGTTTTAGCCTTGCGGCCGTACTCCCCAGGCGGGGCGCTTAATGCGTTAGCTACGACACAGAGGCCGTGGAAGACCCCAACACCTAGCGCCCAACGTTTACGGGAGGGACTACCAGGGGATCTAAACCTGGCTGCA
+
GGGGGGGGGGGGGGGGGGGGGGGGGGGGGGGGGGGGGGGGGGGGGGGGFGGGGGGGGDGCFGGFGGGGGGGGGGFGGGGGDGFGEGFGGGGGGGGEGGGGGGGDFGGFFGGGGCGFCFGGGGGGGDFFFGGGGGEGGDGCGGGGGFGGFFFFGFEGGGFFFFB558=94AAFFB=E5@GGFFFFFFB>>0:B>>A2086?FB>92:<>>F71:>::?9(7118??B?0>*83<0D(2<(-4:1:(4:?01(6:6(((49((,.,.)4:?(((,.65).403:2(-3(
@M00689:251:000000000-CJTJ5:1:1101:23141:11197 2:N:0:8
CGACAACCATGCACCACCTGTACACCAACCACAAGGGAAACTACATCTCTGCAGCGATCTGGTGTATGTCAAGCCCAGGTAAGGTTCTTCGCGTTGCATCGAATTAATCCACATGCTCCGCCGCTTGTGCGGGCCCCCGTCAATTCCTTTGAGTTTTAGCCTTGCGGCCGTACTCCCCAGGCGGGGCGCTTAATGCGTTAGCTACGACACAGAGGCCGTGGAAGACCCCTACACCTAGCGCCCACCGTTTACGGCATGGCCTACCAGGGTATATAATCCTGGCTGCTCTTGCT
+
GGGGGGGGGGGGGGGGGGGGGGGGGGGGGGGGGGGGGGGGGGGGGGGGGGGGGGGGGGGGGGGGGGGGGGGGGGGGGGGGGGGGGGGGGGGGGGGGGGGGGGGFGGGGGGDGGGGGGGGGGGGGGGGGGGGGGGGGGGGDDDCGGFGGFGDFGGGGGFGFFFE5@@=ABFFFFFFFGDGGFBBFB@;979BF9<2411<?:<2:??:BF;::0::?B>19>2<?1:08D7>:?<D1(5>69B9(3:1(8??<?BF(1:::34:?<3)4(.()))-)))6><0(((3)-)).)-
@M00689:251:000000000-CJTJ5:1:1101:23156:11208 2:N:0:8
CGACAACCATGCACCACCTGTACACCAACCACAAGGGAAACTACATCTCTGCAGCGATCTGGTGTATGTCAAGCCCAGGTAAGGTTCTTCGCGTTGCATCGAATTAATCCACATGCTCCGCCGCTTGTGCGGGCCCCCGTCAATTCCTTTGAGTTTTAGCCTTGCGTCCGTACTCCCCAGGCGGGGCACTTAATGCGTTAGCTACGACACAACGGCCGTGGAAGACCCCTACACCTCGCGCCCACCGTTTACGGCATGGACTACCCAGCTTTCTACACCCTGCTGCCCTTGCCC
+
FBFE+@FGGGFFGGG8DFGGGGGFGGGDGGGGG8FFEGGGGGGGGGGFGFFGD8FCCGGGFCFGG9EFFGGG@FDFGFDGG9@@EFGGFGFGGGGGGFFGCGFFGGGGFGCGEFGFGF=+AEEGGG6DEG+@@CCGGGGGG+=?=@9DD=+383,@CE67:FE)8=):)0:))/A=CACD455-1(6(/54)1?);>1:(22<4>61>(77((,,(4>>4;?)413(3C*0:2(9?0(,(-53(-3(42((62(4(-(()),.::(,400)).)))),((,(.3)).,((.(()
@M00689:251:000000000-CJTJ5:1:1101:10428:11281 2:N:0:8
CGACGGCCATGCAACACCTGTACACCAACCACAAGGGAAACTACATCTCTGCAGCGATCTGGTGTATGTCAAGCCCAGGTAAGGTTCTTCGCGTTGCATCGAATTAATCCACATGCTCCGCCGCTTGTGCGGGCCCCCGTCAATTCCTTTGAGTTTTAGCCTTGCGGCCGTACTCACCAGGCGGGGCGCTTAATGCGTTAGCTACTACACAGAGGCCGTGGAAGACCCGTACACCGTGCGCCCACCGGTCACGGAATTGACTATCAGGGTCACTAATCCTGGCGCTCATGTAT
+
EGEGGGGDG8ECGGGGGGGEGGEF<<FFF@FFGEGFFGFGFGFGG@CDFGG,BFGGC<CEFFDFGGGGGGGGFG7FEGGGEFGF<AE9FFFGGGCCFA,=>FG@+=9,C;E8=EFB;8=?E=EDGEGE,@EG6>C>CDDG69:DCF;9=DGGDDCDGCC66<C9BA))7>9=((1*4:CFB=99B;>>1,-6244690(-3--6.)4<).).(.(((449;F2(2(82)/.2()*((.-((.(412>(4(44:(((-,5)).))-))),,.(.).44)6)).,(((-().-))
@M00689:251:000000000-CJTJ5:1:1101:19937:11296 2:N:0:8
CGACAACCATGCAACACCTGGTTTATGTACTCAGCATGACATCATATGATATGGAATATCCCTTTGGTGAGTTCGGGGTATCTAATCCTGGCTGCT
+
GGGGGGGGGGGGGGGGGGGGGGGGGGGGGGGGGGGGGFGGGGGGGGGGCFGGGGGGGGGGGGGGGGGGGGGGGGGGGGGGGGGGGGGGGGGGGGGG
@M00689:251:000000000-CJTJ5:1:1101:10416:11300 2:N:0:8
CGACGGCCATGCAACACCTGTACACCAACCACAAGGGAAACTACATCTCTGCAGCGATCTGGTGTATGTCAAGCCCAGGTAAGGTTCTTCGCGTTGCATCGAATTAATCCACATGCTCCGCCGCTTGTGCGGGCCCCCGTCAATTCCTTTGAGTTTTAGCCTTGCGGCCGTACTCCCCAGGCGGGGCGCTTAATGCGTTAGCTCCTACCCAGAGGCCGTGGAAGCCCCCTACACCTAGCGCCCCCCGTTTCCGGCCTGGCCTACCGGGTTCTCTGATCCTGGCTTCT
+
GGGGGGGGGGGGGGFEFGGGGGGGGGGGGGGGGGGGGGGGGGGGGGGGGGGGGGGGDGGGGGGGGGGGGGEFAFGGGGGG<FGGGGGGGGGGGGGGGEGGGGGGGDGGGGGGGGGGGGGCGGGGGEGGGGGGGGEGGGDCGG7+CFGGFDCCFFGGGFGFFFFF@AAFA=A45BF=E@GGFBBF9>>6>FF?><AA6<<:?BA)((),4(801<?B((447:2.143115>448><:),49B6((4411(.::91(-,((.)(41((-((().))).:422(4((()
@M00689:251:000000000-CJTJ5:1:1101:13550:11334 2:N:0:8
CGACGGCCATGCATCACCTGTACACCAACCACAAGGGAAACTACATCTCTGCAGCGATCTGGTGTATGTCAAGCCCAGGTAAGGTTCTTCGCGTCGCATCGAATTAATCCACATGCTCCGCCGCTTGTGCGGGCCCCCGTCAATTCCTTTGAGTTTTAGCCTTGCGGCCGTACTCCCCAGGCGGGGCGCTTAATCCGTTAGCTACGACCCAGAGTTCGTGGAAGCCCCCTACCCCTAGCGCCCACCGTTTACGGCTTGGACTACCAGGGTATCTAATCCTGTCTCCCTATTCT
+
GGGGGGEGGGGGGGDFGGGGGGGGGGGGGGGGGFGGGFFGGGGGGFGGGGGGGGGFGGGGGGFFGGGGFGGGEFFFGGGGGGGGGGGGGGGGGGGGGGGGGGGGFGGGGGGGGGGGGFGGGCCEGGFGFFCE6EEGGGGGGGDGGAFF+DFFG9EGGGGFAF@@@FF24=2@9BFEGFGGFFF019B(22:,)6).-333(5422133(-(((4)6<B:1:0),(.41CDF:1(93(3:90.(-8?>16(4)(-,((-(5).,(().6(((466<).).))),-).3()).)-
@M00689:251:000000000-CJTJ5:1:1101:14732:11367 2:N:0:8
CGACAACCATGCAGCACCTGGGACTCCCACCCACTGGCCCTGCTCATGGCTCCAGGAGCTCCATTTAAACTCAGGGCTTGCACTGTATGTCTGGGTGATGTTGTGGGTATCTAATCCTGGCTGCT
+
GGFGDGGGGGGGGGGGGGGGFG@EFFFFGGEGGGGEGGGGGGGGGGGFCFFG7FFGGEGGGGGGGGGGCGFGC@@FGFF7EFGFFGGGCFGDE,F?FDFG@EC,>BFGEEF;F9EFFGGFC?E=,
@M00689:251:000000000-CJTJ5:1:1101:9101:11384 2:N:0:8
CGACGACCATGCAGCACCTGTACACCAACCACAAGGGAAACTACATCTCTGCAGCGATCTGGTGTATGTCAAGCCCAGGTAAGGTTCTTCGCGTTGCATCGAATTAATCCACATGCTCCGCCGCTTGTGCGGGCCCCCGTCAATTCCTTTGAGTTTTAGCCTTGCGGCCGTACTCTCCAGGCGGGGCGCTTAATGCGTTAGCTACGACCCAGAGGCCGTGGAAGACCCCTAAACCTAGCGCCCACCGTTTACGGCCGGGACTACCAGGGTATCTAAACCTGGGCGCCCTTTCA
+
GC:FEEFGEGGFFGGGFGGGGGGGGEGGGGGGGGDFGGGGGGGGGGGGGGGGGGGGGGGGGGEFGGGGGGGFGGFGGGGGGGGGGFGGGGGGGGEEGGGGGGGGGGGFGGGGGGDFDGFGGEGGGGGGGGGGGG@CEGGGGGDGGFGGFGGGGGGGGGGFFA@BE=50:@==ADF4EFGGF2>@F099>92:):<>>??F?D<D???0((..((-222,9;053(4<F:33()5<<?D?(7<((((((-((6389(,(9(-8(.4721??(244<2),(,(((((((,(()))
@M00689:251:000000000-CJTJ5:1:1101:8469:11401 2:N:0:8
CGACAGCCATGCAGCACCTGTACACCAATCACATGCGAAACTACACCTCTTCAGCGAGTTGGCGTAGGTCTAGCTCAGGTAAGGTTCTTCGCGTGGCATCGAATTAATCACCATGCTCTCCCGCTCGTGTGGGCCCCCGCCTATTCCTCTGTGTTTTATACCTGCGGCCTGCCACCCCACGCGGGGAGATCTATGCGCTTGATCCTACATACAGGCCACTGAAGACCCCACACCCCAGCTCTTACCGTTTTTCGCTGTGGGCCCCCCGGTTTTCAACCCCGGGTCCCTTGGTC
+
FGGG:@FGGGGGG,CFFGGGGEF,<6,,,,6C,,,,@,@BFGC@6,;C<@,CFE,@F++899,@:++,9,,9,<9,,,,,:,?A,,5A5,4,@+8:7,4,+9,,9C=,,,49A,,,,,3,@,+@++6@F8D6??4BEG++0+6=+2+6+223,73DF,++++3*)1))))))00*0=A**/)(-0((.(()))/1)/(((((.)-)).()..)),(-((())-..411<3>0(-51((,,)*)).(,,,4((((-((-2((((4,2696((((.)).((-(((-(,())((..
@M00689:251:000000000-CJTJ5:1:1101:27959:11403 2:N:0:8
CGACAACCATGCAACACCTGCACACCAGCCACAAGGGAACCGACATCTCTGCCGGCGTCTAGTGCATGTCAAGCCAAGGTAAGGTTCTTCGCGTTGCATCGAATTAATCCACATGCTCCGCCGCTTGTGCGGGCCCCCGTCAATTCCTTTGAGTTTTAGCCTTGCGGCCGTACTCCCCAGGCGGGGCGATTAATGAGTTAGCGACGACACAGAGGCCGTGGAAGACACCTACAACTCACGACACCAGGTTACGGCTAGGACCACACGGGTCACTAATCATGGGTGCCCTGACTG
+
GGGGGGGGDGGGGGGFDGGFFFGGGGGGGGGGGGG<FGDFCGGGGGGFGFGG<FCEGGGGGCFGFGFFFGF<EDE,BFEGFGF8,CFFFGGGGECEGGGGGF?FGGGFG,CEE89E;=FCECE6=+DD?AEGCC6:+:C;7DGG7<CFFFGCFEFECFCFAB3)))5)/9@@@BE(4/>DFF(316191((()69)))).4>(-(((-((.(..2080(-,(,327(.1*9((,7)))(((0((-(((.)-),30((.405((4((4923(()--,-.5).)(.((.((.(())
@M00689:251:000000000-CJTJ5:1:1101:27946:11421 2:N:0:8
CGACAACCATGCAACACCTGCACACCAGCCACAAGGGAACCGACATCTCTGCCGGCGTCTAGTGCATGTCAAGCCCAGGTAAGGTTCTTCGCGTTGCATCGAATTAATCCACATGCTCCGCCGCTTGTGCGGGCCCCCGTCAATTCCTTTGAGTTTTAGCCTTGCGGCCGTACTCCCCAGGCGGGGCGCTTAATGCGTTAGCTGCGACACAGAAGCCGTGGAAGACCCCTACACCTAGCGCCCACCGTTTACGGCAGGGACTACCGGGGTTATCAACCCGGGCTGCTTCGTCTTT
+
FGGGEFGGGGGGGGGGGGG?FFGGFGGGGGGGGGGFEFDFGC@CEEFEGGGGFG+CFFBFGFFFGGGEFGGGGG7DCGFAF9FEBFFGGGGGGGGGGGGGEGGFDFFGFFGGGGEFGFGEGG=EEEFG?98E@CCEGGGCDDEFGCGFFC=CCFGCE;*=/;;5:4@959@@D=4BC<CDFF>B96>01;<(4<2<B63?69>).4(,(((,()((4(-(382((4:6C*58829((,599)((-463?7?)430(-1,(-2,(.(-4((-().)6(4((((((,-))-(,-((-
@M00689:251:000000000-CJTJ5:1:1101:16793:11439 2:N:0:8
CGACGACCATGCATCACCTCCACAGCAGTTCTTGCGAAAAGGGGTATTTCTACCCCGGTCCACTGTGCTTCGAGCCCAGGTAAGGTTCTTCGCGTTGCGTCGAATTGAACCACATGCTCCACCGCTTGTTCGGGCCCCCGTCAATTCCTTTGAGTTTCAGCCTTGCGACCGTACTCCCCAGGCGGACTGTTTATCGCGTTAGCTTCGACACGGCAGGATTGGGTACCTGCCACACCCACCACACATCGTTTAGGGCCAGGCCTACCAGGGGTTACAAACCTGGCTCCTCTTTC
+
CFFF77@FGGGGGAEFFGGGGGGGGGGGGGGGGGGGGGGGGGG+BFFGGGGGGGGGGGGGGGGGGGGGGFGDGGGFFGGGGGGGGGGGGGGGGGGGGGGGGGECGGCFGGGGGGF@FFFGDFGGGGGGF,ECEGGEEEGGGGC5FFGGFFFGA>7<FGGFFFBF)<>AABB@D@==FFGG33;>0(,,(.<C).7;DB9>0:<9>91(,(4(49(36:2>?B<09><<:280<:*(,4(33).-().(,24?421:(,(,(-),(,)),((,((,)6)(-(.((()-,,))))
@M00689:251:000000000-CJTJ5:1:1101:9771:11456 2:N:0:8
CGACGACCATGCATCACCTGTACACCAACCACAAGGGAAACTACATCTCTGCAGCGATCTGGTGTATGTCAAGCCCAGGTAAGGTTCTTCGCGTTACATCGAATTAATCCACATGCTCCGCCGCTTGTGCGGGCCCCCGTCAATTCCTTTGCGTTTTAGCCTTGCGGCCGTACTCCCCAGGCGGGGCGCTTAATCCGTTAGCTACGACACATAGTCCGTTGAAGCCCCCTCCACCCCGCGCCCCCCGTTTCCGGCCTGGACTCCCAGGGGTTTTAAACTTGTCTTCTATCTATA
+
GGEGEGGGCFGGGGGEFGGGGFGGGGGGGGGGGGGFGGGGGGCEGDGGGGFGGFGGGGFFGGGGGGGGFGAFGGGFFCGGGCFGGFFGGGGGGGGGGFGFCF,EFCGE9;FFGGGFFGFGGGGDDGGGDGD=@EGGGGGGGG+9CFFGFFF,:@CED9;FFFE=@F==A=BDDFFFGFFD)6((39>9>B<66<))(,.(-.6A?18>>9B)64).6,.)4:4A)(,411)4239((-4((839B0>(44.-(-,((,((..(.(,.((,,-,--))5))--.)))))))..))
@M00689:251:000000000-CJTJ5:1:1101:15146:11456 2:N:0:8
CGACAACCATGCAACACCTGTACACCAACCACAAGGGAAACTACATCTCTGCAGCGATCTGGTGTATGTCAAGCCCAGGTAAGGTTCTTCGCGTTGCATCGAATTAATCCACATGCTCCGCCGCTTGTGCGGGCCCCCGTCAATTCCTTTGAGTTTTAGCCTTGCGGCCGTACTCCCCAGGCGGGGCGCTTAATGCGTTAGCTACGACCCAGAGGCCGTGGAAGACCCCTACACCTCGCCCCCCCCGTTTACGGCATGTACTACCCGGTGTTTTAATCCCTGCCTCCCTGTCCTT
+
GGGGFGGGGGGGFFFFFGGGGGGGGGGGGGGGGGGGGGGGGGGGGGGGGGGGGGGGGGGGGGGGGGGGGGFGGGGGGGGG9FFGGFGGGGGGGGGGGGGGGGFGGGCFGGGGGGGGFGGGGDGGDGGGDFEGGEEGGGGGG68==FGGFGC,@EGGGFFFFFFEFFF5A=A4@=CE;@4;F>=>9BB03;FF2AA<9B:,2>>-)(-((2((,(-8?FB(44<:3:?FC*8?7?F0,-2((83((-(4:((6,(4(-:)---))48(4(((((.)))).).,(()..(803,)))
@M00689:251:000000000-CJTJ5:1:1101:18460:11519 2:N:0:8
CGACGACCATGCAACACCTGTGCAGGACCCTTACGGACACCGTATCTCTACGGCTTTTCCCTGCATGTCAAACCTTGGTAAGGTTCTTCGCGTTGCGTCGAATTAAGCAACATGCTCCGCCGCTTGTGCGGGCCCCCGTCAATTCCTTTGAGTTTTAGCCTTGCGGCCGTACTCCCCAGGCGGGGCGCTTAATGCGTTAGCTGCTGCACGGAATCCGTGGAAGGACCCCCCCCCTCGCCGCCAACGTTTAAAGCGGGGACCACCGGGGGATTAAATCCTGGGTGCCTCTTCCT
+
GGEGGDGGGGGGGGFGGGGGGGGGGGGGGGGGGGGGGGGGGGGGGGGGGGGGGGGGGGGGGGGGGGGGGGGGFGGGGGGGGGGEGGGGGGGGGGDGGGGGGGGGGGGGGGGGG8E>DGGEGGGGGGGGFGGGGGGGGGGGGGFDCFGGFGF5EFFGGGGFFFFEABFFFFFFFFFFG3DGF6;9B;99>B?A><BB<F:(6A90)4<?BFF1:8<?>??>(43(.(-4<))((,1(3(((()-(-,(,.()).),,16(((-80((49((-())).6(--,(4:01))())))
@M00689:251:000000000-CJTJ5:1:1101:20359:11536 2:N:0:8
CGACGGCCATGCATCACCTGTACACCAACCACAAGGGAAACTACATCTCTGCAGCGATCTGGTGTATGTCAAGCCCAGGTAAGGCTCTTCGCGTTGCATCGAATTAATCCACATGCTCCGCCGCTTGTGCGGGCCCCCGTCAATTCCTTTGAGTTTTAGCCTTGCGGCCGTACTCCCCAGGCGGGGCGCTTAATGCGTTAGCTACGACACAGAGGCCGTGGAAGACCCCTACACCTAGCGCCCACCGTTTACGGCATGGACTACCCGGGTATCTAATCCTGGCTGCCCTGTCC
+
GGGGGGGGGGGGGGGGGGGGGGGGGGGGGGGGGGGGGGGGGGGGGGGGGGGGGGGGGGGGGGGGGGGGGGGGGGGGGGGGGGGGGGGGGGGGGGGGGGGGGGGGGGGGGFGGGGGGGGGGGGEGGGCG8ACGGGGGGGGGGGEGFFGGFGD:EGGGGGGFFFF:CAA=42@FFFF:FD<<F589399(-,4?DF)6>FBFBBA226(6(3<6?FFB(71(40<:01?BGG3?2?C1,4?6(<1???1??B(:B09;2::023(8((4249()4)6)62.))((,2((,,(,.)
@M00689:251:000000000-CJTJ5:1:1101:6744:11568 2:N:0:8
CGACGGCCATGCAACACCTGTGTTCAAGTTCTCTTTCGAGCACTCCCACATCTCTGCAGAATTCTTGACATGTCAAGGGTAGGTAAGGTTTTTCGCGTTGCATCGAATTAAACCACATCATCCACCGCTTGTGCGGGTCCCCGTCAATTCCTTTGAGTTTCAACCTTGCGGCCGTACTCCCCAGGCGGTCAACTTCACGCGTTAGCTTCGTTACTGAACAGCAAGCCGTCCAACAACCATTTGACATCGTTTAGGTCGTGGCCTACCAGGGTATCTAACCTCTGCTGCCCTTT
+
GGFEGGGGGGGGFCEFEGGGGGGGGGGGGGGGGGGGGEDDEGGGGGGGG:CFFGGEGFGDEFGGGGCF8EGFGGCAF8FGGEGG9AFFGFGGGGGGGGGGGFGG744AF9FEFGFGCFDGGGGGGGDGGGGG8EE=EEGGGGCGGFGGBFGGGGD3+@DFF7CEDEFFFF9>5>A5@=FGF2)-:@AB=@5;@EFE*=??BF@F@EFF@0;@?F<)))6.(477((((*9>29?D1(:3)5/6).)-)(-(-(4:))(4(4((),4142((3324-6-),)())).).(((.)
@M00689:251:000000000-CJTJ5:1:1101:6351:11611 2:N:0:8
CGACGGCCATGCAACACCTGTACACCAACCACAAGGGAAACTACATCTCTGCAGCGATCTGGTGTATGTCAAGCCCAGGTAAGGTTCTTCGCGTTGCATCGAATTAATCCACATGCTCCGCCGCTTGTGCGGGCCCCCGTCAATTCCTTTGAGTTTTAGCCTTGCGGCCGTACTCCCCAGGCGGGGCGCTTAATGCGTTAGCTACGACACAGAGGCCGTGGAAGACCCCCCCACCTAGCTCCCACCGTTTACGGCCATGACCACCGGGGTATCTCATCCTGGCTTCCATGTCT
+
GGGGGGGGGGGGGGGGGGGGGGGGGGGGGGGGGDGGGGGGGGGGGAFGGGGGGGGE>FGGGGGGGFFGGGGG9FFCGGGGGGGGGGGGFFFGDGG>FDEFEGDEDCFDGF,EFG?FFEFEGGDGGGGG8FEGCGGGGGGEG9E7FFGGFFGCFGGGFFCFFF*)8@9A:4>=2@C2E2*?5B296(,-9908)--.33(2046<<?B>(243.4(82(,70()4.,.4>)),((9?0),))03(43((-(,-(40,((.-,(),4(-(443):2))).6,).,((.)))).))
@M00689:251:000000000-CJTJ5:1:1101:22980:11650 2:N:0:8
CGACGGCCATGCAGCACCTGTGTACGGCGCCGAAGCACACGGACTTTCATCCGCTTTAACGTACATGTCAAGCCCAGGTAAGGTTCTTCGCGTTGCATCGAATTAAACCACATGCTCCACCGCTTGTGCGGGTCCCCGTCAATTCCTTTGAGTTTCAGCCTTGCGGCCGTACTCCCCAGGCGGAGTGCTTAATGCGTTTACTGCAGCACGATCGGATTGGGTACCGATCCCACCCAGCAATCATCGTTGCGGGCTAAGACTACCCGGGTTACCAATCCTGGATTCCTCTTCCCTT
+
GGGGGDGGGGGGGGGEEGGGGGGGGGGGGGGGGGGGGGGGGGGGGGGGAFGGGGGGGGGGGGGGGG<FGGGGGGGGGGGGGGGGGGGGGGGGGGGDGGGGGGGGGGGGGEGGGGGGGGGGGGGGGGGGGGGGGGGGGGGGGGGGGFGGFGFGGGGGCFGFFF4@A@A@9@DFFEFFC3DF83039?1?EEC9EEEFFFFFDF2>)(4:?B0(42?(3:0(,:))6((47*)),-*412(4<6)64(43((,210(().)2><B0,7269(()).),,3<2(())))))-.))().
@M00689:251:000000000-CJTJ5:1:1101:25091:11732 2:N:0:8
CGACGGCCATGCAACACCTGTACACCAACCACAAGGGAAACTACATCTCTGCAGCGATCTGGTGTATGTCAAGCCCAGGTAAGGATCTTCGCGTTACATCGAATTAATCCACATGCTCCGCCGCTTGTGCGGGCCCCCGTCACTTCCTTTGAGTTTTAGCCTTGCGGCCGTACTCCCCAGGCGGGGCGCTTAATGCGTTAGCTACGACACAGAAGCCGTGGGCGCCCCCTACACCTAGCGGCACCCTGTTACGGCGTTGCACACCAAGAGGTCCAAACCTGGCAGACCTTCCTTT
+
FFGGGFGGGGGGGCEFEGGFFCCFCFG@FECGGGGFFC@F8<FGF9E9EFFGD<FCEF<F9<EFAE,96EFF<F,,4C?5?<F8,9,EBF,=BF::CFGFGFGGBFEFF;FG,,,,,4=?EGEG7C+@,@>EED>=EGD+;7+==??CC?C@EGGGCE*B9AB558@=57>A9BFE7>*9?=@1(4>9011?)6))444(())52((32974,).513(-((((-,,4D3.4(.2,,).((0(-,-((.--)((-(,(-(.))(4(.((((,(.,.)(-.((((((.())..)))
@M00689:251:000000000-CJTJ5:1:1101:24720:11832 2:N:0:8
CGACAACCATGCATCACCTGTACACCAACCACAAGGGAAACTACATCTCTGCAGCGATCTGGTGTATGTCAAGCCCAGGTAAGGTTCTTCGCGTTGCATCGAATTAATCCACATGCTCCGCCGCTTGTGCGGGCCCCCGTCAATTCCTTTGAGTTTTAGCCTTGCGGCCGTACTCCCCAGGCGGGGCGCTTAATGCGTTAGCTACGACACAGAGCCCGTGGAAGACCCCTCCACCTACCGCCCCCCCTTTACGGCCTGGGACACCAGGGTATCTAACCCCGGCTTCTCTTTCT
+
GGEGEGGGGGGGGGGFGGGGGGGGGGGGGGGGFGGGGGGGGGGGGFGGGGGGGGGGG@FGFGGGGGGGEGGGGGGGGGGGGGGGGGGGGGGGGEGGGGGGEGGGGGGGGGGGGGDE8EFGCEEGCEGE,ECEGGGGGED=CDGGCFGGFDD7+,@DGGFA?BC@@AFF=A59A=6)A>F>FB>=6>99;04<4446,(4:<<9>7((((-(((5(33(336()((41<C/53124(.,((-<,(((((.5)62(49(4,(((-,(-(4(.,4))-))(,(4((((,-<A2)).
@M00689:251:000000000-CJTJ5:1:1101:28000:11877 2:N:0:8
CGACGACCATGCAGCACCTGTACACCAACCACAAGGGAAACTACATCTCTGCAGCGATCTGGTGTATGTCAAGCCCAGGTAAGGTTCTTCGCGTTGCATCGAATTAATCCACATGCTCCGCCGCTTGTGCGGGCCCCCGTCAATTCCTTTGAGTTTTAGCCTTGCGGCCGTACTCCCCAGGCGGGGCGCTTAATGCGTTAGCTACGAAACAGAGGCCGTGGAAGACCCCTACCCCTAGCTCCCACCGTTTACGGCATGGACTACCAGGGTACCTAATCCTGCACGCCCTGGCT
+
GFEFC@FGGGGGGGGCEFGGGGGGGFGGGGGGGGGGGGFCFGGGGGGGGGGGFGFGG8FFGFGGFGGGGGEFGGFGGGGGGGGGGGGGGCFDGGGGGGGGGGGGGGGFGFFGGFFF,E2@CEGGGG?F=FGEGEEGEGGE>CGGGFGDFGFGF9DCFCCBFFE@EFBAFFAFF)9(=@GGFF=@BFF>B;F:<2>A>34:?9A<?F(((-:,4,2(49(41(53(,3:*9>(.(9(-(.))/((4(7(,,1<13992?F7248?:43(-4()-)-4).-:>((((3((((40(
@M00689:251:000000000-CJTJ5:1:1101:28007:11898 2:N:0:8
CGACGACCATGCAGCACCTGTACACCAACCACAAGGGAAACTACATCTCTGCAGCGATCTGGTGTATGTCAAGCCCAGGTAAGGTTCTTCGCGTTGCATCGAATTAATCCACATGCTCCGCCGCTTGTGCGGGCCCCCGTCAATTCCTTTGAGTTTTAGCCTTGCGGCCGTACTCCCCAGGCGGTGCGCTTAATGCGTTAGCTACGACACAGAGGCCGTGGAAGCCCCCTCCACCTACCCCCCACCCGTTACGGCTTGGACCACCAGTGTCTCTACTACTTGCTCCTCTGCTC
+
GGGGEGEGGGGGGGGFGGFGGGGGGGGCGGGGGFGFGGGGGGGGGCAFGGGGGFGEEGGGFGGFF@EFFGGGGFEGG<FG<FEFGFFGGFGGGGG7CGGGCEFGGFGGDGGGGF@FGGGGGGGGCEFF8DE6CEEGGGCEGCGFGFGGADD7:DGGGFCAFFBBEB==AB@FFDCEGF47)5>;(40079<0;7<C.2(6;C9)4462(43(4(4602>31<)(,1(-/9<87?G1.(.((8049<((-34:((4(-(().((-3((.,5-4:)-).).))).))).,4))))
@M00689:251:000000000-CJTJ5:1:1101:28528:12073 2:N:0:8
CGACGACCATGCATCACCTGTACACCAACCACAAGGGAAACTACATCTCTGCAGCGATCTGGTGTATGTCAAGCCCAGGTAAGGTTCTTCGCGTTGCATCGAATTAATCCAACTGCTACGCCGCTTGTGCGGGCCCCCGTCAATTCCTTTGAGTTATAGCCTTTCAGCCGTACTCCCCACGCGGGTCGCTTAATGCGTTAGCTACGACACAGAGGCCGTGGAAGACCCATCCACCTAGCGCTCCCCGTTTACGGCCTGGCCTCCCAGGGGTACCTATCCCTGCTGCCTCTCCT
+
GEFFEEEGDGGF9EECFFGGGGGGFGG,BEFFAFCCCGGGGGGGGFGGGGGGGGGGGGGGGGGGFGGFEFC<,<FDD8BF,,,B5AEAFG:FCFEEF@DD8>ECGG,CAG9=,9EF,,9@=CCD=>+4=F>G6@=BC?D==DE+?C7CFFCEGC@,5,5=9A6***2*1:=)-)*6,5C*:2:25:,6>1=1;)<C02/,2).1=<02-41,321332(,4(),.(..*20(8(2(,,((()-(,,(,..(--4((-40,.4((-1)((((,).))-)(),,(()),),(..)
@M00689:251:000000000-CJTJ5:1:1101:28512:12085 2:N:0:8
CGACGACCATGCATCACCTGTACACCAACCACAAGGGAAACTACATCTCTGCAGCGATCTGGTGTATGTCAAGCCCAGGTAAGGTTCTTCGCGTTGCATCGAATTAATCCACATGCTCCGCCGCTTGTGCGGGCCCCCGTCAATTCCTTTGAGTTTTAGCCTTGCGGCCGTACTCCCCAGGCGGGGCGCTTAATGCGTTAGCTACGACACAGAGGCCGTGGAAGACCCCTACACCTCGCGCCCACCGTTTACGCCATGGCCTACCAGGGTATTTATTCCTCGCTGCCCTGTCC
+
GCBFE7BFGGGGGGGFGFGGGGGGGGGGGGGGGGDEGGGGGGGGGEGGGGGGFFGEGGGGCFEFGGGDFGGGGGGGGFFFGGFGGGGGGGGGGGGEGGGGGGGGGGGGGGCGEEGGGGGGGGGGEGGEFACGGGGGGGGGGG>FFFGGFGFF8@CEC;CFFF6=:A5==AFAFBF2=>CGFB2;(61(291(42:<0:804A):2:?>0;((.(834(42(()3(.(.19FB(:F?(-2((86(8194(42<8(21:B?(:)47?0,803(,)))).6<<)(-(,(((((),)
@M00689:251:000000000-CJTJ5:1:1101:14414:12087 2:N:0:8
CGACGACCATGCATCACCTGTACACCAACCACAAGGGAAACTACATCTCTGCAGCGATCTGGTGTATGTCAAGCCCAGGTAAGGTTCTTCGCGTTGCATCGAATTAATCCACATGCTCAGCCGCTTGTGCGGGCCCCCGTCAATTCCTTTGAGTTTTAGCCTTGCGGCCGTACTCCCCAGGCGGGGCGCTTAATGCGTTAGCTACGACACAGAGGCCGGGGAAGACCCCTACACCTAGCGCCCAACGTTTACGGCATGGACTCAAAGGGGATCAAAACCTGTGGCGCCTGTCC
+
GFCEGEFFEGFFGGGGFGGGGGGGGGGGGGGGGGGGGGGGGGGGGGGGGGGGGGGGGGGGGGFGGGGGFGGGGGGGGGGGGGGGFGGGGGGDGCGGGGGGGFFGGGGGGDFFGGGGCG+@DFGGGEGGFGGGGGGGGGD=?DGGGFFGFCCEDGGGGGGCAFFEFABB9AFFFF=)=578>DFBF@999;046).436::345-2::>;>0(40(4:6(,4(41,81(117(2(784)0((.466-344(()429((423:)4)())416((,())),(..-)((-2((()))
@M00689:251:000000000-CJTJ5:1:1101:7532:12106 2:N:0:8
CGACGGCCATGCAACACCTGTACACCAACCACAAGGGAAACTACATCTCTGCAGCGATCTGGTGTATGTCAAGCCCAGGTAAGGTTCTTCGCGTTGCATCGAATTAATCCACATGCTCCGCCGCTTGTGCGGGCCCCCGTCAATTCCTTTGAGTTTTAGCCTTGCGGCCGTACTCCCCAGGCGGGGCGCTTAATGCGTTCGCTACGACACAGAGGCCGTGGAAGCCCCCTACACCCAACGCCCACCGTTTCCGGCCGGGCCTACCAGGGTTTCGACACCTGGCCGTC
+
GGGGGGGGGGGGFGGGGGGGGGGGGGGGGGGGGGGGGGGFFGGGGGGGGGGGGGGGGGGGGGGGGGGGGGGGGGGGFGGGGGGGGGGGGGGGGGGGGGGGGGCGGGGGGGGFFD,EEGGGGGGGGGFGGGGGDGDEEGGEGCEGGFGGFGGADDFGFCFFFFFEB=BFBFF=DDFEGFCDFB2@(7>119??2659;61(,4214::B(7?2((4:3(,(413((426>C53(49(((-,7:0,:<93??))((-(-(((((,24))(,(((.((,(,-((.(((,(
@M00689:251:000000000-CJTJ5:1:1101:5904:12148 2:N:0:8
CGACAGCCATGCATCACCTGTACACCAACCACAAGGGAAACTACATCTCTGCAGCGATCTGGTGTATGTCAAGCCCAGGTAAGGTTCTTCGCGTTGCATCGAATTAATCCACATGCTCCGCCGCTTGTGCGGGCCCCCGTCAATTCCTTTGAGTTTTAGCCTTGCGGCCGTACTCCCCAGGCGGGGCGCTTAATGCGTTAGCTACGACACAGAGGCCGTGGAAGCCCCCTCCACCTAGCGCCCCCCGTTTACGGCAGGGCCCACCCGGGGATCTAATCCTGGCTGCACTGTTCT
+
GGGGGFGGGGGGGGGFFGGGGGGGGGGGGGGGGGGGGGGGGGGGGGGGGGGGGGGGGGGGGGCGGGGGGGGGGGFGGGGGGGGGGGGGGGGGGGGGCGFGGG8EGFF9<FFGGGGGFGGGGGGGGGGGGGGGDEGEGGGCC8AG+=FGFDFFGGGF?AF7?ABCEBA555:9A9CEGFGD>59@>FFBB;?<9>AB>B<?<9<>?:?F6976422:?9,32082(.:?C))((4D?05(46B>(49>2381:3((4((4(,(-,4(361(((-)4))5>)).(((-,()()).)
@M00689:251:000000000-CJTJ5:1:1101:18901:12168 2:N:0:8
CGACGACCATGCAACACCTGTACACCAACCACAAGGGAAACTACATCTCTGCAGCGATCTGGTGTATGTCAAGCCCAGGTAAGGTTCTTCGCGTTGCATCGAATTAATCCACATGCTCCGCCGCTTGTGCGGGCCCCCGTCAATTCCTTTGAGTTTTAGCCTTGCGGCCGTACTCCCCAGGCGGGGCGCTTAATGCGTTAGCTACCACCCAGAGGCCGTGGAAGACCCCTACCCCTTGCGCCCACCCTTTACCGCACGGACTCCCCGGGTCCACAATCCTGGGCGCCCTTTTC
+
GGFGF:FGEFGGFFFEFGGGGGGGGGEEGGGGE@FGGGCGGGGGGFGDFGFGGGGGGGFGGGGGGGGGGGGGCFGGGGGGGFGGGGGGGGGGEGGDF<CFGEDFFEGGGGGGGGFG=AFEGGGGGEFF,=C=CEEGGGGGGG7CCFGGFGGFGGGGG;;BFFF:EA9@BFB>A5>EG@<*?B=1;;>09>026<B<>:<83><28(,4(4:08(1:?(-6((),,47?D*04(4*(((4-471(4:((.)))),-((,1(((..(-,,7>((,)(4),34)((((-(-(())-
@M00689:251:000000000-CJTJ5:1:1101:18917:12176 2:N:0:8
CGACGACCATGCAACACCTGTACACCAACCACAAGGGAAACTACATCTCTGCAGCGATCTGGTGTATGTCAAGCCCAGGTAAGGTTCTTCGCGTTGCATCGAATTAATCCACATGCTCCGCCGCTTGTGCGGGCCCCCGTCAATTCCTTTGAGTTTTAGCCTTGCGGCCGTACTCCCCAGGCGGGGCGCTTAATGCGTTAGCTACGACACACAGGCCGTGGACGACCCCTACCCCTAGCGCCCACCGTTTACGGCCTGGACTACCAGGGTATCTATTCCGGGCTGCTCTGTCTTT
+
GGFGGGGGGGGGGGFFGGGGGGGGGGGGGGGGGGGGGGFGGGGGGGGGGGGGGGGGGGGGGGGGGGGGFGFGGGFGGGGGGGGGGGGGGGGGGGGGGGGGGG8DDGGGGGGGGGGGFDDEGGGGGGGGGGGGCGEGGGDCDDGGGFGGFGGFGGGCFFDFFFC5=A95@FF=DF=@GDDD>=@@FFFFFFB0)6<A;<:?B<:4?:,2997(-41:(47(,4.29(44D550(3<(13:>0>((3?;(4>1<<1,-((((.)(,2.2:(4.)))))).5((((4((34)).5)))
@M00689:251:000000000-CJTJ5:1:1101:24781:12252 2:N:0:8
CGACAACCATGCACCACCTGTACACCAACCACAAGGGAAACTACATCTCTGCAGCGATCTGGTGTATGTCAAGCCCAGGTAAGGTTCTTCGCGTTGCATCGAATTAATCCACATGCTCCGCCGCTTGTGCGGGCCCCCGTCAATTCCTTTGAGTTTTAGCCTTGCGGCCGTACTCCCCAGGCGGGGCGCTTAATGCGTTAGCTACGACACAGAGGCCGTGGAAGACCCCTACACCTAGCGCCCACCGTTTACGGCCTGGCCTACCCGGGGATCTCATCCTTGCCTCCCTGGCCTT
+
GGGGGGGGGGGGGGGGGGGGGGGGGGGDGGGGGGGGGGGGGGGGGGGGGGGGGGGGGGGGGGGGGGGGGGGGGGGGGGGGGGGGGGGGGGGGGGGGGGGGGGGGGGGGGGGGGGGGFGFGGGGGGGGGGGGEDGGGGGGGGGEFF?FGFG?DFGGGGGGAFFFBEBFFFFFAFDEEGFFDFF(9>BF096:6<A4534414AABFFFF6>F??:6??023,342((3:GD)((.C<4?B96B;3?:1:?7?<(31(-41(()(((,-21((13-)6644))-(,))(-.)((,))
@M00689:251:000000000-CJTJ5:1:1101:19474:12275 2:N:0:8
CGACGGCCATGCATCACCTGTGCTCCTGTCCCTTGCGGGCACGCCCCATAACGGGCGGTGCAAGAGCATGTCAAAACCTGGTAAGGTTCTTCGCGTTGCACCGAATTAAGCCACACGCTCCGCCGCTTGTGCGGGCCCCCGTCAATTCCTCTGAGCTTTAGCCCTTCGGCCGTACTCCCCACGCGGTCTCCTTCACGCGTTAGCTGCGTTACCAAGTTAATTAAAACCCCACAACCACGATACCACGTGTAGGGCGCGGACTACACGGGTATCTATTCCAGGCTCGCCTCTTT
+
FFFEGFGGGGGGGCEFGGGGGG9FAGFG@<FA@C<C6C@CBC7+6@BB@D<FG>7>C7>:@A<?8F8F<?FF?5FGGGGG@FDCCC,CBEG=EGG++=+=,,8+86+779AD8=D+3@+A++5++4**4<F7>*>51:CC8*:/1+411++>+1C+:8C6+;)(,(6=;>(.(/((<(*9>(4-2,,,3))..-.<(.242:6)).2((--,)-.3-6)4)66<4.<?D7)42,92:<(31.(,,4<3(5()5:?9(((,44(()((,(,(,.))))..))(,(((((((.))
@M00689:251:000000000-CJTJ5:1:1101:24204:12369 2:N:0:8
CGACGGCCATGCAGCACCTCCACAGCAGTTCTTGCGAAAAGGGATATTTCTACCCCGGTCCACTGTGCTTCGAGCCCAGGTAAGGTTCTTCGCGTTGCGTCGAATTGAACCACGTGCTCCACCGCTTGTGCGGGCCCCCGTCAATTCCTTTGAGTTTCAGCCTTGCGACCGTACTCCCCAGGCGGGATGCTTATCGCGTTAGCTTCGGCACAGCCGGATTGGGTACCGGCCCAACCAAGCATCCATGCTTTAGGGCTAGGACTAACAGGGTATCTAATCCTTGCTGCC
+
GGFGGGGGGGGGGGGGGGGGGGGGGGGGGFGGGGGGGGGGGGGGGGGGGGGGGGGGGGGGGGGGGGGGGGGGGGGGGGGGGGGGGGGGGGGGGGGGGGGGGGEGFGGGGGGGGGGGGGGGGGGGGGGGG8FGGGGGGGGGDGEDF>FGFGGGEGGGGGGFFFFE44>>@9=@FFFFF@GFFD<BFF69?82<A44?00-26BFB2)24;1(314?>F7:1(4229)-357)((,C?<6042*),44)(..664:<BB(.8,3(().))461,).):<4AF2)-()..(
@M00689:251:000000000-CJTJ5:1:1101:27996:12381 2:N:0:8
CGACGGCCATGCATCACCTGTACACCAACCACAAGGGAAACTACATCTCTGCAGCGATCTGGTGTATGTCAAGCCCAGGTAAGGTTCTTCGCGTTGCATCGAATTAATCCACATGCTCCGCCGCTTGTGCGGGCCCCCGTCAATTCCTTTGAGTTTTAGCCTTGCGGCCGTACCTCCCAGGCCGGGCGCCTACTGCGTTAGCTACGGCCCCGAGGCCGTGGAACACCCCCACACCCACGCCCCCCCGTTTACGGCCTGGACCACCACGGTCTTCAACCCTGTCCTCTTTTTCT
+
GGGGGCFGGGGGGGFGGGGGGFGFGGGGGGGGGGGGGGGGGGFGG<E<E<F<FFFGEGG8<FEFGFFCF96FEFGGCEFGCFFGFF9,C4=F>FG7C=D,+9E8DFGFFDGG@DBFDEGECED>4A6D@F=CEGGGGGCEGDG9F7FFCGCA:=DFG,7+;4>8=9@2A9>))(*0C@<?F==@F>6,6(/,())/3463(--6)1-,--31(-,(801(1(5((.8>G))4(3C0434(-8(369>1<0(-((((-(-38((4::(401-1))-6)(,(,)))).))-)5,)
@M00689:251:000000000-CJTJ5:1:1101:9986:12463 2:N:0:8
CGACGGCCATGCAGCACCTGCACACCAACCACGAGGGAACAGCCATCTCTGACTGCGTCTGGTGCATGTCAAACCCAGGTAAGGTTCTTCGCGTTGCATCGAATTAATCCACATGCTCCGCCGCTTGTGCGGGCCCCCGTCAATTCCTTTGAGTTTCAGCCCTGCGACCGTACTCCCCAGGCGGATTGCTTATCGCGTTAGCTGCGGCACGATCGGATTGGGTACCGATCACACCAAGCAATACTCGTTTAGGGCTAGGACTACCCGGGTATCTAATCCTGGCTGCC
+
GGGGGGGGGGGGGGGGGGGGGGGGGGGGGGGGGGGGGGGGGGGGGGGGGGGGGGGGGGGGGGGGGGGGGGGGGGGGGGGGGGGGFFGGGGGGGGGGGGGGGG8EGGGGGGGGGGGGGGGGGGGGEGGGGGGDEGGGGGDGGGECDFGGFGGAFGGGGCDFFE=9=2>A==>>>@=(A@6DF<(2:><DFFFFCE<?(47(4424:9B>(36(249?((-,3<?28)((9D)4-(9:(80(4*)).41.41(.867(43(,)4(4:1(40((,)).6:2..)(.8(((
@M00689:251:000000000-CJTJ5:1:1101:12727:12486 2:N:0:8
CGACAACCATGCAGCACCTGTACACCAACCACAAGGGAAACTACATCTCTGCAGCGATCTGGTGTATGTCAAGCCCAGGTAAGGTTCTTCGCGTTGCATCGAATTAATCCACATGCTCCGCCGCTTGTGCGGGCCCCCGTCAATTCCTTTGAGTTTTAGCCTTGCGGCCGTACTCCCCAGGCGGGGCGCTTAATGCGTTAGCTACGACACAGAGGCCGTGGAAGACCCCTACAACTACGCCCCACCGTTTACGGCATGGACTGCCGGGGTATCTAAACCTGGCTCCC
+
GGGGGGGGGGGGGGGGFGGGGGGGGGGGGGGGGGGGGGGGGGGGGGGGGGGGGGGGGGGGGGGGGGGGGGGGGGGGGGGGGGGGGGGGGGGGGGGGGGGGGGGGGGGGGDDGGGGGFGGGGGGGGGGGGGGGGGGGGGGGGGCFGFGFFGGGGGGFGGGFFFB5@=BFFF9@ABEBGFFDFF>@1>FFB>1?BF99924(-46>D<(73;0((3(,4(,(-4<1(8??G*).,)9)()(((0,1><0<BF:BB6B614,427((,((-4,()-)6)).44,21()((
@M00689:251:000000000-CJTJ5:1:1101:12738:12500 2:N:0:8
CGACAACCATGCAGCACCTGTACACCAACCACAAGGGAAACTACATCTCTGCAGCGATCTGGTGTATGTCAAGCCCAGGTAAGGTTCTTCGCGTTGCATCGAATTAATCCACATGCTCCGCCGCTTGTGCGGGCCCCCGTCAATTCCTTTGAGTTTTAGCCTTGCGGCCGTACTCCCCAGGCGGGGCGCTTAATGCGTTAGCTACGACACAGAGGCCGTGGGAGACCCCTACCCCTAGCGCCCACCTGTTACGGCATGGACTACCCGGGCTCCTAATCCTTGCTTCCTTTCTT
+
GGGGGEGGGGGGGGGGGGGGGGFGGE6ECCFFGGGFD8;@F,FFCGAFDG<F9FFCFEF,F<@AAEEFF<FA9F,?@C<BF<FC@FECGC:F7C:+,5E,6>E@=FEEF9F=EFEG8===EGC>>CFF84C88E8C>EGGGD>F@9DFFGG7DFFGFE+9;A50:88>AB9)544)C94*/:@>@063(-:0<4:23?((-)4<<2:1(40(80(-:9(--(((-11<C/),(45(:(3(4)7:??:(..).009(7?7)))(4((,(((((,(.)))))))())).).-))-
@M00689:251:000000000-CJTJ5:1:1101:27424:12527 2:N:0:8
CGACAACCATGCATCACCTGTACACCAACCACAAGGGAAACTACATCTCTGCAGCGATCTGGTGTATGTCAAGCCCAGGTAAGGTTCTTCGCGTTGCATCGAATTAATCCACATGCCCCGCCGCTTGTGCGGGCCCCCGTCAATTCCTTTGAGTTTTAGCCTTGCGGCCGTACTCCCCAGGCGGGGCGCTTAACGCGTTAGCTACGACACAGAGGCCGTGGAAGACCCCCCACCCTAGCGCCCAACGTTTACGGCATGGACTCACAGGGTATCTAAACCCGGGTGCCTTGTCTC
+
GGGGDGGGGGGGGFGGGGGGGGGGAFGGFEFGGGGGGGGGG9EFF<FEFEEGFGGED8FGGGFGGF<FFGGGGGFGFGGB@FFGFGFGG9D=>CGGCFEC8=FEFGGFGGGGGEFF,4D=>EC==CED?,BEGEEGGGG+=CE9FFGGFFG@DFDFGCDF5?C:E=BAAB5@A=;@G=GGFF22>9>9;0?:<)40;9>::2)6)4((,(.878?6(---,(5?17?0*))-,(7113(,47(((((-2866221211:0,)().,4::(,))-6..((((((,((()))))))
@M00689:251:000000000-CJTJ5:1:1101:23922:12580 2:N:0:8
CGACGGCCATGCAGCACCTACACCCACAGATCCGGAGGTAGGCTGGGCGGCAAATGCATCTTAATGTCAATCAAGATAAGGCCCGGCCTGTGAAAGAAAACAAGCTGCAGCCTTGCTAGGACATGCTGGAGCTTAATTCACGCTCCTCTAAAATTTACGTGAAACATGACGCTGACCAGTGGCAACGGATCAGAAGTGATATATGGGGTATCTAATCCTGGCTGCT
+
GGGGGGGGGGGGGGGGGGGGGFFGGGGGGGGGGGGGGGGGGGGGGGGGGGGGGGGGGGGGGGGGGGGGGGGGGGGEGGFGCFGGGGGGGGGG9FGGGGGGFGGGGGGGGGGGGGF8DFDFGGGGFFGGGCFGGGGAEGGGGGGDGE6CFGGGGGGGGGGFFFCFECBEEEFFFFAFCEGFFFA2>@@BF2=BBEFFFFFFFFFF?3:161@FEEF?@FFEEFFDFE
@M00689:251:000000000-CJTJ5:1:1101:13993:12588 2:N:0:8
CGACGGCCATGCACCACCTGTACACCAACCACAAGGGAAACTACATCTCTGCAGCGATCTGGTGTATGTCAAGCCCAGGTAAGGTTCTTCGCGTTGCATCGAATTAATCCACATGCTCCGCCGCTTGTGCGGGCCCCCGTCAATTCCTTTGAGTTTTAGCCTTGCGGCCGTCCTCCCCAGGCGGGGCGCTTAATTCGTTAGCTACGACCCAGAGGCCGTGGAAGCCCCCGACCCCTACCGCCCACCGTTTACCGCATTGACCACCAGGGATTCTCATCCCGGCTTCGCTGTTCTT
+
GGFEGGGGEGFFEFEGFGGGGGGFGGGGGGGGGGGFGGGGGGGGGGGGGGGGGGGGGGGGGGGGFGGFGGGGGGFGGGGGGGGGGGFGGGFGGGECGFGGEDECFGGGGGGGGGFGDEGCEGGGGGGGCFEEGGGECEGED9AC7CGDFG7E6FF797?FFFF5=AAAA=4)6267E=4C5961;0(39;B(64))-,.(-426<((2(-(4<1(4:9;07().((-19).-(7D(3(,-7>((4:1(-.(6),4(((.))))(3(,,((,.))-)-).,(,(((4((((())))
@M00689:251:000000000-CJTJ5:1:1101:26161:12606 2:N:0:8
CGACGACCATGCAACACCTGTACACCAACCACAAGGGAAACTACATCTCTGCAGCGATCTGGTGTATGTCAAGCCCAGGTAAGGTTCTTCGCGTTGCATCGAATTAATCCACATGCTCCGCCGCTTGTGCGGGCCCCCGTCAATTCCTTTGAGTTTTAGCCTTGCGGCCGTACTCCCCAGGCGGGGCGCTTAATGCGTTAGCTACGACACAGCGGCCGTGGAAGCCCCCTACCCCTAGCGCCCACCGTTTACGGCCTGGACTACCAGGGTATCCAATCCTGGACGCTCTGTTC
+
GGGGGGGGGGGGGGGGGGGGGGGGGGGGGGGGGGGGGGGGGGGGGGGGGGGGGGGGGGGGGGGGGGGGGGGGGGGGGGGGGGGGGGGGGGG7BFGGGFFGGGGGGGGGGGGGGGGGFGGGGGGGGGGGGGGGGGGDGGGGGDGGGFGGFGGGGGGGGGGFFFFFFFFFFB9@DFFFGFGGFFFB9>0>FBF0<AAFF:??FBBA??6119::09;BFF;23?<?(4::DDFF08GF6076BF9(3<((4:0428((,(,(2)((,2,4(4:)-)-3270)),((-1((,-)))
@M00689:251:000000000-CJTJ5:1:1101:8140:12822 2:N:0:8
CGACAACCATGCAGCACCTGTACACCAACCACAAGGGAAACTACACCTCTGCAGCGATCTGGTGTATGTCAAGCCCAGGTAAGGTTCTTCGCGTTGCATCGAATTAATCCACATGCTCCTCCGCCTGTGCGGGCCCCCGTCAATTCCTTTGCGTTTTAGCCTTGCGTCCGTACTCCCCAGGCGGGGCGCTTAAGGCGTTAGCGTCGGCACAGACGCCGTGGAGTACCCCTCACCCGAGCCCCCACCGTTTCCTACATGTCCTCACATAGTTTATACACCGTGCTTCCTGTTCTTT
+
CFFGGCFGGGGGG9FEEFGGGAE,EEF8FEGGD,CC6;8FE<EFG8<<@@,@;6<6+,:B<,C,?CD,<@A<,<4DF<7@5668AFFF,CF,+@>+?,,98E,=E,A@<=?F88,@,EF=1D8E+4+42E6+++@8>8D1C+++?9D=992,+6@EGF++3@C):0)00:8)80=),:;*3<9(-0:3(43,)))(((((()((-(,301(1(((3(42(4((,(.52>*.(,.*((((((01(41(,-,.))))()).))-.-4)).).))).-).)(-..(()))-))-.)))
@M00689:251:000000000-CJTJ5:1:1101:16257:12840 2:N:0:8
CGACAACCATGCAGCACCTGTGCCGCCGTCCCTTGCGGGTACGCCCCATAACGGGCGGTGCGACGGCATGTCAAAGCCTGGTAAGGTTCTTCGCGTTGCATCGAATTAAACCACACGCCCCGCTGCTTGTGCGGGTCCCCGTCAATTCCTTTGAGTTTTAATCTTGCGACCGTACTCCCCAGGCGGCATATTTAACGCGTTAGCTCCGACACAGACAGAATTAACCGCCCACACCCAATATGCAGCGTTTGCGGCGTGAACACCCAGGGTTTCTAATCCTGGCTCCTCTGTTT
+
GGGGGGGGGGGGGGGGGGGGGCEFFGGGGGGGGG8EGGD@FGGG@@@FGGGGGGGGGGGEGGEGGCGGEFFGGGGGGGFFEFFEGGFGFGFEFGGGGGGGCGDGGGGGGGGG@DFEGG+@C9CDD>7CC@:9CECCEFFFD<*/87;FCGG?@5;CFGGFA+7<C))7(6902:?1EBG*)41<>;760.<A<BD<?3093,244<82-131832<:31,)).).)-4)))-(49(4(().*:2)5(-4-()-(20(2(-6),418<?F?(().)-)--6)((()(((.5).)
@M00689:251:000000000-CJTJ5:1:1101:14761:12910 2:N:0:8
CGACGGCCATGCAACACCTGTACACCAACCACAAGGGAAACTACATCTCTGCAACGATCTGGCGTATGTCAAGCCCAGGTAAGGTTCTTCGCGTTGCATCGAATTAATCCACATGCTCCGCCGCTTGTGCGGGCCCCCGTCAATTCCTTTGAGTTTTAGCCTTGCGGCCGTACTCCCCAGGCGGGGCGCTTAATGCGTTAGCTACGACACAGAGGCCGTTGAAGACCCCTACCCCTACCGCCCACCGTTTCCGGCCTGGCCTCCCCGGGTTTCTAATCCCGGCCACCCTGTCC
+
FGFGEFGGEFFG@FFFEGGGFGGGGGGGGGGGGGFAFCFGGGFGGFGFGGGGGGGGFGFGGGGGGDGG@9FFFGCFGGGGGFGGFGGGGGFGGGEE>FGF6EEGGGFDEGGGFFGFGCCEGEGGG6FGDF>EEECG>EGGGGGFGFGDF?@CCGF7FGGFFFEEFFF9A>B@FFCFGF**)83>9>;(-4:<2<AB>BFF3<)5)(374((,4808(31(-2).4<?BG*)1(4*(-(.(-.9:??61(3)5:(7(810.,),4(-41(((()).4).-)((((,((((..))
@M00689:251:000000000-CJTJ5:1:1101:17789:12912 2:N:0:8
CGACAGCCATGCAGCACCTGTACACCAACCACAAGGGAAACTACATCTCTGCAGCGATCTGGTGTATGTCAAGCCCAGGTAAGGTTCTTCGCGTTGCATCGAATTAATCCACATGCTCCGCCGCTTGTGCGGGCCCCCGTCAATTCCTTTGAGTTTTAGCCTTGCGGCCGTACTCCCCAGGCGGGGCGCTTAATGCGTTAGCTACGACACTAACTGTGTATCGCTAATGTCGAGTACCCATCGTTTCGGGCGGGGACTACCAGGGTATCTAATCCTGGCTGCTCGTTCTCTTATT
+
GGGGGGGGGGGGGGGGGGGGGGGGGGGGGGGGGGGGGGGGGGGGGGGGGGGGGGFGGGGGGGGGGGGGGGEGGGGGGGGGGGGGGGGGGGGGGGGGGGGGGGGGFGGFGGGGGGGGGGGGGD6ECEFGFGGGGGEGGGGEGGDGGFGGFGGGGEGCFGGFFFFE<=BFFFFF==EEFAFGFFFF6@@9;9:::A<ABBB??<445:1>31,::?4)59A2).,1(3(.001,,(>,)-.2:8(:?:,124;1(,,204:B:5><?((,-.6)).)6<((((())((((().).)-
@M00689:251:000000000-CJTJ5:1:1101:13935:12940 2:N:0:8
CGACGACCATGCATCACCTGCTTCATCGTTTCTTCGTAAAAATGAGGCAAGCTTTGTAAGAAGAGGGTTGTGATTTATTAGACCAGCTGATATAGCTGAAAAAAAAGAGAAGTAACTCATGTCAGGACTTGAGGTAGGGCTTGGGTATCTAATCCTGGCTGCT
+
GGGGGCGGGGGGGGGGGGGGGGGGGGGGGGGGGGGGGGGGGGGGGGGGGGGGGGGGFGGGGGGGGGGGFEGGFGFFGGGGGGGGGFGGGGG9;<FGGGGGGGGGGGGGGGGGGGGGDGGGFGGGGGGGGGGGGGFGGGGGGGGGGFGGFGGGGGFGGGGFFFF
@M00689:251:000000000-CJTJ5:1:1101:18180:12941 2:N:0:8
CGACGGCCATGCATCACCTGTCACCCTGTCCCGAAGGACTTCGCCCATCTCTGGGTTATGCAGGGGATGTCAAGTCTAGGTAAGGTTCTTCGCGTTGCTTCGAATTAAACCACATGCTCCGCTGCTTGTGCGGGCCCCCGTCAATTCCTTTGAGTTTTAACCTTGCGACCGTACTCCCCAGGCGGCATATTTAACGCGTTAGCTCCGGCACGGATCAAATGAATGACCCACCCCAAATATTCATCGTTTAGGGCGTGGACTCCCCGGGTATCCAATCCTGGGTGCCATGGACATT
+
GE@FFEGGGGGGGGGGGGGGGGGGGGGGGGGGGGGGGGGGGGGGGGGGGGGGFGGFEGCFGGGGGGGGGGGGGGGGAFGGGFGGGGGGGGGGGGGEGGGGGGGGGCFFGGGGGGGGGEFGGGGGGGGGGGGGGGGGGGDGGGDDGFGGFGGGGGEDFG>AFFEFEE>:545992280(?6)(/(66>>4))5.9>0((6>?8<>20:0419:;91(.3<<A)-6))8:C9)(-6D:?AF))/).65(.434:1(4,,((5),(((,49((,.-).)(())(,.-(().)3)).54
@M00689:251:000000000-CJTJ5:1:1101:10958:12953 2:N:0:8
CGACAACCATGCATCACCTGTACACCAACCACAAGGGAAACTACATCTCTGCAGCGATCTGGTGTATGTCAAGCCCAGGTAAGGTTCTTCGCGTTGCATCGAATTAATCCACATGCTCCGCCGCTTGTGCGGGCCCCCGTCAATTCCTTTGAGTTTTAGCCTTGCGGCCGTACTCCCCAGGCGGGGCGCTTAATGCGTTAGCTACGACCCAGAGGCCGTGGCAGCCCCCTACACCTAGCCCCCACCGTTTACGGCATGGACTACCAGGGTATCTACACCCGGATCCTCTTCTT
+
GFEFGGGGGGGGGGGGGGGGGGGGGGGGGGGGGGGGGGGGGGGGGGGGGGGGGGGGGGGGGGGGGGGGGGGGGGGGGGGGGGGGFGGGGGGGGGGGGGGGDFGGGGGGGFFGGGGGGGGGGGGDEEGGFFEEGGGGGGGGGGGGGFFGFDCGFFFGGGGFFFB58AAA585->DF@GFGDFB>>6@FF91:?AF2:>BF?BFA4<B01(-(.(31:07BFF0.3((41C5>1:?F:07>((.4(7:><(8243?B0((().)(,,)53(((.--5-.(.(-((((..-.))))
@M00689:251:000000000-CJTJ5:1:1101:24319:13322 2:N:0:8
CGACGGCCATGCAGCACCTCCGCAGCAGTCTCTTGCGAGAAAGGGATGTTTCCACCCATATCCACTGCGCTTCGAGCCCAGGTAAGGTTCTTCGCGTTGCTTCGAATTAAACCACATGCTCCACCGCTTGTGCGGGCCCCCGTCAATTCCTTTGAGTTTTAATCTTGCGACCGTACTCCCCAGGCGGAGCGCTTAATGCGTTAGCTGCGCCACTTGCAGGACAACCTGCCACCGGCTAGCCCCCTTACTTTACGGCGTTGACTACCACGGTCTCTACTCCTGACTGCTCGTCTC
+
GDGGGGGGCFDFGGG8FGGGFGGGGGDFFF@FFEFGGCFCCFGCCGGGGGFFFGG,BFGGGCCFGA<FGGGGG77AEGGGGGGDFGGFGGGGGGG:>=?EDCFE8FGFGGGGGGGEC9?AFFGGGGG++=FCCCC88CCE77CC9BD98C@GGF,:+3+BFFFFCFCEF=4@2>225*?CA(,619(.((6;06?<2)-442-(644:7>:(1()))).(4330:?0:G46)4>)2(,(.,)-((.)()--)-(,(-((417445(4)3(,-3)6))-43<))().())(4(,(
@M00689:251:000000000-CJTJ5:1:1101:17923:13429 2:N:0:8
CGACGGCCATGCAGCACCTGTCACGCGCCCCGAAGGACCCCGCATCTCTGCGAGTTTTCACGTGATGTCAAACCCAGGTAAGGTTCTTCGCGTTGCATCGAATTAATCCGCATGCTCCGCCGCTTGTGCGGGCCCCCGTCAATTCCTTTGAGTTTTAGCCTTGCGGCCGTACTCCCCAGGCGGGGCGCTTAATGCGTTAGCTGCGGCACAGAGAACCGGAGAGGTCCCCCACCCCTAGCGCCCAACGTTTACCGCCGGGACTACCGGGGGATCCCAACCTGGCGGCCCTGTCA
+
GGGGGGGGGGGGGGGGGGGGGGGGGGGGGGGGGGGGGGGGGDFGGGGGGGGGGGGGGGGGGGGGGGGGGGGGGGGGGGGGGGGFGGGGGGGGGGGGGGGCFGGGGGGFGGGGGGGDGGGGGGGGGGG,<CEGGDGGGGDGGGGGGFGGFG>FFGGGGFGFFF95==@FFFD6@EFFE8CD>909>F>61:?F>9>>B?<FA2)52(-(712((.5?29041((()428F579(8DF<731;E6(-(4814:44(((((,,(.(5(((4((,((,(.21:(((((,,(((.)))
@M00689:251:000000000-CJTJ5:1:1101:27880:13586 2:N:0:8
CGACGGCCATGCATCACCTGGTCGCAACATATTCAGGAGGCAACCACCTAGAACTGGCCACAGGCAAATGTTAAAAAGAGTACGCCCTAAATCCTGCTCGTTCAGGGAGGCAGTTTGATTTACAGGGTATCTAATCCTGGCTGCT
+
GGFEFGGGGGGGGGGGGGGGGGGGGGGGGGGGGEFGGGGGDEGGGEFEGGEFGFGGG8FEGGGGGGGGGGEFFF9FGGGGGGFG>FGGGEFGAFGGGCE@CDDCAEFFGGE=@EDEFGGFGGGGGGGGFGGGGGGGFGGFG6@>6
@M00689:251:000000000-CJTJ5:1:1101:10467:13644 2:N:0:8
CGACAACCATGCAGCACCTGTACACCAACCACAAGGGAAACTACATCTCTGCAGCGATCTGGTGTATGTCAAGCCCAGGTAAGGTTCTTCGCGTTGCATCGAATTAATCCACATGCTCCGCCGCTTGTGCGGGCCCCCGTCAATTCCTTTGAGTTTTAGCCTTGCGGCCGTACTCCCCAGGCGGGGCGCTTAATGCGTTAGCTACGACCCAGAGGCCGTGGCAGACCCCTCCACCTAGCGCCCCCCGTTTCCGGCCTGGAACCACAGGGTGTCCAACCCTGGCTGCT
+
GGFGGGGGGGGGGGGGGGGGGGGGGGGGGGGGGGGGGGGGGGGGGGGGGGGGGGGGGGGGGGFGGGGGGGGGGGGGGGGGGGGGGGGGGGGGGGGGGGGGGGGGGGGGGGGGGGGGGGCEGGGGGGGGEEGGGGGEECDGGDGGGFGGFGGAFGGGF;?FFFE@EFABFFFFFDFFGAGDF@@>09FFFFFFAFFBB?B66A253136(46?6?4:?B>B1(443:3:7*.(28C:820(-711(-(-((,-3,1((,:(((-.804:03(()-66((-,(-.(,2)
@M00689:251:000000000-CJTJ5:1:1101:12913:13700 2:N:0:8
CGACGACCATGCATCACCTGCACACCAACCACAAGGGAACAGCCATCTCTGACTGCGTCTGGTGCATGTCAAACCCAGGTAAGGTTCTTCGCGTTGCATCGAATTAATCCACATGCTCCGCCGCTTGTGCGGGCCCCCGTCAATTCCTTTGAGTTTTAGCCTTGCGGCAGTACTCCCCAGGCGGGGCGCTTAAAGCGGTAGCTACGACACCGAGGCCGTGGAAGCCCCCTACACCTAGCGCCCAACGTTTACGGACGTGCTCAACCTGTGTTCCAAGACGGGCCGCTCTGGAG
+
C>8@@CFFCGFFEGGGFGGGGGFGGGGGCBFGGGGGEGGGGG8CCFGF<EGFFGGGGGGGGGGGGGGGCFGGGGCBFGGFGFFGEFGFEFGGGEGEGGGFGEFF7FFEFFEFF?F=,9+@EGGGCEFECGGGEE6BGGG:@?EGFAFFFGGCCFA7CFGFAF6=58@A)576AEEFGFFGAB>((.0(-4264).4((-4(4<))-19,(((43(,-(--38<:(.3(1)762:01.,(,,<0((,412.2),4((-(-(()).,,(...-.5--6),.((-(((--(()42(
@M00689:251:000000000-CJTJ5:1:1101:12915:13719 2:N:0:8
CGACGACCATGCATCACCTGCACACCAACCACAAGGGAACAGCCATCTCTGACTGCGTCTGGTGCATGTCAAACCCAGGTAAGGTTCTTCGCGTTGCATCGAATTAATCCACATGCTCCGCCGCTTGTGCGGGCCCCCGTCAATTCCTTTGAGTTTTAGCCTTGCGGCCGTACTCCCCAGGCGGGGCGCTTAATGCGTTAGCTACGACACAGAGGCCGTGGAAGACCCCTACCCCTAGCGCCCCCCGTTTCCGGCATGGACCACCAGGGTGTCTCATCCCGGCTGCCCTTTCT
+
GGGGGGGGGGGGGGGFGGGGGGGGGGGGGGGGGGGGGFGGGGGGGGGEGGGFGGGGGGGGGGGGGGGGGGGFFGGGGGGGGGGGGGGGGGGGGGGGGC;FGGFGGGGGGGGGFFCE;FGEGGGG=EGGFFEEGGGGGGGEGC9EGFGGFGC,DFCGFCGFFFEEFFFAABF5@BEEGFGDFF>B>B>B>9::A>))46<1<A2<),4949<(47?0<9>(3:?1??:BC*7:(4<382,495719>>(.()666,(-3,))((-8(406(,,4))6).-(((-(((,((,)))
@M00689:251:000000000-CJTJ5:1:1101:4970:13744 2:N:0:8
CGACAGCCATGCAGCACCTGTACACCAACCACAAGGGAAACTACATCCCTGCAGCGACCTGGTGTATGTCAAGCCCACGTAAGGTTCTTCGCGTTCCATCCAATTAATCCACATGCTCCTCCGCTTGTGTGGGCCCCCGTCAATTCCTTCGATTTTTAGCCTTGCTGCCTTCCGCCCCAGCCGGGGCGCATACTGCTTTGACTCCGTCACACAGGCTGTGACAGGCCCCTACCCCAACCGCTCCCATTGTGATCCAGTCACACAGATTCTACGTAATCTTGTGCGCGTTTTCT
+
FGGGEDGGGGGGG,CCEGG8FFGGGGFGEFCGE@86B<@F8,;F<F9@EF8FF,B+6+6+,,:4AEFFC@@B,B@F@,+,:C,,:AE9F,9,@:+,,,9@,,,,CF;F,9=8,9,@4==1,@=C+6A@2,,++@++@C+===+3???DE+++,,+,6,0+*0*)5**1)0**)858C)*3*11)0)-82(/6/)))))/)9)9)((((/()/((((((/4))-)((,4C*).,3<(-(,(()-40())-)))-).).)))))(((,)))))),()((-))))))-(((,(())
@M00689:251:000000000-CJTJ5:1:1101:16814:13745 2:N:0:8
CGACAACCATGCATCACCTGTACACCAACCACAAGGGAAACTACATCTCTGCAGCGATCTGGTGTATGTCAAGCCCAGGTAAGGTTCTTCGCGTTGCATCGAATTAATCCACATGCTCCGCCGCTTGTGCGGGCCCCCGTCAATTCCTTTGAGTTTTAGCCTTGCGGCCGTACTCCCCAGGCGGGGCGCTTAATGCGTTAGCTACGACACAGAGGCCGTGGAAAGCCCCTACACCTAGCGCCCACCGTTTTAGGCAGGGACCACCACGGCTTCTAAACCCTGTCCCTCCTGTC
+
GGFGGEGGGGGGGGFFGGGGGGGFGGGGGGGGFFGGGGGGGGGGGDGAFFGGGGFGGGGGGGGGGGGGFGFGFGGGGGGGGGGGFFFGGFFFECCEGFDAEG@@FFFFDGGFGFFGCFG>CEGGEGGGGGGDEG+6@CC+=CCDFFFC+==:CEFGDBFF5?*0==5=AF4):=ABGFGCFF>B6;0((4<<<6<AB(,(-:6<<?:99;(.5346<>>B04<)((.(5154(,0((,((-),8??0(-(()().)(-0((((-(,(-3(((,)))..(((.)))))((()))
@M00689:251:000000000-CJTJ5:1:1101:4954:13757 2:N:0:8
CGACAGCCATGCAGCACCTGTACACCAACCACAAGGGAAACTACATCCCTGCAGCGATCTGGTGTATGTCAAGCCCAGGTAAGGTTCTTCGCGTTGCATCGAATTAATCCACATGCTCCGCCGCTTGTGCGGGCCCCCGTCAATTCCTTTGAGTTTTAGCCTTGCGGCCGTACTCCCCAGGCGGGGCGCTTAATGCGTTAGCTACGACACAGAGGCCGTGGACGACCACTCCACCTCGCGCCCACCGTTTACGGCCTGGCCTCCCAGGGTATCTAATCCTGGCGCCCCTTTCT
+
GGGGGGGGGGGGGGGGGGGGGGGGGGGGGGGGGGGGGGGGGGFGGGGCGGGGGGGGGFDGGGGGGGGGGGFEGGGGGGGGGGGGGGGGGGGGGGGGGGAA>FFGGGGGGGCFDFFGGGFGGGGGDGFFGGGGGGEEGCD@DC6=DFGGFFGFGCCAFGFFFFF@EBF==AAA=BF@G=95899=@>>BF9?::4<AFF0014<A?026047,(53:?6902:(4(,((10.().94(49>>)4((43:67(-20(,0(((()(.4(51042294))))))-((((,((((5))
@M00689:251:000000000-CJTJ5:1:1101:16811:13765 2:N:0:8
CGACAACCATGCATCACCTGTACACCAACCACAAGGGAAACTACATCTCTGCAGCGATCTGGTGTATGTCAAGCCCAGGTAAGGTTCTTCGCGTTGCATCGAATTAATCCACATGCTCCGCCGCTTGTGCGGGCCCCCGTCAATTCCTTTGAGTTTTAGCCTTGCGGCCGTACTCCCCAGGCGGGGCGCTTAATGCGTTAGCTACGACACAGAGGCCGTGGAAGACCCCTACACCTAGCGCCCACCGTTTACGCCGTGGCCTACCCGGGTCTCTACTCCTGGCTCCCCTTGGT
+
GGGGGGGGGGGGGGGFGGGGGGGGGGGGGGGGGGGGGGGGGGGGGGGGGGGGGGGGGGGGGGGGGGGGGGGGGGGGGGGGGGGGGGGGGGGGGGGDGGGGGG?GGGGGGGGGGGGGGGDEGGGGGGGGGFGCEGGGGGGGGDGGGFGGFGFFFGGGGFFFFF<):):=58ADFFCFGFGGFFB@F;@09>??A<)621<?6<<9?1?;(4?:47:(8(,19()32:?FG5>?03<(.)(,-<>:?:4(,,8A:(((-2>(,).4(,291(-.)).)-)5<B((,)-(,(.(()
@M00689:251:000000000-CJTJ5:1:1101:11061:13781 2:N:0:8
CGACGGCCATGCAGCACCTGTGTGGTAGCCAGCCGAACTGAAGAGCCCGGTCTCCCGGACCCATACTACCCATGTCAAGGGCTGGTAAGGTTCTGCGCGTTGCGTCGAATTAAACCACATGCTCCACCGCTTGTGCGGTCCCACGTCCATTCCTTTGAGTTTTAACCTTGCGGCCGTACTCACCAGGCGGGAGGCTTATCGCCTTAGCTTCGACACCGAAGGCCAAGCCCCCCAACCACTAACATCCGACGGTTAACCGTGGGATGACCGGGAGTTCATAACCTGGGTACCTTGT
+
G>:B@F7@FGCGFGGCF8FDFFFGGEFGGFFGG<@FC@EFFFFGGF,C@FGEGECGCE@B:@FGGGFFGACGGGGFFCA<=4E@E,ECFGGGFFFFD@EGBE8888FFFCFGGGG8DFGG8?=D8=@,16+==6@,;C+@DG,=70<9>+;,@3AFFADAA8<4>E*>=EFFFB=@C(5*:)61),3;::(((-881><)-4((4))9<)63203(,43((((,.(427C>(-35(,(-(()()).(((,(-2(,6)),(.(-(((.2(((-(((,4)).-(()(,((-)))))-
@M00689:251:000000000-CJTJ5:1:1101:11064:13798 2:N:0:8
CGACGGCCATGCAGCACCTGTGTGGTAGCCAGCCGAACTGAAGAGCCCGGTCTCCCGGACCCATACTACCCATGTCAAGGGCTGGTAAGGTTCTGCGCGTTGCGTCGAATTAAACCACATGCTCCACCGCTTGTGCGGGCCCCCGTCAATTCCTTTGAGTTTTAACCTTGCGGCCGTACTCCCCAGGCGGGATGCTTATCGCGTTAGCTACGACACCGAAGGGCAAGCCCCCCAACGTCTCGCATCCACCGTTTACAACTTGGCACCACAGGGTATCTCATCCTGGCAGCCGTG
+
GGFFGGGGGGGGGGGGFGGGGGGGGGGGGGGGGGGGGGGGGGGGGGGGGGGGGGGGGGGGGGGGGGGGGGGGGGGGGGGGGGGGGGGGGGGGGGGGGGGGGDGGGGEG7EEGGGGGGGGGGGGGGFGGGGGGGG8EEEGGGGGGGFGGFGGGFGGF>DGBFFFF3@@EE:BBFB;9C085F;@D@DF?6642(47)69)6:B9321392))(4((4314766:?(418CGFFFF*1:6(,(02(((.,(((.3.49))))).80,,((-(,24:0)4))-.)).5?(.((((-(
@M00689:251:000000000-CJTJ5:1:1101:11816:13838 2:N:0:8
CGACGGCCATGCAACACCTGTACACCAACCACAAGGGAAACTACATCTCTGCAGCGATCTGGTGTATGTCAAGCCCAGGTAAGGTTCTTCGCGTTGCATCGAATTAATCCACATGCTCCGCCGCTTGTGCGGGCCCCCGTCAATTCCTTTGAGTTTTAGCCTTGCGGCCGTACTCCCCAGGCGGGGCGCTTACTGCGTTAGCTACGACACAGAGGCCGTGGAAGACCCCTACACCTAGCGCCCCCCTTTTACGGCCGGGACCACCAGGGTTTCCTATACTACGCTCCATGCTCTT
+
GB@EEFFEGGGGGGGGGGGGGGGGGGGGGGGGGGGGGGGGGGGGGGGGGGGGGGGDEGGGGGGGGGGGGGGFGGFGGGGFGFFGGGGGGGGGGGGGGGC8EEGGGGGDEGFGGGC=EGGG>EEGGEGGFGGGGGGGGEDGGGGGGFGGFGFGGCCGDGGFFFFC@5=B9AAAD>EEFFGGFD=9@FF09>B?)65<:2<??A<<?F?>(238??::199010)(((,4C<F<>B<?()4(37((((((..--(2-(((((((-4<?0??7(-)))6)).-))((-((())())))
@M00689:251:000000000-CJTJ5:1:1101:24493:13868 2:N:0:8
CGACGGCCATGCATCACCTGTACACCAACCACAAGGGAAACTACATCTCTGCAGCGATCTGGTGTATGTCAAGCCCAGGTAAGGTTCTTCGCGTTGCATCGAATTAATCCACATGCTCCGCCGCTTGTGCGGGCCCCCGTCAATTCCTTTGAGTTTTAGCCTTGCGGCCGTACTCCCCAGGCGGGGCGCTTAATGCGTTAGCTACGACACAGAGGCCGTGGAAGACCCCTACACCTAGCGCCCACCGTTTCCGGCATGGACTCCCAGGGTATCTCATCCTGGCTGCCCTTTCCC
+
GGGGGGGGGGGGGGGGGGGGGGGGGGGGGGGGGGGGGGGGGGGGGGGGGGGGGGGGGGGGGGGGGGGGGGGGGGGGGGGGGGGGGGGGGGGGGGGGGGGGGGGGGGGDGGGGGGGGGGGGGGGGGGGGGGGGGGGGGGGGGGGGGFGGFGGFGGGGGGFFFFF@EFABFBFFF>CEGFGGFFF>BBFFF9BFFAAAFB?BBFBA<16>06:<??BFF9>>2(48:<B?GF>?2?GFFBF(4B9(230,4?)601>16(20:)(324:6(4()-)))).6>2(((,3(((().6)
@M00689:251:000000000-CJTJ5:1:1101:21747:13887 2:N:0:8
CGACGGCCATGCAACACCTGTACACCAACCACAAGGGAAACTACATCTCTGCAGCGATCTGGTGTATGTCAAGCCCAGGTAAGGTTCTTCGCGTTGCATCGAATTAATCCACATGCTCCGCCGCTTGTGCGGGCCCCCGTCAATTCCTTTGAGTTTTAGCCTTGCGGCCGTACTCCCCAGGCGGGGCGCTTAATGCGTTAGCTACGACCCAGAGGCCGTGGCAGACCCCTACACCTAGCGCCCACCGTTTCCGGCATGCACTACCGGGGTTACCACACCTGGCTTGCCTTCTC
+
GEFGGGGGGGGGFGDFEGGGGGFGGGGGGGGGGGGGGGGGGGGGGGGGGGGG9FGGGGGGFGGGGGGGGGFGG?GGGGGGGGGGGGGGGGGGGGGGGCEGEGGGGGGGFGGGGGFGGGFGGGDEGGGGDE>EEGCEGGGGGDEC98FG?7=,@FGFGGCFFFB5=AF=BFFAF>;EG9CD:>=;B9>>>06?92)-9???06463((2(9<.8<:<?B0(4(,-(,8?C731(4C1(,2(()((486???:)4(4(2.).)-)(4((42((,)).).,,.((((((-(-),))
@M00689:251:000000000-CJTJ5:1:1101:6464:13890 2:N:0:8
CGACGGCCATGCAGCACCTGCGCAGAAGTCCCTTGCGGGAGGTTCTCGCTTTTACGAAAATCTCCTCTGCATGTCAAGCCCAGGTACGTCTCTCCGCGTCGCCTCGAATTAAACCACACGCCCCCCTGCTTGTGCGGGCCCTCGCCTACCCCTTTGTGTTTCACCTTTGACACCGTGCTCCCCAGGCGGGTGTCTTATCCTGTTCGCTTCCGCCACGCCGTACTCGGCCCCGGCCCCGCCAAGCCACAATCGGTTCCGCTCGACGCCACCAGGGGACTTGAGCTTCGCGGTTC
+
GE7FC@BFGFFCE,FCFGD8<77CF:FCGG<FFF<FE6::F@@8,:C67FC,,,C6,68+C,CFFG8,,5BCE<,,,,:,B,A@BC,44,A,,,9C++4+6+8>7++8?B,=;BFC+=8+1@@C+51+,4>C,,,@**<E93,/*:C*)*8**,5B22*2)1**))/)/))/.(3(*/2:9(((((/321,(()).6)))).6))46(-(),,4(((((-,((()-((*/0(-(/,((42()(((.(.(-.((33((,((,(((((,(-(((-((-(().)).)()(((((-(
@M00689:251:000000000-CJTJ5:1:1101:21505:13917 2:N:0:8
CGACAGCCATGCACCACCTGTACACCAACCACAAGGGAAACTACATCTCTGCAGCGATCTGGTGTGTGTCAAGCCCAGGTAAGGTTCTTCGCGTTGCATCGAATTAATCCACATGCTCCGCCGCTTGTGCGGGCCACCGTCAATTCCTTTGAGTTTTAGCCTTGCGGCCGTACTCCCCAGGCGGGGCGCTTAATGCGTTAGCTACGAACCAGAGGCCGTGGAAGACCCCTACAACTGGCGCCCACCGTTGCTGGCCTGGACTAACAGGGTATCCAATCACTGCTGCCGACTCA
+
FGCCGGGFGGGGGCFCFCFFEG<FGGGGGGGGGGGGGG@EFGGGG9FFGGGGGG8CEEDFCFEFFG8F@EGFFEFGGGGFGGGGCFGGGEC7>FFCCD,;CCB8,EFD@9FEFEFGDDGDECEGC6FGGFGGGGC++6=AD+==79=99C?F@AD9CDCFA5@0@AF==@AF=>E:EAGGFBBF01;BF>?:4):9641,34-483:1(34:B?B01(47;(4(((.4D<)45)9)(((-4)43:17.3(().((,)3(2323)(,..((())).4)(,()-.)),((((-()
@M00689:251:000000000-CJTJ5:1:1101:26982:13918 2:N:0:8
CGACAGCCATGCACCACCTGTACACCAACCACAAGGGAAACTACATCTCTGCAGCGATCTGGTGTATTTCAAGCCCAGGTAAGGTTCTTCCCGTTGCATTGAATTAATCCACATGCTCCGCCGCCTGTGCCGGCCCCCGTCAATTCCTTTTGGTTTTAGCCTTTCGGCCGTACTCCCCAGGCGGGGCCCTTAATGCCTTAGCCTCCACCCCGAGGCCGTGGACGCCCCCTCCACCTTGCTCCCCCCGTTTCCGCCCTGGCATTCCCAGTTTACTCACTCTTGCTGACCCTGAC
+
CF:FECGGGGGGC,CCDGFFGDFAGG8FFE@FCF@FCFDFF,,@@C<E@,;6,CF:@8<6<FEE=<C,9,,:55FF8@FFAE9A,9,5E;,9=FG,C<DD=EFEF;F,?F<=:>,9,4A8CC==+@?F8@,@+6>=EG+=+6+6D7DCFG+,6=DGG,+=D+:*:=ABF9@):)*8C@3**--/>@;073=3>33))1;<3<))/((.,-0,((-(((,((,(((-31C156(4<()),)6?:(7104:?)),,4(4(8?()).64.4()..).)).-6)))))))(.(,(((
@M00689:251:000000000-CJTJ5:1:1101:5574:13963 2:N:0:8
CGACGACCATGCAGCACCTGGGACTCCCACCCACTGGCCCTGCTCACGGCTCCAGGAGCTCCATGTAAACTCAGGGCTTGCACTGTATGTCTGGGTGATGTTGTGGGTATCTAATCCTGGCTGCT
+
GGFGGEGGGGGGGGGGGGGGGGFGGGGGGGGGGGGGGGGGGGGGGGGGGGGGGFGGGGGGFGGGGGAEFFDFGGCFGGGGGCGGGGFAFFGGGGGGGGGG=EGGDGGGGEFCF,@AFGGGGGGC8
@M00689:251:000000000-CJTJ5:1:1101:9155:13992 2:N:0:8
CGACAGCCATGCATCACCTGTACACCAACCACAAGGGAAACTACATCTCTGCAGCGATCTGGTGTATGTCAAGCCCAGGTAAGGTTCTTCGCGTTGCATCGAATTAATCCACATGCTCCGCCGCTTGTGCGGGCCCCCGTCAATTCCTTTGAGTTCTAGCCTTGCGGCCGTACTCCCCAGGCGGGGCGCTTAATGCGTTAGCTACGACCCAGAGGCAGTGGAAGACCCCTACACCTAGCGCCGACCGTTGACGGAAGTGAGTACCAGGGAACCTCAACCTGGGCGCCAGGTGTAT
+
GGGGGGGGGGGGGGGGGGGGGGGGGGGGGGGGGGGGGGGGGGGGGGGGGGGGGGGGGGGGGGGGGGGGEGGGGG<FFGG<FGGG<FFGGGGGGG>FGGGGGG@EDFFFFGEFGFGGCEGGG>ECEGDFCCGGGGC>E6?ADGGGGFCFFFGFEDFFGFGFFFFEEAF=>BBD><CFCA49@D@@BFFF0206)).)4(-38>64<123-(.((.41(,((348:((40C35237D(()(,(7(4613:B(-366-2().6)-.44243(((((((.5(,,811(34((((.(.))
@M00689:251:000000000-CJTJ5:1:1101:24785:14158 2:N:0:8
CGACGACCATGCATCACCTGTACACTAACCACAAGGGAAACTACATCTCTGCAGCGATCTGGTGTATGTCAAGCCCAGGTAAGGTTCTTCGCGTTGCATCGAATTAATCCACATGCTCCGCCGCTTGTGCGGGCCCCCGTCAATTCCTTTGAGTTTTAGCCTTGCGGCCGTACTCCCCAGGCGGGGCACTTAATGCGTTAGCTACGACACAAAGGCCGGTGAAGCCCCCTACACCTACCCCCCACCGTTTCCGGCATGGCCCCCCAGGGTTTCTCATCCTGGCTGCCTTTCCC
+
GEFGEECFEFDFFGGGCGGGFGDEFGGGGGGG<FEE@E<FFGGGDAFFEGGGGFFCEFGGGCFGEGGGGGDGFGEFFFGFF<,BCFFGGGFDEGEFFGDF6@FGGFA,CFGGGGE8,,=8ECCE8AGGCFDGGGECCGGEGDC@FFGFCGD,@CFACCGFAFE:CBAFB@9AAB:;ED4*6>9>@(1(41?<)44206?86:<<D619,40((.(.4(((46)-,4:?G758?BG(2,3((89091(4:?26(49((2(((((-1,4::((()))..66>)((((,,))))).
@M00689:251:000000000-CJTJ5:1:1101:15558:14202 2:N:0:8
CGACAGCCATGCAACACCTGTACACCAACCACAAGGGAAACTACATCTCTGCAGCGATCTGGTGTATGTCAAGCCCTGGTAAGGTTCTTCGCGTTGCATCGAATTAATCCACATGCTCCGCCGCTTGTGCGGGCCCCCGTCAATTCCTTTGAGTTTTAGCCTTGCGGCCGTACTCCCCAGGCGGGGCGCTTAATGCGTTAGCTACGACACAGAGGCCGTGGAAGACCCCTCCCCCTAGCGCCCACCGTTTACGGCAGGGCACACCGGGGTATCCAATCCTGGGTGAC
+
GGGGGGGGGGGGGGGGGGGGGGGGGGGGGGGGGGGGGGGGGGGGGCGGGGGGGGGGGGGGGGGGGGGGGGGGGGFG<FFGGGGGGGGGGGGGGGGGGGGGGGGGGGGGGAFGGGGGGGGGGGGGGGGFGGGGGGGGGDGEGGGGGFGGFGGGGGGGGGGFFFC=E=AA>B@ADFFFGFGGFF@FF9@BFB:B5<><(-3:?<)6<<199>F?((4:<>1-4<8:((4:D57((,971,8>>>>14:>??:(),319((380(,:(((-(4().).))(.))((,(-.
@M00689:251:000000000-CJTJ5:1:1101:22903:14221 2:N:0:8
CGACAGCCATGCATCACCTGTCTTCCTGCTGTATTGCTACAGAAGCCCTATCTCTAGGGTTGTCAGGAGATGTCAAATCCAGGTAAGGTTCTTCGCGTTGCTTCGAATTAAACCACATGATCCACCGCTTGTGCGGGCCCCCGTCAATTCCTTTGAGTTTTAGTCTTGCGACCGTACTTCCCAGGCGGGGTACTTAGTGCGTTAGCTCCGGTTCGGCGGGGGTCAAGCCCCACCCACCCTAGTACCCATCGTTTACAGCTTGGACTACCTCGGTATCTAATCTTGGCTCCACT
+
GGEGGFGGGGGGGGGGGGGGGGGGGGGGGGGGGGGGGGGGGGGGGGGGGCEGFGGGGGGGGGGGGDGGDGGGGGGGGGGGGGGGGGGFFGDFGGGGGGGGDGGGGCDGGGGGGGGGGGGGGGEDGGGGGGGGFGGGCEDGGGEGDD=FBDFGDEDAFGGFFFFFFFF5DAFABB9=EFGGFBF@DBABFFF6EEFFFE>?9?F01<EC;009><9690;(79,-,.5)99)(-:56(,38:).4:<2,::0(.4(6).2)-(()...(())40(((-4.<).).)4(()((.)
@M00689:251:000000000-CJTJ5:1:1101:7183:14313 2:N:0:8
CGACAACCATGCATCACCTGTACACCAACCACAAGGGAAACTACATCTCTGCAGCGATCTGGTGTATGTCAAGCCCAGGTAAGGTTCTTCGCGTTGCATCGAATTAATCCACATGCTCCGCCGCTTGTGCGGGCCCCCGTCAATTCCTTTGAGTTTTAGCCTTGCGGCCGTACTCCCCAGGCGGGGCGCTTACTGCGTTAGCTACGACACAGAGGCCGTGGACGACCCCTACACCTCGCCCCCCCCGTTTACGGCCTGACTCACCAGGGTATCTAATCCCTGGCTCCCTGTCCTT
+
GGGGGGGGGGGGGGGFFFGGGGGGGGFCGFGGGGGGGGFCFGAGG<FFGGGFFGGGEGGGGFGGEFGGGG9<EDFGFGGG9CEFGGGGGGGGGGGGGCFGC8FGGGGDFG9FFGDCEGFDGGDE@6DFDFEGGGGGGGCEDC+=C9FGFGFAEGGGGAF?FF@)0)1=5=@4>B=>CA**5=@2(66>B0460)6A0<?:?9)-48860;?(2,8:BBF((-(4(411**)44<<7(((((07141(,.((61(4-,((()).70).4(4,3))))).-)).((,)((,))))))
@M00689:251:000000000-CJTJ5:1:1101:15612:14316 2:N:0:8
CGACGACCATGCAACACCTGTACACCAACCACAAGGGAAACTACATCTCTGCAGCGATCTGGTGTATGTCAAGCCCAGGTAAGGTTCTTCGCGTTGCATCGAATTAATCCACATGCTCCGCCGCTTGTGCGGGCCCCCGTCAATTCCTTTGAGTTTTAGCCTTGCGGCCGTACTCCCCAGGCGGGGCGCTTAATGCGTTAGCTACGACACAGAGGCCGTGGCAGCCCCCTCCCCCTCACGCCCACCGTTTACGGCATTGACTACCACGGTACTCAATCCTGGGTTCC
+
GGFGGGGGGGFGGGFFGGGGGGGEGGGGGEFGFGGGG@FEGGFFFGG@FFFGGGGGGGGGGGGGGFGGGG9FCFGGGFFGGGGGGGGGGGGGEGGGEGGG6@FGGFGGGFGGF>9EFGGDGGGGGGGGFGGGCEGGGGGED7CDGFGGFF7,5=EFG9CFAFE)=8@BAF92>2CEFFF<>=56;9>0((4(64><046(-4247<09(,,,4(4?6(4(((.((.,-)))(((>;((,(.8((41-::0(641((().).-).()),(-(())).).,6)((4(3(
@M00689:251:000000000-CJTJ5:1:1101:19214:14462 2:N:0:8
CGACGGCCATGCAGCACCTGTGTCCGCGTTCCCGAAGGCACCCCTCTCTTTCAAGAGGATTCGCGGCATGTCAAGCCCTGGTAAGGTTCTTCGCTTTGCATCGAATTAAACCACATGCTCCACCGCTTGTGCGGGCCCCCGTCAATTCCTTTGAGTTTCATTCTTGCGAACGTACTCCCCAGGCGGGATACTTAACGCGTTAGCTACAGCACTGCACGGGTCGATACGCACCGCCCCTAGTTTCACTCTTTTACGGCTTGGACCCCTGGGGTTACTAACTCTGGCTGCTCTCG
+
GGFEFFGGGGGGGGFGGGGGGGGGGGGGGEFFGGGGDGGFG@FCGGGGGGGGGFAFGGEFFGGGGFGDGGGGGGGGGGGGGGGGGGFFFGGGGGGGGGFGGF@FGGGGGGGFGGGGCFDFGGGGGDGGGGGGCGGGGED6CDGDGFGGFC>FGGCFFGGFFFFFF=;:==BBFFB2=;?C/;<?6>107().:)646;9991(4)434)4(43(4)4:96(,44(.4(1*)(,()-4(((.*)..6)6))-6))40,((-3))(((((-(33((.6-.,-<<)2)(-(,.))(
@M00689:251:000000000-CJTJ5:1:1101:14705:14464 2:N:0:8
CGACGGCCATGCAGCACCTGTACACCAACCACAAGGGAAACTACATCTCTGCAGCGATCTGGTGTATGTCAAGCCCAGGTAAGGTTCTTCGCGTTGCATCGAATTAATCCACATGCTCCGCCGCTTGTGCGGGCCCCCGTCAATTCCTTTGAGTTTTAGCCTTGCGGCCGTACTCCCCAGGCGGGGCGCTTAAGGCGTTAGCTACGACACAGCGGCCGTGAAAGACCCCTCCACCTGGCGCCCACCGTTTACGGCATGGCCTACCAGGGTTGCTAATTCTGGCCGACCTGTCCGT
+
GGGGGGGGGGFGGGGEFGGGGGGGGGFDGGFFFAEDC@EDFGGGG<EFGGGGGFDCFDFDGGGGGGGEDFGGFFDGGFGFGCGGGG9FGGGGGGGGFGCF+99EGAFEFFFGGGGE=EGGEEGGGEGGGFEGGEBGE8CEGGGFG88C;CD;8DFFGGGFFA@@@=>=):A)8>F:C?G:?B@0660(166:))43><>??A9),((2-4(31((((29((().014:9/)-31<<((2((81-11321(()-40(-(1(.4<??F:2(.(,(.)4)).))))((,((,(.))(.
@M00689:251:000000000-CJTJ5:1:1101:12876:14514 2:N:0:8
CGACGGCCATGCAGCACCTGTGCAGGACCCTTACGGACACCGTATCTCTACGGCTTTTCCCTGCATGTCAAACCTTGGTAAGGTTCTTCGCGTTGCTTCGAATTAAGCAACATGCTCCGCCGCTTGTGCGGGCCCCCGTCAATTCCTTTGAGTTTCAGCCTTGCGACCGTACTCCCCAGGCGGATTGCTTATCGCGTTAGCTGCGGCACGATCGGATTGGGTACCGTGCACACCCAGCAAACACCGTTTAGGGGCCGGCCTTCCACGGTCTCTAACACGGGCCTCCCTGTCCTTT
+
GG@CFGGGGGGGGGFFGGGGGGGGGGGGGGGGGGGGGGGGGGGGGGGGGGGGGGGCFFFGGGGGGGGGGGGGGGGGGGGGGGGGGGGGGGGGGDFGGGGGGGGGCEGGGGGGGFG;AF8EGGG6CCF?FGGGGGGGGG6CD6<EGFGGFGFGGGG,+@FFFFFB@AABFFD@=6=BGFGDF2:90<8<EE?9EFF>FF0?A4).(,4(32((.7?0427??F)5)-((*/*-4(/8,1(((82(4(.320531((,,(,(()..))-9,(,-))-).((((-(((,,().))))-
@M00689:251:000000000-CJTJ5:1:1101:28501:14591 2:N:0:8
CGACGGCCATGCACCACCTGTACACCAACCACAAGGGAAACTACACCTCTGCAGCGATCTGGTGTATGTCAAGCCCAGGTAAGGTTCTTCGCGTTGCATCGAATTAATCCACATGCTCCGCCGCTTGTGCGGGCCCCCGTCAATTCCTTTGAGTTTTAGCCTTGCGGCCGTACTCCCCAGGCGGGGCGCTTAATGCGTTAGCTACGACACAGAGGCCGTGGAAGCCCCCTACACCTATCGCCCACCGTTTACGCCATGGACAACCAGGGATTCTAATCCCCGCGTCCCCGTCT
+
GECFGGEEGGGGFGFEEEGGGGGGGGGGGGGGGGGGGGGGGGGGGGGGGGGGGGGGGGGGFGGGGGGFFGFGGGGGGGGGGGGGGGGGGGGGGGFGGGGGGGFGGGGGGGGGGGGGAEFEEEGGGGGFCGGDGEGGGGGEGGGGGFGGFGGGCEFDFEFFFFF@EF=2>49@DDFFGFGGF2-((49>BFFF<AFABB8?FF<4<16>9BB0242?:64(6<B:08:335)24:D72)5((03((4(4:BBF:(-1-4().)(.2-,,,(.()).)6>A)(32(-((,(((((
@M00689:251:000000000-CJTJ5:1:1101:14762:14617 2:N:0:8
CGACAACCATGCAGCACCTGTCTCACGGTTCCCGAAGGCACATTCTCATCTCTGAAAACTTCCGTGGATGTCAAGACCAGGTAAGGTTCTTCGCGTTGCATCGAATTAAACCACATGCTCCACCGCTTGTGCGGGCCCCCGTCAATTCATTTGAGTTTTAACCTTGCGGCCGTACTCCCCAGGCGGTCGACTTAACGCGTTAGCTCCGGAAGCCACGCCTAAAGGGCACAACCTCCAAGTCCACATGGTTTCCGGCGTGGCCACCCAGGGTATCTAAACCTTGCCTTCTCGTC
+
GGGGGGGGGGGGGGGGGGGGGGGGGGGGGGGGGGGGGGGGGGGGGGGGGGAGGGGGGGGGGGGGGGGGGGGGGGGGGGGGGGGGGGGGGGGGFEGGGGGGGGDGGFGGGGGGFGDGGGGGGGGCCGGGGG8A8EGGGGDEGDGDCCGGFGGGGGGGFFGFFFFFFCEFA9===92),:C?6>BD=@255390;E)/4;;BFF@>7.;D7164411:99B(,5>2<?:(1*8??(9::?3<>*))(,)()6(..(-((((-(.(-(((.318().).6),(.).3(.).).,,(
@M00689:251:000000000-CJTJ5:1:1101:11173:14622 2:N:0:8
CGACAGCCATGCAACACCTGTACACCAACCACAAGGGAAACTACATCTCTGCAGCGATCTGGTGTATGTCAAGCCCAGGTAAGGTTCTTCGCGTTGCATCGAATTAATCCACATGCTCCGCCGCTTGTGCGGGCCCCCGTCAATTCCTTTGAGTTTTATCCTTGCGGCCGTACTCCCCAGGCGGGGCGCTTAATGCGTTAGCTACGCCACAGCGGCCGTGGACACCCCCTACACCTAGCCCCCCCCGTTTACGTCCTGGACTTCCCAGGTATCGACGCCTTGCTATCAT
+
GGFGCFGGGGGGGGGGGGGGGGGFGGGGGGGGFGFGGGGFGFGGGGGGGGGGGGFGGDFGCFFGGGGGGGGGGGFGGGG@EGGGGAEEGG?FGGGGGGGD8FGGGGGFFGGGGGDFCFFGGGGGGGFF?F6ED1BC>C8=CG89CFGGFC7DCGFFGG+1<F70=55>=8)7@BC2CDCC>95=@>9;>>FB<9))(((-2)).)-(,(33:((,-39>>B00)(-42D356::FB.)((,.4(-9((.,(.,.(((-..())).().33:4)((,((,(()()))..-
@M00689:251:000000000-CJTJ5:1:1101:19718:14623 2:N:0:8
CGACGACCATGCAGCACCTTGCTCCTTGTCCTTGCGGAACAGTTCATCTCTGAACCTGTCAAGGGCATTCTAGCCCAGGTAAGGTTCCTCGCGTATCATCGAATTAAACCACATGCTCCACCGCTTGTGCGGACCCCCGTCAATTCCTTTGAGTTTCACCCTTGCGGGCGTACTCCCCAGGTGGATTACTTATCGCTTTTGCTAAGACGCTGGCTGTCTATCGCCAACATCGAGTAATCATCGTTTACAGTTTGGCCTACCAGGGTCTTCAATCCTGGCTGCT
+
GGCEEEGGGFGGGGFGGGGGGGGGGGGGGGGGGGGGGCGGGGGGGGGGGGGGGGGGGGGGGGGGGGGGGGGGGGGGGGGGGGGGGGGGGGGGGGGGGGGGGGFGGGGGGGGGGGGGGGGGGGGGGGGGGGGGGGGGGGGGGGGGGFGGFGGGGGGGGGGFFFFDFFFFFFFFFFFFGFGGFEFF=BBEFEFFFEFF;DFFFF?FE@EF0;?<6?8;=@CC?EFF089<CF?::0C8946<942:<??D2)))).3)).(,3)366((,)))-44(4)(,(((,
@M00689:251:000000000-CJTJ5:1:1101:26380:14631 2:N:0:8
CGACGACCATGCATCACCTGTCACTCTGTCCCCCGAAGGGGAATGTCCTATCTCTAGGATTGTCAGAGGATGTCAAGACCTGGTAAGGTTCTTCGCGTTGCTCCGAATTAAACCACATGCTCCACCGCTTGTGCGGGTCCCCGTCAATTCCTTTGAGTTTTAGCCTTGCGGCCGTACTCCCCAGGCGGGGCACTTAATGCGTTAGCGTCGGCACGGAGGGAGTCGACCCCCCCCCAACCTAGTGCCCATCGTTTCCAGCGTGGGCCACCCGGGGCTCTAATCCTGGCTGCTCTTT
+
GGFEFEGGGGGGGGGGGGGGGGGGGGGGGGGGGGGGGGGGGGGGGGGGGGGGGGGGGGGGGGGGGGGGGGGGGGGFGGGGGGGGGGGGGGGGGGGGGGGGGGGGGGGGGGGGGGGGGGGGGGGGGGGGGGGGFFGGGGGGGGGGGFGGFGGGGGGGGGGFFFFFFFFFFFFFAFFFGFGGFFFFDB@FFF@@FFFF><AFFFF:1A9BB>BB>><F(407111:>66(9DDFF9)-:?B7:=:2:A0).4:::?)6<45(4:0(((-4:((4(((((,.))5)4)4(((()-)))
@M00689:251:000000000-CJTJ5:1:1101:8793:14661 2:N:0:8
CGACGGCCATGCATCACCTGTACACCAACCACAAGGGAAACTACAGCTCTGCAGCGATCTGGTGTATGTCAAGCCCAGGTAAGGTTCTTCGCGTTGCATCGAATTAAACCACATGATCCGCAGCTTGTGCGGGAACCCGTCAAGTCCTTTGAGTTTTAGCCTTGCGACCGTACTCCCCAGGAGGGCCGCTTAATGCGTGAGCTACCACACAGAGGCCGTGGACGAGCCCTACACGTCGCTCCCCACGGTCACGGCAGGGACACCCAGGGTATATACTCACGCCACGCCGGTTCT
+
FC+@@F@CFAFGFFD86CEF-C6@C<FFB,6CFGGG,;@ECAEGGAE8E9<,@,,@F,<@FF@B4E<EE,AEF9B=?FFFFGGGFCFGGFGGGFE:,A@D6@>EC=4,9,,+A8E4,,+@=+8?,@D@FF+@6++6+=060+=++4=FF+==D,<;=FC7*<>=@>)818))8:6),/9D4)))5(0(/((/)))1.6(6((./),)6(631;((//4(4(-.(((--/072((/((-(((0(-(-,(-(-5-14,-(--2((,(43((.(.6))-))).,(((((((-(-(()
@M00689:251:000000000-CJTJ5:1:1101:26471:14674 2:N:0:8
CGACAACCATGCAGCACCTGTACACCAACCACAAGGGAAACTACATCTCTGCAGCGATCTGGTGTATGTCAAGCTCAGGTAAGGTTCTTCGCGTTGCATCGAATTAATCCACATGCTCCGCCGCTTGTGCGGGCCCCCGTCAATTCCTTCGAGTTTTAGCCTCGCGGCCGTACTACCCAGGCGTGGCGCTTAATGCGTTAGCTACGATACAGAGGCTGCGGAAGACCCCTACTCCTAGCGCCCCCCGCTCACGCGCACGGCCACAAGGGTTTTTACTCCTTTTGGCTCCTGCCAT
+
F:+@+@C6,C,CF<E@F@F<FGCFDG@FCDGGG8<6C<@ECFFGG9CFBDFD6@6@+C<EE95BFE<A9,9,5C,AE@<CF99A<E?5CA=F=4>@F,,@,4=@BFF,A=FD?,=8;@21+=CE@4+9,@++6@+@EG++==@9+DD7D+0:@583?;C8CA58>A5:)799=9**07?46:>-26>0;((6C<<46:012))7<6((/())6((,(4((4(4112??3C5,).942-(,339(((((-(-6:((,((((-(-2,(((-4:1--,))).5))))(),.,()(,)-
@M00689:251:000000000-CJTJ5:1:1101:14575:14696 2:N:0:8
CGACAACCATGCATCACCTGTGTGGACGCCAGCCGAACTGAAGAGAAGCGTCTCTGCTTCCCATACGTCCCATGTCAAGGGCTGGTAAGGTTCTTCGCGTTGCTTCGAATTGAACCACATGCTCCACCGCTTGTGCGGGCCCCCGTCAATTCCTTTGAGTTTCAGCCTTTCGACCGTACTCCCCAGGCGGTTTGCTTATCGCGTTAGCTTCGGCACAGCCGGATTGGGTCCCGGCCACCCTAAGCATTCCTCGTTTTGGTCTAGGCCTCCCGTGGTATTCATCCCTGCTGACCT
+
G@CECGFFGGGGFGGGGGGGGGGGGGGGGGGGGFGGGGGFGGGFGGGGFGGGGGGGGGGGFGCFFGFGGECFGFFEEEF,:FFGEGAEFGGGCEGGGGEG>EGGGCF@4AD,;>8@DFDEFGFGG?=DEEE>?=,=++6CDDGGCEGG*<2@EGGGG9*B<B<AE5@CE8C>2AA5E=D*B5=((//9(((,6,9?<)/)6<(4,:2<><9(89,3(4:639>14<32>*.(3()-1<((()4(39))))))(-,(,.2(--5).(()((-((((-.)))-)64(.)(,)),,)
@M00689:251:000000000-CJTJ5:1:1101:17462:14698 2:N:0:8
CGACAGCCATGCATCACCTGTACACCAACCACAAGGGAAACTACATCTCTGCAGCGATCTGGTGTATGTCAAGCCCAGGTAAGGTTCTTCGCGTTGCATCGAATTAATCCACATGCTCCGCCGCTTGTGCGGGCCCCCGTCAATTCCTTTGAGTTTTAGCCTTGCGGCCGTACTCCCCAGGCGGGGCGCTTAATGCGTTAGCTACGACACAGAGGCCGTGGAAGACACCTACACCTAGCGCCCACCGTTTACGGCATGGACCAACAGGGTATCCAACCCTGGCCTCCCTGCTC
+
GFEGEGGGGFFFFGFFFGGGGGGGGGGGGGGGGGGGGGGGGGGGGGGGGGGGGGGGGGGGGGGGFGGGFGGGCGFGGGGGGGFGGGGGGGGGEFEEFGGGGGGGGGCCGGFGGGGG,=D+CEED>EGG8DEECEEGGGGCCDEFGFFGFG7ECFGF+3;8AFF5==ABFFFFFFCEG2C*9>=B>6;>;;B?526A(42:0<2622-9;;03>:8?FF9(-:34<1(23268:?F(2<:;6@7?FF6(2(4<4:BFB(3.)(((-331<(..6)-4((4:(-.(.(.(4)(()
@M00689:251:000000000-CJTJ5:1:1101:19025:14753 2:N:0:8
CGACGGCCATGCAACACCTGTACACCAACCACAAGGGAAACTACATCTCTGCAGCGATCTGGTGTATGTCAAGCCCAGGTAAGGTTCTTCGCGTTGCATCGAATTAATCCACATGCTCCGCCGCTTGTGCGGGCCCCCGTCAATTCCTTTGAGTTTTAGCCTTGCGGCCGTACTCCCCAGGCGGGGCGCTTAATGCGTTAGCTACGACACCAGGGCCGTGGAAGGCACCTACCACTAACGCCCCCCGTTTACGGCCTGGGATCCCAGGGTTACGAAACCCGTCTGACATTTCA
+
GGCEGGGGGGGGGGFFGGGGGGGGGGGGGGGGGGGGGGGGGGGGGCGGGGGGGGGGGGGGGGGGGGG9EFGGFGBFFDEGGGGGGGGGGGGGGGGGGGGGGGFGGGFFFGGGGGGGGGGGGGGGDEFFDGG6CEE>EGGEGGDGFFGGFFGGGGGFGEDFFA:@EFAB@9>A@=E=F@CCFFF06199;B?64<BBB?2((6.63013(((((((-1((49B<((4(4*0)(,)78((((,5(4(,4(4((--21(((,((.(48?3(-(,(.(((((((44(.(.).))-.)
@M00689:251:000000000-CJTJ5:1:1101:19036:14767 2:N:0:8
CGACGGCCATGCAACACCTGTACACCAACCACAAGGGAAACTACATCTCTGCAGCGATCTGGTGTATGTCAAGCCCAGGTAAGGTTCTTCGCGTTGCATCGAATTAATCCACATGCTCCGCCGCTTGTGCGGGCCCCCGTCAATTCCTTTGAGTTTTAGCCTTGCGGCCGTACTCCCCAGGCGGGGCGCTTAATTCGTTAGCTACGACACAGAGGCCGTGGAAGACCCCTACCCCTACCGCCCACCGTTTACGGCATGGCCTTACCGGGTTTCTCACCCGTACCTATCGTTCT
+
GDEE@FGGGFGGGEDEFGGFGGGGGGCFGGGGGFGDGFFFGGGGGFGGGGGGGGGGDFFGFFGGFGGFFGGCGGFGGGGGGAFCGGGGGG7FEGDDGGFGDGFGGGGGGG9EE@9FAFGGEGEEGGGGCFGG6CEEGGGEG69CFFGGFGD,:9@DFGCFFA@@CB=ABFF=@FF@F@C5>B6;B>>9B0:?A4).2>BBFD<AF6:6(34.5?:?BF>(4(.((4(4>*04(3<:(((-(04:??(34::>?(2(4::17))).(-((((()).)).,((((())))(..2(
@M00689:251:000000000-CJTJ5:1:1101:25708:14794 2:N:0:8
CGACGGCCATGCAGCACCTGTACACCAACCACAAGGGAAACTACATCTCTGCAGCGATCTGGTGTATGTCAAGCCCAGGTAAGGTTCTTCGCGTTGCATCGAATTAATCCACATGCTCCGCCGCTTGTGCGGGCCCCCGTCAATTCCTTTGAGTTTTAGCCTTGCGGCCGTACTCCCCAGGCGGGGCGCTTAATGCGTTAGCTACGACACAGAGGCCGTGGAAGACCCCTACACCTAGGGCCCACCGTTTACGGCCTGGACTCCCAGGGTTTCTAATCCTGGCTGCC
+
GGGGGGGGGGGGGGGGGGGGGGGGGGGGGGGGGGGGGGGGGGGGGFGGGGGGGGGGGGGGGGGGGGGGGGGGGGGGGGGGGGGGGGGGGGGGGGGGGGGGGGCGFGGGGGGGGGGGGGGGGGGGDGGGGGGGGGGGGGGGGGEGGFGGFGCFGGGGGGFFFFF@EFABFFFDFFEFGFGGFD9>@FF>B><0<A>FB?B?6A>DFF1;;B?037:6?9>>>:7112:?D5),4<<(,.((.546??9,8??A:2((,(-4:<(,44)3(,(-5<4))).)-4<:((,
@M00689:251:000000000-CJTJ5:1:1101:25724:14804 2:N:0:8
CGACGGCCATGCAGCACCTGTACACCAACCACAAGGGAAACTACATCTCTGCAGCGATCTGGTGTATGTCAAGCCCAGGTAAGGTTCTTCGCGTTGCATCGAATTAATCCACATGCTCCGCCGCTTGTGCGGGCCCCCGTCAATTCCTTTGAGTTTTAGCCTTGCGGCCGTACTCCCCAGGCGGGGCGCTTAATGCGTTAGCTACTACACAGAGGCCGTGGAAGACCCCTACACCTCGCGCCCACCGTTTCCGGCCTGGCCTACCCGGGTATCTAACCCTGGCTGCTCTTTCT
+
GGCEFGGGGGGGGGF8EFGGGGGGGGGGGGGGGGGGGGCGGGGGGFGGFGFGAGGGGGGGGGGGGGGGGGGGFGFGGGGGGFGGGGGGGGFGGGGGGFGFGGCFGGAFGGGGGGFFFGGEEEGGGGFEDGGGCEEGEEDEGDEGCFGGFGG7DEGGFCGFFFE@@AFAA=>29@C5FFGGF2>016>B9>F:>B<A>B?<BFAF?)-6>?76?F((,4701(),(.4:D<FFFBD:,39B>5><FFFBF>590(4(-(2(.)(.4:0((4(524A<)(..,(3((1)6).)))
@M00689:251:000000000-CJTJ5:1:1101:18898:14828 2:N:0:8
CGACGGCCATGCAGCACCTCCGCAGCAGCCTTTTAAGGGGCGCCGATGTTTCCACCGGATTCCACTGCGCTTCGAGCCCAGGCAAGGTTCTTCGCGTTGCGTCGAATTGAACCACATGCTCCACCGCTTGTGCGGGCCCCCGTCACTTCCTTTGAGTTTCAGCCTTGCGACCGTACTCCCCAGGCGGGATGCTTAACGCGTTAGCTGCGGCACAGCCGGATTGGGTCCCGGCCACACCAAGCATCCATGGTATAGGGCTCGGGCTACCCGGGGTCCGAACTCTGGGCTGCCTTGT
+
GGGGGGGGGGGGGGGGFGFGGGGGGGGGGGGGGGFGGGGGGGGGGGGGGGGGGGGGGGGGGGGGGFDGGGEEGGGCGGGGGG7FGCGFFGGGGGGGGGGGGGGGGGDCFGGGGGGGGGDAFGGGGGGGGGGCGGGGEEDGGGCGD4C+*:CFFGG5CBCF+868@E@F>(4;0?FFGFFGFFF<:3>;13,.6A2591(,73269).(7-3(42:B<9B2(4:0:0((*95996C0(44((74))())-()).)62343(47(3(4<.(--7(,(,--(-(64:)(.,(-(..))
@M00689:251:000000000-CJTJ5:1:1101:14774:14839 2:N:0:8
CGACGGCCATGCAGCACCTGTGTTCCCGTTCCCTTTCGGGCACAGCCGGATTTCTCCAGCCTCCAGGACATGTCAAGGGTAGGTAAGGTTTTTCGCGTTGCATCGAATTAATCCACATAATCCACCGCTTGTGCGGGTCCCCGTCAATTCCTTTGAGTTTTAGCCTTGCGGCCGTACTCCCCAGGCGGGGCGCTTAATGCGTTAGCTTCGGCACGGAATCCGTGGAAGGCCCCCACACCTCGCCCCCACAGTTTCCGGCGTGGCCTCCCCGGGTATCTAATACTGGACGCA
+
GGFGGGGGGGGGGGGGGGGGGGGGGGGGGGGGGGGGGGGGGGGGFGGGGGGGFFGGGGGGGGGGGGGGGGGGGGGCFGGGGGGGGGGGAFGGGDGGGGGGGGGGGFFGGGDEGGGGGCFFFGGFGGEEEGFF,@EDGEGGGGDCCEGGFGGGGGF:@F7=BF@E:CB5@A@A=47>55CCF23=BFF16>01(3(,64)64??02.6)4,83(421413,89(-3(,19*)316141:<F0)3(8>6;(-,)--)--1(((-((,)((4:090((,5))).).).)(((-(
@M00689:251:000000000-CJTJ5:1:1101:16473:14878 2:N:0:8
CGACAGCCATGCAACACCTGTACACCAACCACAAGGGAAACTACATCTCTGCAGCGATCTGGTGTATGTCAAGCCCAGGTAAGGTTCTTCGCGTTGCATCGAATTAATCAACATGCTCCGCCGCTTGTGCGGGCCCCCGTCAATTCCTTTGAGTTTTAGCCTTGCGGCCGTACTCCCCAGGCGGGGCGCTTAATGCGTTAGCTACGACAAAGAGGCCGTGGAAGACCACGACCACTAGCGCCCACAGTTTACGGCATGGCACACACGGGTATTTAATCCCGGCGTCTCTGTAT
+
GGFEFGGGGGGFGGGFCEDGGGGFFFFGEFGGGGGGGGGGGDFFGGGGGGFGGGGGDFGGFGGGGFGGGGGFGFEGFGGGGGGGGGGDCAEGGGGGGGG88EE@FFGCD,<EF8GEFGCCEGEGEGGF@FGEGGGC+@DEGGGG77B?;7+3@9EGDDDF*<9))):8:>)<=:*77:9*8:@=7@9;9(4<.)5)3:((4264)3(4-,.38B??:92;B:33((,,9*04((1((.(-3>>F0((5<-.),((--,1(().::0(3(-()-.)-)))),-(,,(((-).))
@M00689:251:000000000-CJTJ5:1:1101:16500:14945 2:N:0:8
CGACAGCCATGCAACACCTGTACACCAACCACAAGGGAAACTACATCTCTGCAGCGATCTGGTGTATGTCAAGCCCAGGTAAGGTTCTTCGCGTTGCATCGAATTAATCCACATGCTCCGCCGCTTGTGCGGGCCCCCGTCAATTCCTTTGAGTTTTAGCCTTGCGGCCGTACTCCCCAGGCGGGGCGCTTAATGCGTTAGCTACGACACAGAGGCCGTGGAAGACCCCTACACCTAGCGCCCCCCGTTTACGGCAGTGACCACCAGGGTCTTTAATCCTGGCTGCTCTTTCT
+
GGGGGGGGGGGGGGFFEGGGGGGGGGGGGDGGGGGEGGGGGGGGGDGFGGGGGGGGGGGGGFAFGGGGGGGGGGGGGGGGGGFGFGGGCAFGGEGGGFAGGGGFGEFGDGGGGFFFGGGGGGG>8EGGGGDEGG>EEGGCDGGGGFCD7EGCGEFGFFGF5FEF5A@ABBBFF2>BGAGGFFFB;BF;F6?F4)6<>?B?BA94)48>>>0:??231321(42:(.:B7*)42(C((.2(4@9(-9>???(5(69((.542).48(,40((().-)).4.).(4((,.)..))
@M00689:251:000000000-CJTJ5:1:1101:28174:14975 2:N:0:8
CGACGGCCATGCAACACCTCCGCAGCAGCCTTTTAAGGGGAAGGGATATTTCTATCCCGGTCCACTGTGCTTCGAGCCCAGGTAAGGTTCTTCGCGTTGCGTCGAATTGAACCACATGCTCCACCGCTTGTGCGGGCCCCCGTCAATTCCTTTGAGTTTCAGCCTTGCGACCGTACTCCCCAGGCTGGATGCTTATCGCGTTAGCTTCGGCACGGCCGGATTGAGTACCGGCCACACCCAGCATCCATAGTTTAGGGCTAGGACTACCAGGGTCTCTAATCCTGGCTGCTCTGC
+
GG@FEEGGGGGGGGGGGGGGGGGGGGCFFFFGFCGGCFGGGGGGGGGGGGGGGGGGGGG@FGGGGFGGGGGGGGFFGGFGGGGGGGGEAFFGGFGGGGGGGGGDGCGF<DFGFGGGGGGECFGGGGDCEFGGAE6CCEGCDDEGCAFFFC7ADF:ECGGFFFEFDEBE@285@FFFCCGCA@D0=(6;<<;;77?EEF<BF>FBFAFAF00261(2((((-(.82:4<:9)-34C<(41:BF0<?:72):9)4).8?0((,24:>20,)),(((,)).4)))).5((-1).)))
@M00689:251:000000000-CJTJ5:1:1101:25283:14985 2:N:0:8
CGACGGCCATGCAACACCTGTACACCAACCACAAGGGAAACTACATCTCTGCAGCGATCTGGTGTATGTCAAGCCCAGGTAAGGTTCTTCGCGTTGCATCGAATTAATCCACATGCTCCGCCGCTTGTGCGGGCCCCCGTCAATTCCTTTGAGTTTTAGCCTTGCGGCCGTACTCCCCAGGCGGGGCGCTTAATGCGTTAGCTACGACACAGAGGCCGTGGAAGACCCCTCCACCTAGCGCCCACCGTTTACGGCCTGGACTCCCAGGGTCTCTAATCCTGGCTGCCCTGTAC
+
GGGGGGGGGGGGGGGGGGGGGGGGGGGGGGGGGGGGGGGGGGGGGGGGGGGGGGGGGGGGGGGGGGGGGGGGGGGGGGGGGGGGFGGGGGGGDGGGGGGGGGGGGGGGGGGGGGFGDE?EGGGGDGGGGGGGGGGGGGGGGGCFGFGGFGFC8FGGGGGFFA@CE>AFBFFF@DEEGDGGFD@B(6>>F90:4>AF0:66:AAADF039>F08:?B?093967(.(,(1/)-(4D:(,.(,531:BB:02,6316((-(41)(5:8::1:(())-))4)-)(,(42(,,(..)
@M00689:251:000000000-CJTJ5:1:1101:10150:14992 2:N:0:8
CGACGACCATGCAGCACCTGTGTTCCGACCACAAGGGGGGCCACATCTCTGCAGCTTTCCGGTATATGTCAAACCCAGGTAAGGTTCTTCGCGTTGCATCGAATTAATCCACATGCTCCGCCGCTTGTGCGGGCCCCCGTCAATTCCTTTGAGTTTTAACCTTGCGGCCGTACTCCCCAGGCGGGGCGCTTAATGCGTTAGCTACGACACAGACGCCGTGGAAGCCCCATACACCTAGCGCGCACCGTTTACGGCGTGGGCTACCAGGGTAACTAAACCGTGCGCACCGTACA
+
G@:F@CCGGCE8CFFFFGCGFGGGGGGG>CEGGG<CFGEGGGGGGDG9AFGGEGGD99FDFCFGFFFFCFDEEF>FECDFFGFG,@FGGGF7B>CEGGGDEGGGGGGFG9DFAFG@7<C>EEGGCGGGGGECGGEECEGEDDEFGFGGF7798+9CFFF??F2406>609;??F>>539C503(4,(,((-3).4>>1:?:A<A21(239B1,(-1(,(4-8?2(322**).)4*(,)(,()-(40,447<4<B((426((,1::>04:,5022<),2(3(,(((((((((-(
@M00689:251:000000000-CJTJ5:1:1101:23689:15071 2:N:0:8
CGACGGCCATGCATCACCTGTACACCAACCACAAGGGAAACTACATCTCTGCAGCGATCTGGTGTATGTCAAGCCCAGGTAAGGTTCTTCGCGTTGCATCGAATTAACCCACATGCTCCGCCGCTTGTGCGGGCCCCCGTCAATTCCTTTGAGTTTTAGCCTTGCGGCCGTACTCCCCAGGCGGGGCGCTTAATGCGTTAGCTACGACACAGAGGCCGTGGAAGACCCCTACACCTAGCGCCCACCGTTTCCGGCATGGACTACCAGGGTATCTAATCCTGGCTGCC
+
GGEFGCGGGGGGGGGGGGGGGGGGGGGGGGGGGGGGGGGGGGGGGGGGGGGGGGGGGGGGGGGGGGGGGGGGGGGGGGGGGGGGGGGGGGGGGGGGGGGGGGGGGGGGGGGGGGGGGGGGGGGGGGGGCFEEECBEEGGGGDGGGFGGFGFFGGGGGGGFFFECFBBAFFFFFFF=GFFDFDF6;BFFFFF?<FFA9??:?A<9?F699B?:0:1?FB>69,,(48<:DC:6(4>?7??06D((3:>F?B0:2(9(4(,),),.47::?B:4).)).-:<)((,(-,
@M00689:251:000000000-CJTJ5:1:1101:17035:15074 2:N:0:8
CGACGGCCATGCAGCACCTGTACACCAACCACAAGGGAAACTACATCTCTGCAGCGATCTGGTGTATGTCAAGCCCAGGTAAGGTTCTTCGCGTTGCATCGAATTAATCCACATGCTCCGCCGCTTGTGCGGGCCCCCGTCAATTCCTTTGAGTTTTAGCCTTGCGGCCGTACTCCCCAGGCGGGGCGCTTAATGCGTTAGCTACGACCCAGAGGCCGTGGAAGACCCCTACACCTAGCGCCACCCGTTTACCGCACGGCCTCCCAGGGTTTCTAATCCTGGCCTCCCTTTCT
+
GGFGFEGGGGGGGGGGGGGGGGGGGGGGGGGGGGGGGGGGGGGGGGGGGGGGGGGGGGGGGGGGGGGGGGGGDGGGGGGGGGGGGGGGGGFGGGGGG?FGGGGGGGGFGGGGGG?C4DGGGGEGGGGGGGGCEGGGGGGGGDECCFGGFGFFGGGGGGCFFFF)=A9AB95=@BFFGFGGFD=;>BFF>FFF249<714(4>2).0:>112::6(8<9;B><<?(4<:D554:BG74426>>((3<9<3(())-4((-1(4((,8,,3(.1(.))))-6))((,)4(2())))
@M00689:251:000000000-CJTJ5:1:1101:9646:15151 2:N:0:8
CGACGGCCATGCAGCACCTGTGTCCAAGTTCTCTTTCGAGCACTCTCACATCTCTGCAAGATTCTTGGCATGTCAAGGGTAGGTAAGGTTTTTCGCGTTGCATCGAATTAAACCACATGCTCCACCGCTTGTGCGGGCCCCCGTCAATTCCTTTGAGTTTCAGCCTTGCGACCGTACTCCCCAGGCGGGATGCTTATCGCGTTAGCTTCGGCACGGCCGGATTGGGTACCGGCCACCCCAAGCAACCATCGTTTCGGGCCTGGCCTCCCAGGGTGTCCAATACTGGCTCCCCTTT
+
GGGGGGGGGGGGGGG<FGGGGGGGGGGGGFGGGGGGGGGGGGGGGGGGGGGGGGGGGGGGGGGGGGGFGGGGGGCFGGGGCEFGDFGGGGGGGGGGGGGEDGFGGGGGGGGGGGGGGGGGGGGGGGGGGGGG?FGGGGGGGGGGGFGGFGGGFCFGGGGFFF@7CDEFFF:@ABFFGBGGFFFFFF@BB021;AEE9C=DBFFFFFFF>01903:9(43>4,,4102)*277B1)12(((-)-.,(.,.4(-41)-2>6,(,:(()(46()((((,.).))).)-)(.)(,,1(,
@M00689:251:000000000-CJTJ5:1:1101:19854:15372 2:N:0:8
CGACGGCCATGCATCACCTGTACACCAACCACAAGGGAAACTACATCTCTGCAGCGATCTGGTGTATGTCAAGCCCAGGTAAGGTTCTTCGCGTTGCATCGAATTAATCCACATGCTCCGCCGCTTGTGCGGGCCCCCGTCAATTCCTTTTAGTTTTAGCCTTGCGGCCGTACTCCCCAGGCGGGGCGCTTAATGCGTTAGCTACGACACAGCGGCCGTGGAAGACCCCTCCCCCTACCGCCCCCCGTTTCCGCCTCTGACTCCCTGGGTTTCTCACCCTGGCTCCTCTCTCT
+
FC@FCFFGCEFFEGG8EGGGGGGGGG<EGGGGEFDGG@AAFFFGG<FFGG9FGFFECGGGFFFGFEFGFG9<9FFGFFGGFAEGGFGGGGGFEFGFGGGGEFFGGDAFGF@FGGFGGGGGGG6CEG?F8E6CCEEGGGCCC+@CFFGGFF+,4@;FG9CAFFE)=5@4>274A=CEGF**88-6((436BF:)<<<(2814<<>7(3;(4,((-(-344(-()(((.497)1(4D>1(4,3<(-9((,.5))-(4((())..)2:(,((.(-6:))-(,-((,(),(3<14<)
@M00689:251:000000000-CJTJ5:1:1101:15788:15393 2:N:0:8
CGACGGCCATGCATCACCTGTACACCAACCACAAGGGAAACTACATCTCTGCAGCGATCTGGTGTATGTCAAGCCCAGGTAAGGTTCTTCGCGTTGCATCGAATTAATCCACATGCTCCGCCGCTTGTGCGGGCCCCCGTCAATTCCTTTGAGTTTTAGCCTTGCGGCCGTACTCCCCAGGCGGGGCGCTTAATGCGTTAGCTACGCCACCGACAAGCAAGCTTGCCGACGGCTAGCACCCATCGTTTCCGGGTTGGACTCCCCGGGTCTCTACTCCGGGGGCCCCTGTTGCTTT
+
GGGGGGGGGGGGGGGGGGGGGGGGGGGGGGGGGGGGGGGGGGGGGGGGGGGGGGGGGGGGGGGGGGGGGGGGGGGGGGGGGGGGGGGGGGGGGGGGGGGGGGGGGGGGGGGGGGGGGGGGGGGGGGGG?FGGGGGGGGGEGGGGGFGGFGDFGGGFDGGFFFFBEB9ABFFFFFCEGFGD52=9BFFFF966A<AB9BFF?<>A?FFF>FF9>99BF6?:8?F24:>677<1-17((3),3)31:(42)60((((-37421(,((476(()).)))(((((((-((,()).))-.
@M00689:251:000000000-CJTJ5:1:1101:22294:15424 2:N:0:8
CGACGGCCATGCAACACCTGTACACCAACCACAAGGGAAACTACATCTCTGCAGCGATCTGGTGTATGTCAAGCCCAGGTAAGGTTCTTCGCGTTGCATCGAATTAATCCACATGCTCCGCCGCTTGTGCGGGCCCCCGTCAATTCCTTTGAGTTTTAGCCTTGCGGCCGTACTCCCCAGGCGGGGACCTTAATGCGTTAGCTCCGGCACGGAACCCGTCGATTGAGTCCCCCACCTAGTTCCCAACCTTTACGGACTGGACTCCCCGGGTTTCTAATCCCTGCAGGCCTATAT
+
GG@CFGGGEFGGGFEFEGGGGGGGGGGGGGGGGGFGGGGGGGGGGGGGGGGGGGGGGGGGGGGGGGGGGGGGGGGGGGGGGGGGGGGDGGGGGGGGGGGGGGFGGGGEFFGGGGGGFGGGGGGGGGGFDFGGGGGGGGDED9CGFFGDFGFEGFGGGGDFFB5@EBFFFBAFF=C3F@C5?B979(((,1<AFA<9;<BF69:24:BF(,19;(,33(31(38)(.4>>C@090DF774<)/.5)38((526A?0(((((.(.(5:((419,--6)6)5)))).((((().).)
@M00689:251:000000000-CJTJ5:1:1101:28514:15452 2:N:0:8
CGACAGCCATGCATCACCTGTACACCAACCACAAGGGAAACTACATCTCTGCAGCGATCTGGTGTATGTCAAGCCCAGGTAAGGTTCTTCGCGTTGCATCGAATTAATCCACATGCTCCGCCGCTTGTGCGGGCCCCCGTCAATTCCTTTGAGTTTTAGCCTTGCGGCCGTACTCCCCAGGAGGGGCACTTAATGCGTTAGCTACGACCCATAGGCCGTGGAAGACCCCTACCCCTAGCGCCCCCCGTTTTCGGCGTTGACTACCAGGGTTTCCTATCCTCGCTTCTCTTTCT
+
FGGGDCFGGGGGGCFFGGGEGGGGGGCGGGGFC<FFDCFCFE9CFEGGGGGGC<FFCEDF9<B<E,@A@C,B@A<F@<D@A,BCFFEGGGFDCGCEGEDFG8F88AEFCEGG8EECGDDGGGEGC61D==8C>EGGGGG>C=@@=FGGFF7:FGGFC,+=AFFE8>A@88@=9BEFFD9**)05(6((85@47.)7637/;E6);0(,.3(((/)5(9>((282:1:?<*02(1<(((.(4:0((41:<(,)(-4(-(-1<444.))(4(.())..4),.)((((())).)-6
@M00689:251:000000000-CJTJ5:1:1101:15091:15506 2:N:0:8
CGACGACCATGCATCACCTGTACACCAACCACAAGGGAAACTACATCTCTGCAGCGATCTGGTGTATGTCAAGCCCAGGTAAGGTTCTTCGCGTTGCATCGAATTAATCCACATGCTCCGCCGCTTGTGCGGGCCCCCGTCAATTCCTTTGAGTTTTAGCCTTGCGGCCGTACTCCCCGGGCGGGGCGCTTAATGCGTTAGCTACGACACAGAGGCCGTGGCAGCCCCCTACACCTAGCGCCCCCCGTTTCCGGCCTGGACTACCAGGGTATCTAAGCCTGGGCTCCCTGTCCTT
+
GGDFGGGGGGGGGGGFFGGGGGGGGGGGGGGGGGGGGGGGGGGGGGGGGGGGGGGGGGGGGGGGGGGGGGGGGGGGGGGGGGGGGFGGGGGGGGGGGGFGGGFGGGGGGGGGDGFGFGGGGGGG7EFF8EEEGGGGEC8?DDEGFFGGFGGGFGCFFCFFFFFFFFF>=AFAAFFEFFGDEF0>6>9>0(4<9)4:0(4??<2<<11>1>F?FF?<1(,(,-30((13DC::(197?)((2:(((7(-:()),3;(863(.,:?F),42??)).).)(.((4(((-2(()..)))
@M00689:251:000000000-CJTJ5:1:1101:6889:15551 2:N:0:8
CGACGGCCATGCAGCACCTGTGCACAGACCTTGCGGGGGAACCATCTCTGGAACTTTCCTGTGCATGTCAAGCCTTGGTAAGGTTCTTCGCGTTGCATCGAATTAATCCGCATGCTCCGCCGCTTGTGCGGGCCCCCGTCAATTCCTTTGAGTTTTAATCTTGCGACCGTACTCCCCAGGCGCATGCCTTCTCGCGTTAGTTGCGTTACTAAAGTATTTAACTCCTCAAACAACTATTCATCATCTTTTAGGGCTTGTACACCCAAGTATTCTAATCCTGCATGCCCGTTCCTTT
+
GGCFFGGGGGGGGGGGGGGGGGGGGGGGGGGGDFGDEDGECGFGGGGGGGCEGGGGGGGGFGGGGGGGGFCFGGGGGGGGFGGGGGGGGGGGGGCGGGGD,=EFAFFGG>F>FCDAFD6EEDGGGGFDC6EDEGG8C*;7/9FFGFFGFDFCFCCC8<DAFFCB>2>9(:0;1CE(=@*8>9(34(2)6<?7<0?013:1AAFA69:??44)5).4:4>9:<<25)()97?::0*54)))./).6)6)-)()34(((())))(-((,)))))))).-.6)((6)))((-,(4)).
@M00689:251:000000000-CJTJ5:1:1101:6871:15553 2:N:0:8
CGACGGCCATGCAGCACCTGTGCACAGACCTTGCGGGGGAACCATCTCTGGAACTTTCCTGTGCATGTCAAGCCTTGGTAAGGTTCTTCGCGTTGCATCGAATTAATCCGCATGCTCCGCCGCTTGTGCGGGCCCCCGTCAATTCCTTTGAGTTTTAATCTTGCGACCGTACTCCCCAGGCGAATGACTTCTCGCGTTCGTTGCGTTACTAATGGATTTAACTCCTCCAACAACTAGTCATACTCGTTTAGGGAGTGGACTACTAGGGTATCTCATCCTTGCTGCTCTTTCTCTT
+
GGGGGEGGGGGGGGGGFGGGGGFFGGGGGFGGGGGDGGDCFFGFGGGGGDGG8FGFGGGGGGCFFGFFFD<F9FGGFCFGC=AEFGGGGGDGGEGG9FGEF,EFD,EEGGGDEDFAFGDGGDGDG6@6ECG8EGGGGDGG43B=C:CG>8:;FFGF7,=FFF4>(22((/(2;3@;G@D3A9>(7(-8AAB<-(47>;((-83:2;?06>44)).).54)).)).-8:4*9(2(044)).4*).2:???(.4(((-(-20)(5)6)((.(.).)6)..44<2))))))))..)).
@M00689:251:000000000-CJTJ5:1:1101:27207:15560 2:N:0:8
CGACGGCCATGCAGCACCTGTGCAGGGCCCTTACGGACACCGTATCTCTACGGCTTTTCCCTGCATGTCAAACCTTGGTAAGGTTCTTCGCGTCGCGTCGAATTAAGCAACATGCTCCGCCGCTTGTGCGGGCCCCCGTCAATTCCTTTGAGTTTTAGCCTTTCGGCCGTACTCCCCAGGCGGGGCGCTTAATGCGTTAGCTTCGGCCCGGACTCCGTGGAAGGCCCCCACCCCGAGCGCCCAACGTTTACAGCGTTGCACACCAGGGTATCTATACCTGGCCTCCCTGTACA
+
GGEGEGGGGGGGFGGGGGGGGGFGGGGGGGGGGGGEGGGGGEFGGG<FGGFGGGC@FGGGGGGGGGGGGGGGGDFFGGFGGGFEFCCFEGGCGC=CF@=6=FGGGGGGGGCCFGFCDGGGGGGCGDG8EGE@CGGGGE5CDDCGGFGFFGCGDFCEEDFFFF*9:@=259;;(./,:35CA669>B6;>03>24)(4(424)))(-4(4962(-.4:4(24),4(.89)9<(41)(-49;9F:::1(28?F932(8(4-)).24,8:<1:>)-4).<2.2(,,.,.(()).)-
@M00689:251:000000000-CJTJ5:1:1101:15848:15577 2:N:0:8
CGACAACCATGCATCACCTGTGTTACGGCTCTCTTTCGGGCACACCCCCATCTCTGAGGGCTTCCGTACATGTCAAGGGTAGGTAAGGTTATTCGCGTTGCATCGAATTAATCCACATCATCCACCGCTTGTGCGGGTCCCCGTCCATTCCTTTGAGTTTTAATCTTGCAACCGTACTCCCCAGGCGGAGTACTACCTGCGTTAGCGGCCGAACCGAAGAGGAAGCTCCCCGACGTCTAGCACCAATAGTGTCCAGCGTTGACAACACGAGGACAGTCAAGCGCAAGCGTGTTGT
+
G@FEGGGGGGGGGGGGGGGGEFF<CFEGGGGGGGCCFGG>FFGGG:FEGGGGGGFCFC,BBFGGFDEFEEGGG9@FFFGGFFF?9A?FF9EGDGGED7ECCEEEEF@FGGA=,4E=D,DD;DCD8DC>CGGC,@@EGGGDDDEC8*62C@CDGAFGC@9<C?5*;A=7**500:>=*8=C6):@D):2(-((/***(*0-83;?;C(,(((,(,,4((((.(.((.5)9951((),(48299)((,))).)-..)),48(9(,)-4((-(,((((-))).))-(((-1((-(((.
@M00689:251:000000000-CJTJ5:1:1101:6717:15577 2:N:0:8
CGACAGCCATGCAGCACCTGTACACCAACCACAAGGGAAACTACATCTCTGCAGCGATCTGGTGTATGTCAAGCCCAGGTAAGGTTCTTCGCGTTGCATCGAATTAATCCACATGCTCCGCCGCTTGTGCGGGCCCCCGTCAATTCCTTTGAGTTTTAGCCTTGCGGCCGTACTCCCCAGGCGGGGCCGTTAAGGCGTTAGCAACGACCCAGAGGCCGTGAAAGAACCCTACACCTAGCGCCCACCTGTTACGGCTAGGCTCACCGGGTTAGTCAAACTGGGCATGTCGTGCC
+
GGFEFGGGGGGGGGGGGGGGGFGGGGGGGEGGGGGGEDFDGGGGGGGGGGGGGGGGEGGGGCGGGGGGDF<EFGGGGGGGGFGGGGGGGGGGGGGGGG8FGFDFFGCGG;9>DGGGGGFDGEGGG>C8?8EGDGBCGD8+0=69CD=DF7=CDF79FCFF5?@@@BAABBA>D=4>,)3;5-/:>;9((4::()),149?29))((34(((.3:<(,740(-6>((4(557(4:<0(.5((701?0((662428,-(.,()()6(((-(((.))).)))),((((.))(,(((
@M00689:251:000000000-CJTJ5:1:1101:15862:15588 2:N:0:8
CGACAACCATGCATCACCTGTGTTACGGCTCTCTTTCGGGCACACCCCCATCTCTGAGGGCTTCCGTACATGTCAAGGGTAGGTAAGGTTATTCGCGTTGCATCGAATTAATCCACATCATCCACCGCTTGTGCGGGTCCCCGTCAATTCCTTTGAGTTTTAATCTTGCGACCGTACTCCCCAGGCGGAGTGCTTAATGCGTTAGCGGCGACACCGAAGCGCAAGCTCCCCGACCTCTAGCCCTCCTCGTTTCCAGCTTGGACTCCACGGGTATCTCAACCTGGCCGCCCCTT
+
GGGGDGGGGGGGGGGGGGGGGGGGGGGGGGGGGGGGGGGGGGGGGCFGGGGGGGGGGGGGGGGGGGGCGGGGFG9FGGGDGGGGGGGGGGGCFFGGGGECEGGGGGGGGGGGFGGGCGFAEGGGFGGGGGFDDGGGECCFGGGGGE8=FGGGGGGGFGGCFFFFF7CEEAFFFAF9EBGGFFBFFFF@(6@:EFFFFF<)3;@D;EFBF020(24(,49(,391(,,595B9911(,,).9)3(3((31281,-).()-(-44)3,).111(()--)-).(,4(((((((((.
@M00689:251:000000000-CJTJ5:1:1101:6702:15589 2:N:0:8
CGACAGCCATGCAGCACCTGTACACCAACCACACGGGCACCTACATCTCTCCAGCGTTCTGTTGTATGTCAACCCCAGGTAAGGTTCTTCGCGTTGCATCGACTTAATCCACATGCTCCGCCGCTTGTGCGGGCCCCCGTCAATTCCTTTGAGTTTTAGCCTTGCGGCCGTACCCCCCGGGGGGGGGCCTTAATGCGTTAGCTCCGACACGGTGGCCGTGCCACACCCAGACCGCTAGGCCCCCCGTTTTGCGTGATGGCCTACCTGTTGTATCCAGCGGTGTTGTTGTTTTTTT
+
FDCE7FFGFFDFG,C,CFGFG<FGD@<,B@,,;,@@7+:,CE,6,,,,6<,:<,,+,BC@,9B,A9F<99@F,A,,4B==5C=,CEAF<,=F+@F7@E,96@+@>,E9<=,@,,E,,9==C+=6EE6D,,@C6C=CE6+6=+;F99+CFCF38ECF9E*=0A@@:>57))/))(8@G()/)(.-((((((,)646.(4(,().)(-(((,(--,4,((---8<)((,,**)--(9429((,)-(,((,,(.)-(((()).()(((.)-.),).).6)(((((-(((((,((.((-
@M00689:251:000000000-CJTJ5:1:1101:12616:15611 2:N:0:8
CGACAGCCATGCAACACCTGTACACCAACCACAAGGGAAACTACATCTCTGCAGCGATCTGGTGTATGTCAAGCCCAGGTAAGGTTCTTCGCGTTGCATCGAATTAATCCACATGCTCCGCCGCTTGTGCGGGCCCCCGTCAATTCCTTTGAGTTTTAGCCTTGCGGCCGTACTCCCCAGGCGGGGCGCTTCATGCGTTAGCTACGACACAGAGGCCGTGGAAGACCCCTACACCTAGCGCCCACCGTTTACGGCATGGACCACCAGGGGATCCAATCCTGGCTGCCCTTTCT
+
GGFGGGGGGGGGGGGGGGGGGGGGGGGGGGGGGGGGGGGGGGGGGFGGGGGGGGGGGGGGGGGGGFGFFGGGGGGGGGGGGGGGGGGGGGGGGGGGGGGGEGGEGGGGGGGGGGGGGGFGGEEGGGGGGECEDCEEGGGGGGCDFFGGFCC;FFFCCCFFABEFEFF==ABFFFFFGAGGFDFB@>9>F6:(6<><;??FFADAF<?>;7?FFB?<BB162,.,:??:G<>?33C:08B>6>7::0;(:??F:BFFFBF?F((4-((-309,((44A<B2),.((-(.(()))
@M00689:251:000000000-CJTJ5:1:1101:12599:15616 2:N:0:8
CGACAGCCATGCAACACCTGTACACCCACCACAAGGGAAACTACATCTCTGCAGCGATCTGGTGTATGTCAAGCCCAGGTAAGGTTCTTCGCGTTGCATCGAATTAATCCACATGCTCCGCCGCTTGTGCGGGCCCCCGTCAATTCCTTTGAGTTTTAGCCTTGCGGCCGTACTCCCCAGGCGGGGCTCTTAATTCGTTGCCTGCGACACATAGGCAGTTGAAGGCCCCTCCACCTACCGCCCCCCGTTTACGGCATGTACACCCAGGGTATCTACACCAGCTCACTCTGTTT
+
FEE:+FFFGGGGGGGCFFGFGGGGFG+C;BFGGGGFG8CEFFFGGGGGGFF9DFGGGGGGGAFGGGFGGGG9AFCBEGFFFDAFGFGGGGGGGGGGGGGC>EFFGGCGGF@CGFGF=@DEGEGGGGFG8DE>GDECEC8CD+@==DDD=<7:D;AC2@7+:9CBBAB=5@A4>B6)C)0;AD>=9BB(6>3)))))-,4((--)(--7134,4))32(.)6)--(43:39)40:C(.((-,)4,(49??((:0-((4()))).(4((((.3))))-..1((()))))-.).-)
@M00689:251:000000000-CJTJ5:1:1101:14337:15632 2:N:0:8
CGACAACCATGCAACACCTGTACACCAACCACAAGGGAAACTACATCTCTGCAGCGATCTGGTGTATGTCAAGCCCAGGTAAGGTTCTTCGCGTTGCATCGAATTAATCCACATGCTCCGCCGCTTGTGCGGGCCCCCGTCAATTCCTTTGAGTTTTAGCCTTGCGGCCGTACTCCCCAGGCGGGGCGCTTAATGCGTTAGCTACGACACAGAGGCCGTGGAAGACCCCTCCACCTAGCGCCCCCCGTTTACGGCATGGTCTCCCAGGGTTTATAATCCGGGCTGCCCTCTCT
+
GGCECCGGGGGGGFEFGGGGGGGGGGGCE6FGEEEFGGGGGGGDG,EFGG9,C<FE:EGGCFEFGGGFFF<FDFEDGGGGGGFFFEFGGG@FG=FG@EFAEGE,@FD<FEFGG,C>FC6=E?+=@@6EG,CCCEEGGGC@D>>99@+?DGFCEAADGCCFFBCF5@FAAA=AD4C>F=;C65@>@02390:344<A>6?:0:4:7<:;3>008B6?269>FF7(,34:</)(((0(()(-3)4((6>(44-)(-((-,1).)))((),-4(4(4).)))((-(4(((((((()
@M00689:251:000000000-CJTJ5:1:1101:12841:15670 2:N:0:8
CGACGACCATGCAGCACCTGTACACCAACCACAAGGGAAACTACATCTCTGCAGCGATCTGGTGTATGTCAAGCCCAGGTAAGGTTCTTCGCGTTGCATCGAATTAATCCACATGCTCCGCCGCTTATGCGGGCCCCCGTCAATTCCTTTGAGTTTTAGCCTTGCGGCCGTACTCCCCAGGCGGGGCGCTTAATGCGTTAGCTACGACACAGAGGCCGTGGAAGACCCCTACACCTAGCGCCCACCGTTTACGGCCTGGACTACCAGGGTCACTAATTCTGGATGCTCTTTCA
+
GGGGGGGGGGGGGGGGGGGGGGGGGGGGGGGGGGGGGGGGGGGGGGGDGGGGGGGGGGGGGGGGGGCGGGGGGGGGGGGGGGGGGGGGGGGGGGGGGGGGGGGGGGGFFFGGGGCFDGGG>EGGGGGGFGGG6E8EE>?EGGG7CACFACFACFGGGF>C?BEEFFABFFFFDBE>FDD<FDBF(339>9??BD<ABB:24:45231363:::??F06((2,8(3:21/*7:B:>:02?;;),8?06??:?>22;1(8-(.).428>0:3,(,.)5))6)43)))()4).)))
@M00689:251:000000000-CJTJ5:1:1101:18094:15890 2:N:0:8
CGACGGCCATGCAACACCTGTGTTCTGGCTCCCTTTCGGGCACTCTCTCATCTCTAAGAGATTCCAGACATGTCAAGGGTAGGTAAGGTTTTTCGCGTTGCATCGAATTAAACCACATCATCCACCGCTTGTGCGGGTCCCCGTCAATTCCTTTGAGTTTCAACCTTGCGGCCGTACTCCCCAGGCGGTCAACTTCACGCGTTAGCTTCGTTACTGAGTCAGTGAAGCCCCAACAACCAGTTGAAATCGTTTTGGGCGTGGACTACCAGGGTATCTAATCCTGGCGTACCTGTC
+
GGGGGGGGGGGGGGGGGGGGGGGGGGGGGCGGGGFGGGGGGGGGGGGGGGGGGGGGGGGGGGGGGGGGGGGGGGGGGGGGGGGGGGGGGGGGGGGGGGGGGGGGGGGFFGGGGGGGGGFFGGGGGGGGGGGC8EGGGGGGGGGG>?DFFGGGGFGGGFFFFFFCFFFFFFFFFFFFG2CFFFFFFF2@-90=FFFFFFFD;B@?DFFEA@@F(894>B:<>264<F<,9DBB<?G10(((4*)).)).(::((.(,432244:)((().4:?()624>2>))4(,((((())))
@M00689:251:000000000-CJTJ5:1:1101:15112:16009 2:N:0:8
CGACGGCCATGCATCACCTGTGTTCCGATTCCCGAAGGCACTCCCGCATCTCTGCAGGATTCCGGACATGTCAAGGCCAGGTAAGGTTCTTCGCGTTGCATCGAATTAAACCACATACTCCACCGCTTGTGCGGGCCCCCGTCCATTCCTTTGAGTTTCAGTCTTGCCACCGTACTCCCCCGGCGGCGAACTTAACGCGTTAGCTTCGACCACTAGCCCCTAAGTGTGCCCAACCTCCCGTTCGCCTCGATTGGGGCCTGGCATACCAGGGTATCTAAACCCGGCTCGTCTTG
+
GGGGGGGGGGGGGGGGGGGGFGGGGGGGGGGGGCG@CFGFGGGGGGGGGGGGGGGFGEGEGGFGGCFCFGFGCEGFGGDGGGGEGGFGGGGGGGGGGDGGGGCFE8@DFGGGGGGFFFGFGFGGGECGGG8DCEEGGEGGDGG+;+;9BCFF73*@=CD+4BAAEAB)1>=2<:>2@2F<429@961:9(((6)64(((,41824<43080(((()((,-43(2))6)*C@><B*.22:(,54-0((,(((-(((46((,-2())).,)((,())-6))(.(((4(((,(,()
@M00689:251:000000000-CJTJ5:1:1101:29377:16060 2:N:0:8
CGACAGCCATGCATCACCTGTACACCAACCACAAGGGAAACTACATCCCTGCAGCGATCTGGTGTATGTCAAGCCCAGGTAAGGTTCTTCGCGTTGCATCGAATTAATCCACATGCTCCGCCGCTTGTGCGGGCCCCCGTCAATTCCTTTGAGTTTTAGCCTTGCGGCCGTACTCCCCAGGCGGGGCGCTTAATGCGTTAGCTACGTCACAGAGGCCGTGGAAGACCCCTACCCCTAGCCACAACCGTTTACGGCATGGACTACCAGGGTACTCAATCCTTGTCGCC
+
GGGGGGGGGGGGGGGGGGGGGGGGGGGGGGGGGGGGGGGGGGGGGGGGGGGGGGGGGGGGGGGGGGGGGGFGGGGGGGGGGGGGGFFGGGGGGGGGGGGGGFGGCGGGGGGGGGGGGGGGGGGGGGGGFFGGDGEEGGGGGGG@FFGGCFFEGGFGGGFFFA@5@>>5>AAFFFF2FDGDFFBF;BF914??A>BD>F?B692<?6(((4><:?BBF9>(,,8,4<?:DC32,8G<613()0(.2336<08A?0((-(,)).(5?7BFB:7,))..)40)-))-,-1
@M00689:251:000000000-CJTJ5:1:1101:22432:16066 2:N:0:8
CGACGACCATGCAACACCTGTACACCAACCACAAGGGAAACTACATCTCTGCAGCGATCTGGTGTATGTCAAGCCCAGGTAAGGTTCTTCGCGTTGCATCGAATTAATCCACATGCTCCGCCGCTTGTGCGGGCCCCCGTCAATTCCTTTGAGTTTTAGCCTTGCGGCCGTACTCCCCAGGCGGGGCGCTTAATGCGTTAGCTACGACACAGAGGCCGTGGAAGACCCCTACACCCAGCGCCCAACGGTTACGGCTTGGACTACCAGGGTATCCTACCCTGGCGGCC
+
GGGGGGGGGGGGGGFGGGGGGGGGGGGGGGGGGGGGGGFGGGGGGEGFFGGGFFGEFFGGGFBFFGGFEFFFCFDFFGFFFGGGFFGFGGG7>=@FGGGGGGGCEGGGGGGGGGGGGGGGGGGGECFGGGGGGGGGGGGEGGEFCFGGF7FGGA;DGCFFF5688=BF2>:ADFFFCDGGFDFF9>F>>F??AF<AF6(3(69>BF:97><.(,3::>;63(),(4?:G3::(8C(2(,-(54((-((-,47:4;((,4:>2:717)21(,).)-)).42(-(((((
@M00689:251:000000000-CJTJ5:1:1101:29394:16069 2:N:0:8
CGACAGCCATGCATCACCTGTACACCAACCACAAGGGAAACTACATCCCTGCAGCGATCTGGTGTATGTCACACCCAGGTAAGGTTCTTCGAGTTGCCTCGTATTAATCCACATGCTCCGCCGCTTGTGCGGGCCCCCGTCAATTCCTTTGAGTTTTACCCTTGCGGCCGTACTCCCCAGGCTGGCAGCTTAATGCGTTAGCTACGACTCAGAGTCCTTGGACATCCCCACCCCCTACTACCGACCGTTTCCGGCCAGAACTTCCTTGGGTTTTATCCCTGGCTGACTCATAT
+
F>@@@C@<,C,CEFG,C<F?FFC,,CDC77FCG,@<FCF8CFCFF@,C8FE8E@8@+CFFEBFFFCF96FA,,:B@@,:A,C6A5A<55,D,@FFF;,4=,,4E8,:AF,5@4EEEADFC+@8@C>+D,9+@=86@>C+6?+8+6+?=<DCA8=,6D,+*;*:08>5))8=50-:)1)0;454B4((/((0/*1*1(-597<E373(((4;)73)7)/))()/).)602*.(((1(,()).7(-1904?2.4(1((((.(()6.-)).((-4(()).).)),((-(,))))))
@M00689:251:000000000-CJTJ5:1:1101:17631:16156 2:N:0:8
CGACGGCCATGCAACACCTGTACACCAACCACAAGGGAAACTACATCTCTGCAGCGATCTGGTGTATGTCAAGCCCAGGTAAGGTTCTTCGCGTTGCATCGAATTAATCCACATGCTCCGCCGCTTGTGCGGGCCCCCGTCAATTCCTTTGAGTTTTAGCCTTGCGGCCGTACTCCCCAGGCGGGGCGCTTAATGCGTTAGCTACGACACAGAGGCCGTGGAAGACCCCTCCACCTAGCGCCCACCGTTTCCGGCATGGACTCCCCGGGTATCTAATCCTGGCTTCC
+
GGGGEGGGGGGGGFGFCGGGGGGGGGGGGGGGGGGGGGGGGGGGGFGGGGGGGGGGGGGGGGGGGGGGGGGGGGGGGGGGGGGGGGGGGGGGGGGGGGFGGGGGGGGGGGGGGGFGGGGGGGGGGGGGGGGGGGGGGGGGGGCFFFGFFGGCGFFGGCFFFFFBBFFBFFF2=9=2C9;CFBFFF>FFB>FF4<ADFFFF0646<:19(41::B?:?>F06?53.:88DF361:GB0<?00<96:11?<:):?(119?<:?7((832632(56)).).4)).2((.2
@M00689:251:000000000-CJTJ5:1:1101:12713:16247 2:N:0:8
CGACAGCCATGCAGCACCTGTACACCAACCACAAGGGAAACTACATCTCTGCAGCGATCTGGTGTATGTCAAGCCCAGGTAAGGTTCTTCGCGTTGCATCGAATTAATCCACATGCTCCGCCGCTTGTGCGGGCCCCCGTCAATTCCCTTGAGTTTTAGCCTTGCGGCCGTACTCCCCAGGCGGGGCGCTTAATGCGTTAGCTACGCCACAGAGGCAGTGGCAGACCACTCACCCTAGAGCCAACCGTTTCCGGCCTGGACTACCAGGGGCTCTACACCTAACTTCCTGTTCT
+
GGEFGGGGGGGGCGGCFFGGGGGGGGGGGGGGGGGGGFECFGFGGFGGGGGGGGGGEDGGGGGGGGGGGGGGGGDFGFGGAFGGGGGGGGFFGGGGGGGGGGGGGGGGGGGGGGGGEFGGDEDECGFGGGGGCGEEEGDEGD67=FG?DGGCG9EGGGGFFFE@55=55@FDFDE=GF7CA92511;0((4?)--:6383(:4))4((,8,1:(3:((.21(((432(9*).,2D(32)).5((4((,(.))-29(3:(31>:?:)4(-(,-376)618?()4)).))).).)
@M00689:251:000000000-CJTJ5:1:1101:12733:16248 2:N:0:8
CGACAGCCATGCAGCACCTGTACACCAACCACAAGGGAAACTACATCTCTGCAGCGATCTGGTGTATGTCAAGCCCAGGTAAGGTTCTTCGCGTTGCATCGAATTAATCCACATGCTCCGCCGCTTGTGCGGGCCCCCGTCAATTCCCTTGAGTTTTAGCCTTGCGGCCGTACTCCCCAGGCGGGGCGCTTAATGCGTTAGCTACGACACAGCGCCCGTGGAAGACCCCTCCACCTAGCGCCCCCCGGTTACCGCATGGCCCACCAGGGTAGCTCATCCTAGATCCTCTGTCC
+
GGGGGGGGGGGGGGGFGGGGGGGGGGGGGGGGGGGGGGGGGGGGGGGGGGGGGGGGGGGGGGGGGGGGGGGGGGGGGGGGGGGGGEGGGG:FGGGGGGFGGGGGGGGEGFCFGGGGGGGGGGGGGGGGCFDEEGGGGGGGGGGFDDDFFGFAFGGGGEFFFFEEFFFBFFFFF>=@FAD7FF2=9>BFFFFBAABABFF60>)65:?>99<(4((-4(4:><)47:FFGG)4<?C1.)319B1(39;(4100)-41((1(((,-2(,-843()).)-64))6))),).).6>)
@M00689:251:000000000-CJTJ5:1:1101:12723:16265 2:N:0:8
CGACAGCCATGCAGCACCTGTACACCAACCACAAGGGAAACTACATCTCTGCAGCGATCTGGTGTATGTCAAGCCCAGGTAAGGTTCTTCGCGTTGCATCGAATTAATCCACATGCTCCGCCGCTTGTTCGGGCCCCCGTCAATTCCCTTGAGTTTTAGCCTTGCGGCCGTACTCCCCAGGCGGGGCCCTTCATGCGTTCGCTACGACACACAGGCCGTGGAAGCCCCCTACCCCTAGCGCCCACCATTTCCGGACTGCACTCCCCGCGTCTCTCACCTTATCCTCTCTCTCCC
+
FGGG@FEGGGGGGGFCFGGFGGGGGGGGGGGGF<EFC6EFGGGGG@EFGGGGGGGG:FGGGGGGGGGGDF<<,CDFFGGGCFGGFGGGGC::ECFCFGFGGGGGGCEGFF9EFGEG;FF>EGCEGG?E3@@E>EGGGGGGG>>D@FGGFD+3@DA=DCDFFFE5=@A588@58>C<FADD>BAB9(((63@3@ECC9::(12:66:(-(4:(-.(44414144:(488DC>:,:F(,(3(48204:().6<)((,4(,,),),(480(,,(-2587-2)).)-)..-4))5)(.
@M00689:251:000000000-CJTJ5:1:1101:8094:16347 2:N:0:8
CGACGGCCATGCAACACCTGTACACCAACCACAAGGGAAACTACATCTCTGCAGCGATCTGGTGTATGTCAAGCCCAGGTAAGGTTCTTCGCGTTGCATCGAATTAATCCACATGCTCCGCCGCTTGTGCGGGCCCCCGTCAATTCCTTTGAGTTTTAGCCTTGCGGCCGTACTCCCCAGGCGGGGCGCTTAATGCGTTAGCTACGCCCCAGAGGCCGTGGAAGCCCCCTACACCTACCGCCCACCGTTTACGGACTGGACTCACCGGGTATTCAAACCGGGCTGCT
+
FE@FCGGGGGGCF9FFDGFFGGGGGGGGEDGGGGGFDGGGGGGGGFGFFFGGDGGGGGGGGGGGGGGGEGAFGGFGFFGFGGFGCFGGGGGGGCCGGGGGGGGGCGDFGEFGGFFGDFGGGGGGE>FG8EGGGGEBCGG+0:CF;A7@F?FCF9FCD,3@AFF@CBF>AFFAFD4:CDF5?D@9>>F>67::B2<5621<1<AD<<((((4(4834?B9090)((.2,/1)4(3C<?(.41D><:1(.,(464((--(((3).)3((2((()))))))(-(,(,(()
@M00689:251:000000000-CJTJ5:1:1101:7505:16439 2:N:0:8
CGACGGCCATGCAGCACCTCCACAGCAGTTCTTGCGGGAAGTCTCTGTTTCCAAAGATGGTCCTGTGCGGTTCAAGCCCAGGTAAGGTTCTTCGCGTTGCGTCGAATTGAACCACATGTTCCACCGCTTGTGCGGGCCCCCGTCAATTCCTTTGAGTTTCAACCTTGCGGCCGTACTCCCCAGGCGGCATCCTTATTGCGGTAGCTGCGGCACCAGGGGGTGCGATCCCCGTGACACCTAGTATTCATCGTTTACGGCTGGTGCAACCGGGGGTATCTACCCTTGAGTGCCTTTG
+
GGGGGGGGGGGGGGGGGGGGGGGGGGGGGGGGGGGGGGG:CDF9FGGCGGGGGEGGGGGGGGGGA@@FGGFGGGGGGGGGGGGGFGGFFEFGGGGGDC8EGG@@E+E<FGGGD8DFFG8DFACC>CCEGDGCAECEEEGGDDEGGB7CCC+DAFEC=;:@BB;)6>A:>299((/8:EGF3=(=DB6(6:(().:A))6,(4;:)).30990907?0<>0(((-4((,9*),-39<:42()/..).)).3183(.(-4((4(())))(,,3((-(.4).).1)(())).))))))
@M00689:251:000000000-CJTJ5:1:1101:6433:16542 2:N:0:8
CGACGACCATGCAGCACCTGTGAACCTGCCCCGAAGGGAAGCCCTGTTTCCAGGGCGGTCAGGCACATGTCAAGCCCAGGTAAGGTTCTTCGCGTTGCTTCGAATTGAACCACATGCTCCACCGCTTGTGCGGGCCCCCGTCAATTCCTTTGAGTTTCAGCCTCGCGACCGTACTCCCCAGGCGGATTGCTTATCGCGTTAGCTTGGGCACGGCCGGATTGGGTACCTGCCACACCAAGCAATCACCGTTTTGGGACATGCCACCCAGGGTATCCAGTCCTTGGTTGTCTGTTGT
+
GGGGGGGGGGGGGGGGGGGGGGFFGGGGGGGGGGGGGGGGGGGGGGGGGGGGGGGGGGGEGGGGGGGGGGGGGGGGGGGFGFDGFEFGGGGFCGGGFGGGGGGGGFAEFGF8:@GGG9FDEGD@EEGGGGGGGCDEEGDCDD5?GFGGFGC,>DGGGCFAFA@@29@(696?DD7EGDG*=0;9;>FFFBD4<)::((37(342)((.(,4027(4;-(((21:2299*28))(1(,(.87:)),((-(4((,,((((-5).)).(-43(.(..-))-.52).(.(,(..)-)),
@M00689:251:000000000-CJTJ5:1:1101:19188:16563 2:N:0:8
CGACAGCCATGCATCACCTGTACACCAACCACAAGGGAAACTACATCTCTGCAGCGATCTGGTGTATGTCAAGCCCAGGTAAGGTTCTTCGCGTTGCATCGAATTAATCCACATGCTCCGCCGCTTGTGCGGGCCCCCGTCAATTCCTTTGAGTTTTATCCTTGCGGCCGTACTCCCCAGGCGGGGCGCTTAATGCGTTAGCTACGACACAGAGGCCGTGGAAGGCCCCTACACCTAGCGCCCACCGTTTACGGCAGGGACTACCAGGGTATCTAATCCTGGCCGCTCGTTCT
+
GGGGGGGGGGGGGGGFGGGGGGGGGGGGGGGGGGGFFFGGGGGGGGFGGGGGGGGGGGGGGGDGGGGFGGGGFF?FGGGGGGFGGGGGGGGCGEEGGFA=>EFFGGGCFGGGGGGGGGGGGGGGGGGGGGGDGDEGGE>EDGE@FFG?FGGGGAECGC+18CA5CAA5))0)7=AB:AFGFD@61002>>F?A>BA>?:6:A96<?BF04::2412:,79>0<((.4(7958:(902)(-933(86;B<(,:230(((((-.224)41::24:2)64.)6).,((-1(-43((
@M00689:251:000000000-CJTJ5:1:1101:17805:16575 2:N:0:8
CGACGGCCATGCAGCACCTGTCACCGTTGTCCCCGAAGGGAAAACTCTATCTCTAGAGCGGTCAACGGGATGTCAAGACCTGGGAAGGTTCTTGGCGTTGCGTCGAATTGAACCACATGCTCCGCCGCTTGTGCGGGCCCCCGTCAATTCCTTTGAGTTGCAGCCTTGCGACTGTACTCCCCGGGCGGCATATTTACGGCGTTAGCTCCGGCACGGACAGGAAGAAATACCCACACCAAATCAGCAACGTTGAGGGAGTGAGCTACCAGGGGAGATAAACTGAGAAGTCTTGTTT
+
GGGGGGGGGGGGGGGGGGGGEFGGGG,,BFFG,,+6+@+BF66EDEFEFDE,,,<ECDFGD:44C66CFCF,4:5C9,:98E,,:EFGFGGA9,C<C4?CGGE+=:F8+4CEGGC78FFG8D?+8+6+=@D8D9+>CED*3?@C45>++5=D,,2,;D++1*7)(7*7@2((51;C7<C4)1(679>B>0,)--)-)(,(,,-33))),(49((-2(49?(.((,((60*9721C?<F(()1)).-(,1-3,,57(,-,4-)().,3)5<1((((.5)))))-.)-().)))))(
@M00689:251:000000000-CJTJ5:1:1101:23029:16584 2:N:0:8
CGACAACCATGCAGCACCTGTACACCAACCACAAGGGAAACTACATCTCTGCAGCGATCTGGTGTATGTCAAGCCCAGGTAAGGTTCTTCGCGTTGCATCGAATTAATCCACATGCTCCGCCGCTTGTGCGGGCCCCCGTCAATTCCTTTGAGTTTTAGCCTTGCGGCCGTACTCCCCAGGCGGGGCGCTTAATGCGTTAGCTACGACACAGAGGCCGTGGAAGACCCCTACACCTAACGCCCACCGTTTACGGCCTGCGCCACCAGGGTTACTACTACTGGCTGCC
+
GGGGGGGGGGGGGGGGGGGGGGGGGGGGGGGGGGGGGGGGGGGGGGGGGGGGGGGGGGGGGGFGGGGGGGGGGGGGGGGGGFGGGGGGGGGGGGGGGGGGGGGFGGFFGGGGGGGGGGGGGGGGGGGGGGGGGGGGGGGGGGGGDFGGFGGGGGFFGCGFFFEEFF=A=)79ABFBGFGGFFFF0;6(29FFFFFFF?624>A<??(409::7:(::1216:??(486D*7:(8C:().(3.21?B(86?0461>6(4((3-,-4,:6?0((.))).)69))(((4(
@M00689:251:000000000-CJTJ5:1:1101:21827:16670 2:N:0:8
CGACAACCATGCAACACCTGTACACCAACCACAAGGGAAACTACATCTCTGCAGCGATCTGGTGTATGTCAAGCCCAGGTAAGGTTCTTCGCGTTGCATCGAATTAATCCACATGCTCCGCCGCTTGTGCGGGCCCCCGTCAATTCCTTTGAGTTTTAGCCTTGCGGCCGTACTCCCCAGGCGGGGCGCTTAATGCGTTAGCTACGAACCAGAGGCCGTGGAGGACCCCTACACCTAGCGCCCACATTTTCAGGCCTGGGCTACCAGTGTATCTACTCCTTGCTGCCCTGGTC
+
GGFGGGGGGGGGGGGFEGGGGGGGGGGGGGGGGGGGGGGGDFGGGFEFGGGFFFGGGGGGGGGFGFGGFGGGGGGFGGGGGGGGGGGGGGGEGEGGDGGGEGD@FGGGGGGGGGGGGGGCGEGGGGGE?DEGDE@EEEGGGGGFFFFGFCCAFF:EGG+BFFF@C99>>AFFD9C<?@CGFD>@0909>9FB<BF2>?6?FF<<<:0(,,((,41?FB>06?(((-4:DF:1(.*,3),,()4(4().6).).5(,)(-(,(.,328.44))..6))).)).()4)4(.0(()
@M00689:251:000000000-CJTJ5:1:1101:21844:16674 2:N:0:8
CGACAACCATGCAACACCTGTACACCAACCACAAGGGAAACTACATCTCTGCAGCGATCTGGTGTATGTCAAGCCCAGGTAAGGTTCTTCGCGTTGCATCGAATTAATCCACATGCTCCGCCGCTTGTGCGGGCCCCCGTCAATTCCTTTGAGTTTTAGCCTTGCGGCCGTACTCCCCAGGCGGGGCGCTTAATGCGTTAGCTACGACACAGAGGCCGTGGAAGACCCCTACACCTAGCGCCCACCGTTTACGGCATGGCCTACCCGGGATTACAACCCTGGCTGCCCCTGTC
+
GGGGGGGGGGGGGGGGGGGGGGGGGGGGGGGGGGGGGGGGGGGGGGGGGGGGGGGGGGGGGGGGGGGGGGGGGGGGGGGGGGGGFGGGGGGGGGGGGGGGGGGGGGGGGGGGGGGGGGGGGGGGGGGGFFGGGGGGGGGEDGGGGFGGFFDFGGGGGCFFFFFEFFFFFF>AABEFGFGD4@BF@FFFFB6<)4<A9:??FFB9<BBF9>?:?:B<6>FFF:????04<D31(4<<()(-4B,(,2;?F?0)(47(-(...).42((40((.))).,(,(.3<712((((())
@M00689:251:000000000-CJTJ5:1:1101:25604:16739 2:N:0:8
CGACGGCCATGCAGCACCTGTACACCAACCACAAGGGAAACTACATCTCTGCAGCGATCTGGTGTATGTCAAGCCCAGGTAAGGTTCTTCGCGTTGCATCGAATTAATCCACATGCTCCGCCGCTTGTGCGGGCCCCCGTCAATTCCTTTGAGTTTTAGCCTTGCGGCCGTACTCCCCAGGCGGGGCGCTTAATGCGTTAGCTACGACACAGAGGCCGTGGAAGACCCCTACACCTAGCGCCCACCGTTTACGGCCTGGACTACCAGGGTCTCTAATCCTTGCTGCTCTTTCC
+
GGGGGGGGGGGGGGGGGGGGGGGGGGGGGGGGGGGGGGGGGGGGGGGGGGGGGGGGGGGGGGGGGGGGGGGGGGGGGGGGGGGGGGGGGGGGGGGGGGGGGGGGGGGGGGGGGGGGGGGGGGGGGGGGGGGGGGEGGGGGGCG@CCFGFGGFGGGGGC7@AFEBFFA>FAAD?B9EFFGDFF=;@>BFFFFBBF2)3?F??495<:(412,:::B6:;99B?>:,8(39C50(45(,54(3>>???9?<4446<>0(2028<:0:),-1,((-))))).))64.)))))).))
@M00689:251:000000000-CJTJ5:1:1101:7444:16808 2:N:0:8
CGACAGCCATGCACCACCTGTACTCCAACCACGAGGGAAACTACATCTCTGCAGCGGTCTGGTGTCTTTCCAGCCCAGGTAAGGTTCTTCGCCTTTCATCGAATTAATCCACATGCTCCGCCTCTTGTGCGGGCCCCCGTCCATTCCTTTTAATTTTAGCCTTTCTGCCGTTCTCCCCAGGCCGGGATCTTAATTCGTTCGCTCCGCACCCGAGCCCATTCCACACCCCTCCCCCTTCCTCCCACCGTTTCCCGCATTACCTACCCGGGTCTCGTATCATTTCCTCTCTTTTCTT
+
FEFG+@FGGGGGG,CCDGGGGA@,;,,;@B:F,@7FFC@F8,,,,<CF9,,B,6<7+6+6,,9,:9C,C,,C,:FG,,9,,,6E5C?5A,46,,8,9E,4,@,9D,C9EG,@4=444=D6+@+@DFAF@9B8+1BCGG+=+61+C+?+?E8,,6EAF,+1;+:8:*;*@)1)1)0>E=***))/4))))*1///*9003((69->((3903((((,,,()))1/(4:(9*)3((9(((().<0(.3634().)(2(4())).)42(-((4(()(((,()))))).6)().)))))
@M00689:251:000000000-CJTJ5:1:1101:7425:16810 2:N:0:8
CGACGGCCATGCAGCACCTGTACACCAACCACAAGGGAAACTACATCTCTGCAGCGATCTGGTGTATGTCAAGCCCAGGTAAGGTTCTTCGCGTTGCATCGAATTAATCCACATGCTCCGCCGCTTGTGCGGGCCCCCGTCAATTCCTTTGAGTTTTAGCCTTGCGGCCGTCCTCCCCAGGCGGGGCGCTTACTGCGTTAGCTACGACACCGAGGCCGTGGCAGACCCCTCCCCCTACCGCCCACCGTTTACGTCCTGGACTACCAGGCTATCTACTCCTGGTTGCTCTTTCT
+
GGGGGFGGGGGGGGGGGGGGGGF<FGGGEGEG<FGGGGGGDGGFFGGDGGD9@<EGGFFGEGGCFFGGC9@F<F7DF8FEFGGGFEDGFED7CFGFGCDDE888FEGG9FGGCD9EEA?=EG6C4@F4,6=+1@66@G6@C+;C9BFGFCD,+EFGG,;9*@9>@)02@2>)65/7C@6C):519(49>>?:)6)-3?F0,4<<446-((,4(((4197((((-(41:D*)((,996((,4@((461:?>041.4((-(((,(51)),((,8(.4)..().(,)((-4)).-)
@M00689:251:000000000-CJTJ5:1:1101:29114:16898 2:N:0:8
CGACGGCCATGCAGCACCTGCACACCAGCCACAAGGGAACGTCCATCTCTAGACGCGTCTGGCGCATGTCAAACCCAGGTAAGGTTCTTCGCGTTGCATCGAATTAAACCACATGCTCCACCGCTTGTGCGGGTCCCCGTCAATTCCTTTGAGTTTCAACCTTGCGGCCGTACTCCCCAGGCGGACAACTTAACGCGTTAGCTGCGACACCGAGCGCACGCACCGCCCCACCTCCATGTGTCCCCGTTTTAGGCCTGGGCTTACACGGTATCCAATCCCTGCCTCCATTTTCCTT
+
GFFGGFGGGGGGGGGGGGGG9FGGFGGFGGGGGGGGGGG<C6,,BFGGGGG@F<:@:CFGFGCE7FFGFGGGDGGGGGGGGGDFFGGGGGGGGEEGGGGG>8E@7FF<FFFDFFGGGGG?FCEGEGGGFGGGG=BFGGGGDDGFFCFFFG7FFFGGDGDFFFFEEAA2245@DFFEGDG:?BB>@0(/6=AFFE;>F6;?FFA>B>B>14092((((,--((44,34(/*),(.*.-)64)/)),(-(.().4,(52?02(())))-4((()).)).(4).(,))((.)-)))..
@M00689:251:000000000-CJTJ5:1:1101:29093:16902 2:N:0:8
CGACGGCCATGCAGCACCTGCACACCAGCCACAAGGGAACGCCTATCTCTAGAAGCGTCTGGCGCATGTCAAACCCCGGTAAGGTTCTTCGCGTTGCATCGAATTAAACCACATGCTCCACCGCTTGTGCGTGTCCCCGTCAATTCCTTTGAGTTTCAACTTTGCGGCCGTACTCCCCAGGCGGACAACTTAACGCGTTAGCTGAGCACACGACATGCACACCCCACCATCCTCTTTTTGTCGTCGTTCATTGCGTTGCCTTCCCGGGACATTTACTCTGGCTGACTTTTACATT
+
EC+@@@@FFGDFFGG6C<AF<FEEAEGGDDFEFCF@@CECGCC,BFCFFGGGG,CC+BBF7EFGGCEF<,@F9FF,,44>FGFBFFFFGG74@@::CFF;B>894=,?AEFGFF9E;FF,88E>++@DCFC8=1@,9D>8?C9C?=;;@5=:8F,7?E2<+<**1:)52)-))56)/59*)8(-,1((6;4);)6(((.8:.-)).().(.(-(4()8)).823((,,1*02)4*))).4(/(-((-((.).-)--(-2))),(.((,((().)-:46))).(,(())-.).)))
@M00689:251:000000000-CJTJ5:1:1101:27683:16962 2:N:0:8
CGACGGCCATGCATCACCTCCACAGCGACCCCGAAGGGAGAACACATTTCTGTGTCTGTCCGCTGCAGTTCAAACCCAGGTAAGGTTCTGCGCGTTGCGTCGAATTAAACCACATGCTCCACTGCTTGTGCGCGCCCCCGTCAATTCCGTTTGAGTTTTAATCTTGCGACCGTACTCCCCAGGCGGAGTGCTTAACGCGTTAGCTTTGGCACTGCAGGGGTCAATACCCACAACACCTAGCACTCATCGTTTACGGCGTGGACTACCCGGGTATCTAATCCTTGCCGCA
+
GGGGGGGGGGGGGGGGGGGGGGGGGGGGGGGGGGGGGGGGGGGGGGGGGGGGGGGGGGGGGGGGGGGGGGGGGGGGGGGGGGGGGGGGGGGGGGGFGGGGGGGGCFGGGGGFGGGGGGGGGGGGGFGGGGGGGGGGGGGGDGGDFFCC>;;EGGFFFGGFFFFFFFFF@B@9@BDDF3FGFD;D99BBDDEFFF<A69219??FFF9)(3<B?:?FFFFFF?B?BBB?F4>?0(1430>??=43:899?0(44::<>FF90-38((4(3(794))).6).:4).((-((
@M00689:251:000000000-CJTJ5:1:1101:27710:16966 2:N:0:8
CGACGGCCATGCATCACCTCCACAGCGACCCCGAAGGGAGAAAAAATTTCTGTGTCTGTCCGCTGCAGTTCAAACGCAGGTAAGGTTCTGCGCGTTGCGTCGAATTAAACCACATGATCCACTGCTTGTGCGCGCCCCCGTCAGTTCCGTTTAAGTTTTAATCTTGCGACCGTACTCCCCCGACGGCGTGATTAGCGCGTTCGATTTGGCACTGCAGGGGTGAAGACCGCCCACACCCCGCACTCCTCGTTTACGGAGTTGAACCGCGAGGTAACCCATGCGTGCATAT
+
GGGEGGGGGGGGGDFEGGG,;EF8,C@@+6FF++8666<6@,,,,7,C@FFFCE@E?CFFG7FC+79AFFGA5B,,@4C+B<FFDE<EEFCC@GGGEF>6@CE@EG;,A,A8BFG9,3+@=,=,9,7EF,,+11B3+3*@;***5=CGA*21*,,2+6++3:5<C5*(5556/04(+(2/)((.,(((46((6))(3,(-3(((6)-6<)).(().(492-(4.)-(.)))(,3*81(((409((.)(4(((-.2((,-(6-.)((-((-(,)))-(-3(((-310)))
@M00689:251:000000000-CJTJ5:1:1101:27693:16979 2:N:0:8
CGACGGCCATGCATCACCTCCACAGCGACCCCGCAGGGAGAACACATTTCTGTGTCTGTCCGCTGCAGTTCAAACCCAGGTAAGGTTCTGCGCGTTGCGTCGACTTACACCACATGCTCCACTGCTTGTGCGCGCCCCCGTCACTTCCGTTCGAGTCTTAATCTTGCGAACGTACTCCCCAGGCGGAGTGCTTAAAGCGTTCACTTTGTCACTGAAGGCGCTAATCGCCACCACACCTCGCACTCATCGCTTCCGGCGTTTACGGCCAGGGGTTCTAACCCTTTCTGCTCTTG
+
GGGGGGGGGGGGG9FGGGG8;CC@CF@@6+@F+66+869,,6,6C9FC6FCAA,<E,<FCFDE=:F8FGFFC?<5,8==,:EFF,CAFFG9BCFFGCFC6BE>+@F;,,8=DDFGGF=?D,==,8,,66@=8+@E++30*037*?@FGFGG,14=C*?C6++**0846>(625(//+6FD.((,(,((/()-))))6<>23((.:)54...--)))),((((-())((1*58BBG<64((()4(.())3(44-28(996(((-((-((440(((42<))(((())))-)6>-)
@M00689:251:000000000-CJTJ5:1:1101:25749:17059 2:N:0:8
CGACAGCCATGCACCACCTGTGTTCCGATTCCCGAAGGCACTCCCGCATCTCTGCAGGATTCCGGACATGTCAAGACCAGGTAAGGTTCTTCGCGTTGCATCGAATTAAACCACATACTCCACCGCTTGTGCGGGCCCCCGTCAATTCCTTTGAGTTTTAATCTTGCGACCGTACTCCCCAGGCGGAATGCTTAAAGCGTTAGCTGACCCACTAGTGAGTAAACCCACTAACGGCTGGCATTCCTCGTTTACGGCGTGGCATACCGGGGTATTTAATCCTGGCCGCTCTTTCTTT
+
GGGGGGGGGGGGFGGGGGGGGGGGGGGGGGGGGGGGGGGGGGGGGGGGGGFGGFGGGGGGGGGGGGGGGGGGGGGGGGGGGGGGGGGGGGGGGGGGGGGGGGGGGGDFGGGGGGGGCGGGGGGGGGGGGGFGGGGGGGDEGGGGGFGGFGGGAGGGGGGFFFFFECBF>FAAFBAFGEFGF@DDB2(:;8;<??3))71367?CE@)(68(6:().)54<AB):?(((**<7?013((((.96)))(-4?0)360(4(,((.).8((20312)).).)6))((((432:2)))).
@M00689:251:000000000-CJTJ5:1:1101:25753:17077 2:N:0:8
CGACAGCCATGCACCACCTGTGTTCCGATTCCCGAAGGCACTCCCGCATCTCTGCAGGATTCCGGACATGTCAAGACCAGGTAAGGTTCTTCGCGTTGCATCGAATTAAACCACATACTCCACCGCTTGTGCGGGCCCCCGTCAATTCCTTTGAGTTTTACTCTTGCGACCGTACTCCCCAGGCGGAATGCTTCAATCGTTAGGTGCTCCCCTAGTTAGTAAACCCACTAACGGCTTGCATTCATCTGTTTCGGCTTGTCCTACCACGGTCTCTAATCATGGCCGTTCTGTCCGT
+
FGBEFEGGGGGGEFFCFGGGGGGGGGGGGGGGGGGDF7EEFGGGGGGGGGGGGGG9FGGGGGGGGDG@EFFGAFGFGGA=@FGDFFGGGFGGGGGGGFGFGGC,EFGGGFGGGGFGGGFGF8EG8EE@CF8EEG8BEGDCCGD6+C+=AGGF7,+=+;DF*BEEE@@A5==):4>),:CD6-(-(-6>@)9?54@4))(/,(((1)6)9612=,(-))).)).5?:0<4F?>(47(((-).946-)-).4))((441;(544<810),0((44<44A24-)4(((--2(--))(,
@M00689:251:000000000-CJTJ5:1:1101:21290:17179 2:N:0:8
CGACGGCCATGCAACACCTTTACCTACAGCATCAAGGAGGAGGCAGCCCATGGTGTGGCAACCCAGCACGTGAGTCAGGGCAGCATGGCACTGGGAATAGGAGTGGCACAGCTGGGCACTGTGCCACTGACAAACTGTGTCCTAGCCCCTTCGGAAATGTGCCTGGCACCTTCTGTCTTTGTCCCTCTAGAGCAGCCCCCAGGCCCCTAAGGAAAACAGGGGCCATGCAAGGACCCTGATGGGGAGCCACACCACCAACGTGCCAGAGCAGATGCCCCAGGCAGAAAAAGAGAGG
+
GFFGGFGGGGGGGGFGGGGGGGGFGGGGGGGGGGGGGGGGGGGGGGGGGGGGGGGGGGGGGGGGGGGGGGGGGGGGGGGGGGGGGGFGGE@FGG?GGGGGGGGGGFG8@FFGGGGGGGGG8=EGA8DEGAFG8FFGGGGFGCFFFFGGBD+DFG6EGECFFF<EF5DCEFD@CEFCEADD8*2:@6@56*388CFFD)==AF24/<=BBBB>*:(7BBFD=2>(((4(;;=;(3FF@@6>EFF;1(1(((((,(480138(,434:3((57.56)),((,,(.(1:)(((,,(-,
@M00689:251:000000000-CJTJ5:1:1101:7461:17200 2:N:0:8
CGACGGCCATGCATCACCTGTGTACGGCGCCGAAGCACACGTGCTTTCACCCGCTTTACCGTACATGTCCAGCCCAGGTAAGGTTCTTCGCGTTGCATCGAATTAAGCCACACGCTCCGCCGCTTGTGCGGGCCCCCGTCAATTCCTTTGAGTTTTAGCCTTTCGGCCGTACTCCCCCGTCGGGTCACTTCATGCGTTAGCTACGTCCCGGAACCCGTCGAAATGGTCCCCCACCTCTTTCCCACCCTTTACCCGTCTTCCTCCCATGTCTATTCGACTCCTCGTCT
+
GGGGEEEGGGGGGGGGGGGGGGFGFD7FF7F@:+7@,CF<C,:F7EFG,FDG+CFGFCFFGGGGGEAFD,CBFGEGDFB<FAF<FFAFG+7=BF+CA,4+,,,@,C,ECC,,6@E7CE8EGGD+3DD8FC+@EEGECG797/2=CF:71+2*>=ECD68AA=**5922(6(((.6(*6)*).(((-()-),))).(,411)))40,((--3(((-4(-(((((()).66*)((-*3())))1728?0:B226)4(4((-)6-:21()())-))))(.,((()((,-(
@M00689:251:000000000-CJTJ5:1:1101:12459:17356 2:N:0:8
CGACGACCATGCATCACCTGTACACCAACCACAAGGGAAACTACATCTCTGCAGCGATCTGGTGTATGTCAGGCCCAGGTAAGGTTCTTCGCGTTGCATCGAATTCATCCACATGCTCCGCCGCTTGTGCGGGCCCCCGTCAATTCCTTTGCGTTTTAGCCTTGCGGCCGTCCTCCCCCGGCGGAGCGCTTCATGCGTTAGCTACGCCACAGACGCCGTAGAAGACCCCTCCACCTAGCGCCACCCGTTTCCGGCATGGCCTACGCGGTTATATATTCCTGTCTGCGTGTTCT
+
FGEGCFGGGGGGGFFEFGGGGGG9FAFFGGGFG8FF7,;FFG9FGGFEFFFFAFFE7@DGF<FFGGEFEE,,@BBFGFFFF<9FFFFAFEDGGGG@F9;E=@==D,CDADAEGF@GCGCECEEGGGDG89+@8EEEGCDED++?FFGGFFC,@@CECFDF5CCCE5))-/8(5>EBE2)7).,((-0(-8:())-6386(,:<44((702(:.((--,4(41-4(.(4*75:(,71()449B0(4?(-(.).,(((-.2(,.(,((-(((())))).)-5-6:).)(((.(-)
@M00689:251:000000000-CJTJ5:1:1101:6510:17384 2:N:0:8
CGACGGCCATGCATCACCTGTACACCAACCACAAGGGAAACTACATCTCTGCAGCGATCTGGTGTATGTCAAGCCCAGGTAAGGTTCTTCGCGTTGCATCGAATTAATCCACATGCTCCGCCGCTTGTGCGGGCCCCCGTCAATTCCTTTGAGTTTTAGCCTTGCGTCCGTACTCCCCAGCCGGGTCGCTTAATGCGTTAGCTACGACACAGAGGCCGTGGCATACCCCTCCACCTAGCGCCCACCGTTACCGGCAGGGACTACCAGGTGTACTAAGCCTGGCGTCTCTTCCCA
+
GGGEGGGDGDGGGGGFFGGFFGGGGGDFGEGFGGGFGGGGGGGGGGGGGGGGGGGGGGGGGGGGGGGGGEBEGGFGFGGGFGGGFFGGGGDGEBFGGGGGGGGGGGDFGGGGGGGGFF?EGGGGGGFGGGGEGDGGGGGEGDCFGFFG9?7E?CEGD;7BFAC58@)87-7>@BEBCDF:)(5(6(/(((63355;3;?0:<17718B11(((.-8(272((.))).,5*)-4:4(.2,,(7(,:00((((.,(-((((-((.287?:.4))64:))(8330,--4(())))()
@M00689:251:000000000-CJTJ5:1:1101:6499:17398 2:N:0:8
CGACGGCCATGCATCACCTGTACACCAACCACAAGGGAAACTACATCTCTGCAGCGATCTGGTGTATGTCAAGCCCAGGTAAGGTTCTTCGCGTTGCATCGAATTAATCCACATGCTCCGCCGCTTGTGCGGGCCCCCGTCAATTCCTTTGAGTTTTAGCCTTGCTGCCGTACTCCCCAGGCGGGGCGCTTAATGCGTTAGCTCCGACCCAGAGGCCGTGGAAGACCCCTACCACTAACGCCCCACGTTTACGGCATGGACTACCAGGGGCTCTACGTCTGGCCGCTCCGTCCC
+
GGFGGDGGGGGGGGGGGGGGGFGGGGGAGG@FFGGGGGGGGGGG8FFDFGGGGGGGGGGGGGCEGGGGGGGGGGGGGGGGGCGAFCFGGAFGGGEGDEDGGGGGGGGGCGDFEGFGDCGGGGGGGGGF?EEGE6>CCEGGGGEGG+B?FFGFFEFFCGGFFFFF)*:@@BF24)*77>C9:@>96BFFF6??44<A9<F(4<<),394(,82(.04<0(-4(5(4?:1C3)4(.*((((-(77(1391(.(-111((4(.))(52)3<6((((().(,,((()(((((((-((,
@M00689:251:000000000-CJTJ5:1:1101:20374:17436 2:N:0:8
CGACGGCCATGCAACACCTACACCCACAGATCCGGAGGTAGGCTGGGCGGCAAATGCATCTTAATGTCAATCAAGATAAGGCCCGGCCTGTGAAAGAAAACAAGCTGCAGCCTTGCTAGGACATGCTGGAGCTTAATTCACGCTCCTCTAAAATTTACGTGAAACATGACGCTGACCAGTGGCAGCGGATCAGAAGTGATATATGGGGTATCTAATCCTGGCTGCT
+
GGFEBFGGEFGGGGGGGGGGGGGGGGGGGGGGGGGGGGGGGGGGGGGGGGGGGGGFFGGGGGGGGGGGFAFGGGGFGGGGGGFDFGGGGGFGGAFGGGGDDFGGGGD@FGGGDGGGGGGGGGGGGGCGFGGGGCFGGGGGGGGGGFFGFGGGGGFFGGGFFFF;@@@E@5>A57AF6>CF4@DB>F9=99>BEF4=EFFFFFFFFE3;>7.7)9C<A?CEF@@<04
@M00689:251:000000000-CJTJ5:1:1101:20419:17505 2:N:0:8
CGACGACCATGCACCACCTGTACACCAACCACAAGGGAAACTACATCTCTGCAGCGATCTGGTGTATGTCAAGCCCAGGTAAGGTTCTTCGCGTTGCATCGAATTAATCCACATGCTCCGCCGCTTGTGCGGGCCCCCGTCAATTCCTTTGAGTTTTAGCCTTGCGGCCGTACTCCCCAGGCGGGGCGCTTAATGCGTTAGCTACGACACCGAGGCCGTGGAAGACCCCTACACCTAGCGCCCACCGTTTACGGCATGGACTCCCAGGGCTTCTAACCCCGGCTGCCCTGTCC
+
GGEGEEGGGGGGGGGFGGGGGFFGGGGGGGGGGGGGEGGGGGGGGGGGGGGGGGGGGGGGGFFFGGGGFGGGGGGGGGGGGGGGGGGGGGGDGFGEEGGG>F@EFGGDGFGGGGGGFGGGGGGG7=DDCFGGDGGGGGDCDCCCCAFGFGFFFGGGGGGFFBEBCBAAB7@@DDFE6=4D4>(367>9;9?BB<ABFFB::BFFD?6>((-((-9>BF;>0(51,81<D9<:7BG(,.41(87(-39B<(2>6<6(,(34).(5:7,8(((.4A)--(.(((-(-(((.(,))
@M00689:251:000000000-CJTJ5:1:1101:25666:17549 2:N:0:8
CGACGACCATGCACCACCTGTGCAGGACCCTTACGGACACCGTATCTCTACGGCTTTTCCCTGCATGTCAAGCCTTGGTAAGGTTCTTCGCGTTGCGTCGAATTAAGCAACATGCTCCGCCGCTTGTGCGGGCCCCCGTCCATTCCTTTGAGTTTTAGCCTTGCGGCCGTACTCCCCAGGCGGGGCGCTTAATGCGTTAGCTGCGGCACGGAATCCGTGGAAGACCCCTACCCCTAGCCCCCCCCGTTTACGGCATTGACCACCAGGGTTTCTAATCCTGGCCGCCTCTTTCC
+
GGGEGDGGGGGGGGGFFGGGGGGGGGGGGGGGGGGGGGGGGGGFCFGGGGGGCEGGGGGGGGFGGGGGGGGGGGGDCGGGGGGFGFGGGFGGGG7FGGE+@+@FG,EF,FGFFGD,=D?CC>EEG?F,@=EGGGGGGDGD*;EFC@;CF7?DDEFGF8:AAF:<AAB9@F9@DFB=E@5FFF9@>F06038AAA9><0(4A2<:06B>F2;>F?BB>,,(8)..38<67*..,4*-.2(,471;>(414-4114,().)-)),-((,28(1:92A))6))(((--(((())))
@M00689:251:000000000-CJTJ5:1:1101:25119:17555 2:N:0:8
CGACGGCCATGCAGCACCTCCACAGCAGTTCTTGCGAAAAGGGATATTTCTACCCCGGTCCACTGTGCTTCGAGCCCAGGTAAGGTTCTTCGCGTTGCGTCGAATTGAACCACATGCTCCACCGCTTGTGCGGGCCCCCGTCAATTCCTTTGAGTTTCAGCCTTGCGGCCGTACTCCCCAGGCGGGGCGCTTAATGCGTTAGCTGCGGCCCGGAATCCGTGGAAGGATCCCACACCTAGCGCCCAACGTTTACCGCGGGGACTACCAGGGTATTACATCCTGGCCGCTCTGACC
+
GGCEGGGGGGGGGGGGGGGGGGGGGGGGFGGGGGGGGGGGGGGGGGGGGGGGGFGGGGGGGGGGGGGGGGGGGGDGGGGGGGGGGGGGGGGGGGGGDGGG>>B=EFFGGGGGGGFGGFGCGGGGGGGGGCFGDGGEGEGGCDGGCFGGFGGGF>GGGGGFFA4BFFF@FFFF<;1;FDDC>@?@FF9BB>;?3><<99BFBF<24:>B0(4;>9>6>:>:?9:<?<14*958((/4(.).-.4;F<:0(4(4).(((((-4904(3:?B<?()).).))3.).0(((,46))-(
@M00689:251:000000000-CJTJ5:1:1101:13046:17602 2:N:0:8
CGACAACCATGCAGCACCTGTCTCCGGTCCAGCCGAACTGAAGAACTCCGTCTCTGGAGTCCGCGACCGGGATGTCAAGGGCTGGTAAGGTTCTGCGCGTTGCGTCGAATTAAACCACATGCTCCACCGCTTGTGCGGGCCCCCGTCAATTCCTTTGAGTTTTAATCTTGCGACCGTACTCCCCAGGCGGGGCGCTTAATGCGTTAGCTACGACCCAGAGGCCGTGGAAGACCCCTACACATAGCGCCCACCGTTTACGGCATGGACTACCAGGGGTTCTAATCCTGGCTGCC
+
GGGGFGGGGGGGGGGGGGGGGGFGGGGGGGGGGGGGGGGGGGGGGGGGGGGGGGGGGGGGGGGGGGGGGDGDGGGGGGGGGGGGGGGGGGGGGGGGGGGEGGGGGGFG7FGGGGGGGGGGGGGFDFGFGGGGGF>F>67CDDEGGFGG4C7FFGFGGGGFFFCEB???CF9(49;FA@GFFE0;37?;>>06(4;9<?).:AFFFBFF<<,((-(4:FBB:??FFF9377410:5(4<::))-.42;12<FFFF0::A?F>0(34>?2::?0,4<(((,.4)))6)).,((-,
@M00689:251:000000000-CJTJ5:1:1101:24622:17689 2:N:0:8
CGACAGCCATGCATCACCTGTACACCAACCACAAGGGAAACTACATCTCTGCAGCGATCTGGTGTATGTCAAGCCCAGGTAAGGTTCTTCGCGTTGCATCGAATTAATCCACATGCTCCGCCGCTTGTGCGGGCCCCCGTCAATTCCTTTGAGTTTTAGCCTTGCGGCCGTACTCCCCAGGCGGGGCGCTTAATGCGTTAGCTACGACACAGAGGCCGTGGCAGACCCCTACACCTAGCGCCCACCGTTTACGGCATGGACTACCAGGGTCTCTCATCCTCGCCGCA
+
GECGGGGGGGGGFGGGGGGGGGGGGGGGGGDGGGGGGGGGGGGGGGG9FGGGGGGGGGGGGGGGFGGGGGGGGGGGFGGGGFGGFGGGGGGGGGGGGGGGGGGGGDGGGGFGGGGGGGGGGGGGDGGG,DECCG>EGEDEDGCFGFGGFFD,@FGGG;FFFAE@EF5@5==ADFFFGFGG*:5>>09169BB)--66??0(:<>22<1391(2(4:813,2(.348<?G7).(2C(,,369D1(48((-.(64:9(4<(.4)(.22),44(4<-).-6<8)4,((((
@M00689:251:000000000-CJTJ5:1:1101:8493:17695 2:N:0:8
CGACAGCCATGCACCACCTCCGCAGCAGCCGTTTAAGGGGCGCCGATGTTTCCACCGGATTCCACTGCGCTTCGAGCCCAGGTAAGGTTCTTCGAGTTGCGTCTAATTGAACCACATGCCCCACCGCTTGGTCGGGCCCCCTTCATTTCCTTTGACTTTCATTCTGGCGTTCGTACTTCCCAGGTGGGATACTTAATCCGTCCGCCTAGACACACACCGTGTATCCCGTATGTCGTGTTTCCATCGTTTAGGGGGTGGACTCCTAGGGTCTCTAACCCTTGCGGCATGTGCGCTT
+
F@+@@FC@FAA8,6C8<FCFC7:F@CF<8,6BCCDFFE,+66@F7C:BEFGD@<<F6+::=FF<FGGC7B7C,BC<+8:9?:B?A9ABF,EGG@+=A@;D+C++>E,5,,,3DDFG8,2,@DGGG@>>CD+,,@+B>EG7**199++=@F>,5>E,5;+=:+*9A*:45((((8-//*4*073()(/(/(()..6)7)1(/(,6(((-())).(,2(((.8,()-)4(*))().1(,,((-14<),-4(()).-(-(,,42(().-((((()))-)..(4((((-((()))(((,
@M00689:251:000000000-CJTJ5:1:1101:19884:17708 2:N:0:8
CGACGGCCATGCATCACCTGTACACCAACCACAAGGGAAACTACATCTCTGCAGCGATCTGGTGTATGTCAAGCCCAGGTAAGGTTCTTCGCGTTGCATCGAATTAATCCACATGCTCCGCCGCTTGTGCGGGCCCCCGTCAATTCCTTTGAGTTTTAGCCTTGCGGCCGTACTCCCCAGGCGGGGCGCTTAATGCGTTAGCTACGACACAGAGGCCGTGGAAGACCGCTACACCTAGCGCCCCCCGTTTACGGCATGGACTACCAAGGTTTCCAATCCTTGACTCTTGTACCTT
+
GGGGGGGGGGGGGGGGGGGGGGGGGGGGGGGGGGGGGGGGGGGGGGGGGGGGGGGGGGGGGGGGGGGGGGFGGGGGGGGGGGGGGGGGGGGGGGCGGGGGGGGGGCGGG9?EGGGGGGFGGGGGGGGGGGGGGGGGGGGGGGCGGFFGFFFFGGGGGGGFFFF)@>BA>BADABFFGDCDFFFBB>6(39BF><AABFF:04)))-161>:6:7?:092,6<??:?B>GD)1)(7(.3:26E9(2((,4(4<??F19B7472,8:)).-5-54)64)8:2)6))).))))-).))
@M00689:251:000000000-CJTJ5:1:1101:8480:17710 2:N:0:8
CGACAGCCATGCACCACCTCCGCAGCAGCCTTTTAAGGGGCGCCGATGTTTCCACCGGATTCCACTGCGCTTCGAGCCCAGGTAAGGTTCTTCGCGTTGCGTCGAATTGAACCACATGCTCCACCGCTTGTGCGGGCCCCCGTCAATTCCTTTGAGTTTCAATCTTGCGATCGTACTTCCCAGGTGGGATACTTAATGCTTTCGCTCAGACACCCACAGTGTATCGCGTATGTCGAGTACCCATCGTTTAGGGCGTGGACTACCAGGTTATCCAATCCGGGCTGCCTTTTTCGTT
+
GGGGGGGGGGGGGGGGGGGGGGGGGGGGGGGGGGGGGGGGGGGGGGGGGGGGGGGGGGGGGGGGGGGGGGGGGGGGGGGGGGFGGFGGGFGGGGGGGGGGGGGGEGGFFGFFFGGGGGFDFFGGFEEGCFFCFGGGDGGEGG>DGDGCFGGCFF7CFGGFF6*8>ECB@F@;@DFFGE>FF8@055;BFF1;CAF9<BFAFFBF:269())4:(((-48>4656<261)18()-/((51)-=?<0:288(6><:(4;>((.,7()5:)).))).441((((((((().))).((.
@M00689:251:000000000-CJTJ5:1:1101:19248:17779 2:N:0:8
CGACAACCATGCAGCACCTGTACACCAACCACAAGGGAAACTACATCTCTGCAGCGATCTGGTGTATGTCAAGCCCAGGTAAGGTTCTTCGCGTTGCATCGAATTAATCCACATGCTCCGCCGCTTGTGCGGGCCCCCGTCAATTCCTTTGAGTTTTAGCCTTGCGGCCGTACTCCCCAGGCGGGGCGCTTAATGCGTTAGCTAAGTCACAGAGGCCGTGGCAGACCCCTACCCCCAGCGCCCACCGTTTACGGCATGGCCTAACCTGGTATTCAGTCCTGGGTGACATGTCTAT
+
F6+@@@CF@FA<C@F@EGD@CFCFGFGGGDGGGG@CEGAA@<CGFFGFEGGGEFGECEEGG<FG<FFF@EFGGGFG@CF@FGGG<EFGGGG7>@FGGGGGE8EECGGEG,A,A8@F8A+6+A8E7=DFFEGGGDBECED++0@7CD=+<?+::,ED?FFF?F<55)=AABA=A)*5C>CD429>>1@9>3:6A):<9:1(4>)6),-..)))(((4:1-(((41(33<3*.(((1((,.((.(--2(.-((6-3922(4,().)43..(,.)))6)).4))(((-(.)-))-6))
@M00689:251:000000000-CJTJ5:1:1101:19231:17783 2:N:0:8
CGACAACCATGCAGCACCTGTACACCAACCACAAGGGAAACTACATCTCTGCAGCGATCTGGTGTATGTCAAGCCCAGGTAAGGTTCTTCGCGTTGCATCGAATTAATCCACATGCTCCGCCGCTTGTGCGGGCCCCCGTCAATTCCTTTGAGTTTTAGCCTTGCGGCCGTACTCCCCCGGCGGGGCGCTTAATGCGTTAGCTACGACACCGAGGCCGTGGAAGACCCCTACCCCTGACCCCCACCGTTTACGGCATGGACTCCCAGGGTACCTAATCCTGGCTTCCCTGTCC
+
GGGGGGGGGGGGGGGGGGGGGCGGGGGGGGGGGFGGGGGGGGGGGGGGGGGGGGGGGGGGGGGGGCGGGGGGFGGGGFGGGGGGGGGGGGGGGGGGGDGGGGGFGGGGGGGGGGGFCFFGGGGGGGGGGGGGGGGGGGGGGDGGGFGGFGFDFGGGGGFFA?E@EAA=BFFFFDA:CA*2:@>09(3(43:04:22,:6:1<>2>B(3(((-,(-7BF;((444(37:>371(35844:(,592>:9:180<2470(((),477?08(((.)))).:A2))..,(().4)..)
@M00689:251:000000000-CJTJ5:1:1101:11947:17966 2:N:0:8
CGACGGCCATGCAGCACCTGTACACCAACCACAAGGGAAACTACATCTCTGCAGCGATCTGGTGTATGTCAAGCCCAGGTAAGGTTCTTCGCGTTGCATCGAATTAATCCACATGCTCCGCCGCTTGTGCGGGCCCCCGTCAATTCCTTTGAGTTTTAGCCTTGCGGCCGTACTCCCCAGGCGGGGCGCTTAATGCGTTAGCTACGACACAGCGGCCGTGGACGACCCCTACCCCTAACGCCCACCGTTCACGGCTAGGACTCCCAGGGTAGCTCTCCCTTGCTGCT
+
GGGGGGGGGGGGGGECFGGGGGFGGGGGGGGGGGGGGGGGGGGGGGGFGGGGGGGGEGGGGGGGGGGGFFCFFGGGGGGGGGGGGGG,FFFGGGCCGGGGGGGGDDFFFFGGGFGGA=?EGGE>CEGG8FGDEGDGC8??GGGFCFGGFFC:FFGCC@C>9AEE@5@BFBA2@BEEF@6?)5@@F>>211?6A<))1:BF6>A>?F0((((((-211(467:267>(39*7:((1(((.39)2(4:>F0(,).49((.,4,((.12.(-43(3))))..()(,.6<)
@M00689:251:000000000-CJTJ5:1:1101:20951:18014 2:N:0:8
CGACGGCCATGCATCACCTGTGCAGGGCCCTTACGGACACCGTATCTCTACGGCTTTTCCCTGCATGTCAAACCTTGGTAAGGTTCTTCGCGTTGCGTCGAATTAAGCAACATGCTCCGCCGCTTGTTCGGGCCCCCGTCAATTCCTTTGAGTTTTAGCCTTGCGGCCGTACTCCCCAGGCGGGGCGCTTAATGCTTTAGCTGCGGCCCGGAGTTCGTGGATGGAACCCCACCCCTCGCCCCCTACTTTTCAGGTTTTGACTCCCCGGTGTTTTTATCCGGGCTTGCTCTGCCTT
+
FGFGG>FGEGGGGGG<FFGFF<FGGGGGGGGGFFGGGGGGGGGGGGEFGGGGGGGGGGGGGGGGGGAA?BF9FGCGGFGFGGFGGDFFGGGGGG7=:+@EEEFGDGFGCGGGGGF4ED6@ECE>EFG,3C>EGGGGG8CEDDGGGAGCFF2@EFFGC?>?FF35>A9==>(6>CB>:(/>80(2(-(-7<:2)42)-6)6<2429;F0-(479F:4(-34<22(8.4<GGE>(->:4(4((76-,())666))))))-3(.))((,-41(,((((()).((((-,3(-))))..)
@M00689:251:000000000-CJTJ5:1:1101:16929:18026 2:N:0:8
CGACGACCATGCAGCACCTGTACACCAACCACAAGGGAAACTACATCTCTGCAGCGATCTGGTGTATGTCAAGCCCAGGTAAGGTTCTTCGCGTTGCATCGAATTAATCCACATGCTCCGCCGCTTGTGCGGGCCCCCGTCAATTCCTTTGAGTTTTAGCCTTGCGGCCGTACTCCCCAGGCGGGGCGCTTAATGCGTTAGCTACGACACAGCGGCCGTGGAAGACCCCTACCCCTAGCGCCCACCGTTTCCGGCCTTGACTCCCAGGGTATCTAATCACGGCTGCTCTTTCCG
+
GGGGGGGGGGGGGGGFFGGGGGGGGGGGGGGGGGGGGGGGGGGGGFGGGGGGGGGGGGGGGGGGGGGGGGGGGGGGGGGGGGGGGGGGGGGGGGGGGGGGGGGGGGGGGGFGGGGGFGGGGGGGGGGGDFGGGGEGGGGGGDGGGFGGFGGGGGGGGG5CFFFBB=>F=@BAA2C9C@FGF==9BBFFFFFF)-:<9?66?FA)5683(4143(7>016B;04:3?:0C9),(4C<3(3,2@>?<FFBB?)),-1(-),)..),((.3(.(.)))))-4((((-,(,.)).))(
@M00689:251:000000000-CJTJ5:1:1101:20825:18028 2:N:0:8
CGACGACCATGCACCACCTCCGCAGCAGCCTTTTAAGGGGCGCCGATGTTTCCACCGGATTCCACTGCGCTTCGAGCCCAGGTAAGGTTCTTCGCGTTGCGTCGAATTGAACCACATGCTCCACCGCTTGTGCGGGCCCCCGTCAATTCCTTTGAGTTTCAGCCTTGCGACCGTACTCCCCAGGCGGCATACTTAACGCGTTAGCTCCGGCACGAACCGAATGCACGGCTCCCACCCAGTATGCCTCGTTTAGGGCGTGGCACTCCAGGGTTTATAATCCTGGCTCCTCTGTC
+
GG@FEGGGGGGGGGGGGGGGGGGGGGGGGGGGGGGGGGGGGGGGGGGGGGGGGGGGGGGGGGGGGGGGGGGGGGGGGGGFGGGGGGFGGGGGGGGGGGGGGGEGCEGGCGGGGGGGGGGCGGGGGGGGGGG6CEGGDCGGGGGG4AGFFGGGGGDGFFCFFAC117;@;>FFFF?;CEGGF?<0(90(124<AADBBFF04>B:<<43<>027?FFFFF>>::)6<401)0(((9<(3(5)069))4(-(,().0,(-21((,(43).33((-(.)-):)6)((3)3(2)).)
@M00689:251:000000000-CJTJ5:1:1101:5659:18100 2:N:0:8
CGACGGCCATGCATCACCTCCGCAGCAGCCTCTTGCGAGGAAGGGATATTTCTACCCCGGTCCACTGCGCTTCGAGCCCAGGTAAGGTTCTTCGCGTTGCGTCGAATTTCACCACATGCCCCACCGCTTGTGCGGGCCCCCGTCAATTCCTTGGAGTTTCACCCTTGCGACCGTACCCCCCAGGCGGATTGCTTACCGCTTTAGCGTCGGCCTAGCAGGATTGGGTACAGCCTACACTCATCAATCATCTGTTAGGGCGTGGCCACCCTGGGACACTAATCGCGGTTATCTTGTT
+
FEDC:@::FFFFFGFFG@FGDEG:FF,FGF@FEF<FEEDGD8,@BEFFGGGFGE@FG7F+CF:EE,<<?::FCC<FCCDE8?B<<AAE<AF=E@EEC+=EC@8>@7FE9,,8AE@,=,8,=8CECC>E6@@,71@4*5****43?AF+4=9C7,,,2?8B8+8(60062(6((((/*7><)(,,((-,,2,2<).)(4((4(.-)((,(-(342:(-)(()..8((-)2*)(()2(4)(3-94)).)6)-)6.))...(-(((,2(.(-((-(((.,(.-)((,((-()))))))
@M00689:251:000000000-CJTJ5:1:1101:20004:18155 2:N:0:8
CGACGGCCATGCATCACCTGTGTTCCCGTTCCCTTTCGGGCACAGCCCCATCTCTGGGGCCTCCAGGACATGTCAAGGGTAGGTAAGGTTTTTCGCGTTGCATCGAATTAATCCACATAATCCACCGCTTGTGCGGGTCCCCGTCAATTCCTTTGAGTTTTAGCCTTGCGGCCGTACTCCCCAGGCGGGGCGCTTAATGCGTTAGCTGCGCGCCGGAGACCGGGGAATGGCCCCCACACCTAGCGCCCCACGTTTACGGCGTGGACTGCCAGGGTGTCTAATCATGGCGGACTG
+
GGGGFDGGDGGGGGGGGGGGGGGGGGGGGGGGGGGGGGGGGGGGGGGGGGGGGGGGFGGGGGGGGGGGGGGGGGFGGGGGGGGGGGGGGFGGGGGGDFGGGFGGGGGGGGGGGGGGGGGFGG,,@DEGGCFG?CEGDCDFGGGGGE6CFFGGGF7EGGGFFFFC@AC8@58==)5<ABG8?@B@2@=(3,(411(26)6<3?02?>9<29((,7(4--3341((((((0*.539701,:0,).39>>00(7>(32-<B69(4(2:2)((2.)(1((4:)).)5))-)(((-(-(
@M00689:251:000000000-CJTJ5:1:1101:19273:18156 2:N:0:8
CGACAGCCATGCATCACCTGTACACCAACCACAAGGGAAACTACATCTCTGCAGCGATCTGGTGTATGTCAAGCCCAGGTAAGGTTCTTCGCGTTGCATCGAATTAATCCACATGCTCCGCCGCTTGTGCGGGCCCCCGTCAATTCCTTTGAGTTTTAGCCTTTCGGCCGTACTCCCAAGGCGGGGCGCTTAATGCGTTAGCTCCGACACAGAGGCCGTGGAAGACCCCTACCCCTAGCGCCCCCCGTTTACGGCACGTGCTACCCGGGGATCTTATCCTGTCTGCTGTGTAC
+
GGGGGGGGGFGGGGGFGGGGGGGGGGGGGGFGGGGGGGGGGGGGGCGGGGGGGGGGGGGGGGGGGGGGGGGGGGGGGGGGGGGGGGGGDFGGGGGGG9CGGGGGGGGGGCFFCFGGGCFGGGGGEGC=FGGGDEDEGCDGGCEGGFGFFFC,DDEDCD7BFFB*:855:@8=A5>>C)*@FB4@B;@6>(((.-6A>??F?F9)((-410(2(.11((4(-47?7?F?C*).3(7,4056986((,,480(-,((-(,((,())40(-(-(46)))-)-.<)))).-)),62)
@M00689:251:000000000-CJTJ5:1:1101:19293:18158 2:N:0:8
CGACAGCCATGCATCACCTGTACACCAACCACAAGGGAAACTACATCTCTGCAGCGATCTGGTGTATGTCAAGCCCAGGTAAGGTTCTTCGCGTTGCATCGAATTAAACCACATGCTCCGCCGCTTGTGCGGGCCCCCGTCAATTCCTTTGAGTTTTAGCCTTGCGGCCGTACTCCCCAGGCGGGGCGATTAATGCGTTAGCCACGAACCAGAGGCCGAGGAAGAGCCCTAACCCTAGCCCCCACCGTTTCCGGCGTGGACCGCCCCAGTCCACAAACATCGCCAGATTTGCTA
+
GGGGGGGGGGGGGGGFGGGGGGFGGGGGEGGGGGGGGGGGCFG?F<FGGFCFGGFGGGGGFFGGGGFGFGGGGGGGGGGFGGGFCFEGFGGGGECFGFDFGGGF7FG,CEFCEEFGCFA6+@@8>CFD,,64=EE6EDGC>DE7FFFF7=2@@5EC;>CAC568EBA=9A2A=)9>:>9D>992699(((4:<26)44:??<)4(-((((.(,(((-((((43(((,4**8(3,C(((,((.,((,-.2(,-4(((-,404((2,(((,(),).(.(4().(((,(()-)-).)
@M00689:251:000000000-CJTJ5:1:1101:22554:18173 2:N:0:8
CGACGACCATGCAGCACCTGTGCAGGACCCTTACGGACACCCCATCTCTGAGGCTTTTCCCTGCATGTCAAACCTTGGTAAGGTTCTTCGCGTTGCGTCGAATTAAGCAACATGCTCCGCCGCTTGTGCGGGCCCCCGTCAATTCCTTTGAGTTTTAGCATTGCGGCCGTACTCCCCAGGCGGGGCGCTTAATGCGTTAGCTGCGGCACGTAATCCGTGGAAGGAACCAACACCTCGCGCCCAACGTTTACGGCGTGGGCATCAGGGGTGTCTAATCCTGGCTGCCATGTGTC
+
GGGGFEGGGGGGGGGGGGGGG8FECFGGF@@FGGGGGGGGG7CFGGFGGGGGFGGGGFGCFGGFFGGGGGGGGGGDGGGCFEFFFGGGGGGGGGGEGGGGGGFGF9=?,?FF:=EBFCDGE6EEG6@ECEEGE=>>C+++=C79:++=;8+*7@,ECBC+;B:EAA))-/52(8(-*05>:06160(,3::6)))(-8(2)))(--(((4((4-62(((342:?((((**)(-4*((-2((02(((4314)((,4491(4((.)))((-((,.45)-)-)((,(,(.).4)))
@M00689:251:000000000-CJTJ5:1:1101:8303:18181 2:N:0:8
CGACAACCATGCAGCACCTGTCTCCGGTCCAGCCGAACTGAAGAACTCCGTCTCTGGAGTCCGCGACCGGGATGTCAAGGGCTGGTAAGGTTCTGCGCGTTGCGTCGAGTTAAACCACATGCTCCGCTACTTGTGCGGGTCCCCGTCAATTCCTTTGAGTTTTAGCCTTGCGGCCGTACTCCCCAGGCGGGGCGCTTAACGCGTTAGCGTCGGCACGGACCCCGGTGACGGGACCCCCCACCGACGTCCCACGTTTTCGGCGCGCCTCAACCGGGTATTTTATCCTTGCGTCT
+
GGGGGGGGGGGGGGGGFGGGGGGGGGGGGGGGGGGGDFGGGCECGGGGGGGGEFGFCFGFGGDGGCEGGGGEGGGGGGFGGGGEGFG?EFGGGGGFFGGGGGGGEGG:FFEGGGEDDEDFDFCFGCEG6EGD,@,@:ED@>CFGG>DDEGGGGGGGC2;BBA5<:EEFF9EF@@9;=(516;8<;?01(((,-(4;F<B),40(41?A7:<((2(411>0111,(((,0173,3*(((337)-,-((-(-80(-.4(),-1((((-(,,)4((-,(,)))))))))))(,(-3
@M00689:251:000000000-CJTJ5:1:1101:22566:18191 2:N:0:8
CGACGACCATGCAGCACCTGTGCAGGACCCTTACGGACACCCCATCTCTGAGGCTTTTCCCTGCATGTCAAACCTTGGTAAGGTTCTTCGCGTTGCGTCGAATTAAGCAACATGCTCCGCCGCTTGTGCGGGCCCCCGTCAATTCCTTTGAGTTTTAGCCTTGCGGCCGTACTCCCCAGGCGGGGCGCTTAATGCGTTAGCTGCGGCACGGAATCCGTGGAAGGATCCCACACCTAGCGCCCAACGTTTACGGCGTGGGCTACCAGGGTTTCGTATCCTTGCTGCCCTTGCTCTT
+
GGGGGGGGGGGGGGGGGGGGGGGGGGGGGGGGGGGGGGGGGGGGGGGGGFGGGGGGGGGGGGGGGGGGGGGGGGGGGGGGGGGGGGGGGGGGGGFGGCGDEGGGGEFGEGGFG?GFGGGGGGGGGGGGGGGGGGGGGEGGGGGGGFGGF7CGFGGGC,=?FAE=AFBA@F@FD=EFGFDFF(379>94;6?BFAA;(3??DAFFBF>>F?>F????03390)3:()23975(-4<2)3(-9)(4?(-2114::>(2(,(,,(.220:1,(,)((.((.)).26))(,(.(().6-
@M00689:251:000000000-CJTJ5:1:1101:18734:18390 2:N:0:8
CGACGACCATGCATCACCTGTATACCGACCTTGCGGGGGCTACATCTCTGCAGCTTTCCGGCATATGTCAAACCCAGGTAAGGTTCTTCGCGTTGCGTCGAATTAAGCAACATGCTCCGCCGCTTGTGCGGGCCCCCGTCAATTCCTTTGAGTTTTAGCCTTGCGGCCGTACTCCCCAGGCGGGGCGCTTAATGCCTTAGCTGCGGCACGGAATCCGGTGAAGGGTCCCCCCCCCAGCGCCCAACGGTTACCGCGTGGACTCCCCGGGTATGAAAACCGTGTGCACCTGTCCCTT
+
GGGGGGGGGGGGGGGFGGGGGGGGGGGGGGGGGGGGGGGGGGGGGGGGGGGGGGGGGGGGGGGGGGGGGGGGGGGGGGGGAFGGFGGGGGGGGGGGCFGDDFGFGGGGGFEDFGGFCGCDEGDDGGGFGGGGGGGGGD5=DGGGGFGGFGGG@CFF>FGFFF8;094:>>60<>::EFGGF16>91333<4))4))).<24)-5119(48>0(()44(-(-3A:(41<77)(--)-,.((4@66(((-42))-((((-((,(4(((,4070()))).4,,3(-).)41(...,)-
@M00689:251:000000000-CJTJ5:1:1101:18740:18406 2:N:0:8
CGACGACCATGCATCACCTGTATACCGACCTTGCGGGGGCTACATCTCTGCAGCTTTCCGGCATATGTCAAACCCAGGTAAGGTTCTTCGCGTTGCGTCGAATTAAGCAACATGCTCCGCCGCTTGTGCGGGCCCCCGTCAATTCCTTTGAGTTTTAGCCTTGCGGCCGTACTCCCCAGGCGGGGCGCTTAATGCGTTAGCTGCGGCACGGAATCCGTGGAAGGATCCCACCCCTACCACCCAACGTTTACAGCGTGGACTCCCAGGGTATCTAATCCTGCATCCTCTTTACCTT
+
GGGGGGGGGGGGGGGGGGGGGGGGGGGGGGGGGGGGGGGGGGGGGGGGGGGGGGGGGGGGGGGGGGGGGGGGGGGGGGGGGGFGGGGGGGGGGGCDGGGGG7DDGFEGGGGGGGG;EFDGGDEGGGG,@CGEGGGGGGDCCDGFFFGG8::CGGCFF9F;F=)613>;914??AFFE0DC59096136B?F2)6A;?BF0)-).9>>B>F9>B0??B6:14<:<(4>?F*.((4*,(2)465(,-84:2:D<236BF9((.18:(51(,()-.<))-2)4((-)())))))--).
@M00689:251:000000000-CJTJ5:1:1101:6872:18413 2:N:0:8
CGACAGCCATGCATCACCTGTACACCAACCACAAGGGAAACTACATCTCTGCAGCGATCTGGTGTATGTCAAGCCCAGGTAAGGTTCTTCGCGTTGCATCGAATTAATCCACATGCTCCGCCGCTTGTGCGGGCCCCCGTCAATTCCTTTGATTTTTAGCCTTGCGGCCGTACTCCCCAGGCGGGGCGCTTAATGCGTTAGCTACGCCCCAGCGGCCGTGGAAGCCCCCTACACCTAGCGCCCCCCGTTTCCGGCATGGACCACCCGGGTTTCTCCACCTTGCTCCCCGTGCC
+
GGCCFGGG<F@FFFGCEGGGG9FFGGF<FFDDCCECC@66EGFGGFGFDECFEDFC+FFGGCGGFFGGGGF<FFBF@CDG@C9<FDFGGGDGEGGGG9AGEEFGDGFGGG,E8F?F;FGGGGDEGEGG8E>EEEGEGCDCD+CGFFGGFGG,,@EFGB6BFFEFF9A5:=@2A5:EGFGG>BB299>>BB<(66):1??B?AD9>?(((,--,4(4((,(4()(((-89).:(89?(,(((82((,(4::))-(4(3(.))(,1(((((-(())).)(,()).5)),,(-(((
@M00689:251:000000000-CJTJ5:1:1101:8967:18426 2:N:0:8
CGACGGCCATGCAGCACCTGTGCATCCACCTTTCGGGGACCGTGTTTCCACGGTTTTCGAATGCATGTCAAACCTGGGTAAGGTTCTTCGCGTTGCCTCGAATTAAACCACATGCTCCGCTGCTTGTGCGGGCCCCCGTCAATTCCTTTGAGTTTTAATCTTGCGACCGTACTCCCCAGGCGGTGCCCTTAATGCGTTAGCGGCGGCACTGAGCGCGTCAATCGCCCAAACCCCCCGTGCAACTCCTTTAGGGTGTGGCCTACGGGGTTATATAATCCTGGCTCCTCTGTCTATT
+
GGGGGGGGGGGGGGGGGGGGGGGGGGGGGGGGFGGGGGGGGGGGGGFGGGGGGFGGGGGGFGGGFDFFGGGGGGGGGGGGGGGGGGGGGGGDGDCCFGGG>FGGGGGGGG@,,=E;EEDG+1CEG?@8,CGGGEGCCEDCCGCC8C7B9>+3@DGGGFFAFAAA--))/5(-/87B5:DGF=@9@9(653@F?))68711)(((-(4(1(()),((,490())(--44**)(41),((--3*)()))).)).3,(-((42,,8(-79(,-)-)).-)-)-((,)((()).)).)-
@M00689:251:000000000-CJTJ5:1:1101:25396:18469 2:N:0:8
CGACGGCCATGCAACACCTGTACACCAACCACAAGGGAAACTACATCTCTGCAGCGATCTGGTGTATGTCAAGCCCAGGTAAGGTTCTTCGCGTTGCATCGAATTAATCCACATGCTCCGCCGCTTGTGCGGGCCCCCGTCAATTCCTTTGAGTTTTAGCCTTGCGGCCGTACTCCCCAGGCGGGGCGCTTAATGCGTTAGCTACGACACAGAGGCCGTGGAAGACCCCTACACCTAGCGCCCCCCGTTTACGGCATGGCCTACCAGGGTATCTAATCCTGGCTGCTTTGTCT
+
GGGGGGGGGGGGGGGGGGGGGGGGGGGGGGGGGGGGGGGGGGGGGGGGGGGGGGGGGGGGGGGGGGGGGGGGGGFGGGGGGGGGGGGGGGGGGGGGGGGGGGGGGGGGGGGGGGGGGGGDGGGGGGGGDGEGGGGDGEGGGCGGGFGGFGGFGGGGGFGFFFFFFFAF=>BFFFFFGFGGF@@BF>>;>F??FFFBF?:8?F>AFF<>>>F8??BFFFF>9??B1::6CFF?BFG?3<?((.0(2;9::?6)2:;(-:3(.,.22321:2()6<4)44><2??:(,))).-.)
@M00689:251:000000000-CJTJ5:1:1101:10331:18518 2:N:0:8
CGACAGCCCTGCAACACCTGTACACCAACCACAAGGGAAACTACATCTCTGCAGCGATCTGGTTTATGTCAAGCACAGGTAAAGTTCTTCGCGTTGAATCGAATTAATCCACAGGCTCCGCCGCTTGTGCGGGCACCCGTCAATCCCTTTGAGTTTTAGCCTTGCGGCGGTAATCCCCAGGCGGGGCGCTCAATGCGTTAGCGAGGTAACAGCGGCCTTGGAATCGCCCGACACATTGAGCACATCGTTCAAGGTCGGGATTCACAGTGCACATATCCTCGGCTGTCTGCGCTAT
+
E>7++CD@,C,;E<E<FB,CCE6C9C@F@BC<E,;@FCDC<F9,E66C,<C;CCE+@FDGE,C,EFFCA,,AEC,,ADCGC,,<:A,9A,,48@+@,?;,@84,94C?E4,@:,>D88+6=@CEG>+@?,B>6C+=@@8=++6++*2++=2,@6=D9C6<@A9=@5):)0/5(8**,-;?F=9((-(-4((())-,(4(-4)((((().4:)((,(,().,))))((-*154(,*5..).5*4(-)((((,6)4.4(((((..).64))))))).)))))(,,,,.)).)(-3(,
@M00689:251:000000000-CJTJ5:1:1101:7126:18525 2:N:0:8
CGACAGCCATGCAACACCTGTACACCAACCACAAGGGAAACTACATCTCTCCAGCGATCTGGTGTATGTCAAGCCCAGGTAAGGTTCTTCGCGTTGCATCGAATTCATCCGCATGCTCCGCCGCTTGTCCGGGCCCCCGTCAATCCCTTTGAGTTTTAGCCTTCCGGCCGTACTCCCCAGGCGGGGCGCTTACTGCGTTGGCTACGCCACAGAGGCCGTGGAAGGCCCCTCCACATACCCCCCACCGTTTACGGTCTGGCATCCCCGGGTCTCACAACCGTGCCGCCTCGTCCTT
+
FGGGECFGFGGGGDECCGGFGFGFAFG<FC,C<@FD7,6,C<6EC<C6EG9AEFG:+CF<<FFGFDG96FAF,EFE<FF@F@F8A:9FEE:@+@C+C,,4,49EB,E,F=+++84>;D81@E=8CE8D,=CCEEGGGD>1?6+?+;8DF?+6+=EFG7+=AF@*85):8>AD=>CFEA>D*:42>69((48:))).(4((,.4<8,(,(,,((((1-(((((,((.((9/)43:6)-),(,7((42(,4,--,,(-(((,.)5(,((((((()))))(((((((((-((,(((()
@M00689:251:000000000-CJTJ5:1:1101:10343:18533 2:N:0:8
CGACAGCCATGCAACACCTGTACACCAACCACAAGGGAAACTACATCTCTGCAGCGATCTGGTGTATGTCAAGCCCAGGTAAAGTTCTTCGCGTTGCATCGAATTAATCCACATGCTCCGCCGCTTGTGCGGGCCCCCGTCAATTCCTTTGAGTTTTAGCCTTGCGGCCGTACTCCCCAGGCGGGGCGCTTAATGCGTTAGCTACGACACCGAGGCCGTGGAAGACCCCTACACCTAGCCCCCACCGTTTCCGGCCTGGACCCACAGGGTAACTAACCCTGGCCGACCGTTAC
+
GGGGGGGGGGGGGGGFGGGGGGGGGGGGGGGGGGGCFGFGGGGGGGGGGGGGGGGGGGGGGGGGGGGGGGFGDGGGGGGGGFFGGGGGGGGGGGGGGGGGGGGGGGGGGGGGGGGGGGGGGGGGGGGGCGGG>CEGGGGGDDGGDFGGFGGFGGFGGGGFFFFC@BAAF>FAFBF=FFCGFB>B@FF0((40<2)634:?(4))431((-(409((4;;9>0)4??::C55((3>((.3(.)3(-49108)61103:2?(((((4(,8(2((,)-)((.,(4:(((-((-(((
@M00689:251:000000000-CJTJ5:1:1101:14487:18537 2:N:0:8
CGACGGCCATGCATCACCTGTACACCAACCACAAGGGAAACTACATCTCTGCAGCGATCTGGTGTATGTCAAGCCCAGGTAAGGTTCTTCGCGTTGCATCGAATTAATCCACATGCTCCGCCGCTTGTGCGGGCCCCCGCCAATTCCTTTGAGTTTTAGCCTTGCGGCCGTACTCCCCAGGCGGGGCGCTTAATGCGTTAGCTACGACACAGAGGCCGTGGACACCCCCTACCCCTAGCGCCCACCGTATCCGGCATGGACTACCAGGGTACCCACTCCTGGATGCCCTGTCCAT
+
GGFGGGGGGGGGCFGFFGGGGGGGGGGGGGDGGGGGGGGGGGGGGCFGGGGFGGGGGGGGGGGGGGGGGGGGGGGGGGGFGGGGGGGGGGGGGGGEFGGGGGGGGGGGGGGGGGGGDFGGGGGGGGGFFGCE+CCGGGDGD7EDFFGGFG+EDFFGG,CFFA:55A=AF2@2>=CEG26CFB>906;1378(44<<63:(-65<7((-7B:,(4(2:04961()((-7))01(4*4((.(7@6(::6<(4,6:(40(((),)58455?(3.))).(.2())(().(,(((..2))
@M00689:251:000000000-CJTJ5:1:1101:7130:18543 2:N:0:8
CGACAGCCATGCAACACCTGTACACCCACCACAAGGGAAACTACATCTCTGCCTCGATCTGGTGTATGTCAAGCCCATGTAAGGTTCTTCGCGTTGCATCGAATTAATCCGCCTGCTCCGCCGCTTGTGCGGGCCCCCGTCCATTCCTTTGAGTTTTATCCTTCCGGCCGTGCTCCCCGGGCGGGGCGCTTAATGCGTTAGCTACGACACAGAGGCCGTGGACGGCCCCTACCCCCAGCGACCCCCTTTTACGTCTTGCCCTCCACGGTTCTCCACACCTGGTCTGTCTTTCTTT
+
C++@7FA<,C<DFAFFFCF,CFFFAF+DFDGFE8,,8@8,@E,EF<CFGGDC,,BB@<@F,:E,A,C<CE,5:5BF,,,:B,C8@EAFG=FC7>:@?FFE8==8FB,55,+9+6+@EFG+664@4C+=8D++6@EECC6@=++222+?9=2,@=:DFF+3;;=*))0:55>)<=*4*7*3)(6(.-1(,4(()..-(4((-:AA?0(4((1,(((-4(4((,((-(4,/*.431D((-8(,8((-((4:))-(.((4<2()((-(,,(--())--4(((((((-)(.).))))--
@M00689:251:000000000-CJTJ5:1:1101:22948:18570 2:N:0:8
CGACGGCCATGCAGCACCTGTACACCAACCACAAGGGAAACTACATCTCTGCAGCGATCTGGTGTATGTCAAGCCCAGGTAAGGTTCTTCGCGTTGCATCGAATTAATCCACATGCTCCGCCGCTTGTGCGGGCCCCCGTCAATTCCTTTGAGTTTTAGCCTTGCGGCCGTACTCCCCAGGCGGGGCGCTTAATGCGTTAGCTACGACCCAGAGGCCGTGGAAGACCCCTACACCTAGCGCCCACCGTTTACGGCATGGACTACACGGGTTCCTAAACTCGGCGTCA
+
GGDEGGGGGGGGGGGGGGGGGGGGGGGGGGGGGGGGGGGGGGGGGGGGGGGGGGGGGGGGGGGGGGGGGGGGGGGGGGGGFGGGGGGGGGGGGGGEFGGGGGGGGGGGGGGGGGGGGGGGGGGGGGFGDGDGGGGGGGCGGGGGGFGGFGGFGFGGGGGFFFE5@BFFFF>DFFFFGFC4?B=>FFBBB968):<<>?06:>DBFF:>(183:B?FFF329??(8?F?GD>2??F?:>:((8(3<<0(4:(:1:>(3((),),8)2?>0,((,.).)4-),11(-((
@M00689:251:000000000-CJTJ5:1:1101:15012:18572 2:N:0:8
CGACGGCCATGCAACACCTGCACACCAACCACAAGGGGGGCCGTATCTCTACGGCTTTCTAGTGCATGTCAAGCCCAGGTAAGGTTCTTCGCGTTGCATCGAATTAATCCACATGCTCCGCCGCTTGTGCGGGCCCCCGTCAATTCCTTTGAGTTTTAGCCTTGCGGCCGTACTCCCCAGGCGGGGCGCTTCATGCGTTAGCTACCACCCAGAGGCCGTGGAAGACCCCTACCCACAGCGCCCCCCCTTTACGGCATGGACCTCCAGGGTATCTAATCCCTGCCGCTTCTTCCC
+
GGCEECFGGGGGGGGGGGGGGGGGGGGGGGGGGGGGEGGGGGGGGGFFGFGGGGGGGGGGGGGFGGGFGGFGGGGGFGFFGGGGGGGGGG?BEGG7EGGG5EGGGGGGGGGGFGFG,>FGGGEG@CF@?CCEDGGEG=CCD3CGGFGGFG:+;FGGG+2=?FA?FBBFBB1:6(6:GFF3@8;062;01>6(-))59(3-3AA4)(.2,-41,(4?0(37>:)(.4:6*/).(4*((.(4(8((-,(107:)(((((4())(()(..,8(()6.))62))..((-((,()-))(
@M00689:251:000000000-CJTJ5:1:1101:20007:18575 2:N:0:8
CGACGGCCATGCAGCACCTGTACACCAACCACAAGGGAAACTACATCTCTGCAGCGATCTGGTGTATGTCAAGCCCAGGTAAGGTTCTTCGCGTTGCATCGAATTAATCCACATGCTCCGCCGCTTGTGCGGGCCCCCGTCAATTCCTTTGAGTTTTAGCCTTGCGGCCGTACTCCCCAGGCGGGGCGCTTAATGCGTTAGCTACGACACAGAGGCCGTGGAAGACCCCTACCCCTAGCGCCCACCGTTTCCGGCATTGACTACCAGGGTATCTCTTCCTGGCTACGCTGTTC
+
GGGGGGGGGGGGGGGGGGG8FGGGGGGGGGGGGGGGGGGGGGGGGGGGGGGGGGGGEGGGGGGGGGGGGGGGGGGGGGGGGGGGGGGGGGGGGGGGGGGGGGGGGGGGGGGGGGGGGGGGGGGGEEGG?FGGGGGGGGGGGGGGGFGGFGGGFGGFFFGFFFF5CABFBFB22>4BGFGDFF>@1>66>BF:A2662:1?6A<AF:6>;BF4((-4:>FFF0)147?FGC56(.*44(4(3>B(4:((-8,44219()54:460:,4<0:?0.6))).)).(,()(((((-))
@M00689:251:000000000-CJTJ5:1:1101:24848:18591 2:N:0:8
CGACGGCCATGCAGCACCTGTACACCAACCACAAGGGAAACTACATCTCTGCAGCGATCTGGTGTATGTCAAGCCCAGGTAAGGTTCTTCGCGTTGCATCGAATTAATCCACATGCTCCGCCGCTTGTGCGGGCCCCCGTCAATTCCTTTGAGTTTTAGCCTTGCGGCCGTACTCACCAGGCGGGGCGCTTAATGCGTTAGCTACGACACAGAGGACGTGGAAGACCCCTACACCTAGCGCCGACCGTTGACGGCATGGACAACCAGGGTTACCAATCCTGGCTGACGCTGGT
+
GGFGGFGGEGGGGGGGFFFGGGGGGGGGEEEFGGGGGGGGDCFGGEEFGGGGFGGGGFGGGGGGFGGGFBFGG?BFFGGFFFGGFFAEF;=CGGEEGFGGGGFECFFE,9FFGGE>;AFEGGGGEEGGGGGGDGGEE6?@7DE7=ADGFFGGG,CEGCFFAA6)8AA):A-586:*A2C<D5>31,99;(4:9AD9><133))-)4?>0(4?4.4(,7(-18<<0:7:C/<6B7CB>)(,(7,39(343(3)((,(,((,5)4.(-.8:1(())),)4().4(.,(3(,(((,
@M00689:251:000000000-CJTJ5:1:1101:24840:18609 2:N:0:8
CGACGGCCATGCAGCACCTGTACACCAACCACAAGGGAAACTACATCTCTGCAGCGATCTGGTGTATGTCAAGCCCAGGTAAGGTTCTTCGCGTTGCATCGAATTAATCCACATGCTCCGCCGCTTGTGCGGGCCCCCGTCAATTCCTTTGAGTTTTAGCCTTGCGGCCGTACTCCCCAGGCGGGGCGCTTAATGCGTTAGCTACGACACAGAGGCCGTGGAAGACCCCTACCCCCCGCGCCCCCCGTTTACGGCATTGACTACCAAGGTATCTAATCCTGGCCGCTCCTGCC
+
GGGGGGGGGGGGGGGGFGGGGGGGGGGGGGGGGGGGGGGGGGGGGGGGGGGGGGGGGGGGGGFGGGGGGGGGGGGGGGGGGGGGGGGGGGGGGGGGGGGGGGGGGGGGGGGGGGGGGGGGGGGGCEGGGGEGCEGGGGGGGGEGDCGGF?FGGEFGFFCFFFFEEB=A>BFD@BEFGFDGF9>;@BFFB>(4):AA>?::?>2A?FFFF>:<B0,4(479904(,8(4/*02(33((4((,)-((43:04()-(-1().))).5:))4(55AA)).)-).231((((-(()(,
@M00689:251:000000000-CJTJ5:1:1101:12428:18662 2:N:0:8
CGACGACCATGCACCACCTGTACACCAACCACAAGGGAAACTACATCTCTGCAGCGATCTGGTGTATGTCAAGCCCAGGTAAGGTTCTTCGCGTTGCATCGAATTAATCCACATGCTCCGCCGCTTGTGCGGGCCCCCGTCAATTCCTTTGAGTTTTAGCCTTGCGGCCGTACTCCCCAGGCGGGGCGCTTAATGCGTTAGCTACGACACAGAGGCCGTGGAAGAACCCTACACCTAGCGCCCACCGTTTACGGCATGGAATACAAGGGGAACTAAACCTGGCACGACTGGCCAT
+
GGFFGGGGGGGGGGGGGGGGGGGGGGGGGGGGGGGGGGGGGGGGGGGGGGGGGGGGEGGGGGGGGGGGGGFFCGGGGGGGFGGGGGGGGGGGGGGGGGGFEGGGGGGGGGGGGGGGFGGGGGGGGGGG8FGGGGGGGGDEGGEGGFGGFDGGFDFFGGCFFFFF@AFFFFAFAFE9EDGGFFFB6;;B;96:54<BB(42:>AA2:?B>18<3:<<?F>014?73(463270:772:30,(80(4((.-4:>6:(,11:))),-))4:01((3)))).((.1(()((-(-1.2,(
@M00689:251:000000000-CJTJ5:1:1101:12409:18665 2:N:0:8
CGACGACCATGCACCACCTGTACACCAACCACAAGGGAAACTACATCTCTGCAGCGATCTGGTGTATGTCAAGCCCAGGTAAGGTTCTTCGCGTTGCATCGAATTAATCAACATGCTCCGCCGCTTGTGCGGGCCCCCGTCAATTCCTTGGAGGTTTAGCCTTGCGGCCGTGCTCACCAGGCGGGGCGCTTAATGCGATAGCTACGACAAGGGGGCCGGGGAAGCCCCGCACAACAAGAGCCAACAGTTTCCGGAAGTGAGTCAAGGGGGTGCCAAGCCGGGCGGGCGAGGCTAT
+
GG7FFCGGEFFGCFEFCGGGGGGGGGGGGDEGGGGGGGGFGGGGGFGGGGGFGGGGGGGGGGGGGFGGFGFGFGFGGCFFGGGGGGCCGFGFEGGGGGGGDGFGGGGGG,CEFFGGFGGGGGGGGDF,28BEDCEGEEGEDGGFGAF9@+:AF:8@88+89F58)0:)5>4(0(/5E(06?2@BF663(((4))6:;((,4:)-)-(4-1(,((,(--((,,46((--))0(((/.((.,4),(((..)).-42(((.,.)-))))),-(-((,-5(((((-(((-,(((,(())
@M00689:251:000000000-CJTJ5:1:1101:7470:18670 2:N:0:8
CGACGGCCATGCATCACCTGTACACCAACCACAAGGGAAACTACATCTCTGCAGCGATCTGGTGTATGTCAAGCCCAGGTAAGGTTCTTCGCGTTGCATCGAATTAATCCACATGCTCCGCCGCTTGTGCGGGCCCCCGTCAATTCCTTTGAGTTTTAGCCTTGCGGCCGTACTCCCCAGGCTGGGCCCTTAATGCGTTAGCTACGACCCCGCCGCCGTTGCAGCCCCCTACACCTAGCGCCCCCCGTTTCAGTCTTGGACTACCCGGGTCTTCACTCCTGGCTTCCATGTCT
+
FGGGGDGGGGGGGDG<FFGGGGGGGFDCFGGGGDFGF<FGGGGGGGECFGGGGGGGECGGE<FGGGGGEGCFEGGGGFGFF<FGGFGGF;AEEGGEGFFGEGGGGGF<FF9>FC9EAF?+CE6CCE?ECA+=CEECCCCCD777;?GFFGC:C9FG>CCF*?C@5)=)/:>7)(95,56*/6(5-20(,/:@)773(/6603;?E;09((((((-24,,((,52)((-9<)2(8C:0).,451((4(,(,).)))))...)).43((((((.))))--(50(.((,)))).))
@M00689:251:000000000-CJTJ5:1:1101:20171:18695 2:N:0:8
CGACGGCCATGCATCACCTGTACACCAACCACAAGGGAAACTACATCTCTGCAGCGATCTGGTGTATGTCAAGCCCAGGTAAGGTTCTTCGCGTTGCATCGAATTAATCCACATGCTCCGCCGCTTGTGCGGGCCCCCGTCAATTCCTTTGAGTTTTAGCCTTGCGGCCGTACTCCCCAGGCGGGGCGCTTAATGCGTTAGCTACGACAACAAGGCCGTGGAAGACCCCTACTCCTACCGCCCTCCGTTTACGGCTTGGCCTACCCGGGTTCCTAACCCTGGCTGCACCGTTCC
+
GFCCCCEGGGFGGG<FFGFGGGGGGGGGGGGGGGGEGGGGGGGGGGGDGFC@FGGCFGGGGGDGEGGGGGGGGGDGGGGCGCFFFFGGGGGDGGGFFGGGDGFC@FFGGGGGGGGFCG+=CEEC@EGGDGBEGGGGG=8@DCCFCFFGFGGGDFGGGGGAFFE):@>9AFAA=BEFGFFG;BF>BF>147??:AAA2?6??AB>?:BF((.(,83(464(-()81::8C7)4).9))).,2>((.4;:B(-:(33(-((())31<:120,-(.-.4(4101(.(((((((((((
@M00689:251:000000000-CJTJ5:1:1101:10464:18706 2:N:0:8
CGACAGCCATGCAACACCTGTCTCTGGGTTCCTTGCGGCACTCCCATATCTCTACGGGATTCCCAGGATGTCAAGACCAGGTAAGGTTCTTCGCGTTGCATCGAATTAAACCACATGCTCCACCGCTTGTGCGGGTCCCCGTCAATTCCTTTGAGTTTTAGCCTTGCGGCCGTACTCCCCAGGCGGGGCGCTTAATGCGTTAGCTACGAACCAGGGGCCGTGGAAAACCCCTCACCCAAGCGTCCACCGTTTCCGGCATGGGACTACCGGGGTATCACACATGCGTGACAGTTTT
+
GGGGGGGGGGGGGGGGGGGGGGGGGGGGGGGGGGFCFGGGGGGGGGGGGG<FGGGGGGGGFFFGGGGGGGGGGGGGGGGGGGGGGGFGGGGGGGGGCCDC,CCF8FCFEFF,?DGC,@DCF?FGEGG68D8AE>4@@DFGD>EDCF7DDDGGGFF9=FGA*=@E@)8==B5A)85)57CGA5>BB@B0:3>9<(6644312:())6,-((-,4.(,(23(,432))(.C57((.7(3(((,)(,(,)4((43).((-((4(((.((..(42(-4)44)).().)-(((()).)))
@M00689:251:000000000-CJTJ5:1:1101:7957:18716 2:N:0:8
CGACGGCCATGCATCACCTGTACACCAACCACAAGGGAAACTACATCTCTGCAGCGATCTGGTGTATGTCAAGCCCAGGTAAGGTTCTTCGCGTTGCATCGAATTAATCCACATGCTCCGCCGCTTGTGCGGGCCCCCGTCAATTCCTTTGAGTTTTAGCCTTGCGGCCGTCATCCCCAGTCGGGGCGCTTAATGCGTTAGATACAGAACAGAGGCCGGGGAAGACACGTAAACATAGCGCCCACGGTTTCCGGCATGCGACACCAGGGTAGCGAGACAGTGCCGCGATCATC
+
FGGGFGGGGGFFGGGGGGGGGGFGGGGGGGGGGGGGGGDAFGGGGAEFFGDFFGFEGGGGGGGGGFDG<@@FDFGGFGFDFFGGGGGFGGGGEGGGGGGGGGG8DFGEFGGGGGFGGFDEGGGGG6FDFFGCEEEGEGD8DGGGGFF+CDGFDG7EFGGF5>*)8>54/)/))-8==@F5)06(5699@B06CFAA>(483))))))-,421<01((,(-((--.,((**)(,-:))-,4()(((((,,()),(,,(()(-(-(((420(.()--((-(()-)),4((4(())
@M00689:251:000000000-CJTJ5:1:1101:7969:18730 2:N:0:8
CGACGGCCATGCATCACCTGTACACCAACCACAAGGGAAACTACATCTCTGCAGCGATCTGGTGTATGTCAAGCCCAGGTAAGGTTCTTCGCGTTGCATCGAATTAATCCACATGCTCCGCCGCTTGTGCGGGCCCCCGTCAATTCCTTTGAGTTTTAGCCTTGCGGCCGTACTCCCCAGGCGGGGCGCTTAATGCGTTAGCTACGCCACAGAGGCCGTGGAAGACCCCTCCACATAGCGCCCCCCGTTTACGGCATGGCCTACCCGGGTCTCAAACCCTGGCGGCCAGGGTC
+
GGFGGGGGGGGGGGGGGGGGGGGGGGGGGEGGGFGFGGGDGGGGGGGGGGGGGGGGGFGGGGGGGGGGGGGGGGGGGGGGDGGGGGGGGGGGGGGGGGGGGGGGGGGGGF9EFGFGFGGGGGGGGGGGFGGDGG>CEGGEGGEGFFGFFGGCFFGGGGGFFFFEF>AFBBF==@C2;:DGFD>B9>BB>F<?AB<<94??BF4).4((-,41(.36(496>62(,4(89D)-47*).).16>((,(4,3282,8>011?(2)(((((4(((.)))))(-..((-(,(-(((((
@M00689:251:000000000-CJTJ5:1:1101:7747:18747 2:N:0:8
CGACGGCCATGCATCACCTGTACACCAACCACAAGGGAAACTACATCTCTGCAGCGATCTGGTGTATGTCAAGCCCAGGTAAGGTTCTTCGCGTTGCATCGAATTAATCCACATGCTCCGCCGCTTGTGCGGGCCCCCGTCAATTCCTTTGAGTTTTAGCCTTGCGGCCGTACTCCCCAGGCGGGGCGCTTAATGCGTTAGCTACGACACAGAGGCCGTGGAAGGCCCCCACACCTAGCGCCCACCGTTTCCGGCATGGCCTACCAGGGTATCTAAACCTTGCCTCTCGGTCT
+
FGFGFGGGGGGGGGGDCFGGGGGGGGGGGGGGGGGGGGGGGGGGGGGGGGGGGGGDGGGGGGFGGGGGGGGGGGGGGGGGGGFFGGGGGGGGGGGGGDGFE8FEF;EGGGGGCGFGGGGGGGGGGGGGCFDG8@EGC>CGG7@C@CGGFG7FCFGFGGGFFFFCFFFF9A@A>BCBC@<DF920196136?B)422(,130<>>?2(((486::0:((,,(3)3<((3D9),41*8()4(45306(((-()-((,(((.((,44:),4(,(.664-)(,()60(6208((-1(
@M00689:251:000000000-CJTJ5:1:1101:7370:18749 2:N:0:8
CGACGGCCATGCAGCACCTGTGTTACGGCTCTCTTTCGAGCACACCCGAATCTCTTCAGGCTTCCGTACATGTCAAGGGTAGGTAAGGTTTTTCGCGTTGCATCGAATTAATCCACATCATCCACCGCTTGTGCGGGTCCCCGTCAATTCCTTTGAGTTTTAGCCTTGCGGCCGTACTCCCCAGGCGGGGTACTTCATGCGTTAGCTACGGCACGGATCCCAAGGAAGGAAACCCCCACCTCGTACCCACCGTTTCCGGCTTGTACTCCCCGGGTATATCAACCTTGCTTCTCTT
+
GGGGGGGGGGGGFGFFFGGGGGGGFGE@FGGGGGGGGCFFGEGFGGGG+CCGGGGGGFFGGGGGGGGGGDGGGG?FEFGGGDDGG;FGGGGGGGGGGGEEGFGGGDAFGG,EGGGGFGGFGGGGGGGGGGFF8FCEGGGFGGGGGFGGFGGGGGD7+EFFF95CBEF)@AABB):5EBGG:>(>(/(6,2;0?FF):A2:9?BB3<A><:691-(242;?F:?,6318C*..4:3(,(4(()(-((-<234(.2>0:?02-(,()-)6((170,,()))))-237)),))))-))
@M00689:251:000000000-CJTJ5:1:1101:7728:18754 2:N:0:8
CGACGGCCATGCATCACCTGTACACCAACCACAAGGGAAACTACATCTCTGCAGCGATCTGGTGTATGTCAAGCCCAGGTAAGGTTCTTCGCGTTGCATCGAATTAATCCACATGCTCCGCCGCTTGTGCGGGCCCCCGTCAATTCCTTTGAGTTTTAGCCTTGCGGCCGTACTCCCCAGGCGGGGCGCTTAATGCGTTAGCTACGACCCAGAGGCCGTGGAAGGCCCCACCACCTAACGCCACCCGTTGACGGCCTGGACCACAGGGTGATCTAATCCGGGCTGCTCTGTTC
+
GGGGGGGGGGGGGGGGGGGGGGGGGGGGGGGGGFGGGGGGGGGGGGGFGGGGGGGGGGGGGGGGGGGGGGGGGGGGGGGGGGGGGGGGGGGGGGGGGGGGGGGDGGAFGGCGGG9E;DGGGGGGDGGGDEGGGGGGECGCDC67CBGGFFCFFEGGCGFFFFF55=A2==>=)(9@G265?2>9BF92;>B?6242(38((.::B60;(346??BBB9>>>6)(4(.(7*)31:C0.)((->(((-2-.227490((3,(,,3((((-,-())..))4)((((((().))).)
@M00689:251:000000000-CJTJ5:1:1101:7353:18761 2:N:0:8
CGACGGCCATGCAGCACCTGTGTTACGGCTCTCTTTCGAGCACACCCGAATCTCTTCAGGCTTCCGTACATGTCAAGGGTAGGTAAGGTTTTTCGCGTTGCATCGAATTAATCCACATCCTCCACCGCTTGTTCGGGTCCCCGTCATTTCCTTTGAGTTTTAGCCTTGCGGCCGTACTCCCCGGGCGGGGTTCTTAATGCGTTAGCTACGGCACGGATCCCAAGGCAGGAAACCCACACTTTGTACCCCCCGTTTCCGGCTTGGACTACCCGGGTACTTATTCTTGGCTGCTCTT
+
EGFEFFGGGGGGGGFFFGGFGGGGCF@BFCGGGGGGDF<FGGF,FGFG7+8@FGGGGCCCFGGGGGGGGG95EGC9?ECGFGCGDCF?EEGGGGCE@GCGG9EFCD,AFCCFCGFGGCF,EE@DEGGGGGGG,ECD6EGC=F8CD5+?DG7@EFG7+@CFFFFA8A=5895=:9AAGDGGF9-((8201(4((-:)-6242::(-:A)436132((3((,3)4((,.,7*)(48D06(((.*.6))6)(,(48B?)-490(,((,4,(58,7,,-4)-))))6))))..4(,46)
@M00689:251:000000000-CJTJ5:1:1101:11988:18833 2:N:0:8
CGACGGCCATGCAACACCTGTACACCAACCACAAGGAAAACTACATCTCTGCAGCGATCTGGTGTATGTCAAGCCCAGGTAAGGTTCTTCGCGTTGCATCGAATTAATCCACATGCTCCGCCGCTTGTGCGGGCCCCCGTCAATTCCTTTGAGTTTTAGCCTTGCGGCCGTACTCCCCAGGCGGGGCGCTTAATGCGTTAGCTACGACACAGAGGCCGTGGAAGACCCCTACCCCTCGCCCCCACCCTTTACGTCATGTCCTACCAGGGTTTCTACTCCTTGCTGTCTTGTCTAT
+
GGGGGEEGGGGGFFFGGGGGGGGGGGGGGGGGGGGG8FGGGGGGGDGGGGGGGGGGGGGGGGGGGGGGGGGGGG7FGGGGGGGGGGGGGGGGEGGGGGGGGGGFGGGGFFFF8EFGGGGGGGEGEG?F8FDEGGEGGGGGG9C@FFGGFGFGDFFGGAFFFFE5=AA9:9A=@=EFFFGGFB5299;6;9B0>4)63??61<46>:0(,4?8(((431901()4<<BF3*)4((98--4((04490(-48<<2(4((:.-.))5253(-.(()--..)()))().-.--).4:))
@M00689:251:000000000-CJTJ5:1:1101:20368:18840 2:N:0:8
CGACGGCCATGCAGCACCTGTACACCAACCACAAGGGAAACTACATCTCTGCAGCGATCTGGTGTATGTCAAGCCCAGGTAAGGTTCTTCGCGTTGCATCGAATTAATCCACATGCTCCGCCGCTTGTGCGGGCCCCCGTCAATTCCTTTGAGTTTTAGCCTTGCGGCCGTACCCCCCAGGCGGTGCGCTTAATCCGTTAGCTACGACACACAGGCCGTTGCCGACCCCTACCCCTTGCGCCCACCGTTTACGGCCTCGTCTCCCCGATTATACACTTCTTCCTGCTCCTCCC
+
<46@+@:@CF8EFAD@FCFFFEC@6C<CG7BCF,@,,6CFDEGGG9FGFGFGGG8+@C@FG9F8A@FF<FD,@EGC<,B?EA,<EFF,AF:F7>>CE@88=EDE8EFABFGGG8>CEFC886CCEGGG,@BG6C>EE6+A+++2+1++1+2@:<D7CCFFFA*)0:1:4-/)((*/:9)*.((,(.0(3,(())--2(52(<<23(36((.((4((((4(,(-(49>F*1.:0:<((.322>><233:0,,)(((42(3,,4...(-(((,))))))))))))-),())((((
@M00689:251:000000000-CJTJ5:1:1101:12006:18841 2:N:0:8
CGACGGCCATGCAACACCTGTACACCAACCACAAGGGAAACTACATCTCTGCAGCGATCTGGTGTATGTCAAGCCCAGGTAAGGTTCTTCGCGTTGCATCGAATTAATCCACATGCTCCGCCGCTTGTCCGGGCCCCCGTCCATTCCTTTGAGTTTTATCCTTTCGGCCGTACTCCCCAGGCGGGGCGCTTCATGCCTTACCTACGACCCAGAAGCCGTTGAAGCCCCCTACACCCTCCCCCCCCCGTTTACGTCCTGGACTCCCCGTGCTACCTAACCTTGTCCCCGTTTTCT
+
FGGGGGGG:FGGCGGFCGGGGGGGGGGGG@FGGGFGG8FGGGGGGGGGGGEGGGGGGGDFGGGGGGGGF<6CEGGGGFGFDGFFAEFEGE::CFFGGGGGGFGGGFE?EF9EG?9E;ADCEE6EEGGG,@BC=8EC8=+@8+6C=;FGFG73+@EFGC+1?C7*:):@A574A464?9**:>5((3701;?,2:24):<7((-)5(-((-(...341((-(-64)2(41).4?FG((-(((0(-(-(-4(-)(,.31<((.,(.(((,-(,)).)).,,-))-)))(((((())
@M00689:251:000000000-CJTJ5:1:1101:27199:18849 2:N:0:8
CGACGACCATGCAGCACCTGTACACCAACCACAAGGGAAACTACATCTCTGCAGCGATCTGGTGTATGTCAAGCCCAGGTAAGGTTCTTCGCGTTGCATCGAATTAATCCACATGCTCCGCCGCTTGTGCGGGCCCCCGTCAATTCCTTTGAGTTTTAGCCTTGCGGCCGTACTCCCCAGGCGGGGCGCTTAATGCGTTAGCTACGACACAGAGGCCGTGGAAGCCCCCTAACCCTCGCGACCACCGTTGACGGCATGGGCTCCAAGGGTATCTAAGCCTGGCGGACCGTTCCAT
+
GGGGGGGEEGGGGGGFFFGGGGGCGFFGGGGGGGGGGGFGFFGCG9FFGGFGGGGGGGDGGGGGGGGGGGGGGGEFGGGGGGFGFGGGGFGGGFGGGGGGGGGGFGGGGGGGGGGGAFDGGDGGEGGGGGGGGDCEGEDCGDE+=FFFF?GCFEEDFE>CF>CEFFFAFF9=249BF=FGF2@BF09>93382)6<>1<::<AA?:?F;9348??(14;>><)3(.8())..(3*4(49((024034(-((5699(311(,4(:(,.38?7)-4<).((((1((((,(-,(.())
@M00689:251:000000000-CJTJ5:1:1101:19698:18854 2:N:0:8
CGACGACCATGCATCACCTGTACACCAACCACAAGGGAAACTACATCTCTGCAGCGATCTGGTGTATGTCAAGCCCAGGTAAGGTTCTTCGCGTTGCATCGAATTAATCCACATGCTCCGCCGCTTGCGCGGGCCCCCGTCAATTCCTTTGAGTTTTAGCCTTGCGGCCGTACTCCCCAGGCGGGGCGCTTAATGCGTTAGCTACGACACAGCGGCCGTGGCAGCCCCCTACACCCAGCGCCCACCGTTTACGGCATGGACCACCCGGGTATCTCATCCTGGCTGCGCTTGCT
+
GGGGGDGGGGGGGGGEFGGGGGGGGGGGGGGGGGGGGGGGGGGGGCGGGGGFGGGGGGGGGGGGGGGGGGGGGGGGGGGGGGGGGGGGGGGGGGGGGGGGGGGGGGGGGGGGGGGGGGFGGGGGGGGGGGGGGGGGGGGGGGDGGFGGFGGGGGGGGGGFFFFBEFF>BFFFF==EGFGGF@B6>F09928842464--844-:2((-(41((--799>69(3(41?BD5>?28F(-(.-4B((4:9(-(49(39;>7244(-(3-3;62,8A<2<4<)))(.2(1(,-((()
@M00689:251:000000000-CJTJ5:1:1101:27184:18861 2:N:0:8
CGACGACCATGCAGCACCTGTACACCAACCACAAGGGAAACTACATCTCTGCAGCGATCTGGTGTATGTCAAGCCCAGGTAAGGTTCTTCGCGTTGCATCGAATTAATCCACATGCTCCGCCGCTTGTGCGGGCCCCCGTCAATTCCTTTGAGTTTTAGCCTTGCGGCCGTACTCCCCAGGCGGGGCGCTTAATGCGTTAGCTACGACACAACGGCCGTGGAAGACCCCTACACCTAGCGCCCACCGTTTACGGCATGGACTACCGGGGTCTCTAATCCTGGATGCTCTTTCT
+
GGGGGGGGGGGGGGGGGFGGGGGGGGGGGGGGGGGGGGGGGGGGGCFGFGFFGGGGGGGGGGGGGGGGGGGGFGGGGGGGGGGGGDCFGGGGGGGGGGGGGGGFGGGGGCFGGGGGGGGGGGGGGGGGDFGGGGGGGEGGGGGGGFGGFGGCGFGACEFFFFFFEA5>ABAAA=CFGFGGFF@B6>>>B>??69:42144<<>A)83((32((-4;>02(1-4(4:BFGD@1(4DB3<:66;>BF:0482()-(,(((.)34(,(,-301((.64<4<))),,))()-))).)
@M00689:251:000000000-CJTJ5:1:1101:6926:18873 2:N:0:8
CGACAACCATGCATCACCTGTACACCAACCACAGGGGAAACTACATCTCTGCAGCGATCTGGTGTATGTCAAGCCCATGTAAGGTTCTTCTCGTTTCATCGAATTAATCCACATGCTCCGCCGCTTGTGCGGGCCCCCGTCACTTCCTTTTAGTTTTAGCCTTTCGGCCGTACTCCCCCGGCGGGGCGCTTTATGCGTTAGCTACGCCCCAGAGGCCGCGGATCACCCCCCCCCCTCTCGCCCACCTTTTTCGGCCGTGCCTCCCAGGTTATCTGCACCTTTCTCCTCCTTTT
+
FGFEFGGGGGGGGGGFGGGGGCF96E,,8,8CCD@7FB@EFGGGFCDAFG,EBFGC6CDF<:EFFDAEFFC<@EAF8,,C,6CEEBFGGG,FBDG,9,,4,>,EE,A<FE,@?=9=AF?+@=@EC>+D?4@+@ED6==+6?6+=2@7=DGC,87EEF,+=AA@*:=)8:518=5EEGF**/4(5(29B>>10)))-(-8((64)54(,2((((,13:2(((-,((22(9)7,27C1((4(8@<0:4().-),(-,((-4((),3(3)()))).))))(.(.)).).),(())-
@M00689:251:000000000-CJTJ5:1:1101:12809:18890 2:N:0:8
CGACGGCCATGCAGCACCTGTCTCTGCGTCCCTTGCGGGAAAACTCCTATTAAGGAGCGGTCGCAGGATGTCAAACCCTGGTAAGGTTCTGCGCGTTGCGTCGAATTAAACCACATGCTCCACCGCTTGTGCGGGCCCCCGTCAATTCCTTTGAGTTTCAACCTTGCGGCCGTACTCCCCAGGCGGGTTGCTTAATGCGTTAGCTGCGCCACTGAACAGCAAGCTGCCCACCGGCTAGCAATCATCGTTTACGGCGTGGCCTCCCAGGGTTTTATCACCTGGCCGCTGTTTTCTT
+
GGFGGGGGGGGGGGGGGGGGGGGGGGGGGGGGGGGGGGGGGGGGGGGGGGGGGGGGGGGGGGGGGGGGGGGGGGGGGGGGGGGGGGGGGGGGGGGGDGGGGGGGGGGGGGGGGGGGGFDGGGGGGGGGGGGGGGGGDGGG7DEDDFGGFGGGF7FFGGGFFFFFFCEFFFFFFFFFGFGGFFD@B>((,43<2<BFAABFFFF<B<21629<??222<?FF(46?)4(97)46>D6((53>*,)).:BFF:)-4((-43(,)..(()(44((,))-))().3(((-(((,.(.))
@M00689:251:000000000-CJTJ5:1:1101:19804:19099 2:N:0:8
CGACGACCATGCAGCACCTGTACACCAACCACAAGGGAAACTACATCTCTGCAGCGATCTGGTGTATGTCAAGCCCAGGTAAGGTTCTTCGCGTTGCATCGAATTAATCCACATGCTCCGCCGCTTGTGCGGGCCCCCGTCAATTCCTTTGAGTTTTAGCCTTGCGGCCGTACTCCCCAGGCGGGGCGCTTAATGCGTTAGCTACGACCCAGAGGCCGTGGACAACCCCTACCCCTACCGCCACCCGTTTACGGCTAGCACTCCCAGGTGTACCACTCCTGGCCTCTCTTCAC
+
GGFFGGGGGFGGEGFEFGGGGGGGGGGGGGGGGGGGGGGGGGEGGEE<FG9FGDCF@EEFFGFFGFGGFGGGGFGGGGGFFGGC?EFGGGGGGGGEE9DDEGGFFG;A9EEF@,=>8ECCEE8E@EFGGGGGDEGGGGGGGGDGGFGGFDFGGGGFCC*99C@@@A5>-4:):BEFG=8?85(.66902411)-6466:6?4AA4(((((42:6,241,-3??),4:BG<@6(:C(((,,-7((,43137:B1(4((((..)((.,)3,().-).)(.()).,.)((()))..
@M00689:251:000000000-CJTJ5:1:1101:26052:19173 2:N:0:8
CGACAGCCATGCATCACCTGTACACCAACCACAAGGGAAACTACATCTCTGCAGCGATCTGGTGTATGTCAAGCCCAGGTAAGGTTCTTCGCGTTGCATCGAATTAATCCACATGCTCCGCCGCTTGTGCGGGCCCCCGTCAATTCCTTTGAGTTTTAGCCTTGCGGCCGTACTTCCCAGGCGGGGCGCTTAATGCGTTAGCTACGACACAGAGGCCGTGGAAGACCCCTACACCCAGCGCCGACCGTTTACGGCCGTGACTCCCAGGGTTACTAGCCTCGGCTGCCCTTGCT
+
GGGGGGFGGGGGGGGFGGGGGGFCFFGGFFGFGG8@BCFFGGFFGAFGGFGGGGFCEEGGGGFGGFFFFGGGGFGGGGGGGGGGGGGGGGGGGCGGGGGGEFGGGGGGFAEFGGFFCDDEGGGEEGE=,@@6=ED>G3CEGDED+BDFFG78@AFFGF6BAFF)@A@5>AF2=2**=5CF>=6=BFFB((-4<99A3480:<:-28(439:1350:1,((4?2811415*)4,(9(((((,5(,769338(),(-((,4(-5)..()-4,((,.)..,)((((-,-(4:(4()
@M00689:251:000000000-CJTJ5:1:1101:26034:19177 2:N:0:8
CGACAGCCATGCATCACCTGTACACCAACCACAAGGGAAACTACATCTCTGCAGCGATCTGGTGTATGTCAAGCCCAGGTAAGGTTCTTCGCGTTGCATCGAATTAATCCACATGCTCCGCCGCTTGTGCGGGCCCCCGTCAATTCCTTTGAGTTTTAGCCTTGCGGCCGTACTCCCCAGGCGGGGCGCTTAATGCGTTAGCTACGACACAGAGGCCGTGGCATACCCCTACACCTAGCGCCCACCGTTTCCGGCGTGGCATACCCGGGTTCCTAATCCTTGCCTCA
+
GGFGGGGGGGGGDGFFFGGGGGGGGGGGGGGGGFGGGGGGGGGGGGGGGGGGGGGGGGGGGGGGGGGGGGGGGGGGGGGGGGGGGGGGGGGGGGGGGGGGDGEGGGGGGGGGGGGGCGGGGGDGGGCGGGGGGGGGGEGGGGGGGFGGFGGGGGGGGGGFFFF@BAA9==AFF2CEGDFDFB@26>B9>FF064<<>FFFFFF2<<?909?3073::9>(2-:).,4?GC>?08F?().(-;B(4(,.12).33((((4(()).(.49(4((.).)--5529((.)(
@M00689:251:000000000-CJTJ5:1:1101:5686:19180 2:N:0:8
CGACGGCCATGCAGCACCTGTGTTACGGCTCCCTTTCGGGCACACCCCCATCTCTGGAGGCTTCCGTACATGTCAAGGGTAGGTAAGGTTATTCGCGTTGCATCGAATCAATCCCCATCCTCCACCGCCTGTGCGGGTCCCCGTCAATTCATTTGAGTTTTAACCTTGGGCCCCACCTCCCCATGCGGTACCTTTAACGGGTTAGACCCGGACTCCACGCCTCAAGGCCCCAACCTCCACGTCGCCTATGTTTCCGGCGGGAGCTACCAGGGTATCATTCCTCGGCCGCACCGTT
+
FFFECFGGGGGGGGGGGGGGGG9E,FC>F+6B8E,<,@@FF+F,<,7@FGAE,C<,,6@@FG,BFE:8FFAE,A@9?8,BBCEFFFC@AFCFAAA?+C8@BFD;+9AE+A,,49,6,@?8@=D,,6@+@=8=,,=@+6+=DD1=+*3=9:<CECA,*@BCF6=A*:@*)0)))))/*)4*2(((-62>6-2>*9)).)(((6;(,.)),((((((()(((-8(().46**)((3508??7(.,(31(().)-)).((,((((((()54).(,(()))))).).(((-,(,(-(3,
@M00689:251:000000000-CJTJ5:1:1101:26045:19194 2:N:0:8
CGACAGCCATGCATCACCTGTACACCAACCACAAGGGAAACTACATCTCTGCAGCGATCTGGTGTATGTCAAGCCCAGGTAAGGTTCTTCGCGTTGCATCGAATTAATCCACATGCTCCGCCGCTTGTGCGGGCCCCCGTCAATTCCTTTGAGTTTTAGCCTTGCGGCCGTACTCCCCAGGCGGGGCGCTTAATTCGTTAGCTACGACACAGAGGCCGTGGAATACCCCTACACCTAGCGCCCACCGTTTACGGCCTGGACTACCAGTGTCCCTAATCCTGGCTTCT
+
FFFGGGGGGGGEFGG8FGGFGGGGGGGGGGGGFAFGGFGGGGGGGGGGGGGGGGGGGGGGGGGGFFGGGGDGGGGGGGGGGGGGGGGGGGGGGGG:FFFDCGGGG9FFGGGGGGGGGGD>EGGGCEEFCFEGGGGGGEGEG>EFGFGGFG78@E:DFEGFFFEEFF=58=A>A4C.CAF?A56>>>@19BF269).((.,4<2:<06;498::(414636332))).(1*)42(7:(8B6>5902((42((.:0(,03(,()(.42?).))))-)(.)5-)5(((()
@M00689:251:000000000-CJTJ5:1:1101:12968:19289 2:N:0:8
CGACAACCATGCACCACCTGTACACCAACCACAAGGGAAACTACATCTCTTCAGCGATCTGGTGTATGTCAAGCCCAGGTAAGGTTCTTCGCGTTGCATCGAATTAATCCACATGCTCCGCCGCTTGTGCGGGCCCCCGTCAAGTCTTTTGAGTTTTAGCCTTGCGGCTGTACTCCCCAGGCGGGGCGCTTAATGCGTTAGCTACGCCACCGAAGCCGTGGAAGTCCCCTACACCTAGCGCCGGCGTTTTACGGCCTGGCCTCCAAGGGGATTTCACTCTGGCCGCTCAGTCT
+
GB@BF@E,BEFGGCE<F@C@CF,CFGGDEDF<<,CECE<CCF<,C6<FFG9,F<,8+C@FE95BFG<B6@6EDGF7F8@,9,6B@FF,A,,,8C@F==,9=E@,4,CE,CEEE8EF842=@@CCE6?8@,BEC6@+@+?EG61++=+69+5AE,3;7,3=58*808)))809EEF5,4;?F245;1900(((-6<)(-23,..-8?0((-2,((-3:((,(().).),*27:?BF?,.((3)((,(--((.48(((-:((()((((,-(((-()).)))).))(-(,(((.))
@M00689:251:000000000-CJTJ5:1:1101:12963:19307 2:N:0:8
CGACAACCATGCACCACCTGTACACCAACCACAAGGGAAACTACATCTCTGCAGCGATCTGGTGTATGTCAAGCCCAGGTAAGGTTCTTCGCGTTGCATCGAATTAATCCACATGCTCCGCCGCTTGTGCGGGCCCCCGTCAATTCCTTTGAGTTTTAGCCTTGCGGCCGTACTCCCCAGGCGGGGCGCTTAATTCGTTAGCTACGACACAGAGGCCGTGGAAGACCCCTACACCTAGCGCCCACCGTTTACGGCATGGACTACCAGGGTTTCTAATCCTGGCTGCCCTTGTC
+
GGGGGGGGGGGGGGGGGGGGGGGGGGGGGGCGGGGGGGGGGGGGGFGGGGGGGGGGGGGGGGGGGGGGGGGGGGGGGGGGGGGGGGGGGGGGGGGGGGGGGGGGGGGGGGGGGGGGGGGGGGGGGGGG8FGDEGGGEGGGGGGGGFGGFGGCCFGGGGGFFFFFFAAAABFADFFFGFGGFD226@FFFF?:<D)64233?AA2<:11(-(4:??619>4>(<BFB??G53<,:GB???;(<>00:1833(6<09(((4).,(.82>BF?(,-)-).59A221:6?(,(,(.)
@M00689:251:000000000-CJTJ5:1:1101:8660:19315 2:N:0:8
CGACGGCCATGCACCACCTGTACACCAACCACAAGGGAAACTACATCTCTGCAGCGATCTGGTGTATGTCAAGCCCAGGTAAGGTTCTTCGCGTTGCATCGAATTAATCCACATGCCACGCCGCTTGTGCGGGCCCCCGTCAATTCCTTTGAGTTTTAGCCTTGCGGCCGTACTCCCCGGGCGGGGCGCTTAAGGCGTTAGCTATGCCCTAGAGGCCGTGGAAGACCCCTCCACCTCGCGCCCCCCGTTTACGGCATGGACTACCAGGGATCCGACACTCGGAGCTCACGGCCTT
+
FB+CCGD:FEGFCFGEEFFFFGGGGFGGDCFGGGFEDFFEEGCFFFFEF9EFEFFFGFGGGGGGEEEGC@<FGF,AFCGFFG,F<FGGGFGCG@C7FFDFE@E@FGGGGCDEFFG,,,==EGGG@8EFFF>+@EC@8CDGCDEF9BC+9CCEF,=CFECF*<@EEAAA2))55>=BC=5<A9;6>FB>6(2()).32:6:(64A-)))((.(,.43:13294)4(.0011)-4:GB(,4-47-3(77:14:<FF;0(((,.)(5())(((.(,(-,(-).-((-(,)))(-(,()
@M00689:251:000000000-CJTJ5:1:1101:12978:19319 2:N:0:8
CGACAACCATGCACCACCTGTACACCAACCACAAGGGAAACTACATCTCTGCAGCGATCTGGTGTATGTCAAGCCCAGGTAAGGTTCTTCGCGTTGCATCGAATTAATCCACATGCTCCGCCGCTTGTGCGGGCCCCCGTCAATTCCTTTGAGTTTTAGCCTTGCGGCCGTACTCCCCAGGCGGGGAGCTTAATGCGTTAGCTACGACCCGGAGGCCGGGGAAGCCCCCCACACCTCCCGCCCACCGTTTACGGCATGGACCACACGGGTCTTCAATCCTTGCTGCTATTTTCT
+
GGGGGGGGGGGGDGFGFGGGGGGGGGGGGGGGGGGGGGGGGGGGGGGGGGGGGGGGGGGGGGGGGGGGGGGGGGGGGGGGGGGGEAEGGGGGGGDGEGGGGFGGGGGGGGFGGGGGGGGGGGEDEGGG8DEGGGGGGGGGGDGGGFGGFGF7DFFGDFGAAA6):AAA9A=9@)6;C=FDF=@9@B(,9??A:)).4<0(35447(-1,,((-4(4?F((1702((43D3723:G0(.-,(0460:4:??09:109(,2)5(-82(329((().).)-(-).,-.))))))).)
@M00689:251:000000000-CJTJ5:1:1101:20300:19489 2:N:0:8
CGACGGCCATGCATCACCTGTACACCAACCACAAGGGAAACTACATCTCTGCAGCGATCTGGTGTATGTCAAGCCCAGGTAAGGTTCTTCGCGTTGCATCGAATTAATCCACATGCTCCGCCGCTTGTGCGGGCCCCCGTCAATTCCTTTGAGTTTTAGCCTTGCGGCCGTACTCCCCAGGCGGGGCGCTTAATGCGTTAGCTACGACACAGAGGCCGTGGAAGACCCCTACACCTAGCGCCCACCGTTTCCGGCATGGCCTACCAGGGTATCTACACCTTGCAGCTCTGTTT
+
GGGGGGGGGGGGGGGGGGGGGGGGGGGGGGGGGGGGGGGGGGGGGGGGGGGGGGGGGGGGGGGGGGGGGGGGGGGGGGGGGGGGGGGGGGGGEGGGGGGGGGGGGGGGGGGGGGGGGGGGGGGGGGGGGGGGGGGGGEGGGGGGGFGGFFGGGGGGGGGFFF5):>A=AFB2=BCEFDGGFFFF6>>01-314<B<9?B??FFFFFFFFB<(,5??1;219?21::::5F5?BBFF0,4,(8-4::(((,))(-4--(4((.(4(52?B1())-<2).:1).()))()))-))
@M00689:251:000000000-CJTJ5:1:1101:10311:19516 2:N:0:8
CGACGGCCATGCAACACCTTACAAGCAGCCCCTTGCGGGGAAGACCCCTTTCAGGATCGGTCTCCTTGCATTCTAGCCCAGGTAAGGTTCCTCGCGTACCATCGAATTGAACCACATGCTCCACCGCTTGTGCGGACCCCCGTCCATTCCTTTGAGTTTCAATCTTGCGATCGTACTCCCCAGGTGGATTACTTCATGCTTTCACATACACCCCAACAGTGTATCGCTGGGATGCAGCAATCATCGTTAAAGGCTGTGAACTCTAGGGTATGTTATCCCGGGTGCCGTTCTCTTT
+
FGFGGEGGGGGGGEEFEGGFEFF9FGGGD@EGGGFGEGGGGG,@FCFFGFEGGDFFFEFC??FGGFFGGGCGGGGGGGGFFGGDFFGFG9EE;:FCGGCCFGF8DF8F=9FFGFGC89=9=@8=@=++6@D,7@EGC+=@D5C**:+2=CFGGFGCCFF6B9EFE41*/2:BB:32*0?D;37?;;0;<E))6))9.5)963.))717)/4,2(4:8(()..)-)(-(*))((-4)))(())).-,,((-)-.4((,5)))))..62118?().).-))-((--,(,,,(().))
@M00689:251:000000000-CJTJ5:1:1101:12182:19531 2:N:0:8
CGACGGCCATGCAGCACCTGTACACCAACCACAAGGGAAACTACATCTCTGCAGCGATCTGGTGTATGTCAAGCCCAGGTAAGGTTCTTCGCGTTGCATCGAATTAATCCACATGCTCCGCCGCTTGTGCGGGCCCCCGTCAATTCCTTTGAGTTTTAGCCTTGCGGCCGTACTCCCCAGGCGGGGCGCTTAATGCGTTAGCTACGACACAGAGGCCGTGGAAGACACCTACACCTCGCGCCCACCGTTTACGGCACGGCCTCCACGGGGATATACTCTTGGCGCCCCTTTCTAT
+
GGGGEGGGGGGGGGGGGGGGGGGFGGGFGEFGGGGGGGGGGGGGGGGGGGGFGCGG7FFGGGGGGGGFGGGGGGEEBCGGGGGGFFFGGGGEGGGGGGGGDGGDGGGGGGGGFGGGGGGGDG>CCEGG8DEDDEGCE8>EG6CFGFGGFGC:?FGFGF5BFF@5@@=>AFAA@BC=GFFCF@=>B;9>018<5><<BB<?6AFF?02909(8??B<09>F12)304(,9*).(84((((49>BF?:123?(.8((,(49(-((,(,120((((.-)),--))(((((-(()))-)
@M00689:251:000000000-CJTJ5:1:1101:27265:19545 2:N:0:8
CGACGGCCATGCAGCACCTGTACACCAACCACAAGGGAAACTACATCTCTGCAGCGATCTGGTGTATGTCAAGCCCAGGTAAGGTTCTTCGCGTTGCATCGAATTAATCCACATGCTCCGCCGCTTGTGCGGGCCCCCGTCAATTCCTTTGAGTTTTAGCCTTGCGGCCGTACTCCCCAGGCGGGGCGCTTAATGCGTTAGCTACGACCCAGAGGCCGTGGAAGACCCCTCAACCTAGCGCCCACCGTTTCCGGCCTGGCCTACCAGGGTATCCAACCCTGCTCTCCCTGGTCTT
+
GGGGGGGGGGGGGGGGGGGGGGGGGGGGGGGGGGGGGGGGGGGGGDFGGGGGGGGGGGGGGGGGGGGGGGGGGGGGGGGGGFGGCFGGGGGGGGGGGGGGGGGGGGGGGGGFGGGGDG?EGGGGGGGGFGGGGGGGGGGGGDCCCFGFFC77EGGCCCFFFFF5CFFFFFFD?BE5CDGDAB>>;BFF>>?F>FFAB:??BA9>DB?0-((.(41(31(41(,33<:?<50.)492()((,0(,139.24))361(((4((),.,)486(()-).2(,4(0(()-.3(,)(()))
@M00689:251:000000000-CJTJ5:1:1101:19667:19612 2:N:0:8
CGACGGCCATGCACCACCTGTGTTACGGCTCCCTTTCGGGCACACCCCCATCTCTGAGGGCTTCCGTACATGTCAAGGGTAGGTAAGGTTATTCGCGTTGCATCGAATTAATCCACATCATCCACCGCTTGTGCGGGTCCCCGTCAATTCCTTTGAGTTTTAATCTTGCGACCGTACTCCCCAGGCGGTCAACTTCACGCGTTAGCTGCGGTACTGAGAAATCGCTTCCCCAACACCTAGTTGACATCGTTTAGGGCGTGGCCTACCAGGGTCCTTAATCCTGTCTGCTCTTT
+
GG@FGGGGGGGGGGGGGGGGGGGGGGGGGGGGGGGGGGGGGGGGGGGGGGGGGGGFGGGGGGGGGGGGGGGFGGGFGGGGGGGGGGGGGGGGGGGGGGGGGGDGGGGGGEFGGGGGGGGGGGEGGGGGGGGGGGGGGGGGGGGGGFGGFGGGGGGCFFCCFF@EFFFFF5=AB=A2A>GGFFF25>@0:B;)=73?3=(61;B<@AA27>9?FFA4.8A).4.31<?<GG@(2:<??0(449).).)8(,13().((,4(-((.(4?34(-,(()...4<))56))-:4>)))
@M00689:251:000000000-CJTJ5:1:1101:8394:19615 2:N:0:8
CGACAACCATGCAGCACCTGTACACCAACCACAAGGGAAACTACATCTCTGCAGCGATCTGGTGTATGTCAAGCCCAGGTAAGGTTCTTCGCATTGCATCGAATTAATCCACATGCTCCGCCGCTTGTGCGGGCCCCCGTCAATTCCTTTGAGTTTTAGCCTTGCGGCCGTACTCCCCAGGCGGGGCGCTTAATGCGTTAGCTACGACACAGAGGCCGTGGAAGACCCCTACACCTCGCGCCCACCGTTTACGGCCTGGCCTCACGGGGTCTCTACACCTGGCTGCCCGTTCC
+
GGGGGGGGGGGG<FGGFGGGGGGGGGGGGGGGGGGGGGGGGGGGGDGFGGGGGGGGGGGGGGGGFGGGGGGGGGGGGGGGGGGGGGGGGGGGGGCFGGGGGGGGGGGGGGGGGGGGFGGGGGGGGGGGGDGGGGGGGGG8=>CC+<DFFC9FGGGGGFFFFFF@@AFFFF=>94A=79C>?BBFFFF>F61(<44)1:<B?AA<B6-9>BFF?BFF?>>BB0)8?:BFG55,4:F740960>16?F>BF.,)(-((3:0..)((4((402(())))),4:2167:1((((.3(
@M00689:251:000000000-CJTJ5:1:1101:8392:19636 2:N:0:8
CGACAACCATGCAGCACCTGTACACCAACCACAAGGGAAACTACATCTCTGCAGCGATCTGGTGTATGTCAAGCCCAGGTAAGGTTCTTCGCATTGCATCGAATTAATCCACATGCTCCGCCGCTTGTGCGGGCCCCCGTCAATTCCTTTGAGTTTTAGCCTTGCGGCCGTACTCCCCAGGCGGGGCGCTTACTGCGTTAGCTACGACACAGAGGCCGTGGAAGTCCCCTAACCCTAGCCCCCACCGTTTCCGGCATGGACTCCCAGGGTTTATAATCTGGGCGTCCCGTTAA
+
GGGGGGFGGGEFGGG@AFGGGGGDGDGGGCCGGGFGGGGGGGGGGGEEGGGGGGFGEGGGGGGGGG9FCCFGFFFDC8FFGDEFFGGGGGGGGG,CBFFGGGFFGGDE?EFGGFCCEFFGDGGGCE8D,=C+@EC33@DEGGE7=@7?;7=A6=DFFC6=;8@@@5A5>5=:ADC)A5C4*49>(21>1312,))-::806<A248(-21(,(,((,49(3(5()6).><3,((14,(,(.>019((21()4024((.1))),5.(),-.((.).)-<))-(.(-((((((((
@M00689:251:000000000-CJTJ5:1:1101:13945:19649 2:N:0:8
CGACGGCCATGCATCACCTCCGCAGCAGCCTTTTAAGGGGAAGGGATATTTCTACCCCGGTCCACTGCGCTTCGAGCCCAGGTAAGGTTCTTCGCGTTGCGTCGAATTGAACCACATGCTCCACCGCTTGTGCGGGCCCCCGTCAATTCCTTTGAGTTTTAGCCTTGCGGCCGTACTCCCCAGGCGGGGCACTTAATGCGTTAGCTGCGGCACGGAATCCGTGGACGGACCCCCCACCTACCGCCCAACGTTTACCGCGTGGCTCCCCGCGGTACATCACCACGGCCGCTATGTT
+
GGGGGGGGGGGGGGGFFGGGGGGGCGGGGGGGFCGGGGGEGGEGGFGGGEFFGGFFFGDGGCFFGGFGGGGGGFEFGGGGGGGGGFGGGGGFGFEGGGGGEGGGGGGFF;FFDDFFF8D,EFFGCCGEGGGGGEGCE>7CGGGGG5=FCFFFC97*2>:8BA=>>33>@BFF990;:<4CBDF@D;FB90(4:)-6592;43?<A2)599904((43342;?B9:7>F*>7<?(7>1::((.(,(4(86((3.(--4((((((()(,(((,(-(()6)))()(-((((-,((64)
@M00689:251:000000000-CJTJ5:1:1101:13455:19676 2:N:0:8
ACGGCCATGCAGCACCTGTACACCAACCACAAGGGAAACTACATCTCTGCAGCGATCTGGTGTATGTCAAGCCCAGGTAAGGTTCTTCGCGTTGCATCGAATTAATCCACATGCTCCGCCGCTTGTGCGGGCCCCCGTCAATTCCTTTGAGTTTTAGCATTGCGGCCGTACTCCCCAGGCGGGGCGCTTAATGCGTTAGCTACGACCCAGAGGCCGTGGTAGCCCACTACACATAACGCACACCGTTTACGGCCTGCGCTACCAGGGTATCTAATACGGGATGGCTGGTTGCATT
+
GFCFGGGGGGGGGGGGFGGGGGGGGGGGGGGGGGGDFGGGGGFEFCFGGGFGGGGFGGGGCFGGGGGFFGGGGGFEFGGGGGFGGGGGF7FGEGGGCDGGGFGGGAFGGFFGGGCFDGGGGGGGGFGGEGGG86CEECDGGDFFDDGGFCGFG7DFGG++<6A85)88AA>B45==FFGGFF@BBFF0(4944)(-(24<<4<0,((-.(.3::((((-(.)).1(4(27F3.)*),4;((7((((((49?0((2(((((,-,))-(..)))..-.:((-,(-(((((()(.)..
@M00689:251:000000000-CJTJ5:1:1101:16766:19688 2:N:0:8
CGACGACCATGCAGCACCTGTACACCAACCACAAGGGAAACTACATCTCTGCAGCGATCTGGTGTATGTCAAGCCCAGGTAAGGTTCTTCGCGTTGCATCGAATTAATTCACATGCGCCGCCGCTTGTGCGGGCACCCGTCAATTCCTTTGAGTTTTAGCCTTGCGGCCGTACTCCCAAGGCGGGGCGCTTAATGCGTTAGCTACGGACCAAAGGTCTGGGAAAACCCCTACACCCAACGGCCAACGTTTACGGCCTTGAATACCAGGGGTATTAATCCTGGCTGCCACGT
+
GGDGGCGGGGGGGGGGGGGFGFEA<CCFD@FFGEEF>FFGGFEFGFGA99E@FCFGGGGGDC<@<@9FGFFG9FFG<CFFFFGFGGGFFFDEEG>+?=CA8E,@7FEE,EG9C,,@+==>>E=@CE6=A=@C+=+6@8CC6D4?++?CFCC,+@DGC;CAA85)0:)))/-/6545:(*1269>((-2(((())..,3:1()6).(((-((,(,().)((4(((..3<D7)(.(9(((--()-3((,(43,)-2-(,,5))).)5,)(-((()).))-)))((.44(,)(,
@M00689:251:000000000-CJTJ5:1:1101:16777:19705 2:N:0:8
CGACGACCATGCAGCACCTGTACACCAACCACAAGGGAAACTACATCTCTGCAGCGATCTGGTGTATGTCAAGCCCAGGTAAGGTTCTTCGCGTTGCATCGAATTAATCCACATGCTCCGCCGCTTGTGCGGGCCCCCGTCAATTCCTTTGAGTTTTAGCCTTGCGGCCGTACTCCCCAGGCGGGGCGCTTAATGCGTTAGCTACGACCCAGAGGCCGTGGAAGACCCCTACACCTGGCGCCCACCGTTTACGGCATGGACTACCAGGGTATCCAAACCTGGCTGCCTTGGTT
+
GGGGGGGGGGGGGGGGGGGGGGGGGGGGGGGGGGGGGGGGGGGGGGGGGGGGGGGGGGGGGGGGGGGGGGGGGGGGGGGGGGGGGGGGGGGGGGGGGGAAEGGFGGGGGGGGGGGGFGGGGGGGGGGGGGGGGGGGGGGGGCEFCADGFGD78<FGGGDFFFFFFFAFFFFFDBEBGDFDFF2::;FFFFFBFAA9>:<FBFAFF<?((-4211:BFFF99:)(.3:?GCFB(8GF((49:@>FF:(3:?(6<0(((((.53323>>0433>>)<7),(,(40(3(4)-5(-(
@M00689:251:000000000-CJTJ5:1:1101:11298:19737 2:N:0:8
CGACGGCCATGCAGCACCTGTACACCAACCACAAGGGAAACTACATCTCTGCAGCGATCTGGTGTATGTTAAGCCCAGGTAAGGTTCTTCGCGTTGCATCGAATTAATCCACATGCTCCGCCGCTTGTGCGGGCCCCCGTCAATTCCTTTGAGTTTTAGCCTTGCGGCCGTACTCCCCAGGCGGGCCGCTTCATGCGGTAGCTACGACACAAAGGCCGTTGAGGACCCCTACCCCTGGGTCCCACCGTGTCCCGCTTGGCTCACAGGGGTGTCCACAGCTGGTCGTGCTTTTT
+
FB@B6FC@@FFEGGGFGFGDFG@FAFGGGGGFG<FCECCF@FFFD<9FGGCFGCFECGDFGBECGEGCE,CFFGG<FF<AAFF,?ECFFGC=7FFGE<D=>,@EDG,,9,CEFD,8EAC8EE8C@EF=,D6>>EC6@CD==9C++18C??FC8<;FFC7B*9>501)/-:-:=26=A5CD5(/:(((,-((,--4)1(,-()..8(4((((,,4((41(-(-,(,-025*)((.*(((((.7:),,(,(.(-),,-((-((,5A))((-4(28A4.(((.((,)-(-((.)))
@M00689:251:000000000-CJTJ5:1:1101:21059:19756 2:N:0:8
CGACAACCATGCACCACCTGTACACCAACCACAAGGGAAACTACATCTCTGCAGCGATCTGGTGTATGTCAAGCCCAGGTAAGGTTCTTCGCGTTGCATCGAATTAATCCACATGCTCCGCCGCTTGTGCGGGCCCCCGTCAATTCCTTTGAGTTTTAGCCTTGCGGCCGTACTCCCCAGGCGGGTCGCTTAATGCGTTAGCTACGACACAGAGGCCGTGGAAGACCCCTACACCTAGCGCCCCCCGTTTCCGGCATGGACACCCCGGGTATCTAACCCCTGGTGCC
+
GGGGGGGGGGGGGGGGGGGGGGGGGGGGGGGGGGGGGGGGGGGGGFGGGGGGGGGGGGGGGGGGGGGGGGGGGGGGGGGGGGGGGGGGGGGDGGGGGGGGGGGGGGGGGGGGGGFFGGGGGGGGGGGGGGGGGGGGGGGGGGGGGFGGFGCFGGGGGGGFFFFEFBFAAFF29BC=GFCDFF=@F(3;60=@9CFF>:3??A>DFBFF(7?,5>??<BF>1?).14:<595:(4<:(,((4:>>>FBBB>2)(47(4(4).),(--4;(,(.).)))(,((((.()(
@M00689:251:000000000-CJTJ5:1:1101:26504:19768 2:N:0:8
CGACGGCCATGCAGCACCTGAACCATAGGTCCCCGAAGGGAAGACCTTATTTCTAAGGCTGTCCTCTGTTGTCTAGCCCGGCTAATGTTCTTCGCGTTGCGTCGACTTGTACCACATGCTCCACCGCTTGTGCGGGCCCCCGTCATTTCCTTCGTTTTTTATTCTTGCGACAGTACTCCCCACGCGGGATGCTTCACGCATTAGCTACGACACCTCCGGGGTCAACACCGGAAACACCTAGCCTCCCTCGTTTACGTCAGTGACCCCCAGGCGTACCCACTCCTGCTGCCCCTTT
+
EGEE@F+CFGCFGGGFFFGF-FCF8,C8,CE<FGGGGD+@FGFFF<,C,6C6BFFD@,@F@F<FGFGGGGFGF<@5ECE>E+@F,,,,CFGGGDE74:?8+BEE+++8C,,4CDGCD4=D,=,D88E+1=D,,@83@>94C74;3*+535+;,*,,*4*/3+:A<64A)-5-67*8@/C7?B(66(6(:>6(622)..4(((.)()64((-(--(4:;031(4?,))41)0(((2((-(23)1)4((.17:(1:D2.(((.).4-1(4(,4((-((())-(((..(().((-(.,
@M00689:251:000000000-CJTJ5:1:1101:26505:19792 2:N:0:8
CGACGGTCATGCAGCACCTGAACCAGAGGTCCCCGAAGGGAAGACCTTATTTCTAAGGCTGTCCTCTGTTGTCTAGCCCGTGTCAGGTTCTTCGCGTTGCGTCGAATTGAACCACATGCTCCACCGCTTGTGCGGGCCCCCGTCCATTCCTTTGAGTTTTAATCTTGCGACCGTACTCCCCAGGCAGGATGCTTAACGCGTTAGCTACAACACCTCCGGGGTCATTCCCGGAACCATCTAGCATCCATCGTTTACGGCGTGGACCTCCATGGTTTTCCATCCTGGCTGCACTGTT
+
GF@CCEGE,FEFGDF6EEFEEFGFGG8FFFFCCEGBC:CFDF@GGGGGGGGGGFGEGGGGGGGGGGGGGGGGGF<9EFFG4CE,C;<EFFFFFFGGGGG6EECE74FF9AFEFGGGFFCGFGFFGGGGEGG8=>ECG>8EDDGD+:CFF7@FGG,@5D>F6;;;5;6A)75>2:=@FC<D>3>2@;(((4;@AEFFFFF@9>;04>C<)).18?:036>>(443).))2*86>0*()59).@):?02))446?(6::6(7(,(.((,4())2)).()..)6:2.(.4((((.(..
@M00689:251:000000000-CJTJ5:1:1101:4369:19861 2:N:0:8
CGACGACCATGCACCACCTGTGTGTAGGTCCCCGAAGGGAAGAAAGGCATCTCTGCCAGTCGTCCAACCATGTCAAACGCGGGTAAGGTTCTGAGCGTTGCTTAGAATTAAACCACATGATCAACCGCTTGTGCAGGCCCCCGTCAATTTCTGTGAGTGTCAGCCTTGCGACCGGACCACCAAGGAGGATGGATTATGGCGTTAGAGGCGGAACAGAAGGAGGGGGTAGGTGGAACACGAAGGAAGCAGGGGGAAGGGCGAGGACAAACAGGGGATATAAAGAGGGAGGAGAGGG
+
FECFEDFF@<EECEFFDFF@;;,;,<CA,C<CC7@C@@CFGGGGFGDCF@FA,,CE<CEBCF@FB,:B,B?A:FDGG9F++7F+>FEF?,9,99C=>4+=@49,9?F,,CEF9=B7@,83,7,@,3@@+6@3A,C=86++++4+3:D++5+7,,7527*4+;7):)*:189)::(>*(/*//583(61(.6=(4).))//6,,/3))(/,4433(.(58<34(9;9(4***.,(9((((43)(,4((.((42((4688(--3-4,,,((,46:09((.).)).8?8(-4(-(4(-
@M00689:251:000000000-CJTJ5:1:1101:4377:19877 2:N:0:8
CGACGACCATGCACCACCTGTGTGGAGGTCACCGAAGGGAAGAAAGGCATAGCTGACAGTCGTCCTACCATGTCAAAAGCTGGGAAGGTTCGGCGCGTTGCGTAGAAGTAAACCACAGGCTCCAACGCGTGTGCAGGGCCCAGTCAATTTATTGGAGTTGCAGCATGGCGACCGTAATCCCCAGGCGGAGTGCTGAACGCGGTAGAGGGGGGACAGGAGGACTGGGAAGCGGAGAAGACAAGAAAAAAGGGTGGCGGGGAAGAACTAACGAGGTAGGCGACCGGGGAAAGACGGG
+
EC87@BCC:8FC<,CCDF,66@CE,;CCBD6CCFCCEGG<FF<@EF8,B6,,,,:,:CFEA@BFBFE9:,,5,,@AE6E4BCD,4A,?,,,488CCF+66@+4+8@A,,95@,8=DC8D?61C=@8=86+6+67,;8+++3+@+29;5+++,3,5@C4*+46@5@5*))-/-)-/54(++)(-69((31(,56))))///402-(-),(-,1((,,((-41((.4..43*),((1,(,((,).,(((-(3,3(-.-44612:(4())),(,39,.)()(,,((-49((((,((--
@M00689:251:000000000-CJTJ5:1:1101:14181:20008 2:N:0:8
CGACGACCATGCAACACCTGTGAATCCGCTCCGAAGAGGGCACGTGTTTCCACGCGTTGCAGATTCATGTCAAGCCTAGGTAAGGTTCTTCGCGTCGCTTCGAATTAAACAACATGCTCCGCTGCTTGTGCGGGCCCCCGTCAATTCCTTTGAGTTTTAGTCTTGCGACCGTACTCCCCAGGCGGGGCGCTTAATGCGTTAGCTTCGGCACGGAAGGAGTTGACACCCCCCACACCTAGCGCCCACCGTTTACGGCGTGGCCCACCCGGGTCTCTAATCCTGGTTTCTTTGTCT
+
GGFGGGGGGGGGGGGFEGGGGGGGFGGGGGGGGGGGGGGDGGGGGFGGGGGGGGGGGGGGGGGGGGGGGGGGGGGGG<FGGGGGGGGGGGGGGGEGGGGG>CFCGGFFFGFGGDFGGFGGGGGGGGGFE3ECGGGGGEGC*9EGG6BDFGGF:>CGC?CF@FEEEE=AA@>F(6(*4:DGB;?0;>FB6;F?:2<AD6,811<<A9(39(7:0((40,8?:<9>).20<DB090D(,,)53@>,(((-(4:12,,-(-(((((-,::>((-(..)).)).))(().)))-6-.6
@M00689:251:000000000-CJTJ5:1:1101:8479:20052 2:N:0:8
CGACAACCATGCACCACCTGTATACCAACCACAAGGGACACTACATCTCTGCAGCGATCTGGTGTATGTCAAGCACCGGTAAGGTTCTTCGCGTTGCATCGTATTAATACACATTCTCCGCCGCCTGTTCGGGCCCCCCTCAATTCCTTTTAGTGTTAGCCTTTCGGCCGTGCTCCCCCGGGCGGGCGATTAATACGTTAGCTTCCACCACAAGACCGTGGGCAGCCCCGCCCACCACCACCCCCCGTGTTCGTGACGCGCACCACGGGGTCTTTATCACGGCTCATCATCTCC
+
GGGG7@FGGGGGG,CFFGGGGF<FGFF8FF7F8FCEFE,C@@F@@,6C,<,C,<E:FF,:,,54A,6,<,<B,C,A,8@+4BE,,A,CF=974+>+,=,,8,,9,;FC,49@C,,,9,88CECE7=?D9=C+@@8CEE++66,++==6D++,5,,7;,++*5@**1:)8)=)))1::5**)((076(((-,(.-).-.(,35)).)).4(2(.((.(,42,(((--.-C)8((,/((--(()((,((4(.()(,(.(((,((-((.,((((-()))6:))((((-)))).-)))
@M00689:251:000000000-CJTJ5:1:1101:17254:20408 2:N:0:8
CGACGGCCATGCAGCACCTGTGTTACGGTTCTCTTTCGAGCACTAAGCCATCTCTGGCACATTCCGCACATGTCAAAGGTGGGTAAGGTTTTTCGCGTTGCATCGAATTAAACCACATCATCCACCGCTTGTGCGGGTCCCCGTCAATTCCTTTGAGTTTCAACCTTGCGGCCGTACTCCCCAGGCGGGGCGCTTAATGCGTTAGCTACGACACAGAGTCCGTGGAAGACACCTACACCTAGCGCCCCCCGTTTACGGCCTGGCCTACCCGGGTACCTAATCCTGGCTGCC
+
GGGG+@FGGGGGF9CFGGGGG<FFCF6CFFGAFGGGGG@FGGGFG<EFA,C@FG<9FF@,BFGGBF,@:FGGGGGGGA4:,CFGGGGGGG9FGGGGGGGGGGGGGGGGFFFGGGGGGGC,@FGGGGGGGGGG?FGGG=CFGGGDGFGGFGGGGGGGGGGF?FEACEFEFF>AAAFFGFGGFFFFBDBF9;FF>>F0)46A0,388>A946-4491:(().61:633)1*0)4<804217??*((4>(-,31<??(64(4(-3(.22,(((,1(4().5))).).-(,,(1(
@M00689:251:000000000-CJTJ5:1:1101:18815:20420 2:N:0:8
CGACGGCCATGCAGCACCTGCACACAGGCCACAAGGGAATACCTATCTCTAGGCACGTCCTGTGCATGTCAAACCCAGGTAAGGTTCTTCGCGTTGCGTCGAATTGAACCACATGCTCCACCGCTTGTGCGGGCCCCCGTCAATTCCTTTGAGTTTCAGCCTTGCGACCGTACTCCCCAGGCGGGATGCTTATCGCGTTAGCTTCGGCACGATGGGATTGGGTACCCATCACCCCACGCATCCATCGTTTAGGGCTAGGACAACCAGGGTATCATATCCTGGCTACACCTTCT
+
GFFGEGGEGGDFFGGFFGGGGGGGGGGGGGGGGGFGEFGGGGG9FDFCGGGGGGGGEGGGDAFFFGGGEGEGFGFFGGG?FGGGGGGGGGGGG++@FFEGCEGGGGGGGGGGGGGGCG6EGGGGGEGGFFGGGGC8CEDCDDGCFFGGFG:D8EF7EDDAFFC@@=BB9=@=?(/5CDGD>9(2626?@3?E6<:B699BFFA>BF:((,46(-333>B0?FFA7-.5*27)(.9?79(7<@B:4)(3:??2:B?F(:B:.(((4-.:B:(4<)..)..)-((().)(((.()
@M00689:251:000000000-CJTJ5:1:1101:18732:20465 2:N:0:8
CGACGGCCATGCAACACCTGTACACCAACCACAAGGGAAACTACATCTCTGCAGCGATCTGGTGTATGTCAAGCCCAGGTAAGGTTCTTCGCGTTGCATCGAATTAATCCACATGCTCCGCCGCTTGTGCGGGCCCCCGTCAATTCCTTTGAGTTTTAGCCTTGCGGCCGTACTCCCCAGGCGGGGCGCTTAATGCGTTAGCTACGACACAGAGGCCGTGGAAGACCCCTACACCTTGCGCCCACCGTTTACGGCATGGACCACCAGGGTATTTACTCCTTGCTCCCTTCTAT
+
GGEGGGGGGGFGGGGGGGGGGGGGGGGGGGGGGGGGGGGGGGGGGEGGGGGGGGGGGGGGGGGGGGGGGGGGGGGGGGGGGGGGGGGGGGGGGGGGGGGGGGGGGGGGGGGGGGGGGFGGGGGGGGGGGGGGGGGGGGGGGGGGGFGGFGGDFCFGGGFFFFF@BBFFBFFAFFFFG@CC?B=;B;049>0:)69>>BF:?<BF22:;9>B1(8<B:BF(28.,.4?6C*)3(:F?))449>>(8?(4(8(-310(-.282(,48(.30::0)).)-.82)..-)),()(.))
@M00689:251:000000000-CJTJ5:1:1101:19613:20473 2:N:0:8
CGACGACCATGCAGCACCTGTACACCAACCACAAGGGAAACTACATCTCTGCAGCGATCTGGTGTATGTCAAGCCCAGGTAAGGTTCTTCGCGTTGCATCGAATTAATCCACATGCTCCGCCGCTTGTGCGGGCCCCCGTCAATTCCTTTGAGTTTTAGCCTTGCGGCCGTACTCCCCAGGCGGGGCGCTTAATGCGTTAGCTACGACACAGCGGCCGTGGACGACCCCTACACCTAGCGACGACCGTTTACGGCATGAACTACCGGGGTATCAAATCCTGGCGGCTCTAGAT
+
GGFGGFGGGGGGGGGGGGGGGGGGGGGGGDGGGGGGGGGGGGGGGGGGGGGGGGGGGFGGGGFFGGGGGGGGGGFGGGGGGGGGGGGGGGGGGFGGGCDFGGGGGGFFFGFGGGGGGGGCCGGDCGGGGGGGGGGGGGGGGDEFCFGG?D7CC,EEFE*BAFE5@>AA@A=AAB4@F>FDF(66:BFB>98?4AAAF6:616<2,4(46;?(((-471>F00(((4,,193(.85(424,,7(((--((((.-,2(47A6)).2(-((--,)4))-),35<(.(((((())))
@M00689:251:000000000-CJTJ5:1:1101:23929:20538 2:N:0:8
CGACGGCCATGCATCACCTGTACACCAACCACAAGGGAAACTACATCTCTGCAGCGATCTGGTGTATGTCAAGCCCAGGTAAGGTTCTTCGCGTTGCATCGAATTAATCCACATGCTCCGCCGCTTGTGCGGGCCCCCGTCAATTCCTTTGAGTTTTAGCCTTGCGGCCGTACTCCCCAGGCGGGGCGCTTAATGCATTAGCTACGATACAGAGGCCGTGGAAGACCCCTCCCCCTAGCGCCCACCGTTTCCGGCATGGCCTGCCCGGGTATATAAACTTGGACGTCCTTTCT
+
G>CEFEEEGGGGGGGFFGGFGGGFGGGGGCGGGFG@CFCFDFGGGFGGGFDGGFFGDFGGG9FFFDFECFGGGGFGG<DFFGGGGGGCF,4CEFF:FG8E>EEGDGCFFGGGGG9F;E=@E>EGDEGEDFGGCG3=?>+AD9+??A@DF+8@?FFCC>79*<6@@58)/))0/-@2F?FCA2>331(,(286<2>A49)69?A2<2(((()--(40:>960,3(((.4C7)(((9(4(((,8(-0((.(,))(,((-.((.)(,(.-(,,(,)).52))).)))-(,(())).
@M00689:251:000000000-CJTJ5:1:1101:6774:20617 2:N:0:8
CGACAGCCATGCACCACCTGTACACCAACCACAAGGGAAACTACATCTCTGCAGCGATCTGGTGTATGTCAAGCCCAGGTAAGGTTCTTCGCGTTGCATCGAATTAATCCACATGCTCCGCCGCTTGTGCGGGCCCCCGTCAATTCCTTTGCGTTTTAGCCTTTCGGCCGTACTCCCCAGTCGGGGCGCTTAATGCGTTAGCTCCGACACCTAGGCCGTGGCAGACCCCTCCCCCTCTCGCCCCCCGTTTACGGCCTCGCCCACCCAGGTATCCCAACCTTTCTGCTCGTTTC
+
EEFGGGGGGGGGFGGDFGGGGGGGGGGFFGGGFGFCF@F8FGCF?EFGGGFFGGGFEGGGGGGGFEFFGG9FFFGGGG7FFCFFGGGCGG7F@FF:FAFGG,EG?;FGGGDFCF9EFGGGGGDEGGFGDEE6+@CBEC6@C6+?DFGGFF+,@C>@6C+1;FF*>8)0)):>9BFFG=>;*82(6=219>;D)7)4(36(-66).4(147((.).48(77>132-4:BGD72(4)(((.(,0,,4(--40:A((((((,(,(,236((-3)))..)(,30)).)-))-(-,,)
@M00689:251:000000000-CJTJ5:1:1101:16929:20629 2:N:0:8
CGACAGCCATGCAACACCTGTACACCAACCACAAGGGAAACTACATCTCTGCAGCGATCTGGTGTATGTCAAGCCCAGGTAAGGTTCTTCGCGTTGCATCGAATTAATCCACATGCTCCGCCGCTTGTGCGGGCCCCCGTCAATTCCTTTGAGTTTTAGCCTTGCGGCCGTACTCCCCAGGCGGGGCGCTTAATGCGTTAGCTACGACACCGAGGCCGTGGAAGACCCCTACACCTACCGCCCACCGTTTACGTCATGGACTACCCGGGTATCTAACCCGGGCTCCCCTTTCC
+
FGGGEEGGGGGGGGGGGGGGGGGGGGGGGGGGGGGGGGGGGGGGGGGGGGGGGGGGGGGGGGGGGGGGGGDFFFGGGGGGGFGFFFGGGGGGGEGGGGGGEGFGGGGGGGGGGFGGGGGGGGGGDEGGCEGCEEGGGG6CGG>9+BCFFCBFGFGG?@?+?FFFFFFFFAF=@BFEGAF9):@@@FFFB>:?)6>401:0:<2<>0<9(((--229:FF99(3,(441C*8<:?C(.,4;9DF12?F?0(()((.((64),.372((,(490<)-)).(((((-2((,(()).
@M00689:251:000000000-CJTJ5:1:1101:6775:20635 2:N:0:8
CGACAGCCATGCACCACCTGTACACCAACCACAAGGGAAACTACATCTCTGCAGCGATCTGGTGTATGTCAAGCCCAGGTAAGGTTCTTCGCGTTGCATCGAATTAATCCACATGCTCCGCCGCTTGTGCGGGCCCCCGTCAATTCCTTTGAGTTTTAGCCTTGCGGCCGTACTCCCCAGGCGGGGCGCTTCATGCTTTAGCTACGACCCAGCGGCCGTTGACGCCCCCTCCCCCTTAGGCCCACCGTTTACGGCCTGGCCCCCCCTGTTCTCCTACCTGGGCCTTCGTTTGCTT
+
FG7CFCFFFG<CFDE<FFGFFFGGGGGDGEGFG8@@FC,6CFFGGEFFGGEGFCF@@FFGCFGFFDGGFGFAFFGGGCFGCFGCFGGGGFCEGGGEE<EF>F,EEGCFFF@FGGCFCGGGGGDGGGGG8FEGGEGDGG>CGDGFGFGGFFCGGFGGGFCFFFFFFFA=@4>9A)::FAC44>=2909(3>:(64<A)464-<><>B0((4(((49>B0(,(()(((,2D3)-((/(())).)4(4:((4>0<(,(((((((((,,,(-)))..))).,))((.-().(.(-()))
@M00689:251:000000000-CJTJ5:1:1101:5303:20644 2:N:0:8
CGACGACCATGCAGCACCTGTACACCAACCACAAGGGAAACTACATCTCTGCAGCGATCTGGTGTATGTCAAGCCCAGGTAAGGTTCTTCGCGTTGCATCGAATTAATCCACATGCTCCGCCGCTTGTGCGGGCCCCCGTCAATTTCTTTGAGTTTTAATCTTGCGACCGAACTCACCAGGCGGAAGACTTATCGCGTTCGCTTCGATACTGATCGGCTTTACCCTACCAACACCTCGTCTTCTTAGTTTACAGGTTGGACTTCACGGGTCTCTAATCCTTGCTGCTCTGTCCTT
+
G:7@76@7FCFGGGGGGFE@FFGCGFG,BB7@6C,E@F,CEFFGGFFGFGFFFEGDFCFFFFF8AE<EGGCCEGGFGE<FGFGCFFFFGGG@EEG@@FGGEFFFGGGFGFGGGGFCGGGC68@=B8DG8DC@EC+@@68=C+@C7CFFF7CFF<:FGC*1?@7*>A>)55))0(>*,(225=9>0(2((47>9>60(69(((-(4;(-(4:.4))-3((-()).(.(,76)(--*.((-(().)..)-.-)..,(.,,-)))).-).(36-())))).6.)-())))-62<2)))
@M00689:251:000000000-CJTJ5:1:1101:12776:20686 2:N:0:8
CGACGACCATGCACCACCTGTACACCAACCACAAGGGAAACTACATCTCTGCAGCGATCTGGTGTATGTCAAGCCCAGGTAAGGTTCTTCGCGTTGCATCGAATTAATCCACATGCTCCGCCGCTTGTGCGGGCCCCCGTCAATTCCTTTGAGTTTTAGCCTTGCGGCCGTACTCCCCAGGCGGGGCGCTTAATGCGTTAGCTACGACACAGAGGCCGGGGAAGACCCCTCCACCTCACGCCCACCGTTGACGGCATGGACTCACCGGGTCTCTCAGCCAGGCTCCCTTGTCA
+
GGGGGGGGGGGGGGGGGGGGGGGFGGGFGGGGGGGGGGGGGGGGG9FDGGGGGGGGGFGGGGGGGGGGGGGGGG@F?FGGGGGGFGGFGGGGGGGGGGGGGGGFGFFFFGGGGGGF8ECGGGGGECFGFGGGGGCC@8CGGDGGDFGFC;DEGGGGGGFFFFBFFFABABADAB8=7>64;B@>BBFF96?69AA>661:?AAA2:3((-.,42(,(((--4((.8:BG7)((12,.(420328<4>F?(()-11(((4.3)().(-314,44))--).(,20,(((()(.))
@M00689:251:000000000-CJTJ5:1:1101:12756:20687 2:N:0:8
CGACGACCATGCACCACCTGTGCTCCAACCACAAGGCAAACTACCCCTCATCAGCGATCTGGTGTATGTAAAGCCCAGGTAAGGATCTTCGCTTTGCATGCAATTAATCAACATGCACCGCCGCTTGTTCGGGCCCCCGCCCATTACTTTCTGTTTTTGCTTTGCTGCCGACCTTCCCCGGCGGGGGGCTTACTGCATTCGCTAGCACCCAGAGGCGGTAGACGACCCCCCAACCCCCCGACCCCCTCTTGAGGGCTGGGACACAACAGGATCTCAACTCCTGCCCGCTAGTT
+
CFFG:FGGGGGGG9EFFGGGG,,,,C,,C@,,6,6,,;E,E,,6,,:CF,,,<,,@E@<@6,B44CF6,,6,,C@4,EFGG,F,,9,,C,,,,,9,9@@,,C9,4CFC,,9,449>8,=6+@4++6@,,6@+@E6++3=+0+1=+++?C2+,,@3<7+3*++1*3***:=):=9*)=);**0(6>((4((.3)6)))))..(-4(().(-((.,(((--(().(-,(49)7(,-C(((---)(((-(((6)))(((.4(-,(-(((,(((().-)-)()))))((((-((())
@M00689:251:000000000-CJTJ5:1:1101:11340:20782 2:N:0:8
CGACGGCCATGCAGCACCTGTACACCAACCACAAGGGAAACTACATCTCTGCAGCGATCTGGTGTATGTCAAGCCCAGGTAAGGTTCTTCGCGTTGCATCGAATTAATCCACATGCTCCGCCGCTTGTGCGGGCCCCCGTCAATTCCTTTGAGTTTTAGCCTTGCGGCCGTACTCCCCAGGCGGGGCGCTTAATGCGTTAGCTACGACACAGAGGCCGTGGCAGACCCCTACCCCTAGCGCCCACCGTTTACGGCCTGGCCCCACCGGGTATCTAATCCTGCCGGCCCTCTCT
+
GGGGGGGGGGGGGGGGGGGGGGGGGGGGGGGGGGGGGGGGGGGGGGGGGGGGGGGGGGGGFGFGGGGGGGGFGGGGGGGGGGGGGGFGGGGGGGGDGFGGGGGGGGGFFGGGGFGGGGGGGGGCEG6DDACCDECEEGGEGGGGGFGGFG?FGGGFGGGFFFF@EAFB=AF=>BEFGFGG>>B@BFF(7>BB<F>49?:B?FFF220391:434<313((,140613</1).(.<(41709B6(8:B13222(--(-(-(,(((4-4703-,6).)4<)))((((-((-(,()
@M00689:251:000000000-CJTJ5:1:1101:25048:20793 2:N:0:8
CGACGGCCATGCATCACCTGGTTTATGTACTCAGCATGACATCATATGATATGGAATATCCCTTTGGTGAGTTCGGGGTATCTAATCCTGGCTGCT
+
GGGGGGGGGGGGGGGGGGGGGGCFCCGGGFFGGGFFGFGGGGGGGGGGGFGGGGGGGGGGCGFGGGGGGFGFCGGGGGCFFGGFGGFGGGGGGGGG
@M00689:251:000000000-CJTJ5:1:1101:13585:20824 2:N:0:8
CGACGGCCATGCATCACCTGTGATCCTGCCCCGAAGGGAAACCGTGTTTCCACGGCGGTCAGGAACATGTCAAGCCCAGGTAAGGTTCTTCGCGTCGCGTCGAATTAAACCACATGCTCCGCTGCTTGTTCGGGCCCCCGTCAATTCCTTTGAGTTTCCGCCTTGCGACCGTACTCCCCAGGCGGATTGCTTCACGCTTTAGCTACGGCACGGCCGGATGGGGGCCCCGTCACCCCAACAAATCACCTGCTAGGGCTCGGGCTCCCGGGGTATATAATCATTGCTGCTCTTTCTT
+
GGGGEFGGGGGGGCFGGGGGGGGFGGGFGGGGGDGGGGGGGGGGFFGEGGGGGG@E@FCGGGD8EDFG<F<FGG9FCEFFGGFEGGGGGGGGGGGGDGC?EECFGDDFGGGGGGGFGDFGGGDGGGGGG,,:C@EECEGG9DEDFFGGFD:9=8FFGC+:)?@2@E6>9(.6772<F6DD3(2;B9BF0<4:)4,(,,,36)))..34>12360,71(-(((((.(-3)*.(4)>6(3((,)))-(.)((.4<13((,(,((((--((,((()).).)))--)-)).)4)-))))
@M00689:251:000000000-CJTJ5:1:1101:6149:20851 2:N:0:8
CGACAGCCATGCATCACCTGCTTCATCGTTTCTTCGTAAAAATGAGGCAAGCTTTGTACGAAGAGGGTTGTGATTTATTAGACCAGCTGATATAGCTGAAAAAAAAGAGAAGTAACTCATGTCAGGACTTGAGGTAGGGCTTGGGTATCTAATCCTGGCTGCT
+
GFDFFGGFEFGGFGGGGGGGFGGGGGGGGGGGGGGGGFGGGGGGGGGGGGGFAGGGGGGGGGG@FFGGFEEGGGGGGGGGGGGGGGGGGGGGGGFGGGGGGGGGGGGGGFFFFGGGGFFGFGGGGGFGGCGFGGC9DEGGFGGDGFGFF8DGDA:FF>FDA*>
@M00689:251:000000000-CJTJ5:1:1101:24445:20860 2:N:0:8
CGACGGCCATGCATCACCTGTACACCAACCACAAGGGAAACTACATCTCTGCAGCGATCTGGTGTATGTCAAGCCCAGGTAAGGTTCTTCGCGTTGCATCGAATTACTCCACATGCTCCGCCGCTTGTGCGGGCCCCCGTCAATTCCTTTGAGTTTTAGCCTTGCGGCCGTACTTCCCAGGCGGGGCGCTTAATGCGTTAGCTACGACACCGAGGCCGTGGACGACACCCACACCTAGCGCCCACCCTTTACGGCCTGGACTCCCACGGTATCATATCCTTGCTGTC
+
FGFGGGGGGGGGGGEGGGGGGGEFEGGGFFCGGGGGGGGFGGGGGGGGGG9EAEGGGGGCAFGDFGAEAFEEAFGGCAF<<EE,:=FEEA,?8@=4CFGG6=@@+E,F9EFGGFFG8,=1=C8E@+86=8B+@EGG=?+1??6C9BDGFF:7+@ECC;96;<65@8=29@>=D>*9F=76:>>B>>070931<:>D9?F03).).4(-(-(-4(1903((((((-,(,5))-(-77.344(544(-(-,84)(((-(3,(,),,14(,44(().)..--6))(-)))
@M00689:251:000000000-CJTJ5:1:1101:24433:20881 2:N:0:8
CGACGGCCATGCATCACCTGTACACCAACCACAAGGGAAACTACATCTCTGCAGCGATCTGGTGTATGTCAAGCCCAGGTAAGGTTCTTCGCGTTGCATCGAATTACTCCACATGCTCCGCCGCTTGTGCGGGCCCCCGTCACTTCCTTTGAGTTTTAGCCTTCCGGCCGTACTCCCCAGGCGGGGCGCTTAATGCGTTAGCTACGACACAGACGCCGTGGCAGACCCCTCCCACTTGCGCCCCCCGTTTCCTGCCTGGACCACCCGGGGTACTCATCCATGGCGCTCATTCT
+
GGGGFCCGGGGGEDFFGGGGGGGGGGFGGGGGFG@FGGGGGGFGGGGDFGFGFGGGCDFGCGGGGGGGGGGGDGGGGGDGGFGFFGGGGGDFGGFEGGGGEC@ECEAFEGFGFGGGGGG>EG6CCEGFGFG6EGEGGG>CD>++5A:CFF77DFGGG>5BFFF*8)=9=4))7=;2CDGD)6-(149621:2<<A4(-:029)4<B07194(((,,3641,(4303(1C/0-4(>:)-66;@6;39(40())).(.).3(,((-4(-((3(())))-6),))((,4,13)-))
@M00689:251:000000000-CJTJ5:1:1101:6835:20982 2:N:0:8
CGACGGCCATGCAACACCTGTGTAAGGCCCCGAAGGACACCGTATCTCTACGGCTTTTCCCTACATTTCAAACCCAGGTAAGGTTCTTCGCGTTGCCTCGAATTAATCCACATGCTCCGCCGCTTGTGCGGGCCCCCGTCAATTCCTTTGAGTTTTCGCCTTGCGGCCGTACTCCCCAGGCGTGGCACTTCATGCGTTATCTGCGTCACGGAGACCGTTGAATTGCCCCCACACCTTTTGCCCAACGGTTGCGGCTTTGCCTCCGAGTGGTCCCAACCCTGGCTACTTTTGCG
+
GFCE@FEEGGGG9EEFFEGGGGGGGGDFGGGGG>E7<FCFGEGGGGGGFFEEEGGGGGGGGFDGCG,BEFGCFGGGG7F9A=FGGGGGGFDFED+?EBD=88EG9E,CF,,,AEFFDF+@++6@@6E,63>+CGGEG+399CCEFFGGF+5;FGGG+*;4B>>:9=@9(5(/9=@<E3**5(,(.23=38)9C<C>FF004:)6((-(8:(-331:(-4(-2))))).*9)(,49()))),74)21,(--((((-(,(.-)))4((-42(.))()(-,:2(((,)4))-)-)(
@M00689:251:000000000-CJTJ5:1:1101:9354:21040 2:N:0:8
CGACGGCCATGCACCACCTGTACACCAACCACAAGGGAAACTACATCTCTGCAGCGATCTGGTGTATGTCAAGCCCAGGTAAGGTTCTTCGCGTTGCATCGAATTAATCCACATGCTCCGCCGCTTGTGCGGGCCCCCGTCAATTCCTTTGAGTTTTAGCCTTGCGGCCGTACTCCCCAGGCGGGGCCCTTAATGCGTTAGCTACGACCCATCGGCCCTGGAAGCCCCCTACACCTAGCTCCCACCGTTTCCCGCACGTACTTCCAGTGTCTCTACTCCTGGTGCCTCTATCT
+
GGFFGGGGEGCEFGGAGGGGGGGFGGGDGEGGGGGGGFDGGGGGGDGGGGGGGGGEGGGGFGGGGGGGGEGGFGGDF8CFFF@FGGGGGGFGGGG7FFA@@FEFGGEGGGFEFFEEFEFC>CEEGGGG8FEG>CEEDECEGGDGGFFGFGDGGGGA=B5BAFE)=:=A95@=>BEEG22*)/50117(-21)-6999<(,-:2).4(,-40((--31((.(4((((-85))((4<1.),).<,(4-,2(()))(,-(-:23,)).))-,).)6..5))2))(,(),))()6))
@M00689:251:000000000-CJTJ5:1:1101:9342:21055 2:N:0:8
CGACGGCCCTGCACCACCTGTACACCAACCACAAGGGAAACTACATCTCTGCAGCGATCTGGTGTATGTCAAGCCCAGGTAAGGTTCTTCGCGTTGCATCGAATTAATCCCCATGCTCCGCCGCTTGTGCGGGCCCCCGTCAATTCCTTTGAGTTTTAGCCTTGCGGCCGTACTCCCCAGGCGGGGCGCTTAATGCGTTAGCTACGACCCAGAGGCCGTGGAATACCCCTCCACCTAGCCCCAACTGCTTACGGGTTCGATTACTAGGGTCTCCATACCTGGATTCCATGTATTT
+
F:6CFGC@+C,CFEEAFBFFGFGGGGGG;:FGGDFGGCEF@FCFGEEGGF9FF@E@FGFFFDGGG9F<F@EF?F74ECFEF<BFCF,AAE:@8@:C?EF;C,,>FFGGFF,@=E@FEGGE8ECE+ADF,9E68E8BECCED6+5?+?CC;8,*7=E7,399A@)8>))/5>DFFEEF@**8259013(,08642)69<1(,:)-4111(41.4(-411;101).)6:2C9>37(91()(,.7((-,().))),(((((-())(-)))((..:))6))(,))((--.))-).).))
@M00689:251:000000000-CJTJ5:1:1101:9361:21058 2:N:0:8
CGACGGCCATGCACCACCTGTACACCAACCACAAGGGAAACTACATCTCTGCAGCGATCTGGTGTATGTCAAGCCCAGGTAAGGTTCTTCGCGTTGCATCGAATTAATCCACATGCTCCGCCGCTTGTGCGGGCCCCCGTCAATTCCTTTGAGTTTTAGCCTTGCGGCCGTACTCCCCAGGCGGGGCGCTTACTGCGTTAGCTACGACACCGCGGCCGTGGCAGCCCCCTACACCTAGCGCCCCCCGTTGCCGGCCTGGACTCCCAGGGTATCTAATCCCGGGTCTCCTGTCC
+
GGFEGGGGCFGGGGGFGGGGGGGGGGGGGEGGFFGGGGGFGGGGFFGGGGGGGGG@CGGGGGGGGFGGGGGCFFFGFGGGGGGGGGCGGGGGGGGCGGGGGGGGGGAFGGGGGGFGGFDGGGGGEGGGGGEGGGGGGGGGD+AFGFGGFGGC?EGFFCCCFFF:5==A@AF=@F4>F?CGFB>;@>0,3(3<)56><:?<?D26<0:703((--39904-,(.((.419D@B0<*(,.8;9>>,,(-(4(()(36(,(-((,(.(,.((,.45-).)-.),((-((.)-).4)
@M00689:251:000000000-CJTJ5:1:1101:17969:21064 2:N:0:8
CGACGGCCATGCACCACCTGTACACCAACCACAAGGGAAACTACATCTCTGCAGCGATCTGGTGTATGTCAAGCCCAGGTAAGGTTCTTCGCGTTGCATCGAATTAATCCACATGCTCCGCCGCCTGTTCGGGCCCCCGTCAATTCCTTTGAGTTTTAGCTTTGCGGCCGTACTCCCCAGGCGGGGCGCTTACTTCCTTCGCTACGAACCAGAGGCCTTTGAAGACGCCTAACCCCAGTGCCCACCGGTTCCGGCATGGGCTACCCAGGTCATCAAACCTGGCCTCCTCTTACTT
+
F7@FCGGE7FECEEFECFFGGFGGGGGGGGGFGGFDGF,EEGGGGGG,AFFFFEGDCGGGGEGGGCFGGGEFDGFGGFGGGFGGFGGGGCBCEGG7FFGGE@FGG9EFFE,,,@>E8EFEEEGG7E=A9;BCEGGGGG>CC+=DFBFC9?+DFFF,?,7B+<A5A=AA55/7<965,:2*)82(4(3231:1)-.))).)(-(,((,(-(..,3(--))).4)-64(4997).(7(((()-9,),1,244(8(,23>(0((.,.8()42:0)-)).))-(((,()(.(.).).)-
@M00689:251:000000000-CJTJ5:1:1101:24225:21247 2:N:0:8
CGACGGCCATGCACCACCTGTACACCAACCACAAGGGAAACTACATCTCTGCAGCGATCTGGTGTATGTCAAGCCCAGGTAAGGTTCTTCGCGTTGCATCGAATTAATCCACATGCTCCGCCGCTTGTGCGGGCCCCCGTCAATTCCTTTGAGTTTTAGCCTTGCGGCCGTACTCCCCAGGCGGGGCGCTTAATGCGTTAGCTACGACACAGAGGCCGTGGAAGACCCCTACCCCTACCGCCCACCGTTTACGGCATGGACGACCCGGGTATCTCATCCCGCACGCCCCTTCC
+
GGFGGGEGGGGGCFFEFGGGGGGGGGGGGGGGGGGGGFGGGGGGFGGGGGGGGGGGGGGGGFGGGFGGGGGGGGGGGGGGGFGGGCGGGGGGGGGDGGGGGGGFGGGGGFFGGGFGFGGGGGCGE>FGDEEEGGGGGEDGGG+?@FGGFF8AFGGFCEFFFF51@BFAFFFD@FFEGDC4F>B>9>>B9>?F2A>>9:01:<AFFF<;(-4(,,(,49>B><247:?FG37<:(C?6(2(-<>FFFF?0:?F134(33(,8((3,,-(-,(,).)-).2(4((((,(((((.(
@M00689:251:000000000-CJTJ5:1:1101:11110:21330 2:N:0:8
CGACAACCATGCAGCACCTGTCTCCGGTCCAGCCGAACTGAAGGACTCCGTCTCTGGAGTCCGCGACCGGGATGTCAAGGGCTGGTAAGGTTCTGCGCGTTGCGTCGAATTAAACCACATGCTCCACCGCTTGTGCGGGCCCCCGTCAATTCCTTTGAGTTTTAATCTTGCGACCGTACTCCCCAGGCGGAATGCTAAACGCGTTACCTGCGCCAGTAGTAATTCAACCCACTAACGGCTGGCATTCAGTGTTTCCGGCTGGGACAACCCGGGTCTTACATCCTGGGTTCTCTTT
+
GGGGGGGGGGGGGGGGGGGGGGGAFFDFGEFFGGDCGC@FGG9FFGDGGEFGFGGGGGGFGBFGEEGGGGGEGG=FBFF,BBACBFBEFGGGA,FFDEGECEEGG:CC7DDEFGGGGGG8,A9,@?DE+CEECE?9CCDEDD577:?*8=+1<A,,=,1BFFCF=EC4?CE(,2:9C(*/;56?3236>(4(.)4-)).(4((-71(-.)2(-,(()-))).)).6)6CD3((,94(30((.(4)))6).)66())3((((((.,((((,-4(((())).))(2).(,(..))))
@M00689:251:000000000-CJTJ5:1:1101:18191:21495 2:N:0:8
CGACAGCCATGCATCACCTGTACACCAACCACAAGGGAAACTACATCTCTGCAGCGATCTGGTGTATGTCAAGCCCAGGTAAGGTTCTTCGCGTTGCATCGAATTAATCCACATGCTACGCCGCTTGTGCGGGCCCCCGTCAATTCCTTTGAGTTTTAGCCTTGCGGCCGTACTCACCAGGCGGGGCGCTTAATGCGTTAGCTACGACACAGAGGCGGTGGAAGAACCCGACACCTAGCGACAACAGTTTCAGGCATGGCGGACGCGGGAATACAAACACGGCGCAGATGCGCT
+
GEE:@FGGEFGGGGFCGGGGGGGG<FFG7@FGGGGGGGGG,ECCFC<FGGGFFFEGEE<FGFAEFFAFCEGFG,@AFED5@FDFCAFGGGGGE>@C@F8EEDE,,AF<FGGG=9>8=,=@8+@CBCFEFA>+=C=@EGDADDGDF7=+;?@:@,7,?@F+:+:=C=A==A5>D26*,0;CE@=(64>;9(4,4)647(,,()).),(-(-3(.3(42(-348,..(((*/)(4(9<?).4(7((.(.).))...,3),1(,(32((-4;-(()).5)(,(-((-(,(()))(((
@M00689:251:000000000-CJTJ5:1:1101:16716:21594 2:N:0:8
CGACGACCATGCACCACCTGTACAGGACCCTTGCGGACCCGACATCTCTGCCGGATTTCCCTGTATGTCAAGCCCAGGTAAGGTTCTTCGCGTTGCATCGAATTAATCCACATGCTCCGCCGCTTGTGCGGGCCCCCGTCAATTCCTTTGAGTTTTAGCCTTGCGGCCGTACTCCCCAGGCGGGGCGCTTAATGCGTTAGCTACGACGAAGAGGCCGTGGAAGACCCCTAAACATAGCGCCCACAGATTACGGAATGCGACACCAGGGGAGTGAAACAGGGGCGGCCGGTACAGT
+
GFFFGGEGEFGGGGGGGGGGGGFFGGGFCFDFGGGGGECFCFFGDFFGFFFEGEGFBCFFDDFGGFG6EFEGFDGGGGFGGGF?DFFGGGGGEGC@EGGGGGC8EFFGGGGGFG?ECGDECEGDCFFGDEEEC1CCECCCCCE+=@F>+=EG,@ACFGG*;BB:A>=@>(:9BE97=;DFFFFFF6;90(4<266382::<<>23,4((,44:1((--401481,3<?*7).2)*).)49054:(2(-.))3((((.)(((--(-,-:96-,(.)-.((.,((,((-4(-(()).
@M00689:251:000000000-CJTJ5:1:1101:10896:21807 2:N:0:8
CGACGGCCATGCATCACCTGTCTCCGGTCCAGCCGAACTGAAGGACTCCGTCTCTGGAATCCGCGACCGGGATGTCAAGGGCTGGTAAGGTTCTGCGCGTTGCGTCGAATTAAACCACATGCTCCACCGCTTGTGCGGGCCCCCGTCAATTCCTTTGAGTTTTAGCCTTGCGGCCGTACTCCCCAGGCGGGGCGCTTACTGCGTTAGCTACGACACAGAGGCCGTGGAAGACCCCTACCCCTAGCACCCCCCTTTTCCCGACTGGGCCACCGGGAGGTCCAATCCTGCGCGACC
+
GGFGGGGGGGGGGGGFGGGGGGGGGGGGGGGGGGGGGGGGGGGGGGGGGGGGGGGGGGGGGGGGGGGGGGGGGGGGGGGGGGGGGGGGGGFGGGGGGDGGGGGGEGGGFFCGGGGGGGGGFGCFGDGGGEDECC,9@C5>9DGGGAGDFC8FGGGG7CFFFF?55E;EF)5119>6:<D<BBF(38??;;039>99::)-.6:8:(:5)).-(--7?:(5((49B>(1*7:<??D0-((.()(,2-),8((,(,)5)))-((-2,(((-3((((((--().)5304)(,(((,(
@M00689:251:000000000-CJTJ5:1:1101:23727:21819 2:N:0:8
CGACGGCCATGCAACACCTGTACACCAACCATAAGGGAAACTACATCTCTGCAGCGATCTGGTGTATGTCAAGCCCAGGTAAGGTTCTTCGCGTTGCATCGAATTAATCCACATGCTCCGCCGCTTGTGCGGGCCCCCGTCAATTCCTTTGGGTTTTAGCCTTGCGGCCGTACCCCCCAGGCGTGGCCCTTACTTCGTTCGCTCCGACCCCGAGGCCGTGGAAGACTCCTAATCCCTGGTCCCCCGGTTCACGGGATGGACGACCAGGGTATGTAAGCCTGGTGCGCCTTTGTG
+
GGFEGGEGGGGGFGFCEGGGGGGGGGGGGEGGGGGGFGGFGGFGGGGGDGGGCFGGDEGGGGGGGGFGFGGGGGFGGFGGGAFGFFFFGGGGGGG>FFGFGGCDFGFF?EFD@FCFEGFGCCEG7AED?8E6CGEGEDGE7:>99+5?FGDFE:ECC;9+*@55))>A)5):>(3>*8)1)39(.(.(//3;())133((4(4((-76(,(,(,--(2136(.12:).>0*).)05))(()0((-(((4(-.,(((--8(4((-(((-,4(.()))),((((.()(((4())-(
@M00689:251:000000000-CJTJ5:1:1101:23980:21894 2:N:0:8
CGACGGCCATGCAGCACCTGTACACCAACCACAAGGGAAACTACATCTCTGCAGCGATCTGGTGTATGTCAAGCCCAGGTAAGGTTCTTCGCGTTGCATCGAATTAATCCACATGCTCCGCCGCTTGTGCGGGCCCCCGTCAATTCCTTTGAGTTTTAGCCTTGCGGCCGTACTCCCCAGGCGGGGCGCTTACTGCGTTAGCTACGACCCAGCGCCCGTGGAAGACCACTACCCCTCGCGCCCCCCGTTTCCGGCATGGCCTACCCGGGTATCTAATCCTGGGCGCT
+
FF@FCFEGGGGFFGG@EGGGGGGGGGGGGGGGGGGGGGGGGGGGGGFFGGFGGCGGGGGGGGGGGGGG<FFGGGGGGFGGGGEGGGGGGGDEGGGGGGDGDGGGGGGGGGGGGGGGGGFGGG=EEG8EDFGDDGGDGGDEG6EFGFDDFCDFGGFGGFFC?AE8CFFFFABFFB4;C@CC;>@@F>>6>9:1).44(8?:?AFFB0(((-8((-(-,(-(-,7:((4(9<@32(96((2((7((-3-4:2))(490(11:().41((-(-(.4)65)))-).(((((
@M00689:251:000000000-CJTJ5:1:1101:14246:21901 2:N:0:8
CGACGGCCATGCAACACCTGTACACCAACCACAAGGGAAACTACATCTCTGCAGCGATCTGGTGTATGTCAAGCCCAGGTAAGGTTCTTCGCGTTGCATCGAATTAATCCACATGCTCCGCCGCTTGTGCGGGCCCCCGTCAATTCCTTTGAGTTTTAGCCTTGCGGCCGTACTCCCCAGGCGGGGCGCTTAATTCGGTAGCGACGACCCAACGGCAGTGGAGTACCCCTACACCTAGCGCCCACCGTTCACGCCTTCGCCTACCAGGGCATCTATCCCTGGTTGCTTTGTCT
+
FGFEFFGGGGGGGGGGGGGGGFEFGGGCGGGGFFGG>FFFGGGGCFGFFGFGGGGGGFGFGGAFFFFCDEGFEGGD@FGGGEFEGGGGGGFDGGGGGFAFGGCC8EFCGGGFCCFCFE6?EEGCE@FG8DEECGGGGC>@CDECDFCCAFDACCFGF;;8FA55=====592>=EEE=*:26(7(3(-2334>))6((-.,,(-439>43(((-47,-47()((.).,*1),(4D?(42395>??:(34((),(((()((-(((38>6((((4)6)),)58(,)-,4).)5))
@M00689:251:000000000-CJTJ5:1:1101:14237:21918 2:N:0:8
CGACGGCCATGCAACACCTGTACACCAACCACAAGGGAAACTACATCTCTGCCGCGATCTGGTGTATGTCAAGCCCAGGTAAGGTTCTTCGCGTTGCATCGAATTAATCCACCTGCTCCGCCGCTTGTGCGGGCCCCCGTCAATTCATTTCAGTTTAAGCTTTGCGGCCGTACTCCCCACGCGGGCCGATTACTTCGTGAGCTACGATCCCTATGCCATGCACGACCACTCCCACCGCCGCCTGCCTCTTACGGCATGTCACTCACGGGGTTTCTCTTCCTCGCTCTTCCTCT
+
GGGEG+FFGGGGFCFGEGGGGD,CFED?CBFGCF@@FFEG<<CEFGG9<F9<,@@FF:6EFF@AF66<?@6C9F7,BFCA9,C,?,9EE,=@=FC++9;,+948+AEE,9F8,9>8,8=EGE>+6AFGEFE6EC633+0++345+=9?E7+3,3@E+,5++0;**)-0)(/(-56(468)26119(-2((-4)4).32,(,(--)((((-,)).)..)63,.)4((-(1*),(,*((,,465((.()),4))(((-,...).)4,.,(,(-1()6:6)))))(-(,,)))-))
@M00689:251:000000000-CJTJ5:1:1101:22363:21951 2:N:0:8
CGACGACCATGCAGCACCTGTACACCAACCACAAGGGAAACTACATCTCTGCAGCGATCTGGTGTATGTCAAGCCCAGGTAAGGTTCTTCGCGTTGCATCGAATTAATCCACATGCTCCGCCGCTTGTGCGGGCCCCCGTCAATTCCTTTGAGTTTTAGCCTTGCGGCTGTACTCCCCAGGCGGGCCGCTTACTGCGTTAGCTACGACCCAGCGGCCGTGGAAGCCCCACCCACCTCGCGCCCACCGTTTACGGTCTGGCCTACTCGGGTATCTAATCCTGGCCGGC
+
FGFGDEGGGGGGGGGGGGGGGGGGGGGGGGGGGGFFGFGFG9EFF<EFGGGGGGGGGGFFGGEFGG9EE@EC<9DFFGFGGFFGGFFGC,?CGFGGGGGFGGGCGGGGGFFGGGGGFFGGGGDGDGGG,EC6@E8C=@DEGGEGFFCCFGG,3EDAF;C6ACB@:A)1-:5AE464FA4CFBFF@(6360::))))-4,(8<<A3(-(49:((4(7;91;>(20((-4*))(,4>?0<9(2)((-((4471<??(-23:)(),3))-4049)42))).)))(313((
@M00689:251:000000000-CJTJ5:1:1101:20636:22013 2:N:0:8
CGACGGCCATGCAGCACCTGTACACCAACCACAAGGGAAACTACATCTCTGCAGCGATCTGGTGTATGTCAAGCCCAGGTAAGGTTCTTCGCGTTGCATCGAATTAATCCACCTGCTCCGCCGCTTGTGCGGGCCCCCGTCCATTCCTTTGAGTTTTAGCCTTCCGGCCGTACTCACCAGGCGGGGCGCTTACTGCGTTAGTTACGTAACCGAGGCCGTGGAAACACCCTACACCTAGCGACCACCGTTTTCGGCTAGGACTCCCAGGGTCTCTCATCCCGTCCCTCTCTCCTTT
+
FGEEGDEGFFFGGFF8EGGGGFGAFF@CFCFGE@E8FFEEGFDGED<AFG9@E@FEGGGGEGFCFGGGGC,C9B@CE,==AEF8FGCEFE:@8CGE=<DECCE,DF?E9FC8,@EFEDFDEGEGEC6D698E6C=EEEC;C+79==+=FC+5+@EA;33=CF503))8)--)754*?(*2)65>6;6;>>0:04)--4086).6:3()((.-9043?1(((())((4:>/)4(.5:()5((0((-42?1?()-(--((()..(.,(.-((,(..)-)--(((((()((())()-)
@M00689:251:000000000-CJTJ5:1:1101:25258:22047 2:N:0:8
CGACAGCCATGCAGCACCTGTACACCAACCACAAGGGAAACTAAATCTCTGCAGCGATCTGGTGTATGTCAAGCCCAGGTAAGGTTCTTCGCGTTGCATCGAATTAATACACATGCTCCGCCGCTTGTGGGGGCCCCCGTCAATTCATTTGAGTTTTAGACTTGCGGCCGTACTCCCCAGGCGGGGCGCTTCATGGGTTAGCTACGACACAGAGGCCGGTGCAGCCCCCCCCACATAGTGGCCACCGGTTACGGCCTGGGCGTGAGGGGATCATCATCAGTGATGTCTCTTCTTT
+
GF@CC@EFFGGG<FFDGGGGGFGGCEFGGEGFGGGGGDFDGFG<FAEGGCC,BFFGDFGGGGFFEGGGGGGGFFB,@C<@@CBF<,555=F7BFGFGGC;BE,=,AAE,A9,C8EGGDF=EG>E78=DA+@CGD+@=+06CGC79D==9C=3+77D+7=*;B*0*8=5=55)5@4>E)**/)(:1(,4(-((4)6)(((-,))),,-((48((,3(-(((,(,),(((115(421))..)(),,2(((4((.4,,-04((.((((((-((-(()).).)))))))--))))))))
@M00689:251:000000000-CJTJ5:1:1101:18319:22127 2:N:0:8
CGACGGCCATGCACCACCTATGCAGCACCCCTTGCGGGAAGAGGTGTTTCCACCCCAGTGCACTGCATTTCGAGCCCAGGTAAGGTTCTTCGCGTTGCGTCGAATTAACCCACATGCTCCACCGCTTGTGCGGGCCCCCGTCAATTCCTTTGAGTTTTAACCTTGCGGCCGTACTCCCCAGGCGGGATTGTTAATGCGTTAGCTGCTCCACCGCCACGCCAGCCTCGCGGCGGCCAGCCTGCATCCTTTACCGCGTGGCCTACCAGGGGTTGTCATTCTGGCCGCTCTGTCTA
+
GGCFGFEGGGGGFGGGGGG8FEGFGGGGEFGFGGGGGGGGGGGGFGGGGGGGGFGFGGGGGGGGGGGGGGGGFGGGGGG=FCFGGGGGGGFGGBFFFGEEEEGCGCFG,CFEGGGFF8DGGGGGG8C?F=FEEGGGGEC?DGCDCFFCFGCD?>EF>FF>C9CEC:2=(6@B0?;>GDD<=,6119(,((.)6))6),::(,4<)()))(.(-(4>(-0((,((,((-))0(-()(-,(((0.6:(5)-)))43(((-37)(.32)(-((-((.64).))))(-(,(()))))
@M00689:251:000000000-CJTJ5:1:1101:9039:22170 2:N:0:8
CGACAACCATGCATCACCTGTACACCAACCACAAGGGAAACTACATCTCTGCAGCGATCTGGTGTATGTCAAGCCCAGGTAAGGTTCTTCGCGTTACATCGAATTAATCCACATGCTCCGCCGCTTGTTCGGGCCCCCGTCAATTCCTTTGAGTTTTCACCTTTCGGCCGTACTCCCCAGGCGGGGCGCTTAAGCCGTTATCTACGACAAAGAGGCAGTGGCAGCCCCCTACACCTACCTCCCACCGTTTACGGCATGAGCGACCAGGTGTATTACTACTTGCACCCTTTCTG
+
GGEGCFFGC@AECFG@AFFFGGGGGGGGGDEGCEEE@FEFFGCGFFECFF9FFGGGG8BEFFB@FFAEGG<EEEFGCAGGGGCGEGGGG9,=46:,@F8DCF84D?F<FFFEGGFCCAF+=CCGD+@@,E8C8@6B?>D=CCEFG9BFC+236@:AE,+4+08*:))5:==AFFEEGAG*9>94>9@09;?6)))(-4((,6<94-(9((((4((3(-4(2(4,(.(29)8:(2<2((,.3)3,82(.-.-)(-((-4))),((-3(().)))).)).:<..),)(-(,))))
@M00689:251:000000000-CJTJ5:1:1101:9025:22180 2:N:0:8
CGACAACCATGCATCACCTGTACACCAACCACAAGGGAAACTACATCTCTGCAGCGATCTGGTGTATGTCAAGCCCAGGTAAGGTTCTTCGCGTTGCATCGAATTAATCCACATGCTCCGCCGCTTGTGCGGGCCCCCGTCAATTCCTTTGAGTTTTAGCCTTGCGGCCGTACTCCCCAGGCGGGGCGCTTAAGGCGTTAGCTACGACACAGAGGCCGTGGAACGACCCGCACCCTCGCTGCCCCCGTTTACGGCTGGACATCCCCGGGCATCGAAACCCGGACTCTGTTGTA
+
GECCEGGGEFGFECGGGGGFEFGGGGGGFCFGGGGFDGGGEGGGGFFGGGGGGGGGGFGGGGFGFFEFGEGGG9CFFEGFFGGFFGGGGGFGEFD7FGGDGFCFGCGAFGGGGGGG,9=>>EGGGEGGGGGEEE>6=@=1608CFBCGDC+<D=ECF,9B?+:CC==ABFA2>)6);>CC>(:5613;9>?0A)2((3(3(6544:0(((.4(,-(((,,722((((-1)0(-6D((-42(08(,(-8B::F:101((((.))(,((49(,((((.3(((((-(-(-)))..)
@M00689:251:000000000-CJTJ5:1:1101:5826:22473 2:N:0:8
CGACAGCCATGCAACACCTGTACACCAACCACAAGGGAAACTACATCTCTGCAGCGATCTGGTGTATGTCAAGCCAAGGTAAGGTTCTTCGCGTTGCATCGAATTAATCCACATGCTCCGCCGCTTGTTCGGGCCCCCGTCCATTCCTTTGCGTTTTAGCCTTGCGGCCGTACGCCCCAGGCAGGGCGCTTACTGCGTTCGCTAAGTCCCAAAACCATTGAGCTACCCCCCCCCATATCGCCCCCATGTTACTGCTGGCTCACACAGGTCAACGATTCCTTGCGCCGTTCTATA
+
FFGGCCFGGGGGGGGGGGGGGEC,F<D6@C:C<FC8:@CFFEEEFGFEDFAEA,EFDF,6AE@EFE@FEF9F<F@4FFFF<CFG5495C9,?+=+8C@@DCF,E7=;F9FF8FF9E==A=6AE+++9,,4BCE6+3+6++6++?=FFFFD?9+36@?;++:0:18)55))0):))0=-:?0/(((/5((,(/)))/((6(/((/.)))..)((((-.).4)).)).3(/).((4)(.).8()-(((((.)).)).).(((,).5((,3)))..(,((6))).,(((((((--).
@M00689:251:000000000-CJTJ5:1:1101:12716:22576 2:N:0:8
CTACGGCCATGCATCACCTGTACACCAACCACAAGGGAAACTACATCTCTGCAGCGATCTGGTGTATGTCAAGCCCAGGTAAGGTTCTTCGCGTTGCATCGAATTAATTCACATGCTCCGCCGCTTTTGCGGGCCCCCGTAAATTCCTTTGAGTTTTAGCCTTGCGGCGGTACTCCCCAGGCGGGGCTCTTAAGTCGTTAGCTACGACCACTGAGCCGGGGAGAACCCATAAGCCTAGAGCCCGCCGTTTGCGGTCTGGACGTCGAGGGTTTCTAATGCTGGTTGCTCTGTACTT
+
FEFCBFC@@F@FFGFEFGGCGGF@<FFG7@FGEEFFGGFFGFGFGCEAAFGCFGC@7FFFFGGGGGD<FC@DE?:D<<FB<CE<@F<AF,A7>@CCEFGAC8FGGA49,A9ECA>FD8F=8E8EE8+,,,6==C+6@8+6++66=9?9D=D,@F8E9;+=*+308A==)-:/69*7,/2:;22(232(,(5)5)))-(4<B<<>F?((,((()-,(.7((413((.((**))))*(.(5).)-((3(44?(.3-(((.4).(,-(,(--4(3-5).)))6).()(49<).))-)-
@M00689:251:000000000-CJTJ5:1:1101:20526:22675 2:N:0:8
CGACGGCCATGCAGCACCTGTGTTACGGCTCCCTTTCGGGCACGCCCCCATCTCTGAGGGCTTCCGTACATGTCAAGGGTAGGTAAGGTTATTCGCGTTGCATCGAATTAATCCACATCATCCACCGCTTGTGCGGGTCCCCGTCAATTCCTTTGAGTTTTAATCTTGCGACCGTACTCCCCAGGCGGTCAACTTCACGCGTTAGCTGCGGTACTGAGAACTCGCTTCCCCAACACCTAGTTGACCTCGTTTTGGGCCTGGACTACCAGGGTACTTAATTCGTTGGTACTATG
+
GGFGGGGGGGGGGGGEFGGGFDEGFEGGGGGGGGGGGGGGGGGGGDGGEGGGGGGGGGGGGF<EGGFFGGFGGGGGFGGGGGGGGGGGFGGGGGGDGEEGGE;,>BF8?FFF9=EGGG89=FDDEDEE=A6D8EGGGE>DGG>>DAC@;=CEFGCCDE9BFFF<C@E5:=7=AB>BE6+;A>(/>9(:14(4;54?<347>97:82A2,4;:(())6))6)64:2(8:6DF?B<5?-8:))945)2).--4((422(((,-((.((,))4:2()))).)))(.(((()))-))
@M00689:251:000000000-CJTJ5:1:1101:20515:22689 2:N:0:8
CGACGGCCATGCAGCACCTGTGTTACGGCTCCCTTTCGGGCACGCCCCCATCTCTGAGGGCTTCCGTACATGTCAAGGGTAGGTAAGGTTCTTCGCGTTGCATCGAATTAATCCACATCATCCACCGCTTGTGCGGGTCCCCGTCAATTCCTTTGAGTTTTATTCTTGCGACCGTACTCCACAGGCGGACAACTTTCCGCGTTAGCTGCGGTAATGAGCATTCGTTTCCCCAACACCTGTTTTCATTGGTTTACGGGCTGGCCTTCCAGGGTTCATAATCCTGGCTGCCAGTT
+
GGGGFCGGGFGGGGGGGGGGGFEED,BFG:CFF@FEEG@FEC,@F@@@@CFF<CFCCED7FF8,=F==:?D<CA@AFGGFBC7E?9E?FF,CEB=CC=8=CECA@=DAFD5=;E9E,DD8=F8DG8>CEGC8EDE3@@>83:+=7<+?C++,,3;,37?@9+*;55**0)-):992C5:?)((8@=(((.(/4)))1/3((.(,(-6<>16-((.<2)3)).).,4140*.346*(8((6)7(-))))).-2()((,((-(((,)).))81.(()).).)5<).(3(,())))
@M00689:251:000000000-CJTJ5:1:1101:13116:22721 2:N:0:8
CGACGGCCATGCATCACCTGTACACCAACCACAAGGGAAACTACATCTCTGCAGCGATCTGGTGTATGTCAAGCCCAGGTAAGGTTCTTCGCGTTGCATCGAATTAATCCACATGCTCCGCCGCTTGTGCGGGCCCCCGTCAATTCCTTTGAGTTTTAGCCTTGCGGCCGTACTCCCCAGGCGGGGCGCTTAATGCGTTAGCTACGACACAGAGGCCGTGGAAGCCCCCTACACCTCCCTCCCACCGTTTCCGGCTGGGCCTACCCGGGTATTCCAACCTGGCTTCTCTTGACTT
+
GGFEFFGGGGGGGGGEGGGGGGGFGEFGGGGGGGGGGGGGGGGGGGGFGGGGGGGGGGGGGGGGGGFGGFFF9FGGGGGGGGGCFGGGG9FCEFGGGGGGGF,>EGGFGAEE=EGGFG?CCEGECGCG8E>EGGEGGD6CDCC7CFCFF9+<@FFGFEGF*?E)5:5>=A>5ABC2C@D7?D9;;690;0184))-(-4:<46428(414<?(3204>>>(,5(,(41C5;:0:F1((,(()(.:1(48())((,((--(-(.441>3(370--.6),,212(((.6>)))))))
@M00689:251:000000000-CJTJ5:1:1101:20177:22903 2:N:0:8
CGACGACCATGCATCACCTGTACACCAACCACAAGGGAAACTACATCTCTGCAGCGATCTGGTGTATGTCAAGCCCAGGTAAGGTTCTTCGCGTTGCATCGAATTAATCCACATGCTCCGCCGCTTGTGCGGGCCCCCGTCAATTCCTTTGAGTTTTAGCCTTGCGGCCGTACTCCCCAGGCGGGGCGCTTAATGCGTTAGCTACGACACCGAGGCCGTGGAAGCCCCCTACCCCTCCCGCCCCCCGTTTCCGGCCTTGCCTCCCAGGTGATCTCAACTCTGCTCGTCTGTCGTT
+
GGEGGGGGGGGGFGGEEGGGEGGGGGGGGGGGGGGGGGGGGGGGGGGDGGGGGGGGGCFGGGGGFGGGGEEFCFFGFFGGGGGGGGGGGFCFGGGDGGGG6DFFGGGGGGGGGGGGGGGDGEGD8CGG8FGGGGGGGGGEGCE9F7=FFCG7FGGFFCC9*@@:EFFB2):@F>EEGDC*:=(6(:>>006?:2)6(,4<(6<))((-((((,(-3229(4(87((,3C).214>?((-2(01-443134)6(4(,())(())(-4)3,(.))))))()))6?244,84()-,((
@M00689:251:000000000-CJTJ5:1:1101:14279:23170 2:N:0:8
CGACAACCATGCAGCACCTGTACACCAACCACAAGGGAAACTACATCTCTGCAGCGATCTGGTGTATGTCAAGCCCAGGTAAGGTTCTTCGCGTTGCATCCAATTAATCCACATGCTCCGCCGCTTGTCCGGGCCCCCGTCAATTCCTTTGAGTTTTAGCCTTTGTGCCGTACTCCCAAGTGCGGTTGCTTATCCGCTTTGCTTCGTCAAGCTCTGATTTGTGCACTATCCAATCCACATAACGTTGGTTTGGTGCTGGACGCCATCGGTGTCTACTCTCGTCTTGTCTGCTCT
+
GGGGGGGGDEFG@FFFGGGGGGGFGGGGGGGGGGGGGGGGGDFFFCFFFGCFGCFGGGGGGAFFGGGGGGGGE@D7FF<FCGG8,,CFGGGGGGGGEGGG,@ECDFC,,CFCGGGG8EFEGCCEGEC?,9@@E6=CCEDECDC==9=CF?C8=ECEGD=8A8E**35*>9)088:8C)394**1-::)469>9;*))(((*/1**(00((*0)/./)))9.1(.78).++))))253(.))+/(((/(,4((,3()).((.--((((((-(())-).)).,,((()))-))))6
@M00689:251:000000000-CJTJ5:1:1101:14273:23190 2:N:0:8
CGACAACCATGCAGCACCTGTACACCAACCACAAGGGAAACTACATCTCTGCAGCGATCTGGTGTATGTCAAGCCCAGGTAAGGTTCTTCGCGTTGCATCGAATTAATCCACATGCTCCGCCGCTTGTGCGGGCCCCCGTCAATTCCTTTGAGTTTTAGCCTTGCGGCCGTACTCCCCAGGCGGATTGCTTATCGCGTTAGCTGCGTCACGATCGGGTGTGGTACCGGCCACACCAAGCAATCTCCCGTTAGGGCCAGGACACACAGGGTGATATAACCTGTGCCGCCTTCTAT
+
GGGGGGGGGGGGGGGGGGGGGGGGGGGGGGGGGGGGFGGGGGGGGGGGGGGGGGGGGGGGGGGGGGGGGGGGGG<FFGGGGGGFFFFGGFGGEGGGGGFGEFGGGGFGGGGFGGCGCDFGGEGGGGGGFGGDGGGEGGGDDCEGGFGGFG77+7EF?,=FFA6)88):5>B27)6.4:9C6>>@@(31@CE?CE?;9@0((/9)(,(.(-,-,(-,(.((--,.4.2()1)(((9(3.(((/,).)((.44((4(((-(,((..4?,1(4(())-).)()(..))((-(()).)
@M00689:251:000000000-CJTJ5:1:1101:25042:23213 2:N:0:8
CGACAACCATGCAGCACCTGTACACCAACCACAAGGGAAACTACATCTCTGCAGCGATCTGGTGTATGTCAAGCCCAGGTAAGGTTCTTCGCGTTGCATCGAATTAATCCCCATCCTCCGCCGCTTGTGCGGGCCCCCGTCCATTCCTTTGAGTTTTAGCCTTGCGGCCGTACTCCCCAGGCGGAGCCCTTAATGCGTTAGCTACGACACCACGGCCGTGGAAGACCCCTACCCTCAGACACCCCCGTTTACGTCTTGGCCCCCCAGGGGTTCCCATACTTTCTTCCCTTTTCTT
+
GGEGGGFGFGGFGFGEFGGGGGGGGFGGGGGGGGGGCCFGGGFCEGCA@E@A<F,@:EFGG9FCEEFGFFGGGGGGGGG<EECDFGDC9,,@@FEC@F8=BGEGGGG9EF,>8E,9=DF=A@EEBEDDGG6C6C=EE861++6==DFFFF+,37DFC,0=9+1:=@5)))-0)5A=FA4D)6(/(((((6;);))7(;<<(.1))(((((((-((4;099((.(4846/73:11*((()),02((-(-1(-6,,3((6)(.,2(((((,(-((.)))(().)-)))),))5))))
@M00689:251:000000000-CJTJ5:1:1101:20612:23237 2:N:0:8
CGACAGCCATGCAACACCTGTCTCCGGTCCAGCCGAACTGAAGAACTCCGTCTCTGGAGTCCGCGACCGGGATGTCAAGGGCTGGTAAGGTTCTGCGCGTTGCGTCGAATTGAACCACATGCTCCACCGCTTGTGCGGGCCCCCGTCAATTCCTTTGAGTTTCAGCCTTGCTACCGTACTCCCCAGGCGGATTGATTAACGCGTTAGCTGCGGCCCAGCAGGATTTGTGACCTGCTACACCACGCAACTCTCGTTTCGTGCCGGGAGCACACAGTGGTCTAACCCTGTACGCA
+
GGGGGGGGGGGGFGGFEGGGGGGGGGGGGGGGGGGGGGGGGGGFGGGGGGGGGGGGFGGGGGGGGGGGGGGGGGFGGFGGGGGGGGGGGGGGGGG9CFEEGGGGGGDCFF@,EDG7DFGGE89DFGFFGGGGGF6FGEGCGGGGD>>*31:CFCCCGGDFFFFF*9:BE33))9@0=8C7:=<@FF(17>7>:2).66<D:B69>B?A)).4((-73(.(8(,))).)*216).0.)).225(3(-(((--,---(),(-,(((((((,,(((.))(-)...-((,.,)),-(
@M00689:251:000000000-CJTJ5:1:1101:20627:23247 2:N:0:8
CGACAGCCATGCAACACCTGTCTCCGGTCCAGCCGAACTGAAGAACTCCGTCTCTGGAGTCCGCGACCGGGATGTCAAGGGCTGGTAAGGTTCTGCGCGTTGCGTCGAATTGAACCACATGCTCCACCGCTTGTGCGGGCCCCAGTCAATTCCTTTGAGTTTCAGCCGTGCGACCGTACTCCCCAGGCGGATTGATTCACGCGTTAGCTGCGGCACAGAAGGATTGCGTAACTGCTACACTCAACAAACAGTGGTCTAGTGCAGGGCAGCCCTGGGATCTACACCTGGTGGCG
+
GGGGGGGGGGGGCFFFEGGGGGGGFCGGGGGGG@FGEFCFGGGGGGG9FGFGGGGGFGGGGGCGDFEGGGGEGGGGGGGGGEFGE@FGGDAFF,EEGDECGGCEGBFCEDGFFGGEFD8?GGFAE@,@EGDEFCGFGGDED7C*3/;?>+2>ECF?CDG18@?EC4:(/5(56:@FG;:*16(;@F;:,7634:)54)6),.-(4::A))(-(32(((4)(.(4).)-)*0()6*)-))4-77((3((((.)-())))..45)-((((((.((.(((24))--.(2,3((-,(
@M00689:251:000000000-CJTJ5:1:1101:20608:23259 2:N:0:8
CGACCGCCATGCAACACCTGTCTCCGGTCCAGCCGAACTGAAGAACTCCGTCTCTGGAGTCCGCGACCGGGATGTCAAGGGCTGGTAAGGTTCTGCGCGTTGCGTCGAATTGAACCACATGCTCCACCGCTTGTGCGGGCCCCCGTCCATTCCTTTGAGTTTCAGCCTTTCGACCGTCCTCACCAGGCGGATTGCTTAACGAGTTAGCGCCGGCACAACAGGACTGGGGACCTGACACCCACAGACCTCACAGTTTGAGCCTCAGCTGTACAGGTGTTGTACACTATGGTCGGT
+
GGCE7FEGGGGGFFFEFEGGGGFFGGGGDECAGGGGDGF<FCFG<FG<B@FGGGGGFFDF8ECEGGGCFGG@:CFGG<EFGG8FG8EE?:=9EFGGC@?>CE7@CE@FD8FCDC,>=EF,,8,@>8,,+@6+1@,9:EDEGGG976C):7=7,,1;+67BF=<??6683/)6((.67<C*1)677:<<(-411<A22)4<0(4(44)<((-,4,-3(((.3(((,(.,)1),,,*(.23,6)-((((.,3(,.3)6)-4),(,(.2)(-)...(-,.((.)))))()))))(-,
@M00689:251:000000000-CJTJ5:1:1101:18316:23311 2:N:0:8
CGACGACCATGCATCACCTGTACACCAACCACAAGGGAAACTACATCTCTGCAGCGATCTGGTGTATGTCAAGCCCAGGTAAGGTTCTTCGCGTTGCATCTAATTAATCCACATGCTCCGCCGCTTGTGCGGGCCCCCGTCAATTCCTTTGAGTTTTAGCCTTGCGGCCGTACTCCCCAGGAGGGGCGCTTACTGCGTTTGCTACGACACCAAGGCCGTGGCATACCCCTACCCCTAACGCCCACCGGTTAAGGCCATGACTACCACTGTGCCCAATTCTTGATGCCACTTCCC
+
GGEGFGFEEFGGGGFFGFGFGGGGGGGGEEGGGGGEEFEGGGGFGGGGGGEGGGGGGGGGGGFCGGEGFGDGGGCF?FGGGCFFFFGGGGCF7C>FEGGF,CE,EFGEGGGGGGCCEFGGGGGGGGGFGFCEGGGGGG>?DCCGFFFFF++7:,;EGF689?@551)1=AA=DFEBGFD?)(05@2:(,,((/))/,31-().6:0-3((,((4(31-4((4()))(.7551((92,((-(.4(1:B(-,())),(((,).)).47)().))),)(.)65).)-620.,()))(
@M00689:251:000000000-CJTJ5:1:1101:18312:23328 2:N:0:8
CGACGACCATGCATCACCTGTACACCAACCACAAGGGAAACTACATCTCTGCAGCGATCTGGTGTATGTCAAGCCCAGGTAAGGTTCTTCGCGTTGCATCGAATTAATCCACATGCTCCGCCGCTTGTGCGGGCCCCCGTCAATTCCTTTGAGTTTTAGCCTTTCGTCCGTACTCCCCAGGCGGGGCGCTTACTGCGTTAGCGCCGACACAGAGGCCGTGGAAGACCCCTACCCATCACTCCCCACGTTTACGGTCGGGGTCCAGCGGGGTACCAATACAGGTCCACGCGTTG
+
GGCFGGGGGGGGGGGGGGGGGFGGGGGGGGGGGGGGGDGGGGGGGGGGGGGGGGGGGGGGFFGGGGGGGEGGGGGFGGFFGGGGFAAFGGGGEGFGGGGG>GFGGGGGGGFGGGGGGD?CGGGGE>FDEGGEDGG8CEG8=DGG;9+?CCD,:;EFC;=A5CE*:=)1018@F=CFGDC9FFFFFF>9B;(8)-).((-,14(((-((.43,((,,(4(((-4204,2C5<?(4*(())))0,((-14(214(8((,(,(,,(.)((-4((().))),4)).).)))-(---(
@M00689:251:000000000-CJTJ5:1:1101:23185:23474 2:N:0:8
CGACAACCATGCATCACCTGTACACCAACCACAAGGGAAACTACATCTCTGCAGCGATCTCGTGTATGTCAAGCCCAGGTAAGGTTCTTCGCGTTGCATCGAATTAATCCACATGCTCCGCCGCTTGTTCGGGCCCCCGTCAATTCCTTTGAGTTTTCGCCTTGCGGCCGTACTCCCCAGGCGGGGCGCTTAATGAGTTAGCTACGACACAGAGGCCGTGGAAGCACTCGACACCTTACGGCCCACGTTTACGGACTGGCCGTCCCGGGTGACAAATCCTGGCCTCGATGTAT
+
GGFGGGGGGGGGGGGGGGGGGGFDGFGGGGGGGGGFFGGGGGGGGGFFGGGGGGGGGGG8BFFGGGGGGEGGGGGGGGGGGGFGB:FFFGGGGCC@DGGGGGGGGGF9,AFDGCCCAFFEEEG>7ED,3,>CEGC=EE>CDGGD+<+=;DD,+76,=,+3::>EFFB5=))74)*0;:FC4@22:@6((-(-):))-)64426))4(((((,(,4,86((((5((.4)0*8316F1))((-<;((-08212:6((((.40(((((-,40(((,)).-43).(((),-((.(--
@M00689:251:000000000-CJTJ5:1:1101:13874:23475 2:N:0:8
CGACGACCATGCAGCACCTGTACACCAACCACAAGGGAAACTACATCTCTGCAGCGATCTGGTGTATGTCAAGCCCAGGTAAGGTTCTTCGCGTTGCATCGAATTAATCCACATGCTCAGCCGCTTGTGCGGGCCCCCGTCAATTCCTTTGAGTTTTAGCCTTGCGGCCGTACTCCCCAGGGCGGGCGACTCATGCGTTAGCTACGACCCCACGGCCGTGGAAGACCCCCCCACCTACCACCCACCGATCACGGCCTTGCCGCCCGGTGTATTCACTCCTGGACTCCCTTACCTT
+
GGGGGGGGGGGGGGGGGGGGGGGGGGGGGGGGGGGGGGGGGGG<FCE<FGGGGGGG7FCFFGGGGFGGFFGGGGGGGGFDFFGGGFFFBE:FCG7CGGDDCGCF7FE,C4FFFFEF,@+@=,@CCEGE,@CE>E+8@CCCGC+26DF;C72,3@CFGC+B0<*)38))8:@AAFF2C>;94((86>((((-,326:0(3((.)))4(-1((((((-(3((((4:<7:2>))(,15(((.))0(,4?9(4(42(3,((),(,((-((-((()))..)))44:(((,,,42)).(.)
@M00689:251:000000000-CJTJ5:1:1101:19828:23518 2:N:0:8
CGACAACCATGCAACACCTATAACGCGGCCCCTTGCGGGGAAGGAATATTTCTACTCCGGTCCACTCCATTTCGAGCCCAGGTAAGGTTCTTCGCGTTGCGTCGAATTGAACCACATGTTCCACCGCTTGTGCGGGCCCCCGTCAATTCCTTTGAGTTTCAGCCTTGCGACCGTACTCCCCAGGCGGACAACTTAACGCGTTTACTGCGACACCGAAGGCAAGACCCTCCCAACATCGCGTTTCCATCGTTTAGTCGTCGTGATACCAGGGCTTTCTAACCTTGCCTCCCTTTG
+
GGEEGGGGEGECCGGAEEGGGGGGGGGGGGGGGGGGGGGGGGGG<FGFFFFFGGGGGGGEFGGG<,FEFGEFGGGGGGGFG7=F<FFFFGGGGGGDF:C6@EECEGGGGFGGFE63@9+@:=A93@>ECD::F6*:C>>*;C7CC:8@+BFGFC7*1>CFCA4>@E)/3((.342;5>G4>136091;9((()6)-.(421(((-..4(-4((((((,-(((-1(38(*9)32:7,)(((-7()).)--(4((-))-((,(-(().)))((4(((.))))(-.)(())((()))
@M00689:251:000000000-CJTJ5:1:1101:15322:23550 2:N:0:8
CGACGGCCATGCAGCACCTGTACACCAGCCACAAGGGAAACTACACCTCTTCAACGATCGGGTGTATGTCAGTCCCACGTAAGGTTCTTCGCGTTCGATCCAATTAATTCACATGCTCCGCCGCTTGTTCGTGCGCCCCTCAGTTCCTTTCAGTTTTTGCCTGTCGTCCGTACTCCCCACGCGGGGAGCCTACTTCGTTCGTGACGCCACGACACCCGTGCAAGACCCGCCCACCCAGACCCCCCCTCTGCCGGCTAGTATCCCCAACGTGTTTCTTCATAGTCGCTGCTTGT
+
FFFGGGGGGGGGG9CCEFGEFGG9FG,,;CCF,CD<@ECD@,CEF,9,BFCGA,6,,,6+,@48>F,B6C,?,C,,,,8,:<<,,9,,C;,,=84++,9,+4,,,9,E,,C9,4,9;,+68@+6++@3,@C+1A+@>@++=8,66<=DF9+,,8E,++0*97**))))1:85>)*)453**0)/6(((((/;/)94(((((((((,-2(4((-((-(,(((,.).:(4))),,-9-((((()((-((-.)))3(((,4)).)))(.((((-((,.)))))))-)(--(-4)),
@M00689:251:000000000-CJTJ5:1:1101:23579:23555 2:N:0:8
CGACAACCATGCATCACCTGTACACCAACCACAAGGGAAACTACGTCTCTGCAGCGATCTGGTGTATGTCAAGCCCAGGTAAGGTTCTTCGCGTTGCATCGAATTAATCCACATGCTCCGCCGCTTGTTCGGTCCCCCGTCAATTCTTTTTATTTTTATCCTTCCTGCCGTACTCCCCACCCGGCGCGCTTCATGCGTTAGCTACGTCACACAGGCCGTGGAAGACGCCTCACCCCTGATACCACCGTTCTCGCCATGGCCCACACGGGTATTCAACCCTTGCATCCCTTTACTT
+
FGGG@@FGGGGGG,CFFGGGFCCF<F8C,FCF@CD@FCFGFGDE,6C6BF<FA@E@786@,6A,:C<<FGC<9EF@E@@,B9,,,4,CFG,=>6:CC,@FDF8,=F=AA,AF,@,>E8D6>C4@+61@96+6+++6@C==C616=D+?CB+,,33,?,+?;2**3*::@A))):*5@>?**0:=)74>2>((.9*/(/(6(../;7(60(4(((6;;(..0:7:(8(3)*).485(13())1,))((.42(),((,-5(((,(-4(((4(()))).6((,((.)))(())).)-.
@M00689:251:000000000-CJTJ5:1:1101:15308:23562 2:N:0:8
CGACGGCCATGCATCACCTGTACACCAACCACAAGGGAAACTACATCTCTGCAGCGATCTGGTGTATGTCAGGCCCAGGTAAGGTTCTTCGCGTTGCATCGAATTAATCAACATGCTCCGCCGCTTGTGCGGGCCCCCATCAATTCCTTTTTGTTTTAGCCTTCCCGCACTACTCCCCAGGCGGGGCACATACTGCTTCAGCTCCCGTCCGCGTCACCTACCACCGCTCACAACCTACACACACCTCTGTACTGGACTGACTACGTACTACTATACCAGCGGCCATCCTGATC
+
GGGGECGGGGGGGGGGGGGGG,;,ECDFCEFGGG<8B<;C,CFF8<C@FFGFCDFE:,BAF@5@FGFC@E<FEF@7:F@EAC9,B,CBFA77@C77C9=E8DE8>;,,9498,@BE8F8@>C++=C=@=98+1=>+=8+,0=9+;++5+2+,333,5E9+0<**3):)1)0.5*0)1)***(((((((/(.)4)).))).6:2.4(((((((((((,))(,(),((-(9/*))(*..(5()0((-,()).)-).,((.().))((,)(())-)))).))((((,-,(.5))))
@M00689:251:000000000-CJTJ5:1:1101:23582:23575 2:N:0:8
CGACAACCATGCATCACCTGTACACCAACCACAAGGGAAACTACATCTCTGCAGCGATCTGGTGTATGTCAAGCCCAGGTAAGGTTCTTCGCGTTGCATCGAATTAATCCACATGCTCCGCCGCTTGTGCGGGCCCCCGTCAATTCCTTTGAGTTTTAGCCTTGCGGCCGTACTCCCCAGGCGGGGCGCTTAATGCGTTAGCTACGACACAGAGGCCGTGGAAAATCCCTACACCTTGCGCCCACCGTTTACGGCATGGGTCCACAGGGTATTCTATCCTGGACCGCCTGTTCC
+
GFBCGGGGGGGGGGGGDGGGGGGFGFGGGGGGGGGGGFGGGFFFGGGGGGGGGGFEFDFGGGGFGGGGGGGGGGGCGFFFFGGGGGGGGGGCGGG@GGGGDGFFGGGGF9=EEGGFCEGGEGEGCEFFFGGGGGGGGCDGGG69EBFG@7BFGGGGF,:@?F@@EF5=5))-7)/.;>CC45@BF91(((--<>-)(-3(4<2<)((-491(((((49BF94))(),5F*/:5?*().(((82:0:>2(.4:16;(41(((((.,(.4(.,,))).))(-)(.(((,((())..
@M00689:251:000000000-CJTJ5:1:1101:15323:23576 2:N:0:8
CGACGGCCATGCATCACCTGTACACCAACCACAAGGGAAACTACATCTCTGCAGCGATCTGGTGTATGTCAGGCCCAGGTAAGGTTCTTCGCGTTGCATCGAATTAATCCACATGCTCCGCCGCTTGTGCGGGCCCCCGTCAATTCCTTTGAGTTTTAGCCTTGCGGCAGTACTCGCCAGGCGGGTCGCTTACAGCGTTAGATACGACACAGAGCACGTGGACACCCCCTAGACCTTGCGCCCACCTTTTTACGCTCTTACTGACATGCATGCTATCCACGCGGTATCTCTCA
+
GDCFFDGG+CF@@FC@EGGGGFA@FCCFE7FDFGDF@FEFCFECF<CEA<EEFGFF@FGFGGGGGGFF<5@EFGEDCE<BEGGG?FEGD9BEGGGGEG,,@=D8D?FFGF=ECFGEAE=@C8EEEEFG,78@8E3@=+0A;++?=+=+CCF,8D;C9EDAAAB=@554):>E@A6)*-::>5590((.,(,())).42(40))))2(417(.32().3,3(-()(-1(/1)4?>62)-3((04130(.)))(),(((().--..5)),))))).)-(..(((((-(()))..)
@M00689:251:000000000-CJTJ5:1:1101:14441:23686 2:N:0:8
CGACAACCATGCATCACCTGTACACCAACCACAAGGGAAACTACATCTCTGCAGCGATCTGGTGTATGTCAAGCCCAGGTAAGGTTCTTCGCGTTGCATCGAATTAATCCACATGCTCCGCCGCTTGTGCGGTCCCCCGTCAATTCCTTTGAGTTTTAGCCTTTCGGCCGTCCTCCCCAGACGGGGCGCTTAATTCGTTAGCTCGGCCACCGTGGCCGTGTAAGACCCCTCCACCTATCCACCCCCGTCTCCCGTCATAACTCCCACGCATTTTCATCCCGGCTGTCTTGCGT
+
EF@C7BFECFGG<CFGFGGFGGGGGFGGGGGGGFF8CECCFFGGGDFC<FEFG8F:CEFCECGGCGGGGG@FCEGFGGFFGGF,:C<FCGC:CCF=F<EFEE@EDF9?FF=FGGGF8D?6E=>EGGFG=DCC==EFFEDE?D+?FFGFFC+66EAFC=+9?FD*::5==AF)8)>@DDGD*--/)):926;(/9)1,.(2(44)(.(((//1,(,(.(-4(.)).8:<*1<(,3>(,)5(-94(7;02(((-((.4(())().).(((((((-))...-((-,((().)))(-
@M00689:251:000000000-CJTJ5:1:1101:14445:23704 2:N:0:8
CGACAACCATGCATCACCTGTACACCAACCACAAGGGAAACTACATCTCTGCAGCGATCTGGTGTATGTCAAGCCCAGGTAAGGTTCTTCGCGTTGCATCGAATTAATCCACATGCTCCGCCGCTTGTGCGGGCCCCCGTCAATTCCTTTGCGTTTTAGCCTTGCGGCCGTACTCACCAGGCGGGGCGCTTCATGCGTTAGCTACGACACAGATGCCGTGGGAGACCCCTACACCTAGCGCCCCCCGTCTCCGCCCTGGACCACCCGGGGTCGTAATCCGTGCTGCATTCGCCTT
+
GGGGGGGGGGGGGGGGGGGGGGGGGGGGGGGGGGGGGGCGGGFFGGGGGFGGGGGGGGGGGGGGFGGGGFGGGGGGGGGGGGGGGGGGGFGGGGCGGGGGGGGGGGGFGGGGGGGGCFGGGCEGGDDFDGGDGGGGDGGGGG+DFDFGFGF,@CCGDA6BCFFE@B)589A=A4C*=4*7)5>@:02,20((-6<B04,3?9A9781117((()49,(,3-(4::?::5*)4:7F(()(-(>0((364(43-1(-,4:6((,(4,--,1((((-(((.-((((,))(-)))(--(
@M00689:251:000000000-CJTJ5:1:1101:22740:23816 2:N:0:8
CGCCGACCATGCACCACCTGTACACCAACCACAAGGGAAACTACATCTCTGCAGCGATCTGGTGTATGTCAAGCCCAGGTAAGGTTCTTCGCGTTGCATCGAATTAATCCACATGCCCCGCCGCTTGTGCGGGCCCCCGTCAATTCCTTTGAGTTTTAGACTTGCGGCCGTACTCCCCAGGCAGGGCGCTTAATGCTTTAGCTACGACACAGAGGCGCTGGAAGCACCTCAAACCCATCGCCAACCGTTTCAGGCAGGGACTACCAGGGGTCATCCACACGCCCACCTACGTGC
+
GG+@F7FCCFFGFGGFFCFGGGFFFCDFGGGGGGGFCFFFGGDGEAFFGGCGGGGGGFCFFG<FGGFDFCDAFGCDGFFGGGGF9EFFEGGECGFEGGG8C8EEGAFGDDEFCFGF88?++6@>EEED?FEEDGGDC=+A:CGGGFC7?+:,DA@;FGG*8BA8;AB=))08((10628C/6(5(2716(,,./7))9.9CE<C@?2374((((,4((((-422(43(01))).1(-(((-0(-3(38(,))))((((((,,(.(),(2((-()))).,(((,(((,((.(,((
@M00689:251:000000000-CJTJ5:1:1101:24484:23923 2:N:0:8
CGACGGCCATGCACCACCTGTGAACCTGCCCCGAAGGGAAGCCATGTTTCCATGGCGGTCAGGCACATGTCAAGCCCAGGTAAGGTTCTTCGCGTCGCGTCGCATTAAACCACATGCTCCGCTGCTTGTGCGGGCCCCCGTCAATTCCTTTGAGTTTTAGCCTTGCGGCCGTACTCCCCAGCGGGGGTGCTTAATGCGTTCGCTACGACACAGAGGCCGTGGCAAGCTCCTACCACTACCGCCCACCGGTGACGCCATGGCAGACCAGGGTCTGTCAACTGTGTCGCATCTTTA
+
GGGGGGGGEGGGGGGGGGGGGGGFEFGEGFGGGGGEGGGGEFGGGGGCFGGGAAFDFGE@@FGGGGFFGGGGGGGG<FFFGGFDGDEGGGGGGFF@FGEEGG7@C7F5FFGDFGGGFGFGGGEGEGGGF?DEG+@8CCGECDED+B+B@FF7CEFF>FG4CFE*)8@@(3;07;@.+6D8>((,(-3((,-).))629<(((3((43:9614,(.((-,-1((()(-)**)))(*,(.(4172(4(4(2,(-8:(((,.((((,(((,44((.())).24,6)6)((-(())-.
@M00689:251:000000000-CJTJ5:1:1101:23883:23956 2:N:0:8
CGACGGCCATGCATCACCTGTGAACCGCCCCGAAGGACCCCGCATCTCTGCGAGTTTTCGGCCCATGTCAAACCTTGGTAAGGTTCTTCGCGTTGCGTCGAATTAAGCAACATGCTCCGCCGCTTGTGCGGGCCCCCGTCAATTCCTTTGAGTTTTAGCCTTGCGGCCGTACTCCCCAGGCGGGGCTCTTAATGCGTTAGCTCAGTCACAGACCCCGTGGACGGGACCCACCCCTCGGGCCCACCCTTTACGGACGGGCCTCCCAGGGGTCTTCAACCTAGCTACTACATCTA
+
GEBCEGGGGGGGGGGGGGGGGGGGGGGD@BGGGGGGGFCFCEGGGGGGGGGGGDGEGGGGCGFFFCFF9FGGCD@FF8DEFFFFFFGCGFGGGGGGE:8E>@CFFDFGGGGGDB86,==EE=C:CFFG<+B5*@EE>;D7DD7CCFGFFGGGGGFFF<FAFFF@(6(,6>031C6=*,*>FB>>;0((.4>26<<146615))).)).5:).8(43;?:>62(401,4*18(((9,,(((()-(((,4:)6(8(-(4(-(-(,1(.8:((((-))-6,((.(-),)))).).)
@M00689:251:000000000-CJTJ5:1:1101:8162:23985 2:N:0:8
CGACGACCATGCAGCACCTGTGCAGGACCCTTACGGACACCATATCTCTACGGCTTTTCCCTGCATGTCAAACCTTGGTAAGGTTCTTCGCGTTGCCTCGAATTACGCCACATGCTCCGCCGCTTGTGCGGGCCCCCGTCAATTCCTTTGAGTTTTAGCCTTGAGGCCGTACTCCCCAGGCGGGGCCCTTAATGCGTTACATGCGAGACGGACCCCGTGGAATGGAGTCCCCACCACGCGACCAACGTTTACGGGTTGTACGAACATGGTAGCTCCAACTGGCACCTCTGAGA
+
GEEGFFGGGGGGGFGFFGGGGGGGGGGGFGGGGGGGGGGGGGFG@CF,EGGCFGGDFFCGGG@<?EEGFGG9EC,C9EFGGGFFGD<FG@EEGGCFGGGGG,8=F,+CCGE8FFD=@EGGG6+CC8=@FEC>E+@8CED60;:=+4C7EFFCCCCGGECFFA)*):@)-772<*5>=2:4)(((,,((-.39)6)2,(4(.--.(((,(,(--,(,4(-(-.38()((0*),(,9(-((((),((,-((((.((,,((()-(-(-().3-.-)))..(5((.2()-(().)))
@M00689:251:000000000-CJTJ5:1:1101:8146:23994 2:N:0:8
CGACGACCATGCAGCACCTGTGCAGGACCCTTACGGACACCATATCTCTACGGCTTTTCCCTGCATGTCAAACCTTGGTACGGTTCTTCGCGTTGCCTCGAATTAAGCCACATGCTCCGCCGCTTGTGCGGGCCCCCGTCAATACCTTTGAGTTTTAGCCTTGCTGCCGTACTCCCAAGGCGGGGCGCGTAATGCGTTAACTTGTCGCAGGAAACCGTGGAATGGCTACCACACCTACCGCCAAAGGTTTACGGTGTGGGCTTAGCGGGTGTCTGAGCATGGGTCGTATTGTCTT
+
GGEDCFFEEFGGGFFCFGGFEGFFGGGFDFFFGFFEGGGGGFGGGGGGGGFCEGGGGGGGDGGGGFEF99EA@FGGGFEG<=FGGGFDCFGGGGGG9FGCG8EDE9FDFFD8F,>9;DD++=>6CFDFDGG6+1B@@:=@CCA+25<9<@>@EEFGGCG559)3*17<2549BFEF,28*)(/6:660(40(4:49<01()-))))((((((((.4(,(.4)-4,(()29F:((9((((-4)((((.,647)-((,4111(4(.).300(3())-)).-3-(-((((((().-).
@M00689:251:000000000-CJTJ5:1:1101:16715:23995 2:N:0:8
CGACGGCCATGCAGCACCTGTACACAAACCACAAGGGAAACTACATCTCTGCAGCGATCTGGTGTATGTCAAGCCCAGGTAAGGTTCTTCGCGTTGCATCGAATTAATCCACATGCTCCCCCCCTTGTTCGGGCCCCCGTCTATTCCTTTGAGTTTTTGCCTTTCGGCCGTACTCCCCTGGCGGGGCGATTAACTCGTTTGCTACGACACATATGCCGGTGCAGCACCCGCCACCCACACCCCCACGGTTCACCCATGTACCACCCAGGGTTCTTTCGCACCTTGCACATGAC
+
EF7F@FEG7@8@,EFGCGGGFF,CF,CCE<FG8F8<8C<<FFFGC<F,,C,C9:E:+,@FFBFE=,9EEGF9F9DFF,<BFFFF,AFGGF,?8>C>7FEF+,9@FDFCEFFGGFB8=,2+@1+@+,1@33CC@E6CGE+60+1?+C2?<22,5@DEC+3@>AE6*0)882>9=)1>54*2)7(5(.3,(-6())))(.((,))644(34,(,)-).)(-((()))((.*)),227(-,(((.(((-,(-(())),(,2.5).))-(((-(.,(.)))(((((())(,))))))
@M00689:251:000000000-CJTJ5:1:1101:22629:24023 2:N:0:8
CGACGACCATGCATCACCTCTACACAGGTCCCTTGCGGGAAGTCTCGCTTTCTCAAGATGGTCCTGTGCGGTTCAAGCCAAGGTAAGGTTCTTCGCGTTGCGTCGAATTGAACCCCATGTTCCACAGCTTGTGCGGGCCCCCGTCAACTCCTTTGAGTTTCAGTCTTGCGACCGTACTCCCAAGGCGGGGTACTTACTGAGTTAGCGACGGCACCGCGAAGGCGCCCCCCCCCGTCGACACCTACGCATCAGTTCGCGTGTAGGTTGCGAGGGGATCGAGTCAGCATCGTCACT
+
GGGGGEGGGGGGGGGGGGGEFEGGGFGGGGFGDGGCGG7:FC<,CFG,,,:@EFFFC<9BEFCEFG<<EG@C:F<<<=4,BEFF<F9<9CF:FBF==F+?+=CCEE@,C,8>=++4=DFFC8DA=,==,@?=8A8E8@CCCDG9DD5*4;C,;EE,;@@+?9:7>4**.7:AFF9=G2:C?(-5;613>B9:>))-)6)),).).62(431011(1(((((,((-,((//),9>*(-(-(-)(5(((((())-6)((-((-(-)))(.(((4(,2((((,)())))))-((-()
@M00689:251:000000000-CJTJ5:1:1101:22888:24056 2:N:0:8
CGACAACCATGCAGCACCTGTACACCAACCACAAGGGAAACTACATCTCTGCAGCGATCTGGTGTATGTCAAGCCCAGGTAAGGTTCTTCGCGTTGCATCGAATTAATCCACATGCTCCGCCGCTTGCGCGGGCCCCCGTCAATTCCTTTGAGTTTTAGCCTTGCGGCCGTACTCCCCAGGCGGGGCGGTTAATGCGTTAGATACGACACAATGGCCGTGGAAGCCCCCCACACCTAGCGCCACCCGTTTACCGCATGGACGCACGAGGTACCTAACCTTGTGTGCACTGTTC
+
GGEGEGGGGGGGGGGGGGGGGGG9FFGGGGGGGGGGGGGGGGGGGCGFGGGGGGGGGGGGFGFGGGFGGGFGG9FFGGD5EFGFGGGGGGGGGGCFGCGCEFFGGGFFEFGGGGG8EF?@ECGGDGGGGGGGGGGEGEGGGD6+;8FGFFC3DECCD9>FFFCC9AA>=):9==:(:2;C626266;((-3(.6<<>F(((.)..,079((().,2(((-(-)((,,29)7((,7(()59(8(4(4(24:(.),(-(41,)(((-(-29:))).-4(2))))).()).)(.))
@M00689:251:000000000-CJTJ5:1:1101:12586:24120 2:N:0:8
CGTCGGCCCTGCATCACCTGTACACCAACCACAAGGGAAACTACATCTCTTCATCGATCTTGTGTATGTCAAGCACAGGTAAGGTTCTTCGCGTTGCATCGAATTAATCCACATGCTCGGCCGCTTGTTCGGACCCCCGTCAATTCCGTAGAGTTTTAGCCTTGAGTCTGTACTCCCCAGGCGGGCCGATTAGTGCGTTTGATACGCCCTCAGGGGCTTCGCAGACCGCCACCCTTATCCTCCCTCTTTTACGACATTGATTCCCAGGCCTCCATATCTGTTCTTGCCTCTCCC
+
D+,;+7+,+C6CFGG<E@<6;FCFGG<@,8CCG,6,6,;CCFDEG,;F,,,;;,9:C@8F,EFFGC9<9ABF,5,,:,4C,FFA5,?9E9=,>+++69,,,@>,=E;?<EF,AF>8;,+++=+@+6+6,,4@+1@6=6=@+=+2+=+0;++6,,7,6,==*+*0*:10*502;C*8A59**)))((((((,/)1...((((/7.)((.((.,((.(((4(,(-((.-()))(.(*.).-64/.((.())-)-(-(,(..))).)5).(((4(.()-).-)6)6)))).6).,((
@M00689:251:000000000-CJTJ5:1:1101:12593:24138 2:N:0:8
CGACGGCCATGCATCACCTGTACACCAACCACAAGGGAAACTACATCTCTGCAGCGATCTGGTGTATGTCAAGCCCAGGTAAGGTTCTTCGCGTTGCATCGAATTAATCCACATGCTCCGCCGCTTGTGCGGGCACCCGTCAATTCCTTTGAGTTTTAGCCTTGCGGCCGTACTCCCCAGGCGGGGCGCTTAAGGCTTTATCTACGACCAAAAGGCATTGCAAGACCCCCACACCTCTCGCCCACCGCTCACTGCATGGCATCCCGGGGGACTCAATCATGCTACCTGCTGCT
+
GGFEGGGGGGGGGGGGGFGGGFGGGGFFGGGGGGGGGGGGGGGGGGGGGGGGGGGGGGGGGGGGGGGGGGGGGFFFGGGGGGGGGGGEGGGGGGCGGGFGGGGGFGFG9;9E8@EG;EDCC>>6B6A==E6=+=3@D8?=8C>FGA;9C+5,@@A72>+4*+83)=8))//7)/>B,/;D4-(/,(.-,,-,)))((((-)6.).((((,((,,(.()).))6).(((1).((,/,(,.(()-(((-(((()))).)6(.(-4?((,1(((,((.()6))-).))(5-(()3)
@M00689:251:000000000-CJTJ5:1:1101:9371:24217 2:N:0:8
CGACAACCATGCAACACCTGTACACCAACCACAAGGGAAACTACATCTCTGCAGCGATCTGGTGTATGTCAAGCCCAGGTAAGGTTCTTCGCGTTGCATCGAATTAATCCACATGATCCGCCGCTTGTGCGGGCCCCCGTCAATTCCTTTGAGTTTTAGCCTTGCGGCCGTACTCCCCAGGCGGGGCGCGTAATGCGTTAGCTACGCCACAGAGGCCGTAGCCGACACCTCAACATGGCGACACCTGTTTACCGCCTAGCCCACCAGGGTGTCTAATCCGTACTGCCACTTCCAT
+
GGFGGGGGFGGGGGGFCGGGGGGFGGGGGGEFGGGGGGGGGGGGGGGGGGCFGFGGG@FGGGGGGGGGGFGGGG<AEFGGGGGGFGG9FCGGGGGGGFGGGFEFCEGGCEF8=EF,,@+@DGGGC>DD8EGEEGC8=8DGGG6CDFCFFGCC;EFF7,;7@F@):>9AA)5-4)*0C9*39596(6:(-(-(4()-,,423)--.3207?<?B00?((((-()((-(-370(.4*,,(49(<(,4(44)6<)),(-3(.,(,(2(,81(((-,6).64)-4((,).())()))-)
@M00689:251:000000000-CJTJ5:1:1101:17539:24229 2:N:0:8
CGACGGCCATGCAACACCTGTACACCAACCACAAGGGAAACTACATCTCTGCAGCGATCTGGTGTATGTCAAGCCCAGGTAAGGTTCTTCGCGTTGCATCGAATTAATCCACATGCTCCGCCGCTTGTGCGGGCCCCCGTCAAATCCTTTGAGTTTTCATCTTGCGACCGTACTCCCCACTCGGAATGCTTTACGAGTTAGCTGCGCCAACTATTACTAAACCACATAACGGCCAGCCTTCTTCCTTTACGCGCGTGGACACCCGAGGATCTAATCCTTGCTACTCTATTCATTT
+
DGCEEGGG:<F8EGFF@FGFDGGGGGGGGGGGGGGFFGD@FFFAF<FGGGFCF@FFGFGGCDGGGGFF,E<E@FGGF8<BEGGGFE<FGG@CEFEF7=CF+>EEFGGFFEFFD8,>DGGGE+8E@+@E?98==6=EEEGG++@+5*=?9+B,;,7,2,?+1370*)08>5@===:@E=F))(02(--)1)9)9)/((/()./4)521;(((,/)))))-.)4:(((..*2)((-)41482)*.-))64)5((((((,((.,.(-((((-.()).))-)))())))))-)-)))))
@M00689:251:000000000-CJTJ5:1:1101:9053:24237 2:N:0:8
CGACGGCCATGCAACACCTGTATCTCGGTTCCCGAAGGCACTTCGTTGCTTCAAACAAATTCCGAGTATGTCAAGACCTGGTAAGGTTCCTCGCGTTGCGTCGAATTAAACCACATGCTCCACCACTTGTGCGGGTCCCCGTCAATTACTTTGAGTTTCATACTTGAGTACGTACTCCCCAGGCGGATCACTTATCCATTTTCATTCGCTACCAAGCGTTCTCGTCACCACACCCAGTGACCATAGTACACAGACAGGCATGCGAGGGTGTCTAATACGGTCTGCTTCTCCTT
+
GGFEGFGGGGGGGGGGGGGGGFFFDDFCGG:FFGEG@7,CFEEEFDA<@@CE,CFFFGGDFFFGGG,EAEFFFFGGF8EFFFEEGFAF,9EF7EGC+>C+@>CE=,4CAF9@:+,8=D+=,=ECEC8@DFFFGDG@@8D8@=@7>A++3+?AFEC,+>+1BA58AE*8:;C=)*))7:FG4:B=492>:(7*9**)))11.)).9)/?0((6().,((/(,()(-(-,2*8.8(3((.59)*).5)))))).(((((-1(.()(,(-(((-).546)6(-((-(-.-)-))))
@M00689:251:000000000-CJTJ5:1:1101:9037:24245 2:N:0:8
CGACGGCCATGCAACACCTGTATCTCGGTTCCCGAAGGCACTTCGTTGCTTCAAACAAATTCCGAGTATGTAAAGACCTGGTAAGGTTCCTCGCGTTGCATCGAATTAAACCACATGCTCCACCACTGGTGCGGGTCCCCGTCAATTCCTTTGAGGTTCATACTGGCGTAAGTCCTCCCCAGGCGGATCACTTATCGTGTTAGCTGCGGCCAAAAGCATTATCACCACCCAACCCATTGATAATCGTTTACAACTAGGACACAGCGGGTTATCACTCTAGGCTCGTCTTTCCAGT
+
GGEEEFGGGGGGGGGGEGGGFGCFFFEFBF@CFFEEGFDFFA,6@,<C@,@,,CF,FFFFFFF@CGDGGGG,,BFCEA,FDCEGGGG,A:E9CE+4++@,4CEGGGGFFG,>,+9,,,69A?DF8+1,1,,,16C3@==,+6+6=FDD+?+,,3+,=@2<<+*:*1=50))1;*1020<C6A>25)-(((049***0(/43)1;6)(.(((((((,/6)1))))-1)83*)(-(7-()))-1)))-(((-)..)).).4)(((((,---,())..4)-))).)(,,((())))-.
@M00689:251:000000000-CJTJ5:1:1101:17539:24249 2:N:0:8
CGACGGCCATGCAACACCTGTACACCAACCACAAGGGAAACTACATCTCTGCAGCGATCTGGTGTATGTCAAGCCCAGGTAAGGTTCTTCGCGTTGCATCGAATTAATCCACATGCTCCGCCGCTTGTGCGGGCCCCCGTAAATTCCTTTGAGTTTTAATCTTGCGACCGTACTCCCACGGCGGAATGCTTTAATGGTGAGCCGAGCCATTAGTGAGTACACCCAATAATGGACGGCATTCATCGTTTACCGCCTGGGATTCCAGGGTTCTCGATTACTGACGCTTCCTCTCATT
+
GFC:FC@F@CFEFF,;8CFGFFGGG,DDEGGGGGGFEDCEFGG<EFFFGGGDAFFFCFGGGGGGGGFGCGGA<@FGGGDB9FFF?A?FGGGGGEGDGG84@E@E8F9F,,9@:EGF8,AEG>E++6@,,,@@EGBCECD;+:9+?+DCC+BAFFGC>@*+3;*;*):8)))75)*5=(288>@0(67@))6)1).)/7))(((((,2-()-.).--.<4-4<01418)>*/)))/-(4>)4*..(((-(.)-((-8:22(())..((((()),,()()-6)(--((())-)(...
@M00689:251:000000000-CJTJ5:1:1101:20924:24308 2:N:0:8
CGACGACCATGCAACACCTGTACACCAACCACAAGGGAAACTACACCTCTGCAGCGATCTGGTGTATGTCAAGCCCACGTAAGGTTCTTCTCGTTACATCGAATTAATCCACATTACCCGCCGCTTGTGCGGGCCCTCGTCACTTCCTTTGAGTTTTAGACTTGCGGCCGTACGCCCAAGGCGTGGGTCTGTATGTGTTTGCTACGTCTCAGACGTGTTGTACGACCCACACACTCCACGTCCATCTGCTCCTCGTCAGTCCACACCGGTCTTTCGTCCTGTGTGCTCTTGCTC
+
<++6+8@@CA98FFGG@@@CGG,CCFFCC7,C@6<FC8;E,CE,C,6E<F8,CE<:@F,BA,A<FE9<FGCF@,9,:,+:,ED,9FCEFF,C@D,D7,=,@E>@=CFF9,E,=F,49,6=@6=>E>DFF9C6+@EE+6=E6DC7+0:+<++33,7;C9?**+5*0)))05>25)))4(**)05/-(((/3()/))).16(())))(/6(()).),(((.3(.)((--(**0-(4*(().(,.33))))).))((-,(,(.))),5((,,4(--.)-41(,5<):(4)))))-)6
@M00689:251:000000000-CJTJ5:1:1101:22461:24549 2:N:0:8
CGACGACCATGCAGCACCTGTACACAAACCACAAGGGAAACTACATCTCTGCAGCGATCTGGTGTATGTCAAGCCCAGGTAAGGTTCTTCGCGTTGCATCGAATTAATCCACATGCTCCGCCGCTTGTGCGGGCCCCCGTCAATTCCTTTGCGTTTTAGCCTTGCGGCAGTACTCCCCAGGCGGGGCGCTTACATGGTTAGCTACGCAACACAGGCCGTGTAAGAACCCACCACCCAGCGCCAACCGTTTACGGCATGGACCACCAGGGATTTCAATTCGCGCTCCCGTGTACAT
+
FGGGGEGGGGGGGGGGGGGGGGGGG9@FGGFGGFGGGGGGG,FFF9FFGEEGGGGGEGGGGG<EGFAAC@A,B,4<<C?F?<FDAFCF,,A7CF:FCCECEGG8EDGEF9==,@98,@FGGEEEGD6DDAE+@EG8@=D8C+@EG?CF;CG,+@C5CG>49ACCB824-):CE/9>7-2:?2>0:6091,2())))(.)-44652:6((4,((.310(39((6<<)4351<60(/,(4:1;3(-4294((()(-4((,3))380(3(((((.)).6)))(((,((((-.-2()..
@M00689:251:000000000-CJTJ5:1:1101:14971:24573 2:N:0:8
CGACGGCCATGCATCACCTGTACACCAACCACAAGGGAAACTACATCTCTGCAGCGATCTGGTGTATGTCAAGCCCAGGTAAGGTTCTTCGCGTTGCATCGAATTAATCCACATGCTCCGCCGCTTGTGCGGGCCCCCGTCAATTCCTTTGAGTTTTATCCTTGCGGCCGTACTCCCCAGGCGGGGCGCTTAATGCCTTAGCTACGCATACGCGGCCGGAGAAGACCCATAACCATTGCCCCCCCCTGTACCGGCGTGACATCACCGGGCTTGCAAAAGCTGGCGCCTTCTAT
+
FGGGE@FGGGGGCGFGDFGGGGGGGGGGGGGGGGGG:FGGGGGGGFGGCGFGDGGDGFGGGGGGGGGGGGFFEFG?FGGFGGFEFFFFGGCCGG7CCDDE>E8=8FFDF9FGGCEGGGF68>CECCGF,@CEDCGGEGGE6CGF@7CGFDCDGG7@CC+1<+A*:8AABAFFF)1(==*/)5((6106061<2):<)).57A2-)-11((.((,-72>((-((.8?F?10).(.*)-).)))((-(((,)))((((-(((..3640((((-(((..)((())((((((()-))
@M00689:251:000000000-CJTJ5:1:1101:14975:24599 2:N:0:8
CGACGGCCATGCATCACCTGTACACCAACCACAAGGGAAACTACATCTCTGCAGCGATCTGGTGCATGTCAAGCCCAGGTAAGGTTCTTCGCGTTGCATCGAATTAATCCACATGCTCCGCCGCTTGTGCGGGCCCCCGTCAATTCCTTTGCGTTTTAGCCTTGCGGCCGTACTCCCCAGGCGGGGCGCTTAATGAGTTAGCTACGACCCAGAGGACGTGGAGAACCGCCAACCATAGACCCCCCACTTTCAGGTAGTGTGTCACCCGGACCTTAACCTTTACGACTCGTACTTT
+
FCFECDEDCFGGGGGFGGGF@FGGGDFGGGGGGGGG@EFEFEGGGGGGGGFGAEE7@EF@E9F,,:CEE9FGCEFFGFGGGE9B?FFAF9DFCGC:FGCEE8ED=B;A9EFFGGGFFGGGCCEDGGGGGG+@81BCEGC8DCEC+9@;CCC,4*5@*74@FB@CC5@BAF>D9(1;/-2*)5(,61(((,-())))).4)4<FF<,-((.((((((-43212(((..->/),(,/),.)))),,2((.)).).)--)47))..64..32(((()-).))))))--(,,((,(,-)
@M00689:251:000000000-CJTJ5:1:1101:10406:24642 2:N:0:8
CGACGGCCATGCAGCACCTGTGATCCTGCCCCGAAGGGAAACCGTGTTTCCACGGCGGTCAGGAACATGTCAAGCCCAGGTAAGGTTCTTCGCGTTGCGTCGAATTGAACCACATGCTCCCACGCTTGTGCGGGCCCCCGGAACTTCATTTGGGTTTCAGCCTTGCCGCCGTACTCCCCCGGCGGGTGTCTTAGCGCTGTTGTCACGGCAAAATCGGATTGGTGAGCTACTACCACAATCAACAATCGTTTCGGCCTAGATTCACAAGGTATTATAACTCTGACTGCAGTTGTTT
+
GGGFGGGGGGGGG9FFGGGGGG,CEFFGGFCGGGGGGGFFGGGGGGGFF9<FGD7:CF6@CGEFECEF@E<FFC,A<FDGGGDFCFGCCEFFGG@7++=CCE+@=+8D<33DFF89AD9A+,@C8EGG:8>86CEE>>***/4)0=++++45,*44:41++0,7)(((,(.1((()=4C))4(-,(-(()).)))(((-3)).)))26119(,.((,(((,,-()(.)**).6(*,14),)/()()((4(4.(3(-(,4))))).)).,))).)))).))-)).-4().))))(,
@M00689:251:000000000-CJTJ5:1:1101:21395:24730 2:N:0:8
CGACGACCATGCAACACCTGTACACCAACCACAAGGGAAACTACATCTCTTCAGCGATCTGGTGTATGTCAAGCCCAGGTAAGGTTCTTCGCGTTGCATCCAATTAATCCGCCTGCCCCGCCGCTTGTGCGGGCCCCCGTCAATTCCTTTGAGTTTTAGCCTTGCGGCCGTACCCCCCAGGCGGGGCCCTTAATACGGTAGGCACGACCCAGTGACCGGGGCACAACCCTCACCCCCGCCTCACACCTTTCACGCCGTGCCCACACAGGTCACTATTCCATGCCGCTCTATCG
+
GGEE@@FFGGFGG,EF,CFGGGF,,CF,B@@DEG8F>,E,CFDEE,,6:66CFAFGE86FA9,BFE,@F,@9,:FFG87B<F=EFF,,EE7@@>BCEGF;,@ED;,;5<C+9+++,44==E8+=+@+DAG8++=BEGGGCDCGC7+B7C9+7:3;EC,04A+0)825294(52(*/:99952((42((-4()))))((.4(,))(((((4(((.-.42((,(,1(3417*)((39(-(,0(8(42:((,-))).(,(-4((()-(-(((.),)).).-4))-()(-12()-)(
@M00689:251:000000000-CJTJ5:1:1101:21960:24818 2:N:0:8
CGACGGCCATGCACCACCTGAGATAACAGAGCTCAGGTCATTTCTGTTTTGTTGTTGGGACTTTCTTCTCTTCCAGCCTTACAGGATTATGTCCATCTAACTTGGGGTATCTAATCCTGGCTGCTCTGTCTTCTTATACACATCTGACGCTGCCGACGACGGAGAGACTGTCGATCTCGGTGGTCGACGTAACCTTGTAAGACACACGAGTAACCATAGACACTACACTGCTACTGCTGCACTGCTGATGCAAGCTGGTACGTAACTGAGTATCATCTCATCTTTTGTAATGTAT
+
GGGGGGGGGGGGGGGGGGGGGGGGGGGGC,FEFGGGGFGGGGGGGGGEGFGGGGGGGGGGGGGGFGCGGGGGGGFGFGGGGGGGGEGGGGGGGGGGGGGGGGGGGCEGDFGFFEDFGGGFFGGGFGFDFCFGFDGCGCFFF?DFGFG@>806@DG8C>?AFD95>A))*)3*50)85;+790=1*)1:7::)7*9**1:****.:(8(((/(**/)))/.7;,)/4)/+0*)))0/.)))(/)())/)))))))()).())(.)(().))-).))6)))-))))).).))-)..)
@M00689:251:000000000-CJTJ5:1:1101:16609:24847 2:N:0:8
CGACGACCATGCATCACCTGTGTTCTAGTTATCTTTCGTGCAGATCGACATCTCTGCAAAATTCTACACATGTCAAGGGTAGGTAAGGTTTTTCGAGTTGCATCGAATTAAAACACATCATCCACAGCTTGTGCGGGTACCCGTCAATAACTTTGAGCTTCACCATTGCGGCTGTACACCCCAGGCGGTCAACTTGCCGCGCTAGCTGCGCTACTGCGTGTGTGCAGCCCACAACACCCCTTTAAATATCATTGGCCCGTTGTCACAAGAGTCTACCTTCACGTCCCCACTGTGT
+
F=@C:+@F:F@EGCGEFGGG<@F<<9<F,6;;<<<,,66C7D,,,;,,8BFDFGGF<FA,,6,C9C,,<EF9F<,,::,9<:,CE;555,CF@,@4F==D,C,=8,,A=,5@,,,@E8=8,99,@,,9,,,9=AC+@=6,??C++*=++++,,7=,=,+0+0*5*0*1*=@A)0)12*=+*0)10):>0-:***.**))(-(--(6C)(((,.6).)(/(((/6)).)/9)((4*(-(,(,))-)))..))64))(.(((.(())-.)((()-)))-.-.))(,,(((((,))).
@M00689:251:000000000-CJTJ5:1:1101:10594:24897 2:N:0:8
CGACAGCCATGCAGCACCTACGTAGCAGTCCCTTGCGGGAAAAGAGTATTTCTACCCCGGTCCACTACGCTTCGAGCCCAGGTAAGGTTCTTCGCGTTGCGTTGAATTTAACCACATGCTCCCCCGCTTGTTCGGGCCCCAGTCAATTCCTTTGAGTTTTAATCTTGCGACCGTACTCCCCAGGCTGTAGAATTCACGCGTTAGCTACGTTCCTAAGGCATTTACTACCCAACCACTAGTTCACACCTTTTAGGGCTTGTGACCCCAGTGTCCTGAACCAGTCCTCCTTATGT
+
EGGEF:FGGGFGFFGFGFGGGGFGGFG<,CCEE9C<+7@:FF,,DEF,CFFBEFGACCC@6@FF9EC@,+6FGED,BCFGEFEG<:,CBEEEFCDG7@+=C>++@C,,,9,,,6@4,4=;=8+@+@6@8E,,2=+3@801+3@2+1DF+5+7D,5*+3++330>A>59874547/57*8*:29@2(73***)946667;6(,//))).(((//9)),((.))).-).6*1913(*(.().)*)).(-4).).()((((-()).)(-11()))))))..,((-)).).()))))
@M00689:251:000000000-CJTJ5:1:1101:12944:25040 2:N:0:8
CGACGACCATGCACCACCTGTGTTCCGGGCTCCCGAAGGCACCCCCTCATCTCTGAAGGGTTCCTGGGATGTCAAGACCAGGTAAGGTTCTTCGCGTTGCATCGAATTAAACCACATGCTCCACCGCTTGTGCGGGTCCCCGTCACTTCCTTTGAGTTTCAGCCTTGCGACCGTACTCCCCCGCCGGCATACTTAACGCCTTACCTCCGGCACGACACGAAAGAACGGCCACCACAAAGTCTGCCCTGTTTAACGCAGGGTCTCCCGAGGATCCACAGCGTTGCATCCTCTTCTT
+
GG@EFGGGGGGGGGGGGGGGGFGFGGGGCFCG@FGGE@CGGGGGGGDGGGGGGF,CFGFFGGF8EEF,FGFGGGGGGGGGGGGGGGGGAFGGFGGGGGDGGGGGGFGFGGGGGGCFGGGEFGGEF+@8=DFEAE6CGEGF8DEGG*9DFG7DA@AGCAFFF6A)@CF:>=BA)<BF=><46(-(.,6;06;))9?34,((((.(,)),,(,4><<1((((,((41.(-)))(((9((((--*)).(((.444)),,(((,,4(-)(((,(((((),4(((((((.5>:2--)))-
@M00689:251:000000000-CJTJ5:1:1101:12941:25059 2:N:0:8
CGACGACCATGCACCACCTGTGTTCCGGGCTCCCGAAGGCACCCCCTCATCTCTGAAGGGTTCCTGGGATGTCAAGACCAGGTAAGGTTCTTCGCGTTGCATCGAATTAAACCACATGCTCCACCGCTTGTGCGGGTCCCCGTCAATTCCTTTGAGTTTCAGCCTTGCGACCGTACTCCCCAGGCGGCATACTTAACGCGTTAGCTCCGGCACGGACAGAATGCACGCGCCACAACAAGTCTACAACGTTTTCGGCGTGGAACACCCGGGGCTCTAAACCAGGCATGACTCTCTT
+
GGFGG>FGGGGGGGGFGGGFFCFCFGGGGGGD@CFFF+F,,EFGGGCFGGFCFCF9FFCGGFFGGGCFCGGGGGCFDFGGGGGCFFFFGGGGGFGCCFGGDEFGGGGDDFGGGFGGGGGDGGGGGGGGGGG8EGGGEGFFDD6CCDGGFGFFG,EFFFGFFFC)=@CFBAAB2@B>CCFG;B@B9=>2(,676)7))(76@9?<><B?601(-((,7(-()5))).4())0(((*-((.))1)))).-(42()-1((((-()(.(,(-4((((((.)).,((((.,().4))),)
@M00689:251:000000000-CJTJ5:1:1101:17916:25161 2:N:0:8
CGACGACCATGCATCACCTGTATCTCGGTTCCCGAAGGCACTTCGTTGCTTCCAACAAATTCCGAGTATGTCAAGACCTGGTAAGGTTCCTCGCGTTGCGTCCAATTAACCCCCATGCTCCACCACTTGTTCGGCTCCCCTTCAATTCCTTTAAGTTTCATCCTTCCGTACGTACTCCCCAGGCGGATCCTTTATCGCCTTTGCTTCGCCACAGAGACTTCTCATCCCCCCCCCCATCGACCACCGTTTCCTCCTCGTACTCCCCGGCTATCTCACCTTGGTCTCTCTGGCTCTT
+
FGFGE@FGGGGG@EEAEGGGGGGF9FFF@B:F@@7@FCFEFG<FFGG8:E<,@C@F,CF,6,5E@:CEF<BFCF@,=,BFDAFF9EEFF:;;,+4@@++668+@9ACFC,E8++6>D,=E8=@DF+DF8@4@CD+6==D6++@A=<9=+?D7,,7@FGGFF+*3;*5:8)8>@6=)=8>C9501):4:)09*/**0(((06>4**/*6(((/(/((((/769@3)))(:C)4(,)3(((((0,(,(.(())))(.((-(,(.(.,(((-()(.)--,),)(.).))4)))).)44
@M00689:251:000000000-CJTJ5:1:1102:14801:2130 2:N:0:8
CGACGGCCATGCAGCACCTGTACACCAACCACAAGGGAAACTACATCTCTGCAGCGATCTGGTGTATGTCAAGCCCAGGTAAGGTTCTTCGCGTTGCATCGAATTAATCCACATGCTCCGCCGCTTGTGCGGGCCCCCGTCAATTCCTTTGAGGTTTAGCCTTGCGGCCGTACTCCCCAGGCGGGGCGCTTAATGCGTTAGCTACGACACAGAGGCCGGGGAAGGACCAGACAAGCAGGGACACACGGTAACGGAAGGGAAGACAGGGGAAGATCATCGTGGCCGCACGGGCGT
+
FB@@@CCF:,CC<FC@EE<<C<FFA@FGG@FGGGGGDGGGGGGEGCFCFGCFGGGGGGGGGGGGFG<FFCCFFGFGGGGGGGGGBFGFGGGGGFEGGGCEEGFGGGG9DAF@G?=8,9ACEEC@8=EFGGGGEE8B>>C1CEGG7C+EC=FGG,@>6EGFDGFFEFF=A@=@25C7FFGGF=526>2;9011<)52311?BD):)33(,4::>?2-(,(--321((.-3).142((.:(((((44(4(((-1-9(-(8?2.-.(((,-4(-)3)).)),,41((,(((-401(,
@M00689:251:000000000-CJTJ5:1:1102:21477:2149 2:N:0:8
CGACGGCCATGCAACACCTGTACACCAACCACAAGGGAAACTACATCTCTGCAGCGATCTGGTGTATGTCAAGCCCAGGTAAGGTTCTTCGCGTTGCATCGAATTAATTCACAAGCCCCGCCGCCTGTGCGGGCCCCCGTCAATTCCTTTGTGTTTTAGCCTTGCGGCCGGACTCCCCCAGCGGGGCGCTTAATGCGGTAGGTACGCCACAGAGGCCGTGGAAAGCCCCACACCCTACGGTCCACCGTGTTACGGCGGGGGACCCGAGGGAGATATAACCCGCGCAGCAGTGTCG
+
FCEEDDGGGGGGGFGGGGG8FCFCEFGFEGGGGFF8FFCGD@ECFAF,,EFGAGGFECDGGFFFCFFGDFBE=F7FEEF9EFD8CFD?F5,,46@+4<=,+,9=7E<E,@EC,,98++6=+@@C+3=,,,8>EGE>8CC+@7CC;+CFB7:,4D,@9,*+7+*)034-:22555(787))(((6(-2(((,,4<24408(1-.-)4--,(.32(4(,,-390.)((((-)((((((,(((((-8,(-.(,(/)4(((-3(,((,-(,,3((0(().-6<((((((-(-(()()),
@M00689:251:000000000-CJTJ5:1:1102:22914:2444 2:N:0:8
CGACGGCCATGCAGCACCTGTGTCCGCGTCCCCGAAGGGAACCGTGAATCTCTCCACGTAGCACGGCATGTCAAGAGCTGGTAAGGTTCTTCGCGTTGCCTCGAATTAAACCACATGCTCCACCGCTTGTGCGGGCCCCCGTCAATTCCTTTGAGTTTCAGTCTTGCGACCGTACTCCCCCGGCGGCGAACTTAACGCGTTAGCTTCGACCCTGAGTGCCAAGTTGCACCCAACGTCCAGTTCGCATCGTTTAGGTCGTGGACTACCAGGGTCTCTAATCCTGGCTGCTCTGCTT
+
GGCGFFEGEGGGGFFGGGGGGGGGGEGEFFGGGGCGEDD<@FGGG,CFFGFGFGGCGFFCEGAFCFFFGFGGF9AEFFGC8F,E<EFFGGGGGG7FC@EGGGGGB:AFEFGGGGFGFGGGGGGGGGGCGG8D==EECEDEEGGDGGFFFGGGC7DFFFGF+=CCE?B95@F9@=@DFEFG((7@F>FF(4;BFB9AB>>B;6(4<AA40:((42(,639AF3362).).5:?-:03<?:4<9<8;08((-,.(.4..(,4104)87:DF0,).())))..:472081()-.))))
@M00689:251:000000000-CJTJ5:1:1102:12700:2509 2:N:0:8
CGACGGCCATGCATCACCTGTCACTCTGTCCCCCGAAGGGGAAAGTCCTATCTCTAGGATTGTCAGAGGATGTCAAGACCTGGGAAGGTTCTTCGCGTTGCTTCGAATTAAACCACATGCTCCACCGCTTGTGCGGGGCCCCGTCAATTCCTTTGAGTTTTAGCCTTGCGGCCGTACTCCCCAGGCGGGGCGCTTAAGGCGTGAGCGGCGGCCGGGGAAACGGGGAAGGGGGCCGACAACAAGGGCACAAAGGTGACGGGGGGGGCAGAAGGGAGAGGAGAAGCAGGAGGGAGGG
+
EC@@@C@@:,C;<@C@CCF<;;EF,6,CC<FEFFFCCBGGGGGCG@CACC<E<FEFGGGGGFFFFGGGGGCGGFGEDFGFCFF,EFGGAE9A=EFFFC+@CFFFBFFF@EF;9,4@FFFF,,9@E?=C+@D8D9CCC8++4@@;?DD7+=7::DDCC3+++;CCEA*:):5>(8(9A(2;92,/1(:@BB191((46)409:08<0(4(96(((,-(((43::0((-8?5((-((4(,(.((.(-(,-4(,..,(6)-41(-44,-,,-(,.-(-,(,8::1((.4:(4(3(-(-
@M00689:251:000000000-CJTJ5:1:1102:17464:2750 2:N:0:8
CGACGGCCATGCAGCACCTCCGCAGCAGCCTTTTAAGGGGCGCCGATGTTTCCACCGGATTCCACTGCGCTTCGAGCCCAGGTAAGGTTCTTCGCGTTGCGTCGAATTGAACCACATGCTCCACCGCTTGTGCGGGCCCCCGTCAATTCCTTTGAGTTTCAGCCTTGCGACCGTACTCCCCAGGCGGATTGCTTATCGCGTTAGCTACGGAACAGCAGGATTGGGTACCCGCTAACCACAGCAAACCTCGTTTAGGGGTAGGGCAACCCGGGGGAACAAACCCTGACAGCATGTG
+
GECFEDGGC@EDAFFF<FFGGGGGGGGGGGGGGGGFGGGGGGGGGDGGGFFGFGGGGGDGGGGGGGGGGGGGGGDGGGGGGGEGGGFFGGGGGGGGGFGGGGGGGGCGG;DC@FGGFGF7EFGGGGGDGFF,EEDGEGDGGGGG57C@@FGFGGGGF+CFFGFFFFE1(69>FFFF)47C0(--43;>>:?A494)6?F9BB:6:A5>BF((-880:??::9(4:243)*(1-2(5()(((((.(.((.4-5:26::-(((4(4(,30((45((-((((.(-(.4(())(()-))
@M00689:251:000000000-CJTJ5:1:1102:23339:2755 2:N:0:8
CGACAACCATGCAACACCTGTACACCAACCACAAGGGAAACTGCATCTCTGCAGCGATCTGGTGTATGTCAAGCCCAGGTAAGGTTCTTCGCGTTGCATCGAATTAATCCACATGCTCCGCCGCTTGTGCGGGCCCCCGTCAATTCCTTTGAGTTTTAGCCTTGCGGCCGTACTCCCCAGGCGGGGCGCTTAATGCGTTAGCTACGACACAGCGGCCGTTGAAGACCCCTCCACCTAGCGCCAACCGTTTCCGGCATGGCCTACCCGGGTCTCTACTACTGGCTCCCTCTGCT
+
GGGGGGGGGGGGGGGGGGGGGGGGGGGGGGGGGGGGGGGGGGGGGGGGGGGGGGGGGGGGGGGGGGGGGGGGGGGGGGGGGGGGAFGGGGGGGGGGGGGGGGGGGGFGFGGGGGGGGGGDGGGGGGGGFGGGGGGEGGCEG+A@CFGGFGGGGGGGFFGFGG@@EE==>FAFD9A=F>C>=DBFF>@FF61:AD9>B?(36AA>???9>FF<3(499>3(-352).4:?5(4(38??2:14>(14:;B<?)7814(4(,(,58(4(-499(76)6)-)652,80)-(((())-
@M00689:251:000000000-CJTJ5:1:1102:23329:2774 2:N:0:8
CGACAACCATGCAACACCTGTACACCAACCACAAGGGAAACTGCATCTCTGCAGCGATCTGGTGTATGTCAAGCCCAGGTAAGGTTCTTCGCGTTGCATCGAATTAATCCACATGCTCCGCCGCTTGTGCGGGCCCCCGTCAATTCCTTTGAGTTTTAGCCTTCCGGCCGTACTACCCAGGCGGGGCGCTTAATGCGTTAGCTACGACACAGAGGCCCGAGACGATCCCCACCCCTAGCACCGACCGTTTTCGGCACGGACTCACCAGGTTTCCACTTCTCACTGTCACTTCT
+
FGGGDGGGGGGGGGFEGGGGGFGG@CFCF:FGDEFG>E@DCCEFE<CFCF<@EDDEE6CFGAF,96@,6,959BD<FC7EEA9E55?FFG7:846=7,,@8,,49EAFACGGF=94D;==EC>E7==EC4+66+3+@CDCGCE9DFGF?+2,;@,@?,+=256*5*00:8)7):*:>BD*24@=.66(,,((.6222-1,3)))3((-(((,(((23((((((,-(.8:.4((-7(((().4(2999?:0(9(-21((-(((.).(),4).*).)..)4-))).)))-)))))
@M00689:251:000000000-CJTJ5:1:1102:17645:2789 2:N:0:8
CGACGACCATGCACCACCTGTATCTCGGTTCCCGAAGGCACTTCGTTGCTTCCAACAAATTCCGAGTATGTCAAGACCTGGTAAGGTTCCTCGCGTTGCGTCGAATTAAACCACATGCTCCACCACTTGTGCGGGTCCCCGTCAATTCCTTTGAGTTTCATACTTGCGTACGTACTCCCCAGGCGGATCACTTATCGCTTTTGCTTCGGCACAGCAGGGGTCGATACCCGCGACGCCTAGTAACCATCGTTTGCGGCGTGGACTGCCCGGGGATTCAAAGCTGGGTGACCGTGGT
+
GECFEFFGGGGGCGFFGGGCFFGGFGGGGCDFGGGGGGGGGGFGGGGGEG9FGGGGGGFFFGGGFGGGGGGGGGGGFGGGGGGGGGFGFGGGGGGGG:6EGGGGFFFGGGGGGGGGGGGGGG8DFGGGGGGGGGG+BDFFGGGGGGGGFG?FGGGGFFC+<9AEFFFBAFFF@E))45CDDFF=>>@=@DDE?<);60;<?EE36763;69>@(6;@69(4:>F(312:D0(4(420(3:6)-5383:6,(7()-((4464(()((.((-4),(()))))342(((,4))(4(((
@M00689:251:000000000-CJTJ5:1:1102:15116:2874 2:N:0:8
CGACAGCCATGCAGCACCTGTACACCAACCACAAGGGAAACTACATCTCTGCAGCGATCTGGTGTATGTCAAGCCCAGGTAAGGTTCTTCGCGTTGCATCGAATTAATCCACATGCTCCGCCGCTTGTGCGGGCCCCCGTCAATTCCTTTGAGTTTTAGCCTTGCGGCCGTACTCCCCAGGGGGGGCGCTTAATGCGTTAGCTACGACACAGAGGGCGGGGAGAGACACGACAACGAGCGCCAACAGTATAGGGCATGGACGACCAGGGGGACTAGACCGGGCGGCGATGGCAC
+
GFEEGEGGGGGGFFGGGGGCGFGFGGFFGGEGG8FCCE@<FGGGGEGGGGGGGGGECGGGGGGGGGGGGGGFFGFGCGGFECFGGGFABFFGGGGGGGGGEGGGFCGFGGGGG8=D@DGC>8@6CCGFGGGGGGEEEGDCCE=DEFGCFGF;:,7@CC++=8C)5AF@A>4=99EFF5*37(--1-(-,,134-)-9:04:<6<28B((-((.8:(-42613((((,.1)-(4(.9:9,,-((,(,4)))-*-4(((44,),,-(43:?((0144())4((1-,(--(((,.1)
@M00689:251:000000000-CJTJ5:1:1102:21053:2979 2:N:0:8
CGACGGCCATGCATCACCTCTACCAGTGTCCTTGCGGAAGACCACTTTCGTAGTTGGTCACTGGCTGTTCAAGCCTGGGTAAGGTTCTTCGCGTTGCGTCGAATTGAACCACATGCTCCACCGCTTGTGCAGGCCCCCGTCAATTTCTTTGAGTTTTAACCTTGCGGCCGTACTTCCCAGGCGGCGCGTTTAACGTGTTAACTTCGCCACGAGCGGGGTCGACTCCAATCACAGCAAACGCGACACGGTTAGGGCCAGGACTACCGGGGGATATAAGCCTGGACGCGTGGGACAG
+
GEEFDDFGGGGGFF<FFGGGGGGGGGGGGGGGGGGDGGGGGGGGGGGGGGGGGGGGGGGGGGGGGGGGGG<FAFGGGGGGGGGGGGGGGGGGGGGGGGGGGGGGGEDFGGGGGGGGFGGGGGGEGG?,,@DFGGGCGGGGGCEGGGGGFGFFGFGGFBFCFG5*)3)85992249;F@:C229>2(.23:BD5>2(,(46<>FF9<:??:>91(-7;97?69(,-8)().55<).8(2:?(-39(40((-4F?<:21381:(:03(,3962)().)).5(,3.,2;1((-(((((
@M00689:251:000000000-CJTJ5:1:1102:21642:3027 2:N:0:8
CGACGACCATGCAGCACCTGTACACCAACCACAAGGGAAACTACATCTCTGCAGCGATCTGGTGTATGTCAAGCCCAGGTAAGGTTCTTCGCGTTGCATCGAATTAATCCACATGCTCCGCCGCTTGTGCGGGCCCCCGTCAATTCCTTTGAGTTTTAGCCTTGCGGCCGTACTCCCCAGGCGGGGCGCTTAATGCGTGAGCTACGACACAGAGGCCGTGGAAGACCCCTACAACTAGCGCCCACCGTTTACGGCAAGGACTACCAGGGTATCCTATTCCGGCCGCCTCGTCC
+
GGFFEGGGEGGGGGGGGGG<FGGGGGGGGGGGGGGFGGGGGGGGGGGGGGGGGGGGGFFGGGGGGGGGDGGGGGFGGGGGGGGGGGGGGGGGGGGEGGGGGGGGGGGGGGGGGGGG8AFGGGGGDCG=,@EEGGGGGGDCGCEGGGGGFFGGFGDCCDC8CGEFB?ABF95AABCEFDGGFF=>>69>B>:?2><ABF063>AB7,(799?0:::6(39768<(((4(4)4<?)5)5<?7(90((-3,3(3=0,9((,43(5>(4)28?83/))).))))(3((,,-(((((-
@M00689:251:000000000-CJTJ5:1:1102:22232:3124 2:N:0:8
CGACAACCATGCAACACCTGTACACCAACCACAAGGGAAACTACATCTCTGCAGCGATCTGGTGTATGTCAAGCCCAGGTAAGGTTCTTCGCGTTGCATCGAATTAATCCACATGCTCCGCCGCTTGTGCGGGCCCCCGTCAATTCCTTTGAGTTTTAGCCTTGCGGCCGTACTCCCCAGGCGGGGCGCTTAATGCGTTAGCTACGACACAGAGGCCGTGGAAGACCCCTACACCTAGCGCCCACCGTTTACGGCATGGACTACCCGGGTGACAAATCCGGGCAGCGCTGGCTCG
+
GECEGGGGEGGFFGFFGGG@FGGGGGGGGGGGGGGGGGGGGGGGGFGGGGGGGGGGGGGGGGGGGGGGGGGGGGGGGGGGGGGGGGGGGGGGGGGGGGFGGGGGGGGGGFGGGGGGGGGGGGGGGGGGGGGGGGEG6EG>EGGGGGGGFGGFGFGGFGGFGGFFFFFFFFFFF==EFDFG>=@BFF6>B>6?FFFFFFFFF><AF:2>>FF<F?BF?B9>>F?????:1)36?7?:?<2((41(,(381:?B8?9((47:74:>0(2292()4)-.),((-4;((((-(4(,()(
@M00689:251:000000000-CJTJ5:1:1102:6417:3146 2:N:0:8
CGACAGCCATGCATCACCTGTACACCAACCACAAGGGAAACTACATCTCTGCAGCGATCTGGTGTATGTCAAGCCCAGGTAAGGTTCTTCGCGTTGCATCGAATTAATCCACATGCTCCGCCGCTTGTGCGGGCCCCCGTCAATTCCTTTGAGTTTTAGCCTTGCGGCCGTACGCCCCAGGCGGGGCGCTTAATGCGTTAGCTACGACACAGAGGCCGGGGGAGACCCCGACACCTAGCTCGCACCGTTTCAGGACTGGACTCCCAGGGTCTCGACTCTGGGTGGTCCGGTCATT
+
GGEFEGGGGGGGGFGGGGGFGFGGG8FGGGGGG<FFGGGFGGFGGC<,CFFFFGGGGFGGGGGFFD<DFGGGGGGFGGGGGGGGFGGGGGGDEGGGGFFGGFGGGGGGGGEGGGGFGGGEEEEEGGFGFGGGGCBCGECAEGEGGGGGCDCAFGGGFF+<DG@@EF58=554))0)@5DG9B5@F>9-(4:0)).62,-4<26-.(-(,(,32233:(((((-,(-:?:)4379(432()-(-4>(4<?()*))(,(,(((.((((4(3((0)(.((-)-).((((.)(((-(-)
@M00689:251:000000000-CJTJ5:1:1102:23256:3207 2:N:0:8
CGACGGCCATGCAGCACCTGTGTTCCAATTCCCTTGCGGGCACAGCCACCTTTCAGCAGCCTTCTGGACATGTCAAGGGTAGGTAAGGTTGTTCGCGTTGCATCGAATTAATCCACATCATCCACCGCTTGTGCGGGTCCCCGTCAATTCCTTTGAGTTTCAGCCTTGCGACCGTACTCCCCAGGCGGATGGCTTATCGCGTTAGCTACGGCACAGTGGGATTGGGTACCCACCACCCCAACCCATCATTGTTTCGGGCTAGGACTACCAGGGTACCTCATACTGGCTGATTGGT
+
FGFGGEGGGGGGGGGGGGGGGFEG9FCFGCDFGGGGGGGCGGGG@GG@6EF@<FEGFGGG8<@FAGGGGGCCEFFGEEGGGEGG?FFFEFECFGGGFG=EGGGGGGC<<FAFFGFDGCD,CFGF8FCEGGGC8DB88@CGEFEGDDCF?CFGGCF;?F?FGFE*);*8CBFFAF>2@2FGF@FFFF22649,36;8EC;03>0;DF<CFFFF9;B<A9<BF0(.:16)4@>7?FB0(-(-4(-4:122:)6=)()4;00(,.28?0((,43<(.()--).)))).)(,(.)))(-
@M00689:251:000000000-CJTJ5:1:1102:19154:3275 2:N:0:8
CGACGACCATGCATCACCTGTACACCAACCACAAGGGAAACTACATCTCTGCAGCGATCTGGTGTATGTCAAGCCCAGGTAAGGTTCTTCGCGTTGCATCGAATTAATCCACATGCTCCGCCGCTTGTGCGGGCCCCCGTCAATTCCTTTGAGTTTTAGCCTTGCGGCCGTACTCCCCAGGCGGGGCGCTTAAGGCGTTAGCTACGACACAGAGGCCGTGGAAGCCCCCTAAACCAAGAGCCCACAGTTTACGGCAGGGACCACCAGGGTAACCAATGCTGGCGGCCCTGTCGC
+
F>@FEEFFCEEFCFFFGGG<FFGGGGGGGGGGGGGFGGGGGGGGGFGGGGGGGGGGDFGGGGGGEFGGGGGGGGGGGGGGGGGG<FGGGGGGGGGGGGGGGGGFGGGGGGGGGGGG;DGGGGGG@6EGGGGGGGDEGDD=CGGFGFCGFGCFGCFEFGGFGFEFEDAFA>=A=4E@F=GGB2:@FF>BF(4?2-2(4390(.6><:?BBBF??>?(3,(,-,42((-24)((.5?(33(,3(408,4)6:9*-3((-21:(,326(,4<.5))).2)(.)),(-2(-,-8:)(-
@M00689:251:000000000-CJTJ5:1:1102:23674:3459 2:N:0:8
CGACGGCCATGCAGCACCTGTACACCAACCACAAGGGAAACTACATCTCTGCAGCGATCTGGTGTATGTCAAGCCCAGGTAAGGTTCTTCGCGTTGCATCGAATTAATCCACATGCTCCGCCGCTGTGCGGGCCCCCGTCAATTCCTTTGAGTTTTAGCCTTGCGGCCGTACTCCCCAGGCGGGGCGCTTAATGCGTTAGCTACGACCCAGAGGCCGTGGAAGACCCCTACACCCTGCGCCCACCGTTTACGGCATGGACTACCAGGGTATCTAATCCCTGCCTACCTGGCTATT
+
GGFGFGGGGGGGFGGGGGGGGGGGGGGGGGGGGFGGGGGGGGGGGGGGGGGGGGGGGGGGGGGGGGGGGGGGGGGGGGGGCFFGFGGGGGGGGGEFCDFGGFEF7F<@FFFGGCEFFGGGGGGGGGD,=C>C==BCG>8?CEGG87=CFG+5,7EFFGFFGG:@8>::=A2-/4>FF=DDD@FF>F692(,).649?B?B<)643(((4:(4,-1?171(-<3,((,44)(4:B((.3(-(3((,48:?(<@1((,,1.84.(4440(,,.9))))).,).3.)..(.)(.()).
@M00689:251:000000000-CJTJ5:1:1102:7184:3469 2:N:0:8
CGACGGCCATGCAGCACCTGTGAACCTGCCCCGAAGGGAAGGCGTGTTTCCACGCCGGTCAGGCACATGTCAAGCCCAGGTACGGTTCTTCGCGTCGCGTCGAATTAAACCCCATGCTCCGCTGCTTGTTCGGGCCCCCGTCAATTCCTTTGCGTTTCCGTCTTTCGACCGTACTCCCCCTGCCGCGCCCTTAACGCGTTAGCTTCGATCCTGCGGTCCAAGTTGCCCCCAACGTCCCGTTTGCACTGTTTAGGGCGTTGCCTACCCGTTTTTCTCATCCTTGCTGCTCTTGCT
+
FECFGGGGCFAEFFFEGFGFGC9CFFGEGFGCE@F7@,CC,BFDGEFGGGFCE@EG@@FGDC@F8E@FFFGA,EFGGG@+?,,47AFEGGG@=4FEC7+@E+=+>D??,FD@E:33@A=,6AEGGCFGG,,++*@8@C>?****5=BEFGG;,:C>B:+)*27B*;;;@FFF0?(.)69)((/(,42((-7:))-(3(-2(()-69(8<28<-(,((-2).).<24<>0>(,,(,(4(,40((6)))(.:4@>)(.-7(2(-:).4(,((.)-(.-:4--5)4(-).))).)).
@M00689:251:000000000-CJTJ5:1:1102:23660:3472 2:N:0:8
CGACGGCCATGCAGCACCTGTACACCAACCACAAGGGAAACTACATCTCTGCAGCGATCTGGTGTATGTCAAGCCCAGGTAAGGTTCTTCGCGTTGCATCGAATTAATCCACATGCTCCGCCGCTGTGCGGGCCCCCGTCAATTCCTTTGAGTTTTAGCCTTGCGGCCGTCCTCCCCAGGCGGGGCGCTTAATGCGTTAGCTACGACCCAGAGGCCGTGGAAGACCCCTACACCTAGCGCCCACCGTTTCCGGCCTGGACTTCCCGGGGATCGAAACCCGGCTGCTCTGTCCCTT
+
GGEEGGGGGGGGGGGGGGGGGFGGGFGGGGGGGGGGGGGGGGGGGFGGGGGGGGGGGGGGGGFGGGGGGGGGGGGGGGGGGGGGGGGGGGGGGGGGGGGGGGGGGFGFGGGGGGGGGGGDGGGGGGGGGGDEGGGCGCDDCEFFGGGGC7CFCGGGFCFA8:)88@BAF=25>EFDFFGGBBFFB0399:BF2)),4:00<<:?FB(((((((3:B>>>FF<((8?BF250.3:1(4:9>B>(-((.44).)4;(48:7?7)).42>0((()((.(((,,41((())))..))..
@M00689:251:000000000-CJTJ5:1:1102:23679:3476 2:N:0:8
CGACGGCCATGCAGCACCTGTACACCAACCACAAGGGAAACTACATCTCTGCAGCGATCTGGTGTATGTCAAGCCCAGGTAAGGTTCTTCGCGTTGCATCGAATTAATCCACATGCTCCGCCGCTTTTCCGGCCCCCGTCAATTCCTTTGAGTTTTAGCCTTGCGGCCGTACTCCCCAGGCGGGTCGCTTTATGCCTTAGCTACTGCACAGAGGCCGTGGAACCACCCTACCCCTATCGACCACCCTTTACGGCCTTGTCTCCCAGGGTTCGCAACTCCTGGCGTCTCCTCTC
+
GGGGFGGGGGGGFGGFGGGGGGGGGGGGGGGGGGFGEEFFGGGGGGGGGGGGGGGGGGGGGGGGGGGGGGGGGGGGGGGGGGGGGGGGGGGDGGDEFC;DEGGGGFGGFGGGGGGFGGGGGGGGG+@,=,@CEGGDGG6@=+,?DGGGF+2@<,@D@6752A)))958855>)6)<B2**(--,((((61(15)/))9)))).8)).8?2(,(-1393(((.((((-3(0(..4,,))-(-(-(,(-42):81((().))))).(2(-3(()((-,.))-2((((-(.)).)(
@M00689:251:000000000-CJTJ5:1:1102:7194:3491 2:N:0:8
CGACGGCCATGCATCACCTGTGAACCTGCCCCTAAGGTAAGGCGTGTTTCCCCCCCGGTCAGGCCCATGCCATGCCCAGGTAAGGTTCTTCGCGTCGTGTCGAATTAAACCACATGCTCCGCTGCTTGTTCTGGCCCCCGTCAATCCTTTTGAGTTTCATTCTTGCGACCGTCGTACCCAGCCGGCTAACTTACCACGTTACCTTCGATACTGAGGCCCAATTTGCCCCCAACCACCAATTCCCCACTTTTGAGGCGTGCGACACCCACTTCTTCTATCCTGTTTGCCCGTTCTT
+
EEFEFECCFGAEG,C<FFD<F<C,,CF<,CFF,,;6C,<F@A@+@@BFF9C,6+@B:+CCBE<=,B7?,,:9,:=,B<E+5EE,,,5?EF;9+8>4+++6@F+6@B<,CB8,AA,,@@+,+@8=E,E3=,@,7,>,6>96+@9*?2@5@9?@3*7;+,+++5//>+)):7==((/(2(8*/(6..,.(/.9)3.(.),/(,()..((,).().-,2(((-(()))64>,>((,1(,:((..)).,(-(.56*(4((,(-((((,,(((((.1-))).)6(4).))()))(-((()
@M00689:251:000000000-CJTJ5:1:1102:9736:3581 2:N:0:8
CGACGACCATGCATCACCTGTACACCAACCACCAGGGAAACTACCTCTCTGCAGCGATCTGGTGTATGTCCAGCCCAGGTCAGGTTCTTCGCGTTGCATCGCATTAATCCACATGCTCCGCCGCTTGTTCGGGCCGCCGTCCATTCCTTTGAGTTTTAGCCTTGCGGCCGTCCTCCCCAGGCGGGGCGCTTAATGCGTTCGCTACGCCCCAGAGGCCGTGGACGAACCCTACCACGAGCGCCCACCGTTTCCGGCATGGACTACAGCGGTCTGTACTCCTGGCTGACGTGGAT
+
GCCFDCFGGGGGGGG@FGGCFFF,CFCEEC@D,@F:76C@FGGF86E9FFFG9CFC@FGGGFFFE9FGGG,9AEGE8,,5,,:=<AFFGG7?B=F4F,@EE+B:EC5EFFF,49>D,@=+CGEEECFG8EG+@CC+8EG+@+1?FGCFFG+,:<CFA9CB;F@):*8>>2>)8(95?24C2223369091?2)6<29?1((-:?0((4,(4((4(3-4(-2<7>B92>(),((,)(-,(41(,36(4??0,7(((-((4)))53)))-(((0(.)))6:24:(.4,.((((()
@M00689:251:000000000-CJTJ5:1:1102:11107:3638 2:N:0:8
CGACGGCCATGCAGCACCTGTGATCCTGCCCCGAAGGGAAGCCGTGTTTCCACGGCGGTCAGGAACATGTCAAGCCCAGGTAAGGTTCTTCGCGTTGCGTCGAATTAAACCACAAGCTCCGCTGCTTGTGCGGGCCCCCGTCAATTCCTTTGAGTTTTAGCCTTGCGGCCGTACTCCCCAGGCGGGGCGCTTAATGCGTTAGCTACGACACAGAGGCCGGGGAAGACACCGAAACCGAGCGCCCACCGTTTACGGAATGGGAACACAGGGTGAAGAAACACGGGTGGACGGGCGG
+
A=:8@@FF:;CE<FFCEE86;@E9CEFFACFEFFE@@FGGGGF:8C:,CFGFGGGGGGGGGGGGGGGGGEFGGGGBFGGGEFGGG??FCAFGGGGGGGG=>CECE7FEGGF:>F,DFD6?C@+@C,EFEEFEGGGE>E4E;9CG7CFFA7CC?F9BACGFGG9=>A>BF670;D1);8CD(841,9>94;1(4>426>1(6?))64:<,37::0>B1:3(4>BFB(,(.711(333129(-4((-,4;1(5>::B1((.,(,(423(4::2)().6((2,(,((,-(-5(((,(,
@M00689:251:000000000-CJTJ5:1:1102:16620:3647 2:N:0:8
CGACAGCCATGCAGCACCTGTACACCAACCACAAGGGAAACTACATCTCTGCAGCGATCTGGTGTATGTCAAGCCCAGGTAAGGTTCTTCGCGTTGCATCGAATTAATCCACATGCTCCGCCGCTTGTGCGGGCCCCCGTCAATTCCTTTGAGTTTTAGCCTTGCGGCCGTACTCCCCAGGCGGGGCGCTTAATGCGTTAGCTACGACACAGAGGCCGTGGAAGACCCCTACACCTAGCGCCCACCGTTTACGGCAGGGACCAACAGGGGAGCTAATCCTGGCGGCGCGGGCACG
+
GCCFEEFGFFGFFGFFFGG@FCGGGGGGGGGGGGGGGGGGGGGGGGGGGGGGGGGGGGGGGGFGGGGGGGGGGGDGFGGGGGGGGGGFGGGGGGGGGGFGEGGGFGGGGCGGGGGGFFGGGGGGGGGGGGGGGGGGDGD8@>ECFGGGFGGGGGGDAEFFGGE<)@ABFB>FF>/<A2FDDB@BFF990>F62:BFBF0:BA9A76?BBF?<:BFFFB,4><?08(42<)43???(5>:>;9(4(,9?(86@8?0((--,-(4(,(43?0304.4..)64)4((-(((4(((-4(
@M00689:251:000000000-CJTJ5:1:1102:8380:3665 2:N:0:8
CGACGGCCATGCAGCACCTGTACACCAACCACAAGGGAAACTACATCTCTGCAGCGATCTGGTGTATGTCAAGCCCAGGTAAGGTTCTTCGCGTTGCCTCGAATTAATCCACATGCTCCGCCGCTTGTGCGGGCCCCCGTCAATTCCTTTGAGTTTTATCCTTGCGGCCGTACTCCCCAGGCGGGGCGCTTAATGCGTTAGCTACGACACAGAGGCCGTGGAAGACCCCCACACCACACGCCACCCGTTTCAGGCTTGGACAACTCGGGTAACCAAGCCGAGCTGGTGAGTAG
+
F=7@:CB@FFGGFGGFFEC6EEFGFGGGGCFGG8F8CACFFFGGFCEG<FFAD<F@CFDE<9FGFFFFGF9<CFGGGGCD9EEGGGD?F?AEGGGEG,@DCCFGCAFG9FD=F8=E,E+AECGGGGGF894>@+BE6=++@19C+=DECD?FC;,@B9+?CFE*5957@A4>92C;8(2*05(((4414((22)6<>32((6-),304((3(3,1((-4692)(4:((3)((,(3(((-,9(-,3-21,()*-32((-(),)(.))-34.-)).)(.(,(((((((,()()))
@M00689:251:000000000-CJTJ5:1:1102:24603:3692 2:N:0:8
CGACGACCATGCACCACCTGTACACCAACCACAAGGGAAACTACATCTCTGCAGCGATCTGGTGTATGTCAAGCCCAGGTAAGGTTCTTCGCGTTGCATCGAATTAATCCACATGCTCCGCCGCTTGTGCGGGCCCCCGTCAATTCCTTTGAGTTTTAGCCTTGCGGCCGTACTCCCCAGGCGGGGCGCTTAATGCGTTAGCTACGACACAGAGGCCGTGGAAGACCCCTACACCTAGCGCCCACCGTTTCCGGCATGGACCACCAGGGTATCTAATCATTGCAGCTTTTTCTAT
+
GGFGEFGGGGGGGGGGFGGGGGGGGGGGGGGGEGGGGGGGGGGGGGGGGGGGGGGGGGGGGGGGGGGGGGGAFGGGGGGGGGGGGGGGGGCGGGGG>FFGGGGGGGCGGGGGGGGGGGGGGGGGGGGGFGEGDECGDGGEGG6DFDGGAGG7EEF9CFFC5CBFBFFA9ABAFFEFA@CD2@@F6911;>?FAF9<6::0:BABF?:B(7::7(3?1>B0124:7<7??F0?(1<0.884490:B?BB0:)6-(4-4(128(-34((,((().4)66))))44))).))),4)))
@M00689:251:000000000-CJTJ5:1:1102:6248:3695 2:N:0:8
CGACGACCATGCAACACCTGTACACCAACCACAAGGGAAACTACATCTCTGCAGCGATCTGGTGTATGTCAAGCCCAGGTAAGGTTCTTTGCGTTGCATCGAATTAATCCACATGCTCCGCCGCTTGTGCGGGCCCCCGCCAATTCCTTTGAGTTTTTGCCTCGCGGCCGTACTCCCCAGGCGGGGCGCTTAATGCGTTAGCTACGACACAGAGCCCGTGGCAACCCCCTCACCACACCGCCCACCGTTTCCGGCCTGGCCCACCCAGGTATCCATACCTGGTTGCTTCTGTC
+
FGEE:EGGGGGGFGGGGGGGGGGCFGGGGGGFCFC8FFGFGFFGGEF@CFCFF@FGGF<F9FFGGG9ECE<AEFFGG8FFGFA<EF,F,,9EC8:+@E,E,9EEEA95C;?FF,9,,@8CE@@68@CFF9>46>CEGGG++9;F8++,5C@,5,=@E*00:C)))3-:5=((55>.?@*7(;06096(4;2<29A>;3(((.-).3((498108((-7((-(4,-,,46)((.4)(,((--((4:8(.84)*(-(((-(,(-,4,(-.(.-/)-))-.())4()(()-))))-
@M00689:251:000000000-CJTJ5:1:1102:10441:3717 2:N:0:8
CGACGGCCATGCATCACCTGTATCTCGGTGCCCGAAGGCACTTCGTTGCTTCCAACAAATTCCGAGTATGTCAAGACCTGGTAAGGTTCCTCGCGTTGCGTCGAATTAAACCACATGCTCCACCACTTGTGCGGGTCCCCGTCAATTCCTTTGAGTTTCATACTTGCGTACGTACTCCCCAGGCGGAACACTGATCGCTTGTGCTTCGGCACAGAGACTGCGAATCCCCAAACCCAGGGAACGGAGTTTACAGCGAGGAAAACCAGGGGAAGCGAGCCGGGGCGGCGCGTGCAGT
+
F>:@@:@F:CEE@CF@FF<6;@CE,,CFB,8;@BFD@C6FF?,@B,CECD9@EFGGGGGGAE9FFG@FFGFFGGGGDF<BF8<FGFAEGFF9CEGFGFDG6>EEF8<EGGG,EE8@ED+78==,E6DADAFFGEG363@D@C+;CDCAB7?,DCF,=;+=+EEF5CF=8)):<B=)=.;C474)552(63=E)73C=<;<(33><636((4((,54:(3)(--92(43()(((-(4211-1((,(-(.69)02)(,(4(.,1((((42(21)((4(((((,((,((((-2(((..
@M00689:251:000000000-CJTJ5:1:1102:15463:3718 2:N:0:8
CGACGGCCATGCAGCACCTCGACTCCAGTCCCTTGCGAGAAGTCCCTATTTCTAAGGATTGTCCGAAGCCGTTCGAGCCCAGGTAAGGTTCTTCGCGTTGCGTCGAATTAAACCACATGCTCCACCGCTTGTGCGGGCCCCCGTCAATTCCTTTGTGTTTTAGCCTTGCGGCCGTACCCCCGAGGCGGATTGCTTATCGCGTTATCTTCCACACGGCAGGAGTGGGTACCGGCACCAACACGCCACCATCGTTAGGGGGTAGGAACAGCAGGGGATCGACACACGACTGAGTGTG
+
GCCFEDGGEFGFGGGFFFG<,BCBFEDE;C,C<FF8@@6F,C,<FFEFGFFGG,EFFDAF,BFEF+:C@=+8@?CF<FCF<E7?E?=F?FC,@FGGDFCC8BB+>@FGGG9FGGF?8,+@,3@=@D8CEEG=D,BC68DG@C7;9>>:+=:@72>,/>*;C27*4+1.85((-/4<DF=F9(62103,9(2())4<):?24>1((-4)))6>?139>099:1<:(4(67=,(4(((.,,4(4((-,((.(()4((,4242-(-)).,(2(.8((-((--(((((-(((())))))
@M00689:251:000000000-CJTJ5:1:1102:12789:3773 2:N:0:8
CGACAGCCATGCAGCACCTGTACACCAACCACAAGGGAAACTACATCTCTGCAGCGATCTGGTGTATGTCAAGCCCAGGTAAGGTTCTTCGCGTTGCATCGAATTAATCCACAGGCTCCGCCGCTTGTGCGGGCCCCCGTCAATTCCTTTGAGTGTTAGACTTGCGGCCGTACTCACCAGGAGGGGCGCTTAATGCGTTAGCTAAGACACAGAGGCCGGGGAAAACGCGGAAAACGAGCGCCGACCGTTGACGGAGGGGACAAACAGGGGAACTAGTAATGGCGGCGCTGGGCCG
+
C>:@@CCF<,@=<CC@CF,6;@CDE;CFCCFFEGGFDFGGGGGFGCCFFGEGGGGGGFGDGFBFFFAFF<FFEF,FFGFEFGGG@FG9EFDEEF@CGFE8CFGD7F?EFFDFF,8=9D6>>EE@86DDFGEGGGB++@=116@C7DD8C72<DA,@9EF+?8*98DB58>:7>)9*;<9;4(/2256991(673<4;,341)..)587:::6773((41;,,,((.(42)304(:((-(-(4(-((--,,:?49(((--,((4(4,1:B((0().).)))).(-((((((((.((
@M00689:251:000000000-CJTJ5:1:1102:23156:3969 2:N:0:8
CGACGGCCATGCACCACCTGAGATAACAGAGCTCAGGTCATTTCTGTTTTGTTGTTGGGACTTTCTTCTCTTCCAGCCTTACAGGATTATGTCCATCTAACTTGGGGTATCTAATCCTGGCTGCT
+
GGGGGGGGGGGGGGEGGGGGGGGGGGDGDGGGEFDEFFEFGGGGGFF<FGGGGGGGFGGFGGCGGGGCAFEFCFA@EEFGGGFGGFFFGGGGGACFF9>DEFFFCCGGGGFEGGGFAFC8FFEG@
@M00689:251:000000000-CJTJ5:1:1102:8578:4254 2:N:0:8
CGACAGCCATGCATCACCTGTACACCAACCACAAGGGAAACTACATCTCTGCAGCGATCTGGTGTATGTCAAGCCCAGGTAAGGTTCTTCGCGTTGCATCGAATTAATCCACATGCTCCGCCGCTTGTGCGGGCCCCCGTCAATTCCTTTGAGTTTTAGCCTTGCGGCCGTACTCCCCAGGCGGGGCGCTTAATGCGTTAGCTACGACACAGAGGCCGTGGAAGACCCCAACACCTAGAGCCCACCGTTTACGGCAGGGACTACCAGGGGATACAAGACTGGCCGCACGGGAA
+
GEFFGGGGFEFFGGGFFGFCGGGGFGGGGGGGGFFF>CEEGGGDECFEGGGGGGGGGGGGGGFEFFGGGGFGGGGGGGGGGGGFBFG9FGGGGGEEGGGGGGGFGGGGGGGGFF=D,EFGGGGGEGGGFACEGGGGEEGEEECFDCG8DCDDCDFFA;FFGGBCEEBF>BB)5)16A-;CDB>=;9((-7:BA9AA9:1(24.6<B691731??B:?9(396?(334,4)(8?14(.)))-((.4(((-(,68(,314>8?(5:(.5:0(4).)64)(,45:,(-,(((((-(
@M00689:251:000000000-CJTJ5:1:1102:8594:4262 2:N:0:8
CGACAGCCATGCATCACCTGTACACCAACCACAAGGGAAACTACATCTCTGCAGCGATCTGGTGTATGTCAAGCCCAGGTAAGGTTCTTCGCGTTGCATCGAATTAATCCACATGCTCCGCCGCTTGTGCGGGCCCCCGTCCATTCCTTTGAGGTTTAGCCTTGCGGCCGTACTCCCCAGGCGGGGCGCTTAATGCGTTAGCTACGACACAGAGGCAGTGGAAGACCCCTACACCAAGCGCCCACCGTTTACGGCAGGGACTACCAGGGGATCAAATCCTGGCCGCCCTGCAG
+
GGEECCFGCCEFCGGDEFFCFCFCFFGGC:FGFGGGCDGGGGFCFFF@FGDGFGGGGDGGGGGCFFGGFFFG9F7BFA@@FGGGDFGGGFD,BFGGGFDA6FF,8=FGAFGGG?>D99+@8C8C84DF8=>EEGG688>1@+@D+6+2D+=,+,43=@7B:F5):9@=A=4AF28>F=9;79==9@FFF9:?44--2:0:<<AF<6(43134:B(3(-.2(,,18,(.()4:?FB(,8133(2::?92(5(/-3(--39:2(551).((((0((.)))())((((-(((,(4(
@M00689:251:000000000-CJTJ5:1:1102:25597:4348 2:N:0:8
CGACGGCCATGCACCACCTGTACACCAACCACAAGGGAAACTACATCTCTGCAGCGATCTGGTGTATGTCAAGCCCAGGTAAGGTTCTTCGCGTTGCATCGAATTAATCCACATGCTCCGCCGCTTGTGCGGGCCCCCGTCAATTCCTTTGAGTTTTAGCCTTGCGGCCGTACTCCCCAGGCGGGGCGCTTAATGCGTTAGCTACGACACAGAGGCCGTGGAAAACCCCTACACCTAGCGCCCACCGTTTACGGCATGGCCTACCAGGGTATCTAATCCCTGCTGCTCTGTTCC
+
GC@ECFGGGGGGGGGGGGGGGGGGGGGGGGGGGGGCFFFGGGGGGGFFGGGGGGGGGGGGGGGGGGGGCFEGGGGGGGGGGGGGGGGGGGGGGGGGGGFFGFGGGGA9FFFGGGGGGGGGGGGG@EGG?FGEGGGGGGGGGGDFGGGGFG7;83DF>ECF5FE8=A9A>>BAFFFEFDG4>>=0,3;>BFF<>A9A>?:0:B>A<:460;1:BFFFF9;>0(8)(4<B?FFF:?F??)4(46(,-:;B8:4F0:9(-,24(,(81)40:3())))))-.)).,4)2)))544))
@M00689:251:000000000-CJTJ5:1:1102:11325:4361 2:N:0:8
CGACGGCCATGCAGCACCGGTGCACTTGCCCCGAAGGGCTGCCGAATTTCTCCGACATTCAAGTGCATGTCAAGCCTTGGTAAGGTTCTTCGCGTTGCGTCGAATTAATCCGCAAGCTCCGCCGCTTGTGCGGGCCACGGTCAATTCCTTTGAGTTTTAGCCTTGCGGCCGTACTCACCAGGCGGGGCGCTTAATGCGTTAGCTACGACACAGAGGCCGTGGAAGACCCGAACAACGAGAGCAGACCGTTTACGGCAGGGACGAACAGGGGAACGAAGCAGGGGTGCGTCGGCGG
+
C>@@@@@@:CCC<FE<6;+68@CF<,,CCCEEGFCC@F:EFF@6@C@7EFF9FFGGGEEGGGGGGGG9F,EFFGE?F<EG?FFGG<<,A?FF8FFCGGG@=FGD8=FFF=F=AF+@DD=,@+AE88+@8BFCEGE8>8*@1CEC:D7CC:EFCF2;+,=6+?4*7ABF((628;(/+.*;8?=9;>BF>(,(4<)6-9<(33:264?:1;2::2>?(,7(43(23:(40.(-(2::0,4((()(.((4((.).4:(((-7230707928,(.(,(43(,,(:9((,,(-,-,(((
@M00689:251:000000000-CJTJ5:1:1102:24929:4368 2:N:0:8
CGACAGCCATGCAGCACCTGTATCTCGGTTCCCGAAGGCACTTCGTTGCTTACAACAAATTCCGAGTATGTCAAGACCTGGTAAGGTTCCTCGCGTTGAGTCGAATTAAACCACATGCACCACCACTTGTGCGGGTACCCGTCAATTCCTTTGAGATTCATAATTGCGTACGTACTCCCCAGGCGGATCACTTATCGCTTTTGCTTCGGCACGGGGACGTCAGACCACCACACCCTGTGCACATCGTTAACAGCCAGGAACACCAGGATATCTAATCATTGACGATCTCTTACTT
+
E>+@+@AC<F8FGCF@F@EEEFFG9FEF@@F8CC:6F7,;CF<,8;,C@,C,69FA@,CFG,,BBF,E95<,,CA@<6B<B:69=5,C<FF,,=+8+699494=8=@,99A4:4@8=?2,,@++499,AD,,6++4+6?9+++0+?FD9++7@8@8+,+5+=*39+>)0:>>8=):1)00155=))77>DFE4>5;25@((7*0*98--69@,(,3((,/,((.)((((0-::B((3.)))-)).(,.(()/)((.31(((4,8(,(,4<<*64<<2)))))--(((.)6).)-.
@M00689:251:000000000-CJTJ5:1:1102:24910:4369 2:N:0:8
CGACAGCCATGCAGCACCTGTATCTCGGTTCCCGAAGGCACTTCGTTGCTTCCAACAAATTCCGAGTATGTCAAGACCTGGTAAGGTTCCTCGCGTTGCGTCGAATTAAACCACATGCTCCACCACTTGTGCGGGTCCCCGTCAATTCCTTTGAGTGTCATACTTGCGTACGTACTCCCCAGGCGGATCACTTATCGCGTTTGCTTCGGCACAGAGACTTCTCATCCCCACCCCCAGTGATCGTCGTTTACAGCTGAGACTACCAGGGATTCACATCCTTGCATCATTGGTCA
+
GGGFEGGGGGGGGGGGGGGGGGFGFGGGGGGE,BFFGGGGGGFGFFGF>FC@EEFFGGEA@EFAFGGGFGGGFF=FGG8AECEF?FGGGGGCECCF@=CC=@CEGFFGGGFDFGFF?8@DGGGCDEFD9E>DE=CEC=DF=CEDG7ECFFF,,=DG*>CFF;78*3*>>85A@ECDF:;5C>45A@@@B=2/*9*0(-(.14(94)96(333=D;@;3<3))).)4)30.((8B0;?>24)6((((,-43)9)0)()(-))42<?0(-(((9).<480))48)).)))).)))
@M00689:251:000000000-CJTJ5:1:1102:8121:4378 2:N:0:8
CGACGGCCATGCACCACCTGTACACCAACCACAAGGGAAACTACATCCCTGCAGCGATCTGGTGTACGTCAAGCCCAGGGAAGGTTCTTCGCGTTGCATCGAATTAATCCAAAGGCTCCGCCGCTTGTGAGGGCCCCCGCCAATTCCTTTGAGTTTAAGCCTTGCGGCCGTACGCCCCAGGCGGGGCGCTTAAGGCGTAAGCTACGACACAGAGGCCGTGGAAGACCCCGACACCAAACCGCAGCTGTGAACGGCAGGGACTACCGGGGTAGCGAACGCGGGATGGCCAGTAT
+
GGEGC>FGGFGGDCFDEGF@E@CAF<FGDEGEGGGD7EFF@,C<E,<,9,CFFFGGD6,:CF@@,FFGE<CEFDG=AED,B<FGFC59,A?8>=+6+C=8@FGC+C<59;F,E8@C4=6ACE>EC=DDD,@EDCEGD8?+49E6+=F:C+=,;E7C+@DB77C@:@9):959@(52:(*13;;B9>02(,(4:)811(43?<2:<<?9B0413>BBF>((,-<:?1126)-(-(4(((((((((((,).))/4039-3>:22((((((--1.5921(((-(-0(3((((-3)6
@M00689:251:000000000-CJTJ5:1:1102:9794:4450 2:N:0:8
CGACGACCATGCAGCACCTGTGCAGGGCCCTTACGGACACCGTATCTCTACGGCTTTTCCCTGCATGTCCAACCTTGGTAAGGTTCTTCGCGTTGCGTCGAATTAAGCAACATGCCCCGCCGCTTGTGCGGGCCCCCGTCAATTCCTTTGAGTTTCAGCCTTGCGACCGTACTCCCCAGGCGGATTGCTTATCGCGTTAGCTGCGGCACGATCGGATTGGGTACCGAGCCACCCAAGACATCATCGTTTAGGGCTAGGACCAGCAGGGTATCAAAGCAGGGATGCCCGTGCGCGT
+
GGEGGGGGGGGGGGGGGGGFGGGGGGGGGGGGGGGGGGGGGGCDFGFGGGGGGGGGGGGGGGDF,@9EF,EFGGGFDDFG9FFGGGGGG7ECGGGGDG86+AECF4CFFDFECE8,@ECEGGG6C+@==CGEC:EDCEGG5CFDGGGGF@9FFFF9BBCAFG:25)55(8(3:C@2BF3*2;6(6,3<:<59ABB>>BF0<)64>>0(1312?6?((,1<<14?411(()(3:B?F?0(.)564.((,1(.6(.((44))(-(,22:9(.)*)).)4(((,-.((.,--4((-(-
@M00689:251:000000000-CJTJ5:1:1102:24092:4589 2:N:0:8
CGACGGCCATGCAGCACCTGTATCAGAGTTCCCGAAGGCACCAATCCATCTCTGGAAAGTTCTCTGTATGTCAAGGCCAGGTAAGGTTCTTCGCGTTGCATCGAATTAAACCACATGCTCCACCGCTTGTGCGGGCCCCCGTCAATTCATTTGAGTTTTAGTCTTGCGACCGTACTCCCCAGGCGGTCTACTTATCGCGTTAGCTGCGCCACTAAAGCCTCAAGGGCCCCAACGGCTAGTAGACATCGTTTACGGCATGGACTACCAGGGTATCTAATCCTGACTGCTATGTCT
+
GGGGGGGGGGGGGGGGGGGGGGGGGGGGGGGGGGGGGGGGGGGGGGGGGGGGGGGGGGGGGGGGGGGGGGGGGGGGGGGGGGGGGGGGGGGGGGGGGGGGGGGGFGGGG;FGGGGGGGGGGGGGGGGGGGFGGGGGGGGGGGGGDGGGFGGGGGGGFGGFGGEFFFFBFFFFFFFFFFGGFFDDFF5@?:ECEC<C0;6>FF?CEAFBF(2;@?B:<2?BB:??D,281746?F9B;:?A<>)69471:BF52239920705)(.223:<?))-.<<<)6)-)()).).).4.)
@M00689:251:000000000-CJTJ5:1:1102:9725:4620 2:N:0:8
CGACGGCCATGCAACACCTGGTTTATGTACTCAGCATGACATCATATGATATGGAATATCCCTTTGGTGAGTTCGGGGTATCTAATCCTGGCTGCT
+
GECFEEEGDFFFFCEDCFGAE;FGGEGFGGGGGGGGGGFGFGGFGGGGGGGGGDGFGGGGGGGGGGGGGGGFFGDGGGGGGG9F,EFGFEGDGGGG
@M00689:251:000000000-CJTJ5:1:1102:17669:4684 2:N:0:8
CGACGGCCATGCATCACCTGTATCTCGGTTCCCGAAGGCACTTCGTTGCTTCCAACAAATTCCGAGTATGTCAAGACCTGGTAAGGTTCCTCGCGTTGCGTCGAATTAAACCACATGCTCCACCACTTGTGCGGGTCCCCGTCAATTCCTTTGAGTTTCATACTTGCGTACGTACTCCCCAGGCGGATCACTTATCGCTTTTGCTTCGGCAAAGAGACTTCTCATCCCCAACCCCCGTGATCATCGTTTAAAGCTAGGACCACCCGGGTATCTAATCCGGGCAGGCTCGTCACGT
+
GEEGEDFGEGGGCFFFFGG@FFGGEGGGGCFGGGGGGGGGGGGGGGGGGGGGGGGGGGGGGGFGGGGGGGGGGGGGGGGGGFGGGGGGGGGCEGGGGGGGGGGGGGGGGGGGGGGGG8=FFGGGGGGGGGCACGGCGGGGGCE>DFGGFGGGGGGCFFGFGGCEFACBBFFA:EF=BEGD=)>=B=22:=84CFCED?@D?FFFEEFBDB((/(.//(-.6).65444(.(,(44(((-(,-).)5<:?6)*-))-)352(,2((49941)9).6-)6(-,,((((((,-(-(((
@M00689:251:000000000-CJTJ5:1:1102:15173:4733 2:N:0:8
CGACGGCCATGCATCACCTGTGTAGAACCCCGAAGGACACCATATCTCTATGGCTTTTCTCTACATGTCAAGCCCAGGTAAGGTTCTTCGCGTTGCCTCGAATTAAACCACATGCTCCACCGCTTGTGCGGGCCCCCGTCAATTCCTTTGAGTTTTAGCCTTGCGGCCGTACTCCCCAGGCGGGGCGCTTAATGCGTTAGCTGAGGCACGGAATCCGTGGACGGACCCCACACCCAGAGACCACCGTTTACGGCAAGGAAGACCGGGGGAGCAAAAGCGGGAGGTACTGGACATG
+
GECFDDGGEFFFEGFFGGG<CCFGGGGGGFGGGGGCGGGGGGCEEGGGGFGGGGGGGFGGGGGGGGGGGGGGGGGGGG8?EGGGGGGFGE@FGEGGGFFEGFGGGGGFGFGGGG84@DFGGG6EGGGGGGGGGEDGGG6+=CDFFGFGFFGGG79FFEGFFGFFFFF5>AA==C>)@2*8>B=@;;>9BBBB2)646<?<A2A)4(33,(-,8-,82,(,3(,,49>:,5036,((((.(.-46(((,.(6<190(4<(((.(4((-1(2()-4(18((-4(((-).)-,(()))
@M00689:251:000000000-CJTJ5:1:1102:15867:4741 2:N:0:8
CGACGGCCATGCAGCACCTGGTTTATGTACTCAGCATGACATCATATGATATGGAATATCCCTTTGGTGAGTTCGGGGTATCTAATCCTGGCTGCT
+
FECFEGGGDEFGFGGFFFF@FCEEFGGGGGFGGGGGCFGGGGGFGGGGGGFGGGGGGGFGGGFFFGGGGFGFGGGGGGGGGGGGGGGFGGGGCEGC
@M00689:251:000000000-CJTJ5:1:1102:15851:4748 2:N:0:8
CGACGGCCATGCAGCACCTGGGTTATGTACTCAGCATGACATCATATGATATGGAATATCCCTTTGGTGAGTTCGGGGTATCTAATCCTGGCTGCT
+
FGGGGGGGGGGGF9FFFGFAC,FFGGGGEFDFFGGGAFGGFGGGGAFCFFGDEFDGFGFGGGGG8@F9@C8C?EC7CF:??<CFF9FCGG@FCF7F
@M00689:251:000000000-CJTJ5:1:1102:21716:4822 2:N:0:8
CGACAGCCATGCAACACCTGTACACCAACCACAAGGGAAACTACATCTCTGCAGCGATCTGGTGTATGTCAAGCCCAGGTAAGGTTCTTCGCGTTGCATCGAATTAATCCACATGCTCCGCCGCTTGTGCGGGCCCCCGTCAATTCCTTTGAGTTTTAGCCTTGAGGCCGTACTCCCCAGGCGGGGCGCTTAATGCGTTAGCTACGACACAGAGGCCGTGGAAGACCCCTACACCTAGCGCCCACCGTTTACGGCATGGAATAACAGGGTATCTAAACCTGGCTGCC
+
GGGGGGGGCFGFGGFGGGGCGGGGGGGGGGGGGGGFGGGGGGGGGGGGGGFGGGGGGGGGGGGGGGGGGGFGGGGGGGGGGGGGGGGGGGGGGGGGGGGGGGFGGGGGGGGGGGGGGGFGGGGGGGGGGGDGGGGGGGGGDGGFFGGGFGGGGC;FFGGFGGFF@FBDFFFFFFF@FFGGFFFFB96;46:?A9B<90:?FFAA>601((1<B?BF?BFFF<DFF:38(0((523?FFFFF0(3:09:682=:?BF;?1))-)6,.4:??(04<><4(((.:?(,((
@M00689:251:000000000-CJTJ5:1:1102:21698:4825 2:N:0:8
CGACAGCCATGCAACACCTGTACACCAACCACAAGGGAAACTACATCTCTGCAGCGATCTGGTGTATGTCAAGCCCAGGTAAGGTTCTTCGCGTTGCATCGAATTAATCCACATGCTCCGCCGCTTGTGCGGGCCCCCGTCAATTCCTTTGAGTTTTAGCCTTGAGGCCGTACTCCCCAGGCGGGGCGCTTAATGCGTTAGCTACGACACAGAGGCCGTGGAAGACCCCTACCCCTAGAGCCCACCGTTTACGGAAGGGACAACCAGGGTATCGAATCAGGGCTGCCGGATCT
+
GEEEFEGGGGGGGGGGGDGDGFFGGGEGGGGGGGGCFFGGGGGGGGDGGGFGGGFEGFFF9EAFGFGGGGGGGFCDCF?FGGGGFGGGGGGGGGGGDFCGGFGGGGGGGEGGGFFGAC?EG=CEG6DD,@E>EEGCGGGCEEGC==FG7DFFGG7D?;?87?C@6385=AA>ADF@FD9DBBAFFF@01>B?B>A)34(-2)4:)43239::7:?F1-3491)318:(4)3(41:08(.)4:(2,,(,4(,*,(-((-,21(428(4(,(())(-,)(.)).(,43(,((-,-
@M00689:251:000000000-CJTJ5:1:1102:7197:4890 2:N:0:8
CGACAACCATGCATCACCTGTGCACGTTCCACCCGAAGGCGTGGCCCTACTTTCATAGGGTTAATCCGTGCATGTCAAGACTAGGATAAGGTTCTTCGCGTAGCCTCGAATTAAGCCACATCCTCCACCGCTTGTGTGAGCCCCCGTCAATTTCTTTGAGTTTCAGCCTTGCGACCATACTCCCCAGGCGGAGCACTTAACGCTTTCGTTCCGGCTGAAAGCCTATGGAGGGGCCTTCAACCAAGTGCTCATCTTTTAGGGCGTGAACTACCGGGGTATTTAATCTTGGCTGCT
+
GGGGGGGGGGFGGGGFEFGAG<FGGGGGGGGGGGGDCECFFG>CGGFGEFFGGG9FFAFEGG<9FGG>GDFCFFGG9EFCFGDCF,C5A9CFCFGGGFDGGGGGGGGF78FGCF9>=DGFGFFGGGCGGGEGGGGCF?CFE=@CDGGGA8EFDGGFF,DD9D997+05@@)5)88>>@*CEEEFDF)<259(/8237>46895<DF<;?DDF(169@;3))3;437)))8(3(-760<?>A?0,(-)-)-)*))).6)2:0<(,((-)-.,7((-360:)).694)).3(.,()
@M00689:251:000000000-CJTJ5:1:1102:14795:4917 2:N:0:8
CGACGGCCATGCAGCACCTGTCTTCTGGGCCCCGAAGGGCACTCCGCTATCTCTAGCAGATTCCATCGATGTCAAGTCTGGGTAAGGTTCTTCGCGTTGCGTCGAATTAAACCACATGCTCCACCGCTTGTGCGGGACCCCGTCAATTCCTTTGAGTTTTAGCCTTGCGGCCGTACTCCCCAGGCGGGGTGCTTAGTGCGTGAACTGCGGAACTGAAGGGGACAATACGGACAACAAGAGGTACCCATGGGTTACGGGATGGGAAACACGGGGATACGAACCTGGCAGGCGTGA
+
F@@@CDFFDEF@<C8<C<E66;EFC9FGGGGGGGGDCFGGGG8@FDGGDGFGGGGGGGGGGFFGGFFDGGG@BGDFGGGGGG,EFGGFGGFGGGGGCCECEGGGG7FG,FFA,A8EFG+;=DDC8=CE6D@,,++3+30@?C+=DGGDFGGGFGGC8;+<7*:@E5@@FF=AF9@@A4;C(:926;7>00(()-))6<49B1134)42:B(--.)5427?>(281)64()(-,44:(((((.5)9)4((.(/(-4:1((((-,.,((4(--5(,(.)-(((,(40(((((,(-(
@M00689:251:000000000-CJTJ5:1:1102:14813:4918 2:N:0:8
CGACGGCCATGCAGCACCTGTCTTCTGGGCCCCGAAGGGCACTCCGCTATCTCTAGCAGATTCCATCGATGTCAAGTCTGGGTAAGGTTCTTCGCGTTGCGTCGAATTAAACCACATGCTCCACCGCTTGTGCGGGCCCCCGTCAATTCCTTTGAGTTTTAGCCTTGCGGCCGTACTCCCCAGGCGGGGGACTTATTGCGTTAACTGCGGAACGGAAGGGGGCAATACCCACAACACAGAGGACCAAAGGTTTAGGGAAGGGACAAACAGGGGAACCAAGCCGGGCGGACCGGGG
+
E>@=@@@@:6C;@FFACEF<CCFGFGFGGFGGGGGDCFFDFGE,FFGEGGC<EFFGGGGGGGGGGFFFGCG8EFFGGGFGGG<FGGG<FFFEGGGGE@E>EFGGGG<<FGGFFFDG8E+@8,@@EGE+8DBFFCEC@+=:EEEGGG@:BFFCFGCFCDCFCDCE*96)::9@F(5(/@CCD;1;(.:BF029,)5)-6)2((32):A<?9((4(2-4;1<6((42()),).43:(48.(.4-3(3(40(4)*.4)5:(.(4?:((4(((31B421,(4<041,32(-(-((--((
@M00689:251:000000000-CJTJ5:1:1102:14386:4993 2:N:0:8
CGACGGCCATGCAGCACCGGTATCTAGATTCCCGAAGGCACAATCTCATCTCTGAGATCTTCCTAGTATGTCAAGAGCAGGTAAGGTTTTTCGCGTTGCATCGAATTAATCCACATCATCCACCGCTTGTGCGGGCCCCCGTCAATTCCTTTGAGTTTTAGCCTTGCGGCCGTACTCCCCAGGCGGGGAACTTAATGCGTTAGCTGCGGCACGGAGCTCGGGGAAGGAGACAAACACCTAGTGCCCACCGTTGACGGCAGGGACGACCAGGGGAGCGAAGCCGAGCGGCGCTGGG
+
C=@@CC@FC,CC<FE<@E+68::F,CFGA,EFFCFECFGGGGG,ECCFGGCEGGGGGGGGGFGFGGCFGGGGGGGGGGGGG8EGGGFGGG7FGGGGEGGGGGGGGCFGGGFAFG@8DD9,9D=DBED>FGGDEGC>68+@@8CD>7C7B7E:EGFEEAFCDF)85A5:8857:A=<:>7D@@B59@:@>??06A>.6<943:<<)4(7;079:6(-4.)4(49>B(8:?).((.4:2((.5))))..2(4.)(4)41(,(7;?(((2-,46;6((,(14(-3,(-(-2((,(4(-
@M00689:251:000000000-CJTJ5:1:1102:18447:5170 2:N:0:8
CGACGGCCATGCAACACCTGTACACCAACCACAAGGGAAACTACATCTCTGCAGCGATCTGGTGTATGTCAAGCCCAGGTAAGGTTCTTCGCGTTGCATCGAATTAATCCACATGCTCCGCCGCTTGTGCGGGCCCCCGTCAATTCCTTTGAGTTTTAGCCTTGCGGCCGTACTCCCCAGGCGGGGCGCTTAATGCGTTAGCTACGACACAGAGGCCGTGGAAGAACCCCACACCGAGCGGCCACCGTTTACGGAATGGACCACCAGGGTATACAAACGGGGACCGCCGTGCAC
+
GEEGGGGGE@FGGGFDFFG@FFFGGGGGGGGGGGGGGGGGGGGGGFGGGGFFGGGGGGGGGGEF@EEFFGGGGGGGGGGGGGGGGGGGGGGGGGGGGGGGGGGFGGFGFGGGGCFG8EGGGGGGECGGFEGGGGGE>ED+@CGGGGFFF7FCCFGABFGFCCEFFFABFF2:@28EFDGG=B>FFFBBB9B(..4<>:BB?D4:<<:>FFB15313:1(7(347((.3()-3(38-3102(-(12:9((4:F1<(,(5:<)(4111114((/))).,(4((-(((-(-4(((()
@M00689:251:000000000-CJTJ5:1:1102:23236:5189 2:N:0:8
CGACAACCATGCATCACCTGTTCTCCGGCCCATTGCTGGGAGGAATCCATCTCTGGAAACCGTCCGGGAATGTCAAGGGTTGGTAAGGTTCTTCGCGTTGCGTCGAATTAAACCACATGCTCCACCGCTTGTGCGGGCCCCCGTCAATTCCTTTGAGTTTTAGCCTTGCGGCCGTACTCCCCAGGCGGACAACTTAACGCGTTAGCTGCGACACCGAGAGGCAGACCCTCCCAACATCTAGTTGTCATCGTTTAGGGCGTGGACACCCAGGGTATCTAAACCTGGAGTGCTTTGT
+
GGFGGGGGGGGGGGGGGGGGGGGGGGGGGGGGGGGGGFGGGGGGGGGGGGGGGGGGGGGGGGGGGGGGGGGGGGGGGGGGGGGGGFGGGGGGGGGGGGGGGGGGGGGFFFGFGGGGGGGGDGGGGGGEEEGGGGGD>GDGDEGCDGDGFGGGGGFGFEGFGGFFFFFFFF=@FF@DFFGGFFFFFDFBB>BFFF2<A9?BBF(,3><)29>>FFF;30,1211-8?:BB:1:BFFF7?BAF9)6644<AFFF?0)5:?>FF>1()((-,42)((,646)),.334((,,5)6))-
@M00689:251:000000000-CJTJ5:1:1102:7101:5340 2:N:0:8
CGACGACCATGCATCACCTGTACACCAACCACAAGGGTAACTACATCTCTGCAGCGATCTGGTGTATGTCAAGCCCAGGTAAGGTTCTTCTCGTCGCATCGCATTAATCCACATGCTCTGCCGCTTGTCTGGTCCCCCGTCAATTCCTTTTAGTTTTAGCTTTCTGGCCCTACTCTCCTGGCGGGGCGCTTAACTCGTTAGCTACTACACAGCGGCCGTGGAGTACCCTCCCCCCCAACGCCCCCCGTTACCGGCCTTGCTTTCACAGGAATCTGATCCTGGCTGCTCGTTGT
+
CF:CF:FECGFG9FFGCFFEF9FF,C@8FF@C6,66B,;C6,C,;CF,CFE,@<<@7E@,,A54@EDDFFG,,:FF86F=<F,EFDGG9E,E,A,+@CG+@+4CCC,9C,9E,A=D,4+9@,4==+4@4,46,6EEF6C>CC+?=DCEDF?3=EGD?9+++?*5*3*0))5)508*95++15)1)-6.(2(64).43=7(,9>34/)))4,(((,4;(,(41(((.6)))(-(((((,-(10-7((,,,((*((((-),.)))-)6))(((05:<)).))).88(-))(((((
@M00689:251:000000000-CJTJ5:1:1102:7106:5360 2:N:0:8
CGACGACCATGCATCACCTGTACACCAACCACAAGGGAAACTACATCTCTGCAGCGATCTGGTGTATGTCAAGCCCAGGTAAGGTTCTTCGCGTTGCATCGAATTAATCCACATGCTCCGCCGCTTGTGCGGGCCCCCGTCAATTCCTTTGAGTTTTAGCCTTGCGGCCGTCCTCCCCAGGCGGGGCGCTTAATCCGTTAGCTACGACACTGAGGCCGTGGAAGACCCCTACCCCTAGCGCCCCACGTTTCCGGCCTGGCCTCCCCGGGTATCTCATCCTGGACGCT
+
GGFGGCFGEGGGFGFGFGGGGGGGGG@,CB@F8,FCFDFGGGGGGGGGGG<E@EEBGGGGCF@FG<EFGGAFCFGGFGFECE98EFEFGA,F=FEGEBADC@8ECFDFE9FGGFGGAFFCEGEE7=+@8B6@6CEEGGD>E+;CFGCEC9=,+7EFFC0B9:=5=9)):>A)>=::DDD<2B219(1(396(.:).4::6<446<?02(4))).(42((((()((.4?<)(4(414((,(-19(((,-23)*((44:((((,(.,:3(121:)6)))-)))(((((,
@M00689:251:000000000-CJTJ5:1:1102:6745:5451 2:N:0:8
CGACGACCATGCAACACCTCGACTACAGTCTCTTGCGAGAAGTCTCTGTTTCCAAAGATATTCCATAGCCGTTCGAGCCCAGGTAAGGTTCTTCGCGTTGCGTCGAATTGAACCACATGCTCCACCGCTTGTTCGGGCCCCCGTCAATTCCTTTGAGTTTCAGCCTTTCGACCGTACTCCCCAGGCGTCATACTTAACGCGTTAGCTCCGGCACGAACGAACTGAATCCCTCACACCAACTATGCATCGTTTAGGGCGGGTACTCCGGGGGGATCTAATCCTGGCCTCTCTTT
+
EE:E@FECFFFFF9E<FEFFFFGGGGGGFDCFFFCGFDEE7C@FEC<EFGGGGGCEFCFG,CFF9E9FFBFFGGCF@EGFF8DFFFEEEE,FEGGGDFE+@4BFG7FFC,AF==,@@?+6ECDFFGDGGD?8,=+3+@6=>6C;:76;?DFFGF,;5E>8D9;A:AE*18))/7>DF)CC=@2((5@5-5(5>C?C<FF>130<;4)1((4((,(((-4(3(())).))0)..().(-,((.6<<-4)3,,>(.51(((-((.-),(((4()--2)55))))-((()(.4,)-
@M00689:251:000000000-CJTJ5:1:1102:21351:5517 2:N:0:8
CGACAGCCATGCATCACCTGTACACCAACCACAAGGGAAACTACATCTCTGCAGCGATCTGGTGTATGTCAAGCCCAGGTAAGGTTCTTCGCGTTGCATCGAATTAATCCACATGCTCCGCCGCTTGTGCGGGCCCCCGTCAATTCCTTTGAGTTTTAGCCTTGCGGCCGTACTCCCCAGGCGGGGCGCTTAATGCGTTAGCTACGACACAGAGGCCGTGGACGACCCCGACACCTAGCGCCCAACGTTTACGGCATGGACTACCCGGGTATCTAATCCGGGCTGCCCTGTGT
+
G>@CGGFGGGGGGGGGEGG<CFGGGGGGCFGGGGC8FGGGGGGGGGGEGGGGGGGGGGGFGEEGGFGGGGGGCGGGGGGGGGGGFFGGGGGGGGGGGGGGGGGGGGGGGGGGGGGGEFDGGGGGGGGGGGGGGGGDGGD=@EGGDFDGFGFCEGGGFGFF6+@@EBBBFFFFF=6@FFFD=BF9;6>9>9?FFAAAF6?BFFDFF?:>06:<>2:??99;9?(269>;B.04>>B7?243226((((,4.(/431(((.3:<BB:2-21,4)66<A9AF>0((180(.((.)6
@M00689:251:000000000-CJTJ5:1:1102:16565:5563 2:N:0:8
CGACAGCCATGCAGCACCTGTACACCAACCACAAGGGAAACTACATCTCTGCAGCGATCTGGTGTATGTCAAGCCCAGGTAAGGTTCTTCGCGTTGCATCGAATTAATCCACATGCTCCGCCGCTTGTGCGGGCCCCCGTCAATTCCTTTGAGTTTTAGCCTTGCGGCCGTACTCCCCAGGCGGGGCGCTTAATGCGTTAGCTACGACACAGAGGCAGTGGAAGACCCCGACACCTAGCGCCCACCGTTTACGGCAAGGACAACCAGGGTAGCCAAACCTGGCCGCTCAGGCCT
+
GEEEEEFGD<FFAFFCFFFAFFGGGGGGGGGGGGGFGGGGGGGGGGGGGGGGGGGGGGGGGGGGGGGGGGGGGGGGGGGGGGGGGFGGFGGGGGCCDGFECGGGFGG9?DEGGGGG8ECEG=EGEGGFGCEEGGEEEGD@CEGGGG?AD7DGGDGGFFGFFGEEFFBBABFADFEEF)AGBB@>;@B>FF04<AFABFFFFF<42:1967?4.4:?0,4::<731<:0?5316>((()4((40((,336:F64(-4((-,(.38(-.8<17))))4((-.411(-(--(.((,)
@M00689:251:000000000-CJTJ5:1:1102:23997:5619 2:N:0:8
CACAGCCATGCAACACCTGTACACCAACCACAAGGGAAACTACATCTCTGCAGCGATCTGGTGTATGTCAAGCCCAGGTAAGGTTCTTCGCGTTGCATCGAATTAATCCACATGCTCCGCCGCTTGTGCGGGCCCCCGTCAATTCCTTTGAGTTTTAGCCTTGCGGCCGTACTCCCCAGGCGGGGCGCTTAATGCGTTAGCTACGACACAGAGGCCGTGGAAGACCCCTACACCTAGCGCCCACCGTTTACGGCATGGACTACCAGGGTATCTAATCCTGGCTGCTCTGTCCCTT
+
GDFFGGGGGGGGGGGGGGGGEGGGGGGGGGGGGGGGGGGGGGGGFGGGGGGGGGGGGGGGGGGGGGGGGGGGGGGGGGGGGGGGGFGGGGGGGGGGGGGGGFGFGGGFGGGGGGGCFGGGGDEGGGGDFGGGGGGGGGGGGGGGGGGGFGGGGGCFFEGFGF@EA5AFFFAFFFFFFBGGFFBFFFFF>632-:AFFB064><?:276>?FFF00:BFB0(4:13428:FBFF712).4(-,-8<F6?:(:B6;,(817?7?(4221?1>7F)4<9)6:7:::8:)4<B<.),44
@M00689:251:000000000-CJTJ5:1:1102:24012:5629 2:N:0:8
CACAGCCATGCAACACCTGTACACCAACCACAAGGGAAACTACATCTCTGCAGCGATCTGGTGTATGTCAAGCCCAGGTAAGGTTCTTCGCGTTGCATCGAATTAATCCACATGCTCCGCCGCTTGTGCGGGCCCCCGTCAATTCCTTTGAGTTTTAGCCTTGCGGCCGTACTCCCCAGGCGGGGCGCTTAATGCGTTAGCTACGACACAGAGGCCGTGGAAGACCCCTACACCTAGCGCACACCGTTTACGGCATGGACTACCCGGGTATCTAATCTTGGCTGCT
+
GGGGGGGGGGGGGGGGGGGGFGGGGGGGGGGGGGGGGGGGGGGGGGGGGGFFGGGGGGGGGGGGGGGGGGGDGGGFGGFEGGGGGGGGGGGGGGGGGGGGGGGFGGGGGGGFGFGFGDGGGGGGGGGDGGGGG@EDGEGGGGGGGGGGFGGGGGGGFFGFFF5@BBAFBFFDFEEFFBGFBA@5>FFFFFBFFFFBFB0?DFFF0(,(42(44::B>;BF(8?:(36<?>?0<??FF:61(7>?:9??FBA5:>01,4)),4:2217(-(4@)4-4<).-2,(-3)
@M00689:251:000000000-CJTJ5:1:1102:6635:5678 2:N:0:8
CGACGGCCATGCAGCACCTGTGATCCTGCCCCGAAGGGAAGCCGTGTTTCCACGGCGGTCAGGAACATGTCAAGCCTAGGTAAGGTTCTTCGCGTCGCATCGAATTAAACAACATGCTCCGCTGCTTGTGCGGGCCCCCGTCAATTCCTTTGAGTTTTAGTCTTGCGACCGTACTCCCCAGGCGGTGTTCTTCATGCGTTAGCTTCGGCCGGGAACCCGTCGATACAGTCCCACACCTAGTGACCATCGTTTACGGCGTGGACTCCTAGGGTATCTCATCCCTGCTGACCGTT
+
GCBC@FEGDGGGDGCFFGDEEF9EEFFGGGGF@:F7CCCFFGG7EEEGDFGGAG:FGGFGGGGGFGEFFDGEDCGGGGGFEBFF8?EDAFGFE@>C@E>E6FGGGGFF9A9BFFF8?,BD=C8=+==FG,9:C6CEEGGC7C799@+5=D8<,AFCFFG4@8<*88>(:60;<;?CA3*037=BF17:1644):>).(-(46<AFFB:(((--3((-41317904(5))*.54<B1(,3).)--605((-451)460(-,((,4(5)).20).8)4)6).)())(,))(.(,4
@M00689:251:000000000-CJTJ5:1:1102:16508:5694 2:N:0:8
CGACGACCATGCAACACCTGTACACCAACCACAAGGGAAACTACATCTCTGCAGCGATCTGGTGTATGTCAAGCCCAGGTAAGGTTCTTCGCGTTGCATCGAATTAATCCACATGCTCCGCCGCTTGTGCGGGCCCCCGTCAATTCCTTTGAGTTTTAGCCTTGCGGCCGTACTCCCCAGGCGGGGCGCTTAATGCGTTAGCTACGACACAGAGGCCGTGGAAGACCCCGACACCTAGCGCCCACCGTTTACGGCATGGGAAACCGAGGTATCGAATCATGGCGGCACGGGCG
+
GGFFEEFGCEEF@FFFGFGDGFGGFFGGGGGGGGGGGGGGGGGGGFGGGGGGGFGGGFGGGGGGGGGGGGGGGGGGGGGGGGGGGGFGGGGGGGGGGGGGGGGGGGGGGGGGGGGGGGGGGGGGGGGGFFGGGGGGGGDCGGGCFGGG?EGGFCFFFGGFGGFFFFFFFF252>;;FDC52@@FFFBFBF?:A2<>9:663465<<<;(3..8>?FF>693-444::1<)-,4(,(..4(49;0-(4,802*-8(7714((((..((-((.*.(4,)-)).5((1((--43((
@M00689:251:000000000-CJTJ5:1:1102:17387:5895 2:N:0:8
CGACGGCCATGCAGCACCTGTGAAAGTGCCCCGAAGGGAGGGTGTGTTTCCACACCGGTCACTCACATGTCAAGCCCAGGTAAGGTTCTTCGCGTCGCGTCGAATTAAACCACATGCTCCACCGCTTGTGCGGGCCCCCGTCAATTCCTTTGAGTTTCAGCCTTGCGACCGTACTCCCCAGGCGGCATACTTAACGCGTTAGCTCAGGAACCGACCAACTGAATGGCCGACAACAAGTAGCAAACGTTGAGGGAGGGGACTACCAGGGGAAGAAAGCCTGACCGACACGGTCTTT
+
GEEFCDGGGGGGGFGDEFG8FC@FFEAFAFDFGCE:BCFGDG@@@CFFGG9FEFGFGGCFEGFGGFGFEGCEFGGBFFGGEFFGGGCFFB9FGE:CB@EECFGGGGGEGCCFGG=D,=B?FGGEGD=FGGGG>EC3CGDG9CCC:B8,+59;?F,?A=@FGG@B>;BF55613;3<A0CFDF;6>BB1372<4<4(((-740))))4((,(4;;>(91(,37<)67(,7>,(-2::0)6))).(.3(3(,3<1,((-446(5(,))2(2((.(,.(.(.4((.-2((-((-((.-
@M00689:251:000000000-CJTJ5:1:1102:6834:5897 2:N:0:8
CGACAGCCATGCAACACCTGTACACCAACCACAAGGGAAACTACATCTCTGCATCGATCTGGTGTATGTCAAGCCCAGGTAAGGTTCTTCGCGTTTCATCGAATTAATCTACATGCTCCGCCGCTTGTGCTGGCCCCTGTCAATTCCTTTTCGTTTTAGCCTTGCGGCCGTACTCCCCAGTCGGGGCGCTTACTGCGTTAGCTACGACTCCGAGTCCGTGGTCGTCCCCTACCCCTACCCCCCCCCCTTTACGGCCTGCCCTTCCTTGGTATCGAATCCTACGTGGCCATTCC
+
D=+@CF<CCF,CE,CEF@F@FEGDGG,,B7@@C,,;B<AD<FGGGGGGGGA<9,C,;FFFC<F@@AFAC<,,A<7@@CDFE,@FGFG9EFDGEGC+A9F;@=>EF,AC9,,,,4,4,E8CE86CEG+@DF,,9AEDE+==D,,DGGGFFG8,+6DFDC+=?=08D*881)10=5A5*:3*)3)0=))((899)**.(((,(1)9@039(((/((//;1:((,)(,-22:)(.(.((-(.((((-(((-.,)*,((-((.((..(4-)6(.)1),(()-2)))(((((((.-))
@M00689:251:000000000-CJTJ5:1:1102:21290:5932 2:N:0:8
CGACGGCCATGCAGCACCTGTCTCCGGTCCAGCCGAACTGAAGAACTCCGTCTCTGGAGTCCGCGACCGGGATGTCAAGGGCTGGTAAGGTTCTGCGCGTTGCGTCGAATTAAACCACATGCTCCACCGCTTGTGCGGGCCCCCGTCAATTCCTTTGAGTTTTAATCTTGCGACCGTACTCCCCAGGCGGAATGCTTAAAGCGTTAGCTGCCCCACGGCAGGATTGGGTACCTGCCACATCAAGCAATCATCGTTTAGGGCTAGGACTACCCGGGTAACCAATCGTGGCTGGTCG
+
GC@CCDFGEGGGGGGGGGG@EFFGGGGGGGGGGGGGGGGGGGGGGGGGGGGGGGGGGGGGGGGGGGGGGGGFGGGGGGGGGGGGGGGGGGEFGGGGGGGGGGGGGGDGFGGFGGGGGGGFGGFD7EFD8CEGGF8FGECGGGGGGGGEF@FGGGGGF9DA:FCEF=??C<E0>>9>E;DDCFBF:?<?09>9??FFF<A2>A9:?0::A<7(4119(99>;6()).4:(7?A2<?0)44>:9<281>7?7987?01?AFF1(,3:7?72:,74(((,(,).,)4(.(44(((,)(
@M00689:251:000000000-CJTJ5:1:1102:12798:6003 2:N:0:8
CGACGGCCATGCAGCACCTGTGTGGACGCCAGCCGAACTGAAGAGATCTGTTTCCAAATCCCATACGTCCCATGTCAAGCCCAGGTAAGGTTCTTCGCGTTGCGTCGAATTAAACCACATGCGCCGCTGCTTGTGCGGGCCCCCGTCAATTCCTTTGAGTTTTAGCCTTGCGGCCGTACTCCCCAGGCGGGGCACTTAATGCGGTAACATCGGAACGGGGGGAGGCGGCAGCACGCGGACCTAGGGCACAAGGTACAAAGGGGGGACAGACAGGGAGACAAAACCGGGTGGACGG
+
C=:@::@@@;CCCFA<CCC6;@CFDFEFF@FFFGGDCCEFGGG<EF:,@CCCFA@CFGEFGGGGGGGFC?BFFFEEGGGEFFCFGGGFFG,=ECEFGCEC>FGG7C@EG==;FE>4DFDDGD+=EEG+@CDFE83,3CD6CCG7C*;EEF7<FCFCBGC=+:68-+.*8>@@F=@>=?5<6(663;D@@F6(,4?(.<<4<<9(49())).-4(-,4:?BB>9((,(((8(,(((-,(((-(,)(,((,,.),)))-.),(,(,33((((.)4:?((,(,..(((((,(((((((
@M00689:251:000000000-CJTJ5:1:1102:21538:6009 2:N:0:8
CGACGACCATGCAACACCTGTACACCAACCACAAGGGAAACTACATCTCTGCAGCGATCTGGTGTATGTCAAGCCCAGGTAAGGTTCTTCGCGTTGCATCGAATTAATCCACATGCTCCGCCGCTTGTGCGGGCCCCCGTCAATTCCTTTGAGTTTTAGCCTTGCGGCCGTACTCCCCAGGCGGGGCGCTTAATGCGTTAGCTACGACACAGAGGCCGTGGAAGACCCCTACACCTAGCGCCCACCGTTTACGGAATGGACTACCAGGGTATATAATCCTGGCTGCCCTGTCC
+
GCCFEFFGGGGGGGGGGGGCGGGGGGGGGGGGGGGFCGGGGGGGGGGGGGGGGGGGGGGGGGGGGGGGFGGGGGGGGGGGGGGGGGGGGGGGGGGGGGFGGGGGCGGGGGGGGGGGDGGGGGGGGGGGFGG>EGGGGGGGGGCF@CFGFCCCF7EFFGGFFGF5@BBFF>=9928>A@*92>=@@FFB6,22:>ABFFFF?AAD2,:>0;0127???FF>BF7(1:74:732?F?0(4:;91166?11:??*(8(-(8>2:4(,423:1487)).6)6)-.4.(--((,4:2)
@M00689:251:000000000-CJTJ5:1:1102:23567:6125 2:N:0:8
CGACGGCCATGCAGCACCTGTACACCAACCACAAGGGAAACTACATCTCTGCAGCGATCTGGTGTATGTCAAGCCCAGGTAAGGTTCTTCGCGTTGCATCGAATTCATCCACATGCTCCGCCGCTTGTGCGGGCCCCCGTCAATTCCTTTGAGTTTTAGCCTTGCGGCCGTACTCCCCAGGCGGGGCGCTTAATGCGTTAGCTACGACACAGAGGCCGTGGAAGACCCCTCCACCTCGCGCCCCCCGTTTCAGGCATTGACCCACAGGGTAACCTATCCGTGCTCCTCTTTCC
+
G@@@CFE@7EAFGFE,CCFFEGFGGG@FECFDG86CE<AFEFFGGC9FFG<FGGG7CFEGGFGFGGGFEGAFEDGGGGFGGGFFFGFG9FFGEFGDE<DAE=EFF,EFBFED,FFGAFGGG>C>EEEFFGE>=CGGG=0:CC7CGGFCFGGFGGADC;5AFG::EF94)5@99BC:FDFGFDF>BF997(804:9<68?:BFDA<((,4>20(.(4?B2364<<(3::B3-3?BB:(,((-,((-,(-4>)*).0()),)))(.4((.(,())))..)(((-2().:1)))4)
@M00689:251:000000000-CJTJ5:1:1102:12372:6125 2:N:0:8
CGACAGCCATGCACCACCTGTGTACCCGTCTAAACCGAAGCCTAAAAGGCCGTCTTTCTACGGATGTCAAGTACCTGTCAAGGCCAGGTAAGGTTCCTCGCGTAGTATCGAATTAAACCACATGTTCCACGGCTTGTGCGGACCCCCGTCAAGTCCTTTGAGTTTTAATCTTGCGACCGTAGTTACCAGGCGGATCCCTTATCGCGTTAGCTACGACACTAATTCGGCACAACAGAAAGCACGTCTAGGGAACAACGTGTACAGCGAGGAAAACACAGCGAGCTAGACCGGGATG
+
FGEGE+CFDFGGGFFFFGG@F<CFFG<C,B,@,E@,7C7+@D,;,;CC,CE@6+:9@E,EEF,,C@FBE,,:AF,@,9:CF6,:4,<F?5,9@EFFG<DCC+48+6,:E+D=AF,9EDFFFE,4CFDFFG+@6+8>@=?C6+=++@D=BCC+3@,5?3++50A**10:;;=5;=)8@AD@)-)*2*0*62((--(6(,.4377(79@1;(./9)(6990257)))(.(-.3(3<(4))5(.((,-((.)((04:(4;0(.4:994((49(().,(((.((-((-))).)(-2((-
@M00689:251:000000000-CJTJ5:1:1102:11168:6139 2:N:0:8
CGACGACCATGCAGCACCTGTACACCAACCACAAGGGAAACTACATCTCTGCAGCGATCTGGTGTATGTCAAGCCCAGGTAAGGTTCTTCGCGTTGCATCGAATTAATCCACATGCTCCGCCGCTTGTGCGGGCCCCCGTCAATTCCTTTGAGTTTTAGCCTTGCGGCCGTACTCCCCAGGCGGGGCGCTTAATGCGTTAGCTACGACACAGAGGCCGGGGAAGACCCCAACAACCAGCGCCCACGGGTTACGGAATGGCCGACCAGGGTAGCCAATCCTGGCCGCTCAGAGAC
+
GECFCEEFCCEFCFGCCFE<FFGGGGGGGGGGGFGDCFGGGGGGGFGGGGFGGGGCBFGGGGEFFEGGGGGGGGGGGGGGGGGGGGGFGGGGGG@CFGGGGGDGGGGFGGGFFGBF=FGGGGGGGGGGCFGCCDECEGC=CGEFFGGGFGG,D=EFFG*BFGE9@B=A>AA2>=E3A2FDB25163700;?FFA<64,8?BF)6?:1(((.((.1:BF((4>F:<?::F3860(,(,4:2>0;?B(4(,1(04(((-5(((-4(4(46?(,)))5(.(4)-53(2((,(())(,
@M00689:251:000000000-CJTJ5:1:1102:18651:6162 2:N:0:8
CGACAGCCATGCAACACCTGTACACCAACCACAAGGGAAACTACATCTCTGCAGCGATCTGGTGTATGTCAAGCCCAGGTAAGGTTCTTCGCGTTGCATCGAATTAATCCACATGCTCCGCCGCTTGTGCGGGCCCCCGTCAATTCCTTTGAGTTTTAGCCTTGCGGCCGTACTCCCCAGGAGGGGCGCTTAATGCGTTAGCTACGACACAGAGGCCGTGGCAGACCCCTACCCCTAGCGACCCCCGTTTACGGCATGGACTACCAGGGAAACTAATCCTGGCAGCCCAGTGA
+
FCEFEEGGFFFG@EEFFEF8;@@FEFGG7FGGCCF8FFGG<FF,C<CCFGGGGEG@F<,BFFFE<C@<CFD,5C,:B8<<FDDC<FCEGG,?BC+C@E9EGCF8BFFGE=EFFC=DFFFDCGEE@EFF,E>E8E@=EEGEE@CCD7DGF+558E,,=,+=9?*5:5=>>A@DFF4<AA*7((/8(99>@,2(>C57;@(684642(17(44(5510<(-(-(,,40(.1)-(((4022:((4,(,,4,3(183,(((.4).)5,(82:B((.,)63)5)))(.(40(-(23..
@M00689:251:000000000-CJTJ5:1:1102:17062:6194 2:N:0:8
CGACAACCATGCAGCACCTGTACACCAACCACAAGGGAAACTACATCTCTGCAGCGATCTGGTGTATGTCAAGCCCAGGTAAGGTTCTTCGCGTTGCATCGAATTAATCCACATGCTCCGCCGCTTGTTCGGGCCCCCGTCAATTCCTTTGAGTTTTAGCCTTGCGGCCGTACTCCCCAGGCGGGGCGCTTAATGCGTTAGCTACGACACAGAGGCCGTGGAAGACCCCGACACCTAGCGACACCCGTTTACGGAAGGGCAGACCGGGGGTCCTACACCTGGCGGCTCCGTATTT
+
GGGGGGGGGGGGGGGFGGGFGGGGGFGGGEGGGG@FEGGGGGFGGGGFGGGGGGGGGGGGGGGGFGGGGGGGGGGGGGGGGGGGGGGGFFCCEGGGGGGGGGGGGGGGGGGGGGGGFGGGGGGGEDDF,>=>GEGCG6=EG>?C9FFGFFCAFGGGFG6@9FB@@?AFBFFFFFFFFFGC=BAF@999>>:?AF>FB?BF?42621(2(91??7?FF649103.(44(1)((-30:3)(((4(((-(((.-9(3((((-((-((((,(4(()().)(34((.(((((,((,((()
@M00689:251:000000000-CJTJ5:1:1102:5025:6276 2:N:0:8
CGACAACCATGCAGCACCTGTGAACCTGCCCCGAAGGGAAGCCATGTTTCCATGGCGGTCAGGCACATGTCAAGCCCAGGTAAGGTTCTTCGCGTCGCGTCGAATTAAACCACATGCTCCGCTGCTTGTGCGGGCCCCAGTCAATTCCTTTGAGTTTTAGCCTTGGGGCCGTAATCCCCAGGCGGGCAACTTACTGCGTTAGCTTCGACACGGGGGGAGTCGACACCCCACCAATCTAGTTGCCAGCGTTTCAAGCGTGGCCTACGAGGGTTACTAAGCCTGGCTGCTGATGTC
+
GFECEEGGDFGGFGGGGGGFFGGGGGGGGGFGGGGEFGGGGGGG9FFGCGGFEGGGGGGGGGGGFFGGGG9FGGD@FCFG8<EGGDGFGGGGGGCEFGGGGGGG?FGGGGFFDFFGGGDFEGECG?9E,,,3@EG8C8+4@?FGCFGC9C7ACCA,=DFFFG=*)*-:95:@9(-0=>FGF(1::339BBBAF2):<<????AFAA60803219;>04>?011909:9(),,1(),))..)-48))(----)).47:((3-4)(.-(-(4-.-2)-)),(.,1(.4()))))..
@M00689:251:000000000-CJTJ5:1:1102:5009:6285 2:N:0:8
CGACAACCATGCAGCACCTGTGAACCTGCCCCGAAGGGAAGCCATGTTTCCATGGCGGTCAGGCACATGTCAAGCCCAGGTAAGGTTCTTCGCGTCGCGTCGAATTAAACCACATGCTCCGCTGCTTGTGCGGGCCCCCGTCAATTCCTTTGAGTTTTAGCCTTGCGGCCGTACTCCCCAGGCGGGCAACTTAATGCGTTAGCTTCGACACGGGGGGAGTCGACCCCCCCCACATCTAGTTGACATGGTTTACAGCGTGGCACAACAGGGTATCTAAACCTGGCTGCC
+
GGGGGGGGGGGGGGGGGGGGGGGGGGGGGGGGGGGGGGGGGGGGGGGGGGGGGGGGGGGF:ECFGGGGGGGGGGGFFGG?AE<EFGGGGGGGGEGGGDGGGGG:EGGFGGD=FFGGGGGGGGEGGDFGGGGEGGCE88DECEEGGCGF>FFG?CGGFGGF>CEEEFB>@69@D@;)=1**6;@F(499<BFFA<A4212:B:A9<<;<FF>B>(4>(,((.,3(--3;9)9((-)))).-.)-.).).990)4:2.,(-,.4),(443::?0)5-:-)((.(((((,(
@M00689:251:000000000-CJTJ5:1:1102:17447:6291 2:N:0:8
CGACGACCATGCAGCACCTCGACTAGACCCCCTTGCGGAGTAACCGTGTTTCCACGATCGTTGACTAGCCGTTCGAGCCCAGGTAAGGTTCTTCGCGTTGCGTCGCATTGAACCACATGCTCCACCGCTTGTTCGGGCCCCCTTCACTTCCTTTGCGTTTCCGCCTTGCGACTGTCCTCCCCAGGCGGATCGCTTAACGCGTTAGCTCCGGCACAACCGGATTCGGTCCCTTTCACACCAAGCGATCCTCGTTTAGGCCCACGCCTTACACGGATTCTAAGCCTGGCTGCA
+
GF:B@FGGGGGGGFEFGGGG@FGGG8<FF<FFEG,EF@++B6@FGEGCFGGGG9FB7FF=EFEFFF,BEFEGEGF8?CFGFE+B?,9EFFFGGGCEEGE+CBEGE+>CF,?,AA8E6DDEAFGGGG>EG++6,@B68+=9CE*3;C*@8CGGGG<,/>7@G57=@FF3>222>1=);CGGFF((,=(26(3(4:F1496>6(4:6A<<:((-(3(8?((((-4)3:::()))).544014?2:4(.(,).,74,360(((,(--((()..)82(((.-).)..42,(3(3.
@M00689:251:000000000-CJTJ5:1:1102:5029:6294 2:N:0:8
CGACAACCATGCAGCACCTGTGAACCTGCCCCGAAGGGAAGCCATGTTTCCATGGCGGTCAGGCACATGTCAAGCCCAGGTAAGGTTCTTCGCGTCGCGTCGAATTAAACCACATGCTCCGCTGCTTGTGCGGGCCCCCGTCAATTCCTTTGAGTTTTAGCCTTGCGGCCGTACTCCCCAGGCGGGCAACTTAATGCGTTAGCTTCGACACGGGGGGATGCCACACACCCGACACGTATTTGACCTCGTTTACAGGGGGCAACACAAGGGCACTCAATCCGTGAGGCCTCGTC
+
GGGGGEGGGGGGGGGGGGGGFGGGGGGGGGGGEGGGGGGGGGGGGGFFCFFGF9FGGGFF788FFGGGGGGGGGGCFGGGGGFF@ACEFGGGGGGGEGGEEEG+,AEFGGE??AGGG=9=CD>+B@FFGGGGGEGG>GCC57>9+?CGCF9@E5,>1?EAGG==EFFBB@=>;;(9F<DGF@7(:9>6(4:<BB4):0((1(:4<BB0((3?117>90(,4),57?164B((-,(((.)().)-).2131(0:))(((((--(.2,(((((0(((.,)).((((((,()((((
@M00689:251:000000000-CJTJ5:1:1102:11872:6315 2:N:0:8
CGACAGCCATGCACCACCTGTGCAGGCCCCTTCCGGACACCATATCTCTACGGCTTTTCCCTGCATGTCAAACCTAGGTCAGGTTCTTCGCTTTGCATCGCATTAAGCAACATGCTCCGCCGCTTGTCCGGGCCCCCGTCCATTCCTTTTAGTTTAATCCTTGCGGCCGTACTCCCCCGGCGGGGCGCTTAATGCGTTAGCTCCGGCACGGCGTCCGTGGCAGGACCCCACCCCTAGCTCCCAACGGTTCCGGCGTGGACTGACAGGCGATTTAATCATGGCGTCCCTATCCATT
+
GGGGGGGGGGGGGGGGGGGGG8EA@F+BF@DF@FF@CFCFG<ECEFFFF,C,8@FCFAGGEF,EB6,@F,C,CF@<<,B,,:,EEFGGG,@,@@,C5@>,6,@=;?5<,4A=E,E,@8=@C+@EE+D,74++6@CEEE?E8+@EGFGGF++,@DF,?,5=8@*:8*18):):5>:BB)*)0(.64>BBFF6)454(4<?3).)(-(-,21((--9;0<12(.20(28?B536:>02(8))4:1(4((--(,)(42221(.)().,5((((()(.))))).).((-(,))),(--)
@M00689:251:000000000-CJTJ5:1:1102:19843:6367 2:N:0:8
CGACGGCCATGCATCACCTGTACACCAACCACAAGGGAAACTACATCTCTGCAGCGATCTGGTGTATGTCAAGCCCAGGTAAGGTTCTTCGCGTTCCATCGAATTAATCCACATGCTCCGCCGCTTGTGCGGGCCCCCGTCACTTCCTTTGCGTTTTAGCCTTGCGGCCGTACTCCCCCTGCGGGGCGCTTAATGCGTTAGCTACGACACAGACGCCGTGGCAGACCCCTACACCTAGCGCCCCCCGTTTACTGCCTGGCCTACCTCGGTATCTAATCCTTGCTGCCTCGTCTTT
+
FGFGGFFGGGGGGGGGGGGGGCFFGF6,FF,F66;E@6,CFFGGFFF<FFCGFCF7C@FF,,E8E9C@FE9AEFGGD,<FA,,,EFFGGGBC>FG,A5>F+9,?D,,A@F=F:E,@8EG+@E6EBC8DDF+8==CEGG+6A+12CFGCFG+=+@EGF,3BDFB08*)/>-5/:BEEFD<)(7(((.:(7BF0.:4:(4:02A<421(,(4813(,7,(420(3(384<?:(4:?((,82((,,(-7;?7((9))6()4(((,,43))-,34)56))--))))()))())--3((-
@M00689:251:000000000-CJTJ5:1:1102:26779:6400 2:N:0:8
CGACGACCATGCAGCACCTGTCCACCAACCACACGGGAAACTACATCTCTGCAGCGATCTGGTGTATGTCAAGCCCAGGTAAGGTTCTTCGCGTTGCATCGAATTAATCCACATGCTCCGCCGCTTGTGCGGGCCCCCGTCAATTCCTTTGAGTTTTCGCCTTGCGGCCGTCCTCCCCACGCGGGGCGCTTAATGCGTTAGCTACGACACAGAGGCCGTGGAAGCCCCCTACCCCTCGCGCCCCCCGTTTACGGCTTGGCCTACACGGTCTTCTAATCCTGCTTCTTCCTGCCTT
+
EECCEEFGFFGGFFFFFGGCFGCFGGFGGE7FD,@:FF+CFF<FFAF<CFGGGGGGGFGGFD<FFCGGCGE,,C,B,E==EC,5<CFFGGGECCCG:FEF?:=F@F,EEFFF=FE>FADEGGGGG6@E,@8+8CCEGGD+CCC<9DFGFC7,@EFCE,0<*@07=>>A=@F(:@CDF98)(690039;191(6)).96:(8A442(469>:,4(-3<>>,6(.(,4<:>)(.(4:141((-(,3>0(4720=<((((-(())(4(.3;((-*))-).59<B7().6)))..(.)-
@M00689:251:000000000-CJTJ5:1:1102:22208:6576 2:N:0:8
CGACGACCATGCACCACCTGTACACCAACCACAAGGGAAACTACATCTCTGCAGCGATCTGGTGTATGTCAAGCCCAGGTAAGGTTCTTCGCGTTGCATCGAATTAATCCACCTGCTCCGCCGCTTGTGCGGGCCCCCGTCAATTCCTTTGAGTTTTAGCCTTGCGGCCGTACTCCCCAGGCGGGGCGCTTAATGCGTTCGCTACGACACAGAGGCCGTGGAAGACCCCTACACCTAGCGCCCCCCGTTTACGGCATTGACTACCCGGGTCTCCTATCCTTGCTACTCTGTCTC
+
GGGGGGGGGGGGGGGFGGGGGGGGGGGGGG,F@FDFCGDCGGGGDFGGGGGGGFGDEGGGFGFGGCGGFGE<FFGGGGGGFGGGGGGGGGFGGGGEG<DFEFFGGGFGGGDF8AEGFGGGGGEGGGCF=E@EEEGGGGGGGC?FFFGGFGFCFGGGFC7FGGF@E?=AFFFA@FEEFF4/:=21:069>B?:2<4<>B?((411714>4>?(55(-81>29:)(.1::?33(,82:4)5(4>4(4(3:<F060(3(-)5.6)2:B((,41().-))))()-)())))).)))))
@M00689:251:000000000-CJTJ5:1:1102:20107:6631 2:N:0:8
CGACGGCCATGCATCACCTGCTTCATCGTTTCTTCGTAAAAATGAGGCAAGCTTTGTAAGAAGAGGGTTGTGATTTATTAGACCAGCTGATATAGCTGAAAAAAAAGAGAAGTAACTCATGTCAGGACTTGAGGTAGGGCTTGGGTATCTAATCCTGGCTGCT
+
GGEGGGGGGGGGGGGGGGGGGGGGGGGFGGGGGGGGGGGGG9F<FAEGFFFGGGGGGGCFE@B<FGGGGCF7?EFGFGGD9CFGGGGGGCGFG<,AFDC,@EF@B:FGGFBFGFGGGGFFFFGGGF8DFGGDF8EEEDCFGGGGCCCGFGGFGFGGBEGFDGE
@M00689:251:000000000-CJTJ5:1:1102:12466:6633 2:N:0:8
CGACGGCCATGCATCACCTGTCTTGTCGTTCCCTAAGTCACTCCCACTTCTCTTCAGTATTCGACCTATCTCACTGCCATTTACTGTTCTTCTCTTTTCGTCGAATTAAACCACATCCTCCCCCGCTTGTTCGGTCCCCCTTCCATTCCTTTGAGTTTCCTCCTTGCGACCGTACTCCCCCGGTGCAGTCCTTAACGCGTTCACTCCCTGCCTTACCCCGTCCAGGGCCAACCCCACGTCCTTATTGTTTTGTGCTAGGACTACCTGCGTTTATACTCCTTGCTGCCCTTCCT
+
FFEE:FC@+E<EFGGEFGG<FFGG@@F,FFGFG9,,;6C,CCFFG<D,6CAFG,C,,,,,<E,,B+6,:,<F,,,,CF<,,C@,,AFG<FFG9F,<EAD+@F++,9<,,,94,A@8,9AFD+CE+@C=+>=D==+446=E+,,++6=A;=DF37+62DF+9BDD=+):):=5>):)A);C)1))0:)**)097>*6(8(8(((*/*/(()(()))/6(4(6(.(),(((83??:?6((-,(()))).56:(<((-6.),..80:()-((-(),)).42())).--23080((-
@M00689:251:000000000-CJTJ5:1:1102:7124:6647 2:N:0:8
CGACAACCATGCACCACCTGTACACCAACCACAAGGGAAACTACATCTCTGCAGCGATCTGGTGTATGTCACGCCCAGGTAAGGTTCTTCGCGTTGCATCGAATTAATCCACATGCTCCGCCGCTTGTGCGGGCCCCCGTCACTTCCTTTGAGTTTCCGCCTTTCGACCGTACTCCCCCGGCGCAGGACTTACCGCGTTAGCTACGGGACTTGCCCCGTCCAGGGCCAACCCCAAGTCCTGATGGTTTAGGGCTCGGCCCACCAGGGTATTAACACCTGGTTGCCCTTTCTCTTT
+
FGFEF@EGGGGGEGGGGGGGGGFF6EF<F@@F,;;<7C6CFFFGD<FEGFCFFFGG@EFGGFFGFCGFFG9,,BFGG8FEBEG8AFDGFDFGGB@+@,,=>,4ADACFCF<FCC9F;D6=EEECC66D,@48CECEGGD@EE+?9DGGFG7;6EFFF,+<:DF58*)1:7)5=BC);9*)-:20(((/3;@E)6,::;@<(-6-3((-(7?>2<2?B0:2(,,30?3<1@???4(3-)5:)).)4-624)5)21-013(((-(((-,43,)*.)-.(.,(()(())((.)))6A<
@M00689:251:000000000-CJTJ5:1:1102:14477:6699 2:N:0:8
CGACGACCATGCAGCACCTGTACACCAACCACAAGGGACACTACATCTCTGCAGCGATCTGGTGTATGTCAAGCCCAGGTAAGGTTCTTCGCGTTGCATCTAATTAATCCACATGCTCCGCCGCTTGTGCGGGCCCCCGTCAATTCCTTTGAGTTTTAGCCTTGCGGCCGTACTCCCCAGTCGGGGCGCTTACTGCGTTAGCTACGACACAGAGGCCGTGGAAGACCCCTACACCTAGCACCCCCCGTTTACGGCCGGAACTACCAGGGAATCTAATCCTCGCTACTCTGTAG
+
GGGGGDGGGGGGGGFFGGGFGGGGFGGGGGCF8@<FEF,6FFFFCFGGGGGGC<F:+CFGGDFGGAG9EGC<9FFFG@?F,CC8EFGGGG@FCGG+FEEF,44CE@?@FG,AEFFFGGG6CE>GEG8E,>8CGCECCG>@C>+CDGGGFG+3+EEFFFFFAFF)50):5:A):>E366?C(7(/((61>>D<)7);0?8(2<A92:03(-8033:2?63313,41(2::)(.(4207??).41(,-(-2((14?(((((,378?(54((((..<6))4))),((,-))-)-))
@M00689:251:000000000-CJTJ5:1:1102:14487:6716 2:N:0:8
CGACGACCATGCAGCACCTGTACACCAACCACACGGGACACTACATCTCTGCAGCGCTCTGGTGTCTGTCAAGCCCAGGTCAGGTTCTTCGCGTTGCATCGACTTAATCCACATGCTCCGCCGCTTGTGCGGGCCCCCGTCCATTCCTTTGAGTTTTAGCCTTGCGGCCGTACTCCCCAGGCGGGGCGCTTAATGCGTTAGCTACGACACAGAGGCCGTGGAAGACCCCTACACCTAGCGCCCCCCGTTTCCGGCATGGACTACCAGGGTATCTAATCCTGGCTTCTCTGTCC
+
GGGGGGGGGGGGGCFEFGGGGGGFGG<CFG7F<6@CCG:<FGGG,EFEGGFG9,E++BFGE,E,B,EFCF9,,CFGE,BF,,C8FFGGGG,C8CF>F<EF+,+@C;,CFF@F,F,@=FG+AEEEEG6D,E>+=@GGGGGGE+4?@GGGFG+3*@DFF9*=CGF:>*):A2@>:BFEFFC40:60:;>0>BF0.-4:4?812AA9?1(4(94.4466?190(,)(..4:?50:4?F?:773>FB(133220)9(40(424:43(,45.41.()6))627642(8((,)6A264,
@M00689:251:000000000-CJTJ5:1:1102:14807:6730 2:N:0:8
CGACGGCCATGCAGCACCTCCACACTTGTCCCTTGCGGGAAGGCCATCTTTCTATAGCTAGTCAAGTGCGCTTCGCGCCCAGGTACGGTTCCTCGCGTCGCGTCGAATTTCACCACATGTTCCACCGCTTTTGCGGGCCCCCGTCAATTCCTTTGAGTTTCCGTCTTGCGACCTTACTCCCCAGGTTGCCTCCTTAACGCGTTCGCTCCGGCACGGACAGAATGAACTGCCCCCCCCCAGTATGCATCGTTTCGTGCGTGGAACACCAAGGTTTCCAATCCTGGCTGCCTTTGC
+
GGFGGEGGGGGGGCFGGGGGGGG@FGGFGGGGGG@EF+@@+,BEFCG8FFFGG,C66CF9EEF9,,C,C4CCGG7,8CFG,,=F,,87AFGGGG7F+F+6@+BG+8+AF,,:EFEG8EGFF8F:FF6CGG8F9E+@EGDGGG5DG4*BBGGGFC>,)BDCG+-6@AD>E0(:9(7);;CFDFD(34.,3343:?FB)6(4(49(-43?;0(4(4(,4961(4<4))64)9:?0((4>,4,34A2><24(-:F0,((,-:(3(,((.82(46F))6).6)31<)5:0((.)))))
@M00689:251:000000000-CJTJ5:1:1102:6590:6818 2:N:0:8
CGACGGCCATGCAGCACCTGTACACCAACCACAAGGGAAACTACATCTCTGCAGCGATCTGGTGTATGTCAAGCCCAGGTAAGGTTCTTCGCGTTGCATCGAATTAATCCACATGCTCCGCCGCTTGTGCGGGCCCCCGTCAATTCCTTTGAGTTTTAGCCTTGCGGCCGTACTCCCCAGGCGGGGCTCTTAAGGCGTTAGCTACGACCCAGAGGCCTTGGAAGACCCCTACACCTAGCGCCCACCGTTCACGGCATGGACTACCAGCGTATCTAAGCCCTGCTACTCGCTCC
+
GB@@:FCEGGGFF,EEFGGFGFGGFGFGGDGDFGGDEGCFGGGGGECGGGFCFGGGGGGGGGAF@<FFCE<DFFGGGGGGGGGGECEFGGGGG7@FEGF=6EFADEGA@A=FGF9FA;F+=?EEGGG@,,68=>G@==?;79>DFFDE?@::89,;<F*=C8*)0?=2):4)560;F96*:D299>9(4:244))(((-46A<42(89(-8<?(1:0)),,)),.(((-76:(,1((.,46(((4?6:3(.*(-79(.(.3,24?),(4(-)(.)).((((.((.)).(,-((
@M00689:251:000000000-CJTJ5:1:1102:14246:6819 2:N:0:8
CGACGGCCATGCAGCACCTGTACACCAACCACAAGGGACACTACATCTCTGCAGCGATCTGGTGTATGTCAAGCCCAGGTAAGGTTCTTCGCGTTGCATCGAATTAATCCACATGCTCCGCCGCTTGTGCGGGCCCCCGTCACTTCCTTTGAGTTTTAGCCTTGCGGCCGTACTCCCCAGGCGGGGCGCTTCATGCGTTAGCTACGACCCAGCGGCCGTGGCCGACCCCTACACCTACCGCCCCCCGTTTACGGCATGGCCTACCAGGGTACCCAATCCTGGCTTTCCTTGCC
+
GGGGGGGGGGGGGGGEFGGGGGGGGG<@FG@F8CCFGG<@FFGG@FGGGGGGCDFF@EGG@BF<F<FEFG,<5EFG=,AF66C<FFFGGG:FEGGCF?EG6,,AF,5EFG9E?EFGFGG8CGDGGG8D4E8@>?EEEGCEGE7CFGGGFG738EFGFC>CGGF):00:@FBD@FFBFF?72>=@>0>(13?(-:):6??(,:<)5((4(4(((((363922((((-79?5:?2????(,(4;9(2>BF?:0@((4((.1(3,((80)4(.()))53140))(.(((.))))((
@M00689:251:000000000-CJTJ5:1:1102:14599:6860 2:N:0:8
CGACGACCATGCACCACCTGTACACCAACCCCAAGGGACACTACCTCTCTGCCGCGATCTGGTGTATTTCAAGCCCAGGTCAGGTTCTTCTCGTTGCCTCGCCTTACTCCACATGCTCCGCCGCTTGTGCGGGCCCCCGTCCCTTCCTTTTCTTTTTAGCCTTGCGGCCGTACTCCCCAGGCGGGGCGCTTCCTGCGTTCGCTACGCCCCAGCGGCCGTTGCAGACCCCTACACCTAGCCCCCCCCTTTTCCGGCATGGCCTACCCGGGTATCTAATCCTGGCTGCCCTGTCC
+
GGGGGGGGGGGGGGGGGGGGGFGFDF,,FF,F:,6CFFCC@F<E,:EAFGFE,8C@+@FF,:B,B,C,CE6,5BFGA,BE55C<FFGGGG,E,DD,C,@E+++@C4,?FD,E,A,@=DD+AC6CEE3D,@+6+@EEDGCEA+*=DGGGFG:,3@DEF5*=9FF)<*)/9(85>9CEFD**(6:9;096B>?().)2(88(-4:09((,(-(-(-((4,,(,()..8?:25(4(8237)5083((4>(2.).9((40(830(4:77((((,().4<<22)))(.((((((,)))
@M00689:251:000000000-CJTJ5:1:1102:17489:6880 2:N:0:8
CGACGACCATGCATCACCTGTACACCAACCACAAGGGAAACTACATCTCTGCAGCGATCTGGTGTATGTCAAGCCCAGGTAAGGTTCTTCGCGTTGCATCGAATTAATCCACATGCTCCGCCGCTTGTGCGGGCCCCCGTCAATTCCTTTGAGTTTTAGCCTTGCGGCCGTACTCCCCAGGCGGGGCGCTTACTGCGTTAGCTACGACCCAGAGGCCGTGGAAGACCCCTACCCCTAGCGCCCCCCGTTTACGGCCTGGACTACCATGGTCATCAATCCTGGCCTCCCTGTTCC
+
GCCEBEEEFGGGGGGFGGGFGGGGGG<FGEFGFG?@BE?FGGEGGEFGGGGGGGE@CFFGECEFGAEDFD,AFFFFFG?FA6CEFFGGGGFCEEGGGGDF?D8F@DBFGG9ECF@FGGGCDG6CEGGF8E64+@=EEGDGGC6CFGGGFG+@F;CCCD?FFGF@C9@5:9AAF46;A@F45@>@06;061::):A<:241:A22<0:>(4(4(20:B03,,1)((.31:5(.446((.((-9>091(-:4(*((7(4(,482548)))(-.*.).).-.))((()((-23,)).
@M00689:251:000000000-CJTJ5:1:1102:23395:6902 2:N:0:8
CGACAGCCATGCAGCACCTGTACACCAACCACAAGGGAAACTACATCTCTGCAGCGATCTGGTGTATGTCAAGCCCAGGTAAGGTTCTTCGCGTTGCATCGAATTAATCCACATGCTCCGCCGCTTGTGCGGGCCCCCGTCAATTCCTTTGAGTTTTAGCCTTGCGGCCGTACTCCCCAGGCGGGGCGCTTAATGCGTTAGCTACGACACAGAGGCCGTGGAAGCCCCCTACACCTAGCGCCCACCCTTTACGGCATGGAATACCAAGGTATCTAATCCTGGCCTCT
+
GGFGEFGGGGGGGGGFGGGGGGGGGGGGGGGGGGGGGGGGGGGGGGGGGGGGGGGGGGGGGFGGGGGGGGGGGFFGGGGGGGGGGGGGGGGGGGGGGGGGGGGGGGCFGGGGGGFFFGGCEGCECGGGDEEGGGGGGGDEEGDFFGGFFF=FGGGGFFCFFGFBFFFFBBB==DEFFA4CBB=@1(27>16?<BF2;4:?:DAAF0:970((.4:BFF>F>?710(-8>:4<(,4::)269>9<?6((45.=1(((473)).)4:)).4.)0))-)-.)))5(()(,
@M00689:251:000000000-CJTJ5:1:1102:25190:6951 2:N:0:8
CGACAGCCATGCATCACCTGTACACCAACCACAAGGGAAACTACATCTCTGCAGCGATCTGGTGTATGTCAAGCCCAGGTAAGGTTCTTCGCGTTGCATCGAATTAATCCACATGCTCCGCCGCTTGTGCGGGCCCCCGTCAATTCCTTTGAGTTTTAGCCTTGCGGCCGTACTCCCCAGGCGGGGCGCTTAATGCGTTAGCTACGACACAGAGGCCGTGGAAGACCCCTACACCTAGCGCCAACCGTTTACGGCATGGACTACCCGGGTATCTAATCCTTGCTGCCCTGTAC
+
GGGGGEFGGGGGGGGGGGGGGGGGGGGGGGGGGGGGGGGGGGGGGFGFGGGGGGGGGGGGGGGGGGGGGGGGGGGGGGGGGGGGGGGGGGGGGGGGGGGGGGGGGGGGGGGGGGGGFGGGGGGGGDGGGGGGGGGGGGGGGGGGFDFGFGGGGGGGFEGFGGEFFFFFFFFAABCEFFGGDFFF>B929BF?FABFF?<??FFFFBFB>FB6??16<B>9222:BFFFF>?:7<?(,)3(4>(3:FF?B:(*4(429??5:2220((-(-,/:<>A)4.)).4)47(4:?0))
@M00689:251:000000000-CJTJ5:1:1102:12735:6961 2:N:0:8
CGACAGCCATGCATCACCTGTACACCAACCACAAGGGAAACTACATCTCTGCAGCGATCTGGTGTATGTCAAGCCCAGGTAAGGTTCTTCGCGTTGCATCGAATTAATCCACATGCTCCGCCGCTTGTGCGGGCCCCCGTCAATTCCTTTGAGTTTTAGCCTTGCGGCCGTACTCCCCAGGCGGGGCGCTTAATGCGTTAGCTACGACACCGAGGCCGTGGAAGACCCCTACACCTAGCGCCCACCGTTTACGGCATGGACCACCAGGGGATTCAATCCTGGCCGCC
+
GGGGGGGGGGGGGGGGGGGGGGGGGGGGGGDGG,EFGG<EGGFGFGGGGGGGGGG7:FGGGGGGGCFFFG<E<FGGGGGGF<AEGFGGGGEGCFGGGDGGEF,AFD<FGGGGGGGGCGGEGGGGGG6E?FEEGGGGGGGEE>+DFGGGFG?,;9CDFFCFGGE=C?5=B5AADFF2AA7DDB>F>0999>?B4:4<3::::A<AD?0;99((-4>>BF;(2-4<:B7<?51<:1<:4,.,9B>:?223272*4399;0:.)(30324213(0().66><))5(.,,,
@M00689:251:000000000-CJTJ5:1:1102:12734:6980 2:N:0:8
CGACAGCCATGCATCACCTGTACACCAACCACAAGGGACACTACATCTCTGCAGCGATCTGGTGTATGTCAAGCCCAGGTACGGTTCTTCGCGTTGCATCGCATTAATCCACATGCTCCGCCGCTTGTGCGGGCCCCCGTCACTTCCTTTGAGTTTTAGCCTTGCGGCCGTACTCCCCAGGCGGGTCGCTTCATGCGTTAGCTACGACCCAGAGGCCGTGGAAGACCCCTACACCTAGCGCCCACCGTTTACGGCCTGGGCTACCAGGGTATCTAATCCTGGCTGCTCCTTCC
+
GGGGGGGGGGGGGGGGGGGGGGGGGGD@GG7F<6@EF@,6EF<F,<FFGGGGCEFC+CFG9EFDF,CAEF@<<FGG8C,E,,8:FFGGGG=F=FG7F<EG,,,@EE?FGG9FEGEDEGGCGGEEEG6F,EB+@@EGGGGGG6+?=FGGFG8,+@EFF,:BGGE5=95=A4A4AFFFF@4929287.:1>FF0)64<(482(4)6>(49(7(,,(1?<2>;((4<??FB:3(1(30(328(49>BFB02<7(9:06(((((.,(41).3(.(06-)643<<),4((-).)(.)(
@M00689:251:000000000-CJTJ5:1:1102:24710:7055 2:N:0:8
CGACGACCATGCATCACCTGTACACCAACCACAAGGGAAACTACATCTCTGCAGCGATCTGGTGTATGTCAAGCCCAGGTAAGGTTCTTCGCGTTGCATCGAATTGAACCACATGCTCCACCGCTTGTGCGGGTCCCCGTCATTTACTTTGAGTTTCAACCTTGCGGCCGTACTCCCCAGGCGGTCAACTTCACGCGTTAGCTACGTTACTGAGAAGAAACCCTCCCAACAACCAGTTGACATCGTTTAGGGCGTGGAATACCAGGGTATACAAATCTGGCTTCT
+
G4+C:BCF:FGFGGGGGFGFEGDFFGCFFCFGGGFCFFCFEGGGGGFFGFEGF<FGGGGGGFGGG9FGG9@E=9AFFGGGGEFEGFGGGGGGEEE:FGA;6:@:7=<FDF8FEGGGDEGGGGGGEGGGCGGGGGDGGGGCCE,?D+?DDGGGDFGC9F?FCG<7=A588>AAACEEA>*@)595:@2>7C45730;B69?DEFC@;;(5?C<73))/6=(4361(4:?F)3(46(4<<9>D>B?0?BB(68>:(46(()))-)).26??)-*.,)))))-.8(()
@M00689:251:000000000-CJTJ5:1:1102:23080:7069 2:N:0:8
CGACGGCCATGCAGCACCTGTGCAGGGCCCTTGCGGACACCCCATCTCTGAGGCTTTTCCCTGCATGTCAAACCTTGGTAAGGTTCTTCGCGTTGCGTCGAATTAAGCAACATTCTCCGCCGCTTGTTCGGGCCCCCGTCAATTCCTTTGAGTTTTTGCCTTTCCGCCGTTCTCCCCAGGCCGGGCGCTTAATGCTTTACCTGCGGCACGGAATCCGTTGAAGTACCCCCCCCCTCTCTCCCCACCTTTTCAGCGTTGACTACCAGGGTATCTAATCCTGGTCTCT
+
EECFFEFGGGGGGFFFGGGGFGGGC@7CGGGFDG7FFG:FGGGDGFF@F9FADGEFFGGGGGCF8C,FA,A<FGFAFFFFA<FGEEFGD,C+EGEG7@=+++@FE9EB,6F::,>,4@=CE6@=C+D,@+>+8@CGG+;91@CF>F;FF+55@=EG**4;CG=C*557)6(7:5;BB(/*-(6(69(6(;0.))7)66).-).4(-((-39((2271(402)))..65<3(167(((().402(4(27A))/6)(-,4())),303((.()16)))-)-.((6)..
@M00689:251:000000000-CJTJ5:1:1102:23075:7087 2:N:0:8
CGACGGCCATGCAGCACCTGTGCAGGGCCCTTGCGGACACCCCATCTCTGAGGCTTTTCCCTGCATGTCAAACCTTGGTAAGGTTCTTCGCGTTGCGTCGAATTAAGCAACATGCTCCGCCGCTTGTGCGGGCCCCCGTCAATTCCTTTGAGTTTTAGCCTTGCGGCCGTACTCCCCAGGCGGGGCGCTTAATGCGTTAGCTGCGTCACGGAATCCGTGGAAGGACCCCACCCCTAGCGCCCCACGTTTCCAGCGTGGACTACCAGGGTAGCTAATCCTGGCTGCTCTTTCTCTT
+
GGGGGGGGGGGGGGGGGGGGGGGGF<@FGGGGCFFGCGEGGGGGGGGGGFGAGGGGGGGGGGEGEGGGGGGAFGGGGGGCFFGGGGGGGBF>EG=F:FG68AEFCDAFC8FGG8EFGG8EG>GGGFF,DB6CEGGGG8DE7@FFGGGGF>DCGGGGF6CFGG3B2BB@2@(;DE@?B3738(6(4;2;>F1>D)<9<F:8>A2:0(48?:(36?D>;B006),8(4<?F33(,3211>0;BB(:10,2<).=AF(-(,,()(4:0>102((7))694<6)(,:(4..-)-624))
@M00689:251:000000000-CJTJ5:1:1102:7166:7126 2:N:0:8
CGACGACCATGCAGCACCTGTACACCAACCACAAGGGAAACTACATCTCTGCAGCGATCTGGTGTATGTCAAGCCCAGGTCCGGTTCTTCGCGTTGCATCGAATTAATCCACATGCCCCGCCGCTTGTGCGGGCCCCCGTCCATTCCTTTGAGTTTTCGCCTTGCGGCCGTACTCCCCTGGCGGGGCGCTTAATGCGTTACCTATGCCCCAATGTCCGTGGAAGCCCCCTACACTTTGCCCCACACGTTCACGGCCTTGCCGTCCGTGGTCCCCAGTCCTGCTTTCTCTGTCCTT
+
C=+@+776CGEGA,C<F6C<F,EFFG@,C@FC@,C,C8,CFFCF<<9FEG9F9,@+@E7F,:F,46C,EF@@,B,:4C,B,68+8+@E,5,,@CF7FE=,4,9AD=E?EC9ADF9D,9=>E>6C7C?=,9C>6=CE::+14+4<9FGAAG8,*37B+,*39;==445>@BF9=D=(.,**((,(4(((,(((-64<0(,((.)44324(2(((,)-)-.(,,,4,3<<B)(.(,-68):).801(44,8((*((((())423((((((-())(((-,).))(.6)))-))))))-
@M00689:251:000000000-CJTJ5:1:1102:21599:7130 2:N:0:8
CGACAGCCATGCAGCACCTGTACACCAACCACAAGGGAAACTACATCTCTGCAGCGATCTGGTGTATGTCAAGCCCAGGTAAGGTTCTTCGCGTTGCATCGAATTAATCCACATGCTCCGCCGCTTGTGCGGGCCCCCGTCAATTCCTTTGAGTTTTCGCCTTGCGGCCGTACTCCCCAGGCGGGGCGCTTAATGCGTTAGCTACGACACCGAGGCCGTGGAAGACCCCTACACCTAGCGCCCACCGTTTACGGCCTGGACTACCAGGGTATCTAATCCTGGCTGCTCTGTCA
+
GFFGGGGGGGGGGGFFGGGGGGGGGGFFGGCFECEFG8FCGGFGGGGGGGGGFCFGEFGG@9FEBAFGFGF,AFFGGDCFDEC<EEFGGG:CBFC+@A>FED8FGF9EGG9FEFCGDGFDGGCGEGCE,E>EDEGGDEDCEC+?EGGGFG7,@<EGF,+<DGF)=5):AAAADFFBFF<82@2209>B>3:()6<99B:(-59<>((,(4((4((4?B9(2,30(34:?718?BBB4).72491:<B:?:1B?0((-(-(4204147:04()5)64<B)4<(,((()9A)).)
@M00689:251:000000000-CJTJ5:1:1102:25530:7137 2:N:0:8
CGACGACCATGCACCACCTGTGTTCCGATTCCCGAAGGCACTCCCGCATCTCTGCAGGATTCCGGACATGTCAAGGCCAGGTAAGGTTCTTCGCGTTGCATCGAATTAAACCACATGCTCCGCTGCTTGTGCGGGCCCCCGTCAATTCCTTTGAGTTTTAGCCTTGCGGCCGTACTTCCCAGGCGGTCTACTTCACGCGTTAGCTGCGTTACCAAGTCAATTAAGACCCGACACCTAGTAGACATCGTTTAGGGCGTGGACTACACGGGTATCTAATCCTGGCTGCT
+
[truncated: 12,594,901 more chars]
