# Supplementary material for: The cloacal microbiome of a cavity-nesting raptor, the lesser kestrel (Falco naumanni)
Source: PeerJ. 2022 Oct 6;10:e13927. doi: 10.7717/peerj.13927 (PMC9548316; doi:10.7717/peerj.13927)
Supplement: Supplemental Information 13 [file peerj-10-13927-s013.gz › gri-P38.R2.fastq]

@M00689:251:000000000-CJTJ5:1:1101:15165:2193 2:N:0:10
CGACGGCCATGCAGCACCTGTCACCTCTGTCCCCGAAGGGAAAGATCTATCTCTAAATCGGTCAGAGGGATGTCAAGCCTTGGTAAGGTTCTTCGCGTTGCTTCGAATTAAACCACATGCTCCACCGCTTGTGCGGGTCCCCGTCAATTCCTTTGAGTTTCAGCCTTGCGGCCGTACTCCCCAGGCGGAGTGCTTATTGCGTTAGAGACAGCACCGAGGGTTGGTCAGCCCAGAAAATTAGCACACGTCGGTTACGGGTGAGAGTGACAGGGGAACGAAACCAGCCAGCGCTGGT
+
GCBFEDGGGFGG@FFFFFGCGFCFGGGGGFFGGGGEGGGGGFGCFFGGEGGGGGGGGGGGEGGGGAFGGGGGGGGGGGGGDGGGGGGDEFGCGGGGGGGGGGGGGGGGGGGDFEBFGGGGEDGFGFECECFCGGGCC@D=DFDGGFDCFGGGGAEGGGFFFFEFFC9)8A5)::>=GBCDFDD5=>@B@>D@F<CE3)632(3;()76/3=((,4((36(((-4,-)(02)(4(*)(-(.4?>A74((-((-(4,26((((.6)))).).4:2(,4:<(142(((-(((,((,,(
@M00689:251:000000000-CJTJ5:1:1101:23237:2768 2:N:0:10
CGACGGCCATGCACCACCTGTACACCAACCACAAGGGAAACTACATCTCTGCAGCGATCTGGTGTATGTCAAGCCCAGGTAAGGTTCTTCGCGTTGCATCGAATTAATCCACATGCTCCGCCGCTTGTGCGGGCCCCCGTCAATTCCTTTGAGTTTTAGCCTTGCGGCCGTACTCCCCAGGCGGGGCGCTTAATGCGTTAGCTACGACACAGAGGCCGTGGAAGACCCCTACACCTAGCGCCCACCGTTTCCGGCCTGGACTCCCGGGGGATCCAAACCTGCCCTCTCCGTCC
+
GGEEGGGGGGGGGGGGGGGGGGGGGGGGGGGGGGGGGFGGGGGGGGGGGGGGGGGGGDGGGGGGGGGGGGFGGGGGGGGGGGGGGGGGGGGGGGGGGGGGGGGFGFDFGGGGGGCGAFFGGGDGGGGGGGGGGGGGGGGGGGGF@FGGFFGFFGFFGGGACFFCC>=2>ABFFBFFGDG<4>>;F>>FBF?FA4<<6?8819<A711900((.(,3(9139<?(4<BFG7)8::FF:)(29>02:09145))41(,(-48?2((,((2(((-((..)3,(.(,8(1(2((-.(
@M00689:251:000000000-CJTJ5:1:1101:24765:2779 2:N:0:10
CGACGGCCATGCACCACCTGTACACCAACCACAAGGGAAACTACATCTCTGCAGCGATCTGGTGTATGTCAAGCCCAGGTAAGGTTCTTCGCGTTGCATCGAATTAATCCACATGCTCCGCCGCTTGTGCGGGCCCCCGTCAATTCCTTTGAGTTTTAGCCTTGCGGCCGTACTCCCCAGGCGGGGCGCTTAATGCGTTAGCTACGACACCGAGGCCGTGGAAGCCCCCTACCCCTAGCGCCCACCGTTTACGGCCTGTCCTCCCAGGGTGTCTAACCCTGCCCCCACTATCT
+
G46@@FEGGGGGEGGCGGGGGGGGGGGGBEGGGGG<EDFGGGGGGFFGGGGGGGGGEFGGGFBFGFCFDGGFEFCGFGGGGGGFGFGFGGGGEECCCA=EEFFGGGGGFFGFGG9F8E6CCEEG7EGGCGEG>EGC6@=7>D79FFGGFG7DC9EGF9*BABECE=BF=27455;6FDGGFB=6B>0(-48?)-)61???:44>8:6>1014>3;F29969(5(((,471)(40C,-(279F(1(496:70<4,((-4),)-)((.51(2(-))-4).4((3((,-((((-.-
@M00689:251:000000000-CJTJ5:1:1101:23374:2885 2:N:0:10
CGACGACCATGCAGCACCTGTACACCAACCACAAGGGAAACTACATCTCTGCAGCGATCTGGTGTATGTCAAGCCCAGGTAAGGTTCTTCGCGTTGCATCGAATTAATCCACATGCTCCGCCGCTTGTGCGGGCCCCCGTCAATTCCTTTGAGTTTTAGCCTTGAGGCCGTACTCCCCAGGCGGGGCGCTTAATGCGTTAGCTACGCCACAGAGGCCGTGGCAGACCACTAAACCTAGCGACCCCCGTTTACGGCATGGGCCACCCACGTCTCTAAACCTTCTCCCGTCTTCTC
+
GFFGGFGGGGGGGGECFGGFGGGGGGGGGGGGG8FEGGGFGGGGGEGFGGFGGFFGEFFGGGGGGGGGGGGGGGGGGCFEFGGFGCFFGGFFEGGEFDFGGGFGGGGGGGGGGGGGGGGGGGGGGGGG8FGGEGGGGGGED+;CCFFF7CCDFGCFFE*@ACE)*0:5C=4A>4;B?@F?ABB@11>>B6<?A44>FF?FF)))5((-(-2,.(266>9(,(,36::.C*)()5C(.47607,-(461.21:4(((2(,(((-4(-((---.8>-5)241-(.-)((((,(66<
@M00689:251:000000000-CJTJ5:1:1101:23976:3013 2:N:0:10
CGACAGCCATGCAACACCTGTACACCAACCACAAGGGAAACTACATCTCTGCAGCGATCTGGTGTATGTCAAGCCCAGGTAAGGTTCTTCGCGTTGCATCGAATTAATCCACATGCTCCGCCGCTTGTGCGGGCCCCCGTCAATTCCTTTGAGTTTTAGCCTTGCGGCCGTACTCCCCAGGCGGGGCGCTTAATGCGTTAGCTATGACACAGAGGCCGTGGCAGACCCCCACACCTTGCGCCCACCGTTTACGGCCTGGGCTCCCCGGGTATCTAATCCCCCCCCTCCTCTCT
+
FGGGGFFGGGGGGFFGGGGGG<CGEGGGC@FFFGGEGEEFGGGEFDF<FCAFEGG7F@BFG9BFFFFGGGG9FFFGGGGEGGGGGGGGCEFEGEB@FF8=CCGGGFFFGGGGG8E8,EDCECEGECCGGFG@GG6CEGG=68+C+<D?DDFA:E3EGE?A?F<=EB58=49)59C:FFF452((:BF>B>6(.5560-4(4A2)))-640:((4((((,,(-2(4.31>5B>FFGB)).3(.4<F?;?<446::((2(4(.((-(2(39(,5)4)6-2))((((-(,(((-()
@M00689:251:000000000-CJTJ5:1:1101:25469:3183 2:N:0:10
CGACGACCATGCAGCACCTGTACACCAACCACAAGGGAAACTACATCTCTGCAGCGATCTGGTGTATGTCAAGCCCAGGTAAGGTTCTTCGCGTTGCATCGAATTAATCCACATGCTCCGCCGCTTGTGCGGGCCCCCGTCAATTCCTTTGAGTTTTAGCCTTGCGGCCGTACTCCCCAGGCGGGGAGCTTAATGCGTTAGCTACGACACAGAGGCCGTGGAAGCCCCCTACACCTCGCGCCCACCGTTTACGGCATGGACACCCCGGGTATCCTACCCCTGCCTACCCTCAT
+
F:@FB7CF@EFFDFDFGGGGGCFFGGGFEEEFGGGFEGEGGDAFFGGGGGGGGFGFBFFGFCFGF@FGDFFG?FBFFEFFEE=,EFFFGF?EGGE7FGGG68BFG,C?FFGF8>>EFC888CCCEE?DDD+=6?BEEED>CDC97=@DAFCG6;<;C,7BAA8)81)1-))7AB4;596*:9/(.2((3:74)))63????AA)),2192(,,(((-(--(,54,(8:7)).8:C((((,-)482:>60((61,-((,33:)(4(4,(,,(,.))).(((((.424(,()(()
@M00689:251:000000000-CJTJ5:1:1101:17684:3556 2:N:0:10
CGACAACCATGCAGCACCTGTCACCCGCCCCGAAGGACCCCACATCTCTGCGAGTTTTCGGGTGATGTCAAACCCAGGTAAGGTTCTTCGCGTTGCATCGAATTAATCCGCATGCTCCGCCGCTTGTGCGGGCCCCCGTCAATTCCTTTGAGTTTTAGCCTTGCGGCCGTACTCCCCAGGCGGGATGCTTAATGCGTTAGCTGACACACCGAACGGCATGCCGCCCGAGGGCGGGGAGACATCGGTTCAGGCGGGGAACACCCGGAGAACGAACCAGGGTCAAGGGGGCCGTAGA
+
GEDFGEFGGGGGGGGFGGG@CFGFFGGGGDGGGGGDGGGGGGGGFGGGFDGGGGG7CFGGGGFGGGGGGGG9FGGGGGGGCGGFGGGG,ACGEED@FAF6FCFFGGGGFFGGGG8,@?DDEG6@EG8DAEGGG>>C6@;1CCFF:>C+@CF5=>F7FCFFFFEEFB=B@=@;2432C@DCF>9692:(.)6:4649:08?ABF)(.22--4(413:6-(4.433(-21)1)(4,7(49(,4*)-((-,).534(3;2((.((-(-(-4(,(-:(-(.((,,())),-((((,,((
@M00689:251:000000000-CJTJ5:1:1101:10608:4276 2:N:0:10
CGACAACCATGCAACACCTGTACACCAACCACAAGGGAAACTACATCTCTGCAGCGATCTGGTGTATGTCAAGCCCAGGTAAGGTTCTTCGCGTTGCATCGAATGAATCCACATGCTCCGCCGCTTGTGCGGGCACCCGGCAATTCCTTTGAGATTGAGCCTTGCGGCCGTACTCCCCAGGCGGGGCGCTTAATGCGGTAGCTACGACACAGAGGCCGTGGAAGAACACAAAAACGAGAGACCAACGGGTAAGGAAAGGGAAAAAAGGGGAAAGAAACGGGCGCACGGAGGGCAG
+
C=@C:@C@:;@;<CC<86,6C@F<CCEGF@CFGGGCCFFGC9FEFEEAEGEFFGCGG,@FFGFFGECF@FFGGG<DEFGCEFGGFFA?CGD?B=:CFFDFEFG8,CE9FFG8E8994@=A==C@E=DFFCGGGG+8===++=@C=D7DF+=EF,7=+@8;C5@@5==)):)74)*0:-;>A(-2164123(-.).-4(412).-.:<297<?24?:(7(423?B0(((**)(,(*(-3(-(),3:1:((402<>2((..(((.((-4:2((,(.8?142:1((,(((((-((((-
@M00689:251:000000000-CJTJ5:1:1101:15038:4435 2:N:0:10
CGACAACCATGCAGCACCTGTACACCAACCACAAGGGAAACTACATCTCTGCAGCGATCTGGTGTATGTCAAGCCCAGGTAAGGTTCTTCGCGTTGCATCGAATTAATCCACATGCTCCGCCGCTTGTGCGGGCCCCCGTCACTTCCTTTGAGTTTTAGCCTTTCGGCAGTACTCCCCAGGCGGGGCGCTTAATGCGTTAGATACGACACAGCAGCCGTGGAAGACCACAACAACTAGGGCCACCGGTTTCCGGCATGGACGACCAGGGGAGCAAATACGGCGACCTAGGTCCAT
+
GEEFCCGGGFFFDGGDFGGCFGFGGADFGEFGAFG?7;CCFEGCC@FAGFGGGGGF+CFGFF@FFAFAEFC,@E<=FEFFGGDDAEGGCG@FGCC=FCAAC,,EDFE<@,,@F,44,EDGG++8+=DFGGGCEGEGGEC6=?+++0=7?C<7EFCEF;+4:A5:CD)80)0:A5>)=<*;?492299>>94(54)4;313())6:1(964:3((.,(,(--:2((.2(1*)(((/5()(,(08((((((-))-4(3(,())(,-,-,8<96(,4<:))62(((((((.)()).))
@M00689:251:000000000-CJTJ5:1:1101:25951:4642 2:N:0:10
CGACGACCATGCATCACCTGTACACCAACCACAAGGGAAACTACATCTCTGCAGCGATCTGGTGTATGTCAAGCCCAGGTAAGGTTCTTCGCGTTGCATCGAATTAATCCACATGCTCCGCCGCTTGTGCGGGCCCCCGTCAATTCCTTTGAGTTTTAGCCTTGCGGCCGTACTCCCCAGGCGGGGCGCTTACTGCGTTAGCTACGACACAGAGGCCGTGGAAGCCCCCTACACCTAGCGCCCCCCGCTTACGGCCTGGGCCACCAGGGGTTCCACTCTCTCCCTCTCTTCTCTT
+
GGGGGGGGGGGGGGGFFGGGGGGFGGFEFGGGGFGGGGGGGGGGGFGGGGGGGGGGGGGGGGGGGGGGGGGGGEDFGGGGGGGGGFGGGGGGGGGGGFGGCG@EFFGGGGCGGGGGCFGGDEEECGFGGGGEGE>8EGGGGGEDG7DFFGGFGGGGGGGFFFECCBFBAFFFDBC=C@G:FB5>(:999>BF:24<::?<<A<5??61(9718?FFF>9(9B?((.4(9932(.C(()((,73((7((4:(5(29(861(((-864((4(((..)-)4)),)(,(.(.4))))))
@M00689:251:000000000-CJTJ5:1:1101:5558:4822 2:N:0:10
CGACGACCATGCATCACCTGTACACCAACCACAAGGGAAACTACATCTCTGCAGCGATCTGGTGTATGTCAAGCCCAGGTAAGGTTCTTCGCGTTGCATCGAATTAATCCACATGCTCCGCCGCTTGTGCGGGCCCCCGTCAATTCCTTTGAGTTTTAGCCTTGCGGCCGTACTCCCCAGGCGGGGCGCTTAATGCGTTAGCTACGACACATCGGCCTGGGAAGCCCCCTCCACCTCGCGCCCACCGTTTACGGCAGGGCCTCCCCGGGCTCCTCATTCTGCCCTTCTTTTCC
+
GGFFGDGGGGGGGGGGFGGGGFGGGGGGGGEGGGGDEGGGGGGGGCFFGGFGFCGGGFGGGGGGGGGGGGG9,F<BDGFGGGDCEFGGGGDGGGGGGGGGEDFEGG9<<;FGGGGGGGGGGDEDG6@@8=EDEGC=CC?@DGCFGFGGFFFCFCFGGFCFAF6)@)85A@559)*86(*9?=21(6;9>F?BA2)-4?F:2A)6<?69(4())-26?((-3(,((341C).((15424;>9>B??1(342()((4(((((,((.(131(((((((.))).)-,,(,.))))).
@M00689:251:000000000-CJTJ5:1:1101:20378:4859 2:N:0:10
CGACAGCCATGCAACACCTGTGTACCGACCTTGCGGGGCCCCCATCTCTGGGAGTTTCCGGTACATGTCAAGCCTTGGTAAGGTTCTTCGCGTTGCATCGAATTAATCCGCATGCTCCGCCGCTTGTGCGGGCCCCCGTCAATTCCTTTGAGTTTTAGCCTTGCGGCCGTACTCCCCAGGCGGGGCGCTTAATGCGTGAGCTGCGGCATGGACCCCGTGGACGGGGCACCACACCTAGCCCCCAACGCATACGGAGTGGGCTAGCAGGGGATATACACCGGATCCCCCGGGCAAT
+
FGGGGGGGGGGGGCFGGGGCF@GCFGGGGGGGCFGC@FE@FGGGGGGGDFGEGGGGGGG>7>FFGGGFAGGGGGG9FFGCGEFGGGGGGG7@BF+@C,@84@,@E9EEA+=C:=FAFFC+@@@88=@FGED+@78@:EDGDG,=C8CF9@:15DCFCE@)?A3;=(6213(62>@;5557:9;0-4990(,4).614,3((),(-3(((.(),7<:904(,(((43((9>5((-930,((.0(-233(((().,(,((,.-(,((.420,-2()).).10(((,(((-(((,(((
@M00689:251:000000000-CJTJ5:1:1101:11078:4899 2:N:0:10
CGACGGCCATGCAACACCTGTGTGCAGGTTCTCTTTCGAGCACGAATCCATCTCTGGAAACTTCCTGCCATGTCAAAGGTGGGTAAGGTTTTTCGCGTTGCATCGAATTAAACCACAACATCCACCGCTTGTGCGGGTCCCCGGCAATTCCTTTGAGTTTCAACCTTGCGGCCGTAATCCCCAGGCGGTCAACTTAACGCGTTAGCTTCGTTACTGAGAAAACGAAGTAGCAAAAACCAGGTGACAGCGATTAGGGCGGGGAAGAACAGGGAGAGCAAGGCAGCAAGACGAGGCG
+
CCC@:CCF:,CC<FAE7C@6;@EECDGGE9<FFF9,CFFGGGGCGG8BFG9FBEFFGGGGEGFFGGGGCACG@FFFFGGFGGGEEGGGG9;=DGGEG+@C8E,CEFD,DFGGBB8+@,=F8A,9@,@===F8FAE8>66,=FG++:==8C+EF7EFC3?1+=;;@):988A92:>4*(+4A(0595>9.,6;/.7)6>0662(67<4).4(,--)6:>><B?B(3?((0**.6:C?,,::0/5-.6)((((((.-4.3(-79,,4,(4(30((4((.2((-(--(((.(,((-(-
@M00689:251:000000000-CJTJ5:1:1101:11079:4918 2:N:0:10
CGACGGCCATGCAACACCTGTGTGCAGGTTCTCTTGCGAGCACGAATCCATCTCTGGAAACTTCCTGCCATGTCAAAGGTGGGTAAGGTTTTTCGCGTTGCATCGAATTAAACAACATCATCAACCGCTTGTGCGGGACCCCGTCAATTGCTTTGAGTTTCAACCTAGCGGCCGTACTCCAGAGGCGGTCAACGTGACGCGGTAGCTTCGGTACTGAAAAAACTAAGTCGAAAAAAACAGGTGACATCGTGTGGGGCGGGAACAAACAGGGTAGCAAAACAGGGAAAAACGGGCG
+
G=:=:@C+:<EC<FE<,B@<F@E@CDGD,,,6,C,,,CFFD@67C@,CFFF9F<9FFGFAA<FDC9@@F@BEGGDGGFFF8CEF<?FE,:9D7EFGG@=CGFEA@FGC+EFFA,>FED+D,@,@4@=@C+@D,@E68+66+=ED6@DCA++,77<:C;+=@ACE=))3:=>44:/:*(42)(0///6362(=),/(/(/01(-48?).)((-.,)6)).4460).,))2*042(94(,4:2/,6)-).(((((,3((-(,(-((.(((.41(4,.))4((,(,(2(,.((,,((,
@M00689:251:000000000-CJTJ5:1:1101:17806:4921 2:N:0:10
CGACAGCCATGCAACACCTGTACACCAACCACAAGGGAAACTACATCTCTGCAGCGATCTGGTGTATGTCAAGCCCAGGTAAGGTTCTTCGCGTTGCATCGAATTAATCCACATGCTCCGCCGCTTGTGCGGGCCCCCGTCAATTCCTTTGAGTCTTAGCCTTGCGGCCGTACTCCCCCGGAGGTGCGCTTAATGCGTTAGCTACGACAAAGAAGCCGTGGAGAACACCAAAACCTAGGGCCCACCGGTTACGGGCAGGAACGAAAGGGGAACAAAACCTGCCCACTACGTCAGG
+
FEDFGGGGCFACDFEA@FECGEGGGGGGGGEGGGGGGGGGFCGGGGGEFGEEFF<FE8FEGGGEFGFGFGGGGGFGGGFGGGGGGGGGGGGEGCEGGGCFGGC,@E;F<FGGGGGF4;AGGEEGGGG88,BE=CEEDEGCC6=C+++?D@7DF@DFCGGFFF*):5=@=5:2>):)4)*)2((/(//23967>.?>BD(3,9.73((.(11::(52<0260:(((.(.1*8(4(9(()((()(4(4-(-,141:(((49(((,(-(,,1((2((,21(-((((..4(5(4((-(,
@M00689:251:000000000-CJTJ5:1:1101:17788:4923 2:N:0:10
CGACAGCCATGCAACACCTGTACACCAACCACAAGGGAAACTACATCTCTGCAGCGATCTGGTGTATGTCAAGCCCAGGTAAGGTTCTTCGCGTTGCATCGAATTAATCCACATGCTCCGCCGCTTGTGCGGGCCCCCGTCAATTCCTTTCAGTCTTAGCCTTGCGGCCGTACTCCCCAGGCGGGGCGCTTAATGCGTTAGCTACGACACAGAGGCCGTGACAGACCCCGACACCTAGCGCCCACCGTTACCGGCAGGGAGGACAGGGGAATCAACACATGCCACCCCACGCTCG
+
GGGGGGGGGGGGGGGGGGGFGGEFGGGGGGDG<EGGEFGGGFGGGGGFGGGGE@FGGFGGFFGGGGGGGGGGGGGGGFGGGGGGGGGGGGGDGGGGGGGFGFGGG;EGC;F@:EFGCFGGG>@CC?EF?DCEGGGEGEDEDG++CDFC?F+@7=3A<;@FFF@=@5@=)84>A2C=F>CDFB9@>6@F0902A24<>?(-1:6<5?B>99:6(8:0-137,(6>:?0,9)03,(14(..2-)(414>:(((.44((37(4((-8((,-2(-(,...)-2)))),)4(((((,--(
@M00689:251:000000000-CJTJ5:1:1101:8053:5001 2:N:0:10
CGACAACCATGCAGCACCTTGTTTTGGGCCTTTGCAGGCGGATCCATCTCTGAATCCTTCCCTCACATTCTAGCCCAGGTAAGGTTCCTCGCGGATCATCGAATTAAACCACATGCTCCACCGCTTGTGCGGACCCCCGTCAATTCCTTGGAGTTTCACCCTTGCGGGCGTACCACCCAGGTGGATGACGTACCGCTTTCGCTTGGACGCTAAGAGGATACACCTAAACTCGAGTCATCATCGTTTACGGCGTGGACTACAAGGGAACATAATCCGGCAGCACCTGTGCATTATA
+
FFFGEDGGG9FEFGGG8FF,-,;;,6+@@F,;CA9CFG7BBC+C8FFFGGGFFGFGGC,EFD,@F8FF9<FGGCG8ECF8EEE,,,A,,4@FG+>8+AD,DFGC>DFGB8EBFDFF,4DDAE8+46@4AA66@EC63C86=DE+++?+1+3@C33,C9<FFF5)0:)0:9(-((*0A(8;6).//./;=(,//,(1611>23((,6).4(38>2<7(,(6)),4(5?<7**4:6*4<)6)4=3,(,44::((,(4:?)4:2)4::(.(3).-.)-((-11(((.(()).))).))
@M00689:251:000000000-CJTJ5:1:1101:23165:5276 2:N:0:10
CGACAGCCATGCAGCACCTGTACACCAACCACAAGGGAAACTACATCTCTGCAGCGATCTGGTGTATGTCAAGCCCAGGTAAGGTTCTTCGCGTTGCATCGAATTAATCCACATGCTCCGCCGCTTGTGCGGGCCCCCGTCAATTCCTTTGAGTTTTAGCCTTGCGGCCGTACTCCCCAGGCGGGGCGCTTAAGGCGTTAGCTACGACACAGAGGCCGTGGAGGACCCCTACCCCTCGCGCCCACCGTTTACGACTTGGCCTCCCAGGGTACTTAACCCACCCCCCCCGTACT
+
G:+F:FFGFF@<C@FFFGFEFGGGGFGGEFEGGGFED@<FGGGGGDGFGGGGFEFECDFFGDFGFFGGDFDGGGGGGFGGFFCGAFGFGGG>CC:CCFDGCF@EGGDDG9EFGGCEDE8=E=CEEEFG?EEGDGCCEEGEG>EGC7DFF+2,@@EC?FFFFFF@EAABB8A==@CBFDGD4>@9:69960:<<))46:9?0<AA<<B;61:6>?08:;3>>0((31<:D<7:((9:24199>>FF:;BF?()4-,((5).))(,((.,(.()))).)5(((-((-(42(-((,
@M00689:251:000000000-CJTJ5:1:1101:5752:5366 2:N:0:10
CGACGGCCATGCAGCACCTGTACACCCACCACAAGGGAAACTACACCTCTGCAGCGATCTGTCGTATGCCAATCCCAGGTAAGGTTCTTCGCGCTGCATCGAACTAATCCACATGCCACGCCGCTTGTCCGGGCCCCCGTCAATTCCTTTGATTTTTTGCCTTGCTGCCGTACTCCCCAGGCGGGCAGCGTAATTCGTTCGCTACCACCCACAGTCCGTGGCAGCCTCCTCCACCCAGCTCCTACCCTTTTTAGCACTCTCCCCCCAGTTATCTTACCCCGCCTCTCCCTTGT
+
EC@FCFDEGGGFF<FFGGG8ECFAF<+@@6CFF,C8BFCGFGFG8,CF8E,EDFGCCGFEA9,4=C,:,B@<,B8<?E,5,<,5,9EGF,9,>+C4C8=;+,,,@,AA,C<E,,,@,,6++@=C8=EF,,+++@6++@6@C+1C+=;CF+8,,@ACB***41*)=1**0:-5>2*)4)**/55891((618(-4))-4<1((,,(().-2:(1(..)2,,(((-(((.1*).4?G((((),9()),()3)))(())))(.).(((-((().)--)))(4:(((((,(,(,6()
@M00689:251:000000000-CJTJ5:1:1101:12330:5406 2:N:0:10
CGACGACCATGCATCACCTGTACACCAACCACAAGGGAAACTACATCTCTGCAGCGATCTGGTGTATGTCAAGCCCAGGTAAGGTTCTTCGCGTTGCATCGAATTAATCCACATGCTCCGCCGCTTGTGCGGGCCCCCGTCAATTCCTTTGAGTTTTAGCCTTGCGGCCGTACTCCCCAGGCGGGGCGCTTAATGCGTGAGCTACGACACAGAGGCAGTGGAAGACCCCGAAACCTAGCGACCACCGTTTAAGGGATGGACTAAAAGGGGAAAAAAACGGGGCGGCGCGGACGCG
+
E>@@CCFF@CEC<EF<CEC<CDFCEFFGG@FFGGGGDGGGGGGGGFGGGGGGGGGGGGGGGGFGGGGGFGGGFGFGFGFFGGGGGGGFFFFGGEEEGFFGGGGCCFGFEGGGGFFGAFFGGG>ECEGEFGGGGGECEECA6DEG7?F?CCF;DE7E7FGFFF5@@ABAA29=D9A(=>FGFF>91:163;13>):5>B6?624).8<>;6:?,5::(3(4:?771.((110(4,*((.(4(),3((44((().5(8(-4,.).))).43(-((((4,,((((((((((((((-((
@M00689:251:000000000-CJTJ5:1:1101:4607:5559 2:N:0:10
CGACGACCATGCAACACCTGTACACCAACCCCAAGGGACACTACATCTCTGCAGCGATCTGGTGTATGTCCAGCCCAGGTAATGTTCTTCGCGTTTCATCGCATTAATCCCCATGCTCCGCAGCTTGTGCGGGCCCCCGTCTATTACTTTGCGTTTTAGCCTTGCGTCCGTACCCCCCAGTCGGGCCGCTTGCTCCGTTAGCTACGCCACCGACGACGTGGATACCCTCTACCCCTATATCACCCCGTTTCAGGCCTGTCTCATCCTGGATCCTCACCTCTTCTACTCTTTTCTT
+
G76CC7FECFGGD,EEFGGGG9F,C@FACB,B66,,BE<<FFFFEEFCFG,A,,B++:BFEF:,?,FAEE,,,:BF<=DF,C,5CEEGGGGGGEG+A,4,,+84@,,C<A<D,@,9@F?+@+@EE=,@,E6=+166@6++6?6?;+?CCF+,5@EGD,*=3?8):=)1))0-)-1)4()*)052(((,,(,(())),//((-...((((-,-((-(-4(,(()-),4)97*6<:*(())).*.,(4--((.))-((,(),).-).94-(())().),().3)))).))6).))).
@M00689:251:000000000-CJTJ5:1:1101:12097:5677 2:N:0:10
CGACGGCCATGCAGCACCTGTACACCAACCACAAGGGAAACTACATCTCTGCAGCGATCTGGTGTATGTCAAGCCCAGGTAAGGTTCTTCGCGTTGCATCGAATTAATCCACATGCTCCGCCGCTTGTGCGGGCCCCCGTCAATTCCTTTGAGTTTTAGCCTTGCGGCCGTACTCCCCAGGCGGGGCGCTTAATGCGTTAGCTACGAAACAGAGGCCGTGGAAGACCGCGACAACGAGCGCCACCGGTTTAAGGCAGGGAGTACAAGGGAATACAAACAGGGACACGGGGGCCAG
+
F@CFEDFF@EFECGFFEFGCFEGFFFGGEFFGGGGF7FGGGGGFGFFGGGGGGGGGGGGGGGGFGGFGFGGGGGGGGGGGGGGGGGGGGGGGGGGGGGFFGGGCFGGGGGGFGGEEEC6EEEEE@EF,,6=@@EGEE8D7DDGGFFFFF9CEF,@9BE9CFF@5):AAA=BA@5CFG=FGF=2619616,1:A2<<B66?6444<1:((-.::?14(1(438?B<02())79;(1(-2(((8>04(-3((,).5(4(44(((.)).<8(1.,))-.22((((((-.((,700(,(
@M00689:251:000000000-CJTJ5:1:1101:24291:5746 2:N:0:10
CGACAGCCATGCAACACCTGTACACCAACCACAAGGGAAACTACATCTCTGCAGCGATCTGGTGTATGTCAAGCCCAGGTAAGGTTCTTCGCGTTGCATCGAATTAATCCACATGCTCCGCCGCTTGTGCGGGCCCCCGTCAATTCCTTTGAGTTTTAGCCTTGCGGCCGTACTCCCCAGGCGGGGCGCTTAATGCGTTAGCTACGACACAGAGGCCGTGGAAGCCCCCTCCACCTAGCGCCCCCCGTTTCCGGCCTGGACTACCAGGGTATCTCATCCTGTCCTCC
+
GGEFGDGGGGGGGGGGGGGGGGGGGGGGGGGGGGGGGGGGGGGGGFGGGGGGGEGGGGGGFGGGGGGGGGGGGGFGGGGGGFGFGGFGGGGGEFGGGGGGEGFGGGGGGFGGGGGGFFGEGGEGCEDD,DCEDGCGDGGGG6CC99@FFFCF6EGGDEDA?F@E@BBBAAFFFFFFGFGGFDBF9@FFFFFFB>AB96:(394<<?102;(4>???<(973:?0(8<:<5)4(4><(5>(-<2((-3113,.((((-42.33((.).((2,).-)64).4)))))).
@M00689:251:000000000-CJTJ5:1:1101:19822:5918 2:N:0:10
CGACGACCATGCAGCACCTGTCACCCGCCAACTAAATGACCCTGTATCTCTACAGGTCCACGGGTGATGTCAAACCTTGGTAAGGTTCTTCGCGTTTCGTCGAATTAAGCAACATGCCCCGCCGCTTGTGCGGGCCCCCGTCAATTCCTTTGAGTTTTAGCCTTGCGGCCGTACTCCCCAGGCGGGGCGCTTAATGCGTTAGCCGCGGCGCGGAAACCGGGGAAAGTCCCCACACCTAGCGCCCAACGTTTACGGCATGGACGACCGGGGTACCAAAACCGGCTCCCCCGGTAT
+
GGGGDEGGCFGGGGGGGGGACFEFCFGGFE@FGGFGGGGGGGGGGGDFFGCFCFFGGFFGGGE74:7@<FFGFGGG<?AF,CDFFFGFDF9DC:>C+A=FGEE@B=FGFFAFGGC8F,6=EGDGGGG?DDGEGGGCGGGG67*;;BCGFCC;;83@FGFFFF*:)6>B2@@(5>(*<3/*:;@>9;112((-(6.-)((((34)(,(((,47>1;9?:(((-2(3<.-00.(4(52(()49>19??(3:??(-41(-(:25)(-,4(26>,-).)..,4((((-12((234(4(
@M00689:251:000000000-CJTJ5:1:1101:8559:6060 2:N:0:10
CGACGGCCATGCATCACCTGTACACCAACCACAAGGGAAACTACATCTCTGCAGCGATCTGGTGTATGTCAAGCCCAGGTAAGGTTCTTCGCGTTGCATCGAATTAATCCACATGCCCAGCCGCTTGTGCGGGCCCCCGGCAATTCCTTTGAGTTTTAGCCTGTCGGCCGTACTCCCCAGGGGGGGCGCTTAAGTCGTTACCTACAACAGGGGGGCCGTGAGAGAACCCGGAGACAAGCGGCCACAGGTTACGGGAGGGGACGACGAGGGGAGCAAACACAGCTGAGACGGGCAG
+
F>@@@@@F@@EEF9FCFG9<C@<<C;CFGFFDFGG8:FFGGGF8F@F@FCEEGGFEG,BFGDEFEFFGECGGEF7FG8E<ECEC5=F,,,9:CF=CEF844E8E@FD,<A?>F8>,,92,@?E>4+=DF88=>=C8=+=+6?EF?AFFFCC=+,77<;*9;F)*0:5849))-)/)45*9:((-,4,264(-656)(-43(-))..).,((((-,((4(4((.),().*))-((1((,(-,)(44((.5)-)(-(29>B(,(-((((--4(,(,-4((.(((.),,(.)(,(-(-
@M00689:251:000000000-CJTJ5:1:1101:23586:6312 2:N:0:10
CCACCACCATTCATCACCTGTACACCAACCACAAGCGAAACTACATCTCTGCAGCGATCTGGTGTATGTCAACCCCAGGTACGGTTCTTCTCGTTGCACCCAATTAATCCCCATCCCGCGCCGCTTGTCCGGGCCCCCGCCAACTCCCTTAAGTTTTAACCTTGCGGCCGTAATCCCCGGGCGGTGCCCCTAGTGCGCTAGCTACGACCCGGAGGCCTTGGAAGATCCCTCCACCGAACGTCCCCCTACTACCGCATGGGCCCCCCGTTTTCTTTCCCACGCTCACCACTCCTTT
+
E,,;,;6,,C,CFGD6C@F<;ECF<F@FE@@CF8<,@,7@@F<CFCEFFG9@E<<76CDF9,,:FG<@6CAF,,4,B,<EF,6+::?FD=,?44DG79,,,44@4FEEFF,,,,49,+6+664@++1=6=B++@@E6+?+60=+D8=+0++<D,@:2@+<5@C7@8)854/)/):*,)*:)6991(((6((,()191(4(7>:)5((29((((,4(:00)()).4)-.>4>((47(-,,,-.,(4(((().)((--4((((((-(4(-(40)))))))),(,((-.422((.)))
@M00689:251:000000000-CJTJ5:1:1101:15540:6459 2:N:0:10
CGACGGCCATGCAGCACCTGTACACCAACCACAAGGGAAACTACATCTCTGCAGCGATCTGGTGTATGTCAAGCCCAGGTAAGGTTCTTCGCGTTGCATCGAATTAATCCACATGCTCCGCCGCTTGTGCGGGCCCCCGTCAATTCCTTTTCGTTTTAGCCTTTCGGCCGTACTCCCCCGGCGGGGCGCTTAATGCGTTAGCTACGACCCCGAGGCCGTGGACGACCCCCACACCTAGCGCCCACCGCTTACGCCATGGCCTACCCGGGTATCAACTCCGTACCCTCGCGTCT
+
GDGEGFFGGGGG@EEFFGGGGGGGFF,CFFDG8C@CFFGGGGCF<@EEEFGGC8EFBEFGFAF8=@FCFF,,:CFFC87EEAE8EFGGGG?FE>FEF=DFC8,EDD9EGGGGDFDF;EFEGGEEGGFGDF6@6CEDGGCCG6+=CFFFFF+,5@DFG9CFAFE*>@54=9ADDBF5F2)/)0361((((,4().))33<?164),-1202(3(-(41(-(,(8>039>G733(47((.((-)433<((,((.4((46)(,()(((,42(,42<))4)4)((((()),-((-(-
@M00689:251:000000000-CJTJ5:1:1101:17942:6509 2:N:0:10
CGACGGCCATGCAGCACCTGTACACCAACCACAAGGGAAACTACATCTCTGCAGCGATCTGGTGTATGTCAAGCCCAGGTAAGGTTCTTCGCGTTGCATCGAATTAATCCACATGCTCCGCCGCTTGTGCGGGCCCCCGTCAATTCCTTTCAGTTTTAGCCTTGCGGCCGTACTCCCCCGGCGGGGCGCTTAATGCGTTAGCTACTACCCCTAGGCCGTCGACGGCCCCCACACCTAGAGCCAACCGTTTTCGGCATGGACCACCCGGCTTTCTCTCACTACTCACCCGTTCC
+
G:BECFGEFGCFGEFEGGGDGGGGGGCDGGGGGC8FGGDGGGFGGDGGGGGGGGGGGGGGCDGGE<FE@F<BAEFDFFDF,CFAEFFGGGCG@CGCFCFABE>FGFCFG;=E8E,EFGG>EE>E+=+D=E88C8CCGGDEGG7CC@+CAD+;337DC;7@9FB58>==):@9ABF;7(/2?22:((409>??2:<4>::,8<A<F0.510((,31(4(4((((-(,39D)),-(><(,)))).(4:(4(((.,,1-4(,))((((-4((-(.-))).)-)).)5-((.(-.4(
@M00689:251:000000000-CJTJ5:1:1101:23816:6704 2:N:0:10
CGACCGCCCTGCATCACCTGTGACCGCTGTCCCTCCATTGAAGCACATTTCTCCATGTGGGTCATCGGGATGTCGCCACCTGCTAATGATCTTCTCGGTGTCTTTAGTCATACCACATGCTCCACCTCTTGTGCGGCTCCCCGCCGATTCCTTCGTCTTTCAGCCTCACTTCCGTGCTCCCCTACCGGGGTGCATATTGAGTTGTCTGCCGCCCTCAGGTCCCGAACCCCCTCGCCACCTAGACCGTCTCCTTTCTCTCCTGTACCTCCGCTTTATATCTACTCTCCCCCTCTTT
+
C4+@++66+@CEF@C;FAF8;,6,C+@+8B,;<,,8,,,C,,,,:C8C,C,,CF,9,,,,6@:,:6,,+++8:,,,4,4,:6,,:,,,9,,C@C,,4,4++,4,,,,999,,,4=B,,+93,@,@,1,9,9@=9++6+0+==++=*++*+6D,3+5+3@+<+**00))0****)3)*:+*0)-))0/7)/55()**19>?*/))17))))(((.,(,.(1)7(((-4(*10((()((-(4(*,.)((,(,))-)-).)5()))-4))),(((((-.))..))))-)(((((-.)-
@M00689:251:000000000-CJTJ5:1:1101:10656:7607 2:N:0:10
CGACAGCCATGCATCACCTGTACACCAACCACAAGGGAAACTACATCTCTGCAGCGATCTGGTGTATGTCAAGCCCAGGTAAGGTTCTTCGCGTTGCATCGAATTAATCCACATGCTCCGCCGCTTGTGCGGGCCCCCGTCAATTCCTTTGAGTTTTAGCCTTGCGGCCGTACTCCCCAGGCGGGGCGCTTAATGCGTTAGCTCCGACACAGAGGCCGTGGCAGACCCCCACTCCTCGCGCCCACCGTTTCCGGCCTGGCCTACCAGGGGTTCTAACCCTCCCCCCCCCGTCT
+
GGGGGGGGGFGGFFGGGGGGGGGGGGG?GG@FC<<E@F,6CF9FACFFGGGG9FG7:FFBC<FFGFG@FE,@BFGG<CEFD@E?FEGGFFGGCGG+FFDG==>EG9EFFF<,:EE>,ED8EEEGGG+DDG6+@EGEDGDC>++?DFGGFG+@6@EFG9+=CFE)85=5@):2@=EFGFFG*/(02((,494(.6)-4:B?0<))21(3(3(808:??(92(-.2(.3:C))(((2).,((2>((-4((4(,),((((-2((.(4()5(((((.)--)(.2-((((-,(-((((
@M00689:251:000000000-CJTJ5:1:1101:25901:7814 2:N:0:10
CGACGGCCATGCAGCACCTGTACACCAACCACAAGGGAAACTACATCTCTGCAGCGATCTGGTGTATGTCAAGCCCAGGTAAGGTTCTCCGCGTTGCATCGAATTAATCCACATGCTCCGCCGCTTGTGCGGGCCCCCGTCAATTCCTTTGAGTTTTAGCCTTGCGGCCGTACTCCCCAGGCGGGGCGCTTAATGCGTTAGCTACGACACAGAGGCCGTGGAAGACCCCTCCACACAGCGCCCCCCGTTTACGGCATGGACTACCACGGTATCTAATCCTGCCCCCCCCCTTC
+
GGDGGGGGGGGGFGGGGGGGGGGGGF@@FEGGFGFFEGGGGGGGG<FGGGGGGGGGGGGGGGGGGGGGGGGGGGGGGGGGGGGGGFGGGGGGGGEFGGFF>FCFGGGGCFGGGGGGGGGGGGEGGGGGGGGGGGGGGGGGGG>FCFGFFG?FGGCAFFFFFFFFFAFFA==@FFFFF>CD?6@@07BFFFFF)6499<6::>4:<(4>B>:0(,34<F>(1037(8((11)4:7*(-.40371,4;B??>-63(9342.))).8?7)404((5-))-).643(.(,,((((,,
@M00689:251:000000000-CJTJ5:1:1101:26980:7821 2:N:0:10
CGACAGCCATGCAGCACCTGAATGATGGTTCTCTTGCGAGCACCCCCACGTTTCTGCGGGGTTCCACCCTTTTCTAGCCCAGGTAAGGTTCTGCGCGTTGCGTCGAATTAAACCACATGCTCCACCGCTTGTGCGGGCCCCCGTCAATTCCTTTGAGTTTTAGCCTTGCGGCCGTACTCCCCAGGCGGAGTGCTTAACGCGTTAGCTACGGCACCGCAGGGGTCAAAACCCCCCACCCCCACCACCACTCGTTTACGGCCTGGACCCCCAGGGTTATACATCTTTCCCCCCTCTT
+
GGCECCFGGGFGFFFFEGGF<FGGGGGGGGGFGGGFGGGGGGGGGGGDGGGGGGGGGGGGGEGGEFGGGGGGGGGGGGGGGGGGGGGGGGGGGGEGGFGGGGGGGG7FFGCFGGGGCFGGGGGFGGGGGGGG,ECEGGGGGGGDGFDDAFGGGGCFGGGFAF==EEB)798=9@@FG@GGFFFF6=>B>>3:)-.69A:F(71:?9>D<:093-36909B964(2)64F7@(4(14(((71)-(-,(,4?B681,601(,8(:<(((-4,(-(.(().))).)-).)).((((3)
@M00689:251:000000000-CJTJ5:1:1101:16682:8360 2:N:0:10
CGACGGCCATGCAACACCTGTACACCAACCACAAGGGAAACTACATCTCTGCAGCGATCTGGTGTATGTCAAGCCCAGGTAAGGTTCTTCGCGTTGCATCGAATTAATCCACATGCTCCGCCGCTTGTGCGGGCCCCCGTCCATTCCTTTGAGTTTTAGCCTTGCGGCCGTACTCCCCAGGCGGGGCGCTTACTGCGTTAGCTACGACCCAGAGGCCGTTGCAGACCCCCCCCCCTGCCCCCCCCCGTTTCCGGACTGGCCTCCCCGGGTATCTAATCCGTCCCCCACTTTCC
+
GGGGGGGGEGGGGFFFEGGGGGGGGGGGGGDGGD<F7FEFGG9FECFGGGGGGGFGGGGGFFGGFAFFFG<@FFFGGGGGGEFGGFGGGGCEGGGEG9FFD@,@DBFGGGFGGGFGGGGGEGEGGGFGFF>+CCEEGEGGG+:FFFGGFG+,@DFDG9DCAFE58>):A5=)8>EEFF4C?5>>B0>99>F?0<26:B?(4><>D?(419<33((4891(-(,.)42:9)0((,92(,4(-8((49(,.5,:(1((-(4::8B((,1((-(.<2).)4)((,,((-(-().-)
@M00689:251:000000000-CJTJ5:1:1101:22579:8465 2:N:0:10
CGACGGCCATGCATCACCTGTACACCAACCACAAGGGAAACTACATCTCTGCAGCGATCTGGTGTATGTCAAGCCCAGGTAAGGTTCTTCGCGTTGCATCGACTTAATCCACATACTCCGCCGCTTGTGCGGGCCCCCGTCAATTCCTTTGAGTTTTAGCCTTGCGGCCGTACTCCCCAGGCGGGGCGCTTAATGCGTTAGCTACGACACAGGGGCCTTTGCAGACCCCTCCACCTTGCGCCCACCGGTTACGGCCTGGCACCCCCGGGTTTCTCACCCTGCTCCCCCTTTCT
+
GGGGGFGGGFGGGGGFGGGGGGGGGGGGGGGGDE<FEFDCFGGGDEGGGGGGGGGGGGGGGFGFG<FFFGFGGGGGGGGGGFFFGGGGGG=FGGG@F?AFEE+@ECCGFG9E:EFGFGG6CECEEE@F8E=@6@GEGGCGG>+CEFGGFG73+@CFF99BFFF:@85>B=B==59BGF85?55(6(4(39?164643?::0<<9B(491>:36<006(4)6)-8.4(495)-8:2()-.(4>9<B6((--(.,(((-(4(()(((((,(--(-))6602-(.(-4((,2(5<2
@M00689:251:000000000-CJTJ5:1:1101:22564:8512 2:N:0:10
CGACAGCCATGCAGCACCTGTATACCGACCTTGCGGGGGGACTGTTTCCAGCCATTTCCGGTATATGTCAAGCCTTGGTAAGGTTCTTCGCGTTGCATCGAATTAATCCGCATGCTCCGCCGCTTGTGCGGGCCCCCGTCAATTCCTTTGAGTTTTACCCTTCCGGCCGTACTCCCCAGGCGGGGACTTTACTGCGTTAGCTGCGCCACAGAATCCGTGGAATGGCCCCTACATCTAGTTCCCACCGTTTACGGCCTGGACTACCAGGGTCTCTAACCCTTCTCCCCCTTCTC
+
GGGGGGGGFGGGEGGFGGGGGGGGGGDEFGGG9F@@@ED>=@FAFGGGGGGGGGGFGGGGFG7FCGFGGEACGGGGCCD>FC8FFFGGGFFCGGCF?FG5,6?FF9FFGCGCGDE;CG*=E5EEGGG6FC*8CEGGG=9ECCCFFBFGF775<EG?7+:?F@(40(46,-(3:AFFG(/*829((,-(.4:2A9>(44(,4692((4(4,(().4),4490)4>2(.45/)4(6:2))6<:64718(4,((:-:(,(-(.32(:,))318((.).)),((,.).),-(((())
@M00689:251:000000000-CJTJ5:1:1101:17849:8637 2:N:0:10
CGACGACCATGCACCACCTGTACACCAACCACAAGGGAAACTACATCTCTGCAGCGATCTGGTGTATGTCAAGCCCAGGTAAGGTTCTTCGCGTTGCATCGAATTAATCCACATGCTCCGCCGCTTGTGCGGGCCCCCGTCAATTCCTTTGAGTTTTAGCCTTTCGGCCGTACTCCCCAGGCGGGGCGCTTACTGCGTTAGCTACGCGACACAGGCCGTGGCAGCCCCCTACACCTAGCGACCCCCGTTTACGGCATGGACTCACAGGGTATCACTACCTCCTCTCCCCGTCT
+
GGFGDDFGGGGGAFGDFGGGGGGGGGCFGGGGGEEFCGGGFGEFFGGGGGGGCFFF7FGGACFGG9FFGGA5,EGGGFGFGDEGFFGGGGCFEFG7FDFGB@4EFA;EFGGGEF9EFGG6EG6C@EFF=E++8=EGGGGGGD+=EFGGFG8,@<FGG99CFFE*>85>59A=<>ABFFC*)62(3(6996:?4><<?BF?04A480(((-7((((481((,(((-2:119)4337(45>((812(-428:(.((4,2((.4)(,5)-3((()-))))(44).(4)(,,(-,-(
@M00689:251:000000000-CJTJ5:1:1101:7698:8713 2:N:0:10
CGACGGCCATGCAGCACCTGTACACCAACCCCAAGGGAAACTACATCTCTGCAGCGATCTGGTGTATGTCAAGCCCAGGTAAGGTTCTTCGCGTTGCATCGAATTAATCCACATGCTCCGCCGCTTGTGCGGGCCCCCGTCAATTCCTTTGAGTTTTAGCCTTGCGGCCGTACTCCCCAGGCGGGGCGCTTTATGCGTTAGCTACTGCCCAGGTGGCGTGGAAGCCCCCTAACCCTAGGGCCCACCGTTTACGGCAGGGACATCCAGGTTTCTGTATCCCGCCCCTTCAGTCA
+
GFGGGGGGGGGGGGGGGGFFGGCFGGEFGE,@FFGGCFFGGGFCEFFGGGGGGGGGG,FGGGGGGGGGGGAFAFGG8CFFGGGGGGDADE=EEC:BECCFE@E=BGGCEF9,=EEC8ECE8AC6+@D42,8C8EGGCEGGG67C78F?F??FGGG7CE>9>5@)38)5))-((6/6C@4:?B22>6(,((((6)))--:66))4<:))(.)(,..(.((-((,(((-(/))((.91(((((),(30((-(,41:041(2((()),).,))).).).)-))(-4((((,.))))
@M00689:251:000000000-CJTJ5:1:1101:7705:8729 2:N:0:10
CGACGGCCATGCAGCACCTGTACACCAACCACAAGGGAAACTACATCTCTGCAGCGATCTGGTGTATGTCAAGCCCAGGTAAGGTTCTTCGCGTTGCATCGAATTAATCCACATGCTCCGCCGCTTGTGCGGGCCCCCGTCCATTCCTTTGAGTTTTAGCCTTCCGGCCGTACTCCCCAGGCGGGGCGCTTAATGCGTTAGCTACGACCCCGAGGCCGTTAAAGACCCCTCCACCTAGCGCCCACCGTTTCCGGGCTGGCCTCCACGGGTATGTAATCCTTCTCCCTCTTTTC
+
GFGGGGGGGGGGGAFFGGGGGGGCGGGGGGGGFCEFCFGGGGFEGCCFGGGGDGGEFGGGFGGGGCCEFGFF9FFGGFGGGGGCFFGCGGEFGGDFFGGGGGGF=FGGGFGGGGFFFGG=EEGG>ECD8DGE>EC>EED+++1?9EGGFFCCFFGACCCAFF@*:A):9=))<BFFF>*9):5@>(6(3>FB4))414:::<):41(((-((-261:(((((.-41.373)47B4(.4((,7>?FF616?))3((4,((((,(.((-(4(-5())))-))))--.((22).))
@M00689:251:000000000-CJTJ5:1:1101:7035:9056 2:N:0:10
CGACGGCCATGCAACACCTGTACACCAACCACAAGGGAAACTACATCTCTGCAGCGATCTGGTGTATGTCAAGCCCAGGTAAGGTTCTTCGCGTTGCATCGAATTACTCCACATGCTCCGCCGCTTGTGCGGGCCCCCGTCACTTCCTTTGAGTTTTCGCCTTTCGGCCTTACTCCCCAGGCGGGGCGCTTAATGCGTTAGCTAGCACACAGAGGCCGTGGCAGACCCCTACACCTAGTGCCCCCTGGTTACGCACTGGCCCACCCGGGTACCTCACCCTGCTCCCT
+
G+@FBFGGCEE8;,F@:FGEGGGGGGGFFCGGAECECCEEFGGGFGGDGGFGGFGE@FFGGFGGGFFGFF<<FG,??EC?F,BEFFFGGGGDEGGDGFGG68>FGG95E,9,A@,,;;DGCC86B>?F8@C6EE=@88+1=C++?AC2=C7,@DFGG,*30?=8AD==2)):B46;,6**85(>09911(44A)6:9F((-)6:)(.5.12:>((3((-(((((,.(,1*52:BC1()--)0,(-((,5))54(((-48(,-(-(-(-(--)))-,(3:0(.())((
@M00689:251:000000000-CJTJ5:1:1101:7046:9071 2:N:0:10
CGACGGCCATGCAACACCTGTACACCAACCACAAGGGAAACTACATCTCTGCAGCGATCTGGTGTATGTCAAGCCCAGGTAAGGTTCTTCGCGTTGCATCGAATTAATCCACATGCTCCGCCGCTTGTGCGGGCCCCCGTCAATTCCTTTGAGTTTTAGCCTTGCGGCCGTACTCCCCAGGCGGGGCGCTTAATTCGTTAGCTACGACACAGAGGCCGTGGAAGACCCCTACACCTAGCGCCCCCCGTTTCCGGCCTGGACTACACGGTTCTCTAATCCTGCTCCCT
+
GGGGGGGGGGGGGFGFEGGGGGGGGGFEGDGGGFFGGGFDGGCFDGGFGGGGGGGF@FGGGFGGGFFFFG,FEFGGGGFGGCGFGFGGGGFEGGGGGFGGG8EFF=FGGGDFCF=FFGGGGGGGGGGGGGGD>CE>EEDGG>6CFFFFFF7;DFGGGA7BFFF):>=A2>A9D@FEFDFD)-266;>19>B04<4)(5:0(4>244(4131427(4666(4(,1((287*7?0:C0.)((-74(466?BF)6?(4(,31(,5(4)(,4((()))-)).))54().(,
@M00689:251:000000000-CJTJ5:1:1101:29015:9151 2:N:0:10
CGACGGCCATGCACCGCCTCTACACAAACCACAAGCGAAACTACATCTCTGCAGCGATCTGGTGTATGTACCGCCCAGGTAAGGCTCTTCGCGTAGAATCGTATTAATCCACATGCTACCCCGCCTGTTCAGGCCCCCGTCTCTTCCTTTGCGTTTTAACCTTCCGGCAGTACTCACGCTGCGGGCCGGTTAATGCGTTAGCTGCCACCTAGAGGCCTTGGACGCCGCCCACCCCTCCCTCCCCCCCTTTACCGCTGGGCCCTCCATGTTCTACTATCCTGCCCTCCTTGTCT
+
C4+7+@@@6C6<6,C+6@@,-C@F6,CFGC,C,E<,8,++@6,E,<C,,,,6,6,+6,B6E,@F,9,E,,,,B==F,9F5,,:B,AEGG9+++4+++9,@8,,9@,,5A=,=FE984,3,@14=+6@E,=,@,,3+3@8+6+,221+=1+5,53@:99*=8FE))15>))5/>***,)**/55(6(,((,.(/73>0,33(64),(.,....8)(8().)(8)2(((-/)08:(>0(4(,,5<(,((((..6)(,(,(84-((423)-)..-4))))4()-,((..-,)).))
@M00689:251:000000000-CJTJ5:1:1101:17646:9514 2:N:0:10
CGACGGCCATGCAGCACCTGTACACCAACCACAAGGGAAACTACATCTCTGCAGCGATCTGGTGTATGTCAAGCCCAGGTAAGGTTCTTCGCGTTGCATCGAATTAATCCACATGCTCCGCCGCTTGTGCGGGCCCCCGTCAATTCCTTTGAGTTTTAGCCTTGCGGCCGTACTCCCCAGGCGGGGCGCTTAATGCGTTAGCTACGACACAGAGGCCGTGGAAGACCCCTACACCTAGCGCCCCCCGTTTCCGGCATGGCCTCCCCGGGTATCTAACCCTGCCTCCCCCTTCT
+
GGGGGGGGGGGGGGGGGGGGGGGGGGGGGGGGGGGGGGGGGGGGGGGGGGGGGGGGGGGGGGGGGGGGGGGFGGFGGGGGGGGGGGGGGGGGGGGGGGGDGGGGGGGGGGGGGGGFGGGGGDGGGGGGGGGGGGGGECCC7>9@GFGGFGCDGD7FDFCFFFFBFFFA>BAF=2CEF=CDF929@BF9BF?F<AA2(:014<AA??03(4:1:B::?;>>(35:<7::5/)(37C(4).((0199B((.3.),-7(,11(()((-4(,(,(4))).)(((.(())((-(,((-
@M00689:251:000000000-CJTJ5:1:1101:12718:9678 2:N:0:10
CGACGGCCATGCATCACCTGTACACCAACCACAAGGGAAACTACATCTCTGCAGCGATCTGGTGTATGTCAAGCCCAGGTAAGGTTCTTCGCGTTGCATCGAATTAATCCACATGCTCCGCCGCTTGTGCGGGCCCCCGTCAATTCCTTTGAGTTTTAGCCTTGCGGCCGTACTCCCCAGGCGGGGCGCTTAATGCGTTAGCTACGACACAGAGGCCGTGGAAGACACCTACCCCTGGCACCCCCCGTTTACCGCTGGGACTACCCGGGTATACAAACCTGACCCCC
+
GGGGGGGGGGGGGGGGGGGGGGGGGFGGGGGGGGGGGGGGGGGGGFGFGGGGGGGGGGGGGGGGGGGGGGFGGGGGGGGGGGGGAFGGGGGGGGGGGGGFEGGGFGE<EGGGGGGGFGGGECGDGGF@FAEGGGCGGGGCDDEDCAFDFFGCC=DFGGGFAF@:@ABFAAA44=C:GDC5/6>BFF;>>F0<AAFD>????A)),,4,(,83:7::<BB0,(.24353C*/(((98::1().,(-414(,())40(4230((4(.(((-,(,)).))(-((.(((((
@M00689:251:000000000-CJTJ5:1:1101:26311:9730 2:N:0:10
CGACGACCATGCATCACCTGTACACCAACCACAAGGGAAACTACATCTCTGCAGCGATCTGGTGTATGTCAAGCCCAGGTAAGGTTCTTCGCGTTGCATCGAATTAATCCACATGCTCCGCCGCTTGTGCGGGCCCCCGTCAATTCCTTTGAGTTTTAGCCTTGCGGCCGTACTCCCCAGGCGGGGCGCTTAATGCGTTAGCTACGACACAGAGGCCGTGGAAGACCCCTACACCTAGCCCCCACCGGTTCCGACCTTGAACCACCGGGTATCTAATCCTTCCCTCTCCTTCC
+
GGEGEEGGGGFGGGFFEGGGGGGGGGFGGEGGGGGGGGGFGGGGGFGFGGFGGFGGGGGGGGGGGCFFFCF<FGGGGGGGGFGGEGFGGGGGEGEFG?DDCD@FGGGGFFFGGGGGCFFGGGDGGG8E?FGG6CECEGGGGGGGFFGGFGF7EEFFC9?FAFE)=5=5AAAFAFCBE@<GFDFF>B>>>0<:2<><4:?0:A4-,-(-(3<?((286>6(2(24.42:GFF024F7()4(,<6;BF906>0(--((())-))((-(,4(-4))))-))-:)-(...(,())-.
@M00689:251:000000000-CJTJ5:1:1101:22088:10027 2:N:0:10
CGACGGCCATGCACCACCTGTACACCAACCACAAGGGAAACTACATCTCTGCAGCGATCTGGTGTATGTCAAGCCCAGGTAAGGTTCTTCGCGTTGCATCGAATTAATCCACATGCTCCGCCGCTTGTGCGGGCCCCCGTCAATTCCTTTGAGTTTTAGCCTTGCGGCCGTACTCCCCAGGCGGGGCGCTTAATGCGTTAGCTACGACACAGAGGCTGTGGACGACCCCTACACCTAGCGCCCACCGTTTAACGCCTGGGCACCCCGGGTATTCACTCCTGTCCTCCCGTTTC
+
GGGGGFGGGGGGGGGGGGGGGGGGGGGFGGGGGGGGGGGGGGGGGGGGGGFGGGGGGGGGGGGGGGGGGGGGGGGGGGGGGGGGGGGGGGGGGGGGGGGG6ECCFGGGGFGGGGGGDGGGGGGGGGGFFGEGGGGGGGGGGGGGCFGCA?:<DDFFGGGFFFFFFBFABBFFDFF=GFGGFFBBFFF9;>?(692A924(49)6)3,2((..47?:(4:>?A(((49>D5FB24FF():62596?F08?F?2),(,,(-((((-4((,79>)).-))-()))),))(,(.((,
@M00689:251:000000000-CJTJ5:1:1101:12486:10059 2:N:0:10
CGACAGCCATGCAGCACCTGTACACCAACCACAAGGGAAACTACATCTCTGCAGCGATCTGGTGTATGTCAAGCCCAGGTAAGGTTCTTCGCGTTGCATCGAATTAATCCACATGCTCCGCCGCTTGTGCGGGCCCCCGTCAATTCCTTTGAGTTTTAGCCTTGCGGCCGTACTCCCCAGGCGGGGCGCTTAATGCGTTAGCTTAGACACCGAGGCCGTGGAAGCCCCCTGCCCCTACGCACCCCCGTTTCCGGCCTGGACTACCGGGGTATCTAATCCCGCCTACTCTGTCA
+
GGGGEFFGGGGGGGFFGGGGGGGGGGGGGEDGGGGGGGGGGGGGGEGGEGGGGFGGGFFGGGFGGGGGGGFGGGGGGGG<FFFGFGGGGGG7EEGGGGGGGGFFFGDF9FGGGGGGCG+=EGGGCEDFGFGDGGDGGG6@DDCDGFGFFFG7DEGFGA9=A8C<<8A958>@A=*57AF>FB@FF@9090306<2<9<B12.))),.4.,(---491((-,()(((-31))(((1((.((-.2,9>11::)6393(((-,(),.:((3(-(.))..).)5(,(((,)56)-))
@M00689:251:000000000-CJTJ5:1:1101:27418:10192 2:N:0:10
CGACAACCATGCATCACCTGTACACCAACCACAAGGGAAACTACATCTCTGCAGCGATCTGGTGTATGTCAAGCCCAGGTAAGGTCCTTCGCGTTGCATCGAATTAATCCACATGCTCCGCCGCTTGTGCGGGCCCCCGTCCATTCCTTTGAGTTTTAGCCTTGCGGCCGTACTCCCCAGGCGGGGCGCGTAATGCGTTAGCTACGACCCGGAGGCCGTGGCCGACCGCTACACCCAGCGCCCCCCCTTTTCGGCATGGCCTACACGGCTATTCAATCTCGCACTCCCTCTCTTT
+
FGGGDBFGGGGGGFEGGGGGCFGFCFGFGGCF8<EEGCFGCAFFGAAFCFGFAFGGFEGGGFGD,@CFCFFFAFG@F@<9CFGGEGFFGCE7@FE@FFG88E@8,AFF,9C,=,9@,@+1CEE>+4@=,,4@CCEBCE>6=0AC7++=D=+,@EGED9++;96))00)1=45=BC>GF>9*5(8>,.4>(7((-)613(,8))))(-,(,(,,-(41((-(((-(,,()).3>0>6038>>@4((2(,(,).(42((4:(()(((((-(4()))).-)))(((((((.(((.,))
@M00689:251:000000000-CJTJ5:1:1101:20971:10249 2:N:0:10
CGACAACCATGCATTACCTGTACACCAACCACAAGGGAAACTACATCTCTGCAGCGATCTGGTGTATGTCAAGCCCAGGTAAGGTTCTTCGCGTTGCATCGAATTAATCCACATGCTCCGCCGCTTGTGCGGGCCCCCGTCAATTCCTTTGAGTTTTAGCCTTGCGGCCGTACTCCCCAGGCGGGGCGCTTAATGCGTTAGCTACGACACAGTGCCCGTGGAAGACCCCTACCACTAGCGCCCACCGTTTACGGCCTGGACTCCACGGGTATCATATCCTTTTCCCTTGTTTT
+
GGCEGGGGGGGGGGGFFGGGGGGGGGGGGGGGGGGGGGGGGGGGGGGGGGGGGGGGGGGGGGGGGGGGEFGGGGGGGGGGGGGGGGGGGGGGGGGDFGGGGGGGGGGGGCEGFG?FFADGGGGGGGGGFCGE+@6@EGGGG>EGGFGGFGCFGCGGGGFFFFF5@A===5>ADDFFFA;9AB@FFB0319?0<DA5,4?BFFFF<1:BF9:0<)))4(-,4?B0241?D552:)25().(,:((4:((-2(.(,44(-,24)(,.40(4915).)64<4.))))).))())((
@M00689:251:000000000-CJTJ5:1:1101:18441:10501 2:N:0:10
CGACGGCCATGCAGCACCTGTACCCCAACCACAAGGGAAACTACATCTCTGCAGCGATCTGGTGTATGTCAAGCCCAGGTAAGGTTCTTCGCGTTGCATCGAATTAATCCACATGCTCCGCCGCTTGTGCGGGCCCCCGTCAATTCCTTTGAGTTTTAGCCTTGCGTCCGTACTCCCCAGGCAGGGCGCTTAATTCGTTAGCTACGTACCCGACGCCGGGGACACACCCTACCACTAACTCCTCACCTTTGCGGCCCGGGATCACCAGGTATCCAACTCATCCCACCCCATCC
+
FGGG7FGGGGGGG9EFFGGGG,,,CFF,FCGGGECG>@EEE<EFFCF@EDCEF@FBC@FFF9@AAECGGGC<@F,,,:BFB9FF?AA<FF=CEG7C7=E=>,>E@FFG,;FFGG9FEG?@CEE6+@FD?FG+@E8BEG>GG6+<<C8EFG53+EEECC5@A+:):))/:>>)55A4C@**?9(8(622(,;;)7)1((6(3)45.(/.,,),,,(-46((,((,((4(9/8?024(((())/)(-4(,5-))-((2(((((((((.)(-8)))).4((.-564().(((((.(
@M00689:251:000000000-CJTJ5:1:1101:21958:10590 2:N:0:10
CGACGGCCATGCAACACCTGTACACCAACCACAAGGGAAACTACATCTCTGCAGCGATCTGGTGTATGTCAAGCCCAGGTAAGGTTCTTCGCGTTGCATCGAATTAATCCACATGCTCCGCCGCTTGTGCGGGCCCCCGTCAATTCCTTTGAGTTTTAGCCTTGCGGCCGTGCTCCCCAGGCGGGGCGCTTAATGCGTTAGCTACGACACAGAGGCCGTGGAACGCCACTACACCTAGCGCCCCCCGTATACGGCCTGTACTCCACTGTTATCTACCCACCCTCTCCCTGTCCT
+
EFFFC7@F7FGG9FDC@GGGGGGGGFG?ECGGGGGFGFGGGGGGGGGGGGGGGGGGGGGFFFGGGGGFEGGGGGCGGGGGGGFGGEFGGG@EGGG7F=@D>FGGGGGGGGGFGGGG,EFEGDGGGGGGDG8C8@+=CCCCG6@FGAFG?ECAFGGAFF7CFFFFF=55:):2>(8BGFC*2(5((,42>;B::A))(434:AAA2029;9<(((-:3(-36:?0(-4(527:).>:7<(((0-(42(4-().,(-(((.))..8),).))-)))))),),(((-(,(,().5))
@M00689:251:000000000-CJTJ5:1:1101:10550:10629 2:N:0:10
CGACAACCATGCATCACCTGTACACCAACCACAAGGGAAACTACATCTCTGCAGCGATCTGGTGTATGTCAAGCCCAGGTAAGGTTCTTCGCGTTGCATCGAATTAATCCACATGCTCCGCCGCTTGTGCGGGCCCCCGTCAATTCCTTTGAGTTTTAGCCTTGCGGCCGTCCTCCCCAGGCGGGGCCCTTAATGCGTTAGCTACGACACAGAGGCCGTGGAAGACCCCTACACCTAGCCCCCACCGTTTACGGCATGGACTACCAGGGTTTCTAAACCTGCTCTCACTTTTC
+
GGDGGGGGGGGGGGGGGGGGGGGGGGGGGGGGGGGGGGGGGGFGGGGGGGGGGGGGEFGGGGGGGGGGGGGGGGGGGGGGGGGGGGGGGGGGGGGGGGGGGGGGGGGG9EFGGGGGFFDGGGGGG>@FCFGCGGGGGGGEGGDGFFGGFCFFEFFGGGGFFFBBFF>==AA)):CBGFGG4>>>;(((-4?0649AFFFFFAAAFF(4,7:?:>:BBF96><)8(.3(19@:03<?3)((.51(32((-514(10(-,15),((1))-(.((-)))).41((()))-))).)6
@M00689:251:000000000-CJTJ5:1:1101:18820:10764 2:N:0:10
CGACAACCATACACCACCTGTACACCAACCACAAGGGAAACTACATCTCTGCAGCGATCTGGTGTATGTCAAGCCCAGGTAAGGTTCTTCGCGTTGCATCGAATTAATCCACATGCTCCGCCGCTTGTGCGGGCCCCCGTCAATTCCTTTGAGTTTTAGCCTTGCGGCCGTACTCCCCAGGCGGGGCGCTTAATCCGTTAGCTACGACACAGAGGCCGTGGACGACCCCTACACCTAGCGCCCACCCTTTCCGGCCTTGCCTACCGGGGTCCTACAACCTGCCCCTT
+
GGGGGGGGGGGGGGGGGGGGGGGGGGGGGGGGGGGGGGGGGGGGGGGGGGGGGGGGGFGGGGGGGGGGGGGGGGGGGGGGGGGGGGGGGGGGGGGGGGGGGGGGGGGGGGGGGFFGFGFEGGGGEGGGFGGEGGGGGGGGDG6FGFFGFGGGC9@C7E?FFFF5@@5=AAAAFBEEGAC85=2>91:1>>??<9))-4)(-:A4)-469;:,(5:??F9946((,291C9><::9,.)(,()-(4((-4)62(-(,4),(.))(.(((42(())).),-4(3,(-((
@M00689:251:000000000-CJTJ5:1:1101:16568:11020 2:N:0:10
CGACGGCCATGCAGCACCTGTACACCAACCACAAGGGAAACTACATCTCTGCAGCGATCTGGTGTATGTCAAGCCCAGGTAAGGTTCTTCGCGTTGCATCGAATTAATCCACATGCTCCGCCGCTTGTGCGGGCCCCCGTCAATTCCTTTGAGTTTTAGCCTTGCGGCCGTACTCCCCAGGCGGGGCGCTTAATGCGTTAGCTACGACCCAGAGGCCGTGGAAGACCCCTCCACCTAGCGCCCACCGTTTCAGGCATGGACTACCAGGGTATCGAATCCTGACCACTCTATAC
+
GGGGGGGGGGGGGGGGGGGGGGGGGGGGGGGGGGGGGGGGGGGGGFFFGGFFGGGGGCGGGGGGGGGGGCFGGGFGGGGGGGGGGGGGGGGGGGGGGGGGGGGGGCF<EFGGGGFGGGFECE>>EGGGGGGGGGGGGGGGC>GGGFGGFFDC+3D7BEFFFA@CE>5>A25>D>CEG@FDFFBFB6>>FFF?<4A<;<2??FB<<189((.384(,2(-4((34(2(4C*)(,3C02)4(,0481804(3)).4<:4??)))(((),441,)),4(),46))(.)((4).)))
@M00689:251:000000000-CJTJ5:1:1101:16576:11038 2:N:0:10
CGACGGCCATGCAGCACCTGTACACCAACCACAAGGGAAACTACATCTCTGCAGCGATCTGGTGTATGTCAAGCCCAGGTAAGGTTCTTCGCGTTGCATCGAATTAATCCACATGCTCCGCCGCTTGTGCGGGCCCCCGTCAATTCCTTTGAGTTTTAGCCTTGCGGCCGTACTCCCCAGGCGGGGCGCTTCATGCGTTAGCTACGCCCCAGCGGCGGTAGAAGCCCCCTCCACCTTACCCCCCCCGTTTCCGGCCAGGACTCCCCAGGTATCTAACTCTACACTCTCTGTCC
+
F+8@@FEE+C<EF9C6CEFEFGEGDGEF;@F@GF@<CC@8FGA8F@@CFG9,EEF++F@FAB:FEFFEE,,C:E<FGC<?FE,<FFAAEBDEEFGGGCAECCCE8=?<EFFGGC,E;42+@>CE7?+=DAEG>C+6@E6E77C+=BD??+:,DAAFCFCFFA=>@B9=444>@>==C9**/5(7@BFFB0:346<21:?0()6<)-(((-4((-(4((-(,.)),4<:D3)43291.).(,5(((33303)5690-((-21.,.((4:<,.):4).-)6-)--2)8).)))))
@M00689:251:000000000-CJTJ5:1:1101:13232:11078 2:N:0:10
CGACAGCCATGCAGCACCTGTACACCAACCACAAGGGAAACTACATCTCTGCAGCGATCTGGTGTATGTCAAGCCCAGGTAAGGTTCTTCGCGTTGCATCGAATTAATCCACATGCTCCGCCGCTTGTGCGGGCCCCCGTCACTTCCTTTGAGTTTTAGCCTTGCGGCCGTACTCCCCAGGCGGAGCGCTTAATGCGTTAGCGACGACACAGAGGCCCGGGAAGACCCCGACCCCTGGCGCCCCCCGTTTACGCGCGGGGCTACCCGGGGTACTAAACCTGCTCCCTCTGTTAC
+
GFFEGGGGGGGGGGGFGGGGGGGGGGGGGGGGGGGGGGGGGGGGGGGGGGGGGGGGGCGGGGGGGGGGGGGFGGFCFGGFFFGGGGGGGGGGGC:FGFGGGGGCFGGG9AFGGGGGGGFGG+CGEGFGGCG>E66BEGGEDC++?@?FFFG,8=DFF,;=AA85)))>8A>=9>C=FAFGFFBB((.,63;;<3E4@680;3(63;>9>91137:0((,-((,-.4(.1))(-(*(--(-()1((3-(.4-)-(,,((((,(.8(,401((()).-),((((,).(.((.)).)
@M00689:251:000000000-CJTJ5:1:1101:13237:11094 2:N:0:10
CGACAGCCATGCAGCACCTGTACACCAACCACAAGGGAAACTACATCTCTGCAGCGATCTGGTGTATGTCAAGCCCAGGTAAGGTTCTTCGCGTTGCATCGAATTAATCCACATGCTCCGCCGCTTGTGCGGGCCCCCGTCAATTCCTTTGAGTTTTAGCCTTGCGGCCGTACTCCCCAGGCGGGGCGCTTAATGCGTTAGCTACGCCACAGAGGCCGTGGAAGCCCCCTACACCTAGCGCCCACCGTTTACGGCCTGCACTACCCGGGTACCCAATCCCTCCCTCCCTTTCT
+
GGGGFGGGGGGGGGGGGGGGGGGGGGGGGGGGGCGFGGGCGGGGGGGGGGGGGGGGEGGGGGGGGFGGGGFGGGFGGFGGCFGGGGGGGGGGGGGGGGGGGGGGGGGGGGGGCCEFEGGGGGGGGGGG8EEE+@EGGE6CG8EGFFGGFGF3@EFGG;@AFFF5=58=B=AAD=C=G2*9/5:>>@>(26?FAAA<9?8602:<<1;03811(.:?F0,(-1).4038D)),43C142>0>FF(:?(,-8:A(-(1<<((.),40(((,4,)6))(.4()).(((.(,4))))
@M00689:251:000000000-CJTJ5:1:1101:8328:11349 2:N:0:10
CGACAGCCATGCATCACCTGTACACCAACCACAAGGGAAACTACATCTCTGCAGCGATCTGGTGTATGTCAAGCCCAGGTAAGGTTCTTCGCGTTGCATCGAATTAATCCACATGCTCCGCCGCTTGTGCGGGCCCCCGTCAATTCCTTTGAGTTTTAGCCTTGCGGCCGTACTCCCCAGGCGTGGCGCTTAATGCGTTAGCTCCGCCCCAGAGGCCGTGGACGACCCCTCCACCTATCGCCCCCCGTTTACGGCATGGACTCCCCGGGTATCTACCCCTGACCTCC
+
GGGGGDGGGGGGGGGGGGGGGGGGGGGGGGGGGGGGGFFFFGGGGGGGGGGGGFFE@FGGFFGEF<FGGG9FEFEGFGGGFFGFEFGGGGGGGGG>FFGGGFFGFADGFFDFGGFFDGG>EGGGEGDGGGG>EGGGGGGGGGC9DFGDFFC:CGGGGFFFA?@58=BA5>A>2)>>GAD*9>@(>9B(->;(17547@FF1<>4(/1((670(800:6((-426(499*1)4(:D08))-251(4(-:7:0<B03(2,()5,4(,3(((,(366>))(((((.5)5(
@M00689:251:000000000-CJTJ5:1:1101:8348:11356 2:N:0:10
CGACAGCCATGCATCACCTGTACACCAACCACAAGGGAAACTACATCTCTGCAGCGATCTGGTGTATGTCAAGCCCAGGTAAGGTTCTTCGCGTTGCATCGAATTAATCCACATGCTCCGCCGCTTGTGCGGGCCCCCGTCAATTCCTTTGAGTTTTCGCCTTGCGGCCGTACTCCCCAGGCTGGGCGCTTCATGCGTTATCTACGACACAGCGGCCTGGGAAGCCCCCTCCCCCTCGCGCCCACCGTTTCCGGCCGTGCCCACGAGGTGTTCCAACCTTCCCTCCCTCTTCT
+
GGGEGEFGGGGGGGGCDFGGGGGGGGGFGGGGGDCFCF@EGGGG?FGGGGGGFGGGGGFGG9FGGGFFGG<F9EFGGGG<<FFGGGGGGGFGGGGDFGFF,=,@D,EFGF@F,@9EDD6?EGGDEGFFEGGG6EEE>=CED6@FFFGFF7DGGDEGG,;5@EF@C)>=A5>@2>AEGFDGAB(5(/75@B027?CE066(()19)(63(23/.(((4((((4,(4(86)95((-99((-41@1((-(.,4))(--((((((()--(,((()())--(-,)((().((((,)))
@M00689:251:000000000-CJTJ5:1:1101:12236:11389 2:N:0:10
CGACGGCCATGCAGCACCTGTACACCAACCACAAGGGAAACTACATCTCTGCAGCGATCTGGTGTATGTCAAGCCCAGGTAAGGTTCTTCGCGTTGCATCGAATTAATCCACATGCTCCGCCGCTTGTGCGGGCCCCCGTCAATTCCTTTGAGTTTTAGCCTTTCGGCCGTACTCCCCAGGCGGGGCGCTTACTGCGTTAGCTACGACACAGACGCCGTGGAAGACCCCTACCCCCAGCGCCCACCGTTTACTGCATGGACTACCCGGGTATATAAGCCTGCCCCCTCTGTCC
+
F@FGEEFGGGGGGGFFFGGGGGGGGGGGGGGGFGGGGCFGFGGGGEGCEGDGEFFGFFDDGFFGEFGGFF9EFFGGG@FEGGGGGGGGGGGEGGEGGGGA8EFGGGGGFGFG@EFGFGGGGGGGEEGG,@CC>CCECEGGDC6CDFGGFGCADEGGGFCAFFE5AA==FFF9=4A4F9C589(((10(7;<()649:?F0(<A221<F09:(.(46>(-471738811C>)41.C(,,4((0((4:(41(-.).4)64().822<((((-(.)).)))4812(((-3:13>A)
@M00689:251:000000000-CJTJ5:1:1101:23709:11578 2:N:0:10
CGACAGCCATGCACCACCTGTACACCAACCACAAGGGAAACTACATCTCTGCAGCGATCTGGTGTATGTCAAGCCCAGGTAAGGTTCTTCGCGTTGCATCGAATTAATCCACATGCTCCGCCGCTTGTGCGGGCCCCCGTCAATTCCTTTGAGTTTTAGCCTTGCGGCCGTACTCCCCAGGCGATGCGCTTAATGCGTTAGCTACGACACAGAGGCCGTGAAAGACCCCTACCCATAGCGCCCACCGTTTACGCCAGGGCCGACCAGGGTATCTAAACCGGGCCGCTCTGTCCTT
+
GEGGGGGGGGGGGGGGGGGGGGFECFGGGGGGGGGGGGGGGGGGGGGGGGEGGGGGE8F@FGGFGGGGFGGFFFGGGGGGGGGGEFDGGGGGGGGGGGFCCFGFGEFCDAEGGFFFGGGGGGECEGGGDFDEGGGGGGGGDDG7C?F=D7:EF=DCFFGACFE@C==9AF>2)0:57>CCFFB2(5=2((/6E)7;(/3;@FCE<(43(.31.538?;;>?6)-1(.4<*72((*(..)46:(,1--,((,6:(-((-(-,-,211((,.()).)-6,((,,(-(-(,(5<))))
@M00689:251:000000000-CJTJ5:1:1101:23691:11585 2:N:0:10
CGACAGCCATGCACCACCTGTACACCAACCACAAGGGAAACTACATCTCTGCAGCGATCTGGTGTATGTCAAGCCCAGGTAAGGTTCTTCGCGTTGCATCGAATTAATCCACATGCTCCGCCGCTTGTGCGGGCCCCCGTCAATTCCTTTGAGTTTTAGCCTTGCGGCCGTACTCCCCAGGCGAGGCGCTTAATGCGTTAGCTACGACACAGAGGCCGTGAAAGCCCCCTACACCTAGCGCCCACCGTTTACGGCATGGCCTACCAGGGTATCTACTCCTGCTCTCTCCTTCT
+
GGGGGGGGGGEGEGGFGGGGGGGGGGGGGGGGGGGGGGGGGGGGGGGGGGGGGGGGGGGGGGGGGGGGGGFGGGGGGGGGGGGGGGGGGGGGGGGGGGGGGGGGGGGGGGGGGGGGCGGGGGGGGGGGGGGGGGEGGGGGGDEGGFGGFGGGGGGGGGFFFFEBFFFFFABFFBABFDGDFD(2=B61@F@?EEECB;:@<F;C<?B>9>?:?B:16(((-84<2(435).2:<F<25(,4B>?<:036:(62<B9>04((,4??8:1((())-).4:(-).(64<<2.))-)
@M00689:251:000000000-CJTJ5:1:1101:14364:11982 2:N:0:10
CGACAACCATGCACCACCTGTACACCAACCACAAGGGAAACTACATCTCTGCAGCGATCTGGTGTATGTCAAGCCCAGGTAAGGTTCTTCGCGTTGCATCGAATTAATCCACATGCTCCGCCGCTTGTGCGGGCCCCCGTCAATTCCTTTGAGTTTTAGCCTTGCGGCCGTACTCCCCAGGCGGGGCGCTTAATGCGTTAGCTACGACACAGAGGCCGTGGAAGCCCGCTACACCTAGCGCCCACCGTTTACGGCCTGGACCACCAGGGTCTCTAATCTTGCCCACT
+
GEGGGGGGGGGGGGGGFGGGGGGGGGGGGGGGGGGGGGGGGGGGGGGGGGGGGGGGGGGGGGGFGGGGFGAFGGFFGGFGGGGGFGGGFGGGDFEFGGGGGGGGGGGDGGGGGDGGGGGGGGGGGGGGCGGGGGGGEGGGGGEFFFGGFGGGGFFDGFFFFFFFFFF==AFFF=CECD4??9=@F06039??)44:9:<??A<A<:04>1?:?0:0329>>173(.((933()4>:725,(04180328>:94<;1016<0(44::??0((364)5-4)).)4).4(
@M00689:251:000000000-CJTJ5:1:1101:14377:11996 2:N:0:10
CGACAACCATGCACCACCTGTACACCAACCACACGGGAAACTACATCTCTGCAGCGATCTGGTGTATGTCAAGCCCAGGTAAGGTTCTTCGCGTTGCATCCAATTAATCCACATGCTCCGCCGCTTGTGCGGGCCCCCGTCAATTCCTTTCAGTTTTGTCCTTGCGGCCGTACTCCCCCGGCGGGGCGCTTAATGAGTTCGCTACGACACAGAGGCCGTGGAAGCCCCCCACCCCTCGCGCCCACCGTTTACGGAACGGCCTACCCGGTTGGCTAATCCTCCCCTCATTGCCT
+
CFCE@@FGGGGGGCCEFGGGG9C9EF@,F:CF8,@@:@@8FCFGFAFCE<F9F,B676<<FEF84CFEFFFG@EAFF,9BF,C,9CFFGDDCEFGB:ADA,,4==FGGA,C4AE,@,4=@EEC88=D?,=E>>C=C+@C=CC6E@F+=@D+75@FGC,+5+<C*==5>A9ADFBA4E>):)0.4>(,(112?<A4).<A2(22:6?0621444((34,39;(5,,(4<C)542?D?(-403>((439127(.,((((,-((4<7B(90-(((.4)))-)))((-2(())))))
@M00689:251:000000000-CJTJ5:1:1101:7158:12131 2:N:0:10
CGACAGCCATGCACCACCTGTACACCAACCACAAGGGAAACTACATCTCTGCAGCGATCTGGTGTATGTCAAGCCCAGGTAAGGTTCTTCGCGTTGCATCGAATTAATCCACATGCTCCGCCGCTTGTGCGGGCCCCCGTCAATTCCTTTGAGTTTTAGCCTTGCGGCCGTACTCCCCAGGCGGGGCGCTTAATGCGTTAGCTACGACACAGAGGCCGTGGCCGCCCCCTACCCCTACCGCCACCCGTTTCCGGAGTGGACCCCCAGGGTATCTAACCCCTCCCCCCCTTTCA
+
EGGGGGGGGGGGFGGGGGGGGFGGGGGFGECFD@EFG<FFGGFGGGGFGFFGFCFE:<FFCGGGG,CDGGCABFGGF8FGGGGDFFGGCGFEGGGGGG8D,@>EGA9FFGDFFFCFAFGGGGGGGGGG,EECDEGD8>CEGDEF79DDFF+3@FFGG9=CFBF@=)85>):7@2C6CAC44@@B209239B?4)).33::064)4((-46(2::0:46(,(((((-49D))((.9(-(.(()-3::1B0(.)((((-((),(,-2-4((,()))))6((((-,,,(-((()-)
@M00689:251:000000000-CJTJ5:1:1101:19347:12143 2:N:0:10
CGACGACCATGCAACACCTGTACACCAACCACAAGGGAAACTACATCTCTGCAGCGATCTGGTGTATGTCAAGCCCAGGTAAGGTTCTTCGCGTTGCATCGAATTAATCCACATGCTCTGCCGCTTGTGCGGGCCCCCGTCAATTCCTTTGAGTTTTAGCCTTGCGGCCGTACTCCCCAGGCGGGGCGCTTAATGCGTTAGCTAGGACCCCAAGGCCGGTGAAGCCCCCTACCCCTCGCGCCCACCGTTTCCGGCATGGCCTCCCCGGGTATCTAAACCCGCCCTCTCTGTCA
+
GGGGGGGGGGGGGGGGGGGGGFGGGGGGGGGGGGGGGGGGGGGGGFGGGGFGDEGGGGGGGGGGGGGGGGGGGGGGGGGGGDGGGGGGGGFGDGGGG,@E>EFGFEGE@,?FFGGFAFGGGGGGGGFDDDEE>EEGGGCGDG?C9DGDFG?FCA;7979BCFF@EB=@AAA5ABFFFA?CF5(9@69269B?4).6988((.69)(.82,(((,,8?9((-(,.)4:?D5>B(3<32,(44>(382(,422)(31((,(((.(.(29B>0().).6),(((,,4(,(4).-))
@M00689:251:000000000-CJTJ5:1:1101:16886:12230 2:N:0:10
CGACGGCCATGCAACACCTGTACACCAGCCCCAAAGGGGAAAGACTGTTTCCAGCCCGGTCCGGTGTATGTCAAGCCTTGGTAAGGTTCTTCGCGTTGCATCGAATTAATCCGCATGCTTCGCCGCTTGTGCGGGCCCCCGTCAATTCCTTTGAGATTTAGACTTGCGGCCGTCCTCCCCCGGCGGGACACTTAAATCGTTAGCTACGCCGCGGAGTAGGTGGACTTTCCACACCACCTTGTTCCCAACTGTACCGGCTGTGACTCCCAGGGTATCTAACCCTCGTGCCCACTT
+
FF@FEFFGDC@FD<@CFFG@FGFFGGGGFDECGDGGCC::FEGGGGGFGGGFFEGDCFGGGGC+>C:9EEFGG9E=GFGFCFFFFC,<F9EDFEGGGEDFFGGG?EFGG;AEGGEGEGCGCCEDE=8C?F,@C8C6CCDG*;ACDFF7=7BFC,*,55+9+*1:8;C=(((5/(((+,9/27(6661(4(,,94))).(,11())).((,-,(4(((.))),(4(.)-2:*6((982:1))*)).)4(-((..-.((((,4,)))).((.-(.,4)).)).((((((((.)(()
@M00689:251:000000000-CJTJ5:1:1101:27457:12456 2:N:0:10
CGACGGCCATGCATCACCTGTACACCAACCACAAGGGAAACTACATCTCTGCAGCGATCTGGTGTATGTCAAGCCCAGGTAAGGTTCTTCGCGTTGCATCGAATTAATCCACATGCTCCGCCGCTTGTGCGGGCCCCCGTCAATTCCTTTGAGTTTTAGCCTTGCGGCCGTACTCCCCAGGCGGGGCGCTTAGTGCGTTAGCTACGACACAGAGGCCGTGGAAGACCCCTAAACCTAGCGCCCACCGTTTACGGCATGGCCTCACAGGGTCTCTAACCCGTCCCTCTCATTCT
+
GGGGGGGGGGGGGGGGGGGGGGGGGGGGGGGGGGGGGGGGGGGGGGGGGGGGGGGGGGGGGGGGGGGGGGGGGFGGGGGGGGGGFFGGGFGGGGGGGGGGGGGGGGGGGGGGGGGGGGGGGGGDGGGG8FGDGDGGGGDGGGGGGFGGFGGFGFGGGG>FAAEFFFF=@ABDFFF(=@GGFF@B>6099>BF)4).62???<AF?1<;47<(.,((41>>1,4:1(46/*)()(0,(,((,5436?0(846A1<F9(8:(.)((454<:((()))--((--4(,.4(,)))))
@M00689:251:000000000-CJTJ5:1:1101:6281:12520 2:N:0:10
CGACGGCCATGCACCACCTTACACGGGTATCTAATCCTGCTCTCT
+
GC:@CECCFGGGG<FDFEGGGGGGGGGGG8EFGGGGGGGGGDGGG
@M00689:251:000000000-CJTJ5:1:1101:23440:12568 2:N:0:10
CGACGGCCATGCAGCACCTGTCACTCGTCCAGCCGAACTGAAGGGATCCATCTCTGGATCCCGCGACGAGGATGTCAAACGCTGGTAAGGTTCTGCGCGTTGCTTCGAATTAAACCACATGCTCCACCGCTTGTGCAGGCCCCCGTCAATTTCTTTGAGTTTTAACCTTGCGGCCGTACTCCCCAGGCGGATAACTTAATGCGTTAGCTGCGCCACCGAAAGCCTAAGGCCCCCGACAGCTAGTTTTCATCGTTTACGGCGTGGCCTCACCAGGTATCTCATCCCGCCCCCTCTT
+
GGGGFFFGGGGGGGGEFGGGGGFGGGGGGGGGGGGEFGGGGGGGGGGGGGGGFGGGGGGGGGGGDGGGGDGGGGGGGGGGGGGGGGGGGGFGGGGGGGGGGGGGFGEG<FFGGGGGGGGGGGGFGGGFGGGGGGFGGGGGGGGGGFGGBGGGGGGGG99BBFEFBEFEE6EFF9@>GFGGF;FFF;<=B;(23<?<BF>A2<((4:<A<2:6><624>B0>;7:043(9CF?B2)-20(4)/2>:4-5).674::1<220-469(()((4(),426)))).)-)(4((((-(,()
@M00689:251:000000000-CJTJ5:1:1101:18508:12907 2:N:0:10
CGACGGCCATGCACCACCTGTATTCTAATTCCCGAAGGCACTCCCGCATCTCTGCAGGATTCTAGATATGTCAAGACCAGGTAAGGTTCTTCGCGTTGCATCGAATTAAACCACATGCTCCACCGCTTGTGCGGGCCCACGTCAATTCATTTGAGTTTTAACCTTGCGGCCGTACTCCCCAGGCGGTCTACGTATTGCGTTAGCTGAGTCACCAAGGAATCAAGGTACCCAAAGACTAGTAGACATCGTTTACGGCTGGGGATCACAGGGGAACATATACCGCTTCCACATGCA
+
GFEEEEGGEGGGGGGGDGGGFFGADFGGGGGGGGGEECFGC<F,EFGGDGGGGGGGFGG,CEGGGFAFGFGGGGGGGEFGG<FGGFFFCGGGFGGFGGCFGGGGGGGGGGGGG7EFGGGFFFFGGG8CDFFDEGGEGE+6==ACD;DGFC7:EGG<9E+?FFF7=C@=B=AB9=>2:5F>6>B52(6:?E3(/3)59)19D62444),/1;7))/:<7:)347<)4)4*9?1((*4)2,).16)-6)-41(4:?F0(((,((((473),(((,-,)))6A)((((-))).))))
@M00689:251:000000000-CJTJ5:1:1101:18494:12920 2:N:0:10
CGACGGCCATGCACCACCTGTATTCTAATTCCCGAAGGCACTCCCGCATCTCTGCAGGATTCTAGATATGTCAAGACCAGGTAAGGTTCTTCGCGTTGCATCGAATTAAACCACATGCTCCACCGCTTGTGCGGGCCCCCGTCAATTCATTTGAGTTTTAACCTTGCGGCCGTACTCCCCAGGCGGTCTACTTATTGCGTTAGCTGCGTCCCCAAGGAATCAAGTTCCCCAACGACTAGTTGACATCGTTTACGGCGTGGACCACCCGGTTTTCCAAATCCTCCTCGTCTTGTTT
+
GGEGGCCGGGGGEGGGGGGGGGGGGGGGGGGGGGGGGGGGGGGGGGGGGGCGGGGGGGGGGGGGGGGGGGGGGGGGGGGGEGGGGGGGGGGGGGGGGGGGFGGGGGGGGGGGGGGGGGGGGGGGGGGGGGFGGGGG6CDGGDEDGFGGFGGGGGFFGGGFFFBEE*@AFFAFA>ADFFGGFFFF>=31(4>69?C<E<<981<6))498((,(.(.4(42<AFB9AADGG)8??11((.6.05<42,8<(,-4(4((--(,((4<B604((-()-.))-5())(,4-(,(-))),
@M00689:251:000000000-CJTJ5:1:1101:11651:12942 2:N:0:10
CGACGGCCATGCAACACCTGTACACCAACCACAAGGGAAACTACATCTCTGCAGCGATCTGGTGTATGTCAAGCCCAGGTAAGGTTCTTCGCGTTGCATCGAATTAATCCACATGCTCCGCCGCTTGTGCGGGCCCCCGTCAATTCCTTTGAGTTTTAGCCTTGCGGCCGTACTCCCCAGGCGGGGCGCTTACTGCGTTAGCTACGACACAGAGGCCGTGGAAGCCCCGTACACCTAGCGCCCACCGTTTACGGCATGGACTACCAGGGTATCCAAACACGCCCTCTCTGACT
+
GEEFCCCCFFGGGGGFGFGGFGGGGGGGGGGGGFGGGGGGGGGGGDEFGGGGGGGGGGGGGGGGGGFFEFGGGGFGGGGFGGFGGFECCFGGGGGEGGGGGGGFFFGFFGGGGGGCAF?@ECCEEEGGGGGGCEECGGDEGGGGGFCDF?DEG7EFGGFAFA65CAB9544>=>4B=@F<AFF9>B>BFF?B)):<636?FF<A<:<3(-8:B>FBF>3(33>B(.(-)17,:AF(8?>B0)4(,243:BF)(44((4874)58().2:7(,.).,)-,(-((-,4((.4.)-
@M00689:251:000000000-CJTJ5:1:1101:25080:13042 2:N:0:10
CGACGGCCATGCAACACCTGTACACCAACCACAAGGGAAACTACATCTCTGCAGCGATCTGGTGTATGTCAAGCCCAGGTAAGGTTCTTCGCGTTGCATCGAATTAATCCACATGCTCCGCCGCTTGTGCGGGCCCCCGTCAATTCCTTTGAGTTTTAGCCTTGCGGCTGTACTCCCCAGGCGGGGCGCTTAATGCGTTAGCTACGACACAGAGGCCGTGGAAGACCCCTACACCTAGCGCCCCCCGTTTCCGGCGTGGACTCCCCGGGTCTCTAATCTCGCCTTCT
+
GGGGGGGGGGGGGGGGGGGGGGGGGGGGGGGGGGGGGGGGGGGGGGGGGGGGGGGGGGGGGGFGCGFGGGGGGGGGGGGGGGGGGGGGGGGGGGGGGGGGGGFGGGGACFGGGGGGGGF8EEGGGGGGGGGGGGGDCEGGGGGGGFGGFFGGGGGGGGDFFFFFFFBAFFFFFECFGFFCFBB9>BFFFFFFFBFFFFFF?AFF<1:>07?FFF:?FF>99?2:023:>3:<:BGF7<?F>F6179;61:).-,417>F(()((,(-463(.4:)648))((-((.)
@M00689:251:000000000-CJTJ5:1:1101:26652:13509 2:N:0:10
CGACGGCCATGCAACACCTGTCTCGCAGTTCCCGAAGGCACCATCCCATCTCTGGAATGTTCTGTGGATGTCAAGACCAGGTAAGGTTCTTCGCGTTGCATCGAATTAAACCACATGCTCCACCGCTTGTGCGGGCCCCCGTCACTTCATTTGAGTTTTAACCTTGCGGCCGTACTCCCCCGGCGGTCGACTTAACGCGTTAGCTCCGGGTGCCCCGCCTCACAGGCCCCACCTCCAAGTCGCCCTCGTTTCCGGGTTGACCTCCCGGGGTACTCACTCCTGCTCTCTCTTTT
+
CFCC+@FGEFCFF,CFGGGGGEFGGGFCCDFFG7C:EFF8FDC9FGFAA8E<F<,,6CAFECGCEFG9C@FFE,@E=<A8CF??<AFGGGGGCCFGGDGGGG>>==D,,9AEEFGE=F+EF8FDEGGG8FBF>=EEEEDED=EC+7<DFGGGGGCFGGGFFFC=85CB9AB2:=ABGF:D)5@@@06@(61?F24<:>F;9286<)(--((,(.(,((((441)-(,,775361/4((,)6),(,(402,-453,,,(,(,)))(-((,42-))).(-6,.57()).4)).))
@M00689:251:000000000-CJTJ5:1:1101:11112:13793 2:N:0:10
CGACAGCCATGCACCACCTGTCACCCTGTCCCCCGAAGGGGAACGCCCGATCTCTCGGGTTGTCAGGGGATGTCAAGACCTGGTAAGGTTCTTCGCGTTGCTTCGAATTAAACCACATGCTCCACCGCTTGTGCGGGCCCCCGTCAATTCCTTTGAGTTTCACTCTTGCGAGTGTACTCCCCAGGCGGAGTGCTTAATGCGTTAGCTACAGCACTAAAGGGTATAACCCCTCTAACACTTAGCACTCATCGTTTACGGCGTGGCAGCACAGGGGTTTCAATCCTTCTCTCGTTTT
+
GGGGGGGGGGGGGGFGGGGGGGGGGGGGGGGGGGGGGGGGGGGGGGGGGGGGGGGGGGGGGGGGGEFGGGGGGGGGGGGGGGGGG9FFEFFFGGGGGGGGGGGGDGGGGGGAEGGGFDDFAFGGGDGGDGGGGFGG>CDEGGGGGFDGFGGGGGGDDCFCAAEEEEE=;AAAFFFCFFGFF@(:=B>;(,3;6CCE9<CC:1;D(.):<4))(.4425<>?(,).5549<5::7:4)326)*-:<473)-4?<6(),(4(-((-((,(80((((((-)).6-8)))))).(((((
@M00689:251:000000000-CJTJ5:1:1101:9279:13815 2:N:0:10
CGACGGCCATGCAGCACCTAGGACTACCGGGGTATCTAATCCTGCTCTCT
+
GGGGGGGGGGGGGGGGGGGGGGGGGGGGGGGGGGGGGGGGGGGGGGGGGG
@M00689:251:000000000-CJTJ5:1:1101:9743:14210 2:N:0:10
CGACGGCCATGCACCACCTGTACACCAACCACAAGGGAAACTACATCTCTGCAGCGATCTGGTGTATGTCAAGCCCAGGTAAGGTTCTTCGCGTTGCATCGAATTAATCCACATGCTCCGCCGCTTGTGCGGGCCCCCGTCAATTCCTTTGAGTTTTAGCCTTGCGGCCGTACTCCCCAGGCGGGGCGCTTAATTCGTTAGCTACGACACAGCGGCCGTGGAAGACCCCTAACCCTTCCGCCCACCGTTTACGGCATGGCCTACCCGGGTTTCCAACCCATCCCCTCTTTTTC
+
GDFFCGGGGGGGFGGFFGGGGGGGGGGGGGGGFGGGGGGGGGGGGGGGGGGGGGGGGGGGGDEGGGGGGGGFGGGGGGGGGGGGGGGGGGGGGGGGGCFGGGGGGGFGGGGGFGGG8EGGGGGGGGGECGGGGGGGGGGGGGGGGFGGFGFFFFFGGGGFFFF58==BFF@922*3FFG:5@(.23104(1(64).(.44(-45>:3((-(((-4;>>>9>:),(.8:<C)(.,C:((,,,7;0<?FBF2()-40(3(4(().8:(((42(()-))((-((,((3((,).))(
@M00689:251:000000000-CJTJ5:1:1101:6492:14230 2:N:0:10
CGACAGCCATGCAGCACCTGTACACCAACCACAAGGGAAACTACATCTCTGCAGCGATCTGGTGTATGTCAAGCCCAGGTAAGGTTCTTCGCGTTGCATCGAATTCATCCACATGCTCCGCCGCTTGTGCGGGCCCCCGTCAATTCCTTTGAGTTTTAGCCTTGCGGCCGTACTCCCCAGGCGGTGCGCTTAATGCGTTAGCTACGACACAGAGGCCGTGGCAGACCCCTACTCCTACCGCCACCCGTTTACGGCATGGACTACCAGGGTACTTAAGCCTGCCCCTTCTTT
+
GGFGGGGGGGGGGGGGGGGGGGGGGGFGGGEGFFGCDFGGGGGGGAFFFFGFGGGGCGGGGGGGG<CFFFDGGGCFGFGGGFGCFGGFGGGGGGGEGGGFGGBEC,ADGFGGFFCFGGG6CEGGCEDE8FE>8EEEEED==+1=DFF9DDF:DFGCC9+B*<C):):))1>5=2ABG>FD4>8@(8900:DF)1971??6(1.7@@09(-,,,2:B:06;B(4((4015*).).*)))((->6606(-8:6<:(414:1).)((.5)(22()))))))(((,.((((()-.
@M00689:251:000000000-CJTJ5:1:1101:10916:14351 2:N:0:10
CGACGGCCATGCAACACCTGTACACCAACCACAAGGGAAACTACATCTCTGCAGCGATCTGGTGTATGTCAAGCCCAGGTAAGGTTCTTCGCGTTGCATCGAATTAATCCACATGCTCCGCCGCTTGTGCGGGCCCCCGTCAATTCCTTTGAGTTTTAGCCTTGCGGCCGTACTCCCCAGGCGGTGCGCTTAAGTCGTTAGCTACGACCCAGAGGCCGTGGAAGACCCCTCCACCTAGCGCCCCCCGTTTACCGCCGTGCCTCCCCGGGTATCTAATCCTGCCCTCT
+
GGGGGGGGGGGGGGGFGGGGGGGGGGGGGGGGGGGGGGGGGGGGGFGGGGGGGGGEGGGGGGGGGGGGGFFEEFFFGGGFGGGGGGGGGGFEEGEGGGEFEGFGGGGGGGGGGFDGFGGGGGCEGGGGGGGEGGEGGGGCD>+;CFGGFGCDFFGGG9CFFFFFF>5A>A4<>(9>C26D;>59(,6(((31))).(/4=?BA))--2(313((36?(,308<2(..(/9)-.8*.(,4(07999413:?())-(-1(---).(,((,(474A46))-))),.8(40
@M00689:251:000000000-CJTJ5:1:1101:20722:14484 2:N:0:10
CGACGGCCATGCAGCACCTGTCACCCACCAACCAAATGACCCCACATCTCTGCAAGTCCACGGGTGATGTCAAACCTTGGTAAGGTTCTTCGCGTTGCGTCGAATTAAGCAACATGCTCCGCCGCTTGTGCGGGCCCCCGTCAATTCCTTTGAGTTTTAGCCTTGCGGCCGTACTCCCCAGGCGGGGCGCTTAATGCGTTAGCTACGGCGCGGAAAACGTGGATAGGCCCCTACCCTAGCGCCCAAAACTTACGGCCTTGGCTCCCTGGGTTACTAAACCTCCCTTCCCTGTCC
+
G:@F7FEFCF8EFFFFGFGGGGGGGGGGGGGGGGGGDCFGGGGGGGGFGGFGGGFEFGFGGGGEGGGGGGGGGGGDEEGGGGFF?AFDFFGGGGGG>CGGGDE@FGF?9FFCFGGGGDFGGGEECCEGGFGEEDGGGDCEGGGDCFFGFFGGFGGFFFGFFFBB)<242@2>>28)==G<:03:F0;B0;B?0265>3(,416-68<((,499>>((44701:)4.((9>>((,24>(8:()43:,3((.)..(-((,),4(,,,8()((.((.65)).4((((().(,)),.)
@M00689:251:000000000-CJTJ5:1:1101:23623:14486 2:N:0:10
CGACGACCATGCAGCACCTGTACACCGACCACAAGGGAAACTACATCTCTGCAGCGATCTGGTGTATGTCAAGCCCAGGTAAGGTTCTTCGCGTTGCATCGAATTAATCCACATGCTCCGCCGCTTGTGCGGGCCCCCGTCAATTCCTTTGAGTTTTAGCCTTGCGGCCGTACTCCCCAGGCGGGGCGCTTCATGCGTTAGCTACGACACAGCGGCCGTTGAAGCCTCCCACCCCTAGCACCCACCGTTTACCGCACGGATCCCCAGGGTATCTAACCCCGCCCTCCCTTTTC
+
GDGGE@FGEFFGGGFAEGGGGGGGGGGGGEGGFGFDFGGGGGGGF@FAFFDGGGGEGGGGG9BFGFGGEFF,CFDGGGGGGGEGFFGFGA:FGFEGGGGGECECFGG9FFGG?CFF,=DEEGCGE6AF88CCCCCEGGDEDD>FD7=CFG>FC,7<EE*<;FF)=>@459>>254>FDDDF97;96;>B18()-).(-40(:AA)2:>02(.(,1760(,4(5),4(47*0:1:D?6(,))813:?;,33,4)(-((((-(-(,2((481(4).)-)4(-(((((.,44)5))
@M00689:251:000000000-CJTJ5:1:1101:25489:14708 2:N:0:10
CGACAGCCATGCAGCACCTGTACACCAACCACAAGGGAAACTACATCTCTGCAGCGATCTGGTGTATGTCAAGCCCAGGTAAGGTTCTTCGCGTTGCATCGAATTAATCCACATGCTCCGCCGCTTGTGCGGGCCCCCGTCAATTCCTTTGAGTTTTAGCCTTGCGGCCGTACTCCCCAGGCGGGGCGCTTAATGCGTTAGCTTCGAAACAGGGGCCGTGGAAGACCACTAAACCTAGCGCCCACAGGTTACGGCCTGGGCTACCAGGGTATTTAATCCTTGTCCCTCGTGCT
+
GGGGGGGGGGGGGGGFFGFGAFCFGG8FGGGGGGGGGGGGGGGGGGGGGGGGGGGGGFGDGCFGGGGGGGFGGG<FFFGGGG9FFFGGGGGGGGGEFFFFEG8E7FGGG;DFGF,>;D?EGE6C7C?@FGGGGGEGGEDEC6CDFFGD?D?F@DEFFFFFAFBEEFB58=49946);97DF>=29032(1:6<:5<94804<))-4((,3(((-2602(-413(((,(1*/().5((4(,45((2(4(.)-)---((430(.323)5337())))6)))).)))))).(4((,
@M00689:251:000000000-CJTJ5:1:1101:25505:14717 2:N:0:10
CGACAGCCATGCAGCACCTGTACACCAACCACAAGGGAAACTACATCTCTGCAGCGATCTGGTGTATGTCAAGCCCAGGTAAGGTTCTTCGCGTTGCATCGAATTAATCCACATGCTCCGCCGCTTGTGCGGGCCCCCGTCAATTCCTTTGAGTTTTAGCCTTGCGGCCGTACTCCCCAGGCGGGGCGCTTAATGCGTTAGCTACGACCCAGAGGCCTTGGAAGACCCCTACACCTAGCGCCCACCGTTTCCGGCATGGACTCCCCGGGTATCTCATCCTTCTCCCCTTGTCT
+
GGGGGGGGGGGGEGFGGGGGGGGGGGGGGGGGGGGGGGFGGGGGGGGGGGGGGFGGGGGGGGGGGGGFGGFGGGGGGGGGGGGGGGGGGGGGGGGGGCFGGDDGGGFGGGGGGGFGDGGGGGDGGGGG8EEEEEEGGGGGDD6DGFGGFGG7DGGGGFFFFFC<CBFFF>F2<5CBGFCDF@9@FFFFFFFB<B<>9BFB?AA)3(42(-8::F?::).).)),.41:D*8?(4D7(4847>F0:B(4?B))(-((,,(,))((.(((43()).)..).4)))).((((()))
@M00689:251:000000000-CJTJ5:1:1101:16479:15334 2:N:0:10
CCACCACCATGCCCCCCCTGTACACCCACCACAAGGGAAAATACATCTCTGCAGCGCTCTTGTGTATGTCAAGCCCAGGTAAGGATCTTCGCGTTGCATCCAATTAATCCACATGCCCCGCCGCTTGTGCGGGCCCCCCTCACTTCCTTTGAGTTTTAGCCTTGCGGCCGTACTCCCCCCGCGGGGCGCTTCATTCGTTAGCGACGCCCACAAGGACGTGGTAGCCCCCCCACCCTCGGCGCCCCCGTTTTAGGCGTGGACGACCCGCGTCACCTCTAACCCCCTCCGTTCTC
+
C,,=,;C;,,=C<EF@FG7@FFFGDC+C6B6@CD,CB6EF,6E,C,<,C9CC@<<++,8,,CE<,C@,CE<E<EDF8,D,:FCG,CAAF;,44+6+??=D,,@9@AC,,9,9,,4,,4@+@=4@>+8@,9+=6C8=EE+10:,+5**5=E+7@DECG,*+;?*.4954/255((4>F@D)81(639(3420(.)))-(,((-(((4(-460(,(((,(-42-).)).(9/7(4(>((((-(0((.10(((,)()(((-7(5((-((((-((((,)(.)))((((-,(((.((-
@M00689:251:000000000-CJTJ5:1:1101:8635:15762 2:N:0:10
CGACGGCCATGCAGCACCTGTACACCAACCACAAGGGAAACTACATCTCTGCAGCGATCTGGTGTATGTCAAGCTCGGGTAAGGTTCTTCGCGTTGCATCGAATTAATCTACATGCTCCGCCGCCTGTGCGGGCCCCCGTCAATTCCTTTGCGTTTTAGCCTTGCGGCCGTACCCCCCCGGCGGGGCGCTTAATGCGTTAGCTACGACACCAAGGCCGTGGAAGACCCCCACACCTAGCGCCCCCCGTTAACGGCAGGGACTACCAGGGTACCTAATACAGCGCCTCCGTTTCC
+
G>@FEEGG:FEF<FFFFGGGGGFGFCGG7BFGCFCE7@@CECEFFFE,EFFGA8FE78FFGEGGGDFECFGGGE,AF7FBEFGGFF9FGGG78CFDDD=EECFGGCFAE,5CF9=EAAD8EGGG7=FEFGEGED3>8ED@C+@9C9BFFF8;:8A5CFC+3A>==2=4)-82>(0/4()))629,,14348?62-)3(4:BA<2)((-(--(((-4((,-30)3((.:G).43:D(5)4((0((4(-,(((.3((--,9(-05(4).1-4(4)6),)).)),(,(((.((.(.)
@M00689:251:000000000-CJTJ5:1:1101:13733:15884 2:N:0:10
CGACGGCCATGCAGCACCTGTACACCAACCACAAGGGAAACTACATCTCTGCAGCGATCTGGTGTATGTCAAGCCCAGGTAAGGTTCTTCGCGTTGCATCGAATTAATCCACATGCTCCGCCGCTTGTGCGGGCCCCCGTCAATTCCTTTGAGTTTTAGCCTTGCGGCCGTACTCCCCAGGCGGGGCCCTTAATGCGTTAGCTACGACACAGAGGCCGTGGACGACCCCTACCCCTAGCCCCCCCCGTTTCCGGCATGGACTCCCAAGGTATCTAACCACGCTCTCTCTGTTT
+
GGGGGGGGGGGGFGFGGGGGGGGGGGGGGGGGGGGGGFGGGGGGGGGGGGGGGGGGGFGGGGGGGGGGEFEGFGGGGGGGGFGGGGGGGGGGGGGGGGGGEFGGGGGGGGGGGGGGGGGGGGGGCEGGGGGGGGEGGGGGG>EGGFFCFGGCD,@DGGGFFFF9EBFFFBFFFBEFC@CCFB2>6>0(-(3)94<<0(42-)44<(4923(.5:<6?F;03:(((-7>GC)43<C62(((.700(39:<0)6:((((4.42)((43(.())))))-)()((4(3,432,).)-
@M00689:251:000000000-CJTJ5:1:1101:23370:15932 2:N:0:10
CGACGACCATGCAGCACCTGTACACCAACCACAAGGGAAACTACATCTCTGCAGCGATCTGGTGTATGTCAAGCCCAGGTAAGGTTCTTCGCGTTGCATCGAATTAATCCACATGCTCCGCCGCTTGTGCGGGCCCCCGTCAATTCCTTTGAGTTTTAGCCTTGCGGCCGTACTCCCCAGGCGGGGCGCTTAATGCGTTAGCTACGACACAGAGCCCGTGGAAGACCCCTACACCTAGCGCCCCCCGTTTACGGCCTGGACTACCAGGGTATCTACCCCTGCTCCCCATATCT
+
GGGEGCGG@FGGGGFFFGGGGGGGGGGGGGGGGGGGGGGGGGGGGGGGGGGFGGGGGGGGGGGGEGGGGGGGGGGGGGGGGGGGGGGGGGGGEGGGGGGGGGGGGGGGFGGGFGGGGGGGGGDGEGCFDFGGGGGGGGGGGDGGFAGGFGGGGGGGGG5ACFFF@8=B>BFFFDEFG?GGFBF9>B92(7(4)<A>><BF?A)64:(76>::7?(43,4(((.,(,43597<(1>0(.33(7>6(49(((,<6:6(4:((.)4:2),:0<2:24)))(-4(,().((((,.6<
@M00689:251:000000000-CJTJ5:1:1101:21188:17093 2:N:0:10
CGACGGCCATGCAGCACCTGTACACCAACCACAAGGGAAACTACACCCCTCCAGCCACCTGGCGTATGTCAAGCCCAGGCAAGGTTCTTCGCGTTGCATCGAACTAATTCACATGCTCCGCCGCCTGCTCGGGCCCCCGCCAATCCCTTCCTGTTTTATCCTTGCGGCCGTACTCCCCAGGCGGGCCGCTTAATGCGTTAGTTACGTCACGAAGCCCGTGTACGCACCCCTGACCCATCGCCTACCTTTTATGCGTCGCAGCCCCCCGGGATTCACTCCCCCTCTCCCTCTTT
+
GGCF@FGGGGCF9,CEEGGGGF9,EF,68,8D,;E8,<,;<<@<CCE+@F,,,,:,9,B@F,,+@E7FF@,?=F<FF8<,4944,9A?F;,,+6=4+5EC6,,,49FG,CFA;,4@,4=++646+@E,,,@+@@+6330+=0*;**;CF5*3,79,;,2+=1**0)):>B62=2*(=-2*)/.4>(1160:()6)6(8:(:)646(,(,-((-((.((,,(()-((-7975(4:D(((((4@0(4()).4))))(,,4(-(-((,((,((((..))))(((((,(..(((,))
@M00689:251:000000000-CJTJ5:1:1101:21466:17097 2:N:0:10
CGACGGCCATGCAGCACCTGTACACCAACCACAAGGGAAACTACATCTCTGCAGCGATCTGGTGTATGTCAAGCCCAGGTAAGGTTCTTCGCGTTGCATCGAATTAATCCACATGCTCCGCCGCTTGTGCGGGCCCCCGTCAATTCCTTTGAGTTTTAGCCTTGCGGCCGTACTCCCCAGGCGGGGCGCTTAATGCGTTAGCTACGACACCGAGGCCGTGGAAGACCCCTACACCTAGCGCCTACCGTTTACGGCATGAACTACCAGGGTATCTAATCCTGCCCTAC
+
F>@EC@CFGGGGGDFEFGGGFGEFGGFGGGGGFGDCFGFFEFGGGGGFGGGFGGGGGGGGGFGGGGGGEGGGGG7FGGG@FFCGEEFGGGGDGFGGGGCFG8EFDGGGGGGGGGGGGGGGGGGG8EDGGGEEGGEGGED?DDGFD78C;?C7FFF7B;FF>FC9EAF>9AFF@DE>C>FD4BB@>19603<6A<BB96:01<>AB0:999(((-(733,42(),.43:D3)2(8FB:<?FB@(((.-417(.1((,3().6)5?7:>?6(.5<9<B2))).2((((,
@M00689:251:000000000-CJTJ5:1:1101:18607:17128 2:N:0:10
CGACGACCATGCATCACCTGTACACCAACCACAAGGGAAACTACATCTCTGCAGCGATCTGGTGTATGTCAAGCCCAGGTAAGGTTCTTCGCGTTGCATCGAATTAATCCACATGCTCCGCCGCTTGTGCGGGCCCCCGTCAATTCCTTTGAGTTTTAGCCTTGCGGCCGTACTCCCCAGGCGGGGCGCTTACTGCGTTAGCTACGAACCAAGCGCCGGTGACCACCGCTACACCATACACCCACCATTTACGGCATGGACTCACACGGTAGTCACTCCTGCTCTCCCTGTCCTT
+
GGGGCGGGGGGGGAEFGGGGGAEDGGGGFFGGG<C<@EEFGDGEFFGFDG<BFFGDGCFGCGGGEDAAEGDF,@@7E,BB9?E85A?FGC?CG:F=CFFE68E=4AEG@,EFE8EFDCD6=CEC+6==,,=+@>688@CEDD6C9B7FF;<,8EF79;++;+0:@=)1:=2:>)*.==6*:6/6;(-336::):44(3:<:2492(4(1>0(((,199((,,)))32(91)4)(9(.),))),4434)).))((272(..),,5(.(4(-,-.).)5-47320643((.))))))
@M00689:251:000000000-CJTJ5:1:1101:26704:17470 2:N:0:10
CGACGACCATGCAGCACCTGTACACCAACCACAAGGGAAACTACATCTCTGCAGCGATCTGGTGTATGTCAAGCCCAGGTAAGGTTCTTCGCGTCGCATCGAATTAATCCACATGCTCCGCCGCTTGTGCGGGCCCCCGTCCATTCCTTTGAGTTTTAGCCTTGCGGCCGTACTCCCCAGGCGGGGCGCTTAATGCGTTAGCTACGACCCAGATGCCGCGGAAGACCCCTTCCCCTCGCCCCCACCGTTTACGGCCTGGCATACCCGGTGTTCTAAACTCGCCCTCCCTGCTC
+
GGGGE7FGGGGFGCFCEGGGGGGGG8FGGGGGGGGGGGGGGGGFGGGFGGGAFF8@CFFGGGGGGGGGGGGAFGGGFGGGFGGGGGGGGGGGGGGEGGGG6EGGGGDGGGGGGGGGGG6CEGDGGGGGCD>C@EGGGGGGD+@@F9DGF>87EFGGGGGFFFF9874@9@@@?DE5CD**?B69;B04>>B06><B(,4(-66:<(-(-4:04).)33((4-19(.(4*1)((.>:((((()-490(4(34<3(-(,(-4(-.,2(,(-((-.).)).))-(,2(((,(,(.)
@M00689:251:000000000-CJTJ5:1:1101:13056:17774 2:N:0:10
CGACAACCATGCATCACCTGTACACCAACCACAAGGGAAACTACATCTCTGCAGCGATCTGGTGTATGTAAAGCCCAGGTAAGTTTCTTCGCGTTGCATAGAATTAATTCACATGCTCCGCCGCTTGTTCGGGCCCCCGTCCATTCCTTTGAGTTTTAGCTTGGCGTCCGTACTCACCAGGCGGGGGGCTTCATGACTTAGCTACGCTCAAGACGCCGGAGACCACGCCCACACCTAGCTCTCAACATACTCGCGCAGGTATCCCCGGGTATTTACTATCCCCCCTCTCTTGTC
+
D7FEGDGEGGGF9,CFFGGGGF9,CFGD,BFGGGC<:<,FC6C;FEFCEGCEGC8@E,DFDFGGAEEA,5,@,C,AFCEB@CF,9C9,C9D,@68=F<A,,94,,9CF,CFGEA=E=D?CG=6C8=@,,9@6CE>8+8C>D++9++++;=+3+7=D?;?++4:5D51)8>)8=55*@)***11>@((-2(,44))-)-).5).62(((((),4(,(4(((((,((,(,11.3,(7(,)())*)...)(),))(,(,((-().6))(,(((()-).).--),)(,((,(.)))))
@M00689:251:000000000-CJTJ5:1:1101:13048:17797 2:N:0:10
CGACAACCATGCATCACCTGTACACCAACCACAAGGGAAACTACATCTCTGCAGCGATCTGGTGTATGTCAAGCCCAGGTAAGGTTCTTCGCGTTGCATCGAATTAATCCACATGCTCCGCCGCTTGTGCGGGCCCCCGTCAATTCCTTTGAGTTTTAGCCTTGCGGCCGTACTCCCCAGGCGGGGCGCTTAATGCGTTAGCTACGACACAGCGGCCGTGGAAGACCCCTACACCTACCGCCCACCGTTTCAGGCCTGGCCCACCCGGGTATCCAATCCTTCTCCTCCTTCTC
+
GGGGGGGGGGGGGGGGGGGGGGGGGGGGGGGGGGGGGGGGGGGGGAEGGGGGGGGGGGGGGGGGGGGGGGGGGGGGGGGGGGGGGGGGGGGGGGGGGGGGGGGGG9FGGGGGGGGGFGGGGGGGGGGGFGGGGGGGGGGGGGEGFFGGFFF7CEGGGGFFFFF5C=AFFF=29)*>FA4>FD@FFFF0;F0(6>262(42(.4-)((23>16(430;0,2,,5(((,47*)4(4D?:(4((7((4:1:B0))))((,-((((431(,3(41)))-))(.-).-)))(,,))))
@M00689:251:000000000-CJTJ5:1:1101:24517:17842 2:N:0:10
CGACGACCATGCAGCACCTGTACACCAACCACAAGGGAAACTACATCTCTGCAGCGATCTGGTGTATGTCAAGCCCAGGTAAGGTTCTTCGCGTTGCATCGAATTAATCCACATGCTCCGCCGCTTGTGCGGGCCCCCGTCAATTCCTTTGAGTTTTAGCCTTGCGGCCGTACTCCCCAGGCGGGGCGCTTAATGCGTTAGCTACGACACAGAGGCCGTCGAACCCCCCTACACCTAGCGCCCACCGTTTACGGCTTGGCCTCACCGGGTATCTCATCCTGCTCCCCCCTTCT
+
F>@F@FEFCEEC<FFGFFGEFFFGGFGGGGGGEGFCFFG<FFGG<FGFGGGGGCFC78DEFCGGGGGGEE<EGE@FGAGFD9FGGGGGGGF7=FG7FGGF6F8EG;FFGGDGGFGGDGGEEGGGEEFGFGG8EGGGGGDEGD+5<BGGFGC:@EFFGA7AA@*):)=A):A=@283:=095523066;>>((6><A6?2::AF221(44;022(-:024((-,((-89G5>?2<FF33?>BF>6?:080:()((,((((4),(,4(-490()))6::A2))4(4)((((,,3)
@M00689:251:000000000-CJTJ5:1:1101:5602:17969 2:N:0:10
CGACGACCATGCATCACCTGTACACCAACCACAAGGGAAACTACATCTCTGCAGCGATCTGGTGTATGTCAAGCCCAGGTAAGGTTCTTCGCGTTGCATCGAATTAATCCACATGCTCCGCCGCCTTTGCGGGCCCCCGTCAAGTCCTTTGAGTTTTAGCATAGCGGCCTTACTCCCCAGGCAGGGCGCTTAATGCGTTAGATACGACCCACAGGCCGTCGTAGACCCCTGTACCTAGACCCCACCGTTCACTGAAGTGGCCACGCGGGTTATCTCACCCTACACCCTTTGCTC
+
G>:@@CCBEGGGGGGFGEGDFFDFAFFGF>FEFCGACFGG8FEGGFACEF<<,,FEGGGG9@E@FFC<FFGD@E@FFFCFECGC?=F<E;??7F4@CFGFCEFGCE;A,,A9=EE,4=6+@C8E+++66E>CEEGCG+=1:09+?=7C99=,37E,?5*+++**)0))))0:;C;5,5*/?>(5(5926>7(7)))6,6(().)78(,,-((,(4((4((-,,(--447*)))-*).).)))(,,,-,((,6)))))-,)((.((((4(-(()-))))(((((,(.((()-))-
@M00689:251:000000000-CJTJ5:1:1101:5933:17977 2:N:0:10
CGACGGCCATGCAGCACCTGTACACCAACCACACGGGAAACTACATCTCTGCAGCGATCTGGTGTATGTCAAGCCCAGGTAAGGTTCTTCGCGTTGCATCGAATTAATCCACAGGCCCCGCCGCTTGTCCGGGCCCCCGCCAATCCCTTTGAGTTTTAGCCTTGCGTCCTTACCCCCCAGCCGGGCCGCTTACTGCTTTCGCGACGACCCTGAGCGCGGGGAAGACCCCCACCCATACCCCCCACGCTTCCCGTCTGGACCTACCAGGGTAGCTCGCCACTCTTCTCTTGCCCTT
+
FFFGGEGGGGGGGCFGGGGGG@EAFFGGGF@@F,FF+FFGG,CFF,C,9,,BB,,@6CF,@,9,,:<,C9<FFFD,<FCEF,E<B,AFCA,:+@:6+,,,+=4>+C,EB,C8,,9@+6++@@+=@EGD,7>6>>@>CC6+0+1A***;?9=,*@=C+7@8;A*):4)-5(1*0(((:>3C4((31((,(.3()-.6))))(3((,3(((((.(((((-((,,((,,1.*)0,,8*,,(((-)9169(,,(),4.:(-()(((.80),4-2(()-)(-(((,()-)))))))(.((
@M00689:251:000000000-CJTJ5:1:1101:5608:17988 2:N:0:10
CGACGACCATGCATCACCTGTGCACCAGCCACAAAAGAAAATACATCTCTGCAGCCATATTGTACATGTCCAGCACAGGTAAGATACTTCTTGTCGCATCGTCTTAATTAACATACTCCGCCGCCTGTGCGTGCCCCCCTCGTTTACTTCGTTTTTTATCTTACCGGCCGTACTCCCCAGCCCGGGCGATTACTGAGTGCGCTCCGGCCCTACACCCATGGCAGCCCCCTACTCCCCCCTCCACACATCTCTTCTGGTTCCTCCTTGCAGACCATCAACTCCTCCCCTCTTCG
+
GECE++@B@FFCEEFFGGG,;,6CFGG,,C,@,,,6C,;C,,;,C,@,CC,@<6@,6,,6<9C,5699C5,,,B8<8C,,C,,,,,,:FF,,99,44+==@,9,9A4<,,CE,,,49,=+=C+=++@D,@641@+,6=66=+66+0+?96+,,++6+,51++0*))1>===)0)3)5)***))-0((-(,(/)1)))9..((((((((((((.5(.-,(4((.2(((-9))(.47((-,(-<(((((.)-5))-).))))().(().(54)((.)().16)))(,(((,())(
@M00689:251:000000000-CJTJ5:1:1101:11645:18227 2:N:0:10
CGACGGCCATGCATCACCTACTACTAGGGTATCTAATCCTGCTCTCT
+
GGCFGGGGGGGGGDFFGFGFGGGGGFGGGGGGGGGGGFECE@8FFFC
@M00689:251:000000000-CJTJ5:1:1101:22816:19081 2:N:0:10
CGACAACCATGCATCACCTGTGAACCGACCCCAAAAGAGGCACACCCATCTCTGAGCACTCCCGATCCATGTCAAACCCAGGTAAGGTTCTACGCGTTGCATCGAATTAATCCGCATGCTCCGCCGCTTGTGCGGGGCCCCGTCAATTCCTTTGAGTTTTGGCCTTGCGGCCGTACTCCCCAGGCGGGTTACTTACATCGTTACCTACGGCGAGGAACCTCTGGAAGGGACCCACCACCTCGTACCCACCGTTTCCGGCGTGACCTACCACGGGTCATATCACCTTCTCCT
+
G:CF7@FEGFGGDGG8EGGGGGF9FFGDGGGFEGCGGGG8FCGGGGGGGGFGFGGGGGFGGFGGGEGGFA<FFFFGGGGGGGDAFGGGGGF9EB@FGGGGFGGE8EFGG,@FFEFCC6=@FD8CGGEE8EG8E>EDEECC5DEGDAECCGFGGCFDGGGFA*::E@3=B>@>2>(3=90>86;7709;(443<>)).))(-,,(.)).,43(((,(.3(.(),.).(,**)(-,*4.3:??)4,-22),2((4:))(-3(,-((.)).()),((-(,.464)6()),.))-
@M00689:251:000000000-CJTJ5:1:1101:4093:19470 2:N:0:10
CGACGACCATGCAACACCGGTACAGCAACCACAAGGGAAACAAAAGCACGGCAGAGATAGGGTGTAGGAAAAGACGAGGAAAGGATCTGAGGGGAGCAGAGAATGAAACAACAAGACAGGCAGCTGGGGGGGGCACCGGCCAATACTTTAGGAGTGAAGCAGGGGGGACGGAGGCCGGAGGGGGGGAGAGAAGGGAGGAAGAGTCGAAAGAGGGGCGGGGGAAGGCGCAAAGAAGTGAGGGGAAGGGGGCAGGGGAGGGAACAACAGGAGAGAAAAGGAGAGGGGAGAGGGAGGG
+
,4++6:7FE<6,,;C@6B6+++,6,6;<;,8CCFEC,,6C,,:,:66:6@C:+@,CE,,,:=,84,CF<,BB8,,,7@C8?=EE,,,,,99+@++>+4@,@E,9,C=,,A6,8,8@,,+1+,668@=+++3:5:*18*1*)/***)**1*2++2***+209)3((493(((-((((*(19.(,32,-,-,-.,(,(-(((,(())--42(.,((4,1,(--,,(((((1/7(5(0-)).4()-3(1:0((,(-69((24(.(.(((.4(4:(-5435((.((((-4;B12(((,-
@M00689:251:000000000-CJTJ5:1:1101:15557:19478 2:N:0:10
CGACAGCCATGCAGCACCTGTACACCAACCACAAGGGAAACTACATCTCTGCAGCGATCTGGTGTATGTCAAGCCCAGGTAAGGTTCTTCGCGTTGCATCGAATTAATCCACATGCTCCGCCGCTTGTGCGGGCCCCCGTCAATTCCTTTGAGTTTTAGTCTTTCGGCCGTACTCCCCAGGCGGGGCGCTTCCTGCGTTAGCTACGACACAGAGGCCGTGAAAGACCCCCACCCCCAGCGCCAACATGTTACGGGAGTGGCTCACCAGGGTTCTTACCTCAGTCTCCGTTGTT
+
GDGGGGGGGGGGGGFEFGGGGGCAF8DGGDGGF@E,:CAEGGFGGCFGFFD?<,AF:,F8FCGFG<EEEGGG9EDFGGGFCCG8FFGGG9BC+8CFEGGGCF,,@?FG,CED:EGE==DE6CED86F@8A8E>@6@8+06=8EFDFFGFCDAE;C9DA+++4**3))1:):5@B6)=)*3/--((.602((()-623(-4,)6:8(((((((,5((424;((..((.37))(((1((-((-0((4(((.)).((-(--44((.544)((((...))).622()-)-)-(.(((
@M00689:251:000000000-CJTJ5:1:1101:13605:20103 2:N:0:10
CGACGGCCATGCATCACCTGTACACCAACCACAAGGGAAACTACATCTCTGCAGCGATCTGGTGTATGTCAAGCCCAGGTAAGGTTCTTCGCGTTGCATCGAATTAATCCACATGCTCCGCCGCTTGTTCGGGCCCCCGTCAATTCCTTTGAGTTTTAGCCTTGCGGCCGTACTCCCCAGGCGGGGCGTCTCATGCGTTAGCTACGACCCAGCGGCCGTGGACGACCCCTTCCCCTAGCGCCCCCCGTTTCAGGCCTGGCCTACCAGGGTCGCCTATCCTGCTCTCTCTTTTCTT
+
G::C:FC@FGGGGGGFGGGGGGFGGGGGGEGGF8FGEFCGGGGGGEEGFG,FGFGCFGGGGDFDFAFGEECFB@@FGGFDGG9FFFGGGGFFGGGGGGFGGG,,4C=FAF9>F?GFGADCEG>CEG6D,@BC@ECEDC8@8?8EGFGGF++7D,@CGC+=99@CC=====5-//92C@9:A9=21;6,((-())).43101>AB2?:((,421((,(,((-(.(((4>C/)4(,9(3((-(7(-,43,4.)-6)(()-4,.)30()4((.((((-(-.3))(4)).)2)).).))
@M00689:251:000000000-CJTJ5:1:1101:20436:20194 2:N:0:10
CGACGGCCATGCATCACCTGTACACCAACCACAAGGGAAACTACATCTCTGCAGCGATCTGGTGTATGTCAAGCCCAGGTAAGGTTCTTCGCGTTGCATCGAATTAATCCACATGCTCCGCCGCTTGTGCGGGCCCCCGTCAATTCCTTTGCGTTTTAGCCTTGCGGCCGTACTCCCCAGGCGGGGCGCTTAATGCGTTAGCTACGACACAGAGACCGTGGAAGACCCCTACACCTCGCGCCCCACGTTTACGGCAGGGACTCCCCGGGTATCGCATCCCGACTTCT
+
GGFGGGGGGGGGGGFFGGGGGGGGGGGGGGGGGGGGGGGGGGGGGFGGGGGGGGGGCGFFFGGGGGGGGGGFGFGGGGGGGGGGGGGGGGGDGFGGGGGGGGCCFGFGDFFGGFGGFFGGGGDGEGGGGGGGGGGECEGGGGEGGFFGFG79CEGGDC7AAFE@EFA=A=FDF20>FDGG4B>B99>>B>F19).:>:?:()-62(1((223:(.,2;:<0(,4,,3:D3)433<0(-319B(((41,4:69,31(,(((,.(4((,404())(((-4((((,-(6)
@M00689:251:000000000-CJTJ5:1:1101:20448:20209 2:N:0:10
CGACGGCCATGCATCACCTGTACACCAACCACAAGGGAAACTACATCTCTGCAGCGATCTGGTGTATGTCAAGCCCAGGTAAGGTTCTTCGCGTTGCATCGAATTAATCCACATGCTCCGCCGCTTGTGCGGGCCCCCGTCAATTCCTTTGAGTTTTAGCCTTGCGGCCGTACTCCCCAGGCGGGGCGACTGCTGCGGTAGCTCCGACACAACGACCGTGGAGGACCCCTACCCCTCGCGCCAACCGTTTCCGGGCTTGCCTTCCAGGGTACCACCTCCTGATCCTTCTGTCG
+
F7CF7FGGCFFGFGGFFGGGFFGGGDGAFFGGGGGGGGGFGGFGGDDAFFGCGGGGDDGGGFFFEGGGGGCEFGFFFFGGGAFFFFGGGFGGGC:FF9;ACGECGCFDFFGFCFFC;D6EGGGG7@FG8EEEGGGGGED+C>+5CAGGFF+<@,;9BAFFAFFFEFFB=AAA9>;;4:C16>5>@9>(,(-(()).((--429<4((4(,3(-(3921((-2((42:?C*0.((11((-(-)((,304:B)6:(-13(-(())),))(((())))((.84)).)-)).)).)(
@M00689:251:000000000-CJTJ5:1:1101:8218:20817 2:N:0:10
CGACGGCCATGCACCACCTGTTTTCAAGGTCTAGTAAACTAGACACTCCGCTATCCCTAGCAGATTCTATCAATGTCAAGCCTAGGTAAGGTTCTTCGCGTATCTTCGAATTAAACAACATGCTCCACCGCTTGTGCGGGTCCCCGTCTATTCCTTTGAGTTTTAATCTTGCGACCGTACTCCCCAGGCGGACTGCTTACTGTGTTAACTGCATTACTGGATTGACAAGCCCCCCAACAACTATCATTCATCTTTTAGGGCGGGGACAACAGGGGGCTCTACACCTTCCCGCC
+
GC+@@FEG:E@<,<FC@FGDCEGGEGGGFGGCFGGGGFCGGGGGGGCFGGGGGGG,CFFGGGGFGGGFA<FFGGGC9<<FGGFGGGEFGGDF>EAEEFGDEDECGGGC==FEAE9A,@DFG@A;EFGEEGGGGGGGGGGCDD?DF*=6;==3EFFD99C:BDE7;:EEEE7A)88A@=*<58=@22<):92=((7=?EC38)))1()93?<8AF?<EEF3=)),)//9;<)(36)(3(-(2)()).6)))).)))4).2301((((((.((,,3(((-((6))((()((((((
@M00689:251:000000000-CJTJ5:1:1101:20273:20842 2:N:0:10
CGACGGCCATGCAACACCTGTACACCAACCACAAGGGAAACTACATCTCTGCAGCGATCTGGTGTATGTCAAGCCCAGGTAAGGTTCTTCGCGTTGCATCGAATTAATCCACATGCTCCGCCGCTTGTGCGGGCCCCCGTCAATTCCTTTGAGTTTTAGCCTTGCGGCCGTACTCCCCAGGCGGGGCGCTTAATGCGTTAGCTACGACACAGAGGCCGTGGACGCTCCCTACACCTAGCGACCACAGTTTACGGCTTGGACTCCCAGGGTATCTAATCTTGCCCTCTCTATCTC
+
GGGGGEGGGGGGCFGGGGGGGGGGGGGGGGGGGGGGGGGGGGGGG9EGGGGGGGGGGGGGGGGGGEFGGFGGGFGGGGGGGGGGCGGGGAEGGGGDGE;EEGEFGGGFFGGGGCEFAFFGGGGGGGFFFFGGGG@EEE6+=D+?CFGGCGGGG=EADC>FFFBE9>AA=4=:((9(A2FCFB=9@(7909?:<AA<01(-3><B?0:;9;<((.3:6((--804((-7*001(,7,(.,((0(43((.6).54(,(,(())5((((.20:2,.)6)-3)6.)(,.1(())-6))
@M00689:251:000000000-CJTJ5:1:1101:20288:20851 2:N:0:10
CGACGGCCATGCAACACCTGTACACCAACCACAAGGGAAACTACATCTCTGCAGCGATCTGGTGTATGTCAAGCCCAGGTAAGGTTCTTCGCGTTGCATCGAATTAATCCACATGCTCCGCCGCTTGTGCGGGCCCCCGTCAATTCCTTTGAGTTTTAGCCTTTCGGCCGTACTCCCCAGGCGGGGCGCTTAATGCGTTAGCTCCGCCACAGACGCCGTGGAAGACCCCTACACCTCGCGCCCACCGTTTCAGGCAGGGCCCCCCCGGGTATCCAACCCCGCCTCCCCTGGCT
+
GGGGGGGGGGGGGGGGDGGGGGGGGFGGGGGGGGGGGGGGGGGFGFGEGGGGGGGGGEFGGGGGGGGGDGCEFGGGGGGGGGGGGGGGGG?EGECCGGGGDGDGDGGGGCFGGGGCCFGDCEGGEEG@,=>EEGEGCECCDG>FFFDC7CCA@EFFF,;C>F@*3:AAAA4@F2A=C=DD)9@26;B>601:).))((403AA)5((4((41,(33>62(617?0424C98:30D<219(-.4(3:9??F0)).3(((-(-((-((-4,3()))),(8?(-2((((,,3((((
@M00689:251:000000000-CJTJ5:1:1101:18107:21024 2:N:0:10
CGACAACCATGCATCTCCTGTACACCAACCACAAGGGAAACTACATCTCTGCAGCGATCTGGTGTATGTCAAGCCCAGGTAAGGTTCTTCGCGTTGCATCGAATTAATCCACATGCTCCGCCGCTTGTGCGGGCCCCCGTCAATTCCTTTGAGTTTTAGCCTTGCGGCCGTACTCCCCAGGCGGGGCGCTTAATGCGTTAGCTACGACACAAAGGCCGTTGACGGCCCCTCACCATCGCGCCCACCGTTTACGGCATGGCCACCCAGGGTACCCAATCCGTACCCTCCTTTTCTT
+
FFGGEGGGGGGGFGGGGGGGGGGGGGGGGGGGGGGGGGGGGGGGGGGFGGGGGGGGGGGGGGGGGGGGGFGGGGGGGGGGGGGGGGGGGGGGGGGGGGGGGGCFGGFFEC9EGGGGGGCEGGDGEGDFFFGGDEGEGEDEGG6EFFGGBCFFGGCFFGFFFF=@@A=>A=@FF=EFGFGGF>2(6:BF>6<?F9):91:0(65)4::1(4.(,,(.3((((()(((4,99),(.2),(,-7>34::>6<419:?>(-(4((.((44(-1.()),4(.(,((,,(.)(4().-.:-
@M00689:251:000000000-CJTJ5:1:1101:12797:21228 2:N:0:10
CGACGACCATGCATCACCTGTACACCAACCACAAGGGAAACTACATCTCTGCAGCGATCTGGTGTATGTCAAGCACAGGTAAGGTTCTTCGCGTTGCATCGAATTAATCCACATGCCCCGCCGCTTTTGCGCGCCCCCGCCGATTCCTTTGAGTTTTAGCCTTGCTGCCGTACTCCCCAGGCGGGGCGCTTAATGCTGTAGCTACAGCAGAGAGACCGTGGAAGACCCCTTACCCTAGCTCCCACCTTTTAACTCATGGACCACCCCGGTTTTTAATCCCGCGCTCGCCTTCT
+
C++@+8@6@EEFGGGCF8C,;F<EFG<FC:CEGDE<F<ECEFFDF<<F<F9@FC8F:FC89,C8F6FA<5BFGF,A@,8??<?FF,E,?,,8@6=:=FF8C,,,@;,,9CEDEE=8,4=@CC8=@>+@9?C+6@EGGGG+++4+01=99B8<:,,@9,*+38*:5*16<5-)))1.,-*:?2(((((,(40-))).-)..-4)-5.).((.(,--,2(-.(-4((42(9*>).:C)((())03(4:.)64)))).-)62:)4-11((-,(((-,(.))-)((((,(((((,))
@M00689:251:000000000-CJTJ5:1:1101:20735:21301 2:N:0:10
CGACGACCATGCAGCACCTGTACACCAACCACAAGGGAAACTACATCTCTGCAGCGATCTGGTGTATGTCAAGCCCAGGTAAGGTTCTTCGCGTTGCATCGAATTAATCCACATGCTCCGCCGCTTGTTCGGGCCCCCGTCAATTCCTTTGAGTTTTAGCCTTGCGGCCGTACTCCCCAGGCGGGGCGCTTAATGCGTTAGCTACGACACCGAGGCCGTGGAACACCCCTCAACCCAGCGCCCACCGTTTACGGCATGGATCAACCGGGGCACGAACTCTGTTCTATCTTGTCA
+
<6@@@6CFEFFCCFEEFGEGGGFFGGCGGEGGGGGGGFGFFGGGGEGCFGGFDGGGEGFGGCGGFGFGDF<<F@@D,,CEFGFFG:EGGGC,=CFDGGGGG,EFGGGF99F8FGDGDF6EEG=8+6@D,@=>1=3@8>==+=+2D+?ED77EFGGGG;ABFFE)0)):=9:9@DEFF>F4)888;B140(4(.62A914:1<9:)(-3((4((-491(-1-35((.-1CC)(,39(,,2(47((4(231(()-43(,(2))).)3((((((((((((,))))).)))))).63)
@M00689:251:000000000-CJTJ5:1:1101:16828:21554 2:N:0:10
CGACGGCCATGCAGCACCTGTACACCAACCACAAGGGAAACTACATCTCTGCAGCGATCTGGTGTATGTCAAGCCCAGGTAAGGTTCTTCGCGTTGCATCGAATTAATCCACATGCTCCGCCGCTTGTGCGGGCCCCCGTCAATTCCTTTGAGTTTTAGCCTTGCGGCCGTACTCCCCAGGCGGGGCGCGTAAGGCGTTAGATACAGCACAGAGGCCGAGGGAGAGGCCTACACATAGGGGCCCACGGGTAAGGGATGGGGAAGCAGGGTGACAAATCTGGGCATCAGAGGCG
+
GFEEGGGGCEGFFGFEDGGFFG<AEFGEFGEFGGGGGGFA@<@EECEEF9ECEFGFDCFFFECFFEFECEEFFGC@BEG=ECFG?AFA9F?C@C+F7===EF>@8=E,@,9@F,E,,9==@+@C>@@@CFE@E++@@+61=?EC79FF79CFF,,5+>C<A>5CCAB=):7722*(4/;8:2@BB1(40(((4(),4(46<2564))),37<?>(-36(4((,((((-1*0.(46,6))(()(((--((,((5:(,((3((((((,,8(.(().).)))).((((5),)5,((
@M00689:251:000000000-CJTJ5:1:1101:19348:21589 2:N:0:10
CGACGGCCATGCAACACCTGTACACCAACCACAAGGGAAACTACATCTCTGCAGCGATCTGGTGTATGTCAAGCCCAGGTAAGGTTCTTCGCGTTGCATCGAATTAATCCACATGCTCCGCCGCTTGTGCGGGCCCCCGTCAATTCCTTTGAGTTTTAGCCTTGCGGCCGTACTCCCCAGGCGGGGCGCTTATAGCGTTAGCTACGACAAAGAGGCCGTGAAGGACGCCTACACCGAGCGCCCACAGTTTACGGCAGTGAGTAGCAGGGTGTCAAAAACGGATACCACGGCGTC
+
GFE@E@FGGGGGGGGGGGGGGGFFDFFGFGEGGGGGGGGGFGFCF@FFGGGCFGGGGFFFGGFFFGFBC@EEGC@FDDFEEGGFCFAFGFGGEECBCDFGCGG88FFFEFFFG8F@A,866=CCCEG?FGGECCEEC3=9:DG7CCGGFFGCF7:,=BFFFFE:=8::/>44(->=F=FGFB5>91,-(((-))..48??2<).)-(-((.2,3:(4(,4(-)(.((-)*7::(7(,,(3(.(4((..64-62(,((.(-)-.).:<(3((-)).6)-((((,-)).)(((,((
@M00689:251:000000000-CJTJ5:1:1101:8789:22895 2:N:0:10
CGACGGCCATGCACCACCTGTACACCAACCACAAGGGAAACTACATCTCTGCAGCGATCTGGTGTATGTCAAGCCCAGGTAAGGTTCTTCGCGTTGCATCGAATTAATCCACATGCTCCGCCGCTTGTGCGGGCCCCCGTCAATTCCTTTGAGGTTTAGCCTTGCGGCCGTACTCCCCAGGCGGTGCGCTTAATGCGTTAGCTACGACACATAGGCGCGTGAACACCCCTACACCTACACTCCACCATTTCAGTCCGGGACTCCGCGGGATTCTCACCCCTCTCTCACTTTCCGT
+
F@EGGGGGGGGGFFFGFGGGGGGF,FDFGGDGGGFFGGGG<CFDF,<FAF,C@CFC@C,BAFFDFGFG@<6EFFCF?EE,5CFFBFFGFA,@8>=CFFD=@8,@8;EFFGGGF8@,@=D>8C=E>E6D?AEDEG6EECCCD6@9@A8CC+2,:,@@BD>8?A*))8>2>AF@@(8=;>*2422,(63116;;)).7((33642))-((-41)-.40((,(((()),4(7/.4(4*(.(.()81.3(()-664).))((4((((,((-(,-,())).)((-,3(.))))))-.)(,
@M00689:251:000000000-CJTJ5:1:1101:8787:22912 2:N:0:10
CGACGGCCATGCACCACCTGTACACCAACCACAAGGGAAACTACATCTCTGCAGCGATCTGGTGTATGTCAAGCCAAGGTAAGGTTCTTCGCGTTGCATCGAATTAATCCACATGCGCCGCCGCTTGTTCGGGCCCCCGTCAATTCCTTTGAGTTTTAGCCTAGCGGCCGTACTCCCAAGGCGGGGCTCTTACTGCTTTAGCTACGAAACCGAGGACGCTGACACACCCTGAACCTCGCGCCACACCGTACCGGTCTGGTGTACCGCGTGTTGTATTACATCCTCTTCTGCCT
+
GGEGGGEECE8AFFGDFGGGFFGGDFGEC,@FGGGGE@,;;CFGE,CFFFFGGGFDG8F,EEF@FAFGFFFGFE@,BC7FEF9=9?F<FF7==F++@CFCED8,99EDD9FFF8>8++=+CEEEE6=F,3@+++++68+@DCC;+=+53?B,D;:,?;*=;>))3):)-)52(5>BC5**)(-3(,-((.)6.).6)4)6)))).40,(-2((,(-32((-(.)),-4)*)()(*.(,-((03(((((.(((((,(,4()((.)6(((,--(.(.-).5)44().).:)))))
@M00689:251:000000000-CJTJ5:1:1101:15845:23125 2:N:0:10
CGACGACCATGCACCACCTGTACACCAACCACAAGGGAAACTACATCTCTGCAGCGATCTGGTGTATGTCAAGCCCAGGTAAGGTTCTTCGCGTTGCATCGAATTAATCCACATGCTCCGCCGCTTGTGCGGGCCCCCGTCAATTCCTTTGAGTTTTAGCCTTGCGGCCGTACCCCCCAGGCGGGGCGCTTAGTGCGTTAGCTACGACCCAGAGGCCGTGGAAGACCCCGCCACCTCACGCCCCCCGTTTACGGCATGGCCTCCACGGGTACACCATCTATCTCTCCCTTTCC
+
GEGEGEGGGGGGGGGGGGGGGGGGGGGFGGGGGFGGFGGGGGGGGEDDFFFGFFFGGGGGGGGGGGGCDFFGGG<FFGGGGFF8?FFGGFGGDGGGEFGGEGDGGGGGGGGGGGFGEFFGGEGDEGGG?FGGEGGGGCCECD4CCFCGFG+;DFC9CF*=>AC55ABA947@>(*-=2?DF;6;93((,(3:)6)4(3?1,4.-2:(,(71<(.(4269010<4:17:G))-(-*(.(,4(0(433(-3((.((1((((433,,((--1(())).()())))))).(.().))
@M00689:251:000000000-CJTJ5:1:1101:13258:23134 2:N:0:10
CGACAACCATGCCCCACCTGTACACCAACCACAAGGGAAACTACATCTCTGCAGCGATCTGGTGTATGTCAAGCCCAGGTAAGGTTCTTCGCGTTGCATCGAATTAATCCACATGCCCCGCAGCTTGTGCGGCCCCCCGTCAATTCCTTTGACTTTTATCCTTGCGGCCGTCCTCCCCAGTCGGTGCGTTTAATCCTTGAGCTACGTCACTGAGACTGAGCAAGCCCCCTACACCTAGCTCTCACCTTGTGTGGCATGACTTCTCCGGGTTCTCAATCTCTCCACGTCTCTCT
+
F4@6@@FE@FGG,@F6CFGGEFGGG8FGCFGGGGGFEGFFFFEFGFF<FAE<98E@7@DB<E5FA,<,<E,CE@BBEGGEG@AB5:F,EFF,+8>+FF8@CGFFDGG,CFGGFF9E,9+6@+6+,@8DD8=C6=CB===@C6+=+1?+152,,3@,+5+4?F@A))))0:5)-)*-=429)*0((02(((66)7).)/))6=)/.((,(/)))).7)/))(.(.(((-/)).(,7(().)-*.)6(,,).)((((,4,),)))-..((4-(.))).-).6...),((-41)).
@M00689:251:000000000-CJTJ5:1:1101:7095:23336 2:N:0:10
CGACAGCCATGCACCACCTGTCACCGGTCTCTCCGAAGACAACCCTCCATCTCTGGAAGTCGCACCGTGATGTCCAGCCCTGGTAAGCTTCTTCGCGTGTCTTCGAATTCAACCACATCCTCCACCGCTTGTGCCGGCCACCGCCTATTCTTTTGTGTTTCATCCTTACGGCCGCCCTCCCCCGTCGCTATGCTTATTGTGTTTACTTCCGCACCGCGGTTTGCTACACCCCCACCCCCGCGCCTTCATCTTTTCAGGCTTCGACTTCCCATGTATATATTCCTGACCTCTCTTT
+
FEEGC+CDEF6C,,CCDCG<E@FCA6@F+,E<FGGGC@,,6,;,B6@CE,9CA9,@@<86,8:@:@:,,4,@A,,?ECC7E8,:,,,5,9?:9,9,==+4@EE;8+99+,A@,>4D,,+@AF=9E=+8+@8=6,,33+=+=88+6*++5++,,5,,=>70?57*:*;*:)))))--*);*69((0-(-((,)).93)).../(()).)))(((.((-(4,(42<)6),975>(3)-(3((,),(((.)).)-.66)52((.(-(-(().()),))-)))))6<)))(()).())-
@M00689:251:000000000-CJTJ5:1:1101:21894:23763 2:N:0:10
CGACGACCATGCAACACCTGTGCACCGACTCCAAGGGAAACTCCATCTCTTCAGAGATCTGGTGTACGTCAAGCCCAGGTAAGGTTCTTCGCGTGGTGTAGAAATAATACACATGCTCCGCCGCTTCTGTGGGGCCCCGTCTATTCTTTTTAGTTTTTGCCTATCGCGCGTCCACTCCCCACGGGGGGCATATAACGCGTGCTCTACCACACAGCCTGCGGACACACGCCACACCTCTAGCACACAGTTTCTGTCGCCGTCGCCCCAGCGTGCTAATACTGCCTTCTCTCTTC
+
C@FG7FFGGGGGG9FFFGGGG,,;F,+68+,;,,;68C,CFG,<,<,E6E,F,6,CFF9F9,:@AF,,C46,,,:49=,A,9,,54<B5,,88+++++9,,,,,4,,,,4,@E,,@,ED+==+@@8+7;4@,+++6@>+1=8+=99+++?+3,3,8+++*5+***1))):8/))1*4<***(((5((-((()))).((((((,)))-),5:0(((((.(((,,((((()10(,4*..4)))*-(4((.).)))))((,--4(,4(410((,(-()-).:<4),)),)4-))))
@M00689:251:000000000-CJTJ5:1:1101:21428:23779 2:N:0:10
CGACAGCCATGCATCACCTGTACACCAACCACAAGGGAAACTACATCTCTGCAGCGATCTGGTGTATGTCAAGCCCAGGTAAGGTTCTTCGCGTTGCATCGAATTAATCCACATGCTCCGCCGCTTGTGCGGGCCCCCGTCAATTCCTTTGAGTTTTAGCCTTGCGGCCGTACTCCCCATGCCGGGCGCTTATTGCGTTAGCTACGCCACAGAGGCCGTGGAAGACCCCCACCACTACCGCCCACCTTTTACCGCCTGTGCTACCAGGGGTTCCACTCCCGTTCTCCCTGGCTC
+
GGDEGGGGFGGGFGG@EGGGGGGGGGGGGGGGGGGFGFFGGGGGGGGGGGFGGGGGC<FGGGGGGGGGGGGFGGGGGGGCFGGGGGGGGGGGGGGGGGGF6EFFFFGGGGGGGGCFEGGGGGGGGGGGECGDGGGGGGGGGDGGGFFDDGF8DEFGGCCFFFE)::=A==@AFDCBGFF03))6(5(59(6?)))1438@@C<E3@(,.8:6286131904().(4::C)044(9,((.(()((4:(,.5A<)-3((-)))).-8)),:0(((,).).1((((,())((,((..
@M00689:251:000000000-CJTJ5:1:1101:17595:24244 2:N:0:10
CGACGACCATGCAGCACCTGTACACCAACCACAAGGGAAACTACATCTCTGCAGCGATCTGGTGTATGTCAAGCCCAGGTAAGGTTCTTCGCGTTGCATCGAATTAATCCACATGCTCCGCCGCTTGTGCGGGCCCCCGCCAATTTCTTTGAGGTTTAGCCTTGCGGCCGTACTCCCAAGGCGGGGCGCTTAATGCATGAGCTACGTCACAGCGGACGTGGACGACCCCGCCACACAGCGCAACCAGTTTCCGGCATGGCCTACGCGGGTCTTACTACACGTCCTACCTTTCC
+
F=@FFGEGGEFCECFGCFGGGGGGGDFGGGFGGGGG:CEFF9EFG@F9EFGFFGGGGFGFGEFFFGGGG,CFGGGGFEFEEFGGFFFGGC7CCFCC@D8EGGGGGGAAE998A8,,=EFEGC+@CCFGFG6>6>6>>C8+3+;+2+5<BFF,@,5,=DF@9A@=C>AF=2>9==4(,(;/)(-4(4;>F((-))..)))))8<723(((-64(,1(422:6246(,24<))4(45(-(,,3)(-,((64>)6(((-(3(,().4(((((((()).))).(((((()).).-))
@M00689:251:000000000-CJTJ5:1:1101:18641:24729 2:N:0:10
CGACGGCCATGCAGCACCTGTACACCAACCACAAGGGAAACTACATCTCTGCAGCGATCTGGTGTATGTCAAGCCCAGGTAAGGTTCTTCGCGTTGCATCGAATTAATCCACATGCTCCGCCGCTTGTGAGGGCCCCCGTCAATTCCTTTGAGTTTTAGCCTGGCGGACGTCCTCACCGGGCAGGGCGATTAATGCGTTAGGTACGCGAGAGAGGCCCTGGAAGGCCCCTACACCTCGCGCACAACGTTACCGGCCTTGGCTCACCGGGGCTCAAACTCTGCACCCACACCACC
+
GG+@@::CEFCDC9F<FEF@FFEE9EDG@CBDEFFCGFFGGGGDF9CEFGGGGFCGGEFGGGG@GFEGGGGF<ED,EFDFGADCED,5FFDGGGGGGGGDCFE,+C9,C=A,AFG8=C6@ECEC8@FF8,6@EG>+=88+0=?D++6CC+=:?F;99B?+:8)):>=)0-4)/):*?)*))((8-37,(.6<9E3)32361()116(((((4(-1-,((((,(((((-1*)(,(9(32((()-((--(.,82(-((()..53,)),((((((,.).)),46))(.-(((-((,(
@M00689:251:000000000-CJTJ5:1:1101:14691:24932 2:N:0:10
CGACGACCATGCAGCACCTGTACACCAACCACAAGGGAAACTACATCTCTGCAGCGATCTGGTGTATGTCAAGCCCAGGTAAGGTTCTTCGCGTTGCATCGAATTAATCCACATGCTCCGCCGCTTGTCCGGGCCCCCGTCAATTCCTTTGAGTTTTAGCCTTTCGGCCGTACTCCCCAGCCGGGCCGCTTAAGTCGTTAGCTCAGACACAGACGCCGTGGAAGACTCCCAACCCCGACGACACCCTGTTACCGAATGTCCTACACGGGCTCCGACACATGCCCCCACAGACCAT
+
G:FGEGGGGGGGGGGGGFGGGFGGGGGGGGGGGGFFGGGGCFFFFFGGGGGGG?FG:EFGEFBDFGGGEFCGFFGGFEFEFDDGFGFGGF?FGE7+49=DEGGGGGGG9;AD@EGG8==C88@EEGGC,EE6ECE+==C@DGCC9FC+C?+@8EAFG>7@FFE>7):55505>)/>1:*;*0(-6(/52((()))168(606C))(/)(,,(.((((-((,4)((.)5>*)42(/(((((-5,,((((.))-)-((-8)-)).3(.40(((((((-((())))((,(,-(((((,
@M00689:251:000000000-CJTJ5:1:1102:13785:2170 2:N:0:10
CGACGACCATGCATCACCTGGGTAGCTAATCCTGCGCTCT
+
647=::=6@,CC@CC<CC@6C<;E:C,CF,;FFFF+7CFF
@M00689:251:000000000-CJTJ5:1:1102:8758:2933 2:N:0:10
CGACAGCCATGCAACACCTGTACACCAACCACAAGGGAAACTAAATCTCTGCAGCGATCTGGTGTATGTCAAGCCCAGGAAAGGTTCTTCGCGTTGCATCGAATTAATCCACAGGCTCCGCCGCTTGTGCGGGCCCCCGTCAATCCCTTTGAGTTTTAGCCTTGCGGCCGTCCCCCCAAGGCGGGGCGCTTAATGCGTTAGATACGCCACAGACGCCGTGGAAGACACCAGACACGAGCCCCCACAGGTTACGGCATGAGCCACCAGGGGATGCAAGACAGGGCGACCTGCGG
+
GEEGEECFGFGGG,CFGGC<E<EFGEGGGGGGGGGFCC6CFD9,C,C,,CECGGF@:FFDG95BBFGF<9FB,A=F,C@,,CF<FE,5?E,4>F:+,,@F?FFD,EC,,,,,9,,@,=>8@EGE>>68,,+@1+@>=+=6@8=E+09CAFGF8@3;1E+=7=6)59)==95)))02:(2/(-(.2290(4214)4-32(-()).-(-((-33:(-11940(-27<((.4)(,(,8((-(-(((42(((.,6)8:9((.),)(.3.(.4:(30(.56),3(((((-(4,-.(((
@M00689:251:000000000-CJTJ5:1:1102:8766:2949 2:N:0:10
CGACAGCCATGCATCACCTGTACACCAACCACAAGGGAAACTACATCTCTGCAGCGATCTGGTGTATGTCAAGCCCAGGTAAGGTTCTTCGCGTCGCATCCAATTACAACACAGGCTCCGCCGCTTGTGCGGGCCCCCGCCAATTCCTTCGATTTTTAACCTGCCGGCCGTACGCCCCAGCCGGGGCGCTTATACAGGTAGCTCCATCACGTAGCCCGGGGGCAGCGCCCACACACAGCGACACAGGCGTACGGAGGGGAGTGAAGGGAGACAGAGGACAGCGAACCGTATACC
+
@CCEGFGGFCACEFGCFGF<E<CFF,DF7,BFG,FCCE<EFA,;C;C<C9FFC8F@:FDEFCEF@9FFAEFFFGF7A<,,BFFG<<99<F,?+@7:++6@,4>AEE,,,9E+,,,@,@@E>+@C@E6@FF661@3@68++1C6++<+7?+**,,4;8:*4*=3:0@)7)-9@FBFF;9>5((3,,.((3((()))))(..),<)(()..)(,.,(511(3(((((((--)423(-(((.12,(-(((,-,-)-42(,(((((,))-(((-().(.((.(,86((-(((-(()))
@M00689:251:000000000-CJTJ5:1:1102:23586:3172 2:N:0:10
CGACGGCCATGCAACACCTGTACACCAACCACAAGGGAAACTACATCTCTGCAGCGATCTGGTGTATGTCAAGCCCAGGTAAGGTTCTTCGCGTTGCATCGAATTAATCCACATGCTCCGCCGCTTGTGCGGGCCCCCGTCAATTCCTTTGAGTTTTAGCCTTGCGGCCGTACTCCCCAGGCGGGGCGCTTAATGCGTTAGCTACGACACCGAGGCCGTGGCAGACCCCTCCACCTAGCGCCCACCGTTTACGGCCTGGACTACCAGGGTATCTAATCCTGCTCCTCCATTCC
+
GGGGGGGGGGGGGGGFEGGGGGGGGGGGGGGGGFGGGGGGGGGGGGDGGGGGGGGGGGGGGGFGGGGGGGGGGGGGGGGGFF9EFFFGGGGGGGGGGGGGGGGCGGFEFFFFGGGFFGGGGGGGGGGGCDGG>EGGGGGCEEGCGGG7CF?CFFGGFGFFGGEBB>5=579>>FFFFFC<>=@@FFFFFFFFA9).44<435<5,304((-,,-4;B6>(,(4(43::B:41:?140.((,-4(4<0,84,@1:(41(((430212,,31,)))).).54)42>)((.().)-
@M00689:251:000000000-CJTJ5:1:1102:11568:3213 2:N:0:10
CGACGGCCATGCAGCACCGGTCACGCTGTCCCCGAAGGGAACGCGATATCTCTATCGTTGTCAGAGGATGTCAAGACCTGGTAAGGTTCTTCGCGTTGCTTCGAATTAAACAACATGCTCCACCGCTTGTGCGGGCCCCCGTCAATGCTTTTGAGTTTCAGCCTTGCGGCCGTACTCCCCAGGCGGAGTGCTTAATGCGTTAACGTCAGCACTAAGGGGCGGAAACCCAGTAAACACAGGCAACAATGGATTAAGGCGGGGAGAGCAAGGGAGACCAAAACTGACACCTCGGGCG
+
C::+@@@@:;C;@EECCE++77@F,C,C@,,CCFFG@CGGGGG7FG+@CF9<<FFGGGGFGGGGGGGGFFEEGEFGGEFFF:FFGG9C<9;FF:C>FGG,=EEFG:+?F;E,AF=,DF3,A@DFEGE=ED?FGGG6+@+4@C5*7D+,?9>@FG@6=?9BGGFB=A2@F>@B2/(/;(/7@;16137>4:4<26A)64(-3084(4(3<?D?3,2:?39>>B>B((4((.(.6).4(((.(,(((,,).))*)-64(4(496(,(()((-2)(-,(..(,.).),))(.,400(-
@M00689:251:000000000-CJTJ5:1:1102:23441:3220 2:N:0:10
CGACAGCCATGCAACACCTGTACACCAACCACAAGGGAAACTACATCTCTGCAGCGATCTGGTGTATGTCAAGCCCAGGTAAGGTTCTTCGCGTTGCATCGAATTAATCCACATGCTCCGCCGCTTGTGCGGGCCCCCGTCAATTCCTTTGAGTTTTAGCCTTGCGGCCGTACTCCCCAGGCGGGGCGCTTAATGCGTTAGCTACGACACAGAGGCCGTGGAAGACCCCTACACCTAACGCCCACCGTTTACGGCATGGACTACCAGGGTATCTCATCCTGCTCTCT
+
GGGGGGGGGGGGGGGGGGGGGGGGGGGGGGGGGGGGGGGGGGGGGCFGGGGGGGGGGEGGGGGGFGGGGGGFGGGGGGGGGFGGGGGGGGGGGGGGGGGGDFFFGCEFGGGGFGGGGGGGGGGGGGGEDGCEGGGGGGGCC>GGGGGGFGGGGGDGFGGFGGFFEEFFFFA=24*:AA792@>@99B1;(44>DAFBFFFFF94>F62(41:2(48BBB9;:B?F?21:)4::1<B0).43042<?;(18(9106,4(1),)(,8)56:20)6)6><9A<-,(.48,
@M00689:251:000000000-CJTJ5:1:1102:23950:3375 2:N:0:10
CGACAACCATGCATCACCTGTACACCAACCACAAGGGAAACTACATCTCTGCAGCGATCTGGTGTATGTCAAGCCCAGGTAAGGTTCTTCGCGTTGCATCGAATTAATCCACATGCTCCGCCGCTTGTGCGGGCCCCCGTCAATTCCTTTGAGTTTTAGCCTTGCGGCCGTACTCCCCAGGCGGGGCGCTTACTGCGTTAGCTACGACACCGCGGCCGTGGAAGCCCCCTACACCTAGCGCCCCACGTTTACGGCCTGCCACATACGGGTCTCTACTCCTACCCTCT
+
FGFEGGFGGGGGFGGFFFGGGGGFGGGGGGGGGC<FGFFGFGGGGFGFGGGGFGGGGGGFGGGGFGGGEDF<AFFGEE7FFFGGCFGGGGGGGGDFGG9D6FGGGC9EFF<FEFGG8D?EGGEGDDGEFGGGGGBEEEDEG6=@DGGG@=DFG=AE?C6@CFB@@A)5>AAF@BA)9>FC>>9860:;912:))).(-412<<2)(-44((4(((-441-1-47(3,33)(4,3:0230((((((--4((4*((4((4(,,).)),.4((,0<<))-)())..(420
@M00689:251:000000000-CJTJ5:1:1102:23942:3391 2:N:0:10
CGACAACCATGCATCACCTGTACACCAACCACAAGGGAAACTACATCTCTGCAGCGATCTGGTGTATGTCAAGCCCAGGTAAGGTTCTTCGCGTTGCATCGAATTAATCCACATGCTCCGCCGCTTGTGCGGGCCCCCGTCAATTCCTTTGAGTTTTAGCCTTGCGGCCGTACTCCCCAGGCGGGGCGCTTAATGCGTTAGCTACGACACAGAGGCCGTGGAAGACCCCTACACCTAGCGCCCACCGTTTACGGCATGGACTACCAGGGTATCTAATCCTGCTCTCT
+
GGFGGGGGGGGGGGGGGGGGGGGGGGGGGGGGGGGGGGGGGGGGGGGGGGGGGGGGGGGGGGGGGGGGGGGGGGGGGGGGGGGGGGGGGGGGGGGGGGGGGGGGGGCFGGGGGGGGGGGGGGGGGGGGGGGEGGGGGGGGGGGFGGGDFGGGGGGGFGGFGGFEEFFABFFFFFCEFFGGFFFFFBF;F18(6<<A;?<<14<>?FBBBF0:(.46699;604??BF:BFB4??BF22446;B6??>??03FB?>;0382583::2.301./.).:<<<)54(6)2)
@M00689:251:000000000-CJTJ5:1:1102:15760:3490 2:N:0:10
CGACGACCATGCAGCACCTTGTTTTGTGTGTATTGCTACACGATACCATCTCTGATATCTTCACGCACATTCTAGCCCAGGTAAGGTTCCTCGCGTATCATCGAATTAAACCACATGCTCCACCGCTTGTGCGGACCCCCGTCAATTCCTTTGAGTTTCACCGTTGACGGCGTACTCCCCAGGTGGATAACTTACCGCTTTCGCTAAGCCACTGACCCGTAGGGCCAGCAGCGAGTTAGCAACGGTTACGGGAGGGCCAACCCGGGTAACAAAACCGGAGCGAGCAGTCACTGAA
+
GEEFDEGGGFEFFGGFEFGCF,CC8FGGDCFDDFGFFFGGGGG,FFFGGGGGGGGGGFGGGGGGGGGGGGFGFGGFFFGG@EFGGG<FGGGGGDECFCEGFFGGGG7FFEGGGGGGGGGGGGDGGDGGFEFGGG7+>@8ECEC=CDFGFFGFGDGE9BCFCF@88*):5=58@FF2A>FGFDF>EBBEEF9><@EFF:225;1(((643@@((4.=E(68;18;@<6137412(42(6224)((,-(4)4:)0-2,,(,.406276-(())1.1(-,2(,((,(((.-().)))-
@M00689:251:000000000-CJTJ5:1:1102:10855:3494 2:N:0:10
CGACGGCCATGCATCACCTGTACACCAACCACAAGGGAAACTACATCTCTGCAGCGATCTGGTGTATGTCAAGCCCAGGTAAGGTTCTTCGCGTTGCATCGAATTAATCCACAGGCTCCGCCGCTTGTGCGGGACCCCGTCAATGCCTTTGAGTTTTAGCCTTGCGGCCGTACTCCCCAGGCGGGGCGCTTAATGCGTTAGCTACGAACCAGAGGCCGTGGAAAACCGCGAAACCAGGCGCGCAACGTTAGAGGAAGGGACGAACAGGGAAACGAAACCGGGACGCGCTGGCGAT
+
E@C@@CFC:;CC<<CC<C66;CFECCDFEFFGGGGFDGGGGFFCFC@CEFDGGGGGGFGGGGAFEFDEFDFGGGG7BGF<FFGG<FF9FGGGE>::BG,ECCG8>EF<AEG8F,=E,@CED+@6C=@DFGGGG+@>+=C+6AED+ACGFCDFG@,;CF?@DF@):A>=8>)74)*:>@FDBB=2(:0334:?>22)418BBB)67?B0-(,(..222>(2132)(,4(3)33902(((((-(-3((4-(((*.4(((4:?619((4.442(0(,4:((,4>((,((((--,:(-(
@M00689:251:000000000-CJTJ5:1:1102:15753:3507 2:N:0:10
CGACGACCATGCAGCACCTTGTTTTGTGTGTATTGCTACACGATACCATCTCTGATATCTTCACGCACATTCTAGCCCAGGTAAGGTTCCTCGCGTATCATCGAATTAAACCACATGCTCCACCGCTTGTGCGGACCCCCGTCAATTCCTTTGAGTTTCACCGTTGCCGGCGTACTCCCCAGGTGGATAACTTACCGCTTTCGCTAAGCCACTGACCCGTAGGGCCAGCAGCGGGTAAGCATCGTTTACGGCGTGGACTACAGGGGGATTAAAAACAGCTCCATCGGTCGATTAA
+
GEEFEEGGEEFGFGGDFGG<FCFGEFGGGEFGFGGGEGGGGGG8FGGGGGFGGGGGG9FGGGGGGGGGGGGGGG9FFGGGFGGGGDDGGGGGGGGGGGFGGGCFGGGGGGGGGGGGFF8AFGGGGGG>FG8EEGEGGEDEGCGGCFCFFGFFGFGGFC97?FAFFEA<))85>4@4C:FC49B>EDFFFB=ECEFFDFFD647<?;0=8E3=()7@(8@12;<?B(,8()411(,((,)5<)41-((-6827(((4,...5))(-7(2((.*.))-((())(().,((-((,)--
@M00689:251:000000000-CJTJ5:1:1102:15771:3508 2:N:0:10
CGACGACCATGCAGCACCTTGTTTTGTGTGTATTGCTACACGATACCATCTCTGATATCTTCACGCACATTCTAGCCCAGGTAAGGTTCCTCGCGTATCATCGAATTAAACCACATGCTCCACCGCTTGTGCGGACCCCCGTCAATTCCTTTGAGTTTCACCGTTGCCGGCGTACTCCCCAGGTGGATAACTTAACGCTTTCGCTAAGCCACTGACCCGTAGGGCCAGCAGCGAGGTAACAGCGGTTAAGGCATGGACCAGCAGGGTATCGAATCCCGCACACACTGACCATGAA
+
FCBFEEGGCEFCAFCEEFC,F6ED,@EFFFFDFC<FEFFGGGG8FGFDFGGGGGGFGGFGGFGGGGGGGGGGGGGGGGGDFGGGFGGFGGGGGGGGGGD;,CFGGG7FGGG8E:FGCGF8FGGGGG6=EFCGGGDGDGGGGGGDCFGFFGGFGGFFFCGFFGFB5AAEFAAFBF2-15DGFDF>E=DEE4B>?B*4/(59,47@3;>@@FF13=7@(3((612;:((4(02,92((,.).5)(,((-4)6<FB08:0)(4(.(489(.).(084())---,,2-((,)(().))-
@M00689:251:000000000-CJTJ5:1:1102:23975:3736 2:N:0:10
CGACGGCCATGCATCACCTGTACACCAACCACAAGGGAAACTACATCTCTGCAGCGATCTGGTGTATGTCAAGCCCAGGTAAGGTTCTTCGCGTTGCATCGAATTAATCCACATGCTCCGCCGCTTGTGCGGGCCCCCGTCAATTCCTTTGAGTTTTAGCCTTGCGGCCGTACTCCCCAGGCGGGGCGCTTAATGCGTTAGCTACGGCACAGCAGCCGTTGAAGGCGCCTCCACCTAGCGCCCATCGCTTCCGGCCTGGACTTCCCAGCTACCTATCTCTGCCATCTCTATTC
+
GEBFGGGGGGGGFGDFGGGGG9CFFG8FGGGGGGFGGFGGGGGGGFEFGGGGGGGGGGGGGGGGGGGGGGGF?FFGGGGA,FCCFFFGGGGGDEFGGGGFEGFGGGGCGCGFGGGFFGGGGDGGGGFFEFE>@EE>@8DGDCEDFGCFFDDC?EFFFG5>FG*):?)5:):)-546;=FDD9=,(7>>F>?(:<<9B(4:?A4)5-(,(-114(.(.9((-444(.(2,5,(.8?0()(-46(((.4(,1(0-((--((.3.)).,).(.-*.26)5)5)))).).))).)).
@M00689:251:000000000-CJTJ5:1:1102:7394:3747 2:N:0:10
CGACGGCCATGCAGCACCTGTACACCAACCACAAGGGAAACTACATCTCTGCCGCGATATGGTGTATGTCAAGCCCAGGTAAGGTTCTTCGCGTTGCATCGAATTAATCCCCCTGCTCCGCCTCTTGTGCGGGCCCCCGTCAATTCCTTTGAGTTTTAGCCTTGCGTCCGTACTCCCCAGGCTGGGCGTTTCATGGGTTATCTACGACACGGAGTCCGTGACAGACCACTACTCCTGAGGCCCACCGTTTCAGGCCATGACGTCGCTGCTTTCTGTCCCTGAACCCCGCTTCA
+
F+8@7@:BFF8@C,C@DFGFGFFFGFFFGGC<FD<EC,,CFGC,6F@6E@FF,@:++6B+,CEFF9FECEFG@FD7,EFGF,C<AFGGGGCC@FEGGG;86:,A7,9,CF<++@8FFGCE@E+=4=,@,6>C6@EC>6+4++1+5BCA+<CC:@AFFC5+;D@5@A):)544>BA()6**05(7(((((,.;.)))/44())1))(62(23(46(5)-.4(-)),(4.().().(4,)(((((--,4,4(.*).((((,).((--((,())*)))))).4,()(-((--,(-)
@M00689:251:000000000-CJTJ5:1:1102:23966:3752 2:N:0:10
CGACGGCCATGCATCACCTGTACACCAACCACAAGGGAAACTACATCTCTGCAGCGATCTGGTGTATGTCAAGCCCAGGTAAGGTTCTTCGCGTTGCATCGAATTAATCCACATGCTCCGCCGCTTGTGCGGGCCCCCGTCAATTCCTTTGAGTTTTAGCCTTGCGGCCGTACTCCCCAGGCGGGGCGCTTAATGCGTTAGCTACGACACCGCGGCCGTGGAAGACCCCTACACCTAGCGCCCCCCGTTTACGCCATGGACTACCAGGGTATTCACTCCTGCCCTCT
+
GGGGGFGGGGGGGGGCFGGGGGGGGGGGGGGGGGGGGGGGGGGGGFGGGGGGGGGGGGGGGGGGGGGGGGGGGGGGGGGGGGGGGFGGGGGGGGGGGGGGGGGCGGGFGGGCGGGGGGGGEGGGGGFGGGGGDEGGGGDGG6EFGGFAFGF7FGGFFCFFGGFFFEFF=>AA2(9;AFGG99@>B1>>FFFF2<<A>:??:4)65<?323((((49691(363:,824:<3?78:7?281;9((,408<F0@?(39:,1)57>0?0)3(4(0))-)-.42:((20(.
@M00689:251:000000000-CJTJ5:1:1102:7390:3767 2:N:0:10
CGACGGCCATGCAGCACCTGTACACCAACCACAAGGGAAACTACATCTCTGCAGCGATATGGTGTATGTCAAGCCCAGGTAAGGTTCTTCGCGTTGCATCGAATTAATCCACATGCTCCGCCGCTTGTGCGGGCCCCCGTCAATTCCTTTGAGTTTTAGCCTTGCGGCCGTACTCCCCAGGCGGGGCGCTTAATGCGTTAGCTACGACACAGAGGCCGTGGAAGACCCCTACCCCTACCGCCTACCGTTTCCGGCAGTGCCTCCCAGGGTACATAATCCTCCTCCCTCTGTCC
+
GGDEGDEEGGGGGGGCFGGFGGGFGGGDFGEFGGGGEED,EG9FGCEFGGGGGGDGGGGEFFGGGGGCEG<EEFGGGGGGGCFGEFEFFGBFGGG7FDFGDF,ADGGGGGGGCEEFGF=CEECGGC+D,>+@@EECGEDEECEFGGGGFG77@EGGFGGFGGF55*=@59=5@=C;F?452@902(2129?F-:4A6?((44)47:(,(431020(1(((-8).247??>?<((4<:(((-((,.:18?:)91(,(,.,)).)(((.,(.(/6).6449-),,.(,87()66)
@M00689:251:000000000-CJTJ5:1:1102:25499:3912 2:N:0:10
CGACGGCCATGCCGCACCTGTACACCAACCACAAGGGAAACTACATCTCTGCAGCGATCTGGTGTATGTCAAGCCCAGGTAAGGTTCTTCGCGTTGCATCGAATTAATCAACATGCTCCGCAGCTTGTGCGGGCCCCCGTCAATTCCTTTGAGTATTAGCCTTGCGTCCGTACTCCCCCGGCGGGGCGCTTAATGCGTTAGCGATGACCCAGCGTCCGCGAAAGACCCCTACCCCTATCGCACACCGTATACGGCCATGGATCCCAGGGCATCCTATCCTGGTCTCCTCGTAT
+
<BEEGEBGGGGG8::+@FFGE,@FGG8E7CECFGGFDGGGGFFGFGGDGGGFGFGGEC<F<FA,:<EEGG?F,==FGGFGGGG8?E9EEA@FGD7+@<@,=AD@+,FFG,CFC,,@,@AEE=8E8=EFGGG6@C@+@++;++@CFFC;C7C7:9,@B@+32+3::>):>=)<AFC<F257=2>((2;>1908469)4(2(4)((,46)(.(.,,(--1(((((-1,((()44(4(-,).44176180(((.1:B(4((.(.)),.))(-(-)5(.6:)(.)(,.5)5<(,,4(
@M00689:251:000000000-CJTJ5:1:1102:15106:3914 2:N:0:10
CGACAACCATGCAACACCTGTACACCAACCACAAGGGAAACTACATCTCTGCAGCGATCTGGTGTATGTCAAGCCCAGGTAAGGTTCTTCGCGTTGCATCGAATTAATCCACATGCTCCGCCGCTTGTGCGGGCCCCCGTCAATTCCTTTGAGTTTTAGCCTTGCGGCCGTACTCCCCAGGCGGGGCGCTTAATGCGTTAGCTACGACACAGAGGCCGTGGAAGACCCCAACACCTAGCGCCCAACGGTAACGGCAGGGACGACCAGGGTAACGAATCCTGACCACTCGGAAGCG
+
GGGGEGGGGFGGGGFFE@FAFFGGGFGGGGGGGFGFCF8CFGGGGGGFEEEGGGGG7FGGCFFGGGGGG<FGGGGGFGGGGGGGCFGAEFFGGG7FDFGGGGGGGFGGGGGGGGDG8DFGGG>EEEGGGGGCGG88CC@6AEE79FFFFGGGGG7ACGGFDFFF@EF5>BA))5A>F5FGFB951:00(9(3>29)4(4?FBA><:1,(4:FF40,-319>6?B034(4)--133(.).43(4,(-4(-(,9-9(-(-91((3(-((33,())(43(4)).),()(((-4(((.(
@M00689:251:000000000-CJTJ5:1:1102:16383:3920 2:N:0:10
CGACGGCCATGCAGCACCTGTCACTTTGCCCCCGAAGGGGAAGCTCTATCTCTAGAGTGGTCAAAGGATGTCAAGACCTGGTAAGGTTCTTCGCGTTGCTTCGAATTAAACCACATGCTCCACCGCTTGTGCGGGCCCCCGTCAATTCCTTTGAGTTTCAACCTTGCGGTCGTACTCCCCAGGCGGAGTGCTTAATGCGTTAGCTGCAGCACTGAAGGGCGGAAACCCCCCAAAACTGAGCACTCATCGTTTACGGCGGGGACTACCCGGGGAGCTACAGCTGCGCGCGATGTCG
+
F4:@@CCE:;@CEFFFCFF<;EFGCCGCFFGGGGGGGGGGGGGGGGCFFGGGGGGGGGGGGGGGGGGGGDFGGGGGGCGGGFGGEFAFGGGGGGGGGGGAEGGFF@<EFCEFFGGFGGC;DFGGGGCEGEEGGGG>BEGGGGEGGGGEFGG;FGGFAC7;@F9CEFFAAAAFFF=79(15>DFB@1(7:;C<6CC3?C(67?FFE.(/;3((,4<AFF626;>-4:8((0,,:(3:))).(5.)8,)).-43:)4440(-3(((.(((,(()3-((.)),.).((,((,,(-.)(
@M00689:251:000000000-CJTJ5:1:1102:15124:3921 2:N:0:10
CGACAACCATGCAACACCTGTACACCAACCACAAGGGAAACTACATCTCTGCAGCGATCTGGTGTATGTCAAGCCCAGGTAAGGTTCTTCGCGTTGCATCGAATTAATCCACATGCTCCGCCGCTTGTGCGGGCCCCCGTCAATTCCTTTGAGTTTTAGCCTTGCGGCCGTACTCCCCAGGCGGGGCGCTTAATGCGTTAGCTAGGACACAGAGGCCGGGGGAGACCCCCAGAACAAGGGCACAACGGTAAAGGAAGGGACTGACAGGGGAACCAATGCGGGCAACGCGGACGCG
+
GEEGDEFFCEFFFGGFGGC,FEGGGFGGGDGGGGGGCFGGGGGFFCGFGGGGGGGGGGGGGFGGGFFEGGGGGGGGGGEFGGGGGFGGGGGGGG@@C<DFCF8FDFEGGG?FG8=,9@FCC+C>C+@=@DCEEG+>6+=66=E+69D899=EC9,@CGCAGGFFFFBAB49A))16A2F7>2226;(499((-.6)4,8<?AA<):)51(2337?8:6(7>(4,(((.()-(.(3((,,,-((1((((,(-/.)(,(448((,.382<?(4)((38)(.1,((-(29((,(4(4(
@M00689:251:000000000-CJTJ5:1:1102:11270:4247 2:N:0:10
CGACGGCCATGCAGCACCTGTCACGCTGCCCCGAAGGGAAACCCTAGCTCTAGGGCTGTCAGAGGATGTCAAGATTTGGTAAGGTTCTTCGCGTTGCTTCGAATTAAACCACATGCTCCACCGCTTGTGCGGGTCCCCGTCAATTCCTTTGAGTTTCAGCCTTGCGGCCGTACTCCCCAGGCGGAGTGCTTAATGCGGTAGCTGCAACACTGAGGGGCGGAAACCCCCAAACACGTAGCACGCCACGTTTACGGCGTGGAAGAAACGGGCAACGAATCCTGATCTACCGGGC
+
FCCCCCFF:6CC<FC<;CE@C,FE6CCCB<FFFGGCCFGGGGF,<F,CCE6EFGGFGFGGGGGGGFEFFGGGGGGFDGG@FGGGB?FBEGGGGF:FDEDAEFF@8BAFGEGFGE9@@,===DGD7CFGGGGGE@CD,==@@EGFDFG7CCFFGCABFGGF?F6CEF==ABBAD7*06>8DD=596:23))75C3<C0(/:<E?@@EE)(/)5<:BFF(4>9>>31((-(04<8((.48?<4((((,-(((4*81(4(,,,)(.((((4,((.,((,(())..)-))))4029
@M00689:251:000000000-CJTJ5:1:1102:11271:4266 2:N:0:10
CGACGGCCATGCAGCACCTGTCACTCTGCCCCGAAGGGAAACCCTATCTCTAGGGCTGTCAGAGGATGTCAAGATTTGGTAAGGTTCTTCGCGTTGCTTCGAATTAAACCACATGCTCCACCGCTTGTGCGGGTCCCCGTCAATTCCTTTGAGTTTCAGCCTTGCGGCCGTACTCCCCAGGCGGAGTGCTTAATGCGTTAGCTGCAACACGTAGGGGCGGAAACCCCCCAACACGTAGCACGCATCGTTTACGGAGGGGACTACCAGGGTAACTAATCCGGCACTCGCTGGCGCG
+
EB@@@CFFD@EFAFFCEFE<C8FG9ECEEEFFGGECCFGGGGGFGGCGCFFGGGGGGGGGGGGGGGGFGGFGGGF?EGGFGGFGEAF9FGCGGGGGG?;FGF?FFFAFGAFDF,9@9@F?F@C4B+@8=FEGG8=,@FD1=EGCFGFFFFGFFF7FCGC@DGC8EB>)1==@A7>:?ADGF>59296=?E<C<E?EFF0;;<37;=E3,8((/:?:;47>66>:7:03;::(42((.4(-82018044((47<?-76;20(,.(4)5-3.,)4)).)).((--((,(((-(-(((
@M00689:251:000000000-CJTJ5:1:1102:20574:4508 2:N:0:10
CGACGGCCATGCATCACCTGTACACCAGCCCCAAAGGGGAAAGACTGTTTCCAGCCCGGTCCGGTGTATGTCAAGCCTTGGTAAGGTTCTTCGCGTTGCATCGAATTAATCCGCATGCTCCGCCGCTTGTGCGGGCCCCCGTCAATTCCTTTGAGTTTTAGCCTTGCGACCGTACTCCCCAGGCGGGGCACTTCATGCGTTAGCTACGGCGCGGAGAACGTGGAATGGCCCCCACACATAGGGCACAACGGTTACGGAGAGGAGCACCAAGGTAACTAATCCAGATCTCTCGGTT
+
G>CECCFG@FGGGGGGGGG<FAFGGGGGGGEFGGGCEFGGEGGFGEFGGFFGFFG?F@F7@BF:@@=<FFEGGCEFGGGGGFFGCEGGFGGGGEGGGCEGGGEDFFFAE=FFEFGGEF?DFE>CEDGGGD8AC+BEE>+C>EC599E7AFC7=CC;@CGFGCEEFF=99@999DF9CEGDFF@;>9091(4:))6))-4::66A><7(100319--41),-181<>0(()37(-9--,)64023(3111((0430:6(((,14((4(,((4>)5))6).).62))).4)).((-(
@M00689:251:000000000-CJTJ5:1:1102:20585:4526 2:N:0:10
CGACGGCCATGCATCACCTGTACACCAGCCCCAAAGGGGAAAGACTGTTTCCAGCCCGGTCCGGTGTATGTCAAGCCTTGGTAAGGTTCTTCGCGTTGCATCGAATTAATCCGCATGCTCCGCCGCTTGTGCGGGCCCCCGTCAATTCCTTTGAGTTTTAGCCTTGCGACCGTACTCCCCAGGCGGGGCACTTAATGCGTTAGCTACGGCGCGGAGAACGTGGAATGTCCCCCACCCCTAGTGCCCAACGTTTACGGCAGGGACGAGCAGGGTATCTAACCCTGCTGTCT
+
F@CF@:FGEGGGGFFGFGGCFEGGGFGGGGDEG@FEECCCCF8FFFGFGFGFFGGFFGE@GDFDC:FFEFFGGGDGGGGGGFFGDAFFGEEEGEFCGCGFGGGCGFFFFCFACGCGGFFGGGGCEGEGGFFC8E+BE>DGEGEC>+BA>EGGGAFF>F>E4D:;64))//05@BD2F8FD@FF069>21((4:4<)).2(34?F)-5:3166;7(1((.6(8?B,)5).=),29B((-(31)6927)46(,081),4(--4>:,(4(--8<7(.,.).6)4:?:?0)-5.
@M00689:251:000000000-CJTJ5:1:1102:16527:5119 2:N:0:10
CGACGGCCATGCAACACCTGTACACCAACCACAAGGGAAACTACACCTCTGCAGCGATCTGGTGCATGTCAAGCCCAGGTAAGGTTCTTCGCGTTGCAGCGAATTAATCCACATGCTCCGCCGCTTGTGCGGGCCCCCGTCAATTCCTTTGAGTTTTAGCCTTGCGGCCGGAACCCCACGGCGGGGGCCTTAATGCGTTAGCTAAGACACCGAGGCCGTGGAAGACCCACAGACCCAGCGCCCACCGTTGAAGGAGTGGACAGCAAGGGTAGAAAGTCAGGACGTCACTGTCGCG
+
EEDEDDFGCEFE<<C@CFC<CE@<F,CCCB7CFEF8:F@F8FE,F,,,C@EGEF@@@,C8A@E<BF<AC,CFFFAFF<DBEGCG9?F?<,==8C:>=F9,+:CCFGG,94<4F,CF,@FG6==EC>=DF9BB@63C++@+4@E7C8CC6;+,5@A;+D5+97@4):5))6(65(8/51>599(312(((.22922)2((-44)).).,((((-(47(-,,40<02(3:(),(,.(((.323((-((44<((/-(4((.,.,),(,(4168?0)).())..,(4(--(3)-..-((
@M00689:251:000000000-CJTJ5:1:1102:16508:5122 2:N:0:10
CGACGGCCATGCAACACCTGTACACCAACCACAAGGGAAACTACATCTCTGCAGCGATCTGGTGCATGTCAAGCCCAGGTAAGGTTCTTCGCGTTGCATCGAATTAATCCACATGCTCCGCCGCTTGTGCGGGCCCCCGTCAATTCATTTGAGTTTTAGCCTTGCGGCCGTACTCCCCAGGCGGGGCGCTTAATGCGTTAGCTACGACACAGAGGCAGTGGAAGACCCCGACACCTAGAGCCCACCGGTTACGGCATGGACAGACAGGGTAACCAAACCGGCACACCCGGGAC
+
GCCCCDGGGEEEAFEFCBE@FCFGGGGGGGGGGGGGGGGGGGGGGFGGGGEFGGGGGGGGGGGGGGFGFFGGGGGGFFGGGGGGFGGGGGGGGEGGGGGGGGGGGFGGGGGGGGGGGGGGGGEGGEFGGGGGGGGGGEGEEEGGGG7CCEFGGGDGFGGFGFEBEEFB>BFF=5>EA>FGF9@FFF0;60:2<A>DFF:?B4)2<B?;0;(28?68(-:?0)53:(7(-)-(4(4??<)))4((((,(4(4)--(--4:)4)-((((-3,())).4.-4(,((4(1((-((((
@M00689:251:000000000-CJTJ5:1:1102:5157:5470 2:N:0:10
CGACAACCATGCATCACCTGTACACCGACCACACGCGAAACCGTATCTCTACGGTCGTCCTGTGCATGTCAACCCAAGGTAAGGTTCTTCGCTTTGCCCCGAATTAATCCACATGCCTCGCCGCTTGTGCGGTCGCCCGTCCATTCCTTTGCTTTTTAGCCTTGCGTCCAGACCGCCCACGCGGGCTACTTAGTGCTTCAGCTACGGCACGGATCCCTTGCAACGGACCCACAACGAGACCCTACCTTGTACATAGTTGCAGCCCCGAGGAGGCCACAACTCATCAACTATCAC
+
FEEEFFGGGGGGDADEEFF8,<@6,;@FFG@CD,8+8@CFG<CFGCF9FEC,A,6C@CFG,?,9,6,B69BE,B?,=,=5B,=,?,5,9E9?++9,F,,@64+=+=EG<,C,,84D,,6@+6+++66=,,=E+@+36;+9C+12+C7,E+8D,73,*,01;+007*)05))*-)(-:-?*(((.6(.3@06><9).-))..-)))(,--(102((,,).22)))-(((()(,-,3(4(((-(((,4).)))/))).)).)))).((-(-(()(-(((((().).4))()(-)))
@M00689:251:000000000-CJTJ5:1:1102:11558:5857 2:N:0:10
CGACGGCCATGCAACACCTGTACACCAACCACAAGGGAAACTACATCTCTGCAGCGATCTGGTGTATGTCAAGCCCAGGTAAGGTTCTTCGCGTTGCATCGAATTAATCCACATGCTCCGCCGCTTGTGCGGGCCCCCGTCAATTCCTTTGAGTTTTAGCCTTGCGGCCGTACTCCCCAGGCGGGGCGCTTAATGCGTTAGCTACGACACAGAGGCCGTGGAAGACCCCGAAAACTAGCGCCAACAGTGTAGGGACAGGACGAGCAGGGGAGACAACCCAGCCCTCACGGTCACG
+
FCC@@CFC:;EC@FE<8B,6CAFFD@FFC:FFGGGCCFGGGFE,FCF9FGEFGGGGGEEGGGFGGFFGFFGGGEFFFFGCGGGGFDF9FGGGGF>FFG98@EG:>AEBAAFGG84@,@8@E4@=+AFFGGGGGE@ED6=+1CGG7CGFFCFGG,,3=FG6CC@F@BBA>A5A@=E:A2CGF(-1167>>9((5).)78:?BF):?<?(,38:??F:14,4;F2:2(1(4;>0(4(,.5((23(7((.-)))*46:((--3((-(32:?B(203(.3(-4(.(-((.,((44014(
@M00689:251:000000000-CJTJ5:1:1102:25463:5963 2:N:0:10
CGAACGACCATGCAACACCTGTACACCAACCACAAGGGAAACTACATCTCTGCAGCGATCTGGTGTATGTCAAGCCCAGGTAAGGTTCTTCGCGTTGCATCGAATTAATCCACATGCTCCGCCGCTTGTGCGGGCCCCCGTCAATTCCTTTGAGTTTTAGCCTTGCGGCCGTACTCCCCAGGCGGGGCGCTTAATGCGTTAGCTACGACACAGAGGCCGTGGAAGACCCCTACACCTAGCGCCCACCGTTTACGGCATGGACTACCCGGGTATCTCATCCTGCTCTCCCTGTC
+
GGFGFGGGGGGGGGCAEGGGGGGGGGFGGGGGGGGGGGGDGGGGGGFGGGFGGGGGEFDGGGGGGGGGGGGFGGGGGFGGGGGGGGGGGGGGCFFGGGGGGCFGGGGGGGGGGGGFGFGGGGGGGGGGGGFGGGGGGGGGGGEDGGGGFGGAFGFGFGGFGGFF@FA>=BFFFFBEFBGGF=>B69B69;2?B2<))2:B<BA563::9>B??:?0:?B612,4(.8:?>2<:0:7((5.(-2;3?:6(1(8>02;9;:<)43(5,(,,,3),6-)6:)437:?9))(.3:D?
@M00689:251:000000000-CJTJ5:1:1102:17797:6018 2:N:0:10
CGACGGCCATGCACCACCTGTACACCAACCACAAGGGAAACTACATCTCTGCAGCGATCTGGTGTATGTCAAGCCCAGGTAAGGTTCTTCGCGTTGCATCGAATTAATCCACATGCCCCGCCGCTTGTGCGGGCCCCCGTCAACTCCTTTGAGTTTTAGCCTTGCGGCCGTACTCCCCAGGCGGGGCGCTTAGTGCGTTAGCTACGACACAGAGGCAGTGGAAGGCCCCCACACCGCACCCCCACCGTTTAAGGAAGGGCCTGCCGGGGGCACCACACCTGCACGCACTGTCTCG
+
E4+86@:+FFGGFDF@D:<,CCCFFGGGGEGGGGF?F@@FCFGGGCCFDFGGG<@:@FFGCD@FGG<<<@AF,FGGGGGGDGFDG,?<EFCEE@C>EFGGDFGGFEF<EAFGGFGC8E88C6=CEC6@D9CE8ECEG=74;4++5=F9FC7:873;?FGFFC*)39=9)5((((85A?FDB=99B>>(90::26AFB??:14)4<:6((,.33:631(,.4<>F?B(3689(-3?(((-((,(-3((8(((0.,)((,4((((.(((-((-)(-.,(-(((4((-(-3(4.)))(
@M00689:251:000000000-CJTJ5:1:1102:14111:6195 2:N:0:10
CGACGGCCATGCAGCACCTGTACACCAACCACAAGGGAAACTACATCTCTGCAGCGATCTGGTGTATGTCAAGCCCAGGTAAGGTTCTTCGCGTTGCATCGAATTAATCCACATGCTCCGCCGCTTGTGCGGGCCCCCGTCAATTCCTTTGAGTTTTAGCCTTGCGGCCGTACTCCCCAGGCGGGGCGCTTAATGCGTTAGCTACGACACAGAGGCCGTGGAAGACCCCAACAACTAACGCAAACCGTGTCCGGCATCGACTAACAAGGTAGCCAAGCCGGCGCTCTATGTCCG
+
FBBCCDFGECCC<FF<FF?<FAFGGEGFGGGGGGGFCFGGGGGGGGGFFGEFGGGGGGGGGFGGGGGGGGGGGGGGGGGGGGGGDFGAEGGGGGDEFFFGGGDE@EGFGGGGGCBF,DDGGGGGGDGGGGGGGGGDE6?@EEGGFCGGFCDCFGCF9EFFGGE)=?9>2@A=@9>>FDD42-/127199;<?2.4)((4:?B46)443(,..(.4(,,(-223.31,,()-,1(.),,(-4((-4(--(.(*-4-(((-.,((.4))(3).*))..,4(4(4(((--).64))(
@M00689:251:000000000-CJTJ5:1:1102:18896:6495 2:N:0:10
CGACGGCCATGCAGCACCTGTACACCAACCACAAGGGAAACTACATCTCTGCAGCGATCTGGTGTATGTCAAGCCCAGGTAAGGTTCTTCGCGTTGCATCGAATTAATCCACATGCTCCGCCGCTTGTGCGGGCCCCCGTCAATTCCTTTGAGCTTTAGCCTTGCGGCCTTACTCCCCAGGCGGGGCGCTTAATGCGTTAGCTACCACACAGAGGCCGTGGAAGACCCCTACACCTAGCCACACCCGTTTACGGCCTGGACTACCAGGGTCTCTAATCCTTGCTGTCCCGTCC
+
GGGGGGGGGGGGGGE6EFGGGGGGGGFGGGEFG,6CBF,CFGGGFGGGGGGGFFFC:FGGFBF@FCFCFGF9AFGGGFGFA<,FFFGFGG,C@FGCFBDGE,8FG9?FFGCF,A>F@DF6EG6ECEEG,@++=CGGGGDGE@+?FFGGFGC:DDFGFB<BFFE):?)>=)>::E:>A@F*8>>=61:399?:)6621:4::AA2<(,4(80(,38::(4(,(.,3<.4470:048?2)(().((-76?:>(9(,4(-((.4)((4:)4-4..6>)6)4964)())...)(.((
@M00689:251:000000000-CJTJ5:1:1102:23908:6520 2:N:0:10
CGACGGCCATGCAGCACCTGTACACCAACCACAAGGGAAACTACATCTCTGCAGCGATCTGGTGTATGTCAAGCCCAGGTAAGGTTCTTCGCGTTGCATCGAATTAATCCACATGCTCCGCCACTTGTGCGGGCCCCCGTCAATTCCTTTGAGTTTTAGCCTTGCGGCCGTACTCCCCAGGCGGGGCGCTTAATGCGTTAGCTACGACACAGAGGCCGTGGAAGCCCCCTACACCTAGCGCCCACCGTTTACGGCATGGACTACCAGGGTATCTAATCCTTCTCTCTCTGTCC
+
GEEEGCFGGFGGFGGGGGGGGGGGGGGGGGEGGGGGGGGGGGGGGGGGFGGGGGGGGGGGGGGGGGGGGGGFGGFGGGGGGGGGGGGGGGGGGGGGGDFGGGGGGGGGGGGGGDGGGGGGEGGGGGGGFGGGGECEGGDGGGDFGGGCFFFGGGGGFFDFGGFF@ABFFFFFFFEFFFGGFDFF@99690:05:<99??60>29BB<B9>BF:BBFBFFB9:?2(1:BF@3:?FFB03:B>BBF?FF3:23@666(,(.442(.,))-815).:)--44))))).5).).-))
@M00689:251:000000000-CJTJ5:1:1102:18733:6523 2:N:0:10
CGACGGCCATGCATCACCTGTACACCAACCACAAGGGAAACTACATCTCTGCAGCGATCTGGTGTATGTCAAGCCCAGGTAAGGTTCTTCGCGTTGCATCGAATTAATCCACATGCTCCGCCGCTTGTGCGGGCCCCCGTCAATTCCTTTGCGTTTTAGCCTTGCGGCCGTACTCCCCAGGCGGGGCCCTTAATGCGTTAGCTTCGACCCAGAGGCCGTGGAAGACCCCTACACCTCGTGCCCACCTTTTACGGCCTGGCCTACCCGGGTATCTAACCCTGACCCCTCTTTCGC
+
GGGGFEGGGFGGGGFFFGGGGGGGGG<@FGCG,CEECF<DGGAFFFGGGGGGGGGGGFGGFFFCF<FFFGAE,EFGFFCFD?F@FFGGGG,FCGEFGCGF8:>ADE,FFGEGAF=DFGGEGECECEDD,@+@CCEGGG+@E+1CEFGGFG7<:EEEBE*BFGE):525>)>>@2CEF@6*/5(66(7(44?744)6(<8435.)6(,49B6<034<?(4(-14?(8?FF5(4(3:<((((-8(.::(54-6B(-2,4:4(44(,4(41(--)6--<)331((((4,((.)-)(,
@M00689:251:000000000-CJTJ5:1:1102:23842:6863 2:N:0:10
CGACAGCCATGCAGCACCTGTACACCAACCACAAGGGAAACTACATCTCTGCAGCGATCTGGTGTATGTCAAGCCCAGGTAAGGTTCTTCGCGTTGCATCGAATTAATCCACATGCTCCGCCGCTTGTGCGGGCCCCCGTCAATTCCTTTGAGTTTTAGCCTTGCGGCCGTACTCCCCAGGCGGGGCGCTTAATGCGTTAGCTACGCCACAGAGGCCGTGGAAGACCCCTACACCTAGCCCCCCCCGTTTACGGCATGGACCCACGGGGTCTCCAATCCTGCCCCCCTCGTCT
+
GGGGGGGGGFGGGGGFGGGGGGGGGGGGGGGGGGGGGGGGGGGGGGGGGGFGGGGGGCGGGGGGGGGGGGGGGGGGGGGGGGGGGGGGGGGGGGGGGFGGGGGFFFGGGCEFGGGGGG6A6EDGGGFGGGGGGGGGGGDGGEEGGGGGFGGFG;=EEE?AFGCB@AABFFA>))14AFGGFF=>9;>9;><?)4:96::2,).).4(,(43(.53322>1>(,42:?68>?BFFFFF20((-4(-,-4::47?(-(4:,,)(-(,-((-44))))()(,))..(((((((-,.
@M00689:251:000000000-CJTJ5:1:1102:12245:7057 2:N:0:10
CGACGGCCATGCAACACCTGTATACCAACCACAAGGGAAACTACATCTCTGCAGCGATCTGGTGTATGTCAAGCCCAGGTAAGGTTCTTCTCGTTGCATCGAATTAATCCACATGCTCCGCCGCTTGTGCGGGCCCCCGTCACTTCCTTTGAGTTTTATCCTTGCGGCCGTACTCCCCAGGCGGGGCCCTTCATGCGTTAGCTACGCCACAGAGCCCGTGTGAGACCCCCACACCTACCGCCCACCGTTTACGGCTCGGCCCTCCTGCGGTACTCACCACGCCCTCTCTATAC
+
FGGGEEGGCFGFG,CFEGGFGE,,CFGFGGCE,CE@F88@FECF8CE6CFFD9,E7:@@<,,B,B,9B6C<C,AFF@6=BB9,B?FFGGG9A79F,@AFE,,,AD;,CFF<E,A>DFGGCCECECE?E6E6+@C=8C===81+C987<C++,+@EEF,+??CE55*):>2>2==EE6>;*(/(0,(2(--4(,)).(4::12)),-(2-::(8?03<((((()..311()(((4-32(,((4((-((.(,,7((-((-,((-((,()(((,)-6)-(.)(,(((,,(())))-
@M00689:251:000000000-CJTJ5:1:1102:6012:7159 2:N:0:10
CGACGGCCATGCAACACCTGTACACCACCCACAAGGGAAACTACATCCCTGCAGCGATCTGGTGCTTGCCAAGCTCAGGTAAGGTTCTTCGCGTAGCACCGATTTAACCAACATGACCCCCCGCTTGTGCGGGCCCCCGCCAATTCTTTGCAGTTTTCGCTTTCCGGCCTTCCTCCCCAGGCGGGCCCCTTAAGCCGTTAGCTACGACACAGAGCCCGTGGAAGCTCCCACCCACTCGCTCCCACCGTTTACGGCCTGGCTCCCCGGGGTTTACAACCCTGCCCCCCTTGTCC
+
GECGCGGCFG@<@,CF:FECECEF@8F<@F,86,;<,,;CF,6E,,6,:C6,6C,@+,C,C,9E,,,9,@,B,B,,5C,,<<E8???EDB,,++++4C,9@7+CDG,,C,+49A,,96+1@++=3++6,,6=+5:BB8*9*9*;=F9BF+5,2DFC+,3957>4./(6(-6734>831**6?99>0(((-.4).)5,8?0())-.3(3((.(.(,:8(((-2)3103:?)(((262.((((4(,.((,,2(82(((-,-(()(-(-(((-(.()-)).((((((((-((().)
@M00689:251:000000000-CJTJ5:1:1102:15654:7265 2:N:0:10
CGACAGCCATGCAGCACCTGTACACCAACCACAAGGGACACTACATCTCTGCAGCGATCTGGTGTATGTCAAGCCCAGGTAAGGTTCTTCGCGTTTCATCGAGTTAATCCACATGCTCCCCCGCTTGTTCGGGCCCCCGTCCATTCCTTTTAGTTTTAGCCTTGCGGCCGTACTCCCCCGGCGGGGCGCTTAATTCGTTAGCTACCACACAGCGGCCGTTGAAGACCCCTACACCTAGCGCCCACCGTTTACGGCTTGGACTACCAGGGTATCTAATCCTGCCCCACCTGTCCC
+
FGGGGGGGGGGGGGFFEGGGGEFE<C6FGD:F88,CFEC@FGEF,;C,CEFGB<E:+CFG@9FAB<FEC<9,,CADC,BFF9F8FEGGFG,@@6@+A?=E=,,9>,,,EF,A,9,>=EF+@E6CC88D,9+4=CCGGG66@++6DFGGDG+,,3@>F,+=DDC):*08=5>=ABC)9>**)/>6@9;09;61)-).1:4(,6:)2(,5(4,,(,4>>0,(-,-.)4:BF)(4?7?B0821;9;BFF6???3F<0;(,(4)4287?)500:06)).))59>4(((,(--3?4)),
@M00689:251:000000000-CJTJ5:1:1102:25474:7282 2:N:0:10
CGACGGCCATGCAGCACCTGTACACCAACCACAAGGGAAACTACATCTCTGCAGCGATCTGGTGTATGTCAAGCCCAGGTAAGGCTCTTCGCGTTGCATCGAATTAATCCACATGCTCCGCCGCTTGTGCGGGCCCCCGTCAATTCCTTTGAGTTTTAGCCTTGCGGCCGTACTCCCCAGGCGGGGCGCTTAATGCGTTAGCTCCGACACAGAGGCCGTGGAAGCCCCCTACACCTAACGCCCCCCGTTTACGGCCTGGCCTACCAGGGTATCTACTCCTGCTCCTTCTTTCT
+
EB+FCEFGDFDFAGFGDGGEGFGGFGCFC@FGG8C@@<<FFG<@F@FAFEGGEDFECEGGFGGCGFGG@F@EFFGGGGDE,CA<EEFGFGFGEGGFGFCFCCCGF9FFGGCFGGGFFGGCDEEGGGFGDG6EGGCGGGGCE+@FGGGGFG?;:;EGF;;=FGEFF9@BFBFFF=EFFFG4>>@619>FFFF?AA2<9?:(4><)(,-29>0::B?BF2349<)(((4865<?2<FB:),-,3((49(:??(9(-702:011)(.44:1(3(/6>))-)5<24:A:,4)5)).)
@M00689:251:000000000-CJTJ5:1:1102:16740:7581 2:N:0:10
CGACAACCATGCAGCACCTGTACACCAACCACAAGGGAAACTACATCTCTGCAGCGATCTGGTGTATGTCAAGCCCAGGTAAGGTTCTTCGCGTTGCATCGAATTAATCCACATGCTCCTCCGCTTGTGCGGGCCCCCGTCACTTCCTTTGCGTTTTAGCCTTGCGGCCGTACTCCCCAGGCGGGGCGCTTACTGCGTTAGCTACTACCCCGACGCCGTGGACGCCCCCTCCACCTAGCCCCCACCGTTTACGGCATGGACTACCCAGGTGTCTCATCCTGCCTCCCCCTGTG
+
GGGGGGGGGGGGGGGGGGGGGGGGGGGFGGGGGGFGGGFGGGEGFGGGGGGGAFFGGGGGFFGGFGFGGGEAFFGGGGDFAEFFGFGGGG@FGGE>FEDFEG,FGGFGFGCFAF=EFFG,DF8ECE6D,DCE6@EGGGDGEE+DFGGGFG7,+=CEB,3B77C)8<>@F=BA@BAEFFC79>220(:1>>F?)6921<?:69A)4).61(((-(-4909(-4(((49>;:(3.3?F030(3:961<1(::1=?60(((().)((4()((,(/42))).)2-(4.,((((,-))
@M00689:251:000000000-CJTJ5:1:1102:22552:8051 2:N:0:10
CGACGGCCATGCATCACCTGTACACCAACCACAAGGGAAACTACATCTCTGCAGCGATCTGGTGTATGTCAAGCCCAGGTAAGGTTCTTCGCGTTGCATCGAATTAATCCACATGCTCCGCCGCTTGTGCGGGCCCCCGTCAATTCCTTTGCGTTTTAGCCTTGCGGCCGTACTCCCCAGGCGGGGCGCTTAATGCGTTAGCTACGACACAGAGGCCGTGGAAGACCCCTACCCCTCGCGCCCCCCGTTTCCCGCATGGACTACCAGGGTATCTAATCTTGCTCTCT
+
GGFEGGGGGGGGGGGFGGGGGGGGGG8CFG:F@@6C7E8CFGFG8FFGGGGG9EF:6CFG@<FGF<FGGGC<EFGGCEFF,C=EFFGGGGCGDGG:FEEG>:@FG;<FFGFF=F@GAEG8EGEGGGCF4E>B>EGGGE6EGE+?9CFGFG8,@EGGD@*BFGF@CD)7=9@(9BEFFFC*2>9609;1>6?15<<<124,4A<4>(,4(483(.(42(-,2(),4<:BBF?B(186(49006B6;924(.)/)-4,::1).52??:?0(4>46)).6<))-659)8)
@M00689:251:000000000-CJTJ5:1:1102:24749:8076 2:N:0:10
CGACGACCATGCAGCACCTGTCACCCGCCAACTAAATGACCCCACATCTCTGTGAGTCCACGGGTGATGTCAAACCTTGGTAAGGTTCTTCGCGTTGCGTCGAATTAAGCAACATGCTCCGCCGCTTGTGCGGGCCCCCGTCAATTCCTTTGAGTTTTAGCCTTGCGGCCGTACTCCCCAGGCGGGGCGCTTAATGCGTTAGCTCCGGCGCGGAAACCGTGGAAAGTCCCCACACCTAGCGCCCCACGTTTACGGCATGGACTACCCAGGTCTCTCATCCGTCCTCTCCTGTCC
+
GGGGGGGGGGGGGGGGFGGGGGGGGGGGGGGGGGGGGGGGGGGGGGGGGFGFGGGGGGGGGGGGGGGGGGGGGGGGGGGGGGGGGGFGGFFGGGGG@FGGG>@FFGGGGGGGGGGDFGFGGGGGGCDD==EGG>CGGGGGEG57FGGGFGGADFFGFGGFGD;=EFFBFFFFFD=>F@GG??F09>FB9>FFBDA4922::4AADBF69((--7>1:79?<;B22:):<FB<B(-423<?BFF1(3;10(4)6:<B((2(544831:)4:>06>A23)))(-((()-419,)))
@M00689:251:000000000-CJTJ5:1:1102:16911:8148 2:N:0:10
CGACGGCCATGCAGCACCTGTAGCAGTGTTCCCTAAGGCACACCCACATCTCTGCAAGCTCCACTGTATGTCAAGGGTAGGTAAGGTTCTTCGCGTTGCATCGAATTAAACCACATGCTCCACCGCTTGTGCGGGCCCCCGTCAATTCCTTTGAGTTTTAATCTTTCGATCGTACTCCCCAGGCGGTCAACTTATCGCGTTTGCTTCGCCCCTACTTATATTCATATAACCAACAGCCAGTTGATATCGTTTACAGCTTGGACTACCAGGGTACCTAATCCTTCCCTCTCGTT
+
EGGEGCFGGGGGGGGGGGGGGGFG9<FEGGGGGGFFEEFCFCFFGGG7FGFGGGGFECFDGGEGGDFEFBFGDCGFCF@EDF<?<EFGGGGGGGGGG:E=EG=8,AF<A4FF8B8D,=DFF8EFEGEGGG,EE64CGGGGDGG+8CDFFGGG9,@DCG?CFGEFF+;)5;=5=)=>FBFC:9@F==@F=EFEFB5*5@>B:>;C4);(:;,1(((7C)9)9<C2<4>4:F><?661?(((5A)66.:4(3670-)).)3:0,).(..486()())-)4)).-)),,)(..(((
@M00689:251:000000000-CJTJ5:1:1102:8410:8269 2:N:0:10
CGACGGCCATGCAGCACCTGTCACTCTGTCCCCGAAGGGAACACGGTATCTCTCCCGCTGGCAGAGGATGTCAAGACCTGGTAAGGTTCTTCGCGTTGCTTCGCATTAACCCACATGCTCCACTGCTTGTGCGGGCCCCCGTCAATTCTTTTTAGTTTCCGCCTTTCGGCCGTACTCCCCAGGCGGAGTGCTTAATGCGTTAACTTCAGCACTAAGGGGCTGAACCCCCTTAACCCCTAGCACTCATCGTTTACGGCGTGGCCTACCAGGGTCTCTAATCCTGCTCTCTAGTT
+
GF@FEGGGGGGGGAFGGGGGGF9FGGGFGGGGG>CFD+@E<FEEEDF@FFGGG,EF@FG7@C@,,C=,C,BFE9?AEFGG8F<A,9EFFGGG,F+CF@CFFG++8FF,E,EE7CEGGGFGGGGGCGGG8DBAECEEEEDGCEE6+DCFFGGG,35@FGG+;CADD8A2)7>=B2@BFEGG@@BB@01(639CF<9<6>1;?((.4)65)6).:4?77:19(44.(48?>>?F<A<(331((.-.5()-.3:>(6(-9(-7((,)(8<:?0(.,3<-44A794)554)8))))-
@M00689:251:000000000-CJTJ5:1:1102:8392:8269 2:N:0:10
CGACGGCCATGCAGCACCTGTCACTCTGTCCCCGAAGGGCACACGGTATCTCTCCCGCTGGCAGCGGATGTCCAGACCTGGTAAGGTTCTTCGCGTTTCTTCGAATTAAACCACATGCTCCACTGCTTGTGCGGGCCCCCGTCAATTCTTTTGAGTTTCAGCCTTTCGGCCGTCCTCCCCAGGCGGAGTGCTTACTGCTTTAACTTCAGCACTACGGGGCGGAAACCCCTTAACCCCTAGCCCTCATCGTTTACGTCGTGGACTACCAGGTTATCCAATCCATCTCTCTCCTT
+
GGGGF>FGGGGGGFF,EFGFFG,FEGG@FFGGG7@@F:,,,BDF@:F,CFFGG,FGCGGB7C=:,:+=78FG,,A5BFGC<E9,5,CEFGFG8FBFG+@FGG7+,AF,,,CE,AEF,@BFGFGG8FGGFG8E86@CEGGECGG*<=CFFGGGE:8F@CF9+=>DE*8)):>5@(6>FFGG22280:((6(796<)7.43<C;)4<<<A)64:)4(-,16;(,432:BF?FF)6<<<:4-38(((,45<>??3(:1,4(-41225(.())-)0)))).7<:.)).))),))()-
@M00689:251:000000000-CJTJ5:1:1102:10794:8706 2:N:0:10
CGACGGCCATGCACCACCTGTGTCCCGGTCCCCGAAGGGAACCTTGGATCTCTCCAAGTAGCCGGGCATGTCAACGGCTGGTAAGGTTCTGCGCGTTGCTTCGACTTAAACCACATGCTCCACCGCTTGTTCGGGCCCCCGTCAATTCCTTTGAGTTTTAATCTTGCGACCGTACTCCCCAGGCGGGATGCTTAATGCGTTAGCGTCGCCACGGACCAGCAAGCTGGCCAACGGCTAGCATCCATCGTTTACGGCGTGGACTACCCGGGTATCTAATCCTGCTCTCT
+
GGGGGGEGGGGGGGGGGGGFGGGGFGDCGGGGGCFFG77,@FGGGGF8FGFGGGGF,CF,9FF7:7F>CDGGC9,,=FFC7FF9CCFGGG9F>F:FF+BEGG>=+FEF,,EAEFFGFGGGGGGGCGEGEG,@=CCE>EGGEEG5*?CGFGGGA;ECFGG+9EEFEBAA2>@=@=DFFEGGD0((69206<?FFF2<AF9BF14694:(9:,:0602942:(43:?>((4;14(4;;6??)6:24441:<:(00(,,42,(42(4(,409>(/6))6:89AF0(648)
@M00689:251:000000000-CJTJ5:1:1102:6841:8721 2:N:0:10
CGACGCCATGCAGCACCTGTACACCAACCACAAGGGAAACTACATCTCTGCAGCGATCTGGTGTATGTCAAGCCCAGGTAAGGTTCTTCGCGTTTCACCGAATTAATCCACATGCTCCGCCGCTTGTTCGGGCCCCCGTCAATTCCTTTGAGTTTTATCCTTGCGGCTGTACTCCCCAGGCGGTGCTCTTACTGTGTTATCTACTACACATCGTCCGTGGACGACCCCTACCCTTACCTCCCCCCTTTTCCGGCATTGCCTATCCTGATCTTTAATCCATACCCCTGTGTCCTTT
+
E+6@6@F:B;@99F,C,6CC,C<@6:,BC7F8,CA,EFDFG,E@CFFFFGF,9C@66DFC9CDGFAFEG9A,CDF,,,<B,9C?<,CA<DF:>F+AD,@,+@CDG;FGG?,=F,44@8=EGGGGE6@@D6C>E>=36+==CCF++?CFF<+@EFEG7,=;@C*1:*0):8*;;6>>>)/*<)2--8*8CE48?5.4CDE5<E?E37?)6).)//,(.8((((3((-2(-).(3).)(.)5.3(,3((476).(,(-).)5<4)5(6)).).*-.).62)))(..(-()))).)-.
@M00689:251:000000000-CJTJ5:1:1102:7132:8723 2:N:0:10
CGACGGCCATGCATCACCTGTACACCAACCACACGGGAAACTACATCTCTGCCTCGATCTGGTGTATGTCAATCCCAGGTAAGGTTCTTCGCGTTGCATCGAATTAATCCACATGCTCCCCCGCTTGTTCGGGCCCCCGTCACTTCCTTTGAGTTTTATCCTTCCGTCCGTCCTCCCCAGGCGGGCCGCTTACTGCGTTAGTTCCTCCACCGCGCCCGTGGACGCCCCCCCCACCTAGCTCCCCCCGTTTACGCCCTGGCCTCCCATGCTACTCTATCCCTCCTTTCCTTGCT
+
FFCF@8@FCFGGEFG,CFGGG@@,CF<F;C,D8,@6+:6@FF9<<EE,FG,,,,B86,CF6,A@A,@@FF,5,CFG<,,:A,<,9CFFGF,,>4C+@<EA+,,4>,?F,C,?,,9@,4=++@+@C=@@8;B+=@7=CGC=E++6@FGGFG+,3EFGC,+3+25*)0185)8)8505BA**)0)03(.((610.95>(8?06).).))((4(,(-(43(40((((((-34)(4(4:((.,.6((((,(4:((/((-14?0((),40(),())*.,).--4)),(()))))6)()
@M00689:251:000000000-CJTJ5:1:1102:28157:8884 2:N:0:10
CGACGACCATGCATCACCTGTCACTTTGCCCCCGAAGGGGAAGCTCTATCTCTAGAGTGGTCAAAGGATGTCAAGACCTGGTAAGGTTCTTCGCGTTGCTTCGAATTAAACCACATGCTCCACCGCTTGTGCGGGCCCCCGTCAATTCCTTTGAGTTTCAACCTTGCGGTCGTACTCCCCAGGCGGAGTGCTTAATGCGTTAGCTGCAGCACTGAAGGGCGGAAACCCTCCAACACTTAGCACTCATCGTTTACGGCGTGGACTACCAGGGTATCTAATCCTGCTCTACCTGTT
+
GGEGGCGGGGGGGGFFFGGGGGGGGGGGGGCGGGGGGGGGCFGGGGGDFGGGGGFGGGGGFGGDAEGGGGGGGGGGGGGGGGGGGGGGGGGGGGGGGGGGGGGGGGGDADEGGGGGGGGGGGGGGGGGGGGFGEGGCEGGGGG6DGGGFGGGEFGF?EC@DGFFFFFBAAFA>4>9FEGGFFDBBF@@FFFEE?7??<6;DFFFFF;E@F@FFF2<DB6:>999BFFF0>B<:??<AAB<B).4::AA(-:F6<B:917>>047((427?(.4)-).)63<2)(()-)).).6)
@M00689:251:000000000-CJTJ5:1:1102:10018:9037 2:N:0:10
CGACGGCCATGCAGCACCTGTCACTCTGTTCCCGAAGGAACTTCCCCGATTAAGGGTACTGCAGAGGATGTCAAGTCTAGGTAAGGTTCTTCGCGTTGCTTCGAATTAAACCACATGCTCCGCTACTTGTGCGGGCCCCCGTCAATTCCTTTGAGTTTTAATCTTGCGACCGTACTCCCCAGGCGGAATACTTAATGCGTTAGCGTCGGCACAGAGGTTTTGAAACCCCTACACCTAGTATTCATCTTTTACGGCGTGGACTACCAGGGTATCTAATCCTGCTCTCT
+
GEGGGGGGGGGGGFGGGGGGGGGGGGGDFGGGG:FGGGCFFGGGGGGG+FB:,CEFG@,@@FEFA7F<FGGGGFDFGG9F9FFGC=FGGGGG7F>FGEGGGG@DFGGAFDFGGGGGGGGGGGGD+@FD=F8ECGGGGGDGGGGDD7EGFGGF7@C>EFGF*CAEE6A8):>9ABA>CEGGF>>DF=,:<3>CC37)9C;DFFDE9(6(-99>F((4()(668?4<A71,8(32<012).-:4A2)6).).)0(061,-180),(,,8((.5?<9).)))-32,69B)
@M00689:251:000000000-CJTJ5:1:1102:10003:9048 2:N:0:10
CGACGGCCATGCAGCACCTGTCACTCTGTTCCCGAAGGAACTTCCCCGCTTCAGGGTAATGCAGCGGCTGTCAAGTCTCGGTAAGGTTCTTCGCGTTGCTTCGCATTAACCCACATGCTCCGCTACTTGTTCGGGCCCCCGTCCATTCCTTTTAGTTTTAATCTTTCGACCGTACTCCCCAGGCGGAATACTTAATGCGTTCGCGTCGGCCCCGAGGTTTTGAAACCCCTACCCCTAGTATTCCTCGTTTCCGGCTTGGACTACCAGGGTGTCTAATCCTGCTCTCTCTTTCT
+
GGGGGGEGEGGGGFGGGGGGGG,EFGGEGGGGG:CFF7,;FFFGGGGG:FF,66,:C,,CCE,C,6=+@BFF9,CFFC,:<F@@C8FFGGGG8F+CG:CFGG8+8CFA,,CE:FCF,DDFGDGG7EGG8E=DE87BCGDG7CE++?FGFGGG,,5@FGG6*<EEF+;)-7>9A2@DFFGG2(5@9>0,8<>EFC)96>(37,/6.(((-4,4(-(,,4(5:,,.-8?F<:(4(460((5-544)5<0:1<)9((-(,(().3(5:350(4(.4<44<BA2),.6)),)2)6:A
@M00689:251:000000000-CJTJ5:1:1102:25402:9065 2:N:0:10
CGACGACCATGCAACACCTGTACACCAACCACAAGGGAAACTACATCTCTGCAGCGATCTGGTGTATGTCAAGCCCAGGTAAGGTTCTTCGCGTTGCATCGAATTAATCCACATGCTCCGCCGCTTGTGCGGGCCCCCGTCAATTCCTTTGAGTTTTAGCCTTGCGGCCGTACTCCCCAGGCGGGGCGCTTAATGCGTTAGCTACGACACAGAGGCCGTGGAAGACCCCTACACCTAGCGCCACCCGTTTACGGCTGGGACTACCAGGGTTTCTACTCCTTCCCTCT
+
CBEE@CFFEFGGCFDCEGGGGGGGGGFGGGGGGGAFG<FFGGGGGGGGFGFGGGGGEEGGGFGFFG9FFFGDFCF7EFFEE<FCGGGGFDFDEGGGGDEC6FEFGCAFGGGGGFFFFG6C>CCGGGGEDCCGDEGGGGG8A>CF@GGGFGG:CCGG7D7FGGF@EAB@AA===BE3FFCC925260;9>6:?>2))9F034AF45(34(4332(-48;>((483??B??50::?B?()4119(,.39BFBBF??B((-((4:?>?)8,3.()).4<)5.2-)(4)((
@M00689:251:000000000-CJTJ5:1:1102:25414:9078 2:N:0:10
CGACGACCATGCAACACCTGTACACCAACCACAAGGGAAACTACATCTCTGCAGCGATCTGGTGTATGTCAAGCCCAGGTAAGGTTCTTCGCGTTGCATCGAATTAATCCACATGCTCCGCCGCTTGTGCGGGCCCCCGTCAATTCCTTTGAGTTTTAGCCTTGCGGCCGTACTCCCCAGGCGGGGCGCTTAATGCGTTAGCTACGACACAGAGGCCGTGGAAGACCCCTACACCTAACTCCCACCGTTTCCGGCATGGCCTACCCAGTTATCTAATCCTGGTCTCTCTGTCC
+
GGGGFGGGGGGGGFFFEGGGGFGGGGGGGGGGGGGFFGGGGGGGGFGGGGGGGGGGGGGGGGGGGGGGGGFGGGGGGGGGGGGGGGFGGGGGGGGGGGGGGG8FGGGGGGGGGGFGGGGGGGGGGGFGDGCGGEEGGGDCE79EGGGGFGGGGGGGFCFFGGE=@5AAABBAAFFFFFCDFF26@>>49B?0:44A;F?::A2))(-7,7:?F?B?B9>(4<2((38?B34:?B?22),))4((44(,-.,6(40,4(4(53(42:)4(64*))).))--)((.)--8)))).
@M00689:251:000000000-CJTJ5:1:1102:11323:9111 2:N:0:10
CGACCACCATGCAACACCTGTACACCCACCACAAGGGACACTACCTCTCTGCAGCGCTCTGGTGTCTGTCCCGCCCAGGTAAGGTTCTTCTCGTTTCCTCTACTTACTCCACATGCTCCGCCGCTTGTGCGGGCCCCCGTCTCTTCCTTTTCGTTTTAGCCTTTCGGCCGTACTCCCCCGGCGGGGCTCTTTCTCCTTTCGCTACGCCCCATCGGCCGTGGCAGCCCCCTACACCTAGCGCCCCCCGTTTCCGGCTTGGGCTCACCAGGTTTCCACTCTGTCTCTCA
+
GDCC+8DF?FGGG,CECGFFFF<CFF+C;@<F<6C8CC,,;EDG,CFCEGFGFAFB+BFGE,9,B,,,<A,,+@+C8,,:6,:,A9FFEE;EC@F,F,@F,,,CF9,EF,,A,?=DEFC+@EEGEECD,E=6>EGGGG66A,16=D?7C9233@DFF;+B77@*09)8=):)/>EBF2*/22(703904?<)-<))).6)-2,3(2(-(44(,(((-4,(3((,(,(,18(4??FB0)(47>03(-2373)1((-(,(-((.,)6.)(-))*)).94,))).).4<)
@M00689:251:000000000-CJTJ5:1:1102:10542:9120 2:N:0:10
CGACGACCATGCATCACCTGTACACCGACCACAAGGGACCCCGTATCTCTACGGTCGTCCGGTGTCTGTCACACCCAGGTAAGGTTCTTCGCGTTGCATCGAATTAATCCACATGCTCCGCCGCTTGTGCGGGCCCCCGTCCATTCCTTTGCTTTTTAGCCTTGCTGCCGTACTCCCCCGGCGGGGTACTTAATGCGTTATCTACTGCCCGGATCCCGTGGCCGGGACCCCCACCTAGTACCCCCCGTTTACGGCGTGGCCTACCAGGGTCTCTACTACTGCTCTCTCTTTCC
+
GGDEFGGFEFGGGGGFGGGGGGGGGG>CFGCG<,CEG8,,BFFG+CEFGGGG@,BF@FGG7@>+B,?<CFA,AFGGC,,E<,5EFFGGGG+?+CF@F9DF@,,AD;,EEE9EEFFF;DG+CGEEEGCF,E6+=EGDCGCEE55CEGGGFG8,,5DFF,*BDGE)6+.7>==9@BE:F@/)(66;>1>(4<B2)6)6(44((.--:).4(4(,(49<?1861(((4(4><E(((41<23<)<A7(49(:??:6(,4499>(,44:?))(,,()-.:<))).).4)).)4)-).)
@M00689:251:000000000-CJTJ5:1:1102:19469:9207 2:N:0:10
CGACGGCCATGCAGCACCTGTGTCCACTTTCTCTTTCGAGCACCTAATGCATCTCTGCTTCGTTAGTGGCATGTCAAGGGTAGGTAAGGTTTTTCGCGTTGCATCGAATTAATCCACATCATCCACCGCTTGTGCGGGTCCCCGTCAATTCCTTTGAGTTTTAATCTTGCGACCGTACTCCCCAGGCGGTCAACTTCACGCGTTAGCTACGTTACTAAGGAAATGAATACCCCACAACTAGTTGACATCGTTTGGGGCGTGGTCTCCCAGGGTCTCTAATCATGCTCTCTTCGTT
+
FFGGC7FGGGGGGGGGGGGFC<EEC6,CFGGGDCCEC@FF@:E<EF<FEGFCGEGFGGGAG@4FF@FFC@EEDEGD@,EFGG,D<<AECFFF8<E:F:=CCDF=4:=F@=AFCF=DEEGGGFGA,=4@64@F88FEBE>C@DFGD8D6EF@DD=FAFGGA<+;5CF=7CEF5=A589>9807=2>=99@252==4*><3,1266?06)5.43((6)6?3@<334<<)5)94(,498?<F(44:>BD2.,-8><36:><>14(()-).4::6><(4).5))).)-42>6))))-4(
@M00689:251:000000000-CJTJ5:1:1102:19485:9216 2:N:0:10
CGACGGCCATGCAGCACCTGTGTCCACTTTCTCTTTCGAGCACCTAATGCATCTCTGCTTCGTTAGTGGCATGTCAAGGGTAGGTAAGGTTTTTCGCGTTGCATCGAATTAATCCACATCATCCACCGCTTGTGCGGGTCCCCGTCAATTCCTTTGAGTTTTAATCTTGCGACCGTACTCCCCAGGCGGTCAACTTCACGCGTTAGCTACGTTACTAAGGAAATGAATCCCCAACAACTAGTTGCAATCGTTTAGGGCGTGGACTCACCGGGTATCGAATCCTTGTCCCACTGTT
+
GGGGEFGGGGGGGGGFGGGGGFGGGGGGGGGGGGGGGGGGGGGGGGFGGGGGGGGGGGGGGGGGGGGGGGGGGGGFGGGGGGGGGGGGFFFFGGGGGGGGGGGGGCFEFGGGGGGGGGGGGGGGGGFGGGGGGDGGGGGGGGGGGGGGFGGGGGGGFGGFGGFFFFFFFFFFBFFAFAGFEFAFF=BF==@FB=CEFF:?032936<)97@@@1;C<CF1<@@2)6<<9F??F023012()546)))).-3F:?>)4((,(,424(.(((()3()),(.)())))-)),)(.)62
@M00689:251:000000000-CJTJ5:1:1102:14916:10127 2:N:0:10
CGACGACCATGCAACACCTGTACACCAACCACAAGGGAAACTACATCTCTGCAGCGATCTGGTGTATGTCAAGCCCAGGTAAGGTTCTTCGCGTTGCATCGAATTAATCCACATGCTCCGCCGCTTGTGCGGGCCCCCGTCAATTCCTTTGAGTTTTAGCCTTGCGGCCGTACTCCCCAGGCGGGGGGCTTGATGAGTTAGGTACGACACAGAGGCCGTGGAAGACCGCGAGACATAGCGCCCGACGTTAACGGCCGGGGCAGACAGGGTAGATAATCCTGATACTTATGACTTT
+
FCFCF@FCCFEEFDFFEEGGFDEFFC@FGCFGDGGGFFGGFAFEGFCE,@@FGGGGG8C<FFGF<FFE@@FCFGFDFGFGGGGGFGFGGFF:EGEGGEGGGGG8DEC,<,E,,,9,,E?CE6@@E+D@FDEC66>+@?DECCE797CFAG@DG3;E9AFAC8=CB>A29@AA=@8(/6DDD==;FB069BF04)5)4.)6>(-).44((4?F0((,(4,4(-,14,,(3)((-,4449)(((((--(--((*-31(((4(((-(((.42.()))6:<9))))))))).))).))-
@M00689:251:000000000-CJTJ5:1:1102:25616:10133 2:N:0:10
CGACGGCCATGCAACACCTGTACACCAACCACAAGGGAAACTACATCTCTGCAGCGATCTGGTGTATGTCAAGCCCAGGTAAGGTTCTTCGCGTTGCATCGAATTAATCCACATGCTCCGCCGCTTGTGCGGGCCCCCGTCAATTCCTTTGAGTTTTAGCCTTGCGGCCGTACTCCCCCGGCGGGGCGCTTAATGCGTTAGCCACGACACAGAGGCCGTTGAAGACCCCTACACCTAGCGCCCACTGTTTCCGGCATGGATTACCCGGGTATCTAATCCCTCTCTCTCTGTCC
+
FGFF:6CGGFGG<ECCFGGGGGGGGGGGGCGGCFGFGG,EFGGGGFGFGGGGFGGGGCGF9CFFGEFFFEG@=FFGGCGGG9=@FFGGGFGDGCFECG;DECEEGD<FFGGGGF@?8E8CEC6@@CDFFEG+@C7B>EDC6+15CCCFFG7EGCC>B,0BDG658@)):477>BFEFF))67(4(400(48(669A;6<B0<5).3993>70(53:BB3,3:29A?F?F5<6(471()5(2-48?(,6<9)90(,-,((.)-).482>07().)6).4))),(().424664)
@M00689:251:000000000-CJTJ5:1:1102:14912:10146 2:N:0:10
CGACGACCATGCAACACCTGTACACCAACCACAAGGGAAACTACATCTCTGCAGCGATCTGGTGTATGTCAAGCCCAGGTAAGGTTCTTCGCGTTGCATCGAATTAATCCACATGCTCCGCCGCTTGTGCGGGCCCCCGTCAATTCCTTTGAGTTTTAGCCTTGCGGCCGTACTCCCCAGGCGGGGCGCTTAATGCGTTAGCTACGACACAGAGGCCGTTGCAGCCCCCTACACCTAGCCCCCCCCGTTTACGGCATGGCATACCAGGGTATCCAATCCTTGTCCTCCCTTCCTT
+
GGGGEFFGGGGGGGGGEGGGGGGGGGGGGGGGGGGGGGGGGGGGGGGGGGGGGGGGGGGGGGGGFGGGFGGGGGGGGGGGGGGGGGGGGGGGGGGGGGGGGGGGGGGGGGFGGGGGGGGGGGGGGGGGGGCGGGGGGEGGG>EGGGGGFGFFGGGGF,9BFGF@CFBFF>FDDB=@FFFD(5>BF9F9FFFF9AA9>F?<?BAF>0419;:0236<0(((,(4).(3:B><0(8?B:)((.-439B(-4406(:0,4<1(())57<?B(246-).)4:7))))))))(,,)(())
@M00689:251:000000000-CJTJ5:1:1102:23496:10167 2:N:0:10
CGACGACCATGCACCACCTGTACACCAACCACAAGGGAAACTACATCTCTGCAGCGATCTGGTGTATGTCAAGCCCAGGTAAGGTTCTTCGCGTTGCATCGAATTAATCCACATGCTCCGCCGCTTGTGCGGGCTCCCGTCAATTCCTTTGAGTTTTAGCCTTGCGGCCGTACTCCCCAGGCGGGGCGCTTAATGCGTTAGCTGCGACACAGAGGCCGTGGAAGACCCCTACACCTAGCGCCCCCCGTTTACGGCATGGCCTACCCGGGTATCTAATCACGTCCTCCCTGTTT
+
FG@FGGGGGGGGGGGGGGGGGGGGGGGGGGGGFFGGGGGGGGGGGFGGGGGGGGGEGGGGGGGGGGGGGGGGGGGGGGGGGGGGGGGGGGGGGGGGG?FGGGGFGGGGGGGGGGGGGGGGGGEGGGGGGGGGGG@FDFGGGCEFGGGGFGFAFGAFCF6BFGFECDBB@9BAABCEFFG4@@92669;9>FFFFFFB?<31A<A0729>;18::12:;(-16).4:?BF:6??F:<()5>04;2(-28::(1(((((4((,.1:((4616>?<>9)-))((((,-),4?:4))
@M00689:251:000000000-CJTJ5:1:1102:27627:10201 2:N:0:10
CGACGGCCATGCAACACCTGTATCTAGATTCCCAAAGGCACCAATCCATCTCTGGAAAGTTTCTAGTATGTCAAGGCCAGGTAAGGTTCTTCGCGTTGCATCGAATTAAACCACATGCTCCACCGCTTGTGCGGGCCCCCGTCAATTCATTTGAGTTTTAGTCTTGCGACCGTACTCCCCAGGCGGTCTACTTATCGCGTTAGCTGCGCCACTAAAGCCTCAAAGGCCCCCACGGCTAGTAGACCTCGTTTACGGCATGGACTACCAGGGTATCTCATCCTGCCCTCTCTTTCC
+
GGGGGGGGGGGGGGGGGGGGGGGGGGGGGGGFGGGGGGGGGGGGFGGGGGGGGGGGGGGFGGGGGGGGGGFGGFGGDFGGGGGGGGGGGGGGGGGGGGGGGGGGGGGGGGGFFGGGGGGGGFCGGCEGGG?FGGGGEEGGGGGGDCDGFGGGGGGFFEFFGGEEA8==>FABFCF5B:FGFFBDFFFB@C45CC4CFD@B>7?EFF@(1;>F;@EFFF?2?B?DFBB::>072(39;<?F))6-).)416?F<?F;17<?>843(...(34)).))..467)((.4(.3))5:)
@M00689:251:000000000-CJTJ5:1:1102:23604:10649 2:N:0:10
CGACGGCCATGCATCACCTGTACACCAACCACAAGGGAAACTACATCTCTGCAGCGATCTGGTGTATGTCAAGCCCAGGTAAGGTTCTTCGCGTTGCATCGAATTAATCCACATGCTCCGCCGCTTGTGCGGGCCCCCGTCAATTCCTTTGAGTTTTAGCCTTGCGGCCGTACTCCCCAGGCGGGGCGCTTAATGCGTTAGCTACGACACAGAGGCCGTGGAAGACCCCTACACCTAGCGCCCACCGTTTACGGCATGGACTACCAGGGTATCCAATCCTGCCCTCCTCGCCT
+
GGGGGGGGGGGGGGGGGGGGGGGGGGGGGGGGGGGGGGGGGGGGGGGGGGGGGGGGGGGGGGGGGFGGGGGGGGGGGGGGGGGGGGGGGGGGGGGGGGGGGGGGGGGGGGGGGGGGGGGGGGGGGGGGGGDCGGGGGGGGGGGGGGGGFGGGGGGGFGGFFGFEEFFFFFFADBEFFFGGFDF@F>BFBBB:>AFF>:<8?FBFFFF>36:B08:::>>;1()48:81?F(43(77?<04>99?BFFB<:2*260(4:B).73?B:??0:()-).).1:>50(.(,(((((((
@M00689:251:000000000-CJTJ5:1:1102:26271:11219 2:N:0:10
CGACGACCATGCAGCACCTGTACACCAACCACAAGGGAAACTACATCTCTGCAGCGATCTGGTGTATGTCAAGCCCAGGTAAGGTTCTTCGCGTTGCATCGAATTAATCCACATGCTCCGCCGCTTGTGCGGGCCCCCGTCAATTCCTTTGAGTTTTAGCCTTGCGGCCGTACTCCCCAGGCGGGGCGCTTAATGCGTTAGCTACGACACAGAAGCCGTTGAAGACCCCTACACCTAGCGCCCACCGTTTCCGGCCTGGCCCACCAGGGTATCTAATCCTGACCTACCTGTCC
+
GGGEGGGGGGGGGGGGGGGGGGGGGGGGGGGGGGGGGGGGGGGGGFGGGGGGGGGGCGGGGGGGGGGGGGCGGGGGGGGGFGGGGGGGGGGEEGGGGGFGGCFGGGFFGGFFGGGGFGFGGGGGGGFFEFGEGEGGGGGGGGGGGGGFFGG7DEGCCEDFFGF@EEFFFABDAFEEFFGGBDB0>03(4;<3)64:;??<?FFA<:(72>7(()(.326(4(6)).:?<F(,((235<:((-7(:0-804,9?B991:2(((-4:02(-.46<AADA.<A3)(())(,.-6).
@M00689:251:000000000-CJTJ5:1:1102:8574:11403 2:N:0:10
CGACGACCATGCAGCACCTGTACACCAACCACAAGGGAAACTACATCTCTGCAGCGATCTGGTGTATGTCAAGCCCAGGTAAGGTTCTTCGCGTTGCATCGAATTAATCCACATGCTCCGCCGCTTGTGCGGGCCCCCGTCAATTCCTTTGAGTTTTAGCCTTGCGGCCGTACTCCCCAGGCGGGGCGCTTAATGCGTTAGCTACGACACAGAGGCCGTGGAAGCCCCCTACACCTACCGCCCACCGTTTCCGGCATGGACTACCGGGGTATCTAATCCCTCTCTCC
+
GGCFGGGGGGGGGGGGGGGGGGGGGGGGGEGGGGGGGGGGGGGGGGGGGGFGGGGGGGGGGGGFGGGGGGGGGGCGFGGGGGGGGGGGGGGGGGDGGGGGGGGGGGGGGGGGGGGGGGGGGGDGCEGGGGGGDEGGECCEGGGFGGFFFGGFGGGGFFC6DCC9BB=A945>9@CEFFCC@BFFF09>>>(,5)440:BBF4)-4189>F?:(.4??1>9((,((,4:63((,4222(((46>:<,1:?05*:(426:1):22(.(,-22()6)-5)-)),((.)).
@M00689:251:000000000-CJTJ5:1:1102:22708:11419 2:N:0:10
CGACGGCCATGCATCACCTGTACACCAACCACAAGGGAAACTACATCTCTGCAGCGATCTGGTGTATGTCAAGCCCAGGTAAGGTTCTTCGCGTTGCATCGAATTAATCCACATGCTCCGCCGCTTGTGCGGGCCCCCGTCAATTCCTTTGAGTTTTAGCCTTGCGGCCGTACGCCCCAGGCGGGGCGCTTAATGCGTTAGCTACGACACAGAGGCCGTGGAAGACCCCTACACACAGTGCGACCCGTTTACGGCATGGACTACCCGGGGATAGAATACCGCTCTCGCCTACA
+
GGEEGCGGGGGGGGGFGGGGGGGGFDFFCFFGGFFFGDGFGGGGGDCCDDFGGGGGGGGGGGGFDGGDFFD<?@AFGFGGGEECGGGFGGGDC@@FD,>D6EC,+=?<FFGGGFEG8EDEGCEGE8EGGFG6EGC>EGG=CGC7@@+,1?FEF5@DB;7C789)8@=))/-44-5(:=D<BB(..414>01(4-5)381(32-.)3,6,(.2:,4?B;(1((.8(.4(,.-422)(,4).)-((-,-322(0,89;((4>?)(((((,-11:((.).).,(4(918((((((.
@M00689:251:000000000-CJTJ5:1:1102:27903:11479 2:N:0:10
CGACGGCCATGCAGCACCTGTACACCAACCACAAGGGAAACTACATCTCCGCAGCGATCTGGTGTATGTCAAGCCCAGGTAAGGTTCTTCGCGTTGCATCGAATTAATCCACATGCTCCGCCGCTTGTTCGGGCCCCCGTCAATTCCTTTGAGTTTTAGCCTTGCGGCCGTACTCCCCAGGCGGGGCGCTTAATGCGTTAGCTACGACACAGAGGCCGTGGAAGACCCCTACCCCTAGCGCCCACCGTTTACGGCATGGACTAACAGGGTATCTAATCCTGCTCTCCTTGTCTAT
+
GGGGGGGGGGGGGGGGGGGGGGGGGGGGGGGGGGGGGGGGGGGGGGGGGGGGGGGGGGGGGGGGGFGGGGGGGGGGGGGGGGGGGGGGGGGGGGGGGEGG6FGGGGGGGGGGGGGGCFFGGGGGGGGG,@CGGGGGGE@EGGGGGGGGFD?FGGGFFGGFGGFBEFFAFFBFF>CFFFGDBF23>FBF9;?<AFFFF<:?:<A>230992034524((-422<0(4::<7<<1,8<:(,(233:BFFFB:2B:121183843.2508:(,4<4):)-))).((65<()))).)))
@M00689:251:000000000-CJTJ5:1:1102:21128:11976 2:N:0:10
CGCGCCATGCAGCACCTGTCACCCACCAACCAAATGACCCCACATCTCTGCAGGTCCACGGGTGATGTCAAACCTTGGTAAGGTTCTTCGCGTTGCGTCGAATTAAGCAACATGCTCCGCCGCTTGTGCGGGCCCCCGTCAATTCCTTTGAGTTTTAGCCTTGCGGCCGTACTCCCCAGGCGGGGCGCTTAATGCGTTAGCTACGGCGCGGAAACCGTGGAAAGTCCCCACACCTAGCGCCCAAAGTTTACGGCATTGAACACCCGGGTATTTACTTCTGCTCCCTTCGGTTCTT
+
GGEEGCEGGGGGGGGGGGGGGGFGGGGGGGGGGGGGGFGGGGGGGGGGGGGGGFGFGGGFEFGGGGGGGGGGGGGGGGFGEFGGGGGGGGGGGGGGGGGGDGGGGGFGGFGGGGGGGGGG>EEGGGFGGCEGGGGGGGGGGGGGGGGGFGGFC<FGFGGFGGEEFFA=>=5@2C@=>:GC?FBFB>BFFF:A>A<6??63A<<<:070;>>>(97?>B:>:?AB<AA>F>>F:B038:17;6?0(4A<6<BE:(((),)))-40(,3(71)*)6)))).)).-)(()(-((((.-
@M00689:251:000000000-CJTJ5:1:1102:6233:12036 2:N:0:10
CGACAGCCATGCAACACCTGCACACAGGCCACAAGGGAACCGACATCTCTGCCGGCGTCCTGTGCATGTCAAACCCAGGTAAGGTTCTTCGCGTTGCATCGAATTAATCCACATGCTCCGCCGCTTGTGCGGGCCCCCGTCAATTCCTTTGAGTTTTAGCCTTGCGGCCTTACTCCCCAGGCGGGGTACTTAATGCGTTAGCTACGGCACGGATCCCAAGGAAGGAAACCACCACCTAGTACCCCCCTTTTCAGGCTGGGACTCACCGGGGATCCATCCATTCCTCCCC
+
GGGGGGGGGGGGGGGGGGGFGGGGFG@FGGGGGGGGGGGGGGGGGGGGGGGGGGGGGGGGGGCDEFFFDGFFFGGGCGFGEGGG<FGGGGGGGGGEGFFGDGD@FFGGGGGGFGCGFF?EEGG8BEFGCFC>EGGGGGCE55ECF>CFFGDGDFGGFCFFGFB:2*/5(/)*7**7ADGGBD;BB01(..-:)))6(:?0-:>9820((,(24((.(,.:0(4:<<:(4F(4((-,(().52)4(,(((5)*)))(.(-((((4)5((,((0(,(,))()).)))-((-
@M00689:251:000000000-CJTJ5:1:1102:6220:12050 2:N:0:10
CGACAGCCATGCAACACCTGCACACAGGCCACAAGGGAACCGACATCTCTGCCGGCGTCCTGTGCATGTCAAACCCAGGTAAGGTTCTTCGCGTTGCATCGAATTAATCCACATGCTCCGCCGCTTGTGCGGGCCCCCGTCAATTCCTTTGAGTTTTAGCCTTGCGGCGTCACTCCCCAGGCGGGGTACTTCATGCGTTAGCTACGGCGCGGATCCCAAGAAAGGAAACCCACCCTTAGTCCACCCAGTTTCAGCCGTGACTACCCAGGGTTCGCAATCCTCCTCTCTCTATCTT
+
FFDFGGGGGGFGGGFCCGGGGGGGFFGGGGDGCEEGDFGGGG7FFEGGFFCFGE@FCCG@FDDFGFGFFFC,AFGG,=BFFG@F5AFFGGGECFDGGFFGE8,,9E<F,FGGFFF,4=D8EGGGGGFG,3>CC>+@CEGEG97;CC>GACC,@DA;FF7AF+.)0/)-(((,(/.8A0**(3212914::-4)).)(-1042:<)(-1(-(((((.()(.(.((.(.,:FF:(21(()).))))(43(())1-))(421(-)).3(2(,(,)(,(-((.())(((-().,)))))
@M00689:251:000000000-CJTJ5:1:1102:16411:12073 2:N:0:10
CGACGGCCATGCAGCACCTGTACACCAACCACAAGGGAAACTACATCTCTGCAGCGATCTGGTGTATGTCAAGCCCAGGTAAGGTTCTTCGCGTTGCATCGAATTAATCCACATGCTCCGCCGCTTGTGCGGGCCCCCGTCAATTCCTTTGAGTTTTAGCCTTGCGGCCGTACTCCCCAGGCGGGGCGCTTAATGCGTTAGCTACGAGCCAGAGGCCGTGGAAGACCCCTACCACTAGCGCCCCACGGTTACGGCCTGGACTAACGAGGTCTTACATCCTCCACTACCTGGTG
+
GGFGGGGGGGGGGGGGGGGGGGGGGGGGGGGGGGGGGGGGGGGGGGGGGGFGGGGGGGGGGGGFGGDGGGGGGGGGGGGGGGGGEGGGGGGGGGGGGGGGGGGGGGGGGGGGGGGGGGGGGC8CEEGFFGGGGCGCBEDGGGGGFGGGAD:,DEEFFFGFFGEEEEFA))7>DFC:ADGD2=>9149>;0242))62181144))(-(,44(.4:61(,72(2(27:?<0-.()444)(,,41((-((-(()-402:0:((,().((-32,1)).).).)).(().((.8(((
@M00689:251:000000000-CJTJ5:1:1102:10193:12367 2:N:0:10
CGACAACCATGCAGCACCTGTACACCAACCACAAGGGAAACTACATCTCTGCAGCGATCTGGTGTATGTCAAGCCCAGGTAAGGTTCTTCGCGTTGCATCGAATTAATCCACATGCTCCGCCGCTTGTGCGGGCCCCCGTCAATTCCTTTGAGTTTTAGCCTTGCGGCCGTACTCCCCAGGCGGGTCGCTTAATGCGTTAGCTACGCCACAGAGGCCGTGGAAGACCCCTACACCTAGCCCCCACCGTTTCCGGCATGGACTACCAGGGTTTCTAACTCAGCTCTCTCCTGCT
+
GGGGGGGGGGGGGGGFGGGGGGGGGGGGGGGGGGGGGGGFDGGGGGGGGGGGGGGGGGGGGGGGGGGGG<<EGGGGGGGGGGGGGGFGGGGGGGGGGGFGDGGFEGFEFGGGGGGGAFGGGGGGGGC8DGDGGGGGGGGGGEEGFCGGFGGGFFGGFFGFGGF@5@55@B9):>CBF=7C995(4,3;BFFFCEEC>F0(-)5<<?(49:04:3,4:290,4<:(:703@(,(.42.).(,-2(11(4:0)14(4(-4?D:)(4,)3((.0)6:)6)).)))-).52)(-),(
@M00689:251:000000000-CJTJ5:1:1102:8804:13331 2:N:0:10
CGACGACCATGCACCACCTGTACACCAACCACAAGGGAAACTACATCTCTGCAGCGATCTGGTGTATGTCAGGCCCAGGTAAGGTTCTTCGCGTTGCATCGAATTAATCCACATGCTCCGCCGCTTGTGCGGGCCCCCGTCAATTCCTTTGAGTTTTAGCCTTGCGGCCATACTCCCCAGGCGGGGCGCTTACTGCGTTAGCTACGACACAGAGGCCGTGCAAGACCCCTACCCATACCTCCCTCCGTTTCCGGCATGGACGACCAGGGTATCCAAGACTGTCCTCTCTTTCC
+
GGGEEEGGGGGGGFFFGGGGGFGGGGFGGDGGGGGGCAFFFGGGGGGFGGGGGGFGGGGFGGGGGGGGGAEE=,=FFGGFGGGGGGGGA,AFCFCGGGDEEGFFFGFEEGGGGGGGGG6@C6C+BEGFDFGGDGEG8=DC7CE9;CCDFFGDFGFFFD7@FG5@5?>)54)>:6>5A287>2>=6>6;6((,).6A??06(-).)4?93238806::(-4(-)..34((0,2(.).1(().(((.32:45)/39;3673),(((44(4(.())).3)((),-),.)),))-))
@M00689:251:000000000-CJTJ5:1:1102:25239:13334 2:N:0:10
CGACAGCCATGCAACACCTGTACACCAACCACAAGGGAAACTACATCTCTGCAGCGATCTGGTGTATGTCAAGCCCAGGTAAGGTTCTTCGCGTTGCATCGAATTAATCCACATGCTCCGCCGCTTGTGCGGGCCCCCGTCAATTCCTTTGAGTTTTAGCCTTGCGGCCGTACTCCCCAGGCGGGGCGCTTAATGCATTAGCTACGACACAGAGGCCGTGGAAGACCCCTACACCTAGCGCCCCCCGTTTCCGGCCTGGACTACCAGGGTATCCAATCCTGCTCTCCCCGTCC
+
GGGGGGGGGGGGGGGGGGGGGGGGGGGGGGGGGGGGGGGGGGGGGFGGGGGGGGGGGGGGGGGGGGGGGGGGFFGGGGGGGGGGFGGGGCGGGGGGGGGGGGGGGGGGGGGGGGGGGGGEGGGGGDFGGGGGGGGGGEDGGGGGGGGGFG7FFGGGFFGFGGF@EFAFFFF>AFFFFFGCDF9=BFFBFF6?49AF>94<:?<DF?FF(97:.(-8:>>9>1<(8?13:5<?(:4:2<:(99(((-9<::)*(-2(((4(87:23).(,3,)-6).-(4<)((4),3(((--(
@M00689:251:000000000-CJTJ5:1:1102:26500:13400 2:N:0:10
CGACGGCCATGCAGCACCTGTACACCAACCACAAGGGAAACTACATCTCTGCAGCGATCTGGTGTATGTCAAGCCCAGGTAAGGTTCTTCGCGTTGCATCGAATTAATCCACATGCTCCGCCGCTTGTGCGGGCCCCCGTCAATTCCTTTGAGATTTAGCCTTGCGGCCGTACTCCCCAGGCGGGGCCCTTAATGCGTTAGCTACGACACAGGGGCCGTGGAAGACCCCTACCCCTAGCGCCCACCGTTTACGGCCTGGCCTCCCTGGGTATCTAATCCTGCCCTCC
+
FCCFFGGGGGGGGGGFFGGGGGGGGG<FGGGGGCFFF@<CFFCFGCGGGGGGGGGG>FGGGGGGGFGGGGGGGGGGGGGGGFFFGGGGGGBCGGGGGGGGGFGGGFFGGGGGFGGGGGGDGGGGGGFFCFEG6EEGGGGGG>CFGGGGFGG7?EECF9CFFGFEEE9AFFFADFFFFFFD9BF(69>(4<?:)-469<F?:AAD?6?>6>((((-7B>;(10)(.4041711(46?,.596>B(3,-4:7(9363(4::2:3(.,(.4((.06<54)):A>71621(
@M00689:251:000000000-CJTJ5:1:1102:6338:13440 2:N:0:10
CGACGGCCATGCACCACCTGTACACCAACCACAAGGGAAACTACATCTCTGCAGCGATCTGGTGTATGTCAAGCCCAGGTAAGGTTCTTCGCGTTGCATCTAATTAATCCACATGCTCCGCCGCTTGTGCGGGCCCCCGTCAATTCCTTTGTGTTTTAGCCTTTCGGCCGTACCCCCCCGGCGGGGCGCTTAATGCGTTAGCTGCGACACAGCGGCCGTGGAAGCCCCCCACCGCTAGCTCCCCCCGTTTCCGGCCTGGACTACCCAGGTCTCTAATCCACCTCTCCCTTTCA
+
F7@EGGGGGGDEF9EEFGGGGGGGGGGGC:CGGGDFGCEFGGGGGCEEEGDGCGG::EDFF9A@GAFCGGG,<E=FGGFGFAFFGGGGGG7:CCF:??DF,,4FFDE@FG<FFFE8;DGCEG?E@EFG,@4==EGEGG6CE++222;:+=7,,,5BF9C>F>C*85))55:452>9D>))31927(709((-.)6<>::?1:<)(-4>0;?2(4029(4((().(42(,)(4(((4(((-),((-(-,403*,((-(-(03)(((().(4)*--)))..)(.46.(((,)).)
@M00689:251:000000000-CJTJ5:1:1102:19567:13499 2:N:0:10
CGACAACCATGCACCACCTGTACACCAACCACAAGGGAAACTACATCTCTGCAGCGATCTGGTGTATGTCAAGCCCAGGTAAGGTTCTTCGCGTTGCATCGAATTAATCCACATGCTCCGCCGCTTGTGCGGGCCCCCGTCAATTCCTTTGAGTTTTAGCCTTGCGGCCGTACTCCCCAGGCGGGGCGCTTAATGCGTTAGCTACGACACAGAGGCCGTGGAAGACCCCTACACCTAGCGCCCACCGTTTACGGCATGGACTACCAGGGTATCTAAACATGCCCTCT
+
GGGGGGGGGGGGGGGGGGGGGGGGGGGGGGGGGGGG7EFGGGGGGGGGGGGGGGGGGGGGGGGGGGGGGGGGGGGGGGGGGGGGGGGGGGGGGGGGGGFGEGGDGFGGGGGGGGGGCGGGGGGGGGGGFGGGGGGGGGGGGGGGGGGGFGFFGGGGFGFFGGFE@FFFFFAAFBFFFFGGFFF=>01;>9?FAFFFF??BFF<9>?86(9??:::?:>>99?214:?BF),3>0:?B246;>B(4?>11,,6:?B>(114442>?DF13:7).))))())5:)((.(
@M00689:251:000000000-CJTJ5:1:1102:29528:13516 2:N:0:10
CGACAGCCATGCAGCACCTGTACACCAACCACAAGGGAAACTACATCTCTGCAGCGATCTGGTGTATGTCAAGCCCAGGTAAGGTTCTTCGCGTTGCATCGCATTAATCCACATGCTCCGCCGCTTGTGCGGGCCCCCGTCAATTCCTTTGAGTTTTCGCCTTGCGGCCGTACTCCCCAGGCGGGGCGCTTAATGCGTTCGCTACGACACAGCGGCCGTGGAAGACCCCTCCACCTAGCGCCCTCCGTTTCCGGCTTGGACTACCACGTTACCTACTCAGTCCCTCTCGTTCT
+
C+@C7@FG<FCF,@F<EFFFG9EGGGFEGEEFGGFF@FECGFFFGFGDFGFG,FFE+FGGGFGDEFDFGG,B=BFGGFE99CEGFFGGGGFDGGE+B,9DE,>FE,5AFF,EFGGG8=8EEC6EGGEF8=+@EGGDEGCGE+6D+==:CF@:8@;CE,;AGCA)@9):-5>):B8<F@?*(:(((.9(44:1>4<A(44(-7:BB(-4324((-29>>>(,(5((.:<F3(4(43<:24((--(,-(4:?)@(14((,1,5<>3:3)4,1.)6243)5))-),).(,((,-((
@M00689:251:000000000-CJTJ5:1:1102:29513:13527 2:N:0:10
CGACAGCCATGCAGCACCTGTACACCAACCACAAGGGAAACTACATCTCTGCAGCGATCTGGTGTATGTCAAGCCCAGGTAAGGTTCTTCGCGTTGCATCGAATTAATCCACATGCTCCGCCGCTTGTGCGGGCCCCCGTCAATTCCTTTGAGTTTTAGCCTTGCGGCCGTACTCCCCAGGCGGGGCGCTTCATGCGTTAGCTACGACACAGAGGCCGTGGACGACCCCTACACCTAGCGCCCACCGTTTCCGGCATGGACTACCAGGGTATCTAATCCCGCCCTCT
+
GGEEEFGGGGFECAFFCFGGGGGGGGGGGGGGFGGGG<F8FFGGGGGGGGGFFFGE@FGGCFFGGGGGGGAFFFGGGGGGGGGGGFGGGGDGGGCEFFGG6FFFFFFEGGFGCFGGGAFGGGEGGGGG?FCC6CGEGGGGG6=EFGGGFGD7@EFGFCCFGGFFEAA=B9>AFFEBFFGDB=@(6(6-19B(9-4:9?4:3:<9<?0>997:22222;>(3<(,,7>B<>?B(322:)499941629283)9:;0(,4(..)..8,8067:)6)45)5-),((4131
@M00689:251:000000000-CJTJ5:1:1102:22531:13637 2:N:0:10
CGACAGCCATGCAACACCTGTACACCAACCACAAGGGAAACTACATCTCTGCAGCGATCTGGTGTATGTCAAGCCCAGGTAAGGTTCTTCGCGTTGCATCGAATTAATCCACATGCTCCGCCGCTTGTGCGGGCCCCCGTCAATTCCTTTGAGTTTTAGCCTTGCGGCCGTACTCCCCAGGCGGGGCGCTTAATGCGTTAGCTACGACACAGAGGCCGTGGAAGACCCCTACACCTAGCGCCCCCCGTTTACGGCCTCGACTACCAGGGTATCTAATCCTGCTCTCTCTGTCG
+
GGGGGGGGGGGGDFFGGGGGGGGGGGGGGGGGGFGGGGGGGGGGGGFGGGGGGGGGEGGGFGGGGGGGGGFGFFGGGGGGGGGFFGGGGGGGGGGGG@FG>FCGGGGGGGGGGGGGFGGGGGGGGGGFGGG6CEEGGGGGGGDGGGGGFGGFGGGGCG??GGFEBE=AAAFFA=EEF=>C5229@0;BFBB<4<<21-403<>AFB(-4903:B?BFFF>9B<00<2(404<2?::()((-3((,-(34718<3>(((-(-((588:63026:)625<6))((644..,)-)-
@M00689:251:000000000-CJTJ5:1:1102:5783:13640 2:N:0:10
CGACAGCCATGCAACACCTGTGCACCAGTCCGAAGAAAGCCACATCTCTGCAGCCGGCCGGTGCATGTCAAGCCTTGGTAAGGTTCTTCGCGTTGCATCGAATTAATCAGCATGACCTGACGCTTGTGCGGGCCCCCGTCAATTCATTTGAGTTTTGTCCTTGCTGCCGGACTCTCCCGGCGGGGCACTTAACGCGTTAGCTCCGGCGCGGAACTAGTGTCATGGCCGCCCCCCATCGTGCCCAAAGGTTACAGGATGTGCTCCACGAGTGTCACCTCCAGTCCTCCTCGTTG
+
CFGGCGGGGGGGGGGGDFGGGGF<FEGGGGGG::@:,,6CFFG,,,<FF,<@FGFG+@+7@FCG,,C,EF<F@FFGFGED9FGGF,?FEFG+BC:E@GGG,E@=,=,A9,,,9,,,9,6,1+@+>@D888=6CC@+3+6C8+,5D+5C?+=+@FCA*3+=9;5:*<*)))):5)*09);;5(..(4(8B7A>)(,-471:4)),-,(,79(((()))-.)).))).3(()-(42(.(,((((,)(((())))-3(.),().)))(.(((,(1-))4)(,((-,)).((,((,,
@M00689:251:000000000-CJTJ5:1:1102:22829:14153 2:N:0:10
CGACAGCCATGCATCACCTGTACACCAACCACAAGGGAAACTACATCTCTGCAGCGATCTGGTGTATGTCAAGCCCAGGTAAGGTTCTTCGCGTTGCATCGAATTAATCCACATGCTCCGCCGCTTGTGCGGGCCCCCGTCAATTCCTTTGAGTTTTAGCCTTGCGGCCGTACTCCCCAGGCGGGGCGCTTAATGCGTTAGCTACGACACAGAGGCCGTGGAAGACCCCTACACCTAGCGCCCCCCGTTTCCGGCCTGGACTACCAGGGTTTCCAATCCCGCTCTCC
+
GGGEFFFGGGGGGGGGGGGGGGGGGGGGGGGGGGGGGGGGGGGGGGGGGGGGGGGGGFGGGGGGGGGGGGGGFGGGGGGGGGGGGGGGGGGGGGGGGGGGGGGGGGGGGGGGGGCGAGGGGGGGGGFGGGGEGGGGGGGGGEEGGGGGFGGEGFFGFGFFGGFEEA>BAFFFFFFFFFGG>BFBF1619>FFAF2<9:83:AA)5:1((-84((,4:>FF>F)421:BF>??3?:(:27(17>(399:BB)*---20(4(()(.34:13((..)))4(()(--41)(
@M00689:251:000000000-CJTJ5:1:1102:21402:14156 2:N:0:10
CGACGGCCATGCAGCACCTGTACACCAACCACAAGGGAAACTACATCTCTGCAGCGATCTGGTGTATGTCAAGCCCAGGTAAGGTTCTTCGCGTTGCATCGAATTAATCCACATGCTCCGCCGCTTGTGCGGGCCCCCGTCAATTCCTTTGAGTTTTAGCCTTGCGGCCGTACTCCCCAGGCGGGGCGCTTAATGCGTTAGCTACGACACAGAGGCCGTGGAAGCCCCCTACACCTAGCGCACACCGGTTACGGCATGGACTACCAGGGTATCTAAACCCACCCTAC
+
GGGGGEGGGGGGGGGGGGGGGGGGGGGGGGGGGGGGGGGGGGGGGGGGGGGGGGFGDFGGGGGGGGGGGGGGGGGGFGGGGGGGGGGGGGGEEFFCEGGFEGGCFGGGFGGGGGFFFGGGGGGGDGGGFGGGEEGGGGGCGGGGGCGGFGFGGFGGFGGFCCE8@A=A=AA=>2>BF?DGFF@>@BFFF6?0AA9AF6???>92<?09(,::33(3:99BF03((.4?>3:::0::0)47>(3(42((-3(/--2(,41).3((442(-4())).))(.,((-(,.(
@M00689:251:000000000-CJTJ5:1:1102:21386:14169 2:N:0:10
CGACGGCCATGCAGCACCTGTACACCAACCACAAGGGAAACTACATCTCTGCAGCGATCTGGTGTATGTCAAGCCCAGGTAAGGTTCTTCGCGTTGCATCGAATTAATCCACATGCTCCGCCGCTTGTGCGGGCCCCCGTCAATTCCTTTGAGTTTTAGCCTTGCGGCCGTACTCCCCAGGCGGGGCGCTTAATGCGTTAGCTACGACACCGAGGCCGTGGAACACCCCTACACCTAGCGCCCACCGTTTACGGCATGGACTACCAGGGTTTCTAATCCTGCGCTCTCTGTCCTT
+
GGGGGFGGGGGGGGGGGGGGGGGGGGGGGGGGGGGGGFGGGGGGGGGGGGGGGGGGGGGGGGGGGGGGGGGGGGGGGGGGFGGGGFGGGGGGGGGGGGGGGGGGGGFEGGGGFFGGGGGGGGGGGGGGFGGGEGGGGGGGGEGGGGGGFGGGGGGGFGGFCF@=@D9A>AFDFFF;F?<DDF=;7>F6>61?AA4<>241:<9<D?F6;F(((-06<;B>6(4(,3<BB:1:0??:??BFB66?BFFFF((=:<906(14?>(31)4(3?(06A2)-)6))2(-33()5<)))))
@M00689:251:000000000-CJTJ5:1:1102:26256:14509 2:N:0:10
CGACGGCCATGCAACACCTGTACACCAACCACAAGGGAAACTACAACTCTGCAGCGATCTGGTGTATGCCAACCCCAGGTAAGGATCTTCGCGTTGCATCGACTTAATCCACATCCTCCGCCGCCTGTGCGGGCCCCCGTCCATTCCTTTGTGTTTTATCCTTGCGGCCGTACTCCCCCGGCGGGGCGCTTATTGCGTCATCTACTACACAGCGGCCGTTGAAGACCCCTTATCCTAACATCCACGTTTTACGGCTGGGCACACCGGGGCTCCACATCCTGCCTCTCTCGTCC
+
ECFE@FFGGGGGGFFFFGG,C,66CEC6,6BDC,C6,E,EEFD,;,:6:FEFGEG:F<C8@654:6,C,B6,,8?84,4B?A<,,,,CEG:,484>=FGG6:+8+C5E99?F@=,9@=D=EG6C+8+@3,886>+=CE61@++++?;A+2+,3@3,9,+3??A5)3):59@(-84@4/))((6;((1(-((3-)--3,(((-)..)-.),)(,(-(3(,(40))).4:(0(,).45)).))54)8(,4:()*((--(((4,,(3(((2((-.(((())3)-212)(())(-((
@M00689:251:000000000-CJTJ5:1:1102:26273:14517 2:N:0:10
CGACGGCCATGCAACACCTGTACACCAACCACAAGGGAAACTACATCTCTGCAGCGATCTGGTGTATGTCAAGCCCAGGTAAGGTTCTTCGCGTTGCATCGAATTAATCCACATGCTCCGCCGCTTGTGCGGGCCCCCGTCCATTCCTTTGAGTTTTAGCCTTGCGGCCGTACTCCCCAGGCGGGGCGCTTAATGCGTTAGCTACGACACAGAGGCCGTGGACGACCCCTACACCTAGCGCCCCCCGTTTTCGGCCGTGGATACCTGGGTTTCCAAATATGCTACTCCCTCCCAT
+
FGGGGGGGFFDFGFFFEGGGGGGGGGGGGGGGGGGGGGCGGFEGG@FGGGGGGGGGGFGGGGGGFGFGGGGGFGGGGGFGGGGGGGFGGFGGGGGGGGGGGGGGGGGFGGGGGGGG8;DGGGGGCEGFDDGEEEGGGGDEC+@CFFGGFGGGG7EEF9>ACFB)5@AB=AAD@2:5A@*22>>FBB903041946292:<FFFF<0,-(-((5:03:>(298(21749:><:0(4:53296>(((-((.4(*-711((((())..)),(,()).)))))))..)..)((((((()
@M00689:251:000000000-CJTJ5:1:1102:10763:14621 2:N:0:10
CGACGGCCATGCACCACCTGTACACCAACCACAAGGGAAACTACATCTCTGCAGCGATCTGGTGTATGTCAAGCCCAGGTAAGGTTCTTCGCGTTGCATCGAATTAATCCACATGCTCCGCCGCTTGTGCGGGCCCCCGTCAATTCCTTTGAGTTTTAGCCTTGCGGCCGTACTCCCCAGGCGGGGCGCTTAATGCGTTAGCTACGACACAGAGGCCGTGGAAGACCCCTACACCTAGCGCCGACCATTTACGGCATGGACAACCAGGGTTTCAGACCCTTGACCCCCGGTCCGT
+
GGGGGCFGGGGGGCEFFGGGGGFGDGGGGCGGGFFGGGFGGCFGGDF9@EFGDGGGGFFGGFGGGGGGGFFGGGGFFFFGGGGFFGEFFGGGGGCF7CDFGFG8DEE9EFGGGGG8,E6CGG44@+@FFFGGECEGECCC7EGC;=FFFFGGG;DFFDCAFF*0)089ABA=2@=3?>DD=B@B499909:?2).6>?2329.52:0((-(.,,(-34-(((2,,3:?F50(.:?(,.:>>0((40()66-8-860((.42.42?:BBF0(.))).)(((.().,((,-(,,((.
@M00689:251:000000000-CJTJ5:1:1102:8761:14703 2:N:0:10
CGACGGCCATGCACCACCTTGCTTTGGGTCTTAGCAGACTGACCCATTTCTGAGTCATTCCCTCGCATTCTAGCCCAGGTAAGGTTCCTCGCGTATCATCGAATTAAACCACATGATCCACCGCTTGTGCGGACCCCCGTCAATTCCTTTGAGTTTCAACCTTGCGGGCGTACTCCCCAGGTGGAAGACTTAACGCTTTCGCTTGGACCGTAAGAGGTAATACCTAACCACGACAATTCCATCTTTACAGCTGGGTCGACCAGGGAAGTATATACTGTCTCTTCTGGTCATTGTT
+
FGGGECGGGGGGGCEGGGGGG<C,C@DGCF@F,;EFGFGGGFF<6C<FGFFCGGEFFF<F,,5@:FEEG,,CABEGGGG86CEE?E<EF,@EE+:,?A;4,=E,@AFG,AF@:4E,,9DF,=EE+68@D9@B86=EGGD>8EEDD9DAF?D:?EDC;@++=;@EC5)58))-)-/)/:*75708@::((*84952((11)((,/,0.)((((/,))()).-)),).5((/4(,(-()))))-))).64:4)9:70((((-(-,(4((().-9))5))))))))).)))))-))).
@M00689:251:000000000-CJTJ5:1:1102:26776:15292 2:N:0:10
CGACGACCATGCAGCACCTGTACACCAACCACAAGGGAAACTACATCTCTGCAGCGATCTGGTGTATGTCAAGCCCAGGTAAGGTTCTTCGCGTTGCATCGAATTAATCCACATGCTCCGCCGCTTGTGCGGGCCCCCGTCAATTCCTTTGAGTTTTAGCCTTGCGGCCGTACTCCCCAGGCGGGGCGCTTAATGCGTTAGCTACGACCCAGAGGCCGTGGAAGACCCCTACACCTAGCGCCCACCGTTTACGGCATGGACTACCCGGGTATCTCATCCTGCCCTCT
+
GGGGGFGGGGGGGGGFGGGGGGGGGGGGGGGGGFFFGFFGGGCGGGGGGGGGGGGGGGGGGGGGGGGGGGDGGGGGGGGGGFFGGGGGGGGGGGGGGFGGGFGGGGGGGGGGGGGGFGGGGGGGGGGGGGGGDCGGBEGGGG>CCGGGFG7;EGGGFCGFGGEEE>AB>AFAFDF@FD;?9@>F0>F;>>B:9<4>>??6<A9)5:01(6:0:6:::0499<BF?:?B?F??F?:0,54(337(46;12?:FF:0(,,()5)570((,(4>)-:2...)).(((,.(
@M00689:251:000000000-CJTJ5:1:1102:24837:15565 2:N:0:10
CGACGGCCATGCACCACCTGTACACCAGCCACAAGGGAAACTACATCTCTGCAGCGATCTGGTGTATGTCAAGCCCAGGTAAGGTTCTTCGCGTTGCATCGAATTAATCCACATGCTCCGCCGCTTGTGCGGGCCCCCGTCAATTCCTTTGAGTTTTAGCCTTGCGGCCGTACTCCCCAGGCGGGGCGCTTAATGCGTTAGCTACGACACAGAGGCCGTGGAAGACCCCTACACCTAGCCACCACCGTTTACGGCATGGCCTACCAGGGTATCCAATCCTGCTCCCCCTGTAC
+
GGGGFEGGGGGGGGFFFGGGGGGGGGGGGGGGGGGGGGGGGGGGGFGGGGGFGGGGGGGGGGGGGGFGGGGGGGGGGGGGGGGEFFGGGGGGGGGGGGGFGGGGGGGGFGGGGGGGFGGGGGGGGGGG?FEGGGGGGGGGGGDGGGGGFGFGGGGGFGGFGGF@EFFBFFFD@FEEFFGGFFFFFFF>;9BB)5A<>??BFFDBD:<F0;B:??BFF09>9(8<?FF1?08?0:B<?27()4((-3(48>0*-40(,8?(4)32?0066?>@2).8),84)(())(-((()))
@M00689:251:000000000-CJTJ5:1:1102:18723:15619 2:N:0:10
CGACGGCCATGCAGCACCTGTACACCAGTCCGAAGACGCGACCATCTCTGGCCGATTCCGGTGTATGTCAAGCCTTGGTAAGGTTCTTCGCGTTGCATCGAATTAATCCGCATGCTCCGCCGCTTGTGCGGGCCCCCGTCAATTCCTTTGAGTTTTAGCCTTGCGGCCGTACCCCCCAGGCGGGGCACTTAATGCGTTAGCTACGGCGCGGAACTCGTGGAATGAGCCCCACACCTAGTGCCCAACGTTTACGGCCTGGACTACCACGGGATCTACACCCGCCCTCACCGTCCTT
+
GGGGGGGGGGGGGGGFFGGGGGGGGGGGGGGGGGGGGGGGGGGGGGGGGGGGGGGGGGGGGGGGGGGGGGGGGGGGGGGGGGGGGGGGGGGGGGDGGGGDGFGGGGGGGGGGGGGGGGGCEGGEGGGGGEGGGGGGGGGGGEGFFFGGFGGGGGGGFGGFGGEEFBBFFFFFDEFBEBGFDFF9BBF?<?4A<AFFFB?F>4-,81(2699469:9?::<(.)))6)23701<F?<?>A2<<1)4<B6((-036(((4::?8324>)1(((042:5)((((-,(-3(4((((-()
@M00689:251:000000000-CJTJ5:1:1102:15526:15718 2:N:0:10
CGACGGCCATGCAGCACCTGTACACCAACCACAAGGGAAACTACATCTCTGCAGCGATCTGGTGTATGTCAAGCCCAGGTAAGGTTCTTCGCGTTGCATCGAATTAATCCACATGCTCCGCCGCTTGTGCGGGCCCCCGTCAATTCCTTTGAGTTTTAGCCTTGCGGCCGTACTCCCCAGGCGGGGCGCTTAATGCGTTAGCTACGACACAGAGGCCGTGGAAGACCCCTACACCTAGCCCCCACCGTTTACGGCATGGACTCCACGGGTATAACATCCTCGCCTCCTCTTTCTT
+
GGGGGFGGGFGGGGGGGGGGGGGGGGGGGGGGGCGGGGGGGGGGGFFGGGGGGGGGGGGGGGGGGGGGGGGFGGGGGGGGGDGGFFGGGGGGGGGGGGGFEGGG7FGGFGGGGGGGFFDEGGGGGGGFCGGGGGGGGGGGGGCFGGGGFD?,DEGGFGFCDF@5@DFAFFFFFFFBFFDDDFFF>FFFF6:04<AFFF<<3>BFFF?9>FF:??006>F10(,2.8::?36:(4?F?)(((-22;:;?6>:?209-(4(258((.(4(0(())).46)2))((-4<2(()-).))
@M00689:251:000000000-CJTJ5:1:1102:26187:16183 2:N:0:10
CGACGACCATGCATCACCTGTACACCAACCACAAGGGAAACTACATCTCTGCAGCGATCTGGTGTATGTCAAGCCCAGGTAAGGTTCTTCGCGTTGCATCGAATTAATCCACATGCTCCGCCGCTTGTGCGGGCCCCCGTCAATTCCTTTGAGTTTTAGCCTTGCGGCCGTACTCCCCAGGCGGGGCGCTTAATGCGTTAGCTACGACACAGAGGCCGTGGAAGCCCCCTCCCCCTAGCGCCCACCGTTTACGGCATGGACTACCAGGGTATCTAATCATGCCCTCTCGTTCT
+
GGGGECEGGGGGGGGGGGGGGGGGGGGGGGGGGGGGGFGGGGGGGGGGGGGGGGGGGGGGGGGGGGGEEGGDGGGGGGGGGGGGGFGGGGGGCFGGGGGGGGGGGGGG9AFGGGF8@EGGGGGGGGGGGDEGCGGGGGGGG>EGGGGGFF5=6FCFFCDFGGFEFBBB>AFF@DAEFFGG=>>>F09;9(436AA<>F?F:BAFBB(7092(.2::19361:2((,8<F@(((491(,59>F3(4?>BF01FF:913::)420((.)(3,3:<<2).<))))).5811(-3((
@M00689:251:000000000-CJTJ5:1:1102:19947:16235 2:N:0:10
CGACAGCCATGCAACACCTGTACACCAACCACAAGGGAAACTACATCTCTGCAGCGATCTGGTGTATGTCAAGCCCAGGTAAGGTTCTTCGTGTTGCATCGAATTAATCCACATGCTCCGCCGCCTGTGCGGGCCCCCGTCAATTCCTTTGAGTCTTAGCCTTGCGGCCGTACTCCCCAGGCGGGGCGCTTAATGCGTTAGCCAAGCCACAGAGGCTGTGGATGACTCCTACACCTACCGCCCATCGTCTCCGGGAAGGCATATCACGGTATCTACTTCCGCTCACTCATCACA
+
F466+@8,6C,EE@ECFBC;CFEFCFCFC6CCF<,C:,;@6EE<F<EFEE,<,6A@+C,,9,5E,9EFC<@FGGGF<8<FGEC8FFF9F,9,,4A,EFE,,EE,,,C,EDEFGGED8EGGC+=4+4@FGFE+6=E88386==+??B+,4+BDGF,3+DFFC<*))<5=A=)58<*0?AC*:@4(3((39(-().6A0(,,()))(((((.((((-(((4(()))55).(1))(.128((,1((((,(-(((1(((-(((((,3))))((-(06<2)4-52(1(1(6<)()))..
@M00689:251:000000000-CJTJ5:1:1102:19960:16248 2:N:0:10
CGACAGCCATGCAACACCTGTACACCAACCACAAGGGAAACTACATCTCTGCAGCGATCTGGTGTATGTCAAGCCCAGGTAAGGTTCTTCGCGTTGCATCGAATTAATCCACATGCTCCGCCGCTTGTGCGGGCCCCCGTCAATTCCTTTGAGTTTTAGCCTTGCGGCCGTACTCCCCGGGCGGGGCGCTTAATGCGTTAGCTACGAAACAGAGGCCGTGGAAGACCCCTACACCTAGGGCCCACCGTTTCCGGACTGGACTCACAGGGTCTCTAATCCGGCCCACTCTGTTCC
+
GGGGGGGGGGGGGGFGGGGGGGGGGGGGGGGGGGGGGGGGGGGGGGGGGGGFEFGGGGGGGGGGGGGGGGGGFGGGFGGFGGGGGGGGGFDEEFDC@DEGGGGGGGGGGGG8=ECGFDGGGGGGGDGGFFGGGGGGDEGGEE>99FGFFC=;@,@FC,:AFGF<@D=ABA4):::@F2*2/550;>FFF96(:2))1:001<4)),,(,41.(336:4(21:7<:0423)(4:?B<:)(((4-,::0235,7(3(40:2(,)()5).3:,()-)-)-)6(((,((-(,)66)).
@M00689:251:000000000-CJTJ5:1:1102:26125:16520 2:N:0:10
CGACAGCCATGCATCACCTGTACACCAACCACAAGGGAAACTACATCTCTGCAGCGATCTGGTGTATGTCAAGCCCAGGTAAGGTTCTTCGCGTTGCATCGAATTAATCCACATGCTCCGCCGCTTGTGCGGGCCCCCGTCAATTCCTTTGAGTTTTAGCCTTGCGGCCGTACTCCCCAGGCGGGGCGCTTAATGCGTTAGCTACGACACAGAGGCCGTGGAAGACCCCTACACCTGGCGCCCACCGTTTCCGGCCCGGACTACCACGGTATCTAATCCTGCCCTCTCTTTCG
+
FGGGGFGGGGGGGGGEGGGGGGGGGGGGGGGGGFGGFFGGGGGGGGGFGGGGGGGGGGGGGGGGGGG,EGGGGGGGGGGGGGGGGGGGGGGGGGGGGCDGGGFGGGGGE9FGGGGGFGGGGGGGGGGGGFEGGGGGGGGCEEEFGGGGF?@FDEGGFGDFGGF559@F==AAABC=ADFGFBBFF9>BF>?F2<AA>BFF?ABA?(3373127:<?13179:<?04<BB>188??2(,((-9>BB6>:63)12,1(-696;6:B2,),-4(8><<<AAFB2(.((404,)-)(
@M00689:251:000000000-CJTJ5:1:1102:5979:16797 2:N:0:10
CGACGGCCATGCAGCACCTGTGTCCACTTTCTCTTTCGAGCACATAATGCATCTCTGCTTCGTTAGTGGCATGTCAAGGGTAGGTAAGGTTCTTCGCGTTGCATCTAATTCATCCACATCAACCACCGCTTGTGCGGGTCCTCGTCACTTTCTATTAGCTTTAATCTTGCGACCGTACTCCCCAGGCGGTCAACTTCACGCGTTTGCTCCGTTCATAAGGAAATGAACCCCCAACAACTAGTTGACATCTTTTAGGTCTGGAACTCCAGTGTTATCCAAGCCTGCCACCCCGGTT
+
FFFGGGGGGGGGEDFGGGGGGFGGF9FFF9FEGGFGGGGE@FG,,;,C<E,,,9AF,CF@,8BEFG9BCCA9FC?,,CBCE<,,9,5,,EFA,,94CF8C=CF,E,CBFF,9,@=,,@DF=,@88848E8+9=DFCE40CF,@=6++1+6+@A,3,?=++6+**0+;**:)))))1:=0BE5)):4>A>(55*3584**(((,(,6>3)/(,.,())));364/)9))/8(30((((.2()..-624))))1)).5.-),4)(4)4)),.5/))))).))(-((.()),4(((-(
@M00689:251:000000000-CJTJ5:1:1102:27451:17168 2:N:0:10
CGACGGCCATGCACCACCTGTACACCAACCACAAGGGAAACTACATCTCTGCAGCGATCTGGTGTATGTCAAGCCCAGGTAAGGTTCTTCGCGTTGCATCGAATTAATCCACATGCTCCGCCGCTTGTGCGGGCCCCCGTCAATTCCTTTGAGTTTTAGCCTTGCGGCCGTACTCCCCAGGCGGGGCGCTTAATGCGTTAGCTACGACACCACGGCCGTGGAAGCCCCCTACACCTAGCGCCAACCGTTTACGGCCTGGACTGCCCGGGTATTGCAGACGGCACTCTCTGGCC
+
FCFEGGGGGGFGGGGGGGGGGGGGGGGGGGGGGGGGGGGGGGGGGFGGGGGGGGGGGFGGGFGGGGGGGGGGGG7FGGGGFGGGGGGFGGGGGFDGGFGGGGG,@;FFFGGFGGGGGG6CG6CEGGGF,DGC=EGGGGGGGGGGGGGGFGFGGFGGFG51;FB@@B=2))07@FE=4@GDBB>F>99>901()6<47?:?()662-22>(((((-2(2636()((.,8,.4278:7:?0-((-,(00(4(,9:61(,2((.,(.(209B(().-))))(((((-((6.2-))(
@M00689:251:000000000-CJTJ5:1:1102:9936:17298 2:N:0:10
CGACAGCCATGCAGCACCTGTACACCAACCACAAGGGAAACTACATCTCTGCAGCGATCTGGTGTATGTCAAGCCCAGGTAAGGTTCTTCGCGTTGCATCGAATTAATCCACATGCTCCGCCGCTTGTGCGGGCCCCCGTCAATTCCTTTGAGTTTTAGCCTTGCGGCCGTACTCCCCAGGCGGGGCGCTTAATGCGTTAGCTACGACACAGAGGCCGTGGGAACCCCCTCCACCTAGCGCCCACCTTTTCCGGCATGGCCTCCCAGGTTTTCTATCCCTGCCTCTCCTGTCA
+
GGGGGGGGGGGGGGGFGGGGGGGGGGGGEGGGFGGFGGGGGGGFGGGGGGFGFEEGGGGGGGGGGFFFGGGGFGGGGGFFFGGGGGGGGGGGGGGGGGGGGGCFGGGGGGCGGGGGGGGDGGGGGGGGDGGEGGGGGC>=EG+C=DDFF99:8DFGFF?@CGFEEE5=A5A92BA);>C*:>>>026>9>FF<AAFFFF?1<A<<B<6(((.(.4?<>;0,(4.(-(,7>-(,8::(52(,-(,2((.)264((-(4((((,(((,),).)).).-)(2,)(().(.,4345)
@M00689:251:000000000-CJTJ5:1:1102:28109:17300 2:N:0:10
CGACAGCCATGCATCACCTGTACACCAACCACAAGGGAAACTACATCTCTGCAGCGATCTGGTGTATGTCAAGCCCAGGTAAGGTTCTTCGCGTTGCATCGAATTAATCCACATGCTCCGCCGCTTGTGCGGGCCCCCGTCAATTCCTTTGAGTTTTAGCCTTGCGGCCGTACTCCCCAGGCGGGGCGCTTAATGCGTTAGCTACGACCCAGAGGCCGTGGAGTACCCCTCAACCTCGCGCCCCACGTTTCCGGCTTGGACTACCCGGGTCTCCCATCCTGCTTGCCCTTTCT
+
GGGGGGGGGGGGGGGGGGGGGGGGGFGGGGGGGGGGGGGGGGGGGGGGGGGGGGGGGGGGGGGGGGGGGGGGGGGG?FGFGGGGGGGGGCFDGGGDGGGGGGGGGGGGFGGGGGGGGGFGGGGCEGGG?FGGGGGGGGGGGGDGGGGFFGFFGGGGFGCFCCEE@DFB=AA4=B;2AA9CBB=>9>>B66??<4427?BFFFA)28(((432:(4?:>F>F:(,(.44:5(().4>((-((-4((-(-(3)*,43(((-)4,((.(49;9())).(),.))(())(()((.-)
@M00689:251:000000000-CJTJ5:1:1102:17523:17444 2:N:0:10
CGACGGCCATGCACCACCTGTCACTTTATCCCCCGAAGGGGAAGGCCCTATCTCTAGGGTGGTCAAAGGATGTCAAGACCTGGTAAGGTTCTTCGCGTTGCTTCGAATTAAACCACATGCTCCACTGCTTGTGCGGGCCCCCGTCAATTCCTTTGAGTTTCAACCTTGCGGTCGTACTCCCCAGGCGGAGTGCTTAATGTGTTAACTTCGGCACTAAGGGCGTCGAAACCCCTAACACCTAGCCCTCATCGTTTCAGGCTTGGACTACCCGGCACTCTAGACCTGCCCTCTATTT
+
GGFFGEGGGGGGEGGGFGGGGGGGGGGGGGGGGGGGGGGGGGGGGGGGGGGGGGGGFDEDFEGGGG9F@EEFGGGGGGGGGGGGGGGGGGGGGFCGGGGGGGGFGCFGGGGGGGGGGGGGGGGGGGGGGGGGFGCEEEGG>EGGGG6;FGFFFG9AFFGFGGFF)@C5CBB9AFF>FDGDDFFF=B(:0((,95<7.96).<8C/7)<66;>07<::?:7<(4669:(4>::1(1:4?(4>7?(4(((.).06:))-50(,,1,33(5,(-.((((())))))..(.1,4())))
@M00689:251:000000000-CJTJ5:1:1102:16071:17467 2:N:0:10
CGACAGCCATGCACCACCTGTACACCAACCACAAGGGAAACTACATCTCTGCAGCGATCTGGTGTATGTCAAGCCCAGGTAAGGTTCTTCGCGTTGCATCGAATTAATCCACATGCTCCGCCGCTTGTGCGGGCCCCCGTCAATTCCTTTGAGTTTTAGCCTTGCGGCCGTACTCCCCAGGCGGGGCGCTTAATGCGTTAGCTACGACCCAGCGGCCGTGGAAGACCCCTACCCCTAGCGCCCACCGTTTCCGGACTGGACTACCCGGGTTTTCAATCATGCTCTTCCTTCTTAT
+
GGEEFFGGGGGGEFGGGGGGGGGGGGGGGGGGGGGCGGGGGGGGGGGGGGGGGGGGGGGGGGGGGGGGGGGGGGGGGGGGGGGGGGGGGGGGGGGCFEFFEGGGGGGGGGGGFGGGGGGGGGEGGGGG8=8>EGEGGEGCGGEF@BFGFGFCFGGGFGFFGGFEEFAF=BFFFBEFFACG2B@BB@@FFFFF2ADB>14469<9>::B21(3((-6;6;13(5<(3420)(,(132033(4(46:0(.4()1(,(--42.(),4?((402,)().)-)))).)..)..))))))-
@M00689:251:000000000-CJTJ5:1:1102:16085:17479 2:N:0:10
CGACAGCCATGCACCACCTGTACACCAACCACAAGGGAAACTACATCTCTGCAGCGATCTGGTGTATGTCAAGCCCAGGTAAGGTTCTTCGCGTTGCATCGAATTAATCCACATGCTCCGCCGCTTGTGCGTGCCCCCGTCAATTCCTTTGAGTTTTAGCCTTGCGGCCGTACTCCCCAGGCGGGGCGCTTAATGCGTTAGCTACGCCCCAGAGGCCGTGGAAGACCCCTACCCCTAGCGCCCCCCGTTTACGGCACGGACTACCAGGGTATCTACTCCTTACTCCGCTATCCAT
+
FGGGEGGGFGGGGGFGGGGGGGGGGGCFGGEGGGGGGGGFGGGGGGGGGGGGGGGGDFGGDFFGFGGGGGAFGFGGGGGGGGGGGFGGGGGGDCGC7FGGG:EGGCFFFGGGGGGGGGGGGGGGGG+D@EG+=E>CF?=EGEGGGGGEFG=C6EDGF9?FGGDD8@858>B9A>85A>;?BBB>>0916>1(6:)-(-486<9><4(((4,((.,4?193;?22((4(45(((.3(1(219>0((4((.5(/4(,((((-2(((3)42(..)))-)-.42))())(((((,(())
@M00689:251:000000000-CJTJ5:1:1102:16998:17565 2:N:0:10
CGACAGCCATGCACCACCTGTACACCAACCACAAGGGAAACTACATCTCTGCAGCGATCTGGTGTATGTCAAGCCCAGGTAAGGTTCTTCGCGTTGCATCGAATTAATCCACATGCTCCGCCGCTTGTGCGGGCCCCCGTCAATTCCTTTGAGTTTTAGCCTTGCGGCCGTACTCCCCCGGCGGGGCGCTTAATGCGTTAGCTACGACACAGAGGCCGTGGAAGACCCCTACACCTAGCGCCCCCCGTTTACGGCCTGGACTCCACGGTTATCGAATCCTGCCCCTCCTTTTC
+
FGGGDEGGGGGGFGFFFGGGGGGGGGGGGGGGGGGGGGGGGGGGGGGGGGGGGGGGGGFGGGGGGGGGGGGGGGGGGGGGGGGGGGGGGGGGGGGGGGGGDG8FGFGGGGGGGGGGEFGGGGGGGGGG8FDCEGEGGGCEGCEGGGGGFG8,@DFFFBFFGGFEE?AFF4AFFBFEFF*?29>>690,9BF6<AB>96::2ABA<3?B;B??>?BFF>;006)3((8:?@BB>?4:722((3((,71(.4-94((4::?(.)(4).49(((*)((.)4)))((.(((4())).
@M00689:251:000000000-CJTJ5:1:1102:6241:17767 2:N:0:10
CGACGGCCATGCAGCACCTGTACACCAACCACAAGGGAAACTACATCTCTTCAGCGATCTGGTGTATGTCAAGCCCAGGTAAGGTTCTTCGCGTTGCATCGAATTAATCCACATGCTCCGCCGCTTGTGCGGGCCCCCGTCAATTCCTTTGAGTTTTAGCCTTTCGGCCGTACTCCCCAGGCGGGGCGCTTAATGCGTTAGCTCCGACACAGAGGCCTTGGAATACCCCTACACCTACGGACCACCGTTTACGGCCTGGACTACCTGGGTATCTAATCCTGCCATCCGCGGTCAT
+
GCCFCEEGGGGGGGGGGGGFFFGGFGGGGGGGGGGGGGGGFFGGGFGDGG9<FGFEGDGGGGGGGGGFFGGGGGG<FFGGGF@FEFGFGGGGGG7@FGCCCCFFGGGGGCFGGGC8AFGECECEGDFGGGE>GGGGCCDEG>EDDFGEFGG767@3CEFFGFE*:0=A@@:2@DE2A98CFD=B9;0417:<AFFFB:6,4<4)(3-(,4??7?BF6),).)4-).4245(8>??1(((((,-46,(242(*,,((-4:(4),:?)4((.-0))-.6):))(.4:?(((-(((()
@M00689:251:000000000-CJTJ5:1:1102:12652:17809 2:N:0:10
CGACGGCCATGCATCACCTGTACACCAACCACAAGGGAAACTACATCTCTGCAGCGATCTGGTGTATGTCAAGCCCAGGTAAGGTTCTTCGCGTTGCATCGAATTAATCCACATGCTCCGCCGCTTGTGCGGGCCCCCGTCAATTCCTTTGAGTTTTAGCCTTGCGGCCGTACTCCCCAGGCGGGGCGCTTAATGCGTTAGCTACGACACAGAGGCCGTGGACGACCCCTACCCCTAGCCCCCACCGTTTACGGCCTGGCCTACCCGGGTTTCCAATCCTGACCCTCCGTGCTAT
+
GGGGGGGGGGGGGGGGGGGGGGGGGGGGGGGGGGGGGGGGGGGGGFE<FGGGGGGGGFGGGGGGFGGGGGGGGGGGGGGGGGGGGFDGGGDEEGGGGGFGGGGGGGGFGGGGGGGG8DFECE68BE6F,,BE>EGGGE6=+9@;CFFGFG7AFGGGFFFFCFB@@E5A>A==A=CBF9FGF==@;(499BBF99<<B6?:04<:2(44((((,(4:<F9>6((49612472(2130(((((,49>6(((.-*(-1(-4?(.5(.1((-73()-)-64(3>.),..(((--((())
@M00689:251:000000000-CJTJ5:1:1102:24480:18144 2:N:0:10
CGACAACCATGCATCACCTGTCACTCTGTTCCCGAAGGAACTTCCCCGATTAAGGGTAATGCAGAGGATGTCAAGTCTAGGTAAGGTTCTTCGCGTTGCTTCGAATTAAACCACATGCTCCGCTACTTGTGCGGGCCCCCGTCAATTCCTTTGAGTTTTAATCTTGCGACCGTACTCCCCAGGCGGAATACTTAATGCGTTAGCGGCGTCACAGAGGTTTTGAAACCCCTACACCTAGTATTCATGGTTTACGGCATGGACTACCAGGGTATCTCATCCTGCTGTTCCCTTCT
+
F7BCCCE@,FGGGGGFGEE<ECFGGGGFCFCFGGEGCFEGCGGGGCD@@FF@FC<CEEFGGCGAFF78CFFGGFGFGAFGGGGC@FFFGCFFGGGGGGEGGGGDFC75EFCF:FGFFC+,=?E8BCFDFFCFEGGGGGGCEGEDD=DE?DD8EFF>?FG7CGFFCCE=AAAA>5)0=)9C5:>BB255(>;CEC*9<92366@9;991(-149<(4:2()2(4-48:?(.,4081::<A<2<AF92)6.8(1,(4(-4042)421346?:,6-))..--<)(()))-),-6:)
@M00689:251:000000000-CJTJ5:1:1102:24460:18147 2:N:0:10
CGACAACCATGCATCACCTGTCACTCTGTTCCCGAAGGAACTTCCCCGATTAAGGGTAATGCAGAGGATGTCAAGTCTAGGTAAGGTTCTTCGCGTTGCTTCGAATTAAACCACATGCTCCGCTACTTGTGCGGGCCCCCGTCAATTCCTTTTAGTTTTAATCTTGCGACCGTACTCCCCAGGCGGAATACTTAATGCGTTAGCGGCGGAACAGATGTGTTGAACCCCCTCCACCTAGTATTCACCGTTTACGGCGTGGACTATCCGGGTATCTAATCCAGCCCACT
+
GGGGGGGGGGGGGGGCFGGGGGGGGGGGGGGGFGGGGGGGGDGGGFGGGFEGGGGCGG?FGGGGGGGGGGGGGGGGFGGGGGGGGFFGGGGGFGDEGGGCFGGGGGGGGGGGGGGGGGCEGDCEEGGGGGDFGE=E8EGGDEGGGGGGFGGD,,@EDFG?FGCEEFE55=A=A=DBF5;CBD25-29@FFE<EFECCCB?;167(6921((42(().6).4()6)-3?6>((((44044:4994))-.453=B((,-2-47>0)-((40(44499ABB2)),-((,(
@M00689:251:000000000-CJTJ5:1:1102:24476:18163 2:N:0:10
CGACAACCATGCATCACCTGTCACTCTGTTCCCGAAGGAACTTCCCCGATTAAGGGTAATGCAGAGGATGTCAAGTCTAGGTAAGGTTCTTCGCGTTGCTTCGAATTAAACCACATGCTCCGCTACTTGTGCGGGCCCCCGTCACTTCCTTTGAGTTTTAATCTTGCGACCGTACTCCCCAGGCGGAATACTTAATGCGTTAGCGGCGGCACAGCGGTGTTGACACCCCTCCACCTAGTATTCCTCTTTTAAGCCGTTGACTACCAGGGTATCATACTCTTCCTTCCCCTGTCTT
+
FG>E+@CCEFCFFGGCFFGGGGFGEFGEGGGFFFGGC7<FGFEF@FFGCFEG,CEFEGGGDFFG9CDF@FEFE<FF9CEECCF,@,59CFFG@7@FFDGGGCBFGG?FFFGGFGGE8EDC,@=CEGFGDDEF68CCCC+=CCEG+CDGFG7,@,6@9F+4+=;E@988515)0)0<BE4CB29@B>9@DEE?<?C<)916;?(9>(39192>:0((-41<:,))..,3()-3:8:7(,.))6)))5))-5.04),--((-))),,)),3(466))4)).))6)))4((.((,5<2
@M00689:251:000000000-CJTJ5:1:1102:14621:18332 2:N:0:10
CGACAGCCATGCAGCACCTGTACACCAACCACAAGGGAAACTACATCTCTGCAGCGATCTGGTGTATGTCAAGCCCAGGTAAGGTTCTTCGCGTTGCATCGAATTAATCCACATGCTCCGCCGCTTGTGCGGGCCCCCGTCAATTCCTTTGAGTTTTAGCCTTGCGGCCGTACGCCCCAGGCGGGGCGCTTAATGCGTTAGCTACGACACAGAGGCCGTGGAAGACCCCTAACCCTAGCGACGACCGTTTACGGCATGGACTTACAGGGTTTCTAATCCTGCCCTCTCCTTCCTT
+
GGGGGGGGGGGGGGGGFFGGGGGGGGGGGGGGGGGGGGGGGGGGGEEFGGGGGGGGGGGGGGGGGGGGGGGGGGGCFGGGGGGGGGEGGGGGGGGGDGGDEGGGGFGGGGGGGGGGF8FGGGGGGGGC?FEEGGEGEEGGGDEDG@FGFFFDCFFFFGGFGFFBFFB=AA:5)):=>BGGFDFFBB>9;02,:A<<>F?B?B<<B??F>90,(.,316,11<2((.2(303(4(4((((((4,(-,46831@20(--143)),.6)414(()).-6)3:2)((.((,,,)))())
@M00689:251:000000000-CJTJ5:1:1102:14604:18341 2:N:0:10
CGACAGCCATGCAGCACCTGTACACCAACCACAAGGGAAACTACATCTCTGCAGCGATCTGGTGTATGTCAAGCCCAGGTAAGGTTCTTCGCGTTGCATCGAATTAATCCACATGCTCCGCCGCTTGTGCGGGCCCCCGTCAATTCCTTTGAGTTTTCGCCTTGCGGCCGTACTCCCCAGGCGGGGCGCTTAATGCGTTAGCTACGCCACCGAGGCCGTGGACGCCCCCTCCACCTTGCGCCCACCGTTTCCGGCATGGACTAACACGGTCTATAACCCTACCCTCTCTATCT
+
F>:FGGGGGGGGGGFFFGGGGGGGGGGGGGGGGGGDGGGGGGFGGGGGFGGGGGFGCEGGGGGGGGGFGGG9EEGGGGGGGFGGGGGGGGECCFGEGGGGDGGGGGCEFGEF,49DCGGGGCCGGGGG8EGCEEEEEGGEGGEGDGGGFF933@CEF,0<CDA@EFFFFAFAFDCEFFGGFF(>0.(,31:?<244;B6??>)44<((,4((--99?61((4(((-23(7-::711,)496:((-41:<5,969(((,(488(,(),((((..))))(4((((()-442)-))
@M00689:251:000000000-CJTJ5:1:1102:10655:18643 2:N:0:10
CGACGGCCATGCAGCACCTGTACACCAACCACAAGGGAAACTACATCTCTGCAGCGATCTGGTGTATGTCAAGCCCAGGTAAGGTTCTTCGCGTTGCATCGAATTAATCCACATGCTCCGCCGCTTGTGCGGGCCCCCGTCAATTCCTTTGAGTTTTAGCCTTGCGGCCGTACTCCCCAGGCGGGGCGCTTAATGCGTTAGCTACGACACAGAGGCCGTGGCAGACCCCTACACCTAGCCCCCACCGTTTACGGCATGGCCTACCAGGGTATCTAACCCTGCCCTCCCTTGTC
+
GGFEGGGGGGGGGGGGGGGGGGGGGGGGGGGGGGGGGFGGGGGGGGGDGGGGGGGG@EGGGGEGGGGGFGGGGGGFGGGGGGFGGFFGGGGGGG>FFG9DEF>F8EAEFFGGGGGG;ECEGGGGGGGG8BEECEGGCCDCD6CFGDGGFGFGGGGGFGFFGGEF@?89AFBD>9EBA@CC>D>072(79(48<)4<6:<?1):<311199(,..(,49>(3(4((,44:)-:?FB((5((.(34>?BF?206,:903:?(.)(.,).222().)6)).2(,(.(((((.)())
@M00689:251:000000000-CJTJ5:1:1102:26212:18696 2:N:0:10
CGACGGCCATGCACCACCTGTACACCAACCACAAGGGAAACTACATCTCTGCAGCGATCTGGTGTATGTCAAGCCCAGGTAAGGTTCTTCGCGTTGCATCGAATTAATCCACATGCTCCGCCGCTTGTGCGGGCCCCCGTCAATTCCTTTGAGTTTTAGCCTTGCGGCCGTACTCCCCAGGCGGGGCGCTTAATGCGTTAGCTACGACACAGACGCCGTGGAAGACCCCTCCACCTAGCGCCCACCGTTTACGGCATGGAGTCTCCAGTCGTCTCATCCTACCACCCTTGTCC
+
EF@CFCFEGGGGCGF<CFFGGGFCGGGGGECG<<DD7FFCEGGGGEGFGGGGGCFG+CFGFGFEFCGGFFGFGFGGGGGGGFG?FGGGFC=CGG@@FFGGCBFG?FFGGGGCFGGFDFGGGGCGCE8F,9C+8>@CCCGGG6C=CDFGFC+,;@:;B@@>;C8):08>BAF=DFC(;>D*55(62(3>6;B1<>4<;FF034>A<?(((4((:(-(41(-(-,4,.(40<1?0:1(.)81(-3:??B,44(480(4,(.)((().)).)),7,(()-.6>))())(-(.,6.)
@M00689:251:000000000-CJTJ5:1:1102:21940:18831 2:N:0:10
CGACGACCATGCAGCACCTGTACGCCAACCACAAGGGAAACTACATCTCTGCAGCGATCTGGTGTATGTCAAGCCCAGGTAAGGTTCTTCGCGTTGCATCGAATTAATCCACATGCTCCGCCGCTTGTGCGGGCCCCCGTCAATTCCTTTGAGTTTTAGCCTTGCGGCCGTACTCCCCAGGCGGGGCGCTTAATGAGTTAGCTACGACCCAGAGGCCGTGGAATACCCCTATACCTAGCGCCCCCCGTTTACGGCATGGACTACCAGGGTATCTACTCCTGCTCTCT
+
@++@@@@++;CEEFGFDGGFGEEDCGGC,6CFG@FEE8<FGDFEE<FEECFFGGGEGGGGGGEFFAFGGGEEGGFCFEFGFFGGGGGGGGGC8@=FFGFDCGFGGGGFFFGFGGGGGGGGGGECGGGG@DB>EEGGEGGGGDEFGGGGFGGCGGCFFFGFC7CEEDBFAFF?2=EFFFDDBDF6;>FFF9?B4<)))-6))-.:?:<>4((.4((4:912((4))48>?F()).::),((--(,-,,472(1((-(-.32:)5,().8?(.?>4>4)42))25)),)
@M00689:251:000000000-CJTJ5:1:1102:15943:18889 2:N:0:10
CGACGACCATGCAGCACCTGTGTCCACTTTCTCTTTCGAGCACCTAATGCATCCCTGCTTCGTTAGTGGCCTGTCAAAGGTAGGTAAGGTTTCTCGCGTTGCATCGGATTAATCCCCATCATCCACCGCTTGGTCGGGTCCCCGTCCAATCCTTTGAGTTTTAATCTTGCGACCGTAACCCGCAGGCGGTCACCTTCACGCGTTAGCCACGTTCCCAAGGAACTGAATCCCCAACCCACAGGTTACATCCTTTTGGGCCTGGACCACCCGGGTATTCAAATCGTCTCTCCTTTGT
+
CFGGG@FGGGGGGGGGGGGGGGG9FAFA<@;;FC<@,66F6FF@,,;;,6,<C,B,6@<,6@:FG,CFFG<,,:=5<,,BA,CF?5E,FFFF,C;4666CED,FDB:F7F<,94E4+48,,94E,=@=8@EB+646=CDCGGF+00+6+?+@=DG;+86<9D7);=7E*0)18@8=58*257A459>2@(//)))/.;)270,6(6)))/,(/(()).,,:0443>)-6;:B((,((((-.(-..2:))(,9-).(-4(-4((((,(-(,4),())).6)))(.(,.-,().)).
@M00689:251:000000000-CJTJ5:1:1102:26972:19006 2:N:0:10
CGACAACCATGCATCACCTGTACACCAACCACAAGGGAAACTACATCTCTGCAGCGATCTGGTGTATGTCAAGCCCAGGTAAGGTTCTTCGCGTTGCATCGAATTAATCCACATGCTCCGCCGCTTGTGCGGGCCCCCGTCAATTCCTTTGAGTTTTAGCCTTGCGGCCGTACTCCCCAGGCCGGGCGCTTAATGCGTTAGCTACGACACAGAGGCCGTGGAAGACCCCTACCCCTAGCGCCCACCGTTTCCGGCATGGACTACCAAGGTATCTAACCCTGCTCTCCCTGTCCC
+
FGGGGGGGGGGGGGGFFGGGGFGGGGGGGGGG@CFGGGGGGGGGFFGFGEGGGFGGGFGGGGGGGGGGGCF,FGFGGFGFGGGGGGGGGGGGGGGGGGFFGFFGGGGGGGFGFGGGEFGGGGGGGGGGDFGGDGEGGGGGGG6DFGGGFG?,DCFGFE7CGG@CEFBA8@BDADF4AA*@B=(05=(6>F?<EEFE>F?@?FFE)6;B0>??:(26:679>(53(,24(7::0?6((.4(447?4(114529((4(3((3?D00:2)3())*))))),(.(((-).(.,,.)),
@M00689:251:000000000-CJTJ5:1:1102:11555:19597 2:N:0:10
CGACGACCATGCAACACCTGTACACCAACCACAAGGGAAACTACATCTCTGCAGCGATCTGGTGTATGTCAAGCCCAGGTAAGGTTCTTCGCGTTGCATCGAATTAATCCACATGCTCCGCCGCTTGTGCGGGCCCCCGTCAATTCCTTTGAGTTTTAGCCTTGCGGCCGTACTCCCCAGGCGGGGCGCTTAATGCGTTAGCTACGACACAGAGGCCGTGGCAGACCCCTACACCTAGCGCCACCCGTTTACGGCAGGGGACAACAGGGTCTCTACTCCTGCTCTCTTCGTCT
+
GGGGGGGGGGGGGGGGGGGGGGGGGFGGGGGGGGGGGGGGGGGGGAFFGFFFGGGECFGGGGGGGGGGGGGGGGGGGGGGGGGGGGGGFGGGGGGGGGGGGGGGFGFFGGFFEFGGDFGGG++8E8FGFFECGGBEDCC@EGDGFGFFFC8EGGGGFGGFFF65CB59>A9>ADEFFDGGFF@FFFB(-266:AFFFFB<BA6).312(47<?FFF(((,4(,(((,(-03::?FF:23(4,-(,39?:7(/409(((-(((((.(41(,().-:))522:((-)5)-)((((
@M00689:251:000000000-CJTJ5:1:1102:21492:19600 2:N:0:10
CGACGACCATGCAGCACCTGTGAACCGACCCCAAAAGAGGCACACCCATCTCTGAGCACTCCCGATCCATGTCAAACCCAGGTAAGGTTCTACGCGTTGCATCGAATTAATCCGCATGCTCCGCCGCTTGTGCGGGGCCCCGTCAATTCCTTTGAGTTTTAGCCTTGCGGCCGTACTCCCCAGGCGGGGTACTTAAAGCGTTAGCTACGGCACGGAACCCGTGGAATGGACCCCACACCTAGTACCCCCCGTTTACAGCGTGGCCTACCGGGGTATCTAATCCTGCTCTCC
+
GGFGGGGGGGGGGGGGGGGGGGGGGGGGGGGGGGGGGGGGGGGGGGGGGGGGGGGGGGGGGGGGGGGGGGGGGFGGGGGGGGGGGGGFGFGGGGGGGGGGGGGGGGGGGGGGGDGGGGGGGGGGGGGGGGGGGGGGGGDEDGGGGGGGFGGGGFCECGGFFGFFFFFFFFF;@@DFFFGCDDF6?;BFFFBF2992<A4>BF64:A>DF?B9>BFBF>BFF?<>F7>?B?BFFFFF((418?A2)62(-24B0824)4343:9((4((.49)29139))-.)).-(,.-5(
@M00689:251:000000000-CJTJ5:1:1102:21510:19602 2:N:0:10
CGACGACCATGCAGCACCTGTGAACCGACCCCAAAAGAGGCACACCCATCTCTGAGCACTCCCGATCCATGTCAAACCCAGGTAAGGTTCTACGCGTTGCATCGAATTAATCCGCATGCTCCGCCGCTTGTGCGGGGCCCCGTCAATTCCTTTGAGTTTTAGCCTTGCGGCCGTACTCCCCAGGCGGGGTACTTAAAGCGTTAGCTACGGCACGGAACCCGTGGAATGGACCCCCACCCTAGTCACCACCGTTTACGGGGTGGACTACCGGGGTCACTAATATTGTACTTCCGGT
+
GGGGDGGGGGGGGGGGGGGGGGFFDFGGGGEGGGGGFGFGG7FGGGGGGGGGGGGGGGGCG,EFG:FFGGGFGGGGCFGGG7E?EFGFGGFGGGGGG7>8EDEE8:8DF=,CF:DCEEGFGGGGGGGGGGFECGBEGGDCGGGGGDGCAFGGFFFFFCDFFG4B=FFEBB@B;B6?:>4C@;;@@F>>0(42)<26):>>::BFF<4,44>(3:0(-(449(((-8))5*)38(37(34(4()))).3<6(08(4)((((--(4(.4:((2<((-4).)(.6)))).)))))((-
@M00689:251:000000000-CJTJ5:1:1102:7980:19756 2:N:0:10
CGACAGCCAGGCACCACCTGTACACCAACCACAAGGGAAACTACATCTCTGCAGCGATCTGGTGTATGTCAAGCCCAGGTAAGGTTCTTCGCGTTGCATCGAATTAATCCACATGCTCCGCCGCTTGTTCGGGCCCCCGTCAATTCCTTTGAGTTTTAGCCTTGCGGCCGTACTCCCCAGGCGGGGCTCTTACTGCGTTAGCTACGACACATAGGCAGCTGAAGACCCCTACACCTCGCTCCCACGTGTTCCTGCATGGCCTACCTGGGTCTCATATCCTGCTCCACATTGCCG
+
F=7@FGF,,,9,6CDCCGD<FFEGGGGGGGGG<F<E:F8,C<CFFFG<@FEDF8A7+,CBFC@F,C@FCFF9FG,D<6F@C@@FAFFFGE,=BFEFFEGGD89EEG,,C4,9A8,D=,=@ECCEC6DG8DCEDE@83@D>E=+=D?+EB7==3DFD7E01+=9)898>@5>9==829@*;)/-6219((.7))95;(8(41<4))4(3(,.)-62:2(((..3364((453?0:7(,41(414(.(,(.(-6)..(6:(4().4()-((..).)).))6))2(..((.,))))(
@M00689:251:000000000-CJTJ5:1:1102:7976:19775 2:N:0:10
CGACAGCCATGCACCACCTGTACACCAACCACAAGGGAAACTACATCTCTGCAGCGATCTGGTGTATGTCAAGCCCAGGTAAGGTTCTTCGCGTTGCATCGAATTAATCCACATGCTCCGCCGCTTGTGCGGGCCCCCGTCAATTCCTTTGAGTTTTAGCCTTGCGGCCGTACTCCCCAGGCGGGGCGCTTAATGCGTTAGCTACGCCCCAGAGGCCGTGGAAGACCCCTACACCTAGCGCCCACCGTTTACGGACTGGACTACCGGGGTATCTACACCTGCTCCCT
+
GCFGGGGGGGGGGGGGFGGGGGGGGGGGGGGGGCGGGFGGGGFGGGGFGGGGGGGGGGGGGGGGGGGGGGG<FFGGGGGGGDG8FGGGGGGGGGGGGG;=@EDGGFGGGGGGGGFGCFGDGDE6CEFG89CEEEGGE>DEGGGGCFGGFGFFGGGFFGFFGGE))<):=2724):>A24C9BFF9>91(,314)5<BFFFFF9A>:(-((234?<2?;>;;04(4:(4::01::17:2:2090(:422<>36<(,-,3812)420((4(4())-).).412704),3
@M00689:251:000000000-CJTJ5:1:1102:26513:20118 2:N:0:10
CGACAGCCATGCAGCACCTGTACACCAACCACAAGGGAAACTACATCTCTGCAGCGATCTGGTGTATGTCAAGCCCAGGTAAGGTTCTTCGCGTTGCATCGAATTAATCCACATGCTCCGCCGCTTGTGCGGGCCCCCGTCAATTCCTTTGAGTTTTAGCCTTGCGGCCGTCCTCCCCAGGCGGGGCGCTTAATGCGTTAGCTACGCACCGGATGCCGTGGAAGGCCCCTACACCTAGCTCCCACCGTTTCCGGCATGGCCCTCCAGGGTATCTAAGTCTTCTCGTCCTGTCC
+
EFGGGFEGCGGGFAFEDGGFGGGGGGGGGGGGGGGGGGGFFFFAFEGGGGEGG8<C@EFFDFFGFGFEFGFE9FFGGGGAAFEGGFGGGGG>EGGEGFAF6EEFDG9FFGGGGGGGDFDGG8>CCCFFEDEE6EGDGDGGECEGGF=EFFG,:E;EFGC7C7@CEB5=A9A245A=DAGGD>=@(126>;03:>B2(46<?F<>??((((((-((.41-9((5((4234)4<78??0.(..2:23?>1?03444;9;:?0((((-..(14(0):A))-6)64).-((422>B)
@M00689:251:000000000-CJTJ5:1:1102:26511:20137 2:N:0:10
CGTCCGCCCTTCAGCACCTGTACACCCACCACAAGGGAAACTACATCTCTGCAGCGCTCTGGTGTATGTCAACCCCAGGTAAGGTTCTTCGCGTTGCATCGAATTAATCCACATGCTCCGCCGCTTTTGCGGGCCCCCGTCATTTCCTTTGAGTTTTAGCCTTTCGGCTGTACTCCCCCGGCCGGGCGCTCAATCCGTTAGCTACGACCCAGTGGCCCTGGACTACCCCTCCCCATCGCGCCCACTCTTTACGGCCCAGACTACCCGGGCTTCTAATCCCTCGCTCTCTGTCCTT
+
F+,6+@:;7C,CFCE;6<F,CE<FDG+6,8FDF<,,6C@C<CCFGCDGGGGGG8FG7F,@6,C,:CFF<,<F,,@,BF,@?E,=,5A??,A==@F+@,>DG:=E=FA5A@=:FFGGCFDEE8C6464=,,+>+@+@+6+@>1,6<@?,C9+3@<3,?;+=C+**195))18A77:>FD*3((((-6(,61(.7;)((/4;2;EE>04((,41()((((-(((..((((,.(4(4(4,4:((,4((,(.)4)90((((((((,.:(,-(-,()()-..)4.),((-(1).:)))))
@M00689:251:000000000-CJTJ5:1:1102:19017:20248 2:N:0:10
CGACAGCCATGCAGCACCTGTACACCAACCACAAGGGAAACTACATCTCTGCAGCGATCTGGTGTATGTCAAGCCCAGGTAAGGTTCTTCGCGTTGCATCGAATTAATCCACATGCTCCGCCGCTTGTGCGGGCCCCCGTCAATTCCTTTGAGTTTTAGCCTTGCGGCCGTACTCCCCAGGCGGGGCGCTTAATGCGTTAGCTACGCCACAGAGGCCGTGGAACCCCCCTACACCTACCGCCCCCCGTTTCCGACCTGGCCTTCCCGGGTCTCCTATTCTGCTCTCCCTTTCCC
+
GGDGCFGGGGGGGGG<DGGGGCGGGGGGGEGGFGGFGGGGGGGGGGGFGGGGGFGGGGGGGDGGGGGGGGFFGGGGFGGGCGGGFGGGGGFGGEEEDGGFEGGGGGGGGGGGGGGG8FGGEGGGGCFGDFGCCEEGEGDEECCFDGFGFGFE?DGGADFFGGF55A95@>BFABEEFF7CD>@=B@F1>BF0<<599::(,:997:(418880>10:99B6:?2(,(-3)(4(82((,(((4((--(4:4)12(((.,1(()))4(-(96(85-),)).2-))4)).((),.6,
@M00689:251:000000000-CJTJ5:1:1102:17286:20259 2:N:0:10
CGACGACCATGCAACACCTGTACACCAACCACAAGGGAAACTACATCTCTGCAGCGATCTGGTGTATGTCAAGCCCAGGTAAGGTTCTTCGCGTTGCATCGAATTAATCCACATGCTCCGCCGCTTGTGCGGGCCCCCGTCAATTCCTTTGAGTTTTAGCCTTGCGGCCGTACTCCCCAGGCGGGGCGCTTAATGCGTTAGCTACGACACAGAGGCCGTGGAACACCCCTACACCTAGCGCCACCCCTTTACGGCCTGGGCTGCACGGGTATCTAATCCTTCCCTCTCTGTCC
+
FGEEGDGGCFGGGGFEGGGGGGGGGGGGGGGGGGGGGGGGGGGGGGGGGGGGGGGGGGGGGGGGGFGGGGFGGGGGGGGGFGGGGGGGGGGGGGGGGFFGEG8FGEC?FGFFGGGGFDFEGEDDEC=@8FG+@ECGEEDEGCGGGGGGFGGCFGFGF;;AFGE5@DBF2AA5>9E=F@*:9B@BF>9>>>:1-6<D;??FFF<ABF6>9>108:?<((41(22(.:369F<?7?FF0<4>;>0(42(-4)-/,,4(46(((,-((.-((,-94))-5<BA)4((),(4794A)
@M00689:251:000000000-CJTJ5:1:1102:24906:20381 2:N:0:10
CGACGGCCATGCAGCACCTGTACACCAACCACAAGGGAAACTACATCTCTGCAGCGATCTGGTGTATGTCAAGCACAGGTAAGGTTCTTCGCGTTGCATCGAATTAATCCACATGCTCCGCCGCTTGTGCGGGCCCCCGTCAATTCCTTTGAGTTTTAGCCTTGCGGCCGTACGCCCCAGGCGGGGCGCTTAATGCGTTAGATACGACACCGGTGCCGTTGACGCTCACGACACCTCGCGCCCACCGTTTACGGCATGGACTCCCAGGGTATCTAATTCTGGTCCTGCTGTCATT
+
FFGGGGGGGFDGGGG,EFFGGGE<FEFG,@FGGGGGEGGGGGGFG<,@FGGGGGGGGCFFDFFGEEFGCEFGFF,EEFEEBEE8<FFGGCE,=@=FGG;FGG8FGCGGGGFCG8FFGGFGEGEDC=DFFFGE6EE68++A6E7+?CC79+=3@E:;@F>A5298CE5)5:5A>2(/:(*5>2,.13(((--(-<<2((,48)-)44(--4(((((44;(((()(((,(.)(((,(.(,(,((42((-.43(931((2(:242((413((.(0)--))-.))))),))(()-.)))
@M00689:251:000000000-CJTJ5:1:1102:24822:20625 2:N:0:10
CGACGGCCATGCACCACCTGTACACCAACCACAAGGGAAACTACATCTCTGCAGCGATCTGGTGTATGTCAAGCCCAGGTAAGGTTCTTCGCGTTGCATCGAATTAATCCACATGCTCCGCCGCTTGTGCGGGCCCCCGTCAATTCCTTTGAGTTTTAGCCTTGCGGCCGTACTCCCCAGGCGGGGCGCTTAATGCGTTAGCTACGACACAGAGGCCGTGGACGACCCCTACACCTAGCGCCCACCGTTTACGGCGTGGACTACCAGGGTATCTCATCCTTCCCACTCCGTCT
+
GGCFEFGGGGGGGGGGGGGGGGGGGGGGGGGGGGGGGGGGGGGGGDFCGGGGGGGGDFGGGFFFEF9FFGFGGGGGGGGGGGGGGGGGGGGGGGDFGGGGGGGGFEGGGGGGGF@?GGGGGGDGGGGGCFECEEEEEGGGGEGGGGGGFGFGGGGFFFGFDGBEEFFF=@>DDBFFADGG>B@F;;B>FFFFDFFAF:(-89)-8B?>;F(4::13:>>>085(,-,(4@6<BB1(.,(-4,-3:B>:04,936(,((4-4?87?D526829>)65).-))-(,.,((((,(,
@M00689:251:000000000-CJTJ5:1:1102:23599:20733 2:N:0:10
CGACAACCATGCATCACCTGTACACCAACCACAAGGGAAACTACATCTCTGCAGCGATCTGGTGTATGTCAAGCCCAGGTAAGGTTCTTCGCGTTGCATCGAATTAATCCACCTGCTCCGCCGCTTGTGCGGGCCCCCGTCAATTCCTTTGAGTTTTAGCCTTGCGGCCGTACTCCCCAGGCGGGGCGCTTAATGCGTTAGCTACCACCCAGAGGCCGTGGACAACCCCTACACCTTGCGCCCACCGTTTACGGCATGGCCCACCCGGGTACCATATCCTGCCTCCTCCTGTCC
+
EE7@::CF7ECEFGF<FGGCFGGGGG<FFEEGDGCECED8EEFFGCFDGFGGGAFE7EFGG9@FGGCGCFA<EFGGGGGGG9CB9ABFCFCCC>FEFFDEE88FCGCFFG,A,A=DDFGEGGEEE>DF@CE+@@+@EED=EEC=DGF8DCCFC9DFCCFFGF=@C>5>@=77ADE=FA4C(8@290>F;368)6>F0(43(-)68(5>10108?F?096(((()(.403.34(3:1)),29:(480(4:(,9117(4<(3(,-4227((-())-))..56>0.).(((,())),
@M00689:251:000000000-CJTJ5:1:1102:17876:20748 2:N:0:10
CGACAACCATGCAGCACCTGTACACCAACCACAAGGGAAACTACATCTCTGCAGCGATCTGGTGTATGTCAAGCCCAGGTAAGGTTCTTCGCGTTGCATCGAATTAATCCACATGCTCCGCCGCTTGTGCGGGCCCCCGTCAATTCCTTTGAGTTTTAGCCTTGCGGCCGTACTACCCAGGCCGGGCGCTTAATGCGTTAGCTACGACCAAGACGCCGTGGAAGACACCCACCACTAGCCACACACGGTTACGGAATGGTCCACACGGGGATATAGTTCTGCACAGCCGTGTTT
+
GGGEGDGGGGGGGGFEEG?FGGGGGGGGGDGGGGGGGGGGGGGGGEFGGGFFFGGGD8FDGGGGFGGFGFFFGG<FGFGGGGG?EFFF9?FDGGGGFCF,,AEFGFGAFGGGGGG8AEG6=+@4=AFDFGDE=C@>88C8ECEGFGGGFFF:EE7;FCGA?+*))018>-55@)*:6-**-6(5:>21;011)<)).26:(6))/(((-,.(,(-,91(,((.482(4(),4:BF70)((.3(-4?FFB(2;((((()3)-))..4((((-)().)..46-))()(,((--(((
@M00689:251:000000000-CJTJ5:1:1102:17874:20770 2:N:0:10
CGACAACCATGCAGCACCTGTACACCAACCACAAGGGAAACTACATCTCTGCAGCGATCTGGTGTATGTCAAGCCCAGGTAAGGTTCTTCGCGTTGCATCGAATTAATCCACATGCTCCGCCGCTTGTGCGGGCCCCCGTCAATTCCTTTGAGTTTTAGCCTTGCGGCCGTACTCCCCAGGCGGGGCGCTTAATGCGTTAGCTACGCCACCGAGGCCGTGGAACACCCCTACCCCTAGCGCCCACCGTTTACGGCATGGACTTCCGGGGTATCCAATCCTGCTCTCCCTTGCT
+
GGGEFEGGGGGGGGGFEGGGGGGGGFGGGGGGGGGGGGGGGGGGGGGGGGGGGGGEFFGGGGFGGCFGGGGGGGGGGGGEGGFGGE<FGGGGGGGEGG9C=FFGGFCEGGGGGGFGDGGGGGDGGGGGCGGEGGGGGCGEGG6@FGDAF?:,@EFGFFGFFF@):?>9=A4):<E@FDGC@D59106(7;<?-66478:0:B-628((((.((-29F9>((4)(.:?>B>(1,(-8(,84;99,::(.83-=012,12())))).((-092<-.-).44:<((.))47?)(.6
@M00689:251:000000000-CJTJ5:1:1102:10489:20908 2:N:0:10
CGACGGCCATGCAGCACCTGTACACCAACCACAAGGGAAACTACATCTCTGCAGCGATCTGGTGTATGTCAAGCCCAGGTAAGGTTCTTCGCGTTGCATCGAATTAATCCACATGCTCCGCCGCTTGTGCGGGCCCCCGTCAATTCCTTTGAGTTTTAGCCTGACGGCCGTACTCCCCAGGCGGGGCGCTTAAGGCGTTATCTACGTCACCGAGCCCGTGGAAGACCCCTACACCTGGCGCCCCCCGTTTACTCCATGGACAACACATGCTCCTCACCAGGCTCTCCCTGTTT
+
GG>@C:@CCFGGG@CCFFFEGGAFFFGGGCGFFDFGDCGGEGGGG<EGGGE9F<F7CFDGE@@<FGGG<EEGFDFFGE@F9<FCFGFFFFFGEF7F@A,,@,9ADG9@?FFG,AFF;EFC6@8=CGCDFFC6=CBBCEDEDD7CFCBFFC+@@@D9EC*4AF))3:))-)/0-5438@6*>65:(6>B09(4).)((,(-(-6).3(4(-4((2(-,2-,-87:0:(3<5(437((,((,-(-(-7(420(1)).).)4.4)((1((.4))*.4()(4)((((2,).,4)8))
@M00689:251:000000000-CJTJ5:1:1102:16313:21124 2:N:0:10
CGACGGCCATGCAACACCTGTACACCAACCACAAGGGAAACTACATCTCTGCAGCGATCTGGTGTATGTCAAGCCCAGGTAAGGTTCTTCGCGTTGCATCGAATTAATCCACATGCTCCGCCGCTTGTGCGGGCCCCCGTCAATTCCTTTGAGTTTTAGCCTTGCGGCCGTACTCCCCAGGCGGGGCGCTTAATGCGTTAGCTACGACACCGAGGCCGTGGAAGACCCCAACACCTAACCCCCCACGTTTGCGGCCTGGACTACCAGGGACTCTACTCCTGCTCTCTCTGTCGC
+
GGDGE:FFDGGGFGGFDGGGGGGGGGGGGGGGGGFGG@EFGGGGGAFFGGGFGGGGGGGGGGGGGGGGGGGGGGGGGGGGFGFGGGGGGG7@CFGGGGAFG?@@DG9?EFFFGGCG8DDCEEEGD6EGDGEGECEEEEDEGG>FFGGGFGG7;ECGFFCFGGF5@?@94>BFF9=EFDF49:2(69917;??9<9<92,1(46:,(4;194(-(,9<>>(,4)(,3::?)-44(41(,((.-16(((-:2(9(,0((4:1:.45<:)3((-0.).6))42,4(6).)))-).(-
@M00689:251:000000000-CJTJ5:1:1102:19021:22336 2:N:0:10
CGACGACCATGCATCACCTGTACACCAACCACAAGGGAAACTACATCTCTGCAGCGACCTGGTGTATGTCAAGCCCAGGTAAGGTTCTTCGCGTTGCATCGAATTAATCCACATGCTCCGCCGCTTGTGCGGGCCCCCGTCAATTCCTTTGAGTTTTAGCCTTGCGGCCGTACTCCCCAGGCGGGGCGCTTAATGCGTTAGCTACGACACAGAGGCCGTGGAAGACCCCTCCACCTAGCGCCCCACTCTTTCGGCCTGGCCCACCAGGGGTCTTAACCCTGCTGCATCCTTTC
+
GFFGGGGGGGGGGGGGGGGGGGGGGGGGGDGGGGGGGGGGGGGGGGGGGGGGGGGGGGGGGEGGGGGGGGGGGGG?DGGGGGGGGGGFGFGGGGGGEFFGCFFGGGGGFDGG?:E8,@=EG6?ECGGGGGGGGGGGGG9CGCEFGFGACFGCF,@FCE7BDF@)85@===>2>BCEA>CDBF>>BFF9606?A))-418((6<4<?,416(((.4214>;32.(24((,)(-31<70341;0(28(((.))1862((-3(,-4(-432?03)3)))))(,((())(-.()).)
@M00689:251:000000000-CJTJ5:1:1102:19027:22354 2:N:0:10
CGACGACCATGCATCACCTGTACACCAACCACAAGGGAAACTACATCTCTGCAGCGACCTGGTGTATGTCAAGCCCAGGTAAGGTTCTTCGCGTTGCATCGAATTAATCCACATGCTCCGCCGCTTGTGCGGGCCCCCGTCAATTCCTTTGAGTTTTAGCCTTGCGGCCGTACTCCCCAGGCGGGGCGCTTAATGCTTTAGCTACGAAACAGAGGCCGTGGAGGACGCCTACACCTACGGCCCATCGTTTCCGGCATGGACGGCACGGGATCGTACACCTGGCGCCTCCGTTCC
+
GGGGGGGGGGGGGGGGFGGGFCFFFGGGGDGGGGGGDFGFFGGFGEFFFCFFFDFGGGGGGGFFGGGGAC9FGGGGG?FGGFGGEFGGGGGGGCCF@FFFGGGGGGGC9FFCFGGGF;DGE>EGGD888=>EECEGC@C>ED9C78D:<=7,+3<ABE*9;:6))*:54>9(894>FD4?BD@F699(((,,-)6:).)4)))54?8((((.1421414610((-4(,()-(,32.,.(19,1((,-,4()*(((((((),(((((-(-(()-((-,..((((,-,81,4?>21
@M00689:251:000000000-CJTJ5:1:1102:17728:22433 2:N:0:10
CGACGACCATGCAACACCTGTACACCAACCACAAGGGAAACTACATCTCTGCAGCGATCTGGTGTATGTCAAGCCCAGGTAAGGTTCTTCGCGTTGCATCGAATTAATCCACATGCTCCGCCGCTTGTGCGGGCCCCCGTCAATTCCTTTGAGTTTTAGCCTTGCGGCCGTACTCCCCAGGCCGGGCGCTTACTGCGTTAGCTACGACACAGAGGCCGTGGAAGACCCCCACACCTAGCGCCCACCCTTTCCGGCAGGGACCACCAGGGTGTACAAATCTGGACGTCTGTTCT
+
GGGGGGGGGGGGGFFGDGGGGFGGGGGGGCGGGGGGGGGGGGGGGFGGGGGGGGGGGGGGGGGGFGGGGGGGFGGGGFFGGFGGGFGGGGFEGGDEGFBDGGGGG9FFG9FFGGGG;DFGGGGGGEGGFFG8EGCEGDDCGEG9FFGC9@+@EECEA,;CFGFFF955/)))058(;@DC26(09>@@>;(2)9?4(/32(6)62:(4-((.(:21(((-4(.,((33()41(-3(54:((,7::6((43)*-((((,7(,(((4(.,,(())))-))).)))(,--((.-4)
@M00689:251:000000000-CJTJ5:1:1102:24792:22663 2:N:0:10
CGACAGCCATGCAGCACCTGTACACCAACCACAAGGGAAACTACATCTCTGCAGCGATCTGGTGTATGTCAAGCCCAGGTAAGGTTCTTCTCGTTGCATCGAATTAATCCACATGCTCCGCCGCCTGTGCGGGCCCCCGTCAATTCCTTTGAGTTTTAGCCTTGAGGCCGTACTCCCCAGGCGGGGCGCTTAAACCGTTAGCTACGGCACAGAGGCCGGTGCAGACCACGCCACCCTGCGCCCACCGTCTTCCGCATGGACTCCCCAGGTCTCCAATACTGTCTTCCCTTTGCTT
+
FGGGEGGGGGGGGGGGGGGGG9,CF8<CFCGG<<EFEED@6,C<C,6CEC9FGCFEC,9BE6B@BFEECEEFCFGGG,B5CF<F,E,EFA,96FC,6FCD>F,?DC<,5CFGD,4D,,2A+@8++44@D@+BCCGGEG+1@+@=D+=,?E2@@==FF9+9;F<50*)088=)88=CFFG*0-)59;666(8:2))(((-(2))-),(-(-(4(.8<:6(((,.)).6((0139:1(((((((-(42(3(,(/)(-(--2.),4>.((-(),1.))5243))--)).)()),))-)
@M00689:251:000000000-CJTJ5:1:1102:16536:22772 2:N:0:10
CGACGGCCATGCATCACCTGTACACCAACCACAAGGGAAACTACATCTCTGCAGCGATCTGGTGTATGTCAAGCCCAGGTAAGGTTCTTCGCGTCGCATCGAATTAATCCACATGCTCCGCCGCTTGTGCGGGCCCCCGTCAATTCCTTTGAGTTTTAGCCTTGCGGCCGTACTCCCCAGGCGGGGCGCTTAATTCGTTAGCTACGACACCGAGGCCGGGGAGCACCCCTCAACCTAGCGCCAACCGTTTCACGCCGGGCATACCAGGGTACCTACTCCCTCTCTCTATGTCT
+
GGGEGGGGGGGGGFGGGGGGGGGGGGGGGGGGGFGGGGGGGGGGGFGFGGGGGGGGGGGGGG9BFGFGGFGGGG@GGGGGGGGGFGGGGFFEGGGGGGGE>FGDGGGGGGGFGFEEFGGGGGGGCEGGGGGDGGEGGEGE+;+?9DFGFG8EGGGGF;*8DGB)7@74=@@FF99EF(;452>9@036;7::F))),(4416-52(,(--(-49>112((-(((-(21;)((.(3(()5109(((-((-.5*)(((--(--()),,),44()-.<23,5,,((()).)))..)
@M00689:251:000000000-CJTJ5:1:1102:17514:22777 2:N:0:10
CGACAGCCATGCAGCACCTGTACACCAACCACAAGGGAAACTACATCTCTGCAGCGATCTGGTGTATGTCAAGCCCAGGTAAGGTTCTTCGCGTTGCATCGAATTAATCCACATGCTCCGCCGCTTGTGCGGGCCCCCGTCAATTCCTTTGCGTTTTAGCCTTGCGGCCGTACTCCCCAGGCGGGGCGCTTAATGCGTTAGCTACGCCACACAGGCCGTGGAAGACCCCTACCCCTCGCCACCACAGTTCTCGGCCTGGCCATCACGGGTATCCACTCCTGGTCTCTCCTGTC
+
GDGGGGGGGGGGGGGGGGGGGGGGGGGGGGGGGGGGGFGGGGGGG9FFGGGGGGGGGGGGGGGFGGGGGGAGCFGEGGGGGGGGGGGGFGFGGGEGGGA;,AFFGGFC5EGFGCFGFFFCEGGCCECG?FGGDGGGGEDCE88DFGGGFDC,@EGCE;0B:CCCCBFFBA4297CEFDG562>>@FFFB;:1<)64>:61:9<928(4(,8(,1(2373>0321<?1:?)-4,(-((-2((4488(()6))*((((-4:,4((.).8:6(().)),)..2)(,--)5).)).)
@M00689:251:000000000-CJTJ5:1:1102:21028:23125 2:N:0:10
CGACGACCATGCATCACCTGTACACCAACCACAAGGGAAACTACATCTCTGCAGCGATCTGGTGTATGTCAAGCCCAGGTAAGGTTCTTCGCGTTGCATCGAATTAATCCACATGCTCCGCCGCTTGTGCGGGCCCCCGTCAATTCCTTTGAGTTTTAGCCTTGCGGCCGTACTCCCCAGGCGGGGCGCTTAATGCGTTAGCTACGACACAGCGGCCGTGCGAGACCCCTACACCTAGCGCCCCACGTTTACGGCCTGGGCTCACACGGTACCACATCTCGACCTCGCTGTCTC
+
GCBEEFGGDGGGCFGFGGCEGGG9,CFFGEGGGFGGGEEEGGGFGGGGGGGFGFGGEGGCGGDFFGGFFGCAFGFGGFFGGGFGFGGGGGGGGGDEDGGGGGGFGGGGGC<EFGFGECDGDCEGGGF=DCEGGGEGE?=EG+@CF7FGFGFF8DDGF9FFG>EE@>@>5):A496=A>**0>(6,22990<?95AAB:328>>:5(6119??((-791;>((-(34161)(8?:03(.(((((((-(,41(8(,4(3(((.(-<2)(,330))))(.4).453(0)(-4,82))
@M00689:251:000000000-CJTJ5:1:1102:14554:23388 2:N:0:10
CGACAGCCATGCAGCACCTGTACACCAACCACAAGGGAAACTACATCTCTGCAGCGATCTGGTGTATGTCAAGCCCAGGTAAGGTTCTTCGCGTTGCATCGAATTAATCCACATGCTCCGCCGCTTGTGCGGGCCCCCGTAAATTCCTTTGAGTTTTAGCCTTGCGGCCGTACTCACCAGGCGGGGCGCTTACTGCGTTAGCTACGACACCGAGGCCGGTGAAGGCCCCTACACATCGCGCCCACCGTTTACGGCATGGACGTCCCGGGTCACCTACCCTTGTACCCCTGTTC
+
FCFEGGGGGGGGGGGGFGGGGGGGGGGGGGGGGGGGDGGGGGGGGGGGGDFGGGGGGFGGCFFGGGGGGGGGGGGGGGGGGGGGGGGGGGGFGGGCFF,4@F,,@FFFGGGGGG9D,@DGDGGGGEGGFDEEEGGGCCDC++1+?@FGFGGGGGGGFG++CC8)8A55@B)05:9*;9C*4=9@B9(49BB:.)).(8:206294(499>(9((,-8((-4(.-(,34>)-(8?),).4(,49?B:(8:(44,447(:024((-(-(-1,(.,)),3,4,,().)))(-(,))
@M00689:251:000000000-CJTJ5:1:1102:14549:23408 2:N:0:10
CGACAGCCATGCAGCACCTGTACACCAACCACAAGGGAAACTACATCTCTGCAGCGATCTGGTGTATGTCAAGCCCAGGTAAGGTTCTTCGCGTTGCATCGAATTAATCCACATGCTCCGCCGCTTGTGCGGGCCCTCTTCAATTCCTTTGGGTTTTAGCCTTCCGGCCGTGCTCCCCGGACGAGGCGATTAATGCGTTAGCTTCGAACAAGACGCCGTGGAAGACCCCGACATCTTGGCCCCAACGTTTTCGGCGCTGCCTCACAGGATTCCTATATCTGGACCGCACGTTC
+
G:@CGEDFCF8FGGG8FFFGGGGGGGGG@:FGGGGFGFCECF<FGGGGFGGFFGGC@FGCFFEDFGGGGGFFG9=,BFGAF,@B@FGGFCGGGGGF,FE8CFGCFFE?@;,ABF@E8@F686CEGGGG8,4@EG+8+6+==DD+?+D=D+2,+6@@D>FA+=**3:)8):8)))3)/4*3)(((//:0((/()65)(//2(97))(((,-((.((-(((((-)(,(,.2)40,(..)))(.,-(,4((.,(*(,,((((((540()),(,)1)).)))644))(((4(4,403
@M00689:251:000000000-CJTJ5:1:1102:14331:23439 2:N:0:10
CGACGGCCATGCAGCACCTGTACACCAACCACAAGGGAAACTACATCTCTGCAGCGATCTGGTGTATGTCAAGCCCAGGTAAGGTTCTTCGCGTTGCATCGAATTAATCCACATGCTCCGCCGCTTGTTCGGGCCCCCGTAAATTCCTTTGAGTTTTAGCATTGCGGCCGTACGCCCCAGGCGGGGCGCTTAATGCGTTAGCTACGCCCCAGATGCCGGGGAAGACCCCTACACCTTGACGCCACCGTTTGCGGCCTGCCCCCACCGGGTACATCATTCTGTACTCACTAGCT
+
F=7CCF@:7CFCCCFCFFFEEGGFFGCGGCGFGGGGCF8EGCEFCFE<EFGGCGGGGGGGGGFG<9<<6@AEFGG7FGGGF,CFFGGGGFG,>@=FGGGGGF,EE?,,C;=,9F98;;=8E=EGGGDF,EGGCECGEEGC++@=C@@FFG75:=DEF,+<5+50*955>B9D=))5)59C(85713(-9>:0:2))(,((,26))4(30(,,2)64)(((-(-(((((-0,43??0).).-((,18(,4:(09((,(((.((((--(4990?))-))))--))))6)(--),.
@M00689:251:000000000-CJTJ5:1:1102:23841:23899 2:N:0:10
CGACGACCATGCATCACCTGTCACTTTCGTCCCCGAAGGGAAATCCCTATCCCTAGGGAGGTCGAAAGGATGTCAAGACCTGGTAAGGTTCTTCGCGTTGCTTCGAATTAAACCACATGCTCCACCGCTTGTGCGGGCCCCCGTCAATTCTTTTGAGTTTCAGCCTTGCGGCCGTACTCCCCAGGCGGAGTGCTTAATGCGTTAATTTCAGCACCAAGGGGCGGAAACCCCGTAAACTCTAGCACTCATCGTTAACGGCGTGGTACACCAGGGTACACGACCCTGACACCTCGG
+
E46:6BEC:F,8,EFCAFGFCF@66<C,@CFGG8F++87:CF,C@FEF<EE,EE9,:CFF@:<C7CFGFFFEDG,EACG?F,499F@@5FEGGGD7:FEGGGGFG:EF+FDF,AED8=DE=E==>8@6CC?FGFBE>6==+;@CCCDCFGFGFGGCF@=CDC;ACF5=:AFB=@=2?9F<2(5-3;(2((/6CC.))19)./366)))6:42).(.(((--3((4(4<:>2(4(,()).))))-))((6<25<(,4-43(437:B)))46(.32()))(((-4<1((..1:1((
@M00689:251:000000000-CJTJ5:1:1102:8702:24160 2:N:0:10
CCACGGCCATTCAGCACCTGTACACCAACCACAAGGGAAACTACATCTCTGCAGCGATCTGGTGTATGTAAAGCCCAGGTAAGGTTCTTCGCGTTGCATCGAATTAAACAACATGCTACGCCGCTTGTGCGGACACCCGTAAATTCCTTTGAGTTTTCGCTTTTCGGCTGTAACCCTCACGCGGGGAGAGTACTGCTTCAGATTCGCACACAAGACTGGTGCACAACCCTAGACACACGCGCTGCACTTTCAGCGAGGGTACCGGCGGACAACTGTTCTATGTACCTTCTTCT
+
C,6C6@@:FFGGGDF<<@FCFFEF,EDF@@@DGFF<,@<ACE@DE<<<,CF,6,,6BD@EAAFCFE9F@,C,@E,,9F@EEF9F5<,<F,A=C6==,C=,6:E,,9?,?,,,,,4,,,316@=>CGC@=,+@+6+,6=++6+@+C=D:2++=@=:E9,6*++)*5*5))18*3**)*)**)1/))8((/(5)1)9>)4).9))//(,22((/44(()4,4,),)).(,().(.4>(,(,42(((-,(-,4)/))((4((-5,.(-(,,(((0(4().)))))))-).)(.))6
@M00689:251:000000000-CJTJ5:1:1102:20203:24611 2:N:0:10
CGACGACCATGCATCACCTGTACACCAACCACAAGGGAAACTACATCTCTGCAGCGATCTGGTGTATGTCAAGCCCAGGTAAGGTTCTTCGCGTTGCATCGAATTAATCCACATGCTCCGCCGCTTGTGCGGGCCCCCGTCAATTCCTTTGAGTTTTAGCCTTTCGGCCGTACTCCCCAGGCGGGGCGCTTAATGCCTTAGCTACTACCCCATGGCCCGTGAAAGCCCCTACCCCTAGTCGCCCGCGTTTACTGCCGTGACCACCAGGGGTATCAATCCTCGTCACATCTCTAC
+
FGEGGGGGGGGGGGGGFGGGGGGGGGGGGEGGGGGGEFGGGGGGGDGGGGDGEGGG+CFFGDGGGGFEGGGFFGGGGGGFGGFEFGGFFFGFGG7+@9=EGGGFFGG<<;EGGG9DDCF6CEGGGD8@8>>@>E=C>6=6@@EGGGGFFF?,+@:;C;CA7+**30>)::@ADBE5;>C*699@>>96B(4(644A))6>FD<A2).5(4((((.4(((--0())4:(4)230:F((()-(((((-(-,((046)(((,(-).43:0:00,)))-)-)())(,,(,-)))).))
@M00689:251:000000000-CJTJ5:1:1102:20213:24628 2:N:0:10
CGACGACCATGCATCACCTGTACACCAACCACAAGGGAAACTACATCTCTGCAGCGATCTGGTGTATGTCAAGCCCAGGTAAGGTTCTTCGCGTTGCATCGAATTAATCCACATGCTCCGCCGCTTGTGCGGGCCCCCGTCAATTCCTTTGAGTTTTAGCCTTGCGGCCGTACTCCCCAGGCGGGGCGCTTAATGCGATAGCCACGAACCAGGCGCCATGGAAGCACCCTAACCCTGGCGCCCAACGGTTACGGCTGGGACCAACAGGGGATCTACACCTGCCATCTCTGTAT
+
GGEG@FEFGGGGGGFGGGGGGGGEFGGGGGGGGGGGGGGGGFGCEFFGGGGGGGGGGFGGGGGGDFFGDFGFGGGGGGFFGGGGGGGGGGGGGEFGGGAFGGFGFGF?,,9AFGGGGGG+@AEC8EFGGGGGGGGGEEDGC>6@<DFGFG7,@<FGFGFFFGEEFFFF9=52):4(890*/:(.((491,8(4:A<((-((.)..4(-((.3,-446-().,4.((((-0(3(4(4((,(,1-((86(,(-/-(((,,((((-(-:10(((0(-.:).4((.(5)(.-).4).
@M00689:251:000000000-CJTJ5:1:1102:17604:24805 2:N:0:10
CGACAGCCATGCACCACCTGTACACCAACCACAAGGGAAACTACATCTCTGCAGCGATCTGGTGTATGCCAAGCCCAGGTAAGGTTCTTCGCGTTGCATCGAATTAATCCACATGCTCCGCCGCTTGTGCGGGCCCCCGTCAATTCCTTTGAGTTTTAGCCTTGCGGCCGTACTCCCCAGGCGGGGCGCTTTATGCGTTAGCTACGTCACAGCGCCCGTGGAAGACCCCTCACCCCAGCGCCCCCCGTTTACCGGCTGGGCCACACTGGTCTATCACACTTGTCTCACTCTCC
+
EEGGGEFGGGGGGGGGGGGGCFGGGGGGGGGGGGGGGGG<FGGGGFFGGGFGFFGECFFGGGEGEGGFFGFGCFGGGGGGGGGGFFGGGGGGGGGGEGGGGGGGGGFGGGGGCAFGGGGEEEEDGGGGGGECGGEGEC=EEEEFC?FF?FG:@EFCFFFAFFF==*:A=)0)7<EEFFF<5>=@0((3976(6)-<<:021<A2<<((23A2.,(2,3;?FFB:?FF??)3:(8(,(-41(239099BF::4),(((4(((-(-((..().*--)-4)4(-)))).).6)))(
@M00689:251:000000000-CJTJ5:1:1102:21458:24828 2:N:0:10
CGACGGCCATGCAGCACCTGTACACCAACCACAAGGGAAACTACATCTCTGCAGCGATCTGGTGTATGTCAAGCCCAGGTAAGGTTCTTCGCGTTGCATCGAATTAATCCACATGATCCGCCGCTTGTGCGGGCCCCCGTCAATTACTTTGAGTTTTAGCCTTGCGGCCGTACTCCCCAGGCGGGGCGATTAATGCGTTCGCTACGACAACGAGGCCGGGGACGACCGCTCAACCTAGAGCACACAGTTTACGGCATGTAGTACATGGGTATCTCATCCATCACACTATGTCTTT
+
GFECEFGGGGGGGGGGGFGGGGGGFGGG7:FGGGGGGFGGCFGCFGFFGGGDFGGGGFGGGGFFGGGEGGC,CFCDGFFFGGG8,9EFGFGDEF7>:E9FEDGCFGGGFA=EF8===FF=AE=8C8D,,,@6EGB38=C=9+:+=2=:?F73;=F9CFG698C@@AF=9A9)459@;5CD==2919(-(-(4<<>)3,3(31((4:(,,(191-3,4(((,(((,(-(35((.80((,).6)(,4(())))*3((,-..-).6))).,4()0)))))).)))))-((.))-.)))
@M00689:251:000000000-CJTJ5:1:1102:11755:24952 2:N:0:10
CGACAGCCATGCACCACCTCCTGCCAAGCGGCAGCCCGGCTGGGTATCTAATCATGCTCTCT
+
FC@FGGFCEFE<EAFGFGGGFFFGCFF<DBFCC@7C7FC:@6@@FCFG9F9,,,CEC,E<FE
@M00689:251:000000000-CJTJ5:1:1103:13484:2141 2:N:0:10
CGACGGCCATGCATCACCTGTACACCAACCACAAGGGAAACTACATCTCTGCAGCGATCTGGTGTATGTCAAGCCCAGGTAAGGTTCTTCGCGTTGCATCGAATTAATCCACATGCTCCGCCGCTTGTGCGGGCCCCCGTCAATTCCTTTGAGGTTTAGCCTTGCGGCAGTACTCCCCAGGCGGGGGGCTTAATGCGTTAGCTAGGACACAAAGGCCGGGGAAGACGCGAGAACGTAGGGGCAACCGTTTAAGGAAGGGGACGCAGAGCGAACGAAAAGGGCAGCACCGGACAGG
+
@::=:@@@@6C@<E@@@CA6C<CFF,CFGFEFGGGC@FFGCAF8F,E<FFGGGGGGGGGGGGFF@F@FFEFGGF7DFFFEEFFG,C9AAFGGGGCGGFDFBFE8FFGE,EB8F,4@,9=C>=@G7+@8=9BEG6>8CC@+1@E7CFGGGCEC>,47BC=8C>EEEEFB:4/:6*:66(08562>13(-(,())-6);263<A46)32331,(.28((-(413(((.(-(((,-3(((.(,(3((4(-(((0:)3),,23(4((42((4(-(7))/1/)*****/*95/)))/)*/
@M00689:251:000000000-CJTJ5:1:1103:17898:2349 2:N:0:10
CGACGGCCATGCATCACCTGTACACCAACCACAAGGGAAACTACATCTCTGCAGCGATCTGGTGTATGTCAAGCCCAGGTAAGGTTCTTCGCGTTGCATCGAATTAATCCACATGCTCCGCCGCTTGTGCGGGCCCCCGTCAATTCCTTTGAGTTTTAGCCTTGCGGCCGTACTCCCCAGGCGGGGCGCTTAATGCGTTAGCTACGACACAAGGGCCGTGGGAGACCCCTACAACTAGCGCCCACCGTTTACGGCAGGGACCACCAGGGGAACCAAACCCGCCCACGCTGGTCCG
+
GEEGGGGGEFGGGGGGGGG@FFGGGGGGGGGGGGGGGGGGGGGGGGGGGGFGGGGGGGGGGGGGGGGCGGGGGGGFFGGGGGGGGGGGGGGGGGEGGFFDCGGGGGGGGGGGGFFFFGGGGGGGGGGGGFGGGGGGGGG+@CCDCFDGFC:,>DCF>EEFGGFBEBBFFFFDFDEE4>GFF=24>>19>BF?A)-:;?BF05--4((((-((((4119;B>(3423(444:B02:043((((,4(39((,)2-1((((-((---(8301((/**2//1**9)1)1//3*1)***)
@M00689:251:000000000-CJTJ5:1:1103:11844:2506 2:N:0:10
CGACGGCCATGCATCACCTGTACACCAACCACAAGGGAAACTACATCTCTGCAGCGATCTGGTGTATGTCAAGCCCAGGTAAGGTTCTTCGCGTTGCATCGAATTAATCCACGTGCTCCGCCGCTTGTGCGGGCCCCCGTCCATTCCTTTGAGTTTTAGCCTTGCGGCCGTACTCCCCAGGGGGGGCGCTTAATGCGTTAGCTACGACACAGAGGCCGTGGGAGACCCCGAAACCCGGCGCCCACAGTTTACGGGAAGGAGTGCCGGGGGAAAGAAGACAGCCACCGCGGTGCC
+
C@EFECFGD@CCCF9ECFG<FFGGG8FGGGGGGGGFCFGGGGG8ECFGGGGGGGGGGGGGGGGGGGFFFFGAE<FGGGGGGGGGFGFGGGGGGE7FFGGCGGG?EFGGGGGGG+?FDFGG6>?EE6DGFFGGGGGG8ED8:@C:;CFD7+,5@>3,?ECAC>@=EFB==A>9>=EEA2286(-:6>96962<A)))4,4?BA)6)(-349,(,(,-(((-.(4-(43(--((((.((((49(7(8(2.2)9::,(2(48(((())(,-(((*/*2C6*7*******)197)1)*
@M00689:251:000000000-CJTJ5:1:1103:10877:2538 2:N:0:10
CGACGGCCATGCATCACCTGTACACCAACCACAAGGGAAACTACATCTCTGCAGCGATCTGGTGTATGTCAAGCCCAGGTAAGGTTCTTCGCGTTGCATCGAATTAATCCACATGCTCCGCCGCTTGTGCGGGCCCCCGTCAATTCCTTTGAGTTTTAGCCTTGCGGCCGTACTCACCAGGCGGGGCGCTTCAGGCGTTAGCTACGACACAGGGGCCGTGGCAGAGCCCAGCAACACGCGCCCACCGTTGACGGCCGGGAAGAGCAGGGGACCGAACCAGAGCACACACGACAGT
+
GEDFCCFGG,CECFFFE@9@FAFDF@FGGFEGGGGD>FFGGGGFG<FFFAEFFGGGGDFFFFGGFGGFFGGGG9FEFGGGGGDGBEFGGCFGGG@E>EGCEGF@7FFFEGGGG8=88E+AEE8E@>D?8,>C=ECC+@=649CFF8+?GFAFGF:F9=@+;88)1@AA==*5)54*2/;):(5:9919(2((4-2(-4((44..)4(((43(4?F>1,(-,(((-(.(4(((.(,(,-490(((-:((((0*-((((-,(((4,1:883(()*19/)10*9***2**1*)))1)*
@M00689:251:000000000-CJTJ5:1:1103:10886:2554 2:N:0:10
CGACGGCCATGCATCACCTGTACACCAACCACAAGGGAAACTACATCTCTGCAGCGATCTGGTGTATGTCAAGCCCAGGTAAGGTTCTTCGCGTTGCATCGAATTAATCCACATGCTCCGCCGCTTGTGCGGGCCCCCGTCAATTCCTTTGAGTTTTAGCCTTGCGGCCGTACTCCCCAGGCGGGGCGCTTAATGCGTTAGCTACGACAAAGGGGCCGTGGAAGGACCCTAACCCGAACGCCCACCGGTTACGGCAAGGACTAACAGGGGAGCGAAACCGGCAGCCGCGGGCAC
+
GCCFCDFGD<EEEFGCFEG<FAFFFEGGGGGGGGGC@FGFGFGEGEFGGGGGGGGGGFGGGGDFCGGFGGGGGGGFGFGEGGGFBAFFGGGGGGCFECFGEGGCEFGFFFF8F,?E=D==AE@EC6D6AFGEGEEECGD6AEE@=FGFDCFGG;,E+EFFGF@):@A>AF5>A2=7A(*2?(-71>99(21844246-8??946,8:(,((.4123(4,(,(),(42(((,((((-2(-4(3962(,(-(76?3-(((-(,(.),)44?(4)))97C95)1)1)1//))1))15
@M00689:251:000000000-CJTJ5:1:1103:22459:2751 2:N:0:10
CGACGGCCATGCAACACCTGTACACCAACCACAAGGGAAACTACATCTCTGCAGCGATCTGGTGTACGTCAAGCCCAGGTAAGGTTCTTCGCGTTGCATCGAATTAATCCACATGCTCCGCCGCTTGTGCGGGCCCCCGTCAATTCCTTTGAGTTTTAGCCTTGCGGCCGTACTCCCCAGGCGGGGCGCTTAATGCGTTAGCTGCGACACAGAGGCCGTGGCAGACCCCTACACCTAGCGCCCACCGTTTACGGCATGGACTAACAGGGTATATACACATGCCCTCCCCTGCC
+
GGGGGGGGGGGGGGGGGGGFGGGGGGGGGGGGGGGGGGGGGGGGGGGGGGGGGGGGGGGGGGGGGGGGGGGGGGGGGGGGGGGGGGGGFFFGGGECGE9FGGGGGGGGGGGGFCFGGGGGGGEEEGGGGGGGGGEGGGGGG7EGFGGGGGG7CFFCB@?FFCEE@EFFF=A@F>CEFFGFFDBBBB>>;>??>DBA9(48(6-)(4(33><?:????F996(4310:1:(-6::??()59>>((441334776B1(-4:::>:),454(.(**0:**0*2*2***1*5*9***
@M00689:251:000000000-CJTJ5:1:1103:21159:3912 2:N:0:10
CGACGACCATGCACCACCTGTCACTCTGTCCCCGAAGGGAACTCGATATCTCTATCGATAGCAGAGGATGTCAAGACCTGGTAAGGTTCTTCGCGTTGCTTCGAATTAAACCACATGCTCCACCGCTTGTGCGGGCCCCCGTCAATTCTTTTGAGTTTCAGCCTTGCGGCCGTACTCCCCAGGCGGAGTGCTTAATGCGTTAACTCCAGCACCACGGGGCGGCAACCCCCTGACACCTAGCACTCATCGTTTACGGCGTGGACTACCAGTGGATCTAATCCTGCCCCCCCCTGC
+
GEEGCCGGGGGGGGGGGGGFGGFGFGGGGFGGGGGGGGD@CFFGGFG@FEFDG9FF@FGGGGGE8@FFFFGGGEGGGGGGGGCGGGGGGGGGFGGEGGDCEGG@FEGGGGGGFGGGGGGGGGGGGGGGGGFGGGGGGEGGGGEC>7EFCFGG9>8EFFCF7B@@:9@ABFB9>A=5B=;;FDF=96(6<@FC<6ECEFF61;@>37)65:7<?B(4106992(,,-713;(-3>?FF:2)43<7>?2-4:>F?F<:BF1,-33)(((5,..**0*****2:****1*9)9))**
@M00689:251:000000000-CJTJ5:1:1103:7886:4397 2:N:0:10
CGACAACCATGCAGCACCTGTACACCAACCACAAGGAAAACTACATCTCTGCAGCGAGCTGGTGGAGGTCAAGACCAGGGAAGGGTCTTAGCGTAGCAGCGAATGAATACACATGATCAGCAGCGGGTGCGGGCCGCCGGCAGTGCATATGAGTGTTAGCCTTGAGGGAGTACAGCCACGGAGAGGCGCGTAAGGAGTACACGACGAGCAAAAGGGCGGTGAAGAGAACGACAAAGAGCACAGCCAGTTAAGGGGAAGAAACCGAAGAGAGACTAAACCACAGAGCACGGGTGGG
+
F::@C@C@:,C@<CF<,;,666,@,6DE@:CEFGGD,CEED,C,;,<,;,;E@E<CF+@+<@B<7C,@,,,C<,:EDCC:FD@C,4,A,,9:>?,@,A9D@68=,AF,A<A>?,?@,4+=@,4,>++@EE6BC88++53+1@*53<++++5>2,,2+@FFC+.)**)((00.***):(228:.(//60(((.2(.42(()))(-(-(((-((,.,((,4(-1)))(((.,4(44(44:?),(((-,,,))1*.,,-(,.(((((--(((.(/**29C**/**12*>F<)9))1))
@M00689:251:000000000-CJTJ5:1:1103:24381:4740 2:N:0:10
CGACGGCCATGCATCGCCTGTACACCAACCACAAGGGAAACTACATCTCTGCAGCGATCTGGTGTATGTCAAGCCCAGGTAAGGTTCTTCGCGTTGCATCGAATTAATCCACATGCTCCGCCGCTTGTGCGGGCCCCCGTCAATTCCTTTGAGTTTTAGCCTTGCGGCCGTACTCCCCAGGCGGGGCGCTTAATGCGTTAGCTACGACACAGAGGCCGTGGAAGACCCCTACACCTAGCGCCCACCGTTTACGGCATGGACTCCCCGGGTCTCTAATCTCGCTCCCTCCGTCT
+
GGGGGGGGGGGGGGGDGGGGGGGGGGGGGGGGGGGGGGGGGGGGGGGGGGGGGGGGGGGGGGGGGGGGGGGFFGGGGGGGGGGGGGGGGGGGGGGGGGGGGGGGDGGGGGGFFGGGFFGGGGGGGGGGGGDGGGGGGGGCEGEFFGGGGGFFGGGCEEGFGGF@E?BAFFBFD>CEFFGFFFBBF9>BF>BF249<>BFFF<)-)2:>99:6,(,4<196;071((4:B:0:3842:?:9>F90:FBF<:FF:?FFBF:).4((((-(-7(20*2:*:**0//>)97**)1**
@M00689:251:000000000-CJTJ5:1:1103:21658:5101 2:N:0:10
CGACGGCCATGCATCACCTGTACACCAACCACAAGGGAAACTACATCTCTGCAGCGATCTGGTGTATGTCAAGCCCAGGTAAGGTTCTTCGCGTTGCATCGAATTAATCCACATGCTCCGCCGCTTGTGCGGGCCCCCGTCAATTCCTTTGAGTTTTAGCCTTGCGGCCGTACTCCCCAGGCGGGGCGCTTAATGCGTTAGCTGCGACACAGAGGCCGCGGAAGACCCCTACACCTAGCGCCCACCGTTTACGGCATGGACGACCAGGGTATCTAAACCAGCCCCCCCCGTCT
+
GGGGGGGGGGGGGGGGGGGGGGGGGGGGGGGGGGGGGGGGGGGGGGGGGGGGGGGGGGGGGGGGGGGGGGGGGGGGGGGGGGGGGGGGGFFEGGGGGGGGGGGGGGGGGGGGGGGGGFCGGGGGGGGFFGGGGGGGGGGGGGGGFGGGGGGGGGGGFGGFGGFEE>AF>AFFAB9BFFCBFF@F>FF6>;<(:<AAFFBFFF>4?>9BBF::78??B6>;>01(2:???,(((:???22,442::09:6::F:0662:002(((-9::60.22*2:097**1*/*9>D))***
@M00689:251:000000000-CJTJ5:1:1103:15631:5110 2:N:0:10
CGACGGCCATGCACCACCTGTACACCAACCACAAGGGAAACTACATCTCTGCAGCGATCTGGTGTATGTCAAGCCCAGGTAAGGTTCTTCGCGTTGCATCGAATTAATCCACATGCTCCGCCGCTTGTGCGGGCCCCCGTCAATTCCTTTGAGTTTTAGCCTTGCGGCCGTACTCCCCAGGCGGGGCGCTTAATGCGTTAGCTACGACACAGAGGCCGTGGAAGACCCCTACACCTAGCGACCAACGTTTACGGCAAGGAATAACCGGGTAACAAAAACGGCCCACCCGGTCT
+
GEEGDCEGEEEECFFDFGF<FDGGGDGGGGGGGGGGDFGGGGGDGFGGGGGGGGGGGGGGGFGGGGGGGGGGGGG7AFGGGGGGGGGGGGGGGGGGGGGGGGGCFGGGGGGGGFEG8FFGGGGGGGGGGGGGGGGCEGD5C7EG+BCFGGGCG;A;BE?FGGF@=DAABA9AF243A>GFF92;>B9>0(1())6492?BFB9541((63,.58?BBF0>B04327?02,1:(,((.581-(4>(44((.7::B(((4:((),-4(4;>41***:11//)*)))*1/7))))*
@M00689:251:000000000-CJTJ5:1:1103:15613:5111 2:N:0:10
CGACGGCCATGCACCACCTGTACACCAACCACAAGGGAAACTACATCTCTGCAGCGATCTGGTGTATGTCAAGCCCAGGTAAGGTTCTTCGCGTTGCATCGAATTAATCCACATGCTCCGCCGCTTGTGCGGGCCCCCGTCAATTCCTTTGAGTTTTAGCCTTGCGGCCGTACTCCCCAGGCGGGGCGCTTCATGCGTTAGCTACGACACAGAGGCCGTGGAAGACCCCAACACCTAGCGCCCACCGTTGACAGAACGGGCAACAAGGAGAAGAAAAACGGCCACACCGATCT
+
GEEGGEGGDFGGFGEFFEGCGFGGGFGGGGGGGGGG@F@EGFGFGFGGGGGGGGGGGGGGGGGGGGGGGGGAEFGGGFGGGGGGGGGGGGGGGGGGGFGCEG@FGGCFGFFFG8EFEEGEE68EGGGGGGCDD6C>EG6@?7@FFGCCCCCAFGCFFFGFGFE559=>FAB=D2*0;5D>FF2;:;,36(,(.54)14:((.):<F?FFF:6:>???930,(5738:2:0(,(412:23236(,1(2:B()*))()(,-((4(,(((((.(020*2**9C31117*97)))//
@M00689:251:000000000-CJTJ5:1:1103:19715:5432 2:N:0:10
CGACGACCATGCAGCACCTGTACACCAACCACAAGGGAAACTACATCTCTGCAGCGATCTGGTGTATGTCAAGCCCAGGTAAGGTTCTTCGCGTTGCATCGAATTAATCCACATGCTCCGCCGCTTGTGCGGGCCCCCGTCAATTCCTTTGAGTTTTAGCCTTGCGGCCGTACTCCCCAGGCGGGGCGCTTAATGCGTTAGCTACGACACAGAGGCCGTGGAAGACCCCTACACCTAGCGCACACCGTTTACGGCATGGACTACCAGGGGATCGAATCCGGCCCACACCGGCCC
+
GEFGGGGGGGGGGGGGGGGDGGGGGGGGGGGGGGGGGGGGGGGGGDGGGGGGGGGGGGGGGGGGGGGGGGGGGGGGGGGGGGGGGGAGGGGGGGGGGGGGGGGGFFFGFGGGGGGGFGGGGGGGGGGGGGGGGDGGGGGCEGGGFGGGGGGGGCFFFGGFGGFFFFBFFFFAADEBF?FFFFFFF9;>FFFBDFA>(-421<<:8?BFFBB?:??F?B9>>(572::B<(334:BB?<:9;(76<:;B??@:8497442),)5>(),4((-**119*9*/9D3C*1***1))))
@M00689:251:000000000-CJTJ5:1:1103:19699:5442 2:N:0:10
CGACGACCATGCAGCACCTGTACACCAACCACAAGGGAAACTACATCTCTGCAGCGATCTGGTGTATGTCAAGCCCAGGTAAGGTTCTTCGCGTTGCATCGAATTAATCCACATGCTCCGCCGCTTGTGCGGGCCCCCGTCAATTCCTTTGAGTTTTAGCCTTGCGGCCGTACTCCCCAGGCGGGGCGCTTAATGCGTTAGCTACGAACACGAGGCCGTGGAAGACCCCTACCACTAGCGCACAACGTTTACGGCAGGGCCACACCGGGTAACCAAACCGGCCCCCTCAGTCT
+
GGDGG:FGE8FGGGGGCGFDGEGGGGGGGGGGGGGGGGGGGGFGGGGGGGFGFGGGGDGGGFGFGGGGGGGCFGFGGGGGGGGGGFEFGGGDGGGGGGCCGGGCFGGFGGGGGGGGGGFEGGG>EE6DEGGGGGGGGGGE=CGGFGGGGGAFCCFGFDFFGGFFFF9):@EFADCFA@GFFF>B>>B1,,4:)4)6><?FFFA<<(((,(((-49(13>09(,.1::4,(-((),(().1((-(.(-(.45736(((,4(((-.--(31((2*279*1*)))))19)*/*2**
@M00689:251:000000000-CJTJ5:1:1103:20597:5495 2:N:0:10
CGACGGCCATGCATCACCTGTACACCAACCACAAGGGAAACTACATCTCTGCAGCGATCTGGTGTATGTCAAGCCCAGGTAAGGTTCTTCGCGTTGCATCGAATTAATCCACATGCTCCGCCGCTTGTGCGGGCCCCCGTCAATTCCTTTGAGTTTTAGCCTTGCGGCCGTACTCCCCAGGCGGGGCGCTTAATGCGTTAGCTACGACACAGAGGCCGTGGAAGACCCCCACCCCTAGCGCCCCACGTTTCCGGCATGGCATACCCAGAGATATAACCATGCCGCCCCCGGTCCA
+
GGGGGGGGGGGGGGGGGGGCGFFEGFFDGGGGF,FF76C<@FGGG<E<FFGGGAAFE<FGEAFAFG,9CFGFFG?FGCFFGD,FFGGGGGG:CGCFG,@,+F,EC,C9FAEEFDCDAA?=EE>E884>=F++@EEGEGGGEC+@9+?C@<,33EFGFGGFGC83)9)--:9>=(>;4:C?5B>(1699B>1?4<)--3(4<A9)41(79>7..32:B>269(5:<078?010(,(((.8((-31(((-476*3(2(-..((..)((),,((**20C*6**;C*)))1)1)1)))*
@M00689:251:000000000-CJTJ5:1:1103:20607:5513 2:N:0:10
CGACGGCCATGCATCACCTGTACACCAACCACAAGGGAAACTACATCTCTGCAGCGATCTGGTGTATGTCAAGCCCAGGTAAGGTTCTTCGCGTTGCATCGAATTAATCCACATGCTCCGCCGCTTGTGCGGGCCCCCGTCAATTCCTTTGAGTTTTAGCCTTTCGGCCGTACTCCCCCGGCGGGGCGCTTAATGCGTTAGCTGAGACACAGAGGCCGTGGAAGACCCCTAAACCTAGCGACCACCGTTTCCGCACTGGAGTCGCGGGGTATCACATCCTCTCCCCCCTGTCCC
+
GDGGGGGGGGGGGGGFAFFFGFGGGGGGGGGGGGGGGGGFGGGGGGGGGGGGGGGGCDGGGGGGFGGGGGFGGGFFGGGGGGGGFEFGGGFGGGGDEFGGEDFGGGGFDGGGGGGGGGGGGGCGGGFF,@CECEEEEGCGGDGFFCFGGG7CECFGFFEFFDF*0<))14@DA=C:F@))6=(996>0;BB:AA).((4<()5))()57::(,(3?:;901:).((411-(.).21:,,111-(4--333)04((-(,(.(,((((,((4?<7**22*9***00**)11*27*7
@M00689:251:000000000-CJTJ5:1:1103:15866:5819 2:N:0:10
CGACGGCCATGCATCACCTGTCACTCAGTCCCCGAAGGGAAAGCCTTATCTCTAAGGTGTTCAGAGGATGTCAAGACCTGGTAAGGTTCTTCGCGTAGCTTCGAATTAAACCACATGCTCCACCGCTTGTGCGGGCCCCCGTCAATTCTTTTGAGTTTCAGCCTTGCGGCCGTACTCCCCAGGCGGAGTGCTTAACGCGTTAACTGACAGCACTAAGGGGCGGAAACCCCTTAACACCTAGCACTCATCGTTTACAGCGTGGACTACCAGGGTAGCTAAGCCTGACCACCCGGTT
+
GGGGGGGGDFGGGFGGFGGFGGGGFGGGGGGGGGGGGGGGGGGGGGGGGGFGGGGGGGGGGGGGGGGGGGFGGGFGGGGGGGGFGGFGFFGGGGGGGGGGGGGGGGFGGGGGGGGGGGGG?FGGGGGGGGGGGGGGGCDEGEGGEFGGGGFFFGGGFCFFGG9CBFEFBBDFFFFBF@FEFFD9@;96;@C7CEFFDBBFFF;>A)55?F?FF?FFF7?>;06073:(:6214).::?F?BBFA)4766:FGB:))..,(40(()57<>42**2***2;076*9*02*//*)17)
@M00689:251:000000000-CJTJ5:1:1103:22952:5917 2:N:0:10
CGGCGACCATGCAGCACCTGTACACCAACCACAAGGGAAACTACATCTCTGCAGCGATCTGGTGTATGTCAAGCCCAGGTAAGGTTCTTCGCGTTGCATCGAATTAATCCACATGCTCCGCCGCTTGTGCGGGCCCCCGTCAATTCCTTTGAGTTTTAGCCTTGCGGCCGTACTCCCCAGGCGGGGCGCTTAATGCGTTAGCTTCGACACAGAGGCCGTGGAAGACCCCTACCCCTATCGCCCACCGTTTACGGCATGGCCTACCAGGGTATCTAATCCTTCACCCCCTGTTC
+
GGGDC@FGGGGGGGDFGGGGGGGGFGGGGGEGGGFG7CF8FFGGGGGGGGCFFEGCGFGFGDFFGC@EFGFCDFGGGFGGFGGGFFGGGGFEEGGGGGGBECEEFF9FFGGGGG,8DFGCGGGGCGGGDFG>>@BCEEGGGGE,=DGGGG9:8EEGB@1B9FF):*:95(:5==CEFFFB:;6>607(((-86<<993<1:A4).(36(4:3>7((44;90<)((4(4((,.((-(-).(((2(4:3?:7):6,(,(4:((,484821(((****2**:7***2*99))*0**
@M00689:251:000000000-CJTJ5:1:1103:20028:5925 2:N:0:10
CGACAGCCATGCAACACCTGTACACCAACCACAAGGGAAACTACATCTCTGCAGCGATCTGGTGTATGTCAAGCCCAGGTAAGGTTCTTCGCGTTGCATCGAATTAATCCACATGCTCCGCCGCTTGTGCGGGCCCCCGTCAATTCCTTTGAGTTTTAGCCTTGCGGCCGTACTCCCCAGGCGGGGCGCTTAATGCGTTAGCTACGACACAGCGGCCGTGGAAGCCCCATACACCTAGCGCCCACCGTTTACGGCCTGGACTACCCGGGTACCAAATCCTGCTCCCCCTGTCCCG
+
CCCFGGGGGGFFGGGGGGG@FFFFGFGGGGGGGGGGGGGGGGGGGDGFGGG?FFGGGGGGGFGGFGGGGGGGGCFCFEFGGFGGFGGGGGGGGEEFG9;FCF8FDFGFFCFGFGGG;FFGGGGGGGGF?FCG+CE@CCG==CEFF?FGGGGAEDFGFG6A+8@E<?>BF9?AAF4>FAGFFF@@1:6;BF:BAA941?FF?AA<2:BF>9??(414>FB;>:8:(121(.202:0,(,(,(41(-,3.44:*(4(-480:<2,3(,,4((-*2****0*20*20**>))920*2)
@M00689:251:000000000-CJTJ5:1:1103:15687:5939 2:N:0:10
CGACAACCATGCATCACCTGTACACCAACCACAAGGGAAACTACATCTCTGCAGCGATCTGGTGTATGTCAAGCCCAGGTAAGGTTCTTCGCGTTGCATCGAATTAATCCACATGCTCCGCCGCTTGTGCGGGCCCCCGTCAATTCCTTTGAGTTTTAGCCTTGCGGCCGTACTCCCCAGGCGGGGCGCTTAATGCGTTAGCTACGACACAGAGGCCGTGGAAGACCCCTACCACTAGCGCCCACCGTTGACGGCAGGGACGACCAGGGGAACCAAGCCGGCCCCCCCCGTCC
+
GGGGGGGGGFFGFGGGGGGDGFGGGGGGGGGGGGGGDFFGGGGGGCFFGGGGGGGGGGGGGGGGGGGGGGGGGGGFGGGGGGGGGGGGGGGGGGGGGGGG>F@FGGGGGGGGGCDGAFGEGEGGGEDF8EEGGGDEC>D@CCGGFGFGGGEC?FFFFGFAGGF)8BB=>AAFFF=@FF7BFFB@21319;BF24AAFB?B?2::7336((.,.3<<(-(-418,.87:B(41()..7?:BFF0(--9:?()2--(4((,,((-(-38(((,*/177*9*))))199)))195)
@M00689:251:000000000-CJTJ5:1:1103:15305:6025 2:N:0:10
CGACGGCCATGCAGCACCTGTACACCAACCACAAGGGAAACTACATCTCTGCAGCGATCTGGTGTATGTCAAGCCCAGGTAAGGTTCTTCGCGTTGCATCGAATTAATCCACATGCTCCGCCGCTTGTGCGGGCCCCCGTCAATTCCTTTGAGTTTTAGCCTTGCGGCCGTACTCCCCAGGCGGGGCGCTTAATGCGTTAGCTACGACACAAAGGCCGTGGAAGACCCCTACACCTAGCGCCAACCGGTTACGGCATGGGCACCCGGGCGATATAAACCTGTGCGCCCTGTCGC
+
?6@@@CC@CFGGGGGGGGG<FFFGFFGGGGGGGGGCCFGGGGGFG9FFGGGGGGGGDGGGFGGGGGGGEFFGGGGGG<FFGGGGFCFGGGGGGGG+CFFGC8EGGFGGDFCEFF@F8=?CE8EEEDGG?F>CGDGGGGD>CGE;+=CFGGFGGAECBE7CCC:@@B):=59)6(9642?DF929107;;0::B2449:BF?F4671142;(((.24<90233<:?F:3?:?0:B(37>4212(4:,4(4,7*(2,7(4:(((-((((4((,)112::***2**2*)*1)9***5
@M00689:251:000000000-CJTJ5:1:1103:16901:6543 2:N:0:10
CGACAGCCATGCAGCACCTGTACACCAACCACAAGGGAAACTACATCTCTGCAGCGATCTGGTGTATGTCAAGCCCAGGTAAGGTTCTTCGCGTTGCATCGAATTAATCCACATGCTCCGCCGCTTGTGCGGGCCCCCGTCAATTCCTTTGAGTTCTAGCCTTGCGGCCGTCCTCCCCAGGCGGGGCGCTTAATGCGTTCGCTACGACACAGAGGCCGTGGAAGACCCCTACCCCTAGCGCCCACCGTTTACGGCATGGCCTCCCCGGGTTACCAATCCCGCCCCCCCCTTCTC
+
GGGGGGGGGGFGGGDFGGGFGAGCGG8CFE;FA<8@FC<EFGFG<EGFGGFGGGGEEFFFFFGDGEGGGG,@6EFGGF@FGF@FGFGGGGFGFFGDG<DD8=EGGFDFFGEFCF@FFFF8CGGGEGCG8F=>CCGGGGGGG+=DDGGGGG2,@EFFF,@@CDE8@9=@BBB):AEBEFC*:=99;(:(49B?>F26488(,9242((4270,20(,329090).(.::?:,((4?11(,,(9603:(.45)*((4,-33(88(4((-(62,***2***9**19)/997))***0
@M00689:251:000000000-CJTJ5:1:1103:10197:6550 2:N:0:10
CGACAGCCATGCAACACCTGTACACCAACCACAAGGGAAACTACATCTCTGCAGCGCTCTGGTGTATGTCAAGCCCAGGTAAGGTTCTTCGCGTTGCATCGACTTAATCCCCCTGCTCCTCCGCTTGTTCGGGCCCCCGTCCATTCCTTTGCGTTTTAGCCTTTCGGCCGTACTCCCCCGGCGGGGCGCTTAATGCGTTAGCTACGACACAGCGGCCGTGGAAGCCCCCTACCCCTAGCGCCCACCGTTTCCGGCCTGGACTACCCGGGTATCCCACCCCGCCCCCCCCTTTT
+
FDFGGGGGGGGGG9FEGGGGGGGGGGG<EE;FC,CFGEF@FGFGEEGFGGGGD<E@+@FF,CFFFEFFDF,C6FFG,C@F,CCEGFFGGG7C:@F:F<DEB,+@@99@EG,@+6=EFGG,DD@=BG6D8D++=CCEEG+@@+6@=DGCFD73+@CGBA,=CFC@A*)=@5B58>A=FD*39>(3931(491,64))((4(,6)).1?0(7(((-(,447(40,4(31<92((,4?<0:0((-4(,424:3)7220(((-8,).57((((4(*22***/9////))1)/7)***
@M00689:251:000000000-CJTJ5:1:1103:10186:6565 2:N:0:10
CGACAGCCATGCAACACCTGTACACCAACCACAAGGGAAACTACATCTCTGCAGCGCTCTTGTGTATGTCAAGCCCAGGTAAGGTTCTTCGCGTTGCATCGCATTAATCCCCCTGCTCCGCCGCTTGTTCGGGCCCCCGTCAATTCCTTTTATTTTTTTCCTTGCGTCCGTACTCCCCCGTCGGGGCTCTTCTTGCGTTAGCTACTACCCCAACGCCGTTGAAGCCCCCCACCCCTAGCACACACCGTTTACGGCCTGGCCTCACACGTGCTCCCATCCTCCCCCCTCTTTCT
+
GGGGGEEG@FGGG,CFEGGFGCGGGGF8FC7FA,CE@<,,CFEFAEFGFG<F,CC6+8BF9CF,B,F9C@C,,CAF,9<B,C,EAFGGGG7FFFE+C,@D@,,@E,,AFG,@+@+>DFG6EE=@=E+D,@4++@EECGDEE61=DFGGF9,,,5@DF++;ADA9:*1882A27=45?9*/)85(((.,6=E3).)/(66((9).7)7C(6(((((-7(3(4().)42:>(49?09:0(.)-(.,46(.47)*,(((-,4(()((.)(((((****0**17*2*1)1)1**2**
@M00689:251:000000000-CJTJ5:1:1103:10084:7031 2:N:0:10
CGACAGCCATGCATCACCTGTGTCGGCTCCCCTTGCGTGGTCGGTCCCCTTTCGGTTTCCTCCCACTGTCATCTCACCCCCAGGTAAGCTTTTTCGTGTTGCGTCTTATTTACCCTCCTGCTCCACCGCTTGTTCGGGTCCCCGTCACTTCCTTTGTTTCTCCTCCTTGCGACCCTACTCCCCCGGCCGGGCTCTCAATTCGTTAGCTACGCCACATGCGCGCATTATACCGCCCACCCTCACTTCCCATCCTTTGGGTCGGTAGCCTCCGCGGTTCACCATTCTTCGCCCACC
+
EEGGE7EGGGGGGGCFGGGFGDGG7:C@;,CF,E@FG+6+:C:++8FG,,CC@,+868EBF6,,4C,,,9<5,,9,,,B+@+,,BC<,,9C,A,,+,+,9,9+6>7+,95,9,CE,++=,@4@F,@=+@CG+A,3>8=+@,,@+<8++6?2,36E,+,@+?+*1);)A*:*))1):*:2?FFA)/(2((((((6@)))1)1,(/(()./7,(.,;,,,,((-,3:()))6<(4>;0,(-((.()))..).)1)-))(((,((((()))((-*9)))*****2*2**:******/
@M00689:251:000000000-CJTJ5:1:1103:16263:7095 2:N:0:10
CGACGACCATGCATCACCTGTCACTTTGCCCCCGAAGGGGAAGCTCTATCTCTAGAGTGGTCAAAGGATGTCAAGACCTGGTAAGGTTCTTCGCGTTGCTTCGAATTAAACCACATGCTCCACCGCTTGTGCGGGCCCCCGTCAATTCCTTTGAGTTTCAACCTTGCGGTCGTACTCCCCAGGCGGAGTGCTTAATGCGTTAGCTGCAGCACTGAAGGGCGGAAACCCTCCAACACTTAGCACTCATCGTTTACGGCGTGGACTACCAGGGTATCTAATCCTGCTCGCCCTGTC
+
GGEGGDGGGGGGGGGGGGGGGGGGGGG@FFGGGGGGGGGGGGGGGGGGGGFGGGGGGGGGGGFEGGFGGGGGGFGGGGGGGGGGGGGGGGGGGGGGGFGGGG>FCGGGDGGGGGGGGGGGGGGGGGGGGGCFGGGGGGGGGGDEFGGGGGGFCCEG;EFFGGFFFFEABFFFFBBFFEFEFDBFFF09D8?EFCEEEFFFF?;CE3=E@@@@F4>4>0<:>>;;>B?4(48??FFFFFAAF)8?>7).2:@7?FFBF9FFFF:27>:????702**2:*::7><*2*)/*)*22
@M00689:251:000000000-CJTJ5:1:1103:18690:7225 2:N:0:10
CGACAGCCATGCAGCACCTGTACACCAACCACAAGGGAAACTACATCTCTGCAGCGATCTGGTGTATGTCAAGCCCAGGTAAGGTTCTTCGCGTTGCATCGAATTAATCCACATGCTCCGCCGCTTGTGCGGGCCCCCGTCAATTCCTTTGAGTTTTAGCCTTGCGGCCGTACTCCCCAGGCGGGGCGCTTAATGCGTTAGCTACGACACAGAGGCCGTGGAAGACCCCTCACCCTTGCCCCCCCCGTTCACGGCCTGGCCTCACGGGGTATTCAACCCTGCCCCCCCTGTCC
+
GGGGGGGGGGGGGGDGGGGGGGGGGGGFGGGGGGC?@FGGGGFGGGGGGGGGFFFDFGGGGGGGGFFGGGF<BFGGGFFGGGGGFFGGGGGGGGGGG9DGCFGGGFGCFGGGCF9EGGGCEGDEEG?D,@EEEEGGGGGGGEGFFFGGGG=EFFGGF@AFGGFBF?>BFFF2A>CEFFD>FD2@90;7;F?04A44(44<:94).-4>9>??>:(3:;91343(.1.434(((.24(,3(56((,7(4:()*(,(--:2(()((.((2(3(****:0*90****11)11**20
@M00689:251:000000000-CJTJ5:1:1103:8203:7456 2:N:0:10
CGACGACCATGCAGCACCTGTACACCAACCACAAGGGAAACTACATCTCTGTAGCGATCTGGTGTATGTCAATCCCAGGTAAGGTTCTTCGCGTTGCATCGATTTAATCCACATTCTCCGTCGCTTGTGCGGGCCCCCGTCAATTCCTTTGAGTTGTAGTCTTGCGTCCGTACTCCCCAGGCGGACCGCTTAATGCGTTAGCTACGTCCCAGAGGACGTGGACAGCTCCTAGATCTAGCGTCCACAGTTTCCGGCTTCGACTACCAGGGTTTTACTTCTTGTTCTCTCTTTCTC
+
<FCB6CCFEGGGFFFFFGGGFF,CCFEE;@BD,;E8@<EE@FCFFGG,6F,,,,CBFC,F9FGCFDGF9FCC6@<,96DB?EC8C?,EEB7,6@7F,=>DE,,9@,<F,,AEF:,>;D=++@8+++@,,,>8CEC6+6++@+=E+6+?F2<36D:,=3,+++0:8988>B50:0:8A2*//5>2((-9(((,.7)79;D;()9<;1((,,))((((,(-(4((,((),,()),).).).4((,-)((.))1*(-1(-(3((((.,))-(,(1/***22***02*02*2**2***
@M00689:251:000000000-CJTJ5:1:1103:6716:7830 2:N:0:10
CGACGACCATGCAGCACCTGTACACCAACCACAAGGGAAACTACATCTCTGCACCGATCTTGTGTATGTCAAGCCCAGGTAAGGTTCTTCTCGTTGCATCGACTTAATCCCCATGCTCCGCCGCTTGTGCGGTCCCCCGTCACTTCCTTTGAGTTTTCGCCTTTCGGCCGTACTCCCCCGGCGGGGCGCTTACTGCGTTAGCTACGAGCCAGAGTCCTTTGTAGACCCCTCCCCCTACGCCCCTCCTTTTCCGTCTGGGCCCCCCGCGGGTTTTACCCCTTCTCCCCTTTTCC
+
FCFEBCFGGGGFE,CCCFGFGE9C<F<C@:@F,,CCCC,CFGFEGD<,CF<E@,C@++@F,6@,@CF9FF<96AFF?,,9C<F@FFFGGG,E79A,8?BF,,+@BC,EEG,=49,@=E8+CE+@846D8,@6+@>3@E>=C+1=;?8=FG,,+@EFF,4:+;)6A*)0:=B>=BC=FD*/:>9(6429(220.:)61-,(--.6)(,((4(((4)4A-).-))).6)31-(((-(,((-(492(4((.6.**()(((,(.(-(4(,(-(((***2*209*****2*1***0**
@M00689:251:000000000-CJTJ5:1:1103:7064:8007 2:N:0:10
CGACGACCATGCAGCACCTGTACACCAACCACAAGGGAAACTACGTCTCTGCAGCGATCTGGTGTATGTCAAGCCCAGGTAAGGTTCTTCGCGTTGCATCGACTTAATCCACATGCTCCGCCGCTTGTCCGGGCCCCCGTCAATTCCTTTGAGTTTTAGCCTTGCGGCCGTACTCCCCAGGCGGGGCGCTTAATGCGTTAGCTACGACACCGAGGCCGTGGAGGACCCCTACACCCAGCCCCCACCGTTTACGGCCAGGACTACCAGGGTATCTATTCCCTCCCTCCCTGTTC
+
GGGCC@CEEDFGGAFFEFGFGGGGGGG8CEEGG8FF@FGFGGFGEFDGGFGGGCFGGGGGFDGGG9FDDFAF,CBFGFGGGGEGGGGCGGFEGGGGGDFF+=+==FFEFGFF<FGGGGG6C=+@EEGG,,==6>C+@C66C66EFCGG7FGA>B7CFCFFDFB):55=>A>@ADF6A@GE)06(46>0>>:(:AA2,4:<(<))41(-((--(((44(,(,(((4::B04(38:3(-(.(4<606(22:2)C0(-((((((.(5().(((4**0***0:**0/*00**0*2**
@M00689:251:000000000-CJTJ5:1:1103:27264:8070 2:N:0:10
CGACAACCATGCACCACCTGTACACCAACCACAAGGGAAACTACATCTCTGCAGCGATCTGGTGTATGTCAAGCCCAGGTAAGGTTCTTCGCGTTGCATCGAATTAATCCACATGCTCCGCCGCTTGTGCGGGCCCCCGTCAATTCCTTTGAGTTTTAGCCTTGCGGCCGTACTCCCCAGGCGGGGCGCTTAATGCGTTAGCTACGACACAGAGGCCGTGGACGACCCCTACACCTAGCGCCCACCGTTTACGGCATGGACTACCAGGGTACTTAATCCTGCCCCCC
+
GGGGGGGGGGGGGGFGGGGGGGGGGGGGGGGGGGGGGGGGGGGGGGGGGGGGGGGGGGGGGGGGGGGGGGGGGGFGGGGGGGGGFGGGGGGGGGGGGGGGGGGGGGGGFGGGGGGGGGGGGCEGGGGGGGGGGGGGGGGEGGGGFGGGGGGGGGFGFGFFGGF@CFAF5>EFFBEE6AFEFDFF@FF>>>B?AA):>?FFFF<4<:3>4(((53<B?F>>>?(29>99:328BB:?>)517;;(8?01:87D:?>168<2???F:>)8037***2200:C*9*7*))
@M00689:251:000000000-CJTJ5:1:1103:19660:8480 2:N:0:10
CGACGGCCATGCAGCACCTGTACACCAACCACAAGGGAAACTACATCTCTGCAGCGATCTGGTGTATGTCAAGCCCAGGTAAGGTTCTTCGCGTTGCATCGAATTAATCCACATGCTCCGCCGCTTGTGCGGGCCCCCGTCAATTCCTTTGAGTTTTAGCCTTTCGGCCGTACTCCCCAGGCGGTGCGCTTAATGCGTTGGCTACGACCCACATGCCGTTGCACACCCCTACACCTAGCGCCCCCCGTTTCCGGCATGGACTACCAGGTTATCTACTCCTCCCCCCCCTTTCC
+
FGGE:FGGGGGGGDC@FGGGGGGGGGDEGGGGG<8,F8,;FF9EFDFGGGGGGGGF@EEGE<FEF,C9FF,BFFDFG<?FFFGFGF?FGGCE7FC+@EFG8B8FDFFFGG9EEF,EFGGCGECEGGGGGGC+=EEGGGDGEE+ECFGGGF23DBCGF;;<FG@8CE55@>9):@CE4=25?B22(:6(607;..93>D6(/(6):2((-32(-),4:(3--(.).4?BF0(,(4<F(,,(-,(-47;BFB4:06;04(42:?(5,))4).)2:*****22**17)9/))2***
@M00689:251:000000000-CJTJ5:1:1103:28616:8505 2:N:0:10
CGACGACCACGCAGCACCTGTACACCAACCACAAGGGAAACTACATCTCTGCAGCGATCTGGTGTATGTCCAGCCCAGGTAAGGTTCTTCGCGTTGCATCGAATTAATCCACATGCCCAGCCGCTTGTGCGGGCCCCCGTCCCTTCCTTTGCGTTTTAGCCTTGCGGCCGTACTCCCCAGGCCGGGCGCTTAATGCGTTAGCTCCGACACAGCGCCCGTGGAAGACCCCTACACCTGACCCCGTCCGTTTACGGCCTGCCTTGACGGGTTATCTAATTTTTCCTCCCCTCCTCC
+
F>CFC8FFE@FEGFEEFGGGG<EFAF8FFECGGC<ACF@EGGGF@9FGGFCFCA@F>@FGFFG<BE@@C<,:B<DCCA,:,C95CEFF<EFGDG+++:@EGF9?4?,@@<FG849,,9+,,+@C8C6,,@C+=88+@CGEGC+<AGGG7=7,3@*>93@AFFF5@9):92A(5>46A90))-(.(.(((.(1)7)4((48<<6<8((,,,(.,6(-,134(-,(,,,11(,(8?F1((.(,3(((-(4447*(-3(4<(().)).-(((-(**220*****2****//0***0*
@M00689:251:000000000-CJTJ5:1:1103:27630:8644 2:N:0:10
CGACAGCCATGCAGCACCTGTACACCAACCACAAGGGAAACTACATCTCTGCAGCGATCTGGTGTATGTCAAGCCCAGGTAAGGTTCTTCGCGTTGCATCGAATTAATCCACATGCTCCGCCGCTTGTGCGGGCCCCCGTCAATTCCTTTGAGTTTTAGCCTTGCGGCCGTACTCCCCAGGCGGGGCGCTTAATGCGTTAGCTACGACACAGAGGCCGTGGAAGACCCCTACACCTAGCGCCCACCGTTTACGGCATGGAATACAATGGTATCCAAACCTGCACCTCCTTGTC
+
GGGGGGGGGGGGGGGGGGGGGGFFFGGGFGGGGGGFGFGGGGGGGGGCGGGGGGGGG?FGFGGGDGGGFFGEEGGFGGGGGGGGGGGGGGG7CFCEEGFGCFFFGGGFFCFGGGGGDE6CEGGGCEFDCGGGGGGCEEDEGGDGBD9FDFCFGGGGFFFF?C@0)@AA==AA4>6;FAGBFFFB696>>B01A4)4((38?AD426<0(-.:BFFB6133914::(,428((.:?13<?,(-3(41>:??>><?>0((,)))).42).3:)2**2*2*17*******1*****
@M00689:251:000000000-CJTJ5:1:1103:21102:9069 2:N:0:10
CGACGGCCATGCAGCACCTGTACACCAACCACAAGGGAAACTACATCTCTGCAGCGATCTGGTGTATGTCAAGCCCAGGTAAGGTTCTTCGCGTTGCATCGAATTAATCCACATGCTCCGCCGCTTGTGCGGGCCCCCGTCAATTCCTTTGAGTTTTAGCCTTGCGGCCGTACTCCCCAGGCGGGGCGCTTAATGCGTTAGCTACGACACAGAGGCCGTGGAAGACCCCTACACCTAGCCCCCACCGTTTCCGGCATGGACTACCAGGGTTTCTAACCATGCCCCCCCTGTCC
+
FCFG@CFGGGGGGGGGGGGGGGGGGGFDEGGGGGGCEFFGGGGGGGGGGGGGGFGEEGGGGEGGEFGGFG<,EFGGGGGGGGFG<FGGGGGGGGEGGGGG6:FGGFEFGFGGDGGGGGGGGGDECGGGFGCGGGGG8EDGGGGGFGGGGGFCCECCFGGFGFEBFAA4)):A@DFBAFGFFBB;(711;>619AA96:<B6AFA2?:999<?:7:FF647;B)(42((4??:,28???>(.8;0;(,,40):<>B;9?:?03?(1).(24(**2*2*****0***)17/7***
@M00689:251:000000000-CJTJ5:1:1103:28671:9126 2:N:0:10
CGACGACCATGCATCACCTGTCACTCTGTCCCCCGAAGGGGACGACTCTATCTCTAGAGTTGTCAAAGGATGTCAAGATTTGGTAAGGTTCTTCGCGTTGCTTCGAATTAAACCACATGCCCCACCGCTTGTGCGGGTCCCCGTCAATTCCTTTGAGTTTCACTCTCGCGGTTGTACTCCCCACGCGGAGTGCTTAACGCGTTAGCTGCAGCACTAAGCGGCGTAAACCCCCTCACACTTAGCACTCATTGTTTACGGCGTGGACCCCCAGGTTCTCACATCCTTCTCTCTCTTT
+
GGGGG:FGGGGGGGGGGGGGGG<FE,CFG,FGFCEGED+,:@+6+@FGGGEGGGFEGFFGGG5:9CCE,=F=BDFD5C6EEA9BED<,5CA?FFE@7C+4+9E;B+,9AF<4?FF+D8=F,4@8+>E+@EF,2DE+=3=E@1=6<+0+++,@@AF;*DC7@2**8C85)0*0)-/7B9CFF>:(65-5B9(().997)6(((.,()).8((8(.),48(-(7>((--.:BF9((42)87<4)-)52::)./:-869-(,(41((4((,(,-/0**:7**2:*2*02*2*00*7**
@M00689:251:000000000-CJTJ5:1:1103:8409:9166 2:N:0:10
CGACGACCATGCAGCACCTGTGCACCTGCTCCGAAGAGGGCTCCGGCTTTCACCGGAGTTTCAAATGCATGTCAAGCCCAGGTAAGGTTCTTCGCGTTGCTTCGAATTAAACCACATGCTCCACCGCTTGTGCGGGCCCCCGTCAATTCCTTTGAGTTTCAGCCTTGCGGCCGTACTCCCCAGGCGGGATGCTTACCGCGTTAGCTGCGACCCTGACCGGGTCGATCCCCCCAGCGTCCAGCATCCACCTTTTCCGGCGTGGTCTACCAGGGTATCATATACCCACCCCTCCTTT
+
GEEGEEFGGGFGGGGGGGGFGGGGGGGFGGGGGFGGGGGGGGGGGGEGGCEGFFFGGGFGGGGGFFGGFGGGGGGGGFGGGFFFCFGGGFEFFFEGGGGGFEG@FE<DFGAFGGDEGFFAFGGGGGG+AFFDFGGED=+@ECE8@9F9@CFGGA3DFGGFGFCC9A6<-49>@@9@)96A4-(3;9;@99<0):>),39>;>(,::),3(,(-77((41;041((-3202379((,((,-).()8?0(4()2.)53((,((4,)).62))3*2*20*2000****1*19*1****
@M00689:251:000000000-CJTJ5:1:1103:20376:9415 2:N:0:10
CGACAACCATGCAACACCTGTGAAGGTGCCCCGAAGGGAAGACGTGTTTCCACGCCGGTCACCTACATGTCAAGCCCAGGTAAGGTTCTTCGCGTTGCGTCGAATTAAACCACATGCTCCGCTGCTTGTGCGGGCCCCCGTCAATTCCTTTGAGTTTTAGCCTTGCGGCCGTACTCCCCAGGCGGGGCACTTAATGCGTTAGCTTCGGCACGGAGGGAGTCGACCCCCCCCACACCTAGTGCCCCTCGTTTCCGGCGTGGACTACCAGGGTATATCATCCTGCCCCCCCCTTCT
+
FGGGFFGGGGGGGGFGGGGGGGEFGGGFGGGGGGGGGGGGGGGGGGGGGGGGGGGGGGGGGGGGGGGGGGGGGGGGGGGGGGGGGGGGGGGGGGGGGGGGGEGGGGFGGGGGGGGGGGGGGGGDGGGGGGF>EGGGGGGGGGGGFGGGGFE9CFCFFGGFGGBB:FAFFFDBFFFEA;GFFFFFFFFFBFF0<24AA0(43?94:<9:71;?96>F9(,309:(,7:>6>B0>(4:<.46)..,(((-4?F*----(,-412),57).11:0****0*0:******)))))***
@M00689:251:000000000-CJTJ5:1:1103:9728:9713 2:N:0:10
CGACGGCCATGCAACACCTGTCACTCTGTCCCCGAAGGGAACGCAATATCTCTATCGTTGTCAGAGGATGTCAAGACCTGGTAAGGTTCTTCGCGTTGCTTCGAATTAAACCACATGCTCCACCGCTTGTGCGGGCCCCCGTCAATTCTTTTGAGTTTCAGCCTTGCGGCCGTACTCCCCAGGCGGAGTGCTTAATGCGTTAACTTCAGCACTAAGGGGCGGAAACCCCCTAACACCTAGCACTCATCGTTTACGGCGGGGACTACCCGGGTTTCTAATCCTTCCCCCCCCTT
+
FG:CCCFGGGGGGGEFGGGGGGGGGGGGGFGGGGGGGGGGGGGGGGGGGGGFG9FGGGGGGCFGGGGDGGGGGGGGGGGGGGG9FGGGGGFFFGGGGGGGGGEFFGGGFFGGFGFCAC9FGGGGGGEGGG8EEEGGGGCGGGGGFGGFGGGGCCCEBEG6EG@CB9@A=A>=@@FDFBGFA@FB(:@@FFFE?<)1<9731(/)42<A26413:??<F9;F(416?FFF;0140)52,()4)4)7()-4?@F<DB(1((((-(,.(((4;(1***2***27;*****)))))*
@M00689:251:000000000-CJTJ5:1:1103:17031:9977 2:N:0:10
CGACAGCCATGCAACACCTGTACACCAACCACAAGGGAAACTACATCACTGCAGCGATCTGGTGTATGTCAAGCCCAGGTAAGGTTCTTCGCGTTGCATCGAATTAATCCACATGCTCCGCCGCTTGTGCGGGCCCCCGTCAATTCCTTTGAGTTTTAGCCTTGCGGCCGTACTCCCCAGGCGGGGCGCTTAATGCGTTAGCTACGACACAGAGGCCGTGGAAGACCTCTACCCCTAGCCCCCACCGTTTCCGGCATGGCCAACCAGGTATCTCCACCCTGCTCCCCCGTTCTC
+
GCBCFGDCFFFG?EEFFEGGGGGGGGGGGEGGGGGGGGGGGGGGGFGEGGGGGGGGGGGGGFFFGFFEFGGGGGGGGFGCEG@BFGGGGCGGGGGGGGGFEGGGFFFGGFGGGGEGGGGGGGGDEEFFDGGDEEGGGGGGEGGGFFFG?CEDFD@CC@C7DF=5CBA=AFEFA4*<F=;>)=9@>>;2(260<<<A1?BFBF255(43-90((4::0(79;0),(34)43-:4(4:0(.((-,(-2(,8742-471-.,.(,(438,3)))2*2**7*1**/2*2*/))*****
@M00689:251:000000000-CJTJ5:1:1103:13612:10440 2:N:0:10
CGACGGCCATGCATCACCTGTACACCAGCCCCAAAGGGCAAAGACTGTTTCCAGCCCGGTCCGGTGTATGTCAAGCCTTGGTAAGGTTCTTCGCGTTGCATCGAATTAATCCGCATGCTCCGCCGCTTGTGCGGGCCCCCGTCAATTCCTTTGAGTTTTAGCCTTGCGACCGTACTCCCCAGGCGGTGCACTTACTTCGTTAGCTACGACGCGGAGAACGTGGAATGTTCCCCACACCTCGTTCCACACGTTTCCGGCGGGGACTACCGGGTTATCTACTCCCGCTCTCCACGTT
+
F>7@CFDEEFFGGGGEGGGGGGGGFGCF8@FGG@GGFG:F?EDGFFGGGGGGGCF<C7EF+@FCBFCAEFFGGC=FCCEGGE<FE<?EEA?EBCF::+@9DCCFGGGGGGA9=@FG>E9EACEECDGDGFGG8CCGEGC8CEG59CF>FGGF;,379?C69FEFF4>94@D95-6(4;DE)31,32(37;773C)9))-,2(4..53:(429>(((-2)73:(8)).4)..4:(3(8?:(-((,4))(,(02().(41(,(((,(((.(4()**2*:>:7***)/))******1*
@M00689:251:000000000-CJTJ5:1:1103:24859:10696 2:N:0:10
CGACAGCCATGCATCACCTGTACACCAACCACAAGGGAAACTACATCTCTGCAGCGATCTGGTGTATGTCAAGCCCAGGTAAGGTTCTTCGCGTTGCATCGAATTAATCCACATGCTCCGCCGCTTGTGCGGGCCCCCGTCAATTCCTTTGAGTTTTAGCCTTGCGGCCGTACTCCCCAGGCGGGGCGCTTAATGCGTTAGCTACGACACAGAGGCCGGGGAAGACCCCTAAACCTGGCGCCCACCGTTTAGGGGATGGACTAACAGGGTAGCTAAACCTGCCCCCTCGGTCG
+
GEEGGGGGGGFFGEGGGGGGFFFFDEFF,BFGFGGGGCEFEFFFGCEFCFGDGGGGGDCEGGGGGGAFD9FGEF7CFFG<EFGGBF9FFEFGGFCFDGFGGGGCFDF9EAB=F8=,@E6EGGCE7=DFFCGGGG7>CCDECEE8FC?7EDFAF>F91BFF?CBFFFFB5>>)4)9499CAFF>BBFFF>6(344<A64:::A2641899>FBF?B(43((32(48:01:(-(.(,(((4;6(34(442(..*56(-(-8132().8A14,2***20****2**111/9)5**)
@M00689:251:000000000-CJTJ5:1:1103:24842:10700 2:N:0:10
CGACAGCCATGCATCACCTGTACACCAACCACAAGGGAAACTACATCTCTGCAGCGATCTGGTGTATGTCAAGCCCAGGTAAGGTTCTTCGCGTTGCATCGAATTAATCCACATGCTCCGCCGCTTGTGCGGGCCCCCGTCAATTACTTTGAGTTTTAGCCTTGCGGCCGTACTCCCAAGGCGGGGCGCTTAATGCGTTAGCCACGACACAGAGGCCGTGGAAGGCCCCTACACCTAGCGCCCGACCGTTACGGCATGGACTACCCGGGTATCACATACGACCCCCCCTGTAT
+
GB@@FFFFGGGFGDGCFFEEFC,CC,C@;@F8EFFGE?CA6CE8EC<<,C9AEDCFE8B@9FFEFFCBC@9FGFD,BED<@EEF,<,5<<=?>FCB7F9B>=F,4<B9A9=@F,EFG8DE6AE68>D88DCCEEGC+66+@>=,9+6=+DF,+5,,+3@<@7*8)*11):/725*09)*9?>2=>;06,4(-5)490,(8:)))(-41-((,.(3((((4644:(((--((((((((,.-(,,(,(((-()*--414:1):).(.(((3-(00**::****))1*)19)9C72
@M00689:251:000000000-CJTJ5:1:1103:21181:11096 2:N:0:10
CGACGACCATGCATCACCTGTACACCAACCACAAGGGAAACTACATCTCTGCAGCGATCTGGTGTATGTCAAGCCCAGGTAAGGTTCTTCGCGTTGCATCGAACTAATCCACATGCTCCGCCGCTTGTGCGGGCCCCCGTCAATTCCTTTGAGTTTTAGCCTTGCGGCCGTACTCCCCAGGCGGGGCGCCTAATGCGTTAGCTACGACTCAGAGGCCGTGGACGACCCCTACACCTAGCGCCCACCGTTTCCGGCTTGGACTACCAGGGTTTCTAATCCTGACCTCCCTGGACT
+
C6+@@@C+8F<<CFGGDGGEEGAFFEGG,@FGFGFC@E,CCCFGEFG9CFFF@E<+@FGGG9FG4CFGAE<@AFCD@@F<AFCF<EEFGFG7=@FEGGFG6:8,@F,9E9,EFFF?,=6=E84C8>DF=DEGCC+@C@>@=9EEF:?F?;:<>@F9CGCF>CEBFBBF42?5AB668=8BF@@9@1;(-(41)444(4<6:AA),((4((5.3)2:?03(28(4(((26(-38<245)5((29:?07::0/*(-(((-:5:7?::22<64(/**2:7*22**0**2/*******
@M00689:251:000000000-CJTJ5:1:1103:10843:11193 2:N:0:10
CGACGGCCATGCATCACCTGTCTCACAGTTCCCGAAGGCACCATCCCATCTCTGGAATGTTCTGTGGATGTCAAGACCAGGTAAGGTTCTTCGCGTTGCATCGAATTAAACCACATGCTCCACCGCTTGTGCGGGCCCCCGTCAATTCATTTGAGTTTTAACCTTGCGGCCGTACTCCCCAGGCGGTCGACTTAACGCGTTAGCTCCGGAAGCCACGACTCAAGGGCACAACCTCCAAGTCGACATCGTTTACGGCGTGGACGACCAGGGTATCTAACCCTGCTCTCT
+
GGCFGGGGEFGGGGGGGGGGGGGGGGGGFFGGGGGGGGGGGGGGGGGGFGGGGGGGGGGGGGGCGGGGGGGGFGFGGGGGGGGGGGGGGGGGFGEEGGGGCFDGGGGGGGGGGGGGGGFGGGGGGGD6@FF9C@EEGEDEEGC6?D9DGFGFFFGEEFGFFFFF@9CBAADF22>DFBDDA==9=B>>BFBFF<63;616671;4<>:9B1960<B1(4(34,),3:0::1?<:??:4<46:6><()(-2>941:>0>032((-1736?:<*0**2:****0/*009*
@M00689:251:000000000-CJTJ5:1:1103:9287:11310 2:N:0:10
CGACAACCATGCATCACCTGTACACCAACCACAAGGGAAACTACATCTCTGCAGCGATCTGGTGTATGTCAAGCCCAGGTAAGGTTCTTCGCGTTGCATCGAATTAATCCACATGCTCCGCCGCTTGTGCGGGCCCCCGTCAATTCCTTTGAGTTTTAGCCTTGCGGCCTTACTCCCCAGGCGGGGCCCTTAATGCGTTAGCTACGCCACATCGGCCGTTGAAGACCCCTCCACCTGCCGCCGACCGTTTCCGGCATGGCCTACCGGGTTCTCTAATCCCTCCCCCCCTTGTCTT
+
GEEFGEGGGGGGFGGFEGGGGGGGGGGGGGGGGGGGGGGGGGGGGGGGGGGGGGGGCFGGGGGGGGGGGGGGFFGFFGFGFGGGGGGGGGGGGGGGGGGCEGGGGGGGGGFFCF9EFGG6E=>EGGGGGGDGGGGGEG>>EC+,<DFGGDE=BFGGFEFF?FB):?55>);@E@4=AF75F>2>9.6(64;8).569?::1<A>>1(3(44))(,36;9040464881::4(,4(1((((43((-3(438);121((32((..41((-,-(2**2:7**0*****))1)2**222
@M00689:251:000000000-CJTJ5:1:1103:10146:11478 2:N:0:10
CGACGACCATGCATCACCTGTACACCAACCACAAGGGAAACTACATCTCTGCAGCGATCTGGTGTATGTCAAGCCCAGGTAAGGTTCTTCGCGTTGCATCGAATTAATCCACATGCTCCGCCGCTTGTGCGGGCCCCCGTCAATTCCTTTGAGTTTTAGCCTTGCGGCCGTACTCCCCAGGCGGGGCGCTTAATGCGTTAGCTACGACGCAGAGGCCGTGGAAGACCCCTACACCTAGCGCCCACCGTTTACGGCCTGGACGCCAAGGGTCTCTAATCCCGCCCCCCCATTTCC
+
FGGEFFGGGGGGGGGGGGGGGGGGGG,FGGGGGGGGDGGGGGGGGGGGGGFGGGGGGGGGGGGGGGGGGGGGGGGGGFGGGGFGGGGGGGEEFGGGGGGGGFGGGGGGGGGGGFEFA=FGCCCEEGGG8DECEEEGGGGGGGGGFGGCCFC;?;FGC@@CGGFC@5@AA=?-<>EEFFCD>=22;199690?42>>644(4<4:>6:B(244;6BFF>;B>,8??1::0:<F(4<:0472639<1:>BFF3:(:1(46:(4(,1((4:0<(**2*2**:**9))1)/))*****
@M00689:251:000000000-CJTJ5:1:1103:12328:11785 2:N:0:10
CGACGGCCATGCATCACCTGTACACCAACCACAAGGGAAACTACATCTCTGCAGCGATCTGGTGTATGTCAAGCCCAGGTAAGGTTCTTCGCGTTGCATCGAATTAATCCACATGCTCCGCCGCTTGTGCGGGCCCCCGTCAATTCCTTTGAGTTTTAGCCTTGCGGCCGTACTCCCCAGGCGGGGCGCTTAATGCGTTAGCTACGACACAGAGGCCGTGGACGACCCCTAAACCTTGCGCCCACCGTTTACGGCGTGGGATACAAGGGTTTCTAATCCGGCCCCCCCTTTTC
+
GGGGGGGGGGGGGGFFDGGGGGGGGGGGGGGGGGGGGGGGGGGGGGGGGGGGGGGGGGGGGGGGGGGGGGGGGGDFGGGGGGGGBFGGGGGGGGGGGGGGGGGFGGGGGGGGGGGGGGGGGCCGGGGGGGGGGGEEGGGGGGGGFGGGGGGGGGGGBFEFGG=):?==BBF==BC=F>CDFBFFB;7>>9B<)-<9>??FFF2-434>BF(,4,3??169>?00,7>64(-2)5:0)),-,8(-12((4,0043((-((((.4>)).8(((*00:D**:)))/1)))))0***
@M00689:251:000000000-CJTJ5:1:1103:12309:11793 2:N:0:10
CGACGGCCATGCATCACCTGTACACCAACCACAAGGGAAACTACATCTCTGCAGCGATCTGGTGTATGTCAAGCCCAGGTAAGGTTCTTCGCGTTGCATCGAATTAATCCACATGCTCCGCCGCTTGTGCGGGCCCCCGTCAATTCCTTTGAGTTTTAGCCTTGCGGCCGTACTCCCCAGGCGGGGCGCTTAATGCGTTAGCTACGACCCAGAGGCCGTGGAAGACCCCTACCCCTACCTCCCACCGTTTCCGGCAGGGCCTACCAGGGTATCCAACCCTGCTCCCCATTTCT
+
FGGGFFFGGGGGGGGFGGGGGGGGGGGGGDCGGGGGDFDGGGAFCFGFGGGGGGGGGFGGGFGGGGGGFFFFGFGGCGGFG<FGGGFGGGGGGCE7CFGGG8FFDGGGGGGGGD:EDGGGGEEEGGGGFFGGGGGGGGCGGGEGA7FGGG,=BGEEFE7AF>C)@ABFFAB9>=CEFF4?;@BBF699>BF?2<AA9??(,6A>?:(1(1((.(-869>09(518?7:<:??01:6((().(4(.80::>)2:693((314-8<7),3(4(20*2***1255*0*1****2**
@M00689:251:000000000-CJTJ5:1:1103:5106:11798 2:N:0:10
CGACGGCCATGCAACACCTGTACACCAACCACAAGGGAAACTACATCTCTGCAGCGATCTGGTGTATGTCAAGCCCAGGTAAGGTTCTTCGCGTTGCATCGAATTAATCCACATGCTCCGCCGCTTGTGCGGGCCCCCGTCAATTCCTTTGAGTTTTAGCCTTGCGGCCGTCCTCCCCAGGCGGGGCGCTTAATGCGTTCGCTCCGACACTGGGGCCGTTGCAGCCCCCTACCCCTAGCCCCCACCGTTTCCGGCAGGGCCTCACAGTGTATCCACTCCTGTCCCCTCTTTCT
+
GGGGGFGGGGGGGAECFGGGGFADGGGGGGCGGGGGGGGGGGGGGFGAFFGGGGGGGGGGGGGGG,FCGGFG@EGGGGGGGGGFGGGGGGGGGGGGGGFGGFE@FFGEEGCFFGCFFFFEGGGGGGGGFGGGGGGCGGGEE>9:CFGGGGGFGGGGACCCGG@@C?B9A>B)2(>BDD484((:;>;;B922).)6(48(,,((-4(9(3)5(42:90(,(-8)8(06>((((.-2(27(.:9(-433(()0((4(((-(3::034-)6<>*0****29**********0***
@M00689:251:000000000-CJTJ5:1:1103:22529:11814 2:N:0:10
CGACGACCATGCAACACCTGTGTCCCAGTCCCCGAAGGGAAAGGTGCATCTCTGCACCGGTCCGGGCATGTCAAAAGGTGGTAAGGTTCTGCGCGTTGCTTCGAATTAAACCACATGCTCCACCGCTTGTGCGGGCCCCCGTCAATTCCTTTGAGTTTTAATCTTGCGACCGTACTCCCCAGGCGGAGTGCTTAATGCGTTAGCTGCGTCACCGACATGCATGCATGCCGACCACTAGCACTCATCGTTTACGGCTGTGACTACCAGGGGCTCTAATCCTGCCCTCTCTTTTT
+
GGGGGGGGGGGGGGGGGGGGGGGGGGGGGGFGGGGGGGGGGGGGGGGGGGGGGGGGGGGGGGGGGGGCFFGGGG,EFGGGGFGGGGGGGGGGGGGGGGGGGGGGGGGAEFGGGGGGGGGGDEFGGG6EGGGGGGGGGCDEGGCED@FGGGGGGGG;9EGF*BACEFFAAFFFF225CBGFFFFFFF(3<@CEC<>EFEBFFFFAF<>9:1:08:9>>?227)5,<DF?>F((,44:>2,)),.()6,,367:62;((.4)-).44:?FB((956:D7:>*:00/27*5*****
@M00689:251:000000000-CJTJ5:1:1103:22547:11816 2:N:0:10
CGACGACCATGCAACACCTGTGTCCCAGTCCCCGAAGGGAAAGGTGCATCTCTGCACCGGTCCGGGCATGTCAAAAGGTGGTAAGGTTCTGCGCGTTGCTTCGAATTAAACCACATGCTCCACCGCTTGTGCGGGCCCCCGTCAATTCCTTTGAGTTTTAATCTTGCGACCGTACTCCCCAGGCGGAGTGCTTAATGCGTTAGCTGCGTCACCGACATGCATGCATGCCGACAACTAGCACTCATCGTTTCCGGCATGGACTACCAGGGTATCTAATCCTTCCCTCCCTTTCCT
+
FEGGGFGGGGGGGGGGGGGGGGGGGGGGGGGGGGDEEEGGGGG@E@FC,E@FFDFGGGGEECDGGCGCFGEFEA?,AC<FFGGGGGEEFFG9FCGF7:CEG97AEF+EF5<EGGGGGFFA?DGGE+@>FFBFEGGGC:DGGGEE>F9+=CF:CCFGFGFF>DEE49AAAAB@D=F(:3CA;0=?;>FF<DCC3C>CE)4::0?5<<:3691:>6(4908>3AFD?A9?F>>900??:<<>A227AFF?0:)23((((.42,,,480:81,522*2:7CF7*:020C*10*9:7*
@M00689:251:000000000-CJTJ5:1:1103:13769:12259 2:N:0:10
CGACAACCATGCATCACCTGTGTCCACTTTCTCTTTCGAGCACCTAATGCATCTCTGCTTCGTTAGTGGCATGTCAAGGGTAGGTAAGGTTTTTCGCGTTGCATCGAATTAATCCACATCATCCACCGCTTGTGCGGGTCCCCGTCAATTCCTTTGAGTTTTAATCTTGCGACCGTACTCCCCAGGCGGTCAACTTCACGCGTTAGCTACGTTACTAAGGAAATGAATCCCCAACAACTAGTTGACATCGTTTAGGGCGTGGACTACCAGGGTATCTAATCCTGCTCTCCCTTTT
+
GGGGGGGGGGGGGGGCFGGGGGGGGGGGGGGGGGGGGGGGGGGGGGGGGGGGGGGGGGGGGGGGGGGGGGGGGGGGGGGGGGGGGGGGGGGGGFGGGGGGGGG9FEGGGGGGGGFG?FGGGGGFGGGGDGDGG8FGDGGGFGGG>GGGGGGGGGGGFGFFGGFFEFF>DEFBF>BDFDFFFFFBA9CFFFFF@EFFF4BDF(5:<;E<CE;5@FFF<EEF)3=AE9)/7;;6@61(8<?44AD):<)),3FGF(6?:1(49B00404().4576DC:CF**:C:*******0**0
@M00689:251:000000000-CJTJ5:1:1103:24486:12577 2:N:0:10
CGACAGCCATGCAACACCTGTACACCAACCACAAGGGAAACTACATCTCTGCAGCGATCTGGTGTATGTCAAGCCCAGGTAAGGTTCTTCGCGTTGCATCGAATTAATCCACATGCTCCGCCGCTTGTGCGGGCCCCCGTCAATTCCTTTGAGTTTTAGCCTTGCGGCCGTACTCCCCAGGCGGGGCGCTTAATGCGTTAGCTACGACACAGCGGCCTTGGAATACCCCTACCCCATGCCGCCCCCGTTTCCGGCAGGGACTACCAGGGTATCCAATCCTGCCCCCCCCTCTC
+
GEGG:CGGGGGGGGGGGGGGGGGGGGGGGGGGGGGGGGGGGGGGGFFGGGGGGGGGGGGGGGGGGGGGGFGGGGGGGGGGGGGGGGGGGGGGGGGGGGGGEGF=EFGGGFGG@GFEEGGEGGGGEGFGFFCGGGGGGGGEEGGCDFFGGGA=CGFGFECFGGF5CEAAABEDF=EFFFFD4>2:(66,(,4()56)(334144)4(121>0((-41,().4>)).47::??27:3((((,(24((49B0.)286>0420(44(5().0(,(***2*:<C7:4*/19)1))***
@M00689:251:000000000-CJTJ5:1:1103:10112:12658 2:N:0:10
CGACGGCCATGCAGCACCTGTCACCGGTGTCTCCGAAGAGAACCCTCCATCTCTGGAAGTGGCACCGGGATGTCAAGCCCTGGTAAGGTTCTTCGCGTTGCTTCGAATTAAACCACATGCTCCACCGCTTGTGCGGGCCCCCGTCAATTCCTTTGAGTTTCAGCCTTGCGGCCGTACTCCCCAGGCGGAGTGCTTAATGTGTTAACTTCAGCACTGAGGGTGTCCAAACCCCCAACCCCGAGGCCTAAACGTTTACGGCGTGGGCTACCCGGGGTCCCAACTCTGCCCCCC
+
GFFGGGGGEFGGGGFEFGGGGGGGGGGGGGGGGGGEGGGFCCFGGGGGGGGFGGGGFGGGGFFGFGGGGCFGGGGGGGGFGGGGGGGGEGGGGGGEGGGEGGGGGGFGGFGGGGGGGGGGFGFFGFEDGDGFGGGGGGGEGGGEBGG7+=EGGGFG5D?FGCA?:>>=B9A@=2>>>(:AF;@?F@BF06,(6CEF22:54<75).)-)-56:?0(38?B:((.-.--:?FFB9:B13(((((((),)).)242(-260(4(1((((4.((1))/****0**::****1))
@M00689:251:000000000-CJTJ5:1:1103:11886:12670 2:N:0:10
CGACGGCCATGCAACACCTGTACACCAACCACAAGGGAAACTACATCTCTGCAGCGATCTGGTGTATGTCAAGCCCAGGTAAGGTTCTTCGCGTTGCATCGAATTAATCCACATGCTCCGCCGCTTGTGCGGGCCCCCGTCAATTCCTTTGAGTTTTAGCCTTGCGGCCGTACTCCCCAGGCGGGGCGCTTAATGCGTTAGCTACGACACAGAGGCCGTGGAAGACCCCTACACCTAGCGCCCTCCGTTTCCGGCATGGCCTCCCCGGGTCTCTACTCCTGGCCCCCTCTTCC
+
GGFEFGGGGGGGGGFFEGGGGGGGGGGGGGGGGGGGGGFGGGGGGGGGGGGGFFGGGGGGGGEFGGGGGGGGGGGGGGGGCFGGFFFGGGGEGGGDFFAFGGGGCFCFGFGFFGCF,=AEGGGGGGFG?EEGDE@EEC6AEE6DCCFGGGG:FGGGFG:9;D:8C5@=@>>AF=E@F@4)252671676>BF>DF<>:?B:)66<409(7??BF0<?(719B32:7086<?F0::B()271>1(.4(-:86:((669:?((44(8,3-(,(******7<******)1/*2***
@M00689:251:000000000-CJTJ5:1:1103:14305:12877 2:N:0:10
CGACGACCATGCAGCACCTGTACACCAACCACAAGGGAAACTACATCTCTGCAGCGATCTGGTGTATGTCAAGCCCAGGTAAGGTTCTTCGCGTTGCATCGAATTAATCCACATGCTCCGCCGCTTGTGCGGGCCCCCGTCAATTCCTTTGAGTTTTAGCCTTGCGGCCGTACTCCCCAGGCGGGGCGCTTAATGCGTTAGCTACGACACAGAGGCCGTGGCAGACCCCTACACCTAGCGCCCACCGTTTACGGAATGGACAACCAGGTTATAAAATCCGGCTCTCTCTTGTT
+
GGGGGGGGCFFFGGGGGGGFGGGGGFFGEEGGGGGGEGGGGCFCEE<FGGEEGGGGG8FGFGFGGGGGGFGGGGFGEGGGGGGG9FEGGDDEGEGGGGGGCGFFFFGGGFDFDFGGFGGGGGC6B8DDA9B@@EEEG6=AEEG:7CCFGGGGGDCF9CCCDGFBFF>A@=?@A==3A@GFFFFBFBB;B9?<62429?:B?))6<?<236?B:BFF09191(1648?(48::3821(.(((,-,1-42((0*-,,((.4>5)((-4:<)))2*02:*2*))))****0**2**
@M00689:251:000000000-CJTJ5:1:1103:28936:13477 2:N:0:10
CGACGGCCATGCAGCACCTGTACACCAACCACAAGGGAAACTACATCTCTGCAGCGATCTGGTGTATGTCAAGCCCAGGTAAGGTTCTTCGCGTTGCATCGAATTAATCCACATGCTCCGCCGCTTGTGCGGGCCCCCGTCAATTCCTTTGAGTTTTAGCCTTGCGGCCGTACTCCCCAGGCGGGGCGCTTAATGCGTTAGCTACGCCACAGAGGCCGTGGAAGACCCCTACACCTAGCGCCCACCGTTTCCGGCATGGCCTACCGGGGTATCTACTCCTGCTCCCCCCTTCT
+
GGGGGDGGGGFGFGFGFGGGGGCGGGGGGGGGGGGGGGGGGGGGGGGCGGGGFGGDGFGGGGGG<FEGGGGGCFFFFGGGGGGGFGGGGGGGGGGGGGGGGG8FGGGFFGGGGGGGGGCCEEGGGGGGGGGGGGEGGDDEGEGGFFGGGGGDGFFGFG?FGGF9@BAA9AFDDFFFFFCA5B@019>>BFFFFAA>BFFB<944<2(7(344:B(4:((-,4).(43<?3(4:??<>)(4>>1(4:0:<:)28,(4(2808),(3((,2,-6*:7**7C*22****/1))*0*
@M00689:251:000000000-CJTJ5:1:1103:12151:13576 2:N:0:10
CGACGGCCATGCACCACCTGTACACCAACCACAAGGGAAACTACATCTCTGCAGCGATCTGGTGTATGTCAAGCCCAGGTAAGGTTCTTCGCGTTGCATCGAATTAATCCACATGCTCCGCCGCTTGTGCGGGCCCCCGTCAATTCCTTTGAGTTTTAGCCTTGCGGCCGTACTCCCCAGGCGGGGCGCTTAATGCGTTAGCTACGGCACGGATCCCGTGGAAGGAAACCCACCCCTAGCGCCCACCGTTTACGGCATGCACTACCAGGGTATCTCACCCCTCACCTCCTGTT
+
GGGGGGGGGGGGGGGGGGGGGGGGGGGGGGGGGGGGGGGGGGGGGGGGGGGGGGGGGGGGGGGGGGGGGGGGGGGFGGGGGGGGFFGGGGGGGGGGGGGGEGGGGGGGGGGGGGGGADFGGGGEDGGGGGGEGGGGGGGGGGGGFFGGGGAFGGGGFFGFGGF@E>@ABBEDDBE8F=<AFDFFF7;FF;B:AFF<>2<:?AFF<?026>BFF?9?B3:(33<<F?FFFFF?<(47:1<?FF>;FF((,(0/41?692?)).))(.)),,(2****2***)*/****1/00**
@M00689:251:000000000-CJTJ5:1:1103:17451:13606 2:N:0:10
CGACAACCATGCAGCACCTGTACACCAACCACAAGGGAAACTACACCTCTGCAGCGATCTGGTGTATGTCAAGCCCAGGTAAGGTTCTTCGCGTTGCAGCGAATTAATCCACATGCTCAGCCGCTTGTGCGGGCCCCCGTCAATTCCTTTGAGTTTTAGCCTTACGGCCGTACTCCCAAGGGGGGGAGCTGAATGCGTTAGCAGCGACACAGAGGCCGTGGAAAGCCCCCAACCCTAGCGACCACCGTTTACGGTATGCGCTACCCGGCTATCTAATCACTCCCCCCACAGCAC
+
FFCEGGGGGGGGGGGFF@FFFG,CCFFCBC@,EFGGDGG<;@C@C,,,,,;EFG8F:@BF9F,@BE9E6,6B<BF@<FFBEFGGG9,C9,44@F+>,5,44@4F7EB,EAFG?8:8,@+,8,+@>>=646@CCEGDGDG+8@6E+=+=++@3+>EFFF79+=**1<08)8*/))1)A=*?*)(6((--(.,32)))(-,,,)))(,46;44(43(4(,(((-,-((.-4(-(3(4433:611260((4(8FF6:.(-()(-,(4((-,(((***2:**2****1*1)))****2
@M00689:251:000000000-CJTJ5:1:1103:17435:13617 2:N:0:10
CGACAACCATGCAGCACCTGTACACCAACCACAAGGGAAACTACATCTCTGCAGCGATCTGGTGTATGTCAAGCCCAGGTAAGGTTCTTCGCGTTGCATCGAATTAATCCACATGCTCCGCCGCTTGTGCGGGCCCCCGTCAATTCCTTTGAGTTTTAGCCTTGCGGCCGTACTCCCCAGGCGGGGCGCTTAATGCGTTAGCTACGCCCCGAAGGCCTTGGGAGAACCCTACACCTACCCCCCACCCTTTACAGCATGGACTCCCACGGTCTCTAATCCTTCCCCCCCTTCTCC
+
FCFECFGGGGGGGGFFGGGGGGDGGGGFGGGCGAFGGFFFFGFGG9E@FFCFFGGEGGGGFC<@BFGGFGGGFGGGGFGFGGFGG<<FAEDCGFFGGF9D8FFGFGCDG<EFED,84@8EGD=CGGGG8ECG>EGGGGD8CCEGFGCFGGEE?FGGFG9B6FF5@BAFAFFAD)1:FFGEFDFF9692(7<B2))6(8?B6AA9?1(-(((((,(4:)40(((4(..4:1(3(3:14(((-(43>:(,8:47)43(6A1)57(((((-18(*2*:*0*2*2*90*))1)****2
@M00689:251:000000000-CJTJ5:1:1103:8989:13754 2:N:0:10
CGACGACCATGCAACACCTGTCTCACGGTTCCCGAAGGCACATTCTCATCTCTGAAAACTTCCGTGGATGTCAAGACCAGGTAAGGTTCTTCGCGTTGCATCGAATTAAACCACATGCTCCACCGCTTGTGCGGGCCCCCGTCAATTCATTTGAGTTTTAACCTTGCGGCCGTACTCCCCAGGCGGTCGACTTAACGCTTTAGCTCCGGAAGCCACGCCTCAAGGCCAAAACCTCCAAGTCGACATCGTTTTCGGCGTGCACTACCAGGGTATCTAATCATGCCCTACCTATTT
+
GGCFFGGGGGGGGGGGGGGGGGGGGGGGGFGGGGEFFCCFFGFGGFGGFGFGGGGGGGGGGFFGGGGDFFGGG@?FGGGGGAFGGGGEFFGGGGGGGGGF,EEFGGFGGG,@FFGCED9FC8DFEGG>=FDFGE+@@>DGGECE*+=+CCFG;EFCFFF+=@EFFFBA==*:9>9)1);)?26=@999@1,8?CEF?@((/)9))1(,-311:,(:;61,44:7?(.(((.46.3:008)4(-,44?<?FF*)7(4(-((-5)527).3:1**2**2*:**00*9****0****
@M00689:251:000000000-CJTJ5:1:1103:27425:13758 2:N:0:10
CGACGGCCATGCATCACCTGTATACCAGTGTCCAAAGAGCTCCCCCTTTCAGGGGCATTCTGGTATATGTCAAGCCTTGGTAAGGTTCTTCGCGTTGCATCGAATTAATCCGCATGCTCCGCCGCTTGTGCGGGCCCCCGTCAATTCCTTTGAGTTTTAGCCTTGCGGCCGTACTCCCCAGGCGGGGCACTTAATGCGTTAGCTCCGGCGCAGAACCCGTGGAAACGGACCCCACACCTAGTGCCCACCGTTTACGGCATGGACTACCAGGGGATCTAATCCTTCCCCCCCCGTT
+
GGGGGGGGGGGGGGGGGGGGGGGGGGGGGGGGGGGGGGGGGGGGGGGGGGGGGGGGGGGGGGGFGGGGGGGGGGGGGGGGGGGGGGGGFGGGGGGGGGGGGGGGFFGGGFGGGDGGGGDFGGE@ECEFGGGGGGGGGGDGGGGGFD8DGFGGGGGFFGGFGGFFFFBAF>5@AFFEFDGFABBF06>04:::AF>62>:1?FF>A(439>;9>>::?19<B;??<F:3171?B:08:?F?2562A:?BB>FDFFB:?B09?72:2>?0)51<)19D*::*0?:*00**))1))1*
@M00689:251:000000000-CJTJ5:1:1103:28419:13784 2:N:0:10
CGACGGCCATGCATCACCTGTCACTCTGTCCCCGAAGGGAACGTCCTATCTCTAGGAGTAGCAGAGGATGTCAAGACCTGGTAAGGTTCTTCGCGTAGCGTCGAATTAAACCACATGCTCCACCGCTTGTGCGGGCCCCCGTCAATTCTTTTGAGTTTCAGCCTTGCGGCCGTACTCCCCAGGCGGAGTGCTTAATGCGTTAACTCCAGCACCAAGGGGCGGAAACCCCCTGACACCTAGCCCCCATCGTTTCCGGCGTGGCCTAACATGGTATCCAATCCCTCCCCCA
+
GGEEFFGGGGGGGFG@EFGGGGGGGGGGGGGGGGGGGDFGGGGGGGGGGGFGGFGGGFGGGCFGGGGGGFGGGGGGGGGFEGFGGGFGGGGGGDGGEFGGGG7FCFGGGGGGGGGF,@DGEF8?CEEEGGGFGGGEC@DGDEEEFGGGGGGGCCFGFGGFGGFF@AEBFAA=9@D>A=GEFDFFFFFBF@E?C)6CCEBD@BBAFAF::02<B?2(,((((-1,,,:8:963<:2:11(4:(,(-21?BF>7))(,31466(.)(),.).(2**020*09*****/*))
@M00689:251:000000000-CJTJ5:1:1103:10055:13879 2:N:0:10
CGACAGCCATGCAGCACCTGTACACCAACCACAAGGGAAACTACATCTCTGCAGCGATCTGGTGTATGTCAAGCCCAGGTAAGGTTCTTCGCGTTGCATCGAATTAATCCACATGCTCCGCCGCTTGTGCGGGCCCCCGTCAATTCCTTTGAGTTTTAGCCTTGCGGCCGTACTCCCCAGGCGGGGCGCTTAATGCGTTAGCTCCGACACAGAGGCCGGGGAAGACCACTACACCTAGCGCCCACCGTTTACGGCATGGACTACAAGGGAATCTAAACATGCCACCTCGTGCC
+
GGGGGGGGGGGGGGGGGGFGGGGGGGGGGGGFGGGGGGGGGGGGGGFGGGFGGFFGGDGGGGGGGGGGGGGGCFGDFEFFGGGG9ECCGFGGGG:FGGGGGGG8FFG9FFGFFGG@;=FEGGGGG6DFGFGGGGGCEGG8@EE8DGFC+6=DF;EACFF?FGB))<5=855>AB47?D4?ADFFF6(343,264>A>08?BAA)(-49,28:BFF:8;((3242??F(,53??0:B:<B>>>(46(4:B8F>,119(1:?F<74)472((.2*02?*0*02******1*****
@M00689:251:000000000-CJTJ5:1:1103:10041:13891 2:N:0:10
CGACAGCCATGCAGCACCTGTACACCAACCACAAGGGAAACTACATCTCTGCAGCGATCTGGTGTATGTCAAGCCCAGGTAAGGTTCTTCGCGTTGCATCGAATTAATCCACATGCTCCGCCGCTTGTGCGGGCCCCCGTCAATTCCTTTGAGTTTTAGCCTTGCGGCCGTACTCCCCAGGCGGGGCGCTTAATGCGTTAGCTACGACACGGAGGCCGTGGAAGACCCCTAAACCTCGCGCCCACCGTTTACGGCCTGGACTACCAGGGTATCTAAACCTGCCCTCCCTTTCC
+
GGGGGGGGGGGGGGGGFGGGGGGGGGGGGGGGGGGGGGGGGGGGGGGGGGGGGGGGGGGGGGGGGGEFGGGGGGGGGFGEGGGGGGGGGGGCEGGGDFCAEGGGCGGCFGGFGGGGGGGGGGGGCGGGGGG6CGGGGD6AEDGGFGFGGGF7CDEGEFEFGGE585>BFFF94@CFA@GFF>@91(639>??9:269<BB?FA),:?;0>((,49?:>;B9?2((386?(2,).871(,--(3(-,4(4..21:6((4:?F?:(2)46:2(0:**2*9***207*1*1*****
@M00689:251:000000000-CJTJ5:1:1103:12553:14101 2:N:0:10
CGACGACCATGCATCACCTGTACACCACCCACAAGGGAAACTACATCTCTGCAGCGATCTGGTGTATGTCAAGCCCAGGTAAGGTTCTTCGCGTTGCATCGAATTAATCCACATGCTCCGCCGCCTGTGCGGGCCCCCGTCAATCCCTTTGAGTTTTAGCCTTCCGGCCGTACTCCCCACGCGGCGCGCTTTATGCGTTAGCTACGTCACAGAGGCCGTGGAAGCCCCCCCCCCCTAGCCCCCACCGTTTCCGGCCTGGCCTACCCAGGTCGTACACACTCCCCTCCTCCTCTC
+
CB+@:+8F7FCCCEFE<FF@FE@FFEC,BCCB@E@,@FE8FCFG8,,,CFFCFFF+@,AF<9,BEFAA6,,9,6A@,6::,CF,<A9EFC,,:=:F>EFG=4,F8??FFGDGG,,>CCDCEG8E4@DF8,C6+=88?E+3@??D+A+772:,+@CAF;C>FC**)*:8)//)/:EEF@F)6@26(.(,(,3()).6,810424<?6,311:)551??6,411)4:0-4;6((,470((3,(431,2(.(()0-(4(((,,.,3(4()((,)))**1**1****1*1****0***
@M00689:251:000000000-CJTJ5:1:1103:13123:14528 2:N:0:10
CGACGGCCATGCAACACCTGTCACTCTGTCCCCGAAGGGAACATGGTATCTCTACCACTTGCAGAGGATGTCAAGACCTGGTAAGGTTCTTCGCGTTGCTTCGAATTAAACCACATGCTCAACCGCTTGTGCGGGCCCCCGTCAATTCTTTTGAGTTTCAGCCTTGCGGCCGTACTCCCCAGGCGGAGTGCTTAATGCGTTAACTGCAGCACCAAGGGGAGGAAACCCATTGACACCTAGCACTCAACGGTTACGGTGTGGGCTAGCAGGGGTTCTAAACGCGGCGCCCCTGGAT
+
GGFGGGGGGGGGGFFFFFGGFFGGGGCGFCEDGFGGGGGGG@FAFCE@FGFGAFGGFCGFG9EGGGGGGGGGFGGGG8,BF8FCFC,?FFGGFCF>CEGGGGGDDF<FCFF@8=FDGGGG,@FFGCCCGDFCC=CE6@=CC+8@D7CCDDDGC+8@9BEACF9=@F58=BE=@@ABF@;5A@FFFFF@((7?C)1.967?83=>?C<EF:?03((,-63,(-((54((-,-5:94242()())).((.3(7<(33:(--:0(,4,,())(,/*/10:0***)1))))1))*****
@M00689:251:000000000-CJTJ5:1:1103:13126:14548 2:N:0:10
CGACGGCCATGCAACACCTGTCACTCTGTCCCCGAAGGGAACATGGTATCTCTACCACTTGCAGAGGATGTCAAGACCTGGTAAGGTTCTTCGCGTTGCTTCGAATTAAACCACATGCTCCACCGCTTGTGCGGGCCCCCGTCAATTCTTTTGAGTTTCAGCCTTGCGGCCGTACTCCCCAGGCGGAGTGCTTAATGCGTTAACTGCAGCACCAAGGGGCGGAAACCCCTTGACACCTAGCACTCCTCGTTTACGGCGTGGACTCCCAGGGTATCTAATCCTGCTCTCTCTTT
+
GGFGGGGGGGGGFGGGGGGGGGGGGGGGGGGGGGGGGGGGGGGGGGGGGGGGGGGGGGGGGGFGGGGGGGGGGGGGGGGGGGGGGGGGGGGGFGGGEDGGGGGDEGGGFGGGGGGGGGGFGGGGGGGGGGGGGGGGGDDGGGGGFDGGGGGGGGGGFGGFFGDFFAEFFFEBFFFFFFGFFFDFFFBFDFECE?EFEFFFFD?>EF<76=@B?<08(49BB62>0:?8B:<:<DFF?:4?:7A2((.22<FG0<1?0(7>B:2)(5,,41,909*0;>7:7C7D*:7=*0**0
@M00689:251:000000000-CJTJ5:1:1103:14482:14707 2:N:0:10
CGACGGCCATGCATCACCTGTACACCAACCACAAGGGAAACTACATCTCTGCAGCGATCTGGTGTATGTCAAGCCCAGGTAAGGTTCTTCGCGTTGCATCGAATTAATCCACATGCTCCGCCGCTTGTGCGGGCCCCCGTCAATTCCTTTGAGTTTTAGCCTTGCGGCCGTACTCCACACGCGGGGAGCTTCATGCTTTAGCTACGATCCAGAGGCCGTGGAAGCCCCCTTCCCCTTGCGCCCACCCGTTCCCGCTTGGACTCCCGTGGTTTCCAATCCCTCCCCCCCTTTCTAT
+
E>+@@:@FBF<C6FF,CEGCGGGGGG@FG7FGGGGFGDFGFGGFG<,EDGFFGGGD7EDGGG@@FFF<FFAE,CFGGF@FFEEGGGFGFG,CECCGEFGG6EEFFGGFFGGFGGGGGGG>CE+@8E+4,@C8C>BGEGGEE+@E+=C9FG7,+7@,?@CFFDC)1@==))*)/54>)5*/8@2031((-((.))62))).--).)--(.84))4(0((((,(5.(48?(((.13?,(,((4(9:?:((((.*)(((-,().),,(,(-(-(*********2**7*/)11******
@M00689:251:000000000-CJTJ5:1:1103:28327:14874 2:N:0:10
CGACGGCCATGCAGCACCTGTACACCAACCACAAGGGAAACTACATCTCTGCAGCGATCTGGTGTATGTCAAGCCCAGGTAAGGTTCTTCGCGTTGCATCGAATTAATCCACATGCTCCGCCGCTTGTGCGGGCCCCCGTCACTTCCTTTGAGATTTAGCCTTGCGGCCGTACTCCCCCGGCGGGGCGCTTAATGCGTTAGCTACGACACAGAGGCCGTGGACGCCCCCTACCCCTAGCGCCCACCGTTTCCGGCATGGACTACCAGGGTTTCTAACTCCTCTCCCCCCGTCT
+
GGEBC7FGDGFGFFFCEGGGGGGGGGGGGGGGGGGGGGGGGGEGGGGGGGCCAFG:CFCGCFFFGGFFGG,E@@FG=<@FD9C?EFGGGGGD7CF7FFGGEGCGGGGGDG?EFGDGGG?CEGCEGE@E,EC86EGCEG6A9>+3+=DFFGC7B,=FF=:@>8C:8*1>@2@=D2C@F@5549B(-(66>>?0)))-(-:01<A>?(4,37,,(((,4(((-4029(33(-(.(86(-,819(4((396:()*,,43(432)).:<2):(,(****::*20**0**0*1))*/*
@M00689:251:000000000-CJTJ5:1:1103:12416:15069 2:N:0:10
CGACAGCCATGCACCACCTGTACACCAACCACAAGGCAAACTACATCTCTGCAGCGATCTGGTGTATGTCAAGCCCAGGTAAGGTTCTTCGCGTTGCATCGAATTAATCCACATGCTCCGCCGCTTGTGCGGGCCCCCGTCAATTCCTTTGAGTTTTAGCCTTTCGGCCGTACTCCCCAGGCGGGGCGCTTAATGCGTTAGCTACGACCCAGAGGCCGTGGGAGACCCCTCCACCTAGCGCCCACCGTTCCCGGCATGGCCTAACAGGGTATCACATCCTTCCCTCCCCGTCT
+
GGGGGGGGGGGGFGFGGGGGGDGGGGGGGBGGGDGGGGGGGCEEF<CCFGGGGCGGGGGFGGG8FFFEGGFGFGFGGFG<EFGFADFCFFCFEF7CGGGA>AFCFGEGE<EGGCFGFFGC6C8CCCDFAAEDGGGEGG6CE@8EDGDEGF=:+@7;9;;8DG5*:?AA8@?)>)/0;4*:*:4>929>9>F?F9)49?02?ABA21((-4?1(42(11>99(((((-3(((,8?<FF>?(,414286.4()242((,,3(5<().))((4.0*0*2*07**22*077**/17*
@M00689:251:000000000-CJTJ5:1:1103:8143:15660 2:N:0:10
CGACGGCCATGCATCACCTGTACACCAACCACAAGGGAAACTACATCTCTGCAGCGATCTGGTGTATGTCAAGCCCAGGTAAGGTTCTTCGCGTTGCATCGAATTAATCCACATGCTCCGCCGCTTGTGCGGGCCCCCGTCAATTCCTTTGAGTTTTAGCCTTGCGGCCGTACTCCCCAGGCGGGGCGCTTAATGCGGTAGCTACGACACCGAAGCCGTTGAATACCCCTACCCCTAGCCCCCCCCGTTTCCCGCATGGCACAACAGGGTATCCAATCCCTGCCCCACCGTTC
+
FFEEGDEFGGGFGGGEEGGGFGDGGGGGGGGGGFGGGGGGGGGGGGGGGGGGGGGG7EGGGGGGGFGAFGGAAFGGGGGGGGGGFGGGGGFDFCFDG<DGGGFGCFEFGGGGAEDFDGDGGGE>@>FGGGGGGGGCEGGGGGGGFGGGFFFFCDEFFBCACCE5C>ABF4A==BEFFFD45251960((280<)691(-222)).32>90(((((-49((,,4))-428((((.4((4,(.((4(,(,.()*)-4-(-3(()((-4.0:1(*2*2**0**2******1*)/*0
@M00689:251:000000000-CJTJ5:1:1103:17282:15783 2:N:0:10
CGACGGCCATGCAACACCTGTGTGTAGGTCCCGTAAGGGAAGGAATCCATCTCTGGAAACCGTCCTACCATGTCAACCGCTGGTAAGGTTCTGCGCGTTGCTTCGAATTAAACCACATGCTCCACCGCTTGCGCACGCCCCCGTCAACTTCTTTGTGTTTTAACCTTGCGGCCGTACTCCCCAGGCGGATGACTTAACGCGTTAGTCGCGCCTCCGAACCCCCATGACCCCCCACACCATGTCGTCACCGTTTACGCGTGGCCTCCCCAGTGCACCTTACACTTCCCCTCTCTT
+
EFGE+@FGGGGGECCFGGGFGGGC@C<<F,FG+C@FGCCCA@6CACFF6,9,:CF8EFGC@:CF+BCF,@FDEFDF9FEEG7:B<F@8,CA?FFG+@F+>+,;FE<,?+,59FFG@E48@4=F,>E6>GDG+@E7+6@DE66153=+++22@;;D,*6,0;;)*0=**))/5)/--8/@FF@D((/.41(.())/.1771(,2(4))(,(441::91431,(-(223.44:9(43(-1-8)-4((,4(.(01.(--0(((,((),3462:,***2***0**2:*0****/**2*
@M00689:251:000000000-CJTJ5:1:1103:23627:15799 2:N:0:10
CGACGACCATGCAGCACCTGTACACCAACCACAAGGGAAACTACATCTCTGCAGCGATCTGGTGTATGTCAAGCCCAGGTAAGGTTCTTCGCGTTGCATCGAATTAATCCACATGCTCCGCCGCTTGTGCGGGCCCCCGTCAATTCCTTTGAGTTTTAGCCTTGCGGCCGTACTCCCCAGGCGGGGCGCTTAATGCGTTAGCTACGACACAGCGGCCGTGGCACACCCCTCCACCTAGCGCCCACCGTTTACGGCATGGACTACCAGGGTATCTAATCCTCCCCCCCCTGTCC
+
GGGGGDGGGGGGGGGGGGGGGGGGGGGGGGGGGGGGGGGCGFGGGGGGGGGGGGGGGFGGGGGGGGGGGGGGGGFGGGGGGGGGGGGGGGGGGGGGGGGGGGGGGGGEFGGGGGGC;FGGGGGGGDEGFGGGGGGGGGGGGGGGFGGGGGFFGGGGFGFFGGFFFFFBFFF274=7ADGFFD>66>FFFF?02<AA>F:?BBA>?F?6>>0((,,9>FFFB(2).4:9>F(42:B?BFF9900(48>?F:):3:01(4025,5403:?(4,6**0:**7:*2//)))))*2**
@M00689:251:000000000-CJTJ5:1:1103:9085:15889 2:N:0:10
CGACGACCATGCACCACCTGTACACCAACCACAAGGGAAACTACATCTCTGCAGCGATCTGGTGTATGTCAAGCCCAGGTAAGGTTCTTCGCGTTGCATCGAATTAATCCACATGCTCCGCCGCTTGTGCGGGCCCCCGTCAATTCCTTTGAGTTTTAGCCTTGCGGCCGTACTCCCCAGGCGGGGCGCTTAATGCGTTAGCTACGATACATAGGCCGTGGAAGACCCCTACACCTCGCGCCCACCGTTTACGGCCTGGACCACCCGGGTATTTAAACCCCGCCTCCCTGTTT
+
GGGEFCFGGGGGGGGGGGGGGGAFGGGFC:FFGFCFCGGGGGGFG<FCEFGGFFGGGGFGGGGGE<FGDFFGGGG<EFGGGFFDEEGGG<,@FCE:FFFFBGGFGGGGCFGGEF,==AFD+@8C==FFCD6+@=@CECCCG>CFFGGGGGCEFGGGFEG6CC@CE>A=BA4)<=>BFDGE4>9;>>076-1:>AB<;8?BF<A><?(((45)5<??F933(-)..8?133(4::0(,((,(1((-19?F2771?6(2:<7(,,43((41762***0*:***1))*1*1****2
@M00689:251:000000000-CJTJ5:1:1103:19170:15965 2:N:0:10
CGACGACCATGCAACACCTGTACACCAACCACAAGGGAAACTACATCTCTGCAGCGATCTGGTGTATGTCAAGCCCAGGTAAGGTTCTTCGCGTTGCATCGAATTAATCCACATGCTCCGCCGCTTGTGCGGGCCCCCGTCAATTCCTTTGAGTTTTAGCCTTGCGGCCGTACTCCCCAGGCGGGGCGCTTAATGCGTTAGCTACGACCCAGAGGCCGTTGAAGACCCCTACACCTAGCGCCCACCGTTTACGGCATGGACTACCAGGGTTTCCAATCCTTCCCTCTCTTTCTC
+
GFFFFFCCFGGFEGGFGGGGGGGGGGGFGFGGGGGFGGGGFGFGGCEFGGGCGGGGDFGGFGGG@FGGGGGGGFFGGDGGFGGGGGGGGGGEGGGGGGGGGGDDFGGGGDFEGGFGDGGGGGGGGGGG?FGGGGEGGEDGGGGGFFGGGG7FFEGGFG,=CGFFEB929A>AFFF56@6DFF2>B>0(39(,)6<A>BB:0246?:?9(4844(4??>0(,-)9<?16436?:?B?>>?09>9:?B9:?:):28996::)572(42)812(12*2:707**:***0*9***0*0
@M00689:251:000000000-CJTJ5:1:1103:19789:16127 2:N:0:10
CGACGGCCATGCATCACCTGTACACCAACCACAAGGGAAACTACATCTCTGCAGCGATCTGGTGTATGTCAAGCCCAGGTAAGGTTCTTCGCGTTGCATCGAATTAATCCACATGCTCCGCCGCTTGTGCGGGCCCCCGTCAATTCCTTTGAGTTTTAGCCTTGCGGCCGTACTCCCCAGGCGGGGCGCTTAATGCGTTAGCTACGACACAGAGGCCGTGGAAAACCCCTACACCTCGCGCCCACCGTTTACGGCCCGGCCCACCCGGGTATCTCACCCTTCCCTCCCCTTTCC
+
GGGGGFFGGGGGGGFCEGGGGGGGGGFGGGGGGGGGGGGGGGCGGFGGGGGGGGGGGGGGGGGGGGGGGGGGFGGGGGGGFGGGGGGGGGGGGGGGGGGGGGGGGGGGFGFGGGGGGGFGGGGGEGGGFFGDGGGGGGGGGCCGFFFGGGF,@FGGFFGFGGE5@@>9AFF9ABEFFFGFFB99@FF09BFFFFBA63633A>4820;1903((-28199>:)),426-(4:3?<(,(3(47>((46424)7((4((((((((,(--17246:**:09C**020*9<5*9**0*
@M00689:251:000000000-CJTJ5:1:1103:26164:16332 2:N:0:10
CGACAGCCATGCAGCACCTGTGCACTAGCCCCGAAGGGCTGCCGTATTTCTACGACATTCCAGTGCATGTCAAGCCCTGGTAAGGTTCTTCGCGTCGCGTCGAATTAAACCACATGCTCCGCTGCTTGTGCGGGCCCCCGTCAATTCCTTTGAGTTTCAGTCTTCCGGCCGTACTCCCCAGGCGGAGCGCTTAACGCGTTTGCTTCGGCACTGAGGACCGGAAAGTCCCCAACACCTAGCGCTCATCGTTTCCGTCCTGGACTACCTGGGGTTCTACTCCTCCCTCCCCTTTCTT
+
D7@EE@FGFFGFFFCEGGGFGCFFGGG<@EFGEFEEG@FFFEGGGGGFFFGAC@,CFGFFGCFFEFFGGGGGGFFFDFG7=CFFFGCFGEF@FG:CFGGGC7CCF7,C<FGFGFFGG4@DCEGCG,@,=,@8+=BC8@D>7?>CBFFGGF,@3:DACGFF@CAE*4/:=5/6(-/@AB46A2B>F1399B;?;CE(40>B9:2>4<901(2124:1,329>9(415A)4.11:3<:1>BF0981(6-::?52-82(((5((.,((.)-4((/)***02*20*****/**2***0*
@M00689:251:000000000-CJTJ5:1:1103:14883:16368 2:N:0:10
CGACAGCCATGCATCACCTGTACACCAACCACAAGGGAAACTACATCTCTGCAGCGATCTGGTGTATGTCAAGCCCAGGTAAGGTTCTTCGCGTTGCATCGAATTAATCCACATGCTCCGCCGCTTGTGCGGGCCCCCGTCAATTCCTTTGAGTTTTAGCCTTGCGGCCGTACTCCCCAGGCGGGGCGCTTAATGCGTTAGCTTCGACACAAGGGCCGTGGAAGACCCATACACCTAGCGCCCACCGTTTAAGGCAGGGAGTACAAGCGTGTCTAATGCTGACTCCACTGGCT
+
GGGGGGGGGGGGGCFFFGFGGGGGGFGGCFGGFFFGEFFFECDEGDFDFGGGFGFGGFFGGGGFFGFFEFCGFGFFGGGEDFFG<<FGGFFDGCFEFEDFEGFA,AE,ACEEFEFGFFGEGCEG+>DFFCEGEE7BE6D+AEGGFDCFGF8:FEGGCFGCFC5@CD>)8>A==2*0;)39?5(-:;>017<0A<<91(-3-.-)--4?10(((.3((3(,44<?:(.((.(4443872:0(-,4(:B?::)*-50(((,4((()).5(3,(***2*****2***000**2*10
@M00689:251:000000000-CJTJ5:1:1103:21345:16569 2:N:0:10
CGACAGCCATGCATCACCTGTACACCAACCACAAGGGAAACTACATCTCTGCAGCGATCTGGTGTATGTCAAGCCCAGGTAAGGTTCTTCGCGTTGCATCGAATTAATCCACATGCTCCGCCGCTTGTGCGGGCCCCCGTCAATTCCTTTGAGTTTTAGCCTTGCGGCCGTACTCCCCAGGCGGGGCGCTTAATGCGTTAGCTACGACACAGAGGCCGGGGAAGACCCCTACACCTAGCGCCCACCGTTTACGGCATGGACTACCAGGGTATCTAATCCTGGCCTCCCTGTCCC
+
GGGGGGGGGGGGGGGGGGGGGGGGGGGGGGGGGGGGGGGGFGGGGGGGGGGGGGGGGGGGGGGGGGGGGGGGGGGGGGGGGGGGEGFGGCFFGGGGGGGGGGGCGGGGGGGGGGFG;EFGGGGGDEGGGGGGGGECEEDEGGDCFFGGGGGGGGGFFFCFGFEE@EBFF=?A=29>FAFBF2(6;BFFFFFFFA><68<?6929<B:99>:0(3<0?00(,4(4,82,438<2<:0..((-4200:>?62)24810((33347>?:)(-..0**2:****2******7***2**
@M00689:251:000000000-CJTJ5:1:1103:18555:16647 2:N:0:10
CGACGGCCATGCATCACCTGTACACCAACCACAAGGGAAACTACATCTCTGCAGCGATCTGGTGTATGTCAAGCCCAGGTAAGGTTCTTCGCGTTGCATCGAATTAATCCACATGCTCCGCCGCTTGTGCGGGCCCCCGTCAATTCCTTTGAGTTTTAGCCTTGCGGCCGTACTCCCCAGGCGGGGCGCTTAATGCGTTAGCTACGCCACAGAGGCCGTGAAAGCCCCCTACACCTAGCGCCCTACGTTTACGCCCTGGACTACAAGGGTTGCTTATCCCACTCCTTCTTTCTC
+
GDGGGGGGGGGGFFECEGGGGFEEFGGG7FGGFGGFGGGGGGGGGGFCDFGGGGGGGGGGGGGGDGGGGGGGGGFFGFGGGGGGFGDEFCGGGGF>FCGGGGGGGFGDGGGGFGDF8EGGGGEEEGFF8EGGGGGGGGGEGCGGFDFGGGGGGFGGFACF?G@BEEFFBB>ADBE2F>DE)2-:66>>BBF?F2<9>B<:?FA421(-(4?:??:?11432(..((-,-,41:1<1()(2(-1((.(4:8)04(-(-,80(,,3))),-3(/****0:*********0*2****
@M00689:251:000000000-CJTJ5:1:1103:22713:16664 2:N:0:10
CGACAACCATGCACCACCTGTCACCTTTGTCCCCGAAGGGAAATCCCTATCTCTAGGGAGGTCAAAGGGATGTCAAGACCTGGTAAGGTTCTTCGCGTTGCTTCGAATTAAACCACATGCTCCACCGCTTGTGCGGGCCCCCGTCAATTCTTTTGAGTTTCAGCCTTGCGGCCGTACTCCCCAGGCGGAGTGCTTAATGCGTTAACTACAGCACTAAGGGGCGGAAACCCCTTCACACCTAGCACTCATCGTTTACGGCTTGGCATACCAGGGTATCTAATCCTTCCCCCCCTGG
+
GGGGGGGGGGGGGGGFFGGGGGGGGGGGGGGGGGGGGGGGGGFGGGGGGGGGGGGGGGGGGGGGGGGGGGGGGGGGGGGGGGGGGGGGGGGGGGGGGGGGGFGGGGGGFGFGGGGGGGGGGGGGGFGGGGGGGGGGGGDGGGEGFGGGGGGGGADEFGGFGGFFFFFFBFD=AFFFFFGFFFFDFFFFB@D@EFFCEFFFFFFFFE5<EE;=;;;EFFFF>>BFFF08?F??0(47B>18(.4)82((69FGB?:<02;((3:(.)),(33DG**00:>C7*:**0***))1)**
@M00689:251:000000000-CJTJ5:1:1103:4896:16811 2:N:0:10
CGACAGCCATGCATCACCTGTACACCAACCACAAGGGAAACTACATCTCTGCAGCGATCTGGTGTATGTCAAGCCCATGTAAGGTTCTTCGCGTTGCATCGAATTAATCCACATGCTCCGCCGCTTGTGCGGGCCCCCGTCAATTCCTTTGCGTTTTAGCCTTGCGGCCGTACTCCCCAGGCGGGGCGCTTAATGCTTTAGCTAAGACACAGCGGCCGTGGAAGCACCCTACCCGTAGCGCCCCAACTTCACGTCCTTGACTAACATGTTCACACATCCCGTTCTCCCTTTCCTT
+
E=6@FFC<FG@EGGGAFAG8<EAFGGGGGDGCFFFFGCEFDFGGG99FFD,F9FC7BEFGFFEFGFGCFFCF9<FDE,BFFGFCFFGC9<9?FEGGDC;DCEFGFFA,E<?=EF=8DD64@++@889DFDCC6CGCECDEEDDFDFGF@==,@CGDDC,+=C9>E>9)0)3<>>E7A)3)26290(.4;9??F))-)624:492-))2(3(4(4310((41(4(4(.34(((((((-4,(,((--((())*2(,((--4)4)-)(..5))-****/*09**/*2**0*2*20**0
@M00689:251:000000000-CJTJ5:1:1103:4876:16812 2:N:0:10
CGACAGCCATGCATCACCTGTACACCAACCACAAGGGAAACTACATCTCTGCAGCGATCTGGTGTATGTCAAGCCCAGGTAAGGTTCTTCGCGTTGCATCGAATTAATCCACATGCTCCGCCGCTTGTGCGGGCCCCCGTCAATTCCTTTGAGTTTTAGCCTTGCGGCCGTACTCCCCAGGCGGGGCGCTTAATGCGTTAGCTACGCCCCAGAGGCCGTAGCAGACCCGCACACCTAGAGCCCACTGTTTCCGGCAGTGAAGACTAGTGTAGCTCATCCTTCACTGCTGGGTTGG
+
GCEFGGGGGGGGGGGGGGGDFFF<FFGGGGGFGGGGGGGGGGGGGGFDGAFFFGGG76DFFGFFFGGGGGGGGGGGGGFFGGGGGGGGGGDGGGCFGGGDEGGFFFF9CFFGFF?8;DGGG>EGG+D8DE>CGGEGGGDEEGGGFGGGFGGCBEFGAG?79F<5@E=B=ADDA48>F=FDF=2>;>B99>2(5)-47?1<FAAA<(22((((4(2?042(4().41((((((-.-82)))).41((..5)7*49((((.)))-())..)6)*****2******0*20*2**2*))
@M00689:251:000000000-CJTJ5:1:1103:7744:17372 2:N:0:10
CGACGGCCATGCACCACCTGTACACCGACCTTGCGGGGCACCCATCTCTGGGTGTTTCCGGTGTATGTCAAACCCAGGTAAGGTTCTTCGCGTTGCATCGAAATAATCCACATGCTCCGCGTCTGGTGCGGGCCCCGGTCACTTGCTGTGATTTGTAGCATTTCGGCGGTACTCCCCAGGCGGGGTGCTTAACGCGTTATCTACGCACCGGATCCCGGGGAAGGAAACCCACACACAGCGCCCAACGGGTAGGACCGGGCACTACCGAGGAAATAACCACGGTCCCCCTGTGAT
+
GFGECEGGGCFGGGGE@FGEE,;CEEGGCGEEE,FFECBBC,6C<CFGGGG86CFECF,B4++BF,CBFFGF9B:F=F,?AGC<D,,C@E?7++CFC,7@?8+A@5,,@DA@,8>3=,+3++3@+@A67ED+4*85*4/;>,,,++5+2?F,,,,6B;,++4*0()-((,.(1)=@3(9>:14((4(34:56)(-(-3-(.6--(((((-((-(4((((-1,((,,40((,,,41(1((((2(((-(((-<*-).(,(4((,,)((-,(((02**0292**/1*)*/1)****2
@M00689:251:000000000-CJTJ5:1:1103:7739:17393 2:N:0:10
CGACGGCCATGCACCACCTGTACACCGACCTTGCGGGGCACCCATCTCTGGGTGTTTCCGGTGTATGTCAAACCCAGGTAAGGTTCTTCGCGTTGCATCGAATTAATCCACATGCTCCGCCGCTTGTGCGGGCCCCCGTCAATTCCTTTGGGTTTTAGCCTTGCGGCCGTCTGCCCCCGGCGGGGTGCTCATTGCGTTACCTACGCCACGGATCCCGTGGACGGAAACCCACCCCCACCACCCCCCGTTTCGGGTCTGGGCCACCATGAGTGCCACTCCTCCCCCCCCTGTCCTT
+
GGEGGGGGGGGGFGFGGGGGGGFEGGEGGGGFFGGGGGGGEGG,EEGGG9CFGGGGGGGGGGGEG9FGGGGGGGGEDDBF<FFFGGGGG7FCFEC>?AE6BCGFG9FFGFG8A=:,@=+@CC88EFD,9:BBG:CGE*31;*5,=+=C9+,4*=CF@,=8D8).,),,,6)(,1.3A()0.42;(7032)))).)(44(().-(-(-(-4(-,(4(-(,,((((-(,3<B(,((3((,(,1(8(47>6<:6*(7.((..(((-(((-.)))******022*2**)//9)*20**0
@M00689:251:000000000-CJTJ5:1:1103:5967:17555 2:N:0:10
CGACAGCCATGCAGCACCTGTACACCAACCACAAGGGAAACTACATCTCTGCAGCGATCTGGTGTATGTCAAGCCCAGGTAAGGTTCTTCGCGTTGCATCGAATTAATCCACATGCTCCGCCGCTTGTGCGGGCCCCCGTCAATTCCTTTGAGTTTTAGCCTTGCGGCCGTACTCACCAGGCGGGGCGCTTAATGCGTTAGCTACGACACAGAGGCCGTGGAAGACCCCTACACCTAGCCCCCCCAGTTTACGGCTTGGACTACCGGGGTAGCCACTCTCGCCCCCCATGTCT
+
FECE@FGGGGGCFGFFCEGFEGGFFGGGEEGG@FFFCGGCGGGFCEF9CF<FDGGD7,@FGGGEF@FFFGGG9EDCEFFFEFGGFGGGGGGCFGGDEGGGBFGFGGGGA<FFGFGG8DCED6E6++@D8DECEGED6+8=CECGFFC=D?DFEFA;EGCFDFE@=5>95=@94):*;);94>@230:396:(6AAABF6:8))68211(4318?(4,(-760<0:1?0-,312::FF2((21((32(,))*0(-((-(1.)50?((((4((***2**2**1/9*))))**027
@M00689:251:000000000-CJTJ5:1:1103:19026:17642 2:N:0:10
CGACGACCATGCATCACCTGTACACCAACCACAAGGGAAACTACATCTCTGCAGCGATCTGGTGTATGTCAAGCCCAGGTAAGGTTCTTCGCGTTGCATCGAATTAATCCACATGCTCCGCCGCTTGTGCGGGCCCCCGTCAATTCCTTTGAGTTTTAGCCTTGCGGCCGTACTCCCCAGGCGGGGCGCTTAATGCGTTAGCTACGACACAGAGGCCGTGGAAGACCCCTACACCTAGCGCCCACCGTTTACGGCAGGGACTACCGAGGTATCGTATCCTGCCCTCTCTGTTCTT
+
GGGGGGGGGGGGGGGGGGGGGGFCGFGGGDGGGGGGDFGGGGGGGGGGGGFGGGGGGGGGGGGGGGGGGGGGGGGGGGGGGFFGGGGGGGGGGGGGGGFGGGGGGGGDFEFFGGGGGGGGGGGEGGGGGGGGGGEE>EDCEGGFFGGCCGGGGGGGFG7C9C8C@>@>ABFFA=E=A@GFFD>@BF>F>F::2<<A><282.)65:?(4318::<?<BF0(,2(437<??6((.4:?70469,801-4:2)0-472((26:(.(4((,-24C:**2>07***0**9*00:>7***
@M00689:251:000000000-CJTJ5:1:1103:22338:17654 2:N:0:10
CGACGGCCATGCAGCACCTGTACACCAACCACAAGGGAAACTACATCTCTGCAGCGATCTGGTGTATGTCAAGCCCAGGTAAGGTTCTTCGCGTTGCATCGAATTAATCCACATGCTCCGCCGCTTGTGCGGGCCCCCGTCAATTCCTTTGAGTTTTAGCCTTGCGGCCGTACTCCCCCGGCGGGGCGCTTAATGCGTTAGCTACGACACCGAGCCCGGGGAAGCACCCTACCCCTGCGCGCCACCGTTTTCGGCATGGGCTACACGGTGTTCTCATCCTCCTCTCTCTTTCT
+
FGGFFFFGGGGGGGGGFGGGGFCEEGGGEGGG@FECFGGG?EF<FGGCFGFAECFGG8FG9DF<4CEC<,CFGFGBF8BABCFF<AFFFF77@C+4C<DDC:E@7FFGFFGG<:,@;,=E6EECC>DD8,C+CC+3@E=:EEEC+=CGG7,73D7@BE:8CF:):?=AFFFDF2;=F@4?)62:9,-((,4?2:>B6?:B?25.3(((,4(,(4(4((((,,:((((.4(((.410(((-(,4(3:0.::)2,(((.(3(((,44(,(((,1****02:**2***2*9*****
@M00689:251:000000000-CJTJ5:1:1103:4063:17675 2:N:0:10
CGACGACCATGCACCACCTGCACACCAACGACAAGGGAATGCACAGCCCTAGACGCGTCTGGTGCAAGTCAAACACAGGGAAGGAGATGAGAGGGGAATGGAATTAATCAAGAGGAACGCAAGACGGGGAGGGAGGCGGCAAATGCATTGGAGGAAAAGCGTGGCGGCAGAACGGACGGGGGGGGGAGCCAAAGGCGGGAGAGAGGGGCAGGAGACGGGGGAAGAGGCCAAAAAAGAGCGGCACAAGGGTATGGGGGGGGAAGTACAGGTGAAGAGAGCCGGGGAGACAGGGGAG
+
C4+7+77@C,CCE,E@8F8,;C;<,8CF,,C@ECF8@<8,;,,,6,:,8,6,,,,8:6@,BF,B,=,:6,6?9,,,,:B,BCF?<,:9,9A,9++6+4,49:,,,9,9,,:,9,,4@=6++++,,+@66+6@@+++++***=7,++2++*,5?5*,),0))1(((23:(()/((((2(/)0(,4>((4(((,..11(-(46((--(,((-(((((((,,1(3,:(,(-13(,,-(,-.,(4,2(((,.,,)*(..(((-2((()-).61.,0*0:*5***)1))))***0*7)97
@M00689:251:000000000-CJTJ5:1:1103:19903:17942 2:N:0:10
CGACGGCCATGCAACACCTGTACACCAACCACAAGGGAAACTACATCTCTGCAGCGATCTGGTGTATGTCAAGCCCAGGTAAGGTTCTTCGCGTTGCATCGAATTAATCCACATGCTCCGCCGCTTGTGCGGGCCCCCGTCAATTCCTTTGAGTTTTAGCCTTGCGGCCGTACTCCCCAGGCGGGGCGCTTAATGCGTTAGCTACGACACAGAGGCCGTGGAAGACCCCTACACCTAGCGCCCACCGTTTACGGCCTGGACTACAAGGGTATCACATCCCGCTCCAC
+
GGGGGGGGGGGGFGGGGGGGGGGGGGGGGGGGGGGGGGGGGGGGGGGGGGGGGGGGGGFGGGGGGGGGGGFGGGGFGGGGGGGGGGGGGGGGGGGGGGGGDGFGGGGGGGGGGGGGFGGCCEGGGGGGCGGGDEGGGGCEEGGGF?CFC?=AFGGGFGGFG>CEEFAB9AF529>=FFGFFFFFFF>>BB::A9969????DA><?4997364028?>BBFF<<2:14:BFF>:??720(29-1639B63.*(,,4(((..)4())),,((****2**9*1)/1)**
@M00689:251:000000000-CJTJ5:1:1103:19886:17949 2:N:0:10
CGACGGCCATGCAACACCTGTACACCAACCACAAGGGAAACTACATCTCTGCAGCGATCTGGTGTATGTCAAGCCCAGGTAAGGTTCTTCGCGTTGCATCGAATTACTCCACATGCTCCGCCGCTTGTGCGGGCCCCCGTCAATTCCTTTGAGTTTTAGCCTTTCGGCCGTACTCCCCAGGCGGGGCGCTTAATGCGTTAGCTACGCCACAGAGGCCGTGGAAGCCCCCTACACCTAGCGCCCCCCGTTTCCGGCATGGCCTACCAGGGTACCTAATCCCGCCCTCCCTTTCC
+
GGGGGGEFGGGGGGGGGGGGGGGGGGGFGEGGGGGGGGGFGE<<EEGGGGGGGGGGGGGGGGGGGGGGEGFGFGGGGGGGGFGFFGDGGGGGGGGGGCGG6,,?EG,CAFFGEGFGGGG>EEEEC>+@=D6E6EGGGGGGGGCCCGGCDF9,+@EG;=:F?CC*0@555)@2@2AEF54?FFFF;>;,((3--4:AFF:6?D46?:(331142((0((-4(4,1(.(499(((.33,4((,42((--43?4?:022>(((,,4<?))((..*2>*02:***1)7)9*7**97*
@M00689:251:000000000-CJTJ5:1:1103:5630:17996 2:N:0:10
CGACAGCCATGCACCACCTGTACACCAACCACACGGGAAACTACATCTCTGCAGCGATCTGGTGTATGTCAAGCCCAGGTAAGGTTCTTCGCGTTGCCTCGACTTAATCCACATGCTCCGCCGCTTGTGCGGGCCCCCGTCAATTCCTTTGAGTTTTAGCCTTGCGCCCGTACTCCCCAGGCGGGGCGCTTAATGCGTTAGCTACGACACAGTGGCCGTGGAAGTCCCCAACACCTAGCCCCCACCGTTTACGGCATGGCCAATCAGTGTTCCTAATCCCTCCCCCCTTTTTC
+
FGGGGFGGGGGGGFGGGGGGGAEAFEF8FCFDE7::@CCGGGGGGGFCFEFGG@<FF,BE<CA@<E<@CEEF,EFED@F<6,,B?F,EFGG7FGGGG,@,@F7?B<???,,>EEFFDG?EEC>@C8D>DF>+C63@@>C=C61,;2=C?C9A?FGCFG,=;CE=CE))073)0)6792*))55(2(330-1().))(-3(-6.))-(62903)5((4140(:>(..::?((,,-2,4,.,.291143.4(0230(-4?1(3(((,)..).)02***2*0*****/)1)9****
@M00689:251:000000000-CJTJ5:1:1103:22730:18045 2:N:0:10
CGACGGCCATGCACCACCTGTCACTCTGCCCCGAAGGGAAACCCTATCTCTAGGGCTGTCAGAGGATGTCAAGATTTGGTAAGGTTCTTCGCGTTGCTTCGAATTAAACCACATGCTCCACCGCTTGTGCGGGTCCCCGTCAATTCCTTTGAGTTTCAGCCTTGCGGCCGTACTCTCCAGGCGGAGTGCTTAATGCGTTAGCTGCAGCCCGGAGGGGCGGAAACCCACCAAACCTGAGCACTCATCGTTTACGGCGGGGCCTCCCAGGGTATACAATTCTGCACTCCTCTTCT
+
GFGGEGGGGGGGGGGFGGGGGGGGGGGDFGGGGGGGGGGGGGGGGGGGDFGGFCFEFGGGFGGGGGEFGGFGDCCFCFGGGGGG<?EFGGC7FGGGGFFGCCEE=CFGEFGGG?EE8==FGGGDCCGGGGEDDGEFCCC+6=@:DFCFG+@CGGC,3@C?+:*>)@A5>>EA9>E*9:B>?=@>>@@;))7?EEE<14636C;44;4),(((-4;91>>(49>:02-4(.4(,31((.(),..:)-((4:)*-246(7(,,,.((,)((((2**09:**2*****022*0***
@M00689:251:000000000-CJTJ5:1:1103:22743:18060 2:N:0:10
CGACGGCCATGCACCACCTGTCACTCTGCCCCGAAGGGAAACCCTATCTCTAGGGCTGTCAGAGGATGTCAAGATTTGGTAAGGTTCTTCGCGTTGCTTCGAATTAAACCACATGCTCCACCGCTTGTGCGGGTCCCCGTCAATTCCTTTGAGTTTCAGCCTTGCGGCCGTACTCCCCAGGCGGAGTGCTTAATGCGTTAGCTGTAGCACTTAGGGGCGGAAACCCCCCAACACTTAGACACTCTCGTTTAAGGCGGGGACTACCAGGGTACTCAATCCTGCCTCTCCGTTCCT
+
GGFGGGGGGGGFFGGFFGGGGGGGGGGFGDFGGGGGGGGGGGGGGGGGGGFGGGGGGGGGGGGGGGGGGGFGGGGGGFFGGGGFFGGGFFGEGGCCFEEFGGGGGGGGGGGGGGFGGGGCEFGEEEDG8DGCDEGGGGGGGGGGFGGGFGGGGCGGFGGFGGFFFBA9=BEF>)846>GFFF@25,8@F)<C<)<461:10>C>)))/)//)).):043>91((7<06;9::08>9)4))),)(-)(,-(8*))((((-(4:?(28)-(.,*0*2*2*0**09=FFGC)*****
@M00689:251:000000000-CJTJ5:1:1103:20003:18590 2:N:0:10
CGACGGCCATGCAGCACCTGTACACCAACCACAAGGGAAACTACATCTCTGCAGCGATCTGGTGTATGTCAAGCCCAGGTAAGGTTCTTCGCGTTGCATCGAATTAATCCACATGCTCCGCCGCTTGTGCGGGCCCCCGTCAATTCCTTTGAGTTTTCGCCTTGCGGCCGTACTCCCCAGGCGGGGCGCTTAATGCGTTAGCTACGACACAGAGGCCGGGGCAGACCCCTACACCTAGCCCCCCACGTTTACCGCATGGACCACCAGGGTATCTAATCCTGCCCCCTCTCTTC
+
GGGEGGEGGGGGGGGGGGGGGGGGGGGGGGGGGGGGGGGGGGGGGGGGGGGGGGGGGGGGGGGGGGGGGGGGGGGGGGFGFGGGGGGGGGGDDGGGGGGGGGGFFGGGFGGGGGGGGGFGGGGGGGGGGGGGGEEEEGGEE9CFFGFGGGAFGGGGF,9?DDA@CFFBFFF@DDCEA@DDFFBFF>F132344:<ABBFFFFF27,:919:??>6127(,1(41174::?00::::().(.8;((36<:1.*)469:0:))((,-.(4,,(**20*2*2******))1**9**
@M00689:251:000000000-CJTJ5:1:1103:13973:18913 2:N:0:10
CGACGACCATGCATCACCTGTCTCACAGTTCCCGAAGGCACCATCCCATCTCTGGAATGTTCTGTGGATGTCAAGACCAGGTAAGGTTCTTCGCGTTGCATCGAATTAAACCACATGCTCCACCGCTTGTGCGGGCCCCCGTCAATTCATTTGAGTTTTAACCTTGCGGCCGTACTCCCCAGGCGGTCGCCTTAACGCGTTAGCTCCGGAAGCACCCCCTCAAGGGCCCAACCTCCAAGTCGACTTCGTTTCCGTCGTGGGCTACCAGGGTATCTAACCCCACCCTACCCTTT
+
GGDGCCFGGGACCFFCEFEDFGGGGGGGGGGGGGGD:FGFFGGFFGGFGGGGGGGG8FDGFGGGGGGGGGFFFGDGC<FDBEFGGE5CF?FFFGGGFEGFFECECG@FGF?EFGGGGGCFGFGG7ECEC,@>EEEEECGEEGGC>DGGF=EE37@@CFGFG?CEE8)11)3>4:24BB*:;5299@=9((/,,7))(,((.6/)16::631(.((.(-44(().700(4,3:3(3:1().4((,(,)(.,7*)-)(((-((-.((477<?30*2*0::*9**)*1******20
@M00689:251:000000000-CJTJ5:1:1103:6342:19102 2:N:0:10
CGACAGCCATGCACCACCTGTACACCAACCACAAGGGAAACTACATCTCTGCAGCGATCTGGTGTATGTCAAGCCCAGGTAAGGTTCTTCGCGTTGCATCGAATTAATCCACATGCTCCGCCGCTTGTGCGGGCCCCCGTCAATTCCTTTGAGTTTTAGCCTTGCGGCCGTACTCCCCAGGCGAGGCGCTTAATGCGTTAGCTACGAACCAGAGGCCGTGGCAGACACAGACACCTGACGCCCACCGTTTCCGGCAGGGACGAACAAGGCCAGTACTCCTGCCCACCCTGTTA
+
FGFGGCFFFGGGFFF,CFFDFGGFGC@FFEECE6EC:FCCE9FFGEFC9<<EFGGGGGFGGFGEGEFGCB,CEFGDFFC,CFEGGGD9<FDGG@CFFGFG=FF,>EFFGFG,,,?EDFGEGEG>EGGE8BE6EGGEE8DEEGGF7DFGF=:FGD<E+@@B+8*189@)))9254;)A>GB>=9-890,(,(3756),/6;()/.)/(((,((((,24>11102<B0:0.((4::2::(.(,-,2(-74(,)0(-4((((((-,(-(,((,(1*22******0*1*C**9***0
@M00689:251:000000000-CJTJ5:1:1103:6334:19118 2:N:0:10
CGACAGCCATGCACCACCTGTACACCAACCACAAGGGAAACTACATCTCTGCAGCGATCTGGTGTATGTCAAGCCCAGGTAAGGTTCTTCGCGTTGCATCGAATTAATCCACATGCTCCGCCGCTTGTGCGGGCCCCCGTCAATTCCTTTGAGTTTTAGCCTTGCGGCCGTACTCCCCAGGCGGGTCGCTTAATGCGTTAGCTACGACACAGAGGCCGTGGAAGACCCCTACGACTAGCGCCCACCGTTTACGGCATGGACTACCAGGGATCCTAATCCGGCCCCCCCTTTTC
+
GEGGGGGGGGGGGGGGGGGGGGGGGGGGGGGGGGGGFGGGGGGGFFGGGGGGGGGEEFGGGGEGFFGFGGGGGGGGGGGGGGGGFGGGGGFGGGGGGGFEE=FG,EFGDCAFGGGG=DD>C>CEGGDG8FE6EEGGGGDGDEEDD?FGGGGFGGGGFGGFGGE5)<5@>A44@>4=A@FDFFF@;(4;@@FFF)5;BF((84:AF02(39:6?0:??>1(4037:<:01:?<((-,(..(399:(12<F()24(2(,4?0))5?7,.10((*2***2::))))))))))**00
@M00689:251:000000000-CJTJ5:1:1103:25876:19352 2:N:0:10
CGACGGCCATGCAGCACCTGTACACCAACCACAAGGGAAACTACATCTCTGCAGCGATCTGGTGTATGTCAAGCCCAGGTAAGGTTCTTCGCGTTGCATCGAATTAATCCACATGCTCCGCCGCTTGTGCGGGCCCCCGTCAATTCCTTTGAGTTTTAGCCTTGCGGCCGTACTCCCCAGGCGGGGCGCTTAATGCGTTAGCTACGACACAGTGCCCGTGGAAGACCCCTACACCTAGCGCCCACCGTTTACGGCCTGGAATACACGGGTATCTAACCCTGCCCCCTCTGTCCAT
+
F4@FB@EGEFF<,CFFGGGGFECFGDGCFEEGGDGGGGGGGGGGGGGCGGGGGGGGGFGGGFGFFCFGEFGCCFFGGGGFDFCFCFFGGGFCFCC>FFFGCFEGFG9BE<EFGGGGAFFEG++==8E=,@B6EECEECC:++@CC+BFGCA:8EFGC,1=7FE))*1)74@ADBCBFDFE4:(1(-20>BB<)6)6;??:0ADF)80602(2).))4(((--)(28(4:?:<0:225)5>9>9?<(24<.)2:0((-3((())-)4(,(.(2200:*>C***2**7)*0*2**2*
@M00689:251:000000000-CJTJ5:1:1103:4636:19521 2:N:0:10
CGACGACCATGCAACACCTGTACACCAACCACAAGGGAAACTACATCTCTGCAGCGATCTGGTGTATGTCAAGCCAAGGTAAGGTTCTTCGCGTTGCATCGAATTAATCCACATGCTCCGCGGATTGTGCGGGCCCCGGCAAATGCCTTTGAGTTTAAGCTTTGCGGCCGGACTCCCCAGGGGGGGCGAGTAAGGCGGTAGCTAAGCGACAGGGGGCGGGGAAGAAACCTAAACCAGGCGCCCAACGGTGAAGGCCGGGGAGTACGGGGGTACGAAACCGGGCTACCCGGGGAGG
+
FCEFCBFEGGGGGGGFCFG@FE9@EFFFEGGDCFGDDEFGF9F,C,<,C9@<@F8FECFDFGEF,CFFEAFFDFG8AFG=FFFG<,C9E,9=F=+>BAA=4E8:8FG?F,CC=,=B,@D=C+=+@6@ED,6=8+@+=+=+1@C7+:7+BCFDGC7;+778+2*30@AA=>)(((0;8(28;(,,34(1(((,6)5:6(-31))).5(((((,-(-((-(419(((((.,(.)442(((-211,(-,4,4(02...((-6(,,-()(-41,,**117C)0)))/)100*/>>))))
@M00689:251:000000000-CJTJ5:1:1103:21328:19784 2:N:0:10
CGACGGCCATGCAGCACCTGTACACCAACCACAAGGGAAACTACATCTCTGCAGCGATCTGGTGTATGTCAAGCCCAGGTAAGGTTCTTCGCGTTGCATCGAATTAATCCACATGCTCCGCCGCTTGTGCGGGCCCCCGTCAATTCCTTTGAGTTTTAGCCTTGCGGCCGTACTCCCCAGGCGGGGCGCTTTATGCGTTAGCTGAGACACAGAGGCCGTGGAAGGCCCCTACACCTAGCGCCCACCGTTTACGGCCTGGGACACAAGGGTATCTATACCCGCCCCCTCCTTCT
+
GGGGGGGGGGGGGGGFFFGGGGGGGGGGEGGGGGGGGGGGGDGGGGFGGGGGGGFGGFGGGGGGGGGGGGGGFGFGGGGGGGFGGGGFGGGGGGCCFCFGDFFGGGGDGGGFGGGGF8FD?ECGE6=D?BEGGGGGGGDAE@EGF+;CFGFGFGGGFG7=9:@@CB>>9A?A2=4;F@CEFB9>199>>11(66).--41:<9)).).,24(,4(123-(((.(((.,4:2<(2,42<(((-,,26((,55:(39(((-(((-3(((.((.0::C7*2:*1)1))/)1*0*20
@M00689:251:000000000-CJTJ5:1:1103:13490:19889 2:N:0:10
CGACGACCATGCAGCACCTGTACACCAACCACAAGGGAAACTACATCTCTGCAGCGATCTGGTGTATGTCAAGCCCAGGTAAGGTTCTTCGCGTTGCATCGAATTAATCCACATGCTCCGCCGCTTGTGCGGGCCCCCGTCAATTCCTTTGAGTTTTAGCCTTGCGGCCGTACTCCCCAGGCGGGGCACTTAATGCGTTAGCTACGACACAGAGGCCGTGGAAGACCCCTCCACCTAGCGCCCCCCGTTTACGGCATGGACTCCCAGGTTCACTAATCCTGCCCCCCTCTTCCTT
+
GGFGGCGGGGGGGGFEGGGGGGGGGGGGGGGGGGGGGGGGGGGGGCFFGGGFFGGGGEFFGGGGGGGGGGGGGGGGGFGGGGGGGGGGGGGGGGGGGGGGDGGGGGGG@B?FFGGFFGGGGGGDGGGF8D>GDEGGGGDCC79ECFGGGGFFGGGGFF,=CGBBCB9=45:@ABCFFF4?A>99;099?F29)))49::??F<486<606?1,,(8:(-74:27?<7<01(34??::283;B(-70022277((4(((1)).((((.4)))***0*20:**0*1*)))*****0*
@M00689:251:000000000-CJTJ5:1:1103:18657:19962 2:N:0:10
CGACGGCCATGCAGCACCTGTACACCAACCACAAGGGAAACTACATCTCTGCAGCGATCTGGTGTATGTCAAGCCCAGGTAAGGTTCTTCGCGTTGCATCGAATTAATCCACATGCTCCGCCGCTTGTGCGGGCCCCCGTCAATTCCTTTGAGTTTTAGCCTTGCGGCCGTACTCCCCAGGCGGGGCGCTTAATGCGTTAGCTACGACACAGAGGCCGTGGAAGACCCCTACACCTAGCGCCCACCGTTTACGGCATGGACTACACGGGTATCTAATTCCGCTCCCTCTGTTT
+
GGGGGEGGGGGGGGGGGGGGGGGGGGGGGGGGGGGGGGGGGGGGGGGGFGGGGGGGGCFGGGGGGGGGGGGGGGGGGGGFGGGGGGGGGGGDGGGGGGGGCFEFCFGGFFGGGGGGGGFGGGGGGGGD8DECEEGGEGGGGGGFFGFFFGG7EFEGFGGF>G@CEEF24A>D>2>BF@GAFDF03((-7>F:BAAFFF<?:2.<?F:6(47:7>0(60(-3(.348?(281::??FF>BB>9>:?F>?F?3:819((.2)44?>3((46((9::D7>*2**1*///*77*:**
@M00689:251:000000000-CJTJ5:1:1103:26410:20305 2:N:0:10
CGACGACCATGCATCACCTGTACACCAACCACAAGGGAAACTACATCTCTGCAGCGATCTGGTGTATGTCAAGCCCAGGTAAGGTTCTTCGCGTTGCATCGAATTAATCCACATGCTCCGCCGCTTGTGCGGGCCCCCGTCAATTCCTTTGAGTTTTAGCCTTGCGGCCGTACTCCCCAGGCGGGGCGCTTAATGCGTTAGCTACGACACAGAGGCCGTTGAAGACCCCTACACCTAGCGCCCACCGTTTACGGCCTGGACTACCAGGCTTTCTACTCCTTCTCTCCCTGTTT
+
GDGGGGGGGGGGGGG8EGGGGGGGGGGGGGGGGGGGGGGGGGGGGGGGGGGGFGGGGGGGGGGGGGGGGGFGGGGGFFGGGCGFGGGGGGGGDGGGGGGGCFFGGFFGFGFF,A?DAFGGGGGDDGGGDFC68C7B@EGGGGGGFGGGGGFCFFGGFGFCFGFFFD=9AAFFFB;@A=4?):=>;(419BFBF2)<9??0?>A<)4:1(48<:>?6:9>(4(6<28<BFF002??F2336;>F?::><:.)21<F(4<0(444??D)((((***0**097*:*:*29******
@M00689:251:000000000-CJTJ5:1:1103:8351:20708 2:N:0:10
CGACGACCATGCATCACCTACAGGACTACTGGGGTATCTAATCCTGCTCTCT
+
GGGGGGGGGGGGG9FFFGGFF8@6;:C6;,6C,+6BCD9@,6,6,,;F,CFG
@M00689:251:000000000-CJTJ5:1:1103:6175:20905 2:N:0:10
CGACAACCATGCACCACCTGTACACCAACCACAAGGGAAACTACATCTCTGCAGCGATCTGGTGTATGTCAAGCCCAGGTAAGGTTCTTCGCGTTGCATCGAATTAATCCACATGCTCCGCCGCTTGTTCGGGCCCCCGTCAATTCCTTTGAGTTTTAGCCTTGCGGCCGTACTCCCCAGGAGGGTCGCTTAATGCGTTAGCTACGACACTGGGGCAGTGGAAGCACCCTACCCCTAGCCCCCACCGTGTCCTGCATGGCCTCCCATGGTATATCCACCCGTCCCTCCTGTCC
+
G7CCFDFCEFCDFGGFGCE<FFGA,C<FFECCGE<<B,EFDF@EFFCF6E<F@<A@FFDFFF<,B<FE@,,C,:D@FC7AECD<@F<FFCFG>EC@@FCFG,E@8AF99FEFFGGGGGGGG?+4+@+,,76++@EG+@+@C=>=@7DDD99:+=DFFG7FCGF5C?=A=)0=5:==ADFE*))09--(5>=@4**)6;8;(1978<69>>)/((.(((.(.4)((,44:(42(:121(,,(,(((-(.(()*)).(--((52((((-,,6)*22****5*1/*1*0*/*0***
@M00689:251:000000000-CJTJ5:1:1103:12109:21013 2:N:0:10
CGACAACCATGCATCACCTGTCACTTTGCCCCCGAAGGGGAAGCTCTATCTCTAGAGTGGTCAAAGGATGTCAAGACCTGGTAAGGTTCTTCGCGTTGCTTCGAATTAAACCACATGCTCCACCGCTTGTGCGGGCCACCGTCAATTCCTTTGAGTTTCAACCTTGCGGTCGTACTCCCCAGGCGGAGTGCTTAATGCGTTAGCTGAAGCACTGAAGGGCGGAAGCCCTCAAACACTTAGCACTCATCGTTTCCGGCCTGGGTTACCAGGTTCTCTAATTACTATCTCCCTAT
+
FD7BFFC@@CAFGGGAEEGGGGGGFAEAG9,CFCEEG7FCC,FGFCFDAFFFDGF<FFFCGF9EFFF,C,FDCF,EA<@@,=FFC<EFADF9,8@F7CEGCE8:EF<FCDA8<DCE8DD,DE8ECC>B+>B,+6>EE+=8=6=8?DFG7FF:F9D;7DCF++3):<@=A@5>8@D5+)/*3-)7>((8@(955407*/./(((/)))))/(()()/;((/(-2-(,((46()28(()-)69.)5>?9)4-)1).471((-,(((-5))),.2**:C7>7****2*::**9**0
@M00689:251:000000000-CJTJ5:1:1103:12109:21031 2:N:0:10
CGACAACCATGCATCACCTGTCACTTTGCCCCCGAAGGGGAAGCTCTATCTCTAGAGTGGTCAAAGGATGTCAAGACCTGGTAAGGTTCTTCGCGTTGCTTCGAATTAAACCACATGCTCCACCGCTTGTGCGGGCCCCCGTCAATTCCTTTGAGTTTCAACCTTGCGGTCGTACTCCCCAGGCGGAGTGCTTAATGCGTTAGCTGCAGCCCTGAAGGGCGGAAACCCTCCAACCCTTAGCACTCATCGTTTACGTCTTGGACTACCAGGGTATCTAATCCTTCTCCCTCTTTAT
+
GGGGEGGGGGGGGGG<FGGGGGDFGGGGGGGGGGGDGGGGCFGGGGGGGGGGGGGGGGGGGGGGGGFGGGFGGEEEFFGGGGGGGGGGGGGG?FGGGGGFGGGGGGGGGCFFFGGFGFGFD?=F7+@CFGCFEGGGEEGGEGGDBGGGGGGGGC?EFGGADFFFFC@>):?A@)5=F:FF>AFD29(5>>EE?575?EFFFD?<<E@;15,:82=.;8;DF>;9>?B<?B?:(.(,4?0)6)43?0:-(8FG?<:((.(6222>3(,)4(40797CF=*0*:*0*2*0*27****
@M00689:251:000000000-CJTJ5:1:1103:23195:21577 2:N:0:10
CGACAGCCATGCACCACCTTGCTTTGTGCCCCGAAGGGAAGCGCCATCTCTGGCGCGGTCACGCGCATTCGAGCCTAGGTAAGGTTCCTCGCGTATCAGTGAAGTAAACAACATGCTCCACCGCTTGTGCGGGCCCCCGTCAATTCCTTTGAGTTTCACCCTTGCGGGCGTACCCCCCAGGTGGATTACTTAACGCTTTCGCTAAGACGCTGACTGGGTAAGGCAAACAGCCAGGAAACATCGTTTATCGTTTGGACTACCAGGGTAACCAAACCTGGCACCCCGGGCTTGTTAA
+
GEECGEEFGGGGGDFFGGFCGG9ECFFD,@AF@CFEEG<<F,C6@@@FF9FA@8FGGD:@7<B<:@B,B<,CFBF8BEFFFFGG,5,,,9@CGG:8EE,,9EE,,C5CF,=@F,EG,7??E8EC8+6@@FGGGG+>38C5C;E,3+;59+@DF;;9BF=*9/-<):>B(:>92()/8(:>F3;?<<)..)-64644?(1486,39783:9,((2).(((.,)..((,.8(3(,((43(4:.4246<:)-(.*(8::78(.(.)2:(.,)))****09**2*1*)1)/))1)2***
@M00689:251:000000000-CJTJ5:1:1103:19282:21582 2:N:0:10
CGACGGCCAGGCAACACCTGTACACCAACCACAAGGGAAACAACATCTCTGGAGCGAGCTGGGGTAGGTAAAGCCCAGGTAAGGGTCTTAGCGTAGAAGCGAATTAATCCAAATGAGACGCCGCTTGTGCGGGGCCCCGTCAAGTCCTATGAGGTTGAGCCTTGGTGCAGTACGGCGGAGGCGGGGCGCCTAAAGCGCTAACTGCGACACAGAGACCCAGGACGTACCCGACAACTAGGAGACACAGTTTCCGGGTACGAGTGACAAGGGAAAAAAAAAGGCAACACCGGACGT
+
F@@@6@6@F,,,,<C<,BCA6C<@,6CF,,6DFF<@7FA,,,9C@,C,,,<,,6,6C+++B8,@48,B6,CFE,464=D:?F@A,9?EF,A9:F+>+A>@EC8@DFG?A,=,A,9,,7=8C+6++6@@,,8C6+++*5**4*7,++2+++,2;>F,*:,3*46)(/-0>6+*.(/9)()::?>099>>((32?2764(4((..)),(4(11(.((.4(((24(((((-49>6>1:38A()(((((.(-.4*2,2(-(),(((().-).(((*/29>53)***2/**/*/9))/1
@M00689:251:000000000-CJTJ5:1:1103:7290:21594 2:N:0:10
CGACAACCATGCAGCACCTGTCACTCTGTCCCCGAAGGGAACGCGATATCTCTATCGTTGTCAGAGGATGTCAAGACCTGGTAAGGTTCTTCGCGTTGCTTCGAATGAAACCACATGCTCCACCGCTTGTGCGGGCCCCCGTCAATTCTTTTGAGTTTCCGCCTTGCGGCCGTACTCCCCAGGCGGAGTGCTTAATGCGTTACCTTCAGCACTAAGGGGCGGAACCCCCCTCACACCTGGCACCCATCGTTTACGGCGTGGACTCCCAGAGTCTCTAAACCTGCCCTCT
+
GGGGGGGGEGFFCGGGEGGEGEEFGGGFFFFFFGGGGGG8FGGGGEGGEGFGGGGGGFFFGGGDFGGFGGGGFEF?FFGGCF<?FEAEAFFG@EGGGGGGGGDGFG,CEFGGFDCC??FGGGGGECE6@>4>8EEEEEDEGEEEBGCGF7CDE+:EFGG+*<8AA*5=4=9>>>25B@CE028(-(07;1CEF?<CCEFFFD(7):(5A9<0,.5)2(,(-(32(4064;6,(44?F0(((()(,-8:1<FD(),09>1(4:B<((.,)(,2*2:2*2*2>4*0*9***
@M00689:251:000000000-CJTJ5:1:1103:14001:21702 2:N:0:10
CGACGGCCATGCAACACCTGTACACCAACCACAAGGGAAACTACATCTCTGCAGCGATCTGGTGTATGTCAAGCCCAGGTAAGGTTCTTCGCGTTGCATCGAATTAATCCACATGCTCCGCCGCTTGTGCGGGCCCCCGTCAATTCCTTTGCGTTTTAGCCTTGCGGCCGTACTCCCCAGGCGGGGCTCTTAATGCGTTCGCCACGACCCAGAGGCCGGTGCACACCCCTACACCTAGCCACCACCGTTTACGGCATGGCACACCCGGGTATCCAACCCCGCCTCCTCCTTTC
+
G:@C:F:@@FDEFGGFGEGCGGFGGG8FFEGGGGG8FEGGFFGFGFEEGGGFFGFGGGGGGCEFGGGFCFAFEFFGGF7BFG?FE?EFFFFEGCCBFC;;CFFGGGDGGGC=,AFFDFCEEED>@EGF?9CCCE@E6>C644@8C@7CFGG,>>8BBFECGC@)03):)9?2>=C=F@46>D(,2(4(((-).)).1:(48((,-42((-:1(2(139((((,)).((343??F17428().8116,42(7*(-32(4:(4)(331,(44-*00**2*1*))1**1*******
@M00689:251:000000000-CJTJ5:1:1103:17589:21789 2:N:0:10
CGACGACCATGCACCACCTGTACACCAACCACAAGGGAAACTACATCTCTGCAGCGATCTGGTGTATGTCAAGCCCAGGTAAGGTTCTTCGCGTTGCATCGAATTAATCCACATGCTCCGCCGCTTGTGCGGGCCCCCGTCAATTCCTTTGAGTTTTAGCCTTGCGGCCGTACTCCCCAGGCGGGGCGCTTAATGCGTTAGCTACGACACAGAGGCCGTGGAAGACCCCTACACCTAGCGCCCACCGTTTACGGCATGGACTACCTGGGTATCTAAACCTGCCCCCT
+
GGGGGGGGGGGGGGGGGGGGGGGGGGGGGGGGGGGGGGGGGGGGGDGGGGGGGGGGGGGGGGGGGGGGGGGGGGGGGGGGGGGGGGGGGGGGGGGGGGADE:FFGGGFGGGGGG?FFFF>EGEGGGGGFGGGGGGGGGGGGGGGFGGGGG9,>EGGF;?FGGFEFFFFBFD==DFFFFGFFF@FB;BF9;?:4-)60<<??AA<??B>19??:?2?BBFF>8<((.21:61:>FF<?)((,-4:?:(128):(-7(,(().)5::)..(4)2**2?*7<5*7*/*))
@M00689:251:000000000-CJTJ5:1:1103:15191:21924 2:N:0:10
CGACGACCATGCAGCACCTGTACACCAACCACAAGGGAAACTACATCTCTGCAGCGATCTGGTGTATGTCAAGCCCAGGTAAGGTTCTTCGCGTTGCATCGAATTAATCCACATGCTCCGCCGCTTGTGCGGGCCCCCGTCAATTCCTTTGAGTTTTAGCCTTGCGGCCGTACTCCCCAGGCGGGGCGCTTAATGCGTTAGCTACGACACGGAGGCCTGGGACAACCCCTACACCTAGCGCCCACCGTTTCCGTCATGGACTTCCTGGGGTGCCAACCCTTCCCTCCCCTTCT
+
GDGGGGGGGGGGGGGGFFGGGGGGGGGGGGGGGGGGCFGFGFGGGCFEGFAFDFFGGGGGGGF@FGGGDGGGDFFDFGFGGGGGGGGGGG?FGGGEFFGG8,E,=EAFGGGGGCCFGGFE6CGGGGGG8ECCDGCE8CDEGGGDFGGG79,@CBEA9DCACCE):95>B=9)>946A=?4?9>02(,-9B(()6<>>?F:B94))(-4(1((,(,(32(((.8(,,-(-4(877(.,)(-(((-,8214267438((620:)).-..30(,11*29/****2*2**/1****0
@M00689:251:000000000-CJTJ5:1:1103:15194:21941 2:N:0:10
CGACGACCATGCAGCACCTGTACACCAACCACAAGGGAAACTACATCTCTGCAGCGATCTGGTGTATGTCAAGCCCAGGTAAGGTTCTTCGCGTTGCATCGAATTAATCCACATGCTCCGCCGCTTGTGCGGGCCCCCGTCAATTCCTTTGAGTTTTAGCCTTGCGGCCGTACTCCCCAGGCGGGGCGCTTAATGCGTTAGCTACGACACAGCAGCCGTGGACGACCCCCACACCTAGCGCCACCCGTTTACGGCCTGGACTACCCGGGTATCTAATCCTGCTCTCCCTTTCT
+
GGGGGGGGGGGGEFGGGGGGGGGGGGGGGCEEGGGGGGGGGGGFGGGFGGGGGGFGGGGGGCFGGGGGGGGGGGGGFGDGFGGGGGGGGGGGGGEGGGGGGGGGGGGFGGGGGFGF;AFGGGGGGGGGDFGEGGGGC>C=89?GFF=CEFF:BBFGFGGFGG5>8@9B>BF==DF=A@C58@901;FFFFFF)6).22(43A2))4(-(4,.4(,4((8>>6((((47:(,301(1(.23092,:?>BF()040((-(0(4).5(4(((4(*0****0:::<*:29*20***0
@M00689:251:000000000-CJTJ5:1:1103:6299:21942 2:N:0:10
CGACGACCATGCAGCACCTGTACACCAACCACAAGGGACACTACATCTCTGCAGCGATCTGGTGTATGTCAAGCCCAGGTAAGGTTCTTCTCGTTGCAACGAATTAATCAACATGCTCCGCCCCTTGTGCGGGCCCCCGTCACTTCCTTTGCGTTTTATCCTTGCGTCCGTACTCCCCAGGCGGGGCGTTCTTTTCGTTAGCTACGCCACCCAGGCAGTGGCAGACCCCCCCACCTAGCCACACCAGTTTTCACAGTGGGACACCGGGCTCTCTAATATCTCTCCCT
+
GDFEDDEE+EFFGGGCFFGDFAFGGGG8FEGFGGGDFG,CFFCGC,6,<CAFCFGG+,@BB9,9:,,9CB<@@A,,B<,BF,6,AE,AFE,4CFGGGG9,4,@,+9,5,,,959,44@+@E=+6>,,,4,6>6@BEEED8+==,BF7=CD,,>4:>B@,?+=E*=B88>83/:)>2A2***-/2(3(,,2(()-)-,,((())-,4(-,:((((-((((((((-,,(3(((-,9((().(.,(((((.)-*0)).)))((((,(-((-(-(2*2*02****2*2**2
@M00689:251:000000000-CJTJ5:1:1103:22163:22230 2:N:0:10
CGACAGCCATGCAACACCTCTCGGCAGTGCAGGATGCAGCGTGCTCGCTGCGGAGGTAATTTTCAGCTACGGGTCAGCTCTCGGGGGTATCTAATCCTGCTCTCT
+
GGGGGGGGGGGGGGGGGGGGEGGGGGGGGGGGFGFGGGGGGGGGFGGGGGGGGGGGCGGGGGGGGGGGGGGDGGGGG@<FFGGGGGGGD8F9@<EFFGFF8FEEF
@M00689:251:000000000-CJTJ5:1:1103:22181:22231 2:N:0:10
CGACAGCCATGCAACACCTCTCGGCAGTGCAGGATGCAGCGTGCTCGCTGCGGAGGTAATTTTCAGCTACGGGGCAGCTCTCGGGGGTATCTAAATCTGCACTCTCTGTATCTTATACACCTCTGACGCTGCCGAGGAAGGCGGTAGTGTAAATTTCGATCGTACGTGTGTCGAGAAAAAACTGATATCGCCTTACTCACGCGCTGTAACCGCTACATGCTGCAGTGCCACCACAACATTCAGTATAGTCCTCTGTTATTCACTCGACTTACCTTCACCCACATCTCTCACTT
+
FC7@FGFF8DEEFEFEEEFGFGGGGGG<FFGGEFCGGFAEFFFGFGGGGGGGG:CF@CGGGCFFGGC,EFCCG+@BFG8F,9CF7+78@,,445,,5,7>,8C4E,,A,,,C,,,37,+DE3=3=67+++6@8=++35+4+,**3*3:*52,,5,212*1*200()(0.(2/(((()(0))())))...(((,/)..)).((--((,))))(-14(.))4-)),.)()).),(,((,(())).-..))..*2))))-))).-))),(((()***0*******10*******2*
@M00689:251:000000000-CJTJ5:1:1103:12506:22877 2:N:0:10
CGACGACCATGCAGCACCTGTACACCAACCACAAGGGAAACTACATCTCTGCAGCGATCTGGTGTATGTAAAGCCCAGGTAAGGTTCTTCGCGTTGCATCGAATTAATCCACATGCTCCGCCGCTTGTGCGGGCCCCCGTCAATTCCTTTGAGTTTTAGCCTTGCGGCCGTACTCCCCAGGCGGGGCGCTTAATGCGTTAGCTACGACACGAAGGCCGTGGCAGGCCCCTAACCCTAGCGCACCCCGTTCCCGGCCTTGCCTCTCGGGGCGCCCCAACATCCTCCCTCTTTCATT
+
E@@F7CBCCFFFFCFCFFG<FDGG9<FFGGEFGGGGC8FGGDFCE<<ECGGFDFC7@FGDFAEFACG96,CE<EFF8E,,6C,EGGCDFGGDFGGGG9,@>FG8=A9<FB9>FGCE,46=C66CEG+@8E>C8CCGE6D=+@+@+=;CF+,3+EC,=319*<C55@:55=?54)97A2*8)2242609(2,()6<A0:(42<<)8:(473((((-8(2-,7(,((-(4(((((36?2(5,32,(,(-42()*(,(4()42(-)(,(2(((()1))1***0*****/*2*****02
@M00689:251:000000000-CJTJ5:1:1103:22160:22987 2:N:0:10
CGACGGCCATGCAGCACCTGTACACCAACCACAAGGGAAACTACATCTCTGCAGCGATCTGGTGTATGTCAAGCCCAGGTAAGGTTCTTCGCGTTGCATCGAATTAATCCACATGCTCCGCCGCTTGTGCGGGCCCCCGTCAATTCCTTTGAGTTTTAGCCTTGCGGCCGTACTCCCCAGGCGGGGCCCTTAATGCGTTAGCTACGACACCGCGCCCGTTGAAGACCCCCACTCCTAGCCCCCACCATTTACGGCCTGAGCTCCCCGGGTATCTAATCCCACTCCTCCTTACC
+
GE@BFFFGGGFEFEECGFGGGGGGGGGGGGGGGGCG:@F@FG<FFGFGGGGFGGG:CFFFGGFFGGGGGGGGEEGGGFFGGG?FGGGGGG<FFGDGGGDDCFFFGEFGGG<EEFG@=E+@E8=>ED@FF9CE8@8CEGDEECG7;BCEFF9:BDFGFF?>FFC>CB55:49)/6/3?98)8>@0;29(2-(4).4AB:??05563:0900-3(-((46(((-64<(422(27(3(-3)(((4;B>(().-*2343-(,((.).((-(((-36**22**2*****0*2******
@M00689:251:000000000-CJTJ5:1:1103:22180:22992 2:N:0:10
CGACGGCCATGCAGCACCTGTACACCAACCACAAGGGAAACTACATCTCTGCAGCGATCTGGTGTATGTCAAGCCCAGGTAAGGTTCTTCGCGTTGCATCGAATTAATCCACATGCTCCGCCGCTTGTGCGGGCCCCCGTCAATTCCTTTGAGTTTTAGCCTTGCGGCCGTACTCCCCAGGCGGGGCGCTTAATGCGTTAGCTACGACACAGAGGCCGTGGAAGACCCCTACACCTAGCGCCCACCCTTTACGGCCTGGACTAACTGGGTATCGATTCCCGCCATCTCCTTCT
+
GGGGGGGGGGGGGGGGFGGGGGGGGFFFFGGGGGGGEGGFGGGGGGGGGGFFGGCGG@FGGGGGGGGGGGGGGGGGGGGGGGGGGGCGGGGGGGGGGGGGGGGEFGGGGGGGGGGGGG6EEDGGGGGGGGGGGGGGDEGGDCEE?FCGGGGGGGGCB3@8FGF@B5)::AFF=29;;>CFADF;BFF>>F:8A<AA9:((4>6<<607>140:?:63((4(-33(.1:?1:?:(48(,((((,4:(((..*2:2(4(,,((),).).(8:B*2*1**002*1))***2****2
@M00689:251:000000000-CJTJ5:1:1103:9985:23148 2:N:0:10
CGACAGCCATGCACCACCTGTACACCAACCACAAGGGAAACTACAGCTCTGCAGCGATCTGGTGTATGTTAAGCCCAGGTAAGGTTCTTCGCGTTGCATCGAATTAATCCACATGCCCAGCCGCTTGTGCGGGCCCCCGTCAAATTCTTTGAGTTTTAGCCTTGCGGCCGTACTCCCCAGGCGGGGCGCTTAATGCGTTAGCTACGGCACAAAGGCCGTAGAAGACCCCTACACCTAGCGCCCCCCGTTTACAGCCTGGGCTACCACGGTCCTCTACCCCTCCACTCATTTCC
+
GG7FBCEDGGFGG9FEFGFCCF<FFGGGEEEFEF@FEFGGFGF?E,;EEFCFG8F@FFFEFFEBEFG9F,,CBEFFF,BFGC<A,CE9F<,F7+@=?BA=@CFFFAA,AE,EF:FF,9+,,@C8>E64,>B6==8B=C6+6=C,<+?+??,@D,@;?ECFG+>>EB))88@=):;EFAF*/-05,.4(,4-(62649?B(2)))5((((41(..(.147(-().((.33-1,42484.3(,(,(4,(:?70:)))((.-(4(((4,)-(-,)***:02***11*2*****2**
@M00689:251:000000000-CJTJ5:1:1103:9973:23161 2:N:0:10
CGACAGCCATGCACCACCTGTACACCAACCACAACGGAAACTACATCTCTGCAGCGATCTGGTGTATGTCAAGCCCAGGTAAGGTTCTTCGCGTTGCATCGTATTAATCCACATGCTCCGCCGCTTGTGCGGGCCCCCGTCAATTCCTTTGAGTTTTAGCCTTGCGGCCGTACTCCCCAGGCGGGGTTCTTAATGCGTCAGCGACGAAGCAGAGCGCGTGGAAACCCTCCTCACATAGCGCCGCCTGTTCACGGATTGGACTTCCAGGGCATCAACCTCAGCCATACATCTATTT
+
F++:+C<<,C,CF<FC@:F,;EEF,CCF,6BCFE,+@,66<CEFF<CFCG9FF@@:FG76AFGCGGG<F,C<,C,:B<7FCA,,<C5,59,,+7+48A;=,,9,@<<<FC,@<ABE,,6=CEGC+@EDE9446@++3@==81=,22;5C=2,@,=,+81=D<0:CFB)1)/7>)*:4)*/:((0(3,.4.)).64:03(--)(-,((((-8((-((-171(())3(44?0(4),)))),(--(((((-))**(,((,((,,,)..)).((-200**22**20***02**22****
@M00689:251:000000000-CJTJ5:1:1103:19642:23840 2:N:0:10
CGACGGCCATGCAACACCTGTACACCAACCACAAGGGAAACTACATCTCTGCAGCGATCTGGTGTATGTCAAGCCCAGGTAAGGTTCTTCGCGTTGCATCGAATTACTCCACATGCTCCGCCGCTTGTGCGGGCCCCCGTCAATTCCTTTGAGTTTTAGCCTTGCGGCCGTACTCCCCAGGCGGGGCACTTCATCAGTTAGATACGACACAGAGGTCGTGTAAGACCCCTACACCCAGCGCCCACCTTTTACGGCCCAGCTACCCCGGTGTCCTACTCCCGCTCTCCCTTTCT
+
G:+@7CEF7F8A<EGGGGG<FFEGGGFCGCEGGGGACFCEEFGGGGGEGGF9FCFCCGGGGAEFFGCCEF95A<FD,9?EB9E8FAFGF,,:>@CE79;;@8>A7F,<AEFE=FFE,=DEGGG>BEFD8>++@C>EGGDGE>CA1+?C2<7@+EFE=EC+22:C500:>@EFF24=A@GB4@2:(410:1:))4))).6)6-.-.,((,402(,(..((((,).)5(2?((.,43,,.41,(,(4(()..*2-(4((((,).5((-(-((-**2:**29*)755*29*0:**2
@M00689:251:000000000-CJTJ5:1:1103:13281:23904 2:N:0:10
CGACGGCCATGCATCACCTGTACACCAACCACAAGGGAAACTACATCTCTGCAGCGATCTGGTGTATGTCAAGCCCAGGTAAGGTTCTTCGCGTTGCATCGAATTAATCCACATGCTCCGCCGCTTGTGCGGGCCCCCGTCAATTCCTTTGAGTTTTAGCCTTGCGGCCGTACTCCCCAGGCGGGGCGCTTACTGCGTTCGCTACGACACAGAGGCCGTGGAACACCCCTACACCCAGCCGCAACCGTTTACTGCTGTGACCCGCAGGGGTTCACATCCCTCCTCCACCATTC
+
GGGGGGEEEGGGFGGFGGGGGCFGGGGGGGGGGGGGGGGGGGGGGFGGGGFFGFFEGCGE9EFDGFEFFG<EEFGGFFGGGGF@FGGGGGFGGGDGGGAFE,>,@FE9FF,EFGCFF8+=C@CEEG68=DE>ECEGECDGEEG;C=C7C97DC@EGCEEFGC88:*8992?A22CFA>?B>B(9>B>>((-80-6414:(-1,-6033221.4(4?:0(-((,(((-(4,24(41((.(229(-2,(4(,87)6)),).)-.(((((-(((11**206*1*097*0*******
@M00689:251:000000000-CJTJ5:1:1103:20864:25009 2:N:0:10
CGACAGCCATGCATCACCTGTACACCAACCACAAGGGAAACTACATCTCTGCAGCGATCTGGTGTATGTCAAGCCCAGGTAAGGTTCTTCGCGTTGCATCGAATTAATCCACATGCTCCGCCGCTTGTTCGGGCCCCCGTCAATTCCTTTGAGTTTTAGCCTTGCGGCCGTACTCCCCAGGCGGAGCGCTTACACCGTTAGCTTCGAGCCAACGGCATTGGACGCACCCTACACCTACCTCACTCACGTTCGGCCATGCCCTCCATAGCTAACTCACCCTGCCTCTCATGTCT
+
F:CFFEFFGGGGGFGGFGGGGC@CCEDE,8BFGFGGDCFAEGFGFFF6<FCFG@,::,BBAEECBFCC9CEFEGC,,C@EFCFFGGGFEC7CEFCG7A;E=,@84A,,C,,@,?:==GFGG>CE84+@,,6+6@+6@6631@=,?+2?DDE:+7,E?,,56=C<855)1)9@))0)999*:555(//-(3(/5))(6608()))).(((,.,/(40(().)))-(-(36(.2270(.(()).()-4((.()/(((-,85),3(((.),).)****2*****1**0*2*****2
@M00689:251:000000000-CJTJ5:1:1103:10610:25044 2:N:0:10
CGACGGCCATGCAACACCTGTACACCAACCACAAGGGAAACTACATCTCTGCAGCGATCTGGTGTATGTCAAGCCCAGGTAAGGTTCTTCGCGTTGCATCGAATTAATCCACATGCTCCGCCGCTTGTGCGGGCCCCCGTCAATTCCTTTGAGTTTGAGCCTTGCGGCCGTACTCCCCAGGCGGGGCGCTTAATGCGTGAGCTACGACCACGAGTCCGGGGAAAGACCCCCCACATCGATCCCACTGTTTACGACATGGACCTACGTGTGACATCACCCGTGCTATCACTTTCAT
+
GGGGCCEGGGGGEEFCFGGFGGDDCGGGEBFGGGGFFCCFFFFGGFG@FGGGGFGCGGFGGGFFFG<FFF9FGG@FGGGFCFGGEGAAFGGGGCCCGGFGDCC8=<F<,9CEDGGGGDFGE6++@CEGF@B+@8=@===:>EG:9B@==C97EGFG+3@9?F58@?ABFFD(5(*.?>6):2906900((41464:033((4<2)(33,2(,4;((-(((40:(,.(..((-44:34,(((-.48()))-*0(((((,,).(().((.(4)*2702*01)115**09>*******
@M00689:251:000000000-CJTJ5:1:1104:16863:2077 2:N:0:10
CGACAGCCATGCAGCACCTGATGGTTGGGTATCTAATCCTGCTCTCT
+
GCCFFGGGGFGGGGGGGGGF<,EDC9FGGGGGGGGGAFAFFGGGGGG
@M00689:251:000000000-CJTJ5:1:1104:19828:2157 2:N:0:10
CGACAACCATGCATCACCTGTCACTCTGTTCCCGAAGGAACTTCCCCGATTAAGGGTAATGCAGAGGATGTCAAGTCTAGGTAAGGTTCTTCGCGTTGCTTCGAATTAAACCACATGCTCCGCTACTTGTGCGGGCCCCCGTCAATTCCTTTGAGTTTTAATCTTGCGACCGTACTCCCCAGGCGGAATATTTACTGCGTTAGCGGCGGCACCGAGGTGGTGAACACGCTAAACCTAGACTTCATCGTTTACGGCGGGGACTACAGGGGTATCTACTCGAGCTCACTGTGTACAT
+
GGGGGEFGGGGGGGGGGGGFF@GGFGGGFEFGGGGGGGG8EGFGFFGGEGDEFGFGECDG<@9FACEEF@FBFADF9,CEEFFF@8EFEFGGGGGG:BEFGGC:8<?EF9FCGD@FDGGGGGGGGGGGGD89A>C@C=9@@@CC=2?@DC7:,=DDFC+5+<;?CFF=BA*1=8A5F<FGFB=7=@B((7**8C*/7<1,/(19:0:19B;)-.,(48:*484*4)((,,(/)*.,,7**13396.(07*()(,((((-(-3(()).3(-4).)6))4,,,-,),64).6<2).-
@M00689:251:000000000-CJTJ5:1:1104:19812:2170 2:N:0:10
CGACAACCATGCATCACCTGTCACTCTGTTCCCGAAGGAACTTCCCCGATTAAGGGTAATGCAGAGGATGTCAAGTCTAGGTAAGGTTCTTCGCGTTGCTTCGCATTAAACCACATGCTCCGCTACTTGTGCGGGCCCCCGTCAATTCCTTTGAGTTTTAATCTTGCGACCGTACTCCCCAGGCGGAATACTTAATGCGGTAGCGGCGGCAACGGGGTGTTGAAACCCCTACACCTAGTATGCATCGTTTACGGCAGGGACTACCAGGGACTTAAATCCGGACACTCCTGTCTAT
+
FB:CGGGGGGGFGGGEGGA<EFFFFGGGF9CCFEDGGEGFGGGFGGGDFEGGGA9EGGFGGGGGFFFAFCFFGGGGGFEGGCGGGFFF<FGGGGGGGGEGG=F,@BEFEGGFGGF8FFCGGGGGGGFAFD,EGDGF+@BGE=D=+=9=DFFG98D,CE7<C=C9CC@A=AD=>C>9BE7EBFBBB=((5*0>*7;C340(6:<;@6622>()()((--4/8<A@488,,1(*.94(.9***++*).3)8C?>?:((,(((((4,(54(3(,()).)))(((,((.)(3),.,.))
@M00689:251:000000000-CJTJ5:1:1104:19529:3695 2:N:0:10
CGACGGCCATGCAGCACCTGTACACCAACCACAAGGGGAACTACATCTCTGCAGCGATCTGGTGTATGTCAAGCCCAGGTAAGGTTCTTCGCGTTGCATCGAATTAATCCACATGCTCCGCCGCTTGTGCGGGCCCCCGTCAATTCCTTTGAGTTTTAGCCTTGCGGCCGTACTCCCCAGGCGGGGCGCTTAATGCGTTAGCTACGACACAGAGGCCGTGGAAGACCCCGACACCTAGCGCCCACCGTTTACGGCAAGGACTACCAGGGAATCTAAGCCTGACCTCTCGGTTC
+
GGEGGGGGGGGGGGGGGGGCGFGGGGGGGGGGGGGGGGGGGGGGGGFGGGGGGGGGGGGGGGGGGGGGGGGGGGGGGGGGGGGGGGGGGFGGGGGGGGGGGGGGGGGGGGGGGGGGFGDGGCEGGGGGFGGGDGGGGGFC7CCCDGFFFGFGGFFCCFGGGGE5CEFBABGFFFF=FDFGBFFFF>FF;(48<BD>F<?BFFFAF::0(2().9:037-)4(45.(218,-:(90(,195>EG><:6)0C0)4(((-,-(((,4(,.::((,5)64).4(,,(.)),4(((((
@M00689:251:000000000-CJTJ5:1:1104:15369:4105 2:N:0:10
CGACAACCATGCACCACCTGTGATCCTGCCCGTGAGGGAAGCCGTGTTTCCACGGCGGTCAGGAACATGTCAAACCCAGGTAAGGTTCTTCGCGTTTCGTCGAATTAAACCACATGCTCCGCTGCTTGTGCGGGTCCCCGTCAATTCCTTTGAGTTTTAGCCTTGCGGCCGTACTCCCCAGGCGGGGCACTTAATGCGTTAGCTGCGGCACGGCGGCAGTCGACAACCGCCCCACCGCGAGCCCAGCGTTTTCGGCGGGGGCTACCAGGGTATCCAAACCTACTCCCCACATCC
+
GGGGGFGGGFFFGFF8FFFCFG<FGGCFGGGGGCGE8,,CFEGC@FFCFGGGGECFFCFDCGGGGGCD8FGGEFGGGDGFGCEFFGFAAEGFGFGG:FGGGCF+EFEBFGFGGGGDF3=EEDGDGC@DBFGGDEE<::AGEGD?9EFGCFFEACDEFGGCGGAAEFFB=25>@D2CF8D=?5261699((354-)-61-21:A6<((273950),7067*53(0((4(,(-*,*4(()057CC3(((0.*,(-3;010(,(((.,,5,221())).))-(((.,..2(.(()).
@M00689:251:000000000-CJTJ5:1:1104:16198:4313 2:N:0:10
CGACGGCCATGCAGCACCTGTACACCAACCACAAGGGAAACTACATCTCTGCAGCGATCTGGTGTATGTCAAGCCCAGGGAAGGTTCTTCGCGTTGCATCGAATTAATCCACATGCTCCGCCGCTTGTGCGGGCCCCCGCCAATTCCTTTGAGTTTTAGCCTTGCGGCTGTACCCCCCAGGCGGGGCGCGTAATGCGTTAGCTACGACACAGAGGCCGTGGAAGAGCGCTACACACAGAGCACACCGTGCAGGGCAAGGACTACCAGGGAATCTACTCATGACACACCAAGCTAT
+
@+6@6@:@FGGGGGGFFGG<CEFFFGFGG7FFGDECGAEFFGGGGCEGGGGGF@EEEGGGGC,@FGCC,BCFGEGFF8D,BFGDGAFC,CAFEGGECEEFEC:F+CBGGCEGGC>A,==@+6@B=+64DFG>E6CE@E?+++3A+:B;+,==:<3,+@C8C?8/69)5)686**02?BD57>>921(4((--8:A4,-1:?A<>2:663>:)()((477>(()8,(.,4(4*)05(-0)<:8F)((-.)*().(33(,(,,((,().(4((()).))))))-))),(-(((().)
@M00689:251:000000000-CJTJ5:1:1104:19124:4384 2:N:0:10
CGACGGCCATGCACCACCTGTACACCAACCACAAGGGAAACTACATCTCTGCAGCGATCTGGTGTATGTCAAGCCCAGGTAAGGTTCTTCGCGTTGCATCGAATTAATCCACATGCTCCGCCGCTTGTGCGGGCCCCCGTCAATTCCTTTGAGTTTTAGCCTTGCGGCCGTACTCCCCAGGCGGGGCGCTTAATGCGTTAGCTACGACACAGAGGCCGGGGAAGACCCCCACACCTCACGCCCACCGTTTACGGCGAGGACCACCAGGGTATCTAAACCTGCTACTCCAGGATC
+
GGGGDDGGGGGGGGGGGGGFGGFFCGGGGDGGGGGGGGGGGGGGG<FFGGG<FFFG76BFFGGGEGGE<FFGGGGGGGGGGGFGAFFGGEG7=>:+?EDC>EE,8EGG?<EGAFFF;EDEEGGEE7=D8EGGGGGCGG>9EGGG7FFECE97:F,@>,;79CC5@?B9A=D55:=EFFGC@F2>@9(((,,()4).4::1<<>9??0(((()./3(2-,)-3-)47:(86,/,94(,)))./25(310.924(:(,-((2((-4(((4<,:2:)64-(((..(-)))(,((()(
@M00689:251:000000000-CJTJ5:1:1104:12947:4576 2:N:0:10
CGACGGCCATGCAGCACCTGTACACCAACCACAAGGGAAACTACATCTCTGCAGCGATCTGGTGTATGTCAAGCCCAGGTAAGGTTCTTCGCGTTGCATCGAATTAATCCACATGCTCCGCCGCTTGTGCGGGCCCCCGTCAATTCCTTTGAGTTTTAGCCTTGCGGCCGTACTCCCCAGGCGGGGCGCTGAATGCGTTAGCTACGACACAGAGGCCGTGGAAGACCGCGACACCTAGGGCCCACAGTTGACGGCAAGGGCTAGCAGGGGAGCGACACAGGGCAGCTCCGTCGAG
+
C=:=@:@CC@FFCGGCEFE<CCFGGGGGGGFGGGGDDFFGFFGGGCFGGGGGGGGGGDFG<ABFFGFGGGGGGFGGGGGFFGDGGFF?AFGGDF7FCECDEGGGGGG9DFF8FE=FEDGGG8@CG+@DEEGGGGG:@8@+ACD;+21,?=3:+@,5+@>CGG*9@EAFF>7>=6C3A(;EB)-,,3(-46,2))649(,(1<262:?F>((0(04-49;DB6<@((.(,(-*()-(50)0)*:5<(.1**..466>0:0(4(.(4..,4((--(-((,31,(((-(().-(.(,(
@M00689:251:000000000-CJTJ5:1:1104:9511:5251 2:N:0:10
CGACGACCATGCATCACCTGTGTCCCTGCCCCTTGCGGGGAAGACCTGTCTCCAGGCCGGTCAGGGCATGTCAAGGGTTGGTAAGGTTCTGCGCGTTGCTTCGAATTAAACCACATGCTCCACCGCTTGTGCGGGCCCCCGTCAATTCCTTTGAGTTTTAATCTTGCGACCGTACTCCCCAGGCGGAATGCTTAATCCGTTAGGTGTGACCCCGAAGGGCAAGCCCCGCAACGTCTGGCATTCATCGTTTACGGCTGGGACTAGCAGGGTAGCTAGACCGGCTCTACCTGTCTA
+
GEFGGGGGGGGGGGGGGGGFGGGGGGGGGFGGGGGGGGEGGGGGGGGGGGFGGGGGGGGGEFGGEFGDFGGG,,CFCGGCCGGA=FGGGGGGGGDGGGGGGGGCFGGGGGGFDGGGGGGGFDGGGGGGGF8>CBEFC@@EEGG>DDFGFGFGDFGCFFGG6:CF7+8@(5D0;7?0@;GGFE@299>0::DFA92.6<((5:B()).(-.)0(8>0908*(31514:-,((1(*((-0909++1)..779()34(((,,((45(3)-20.(()).)).)-(,(434))).6)))
@M00689:251:000000000-CJTJ5:1:1104:9526:5262 2:N:0:10
CGACGACCATGCATCACCTGTGTCCCTGCCCCTTGCGGGGAAGACCTGTCTCCAGGCCGGTCAGGGCATGTCAAGGGTTGGTAAGGTTCTGCGCGTTGCTTCGAATTAAACCACATGCTCCACCGCTTGTGCGGGCCCCCGTCAATTCCTTTGAGTTTTAATCTTGCGACCGTACTCCCCAGGCGGAATGCTTAATCCGTTAGGTATGACACCGAAGGGCAGCCCCCCGACGGCCGGGCATCCATCGTTTCCGGCTGGGCCACCCAGGGTATCTCATCCTGCCCTCCATATCT
+
G:7CCDFGGGGGGGGGGGGCGFGGEGGGGFFGGGEGD7+@@FGGGGGAEFGGFGD<FF=>FFGA,CCFCD<FEF,=7FFGEGDFEFGGGG9E+@+>+=BEGG:@EGFEGCFBDFGGEGGFDFFGE@EGCF89>EGGEGEG>CCD*DAFFFB7,=8CCE7B<FEFC88(6>51<2;=F@GGFE(;36>9<?<A2:664>0:7:0(6).,)))/4)4((14*,((0839((((*()-(40)))++)..(.89,54((,-(((((,.--(2((.)64)-)-)).3((,((())))-
@M00689:251:000000000-CJTJ5:1:1104:20103:5435 2:N:0:10
CGACGGCCATGCAGCACCTGTATTCTAATTCCCGAAGGCACTCCCGCATCTCTGCAGGATTCTAGATATGTCAAGACCAGGTAAGGTTCTTCGCGTTGCATCGAATTAAACCACATGCTCCACCGCTTGTGCGGGCCCCCGTCAATTCATTTGAGTTTTAACCTTGCGGCCGTACTCCCCAGGCGGTCTACTTATTGCGTTAGCTGCGTCACTAAGTCCTCAAGGGACCCAACGACTAGTAGACATCGTTTCCGGGGTGGACCACACGGGTAACATAACCCGCCCTCGCGGTCTT
+
GEFFGGGGGGGGGGGGGGGDFFGGFGGGGGGGGGGGGGGGGGGGGGGGGGFGGGGGGGGGGGGGGGGGGGGGGGGGGGGGGGGGGGGGGGGGGGGGGGGFGGGGGGFFE<FFGGGGGGGGGGGGGGGGGGGDEGG@CGFGGGGGGGFGEEFFGGGGDGFGGGFFFFFFFBGFADF@FFGGFFFFF=9BFFF3EEFEEF;9?;<>C>;>DF?>4@:?4662.4:FF?608(.23C?0(5?*1:<@)64@@F0))392(-4902,3(((-41,,().6.)(((((((-,((-(,(()
@M00689:251:000000000-CJTJ5:1:1104:18678:5449 2:N:0:10
CGACGGCCATGCACCACCTGTCACTCTGTCCCCGAAGGGAACATGGTATCTCTACCACTTGCAGAGGATGTCAAGACCTGGTAAGGTTCTTCGCGTTGCTTCGAATTAAACCACATGCTCCACCGCTTGTGCGGGCCCCCGTCAATTCTTTTGAGTTTCAGCCTTGCGGCCGTACTCCCCAGGCGGAGTGCTTAATGCGTTAACTGCAGCACCAAGGGGCGGAAACCACGTGACACAGAGCACTCATCGTTTACGGCGTGGCCACACAGGGGATCAGAGCCTGCCATCACTGGC
+
FC@CC@FGGGGGGGGGGGGCFEFFFGGGGGGGGGGGGGGGGGGCFFFGGGGGGGGGGGGGGGGFGGGGGGGGGGFEGGGGGGGGGGGGGGGGFGGGDGGGGGGGGCDGFGGFGGGGFEDGGGGGGCCEGGGGCEGGGG5CGGGDGFFGFG?EFGFGGGGGGFDFFAFAA=>)-)7<CFGGDBDB@9F6;33?E<E)5C>FFF(7?EFEEFBF:)4::(-1((,)-.4.3(-:67))()097CF)(()19>?(4)46((-4,(((-(4(.6:(34-8)4).((.,,))()))-((
@M00689:251:000000000-CJTJ5:1:1104:12463:5538 2:N:0:10
CGACGGCCATGCATCACCTGTACACCAACCACAAGGGAAACTACATCTCTGCAGCGATCTGGTGTATGTCAAGCCCAGGTAAGGTTCTTCGCGTTGCATCGAATTAATCCACATGCTCCGCCGCTTGTGCGGGCCCCCGTCAATTCCTTTGAGTTTTAGCCTTGCGGCCGGACTCCCCAGGCGGGGCGCTAAAGGCGGTAGATACGACAAAGAGGCGGTGGCAGAGAGAGAAACCAAGGGAGAAGCGGATAGGGAAGGGAGGAAAAGGGGAAGCAGACCGGGCGAACCGGTGAGG
+
E>@@CDGF@,CC<EC@EE9@C<CD,;CFG@FGFGGF7CFFGEF?F<BEF,CEFFGGGGFGGG<EEECFFGGGGEDF<=F,CFFG<BF9FFGGGBBF7FEGGGFF+FF,C,C4F,>,@AFE6+@+@+@DE=CE@BC63+36+@=7?DF79,9;8,,7+7C@7CCFEFA22=*668:(A@FGF),:999>;1(-62207(42,)).):?31(,0471((-,92((04(((((-+.*,(,7)>)**0((-)))-(57((-388(,4((,,-2(4((..(((((-(-(-3(((--(((,
@M00689:251:000000000-CJTJ5:1:1104:12469:5556 2:N:0:10
CGACGGCCATGCATCACCTGTACACCAACCACAAGGGAAACTACATCTCTGCAGCGATCTGGTGTATGTCAAGCCCAGGTAAGGTTCTTCGCGTTGCATCGAATTAATCCACATGCTCCGCCGCTTGTGCGGGCCGCCGGCAATTCCTTTGAGTTTTAGCCTTGCGGCCGTACTCCCCAGGCGGGGCGCTTAAGGCGTTAGCTACGACACAGAGGCCGTGGAAGACCGCGACACCGAGCGCACACCGTTAACGGAAGGGACGAAAAGGGGAACAAGACGGGCCAACGAGGTGCG
+
FCCFCDFFCEDE<FC@EF9@CEFG<,CFEBFFGFGC@CFGGGGFFCFFGGGFFGGGGFGFGGGGGG,FFFGGFGGGEGG<FFGGEFGGGFGGFFCFGGA;@EE8@FFEGCG@FAEF,E+=8+@C7EDDFGGEG=E+@8<+4@DD;CF;B,=FG9;ACFGGFDBFEFFB@@?@=(8@A0CGF32:.3079014<)50;19??B).5:?29(2@:FF(-79D;,8F:(4(-,-*.),-2>)73*2).(-))*,),(,-(,144-4(((.2?(-(,..((,(31((-14(4((-()-
@M00689:251:000000000-CJTJ5:1:1104:6444:5772 2:N:0:10
CGACAGCCATGCACCACCTGTACACCAACCACAAGGGAAACTACATCTCTGCAGCGATCTGGTGTATGTCAAGCCCAGGTAAGGTTCTTCGCGTTGCATCGAATTAATCCACATGCTCCGCCGCTTGTGCGGGCCCCCGTCAATTCCTTTGAGTTTTAGCCTTACGGCCGTACTCCCCAGGCGGGACGCTTAACGGGTTAGCTACGACACAGACGCCGTGGAAGACCCCGACACCTGGCTCCCACCGATTCAGGCAGGGCCGACAAGGGGAGCTAATCCCTGCCTCCTATGTGTT
+
FCEGGGGGEAFDCFEAFF@@EEGGFGGGGGCFFGG?BFCGGGGFFCFGF<EFFFG@F8F:FGGFGF@FDFCFGG:ABFDGFDFGFDFFGGFE@F@EFGFGGGGFF9EEFFEGG8FEFC6?E8CGC76@@AEGGGDDC??1+=CF@+?=9,9:4ECC?C?+:D8*5<:)))0:4>E<FAFE@?==;(,69;0(.)(((-,424<44(-(-440()-4,12CB8<?(41(-((/,)-(().0)1*)(-()0/-)-)(,((-(((,(((.40(-((.))))),))(.))(()).))-,
@M00689:251:000000000-CJTJ5:1:1104:8016:6067 2:N:0:10
CGACGGCCATGCACCACCTGTCACCTTGTCCCCGAAGGGATTTCCTCGATTAAGAGTAATGCAAGGGATGTCAAGTGTAGGTAAGGTTCTTCGCGTTGCTTCGAAATAATCAACATGCTCCGCCGCTTGTGCGGGGCCCCGTCAATTCCTTTGAGTTTTAGACTCTCGGCCGTACTCCCCAGGCGGGGCGCTTAAAGCGTTAGCTACGACACAGCGGCCGTGGCAGAACCCTACAACGAGGGCCCAACGTTGACGGCGTGGACGACCGGGGTGGCTAAGCCTACACTATCTATAG
+
F>:CCDFDC,CAEFGDDCF@C@CCC,CEFFGGC@FC6@CFE,C<FGBEC8@@ECEG<CF@F,<FEGCFEFGGFGG9?C,CECD95<CFAE,E@F7C7F>=;EFD@+,99C?,,ECAD9+@8@@=EC688DE,@@>+6+9;EEDDD+35+,4;DCGG7,2=C**4)+)0:<7>892210?*(/((690;(429662)))--24(<44)8?F6)()((-4,9(90)4((53,4*,*.),)0))2*)((())/4(,)-6(,(49((-((-((,4(((4(.))4(4)((.)().6)).)
@M00689:251:000000000-CJTJ5:1:1104:8026:6085 2:N:0:10
CGACGGCCAGGCACCACCTGTCACCTTGTCCCCGAAGGGATTTCCGCGAGTAAGAGTAATGCAAGGGATGTCAAGTGTAGGGAAGGTTCTTCGCGTTGCTTCGAATTAATCACCATGCTCCGCCGCTTGTGCGGGCCCCCGGCACTTCCTTTGAGGTTTAGCCTTGCGGCCGTCATCCCCAGGCGGGGCGCGTAAGGCGTTAGCTACGACCACACGGCCGTGGGAGACCACCACACCGAGCAGACACCGTTGACGGCTGGGAGACCCCGGGTACCAACTACGACTCGAGCGGAT
+
F4+8+@@6@,C<C@D@,C,,-,;<6CCCEE9FFG@F:CCF86,CA,8@C+CEACEAE<F,FF9,CFC,B:<FFE99CCFDD,CEG,???5C,?==FC>7DC4=C8,9CF@9,,,CEA,?8@==CEB>6==D,@8E+8C*4C*9;***5*,35;,6,0,+4:C:+0).8(/94((,(+.1:,=08>161(,3((-31:<;?(23))6.8((()()(-401)(-,)4((,-.-2(/4((.57)**.31:>>*,((,433(2((((,(-(((,--3).).((()((,(,((((((-(
@M00689:251:000000000-CJTJ5:1:1104:6601:6245 2:N:0:10
CGACAGCCATGCAGCACCTGTACACCAACCACAAGGGAAACTACATCTCTGCAGCGATCTGGTGTATGTCAAGCCCAGGTAAGGTTCTTCGCGTTGCATCGAATTAATCCACATGCTCCGCCGCTTGTGCGGGCCCCCGTCAATTCCTTTGAGTTTTAGCCTTGCGGCAGTACTCCCCAGGCGGGGCGCTTAATGCGTTAGCTACGACACAGTGGCCATGGAAGACCACTAACCCTAGGCGCCACCGTTTACGGCAGGGACGACCACGGTGTCTATTCCTGCCACCTCTTTCT
+
GG@CGGGGFGGGCGFEEFGGGGGFFFFFGG:CFGGGCDG8FFCEEFGGAFFGGGGGGGGGGFGGGGGGGGGGGGGCGGGGFFFFFGGGGFGGGGCGGGGGDGGGGF9<FE,AAAEGGGGCECEGEGGF?=86CBC@E89A6++6DGFGFGF7+2DAC=CFGG**09)0)0;*16A2>AF5BFA((.6--(-3)5>)(338?<46):1(47:7)/320(4C.42.4(4(-((+(14(()))0::)-42074()((,(((((((-((((--,(-,6).)))662())(.(,).--
@M00689:251:000000000-CJTJ5:1:1104:6618:6258 2:N:0:10
CGACAGCCATGCAGCACCTGTACACCAACCACAAGGGAAACTACATCTCTGCAGCGATCTGGTGTATGTCAAGCCCAGGTAAGGTTCTTCGCGTTGCATCGAATTAATCAACATGCTCCGCCGCTTGTGCGGGCCCCCGTCAATTCCTTTGAGTTTTAGCCTTGCGGCCGTACTCCCCAGGCGGGGCGCTTAATGCGTTAGCTACGAGCCAGCGGCCGTGGACGGCCCCTACACCTGCCGCCCCCCGTTTACGGCAATGACTCCAAGGGTTACTACACTGGCCATACCTGACCAT
+
FGGEGEEFEFGGGGGGCGGFGGGGGGGGGGGEGEGFGFCFGGGGGGGDGF9F9CDFGCFGAEG8FAAEFFG9EFGGGFEFFFGGGGGGFGGGGE=>F94EEAFFGF9EF9,AFFGGFGFGDCEEGDGFGGC>+CEC=+9CEEDG7+?:EF7@+,3@2,;FD+:*=B8=BB>):):<A@DC=?@=F01429:3)5))(48?FFFAF2(((-87(0461(,7((()((4(-((2(23.()))):C)--(0742AFBF0((..54)().,(,.((,)))..))(.4(()(.))((())
@M00689:251:000000000-CJTJ5:1:1104:17610:6428 2:N:0:10
CGACAGCCATGCATCACCTGTACACCAGCCCCAAAGGGGAAAGACTGTTTCCAGCCCGGTCCGGTGTATGTCAAGCCTTGGTAAGGTTCTTCGCGTTGCATCGAATTAATCCGCATGCTCCGCCGCTTGTGCGGGCCCCCGTCAATTCCTTTGAGTTTTAGCCTTGCGACCGTCCTCCCCAGGCGGGGCACTTAATGCGTTAGCTCCTGCCCGGATAACGTGGAATGTCCCCCACACCTAGTGCCCAACGTTTACGGCATGGACTACCCGGGTTTCTAATCCTGCTCTCTCCGTT
+
GGGGGGGGGGGGGGGEFGGGGGGGGGFGGGGGGCC<FCGGGGGGGGFGGGGGGGGGGGCCFGGDEGGGFCGFDEFGGGGF?FGFC,ACFGGG7FGGGCEGGGGD,EFEGDGF7FEFCGDFG6EGGGGGGG8DAEDGGGFGGGG>0CFFFGFF3,*ECFC+*C@FF*=)):C9@(:@FBDGBB(>6(:69(4:>A4:)5(4:2856)((.5()()((,)5*8(4))5)).55:9)73:5.)*2+/9<)0./4(48<6?F(4(..4)(..((447((.4)))).-528<)82<098)
@M00689:251:000000000-CJTJ5:1:1104:10184:6515 2:N:0:10
CGACAACCATGCACCACCTGTACACCAACTCCAAGGGACACTACATCTCTGCCGCGATCTTGTGTATGTCACGCCCAGGTACGGTTCTTCGCGTTGCATCGCATTCATCCACATGCTCCTCCGCTTGTGCTGGCCCCCGTCACTTCCTTTGAGTTTTCGCCTTTCCGCCGTACTCCCCCGGCGGGGCTCTTACTCATTTAGCTACGACCCAGCGGCCGTTGCAGTCCCCTACCCCTAGCTCCCACCCTTTCCGGCATGGACTCCCAAGGTATCCACTCCTGCTCCCCATGTCCT
+
GGCGGEFGGGGG<EDCCCFGGGGGDF<FCG,CC,@CC,,9EF<D<@FAFG,F,66@:@FG,<C@E,CEFGF,4C@F7ECFC,8CFFGGGG7@BFE+@<ED6++CC,,CBF,AFGFGFGG8DD6>EG?F4@,,@ECCCE*@8+6=+=FCCF<3+7CF=,3+=>A5>+)):)@5=9CEF);=)@@F>69(3:7A46)))-.).4))5(-2,-4)()(-(,-*-(.*).551(3*(9::0))1/8C572(07*).(-4167(,2)((,((((.))6.5.)405:((-)-(.((66))
@M00689:251:000000000-CJTJ5:1:1104:10194:6533 2:N:0:10
CGACAACCATGCACCACCTGTACACCAACTACAAGGGAAACTACATCTCTGCAGCGATCTGGTGTATGTCAAGCCCAGGTACGGTTCTTCGCGTTGCCTCGAATTAATCCACATGCTCCGCCGCTTGTGCGGGCCCCCGTCAATTCCTTTGAGTTTTAGCCTTTCGGCCGTCCTCCCCAGGCGGGGCGCTTACTTCGTTAGCTACGACACATCGTCCGTGGACGCCCCCTACACCTCGCGCCCACCGTTTCCGGCCGGGACTCCCGTGGTATCTACCCCTGCTCCCTCTATCA
+
GGGGGGGGGGGGGGGGGGGGGGGGGGCCFG<F@FFGGD66CF,F<FGGGGGGFFF@+CFGF<FEF,E@FG9,,CFGC8<E<,BBFGDFGGCGEGGCF,EF84,AEDAFGG<F<F@FEGG+CA8BBGCG,E+@CEGDDGDGG++=DFCEFG7@7EFFF97CCFE8A:)=@);):>EFFF7*)?>(3(6(29?F4:))(4:06A<4>((4(47)))(.:(.*,,(0(4;03-,:(24:07)07:C>:16FB<))-,4(,(((-(4((((-(-)6:)-.).4:(:?A0-(4())).
@M00689:251:000000000-CJTJ5:1:1104:22960:6675 2:N:0:10
CGACGGCCATGCACCACCTGTGTCCACTTTCTCTTTCGAGCACCTAATGCATCTCTGCTTCGTTAGTGGCATGTCAAGGGTAGGTAAGGTTTTTCGCGTTGCATCGAATTAATCCACATCATCCACCGCTTGTGCGGGTCCCCGTCAATTCCTTTGAGTTTTAATCTTGCGACCTTACTCCCCAGGCGGTCAACTTCACGCGTTAGCTACGTTACTAAGGAAATGAATCCCCAACCACTAGTTGACATCGTTTAGTGCGTGGACTACCAGGTTATCTAATCCTGCTCTCTCTGTT
+
GGFGGGGGGGGGGGGFFGGGGGGGGDGGGGGGGGGGGCCCFEFGGCFG@FGGGGGGFGGGGGGGC@FAFGDFFGGG9CA,F,C@F,<?EFGGGGGEE7CE8F=FG+9=FFAEGGGGG=DF9EGGEFFGGGGGG8DC6+<CFGGGGG53DGFGFGGA6==?FGE*CFFE7>+8>A):9=<F@FFDD=B5@/5>*>C8C*52>FFF039>6;(06)/?)9)*733FA4)<C@>:(*4(8>@)/A<=).)/9*,1:1<)621:(7(.8??2381),-44:4:<A)6)529<))).)6)
@M00689:251:000000000-CJTJ5:1:1104:14575:6758 2:N:0:10
CGACGGCCATGCAACACCTGTACACCAACCACAAGGGAAACTACATCTCTGCAGCGCTCTGGTGTATGTCCAGCCCAGGTAAGGTTCTTCGCGTTGCATCGACTTAATCCACATGCTCCGCCGCTTGTGCGGGCCCCCGTCACTTCCTTTGCTTTTTAGCCTTGCGGCCTTACTCCCCCGGCGGGGCCCTTCATGCTTTAGCTACGACCCAGAGGCCGTGGAATCCCCCTCCACCTACCGCCCCACGTTTACGGCATGGACCACAGGTGTCCCAACGACAGTCCTCCTCGCGCTT
+
FFFCFGFGGGGGF@@CEGGGGGGFFG?DFE,F@,CFC<,<FGFFFFGGGGGFDCF@+@FD<@F,E,C<EE,,,CFF8C,EB6<<EFGGGG,@:FF7C<BFD8+?7,??EF@F8EFF,>D+CC6EEGFF3@B6+BE@=C5CG++?BF?DFG+,,,@EF,0=3DE*=*:)-)*1.1@EF?17-)603(4(-3,()6).).6))-)).(49(4<),)(-:(-1(-)1)).-,-(2.C71,).)8C8)(3(7@*(--(-(,(()5((,((..4>))))(,((((().5-4(,,((((-(
@M00689:251:000000000-CJTJ5:1:1104:21125:6974 2:N:0:10
CGACAGCCATGCAGCACCTGTCTCACAGTTCCCGAAGGCACCATCCCATCTCTGGAATGTTCTGTGGATGTCAAGACCAGGTAAGGTTCTTCGCGTTGCATCGAATTAAACCACATGCTCCACCGCTTGTGCGGGCCCCCGTCAATTCATTTGAGTTTTAACCTTGCGGCCGTACTCCCCAGGCGGTCGACTTAACGCGTTAGCTCCGGAAGCCACGCCTCAAGGGCACAACCTCCCAGTCGACATCGTTTACGGCGTGGACCACCCGGGTATCTAACCCTGCCCTCTCTGTCA
+
GEGGGGGGGGGGGFEFGGGGGGGGGGGFGFGGGGGGDGGCGGGGGGGGGGGGGG@FFFGGGGGCFFFFGGGGGGGFGGGFDG<EFA5CFFGG@FCFGEGGGGC:EGGGDFFEEGGG8F=FGGGGEEEGGG,EE6EDEGBGGGG+=DDGFGFGE:DFGGGGGGFFF7C8==<9>5>CFFGGD5@DB25-92@?@F4><@(;>;?E97=;0<6.3@?F2>?*,,.92<8(4112424((896**/.(8<301:6<,(4(91>2((-44(-((4().)))).(,((.,((((.)-.6
@M00689:251:000000000-CJTJ5:1:1104:21117:6995 2:N:0:10
CGACAGCCATGCAGCACCTGTCTCACAGTTCCCGAAGGCACCATCCCATCTCTGGAATGTTCTGTGGATGTCAAGACCAGGTAAGGTTCTTCGCGTTGCATCGAATTAAACCACATGCTCCACCGCTTGTGCGGGCCCCCGTCAATTCATTTGCGTTTTAACCTTGCGGCCGTACTCCCCAGGCGGTCTACTTAACGCGTTAGCTCCGGAAGCCACGCCTCAAGGCCACAACCTCCCATTCGACATCGTTTACGGCGTCGCCTCCCAGGGTCTCTACTCCTGCTCTCT
+
FCFGCGGGEFFGGFFFGGGGGGGGEG8<FGFGGCCEC+E,CF8FFFG,EG<FGFDGCFEEGGGFF6<FEFGG@<6AFGGCFGGFE,?FFGGGCGFGGGGEGG,AEEGEECCA=FGGCGFGCFGG7CEGBD4@>>6FGC@E>@D6=DFGFFFG,,66=CCC6FEFF=C5):D5=5>BF=FE2/-:((6=(*1>C<);8:9;B(/99?43(/(04>?F6>?*3>0*)(..24(C8<71(0**03<<?(.07D?0)(,((-((((((.-,)-(4,26))).802)8(-633
@M00689:251:000000000-CJTJ5:1:1104:9797:7042 2:N:0:10
CGACGACCATGCACCACCTGTACACCAACCACATGGGAAACTACATCTCTTCCGCGATCTGGTTTATGTCAATCCCAGGTAAGTTTCTCCGCGTTCCATCCATTTAATCCCCCTGCTCCCCCGCTTGTGCGGGCCCCCCTCCCTTCCTTTTTGTTTTTTCCTTCCGTCCGTACTCCCCCCGCGGGCCGCTTACTTCGTTAGCTACCACCCAAACTCCGTGCAGGACCCCTACCCCACGCGCCCCCCTTTTACGGCATGGACTCCCAGAGTATCTCTACAGTCCCTCTCTGTTT
+
FFGG@FGGGGGGG,CFFGGCGCG,CF@C@F,C,,;,CF@@EFAFC9@F<E,E,,B@6+6B,,5:B,6C6C,,,CFF,,,:5,CB9<?F@,+6+46,9,:D,4,,C<,A<A,A+44A4,6+4=+@+++6,,8+3BC@=C*+@++=+5AF@:*,*4@EC*;C::A+0*)-:)/(5>4@F@)*,5,(6((,39?:)65A1:03()69,(),(41)()).3(-*(-))((34:((2(1(((0807*1771,)9:)-48(((.(),)((.()(()).69)-)-))-,)42:<B)64))
@M00689:251:000000000-CJTJ5:1:1104:8633:7209 2:N:0:10
CGACAACCATGCAACACCTGTACACCAGTCCGAAGACGCGACCATCTCTGGCCGATTCCGGTGTATGTCAAGCCTTGGTAAGGTTCTTCGCGTTGCATCGAATTACTCCGCATGCTCCGCCGCTTGTGCGGGCCCCCGTCAATTCCTTTGCGTTTTACCCTTGCGGCCGTACTCCCCAGGCGGGGCACTTACTGCGTTAGCTGCGGCGCGGCACTCGTGGAATGAGCCCCCCACCTAGTGCCCAACGTTTACGGCATGGACTACCAGGGGAACAAATCCGTATCTCCATGTCT
+
GGGGEGGGGGGGG,CCCEGGGGGGGGGGGGGGGGDGFCFBFGGGGGGGGGFGG+@FCFGG7FEG9FFFF,,BFG=B=CEB9<,E<FFGFFFDG74FFGG+4,AFF9FFFEFF=CE;FE6ACEGDEFGFA>@+@EG7C8@G5@;DFFFFCB+;CGGEG,47CG4A=A>@BF3;;>E;>(:C<)619>6??FF65)-(-8:09<92,--(479)-0(.,..1(..<49<1:3(2(),(54=7*+2<0(:572,-413(28<0,)(..))-,((((((().(((((,).--)6-).
@M00689:251:000000000-CJTJ5:1:1104:13941:7254 2:N:0:10
CGACGGCCATGCAGCACCTGTCACTCTGTCCCCTAAGGGAACTCGATATCTCTATCTCTCGCATCTGCTTTCAAGCCCTTGTAAGGCTCTTCGCGTTGCTTCCACTTAAACCACATGCTCCACCGCTTTTCCGGGCCCCCCTCCATTCTTTTGAGTTTCAGCCTTTCGTCCGTACTCCCCAGGCGGCTTCCTTAATGCGTTAACTTCTGCACCAAGTCGCGGACTACCCCTGCCACCCACCCCACTCCCTTTACGGCCTGGCACACCAGGTCTTCCCATCACTCCCTCGCTGA
+
FBCE7CBFEGGGG9ECFFGFGGFGFFG,FFGCE,,6C8,,;FF<@,@@@F@F9,CE,,<,,88,+,6,C,@F,,,,9CF,,9C65,44E8E,4=:@>+,,99,C,?F9<,C:AFCG=E+=D,9D+4=6+=,66+6++@*6+6=+669,?:7=@1>,28C@?CDA@**)01*0=)8CACGD=*-5)-((85>*>*8/*96///69)))))99)32,())(),(-),(..3,-*30)).)0))*/7(((0)24)))((-2(,,3.3((,-(-),).).()).)))),((((((-(
@M00689:251:000000000-CJTJ5:1:1104:12251:7349 2:N:0:10
CGACAGCCATGCATCACCTGTCACCGCTGTCCCCGAAGGGAAAGGCATGTCTCCATGCCGGGCCGCGGGATGTCCAGACCTGGTACGGTTCTTCGCGTTGCTTCGACTTAAACCACATGCTCCACCGCTTGTTCGGGTCCCCGTCAATTCCTTTGAGTTTCAGCCTTCCGGCCGTACTCCCCAGGCGGCGTGCTTAATGCTTTAGCTGCCGCACTACGGGGCGGAAACCCCCTAACACTTAGCCCTCCTCGTTTCCGGCTTGGCCTACCCGGGTATCTAATCCTGCCCTCCCTTT
+
GGGGGGGGGGFGGGGFFGGGGGGGGEFGFGGGGGGEC7+6CC@CEGFF8FGGGGCG9FGC+@F+8C=:@+C=FG,,95BFG@EG,,@7EFGGGG<F+CE>EGGGE<+@FBCFGGGG=F+@FFG8DF6CEG:F,@+@CGDGGG5CG>*;<EFGGGD,9DGFG7ABDFF*:()8>(>2=@GGFF;12:(,(,4(8?F9)62>)6<4)4<28(-8(0705((/(,(0(42076::3/.1377989@/471))*,38<)6:(4(4;(())(.,(-((4(42-.))).6)((,4:((())
@M00689:251:000000000-CJTJ5:1:1104:7816:7457 2:N:0:10
CGACAGCCATGCATCACCTGTTCTGGACCCTTTCGGACACCGTATCTCTACGGCTTTTCCCAGTATGTCAAACCCAGGTAAGGTTCTTCGCGTTGCCTCGAATTAAGCAACATGCTCCGCCGCTTGTGCGGGCCCCCGTCAATTCCTTTGAGTTTTAGCCTTGCGGCCGTACCCCCCAGGCGGGGCACTTAATGCGTTAGCTGCGGCACGGCTCCCGTTTGGTCGGGCCACAACCTAGTGCCCACTGTTTACCGCTTGGCCGGCCAGGGGTCTCTCGCCCGCCTCACTCGTCTTT
+
GC@FGGFFGGGGGGGGGFEEGGGGGGDFFEGFGECEE:CGCEGGCGGGGDF,@FFFCF<FCF@FG9<FGCGFGGGC@,BC9@EGGFFFA,FGF7>FG988C,4=,F?FFEGGF,>,9EDGGGGEE7F@B87CECEDE3*=+=D77B97+:9:;AEFG,CC+:@58:>AFB7<)19@E2C:6/7@09027><<99<6,-,(69)22((((46)(7((((.*-((*(((((,4*45(((1*1*@F40(.7=7>B)40(((-35(((-(3(3(-(,)-.((((((((-(.)6(.-(()
@M00689:251:000000000-CJTJ5:1:1104:7799:7462 2:N:0:10
CGACAGCCATGCATCACCTGTTCTGGACCCTTTCGGACACCGTATCTCTACGGCTTTTCCCAGTCTGTCAAACCCAGCTCAGGTTCTTCGCGTTGCCTCGAATTAAGCAACATCCCCCGCCGCTTGTGCGGGCCCCCGTCCATTCCTTTGCGTTTTAGCCTTGCGGCCGTACTCCCCCGGCGGGGCACTTAATTCGTTCGCTTCGTCACGGATCCCTGTGGTTGCGACCCCCACCTAGTGCCCACCGTTTACGGCGTGGCCTACCGGGGTATCCAATCCTGACCTCC
+
FGBFGEGGGFGGGGGGGGGGFEGCFAEFGGFGEFCF,CCCFCFGGGCDF,CC@CFFFGGGGFD8,C<FE,C@BFGEF,5,C<8FFGGGG7F7:@=FACF66,9==<EFEEGCE,@,@CDEEEEC78D?C+@>CEGCC3*4+4?CGC9:?@?**@EE>3+A?*4A)9//069620>BE2C*(0,(3416<:2-)..(5((-360((.((-(-.,7(.)).2((45((,2,42*(/1((0**/3CF((()09(:16>((41,(40.(((4((()))))-(46))((),(
@M00689:251:000000000-CJTJ5:1:1104:11844:7483 2:N:0:10
CGACGGCCATGCAACACCTGTACACCAACCACAAGGGAAACTACATCTCTGCAGCGATCTGGTGTATGTCAAGCCCAGGTAAGGTTCTTCGCGTTGCATCGAATTAATCCACATGCTCCGCCGCTTGTGCGGGCCCCCGTCAATTCCTTTGCGTTTTAGCCTTGCGGCCGTACTCCCCAGGCGGGGCGCTTAATGCGTTAGCTACGACACAGAGGCCGTGGACGACCCCTACACCTAGCGCCCACCGTTTACGGCACTGACCACCGGGGTCTCTAACCCTGCCCTCT
+
GGGGGGGGGGGGGAEFGGGGGGGEFGFGGGCGCEEGGGD@FGAFDFGGGGEG,@F@6EFG9FGEF<DECFD9FFGG<CDFF?FFFFGGGGBF7FG:F<EE>4,AEE9FFF9FAFGFGGG+@@EEGGGG,@>+C8EBEE5;C++?EGFGFGC,31BEG@;=FGF*83):>=G?@FFFFF44(?;9>099>BF1)624>FB02>D<B0390620561:?B4)40(0(44-33:F?GBF(9?3;EG)4405@C1<:(76((.-((,3:-1012(.)).:)((((.(,(,(
@M00689:251:000000000-CJTJ5:1:1104:22677:7753 2:N:0:10
CGACAACCATGCAGCACCTGTACACCAACCACAAGGGAAACTACATCTCTGCAGCGATCTGGTGTATGTCAAGCCCAGGTAAGGTTCTTCGCGTTGCATCGAATTAATCCACATGCTCCGCCGCTTGTTCGGGCCCCCGTCCATTCCTTTGATTTTTAGCCTTTCGGCCGTACTCCCCCGGCGGGGCGCTTAATGCGTTAGCTACGACCCCGAGGCCGTTGAAGCCCCCTACACCATGCTCCCACCGTTTCCGGCCTGGACTCCCCGCGTTTCTCACCCTGCCCTCTCGTTCT
+
FGFGEGGGGGGGGFCEFGGGG9EGGG<@FG@G,<,@@8<CFGFGGAFFGGG@F@FC:EFEFEF@FFEGGGC<@CFGGEBF<FF8EFGGGA,@FCFEEFFD=A,AF9FEEFFG<F,E=ED=CE6ECE6@,@@6>CEDGG*AG6CDFGFGFF73,,CFG,6=CFE*:?)8>AG5>=*:F8*1)3(/011063:0)6))4?:32)4-5(-7(4(0,0,4<04*4,6*)44-4-(:(91()*0*0<F)44(8>43.1(,(-2,.8?((3(,((((-,4::).,,(((.,:0((((,-
@M00689:251:000000000-CJTJ5:1:1104:22696:7754 2:N:0:10
CGACAACCATGCAGCACCTGTACACCAACCACAAGGGAAACTACATCTCTGCAGCGATCTGGTGTATGTCAAGCCCAGGTAAGGTTCTTCGCGTTGCATCGAATTAATCCACATGCTCCGCCGCTTGTGCGGGCCCCCGTCACTTCCTTTGAGTTTTAGCCTTGCGGCCGTACTCCCCAGGCGGGGCGCTTAATGCTTTATCTCCGACCCAGCGGCCGTTGCAGACCCCGACCCCTACGCCCCAACATTTACGGCATGGACTGCCAGGGTCTCTCATCCTGACCTCC
+
GG7CECGGGFGGFGGCCGGGGGGGFEFDGGDGGCEGDD,CFGGGGGGGGFEF<FGG:DDF<@FFF<EAEGEG@FGGGDFF<FFDFGGGGGDF4@F@FCEECF8ABEBGGC,AAF,E,@D+6A+BE@EF@D=6@EEGGCBEEC+===DFFGFEG9@FF9;D?D=6@>=)1:D=>BE4F9*4>A>>;(3,6>F?)6)).)..-)))4060(145(0-,(((*(()*).4.8(,:(533()0)01C7(3()17))40((((.)))((4).8:?7<)))))-6))-(5-)(
@M00689:251:000000000-CJTJ5:1:1104:19420:7949 2:N:0:10
CGACGACCATGCAGCACCTGTCACCTTGTCCCCGAAGGGATTTCCTCGATTAAGAGTAATGCAAGGGATGTCAAGTGTAGGTAAGGTTCTTCGCGTTGCTTCGAATTAAACCACATGCTCCGCTACTTGTGCGGGTCCCCGTCAATTCCTTTGAGTTTTAATCTTGCGACCGTACTCCCCAGGCGGAATACTTAATGCGTTAGCGGCGGCACGGAGGTGTTGAACCCCCCACACCTAGTATTCATCGTTTACGGCGTGGACTACCAGGGTATCTAATCCTGCCCTCCTTGTCT
+
GGGGGDGGGGGGGGGGGGGGGGGGGGG<FGGGGGEGGEG?FFFGGGGGCFGCEFGFGFAFEGGGCDFFGGGGGEGGFGGEFGFEEFGFGGGGDGGGGBEGGGG7FGGFFGGGGGGGFGGGG6EGEGGGFG8DEDGGGGFGGGGG8FFGFGFGGFGFGGGGGGEFFACF9@D=A>DFFEGGF>=BAB@>BBF?C<=E470;@FD4911(4((0(066(,(>?:AF)4<4497:8DB:2=FF?C7=2:(7>GFFB(3(49>07<4(3340:?.)))6)426))..(.(-(.).))
@M00689:251:000000000-CJTJ5:1:1104:12286:8052 2:N:0:10
CGACAGCCATGCAACACCTGATGGTTGGGTATCTAATCCTGCTCTCT
+
GGGGGGGGGGGGGFFGGGGG9EFGGG7BCFCGGGGGGGGGGGGGFGG
@M00689:251:000000000-CJTJ5:1:1104:12127:8118 2:N:0:10
CGACGGCCATGCACCACCTGTACACCAACCACAAGGGAAACTACATCTCTGCCTCGCTCTGTTGTATGTCAAGCCCAGGTAAGGTTCTTCCCTTTGCATCCAATTACTCCACATGCTCCGCCGCTTGTTCGGGCCCCCGTCCATTCCTTTGATTTTTAGCCTTGCGTCCTTCCTCCCCCGGCGGGGCGCTTACTGCTTTAGCTACGACCCACAGGCCTTGGTAGCCCCCTACACCTCTCCCCCACCTGTTACGGCCAGGACTCCCCGTGTATCTATCACTTCTCTCCCT
+
FCCCF7CFCFFFFFCFFFGGG,@,CE,6F7,C<6CF>F,EEECF6ED,CFC<,,C8+6EF@65,B,C6@EF,9CFG<,,65,C,BAFGG,,A,CF,AAEF,=,C=<<A?F8A,AEG;,=+=@8B@E+@,=4++@8:8E>=C++?2CBGFF7,,7EGG,62=<C;@*188)5*3A8=9=**):)59>1(4;61)6).)66.)).-)((---3)(0(-())*(-)*.4:?>(1C(240,*0)7;CB96()9:)-((,(((((((((.-,(,.1)6.))))))..).)4(.,
@M00689:251:000000000-CJTJ5:1:1104:23700:8211 2:N:0:10
CGACAGCCATGCACCACTTGTACACCAACCACAAGGGAAACTACATCTCTGCAGCGATCTGGTGTATGTCAAGCCCAGGTAAGGTTCTTCGCGTTGCATCGAATTAATCCACATGCTCCGCCGCTTGTGCGGGCCCCCGTCAATTCCTTTGAGTTTTAGCCTTGCGGCCGTACTCCCCAGGCGGGGCGCTTAATGCGTTAGCTACGACACAGAGGCCGTGGAAGACCCCTCCCCCTAGCGCCCCCCGTTTACGGCATGGACTACCCGGGTTTCTAATCCTTCCCTCTCTATATC
+
GEGEFEGGGGGGGGFFGGGGGGGGGGGGGGGGGGGGGGGGGGGGGGGGGGGGGGGGGGGGGGGGGGGGFGEGGGGGGGGGGGGGGGGGGGGGGGGDGFGGGGFGFGGGGGGGGGGGCFGGGGDCEGGGFGCEGGGGGGEGGG>FGFFGFF7,DCFGG9:FGG@?<AB>AFDFFBFEFACC>>>B9>F;>F?BAAA96:??<<2A?BFFBF?7:64(:>21(-45.8:083(/(9(4:)/)>EE)49>E>F0<236(48:))),28(,(44(())..))5))64062,:)))-))
@M00689:251:000000000-CJTJ5:1:1104:10078:8351 2:N:0:10
CGACGGCCATGCATCACCTGTCTCAATGTTCCCGAAGGCACCAATCTATCTCTCGAAAGTTCATTGGATGTCAAGGCCTGGTAAGGTTCTTCGCGTTGCTTCGAATTAACCCACATGCTCCACCGCTTGTGCGGGCCCCCGTCAATTCATTTGAGTTTTAACCTTGCGGCCGTCCTCCCCAGGCGGTCACCTTACTGCGTTCGCTTGTCCCCTAAGACCCCCAGTCTCCCACCGGCTAGTTGCATTCTTTTCCGCCCTTGCCTCCCAGGTTATCTCATCCAGTCCTCCCTTTCTT
+
GFCEBFFEGGGGGGGGGGGFEGGGGFFCFGGGG@7FE+CCFDEGGGG9FFFGG9,,,,+FFFFGG,C,::CF<C,,BFFFCCE9,5EFFGGF,C>FG+@EEG744FDEE,EFCEGG,EDEGGGGCE8ADF8DC6CE>89C6=C++5?A+;CD,=8CCGFF6FEFF+8)):C2>)5>FFGG2?(2(5211)7;;3(9)7(:<0(6((((/>)04715))./((-5(.468(.*4332())19<+*))-*126))((-((.4(.6)4:()()5)).-))..-))-.)..((().:))
@M00689:251:000000000-CJTJ5:1:1104:11568:8484 2:N:0:10
CGACAACCATGCAGCACCTGTACACCAACCACAAGGGAAACTACATCTCTGCAGCGATCTGGTGTATGTCAAGCCCAGGTAAGGTTCTTCGCGTTGCATCGAATTAATCCACATGCTCCGCCGCTTGTTCGGGCCCCCGTCAATTCCTTTGAGTTTTAGCCTTTCGGCCGTACTCCCCAGGCGGGGCGCTTACTGCGTTAGCTCCGACACAGAGGCCGTGCAAGACCCCTACCCCTAGCGCCCCCCGTTTACGGCCTTGACTACCCGGGTATCTAATCCTGCCCCCTCTGTCCAT
+
GFFGGGGGGGGGGGFGFGGGGFGGGGFGGGGGFFFGGEC@FGFGFGGGGGGGGCFC:EFG<EG<F<FFFG<,@FGG?EDFE@FGGGGGGGEFEGGCGDFGG8,FF9?EFGAE<FGGGGG+C>@EGGGG,E8@6CGGEGFGE6+?FGFGFGC:8EGGF,6=DGC*>:)>=BGFDBFFFF4*)@A2@;B9>0?<)<9-4?<(89A)80299B0.5<(:?(-/(-)1.4::B:3E0><::)75>5?B99>BF6(-(-2((,.5)).3:.4(-,(.6)))685)),(.(--44:.6))-
@M00689:251:000000000-CJTJ5:1:1104:13121:8607 2:N:0:10
CGACGACCATGCATCACCTGTACACCAACCACAAGGGAAACTACATCTCTGCAGCGATCTGGTGTATGTCAAGCCCAGGTAAGGTTCTTCGCGTTGCATCGAATTAATCCACATGCTCCGCCGCTTGTGCGGGCCCCCGTCAATTCCTTTGAGTTTTAGCCTTGCGGCCGTACTCACCCGGCGGGGCGCTTAACGCGGTGGCCACGACCAAGAGGCCGTGGAAGCCCACAACCACCAGCGCCCACCGTTTACGGAATGCACCAACAGGATATCTACGCTTGCTACCA
+
8CCCFEGGECFFGGGFFCFDGEFGG8CFCEGGC,@FCFGD@FGGADDFGFGGAEFBFGGFG9FFGCFC<F,F,<FECFGGGGGGGFGFGGCFCCEFE9DE8AA@8AFFEGGFDFGGFGGG64@E+CEGF=EGCEE7=C5CE>0?=D7:EFCDFFAFDF?:CCE9=E=5-)3))-:*8(*4/5/(.4421,,(.)((,(-(,(((-4(90(..().--131,-)0.(2((((2(*,(.)))02/)43(.;*2-((-(44).57<4(((((.)-)).)(,4((())),,
@M00689:251:000000000-CJTJ5:1:1104:13111:8623 2:N:0:10
CGACGACCATGCATCACCTGTACACCAACCACAAGGGAAACTACATCTCTGCAGCGATCTGGTGTATGTCAAGCCCAGGTAAGGTTCTTCGCGTTGCATCGCCTTAATCCACATGCTCCGCCGCTTGTGCGGGCCCCCGTCCATTCCTTTGCGTTTTAGCCTTGCGGCCGTACTCCCCAGGCGGGGCGCTTACTGCGTTAGCTACGACCCAGATGCCGTGGCAGACCCCTCCACCTCCCGCCCACCGTTTCCGGCATGGCCCACCGGGGTCTCTAATCCTGCTCTCT
+
FGEGGGGGGGGGGGGFGGGGGFGFFG8@FG@F@<CECG,6EFCF?EGGGGFGF8E@+EFGA@F8F,ECFG<,,CFGC@FFAFE<FFFGGGEGGFG:F=EFB++@BF,FFG<F8EEGDGG6CEEGGGDG8E++8CEF=E>EG7@CGGF=CF@33@EGD@*DFG@*8*):>):(6@EFFF8=9F>0((7096B?)649044--6<>?0,((42).*66:(-)-(,0(484::(2(988(0.)7?E.4:(8>7).4(4262:<71(-8(((-9((66)))..)),(.).)
@M00689:251:000000000-CJTJ5:1:1104:26826:8679 2:N:0:10
CGACGACCATGCAACACCTGTACACCAACCACAAGGGAAACTACATCTCTGCAGCGATCTGGTGTATGTCAAGCCCAGGTAAGGTTCTTCGCGTTGCATCGAATTAATCCACATGCTCCGCCGCTTGTGCGGGCCCCCGTCAATTCCTTTGAGTTTTAGCCTTGCGGCCGTACTCCCCAGGCGGGGCGCTTAATGCGTTAGCTACGACACCGCGGCCGTGGAAGACCCCTCCACCTAGCGCCCACCGTTTCCTGCATTGACCACCAGGGTTTTCAATCCCGCTCCCCTCGTTCAT
+
GF7FC7FGEGGGFGFFEFGGFGGGGGGGGGGGGGGGGGGGGGGGGEGGGGGGGGGGEFGGFGGEFFCEFGEGGFGGG===FCFFFFGGGGGGGGGGGFFGDFFFFGFFFGGGAGFFFGDGGGGGDECGCFEGGGGGGGBEEEGGGGFGFEAFGFFA?@9CGGFFCEAABFGFF28;ADC7(?2;(790;BF2)64<>34,,:9<?6?>020)(89>F07)(-5)(,.(8<0:,>74(1953:C)4:0570)-).4()).))).40((,,,((()).)6.,,102((-.((((.()
@M00689:251:000000000-CJTJ5:1:1104:9234:8725 2:N:0:10
CGACGGCCATGCATCACCTGTACACCAACCCCAAGGGACACTACATCTCTGCCGCGATCTGGTTTATGTCCCGCCCAGGTACGGTTCTTCGCGTTGCCTCGAATTAATCCACATGCTCCTCCGCTTGTGCGGGCCCCCGTCCATTCCTTTTCGTTTTAGCCTTGCGGCCGTACTCCCCAGGCGGGGCTCTTACTGCGTTAGCTACGACCCAGAGGCCGTTGACGACCCCTACACCTCGCCCCCCCGCTTTCCGGCATTGCCCACCGGGGTCTCCTCTCCCGCCCTCT
+
FDFCF:FGGGFFEGG8EGGGGEF<@F,CFE,B,,CD@8,,CF8F,CFGFF<E<+@++@FF<,E,E,E,CE,,8@FF,,,BB,8+FFFGFE+@@FG+C,CE++,AD,,CEG,E8F,A=ED,DE8EEEDG,@+6+@EEGGBGG**?FCFFFF*3*4DFD,*=FGE4>4)6>2C(6=C@FD;*(:2(1(4(4(8<44)6024--<9)5(-227()(02<61-*--))499-41(:0F?3())).:E)4((08<<)((-((.5))).-8((((((()))()..((4,624.
@M00689:251:000000000-CJTJ5:1:1104:15700:8734 2:N:0:10
CGACAACCATGCAACACCTGTACACCAACCACAAGGGACACTACATCTCTGCAGCGATCTGGTGTATGTCAAGCCCAGGTAAGGTTCTTCGCGTTGCATCGCATTAATCCACATGCTCCGCCGCTTGTGCGGGCCCCCGTCAATTCCTTTGAGTTTTCGCCTTGCGGCCGTACTCCCCAGGCGGGGCGCTTAATGCGTTAGCTACGACACAGAGGCCGTTGAAGACCGCTACCCCTAGCGCCCACCGTTTCCGGCATGGCCTCCCAGGGTATTCAATCCTGCCCTCTCTGTCCTT
+
GFFEGGGGGGGGG9EFEGGGGGGGGGGCFE,FEEFFGF,CFGDFDFFGGGGGD<F@CEFGFEF@F<FCFG<,AEFG8:FFF,FCFGGGGG@FFGG7CE=EB,,CE?<FEGFF,AEGGGGEEGEEGGDF,=B+@CC:@EDGGC+CFGFGFGF,>@FGG,0=CDA*:<)5=);4>>EEFFCCBF((2,7-9BF?>2-6244--662<:03,9?)4636B((*-3:?<:?(4((*.14665@5:EGB:?07>9,446;92?:(5<4.3(,611(.)-)-)),)),(43:((4))))))
@M00689:251:000000000-CJTJ5:1:1104:13759:8748 2:N:0:10
CGACAGCCATGCATCACCTGTACACCAACCACAAGGGAAACTACATCTCTGCAGCGATCTGGTGTATGTCAAGCCCAGGTAAGGTTCTTCGCGTTGCATCGAATTAATCCACATGCTCCGCCGCTTGTGCGGGCCCCCGTCAATTCCTTTGAGTTTTAGCCTTTCGGCCGTACTCCCCAGGCGGGGCGCTTAATGCGTTAGCTACGCACCAGAGGCCGTGGAATCCCACTACCCCTCACGCCCACCCTTTACGGCCTGGACTCGCCGGGTTCCTAATCCGTGTTCCCCTTTCT
+
GGGGEEFGFGGGGGGGGGGGGGGGGG8FGGGGGCEFD88,EFGGFDGGGFGGFDF:8FFGCCF,E9F9BFE,C@FGDC7F<,CFFEGGGGGDEGGCGDGG6,9F=A,AFFFGFGGGEGDC>ECEGE=DCF=66+C=8C>CGE6CDFF:FGF,@:;ED,;D?FE*:508>)C5==C4ADF=4*/622>(91?6)465;BF<?><97((((,()(0((4(,)((,*).3.,,(+(1(-(0)))2853:()7C992((((--4(),(-(-139((5:).--)(-((().)((.,-)
@M00689:251:000000000-CJTJ5:1:1104:13747:8762 2:N:0:10
CGACAGCCATGCATCACCTGTACACCAACCACAAGGGAAACTACATCTCTGCAGCGATCTGGTGTCTGTCAAGCCCAGGTAAGGTTCTTCGCGTTGCATCGAATTAATCCACATGCTCCGCCGCTTGTGCGGGCCCCCGTCACTTCCTTTGAGTTTTAGCCTTGCGGCCGTACTCCCCAGGCGGGGCGCTTAATGCGTTAGCTACGACACAGAGGCCGTGTCAGACCCCTACACCTATGCCCCCCCGTTTCCGGCATGGACTACACGGGTATCTAATCCTGACTTACATGTCT
+
GGGGGGGGGGGGGGGFFGGGGFGFFG<8FGBF@6CFFG<,CF<FFGGGGGFG<FF@6CFG<BF<F,CEFG9@<EFG,:@FEFGGGGGGGG@F@FG7F,EFC::FG9,AFGFG<FCFFGG>GGCEGGCG8E+@6EEFCE5EE6+?FGFGFG?7+=@FG;0BFGE6@>)8=>G=@BFFFA4;4A==@6>1;FFF4><>2641-6<9?2:>>FF.5?(-1(-1((.*).441-(2(7:1:*/*1;F>(4(8@*)6<93(((,).).7),,,(42).)6)-.62)),)))-).66A2
@M00689:251:000000000-CJTJ5:1:1104:12893:8943 2:N:0:10
CGACGACCATGCATCACCTGTGTCCACTTTCTCTTTCGAGCACCTAATGCATCTCTGCTTCGTTAGTGGCATGTCAAGGGTAGGTACGGTTTTTCGCGTTGCATCGAATTAATCCACATCATCCACCGCTTGTTCGGGTCCCCGTCAATTCCTTTGCGTTTTCATCTTTCGACCGTACTCCCCAGGCTGTCACCTTCCCGCGTTAGCTACGTTACTAAGGAAATGAATCCCAAACAACTAGTTGACATCGTTTAGGGCGTGGACTACCAGGTTATCTAATCCTGCCCTCTCTTTT
+
GGGGGGGGGGGGGGGDFGGGGGGGGGGGGGGGGGGGG76CF:FGG<FFCFFGGGGGFGGGGEGG<CFFCF@FBFG96,,,B,@FF<,4FFGGGGGCFEGGEG:EF:??FG?FGFD:E=DGEGFG8FGEGGGFG,D:+@FGGGGGCD?6DFFGGGGG78?DDG<9CFFF7C+):8):9@GFFFA55)5-)>EF*:EFF)7@=BFF2(7>)7(.6;;E)730),(;4;9CEE=+(*((/A@9*<C?<?<6**-::<4::<9660::<(.4:),))).6:4<2329),,((.(,))))
@M00689:251:000000000-CJTJ5:1:1104:26652:8943 2:N:0:10
CGACGGCCATGCAACACCTGAGTTATAAGAGACAGGACTACCAGGGTATCTAATCCTGCTCTCT
+
GGBEFCGGGGGGGGFGGGGG?FGFFFGGG9CEGFFGAFGGGG@FE:@FEGGGGCGFGGGFGGGF
@M00689:251:000000000-CJTJ5:1:1104:27775:9113 2:N:0:10
CGACGACCATGCAGCACCTGTACACCAACCACAAGGGAAACTACATCTCTGCAGCGATCTGGTGTATGTCAAGCCCAGGTAAGGTTCTTCGCGTTGCATCGAATTAATCCACATGCTCCGCCGCCTGTGCGGGCCCCCGTCAATTCCTTTGAGTTTTAGCCTTGCGGCCGTACTCCCCAGGCGGGGCGCTTAATGCGTTAGCTACGACACAGAGGCCGTGGAAGACCCCTACACCTAGCGCCCACCGGTTACGGCCTGGACTACCAGGGTATCTACTCCTGCTCTCTCTGTCC
+
GGGGGGGGGGGGGGGGGGGGGGGGGGGGGGGGGGGGGGGGGGGGGGGGFGGGGGGGGGGGGGGGGGGGGGGGGGGGGGGGGGGGGGGGGGGGGGGGGGFGGGGGGGGFFGGGGGGCDGCEEGGGGGGG?FGG>EDFEEAGGGGGGGFGFGAGFFGGGGGGGGFFEF=ABBCAFDCBFDGGDF=BFB>>>BB?<DFFB64<:AFFF:24142<:)4-:63134<7:(422<8F0C<:7?65@C8;6?()09?B<:0(,-4(47???)316<7)))5)).5504,6-3)4)))))
@M00689:251:000000000-CJTJ5:1:1104:18402:9205 2:N:0:10
CGACGACCATGCAGCACCTGTACACCAACCACAAGGGAAACTACATCTCTGCAGCGATCTGGTGTATGTCAAGCCCAGGTAAGGTTCTTCGCGTTGCATCGAATTAATCCACATGCTCCGCCGCTTGTGCGGGCCCCCGTCAATTCCTTTGAGTTTTAGCCTTGCGGCCGTACTCCCCAGGCGGGGCGCTTAATGCGTTAGCTACGACACAGGGGGCGTGGGAGACCCCTACACCTAGCCCCCACCGTTTACGGACTGGCCTCCCGGGGTATACAATCCGGCCCCTCTTGGCG
+
GGGGGGGGGGGGGGGEFGGGGGGGGGGGGGGGGGGGGGDFGGGGGFFGGGGGGGGGCFGGGGGGGGGGGGGGGCDGGGGGGGGGGGGGGGGGGGGGGGGGGFGGGGGGGGGGGGGGGGGGGGGGGGGF8AEGGGGGGGFGGGGF7CAFFGF7:EGGFC9<7C898*5=A=7>D=CEFFGEDFBB@>>66>BB99<93824:>:A<0:>2>B7,)((-44)-(40,246:<?E(9:?(*))0;C36:9FF9<A?0(,-223877(40(419())).))(,,(,(--(,()))((
@M00689:251:000000000-CJTJ5:1:1104:14203:9319 2:N:0:10
CGACGGCCATGCATCACCTGTCTCCGGTCCAGCCGAACTGAAGAACTCCGTCTCTGGAGTCCGCGACCGGGATGTCAAGGGCTGGTAAGGTTCTGCGCGTTGCGTCGAATTAAACCACATGCTCCACCGCTTGTGCGGGCCCCCGTCAATTCCTTTGAGTTTTAATCTTGCGACCGTACTCCCCAGGCGGAATGCTTAAAGCGTTAGCTGCGCCACTAGTTAGTAAACCCACTAACGGCTGGCCTTCTTCGTTTACGGCTTGGACTACCGGGGGATCTTCACCGGCTCTTC
+
GGGGGGGGGGGGGGGGGGGGFGGGGGGGGGGGGGGGGGGGGGGGGGGGGGGGGGGGGGGFGGGGGDGGG:FFGGGGFCFCFFGGGEGGGGGGGGGGEDEGGGGGGGGGGGGFGGGGFGGGDFGGGGGGGGGGGGFCEC>GGGGGGGFG4@FGGGCFGCFFCFEFFFFFFFGFFFFFF6GFFFFF7??F9>;1:0>FF>2):>B<:2--.),0,04:20<0)))06:A9:,4E0C851))00:C))28*1:?1((,)-20(-(1)25:??03>0((-()))-))((,((())
@M00689:251:000000000-CJTJ5:1:1104:24315:9332 2:N:0:10
CGACGGCCATGCACCACCTGTACACCGGCCACAAGGGAAGACGCATCTCTGCGCCGGTCCGGTGTATGTCAAGCCCAGGTAAGGTTCTTCGCGTTGCATCGAATTAATCCACATGCTCCGCCGCTTGTGCGGGCCCCCGTCAATTCCTTTGAGTTTTAGCCTTGCGGCCGTACTCCCCAGGCGGGGCGCTTAATGCGTTAGCTACGGCACAGAAGACGTGGAAGTCCCCGACACCTAGCGCCCACCGTTTACGGCATGGACTACCAGGGTATACAATACTGGTCTCC
+
GGGGEFGGGGGGGGGGGGGGGGGGGGGGGGGGGGGGGGGGGGGGGGGGGGGGGGGGGGGGGGGGGGGGGGGGGGGGGGGGGGGGGGGGGGGGGGGGGGGGGGDGGCFGCFGGGGGGFGGGGGGGGGFG,@>CGGEEEGFGGGDGGGFGFGFEGGGGGFFGGGF6@D@>@FG0;<F@FFFGFF>BBFFFFFF?FFFFFB?BFFFA?(469F?57F>:1<3/422749A86((:,C:?B@F5>EE>?<6>E68<??F3((..,)5483)46:..)).)-))-)).6)))
@M00689:251:000000000-CJTJ5:1:1104:24321:9350 2:N:0:10
CGACGGCCATGCACCACCTGTACACCGGCCACAAGGGAAGACGCATCTCTGCGCCGGTCCGGTGTATGTCAAGCCCAGGTAAGGTTCTTCGCGTTGCATCGAATTAATCCACATGCTCCGCCGCTTGTGCGGGCCCCCGTCAATTCCTTTGAGTTTTAGCCTTGCGGCCGTACTCCCCAGGCGGGGCGCTTACTGCGTTAGCTACGGCACAGAAGACGTGGAAGGCCCCTACACCTCGCGCCCAACGTTTACCGCATGGACTACCCGTGTATCTCAACCATCCCTCCCTGTCC
+
DFFFGGFGEGGGGGDCFGGGGGGGGGGGGGGGGGGGGFDGGGGGGGGGGGGGGGGGGGGGGGGGGGGGGGGFCFFGGFGGGGGGGGGGGGGGGGGGGGGGGG8EGFFFDFGGGGCGGFFCEGGGGDGGGGC@6CEFGGEGG5CFDFFGFGFEFGGFFFGFFFE4>>==BFC;@?E3FF;70876>F9(408?)666<?4(,4:>F?012;7),08>?6413(,),,4(16(2(2,42570.:E.,-(0.9()-,4(((242>0(,2-(44(4).:4..3,)5(()(((..422
@M00689:251:000000000-CJTJ5:1:1104:21743:9388 2:N:0:10
CGACGACCATGCATCACCTGTACACCAACCACAAGGGAAACTACATCTCTGCAGCGATCTGGTGTATGTCAAGCCCAGGTAAGGTTCTTCGCGTTGCATCGAATTAATCCACATGCTCCGCCGCTTGTGCGGGCCCCCGTCAATTCCTTTGAGTTTTATCCTTGCGGCAGTACTCCCCAGGCGGGGCGCTTACTTCGGTAGCTCCTACACCGCGGTCCGTGAAGCACCCTCCCACTTCGCCCCACCCTTTACGGCATTGACGACCAGGGTCTCCAATGATTGCATCTCATC
+
F+6@@@FGEGFCAFGGGGG8EFFGDEGGDBBFEF8FECA<FGGGGGGCFFC9EFCFB<DGGFGGGCDGD<65@F7FAEFEDFGGFGGGGA7,+@:7FCFAE,9FFFDFEFCG,?=D8ED>EGGGCG?F,EECGGGGDEBGGG6F+CBGF:7,+7EAFA++2+2<@B9=):AAAF=29>7:9F2(66@1;0(()))-((-,-5<)4())((()()-((-(/,,4*5(.4:(,*3*..)*.))1:)(4(..*)5:0,(,)..)(-1,(,312(()).5)())-))-))))))-
@M00689:251:000000000-CJTJ5:1:1104:21756:9400 2:N:0:10
CGACGACCATGCATCACCTGTACACCAACCACAAGGGAAACTACATCTCTGCAGCGATCTGGTGTATGTCAAGCCCAGGTAAGGTTCTTCGCGTTGCATCGAATTAATCCACATGCTCCGCCGCTTGTGCGGGCCCCCGTCAATTCCTTTGAGTTTTAGCCTTGCGGCCGTACTCCCCAGGCGGGGCGCTTAATGCGTTAGCTACGACCCAGAGGCCGTGGAAGACCCCTCCACCTAGCGCCCACCGTTTCCGGCTTGGACTACCAAGGTTTCCAATCTTGCTCTCCTCGTCC
+
GGGGGGGGGGGGGGGFGGGGGGGGGGGGGGGGGGGGGGGGGGGGGFGGGGGGGGGEGFGGGGGGGGGGGGGGGGGGGGGGGGGGGGGGGGGGGGGGGGGGGGGGGGGGGGGGFGFGEGGGGGGGGECF8EGGGGGGGGFGGGGGGGFGFGAGFGGGGGGGGGFFEF>@@AG>ABEFFFGGDA@FFF>0>FF?FFFFFF::(.6)40(4(4:71<:?B69)3-4?1?<3<12C1C?<844)0?E)(17>ED).(39((21).)43:)).(.-))))6<:<)-)).)),)((4(,
@M00689:251:000000000-CJTJ5:1:1104:16256:9400 2:N:0:10
CGACAGCCATGCAACACCTGATGGTTGGGTATCTAATCCTGCTCTCT
+
GFFFGGGGGGGGGGGGFGGGFDFFFDFGGEGGGGGFECF9FFFGFGG
@M00689:251:000000000-CJTJ5:1:1104:24514:9490 2:N:0:10
CGACGGCCATGCACCACCTGTACACCAACCACAAGGGAAACTACATCTCTGCAGCGATCTGGTGTATGTCAAGCCCAGGTAAGGTTCTTCGCGTTGCATCGAATTAATCCACATGCTCCGCCGCTTGTGCGGGCCCCCGTCAATTCCTTTGAGTTTTAGCCTTGCGGCCGTACTCCCCAGGCGGGGCGCTTAATGCGTTAGCTACGACACAGAGGCCGTGGAAGACCCCTACACCTAGCTCCCCCCGTTTCAGGCATTGACTACCAGGGTTTCTAATCCTGCACTCT
+
GGCFGGGGGGGGGGFGGGGGGFGGGGGGGGGGGGGGGGGGFGGGG9FGGGGGGGGGGGGGGGGFGGGGGGGGGGGGDFGGGGGGGGGGGGGGGGGGGGGGEG:FFGGGGGGGFGGF;EGGGGGGGGGG?FGGDGGDEEDGG6CGGGFGFG7E8EGGGF7CGGF6@>AFFFGFFDFFFFCE9F2>62>4>960)64<9F:?1<A)2(4;990).)-4443)4,572<?F?0(:>GF?(10*1@C)46(8762)).1(.)..6444:).(14(-6-644))).(,,).-
@M00689:251:000000000-CJTJ5:1:1104:10724:9900 2:N:0:10
CGACGGCCATGCAACACCTGTACACCAACCACAAGGGAAACTACATCTCTGCAGCGATCTGGTGTATGTCAAGCCCAGGTAAGGTTCTTCGCGTTGCATCGAATTAATCCACATGCTCCGCCGCTTGTGCGGGCCCCCGTCAATTCCTTTGAGTTTTAGCCTTGCGGCCGTACTCCCCAGGCGGGGCGCTTAATGCGTTAGCTACGACACAGAGGCCATGGAAGACCCCTACACCTACCGCCCACCGTTTACGGCGAGGACTACCAGGGTTTCCAATCCTGCCCTCCGCGTTCTT
+
GGGGGEGGGGGGEFGGGGGGGGGGGGGGGGGGGGGGGGGGGGGGGFFGFGGGGGGGGFGGGGGGGGGGGGGGGGGGGGGFGGGGGGGGGGGGGGGGGFGGGGGGGGGGGFGGGGGGGGGGGDECEGGFCFGGEGGGGGFGGGGCFFBFFGFGGFFF>CFFGGF*8?)>ABGADDE3FDGGFFF39>>>FBFFFFFB>FFFFF<:26:63>05:?1::(,9252)417:6-,C(*.4.)))018)4(,7<<(--1(-((-(4(((4)),((((.-).-::47((4(,(,((((-(-
@M00689:251:000000000-CJTJ5:1:1104:10489:9910 2:N:0:10
CGACAGCCATGCAGCACCTGTACACCAACCACAAGGGAAACTACATCTCTGCAGCGATCTGGTGTATGTCAAGCCCAGGTAAGGTTCTTCGCGTTGCATCGAATTAATCCACATGCTCCGCCGCTTGTGCGGGCCCCCGTCAATTCCTTTGAGTTTTAGCCTTGCGGCCGTACTCCCCAGGCGGGGCGCTTAATGCGTTAGCTACGACACCGCGGCCGTGGAAGCCCCCTACACCTCGCCCCCACCGTTTCCGGCTAGGCCTACCAGGGGTGCGCATCCTTCTCCCACAGTCT
+
GGGGGGGGGGGGGGGGGGGGGGGGGGGGGGGGGGGGGGGGGGGGGGGGGGGGGGGGGGGGGGFGFGGGGGGGGGGGGGGGGFGGGGGGGFGGGGEGDGGGEFGGGGGGGGGFGGGGGGDGGGGDGGFG=FGEGGGGGGEGGGGGGGFFFFFGGFGGGG67?:@9@DABAADAFBEFFFFGFFFFF66029?:6:<>>?<BFFBF?<69((()(.26BF>5><)8((42;905:<8:(.))0::>>2(8>C,)390((((,.,(,,)),(((((((--22,5.).6(((((-))
@M00689:251:000000000-CJTJ5:1:1104:9376:9913 2:N:0:10
CGACAGCCATGCAGCACCTGTACACCAACCACAAGGGAAACTACATCTCTGCAGCGATCTGGTGTATGTCAAGCCCAGGTAAGGTTCTTCGCGTTGCATCGAATTAATCCACATGCTCCGCCGCTTGTGCGGGCCCCCGTCAATTCCTTTGAGTTTTAGCCTTGCGGCCGTACTCCCCAGGCGGGGCGCTTAATGCGTTAGCTACGACACAGCGGCCTTGGCAGCCCCCTACCCCTAGCGCCCCCCGTTTCCGGCATGGCGTACCCGGGTATCTAATCAGGCCCCCTCTGTTC
+
FGGGGGGGGGGGFGGGGGGGGFGGGGGGGGGGGDGGGGGGGGGGGFGGGGFGGGGGGGGGGGGGGFGGGGFGGGGGFCEGGGGGGGGGGGGGGGGGGFGGCF,FFFFGGGGGGGGG;EGGGGGGGGGG8@CEGGGGECDGGG6DFFFFFED;8BEFGFGG?FE5@>8=5)@A4)97ADC9@?2>0661;>1,.6)66??1<<44??,4390.()49B(,*(())-44(7;05.C2:409)78C)46(7<6,-4,-(,4:((-,46)31(--:44)))-)))((((-(3().).
@M00689:251:000000000-CJTJ5:1:1104:10729:9918 2:N:0:10
CGACGGCCATGCAACACCTGTACACCAACCACAAGGGAAACTACATCTCTGCAGCGATCTGGTGTATGTCAAGCCCAGGTAAGGTTCTTCGCGTTGCATCGAATTAATCCACATGCTCCGCCGCTTGTGCGGGCCCCCGTCCATTCCTTTTAGTTTTAGCCTTGCGGCCGTACTCCCCAGGCGGGGCGCTTAATGCGTTAGCTACGACACAGAGGCCGTTGAAGCCCCCTACCACTTGCGCCCCACGTTTCCCGCCTGGAACCACAGGGTTTCCAACACTGCCCTCTCGGTTC
+
GGFGGEEGGGGGFGGGGGGGGGGGGGGGGGGGGGGGGGGGGGFGEAEGGGGGGGGGGGGGGCFGGGGGGGGGGGGGGGGGGGGGGGGGGF?:FBFFGFCFEF=AFGGGGGGGGGGF,ED6>=@>+CFGGGGEGEGDC>?EE+9;CFFGFG*7:EGGGC9C5CB*:?==AFGF?>E@FD6*/?(6(4239;BFF>BF02:1(49<B(4;3;<).6((496*,(6*4(4(3((2(*.()*/00;8::;(8>2)))-(-,41,((((431:0(41:).)((-)))((.,(4((-,(
@M00689:251:000000000-CJTJ5:1:1104:24429:10005 2:N:0:10
CGACGGCCATGCAGCACCTGTACACCGACCACAAGGGAAACTACATCTCTGCAGCGATCTGGTGTATGTCAAGCCCAGGTAAGGTTCTTCGCGTTGCATCGAATTAATCCACATGCTCCGCCGCTTGTGCGGGCCCCCGTCAATTCCTTTGAGTTTTAGCCTTGCGGCCGTACTCCCCAGGCGGGGCGCTTAATGCGTTAGCTACGACACAGAGGCCGTGGAAGACCCCTACACCTAGCGCCCACCGTTTACGGCCGGCACTACCGGGGTCTCTAATCCTTTCCTCC
+
GGFGGBFGGGGGGGGGGGGGGGGGGGGGGGGGGGGGGGGGGGGGGFGGGGGGGGGGEGGGGGGGGGGGGGGGFGGGGGGGGGGGGGGGGGGGGGGGGGGGGGGGGGGGGGGGGGGGFGGGGGGGGGGGGGGGGGGGGEEGGGGGGGFGFGF7EGGGGCFFGGFAEEFFFFDDF9CFFFC5@F>BBFB016?6A<9<9:4<:4><?F01(4:;>??FFB17228::?<.413=:F::(*0)5EG3?:9>B605,,((((((4(),:((-(((,)).).5:))).-))(
@M00689:251:000000000-CJTJ5:1:1104:16906:10125 2:N:0:10
CGACGACCATGCAGCACCTGTACACCAACCACAAGGGAAACTACATCTCTGCAGCGATCTGGTGTATGTCAAGCCCAGGTAAGGTTCTTCGCGTTGCATCGAATTAATCCACATGCTCCGCCGCTTGTGCGGGCCCCCGTCAATTCCTTTGAGTTTTAGCCTTGCGGCCGTACTCCCCAGGCGGGGCGCTTAATGCGTTAGCTACGACACAGAGGCCGTGGAAGACCCCTACACCTAGCGCCCACCGTTTACGGCATGGACTACCAGGGTACCTAATCCTGCCCCCCTCGTCT
+
FGGGGCFGGGGGGGGGGGGGGGGGGGGFGGGGGGGGGGGGGGGGGEFGGGGGGGGGGGGGGGGGGGGGGGGGGGGGGFGGGGGGGGGGGGGGGGGGGGGGGFDFGAEGGGGGGGGGGGGGGGDGGGGGEFGBEGGGGGFGGGGGGFCGFGFGGGGGGB9BFGFFEFABBAD9==4>F@GEFF@B:>F699016ABAB?6?:<2680:;1;(8096083990-.)4??(4(3:8G<??FF)85C7266F>6(::-3(((3)58((4..203().)-8424)-((((,(((,(42
@M00689:251:000000000-CJTJ5:1:1104:25393:10320 2:N:0:10
CGACGACCATGCATCACCTGTCACTCTGTCCCCGAAGGGAAAGCCTTATCTCTAAGGTGTTCAGAGGATGTCAAGACCTGGTAAGGTTCTTCGCGTAGCTTCGAATTAAACCACATGCTCCACCGCTTGTGCGGGCCCCCGTCAATTCTTTTGAGTTTCAGCCTTGCGGCCGTACTCCCCAGGCGGAGTGCTTAACGCGTTAACTTACAGCACTAAGGGCCGGAAACCCATTTCCACCTGGCACCCATCCTTTACAGCGTGGCCTACCAGGGTATCTAATCCTGCTCTCTCTGTT
+
GD@CECEECFGG9EEFFFECGGFGGGG9FGFFFGCGGGGGGEEFGFGGFGGGGFFFGFEEGGGGG9F8FFEEF,E9FEFGFFG,BAFFGGGF@FEGGGGGGGGGFGE9FGGGGGGG?F@FFFGGEECEGG8FGE+F>EEGGGG+=?9D7EFFAC>CC=CF+5=ACAEBAAGF@):<F=FG:B>FB209D(97<)9A?B239;(9<?AA<5204?:(.(.*-(-716?F?-(+.0..6:)).;*?(-,77*))..66<F014>(,<18043<(47:>>9<24<9.(,664)).):-
@M00689:251:000000000-CJTJ5:1:1104:10564:10349 2:N:0:10
CGACAACCATGCATCACCTGTCACTCTGTCCCCGAAGGGAACTCGGTATCTCTACCGATAGCAGAGGATGTCAAGACCTGGTAAGGTTCTTCGCGTTGCTTCGAATTAAACCACATGCTCCACCGCTTGTGCGGGCCCCCGTCAATTCTTTTGAGTTTCAGCCTTGCGGCCGTACTCCCCAGGCGGAGTGCTTAATGCGTTAACTTCAGCACCAAGGGGCGGAAACCCCTTGACACCTAGCACTCATCGTTTACGGCTTGGACTACCCGGGTATCTAATCCAGCACTATCTGTAT
+
GFCFGGGGGFGGDGFFGGGGGFGGCGGGGGGGGGGGGGGGGGGGGGGGGGGGGGGGGGGGGGGGGGGGGGGGGGFFFGGGGGGGGGGGGGGCFGGGGEGGGGGGGGGGFGGGGGGGC@FGGGDFDEEGG8,@EGEFEEBEGGGGDGAEFGFFD:EGGGGGGGDFEAE>BBD=AD>DF;GGF>BD@FFBFFCECEFE<C>;;;?ECEE346C8?@00:?(9;F>D9?F0?B8:4D<:2::66<<)2764)141?F?B>(1660050?B:(4(3()-))-<<))).(,.))69A4))
@M00689:251:000000000-CJTJ5:1:1104:23609:10989 2:N:0:10
CGACAACCATGCAACACCTGTACACCAACCACAAGGGAAATTACATCTCTGCAGCGATCTGGTGTATGTCAAGCCCAGGTAAGGTTCTTCGCGTTGCATCGAATTAATCCACATGCTCCGCCGCTTGTGCGGGCCCCCGTCAATTCCTTTGAGTTTTAGCCTTGCGGCCGTACTCCCCAGGCGGGGCGCTTAATGCGTTAGCTACGACACAGAGGCCGTGGCAGACCCCTACACCTACCGCCCACCGTTTACGGCATGGCCTACCAGGGTATCTACACCTGCTCTCT
+
GC@FCCFGG@FFGFFGDGGGGGGGGGGGGGGGGGGGGFGGFGGGGFGGGGGGGGGGCFGGGGGFGGGFGGDAFGGGGGGGGGFCFFFGGGGGGGGGGGGGGGFGGGFFGGGGGGGGGGGGGCGGGGGGCFEBEGGGGGEGGCGGGGFGFGAAEGGGGFGGGFFFFD55>=DFA>C=AAFGD:@>;@BFFFFF<AA>;:44:ABDF0:>6>:;(986<49)-(47234:?<6>?G?8()))0::5:B67>64<:?B1(((.83((4.42<BFDA4<)),4134(.)))
@M00689:251:000000000-CJTJ5:1:1104:20790:11202 2:N:0:10
CGACGACCATGCATCACCTGTACACCAACCACAAGGGAAACTACATCTCTGCAGCGATCTGGTGTATGTCAAGCCCAGGTAAGGTTCTTCGCGTTGCATCGAATTAATCCACATGCTCCGCCGCTTGTGCGGGCCCCCGTCAATTCCTTTGAGTTTTAGCCTTGCGGCCGTACTCCCCAGGCGGGGCGCTTCATGCGTTAGCTACGACCCAGAGGCCGTGGAAGACCCCTACACCTAGCGCCCCCCGTTTACGGACTTGACTCCCGGGGTTTATACTCCTTCTCTCTCTCGCT
+
GGGGEFGGGGGGGGGFGGGGGGGGGGGGGGGGGGGDGGFGGGGGGGGFGGFGGGGGGGGGGGGGGDGGGGFGGGGGGGGGFGGGGGGGGGGGGGGGGGFGDGFGGFGGGGGGGGGGGGGDG>EGGGGGEGGGGGGGGGBEGG>DFGFFFGFGGGGGGE?F>CCFEF=A>2C@DFFFF>DE=F@:B0969B:()).6;<:?626<?6:B(9,..031?B993(...88:(2(:(<?:0*))718)41(8@<891(((()-.)-)(.((41,((().)),3))))-)))),)(((
@M00689:251:000000000-CJTJ5:1:1104:21670:11203 2:N:0:10
CGACAGCCATGCATCACCTGTACACCAACCACAAGGGAAACTACATCTCTGCAGCGATCTGGTGTATGTCAAGCCCAGGTAAGGTTCTTCGCGTTGCATCGAATTAATCCACATGCTCCGCCGCTTGTGCGGGCCCCCGTCAATTCCTTTGAGTTTTAGCCTTGCGGCCGTACTCCCCAGGCGGGGCGCTTAATGCGTTAGCTACGACACAGAGGCCGTGGAAGACCCCTACACCTAGCCCCCACCGTTTACGGCTTGGACTCCCGGGGTTTTCAATCCTGCCCTCCCTGTCCTT
+
GGGGGGGGGGGGGGG@FGGGGGGGGGGGGGGGGGGGGGGGGGGGGEFGGGFGGGGGGGGGGGGGGGGGFGGGGGFGGGGGGGGGGGGGGGGGGGGEGGGGG?FFFGGGGGGGGGGGGGGGGGGGGGGG8DECCGGGGG>EC+CFGGFEDAFGFGGGGEGGGGFAC@AFFAC2<4;=6@FEFFF>B0((49<36<<<>B??FFFBB?0>12().)431(,)-(5?2?B??FF:(9472*))0;:590(8)*3>??1(,14)))(((-(4;9((().4)..).(((((,((.4).:)
@M00689:251:000000000-CJTJ5:1:1104:22218:11244 2:N:0:10
CGACAGCCATGCACCACCTGTACACCAACCACAAGGGAAACTACATCTCTGCAGCGATCTGGTGTATGTCAAGCCCAGGTAAGGTTCTTCGCGTTGCATCGAATTAATCCACATGCTCCGCCGCTTGTGCGGGCCCCCGTCAATTCCTTTGAGTTTTAGCCTTGCGGCCGTACTCCCCAGGCGGGGCGCTTAATGCGTTAGCTACGACACAGAGGCCGTGGAAGACCCCTACACCTACCCCCCACCTTTTACGGCATGGACTCCCGGGGTACACAATCCTGCCTCCCTGGTAGC
+
CFCFGEDGGGGGFGFGGGGGGGGGGGGGGGGGGGGGGGGGGGGGGDFGGGGDGGGGGGGGGGGGFGGGGGGGGGGGGGGGGGGGGGGGGFGGGGGGGGGGGGFCGGGGGGGGGGGGGGGGCGGEEGGGGFGBEGGGGGFGGGGFGGFCFGFGGGGGFGGGGGFFFE9AFFD@@=:BF@FGFFF>@>>BFFFF62:AF??BB9<2.2:>FFB;2F::?FF342>@::????8:0C<?>)))0:8),3(0@F97<BF(((,,458(4(499>())).4)...)(,)),(()(()))
@M00689:251:000000000-CJTJ5:1:1104:12008:11294 2:N:0:10
CGACGACCATGCACCACCTGTACACCAACCACAAGGGAAACTACATCTCTGCAGCGATCTGGTGTATGTCAAGCCCAGGTAAGGTTCTTCGCGTTGCATCGAATTAATCCACATGCTCCGCCGCTTGTGCGGGCCCCCGTCAATTCCTTTGAGTTTTAGCCTTGCGGCCGTACTCCCCAGGCGGGGCGCTTAATGCGTTAGCTACGACACAGAGGCCGTTGAAGACCCCTACACCTAGCTCCCACCGTTTACGGCATGGACTACACGGGTTTCTAATCCTGCTCTCTCATTAT
+
GGCFFGGGGGGG@FFFFGGGGGGGGGGGGGGGGGGGGFGFGGGGGGGGGGGGGGGGGGGGGGGGEGGGGGGGGGGFGFGGGGGGGGGGGGFGGGGEFGGGGFFGGGGGGGGGGGGG;FFGGGGGGGGGDDEGGDGGGGFGG>DGFGFGFGFGCFGGGF*CFGE*@EB>BAGA>DEFFDGG=F906(319BB1446)2<::BFFA??:6>F<5:9:<607*3--8>??6:(1C(9<3366**08)4:67BD(6<(4-24(58)(4).2909014:)6.4:<)52)).)))).)-
@M00689:251:000000000-CJTJ5:1:1104:21076:11907 2:N:0:10
CGACGGCCATGCAGCACCTGTACACCAACCACAAGGGAAACTACATCTCTGCAGCGATCTGGTGTATGTCAAGCCCAGGTAAGGTTCTTCGCGTTGCATCGAATTAATCCACATGCTCCGCCGCTTGTGCGGGCCCCCGTCAATTCCTTTGAGTTTTAGCCTTGCGGCCGTACTCCCCAGGCGGGGCGCTTAATGCGTTAGCTACGACACAGCGGCCGTGGAAGCCCCCTACCCCTAGCGCCCCCCGTTTACGGCCTGGCCTACCAGGGTATCTAACCCTGCCCTCT
+
GGFEGEGGGGGGGGGFGGGGGGGGGGGGGGGGGGGGGGGGGGGGGFGGGGGGGGGGGGGGGGGGGGGGGGAFFGGGGGGGGGGGGGGGGGGGGGGGGGGGGGGGGGGGGFGGGGGGFEGGGGGGDGGGGGGGGGGGGGFGGGGGGGFGFGCGGGGGGGGGGGF6@EA>BBDFDFFFFFGGBFF6BFF>9BFFBFAAFB:<?FFFB8?FBF00(89BB0271(58(8:?99:1(9:34@?<BEG3(-(077(6:<96(((((.((..,(-34))6456(4,80((((.
@M00689:251:000000000-CJTJ5:1:1104:23956:11953 2:N:0:10
CGACAACCATGCAACACCTTTGTCTTGGGTATCTAATCCTGCTCTCT
+
GGGGGGGGGGGGGFGGGGGGGGFGGGGGGGGGGGGGGFGGGGGGGGG
@M00689:251:000000000-CJTJ5:1:1104:10230:12105 2:N:0:10
CGACGGCCATGCATCACCTGTACACCAACCACAAGGGAAACTACATCTCTGCAGCGATCTGGTGTATGTCAAGCCCAGGTAAGGTTCTTCGCGTTGCATCGAATTAATCCACATGCTCCGCCGCTTGTGCGGGCCCCCGTCAATTCCTTTGAGTTTTAGCCTTGCGGCCGTACTCCCCAGGCGGGGCGCTTAATGCGTTAGCTACGACACAGCGGCCGTGGAAGACCCCTCACCCGTGCTCCCCCTGTTTCCGGATGGGGCTCCCGTGGTATCCAATCCTGCCACTCATTCCT
+
DFFDF:FFEGGGGGFGGGGGGGGGGGGGGGGGGGGGGGGGGGFGGDFGGGGCFGGGGGGGGGGGGGGGGGFEAFFFGGGGGGGCGGGGGGGGGGGGGGGGEFEGDGCGGGCFCCFGGGFGGGGGGGFGFFGCEEGFECA@C:CDFGFGFGFGCGFFGGCC5C6;@A=4)5DAFFCEFFGG=FB9;>BFFFBFA2><61:639:4>682(48)(0,,3(-)(,)0(4818:(/(78(()0)138.(((09>).4,(((,1((-(-:((-(-)-)..4)(4<<0.))((()))))
@M00689:251:000000000-CJTJ5:1:1104:27282:12214 2:N:0:10
CGACGGCCATGCAACACCTGTACACCAACCACAAGGGAAACTACATCTCTGCAGCGATCTGGTGTATGTCAAGCCCAGGTAAGGTTCTTCGCGTTGCATCGAATTAATCCACATGCTCCGCCGCTTGTGCGGGCCCCCGTCAATTCCTTTGAGTTTTAGCCTTGCGGCCGTACTCCCCAGGCGGGGCGCTTAATGCGTTAGCTACGACACAGCGGCCGTGGAAGACCACTACCCCTAGCGCCCACCGTTTACGGCATGGACTACCAGGGTATATCATCCAGTCCTCCCCGGAT
+
GGGGGEGGGGGGGFGFGGGGGGGGGGGGGGGGGGGGFGGGGGGGGGGGGGGGGGGGGGGGGGGGGGGGGGGGGGGGGGGGGGGGFGGGGGGGGGGCGGCDGFGGGFGGGGGGGGGGGGGGGGGGGGGGDFGEGGGGGEEGGGGGGGFGFFFGGGCFGGGGFF@6@?BBFFGFFBFFFDGG@A@B9>>>B9?:A<99>14?BFAA>1-3-988()4113(17:2),44,4:>6(12:6:)).:C:1115>98)-(3--(.)))(.44:??:(,)-)))-6))).4)-(((((,(
@M00689:251:000000000-CJTJ5:1:1104:27117:12356 2:N:0:10
CGACAGCCATGCACCACCTTGCTTTGTGCCCCGAAGGGAAGCTCCATCTCTGGAGCGGTCACGCGCATTCTAGCCTAGGTAAGGTTCCTCGCGTATCATCGAATTAAACCACATGCTCCACCGCTTGTGCGGGCCCCCGTCAATTCCTTTGAGTTTCACCCTTGCGGGCGTACTCCCCAGGTGGATTACTTAACGCTTTCGCTAAGACGCTGACTGTTTAGCGCCAACATCGTGTAATCCTCGTTTAAACCGTGGACTACCAGGGTATCTAATCCTGCTCTCCCTTTGCCTTATT
+
GGGGGFGGGGGGGGGGGGGGGGGGGGGGGGGGGGGGGGGGGGGGGGGGFGGGGGGGGGGGGGGGGGGGGFGFFGGGGGGGGGGGGGGGGGGGGGGCFGGGGGGG8EF?FFEGGFGGEADGGFG6CEF=8AECCCECEEDEEEDGGGFGFAFGFGGGGFFCGGFAEFF=2@G=>>EFFF*A?A@72=A3;C<74;(22;;A<;6,(.23:((878<45A40)43)14>B1(5/(*,,)***9<*0-1(***,,-2((,,((4)4::843)-.4)544282)))(,(-3)).)6)))
@M00689:251:000000000-CJTJ5:1:1104:23246:12668 2:N:0:10
CGACGGCCATGCAGCACCTGTATACAAGCCACAAGGGAAACTACATCTCTGCAGCGATCCTGTATATGTCAAGCCCAGGTAAGGTTCTTCGCGTTGCATCGAATTAATCCACATGCTCCGCCGCTTGTGCGGGCCCCCGTCAATTCCTTTGAGTTTTAGCCTTGCGGCCGTACTCCCCAGGCGGGGCGCTTAATGCGTTAGCTACGGCACAGAAGACGTGGAAGTCCCCTACACCTAGCGCCCACCGTTTACGGCAGGGACTACCAGGGTTTCTAATCCGGCTCTCTATGTCT
+
GGGGGFGGGGGGGGGGGGGGGGGGGGGGGGGGGGGGGGGGGGGGGGGGGGGGGGGGGGGGGGGGGGGGGGGGGGFGGGGGGGGGGGGGGGGGGGGGGGGGGGGGGGGGGGGGGGGGGGGGGGGGGGGGGGGGGGGGGGFGGDCF@FFGFCFFGGGGGG6DGGFFFFFFFFGFFFFFADGGFFFB>@FFF6??):<AFF??FBAABF<299?77?B?FF-148<4).:23.8:(98276?578C@?B;5:D023492,(-(-8400):::1((66))))-(((((,.)))-.))
@M00689:251:000000000-CJTJ5:1:1104:26001:12965 2:N:0:10
CGACGGCCATGCAGCACCTGTACACCAACCACAAGGGAAACTACATCTCTGCAGCGATCTGGTGTATGTCAAGCCCAGGTAAGGTTCTTCGCGTTGCATCGAATTAATCCACATGCTCCGCCGCTTGTGCGGGCCCCCGTCAATTCCTTTGAGTTTTAGCCTTGCGGCCGTACTCCCCAGGCGGGGCGCTTAATGCGTTAGCTACGACACAGAGGCCGTGGAAGACCCCTACACCTAGCGCCCACCGTTTACGGCATGGACTACCAGGGTATCTAATTCTGCCCTCTCTGTCA
+
GGGGGGGGGGGGGGGFGGGGGGGGGGGGGGGGGGGGGGGGGGGGGEFCFGGGGGGGGGGGGGGGGGGGGGGGGGGGGGGGGGGGGGGGGGGGGGGEDGGGGGGGGGGGGGGGGGGGGGGGGGGGGGGGGGGGGGG7EEEEGDDFGGFGFFFAFFGGGGGGGGFFFFABBBGFDBFFFF<EFFBFF07>FF:?AAAA928:?D44<:?B0;4)4911392/2-)77326?:4:8GBF>??0<:C.::08@F:4:1>91:7)))4>(,40:?0)))6-))6.-))421,,3).)5
@M00689:251:000000000-CJTJ5:1:1104:24340:13538 2:N:0:10
CGACGGCCATGCATCACCTGTACACCAACCACAAGGGAAACTACATCTCTGCAGCGATCTGGTGTATGTCAAGCCCAGGTAAGGTTCTTCGCGTTGCATCGAATTAATCCACATGCTCCGCCGCTTGTGCGGGCCCCCGTCAATTCCTTTGAGTTTTAGCCTTGCGGCCATACTCCCCAGGCGGGTCGCTTAATGCGTTAGCTGCGACACAGAGGCCGTGGAAGACCCCTACCACTAGCGCCCACCGTTTACGGCCAGGGCTACCAGGGTATATATCTCCGCCTCCT
+
GGGGGFGGGGGGGFFGGGGGGGFGGGGGGGGGGGGGGGGGGGGGGGFDGGGGGGGGCFCGGFFEFGFGGGGFGGGGFFF?FGGGEFFGGGGGGC=CEFGABFFFFGFDFFFCEFGGGGGGGGGGGD8E?FGEGEEEEC>EEGG9CFAC7<73D2@CDCCGGGFFFB@FABCBDFFFFFCEBF@29(,(,;6<;29<;24(325)(47(39<)()44332>927F??(8B:?777:00*.85:C:230)7C:<404((-,(-,318,,-81,)-)6)))6)(((((.(
@M00689:251:000000000-CJTJ5:1:1104:28066:13663 2:N:0:10
CGACAGCTATGCAGCACCTGTACACCAACCACAAGGGAAACTACATCTCTGCAGCGATCTGGTGTATGTCAAGCCCAGGTAAGGTTCTTCGCGTTGCATCGAATTAATCCACATGCTCCGCCGCTTGTGCGGGCCCCCGTCAATTCCTTTGAGTTTTAGCCTTGCGGCCGTACTCCCCAGGCGGGGCGCTTAATGCGTTAGCTACGACACAGAGGCCGTGGAAGACCCCTACACCTAGCGCCCACCGTTTACGGCATGGACTACCAGGGTATCTAATCCTGCTCCAC
+
GEFGGGGGGGGGGGGFGGGGGGGGGGGGGGGGGGGGGGGGGGGGGFGGGGGGGGGGGGGFGGGGDGGGGGCGGGGGGGGGGGGGGGGGGGGGGGGGGFGGGGGGGCFGFGGGGGGG;E6EGGGGDGGGGGEDGGECGC@EEGGFFDDCFGFFCFFEGEGGGGEAEDFFFBGFDFFFFFGGDA5@69F27>B?6><AFF?4:BA47:?>9>:.4)38874)3,..4:?4:<<E(C:?(6<EEGGEFFF)>D(<349,(31,43(.(,,424,2)-))--)).3(4)((
@M00689:251:000000000-CJTJ5:1:1104:20724:14037 2:N:0:10
CGACGGCCATGCAGCACCTGTACACCAACCACAAGGGAAACTACATCTCTGCAGCGATCTGGTGTATGTCAAGCCCAGGTAAGGTTCTTCGCGTTGCATCGAATTAATCCACATGCTCCGCCGCTTGTGCGGGCCCCCGTCAATTCCTTTGAGTTTTAGCCTTGCGGCCGTACTCCCCAGGCGGGGCGCTTAATGCGTTAGCTACGACACAGAGGCCGTGGAAGACCCCTACACCTAACCCCCACCGTTTACGGCCTGGACTACCAGGGTATCTAATCCTGCCCTTCTTGGCTC
+
GGGGGGGGGGGGGGGGGGGGGGGGGGGGGGGGGGGGGGGGFGGGGGGGGGGGGGGGGGGGGGGGGGGGGGGGGGGGFGGGFEGGGGGGGGGGGGGD>FFGGGGGGGGGFFGGGGFGGGGGGGGGGGFGGGGGGGGEDE?9EEGGGGFGFGFCFGDGGFGGGFE*:B)5)79@@=@=A@6EBF@B>>FFFB?F<)-643:?6:9<DF:0(-8<7424?F9)4,)<((4(4(4*,2,(,).)0;:)412>>C1)(-4-2:B10)(,4))-1:0))..).-)..:0(((())))(()
@M00689:251:000000000-CJTJ5:1:1104:10570:14079 2:N:0:10
CGACAACCATGCATCACCTGTACACCAACCACAAGGGAAACTACATCTCTGCAGCGATCTGGTGTATGTCAAGCCCAGGTAAGGTTCTTCGCGTTGCATCGAAGTAATCCACATGCTCCGCCGCTTGTGCGCGCCCCCGTCAATTCCTTTGAGTTTTAGCCTTGCGGCCGTACTCCCCAGGCGGGGCGCTTAATGCGTGAGCTACGCCACAGAGGCCCGCAGAGACCCCTCACCCTCGCTCCCCCCGTTTCCGCCCTGGACCAACCTGGTCTTCCATCCGGCTCTCTCCTGCT
+
GG7CDGFC:EE<@@@<FGGFFGFG<@<FF@FGGGGGDEFF@FFCFFGGGDDGE8<FE<FFFFFFGCFFEFGGF9@EFFDAFGGDEFFFGCF@FFGDGGGGGDG:B?FEEGDCGGG8EE+C+6+44B=D?FE+6B6FC+0=+6=F9BDEB,9,D=DGGG7+2=CFEB55>89)/5C4*:C*:?222.43162(.))62,((-,).)4((((.0(0((((,)(,,..14(2((*(98:())))/*)(-,809))-(-,2((((((,--(.84)))).)).1,(((224)51)).,
@M00689:251:000000000-CJTJ5:1:1104:13058:14203 2:N:0:10
CGACGACCATGCAGCACCTGTACACCAACCACAAGGGACACTACATCCCTGCAGCGATCTGGTGTATGTCAAGCCCAGGTAAGGTTCTTCCCGTTGCACCGAATTAATCCACATGCTCCGCCGCTTGTCCGGGCCCCCGTCATTTCCTTTGAGTTTTAGCCTTGCGGCCGTACTCCCCAGGCGGGGCCCTTATTGCTTTAGCTACGACCCAGCGGCCGTGCACGCCCCCCACACCTAGCGCCCCCCGTTTACGGCCTGGACTACCAGGGTACTAAATCCTCACCTCT
+
FGGG@:CGGEFGD<FFFFGGGDGGGGGEGEB@F8FGDE8FGF<F@,6,:CFFDF8+@6DAGA@@46CD@B9E,CFGCFF@9EGFF<,C59,??FG,69,9+@+C>E,5EFEF,?4=,C6+@6++8@8D,48C3CEGGD>@@=+?+?+@FA8@+7CE7A+B+=*;5@)88)*0:):@FF7=(/(9(((,(-42).)-)66-))--),44(-.0(.,4-44>(().(--17(4>(94477@3>EE3(467>C(43?F013(.3.((4,40(.(5)))4).44)).(,()
@M00689:251:000000000-CJTJ5:1:1104:10678:14387 2:N:0:10
CGACGACCATGCAGCACCTGTACACCAACCACAAGGGAAACTACATCTCTGCAGCGATCTGGTGTATGTCAAGCCCAGGTAAGGTTCTTCGCGTTGCATCGAATTAATCCACATGCTCCGCCGCTTGTGCGGGCCCCCGTCAATTCCTTTGAGTTTTAGCCTTGCGGCCGTACTCCCCAGGCGGGGCGCTTAATGCGTTAGCTACGACACAGAGGCCGTGGAAGCCCCCCACACCTAGCGCCCTCCGTTTACGGCATGGACTACCCGGCTATCTAATACTTCTCACTCTGTCCAT
+
GFCCECFGGGGGGGGFGGGGGGGGFGGGGGGGGGGGFFGGGGGGGDGGGGGGGGGGGDGGFGGGFFGGFFGGGGGFGGG<FGGGEGGGFGFCEGGEGGGGGFG:EGGGDGGGGGGGDFFGG6EGGGGGFCCEEEGGGD5CECDGGFFECCFG@EGFFGGGGGFAEDA9>BD==48;8@FE=A@F@(11>>F?<.62;?BF?AF2<<:9(47:?@::(((1((,)(.4(((-::G<?B*))7CE)(817?<1>3(((,,277?0>7((4(--4:A9))).-)))-)-))..--.--
@M00689:251:000000000-CJTJ5:1:1104:14979:14470 2:N:0:10
CGACGACCATGCACCACCTGTACACCAACCACAAGGGAAACTACATCTCTGCAGCGATCTGGTGTATGTCAAGCCCAGGTAAGGTTCTTCGCGTTGCATCGAATTAATCCACATGCTCCGCCGCTTGTGCGGGCCCCCGTCAATTCCTTTGAGTTTTAGCCTTGCGGCCGTACTCCCCAGGCGGGGCGCTTAATGCGTTAGCTACGACACAGAGGCCGTGGAAGACCCCTACCCCTAGCGCCCACCGTTTACGGCCGGGCCTACCAGGGTATCTACTCCTGCCCTCTCGTTCT
+
GGGEGGGGGGGGGGGGGGGGGGGGGGGGGGGGGGGGGFGGGGGGGFFFGGGGGGGGGGGGGGGFGGGGGGAFGGGGDCGGGGGGGGGGGCDCGGGDFGFFECGGFGGFGGGGGGGG,9DEGGGGGGGGGGCC6EEGGCEEGEDFGCFGFG@78=CFGGGGGGFA@5=AB=CDF2>;;@FE26999>B723??FFFFFF?03:467:?FFFB>(9(,19990(37:BF(2,:5(73(37/.028)(44<798A::9(,(1((-414,4:??2)5<<)-353,4(((((.(-4((
@M00689:251:000000000-CJTJ5:1:1104:19022:14757 2:N:0:10
CGACAGCCATGCACCACCTGTACACCAACCACAAGGGAAACTACATCTCTGCAGCGATCTGGTGTATGTCAAGCCCAGGTAAGGTTCTTCGCGTTGCATCGAATTAATCCACATGCTCCGCCGCTTGTGCGGGCCCCCGTCAATTCCTTTGAGTTTTAGCCTTTCGGCCGTACTCCCCAGGCGGGGCGCTTAATGCGTTAGCTACGACACACAGGCCGTGGAAGACCCCTACACCTAGCGCCCCCCGTTTACGGCTTGGACTACCAGGGTATATAATCCGACCCCCCCTTTCA
+
GGGGGGGGGGGGGGGGGGGGGGGGGFGGF:FGGGGGGGGGGGGGGEGGGGD<FFG@GFGGGGFGGGGGGGGGGGGFC@FGFGFFFFFFGFGGDFGGGGGGDGGGGGGGGGGGGGGGDFGGGDDGGGGG8DEGGGEEGGB?EEDFF+BEFF7EFGGGFF6C=+6*3:=58@55>4CBFD7C=A29@;B((-33:<))(481(4--4(243>:)4)4042397,2014?:?03E?G?8:*0)858)(,-7563A?(-((42)57(2?08:(4()..)))))(((-(((-(-(.)-
@M00689:251:000000000-CJTJ5:1:1104:11634:15099 2:N:0:10
CGACAGCCATGCACCACCTGTACACCAACCACAAGGGAAACTACATCTCTGCAGCGATCTGGTGTATGTCAAGCCCAGGTAAGGTTCTTCGCGTTGCATCGAATTAATCCACATGCTCCGCCGCTTGTGCGGGCCCCCGTCAATTCCTTTGAGTTTTAGCCTTCCGGCCGTACTCCCCAGGCGGGGCGCTTAATGCGTTAGCTACGACACAGAGGCCGTGGAAGACCCCTACACCTAGCGCCCACCGTTTACGGCATGGACTACCCGGGTTTCTAATCCTGCCCTCATCGTCCAT
+
GGGGGGGGGGGGGGGGGGGGGGGGGGGGGGGGGFGGGGGGGGGGGAFFFGGGGGGGGGGGGGGGGGFGGGGGGGFFGGGGGGGGGGGGGGGDGGGGGGGFGGGGGGGGGGGGGGGGGGGGGGGGGGGFGGGGGEGGGEFGGGGGFGFGFGFGGGDGGGDDGGE*):)5)8CDF9C2AAGE7>9=6>B96>(84<AA>:<?<FFA?B(79;?8(04:14417(3?<:03<18G0D<32=F3>E:)(4-856158(4-(,3,5<0(,(-4(-(,-)6A4):))521,1()).3((()
@M00689:251:000000000-CJTJ5:1:1104:22992:15142 2:N:0:10
CGACAGCCATGCAGCACCTGTACACCAACCACAAGGGAAACTACATCTCTGCAGCGATCTGGTGTATGTCAAGCCCAGGTAAGGTTCTTCGCGTTGCATCGAATTAATCCACATGCTCCGCCGCTTGTGCGGGCCCCCGTCAATTCCTTTGAGTTTTAGCCTTGCGGCCGTACTCCCCAGGCGGGGCGCTTAATGCGTTAGCTACGACACAGAGGCCGTGGGAGACCCCCTCACCCAGCGCCCCACGTTTACGGCCTGGCCTCACAGGGTTTCTAATCTTGCCCTCCCTGTTGTT
+
GGGGEGGGGGGGGGFFFGGGGGGGGGGGGGGGGGGGGGGGGGGGGGGGGGGGGGGGGGGGGGGGGGGGGGGCFGFGGFGGGGGGGGGGGGCFGEGGGGGGGGGGGGFEGGGGFGDGGGGGGGEGDGGE,@EBCEGGGGACEGDGGGDF?FF7DBFGG9CGGG@*8ABA>=DF94C=FFCC@;(516>(96<1-<<A;<<?(-4<<8?309:8:?:4?23/4(404:3:1((*,9,(-)8)>8=)(43@FG()4(-46(-,()((..).((((.<)).5))))()(((-()5))((
@M00689:251:000000000-CJTJ5:1:1104:27692:15421 2:N:0:10
CGACGGCCATGCAACACCTGTACACCAACCACAAGGGAAACTACATCTCTGCAGCGATCTGGTGTATGTCAAGCCCAGGTAAGGTTCTTCGCGTTGCATCGAATTAATCCACATGCTCCGCCGCTTGTGCGGGCCCCCGTCAATTCCTTTGAGTTTTAGCCTTGCGGCCGTACTCCCCAGGCGGGGCGCTTAATGCGTTAGCTACGACACAGAGGCCGTGGAAGACCCCTACACCTAGCGCCCACCGTTTACGGCATGGACTACAGGGGTTTCTAATACCACCCTCCTTGTACAT
+
GEFGGGGGEGGGGGGGGGGGGGGGGGGGGGGGGGGGGGGGGGGGGFFGGGGGGGGGGGGGGGGGGGGGGGGGGGFGGGGGGGGGGGGGGGGGGGGDGGGGEGGGGGGGGGGGGGGGGGGGGGGGGGGGGGGD>GGEGGFGGGGGGGFGFFCFDFFEFGGGGGF>5?ABA2CADDF@FFGGFF9@@9;;111:6).49?BB?AA9)4,966<744(3(,-174.)((41(4(*(7,45@FBECE3?B;.>C:AFB62((44:DF?)).261(()))6))))).-8<61())-))))
@M00689:251:000000000-CJTJ5:1:1104:17441:15563 2:N:0:10
CGACAGCCATGCATCACCTGTACACCAACCACAAGGGAAACTACATCTCTGCAGCGATCTGGTGTATGTCAAGCCCAGGTAAGGTTCTTCGCGTTGCATCGAATTACTCCACATGCTCCGCCGCTTGTGCGGGCCCCCGTCAATTCCTTCGAGTTTTAGCCTTGCGGCCGTACTCCCCAGGCGGGGCGCTTAATGCGCTCGCTACGACACAGAGGCGGTTGAAGACCCCTACACATAGCGCCCCCCGTGTACGGCTTGGACACCCAGGGTTTCTCTGCTCCCTCTCCCTGTCTTT
+
G46@CFFGGGGFFGGEGGG<CFFGDFGGDFGGGGC6@E@FGGCGG9FFDF,@FDFDGGGGGGGGDFFG@@AAFGFFGFGEFEE@FFGGG9DC>FF7CGFF6B88=?,,9<FEF8EFDGDECE>E+@DF89EGGG6F=CB8CEDFD=B=;,*58@C,2,:C::C5)*5>A=>)5)/)/7CG2;=@@@0(17??44<>0(-((41138,34;?)3)((((,)(..1).,10,4A?G))-*/87*:)(((0)2,)-((((-2:2),-(-3(-4.156)).,)))(.2(4(((),4.))
@M00689:251:000000000-CJTJ5:1:1104:21311:15638 2:N:0:10
CGACAACCATGCATCACCTGTCACTCTGTCCCCGAAGGGAACGCGATATCTCTATCGTTGTCAGAGGATGTCAAGACCTGGTAAGGTTCTTCGCGTTGCTTCGAATTAAACCACATGCTCCACCGCTTGTGCGGGCCCCCGTCAATTCTTTTGAGTTTCAGCCTTGCGGCCGTACTCCCCAGGCGGAGTGCTTAATGCGTTAACTTCAGCACTACGGGGCGGAAACCCCCTAACACCTAGCACTCATCGTTTACGCCGTGGCCTACCAGGGTATCTAATCATGCCCTCG
+
GGGGDGGGGGGGGGGCFGGGGGGGGGGGGGGGGDE@GDEEGGGGGGGGGGGGGGGGGGGGGGGGDFEGGGGG<FGGGGGGGGGGGGECGGGGGGGGGGGGGG>CFGGGGGGGGGGGDEGGGGGGGGGE?FCGCCEFGGFGGGGG6CFGFGFGDCFFC;;CGGFFFFF9A=DF>9@BFEGGBE=@>F29@@EEC5>?CFBFFFFCEEC6;CEF:9(336(1279D(3<0?-(1.97:?)96?+<9:<467C23,66(3241(7(.1:F0)((.2)--62).)5.6,(.4(
@M00689:251:000000000-CJTJ5:1:1104:15053:15691 2:N:0:10
CGACGGCCATGCAGCACCTGTACACCAACCACAAGGGAAACTACATCTCTGCAGCGATCTGGTGTATGTCAAGCCCAGGTAAGGTTCTTCGCGTTGCATCGAATTAATCCACATGCTCCGCCGCTTGTGCGGGCCCCCGTCAATTCCTTTGAGTTTTAGCCTTGCGGCCGTACTCCCCAGGCGGGGCGCTTACTGCGTTAGCTACGACACAGAGGCCGTGGAAGACCCCTACACCTAGCGCCCCCCGTTTACGGCATGCACGACACGGGTTTCTAATTCTGCCCCTCGTTTCT
+
GGGGGGGGGGGGGGGGGGGGGGGGGGGGGGGGGGGGGGGGGGGGGDFGGGGGGGGGGGGGGGGGGGGGGGCFFGGGGGGGFGGG?FFGGGFEEFFGGGGGDGGGGGFAFFGFGGGGFFFGGGGGGGGGCFEGGGGGGGFEE7DC;DFGFGFFGFEGGBCFGGBFED>AFFD259CBADC7(?>6B09;FBFF):4>:B:?<>4:7039(-,)(/-86((1,(.).:B1?:3=(901(*0)78*)-4(7.68B16>(27)))(-4((,033(()-.)))6))))(-(-(((().
@M00689:251:000000000-CJTJ5:1:1104:11586:15721 2:N:0:10
CGACAGCCATGCACCACCTGTCTTACGGTTCCCGAAGGCACTTCCGCATCTCTGCAGAATTCCGTAGATGTCAAGGCCAGGTAAGGTTCTTCGCGTTGCATCGAATTAAACCACATGCTCCACCGCTTGTGCGGGTCCCCGTCAATTCCTTTGAGTTTCAACCTTGCGGCCGTACTCCCCAGGCGGAGAACTTAGCGCGTTAGCTACGACACTGGGAGGCTTACCCTCCCAACGTCTGGTTCTCATCGTTTATGGCGTGGACTACCCGGTTACCTAATCCTGCCCTCATTGTCTT
+
GGGEEGGGGGGGGGGGGGGGGGGGGGGGGEEGGGGGGGGFGGGGGGGG,@EFGGFDGGGAGGFFFGDGGCFGF,AFGEFGFFGGGGFGGGGGGGGEGC@EFGGGGGGGGGGGGGGGGGGGGGGGGGGGGGGGG+@8@8?A?=CD>FFGFGFGGGCG@@CFGFFFFFBABAGFAAD=FEGG255>B>>665>*@EC3169>F139>9;7D@@BB=???:>C<17?::)3,(3*4982(.78?9+6)-)68D::4-.,(((((()(54(39(7())).)-)-).(((,(()))..))
@M00689:251:000000000-CJTJ5:1:1104:21957:16011 2:N:0:10
CGACGGCCATGCAGCACCTGTACACCAACCACAAGGGAAACTACATCTCTGCAGCGATCTGGTGTATGTCAAGCCCAGGTAAGGTTCTTCGCGTTGCATCGAATTAATCCACATGCTCCGCCGCTTGTGCGGGCCCCCGTCACTTCCTTTGAGTTTTAGCCTTGCGGCCGTACTCCCCAGGCGGGGCGCTTAATGCGTTAGCTACGACACAGAGGCCGTGGAAGACCCCTACACCTAGCTCCCACCGTTTACGGCCGGGACTACCAGGGTATCAAACCCGGGTCTCC
+
GFFEGDGGGGGGCGGFFGGGGGGGGGGGGGGGGFGGG<FGGGGGGCGGGGGGGGGGGGFGGGGGGGGGGGGGCGFFGGGGGGGGGGGGGGGGGGGGGGGGGGGGGGGGGFGFFGGGGGGGGEGGGGGG8E7EGGGGGGFGGG++DDFGFGFFGGGGGGGGFGE5CE9AF27<DDFBF?4*9FFFF9;;9;<<4)).;38??ABBFF?;99:.(9(4?627(2)8:733??<E?F:084)*/3C)(43;@D()42(,-419B?0:().468(3)).6)(,((((((.)
@M00689:251:000000000-CJTJ5:1:1104:21974:16016 2:N:0:10
CGACGGCCATGCAGCACCTGTACACCAACCACAAGGGAAACTACATCTCTGCAGCGATCTGGTGTATGTCAAGCCCAGGTAAGGTTCTTCGCGTTGCATCGAATTAATCCACATGCTCCGCCGCTTGTGCGGGCCCCCGTCAATTCCTTTGAGTTTTAGCCTTGCGGCCGTACTCCCCAGGCGGGGCGCTTAATGCGTTAGCTACGACACAGAGGCCGTGGAAGACCCCTACACCTACCGCCCACCGTTTACGGCATGGACTACGCGGGTTCTTACACCTGACCCCCACGTACTT
+
GGGGGGGGGGGGGGGGGGGGGGGGGGGGGGGGGGGGGGGGGGGGG@FFGGGGGGGGGFGFGGGGGGGGGGGGGGGGGGGCFGGGGGFGGGGGGGEGGGGGDFAGFFGGFGFGGGGGDEDGGGGGGGGGGGGCCGGGGE>CGGG+<DFGFGFGFGFCC;CFGGF*8@B=9=C=@28>A>CG=FFF@FF>9913:A>BFFFFFFA2?B<B((,786(3034)-3)74?B<??:F0C<40)).8:5)41(8.98A(3>(((..4)5?(--,1,(().6).)4(.(((,-((((,,-()
@M00689:251:000000000-CJTJ5:1:1104:9754:16143 2:N:0:10
CGACAACCATGCAGCACCTGTACACCAACCACAAGGGAAACTACATCTCTGCAGCGATCTGGTGTATGTCAAGCCCAGGTAAGGTTCTTCGCGTTGCATCGAATTAATCCACATGCTCCGCCGCTTGTTCGGGCCCCCGTCAATTCCTTTGAGTTTTAGCCTTGCGGCCGTACTCCCCAGGCGGGGCGCTTAATGCGTTAGCTACTACACAGAGGCCGTGGACGACCCCTACCCCTACCGCCCACCGTTTCCGCCCTCGCATACCAGGGTTTTCACCCCTTCTCTCCTTGTTT
+
FGGGFEGGGGGGGGGEFGGGGGGFGDF8F@CFGFGGDFFEDGGGG,CFGGGCEEGGGGGFGDFF@EEFGGGGGGGGFC,9FFGGGC?FFGGGGG:>7EGGE8=FFGFFGGGFGG9,@EDEGGGGDCFG,=7==CGGDCD@EG+2+2<FDE9,BFFGD;6+=DE*):8>==G))8AEFD>>4>B2>@>123:?)-)5,4?:()-5)).6),5)(),4:(4)(,(0(411:04E7F::()))0127(((0.6)-2(1(((,((((.(),(,.(((.))-(-((().:73))66)(
@M00689:251:000000000-CJTJ5:1:1104:26617:16189 2:N:0:10
CGACGGCCATGCAGCACCTCGGTGGGGTATCTAATCCTGCTCTCT
+
GGCFGGGGEFGGFFG8EGGGEDFEG@FGEGGGGGGGFGCG<CFF@
@M00689:251:000000000-CJTJ5:1:1104:7308:16263 2:N:0:10
CGACAGCCATGCAGCACCTGTACACCAACCACAAGGGAAACTACATCTCTGCAGCGATCTGGTGTATGTCAAGCCCAGGTAAGGTTCTTCGCGTTGCATCGAATTCATCCACATGCTCCGCCGCTTGTGCGGGCCCCCGTCAATTCCTTTGAGTTTTAGCCTTGCGGCCGTACTCCCCAGGCGGGGCGCTTAATGCGTTAGCTACGACACAGAGGCCGTGGACGTCCCACACACCTAGCACCCACCGTTTACGCCATGGCCTACCCGGGGTCTTAATCTCGTCCTATCTGTGCAT
+
GGGGGFGGGGGGGGGC@FGFGFGFGGGGGCEGGGFFEF<EFGCGGFGFGGFGGFFGGFFGGEE8FGGGFGFFGGFEF@7EFG@8BEFGGGFG+8BBCFFGGG:F@,CF<<EG@F=E8EFCGCCEG7+D8ECECGGGGC*@@6+?+==D?8+,>EAC?;==CFE55?)88>9574*<4>*C2A9@0,0(,-3:4<<A9(-,44<))((--248()-4(-()(-,5((-8)(,24D2((*/**/2.(,(.0*3)(,((-..((....(((,-(-.)).)-)6(,(-())))-.))))
@M00689:251:000000000-CJTJ5:1:1104:7303:16280 2:N:0:10
CGACAGCCATGCAGCACCTGTACACCAACCACAAGGGAAACTACATCTCTGCAGCGATCTGGTGTATGTCAAGCCCAGGTAAGGTTCTTCGCGTTGCATCGAATTAATCCACATGCTCCGCCGCTTGTGCGGGCCCCCGTCAATTCCTTTGAGTTTTAGCCTTGCGGCCGTACTCCCCAGGCGGGGCGCTTAATGCGTTAGCTACTACACATAGGCCGTGGACGCCCCCTCACCCTTACCCCCCCCGTTTCCGGCCGGGCATCCCGCGGTTTTCAATCCTTCCCTCCGTCGACAT
+
FGCFGEGGFGGGGGGGGGGGGFGGGGFGGGEGGFFFF<,6CFFGGGGGGGFGFGGG:FGGFGGFGAFFGG<<FGGGFGFGG@<<FFGGGGGGGGG>C9FGECADFD?FGG9FEGCGGGGGGGGGGGGG8D768EGDGGBEG6+?@FFGFF7,+@FFGC7CFGFFBB>AF);2@9CBFF49BF@=;(76(081)62<>B:242-)),).)47)6620:12)--(7114-42(*(90,())/);E)4--.09))(((((,(-(((.4((((4((()).6A04)),(6<((-(((((,
@M00689:251:000000000-CJTJ5:1:1104:20236:17023 2:N:0:10
CGACAACCATGCATCACCTGTACACCAACCACAAGGGAAACTACATCTCTGCAGCGATCTGGTGTATGTCAAGCCCAGGTAAGGTTCTTCGCGTTGCATCGAATTAATCCACATGCTCCGCCGCTTGTGCGGGCCCCCGTCAATTCCTTTGAGTTTTAGCCTTGCGGCCGTACTCCCCAGGCGGGGCGCTTAATGCGTTAGCTACGACACAGAGGCCGTGGAAGACCCCTACACCTTGCGCCCACCGTTTACGGCATGGACCACCAGGGTAGCTAATCCTGCCCTCCCTGTCACG
+
F>CC:FFGGGGG@FFFFGGGGGGGGGCFEEGGGFGGGGGGGGGGGGGGGGGGGGGGGGGGGGGGGGGGGGGGGGFGGFGGGGGGFGFGGFGGGGGGGGGGGGB@DGGGFFEDE:>EGGGGDEGGGGGGFGGGGGGGCEE8EEGGGGFGFDFCCGEFGBF?CFEFEEFFBBGADFF@FFGGBF2@>>>B>0:?FFF9>FFFFFBA<B:>9>:7??021((14:2).:<?:2(A:G?1)*)))2:7-2,7>C122692,((.3((,4,(4??((,)-)))-4)(((.(-2(>:2).(
@M00689:251:000000000-CJTJ5:1:1104:18327:17133 2:N:0:10
CGACGGCCATGCATCACCTGTACACCAACCACAAGGGAAACTACATCTCTGCAGCGATCTGGTGTATGTCAAGCCCAGGTAAGGTTCTTCGCGTTGCATCGAATTAATCCACATGCTCCGCCGCTTGTGCGGGCCCCCGTCAATTCCTTTGAGTTTTAGCCTTGCGGCCGTACGCCCCAGGCGGGGCGCTTAATGCGTTAGCTACGACACAGAGGCCGTGGAAGCGCCCTACGCCTAGCGCTCACCGTTTACGGCAGGGTCGACCAGGGTATCTACTCAGGCCATCTTTGTCG
+
GFF:FFGGGGGGGGGGGGGGGGCEGGGGEFGGGGGGGECGFEGFFGFFGGF<FCFGGFCGFGGG@AFEBEEFDGB7FFFBEFGFB9??F9=7F>@C7?EA444A4FFGAEFGGG=FDFGGGG64+8@@,,@+CED+6CD=CE>FCGAGF7+38E;A7BC8*+3*1004@A79A2(6A>G59A16199>>F?14A420:14:)6:3,(-(-3).)((((-9((,),(,,-((2,)-.-0)))**).3?>BC()-(-(((4,3(4;(((,43..)-6>A?)),21((.))).)-(
@M00689:251:000000000-CJTJ5:1:1104:18307:17141 2:N:0:10
CGACGGCCATGCATCACCTGTACACCAACCACAAGGGAAACTACATCTCTGCAGCGATCTGGTGTATGTCAAGCCCAGGTAAGGTTCTTCGCGTTGCATCGAATTAATCCACATGCTCCGCCGCTTGTGCGGGCCCCCGTCAATTCCTTTGAGTTTTAGCCTTGCGGCCGTACTCCCCAGGCGGGGCGCTTAATGCGTTAGCTACGACACAGAGGCCGTGGAAGACCCCTACACCTCGCGCCCACCGTTTACGGCCTGGACTACCCGGGTCTCTAATCCTCCCTCACCTTTAC
+
GGGGGGGGGGGGGGGGGGGGGGGGGGGGGGGGGGGGGGGGGGGGGGGGGGGGGGGGGGGGGGGGGGGGGGGGCFGGGGGGGGGGGGGGGGGGGGGGGFGGDG8E@AFFGCFGGFGD4;DGGGCGGGDGDGGGEGGFGCD8?EDCGGFCCFFCEEEEGC5CFFE58?B9@BGFFFFFFFGE=F>19>FB>>FF<44<034-4<54<?:;9B:<:626?;9)3(4)(.8:(-37(7?B4)))):E>?F9>FG6A:0(--4:(4).8(.33(-(,4-:ADA49)(,(.((.4)).)
@M00689:251:000000000-CJTJ5:1:1104:15019:17171 2:N:0:10
CGACAACCATGCACCACCTGTACACCAACCACAAGGGAAACTACATCTCTGCAGCGATCTGGTGTATGTCAAGCCCAGGTAAGGTTCTTCGCGTTGCATCGAATTAATCCACATGCTCCGCCGCTTGTGCGGGCCCCCGTCAATTCCTTTGAGTTTTAGCCTTGCGGCCGTACTCCCCAGGCGGGGCGCTTAATGCGTTAGCTACGACACAGAGGCCGTGACAGACCCCTACCCCTAGCGCCCACCGTTTACGGCATGGACTACCAGGGTATTCTAACCCGTCTCCCTCTACA
+
GGGGEGGGGGGGGGGGGEGGGGGGGGGGGGGGGGGGFFGGGGGGGGGGGGGGDFFGGGGGGGGGGGFGFGFGGGFGGGCFGGCGGGGGGGGGGGGGGGGGGGCFGGGGGGGGGFGF=F?CEGGGGGGGDFGGCGGGEED>CECFFFFGFGFGFGFFGF6CFGE*@B>5:>D2:):<AFGGBA2@6;F6>FF?:A<23:3-,6:<B6:7(,(7(/(446(9((692<:0?1(*(9<(45))78E5:09@77->?2>(-3..).5:(.,(33.,-6)....(-((.42(.,()))
@M00689:251:000000000-CJTJ5:1:1104:23423:17507 2:N:0:10
CGACAGCCATGCATCACCTGTACACCAACCACAAGGGAAACTACATCTCTGCAGCGATCTGGTGTATGTCAAGCCCAGGTAAGGTTCTTCGCGTTGCATCGAATTAATCCACATGCTCCGCCGCTTGTGCGGGCCCCCGTCAATTCCTTTGAGTTTTAGCCTTGCGGCCGTACTCCCCAGGCGGGGCGCTTAATGCGTTAGCTACGACACAGTGGCCGTTGAAGACCCCTCCCCCTCGCGCCCACCGTTTACGGCTTGGACTACCCGGGTATCTACACCGGTCCTCTCTTACT
+
GBCFGGGGGGGGGGGGFFGGGGGGGGGGGGGGGGDGFGGGGGGGG<EFGGGGGGGGGGGGGGGGGGGGGGGGGGFFFFGGGGGGGGGGGEDCGEEEEFGEEGGGGGGGGGGGGGGGGGGGDEGGGGFG?FEB=8CF>>DEE+8=FF9D?FF8BE,9+3+<CCE5=>5=5>>44):5FDG>@F9>9@@FF9:?>AA)748?1:<4<2262945)*(2?13*,(.*-4<02((*(93(()007=8)-(-0)2()--4((((,5)3((.-12717))6)).((((((.6)2,))))
@M00689:251:000000000-CJTJ5:1:1104:14646:17544 2:N:0:10
CGACGGCCATGCAGCACCTGTACACCAGCCACAAGGGAAACCGCATCTCTGCGGCGATCCGGTGTATGTCAAACCCAGGTAAGGTTCTTCGCGTTGCATCGAATTAATCCACATGCTCCGCCGCTTGTTCGGGCCCCCGTCAATTCCTTTGAGTTTTAGCCTTGCGGCCGTACTCCCCAGGCGGGGTACTTAATGCGTTAGCTACGGCACGGATCCCTTGGAAGGAACCCACCCCCAGTCCCCACCGTTTCCGGCGTGGACTCCCCGGGTTTCCAATCCCGCCCTCACTGTACTT
+
GFCFCFGGGGGGGGFFGGGGGGGGGGGGGGGGGGGG@EFGGGGGGGGEGGFGGGGGGGGGGGGGEGGGGGGGGGGGGGGFGCFGGGGGGGGDEFCDGCGGGG@ECFGFGGGGGGGG9FGGGGGGGEGG9EEEGGGGGCBED*?79C+;B7FGFGG@CD*:>C=*)69@@9C;??EEF?CE;AF>FF3(32>>BFB9(4:?<DA<5421146>>34:72<5774.43:8:4(:(*((4)/*)<C7(32@7<).81>02,(-4),51(-24,(().-<28()-((,(.(464)))))
@M00689:251:000000000-CJTJ5:1:1104:6501:17658 2:N:0:10
CGACAGCCATGCATCACCTGTACACCAATCACAAGGGAAACTACATCTCCGCAGCGATCTGGCGTTTGTCAAGCCCACGTAAGGTTCTTCGCGTTTCATCGAATTATTCCACATGCTCCGCCGCCTGTGCGTGCCCCCGTCCATTCCCTTTAGTTTTTGCCTTTCGGCCCTCCTCCCCCGGCGGGACTCTTTATCCGTTTGCATCTCCACCCAGCCCGTTGAGACCCCCTCCCCCCACCCCCCACCGATTTCGGCGTGTGGCACCACTGGTTTTACACCTGCTAGCCATTCTTTT
+
EGGGGEGGGGGGEDFFFGGF@<EF<FFF,,,;,;@EFGGEGGGGA<,<,,+B++@++9,6,,,8@+@@FD9,,FGF8,:BCEDD<FAFF,,?CF:+59,@,:9,@,,,,9?F8,,,,,==EECE+@8@4,++++@=FE*6=+6++++,5=03,@CED+3::8;*53))))300::@BA7*-9@(6(((/7/))))/,(4((.)).--3:1,)30(-1(,*(((),-40(2252*-(-0))./:)(-()./()(-((,,-((((50.(()(-)(()))),,(4())((,6))6-))
@M00689:251:000000000-CJTJ5:1:1104:22834:17977 2:N:0:10
CGACAGCCATGCATCACCTGTCTCACGGTTCCCGAAGGCACATTCTCATCTCTGAAAACTTCCGTGGATGTCAAGACCAGGTAAGGTTCTTCGCGTTGCATCGAATTAAACCACATTCTCCACCGCTTGTGCGGGCCCCCGTCAATTCATTTGAGCTTTAACCTTGCGGCCGTACTCCCCAGGCGGTAGACTTAACCCGTTAGCTTCGGAAGCCACGCCCCAAGGCCCCCACCTCCACGCCCACATCGTTTACGGCCTTGACTTCCCTGGGCTCTGATCCTTCTACCCTCTCTTT
+
@=CBFFGGGGEF<FEEFGFGGGFCGGGGGEGFFEGGFEGF?DFFGGGGGGGFGGDGDFFFFGGGGD7FGGGGGFGGGGGFEGGGGCEEGGGGGGDCF@EGGG,=EFDEFGGFGFGF,CDGFCGFCEECFG,>>6>GE?*6@CD+0FDA+=DG;:>@FDFCDD@C@=8858CFA=ABCFGG)*/<45((-.997>C4)/.:1(6>;5721((),)6(616)(4()(-((--4E35341)0))*/7().001,(.,(((())).))..2)4(((((,.)))6).)))..()3(()))
@M00689:251:000000000-CJTJ5:1:1104:16080:18263 2:N:0:10
CGACGGCCATGCAGCACCTGTACACCAACCACAAGGGAAACTACATCTCTGCAGCGATCTGGTGTATGTCAAGCCCAGGTAAGGTTCTTCGCGTTGCATCGAATTAATCCACATGCTCCGCCGCTTGTGCGGGCCCCCGTCAATTCCTTTGAGTTTTAGCCTTGCGGCCGTACTCCCCAGGCGGGGCGCTTACTGCGTTAGCTACGACACAGCGGCCGTGGAACACCCCTACACCATGCGCCCACCGTTTACGGCCTGGCCTACCAGGGTCTCTAAACCAGCCCTCTATGGCCTT
+
GDFECFGGGGGGGGGGGGGGGGGGGGGGGGGGGGGGGFGGGFGGGGGGGGGGGGGGGFGGGGGGGGGGGGGGFGGGGGGGGGG?FFCGGFCGDGGGEFFGGFDECAFGGGGGFFC:DGFEDCE6CEGF8DGC+BCGGG>;@>9FFGFGFCCA@EFGDFFFCDEFFEBA99D=9(9>4>CC(:>9@013991:)6>A:B6(:BFA<?:>(-,7(726(297(4)),(-34(4:(23()99).*18:-4>D*()4,3(-(((()(((.5(42(,-.))).4(.(--22())))(.))
@M00689:251:000000000-CJTJ5:1:1104:20598:18405 2:N:0:10
CGACGACCATGCATCACCTGTACACCAACCACAAGGGAAACTACATCTCTGCAACGATCTGGTGTATGTCAAGCCCAGGTAAGGTTCTTCGCGTTGCATCGAATTAATCCACATGCTCCGCCGCTTGTGCGGGCCCCCGTCAATTCCTTTGAGTTTTAGCCTTGCGGCCGTACTCCCCAGGCGGGGCGCTTAATGCGTTAGCTACGACACAGAGGCCGTGGAAGACCCCTACCCCTAGCGCCCACCGTTTACGGCCTGGCCTCCCGGGGCATCTACACTCGCCCTCG
+
GGGGEGGGGGGGGGGGGGGGGGGGGGGGGGGGGFGGFGGGGGGGGFFFGGGGGGGGGGGGGGGGGGGGGGGGGGEFGGGGGGGGGGGGGGGGGGDGGGGFGG,=FFGFGGGGGGGGFGGGGGGGGGEE@FEGGGEEGDDGEGGCFGFCCDCCGFGGFGGGGG@*@B9):@CAABFEF9C5@F@9>>B9BFFF)):<>??F:>B)2::6((35>@?B(43D(,,)4184322F(*-,(09)):E)333>B*4-((,((-,(,)((,(-4>(3305:2),)((,((-,(
@M00689:251:000000000-CJTJ5:1:1104:25054:18424 2:N:0:10
CGACGACCATGCAGCACCTGTCACTTTGCCCCCGAAGGGGAAGCTCTATCTCTAGAGTGGTCAAAGGATGTCAAGACCTGGTAAGGTTCTTCGCGTTGCTTCGAATTAAACCACATGCTCCACCGCTTGTGCGGGCCCCCGTCAATTCCTTTGAGTTTCAACCTTGCGGTCGTACTCCCCAGGCGGAGTGCTTAATGCGTTAGCTGCAGCACTGAAGGGCGGAAACCCTCCAACACTTAGCACTCATCGTTTACGGCGTGGACTACCAGGGTAGCTAATCCTGCCCTCT
+
GGGGGGGGGGGGGGGGGGGGGGGGGGGGGGGGGGGGGGGGGGGGGGGGCGEGGGGGGGGGGGGGGGGGGGGGGGGGGGGGGGGGGGFGGGGGGGGGGGGGGGGGGGGGGGGGGGGGGFGGGFGFEGGDGGGGGGGEEEBEEGGG9FFGFGFGFGGGGGGFGGFFEFFFAAGFFFF=FBGGFFFFFFF>@FFCEFEEEFFFFDFFFF@FEF@A70<AFFF369>BFB:6314C00367?=9=?EFB04/6C??:AFF;(-9B4>44(423:?13(.:)6649><011(,(
@M00689:251:000000000-CJTJ5:1:1104:11707:18670 2:N:0:10
CGACGGCCATGCATCACCTGTACACCAACCACAAGGGAAACTACATCTCTGCAGCGATCTGGTGTATGTCAAGCCCAGGTAAGGTTCTTCGCGTTGCATCGAATTAATCCACATGCTCCGCCGCTTGTGCGGGCCCCCGTCAATTCCTTTGAGTTTTAGCCTTGCGGCCGTACTCCCCAGGCGGGGCGCTTAATGCGTTAGCTACGACACAGAGGCCGTGGAAGACCCCTACACCTAGCGCCCACCGTTTACGGCATGGACTACCCGGGTATCTACCTCCTGCCGCTCTGTCTAT
+
GFCGEGEGFGGGGGGGGGGGGGCEGGGGGCFGGGGGGFFGGGGGGAFFGGGGFGGGGGGGGGFGFGFFFFFFFFGFFAF<FFFGFFFDFE@CG:FFGF9;8FFGC9FFAFFGG8=?=EDCG>CECEFGCCEBECC@8EFEGEC79<@@CC?DFGFFGCGF9DEFEFF=9ADFF2=@A@GEF>>291((-22:B)6>>:<B<>BA<1<>>>?7(938:(-)4())48:.3(4:3*3,5=7)5*?3:<>>:6(4:B9(38124<042.-143(.6.6).).(()(((-((2<>26.)
@M00689:251:000000000-CJTJ5:1:1104:13669:18723 2:N:0:10
CGACGGCCATGCAGCACCTGTACACCAACCACAAGGGAAACTACATCTCTGCAGCGATCTGGTGTATGTCAAGCCAGGTAAGGTTCTTCGCGTTGCATCGAATTAATCCACATGCTCCGCCGCTTGTGCGGGCCCCCGTCAATTCCTTTGAGTTTTAGCCTTGCGGCCGTACTCCCCAGGCGGGGCGCTTAATGCGTTAGCTACGACACAGAGGCCGTGGAAGACCCCTACACCTTGCGCCCCCCGTTTCCGGCATGGCCTCCCCGGGTTTCTAATCCTGCCCCTCTCTTCTCTT
+
GGGGGCFGGGGGGGGFFGGGGGGGGGFGGGGGGCFGGGGGGGGGGGGGGGGGGGGGGGGGGGGGGGGGGGGGGGGGGGGGGGGGGGGGGFGGGEGGGFGGGAFGGFGGGGGGGGGGGGGGGGGGGGGFCGGE6>EC?EAEGCGGGGFGAG?FBFDFGFGGGGF>AB=ABACA=:B=>DGGFFF99>(79F(6:4<F?6-4:96<?6;>F08)5>0-,4,782().:?1(-3+37()-65);C*;;9(7<*)(1((,(4(()3(433(96((-)).)))).8.,((,(.)..)-).
@M00689:251:000000000-CJTJ5:1:1104:13169:19053 2:N:0:10
CGACGACCATGCAGCACCTGTACACCAACCACAAGGGAAACTACATCTCTGCAGCGATCTGGTGTATGTCAAGCCCAGGTAAGGTTCTTCGCGTTGCATCGAATTAATCCACATGCTCCGCCGCTTGTTCGGGCCCCCGTCAATTCCTTTGAGTTTTAGCCTTGCGGCCGTACTCCCCAGGCGGGGCGCTTAATGCGTTAGCTACGACACAGAGGCCGTGGAAGACCTCTACACCTAGCGCCCACCGTTTACGGCTGTGACTACCAGGGTTTCTAATCCGTCTTCTC
+
GGFGGCFGEGGGGGGFFGGGGGGGGGGGGGGGGGGGEGFGGGGGGFGGGGGGGFGGEFGGGGGGGGGGGGGGGGGGFFFGGGG8CFGGGGGGGFFGGGFGECFGGGFGGGGGGGGFAFFGGGDEGGGE,EEEGEG:=8@EGG=DDFFGFGFGGCCGGCDGFGFAB?B==4D==::BFFGCBFB@>9@009B0:<DF;23:2AFA?<03,41)303:<(()--25111)4))0-943(*075*/5,89>B6(-44901,(-:5<>B0)3(.(--).-62)(,(((.))
@M00689:251:000000000-CJTJ5:1:1104:3761:19104 2:N:0:10
CGACGGCCATGCATCACCTGGAAACCAAACACAAGGGAAAATAGAAATCAGCAGAGATATGGTGTAGGAAAAGCAGAAGAAAGGTAAGTGGCGTGGGATCGAAGAAATAAAGAGGCAAAGGCGCTGGTGCGGGCAGAGGCGACAGCCATCGAGTATGAGCCTAGAGGACGTAGTCACCAGGAGGGGCGAGAAATGCGAGAGGAACGCAAACGAGGGAGGGGGAGGACACACGAGCGAACGGAAACAGGTGTGGGGATGGGTAGAGGGGAAGGGAGAACAGGTGCGCATAGCAAAG
+
C>:@+@CC@6C;CC9<,,66-;,;,,C<CCF<E:CC@C86,,C,;,,,6,,6CD,9@9F,,@9@4C,9,66@F,B,B,,,9,<D,,9,,,9,4468+9,9>+A++4=,5:5,994++,+1,946++16=44=3+++++3++4++3+0,+,33*,,,532***)3*;400-3-))228397()-2-((,6((4=)).(((44((.,(((((,0,)((-(,7,(47((((..1*()(-())))**.,.4)**),(-((,,,,()--.(-((((((.,,2)31(-()(((-())).(,
@M00689:251:000000000-CJTJ5:1:1104:11678:19236 2:N:0:10
CGACAGCCATGCAGCACCTGTACACCAACCACAAGGGAAACTACGTCTCTGCAGCGATCTGGTGTATGTCAAGCCCAGGTAAGGTTCTTCGCGTTGCATCGAATTAATCCACATGCTCCGCCGCTTGTTCGGGCCCCCGTCAATTCCTTTGAGTTTTAGCCTTGCGGCCGTACTCCCCAGGCGGGGCGCTTAATGCGTTAGCTACGACACATAGTCCGTGGCACACCCCTAAACCGAACCCCCACCTGTTACGGCACGGACTCACGGGGTTTCTCAACCTCTACTTCGTTGCT
+
FGGGGEGGGGGGGGGGGGGGGGG<F8FGGEGFFCCG@FFGGGFFGEFFFFFGGF8FFCFDAFGGEGGGEF9FFGGGFGGGGGG?,?AAFE?:F:F7FGGGCFGE@FGGBFFEFFGGD,ACEGEGCEGE9@E66CEB6+0@E6=DGGFGF:FC7EFFC=:@FD@5@9)8@B5>A>;4FAG>>F22(36461:?)6)612((3))).(-((42)6*.)6(.*-(.*(.(((((*)04(,).0.*:)3(()1:))--(((37-(((,51(2(-((-)-6)((((,.-)))((((--
@M00689:251:000000000-CJTJ5:1:1104:11772:19246 2:N:0:10
CGACGACCATGCAACACCTGTATACAAGCCACAAGGGAAACGACATTTCTGCCGTCGTCCTGTATATGTCAAGCCTAGGTAAGGTTCTTCGCGTTGCATCGAATTAATCCACATGCTCCGCCGCTTGTGCGGGCCCCCGTCAATTCCTTTGAGTTTTAGCCTTGCGGCCGTACTCCCCAGGCGGGGCGCTTAAGTCGTTAGCTACGGCCAGGAATCCGTGGAAGGCCCCCACACCTGGCACCCACCGTTTCCGGCTTGGACTACCGGGGCTCCTACTCCTGCCCCTC
+
GGGGGGFGGGGGGGGGGGGGGGFGGGGGGGGGGGGGGF@<FGGGGGFFEGCC@FFCEGGGEGGAFC99FBFCFGGGGGGGGGGGGGGGGGFGGGGEFECGGGGFGGFFGGGFFDCGFFDCCE>EGGDG8=C6>=EFED5@E+3=@FFGFFF:>FCCC74B?FE*8?):7)/5(/8:ADF5>F(:B999((-4)))-438:1<<<7,46,((0-)),50(*,-4.3(.(4((*(1,((.))0;;53:0<5C3:?;>((2:,32:?3(-99((((())),,)4(4(((-
@M00689:251:000000000-CJTJ5:1:1104:13581:19254 2:N:0:10
CGACGACCATGCAGCACCTGTACACCAACCACAAGGGAAACTACATCTCTGCAGCGATCTGGTGTATGTCAAGCCCAGGTAAGGTTCTTCGCGTTGCATCGAATTAATCCACATGCTCCGCCGCTTGTGCGGGCCCCCGCCAATTCCTTTGAGTTTTAGCCTTGCGGCCGTACTCCCCAGGCGGGGCGCTTAATGCGTTAGCTACGACACAGAGGCCGTGGCACACCCCTACACCTCGCGCCCACCGTTTACGGCATGGACTCCCGGGGTCTCTAATCCGTCCCCCTCTGTCC
+
F@CFE7FECEFF@FFFFFFGFGFGGFGGGGGGGGGGDGGGGGGGGFGFGGGGGGGEEGGGGEGGFGGGGGGFEGFGGFFGGFFCDCFGGFBCGFFEGGGGDGGFGGFGGAFFGGGG;EGEGGGGCGGF@FEE+@EF>CFDGE+CFFFGFCFADEFEG;CFFFF6CE2>ABD@@2;(8>8C(:=>0>9FBF604<<2;?:,(66:2:16;>(04<(411391(3*(.4(4((2(2::().)7:CDBF9F39()329(43?)5,(,1((4(4:0)).64)-(-.(((-((.)-))
@M00689:251:000000000-CJTJ5:1:1104:11476:19261 2:N:0:10
CGACGACCATGCAGCACCTGTGTGCAGGTTCTCTTTCGAGCACGAATCCATCTCTGGAAACTTCCTGCCATGTCAAAGGTGGGTAAGGTTTTTCGCGTTGCATCGAATTAAACCACATCATCCACCGCTTGTGCGGGTCCCCGTCAATTCCTTTGAGTTTCAACCTTGCGGCCGTACTCCCCACGCGGTCAACTTCACGCGTTAGCTTCGTTACTGAGAAAACTAATTCCCAACACCCAGTTGACACTCCTTGGGGCGTGGCCTACCAGGGTTTCTAACCCTGCTCTCTTCTTAT
+
GEFCFGGGGGGGGGFGFGGGGGGGGGGGGGGGGGGGGGGGGGGGGGGGGGGGGGGGGFGFGGGGGGGGGGGGFFGCFGGGGGGGGFGGGDGGGGDGGGEEGGGGGGFGGGGGGFFD8=DGFF8EGCEGGGFFFGD7EEFFGFGGGGFGFGFGGCAFGGGCFF@7@F@EC=D55>@DFBG?@BD)8>295@@EFFFF<@;=(79<64CEFFDADDFCA::*.(,)6)6:AA<0:CB,17:597:*.-)))044)(4(((-99(44(.(..((3(()))-)(,((.,)4,)))))))
@M00689:251:000000000-CJTJ5:1:1104:20738:19263 2:N:0:10
CGACAACCATGCAGCACCTGTACACCGACCACAAGGGAAACCGTATCTCTACGGTCGTCCGGTGTATGTCAAACCCAGGTAAGGTTCTTCGCGTTGCATTGAATTAATCCACATGCTCCGCCGCTTGTGCGGGCCCCCGTCAATTCCTTTGAGTTTTAGCCTTGCGGCCGTACTCCCCAGGCGGGGTACTTAATGCGTTAGCTACGGCACGGATCCCGTGGAAGGGACCCACACCTAGTACCCACCGTTTCCGGCCTGGACTACCAGGGTTTCTAATCCCTCCCTCTCTGTCC
+
GGGGGGGGGGGGGGGGGGGGGGGGGGGGGGGGGFGGGGGGGGGGGEFGGGGGGGGGGGGGGGEGGGGGGGGGGGGGGGGGGGGGGGGGGGGGGGGGGGGGGAFGGGGGGGGGGGCGEGGGGGGGGGGGFFEGDEGGGEBGECGGGGFGFGFCFGFGFECFFCCFEFFA>@G25==BFDGCBFFB>>F?BFBA<9<ABF:8:<AA<B:(--1<;39??<:*4:?41,16?F?:(><1269*7:F@?23<><)),(((,114:)44?2)4043().4))..))(-:?(.()-4))
@M00689:251:000000000-CJTJ5:1:1104:10324:20025 2:N:0:10
CGACGACCATGCATCACCTGTACACCAACCACAAGGGAAACTACATCTCTGCAGCGATCTGGTGTATGTCAAGCCCAGGTAAGGTTCTTCGCGTTGCATCGAATTAATCCACATGCTCCGCCGCTTGTGCGGGCCCCCGTCAATTCCTTTGAGTTTTAGCCTTGCGGCCGTACTCCCCAGGCGGGGCGCTTAATGCGTTAGCTACGACACAAAGGCCTTGGAAGACCCCTACACCTAGCCCCCACCGTTTACGGCCTGGCCTACCGGGGTATTCAAACCAGCTCCCTCGGTACC
+
GGGGGDEEGGGGCGGFFGGGGGGGGGGGGGGFGGFECFGFGGGGGFFFGGFGCFGGGGGGGGGGFGFGFGFGFG<FF@DFGGGGGGFGGGGGGFFEGFGGGGGGGGGGGGDGG:9FAEGGGGGGGDCG8DGGGGG@8>>CC>=FGGFFFGFFFG9@C;CGGCC?899=94/:@246ADG=BFFFF(((49:<6>FFBF6<6AAFF017190)(0.3?),05,4..4:??::C4F?2(16)01:),14>>619((-(-4(((),(.(-76-())-))))-((.)4(-(,-((.()
@M00689:251:000000000-CJTJ5:1:1104:16151:20106 2:N:0:10
CGACGACCATGCATCACCTGTACACCAACCACAAGGGAAACTACATCTCTGCAGCGATCTGGTGTATGTCAAGCCCAGGTAAGGTTCTTCGCGTTGCATCGAATTAATCCACATGCTCCGCCGCTTGTGCGGGCCCCCGTCAATTCCTTTGAGTTTTAGCCTTGCGGCCGTACTCCCCAGGCGGGGCGCTTAATGCGTTAGCTACGACACCGAGGCCGTGGAAGACCCCTACACCTAGCCCCCCCCGTTTACGGCATGGACTCACCGGGTATCTAATCTCTCCCTCCCAGTCCTT
+
FGGEFDFGGGGGGGG8EGGGGGGGGGGGGGGGGEGGGGGGGGGGGGGGGGGGGGGGGGGGGGGCGGGGGF@C9FFFFFDDGFGGGGGGGG<@FGGGGGGGEFEFFGGGGGGGAFCGGGGGGGGGGG6EFD@8EGGFEEFGGCDFGGFFFGCGGGCFFE?<CFF5=A=9=AD29=CEFDFC=F9969;199:B6:<9>?::?><AF<((,4(0(043:94/3(58(((((-45,C480*6)0;C)46(7<01<?11(,(327?1)4,-(47(.:>2-)44))5(,((-2.).))))
@M00689:251:000000000-CJTJ5:1:1104:24918:20309 2:N:0:10
CGACGGCCATGCACCACCTGTACACCAACCACAAGGGAAACTACATCTCTGCAGCGATCTGGTGTATGTCAAGCCCAGGTAAGGTTCTTCGCGTTGCATCGAATTAATCCACATGCCCCCCCGCCTGTGCGGGCCCCCGTCAATTCCTTTCAGTTTTAGCCTTGCGGCTGTACCCCCCAGGCGGGGCGCTTAATTCGTTATCTACGACACACAGCCCGTGGTAGACCCCTCCCCCTAGCCCCCACCGTTTACGGCGTGGACTACCGGGGTATTTCATCCTGCTCTCTCTCACAAT
+
GFGG:CCEGGGGGGFFFEG,EC9<FFGF>BEF@F@8CF<FFCAFFEG9,<6,@<FEG8FDFFGE,9,<6,<E@DDDGAF:C<F8F,5?FC<:@7+4@==;4=FF@FG9,,AFD,,E,40+6+6>+3A,>,@C6CE:CE>7CC*D+=BEF,+,3@E,=29+*8*/:5))(6C*9*./:25:;F9BF((-79((6))-(.,(()644:1((-()(0(-2(-9((-*.-58?2(*(*,((7)))2/534().*,)((4(-1-((,.57(4((-()).).4<28)(()-28))))))))
@M00689:251:000000000-CJTJ5:1:1104:16187:20608 2:N:0:10
CGACGGCCATGCATCACCTGTACACCAACCACAAGGGAAACTACATCTCTGCAGCGATCTGGTGTATGTCAAGCCCAGGTAAGGTTCTTCGCGTTGCATCGAATTAATCCACATGCTCCGCCGCTTGTGCGGGCCCCCGTCAATTCCTTTGAGTTTTAGCCTTGCGGCCGTACTCCCCAGGCGGGGCGCTTAATGCGTTAGCTACGACACAGAGTCCCTGGACGACCCCTCCCACTCGCGCCCACCGTTTACGGCATGGACTACCGAGGTTTCTAATCCTTGCCCCCTGGTTC
+
GGGGGGGGGGGGGGGEFGGGGGGGGGGGGGGGGGGGGGGGGGGGGFCGGGFGGGGGGFGGGGGGGGGGGFGFFD,DFGGGGGGGGGGGGFGGGGGGGGGGCGGFEDEGDGGGGGGGGGCGGGEEEGGGDAG>EGGGGC58CEGF@=?DCC?:FGGGGGGGGD=*00):AADA>2*6;=DEFF>BBBF>BBF:25<9;28<?:)-8(4413,.56).))-*,4(0(,403:(*,*.(.))05*:)4:(.80,:664,,(,).)((.((-3((-)))))--)6)(()-19(((.4
@M00689:251:000000000-CJTJ5:1:1104:20864:20908 2:N:0:10
CGACAGCCATGCAGCACCTGTACACCAACCACAAGGGAAACTACATCTCTGCAGCGATCTGGTGTATGTCAAGCCCAGGTAAGGTTCTTCGCGTTGCATCGAATTAATCCACATGCTCCGCCGCTTGTGCGGGCCCCCGTCAATTCCTTTGAGTTTTAGCCTTGCGGCCGTACTCCCCAGGCGGGGCGCTTAATGCGTTAGCTACGACACAGCGCCCGTGGAAGACCCCTACACCTAGCGCCCACCGTTCCCGGCCTGGGCTACCAGGGTCTCAAATCCTTCTCCCCCTTGTCAT
+
FGCEFFGGFGGGDGCCFGGGGGGGGGGGGGGGGGGGGGG?FGGGGGGGGGGGCGGGGGGGGGFGGFGGGG9@FF<FCFGGGGGGGGGGGGFGGGEGGGGGGGFGGCGGGGGGFFFGGGGGGG6EEGGGGGGG6EGG>?5CE>CFDGFGDEDC7=DFG;?FGGC?@D>A>@DFFFFFF=**/)(67@F0>><B><AF0-4(-64:2103(-(0(0(,2((1(()0(..286(*(9<24*9:</C54:(8>2(,(-9(4(-((,4??>F:(,(2<)).).,)).-).((,3.,))))
@M00689:251:000000000-CJTJ5:1:1104:23176:21614 2:N:0:10
CGACAGCCATGCAGCACCTGTACACCAACCACAAGGGAAACTACATCTCTGCAGCGATCTGGTGTATGTCAAGCCCAGGTAAGGTTCTTCGCGTTGCATCGAATTAATACACATGCTCCGCCGCTTGTGCGGGCCCCCGTCCATTCCTTGGAGTTTTAGCCTTTAGGCCGTACTCCCCATGAGGGGCGCGTACTGCGTTAGCATAGACACAGAGGCTGTGGAAGAGCCCGACCACAGGAGCGCAATGTTCACGCACTGGCGTACACGGCTCGTCATCGATGACTGTCTATG
+
F468CFEDFFFFGGGCCEFCCF<CFE,C,BB6EEFDC<,CC,@@E,6E9FDDE@,@:,9BFEBE,CFEG@EFF<@DECF@<FGC:,?,AABCCG@=,A,=CA=ABEEA,,5,=EE?@,2@>?8++8=,99C+=8=3=3?E68CF=+CD+,3@:,,79598+5>**+))083))):@A=F,0*0447)(2(.,(63),,6;?E)))/736/,A?6(,(..22)))(((((432(),((0)))*20(,)00*--4((((.4((-((()(,(,-((--(.((().4)-)).)).
@M00689:251:000000000-CJTJ5:1:1104:12999:22297 2:N:0:10
CGACAACCATGCACCACCTGTACACCAACCACAAGGGAAACTACATCTCTGCAGCGATCTGGTGTATGTCAAGCCCAGGTAAGGTTCTTCGCGTTGCATCGAATTAATCCACATGCTCCGCCGCTTGTGCGGGCCCCCGTCAATTCCTTTGAGTTTTAGCCTTTCGGCCGTACTCCCCAGGCGGGGCCCTTAATGCGTTAGCTACGGCCCAGACGCCGTTGAAGACCCCGACACCTAGCCCCCCCCCTTTCCGGCCGGGACTACCGGGGGACTCATCTCCTCCCCCGCTTTCCAT
+
FFCEGGFEGGGGGGGGGGDGGGGGGGGGGGGGGGGGGGGGGGGGGFGGGGDGF<FFEFCGFGG?FFA,BAEC9E<DBEFGFGCFFGGDEG7:@FFEGGFD8FFGGG:AF?,A<DGGFGFGDGGGEGDGFGCCGCE@>C?6=@CFGDDE7@BCFGGFD=+5++:*::88=8CAADC5AFGE>4)5(7:((//44))-((---.6))--(-((),)449(,*--6042434((1()-4,*0)88*0(((08*-.(((((,(((((.((-(,((-((.))..4-(.,((((((())--
@M00689:251:000000000-CJTJ5:1:1104:14648:22318 2:N:0:10
CGACGGCCATGCAACACCTGTACACCAACCACAAGGGAAACTACATCTCTGCAGCGATCTGGTGTATGTCAAGCCCAGGTAAGGTTCTTCGCGTTGCATCGAATTAATCCACATGCTCCGCCGCTTGTGCGGGCCCCCGTCAATTCCTTTGAGTTTTAGCCTTGCGGCCGTACTCCCCAGGCGGGGCGCTTAATGCGTTAGCTACGACACCGAGGCCGTGGAAGACCCCTACACCTAGCCCCCACCTTTTCCGGCCTGGCATACCAGGGTGTCTAAACCTGCCCACT
+
GGFGCGGGGGGGGGGGEGGGGGGGGGGGGGGGGGGGGGGGGGGGGGGGGGGGGFGGDGGGGGGGGGGGGGGGGGGGGGGGGGGGGGGGGEFGGGGFGGGGDGFFGGGGG@DGEFGGGG+AEACECEGG?CEEGCGF>CACCE69E?BDFG?AE<DC>;FCFFE55@=AB)9>@BCEFDCCBF96:>(4;FFF)5542:8(-:A<>(41(-4510(3323)(-..,4:(40(:(714:*)).2?)4,(07:).8-2(-(34(3),433(-,(-.)--),4(.3,(),(
@M00689:251:000000000-CJTJ5:1:1104:12989:22318 2:N:0:10
CGACAACCATGCACCACCTGTACACCAACCACAAGGGAAACTACATCTCTGCAGCGATCTGGTGTATGTCAAGCCCAGGTAAGGTTCTTCGCGTTGCATCGAATTAATCCACATGCTCCGCCGCTTGTGCGGGCCCCCGTCAATTCCTTTGAGTTTTAGCCTTGCGGCCGTACTCCCCAGGCGGGGCGCTTAAGGCGTTAGGTCCGCGACAGAGGCCGTGGAGGACCTCTACACCTGGGCGCCCACGTTTAGGGCTTGGCATCACAGGGGACCTCATTAGTCACCAT
+
FF@CEEFGEGEEFGGDCFGGGGFGGEFGGEGGGGGF,C@FFGGGGFGGFFFGFFFGG@GGFFGGGGGGGGGGGGFGGGGFGGGGF9EFGEFGGCECEF;ACFGGG,EBA@,,AFFGCGGGG>E8EEFD=DG6=6C>@C@EC6CFGF7EDGF,@FFGG;FFG75*=>)8:5C>A@8<F=FE=A@@BFFF0,-1)),41?BB((.))((((-,7:41(1((),,(),41(5,)24C8(())))2*)(--857())((((((..-().))((((((()())))).))).)
@M00689:251:000000000-CJTJ5:1:1104:25000:22348 2:N:0:10
CGACGGCCATGCAACACCTGTACACCAACCACAAGGGCAACTAAATCTCTGCAGCGATCTGGTGTATGTCAAGCCCAGGTAAGGTTCTTCGCGTTGCATCGAATTAATCCACATGCCCCGCCGCTTGTGCGGGCCCCCGTCACTTCCTTTGAGTTTTAGACTTGCGGCCGTACTCCCAAGGCGGGGAGCTTAATGCGTGAGATACGCACCAGATGCCGTGGCAGACCACGCCACCACGCGCCCCCCGTTTACCGCCTGCGCTCACACGGTACATATCTCCTCTACCTCTTTCTTT
+
GEFFCGGGCEGGFGGFGGGFGGAF,FGDFC:DFGGGG,CFEGG,E,,<9@ECCF86:@F@FF,ABEEFB<FG9<F,FCFCEF9BFG,F?A<FGF7C:B;8=,A,9?AF9FGFGGGC,40+@==++@DFDD7CE+@FE>5:CC+<++@DA7AGGFA7;@9*:CA85?))/8)62(1(;(0//)4,20((,2,-.)5)1:((-))644363(40,*-.49:)((.8?:?((((*(*,(-00758*)(((0096:)-(((-(3((--4)(41(((.)6)-).))4))))).5)))-)-
@M00689:251:000000000-CJTJ5:1:1104:19755:22377 2:N:0:10
CGACGACCATGCACCACCTGTACACCAACCACAAGGGAAACTACATCTCTGCAGCGATCTGGTGTATGTCAAGCCCAGGTAAGGTTCTTCGCGTTGCATCGAATTAATCCACATGCTCCGCCGCTTGTGCGGGCCCCCGTCAATTCCTTTGAGTTTTAGCCTTGCGGCCGTACTCCCCAGGCGGGGCGCTTAATGCGTTAGCTACGACACAGAGGCCGTGGAATGCCCCTACACCTAGCGCCCCTCGTTTACGCACTGGCCTACCCGGGTTTCTCCAACCGATCTCCATATCGTT
+
GE7FGGGGDEFGGGGGGEDGGGGGFGGGGGFGG@FGCEGGFGGGDCGFFGGGFGGCG8@FFGBEFGGDFGGGFCFFD,BFBFGABFEFFGGGCCEEFG;EGGGGGGGGGEFFGGFGGG=E=CCEEGDGB9B+6CEEECBCE9@=+=B=C:8772=EGGGGCDEFF>>2>A7>AB:BA@FE285169>199:?<244((,-444),,,304:5,/4(491)((,*)).(36853C?::=?)812)(-45.126?(-(-48,42732((42413)))))(,-(-,905)))).63((
@M00689:251:000000000-CJTJ5:1:1104:15553:22483 2:N:0:10
CGACAGCCATGCACCACCTGTACACCAACCACAAGGGAAACTACATCTCTGCAGCGATCTGGTGTATGTCAAGCCCAGGTAAGGTTCTTCGCGTTGCATCGAATTAATCCACATGCTCCGCCGCTTGTGCGGGCCCCCGTCAATTCCTTTGCGTTTTAGCCTTGCGGCCGTACTCCCCAGGCGGGTCGCTTACTGCGTTTGCTAAGACACAGACGCCGGTGAAGACCCCCTCCCCTCGGACCCACGCTTTACGGCATTGTATACCAGGGTTTTCTATCCTTGCTGACACTGAGAT
+
GGGGGEFGGGGGGGGGFGGGGFFGGGGGGGGGGGFFFGGGFFFGGGGGGAEFGCGG@E7FGGGGGGGCBFGGGGGGGGGGGGGGGDFGGGGGGGGDG@EDEGGGGFGGFFDFGGDGGGGGG>CEEGGG8DEE63=78>?EEGGGG+?DFG?3:@EGDECFFF:0@A>BAAG9A2449>DC=?2(6(((,,1()6<<((-((.).)).,48?)()-24((/4(.8422(3((2(*4?1))))/2)-(()09)4-49,()..)5).).8(((,((.))-)())).)-)()),)))))
@M00689:251:000000000-CJTJ5:1:1104:15572:22491 2:N:0:10
CGACAGCCATGCACCACCTGTACACCAACCACAAGGGAAACTACATCTCTGCAGCGATCTGGTGTATGTCAAGCCCAGGTAAGGTTCTTCGCGTTGCATCGAATTAATCCACATGCTCCGCCGCTTGTTCGGGCCCCCGTCAATTCCTTTGAGTTTTAGCCTTGCGGCCGTACTCCCCAGGCGGGGCGCTTAATGCGTTAGCTACGACACAGAGGCCGTGGAAGACCCCTACACCTAGCGCCCCCCGTTTACGTCCTGGACCACACGGGTATCTAATCCGTGCATCTATGTCT
+
GGGGGGGGGGGGGFDFFGGGGGGGGGGGGGGFGGGGCFCFGGGGG9E<EGGGFEGGG@FGGGGGGFGGG9FGGGFFFGGGGGGGGG9FGFGGGGFGDFCF8E:FCFFGF?FFFCGGFGGGGD=B@EFG,=+@E>?GGCA88C>7=DBFFED,=EEGGE=F:F@*)<:8>59A8):7;>?7)375960(((28)).4(3::(292<?B0((.)568?:(()-3).4(40((42(28(40))5:*.799@7C?4?((-()(,.(-4.-3992(,)).))--(-,(()6)))-.))
@M00689:251:000000000-CJTJ5:1:1104:14569:22535 2:N:0:10
CGACGGCCATGCACCACCTGTACACCAACCACAAGGGAAACTACATCTCTTCAGCGATCTGGTGTATGTCAAGCCCAGGTAAGGTTCTTCGCGTTGCATCGAATTAATCCACATGCTCCGCCGCTTGTGCGGGCCCCCGTCAATTCCTTTGCGTTTTCACCTTGCGGCCTTACTCCCCAGGCGGGGCTCGTAATGCGTTCGCTACGACACCGAGGCCGTGGAAGCCCCCTACACCTAGCCCCCCCCGTTTACGGCTTGTACTACAAGCGTTCTTACTCACGCTCCTACATTCCAT
+
G4+@@FCCCFFDEAFECGGGGGGGGDGGGGGGGGGFFGEFGFGGGFGGGD,E@<FCFGGGGGGGGGFGGFFFGGFGFDGDFCCFFFGGGG@CCGC:FFGGGFAFGGG,C?F@FFGGDE+1CGEG@C?D8=4=E>@C8C9=++3+++1@;,=,:@EDD,+?2CC+89@25);BB*1585;=>A>3;01(,(-8(2)-(.4(,4:890171410()202(-)(())(.(24((2(94:(*))0/?)(,47.*(-,89(,-4).))6,))((,((()-)).)((((,-,.).).))))
@M00689:251:000000000-CJTJ5:1:1104:8552:22866 2:N:0:10
CGACGGCCATGCATCACCTGTACACCAACCACAAGGGAAACTACATCTCTCCAGCGATCTGGTGTTTGTCAACCCCAGGTAAGGTTCTTCGCGTTGCATCGAATTAATCAACATGATCCGCCGCTTGTGCGGGCCCCCGTACATGCCTTTGAGTTTTAGCCTTTGGGCCGTACTCCCCAGGCGGGGCGCTTATTGCGTTAGTTACGTCACAGCGACCGTGGAGACCCACTAACGCTATCGCCCCCCGTTTCCGGCCTGGGTTCACTGGGTCTCAATCCTTCGCCTCACGTTCA
+
FGDGGCFGGGGGGGGGGGGGGGGGCCDEFEC8FEFCCF88<,CEE,@@@E,EA6C@+CABEFDEG,C@FGCF,@,?:,4AFFG8FC9C?FFF+84@?F,@BB,EDFGF,,CE,,,9,9?DG++BC8+@8@8E63@8=8A4++0?++3@F,+,6@;<E9*=*2***008:99)))1.9(**(29@6>91(4-().)-(43?(.).5(.(,(.*(0(,(((1(4()(-3,48(+,*(((.)))*:)-40>@*.6(-,(-,-((-())).(..(,)-.).,)..(-(21(((((,(
@M00689:251:000000000-CJTJ5:1:1104:6922:22987 2:N:0:10
CGACAGCCATGCATCACCTGTACACCAACCACAAGGGAAACTACATCTCTGCAGCGATCTGGTGTATGTCAAGCCCAGGTAAGGTTCTTCGCGTTGCATCGAATTAATCCACATGCTCCGCCGCTTGTGCGGGCCCCCGTCACTTCCTTTGAGTTTTAGCCTTGCGGCCGTACTCCCCAGGCGGGGCGCTTAATGCGTTCGCTCCGACACAGCCGCCGTGTAAGACACCTCCCCCTGCCGCACCCCTTTTTCGGCCTGGACTCACCGGGTGTCTACACCTGCCCTCTCGATCT
+
CFFGGGGGGGGG<FGEFGGGGGG9FF8EFEFFGF8F@<FGGGGGE<@CFD,CA@CC+<D@CFFF<A@<EEFAFE<A<C7FF<FDFGAC9FBE@>>CFGGGG,4FFACFDG9,=F9F8EG>EEEDECF=>A++6==C=+9==E8=+2@EDE7=+@@9?,+=9CE*)*)8));<A=;);AC*<?25629>>>F()6)63(,((3:(469(,24)(),42177(.)*)5((-(4*(1,9()0).*/),((00*),(,((-(-((.()((-3(,(-))45-.2(((.(((((()(,4
@M00689:251:000000000-CJTJ5:1:1104:7975:23015 2:N:0:10
CGACAGCCATGCATCACCTGCACACCAACCACAAGGGAAACTACATCTCTGCAGCGATCTGGTGTATGTCAAGCCCAGGTAAGGTTCTTCGCGCTGCATCGAATTAATCCACATGCTCCGCCGCTTGTGCGGGCCCCCGTCAAATCCTTTGCGTTTTACCCTTCCGGCCGTCCACCCCAGGCGGGGCGCTGAATGCATTAGTTAGCCACCCGCGGCCAGTGAACTCCCCTCACCATACGCCACACCTTTACAGGCTCGGCCTCACCCGGTATCCACTCCCAGCACTCCCGTAC
+
GCFFG@CFFGDFFFFFCFGGGFF9FGCEFBFF8FEGGGG@FFGGGAF<FFAFFAEDECFCEGA<FFG,<@@9AFG7F8D,@@,BF<FGD<,7F++8:FEFC8F4=,?FF9EFFC,94466>8+4++=44,++63@CEE5+=8+++2;;+,+5@:C:?@*:3C@*)31)7)//))::?=G5-:50200((-((.-4.)).-))).))),72()(0(-(((2.).*)),(-4(*(*)).)))0*1)4((0*05.)(-(((4(,(4(:2(61((,.)6().,.(.,(,).((((-(
@M00689:251:000000000-CJTJ5:1:1104:13728:23554 2:N:0:10
CGACGACCATGCAACACCTGTACACCAACCACAAGGGAAACTACATCTCTGCAGCGATCTGGTGTATGTCAAGCCCAGGTAAGGTTCTTCGCGTTGCATCGAATTAATCCACATGCTCCGCCGCTTGTGCGGGCCCCCGTCAATTCCTTTGAGGTTTAGCCTTGCGGCCATACTCCCCAGGCGGGGCGCTTATGGCGTTAGGTAAGACACAACGGACGTGGAAGAACCCTCCACCTCGAACCCCCCCGTTACGGCAGGCACTACCAGGGTATTACATCTTATCCCTACGGCACT
+
GGDGGGGGFGGGGGDGGGGGGGGFEDFFFEGGGDFFFGFGGGGGGGEEGGCEFFD@FGFGGFGGGGFAFGGGGF?FGC?FEFCF<FFGGGGGGDCFE@EF+9A,DFFCDFGFGFEGCA?8E6CC@EGF8EGG>CEGEC5A7C:DFG?@CFFG+,8@CD5+;8:*5*0599CE@*16?=DEBA>29(1((,,-)))((--3(()).)42,:?)85-,(7(*((,.(...(1:*(9::(0))0*?)(,()02((422((-(4(48:1))(-.()..))))))))))))),(3((-,
@M00689:251:000000000-CJTJ5:1:1104:10206:23572 2:N:0:10
CGACGGCCATGCACCACCTGTACACCAACCACAAGGGAAACTACATCTCTGCAGCGGTCTGGTGTATGTCAAGCCCAGGTAAGGTTCTTCGCGTTGCATCGAATTAATCCACATGCTCCGCCGCTTGTGCGGGCCCCCGTCACTTCCTTCGCGTTTTAGCCTTGCGGCCGTACTCCCCAGGCGGGGCGCTTACTGCGGTAGTTACGACACGACGGCAGTGGAAGACCCCATCCCCTAGCGCCCAACGTTTACTGCATGGACGACCACGCTATCTACACACGCCATGCTATATCTT
+
GGFGGGGGGGGGGGGGGGGGGGFGFGGG,6CFFEFD@FFGCEEFE9<CDGFFGGGC:@FG8,@@EFEECECFEF,4E<<AFFGC?<FFFGFDCF:4CF,@ED,:>A,A,,CFGF4,,9=>CE=8++6@,=C6++@+36@4+4+5=DBEF,0**@*:C@CG4C=A5@A=>@GDF(*751*:().60;633;(4))))((-,(.)).0(,-4(),),-(-4*..,77(8(,((2(13(,))00/?),3(8.2())--).)())(-46,--((((,)))).)((,(4().56))).)-
@M00689:251:000000000-CJTJ5:1:1104:13730:23575 2:N:0:10
CGACGACCATGCAACACCTGTACACCAACCACAAGGGAAACTACATCTCTGCAGCGATCTGGTGTATGTCAAGCCCAGGTAAGGTTCTTCGCGTTGCATCGAATTAATCCACATGCTCCGCCGCTTGTGCGCGCCCCCGTCAATTCCTTTGAGTTTTAGCCTTGCGGCCATACTCACCAGGCGGGGCGCTTAAGGCGTTAGCTACTACACAGAGGCCGAGGAAAGCGTCTAACCCTCGGGCTCACCGTTTACGGCATGGACCTCACGGGTGTTACTATCAGCGACTACTGATA
+
FC@CFGGGGGGF<FEECFGGGGGGG8CFFCCDFFCFBFGGCDF8FCE@FEF?FFFGGC<<FEFGGGFGGDDFFC,A?FF,FFEGFGAFFGG7FFFEEFFFE:F8DFGGGGEFGGFGCEF>E8CGCCE?DFE+@8C>@@:@8@CF?@;=A:83>==E7,?7CF@A59=95);;5***3<FFA6(8:2,-2(4(6)473,,-,-).,)).)(.0474,(-()-(.)(.(((-4A4*.:())07*;9421)02(684(,-,2.)(()(,(---(,,-))).-).51(,-(())-.6
@M00689:251:000000000-CJTJ5:1:1104:7898:23755 2:N:0:10
CGACGGCCATGCAGCACCTTTGTCTTGGGTATCTAATCCTGCTCTCT
+
FCFEGGGGGEGGGGGGGGGGFFG99E,C,,CCE9FAEF<FFF@FGCE
@M00689:251:000000000-CJTJ5:1:1104:7884:23768 2:N:0:10
CGACGGCCATGCAGCACCTTTGTCTTGGGTATCTAATCCTGCCCTCT
+
EFBFBEGGGGGGFGGGDGG<CF<,6,,CE,,6;CECEFFGGG8C@<F
@M00689:251:000000000-CJTJ5:1:1104:19099:24162 2:N:0:10
CGACGACCATGCACCACCTGTACACCAACCACAAGGGAAACTACATCTCTGCAGCGATCTGGTGTATGTCAAGCCCAGGTAAGGTTCTTCGCGTTGCATCGAATTAATCCACAAGCTCCGCCGCTTGTGCGGGCCCCCGTCAATTCCTTTGAGTTTTTGCCGTGCGGCCGTACTCCCCAGGCCGAGCGCTTGAGGCGTTAACTACGACACAGAGGCCGTGGCAGACCCCACCACCAACGGCCCACAGTTTACGCCATGCGCTACTAGGGCATCTCAACCCGACCTCCTCTCTA
+
G@FEGGGGGGGGGGGGGGGGFGGGGCFGGGGFFFGGGGDFGGGGFFFEGFF?FGGEGGG8FGFFGGGCGGGFFG?FDGGCFGEFEFCFDFCGG7++C,CEEGFGGGCGGGEFC,4=,@D=C>ECCCFGGFE8@++336<@?EG+?=BCFFFGCBEE+*3;?*1<AB2@5>D?D5:EF?G52)(..(.(.,6((5((-(,(,)...((((-().0(--(()-(4)(,(.-((/,94.(.))018)1-,16*)6:((-,)(,(3(,))..((((..))-(.,,((-()(41).5)
@M00689:251:000000000-CJTJ5:1:1104:19081:24162 2:N:0:10
CGACGACCATGCACCACCTGTACACCAACCACAAGGGAAACTACATCTCTGCAGCGATCTGGTGTATGTCAAGCCCAGGTAAGGTTCTTCGCGTTGCATCGAATTAATCCACATGCTCCGCCGCTTGTGCGGGCCCCCGTCAATTCCTTTGAGTTTTAGCCTTGCGGCCGTACTCCCCAGGCGGGCCGCTTAATGCGTTAGCTACGACCCACACGCCGTAGCACGACTCCACGCCGTACTCCCTCAGTTTCAGGGCTGACGTCGCCGCGTTTCCAACTGCTCTCACTTGTTCCTT
+
FEFEECFGGGGGGGGGGGGGGCE<FFFF>EFFF,@EGG@FGGFGG9@6EF@F<A@FGGGGGFG8FGGCGGCFGGGG8F7FGGGGGFGGGGFFGEFCFGFEGG?EFGGBFAECFGGGGGG>EGGG>EGGC8EE>EGFEEEEG+0?EGFCFC?:FFGG7E7+3C:*=*:5>=C)48>FFD4ED:BB@(6((--45)).((4(()-)5166(4:)()444,-/((.*(--(,()2(9((()0)0+;7,.(*1*))))((((.(,(,(,--(--((,.5),(.).)))).).)-))).)
@M00689:251:000000000-CJTJ5:1:1104:13593:24187 2:N:0:10
CGACGGCCATGCACCACCTGTACACCAACCACAAGGGAAACTACATCTCTGCGGCGATCTGGTGTATGTCAAGCACAGGTAAGGTTCTTCGCGTTGCATCGAATTAATCCACATGCTCCGCCGCTTGTGCGGGCCCCCGTCCATTCCTTCGAGTTTTAGCCTTGCGGCCGTACTACCCAGGCGGGGCGCTTAATGCATTAGCTACGCCACATAACGCGGCGACGACCTATTCCACTACGGCCCCATGTTTAAGCCTGTGACTACCCGGGTACCAAATCCCCACCCCACTCTACTT
+
G4+8:FC@CF8EFEFFGE,CEFFFFG,EFCGCGAFDGDFEGGGGG,BFFGE,6@+@:FFGFDACFGAAEGFF<,,AFEG,CEE,,,9AF9<=:FEGGG9FG,A,9EEDFAEG8AEC,,+@CCC8++=@B,>CEGG+5+:*@**55EFFF,**44*==2*:*:**)*62(/85<());=671)6>6;(-(-,().))))..)5)).(,(((()-*(((-(/-((0--(().)+)*-.()))0**)(((110)))),(,).)).)(.(-(,(4))).(-).)((((,(((((..)).
@M00689:251:000000000-CJTJ5:1:1104:19320:24623 2:N:0:10
CGACGGCCATGCATCACCTGTACACCAACCACAAGGGAAACTACATCTCTGCAGCGATCTGGTGTATGTCAAGCCCAGGTAAGGTTCTTCGCGTTGCATCGAATTAATCCACATGCTCCGCCGCTTGTGCGGGCCCCCGTCAATTCCTTTGAGTTTTAGCCTTGCGTCCGTACTCCCCAGGCGGGGCGCTTCAATCGTTAGCTACGACACAGAAGCCGTGGAAGACCCCACCACCACGCGCCCCCCCTTCACGGCGTGGACTACCAAGGGATCGATACTATCCCTACCTGTGT
+
GGGGEC@FEGGGFGCFFGGGGGGFGGGGGGGGG,<EGGFGFGGDFEFGGGC9FFGG@EFGAFFFFGGGGGGG9FDGFFGGFFF8AE9FEGFGGGGGDGGFEGG?85E9?,=F<,4A;ED8BEEGCED?,@B+=E>FGC5EGGC@<C+;CFAGFCFF;,0<7:@*)?)0/79))/8.@2*/-552>>0(,(((.)).311,-).).-49>F()(),.:(-1(-4.(2((,((/.>3((5)))2:>(4(88*.4(,-(-2(-(),(()),-(((,(((.452))(.5)(34)6)-
@M00689:251:000000000-CJTJ5:1:1104:19332:24637 2:N:0:10
CGACGGCCATGCATCACCTGTACACCAACCACAAGGGAAACTACATCTCTGCAGCGATCTGGTGTATGTCAAGCCCAGGTAAGGTTCTTCGCGTTGCATCGAATTAATCCACATGCTCCGCCGCTTGTGCGGGCCCCCGTCAATTCCTTTGAGTTTTAGCCTTGCGGCCGTACTCCCCAGGCGGGGCGCTTAATGCGTTATCTACGACACAGAGGCCGTGGAAGCACACTACACCTAGCGCCCCCCCGTTACGGCTTGGCATCAAGGGGTCTCTCTCCCTGTGCGCTCAGTCA
+
GGGGGGGGGGGGGGGGGGGGGGGGGGGGGGFGGGGGCGGGGGGGGGGGGGGGGGGGGCEGGGGGGGGFGGGGGFFGGGGGGGGGGGGGGFGEFCFGGGGGGFCFEGGFFFGGGG9F,=DGGGGG>EGF@DCCEEGGGGEEGGDDGG7AEAF:7<@CFGFFFGEA@D95/:*<A94;;@F=(6>;69>((((,6))6908B(.6)5(--444)(/34:-,/,-)0((.,487+)93.(97.)8*)(3()024,,41((((().())))-(((()))),.48.))-((,3((.-)
@M00689:251:000000000-CJTJ5:1:1105:22356:2278 2:N:0:10
CGACGACCATGCATCACCTGTACACCAACCACAAGGGAAACTACATCTCTGCAGCGATCTGGTGTATGTCAAGCCCAGGTAAGGTTCTTCGCGTTGCATCGAATTAATCCACATGCTCCGCCGCTTGTGCGGGCCCCCGTCAATTCCTTTGAGTTTTAGCCTTGCGGCCGTACTCACCAGGCGGGGCGCTTAATGCGTTAGCTACGACACCGAGGCAGTGGAAGGACCCTACACCTAGCGCCGCCCGTTTCCGGCAAGGCCTCGCAGGGTCTCGAGCTCGGCCACAACTGTCTAT
+
GEDGEGGGGGFGGGGFGGG<FDEGGGGGGGGGGCFCCCFGGGGGGGFGGGGGGFGGFGGGGFGGGGGGGFGGGGGGGGGGGGGGAFGGGGGGGGC7FFGGGGGFGGGGGGGGGGGG888CEGGGEEFF8DDEGGGEEEGG6+@;71?CFG7E+,8@CCCFGAF@EFF9?>95<B>*;B,6)5?>7;12BBE?)).41?::<>8:.-,434(-7;;>(((0(52(((((4(4>?<B432(,-4(-(,,-..)2-29>(,((,)(((-,,7((*303(((,(((4(((((),.))))
@M00689:251:000000000-CJTJ5:1:1105:21333:2351 2:N:0:10
CGACGGCCATGCAGCACCTGTACACCAACCACAAGGGAAACTACATCTCTGCAGCGATCTGGTGTATGTCAAGCCCAGGTAAGGTTCTTCGCGTTGCATCGAATTAATCCACATGCTCCGCCGCTTGTGCGGGCCCCCGTCAATTCCTTTGAGTTTTAGCCTTGCGGCCGTACTCCCCAGGCGGGGCGCTTAATGCGTTAGCTACGACACAGAGGCCGTGGCAGAACACGACACCTAGCGCCCACCGTTTACGGAGTGGACTACCAAGGTAGCGAAGCCGGGCACCTCTGACGC
+
GBCFEFGGGGFGFGGGGGGCFCFFFGGGGDGGGGGGCFGGGGGGGAFGGGGGGGGGGGGGGGGEGGGGGGGGDG@FGGGGGGGGGGGGGGGGGGGGGGCFCGGFGGEGGGGGGGFGGGGGGGGGGGGGGGGE?EECEDGGGDGCGFFFGGGGGGEAFGGFFE55@AFFA>DF@D>EC9FFFFFBFFFFF>@B>4<B041:<D9<<3,29903::?4229)344?(,(.3(,07(3(54:0(41:(8,.((-+-2,(,.()(,.(.,).:).0+*24-347>((-(-((,.).(4
@M00689:251:000000000-CJTJ5:1:1105:10417:2354 2:N:0:10
CGACAACCATGCAGCACCTGTAATAAAGTCCCAAAGACGAGGCAAGAAAACAGCGCTGTTAACTACGTGAGATGTAAAGCGGGGGAGGGGTGCCGCGCGGTGTGGAGAAATAAAACAAGCGCCACCGCGGGGGGGGGGGCCCGGGAATAGTGTTGTGAGTTTACGACGGGCGTGGGAACTCGGGGGGGGCAATGCATATCGCGTGAGCGGGGGCGCGACGGAACGAGACCAGAAAGAGGGGAGGAATGGTTGAGGGGGGGGAAAACGGAGGGGAAAGAAGCGGGAGTAGCGGATG
+
E=:+66=B:6@;<6,6;;66;,,,,<C@6,,,,,,66,,@:++,6:,,;,C,,,++,+,:BCA<,,8,,,6:B@9,A,,,+++>++++8C:+4A=FC+@63++++8<@D,,8:,8;@,+,***3@5>3:**:C***/:21*1**1.)**3*++3**/++17)*)(()(0()),()(*.*)*()(((-()(0((,,)))))-(3-3-((-177(,(,(((1((((,,(((-4),()((.(((4(((())())2(.18>61(34(((((((-(/**2.(((((-(,(((.-)-9(29
@M00689:251:000000000-CJTJ5:1:1105:21320:2965 2:N:0:10
CGACGGCCATGCAACACCTGTACACCAACAACAAGGGAAACTACATCTCTGCAGCGATCTGGTGTATGTCAAGCCCAGGTAAGGTTCTTCGCGTTGCATCGAATTAATCCACATGCTCCGCCGCTTGTGCGGGCCCCCGTCAATTCCTTTGAGTTTTAGCCTTGCGGCCGTACTCCCCAGGCGGGGCGCTTAATGCGTTAGCTACGACACAGAGGCCGTGGAAGACCCCTACACCCAGCGCCCACCGTTTACGGACTGGACTAACAGGGTAACGAAACACGCCACATGCGGATA
+
FBCG:@BFEGGGCFFEFE@<F9CFFFDEG8FFECFF7EEEFFFFFGCEFEGGGGGG@FDGFFE8FFGEAFEF@F@DFEDB?F==CAFDFGEGCGGGF9EFEGCGGFAFGFFCFECF;DFGGGGGGCDF=FCEEEGGGGGDGGGGFFGGGGGGGADEGF,B9=AEFAEA@>B4(5:7F2;BFFF;9>>BE158A4:4>FF:8<=424(((40:7:?:07396(23?0<(:08),4:((,,(-44104-.1(-936(-(.8,424)8,.3<.,0+*2((,.((-4(,())),((((
@M00689:251:000000000-CJTJ5:1:1105:22301:3429 2:N:0:10
CGACGGCCATGCAACACCTGTACACCAACCACAAGGGAAACTACATCTCTGCAGCGATCTGGTGTATGTCAAGCCCAGGTAAGGTTCTTCGCGTTGCATCGAATTAATCCACATGCTCCGCCGCTTGTGCGGGCCCCCGTCAATTCCTTTGAGTTTTAGCCTTGCGGCCGTACTCCCCAGGCGGGGCGCTTAATGCGTTAGCTACGACCCAGAGGCCGTGGAAGACCCCTACACCTAGCGCCAACGGTTTACGGCGTGGAGTCACAGGGGAACTACACCGGCCGTCCATGAGTAT
+
FCECDEGGGEEGFGGGGFG@FCEFCFGCGEGFFFGFCFGGGGGGGGGFFGFFGGFF7EGGGGGGGGGGGFFFGGGGGGGGFFEGFEGGGGGGGGGEGGGGGGGGGGGGGGGGGGGG,EFGGDEGGGGGFFGGGGGGGGGEGGGGCFGGGFFAFGGGF;7BCC53=A5>*-:952CBF=6?>>DBF917B>5(.)))-:3::A92330(((.462<:069D0?)42<<1?((87<:(4<(((4((((--(12<2317,43<((.).)9??07**+3)).(((-(((-(())).)).
@M00689:251:000000000-CJTJ5:1:1105:7677:3648 2:N:0:10
CGACGACCATGCATCACCTGTCACGTTGTCCCCGAAGGGAAAGATCTATCTCTAGAGTGGTCAAAGGATGTCAAGACCTGGTAAGGTTCTTCGCGTTGCTTCGAATTAAACCACATGCCCCACCGCTTGTGCGGGCCCCCGTCAATTCCTTTGAGTTTCAACCTTGAGGTAGTACTCCCCAGGCGGAGGGCTGAAGGCTGTTGCGGCAGCACTGAAGGGCGGAAACCACCCAAAACTTAGCACTCTGCGTTTACGGCGTGGACTAACGGGGGAAACAAACCCGCACCATCGGT
+
GGGGGEGGGGGGGFGFGGF<;CFF,E,EFG,6CCCC@FGDGGD<,E,C,,<BAEEFFGAFFG<EC<EEFFEEFGGGGFEE8=9EFG?,,CEAB7FE>CCG9?EFD89EEE?E?DF>EF+,9@=BFE8=D8>,@?CF>EDCE+=+;C?:CAF9DE@9CE7;CEF=C7*33=**3;?*5:799>>=A@5/2/.//())/,/(,)2)(.(24(03).5))565>07940,(,,()(.3,))..)-4)()))--4*45:-(4249(()(.5((3(25**(.((.((,,(-2()(((-
@M00689:251:000000000-CJTJ5:1:1105:6085:3784 2:N:0:10
CCACAGCCATGCATCACCTGTGAACCAGCCCCGAAGGGAAGCTACATCTCTGCAGCGGTCCGGTCCATGTCAAGCCTTGGTAAGGTTCTTCGCGTTGCATCGAATTAATCCGCATGCTCCGCTGCTTGTGCGGGCCCCCGTCACTTCCTTTGCGTTTTAGCCTTCCGGCCGTACTCCCCAGGCGGCGCCCTTAATCCGTTAGCTCCTGCGCGGAAAATGTGGAATGTCCCCCCCAACTACTGCCCAACGTTTACGTCATGGGCCTACAGGTGTTCTAATCCTGCCACAT
+
G,;CCE@CEGFEGGGEECG8;@;C<F<EGFDDF>BFGGFFG<EFGGA,CFGF?EGD6@@@CGCC:B,C<@EAECEFFFF8FG<,,4AFEEE7:C>F@F@,48=EAFG,,?A8+@+CD,=D@E+4CD,=@8F@C8B@E8EG1@+@9CD@CF7,,5+4@:A*=@B**)*0/-:?))*/;5E45(59;(,,).:(3))))-3)(-*6)((..-(-(((-()-2)-4).5AA),3<21((22:))).40,-(((4*(.3.,(..)((((,(.)4)++/<))-6.)))((.)()
@M00689:251:000000000-CJTJ5:1:1105:24619:3819 2:N:0:10
CGACAGCCATGCAACACCTGTACACCAACCACAAGGGAAACTACATCTCTGCAGCGATCTGGTGTATGTCAAGCCCAGGTAAGGTTCTTCGCGTTGCATCGAATTAATCCACATGCTCCGCCGCTTGTGCGGGCCCCCGTCAATTCCTTTGAGTTTTAGCCTTGCGGCCGTACTCCCCAGGCGGGGCGCTTAATGCGTTAGCTACGACACGGAGGCCGTGGAAGACCCCTACACCTAGCGCCCACCGTTTACGGACTGGCCTCACAGGGTTTCCAATCCTGCTACATCTGTCCGT
+
FEGGGGGGGGGGFFF8CGGGGGGGFGGGGGGEDEGGGGGGGGGGGEFC9FGGFFGGGGGGGGGGGGGGGG9FEEFGGGGG<DCEFAFGGGGGGGGEGFCGGGGGGGGGGFGGGGGGDAFEGGGGGEFGFF6BC>EFGGGCGG8@FFFGGGDCFEFAFCFFFEA<CA5=9):/5>FFGFG>A2;2606>>6@:266<9618?>*)53(--9(,(4(8:(4766241(.,,(->B3:0:<:03>><<110(5(932((-3((,.((424(4,.*9++--(4<3:(-))--))6),(,
@M00689:251:000000000-CJTJ5:1:1105:22533:3914 2:N:0:10
CGACAACCATGCATCACCTGTACAACAACCACAAGGGAAACTACATCTCTGCAGCGATCTGGTGTATGTCAAGCCCAGGTAAGGTTCTTCGCGTTGCATCGAATTAATCCACATGCTCCGCCGCTTGTGCGGGCCCCCGTCAATTCCTTTGAGTTTTAGCCTTGCGGCCGTACTCCCCAGGCGGGGCGCTTAATGCGTTAGCTACGACACAGAGGCCGTGGAAGACCCCTACACCTAGCGCCCACCGTTTCCGGCAGGGACTACCAGGGTATCAAATCCGGCCCTCCCTGTAC
+
GGGGGGGGGFGGFGGGGFGFGGGGFGGGGGGGGGGFCFFGGGGGGGGGGGDGGGGGDGGGGGGGGGGGGGFGCFGGGGFGGGGGGFGGGGGGGGGDGGGGGFGGGGGFGGGEFFGGCFGGDGGGGGFGFGGEGGGGGGGGGGEFGFGGGGFGGF=EFG6FGF?):@>>9=@59>FEGFGF4@E@BFFFFBEFBBAF>BFFFF8<?60239:6:?84<1-990?1:42??(,.8??<7),-4;;10374:>)3(34>063,444>72?F::7+02<6).81(-,,((((4:>2<
@M00689:251:000000000-CJTJ5:1:1105:22538:3931 2:N:0:10
CGACAACCATGCATCACCTGTACAACAACCACAAGGGAAACTACATCTCTGCAGCGATCTGGTGTATGTCAAGCCCAGGTAAGGTTCTTCGCGTTGCATCGAATTAATCCACATGCTCCGCCGCTTGTGCGGGCCCCCGTCAATTCCTTTGAGTTTTAGCCTTGCGGCCGTACTCCCCAGGCGGGGCGCTTAATGCGTTAGCTACGACACAGAGGCCGTGGAAGACCCCTACACCTAGCGCCCACCGTTTACGGACTGGACACCCAGGGGAACAAATCCTGCCACTCACGGTA
+
GEGGGGGGGGGGGGGGGGGAFFFG,CFGGGGGGCGDDCFFGGGGGGGGGGGGGGGDGGGGGGGGGGGGGGGGGGGGGGGGGFGGGGGGGGGGGGGGGGGGGFFGGGGGGGGGGGGG;FCEGGGGGGGGFGGGDGGGGGGGEC+,9DFCGG7,3@FEFFGFGEF@@BB=B=DAFBF4FF1:@DDF@>>6>9E6))-69?:?02*.51(-9;087:046;3D>:)(.,4(4(8FB??(4)(-299?61438::<42((,443:)((448:1(7*20:(.,()-(().(4,3((,(
@M00689:251:000000000-CJTJ5:1:1105:14830:3936 2:N:0:10
CGACAACCATGCAGCACCTGTACACCAACCACAAGGGAAACTACATCTCTGCAGCGATCTGGTGTATGTCAAGCCCAGGTAAGGTTCTTCGCGTTGCATCGAATTAATCCACATGCTCCGCCGCTTGTGCGGGCCCCCGTCAATTCCTTTGAGTGTTAGCCTTGCGGCAGTACTCCCCAGGCGGGGCGCTTAATGCGTTAGCTACGACACAGAGGCCGTGGAAGGCCCCTACACCGAGCGCCCACCGTTTACGGAAGGGACAACAGGGGTATGGAAACCGGGTCTCACGGTCTCG
+
FEEFEGGGGGFFDGGDEE@@EAFEDFGGGGGFGF@@CFFGGGGGGFGGFGEFFGGGGGGGFGGGGGGGGGGGFCDFFGGFGGFGEFGGGGGGGGGGGGGGGGGGCFGEFGGFE8BFAF?EEEEGEGGFFCGEGGG:ECE6=CE,CFCGGGGCFG9<;FGFGFFE@BEF*1;=6*=>FACDFB>>9::;)(08<)6<>B<BBB96.-((((.44>::(-7D;:?BF:(,(,-05?0(-4-3(40:,(-.(,-+-4,((42,((..,,(-7(3++*3.)48,4(-,.6)-(-2((),
@M00689:251:000000000-CJTJ5:1:1105:18409:5143 2:N:0:10
CGACGGCCATGCAACACCTGTACACCAACCACAAGGGAAACTACATCTCTGCAGCGATCTGGTGTATGTCAAGCCCAGGTAAGGTTCTTCGCGTTGCATCGAATTAATCCACATGCTCCGCCGCTTGTGCGGGCCCCCGTCAATTCCTTTGAGTTTTAGCCTTGCGGCCGTACTCCCCAGGCGGGGCGCTTAATGCGTTAGCTACGACACAGAGGACGTGGAAGACCCCTACACCAAGCGCCGAACGTTTACGGCATGGGACACCAGGGAATGAAAACCTGCACTCACGGTAGT
+
GGGGDEGGEFFFFFGFGGGCFGFGGGGGGGGGGGFDCFGGGGGGGGGGGGGGGGGGEGGGGGGGFFEGFFFGGGGGGGGFGGGGFFGGFCFGGEGGGGGGGGGGGGGFFFFGGGF8,9DEGGGGGCFGGGGEGEGGGGGGGGGE9BFGGGGFGF,@EAFCCA?@FFFA@@E?@DGBGFGFFF>9@BB934)8:9A<;66??A65)4((4;7:B?B(:BFC:0<B<:<(((,).33(,2(2440((---31(+-4>9-4,((((,(,.1:((*+2<)-.,(.:(5)5..(-((()
@M00689:251:000000000-CJTJ5:1:1105:21596:5565 2:N:0:10
CGACAGCCATGCAGCACCTGTACACCAACCACAAGGGAAACTACATCTCTGCAGCGATCTGGTGTATGTCAAGCCCAGGTAAGGCTCTTCGCGTTGCATCGAATTAATCCACATGCTCCGCCGCTTGTGCGGGCCCCCGTCAATTCCTTTGAGTTTTAGCCTTGCGGCCGTACTCCCCAGGCGGGGCGCTTAATGCGTTAGCTACGACACAGCGGCCGTGGAAGACCCCTACACCTAGCGCCCACCGTTTCCGGAATGGACTCCACGGGTATCAAATCATGCGCCGCCTGTCC
+
GEFGGGGGGGGGGGGGGGGDGGGGGGGGGGGGGGGFDFFGGGGGGGGGGGGGGGGGDGFGFGGGGGGGGGGGGGGGGGGGGGGGGGGGGGFGGGGGGGGGGFCFGGGGGGGGGGGGFFD6>EGDEGFGDGCEGGGGGGGGGCEA=DFFGGFGGAECFGFFGFFFE>DBBAF>D=CEGAGE:9?BFFF>:75:B<<BB?F??FFA?:4>7BF?((,49;;<1:???87:??<)(48,()(-,6>6183(8:)+-42((,.).)(()(,41(4<?2<-).).-)(4((,,-36))
@M00689:251:000000000-CJTJ5:1:1105:24972:5667 2:N:0:10
CGACAGCCATGCAGCACCTGTACACCAACCACAAGGGAAACTACATCTCTGCAGCGATCTGGTGTATGTCAAGCCCAGGTAAGGTTCTTCGCGTTGCATCGAATTAATCCACATGCTCCGCCGCTTGTGCGGGCCCCCGTCAATTCCTTTGAGTTTTAGCCTTGCGGCCGTACTCCCCAGGCGGGGCGCTTAATGCGTTAGCTACGACACAGAGGCCGTGGAAGCCCCCTACACCTAGCGCCCAACGTTTACGGCAGGGACTACCAGGGTACCCCATCTCGCCCTCCCTGTCCAT
+
GGEGGGGGGGGGGGGFFGGGGGGGGGGGGGGGGGGGGGGGGGGGG9EFGGGGGGGGFCFGGGFGGGGGGGGGGGFGGFGGGGGDFGGGGGGDCB>FGFGFGFGGGFGGGGGGFGCFG=DEGGGGGGGG8DCCECCCECEEGGGDDCGGGGFGGGFFEF6<CCFFEBE)@:AB>=FBFFFEF=D@B;B>@1;:4:4<B::0<<9<<8---4:102?087>CB?2100-(4(,7((43().,-(-((-(,2(-2(4((,(((3(5(4.:?BB(+0+*-(())(-(-(4,13),5).)
@M00689:251:000000000-CJTJ5:1:1105:24974:5687 2:N:0:10
CGACAGCCATGCAGCACCTGTACACCAACCACAAGGGAAACTACATCTCTGCAGCGATCTGGTGTATGTCCAGCCCAGGTAAGGTTCTTCGCGTTGCATCGAATTAATCCACATGCTCCGCCGCTTGTGCGGGCCCCCGTCAATTCCTTTGAGTTTTAGCCTTTCGGCCGGACCTCCCAGGCCGGGCGCTTAATGCGTTAGCCACGACACCGACGCCGTGGAAGACCCCTACCCCTAACGCCCACTGTTTAACGCATGGACTACCAAGGGATCTACTCCTTCCTCTCACGTTCC
+
FEGGC@FGGGGGGFGGGGGGGGECGG,6FEFG<FCFGFGF@AFGG<F9FG9FAFD@FCFG9CAFFEC,C@,C:,BB,@FE9FDFEEEFE?7BCGG@==FA,,A@FEG@?FGG@D:F;EDEDG88+A+D8=B7EEGGEG++6+=,?9F,DFD,+,@FC,,+=6A9*09=B>**:)*:CA>952)>99@9;93269.)(/;72)))/(-26917(,41(1(),(5384018265<(4((,.-(40(1()--:4+)--(-(..)),(.)).(((*/+<))).4)67)6)()).403(
@M00689:251:000000000-CJTJ5:1:1105:23038:5700 2:N:0:10
CGACGGCCATGCAGCACCTGTACACCAACCACAAGGGAAACTACATCTCTGCAGCGATCTGGTGTATGTCAAGCCCAGGTAAGGTTCTTCGCGTTGCATCGAATTAATCCACATGCTCCGCCGCTTGTGCGGGCCCCCGTCAATTCCTTTGCGTTTTAGCCTTGCGGCCGTACTCCCCAGGCGGGGCGCTTAATGCGTTAGCTACGACACAGAGGCCGTGGAAGACCCCTACACCTAGCGCCCACCGTTTACGCCATGGCCTACCAGGGTATCTAATCCTGCTCTCCCTGTCG
+
GGGGGGGGGGGGGGGFFGGGGFGGGGG<FG:FD@EFFGDFGGFGFFGGGGGGEGGG:EGGG<FFEFFFFGF<<EFGGFGGG9CEEFGGGGECCFGDGGGG8=AEGFCFGG?FGG9EGGGDGGDGEGFF=FC@8@ECEGEGGCCGFFGGGGC,@CGEGC7BGCF)8>5>@5D>DBF:FDEDF>>6,243@;E06-)6(4<?(59>D1423>12.43:F>9571)((4:8::(),82:22,(47>8BF04?:(<<(4332((4812,)5:(4:+9++-.8A4).(..,4(43:2(
@M00689:251:000000000-CJTJ5:1:1105:9458:5755 2:N:0:10
CGACAACCATGCAACACCTGTACACCAACCACATGGGAAACTACATCTCTGCAGCGATCTGTTGTATGTCACGCCCAGGTAAGGTTCTTCGCGTTGCATCGAATTAATCCACATGCCCCGCCGCTTTTGCGTGCCCCCGCCACTTCCTTTGAGTGTTAGCCTTGCGGCCGTCCCCCCCATGCGGGGCGCTTACTGCGTTAGCTCCGACCCATAGGCCGTGGAAGCACCCTACACCCAGCGCCCAGCGTTTCCGCTCAGGCCTACCAGGGCACCCAAACCTGCCCCCCCGTGCT
+
E+7@FD@,BFFGG,C@@6,,CF9F9F@FFCBDE,,,C<,;6CEE@,CFDF9FAEE++BDFF,E@F<C,<B<,4B<FCFFCFC@<<AFFGG,@+8C:?FFG,,4>9C?ACF9FAF98,@FEGEEG+A+@,,4+@=DA8=8+@?187@=FFGC;3D,@C,;B+98):8*)01/*))3)?=:/66),.((()-)(.6)4426(440)(((((44(.5)580;7(134,(.(-32F??1--((,-3>(((---()02((((((.,.(,.4?0((,*2**(,-3(.((.1-,,(,(-4
@M00689:251:000000000-CJTJ5:1:1105:21165:5904 2:N:0:10
CGACGGCCATGCACCACCTGTACACCAACCACAAGGGAAACTACATCTCTGCAGCGATCTGGTGTATGTCAAGCCCAGGTAAGGTTCTTCGCGTTGCATCGAATTAATCCACATGCTCCGCCGCTTGTGCGGGCCCCCGTCAATTCCTTTGAGTTTTAGCCTTGCGGCCGTACTCCCCAGGCGGGGCGCTTAATGCGTTAGCTACGACACAGAGGCCGTGGAAGACCCCTAACCCTAGCGCCCACCGTTTACGGCAGGGACCAACGGGGGATCAAATCCTGCCTTCT
+
GEEGEDGGGGGGFGGGGGF<FFFGGGFGGGGGGGGCEEGGGGGGGCGDFGGGGGGGDFGGGGFDCFFFFGGGGGGGGGGGGGG8EEFGGGGGGGGGGGGGGGGGGGGGGFGGGGGGFG6@GGCGGGFG?A8@EECCECGCGGGG?8DGFGFD?9FFGGCFFFFFFF>AE=BE@BD@GDCEFBFFFFBFBF><4<)660:??D@<<--326??2:?4:99G0,838(4,4(,5(4:(3,,,,13?0?,,,3?<2-23(7>((((4806(-(,*/2<6),4<<(3,),)
@M00689:251:000000000-CJTJ5:1:1105:23814:5917 2:N:0:10
CGACGGCCATGCATCACCTGTACACCAACCACAAGGGAAACTACATCTCTGCAGCGATCTGGTGTATGTCAAGCCCAGGTAAGGTTCTTCGCGTTGCATCGAATTAATCCACATGCTCCGCCGCTTGTGCGGGCCCCCGTCAATTCCTTTTAGTTTTAGCCTTGCGGCCGTACTCCCCAGGCGGGGCGCTTAATGCGTTAGCTACGACACAGAGGACGTGGCAGACCCCTACACCTAGCGCCCCACGTTTACGGCATGTACTACACAGGTATCCACTCCTGCCACTCCTGTCCTT
+
GGGGGGGGGGGGGGGGGGGGGFGGGGGGGGGGEFGGGGGGGGGGGGGGGGGGGGGGEFGGGGGGGGGGGGGGGGGGGGGGGGGGGGGGGGGGGGGGGGGGGGGGGGGGGGGGGGGGGGGGDGGGFEFGGGGGGGGGGCEEGGDCFFGGGG+5DFGGGG?>FEF5@8?ADADEFFFFGFFFFDE@9966B9EBB<A>9????2*45(-((-222(4(,-392646,848:BFFF::1,8:997,((44(4:<9:?F9>:-).::B).),,.)+++3(.(.3)(())((.-,.))))
@M00689:251:000000000-CJTJ5:1:1105:21172:5921 2:N:0:10
CGACGGCCATGCACCACCTGTACACCAACCACAAGGGAAACTACATCTCTGCAGCGATCTGGTGTATGTCAAGCCCAGGTAAGGTTCTTCGCGTTGCATCGAATTAATCCACATGCTCCGCCGCTTGTGCGGGCCCCCGTCAATTCCTTTGAGTTTTAGCCTTGCGGCCGTACTCCCCAGGCGGGGCGCTTAATGCGTTAGCTACGACACAGAGGCAGTGGAAGGCCCCTACACCTAACGCCCACCGTTTAGGGCATGGACAACCAGGGTATCCAAACCTACGCTCCGTCACT
+
GGGGEEGGGGGGGGGGGGGCGGGGGGGGGGGGGGGFDGGGGGGGGFGGGGGGGGGGGGGGGFGGGGFFEGGGGGGGGGGGGFGFGFFGGGGGGGGGGGFGDGDGGGFGGGGGGGGF8EFGGCEGFG8FEGCGGGGGGG6?>7C:C9CFFFF9>EEFGG,=;>F5@:54@>>955C>G@??AB5;;B>0BBF?))6513?60)7641:>9>B?0::6((.*4>2(((40,-35:<((.).((4;::(2:1((+.((-.,.)4,((4310:(30A+<:>(-2((((((((4(((.
@M00689:251:000000000-CJTJ5:1:1105:11727:6624 2:N:0:10
CGACAGCCATGCAGCACCTGTACACCAACCCCAAGGGCAACTCCATCTCTGCAGCGCTCTGGTGTATGTCACGCCCAGGTACGGTTCTTCTCGTTGCCTCTCATTAATCCACATGCTCCGCCGCTTGTTCGGGCCCCCGTCCATTCCTTTGCGTTTTAGCCTTGCGGCCGTCCTCCCCCGGCGGGGCTCTTTATGCGTTAGCTACGCCACCGACGCCCTGGAAGCCCCCTACCCACACCTCACACCCTTTCCCGCATGGACTAACGAGGTCTCTCATCTCGCCATCACTCTCT
+
G7FE+FEGF@CEF,E,CFEDEFEGGC,EF@,C,6<@:,,,CE,C,EFCFGFG,@F++BFFD,EBE,C@,A,CBEFG7,BA,,88:@EGGG9F,9=,@,@@94,9C,9<AE,EFF:E8FG+=E+C7A@F8D>C+=>:+@+11+1@E+CGGG+,3+8CD9,=+9F5@)5@>)@*):::;@*)288.2(0,..9))6).,8<((6*4,12243((((--,(-*-,5,4(,434(7(,.(-(((..4)2-(,.4)3.80(,((.5)()5(-((,4:+++.)))..(-(,5).))-3)
@M00689:251:000000000-CJTJ5:1:1105:8150:6730 2:N:0:10
CGACGGCCATGCAGCACCTGTACACCAACCACAAGGGAAACTACATCTCTGCAGCGATCTGGTGTATGTCAAGCCCAGGTAAGGTTCTTCGCGTTGCATCGAATTAATCCACATGCTCCGCCGCTTGTGCGGGCCCCCGTCAATTCCTTTGAGTTTTAGCCTCGCGGCCGTACTCCCCAGGCGGGGCGCTTAATGCGTTAGCTACGACACAGAGGCCTTGGAAGACCCCTACACCTAGCGCCCACCGTTTACGGCATGGCCTCCCAGGGTTTCTACTCCTACTCCCCCTTGCA
+
GGGDGGGGGGGGGGGFGGGGGGGGGGGGGEGGFGGGDFGGGFGGGGGGGGGGDGGGGGGGGFGGFCGGGGG9FGGGGGGGGGGGCEAFGGGGGGGGGGGGGGGGGGGGGGGFGG9E;E?EGGGGDEEF8DEE>CEFEEGDGCCGGFGGFFCDFFDFGG6AG=?=B9DAA9D>>BFEGFG>:=>9>>;0>9@?<9<<B?FBFA8<54-42>0::>:61))*()-,33(4(-4@27:15?:(,7>66:-.47(24(44487(.)((,(,(44(1+++).5())),),((-(((()
@M00689:251:000000000-CJTJ5:1:1105:8158:6750 2:N:0:10
CGACGGCCATGCAGCACCTGTACACCAACCACACGGGAAACTACATCTCTGCAGCGATCTGGTGTATGTCAAGCCCCGGTACGGTTCTTCGCGTTGCCTCGAATTAATCCACCTGCTCCGCCGCTTGTGCGGGCCCCCGTCCATTCCTTTGAGTTTTAGCCTCGCTGCCGTACTCCCCAGGCGGTGCGCTTAATGCTTTAGCTACGACCCACAGGCCCGGGAATACCCCTACCCCTACCCACCACGCTTGCCCGCATGGACTCCACGGGTCTCAACACCGTCCCTCCTGGTCTC
+
GDGGFEGGGGGGGGGFFGGGGFGF<FGEGEEFF,+7+8@FGFGGGGGGFFGGGGGGDGGGFGGFE9FEGGC?EFFC,@FGG,CD<@CFGGGG7F:CF,=8=C,EFEF<EFEE,6AE?FF6C>38+=+@=E>EECCC:GEEE*4@FA=<9C7C>@F=>96898AAF(:2A>?5>=G3C(*2==59((1(.65().6<54A2)6*).34;(4(((((48((),,(().).3437(32-((,()-31601,8((+),((((,)))(.)(-(-3(2?+:()((((--,-4((),.)))
@M00689:251:000000000-CJTJ5:1:1105:19967:6758 2:N:0:10
CGACAACCATGCAGCACCTGTACACCAACCACAAGGGAAACTACATCTCTGCAGCGATCTGGTGTATGTCAAGCCCAGGTAAGGTTCTTCGCGTTGCATCGAATTAATCCACATGCTCCGCCGCTTGTGCGGGCCCCCGTCAATTCCTTTGCGTTTTAGCCTTGCGGCCTTCCTCCCCAGGCGGGGCGCTTAATGCGTTAGCTACGACACAGCGGCCGTGGAAGCCCACTACACCTAGCGCCCACCGTTTCCGGCACTGCCTACCAGGGTATCTAATCCTGCCCACCCCTTCTC
+
FGGGGGGGGGGGGGGGGGGGGFGGGGG<FGCGFEFGGG<<FGAGGGGGGGFF@EGC:FFG9CFFF9EAAF<EBEFG8CDGGCFFGFGGGG7FFFGCFFEF6B,>DG,EFG9F,EEEDGGDGGGGGG6E8E>B+@ECEG+CEC=DGFGGGGC,5:FEG;;BFEF5==*:B)3*:A>DGF9@>9:@07>0>BD?>:5<6:<((604>6(,(4(.(((-34>)-(51,4:(21(/)4:12,((-7((4<9?F?)<,-7(((()(56::2)1(.(+0++).5)-).(()(,,((,(.9
@M00689:251:000000000-CJTJ5:1:1105:13371:6926 2:N:0:10
CGACGGCCATGCACCACCTGTACACCAACCACACGGGAAACTACATCTCTGCAGCGCTCTGGTGTCTGTCAAGCCCAGGTAAGGTTCTTCGCGTTGCATCGAATTACTCCCCATGCTCCGCCGCTTGTTCGGGCCCCCGTCAATTCCTTTCAGTTTTAGCCTTGCGGCCGTACTCCCCCGGCGGGGCTCTTACTTCGTTCGCTACGACACCGCTGCCGTGGCAGACCCCTACACCTCGCGCCCCACGTTTCCGGCCTGGCCTACCAGGGTATCTCCTCCTCATCTCCCGTTCT
+
GGGGEGGGGGGGGGGFGGGGGFGGFGFDGECG@,@@C@+6CFFG@FFCGGGG<EG>+BCF9@F,B,C<AF,5,CFGBC,B<6CCFFFGGG7F:CFCF<EG+=,@F<,CEF,B4E?FFGG6EGEEFG6E,@@++6BCEG6;E>7EEFGGGG+,,@=CGF,=CEF@E5*/35@:@BC@D>*8).).-(4(>>F2)6)6487((-56>((4(4((((,4?1:/3(4(-.8(44,7(4:(((3-6>4((472:1792(71:8,(,)(.4))32:(<A<+).28((-).-))((((.4
@M00689:251:000000000-CJTJ5:1:1105:19145:7048 2:N:0:10
CGACGGCCATGCATCACCTGTACACCAACCACAAGGGAAACTACATCTCTGCAGCGATCTGGTGTATGTCAAGCCCAGGTAAGGTTCTTCGCGTTGCATCGAATTAATCCACATGCTCCGCCGCTTGTGCGGGCCCCCGTCAATTCCTTTGAGTTTTAGCCTTGCGGCCGTCCTCCCCAGGCGGGGCGCTTAATGCGTTAGCTACGACACAGAGGCCGTTGAAGACCCCTACCCCTAGCGCCCACCGTTTACGGCATGGCCTCCCCGGGTCTCTACTCCTGCTCCCCCTGTCC
+
GGGGGEGGGGGGGGGGGGGGGGGGGGGGGGEGCGGFGF8FFGGGFEGGGGGGDEGD@EFG9CFEG,FDFGA5<FGGGFFGGCC8FEFGGGFGGGGCGCGG>FEGF9EFGGFGFF9EFGGCGE>EGGDF@DE7CEGEGG6EG>+DEFDGGG7;BFEFGF7FDFF)8>5>@@F5>?GFGFC?458>;(4(77@3-.-:48:01:9251-7361,3(-:B09*-2)-).1(-(,0(46:(.4(,,72:?(4473C<F9(470(,5(4:(4;6((*++0)9::808(.)((,(-,),
@M00689:251:000000000-CJTJ5:1:1105:5306:7184 2:N:0:10
CGACGACCATGCAGCACCTGTACACCAACCACAAGGGAAACTACATCTCTGCAGCGATCTGGTGTATGTCAAGCCCAGGTAAGGTTCTTCGCGTTGCATCGAATTAATCCACATGCTCCGCCGCTTGTGCGGGCCCCCGTCAATTCCTTTGAGCTTTAGCCTTGCGGCCGTACTCCCCAGGCGGGGCGCTTAATGCGTTAGCTACGCCACAGAGGCCGTGGAAGCCCCCTAGCACGAGCGCCCACCGTTTACGGCGTGGACTCCAGGGGTCCCTATTCCGTCCCCATCGGTCT
+
CCFEEDFGGGGGFGFGFGGGGGGDEECFGGGGGGFGGCEEFFFGGFGGGFGGGFFGF@FFFGGFGEEGGGEFFFGGGGGFFGGGGGGGGGFGGGGGGEGGGFE@FGFCFFFG@4AEDA8@CEG6>@6DAEEG+3BCCEGEEC+E=+?C9CDD:,,7?A<CCCF9@B*53:@*5(1>FFGF)621((4()2>0)--4(,,48>/-)-(-4<02((-366,)-(.((((-4(()().((,74(291:?(.47(046((-7>1:22(),4((-(*1+2)).<()((((.(((((,(
@M00689:251:000000000-CJTJ5:1:1105:25977:7188 2:N:0:10
CGACGGCCATGCAGCACCTGTGCGCCGGTTCTCTTTCGAGCACCCCCACCTTTCAGCAGGGTTCCGACCATGTCAAGGGTAGGTAAGGTTTTTCGCGTTGCATCGAATTAATCCACATCATCCACCGCTTGTGCGGGTCCCCGTCAATTCCTTTGAGTTTTAATCTTGCGACCGTACTCCCCAGGCGGTCAACTTCACGCGTTAGCTACGTTACTAAGGAAATGAATCCCCAACAACTAGTTGACATCGTTTAGGGCTTGGACTCCCAGGGTATCTAATCCTGCCCTCC
+
GGFEGGFGGGGGGGGFFGGGGEGGGGGDGGGGGGGGGGGGGGGGGGGGGGGGGGGGGGGFGGGGGGGGGGGGGGGGGGGGGGDF<FFCAFGGGGEGGGEEGGGFF8?=@EGCFGGFGGGGGGGGGGGGGGGG8EECEGGGGGGGGFGGGGGGGGCFFGFFGFFEEFA*9AFB=@GDGFGFFFF6;D;BFFDEA<@??EDFFB@64:6ABFFF?FDAB??*4?226>><?FF:?B0:B>BAFB46<FAD03<F8942:(3,(,)2((2()(-CF6CAA<>A<A)3(((((
@M00689:251:000000000-CJTJ5:1:1105:28074:7574 2:N:0:10
CGACGGCCATGCATCACCTGTACACCAACCACAAGGGAAACTACATCTCTGCAGCGATCTGGTGTATGTCAAGCCCAGGTAAGGTTCTTCGCGTTGCATCGAATTAATCCACATGCTCCGCCGCTTGTGCGGGCCCCCGTCAATTCCTTTGAGTTTTAGCCTTGCGGCCGTACTCCCCAGGCGGGGCGCTTAATGCGTTAGCTACGACCCAGAGGCCGTGGAAGACCCCTACACCTAGCGCCCACCGTTTACGGCATGGACTACCCGGGTATCTAATCCTGCCCTCT
+
GGGGGDGGGGGGFFGDEGGGGGGGGGGGGGGGFEGGGFGGGGFGGGGGGGGGGGGGEFGGGGGGGGGGFGGGGGGGGFGGGGGGGFGGGGGGGGGGGGGGDGGGGGGGGGFFDGCFGGGGGGGGGGFG,ECCEEGGGEECEDECDFGGGGDGGGFGGGFFCCFEFFEAB4AEFFGFGDFEF@B;F9>BF>E0:64:;??F:BF25344(468?FFFF;;79:21(8?6?(3@7BFB(45((494:(3.43(04((((3(),28?1(-169(3+0+-).)))4(4(((
@M00689:251:000000000-CJTJ5:1:1105:26615:7891 2:N:0:10
CGACAGCCATGCAGCACCTGTACACCAACCACAAGGGAAACTACATCTCTGCAGCGATCTGGTGTATGTCAAGCCCAGGTAAGGTTCTTCGCGTTGCATCGAATTAATCCACATGCTCCGCCGCTTGTGCGGGCCCCCGTCCATTCCTTTGAGTTTTAGCCTTGCGGCCGTACTCCCCAGGCGGGGCGCTTAATGCGTTAGCTACTACGCAGCGGCCGTGACAGTACCCTTCCCCTAGCTCCCCCCGTTTCCGGCCTGGACCAGCAGGGTCCTTAATCCGTCTCTTCCTGTGCAT
+
EF@C+@EG<ECF<FFFGGGGGGGGFGCEEGEFFGGGGGGCAEGGGFGDCFC9FFGG:FGFGGGGGGGFGEFFEF<FD@FEFGFGAFGGFCGGEEGGGFE;C?A,DEA?5?FFEF,8,9=>=E>EGEBDD98+=EGCC8+@E+@,+<=FGD7@FGC:F9,+=05)550:*8:*)::>F2,:>8B59(,-77B()6.)48:4,)1.))).((((((-,-149(()))).6),()((((((())4((-9(-(.)2,-((364(((((.((,(,.1+0+)))5(-.(42)))656))))
@M00689:251:000000000-CJTJ5:1:1105:26597:7899 2:N:0:10
CGACAGCCATGCAGCACCTGTACACCAACCACAAGGGAAACTACATCTCTGCAGCGATCTGGTGTATGTCAAGCCCAGGTAAGGTTCTTCGCGTTGCATCGAATTAATCCACATGCTCCGCCGCTTGTGCGGGCCCCCGTCAATTCCTTTGAGTTTTAGCCTTGCGGCCGTACTCCCCAGGCGGGGCGCTTAATGCGTTAGCCACGACGCAGAGGCCGTGAAAGACCCCTACACCTAGCGCCCACCGTTTCCGGCATGGCCTACCCGGGTATTCTCACCTGCACCTCCATTCAC
+
FEGGGGGGGGGGGGFFGGGGGGGGGGGGGGGGGGGGGGGGGGGGGGGGGGGGGGGGGGGGGGGGGGGGDFFGFGDGDFGGFGGGGGGGGGGGGGGGGGGGCGCFGGGGGGGGGGGGFGDGGGGGCEFGGGDCGEGGGEGGGGGGGFGDCFGGGGGGGGGFGFF58>5:A89AADFFC=C?FF:@FF9>FBB?F94<>:??:A),.4(-(-((1((-49>)(-6>0:B(81()8?BF(32(((4(4:4,-.)3:60764:(,8?1(,3;B>9+:++))).5(2(((((((-.)))
@M00689:251:000000000-CJTJ5:1:1105:7920:8240 2:N:0:10
CGACAGCCATGCACCACCTGTACACCAACCACAAGGGAAACTACATCTCTGCAGCGATCTGGTGTATGTCAAGCCCAGGTAAGGTTCTTCGCGTTGCATCGAATTAATCCACATGCTCCGCCGCTTGTGCGGGCCCCCGTCAATCCCTTTGAGTTTTAGCCTTGCGTCCGTACTCCCCAGGCGGGGCGCTTAATGCGTTAGCTACGATACAGAGGCCGTGGAAGACCTCTCCACCTAGCTCCATCCGTTTACGGCCTGGAATCACAGGGTCTTTACATCTGCCTCTCTCGTAG
+
FGGEEGGGGGGGG<FFGGGGGEAEEFFGG:@DGC,CBFG<FEEGFEGCGFGGGFDE:EFFG9F<F9C<@F<FEFGGGGGGGGGDCDEFGG7BBCCBFFGF=4:EFA9<,C<E<E4>8EDECECG==FG=,>+@EG>CE6AE++:+;+==,+;BFG:C9:876A)8=*8<89*:@D4DDGB>7351((-51.(.6).-46?0496,(-(-,.).((6(29)4()((.4)))(8)14.(),)-44-)(33:2-<((-((44((.))5.-13:,*+++)-)-))..))((,)-(((
@M00689:251:000000000-CJTJ5:1:1105:2882:8603 2:N:0:10
CGACGACCATGCATCACCTGTACACCAACCACAAGGGAAACTACATCTCTGCAGCGATCTGGTGTATGTCAAGCCCAGGCAAGGTTCTTTGCGTTGCATTGAATTAATCCACCTGCCCCGCCGCTTGTGCGGGCCCCCGTCTATTCTTTTGTGTTTTACCTTTCCGGCCGTACTCCCCACGCGGGGCGCTTTATGCGTTAGCTACGACACATAGGCCGTGGGAGACCCCCACCCCCAGCGCCCTCCGTTTTTGGCATGGCCTCCCCGGGTATCTATCCCTTCTACCCTGCGCC
+
,++7+7767E,,,6CC@,,66<,,,;CF,,B<,6,68,,6,;<E,,66,@,,,4,++6,6<,:B4C6,6,,,:,94,6,,9,:,:49C<,,,+88C@9,,,,4@,,,5,,,9,,,,,,068===6+66,,+6+++33@+64+@,+++2+2+3,5@,;,,*+*+**)*)*)*3))+)/0,)25)3(.(()(.(--)--((-()*))-((-(.)--)(((-)(((((-,((((.(1((-(.(,,3((-((..(*(,).)(,((),(((-((((++++))..))().))()(((((
@M00689:251:000000000-CJTJ5:1:1105:13389:8987 2:N:0:10
CGACGGCCATGCAGCACCTGTACACCAACCACAAGGGAAACTACATCTCTGCAGCGATCTGGTGTATGTCAAGCCCAGGTAAGGTTCTTCGCGTTGCATCGACTTAATCCACATGCTCCGCCGCTTGTGCGGGCCCCCGTCACTTCCTTTGCGTTTTAGCCTTTCGGCCGTACTCCCCAGGCGGGGCGCTTACTGCGTTAGCTACGACACAGAGGCCGTGGAAGCCCACTCCACCTAGCGCCCACCGTTTCCGGCATGGCCTCCCAGGGTATCTAATCCTCACCTCTCTTTCT
+
GG7CFFGGFGGGFCFFFGGGGGGGGG<FGG@G<,CFE8,;FGGGAFGGGGGG9FGC+BFG96F<FCEEFF<<EFGGEFCF9,C=FFGGGGCFEGG7F@EG><+BF,,FGGCF<EEGGGG6EGDGFGDF=B++8@ECCGCGGG+@CFGGGG834CF@DE,=CEB*>4*:9-@)8>CECD84)8)602>(07D056)6(4<61:1)5((-(-.(..2:<69C((.303:020(87?0(()(49>9,8224:73??(31921(37124(2:(.(30++)6.62).(,)4,()).4)
@M00689:251:000000000-CJTJ5:1:1105:15228:8995 2:N:0:10
CGACGGCCATGCAGCACCTGTACACCAACCACAAGGGAAACTACATCTCTGCCGCGATCTGGTGTATGTCAAGCCCAGGTAAGGTTCTTCGCGTTGCATCGAATTAATCCACATGCTCCGCCGCTTGTGCGGGCCCCCGTCCATTCCTTTGAGTTTTAGCCTTGCGGCCTTACTCCCCCGGCGGGGCGCTTACTGCGTTAGCTACTACCCCGAGGCCTTGGACGCCCCCTACCCCTAACCCCCCCCGTTTACGGCCTGGCCTACCAGGGACTCTACACCTTCCTCCTCTGTCA
+
GGEEF7FFGFGGGCFFEGGGGFGGGG,CFF@E,,CDF@,6EF<F<FGGFGGG,@F@+@FGA,C,B,E<EG<,9CFG@CDG,5=BEFGGGG@F@FG:F,EF+,,EF<<FFG9FFG:FFFGCGG6EGE@D,@+88CEGEG9EC++@CFGEFF+33@FFG;,=FEF.<5*-@(;*88=@FD*:39=7(,,(<9EFF>)6(8?(46*6<))60(,3(((-().*(4)3(-(3-((78:0(,((.(-(-49(2720+(-41((4(4)(4777((((20++))(.,,(().(.().-))
@M00689:251:000000000-CJTJ5:1:1105:5583:9076 2:N:0:10
CGACGGCCATGCAGCACCTGTACACCAACCACAAGGGAAACTACATCTCTGCAGCGATCTGGTGTATGTCAAGCCCAGGTACGGTTCTTCGCGTTGCATCGAATTAATCCACATGCTCCGCCGCTTGTGCGGGCCCCCGTCAATTCCTTTGAGTTTTAGCCTTGCGGCCGTACTCCCCAGGCGGGGCGCTTAATGCGTTAGCTCCGACACAGAGGCCGGGCAAGACCCTCCCACCTAGCGCCCCCCGTTTATGGCGTGGCCTGCAAGGGTCCCTAATCCTGCACCATCTGTCG
+
F+@F:CCFDFGAECGFFGFDE@ED,FFGCEEGG@FFCGGEGFFGGAFEF9E<FFCF+@FFGFGGGGGGA,<9FGGGGGGED6FGEGFGGGFGC::FDFCGDDFDCGFFGCGGGGGFADDEG+BEFCGGCFECGEGC8C61@>7@FFGAGF+,6@CFFGGFGF5::A*::786=B=39@F>>5).13;B>(716))61:B?B<*)(,(,-21:>36:(((1(-(-44?:(,-)423422,4462,(,,((((+.4,(--((()(.(-.(((.2/+0.).44)8(5((-())))-
@M00689:251:000000000-CJTJ5:1:1105:6525:9184 2:N:0:10
CGACGACCATGCATCACCTGTACACCAACCACAAGGGAAACTACATCTCTGCAGCGATCTGGTGTATGTCAAGCCCAGGTAAGGTTCTTCGCGTTGCATCGAATTAATCCACATGCTCCGCCGCTTGTGCGGGCCCCCGTCAATTCCTTTGAGTTTTAGCCTTGCGGCCGTACTCCCCAGGCGGGGCGCTTAATGCGTTGGCGACGCCACAGCGGCCGTGAAACCCCGCACCACCTAGCGCCACCCGTTTCCGGCCGGGAGCACATGGGTATCTAACTCTCACCTCCTTGTCA
+
GGGGGGGFGGGGGGGGGGGGGGGGGGGGGGGGGGGG@FGGGGGGGGGGGGGGDGGGGGGGGGGGGGGGGGGGGGGGGGGGDGGGGGGGGGGGGGGGEGGGEGFDGGFGGGGGGGGGGGGGCEGGGGGGFGGGGGGGGGGGGGGFGFGGGGFFGGGDFGGFGAF8@=DA9)3*)/+645AA)24,3(49540,)).6(-((.(.((-(---4((4,,((-9(,6),-3((((.(-2(()2042(((((-4()<462(((--((,.().288)0+++-)).)))-(,.4()).-)
@M00689:251:000000000-CJTJ5:1:1105:8808:9253 2:N:0:10
CGACGGCCATGCATCACCTCCCCACCGCCTCCGGATCCCCCACCGCCAGAGGGTATCTAATCCTGCTCTCT
+
CB:CEGGGGGFC<FFFGG9EGCFF7FEF:F7EFGGFGGFDEGGGG7@FFGGGGGGG9EFGGGFD?ECEEFE
@M00689:251:000000000-CJTJ5:1:1105:12519:9304 2:N:0:10
CGACGGCCATGCATCACCTGTACACCAACCACAAGGGAAACTACATCTCTGCAGCGGTCTGGTGTATGTCAAGCCCAGGTAAGGTTCTTCGCGTTGCATCGAATTAATCCACATGCTCCGCCGCTTGTGCGGGCCCCCGTCAATTCCTTTGAGTTTTAGCCTTGCGGCCGTACTCCCCAGGCGGGGCGCTTAATGCGTTAGCTACGACAAAGAGGCCGTGGTAGACCCGTACACCTAGCGCCCACCGTTTACGGCATGGCCTACACGGTGATCTACTCTCACCCTCTATGTCT
+
GDGGGGGGGGGGGGGGGGGGGGGGGGGGGGGGGGGGGGGGGGGGGFFGGGGGGGGGGGGGGGGGGGGGGGGGGGGGGFFFGGGGGFGGGGGGGGGGGGDFGGFGGGGGFGGFGGGGGDGGDCCGCCFGDGGGGGGGGGGCGD6D9<@CFGFC>;CE<,,9CCA):>54DAFE@BD2D>CDFF4;;(43B>B(5<2)(4:42:9).449((,(,((4<>B31(-.)..((-4><>B?(4,4062((44(4:3?3(,(22?(,).8((29(-(++03-.8)))6((((()--)).
@M00689:251:000000000-CJTJ5:1:1105:17231:9343 2:N:0:10
CGACAACCATGCATCACCTGTCACCTTGTCCCCGAAGGGATTTCCTCGATTAAGAGTAATGCAAGGGATGTCAAGTGTAGGTAAGGTTCTTCGCGTTGCTTCGAATTAAACCACATGCTCCGCTACTTGTGCGGGTCCCCGTCAATTCCTTTGAGTTTTAGCCTTGCGGCCGTACTCCCCAGGCGGGGCGCTTACTGCGTTAGCTACGACACAGTGGCCGTCGCAGACCCCTACACCTAGCGCCAACCGTTTACGGCCTGGCCTTCCAGGTGATTTAATCCTGCTCCTCATGT
+
FGGGFGGGGGGGFFEFGFGGGEFFGGGGGGGGGGGGGGGGGGGGGGGG>EGE,CCFGAFGBGGA9FEGGGGGGEGGGEGGFGGGGGGGGFGGGGGGGGGFFGGGGGGGGGGGGGGGGGFGGGGGGGGFGGGGGEGGG?FGDGGGGFGA@FDFGGGA?EDD?EFED<9>5)<?AFGFF);@FF4@9@2>E@F06:)))66:::>:6-43424>(()).-(1((-(,,(.((4),24::(.,.9B3(((-7,1<(.:07((-4((.))()).3++++)).5<46<2?2),,)---
@M00689:251:000000000-CJTJ5:1:1105:17250:9354 2:N:0:10
CGACAACCATGCATCACCTGTCACCTTGTCCCCGAAGGGATTTCCTCGATTAAGAGTAATGCAAGGGATGTCAAGTGTAGGTAAGGTTCTTCGCGTTGCTTCGAATTAAACCACATGCTCCGCTACTTGTGCGGGTCCCCGTCAATTCCTTTGAGTTTTAGCCTTGCGGCCGTACTCCCCAGGCGGGGCGCTTAATGCGTTAGCTACGACACAGAGGCAGGGGACGACCCCTTACCCTACCGCCCACCCTTTACGGACTGGACCACCAGGGTATCCAACCCTGCCCCTCTGTG
+
GGGG7FFGCFGGGGF8FGGGGGGGFGGFFAFC8FBFGGGFGGGGGGGD@FGGGGFGGGGGGGGGG7CCFGGGGG9FGGGFAFEFFGGGGGGGFEEFGGGGGGGGCGG,CFE8=DG8,@D8FGGGGECDAECF6=CC=8=DEGDDDFC9DADC@=BDFDGF+9?EF5DB>>>B0:;>C@FFF):))056>2)(-844549?:?>))4408>03208,3,(*(((,(,,429:).)((,.((.,4>((,,((46><?0(3((((.(--446:<:+20.62(,,((.(.-(-().-
@M00689:251:000000000-CJTJ5:1:1105:10144:9496 2:N:0:10
CGACAGCCATGCACCACCTGTACACCAACCACAAGGGAAACTACATCTCTGCAGCGATCTGGTGTATGTCAAGCCCAGGTAAGGTTCTTCGCGTTGCATCGAATTAATCCACATGCTCCGCCGCTTGTGCGGGCCCCCGTCAATTCCTTTGAGTTTTAGCCTTGCGGCCGTACTCCCCAGGCGGGGCGCTTAATGCGTTAGCTACGACACAGAGGCCGTGGCAGACCCCTACACCTAGCGCCCACCGTTTACGGCACGGACTAACAGGGTATCTAATCCGCTCCTCT
+
GGGGGGGGGGGGGGGGFGGGGDGFGGGGGGGGGGGGGGGGGGGGGGGGGGGGGGGGGGGGGGGGGGGGGGGG9FGGGGGGGGGGGGGGGGGGGGGGGGFFGGG8?FFFFGGEFFFGFFGEGCEGGGGGGGGGGGGGGGGGEDGGGFGGGFC@EGGCD;?FGFF=@A?=:2:@>BGBGAGDFB5(62>;:68:DAAF0,86?D@B74(47B?FFFF??>;5((,-3442(,().88:()(-,62-049617,:68>0((3(-,5).)7?B:(0+++6225((((-(()
@M00689:251:000000000-CJTJ5:1:1105:19428:9569 2:N:0:10
CGACGGCCATGCAACACCTGTGTTCCGGTTCTCTTGCGAGCACCCCTAAGTTTCCAAAGGGTTCCAGACATGTCAAGGGTAGGTAAGGTTTTTCGCGTTGCATCGAATTAATCCACATCATCCACCGCTTGTGCGGGTCCCCGTCAATTCCTTTGAGTTTTAATCTTGCGACCGTACTCCCCAGGCGGTCAACTTCACGCGTTAGCTGCGCTACTAAGGCCCGAAGGCCCCAACAGCTAGTTGACATCGTTTAGGGCGCGGACTACCAGGGTATCTAATCCTGACCTCTCTGTA
+
FGGGGGGGGGGGFGGFGFGGFGGGGGGGGGGGGGGGGGGGGGGGGGGG@FGGGGGGGGGGGGGGGGGGGGGGGGFGGGGGGGGGFGGGGGGGGGDGGGGGGGGGGGGGGGGGFGGGGGGGGGGGGGGGGGGGFGGGGGGGGGGGGDGGGGGGGGGGGFGF7EF@EC>CFBED59D=CDGFFFFFDB9=>95<EE>FEEDFFFD??9//676(-7:<A?7C0:B>190(4?BE(:?:1344>F<6))-)(42C0<70439F(79,504,5600+++))))-64))(5<:.(4)6)
@M00689:251:000000000-CJTJ5:1:1105:26135:9693 2:N:0:10
CGACGACCATGCAGCACCTGTACACCAACCACAAGGGAAACTACATCTCTGCAGCGATCTGGTGTATGTCAAGCCCAGGTAAGGTTCTTCGCGTTGCATCGAATTAATCCACATGCTCCGCCGCTTGTGCGGGCCCCCGTCAATTCCTTTGAGTTTTAGCCTTGCGGCCGTACTCCCCAGGCGGGGCGCTTAATGCGTTAGCTACGACACAGAGGCCGTGGAAGCCCCCTACACCTAGCGCCCACCGTTTACGGCCTCGACTCCCAGGGTATCTAATCCTTCTCTCTCTGTAC
+
GCC@:7@FEEFG9FEEFFGFGGGGGGGGGEGGGGFFGC@FGGGGGGGGGGGGGGGE:FGFDFGAFC<CFFGCC<FGGFGGGGG,ECDGGGGGGEFGGGGCCGAEFGCFFGGEE8FGFGDGGDEGFCDE?FDCEEEGDE>@C7:D@@CGGGG98DCFDFFFCEA@EFB53):*7BGEGFF;FBA0:>FFF(<14562>?B6:20.44(49>74(8(2(-21(2<,((4(34<F0321().,(46-2?6::26+(-4(((-(,4((44?:(3(++30))-.))629-))..)))-
@M00689:251:000000000-CJTJ5:1:1105:10401:9807 2:N:0:10
CGACGGCCATGCATCACCTGTACACCAACCACAAGGGAAACTACATCTCTGCAGCGATCTGGTGTATGTCAAGCCCAGGTAAGGTTCTTCGCGTTGCATCGAATTAATCCACATGCTCCGCCGCTTGTACGGGCCCCCGTCAATTCCTTTGAGTTTTAGCCTTGCGGCCGTACTCCCCAGGCGGGGCGCTTAATGCGTTCGCTGCGACACAGCGGCCGTTGAAGCCCCCTACACCTCGCCCCCCCCCTTCACCGCACGGCCTCACAGGGTCTCTACACCGCCCCGCCATTTCT
+
F=:CBC@7CE8EFGGFFCFCFEFGFGGGGGGGGC6C@EEGCFGGGFFFGGGG<BFFEFFG<C@6B@<E@<F<F94:E9FBFFGF<CFGGFFG:CCFCEFFCFGCCFGFGGCFE@C8,@F=C8=CCG?FFFFEGGE:EG6EGCEGF9DDD7+,@=FECCFBC>8)@850*:3*:9F=CA48)//566@>E>@:-6<A(,32133-((-4390(((--4(-*-(-)2(4<F9(<0:8(,-,(((-,34(,4()+)-((((((((.(3.)(-4:*++3664:((-,(((((())-)
@M00689:251:000000000-CJTJ5:1:1105:13893:9864 2:N:0:10
CGACGGCCATGCAGCACCTGTACACCAACCACAAGGGAAACTACATCTCTGCAGCGATCTGGTGTATGTCAAGCCCAGGTAAGGTTCTTCGCGTTGCATCGAATTAATCCACATGCTCCGCCGCTTGTGCGGGCCCCCGTCAATTCCTTTGAGTTTTAGCCTTGCGGCCGTACTCCCCAGGCGGGGCGCTTAATCCGTTAGCTACGACACCGAGGCCGTGGAAGACCGCTACCACTAACGCCCACCGTTTACGGCATGGCATCCCAGGGTATCTAATCCTGCTCTCACAGTCT
+
FEFEGGGGFG8CCEF@FFGGGGGG9EFGGGGGGGGGGGGGGGCEFEFGGGGGFFGGGGGGGGGGGGGGF@AFEGFGGFFGFGGGGFGAFEFGGC7>FFGGGCA,=FCFFFGFGG9,@DF8+@8CFGGF?E6@8C+>8@ECE76,?FFFGG8@CDAFF;7@GEF@@>E4/:D5>D:>C9:??66(6091B>E?)-))(,5(8A@:)(-34-(47(49?B95(-5844((-2653)52(.,-9>(((41(43(<((,((.(((-(,,4,2(((+++0))--)).(4),4),.))6
@M00689:251:000000000-CJTJ5:1:1105:11985:10100 2:N:0:10
CGACAGCCATGCATCACCTGTACACCAACCACAAGGGAAACTACATCTCTGCAGCGATCTGGTGTATGTCAAGCCCAGGTAAGGTTCTTCGCGTTGCATCGAATTAATCCACATGCTTCGCCGCTTGTGCGGGCCCCCGTCAATTCCTTTGAGTTTTAGCCTTGCGGCCGTACTCCCCAGGCGGGGCGCTTACTGCGTTAGCTACGACACAGAGGCCGTGGAAGACCCCTACACCTAGCGCCCACCGTTTACGGCCTGTACTACCAGGGTATTTAATCCTGCTCTCCCTGCTCTT
+
GGGGGGGGGGGGGGGGGGGGGGGGGGGFGFGGGGGGEGGGGGGGGFGGGGGFDFGGCEGFGGGGGGGFFFGFGGGGGGFGGFEFGFGGGGGGGGGGGGGGGGFGGFFGGGGGFF9EGFFCGGGGGDFG,>B7=CGFEGGEEG>:DFGGGG+76EECGF6BFEF@@=D=?5547BGBFFGAFB>26(((0970)6))441<?<6AFB<403(4(5:?BF>)(4),(44<::1F3:?<(32(4996?F(.4>(9109((---))).8>?0622<+0<)645).3(-62..::6>A><
@M00689:251:000000000-CJTJ5:1:1105:12090:10121 2:N:0:10
CGACGGCCATGCAACACCTGTACACCAACCACAAGGGAAACTACATCTCTGCAGCGATCTGGTGTATGTCAAGCCCAGGTAAGGTTCTTCGCGTTGCATCGAATTAATCCACATGCTCCGCCGCTTGTGCGGGCCCCCGTCAATTCCTTTGAGTTTTAGCCTTGCGGCCGTACTCCCCAGGCGGGGCGCTTAATGCGTTAGCTACGACACAGAGGCCGTGGAAGACCCCTCACCCTAGCCCCCCCCGTTTACGGCCTGGACTACCGAGGTCTCTCAACCCGCCCCCT
+
GGGGGGGGGGGGGGGGGGGGGGGGGGGGGGEGGGGGGGGGGGGGGGGGGGGGGGGGCFGGGGGGGGGGGGGGGGGGGGGFGAFGGGGGGGGGGGGGGGFGGGFGFCGEGGGGGGGGGGGGGGGGGGGG@FGGDGGEGEEGGCCFGFGGGG79DFGFGGFFFCF5@B5@::@/9=B>GFG;AB)9>069E35:-4-67<FF12/63:(3(4((.5<FF>;396)2(.(,3-()41<<7:4(.44,7>1?<:(3(-4(,(32().5<(((.4(+02+..(((((-,(-(
@M00689:251:000000000-CJTJ5:1:1105:14482:10154 2:N:0:10
CGACGACCATGCAGCACCTGTACACCAACCACAAGGGAAACTACATCTCTGCAGCGATCTGGTGTATGTCAAGCCCAGGTAAGGTTCTTCGCGTTGCATCGAATTAATCCACATGCTCCGCCGCTTGTGCGGGCCCCCGTCAATTCCTTTGAGTTTTAGCCTTGCGGCCGTACTCCCCAGGCGGGGCGCTTAATGCGTTAGCTACGACACAGAGGCCTTGGAGACCCCCTCCCCCTCGCGCCCCCCGTTTCCGGCATGGACCCCCAGGGTATCACATCCTTCTCTTCTTTGTCTT
+
GDGEECFGGGGGGCFGGGGGGGGGGGGGGGEGGGGGGGGGFGGGGCGGGFGGFGGGGFGGGFGFFFGCEGGGGGDDFGGGGGGGFFCGGGGGGGGGGGGGEGGGGGGFGGGGGGDGDGDEGGGDGGGG?F>ECEGGGGG18CC:CCGGGGF9BFFGFGFF>CFEFA>8:9D*5:BEGFC>;=5:(49>>6:<>B4A9::<()*641,4((3(2((222:4(8((((4-931)22,(((-4236(4;0475)0,41((..),(((--(((..++++-),(,)))))..))))))))
@M00689:251:000000000-CJTJ5:1:1105:21646:10555 2:N:0:10
CGACGGCCATGCAGCACCTGTCTCCGGTCCAGCCGAACTGAAGAACTCCGTCTCTGGAGTCCGCGACCGGGATGTCAAGGGCTGGTAAGGTTCTGCGCGTTGCGTCGAATTAAACCACATGCTCCACCGCTTGTGCGGGCCCCCGTCAATTCCTTTGAGTTTTAATCTTGCGACCGTACTCCCCAGGCGGAATGCTTAAAGCGTTAGCTGCGCCACTAGTGAGTAAACCCACTAACGGCTGGCATTCATCGTTTACGGCGTGGACTACCAGGGTATCTCATCCTTCCCTCCTAGT
+
GGFGGCFGGGGGGGGDFGGGGGGGGGGGGGGGGGGGGGGGGGGGGGGGGGGGGGGGGGGGGGGGGGGGGGGEEGGGGGGFGGGGGGGFCEEGFGGGGGGGGGGGGGCGGCCGFGFGGGGGCEBFGGGGEGGGGGFGGGGGGGGGGBGGDF7FFGGGGCG:FEF3@CAC:6BF69<@GFGFFFFFBFFFB151?:4AA<A<:958?:8:2)8(9:1:B>22)6<<>DAA?<BE0772<>;4((4,5A<6).4:?13)(49(7>F-().(4))*2:+42)).-)6)).(.-.(()-)
@M00689:251:000000000-CJTJ5:1:1105:10842:10568 2:N:0:10
CGACAGCCATGCATCACCTGTACAACAACCACAAGGGAAACTACATCTCTGCAGCGATCTGGTGTATGTCAAGCCCAGGTAAGGTTCTTTGCGTTGCATCGAATTAATCCACATGCTCCGCCGCTTGTGCGGGCCCCCGTCAATTCCTTTGAGTTTTAGCCTTGCGGCCGTACTCCCCAGGCGGGGCGCTTAATGCGTTAGCTACGACACAGAGGCCGTGGCAGACCCCTACACCTAGCGCCCACCGTTTACGGCTGGGCCTACCAGGGTCTCTAATCCTTCTCTCCCAGTCT
+
GGGGGGGGGGGGGGGGGGGGGGGGGGGGGGGGGGGGGGGGGGGGGGGGGGGGGGGGGGGGGGGGGGGGGGGGGGGGGGGGGGGGGGGGGGGGGGGGGGCFGGGGGGGGGGGGGGGGGGGGGGGGGGGGFGGG>EEGGGGG>=EFFFGGGGGCC=F99@@?FAACE=*:@=E5=28<?AFDFD>234;6<4BB)644(463?A*624,449B4:(13:;993(4(-4:(4:?F?:<?4.(((,706?28:?(2149(((((-4(.44?002(200<6)82<)--))5(.()())
@M00689:251:000000000-CJTJ5:1:1105:7967:10592 2:N:0:10
CGACGACCATGCAACACCTGTACACCAACCACAAGGGAAACTACATCTCTGCAGCGATCTGGTGTATGTCAAGCCCAGGTAAGGCTCTTCGCGTTGCATCGAATTAATCCACATGCTCCGCCGCTTGTGCGGGCCCCCGTCAATTCCTTTGAGTTTTAGCCTTGCGGCCGTACTCCCCAGGCGGGGCGCTTAATGCGTTAGCTACGACACAGAGGCCGTGGAAGACCCCTACCCCTAGCGCCCACCGTTTCCGGCATGGACTACCAGGGTATCTAAGCCCTTCTCCCGTGTAC
+
FGGGGGGGGGGGFGGGGGGGGGC<EFD<FFGGGFFGGCFGGGGGGGGGGFFGGGGGDCGGGFFGFGGGGGGGGDGGGGGGGGGGGFGGGGGCFGGGGGGGGEFGGGDFGGGFFGCF8EFGGGGGEGGGGFE7EEGEGEDEGC7EFFGGGGCFGFGGGGC6?AFEE=5>*:@>@DG=<@64?>433699D67(52.<1:6::689),(449<(2:(869-)(-.(,.31(3,>(4<<:(41;994633487)<30;(4(.405(,4))((((30++))(3(((.---((,-(()
@M00689:251:000000000-CJTJ5:1:1105:21743:10596 2:N:0:10
CGACGGCCATGCACCACCTGTACACCAACCACAAGGGAAACTACATCTCTGCAGCGATCTGGTGTATGTCAAGCCCAGGTAAGGTTCTTCGCGTTGCATCGAATTAATCCACATGCTCCGCCGCTTGTGCGGGCCCCCGTCAATTCCTTTGAGTTTTAGCCTTGCGGCCGTACTCCCCAGGCGGGGCGCTTACTGCGTTAGCTACGACACAGAGGCCGTTGAAGACCCCTACCCCCAGCGCCCCCCGTTTACCGCCTGGGCTACCCGGGTTTCAAAACCTGCTGCCTCGCTCA
+
GCFF@EEGGCEFDGGFGGGGGGGGGGGGGGGGEGFFFGFGGGGGGGGGCGFGGGGCCEFGGFGFGFGGGGGGGGGGGGDFF6EFFCEFGFFGGGGGG9@FEEGGGFGGGGGGFGGGFGGGGGGGECFE,DE7CEEEEECEECE:CF@7CC8EC@FAC979DFF5@)@A57@DF246C56?;>B0:299B;>?046A?6?:?D94>6(323((.234<B;/-12<),38B?F:(.2((42-(-(((,,((439)(2(((,((((((((-4(-*+03))3(((,(),())((((-
@M00689:251:000000000-CJTJ5:1:1105:5680:10797 2:N:0:10
CGACGACCATGCAGCACCTGTACACCAACCACAAGGGAAACTACATCTCTGCGGCGATCTGGTGTATGTCAACCCCAGGTAAGGTTCTTCGCGTTGCATCGAATTAATCCACATGCTCCGCCGCTTGTCCGGGCCCCGTTCAATTCCTTTTGGTTTTATCCTTTCGTCGGTCCTCCCCAGCCGGGGCGCTTATTGGTTTAGCGACTACACGGGGCCCTGGAAGGCCCCCACCACCGAGCGCCCCCCTTTTCCGGCCTGGACCACCGGGGTCTTCACCCCGTCCTCTCTGTCTC
+
FFFGD7CFGGGGG,FFGGGGGG9CFG,,CF:<,6CF,,C,,;CAAFDC6,,<+@@C+@F,E,,6996,<,?,,B=:,FE9EC@FGADFF,+88F7>F9,,6?AE?F9,C,,9A8CE;E266++3>>6D,,6=CGGGG++,13,=;B7EG,*,*@FG*7,<8@6**0*/*)/*-0BBGF=?)(2>0(,()3)())))--(,)-)-(((.).(((((-(((*(5(4,.0(4((7,,-(,((,49413((,43)+(---(-3((((-,(-((-(2++0))(((-(-39)()))))-
@M00689:251:000000000-CJTJ5:1:1105:5854:11135 2:N:0:10
CGACGGCCATGCAACACCTGTACACCAACCACAAGGGAAACTACATCTTTGCAGCGATCTGGTGTATGTCAAGCCCAGGTAAGGTTCTTCGCGTTGCATCGAATTAATCCACATGCTCCGCCGCTTGTGCGGACCCCCGTCAATTCCTTTGAGTTTTACCCTTGCGGCCGTACTCCCCAGCCGGGGCGTTTACTGCGTTACCTACGCCACAGATGCTTTGGAAGCCCACTAACCCTAGCACCCCCCGTTTACGCCCTGGCCTCACCGGGTATCTACTCCGTCCCCCCAGTTTCAT
+
F:@BCC@CFGEEGFGFGCDCCEFE,FFGECF8F8EEEFC@<EFGG,9@,C@9EFEE+BFFCFG,,:FEF9EF,EF7EE@EBE<BFFDGCFDF@FFDGGAGG?FG:AA5FFGGFGG8,9++4@C+@E>F,>C@==E@EE+6==6,=BDFF,=D?ECFDE,;06;)8>55*)3*:)5:C(,:)()62992)6)3)7))4<::()/-(--(((((.)-4)))*.4)((4?(48(),8:<B0.-)114(24(4.(31(4,36?((,3(((((--(+++3)))((-,-((((((()))))
@M00689:251:000000000-CJTJ5:1:1105:8782:11149 2:N:0:10
CGACGGCCATGCAGCACCTGTCTCACGGTTCCCGAAGGCACATTCTCATCTCTGAAAACTTCCGTGGATGTCAAGACCAGGTAAGGTTCTTCGCGTTGCATCGAATTAAACCACATGCTCCACCGCTTGTGCGGGCCCCCGTCAATTCATTTGAGTTTTAACCTTGCGGCCGTACTCCCCAGGCGGTCGACTTAACGCGTTAGCTCCGGAAGCCACGCCTCCAGGGCACAACCTCCAAGTCGACATCGTTTACGGCCGGGACTACCAGGGGACCTAATCCTGACTCCCATGTC
+
GGGGGGGGEGGGGGGGGGGGGGGGGGGGGGGGGGGGGGGGGGGGGGGGFGFGGGGGGGGGGGGGGGGGGFGGGGGGGGGGGGGGGGGGGGGGGGGGGGGGDFGGGGGGGGGGGGGGGD@FDGGFGGGGGGFF>EGGGGGGEDGGGFGGG,<>EFGGFGGFGC;@8CA>*:9A4AGBGFFFFDFFFBF9>:AD;C9>?FFB>F55-.,86014<1::>0:9((4:<?((,44>B08BF?<6481((-)4136*-8?4((--(44:7:)34((****.))-642).-<2(().-)
@M00689:251:000000000-CJTJ5:1:1105:8769:11161 2:N:0:10
CGACGGCCATGCAGCACCTGTCTCACGGTTCCCGAAGGCACATTCTCATCTCTGAAAACTTCCGTGGATGTCAAGACCAGGTAAGGTTCTTCGCGTTGCATCGAATTAAACCACATGCTCCACCGCTTGTGCGGGCCCCCGTCAATTCATTTGAGTTTTAACCTTGCGGCCGTACTCCCCAGGCGGTCGACTTAACGCGTTAGCTCCGGAAGCCACGCCTCACGGGCACAACCTCCAAGTCGACCTACTTTCCGGCGTTGACTCCCAGGTTATCTCAACCTTCACACTCAGTC
+
GGGGFGGGGGGGGGGGFGGGGGGDFGGGGGCGGGGGGGGCFGGGGFGGGGGGGGGGGGGGGGGGGGGGGGGGGGGGGGGGGGGGFFFGGGGGGGGGGGGGGGGGGGGGGFGGGGGFFGGG8?FGGDGGGGGGGGGGGGGGC8CEDFFEFF7CG7@EFGGFGEFFFFFF?>@EFDD==5FDA=;BF(69)6BFF<;<6>9;F?3)4<8?(4(-424?>9?242(4040(-.8B:?FB?:).)-(((-)()-)34<;F(4(-2<4)(4436.4+30+6-),87)()))(((()))
@M00689:251:000000000-CJTJ5:1:1105:20432:11232 2:N:0:10
CGACGGCCATGCACCACCTGTACACCAACCACAAGGGAAACTACATCTCTGCAGCGATCTGGTGTATGTCAAGCCCAGGTAAGGTTCTTCGCGTTGCATCGAATTAATCCACATGCTCCGCCGCTTGTGCGGGCCCCCGTCAATTCCTTTGAGTTTTAGCCTTGCGGCCGTACTCCCCAGGCGGGGAGCTTAATGCGTTAGCTACGACACCGAGGGAGGTGAAGACCCCTACACATAGCGCCCACCGTTTACGGCATGGAATACACGGGGTTATATGCCTGCTCTCT
+
GGGEGGGGGGGGGGGGGGGGFFFFFGGGGGGGGGGGGGGGGGGGGGGGGGGGGGGGGGGGGGFGGGGGGGGGGGGGGGGGGGGGAFDCGFC:FFEGGGFGGGGFCGF<CEFGGGGGAAFEEGGDGGGGGGC8CEECEGCEEDGG;+8E?GGFCE@EEF?FD@FFEADAFBEED2=>F@GFFFB@FF0,)(/44)-:93634A6)),,-,4((--3((-(*-6<).:76:(,5(3))).),((313:,86((<,((-,,,))-,-).(43(,*2+3)))4)8(()6<)
@M00689:251:000000000-CJTJ5:1:1105:14329:11378 2:N:0:10
CGACGCCATGCAGCACCTGTCTCACAGTTCCCGAAGGCACCATCCCATCTCTGGAATGTTCTGTGGATGTCAAGACCAGGTAAGGTTCTTCGCGTTGCATCGAATTAAACCACATGCTCCACCGCTTGTGCGGGCCCCCGTCAATTCATTTGAGTTTTAACCTTGCGGCCGTACTCCCCAGGCGGTCGACTTAACGCGTTAGCTCCGGAAGCCACGCCTCAAGGGCCCAACCTCCAAGTCGACCTCTTTTCCGGCCTGGACCACCAGTGTACCTACTCCTCCCCTCC
+
GGGGEGGGFCFEGGFFGGGGGGGGGGGGGGGGCFFFEF<FEGGGGGGGGGGGGGGFFGGGGGGGGFDFGGGGGGGGGGGGGGGGGGGGGGGGGGGGGGGGGDFFGGGGGGGGGGGGGEGGGGGGGGG?D=FEGGGGCGGGGG68DFGGGGGD,@;@DCFFGC+9*=95>8@B=A@CFDE*:2>>B=@@).><)941;036;?FCC8;(44(,,(4(467C:07)416122:@,.:(3,<)(,-10))-6A)3(,,((4-(1(80:23.4<>+0+058>(5(,(-(-(
@M00689:251:000000000-CJTJ5:1:1105:28992:11409 2:N:0:10
CGACAGCCATGCATCACCTGTACACCAACCACAAGGGAAACTACATCTCTGCAGCGATCTGGTGTATGTCAAGCCCAGGTAAGGTTCTTCGCGTTGCATCGAATTAATCCACATGCTCCGCCGCTTGCGGGCCCCCGTCAATTCCTTTGAGTTTTAGCCTTGCGGCCGTACTCCCCAGGCGGGGCGCTTAATGCGTTAGCTACGACACAGAGGCCGTGGAAGACCCCTACACCTAGCGCCCACCGTTTCCGGCATGGACTAACCGGGTATCTAATCCTTCTCTAT
+
FGGGDGGGGGGGGGGGFGGGGGGGGGGGGGGGGGGGGGGGGGGGGGGGGFGGGGGGGGGEGDGGGGGGGGG<FGGGGGGGGGGGGGGGGFGGGGGGGGGGCG8EFGGGGGGGGGGGGGGGGGGGCEGGG>EGEEGG>EGCEFDAGFGGGCFGGGGGGGGFG@FFFFFAEAEFC@FFG=EFD@>0(-26B?6<>64::?BFFA??210640:8(8<19>F73(.:<??801(<1(.4:BB32<B?><BB)56:9((.(52)()5(-604()-+3:+5>9)-).)).
@M00689:251:000000000-CJTJ5:1:1105:14166:11526 2:N:0:10
CGACAGCCATGCATCACCTGTACACCAACCACAAGGGAAACTACATCTCTGCAGCGATCTGGTGTATGTCAAGCCCAGGTAAGGTTCTTCGCGTTGCATCGAATTAATCCACATGCTCCGCCGCTTGTGCGGGCCCCCGTCAATTCCTTTGAGTTTTAGCCTTGCGGCCGTACTCACCAGGCGGGGCGCTTAATGCGTTAGCTACGACACAGAGTCCGTGGAAGACCCCTACACCTACGGCCCCCCGTTTACGGCCTGCCCTACCAGGGTCTCCAATGCTTCCTCCCTCGTTCC
+
GGGGGGGGGGGGGGGGGGGGGGGGGGGGGGGGGGGGGGGGGGGGGGGGGGGGGGGGGGGGGGGGGGGGGGGGGGGFGGGGGGGGGGGGGGGGGGGGGGGFGEFGFGGGGFGGGGGGGGGGGGGGGGGGGGGGGGGEEEGGGGGGGFGGGGGCFGDCGGGFGFFBFFEAB999<BC*;>GF>B592(,-51@?4::A03:2?BB443(--238>4)4<(,128>?(4:(44,53(47((((-,,(4671253C:?6(-3,(,.8?()),(,.*0+<(-..))).))(((.(((((
@M00689:251:000000000-CJTJ5:1:1105:11106:11545 2:N:0:10
CGACGGCCATGCATCACCTGTACACCAACCACAAGGGAAACTACACTTCTGCAGCGATCTGGTGTACGTCAACCCCAGGTAATCTTCTTCGCGCTGCATCGAATTAAGCCTCATGCTCCGCTGCTTCTGCGGGCCCTCGTCAATTTTTTTGAGTTTTAGCCTTGCGGTCCTCCCCCCCAGGTGGGGCGCTTAATTCGTTAGCTACGACACACAGGCTGTAGAAGACCACTACACCTCGCGCCCACCGTTCCTGTCATGGCCTACCGGGGTATCTATCACTCACCTACTTGTCT
+
EGGGC@FGGGGGC6CEFGGGGGGGGG<,CCEGG?CCFE@,;C;EC,,6:,CFCFG7:,BFG,,646,,,:@F,,88=:,EA<,,<FFF?FF7F+8=@<9;8<E,A?,,C,,@?E;E=;DGG6=6A,,44,4++@@++@++60+6?++7+1**6@72+@,+***0:2/-*)+1-)?9/(*:));31(((0(7-4)--2:((1<@)381(,,4(33((((,*.6)4(.8(42:F),.1(-3(-(1(2(-.1.(2.)))).,45.33.(-((-3<++2))--))((.)(..62)).
@M00689:251:000000000-CJTJ5:1:1105:10374:11838 2:N:0:10
CGACAGCCATGCACCACCTGTCACCACTGTCCCCGAAGGGAAATCTCCGATTAGGGAGAGGTCAGTGGGATGTCAAGCTTAGGTAAGGTTCTTCGCGTTGCTTCGAATTAAACCACATGCTCCGCTACTTGTGCGGGTCCCCGTCAATTCCTTTGAGTTTCACTCTTGCGAGCGTACTTCCCAGGCGGAGTACTTAATGCGTTAGCTGCGGCACCGAGGGGGGTAACCCCCGACACCTAGTACTCAGCGTTTACGGCGTGGCCTACACGGGTATCTAATCCTTCCCCCTCGGT
+
GGGGGGGGGGGGFGGGGGGGGGGGGGGGGGGFGGGGGGGGGGGGGGGG>FGGGGGGFGGGGGGGGFGGFGGFGGGGGGGGGGGGGGGGGFFGGGGGGGGGGFGGGGGGGGGGGGGGGGGGFFGGGGCGGGGGGCGFGGGGGGGGD>CFFGGGGGCGGGFAC7E@EFF<5>5558CAGFFFFFFFFDA()86>C?<C4C?C9<A06;)4(.669B?69F9)-,0-(5)4:36E(21>B(3)6:<)))).3<FE(-8(((49>(4)11(.39>*/+05:)62<2).(((-1(((4
@M00689:251:000000000-CJTJ5:1:1105:14353:11994 2:N:0:10
CGACGACTATGTTGCACCTGTACACCAATCACAAGGGAAACTACATCTATGGAGCGATCTGGTGTATGTCAAGCCCAGGCAAGGCTCTTCGCGTTGCATCGAATTAAACTACATGATCCACCGCTTGTGCGGGCCACCGCCTATTTCTTCGAGGTCTACCTTTGAGGCCGTACTGCTGATGCGGGCCTGCTGCTGCGTTACCTATGACTGAGAGGCCGGGGAAGCTGCCGAAGACTCGTGTCTACTGCATTCGGTCTGGTACACCGGGGTACACAATCCTGCTCTACCGATATAT
+
,++=++76CE9,,,C,,C,;;C,C,,CF,,CFDF<87<,,;,6<66E,<C,,,;,67,:6F9,BB@,<6<E,@<,B4,B,B<6F7EFEFAD,+4++,C;A8<,@DF,,C,,4AEE,,,+,@,@C++@=,>+>++++36++++1,+++@=,+8,+8,+@,3+*<8*1*)*0<9>5+*2),*=C>-5(5(256)*)086/6<(.1))))1)/)..)((((,)(42:())(4(-)((.).(.(.,)))))))))+)4(((.4...))((,--((+02+-)(.6)(().)))-((-())
@M00689:251:000000000-CJTJ5:1:1105:14358:12014 2:N:0:10
CGACGACCATGCAGCACCTGTACACCAACCACAAGGGAAACTACATCTCTGCAGCGATCTGGTGTATGTCAAGCCCAGGTAAGGTTCTTCGCGTTGCATCGAATTAATCCACATGCTCCGCCGCTTGTGCGGGCCCCCGTCAATTCCTTTGAGTTTTAGCCTTGCGGCCGTACTCCCCAGGCGGGGCGCTTAATGCGTTAGCTACGACACAGAGGCCGTGGAAGACCCCTACACCTAGCGCCCACCGTTTCCGGCATGGACTACCAGGGTATCTAATCCTGCCCTCT
+
GGGGGGGGGGGGGGGGGGGGGGGGGGGGGGGGGGGGGGGGGGGGGGGGGGGGGGGGEGGGGGGGGGGGGGGGGGGGGGGGGGGGGGGGGGGGGGDGGGGGGGCFGGGGGFGGGGGGGGGGGGGGGGDGGGGGGGGGGGGGGGGGFFGGGGGGGGGGGGGFFEF@@B*894@95BGFGFGF49:9;(7,847:4<<<BFF6<A/643,2-9?:?B(3<B014831(8?66:?F:?(.(55(79B122;:??)<60((-13,2).4(5:6(.(<+39):24>2(((.,(
@M00689:251:000000000-CJTJ5:1:1105:29043:12635 2:N:0:10
CGACGACCATGCAACACCTGTACACCAACCACAAGGGAAACTACATCTCTGCAGCGATCTGGTGTATGTCAAGCCCAGGTAAGGTTCTTCGCGTTGCATCGAATTAATCCACATGCTCCGCCGCTTGTGCGGGCCCCCGTCAATTCCTTTGAGTTTTAGCCTTGCGGCCGTACTCCCCAGGCGGGGCGCTTAATGCGTTAGCTACGACACAGAGGCAGTGGAAGACCCCTACACCTAGCGCCAACCGTTTACGGCATGGACTACCAGGGTATCTAATCCTGCACTCCATGTCT
+
GEEGEEGGGGGGFGGGGGGGGGFGGGGGGEGGEGGGGGGGGGGGGGGGGGGFFFGE@FGGGGGGGGGGGFFGGGGGGFGFGGGGFFFGGGFGGGEG@CGGDGFFFFCFGGGGGGG8;;DED>EGFGGG89@EGGE:ECEEGGGDGFGA9AFFCFCADGFFGAF5):5>B:D:9==B?>EFFF?;6;>FEBFB44:<21<:?F@4.809(3(((8?F(3462<)2(,..4:?FB:?:3)4114(43(((47-+46;0,472:23?0))-:8030+9>AB<))((.62())).)-
@M00689:251:000000000-CJTJ5:1:1105:9016:12910 2:N:0:10
CGACGGCCATGCATCACCTGTACACCAACCACAAGGGAAACTACATCTCTGCAGCGATCTGGTGTATGTCAAGCCCAGGTAAGGTTCTTCGCGTTGCATCGAATTAATCCACATGCTCCGCCGCTTGTGCGGGCCCCCGTCAATTCCTTTGAGTTTTAGCCTTGCGGCCGTACTCCCCAGGCGGGGCGCTTAATGCGTTAGCTACGACACAGAGGCCGTGGAAGACCCCTACACCTAGCGCCCACCGTTTACGGCATGGCCTACCAGGGTATCTAATCCTGCCCTCTCTGTTCAT
+
GGGGGGGGGGGGGGGGGGGGGGGGGGGGGGGGGGGGGGGGGGGGGGGGGGGGGGGGGGGGGGGGGGGGGGGGGGGGGGGFGGGGGFGGGGGGDGGGE@FGGGFGGGGFGGGGGGFGFGGGGGGGGEDFFGGGGGGGG6EGGDGGCFGGGGG,>DFFFFGFGFFFFFD=*7AFDDFEFFFFFD:>FBBFEFEBD<>AFFFFBA9:44(-(-2.4>:?BF(19B2.8771:0,.:?B7(54,3900639:B26?:?>((..(5).2.322:477:?C5))-)).(4,20()-))))-
@M00689:251:000000000-CJTJ5:1:1105:12179:13290 2:N:0:10
CGACGGCCATGCAGCACCTGTACACCAACCACAAGGGAAACTACATCTCTGCAGCGATCTGGTGTATGTCAAGCCCAGGTAAGGTTCTTCGCGTTGCATCGAATTAATCCACATGCTCCGCCGCTTGTGCGGGCCCCCGTCAATTCCTTTGAGTTTTAGCCTTGCGGCCGTACTCCCCAGGCTGGGCGCTTAATGCGTTAGCTACTACACAGAGGCCGTGGAAGACCCCTACACCTAGCGCCCACCGTTTACGGCTTGGCCTCCAGGGGTATCTACACCTGCCCTCTCTTTCA
+
GGGGGGEGGGGGCFGFGGGGGGGGGGGGGGGGGGGGGGGGGGGGGGGGGGGGGGGGCFGGGGGGGGGGFGGGGGFGGGGGGGGGGGFGGGGGGGGDGGGGDGEFFGGCFFGGGGFGGGGGGGGGGGFGDF>EGGGGE6+AEDDFFFGGG7@DGGCBDECFCEF5EA59?9D45BCBCD65>6/7>(60>6D;>??;670,67:<;)/733.32(4:3(,)-(.(.4:<?01>??F?0)((9>926:0:??1??<>(3,2.5<(4((.((--+0CF))4,((((3(2(())-))
@M00689:251:000000000-CJTJ5:1:1105:10971:13502 2:N:0:10
CGACAACCATGCATCACCTGTACACCAACCACAAGGGAAACTACATCTCTGCAGCGATCTGGTGTATGTCAAGCCCAGGTAAGGTTCTTCGCGTTGCATCGAATTAATCCACATGCTCCGCCGCTTGTGCGGGCCCCCGTCAATTCCTTTGAGTTTTAGCCTTGCGGCCGTACTCCCCAGGCGGGGCGCTTAATGCGTTAGCTACGACACAGCGGCCGTGGAAGCCCCCTAACCCTACCGCCCACCGTTTACGGCATGGACTGACAGGGTTACCACATCTACCGCCTCTGGTCGT
+
GGGGGGGGGGGG@FGDFGGGGGGFGGFFGGGGGG8FGGGGGGGGGGGGGGFGGGFGGGGGGFEF8E9EEDFGGGGBFGGGGGGGGGGGGGGGGGGEDE9DEGG8@DGGDGFGGGGGGGGGGGEGGGGFFGGGGGEDEGG>ECGFGFGGFGFBEFFGCD68@<5)8)9)?=*9>9=6CDGD4>85;;12>0>0<A<BFF?:?AB4.4-799:1(-429(27(,,((.409(4),,411(((,(,--((42>:92:BB0:?)3)().,4:(.,*++3).,,.).-((((((,)-)(-
@M00689:251:000000000-CJTJ5:1:1105:10953:13511 2:N:0:10
CGACAACCATGCATCACCTGTACACCAACCACAAGGGAAACTACATCTCTGCAGCGATCTGGTGTATGTCAAGCCCAGGTAAGGTTCTTCGCGTTGCATCGAATTAATCCACATGCTCCGCCGCTTGTGCGGGCCCCCGTCAATTCCTTTGAGTTTTAGCCTTGCGGCCGTACTCCCCAGGCGGGGCGCTTAATGCGTTAGCTACGACACAGCGGCCGTGGAAGACCCCTCCACCTGGCGCCCCCCGTTTACGCCATGGCCTACCCGGGTATCCACTCCTACCTCCTCTGTCC
+
GGGG@FGGGGGFEGGFGGGGGGDFGGGGFCGGGGGGGGGFGGGGGGGFFGGGGGGGGGGGGGGGGGGGGAFCFFFG@FFGGGGGGGGFGGFFGGF@FFDGC4EFGGE9FFGGFF9E@F?8CGGGGGGG8DE7EGGGGGGGGGGF9DFGGGFF6DCCFG6BFEB)3:<=9):929F@F@EBFB4=(69(0-0(-.)59381,-8)44290(,.(121((-1(-81(486:?:@(887(.(,(-4,1243::(+4,(-800((.(.((((-2(+0+3(),...4.))4,4).<<2
@M00689:251:000000000-CJTJ5:1:1105:16161:14398 2:N:0:10
CGACAGCCATGCAGCACCTGTACACCAACCACAAGGGAAACTACATCTCTGCAGCGATCTGGTGTATGTCAAGCCCAGGTAAGGTTCTTCGCGTTGCATCGAATTAATCCACATGCTCCGCCGCTTGTGCGGGCCCCCGTCAATTCCTTTGAGTTTTAGCCTTGCGGCCGTACTCCCCAGGCGGGGCGCTTAAGCCGTTAGCTACGACCAAGAGGCCGTGGAAGCCCCCTACACCTAGCGCCCCCCGTTTACGGCATGGACTACCCGGGTATTAAATCCTGCTCTCCCTTCTCTT
+
GGGGGGGGFGGGGGGGGGGGGGGGGGGGGGGGGGGGGGGGGGGGGGGGFGDGGGGGGGGGGGGGGGGGGGGGGGGGGGGGGGGGGGGGGGGGGGGGGGGGGGGGGGGGGFFGGGFGEGGGDGGGCGGGDFGGGGGGCCEEEGGG@FFCFGG9EFFFEFFFFE?5@>?A5ADAAD@BFFGFFFFFFF@FD(7:9))((-4846843-(-((.((44:0(-/4(5:(44?1((5:13.(.((-40(4433:3(:,(4(-8?003((8((422(0+++.4:()).())),(()()..-
@M00689:251:000000000-CJTJ5:1:1105:22095:14424 2:N:0:10
CGACGACCATGCAACACCTGTGTCCACTTTCTCTTTCGAGCACCTAATGCATCTCTGCTTCGTTAGTGGCATGTCAAGGGTAGGTAAGGTTTTTCGCGTTGCATCGAATTAATCCACATCATCCACCGCTTGTGCGGGTCCCCGTCAATTCCTTTGAGTTTTAATCTTGCGACCGTACTCCCCAGGCGGTCAACTTCACGCGTTAGCTACGTTACTAAGGAAATGAATCCCCAACAACTAGTTGACATCGTTTAGGGCGTGGACTACCAGGGTATCTAATCCTGTCCTCTCTGTT
+
GGGGGGGGGGGGGGFGGGGGGGGGGGGGGGGGGGGGGGGGGGGGGGGGGGGGFFGGGGFGGGGGFGGGGGFGGGGGGGGGFFGGGFGGGGGGGGGGGGGGGGGGGGGGGGGGGFFGFGFFGDGDGGFGGGGGGFGGGGGGFGGGG?D+DGFGGGFFFGFFGEFEFFFF?:A5>FGDGF>BFBBBFFDFF9ADF>9@EEFFD@>96:9<CF?5@DD??E@C@F;9))64<BBFB11(8?F:7<9-42:.<?BGB0<?BF(9>FB02:?F226==664><:<>A42)))--)472:)
@M00689:251:000000000-CJTJ5:1:1105:26026:14716 2:N:0:10
CGACGGCCATGCATCACCTGTCACTCTGTCCCCGAAGGGAACTCGATATCTCTATCGATAGCAGAGGATGTCAAGACCTGGTAAGGTTCTTCGCGTTGCTCCGAATTAAACCACATGCTCCACCGCTTGTGCGGGCCCCCGTCAATTCTTTTGAGTTTCAGCCTTGCGGCCGTACTCCCCAGGCGGAGTGCTTAATGCGTTAACTCCAGCACCAAGGGGCGGAAACCCCCTGACACCTAGCACTCATCGTTTACGGCGTGGACTACCCGGGTATCTAATCCTGCCCTCTCTCT
+
GGGGGGGGGGGGGGGGGGGGGGGGFGGGGGGGGGGGGGDGGGGGGGGGGFCFFFGGGFG@EGGGGGGGGGGGGGGGGGGGDEG9EFFGGGGGGGGGGGGGGGGGFEFGGFGGGGGGGGGGGGGGGGGGGGFGGGGGGGEEEGG8CFGGGGGFGGGGDGGFGFFFECFF4:ADBFGBGEGFF=A2>@>6==AEF7955CBFFF:;96,.(5<?BB<6??9<>;B2(416199FFF<:11??F32:004)(-4:<B6:9(4>>6?7(.((-((222:).)))693(4(,(,.)))
@M00689:251:000000000-CJTJ5:1:1105:28966:15879 2:N:0:10
CGACAGCCATGCATCACCTGTACACCAACCACAAGGGAAACTACATCTCTGCAGCGATCTGGTGTATGTCAAGCCCAGGTAAGGTTCTTCGCGTTGCATCGAATTAATCCACATGCTCCGCCGCTTGTGCGGGCCCCCGTCAATTCCTTTGAGTTTTAGCCTTGCGGCCGTACTCCCCAGGCGGGGCGCTTACTGCGTTAGCTACGACACAGAGGCCGTGGACGACCCCTACACCTAGCCCCCCCCGTTTCCGGCATGGAATACCAGGATATCCAATCATGCCCTCTCTGTTC
+
GGGGFDGGGGGGEGGFEGGGGFGGGFGGGGGGGGGGGGFGGGFGGGGGGGGGGGGGFEGGGGGGGGGGGGGF@FGGGGGGGDFGGGGGGGGGGGGGGGGGGGFFGGDGGGGGGGG@DGCGG>8EDGFFDFGE++8FEGGEGGEGGFGGGGF=FGFFGGGFGFF5@ADFFBF5>BFEGFEEFB4>4>@FFFF?).548??F?A4<48,7,7:4((3::1499B(((-4(382>?F?BB?((.4(((2((.34<(,302:?))))-,.)(,5)+++346,)))),42,,(,)6))
@M00689:251:000000000-CJTJ5:1:1105:12190:16087 2:N:0:10
CGACGGCCATGCAGCACCTGTACACCAACCACAAGGGAAACTGCATCTCTGCAGCGATCTGGTGTATGTCAAGCCCAGGTAAGGTTCTTCGCGTTGCATCGAATTAATCCACATGCTCCGCCGCTTGTGCGGGCCCCCGTCAATTCCTTTGAGTCTTAGCCTTGCGGCCGTACTCCCCAGGCGGGGCGCTTATTGCGTTAGCTACGACACAGAGGCCGTGGAAGCCCCCTACACCTAGCGCCCACCGTTTACGCCCTGGACTAACTGGGTATCTAATCCTACACTCC
+
GDGEFGGGGGGGGGFCEGGGGGGGGGGGGGGGGCGGDGG8FGGGFGGGGGG?FFGGFFGGGFGGGGGFEGGGGFGGGGGFGGFFGFFGGGGGGGGGGFGGGGGGFCEFF9=FFFFGFGGEGGGGGGGGDGG@EEECEEDEEDEFCFFGGGFFGF,@CECFFFF5:>59@@F*(5D=F?DEF9;11199BBEF))-6(40(0<*421(-17(((.(-4(-1(,5:(3(39>6F>B0,44((-((48(-23:(0((((-(3((,()().48(.79+<4).4)).((-.(
@M00689:251:000000000-CJTJ5:1:1105:12493:16151 2:N:0:10
CGACGACCATGCAACACCTGTGTCCACTTTCTCTTTCGAGCACCTAATGCATCTCTGCTTCGTTAGTGGCATGTCAAGGGTAGGTAAGGTTTTTCGCGTTGCATCGAATTAATCCACATCATCCACCGCTTGTGCGGGTCCCCGTCAATTCCTTTGAGTTTTAATCTTGCGACCGTACTCCCCAGGCGGTCAACTTCACGCGTTAGCTACGTTACTAAGGAAATGAATCCCCACCCACTCGTTGACACCGTTTCGGGCTTGGACTACCCGGGTATCTAACACGTCTCCCAACGTT
+
GGGGDEGGGGGGGGFGGGGGGGFGDGGGGGGFGGGGGGGGGGGGGFFGGGGGGGGFGGGGGGGGFGGGGGGEFFGAFGGGGFGFAFGGGGGGGFGEGGCEGGGGGDFAF7EF9FC@FDFGA8DFEFFEGGEFGGGGEGDEGCFGDBDGGGGFGG98DD,?@7CEEFCFA::9)1;>D=?FF2?:@DB=45??B>*858>B<@:(/6765=0/6=05<)/273839)4).:?@?13(43:(,((.446)-(.:401;B904>().433(((-:77+.62)-).((((()((((-4(
@M00689:251:000000000-CJTJ5:1:1105:14417:16257 2:N:0:10
CGACAACCATGCATCACCTGTACACCAACCACAAGGGAAACTACATCTCTGCAGCGATCTGGTGTATGTCAAGCCCAGGTAAGGTTCTTCGCGTTGCATCGAATTAATCCACATGCTCCGCCGCTTGTGCGGGCCCCCGTCAATTCCTTTGAGTTTTAGCCTTGCGGCCGTACTCCCCAGGCGGGGCGCTTAATGCGTTACCTTCGACCCCGAGGCCGTGGACGACCCCTACACCTAGCTGCCACCGTTTCCGGCCTGGACTACCTGGGTTTCAAATCCTGCCCCGTCGTTCCTT
+
EFCFGGGGGGGGGGGFFGGGGGGGGGGGGGGGGGGGGGGGGGGGGGGFGGFGD@FGGGGGDAFEGDFEFF<A@FF@<FFGFFGGGEFAFGGGFFFGGGDFGF,8DFGGG<EFGGFFEG?CEGGGGGGGCCC8CCCCEEEGGDCFC+?E?FB5DA9EDD7=C5?5C@*:?>D50)20CAA545:@3;@0)37(.64A(86<(./42((-,((((-07B0;71??1(49>FB?F(.(.,).))5:)4:131(.:(-4(4331:4(..).(,4(*+0+)).34),(,((((-((44))
@M00689:251:000000000-CJTJ5:1:1105:6165:16431 2:N:0:10
CGACGGCCATGCAACACCTGTACACCAACCACAAGGGAAACTACATCTCTGCAGCGATCTGGTGTATGTCAAGCCCAGGTAAGGTTCTTCGCGTTGCATCGAATTAATCCACATGCTCCGCCGCTTGTGCGGGCCCCCGTCAATTCCTTTGAGTTTTAGCCTTGCGGCCGTACTCCCCAGGCGGGGCGCTTAATGCGTTAGCTACGACACAGAGGCCGTGGAAGACCCCTACACCTAGCGCCCACCGTTTACGGCATGGACGACCAGGGTATCTAATACTACTATCTCTGTCTAT
+
GGGGGGGGGGGGGGGGGGGFGFFFEFFGGGGGGGGGEGGGFFFGGGGFFFFFGFCFGGGCFGGGGGFGFGGGGFGGGGGGEFGFFD<FFFGGGCFGGGDGGGGC:AEAFFFGGGGGD;=CEEGGG+@DFDEBEGEGGGE7CDEA+=DC7EFEFFFCCFGFGE88@ADF4:@>@2CBF@DEFFF@6(4956<1<962(-86:A*))--4((4:(,2220,596>B:11(4(,8>:2832(1991(-(-.,(3:4:>6(,(53(4;((4:(4:?:074).))-).)).)))..))))
@M00689:251:000000000-CJTJ5:1:1105:6146:16436 2:N:0:10
CGACGGCCATGCAACACCTGTACACCAACCACAAGGGAAACTACATCTCTGCAGCGATCTGGTGTATGTCAAGCCCAGGTAAGGTTCTTCGCGTTGCATCGAATTAATCCACATGCTCCGCCGCTTGTGCGGGCCCCCGTCAATTCCTTTGAGTTTTAGCCTTGCGGCCGTACTCCCCAGGCGGGGCGATTAATGCGTTAGCTACGAAACAGAGGCCGTGGAAGGCCCCTAACCATAACGCCCACCGTTTACGGCATGGCGTAGCACGGTATCCACGCCTGCCCGCCCTGCAT
+
GGGGGGGGGGGGGGGGEGGGDGFGFFGGGGGGGGDFFFGGGGGDGFGFGFFGGGGGG8DE9FFGGGGGFFGGFGFGFGFDGGGGGGGGGFGGFGCF7FGGCG,>FFDEACGGGFCFADGGGGGG:E?DDD6=EGGF=EEE6CE;CFGGFGGGGFFEGGF>FC9558?5@:9BFB>BC@GD4(:2;B0-),01))))(-:0,4*))-(.((.((.(-((()-452,(.(-4().()).)(-(--((,4.32(0-26>0(8((,((,))-(435++3((-4(((((((,-4((()
@M00689:251:000000000-CJTJ5:1:1105:15163:16944 2:N:0:10
CGACGGCCATGCACCACCTGTACACCAACCACAAGGGAAACTACATCTCTGCAGCGATCTGGTGTATGTCAAGCCCAGGTAAGGTTCTTCGCGTTGCATCGAATTAATCCACATGCTCCGCCGCTTGTGCGGGCCCCCGTCAATTCCTTTGAGTTTTAGCCTTGCGGCCGTACTCCCCAGGCGGGGCGCTTAATGCGTTAGCTACGACACAGAGGCCGTGGAAGCCCCCTCCCCCTAGCGCCACCCGTTTACGGCATGGACTGCCCGTGTATCTACATCTGCCCCCT
+
GGDEGDGGGGGGEGGGGGGGGGGCGGGGGGGGGGGGGGGGFFGGGGGGCCFGFFGGDGGFGGFCGGGGFGGGGGGGGGFGGFGGEGGGGAFGGGGGGGCC=FFDCFGFGGGGFGGGAFFGGGGGGGGGFGG=EDCFGEGGGDGFCFGGGGGFFG;CGGGFG;?CEAFFF=9?@(28C@FD?9?90;0>BBF6<><<>??:?F924447>>:22>1(373),()(,,31992)-,39115,7>((.,4405:E?F>0(.830)((..,(-((0++3.)).6>2)((-1
@M00689:251:000000000-CJTJ5:1:1105:5547:17091 2:N:0:10
CGACAGCCATGCACCACCTGTACACCAACCACAAGGGAAACTACATCTCTGCAGCGATCTGGTGTATGTCAAGCCCAGGTAAGGTTCTTCGCGTTGTACCGAATTAATCCACATGCTCCGCCGCTTGTGCGGGCCCCCGTCAATTCCTTTGAGTCTTAGACTTGCGGCCGTACTCCCCAGGCGGGGCGCTTAATGCGTTCGCTACGAACACGAGGCCCTCGAACACCACTACCCCTCGCGCCCCCCGTTTACGGCACGGCCTACAAGGGTCACTCATCGTGCCCTCCAAGTCTC
+
E@:@FGGFCFFG@FGEGGF<;CFCFGFFGEGFE<CF:EFCFGGGFFFFFFGGFGCF7BDGFGEFFF<C<@F,AAF<<C,F,CF,CFGG9FFGG>@CFG,DEEGGGGGDGGDF8F@GGG+@E=+@F>D8,E>C8C>@EGEEEDGFDDFCFC7,3@,@=E,+=A9*::*8929*>B7BG9?845)(((6>>B)4)4))-3,((-.--(((((((4(49:((/(,4((.3162,/1:?0-3,(((4((2(-3((+--43(4(((,2:(),((40*2++(--(,(,-((,,(()))))
@M00689:251:000000000-CJTJ5:1:1105:19273:17523 2:N:0:10
CGACAGCCATGCATCACCTGTACACCCCCAAAAGAAGCCCCATCTCTGGAGCGGCAGGGTGTATGTCAAACCCAGGTAAGGCTCTTCGCGTTGCATCGAATTAATCCGCATGCTCCGCCGCTTGTGCGGGCCCCCGTCAATTCCTTTGAGTTTTAGCCTTGCGGCCGTACTCCCCAGGCGGGGCGCTTGATGCGTTAGCTACGGCACGGAACCCGTGGAATGGATCCCACCCATAGCGCCCAACGTTTCCGGGTTGGACTACCGGGGTATCTAACCTCGATCCTCCTGTCCATTT
+
GGGGGGGGGGGGGGGGGGGGGGGGGGGGGGGGGGGGGGFGGGGGGGGGGGCGGGGGFEGFFGFGFGGFGFGGGDGGGGGGGGGGGGGGGGEEGGFGGEGGGGGGGGDGGGDGGFGFGGGGGGGGGGGGCGGDEGGGGGGGGGGGGFFCFGGFGG9CFFGF4:9AF>FF?@48>BGFGFGFF1743463).152(36336:2)5(3(((-2(2:?F10-(0)54.)58(,3(0((.).4(-3:?:6?70))-*(((,,)5)((3(-39(-)609<:()((,(.())(.)-))))..
@M00689:251:000000000-CJTJ5:1:1105:17102:17604 2:N:0:10
CGACAGCCATGCAACACCTGTACACCAACCACAAGGGAAACTACATCTCTGCAGCGATCTGGTGTACGTCAAGCCCAGGTAAGGTTCTTCGCGTTGCATCGAATTAATCCACATGCTCCGCCGCTTGTGCGGGCCCCCGTCAATTCCTTTGAGTTTTAGCCTTGCGGCCGTACTCCCCAGGCGGGGCGCTTAATGCGTTAGCTACGACACAGAGGCCGTGGCAGACCCCTACCCCTAGCTCCAACCGTTTACGGCATGGACTAACAGGGTATCCAATCCTGCTCTCCATGTCT
+
FFEGEGGGGGGGGGGGGGGGGGGGGGGGGGGGGGGGGGGGGGGGGGGGGGGGGGFGGGGGGGGFFGGGGGGGGGGGGGGGGGGGGFGGGGGGGGGGGGGGGGGGGGFGGGCFGGGGFGGGGGGGGGGGGG>EGGGGEEECEG6=DFGGGGG;?;CCFFCFG@AEEFFBF29924DEGFGFF=B26@F0>;FF<)).3?B2?<=>?04999?3>0<FB;>33(34(442<::>((8(33...4(,.,,8?32A:0390:1))4(547<<6:(00++.-,35)5(6)8())..))
@M00689:251:000000000-CJTJ5:1:1105:19637:18426 2:N:0:10
CGACGGCCATGCATCACCTACATACAAGCCCCGAAGGGAAATCTGCTTTCACAGATCGTCCTGTATATTTCAATCCCAGGTAAGGTTCCTCGCGTATCATCGAATTAAACCACATGTTCCTCCGCTTGTGCGGGCCCCCGTCAATTCCTTTGAGTTTCACCGTTGCCGGCGTACTCCCCAGGTGGATTACTTAACCCTTTCGCTTAGTAGCATCCTGTATATCGCAAACCCCCATTAATCATCGTTTCCTGCGTGGGCTCCCTGGGTATCTATTCCCTCTCTCT
+
FG@FFEGGGGGGGGGGGGGGGGGGGGFGGGGGGGDGGGGGCFGGGDGGCEFG9E@@FFFGEEGGFGGGFDGFGEGGGGGCFGGG,CFGGFF=7@FGGFD=D=FGGGGFAFGGGGGFDDGF;EGCF=++@,>@C+@C>8>C1=>+DFGGGGC3,@BEFEFFG):85=9>*0*3):96<B*6?9A29->E47F5)7))((/).(2/648.)).)))/7)9)+/))(((((.(-7(,())...)-6(,42).656(,-,((,((-(.((4<?:)++++.))((.)8<
@M00689:251:000000000-CJTJ5:1:1105:16642:18597 2:N:0:10
CAACAACCATGCAGCACCTGTACACCAACCACAAGGGAAACTACATCTCTGCAGCGATCTGGTGTATGTCAAGCCCAGGTAAGGTTCTTCGCGTTGCATCGAATTAATCCACATGCTCCGCCGCTTGTGCGGGCCCCCGTCAATTCCTTTGAGTTTTAGCCTTGCGGCCGTACTCCCCAGGCGGGGCGCTTAATGCGTTAGCTACGACACAGAGGCCGTGGAAGACCCCTACCCCTGGCGCCCCCCGTTTCCGGCCTGGACACCCCGGGTATTCAACCAGGCGATCT
+
[truncated: 2,321,932 more chars]
