# Supplementary material for: The cloacal microbiome of a cavity-nesting raptor, the lesser kestrel (Falco naumanni)
Source: PeerJ. 2022 Oct 6;10:e13927. doi: 10.7717/peerj.13927 (PMC9548316; doi:10.7717/peerj.13927)
Supplement: Supplemental Information 14 [file peerj-10-13927-s014.gz › gri-M15.R2.fastq]

@M00689:251:000000000-CJTJ5:1:1101:18555:1924 2:N:0:9
CGACGACCATGCACCACCTGTACACCAACCACAAGGGAAACTACATCTCTGCAGCGATCTGGTGTATGTCAAGCCCATGTAAGGTTCTTCGCGTTTCATCGAATTAATCCACATGCTCCGCCGCTTCTGCGGGCCCCCGTCAATTCCTTTTAGTTTTAGCCTTGCGGCCGTACTCCCCAGGCGGGGCCCTTTATTCGTTAGCTACGACCCCGAGGCCGTGGAAGCCCCCCCCCCCTAGCCCCCACCGTTTACGTCCTGGACTCCCACGGTTTTCTATCCTCCCCCCTCCGTCT
+
C:+@6:@@@FAD,CE8DBE@F@EAFF,,B@,C,,66,,,,CC9C,;<CFECA9,A++9BB,,:,:,<,<@,,,:@B,,,:,,,,:EAEFF,=>FF+A<=D,,,@B,,A<A,@,49>=DD+@>+@>C+@,,+++6>@ECD=8++5?@CCCC+,,7:EF,0+;9@)08)07)>2576:?@**)0(26(,(-,4).4)6(430(66))(((((-(4((,-(-((()((.485))(-,>;(..(.)3(22((-8(-((.(,-(.().,3((4(,((()))).55)(-,((((((-,(
@M00689:251:000000000-CJTJ5:1:1101:17542:1966 2:N:0:9
CGACGACCATGCATCACCTGTACACCAACCACAAGGGAAACTACATCTCTGCAGCGATCTCGTGTATGTCAAGCCCAGGTAAGGTTCTTCGCGTTGCATCGAATTAATCCACATGCTCCGCCGCTTGTGCGGGCCCCCGTCAATTCCTTTGAGTTTTAGCCTTGCGGCCGTACTCCCCAGGCGGGGCGCTTAATGCGTTAGCTACGACACAGAGGCCGTGGAAGACCCCTACCCCTAGCGCCCACCGGTTGCGGCATGGACAACCAGGGGATCTAAACCCGACCTCA
+
EB:CC:@@CFFEEFGFFDFCFEEEFGFFG@7D88CC@88<EFFGCCF@EFGGCFF:7CFE,,:,:CC<EEAE9BDF@,=FC9<FFFEFGF,78FECFDD;8@8EDE,C,C,E,EFGFGFCCEEDCED@8=@+@=>CEEG=CDEGCF@CCC7,5@DFG9;AAFF@BAA@AFFAD9=E5@F5F>@F061269?:<B).721,4<9A??<((-.8?:(3<>6>;(51(.43C*8(((7,42(,257((39(492:;60-(43),),8?2::((((-)..)(((((,(,5(
@M00689:251:000000000-CJTJ5:1:1101:19255:1998 2:N:0:9
CGACGACCATGCAGCACCTGTCACTTCTGTCCCCGAAGGGAAATCCTTATCTCTAAGGAAGTCAGAAGGATGTCAAGACCTGGTAAGGTTCTTCGCGTTGCTTCGAATTAAACCACATGCTCCACCGCTTGTGCGGGCCCCCGTCAATTCTTTTTAGTCTCAGCCTTGCGGCCGTCCTCCCCAGGCGGAGTGCTTAATGCGTTAACTGCCGCACTAAGGGGCGGAAACCCCCTAACCCCTAGCACCCATCGTTTACGGCGTGGCCTCCCCGGGCATACCACCCTTCTCCCCCCTT
+
FCCEC7@C@FAEF9FCEFE@FECFGGFF9CEEFE@@+++7,8,FEFGGGGGCFGECC,,,,:@,5,,6@@E<FFFC,<AFF88E99,,9EEFGGFGDGECEEGGDC,AAE9@EEEF8E+@=DFCFCE8EC>@=D>4CEGGGDG>DBDG+:<CCE,@+79+C?CB<C6):=):=4A4=5BFDFD?2>9(,(//6???)<C>0;(6(9<)3(36;91:(,(4(4>(-41:FG@(-(7:1(4(3)4<2((-108:6:1A??>07>(((.,(-,4(,(-())(.),(((.)))(((((,
@M00689:251:000000000-CJTJ5:1:1101:13264:2006 2:N:0:9
CGACAACCATGCATCACCTGTACACCAACCACAAGGGACACTACATCTCTGCAGCAATCTTGTGTATGTCAAGCCCAGGTAAGGTTCTTCGCGTTGCATCGAATTAATCCCCATGCTCCGCCGCTTGTGCGCGCCCCCGTCAATTCCTTTTAGTTTTAGCTTTGCGTCCGTACTCCCCAGTCGGGGCTCTTAATGCGTTAGCTACGACACCAGGGGGGTCGATACCCGGGACACCTAGCACTCATCGTTTACGGCGGGGACCACAGAGGGGTCTACTCCCGCTCACTCTTTTT
+
EB7CFFCFEGGFFFF8EEFCFGGGGGC,B@,C,,C<C,C8FFFF8FECGFCF9,B8<;@C,,:,:,C,CEF9,EFF8,BE,,6AFFEFFA,68CC+?<@E,=,EDF,AE9,>,>4EDFC68=+@CG+9,9>+6@>CEECED+1==D?DFG+,,7=EC,09+?;6C>)8)8:@9=C5FA>*0*)0:>2(6;B**1@=252((9<C8((4(6((6,0((29((3:((52()/<>1(*((.>--/5())(,4044(211(((-((42(((((((,(...),((,((,--)-)))))
@M00689:251:000000000-CJTJ5:1:1101:19271:2007 2:N:0:9
CGACGACCATGCAGCACCTGTCACTTCTGTCCCCGAAGGGAAATCCTTATCTCTAAGGAAGTCAGAAGGATGTCAAGACCTGGTAAGGTTCTTCGCGTTGCTTCGAATTAAACCACATGCTCCACCGCTTGTGCGGGCCCCCGTCAATTCTTTTGAGTCCCAGCCTTGCGTCCGTACTCCCCAGGCGGAGTGCTTAATGCGTTAACTGCAGCACTAAGGGGCGGAAACCCCCTAACACCTCGCCCTCATCGTTTACGGCCTGGCCCACCAGGGGACCTAATCCTTCCGCCTCCTT
+
F=+@C:@@CGGG@DGGFFFCFDFFFFGGCFEEECC@CEC:88EFEFGGGGGGGFGDF,,,,:A,?,@@<8FFFF9<<EF@FFDEFAC,?FFGGGDEGGGGEGGFED,EF;,CEEECDGGGECGGFGC88ADFDDEBCC?ECDG==5D@FCDGGG@+3>8+;48C0)>)8818>2B<99@GF@2ADD25(51(9?CE3?73:@DF0C3.3;4;13;).6(:019(7(-449>34:*().:(()-(4(,,).44:?(:03(((--,3(,32331((((((.5).4))-(((((,(()
@M00689:251:000000000-CJTJ5:1:1101:22458:2016 2:N:0:9
CGACAGCCATGCAGCACCTGTACACCGACCACAAGGGAAACTACATCTCTGCAGCGATCTGGTGTATGTCAAGCCCAGGTAAGGTTCTTCGCGTTGCATCGAATTAATCCACCTGCTCCGCCGCTTGTGCGGGCCCCCGTCCATTCCTTTGAGTTTTAGCCTTGCGGCCGTACTCCCCAGGCGGGGCGCTTAATGCGTTAGCTACGACACAGCGGCCGTGGAAGACCCCTACACCTAGCGCCCACCGTTTACGGCATGGACACCCAGCGTATCTAACCCTCACCTCTCTGTTC
+
F=:CFECFEGFGGFGGFGFFFAFGGGGDFB+C<,6C@,<CEF<FCDFEFFFGF8D7C<F@,,:,:<FECFDD?DFGDF7F,C@8FFFGGF,?BFECE@DF>E,ECE9F<;,@,>8E8DF6=E6CCC8@2=++6@@CGED=C79@FFGGF?+,+@F7F9?@AFECCA554592A>8:C@4?)>>@F92403:0)6):9:B::AABD?09(-3(07626(-7(3),(.239/)17:<05)2,(.-(48>14466?(,((400)).46?6(,-(,.).))(.((((.).).)).))
@M00689:251:000000000-CJTJ5:1:1101:12353:2165 2:N:0:9
CGACAGCCATGCAACACCTGTACACCAACCACAAGGGAAACTACATCTCTGCAGCGATCTGGTGTATGTCAAGCCCAGGTAAGGTTCTTCGCGTTGCATCGAATTAATCCACATGCTCCGCCGCTTGTGCGGGCCCCCGTCAATTCCTTTGAGTTTCAACCTTGCGGCCGTACTCCCCAGGCGGTTCACTTAATGCTGTAGCTACGGCACTGATGGCGTAAATACCAACAACACCTAGGGAAAAGTGTTAAGGGGAAGGAACACGGGGGGACGACAACTGGACACCTGGGGCT
+
FFDFEEFGGDGFGGDAB@D<CEFDEFFGGGGGGGFCCGGGGGGGGFGGGGGGGGGGGGGGGGGFGGGGGFGGGGFGGGDFFGGGFGFAFGGGGCFEGGDFEGGGGGGGGGFGGCEE;FDEG>EGEEF8,,@8>EEEG6D6CDGF9?F7DCFGG;,9CGC7:C=C5@B5@B5AA>=E5<FGF=2>((6>9CCCE?E3))967?))/((.,((6=6>.8>1,,-)..)57>D>0?(*(.)4(4;6:22<))))6<72(44((((.((4;>;(--(((-(().(,.)(-(.(-(((
@M00689:251:000000000-CJTJ5:1:1101:8844:2168 2:N:0:9
CGACGACCATGCAACACCTGTACACCAACCACAAGGGACACTACATCTCTGCAGCAATCTGGTGTATGTCAAGCCCAGGTAAGGTTCTTCGCGTTGCATCGAATTAATCCACATGCTCCGCCGCTTGTGCGGGCCCCCGTCAATTCCTTTGAGTTTTAGCCTTGCGACCATACTCCCCAGGCGGAGCACTTAACGCTTTCGTGGCGACTGGAAGGCAATGGAGGACCCCCCAATCCAGGGCCAAAAGTTTACGGCAAGGACAACCGGGGTAGCAAACCAGTCACACACGGTTCC
+
FCCF@CFF@CFFFGGFCC8<CAFDFFGGGGGGGGGDCCEGGGFFGFGGGGGGGGGGGGGGGGGGGGFGGGGG<,BFGGGGGGEGGGGG9FG7EEFGGGCGGG@E@FFCDGFGGCDGEFFGGGGGECFF8DGGGGGEC@C@=DEF7@DCFFFGG7:D7ADF?5@E)==A945:@EE:E)37?4522(3(6;3;><126??4@<3((69>(,2:::86(44<:>F0:118*)0-4(*47>(-,)(((.(--)).8B((34-.(((((-4;>1(().48.4(.),)).(-,40-(-(
@M00689:251:000000000-CJTJ5:1:1101:12369:2175 2:N:0:9
CGACAGCCATGCAACACCTGTACACCAACCACAAGGGAAACTACATCTCTGCAGCGATCTGGTGTATGTCAAGCCCAGGTAAGGTTCTTCGCGTTGCATCGAATTAATCCACATGCTCCGCCGCTTGTGCGGGCCCCCGTCAAGTCCTTTGAGTTTCAACCTTGCGGCCGGACTCCCCAGGCGGTGCACTTAAGGCGTTAGCAGCGGCACGGAGGGCGTCAATAACACCAACACCAAGGGAACATGGAGTAGGGCAAGGACAACGGGGGTAGAAAAGGAGGAACAAGAGGGAGCG
+
FCCC@CCCDAEE<FFCCF86C<E<C;DFGFGGGGGFDGGGGGG8FEGCFCFGGGGGGFCEFGGFFGFE<EEGGGGGFGFEEFFGEFF,<FFDGC:FFGFGCGGFEEFEFFGGGECE8=AE6EEE>>F,@,BEGGECEED+=C=+?9DCF+=<D,,5;EFA5**1)1:):9)7/)).1(?9A552((./7>)774489;9?;4)7(2429-,12(7611-1:().))55*97-,4*((4(867(..(4)((4.)-.(480(.,.4(94;(--(64)((((.1(,.(((..31(-((
@M00689:251:000000000-CJTJ5:1:1101:8829:2185 2:N:0:9
CGACGACCAGGCAACACCTGTACACCAACCACAAGGGACACTACATCTCTGCAGCAATCTGGTGTATGTCAAGCCCAGGTAAGGTTCTTCGCGTTGCATCGAATTAATCAACATGCTCCGCCGCTTGTGCGGGCCCCCGGCAATTCCTTTGAGTTTTAGCCTTGCGACCATACTCCCCAGGCGGATCACTGAACGATTTCGCTGCGACTGGAAGGCTAAGGAGGACCCGCGAAGCCAGGCCCCAGGCGTTACGGGGAGGGAAGAAGGGGTAGCAAAACCGAGATACCAGATCGA
+
ECEECCFGD,BCAGFC@F8<C6ED,CFFGGGGGGG@,66:E@E8F,,<EFFFEFFGGGGAFG5@ACFFEED9A<FFG@7,CDE8FAEAEDD4>C@>FE8@EG?EDA=,C,CEE,=8,9+@>8@64=8=DC8=8@B68+=++313AFG7C+=;*7,@+ECFFF*)11)/)))1:*1>E2CCFB>2((((()))/((/66()6(/(,(,1((.4:23((.).,4?B6(1(/))(-()(,((((0(-((-,-(((-,-(-((((,(,(,(4(((,3)6((44691((.).)),)(((
@M00689:251:000000000-CJTJ5:1:1101:18899:2340 2:N:0:9
CGACGGCCATGCAGCACCTGGTTTCAGGTCATCGCTGACTGACACATCTCTGTATCATTCCTTCACATTCTAGCCCAGGTAAGGTTCCTCGCGTATCATCGAATTAAACCACATGCTCCACCGCTTTTGCGGACCCCCGTCAATTCCTTTGAGTTTCACCCTTGCGGGCGTACTCCCCAGGTGGATCACTTAACGCTTTCGCTTGGCCACTACACAATAGAGGGATAACGGCGAGTGATCATCGTTTACGACGGGGACTACCAAGGAACTAAACCCAGCTACATCGGTCGGTTAA
+
FGDFGGGGDEFFFGGGFGG,-,E8FDGG<FGFGAC;BFGGFFFGGGGGGGGFGFGFGFGGFFCFGGAFFCE9EGGGGGGEFFGGGGG8<FEEGGDGGFFF,8EGFGFGGEEGGGF8@@=@D?EDE8+,,4>>@>C=A3=E6DGGDFFGF7+76EGG73=?DF@=5@>A@9>B==C:?@>DFBFB=*)::E*>4>29@F(.4;(2;<F3=(4;;;@.33@4)73(((36**.1((932<:A916((.4()3((-(-49(,4(4)).3(4(..5:((-(.())))))((-(((-0()
@M00689:251:000000000-CJTJ5:1:1101:24014:2443 2:N:0:9
CGACGGCCATGCACCACCTGTACACCAACCACAAGGGAAACTACATCTCTGCAGCGATCTGGTGTATGTCAAGCCCAGGTAAGGTTCTTCGCGTTGCATCGAATTAATCCACATGCTCCGCCGCCTGTGCGGGCCCCCGTCAATTCCTTTGAGTTTTAGCCTTGCGGCCGTACTCCCCAGGCGGGGCGCTTAATTCGTTAGCTACGACACAGAGGCCGTGGAAGACCCCTCCCCCTAGCGCCCCCCGTTTTCGGCCTGGCCCTCCCGGGTTTCCAATTCTTCCCCCCCTTTCT
+
FGFGGGGGGGGGGGGCFGGGGGGGGGGGGGGGGFGGGGFGGGGGG,C@FGGGGFGGGGGGGGGEGGGGGGGGFFFGGGGGGFGGGGGGGGFGGGGGGGFD>FFFGGGFGFGGGG9DEFFGGGGG+=EGGGD8CGGGGGGEG+@EGFGDFGG,;FGGGGGFFFFE@FFBAF=@D>>3C@CC?D2:;>B>>FF254))443:?F<4)34116:?:?:BF;>6;?B0,(4:D5)-36D(-,422B1((,4(,2()(4(444:(((,4-(,(-((---).)).))))(((--((,-)
@M00689:251:000000000-CJTJ5:1:1101:8618:2511 2:N:0:9
CGACGGCCATGCAGCACCTGTACACCAACCACAAGGGAAACTACAACTCTGCAGCGATCTGGTTTATGCCAAGCTCAGGACAGGTTCTTCTCGATGCAACGAACTAACCCACAGGTCCCTCCGCTTGTCCGGACCGCCGTCAATTTCTTAGAGTTTTAGCCTATCGTTCGAAGCTCGCAGCCCGGGCGCGGAACGCGTACGTATCCAGATAGAGGCTGGGGCTAACCCAAGCACCCATCCGGAAACGTTTATGGCACGTACAAATCGAGTAAAGGAACCAGCCCCCCCCGTCCC
+
;++++@+6@CDFF9F,6,,,-<,C,CFFF,BCF,6,:,C,,C<<E,,C6E,66,BFGF,:96,9,C,665C,:,,55,,,,,,,,95,C,,,,,9,@E,,BC7+4C:,,A:E=,,44==,1+++@E?E,44@+@6+@@+@=++2F+66++5,9;,@2,9+:<5068)))1))0))1*)*3*/)((02>0(((.((/(-,((.))()))).)-.)(((((-7(-().((**0(.3*,(((,()((-3(.(.(-)2(,)((((-.))),((),))).,(32((((((((((,--(,
@M00689:251:000000000-CJTJ5:1:1101:22582:2513 2:N:0:9
CGACGGCCATGCACCACCTGTACACCAACCACAAGGGAAACTACATCTCTGCAGCGATCTGGTGTATGTCAAGCCCAGGTAAGGTTCTTCGCGTTGCATCGAATTAATCCACATGCTCCGCCGCTTGTGCGGGCCCCCGTCAATTCCTTTGAGTTTTAGCCTTGCGGCCGTACTCCCCAGGCGGGGCGCTTACTGCGTTAGCTACGACACAGAGGCCGTGGAAGACCCCTACACCTAGCACCCACGGTTTACGGGATGGACAACCAGGGGAACAAAACCTGGCTCACACAGTG
+
GEEGDDGGGGGGGGGFFGGCGGGGGGFGGGGGGGGFGFGGGGGGGGGGGGGGGGGGGFGGGGGGGGGGGGGGGGGGGGGGGGGGGGGGGGGGGGGGGGGGGGGGCFGGGGGGGGGGFGGGGGGGGGGGCGGGGGGGGGGGGGGGGFGGFGGFFFCCGGGAFFF9@BFBFAAFFDFFF@GGFDFF>>>F>>6:)).6<086?AAA<63>14<:?><?:929444(,:?(>9>(41<:0?())7((-((,(42241(,(-2()512(((8:(4((41:,133,.((.)-)((())
@M00689:251:000000000-CJTJ5:1:1101:7470:2564 2:N:0:9
CGACGGCCATGCAGCACCTGTACACCAACCACAAGGGAAACTACATCTCTGCAGCGATCTGGTGTATGTCAAGCACAGGTAAGGTTCTTCGCGTTGCAGTGATTTAATCCACACGCTCCGCCGCTTGTGCGGTCCCCCGTCCTTTCCTTTCTTTTTTATCCTTGCGGCCGTCCTCCCCCGCCGTGGCCTTTCCTTCGTTAGCTCCGCCCCTGAGTCCTTGTAGACCCCCCCCACCTAGCGCCCACCGTTTTTGGCATGGTCCACCACTGTTTCTAACTCTTTCTCCCCTTCCTTT
+
EFEGGDGGGGGGGGGFGGGDFC9E<FF<@CGDGFGF7@FGG,6,F,C9CCF,EEGGG<F8@EE<:C<,,,CA<F,,?FF<FFGD5,9?<9A,@>F685,9,4,:4ED9@FE,A+64AEGEEEC66++6,6+++@E8D661=++?+=DGF<2,,@DGD,21+33*1118A=9):A6:*6)2)92(60((/))))9).((((/)1)(,((-((,3(.56)).)))-))(-)/7((-9((,,3(),(-4((,4(((-)))(.-)))).((().)))6))-)6)))))))(-(4((-))
@M00689:251:000000000-CJTJ5:1:1101:23281:2583 2:N:0:9
CGACGACCATGCAGCACCTGTACACCAACCACAAGGGAAACTACATCTCTGCAGCGATCTGGTGTATGTCAAGCCCAGGTAAGGTTCTTCGCGTTGCATCGAATTAATCCACATGCTCCGCCGCTTGTGCGGGCCCCCGTCAATTCCTTTGAGTTTTAGCCTTGCGGCCGTACTCCCCAGGCGGGATGCTTATCGCGTTAGCTTCGGCACAGCCGGATTGGGTACCGGCCCCACCAAGCATCCCTCGTTTAGGGCTAGGACTACCCGGGTATCTAATCCTGCACTCCCTGTTC
+
GGFGGGGGGGGGGGGGGGGGGGGGGGGGGGGGGFGGGGGGGGGGGGGGGGGGGGGGGGGGGGGGGGGGGGGGGGGGGGGGGGGGGGGGGGGGGGCGGGGGGGGGGGFGGGGGGGGGGGGGGGGGGGGGFGCEGGCGGGGGCDGGGFGGFFCFGGGGGGFFFF@@CBBFF>ADDFEFFDFGFDFBFFFFFFFC)>;<92112A>ADFFF(7?:F:46>18<B6:AF4((9782(9C6<<:(6F((339:?1(-,33(,37)),.2(37>((()..:A)5<4),(,)(.((,8))
@M00689:251:000000000-CJTJ5:1:1101:23758:2631 2:N:0:9
CGACAACCATGCAACACCTTATCACGTGTATATTGCTATAAAGAAAGCTTTCACTTCCGGTCACGTGACATTCTAGCCCAGGTAAGGTTCCTCGCGTATCATCGAATTAAACCACATGCTCCGCTGCTTGTGCGGGTCCCCGTCAATTCCTTTGAGTTTTAGCCTTGCGGCCGTACTCCCCAGGCGGGGCGCTTAATGCGTTAGCTTCGGCACGGATGGAGTCGACCCCCCCCACACCTAGCGCCCATCGTTTACGGCCTGGGCCTACCGGGTATCCAACTCTTGTCCCACCTTT
+
FGGGGGGGGGGGGGGGGGGGGGGGGGGGG?FGGGGGGGGGGGGGGGGGGGGGGGGGGGGEGGGGGGGGGFGGGGFGGGGGGGGGGGGGGGGGGGGGGCGGGGGGGDFGGGGGFGGGGGG8DG>CEEGGGGGGGGGGGGGGFGEGGFGGFGGGGGGGGGGFFDEEBEDFF9>FFA)=@AGG>CABFF=@B;0:;?:4AFF>1808A<<AF?F>9:9>1>?((.(12((-99:9>(>:6:4(5619(7??F0(434<B(((-4((,(((4((10((.-).3(,.)))))),)(-())
@M00689:251:000000000-CJTJ5:1:1101:12924:2700 2:N:0:9
CGACAGCCATGCATCACCTGTACACCAACCACAAGGGAAACTACATCTCTGCAGCGATCTGGTGTATGTCAAGCCCAGGTAAGGTTCTTCGCGTTGCATCGAATTAATCCACATGCTCCGCCGCTTGTGCGGGCCCCCGTCAATTCCTTTGAGTTTTAGCCTTGCGGCCGTACTCCCCAGGCGGGGCGCTTAATGCGTTAGCTACGACACAGAGGCCGTGGAAAGCCCCGACACAGAGGGCCCACCGGTTACGGCGGGGAACGACAGGGGAACTAAGACAGACCCATCGGGCC
+
GGGGEDGGCEFFFFFFGGF@FDFCGGGGGGGGGGGFDGGGGGGGGCFFGGGGGGGGGGGGGGFGGGGGGGGGGGGGGGGFGGGGGCGGCFGGGGEEGGGGGGG@FGGFFFGFGGFGCFC=E8EGDGFFFGGGGDGCG6D?CDG@DDFDDD?@DFFFGGCCFA@CEA9AAF=A>):),:CD5)/26:2>>;B?A22)3--(-65<)(,199162,23194;((4)((.(1102(,*(4:1((0((411(--3568((((4(4((-,-14:(4(().3)).4111(((.,(((((
@M00689:251:000000000-CJTJ5:1:1101:12941:2706 2:N:0:9
CGACAGCCATGCATCACCTGTACACCAACCACAAGGGAAACTACATCTCTGCAGCGATCTGGTGTATGTCAAGCCCAGGTAAGGTTCTTCGCGTTGCATCGAATTAATCCACATGCACCGCCGCTTGTGCGGGCCCCCGTCAACACCTTTGAGTGTTAGACTTGCGGCCGTACTCACCAGGCGGGGCGCATAGTGCGTTAGCTCATAAGCAGAGGCGGTGGGAGGACCGTACACCCAGAGCCAGCAGTTGAAGGCAGGGAGGACCGGGGAGACTAAACGGGAAGACCGTGGGTGG
+
EC@C@@CFD9@E<CCCDF9@FA@9FGFA,:FFEFG8:<CFGFD@E6C,C99FGF,FG,@8@BFAEFECFGGG@E@FG<@@EFCC,,?DFFGGGF:C7<,,44,9,AE,C,,@=@9E,==+C++=4@DFGAEEG66>E6DE+=C++0=7AFF,@@,7+@++4+5*:==)1)0-:->*=79?;(2239:>1((()-).43((()).)))-).6,((-((-,(-((((-(-)*046-*-24,.30,(((,--).)-(((-(28((4(,(3460((3)).),((-,4((((--,((,((
@M00689:251:000000000-CJTJ5:1:1101:7635:2733 2:N:0:9
CGACGGCCATGCACCACCTGTACACAAACCACAAGGGACACTACATCACTGCAGCAATCTGGCGTATGTCAAGCCCAGGTAAGGTTCTCCGCGTTGCATCGAATTAATACACATGCTCCGCAGCTTGTGCGGGCCCCCGTCAAATCCTTTGAGTTTTAGCCTTGCGGCCGTACACCCCAGGCGGGGCGTTTAAAGGGTTAGCTACGACAGAGGGACAGCGGAAGACGGACACACCAAGAGCACGCCGTTTGCGGCATGGACTACGAGGGGAGCAGAACATGCCCCACCGGGCTCG
+
E>@@:@CFD8FGGEEFGGGAFFE9@,96F<FGGF<<:CFGG8FGG,C,ECEGDGGGC9,CFC,@,CCEF,@BA@:4FFE8<F65:,9,,,@FE:+>FF,,@8@,+9A,,9CFG>EF8@8=E+8E=4ADDAGEE@>CG6=16@7++5+2+?FCF9,;9;D+3+*8018>29/522?>5997)-50;F2;--12.).)(.(-(<)4,44((((.(3(((-(4;69((1((1)).(-7((,(48)(4(,3(((()-,(((.2:)).,(-412(44(,((.(()(.)(((-((,(((((
@M00689:251:000000000-CJTJ5:1:1101:7649:2748 2:N:0:9
CGACGGCCATGCACCACCTGTACACCAACCACAAGGGACACTACATCTCTGCAGCAATCTGGTGTATGTCAAGCCCAGGTAAGGTTCTTCGCGTTGCATCGAATTAAGCCACATGCTCAGACGCTTGTGCGGGCCCCCGTCAATACCTTTGAGGTTTAGCCTTGCGGCCGTGCTCCCCAGGCGGGGCGCTTAAGGCGTGAGCTACGAAAGAGTGGCCGGGGAAGAACCGAACACCGAGAGCCCGCCGTTTAGGGCATGGACGACACAGGGACCGCACAGCGCAACGTCAGTCAAT
+
FGDFEDEGCCFE@CEDCF@<;CF<E<CF@BFGGGGCC8FFG,EGG<F,6,<FDFFEF,B<FD,E,C,<CFGGD,4=FE79EFFFA,C,9EF,>@+>FF8,@E8,44?9,,AEE,@@;D+=,9@6C+94=9E=8++63+=6=DG9+52+++=78,@,=@DA?AEC)88))00))-:474DC>/55;B9>(((())).,39212)).,(.((.().40(((-((((,(.1))82,4C((2((()--113(((-))(4(((().444((((((4((((-((((-,,(((-,((..)))
@M00689:251:000000000-CJTJ5:1:1101:20045:2751 2:N:0:9
CGACGGCCATGCATCACCTGTACACCAACCACAAGGGAAACTACATCTCTGCAGCGATCTGGTGTATGTCAAGCCCAGGTAAGGTTCTTCGCGTTGCATCGAATTAATCCCCATGCTCCGCCGCTTGTGCGGGCCCCCGGCAATTCCTTTGAGTTTTAGACTTGCGGCCGTACTACCCAAGCGGGGCGCCTAATGCGTTAACTAGGACAAAAGGGGCGGTGAAGACCCCGACCACTGGGGCCCACCGTTTACGGGAGGGGCAACCAGGGTATACAAGCCGGGCCTCTCCTGCCTT
+
FFEFGGGGDGGGDFFFFFGFF<EFGGF<FGGG@FCDG<FG<FFAFCDGFGF9,CFB+CD@@@EEA9@FGC6FFE<FEFFAEF=F?AC?<CA:7@FD?,,,69EEF=F<F9,4AE@@49=86E8++@D@,=EEGDGGGGG+;7:9C@CFFGC:D9;E@FD*9+;C*)74)655((*1;@?*8659>B2;((-4:A<B>(4(().6)())((,(((4(((4((()).,(,9)8(,,/(),(,(0-1(2((42(6(((-((-((-((((,,1,())).)).--,,((((.(())(())
@M00689:251:000000000-CJTJ5:1:1101:16880:2754 2:N:0:9
CGACGGCCATGCATCACCTGTACACCAACCACAAGGGAAACTACATCTCTGCAGCGATCTGGTGTATGTCAAGCCCAGGTAAGGTTCTTCGCGTTGCATCGAATTAATCCACATGCTCCGCCGCTTGTGCGGGCCCCCGTCAATTCCTTTGAGTTTTAGCCTTGCGGCCGTACTCCCCAGGCGGGGCGCTTAATGCGTTAGCTACGACACAGAGGCCGTGGAAGACCCCTAAACATGAGGCCAACCGTTAACGGCAAGGAACAACAGGGTAACAAACACGGTCAGCACTGGCGCG
+
GEDGEEFECFFGCFFFFEF<EDFGGGGGGGGGGGGGGGGGGGGGGGGGGGGGGGGGGGGGGGGGGGGGGGGGFGCGGGGGGGGGGGGGGGGGGGGGGGGCCFGGGGFFFGGGGGGGGGGGGGGGEGGGGGGGEGGDEGGCGGECFF7CFCFGGGGFCFCFFFF@B=@ABF=AA9C;FFGG>>FFFFFFF6<:D2<AB1(8?A992::403<2476<09(49:<((4((1*),40:.()).(02((,42((-)492((-1(((,(.,4?F((().5?(4?:9-(((,-(..(.-8(
@M00689:251:000000000-CJTJ5:1:1101:7074:2772 2:N:0:9
CGACAACCATGCAGCACCTGTACACCAACCACAAGGGAAACTACATCTCTGCAGCGATCTGGTGTATGTCAAGCCCAGGTAAGGTTCTTCGCGTTGCATCGAATTAATCCACATGCTCCGCCGCTTGTGCGGGCCCCCGTCAATTCCTTTGAGTTTTAGCCTTGCGGCCGTACTCCCCAGGCGGGGCGCTTAATGCGTTAGCGACGACCCAGAGGCTGTGGAAGCCCCCTACCCCTAGCGCCCACCGTTTACGGCTTGGACCAACGGTGTATCGAAGCGAGCTCCCTCTGTCTC
+
GFCCGGGGGGFC9FGGFGGFFFFGGGGGGGGGGCGFE<EGGGGGGGGGFFGGGFGGGGGGGDFGGGGGGFFFGGFGGEFGGGGGFAFGGGGGGGGGGGFG>E,@FFE<F,,@:FBFDFF>CEGGEGDF8EECCGCCGGGGDDGGGFGFF7BF8@CFDFG7:FB5CBBABAF===C2FA>*4=@BFFFFF03()-6ABF6?<4(--96>(3:60<?1(82:0)5:0(4:>)),((112:?208((-(,4((,.21>((-2))(((-,928?A))((.(((((-()(-,44)))--
@M00689:251:000000000-CJTJ5:1:1101:7405:2808 2:N:0:9
CGACAACCATGCATCACCTGTACACCAACCACAAGGGAAACTACATCTCTGCAGCGATCTGGTGTATGTCAAGCCCAGGTAAGGTTCTTCGCGTTGCATCGACTTAATCCCCATCCTCCGCCGCTTGTGCTGGCCCCCGTCAATTCCTTTGCGTTTTAGCCTTGCGGCCGTACCCCCCAGCCGGCGCGCTTAATGCTTTAGCTACGCCCCAGAGCCCGTGCAAGTCCCCTACCCCCATCACCCCCCGTTTCCGGCATTCGTTCCCCGGGTTCTTAACCCCGCCCTTCCTTTCT
+
CFFEFEFGGGGGGAFFFGGGG,C<FGDFGE,D<CF8:,,,;@,CA,6;F<CC,,,+8CDFG9F4F9EEFGG,,F<F<EEFG,<,ACEC9F@,=C:+FE;;6,+@@4C,EF,@,@,9,@D=EG6>+AA6,D,@=6DDG861=8+3=FDFFD7,3@EG>98+3@*)0=)8)1:)0)15EB4C)52>21:(,70())11)1))1>C)/((1(((,,4(4((-,((.)-)64**.4,35(,(.),8(,2-(-2())((((-)))((.,,3(((((())))).(((-410:?(6))))
@M00689:251:000000000-CJTJ5:1:1101:15009:2837 2:N:0:9
CGACGGCCATGCAGCACCTGTACACCAACCACAAGGGAAACTACATCTCTGCAGCGATCTGGTGTATGTCAAGCCCAGGTAAGGTTCTTCGCGTTCCATCGAATTAATCCACATGCTCCGCCGCTTGTTCGGGCCCACGACAATTCCTTTGAGTTTTAGCCTTGCGGCCGTACCCCCCAGGCGGGGCGCTTATTGCGTTAGCTACGACACAGAGGCCGTGGAGGACCACACAACCTAGGCACCACCGTGGACGGAGTGGACAACCAGGGAAGATAATGAGACGTCCATCGACTAT
+
E=@C::BFGGGFC@EADC<6E9EAFGGGGDEGF8C8C<CFFGGFD<CFGFGCDCFGEEFG@A@EFE,E<EF,5B@<F<F,B9B<ECA?EGC@EF7,A<EEE8,@D9FGGFCG@E4@44=8=+@C@C6E,7=EDEEC+AC+=C6DDB9EFC8,@E;E7@++30>C@B5=)-)0<2.-4-)95(613(79>(4().6)--336<>AB??2((4,8?F??9162(((-44(**)(-(*(.4:825(.1((,(((,-401(40)()48-,4??(,,,)).))))).(((4())-,-(-)
@M00689:251:000000000-CJTJ5:1:1101:10479:2839 2:N:0:9
CGACGGCCATGCATCACCTGTACACCAACCACAAGGGAAACTACATCTCTGCAGCGATCTGGTGTATGTCAAGCCCAGGTAAGGTTCTTCGCGTTGCATCGAATTAATCCACATGCTCCGCCGCTTGTGCGGGCCCCCGGAAATTACTTGGAGTTTTAGCCTTGCGGCCGTACCCCCCAGGCGGGGCGCTTACAGCGTTAGCTACGACACAGAGGCCGGGGAAGACCCGAACAACTAGCGCCGACAGTGTACGGAAGGGACAAACAGGGGAACGAGCCGGGCGAAAGCAGGAGCG
+
C=7=:@+@C@EFCF<AE@@6;@CEF,CFFFGGGGGCDEFGFGEFG@,CFGGFFFGGGGGGGFEFGGEFFFGGGG7DEFF,EFFGFFGGGGGG@>CF@EDDEFG,DAEFA,,,A,49,@8EECCCEGG?FGEECGC>EG8+33C7?*5CC+AGF?87;;;F5>5)::)-)5(6((*(425DF(,14963(((4)).492,269)65??>0726:?F:17(479((3(.4/)0(-8*).)(,-7((,(-)..).40(4;:22-(..(,(4:((,,-4((,(((43(3(3((,3(((-
@M00689:251:000000000-CJTJ5:1:1101:9571:2852 2:N:0:9
CGACAGCCATGCATCACCTGTCACCGCTGTCCCCGAAGGGAAAGGCATGTCTCCATGCCTGTCAGCGGGATGTCAAGACCTGGTAAGGTTCTTCGCGTTGCTTCGAATTAAACCACATGCCCCACCGCTTGTGCGGGTCCCCGTCACTTCCTTTGAGTTTCAGCCTTCCGGCCGTACTCCCCAGGCGGATTGCTTAATACGTTAACGTCAGCCCACAGGGGCGGACAACCCTGGCCAACTAGCAGCGATCGTTGACGGCAGGGACCACCAGGGTCTCCAACGCGCCTCCTCCCG
+
FFFGGGGGGGGGFFEFFGGFG@,CCCGGGGGCFGGCCEGF<8FCFGGGGGGGGGFGFGF,@@@FCGGGG7B=?FF99EEGGGGFEA9F<EEFEFGGGGCCGGGFCC,A<;,,CEFFGDDF8@DEGECE>>=D=EC>C+=D?+6=CE+EFD?CEGGGFFDA++;E58**0:>A5:9>DBD7925@2(0/.6(3@347)))./7,(67(,((/)(6(82?(32,19B(,(11)(((14((-,.*.4)((((--.42(34>2((413:(,((((,((.().:3((((((-((.(((,
@M00689:251:000000000-CJTJ5:1:1101:14431:2854 2:N:0:9
CGACAGCCATGCATCACCTGTACACCAACCACAAGGGAGACTACATCTCTGCAGCGATCTGGTGTATGTCAAGCCCAGGTAAGGTTCTTCGCGTTGCATCGAATTAATCCACATGCTCCGCCGCTTGTGCGGGCCCCCGTCAATTCCTTTGAGTTTTAGCCTTGCGGCCGTACGCCCCAGGCGGGGCGCTTAATGCGTTAGGTACCGCGCGGGAGCCGTGGAAGACCCGTACACCGAGCGGCCCACGTTTACGGCATGGAAGAGCGGGGTGACTAAACCAGCGCACTGTGTCA
+
FCCFGGGGGGGGGGGFGGGAE<FFCGGGGFGGGGGFDEECFGGGGGGFGGGGGGGEGGGGGFFGEFGGGG@E,ADFG<FFGGFFGGFGGGGG8=E=FFA=8F?@DGCEFFGGG8>FAC+@=>EG@EGF?FEEECEGG+0@D6=++BFFFG7=+5,;C,5+3598C)8))=>2))5-1:/7FDF9162(,(--4)))((,3((.62)(((((-,(((-,,(-821(((,//)-(.2(((((()((((((.,4)42127:::.(((((-(3-405)625((.4((((((()..66
@M00689:251:000000000-CJTJ5:1:1101:9559:2873 2:N:0:9
CGACAGCCATGCATCACCTGTCACCGCTGTCCCCGAAGGGAAAGGCATGTCTCCATGCCGGTCAGCGGGATGTCAAGACCTGGTAATGTTCTTCGCGTTGCTTCGAATTAAACCACATGCTCCACCGCTTGTGCGGGTCCCCGTCAATTCCTTTGAGTTTCAGCCTTTCGGCCGTACTCCCCAGGCGGAGTTCTTAATGCGTTAACTGCAGCCAACAGCGGGGGGAACCCCTGGCCACGTCGCATCCATATTTTAGGGCATAGACTCCAGGGAAAGACAACTAGGCCGTCTCTG
+
GC:@FEGDGGAFFFG8FFF8CCEFCCFF::EFFFGEG+@C8,FCFGFF,C@FGEEG,CE:+@@@,C7:F+>,BF9C,5EFA:=EFF,,5A;FGF:C+@@4>@EF@7EF@95EFGED,@==,,6,@=C86AEF8FBCC?C,=?>GD5;9=CCAFFE79>=FFFA;5)6*:))0<9>A9)=*692692(0((((.)17).9<(3(3()94))=30(((-((-4(4(((-,>*0(((*((-(-(0(,,-(.).)6)).(.(.(().).),(),((((.,(((3()(),((((((.))
@M00689:251:000000000-CJTJ5:1:1101:11827:2886 2:N:0:9
CGACGACCATGCAGCACCTGTACACCAACCACAAGGGAAACTACATCTCTGCAGCGATCTGGTGTATGTCAAGCCCAGGTAAGGTTCTTCGCGTTGCATCGAATTAATCCACATGCTCCGCCGCTTGTGCGGGCCCCGGTCAATTCCTTTGAGTTTAAGCCTTGCGGCCGAAACCCCAAGGGGGGGGGCTTAAGCGGTAAGCAACGAACAGGAGGCCGGGGAAGGACAAGACACCGAGGAGCAAGAGTTAAGGGAGTGGAAGAGAAGGGAAAAGAAACCGGAGAGCACAGGCGCG
+
CC@FCEFFGDEFD,CCFAE<CCFF@6DFGEFCEAFF>CFFGFGCE,C6<CEFGFF:CFG<<EFDDFD<C,EGCFFD@FFFGGGGG9<E9FBFEFCCDB9,=EFGCFD5?;FFF@9@@E+6A@@=B>C=8EBCEGCEG6C6+=9C+=+<E+2;63,;+,24*9*38>@>24)/((025(29)(-,-1(((-(5-.)(,-(().),,4((--((,(3:32(((314(4((1*5,((*(-31((),,((,).)<)4:1((415,,3(((.441(,,(47(.(,(,(((-.((.,((1(
@M00689:251:000000000-CJTJ5:1:1101:21990:2956 2:N:0:9
CGACGGCCATGCAACACCTGTACACCAACCACAAGGGAAACTACATCTCTGCAGCGATCTGGTGTATGTCAAGCCCAGGTAAGGTTCTTCGCGTTGCATCGAATTAATCCACATGCTCCGCCGCTTGTGCGGGCCCCCGTCAATTCCTTTGAGTTTTAGCCTTGCGGCCGTACTCCCCAGGCGGGGCGCTTAATGCGTTAGCTACGACACAGAGGCCGTGGAAGACCCCTACACCTAGCGCCCACCGGTTACGGCAAGGACTACCAGGGTATCCAATCCGGCCCCCCCGGTTCC
+
GFEGGGGGGGGGGGGGGGGCFGGGGGGGGGGGGGGGGGGGGGGGGGGGGGGGGGGGGGGGGGGGGGGGGGGGGGGGGFGGGGGGGGGGGGGGGGGGGGGGGGGGGFGGGGGGGGGGGGGGGGGGGGGGGGGGGGGGGGDEDGGGGFGGFGGEGGGGGGGFFFFFFFF=@BFFFFFFGFGGFF>>19909>BFAF<9>?BFFFAFFFF0(4:<>B:1?>>06?B138(2C>F?379,43(29D66?F((4(323:(((4:(((.:1321122)))-)).2(((-((((-((-(((
@M00689:251:000000000-CJTJ5:1:1101:20583:3010 2:N:0:9
CGACAACCATGCATCACCTGTCTCACGGTTCCCGAAGGCACATTCTCATCTCTGAAAACTTCCGTGGATGTCAAGACCAGGTAAGGTTCTTCGCGTTGCATCGAATTAAACCACATGCTCCACCGCTTGTGCGGGCCCCCGTCAATTCATTTGAGTTTTAACCTTGCGGCCGTACTCCCCAGGCGGTCGACTTAACGCGTTAGCCCCGGAAGCCACGCCTCAAGGGCACAACCTCAAAGTCGACATCGTTTACGGCGTGGACAACAAGGGTAACTAACCCGGCCCTCTCTGGCT
+
GGGGGGGGGGGGGGGGGGGFFGGGGGGGGGGGGGGGGGGGGGGGFFGEGGGGGGGGGGGGGGGGGGGGGGFGGGGGGGGGGGGGGGGGGGGGGGGGGGGGGGGGEGGGGGGCFGGGGGDGGGFFGGGGGGGFGGGGGGGGGGGGGFGC9DGFGGGGFGGFFFFFECFFFFFF5@FFGFGG>>DDFF=>9(6(3>9@@@;B96?C)(61009;?:B?>03(((,2:?B1*7>:1(9(4<B:25?FF(.38(33<?B396>3(4)(,318<:(,.,.6.(.((,,((-,(())))(
@M00689:251:000000000-CJTJ5:1:1101:13894:3022 2:N:0:9
CGACGGCCATGCAGCACCTGTACACCAACCACAAGGGAAACTACATCTCTGCAGCGATCTGGTGTATGTCAAGGACAGGTAAGGTTCTTCGCGTTGCATCGAATTAAACCACATGCTCCGCTGCTTGTGCGGGCCCCCGTCAATTCCTTTGAGTTTCAGTCTTGCGACCGTACTCCCCAGGCGCGGGACTTAACGCGTTAGCTCCGGGACGACGCACGAACGTGCGGCACCCCAGGTCCCGAAGGGTTAGGGCAGGGACGACCAGGGTCACAAAACCGGGCCCCCCTGGTCGAAT
+
FB@FEEFGGGFFFGGGGGG@FFGGGGGGGGGGGGGGDGGGGGGGGGGGGGGGGGGGGGGGGGDGGGGGGGGGGGGGGGGGGGGGGGGGGGGGGGGGGGGGGGGGGGGGGGGGGG=E@FGGG=CGGGGGGGGGGGGGGGGGGGGGDFGGFGDGGACFGGGFFFCFFFFF5ADFFDF)A@FDFD2(5>929@FEFFF@F09?:4-4:?>F>>F019B9B>B9166?249(97)8>8/(.)).,)((-(.(,,4:(((,44((-(((.23,((.)53(((--((-(((,,-(,)((()
@M00689:251:000000000-CJTJ5:1:1101:14428:3023 2:N:0:9
CGACAGCCATGCAGCACCTGTACACCAACCACAAGGGAAACTACATCTCTGCAGCGATCTGGTGTATGTCAAGCCCAGGTAAGGTTCTTCGCGTTGCATCGAATTAATCCACATGCTCCGCCGCTTGTGCGGGCCCCCGTCAATTCCTTTGAGTTTTAGCCTTGCGGCCGTACTCCCCAGGCGGGGCGCTTAATGCGTTAGCGACGACACAGAGGCCGGGGAAGAACCCGACAACTAGCGCCCACAGGTTACGGGCTGGGACAAAAGGGAAAAAAAGCCGGCCAGCTCAGGCTCG
+
E>@CEEFFFFFE@FGFFGG@FFFFFDGGGGGGGGGFCEFFGGGGGGGGGGGGGGGGGFGGGGGGGFGGFGGGGGGGGGGGGGGGFGGFGGGGGGGGGGGGGGGGGGGFGGGFAEEG8@FGGGGGGGFGGGGGGGDEEGGCGCECGFGFF7+:@FACCGFFAF@@CBFBAFF5A9C)4:DGFB9=9B(74(4:B9ABF2:?FB(46991(448?:<?09((21?:((((1)04(4<.481705(,8(.(-,67:?(((-8(.((((,.4:(.(((,4((41;(((,().)((.(((
@M00689:251:000000000-CJTJ5:1:1101:21366:3026 2:N:0:9
CGACGGCCATGCAACACCTGTCTCACGGTTCCCGAAGGCACATTCTCATCTCTGAAAACTTCCGTGGATGTCAAGACCAGGTAAGGTTCTTCGCGTTGCATCGAATTAAACCACATGCTCCACCGCTTGTGCGGGCCCCCGTCAATTCATTTGAGTTTTAACCTTGCGGCCGTACTCCCCAGGCGGTCGACTTAACGCGTTAGCTCCGGAAGCCACGCACCAAGGGCACAACCTCAAAGTCGACATAGGTTACGGCGGGGACAACCAGGGTATATAAACATGACACCACCGGAC
+
GGEEGDGGGGGGGGFGGGGFFGGGGGGGDCFGGGGGGGGGGGGGGGGGGGGGGGGGGGGFGGGGGGGGGGFGGGGGGGGGGGGG?EFFGGGGGGGGGGGGGGDGGGFGGGGGGGGGGGGGGFGGECGCGGDGG@EGGGDGGDGGDFGGFGG7AGGFDFGFFFC@@E5>ABBFAFFDGFCDFFFFF@92>FBF;EEFFBFBFB0:))580:((.4?:21((-84.32(4CFF::(9(.)6))7601,)))66923(((((430-4?F3(31:(,))..)).).4,))-(((((,(
@M00689:251:000000000-CJTJ5:1:1101:15251:3026 2:N:0:9
CGACGACCATGCAGCACCTGTACACCAACCACAAGGGAAACTACATCTCTGCAGCGATCTGGTGTATGTCAAGCCCAGGTAAGGTTCTTCGCGTTGCATCGAATTAATCCACATGCTCCGCCGCTTGTGCGGGCCCCCGTCAATTCCTTTGAGTTTTAGCCTTGCGGCCGTACTCCCCAGGCGGGGCGCTTAATGCGTTAGCTACGACACAGAGGCCGTGGAAGACCCAAACACCAAGGGGCCACCGTTTACGGACAGGAAGAAGAGGGTAACCAAACCGGGAGGAGCGGGCCCG
+
FGDEEGGGEGDDCFGFFFF@FFGFFGGGGGGGGGGGDFDGGGGGGDGGGGGGGGGGGGGGGGGGGGGGFGGGFGDGGGGGGGGGGGGGGGGGGGGGGGGGGGGGGGGGGGGGFFEFFGFGGGEGGGGGCGGGGGGEGCDCGGGGF8FGFFFAFEGFGGGFFFFFB5=55>=A@>EF=9FDF2599;;B>>FBF9A)3?0:?A9A7:?;>>1.(4:0?>(7>?F<(4(4**0(2(7(.4(-(733((-,42:9<:0((48((..(,..86((5))4((,-,1((((((-(10(-((
@M00689:251:000000000-CJTJ5:1:1101:14439:3037 2:N:0:9
CGACAGCCATGCAGCACCTGTACACCAACCACAAGGGAAACTACATCTCTGCAGCGATCTGGTGTATGTCAAGCCCAGGTAAGGTTCTTCGCGTTGCATCGAATTAATCCACATGCTCAGCCGCTTGTGCGGGCCCCCGTCAATTCCTTTGAGTTTTAGCCTTGCGGCCGTACTCCCCAGGCGGGGCGCTTAATGCGTTAGCGACGACCAGGAGGACGTGGAGGACCCCGAAGACCAGGGCCAACGGGTGAAGGCAGGGACAAACAGGGGAAAGAAACAGGACGACGGAGGCTCG
+
CCCCEDFFDA@C<FEEEF@<EDFDFGGGGGGGGGGFCFGGGFGFGEE9FFFGGGGGG8FFFFFGGGGFCFGGGGFFG@FFGGGFGFGDFFGGGFGGGGF;CFGE?AFD?EFFGC>FCG+@FFG>=EFEFDDCGD+>@@@@=>CD@FGGFGGGG=,E737=C5*)5>>AFB>AA2>4CADDA:4239131212A9AD0(4<0)(43>0(,((-,4,4291<?,((-(-,1)0((-0(,((32<((((((((,,4:(.(,1(-((.,440?(1(32:3:(((4(((((((,4((((-
@M00689:251:000000000-CJTJ5:1:1101:15311:3057 2:N:0:9
CGACAGCCATGCAGCACCTGTACACCAACCACAAGGGAAACTACATCTCTGCAGCGATCTGGTGTATGTCAAGCCCAGGTAAGGTTCTTCGCGTTGCATCGAATTAATCCACATGCTCCGCCGCTTGTGCGGGCCCCCGTCAATTCCTTTGAGTTTTAGCCTTGCGGCCGTACTCCCCAGGCGGGGCGCTTAATGAGTTAGCTACGACACAGAGGCAGTGGAAGACCACAACACCAAGCGACCACCGGTGACGGGGAGGGCCACCGGGGGAACACAGGCCGGGCTCGCGGGCACG
+
FCCCGEFFGGGGAEGFFFF<FGGGFGGFGGGGGFGFD<EFGGGGGGGGGGGGGGGGGGGGGGGGGGGGGGFGGGGGGGGGGGGGGGGGGGGGGGGGGGDFGGGGGGGFGCAEFGGGFGGGGGGGGGFGCFGGGGGEECDED>EFFF79E@BCCFCCFGGFFFFFFFFFFFAAA9=BE>FGFB2963((-,4:45:))-5<6).-)3:0492134(210(.3448((,(**0(.,*((.(-(.(-4(((4(-,49(((-((,((((((-33(,((.,((((,((.(-((,41(44(
@M00689:251:000000000-CJTJ5:1:1101:6409:3059 2:N:0:9
CGACAGCCATGCACCACCTGTACACCAACCACAAGGGAAACTACATCTCTGCAGCGATCTGGTGTATGTCAAGCCCAGGTAAGGTTCTTCGCGTTGCATCGAATTAATCCACATGCTTCGCCGCTTGTGCGGGCCCCCGTCAATTCCTTTGTGTTTTAGCCTTGCGTCCGTCCTTCCCAGTCGTGGCGCTTAACGCGTTAGCTACGACACAGAGGCCGCGGAAAACCTCTACACCTAGCGCCTACCGCTCACTGCACGGCCTTCCCTGTTATCTTATCCAGTCCTTCTATCCCTT
+
GGGGGGGGGGGGGFFFGGGGGGGGGG@CFGGFDGGCCEFFFGAFGGGFEGAEFEFCGDFGGD5:A,CFDE@,5AFFGF<:@CFC@,C?E44?8>C:F<ED8,99DEDF,C,4,>@E;,?@6CCG8+99,@6+8CB==EG+CC87=@?GF97,,5D,;;++;+*8C5)8>>5)1=**=7*2*.-)0)((5>D@45229>9;D37)),/(,(3(/3(31((-(-((.184C476-4D0()54(0((2(((,-39)6)).4(((-))(,),))).))-.))..)-.,)))))..(.)-
@M00689:251:000000000-CJTJ5:1:1101:25291:3091 2:N:0:9
CGACGACCATGCATCACCTGTACACCAACCACAAGGGAAACTACATCTCTGCAGCGATCTGGTGTATGTCAAGCCCAGGTAAGGTTCTTCGCGTTGCATCGAATTAATCCACATGCTCCGCCGCTTGTGCGGGCCCCCGTCAATTCCTTTGAGTTTTAGCCTTGCGGCCGTACTCCCCAGGCGGGGCGCTTAATGCGTTAGCTACGACACAGAGGCCGTGGAAGCCCCCCACACCTAGCCCCCACCGGTAACGGCCAGGACCTCCCGGGGAACCAATCCCGGCCCCCCCGTTC
+
GGGGGGGGGGGGGGGGGGGGGGGGGGGGGGGGGGGGGGGGGGGGGGGGGGGGGGGGGGGGGGGGGGGGGGGGGGGGGFGGGGGGGGGGGGGGGCCFGGGGGGGGGGFFGGGGGFGGGGGGGGGGGGGGGGGGGGGGGGGGGGGGGFGGF;8DFGGGGFG6FF*)):AFFF=AFDFFC@FGFDB>>>0429?144<A;??FFF>4<:?B60:3(480:>B>;<71(,80))86(8D::20((8;B0:;(,((.-,(((,(-3(().(,42((,-((-,(.)-((,((((((-((
@M00689:251:000000000-CJTJ5:1:1101:23251:3170 2:N:0:9
CGACGACCATGCATCACCTGTCACCTCTGTCCCCGAAGGGAAAGATCTATCTCTAAATCGGTCAGAGGGATGTCAAGCCTTGGTAAGGTTCTTCGCGTTGCTTCGAATTAAACCACATGCTCCACCGCTTGTGCGGGTCCCCGTCAATTCCTTTGAGTTTCAGCCTTGCGGCCGTACTCCCCAGGCGGAGTGCTTATTGCGTTAGCGACAGCACCGAGGGTTGGTCACCCCCGACACTTAGCACTCATCGTTTACGGCGTGGACGACCAGGGTATCTAATCCTGCTCCCTCTCTT
+
GGGGGGGGGGGGGGGGGGGGGGFFGGGGGGGGGGGGGGGGGGGGGGGGFGGGGGGGGGGGGGGGGFGGGGGGGGGGFGGGGGGGGGGGGGGFFGGGGGGGGGGGGGGGGGGGGGGGGGGGAEGGGGGGGGGGGGGGGGGGGGGGGFGGFGFGGGGGGGGFFAEFFFF@EFFFBBFFEBFGF2:@FF22/3;;F3?EEECCFFF1/7>;@(31<?14204>??>B8<B?FD@>>0)-(,4>AF2<74()-(4:8348B9032140(,49;:(2:5)64<).5<AB>())((,,())
@M00689:251:000000000-CJTJ5:1:1101:23240:3186 2:N:0:9
CGACGACCATGCATCACCTGTCACCTCTGTCCCCGAAGGGAAAGATCTATCTCTAAATCGGTCAGAGGGATGTCAAGCCTTGGTAAGGTTCTTCGCGTTGCTTCGAATTAAACCACATGCTCCACCGCTTGTGCGGGTCCCCGTCAATTCCTTTGAGTTTCAGCCTTGCGGCCGTACTCCCCAGGCGGAGTGCTTATTGCGTTAGCGACAGCACCGAGGGTTGGTAACCCCCGAACATTAGCACTCAGCGTTTCCGGCGTGGCCGACCAGGGGATCTAATCCTGACCTCTCTTGT
+
GGGGGGGGGGGGGGGGGGGGGGGGGGGGGGGGGGGGGGGGGGGGGGGGGCGGGGGGGGGGGGGGGGGGGDFGGGGGFGGGGGGGGGGGGCGGGGGGGGGGGGGGEFFGGGGGGGGGGGGGFGGGGGGGGGGGGGGGGGGGGGGD6BGGFFFCGGG:@FGFFFE@@CEC):=ABFFF72C>F=BFDFF@=;7;ECC?35C?66?;?FFF((6:12?(,,963(1(4))3CGFFB0)(()-65F)4).().714().499;>9;((((-3((-((((--<9>)6)).(.))).74))
@M00689:251:000000000-CJTJ5:1:1101:23259:3188 2:N:0:9
CGACGACCATGCATCACCTGTCACCTCTGTCCCCGAAGGGAAAGATCTATCTCTAAATCGGTCAGAGGGATGTCAAGCCTTGGTAAGGTTCTTCGCGTTGCTTCGAATTAAACCACATGCTCCACCGCTTGTGCGGGTCCCCGTCAATTCCTTTGAGTTTCAGCCTTGCGGCCGTACTCCCCAGGCGGAGTGCTTATTGCGTTAGCGAACGCACCGAGGGTTGGTCACCCCCGACACGTACCCCCCCTCGTTTACGGCGTGGGCTACCAGGGTTTCGCATCCCGCTCTCCACTTT
+
GGGGGEGGGGGGGGGFGGGGGGGGGGGGGGGFGGGGGGGGGGGGGGGGGGGFGGGGGGGGGGGGGGGFGGGGGGGGGGGGGGGGGGGGFGGGGGGGGGGGGGGGGGFFGGGGGGGGGGGGCGGGGGGGGGGG8AEGGGGGGGGGGFGGFGGGGGGGGGGFFFCEDFFEFF5A9=BFGDGGFFFFFFBFF>@@E3.<<EFFFFFF?E>6(.-49BFB;B>>3:>>?A<:4DF>-(9(1(4((.)((((,((-4((.8?((((-(13<:(),:<((()((-((.((((-()()().)
@M00689:251:000000000-CJTJ5:1:1101:7213:3239 2:N:0:9
CGACGGCCATGCATCACCTGTACACCAACCACAAGGGACACTACATCTCTGCACCAATCTGGTGTACGTAAAGCCCAGGTAAGGTTCGTCGCGTTGCATCGTATTAATGCCCACGCCCCCACGCTTGGGCGTGCCCCCGTCATTTCATTTGAGGTTTAGCCCTGCGGCCGTACTCCCCAGGCGGGGCGTTTAATGCCTTAGCCACAGCACAACCACCAAATCCACGCACCCCACCTTGCCGCCACCCCGTCCAACCACGGCCTATCCAGGGTATCTATGCCTAACCCTCCTGTTT
+
C@+6:C7:@FFFE,CCF@E<CCEG9F<FF,B@F8,6C<@@<EDE8E,@EF9@<,,:,CEFF99EF@,,,,,BAF,AF,,,C9=?FEF+8=>++8@++,4E4+944EE9,4,@,+4C++0++6CCEEF+,6@+=C+6@=+@=+,+++5<++2,+,,32@<F6*0)0:)7):/52-90=9*/:5=@09(3,,(())))))))).),(((((.(((((((.(..)()(-((1/)(-(1())(.()((,(-((-(-(-(-,((1(4:()).),((.())).)).8444(,((-(()-))
@M00689:251:000000000-CJTJ5:1:1101:7197:3248 2:N:0:9
CGACGGCCATGCATCACCTGTACACCAACCACATGGGACACTACATCTCTTCAGCATTCTGTTGTATGTCAAGCCCAGGTAAGTTTCTTCGCGTTGCATCTAATTAATCCACCTGCTCCGCCGCTCGTTCGGGCCCCCGTCAATTCCTTTGAGTTTTAGCCTTGCGGCCGTACTCCCCAGGCGGGGCGCTTACTGCGTTAGCTACGACTCAGATCCCAATAACAGCCCCCTACAACTCCCCCCCCCCGTTTCCCTCCTGTACTTTCCGTGTTCTCAATCCCCCCCCCCTTTCTTT
+
E>+:@:6@@F<CAGGFF<EEFEEFGF,EF7CFF,C@F,C@EFGGECAFFG9E@6,@,CFF<,,:A,6,9C9E9ECFGCDA@<<,C4EFGCB,+@=+:,,@,,,9C4FE,EFG,=,@DF=+@6+=7++@+466+66==@DC?86=9+9DDF==+;:<;,78:A=8@>5>:)842):0A4*3*0((2(,14961))))4488(-).4((-((.).)().)3()).)5(8(9D)(..*)..).()-4,2>6:(())..2(,))-.)))6),)-,,)).).-),)(4(((,-(()).--
@M00689:251:000000000-CJTJ5:1:1101:19435:3269 2:N:0:9
CGACAGCCATGCATCACCTGTACACCAACCACAAGGGACACTACATCTCTGCAGCAATCTGGTGTATGTCAAGCCCAGGTAAGGTTCTTCGCGTTGCATCGAATTAATCCACATGCTCCGCCGCTTGTGCGGGCCCCCGTCAATTCCTTTGAGTTTTAGCCTTGCGGCCGTACTCCCCAGGCGGGGCGCTTAAGGCGTTAGCTACGACACAGATCCCAAGGAAGGAAAACCACACCTAGGACCCCCCGTTAACGGCGGGGGCAAGCAGGGGATCAGAGCCGGCACCCCCTGTCC
+
FGGGDEGGFFGGGFGGGGGFGGEGGGGGGGGGFGGFFGFGCGFCFEF<FGGGGGGFGFGGCGGEFGECFFFGCG7FFFGGGGFGFFGAFFFCEGGEEGFEEGGFGGGFGCFGGGGG=D?EGGGG7=E==FG>EGGGGG?+==CFGFGDFGCFGGFGGGGFAFCFEBB=8=@5=2A@F97C97/>;B66;9:<2-)23:9?FF:43:62(-.:?-8<BFF?:?7<BB?B**)46:<(.()(.6(-((,,(4(()-4(,(46(-(((-.2:3(1((().)((,--(((((-,()))
@M00689:251:000000000-CJTJ5:1:1101:11431:3279 2:N:0:9
CGACGGCCATGCATCACCTGTACACCAACCACAAGGGAAACTACATCTCTGCAGCGATCTGGTGTATGTCAAGCCCAGGTAAGGTTCTTCGCGTTGCATCGAATTAATCCACATGCTCCGCCGCTTGTGCGGGCCCCCGGCAATTCCTTTGAGGTTTAGCCTTGCGGCCGTACTCCCCAGGAGGGGCGCTTAAGGCGTTAGCTACGACACAGAGGACGGGGAAGACGCGGACACCTAGCGCCAACCGTGAACGGAAGGGAAAACAAGGGGAGCGAAGCCGGAGCACGCAGCGAAG
+
C=:=:C@@@,CC<E9@9C,6;@C<C@FG@@FFFFGFCFGGFFF@FC<CFCGCGG@FEGGAFGAFDF@FCCEFGGGGGGGEFGGG?9<<<FFEC>@F:D,9@FF8=EFAEBFDE8=E8E6=@CEEC>E8=FGGGG8B6@=+=CC77BC?FCCFG6::+@290+8@5:=A):/555@:?@DGF0,,29:9>>(44)4(4,032<4.4:?3;92:>??(-4196(40,4(())072(1(.5(-45,3,(--(((.48(((-4(((,(((.,4(4(((-9(((,3(-(,,-(,--,(((
@M00689:251:000000000-CJTJ5:1:1101:19430:3286 2:N:0:9
CGACAGCCATGCATCACCTGTACACCAACCACAAGGGACACTACATCTCTGCAGCAATCTGGTGTATGTCAAGCCCAGGTAAGGTTCTTCGCGTTGCATCGAATTAATCCACATGCTCCGCCGCTTGTGCGGGCCCCCGTCAATGCCTTTGAGTTTTAGACTTGCGGCCGTACTCACCAGGCGGGGAGCTTAATGCGTTGGCAACGACACGGATACAAAGGAAGGGAACCCACAACAAGGACACAACGTTTACGGGGTGGAACACGAGGGACACGAAGCTAGGACACCAATGACG
+
GFEEGEGGCDEE<FFEEFGAF@CEEFGGG7FGGGGGDFFGFGGGGGGGGGC@EFGGGGGGFCFFGGGGGCFFCFGCFGG@FGGGG9BF9FGGGGGGGGCFDFFF7EG9EFFGFF@FFDDEGCGG7CGCGFE8CCG+@CG6C>CC+;=D7DFFF==,<30*3376C>5)):0)):91<47CB=>26((67((.69?A0(4((4))(--,2((((,())4<77:?7(((4/*)-3(/(((((,0..3(-43(((-4:((---,8(((((,4(((-.(-4(()),(),.((-()..)(
@M00689:251:000000000-CJTJ5:1:1101:11416:3289 2:N:0:9
CGACGGCCATGCATCACCTGTACACCAACCACAAGGGAAACTACATCTCGGCAGCGATCTGGTGTATGTCAAGCCCAGGTAAGGTTCTTCGCGTTGCATCGAATTAATCAAAATGCTCCGCCGCTTGTGCGGGCCCCGGTAAATTCCTTTGAGTGTTAGCCTTGCGGCCGACCTCACAAGGCGGGGCGCTGAATGCGTTAGCTACGACACAGAGGCGGTGGAAGACACCAAAACCTAGGGCCAACGGTTGACGGGATGGACAAAAAGGGGAAGAAAGCCAGGGATGTGAGACGCG
+
C>@@CC@@:6CC<6,6<C6;C@FCEC6FG,BDA,C<@6CFEFG8ECFFF,C@CFC@CEF8CB5BAF,CC,CFFGE79CF5EEGGGFFGGFF,BF+@===4+@8E+AECFGG,C,494@8@E8C>C6FDECEGGD8=++=+;C:;?@+?F++,@E,=+,+=*+:@@A:)/5(((00.;30;;11663,2(,-45)6)7?((,4)-)4,(4(((.(-1,((-,,)(((((/102(.*(,.(.()(.8(-(-(5.89(((-81.)(,(-8?2(-3(.,8(,(((((4((.))6),3((
@M00689:251:000000000-CJTJ5:1:1101:18043:3326 2:N:0:9
CGACAACCATGCAGCACCTGTACACCAACCACAAGGGAAACTACATCTCTGCAGCGATCTGGTGTATGTCAAGCCCAGGTAAGGTTCTTCGCGTTGCATCGAATTAATCCACATGCTCCGCCGCTTGTGCGGGCCCCCGTCAATTCCTTTGAGTTTTAGCCTTGCGGCCGTACTCCCCAGGCGGGGCGCTTAATGCGTTAGCTACGACCCAGAGGCCGTGGAAGACCCCAAACACGAGCGCCCACCGTTTACGGGAGGGCATACGAGGGAAAACAAACCTGGCGCACCCGTCC
+
GGGGGGGGGGGGGGGGGGGCFGGGGFGGGGGGGGGGGGGGGGGGGGGGGGGGGGGGGGGGGGGGGGGGGGGGGGGGGGGGGGGGGGGGGGGGGGGDGGGGGGGGGGGGGGGGGGGGGGGGGGGGGGGGGGGGGGGEGGGGGGGGGFGGFGGFFFGGGGFFFF@@@AFFAFFAA>E@GFGGFF==026>F6?<<2>AB??F:2458:<B((2(412?<B1(1(54((4:3180((9(,,49(07B:1>12>:)-4(((-3(-())((-110,,((..14<2(0((43(4(((,4
@M00689:251:000000000-CJTJ5:1:1101:13121:3337 2:N:0:9
CGACGACCATGCAGCACCTGTACACCAACCACAAGGGAAACTACATCTCTGCAGCGATCTGGTGTATGTCAAGCCCAGGTAAGGTTCTTCGCGTTGCATCGAATTAATCCACATGCTCCGCCGCTTGTGCGGGCCCCCGTCAATTCCTTTGAGTTTTAGCCTTGCGGCCGTACTCCCCAGGCGGGGCGCTTAATGCGTTAGCTACGACACAGAGGACGTGGAAGACCCATAAACCAAGCGCACAACGGTTAAGGGAAGGACAAACAGGGGAAAGAAACCGGACAACACGGTCGC
+
FGDFDDFGGFFGFFGFFGG@FGFFFGGGGGGGGGGFDGGGGGGGGCFFGGGGGGGGGGGGGGGGGGFGFFGGFG,DFFGFGGGG<FGAFEGDGGGGGGFGEGGG?FGGFGGGG8=E@CDGDEEEGGGFGFGGGGEEEGD8DGC++=;9C;DFGADG;CFBF8>C5@BF5>=A>)8.:>FG>B9;9BBFF>?1>)52(-(32)4.48:9>>??FF:(-41::?<7<F:65*0)6)2(-4(47),-((4(3(,)6<(3(-3?(((,,(.1(440120(1((-33((.,(,-(--(-
@M00689:251:000000000-CJTJ5:1:1101:18042:3344 2:N:0:9
CGACAACCATGCAGCACCTGTACACCAACCACAAGGGAAACTACATCTCTGCAGCGATCTGGTGTATGTCAAGCCCAGGTAAGGTTCTTCGCGTTGCATCGAATTAATCCACATGCTCCGCCGCTTGTGCGGGCCCCAGTCAAGTCCTTTGAGTTTTAGCCTTGCGGCCGTACTCCCCAGTCGGGTCGCTTAATGCGTTAGCTACGACAACGAGGCCTAGGAAGACACCTACACATAAGCCCGGACGTTTCAGGACATGACGTCCAAGGTAATCAAACATGATGCCACAGGCACG
+
FGGGGGGGDGFE<FGF@FGFGF9E,CFGFGGGGGGFEG8FFGGGFEGGGGGGGG8@FGGGGGA8EEGGDFGGGGGGGFDFEF9AFDFGCGFGGGG+F@EC,EFFEDECFDEGGGCGF;DCEGEDEE=FC,>+6@CBE++,6+@++==7DCCG63D89C7+3<858):858>0))/),)****/)-/(5--92*96C0(,1())943?;9(,4/.--1),(334(2:(.*2932(*.--)).)((,((,-())-580(434)((-(().:))-)))).)(.52))-,))((.((((
@M00689:251:000000000-CJTJ5:1:1101:16081:3352 2:N:0:9
CGACGGCCATGCAGCACCTGTACACCAACCACAAGGGAAACTACATCTCTGCAGCGATCTGGTGTATGTCAAGCCCAGGTAAGGTTCTTCGCGTTGCATCGAATTAATCCACATGCTCCGCCGCTTGTGCGGGCCCCCGTCAATTCCTTTGAGTTTTAGCCTTGCGGCCGTACGCCCCAGGCGGGGCGCTTAATGCGTTAGCTACGACACAGAGGCCGTGGAAGACCCCAAAACCTAGCGGCACACGTTTCAGGGCTGGACGACCAGGGGAACGAAGCAGGCGACCCGTGACCCG
+
GEEECDFFCEFFDGGGGFG<FFGGGGGGGGGGGGGFGGGGGGGGGFEFGGFFGGGGGGGGGGGGGGGGGGGGGGGGGGFGGGGGGGGGGGGGGGEGGGGGGGGGGGGFFFGEF>EFAFCEG6CGGGGGGGGGGGGGGDCEGGGG7BCGFCFFG7DFFGGFAAEBBFFFFFFFF(56EBGGF?>F>B03661:B2643(8??9><?B?B>1:,(.38163968>818<31/.(4(1(,.,((0,(((-((.))63((.-4,.--4-((4<(,(--(4(-.((,(-36((-4((-((
@M00689:251:000000000-CJTJ5:1:1101:7515:3359 2:N:0:9
CGACAGCCATGCAACACCTGTCACCCTGTCCCCGAAGGGAACGACCTAACTCTAGGAGTAGCAGAGGACGTCAAGACCTGGTAAGGTACTTCGCGTAGCGTCGAAGTAAAACACATGCTACACAGCTTGTGCGGGCCTCAGTCAATACTTGTTGGTGTGAGCCTCTCGGCCGTACACCCAAGGCGGAGTGCATAATGCGTGAACCCTAGCTCAAAGGGTCGTAAAACCCCTGATACCGTGCAATGATCGGTAACAGGTTTGAATACACGGTGATCGAAGCCTCTCCACCTCGT
+
EEFGDDFGC9EFCFFFFG8@CCE<6F,CFCEFCCCC@EGFGFE,@:@F,E@FCGDFG<6AFEFFGGGG,48,BFCFB6EFG,BDEC,,9AACEGG@FFCE>BCEE++59,59,@E@@8+,7=,,>@8,@,>,@@C6>6=,+6662;+2;++7,,53+>++?@5=)))::51)-74)5)9*)(((/(,635))).))/)3:<(3.,,((/.)/)))..2:79,(((-)-/*.(..:).(((()))).691(.(-.))(-.)4--:)--)(--((64((.(((.((.().4(,(-
@M00689:251:000000000-CJTJ5:1:1101:13200:3377 2:N:0:9
CGACGGCCATGCATCACCTGTACACCAACCACAAGGGAAACTACATCTCTGCAGCGATCTGGTGTATGTCAAGCCCAGGTAAGGTTCTTCGCGTTGCATCGAATTAATCCACATGCTCCGCCGCTTGTGCGGGCCCCCGTCAATTCCTTTGAGTTTTAGCCTTGCGGCCGTACTCACCAGGCGGGGCGCTTAATGCGTTAGCTACGACCCGGAGGCCGGGGAAGACCCGTACAACTAGGGCACAACGGTTAAGGAAAGGACTAACGAGGAAGCAAAACCGGGCCCATCGGGCT
+
FBCCCCFGDFFFFGGFFFG<FFFFFGGGGGGGGGGGCFGGGGGGGFGGGGGGGGGGGGGGGGGGGGGGEGGGGGGGGGGGGGGGFGGGGGGGGGGGGGDGGGGGGGGGGGGEGGFGFGGGGGCEEGG8DFEGGGGGGGD8DGGGGFGGFFG7DFGCE;FFFAE:5ABF>=47@(>*48=CB521964(((46A4269??<:.)))-4(((((,4>((4(4;7?:7:2,)*0((-2)44(3.76(((4((-,268)((.41(((.4((-70((2((.(,(44(((((((-(-((
@M00689:251:000000000-CJTJ5:1:1101:13344:3403 2:N:0:9
CGACAGCCATGCAACACCTGTACACCAACCACAAGGGACACTACATCTCTGCAGCAATCTGGTGTATGTCAAGCCCAGGTAAGGTTCTTCGCGTTGCATCGAATTAATCCACATGCTCCGCCGCTTGTGCGGGCCCCCGTCAATTCCTTTGAGTTTTAGCCTTGCGGCCGTACTCCCCAGGCGGGGCGCTTAAGGCGTTAGCTACGAACAAGAAACCAATAACAGGGCCCCCCAACAAGCACCCAACGATGACGGCGGGGGCAACCAGGGGAACGAAACCGGGACGACACGTCAT
+
FCCFCEFGGFFFCFFFFGEAFGGGGGGGGGGGGGGGDGGGGGGGGGGFGGGGGGGGGGGGGGGGGGGGGGGGGGGGGGGGGGGGFFGGGGGGGGGGGGGFEGGG7FGGG;FGGGFGFGGGGGEEEEGGGGGEGGECC=C?DGGGFFCFFGGFG=CCGGGFFF@@FFFBAB@>D9<BFFGGF<223:(-(-3:>)420,7((6).,86(((,..8?<7(4,5<<>)6((1).((45:((.((.(--3(((-(.)-3(4191(,,4(.(,22(,,4(-41((,((,-(((-(2(-((
@M00689:251:000000000-CJTJ5:1:1101:23028:3487 2:N:0:9
CGACGGCCATGCAGCACCTGTACACCAACCACAAGGGAAACTACATCTCTGCAGCGATCTGGTGTATGTCAAGCCCAGGTAAGGTTCTTCGCGTTGCATCGAATTAATCCACATGCTCCGCCGCTTGTGCGGGCCCCCGTCAATTCCTTTGCGTTTTAGCCTTGCGGCCGTCCTCCCCAGGCGGGGCGCTTACTGCGTTAGCTACGACCCAGAGGCCGTGGAATACCCCTACACCTACCGCCCACCGTTTACGGCCTGGACTACCCGGGTATCTACACCTTCCCCCCCCGTCCC
+
GGGGGGGGGGGGGGGGGGGGGGGGGGG,FFGGC8FGGDGDGD@FGAFCFGGF@FGEGGGGGGGGGGGGFGGGEFGGGGCGFAFFGGGGGGDCEGGDGEDGCEEEFG9BFG<E4E9EEFC>EGDEEGFG?AE++CGGGE6:C+AEFFGGFG8,5@EGG9;BAFE5@>2@@2@(8@EBGDC<)602;;B>FF??)-)63:::(6>BF13496:13:02:0((,()-)44?G3>::?G?B(,33>;(3<>::01:304-:(,:74(5:37((334A9-))...).(,(,((((-((,
@M00689:251:000000000-CJTJ5:1:1101:5688:3489 2:N:0:9
CGACGACCATGCAGCACCTGTACACCAACCACAAGGGAAACTACATCTCTGCAGCGATCTGGTGTATGTCAAGCCCAGGTAAGGTTCTTCGCGTTGCATCGAATTAATCCACATGCTCCGCCGCTTGTGCGGGCCCCCGTCAATTCCTTTAAGTTTTAGCCTTGCGGCCGTACTCCCCAGGCGGGGCGCTTAATGCGTTAGCTACGACACCGAGGCCATGGCAGACCCCTACACCTAGCGCCCACCGTTGCCGGCATGGACTCACAGGGTATATCACCCGTCTCCCT
+
GGCFGDGGGGGGGGGGGGGFGGCFFED8FCGGGGGGGFGGGGGGGAFFGGGGGGGGFFGCFGFEGGGGGGGGGGFFGGGGGGGGGGGGGGGGGGGDGGFFGGGGFECE<FFGGGGGDGGGGEGDBEGGCCGGGGDEG>C?GGGFGAGGFG7,9@FGGGDFFF@5@BB55ABFF9CEC@GG4=9691(,32?FAADA><?:2A463(21((,,41>B<(44:,2,(4607C)401>:(42;>),(4((.4((),,(2127),).),,41<<(4)).6)(.(((((..,
@M00689:251:000000000-CJTJ5:1:1101:14406:3503 2:N:0:9
CGACGGCCATGCAGCACCTGTACACCAACCACAAGGGAAACTACATCTCTGCAGCGATCTGGTGTATGCCAAGCCCAGGTAAGGTTCTTCGCGTTGCATCGAATTAATCCACATGCCCCGCCGCTTGTCCGGGCCCCCGTAAATTCCTTTGGGTTTTAGCCTTGCGGCGGTACCCCCCGGGCGGGGCGCTTAATGCGATACCTAGGACACAAAGGCCGGGGAAGACGACAAAACCTAGAGCCACACGTTTACGGGATGGACAAACAAGGAAACAAATCCGGCACAACGAGTCTC
+
E=:CCEEFGGGGG,EDFGG<FAEC6CCDFCC@F?E@@6,CFGF,C,9C,CCEFGGC@FF8,CF,AECB,,B@AEEC<FD=AEF?F=,C<4,:+@B>=?=ACFCFBFC,5F9E:,48,@D>61+6@>+6,7@CCECCG+8A7+5++BB??9F,+@CC*,3=A+38=))7((/66331:9)8.,-,1-,((4(34-))((--())).(.38((((.4(.70613(((4,(/)0,((*((,))6<:1,24(4(490?(3,38:24:B:?((((..,(3.),(-((-((((-,433)-
@M00689:251:000000000-CJTJ5:1:1101:21893:3510 2:N:0:9
CGACGGCCATGCAGCACCTGTACACCAACCACAAGGGAAACTACATCTCTGCAGCGATCTGGTGTATGTCAAGCCCAGGTAAGGTTCTTCGCGTTGCATCGAATTAATCCACATGCTCCGCCGCTTGTGCGGGCCCCCGTCAATTCCTTTGAGTTTTAGCCTTGCGGCCGTACTCACCAGGCGGGGTACTTAATGCGTTAGCTACGGCACGGATCCCAAGGAAGGAAACCAACACCTAGTACCCACCGTTTACGGCGTGGACCAACCGGGTTACCAAACCTGGCATCCACGTTG
+
F>:@:EFFD?@@@<8E6FFDFDECEEFGG@FG<<FFEFEFGGCFGF9,AFFGGE8@EGFGFF<FFFFGGG9FFGGGGGGGA9FEFFGFGGGEBCFFGGAFGC8EGGGGGGGGGGGFDADEGEEGC>=D?FGGGGCGCCDEDDEGGCG7=@8<:CFGG;CFFFFFFB=@2>ADFDE*?@GFFDF9097:?4A4<A<<(4?BFFF9224317169((4(82<?0:8?77474.,2:G((,,-4=),41(,4(4(.(,-,((-(.(((-(--3-(())-)(,((.((()3(4((((.
@M00689:251:000000000-CJTJ5:1:1101:24976:3514 2:N:0:9
CGACAACCATGCATCACCTGTACACCAACCACAAGGGAAACTACATCTCTGCAGCGATCTGGTGTATGTCAAGCCCAGGTAAGGTTCTTCGCGTTGCATCGAATTAATCCACATGCTCCGCCGCTTGTGCGGGCCCCCGTCAATTCCTTTGAGTTTTAGCCTTGCGGCCGTACTCCCCAGGCGGGGCGCTTAATGCGTTAGCTACGACACAGAGGCCGTGGCAGCCCCCTCCACATTGCTCCCACCGTTTCCGGCCTGGACTACCCAGGTATCTATTCCTGCCCTCTCTCTCT
+
GGGGGGGGGGGGGGGGGGGGFGADGGGGGGGGGGFGGGGGFGGGG<FEFFFGGGGGGFGCDFEFFDGGGGGGGGCFGGGGGGGGGGGGGGGGGGFF>FGGGGFGGGG<FGGGGGGGGGGGGGGGDGGGGGGGGGEEGDGGGGGCGFGFFCDFGGGGDGF??8C<@BAAFFBFDB;B5>FG>B(5.49907:?)6>F6<30?AA4)3:909B6?:26099;0(13((41<)5,(4*)).4-6?3(4(3.((.-2960(-4(4)(.1.).,,))).6))-))).((.,(,5))),
@M00689:251:000000000-CJTJ5:1:1101:21903:3525 2:N:0:9
CGACGGCCATGCAGCACCTGTACACCAACCACAAGGGAAACTACATCTCTGCAGCGATCTGGTGTATGTCAAGCCCAGGTAAGGTTCTTCGCGTTGCATCGAATTAATCCACATGCTCCGCCGCTTGTTCGGGCCCCCGTCAATTCCTTTGAGTTTTAGCCTTGCGGCCGTACTCCCCAGGCGGGGTACTTAATGCGTTAGCTACGGCACGGCTCCACAGGAAGGAAACCCACACCTAGTACCCACCGGTTAAGGCGTGGGCCACCAGGGTGCCTAACCCTCCTAGCTCCGTC
+
FC@B7CECE@ECF<E<CEGCFA<ECEFGGCGG@,F@BCEGGG9FG@FDFGGGFAFCFFCGAFE<AEF9EDEBFGDEGDFDFCFEEFCDFGG7BFFCG9EDCF,>DF,@E;FGEGFFFGGGCEGD7CFC3@E6888CGGGGDGEGFFGCFCG,DFGGGGGFFFEFEB>A@2@)>B*:CDCC6(6@>@@FFC<26949;?:::<<)<6:BFB<6((-3((5:1318((40C*0,((12(4<4)16<26?0(,-()622((4;(((-(.(.3(4((()-.(,,.((.)),.6(-2(
@M00689:251:000000000-CJTJ5:1:1101:22085:3612 2:N:0:9
CGACGACCATGCATCACCTGAACCGGCAGTCCCCGAAGGGAAAATCCTATTTCTAGGACGGTCCACCGTTGTCTAGCCCAGGTAAGGTTCTTCGCGTTGCGTCGAATTGAACCACATGCTCCACCGCTTGTGCGGGCCCCCGTCAATTCCTTTGAGTTTTAATCTTGCGACCGTACTCCCCAGGCGGGGCACTTAATGCGTTAGCTGCGGCACCCAGGGGGTCAATACCCCGGAAACCGAGTGCCCAACGTTTACAGCGTGGACTACCAGGGGATACAAACCTGGTCCCTCTGTT
+
GGGGGGGGGGGGGGGGGGGFCFGFGGGGGGGGGGGDGGDGGGGGGGGGGGGGGGGGGGGGGGGGGGGGGGGGGGGGGGGGGGGGGGGGGGGGGGGGFGGGGGGGGGGGGGGGGGGGGGGEFFDGGGGGGGG8DEGDGGGGGGGGCEFGFGGGGGGGCGCFC;AEEFFFB>@FFFFFFFFGFD?;(:190>6:7?44222286(:A))(3>F>B?B?::1972(,,4686C@990)(4((46)49)2:((-2(4:))4.((-330)..47,24(,(,2:>>61(4((.)().,.))
@M00689:251:000000000-CJTJ5:1:1101:7819:3625 2:N:0:9
CGACAACCATGCAGCACCTGTACACCAACCACAAGGGAAACTACATCTCTGCAGCGATCTGGTGTATGTCAAGCCCAGGTAAGGTTCTTCGCGTTGCATCGAATTAATCAACATGCTCCGCCGCTTGTGCGGGCCCCCGTCAATTCCTTTGAGTTTTAGCCTTGCGGCCGTACTCCCCAGGCGGGGCGCTGAATGCGTTAGCTACGACACAGAGGCCGTGGAAGACCCCTAAACCTCGCGACCACCGTTGACGGAATGGACGACACGGGTAACCAGACCGAGACCCTCTGACGC
+
GGGGDGGGDEGGFGGFFFGCFECFGCFGEGEGGGGFCFFGGFFEF,C@FEEFFF@FFE@EFGFGGGGGGGGGCFFGGFG@FGGGFCF9EGFEEGEGDG8ACF8EDFGEF,E8FDFG8EGEDCGDE6FDDGGGGCEGCE@6=DGF9F?D<EF7EF,EDFGFF?C@)0@=:>9A==8.A47CFB>FFF;709075)6464(4<A59.,,(9>:?FB?:<>39BB2412,37*0(52*(((-2,)(((,-3((()-31(-5773(3(((-(-(-()).(((((((((-,(((.)),(
@M00689:251:000000000-CJTJ5:1:1101:7838:3639 2:N:0:9
CGACAACCATGCAGCACCTGTACACCAACCACAAGGGAAACTACATCTCTGCAGCGATCTGGTGTATGTCAAGCCCAGGTAAGGGTCTTCGCGTTGCATCGAATTAAGCCACATGCTCCGCCGCTTGGGCGGGCCCCCGTCAATGCCTTTGAGTGTGAGCCTTGCGGCCGGACACCCCAGGCGGGGCGCTTCATGCGGTAGCTACGACGCAGAGGCCGGAGAAGACCCCGACACCAGGAGCACACAGTGTACGGAAGGGACGAACAAGGAAACCAAGACGGCACTAGCGTGCACG
+
FGGGECFF@CFGCFFCFF,6;CECGGGGFEGGGGGFDGGGGDGFF6CCE<CDFCFEG,,,6E9FEFFFFCFFF?DFGDF<FFEG,4F89ECFECFGGF;DEDG,,?B,,9A8F>EF@D=EGEEC++@+@DEGE+:CCE@*3@GD+6;?+*=EF,,2+;B4A43):295(:(57(425(99A(3;B069;;((.).6((--186<)4?1((((-4,(-10(49:1(4,(/))(4(>(((,((),4(((.))))-,-(((-((-4(((((.(,(,(,-(.(-,,1((.).4,43(-(
@M00689:251:000000000-CJTJ5:1:1101:10428:3667 2:N:0:9
CGACGGCCATGCAACACCTGTACACCAACCACAAGGGAAACTACATCTCTGCAGCGATCTGGTGTATGTCAAGCCCAGGTAAGGTTCTTCGCGTTGCATCGAATTAATCAACATGCTCCGCCGCTTGTGCGGGCCCCCGTCAATTCCTTTGAGTTTGAGCCTTGCGGCCGTACTCCACAGGCGGGGCGCTTAATGCGTTAGCTACGAAACAGAGGCCGGGGAAGAACCCAACACCAAGCGCACACCGGTAACGGCAGGGAAGAAGAGGGGAGGAGAAGCAGGGCACACGGTAGCG
+
FCC@@CCC@CEC@FEC@CF6C@E<@CFGEFFGGGGDDEFGGGGGGFGGGGFCGGGGGGGGFGFGFGFFFFFC9FGFGGG<DEGGAFGGGFFFECFFGFFDBFE>+EF<A,C,E@8>9@FE>CC=CEGDFFEGGGEE>EG+7CEG@A7DA;DCF<:9+@?A53:@5@FA=A)5>B4>,3CFFD2997(419((5)6<;(,42..47<?(((.837?((40314:<2(../*0(-(1((,-2()4,4(4(((,)4>9>(6>:,-48((.(411(-2-4(((,((((-(.(36((()(
@M00689:251:000000000-CJTJ5:1:1101:25547:3719 2:N:0:9
CGACAGCCATGCAGCACCTGTACACCAACCACAAGGGAAACTACATCTCTGCAGCGATCTGGTGTATGTCAAGCCCAGGTAAGGTTCTTCGCGTTGCATCGAATTAATCCACATGCTCCGCCGCTTGTGCGGGCCCCCGTCAATTCCTTTGAGTTTTAGCCTTGCGGCCGTACTCCCCAGGCGGGGCGCTTAATGCGTTAGCTACGACGCAGAGGCCGTGGAAGACCCCTACACCTAGCGCCCACCGTTTACCGCACGGGCTACCAGGGTGTCTAATCTTGCACCCCCTTACT
+
GGDGFGFGGGGGFFECFGGGGGGGGGGGGGGGGFFFGGGGGGFFGFGGGGGGFGGGEEFGGGGGGCFGFGGGGGEGGGGGGEGGGGGGGGGGGGGCGGGGEF,@8FGDFGGGGGFFEDFCE>CEGGCF8ECCGGGGGEGEDCADCF?FF@@D+EGGGCCFFFE@CA=ABFAA@FFFGFGC@==@0299>BFB4>2A4<0((:AF<62(124>;00<0041(44<(.4:7*).(.C1(,3(4BBB<19(4.(-)-((,,((((((4))30:(,).)))).)-4),(((,(().)
@M00689:251:000000000-CJTJ5:1:1101:16852:3739 2:N:0:9
CGACAACCATGCAGCACCTGTACACCAACCACAAGGGAAACTACATCTCTGCAGCGATCTGGTGTATGTCAAGCCCAGGTAAGGTTCTTCGCGTTGCATCGAATTAATCCACATGCTCCGCCGCTTGTGCGGGCCCCCGTCAATTCCTTTGAGTTTTAGCCTTGCGGCCGTACTCCCCAGGCGGGGCGCTTAATGCGTTGGCTACGACACAGAGGCCGTGGAAGACACCTAAACCTAGCGACCAGCGTTTACGGACAGGACTGACAGGGTACCGAAACCGGCACTCCAGGGCCCG
+
FCCFGGGGDFEFDGGCEEF@FGGGGGGGGGGGGGGGGGGGGGGGGGGGGGEFGGGGGCGGGGFGGGGGGGGGGGGGFFGGGGGGDGFGGGGGGCGGGGGGGGGGFGGGGGGGGGGGGG6CEGGGGGGGFFGGGG=CGGDEGGGG7B@FFGGGGEGCGGGFF5EBFFFFBF4@A2A=GFGD4(6>@>0992(4<<AFF(89?(.42<B(((((((-41;399<?F<?021*0.)4C(.)(((0(-(4,(--(6:((,(-81,((33)4??.,)-40,-(446((,(,(.(.(,(((
@M00689:251:000000000-CJTJ5:1:1101:16854:3757 2:N:0:9
CGACAACCATGCAGCACCTGTACACCAACCACAAGGGAAACTACATCTCTGCAGCGATCTGGTGTATGTCAAGCCCAGGTAAGGTTCTTCGCGTTGCATCGAATTAATCCACATGCTCCGCCGCTTGTGCGGGCCCCCGTCAATTCCTTTGAGTTTTAGCCTTGCGGCCGTACTCCCCAGGCGGGGCGCTTAATGCGTTGGCTACGAAACAGAGGCCGTGGAAGACCCCGAGACCTAGCGCCCACCGTTTACGGCATGGACTACAAGGGAAGACAATCAGGCCACCGCTGTCGAG
+
GEDFGGGGDFGGGGGDFFGCFDFGGGGGGGGGGGGGFGFGGGFGFGGCFFC@FGGGGGGGGGGGGGGGGGGGGGGGGGGGGGGGGGFGGGGGGGGGGGFGGGGCEGGFGGFGGGGGFF6CGEGGEEFGGGGGGGGGGG>1=CE9DFGGFFFGG;EGGGDF686@BFAFABFFA=E5C@DDFB996:;>F0<,-).6>28067(.4:?(-434:?B:B94;B3430:((118(43*),4.,4),,322.2(44::(4(4:).).,)).46(((((.2)(,).((,(((-(4()((,
@M00689:251:000000000-CJTJ5:1:1101:18775:3774 2:N:0:9
CGACAGCCATGCAGCACCTGTCACTCTGTCCCCGAAGGGAACCCGGTATCTCTACCGGTTGCAGAGGATGTCAAGACCTGGTAAGGTTCTTCGCGTTGCTTCGAATTAAACCACATGCTCCACCGCTTGTGCGGGTCCCCGTCAATTCTTTTGAGTTTCAGCCTTGCGGCCGTACTCCCCAGGCGGAGTGCTTAATGCGTTAACTTCAGCACTAAGGGGCGGAAACCCCTTAACACATAGCACCCATCGTTTACGGCGGGGACGACCAGGGTACTGAAGCCGGCACCCCCGGTCG
+
GGGGGGGGGGGGGGGGGGGFFGGGGGGGGGGGGGGGGGGGGGGGGGGEGGFGGGGGGGGGGGGGGGGGGGGGGGGGGGGGGGGGGGGGGGGGGGGGGGGGGGDGGGGGGGGGGGGGGGGGGGGGEEEEG@,@EGDBEGFGDCEGGFF@9DFFF>FGGGGFFFFFFFFFFFFF==A>FEG9*5-2>2((414)?C>5)6(;<;@C)<)<;96=)/5@@B96>0;>9(4(7>).)):4.)447@A((((,383<0-31,3(19B>(4119<1?(2))).4))(-,-(4,4(24(-((
@M00689:251:000000000-CJTJ5:1:1101:23261:3809 2:N:0:9
CGACGACCATGCACCACCTGTACACCAACCACAAGGGAAACTACATCTCTGCAGCGATCTGGTGTATGTCAAGCCCAGGTAAGGTTCTTCGCGTTGCATCGAATTAATCCACATGCTCCGCCGCTTGTGCGGGCCCCCGTCAATTCCTTTGAGTTTTAGCCTTGCGGCCGTACTCCCCAGGCGGGGCGCTTAATGCGTTAGCTACGACACAGAGGCCGTGGAAGACCCCTACACCTAGCGCCCCCCGTTTACGGCATGGCCTCCCCGGGTATATACTCCTCTCCTCTCTTTCT
+
GGGGGDFGGGGGCFGGGGGGGGGGGGGGGGGGGGGGGGGGGGGGGGGGGGGGGGGGGGGGGGGGGGGGGGGGFGGGFGGGGGGGGGGGGGGGGGGCFFGGGGGGGGGGGGGGGGGGGGGGGGGGGGGGGGGCGGGGGGGGGGG7FFGGFGGGGGGGCBCFCFFEFF=4>4>AFDFFF>?D:=@;99929>::<22)421464<><::9((4:2>?F?09>B?F((4?F*97((.>043>9>EF(7(43(2:<40172?11()(48((,41-..)..).3<0)(4).67.))))
@M00689:251:000000000-CJTJ5:1:1101:12353:3819 2:N:0:9
CGACAACCATGCATCACCTGTACACCAACCACAAGGGAAACTACATCTCTGCAGCGATCTGGTGTATGTCAAGCCCAGGTAAGGTTCTTCGCGTTGCATCGAATTAGTCCACATGCTCCGCCGCTTGTGCGGGCCCCCGTCAATTCCTTTGAGTTTTAGCCTTGCGGCCGTACGCCCCAGGCGGGGCGCTTAATGCGTAAGAGACGACACGGAGGCCGTGGAAGACCAAGACAAGTAGCGTCCACCGTTTAGGGCAAGGAGTAACAGGGAAGCGAAACAGGCGAGCAGGGAGCGG
+
AF@@:@C866C;C@,@,;@6C<EACCFGC:CGGGGFCFFFCCFCFEF@FGFFFGFGGGFFGG9F<<EC<FEFGGFCEFGEFGGG5CF9<;FCE@>+@C=A6EE,>;4C@=AFG,49,@+@>8@688E8DFGGGG+6=+@+0=?+??+2;+=;FA,<+7CFAA5=)>A)0=254-45C@DGFFB21>7196(3.)64>0((3)).(89(3(((-49(47,33,5321((*10,4(*..)),-)(-)(4(-,4).3,,(-3(((()))-4:3(,((-((-.((((--4(3313,(,(
@M00689:251:000000000-CJTJ5:1:1101:23253:3826 2:N:0:9
CGACGACCATGCACCACCTGTACACCAACCACAAGGGAAACTACATCTCTGCAGCGATCTGGTGTATGTCAAGCCCAGGTAAGGTTCTTCGCGTTGCATCGAATTAATCCACATGCTCCGCCGCTTGTGCGGGCCCCCGTCAATTCCTTTGAGTTTTAGCCTTGCGGCCGTACTCCCCAGGCGGGGCGCTTAATGCGTTAGCTACGACACAGAGGCCGTGGAAACCCCCTACACCTAGCGCCCACCGTTTACGGCAAGGGCTCCCCGGGTATCTCAACCTACTCTCTCTGTCC
+
GGGEGGGGGGGGGGGGGGGGGGGGGGGGGGGGGGGGGGGGGGGGGDGGGGGGGGGGGGGGGGGGGGGGGGGGGGGGGFGGGGGGGGGGGGGGGGGGGGGGGGGGGGGGGGGFC8@F8DGGGGGGGGGGDGGGEGGGGGDGD7CEGFGGFFGCFDGGGGFFFFFFFFFFAFFFFB@BFFGGFBFB9BF>611<AA<DBFF??FF<)369428:??FBB9966(,)((2-79537<GF72,,7B>0<?9084,4,223(-1((.(48((-7((4:>B4).3((().68),.).))
@M00689:251:000000000-CJTJ5:1:1101:20546:3835 2:N:0:9
CGACGGCCATGCAGCACCTGTCACCACTGTCCCCGAAGGGAAAGGTATATCTCTATACCGGTCAGTGGGATGTCAAGACCTGGTAAGGTTCTTCGCGTAGCTTCGAATTAAACCACATGCTCCACCGCTTGTGCGGGTCCCCGTCAATTCCTTTGAGTTTCAGTCTTGCGACCGTACTCCCCAGGCGGAGTGCTTAATGCGTTTGCTCCAGCACTAAGGGGCGGAAACCCCCTAACACTTAGCCATCATCGTTTACAGCGTGGACTAACAGGGTAGCGAACACTGCCCGCTCCGT
+
GECEDDGGGGGGGGGGGGGCFGGGGGGGGGGGGGGEFGGGGGGGGGGGFGGGGGGGGGGEGGGGGGGGGFGGGGGGGGGGGGGGGFGGFGGGGGFGGGGGGDFG@FFGGGFGGGGGGGFGDFEFGFGGEE6FFFGGGGGGGGGGGEGFFGGGGGGGGCGFFFFFEFE6ABFFFAF>EBGCF=BFD=(659D8CFFECE7):??9@<?<@3(/6@3;3>:?FBBF>>047<:3(491)3)).6))))5<).224(1).)31(4((.2().4A?FB7()(42--,4<2(4(((((,,
@M00689:251:000000000-CJTJ5:1:1101:14422:3835 2:N:0:9
CGACGACCATGCACCACCTGTACACCAACCACAAGGGAAACTACATCTCTGCAGCGATCTGGTGTATGTCAAGCCCAGGTAAGGTTCTTCGCGTTGCATCGAATTAATCCACATGCTCCGCCGCTTGTGCGGGCCCCCGTCAATTCCTTTGAGTTTTAGCCTTGCGGCCGTACTCCCCAGGCGGGGCGCTTAATGCGTTAGCTACGACACAGAGGACGGGGAAGACCGCTACACCTAGAGCACACCGGTAAAGGAAGGGACAGAAAGGGGAGCGAAACAGGACACTCCGGGCTC
+
FECFEEGGGGGGFGFFFGF@FFGGGGGGGGGGGGGGDFGGGGGGGGGGGGGGGGGGDGGGGGGGGGGGFGGGGGGGGGGGGGGGGGGGGGGGGGECFGGGGGGGGGFFEEGGGGFG=FGGGGGGGGGF,EEGGGGCEEGCDCEGFFGGFGFFFEFGGECFAFB5@ABF)5>4A@:BC@FGFD>16949(9:?A).)3-3::>F>B:((4;?<>:?(49(-4(4411:(1)0,41*,38)44)4((41(-(,).3(((4:((-(.))..,(--(,-3(-4224?(()(,-((((,
@M00689:251:000000000-CJTJ5:1:1101:20528:3842 2:N:0:9
CGACGGCCATGCAGCACCTGTCACCACTGTCCCCGAAGGGAAAGGTATATCTCTATACCGGTCAGTGGGATGTCAAGACCTGGTAAGGTTCTTCGCGTAGCTTCGAATTAAACCACATGCTCCACCGCTTGTGCGGGTCCCCGTCAATTCCTTTGAGTTTCCGTCGTGCGACCGTACTCCCCAGGCGGAGTGCTTAATGCGTTTGCTCCCGCACTCAGGGGCGGAAACCCCCTAACACGTAGCAACTATCCGTTACAGCGTGGACGACCAGGGGAGATAAACTGGGCCTCCCTTG
+
FFFGGDGGGFGGGGGGGGGDFC@@CFFFGFF<CFE:FC:BCFFGF@F9F@<FFFGGGGGG:FBFEFFCEFF7FFFFGGFFGGGGCE?@ECFFGDGGGGDGGEFCEEGFCFCFGFGGCGGG,@FFFCEGGDG8,E@>+6@FGGDGGFDGFCFAFGDE+;CF;+::@):8>5AFA)4292:6A(8@BFF>>033CE)7.6540(17;37@8(42;>>>2)4:6(29;49<FGF920D:0,(.1)04-(.592((-,((),.,((212(-((,(-1(((,(..--).(((-1.,(,)(
@M00689:251:000000000-CJTJ5:1:1101:12359:3848 2:N:0:9
CGACAACCATGCATCACCTGTACACCAACCACAAGGGAAACTACATCTCTGCAGCGATCTGGTGTATGTCAAGCCCAGGTAAGGTTCTTCGCGTTGCATCGAATTAGTCCACATGCTCCGCCGCTTGTGCGGGCCCCCGTCAATTCCTTTGAGTTTTAGCCTTGCGGCCGTACTCCCCAGGCGGGGAGCTTAATGCGTTAGCTACGACACAGAGGCAGGGGAAGACCCCGAAACCGAGCGCCCACCGTGTACGGGAAGGAAGAACAGGGGATGAGAACGAGGACGCAAGGGGAGG
+
EFDECEFF@CFC@CFCEF@<EAFAEFGGGGGGGGGFCEGGGGGDFEGGGGGGG?FGGCGGGGGGGGGGFGGGFGGGGGG8FGGGFFGGGGGGD@CGGGAABEE=@FGGG9FGG8EFEFGGGEEGEGD@GGGGGGCECED=CGGG9<FDFDGGF,,@?FGFAF@ECAA==>5AA=C=CA9;>(-51.,.(336625273(--65-.312,((.(.40(4(4971(20,4*)819(5--((-(),4(-3:((4)8;(8(--...44(.,8<(,((().))(-3((,((-(((-((,(
@M00689:251:000000000-CJTJ5:1:1101:7967:3855 2:N:0:9
CGACGGCCATGCAGCACCTGTACACCAACCACAAGGGAAACTACATCTCTGCAGCGATCGGGTGTAAGTCAAGCCCAGGTAAGGGTCGTCGCGTTGCATCGAATTAAGCCAACTGCCCCGCCGCCTGTGCGGGCCCCCGTCAATTCCTTTGAGTGTGAGCCTTGAGGCCGGACGCACCAGGCGGAAGGACTCAAGCGTTAGCTGCGCCACTAGTGAGTAAAGCACCTAAAGACTGGAGTCACCAGAGTAGGGGGGGGACGACGAGGGGAGATAAAACGGCCTGTTCTGACCTTTT
+
GGGGC7EGEGGGG<FFGGG@FE,CF<FFC:FFGGC<7CFDFFF,E,6C<C<FFFF:FCF+BF,+@<,,,CFFFG<DEEFEFGEE,,9@B4::CC+@CF8,+,49@EF,59E,+8,6,,81+@C6+@F@@=EEGEC:E5CEC*4+:BB:B+=:5D9>+,5*;65)*)(6=@2270(,>9D4>D0717(4,((()(.),(((-))),-(,4(,,,.4:,6<24))((4(.>0*).-0.4,,(.1),4((-)))-,((-4((((((((46((-((.))-,((((,()..))))())).
@M00689:251:000000000-CJTJ5:1:1101:19924:3878 2:N:0:9
CGACAGCCATGCACCACCTGTACACCAACCACAAGGGAAACTACATCTCTGCAGCGATCTGGTGTATGTCAAGCCCAGGTAAGGTTCTTCGCGTTGCATCGACTTACTCCACACGCTCCGCCGCTTGTGCGGGCCCCCGTCACTTCCTTTGAGTTTTAGCCTTGCGGCCGTACTCCCCCGGCGGGGCGCTTAATGCGTTAGCGACGAGACAGCGACAGTGGAGAACGCCCACACCAAGCGACCCCCGTTTATGGCAGGGACGACGAGGTGGACAAGAACAGCCTCCACAGG
+
FGGGG@FGG<FFFAFFGGGFGC<FGGFFGFEGGGGFGCFGDFAE<FEFFGDGGGG7@FDFA9FF?F9EFFEE95BDFC?F9@,9C9CFE;,@EBC=7=8D6E+,4C99?,9EB+846@=@E88EE++DF8ECD>=CEE=+=?+?+;++1C7,D53@EAC>?<*)))))):5742;BC5))2::070(-93((-).:--,,4)(,(4((,4,(.3(-(().47(((.22C5::(37((4:2,5(,-((-(((.-,4(,((3(341(416-,((()((((..730(3(((((.
@M00689:251:000000000-CJTJ5:1:1101:16433:3896 2:N:0:9
CGACGGCCATGCATCACCTGTACACCAACCACAAGGGAAACTACATCTCTGCAGCGATCTGGTGTATGTCAAGCCCAGGTAAGGTTCTTCGCGTTGCATCGAATTAATCCACATGCTCCGCCGCTTGTGCGGGCCCCCGTCAATTCCTTTGAGTTTTAGCCTTGCGGCCGTACTCCCCAGGCGGGGCGCTTAATGCGTTAGCTACGAACAAGAGGCCGTGGAAGACCCCGAAACCTGACGGCAAACGTTTACGGCAGGGACTAAAAGGGTAGCGAACCAGGGACACGGGGACTGG
+
FFEFEDGGDFGF@FFFFGGAFFGGGGGGGGEFGGGGFGGGGFGGGGGGGGGGGGGGGGGGGGGGGGGGGGGGGGGGGGGGGGGGGGGGFGGGGGGGGGFCEFGFGGGEGFFC88EC@FGGE+4+@EDEGGGGGGG>EEDEGDGDGF;?CCDFGFCCGFF9*<@@5AB=9A=AABEFGFGDF2>BFB1749(-6))69:6<?>)63(,((((,.:?<(,(-4,8?:(4(/).(-4*,.((-(7(-(.2(44<A31,,(,31((())).--.43)---(,(((((,(((((-((((.
@M00689:251:000000000-CJTJ5:1:1101:9702:3903 2:N:0:9
CGACAGCCATGCATCACCTGTACACCAACCACAAGGGAAACTACATCTCTGCAGCGATCTGGTGTATGTCAAGCCCAGGTAAGGTTCTTCGCGTTGCATCGAATTAATCCACATGCTCCGCCGCTTGTGCGGGCCCCCGTCAATTCCTTTGAGTTTTAGCCTTGCGGCCGTACTCCCCAGGCGGGGCGCTTAATGCGTTAGCTACGACACAGAGGCCGTGGAAGCACACGACACCTAGGGCCCACCGTTTACGGCAAGGACCTACAAGGGAACCAAGCCGGGCCCCCAGGTCCC
+
FCCFEFGGFFDFDGFGEGGFGGGGGGGGGGGGGEGDCFGGGGGGGAF9FFGGGGGGGGGGGGGGGGGGGGAFGGGGGGGGFDGGGGGGGGFGGGGEGCGGGCCGGDGGGGGGBFCGADGGGGGGGGFFEEGGGGGGGEG6C6@FFF@GFGGACGAAFG7F5FFFFF):>5@D=2A6FACD>B@>6@99>B(4)-:>>FFF?AAABFF>7((,8?::20(-3??:1(2(1)83169:03((47(,,(2(30(-1:69((8(.((),(,,.0.((,,4(3(((((,(((((,)))(
@M00689:251:000000000-CJTJ5:1:1101:16449:3907 2:N:0:9
CGACGGCCATGCATCACCTGTACACCAACCACAAGGGAAACTACATCTCTGCAGCGATCTGGTGTATGTCAAGCCCAGGTAAGGTTCTTCGCGTTGCATCGAATTAATCCACATGCTCCGCCGCTTGTGCGGGCCCCCGTCAATTCCTTTGAGTTTTAGCCTTGCGGCCGTACTCCCCAGGCGGGGCGCTTAATGCGTTAGCTACGACACAGAGGACGGGGAAGACCCCAACACCTAGAGCCGACAGGTTAAGGGAGGGACAACGAGGAGTACAAACCCGGGCCAAGGGGTGGAG
+
@@@CCDFFCCCC<CC@CCC6C@FFEFGGBFEGGGGGGGFGGGGGFFFFGFE<FFFGGCFGGGFGFGGGFGGGGGFGEGGEGFGGFCGC9EDCEGCGDGGGGFGD7FFF9EEGGFFGDGF>EGGDE>DFGCEGCCE+C@=@6CC;7=897++3@9:79B9<FA@EFF@)):-<7(9@699DFFF1(2479((2<)623(2:?)6643((((.3(.4(33(-2-81<0(8**.(,(*..2),4<(42(4(.2<AA?(.(4-((,..(-39(4(.)6-4(((-(((,(,(,((--((.
@M00689:251:000000000-CJTJ5:1:1101:13925:3914 2:N:0:9
CGACAACCATGCAGCACCTGTACACCAACCACAAGGGAAACTACATCTCTGCAGCGATCTGGTGTATGTCAAGCCCAGGTAAGGTTCTTCGCGTTGCATCGAATTAATCCACATGCTCCGCCGCTTGTGCGGGCCCCCGTCAATTCCTTTGAGTTTTAGCCTTGCGGCCGTACTCCCCAGGCGGGGCGCTTAATGCGTTAGCTACGACACAGAGGCCGGGGAAGACCAGTACACCTGGAGCCCACCGGTTGCGGGATGGGATACACGGGTATAGCAGACGCCGCGCGAGGAATG
+
GGEGGGGGEFGGGGGGGGGDGGFCFFGGGGGGGGGGGGGGGGGGGGGGGGGGGGGGGGGGGGGGGGGGGGGGGGGGGGGGGGGGGGGGGGGGGGGGGGGGGGFGFGGGGCGGGDFG;FGGGGGG==FFEECEGGEGGEDCDGGGGFGGFGGGGGGGGGCFA?58@BB5ABB>D=A)4<C*)(-56@19>;B?>))5;:?B(6><5:(-7>B?B??<610(370-2<?(*2*.640((4(4:810802(,((47>(332(((,(5),((,(-)).)..(.(((((,((-(((())
@M00689:251:000000000-CJTJ5:1:1101:13943:3924 2:N:0:9
CGACAACCATGCAGCACCTGTACACCAACCACAAGGGAAACTACATCTCTGCAGCGATCTGGTGTATGTCAAGCCCAGGTAAGGTTCTTCGCGTTGCATCGAATTAATCCACATGCTCCGCCGCTTGTGCGGGCCCCGGTCAATTCCTTTGAGTTTTAGCCTTGCGGCCGGACTCCCCAGGCGGGGCGCTTAATGCGTTAGCTACGACACAGAGGACGGGGAAGACACAGAAACCGAGCGCCACGAGATTAAGGGAGGGACGAACAGGGAAACGAAAGCCGAGTGCAGAGGACGG
+
F@@@C:CF@6CC@EE@CE@6C@C<C,DFGGGGGGGGCFFFCDFFGFGFGFF?FDFGG8<AE9CFFGCE<<FGGG<=EFFFGGGGFAA,EFGDECCEGG8DCGGC,CFA<,CEF8=D,,2@E6@8CCGGF,CEGGGEE+=@CGE@DFFFF77AEE,9+DF+;5*):=A98A):4)0(=(;5?@291>7B>>:?>):443(41.):)8((--.(44((,((-49?<0:(4*76),40(49(7()((((-((64)64(2(760-(-(,44:(((.4(,(((((-(((().))((((((
@M00689:251:000000000-CJTJ5:1:1101:6227:3972 2:N:0:9
CGACGACCATGCAACACCTGTACACCAACCACAAGGGAAACTACATCTCTGCAGCGATCTGGTGTATGTCAAGCCCAGGTAAGGTTCTTCGCGTTGCATCGAATTCATCCACATGCTCCGCCGCTTGTTCGGGCCCCCGTCAATTTCTTTGAGTTTTAGCCTTGCGGCCGTACCCCCCAGGCGGGGCGCTTAATGCGTTAGCCACGAGCCATGGCCCGGGGGATCCCGCCACCCCTGGCCCCCAACCGTTACCGCCTTGAACCACCGGGTAGTCCATCCCGGTCCCCTCGTTC
+
CFGGGGGGGGGGF<EFEGG<;CAFGGCE,BCFCEECCEDD,CCE8,6C@9,C<CF+6EDFG<FEF9F<FE@BAC<FGC<E5<<<9EF,C=D78FB:F9D,6E89D,A<FG5EF,,@,@A+@8CE+@8,3@4=+@EGGGGG>6+DF+?+BF7,+@EG?C?8;AE>C>=5@2>9A46)=>DCAB(6@0(29(1-)-))(-481)))(((((-(.3((.,((((((((.((1))-(4D0(((,-56((,(((,-,)-,(((.)))-((-4(141()..64)4(-((((.((((,2(
@M00689:251:000000000-CJTJ5:1:1101:14342:4045 2:N:0:9
CGACAGCCATGCAGCACCTGTACACCAACCACAAGGGACACTACATCTCTGCAGCAATCTGGTGTATGTCAAGCCCAGGTAAGGTTCTTCGCGTTGCATCGAATTAATCCACATGCTCCGCCGCTTGTGCGGGCCCCCGTCAATTCCTTTGAGTTTTAGCCTTGCGGCCGTACTCCCCAGGCGGGGCGCTTAATGCGTTAGCTGCGGCACCGGGGGACTAGAAAACCCCAGACAACAAGACACCAAGGGTTAAGGCGAGGAGAAGAGGGGGGAGAAAACGCGCGAACGAGGGCA
+
C4+@FEFEF<@,<EEE6EF<CC9EFFFGE:FFGGGC:FFCFGEFE9<,CFGGGGGGGGGGGGGGDFDFFGGFGG@FEEG5EFDGBFFGGGD7>F>BEGAFGFFGEGGCE,,@A=9EDE?=@ECG7=DD,=CCC@>C+C=1=CCFD7=DF+==EDFD?G7F6A<@@=>AAA=AA245=2775>22163;31669::<90(((6..,79;068--,2,4(..46<A??:(5C)3(,24<0:2(/((-.((,,((.).,(,--((.((,46<B(--((,5(2-(4(-(,-(-(-((-
@M00689:251:000000000-CJTJ5:1:1101:6428:4071 2:N:0:9
CGACAACCATGCATCACCTGTACACCAACCACAAGGGAAACTACATCTCTGCAGCGATCTGGTGTATGTCAAGCCCAGGTAAGGTTCTTCGCGTTGCATCGAATTAATCCACATGCTCCGCCGCTTGTGCGGGCCCCCGTCAATTCCTTTGAGTTTTAGCCTTGCGGCCGTACTCCCCAGGCGGGGCGCTTAATGCGTTAGCTACGACACCGAGGCCTTGGAAGCCCCCTACACCTAGCGACCACCGATTCCGGAATGGACTACGAGGGTGCCTAAATCTGCTCCGCTTTGCT
+
GGGGGEFGGFGGGGGGFGCFGFGGGGGGGGGGGGGFEGGGFGGGGFCECFGGGFGEEFFGGGFGGGGFCFFCFGDFGGGGGGGGGGGFGGGGGEEGGGGGGGGGGGGGFGGGGGGGDGGGG6CEEEDGGGGGGC=CCEDC6DCF7D?D?FC,@DFFFFFF5C=@EFF9)==2<2A)=<FD>B=2(21,(,,(4<A<11::BA>A2(-403(((4((-,).43<0(,4,7330((225)(32>69:?(((3))52((3:(5)22((149(((((.)),-4)6).))-(,(()))
@M00689:251:000000000-CJTJ5:1:1101:24835:4102 2:N:0:9
CGACGGCCATGCATCACCTGAACCACCGGCCCCTTGCGGGGAGACCCCATTTCTGGGGCTGTCCGATGTTGTCTAGCCCAGGTAAGGTTCTTCGCGTTGCTTCGAATTAAACCACATGCTCCACCGCTTGTGCGGGTCCCCGTCAATTCCTTTGAGTTTCAACCTTGCGGTCGTACTCCCCAGGCGGAGTGCTTAATGCGTTAGCTGCAGCACTAAGGGGCGGAAACCCCCTAACCCTTAGCACTCATCGTTTACGGCGTGGGCTCCCCGGGTACCCAAATCTTGCCTCCCTTA
+
GGGGGGGGGGGGGGGGGGGGGGGGGGGGGGGGGGGGGGGGGGGGGGGGGGGGGGGGGGGGGGGGGGGGGGGGGGGGGGGGGGGGGGGFGGGGGGGGGGGGGGGGGGGG9FGGGGGGGGGCGFGGGGGGEFGFGGGGDGGGGGGGGFGFFGGGGGGGGGGFFFFFFFFFFFFBFF075;<FFF??;BFFFF729<BFFBFFFFF06ADF0>???F?>:(49BF>>>(4:CGE9?BD(((4347)2)5,4<02:::A?66(,(((,(-(430229;)),),()..))..)).18))
@M00689:251:000000000-CJTJ5:1:1101:23665:4104 2:N:0:9
CGACGACCATGCACCACCTGTACACCAACCACAAGGGAAACTACATCTCTGCAGCGATCTGGTGTATGTCAAGCCCAGGTAAGGTTCTTCGCGTTGCATCGAATTAATCCACATGCTCCGCCGCTCGTGCGGGCCCCCGTCAATTCCTTTGAGTTTTAGCCTTGCGGCCGTACTCCCCAGGCGGGGCGCTTAATGCGTTAGCTACGACACAGAGGCCGTGGAAGACCCCTACACCTAGCGCCCACCGTTTACGGCATGGGCTACCCGGGTATCCAATCCTGCTCCCCACGTCT
+
GGEFGEGGGGGGGGGGGGGGGGGGGGGGGGGGGGFFGGGGFGGGGGGGGGGGGGGGGGFGGGGGGGGGGGGGGGGGGGGGGGGGGGGGGGGGGGGGGGGGG,EFFGGGGDGGFGFC,=DECEGGBCCE,8B6CCGGGGGGGD6CFFGGFFFEGGGGGFFFFFE@55@@9>5@?D=BG@GGFF(39>>F9108A<>A>:??F>2:<?FB1>B<?:6??>6>>131((.4**<?B?<(8<:;6;9:4:6::(-43:>337<((.2:0(,362>)5)62)4:>B?.-)-(,(((-(
@M00689:251:000000000-CJTJ5:1:1101:21233:4152 2:N:0:9
CGACAGCCATGCATCACCTGTACACCAACCACAAGGGAAACTACATCTCTGCAGCGATCTGGTGTATGTCAAGCCCAGGTAAGGTTCTTCGCGTTGCATCGAATTAATCCACATGCTCCGCCGCTTGTGCGGGCCCCCGTCAATTCCTTTGAGTTTTAGCCTTGCGGCCGTACTCCCCAGGCGGGGCGCTTAATGCGTTAGCTACGACACAGAGGCCGTGGAAGACCCCTACACCTAGCGCCCACCGTTTACGGCATGGACTACCAGGGTATCGAATCCTGCTCCCCCTGTCG
+
GGGGGGGGGGGGGGGGGGGFGGGGGGGGGGGGGGGFGGGGGGGGGGGGGGGGGGGGGGGGGGGGGGGGGGGGGGGGGGGGGGGGGGGGGGGGGGGGGGGGGGGGGGGGGGGGGGGGFGGGGGGGGDGGFGGGGGGGGGGGGGGGGFGGFDGGGGFGGGGFFFFFFFF>BFFFFFFEGFGGFB=9>BF09BF?:<2)2:?BBFAADFFFFFB388?F:6>B9(5<:3<?G*<(43C:??:0(<;2(31,,((6??>918:70)5(433?:(.)6(4:.(4-4424)-(4((.)(
@M00689:251:000000000-CJTJ5:1:1101:9730:4178 2:N:0:9
CGACAGCCATGCATCACCTGTACACTAACCACAAGGGACACTACATCTCTGCAGCAATCTGGTGTATGTCAAGCCCAGGTAAGGTTCTTCGCGTTGCATCTAATTAAACCACATGCTCCACCGCTTGTGCGGACCCCCGCCAATTCCTTTGAGTTTCAACCTTGCGGTCGTACTTCCCAGGTGGATTACTTAATGCTTTCGCTCAGCCCCGGACAGTGTATCGCCAATGTCGCGTCACCATCGGTTAGGGCGTGGACGACCAGGGTATCTAATCGTGCCTCCCCGGTCTCGTATA
+
GGGGEEGGGGGGFFGFEGGCGFGGGFFGGGGGCFE?CFGFGGGGG9FFGGGGGGGFFGGCGGGGGDFFFGGGGGFFB8DDFCD<EFFFGFGGGCG:FFGG9;EGGFGGGF8EFE=EAFGFGGGG7=DG,=CCEEGGGGDEDDGG?FG@DCCC?,@FD9DB6DE=DFBA==BFF5AEECFG*310:18CEFEF6EEFFF7BAA<D@2)(((((89(,))111)/2(/((*331/,)(4(4<.63(8(4:0(3079>(.(49(1810.,.)).6.2(41(()),(((,(,--(--.)
@M00689:251:000000000-CJTJ5:1:1101:11726:4213 2:N:0:9
CGACGGCCATGCACCACCTGTACACCAACCACAAGGGAAACTACATCTCTGCAGCGATCTGGTGTATGTCAAGCCCAGGTAAGGTTCTTCGCGTTGCATCGAATTAATCCACATGCTCCGCCGCTTGTGCGGGCCCCCGTCAATTCCTTTGAGTTTTAGCCTTGCGGCCGTACTCACCAGGCGGGGCGCTGAAGGCGTTAGCTACGACACAGAGGCCGGGGAAGACCCCAACAACGAGCGGCAACAGATGAAGGAAGGGGAAAACCGGGGAGAAAAGCAGAGACACGAGGCGGCG
+
;>:@@CC@:;C@<FF@CB<6;<C<CCFGGEEFGGGFDFFGGAFDGEFFFEFFGGGGGFG,FFBFGGAFFGGGGGFGFGGEGGGG?FGFCCFEEFFFCFADCFF@=EGAAFF=F8==@48CC>@ECEF8=DEDGG6=C6?++=ED=AD+9;CGC,,3+@DFF8CCFFFA=9):((9*82CFF(/107-9>0((5226;(06:A)6)2:199(17>(((42(33::234(**0((.9,,-(,(0((((,())-)6(..(,4((,4(((,-,(---.5:,(.4(((.(.(-(1(-((-
@M00689:251:000000000-CJTJ5:1:1101:25288:4259 2:N:0:9
CGACGACCATGCAGCACCTGTACACCAACCACAAGGGAAACTACATCTCTGCAGCGATCTGGTGTATGTCAAGCCCAGGTAAGGTTCTTCGCGTTGCATCGAATTAATCCACATGCTCCGCCGCTTGTGCGGGCCCCCGTCAATTCCTTTGAGTTTTAGCCTTGCGGCCGTACTCCCCAGGCGGAGAACTTAGCGCGTTAGCTACGACACTGGGAGGCTTACCCTCTCAAAGTCTAGGTCTCATCGTTTATGGCGTGGACTACCAGGGTATCCAATCCTGCTCTCT
+
GGFGGGGGGGGGGGGGGGGGGGGGGGGGGGGGGGGGGFGGGGGGGGGGGGGGGGGGGGGGGGGGGGGGGGGGGGFGGGGGGGGGGGGGGGGGGGGGGGGGGGGGGGGGGGGGGGGGGGGGGGGGDGGGGGGGGG@EGGGGGGGGC9CGFGGGGGGGGFFFFFFFFBFBFFFFFFFB=@?DFD@BB>B@EE9@;E>(2323?FFA28:0(,2<BFFFFFFB:?F?202:70*)).*)6):<)*.4)866?666.2((33(524>?0>B<2.))).3).(-82(..3)
@M00689:251:000000000-CJTJ5:1:1101:18014:4269 2:N:0:9
CGACAGCCATGCATCACCTGTACACCAACCACAAGGGAAACTACATCTCTGCAGCGATCTGGTGTATGTCAAGCCCAGGTAAGGTTCTTCGCGTTGCATCGAATTAATCCACATGCTCCGCCGCTTGTGCGGGCCCCCGTCAATTCCTTTGAGTTTTAGCCTTGCGGCCGTACTCCCCAGGCGGGGCGCTTAATGCGTTAGCTACGACACAGAGGCCGTGGAAGCCCCCTACACCTAGGGCCCACCGTTTACGGCAGGGCAGACCAGGGGAACCAAACCTGCTCCACCGGATT
+
GGGFEGGGGGGGDGGGGFGCGGGGGGGGGGGGGGGGGGGGGGGGGGGGGGFGGGGGGGGGGGGGGGGGGGGGGGGGGGGGGGGGGGFGGGGGGGGGDGGGEGGGGGGGGG?8FGGGGFFGGGGGGGGG,AEC@EGCECCC>>GGFFGGFGGGGGGGGGFFFFEE@=AA9A=AA>A5FDGGFFB@FB>099??A<25;::BB<))421(-((((.4:1>60362(((-(97>??(C17,((.)28::21<F?FB?06-,2(,(-3043?1(-(3(.((-,(.1(-.((.((,((
@M00689:251:000000000-CJTJ5:1:1101:18531:4277 2:N:0:9
CGACAGCCATGCAGCACCTGTCACTCTGTCCCCGAAGGGAACTCGATATCTCTATCGATAGCAGAGGATGTCAAGACCTGGTAAGGTTCTTCGCGTTGCTTCGAATTAAACCACATGCTCCACCGCTTGTGCGGGCCCCCGTCAATTCTTTTGAGTTTCAGCCTTGCGGCCGTACTCCCCAGGCGGAGTGCTTAATGCGTTAACTCCAGCACCAAGGGGCGGAAACCCCCGGACACCGAGCACTCATCGTTTACGGCGTGGGCCACCAGGGTACAAAAAACGGGACCGCG
+
GGGGGEGGFFFGFGGGGGGFGFFFFGGGGGGGGGGGGGGGGGGGGGGGGGGGGGGGGGGGGGGGGGGGGGGGGGGGGGGGGGGGGFFGGGGGGGGGGGGDGGGGGGGFFGGGGGGGFGFFGGGGGGGGGGFGGGGGG>DGGGGGDFGGFGGGGGGGGGCFFFFFFFEFFFFFFFFBGEGGFDFFFFBFFDFFCEEFFFFFDFFF3/4@F88=06;D<?>999946,(2*9)((-9??(43(.()5:).4?<16)8:(7(16(((-4(3(8:((,)-.(-(,((((,4(1(
@M00689:251:000000000-CJTJ5:1:1101:14421:4283 2:N:0:9
CGACGGCCATGCATCACCTGTACACCAACCACAAGGGAAACTACATCTCTGCAGCGATCTGGTGTATGTCAAGCCCAGGTAAGGTTCTTCGCGTTGCATCGAATTAATCCACATGCTCCGCCGCTTGTGCGGGCCCCCGTCAATTCCTTTGAGTTTTAGCCTTGCGGCCGTACTCCCCAGGAGGGGCGCTTAAAGCGTTAGCAACGACACCAGGGCCGTGGAAGCACCAGAAACCTAGGCGCGCACGGTGACGGGAGGGAAGAAACGGGGGACCAAGACGGGCGCACCGAGCACG
+
EB@@@EFE@CEC<FFAFC@@FCFEFFGGEFGGGGGFDFGGGGGGG9FFFGGGGGGGGGGGGGFGGGGGFFFGGGGGGGGGGGGG<EFDCGGGGFEGDG8EEDCEFGFG9AF8F@DFAFGCE=CGDGGDFCC8CEBCCEC=DGGGCFG7FCFGGC7<CGGF6838=58:>A=D>5@246FCA5-2=>7933(3)).-48(21))6,43242((((-(49,49:)(((3(*1).)(*(.40(()(--491(,(,34(:0;F((((,(((-2((-(,-4(4((-(((-(((-(-,(.(
@M00689:251:000000000-CJTJ5:1:1101:13350:4295 2:N:0:9
CGACGACCATGCAACACCTGGACACTCAGTTCTCTTGCGAGCACATCCACGTTTCTGCGGACTTCTGAGGAGTTCCAACCTAGGTAAGGTTCTTCGCGTTGCGTCGAATTGAACCACATGCCCCACCGCTTGTGCGGGCCCCCGTCAATTCCTTTGAGTTTTAGCCTTGCGGCCGTACTCCCCAGGCGGAGTGCTTAACGCGTTAGCTTCGACACTGACGGGGTAAAGACCAGCAACGGCAAGCACACAGCGTTAAAGGGGGGGACAACCAGGGGAAACAATACGGCGCCCCGCG
+
FCDEEEFGDFGFCFFFFFGFGFFFF<FGGFGGGGF9CFGGGGGGGGFGGGGFGGGGGGGGGGGGGGGGGGGGGGGGGGGGGGGGFGGGGGGGGGGGGGGGGGGGEGGGGGFDFG8FGGGGG,@DEGEEEG>FFGFEDEGCGDGDGFGGFGGGGGGGGGCA9@9BEFEFE=BB>22(:18@FDF,2?7@BFFF?2))6<A?>B>1:?2549961<>0>-822>0-(5<)27).4(73(717(7-3(42((((4,4(().),,(4(,(,.1(-,4004(((.4).)-402(-((((-
@M00689:251:000000000-CJTJ5:1:1101:16209:4330 2:N:0:9
CGACAGCCATGCATCACCTGTACACCAACCACAAGGGAAACTACATCTCTGCAGCGATCTGGTGTATGTCAAGCCCAGGTAAGGTTCTTCGCGTTGCATCGAATTAATCCACATGCTCCGCCGCTTGTGCGGGCCCCCGTCAATTCCTTTGAGTTTTAGCCTTGCGGCCGTACTCCCCAGGCGGGGCGCTTAATGCGTTAGCTACGACACAGAGGCAGTGGAAGACCCCGACACCTAGCGCCAACCGTTTCGGGCATGGGCTACCAGGGTACCGAAGCCTGCATACCAGGGAAGG
+
F@7@FEEFFFGGCGFC9CF<CEFGFGGGGEGGGGGFEGGGGGGGGFGFGGGEGDF7FCGGGGGGFGGGGDFGGGGGFFGGGGGGE:DGGGGGGEFGGGEFGGGGFFFEFGGFGGGD;EDCGEGGDEGGFGGGGGGEE>DCDGGGFFC?D++,@,EE9ED8:AC@@BF58=@DDBEE5@>C>BFBBBBF>9:0<)627:(8?<A97<?9(484:?:?2:,577)48:?(9)89;9*8??(717(40:9<1()((---(4((((.(...2((.)),-3(,(,.3,..8(,)(-(((-
@M00689:251:000000000-CJTJ5:1:1101:10305:4360 2:N:0:9
CGACAGCCATGCAGCACCTGTACACCGGCCACAAGGGAAACCACATCTCTGCAGTCGTCCTGTGCATGTCAAACCCAGGTAAGGTTCTTCGCGTTGCATCGAATTAATCCACATGATCCGCCGCTTGTGCGGGCCCGCGTCAATTTCTTGGAGTTTTAGCCTTGCGGCCGTACTCCACAGGCGGGGTACTTAAAGCGTTAGCTACGGCACGGATCCAAAGGAAGGAAAACCAAACCAGATACCAACGGTTTAAGGGGGGGAAGAACAGGGTAAGAAAAAGAGGCGTGCGGGGGAG
+
C>:@CECFC<EC<F<@,CF<;<CC,;@FFCFGGGGF:CFGEDCCFCFFFGGEFF,CFGGGCGGGCDCEEGGGG9D7CFGFGGGG,AEGFGFEGC+F7A=@@FG8=FFAFD=EFCD,9,=DE?@CBEGEGCEGEC8=+@=6+0;9CC7FF+9DFF67+33=A>65):A9/::6@2*6,7*;)-261>444)4:.)629-8??<2<<03479(41((()).32(8:B?025*).(3*(((())*,),((-(-((-)4(2(,4(--(54(4(1(.,).-((((((,(,,(((((,,-,
@M00689:251:000000000-CJTJ5:1:1101:10318:4372 2:N:0:9
CGACAGCCATGCAGCACCTGTACACCGGCCACAAGGGAAACCACATCTCTGCAGTCGTCCTGTGCATGTCAAACCCAGGTAAGGTTCTTCGCGTTGCATCGAATTAATCCACATGCTCCGCCGCTTGTGCGGGCCCCCGGCAATTTCTTTGAGTTTTAGCCTTGCGGCCGTACTCCCCAGGCGGGGTACTTAATGCGGTAGCTACGGCACGGAACCAAAGGAAGGAAACCAAAAACTAGGAACCAAGGGTGACGGCGGGGAAAAACAGGGGAAAGAAACGGGGCAGCAGGGGTGG
+
C@@@:CCF@,CC<FECEF@6C@FACCFGG7FGGGGGDGFGEGFFGCFGFGGGGGGFGGGGGGGGGFFGGGGGGGGGGGG8FGGGGGGGGGGGGG:EEGFGGGGG7FF9FCFGG?@E@C=EEEEEC6DGGGEGGG8>86=+;CECGAF7C+BFGGE9C;CA55*:@AFF>B29>(>:?2CCF9-29B,8:4)66)6:0(:;::26>:?06(4162(,.16<<1:<80::*0)4(4*().)(.*.(4,(4(.(8)44(((47(((.,-3.::(3((((..(-,4((-((.(-(((((
@M00689:251:000000000-CJTJ5:1:1101:16017:4376 2:N:0:9
CGACGACCATGCATCACCTGTGTCAGAGTTCCCGAAGGCACCAATCCATCTCTGGAAAGTTCTCTGCATGTCAAGGCCTGGTAAGGTTCTTCGCGTTGCTTCGAATTAAACCACATGCTCCACCGCTTGTGCGGGCCCCCGCCAATTCATTTGAGTTTTAACCTTGCGGCCGTACTCCCCAGGCGGTCGACTTAACGCGTTAGCCTCGGAAGCCACGCCTCAAGGGCAAAACCTCAAAGGCGCAACAGTTTACGGCGGGGGACAACAGGGTAGCAAAGCAGGAAATCACGGTGCA
+
FFCFEEGGD@EE<EFDCFGCCAFFGGGGGGFFGGGGGGGGGGGFGGGFGGCFGGGGGGGGGG9BFGGGFGDEFFFGGGGGGDGGGF?CFFFGGDFF7FE=9FGGGGGGGF<,ADC@EG8AFFFGCE+AFFFGGGGCGD8CGC8CDF??CC73<FF<+;CCFFBA@C@8=AAA5>))5)9CF@DBFF.66@>6?EC>;16;9?:>)).,4(-(.(.4,(4(-(5<?BF:*2)(,,9(,))((7((-(44<2444:?0607>(4(2((,.4:(5().-5(.(,-((.)))((-,(()
@M00689:251:000000000-CJTJ5:1:1101:9075:4427 2:N:0:9
CGACAGCCATGCAGCACCTGTACACCAACCACAAGGGAAACTACATCTCTGCAGCGATCTGGTGTATGTCAAGCCCAGGTAAGGTTCTTCGCGTTGCATCGAATTAATCCACATGCTCCGCCGCTTGTGCGGGCCCCCGTCAATTCCTTTGAGTTTTAGCCTTGCGGCCGTACTCCCCAGGCGGGGCGCTTAAGGCGTTAGCTACGACACAGAGGCGGGGGCAGACCCCAACACCGAGCGCCAACGGTTTACGCAATGGACGACAGGGGGAGCAAAACAGGCATGCCAGGTCTCG
+
GGEGDCFGDFGGGGGGFGG<FFGFFGGGGGGGGGGFCFGGGGGGGEFFGGGFGGGGGCGEGGGGGGGGGGGGGGGGGGGG9FGGGCGFGGGGGGGGGGGGEF@EFGGGGEFGGGFGCCCEGGGG7CFGGFGGGDGGGDG86=EFDFDFFDCFFE:EFFFFFFF@BAA9@B2@AB;4FAGDFD2=1::99900<)4:>66??B5))((49>?0581<(4(49(,-::?15*013?5(-149>:((((-2(-.42(((-.4).(-(((,-262(,,(5(4.::(()(.,5)(..).(
@M00689:251:000000000-CJTJ5:1:1101:14254:4429 2:N:0:9
CGACGGCCATGCAGCACCTGTACACCAACCACAAGGGAAACTACATCTCTGCAGCGATCTGGTGTATGTCAAGCCCAGGTAAGGTTCTTCGCGTTGCATCGAATTAATCCACATGCTCCGCGGCTTGTGCGGGCCCCCGTCAATTCCTTTGAGTTTTAGCCTTGCGGCCGTACTCCCCAGGCGGGGCGCTTAATGCTTTAGCTACGAACAGGAGCCCGGGGAAGGCACAAAACACCGACGCCAACAGGTCACGGAAGGGGACAACAAGGGAACAAAACCGCCAGCGCAGTACT
+
FFEFEDGGGGGGDGGFFGGDGGGDF<FGGGGGGGGFCGFFGGGFFFGGGFGGGGGGGGGGGGGGGGGGGGGGGGGGGGGGGGGGGGGGGGGGGGGGGGGGGGFGGGCCGFF8F@EF8F?CCEECEGGGFGGGGGG6E8D7+9CF@FG7CGF7DFGFCFFFFF=3:>AB)5>9>283,6**)(,,2333(41<F<A-)-.6)4644::(-(((.,((((,(49?B(1((**.(.(*(((-,93(--(((-).)32(-(((-4((,(((,(,(.((..((-3(--3(,(,(()))
@M00689:251:000000000-CJTJ5:1:1101:18710:4445 2:N:0:9
CGACAGCCATGCATCACCTGTGTCCACTTTCTCTTTCGAGCACCTAATGCATCTCTGCTTCGTTAGTGGCATGTCAAGGGTAGGTAAGGTTTTTCGCGTTGCATCGAATTAATCCACATCATCCACCGCTTGTGCGGGTCCCCGTCAATTCCTTTGAGTTTTAATCTTGCGACCGTACTCCCCAGGCGGTCAACTTCACGCGTTAGCTACGTTAATAAGGAACTGAAGCCCCAACAACTAGTTGACAACGTTTAGGGCGTGGACTACAAGGGTATATAATACTGACAGCGCGGTG
+
FGDGGGGGDFFGFGFEEGGFFEFFGGGGGGGGGFFEFEGGGGGGGGGGGGGGGGGGGGGFGGGGGGGGGGGGGGGGGGGGFECFGGGGGFGGGGGGGGGGGGGGFGGGCGGGCF@FDFFGGCFFGGGEEDGGFDFCEGG6=@DDCAGGFGGGGF,3?FG?9DEFFFFFBEFFFFFFF=5+;5>FFF994:)75>?;5C=DD@>@;<C<EE?8;@()9<A<88();@=3*2067?5?FF)8<*).:>B2:3(((,6:?((,--(.).4).5:B1?)-.69)6))).())(-1,334
@M00689:251:000000000-CJTJ5:1:1101:21367:4472 2:N:0:9
CGACGACCATGCATCACCTGTACACCAACCACAAGGGAAACTACATCTCTGCAGCGATCTGGTGTATGTCAAGCCCAGGTAAGGTTCTTCGCGTTGCATCGAATTAATCCACATGCTCCGCCGCTTGTGCGGGCCCCCGTCAATTCCTTTGAGTTTTAGCCTTGCGGCCGTACTCCCCAGGCGGGGCGCTTAATGCGTTAGCTACGACACAGAGGCCGTGGAAGACCCCAACACCTAGCGCCCACCGTTTCAGGCTAGGACGACAGGGGTAACCAAAACAGCACTCCGGCTTCC
+
GFFGGEGGGGGGGGGGGGGDGGGGGGGGGGGGGGGGEGGGGGGGGGGGGGFFGGGGEGGGGGGGGGGGGGGGGGGCFFGGGGGGGGGGGGGDGGGGGGGGGF8EFFGGGGFGGGGGDFDCEGGGGGGG8DEGGGGCEEGGD7E9CFGGFCDGGFGGGGC89AEEEFFBBBAAF=EBG@FG4BBFB>;2421<6AAA9?F:6).:<:1>03:<>0046((3;:?::(.1C*)-,897()((471?<(((4(2<<)(().())-4-(((,348(4),(((.(,(47)5(-(((-,)
@M00689:251:000000000-CJTJ5:1:1101:14466:4527 2:N:0:9
CGACGGCCATGCATCACCTGTCTCACGGTTCCCGAAGGCACATTCTCATCTCTGAAAACTTCCGTGGATGTCAAGACCAGGTAAGGTTCTTCGCGTTGCATCGAATTAAACCACATGCTCCACCGCTTGTGCGGGCCCCCGTCAATTCATTTGAGTTTTAACCTTGCGGCCGTACTCCCCAGGCGGTCGACTTAACGCGTTAGCTCCGGAAGCAACGCCACAAGGGCACAACCGCCAAGGCGAAAGCGTTTAAGGCGGGGACGACAAGGGGGACAGAGAAGGCACCAGAGGTGA
+
FECFEDEGDFFFFGGDFFF@FFFFFGGGGGGGGGGGDGGGGGGEGGGGGGGGGGGGGGGGGGGGGGGGGGGGGGGGGGGGGGGGGGGGGGGGGGGGGGGGGGGGFFFGGGGGGGFFCF8EFEFFGGGDFGGGGGGG6EGDDCGGGFGCFGGFGGGFG;EFFFFEB75@=BFF9DF9F@FGF@=25@3;FB0;7CCED01:(4:<4),49B39?4:?FFB00:,:B<(219>B1(94713(4>9(-,(-,3(()4313(-72(390,(4:<((,(((.4(((4((((.(((,.,)
@M00689:251:000000000-CJTJ5:1:1101:16577:4531 2:N:0:9
CGACAACCATGCATCACCTGTACACCAACCACAAGGGAAACTACATCTCTGCAGCGATCTGGTGTATGTCAAGCCCAGGTAAGGTTCTTCGCGTTGCATCGAATTAATCCACATGCTCCGCCGCTTGTGCGGGCCCCCGTCAATTCCTTTGAGTTGTAGCCTGGCGGACGTACTCACCAGGCGGGGCGCTTAATGCGTTAGCTACGAAACAGAGGCAGTGGAAGACCACGACAACTAGGGCCGACAGTTTAGGGAAGGGAAAACCAAGGCAAGGAAGGCGGAGCCGCAGGGCCCG
+
FC@@CCEF:6E@<EEA@EC6CAFAC;@FB:CFFGFFFGGGGGGFFCEEGGGFEF<CEEGGGGFFEEFFGFGDEFFEFFBEECFG,?EC9,ACCF:CEGEECFGFGGFE9FG,A,9E==?C6+@8C+@,@9>EC8E8CCD>DGC++1+?D=FGGC<,?>CC5<)))8>)5>54)):69BDF)5(-73(4-((-64>9,,4(4))))-3(-42(2466(3381)802(4(**0(407>()(.(.(-,-4)).6)).31<0:2((,.(4(3:(,1((.4(((,(-(((((--3((((-
@M00689:251:000000000-CJTJ5:1:1101:23450:4534 2:N:0:9
CGACAACCATGCACCACCTGTACACCAACCACAAGGGAAACTACATCTCTGCAGCGATCTGGTGTATGTCAAGCCCAGGTAAGGTTCTTCGCGTTGCATTGAATTAATCCACATGCTCCGCCGCTTGTGCGGGCCCCCGTCAATTCCTTTGAGTTTTAGCCTTGCGGCCGTACTCCCCAGGCGGGGCGCTTAATGCGTTAGCTACGACACAGAGGCCGTGGAAGACCCCTCAACCTAGCGCCCACCGTTTACGGCCGGGACCACCAGGGTATTCAAACCTGCCCCCCCGTTTC
+
GGEGGGGGGGGGGGGGGGGGGGGGGGGGGGGGGGGGGGGGGGGGGGGGGGGGGGGGGGGGGGGGGGGGGGGGGGGGGGGGGGGGGGGGGGGGGGGGGGGGGGGGGGGGGGGGGGGGGGGGGGGGGGGGGGGGGGGGGGGGGGGGGFGGFDDDGGFGGGGFFF@5CFFFFFFFFFFFGAFDF=2=FBFFFBFF<<ADF?B?FFFFD?6629:B003139>B>F??(8::1*)()(97.)3(,73<B6;1::3<631(((--((-(4((-((()))).)5:12(.(-(,,(,(()
@M00689:251:000000000-CJTJ5:1:1101:17346:4577 2:N:0:9
CGACGACCATGCACCACCTGTACACCAACCACAAGGGAAACTACATCTCTGCAGCGATCTGGTGTATGTCAAGCCCAGGTAAGGTTCTTCGCGTTGCATCGAATTAATCCACATGCTCCGCCGCTTGTGCGGGCCCCCGTCAATTCCTTTGAGTTTTAGCCTTGCGGCCGTACTCACCAGGCGGGGCGCTTCATGCGTTAGCCACGACAAAGAGGCCGGGGAAGACCGCAAAACCTAGGGGCAACCGTTTACGGCATGGACAACAGGGGGAACCAAAACGGCACCACCTGACCAT
+
GFEEEGGGEGFF@FFFGGGCFFGGGGGGGGGGGFGFGGGGGGGGGFGGGGGFGGGGGGGGGGGGGGGGGCGFFGGGGGGGGGGGGGGGGGFCEGGGGG8DGGGEFGGGDDGGGGFF;;DEEEEEEGDFGGGGEDEE6CD8DDGFDF@CFGGFG97DFEFFFFB5@>FFFF=AA5;*==FGF>FF>9>94(-(.)663((,-))..3141((,,.4(46(7611(((.(7)71:(1(..(((0(4((4-24,)461(((.).),((((,((,-((421(,(((-(,((((.((())
@M00689:251:000000000-CJTJ5:1:1101:22849:4609 2:N:0:9
CGACGGCCATGCACCACCTGTCACCGCTGTCCCCGAAGGGAAAGGCATGTCTCCATGCCGGGCAGCGGGATGTCAAGACCTGGTAAGGTTCTTCGCGTTGCTTCGAATTAAACCACATGCTCCACCGCTTGTGCGGGTCCCCGTCAATTCCTTTGAGTTTCAGCCTTGCGGCCGTACTCCCCAGGCGGAGTGCTTAATGCTTTAGCTGCAGCACTAAGGGGCGGAAACCCCCTAACACTTAGCACTCATCGTTTACGGCGTGGAATACCAGGGTACAGAAACCGGGCCCGCACGG
+
GGGGGGGGGGGGGGGGGGGGGG<FGGGGGGGGGGGFFGGGAFFFDFFGFGGGGGGGCGGGFEGGGGFEEGGGGGFGGGFGGFCGDCCFGGGGGGFGCGGEGGGGGFGCFGEEGGCGCF6DDGGFGGEGGGCG8ECEGGGGGGGGG5@FFGGGGGG:7;CFF+AABDE4B>(-92:2*4;>=(/,(,(229:14.626424)-4:)-)<7(58???>FBFF>FF(460.CD:B04FBF7)9)*6))..4:>??FBF)2:;>902()).2,27:?3,.4).4)((,,(((-4>((3(
@M00689:251:000000000-CJTJ5:1:1101:12139:4617 2:N:0:9
CGACGGCCATGCACCACCTGTACACCAACCACAAGGGAAACTACATCTCTGCAGCGATCTGGTGTATGTCAAGCCCAGGTAAGGTTCTTCGCGTTGCATCGAATTAATCCACATGCTCCGCCGCTTGTGCGGGCCCCCGTCAATTCTTTTGAGTTTTAGCCTTGCGGCAGTACTCCACAGGCGGGGCGCTTAAGGCGTTAGCTACGACACAGAGGCCGGGGAAGACCCAGACAACCAGGGCCAAACGTTGAAGGGAGGGACAACAAGGGAATCAAAACAGGCGAACACGGGGCAG
+
GBCCCDFFCCEFCFECFFG@FCFCFFGGGFGGGGGFDGGGGGGFGEFGGGGGGGGGGGGGGGGGGGGGGGGGGGFGGGGGGGGGFGGFGGGGGGDCGGGCGGFCEGGFFGGFGFGGFFGGGGGGGGGGGGGGGG6CEEG6DGGGFFDFFFFGC;;;9DF>6ACEFFFF59>AA<A@058DF(-/22(,42:<9)309:140)-))-3(,343:BF(,7(42(,,43817*.(8(*((.(,-8(,,-(,.(,)6:(4(71,((1(.,442((()).47((,4((((-4(32((((-
@M00689:251:000000000-CJTJ5:1:1101:10181:4621 2:N:0:9
CGACAACCATGCAGCACCTGTACACCAACCACAAGGGAAACTACATCTCTGCAGCGATCTGGTGTATGTCAAGCCCAGGTAAGGTTCTTCGCGTTGCATCGAATTAATCCACATGCTCCGCCGCTTGTGCGGGCCCCCGTCAATTCCTTTGAGTTGTAGCCTTGCGGCCGTACTCACAAGGAGGGGCGCTTAATGCGTTAGCTACGACACAGAGGCCGGGGAAGACCCGAACACACAGCGCAGACCGTTGAGGGAAGGGACGACCAGGGAAAGAAATCGGGACGCATGGGGAGAG
+
C6:@CCCFE<F@<FFD@FF<E<C<<6CF7@FGGGGGCGGGGCFFF<E<FEEFDGFGGGGFFGGGGGGFC5EE9FD<AEGFGGGG<=FDAFG7CC+@7E;EEGFE@AE<?;F,FF9C4,=>>>E6=8D@8DE=CE68@C==CDCF+1=F7+5<@E7,?C;?FFB5=)0:5>2>A=**=)996)-52@=92((6>5?<B7(6@66..437,((,.(,(((,-9>F?(,(())04449(44(,6)(33,---(3,(8(.(4(.-,4((-,4:((.((..)-(((((-((4((3(,,((
@M00689:251:000000000-CJTJ5:1:1101:18450:4662 2:N:0:9
CGACAGCCATGCAGCACCTGTACACCAACCACAAGGGAAACTACATCTCTGCAGCGATCTGGTGTATGTCAAGCCCAGGTAAGGTTCTTCGCGTTGCATCGAATTAATCCACATGCTCCGCCGCTTGTGCGGGCCCCCGTCAATTCCTTTGAGTTTTAGCCTTGCGGCCGTACTCCCCAGGCGGGGCGCTTAATGCGTTAGCTACGACACAGAGGCCGTGGAAGACCCCTACACCTAGCGCCCACCGTTTACGGCCTGGACTACCAGGGGACAGAATCCTCCCCACACCGGCAC
+
GGGGGGGGGGGGGGGGFGGFGGGGGFGGGGGGGGGGGGGGGGGGGFGGGGGGGGGGGGGGGGGGGGGGGGGGGGGGGGGGGGGGGGGGGGGGGGGGGGGGEGFGGGGGGGGGGGGGGGFCE>CGGGGGGGGGGDGGDGGGGGGGGFGGFGGGGGGGGGGFFFEF<=99A=@=D2CFGDCDFB9@9999;9:<A<<913?F:)6<2(-47(1,2:1,36(--33?((.3C95,5:C<53379713<6;<<B0A?F0((8:(8)((,).3206(4,45)42))(((,-(4(-((-4
@M00689:251:000000000-CJTJ5:1:1101:19190:4677 2:N:0:9
CGACAGCCATGCAGCACCTGTGTTACGGCTCTCTTTCGAGCACCCCCACCTCTCAGCAGGGTTCCGTACATGTCAAGGGTAGGTAAGGTTTTTCGCGTTGCATCGAATTAATCCACATCATCCACCGCTTGTGCGGGTCCCCGTCAATTCCTTTGAGTTTTAATCTTGCGACCGTACTCCCCAGGCGGTCGACTTCACGCGTTAGCTGCGGTACTCAATGAGTCTCCTCACCGAACACCTAGGCGACATCGTTTAGGGCGTGGACTACCAGGGTATCCAAACAGGCCCCCCACGG
+
GGGGGGGGGGGGGGGGGGGCFGGGGGGGGEGGGGGEGGGGGGGGGGGGGGGGGGGGGGGGGGGGGGGGGGGGGGGGGGGGGGGGGGGGGGGGGGGDGGGGGGGGGGGGGGGAFGGGGGGGGGGGGGGGGGGGCGGCGEG?FGGGGFD7?FFGGGGFFFGFFFFFFFF7CFFFFFFFGFGGF=BFBB@F2>6>FDFFF@006;:<63435;B(2-).<:A2))4<992)9CF?37DF60:28?(4272((.82:<19>6(,(,70().83).4:(.))).84:0(4(((-((((-(
@M00689:251:000000000-CJTJ5:1:1101:18446:4680 2:N:0:9
CGACAGCCATGCAGCACCTGTACACCAACCACAAGGGAAACTACATCTCTGCAGCGATCTGGTGTATGTCAAGCCCAGGTAAGGTTCTTCGCGTTGCATCGAATTAATCCACATGCTCCGCCGCTTGTGCGGGCCCCCGTCAATTCCTTTGAGTTTTAGCCTTGCGGCCGTACTCCCCAAGCGGGGCGCTTAATGCGTTAGCTACGACACCGAGGCCGTTGAAGACACCACACACTAGGCGCACCCTGTTACGGCATGGACACACAGGGGAAGAAAACCGTCAGCCGCGTGGCT
+
GEEFGGGGGGGGGGGDFFGFGFGGGGGGGGGGGGGGGFGGGGGGGGGGGGGGGGGGGGGGGGGGGGGGGGGGGGGGFGGGG<FGGEGGGGGGGGGFGGGGGGGGGFGGGGGGGGG88DDGGE+@CEGGFEE8CEGGDGC8=DEFFFFGFFDF?EAF7,=FFFEE<>5>=A99=B4@G9;*;9@BFF;(3>B(.52<>???BB9<)3:((-(,(499((((-44).3(.*/)(427(,,(((0(,(,((,))),-,,,(.5)),((-,12(,-((447(4((,(-)((((-,(((
@M00689:251:000000000-CJTJ5:1:1101:17946:4691 2:N:0:9
CGACGGCCATGCACCACCTGTACACCAACCACAAGGGAAACTACATCTCTGCAGCGATCTGGTGTATGTCAAGCCCAGGTAAGGTTCTTCGCGTTGCATCGAATTAATCCACATGCTCCGCCGCTTGTGCGGGCCCCCGTCAATTCCTTTGAGTTTTAGCCTTGCGGCCGTACTCCCCAGGCGGGGCGCTTAATGCGTTAGCTACGACACAGAGGCCGTGGAAGACCCCTACACACAGCGCCCCCCGGTTACGGCCCGGACCAACCGGGGTACTAAACCAGGACCCACTGGTC
+
GGFEGGGGGGGGGGFGGGGFGGGGGGGGGGGGGGGGGGGGGGGGGGFGGGGGGGGGGGGGGGGGGGGGGG@FFGGGGGGGGGGGGGGGGGGGGGGGGGGGDGGGGEGGGGGFGGGGGGDEDGGGGGGGGGGGDGGGGGGDGGGGGCGGFGGGGGGGGGFFFFEEBFA>AFFFFBEEFFG<AB>@F9BFF>??AA2-23:43A>B2::0(2:8>BB<:B96>6?(..421*0(4(*(-1((-),(,,((-,()43((((-,-(-3(-39(((())).5(:(.18(-4((()4))
@M00689:251:000000000-CJTJ5:1:1101:21297:4708 2:N:0:9
CGACAGCCATGCAACACCTGTACACCAACCACAAGGGAAACTACATCTCTGCAGCGATCTGGTGTATGTCAAGCCCAGGTAAGGTTCTTCGCGTTGCATCGAATTAATCCACATGCTCCGCCGCTTGTGCGGGCCCCCGTCAATTCCTTTGAGTTTTAGCCTTGCGGCCGTACTCCCCAGGCGGGGCGCTTAATGCGTTAGCTACGACACAGAGGCCGTGGAAGACCCCTACACCTAGCGCCCACCGTTTACGGCATGGACTACCAGGGTAACTAATCCGGCTCCCTCATTGCTT
+
GGGGGGGGGGGGGGGGGGGFGGGGGGGGGGGGGGGGGGGGGGGGGGGGGGGGGGGGGGGGGGGGGGGGGGGGGGGGGGGGGFGGGGGGGGGGGGGGGGGGGGGGGGGGGGGGFGFGGGGGGGGGDGGG,@EGGGGGGGGCDGGGGFGGFGGGGGGGGGGFFFFFFFFFFA@=>BE=GFGC5BFFFFFFFFF?FFFF96?FFFB<?FF>;>784861?03901<??B(4<5@:BFG7?F02>:;FF?;:<:BDB:(((414),,(3))4,(((.-62))6-4>FF<0(4())).))
@M00689:251:000000000-CJTJ5:1:1101:16725:4712 2:N:0:9
CGACGACCATGCAGCACCTGTACACCAACCACAAGGGAAACTACATCTCTGCAGCGATCTGGTGTATGTCAAGCCCAGGTAAGGTTCTTCGCGTTGCATCGAATTAATCCACATGCTCCGCCGCTTGTGCGGGCCCCCGTCAATTCCTTTGAGTTTTAATCTTGCGACCGTACTCCCCAGGCGGAGTGCTTAATGCGTTAGCTGCGTCAACGACATGCATGCATGACGAAAACTAGCACTAAACGGGTACAGCGTGGAACACACGGGGATATAAACCGGGCACCACGGGCTGTAA
+
EFEFEGGGEFGFFGGGFDF@FFGGGGGGGGGGGGGFGGGGGGGGGFGGGGGGGGGGGGGGGGEFGGGGGCFFGGGGGGGGGGGGFDGGGGGGGGFGGGF=@FGGGGGGFGGGFGGGGD+@C6EG@GGGGGGGGGGGGED@DDCC79C9F+@EDA,@9DFFFAFCCAF=@FFF=BEEF@FD)(5=36(,33)97)7)61(3;437;333(4214448?:?2602))).41)<;(,*)(.)).),(,((-3,6<.7(37(.,.31((-(-1-().6).((-((-(-(((-(-((,))
@M00689:251:000000000-CJTJ5:1:1101:16200:4727 2:N:0:9
CGACGACCATGCACCACCTGTACACCAACCACAAGGGAAACTACATCTCTGCAGCGATCTGGTGTATGTCAAGCCCAGGTAAGGTTCTTCGCGTTGCATCGAATTAATCCACATGCTCCGCCGCTTGTGCGGGCCCCCGTCAATTCCTTTGAGTTTTAGCCTTGCGGCCGTAATCCCCAGGCGGGGCGCTTAATGAGTTAGCTAAGACACAGAGGCCGTGGACAGACGCTAAAAACAGGGCCAACGAGGTACGGACAGGGCGACCAGGGGAGTAAACAATGCCCGAATGTGACCG
+
FB:FEEGGD<FACFF<FE,6FDFGGGGGGGGGFGGGEGGGGGGDEFFDEFDEGGGGGGFGEFGGCGFFAEFGGGGGEFFEFFGG9FGACGGGGGGGEFD,>EFGFAFFAEGCFEFGFG+@EECEGGGGFGGDEDC6C>D87;C7;8CDAC?7CECFCFGFF9C5@85==BFA)/>5=(2?>DBFFF;B(-2,-6<)46244).)))..4(3(((-((4(-62(),(.()*)-)5*((,(((0(4(((((-)--(-(((,(-((,(48:((-(,().))())()(((3(5-644<0
@M00689:251:000000000-CJTJ5:1:1101:15740:4760 2:N:0:9
CGACGGCCATGCATCACCTGTACACCAACCACAAGGGAAACTACATCTCTGCAGCGATCTGGTGTATGTAAAGACCAGGTAAGGTTCGTCGCGTTGCATCGAATGAATACACATGCGCAGACGCCTGTGCGGGGCCCAGGCAATTCCTTTGAGATTTAGACTTGAGGCCGTACGCGGCAGGAGGGGCGCTTAAGGGGTTAGCTAAGACAGAGAGGCAGGGGAAGACGAGAACACCACGCGGCCAGCGTACAAGGACGGGGACACCAGGGTAGCAAAGGAGGGCAGACGAGGCAAG
+
,6++6@@6C8FF<ECC<,,6;C,E6CCE;@FC@EC8CCD@CFCEC;66AFFBFC,@F@@AAF<F=E,C,,9EF<,AF8F,BE<F?FE7,88+>4@F+,4,@8>,,?AC,CC,C>CE+6+@+648+,6@@AED>+6+5++1+5,++=7+1+=,*,,,2,+*4+;@*):))))/0(2(*())2/(6,(63(,(-6<)(-,(,1.).),-.3,(,4324(4-4966(40((/)))..9(((,(,),,(-33((,),4((-(4(((-((-.4:??0..).4((((-((((((-7-11,,
@M00689:251:000000000-CJTJ5:1:1101:15722:4761 2:N:0:9
CGACGGCCATGCATCACCTGTACACCAACCACAAGGGAAACTACATCTCTGCAGCGATCTGGTGTATGTCAAGCCCAGGTAAGGTTCTTCGCGTTGCATCGAATTAATCCACATGCTCCGCCGCTTGTGCGGGCCCCCGTCAATTCCTTTGAGTTTTAGCCTTGCGGCCGTACTCCCCAGGCGGGGCGCTTAATGAGTTAGCTACGAGACAGAGGCAGGGGAAACCCCCTACACCTAGGGACCACCGTTTCCGGAGAGGAGAGACAGGGGAAAGAACACAGCGCACCGGGGCGAG
+
FEEFEDFGCFFGDGGGEFGCFCFGGGGGGGGGGGGGEGGGGGGGGFGGGGEGGGGGGGGGGGGGGGGGGGGDFGGGFGGGGGGGEGGFGFGGGGGGCFGFCFFGGGGG,CFGGGGGGGDGGC?EEGGCCGEGGGGGGGGCCDE7EF?CF78@DC,ECFGFFFFE@BFFABFAABEEG?4C4(-6614>(((()))).))).4)524((-(2,4>::,10;660(((,-/)0(.(*4()(.()(((-(,-().390((-24((((((,4:((((.4(((..4:0(((-(((((((,
@M00689:251:000000000-CJTJ5:1:1101:10719:4778 2:N:0:9
CGACGGCCATGCAACACCTGTCACACTGTCCCCGAAGGGAAAGCCTTATCTCTAAGGTGTTCAGAGGATGTCAAGACCTGGTAAGGTTCTTCGCGTAGCTTCGAATTAAACCACATGCTCCACCGCCTGTGCGGGCCCCCGTCAATTCTTTTGAGTTTCAGCCTTGCGGCCGTACTCCCCAGGCGGAGTGCTTAACGCGTTAACTTAAAGCAATAAGGGGCGGAAACCACGGAAGACCAAGCAACAACGGGTTAACGGGGGGACAACCAGGGGGAAAAAACCGGAGAGACGAGGG
+
C>@@:@@FC<EF@EF<BB8@EFFG,;CCFCFGGFEDDFGGGGG<CCFFFGFGGGGGGFFFGGFGGGGGFGGGGFFGF<=FGGEGGFF9F,=;DFGCFFG8@FGGF,=FGGGE?DD8EF+=D??FCE1+@EFFEEGC==8>D8EGG79FF;CCFEFD7D<BFA@5C5@ABAFA>DD(=7C<AF=65941(()73?C>?19,4<0)4)4)6A-8().54<?>(4((33,2**)(-8)4(.(.(),4((4,(3(-(-))-(-1(22,(:((,(48((,(,.33(((-((((,(,(-(4
@M00689:251:000000000-CJTJ5:1:1101:14256:4784 2:N:0:9
CGACGGCCATGCACCACCTGTACACCAACCACAAGGGAAACTACATCTCTGCAGCGATCTGGTGTATGTCAAGCCCAGGTAAGGTTCTTCGCGTTGCATCGAATTAATCCACATGCTCCGCCGCTTGTGCGGGCCCCCGTCAATTCCTTTGAGTTTTAGCCTTGCGGCCGTACTCCCCAGGCGGGGCGCTTAATGCGTTAGCTACGACAAAGAGGCCGTGGAAGACCCCGACAAATAGCGCAAACCGTTTACGGCATGGACGACGAGGGTAACAAAACCAGCTCCCCAGGTCG
+
F>7@:CFBCDGGC@@@,866FEEF9FFFG@FGGGGFDGGGGGGGGFFGGGGGGGGGGGFGGGEFGGGFAFGGGGGGGGFFGGGGF:F9FFGDEGGGGGGC=EFFFGGGFEC@F8EGEGGGGGEC78?FFGGGGG6C6ED>DD>DCFFFCGF:CFGGGGGFFFFFFFFAAAAA29C@F@FCF55119921(86<)64;:0(36)68?B>1(4(,.43(24;FFB:,(4(11033(*.)6)4()((.(-1,(4)8<6(((4))(--((4(((.(.)58((4(((..4((.(4.)-
@M00689:251:000000000-CJTJ5:1:1101:6886:4786 2:N:0:9
CGACGGCCATGCAACACCTGTACACCAACCACAAGGGAAACTACATCTCTGCAGCGATCTGGTGTATGTCAAGCCCAGGTAAGGTTCTTCGCGTTGCATCGAATTAATCCACATGCTCCGCCGCTTGTGCGGGCCCCCGTCAATTCCTTTGCGTTTTAGCCTTGCGGCCGTACTCCCCATGCGGGGCGCTTACTGCGTTCGCTCCTACCCTGTTGCCTTTGCATCCCCCTCCACCTGCTCCCCACCGTTTACGCCCTGTACTACCCGGTCATCTAATTCTTCTTTCCCTTTCT
+
D=@EFE+CCFGFFFGEGFGGGCGGFGFCGGFDE8FECF,,EFGFC@CFFG<<@EFFGFFGAEE<ECGGGC<9@FGGGF7FGFDGGGGGGG@CEGG>F<DF+,@,DF9FFG<E:E9FCADC6=6+CEGFGDCE+@C8EGGGG>>9FFFGFG8,@CEECA*BFFE@599AA(5(5(*0C@<*8>291(((4(46)6<<1<0(46(((,582<)(.).6-))).).))(,,9<),(4*(..(),83:;6((-2()(((((())6)).(.4(-(()))))))--)6)))-)))))))
@M00689:251:000000000-CJTJ5:1:1101:22487:4806 2:N:0:9
CGACGGCCATGCAGCACCTGTACACCAACCACAAGGGAAACTACATCTCTGCAGCGATCTGGTGTATGTCAAGCCCAGGTAAGGTTCTTCGCGTTGCATCGAATTAATCCACATGCTCCGCCGCTTGTGCGGGCCCCCGTCAATTCCTTTGAGTTTTAGCCTTGCGGCCGTACTCCCCAGGCGGGGCGCTTAATGCGTTAGCTACGACACAGAGGCCGTGGGAGACCCCTAAACCTCGCGCCCACCGTTTACGGCATGGACCAACAGGGGATAGAATCCAGCTCTGCATGGAC
+
GGGGEEGGGGGGGGGGGGGFGGGGGGGGGGGGGGGGGGGGGGGGGGGGGGFGGGGGGGGGGGGGGGGGGGGFGG7FGGGGGGGGGGGGGGGGGGGGGGGGCFGGGGGGGGGGGGGGGGGGGGGGGGGFCGDGGGGGGGGGGGGGGFGGFGFGGFGCGGGFFFFFEFAFAFFFFFFEGDGGFBBF@BFFFB0<)4:AFFFFFFB<?6(4370,(46::>FB9(48?FFFD75(,59(.((-2514?14,62:-82-((48,)(,,((..3032(().).)4),).))))-.())
@M00689:251:000000000-CJTJ5:1:1101:9955:4825 2:N:0:9
CGACGACCATGCAGCACCTGTCACCGCTGTCCCCGAAGGGAAAGGCATGTCTCCATGCCGGGCAGCGGGATGTCAAGACCTGGTAAGGTTCTTCGCGTTGCTTCGAATTAAACCACATGCTCCACCGCTTGTGCGGGTCCCCGTCAATTCCTTTGAGTTTCAGCCTTGCGGCCGTACTCCCAAGGCGGAGTGCTTAATGCGTTAGCTGCAGCACTAAGGGGCGGAAACCCCCTAACACTTAGAACTCAGCGTTTACGGCGTGGGACACAAGGGGCACAGATCAGGCGCTCCCGGG
+
GCB@ECGGGGGGGGGGEGC<FFEFDGGEFGFGGGGEFC7BEEFF@FGGFFFGGGGGGGGFEEGGDGCGC@FGFGG<,CFFDGFGGGGGGGGGGGDFGGGEEGGGGDCFFFGGGFGGGGGGGGGGGG8=CEGCFF>CCEDFGGDGGFDFFGDGGFEAFC@@FE?EBBF=EA4>=@FFG@GGF(/6;=1>90,6???A25:AB?1<226)55,.31242:?:9047>F135>34(4*4>?2)686)2)5)))4:0(()4:(4(-((((-3((.33((((((,.,,).(43((-((-(
@M00689:251:000000000-CJTJ5:1:1101:18698:4889 2:N:0:9
CGACAACCATGCATCACCTGTACACCAACCACAAGGGAAACTACATCTCTGCAGCGATCTGGTGTATGTCAAGCCCAGGTAAGGTTCTTCGCGTTGCATCGAATTAATCCACATGCTCCGCCGCTTGTGCGGGCCCCCGTCAATTCCTTTGAGTTTTAGCCTTGCGGCCGTACTCCCCAGGCGGGGCGCTTCATGCGGTAGCTACGACACCGAGGACGTGGAAGAACACTACACCTAGCGCCAACCGTTTACGGGAGTGACTGCCAGGGTCGAGAAACATGCTCACTGTGCTG
+
GGGGGGGGCCFEEGDFCEEDGFGGGGGGGGGGGGGGEGFGGGGGGGGGGFAFFGGDEFGGGGFFGFCFGFGGGFFGFGGGGAFFGGGFGGCFEGGGGGGGGF8BDFGGCEFDCFGGGGGDGGGCEEGGGGEG6C6B6ED88@==@FGCFFFFGFEFGGDF*9@E@A5)8>4<2)8);5F>>BB2;1(322((.4:90(491><<?F1213((291(4930:?<0((((2*9(,,9:??2768((4376(((),3(29(.).)),(.432(,(((.8(2()()).).)))6)).
@M00689:251:000000000-CJTJ5:1:1101:18723:4893 2:N:0:9
CGACAACCATGCATCACCTGTACACCAACCACAAGGGAAACTACATCTCTGCAGCGATCTGGTGTCTGTCAAGCCCAGGTAAGGTTCTTCGTGTTGCATCGAATTAATCCACATGCTTCGCCGCCTGTGCGGGCCCCCGTCAATCACTTTCAGTTTTAGTCTTCCGGCCGTACTCCCCCGGCGGGGCGCTTAATTCGTTAGTTAGGAAAAAGAGGCCGGTGAAGGACCCCAACACCAGCGCCACCCGTTGACGGCAGGGAAGAACAGGGGGAGCAAAACAGGCATCCCTCACT
+
GGGG::FGGGGGGGGGGGGDG<FGDC@E@,BFF<@D7@EA8CFGG,F<,C<<;CBF@,:,CF,9F,,965,9,@@FG@,:,<F@545,E=:,@9A,49ED,49,,C4F,EF@=BE@9,36=E8=+4=9,@=+@>6+3@>+=++?+*==F8+,67,,+7=+;+0*:)8)5>=58)*)48;*/9(6;6(2,(,,.<)),(.(4.6<)(-)((((,(3-40((434)((.21*.((,*(,(4(-7(,(22-7(()(,21(41(.6((((.((-,3(((((,(((((,).(.)((,)
@M00689:251:000000000-CJTJ5:1:1101:7462:4923 2:N:0:9
CGACGGCCATGCACCACCTGTACACCAACCACAAGGGAAACTACATCTCGGCAGCGATCTGGTGTATGTCAAGCCCAGGTAAGGTTCTTCGCGTTGCATCGAATTAAGCCACATGCTCCGCTGCTTGTGCGGGCCCCCGTCAATTCCTTTGAGTTTTAGCCTTGCGGCCGTACTCCCCAGGCGGGGCCCTTAATGCGTTAGCTACGACTCAGAGCCCCTAGCAGCCCCCTACCCCTAGCGCCCACCTTTTACGGCAGTGACCCACGGTGTTTTCCCTCCTGCCCCCTCGTCTT
+
FC@@CDEGE<EED,EC8FF<;<;FF@FF6@FDFGFD@DFGG9FEF<C,@,C,@FE@F,:,CE:E<F,CFGGGFG7BFGG,FGGGFFGF9=DFCFEF>FGFGFE8+EF,?,9,A8@8=E61@++>FGGG8EE>8>>BE>8CCCE@DAC?FD7,@DAFCAFFFFF5CB5>AAAF=BEFC96*)55;036(2::0)-:<9??:<FD4?F09((..)3(2((((4(48(436)1)((4>6(((((0,(4:(4<2)512(-((4)6-344(3-1,((.:))-.((.,,((((((-(((
@M00689:251:000000000-CJTJ5:1:1101:24548:4962 2:N:0:9
CGACAACCATGCACCACCTGTACACCAACCACAAGGGAAACTACATCTCTGCAGCGATCTGGTGTATGTCAAGCCCAGGTAAGGTTCTTCGCGTTGCATCGAATTAAACCACATGCTCCACCGCTTGTGCGGGCCCCCGTCAATTCCTTTGAGTTTTAGCCTTGCGACCGTACTCCCCAGGCGGCGTGCTAAATGCGTTAGCCACGGCCCCGCCGGGGTCAATACCCGCCCCCCCTAGCACCCAACGCTTCCGGCCTGGCCCCCCCGGGTATCCCACCCCTCCCCCCCCCGCCC
+
FE@FF7FGEFEFAFFEFGGFCFFGGGF<FGCGGFEF@,EEFGEGGDGGGGFGGGGECEGFDFD@FECEFG<EEFFGEF<FE@@@AFFFGGFGGC:CC,@E4@@CDECFGGCGF8,E;EGFGGGGC>DD=EC=EGGGGG=CDD6C9B@FE=FAD9D7EG7BFFCEE):AB5=>@2ABEDFC/<7/(.63;?)6)/96368?())73171(49(,4((-(,4()69??B(9))3(4D1((524)-(-:1(-,,),,4((,,(((((40((-4()-)).4(31,46(-(41,((--,
@M00689:251:000000000-CJTJ5:1:1101:22256:5036 2:N:0:9
CGACGACCATGCAACACCTGTACACCAACCACAAGGGAAACTACATCTCTGCAGCGATCTGGTGTATGTCAAGCCCAGGTAAGGTTCTTCGCGTTGCTTCGAATTGAACCACATGCTCCACCGCTTGTGCGGGCCCCCGTCAATTCCTTTGAGTTTTAACCTTGCGGCCGTAGTCCCCAGGCGGAATGCTTAATGCGTTAGCTGCAGCACTAAAGGGCGGAAACCCTAGAACACCTAGAACTCATCGTTTACGGCGTGGACTACCAGGGTAAGTAAGCCTGCTCTCC
+
FFGGGGGGDGGGGGGGEGGDGGGGGGGGGGGGGGGGGGGGGGGGGFGGGGGGGGGGGFGGGGGGGGGGGGGGGGGGGGGGGGGGFGGGGGGGGGEGGGGGGGGGGGGGGGGGGGGGGGGGGGGGGGGGGGGGGGGGGGGGGGGGGFGGFDGGGEEGGGGFFFFFFFFF=AFFFDFFGFGGFB@F@6?@EFFEEFECF@;D@FCFFFFFDFE;=7>AF?>>FB9086((*9=<?BD:7?)446426A84?0<9<?(44;>6444((2)(1(.()).:)..(.((.).3
@M00689:251:000000000-CJTJ5:1:1101:25942:5054 2:N:0:9
CGACGGCCATGCAACACCTGTCACTTTTGTCCCCGAAGGGAAATCCCTATCTCTAGGGAGGCCAAAAGGATGTCAAGACCTGGTAAGGTTCTTCGCGTTGCTTCGAATTAAACCACATGCTCCACCGCTTGTGCGGGCCCCCGTCAATTCTTTTGAGTTTCAGCCTTGCGGCCGTACTCCCCAGGCGGAGTGCTTAATGCGTTAACTGCAGCACTAAGGGGCGGAAACCCCCTAACCCCTAGCACTCATCGTTTACGGCGGGGCCTCCCAGGGGATCTAATACTGCTCTCT
+
GGEEGGGGGGGGEGFGGGGGGGGGGGGGGFGGGGGGGGGGGGGGGGGGGGGGGGGGGGGEGGGGGGGGGGGGGGGGGGGGGGGGGGGGFGGGFFGGDGGGGGGGGGGGGGGGGGGGGGGGGGGGGGGGGGGGDGEGGGCGGGGGGFGGFGGGGGE5DGGFFFFFFFFFEBBFFFFFGFGGF>@25>BFF@DFFFFCECEEB;;D1<<<<<7>?8003:?<BFB>>06<FGB>FFF((,4-8@?A))((-),4?<(:<?6,((-(-((.,428(((4,-45)654)9).42)
@M00689:251:000000000-CJTJ5:1:1101:15730:5073 2:N:0:9
CGACGGCCATGCAGCACCTGTACACCAACCACAAGGGAAACTACATCTCTGCAGCGATCTGGTGTATGTCAAGCCCAGGTAAGGTTCTTCGCGTTGCATCGAATTAATCCACATGCTCCGCCGCTTGTGCGGGCCCCCGTCAATTCCTTTGAGTTTTAGCCTTGCGGCCGTACTCCCCAGGAGGGGCGCTTAATGCGTTAGCGACGACACAGAGGCCGTGGAAGACCCCTAAACCTAGGGACCACCGGTTACGGAAAGGACAACCAGGGGAGCGAACGAGGCACCGGAGGTGACG
+
FCCCCD@@:CEE@FGDFFF@CAFGFGGGGGGGFGGFGGGGGGGGFFGGGGDAFGGGGGGGGGGGGGFGGGGFGGFGFGGFGGGGGFDDGADFEGCGGGFFGGGG8FGAEFE=FC@F8ECCEEECG6DGGGGGGGG>E>=7CDGGFFGGFCCCF7;ECFCAFFEFFBFBA=5A((>=F9?DF(56(::;:70:E)4A>122:4(-(4;93(((.:B0(-(4><<??0<(/*)(4(*(.)((.)-:0(3,(-3)4:(-(.3,((,.(-.3:(--4(49(((42(-242(((-((.),
@M00689:251:000000000-CJTJ5:1:1101:18349:5082 2:N:0:9
CGACGGCCATGCATCACCTGTACACCAACCACAAGGGAAACTACATCTCTGCAGCGATCTGGTGTATGTCAAGCCCAGGTAAGGTTCTTCGCGTTGCATCGAATTAATCCACATGCTCCGCCGCTTGTGCGGGCCCCCGTCAATTCCTTTGAGTTTTAGCCTTGCGGCCGTACTCCCCAGGCGGGGCGCTTAATGCGTTAGCTACGACACAGAGGACGTGGGAAACACAGAAACATAGAGCCCACCGTTTACGGCATGGACACCCAGGGGATCTAAACCTGGACCCTCAGTGCC
+
E=+@:C@:FEGGFGGCFCG<FFDFGGDG@@FGGEFCFDCF8FGFGEGGGGFDEDFGGFEFGCFGGCEEC@FEFG<C=C7FGGGGGGGF?FFEGEFGDFGD>FGFFFGFF;EFFGF8AFDEEGGGCEFFDGG8E+6>EGG8DDGG@FGFFF7C?,,<BAFFFAC@)===49:@>(>(;98D?-(647>>>93:<9<<B<:6(6)4<119BF????1(418:3(((.((.//0450*).64).0(.4(4(,8:<0,(((48)),,(22:??,7-2)66)(.11(..((.(((-)).
@M00689:251:000000000-CJTJ5:1:1101:15712:5083 2:N:0:9
CGACGGCCATGCAGCACCTGTACACCAACCACAAGGGAAACTACATCTCTGCAGCGATCTGGTGTATGTCAAGCCCAGGTAAGGTTCTTCGCGTTGCATCGAATTAATCCACATGCTCCGCCGCTTGTGCGGGCCCCCGTCAATTCCTTTCAGTTTTAGCCTTGCGGCCGTAAGCCCCGGGCGGGGCGCTTACTGGGTTAGCTGCTGCAAGCAAGCCGGGGGAGGACCAAAAACCTAGGGGCCACCGTTTACGGGAGGGACAAGAGGAGGAACAAACCGCGAGCGCACAGGAG
+
FC7C@CCFGFGF@F8<@CF<FDECF@FGGGGFFGGCCCFEGGAFEFFFGGGGGDFE@FGCC9FEEFCGGG9EFGGGGGGGFGGGDAFGGGGGGGGGGGGF>FCF8?F,,C<=F8=8,98=EGCEEGGF,=CE==CC>C8@D9?+2=C9C7+,773:=D7<A>EFE5=AA=)))(*(/-)))31164((--81))))(,4:?>)-()))5))(((.(-4(43(4-((((*10((,1(.)(((.(,(.4(3(()-:;(4(---(.(.(3(((-..(.8((((-((1(,(,(,(.-
@M00689:251:000000000-CJTJ5:1:1101:24780:5088 2:N:0:9
CGACGGCCATGCAGCACCTGTACACCAACCACAAGGGAAACTACATCTCTGCAGCGATCTGGTGTATGTCAAGCCCAGGTAAGGTTCTTCGCGTTGCATCGAATTAATCCACATGCTCCGCCGCTTGTGCGGGCCCCCGTCAATTCCTTTGAGTTTTAGCCTTGCGGCCGTACTCCCTAGGCGGGGCGCTTAATGCGTTCGCTCCGACACCAGGGCAGTGGAAACCCCCTACACCTACGCGCCACCGTTTCCGGCATGGACGCCCAGGTTATCCAACCCTGGCCCCCCTGTCTAT
+
GGEGGDGGGFGGCFGGGGGGGGGGGGGGGGGGGGGGGGGGGGGGGGGGGGGGGGGG7FGGGFFCFGGGGGGC<EFGGCGFGGGGGGGGGFGGGGGEE9FGGGGGGGG?ECFFGGGGG,=8C>CCCEGF,EEGCGGGGGGGGGEGFFGFF?7E?DGGG;7AFFE5:A5AAFFFFBE(7:>DFD=@F90296<B)6).4?B(8><((,(--9?(((-4((.((22).4::D))((.*(.((((0-((,,(-,,.((-((,(,4(((--3(),))).)5((-((((((((-((.))))
@M00689:251:000000000-CJTJ5:1:1101:18339:5100 2:N:0:9
CGACGGCCATGCATCACCTGTACACCAACCACAAGGGAAACTACATCTCTGCAGCGATCTGGTGTATGTCAAGCCCAGGTAAGGTTCTTCGCGTTGCATCGAATTAATCCACATGCTCCGCCGCTTGTGCGGGCCCCCGTCAATTCCTTTGAGTTTTCGCCTTGCGGCCGTACTCCCCAGGCGGGGCGCTTAATGCGTTAGCTACGACGCAGCAGCCGTGGGAGCCCCCCAACCCGAGGCCCCCCCGGTTCCGCACTGGCAACACGGGGGAGCTAATGCGGCCTAACCCGGGTCG
+
GGGGEGGGGGGGGGGFFGGDGCFGGGGGGGGGGEGFCGGGFGGFGACFGGCFFFGGGGGGGGGGGGGGGFGGGGEGGG?FFGDFEGGGGGFGGGGGGGFG@FFF7F,9FFGGGGEGAEFGGDC6CECFGGEEGGGDG>>EDGDGFFGGCGGF?DGA7,*<@?=):AA=4=@F@26>GFG<8=@9109(,31<6).),40::<>628(((-39(((((-4(((,,48((1)0((49(((((-.(426((-(3.3(((((,(()((-((((((((().)))(((-(()((((-((-(
@M00689:251:000000000-CJTJ5:1:1101:20615:5102 2:N:0:9
CGACGGCCATGCAGCACCTGTACACCAACCACAAGGGAAACTACACCTCTGCAGCGATCTGGTGGATGTCCAGCCCAGGTAAGGTTCTTCGCGTAGCATCTTATTAATCCACCTGCTCCGCCGCTTGTGCGGGCCGCCGTTAACTTTTTTGAGTTTTAGCCCTGCGGCCGTACCCACCAGGCGGGGCGACTAATGTGGTAGCTACGCCAAAGAGGCCGCTGGAGACCCCCACCCCGCGGCACCCACGTTTGCGGGAGGGACGCACAGGTGTTATACAACGGACCCCCCGGT
+
GECG+BFGGGGGGGGGGGGFGGGGGG<,B@FDGF8,C,@6E,6C@,,,:,CF,EF7@F<FGC54,,66,:,5,,47,6,,:9?,CFGD,4,,84+6A9==,,C@E,,:E,,9,@,@=EGDG8CCGD+@8A==+=C++@61+++++++?0*7**>,9+,*+/*0<D)5(((/(3(7)*(**8(6(2(((-(7()--)-).)684)5((,(,4(((4(3(((4(,((,-25)),,()((((,(01((((,(,(.,(4(-4603(7>9(.4)(.()-6))))((-(-(((((-4
@M00689:251:000000000-CJTJ5:1:1101:18813:5107 2:N:0:9
CGACAACCATGCAACACCTGTACACCAACCACAAGGGAAACTACATCTCTGCAGCGATCTGGTGTATGTCAAGCCCAGGTAAGGTTCTTCGCGTTGCATCGAATTAATCCACATGCTCAGCCGCTTGTGCGGGCCCCCGTCAATTCCTTTGAGTTTTAGCAGTGCGGACGTACTCTCCAGGAGGGGCGCTTCACGCGTTAGCTACGACACCGAGACCGGGGAAGCCACCACCACCTAGCGCCCACCAGTTACGGACAGGACGAACGGAGTAGAGAGACATGCCTCATACGGCATT
+
C>7@@@DBFGGGCFG@@8C<EF<FEFFGGEFCGFF8FFFFGGG@FCFFEFGC<FF@FG<FGGGGGGFEGGGGA9@BEAEGGCEG<EFD?,D7BFGEGGE8EG8@4?=FEDF,FEEGA;+ACGGDC+9=FDCEE8C>E+=@=C=++=DD7C==877@FEGF+*3:7=8)108018**,0=CF):=A=97(6(:7)//69170447.::0,(((((((-((-2(8((((.1*.(34D07>(4;)41(-((-)6)-,43(18(-33(,(((-(()))--(.().4)-)(.).(((((.
@M00689:251:000000000-CJTJ5:1:1101:6566:5109 2:N:0:9
CGACAGCCATGCATCACCTGTACACCAACCACAAGGGAAACTACATCTCTGCAGCGATCTGGTGTATGTCAAGCCCAGGTAAGGTTCTTCGCGTTGCATCGAATTAATCCACATGCTCCGCCGCTTGTGCGGGCCCCCGTCAATTCCTTTGAGTTTTAGCCTTGCGGCCGTACTCCCCAGGCGGGGCGCTTAATGCGTTAGCTACGACAAAGAGGCCGTGGAAGACCCCCCCCCCACACGCCCCCCGTTTACGGCATGGACTCACAGGTTTTCCCACCCTGTATTCT
+
GGGGEGGGGGGGGGGGFGGGGGGDFGGGGEGGFCGFGGGGGGGGGGGFGGGGGFGGGGGGGGGGGGGGGGFFGGFGFEDFGGGGGGGGGGFCECGGGGGCEGCGGFGGFFFFGGGF84=CEEEGEGGGCDE6+@EED=8ADDDGC?FFF7@8DFCAFC?9?865@==A=5=)5>6=FAGG422(21607046)6447?6184)).-(-7(408::66;B;96<<<BB0*))((-9(((-3(<0((418?2(4,,(49B().,.)4).,).)(.)).(-((())))))
@M00689:251:000000000-CJTJ5:1:1101:17143:5117 2:N:0:9
CGACAGCCATGCACCACCTGTCTCACGGTTCCCGAAGGCACATTCTCATCTCTGAAAACTTCCGTGGATGTCAAGACCAGGTAAGGTTCTTCGCGTTGCATCGAATTAAACCACATGCTCCACAGCTTGTGCGGGCCCCCGTCAATTCATTTGAGTTTTAACCTTGCGGCCGTACCCCCCAGGCGGGCGACTTAACGCGTTAGCTACGGAAGACACGACTCAAGGGCACAACCCCAAAGGCGACAGAGTTTACGGCGTGGAAGACAAGGGGAGCGAAAGAAGCGAGCAATGGCGG
+
C=78@C<<C<FF@ECCF,C66CCFFEFEFDG,CCFGGGDCFCC,CCGFECFGGGGGFGGFDFGFGGEGEEFFGGCFCEFCE<FFGCFF9CEFCEFG>FCFGGGGGDFFGF<=ADEGF?BFG8D,,4@E=@DDEE++@+6+=@EGDC7=?D=3@DG,=;=ED19E5>@AF55:18)),:*;99B=@>(6:96(-:2.193,-8:A).523:?B(3:(-(-((5(8?::1*9>(((1(414((.346-(,)).6)32-,,22(),,((((,4-49(-,62((((.(,((-().(((,
@M00689:251:000000000-CJTJ5:1:1101:11244:5118 2:N:0:9
CGACGGCCATGCAACACCTGGTTTCGTGTCCCGAAGGACGCATCCATCTCTGGATGCTTCACTAACTTTCAAGCCCGGGTAAGGTTCCTCGCGTATCATCGAATTAAACCACATGCTCCTCCGCTTGTGCGGGCCCCCGTCAATTCCTTTGAGTTTCAACCTTGCGGCCGTACTCCCCAGGTGGAATACTTAACGCTTTCGCTTGGACGCGGACGGGGGAGAGCAAAAATGGGGGATGAAGCGGTTAGGGGGGGGAAGAACGGGGGGAATAAAAAGGAGTCAACGGGCTCGGAAA
+
CCCCCCCF:CEE@FG<@BFAFCC@FGFGGGGGGGGDDGEFGGDCGGFGGGDGGGGGGFCGFFFGGGGGGGFGGG<FFGGGGGGGFGGFFGGEGFGCGGGCGFFG@FGGCEFGG@=E=DD8A=@ECEGFGGGGGGCGECC@+@GD+=C>F+BFG;C,?EGFC>6CFAFA422>2(8(C=;DF)413;/7>C<7>):(6;6);(3(//6>B9(724(27((3,4(()42(9**),(/((,(.))-((((.4.(-(97-((((((--9((,((..-),4((,,()-.((---(,(-((
@M00689:251:000000000-CJTJ5:1:1101:18799:5120 2:N:0:9
CGACAACCATGCAACACCTGTACACCAACCACAAGGGAAACTACATCTCTGCAGCGATCTGGTGTATGTCAAGCCCAGGTAAGGTTCTTCGCGTTGCATCGAATTAATCCACATGCTCCGCCGCTTGTGCGGGCCCCCGTCAATTCCTTTGAGTTTTAGCCTTGCGGCCGTACTCCCCAGGCGGGGCGCTTAATGCGTTAGCTACGACACAGAGGCCGTTGAAGCCCCCTAAACCTAGGGCCCCACGTTTACGGCATGGAATAACAGGGTTACGAAACCGGACCTGCACGTTAC
+
GGEGGGGGDAEFFGGGGGGDGGGGGGGGGGGGGGGGGGGGGGGGGFGGGGGGGGGGGGGGGGGGGGGGGGCGGGGGGGGGGGGGGEGGGGGGGGGGGGGGGGGGGGGGGGGGGGGGFGGGGGGGGGGGCCGDGGGEGGGGGGGGGCDCDGGGGFAFDG?FFFF5@AAAFFFFFFF2FDFC>FBF;>>FFF:6BFFF(,:?:<9AFFB;((,,4:?0:B>(-(64)(-1D7@04(9(()(.832((-2,.4()(4(14<?3))))4))41(((,(((((,((-4(((,.(-,(((
@M00689:251:000000000-CJTJ5:1:1101:17130:5129 2:N:0:9
CGACAGCCATGCACCACCTGTCTCACGGTTCCCGAAGGCACATTCTCATCTCTGAAAACTTCCGTGGATGTCAAGACCAGGTAAGGTTCTTCGCGTTGCATCGAATTAAACCACATGCTCCACCGCTTGTGCGGGCCCCCGTCAATTCATTTGAGTTTTAACCTTGCGGCCGTACTCCCCAGGCGGTCGACTTAACGCGTTAGCTCCGGAAGCCACGCCTCAAGGGCACAAACCCCAAGTCGACATCGTTTAAGGCGTGGGCAAACAGGGGAACCAAGCCGGGGCTTCATGGCCG
+
GEDFEGGGDFGFCFFFFGGFFFGGGGGGGGGGGGGGGGFGGGGGGGGGGGGGGGGGGGGGGGGGGGGGGGGGGGGGGGGGGGGGGGFGGGGGGGGGGGEFCFGGGGGGGGGGGGGGGGGGGGGGGGGGGGFGGGGDGGGGG>=DGFFGFFGGGGGFGGFFFF@F@A@AABBBADF9EBGGFFFBBF6@@BFF?EFFF>B99;@E;C1;9?>BB?BBF10((4.4>B??*9<(.(*4:?BA<>?9B6>:1:38)6?:3(4;(-(-(..811(((((.3(((((((-((,-)65353
@M00689:251:000000000-CJTJ5:1:1101:11348:5131 2:N:0:9
CGACAGCCATGCAGCACCTGTACACCAACCACAAGGGAAACTACATCTCTGCAGCGATCTGGTGTATGTCAAGCCCAGGTAAGGTTCTTCGCGTTGCATCGAATTAATCCACATGCTCCGCAGCTTGTGCGGGCCCCCGTCAATTCATTTGAGTTTTAGCCTTGCGGCCGTACTCCCCAGGCGGGGCGCTGAATGCGTTAGCAACGAGACAGAGGCCGGGGAAGACCCCAAAACAGAGCGCCAAACGTGTAAGGAAGGGCATACGAGGGGAGAAAAGCCGGCCGCCAAGGGCAGG
+
FEDFEDEFA6EE<FFCFF<@FDFCECFGGEFGGGGGGFGGDFFFGCFGGGGFFGGGG?EGGGFGGFFGFGGGGFFFFGGCGGGGGGGFGGGGGGEGGGEFGGGDFDF<FGGGFBC8@DGEG+@@8DF8ADGCC6C68+=@DDGFDD+2C+CDFEDEG>DCFFEECBA=:A=A@9A)=)3CF=459@(79>027):4;?(336)614((((.,4:?4(419((--.(.2**...4*(.8(-()-(((-((.(-6:).(4?04(,3((4(-((-(..:4((-((((-(((((((((,
@M00689:251:000000000-CJTJ5:1:1101:13028:5136 2:N:0:9
CGACGACCATGCAACACCTGTACACCAACCACAAGGGAAACTACATCTCTGCAGCAATCTGGTGTATGTCAAGCCCAGGTAAGGTTCTTCGCGTTGCATCGAATTAATCCACATGCTCCGCCGCTTGTGCGGGCCCCCGTCAATTCCTTTGAGTTTTAGCCTTGCGACCGTACTCCCCAGGCGGTCAACTTCACGCGTTAGCTGCGGTACTAGGAAATCGCTTCCCAAACACCGAGTTGACAGGGGTTAGGGGGGGGAGTACCAGGGAAAAGAAGCAGGGGCGCGCGGACTCGAA
+
ACCCEEGGCEFFCGFFGGG@FFGFFGGGGGGGGGGGCFGGGGGGGFGFGGGGGGGGGGGGGGGGGGGGGGGGGGDGGGGGGGGGFFGGGGGGGGGGGGGFGGGFGGGDGGGGGGGGDGGGGEEGGGGGGGGGGGGC=8=A8CGG<BCGFGGFGFG7FGFF5<@C@BAF=9ADFBF4E9*7?2-9-6;=8C3<<@@DFB9@@C3;@;B:BF2<:88B?2<B:(40::)499;(((/-((64)8)(-(47::7(,2(4(((-.)-.5?:(...(-4,,.(-((-(,((-((((((((
@M00689:251:000000000-CJTJ5:1:1101:10486:5136 2:N:0:9
CGACGGCCATGCAACACCTGTCACCTTGTCCCCGAAGGGATTTCCTCGATTAAGAGTAATGCAAGGGATGTCAAGTGTAGGTAAGGTTCTTCGCGTTGCTTCGAATTAAACCACATGCTCCGCTACTTGTGCGGGTCCCCGTCAATTCCTTTGAGTTTTAATCTTGCGACCGTACGCCCCAGGCGGAAGACTTAACGCGGTAGAGGCGGAACGGAGGTGTTGAAGCCCCCAGACCAAGGATGCAGCGTTTAAGGGGGGGAAGAAGCGGGAACCAAAACCGGGAACACGGGTGGCG
+
C=:@@CC@:;CC<EF<@B<<;CECF@,CE;FFGFEDDGGGEGFGGDDFGFFGGGGG<EFEFGGGFFGGFGGGFGGGFFGGFDEEGGFEEFGGGGG@>FGGCFGGG,DFGGFFEEF@FG@EFAC8@EFADEGCCEG@=,DFC?E=8??FFGCDFFG@;>FCAC*C77*:558=8><)4);>>/2555@>(637)9>)/(:(66;))6(---(24<:;04?)(.4<)).,/)0((,*(..,.)).4))-(-(().,,7(,9((-4((((-4(-(((-,(,-(-(4,(.((-6(((.-
@M00689:251:000000000-CJTJ5:1:1101:6505:5172 2:N:0:9
CGACAGCCATGCATCACCTGTACACCAGCCCCGAAGGGAAACCCTATCTCTAGGGCGGTCCAGTGCATGTCAAGCCTTGGTAAGGTCCTTCGCGTTGCATCGAATTAATCCGCATGCTCCGCCGCTTGTGCGGGCCCCCGTCAATTCCTTTGAGTTTTAGCCTTGCGGCCGTACTCCCCAGGCGGGGCCCTTAATGCGTTAGCTACGTCGCGGAAACCGTGGAATGTTCCCCACACCTAGTGCCCAACGGTTCCGGCATGGCCTACCAGGGTATAGAATCCTGCTCTCCCGTT
+
GGGGGGGGGGGGGGGGGGGGGGGGGFGGGGGGGGGGGGGGGGGGGGGGGFGGGGGGGGGGGGGGGGGGFCDGFFGGGGGGGGGGFGGGGGGGGGGGGGGCCCGGGGGD<FFGGGE78FGGGGGGGGGG?,D=EGGGGEGGDGGDGFGGFCFCCFGF7FGFFF=@4BAF=2>@2((9C=3;B;D;@0;>(487:99A<((4<BFA)5:((,371(,4(36119?22)-6>*9:01*-23(56*4<:2181(4((.4911332((.((4434:?:).))5)).6).(.62(((,.
@M00689:251:000000000-CJTJ5:1:1101:12776:5217 2:N:0:9
CGACGACCATGCATCACCTGTATAGAAGTGTCCAAAGAGTCCCGCATCTCTGCGGTGTTCTTCTATATGTCAAGCCTTGGTAAGGTTCTTCGCGTTGCATCGAATTAATCCGCATGCTCCGCCGCTTGTGCGGGCCACCGTCAATTCCTTTGAGTTTTAGCCTTGCGGCCGTACTCCCCAGGCGGGGAACTTAATGCGTTAGCTACGACACAGAACCCGGGGAAAAGACCCGACACCAAGGTCCCAACGGTTACGGAAGGGACAACACGGGAAACAAAAGCGGCCACCCAGGT
+
ECCEEEGGECFGCFFFGGC<FFGGFFGGFDFFGGGGCGGGGGGEGGFGGGGGGGGGGGGGGGGGGGGGGGGGGGGGGGGFGGGGFEF9CFGGGGGGGGGGGGGGGGGGGGGEFG78ADFFGCGGC8CFF=DEDGCC+@FE=DEGGFGGFGGG7@3@FFGACFA5:@AF9=B2>42CGBGGEFFF9@@1:?02).4<AFFF?B2<A?B1792::?2((31(,,,217>12*7(4(9(-(.2(*.)4<:(-(,4:)461((4,,-(,((((460((,(,44(3(((((-((-.4,
@M00689:251:000000000-CJTJ5:1:1101:13292:5217 2:N:0:9
CGACGGCCATGCATCACCTGTACACCAACCACAAGGGAAACTACATCTCTGCAGCGATCTGGTGTATGTCAAGCCCAGGTAAGGTTCTTCGCGTTGCATCGAATTAATCCACATGCTCCGCCGCTTGTGCGGGCCCCCGTCAATTCCTTTGAGTTTTAGCCTTGCGGCCGTACTCCCCAGGCGGGGCGCTTAATGCGTTAGCTACGACACAGAGGCCGGGGAAGACCACGACACCGAGCGCCCACCGGTTACGGCCTGGGAAACCAGGGGAAGCAAAACGGCACACTGGGGCT
+
FECEEEFGDGFFCGDCFFF<FFFFFFGGGGGGGGGGDGGGGGGGGGGGGGGGGGGGGGGGGGGGGGGGGGGGGGGGGGGGGGGGGGGGGGGGGGGGGGGGGGGGFGGGGGGGGFGGGFGEGGGGGGGGGGGGGEEG6EDCGGGGGFGGFGGGGGFGGGGFFFBEFFBFA>=AFBE;CDD5A>=99B;9903?>>AA9(1:BF9A281(,(48::(((4(4996248:(**019(9(1(((()-((-7(-(,)4?(((-4(((.48((4:,48((.5:(((-((((.()(((((
@M00689:251:000000000-CJTJ5:1:1101:20675:5236 2:N:0:9
CGACAGCCATGCAGCACCTGTCTCACGGTTCCCGAAGGCATATACTCATCTCTGAAAACTTCCGTCGATGTCAAGACCAGGTAAGGTTCTTCCAGTTGCATCGAATTAAATCACACGCTCCACCGCTTGCGCGGACCCCGGTCCATTCATTTGAGTTTTAACCTTGAGGCCGTACCTCTCAGGCGGTTCACTAAACGACGTGAGCTCCGATAACACGTCCCAAGGGCACAACCTAGAGGGCGAGCATGATTACGGCACGGAAGAAAGGTGATCTCACAGCGCGAACCAGTTGCAG
+
<C7@FCE,CFGEF<<<<,C6-C<FEEF7<C,CFEGDG+6FF<F,;CF,<,C6CC<,;,,,,,C,A,@+,,E,9BAAEC8,@6EFDD,?E,9,,,49AFE,4@@F,,AA,,,,,9C,6@C++,@4=C8CD+6=EC++++++++6+6C+9;++@D,==+,+4*=*01**18))18))1,*294*5)):-/28CE*7.(((/(,,(//))(,(((()/(((/(/),.-(4,194-((*)))((()(((()))))-)-,(((-4(((.,((()(-))..6549(-4(((,(.,.)-).)
@M00689:251:000000000-CJTJ5:1:1101:24790:5238 2:N:0:9
CGACGGCCATGCAACACCTGTCACTTCTGTCCCCGAAGGGAAAGCCTTATCTCTAAGGAAGTCAGAAGGATGTCAAGACCTGGTAAGGTTCTTCGCGTTGCTTCGAATTAAACCACATGCTCCACCGCTTGTGCGGGCCCCCGTCAATTCTTTTGAGTTTCAGCCTTGCGGCCGTACTCCCCAGGCGGAGTGCTTAATGCGTTAACTGTAGCACTAAGGGGCGGAAACCCCCTAACACCTAGCACTCCACGTTTACGGCGTGGACTTCCCGGGTTTCTAACTCTTCCCTATCTTT
+
GGGGGGGGGGGGGGGGGGGGGGGGGGGGGGGGGGGFGGGGGGGGGGGGGGGGGGGFGGGCFGGGGGGGGGGGGGGGGGGGGGGFGCFGGGGGGGGGGGGGGGGGGGGGGGGGGGGGGGGGGGGGGGGGEEGGFGGGGEGEGGGGGEGFFGGGGFFEDCFFFFFEFBEFFFFA9ABAG=GGFDFFFB@FBFF;6C?C9<EE@FFF6EE3?E36<A?203:7633;06(,>CD608C?)5,(5*())),,).48<14<BB603(1(()).)(((13(--65:))-)).)()))))))
@M00689:251:000000000-CJTJ5:1:1101:16574:5246 2:N:0:9
CGACGGCCATGCAACACCTGTCACTCTGTCCCCGAAGGGAATGCCCTATCTCTAGGGTTATCAGAGGATGTCAAGACCTGGTAAGGTTCTTCGCGTTGCTTCAAATTAAACCACATGCTCCACCGCTTGTGCGGGCCCCCGTCAATTCTTTTGAGTTTCAGCCTTGCGGCCGTACTCCCCAGGCGGAGGGCTTAATGCGTTAACTGCAGCACCAAGGGGAGGAAACCCCTTGACACCGAGCACTCATCGTTTACGGCGGGGACAACAAGGGTAGCGAATGCGGGCCTATGCGGCG
+
F>@@@CCF@CFFCFFCFCF<FEGGGGGGGGFGGGEGGGGGGGGFFGGFGGFGGFFGGGGGGGGGGGGGGGGGGGGGGGGGGFGGGG<EFFDGGCGGGGGGCGGFFGGGGGCFFDGGGG?FGGG8CECGD?DDGGGDDEGG=C=DDF7C?;C7DEG9EGGFFFDF@E5=AB4:=9>:=>4CFFFBBF@:(2;@(/;)<>@;0<<<?A2AF::FFF?FFF9(448::78<C*).53;)4(,-3@70(3)67:(8B288(7(31(-(.2(43?<(.()(--(()(4(((((.)),40(
@M00689:251:000000000-CJTJ5:1:1101:16130:5261 2:N:0:9
GACGGCCATGCAGCACCTGTACACCAACCACAAGGGAAACTACATCTCTGCAGCGATCTGGTGTATGTCAAGCCCAGGTAAGGTTCTTCGCGTTGCATCGAATTAATCCACATGCTCCGCCGCTTGTGCGGGCCCCCGTCAATTCCTTTGAGTTTTAGCCTTGCGGCCGTACTCCCCAGGCGGGGCGCTTAATGCGTTAGCGACGACACGGAGGCCGTGGAAGACACCGACACCAAGCGCCCCCGGTTTACGGAAGGGGCGACCAGGGAGACAAGACCGGGCGCTGACGGAC
+
<@C@CFGGCFFGFGG<FAEEFEGEDFFGGGGGGFF7EFFGGGFGECFGGGGGGFGGCCFFFGGEFGGGGGFGGG7EECFGGGGGGFAEGGGGECGGGGGGGGFFGGGFGF?EEEF@DGDGEGGCGG8,@EEDDEGCCE?66>:DFF9EFGGFGGCEGFFFFA5<@58>>AAD=4>4E:78A9@BFF>79:?>):>;,(48:(--1339;(,--(4(4(,3,.31((1,)1)49?332?12(5(4((((434:,(((-,(((4((((-3(3:(,4(,(.(4((((((((,(((
@M00689:251:000000000-CJTJ5:1:1101:12329:5306 2:N:0:9
CGACAGCCATGCAGCACCTGTCACGTTGTCCCCCGAAGGGGAAGGCTCTATCTCTAGAGTTTTCAAAGGATGTCAAGATTTGGTAAGGTTCTTCGCGTTGCTTCGAATTAAACCACATGCTCCACCGCTTGTGCGGGCCCCCGTCAATTCCTTTGAGTTTCAACCTTGCGGTCGTACTCCCCAGGCGGAGTGCTTAATGCGTTAGCTGCAGCACTAAGGGGCGGAAACCGACTAAAAGCAAGCACACAGCGGTAACGGGGGGGGGAACAAGGGGAAGAAAAACGGGGCGAACGGG
+
E=:@@CCC<;EC<FFCEFG<CCCC,,;CC9EFGGC@CFGGEGGCGFCFGG,@EFGFGGGDFCFGFFGGGGFGEGFGGGCACFGAFGGGCBFGGGFGGFGGCGGGGGFDFGFGFG8@D=FEFG8DFEGGDEEFGGGD>C++=+@=DEGFBGCFG7<EG@C8FFFCC56AE8=)>B)<=5C4A):/46@==96@))9.9)/7:;(366)/5;;;3()/6=D@>-4>>B9(2)),(-0)4)(((0(41(((((4(((-)4914(4(((--41,41(74(-..:((-((((,4(,-(43
@M00689:251:000000000-CJTJ5:1:1101:10059:5307 2:N:0:9
CGACGGCCATGCATCACCGGTACACCAACCACAAGGGAAACTACATCCCTGCAGCGATCTGGTGTATGTCAAGCCCAGGTAAGGTTCTTCGCGTTGCATCGAATTAATCCACATGCTCCGCCGCTTGTGCGGGCCCCCGTCAATTAATTTGAGTTTTAGCCTTGCGGCCGTACTCACCATGAGGGGCGCTATATGCGTTAGTTACGACACAGCGGCCGCGGAAGACCCCTACACCTAGCGTACATCGTTTAAGGCATGGAACAACAGGGTAAACAACCCGGCCCACAGTGACC
+
C=7+6@@@@,CC<CC<CC,+8@BC,CFF7,BCFFGFCECEFGG,C9<C,CF8@EFFG<FGFCC@FGEFFBFGG,AABFGGGGGF,,FFF;A?BFCEEF,;@EFF@CFCC,A,AE4,@;8CCC=+8+1,6,@@ECEEEC=+;CGCF++?+;B,*53,5@>6FF5@27::)805254*,(2*8*030:.4((((662)3-11()))),-,3(.((-,44(-,-(31:(:<<*7:(45(().,()-4).(4((-)))81201))(.(3:1::((()-.3,-(((-((((((-.).)
@M00689:251:000000000-CJTJ5:1:1101:15299:5311 2:N:0:9
CGACAACCATGCAGCACCTGTACACCAACCACAAGGGAAACTACATCTCTGCAGCGATCTGGTGTATGTCAAGCCCAGGTAAGGTTCTTCGCGTTGCATCGAATTAATCCACATGCTCCGCCGCTTGTGCGGGCCCCCGTCAATTCCTTTGAGTTTTAGCCTTGCGGCCGTACTCCCCAGGCGGGGCGCTTAATGCGTTAGCTACGAAACAGAGGACGTGGAAGACCCCAAAACCTAGGACCAAACGGTTACGGGAGGGAAGAACGGGGAAACCAAAGCGAAACAGGCGGGTGCG
+
G>@CEEFFEFFFCFGFFFGCFDGFEGGGGGGGGGGGGGGGGGGGGCEFGGGGGGGGGGGGGGGGGGGGGGGGGGGGGGGGGGGGGGGGGGGGGGGGGGFDEGGD7FFFCFGGGGF@=DG>EGGGGGGGFGGGGGGGEE@CDDGG@DG7DFF;F<@E?CGFFFFEEFFFAABFFBEEGDG>;2=26>0;0((-64490(28?9<))4:(-4?2,54(37(434>1(((,1*.(.17(.,(.4>6(((4(-(-)4,(-((42(-82((18>0-((,.,2((,((,-((((((4-,((
@M00689:251:000000000-CJTJ5:1:1101:12310:5311 2:N:0:9
CGACAGCCATGCAGCAACGGTCACGTTGTGCCACGAGGGGGAAGGCGCTATCTCTAGAGTTTTCAAAGGATGTCAAGATTTGGTAAGGTTCTTCGCGTTGCTTAGAATTAAACAAAGTGCACCAGCGATGGTGCGGGCCCCCGTCAATTCCTTTAGGTTTCAACCGAGCAGTCGTAATCCCCAGGGGGAGGGCTTAAGGCGTTAGCTGCAGAAGTAAGGGGCGGAAACCCGCAAAAAGGTAACACACAGAGTTTAGGGAGGGGACTAACAGGGGACAGAAGACCAAGGCAACGGG
+
,:7+@BC6CFGGACF,,;++B,8;6;E<6,,;,6FF++@F>7F:,C+@F+@,BEF<<CE<A<EEFGFGG,EE9<59,EE<EEGEFF<E9C:,,,4?C>CGE9;,9A@,,FG9,,9,,7?E,,46,,641+6@@8C6=C0+;+@GGF>;122:,7,,4>+=+<A;)))/0)0*)((-;5+=)(092(-,3((.6;0=;).((4(4()).((5)..-642,21;((,4445*)4(,1((((5)*)),(-((,.-.-)).((-(-37((()(,.3((--,-.8((.(..((,(,-((-
@M00689:251:000000000-CJTJ5:1:1101:10073:5319 2:N:0:9
CGACGGCCATGCATCACCTGTACACCAACCACAAGGGAAACTACATCCCTGCAGCGATCTGGTGTATGTCAAGCCCAGGTAAGGTTCTTCGCGTTGCATCGAATTAATCCACATGCTCCGCCGCTTGTGCGGGCCCCCGTCAATTCCTTTGAGGTTTAGCCTTGCGGCCGTACTCCCCAGGAGGGGCGCTTAAGGCGTTAGCTACGACACAGAGGCCGGGGAAGACCCCGAAAACGAGGGGCCACCGGTTAGGGAAGGGAAGACAAGGGGAAAGAATCTGGGCTGCTCTGGTCT
+
CB@@@CFF:6C;<<C<CF9<C<C<@;DFFCEGFGGDCFGGDCE8FCFDGFFFGGFGG8FDFFFFFG@FFDGFGGFDDGGDFGGGBC,E<FFDGE@FGGGGCEG8+AEA59EFGDC=,@+@8+@6>+=F=FGGE8@>?CC4=DE9+B;?F<CFG6@,<EG8A>8@@A=4)7>@2(9./(;D?(-216331((/)).404(44))).,439236448(-4(9>91,,,(,91.,(-2(--(-()--,.41(,4((..(,4:(.-.,(428?06(.1:<4))))(.((-..)),-.6
@M00689:251:000000000-CJTJ5:1:1101:15284:5324 2:N:0:9
CGACAACCATGCAGCACCTGTACACCAACCACAAGGGAAACTACATCTCTGCAGCGATCTGGTGTATGTCAAGCCCAGGTAAGGTTCTTCGCGTTGCATCGAATTAATCCACATGCTCCGCCGCTTGTGCGGGCCCCCGTCAATTCCTTTGAGTTTTAGCCTTGCGGCCGTACTCCCCAGGCGGGGCTCTTAATGCGTTAGCTAAGACACAGAGGCCTGGGAAGACCACGAAACCTAGACCCAGCCGTATACGGAAGGGGACACGAGGGAAACGAGACCGGCGTAGCGCTGTATG
+
FF7CEGFFCFGGFFFCE@8@FFGFF<FFGGGGGGGGGGGDGFGGGGGEGGGGGGGGGFFGGGGFGGGGGGGGCGGGGGGGGGGGGGGGGGGGGGGGE?AAE8@F7FFGGGGGCD=EDFF6@+@EEEGGFFE+@CEG6CDED=EFGBFGFGFGGGA77EGF6+95):>5=24<=D=)7>F>F(59690(605)4)4-21<::44))).44(8(.5<(()-((.,(.(..9*04114(())))0((,42:(()-(4(,(-((((-((-416((,,2,((,,-(64((((((((().)
@M00689:251:000000000-CJTJ5:1:1101:18293:5360 2:N:0:9
CGACGGCCATGCAGCACCTGTACACCAACCACAGGGGAAACTACATCTCTGCAGCGATCTGGTGTATGTCAAGCCCAGGTAAGGTTCTTCGCGTTGCATCGAATTAATCCACATGCTCCGCCGCTTGTGCGGGCCCCCGTCAATTCCTTTGAGTTTTAGCCTTGCGGCCGTACTCCCCAGGCGGGGCGCTTAATGCGTTAGCTACGACACAGAGGCCGTGGAAGACCCCTAAACCTAGCGCCCACCGTTTACGGCATGGACTACCAGGGTATCTAAACCGGACCACTCCGACCC
+
GGGGGGGGGGGGGGGGGGGCGGGGGGGGGGGGGGGGGGGGGGGGGCGGGGGGGGGGGGGGGGGGGGGGGGGGGGGGGGGGGGGGGGGGGGGGGGGGGGGGGGGGGGGGFGGGGGGGGGGGGGGGGGGGGGGEEGGEGEGEGDCGGFGGFFCGGGGGFGCFFFF):ABF=AB9@>E:F>CDFDFBFB>>F>BFF<<ABF:08>A2)(47;FB1((4??FB9>:2((41:9/5(,.7(,<0(-79::<66:F:<0:4>(474:2:(.),44(5)6.:A)(((,,(((-((,(((((
@M00689:251:000000000-CJTJ5:1:1101:12241:5366 2:N:0:9
CGACGACCATGCACCACCTGTACACCAACCACAAGGGAAACTACATCTCTGCAGCGATCTGGTGTATGTCAAGCCCAGGTAAGGTTCTTCGCGTTGCAGCGAATTAATCCACATGCTCCGCCGCTTGTGCGGGCCCCCGTCAATTCCTTCGAGTTTTAGCCTTGCGGCCGGACTCCCCAGGCGGGGCGCTTAAGGCGTTAGCTACGACACAGAGGCCGGGGGAGAACCGCAAAACTAGGGCCAACGGGTTAGGGGAGGGACGAGCAGGGGAGCAAAAGCAGACACCGCGGAGAGG
+
FC:@B@@76;CE9E,@CC,6;E9<C,CFF:@FGGGFCGFGFGG8F<;CB,FBFCFEGFF?EAFGGGGGAFGGFG<<BFGCFGGGFGGGGGGGGECEGG,DCEG7+CF,C=FEGFDC=AFCC8@8@=@DFGGEGG6E63C9+9@++=8CCDGFFE8A+@C<C>@BF@B>>=(6>((652CDF1120941,,(364)(3(326A96):2029<4(,8,43(41(4--(.4))0(,.9)-)(,()((-(-(-41(,.(4(71((--(((.(--71(-.4,.((.((.,((((-(,-(-
@M00689:251:000000000-CJTJ5:1:1101:4983:5389 2:N:0:9
CGACGGCCATGCACCACCTGTCACTTTGCCCCCGAAGGGGAAGCTCTATCTCTAGAGTGGTCAAAGGATGTCAAGACCTGGTAAGGTTCTTCGCGTTGCTTCGAATTAAACCACATGCTCCACCGCTTGTGCGGGCCCCCGTCAATTCTTTTTAGTTTCAACCTTGCGGTCGTACTCCCCAGGCGGAGTGCTTAAGGCGTTAGCTGCATCCCACAAGGGCGGAACCCCCCCAACACTTGACCCCCATCGTTTCAGGCCTGGCCAACCCGGGGTCTCAGACCGTCCTCTCTGTTT
+
GGGGGGGGGGGGGGGGGGGGGF9E9CCEDFGG@C:FFGGGCECF@<6C<6,9,6EEFE,D@EEEAC@EFEFDF<,?FGFF,CFEFGGDFGGGGGGCCE6,4,+DEEDG,FF?,@F898+@FGE87@C68D,4==ECGGGEDCED++++++53,3@EGGF+98=C@*8>4<5):45)47<D;(:=906;@;3)9)/).6289((1))6())(()((.,,((4((7((,()9)((:9422)-)*,(43(21(30)))-1(),4((((,2(41(((,(.))),((-((())()-)-)
@M00689:251:000000000-CJTJ5:1:1101:16906:5401 2:N:0:9
CGACGGCCATGCAACACCTGTACACCAACCACAAGGGAAACTACATCTCTGCAGCGATCTGGTGTATGTCAAGCCCAGGTAAGGTTCTTCGCGTTGCATCGAATTAATCCACATGCTCCGCCGCTTGTGCGGGCCCCCGTCAATTCCTTTGAGTTTTAGCCTTGCGGCCGTACTCCCCAGGCGGGGCGCTTAATGCGTTAGCTACGACACAGAGGCCGTGGAAGACCCAGACACCTAGCGCCCACCGTTTACGGCAGGGACTACCAGGGAAGCTAAACCGGCGCTCTCGGGCGCG
+
GGGGGGGGDFFFCGFFFFGAFFGGGGGGGGGGGGGGGGGGGGGGGFFGGGFGGGGGGGGGGGGGGGGGGGGFFGGGFGGGGGGGGGGGGGGGGGGGGGGGGGGGGGGGGGGGGFGCEGFGGEGEGEFGFFGGGGEGGGD@DGGGGFGGFCGGGFGGFGGFFFE@EA=AFFFFF9EBGDDGF>B;>>>901::5:9296321)4:2:42>9(..4<?:6(4,(5<2431/*0828*1:2(-()4-,33.:(4ABB,4(39:(,,,.3)38(4(())6),43-,((((()((3((((
@M00689:251:000000000-CJTJ5:1:1101:13022:5438 2:N:0:9
CGACGGCCATGCAGCACCTGTACACCAACCACAAGGGAAACTACATCTCTGCAGCGATCTGGTGTATGTCAAGCCCAGGTAAGGTTCTTCACGTTGCATCGAATTAATCCACATGCTCCGCCGCTTGTGCGGGCCCCCGTCAATTCCTTTGAGTTTTAGCCTTGCGGCCGTACTCCCCAGGCGGGGCGCTTAATGCGTTAGCTACGACACAGAGGCCGGGGAAGACCCCCAAAACTAGCGGCCACCGTTTACGGCAGGGGATACAAGGGGAACAAAACAAGGCCACCAGGGCGC
+
GEEEDDFGGFFFFGGGGGG<FFGFGGGGGGGGGGGGDGGGGGGGGFGFGGGGGGGGGGGGGGGGGGGGFGGGGGGGGGGGGGGGFGGGGG9FGCFGGGGGGGGGGGGGGGGGGCFGCGGGGGEGGGGGFFGGGGGGCEGCDGGFGFGGF?CDFEGGGGGFFFE@:A=A>BBDF>EFG=FDF2/234629(-826AAB3<BFA)6)4:BFBBBFF???F0(4(4((.(4C)8-(,9))5((()(-,(4,1(1)(-(-(-4(((.3))52:1-41((4,,(.((-,(-13(-:0((
@M00689:251:000000000-CJTJ5:1:1101:8980:5473 2:N:0:9
CGACAACCATGCAACACCTGTACACCAACCACAAGGGAAACTACATCTCTGCAGCGATCTGGTGTATGTCAAGCCCAGGTAAGGTTCTTCGCGTTGCATCGAATTAATCCACATGCCCCGCCGCTTGTGCGGGCCCCGGTCAATTCCTTTGAGTTTTAGCCTTGCGGCCGTACCCCCCAGGCGGGGCGCTTAATGCGTTAGCTACGACAACGGGGCCGGGGAAGAACCCCACAACTAGCGACCAACGTTACCGGGCTGGGCCACACGGGGATCTAAACCAGCCAGCCCGGGGC
+
GGDFEDFGGFGGFDFCCFDCFAEA<,CFGGGEGCG?7@FGGGGFG@F,FECGDEGGEED8@E:@ECCF@FFGGG7DG8DFFFFGDFFECA@EEFFCGFA;6EG8DAE,E,5,A,,8,@=+@EGGEC+@,@BECCGCG+=+=CFG9C;CF7:3:DF77>96;?=@:==5-54>))00/(1:?1(1.91-(,(36)69(4:12<254280((.(((-9(3((,((,8((,**01((*).536(79((-43((,.:6(((--(,(-((-(-((((,).-4((,.(-,((38(((((
@M00689:251:000000000-CJTJ5:1:1101:7488:5523 2:N:0:9
CGACGGCCATGCAGCACCTGTCTCACAGTTCCCGAAGGCACCAATCCATCTCTGGAAAGTTCTGTGGATGTCAAGACCAGGTAAGGTTCTTCGCGTTGCATCGAATTAAACCACATGCTCCACCGCTTGTGCGGGCCCCCGTCAATTCATTTTAGTTTTAACCTATCGGCCGTACTCCCCAGGCGGTCGACTTAACGCGTTAGCTCCGGAAGCCACGCCCCAAGGGCACAACCCCCCAGTCGACATCGTTTACGGCGTGGCCTACCGGGTTATCTAATCCGTCTTTCTCTTTC
+
GGGGEDGFGCFGFGGFFGG@CFFGFGGGFEFGGFGGCFFGGGFGCFGGFGCAEFGGGGGFAGCGGGGGGGFGGGGGG8FGGFGGGGF<FCFFGGDC@EGGFGGGGF7EFGE8EFGCEG8AFFFDC>>ADEFA6CGGG8C>C+=?DFCGF@<@,3D39@+?AA5:)*08:58):>>BGEGG4>272(6>1(68?E);;603:7(7>C;((((.::1<9>B(4((.0(36<*)8(,*(,(-(.032,2)(4:<04611-(-1(.4(((((-(--).))))).,4:(()-)66)))
@M00689:251:000000000-CJTJ5:1:1101:7504:5533 2:N:0:9
CGACGGCCATGCAGCACCGGTCTCACAGTGCCCGAAGGCACCAATCCATCTCTGGAAAGTTCTGTGGATGTCAAGACCAGGTAAGGTTCTTCGCGTTGCATCGAATTAAACCACATGCTCCACCGCTTGTGCGGGCCCACGTCAATTCATTGGAGTGTTAACCTGGCGGCCGTACTTCCAAGGCGGTCGACTTAACGCGGTAGTGTCGGAATCCACGCCTATCTGGCAAACATGCAAATTCGACATCTATTTAGTCGCTGCTTCCCCAGGTATCTCGCCTCTTCTCCTCTGTC
+
EF+7:CEEE8FGG9<;6;++6@BF6CFFF,<,C@FEEEGGGGAF<6@@,6CD9FGGGGG@9EGF9FGC9F,5BF,?,,B,B9EEEC5A<EDFDEE=++6=@E>8@,45EE?=A@E@=D+@A@E@+=++6@BEGE>B=+++=6ACD+++C++,,35@+,+43+:5)18)04>9(68(,**+4.2>90(,(..((1>)((((-,-2(-.,(--(.440(4((-)).6).(*28().0))6).)))(((.)).-)))--(((-().))(.(((,.).))(((((().).))4>).)
@M00689:251:000000000-CJTJ5:1:1101:7194:5558 2:N:0:9
CGACGGCCATGCAACACCTGTACACCAACCACAAGGGACACTACATCTCTTCAGCAATCTGGTGTATGTCAAGCCCAGGTAAGGTTCTTCGCGTTGCATCGAATTAATCCACATGCTCCGCCGCTTGTGCGGGCCCCCGTCCATTCCTTTGAGTTTTAGCCTTGCTGCCGTACTCCCCAGGCCGTGCGCTTAATTCGTTATCTTCGACCCATAGGCCGTGGACACCCCCTCCCCCTACCACCCACCGGTTCCTGCCTGGCCTACCAGCGGCTCACTCTCATTCCTCTCGTTTAC
+
E::@@@:@+@<@C@FCFCC@FFFGGGCFECFGGG@@:ECDFGGGGGGGGG9DA@FFFGFGFFF,ACFFFA,B9EFFG8FFCC,=E9FFGGFDCBFFGFGG>D@FGFF,,45@4@@>,EFEGD6C+6=E,E>ECC@=CE6+++@<CE9FF7+,@EGC9C+B9?:)=*0::)0))5/:,:C@*5)/(05>2=2>*))1=@F@(/7))((,((((())/602((33),3,4D9)(-(93((.)5>4(((((,(((.-.()),(()(.())(((,-()))))..)---).),((((()
@M00689:251:000000000-CJTJ5:1:1101:17480:5578 2:N:0:9
CGACAACCATGCAGCACCTGTACACCAACCACAAGGGAAACTACATCTCTGCAGCGATCTGGTGTATGTCAAGCCCAGGTAAGGTTCTTCGCGTTGCATCGAATTAATCCACATGCTCCGCCGCTTGTGCGGGCCCCCGTCAATTCCTTTGAGTTTTAGCCTTGCGGCCGTACTCCCCAGGCGGGGCGCTTAATGCGTTAGCTACGACACAGAGGCCGTGGAAGGCCCCTGAACCTAAGGACCACCGTTTAAGGGAAGGACGAACAGGGTAACTAAGACAGAGATCTCTGTTCGG
+
GCCFGGGGD<FFCFFFGGGCFFGGGGGGGGGGGGGFGGGGGGGGGGGG9EAFGGGGGGGGGGFGGGGGGGGGGGDFGGGGGGGGGGGGFGGGGGGGGGGGGG@FGGGCFGGGGFF,@FFCEEGGGGD889EE8CE8CCGCDD@DDFG7DGFGGD,=CCFFFF5)8@AAAFF=4:A)C>DDF=(56664996195<<9:?BFFFFFF<966,48(3669((,-<0((.(1*),4,*.4)(()0-(4:((-(-)-4(((-4(.(3216,::3333).5))5(((((-5)-).))-,-
@M00689:251:000000000-CJTJ5:1:1101:16861:5580 2:N:0:9
CGACAACCATGCAGCACCTGTGTCCCGGTTCCCGAAGGGACATGATCATCCCTGAAAACTCGCGTGGATGTGAAGACCAGGTAAGGTTTTCTGCGTTGTATCGAATAAAACCACATGCTCCACAGCTCGTGCGGGGCACCGTCAATATATTTGAGAGTTTACATTGCGGCGGCACACGCCCGGCGGTCGAAATAACATGTGAGCGACGGACGACACGCAGAAAGGGGACAAGATCCAAGAGGGAACAGTTTACGGGGGGAGGACGAAGGGAGAAACAGCAAGGGCCGCGTGCGCG
+
GECC++CC:;CC<,C@CCC@C,C,,C6CF:FGFFEDGG7F,,,,,<EG9,,@@,,,CF<D,,+48@FG<A=,,5,C=F4,,,6A5=,,,9,,9CB6,>+,94+@4,+5,C,+9@E,,8+@21=,,42,@4=4@8++++6+054+3+++15+3,3D,2@C++=;;*1*1)))/((((2(8*)6(.60-(3,(-.)))-).)-))(4((41330((,4(-32(5)..((,/1).()*)..)30)(-(((())).)-((((,((-1(,21(,((,((.(.((((((((-(((-3-3((
@M00689:251:000000000-CJTJ5:1:1101:25319:5589 2:N:0:9
CGACGGCCATGCAGCACCTGTACACCAACCACAAGGGAAACTACATCTCTGCAGCGATCTGGTGTATGTCAAGCCCAGGTAAGGTTCTTCGCGTTGCATCGAATTAATCCACATGCTCCGCCGCTTGTGCGGGCCCCCGTCAATTCCTTTGAGTTTTAGCCTTGCGGCCGTACTCCCCAGGCGGGGCGCTTAATGCGTTAGCTACGACACAGAGGCCGTGGAAGCCCCCTACACCTAGCGCCCACCGTTTACGGCATGGACTACCAGGGTGTCTAAACCTGCTCTCCCTGTTC
+
GGGGGGGGGGGGGGGFGGGGGGGGGGGGGGGGGGGGGGGGGGGGGGGGGGGGGGGGGGGGGGGGGGGGGGGGGGGGGGGGGGGGGGGFGDFGGGGGGGGGGGFFGGGFFGGGGGGGGGFGGGGGGGGGGGGGGGGGGGGGGGGGGFGGFGGFGGGGGGGFFFFFFFBFFFAFFFEEG@GGFFFF009390::4)52;:BFFFFA??0269<??BFBFFFBF?)1(.(4D9518?GB:<709EB1<?>?BF?FF09((42577?F0)5?:?(4)).))52(,23>)..20),))
@M00689:251:000000000-CJTJ5:1:1101:5765:5590 2:N:0:9
CGACGACCATGCAACACCTGTACACTCCCAACTAAATGCACGCCCATCTCTGCACGCTCTGGGCGCATGTCAAGCCCTTGTAAGGTTCTTTGCGTTGCATCCAATTACTCCGCCTGCCCCGCCGCCTGTTCGGGCCCCCGTCAATTCCTTTGCGTTTTAGCCTTGCCGCCGTACTCCCCCGCCGGGGCGCTTAATGCGTTAGTCTCGACCCCTCGGCCGGGCTAGACACCTACCACTAGCTCTCCCACTTCCCTCATTGGCCTACCAGGGTTATTAATCCCGCCCAGCCTTTT
+
CCFG@7FGEGGGF,EFGGGGG<@,@,C;C6,CE6EFEEGGGCG,6,,;,6C6FF@<:@7C,,@,8++6,:,,:9<,,69?BFFFF=CAEF,,,+8C:7,=;,>,,44,5C<+4+++84+9++@4@++36@>8+@BBEEG+;?+9+<2;=EGE,*@CCG79995@4@)/)))-(0(*4(//6(((.3((,,(43:5)-41:6(-)-),),(40((,(((,((-,.()..7*),.(*.(52<)6)5(:3((6).()(())).().((4))(-,.(5)))).),((((-(((()--
@M00689:251:000000000-CJTJ5:1:1101:16861:5603 2:N:0:9
CGACAACCATGCATCACCTGTCTCACGGTTCCCGAAGGCACATTCTCATCTCTGAAAACTTCCGTGGATGTCAAGACCAGGTAAGGTTCTTCGCGTTGCATCGAATTAAACCACATGCTCCACCGCTTGTGCGGGCCCCCGTCAATTCATTTGAGTTTTAACCTTGCGGCCGTACTCCCCAGGCGGTCGACTTAACGCGTTAGCTCCGGAAGCCACGCCTCAAGGGCAAAACCACAAAGTCGACATCGTTTACGGCGGGGGAGAACAGGGGAACAAAACCGGACCACACCGGACG
+
GEEFEGGGEEGGDGFFGGGEFFGGGGGGGGGGGGGGGGGGGGGGGGGGGGGGGGGGGGGGGGGGGGGGGGGGGGGGGGFGGFGGGGGGGFGGGGGGGGGGCFEGFGGGGGGGFGGFGGFGGGGGGGGGFGFGGGGGGGGGGGGGGFGGFGGDFFGFGFGFFF@EECBBFFBBAFDBG2C*;2>>AF2>@FF(8CC91(3(68;<)/(66:>>B<B0;12.-,4<FF(3*9?(4,1(.83).5:(2()-((-()4321(49((,4(713:0(--(.3(4((-((((((,((-21(-
@M00689:251:000000000-CJTJ5:1:1101:16880:5609 2:N:0:9
CGACAACCATGCATCACCTGTCTCACGGTTCCCGAAGGCACATTATCATCTCTGAAAACTTCCGTGGATGTCAAGACCAGGTAAGGTTCTTCGCGTTGCATCGAATTAAACCACATGCTCCACCGCTTGTGCGGGCACCCGTCAATTCATTTGAGTTTTAACCTTGCGGCCGTACTCCCCAGGCGGCCGAATTAACGCGTTAGCGCCGGAAGCCACGCCTAAAGGGCACAACCACAAAAGAGACAACGGGTAAGGCGTGGGCCAAAAGGGGAACGAAACCAGGACCATACGGCAG
+
FGD@CCFF@CFF<CCEFCF@CECFFGGG@B,CEFE@FGDG<EG,,;CFDFAFGGGGGGGFFFFFGGGGEGE,EEFFFGEFG8FGGGF9FCC9DEGGCGEF4CCGG8FFCFEDGFFEG8FCEFF,@++69DFGCGGE+@DE?==6C?79C7CA8=D=DC?DD7:***88@5:@)00)58DD>>==A9(((/,((14;;(31:;;),614(-,,840330((,.<232(3**0-2(9:<((((02,(.((((((..3(,,(4(((,.(.,4:6(,(,4212(.2(,-((),(.((-,
@M00689:251:000000000-CJTJ5:1:1101:5774:5610 2:N:0:9
CGACGACCATGCAACACCTGTACACCCCCAACTAAATGCACGCACATCTCTGCACGCTCTGGGTGCATGTCAAGCCTTGGTAAGGTTCTTCGCGTTGCATCGAATTAATCCGCATGCTCCGCCGCTTGTTCGGGCCCCCGTCAATTCCTTTTAGTTTTAGCCTTTCGGCCGTACTCCCCCGGCGGGGCGCTTAATGCGTTAACTCACACACGTAGGCCGTTGAAGACCCCTACACCTGCCTCCCCCCGTTTACTGCCTGGCCCCACCGGGTTCACAAACCTGGCCTACCTTTCTT
+
FGGGGEGGGGFGGGGGGGGGGGDFDFGGGGGGGFGCFGGGGGGC@@9EFAF@FFGCGCEG,BFBED@FCF?FGFCGGG,FFEFBGGFFFGAEGFGGGG9A>BCFFGDE@FFCDGG7?,=EE+C=EEGFG,@+=CGCCEGG6+99CF8CCFF,733@FFFAFFEF67):5<):9>)*?BD4/:=(66(4(4(2(-4).,-48(--))(.2(4(,(((.492--()))4:4*0(4(9<0(.8)9(,-(36?(364)-.())-((,((-(,(((-(4)))((-(((.()((.))))))
@M00689:251:000000000-CJTJ5:1:1101:16865:5620 2:N:0:9
CGACAACCATGCATCACCTGTCTCACGGTTCCCGAAGGCACATTCTCATCTCTGAAAACTTCCGTGGATGTCAAGACCAGGTAAGGTTCTTCGCGTTGCATCGAATTAAACCACATGCTCCACCGCTTGTGCGGGCCCCCGTCAATTCATTTGAGTTTTAACCTTGCGGCCGTACTCCCCAGGCGGTCGACTTAACGCGTTAGCTCCGGAAGCCACGCCCCAAGGGCACAACCGCCAAGTCGACAACGGTTACGGCGTGGGCAGACAGGGGAGAAAAACAGGGCGACATGGGTCG
+
GFEFGGGGCAECAFEEFFGDFE9EGGGGGGGGGGGGGGF8FGGGGGGGGGAGGGGFGGGGGGGGGGGGGGGGGGGGGGEFGCGGGGFGFGGGGGGGGEGFFGEGGGGGGGGGGGFEFEGFFFGFGGGDFGGGGGE+3@DEDD68=DC=DDF8EFFEDGCFFAC@ECF=A=:ABAF==@9DF>@=A@@@FFF(1)1;;16@0;;E)65?>?BF0(389;B((48:6?1:7CF(3()436:)::(48(,4(41308B9>(4(((,(((((4-(4-((,4(44(((,((((()(((.(
@M00689:251:000000000-CJTJ5:1:1101:5577:5637 2:N:0:9
CGCCATGCACCACCTGTACACCAACCACAAGGGAAACTACATCTCTGCAGCGATCTGGTGTATGTCAAGCCCAGGTAAGGTTCTTCGCGTTGCATCGAATTAATCCACATGCTCCGCCGCTTGTGCGGGCCCCCGTCAATTCCTTTGAGTTTTAGCCTTGCGGCCGTACTCCCCAGGCGGGGCGCTTAATGCGTTAGCTACGACACAGGGGCCGTGGCAGACCCGTCAACCGAGCGCCCACCTTTTACGGCATTGACCAACAGGGTCTCAAAACCTGCGTTCTCTTGCTATTACA
+
FCCCGGGFGGGFFDGFGAEFGGFGGGGGGGFFGGGDFGGGGGGGGGGGGGFEGFGFGGGGGGGGGFAFCFFGGGGFGGGGFGGFFGCGGCEGGGGCFGG8EGCFFGFFFGFGGGGEGCDG6=DF8,@CE688CEECGE8DG2,?F?@=5DF9DG?FFGGAFF>9@=AFFFF:79==F=47:>6(491(69BBB?6(24<2<?(((-.(((((-27922801:BF(-(-**)---)((-(-()(,)).54(4(().:9)).818(43(..)-.)((.(((,((().).)))..)))
@M00689:251:000000000-CJTJ5:1:1101:18142:5640 2:N:0:9
CGACAGCCATGCATCACCTGTACACCAACCACAAGGGAAACTACATCTCTGCAGCGATCTGGTGTATGTCAAGCCCAGGTAAGGTTCTTCGCGTTGCACCGAATTAATCCACATGCTCCGCAGCTTGTGCGGGCCCTCGGCAATTCCTTTGAGTCTTAGCCTTGCGGCCGTACCGCCCAGGCGGGCCGCTCAATGCGCTAGACACGTCAGAGAGGCCACGGCACAACCAGAACCCTAGGGCCGACTGGTGACGGGAAGGCAACGAGGGGGCACAAGAGGGGACACATCCGTCTGG
+
FCCFC:FFFFFFF9AFGGGCF96ECF@C@FFEFG@,CFGCGGG<F,66,,C,CE8@B,,6,6,:AFGEC@EFFG7FACCEEE@,C=?5?,,4BFGE@E,44886,44FG=F,:E4,,@D=E==+@DF49D=C88>++,+++6+62=D79++@DD,@@;++09=5:)))1):5)-:492**)(624(6(((((5))4((,(())).4,(((.5(3:((((,((((,.(,/15(((*(.(,1()(-((-()(-)--(((((((.((,(476((((4:((((((,((,.)).((((-(
@M00689:251:000000000-CJTJ5:1:1101:18135:5662 2:N:0:9
CGACAGCCATGCATCACCTGTACACCAACCACAAGGGAAACTACATCTCTGCAGCGATCTGGTGTATGTCAAGCCCAGGTAAGGTTCTTCGCGTTGCATCGAATTAATCCACATGCTCCGCCGCTTGTGCGGGCCCCCGTCAATTCCTTTGAGTTTTAGCCTTGCGGCCGTACTCCCCAGGCGGGGCGCTTAATGCGTTAGCTACGACACAGAGGCCGTGGAAGCCCCCGAACCCTAGCCCCCACCGTTTACGGCATGGAACAACCGGGTAGCAAAACCTTGCGCCCCTGGCC
+
GGGGGGGGGGGGGGGGGGGFGGGGGGGGGGGGGGGGGGGGGGGGGGGGGGGGGGGGGGGGGGGGGGGGGGGGGGGGGGGGGGGGGGGGGGGGGGGGGGGGDGEGGGGGGGGGGGFGGGGGGGGGGGGGFFEGGGGGGGDCDDGGCDGGFGCFEGGGGGGFFFF5CA=AABF>A=9;FDGGFBB>@B>069B:FBAD9:?6<A<A<?22(32<??F?FFF16,82(.3:D)8(((13:0:(.<2((4((-5:90:1((.1))(.(,(,4>9>(.)681(34))(--((,(((((
@M00689:251:000000000-CJTJ5:1:1101:4659:5663 2:N:0:9
CGACGACCATGCATCACCTGTACTCCAACCACCAGGGAAACTCCATCTCTGCAGCGATCTGTTGTATGTCAAGCCCAGGTAAGGTTCTTCGCGTTGCCTCGAATTAATCCACATGCTCCGCCGCTTGTTCGGGCCCCCGTCAATTCCTTTGAGTTTTATCCTTTCGGTCGTCCTTCCCTGGCGGGCCGCTCACTGCCTTAGTTACGCCCCTGAGGCCGTGGACTCCCCCTCCCCCCCACGTCCGCTGCTGCCTGTCCGTATCAGCCTCGACACTAATCATCCCTCCCTTATTCTT
+
EFCF@:CCFGCDF,CEEEFGG,F,C@FGF7,@6,,86CCEFE,;F<F6FECF,,<++:<E66B9AEDEE@,,5CFD<<=FDC6,??EEF9A7>@G+C,@@B+>>DE9F,,9>,E,EDE8C+1+@74@4,,+++@6333+6@+6D7?9FF++,5ECCFF9;81;03:5):)1):)*.;)+2*:)/((.6(,(,)9)/())/))64.((((,(((,,28((((((...((1/0401)((((4(.((--((5))()-)))-(.(4))),((((((,,4(.4)))).)(-,.))))-)-
@M00689:251:000000000-CJTJ5:1:1101:16819:5695 2:N:0:9
CGACAGCCATGCAACACCTGTACACCAACCACAAGGGACACTACACCTCTGCAGCAATCTGGTGTATGTCAAGCCCAGGTAAGGTTCTTCGCGTTGCATCGAATTAATCCACATGCTCCGCCGCTTGTGCGGGCCCCCGTCAATTCCTTTGAGTTTTAGCCTTGCGGCCGTACTCCCCAGGCGGGGCGCTTAATGCGTTAGCTACGACACAGAGGCCGTGGAAGACCCGAACACCTAGGGCCAACCGTTTACGGAATGGGCAACCAGGGAATGGAAACCGGGCCAGCCGGGACCG
+
GGGGGGGGFFGGFGGFFFG@FFGGGGGGGGGGGGGFGGGGGGGGFFGGGGGGGGGGGGGGGGFGGGGGGGGGGGGGGGGFGGGGGGGGGGGGGGGGGGGGEGG?FGGCEFGGGGGGDGCEGGGGGGGGGGGGGGGEGGDEGGGGFFGFFGGFGG7FGGGFFFFEFFF=BA9A==E=FFGGF5@BFF;>70:6<<AA;2:::55<2:<19B:(((4043-79??FB<(4))0(3(*(.)(.(72((49214,6:?(-(54(.,-1(-.1<(.()(,44.,2(((((--((-4-(,(
@M00689:251:000000000-CJTJ5:1:1101:4373:5699 2:N:0:9
CGACGGCCATGCAGCACCTGTCTCACGGTTCCCGAAGGCACATTCTCATCTCTGAAAACTTCCGTGGATGTCAAGACCAGGTAAGGTTCTTCGCGTTGCATCGAATTAAACCACATGCTCCACCGCTTGTGCGGGCCCCCGTCAATTCATTTGAGTTTTAACCTTGCGGCCGTACCCCCCCGGCGGTCACCTTAACGCGTTAGCTCCGTAAGCCACGCCTCAAGGCCCCAACTCCCACATCGACCTCGTTTACGGCCTTGCCATCCCGGGCACTTCATCCTGCTTCCTTTTCTTT
+
G>+@BCCCFFDFF@FFFDG@ECGGCF87FCFGGEC:F+CEF8ECF<FAFFFFG,FC@AFGGFGEFDEGG<@FF,C9F,,B,F<,CEFGFGGF,B@=C+=@;;C,>EF,5A?E8D=F,@=;=1@=48CEDD4=+638?E8660+9+5=C@GFGC::E9FFAA?@ECE555):5:)))45)73:(.1(-3(5352)698>0(3(-))).2,,4(52(((-(,8().)(.()*)-(.*41(().7((-(44:12()((((-))((.).(4(-((,((.,))-).).()..))))))))
@M00689:251:000000000-CJTJ5:1:1101:19926:5700 2:N:0:9
CGACGGCCATGCATCACCTGTCACTCTGCCCCGAAGGGAAACCCTATCTCTAGGGCTGTCAGAGGATGTCAAGATTTGGTAAGGTTCTTCGCGTTGCTTCGAATTAAACCACATGCTCCACCGCTTGTGCGGGTCCCCGTCAATTCCTTTGAGTTTCAGCCTTGCGGCCGTACTCCCCAGGCGGAGTGCTTAATGCGTTAGCTGCAGCACTGAGGGGCGGAAACCCCCCAACACCTAGCAACCGTCGTTTACAGGGTGGCACACCAGGATATCAAATCCTGCTCCCGTGGGCC
+
FFEFGEGGGGGGFFGGGGGFGGGGGGGGGFGGGGGGGGGGGGGGGGGGGGGGGGGGGGGGGGGGGF?EFGGGFGGGGGGGFGGGEGGGGGFGGGGGGGGGGGGGGGFGGFGGGGGFGGFGGGGGGDFGGGGGEGGGGGDGDD8DDFGFDDDDFCGDGFDFFFF@@BFFFFA44<6B=@9**7>B>2(6?C)565CE63;?6C>48;8=8@)(7;DF02;9>BB:7<03/95304*((4()))44-80(4((--4(((4((,)4222:8().)--.)).3)5474)-(((,(((
@M00689:251:000000000-CJTJ5:1:1101:20701:5704 2:N:0:9
CGACGACCATGCAGCACCTGTCTCACGGTTCCCGAAGGCACATTCTCACCTCTGAAAACTTCCGTGGATGTCAAGACCAGGTAAGGTTCCTCGCGTTGCATCGAATTAAACCACATGCTCCACCGCTTGTGCGGGCCCCCGTCAATTCATTTGAGTTTTAACCTTGCGGCCGTACTCCCCAGGCGGTCGACTTAACGCGTTAGCTCCGGAAGCCACGCCTCCAGGGCACAACCCCCCAGCCGACATAGTTTACGGCGTGGAATAACAGGGTAACCAAGCCGGCCCTCTAGGTCAT
+
FCCFCEFGEGGGGCGCFGGCFGGGGGGGGGGGGGGGGGFFGGGGGGFGGGGGGGGGGGGGGGGGGCGGGCGGGGGGCFGFGGFGFGGGGGGGCGGGD7CDGCGFFGGFGGGGGGGGFGGGGGGGEGGC8EDGGGGGEEDGGGDDGFGGFFGA:D?;;EF?C@CECCFFFB==>5AF=;;CF9@2@;6>>B9<?4;>((469BFFB<?60:(4:::?>9:(,(4>?FFF35)-((9((,4((0(2114)).-55:<19,34,,.)))-).(,(.)),-(41(2(396.()))))))
@M00689:251:000000000-CJTJ5:1:1101:13066:5714 2:N:0:9
CGACAACCATGCAACACCTGTACACCAACCACAAGGGAAACTACATCTCTGCAGCGATCTGGTGTATGTCAAGCCCAGGTAAGGTTCTTCGCGTTGCATCGAATTAATCCACATGCTCCGCCGCTTGTGCGGGCCCCCGTCAATTCCTTCGAGTTTTAGCCTTGCGGCCGTACTCCCCAGGAGGGGCGCTTACTGCGTTAGATACGACACAGAGGCCGTGGGAGACCCATACACCAAGCGCCACCAGTTTACGGAAGGGACAACAAGGGAACAAAACACGGACCGCCCGCGACCG
+
F=:@FDFFGGGGDAFCCFF8FFFEFGCEGFGGFGGC:FECEFCFGGGGGGFGGCGFGGGFGGGGGFEAFFFGEF<FGGGGFGGGFGGGGFDEEGGDDGGGGGGEEGFFGFGGGDFG8EFEGEEGGEFGFG8CEGGEECD=CDEFGFGGFFCFC<EAFFCCA+888@BF8>=A9)/)=5;C)(/-/6(,(480))<EF;((1))-),2(4((.,(-330(40(,-8,33**032)9(,.(,()-,4(()).4931(-,(4(-,(4(.4:3(4(.((((.46(,(-(((--(((,((
@M00689:251:000000000-CJTJ5:1:1101:20596:5719 2:N:0:9
CGACGGCCATGCAGCACCTGTACACCAACCACAAGGGAAACTACATCTCTGCAGCGATCTGGTGTATGTCAAGCCCAGGCAAGGTTCTTCGCGTTGCATCGAATTAATCCACATGCTCCGCCGCTTGTGCGGGCCCCCGTCAATTCCTTTGAGTTTTAGCCTTGCGGCCGTACTCCCCAGGCGGGGCGCTTAATGCGTTAGCTACGACACAGAGGCCGTGGACGACCCCTACACCTAGCGCCCACCGTTTACGGCATGGGCTACCAGGGTATATAAACCGGCCCCCTCTGTCG
+
GGFEEEGGGGGGGGGGGGGDGGGGGGGGGGGGGGGGGGGGGGGGGFGGGGGGGGGGGGGGGGGGGGGGGGGGGGGGGGGGGGGGGGGGGGGGGGGGGGGGGGGGGGGGGGGGGFFGEGGGGGGGGGGGDD>EGGGGGGGGGGEFDFGGFCCFGGGGGGGFFFF@EFAFFAAFD=E@GDGGF@BF>F609><B:<BBF?<?059>?B?902((58(-8>029<(,4(79GC3((3<,5)424B>B:?;B23(48((-(4,((((..23:BB>3)44).8:;6((2(2(4(5<)(
@M00689:251:000000000-CJTJ5:1:1101:20690:5720 2:N:0:9
CGACGACCATGCAGCACCTGTCTCACGGTTCCCGAAGGCACATTCTCACCTCTGAAAACTTCCGTGGATGTCAAGACCAGGTAAGGTTCCTCGCGTTGCATCGAATTAAACCACATGCTCCACCGCTTGTGCGGGCCCCCGTCAATTCATTTGAGTTTTAACCTTGCGGCCGTACTCCCCAGGCGGTCGACTTAACGCGTTAGCTCCGGAAGCCACGCCTCAAGGGCACAACCTCCAAGTCGACCTCGTTTACGGCGGGGAGCACCAGGGTATCTACACGCGCTCTCCCGTTCAT
+
GGEGGGGGGGGGGFGGGGGFGGGGGGGGGGGGGGGEEGGGGGGGGGGGGGGGGGGGGGGGGGGGGGGGGGGGGGGGGGGDGGGGGCFGGGGGGGGGGEEGGGGGFDCGAFGGGGGGGGGGGGGGGGGGCFFGGEEGGGGECD>DDFGGFGGGGGGGFGGFFAEE57@5=5=BFFDFG@CD62>B@B199;B@?FFF69029:BAAF0((81-4,4:>F?00:B7?2:?CG@0:(24:>?<2B:(,()3,-4?2(844((49(((((((-4(,.))-))2(,,((,1)(4((.(()
@M00689:251:000000000-CJTJ5:1:1101:14360:5744 2:N:0:9
CGACGGCCATGCAACACCTGTACACCAACCACAAGGGAAACTACATCTCTGCAGCGATCTGGTGTATGTCAAGCCCAGGTAAGGTTCTTCGCGTTGCATCGAATTAATCCCCATGCTCCGCCGCTTGTGCGGGCCCCCGTCAATTCCTTTGAGTTTTAGCCTTGCGGCCGTACTCCCCAGGCGGGGCGCTTAATGCGTTAGCTACGCAACAAGGGCCGGGGAAGACCCCGAAAACTAGGACCCCACGGTTACGGCAAGGAACAAAAGGGGGACAAACCCGGGCACCCAGGGTGC
+
FFEEEDGGDFGFDGFDFFGCGGGGGGGGGGGGGGGFDGGGGGGGGFGFGGGGGGGGGGGGGGGGGGGGGGGGGGGGGGGGGGGGFGFGGGGGGGGGGGGGGGG8DGGAE@,>FGFGCC?EDEGGEGGGGGGGGGEGGGG7:9EFGAFDFCBA?,EAFFG>A5CBFF59A95@>2>@FFGDFF>9>B(-7>??ABAD>62<BD4620(,((,(,,,216((-7-((.8(1179919)6A0)))((((-2,((4(3-((-8((,4(((.,(((-,-4,((,,((4((-442(((((
@M00689:251:000000000-CJTJ5:1:1101:26018:5752 2:N:0:9
CGACGACCATGCATCACCTGTACACCAACCACAAGGGAAACTACATCTCTGCAGCGATCTGGTGTATGTCAAGCCCAGGTAAGGTTCTTCGCGTTGCATCGAATTAATCCACATGCTCCGCCGCTTGTGCGGGCCCCCGTCAATTCCTTTGAGTTTTAGCCTTGCGGCCGTACTCCCCAGGCGGGGCGCTTAATGCGTTAGCTACGACACAGAGGCCGTGGAAGACCCCTACCCCTAGCGCCCACCGGTTACGGCATGGACTACCGAGGTATCTAATCCTGCCCCCT
+
GGGGEGGGGGGGFGGFFGGGGGGGGFGGGGGGGGGGGGGGGGGGGGGGFGGGGGFEDGGGGGGGGFGGFGFGGGGGGGGGFFGGGGGGGGGDGGECGGGGGGGGGGGCFFGGGGGGCAF6EGEGGGGGGGGGGGGGGGD8CDGGGFGGC?=CFFG7?;CAFAC55AFFF44@AF=EF@<CFD6;BF>FFFFFF4<<04?B?BA>?(86;>??77:?02>B>?)((.,4C351,218673217>6?:0(-16?::919(4).)4(2((-,,3))6.-)<443(..((,
@M00689:251:000000000-CJTJ5:1:1101:19606:5791 2:N:0:9
CGACGGCCATGCAGCACCTGTACACCAACCACAAGGGAAACTACATCTCTGCAGCGATCTGGTGTATGTCAAGCCCAGGTAAGGTTCTTCGCGTTGCATCGAATTAATCCACATGCTCCGCCGCTTGTGCGGGCCCCCGTCAATTCCTTTGAGTTTTAGCCTTGCGGCCGTACTCCCCAGGCGGGGCGCTTAATGCGTTAGCTACGACACAGAGGCCGTGGAAGACCCCTACACCAAGCGCCCCCCGGTTCCGGCATGGCAAACCAGGGGTACCAATCCTGACCCCACGGTCCAT
+
GGEFGGGGGGGGGGGGGGGFGGGGGGGGGGGGGGGGGGGGGGGGGGGGGGGGGGGGGGGGGGGGGGGGGGGGGGGGGGGGGGGGGGGGGGFGGGGGGGGGGGGFGGGGGGGGGGGGGGGDGGGGGGGGFGGGGGGGGGG>DGGGGFGGFGFGGGGGGGGFFFFEEFFFFF=229CEG@FDFF>9;>07;;00<DF<22:::4>B<?:((41(,.424>>;11>27:?FD*<1(,9((4(-,)((,2((-(((-,(414:1()430:??0((()..8)(())-((,,-((1480))
@M00689:251:000000000-CJTJ5:1:1101:19617:5805 2:N:0:9
CGACGGCCATGCAGCACCTGTACACCAACCACAAGGGAAACTACATCTCTGCAGCGATCTGGTGTATGTCAAGCCCAGGTAAGGTTCTTCGCGTTGCATCGAATTAATCCACATGCTCCGCCGCTTGTGCGGGCCCCCGTCAATTCCTTTGAGTTTTAGCCTTGCGGCCGTACTCCCCAGGCGGGGCGCTTAATGCGTTAGCTACGACACAGAGGCCGGTGACTACCCCTACACCTAGCGCCCCACGTTTCCGGCCGGGAAGAACAGGGGAACCAGACCTGCCTACGCTGGACGT
+
GGGGGGGGGGGGFGGGGGGGGGGGGGGGGGGGGGGGGGGGGGGGGGGGGGGGGGGGGGFGGGGGGGGGGGGGGGGGGGGGGGGGGFGGGGGGGGGGGGGGGGGGFGGGFGGGGGGGGGGGGGGGGGFFFGGGGGEEGGGGGG7CFFGGFGGGGFFGGG78CFFEE=5>>AFA@(@BE5DDFDBFFF>60;::<2:A9??1-)4428(((-((.:?0?((,(1)).(.47*0((47:?,:6186((-4,,,))44(((((((((.((.33(41((.((-()4(()-,(,(-((.((
@M00689:251:000000000-CJTJ5:1:1101:19598:5807 2:N:0:9
CGACGGCCATGCAGCACCTGTACACCAACCACAAGGGAAACTACATCTCTGCAGCGATCTGGTGTATGTCAAGCCCAGGTAAGGTTCTTCGCGTTGCATCGAATTAATCCACATGCTCCGCCGCTTGTGCGGGCCCCCGTCAATTCCTTTTAGTTTTAGCCTTGCGGCCGTACTCCCCAGGCGGGGCGCTTAATGCGTTAGCTCAGACACAGAGGCCGTGGAAGACCCCCACACCTAGGGCCAACCGTTTCGGGACAGGGCACGCAGGGTGAAGCAACCTCAGCCCTCGTGACCG
+
GGGGGGGGGGGGGFGGGGGCGGGGGGGGGGGGGGGGGGGGGGGGGGGGGGCGGGGGGCFGGGGGFFGGGGGGGGGGGFGGFGFFGGFGGGGGGGGCEGGGDGGGGGGFGGGGGGECGCF>EEE?EGFD,,+@EEGCEEGGGD;CFFFGFF+@E,@CF;*=AF85:)=:>@4<=(18F@GGFD@>9;;((9:(6)-53236244))3)4?B:6???::9(07:??:B::/)0186D10)((,7:((((-(()((-(-(-((-(((((,-7,-().)5(,4(((.),(4((-(,(.(
@M00689:251:000000000-CJTJ5:1:1101:17148:5810 2:N:0:9
CGACGGCCATGCATCACCTGTACACCAACCACAAGGGAAACTACATCTCTGCAGCGATCTGGTGTATGTCAAGCCCAGGTAAGGTTCTTCGCGTTGCATCGAATTAATCCACATGCTCCGCCGCTTGTGCGGGCCCCCGTCAATTCCTTTGAGTTTTAGCCTTGCGGCCGTACTCCCCAGGCGGGGCGATTAATGCGTTAGCTACGACACAGAGGCCGTGGACGACCCCGACACCTAGCGACCACCGTTTACGGCAGGGACTACCGGGGTAACAAAACAGGGCACACCTGGCACG
+
GGEEEEGGEFGFCFFCEFFCFFFGGFFGGGDGGGGGGGGGGGGGGGFDEGGGGGGGGGGGGGGGGGGGGGGGGFCFG8FGGGGGGGGGGGGGGGGDGFAAEFFGGGGFFFGGGGGGFGGGGGGGGGGGGGGGGGGEGGCCDGE7FFDCFFGGGEECFGGFFFEE@=>=>AAFAB==G@GDFFFFBBBB((4?<<A>B:?F?26<3::9441(4:::(4366:(162;09)0199C138((4736(39(4:<4:?(1(4,(4((((--91(((544.(.((.(((,((,(,(.()(
@M00689:251:000000000-CJTJ5:1:1101:14923:5811 2:N:0:9
CGACAACCATGCATCACCTGTACACCAACCACAAGGGAAACTACATCTCTGCAGCGATCTGGTGTATGTCAAGCCCAGGTAAGGTTCTTCGCGTTGCGTCGAATTAATCAACATGCTCCGCCGCTTGTGCGGGCCCCCGTCAATTCCTTTGAGTTTTAGCCTTGCGGCCGTACTCCCCAGGCGGGGCGCTTAATGCGTTAGCTACGACACAAGAGACGCGGAAGACACCTAAACCTAGGGCAAAACGGTTACGGCATGGGGCAACAGGGGAGACAAAACAGGACGAGAAGGACAT
+
EFCFCEF@:CFEAFAAFEC<FCFCFFFGGGGGGFEFDGGGGGGGGCFFGFFFGGGGGAEGGGEEFFGGGGGGGGGGFGGGGGGGAFFDGGGFGGG+CBCGGCE@FGGGG,,4C,EECGD>E6CC=ECGGGDGEEC6=CGCGC++2BFC9E?CF,,@9B56A<65C>A=AB=D>2C259FC;(-22931(3:(62:<2(,1-6)6)3807>?(.(4230(-43((,((,/9)5?0C02)(((.-((,-(-4<01:29((.(((-((.,((,(--((...4((.((((,(-,(((()
@M00689:251:000000000-CJTJ5:1:1101:14904:5823 2:N:0:9
CGACAACCATGCATCACCTGTACACCAACCACAAGGGAAACTACATCTCTGCAGCGATCTGGTGTATGTCAAGCACAGGTAAGGTTCTTCGCGTTGCGTCGAATTAATCCACATGCTCCGCCGCTTGTGCGGGCCCCCGTCAATTCCTTTGAGTTTTATCCTTTCGTCCGTACTCCCCAGCCGGGGCGCTTACTGCGTTAGCTAGGACACGGAGGCAGCGGGTAGCCACCACACCAAGCCCGCACAGACTACGGACAGGACTACCAGGGTATAGAAACCAGCACGCTAGTACC
+
FCCF7@FGDFGGGGFFFGFAG@F<FGG?CG7F,C@,:C,CEC<;;,E9EEGG9FFGG8EEG9A@E,<CC5<,,C4A8<EB9,C<BEF,EFE7CC7+6+@++6+=DGFGADGG,@DG,==8CEC8B8?8,4BEDG8+6@DGC9+?9@CF<+2,+7:D+7+4++;0*)0):))/5)*.,/*;*/-95((43(67))).3;004AF<)..)(,(--4>F(((-,(,(-5.,**0((-/(.1,(()--3(3(()-5((,((((.(.(,(.4(((.)))))),(4(((2((2((.-)-
@M00689:251:000000000-CJTJ5:1:1101:17155:5827 2:N:0:9
CGACGGCCATGCATCACCTGTACACCAACCACAAGGGAAACTACATCTCTGCAGCGATCTGGTGTATGTCAAGCCCAGGTAAGGTTCTTCGCGTGGCATAGAATTAATCCACATGCTCCGCCGCTTGTGCGGGCCCCCGTCAATTCCTTTGAGTTTTAGCCTTGCGGCCGTACTACCCAGGCGGGGCGCTTGAGGCGTTAGCTACGAAACAGAGGACGGTGGAGACACCGACACATAGCGCAACACGTTTACGGCGAGGAAAAAGAGGGTATAAAAAGCGGGGCATCCATGCGCG
+
GGGF@EGGD@FFCE<FFGGDGF,FFFGEFGGGG@@<F,6F<FCCF@FGGGGGGCDFGGGGGEFFGCFGGCFD,5B?FFG<FF,E5?EFFEGGGF++@A4,94>EEFG9,9,,AE,E,@FEE+4@+@EFFEGEG+>BE>C+3CE@FFGGFG+3;@:<EBFAF>:0:554:===25*9?>C6/-(3(6((-(8(,)(4(-(--))-,4((-((41(-((,((-(4386(,*)012(*344)(-)(-(4:((.,6(((-(24(((.,(-2(4,()))-47(,(-((,4((()).(-(-
@M00689:251:000000000-CJTJ5:1:1101:14926:5832 2:N:0:9
CGACAACCATGCATCACCTGTACACCAACCACAAGGGAAACTACATCTCTGCAGCGATCTGGTGTATGTCAAGCCCAGGTAAGGTTCTTCGCGTTGCGTCGAATTAATCCACATGCTCCGCCGCTTGTGCGGGCCCCCGTCAATTCCTTTGAGTTTTAGCCTTGCGGCCGTACTCCCCAGGCGGGGCGCTTAATGCGTTAGCTACGACCCAGCGGCCGTGGAAGACCCCTACACCTAGCGCCCACCGTTTACGGCATGGACTACCAGGGTATCAAAACCTGCCACCCGTGGGT
+
GFDFGGGGEFFFFGFFFGGCGFGGGGGGGGGGGGGGCCFGGGGGGGGGGGGGGGGGGGGGGGGGGGGGGGGGFGGGGGGGGGGGGGGGGGGGGGCCGGGGEG?GFGGGGGGGGGDFFGGGGGGGGGGGGGGGGGGGEGGGGGDFGFGGFGFGGDGGGCDCFFFFFFFFBFF@A@=FGF6DFB@69>>>F6BB5<<<B0:?6<ABB?6,(48(,-(39>1972?:((,3**0.::<18?:9B3(44(74(,,6<:(47:?)))(.,5>::24,6:<4)(,(.4,,),(-,((((
@M00689:251:000000000-CJTJ5:1:1101:18691:5834 2:N:0:9
CGACGACCATGCATCACCTGTACACCAACCACAAGGGAAACTACATCTCTGCAGCGATCTGGTGTATGTCAAGCCCAGGTAAGGTTCTTCGCGTTGCATCGAATTAATCCACATGCTCCGCCGCTTGTGCGGGCCCCCGTCAATTCCTTTGAGTTTTAGCCTTGCGGCCGTACTCCCCAGGCGGGGCGCTTAATGCGTTAGCTACGACCCAGAGGCCGTGGAAGACCCCTAACCCTAGCGCCCACCGTTTACGGCATGGAATACCCGGGGAACTAAACCAGCCAGCACGTGCC
+
GEEGGGGGGGGGFGGGGGGCGGGGGGGGGGGGGGGGGGGGGGGGGGFGGGGGFGGGGGGGGGGGGGGGGGGGGGGGGGGGGGGGGGGGGGFGGGGGEG8DCGGGGGGDGGGGGGGGGGGGEGGEEGGGGGGGGGGGGGGCDDGGGFGGFFGGGEFFGGGFFFEEEFFF)5>DA4;=?@GGFF@@FFB009<B<))-98:?89<AFB:6((.3(,-(8>1046<:?20:9*8(((12((4905(3::9BB219?B>2,,83).52)(-46(((())5),4(,((((-(2((,((
@M00689:251:000000000-CJTJ5:1:1101:15140:5841 2:N:0:9
CGACAGCCATGCAGCACCTGTTTACGAGTGTCCAAAGAGTTGACCATTTCTGGCCCGTTCTCGTATATGTCAAGCCTTGGTAAGGTTCTTCGCGTTGCATCGAATTAATCCGCATGCTCCGCCGCTTGTGCGGGCCCCCGTCAATTCCTTTGGGTTTTAGCCTTGCGGCCGTACTCCCCAGGCGGGGAACTTAATGCGTTAGCTGCGCCACAGAATCCGTGGAATGGACCCAACACCTAGTTCCAAACGTTTAAGGAAGGGACAACCAGGGGATAAAATCCAGCCCCACCCGGC
+
GFGGGGGGCFFF@FFGGFGEF<FFGGGGGGGGGGGGGGGGGGGGGGGGGGGGGGGGGGGGGGGGGGGGGGGGGGGGGGGGGGGGGGFGGGFFGGGGGGGGGGGGGGGGGGGGGGCEGGGGGGGGG6EGGCF>EGGEEGGGGGGG@FDGFGGGGCEG:FGFFFE5):9ABFFFFFFFGFCFFF=>>F9>BBF><B252>FF(-)6620(-2<43?FA9)4419?F)823*97(13<(41(5-9)6)-6(34(1,).<2(,4:3((((3,480(((().6)(.))((((((((4,(
@M00689:251:000000000-CJTJ5:1:1101:9587:5848 2:N:0:9
CGACGGCCATGCAGCACCTGTCTCACGGTTCCCGAAGGCACATTCTCATCTCTGAAAACTTCCGTGGATGTCAAGACCAGGTAAGGTTCTTCGCGTTGCATCGAATTAAACCACATGCTCCACCGCTTGTGCGGGCCCCCGTCAATTCATTTGAGTTTTAACCTTGCGGCCGTACTCCCCAGGCGGTCGACTTAACGCCTTAGCTCCGGAAGCCACGCCTCCAGGGCACAACCCACCAGGCGACCACGTTTACGGCGTGGACGACCCGAGTGACCAACGACGCACCACCTGTC
+
GGGGGEGGGGGGGGGFGGGFGGGGGGGEGGGGGGGEDCGFGGGCGGGFGGGGGGGGGGGGGGGGGGGGGGGGGGCGGGGGCGGGCDFFGGGGGGGGGGGGEFEG8?FFGGGGGGGGGG=DFGGGGGGGGG8EGGGEE@CEGGGG7EGGFGGGDEFFCFGF*=CEC5@A5>=A>27=F;DDA@BD=>6>@69FFE3;191303)/6)5:9:913(42,-2(-(38?6113F>6?(7:(41((04((,(-4,3?<BF02(,7((-,((-(-,((-.-.(((((-3(,-.,(..-,
@M00689:251:000000000-CJTJ5:1:1101:25963:5860 2:N:0:9
CGACGGCCATGCACCACCTGTACACCAACCACAAGGGAAACTACATCTCTGCAGCGATCTGGTGTATGTCAAGCCCAGGTAAGGTTCTTCGCGTTGCATCGAATTAATCCACATGCTCCGCCGCTTGTGCGGGCCCCCGTCAATTCCTTTGAGTTTTAGCCTTTCGGCCGTACTCACCAGGCGGTGCGCTTAATGCGTTAGCTACGACACAGCGGCCGTGGAAGACCCCTCCACCTAGCGCCCACCGTTTACGGCTTGGGCTCCCAGGGTATCTAATCCTGCTCTCCCAGTTTAT
+
FFFGGGGGGGGGFFCFFFFGG9@FGG,CFEGGGGG8FGCECEFFGGC,BFGGFFGGGGGAFF@FFFFFGFE@@DCDFFF8?C,:CEDFFFFGGFGDDFGGGGE8@FD9A=,EFGC8=ECEGGGDGGGFFGGDDCE>E+=9>++5<8CFFGG7DA,<FB*9950*85@>):9)5->*<7C4?=25.6:;(6;7<?EC920(3).64(44(-34(37(66,(462(,(,4/*)-(.235)22(),14(42<:6)-:9(47(((,(-((,(-:.).<9)62)4<((.-.,((),)))-
@M00689:251:000000000-CJTJ5:1:1101:14689:5869 2:N:0:9
CGACGGCCATGCAGCACCTGTGTTACGGCTCTCTTTCAAGCACCCCCACATCTCTGCAGGGTTCCGTACATGTCAAGGGTAGGTAAGGTTATTCGCGTTGCATCGAATTAATCCACATCATCCACCGCTTGTGCGGGTCCCCGTCAATTCCTTTGAGTTTTAATCTTGCGACCGTACTCCCCAGGCGGGCAACTTCACGTGTTAGCTGCGGTACACGGAAATCGACTCCCCAACACCTAGTTGCCATGGTGTAGGGAGTGGGCTACAAGGGTACTGAAACCGGAGCTCTCGGTA
+
GGDFEGGGCCFEFFEFFFFCFGGGGFFGGCGGGGGEDAEGGGGFGGGGGGGGFGGGGGGGECFGGGFGGGGFGFG9EGGGFEGGFGFGGG9FGGGGGEEEGGGF+FGGGGGC,CBEGGGGGG8EF8@E6CFGGGD>C@@FDFEGGF++?C7,=,<FC,?BFFB7CEF<====A2@24:FGFA=A>29299B;D@@3.3=D<@@EFAA>76046?))-49B,6:4((3(*77::1C<-(426=:))).)34).)4)4(4(4(((..1)4)(((.))..).)((,((,()).(,(.
@M00689:251:000000000-CJTJ5:1:1101:22337:5874 2:N:0:9
CGACGGCCATGCAGCACCTGTACACCAACCACAAGGGAAACTACATCTCTGCAGCGATCTGGTGTATGTCAAGCCCAGGTAAGGTTCTTCGCGTTGCATCGAATTAATCCACATGCTCCGCCGCTTGTGCGGGCCCCCGTCAATTCCTTTGAGATTTAGCCTCGCGGCCGTACTCCCCAGGCGGGGCGCTTAATGCGTTAGCTACGAACAACAGTCCGTGGAAGACCCCTAAAACGAGCGACCAACGTTTACGGACTGGAAGACCAGGGTAGCCAATAGAGGCCCTCTTGGCCTT
+
GGDEEEFFFGGDGGFGE<FCCFFFEFGFGGGFGGGGCGGGGCGEF<<CFFGFGGFGG8FGGGDFFCFFGGGGGFGGDFG,CFGFFFGGCGGGGGGGG@DFGGFGGFCA,CFFG8=EDCGGGG6EB8@8==CE@@86+@C:+=EF+9<C+?+@?,@FFE9+;CDDAF2@>>@5@B4.:(?C)21>(-4619039><A>?(-(.)),8-.(((((.).42::>0,3(3(47*7(44*27(4,35(,(43-4:34:?,((.31(((4(1?::(.())),())))((-((.()-)()))
@M00689:251:000000000-CJTJ5:1:1101:25955:5878 2:N:0:9
CGACGGCCATGCACCACCTGTACACCAACCACAAGGGAAACTACATCTCTGCAGCGATCTGGTGTATGTCAAGCCCAGGTAAGGTTCTTCGCGTTGCATCGAATTAATCCACATGCTCCGCCGCTTGTGCGGGCCCCCGTCAATTCCTTTGAGTTTTAGCCTTGCGGCCGTACTCCCCAGGCGGGGCGCTTAATGCGTTAGCTACGACACAGAGGCCGTGGAAGCCCCCTACACCTCGCGCCCACAGTTTACGGCATGGAATACCAGGGTATCTAATCCTGCTCTCT
+
GGGGGGGGGGGGGGGGGGGGGGGGGGGGGGGGGGGGGGGGGGGGGGGGGGGGGGGGGFFGGGGGGGGGGGGGGGBFEFGGGGGGGGGGGGGGGGGGGGFGGGGGGGGGGCFGGGGGGFC8CCCGGGGGGGG6EEGGCECCDGGGGFGGFGGGGGGGFFGFFFFEBB=9AA4@=D4;/6DDFD=111>19((:4<)49::?FFFFF:6>;F(3,(8<:03;;282,1<?C35::(7((-349D>:?((.66<B?49992(.))).).::1(()-))))-69<(,))),
@M00689:251:000000000-CJTJ5:1:1101:14705:5880 2:N:0:9
CGACGGCCATGCAGCACCTGTGTTACGGCTCTCTTTCAAGCACCCCCACATCTCTGCAGGGTTCCGTACATGTCAAGGGTAGGTAAGGTTATTCGCGTTGCATCGAATTAATCCACATCATCCACCGCTTGTGCGGGTCCCCGTCAATTCCTTTGAGTTTTAATCTTGCGACCGTACTCCCCAGGCGGGCAACTTCACGTGTTAGCTGCGGTACCAGGAAATCGCTTCCCCAACACCTAGTGGCCAACGTTTAGGGGGTGGAAGACCAGGGTATCAAACCCGGCTCTCCCGGTAG
+
FC@FEGGGGGGGFGGFFGG@FDFDGGGGGEGGGGG,EFFGGGGFGGGGEGCGCFGGGGGGGGFGGGFGGGGGGGGGGGDFGGGGGGGGGGGGGGGGGGGGGGGGGGFGGGG@FF@FFE?FGGFGGGGGGGGGGGGDD++@DGGGGFGGBFGGGGFGGFFFFFFEFEF7CF5=AAFFEBG4A)5>9B=>.:>;DFFEFF@@@@@E9)<<7>6(((6ABFFFB))((.(2*7)4:8C0:(8<)*4<8?(((-(((64.,3(49,.(.((,412.4)))62)-(-24((()(.(44((
@M00689:251:000000000-CJTJ5:1:1101:22320:5880 2:N:0:9
CGACGGCCATGCAGCACCTGTACACCAACCACAAGGGAAACTACATCTCTGCAGCGATCTGGTGTATGTCAAGCCCAGGTAAGGTTCTTCGCGTTGCATCGAATTAATCCACATGCTCCGCCGCTTGTGCGGGCCCCCGTCAATTCCTTTGAGTTTTAGCCTCGCGGCCGTACTCCCCAGGCGGGGCGCTTAATGCGTTAGCTACGACACAGAGGCCGTGGAAGGCCCCTAAACCTAGCGCACACAGTTTACGGAATGGAATACAAGGGGAACAAATCCGGGCATCCCCGGACC
+
FFEEEEGGGGGGGGGGGGGCFFGGGGGGGGGGGGGGGGGGGGGGGGGGGGGGGGGGGGGGGGGGGGGGGGCGGGGGGGGGGGGGGGGGGGGGGGGGGGGGGGGGGGGGGGGGGGGGDGDGGGGGGGGGFGGGGGGGGGGEDD7+=CFGFFFGGGFGGG5=FACDFFFFFFFFF==>C>F<>;6@FFF6(11,<>>>6(-13>66.18>>><:7>3(49(((45.((317*<(.(>:73796)-((((.64))-:06(443)).)-),:<(-(((,4).8((((((.((((((((
@M00689:251:000000000-CJTJ5:1:1101:12904:5888 2:N:0:9
CGACAGCCATGCAACACCTGTACACCAACCACAAGGGAAACTACATCTCTGCAGCGATCTGGTGTATGTCAAGCCCAGGTAAGGTTCTTCGCGTTGCATCGAATTAATCCACATGCTCCGCCGCTTGTGCGGGCCCCCGTCAATTCCTTTGAGTTTTAGCCTTGCGGCCGTACTCCCCAGGCGGGGAGCTTAATGCGTTAGCTACGGCACAGAGGCCGGGGAAGACCCCAAAACCAAGCGCCCACCGTTTACGGGCAGGCCGACCAGGGAAAATAAGCCAGAATTACAGGACCAT
+
FC7FEEFGF9EA<FFGFGG@FFADEFGGG:FGGGGF>CFFGGGGGGGAEGGGGGGGFDFFFFFGGGGGGGCFGGGFFFGFCFGGFEFEFFACEGGCFGFEG=EGGGG9FFGGGC9E,@=8>ECEEEDGFFCEEGDEGCDEGG>DFFGGFG7,+,@=EFFFFFC@EAAB@):754:@F=4*8((/16(39775>22624:::>>)3((((-4((.480,(4;3:?BF0:D*)(.(7(4(,(4.((-37<6(-4,8(((((,,(-(,41,:((.()-6..((((,)))).)((((()
@M00689:251:000000000-CJTJ5:1:1101:26376:5902 2:N:0:9
CGACAGCCATGCAGCACCTGTACACCAACCACAAGGGAAACTACATCTCTGCAGCGATCTGGTGTATGTCAAGCCCAGGTAAGGTTCTTCGCGTTGCATCGAATTAATCCACATGCTCCGCCGCTTGTGCGGGCCCCCGTCAATTCCTTTGAGTTTTAGCCTTGCGGCCGTACTCCCCAGGCGGGGCGCTTAATGCGTTAGCTACGACACAGAGGCCGTGGAAGACCCCTACCCCTAGCGCCAACCGTTTACGGCATGGACTACCAGGGTTGCTAATCCTGCCCGCCTTGTCTC
+
GGGGGGGGGGGGGGGGGGGGGGGGGGGGGGGGGGGGGGGGGGGGGGFGGGGGGGGGGGGGGGGGGGGGGGGGGGFGGGGGGGGGGGGGGGGGGGGGGGGGGGGGFGGGGGGGGGGGDFGGGGGGGGGGGGGGGGEGGGGCDGGGGFDGFGGGGGGGGGGFFFEFFF>5@9:AF2/<9ACGFB>@B>BFFFFFFF<29((3:AA:2<?6(14(.4:??F>F9B?8((33>FF1(3C(,,46(;((46((42:ABBF(203,3)(52:2:??((()).-44)),(,(-,((.524)
@M00689:251:000000000-CJTJ5:1:1101:25819:5912 2:N:0:9
CGACGGCCATGCATCACCTGTACACCAACCACAAGGGGAACTACATCTCTGCAGCGATCTGGTGTATGTCAAGCCCAGGTAAGGTTCTTCGCGTTGCATCGAATTAATCCACATGCTCCGCCGCTTGTGCGGGCCCCCGTCAATTCCTTTGAGTTTTAGCCTTGCGGCCGTACTCCCCAGGCGGGGCGCTTAATGCGTTAGCTACGACACCGAGGCCGTGGAAGAACCCTACACCTAGCGCCCACCCGTTACGGCATGGCCTACCCGGGGTCATACACCCGTCTCCCCTTTCTA
+
GGGGGEGGGGGGEGGCEGGGGGGGGGGGGGGGGGGGGGGGGGGGGGGFGGGGGGGGGGGGGGGGGGGGGGGGGGDGGGGGGGGGGGGGGGGGGGGGGGGGGGGGGGGGGGGGGGGGGGFGGGGGGGGGGFGGEGGGGGGGGG6CFFFGFGGGGGGGGGGFFFFFFFFFF2@DFBFEGFG4FB2@@>B96>BFF>AA0??BFFFFBF?B66(3(499(4(,4?B3((.497;?(2C?()(((74(::((-(,4,,32((.(()..1(((2((((..5))((((-(,)(-,(,9))
@M00689:251:000000000-CJTJ5:1:1101:4745:6043 2:N:0:9
CGACAACCATGCAGCACCTGTACACCAACCACAAGGGAAACTACATCTCTGCAGCGATCTGGTGTATGTCAAGCCCAGGTAAGGTTCTTCGCGTTGCATCGAATTAATCCACATGCTCCGCCGCTTGTGCGGGCCCCCGTCAATTCCTTTGAGTTTTAGCCTTGCGGCCGTACTCCCCAGGCGGGGCTCTTAATGCGTTAGCTACGACCCAGAGGCCTTAGAATACCCCTACACCTAGCGCCCAACCTGTACCGCCGTGCTCACCAGGGTATCTTATTCATCTCACCCTTTCT
+
GD+BFGF;,EFFFFGEFAEEGEGGGG?FCCCGGGGGDDFGFFFGGGGGGGGGG<FCEFDFGFBFG,CFFGG9E@FDF@<F9FEEEFGGGGGGECGGGGFF8E@FFGGFGCFD@F9FGG6=C6=E7C@D,@CEEECCG>8EDDECFB?GDCD7EGGGGGFF?5@)5)=)5>=A97EFC=GGAD=@9,(.3(--)-6)3(-((4<)4(-3(,(,.12:(),)..6)-6).*/)3(4*.2).4(51(-(((..6:)-((-(4:()6)..(((.,).64)))-.).))))(.(().)
@M00689:251:000000000-CJTJ5:1:1101:20913:6050 2:N:0:9
CGACGGCCATGCAACACCTGTCACTCTGTCCCCGAAGGGAACTCGGTATCTCTACCGATAGCAGAGGATGTCAAGACCTGGTAAGGTTCTCCGCGTTGCTTCGAATTAAACCACATGCTCCACCGCTTGTGCGGGCCCCCGTCAATTCTTTTGAGTTTCAGCCTTTCGGCCGTACTCCCCAGGCGGAGTGCTTAATGCGTTAACTTCAGCACCAAGGGGCGGAAACCCCTTGACACCTAGCACTCATCGTTTACGGCGTGGACAACCCGGGGATCTAACACTGCCCTCCATGT
+
GGGGGGGGGGGGGGGGGGGGGGGGGGGGGGGGGGGGGGGGGGGGGGGGGGGGGGGGGGGGGGGGGGGGGGGGGGGGGGGGGGGGGGGGGGGGGGGGGGGGGGDGGGGGGGGGGGGGGGGGGGGGGGGGGGFGGGEGGGDGGGGGGFGGFGGGGGGGGGGFFFFFB*>AAFFFBFFFGFFG49@BBFFFF;EEFF365CF@@FFF<A<AFF<?:0:6B?>F>09>BB?FG:5:74F>0:470*4)((59:2::(:<:039;>05)(.(,-4((-38<<4-).8)).(.(,()).
@M00689:251:000000000-CJTJ5:1:1101:17849:6087 2:N:0:9
CGACGGCCATGCAGCACCTGTCACTCTGTCCCCGAAGGGAAAGCCCTATCTCTAGGGTTGTCAGAGAATGTCAAGACCTGGTAAGGTTCTTCGCGTAGCGTCGAATTAAACCACATGCTCCACCGCTTGTGCGGGCCCCCGTCAATTCTTTTGAGTTTAAGCCTTGCGGCCGTACTCCCCAGGCGGAGTGCTTAATGCGTTAACTGCAGCACTAAGGGGCGGAACCCCCTTAACACATAGCACACATCGTTTAACGCGTGGAACACACGGGTATCTAACTCAGACCTCCAGGTT
+
GGGGGGGGGGGGGGGGGGGFGGFGFGGGGGGGGGGGGGGGGGGGGGGGGGFGGGGGGFGGGGGGGGGGGGGGGGGGGGGGGGGGGGGGGFGGGGGEGGGGGGEEFDGGGGGGGGGGGGDFFFF8ECEEGGFGGDGGGGDG7?ECDFCGFGGGGGGGFGGFBCFEE3=A9=9BFF2(4;FDA=;D>>79;@FC?CC<5<9;?BFFFB?F?:?B?:BBFFFFF>;0(-,4)/)59>GF6).9)1<(43))-3:?:4.20234942(4?2((-7,3)...66)..).)-)861(())
@M00689:251:000000000-CJTJ5:1:1101:24029:6093 2:N:0:9
CGACGGCCATGCATCACCTGTACACCAACCACAAGGGAAACTACATCTCTGCAGCGATCTGGTGTATGTCAAGCCCAGGTAAGGTTCTTCGCGTTGCATCGAATTAATCCACATGCTCCGCCGCTTGTGCGGGCCCCCGTCAATTCCTTTGAGTTTTAGCCTTGCGGCCGTACTCCCCAGGCGGGGCGCTTAATGCGTTAGCTACGACACAGAGGCCGTGGAAGCCCCCTACCCCTAGCGCCCACCTTTTACGGCATGGTCCTACAGGGTATTCTATCCTGCCTTTCTGTCCTTT
+
FGFEEFGGGGGGFGGGGGGGGGFFGGGGGGGGFFGGDGGGGGGGG,E@FGGFGGGGGFGGGGGGEFGGGGFFGGGGGFE=EFGGGGGGGCFCGCEEEGGGGGGGGGGGCFGGGFGGCD?>>EGG@CGDDDC6CGEGGG>EGGGGGFGGF??;EFFGGFGFFFFFEF=BFFFF=F>BE@DG6999@>F>B9?:<A>27?F1<944<(299>B::03<697>>?2((4:19))(((133(3(,<>:?F().26<3<9((.4)))-),(),3(()-)).)),))(,))).)).))).-
@M00689:251:000000000-CJTJ5:1:1101:23173:6161 2:N:0:9
CGACAACCATGCAACACCTGTACACCAACCACAAGGGACACTACATCTCTGCAGCAATCTGGTGTATGTCAAGCCCAGGTAAGGTTCTTCGCGTTGCATCGAATTAATCCACATGCTCCGCCGCTTGTGCGGGCCCCCGTCAATTCCTTTGAGTTTTAGCCTTGCGGCCGTACTCCCCAGGCGGGGCGCTTAATGCGTTAGCTGCGGCACGGAATCCGTGGAAGGATCCCACACCTAGCGCCCAACGTTTACGGCGTGGACTCCCAGGGTATCTAATCCTGCTCTCC
+
GGCEFGGGGGGGGGFGGGGGGGGGGGGFGGGGG?FEGGGGGGGGGGGGGGGGGGGGGGGGGGGGGGGGGGGGGGGGGGGGGGGGGGGGGGGGGGGEGGGGGGFGGGGGGGGGGGDGGGGGGGGGGGGGFGGGGGGGGGGGGGGGFFGGFGGADGGGGGCFFFFEFFFFFFFFFFFFGFGCFD@BFFF6>B?64AAFBF??FFF<0(792>?>F:?FFF?:9?D?00>?GGFF?FGBB),91@BBBF?67:041(((401(55(4(4)-1:05424)))6)).(663(
@M00689:251:000000000-CJTJ5:1:1101:26302:6205 2:N:0:9
CGACAACCATGCAGCACCTGTACACCAACCACAAGGGAAACTACATCTCTGCAGCGATCTGGTGTATGTCAAGCCCAGGTAAGGTTCTTCGCGTTGCATCGAATTAATCCACATGCTCCGCCGCTTGTGCGGGCCCCCGTCAATTCCTTTGAGTTTTAGCCTTGCGGCCGTACTCCCCAGGCGGGGCGTTTAATGCGTTAGCTACGACCCATAGGCCGTGGAAGACCCCTTCACCTAGCGCCCCCCGTTTACGGCCTTGACTACCCGGGTTTCTCATCCTCCTCTCTCTTTCT
+
GDFEFEGGEFFGGGGFGGGGGGGGGGGGGG:FFGGGGGGGGGGGGGGGGGGGGGGG@FGGGGGGGFGGGG<FEFEGFCGGGEFGGFGGGGGGGGGCGGGGDB4EFFCGGGGGGGCFGGGGGGEGGGGGDDC>=EGGGGCGDD+DGFGGFG?A?GFGGF6BAFF5@8>AABFDFFF@GF77A@9=@9BBF9>:>2)<>?:38AFFF:BF3>?((,352>BB01)((.36C7).4<D2()569>9(476?FFFF((3(8)428-64?((10;(--.).<<4<)41124)..))))
@M00689:251:000000000-CJTJ5:1:1101:18591:6257 2:N:0:9
CGACGGCCATGCAGCACCTGTACACCAACCACAAGGGAAACTACATCTCTGCAGCGATCTGGTGTATGTCAAGCCCAGGTAAGGTTCTTCGCGTTGCATTGAATTAATCCACATGCTCCGCCGCTTGTGCGGGCCCCCGTCAATTCCTTTGAGTTTTAGCCTTTCGGCCGTACTCCCCAGGCGGGGCGCTTAATGCGTTAGCTACGACCCAGAGGCCGTGGACGACACCGCAACCTAGCGCCCCCCCTTTACGGCATGGCCCACAAGGGGTACCAATCCAGACCTCTATGGCC
+
GGGGGGGGDGGGGFGGGGGFGGGGGGGDGGGGGGGGGGGGGGGGGGGGGGGFGGGGGGGGGGGGGGGGFGDEFGGGGGGGGGGGGGGFGGGGGGGGGGG=BFCGGGGGGFGGGFFFEGGGDE6ECGGGCGGGEGGEGGCEGCEGFFGGFGGF?FFFGD7BFFF6C>A58>5=A5CEG)2:4BF@9B>>>F(())).438(0<4<,8<14((.4(2<:0992:((,4--5))((-0.(,(497(-,((,424>004(((.,((23(((((-(()-6.)(.,).,2).)))))(,
@M00689:251:000000000-CJTJ5:1:1101:26424:6266 2:N:0:9
CGACAGCCATGCAGCACCTGTACACCAACCACAAGGGAAACTACATCTCTGCAGCGATCTGGTGTATGTCAAGCCCAGGTAAGGTTCTTCGCGTTGCATCGAATTAATCCACATGCTCCGCCGCTTGTTCGGGCCCCCGTCAATTCCTTTGAGTTTTAGCCTTGCGGCCGTACTCCTCAGGCGGGGCGCTTCATGCGTTAGCTACGACACAGAGGCCGTGGAAGCCCCCTACACCTATCGCCCACCGTTTACGGCATGGACTACCCGGGTTTCTCATCCTGCTCTCT
+
FC:CF:FGGFAFEFF@DFGFGFGGGGGGGCFGGGEFCGGGGGFFG@FCFGCFE<FCE8FFGGFEFCEEFFEFDF<FFDBF<EFFFGGGGGFCEFG:CEFF>F8FFGGGCCEF,ECC;=FGGG>EC??D,@CEDC@BCE8@D>CFGFGGFG+=+@DFFC8+@A9:C>)>>AB=AFAE9:>99@=5@9B007:(69)66?F:?46).1(496:18((-4>FB0054,,41C7)8(4C25)500;:1<?FF6?06(3((42:)8<(8(((417((-6.442),-(.)),,
@M00689:251:000000000-CJTJ5:1:1101:21745:6295 2:N:0:9
CGACAACCATGCAGCACCTGTCACTCTGTCCCCGAAGGGAACTCGATATCTCTATCGATAGCAGAGGATGTCAAGACCTGGTAAGGTTCTTCGCGTTGCTTCGAATTAAACCACATGCTCCACCGCTTGTGCGGGCCCCCGTCAATTCTTTTGAGTTTCAGCCTTGCGGCCGTACTCCCCAGGCGGAGTGCTTAATGCGTTACCTCCAGCACCAAGGGGCGGACACCCCCTGACACCTAGCACTCATCGTTTACGTCGTGGACTACCCGGGTACCTCATCCTGCTCTCCCCGC
+
GGGGGGGGGGGGGGGGGGGFGGFGGGGFFFGGGGDGEGGCFFGGCCG8FGFGG9FGCGGCFFFGFFGGGFGGFFFAFGGGGGGDCCEGGGGGGGEGGFEGGGCCFGG<F9FFGGGGCEFGGGGGEGGE?F,ECE6BCEGGGGGG6DGGFGGGG+DD9FGFACDFB)==)):=@2@>EBGGF@9=@=21;16CCE)<3>BFFD(>CA<F;@@FFF01((4;>>;(3::>GGF0(,*4602<?4<:?(5<B::03:?3?>F0(482:::(-(,9046<)()-.42:(4))(,,((
@M00689:251:000000000-CJTJ5:1:1101:22423:6317 2:N:0:9
CGACAGCCATGCATCACCTGTACACCAACCACAAGGGACACTACATCTCTGCAGCAATCTGGTGTATGTCAAGCCCAGGTAAGGTTCTTCGCGTTGCATCGACTTAATCCACATGCTCCGCCGCTTGTGCGGGCCCCCGTCAATTCCTTTGAGTTTTAGCCTTGCGGCCGTACTCCCCAGGCGGGGCGCTTAATGCGTTAGCTGCTGCCCGGAATCCGTTGAAGGATCCCACACCTAGCTCCCCACGTTTCCGGCGTGGCCTACCAGGGTTTCCAATCCCGCCCCCCCTGCCC
+
GGGGGGGGGGGGGGGGGGGGGGGGGGGGGGGGGGEFGGGFGGGGGGGGGGGGGGGEFGGGGGGGGFGGGGGG@FGGGGGGGFGGGFGGGGCGGGGEGGGGCG+BEFGGGGGG@G9EDFG8EGCECGGG=FEG6CGGGGGGGC6=FFGGFGC:DCFGGCDFFFF5=>5@F=B9@=CEGFDC5:25>02(7BF2:A):9??02AA4>)))(4(9>62<>02)-()-(,.8FF).3:G7(.3).?0((31(.().(497-(4(3)471.4(28(44-.-).8)(,((--(32(((.
@M00689:251:000000000-CJTJ5:1:1101:17382:6321 2:N:0:9
CGACGGCCATGCAGCACCTGTACACCAACCACAAGGGAAACTACATCTCTGCAGCGATCTGGTGTATGTCAAGCCCAGGTAAGGTTCTTCGCGTTGCATCGAATTAATCCACATGCTCCGCCGCTTGTGCGGGCCCCCGTCAATTCCTTTGAGTTTTAGCCTTGCGGCCGTACTCCCCAGGCGGGGCGCTTAATGCGTTAGCTACGACACAGAGGCCTTGGACGCCCCCTACACCTAGCGCCCACCGTTTACGGCATGGACCACCCGGGTATCCCATCCTCCTCCCTCCTTCT
+
GGGGGGGGGGGGGGFGGGGGGGGGGGFGGGFG<F<F@GGGGGGGGAFEGGGGGGFGGFGGGDGFFFGGGGGFFFGGGGGFFFFFGFGGGGFGGGGEGGGG6@FFGGEGGGGGCFEEFGGEGGDEEGCG,E4C6CEGGGGGG76FGFGGFG7@CFCGGG>F>CE):=8>B)7)8BCFG@*:?>@;0091;6??)64<14143<AAFF6;(4((((881)4)50)(,-347/),(4DB3)56;F6:?B;1,51<:09>(1(),(-:0(-909,3>2)4),2,).(,(4(.(().)
@M00689:251:000000000-CJTJ5:1:1101:12729:6336 2:N:0:9
CGACAGCCATGCATCACCTGTACACCAACCACAAGGGAAACTACATCTCTGCAGCGATCTGGTGTATGTCAAGCCCAGGTAAGGTTCTTCGCGTTGCATCGAATTAATCCACATGCTCCGCCGCTTGTGCGGGCCCCCGTCAATTCCTTTGAGTTTTAGCCTTGCGGCCGTACTCCCCAGGCGGGGCGCTTAATGCGTTAGCTACGACACAGAGGCCGTGGAAGCCCCCTCCCCCTAGCCCCCACCGTTTACGGCATTCGCTCCCCTGGTATCAAATCCTGCCCCCCCCTTCC
+
GGGGGGGGGGGGGGGGGGGGGGGGGGCFGGDGGE?FGGEFGGGGFGGGGGGGFFFC:FFGFFFGGEGFGG,AFFGGDC@F@EEDFFGGGGGEGGGCF=EGCFCFGF?FGGAF:FFGFGG8EGCGGG@F,EC@EEGGGGGGGC?FGFGGFG9CCEGGG;3BFFF8C98>A0>2ADFEGFCD4>=B6:93;;B?24)6(4:(8AA2<?:919:(,3(8?9B022)412::D5)-(3>9<1,,,5;>FBF1(3(62(((,))),(.,(,(4(.)).)))),.))((.(((,(((((
@M00689:251:000000000-CJTJ5:1:1101:17378:6339 2:N:0:9
CGACGGCCATGCAGCACCTGTACACCAACCACAAGGGAAACTACATCTCTGCAGCGATCTGGTGTATGTCACGCCCAGGTAAGGTTCTTCGCGTTGCCTCGAATTAATCCACATGCTCCGCCGCTTGTGCGGGCCCCCGTCAATTCCTTTGAGTTTTAGCCTTGCGGCCGTACTCCCCAGGCGGGGCTCTTAATGCGTTCGCTACGACCCAGCGGCCTTGGAAGCCCCCTCCACCTAGCTCCCCCCGTTTACGGCATTGACTACCCGGGTATCTAATCCTGCCCACTCTCTCC
+
FGGGGBFGGGGGGGFFGGGGGGGGFGFAFG,FC<EFEGAFFGFGGFGGGGGG<CFFCGGGG9FFF<F@FGF,@FGGGEFF?EFCFFGGGG4C>FGCF,EFEE,@F,EEFGFGGG=FEGG6EG+@EGFF,E6==@EDEE+@?C+?EFGGFG+3:EFCE>*BFFF)=)):=9>=@DEFGFCC46(,(19(4>D2)6264:4((4?(3((4(43((16>F174(4),(8??DC5:(493537)6?((40(-47,40,1(,)5:<2)4(,,,(,(,-)).-4:52((2)-(.9)))(
@M00689:251:000000000-CJTJ5:1:1101:26394:6367 2:N:0:9
CGACGGCCATGCACCACCTGTATTCTAATTCCCGAAGGCACTCCCGCATCTCTGCAGGATTCTAGATATGTCAAGACCAGGTAAGGTTCTTCGCGTTGCATCGAATTAAACCACATGCTCCACCGCTTGTGCGGGCCCCCGTCAATTCATTTGAGTTTTAACCTTGCGGCCGTACTCCCCAGGCGGTCTACTTATTGCGTTAGCTGCGTCACTAAGTCCTCAAGGGACCCAACGCCTAGTAGACATCGTTTACGGCGTGGCCTACCCGGGTATCCAACCCTCCCCCCTCTTTCTT
+
GGGFGDGGGGGGGGGFFGGGGGGGGGGGGGGGGGGFGGGFGGGGGGGDEGGGGDG9FGCGGGGEG9EGGGGGFGGGGGGGGGGGGGFGGGGGGGGGGGGGGGGGGGGGGGGGGGGGGGGGGGGGGGGGGGGGDGGG6EGGDGGG>?FGFFGECFGFGGGFFFFEFCB==@>AB=DDC>FGADFB>91:D<3);6EE7?;B@D?9C<@1696?BD?3>5A<AA?D)10<D3.-43)-4-06216<)42:BF:<<?(((961(4)(.432919()-)4)(-,,(-(((((3()6)))
@M00689:251:000000000-CJTJ5:1:1101:7197:6369 2:N:0:9
CGACGGCCATGCATCACCTGTACACCAACCACAAGGGAAACTACATCTCTGCAGCGATCTGGTGTATGTCCAGCCCAGGTAAGGTTCTTCGCGTTGCATCGAATTAATCCACATGCTCCGCCGCTTGTTCGGGCCCCCGTCCATTCCTTTGAGTTTTAGCCTTGCGGCCGTACTCCCCCGGCGGGGCGCTTCATGCGTTTGCTACGACACAGAGGCCGTGGAAGACCCCTACCCCTTGCGCCCCCCGTTTACGGCCTTGGCTACACTGGTATCTCCAACCGCTCTCC
+
FG@FGFGGCGF<EFGFFGGFFCCFGGGGGE7FF<C@F8@FGGCF8FEFFF,F96B6@CFG96EEE9FC<F,C9E@F<9BEC<BF9FFGGG,?+@F7C,ED6,4EE,9?FC9EBF=E8EF8@E6C>@CGAEBCC>CBEGC8=+@?D99EAC+,3@EFG9;BCFF5=)8@F2:)796>C2*/8>23(-616(4(.4-5(-3((6424(44,383((4?F;9(((,.(.8<D*)(,.>(((3,1>((,29414()(3(,4,4(5,)().))().))6)))(.(-3(,(51
@M00689:251:000000000-CJTJ5:1:1101:18878:6371 2:N:0:9
CGACGACCATGCATCACCTGTACACCAACCACAAGGGACACTACATCTCTGCAGCAATCTGGTGTATGTCAAGCCCAGGTAAGGTTCTTCGCGTTGCATCGAATTAAACCACACGCTCCGCCGCTTGTTCGGGCCCCCGTCAATTCCTTTTCGTTTTAGCCTTGCGGCCGTACTCCCCAGGCGGGGCGCTTAATGCGTTAGCTTCGGCACGGAATCCGTGGAAGGCCCCCACCCCCACCGCCCACCGTTTCCCGCCTGGACTACCCGGGTATCCAATCCCGTCTGCTCTTTCTC
+
EEGEGGGGGGFGG,CEFGGGGGGGGGEEGEEGGFCFCGGDGGGGFGGGGGGGDFGEGGGGEBGFFGGGGGGABFGGGFGGD9<EGGGGGGDGEFGFG,EF6B,EFGC<FGGGE==EGGGGGG+CEGCG8E=@+@EEEGGGGGEDFFGGFG+,5@:8DD9CFFF@E@FAA455ABEBGF65)6(81(,(-2<?46<A>:81-<A)6((,(4:((-4<,(--112((,34>).9:?:((((,4>9(-2((8>))),7(30((,,32((,(-393-)),).()((-(--).)-)4)-
@M00689:251:000000000-CJTJ5:1:1101:18865:6384 2:N:0:9
CGACGACCATGCATCACCTGTACACCAACCACAAGGGACACTACATCTCTGCAGCAATCTGGTGTATGTCAAGCCCAGGTAAGGTTCTTCGCGTTGCATCGAATTAAACCACCCGCTCCGCCGCTTGTGCGGGCCCCCGTCAATTCCTTTGAGTTTTAGCCTTGCGGCCGTACTCCCCAGGCGGGGCGCTTAATGCGTTAGCTGCGGCCCGGAATCCGTGGAAGGACCCCACACCTAGCGCCCAACGTTTCCAGCGTGGACCACCCGGGTACCTCATCCTGCTCTCTCTGGCT
+
GGFGGGGGGGGGGGGDFGGGGGGGGGFEGGGGGE<FEGGGGGGGFFGGGGGGGGGFFGGGGGGGGGGGGGAEBFGGGCGGCEEGGGGGGGBFEGGGGFGGGF@GGEA,EFFG:E7E?GG6EC8EEGGG=E@@8EGGGGGGG69CGFGGFG=7@FFFF9*=FFF)===>@=BFDFEFGFD456(13(3(-(31)64>4?:0(56)5((7(466;16>D9?(,(,360::DGDF(8DF()42>EF6(:0?2:)-).5(316,4((,4(-(-4().)-(-44>),())53<>2)),
@M00689:251:000000000-CJTJ5:1:1101:15409:6397 2:N:0:9
CGACGGCCATGCACCACCTGTACACCAACCACAAGGGAAACTACATCTCTGCAGCGATCTGGTGTATGTCAAGCCCAGGTAAGGTTCTTCGCGTTGCATCGAATTAATCCACATGCTCCGCCGCTTGTGCGGGCCCCCGTCAATTCCTTTGAGTTTTAGCCTTGCGGCCGTACTCCCCAGGCGGGGCGCTTAATGCGTTCGCTACGACCCAGAGGCCGTGGAAGCCCCCTACACCTAGCGCCACCCGTTTACGGCATGGACTACCCGGGTATCTAATCCTGCCCTCCCTTTCCTT
+
GGGGGGGGGGGGGGGGGGGGGGGGGGFCGGEFEEFGEGDGGGGG<EGDGGGGFEFFEFGGFCFFGFGFGG<@EFGGFC@FACFGGGGGGGFGGGGFGBFG+9=FGF,FFG<F8EEGGGG6EGEGGG?F8EC68CEGGGCEG6:CFFGGFG7DFFGGGF5BFFF5=:=4A9BA@FEFGF6589@@BFF>BFF?4A9<>FB(110:B0,3(41((4(:6(46>(8(((8:D93323C?F2>(-<((41;22:6<80902:?,4)421.4224()5)6).5262(4(.4,(()))))-
@M00689:251:000000000-CJTJ5:1:1101:16305:6407 2:N:0:9
CGACGACCATGCAGCACCTGTACACCAACCACAAGGGAAACTACATCTCTGCAGCGATCTGGTGTATGTCAAGCCCAGGTAAGGTTCTTCGCGTTGCATCGAATTAATCCACCTGCTCCGCCGCTTGTGCGGGCCCCCGTCAATTCCTTTGAGTTTTAGCCTTGCGGCCGTACTCCCCAGGCGGGGCGCTTAATGCGTTAGCTACGACCCAAAGGCCGTGGAAGACCCCTACACCTACCGCCCCCCGTTTACGGCCTGGCCTACCAAGGTACCTCACCCCTCCCCCCCTTTTCC
+
GGGGGGGGGGGGGGGGGGGGGGGGGGF8FGGGDGFGGGFGGGGGGGGGGGGGGGGGGGGGGGGGGGGGGGGGFFGGGFGGGFGGGGGGGGFGGGGGGEGG+==FG9FEGGDG,E,@=FF6EE6EEE=D=E==>EDEGGDGG6ACFFGGFG73@FFGFCCFFFE=C8=AB=AAABEBGFCC>B2;(169>>FF2<<26?<6,65.8(-92>4(.4(4:19>6?<:1?<?7*),(4C73(3(,.1(-99BF:<<6(((((-(().,4))(3.))64)(((.(-(,(-((((())).
@M00689:251:000000000-CJTJ5:1:1101:15401:6414 2:N:0:9
CGACGGCCATGCACCACCTGTACACCAACCACAAGGGAAACTACATCTCTGCAGCGATCTGGTGTATGTCAAGCCCAGGTAAGGTTCTTCGCGTTGCCTCGACTTAATCCACCTGCTCCGCCGCTTGTGCGGGCCCCCGTCACTTCCTTTGAGTTTTAGCCTTTCGTCCGTACTCCCCCGGCGGGGCGCTTCATGCGTTATCTCCTCCCCACAGGCCGTGGACGACCCCTCCACCTAGCCCCCACCTTTTACGGCCTGGACTCCCAGTGTATCTAACACTGCCCTCTCTTTCT
+
GGGGGGGGGGGGGGFCFGGGGCFFGG<,BC,D,,,;B<,6EFCF,CFFFG9F6<E7+CFGA9F@F,CBFE,,:CFG,:,B9,:8FFFGGG,@@FG+@,@E6++@>4,?FG,E,@9>@EF6CG8CGG6E8E361@EEEG7EGC:CFFGGFG7;:EDCF;;BCFF*:0/7-):5<=AEGF)))62(6(4(49?0-<4<3648(:<)5.(4(4:(4(.:?692(3(-(-79D*.,,4C:().(4;4(4:,44))41,4(41(,().4:B:4265.)-)))).3)),((.(.))-))
@M00689:251:000000000-CJTJ5:1:1101:10203:6480 2:N:0:9
CGACGACCATGCATCACCTGTACACCAACCACAAGGGAAACTACATCTCTGCAGCGATCTGGTGTATGTCAAGCCCAGGTAAGGTTCTTCGCGTTGCATCGAATTAATCCACATGCTCCGCCGCTTGTGCGGGCCCCCGTCAATTCCTTTGAGTTTTAGCCTTGCGGCCGTACTCCCCAGGCGGGGCGCTTAATGCGTTACCTACGACCCTGAGGCCGTGGAAGACCCCTACCACTAGCGCCCCCCGTTTACGGCCGGGCCCACCAGGTTATCTAATCCTTCCCCCT
+
GDEGEEGGGGGGGGGFFGGGGFGGEDF@FE7F@@CFCF,,CFFGFCGGGGFGDFF@7EFF<@E@FDGGFG<9@EFG<C7F9?9FFFGGGGGGGGG7F9FG649EE9;FGG@FFGFGGGGCEEEGGG6E?DE6=CEEEGGGG+AFGFGFFG+:FG:EFC9BFF@5=5)):):5>BEE=>88855(.196BBFB45<4(3:((6-)43((,3(.,41?F>B0042.(.807*0,()2.(,.(,81(1918:0:D(4(((--(((3:,((4.))))).4-5<)..(.(4(
@M00689:251:000000000-CJTJ5:1:1101:18546:6497 2:N:0:9
CGACGACCATGCAGCACCTGTACACCCACCACAAGGGAAACTACATCTCTGCAGCGATCTGGTGTATGTCAAGCCCAGGTAAGGTTCTTCGCGTTGCATCGAATTAATCCACATGCTCCGCCGCTTGTGCGGGCCCCCGTCAATTCCTTTGAGTTTTAGCCTTGCGGCCGTACTCCCCAGGCGGGGCGCTTAATGCGTTAGCTACGACCCAGCGGCCGTTGAAGACCCCTACACCTCGCGCCCCCCGTTTACGGCCTGGCCCACCCGGGTCTCTAATCCGGCCCCCTCGTTCT
+
GGGGGGGGGGGGGGGGFGGGGGGGGGGFGG<FDF@FCGFGGGGGDGGGGGGGFGGEGGGGG@FFGFGGGGG9FGGG<FGGGGGGGGGGGGFGGGGCFGEGCF8EGCBFGGGGDG9FAFFCEE6EEGFG8DEGDGGGGGDGGDGGGFGGFGB38<DFG9;CFFF)::)5>499@DCFGF<7):2099>6>>F(-4)<9688(.4),(-((-((((-9;(4(-8)))8:?D553,8F1(47(6B6(92(,.,(6(49((-3(,((-4(((,3((-)---8A((-(-(4(-(-(((
@M00689:251:000000000-CJTJ5:1:1101:22509:6536 2:N:0:9
CGACGACCATGCAGCACCTGTATACAGGCCACAAGGGAGACGACATCTCTGCCGTCGTCCTGTATATGTCAAGCCTAGGTAAGGTTCTTCGCGTTGCATTGAATTAATCCACATGCTCCGCCGCTTGTGCGGGCCCCCGTCAATTCCTTTGAGTTTTAGCCTTGCGGCCGTACTCCCCAGGCGGGGCGCTTAATGCGTTAGCTACGGCCCGGAGTCCGTGGAAGGCCCCCACACCTCGCGCCCACCGTTTACGGCATGGCCCACCCGGGTAACTAATCCTGCCCCCCCTGTCTC
+
GGEGGGGGGGGGGGGCFGGGGGGGGGF?FEGGG<AFDFC@FDEFGGGGGGGGGGGGGGGGGFGFF@FFGGG?<FGGFGGGF,=EGFGGGG7FEGGEG<EGGF;FGGGFGGGGGGCGGGG6CGEEGGDGEGEGEGGGGG6EGGGGGFGGFG7,5@@FGF9FFFF5C8@A>4>DFFFFGFF4AB@9BBF99>F:AFFFF?FF:AADF(371>09>13:6,((3()80(83>D:BFFG:((,27BFFF?04<(368(26;21(.(((4(49>1((.524)4.)2(,.(-(4((,,--
@M00689:251:000000000-CJTJ5:1:1101:9892:6565 2:N:0:9
CGACGGCCATGCACCACCTGTACACCAACCACAAGGGAAACTACATCTCTGCAGCGATCTGGTGTATGTCAAGCCCAGGTACGGTTCTTCGCGTTGCATCGACTTAATCCACATGCTCCGCCGCTTGTTCGGGCCCCCGTCCATTCCTTTGCGTTTTAGCCTTTCGGCCTTACTCCCCCGGCGGGGCTCTTACTTCGTTAGCTACTCCACATAGGCCTTTGCAGCCCCCTACACCTACCGCCCCCCGTTTCCGGCCTGTCCTCCCCGGGTATCTAATCCTGCCCTCT
+
GGEEEFEGEGGGAFGGGGGGGGGGGGDFGG7F<E@ECE,,CFCEEEGGGGCEFCF++EFGB,E,A,EAEG95BEFF<6AB?,?:EFGGGG7B>CE+F<DF+,+@E9,CFG,@9E=EFGG=CG6C8C6D3E@+6=@CEE818+4CFFGGFG+38CEGG9*BFFF5A)8:A):*)::=95*)0667319-8?FA2))--4<1(:::>))..4()-))57)))-)628?BFGG:<0?G:>(3(4B9(,23(38)6(-2(-(.).-).(((-((-,64<))-4-)4(4,4(
@M00689:251:000000000-CJTJ5:1:1101:7714:6608 2:N:0:9
CGACAACCATGCAGCACCTGTACACCAACCACAAGGGAAACTACATCTCTGCAGCGATCTGGTGTATGTCAAGCCCAGGTAAGGTTCTTCGCGTTGCGTCGAATTGAACCACATGCTCCACCGCTTGTGCGGGTCCCCGTCAATTCCTTTGAGTTTCAGTCTTGCGACCGTACTCCCCAGGCGGGATGCTTAACGCGTTAGCTACGGCCCCCGGGGACTATAAAACCCCAGACACCAAGCATCCATCGTTTCAGGCCAGGACTCCCGGGGTAACTACGCCTGCCCCCCCTTTCT
+
GGGGGGGGGGGGGGGGGGGGGGGGGGGGGGGGGGGGGEGGGGGGGGGCFGGGGFGGGGGGGGGGGGFGFFFGGGFGGFFEFGGGFGGGGGGGGGFFFGGGGGGGGGGGG@?FGGGGGGGGGGGGGEGGFFGGGGGGGGGGGGDGGFGGFGFEFGGFG97?CFEBEA=BFFDB>9C>F94DFF>2929?@FFF<E?F>99@<FC<8<16(39>>>9;6>B:6<-)-21<C*58B?G0181:?*.82)433(1).).414,(4((,((296(-,(,)6)((-.((.4(49(((,)-
@M00689:251:000000000-CJTJ5:1:1101:25156:6609 2:N:0:9
CGACGACCATGCAACACCTGTACACCAACCACAAGGGAAACTACATCTCTGCAGCGATCTGGTGTATGTCAAGCCCAGGTAAGGTTCTTCGCGTTGCATCAAATTAATCCACATGCTCCGCCGCTTGTGCGGGCCCCCGTCAATTCCTTTGAGTTTTAGCCTTGCGGCCGTACTCCCCAGGCGGGGCGCTTAATGCGTTAGCTACGACAACAAGGCCGTGGAAGACCCCTACACCTAGCGCCCACCGTTTCCGGCATGGACTACCAGGGTATCTAATCCTGCTCTCT
+
GGGGGDGGGGGGGGGGGGGGGGGGGGGGGGGGGGGGGGGGGGGGGFGGGGGGGGGGGGGGGGGGGGGGGGGGFGDGGGGGGGGGGGGGGGGGGGGGGGGGGGGGGGGFG9FFGGGGGG?CEGGGGGGGCGGGGGGGGGGGGGEGGFGGFGFFGGFFGFFFFFFCEFFBBFFFFDFFGDGGFF>BFBFFB;6?BFFBFFFFFF<<3112(((((,3:6>;01187(:<?CCF???FF(,:69B11:?66B>))4069><??B2,.3.2:0((,).54).:<)((6444
@M00689:251:000000000-CJTJ5:1:1101:5478:6670 2:N:0:9
CGACAACCATGCATCACCTGTACACCAACCACAAGGGAAACTACATCTCTGCAGCGATCTAGTGTATGTCAAGCCCAGGTAAGGTTCTTCGCGTTGCATCGAATTAATCCACATGCTCCGCCGCTTGTTCGGGCCCCCGTCAATTCCTTTGAGTTTTATCCTTCCGGCCGTACTCCCCAGGCGGGGCGCTTCATGCGTTAGCTACTACACCGAGGCCGTGGAAGACCCCTACACTCATCTCCCGCCGTTTCCGGCATGCGCTACCCGGGTACTAACATCTGTCCCCTCTTCCATT
+
FEGGDEGGGGGGGGGGGGGGGGCFFGDGEECFGGGFEGGGGGGEGCFECFFGGFGGGGGG9FEBFGCGGGFE<FBFGGGFGG?C@FGGGGGCEGCFDGGGGD8>>FEG<;FFGF9ECFGGGDEG>68=8=8>CG6>EECCGDECFFDF;7=:EGGGGD+??EF*:)=@8>88@>EE,5*4*<5=21(,((-(6<26>:3((.)-5)5<41(((,-31(3((-),4,(,95)4::*(.4)).14((((--())(((-(.)((((,.41(-3())))()).))))))((((.)))))
@M00689:251:000000000-CJTJ5:1:1101:12643:6693 2:N:0:9
CGACAGCCATGCAGCACCTGTCCCCACTGTCCCCGAAGGGAAAGTCCTCTCTCTAGGACGGTCAGTGGGATGTCAAGACCTGGTAAGGTTCTTCGCGTTGCTTCGAATTAAACCACATGCTCCACCGCTTGTGCGGGCCCCCGTCAATTCTTTTGAGTTTCAGCCTTGCGGCCGTCCTCCCCAGGCGTAGTGCTTAATGCGTTAACTGCAGCACTAAGGGGCGTACACCCCTTAACACCTAGCACTCATCGTTTCCGGCGTGGACTACCCGGGTATCTCATCCTTCCCACT
+
GGGGGGGGGGGGGGFGGGGGGG8FE@FG<FFFGGC:F:BC<,CEFGGG,CFFFF<@@8EF7FFFFGFCC,BCFG<5CCFGGFDGF,??FGGGGF,CCGG+>EFGED8FG,5CEDEF,D8EFGGCGE6EGG6E8E@==EGGDG6DG>+CFGFGGGG>?CFAF+;ADDC)::=5>2>-=>FFEFBF2B9(((/(;?E?)7))2;?129?C<<133@E@4)(3-49(-(,6CD@1:):<2(4:>63)52879>:B:?0)(4((4,((.)(.41(2((().-)).62)).((),(
@M00689:251:000000000-CJTJ5:1:1101:24339:6698 2:N:0:9
CGACGGCCATGCACCACCTGTACACCAGCCCCACAAGGGGGAAGGACCATCTCCGGACCGGTCTGGTGTATGTCAAGCCTTGGTAAGGTTCTTCGCGTTGCATCGAATTAATCCGCATGCTCCGCCGCTTGTGCGGGCCCCCGTCAATTCCTTTGAGTTTTAGCCTTGCGGCCGTACTCCCCAGGCGGGGCACTTAATGCGTTAGCTACGGCCCGGAAAACGTGGACTGTCCCCCACCACTAGTGCCCAACGTTTACGGCCTGGGCTTCCCGGGTTACCAATCCTCGCCCATCTT
+
FEFGGGGGGGGGGGGEFGGGGGGGGGGGGGGGGGGGGGGGGGGGGGGGDGGGGGGGGGGGGGGGGGFGFGGGGGGGGGGGGGGGGGGGGGFGGGGGGGGGGGGGGGGGGFGGGGGGGGGGGGGEGGGGGGGGFGEGGGGGGGGGGFGG>FGGGGE9FGGFFFBEFFF3@BB@>FF6E;FGFF;?DD7>099(,:?AFF<A;<FF?<<928<;((,7(4181(,(,2()*0/82:GFF:(409.-)497)((-4?<()(,((((-(,(((,(-2>1(()))544?:)((-(((.))
@M00689:251:000000000-CJTJ5:1:1101:23490:6713 2:N:0:9
CGACGACCATGCAACACCTGTACACCAACCACAAGGGAAACTACATCTCTGCAGCGATCTGGTGTATGTCAAGCCCAGGTAAGGTTCTTCGCGTTGCATCGAATTAATCCACATGCTCCGCCGCTTGTGCGGGCCCCCGTCAATTCCTTTGAGTTTTAGCCTTGCGGCCGTACTCCCCAGGCGGGGCGCTTAATGCGTTAGCTACGACACAGAGGCCGTGGCAGACCCCTACCCCTAGCGCCCACCTGTTACGGCATGGACCACCCGGGTATCTAAACCTGCTCTCT
+
GGEGGGGGGGGGGGGFGGGGGGGGGGGGGGGGGGGGGGGGGGGGGGGGGGFGGGGGGGGGGGGCGDGGGGGGGGGGGGGGGGGGGEGGGGGGGGGGGGGGGGFGGGFGGGGGGGGGGGGGGGGGGGGGGGGGDGGGGGD>DG6EGFGGFGGGGGGGCFGFFFF@EFAAFFFFFFE>GFGDFFBF@FF6;;??D9><6???:9948?:B1;?((.4:BFB-6(4-(.32C9;?(.9:(48(479(4?((.99A?4,(,2344,402(490,4:>).)-((((.(.6<)
@M00689:251:000000000-CJTJ5:1:1101:19258:6717 2:N:0:9
CGACGGCCATGCATCACCTGTCTCACGGTTCCCGAAGGCACATTCTCATCTCTGAAAACTTCCGTGGATGTCAAGACCAGGTAAGGTTCTTCGCGTTGCATCGAATTAAACCACATGCTCCACCGCTTGTGCGGGCCCCCGTCAATTCATTTGAGTTTTAACCTTGCGGCCGTACTCCCCAGGCGGTCGACTTAACGCGTTAGCTCCGGAAGCCACGCCCCCAGGGCACCACCTCCCAGTCGACCTCCTTTACGGCGTTGCCCACCCGGGTTTCTAACCCTTCCCTCCCTCTCT
+
GGGGGGGGGGGGGGGGGGGGGGGGGGGEGGGGGGDGDGFCGEGGGFGGGGGGGGFGGGGGGGGGGFGGGFGGFF@EFGFDGGGFGGGGGGGGGGEGGGG9FGEEGGGA?EFGGGGG?FFGGGFGEGGGFG,9+@6CGGGGGGGGDFGG+=EGA,DAFGGFFFFFF*=55>F=AADFGFGGA@>@62:6919?F9.>?F07>(4A29?2046,2:08(4?(4(3(4(1(**.,8(9204)(5)-,-()..6:46((,--(,().)41(-,1(((.)).),4(.(.(),((,((()
@M00689:251:000000000-CJTJ5:1:1101:5870:6731 2:N:0:9
CGACAACCATGCAGCACCTGTCACTTTGCCCCCGAAGGGGAAGCTCTATCTCTAGAGTGGTCAAAGGATGTCAAGACCTGGTAAGGTTCTTCGCGTTGCTTCGAATTAAACCACATGCTCCACCGCTTGTGCGGGCCCCCGTCAATTCCTTTGAGTTTCAACCTTGCGGTCGTACTCCCCAGGCGGAGTGCTTAATGCGTTAGCTTCAGCACTGATGGGCGGAAACCTTCCAACACTTAGCACTCATCGTTTACGGCATGGACTCCGAGGGTATCTCAACCTGCCCTCT
+
FFDEGGFGGGGGFFGGGGGDFGGGGGGGGDGGGGGFGGGGGGGGAFGFGGGGGGGFGEGGGGGGGGG@F<FGGGGGGGGGGGGGGGCGGGGGGGGGGGGGGGGGDGGGFGFF:8EFGGFGGFFGGGGECD8FGGECCGGG=?>6=9CFFGFDFEDGGGGF7CD8=:@BFA>AADF9CEGD4<))/-65@FF<)9).5)3@106>9);))1.6)(7)17((-(4(-474*9.-6:F?3)64)*-).4642:((()(,(-(,32))(((-(((,,)).)))(((((,,.1(
@M00689:251:000000000-CJTJ5:1:1101:12792:6738 2:N:0:9
CGACGACCATGCAGCACCTGTACACCGACAAAAGGGGCCTCATCTCTGAGGCTTTCCGGTGTATGTCAAACCCAGGTAAGGTTCTTCGCGTTGCATCGACTTAATCCGCCTGCTCCGCCGCTTGTGCGGGCCCCCGTCAATTCCTTTGAGTTTTAGCCTTGCGGCCGTCCTCCCCCGGCGGGGCCCTTCATGCGTTAGCTGCGGCACGTAACCCATTGCATAGGCCCCACCCCCCGCCCCCACCGTTTCCCGTTTGACCTCCCCGGGTTCCCACTCCTTCCCCCCCTGTTCTTTT
+
GGGGGGGGGGGGGFGDGGGGGGGGGGCFGG:F@,:FGFGGGGGGDGG<,<FFGGGGGECFBF<FFFG96,CFGB=<FF,,5FFGGGG7F>FG=F=EG7D+BE;EFGG7F+@8FDFG+AD8EGG8E,@A+=@CEGGGGG*1=FGGGFG++*=EGG7=DFGF*A=49@9>(>9CFF?02(>5510((-:<()-)6(44(,.:)542;692(((-4?21).))66<)4?F>*/.:6()(((3993(((.4())),,(.().8)),4(410,0(()-((.,))).(,,(((-4).)))-
@M00689:251:000000000-CJTJ5:1:1101:8182:6749 2:N:0:9
CGACGGCCATGCACCACCTGTCACTTTGTCCCCGAAGGGAAAGCTCTATCTCTAGAGTGGTCAAAGGATGTCAAGACCTGGTAAGGTTCTTCGCGTTGCATCGAATTAATCCACATGCTCCGCCGCTTGTGCGGGCCCCCGTCAATTCCTTTGAGTTTTAGCCTTGCGGCCGTACTCCCCAGGCGGGGCGCTTAATGCGTTAGCTACGACACCGAGGCCGTGGAAGCCCCCTACCCCTAGCCCCCCCCGTTTACGGCCTGGCCTACCCGGGTATCCACTCCTTCCCCCTCCGT
+
GGFGGGGGGGGGGAFGGGGGGGGGGGGGGGGGGGGGGGGGFDCFDFGGGGGGDAECFEFFFEF@EEGG9,FFGGDFGGGFFGGGGGGGGGGGGGGGGGGGGGG,@FGC99FGEGFDF8=8DEGGDGGGGG?F8E6>8CC>==C6>FGGFGGGGC;@CCFFAFFEE5@=52@=AA>=C2CGFFB>2>61;>>>0(:4):(3<?:44),((-43,410(7(,7(-,,((.7C:;?:5(,(((()(-4(-4((42(-,19(4212?)(4((-(-(-)))-(),43)-(2(((((,-
@M00689:251:000000000-CJTJ5:1:1101:8197:6758 2:N:0:9
CGACGGCCATGCACCACCTGTCACTTGGTCCCCGATCAGAAAGCTCTATCTCTAGAGTGGTCAAAGTATATCAAGACCTGGTAAGGTTCTTCGCGTGTCGTCTAATTAATCCACATACCCTGCCGCTTGTGCGGGCGCCCGCCAATTCCTCTTTGTGTTATCCTTTCGCCCGTACTCCCCAGGCGCGGCGCTCAATGCGTGTGCTCCTCGTCAGAGGCCATGTCAGTCCCCTACACCTAGTTCCCACCGTTTACGGCCTGGACTACCAGGGTCCTCAATCCTGCTCTCTCGTTC
+
CFFGGGGGGGGGG9EFGGGGGC,,<<,CF6F@F++++,,6<C,,,C6C,EEFG,EC66C,665,,C,,9,C<,,,A@69,,:,5,,5,9CF,,@F:+49,,@,4444C5,59,@E,9,+,,9@,+@++6@D,C+6=++?C++++00++35+@,3@,+@C6++0;3>8>)1))-)))=)@DA28B2(9@((.2,().16:2(((.))),2((,3-))((3((,-)6)).>FF04?0(483))*-),),31222(),((((,-.()((4)3(3<1())))))(.)0(6477?(-((
@M00689:251:000000000-CJTJ5:1:1101:10847:6778 2:N:0:9
CGACAACCATGCATCACCTGTACACCAACCACAAGGGAAACTACATCTCTGCAGCGATCTGGTGTCTGTCAAGCCCAGGTAAGGTTCTTCGCGTTTCATCGAATTGATCCCCCTGCTCCGCCGCTTGTTCGGGCCCCCGTCAATTCCTTTGAGTTTTACCCTTGCGGCCTTACTCCCCCGGCGGGGCCCTTAATTCGTTAGCTCCGGCCCTAAACCAGTGGAAGACCCCCACCCCTTCGTCCCCCCCTTTACCGCCAGGCCCTACCAGGTTTCCTAATCCTGCCTCCTCTGTTC
+
FCCFGCGGGGFGE,CCFGGGGEGGGGG8FG7F,<CFG@<EEEA86CFFGGDF<FF++CFGE,FEF,CDFG<@,CFGF8FF9,B<FFGFGGGGBFG+EADG,,,@D,,CEF,@+@9EFFG+=E6CEG+D@E6=6CGDEE>CC+1DFFGGFG73+EFGG9+;AFD)@5)88):5=AEEGD*;*:2@>(((-3?242).,:<(()6).((-((-((.(,(())(.)(.4((11)(4(9((((.(88<(4((48)4)4,3((((,(((.3))(.))))))))5)<)(())4.8<))))
@M00689:251:000000000-CJTJ5:1:1101:9094:6808 2:N:0:9
CGACGGCCATGCACCACCTGTACACCAACCGCCAGGGAAACTACATCTCTGCAGCGATCTGGTGTATGTCAATCCCAGGTAAGGTTCTTCGCGTTGCATCCAACTAATCCACCTACTCCGCCGCTTGTTCGTGCCCCCGCCCATTCCTTTTTTTTTTTTCCTTTCGTCCGTACTTCCCCGCCGGGCCGCTTACTGCGTTACCTACGTCCCAGAGGCCGTGGGAGACCCCTCCACCTCACGCCCACCGTTTACGGAATGCACTACCAGGACTTCTACACCTCCCCTCCCTTTTC
+
GGGGGDGGGGGGGGGGGGGGGF,CE,CE@,+66+89:6EFFF,:C<FAFA<B,,A@@FFE99F,ACFE6C,9,BEGFGCFA,E,59<FGF,,++8+@,@E,@,,,=4C549>,,,@,,=6+@++4++@,@=++@68+@8+=+4=2+?FF92,+58;C*)1;B*/927>>27(4())<(9))62(:(,,-11::>)6680-()..31,,-3)).3(((4114-2((,(3C/),(.2((,.((),(-801:?(-((-4()---60::0)(((())-44)28(((((((((())).
@M00689:251:000000000-CJTJ5:1:1101:27135:6826 2:N:0:9
CGACGACCATGCATCACCTGTACACCAACCACAAGGGAAACTACATCTCTGCAGCGATCTGGTGTATGTCAAGCCCAGGTAAGGTTCTTCGCGTTGCATCGAATTAATCCACATGCTCCGCCGCTTGTGCGGGCCCCCGTCAATTCCTTTGAGTTTTAGCCTTGCGGCCGTACTCCCCAGGCGGGGCGCTTAATGCGTTAGCTACGACACAGAGGCCGTGGAAGACCCCTACACCTAGCGCCCACCGTTTCCGGCATGGACTACCAGGGTATCTAATCCTGCCCTCTCTTTCT
+
GGDEECEGFFGGGGGGGGGGGGGGGGGGGGGGGGGGGGGGGGGGGGGGGGGGGGGGGGGGGGGFGGGGGGGGGGGGGGGGGGGGFFGGGGGGGGGGGGGGGGGGGGGGFGGGGGFGGGGDGGGGGGGGDFEEEG>EGGGGGDGGGFGG?FFGGGDGGGGFFFFEFFA5@BFDDFFFGFGD>B=@FBFFBB:?<>BAB:?03A<AD?:;1;:B?::??99>>:<B((,.975<0<F::<:9>F02:(38?B).46>B6,()..::,,,1:3())6)644).)(.(((,,.).))
@M00689:251:000000000-CJTJ5:1:1101:16602:6859 2:N:0:9
CGACGACCATGCATCACCTGTACACCAACCACAAGGGAAACTACATCTCTGCAGCGATCTGGTGTATGTCAAGCCCAGGTAAGGTTCTTCGCGTTGCATCGAATTAATCCACATGCTCCGCCGCTTGTTCGGGCCCCCGTCAATTCCTTTTAGTTTTAGCCTTGCGGCCGTACTCCCCAGGCGGGGCGCTTAATGCGTTAGCTACGACCCAGAGGCCGTGGAAGACCCCTACCCCTAGCGCCCACCGTTTACGCCCTGGACTACCCGGGTATCTACTCCTTCCCTCTCTGTCC
+
GGGGEGGGGGGGGGGGGGGGGGGGGGGCGECFEEFFEGCFGGFG8FGFGGGGFFGGFGGGFGGGGFGGGFFGFFGGGCCGFDCFGFGGGG,FCGGGGAFCCEEFFAFFDG<F:F,EAFG6CEEG8EDG,@8C6CGGGG6>C+8@DFFGFG+,5@EGGF6=?AE@E59>B57>A4A2FA*;5>(609B(49B?9>))-4408964<107(7802:622(,,31),(8:FGF)8(.90(((((093?FF2<0(<:(((-,-(.4(,8(-4(,12<)))).42).4(),(()).))
@M00689:251:000000000-CJTJ5:1:1101:15039:6869 2:N:0:9
CGACAGCCATGCATCACCTGTACACCAACCACAAGGGACACTACATCTCTGCAGCGATCTGGTGTCTGTCACGCCCCGGTACGGTTCTTCGCGTTGCCTCGACTTAATCCACCTGCTCCGCCGCTTCTGCTGGCCCCCGTCAATTCCTTTGCGTTTTAGCCTTGCGGCCGTACTCCCCAGTCGGGGCTCTTAATGCGTTAGCTCCTCCACCAACGCCGTGGCACCCCCCTACACCTCACGCCCCCCGTTTACGGCCTGTACCACCAGGGTTATTAATCCTTCCCCCCCCGTCT
+
FGGGF+FGGGGGFFGDFGGGF<FFFGD<CF,C,,CC:E,,CFADCDG@FF9F@6B6@FFG9,E,A6EFCF,,,:FF:7+@+,8+ACFGGG,C+@B4C,EF=8=CE,,AFF9E,@,@@FG+@E8CEE+@,@6@61@DEGD@D88=CCGGFG+33@ECG,*=>FC):8):==A29BEEF@*2)8>=91>(6EF))77;6?7(,;C)6((/(3(,.((-1(-(-(()(41>D)08(2F24(.(.7369;(-(5(:06214()).)-4:,.421(()))))6))).((((,,((44(
@M00689:251:000000000-CJTJ5:1:1101:20896:6892 2:N:0:9
CGACGGCCATGCATCACCTGTCACCTTGTCCCCGAAGGGATTTCCTCGATTAAGAGTAATGCAAGGGATGTCAAGTGTAGGTAAGGTTCTTCGCGTTGCTTCGAATTAAACCACATGCTCCGCTACTTGTTCGGGTCCCCGTCAATTCCTTTGCGTTTTAATCTTGCGACCGTACTCCCCAGGCGGAATACTTAATGCGTTAGCTGCGTCCCGGCGGTGTTGCAACCCCCACCCCTAGTATTCATCGTTTACGGCGTGGCCTAACAGGATCTACAACCCCGCCCCTCGTGTCC
+
GECFGGGGGGGGGGGGGGGGGGFGGGGAFFFGGGFECE7<EFFGGGGEEGGG9EEGGGCFEGGACCGFGGFGFGFG<FFCFGACC@FGGGGGGGEGGGGGGGG7EFC,9,FG:DGC,DFGGEGGCGGGAF,E>66@=FFG6DC8+CDFFGGFF,@ECCDFFFEEEECA5>AAF):CABFD/-):222(/*8CE?*8*8168;;E37;63;(010(-(41441)36:7:<C)((-90,(.).*).62(,331400((-((4770,8))((.(.))-.,(-,(-((((((((.,)
@M00689:251:000000000-CJTJ5:1:1101:21047:6912 2:N:0:9
CGACAGCCATGCATCACCTGTACACCAACCACAAGGGAAACTACATCTCTGCAGCGATCTGGTGTATGTCAAGCCCAGGTAAGGTTCTTCGCGTTGCATCGAATTAATCCACATGCTCCGCCGCTTGTGCGGGCCCCCGTCCATTCCTTTGAGTTTTAGCCTTGCGGCCGTACTCCCCAGGCGGGGCGCTTAATGCGTTAGCTACGACCCAGAGGCCGTGGACGACCCCTACACCTAGCGCCCACCGTTTACGGCATGGGCTACCAGGGTTTACAATCCTGCTCCCTCCTTCC
+
GGGGGGGGGGGGGGGGGGGGGGGGGGGGGGGGGGFGGGGGGGGGGGGGGGGGGGGGGGGGGGGGGCFGGGGGGGGGGGGGGGGGGGGGGGGGGGGGGGGGGGFGGGGGGGGGDGCGGGGGGGEGEGGG8EBG6EGGGGGGG+AFFFGGFF=3:EGGGGGFFFE=@@BBF9=)@)*:CAC?4>5=91909282A44>12::6AFFF06B(42,3:0<6(319((--49>D7>?034(.4:((>BFFFFFF?0<(,414,((((.41231?1((().4).()4:())2(4(26),
@M00689:251:000000000-CJTJ5:1:1101:10457:6932 2:N:0:9
CGACAGCCATGCAGCACCTGTACACCAACCACAAGGGAAACTACATCTCTGCAGCGATCTGGTGTATGTCAAGCCCAGGTAAGGTTCTTCGCGTTGCATCGAATTACTCCACATGCTCCGCCGCTTGTGCGGGCCCCCGTCACTTCCTTTGAGTTTTAGCCTTGCGGCCGTACTCCCCAGGCGGGGCGCTTACTGCGTTAGCTCCGCCCCAGAGGCCGTGGAAGCCCCCTACACCTAGCGCCCCCCGTTTACGGCCTGGCCTCCCCGGGTATCTCATCCTCCTCTCCCTCGCCC
+
GGFGGGGGGGGGGFFFGGGGGGGGGGCDGGEGDC@EFD<CFGFGDFGGGGGGGDFC:FFG@9FFG<FEGG,@CFFFAE7F,C@FGFGGGGGGCFG+C<EF@>=EFF,FFG,EBFEFGGGCEGCEGGDFDF4=CCEEGG>CGG+CFFGGFG?<CFGFG9=BFFF)==5:@->->DFFGFF4?95>99;6>BF0)6-92<?6165)51(4(4<21(4?F(792(4(,8:6C1)4(89:24(,4B4(3>>1<>?A63>(2:1,421(8,4((,()6.-))6))).,3.((.4((-(,
@M00689:251:000000000-CJTJ5:1:1101:6514:6944 2:N:0:9
CGACGGCCATGCAGCACCTGTACACCAACCACAAGGGAAACTACATCTCTGCAGCGATCTGGTGTATGTCAAGCCCAGGTAAGGTTCTTCGCGTTGCATCGAGTTAATCCACATGCTCCGCCGCTTGTGCGGGCCCCCGTCAATTCCTTTGAGTTTTAGCCTTTCGGCCGTACTCCCCAGGCGGATAACTTAATGCGTTCGCTGCGCCACCAAAAGCCCATGGCCCCTGACAGCTAGGTATCCTCGTTTACGGCTGTGACTACCAGGGGCTCTCAGTCTGGCCTCTCTTGTTCTT
+
GGGFGEGGGGGGGGGGGGGGGGGFGGGGGGGGGGGGGGGGGGGGGGGGGGGFGGGGECGGGGGGGGGGGGGGGGGGGGGGGGGGGGGGGGGGGGGGGGGGGGGGGFGFFGFG?DEF4DDCGGEGEEGG8DGEGGEEGGGEGDGGGFGGFC?<:FFGGGFFAC@*8>9A<9>DFFE=F?DD>>2@1,(/793)9<533:;((4781(4<(1:?<<<0<F:0.(.8:61(/5:246*).(.4)*)).(-((3)(4(-((.)))63:03<(((-,().))-6)().)(.,,).6)-).
@M00689:251:000000000-CJTJ5:1:1101:11302:6945 2:N:0:9
CGACGACCATGCAACACCTGGACATCCAATTCCCTTGCGGGCACATCTGCATCTCTGCACACTTCTGGAGGGTTCCAACCCAGGTAAGGTTCTTCGCGTTGCGTCGAATTAAACCACATGCTCCACCGCTTGTGCGGGCCCCCGTCAATTCCTTTGAGTTTTAGCCTTGCGGCCGTACTCCCCAGGCGGGATGCTTAACGCGTTAGCTTCGACACTTAGTTCCAAGTTGCACCCAACGTCCAGTTCGCATCGTTTAGGGCTTGGGCTACACTGGGTTCCAATCCCGCCTCCCC
+
GGGGGGGGGGGGGGFGGGGGGGGGGGGGGGGGGGGGFGECFFFEFGGGGGFGGGGGFGF8@FGGGG9F,BCEGGGGEEGGGC8FGC9<?FFGGGGGGGGGEGGGGCE<AF<;;E=EFGG9F=FGGGG>EGGGG8FBEED@GGGGGFG*??CFGGG9+>FFFFCBEFFF3>95@B>>*6CFFFD@?;<90129(8BD2)6(3--4((64<B1(4(()))).-.<))5<A*;6<FFD<FB??B>?<BF(0((4(-(4(),83(((((((,2).)5(((((().64()(-,((,((
@M00689:251:000000000-CJTJ5:1:1101:27072:6969 2:N:0:9
CGACGACCATGCATCACCTGTACACCAACCACAAGGGAAACTACATCTCTGCAGCGATCTGGTGTATGTCAAGCCCAGGTAAGGTTCTTCGCGTTGCATCGAATTAATCCACATGCTCCGCCGCTTGTGCGGGCCCCCGTCAATTCCTTTGAGTTTTAGCCTTGCGGCCGTACTCCCCAGGCGGGGCGCTTAATGCGTTAGCTACGACACAGAGGCCGTGGAAGACCCCTACCCCTAGCCCCCACCGTTTCCGGCCTGGACCTCCCGGGTATCTCCACCCTCCCTCTCTTTCC
+
FFCECCFEGFGGGGF8EFGGGGGGGGGGGGGGGGGGGGGGGGGGG9FGGGGGGGGGGGGGGGFGGGGFFFFGGG7FGFGEGGGGGGGGGFGGGGGGGGGGGGGGCEGGGGGGFE9ECGGGGGGGGGGGGGGGGGGGGGDGGG9DFCGDFGGFGGGG9CCFFFF)@=B99A=A>):;6@G5F=59BFB0>6?BFF9<B0:?:2)64:<B19?1:F??06;;;120(8<BGC>((.>2327(.54(9?>FFB))(-,-((2(4((,.(-,39().))))(,((-2(((.4)).))
@M00689:251:000000000-CJTJ5:1:1101:8483:6990 2:N:0:9
CGACGACCATGCACCACCTGTCTCACGGTTCCCGAAGTCACATTCTCATCTCTGTAAACTTCCGTTGATGTCAAGACCAGGTACTGTTCTTCTCGTTGCCTCTAATTCAACCACATCCTCCACCGCTTGTGCTGGCCCTCGTCCTTGCATTTGAGTTTTAACCTTTCGGCCGTACTCCCCATGCGGTCGCCTTAACCCGTTTCCTCCGAACGCCACGCCTCAACGGCCCCACCCCCAAGTCGCCAGCTTTTCCGCCGTGGCCCACAGTGGCATCAATCTCGTCCGCTCCTTTTTT
+
<=::@76FEGAF<,C@D:@EE8<FAFEFF:,@<7,@@,6CFAG,;CE,EDF,96,<C,CEGGGGE,,,9:CF95F,A<,,,CF,5,CFCFG,,,@<=,@,@F=B,9@A,,A=,@==,@DFD,DD+@EG6F8E=,,@4++6+6@++5+++++,7,6=FD?D5189*0:05):585>>F<C7A50)8)00)))/:**.*-//-))2/0-6/(65(((2((/3;E3(/.2(2))-(41((,(-))-(4(().-)).4(((4(1(((,-((.)(((),))).)-(((((((-((.)),(
@M00689:251:000000000-CJTJ5:1:1101:8471:7006 2:N:0:9
CGACGACCATGCACCACCTGTCTCACGGTTCCCTCCGTCACCTTCTCATCTCTCTATACTTCCGTGGATGTCCAGACCTGGTAATCTTCTTCTCGTTTCCTCTAATTAACCCACATCCTCCACCGCTTGTGCGGGCCCCCGTCCCTTCCTTTGCGTTTTACCCTTGCGGCCGTACTCCCCCGGCGGTCGACTTCCCGCCTTAGCTCCTTAAGCCCCCCCACAAGCGCCCACCCTCCACGTCCACAGCGTTCACGGTGTGACTTACACGTGTATCTCATCCCGCTCCCCCCCTCGT
+
;=:@6=7@@E@FF<ECFEGCEFFGGF<,CBFCF,,,8,;66,;CF9@,C,C@A,,9,,CF<,B,A,6,6,BF,::,BF,44C?,,,5ACDF4,?F@FDFFGGAC,C;,,9CF7CE8,9=EG=ECCE6@8E,=+++6+C81=6+8+;=F??7,,,+3+>++0;@C8))1))1-:)4495?>?@=2((.(329@<))((-,(8).).-.().-)6.(-(,-,,-((((-(9*)41(*(.((-30,,((.3:6(,),((-,-))))))))((..(.-.).4))(((((((((-(-((,
@M00689:251:000000000-CJTJ5:1:1101:23282:7039 2:N:0:9
CGACGGCCATGCAGCACCTGTCTCACAGTTCCCGAAGGCACCAATCCATCTCTGGAAAGTTCTGTGGATGTCAAGCCCAGGTAAGGTTCTTCGCGTTGCATCGAATTAAACCACATGCTCCACCGCTTGTGCGGGCCCCCGTCAATTCCTTTGAGTTTCAGCCTTGCGACCGTACTCCCCAGGCGGGGCACTTAATGCGTTAGCTACGGGACTTGCCCCGTACAGGGCAAACCCACAGTCCTGATGGTTTAGGGCTAGGACTACCAGGGTTAGTAACCCTGACCTCCAGGTCC
+
GGGGGEGGGGGGGGGGGGGGGGFGGGGGGGGGGGGGGGGGGGGGGGGGGGGFGGGGGGGGGGGGFGGGGGGGGGGGGGGGGGGGGFFGGGGGGGGGGGGGGGGGGGGGGGGGCFEG?FDFGGGGGGGGFGGGGGDGGGGG68CDCFFGFDFFFGGGGEFF7BDF65=58A:7452>C);DFDFFFF6;0(,4)<24AA>::?FF44<<F437?FF>(5<B1((()403FF52:B*(-()),*)))6<A<7()40(,(,7)48((4::??410()).)),,07,5))3(((.,)
@M00689:251:000000000-CJTJ5:1:1101:23278:7056 2:N:0:9
CGACGGCCATGCAGCACCTGTCTCACAGTTCCCGAAGGCACCAATCCATCTCTGGAAAGTTCTGTGGATGTCAAGCCCAGGTAAGGTTCTTCGCGTTGCATCGAATTAAACCACATGCTCCACCGCTTGTGCGGGCCCCCGTCAATTCCTTTGAGTTTCAGCCTTGCGACCGTACTCCCCAGGCGGGGCACTTAATGCGTTAGCTACGGGACTTGCCCCGTACAGGGCAAACCCCAAGTCCTGATGGTTTAGGGCTAGGACTACCAGGGTATCTAATCCTTCTCTAC
+
GGGGGGGGGGGGGGFFGGGGGGGGGGGGGGGGGGEGGGGGGGGGGGGGGGGGGGGGFGGGGGGGGGGGGGGGGGGGGGGGGGGGGGGGGGGGGGGGGGGGGGGGGGGGGGGGDGGG?GFGGGGGGGGGGGFGGGGGGGGGGGGGGFGGFGGG7AFGFGGFFFFFFFFFFFFFFFFFGEGGF2=BB=@FF@BBFAA<AFFFF?FFFFF??BF90?><:??963(-6<1(/*73:BGFF(-4<*)4)-))-444?6:321:230::?0:3(((.-).64)64).)-)))
@M00689:251:000000000-CJTJ5:1:1101:11221:7066 2:N:0:9
CGACAGCCATGCATCACCTGTGTCCACTTTCTCTTTCGAGCACCTAATGCATCTCTGCTTCGTTAGTGGCATGTCAAGGGTAGGTAAGGTTTTTCGCGTTGCATCGAATTAATCCACATCATCCACCGCTTGTGCGGGTCCCCGTCAATTCCTTTGAGTTTTCATCTTGCGACCGTACTCCCCAGGCGGTCAACTTCACGCGTTAGCTACGTTACTAAGGAAATGAATCCCCAACAACTAGTTGCCATCGTTTAGGGCGTTGACTACCCGGGTATCTAATCCTGCTCTCCCTTTT
+
GGGGGGGGGGGGGGGFGGGGGGGGGGGGGGGGGGGGGD<8CCFGGF@FFGFGGCGGFGGGG:FGGCFEEF,E<FG,5E<CGEC,FF,CDGGGGGGGGDGG6EBEG,,9AF9CFGG9DDFGCGGGDGGGGGGDG8FEDDGGGGGGGFG+CFGGGGGF==FFFF*CDFFF7D89AB=>7>DFFFABA=C)-7A=*8C@<*7>=(@@37>E)78@8(,5)))(./(7.))):;FD80C:6:).5F)))4).42,4:24)8((3(-(45)8(,2((-(.4)6))-)<)4(652,((-))
@M00689:251:000000000-CJTJ5:1:1101:20996:7081 2:N:0:9
CGACGGCCATGCATCACCTGTACACCAACCACAAGGGAAACTACATCTCTGCAGCGATCTGGTGTATGTCAAGCCCAGGTAAGGTTCTTCGCGTTGCATCGAATTAATCCACATGCTCCGCCGCTTGTGCGGGCCCCCGTCAATTCCTTTGAGTTTTAGCCTTGCGGCCGTACTCCCCAGGCGGGGCGCTTAATGCGTTAGCTACGACACAGCGGCCGTGGAAGACCCCTCCACCTAGCGCCCCCCGTTTACGGCCTGGCCCCCCAGGGTCTCTAATCCTGCCCTCCCTTTCC
+
GGGGGDGGGGGGGGGGGGGGGGGGGGGDGGEGDDAFCEFCGGGGGGGGGGGGGDGGGGGGFFGFGAGGGGAEGGGGGEGGAFGFGFGGGGCFEGGCG@FGEF8FGGDGGGGG:E,EEGGGGGEGEGGG,E++@EGGGG8EDC:ECFGGFG7@CFGGGGCFFFF5@A=AFFFAAFFEGFG:8>2>079099?(6>)-(44:4AA>F0(43;(,(-7;B>F0913308<BD3.8(4C:4.5(47((436:14(-(-3(8?0(.((-,(,234(())4).5<:)((4(((,())))
@M00689:251:000000000-CJTJ5:1:1101:24821:7090 2:N:0:9
CGACGGCCATGCAGCACCTGTACACCAACCACAAGGGAAACTACATCTCTGCAGCGATCTGGTGTATGTCAAGCCCAGGTAAGGTTCTTCGCGTTGCATCGAATTAATCCACATGCTCCGCCGCTTGTGCGGGCCCCCGTCAATTCCTTTGAGTTTTAGCCTTGCGGCCGTACTCCCCAGGCGGGGCGCTTAATGCGTTAGCTACGACACAGAGGCCGTGGAAGACCCCTACACCTAGCGACCACCGTTTACGGCATGGACGCACAGGGTATCTAATCCTGACTCCCCTGTCTTT
+
GGGGGFGGGGGGGGGGGGGGGGGGGGGGGGGGGGGGGGGGGGGGGFGGGGGGGGGGGGGGGGGGGGGGGGGGGGGGGGGGGGGGGGGGGGGEGGGGDGGGGGGGGGGGGDFGGGGGGGGGGGGGEGGGGDGGGGGGGGGGGGGF@CG?CFGGGAFGGGGFFFFFEA5AFFBADFFEGFGGFFFFBBFFFBFFB>FBFBFF<A42<??FF>B:7??FFB>F9<?F(8??D5FFBFC08286(8>;?B6,3(,6:?B(((.).-,,4((41((.5)-<4---)..))(.((().))-
@M00689:251:000000000-CJTJ5:1:1101:26334:7099 2:N:0:9
CGACGGCCATGCAGCACCTGTCACTCTGTCCCCGAAGGGAACTCGGTATCTCTACCGATAGCAGAGGATGTCAAGACCTGGTAAGGTTCTTCGCGTTGCTTCGAATTAAACCACATGCTCCACCGCTTGTGCGGGCCCCCGTCAATTCTTTTGAGTTTCAGCCTTGCGGCCGTACTCCCCAGGCGGAGTGCTTAATGCGTTAACTTCAGCACCAGGGGGCGGAAACCCCTTGACACCTAGCCCTCATCGTTTACGGCGTGGCCTCCCCGGGTATCCAATCCTTCTCCCT
+
GGFEFFFGGGGGGGGGGGGGGGGGGGGGGGGGGGGEGGGGGGGGGGGGGGGGGGGGGGGGGGGGGGGFGGGGGGFEGGGGGGGFGGFGGGGGGGGGG@EGGGG7FFGFGGGGGGGGGGGGGFGGEGGGGF>EEGGDEGGGGGG>DFGGFGGFG>FGGGG6BFFFE:=2@BFFB@FFGFGG4>;?0160:3CFEFFFFFFFF(8AADFB926::?:?8>6>9>FF1:?BDFFF<?7:<04<:)4314:AFB?<(<<(9;;191(,((-,-9BB079)))).8)-4))),(
@M00689:251:000000000-CJTJ5:1:1101:6335:7108 2:N:0:9
CGACGGCCATGCAGCACCTGTACACCAACCACCAGGGACACTACATCCCTGCAGCAATCTGGTGTATGTCAAACCCAGGTAAGGTTCTTCGCGTTGCATCGAATTAAACCACATGCTCCGCCGCTTGTGCGGGCCCCCGTCAAGTCCTTTGAGTTTTAGCCTTGCGGCCGTGCTCCCCAGGCGGGGCGCTTAAGGCGTGAGCCGCGGCACAGCAACAGTGGAATGGCCCGCACACCTAGCGCGCAACGGTTACGGCGTGGACAACAAGGGTAACAAATAAGGATCACGATGGAA
+
C@6@+@C:6,;6,FCF<FFDE<6E@<D@@:CG,CE77DF,C@DF<FE,@<EF<C<A,<FEEA9FFE<F@,,,CADC:FGF9<?=?FFGGGG7E@+@=F8DE@EFGGE,E=F@FE,9,@+6=EGGC+@D=,B@CE@3@>613;1+53=9<?:=8,@7BBCFAFB@CAAB):>(>=*)//6?F=B903690-:22)4041(,(.((,4,4-(,.,((((,-).447?B:?F)509;F:.8<((0((-4(,,--4::<1(,(1,(.(.(,,((((())).6))))))((((((-(()
@M00689:251:000000000-CJTJ5:1:1101:20747:7140 2:N:0:9
CGACGACCATGCACCACCTGTACACCAACCACAAGGGAAACTACATCTCTGCAGCGATCTGGTGTATGTCAAGCCCAGGTAAGGTTCTTCGCGTTGCATCGAATTAATCCACATGCTCCGCCGCTTGTGCGGGCCCCCGTCAATTCCTTTGAGTTTTAGCCTTTCGGCCGTACTCCCCAGGCGGGGCGCTTAATGCGTTAGCTACGACACAGAGGCCGTGGAAGCCCCCTACCCCTAGCCCCCACCGTTTCCGGCATGGCCTACCCGGGTATCTAATCCTGCCCCCCCCTTCCC
+
GGGGGGGGGGGGGGGGGGGGGGGGGGFFGGDGFDEGDGGFGGGGGGGGGGGGFGGGGGGGGGGGG<FGGGFFFGGGGCEFCFDEGFGGGGFGGGGCFFGGDGFGGD=FGGGGFGEGFGGEGGEEGGFGCGEECCGGGGCEGDCGGFGGFG<:8ECFGGFFFFF5CABFF=9AF=E=GFGD4@>26@F9B;F0<BAF0:::<BA)40-9,1134:1<F>F(,().(42?G<5,(4FB?02(,<,4>?6B1?)611121(8((.(80(-6(473)))6)52)-(1,((-((-((,(
@M00689:251:000000000-CJTJ5:1:1101:21208:7156 2:N:0:9
CGACGGCCATGCACCACCTGTACACCAACCACAAGGGAAACTACATCTCTGCAGCGATCTGGTGTATGTCAAGCCCAGGTAAGGTTCTTCGCGTTGCATCGAATTAATCCACATGCTCCGCCGCTTGTGCGGGCCCCCGTCAATTCCTTTGCGTTTTAGCCTTGCGGCCGTACTCCCCAGGCGGGGCGCTTAATGCGTTAGCTACGACACAGAGGCCGTTGAAGACCCCTACACCTACCGCCCACCGTTTACGGCATGGGCTACACGGGTATCTACACCGTCCCTCT
+
FGGEFGGGGGFGGGGGGGGGGGFGGGGDGG7FF<AFGCFCGFGGGGGGGGGGFCF>FFGFEFGGGGGGGGFD<FGGGEFGFG?FGGGGGG@EGGGCGFGGDF@FGC=DFF?F@FEG;FC+AE6CCGGG8E>EEEEEGGDCG6;FFFGGFG+,@CEGGGCFFFFEEAAAF2@9@DFFG9<*?9902;>>BFFF)62<;FB10<ABBB?>(4<178(-4(2(-(-)-4:6D*7:(4C1.(4(4>;6BF(31.(.(-916(.((((4).-3031)-:4).13((--().2
@M00689:251:000000000-CJTJ5:1:1101:15138:7225 2:N:0:9
CGACAGCCATGCAACACCTGTACACCAACCACCAGGGACACTACATCTCTGCAGCGATCTGGTGTATGTCAAGCCCAGGTAAGGTTCTTCGCGTTGCATCGAATTACTCCACGTGCTCCGCCGCTTGTGCGGGCCCCCGTCAATTCCTTTGAGTTTTAGCCTTTCGGCCTTACTCCCCAGGCGGGGCGCTTAATGCGTTAGCTACGACACAGAGGCCGTTGAAGACCCCTCCACCTAGCCCCCACCGTTTCCGGCATTGCCTACCCAGGTATCCAACCCCTCCCTCATCGTTCC
+
GGGGGFGGGGGGGDFFGGGGGFGGGGFEGG:F,;EFGGFCFGGGFFGAGGGGADFC7EFG,BFEFCFFEG,,:FGGDFFF<,B<FEGGGG:F8FGBFEEG6=9EGE,EFG@F+D8DGGG=EE>EGGDG,D+=+@EGGG6EG+1DGFFGFG8;4@EGG9:BFFB6C5)=@):5=ECBGA*3*7/5429>B6??):)62:4(3:<4?1,3(3(.4(8?B9306<A4-48?D7)((4C<(5((4>926:4,,50)((4(().)2))8::)4(..).6))(((((-(-42())(((((
@M00689:251:000000000-CJTJ5:1:1101:23973:7226 2:N:0:9
CGACGGCCATGCAGCACCTGTCTCACGGTTCCCGAAGGCACATTCTCATCTCTGAAAACTTCCGTGGATGTCAAGACCAGGTAAGGTTCTTCGCGTTGCATCGAATTAAACCACATGCTCCACCGCTTGTGCGGGCCCCCGTCAATTCATTTGAGTTTTAACCTTGCGGCCGTACTCCCCAGGCGGTCGACTTAACGCGTTAGCCCCGGAAGCCACGCCCCAAGGGCACAACCCCCAAGTCGACATCGTTTACGGCGTGGACTACCCGGGTATCTAATTCCGCTCCTCCTGTC
+
GGGGGGGGGGGGGGGGGGGGFGGGGGGGGGGGGGGEGGGGGGGGGGGGGGGGGGGGGGGGGGGGGGGGGGGGGGGGGGGGGGGGGGFFGGGGGGGGGGGGGGEGGGGGGEFGGGGGCFGGGGGGGGGGGGGGGGGGCEGGGGGGGFGGFCFFGGGGGGGFFFFEEABF9AFAFDDFFFGGFFFF@F@FBB9(,9;ADFFFFFFF).4>0(4(3.8?060(46(8<((3CDFFF(>69B04<::>B32133:?4?004>94-:).3??(4(-())-)64)-)(-4((((,4).)
@M00689:251:000000000-CJTJ5:1:1101:27881:7268 2:N:0:9
CGACGGCCATGCAGCACCTGTACACCAACCACAAGGGAAACTACATCTCTGCAGCGATCTGGTGTATGTCAAGCCCAGGTAAGGTTCTTCGCGTTGCATCGAATTAATCCACATGCTCCGCCGCTTGTGCGGGCCCCCGTCAATTCCTTTGAGTTTTAGCCTTGCGGCCGTACTCCCCAGGCGGGGCGCTTAATGCGTTAGCTACGACACAGAGGCCGTGGAAGACCCCTACACCTCACGCCCACCGTTTACGGCATGGACTCACAGGGGACTTAATCCGTCCCTCTCCTCTC
+
GGGGGGGGGGGGGGGFGGGGGGGGGGGGGGGGGGGGGGGGGGGGGDGGGGFGGGGGGGGGGGGGGGGGGGGGGGGGGGGGGGGGGGGGGGGDEGGGGGGGGGGGGGGDFGGGGDEFDGGGGGGG@EGGGGDGGGGGDGDEGDEFFCGGFGGFGGGFGFGFFFFFFFFFFBF)(6@=GDCDFFFFFBF0(200<AFFF1433<647?:>BB?08:?FF93;>0<:?::?GF)127C:(((.4F91??;1::3)-499;?F>?)(,226<?(((())-).6((,(()((,()()(
@M00689:251:000000000-CJTJ5:1:1101:19099:7276 2:N:0:9
CGACAGCCATGCAGCACCTGTCACTCTGTCCCCGAAGGGAACTCGGTATCTCTACCGATAGCAGAGGATGTCAAGACCTGGTAAGGTTCTTCGCGTTGCTTCGAATTAAACCACATGCTCCACCGCTTGTTCGGGTCCCCGTCAATTCTTTTGAGTTTCAGCCTTGCGGCCGTACTCCCCATGCGGAGTGCTTAATGCGTTAACTTCATCACTAAGGGTCGGACACCCCTTCACACCTAGCACTCCTCGTTTCCGCCTCTGCCTACCAGGGTCTCTAATCCTTCTCCCCCTTTTT
+
GGGGGGGGGGGGGGGGGGGGG@FGGGGFFGGGCGE@CECEFGGGGGF8FGFFGGGGGDG+BE<9,C<EFGGGGGABGGG8FFFG?8??FEGGGGGGG7@AFF@8@FFC<EFG:DFF8D9EG8EF=CEECD,@C6=@>EGGCCE60+6=DFGF=+=F?FGF79CFB)=>5=8==5A=E=GG4):5:52(6(979?*95*(0-6()7<E?).)////)/((((.1((6(2/*..57*5??(,30)4.()4(88:0)3(-((.425<4?0))((.((-))))--))-)))(-,((,))
@M00689:251:000000000-CJTJ5:1:1101:12305:7315 2:N:0:9
CGACGGCCATGCACCACCTGTATGTAAGTTCCCGAAGGCACCAATCCATCTCTGGAAAGTTCTTACTATGTCAAGACCAGGTAAGGTTCTTCGCGTTGCCTCGAATTAAACCACATGCTCCACCGCTTGTGCGGGCCCCCGTCAATTCATTTGAGTTTTAGTCTTGCGACCGTACTCCCCAGGCGGTCTACTTATCGCGTTAGCTGCGCCACTAAAGCCTCCAAGGCCCCAACGGCTCGTAGACATCGTTTCCGGCCTGGCCTACCAGGGTATCTAATCCATCTCTCTCTTTCC
+
GGGGGGGGGGGGGGGGGGGGGGGGGFEEGGGGGC@FGEF<FGGGGGGAFGGGGGGFF<AFFGGGGGGFGDFGF9<,BF,4:FF<=FFGGGGGFGGGGDG8EGCC,EG<E=FG:FGG8DFGGFGG8EGGFG8EECEEEGGGDGGG+DFG9FGGA,@EFGG7*;=EF5C85=A=@=DFGFGGAA=B225:@4>EF<CF6D19>;1;E3@(6;;DF?7:)688?(8(5(40DC38<<37(((4(.(644>(43?2),(4((((,3.((,5),,3().)).)5<))-)))425<).4)
@M00689:251:000000000-CJTJ5:1:1101:21344:7321 2:N:0:9
CGACAGCCATGCAACACCTGTCATTCGGTCCCCGAAGGGAAGACCCTATCTCTAGGGTGGTCCGAAGATGTCAAGACCTGGTAAGGTTCTTCGCGTTGCTTCGAATTAAACCACATGCTCCACCACTTGTGCGGGCCCCCGTCAATTCCTTTGAGTTTCAGCCTTGCGGCCGTACTCCCCAGGCGGAGTGCTTATTGCGTTACCTGCAGCACTAAGGGTGGCAACCCCTAACACCCAGCACTCATCGTTTACGGCGGGGCCTACCAGGGTAACTCATCCCGCCCTCTCTGTCTC
+
GGGGGGGGGGGGGGGGGGGGGGFGGGECFGGGGGGGGGGGGGGGGGGGGFFGGGGGGGGGGGGGG@CFGGGGGGGGGGGGGGGGGGGGGGGGGGGGGGGGGGGGGGGGGDGGGGGGDFGGGFGGGFFGGG=FCD6EGGGEGGGGGFGGFGGGFC8E=EFAFFDFF5===AFABFFFGFGGFFDFF9@0;1?EC3;?C?396<()3)36(5(/2:233141(((.::?65FF:0>GBF6<(,)545<((.-4<:3;(((-(((4<().4((,(.))..960(4(((40:).4:)6
@M00689:251:000000000-CJTJ5:1:1101:21322:7325 2:N:0:9
CGACAGCCATGCAACACCTGTCATTCGGTCCCCGAAGGGAAGACCCTATCTCTAGGGTGGTCCGAAGATGTCAAGACCTGGTAAGGTTCTTCGCGTTGCTTCGAATTAAACCACATGCTCCACCACTTGTGCGGGCCCCCGTCAATTCCTTTGAGTTTCAGCCTTGCGTCCGTACTCCCCAGGCGGAGTGCTTATTTCGTTAACTGCCGCACTACGGGTTAAAAACCCTAACCACCAGCACTCCTTGTTTAAGGGGCGGACTCACATGGTTATATATCCGGCCCCCTCTGCTCTT
+
GGGGGGGGGGGGGGGGGGGGGGFGGG@<FGGGGDGGGGGGGGGGGGGGGGGGGGGFGGGGGGGGGGGGGGGGGGFGGGGCEFCCD8FGGGGG?FEGGGGGGGGG8FG<EDGGGGGG8FFGGGGGGGGGCF8FC8CC+@DDGGG66;FGFGGC@EFDFACF7BDFF)=A):@>><AFF=FGF=2B22>2>8ECFEC<))(/332>?<3((,(215((((((().6)431228,1)91,30(86((.))6><4)))((,42((((48)).(6).)-))).)-(,(-((-4.,))-))
@M00689:251:000000000-CJTJ5:1:1101:21328:7343 2:N:0:9
CGACAGCCATGCAACACCTGTCATTCGGTCCCCGAAGGGAAGACCCTATCTCTAGGGTGGTCCGAAGATGTCAAGACCTGGTAAGGTTCTTCGCGTTGCTTCGAATTAAACCACATGCTCCACCACTTGTTCGGGCCCCCGTCACTTCCTTTGAGTTTCAGCCTTTCGGCCGTACTCCCCCGGCGGAGTGCTTATTTCGTTACCTGCAGCACTAAGGGTTGAAACCCCCAACCCCTATCCCTCATCTTTTCCCGCCCGGCCTCCCCGGTTATCTACTCCTCTTCCTCCTTTCT
+
GGFGGGGGGGGGGGFFGGGGGGGGGG<CFGGGGG@FEGG8CFFFGGG<FGGGGFEFDGGGGGGG@:FEGFGGCF<5BFGF@F9<BEGFGGGGGGGGGDEGGG8D8FGE<FFEEGFF9DDGGGGGGGGGCF9E>6>EGGGGGGGG+CDGFGGG,68EFGG7=CCFF*A55>=5A5ACCBGG*72>@996@8?CE)9C)?;@FD(7C@@3(6(3:)540(419(4)38<:)5>:13C1?)),30:0-4))66)-)44(-,(,-((((((4(((-5)))).24().))))(()).)
@M00689:251:000000000-CJTJ5:1:1101:26719:7393 2:N:0:9
CGACAGCCATGCACCACCTGTACACCAACCACAAGGGAAACTACATCTCTGCAGCGATCTGGTGTATGTCAAGCCCAGGTAAGGTTCTTCGCGTTGCATCGAATTAATCCACATGCTCCGCCGCTTGTGCGGGCCCCCGTCAATTCCTTTGAGTTTTAGCCTTTCGGCCGTACTCTCCAGGCGGGGCGCTTAATGCGTTAGCTTCGTCCCAGCGGCCGTGGAAGACCCCTCCCCCTAGCGCCCACCGTTTTCGGCCTTGGCCACCAGGGTTCCTACTCCTTCCCCTCTCTATC
+
FE7@@FED8F@EFGGFGGGFGGGGGGGGGGGGGGFFGFGCEF@EGAFGGGGDFGFGEGGGGG<<E6EFCFAE<FFG,CDA@<@EFFFGGF=:BFGFC,C,4,@8D?;FGGFGGGGGGA6=8EEGGGGGDGC+6@EGECDGD6=FFFGFFC?CFGGGE909AFE*::A===B5<9;*4<CC9>)/(69>B>?16))6181(3-.))-(,,4))(((37141-,)3(.38**)-(4C2,341,)4((,(41.(-((3(,))(()((4.(((.(,.)),)).)).3.,,31(4.)-
@M00689:251:000000000-CJTJ5:1:1101:7803:7421 2:N:0:9
CGACGACCATGCAACACCTGTACACCAACCACAAGGGAAACTACATCTCTGCAGCGATCTGGTGTATGTCAAGCCCAGGTAAGGTTCTTCGCGTTGCATCGAATTAATCCACATGCTCCGCCGCTTGTGCGGGCCCCCGTCAATTCCTTTGAGTTTTAGCCTTGCGGCCGTACTCCCCAGGCGGGGCGCTTAATGCGTTAGCTACGACACAGCGGCCGTGGAAGACCCCTACCCCTAGCGCCCCCCGTTTACGGCCTGGCCTACCATGGTATCTAATCCTGCCCCCCCTGTCCC
+
GE@CCCC@FGFGGAFFGEGCFGGGGGFGGGGGGGFDEFCGGGGGGDEGGGGGFFFCEGGGGGDGGGGGGGDDGG7FGGGGFDFGGGGGGGGGGGGGGGGGGGGGGGGGGGFFGFGGGGGGGGDGGGCGEFGE=CCC6C8CG>7C@FGGFG7:DDEFGGGFFFE55@A=4:5A@=EFC>?DFB9(69BFF9??<5<BB,((44)65(46((,((((46;9(7()((.44CC5:(.9:?(3((.,3(49??F(43-((32((.)(.()-),.)).))).3>)),.((4(((())).
@M00689:251:000000000-CJTJ5:1:1101:16003:7429 2:N:0:9
CGACGGCCATGCATCACCTGTCACCGCTGTCCCCGAAGGGAAAGCCCTGTCTCCAGGGCGGGCAGCGGGATGTCAAGACCTGGTAAGGTTCTTCGCGTTGCTTCGAATTAAACCACATGCTCCACCGCTTGTGCGGGCCCCCGTCAATTCCTTTGAGTTTCAGCCTTGCGGCCTTACTCCCCAGGCGGAGTGCTTAATGCTTTAGCTTCCGCACTAAGGTGCGGAAACCCCCTAACCCTTCGCCCCCATCCTTTACGGCTTTGACTACCCGGGTTACATATCCTGCTCACT
+
GGGGGFGGGGGGGGGFFGGGGGGGG@FFFGGGGGGGGEGEGGF@FFGGCGGGGGGGDEFCEGGCFGCFDEGGGGGGFDFGGFFGA=EEFGGGGGGGGGGGGGGGEG:FGD9EGGGGFG6FEGG?CG6CGGDD<EGC>EGGGG5?GEDFFGGGGGC;*?:AC76CDFF8E;;BF(;2C4CGF04(4:40,,4(6AF<)6)6)<A)))4)))(307B:8)4).329B(31>DF>9:4:0(47178((((((((.66))(-9(((.64)).4((-(4(,.-).)).-),())))
@M00689:251:000000000-CJTJ5:1:1101:15991:7442 2:N:0:9
CGACGGCCTTGCATCCCCTGTACACCCACCCCCACCAGTCGACCCTCTCTCTCCACTTCGGCCGTCTGCACCGCCCTGCCCCGTCTCTTCTTGCTCCATCTTTTTACTCCCCCTCCTTCCCCCCCCGTTCTGTCCCCCCCCCGTCCTTTCCTTTTCTTTCCTTCCTTCCTTCCTTACTCCGCGGGCTGCTTCCTGCCTTCACTGTCACTCACACACCTTGGCCGCCTCCCCCTCCCCCTCTCCCTCCCTTTCTCGCCTGTCCTGCCCGACTATCCACTCCCCCTCTCCCTTGTTT
+
@+@FCF@F,;,C6@F8EFF,C@<6@,+,6,BFF:+,;,;,68@CF,D<6E,@FD9,<,C,66,+869,6,,,+8@+>,,,,4+++9AFG,,,,,49,,9D,,,9,,45EA,+8+84,,+6@D+@++++53+322,,,@*1;)*2*/*=+40+5><+1+;+2+))6)17(.1)6)))0)+*)/6(-,(-43>4:))..,-3).)))..)).82)((((())((,(4(,:F<)4(4/:(-(((0(4(.(((.)64)(,-((-.))).(((-(,-))()(),((,,,((,((..())(
@M00689:251:000000000-CJTJ5:1:1101:20502:7449 2:N:0:9
CGACGGCCATGCAACACCTGTCTCACGGTTCCCGAAGGCACATTCTCATCTCTGAAAACTTCCGTGGATGTCAAGACCAGGTAAGGTTCTTCGCGTTGCATCGAATTAAACCACATGCTCCACCGCTTGTTCGGGCCCCCGTCAATTCATTTGAGTTTTAACCTTGCGGCCGTACTCCCCAGGCGGTCGACTTAACGCGTTAGCTCCGGAACCCACCCCTCAAGCGCCCAACCCCCAAGTCGACCTCCTTTCAGGCCGTGCCTACCACGGTATCTAACCCCTCCCCCCTTGTTTT
+
GEGGGGGGGGGGGCFFGGGGGGGGCFD7D@FFGGGGGCEFGGGGGCF,FGGGGCFGGFGGGGGGGFE7FFFGGFC<FGCGDGFFGDEFGGGFCEGEGCGGGGCG8EFFG9FFGGGF?DFFGEGGCE8CGF,E=6BCEGGGDGG+6?@F?FGG;DFGGGGFFFCEF7@)):>=B)>D:7FD*7BB2(-56:>DFE)/(.2:>(6>/)5:(41(-((.(-71:())),(37/.4:(7913.-))(,(,2(44.)-))(((--(-)6:::)404((-))))4,((((,(,4(,(.)((
@M00689:251:000000000-CJTJ5:1:1101:26008:7478 2:N:0:9
CGACGACCATGCACCACCTGTACACCAACCACAAGGGAAACTACATCTCTGCAGCGATCTGGTGTATGTCAAGCCCAGGTAAGGTTCTTCGCGTTGCATCGAATTAATCCACATGCTCCGCCGCTTGTGCGGGCCCCCGTCAATTCCTTTGAGTTTTAGCCTTGCGGCCGTACTCCCCAGGCGGGGCGCTTAATGCGTTAGCTACGACACAGAGGCCGTGGAAGACCCCTACACCTAGCGCCCACCGTTTACGGCCTGGACTACCAGGGTATCTAATCCTGCTCTCTCTTTCC
+
GGGGGGGGGGGGGGGFGGGGGGGGGGGGGGGGGGGGGGGGGGGGGGGGGGGGGGGGDFGGGGGGGGGGGGGGGGGGGGGGGGGFFEGGGGGGGGGDGGGGGCFGGGGGGGGGGGGGGGGGGGGGGGGGFGEGGGGGGGGGGGGG@FGGFG77DGGGGFGFFFFEFFFFFFFD=9CFG=FGFB>>@>FBFFF<>F<<>18:<DBFF??F99(1..3<FFFFB0??7<FFDC@?:<F0:5:(3>9(8<9?BB?B649(((40:5348)5:<?.4AA4))-)6)42<)))52-).)
@M00689:251:000000000-CJTJ5:1:1101:15402:7500 2:N:0:9
CGACGGCCATGCACCACCTGTACACCAACCACAAGGGAAACTACATCTCTGCAGCGATCTGGTGTATGTCAAGCCCAGGTAAGGTTCTTCGCGTTGCATCGAATTAATCCACATGCTCCGCCGCTTGTGCGGACCCCCGTCAATTCCTTTGAGTTTTAGCCTTGCGGCCGTACTCCCCAGGCGGGGCGCTTAATGCGTTAGCTACGACACAGAGGCCGTGGACGACCCCTCCCCCTAACGCCCACCGTTTACGGCATGGCCTCCCAGGGTATCTCATCCTGCCCTCC
+
GGGGGGGGGGGGFGGGGGGGGGGGGGFFGG:FC<FDGC<CFGGGCFGGGGGGCFFF@FGGEFG<F9FEFG<FFGGGFFFFF<?EGFGGGGFGEGGEG9EG6=,@F9,FGGFG8E,EFGG6EGEGGG?E,D>3+@CEEGGGG+1?FFGGFG758EGGGC7FFFF)@>8@B):@DFFEGF65?>@=@9>06>??9>291??3-<44?621-94,.2(4:(-(-4(((-9>G378?FG(,(4(2>4(3:>??01<:(3(1110?).,4(4(((.)6:)))4-)-2(((.(
@M00689:251:000000000-CJTJ5:1:1101:21924:7522 2:N:0:9
CGACAGCCATGCAACACCTGTCACCTTGTCCCCGAAGGGATTTCCTCGATTAAAAGTAATGCAAGGGATGTCAAGTGTAGGTAAGGTTCTTCGCGTTGCTTCGAATTAAACCACATGCTCCGCTACTTGTGCGGGTCCCCGTCAATTCCTTTGCGTTTTAATCTTGCGACCGTACTCCCCAGGCGGAATCCTTAATGCGTTAGCGGCGGCACGGACTTTTTGAAACCCCCCACCCTAGTTTTTATCGTTTACGGCTTGGACTCCCCGGGTACTCAATCCTTTCCCCTTCTTTC
+
GDEEGGGGGGGGGGEGGGGGGGCGGGG<FGGGGFFFCCEGFFFGGGGDGGGGGEFGGGGGFGGFFFGFG7FGCDGFAGDEGGGGD8FFGGGGFGFGGFEFGGEG,EFAAEFG@FGG8DGGGCGGGGGGFG8FC88BCGGFDGGC=FGGFGGGC,@EDGGFBFFEFEF)8=A5>9AFG=FD942>)692>*7CE*.>?E=<D(66(66(,40((--((.)6<(4)9<:3>7)(4<GB70:)4=(()),4?F04(1((((-4:)..3:(((-(.)).()6:)))))).((()))-
@M00689:251:000000000-CJTJ5:1:1101:27238:7523 2:N:0:9
CGACAGCCATGCATCACCTGTCACCTTGTTTCCGAAGAATACAATATCATTTCTGATATCTTCAAGGGATGTCAAGACCTGGTAAGGTTCTTCGCGTTGCTTCGAATTAAACCACATGCTCCACCGCTTGTGCGGGTCCCCGTCAATTCCTTTGAGTTTCAACCTTGCGGTCGTACTCCCCAGGCGGGGCGCTTAATGCGTTAGCTACGACCCAGAGGCCGTGGCAAAACCCTCCACCTAGCGCCCACCGTTTACGGCCTGGACGACCAGGGGATCTATACCTTCTCTCTCTCTT
+
EFGGCFGGGGGGGFEGGGGFDE9<<FFGGGGGCFC@FCFCFFF@FFGFFGGGGGGGFGFGFGGGGGGEC<FFGGCFG@EFG<@EEF<C?FDFFGGGGGGC9EFG8:AFFDFF=@FGDF+,@?FGFGGCEFGCDEEGGEFGFD>DD5D8B+?DFGGGGGGFFFF5DEF<BA5===CCC:CC>@88=@4@FFFF(,().<9>:61?446214961(.,8:(49>99-(),*0741(/.(4(,)/26761:?14,539??F0(1:2,(4013(48(3((.))))-)-5)6>?>?2)))
@M00689:251:000000000-CJTJ5:1:1101:15571:7526 2:N:0:9
CGACAGCCATGCATCACCTGTACACCAACCACAAGGGAAACTACATCTCTGCAGCGATCTGGTGTATGTCAAGCCCAGGTAAGGTTCTTCGCGTTGCATCGAATTAATCCACATGCTCCGCCGCTTGTGCGGGCCCCCGTCAATTCCTTTGAGTTTTAGCCTTGCGGCCGTACTCCCCAGGCGGGGCGCTTAATGCGTTAGCTACGACACAGAGGCCGTGGAGGACCCCTACACCTAGCGCCCACCGTTTACGGGCTGGACTACCACGGTATCCAAACCTGCCCCTCTCTCCCT
+
GGGGGGGGGGGGGGGGGGGGGGGGGGFEGGGGEGGGGGCEFGGGGGGGGGFGGGGGGGGGFFGGGEGGGGGDCFGGGCFFGCGFFGGGGGGGGGGFGCFGC88EF;AFGGCGCFFGCGF>GGEGGGGG8F=>CEG>EGGGGDCGGFGGFG9,@FGGGCCFFFF5@5==AAB=9>>BGD>9?B@BB9B69BB?)49A><:(-6AFF66>230((5:BB9B021,(4<BFC/).(3D1(53(-<4(32(,470),(((((((.,4082)-211()642)(4(.324((4(()),(,
@M00689:251:000000000-CJTJ5:1:1101:21222:7528 2:N:0:9
CGACAGCCATGCAACACCTGTACACCAACCACAAGGGAAACTACATCTCTGCAGCGATCTGGTGTATGTCAAGCCCAGGTAAGGTTCTTCGCGTTGCATCGAATTAATCCACATGCTCCGCCGCTTGTGCGGGCCCCCGTCAATTCCTTTGAGTTTTAGCCTTGCGGCCGTACTCCCCAGGCGGGAAGCTTAATGCGTTAGCTGCGCCACTGATGAGTAACCCCACCAACGGCTCGCTTCCATCGTTTACGGCTTGGACTACCAGGGTATCCAATCCTGCCCTCCCTTTCCTTTT
+
GGGGGGGGGGGGGGGGGGGGGGGGGGFDGGGGFEEFGF<FGGGGGGGGGGGGGFGGGGGGGGGGGFGGGGFGGGGGGGGGFGFFGFGGGGGGGGGGGFGGDGGGGGGGGGGGGGCGAFGGGGDGGGGGDFEEEEEEGGGGG8EGGFGGFGFC:CFGGCFFFFF5@@BFF>B>A9EFGFGG4>9=@B;0<@E3CE);9<;(4CDFF9>B64,,8>2),6)6)5?F?>BB4C:>>(*(((26B?:>:?::0)-,1((-()53(.:45(227))).,)(())((.(.(((.)..).64
@M00689:251:000000000-CJTJ5:1:1101:20095:7528 2:N:0:9
CGACGGCCATGCATCACCTGTCTCACGGTTCCCGAAGGCACATTCTCATCTCTGAAAACTTCCGTGGATGTCAAGACCAGGTAAGGTTCTTCGCGTTGCATCGAATTAAACCCCCTTCTCCACCGCTTGTGCGGGCCCCCGTCCATTCATTTGCGTTTTAACCTTGCGTCCGTACTCCCCAGGCGGTCGCCTTACCGCGTTAGCTCCGGAAGCCCCCCCCCACGGGCCCAACCCCCACGTCCACCTCGTTTACGCTCTGGACTCCCCCGTTTTACTCCCCTTCCCCCTCTTTC
+
FEGGGGGGGGGGGGGEFGGFGGGGGG8@FFGGGC,+8@E8FFGGGFG,CFGGGF9F<,EGGGGCEDC8CBFG<FAAEG,?FF?,??FFFFGGDG7FG+C9D=>8,AF9?;FG+B+@8D?DGGGGCEEE?F8F>+3BCEGGD+4++?CF;CFF,,+39CG6AACC@*88-:@9B2:99<FG)6(65=;29303<3(6(269;:(-)650(-(-4((-(-4(-(((((,(11)46(*((--(,)()(..(,(--6-((-,))-4),(4(((((,4).)).(4,2340(,(4(.)-
@M00689:251:000000000-CJTJ5:1:1101:15571:7549 2:N:0:9
CGACAGCCATGCATCACCTGTACACCCACCACAAGGGACCCTACATCTCTGCAGCGATCTGGTGTCTGTCCAGCCCAGGTCCGGTTCTTCGCGTTGCATCGAATTCATCCACCTGCTCCGCCGCTTGTTCGGGCCCCCGTCCATTCCTTTGAGTTTTCTCCTTTCGGCCCTACTCCCCAGGCGGGGCGCTTACTGCGTTAGCTCCGTCACAGAGTCCGTGGCGGACCCCTCCACCTAGCGCCCCCCGTTTCCTGCCTGGCCTACACGGTTATCTACTCCTTCCGCCTCTTTCT
+
G7CF7FFGEFEFGGGFGGGAFEGGGG+6CF,C,,;6B,,,8F<FFDGGGG9F<6B+7EFG,,C,A,ECFF,:,BFF<,,B,,6@=@FGGG,@4CC6C=EG+,,@E=;FGG@F,E@EFGG+@ECEEG1D,E++6@ECCE==D=1DFFGGFG8,+7<EF,+?AFF*:58>5):0:CEECF4/*7/5006(3380)5)6,:1((<>)86(4(-))(.64908((((((-7<C53((2D<(.3(3>34>0((,()-).41).((,.(2((((((()6-64).:-)-((((((()-).
@M00689:251:000000000-CJTJ5:1:1101:9988:7609 2:N:0:9
CGACAACCATGCAACACCTGTACACCAACCACAAGGGAAACTACATCTCTGCAGCGATCTGGTGTATGTCAAGCCCAGGTAAGGTTCTTCGCGTTGCGTCGAATTGAACCACATGCTCCACCGCTTGTTCGGGTCCCCGTCAATTCCTTTGAGTTTTAGCCTTGCGGCCGTACTCCCCAGGCGGAACGCTTCATTCTTTAGCTGCCCCACTGACTAGCAAGCTACCCAACGGCCAGCGTTCATCGTTTACGGCGTGGCCTACCAGGGTATCTAATCCTGCCCTCCCTGTTCTTTT
+
GGGGGGGGGGGGGGGGGGGGGGGGGG?FGEEGCE8EGACEFGGGGFGGGGFGAEFC:FGGFCGGGAFFFGD,9FFG@E,EA<<EFFGGGGGGBFG>F@CE@=+@F9C5EF<E8EEEGGG8FG>EEGFG,@BE6FGFGGDGG+6DFFGGFG+33EEEG=ADFFF)@>5AA8A):CAEGD*;9BA=2/>(--5(/<)9)<E)7>>E;(/3/633<(493=3.((/9?FF<<7)(4(1(41???)6:0:?:6:((((429(().::::?(4()6<)-)34<28(.((((.).)6).:4
@M00689:251:000000000-CJTJ5:1:1101:27595:7610 2:N:0:9
CGACAGCCATGCAACACCTGTACACCAACCACAAGGGACACTACATCCCTGCAGCAATCTGGTGTATGTCAAGCCCAGGTAAGGTCCTTCGCGTTGCATCGAATTAAACCACATGCTCCACCGCTTGTGCGGGCCCCCGCCAATTCCTTTGAGTTTTACTCTTGCGACCGTACTCCCAGGGCGGAGTGCTTCACGCGTTAGCTGCGGCAACCACATGCATGAATGCCGCCCCCCCGCCCCCCCCGTTTTCCGCGTGGGCTACCCGGGTTTTAAAACTTCTTTCCTCTGTCCTGTT
+
CFCGFGGGFFFFG9EDEGGFFCEFCCFFGG7@F8FE7CD8C<@FC<E6@@,,;E<C<FG9FCC@46,C9@FF@FC=8EE<FEG?E,9EEFDCCCE@BE8DCE,@8F9AFE8BF8,@,,+@=1+6+++=2DBE6=BEGGD++0+=2=+D+?+3:DFFFE+++3;00:>=5088@DEEG2*//085(66(.993>),/(,11()/7(,(1(((((4(4)..6)3)).)2()1)31(),((((,),((-.((.)-((-((,-(.(.((3-(-((),-),).))).)6<A2).)).)-.
@M00689:251:000000000-CJTJ5:1:1101:9772:7619 2:N:0:9
CGACGACCATGCAACACCTGTACACCAACCACAAGGGAAACTACATCTCTGCAGCGATCTGGTGTATGTCAAGCCCAGGTAAGGTTCTTCGCGTTGCATCGAATTAATCCACATGCTCCGCCGCTTGTGCGGGCCCCCGTCAATTCCTTTTAGTTTTAGCCTTGCGGCCGTACTCCCCAGGCGGGGCGCTTCATTCGTTAGCTCCGACACAGAGGCCTTGGAAGCCCCCTCCACCTAGCCCCCCCCGTTTACGGCCTGGACTAACAGGGTATCCACTCCGTCCACCCTTGTTC
+
GGGGGGGGGGGGGAEFEGGGGFGGGGCEGG@FEEFFGF,@FFEFFFGGGGGGDFF@@FFGF@F8F<FFGGD<@FGG<CBF<,6<FFGGGGEGEGG+C,DF>E8BEB,CEG<EAFEGGGG+@EEGGG?E2E+@@EGGGGCGGDCFGFGGFG+,4CFGG;;AFFF@EF)>B=BAAFF=CD4C6659BFF6>FF(6<).)5:((6:).((,,9?4(81:B)5)().(,4?:>9)-,8FF482(4>((19B?B?()(-6(((((.)(),).31.,,6)-4)(,(,.(()(-(((..6
@M00689:251:000000000-CJTJ5:1:1101:24798:7632 2:N:0:9
CGACAGCCATGCACCACCTGTACACCAACCACAAGGGAAACTACATCTCTGCAGCGATCTGGTGTATGTCAAGCCCAGGTAAGGTTCTTCGCGTTGCATCGAATTAATCCACATGCTCCGCCGCTTGTGCGGGCCCCCGTCAATTCCTTTGAGTTTTAGCCTTGCGGCCGTACTCCCCAGGCGGGGCGCTTAATGCGTTAGCTACGACACAGAGGCCGTGGAAGACCCCTACACCTAGCGCCCACCGTTTACGGCATGGCCTACCAGGGTTCTTAACCCTGCTCACCCTTTCT
+
GGGGGGGGGGGGGGGGGGGGGGGGGGGGGGGGGGGGGGGGGGGGGGGGGGGGGGGGGGGGGGGGGGGGGGGGGGGGGGGGGGGGGGGGGGGGGGGGGGGGGGGGGGGGFGGGGGGGGGGGGGCEGGGGGGGGGGGGGGGGGGGG9DGGFGGDC9EGGFFFFFF55=>BFFFFFFEFGFGGFF@F>FB>>FFFBFFF92,4?FBFB?<>6>:BB?BBFFB09(3((,4:D<FB2:G((.36>D;(21(,434><661(12(,)..8,30:((())..6-(((,(6).,,-()-)
@M00689:251:000000000-CJTJ5:1:1101:19295:7642 2:N:0:9
CGACGGCCATGCATCACCTGTACACCAACCACAAGGGAAACTACATCTCTGCAGCGATCTGGTGTATGTCAAGCCCAGGTAAGGTTCTTCGCGTTGCATCGAATTAATCCACATGCTCCGCCGCTTGTGCGGGCCCCCGTCAATTCCTTTGAGTTTTCGCCTTGCGGCCGTACTCCCCAGTCGGGGCGCTTAATGCGTTAGCTACGACACCGAGGCCTTGGCATCCCCCTACACCTCGCGCCCCCCGTTTACGGCATAGCCCCCTCAGGTTCCTACTACTGCTCTCTCTGTCC
+
GGEEGEGGGGGGGGGCFGGGGGGGGG<EGG:F@F<FCFE8FF<FEAFGGGFGCGGGDGGGF9FGG9EEFFD9<FGGGCEFAE?CFGGEGGFG>GGFF,EF6E,@D9AFFG9EEF9FGGG6EGEGCGCG8ECC>CEGGGDGG7+CFFGGFG+,3@FFG9DBBBF8@579A=BD@FFFGFC/)8-79.4(:(82-44>0:802<<A>((4(4(-(2(123:)2()-(.:?D5)4(8DF,-2(4B>1(4((.80<1(2(()))5,(,(-.5())).)),5).)).).)).5)))))
@M00689:251:000000000-CJTJ5:1:1101:8283:7720 2:N:0:9
CGACGACCATGCAGCACCTGTCTCACGGTTCCCGCAGGCCCATTCTCATCTCTGAAAACTTCCGTGGATGTCAAGACCCGGTAAGGTTCTTCGCGTTGCATCGAATTAAACCACATGCTCCCCCGCTTGTTCGGGCCCCCGTCAATTCATTTGCGTTTTACCCTTGCGGCCGTACTCCCCCGCCGGTCGCCTTACCGCTTTACCCCCGGCAGCCACGCACCAGGGGCACCACCCCCAATTCGCCACCCTCGCCGGCTTGGCCTCCCCGGTTCTCTCCCCCCTCTCTCCATAGCT
+
D:+8+8@:+CCCF9E,CE<@;CEFAFE@FGDFGD++@+C,B@FAFFE,EEDFFA@,6EEFFGGGGG@:@FAFF@:5BF,>@B=,9,9<E=9E7@BB>+@?FGDF,=DE,,9>,DF@=?8=F+A>CGGEGD,=CEGEGGGG7;E669+=@DG@,,439*;+*4@@57;A)7=@BDFDGBGD)((66((.300218(.(((,-).-(-,4((((-2,1(4(-43(3((3(/*)462DB>0()..4,((.(-((-(((,(((,,,.(38((-4;0)6))(((-((((().4)).),)
@M00689:251:000000000-CJTJ5:1:1101:8299:7728 2:N:0:9
CGACGACCATGCAGCACCTGTCTCACGGTTCCCGAAGGCACATTCTCATCTCTGAAAACTTCCGTGGATGTCAAGACCAGGTAAGGTTCTTCGCGTTGCATCGAATTAAACCACATGCTCCACCGCTTGTGCGGGCCCCCGTCAATTCATTTGAGTTTTAACCTTGCGGCCGTACTCCCCAGGCGGTCGACTTAACGCGTTAGCTCCGGAAGCCCCGCCTCAAGGGCACAACCCCCAAGTCTACCTCGTTTACGGCGTGGACTACCAGGGTACCTACTCCCGACCCCTCGTTCT
+
GGFEGGGGGGGGGFEGGGGGGGGGFGFGGGGGGGGEGGGGGGGFGGGGGGFGGGGGGGGGGGGGGGGGGGGGGGGGGGFFGGGCGFGFGGGGGGGGGGGGGGEFCGGFGGGGGGGGGGGGGGGGCEGGGGDGGGGGGGGGDDGD6=EF7DGGC;DGFFFFFFFFFFFF==>>4)7@C=G<6>2229.29(,4?47>?BFF@08A6)4:(-,(.,,-(,2-,53<0(((9*)43(592(3626--)542::3(.2(-,3((-()(.().(-4:))).,),((-((--((,-(-,(
@M00689:251:000000000-CJTJ5:1:1101:22089:7739 2:N:0:9
CGACGACCATGCAACACCTGTCTCACGGTTCCCGAAGGCACATTCTCATCTCTGAAAACTTCCGTGGATGTCAAGACCAGGTAAGGTTCTTCGCGTTGCATCGAATTAAACCACATGCTCCACCGCTTGTGCGGGCCCCCGTCAATTCATTTGAGTTTTAACCTTGCGGCCGTACTCCCCAGGCGGCATGCTTAATGCGTTAGCTGCGACACAAGAGAGCAAAGCCCTCCAACGTCTACCATGCATCGTTTACGGCCTTGACTACCCGGGTACCCAATCCTGCCCTCCCCTGCTT
+
GGGGGGGGGGGGGGFGGGGGGGGGFGECGFGGGGGGGGGCGDGGGGG<FGEGGGGGGGGGGGGGGGGGGGGGGGFGGGGGGGGGGGGGGGGGGGGGGGGGG;CFGGGGGAFGGGGGGGGGGGGGGGGGGG8ECEGECGGGGGGGCFDGFGGFC,DEGGGF?FFFE*8AA=A=A2ABGFGGFDBB@=>0;;@6?E3?5C9D?D?EEEF9(7(72::7.8(4::>7BF64F<7>F6*2,8-68FAB2)-(,,,(),31(())-4)).8(-39>())))-(4:23(,((2((((((.)
@M00689:251:000000000-CJTJ5:1:1101:5240:7829 2:N:0:9
CGACAACCATGCAGCACCTGTACACCAACCACAAGGGAAACTACATCTCTGCAGCGATCTGGTGTATGTCAAGCCCAGGTAAGGTTCTTCGCGTTGCATCGAATTAATCCACATGCTCCGCCGCTTGTGCGGGCCCCCGTCAATTCCTTTGAGTTTTAGCCTTGCGGCCGTTCTCCCCAGGCGGGGCGCTTAATGCGTTAGCTACGATACAGAGGCCGTGCAAGACCCCTCCACTCTCCGCCCACCGTTTACGGTATGGCCTCCCAGGGTTTCTCACCCGTTCACCCTCGATCTT
+
GCCCCFDEGGFFACFFGGGGFGEGGGGGCCEF,E<8:@@ECCFFGFF9BC,@<EGGCFCFCDFGGGGGGG<FFF7DFFFGGFECFGGGFCFGEGGDG9AA8EEFFFCE9FFGFG,EDFC?6@4CCE6@=DG>8=+3@+=@8==++====D7D@;FF=,0B*9*))1:=9A-)-5A:EA**/(/:63790-2064629<:18>A:)(,((7-)-((-(((-(,524?01*/)(((*())(((.4(121(((,:(,(((.((()((,(.((.(()))))((,(((,))((--(((()
@M00689:251:000000000-CJTJ5:1:1101:12971:7879 2:N:0:9
CGACGACCATGCATCACCTGTCTCACGGTTCCCGAAGGCACATTCTCATCTCTGAAAACTTCCGTGGATGTCAAGACCAGGTAAGGTTCTTCGCGTTGCCTCGAATTAACCCACATGCTCCACCGCTTGTGCGGGCCCCCGTCAATTCCTTTGAGTTTTAACCTTGCGGCCGTACTCCCCAGGCGGTCGACTTAACGCGTTCGCTCCGGACGCCACGCCCCAAGGGCACAACCTCCAAGTCGACCTCGTTTACGGCGTTGCCTACCAGGGTATCGACACCTTCCCTCC
+
GCCGEGGGGGGGGGGGGGGGGGGGEGD,FFGGGG:@F+EAFFGGGEG9FGGGGG<CC,EFGGGDECC:C<FGBCCFGG8<7FE,B:FFGGGGFGDGGEG,EF=8@FFE<,CE=EGG8DFGGFGGEGGGEG,EC>EGDGGGD?C+0?CG+CFGE:EGGGGFFFEFF5=@5>B=BADFGFGGF25@>@1:919@D3.72;0>B049::BB>:((-31:29?(4(3:(-8?G5.48,>6143))0(((42(,(,()(-2(((-())),4::1(::))(((,,4(,((,).(
@M00689:251:000000000-CJTJ5:1:1101:22606:7944 2:N:0:9
CGACGGCCATGCATCACCTGTACACCAACCACAAGGGAAACTACATCTCTGCAGCGATCTGGTGTATGTCAAGCCCAGGTAAGGTTCTTCGCGTTGCATCGAATTACTCCACATGCTCCGCCGCTTGTGCGGGCCCCCGTCAATTCCTTTGAGTTTTAGCCTTTCGGCCGTACTCCCCAGCCGGCGCGCTTACTCCGTTACCTACGACCCACCGGCCCTTGACGCCCCCCACACCTACCCCCCCCCGTTTCCGGCCTGGCCCCCCCGGGCATCCACTCCCCCCCCCCCTTTCCC
+
GGFGGEGGGFGGGGGEGGGGGGGFGGG,CE@FE<,CC<,6FE9EE,C,CEAGC<EED@FDE9@,A,EA@FG9@FGGGC=F,,B,F9FEGG,CEFF7F,9E4=,@B;,5FG,E4E9EAFG6CE8CCG+@,@+66@EGGE8@D71<CFGGF?+,+5@D7,3BAFF*A)):>952@5:=GDFC)8@B(,20(,66)/)((/62(.))4((-(3,(-(-1;02(())(4479D))-(4D((,.(4>>031(4((,)((-,-413(((-4((-1(-((()(),4((((-(-(4((..).
@M00689:251:000000000-CJTJ5:1:1101:22614:7961 2:N:0:9
CGACGGCCATGCATCACCTGTACACCAACCACCCGGGAAACTACATCTCTGCAGCGCTCTGTTGTCTGTCCATCCCAAGTAATGTTCTTCGCTTTTCATCTAATTTATCCACATGCTCCGCCCCTTATGCTGTCCCCCGTCACTTCCTTTTACTTTTAGCCTTGCGGCCTTCCTCCCCCACCCGCTGGCGTAATACGTTACCCTCTCCCCACCACCGAGAGGCAACCCCTGCCCCTCGCGCCCCCCGTTTACCGCTTACACCACCGCCTTTCCGTGTCATGCACTCCCCTTTCC
+
GGGGGEFGGFGGGGGGGGGGGAGGG?,,BCFG,,++8++,:E9@,9E<@6C@,96++88B,,,,A,,CF9<?5CFFF,=E,,,C?;AADDF7,9A,C,,94,,,9,,5<E?8A89F,9=++6+69,,,348,66@D,@66=+6+66D8+3+,,3@AD369:FB)58:8=8)*3105@)00*11)))))0(8(((*1(73-(0(*-((,6(/(,((6(((((//(/33(*/0,(4/31(423>1(,-(-4.-2)4((-().-((,4,(((()).-8((.))).)5).(((2()-.
@M00689:251:000000000-CJTJ5:1:1101:10801:8027 2:N:0:9
CGACAACCATGCAGCACCTTACTAAGTGTGTATTGCTACAAAATTGGCTTTCACCAACGGGCACTTAGCATTCTAGCCCAGGTAAGGTTCCTCGCGTATCATCGAATTAAACCACATGCTCCACCGCTTGTGCGGACCCCCGTCAATTCCTTTGAGTTTCAATCTTGCGCTCGTACTTCCCAGGTGGATTCCTTAATGCTTTCGCTCGGACACACCCTGTGTATCCCGTATTTCGGTTAATCCTCTTTTAGGGCTTGGCCTACCAGGGTCTCCAATCCTGCCCCCCCTGTTCCTT
+
GGGGGGGGGGGGGGGGGGGGEFGGFFGFGFGGGGFGGFGFEEEFGF<FGGGGGGGGFGF@BFCGGGAFGDGGGGGCGGGGG7FEE:EFFGGGGCGEG+@FGGGDE,FFG?FGGFGED,=;FC8FGEEGGDF@FCCGDGGGGGGGG>FFFGGGGFDDDGGF7@EFFFDD=):A)=)=@AGGFFFFEBF=@E*>CA/:A4AEFE=4AAD2(-825((/6=(/)/)./))(2)2(19*(,32;)+).))).6427?<(((-())(44))-(((.).).)(()-.((((((,()))--.
@M00689:251:000000000-CJTJ5:1:1101:8650:8031 2:N:0:9
CGACAACCATGCATCACCTGTCACCACTGTCCCCGAAGGGAAAGTCCTATCTCTAGGACGGTCAGTGGGCTGTCAAGACCTGTTAAGGTTCTTCGCGTTGCTTCGAATTAAACCACATGCTCCCCCTCTTTTGCGGGCCCCCTTCAATTCTTTTGAGTTTCAGCCTTGCGGCCTTACTCCCCAGTCGGATTCCTTAATGCTTTAACTGCCGCCCTAAGGTGCGGAACCCCCTTAACCACTAGCACTCATCGTTTCCGGCCTCGACCTACAGCGTGTTCCATCCTTCTCTTTCT
+
GGEEFGGGGEEFGGGGGFGGGGFFG<FG<FFCF8@+7++@<<EEADEF,FCEFGE,,,@7+8B,AC<<,,B4BA,A9,BFG<655,A<F=FFGGAF7FG+CGCE7F,A4AF@E@>D,@8D,=@+BE84@D,=,=+66?DGGG+=0++?DD9DFE,@:@CFFF7A0=8)88)=A5@*1*B9955<):>)7(-7CC48*>44*7**/1@=B((.,2(6((6./).(.(((9>)(4:CA7)-::*4).8::<AB041)),(,-3(((4((,44))(-(4())-).(,)))6))-.)
@M00689:251:000000000-CJTJ5:1:1101:5708:8048 2:N:0:9
CGACGGCCATGCAGCACCTGTACACCAACCACAAGGGAAACTACATCTCTGCAGCGATCTGGTGTATGTCAAGCCCAGGTAAGGTTCTTCGCGTTGCATCGAATTAATCCACATGCTCCGCCGCTTGTGCGGGCCCCCGTCAATTCCTTTGAGTTTTATCCTTGCGGCCGTCCTCCCCAGGCGGGGCGATTAATGCGTTAGCTACGACACGCAGGCCGTGGCAGACCCCCACACCTAATCCCCACGTTTTACGGACTGGGCACCCCGGCTTTCTCTTCCTTCCTATCCTTGCT
+
EGGE:7@BGGGGGEG,EFDGGD,;FC,C;CGGGFGGGGFCFFDEE,C@AFFDEEE@FFF@FGG@FGGGGGAE<F,AF<?F,CDCEFGGFG?7ECC:B,==+@=@DFGG,A=DE>4EE;D++@EDEEF88CC88E=BEG61@C9C+=CCFC8@8FCDFE+3?;AAEBA):9-5(:4(C(*//:99;6((((-()..59?B02.65502(((((-309:>9B0(.(((-,>))-(-9(,,)).62(4(((((---((43:(((.(((((4(--()6)).))6)602))),--.()
@M00689:251:000000000-CJTJ5:1:1101:19937:8062 2:N:0:9
CGACAGCCATGCACCACCTGTACACCCACCCCAAGGGAAACTACATCTCTGCAGCGATCTGGTGTATGTCAAGCCCAGGTAAGGTTCTTCGCGTTGCATCGAATTAATCCACATGCTCCGCCGCTTGTGCGGGCCCCCGTCAATTCCTTTGAGTTTTAGCCTTGCGGCCGTACTCCCCAGGCGGGGCCCTTAATGCTTTAGCTTCGACCCAGATGCTGTTGACGCCCCCCACACCCACCGCCCTCCGTTTCCGGCCTAGCCCCTCTGGGTATCCCACCCTGCTCTCTCTCTCT
+
GGGGGGGGGGGGFGGFGGGGGFGFGG7,CF,6,B8C@F,CFD,CE,6C<6@F<EGE+EFGFA@F?,E<FF<FFFG,@CBFE<FFGFGGGG:F8FG:FAFG>E=FGA,,EF,E?F>FGGG>E6@EGGCGEFCEEGGGGGGGGC+CFDGGFG7<@FFG+;7BFFB5@=8AB4A@D=EFGF4:?26=B(1(46?)4))-).6.6<A)9(4?19:1:))6))-).624(4627)89?F3(-(4(374(.-((,3,),-((-(..((-((())(.)46)5),,(((,(497)48)84<
@M00689:251:000000000-CJTJ5:1:1101:9749:8072 2:N:0:9
CGACGGCCATGCAGCACCTGTACACCAACCACAAGGGACACTACATCTCTGCAGCAATCTGGTGTATGTCAAGCCCAGGTAAGGTTCTTCGCGTTGCGTCGAATTAAGCAACATGCTCCGCCGCTTGTGCGGGCCCCCGTCCATTCCTTTGAGTTTCAGCCTTGCGACCGTACTCCCCAGGCGGGGCACTTAATGCTTTAGCTTCGGCACGGCGGGGTTCAACACCCGCCACACCTAGTGCCCACCTTTTCCGGCGTGTACCACCAGGTTTCCTAATCCTTCTCTCC
+
GGGGGGGGGGGGGFFGGGGGGGGGGGG@GECFEFFGGFFGGGGGFEGGGGEGFFFF<FGGGDGFGAFEFGCEEFGGFC@FEFCEGEFGGGFG@FG+CFGG>8+@FF,AFG<E,@>EEGG6CC=EGG6F@E+@8CBCCE+;D+9DGFGGFG+,@EFFG9;BAFFFF=594(6(:BFEF>*5)69>07B(4:?2)::<):4<<A)69;(2491(233(3((3).<)4:B15D:?(:C,(,6).9?)4(().5)5:(3((44(4))),(3:)))).)654<9)-6)6-).
@M00689:251:000000000-CJTJ5:1:1101:22432:8086 2:N:0:9
CGACAACCATGCAACACCTGTACACCAACCACAAGGGAAACTACATCTCTGCAGCGATCTGGTGTATGTCAAGCCCAGGTAAGGTTCTTCGCGTTGCATCGAATTAATCCACATGCTCCGCCGCTTGTGCGGGCCCCCGTCAATTCCTTTGAGTTTTAGCCTTGCGGCCGTCCTCCCCAGGCGGGGCCCTTAATGCGTTCGCTACGACACTGAGGCCGTGGAAAGCCCCTACACCTAGGGCCCACCGTTTACGGCATGGCCACCCAGGGTTTCTCAACCTGCCTCCCCTTTCC
+
GGGGGGGGGGGGGGGGGGGGGGGGGGFGGGGFGGF,@EEFGFDFFFGCGGGGGGGGGFGGG<FFGGGGFGGGFGGGGGFGGGGGGGGGGGGGGGGGGGGGGG,88EF<FGFGFGFGFG=6CE>EGGGG=FEGEGGGGG6EDDEF+=DGFG<:@9ADG9CFAFE)8@AFF>A):/1>CDF449(2919(32?0).6<;?8(39:06089(3))))4??B3(,18)((2:D3).42513)((.>1(32((-,448(-(((.(.((,2(,20((()694),(.((.),(,(((.)-
@M00689:251:000000000-CJTJ5:1:1101:12497:8089 2:N:0:9
CGACAGCCATGCACCACCTGTCACCTTGTCCCCGAAGGGATTTCCTCGCTTAAGAGTAATGCAAGGGATGTCAAGTGTAGGTAAGGTTCTTCGCGTTGCTTCGAATTAAACCACATGCTCCGCTACTTGTTCGGGTCCCCGTCAATTCCTTTGAGTTTTAATCTTTCGACCGTACTCCCCAGGCGGCATACTTAATGCGTTAGCGTCGGCACGGAGGTGTTGAAACCCCCACACCTCGTATTCTCCGTTTACGGCGTGGACTACCCGGGTATCTAATCCGTCCTTCCCTTTCT
+
GDGGGGGGGGGGGGGGFGGFGG<FFGGAFGGGGGECG@@@FGGGGGGE+BFCCEAEG<@F9FE,?<:FE@FGGAAFEF99,CFA5,EFFGGGDG+FG:CGGG848EF<9;FF:DEF4DFGGEGG7CGG8E9E>C6DEGGG>CEG=?EGFGGGC8DDGGG+:9DE70D=0>B=A)8>EEGGA58===)5>:7EF59<?E@FF9@C9-:(.:6>;2,2(,(.4().)5?:CC)42:D0(4,1<?>)).(-57(.414(322((,(.,32;((().))..34(((((-)((.).).
@M00689:251:000000000-CJTJ5:1:1101:22446:8102 2:N:0:9
CGACAACCATGCAACACCTGTACACCAACCACAAGGGAAACTACATCTCTGCAGCGATCTGGTGTATGTCAAGCCCAGGTAAGGTTCTTCGCGTTGCATCGAATTAATCCACATGCTCCGCCGCTTGTGCGGGCCCCCGTCAATTCCTTTGCGTTTTAGCCTTGCGGCCGTACTCCCCAGGCGGGGCGCTTAATGCGTTAGCTACGACACAGAGGCCGTGGAAGACCCCTACACCTAGCGCCCACCGTTTCCGGCCTGGCCTACCAGGGTATCAAATCCTGCCCTCCTTGTCC
+
GGGGGGGGGGGGFGDFEGGGGGGGFGFFGEGGG@FGGGGGGGGGGFGGGGGGGEGGGGGGGGGGGGGGGGFC@EGGGGGGFFGGFFFGGGGGGGGGGGGGEG=DGFCGGGGG:E9FGGGCGGCGGGFGFG>ECEGGGGGGG6@EGFGGFG7,@CEGDFCFFFF@C@>A@AFDDFFEGDG:?BBF90>2;2?<642:;:414>AFF<1>1>B2:>?B?69>B<23:::877),(4>7420,,5((4:91?0.6<;B136?((),7?021((())))6)582)((.(3((.))))
@M00689:251:000000000-CJTJ5:1:1101:11752:8119 2:N:0:9
CGACAGCCATGCATCACCTGTACACCAACCACAAGGGAAACTACATCTCTGCAGCGATCTGGTGTATGTCAAGCCCAGGTAAGGTTCTTCGCGTTGCATCGAATTAATCCACATGCTCCGCCGCTTGTGCGGGCCCCCGTCAATTCCTTTGAGTTTTAGCCTTGCGGCCGTACTCCCCAGGCGGGGCGCTTAATGCGTTAGCTACGACACAGAGGCCGTGGAAGACCCCTACACCTACCCCCCACCGTTTACGGCCTGGCCTACCAGGGTTTCTAAACCTTCCTCCCCTGTTC
+
GGGGGGGGGGGGGGGGGGGGGGGGGGGGG@,F<CEFEG<FGGFGDCFGGGFFGGGDDCDFGCFDFAGGFFF9,CEG@E7FGGFFGFGGGGCECGGDEEEGGF,ED=AGGGCFDGEGGGG6EGCGED8E,@=6=CEDEGDEGD6=9FGGF?+35@EGGC6CFFB55558=)>):>FF=>0;*:5:79BFBFF(-4-6(-826)-4<((3(4:?(80:((-716<B2?FF</033?F(((,(-7>,3?9:22-41?>(4:?(().4?F06??(()).)),4(),()),((.(.))
@M00689:251:000000000-CJTJ5:1:1101:4630:8197 2:N:0:9
CGACGGCCAGGGATCACCTGTCGACAAACAACAAGGGAAACTAGAACGCTGCAGCGATCGGGTGTATGGCAAGCAGAGGGAAGGTGAATCGCGTAGCATCGAATGAAAGCACAGGAACCGCCGAGTGGGCGGGACCCAGGCAAAGACGTGGAGTGTGAGCGTTGAGGGCGGAATGGCCAGGGGGGGGGGTGAAGGCGGTAGCAACGAGACAGAGGCCGGGGAAGACACGTACAGAGGGGGCCAACGGTGAAGGGAAAGGAAGAGGAGGGGGAGAAAAGAGGGAGGAGAGGGGCGG
+
;6++6+++6:<,,,,6,;,;-,,68,8@,,6;@CF<:E@<,,C,:,,8,,8+:C,@@,,+8=,@8C,C,99?F,:,:CC:BAFEB,,,,99+@8+>+94,6ED,8?;,,844=4>,,,+6++663+6+1+5>7*4**,4**16**)22)*2;;5*++>@)).(.(66((.,4(()(25*9)(-793(-((-(4<3((4(,3))-.40((-.424:((44199::,((.900(-)2((---()((((--3()-88.4(42(.(3:(.:69((-4((.((((.((,3-2.(-(-(,(
@M00689:251:000000000-CJTJ5:1:1101:22823:8202 2:N:0:9
CGACAGCCATGCAACACCTGTCTCACGGTTCCCGAAGGCACATTCTCATCTCTGAAAACTTCCGTGGATGTCAAGACCAGGTAAGGTTCTTCGCGTTGCATCGAATTAAACCACATGCTCCACCGCTTGTGCGGGCCCCCGTCACTTCATTTGAGTTTTAACCTTGCGGCCGTACTCCCCAGGCGGTCGACTTAACGCGTTAGCTCCGGAAGCCACGCCTCAAGGGCACAACCTCCAAGTCGACATCGTTTACGGCCCGGACTACCCGGGTATCTAACCCTTCCTCCCCTTTCC
+
GGGGGGGGGGGGGFFGGGGGGGGGGGGDGGGGGEGGC@FCF<FGGGGCFGFGGFFEFGGGGGGGGF@CFGGGA<FEFGFFGGF<FFGGGGGGGGEGGFG?EG784EF?FEGGGGFG=FGGG8FGEGGGCG8DCC>EGGGGGGGG+CDGFFGGEDFGGGGC?FFFF:C@5>BBFDFDGEGG6))9255>22;??C)78@0761;><EFF(44(311<((:(8447208(>5>BF(C<0(4<A)3;8?708??BF6:>63>>(4(.,4((,33())).-4(48((,)6((((.,))
@M00689:251:000000000-CJTJ5:1:1101:4629:8215 2:N:0:9
CGACGGCCAGGCATCACCTGTCCACCAACCACAAGGGAAACTACATCTCGGAAGCGATCTGGTGTAGGTAAAGCCCAGGTAAGGAGCGGCGCGTGGAATGGAATGAAGCCAAAGGCTCAGCCGCTGGTGAGGGCACCGGGAAATGCATTGGAGGTGTAGCATGGCGGCCGAACGCCGAAGGGGGGGCGCGTAAGGGGTAAGCTAGGAAAAAGAGGCAGGGGAAGACGCCGAAAACAAACGCAAGAGGGTGAAGGGAAGGACAAACAGGGAAAGAAAGGAGGCAAGAGCGAGGCGG
+
C>:8@C@8:6<:<6666;C6-,;,,6;C,,6:@FFC@FFGC,@;C,<,:,9+8@,FC,:,CB,::C,B,5<?D5,49CF5?CEF,,9+++8@@@+>+?6,4@>,,8=,,864A4>,,6+==,6+36=6=,@DE66>?+3+3;752=+51*;,@*4**6=+++*0):>92:(64(2(*,19:(3992(4,(--482(-,(.5).6272434,,-8?68<6>1>(-4((())0(4(*((((-()((((4((--)..(4(4((.(4(,..4:(4((.4:((,4,--((,((,(((---
@M00689:251:000000000-CJTJ5:1:1101:24871:8233 2:N:0:9
CGACAACCATGCAGCACCTGTCACTTTGTCCCCGAAGGGAAAGCTCTATCTCTAGAGTGGTCAAAGGATGTCAAGACCTGGTAAGGTTCTTCGCGTTGCTTCGAATTAAACCACATGCTCCACCGCTTGTGCGGGCCCCCGTCAATTCCTTTGAGTTTCAACCTTGCGGTCGTACTCCCCAGGCGGAGTGCTTAATGCGTTTGCTGCAGCACTGAAGGGCAAACCCGCCAACGGCTAGCATCCATCGTTTACGGCGTGGACTACCAGGGTCACTAATCCTTCTCCCTCTGTTC
+
GGGGGGGGGGGGGGGGGGGGGGGGGGGGGGGGGGGGGGGGGGGGGGGGGGFGGGGGGGGGGGGGGGGGGGGGGGGGGGGGGGGGGGGGGGGGGGGGGGGGGGGFFGGGGGGGGGGGGGGGGGGGGGGGGGGGGGGGGGGGGDGC=?FFFGGGGGGGGGGAFFFFFFFFFFFFFBFFGFGGFFBFBFFFFFFFFEFFFFFFFB@C9AEFEE;@EEEE<EF;DF@DF?9;CD>:B>GF?FF<4@4:4A????FBF(2(-,2(33(4?8:B0:((,5<0)842)644)((.4))))
@M00689:251:000000000-CJTJ5:1:1101:26483:8287 2:N:0:9
CGACGGCCATGCAGCACCTGTACACCAACCACAAGGGAAACTACATCTCTGCAGCGATCTGGTGTATGTCAAGCCCAGGTAAGGTTCTTCGCGTTGCATCGAATTAATCCACATGCTCCGCCGCTTGTGCGGGCCCCCGTCAATTCCTTTGAGTTTTAGCCTTGCGGCCGTACTCCCCAGGCGGGGCGCTTAATGCGTTAGCTACGACACAGAGGCCCTGGCAAACCCCTACCCCTAGCGCCCACCGTTTCCGGCATCGACTACCCGGGTATCTAATCCTCCCCCCC
+
GDGEFBFGGGFGGGGGGGGGGGGGGGGGGGGGGGGGGGGGGGGGGGGGGGGGGGGGGGGGGGGGGGGGGGGGGGGGGGGGGGGGGGGGGGGGGGGGG?FGGGGGGDGGGGGGCFCGEGGGGGCECCFGFFGD6EGGGGGGGDEFGAFGFGFG?FGGGFCFFFB)55>AFBAA@DEEG@CGF9=;@FFFFB6:A>262?B:?F<).3:>49023?(4(((,-(.)..48>/52(3CB(,4(27;06:>302)611329(-(,(,531(40430)-69)-6<2((-(((
@M00689:251:000000000-CJTJ5:1:1101:26613:8371 2:N:0:9
CGACGGCCATGCAGCACCTGTACACCAACCACAAGGGAAACTACATCTCTGCAGCGATCTGGTGTATGTCAAGCCCAGGTAAGGTTCTTCGCGTTGCATCGAATTAATCCACATGCTCCGCCGCTTGTGCGGGCCCCCGTCAATTCCTTTGAGTTTTAGCCTTGCGGCCGTACTCCCCAGGCGGGGCGCTTAATGCGTTAGCTACGACACAGAGGCCGTGGAAGCCCCCTACACCTAGCGCCCACCGTTTACGGCCTTGCCTCCCCGGGTTTCTAACCCTGCTCTCTCTCTCT
+
GGGGGGFGGFGGGGGFFGGGGGGGGGGGGGDGGGGGGGGGGGGGGGGGGGGGGGGGGGGGGGGGGGGGGGGGFGGGGGGGGGGGGGGGGGGGGGGGGGGGGGCGGEFGGGGGGGFFGGGGGGDGGGGG?FGGDEEGGGGGGGGGGFGGFGGGGGGGGGFFFFF5CBF=AFFAFFFFGFGGFB5>9>F9B9:?9<ADFF?0?FAAB??>9>?:B:::?;>>1:22(3:?CD><BBGB3<?;9;9(4-3.4:1<:(,(().(54:(30-(39(--.4)),40(3(6).),.)..)
@M00689:251:000000000-CJTJ5:1:1101:20180:8377 2:N:0:9
CGACGACCATGCAGCACCTGTACACCAACCACAAGGGAAACTACATCTCTGCAGCGATCTGGTGTATGTCAAGCCCAGGTAAGGTTCTCCGCGTTGCATCGAATTAATCCACATGCTCCGCCGCTTGTGCGGGCCCCCGTCAATTCCTTTGAGTTTTAGCCTTGCGGCCGTACTCCCCAGGCGGGGCGCTTAATGCGTTAGCTACGACCCAGAGGCCGTTGAAGACCCCTACCCCTAGCGCCCACCGTTTACGGCATTGACTACCAGGGTATCTAATCCTGCCCTCTCCTCCC
+
GGGGGGGGGGGGGGGGGGGGGGGGGGFEGGGGGC<FDGFGGGGGGGGGGGGGGGGGGGGGGGGGGGGGGGGD@FGGGGGGFFGGGFGGGGGGGGGDGFGGGGFGFGGGFGGGGGEGFGGGGGGGGEFG,@@>=EGGGGGGGDEGGFGGFGFA?<EGGGFFFFE):==ABAFADDEEGFD4)6>6>62(4>B:2<4A>?:12<A<>((4,4:41((-:(-(8:4644??DC:1(4D2(.,-->16<6(.,48<?09;0)46A99:?0)(1:()))))-.6).2(,..((,)(((
@M00689:251:000000000-CJTJ5:1:1101:13543:8392 2:N:0:9
CGACGGCCATGCAGCACCTGTACACCAACCACAAGGGAAACTACATCTCTGCAGCGATCTGGTGTATGTCAAGCCCAGGTAAGGTTCTTCGCGTTGCATCGAATTAATCCACCTGCTCCGCCGCTTGTGCGGGCCCCCGTCAATTCCTTTGAGTTTTAGCCTTGCGGCCGTACTCCCCAGGCGGGGCGCTTAATGCGTTAGCTACGACACAAAGGCCGTGGAACACCCCTACACCTAGCGCACCCCCTTTACGGCCTGCCCTACCCGAGTCTCCAACCCTGCCCTCCCCGTCC
+
DBEEEGGGGGGGG@FFFFGFGGGGGG8@FFBFGFDFGFF<EFFGECFFGGGGG<F:CFGGD<FCFCEFFGFF@FGGDC,B,C=DFFFGGG7FEGG7F9EG88EFGDCFGGCG,EEGEGGCEGGGGE=F,@C+=EGEGGGGGD7CFFGGFG8,@3EFF99BFF@0=>AF=:>9@59(=@;C>>>@6(9,9BF12)-<6186(54)3((419.((((.4(4((14(.46>55)807C?0).(-)(((3-34))631960<((.,(.((,(,-(.6))((-,4(.(((41((((((
@M00689:251:000000000-CJTJ5:1:1101:13560:8401 2:N:0:9
CGACGGCCATGCAGCACCTGTACACCAACCACAAGGGAAACTACATCTCTGCAGCGATCTGGTGTATGTCAAGCCCAGTTAAGGTTCTTCGCGTTGCATCGAATTAATCCACATGCTCCGCCGCTTGTGCGGGCCCCCGTCAATTCCTTTGCGTTTTAGCCTTTCGGCCGTACTCCCCAGGCGGGGCGCTTACTGCGTTAGCTACGCCACAGAGGCCTTGGCACCCCCCTCCACCTAGCCCCCACCGTTTCCGGCCTGCGCCCCCGGATGATCCACCCTCTCTCTCTCTCTCC
+
FDEEF7FGGGGGFCEFGGGGGGGGFG8FGCCFEAFGFFAAFFFFEGGGGGGGF8F@@FGGEFFGFEFFGG<EFFGG8C,C5C<9FFFGGGFG+@F7F9DE+9,EEF,FFGCFCFFGGG6+@C8CGG+@6EBC>@BBCE>EG6+?FFGGFG8,+3@:?B*=9C68A9=4<5=)<BF5C@*:55/69(047>?B0:)6134((--)5((((48.3((3?),,5(5.(2141))4,8C1.5(((0319((,44)6(70((,(((((42((((((.))),,((((().).)..).4(
@M00689:251:000000000-CJTJ5:1:1101:27007:8404 2:N:0:9
CGACGGCCATGCATCACCTGTACACCAACCACAAGGGAAACTACATCTCTGCAGCGATCTGGTGTATGTCAAGCCCAGGTAAGGTTCTTCGCGTTGCATCGAATTAATCCACATGCTCCGCCGCTTGTGCGGGCCCCCGTCAATTCCTTTGAGTTTTAGCCTTTCGGCCGTCCTCCCCAGGCGGGGCGCTTAATGCGTTAGCCACGTCACACAGGCCGTTGAAGACCCCTCCACCTATCGCCCCCCGTTTACGGCGTGGACTACCACGGTAACCAATCCTGCTCTCCTCTTCT
+
F++@:F:67C<FGGGFGDFEFG9ECFDDCEGGG8C6,,;CFFFFGAFGAFAEGFG:@EFGAEFGG<FGDFCEEF@FE=FBFG,EGFEEAF:F7FE7CG,=44@FDFGGGFCFGF,,9==>EE>E@E+@,@CCDG=>6@==D++29=?9C97DCA:;@;*=CFE575AA)-7):)*5E@6CA99((.409>?06)<>((41(),,86(-(-6(-(321270(224>?BF3*)-,8F(5.)-,74(-(,3(.-<1,(((((-:2(58:)86?0()))(,32:)((.).(-())-)
@M00689:251:000000000-CJTJ5:1:1101:26010:8418 2:N:0:9
CGACAGCCATGCACCACCTGTACACCAACCACAAGGGACACTACATCTCTGCAGCGATCTGGTGTATGTCAAGCCCAGGTAAGGTTCTTCGCGTTGCATCGAATTAATCCACATGCTCCGCCGCTTGTGCGGGCCCCCGTCAATTCCTTTGAGTTTTAGCCTTGCGGCCGTACTCCCCAGGCGGGGCGCTTAATGCGTTAGCTACGACACAGAGGCCGTGGAAGACCCCTACCCCTCGCGCCCCCCGTTTACGGCCTGGACTACCCGCGTATCTAATCCTTCTCTCT
+
FECEGGGGGGCGEFDFGGGGGGGGGGGFGGGGGGGGGGGGGGGGFDGGGGGGGGFGGGGGGGGGGGGEFGGGGGDFGCGGGGGGGCGGGGGGGGGCGFGGEGGGGG9FGF9=EFFGGFGGGG>EEEF@EGGGGGGGDGGEGGGGGFGGFGCFGAEFFGDFFFF8CBAAABB>DDFEGF>C?=2>>9@>F9::)).:>:?<?>)42::>19?6?01<F(,(,(.1048:C1),(,*((((-7>1(-(73224>129(130(.3(5236(-7(,45<45<4)).)-).3
@M00689:251:000000000-CJTJ5:1:1101:9140:8457 2:N:0:9
CGACAGCCATGCAGCACCTGTACACCAACCACAAGGGAAACTACATCTCTGCAGCGATCTGGTGTATGTCAAGCCCAGGTAAGGTTCTTCGCGTTGCATCGAATTAATCCACATGCTCCGCCGCTTGTGCTGGCCCCCGTCAATTCCTTTGAGTTTTAGCCTTGCGGCCGTTCTCCCCAGGCGGGGCGCTTACTTCGTTAGCTACGACCCAGAGGCCGTGGAAGACCCATACCCCTAGCGCCCCCCGTTACCGGCATGGACCCCCCGAGATGCTAATCCTGCCCACTCGGTCC
+
GECCGGGGFFGGGFEEEGGGGGCDFGFFGEGGFCGEFFE8FGGGGFGFGGGGGGGEEGGGFAFFGCFGFG99EEGGDECED<<FFFFGGGDEEEG@FEDFE8=EF,AAFG9ECEEFGFG+AEGGGGCG,E,E8C88+=+1@D6CFFGFDD+7=FG9ED+9*<D)08>@=)1)1:A=,8*75:949(3(.6?F)))6<FB24<A581(,(-8(1<0(-(,(--.(((.(**),((932(.,(.4(-(-(((-)-(339?())(((((-(((,)4<9).-)))((4)(((((-((
@M00689:251:000000000-CJTJ5:1:1101:25559:8461 2:N:0:9
CGACGGCCATGCATCACCTGTACACCAACCACAAGGGAAACTACATCTCTGCAGCGATCTGGTGTCTGTCAAGCCCAGGTAAGGTTCTTCGCGTTGCATCGAATTAATCCACATGCTCCTCCGCTTGTGCGGGCCCCCGTCAATTCCTTTGAGTTTTAGCCTTTCGGCCGTACTCCCCAGGCGGGGCGCTTAATGCGTTAGCTACTACCTAGAGGCCGTGGACGACCCCTACACCTCGCGCCCCCCGTTTCCGGCCTGGACTTCCAGGGTCTCCAATCCTTCTCCTCTTGTCT
+
G>:F:@CFCEEEFGGEFFEFGGGGGG8EFCGGFG<FFEDGGGGGGFGFGGFGF@ECCFFFFFFFG,EEEFFF9CB,F8DFG9<E:EEFGGDFGEGFGEFG68,@FFGGF;<EEFEGFGF,AECE8EFD,==C>EDGCEDED6C@9=CFFG+5D;:EF9?FFF5*:=85:=>)7B85CAFD4>(((.23>61?4)-424023)-:>))-3)),.).4?(-((,(((--(97),.8D7((-(47(,,42,(,46(3((-(,(4?26-.-,(41()).,-((.)-)-))4)))))-
@M00689:251:000000000-CJTJ5:1:1101:7625:8467 2:N:0:9
CGACAACCATGCATCACCTGTACACCAACCACAAGGGAAACTACATCTCTGCAGCGATCTGGTGTATGCCAAGCCCAGGTAAGGTTCTGCGCGTTGCTTCGAATTGAACCACATGCTCCACCGCTTGTGCGGGCCCCCGTCAATTCCTTTGAGTTTTAATCTTGCGACCGTACTCCCCAGGCGGGCTGCTTAATGCGTTAGCTGCGCCACTGAAGGGTAAACCCACCAACGGCTAGCATCCATCGTTTACGGCTTGGACTACCAGGGTATCTAACCCTGCTCTCC
+
GC@EFGGGGGGGGGGCFGGDFGGGGGDGFEGGGGGGGGGGGGGGGFGFGGGGGGGGGGGGGGGGGGGGGGGFFFFGGCGGGGGGFGGGGGGEGFBEFGFFC8FFGCF,FCFG:DEGDGGGGGGGE68=,@E@>E+@CGG@6C6CDFGDFCCFGCFCGCD7CFCEEF58A)0:ADFBCD>DFD=59(6;<@EC<?3;6<?6,2:<:((89302<><::?27)<BB::?2*9;,2(112362:?)608<?(6((3((-3)4)..8)42(3()64)--(.((4:BF?(
@M00689:251:000000000-CJTJ5:1:1101:12845:8482 2:N:0:9
CGACGACCATGCATCACCTGTACACCAACCACCAGGGAAACTACATCTCTGCAGCGATCTGGTGTATGTCAAGCCCAGGTAAGGTTCTTCGCGTTGCATCGAATTAATCCACCTGCTCCGCCGCTTGTGCGGGCCCCCGTCAATTCCTTTGAGTTTTAGCCTTTCGTCCGTACTCCCCAGGCGGGGCGCTTACTTCGTTAGCTACGACACAGAGGCCGTGGAAGACCCCTACACCTAGAGCCCACCTTTTACGGCCTGGACTCCCAGGGTTTCTAACCCGCCCCCTCCTTTCCT
+
GGGGGCFGGGGGGGGEDGGGGGFEFG,CFG7F7FDCGF8<FGGFEFGCFFEGA<FC:FGEF9F<F@FCCF9,,CFFAC7B9CEA?EFGGG@C8FG+C,EF+=,8=;,EFG<E,EEGFGG+AEEG8@DE,@>=CEGDCECEG+7EDFGGFC7:6=EFF9*=6?@8EF0=A8B=A=6>G=***:5@>160678(,<)62442(-.).((4,4<1:?(1619(((,(((4?D*),((>70)))6>6(4:().-.5-(1((,(,3)(.4(),(2(-).).)(,((((,,(,-.))..)
@M00689:251:000000000-CJTJ5:1:1101:14608:8540 2:N:0:9
CGACGACCATGCAGCACCTGTACACCAACCACAAGGGAAACTACATCTCTGCAGCGATCTGGTGTATGTCAAGCCCAGGTAAGGTTCTTCGCGTTGCATCGAATTAATCCACATGCTCCGCCGCTTGTGCGGGCCCCCGTCAATTCCTTTGAGTTTTAGCCTTGCGGCCGTACTCCCCAGTCGGGGCGCTTCATGCGTTAGCTACGACACAGAGGCCGTGGCAGACCCCTACACCTAACCCCCCCCGTTTCCGGACTGGACTACCAGGGTATCTAATCCTGCCTCCCCTTTCT
+
GGGGGGGGGGGGGGGGGGGGGGGGGGCFGGGGFGFEGGFFGGGGGGGGGGGGGGGGEGGGFFGFGCFFGGGGGGGGGF?FC<?FGFGGGGGEGGGBF<FG>88FGA,EFGGGEFFGGGG6EGEGGGCG=E8@8EGGGGDGGDCFGFGGFGCDFFGGGD>FFFE)=>9>B2>4A=>EGFCC)7>@@@FBBFF0>?<>9?F:<DF>D((1(41((,4?B61(-(4((4<?CC)48BD:().((0(((3,,8?:9?9((-(.(,,.7())((43)-)-.-3<))(()).(-((,6)
@M00689:251:000000000-CJTJ5:1:1101:20721:8548 2:N:0:9
CGACAACCATGCAGCACCTGTACACCAACCACAAGGGAAACTACATCTCTGCAGCGATCTGGTGTATGTCAAGCCCAGGTAAGGTTCTTCGCGTTGCATCGAATTAATCCACATGCTCCGCCGCTTGTGCGGGCCCCCGTCAATTCCTTTGAGTTTTAGCCTTGCGGCCGTAGTACCCAGGCGGGGCGCTTAATGCGTTAGCTACTACCCAGAGGCCGTTGAAGACCCCTACACCTAGCGCCCACCGTTTACGGCCTGGCCCACCAGTGTATCTAATCCTGCTCTCTCTGTCC
+
GCGEGGGGGGGGGFFGGFEFGFGGGEGGGG7FFC<C78@@@FDGDGGAAFGGADFFEGGGGGGGF9E<FF,,5FCFFFGF,CFGGFGGGG:FGEG=F=EFCE8EFE;<EF9E,E,EDFG>EDEGEGCG=E8@6EEGGGDGG68CFFGDBF8,:DF7FC?FFFF@C):@59>AF>*;=>49*>=29(2(41:1):9263868AF<B)4.(.5(22(,12;(-2).).:6C1742:G035:19B9BF0280::<0(32<01(((((4::))).:)6)))-.).(().57?))6-)
@M00689:251:000000000-CJTJ5:1:1101:10955:8552 2:N:0:9
CGACGGCCATGCATCACCTGTACACCAACCACAAGGGAAACTACATCTCTGCAGCGATCTGGTGTATGTCAAGCCCAGGTAAGGTTCTTCGCGTTGCATCGAATTAATCCACATGCTCCGCCGCTTGTGCGGGCCGCCGTCAATTCCTTTGAGTTTTAGCCTTGCGGCCGTACTCCCCAGGCGGGTCGTTTAATGCGTTAGCTACGACACCGCGGCCGTGGAAGACCCCTAAACCTTGCGACACAGCTCTACGGCATGGACCCACCGGGTGACTTATACAGCTATCGACGGTTTT
+
GEDEGGFGGGGFGGFDEGGGGGGGFFGFGGFGGGGGDFFFGFGGGGGGGGGFCFGGGGGGGGFGGGGGGGGFFGFGFGGGGCDDGFFEGGGGGGGCGGGG6E8EFGGGGGGGFGGGFFGEGGCEDGGG8DC6CD>+=8?9;>7C;BF7BG<<:;;7E;7FCF5=5=AA4@52@BF2C:?C4(,.,(.(((,(66><9?B:1)-.2(43(1((,-(,(-,(-3).(,,4>5)(.55,)-(-(0(3((())-)5,((((.1:),-24((-04(-))-.)))).).)-((((((-((-
@M00689:251:000000000-CJTJ5:1:1101:28235:8558 2:N:0:9
CGACGACCATGCATCACCTGTACACCAACCACAAGGGAAACTACATCTCTGCAGCGATCTGGTGTATGTCAAGCCCAGGTAAGGTTCTTCGCGTTGCATCGAATTAATCCACATGCTCCGCCGCTTGTGCGGGCCCCCGTCAATTCCTTTGAGTTTTAGCCTTGCGGCCGTACTCCCCAGGCGGGGCGCTTACTGCGTTAGCTACGACACAGAGGCCGTGGAAGACCCCTACCCCTAGCGCCCACAGTTTACGGCATGGCCTCCCAGGGTCTCTAATCCTGCTCTCCCTGTCTAT
+
FEFG7FEGGGGGGGGGFGGGGFFGGGGGGGGGFGGFFGGFDFFFGAFGGGG<EF@CGGGGGGGGGGGGGGGEGCDFGFGG9EGGDFGFGGGGDFGGGG8DECFGGGGCGGFG:EGGF,8CEGGGEGGGGGCGEEGGGGGGDDGGFFGGFGDGGFCFFCGFFFEF9ABF@A9A=DAEEF;4?2(.3663>>BB064<0228:<26??00,77(2430:996>(5(4:?:97)4((94(2,37B-2:(34<AFFF110(2.(55((4.)421(4<2))6)<A3((.44(.4).,.))
@M00689:251:000000000-CJTJ5:1:1101:7102:8568 2:N:0:9
CGACGGCCATGCAACACCTGTACACCAACCACAAGGGAAACTACATCTCTGCAGCGATCTGGTGTATGTCAAGCCCAGGTAAGGTTCTTCGCGTTGCATCGCATTAATCCACATGCTCCGCCGCTTGTGCGTGCCCCCGTCAATTCCTTTTAGTTTTATCCTTGCGGCCGTACTCCCCAGGCTGGGCGCTTAATGCGTTAGCTACGACACCACGGCCGTGGCATACCCCTACACCTCGCCCCCACCGTTTCAGGCCTGGACTACCCGGTTATCTACTCCTGCTCCTTCTTTCC
+
FGGG@FEGGGGGG<EEFGGGGFG,FG<,BC6FE,FFG8@<DF<F@AEEFGFG<FF@@FGCEAF8FAFFFG<B,FFG==DE9,=<FGGGGGDEGGGCE,EEE+>8CFFGGG9F?F,EDEF+=ECGGGCG8E>++@DFGG6CC6@FGFFGFG75@CCFG,+487C<@):@AFFAFBEFGF*/95(82@D2>@D=)656(;@(,7364((.2:((/(-06,-(46?))4(495)45:4:((9((89(4((.13:A))4(5,3(3),33(,((--).))-4)5-)4.))()-44-))
@M00689:251:000000000-CJTJ5:1:1101:10957:8574 2:N:0:9
CGACGGCCATGCATCACCTGTACACCAACCACAAGGGAAACTACATCTCTGCAGCGATCTGGTGTATGTCAAGCCCAGGTAAGGTTCTTCGCGTTGCATCGAATTAATCCACATGCTCCGCCGCTTGTTCGGGCCCCCGTCAATTCCTTTGAGTTTTAGCCTTTCGGCCGTACTCCCCCGGCGGGGCGCTTACTTCTTTCGCTACGACCCCGCGGCCGTGGCAGACCCCTACCCCTAGCGCCCCCCGTTTCCCGCATGGGCTACCAGGGTATCTCATCCTCCCCTCCCTTTCT
+
FGEGGFGGGGGGGGGGGGGGGEGFFGFDFG,D,CCFEC,6CFEGCEGGGGGGGGGE@FGGFEFCF<FFFG@<@FGGF<DF9EFGGGGGGG7FCFG+C5DF+,@EF,,EEF,E=F,EEGG@EG>EGG6D,E8++CGCGGDGGC+?FFGGCG+,3EFGF,0=CFF5>>5>D5A4@@E2C>**26909(9(9BF()6-.)6<),4:(4((-(3,-(,1>>09,438,(4<?3*)((.9(((((4)7(46(872).)(4-124(4((4:),,(.4)4))).444)2(((-(,,),5)
@M00689:251:000000000-CJTJ5:1:1101:27940:8585 2:N:0:9
CGACGGCCATGCAGCACCTGTGTATCGGCTCTCTTTCGAGCACCCCCACCTTTCAGCAGGGTTCCGACCATGTCAAGGGTAGGTAAGGTTTTTCGCGTTGCATCGAATTAATCCACATCATCCACCGCTTGTGCGGGTCCCCGTCAATTCCTTTGAGTTTTAATCTTGCGACCGTACTCCCCAGGCGGTCAACTTCACGCGTTAGTTGCGTTACCCAGTCAATCACGACCCGACCACTAGTTCACATCCGTTAGGGCCGGGGCTCCCCGGGTATCTCATCCTGCTCTCT
+
E>+@:F@BFFEFFFFFFEFFFGGGGGGGGGGGGGGA<FDECBDGGGCEE@FEFFFGGCFF@FGGGGDEGGGGFGCFFFEFGGDGGADFE9FFGGGDGFCEGDGGGFFGGG9=FGGGGGGGGFFGFGGGGGFDCEEEGGGDFFCGG>CGCG7FGFGG>DCFFA5AEFEEF9>B=AFDDBC8;=359B9;96?3)6@CEFD;0372<))))136?:)(,4().)))5(-(5)7(--)480436@)):9)).,4:4::02(,(((((,4:6(474(464)-..-,)4(..),
@M00689:251:000000000-CJTJ5:1:1101:24048:8587 2:N:0:9
CGACAGCCATGCAACACCTGTACACCAACCACAAGGGAAACTACATCTCTGCAGCGATCTGGTGTATGTCAAGCCCAGGTAAGGTTCTTCGCGTTGCATCGAATTAATCCACATGCTCCGCCGCTTGTGCGGGCCCCCGTCAATTCCTTTGAGTTTTAGCCTTGCGGCCGTACTCCCCAGGCGGGGCGCTTAATGCGTTAGCTACGACACAGAGGCCGTGGAAGACCCCTCCACCTAGCGCCCACCGTTTACGGCATGGACTACAAGGGTACCTAATCCTGCTCCTCCTTTCC
+
EGGGGGGGGGGGGGGGGGGGGGGGGGGGGGGGGGGGGGGGGGGGGGGGGGGGGGGGGGGGGGGGGGGGGGGGGGGGGGGGGGGGGGGGGGGGGGGGGGGGGGGGGGGGGGGGGGGGGGGGGGGGGGGGGGGGGGGGGGGGGGGGGFGGFGFGGGGGGGGFFFF@E@BFFFFFFFEEGFGGFFFB>@FFFFF6ABFFFFFFBA<AFF?FFF:1?F:?BB1>><DF<:4(7>)4<:93()(-(87???9??2(61(7(,(3)))(4,),((,.)))-).566),(.)(..())-.
@M00689:251:000000000-CJTJ5:1:1101:17752:8590 2:N:0:9
CGACGGCCATGCAGCACATGTACACCAACCACAAGGGAAACTACATCTCTGCAGCGATCTGGTGTATGTCAAGCCCAGGTCAGGTTCTTCGCGTTGCATCGAATTAATCCACATGCTCCGCCGCTTGTGCGGGCCCCCGTCAATTCCTTTGAGTTTTAGCCTTGCGGCCGTACTCTCCAGGCGGCGCCACTAATGCGTTAGCTACGACACACAGGCCGTGGACTACCCGTACCTACAGAGCCAACCGTTTACGCCATGGACTCCCAGGGCCTCTAACCCTTCCCTCTTTCTCTTT
+
F7@FF7FGDFFEC<EEC6;EFAEEFC<CBB,FC@8,,CC<EF9F<@FGF<<EACE:FFFG9EEC=@ECGG9F<FGGGGGG,8,B?ACFAFDFEGGFFFCG+@,=@;EFGCFGCF9EGE=CGE+@8E6=,@+3+@BBEE+A??+5CFGG?F=38=D,=7;BCFF:@@)59-5>@F4*4>=CF>(6((6(((/(/64:0((((6663::>44(,(,(41(3(,40,(.31)/)3()*(,))(.0(,41(((((.(,-(4:(.57(.1()(,((4:(-)-42(((..),(-)).)4))
@M00689:251:000000000-CJTJ5:1:1101:22319:8659 2:N:0:9
CGACAGCCATGCACCACCTGTCACTCTTTTCCCGAAGGAACTTCCCGATTAAGGGTAATGCAGAGACTGTCAAGTCTAGGTAAGGCTCTTCGCTTTGCTTCGCATTAAACCACATCCTCCGCTCCTTGTGCGGGCCCCCGTCCATTCCTTTCAGTTTTAATCTTTCGTCCGTACTCTCCAGGCGGGATACTTAATGCGTTACCTGCGCCACAGAGTTGTTGAAACCCCTTCACCCTGTATTCATTTTTTCGTGTATGCGCTTCCCGGGTATCTAACTCTTGCCTACCTTGCCCTT
+
GGGG7CEFGFFGGFEFFGGGFGGGFGG,6CFCF,8@+6,;CCFEFG,:@C:,,,,:@EFFG9@,A8,BEFFC,BEFCFF9F6,C<E,EFFF,@,A4AFGGDC,,@4,,,C4>C8E,4,6,+@E+BFF,E,9@++@C6CDC=D++?DFFFCF,6,@A7,6DC=FC*;5))15:8>8>,1;+*)852(8-(097*0***/2?;()))/(.2(26((()16??15).-31?7*0),3*(.54:)*6)))-69?(((..)-.(((,,),14(-,)).))))-)))),-)(,)))((,5,
@M00689:251:000000000-CJTJ5:1:1101:25384:8678 2:N:0:9
CGACGGCCATGCAGCACCTGTACACCAACCACAAGGGAAACTACATCTCTGCAGCGATCTGGTGTATGTCAAGCCCAGGTAAGGTTCTTCGCGTTGCATCGAATTAATCCACATGCTCCGCCGCTTGTGCGGGCCCCCGTCAATTCCTTTGAGTTTTAGCCTTGCGGCCGTACTCCCCAGGCGGGGCGCTTAATGCGTTAGCTACGACACAGAGGCCGTGGAAGACCCCTACACCTAGCGCCCACCGTTTACGGCATGGACTACCAGGGTATCTTACCCTCCTCTCCTGTTCT
+
GGGGGFGGGGGGGGGGGGGGGGGGGGGGGGGGGGGGGGGGGGGGGGGGGGGGGGGGGGGGGGGGGGGGGGGGGGGGGGGFGGGGGGGGGGGGGGGGGGGGGGCFGFGGGGGGGGFGDEGGGGGG8CFFFGGGGGGGGGGGGC>FGFGGFFFFGGGGGDFFFFCEBFFB@AFAFFF2CDGGFFBFFFF9;>6?-6ADFBF:?DBFFFF>19?BFF::FFBFF(48?FF0CCFBF<G:4)599D((-4>217BBF:6-((4))),44)44:?24-)).)((,(-(.4(())).)-
@M00689:251:000000000-CJTJ5:1:1101:15715:8716 2:N:0:9
CGACGGCCATGCAACACCTGTACACCAACCACAAGGGAAACTACATCTCTGCAGCGATCTGGTGTATGTCAAGCCCAGGTAAGGTTCTTCGCGTTGCCTCGAATTAATCCACATGCTCCGCCGCTTTTGCGGGCCCCCGTCCATTCCTTTGAGTTTTAGCCTTGCGGCCGTACTCCCCAGGCGGGGCGCTTAATGCGTTAGCTACGACACAGAGGCCTTGGAAGACCCCTACACCTCGCGCCCACCGTTTACGGCATGGCCTACACGGGTTACTAATCCTGCCCCCCCTTGCT
+
FFGGGEGGGGGG<EEFGGGGGGGEFGG<FE7C<C8CCA,,CFCE@EFEFGAF<EFB+CFD<9FCA,EFCFE<9EFD,E,??,B,CEFGGG7F@FE@G,9D6=,@D;,@FG,E8E>E=E8+=E@EGG+@,@=6C=EEGG+;C61D<FGGFG<,5;@FG99B9AE)==):5)>99BCFGF*5)6((((4(2>F1)69A;??24<B4?021(43.(,(282))(.63(411**).(39?0(((4@6(429?0(3A0(-(437(53(422(1(46,825))4)).((((,-(12(()
@M00689:251:000000000-CJTJ5:1:1101:13521:8717 2:N:0:9
CGACGACCATGCACCACCTGTCTCACAGTTCCCGAGGGCACCAATCCATCTCTGGAAAGTTCTGTGGATGTCAAGACCAGGTAAGGTTCTTCGCGTTGCATCGAATTCACCCACATGCTCCACCGCTTGTGCGGGCCCCTGTCAATTCATTTGAGTTTTACCCTTGCGGCCGTACTCCCCAGGCGGTCGACTTACCGCGTTAGCTCCGTAAGCCACGCCTACAGGGCACACCCTCACAGTAGCCATCGTTTACGGCGTGGCCTCCCGGGAGATCCAACACTGCCCTCCCTTTT
+
GGGGGGGGGGGGGGGGGGGGGGGGGGGEGFGGGGGGGGGCGGFGGGG9FGFGFFGGFD8FGGGCFE8,EFGG9FEEGGFGDGGGF8FFGGGGGG7FGDE9EGBCEEF,E=FG?GEG,DFGC8DFCEEGGG?DCE+BCEGGFFFF@;FG?FGACD6EFGGF*;8@C=EB5>8=A9ADG=GGA555:=>22(46:C7(64(36(())7.4(,(4<((36>?(((.),(,-9C)4-(9((.4)-0)-))((-4,,6:(9;9;3(4,((,(((((-.))).((-)))(,((((()))
@M00689:251:000000000-CJTJ5:1:1101:13519:8738 2:N:0:9
CGACGACCATGCACCACCTGTCTCACAGTTCCCGAGGGCACCCATCCCTCTCTGGAACGTTCTTTTGATGTCACGACCAGGTAATGTTCTTCGCGTTTCCTCGAATTCCCCCCCATTCTCCCCCGCTTGTTCGTGCCCCTGTCACTTCCTTTTCGTTTTCACCTTGCGGCCGTCCTCCCCCGGCGGTCTCCTTCCCGCGTTCGCTCCGCAAGCCCCGCCTCACGGGCCCCACCTCCAATTCCACCTCCTTTACGGCGTTGCCATCCCGGTTTTCTGCTCCTTCCCCCCTTTTC
+
FEGEE@FGGGGGGGGGGGGGGGGG9F<CFCEAF7BFD7FCFG,CFC@CFFCGG9,6,9,BFGG,A,6,<5BF,,,,7C+:,C,,,,:FFGFF,@>FG+@4DF++9FFE,,AE+>8E,@FFF,CC+=EG+D,E>+3@@EFC779+2?FG*BDE,,*DDGC9+?@CE*:)):7(86@2C=D?)6111(,,4))6>)((((,-2--4449((,((.(36;0714((.2(((9))4:(1,(().-*)6(.1(,64)5((-(,(-(4)),,((-(((,.))))).(.4(4(,-(..))
@M00689:251:000000000-CJTJ5:1:1101:27346:8782 2:N:0:9
CGACGGCCATGCAGCACCTGTACACCAACCACAAGGGAAACTACATCTCTGCAGCGATCTGGTGTATGTCAAGCCCAGGTAAGGTTCTTCGCGTTGCATCGAATTAATCCACATGCTCCGCCGCTTGTGCGGGCCCCCGTCAATTCCTTTGAGTTTTAGCCTTGCGGCCGTACTCCCCAGGCGGGGCGCTTAATGCGTTAGCTACGACACAGAGGCCGTGGAAGACCCCTACACCTAGCCCCCCACGTTTACGGCAGGGAACACCAGGGTATCTAATCCTTCCCTCTCTTATC
+
GGGGGDGE@EDFAEGFFGGGGGFGGCGGDGCFGGGFGGGGGGGGGGGDGGGGGFGGGGGGGGGGGGGGGGGGGG7FECFFGGGG?FFGGDE7ECEGGGG8>FGGGGGDFFFGGGGGADGGGGGGDGGGGG+CEGGGEGGGGGGGFAFGFFCGG,=EC@CF>AEEEFFB)::>?B=EC@GGFD29>F9009?6>BAFB(4??<<),(-249B<046::1((-3>:?:2:99>627F?73.(,07((46(,4:A??-((438((,23:16??>29.<9)..6).0()(,,))).)
@M00689:251:000000000-CJTJ5:1:1101:4413:8835 2:N:0:9
CGACGACCAGGCAGCACCTGGACACCAACCACAAGGGAAGCGACATCGCTGAAGCGATCGGGGGTATGTAAAGCACAGGGAAGGGTAGTAGCGTGGCATAGAATGAAGCAACAGGCGACGGCGATGGAGCGGGCCCCGGTAAATGCCGTTGAGTGGAAGACTGGAGGCGGAACGCAGCAGGGGGGGAGCGAAAGGGGAGAGCGAGAAAAAAGAGGCAGTGGAAGGAGCCAAAAGCAGGAGCGTAAAGATAAGGGCAAGGAAAACAAGGAGAAAGAAAACAGACACAAGGGGAACG
+
C=:@::@8@,@C<C66,;,6-;;6,:9C8,6:;@EC7E@C,+@+7,:,8,8+AE,@@6,+8C+8+=,B95<<A?,,9?B+B<C@+,,+747,@++8+4,6=DA,,88,8,>@A=B+6+01+4@***4,48>;9*=*4*2*/2<23+*).123>++**+2)29=2(.14(4(,-(40*(2980;,-3(-(((-,(.(4(-:?((-(((.(((--4:((-.5().,(.(-**0,1(1((((-()(-((.))-)).4(4(44,4(4,3,((((.,(((.(,3041..(.-,481(-(-
@M00689:251:000000000-CJTJ5:1:1101:10888:8883 2:N:0:9
CGACGGCCATGCAGCACCTGTACACCAACCACAAGGGACACTACATCTCTGCAGCAATCTGGTGTCTGTCAAGCCCAGGTAAGGTTCTTCGCGTTTCATCTAATTAATCCACATGCTCCGCCGCTTGTGCGGGCCCCCGTCAATTCCTTTGAGTTTTAACTTTGCGGCCGTAGTCCCCAGGCGGTGAACTTAAGACTTTAGCTTCTGCACTGATCGGGTCAATCGTACCAACACCTGTGTCCCACGGTTTAGGGGTTGGCATCACCGCGACGCTTAGCCGTCTCCCCTCGTCG
+
GGFEGEEGGGGGGGFFGGGFGDGGGC<,B7CFC8E@@EF,FF@C<CFFGDF<EAFG?FGG9<EEF,C@FFC9,BDFCEFE,6CFGFDFGGG@@FG+EE=C,9>=,,CFEDC=:@9E;CF?CGEECCDE,=B>+@+36=C>8++6?FC?9C+;83@AC@6B+?<**)18))5)-:E6<>7<;2-5(((/74CA3))//...9C))/))9)6>3.).,(.,32,))((.(**9:3?DB())--*.4(((--444)(-(--4,,)(,,,-((((((((4)))(,4(()(((((-((
@M00689:251:000000000-CJTJ5:1:1101:27312:8887 2:N:0:9
CGACAACCATGCATCACCTGTACACCAACCACAAGGGAAACTACATCTCTGCAGCGATCTGGTGTATGTCAAGCCCAGGTAAGGTTCTTCGCGTTGCATCGAATTAATCCACATGCTCCGCCGCTTGTGCGGGCCCCCGTCAATTCCTTTGAGTTTTAGCCTTGCGGCCGTACTCCCCAGGCGGGGCGCTTAATGCGTTAGCTACGACACAGAGGCCGTGGAAGACCCCTACCCATAGCGCCCACCGTTTACGGACTGGACTACCAGGGTATCTAAACCTGTCCTCT
+
GGFGGGGGGGGGGGGGGGGGGGGGGGGGGGGGGGGGGGGGGGGGGGGGGGGGGGGGGDGGGGGGGGGGGGGGGGGGGGGGFGGGGGGGGGGGGGGGGGGGGGGGGGGFFFFGGGFGGGGGGGGGGEGGGGGGGGGGGGDGGGGGGFGGFGGGGEGAFGGFFFFBEFFFFFFFFFFEG>GGFDBFFF@FBFF?<A>29????B::B?6994:<>:B?1;909<<1(4(4993(.4*(.)),-),(417<0>F26,((,(((.)470)5::,24>44).:,(4)4))..
@M00689:251:000000000-CJTJ5:1:1101:27295:8890 2:N:0:9
CGACAACCATGCATCACCTGTACACCAACCACAAGGGAAACTACATCTCTGCAGCGATCTGGTGTATGTCAAGCCCAGGTAAGGTTCTTCGCGTTGCATCGAATTAATCCACATGCTCCGCCGCTTGTGCGGGCCTCCGTCAATTCCTTTGAGTGTTAGCCTTGCGGCTGTACTCCCCAGGCGGGGCGCTTAATGCGTTGGCTACGACACAGAGGCCGTGGCAGACCTCTTCACCTAGACCCCCACGTTTCCGGCCGGGACTTACACGGTATCTAATCCCTCTCTTGCTGTTT
+
F>:+@CEGG9C@@EFC<EFGCFEFGEDD,8@CFEEECFEEGGGGGGF<FFEGGFGDGFGGGDEG,FFFAF@9C,DFGGCFGFGF5E,<5;?F8F=FDGG;=8,,9;F,,C=4EF9E8=FG61=?=CCG=C>CCCC+==>?FCC=9DFC?92=+6,7+@D?AF85@=A5)11:**001:9?FB=42323:0:15)6)18?(4:3).(8(320(400:043,4(.48?F0*9*..4*.()))))-,(-42:2)-(((((((4,().-))((((4))6<<))).((.)))))))))
@M00689:251:000000000-CJTJ5:1:1101:10897:8902 2:N:0:9
CGACGGCCATGCAGCACCTGTACACCAACCACAAGGGACACTACATCTCTGCAGCAATCTGGTGTATGTCAAGCCCAGGTAAGGTTCTTCGCGTTGCATCGAATTAATCCACATGCTCCGCCGCTTGTGCGGGCCCCCGTCAATTCCTTTGAGTTTTAACCTTGCGGCCGTAGTCCCCAGGCGGTGACCTTACTGCGTTAGCTGCGGCACTGATCGGGTCAATCCGACCAACCCCTAGTTCCCAACGTTTAGGGCGTGGACTACCCGGGTATCTAATCCTTCCATCCCTGTCC
+
GGGGGGGGGGGGGGGGGGGGGGGGGGGGGG@F<CEFGEF<FGFGCEGGGGGGECFFAFGGFAFFGCGFGGCABFFGDFDGGFC@FFGGGGGGGGG:F9EFBC8EG9CFDFAF:F,EFFGEGGCGGGDG,EE+8CGEGGGEG8;FGFGGFG87;EFGGD7CFFE7@>5>A):4):AFGB<C4:@@F9D)7>AA(9)728;(4;>)66(3-9::)-56:(40(4).466>G554(8D<?04--/))(-(482(5?<?(-3967)(3?,(304,).-6)--62)),))).(,,5))
@M00689:251:000000000-CJTJ5:1:1101:3040:8931 2:N:0:9
CGACGGCCATGCATCACCTGTACACCAACCACAAGGGAAACTACATCCTTGCAGCGATCGGGTGTATGTATAGCAAAGGCAAGGTTCTTCGTGTTGCATCGAATTAATCAAAACGCACCGCCGCTTGTGCGGGCACACGCCAATCCTTTTGTGTTTAAGCTTTGCGGCCGGACTCCCCAGGCGGGGTGATCAAGGCGTGAGTTACGACACAAAGGCAGGGGAAGACCCCCACACCCAGCGCCCACCGTGTTTGGCAGCGACGCCGAGGGTTTCGAATCCACCCTCCGACGTTCTT
+
;=+@7:::@CEC@<ECFEF<C<,,C,CE,6@@C<E,6C<C,CF,;,;,,<6,,C,@6,,+889@+,,<,,,5@FC,A,E,AC<F?,5CF,9,@9,4,9,,644,+99,,,9,9,6+6+01+==+++1,,,66+86+,,=++9+3+3+5+*5,,5:,+5+++0*3*74))5((0((8:(**2(311((--5).)))(--((4))..(,-((.(.423(((-,(((((.:*/)-4(/(4(((()(,(,(4(((((())-(-(((,(((,(-,(()((.)(,)(.(((((((-,((()
@M00689:251:000000000-CJTJ5:1:1101:3051:8948 2:N:0:9
CGACGGCCATGCATCACCTGTACACCAACCACAAGGGAAACTACACCTCTGCAGCGATCTGGTGCATGTCAAGCACAGGTAAGGTTCTTTGTGTTGCATCGAATTAATCCAAATGCACCGCCGCTTGTGTGGGCCCCCGCCAATTCTTTCGAGTTTGAGCCTTCCGGCCTTACGCCCCAGGCGGGGCGATGAATGCGTTAGCTACGACACCGACGCCGTGGAAAACCACCACCACCAGCCACCACCGTTTGCGGCATGGACGAACAGGGGACTAAATCCTGCACGCCCCTTCTC
+
;>+@:@CC@@F<@6E<@C<66;66C,CE76@<CCE87FA@,;<C@,6,,:,,,,,6+:,,<,:9,6,C,,6A,C,,9:,,:<F,99,5,,,,9,94,9,,69,4,9A,,,,9,,9,9,+1++6+461,,,7@8+=6@=+++6+=+9+2++6+,53<+,+**3**)1))8:)8)1)/4-**37)5(3(2((().)))(((-().6),(-((((4(40(3-(-(.)(21(/*)(((1(.(((()(.3,(((((),-(((((.)((((,(4-(,((,),))())(,((((-((.,))
@M00689:251:000000000-CJTJ5:1:1101:19325:8971 2:N:0:9
CGACGACCATGCAGCACCTGTACACCAACCACAAGGGAAACTACATCTCTGCAGCGATCTGGTGTATGTCAAGCCCAGGTAAGGTTCTTCGCGTTGCATCGAATTAATCCACATGCTCCGCCGCTTGTGCGGGCCCCCGTCAATTCCTTTGAGTTTTAGCCTTGCGGCCGTCCTCCCCAGGCGGGGCTCTTACTGCGTTCGCTACGACCCAGAGGCCGTTGAAGACCCCTACACCTAGCGCCCCCCCTTTACGGCATGGACCAACCGGGTATCTCATCCCGCCCTCTCTTGTC
+
FGGGGCFGGGGGGGFEFGGGGGGGGAF8FGGGGFGGDGF<FF9FEAFCFGGFFGGGDGGGEDF@F<EFCFGGGFGGGGGGDFFDEFGFFGDEGGGGGGFGBD8FFGD?FFGGCFGE=EFC=CCEEGFG,@6@6?ECEGDEG+1?@FGGFFCCFAFFFC9<9FF>C==A=)-):=;BG=<D)5>06(2(404<22)-(4<(21:<90(1(4236(,8B0>(43)))418CC)83:F72).(457((((435)6:0>91:(.).((3(,(,9(.4))))).((-(-(.(33))))
@M00689:251:000000000-CJTJ5:1:1101:23151:8977 2:N:0:9
CGACAGCCATGCAGCACCTGTCACTCTGCCCCGAAGGGAAACCCTATCTCTAGGGCTGTCAGAGGATGTCAAGATTTGGTAAGGTTCTTCGCGTTGCTTCGAATTAAACCACATGCTCCACCGCTTGTGCGGGTCCCCGTCAATTCCTTTGAGTTTCAGCCTTGCGGCCGTACTCCCCAGGCGGAGTGCTTAATGCGTTTGCTGCAGCACTAAGGGGCGGACACCCCCTAACACCTAGCACCCCTCGTTTACGGCGTGGCCTACCCGGGTATCTAATCCTGCTCTCTCTTTCT
+
GGGGGGGGGGGGGGFGGGGDGFGGGGGGGGFFCFEGGGGGGGGGGGFGGFGFF@FGGBFGEFGGGC8FDFFD@EGGGGGGDEFEECFAFGFDGEEGGGGGGGFFDGFFGEEGGG98DCFGGGEE>CFGFGGGDEGEGGGCDGGGGFCGFD?:DGFDGCFFDFF55@ABAFA5589@CFD79):A22=3;EE**9*052(6?<?3/(3;((6)/5356090-(-.449;)*5322*4.)44))(((,,46?6<:(-(,2((,.((4(46(3,444<<4)6)3((-.)))5))--
@M00689:251:000000000-CJTJ5:1:1101:12057:8989 2:N:0:9
CGACGGCCATGCATCACCTGTCTCCGGTCCAGCCGAACTGAAGGAGTGCGTCTCTGCTCTCCGCGACCGGGATGTCAAGGGCTGGTAAGGTTCTGCGCGTTGCTTCGAATTGAACCACATGCTCCACCGCTTGTTCGGGCCCCCGTCAATTCCTTTGCGTTTCAACCTTGCGGCCGTACTCCCCAGGCGGAGAACTTAGCGCGTTAGCTACGACCCTGGGAGGCTTCCCCCCTCACCGTCTCGTTCTCATCGTTTCTGGAGTTGACTCCCAGGGTATCTCATCCTTACCCCCATT
+
GEGEGGGGGGGGGGGFGGGGGGGGGF+CFE,CFGGFFGG,@6CF6CC,E@FGGGGAFCGGGGGG@+FFE++=F@FG95<,+BFC@F,,94FFGGCF>FCCG@EGGG@33AF@3@DGFDFGDGGGG=FECCGGCG;D865@CDGG9BG**=FGGGGG8,:??EE41>:EF*7.(3:(>1C*;E@;67(4(4(2(,5>B25909>9B68<44<(49491.-1341:11(.9C)-(45(.((,(0(214(6).).46:)))))((()-)6:(::B((4(.-)))-).)))((((((()
@M00689:251:000000000-CJTJ5:1:1101:7373:9015 2:N:0:9
CGACAACCATGCATCACCTGTCTCACGGTTCCCGAAGGCACATTCTCATCTCTGAAAACTTCCGTGGATGTCAAGACCAGGTAAGGTTCTTCGCGTTGCATCGAATTAACCCACATGCTCCACCGCTTGTGCGGGCCCCCGTCAATTCATTTGAGTTTTAACCTTGCGGCCGTACTCCCCAGGCGGTCGACTTAACGCGTTAGCTCCGAAAGCCACGCCTCCAGGGCACAACCTCCAAGTCGACCTCGTTTACGGCTTTGACTCCCAGGGTACCTAATCCTTCCCTCCCTTTC
+
GEEGFGGGGGGGGGGGGGGGGGGGGGGGGGGGGGGEGGGEGFGGGGGFGGGGGGGFFGGGGGGGGFFFGGGGDGGGGGFFEGGGG,CFGGGGGGGGGCGGFGGF,EGFF,E8:EEG?FGGGFGGGGGGGG,E6EGEGGGGGGGDDFGG9FGGGCDFFGGFFFECEAEA)=A==)<BGEFGA4>DF295@39@F)9A;>@F>71>39=@(-26<?F?6B?(((401(4(/*080(24(.)-6760(-2:??0(60((((,).6444,.5((8()))))).4)).(()1((1)))
@M00689:251:000000000-CJTJ5:1:1101:20130:9054 2:N:0:9
CGACGACCATGCAGCACCTGTACACCAACCACAAGGGAAACTACATCTCTGCAGCGATCTGGTGTATGTCAAGCCCAGGTAAGGTTCTTCGCGTTGCGTCGAATTAATCCACATGCTCCGCCGCTTGTTCGGGCCCCCGTCAATTCCTTTGAGTTTTAGCCTTTCGGCCGTACTCCCCAGGCGGGGCGCTTAATGCGTTAGCTACGACACCGCGGCCGTGGAAGACCCCTACCCCTAGCGCCCACCGTTTACGGCATGGCCCACCCGGGTATCTAATCCTCTCCTCT
+
GGGGGDGGGGGGGGGGGGGGGGGGGGGGGGGGFFCGGGGGGGGGGGGFFGF9FGFEEGGGDEEFGFGGGGCFDGGGGFGGGGFGGFGEGADGDGG+CCEEGGGFG,E?FG9EAF9F=FG>GGEG8>+D,@88>>CCGECGDGCFCBGGFG+,@DFGGG5BFAE5A===>4A9AFFFGD**)59269>09(406<292??6(..)5,-((4((-(-607>01,32(47?D3>?(45((.5(351(43611:3:2802-(3((((-3:16(-(.4<A2)-))).329:)
@M00689:251:000000000-CJTJ5:1:1101:22936:9056 2:N:0:9
CGACGGCCATGCAGCACCTGTACACCAACCACAAGGGAAACTACATCTCTGCATCGATCTGGTGTATGTCAAGCCCAGGTAAGGTTCTTCTCGTTGCATCGAATTAATCCACATGCTCCGCCGCTTGTTCGGGCCCCCGTCTATTCCTTTGAGTTTTCGCTTTGCTGCCGTACTCCCCATTCGGGGCGCTTCATGCGTTAGCTACGACACATCGGCCTGTGAAGATCCCTACACCTCGCCCCCACGCGTTACGGCTTGGACCACCAGGGTTACTAATCCCCGCCTCCCTTCTGC
+
C++@6@C+7,;6,,CFCGFFEF,FFGFE;@CF,;,,8,,,;@EFEFG,@F,C,,C,,CFFG,BF4,CFEG,,@A4D@,,:,,:E5CFGGG;,,99,8<AE,,4EFC,5F=,E4@CE8A61@E+@44=DDGBE>C888E8+++6?D+9C;++,+3@,?,+<*3=*:*:CB5>5=CA5C97*+3;<24:(0(6())176,2(3CC)7(/6((/))((4<((.)))).)-.>69?2<F<0,(((8(2,(((-(-33(,(,(()2,(-,,(-(.(())-.---)(,((((((...)))
@M00689:251:000000000-CJTJ5:1:1101:22922:9068 2:N:0:9
CGACGGCCATGCAGCACCTGTACACCAACCACAAGGGAAACTACATCTCTGCAGCGATCTGGTGTATGTCAAGCCCAGGTAAGGTTCTTCGCGTTGCATCGAATTAATCCACATGCTCCGCCGCTTGTTCGGGCCCCCGTCAATTCCTTTGAGTTTTAGCCTTTCGGCCGTACTCCCCAGGCTGGGCGCTTAATGCGTTAGCTACGACCCCAAGGCCGTGGAAAGCCCCTACCCCTAAGCCCCACCGTTTCCGGCCTGGACTACCGGGGTTCCTTCTCCTTACCCCCTTGTCC
+
GGGGGFGGGGFGGGGFFGGGGGGGGG<@FGGGGG?F7F@@FGGGFFGGGGGGFGGFGGGGFFGGGAFGGGFG9FGGCEFGDDAFGGGGGGGGGGGEGEFGEC=FGGGGGG@FEFEFGGG6EG6EGGDG,@@=6CGDGGDGGG6DGFGGFG+@:;@FG>=CFFF*AAA=A=AFF4:6FA494>(52-5(0>D@4<)96@?11C46@137,6;(2;1?F0((-())((4:GD>((4D<(((((7::B?13:7,480((,(-(.)((2((,(-((,))--).)))((((((((-))
@M00689:251:000000000-CJTJ5:1:1101:25625:9107 2:N:0:9
GACAGCCATGCAGCACCTGTACACCAACCACAAGGGAAACTACATCTCTGCAGCGATCTGGTGTATGTCAAGCCCAGGTAAGGTTCTTCGCGTTGCATCGAATTAATCCACATGCTCCGCCGCTTGTGCGGGCCCCCGTCAATTCCTTTGAGTTTTAGCCTTGCGGCCGTACTCCCCAGGCGGGGCGCTTAATGCGTTAGCTACGACACAGAGGCCGTGGAAGACCCCTCCACCCAAGCCCCCCCTTTTCCGGCCGTGACCACCGGGGTTTCTAAACCTTCCCTCCCTGTCCTTT
+
GCFFGGGGGGGGGGGGGGGGGGGGGGGGGGGGGGGGGGGGGGGGFGGGGGGGGGGGFFGGGGGGFGGGGGGGGGGGGGGGGGGGGGGGGGGGGGDGGGGGG?FGGGGGGGGGGGGGGFCEEGGGGGG8EECGGGGGGGGGDGGGGFGGFGGGGGGGGFGFFF)==BFB=A=AFFEFEDGGFF>B@B9>9?6A<-:;BFF69<42(49B>:6280::3319(8<12:1(1/0(4?*(,(((-7((-((,))5,--(-,-(()),((((4,(())..)(,(.(.()((,,).3))66
@M00689:251:000000000-CJTJ5:1:1101:25642:9107 2:N:0:9
GACACCCATGCAGCACCTGTACACCAACCACAAGGGAAACTACATCTCTGCAGCGATCTGGTGTATGTCAAGCCCAGGTAAGGTTCTTCGCGTTGCATCGAATTAATCCACATGCTCCGCCGCTTGTGCGGGCCCCCGTCAATTCCTTTGAGTTTTAGCCTTGCGGCCGTACTCCCCAGGCGGGGCGCTTAATGCGTTAGCTACGTCACAGCGGCCGTGGACAGCCCCTACCCCTTCCCCCCACCGTTTACCGCCTGGAACACCTGGTTCTTCAATATTCCCATCCCTTCCTT
+
FCCE,C@CCC8,CACDGGGFEFGGCD,B@BFEGC@:EDFFGADF9DGGFECFGGE:CCFC<ECFGEEFA9<EFGGGFFDFADGAFEFEFGGE6++CC9=6,,@D9DFGF:A=FFG,@FD6=CGGE?FDF684+@E>C?D>8+@=?DCFF79+7@FG+8+?AA=@BBAAA5557;EBGFCFFB=(6.,(,(()69>;BF06)4))((.(-))(-(,3(9-((..1(806**7(.(/((((.-<196-4::(431(((3(((,((-((((-))).)-4)).24))).(.))(,))
@M00689:251:000000000-CJTJ5:1:1101:18788:9120 2:N:0:9
CGACAGCCATGCATCACCTGTACACCAACCACAAGGGAAACTACATCTCTGCAGCGATCTGGTGTATGTCAAGCCCAGGTAAGGTTCTTCGCGTTGCATCGAATTAATCCACATGCTCCGCCGCTTGTGCGGGCCCCCGTCAATTCCTTTGAGTTTTAGCCTTGCGGCCGTACTCCCCAGGCGGGGCGCTTAATGCGTTAGCTACGACCCAGAGGCCGTGGAAGACCCCTACACCTCGCGCCCCCCGTTTACGGCTTGGCCTCCCAGGGTAACTACTCCTCCTCTCTCTTTTC
+
GGGGGGGGGGGGGGGFGGGGGGGGGGGGGGGGGGFGGGGGGGGGGGGGGGGGGGGGGGGGEGGGGGGGGGGGFGGGGGGGGFGGGGGGGGGGGGGEGGGGGG@FGDFGGGFGFGEFFGG>EGEGEGFG8E6@CCGGGGGGGC>FGFGGFGDDCGGGGDDCFFF5C5AAB=BFADEFGD4>>@==99BB>1:(5:-:3:::2>B231(4(4410::?F;;301)((..:DF)4(4D:(3;(1B((-9(48>0<46>(36B(44(,2?)802((,--)-).4(.(,)(,.,)-))
@M00689:251:000000000-CJTJ5:1:1101:19398:9120 2:N:0:9
CGACGGCCATGCAGCACCTGTACACCAACCACAAGGGAAACTACATCTCTGCAGCGATCTGGTGTATGTCAAGCCCAGGTAAGGTTCTTCGCGTTGCATCGAATTAATCCACATGCTCCGCCGCTTGTTCGGGCCCCCGTCAATTCCTTTGAGTTTTAGCCTTGCGGCCGTACTCCCCAGGCGGGGCGCCTAATTCGTTAGCTACGACACCGCGGCCTTGGAAGACCCCTACCCCTACCGCCCACCGTTTACGGCGTGGACTACCCGGGTATCTAATCCTGCCCTCTCCGTCT
+
GGGGGDGGGGGGGGGGGGGFGGGGGGFFGECF?F?FDFGGGGFGGDFG9FDGFFGEDFEFE@CFGCFDGFEFF?FGFFGGFGGFGGGGGGCGDFGCFCAF>>@FGGEFGG<EFGFG,@DCEGGGEGEF,@8>C>EEGGDEGC>EFFFGFG7:DADGGF?FFAE55):>AFF<>@EEGFGD)52@6@B09(8824)-((.,(--4,(20,2((-(424(),,))((.41D1),((13((,(-5(((36(880)-(7(,491:2(4(,-(-4().-6))-))-((.(.(((((((
@M00689:251:000000000-CJTJ5:1:1101:10408:9131 2:N:0:9
CGACGACCATGCATCACCTGTACACCAACCACAAGGGAAACTACATCTCTGCAGCGATCTGGTGTATGTCAAGCCCAGGTAAGGTTCTTCGCGTTGCATCGAATTAATCCACATGCTCCGCCGCTTGTGCGGGCCCCCGTCAATTCCTTTGAGTTTTAGCCTTGCGGCCGTACTCCCCAGGCGGGGCGCTTAATGCGTTAGCTACGACACAGAGGCCGTGGAAGACCCCTACACCTAACGCCCACCGTTTCCGGCATGGACTACCCGGGTTTCTAACCCCGCTCTCTCTGTCC
+
GGGGGGGGGGGGGGGGGGGGGGGGGGGGGGGGGGGGGGGGGGGGGGGGGGGGGGGGGGGGGGGGGGGGGGGGGGGGGGGGGGGGGFFGFGDCEGGGDGFGGGFFGGGGGGGGGGGGFGGGGGGGGGGGGGGDEGGGGGGGGDEG@7FGFDCGGGGGGGC@5A@58::>:@A42):>F@CD?92;01439B??A24544:?:A<<7(2941((,.,3(4>F;?<1<BFB<*0((4*(()((-89<F?6?F>)-(20(48())),.3((4(((4)6)6)(((((((()),.)).)
@M00689:251:000000000-CJTJ5:1:1101:22855:9141 2:N:0:9
CGACGGCCATGCATCACCTGTACACCAACCACAAGGGAAACTACATCTCTGCAGCGATCTGGTGTATGTCAAGCCCAGGTAAGGTTCTTCGCGTTGCATCGAATTAATCCACATGCTCCGCCGCTTGTGCGGGCCCCCGTCAATTCCTTTGAGTTTTAGCCTTGCGGCCGTACTCCCCAGGCGGGGCGCTTAATGCGTTAGCTACGACACAGAGGCCGTGGAAGACCCCTACACCTAGCGCCCACCGTTTACGGCATGGACTACCAGGGTTTCTAATCCTGCTCTCCCTGTCC
+
GGGGGGGGGGGGGGFFFGGGGGFGGGGGGGGGGGGGGGGGGGGGGGGGGGGGGGGGGGGGGGGGGGGGGGGGGGGGGGGGGGGGGGGGGGGGGGGGGGCGGGFFGGGGGGGGGGGGFGGGGGEGGGGGFGGGEGGGGGGEGDGGGFGGFFFGGFGGDGGFFFFEFFFF9AAFDDE=FFGGFDF2>>BFFFF?BBAA;?<B<<ABFFB996(24>:<:>6>0<),3:<BD<@?>:D0,)56;E1(:12<:(-44<B990,)),(8?)5114(,4))-45)6),(.))(..))),
@M00689:251:000000000-CJTJ5:1:1101:14175:9147 2:N:0:9
CGACCGCCTTGCAGCACCTGTACACCAACCACAAGGAAAACTACATCTCTTCTGCGATCTGGTGTATGTCCCGCCCAGGTAAGGTTCTTCGTGTTGCATCGAATTAATCCACATGCTCCCCCGCTTGTGCGGGCCCCCATCAATTCCTTTCACTTTTAGCTTTCCTGCCGTACTCACCTGGCGGGGCTCCTAACGCTTTAGCTGCCACTAAGAGGCCTTTGACGCCCCCCCCCCCTAGCGACCACCATTTCCGCGAGGGCCTCCGCGGGCTTCTACATATGATCCCTCTTTTCTT
+
G4+@@F@C,,,6,,C,<F@6;F<F@,CF;:@F,C,;,66,,;,C6,E,6,,<,6,+6,B6F95F?C6<,,,,8@+@?6B=,9,B?FGGGC7F7,,4,C4A,,,>EG=,F45,4,,,4,++@=+@++@E,,@C6=+36@+,06,+?12?+2+3,,@3+,0=+=*1**::)):)>=**11***)/-57932(6.9((.((/)).4)((..,((.5)(,-))).621(3(49)),(2D((((-(0((((()).)),(((((,(-(.(((((-((,(-)).)))))))).),()).6))
@M00689:251:000000000-CJTJ5:1:1101:10453:9153 2:N:0:9
CGACAGCCATGCAGCACCTTGTAATCTGCCCGAAGGAGGGGGTGTTTCCACCCCTGTCAGACTACATTTAAGCCCTGGTAAGGTTCCTCGCGTATCATCGAATTAAACCACATGCTCCACCGCTTGTGCGGGCCCCCGTCAATTCCTTTGAGTTTCATTCTTGCGAACGTACTCCCCAGGTGGGATACTTATCACTTTCGCTTGGCCGCCAAGCACACCAGTGTGCGCCGGCCGGCTAGTATCCATCGTTTACGGCTTGGCCTACCCGGGTGTCGAACCCGTCTCTCTCTTGTC
+
GGGGGGGGGGGGGGGFGGGGFGGGGGGGGGGGGGGGGGGGGGGGGGGGGGGFGGGGGGGGGGGGGGGGGGGGGFGGGGGGGGGGGGGGGGGGGGGGGGGGGGGGFGGGGGGGGGGGGGGGGGGGGGG8FGGGGGGGGGGGGGGGGFGGFGGFFFCF@BDFFFEFFFFFFFFBBEFFG=GGFFFF24(4>ECEE?<EE<C2;;(,1;4(.:((4?F?FFF:69)-).-39C@(((1(((())/-6-.4(,,4(.3(4((,2())(,4(36>B(-)((-(((((,.,-.,).))))
@M00689:251:000000000-CJTJ5:1:1101:18728:9183 2:N:0:9
CGACAGCCATGCAACACCTGTACACCAACCACAAGGGAAACTACATCTCTGCAGCGATCTGGTGTATGTCAAGCCCAGGTAAGGTTCTTCGCGTTGCATCGAATTAATCCACATGCCCCGCCGCTTGTGCGGGCCCCCGTCAATTCCTTTGAGTTTTAGCCTTGCGGCCGTACTCCCCAGGCGGGGCGCTTAATGCGTTAGCTACGACACAGAGGCCGTGGAAGACCCCTACACCTAGCGCCCACCGTTTCCGGCATGGACTACCAGGGTATATTAGCCTGCCCCCCCGTTTC
+
GGGGGGGGGGGGGGGGGGGGGGGGGGGGGGGGGGGGGGGGGGGGGGGGGGGGGGGGGGGGGGGGGGGGGGGGGGGGGGGGGGGGGGGGGGGGGGGGGGGFGGGGGGGGGGGGGGGGGGGGGGGGGGGG8DGGDEGEGGGGGD7=EFGGFGFGGACCFADFFFFFFFF9=BFF92>=FDCDFD>>>@FBB>6<)6<>F?:<(:<9<(499>????6:B>B031?1(1(459;1(4F<:)(465>:?:1:0>)<?BB91:?:),588).4:?,0))).)()-(.(.(-(-((.(,
@M00689:251:000000000-CJTJ5:1:1101:27470:9209 2:N:0:9
CGACGGCCATGCATCACCTGTACACCAACCACAAGGGAAACTACATCTCTGCAGCGATCTGGTGTATGTCAAGCCCAGGTAAGGTTCTTCGCGTTGCATCGAATTAATCCACATGCTCCGCCGCTTGTGCGGGCCCCCGTCAATTCCTTTGAGTTTTAGCCTTGCGGCCGTACTCCCCAGGCGGGGCGCTTAATGCGTTAGCTACGACACAGAGGCCGTGGAAGACCCCTAACCCTAGCGCCCACCGTTTACGGCATGGACTACCAGGGTATCCAATCCTGTTCCCC
+
GGGGGGGGGGGGGGGGGGGGGGGGGGGGGGGGGGGGGGGGGGGGGGGGGGGGGGGGGGGGGGGGGGGGGGGGGGGGGGGGGGGGGGFGGGGGGGGGGGGGGGGGGGGGDGGGGGGGGGFGGEEEGGGGGGGGGGEEGGGGGGGGGFGFFGGGGGGGFGGFFFFFFFF9:AAFDDEEFFGGFFFF;BFFF>FFFFFFFBBFFFAF?6?>>><<7?B??F9B9?D?BFBF318(((9:42:360,(8<>?0:F2:80(4<?002::0.5<0,...)644?2).)))))(
@M00689:251:000000000-CJTJ5:1:1101:16021:9219 2:N:0:9
CGACAACCATGCAGCACCTGTGTTACGGCTCCCGAAGGCACTCCTCCGTCTCTGGAGGATTCCGTACATGTCAAGACCAGGTAAGGTTCTTCGCGTTGCATCGAATTAATCCACATCATCCACCGCTTGTGCGGGTCCCCGTCAATTCCTTTGAGTTTTAATCTTGCGACCGTACTCCCCAGGCGGTCAATTTCACGCGTTAGCTACGCTACCAAGCAATCAAGTTACCCAAACGCTAATTTACATCATTTAGGGCGTGGACTACCAGGGTTGTCAATCCTGTCTCCCATGTCTT
+
GGGG@FGGGGGGGGGGGGGGGGGGGGGDGGGGGGGGGGGGGFGGGGGGGGGGGGGGGGGGGGGGGGGGGGGGGFEFGGGGGGGGGGGGGGGGGGGGGGDGGGCGGGGFGAFGGG?@FA3=EFCFEGGCGG@FGEGEGGGGGDE>>DFGFFFD8EFC+@FFFF@E@7A):>AFFCF>7@G4*-:>5>=@DB85CC?@=B@FFD@FEFFF6<3>(/5;<;@ADFF>A>):F6=1((*(-,-4)*6:).4)).--),,,1909?>F??7?:613((-)).))())))))-((-())-)
@M00689:251:000000000-CJTJ5:1:1101:8387:9232 2:N:0:9
CGACGACCATGCAACACCTGTACACCAACTACAAGGGAAACTACATCTCTGCAGCGATCTGGTGTATGTCAAGCCCAGGTAAGGTTCTTCGCGTTGCATCGAATGAATCAACATGCTCAGCCGCTTGTGCGGGCCCCCGTCAATTCCTGTGAGTTTTAGCCGTGCGTCCGTACGACCTAGCCGGGGCGCTTAATGCGTGAGGTACGATCGAGAGGTCGTGGAAGACACCACCACCGAACGACCAGCGTTCACGGCGGGGGTCAACCAGAGATGCAAATCTGACTGCCATGCTTTT
+
FFFCB:CEEGGGGCEGGGGGGC,,FD<F;,CFG<CE@<<<E;FEFEFFG,CFFCAFG,:@9E@FA@,BC@<5CE,=<FGE<??8,49,E9CEC++64EF8>FE,,9CE,,99FE8E,9+@,=+++6@@89EDD8=EE+01@C++++6C+5=AGCC,+;0+*011:8)1:5)))))0=)97*-(/9@93(.,(197)((/32(,,)-2(((((4(3).(---().(.((9/)-4<*-((-(-.(13802((.),((,-(-(,,(.<,(((((-))))))))----)(()))())-,
@M00689:251:000000000-CJTJ5:1:1101:13700:9235 2:N:0:9
CGACGGCCATGCAACACCTGTACACCAACCACAAGGGAAACTACATCTCTGCAGCGATCTGGTGTATGTCAAGCCCAGGTAAGGTTCTTCGCGTTGCATCGAATTAATCCACATGCTCCGCCGCTTGTGCGGGCCCCCGTCAATTCCTTTGAGTTTTAGCCTTGCGGCCGTACTCCCCAGGCGGGGCGCTTAATGCGTTAGCTACGACACAGAGGCCGTGGAAGACCCCTACACCTAGCGCCCACCGTTTACGGCATGGACTACCAGGGTATCTAATCCTGCTCTCCCTGTCA
+
GGECGEEGGGGGGGFFEGGGGGGGGGGGGGGGGGGGGGGGGGGGGFGGGGGGGGGGGGGGGGGGGGGGGGGGGGGGGGGGGGGGGGGGGGGGGGGGGGGGGGGGGGGGGGGGGGGGGGGGGGGGGGGGDEGEEGGGGGGGGGGGGFGGFGF7EGFGGGGFFFF)885AB9AFDBF@GDC4?951;040((8?AFABF?06<29ABF094>:<?FFB:>;19<<38<88C<>B(4>2.)30(561:<6?:?6A66;((,18>242:))::1()6)6:ABF9).().)(..).))
@M00689:251:000000000-CJTJ5:1:1101:8382:9252 2:N:0:9
CGACGACCATGCAACACCTGTACACCAACCACAAGGGAAACTACATCTCTGCAGCGATCTGGTGTATGTCAAGCCCAGGTAAGGTTCTTCGCGTTGCATCGAATTAATCCACATGCTCCGCCGCTTGTGCGGGCCCCCGTCAATTCCTTTGAGTTTTAGCCTTTCGGCCGTACTCCCCAGGCGGGGCGCTTAATGCGTTAGCTACGACACAGAGGCCTGGGGAGACCCCGCACCCTAACGCCCCCCTTTTACGGCATGGACTACCAGGGTTTCTAATCCGCACCTCT
+
GGDGEGEGGGGGGGGGGGGGGGGGGGGGGGGGGGGGGGGGGGGGGGGGGGFEGGGGGCFGGFFEGGGGGG9ECFDGGEFFFGGGGGAEGGGGGGGGGGGGGGGEG9FGGGGFGGGGCAFEGGGGGGGGFGGGEEEGGGGGC7CCCADGF78:8DFCDF*=A>:*0:=AAA>:=4A0C@DD?2@=@9>B>1(844)632(-4242>1(-((,.3:66<0((((-((-4?<1)((-96(.,(-)-,4(((.-)2((2(((4))47:707<(.(-6).<).5(((((,42
@M00689:251:000000000-CJTJ5:1:1101:10062:9272 2:N:0:9
CGACGGCCATGCACCACCTGTACACCAACCACAAGGGAAACTACATCTCTGCAGCGATCTGGTGTATGTCAAGCCCAGGTAAGGTTCTTCGCGTTGCATCGAATTAATCCACATGCTCCGCCGCTTGTGCGGGCCCCCGTCAATTCCTTTGAGTTTTAGCCTTGCGGCCGTACTCCCCAGGCGGGGCGCTTAATGCGTTAGCTACGACACAGAGGCCGTGGAAGACCCCTACACCTAGCGCCCACCGTTTACGGCATGGCCAACCAGGGTTTCTAATCCTTCTCCCCCTGTTC
+
GGGGGGGGGGGGGGGGGGGGGGGGGGGGGGGGGGGGGGGGGGGGGGGGGGGGGGGGGGGGGGGGGGGGGGGGGGGGGGGGGGGGGGGGGGGDGGGGGGGGGGGGGGGCCFGGGGFGFGGGDGGGGGGGCDGGC=BEGGGGGGGFFFGGFGFAF9DGGGGFFFFEFFFFFFFAF247:><DF=@;>BFFFFFFBA9AFFF:?AA9??0909?1,8(46(404<<:081?GG>:0:FB04?90D9(:?>:?F()-1((-,.((((,441:,((()).4)))).))-)(((,(.).
@M00689:251:000000000-CJTJ5:1:1101:11938:9345 2:N:0:9
CGACAGCCATGCAGCACCTGTCACTCTGTCCCCGAAGGGAACGCGGTATCTCTACCGTTGTCAGAGGATGTCAAGATCTGGTAAGGTTCTTCGCGTTGCGTCGAATTAAACCACATGCTCCACCGCTTGTGCGGGCCCCCGTCAATTCTTTTGAGTTTCAGCCTTGCGGCCGTACTCCCCAGGCGGAGTGCTTAATGCGTTAACTTCAGCACTAAGGGGCGGAAACCCCCTAACCCCTAGCACTCCTCGTTTACGGCGTGGACTACCAGGGTATCCAATCCTGCCCTAC
+
FGGGGGGGGGGGGGEFFGGGGGGGGGGGGGGGGGGGGGGGGGGGGGGGGGGGGGGGGGGGGGGGGGGGGGGGGGGGGGGFGGGGGGGGGGGGGGDGGGGGGGGGGGGGGGGGAEGGFGGGGGGGGGGGGFDEGGEGEGDGGDGDCFEGFGGGGGGGGGC9@FFF@@EA=49(59@FG9CGFF@D9B;;23?EFFE??E@@?26:-<<B:<<07?7::<09922918<8<D>:??*4:11((*))50)8:B6?(.(,((-3(4822:0)561<()-)64>::2)5(((((
@M00689:251:000000000-CJTJ5:1:1101:22852:9386 2:N:0:9
CGACGGCCATGCAGCACCTGTACACCAACCACAAGGGAAACTACATCTCTGCAGCGATCTGGTGTATGTCAAGCCCAGGTAAGGTTCTTCGCGTTGCATCGAATTAATCCACATGCTCCGCCGCTTGTGCGGGCCCCCGTCAATTCCTTTGAGTTTTAGCCTTGCGGCCGTACTCCCCAGGCGGGGCGCTTAATGCGTTAGCTACGACACAGAGGCCGTGGAAGGCCCCTACCCCTAGCGCCCCCCGTTTCCGGCATGGACTACCAGGGTATCTAATCCTGCCCCCCCCGTCT
+
GGGGGGGGGGGGGGGFGGGGGGGGGGGGGGGGGGGGGGGGGGGGGGGGGGGGGGGGGGGGGGGGGGGGGGGGGGGGGGGGGGGGGGGGGGGGGGGGGGGGGGGGGGGGGGGGGGGGGGGDGGGGGGGGGGGGGGGGGGGGGGGGGFGGFFFCFGGGGGDCFFFEFFBFFAFFFFFEGFCDFB>07;9,7>BF94)59BBB:F<<70:F99?6:?:B<9;B>F230<B?DF).(39:1(((-89(390,:4)-27>(4<???)322:7(:<(3::)56.))).(4(((,((--(
@M00689:251:000000000-CJTJ5:1:1101:23480:9403 2:N:0:9
CGACGACCATGCACCACCTGTCACTCTGTCCCCGAAGGGAACGTCCTATCTCTAGGAGTGTCAGAGGATGTCAAGACCTGGTAAGGTTCTTCGCGTTGCTTCGAATTAAACCACATGCTCCACCGCTTGTGCGGGTCCCCGTCAATTCTTTTGAGTTTCAGCCTTGCGGCCGTACTCCCCAGGCGGAGTGCTTAATGCGTTAACTTCAGCACTAAGGGGCGGAAACCCCCTAACACCTAGCACTCATCGTTTACGGCGTGGCCTACCCGGGTATCTACACCTGCTCTCTCTTT
+
GGFGGGGGGGGGFGGFGGGGGGGGGGGGGGGGGGGGGGGGGGGGGGGFGGFGGFGFGGGGGGFCEFGGGGGGGGFGGGGGGGGGGGGGGGGFGGGGGGGGGGGGGGGGDCFGGGGGGG9EGGGGEGGDGG?FGDGGGGGGGGG6>FGGFGGGGDGGGGGFAA@CEE@BFFBAF2>>FEGG492>@@233(;6C3;5)93??;?CCC?69438E3==@DB927>9((4-CG:?::*5:(()87)47(69(166:<6(,(,7((.4:77(-(42())56A),.((((.)5.).).
@M00689:251:000000000-CJTJ5:1:1101:12978:9441 2:N:0:9
CGACAACCATGCAGCACCTGTACACCAACCACAAGGGAAACTACATCTCTGCAGCGATCTGGTGTATGTCAAGCCCAGGTAAGGTTCTTCGCGTTTCATCTAATTAATCAACATGCTCCGCCGCTTGTGCGGGCCCCCGTCAATTCCTTTGAGTTTTAGCCTTGTGCCCGTACTCACCAGGCGGGGCGCTTAATGCGTTAGAACCGCAGCCGAGGCCGTGGCAAACCCCTACACCTAACGTACCCCGTTTACGGCTTGGACTCCCCGGGTGTATTACCCTACTCACTCATTCT
+
GGGEFEGGGGGGGFFEFGGGGGCFGC,<;,8F<6CCFEEGGGDFE<D,@E@FGCF@@,9F9<BFA@<EFGE,C@,DFEDFFECAEEEGFFBFE@C+:?4,,@C9A@=<<,?EFGC8DAA++6@C@=DF?ACE>C8EGGG++8=+?D+639+,@;:F7,5=*?*:*:**)0008):*@5*;9)/599000(4()).-12234))).(((,-(,-3391(--31()((,,**7:><F7()(,.0-(.((-8?1)(-2(--2))).(.(((3,-72)).))()((5:6())()).)
@M00689:251:000000000-CJTJ5:1:1101:5198:9480 2:N:0:9
CGACGACCATGCACCACCTGTACACCAACCACAAGGGAAACTACATCTCTGCAGCGATCTGGTGTATGTCAAGCCCAGGTAAGGTTCTTCGCGTTGCATCGAATTAATCCACATGCTCCGCCGCTTGTGCGGGCCCCCGTCAATTCCTTTGAGTTTTAGCCTTGCGGCCGTACTCCCCAGGCGGGGCGCTTACTGCGTTAGCTACGACCCAGAGGCCGTGGAAGACCCCTACCCCTAGCGACCACCGTTTCCGGCATGGAATACAAGGTGAGTTCATTCTGCTCTCTCGGTCT
+
GGGGGGGEGGGGGGGGFGGGGGGGGCGCGGGGGGGGGGG8FGEGGGFGG9F9CGGGGFGGGGGGGGGGEF@EGGGFFGGG9FGGGGG9AFFEDGDGGGGGGGCFGCGGFFGG:E@GGADC68EGGGFD,,B>CEBCC6+1?6EGGF7FFGG7:ACFGF5CAAC)8@9A=AFAFF*6/(;72((3,(,((-4,).64:?:?FA<4)(,(,((,(80((49666)3(.3(7*0((4C<0(8(()(-81((-47)-426><0,)..9)42:)()()))))-)6))))).),((,(,
@M00689:251:000000000-CJTJ5:1:1101:21538:9483 2:N:0:9
CGACGGCCATGCAGCACCTGTACACCAACCACAAGGGAAACTACATCTCTGCAGCGATCTGGTGTATGTCAAGCCCAGGTAAGGTTCTTCGCGTTGCATCGAATTAATCCACATGCTCCGCCGCTTGTGCGGGCCCCCGTCAATTCCTTTGAGTTTTAGCCTTGCGGCCGTACTCCCCAGGCGGGGCGCTTAATGCGTTAGCTACGTCACAGAGGCCGTGGAAGACCCCCACCCCTAGCGGCCACCGTTTACGGCCTGCGATACCCGGGTTTCTAAACCTGCTCCCTCTGTCCC
+
GGGGGGGGGGGGGGFEFGGDGGGGGGGGGGGGGGFEGDGGGGGGGAFGGGGGGFGGGGGGGGFEGGGGFGGCFGGGGDFDEFGGGGGGGGGDEFC::FFFGGF@FGDGF@FGGGGG;EFGGGGGGCF=8DGGGGCEGGGEGC9E+=FFF;F7CFCFGED>FFE@@B5=AF=)2580?6096921>1339F?6<<9A>62:?>BFF(,33<9972:6:>142(,(,.((/)87(,94(,4((72(-3;B0(()(-3((4(((,.17((-79(1)4)))(3(.(())-.(()))))
@M00689:251:000000000-CJTJ5:1:1101:5220:9487 2:N:0:9
CGACGACCATGCACCACCTGTACACCAACCACAAGGGAAACTACATCTCTGCAGCGATCTGGTGTATGTCAAGCCCAGGTAAGGTTCTTCGCGTTGCATCGAATTAATCCACATGCTCCGCCGCTTGTGCGGGCCCCCGTCAATTCCTTTGAGTTTTAGCCTTGCGGCCGTACTCCCCAGGCGGGGCGCTTAATTCGTTAGCTACGACACAGAGGCCGGTGAAGCCCCCTACACCCAACGCCCCCCATTTAACGCCTGGACCCCCAGGGTATCTAAACCTGACCTCACTGTACAT
+
GGGEGGGGGGGGGGGFGGGGGGGGGGGGGGGGGGGGGGGGGGGGGDGGGGGGGGGGGFGGGGGGFGGGFGGGGGGGGGGGGGGGGFGGGGGGGGGGGGGGGGGGGGGGGGGGGGEGGGGGGGGGGGG8,@EGGDEEGGGGGGDCFFGGF7CFGGGFGGGFFF@CEBA44ABA>BFFF9FGFF>B>B;3;>F?94).-.8<35<9<(2>9>FFF?0<169(9(2))(-:D3)4237(,(((,7(((-((..))-3((.(((((,(-(((((,.:))))((,(.(())(.)..)))-
@M00689:251:000000000-CJTJ5:1:1101:5204:9498 2:N:0:9
CGACGACCATGCACCACCTGTACACCAACCACAAGGGAAACTACATCTCTGCAGCGATCTGGTGTATGTCAAGCCCAGGTAAGGTTCTTCGCGTTGCATCGAATTAATCCACATGCTCCGCCGCTTGTGCGGGCCCCCGTCAATTCCTTTGAGTTTTAGCCTTGCGGCCGTACTCCCCAGGCGGGGCGCTTAATGCGTTAGCTACGACACAGCGGCCGTGGAAACCCCCTACCACTAGACCCCCCCGTTTACGCCGTGGACACCCCGGGTCTGTACTCCGTTCCTCCCTGTTT
+
GGGGGGGGGGGGFGGGGGGGGGGFGGGGGGGGGGGGGGGGGGFFGGGGGGGGGGGGGGGGGGGGFCFGGGGGFGGGGGGGFFGGGGGGGGGGGGGGGDGGGGFGGFGGGG9ECG9FAEF6EGDGGGGGCFE+8CCCGGGGGCEGGFGGFF:=FF7DDCFF68C@E@=AFBFFF==@G@<56>(46((469B()<2<024(,)6))1(3(7<((((360-(2:))((,45))4.)738))).),,,44(,.(.1(--4(1(,)((4(4((-((())))),(,)..64,(().))
@M00689:251:000000000-CJTJ5:1:1101:9489:9526 2:N:0:9
CGACAGCCATGCATCACCTGTACACCAACCACAAGGGAAACTACATCTCTGCAGCGATCTGGTGTATGTCAAGCCCAGGTAAGGTTCTTCGCGTTGCATCGAATTAATCCACATGCTCCGCCGCTTGTGCGGGCCCCCGTCAATTCCTTTGAGTTTTAGCCTTGCGGCCGTACTCCCCAGGCGGGGCGCTTAATGCGTTAGCTACGACACAGCGGCCGTGGAAGCCCCCTCCCCCTCCCCCCCACCGTTTCCGGCCTGGCCGCCCAGGGTTTTCTATTCTTCCCCTTTTTTTCT
+
GEEEFCFGGFFGAFGFFGGGGGGGGGGGGGGGGGGGGGFGGGGGGGGGGGGGGGGEGGGGGGGGGGGGGGGGGGGGGGGGGGGGGGGGGGGGGGGGGGGGEFBDFGEGGGGGGG9FGGGGGGGGGGGG=FCE6CEGGGGGGDGGGFGGFGC@FGGGGFGFFFF)=@5>>ABAFFCFGA*9*<@@0;@BF342)))49B??:94280(99>?::((461420<),(.4:7))-(47,(,4((73(30(4:73)--203(3(3((-2,2((,(((.5)))...-),,(()).((,)
@M00689:251:000000000-CJTJ5:1:1101:7499:9577 2:N:0:9
CGACGGCCATGCAGCACCTGTACACCAACCACAAGGGAAACTACATCTCTGCAGCGATCTGGTGTATGTCAAGCCCAGGTAAGGTTCTTCGCGTTGCATCGAATTAATCCATATGCTCCGCCGCTTGTGCGGGCCCCCGTCAATCCCTTTAAGTTTTAGCCTTGCGGCCGTACGCCCCAGGCGGGGCGCTTAATGCGTTAGCTACCACCCACAGGCGTTGGACGACCCCTCCCCCGTGTCCCCCCCTTTTACGGCCTTGCTCACCAGGTGTATTCTCCCTTTTCTCCCTGTTC
+
FGGEFGGGGGGGGGGFGGGGGGFDGGGGCEGGGCCDEEEFGG9FFEGEGGGGGGGGGFGGDEGFGGGFFGFFEEFGGGCFFAE8FGGFGGGCEGE7FCC8@EBDFAFGFFGGGGDGEGGGGEEGGCFFG8ECEDECEE8@D?@C+;CGF++3@CD7CF*B?F@55584>2/4<5-/?2*:)(((1(4(17?09<4<>33(4<4),(,)(3(((,(8(,37,.)(-33(1*)-(4)((,,,)9((-71()5)5,4>(()..).-)3)(2.(5))..)))4()))-.)).().-)
@M00689:251:000000000-CJTJ5:1:1101:27438:9615 2:N:0:9
CGACGACCATGCACCACCTGTCACTCTGTCCCCGAAGGGAAAGCCTTATCTCTAAGGTGTTCAGAGGATGTCAAGACCTGGTAAGGTTCTTCGCGTAGCTTCGAATTAAACCACATGCTCCACCGCTTGTGCGGGCCCCCGTCAATTCTTTTGAGTTTCAGCCTTGCGGCCGTACTCCCCAGGCGGAGTGCTTAACGCGTTAACTTACAGCACTAAGGGGCGGAAACCCCTTAACACCTAGCACTCATCGTTTACAGCTTGGACTACCAGGGTTTCTAATCCTGCCCTCTCTGTT
+
GGEGGGGGGGGGGGGGGGGGGGGGGGGGGGGGGGGGGGGGGGGGGGGGGGGGGGGGGGGGGGGGGGGGGGGGGGGGGGGGGGGGGGGGGGGGGGGGGGGGGGGGGGGGGGGGGGGGGGGGGGGGGGGGGGGGGGGGG8DGGGGGDFFGFGGGGGGGGGGFFFFFFFFFFFFBFFFBGFG<FDFFFF@F;@E?6CFFF9::>DDE<A)<<7???FBFFBFBFBB>9;??C>F789:)4:7,.9)))(.-.2113:A970))(42),(430:10.((.).--8).)(((.424>).)
@M00689:251:000000000-CJTJ5:1:1101:13665:9628 2:N:0:9
CGACAGCCATGCAACACCTGTCACTCTGTTCCCGAAGGAACTTCCCCGCTTAAGGGTAATGCAGAGGATGTCAAGTCTAGGTAAGGTTCTTCGCGTTGCTTCGAATTAAACCACATGCTCCGCTACTTGTGCGGGCCCCCGTCAATTCCTTTGAGTTTTAATCTTGCGACCGTACTCCCCAGGCGGAATACTTAATGCGTTAGCGGCGGCACAGAGGTGTTGAAACCCCTACACCTAGTATTCATCGTTTACGGCGTGGCTCACCAGGGTTTTAATCTCTGCTCTCTCGGTCC
+
GGGGEGGGGGGGGGGGGGGGGGGGGGGGGGGGGGGCGGGGGGGGGGGG7FEGGGGGGGGFGGGGGGGGGGGGGGGGGGGGGGGGGGGGGGGGGGGGGGGGGGDDFGGGGGGGGGGGGGFGGGGGEGFFGGFGGGGGCCDGGGGGDFGGFGGFFGGFGGFAACEFFCEF=BA>FFFFE=GGFDFBB=2>B5:<C?6?FF;@D@FC60;@0>;B(((.(5:BFFB:AF(-*1)40:51(.:<<?<24)(-863<?00(-703,)44,),1(4((().)-).)-)))).))((-((
@M00689:251:000000000-CJTJ5:1:1101:13683:9642 2:N:0:9
CGACAGCCATGCAACACCTGTCACTCTGTTCCCGAAGGAACTTCCCCGATTAAGGGTAATGCAGAGGATGTCAAGTCTAGGTAAGGTTCTTCGCGTTGCTTCGAATTCAACCACATGCTCCGCTACTTGTGCGGGCCCCCGTCAATTCCTTTGAGTTTTAATCTTGCGACCGTACTCCCCAGGCGGAATACTTACTGCGTTAGCGGCGGCACAGAGGTGTTGACACCCCTACCCCTAGGATTCCTCGTTTACGGCGTTGACTACCGGGGTTTCTAATCCCTCCCTTCCTGTTTTT
+
FGGGFFFGGGFGGFEGGGGFGGGGGGGGGGGGGGGCGEGFGGGGGGGG+FFECG@GGGFGGGGGGGGDGGGGEFCAEF9DGGFG<FGGGEFFFDGGGGGGGGGGGGG9FGGGGGGGFF8F8CEGGGGGGGGGGGGGGEGGGDC8@?FGFGDFFD?FCGG96CECCEEAABABFBFFGFFD*:2)5(6-:3B?@?*9CADF?72>0>B9--(712:532,5:0424314C*82(.7((.())1,).-(28?BA??39>(((.6)2((,,(,((6).4)))))(,4(.,())).)((
@M00689:251:000000000-CJTJ5:1:1101:10202:9666 2:N:0:9
CGACAGCCATGCAGCACCTGTCTCACGGTTCCCGAAGGCACATTCTCATCTCTGAAAACTTCCGTGGATGTCAAGACCAGGTAAGGTTCTTCGCGTTGCATCGAATTAAACCACATGCTCCACCGCTTGTGCGGGCCCCCGTAAATTCATTTGAGTGTTAACCTTCAGGCCGTATCCCCCAGGCGGTACACCTAAGGCGTTATCCCCGGAACCCACCCCTCCTGCGCCCCACCTCCACAGACATGTCCTTTAAGCCATGGTCCCACTGGGTAACTTATCGTTGCTACCCTTTTTT
+
EGGE@FEGGGGGGGFFGGG@E@CEEFEFG>EF@@FGDEFFGAC,,CEFG,6EA9@FFGFGDE5FFFDE<@EEGC@FCFFFGGFGGGEFGG,9=F@>:CE=AFCE@FCECEFECGGEE8=F,@8D+CE+1@,,61>838CEG0++6?DCFEG8,@83+7?9+=5A5)*0:)0:8=))@3?D?=5@B>20-17(8;)(05(/((/1)),4(33(,261((-33(()(((()))(-(*4,,.(()())..).4)).)),(.)(.).()..,(.,)())))).-(((()))((.()))(
@M00689:251:000000000-CJTJ5:1:1101:26011:9690 2:N:0:9
CGACGGCCATGCAGCACCTGTACACCAGTCCGAAGGCTGCACTATCTCTAGCACATCCCGGTGCATGTCAAGCCTTGGTAAGGTTCTTCGCGTTGCATCGAATTAATCCGCATGCTCCGCCGCTTGTGCGGGCCCCCGTCAATTCCTTTGAGTTTTAGCCTTGCGGCCGTACTCCCCAGGCGGGGCACTTAATGCGTTAGCTACGGCGCAGAAAACCAAACGGCCCCCCACCCCTAGTGCCCAACGTTTACAGCGTGGCCTACCCGGGTATCTACTCCTTCCCTCTCCTTCTCTT
+
GGCFGGGGGGGGGGGGGGGGGGGGGGGGGGGGGGGGGGGGGGGGGGGGGGGGGGGGGGGGGGDGGGGGGEFGGGGGGGGGGGGGGGGGGGGGGGGGGGGDGGGGGGGGGGGGGGGGGGGGGGGGGGGCFGGCGGGGGGGG>DGCFFGGFGGFGGGGGFFFFFEEA9@AAFF=@CF2EDGFF9F1;;0<B?>2)6A036::A24<:BFFFB>18::?:B1:?:?>F>9>C35(,7523::B>F7<B?17:?B<27181((.)4??(442>()66<49?BA)<(,)4(((66<32).
@M00689:251:000000000-CJTJ5:1:1101:15766:9712 2:N:0:9
CGACGGCCATGCAGCACCTGTACACCAACCACAAGGGAAACTACATCTCTGCAGCGATCTGGTGTATGTCAAGCCCAGGTAAGGTTCTTCGCGTTGCATCGAATTAATCCACATGCTCCGCCGCTTGTGCGGGCCCCCGTCAATTCCTTTGAGTTTTAGCCTTGCGGCCGTACTCCCCAGGCGGGGCGCTTAATGCGTTAGCTACGACACAGAGGCCGTGGAAGACCCCTACACCTAGACCCCCCCGTTTACGGCCTGGACCACCCGGGGTTCTATACCTGTTCCCT
+
GGGGGGGGGGGGGGGGGGGGGGGGGGGGGGGGGGGGGGGGGGGGGGGGGGGGGGGGGGGGGGGGGGGGGGGGGGGGGGGGGGGGGGFGGGGGGGGGGGGGEFGGFFGFFGGGGG?CAFDGGGDGEGGGGGGGGGGGGEGGGCEFGFGGFGCCFFGGGG?FFFEBEAFFFFFDF>:EG96CFFFBFF>(,4?644AAB:?<?F2644,47B0,4((48;1,31)..8:1CC)1:?57(.4-,80,4203(8()---(-31318(3,29B9(-(32)))).)).)))))
@M00689:251:000000000-CJTJ5:1:1101:14703:9722 2:N:0:9
CGACGGCCATGCATCACCTGTACACCAACCACAAGGGAAACTACATCTCTGCAGCGATCTGGTGTATGTCAAGCCCAGGTAAGGTTCTTCGCGTTGCATCGAATTAATCCACATGCTCCGCCGCTTGTGCGGGCCCCCGTCAATTCCTTTGAGTTTTAGCCTTGCGGCCGTACTCCCCAGGCGGGGCGCTTAATGCGTTAGCTACGACACAGAGGCCGTGGAAGCCCCCTACCCCTAGCGACCACCGTTTCCGGCCTTGACTACCCGGGTATCTAACTCCTCCCCCCCTTTCC
+
GGGGGGFGGGGGGGGGGGGGGGGGGGGGGGGGGGGGGGGGGGGGGGGGGGGGGGGGEGGGGGGGGGGGGGGGGGGGGGGGGGGGGGGGGGGGGGGEG@FGGGGGGGGGGGGGFGEGGGGEGGGGGGGGCFCEEEBEGGGGGGGF@FGGFGDAFGGGGGGFFFF5==A>BFFFFFEEG=8D)>9BFBFFFFF?>><ABF<6<A264(163;:((31:?9109,4232:BGCFB02D08(2(-84(3:(.-:))(,((()54><),4:(7(3()<))).)-))((((((((,,))
@M00689:251:000000000-CJTJ5:1:1101:25262:9745 2:N:0:9
CGACGGCCATGCAACACCTGTACACCAACCACAAGGGAAACTACATCTCTGCAGCGATCTGGTGTATGTCAAGCCCAGGTAAGGTTCTTCGCGTTGCATCGAATTAATCCACATGCTCCGCCGCTTGTGCGGGCCCCCGTCAATTCCTTTTAGTTTTAGCCTTGCGGCCGTACTCCCCAGGCGGGGCGCTTAATGCGTTAGCTACGACACAGACGCCGTGGAAGACCCCTACACCTAGCGCCCACCGTTTACGGCATGGACTACCCGGGTATCTCACTCCTCCCTCCATGTTCAT
+
GEEGGCFGGGGGGGGGGGGGGGGGGGGGGGGGGGGGGGGGGGGGGGGGGGGGGGGGGGGGGGGGGGGGGGGFFG?FGGGGGGGGGGGGGGGGGFGGGGGGGGFD@FGGFGGGGGGGECGGGGGGEGGG8EE6+>EDGGGGGDGFGFFGFG+@EGGGGGGFFFFE9AF2=AA==B=:F=89499909F>FB612<9ABFFFFFA4<08>9><<7(41>BF99B3:(,1:D*7:(3C0:44(4)-(8?>FFF0A11;(9B732),5((-3(--))))-)).()(((.,(()-))-))
@M00689:251:000000000-CJTJ5:1:1101:12302:9747 2:N:0:9
CGACGACCATGCACCACCTGTACACCAACCACAAGGGAAACTACATCTCTGCAGCGATCTGGTGTATGTCAAGCCCAGGTAAGGTTCTTCGCGTTGCATCGAATTAATCCACGTGCTCCGCCGCTTGTGCGGGCCCCCGTCAATTCCTTTGAGTTTTAGCCTTGCGGCCGTACTCCCCAGGCGGGGCGCTTAATGCCTTAGCTACGACCCAGCGGCCGTGGAAGACCCCTACCCCTACGCCCCACCGTTTCCGGCATGGCCTACCAGGGTTATCAATCCCTGCCTCCTCTTGCTT
+
GDFGGGGGGFGGGGGGGGGFFGGGGGGGGGGGGGGGGFGGGGGGGGGGGGGGGGGGGGGGGGGGEFGGGGGGGGFGGGGGGGGGFFFGGGGGEGGGGGGGGGGFGGGCFEGGGGGGFGDEEGGGGGGGGGGGEGGGGGGE>DEFCFGGFGGDGGGGD;CCAFE)55=ABAFFFFCB:@DG4@BFFBF>>08(6)).)):4)6<540(-((42(13;>6;>0:)((241D5)43(72-(((-<;B>0((-4)6-9((-10(,4((4.)3(.((-)..))(,)).,3)42())))))
@M00689:251:000000000-CJTJ5:1:1101:16882:9752 2:N:0:9
CGACGGCCATGCATCACCTGTACACCAGCCCTAAGGCACGCACATCTCTGCACGCTTCCGGTGTATGTCAAGCCTTGGTAAGGTTCTTCGCGTTGCATCGAATTAATCCGCATGCTCCGCCGCTTGTGCGGGCCCCCGTCAATTCCTTTGAGTTTTAGCCTTGCGACCGTACTCCCCAGGCGGGGCCCTTAATGCGTTAGCTACGGCGCGGAACCCGTGGAATGGATCCCCACCCTAGTGCCACACGTTTACGGCATGGACTACCAGGGTATCTAATACGGCCTCCCATGGCCTT
+
GGGGGGGGGGGGGGGGFGGGGGGGGGGGGGGGGGGGGGGGGGGGGGGGGGGGGGGGGGGGGGGGGGGGGGGGGGGFGGGGGGGGGGGGGGGGGGGGGGGDGGGGGGGGGGGGGGGGGGGGGGGGGGGGGGGGGGGGGGGGGCGFGFGDFF>FGGGGGGGFFFFFAAF=9=B?FFFDGDGGFFFF>9(,:0?<AAD>3:B6<AA??FF01999>;??1((-,52:>7)3C55,-8D:42.:AF))4<0,3??A3:>F9?:))).,4246<:()6444))6(-((((((.-((((),
@M00689:251:000000000-CJTJ5:1:1101:18992:9785 2:N:0:9
CGACGACCATGCAACACCTGTACACCAACCACAAGGGAAACTACATCTCTGCAGCGATCTGGTGTATGTCAAGCCCAGGTAAGGTTCTTCGCGTTGCATCGAATTAATCCACATGCTCCGCCGCTTGTGCGGGCCCCCGTCAATTCCTTTGAGTTTTAGCCTTGCGGCCGTACTCCCCAGGCGGGGCGCTTAATGCGTTAGCTACGACACAGAGGCCGTGGAAGACCCCTACACCTAGCGCCCACCGTTTACGGCATGGACTACCAGGGTTTATAATCCTGCTCTCCCTTTTC
+
GGFGGGGGGGGGGGGGGGGGGGGGGGGGGGGGGGGGGGGGGGGGGGGGGGGGGGGGGGGGGGGGGGGGGGGGGGFGGGGGGGGGFFFGGGGGGGGGGGGGGGCFGGGGGGGGGGGGGGGGCGGGGGGGGGGGGGCGGGDGGGGGGFGGFGGGGFGGG>7FFFFEFB9ABFFFFD;BGFGGFD>9;>BFF>?B2>FFFF???ABF?FF9(70(50<B?979>F243??BG9:<((>:0<:((81181721:()(811;B?077(,:).42((,())62)).),()).(((),))
@M00689:251:000000000-CJTJ5:1:1101:10431:9799 2:N:0:9
CGACGGCCATGCATCACCTGTCTCACGGTTCCCGAAGGCACATTCTCATCTCTGAAAACTTCCGTGGATGTCAAGACCAGGTAAGGTTCTTCGCGTTGCATCGAATTAAACCACATGCTCCACCGCTTGTGCGGGCCCCCGTCAATTCATTTGAGTTTTAACCTTGCGGCCGTACTCCCCAGGCGGTCACCTTACCGCGTAAGCTCCGGAAGCCACTCCTCAAGGGCACCACCCACACATCGACATCTTTTACGGGGTGGACTACCCGGGGTTCTACACTCCCCCCCTCTCTCTT
+
GGGG77FFGGGGGGGGGGGGGGGGGGGCFCFGFDC:FGGGGGGGG9FEGGFFGGGGFEFGFGGGGCEFGGGGGGF9EFCFGEG9FGGFFGGGDFGGEGDFE;@E,ABC9FFFCD,EFFFGCGGGCEGGCF@ACG8CEGGEGGC6;FDGFGGCE7DEDFC7*B=AE@CA5=425>A@CEGC8522(8(1()).6>(((.63((//).4((379:?(3,(.-.))),1:3C*)2:(14((().),-,2)))66:A6,((461(,5(521(2((-((.))-.)((((((-,-1(,.3)
@M00689:251:000000000-CJTJ5:1:1101:29143:9812 2:N:0:9
CGACGACCATGCAGCACCTGTACACCAACCACAAGGGAAACTACATCTCTGCAGCGATCTGGTGTATGTCAAGCCCAGGTAAGGTTCTTCGCGTTGCATCGAATTAATCCCCATGCTCCGCCGCTTGTGCGGGCCCCCGTCAATTCCTTTGAGTTTTAGCCTTGCGGCCGTACTCCCCAGGCGGGGCGCTTAATGCGTTAGCTACGACACAGAGGCGGTGGAAGCCCCCTCCCCCTGCGCCCCCCCGTTTACGGACTGGCCTACCAGGGTTCTAACACCTCTCTTCCCTTCCC
+
GGGGGGGGGGGGFGGGGGGGGGGGGGGGGGGGGGGGGGGGGGGGGGGGGGGGGGGGGGGGGGGGGGGGGGGGGGGGGGGGGCF,EFFFE;4@BF@:,A==>E8E8E,9E,,49@>ECF++@+@=EGGGD9EE+8CEG8==0;1=<FFGFF+,5EFGGG>F6A@5)=@2/-:599=EG2*?6@@BFBF((,((.6543?:(4:>A>((22732,8?<(--4((,,(4:?5/)(4170(.,(45,(4((,.(-)4(((,808(),(4,8?(,(()-))).-(().))-)())(((
@M00689:251:000000000-CJTJ5:1:1101:8036:9833 2:N:0:9
CGACAGCCATGCATCACCTGTACACCAACCACAAGGGAAACTACATCTCTGCAGCGATCTGGTGTATGTCAAGCCCAGGTAAGGTTCTTCGCGTTGCATCGAATTAATCCACATGCTCCGCCGCTTGTGCGGGCCCCCGTCAATTCCTTTGAGTTTTAGCCTTGCGGCCGTACTCCCCAGGCGGGGCGGTTAATGCGTTAGCTGCGCCACTGAACCGCAAGCTGCCCAACGGCTAGCATTCATCGTTTACGGCTTGGACACCCGGGGTCTCAAATCCTGCTCTCC
+
GGGGGGGGGGGGGGGGGGGGGGGGGGGGGGGGGGGGDFGGGGGGG9FEGGGGGFGGGGGGGGGGGGDGFGGGGGGGGGGFFGGGGGGGGGGGGGGGGFFCEFGGGGGFGGGGGGCFAFFEEGGDEGGGGGGDGGGEG>8=??EF@FGGFGCA@FGGFDF?CFF@58:)5=752<EEE7*94459;@F0(49:<))462:0:<<40,9?(,(.837(291;03:24:621/<63(*.,).6>4))(-8??A:44(((-.5)(-((-((((()-)-)).)-,2<27(
@M00689:251:000000000-CJTJ5:1:1101:9053:9839 2:N:0:9
CGACAACCATGCAACACCTGTACACCAACCACAAGGGAAACTACATCTCTGCAGCGATCTGGTGTATGTCAAGCCCAGGTAAGGTTCTTCGCGTTGCATCGAATTAATCCACATGCTCCGCCGCTTGTGCGGGCCCCCGTCAATTCCTTTGAGTTTTAGCCTTGCGGCCGTACTCCCCAGGCGGGGCGCTTAATGCGTTAGCTACGACACAGAGGCCGTGGAAGACCCCTACACCTAGCGCCCACCGTTTACGGCCTGGACCACCCGGGTACCTAATCCTGCTCCTCACGTTT
+
GGGGGGGGGGGGGGGGGGGGGGGGGGGGGGGGGGGGGGGGGGGGGFGGGGGGGGGGGGGGGGGGGGGGGGGGGGGGFGFGGGGGGGGGGGGGGGGGGGGDGGGFGGFGGEFFGGGG8DFGGGGGGGGGFGGGGGGGGEGEGGGF9BFGFFGFGGG9CEFFFFFB<ABFFFBFDDFFC>GGA9@=BFB>>>F0<AFBF?FBFAAA>:?FF>010:?<BBF>FFF:(47:C7;?7:F<8)737BBFFB1:<2:>?(--(--(.(4130(9(,1))).))...).(..(()((.((
@M00689:251:000000000-CJTJ5:1:1101:8965:9840 2:N:0:9
CGACGGCCATGCACCACCTGTACACCAGTCCGAAGACTCGACCATCTCTGGCCGATTCCGGTGTATGTCAAGCCTTGGTAAGGTTCTTCGCGTTGCATCGAATTAATCCGCATGCTCCGCCGCTTGTGCGGGCCCCCGTCAATTCCTTTGAGTTTTAGCCTTGCGGCCGTACTCCCCAGGCGGGGCACTTAATGCGTTAGCTGCGGCGCGGAACTCGTGGAATGAGCCCCACACCTAGTGCCCAAGGTTTCCGGCATGGACTACCAGGGTCTCTAATCCCGCTCCAT
+
GGGGGGGGGGGGGGGEGGGGGGGGGGGGGGGGGGGGGGGFGGGGGGGGGGGGGGGGGGGGGGGGGGGGGGGGGGGGGGGGGGGGGGGGGGGGGGGGGGGCFEFGFFGGGGGGGGG9;DDGGGGGGGFDDEGGCCCGGGGEGGGGGAFFFGD>,;EGGGGFFFE@ABF2==D@FFFB53CCFFBF963:0:AB>2)7:6(3:4A02;(4(,4-190<:<B<(4283<71DG:>?BG:7?)))98?<((8)-)),49>;B?F:)542:BFB0(()-)6))))(,47((-
@M00689:251:000000000-CJTJ5:1:1101:24604:9857 2:N:0:9
CGACGGCCATGCATCACCTGTCACTCTGTCCCCGAAGGGAAAGCCTTATCTCTAAGGTGTTCAGAGGATGTCAAGACCTGGTAAGGTTCTTCGCGTAGCTTCGAATTAAACCACATGCTCCACCGCTTGTGCGGGCCCCCGTCAATTCTTTTGAGTTTCAGCCTTGCGGCCGTACTCCCCAGGCGGAGTGCTTAACGCGTTAACTTACAGCACTAAGGGGCGGAAACCCCTTAACACCCAGCACTCATCGTTTACAGCGTGGCCTACCAGGGTATTTAATCCTTCCCTCCACTTT
+
GGGGGGGGGGGGGGGGGGGGGGGGGGGGGGEFGGGGGGGGGGGGGGGGGGGGGGGGGGGGGGGGGGGGGGGGGGGGGGGGGGGGGGGGGGGGFGGCEFFDGGGDGCFGGGGEFGEGGGGGF?FFEGGDGGGFGEGDGGGGDDGD>C+5CFGGGGF9CFGFFFDFF)==AFFFFDFFGFGGF?=D@FB68@EEFE4;16;>><@C9<264238:2:8:0899;016917D3548);<B0,48F?02:?A<42<<<F)32(-41(4211?)40:<02))-.64<A<)4()(((()))
@M00689:251:000000000-CJTJ5:1:1101:10945:9859 2:N:0:9
CGACGACCATGCACCACCTGTACACCAACCACAAGGGAAACTACATCTCTGCAGCGATCTGGTGTATGTCAAGCCCAGGTAAGGTTCTTCGCGTTGCATCGAATTAATCCACATGCTCCGCCGCTTGTGCGGGCCCCCGTCAATTCCTTTGAGTTTTAGCCTTGCGGCCGTACTCCCCAGGCGGGGCGCTTAATGCGTTAGCTACGACACAGAGGCCGTGGAGTACCCCTGCCCCTTGCCCCCACCGTTTACGGCCTGGCCTACCCGGGTTATCCAATCCTCCCACCCATGTCT
+
GGGGGGGGGGGGGGFGGGGGGGGGGGGGGGGGGGGGGGGGGGGGGGGGGGGGGGGGGGGGGGGGGGGGGGGGGGFGGGGGGGGGGGGGGGGGGGGGGGGFGGGGGGGGGGGGGGGGGEGGGGGGGGGGGGGGGGGGGGGGGGGGGFGGFFFGGGCFGGFFFF:CEFFFA=@AADFFGFGGFFF>BFF;>>0<B))69BF044<57:099B?1(512:>1;9B((,.:773),(,92(.8(3>((,46:<?146?6(482(.)42(.2;6(-()).6)),())(((((((((..)
@M00689:251:000000000-CJTJ5:1:1101:24562:9898 2:N:0:9
CGACAGCCATGCACCACCTGTACACCAACCACAAGGGAAACTACATCTCTGCAGCGATCTGGTGTATGCCAAGCCCAGGTAAGGTTCTTCGCGTTGCATCGAATTAATCCACATGCTCCGCCGCTTGTGCGGGCCCCCGTCAATTCCTTTGAGTCTTAGCCTTGCGGCCGTACTCCCCAGGCGGGGCGCTTAATGCGTTAGCTACGACCCAGAGGCCGTTGAAGACCCCTACACCTAGCCCCCCCCGTTTACGGCATGGACTACCCGGGTATCTCATCCTGCACCCCTCGTCTTT
+
GGGGGGGGGGGGGGGGGGGGGGGGGGGGGGGGGGGGGGGGGGGGGCEGGGGGGGGGGGGGGGGGGGGG9FGGGGGGGGGGGGGGGGGGGGGGGGGGFGGGCFEG@GGGFGFFFGGGGGGGGGEGGGGFDGGGGGGEGGGGD8EGGCGGFC8FGGGGGGFFF?@@EB=BAAA>=26>GFGGABBF@>F;>(8?AD4>B<?B:F)-51?92(,..::0299(4()))(.:CC@?01C:,,0,,>1(46>(,(,.(,,(-.4),)((,(-4((()..46)).8):(,((,(((-,(()
@M00689:251:000000000-CJTJ5:1:1101:12894:9906 2:N:0:9
CGACAGCCATGCAACACCTGTCACTCTGTCCCCGAAGGGAACACGGTATCTCTACCGCTTGCAGAGGATGTCAAGACCTGGTAAGGTTCTTCGCGTTGCGTCGAATTAAACCACATGCTCCACCGCTTGTGCGGGCCCCCGTCAATTCTTTTGAGTTTCAGCCTTGCGGCCGTACTCCCCAGGCGGAGTGCTTAATGCGTTAACTTCAGCACTAAGGGGCCGAAACCCCCTAAACCCTAACATCACAAGTTTACAGCGCGGACTACCAGGTGACAGAAACCTGGTCTACTTGATT
+
FGGGGGGGGGGGGGGGGGGGFGFGGGGGGGGGGGGGGGGGGGGGGGGGGGGGGGGGGGGFGGGGGGGGGGGGGGGGFDEFGFGGGGEGGGFGGEGGGGGGGGGGGG7EFGGGGGGGGGGDGDFGGGEGGG8DCEGGGGGGD+@DD7CFFGGFFGFACCFFFFDDEE@BB=AAFD@8CEGDFDFF@B912=EFEC<CC<@FFFF>>)-)4)44:,(514(((((,24(39).,,.2(((.(.)-).).),62)6))..((,((((.(4,,4),))))(.).40(2(.-)))))).)
@M00689:251:000000000-CJTJ5:1:1101:12876:9912 2:N:0:9
CGACAGCCATGCAACACCTGTCACTCTGTCCCCGAAGGGAACACGGTATCTCTACCGCTTGCAGAGGATGTCAAGACCTGGTAAGGTTCTTCGCGTTGCGTCGAATTAAACCACATGCTCCACCGCTTGTGCGGGCCCCCGTCAATTCTTTTGAGTTTCAGCCTTGCGGCCGTACTCCCCAGGCGGAGTGCTTAATGCGTTAACTTCAGCACTAAGGGGCGGAAACCCCCTAACACCTAGCACTCAACGTTTCCAGCGCGGCACACCAGGGTACCCAATCCTTCCCTCCCTTT
+
GGFGEGGGGGGGGGGGGGGGGGGGGGGGGGGGGGGGGGGGGGGGGGGGGGGGGGGGGGGGGGGGGGGGGGGGGGGGGGGGGGGGGGGGGGGGGGGGGGGGGGGGFGGGGGGFGGGGGGGGGGGGGGGGGGGGGEEGGDGGDDEDGAFGFFGGGGGGGFGFFFFBFFFFFFBFFDFB@EGGF92@;@@FFD3)19>CEFFDD;())6<2)49::B0::?96>;209:0:<D),,(04:28)(*5,,4(4(-1<)))).(-,3(((.(48?:?04))))(.8().),().3(())
@M00689:251:000000000-CJTJ5:1:1101:4804:9925 2:N:0:9
CGACGACCATGCAGCACCTGTACACCAACCACAAGGGACACGACAGCTCTGAAGCAAGCGGGTGTAGGTCAAGCCCAGGGAAGGGTAGTCGGGTTGCAGCGAAGTAAGACACATGGCACGCCGCTGGGGCGGGCCCCCGTCAATACCTTGGAGTTTAAGGCTGGAGGCCGGACGCCCCAGGGGGGGAGGGGAAGGCGTGAGGTACGAAAAGGAAGGGGGAAAAAACGTAGAAACGAAGGGAAGAGGGGTTACGGGGGGGAAGAGCAGGGTAAAGAAACGGGGACGCAGGGGGCAG
+
C>:@CC@86,;;<CC@CC<6;66<<66C@@@<<EDFCE,C,,7+76,:B,:,CCEFC,,67@+@+C,A9:BBD:4::C=,:CCE+9,7,,8+8,+8AF,96=C++94,,884A,6,,,261==6++@>E+>CE/44C*2**2:++/0+3+>CF00++5:*;0,6(6<7(4069((4*47C:(-7>2(,(((-4(4(3(203((.)--4(,(-,.4:?F(((.(,((-,29;<A2334<F6851(3(-24(-,4-43199(--.((..8;..(..:<(((-4((-4(4(4--(-(-
@M00689:251:000000000-CJTJ5:1:1101:10371:9926 2:N:0:9
CGACGACCATGCAACACCTGTACACCAACCACAAGGGAAACTACATCTCTGCAGCGATCTGGTGTATGTCAAGCCCAGGTAAGGTTCTTCGCGTTGCATCGAATTAATCCACATGCTCCGCCGCTTGTGCGGGCCCCCGTCAATTCCTTTGAGTTTTAGCCTTGCGGCCGTACTCCCCAGGCGGGGCGCTTAATGCGTTAGCTACGACACAGAGGCCGCGGAAGACCCCTACCCCTAGCGCCCACCGTTTACGGCCGGGCTCAACCGGGTACCTAAGCCGCCCCTCTCGTGTT
+
GGGGGGGGGGGGGGGGGGGGGGGGGGGGGGGGGGGGGGGGFGGGGFGFGGGGGGGGGGGGFGGGGGGGFGGGGGGGGFGFFGGGGFGGGFGGGGGGGFAEECFFGCE<FF9EFGGGGGFGGGDECGGF8DEDGGGGGGGGGD65?FGGFGFCFG:C7FGF>FFFFA>4):=)4->BA909?:2:6>F099::649A>86(4AFFD689(-832.,:3(((1(-7((407*7?(37(((((452(-(,,-.(5(49((-70(()).(((-442--5)(.3-(4(-(-((-((((
@M00689:251:000000000-CJTJ5:1:1101:27624:9938 2:N:0:9
CGACAACCATGCAGCACCTGTACACCAACCACAAGGGAAACTACATCTCTGCAGCGATCTGGTGTATGTCAAGCCCAGGTAAGGTTCTTCGCGTTGCATCGAATTAATCCACATGCTCCGCCGCTTGTGCGGGCCCCCGTCAATTCCTTTGAGTTTTAGCCTTGCGGCCGTACTCCCCAGGCGGGGCGCTTAATGCGTTAGCTACGACACAGAGGCCGTGGAAAACCCCTACACCTAGCGCCCCCCGTTTACGGCATGGACTACCAGGGTCCCTACTCCTGCTCTCTCTGTCC
+
GGGGGGGGGGGGGGGGGGGGGGGGGGGGGGGGGGGGGGGGGGGGGGGGGGGGGGGGGGGGGGFGGGGGGGGGGGGGGGGFGGGGFGGFFGGGGGGGGGGGGGGGGGGFGFGGGGGGGGGGGGGGGGGGGGGGGGGGGEGGGGGGGFGGFFGGGGGGFGFFFBC<)>==@>BD9=E>C=>DFDF@9009>><:BAB<9?BBFFF>B:0132::08(3?>1790)).82:<3<6(3<?7>B0(7(,49>B?B:<:4;617?)8?F:(.323(((.58(.8(.4((6)3)42<92)
@M00689:251:000000000-CJTJ5:1:1101:18111:9948 2:N:0:9
CGACGGCCATGCACCACCTGTACACCAACCACAAGGGAAACTACATCTCTGCAGCGATCTGGTGTATGTCAAGCCCAGGTAAGGTTCTTCGCGTTGCATCGAATTAATCCACATGCTCCGCCGCTTGTGCGGGCCCCCGTCAATTCCTTTGAGTTTTAGTCTTTCGGCCGTACTCCCCAGGCGGGGCGCTTAATGCGATAGCTACGACCCAGAGGCCGGTGCAGACCCCTACCCCCAGCCCCCACCGTTTACGCCCCGCCTCACCCAGGTCTACCATCCCTCCCCCTCTTTCC
+
FGGGCFGGGGGGGFFCFGGGGGGFGG<FEFGFF<FEF8EFCFEFGAFFGGAFF<FE>EGGDEF8AAAF@<,@FFFFGFFEC9<?EFDFGG,@8FG@GF8,=>,,@449EFAFF,,>,;=6CE+=>E6@DFEDCGGGEECED>7+;1B+?CD,+=DFGFGFFFF*;A)05A=2>4A==>0956(/66629666-)6:0(4(3<9241,1,7(3(,(2<0((,()).4(.9*).8(/(-,.,-049>2((182>1(4((((,(,(,82(3(.,)).))-5((,4(-,((-())))
@M00689:251:000000000-CJTJ5:1:1101:10943:9961 2:N:0:9
CGACGACCATGCAGCACCTTTGTCTTGGGTATCTAATCCTGCTCTCT
+
GF@FEEFEGGGGGGGGGGGCGFFFFDGGGGGGGGGGGCEFFGGGFGG
@M00689:251:000000000-CJTJ5:1:1101:19846:9995 2:N:0:9
CGACGGCCATGCAGCACCTGTCACCTTTGTCCCCGAAGGGAAAATCTTATCTCTAAGACGGTCAAAGGGATGTCAAGACCTGGTAAGGTTCTTCGCGTTGCTTCGAATTAAACCACATGCTCCACCGCTTGTGCGGGCCCCCGTCAATTCTTTTGAGTTTCAGCCTTGCGGCCGTACTCCCCAGGCGGAGTGCTTAATGCGTTAACTGCAGCACTAAGGGGCGGAAACCCCTTAACACCTAGCACTCATCGTTTACGGCGTGGACTACCAGGGTCTCTAATCCTGCCCTCTCTTT
+
GGGGGGGGGGGGFFGFGGGGGGGGGGGGGGGGGGGGCGGGGGGGGGGGGGGGGGGGGGGGGGGGGGGGGGGGGGGGGGGGGGGGGGFGGGGGG,AFGGGEEGGGGGGFGGGGGGGGGGGGGGGGGGGGGGGGFGGGDGDEDGGDG?GGCGGGGGGGGGGFFFEFFFF@E>ABFFFFEFGGFFFF>F=>66;;?CEF<EFC03<;1>3)55(4(.5:BD1160112(((9<.2<B>>4>B:?=72748(4)(-::(6?6>09>(4:?B?:0)4:?(,5))).542)5(((2((,.-
@M00689:251:000000000-CJTJ5:1:1101:20300:10007 2:N:0:9
CGACGGCCATGCATCACCTGTACACCAACCACAAGGGACACTACATCTCTGCAGCAATCTGGTGTATGTCAAGCCCAGGTAGGGTTCTTCGCGTTGCATCGAATTAATCCACATGCTCCACCGCTTGTGCGGGCCCCCGTCAATTCCTTTGAGTTTCAGCCTTGCGACCGTACTCCCCAGGCGGATTGCTTATCGCGTTAGCTGCGGCACAATCGGATTTGGTACGGATAACCCCAAGCAAACATCGTTTAGGGCCGGGACCACACGGGGTTCCAAACCTGCTCCCTTGTGTC
+
GGGGGGGGGGGGGGGGGGGGGGGGGGGGGGGGGGGGGGGGGGGGGGGGGGGGGGGGGGGGGGGGGGGGGGGGGGGGGGGFG@FGEFGGGGFCEGGGGGDFGGGGGGGFGFGDFGGGGFGFGGGGGGGGGGGGGGEGGGGEGGGFFFGGFGGGGGFAFFC?FFFFFFFFFFFBFFFFGFGDF=@BFFFD<E<3)/7;;BB177)74:01(((.43:<?6()6<?AB(2(1*1<((94014:()38<><((,-62:,49>92(((4((-,1(,-((.6-(8(4((-)4(),)).)
@M00689:251:000000000-CJTJ5:1:1101:19157:10020 2:N:0:9
CGACGGCCATGCAGCACCTGTACACCAACCACAAGGGAAACTACATCTCTGCAGCGATCTGGTGTATGTCAAGCCCAGGTAAGGTTCTTCGCGTTGCATCGAATTAATCCACATGCTCCGCCGCTTGTGCGGGCCCCCGTCAATTCCTTTGAGTTTTAGCCTTGCGGCCGTACTCCCCAGGCGGGGCGCTTAATGCGTTAGCTACGACCCAGAGCCCGTGGAAGACCCCTACACCTAGCGCCCAACGTTTACGTCATGGACTTCACGGGTATCTAAGCTTCCTCTCTTTTACTAT
+
FGGGEFEGGGGGGGGFFGGGGGGGGGGGGGGGGGFEGGGGGGGFG9,E<9,EEEFGG@EGGGFFGGGGFFGFGG?=EGFGFFGAEFFFCAC>EFGGGGFGG8EGGGGGGG@EGGGGGGGDGDGDGG?EECCEGDCCEGCEGC+5CF?CFF7EGGGG>EF69>@):===@=@AD(9(45?C?=@>9B909(-(6)6)(-(-42<<366((-(233(((-(4(-)4030:G*5<:19,5<:((.,,(4(4((()(,.(44),.)).4.2<0(())-64),--),))),))))--))-
@M00689:251:000000000-CJTJ5:1:1101:20304:10026 2:N:0:9
CGACGGCCATGCATCACCTGTACACCAACCACAAGGGACACTACATCTCTGCAGCAATCTGGTGTATGTCAAGCCCAGGTAAGGTTCTTCGCGTTGCATCGAATTAATCCACATGCTCCACCGCTTGTGCGGGCCCCCGTCAATTCCTTTGAGTTTCAGCCTTGCGACCGTACTCCCCAGGCGGATTGCTTATCGCGTTAGCTGCGGCCCCATCGGATTGGGTACCGATCCCACCAAGCCATCCACTGTTCGGGTCGGGCCTCACATGTTATCCTAGCCGGTCCTCTCTTTTCTT
+
FEFE@:FGGGGGGGGFGGGGGGGGGGGGGGGGGGGFGGGGGGGGGGGGGGGGGGGDFGGGGGGGGGGGFGGGGGGGGGGGGGGGGGGGGGGGGGGGGGGGGGGGGGGGGGGGGGFGGGGGGFGGCGGD,EE=CC>EGGGGDCEGGFFGFFGFGGGFGGGFAAEEFB8=AA=2=B;>C<4C49@BFB@FFFFC)/6;9(3::>93=((((3(4,48?(2:???8)54((1/7().C1(((-:40:),-)6).((((-319((,4222),).).))).),((((,()-)(4)))-))
@M00689:251:000000000-CJTJ5:1:1101:14690:10026 2:N:0:9
CGACAGCCATGCATCACCTGTCACTCTGTTCCCGAAGGAACTTCCCCGATTAAGGGTAATGCAGAGGATGTCAAGTCTAGGTAAGGTTCTTCGCGTTGCTTCGAATTAAACCACATGCTCCGCTACTTGTGCGGGCCCCCGTCAATTCCTTTGAGTTTTAATCTTGCGACCGTACTCCCCAGGCGGAATACTTAATGCGTTAGCGGCGGCACAGAGGTGTTTCAATCCCTACACCTAGGTTTCACAGTTTACGGCGTTGCTTACCCGGGTTTTCATACCTGCCCTCCCTTGTC
+
FF7BFGFFGFFGGGGGGGGGFGFFFGCFFGGGGGGGGGCF?FGGGGGG>GGGGGGGGGGGGGGGCFFGCFFGGGGGGCFFGGFGGFFGGGGFGGGGEEEFGEGDFGGGGGGGGGGGGGGGFG6=EGGGGD,EE>E>CG6C==8D=FFFFFF,ECGGGGGFFFFCECEA=A)):>58E)9*3:5>>@2@FEE<<CC?5;(((/:).(.3,7>FF:(8:?02:()))).106*,((9(4<()-*)))).).).6:(((,(,()--).(,3(-,(-)))))())((((.((,.(.)
@M00689:251:000000000-CJTJ5:1:1101:13741:10046 2:N:0:9
CGACGGCCATGCATCACCTGTACACCAACCACAAGGGAAACTACATCTCTGCAGCGATCTGGTGTATGTCAAGCCCAGGTAAGGTTCTTCGCGTTGCATCGAATTAATCCACATGCTCCGCCGCTTGTGCGGGCCCCCGTCAATTCCTTTGAGTTTTAGCCTTGCGGCCGTACTCCCCAGGCGGGGCGCTTAATGCGTTAGCTACGACACCGCGGCCGTGGAAGCCCCCAACACCTAGCGCCCACCGTTTACGGCATGGATCACCAGGCTTACAAATCCCGCCTCTCCCGCTCAT
+
GGGGGGGGGGGGGGGGGGGGGGGGGGGGGGGGGGGGGGGGGGGGGGGGGGGGGGGGGGGGGGGGGGGGGGGGGGGGGGGGGGGGGGGGGGGGGGGGGGGGGGGGGGGGDGGGGGGGGGDGGGGGGGGGGGGGGGGGGGGGDDEGFFGGFGGGGGGGGFGFFFFFFFFF=BADFFCFGFGGF26:BFFFB>:0AAA9>F<?B><2,(8>32,((--3;;121?21(.4(7)),(47((,,(->B(((((-.4<(29(-12)),(,,).-((()).-5648)(-(-,(,(,((((()
@M00689:251:000000000-CJTJ5:1:1101:22508:10057 2:N:0:9
CGACAACCATGCATCACCTGTACACCAACCACAAGGGAAACTACATCTCTGCAGCGATCTGGTGTATGTCAAGCCCAGGTAAGGTTCTTCGCGTTGCATCGAATTAATCCACATGCTCCGCCGCTTGTGCGGGCCCCCGTCAATTCCTTTGAGTTTTAGCCTTGCGGCCGTACTCCCCAGGCGGGGCGCTTAGTGCGTTAGCTACGACACAGAGGCCGTGGAAGACCCCTACACCTAGCGCCCACCGTTTACGGCATGGGCTACCCGGGTATCTAATCCTTCCCTCTACGTCTAT
+
GGFEGGGGGGGGGGGGGGGGGGGGGGGGGGGGGGGGGGGGGGGGGGGGGGGGGGGGGGGGGGGGGGGGGGGGGGGGGGGGGGGGGFGGGGGGGGGGGGGGGGGGGGGGGGGGGGFGGGFDGGGGGGGGGGGGGGGGGGGGGGGGGFGGFGFDGGGGFGGFFFFEFFFFFFAADDFEGFGGFDFFF90439??B<)-314??F)6.249;BB:>2:<:66>BFBB01:BDCFF?B488?:>FBBB??9((54AFB0(4?((((.4((,992(42):<2)<)))((.304)(.((()
@M00689:251:000000000-CJTJ5:1:1101:22901:10071 2:N:0:9
CGACGACCATGCAACACCTGTGTTCCAGGCTCCGAAGAGAAGGTCACATCTCTGCGACCGGTCCTGGACATGTCAAGGGCTGGTAAGGTTCTGCGCGTTGCGTCGAATTAAACCACATGCTCCTCCGCTTGTGCGGGCCCCCGTCAATTCCTTTGAGTTTCACCGTTGCCGGCGTACTCCCCAGGTGGATTACTTATCGCTTTCGCTAAGCCACTAAAAGTTGCCCTCTAGCAGCCAGTTATCATCGTTTACAGTTCGGACTACCAGGTTATCTAATCCTGCCTCCTCTGTTC
+
GGFGGGGGGGGGGGGGGGGGGGGGGGGGGGFGGGGGEGGGGGGGGGGGGGFGGGGGGGGGGGGGGGGGGGGGGGGGGGGGGGGGGGGGGFFGGGGGGGGGGEGGGGGGGGGEFFGGGGGGGGGGGGGGGDFGCFGGGGCEGGGGGFGGFGGGGGC7CFFFFFFEDFFDDF@FFFFFGFGFF@8<@F;@;;A379CFFBB?0<?>28?:;88?1?22>7<4>A)68:245:96))*(.48)664))62:?0,))).))(-89((.3))(.)))).)..-4)).(.)((.6))))
@M00689:251:000000000-CJTJ5:1:1101:14575:10077 2:N:0:9
CGACGGCCATGCATCACCTGTACACCAACCACAAGGGAAACTACATCTCTGCAGCGATCTGGTGTATGTCAAGCCCAGGTAAGGTTCTTCGCGTTGCATCGAATTAATCCACATGCTCCGCCGCTTGTGCGGGCCCCCGTCAATTCCTTTGAGTTTTAGCCTTGCGGCCGTACTCCCCAGGCGGGGCGCTTAATGCGTTAGCTACGAAACAGAGGCCGTGGAAGACCCCTACCCCTAGCGCCCACCGTTTACGGCATGGACTCACTGGGTTTCCACTCCAGCTCCCCCTTTTC
+
FC@BBFC7FFGGGGGFGFGFFGFEFGGGGGGFGEFGGGGGFGGGGCFGGGGGDGCFGGGGGGGGGGFGG9EFGG<FFDEFGGFFGGGGGFGEGFEGCGFGGGGG?=FFGFFFEF@FEFGG6CGGGEGGDGCEEGBGGGDGGGGGCAFGFGGFGDA;FEGFFCEEFFF=AAFA4(1(;=FGFF@2;BB((((4--6AB:06<A)-58(((4:,,(13:920112:1?B?G554(,>6(471()4412((((,62,(,-4:::2(),)-,(,(--).)).,.(,))(((-3(.))
@M00689:251:000000000-CJTJ5:1:1101:25528:10091 2:N:0:9
CGACGGCCATGCAGCACCTGTACACCAACCACAAGGGAAACTACATCTCTGCAGCGATCTGGTGTATGTCAAGCCCAGGTAAGGTTCTTCGCGTTGCATCGAATTAATCCACATGCTCCGCCGCTTGTGCGGGCCCCCGTCAATTCCTTTGAGTTTTAGCCTTGCGGCCGTACTCCCCAGGCGGGGCGCTTAATGCGTTAGCTACGACACAGAGGCCGTGGAAGACCCCTACACCTAGCGCCCACCGTTTACGGCATGGACTACCCGGGTTTACAATCCTGTCCCCT
+
GGGGGGGGGGGGGGGGGGGGGGGGGGGGGGGGGGGGGGGGGGGGGFGGGGGGGGGGGGGGGGGGGGGGGGGGGGGGGGGGGGGGGGGGGGGGGGGGGGGGGCFGFGGGGGGGGGGGGGGGGGGGGGGGGGGGGGGGGGGGGGGGGFGGFGGEFCGGGBFFFFFF@BFFFFFFFFFEGDGDAB@@(9>FF;F?DFFFF<2::ABAD:?F90087?BFFFFF>(3(8<?FDCF?F?*(.):93D0880(36?1A<69(-.:).),(4:199603()).),().))))(.
@M00689:251:000000000-CJTJ5:1:1101:28214:10194 2:N:0:9
CGACGGCCATGCATCACCTGTACACCAACCACAAGGGAAACTACATCTCTGCAGCGATCTGGTGTATGTCAAGCCCAGGTAAGGTTCTTCGCGTTGCATCGAATTAATCCACATGCTCCGCCGCTTGTGCGGGCCCCCGTCAATTCCTTTGAGTTTTAGCCTTGCGGCCGTACTCCCCAGGCGGTGCGCTTAATGCGTTAGCTACGACACAGAGGCCGTGGAAGACCCCTACACCTAGCGCCCACCGTTTACGGCCGTGACTACCCGGGTATCGAATCCCTCCCTCT
+
GGGGGGGGDGGGGGGFFGGGGGGGGGGGGGGGGGGGGGGGGGGGGCGGGGGGGGGGGGGGGGGGGGGGGGGGGGGGGGGGGGGGGFGFGGGGGGGGGGFGEEGGEGFAFFFGGGGFFDFEG6@CCECFGGGDEGGGGGGGGGGFFFFGFGGGG9FGDGFF*<C@58992=495297=9?CF9(.(669961;>C?E62(1;:-5?B(4(9<?,(((,791104:180295.:B75?7)(13)2::21(40(6?:(4((-(,-.,4,(-4,-,)(-.)-4))(((.((
@M00689:251:000000000-CJTJ5:1:1101:28226:10209 2:N:0:9
CGACGGCCATGCATCACCTGTACACCAACCACAAGGGAAACTACATCTCTGCAGCGATCTGGTGTATGTCAAGCCCAGGTAAGGTTCTTCGCGTTGCATCGAATTAATCCACATGCTCCGCCGCTTGTGCGGGCCCCCGTCAATTCCTTTGAGTTTTAGCCTTGCGGCCGTACTCCCCAGGCGGGGCGCTTAATGCGTTAGCTACGACACAGAGGCCGTGGAAGACCCCTACCCCTAGCGCCCACCGTTTACGGCATGGACTACCAGGGTTTCTCATCCTGCCCTCCCTTTCC
+
GGFGGGGGGGGGEGGFGGGGGGGGGGGGGGGGGGGGGGGGGGGGGGGGGGGGGGGGGGGGFGGGGGGGGGEFGGGGGGGGGGGGGFGGGGGGGGGEFFCGGGGFGGGGGGGGGGGGFGFEGGGGGGFGFF>EGGGGGGGGGDGGGFGGFGGGGGGGGFGFFFFBFFAAAFFFFFEEFDGDFDB9BFF9>>??ABFF>::?:<<AFF(479<4:?::?>BF9().(,46CC5((458430,7;>FFFFF<:2>B0601(223<((4).3(((,64)65.9<28(42.(-())))
@M00689:251:000000000-CJTJ5:1:1101:11132:10252 2:N:0:9
CGACGGCCATGCACCACCTGTCTCACGGTTCCCGAAGGCACATTCTCATCTCTGAAAACTTCCGTGGATGTCAAGACCAGGTAAGGTTCTTCGCGTTGCATCGAATTAAACCACATGCTCCACCGCTTGTGCGGGCCCCCGTCAATTCATTTGAGTTTTAACCTTGCGGCCGTACTCCCCAGGCGGTCGACTTAACGCGTTAGCTCCGGAAGCCACGCCTCAAGGGCACAACCTCCCATTCGCACTCGTTTACGGCCGGCGCTCACAGGGTTTTAAATTCTTCCACCCACGTTT
+
GGCFGGGCGFGGGFGFGGGGFGFGGGGGGGGGGGGGGGGGGGGGGGGGGGGGGGGGGGGGGGGFGGGGGGGGGGGGG<FGEFGGGGGGFGGGGGGFGGGGGGGGFGGGGGGGGGGGGGCF8=@FGC>EFGGGGGGGEGDEG=CDCFFGFG@DCFGEFFDFFFFEBEEA585>9>>5=>FDF@9BFF;B>@9;7CE3(.2;9:?A)-48(-39<41:4;?(8().02,(1*)(4(7((..))/(((3(-8<<4<369(,2(((-3(6)412(((())))).).)))).,((-(((
@M00689:251:000000000-CJTJ5:1:1101:27262:10282 2:N:0:9
CGACGGCCATGCACCACCTGTCTCCGGTCCAGCCGAACTGAAGAACTCCGTCTCTGGAGTCCGCGACCGGGATGTCAAGGGCTGGTAAGGTTCTGCGCGTTGCGTCGAATTAAACCACATGCTCCACCGCTTGTGCGGGCCCCCGTCAATTCCTTTGAGTTTTAATCTTGCGACCGTAATGCCCAGGCGGAAGGCTTAAAGCGTTAGCTGAGCCACTAGTGAATAAACCAACAAACGGCGGGCAATACACGGTTAAGGGGTCGAGTAACCGGGGGCCACAACCGGCACATCCAGT
+
GGEEEGGGGGGGGGGGGGGGFFGGFFGGGEEGGDFEGEGGGAEFGGGFGFFGGFGGGGGF,AFFGGGGGGGGCGGGFGGGGEFFEFFFEGF:F9FECCEGCG7EEFGGG8>DCG98DFG8@89=;FFGC+8CFF?FGGGG4?CDC):<61C,>>>FGDGF+A?<@?))).72173;/(*/+))886?FF6((-4(.().5249:1((-492(((.((43644)).6<22*)218F01(,((0(-(.48))((-(,.),(-((-(-)..6)(,4((((((((-((((--4))(),-
@M00689:251:000000000-CJTJ5:1:1101:27270:10299 2:N:0:9
CGACGGCCATGCACCACCTGTCTCCGGTCCAGCCGAACTGAAGAACTCCGTCTCTGGAGTCCGCGACCGGGATGTCAAGGGCTGGTAAGGTTCTGCGCGTTGCGTCGAATTAAACCACATGCTCCACCGCTTGTGCGGGCCCCCGTCAATTCCTTTGAGTTTTAATCTTGCGACCGTACTCCCCAGGCGGAATGCTTAAAGCGTTAGCTGCGCCACTAGTGAGGAAACCCACTAAAGGCTGGCATTCATCGTTTACGGCGTGGACTACCAGGGTATCTAATACTGCCCTCCCT
+
GGGGGGGGGGGGGGGGGGGGGGGGGGGGGGFGGGGGGGGGGGGGGGGGGGGGGGGGGGGGFGGGGGGGGGGGGGGGGGGFGGGGGGGGFGGGGGGGGGGGEGGGGGGGGGGGGGGGGGGGGGFGGGGGGGGGGG?CEEGGGDGDG5DDEGGGGGGGGGFF==CEEEFFE3@6;;@BG@GGFFFFFFFFFFB6())6<9<4-),411<<A90(4?FFFFFA467()420*7>14:<))5:0(<?B>AF<)6541144:3((((-,5)(.()4,(,(.))).-)6)))(,(,((.
@M00689:251:000000000-CJTJ5:1:1101:27401:10321 2:N:0:9
CGACGACCATGCACCACCTGTACACCAACCACAAGGGAAACTACATCTCTGCAGCGATCTGGTGTATGTCAAGCCCAGGTAAGGTTCTTCGCGTTGCATCGAATTAATCCACATGCTCCGCCGCTTGTGCGGGCCCCCGTCAATTCCTTTGAGTTTTAGCCTTGCGGCCGTACTCCCCAGGCGGGGCGCTTAATGCGTTAGCTACGACACAGAGGCCGTGGAAGACCCCTACACCTAGCGCCCACCGTTTACGGCATGGACTACCAGGGTTACCAATCCTGCTCACTCTGTTT
+
GGGGGGGGGGGGGGGGGGGGGGGGGGGGGGGGGGGGGGGGGGGGGFGGGGGGGGGGGGGGGGGGGGGGGGGGGGGGGGGGGGGGGGCGGGGGEFFGGGGGGGGCFGGGGGGFGG@FFGGGGGGEGGGGGGG6CCEEGGGGGGGGGFGGFGGGGGGGGGGFFFEFFFFFFAADFBF3FFGGFD=9(39BFFFFF2A>;21<<9AB?:16997::260<B>B6:71:?(8>53(28>?5?0;776<::61,5()(-((((..4<:?<)40:1(())-)).()).(-))).)).))
@M00689:251:000000000-CJTJ5:1:1101:22556:10385 2:N:0:9
CGACAGCCATGCAGCACCTGTACACCAACCACAAGGGAAACTACATCTCTGCAGCGATCTGGTGTATGTCAAGCCCAGGTAAGGTTCTTCGCGTTGCATCGAATTAATCCACATGCTCCGCCGCTTGTGCGGGCCCCCGTCAATTCCTTTGAGTTTTAGCCTTGCGGCCGTACTCCCCAGGCGGGGCGCTTAATGCGTTACCTACGACCCAGCGGCCGTGGAAGCCCCCTACACCTACCGCCCACCGTTTCCGGCTTGGACCACCAGGGTATCTACACCTGCTCACCCTTGCC
+
GGGGEGGGGGGGGGGGGGGGGG9AFGGCGGGGGGGGEFGFGGCEF,E@EG@<FGGGGGGEFG@FFFGGCEGGDGFGGGGGGGGGGGGGDFCGGGGEFCDD>FCFFGFCFGGGFFDGCFFGGGCCCGGG8DEECGGGGC66@DEDDFFGF??FFGGGFGGFFFFFEFBB)8:7=48@GFDDFDB>911,2;00<)6<;<:<(-6>08,-(-4(3-,4(,9;1(4((,8<D))4(:D<4(3(6EF030(,(4).441(-4122(,,213?(.52-)-))(48:?()))(((.2((
@M00689:251:000000000-CJTJ5:1:1101:11838:10396 2:N:0:9
CGACGGCCATGCAACACCTGTCTCACGGTTCCCGAAGGCACATTCTCATCTCTGAAAACTTCCGTGGATGTCAAGACCAGGTAAGGTTCTTCGCGTTGCATCGAATTAAACCACATGCTCCACCGCTTGTGCGGGCCCCCGTCAATTCATTTGAGTTTTAACCTTGCGGCCGTACTCCCCAGGCGGTCGACTTAACGCGTTAGCCACGGAAGCCACGCCTCCAGGGCCACACCTCCAAGTCGACATCGTTTACGGCCTGGGCTCCCAGGGTGTCCAACCCTGGTCTCCCGCTCT
+
GEFEGGGGGGGGGGGGGGGGGGGGGGGGGGGGGGGFGGGGGGGGGGGGGGGGGGGGGGGGGGGGGGGGGGGGGGGGGGGGGGGGGGGGGGGGGGGGGGGGGGGGGGGGGGGFFGE@?FGGGGGGGGGGGGDGGGGGGGGGGDGGGFGGFFGGGFGGGGFFFFEEEFFFAAB>=ADDGBFGFFFFFFFFBB@@@)9A@B>FFB?F))49;9((3:2:(,80(((,((4(**08:(7((().:.(--33130-44817(((3((.212.)-(.(,))).(-(,3(,.)-).(((((
@M00689:251:000000000-CJTJ5:1:1101:6313:10414 2:N:0:9
CGACGGCCATGCATCACCTGTACACCAACCACAAGGGAAACTACATCTCTGCAGCGATCTGGTGTATGTCAAGCCCAGGTAAGGTTCTTCGCGTTGCATCGAATTAATCCACATGCTCCGCCGCTTGTGCGGGCCCCCGTCAATTCCTTTTAGTTTTAGCCTTGCGGCCGTACTCTCCAGGCGGGTCTCTTAATGCGTTAGCTACGACACAATGGCCGTTGAAGACCCCTACACCTTTCGCCCCCCTTTTCCGTCATTGTATCCCAGGGTTGCTAATCCCGCTCTCT
+
FF@E@C@FGFEECFFGGFGFGGGGGGF8F@FGGGGGGGFFGGGGGEGF<FGC9FGGGGFGFGGGGG<FFG9FFFCG<F7ED<EFFGCFDDFCGGDEEFGGC=@EG9=AFDFDCGDD8E6>EECEEGGG,@>+=6BEEG>+;:7CFFG9EG+E?:;EF9AAF<@)):A)-/::4(8*=:C*6=9>9(.(1)1).)1;14?B:4)))-(36>,,)),3(,(--,62-2<:D3:??778,)),,)((((,.4<94()(,(-)))-)).,)(-(((()).))-)(-((,.)
@M00689:251:000000000-CJTJ5:1:1101:6324:10431 2:N:0:9
CGACGGCCATGCATCACCTGTACACCAACCACAAGGGAAACTACATCTCTGCAGCGATCTGGTGTATGTCAAGCCCAGGTAAGGTTCTTCGCGTTGCATCGAATTAATCCACATGCTCCGCCGCTTGTGCGGGCCCCCGTCAATTCCTTTGAGTTTTAGCCTTGCGGCCGTACTCCCCCGGCGGGCCGCTTCATGCGTTAGCTACGACCCATAGGCCTTGGAAGCCCCCTCCACCTAGCGCCCCCCTTTTACGTCCTGGCCTCCCAGGTTTTCTCCTCCGGCCCATCCTTCTC
+
FEEGG:CGGGGGEFGGGGGGGGGGGGGGGGGGGGGGFFGDGGFG@GGGGGGGEFGC@FGGGGGGGGGDGGG9BFGG?AFGCFCFFFGGGGGGGGECG<FG6E,=DEFEFGGG8E9EDGGGGGCGCGGG,@>E=CGGGGGGG7+CEFGGFEF7EFFGGA7B5FE@BA>===>9A=*>F2):>6102(46;9?14A))(4380<<24(,,(,(((,)8?2:0())((,227))-(4C?>)5(3@9(49((444<:(.(-).(45042(,3)))-..)))(,(((-(((((.))).
@M00689:251:000000000-CJTJ5:1:1101:26548:10468 2:N:0:9
CGACAACCATGCAGCACCTGTACACCAACCACAAGGGAAACTACATCTCTGCAGCGATCTGGTGTATGTCAAGCCCAGGTAAGGTTCTTCGCGTTGCATCGAATTAATCCACATGCTCCGCCGCTTGTGCGGGCCCCCGTCAATTCCTTTGAGTTTTAGCCTTGCTGCCGTCCTCCCCAGGCCGGGCGCTTAATGCGTTAGCTACGACACAGAGGCCGTGGAAGACCCCTACACCTAGCGCCCACCGTTTACGGCCTGGACTACCCGGGTACCCTATCCTCCTCCACCTTTTCTT
+
GEGGCCFGGFFGGGGDFGGGGGGGGFG8FGGGGGGGDCDFGGGGGGGGGGGGFCFGEGGGGCDGGFGGGG9@EGGGGGGGCFGGGFGGGGFGGGGGGEGGGGGGFF,EFFGGGG98A,DCEGEGGGGG?F6C8EGGGGCGGGGGGFGGFGGC:FFGGFFFFFF))*:@=88)8>C:EFGC*:)-)(>((5?;45?<1,/(39))/(;9(48(.((339B;0,)3,4:?/1.1(4><837165;(8<,2424)(-7(,48(48(87((4(3())))(..()).((((((,.64-))
@M00689:251:000000000-CJTJ5:1:1101:17099:10471 2:N:0:9
CGACGACCATGCAGCACCTGTCTCACGGTTCCCGAAGGCACATTCTCATCTCTGAAAACTTCCGTGGATGTCAAGACCAGGTAAGGTTCTTCGCGTTGCATCGAATTAAACCACATGCTCCACCGCTTGTGCGGGCCCCCGTCAATTCATTTGAGTTTTAACCTTGCGGCCGTACTCCCCAGGCGGTCGCCTTAACGCGTTAGCTCCGGACGCCACGCCTCAAGGGCACAACCCCCAAGTCGACAGCGTTTACGGCTTGGCATTCCCGTGTATCAAATCCTTCTATCC
+
GGGGGEGGGGGGGGGGGGGGGGGGGGGGGGGGGGGGGGGGGGGGGGGGGGGGGGGGGGGGGGGDGGGGGGGGGGCGGGGGGGGGGGFGGGGGGGGGGGGGGGGGGGGGGGGGGGGGGGFEFGGGGGGGGGFGGGDG@EGGDDEGGFFGFFGGGGG7CFDFFFFF@EEBFFFFAA=BE<F<)>>B=>BB9(((6=<)69;B@?:)45(1,8(-(41:1(:(1(8<:B<(*9<?:(1(46<FFB<9:((-8:;:<?F9(,33.,))).)((-.()-..)6)3))-))..(
@M00689:251:000000000-CJTJ5:1:1101:9768:10492 2:N:0:9
CGACAGCCATGCATCACCTGTACACCAACCACAAGGGAAACTACATCTCTGCAGCGATCTGGTGTATGTCAAGCCCAGGTAAGGTTCTTCGCGTTGCATCGAATTAATCCACATGCTCCGCCGCTTGTGCGGGCCCCCGTCAATTCCTTTGAGTTTTAGCCTTGCGGCCGTACTCCCCAGGCGGGGCGCTTAATGCGTTAGCTACGACACTGAGACTGTGTAAGACCCCTACACCTAGCGCACACTGTGTACGGCCTGGCCTACTAGGCTGTCTCGTCCTCCCCTACCTTGTC
+
FGGG>FFGGGGG9EEEFGGCFC@<FFGEFEEDA6C,FFCF@EFFEEEC;CFGGFF7@FFF<,E8E,E,<E<@FGFGFGDE9FGCFFGEFGCE7C4>FCEFBE8EGFA9<EFEFF@EGGG+CC8CEGFGGG6EEEGGGGGEGC==EFGGFG7EDFFC;E+BAFE8C)>):AA=<BAEGF4DF)8>6692960(64<)(-46:AB926(((,).),))).4--)--),(,973(,8C75)3(,.((.(,6)6).3(1(4:004)(3,)).()(,)))(((-()(((.((.45).)
@M00689:251:000000000-CJTJ5:1:1101:25952:10531 2:N:0:9
CGACGGCCATGCAGCACCTGTCACTCTGTTCCCGAAGGAACTTCCCCGATTAAGGGTAATGCAGAGGATGTCAAGTCTAGGTAAGGTTCTTCGCGTTGCTTCGAATTAAACCACATGCTCCGCTACTTGTGCGGGCCCCCGTCATTTCCTTTGAGTTTTAATCTTGCGACCGTACTCCCCAGGCGGAATACTTAATGCGTTAGCGGCGGCCCAGAGGTGTTGAAACCCCTACACCTAGTATTCATCGTTTACGGCTTGGACTACCCGTGTTTTCAATCCTTCCTTCTCTTTCCTT
+
GGDGEGGGGGGGFGGFGGGGGGGGGGGGFGGGGGGGGGGGGGGGGFGEEGEGGGGGGGGGGGFCFFGGFGGGGGEFEFG?FGFGGFGGGGGGEGGGDGGGGF@GDGGFG9EEFGGGGGGGGGDEGDGGGGDFCECEEEDED?CD+C@FFGGFFG?FGGGFFFEFF@A>>B==F4:=G2FGFD2@@FF9<);CCEFF572?DDF<;((3-3(,-(,8:>0<B14<A<36C3)45?F??76-)164)-74241<?16((,4),50>?,2(-.(.(.))-58).6().62<)).)4).
@M00689:251:000000000-CJTJ5:1:1101:22599:10552 2:N:0:9
CGACGACCATGCATCACCTATGTTCGCGTTCCCGAAGGCACCAATCCATCTCTGGAAAGTTCGCGACATGTCAAGGCCAGGTAAGGTTCTTCGCGTTGCATCGAATTAAACCACATACTCCACCGCTTGTGCGGGCCCCCGTCAATTCCTTTGAGTTTCAGTCTTGCGACCGTACTCCCCAGGCGGCGAACTTAACGCGTTAGCTTCGATTCTGCGTTCCAAAGTCCACCCAAACTCCAGTTCGCATCGTTTAGGTCGTGGCCTACTCGGGGTATCCATCCTTCCTCTCACTTTT
+
GG:FGGGGGGGGGGGEFFGGGGGGGGGGGEGGGGGGGGGGGGGGGGGGGGGGGGGGGGGGGGGGGGGGGGGGGGGGGGGGGGGFGGGGGGGGGGGGGGGGGGGGGGFGGGGGGGGGGGGFFGGGGGE>FGCGGGGGCEGGDGGG79@CFGGGG7@CFGGCAFFFFFFA=ABFDFFFBBFGFF?@;0:1669?A><A6>9>BB:94<D(()).6.)-3(-(-:A0))).6CE((,*.,2,4<F>(1(-1184:,4?)--,(4(.40:),4:9((())-.))(,))().-,))))))
@M00689:251:000000000-CJTJ5:1:1101:26653:10565 2:N:0:9
CGACAGCCATGCAACACCTGTACACCAACCACAAGGGAAACTACATCTCTGCAGCGATCTGGTGTATGTCAAGCCCAGGTAAGGTTCTTCGCGTTGCATCGAATTAATCCACATGCTCCGCCGCTTGTGCGGGCCCCCGTCAATTCCTTTGAGTTTTAGCCTTGCGGCCGTACTCCCCAGGCGGGGCGCTTAATGCGTTAGCTACGACACCGAGGCCGTGGAAGACCCCTACCCCTAGCGCCCACCGTTTCCGGCATGGACTACCCGGGTATCTAATCCTGCCCTCTCTCTCT
+
GFCEGGGGGGFGGGGDEGGGGGGGGGGGGGGGGGGGGGGGGGGGGDGGGGFGGGGGGGGGGGGGGGGGGGGGGGGGGFGGGGGGGGGGGGGGGGGGGGGGGGFGGGGGGGGGFGFGEGFGGGGGGGGF8ECECEGGGGGGGDGGGFGGFGB@:CFCF;?FFFEEFF5=B2:=AFFEGFFD5>9>;0@FFFFF<A2<>???BF<4204;((4((,,3<(413(.((4:<>C5:0:D(3(,(-86(8:0,3:,5-(4(-(,,5)408(-,,4())))))5.:2(..(.,,2),))
@M00689:251:000000000-CJTJ5:1:1101:26147:10579 2:N:0:9
CGACAACCATGCAGCACCTGTACACCAACCACAAGGGAAACTACATCTCTGCAGCGATCTGGTGTATGTCAAGCCCAGGTAAGGTTCTTCGCGTTGCATCGAATTAATCCACATGCTCCGCCGCTTGTGCGGGCCCCCGTCAATTCCTTTGAGTTTTAGCCTTGCGGCCGTACTCCCCAGGCGGGGCGCTTAATGCGTTAGCTACGACACAGAGGCCGTGGAAGACCCCTACACCTAGCGCCCACCGTTTACGGCATGGACTACCAGGGTTTCTTATCCTGCCCCCTCCTTCC
+
GGGGGGGGGGGGGGGGFGGGGGGGGGGGGGGGGGGGGGGGGGGGGEGGGGGGGGGGDGGGGGGGGGGGGGGGGGGGGGGGGGGFGFGGGGGGGGGGGGGGGGCGGGGGGGGGGGGGGGGGGGGGGGGGCGGGGGEGGGGGGGDGGFGGFGCFGCGGGFGF5FE)8AAAA=@5ABFFCAFGFDFF6@FFFFFFF2452<?:BFAAFFFF(4712:0?<4,(((.2(,4:D5>0(4<:?2>11>6(4?>((4(),(,40(3:D3(443466((,46)6)6:)-((.(3,,((-.(
@M00689:251:000000000-CJTJ5:1:1101:11573:10686 2:N:0:9
CGACGGCCATGCAGCACCTGTACACCAACCACAAGGGAAACTACATCTCTGCAGCGATCTGGTGTATGTCAAGCCCAGGTAAGGTTCTTCGCGTTGCATCGAATTAATCCACATGCTCCGCCGCTTGTGCGGGCCCCCGTCAATTCCTTTGAGTTTTAGCCTTGCGGCCGTACTCCCCAGGCGGGGCGCTTAATGCGTTAGCTACGACACAGAGGCCGTGGAAGACCCCTACACCTAGCGCCCCCCGTTTACGGCATGGACCACCGGGGTTTCAACGTCTGCCCCCTCTGTATGT
+
GGGGGGGGGGGGGGGGGGGGGGGGGGGGGGGGGGGGGGGGGGGGGGGGGGGGGGGGGGGGGGGGGGGGGGGGGGGGGGGGGGGGGGGGGGGGGGGGGGGGGGGGGGGGGGGGGGGGGGGGGGGGGGGGGGGGGGEGGGGEGGCCGFGGFGGFGGGGGG5BCFEFFFFFFF>A?F=BG?GGFF@FFFBFF>0856AF>BFFB24-3:02162:::BB669>9:).3134D53((:D74<7(-<((-(((24()8:12(42,)(((-(-194(-4).)((-(-))(((((()-))).
@M00689:251:000000000-CJTJ5:1:1101:20683:10727 2:N:0:9
CGACAGCCATGCACCACCTGTACACCAGCCCCAAAGGGGAAAGACTGTTTCCAGCCCGGTCCGGTGTATGTCAAGCCTTGGTAAGGTTCTTCGCGTTGCATCGAATTAATCCGCATGCTCCGCCGCTTGTGCGGGCCCCCGTCAATTCCTTTGAGTTTTAGCCTTGCGACCGTACTCCCCAGGCGGGGCACTTAATGCGTTAGCTACGGCGCGGAGAACGTGGAATGTCCCCCCCACCTATTGCCCACAGTTTACGGCCTGGACTACCCGGGTTTTCAATCCTTCCTCTCCTTTT
+
GEFGGEGGGGGGGGGCFGGGGGGGGGGGGGGGGGGGGGGGGGGGGGGGGGGGGGGGGGGGGGGGGGGGGGGGGGGGGGGGGGGGGGGGGGGGDGGGGEGGGGGGGGGGGGGGGGCGGGGFGGGGGGGGGG8EEEGGGGGGGGC7@CFGFFGGG;FFFGGFFFFEF3>BFFFFFFFFGFGGA2BF6996>018?DF<AF>F?::4442((43;(2(2(47>?6::3<)6::?<B(/,7???)*)5<??((()66).(,7(4((.()(.(,2(((-(-))6))()-)(.6).,))--
@M00689:251:000000000-CJTJ5:1:1101:9211:10744 2:N:0:9
CGACGGCCATGCATCACCTGTACACCAACCACAAGGGAAACTACATCTCTGCAGCGATCTGGTGTATGTCAAGCCCAGGTAAGGTTCTTCGCGTTGCATCGAATTAATCCACATGCTCCGCCGCTTGTGCGGGCCCCCGTCAATTCCTTTGAGTTTTAGCCTTGCGGCCGTACTCCCCAGGCGGGGCGCTTAATGCGTTAGGTACGACACAGAGGCCGTGGCAGACACCTACACCTCGCGCCCCCCGTTTACGGCATGGCCTCACAGGGTATCAAATCCTGCTCACCATTTTC
+
GGGGGGGGGGGGGGGFEGGGGGGGGGGGGGGGGGGGGGGGGGGGGGGGGGGGGGGGGFGGGGGGGFGGGGGGGGGGFCFGGGGGGGDGGGGGGGGGGGADCGFE7EFFFFGGGGFGCGFEEGGGEGFGFGGGDG>CEED6CD699FD?FC8CFGGGGGFF5AEFFFA=@F9=@(9>FFGG45>@BFFF>FF?42<A>F<?:(-.6:<>FF:62711<9(33(4128:290)((4>:4((((87((33(8::9(40(-4<4:).(4)6311(,)))--,4))(()))(.))-))
@M00689:251:000000000-CJTJ5:1:1101:26358:10748 2:N:0:9
CGACGGCCATGCACCACCTGTGTTCGCGTTCCCGAAGGCACCAATCCATCCCTGGAAAGTTCGCGACATGTCAAGGCCAGGTAAGGTTCTTCGCGTTGCATCGAATTAAACCACATACTCCACCGCTTGTGCGGGCCCCCGTCAATTCCTTTGAGTTTCAGTCTTGCGACCGTACTCCCCAGGCGGCGAACTTAACGCGTTAGCTTCGATACTGCGTGCCAAAGTGCACCCAACATCCAGTTCGCATCGTTTAGGGCGTGGCCTACCAGGGTATCTAATCCTGCTCTCTCTTT
+
FC@EFEGGGGGGDGGGGGGGGGGGGGGGGGGGGGGGGGGGGGGGGGGGGGGGGGGGGGGGGGGGGGGGGGGGGGGGGGGGGGGFGGGGGGGGGGGGGGGGGGGGGGGGGFGGGGFGGGGGGGGGGGGGGGGGGGGGEGGGGGGGGFGGFGGGGGGGGGGFFFFFFEFFFBBBFFFDGFGGFF00(69096>FBFFBF;>B><BBFAF>?<?>2.914(4(:8:<)-<4CDFF?F*4:BFF2@B<B<(40<??2AFBF(362(,.(48),((:())))6)).6)4099<??2).
@M00689:251:000000000-CJTJ5:1:1101:8686:10761 2:N:0:9
CGACAGCCATGCATCACCTGTGTTCAAGTTCTCTTTCGAGCACTCCCACATCTCTGCAGAATTCTTGACATGTCAAGGGTAGGTAAGGTTTTTCGCGTTGCGTCGAATTAAGCAACATGCTCCGCCGCTTGTGCGGGCCCCCGTCAATTCCTTTGGGTTTTAGCCTTGCGGCCGTACTCCCCAGGCGGGGTGCTTAATGCGTTAGCTTCGGCACGGAGGGAGGCGACACCCCCCAGAACTAGCACCCAGCGTTTACGGCCGGGACTACCGGGGTATCATACCCGGCTACAG
+
GGGEGGGGGFGGFGEFGGGGCFFFGGFG6C@CFGCFACEGDEEGFAFFCGGGF<EFGGGGGAEGGGFG6F9EGGGGGGGGFGGGD;<F<AFGGFFFGGGGCECED@A5FFFC,@ECDFFF,9=EEAEC=EGGGCGGG@=8C===8ADG7C=;AE7,=+3:FA@C@CE)=A@557:2/(=84@=22(>@FB;>?>FB<2)<2::F?F2>23(311<B3091(,(-(2((17)7(-7(((.6<*(.510(,4>FF91)-4(((,4(-32>:((,(-,))))))(.(--((())
@M00689:251:000000000-CJTJ5:1:1101:24072:10765 2:N:0:9
CGACGGCCATGCAGCACCTGTACACCAACCACAAGGGAAACTACATCTCTGCAGCGATCTGGTGTATGTCAAGCCCAGGTAAGGTTCTTCGCGTTGCATCGAATTAATCCACATGCTCCGCCGCTTGTGCGGGCCCCCGTCAATTCCTTTGAGTTTTAGCCTTGCGGCCGTACTCCCCAGGCGGGGCGCTTGATGCGTTAGCTACGTCACAGAGGCCGTGGCAGACCCCTACACCTCGCGCCCACCGTTTCACGAGTGTGCTACCCGGGTATCTCTTCCTTCCCTCTCTGTTT
+
GE:CGGEGDFFGGFFCFGGGGGGGGGFGCEGGGGGGGEFGGGGGGGGGGF,C<FGGGGFFAFGGGGGGGFDGFE<FFF@EFEFFFGEGGGGGGGGGGGGCGGFFFEGGEGDD,@E88=F8EE>ECE6DFGCGGDEECED9CC+C7+?FFFGADFFCGEGCAA@5CFB4:74:2@6669C8?B2(6-(((33(4:)696(41<))),(8?:A4:?<:(,-(((((-.-(9F>??:G?((-(,.4(421362).)(((-4.))-6<1((-((-)..))--)-))(()((..)6))
@M00689:251:000000000-CJTJ5:1:1101:28437:10766 2:N:0:9
CGACGGCCATGCATCACCTGTACACCAACCACAAGGGACACTACATCTCTGCAGCAATCTGGTGTATGTCAAGCCCAGGTAAGGTTCTTCGCGTTGCATCGAATTAATCCACATGCTCCGCCGCTTGTGCGGGCCCCCGTCAATTCCTTTGAGTTTTAGCCTTGCGGACGTACTCCCCAGACGGGGCGCTTAATGCGTTAGCTACGACACAGAACCCCATAACACGCCCCCACACCTCGCCCCCCCCGTTTACAGCATGGCCCAACAGGGTCTTTAATCCGTCTATCTCTTCT
+
GGGGCFFGGGGGF<E<EGGGGGGGGGGGGGGGGGGGGGGGGGGGGFGGGGGGFGGGGGGGGGGGGGGGGGGGGGGGGGGGGGGGFFGGGGGGGEEGGGGGGGGGGGGFFC<EGGGGGFF=CEGGGGGGFGE=EECEE88CDGG7?=CCFG77:EEDGG+46>C5=88)05A):9CEC9<*)89=>@(,69D?6)9C1;???9))53((-4:1(511631(.4:4(-,8C5.,42D?,(-((<;(((-1(4514),2(.),((3((,(..(..())-)..)--((().))))))
@M00689:251:000000000-CJTJ5:1:1101:24089:10769 2:N:0:9
CGACGGCCATGCAGCACCTGTACACCAACCACAAGGGAAACTACATCTCTGCAGCGATCTGGTGTATGTCAAGCCCAGGTAAGGTTCTTCGCGTTGCATCGAATTAATCCACATGCTCCGCCGCTTGTGCGGGCCCCCGTCAATTCCTTTGAGTTTTAGCCTTGCGGCCGTACTCCCCAGGCGGGGCGCTTAATGCGTTAGCTACGACACAGAGGCCGTGGAAGACCCCTACACCTAGCGCCCACCGTTTACGGCATGGACTACCAGGGTATCTAATCCTGCCCTCCCTGTCC
+
GGGGGGGGGGGGGGGGGGGGGGGGGGGGGGGGGGGGGGGGGGGGGGGGGGGGGGGGGGGGGGGGGGGGGGGGGGGGGGGGGGGGGGGGGGGGGGGGGGGGGGGGGGGGGGGGGGGGGGGGGGGGGGGGGGGGDGGGGGGGGGGGGFGGFGGCFFFGGFGFFFB)@A=AFFFFFFFFGDGG>=>@B>>FF>FFBA<AF???0254??16(-(4:?<B<642;<?B?BFBGFFFB0F72<>295916:>FB??90-90;?:82)(44),30(52>A<A4><)).(.(((((,,))
@M00689:251:000000000-CJTJ5:1:1101:22582:10774 2:N:0:9
CGACAGCCATGCACCACCTGTCTCACGGTTCCCGAAGGCACATTCTCATCTCTGAAAACTTCCGTGGATGTCAAGACCAGGTAAGGTTCTTCGCGTTGCATCGAATTAAACCACATGCTCCACCGCTTGTGCGGGCCCCCGTCAATTCATTTGAGTTTTAACCTTGCGGCCGTACTCCCCAGGCGGTCGACTTAACGCGTTAGCTCCGGAAGCCACGCCCCAAGGGCACAAACTCCAAGACGACATAGTTTACGGCGTGGACGACCAGGGTAGTCAATCCTGCCCCCTCGGTCT
+
GGGGGFGGGGGGGGGGGGGGGGGGGGGGGGGGGGGGGGGGGGGFGGGGGGGGGGGGGGGGGGGGGGGGGGGGGGGGGGGGGFGGGGGGGGGGGGGGEGGGFGGGGGGGGGGEFGGGGFGGGGGGGGGGGGGGGGEEE8DGGDGGGFGGFGFGGCF=CGCEFCE@BEEFF>=BA252C@7CFABFF=@F@(6;;;<>D>99@F?<4/58>?>61(8:9B:(46:?0:B<DG4(2)9>B?F(,0,,(()-.64)-8?1(7110((-(-3261((-.))6)-())22((-((,((((
@M00689:251:000000000-CJTJ5:1:1101:22571:10791 2:N:0:9
CGACAGCCATGCACCACCTGTCTCACGGTTCCCGAAGGCACATTCTCATCTCTGAAAACTTCCGTGGATGTCAAGACCAGGTAAGGTTCTTCGCGTTGCATCGAATTAAACCACATGCTCCACCGCTTGTGCGGGCCCCCGTCAATTCATTTGAGTTTTAACCTTGCGGCCGTACTCCCCAGGCGGTCGACTTAACGCGTTAGCTCCGGAAGCCACGCCCCAAGGGCCCCACCCCCAAGTCTCCCTCCTTTACGGCCTTGACCACCCGGGTTTCTTATTCTGCACCTCCTTTCTT
+
FCFECFGGFEFGFFFGEGGGGGGGGGGGGGGGGGGDGGGGGGGGGGGGGGGGGGGGGGGGGGGGGGGEGGGGGGGFFF8FEGGGGGGGGGGGFGGGGDGEGGGFGGGFGGGGGGFGGFDGGEGGGGGGGG,EEEDGEEDGGGGDGFGGFFGDFECFFCFFFA@EE@EFFFFFF292=EGG445>@229691,;)9EDFF06134)1;D0((,(((.,3?(0,1:6::(9)04:(92(((.)*)-.(((,6:))-2((4).)4))(4(-2((((.))-)).)))).((,(()))))
@M00689:251:000000000-CJTJ5:1:1101:18742:10839 2:N:0:9
CGACAACCATGCAACACCTGTACACCAACCACAAGGGAAACTACATCTCTGCAGCGATCTGGTGTATGTCAAGCCCAGGTAAGGTTCTTCGCGTTGCATCGAATTAATCCACATGCTCCGCCGCTTGTGCGGGCCCCCGTCAATTCCTTTGAGTTTTAGCCTTGCGGCCGTACTCCCCAGGCGGGGCGCTTAATGCGTTAGCTACGACACCGAGGCCGTGGAAGCCCCCTACCCCTAGCGCCCACCGTTTACGGCATGGACCACCCGGGTCTCTCATCCCTCCTCTTCTGTTT
+
GGGGGGGGGGGGGGGFEGGGGGAFGGGGGGGFFGGGGFGGGGGGGGGGGGGGGGGGGGGGGGGGEGFFFGFGGGGGGGGGGGGGGGGGGGGGGGGGGGGGCG8EGGGGGGGGGGGGGGGGGGGG8EGG?CEEGECEGGCGGGGGGFGGFGCFF9EGGAFFFFF8@=>AFA442<A>?AFC4@29:663,,846<2>;B::1<<2828((,3(731>?9(,03<8((4:3958((14-.(,(341:<,432(4<(490?0:)((-4((3;9(,)))-.4)()(((()).))).)
@M00689:251:000000000-CJTJ5:1:1101:12802:10848 2:N:0:9
CGACGACCATGCAACACCTGTCTCACGGTTCCCGAAGGCACATTCTCATCTCTGAAAACTTCCGTGGATGTCAAGACCAGGTAAGGTTCTTCGCGTTGCATCGAATTAAACCACATGCTCCACCGCTTGTGCGGGCCCCCGTCAATTCATTTGAGTTTTAACCTTGCGGCCGTACTCCCCAGGCGGTCGACTTAACGCGTTAGCTCCGGAAGCCACGCCTCAAGGGCCAAACCTCCAAGGCGCCATCGTTTACGGCTTGGCCGACCAGGGTTTCTAATTCTGCCCCCCCTGTT
+
GGFGGGGGGGGGGGGGGGGGGGFGGGGGGGGGGGGGGGGGGGGGGGFGGGGGGGGGGGGGFGGFGGGGGGGGGGGGGGGGGGGGGGGFGFGGGGGGGGGGGGGGGGGGGGGGGGGGGFGFGGFGGGGGGGFGGGGGGGGGGDEGGFDC?DGEGFGDCACFAFBEFEBAA=ABBAD27<CCF=BB59016:B;;64;@>>FFFFF94766?FFB<0(-20,,(423663*10(82CBFB<(,)(((-.4204193?6((-3()((-416:::((-).6))6545,(,((((,))
@M00689:251:000000000-CJTJ5:1:1101:27416:10852 2:N:0:9
CGACGACCATGCAACACCTGTGCACCAGTCCGAAGAAAGCCACATCTCTGCAGCCGTCCGGTGCATGTCAAGCCTTGGTAAGGTTCTTCGCGTTGCATCGAATTAATCAGCATGCTCCGCCGCTTGTGCGGGCCCCCGTCAATTCCTTTGAGTTTTAGCCTTGCGGCCGTACTCCCCAGGCGGGGCACTTAATGCGTTAGCTACGGCGCGGAGAACGTGGAATGTCCCCCACCCCTAGGGCCCAACGTTTACGGCATGGCATACCCGGGTCTCCAATTCTGCCTCCCCTGGCCTT
+
GGGGGGGGGGGGGFFFGGGGGGGGGGGGGGGGGGGGGGGGGGGGGGGGGGGGGGGGGGGGGGGGGGGGGGGGGGGGGGGGGGGGGGGGGGGGGGGGGGGGGEEGGGGGGGGGGGGFGGGGGGGGGGGFFEGGGEGGGGGGGGAFGFGGFFGG7EGGGGGFFF):AFFBA==2=CF9E9CGFF@@B>;B?FFF<99618:?FBA21193-3>0(-()-46?47>7):><GD:9(-C828((4>((-(((4815:B9111:,()),4((-(((.)-).-)64)6)))(((((((())
@M00689:251:000000000-CJTJ5:1:1101:8086:10869 2:N:0:9
CGACGACCATGCAGCACCTGTACACCAACCACAAGGGAAACTACATCTCTGCAGCGATCTGGTGTATGTCAAGCCCAGGTAAGGTTCTTCGCGTTGCATCGAATTAATCCACATGCTCCGCCGCTTGTGCGGGCCCCCGTCAATTCCTTTGAGTTTTAGCCTTGCGGCCGTACTCCCCCGGCGGGGCGCTTAATGCGTTCGCTACGACACAGCGGCCGTGGAAGACCCCTACACCTATCGACCACCGTTTACGGCATGTACTCCCAGGTTATCTAATCCTGCTCTCCGTGTCC
+
GGGGGGGGGGGGGGGGGGGGGGGGGGGGGGGGGGGGGGGGGGGGGGGGFGGGGDGGGGGGGGGGGGGGGG9FGGGFGGGGEFGGGGGGGFGGGGGGGGGGGCFGFCFGGGGGGGFGGGGGGGGGEGGGGGGGGGGECGGEGD+;7=DFFGG3;<ECGFGFFFF@==BBA9@D=2@B7@):;@B@;9((((4244)-(-:133:<1:004>:?1(26(4443:4:??:(1/)4:<C?:)8<(84(44,8B7()((4-((-).))(((.4)))))).).--))(..).(((((()
@M00689:251:000000000-CJTJ5:1:1101:25430:10910 2:N:0:9
CGACAACCATGCACCACCTGTACACCAACCACAAGGGACACTACATCTCTGCAGCAATCTGGTGTATGTCAAGCCCAGGTAAGGTTCTTCGCGTTGCATCGAATTAATCCACATGCTCCGCCGCTTGTGCGGGCCCCCGTCAATTCCTTTGAGTTTTAGCCTTGCGGCCGTACTCACCAGGCGGGGCGCTTAATGCGTTAGCTACGACACAGAAACCCATAACAGGCCCCTACAACGAGCGCCAACCGTTTACAGCAGGGACGACCAGGGTATAAAAGCCTGCTCTCCTAGGTG
+
GGGGGGGGGGGGGGGGGGGGGGGGGFGGFEGGGGGGGFFGGGGFGGFGFFFGGGGGGGGGGGGFGGGGGGGGGGGGGGGGGGGGFCCEGFGGGGGCGGGGGGGFGGGAECFGGGFCFFGEEGGGGGGCEDEGGGECEEG>DDGCFDGGBFF8D;CFDGGFFA68@>BB@>>@A=C*=94;B=@=0631146264A2(,48:46)4604((4((::?:04(:7>7<:(3*1)4(,*5(-4;>7>((1(4,(22))))4,10-((-,,((40(4)))-4)(((.(()..,),)())
@M00689:251:000000000-CJTJ5:1:1101:15791:10939 2:N:0:9
CGACGACCATGCATCACCTGTGTCCGCGTCCCCGAAGGGAACCGTGAATCTCTCCACGTAGCACGGCATGTCAAGAGCTGGTAAGGTTCTTCGCGTTGCCTCGAATTAAACCACATGCTCCACCGCTTGTGCGGGCCCCCGTCAATTCCTTTGAGTTTTAATCTTGCGACCGTACTCCCCAGGCGGGATGCTTAAGACGTTAGCTGCGCCACTGAAGAGCAAGCTCCCCAACGGCTAGCATCCATAGTTTACAGCGTGGACTCACAGGGTATCTAATCCTGCCCCCTCTGTCC
+
GGGGGGGGGGGGGGGGGGGGGGGGGGGGGGGGGGGGGGGGGGGGGGGGGGGGGGGGGGGGGGGGGGGGGGGGGFE?FGGGGGGGGGGGGGGGGGGGGGGGGGGGGFGGGGGGGGGGGGGGGGGGGGGGGGFGGGGGGGGGGCGGGAGGFGGFGGGFGGGFFFFFFFFFFFF@@FFFGFCDF@FFBBFBB?BFF2<B><(3<?F<B9>;BFFFFDAAFF:?77?F):7?DGF?:>D9:6>)66?064.5<<<A:3710696:2(),,<B0:>).-6.))4-)5(.(((-(..))
@M00689:251:000000000-CJTJ5:1:1101:15810:10945 2:N:0:9
CGACGACCATGCATCACCTGTGTCCGCGTCCCCGAAGGGAACCGTGAATCTCTCCACGTAGCACGGCATGTCAAGAGCTGGTAAGGTTCTTCGCGTTGCCTCGAATTAAACCACATGCTCCACCGCTTGTGCGGGCCCCCGTCAATTCCTTTGAGTTTTAATCTTGCGACCGTACTCCCCAGGCGGGATGCTTAAGACGTTAGCTGCGCCACTGAAGAGCAAGCCCCCCACCGGCTAGCATCCATAGTTTACCGCGTGGACTAACAGGGGATCTAATCCTGCTCTCCCTGTCCAT
+
GGGGGGGGGGGGGGGGGGGGGGGGGGGGGGGGGGGGGGGGGGGGGFGGGGGGGGGGGGGGGGGGGGGGDGGGGFFGGGCGGGGGGGGGGGGGGGGGGGGG9DEGFEFGGGGGDFGGGGGFGGGCECCGGFCFGGGGG>DGGDEGG9EFFGGCFGG?9BFFFFFFC**7:>((-59BGF5CF<@62>@026?49<BF<??BBFFFAFB>1:3:3>75<A:247:2((437D)339326?0846:B<AB4-4:).(4(,(4(,5()547(4(((,54657A)),(.),((.),))).
@M00689:251:000000000-CJTJ5:1:1101:14743:10961 2:N:0:9
CGACAGCCATGCAACACCTGTCACTCTGTTCCCGAAGGAACTTCCCCGATTAAGGGTAATGCAGAGGATGTCAAGTCTAGGTAAGGTTCTTCGCGTTGCTTCGAATTAAACCACATGCTCCGCTACTTGTGCGGGCCCCCGTCAATTCCTTTGAGTTTTAATCTTGCGACCGTACTCCCCAGGCGGAATACTTAATGCGTTAGCGGCGGCACAGAGGTGTTGAAACCCCTACACCTAGTATTCATCGTTTACGGCGTTGACTACCAGGGTATATAATCCTGATCTTCCTTTCT
+
GGGGGGGGGGGGGGGGGGGGGGGGGGGGGGGGGGGGGGGGGGGGGGGGGGGGGGGGGGGGGGGGGGGGFGGGGGGGGGGGGGGGGGGGGGGGGGGGGGGGGGGGGGGGFGGGGGGGGGGGGEGGGGGGGGGGGGGGGGGDCDEGGFGGFGGGGGGFGGGFFFEE7;CAFBBFFFFFGFG>FAD>>@FFFFF??EC36;>FDFF9:;09BB>;?:0:?3(46<244<06CDFF((9(5?:647<6>>??F?(6?6(9-(7()).,307<11,).).)64))).)).))))))))
@M00689:251:000000000-CJTJ5:1:1101:21095:11003 2:N:0:9
CGACAGCCATGCACCACCTGTACACCAACCACAAGGGAAACTACATCTCTGCAGCGATCTGGTGTATGTCAAGCCCAGGTAAGGTTCTTCGCGTTGCATCGAATTAATCCACATGCTCCGCCGCTTGTGCGGGCCCCCGTCAATTCCTTTGAGTTTTAGCCTTGCGGCCGTACTCCCCAGGCGGGGCGCTTAATGCGTTAGCTACGACACAGAGGCCGTGGAAGACCCCTACACCTAGCCCCCACCGTTTAAGGCCTGGGCCACCAGGGTATCTAATCCTGCTCTCT
+
GGGGGGGGGGGGGGGGGGGGGGGGGGGGGGGGGGGGGGGGGGGGGGGGGGGGGGGGGGGGGGGGGGGGGGGGGGGGGGGGGGGGGGGGGGGGGGGGGGGGGGGGGGGFGGGGGGGGGGCGGGGGGGGGCFGGGGGGGGGGDGGGFFFGFGGFEF,EFGGFFFB58AFFFFFFDFFBEDGGFFFFFFF>BBFB<ADF>BF6?D9A<:<9(-8:?BFFBBFF9:<78::?GGF:(4<(..8(.716>((4:?B))41(436(1,44:(43(4,4))-6)).43(()).,
@M00689:251:000000000-CJTJ5:1:1101:20334:11015 2:N:0:9
TGACAACCATGCATCACCTGTACACCAACCACAAGGGAAACTACATCTCTGTATCGATCTGGTCTATGTCAATCACACGCTAGGTTCTTTGTGTTGCATCCAACTAATTCACATGCATCGCCGCCTGCTTGTGCCCCCGCCAATCCCTTCCTGTTTTATTTTTCCGGCCGGACTTCCCACGCGGGGGGCTTAATTCGTTCGCTAGCTGCCAGACGCCGCGACCGGGCCCCACACCTACTGCTTACCGTTTTTTGCAGCGTGCACCACCGTTTTCTCTCACCCTTCCCCCTTTTTT
+
<FEE9,FGGGFGGDFFGGGGGD,,CFG,,B,D<<<,F,6FE<F8FFG9,E,,<,,@F,AF9FG,,66<,C,,,C,9C,C+,6@,,4,,C,,4@4,,9,@4,,,,,AFG,AFB,,,E,4,,,@+6++A,1,@,AF>9+@++=++=+*2=F++,,@,,+,++2+*):))):=)085*3@)++*1))7(.(-2.,5<B2(:1(1(4:((6).(),.((-(((3(1(((((-99.((47((.)))*)-),4-3:(4-,2)).(,(((.(((((((.4)-)6)))(.((((,((((.))(
@M00689:251:000000000-CJTJ5:1:1101:5939:11019 2:N:0:9
CGACGGCCATGCAACACCTGTACACCAACCACAAGGGAAACTACATCTCTGCAGCGATCTGGTGTATGTCAAGCCCAGGTAAGGTTCTTCGCGTTGCATCGAATTAATCCACATGCTCCGCCGCTCGTGCGGGCCCCCGTCACTTCCTTTGAGTTTTAGCCTTGCGGCCGTACTCCCCCGGCGGGGCCCTTATATCGTTAGCTATGACCCAGAGGCCGCGGAAGGCCCCTCCACCTCGGGCCCACCGGTTTCGGCCTTGACCACCCGGGTTACCATACCGCACCCCT
+
GGGGGBFGGGGGGAFFGGGGGD,,CCCF,,@FCEAFGF8EGF<<AFG9@6CF<FGCGFBF9@5:A@,<C<E,<E@=ECDFGC@=FFAGG=,FE6=BCF,@88FEB=,,,4,@E8E8EF+1A+4@B+1@FCG8E>=CEE++0012?9+29E7@D<EGG;98300))//252-(((10=9/7501(,4((22(.)))6:2(((-6))-..(.((.326(((((-(-(.(47*)(((2(((-((0((-(((4-()((,(()...))80((((,((,.)),((((((((-(
@M00689:251:000000000-CJTJ5:1:1101:5943:11036 2:N:0:9
CGACGGCCATGCAACACCTGTACACCAACCACAAGGGAAACTACATCTCTGCAGCGATCTGGTGTATGTCAAGCCCAGGTAAGGTTCTTCGCGTTGCATCGAATTAATCAACATTCTCCGCCGCTTGTGCGGGCCCCCGTCACTTCCTTTGGGTTTTATCCTTGCGGCCGTACTCCCCAGGCGGGGCGCTTAATGCGTTAGCTACGAACCAGAGGCCTTTGAAGACCCCTACCCCTTACGCCCACCCTATACCGCATGGCCACCCGGGGCATCTACTCCTGCCCCCCCTTTGT
+
GGFGGGGGGFGGG9FFEGGGGCD<FGFFEBEGFGFGEGG?FGGGGGGFGFFF9FGGGGGG<FF<FGDEGGAGE@DGFGB9?FF<EFFGGGGGGED7BEEFEDFGGCF9A,<E:@9C,@==CGGGEG6D,6@+@>8>EECCDG+5+;+8C?+,35:C5E+3?+;*:=:9445252>2F=C*6>(66>0((-4446<A>FFF04)).3(((-4,(.,4())).6)-)4.2D3)184C0(.2(,)4(,,(,(..))-4((((..(-(81(-((((().))),)).,,(((-((,))
@M00689:251:000000000-CJTJ5:1:1101:21683:11037 2:N:0:9
CGACGGCCATGCATCACCTGTACACCAACCACAAGGGAAACTACATCTCTGCAGCGATCTGGTGTATGTCAAGCCCAGGTAAGGTTCTTCGCGTTGCATCGAATTAATCCACATGCTCCGCCGCTTGTGCGGGCCCCCGTCAATTCCTTTGAGTTTTAGCCTTGCGGCCGTACTCACCAGGCGGGGCGCTTAATCCGTTAGCTACGACACAGAGGCCGTGGAAGACCCCTACCCCTAGCGCCCACCGTTTACGGCCTGGCCTACCCGGGTATCTAACCCTGCTCTCTCTGTCTAT
+
GGGGGGGGGGGGGGFGGGGGGGGGGGGGGGGGGGGGGGGGGGGGGGGGGGGGGGGGGGGGGGGGGGGGGGGGGGGGGGGGGGGGGGFGGGGEEGGGGGGGGGGGGGGGGC=EFGFFGGGGGGGGGGGGGGGGEDCGGGGGGG6E@CGGAGFGGFGFGGGFFFEEEFF=AFAFF=E*<5CG?BBB9@F069:?DA))4:5?<4<><(299BF<>?:6B149BFF:::::55>?<BC23<BF>DFFFB(.-(-)((6(((-(()(,,((-(-9))).)),.4(((.44)4<A4))).
@M00689:251:000000000-CJTJ5:1:1101:4649:11057 2:N:0:9
CGACAGCCAGGCATCACCTGTACACCAGCCACAAGGGAAACCGCAGCTCTGCGGCGAACAGGGGTAGGGCAAACCCAGGGAAGGGTAGGCGCGTTGCATCGAAGTAAGCCACAGGCTCAGCCGCTGGTGCGGGCCCCCGGCAAGGCCTTGGAGTTTGAGCGGTGCGGCCGTACGCCCAAGGAGGGGTACGAAATGAGTGAGCGAGGGAAGGGAAACCAGGGAAGGAACCGAAAGAGAGGAAGCACGGTGGAAGGGAGGGAACACGGAGGAAGGGAAGAGGGCCAGCATGGAGCGG
+
C>@@::CC<,CC<,C@,C<6-;<<66@C<DCCEFGC7FCC;6@6@88,6,:,@:+@:+8+:<,>,B8B,,:AA:,,BBE+?EFG+,,++,86@>+86E,,@>E>+A@,5,83>,6+3,+@,@@63==5@@BEG**5**3**;:*78*2)0;8@1,4BCF6))/3(69((6---((,*(/15(.-9;,,)((.((.)6.).4((4((-,.,-83(.(,(.8(8(:312,*)0(4(*((--(4)4:((,(((4).46(324,4-(((((-4-2(3<?41.42?(,(-(().3).31(
@M00689:251:000000000-CJTJ5:1:1101:21185:11059 2:N:0:9
CGACAACCATGCATCACCTGTCTCACGGTTCCCGAAGGCACATTCTCATCTCTGAAAACTTCCGTGGATGTCAAGACCAGGTAAGGTTCTTCGCGTCGCATCGAATTAAACCACATGCTCCACCGCTTGTGCGGGCCCCCGTCGATTCATTTGAGTTTTAACCTTGCGGCCGTACTCCCCAGGCGGTCGTCTTAATGCTTTAGCCCCGGAAGCCACGCCTCCAAGGCACACCCTCCACGTCGACACAGTTTACGGCGGGTACCACCACGGATTTTCTACCCTCTTCCTCTTCTT
+
GGGGDGGGGGGGGAFGFGGGGDGGGAF;986,CFEG@BFEGGFG99<<FF<C9<ADEDGGDGGEEFCCCFF,E<@EEC<FGCCC9:ABFGGGGCB>+@=+@E@,@A+AF4F8FCFFDFDGG?FF8EGGCFDEG6=>EC8===C++*+51;5,=,@E+@EF*<6:@7)===>A=ADDGF<4)(-59@1;@,(,:5C)/7))/))1)5;9((-2:72:B6<((..(5(((/*)(4(732(,,,)(41(((.6>).8(-(((-(,)-)-((46(((.).-6))(),())).)))).)
@M00689:251:000000000-CJTJ5:1:1101:5994:11060 2:N:0:9
CGTCCACCATGCTTCACCTGTACACCAACCACAAGGGAAACTACATCTCTGCAGCGATCTGGTGTATGTCAAGCCCAGGTAAGGTTCTTCGCGTTGCATCGAATTAATCCACATGCTCCGCCGCTTGTTCGGGCCCCCGTCAATTCCTTTGCGTTTTCGCCTTGCGGCCTTACTCCCCTGTCGGGGCGCTTAATGCGTTAGCTACGCCTCAGCGGCATTGGAAGACCCCTACACCTCGCCACCACCATTTACCGCCTGGAACCCTAGGTGTTAGACACATCCCTACTTCGGCC
+
<+6,+,,;,,6,,C@;,ECC;C,@C6CE6:6F@FFC@E6CC@CF@CF966C<,,;@@@CFGAEC4,,ECE<EFF7B,,B::@,E,CEGDD=,4@+C7,;=,,,=DEE,E,,9FE,=,,2+@++@+61D,,668>+4+++6+0+69++?C97,3+@6>,+@*:ACBF):>5@:EE*517**30)74(621(6()71;91;;()11)((,((.()((((().,5),(,(./*)((.>0((((,.,(((())-)).(,-(-((((-((((.),)()))).(())(,,),)))-(((
@M00689:251:000000000-CJTJ5:1:1101:23797:11068 2:N:0:9
CGACAACCATGCACCACCTGTACACCAACCACAAGGGAAACTACATCTCTGCAGCGATCTGGTGTATGTCAAGCCCAGGTAAGGTTCTTCGCGTTGCATCGAATTAATCCACATGCTCCGCCGCTTGTGCGGGCCCCCGTCAATTCCTTTGAGTTTTAGCCTTGCGGCCGTACTCCCCAGGCGGGGCGCTTAATGCGTTAGCTACGACACAGAGGCCGTGGAAGACCCCTACACCTAGCGCCCAACGTTTACGGCATGGACTACCAGGGTTTCTAATCCTTCCCTTC
+
GGGGGGGGGGGGGGGGGGGGGGGGGGGGGGGGGGGGGGGGGGGGGGGGGGGGGGGGGGGGGGGGGGGGGGGGGGGGGGGGGGGGGGGGGGGGGGGGGGGGGGGCFFGGGGGGGGGGGGGGGGGGGGGG8DGGGGGGGGGGGGGGGFGGFDC:FGGGGGGFFFF@BBFFFFF29=<EGAGDFFFFF>>>FFF6A9266???BF<48<07(710,8:??FFFFF?7(44<DCF?FFF??<4(3>B((-18:::A:6;(,(34?>788))4((,,.5:<))-)).3()).
@M00689:251:000000000-CJTJ5:1:1101:20425:11104 2:N:0:9
CGACGGCCATGCATCACCTGTACACCAACCACAAGGGAAACTACATCTCTGCAGCGATCTGGTGTATGTCAAGCCCAGGTAAGGTTCTTCGCGTTGCATCGAATTAATCCACATGCTCCGCCGCTTGTGCGGGCCCCCGTCAATTCCTTTGAGTTTTAGCCTTGCGGCCGTACTCCCCAGGCGGGGCGCTTAATGCGTTAGCTACGACCCAGAGGCCGTGGCAGACCCCTCCACCTAGCGCCCCCCGTTTCCGGCCTGGACTACCCGGGTATCTAATCACGCCCCCCCTTTCCC
+
GEGEFGGGGGGGGGFEFGGGGGGGGGGGGGGGGGGGGGGGGGGGGGGGGGGGGGGGGGGGGGGGGGGGGGFGGFFGGGGGGGGGGGGGGGGGGGGGGGGGGGGDFGFGGGGGGGFFFGGGGGGG@GGG=FGEGGGGGGGEGGGGGFGGFGGACACFFFGFFFFFFAAAAABDAFCBGDF<A=@F9>FFF;?:D465(-,4:>AA?B6929?::104:>>09(431?:0>7)((45(.<:(7>2(490302))-20(-(-(.)((4(-1((-))))).-)(,(-((((,-(.).)
@M00689:251:000000000-CJTJ5:1:1101:9033:11113 2:N:0:9
CGACAGCCATGCAACACCTGTACACCAACCACAAGGGAAACTACATCTCTGCAGCGATCTGGTGTATGTCAAGCCCAGGTAAGGTTCTTCGCGTTGCATCGAATTAATCCACATGCTCCGCCGCTTGTGCGGGCCCCCGTCAATTCCTTTGAGTTTTAGCCTTGCGGCCGTACTCCCCAGGCGGGGCGCTTAATGCGTTAGCTACGACACAGAGGCCGTGGAAGACCCCTACCCCTAGCGCCCCCAGTTTACGTCATGGACCGCCAGGGTATCTATACCTGCCCCCCCTGTCC
+
GGEGGGGGGGGGFGGGGGGGGGGGGGGGGGGGGGGGGGGGGGGGGGGGGGGGGGGGGGGGFGGGGGGGGGGGGGGGGGGGGGGGGFGGGGGGGGGGGGGGGGGGGGGGGGCF8EFGGGGGGGGGCGFGGGGGGGGGGGDGGGGGGFGGFGF;8FGGF>FFAFFFFFFBB>@>ABC@FF49;@@>BFFBBB?:F26<>::?066<?:6>FF(,.:??<>3(7,.(((.,93)((4*3(.4(4>;(7(-:A<))4..(4:2:2(-,14>?:<0:<2<))))))((.(,(((,.))
@M00689:251:000000000-CJTJ5:1:1101:20010:11134 2:N:0:9
CGACAACCATGCACCACCTGTACACCAACCACAAGGGAAACTACATCTCTGCAGCGATCTGGTGTATGTCAAGCCCAGGTAAGGTTCTTCGCGTTGCATCGAATTAATCCACATGCTCCGCCGCTTGTGCGGGCCCCCGTCAATTCCTTTGAGTTTTAGCCTTGCGGCCGTACTCCCCAGGCGGGGCGCTTAATGCGTTAGCTACGACCCAGAGGCCGTGGAATACCCCTACCCCTAGCCCCCCCCGTTTCCGGCCTGGACTCCCACGGTATCTAATCCTGCCCTCTCTTTCTC
+
GEFEFGGGGGGGCGFFGGGGGGGGGGGGGGGGGGGGGGGGGGGGGGGGGGGGFGGGGGGGGGFGGGGGGGGGGGGGGDGGGGGGGGFGGGGGGGGGGFGGGGGGGFGGGGGGGGGGGGGGGGGGGGGGFGEDEEGGGGGGG6=FGFGGFGGGGGGGGF?FFFE@@=)>BFBADB6==>9C?B29@F>6>B<?2A9A6?42344-50:9(711,,(,(,2(,(52).82C3)(2<G<((803:6(4916:3))(-((4(,(.).,4((4(4(4).)).)6<2((....3)).-))
@M00689:251:000000000-CJTJ5:1:1101:28855:11179 2:N:0:9
CGACAACCATGCACCACCTGTACACCAACCACAAGGGAAACTACATCTCTGCAGCGATCTGGTGTATGTCAAGCCCAGGTAAGGTTCTTCGCGTTGCATCGAATTAATCCACATGCTCCGCCGCTTGTGCGGGCCCCCGTCAATTCCTTTGAGTTTTAGCCTTGCGGCCGTACTCCCCAGGCGGGGCGCTTAATGCGTTAGCTACGCCACAGAGGCCGTGGCAGACCCCTACACCTAGCCCCCACCGTTTCCGGCCTGGACTACCAGGGTTTCTAATCCTGTGCTCTTCGTCC
+
FF@E@:FGEFGGGC<FDFFGGGGF@F8<CFGGGGFGGFGGFGGGDG@FDFEDGG?@EGBFEGFCFECEAEC<5,:DFGGGGGCGGGCFG;?7@FFEEDF;CEGG7D;<FFFGGG@,,9+6@EEGGGEGD8CE68CEGDGGGG>CG9@FFGF7;FFGGF?FFA@@58:>)/:24>6):>4/:2-(6((((4::AA><9(2(496<2:((-41(2((,(,,((((((4(.**)((,04()((,04((-((4:)2(4((401(()((,371(3(46<A26AFA<4.))-)))(4((
@M00689:251:000000000-CJTJ5:1:1101:17075:11230 2:N:0:9
CGACGGCCATGCACCACCTGTACACCAACCACAAGGGAAACTACATCTCTGCAGCGATCTGGTGTATGTCAAGCCCAGGTAAGGTTCTTCGCGTTGCATCGAATTAATCCACATGCTCCGCCGCTTGTGCGGGCCCCCGTCAATTCCTTTGAGTTTTAGCCTTGCGGCCGTACTCCCCAGGCGGGGCGCTTAATGCGTTAGCTACGACACAGAGGCCGTGGAAGACCCCTACACCTAGCGCCCCCCGTTTACGGCATGGGCTACAAGGGTATCTAACCCTGCCCTCTATGTCTTT
+
GEFEGGGGGGGGGGFGGGGGGGGGGGGGGGGGGGGGGGGGGGGGGFCFGGGGGGGGGGGGGGGGGGGGGGGGGGFGGGGGGGGGGGGGGGGGGGGGGGGGGGFFEGGGGGGGGGGGDFFGGGGGGGFG8ACEGGGGGGDGGDGG@8CGFGCCGEF7EFFFFFE5@>=>AFFFFFEE=@FDF92>@F;3((235>B292::?B<A>6<>,43043(,37>96:?(12:<<C5?(398:24(,5((-44::B?A1-41601(((31).7:(,()-444),((,311(4(.).6)))-
@M00689:251:000000000-CJTJ5:1:1101:11887:11263 2:N:0:9
CGACGGCCATGCAGCACCTGTACACCAACCACAAGGGAAACTACATCTCTGCAGCGATCTGGTGTATGTCAAGCCCAGGTAAGGTTCTTCGCGTTGCATCGAATTAATCCACATGCTCCGCCGCTTGTGCGGGCCCCCGTCAATTCCTTTGAGTTTTAGCCTTGCGGCCGTACTCCCCAGGCGGGGCGCTTAATGCGTTAGCTCCGACACAGAGGCCGTGGAAGCCCCCCCCCCCCCGCCCCCACCGTTTCCGGCATGGCCCCCCCGGGTATCTACCCTCTCTCTCCTTTTTCTT
+
EFFFFFGGEFFGGGFGGGGGGGGGGGGGGGGFFFGGG,E@FGGGG,C<FC<FF<F@CFGF<FEGGCCFEGFGFFFFGGDFGGGGGGAFGGDEGGGGGGAGGGGGFFGFGGGGFGDGDFDEEG6>EGFG8AEGCGGGGED>DC7C7BCGFC+=6AFFG;DF9FB@EFBA:=5>>(9@F@DC>9>>919>(4(3:<)66?<:?B9),,79(74(55:43(9>BBFF??FFG55119)(((1(4B(29B(48.))((-((.40((((4,,(((,)))..),)((.),)5()))))())
@M00689:251:000000000-CJTJ5:1:1101:28627:11268 2:N:0:9
CGACAGCCATGCAACACCTGTACACCAACCACAAGGGAAACTACATCTCTGCAGCGATCTGGTGTACGTCAAGCCCAGGTAAGGTTCTTCGCGTTGCATCGAATTAATCCACGTGCTCCGCCGCTTGTGCGGGCCCCCGTCAATTCCTTTGAGTTTTAGCCTTGCGGCCGTACTCCCCAGGCGGGGCGCTTAATGCGTTACCTACTACACACAGGCCGTGGAAGACCCCTACACCTAGCGCCCCCCGTTTACGGCATGGACTACCCGGGGTACTAATTCTGCCCTCCCTTTCC
+
GE@EFGGGFGFGFGGGDGGGGGGGGGGGGGGGFGGGGGDGGGGGGFGGGGGGGGGGGGGGGGGGGGGGFGGGFGGGGFGGGGGGGGGGGGGGGGGCEGGGDGGGGFFGGG<=FD=DFGGGGDGGGGFG89>E6@@CGGGGGGGGGFGGFGCCGGFGD;CFFFF@@BA9AFBFFB8>EDGC6B(569>196:0<A>B124:0)-<?)-6)47(,,(4?>>291).(.8:DGFF:BD7:32(-)4,(4(4:::4,-909(,).).41((-((42)).))).-)))(..((.).))
@M00689:251:000000000-CJTJ5:1:1101:28721:11295 2:N:0:9
CGACGGCCATGCACCACCTGTACACCAACCACAAGGGACACTACATCTCTGCAGCAATCTGGTGTATGTCAAGCCCAGGTAAGGTTCTTCGCGTTGCATCGAATTAATCCACATGCTCCGCCGCTTGTGCGGGCCCCCGTCAATTCCTTTGAGTTTTAGCCTTGCGGCCGTACTCCCCAGGCGGGGCGCTTAATGCGTTAGCTACGACACAGAAACCCATCACAGGCCCCTACACCTAGCGCCCACCGTTTACAGCATGGACTACCAGGGTCTCTAATCCCTCTCCCCCCGTCT
+
GGGGGCEGGGGGGGGGGGGGGGGGGGGGGEGGGGGGGGGGGGGGGGGGGGGGGGGGGGGGGGGGGGGGGGGGGGGGGGGGGGGGGGGGGGGGGGGGGGGGGGGGGGFGGGGGGGGGDGGGCEEGGGGGEGGGGGEEGGGCDGGGGFGGFGGGG9EGGGGFFFF@FFFFA95ADBE>EFDGFF9;00;BFFFBB>996?F?BA).4209(48:28>:1:?0(5<<440:3).(42C3,,44(07214(4<?7()).47)),..)(.4:)4?:(()-)).).),((((((((,423
@M00689:251:000000000-CJTJ5:1:1101:25012:11297 2:N:0:9
CGACGGCCATGCAACACCTGTACACCAACCACAAGGGAAACTACATCTCTGCAGCGATCTGGTGTATGTCAAGCCCAGGTAAGGTTCTTCGCGTTGCATCGAATTAATCCACATGCTCCGCCGCTTGTGCGGGCCCCCGTCAATTCCTTTGAGTTTTAGCCTTGCGGCCGTACTCCCCAGGCGGGGCGCTTAATGCGTTAGCTAAGACACAGAGGCCGTGGAAGACCCCTCAACCTGGCGCGCACCGTTTACGGGCTGGGACAACAAGTGTGTCAAACCTGCACCCCGTTGGT
+
GGGGGGGGGGGGGGGGGGGGGGFGGGGGGGGGGGGGGGGGGGGGGGFGGGGGGGGGGFGCFGGFFGGGGGGGFFCFGGGGGGGGFCFGGGGGGGGGGGGFDDFFFAF??EFDGGGGGGGGDGGGCEGGGGGGGGG>EEDCCDEGGFGGFFGGG9ACFG>FFFBCFBFFFFFD?BFE558C;9@;9961(4<66<A>>1((,-.6)))54<((((-4<>6>F04((.,,97).)(0(((((()(((((.(,(::B(-((-2424(,((,)-)).).:4)((((((.(,(-((((
@M00689:251:000000000-CJTJ5:1:1101:5742:11303 2:N:0:9
CGACGGCCATGCATCACCTGTCACTTTGTCCCCGAAGGGAAGACTCTATCTCTAGAGCGGTCAAAGGATGTCAAGACCTGGTAAGGTTCTTCGCGTTGCTTCGAATTAAACCACATGCTCCACCGCTTGTGCGGGTCCCCGTCAATTCCTTTGAGTTTCAGCTTTGCGGCCGTACTCCCCAGGCGGAGTGCTTAATGCGTTAGCTCCAGCACTGAACGGCGCAAACCCACCAACCATTAGCCCTCATCGTTTACGTCGTTGCCTACACGGGTACTTTACCCTCCTCTCACTTT
+
FGEFGGEEGGGGAFFE<@@@CFGGAEGGFFC@@:FCEGCFGGFGFEDGGGGFFGGGGCFCFFCGGGGFFFEGGGGCGFGGGFGCFFGFFAFFDGGGGGGDGCE@FGEECGC,AE?>FGGFF?EGCC>EFGDFG>CE6F?F6C8C=DGGFC9FGCGEFGGCEA**;0:=9=:4==2-55;C*6(((599@17C).;CC90217?3>C3=1;;@;())(.-(4((--:(1*754011(49).(/8,(,)).((,(-((.((-((.)-(((-((41))).-)),5(((().).)))
@M00689:251:000000000-CJTJ5:1:1101:6499:11344 2:N:0:9
CGACAACCATGCACCACCTGTACACCAACCACAAGGGACACTACATCTCTGCAGCAATCTGGTGTATGTCAAGCCCAGGTAAGGTTCTTCGCGTTGCATCGAATTAATCCACATGCTCCGCCGCTTGTGCGGGCCCCCGTCAATTCCTTTGAGTTTTAGCCTTGCGGCCGTACTCCCCAGGCGGGGCGCTTAATGCGTTAGCTACGACACAGAAGGGGTCGATTCCTTCTACAGCAAGCCAGCTCCGTTTACGGGTAGGACTAACGGGGTATCTTATCCTCTCCTTCTGTTCT
+
GGGGGGGGGGGGGGGGGGGGGGGGGGGGGGGGGGGGGGGFGGGGGGGGGGGGFGGGGGGGGFGGGGGGGGFGGGFGGGGGGFGGGGGGGGGGDFG>FGGGDGGGGFEEAEEFFGCGFGGGGCE68>DG8D>>EGGGDEDGGDDFGFGFF?D=FGGGGCFFFFBEEB5A=AFDFFF@FADDFB(6(169>FFB4A9<;???14))4:<0-4:??FF<:(((3-8A<)6)2*/4),<?1:3,486).41(23(660((-8:)4(,)(((((4()))).))-)))(.)))))-.4)
@M00689:251:000000000-CJTJ5:1:1101:8473:11369 2:N:0:9
CGACAACCATGCATCACCTGTACACCAACCACAAGGGAAACTACATCTCTGCAGCGATCTGGTGTATGTCAAGCCCAGGTAAGGTTCTTCGCGTTGCATCGAATTAATCCACATGCTCCGCCGCTTGTGCGGGCCCCCGTCAATTCCTTTGAGTTTTAGCCTTGCGGCCGTACTCCCCAGGCGGGGCGCTTAATGCGTTAGCTACGCCACAGAGGCCGTGGAAGACCCCTACACCTAACCCCCACCGTTTACGGCATTGACTACCCGGGTGTCTATCCCTGCCCTCTCTTGACTT
+
GGGGGGGGGGGGGGGGFGGGGGGGGFGGGGGGGGGGGFGGGGGGGGGGGGEGGGGGGGGGGGGGGGGGGGGGGGGGGGGGGGGGGGGGGGGGGGGGGGGGGGGGGGGGGGGGGFEFFGG>EEGGGGGGDGGG>C@ECGGGGGGGGFGGFFDFEGGCGGGFFFB)@B9=8>>AA>EBGDG4?B==(26((48<):AA>F?13<:>F:9((4332416<(3(2:2112<?DC)((4>?0)3((77;>?0?:(()((((,).))))3(3(,(-(,)).))(),).,((.8?74))))-
@M00689:251:000000000-CJTJ5:1:1101:18110:11380 2:N:0:9
CGACGGCCATGCATCACCTGTACACCAACCACAAGGGAAACTACATCTCTGCAGCGATCTGGTGTATGTCAAGCCCAGGTAAGGTTCTTCGCGTTGCATCGAATTAATCCACATGCTCCGCCGCTTGTGCGGGCCCCCGTCAATTCCTTTGAGTTTTAGCCTTGCGGCCGTACTCCCCAGGCGGGGCGCTTAATGCGTTAGCTACGACACAGAGGCCGTGGAAGACCCCTACACCTAGCGCCCACCGTTTACGGCCGGGCCTACCAGGGTATCTAATCCTGCTCTCTCTGGTT
+
GGGGGGGGGGGGGGGGGGGGGGGGGGGGGGGGGGGGGGGGGGGGGGGGGGGGGGGGGGGGGGGGGGGGGGGGGGGGGGGGGGGGGGGGGGGGGGGGGGGGGGGGGGGGFGGGGGGGGGGGGGGGDEGGEGG>CGGGGGGGGGGGGFGGFGGGGGGGGGFFFFC)@A==5@4@A>E:FDDGFFFB61976(8BAA9A63((44-:><1>BF?1.5::?;1(,34((,3(>3>?(4C<057(4)3(4443<(0:6:0(((-(((.(3)41(8?:54))).)).434),4824)-.
@M00689:251:000000000-CJTJ5:1:1101:25692:11400 2:N:0:9
CGACGGCCATGCAGCACCTGTACACCAGCCCCAAAGGGGAAAGACTGTTTCCAGCCCGGTCCGGTGTATGTCAAGCCTTGGTAAGGTTCTTCGCGTTGCATCGAATTAATCCGCATGCTCCGCCGCTTGTGCGGGCCCCCGTCAATTCCTTTGAGTTTTAGCCTTGCGACCGTACTCCCCAGGCGGGGCACTTAATGCGTTAGCTACGGCGCGGAGAACGTGGAATGTCCCCCACACCTAGTGCCCAACGTTTACGGCATGGGTACCCAGGGTTCATAATCCTTCCCCCTCTGTT
+
GEGGGGGGGGGGGGGEGGGGGGGGGGGGGGGGGGCGGGGGGGGGGGGGGGGGGGGGGGGFGGGGGGGGGGGGGGGGGGGGGGG9FCGGGGGGCGGGG@EGGGGGGGGGGGGGGGGGGFDGFDG?@EE68D>DEECCEGGGGGGDCFD>FGGGGF5DFGGFFF:EFEFABFBF?@D?GEGGA;06;F9>B;BBDA4<BFFB<(44:<)140(4(-42603((21:24))2:F:915(4(..87<6),),-(4?1-)3303>??(..)-.)4:(((..-)))6).)-(2.--::)))
@M00689:251:000000000-CJTJ5:1:1101:5687:11401 2:N:0:9
CGACGGCCATGCAACACCTGTACACCAACCACAAGGGGGGCACCATCTCTGATGCTTTCCGGTATATGTCAAGCCTTGGTAAGGTTCTTCGCGTTGCGTCGAATTAAGCCACATGCTCCGCTGCTTGTGCGGGCCCCCGTCAATTCCTTTGAGTTTTAGCCTTGCGGCCGTACTCCCCAGGCGGGGCGCTTAATGCGTTAGCTACGACACAGAGGCAGTGGAAGACCCATCAACCTTGCGCCACCCGTTTCTGGCATGGCTACCCCGGGTATTCAATCCTGCCCCCTCGCTCT
+
GC7CEFEBCFFCFAFFGGGGFFGGGGGGGGGGGGGGGFDGGGGGFFGGFGGGGGFAFGAFGCF7D<5FFGEFCDFGGGDEGGEFFCGGFCF>EFGCGGGGEGGGFGFGFGGCGC9DDFGE**:E8BEG6CB*>EE8EEGADG5>>*:*9*:F8C+3:A5??FFB0409>>F(,8A,:2<D@:(99>BB;6?:945>(3(11)657<F>9>F??(,1((..()5(.1(4*95,)(2()62(40(,(47::20).))(.11((-.2((41(3,)).--)-(.)(((--92((,(,
@M00689:251:000000000-CJTJ5:1:1101:29194:11410 2:N:0:9
CGACGGCCATGCAACACCTGTACACCAACCACAAGGGAAACTACATCTCTGCAGCGATCTGGTGTATGTCAAGCCCAGGTAAGGTTCTTCGCGTTGCATCGAATTAATCCACATGCTCCGCCGCTTGTGCGGGCCCCCGTCAATTCCTTTGAGTTTTAGCCTTGCGGCCGTACTCCCCAGGCGGGGCGCTTAATGCGTTAGCTACGACACAGAGGCCGTGGAAGACCCCTACACCTAGCGCCCCCCGTTTACGGCATGGCCCAACTGGGTATCTAATCCTGCTCTACCTGTACAT
+
GGEGGGGGGFGGFGGGGGGGGGGGGGGGGGGGGGGGGGGGGGGGGGGGGGGGGFGGGFCCFGFFGFGGGGAECF@FG8DFFGGGGGEFGGGGGGGGGGGGGGGGGGGGGGGGGFGGAFGGDGEGGGGG,DECEGGGDGGGGG6FGFGGFF:,+<DFFCGFFFF5@AB==5>A@FFEF?GGFF27@B9>92<B):<BF<2::2):<0(,,4?6041:899;FFFF(,36C771(4>(48?(,<12(((48((),(4(4(,(((((44,,(.).6))6<7AA)(())).-).-))))
@M00689:251:000000000-CJTJ5:1:1101:5688:11421 2:N:0:9
CGACGGCCATGCAACACCTGTACACCAACCACAAGGGGGGCACCATCTCTGATGCTTTCCGGTATATGTCAAGCCTTGGTAAGGTTCTTCGCGTTGCGTCGAATTAAGCCACATGCTCCGCTGCTTGTGCGGGCCCCCGTCCATTCCTTTGAGTTTTAGCCTTGCGGCCGTACTCCCCAGGCTGGGCGCTTACTTCGTTATCTACGACACAGAGGCCGTGGACGACCCCTCCACCTATCCCCCCCCGTTTACGGCATGGACTCCCAGGGTCTCTATGCCTTCCACACCCTGCT
+
GGGEGFFFGGGGGGGGGGGGGGGGGGEFGGGGGGGCFGFEGCGGGGGFGGFEFGGGGGGGGGGDGFGGFG9FGFGGGFDFGGGFFGGGGGCEGFG@E<C>@78EFFDFGGGGFFFGGGGGGGDEGGGGGG>8=E5BE=CEG)AFGFGGFGG75CC?D@FF@?D04>(79091::67G:<*7<(4((,39;?1)6-)(.3<()654:?01((47((4:(3(-((((-;BC*)-(.*((),.27313>1,(((6302(3(.)5)((.(,((,(()..))).))).))(,(((((.
@M00689:251:000000000-CJTJ5:1:1101:25651:11456 2:N:0:9
CGACAACCATGCAACACCTGTCACCACTGTCCCCGAAGGGAAAATCCTATCTCTAGGACGATCAGTGGGATGTCAAGACCTGGTAAGGTTCTTCGCGTTGCTTCGAATTAAACCACATGCTCCACCGCTTGTGCGGGCCCCCGTCAATTCTTTTGAGTTTCAGCCTTGCGGCCGTACTCCCCAGGCGGAGTGCTTAATGCGTTAACTGCAGCACTAAGGGGCGGAAACCCCTTAACACCTAGCACTCATCGTTTACGGCGTGGCCTACCCGGGTTTCTACTCCTTCTCCTCCTTT
+
GGGGGGGGGGGGGGFGGGGGGGGGGGGGGGGGGGGGGGGGGGGGGGGGAFGGGGGGGFGGGGGGGGGGGGGGGGGGGGGGGGGGGGGGGGGGGGGGGGGGGGGGGGGGGFGGGGGGGGGGGGGGGGGGGGGG?A=EGGGGGGGGGFGGFGGGGGGGGFFFFFEFFFE5@AAA@BF=CBGGF@B?=DFFBFFFFFEFFCFFFF?DF>C<<4=33@D>>FB7(49>>>(:9C>?B?DA47<?B=?)-.8<<BFFFF1:B(4--,1(.<111,-703((.5<)62:<)4)).)4(())
@M00689:251:000000000-CJTJ5:1:1101:9177:11461 2:N:0:9
CGACAGCCATGCATCACCTGTGTCCACTTTCTCTTTCGAGCACCTAATGCATCTCTGCTTCGTTAGTGGCATGTCAAGGGTAGGTAAGGTTTTTCGCGTTGCATCGAATTAATCCACATCATCCACCGCTTGTGCGGGTCCCCGTCAATTCCTTTGAGTTTTAATCTTGCGACCGTACTCCCCAGGCGGTCAACTTCACGCGTTAGCTACGTTACTAAGGAAATGAATCCCCAACAACTAGTTGCCCTCGTTTAGGGCGTGGCCTACCAGGGTATATAATCCTGCTCTCTCTGTT
+
GGGGGGGGGGGGGGGGGGGGGGGGGGGGGGGGGGGGGGGGGGGGGGGGGGGGGGGGGGGGGGGGGGGGGGGGGGGGGGGGFGEFGFGGGGGGGGGGGGGGGGGGGDGGGFGGGGGFGGFFGGDAGGGGGGDGGGGGGGGGGGFGGFGGFDGGGGA9?FFFBFFFFEFFFFF>BFFFCDGF6@ADADBFAA>@7BCFE53>B@92;@FEEE?@33?CECE@EF@AACC5DGF08,/113::AF)))),.,2(-4(<?:?(-(-(447<1341?:(5))66:4<A23()6<,47).)
@M00689:251:000000000-CJTJ5:1:1101:20169:11462 2:N:0:9
CGACGGCATGCATCACCTGTACACCAACCACAAGGGAAACTACATCTCTGCAGCGATCTGGTGTATGTCAAGCCCAGGTAAGGTTCTTCGCGTTGCATCGAATTAATCCACATGCTCCGCCGCTTGTGCGGGCCCCCGTCAATTCCTTTGAGTTTTAGCCTTGCGGCCGTACTCCCCAGGCGGGGCGCTTAATGCGTTAGCTACGACACAGAGGCCGTGGAAGACCCCTCCACCTAGCGCCCACCGTTTACGGCATGGACTACCCGGGTATCTAATCCTGCTCCCTCTGTCCCTT
+
GGGGGGGGGGGGGGGGGGGGFGGGGGGGGGGGGGGGGGGGGGGGGGGGGGGGGGGGGGGGGGGGGGGGGGGGGGGGGGGGGGGGGGGGGGGGGGGGGGGGGGGGGGGGGGGGGGGGFGDGGGGGGGGCFGGEEGGGGGGGGGGGGFGGFCFGGFCFGGGFFFFEFFFFFFFF>EFFGDGGFF@9;B09>FBFA29BFBFF><<<B?BF;?F0:6?FFFFB1<40<???C*)(4,0(),-79>(48((42(.3:>9(.8)),4(:.9;9,().)64)44)),())-(.()-)))))
@M00689:251:000000000-CJTJ5:1:1101:19653:11469 2:N:0:9
CGACAACCATGCATCACCTGTACACCAACCACAAGGGAAACTACATCTCTGCAGCGATCTGGTGTATGTCAAGCCCAGGTAAGGTTCTTCGCGTTGCATCGAATTAATCCACATGCTCCGCCGCTTGTGCGGGCCCCCGTCAATTCCTTTGAGTTTTAGCCTTGCGGCCGTACTCCCCAGGCGGGGCGCTTAATGCGTTAGCTACGACACAGAGGCCGTGGACGACCCCTACACCTAGCGCCCACCGTTTCCGGCATGGCCTACCAGGGTATCTAATCCCGCCCTCCCTGTTC
+
GEBFFGGGGGGGGGGGGGGGGGGGGGGGGGGGGGGGGGGGGGGGGGGGGGFGGGGGGGGGGGGGFGGGGGGGFFGGGGGGGGGGGGGGGGGGGGGGGGGGGGGGGGGGGGGGGGFGGGGGGGGGGGGGDGGGGGGGGGGGGGGGGFGFFFFDFGGGGFFFFFF5@BABFFFA>=E=EAGGF@BFFBFF>>F:9>DFB1:8?FA92<0;9;0((4:B?;9670(-(-9>957?087423830>B?FFB??F0)-(7,(44,44(41),,(.()))))-35)(-(-,4(21).)-
@M00689:251:000000000-CJTJ5:1:1101:20551:11486 2:N:0:9
CGACGACCATGCACCACCTGTCTCACGGTTCCCGAAGGCACATTCCCATCTCTGAAAACTTCCGTGGATGTCAAGACCAGGTAAGGTTCTTCGCGTTGCATCGAATTAAACCACATGCTCCACCGCTTGTGCGGGCCCCCGACACTTCATTTGAGTTTTAACCTTGCGGCCGTACTCCCCAGGCGGTCGACTTAACGAGTTAGCTCCGGAAGCCACGCCTCAAGGGCACAACCCCAAAGTCGACAACGTTTACGGTGTGGGACACCAGGGTCATTAATCCTGCTATCTCCTGA
+
GGGGGDGGGGGGGGGGFGGGGGDGGGGGGFEFFGDGGDGGCFEF9,9FGAAF<F<CEEFFFDGDEFGEEFG9FG,ABFEFFGGGDGGGGFFCG7FFGDGGGGDDE:FAEFGEDFGGGGFGFFGCEE6C?F8AC>>EG8+@C++7+*=?@@C7F,DDEDGF*=88=@55>:>9:A@5EFD*6>B927,6(29?F<4>?((/2AB2)67:(49(34129030(.)2)-((*27??17((44)676;(1.44413-3(((,(,,((-,4(4:(((()-6)64)4).(.-5-6).))
@M00689:251:000000000-CJTJ5:1:1101:20538:11499 2:N:0:9
CGACGACCATGCACCACCTGTCTCACGGTTCCCGAAGGCACATTCTCATCTCTGAAAACTTCCGTGGATGTCAAGACCAGGTAAGGTTCTTCGCGTTGCATCGAATTAAACCACATGCTCCACCGCTTGTGCGGGCCCCCGTCAATTCATTTGAGTTTTAACCTTGCGGCCGTACTCCCCAGGCGGTCGACTTAACGCGTTAGCTCCGGAAGCCACCCCTCAAGGGCCCACCCCCCACGTCCACCTCGTTTCCGGCGTCGCCTACCAGGGGTCTTCTTCCTTCCTCCCCTTTCTT
+
GGGGGGGGGGGGGGFFGGGGGGFGGGGGGGGGGGGGGGGGGGGGGEGGGGGGGGGGGGGFFGGGGGGGGGGGGFFGGGGGGGGGGGGGGGGGFGGGGEGGGGGDGGGGDGGGGGGGCGGGGGGGGGGGFG8DEC8EGGCC8=C=DAFGFFCEFFFGGGGFFFBCFCFB5===A=A=G5CG6=BFF9>BF>FFFFC<06:@FF02:6:6(4(4:?1((,,424)571((19>1:(9;>9(32),).(,((-().(((--(-(-4(8:72((((,,.))))-))6()-3(,((,)))
@M00689:251:000000000-CJTJ5:1:1101:12591:11506 2:N:0:9
CGACGGCCATGCACCACCTGTACACCAACCACAAGGGAAACTACATCTCTGCAGCGATCTGGTGTATGTCAAGCCCAGGTAAGGTTCTTCGCGTTGCATCGAATTAATCCACATGCTCCGCCGCTTGTGCGGGCGCCCGTCAATTCCTTTGAGTTTTAGCCTTGCGGCCGTACTCCCCAGGCGGGGCGCTTCATGCGTTAGCTACGACACAGAGGCCGTGGGAGACCCCTACCCCTCACGCCCACCGTTTACGGCATGGACTACCAGGGTACTCTATACTGGCCCACCTGTTCC
+
GGFGGGGGGGGGGGGFGGGGGGGGGGGGGGGGGGGGGGGGGGGGGGGGGGGGGGGGGGGGGFEGGGGGGGGGFGFGGGGGGGGGGGGGGGGGGGGGGGFGGGGGFGFGGGGGGGGGGFGGGGDGGGGG8EGGGD>CEGGGGG9FGFFGFG7EFGGGGGCFFFFFF==B9AF@?FCEGFGGFD6>>09129:(99<>>:::(5<>B1190306:7:1:>FF((((-,(3>C)2(3C?0(.,25(13<B3(:(6313(4(()..5(..)(42())))..).)))(((((-3())-)
@M00689:251:000000000-CJTJ5:1:1101:24992:11511 2:N:0:9
CGACGGCCATGCATCACCTGTCTCACGGTTCCCGAAGGCACATTCTCATCTCTGGAAACTTCCGTGGATGTCAAGACCAGGTAAGGTTCTTCGCGTTGCATCGAATTAAACCACATGCTCCACCGCTTGTGCGGGCCCCCGTCAATTCATTTGAGTTTTAACCTTGCGGCCGTACTCCCCAGGCGGTCGACTTAACGCGTTAGCTCCGGAAGCCACGCCTCAAGGGCACAAACTCCAAGTCGACATCGTTTACGGCGTGGCCTACCAGGGTATCTAATACTGCTCTCTCTGTCC
+
GGGGGGGGGGGGGGGGGGGGGGGGGGGGGGGGGGGGGGGGGGGGGGGGGGGGGGGGGGGGGGGGGGGGGGGGGGGGGGGGGGGGGGFGGGGGGGGGGGGGGGGGGGGGGGGGGGGGGGDGGGGGGGGGGGGGGGGG6ECEGGGGGFGGFFGGGGGGGFGFFFFFFE@ABF=>BDABCBDCFDFFFF109B>1?>C<?BB16<:>:25?9?>9<1??>FF?BFFFF?FBDG:(42D2724>AF?((48(,4?02:?B9BF912)(,2)21:4:B)<92)).4<)5<)544)6:))
@M00689:251:000000000-CJTJ5:1:1101:7833:11523 2:N:0:9
CGACAGCCATGCAGCACCTGTCTCACGGTTCCCGAAGGCACATTCTCATCTCTGAAAACTTCCGTGGATGTCAAGACCAGGTAAGGTTCTTCGCGTTGCATCGAATTAAACCACATGCTCCACCGCTTGTGCGGGCCCCCGTCAATTCATTTGAGTTTTAACCTTGCGGCCGTACTCCCCAGGCGGTCGACTTAACGCGTTAGCTTCGGAAGCCACGCCTCAAGGGCCAACCCCCCCAGTCGACAACGTTTCAGGCGTGGACTACAAGGGTCCCAAATCCGTCGCGCCTCTCTC
+
FC:CFGGGGGGFCEGGGGGFFDGGGFGGGGGGGGGGGEGFGGGEGGGGGGGGGGGGFGGGGGGGGCGGFGFFGGCFFEGFEGGGGEBFGG9@DGGFFFGFGF,E8FCE<EFFFGGGFCGGGGFGCCEGGD8ACC>ECEDEDC8D++?B?GGGD8EDGF?C?FEFB<@>=A>AA9>FEEFG492@A9=((23(44.)(.,;>2694.7(6(,(4,,012:8<?22)8:(/*.44(12(4(()0((,(((-3?)))5,(,-1(58>>)),4((((()(.3)((,.((((-(((,))
@M00689:251:000000000-CJTJ5:1:1101:9923:11527 2:N:0:9
CGACGGCCATGCAGCACCTGTACACCAACCACAAGGGAAACTACATCTCTGCAGCGATCTGGTGTATGTCAAGCCCAGGTAAGGTTCTTCGCGTTGCATCGAATTAATCAACATGCTCCGCCGCTTGTGCGGGCCCCCGTCAATTCCTTCGCGTTTTAGCCTTGCGGCCGTACTCCCCAGGCGGGGCGCTTACTGCCTTCGCTACCACCAACACGCCTTGGAACACCCCTACCCCTCAGTCCCCACAGTTACGTCTTTGCCTCCCCGGGTATTTCTCCGCGACAGCCTATTTCGT
+
EC:EFEGG:F@C9,CCEFGGGGAFGG88;:FF8CA,6;<FGEF@,CFEEF<EC8FGEFGGGGGGG,<EEE9,,CDFF8FFG9FCEFFDGG:,@FG77EFF>@>FGGCEE,,EFFEF;EFEGC6CB=DG,@>CC=+@CCD6?6C7CFFGF+++3@E5@,*+30>=@2)7A(((//*.62?536790(-(4,6?):AB(4<)((43((,,,(((((((((()().(((-4/*).((*(,.(.)0)(((-(.6.<6(4(4)..).),(,(((4())))))),-(((((,,())).).(
@M00689:251:000000000-CJTJ5:1:1101:23533:11536 2:N:0:9
CGACAGCCATGCAGCACCTGTACACCAGCCCTAAGGCACGCACATCTCTGCACGCTTCCGGTGTATGTCAAGCCTTGGTAAGGTTCTTCGCGTTGCATCGAATTAATCCGCATGCTCCGCCGCTTGTGCGGGCCCCCGTCAATTCCTTTGAGTTTTAGCCTTGCGACCGTACTCCCCAGGCGGGGCACTTAATGCGTTAGCTACGGCGAGGAACCCGTGGAATGGCTCCCCCCCCTAGCGCCCAACGTTTCCGGCCTGGGCTCACCGGGTATCCAACCCCTCCCCCTCTATCT
+
GGGGGGGGEGGGGGFFFGGGGGGGGGGGGGGGGGGFDFGGGGGGGGGGGGGGGGGFGGGDEGGGGGGGGGGGGGGGGGGGGGFGGGGGGFGGGFGGGGGGFFGFGGGGGGGGGGGCGGGGGGGGGGGGGGGGGGGGGGGGGGGGGFGGFDFFGFGGGFGFFF589AFFFFFDBFFBGBCFF>F6@>9?FF<BA2293::BF<<B:3;((-402<B<96-9:77)7(1:DD)4(4C;41(-(7((--3:?:,--9;(,(((((-)66(21;(59)))(((((---,((,4)).-
@M00689:251:000000000-CJTJ5:1:1101:27343:11539 2:N:0:9
CGACGACCATGCAACACCTGTGCACGGCCCTTACGGACCCCCCATCTCTGGAGGATTTCCGTGCATGTCAAGCCTAGGTAAGGTTCTTCGCGTTGCATCGAGTTAAGCAACATGCTCCGCCGCTTGTGCGGGCCCCCGTCAATTCCTTTGAGTTTTAGCCTTGCGGCCGTACTCCCCAGGCGGGGCGCTTAATGCGTTAGGTGCGGCACGGAACTCGTGGAATGAGCCACACACATAGCGCCCAACGGTTAAGGCGTGGACCAACCGGCCATACAAGCTCGCATACCCCTGCC
+
GGGGGGGGGGGGGGGGGGGGGGGGGGGGFGFGGGGGGEEGGGGGFDFGGGGGGGGFGFGGGGGGGGGGGGGGEGGGGGGGGGGGGGGGGGGGGGGGGFGGGGGGFFFFGGGGGGGGGDGCECGGGGGCDGGGGEGGGGCCCGGGFF7@6C9@DGGGGGGFF456@@2>B2>DDFFFC@GGF9>FFF>>1<<9244913:3().59(,-41916(,6:80<?2)2<>22*9)4(4*.4),47>>?0441::()643--4-(.(-((4(3(((()()4)4))((((()(,(((((
@M00689:251:000000000-CJTJ5:1:1101:28216:11559 2:N:0:9
CGACGGCCATGCACCACCTGTCTCACGGTTCCCGAAGGCACATTCTCATCTCTGAAAACTTCCGTGGATGTCAAGACCAGGTAAGGTTCTTCGCGTTGCATCGAATTAAACCACATGCTCCACCGCTTGTGCGGGCCCCCGTCAATTCATTTGAGTTTTAACCTTGCGGCCGTACTCCCCAGGCGGTCGACTTAACGCGTTAGCTCCGGAAGCCACGCCTCAAGGGCACAACCTCCAAGTCGACATCGTTTACGGCCTGGACTACCAGGGTACTTAATACTTCTCTCC
+
FGFEEFFGGGGGEGFFFGGFFGGGGGGGGGGGGGGGGCDGGGGGGGGGGGGGGGGGGGGGGGGGGGGGGGGGGGGGGGGGGGGGGGGGGGGGGGGGGGGGACCFFGGGGFGFGGGGGGGGGGGFGGGGGG8DGGEGEGGGGGGGG79FFGFGGGFCFGGFFFEF@A@AA=AFFDFDGFGGF==B>(6996>F@FFE0>BFF:?9))3,4:9;F0?F;>:1??B?FBB?D*.80(9(374>93(2(42:6<<:B?23(4((.:4(4,),(8<())-6-))6))65923(
@M00689:251:000000000-CJTJ5:1:1101:5226:11597 2:N:0:9
CGACGGCCATGCAGCACCTGTACACCAACCACAAGGGAAACTACATCTCTGCAGCGATCTGGTGTATGTCAAGCCCAGGTAAGGTTCTTCGCGTTGCATCGAATTAATCCACATGCCCCGCCGCTTGTGCGGGCCCCCGTCAATTCCTTTGAGTTTTAGCCTTGCGGCCGTACTCCCCCGGCGGTGCGCTTATTGCTTTAGCTACGACACAGAGGCCTTCGACAACCTCTCCACCTAGCCCCCTCCGGTTACGGCATGTGCCCCCAGGTGATCCAAACCTGCCATCTCGGTTCC
+
E:+@7CC:CEFGGGGFGAG@@EFGGGDFEFFFGGFFGG@FGFGCGFGGGGGGG<FD+CDFGFFFE@FGCEFGA<F=BC,596B?AEFGGGGE+CFB7FGD64,4>4=FF,58:=@9,@=6@686>CED@=EDCC>C=67A?67?;CGFA7<DCDG,2@C+*088@9295(>==28B5>57:@1>07>93(,()))5).).))))5(,42(40.,(1:),)-(((-(,(9*089:FF:?2(8D(((,(((,,44((-(())))(((--()())..2))(-((.,)),))((--((
@M00689:251:000000000-CJTJ5:1:1101:5244:11600 2:N:0:9
CGACGGCCATGCAGCACCTGTACACCAACCACAAGGGAAACTACATCTCTGCAGCGATCTGGTGTATGTCAAGCCCAGTTAAGGTTCTTCGCGTTGCATCGAATTAATCCACATGCTCCGCCGCTTGGGCGGGCCCCCGTCAATTCCTTTGAGTTTTAGCCTTGCGGCCGTACCCCCCAGGCGGGGCGCTTAATTCGTTAGCCACGACACAGAGGCCGTGGAAAGCCCCTACACCGAGCCCCCACCGTGTACTGGCGGACCTACCCCGGTACCGAATCTCTCCCATCCCGTCG
+
CFCEF>EGGGGGGFGGFGFFG9FE9FGGGEFFGGFFCFGGFGGGGCFFFFGGG8FGCAC@9<FCEEDFEEFG,@@AEC=?BEFGFGGA,,DFCE@>CAF;8EF8BFFGG,CD8EE@FGGG>EGGG6++6@CGGGGCGCDED5CFFADDFCF>DD,;=FF89F3)52@926(/6(.3>9D*51(40(,320(35)))(4(20)..3(23990427:360-(,(.),((4C*)4((0,(-3(()4(31(3(,(6)))(-((,,()5((--(((-.(,((,))))((()(((((((
@M00689:251:000000000-CJTJ5:1:1101:18351:11608 2:N:0:9
CGACAACCATGCAACACCTGTCACCACTGTCCCCGAAGGGAAAATCCTATCTCTAGGACGATCAGTGGGATGTCAAGACCTGGTAAGGTTCTTCGCGTTGCTTCGAATTAAGCCACATGCCCCACCGCTTGTGCGGGCCCCCGTCAATTCTTTTGAGTTTCAGCCTTGCGGCCGTACCCCCCAGGCGGAGTGCTTAATGCGTTAACTGCAGCACTAAGGGGCGGAAACCCCTTAACACCCAGCACTTCTGCTTTACGGCGTGGACAAACAGGGGATATAACACAGTTACCG
+
D=7@:@@6CFGGG@EDFCG;CEAFFGG@FGGFD<BC@FDGDECGFGGG<E,,ECB@CFGGGFFEGEGGCGCC@FGGGGGCFEFGGGFGF:EGGG=7>>?CC9CFCFF,AFF9E8EEG,=F,,=EEC@+@8=@DFGGDG++=8@=+3;F7CFGFG9@@7?9CF;A@@6@5AAA):54=)228=9(/(321(//16656)..6/((,.)4<BB4(.873:(((33(,390>C)((.?>A01(,).(())))))))).48?>(4(((()((.,(31(,((-6)))((,)-)))(
@M00689:251:000000000-CJTJ5:1:1101:12792:11609 2:N:0:9
CGACGGCCATGCAGCACCTGTACACCAACCACAAGGGAAACTACATCTCTGCAGCGATCTGGTGTATGTCAAGCCCAGGTAAGGTTCTTCGCGTTGCATCGAATTAATCCACATGCTCCGCCGCTTGTGCGGGCCCCCGTCAATTCCTTTGAGTTTTAGCCTTGCGGCCGTACTCCCCAGGCGGGGCGCTTAATGCGTTAGCTACGACACAGAGGCCGGGGAAGACCCCTCCCCCCACCGCCCACCGTTTCCGGCCTGTGCTCACCGGGTTCTTAATCCTCCCTCCCTTGTCGTT
+
GEGGCCEGGGFGGGGFGGGGGGGGGGGGGGGGGGGGGCFGGGGGGGGCFGGGGFG@CCDGGGGGGFGGDGGGFGGGG<DFGGGGFEGGGFFGGGGGGFGFCGDEGGGGFDCFFDFGADFGEGGGG>DFCF+36@BCEGGEGG7E@@FGF=::+@DCGGFF6AC5=AB2:=A)>BEFG9FC//8;9(1(,96046).213-8ABB?1:>(471>:??:9((-443202?31.2(4D(-(--75((,414:08A(790(,)))).).1(4(((,-)))))))).((((((-())(-(
@M00689:251:000000000-CJTJ5:1:1101:28314:11613 2:N:0:9
CGACGGCCATGCAGCACCTTGGAAACCACGTAGAAAAGATGCTTCTCAACTGCTGCAGCTACACTGCTTCTGGTACCCAAGCTAACTCGTGCAGATTTAATTAGGGTATCTAATCCTGCTCTCT
+
GGFGGGGGGGGGGGGGGGGGGG<FGGGGGGGGGGGGEGGGGGGGGGGGGGGGGGGGGGGGGGGGGGGFGGGGGGGGFGGGGGGGGGGGGGGGGGDGGGGGGGGGGGGGGGGGGGGGGGGGGGGG
@M00689:251:000000000-CJTJ5:1:1101:18341:11626 2:N:0:9
CGACAACCATGCAACACCTGTCACCACTGTCCCCGAAGGGAAAATCCTATCTCTAGGACGATCAGTGGGATGTCAAGACCTGGTAAGGTTCTTCGCGTTGCTTCGAATTAAACCACATGCTCCACCGCTTGTGCGGGCCCCCGTCAATTCTTTTGAGTTTCAGCCTTGCGGCCGTACTCCCCAGGCGGAGTGCTTAATGCGTTAACTGCAGCACTAAGGGGCGGAAACCCCTTAACCCCTAGCACTCATCGTTTCCGGCCGGGACTCCCAGGGTCTCTCATCCTGCTACCTCGTT
+
GGGGGGGGGGGGFGFGGGGGGGGGGGGGGGGGGGGGGGGGGGGGGGGGGGGFGGGGGGGGGGGGGGGGGGGFGGGGGGGGGGGGGGGGGGGGGGGGGGGGGGGGGGGGGGGGGGGGGFDGGGGGGGGGDGGG?FGGGGGGGDGDGDGGCGGGFGDCFEGFAFEFDFFFC>5=A>F>==CCF>F@=B@BBFFDFEFF<CC6,3;;(9373)(/3;:?0231;BF1969:CD.(24>)).,(-0,-),5(-4(,(-)-4,((((44>::(4751(2.().)).)-2-.()).,)(-(
@M00689:251:000000000-CJTJ5:1:1101:15813:11678 2:N:0:9
CGACGACCATGCAGCACCTGTACACCAACCACAAGGGAAACTACATCTCTGCAGCGATCTGGTGTATGTCAAGCCCAGGTAAGGTTCTTCGCGTTGCATCGAATTAATCCACATGCTCCGCCGCTTGTGCGGGCCCCCGTCAATTCCTTTGAGTTTTAGCCTTGCGGCCGTACTCCCCAGGCGGGGCGCTTAATGCGTTAGCTACGACACAGAGGCCGTGGAAGCCCCCTCACCCTAGCGCCCACCGTTTACGGCATGGACTACCAGGGTATCTAATCCTGCCCTCCCTCTCT
+
GEGGGEFGGGGGGGGFGGGGGGGGGGGGGGGGGGGGGGGGGGGGGGGGGGGGGGGGGGGGGGGGGGGGGGGGGGGGGGGGGGGGGGGGGGGGGGGGGGGGGGGGGGGGGGDGGGGGGGGGGGDGDGGGDFGGGGDGEGGGGGGGGFGGFGFFGGGGGGFFFFF@@A=AFFFFFFF@F9FGFF2>B>>B>>FFBFAAFFFFFF<<?B:>(-38?F0?691>4?<((4,:C7)((.7:3::0;D61?:12??150,49611:>?(4:?080,()-).4)4:-82(.((-,4(,.)
@M00689:251:000000000-CJTJ5:1:1101:15828:11686 2:N:0:9
CGACGACCATGCAGCACCTGTACACCAACCACAAGGGAAACTACATCTCTGCAGCGATCTGGTGTATGTCAAGCCCAGGTAAGGTTCTTCGCGTTGCATCGAATTAATCCACATGCTCCGCCGCTTGTGCGGGCCCCCGTCAATTCCTTTGAGTTTTAGCCTTGCGGCCGTACTCCCCAGGCGGGGCGCTTACTGCGTTAGCTACGACACAGAGGCCGTGGAAGACCCCTACACCTAGCGCCAACCGTTTACGGCCTGGCCTCCCAGGGTACTGAATCCGCCACTCCCTGTCC
+
GGGGCGGGGGGGGGGGGGGGGGGGGGGGGGGGGGGGGGGGGGGGGGGGGGGGGGGGGGGGGGGGCFGGGGGGGGEFGGGGGGGGGGGGGGGGGGGDGGCFGGGGGGGGFGGGGGGGGGGGGGGGGGGGFFG6CECCGGCCDGGGGFGGFGGGGGGGGGGFFFF)0>=AABFFFDF@G@GDF=5;B>>>>F?F)))6??BBB<<<?0,416:(32:6?;961(5(.8??9<F??(C<04803B(4?:,3323)(,1((((((,((3:?B(,(,).)))-)((((-((.,3)5))
@M00689:251:000000000-CJTJ5:1:1101:10145:11705 2:N:0:9
CGACGGCCATGCAACACCTGTACACCAACCACAAGGGAAACTACATCTCTGCAGCGATCTGGTGTATGTCAAGCCCAGGTAAGGTTCTTCGCGTTGCATCGAATTAATCCACATGCTCCGCCGCTTGTGCGGGCCCCCGTCAATTCCTTTGAGTTTTAGCCTTGCGGCCGTACTCCCCAGGCGGGGCGCTTAATGCGTTAGCTACGACCCAGAGGCCGTGGAAGACCCCTACCCCTAGCACCCCCCGTTTACGGCCGGGGCCTCCCGGGTATCCAATACCGCCCCTCTCGTTC
+
GGFGGGGGGGGGGGFFEGGGGGGGGGGGGGGGFGGGGGGGGGGGGGGGGGGGGGGGGGGGGGFGGGGGGGGGGGFGGCFGGGGGGGGGGGGGGGGGDGGGCFFGGGFFGGGGGFFGGGC?E1@EEDFFEFE66CCEGGGGGGGGGFGGFGG7E9DFGGGFAA5)8AABFFBFD9C3?@F4?B(:263169:BFB<F968:B<:<?:60426:::1:046;9BD7,,((7*)(,8FF4(().740(((,336A((43((4(((((,(,391,.)).,))))--(((((((((((
@M00689:251:000000000-CJTJ5:1:1101:15973:11762 2:N:0:9
CGACGGCCATGCATCACCTGTACACCGACCACAAGGGAAACCGTATCTCTACGGTCGTCCGGTGTATGTCAAACCCAGGTAAGGTTCTTCGCGTTGCATCGAATTAATCCACATGCTCCGCCGCTTGTGCGGGCCCCCGTCAATTCCTTTGAGTTTTAGCCTTGCGGCCGTACTCCCCAGGCGGGGTACTTACTGCGTTAGCTACGGCACGGATCCCGTGGAAGGGACCCCACCCTAGTACCCACCGTTTACCGCTTGGGCCACCAGGGTACTACATCCCTTCCCTCTCTTTC
+
GGGGGGGGGGGGGGGGGGGGGGGGGGGGGGGGGGGGGGGGGGGGGGGGGGGGDGGGGGGGGGGGGGGGGGGGGGGGGGGGGGGGGGGGGGGGGGGDFGCFGGGGGGGGGGGGGGGGGECEGGDG@EGGCFGEGGGGGGGDDGDGFFFGFGGGCFGGG;?FFFFFFFFF2>@DF0C@GFGGF@FB>B>BFBA<)6<2:1:??AA>D?(2(4:44142:B1071718?:?*9)(,4C0436AFFDFFFF6676))-((((,(((((4(4<6?0)-)-,-)(()),((),,,).--
@M00689:251:000000000-CJTJ5:1:1101:11069:11780 2:N:0:9
CGACGACCATGCACCACCTGTACACCAACCACAAGGGAAACTACATCTCTGCAGCGATCTGGTGTATGTCAAGCCCAGGTAAGGTTCTTCGCGTTGCATCGAATTAATCCACATGCTCCGCCGCTTGTGCGGGCCCCCGTCAATTCCTTTGAGTTTTAGCCTTGCGGCCGTACTCCCCAGGCGGGGCGCTTAATGCGTTAGCTACGAAACCGAGGCCGTGGAAGACCCCTACCCCTAGCGCCCACCGTTTACGACTTGGACTACCAGGTTTTCTAACCCTGCCCTCTCTTTATTT
+
GGGGGGGGGGGGGGGGGGGGGGGGGGGGGGGGGGGGGGGGGGGGGGGGGGGGGGGGGGGGGGGGGGGGGGGGGGGGGGGGGGGGGGGGGGGGGGGGGFGGGGGGGGGFGGGGGGFGGGGGDEGGGGGGFFEEEDGGDEDEGDEGGFGGF7DFGGGGFF>FFFE)=AFFBFFFFDE3C@GDFFFFF99B9(2:<A<>BFBB?A>A??0((((((-41490076??F:<:C*)2(4C0((,((.366:;BB02<01((()..)),,4,52)))()-6).,((..4((((())))))-
@M00689:251:000000000-CJTJ5:1:1101:17757:11783 2:N:0:9
CGACAACCATGCAGCACCTGTACACCAACCACAAGGGAAACTACATCTCTGCAGCGATCTGGTGTATGTCAAGCCCAGGTAAGGTTCTTCGCGTTGCATCGAATTAATCCACATGCTCCGCCGCTTGTGCGGGCCCCCGTCAATTCCTTTGAGTTTTAGCCTTGCGGCCGTACTCCCCAGGCGGGGCGCTTAATGCGTTAGCTACGACACAGAGGCCGTGGAAGACCCCTCCACCTAGCCCCCCCCGTTTACGGCATGGACTACCAGGGTTTCGAATCCGGCCCTCCCTGTTC
+
GGGGGGGGGGGGGGGGGGGGGGGGGGGGGGGGGGGGGGGGGGGGGGGGGGGGGGGGGGGGGGGGGGGGGGGGGGGGGGGGGGGGGGGGGGGGGGGGGGFG6FGGGGGGGGGGGGGGGGGGGGGGGGGGGGGGGGGGGGGGGCGGGFGGFGGGGGGGGFGFFFF@EFAA9A@DFFFFGFGGFF2@B;F692:6>D<2912<?><)2843(((.5::?F61131<<:?B?75.,.3<3.)((.8((-41127(),390(2<?72:?F?0:((((-(-4224(((,((((,(.))-
@M00689:251:000000000-CJTJ5:1:1101:19694:11798 2:N:0:9
CGACGGCCATGCAGCACCTGTCACTCTGTCCCCGAAGGGAACGTCCTATCTCTAGGAGTAGCAGAGGATGTCAAGACCTGGTAAGGTTCTTCGCGTAGCGTCGAATTAAACCACATGCTCCACCGCTTGTGCGGGCCCCCGTCAATTCTTTTGAGTTTCAGCCTTGCGGCCGTACTCCCCAGGCGGAGTGCTTAATGCGTTAACTCCAGCACCAAGGGGCGGAAACCCCCTGACACCTAGCACTCATCGTTTACGGCGTGGACTACCAGGGTTTCTAAACCTTCCCCCCCTTT
+
GGGGGGGGGGGGGGGGGGGGGGGGGGGGGGGGGGGGGGGGGGGGGGGGGGFGGGGGGGGGGGGGGGGGGGGGGGGGGGGGGGGGGGGGGGGGGGGGGGGGGGEGGGGGGFCGGGGGGGGGGGGGGGGGGGCFGEGGCGGGGGGDGFFGFGGGGGFGGGGFFFFFFFFFFFFB@@FFGEGGFFFFFB0911;CEFFFEEFFF6:><B8??F<BF?:<?B>>;BF19<1?DD>?B?6:B(5?>7A)4149038:2:661962>(5)(:B)22:?(-:4))-(.4),,((((-(()
@M00689:251:000000000-CJTJ5:1:1101:23248:11805 2:N:0:9
CGACGACCATGCACCACCTGTACACCAACCACAAGGGAAACTACATCTCTGCAGCGATCTGGTGTATGTCAAGCCCAGGTAAGGTTCTTCGCGTTGCATCGAATTAATCCACATGCTCCGCCGCTTGTGCGGGCCCCCGTCAATTCCTTTGAGTTTTAGCCTTGCGGCCGTACTCCCCAGGCGGGGCGCTTAATGCGTTAGCTACGACACAGAGGCCGTGGAAGACCCCTACACCTCGCGCCCACCGTTTCCGGCCTGGACTACCAGGGTATCTATCCCTGCCCCCCCTTTTT
+
GECEEFFGDFGGGGFFGGGGGGGGGGGGGGGGGGFFEGGGGGGGGAEFGGGGGGGGGGGGGGGGGFGGGGGGGGGFGGGGGGGFGGGDGCFEGGGGGGGFGGG8DEGAFGGGGGGGGGGGGGGGGGGGGGGEEEGGGGGGGGGGGFGGFGGGF9FGGFFFFFFFFFBAB=B2AFFFGDGDFD@>FFF30>?:ABFDF<?:<AAB?<(399<3:23?FFB6>B<<:7::G*73(.C?1613679(380,42,),-((-4?70),(1).8<1..4)6)),,.3(((((((((,))
@M00689:251:000000000-CJTJ5:1:1101:21972:11816 2:N:0:9
CGACGGCCATGCATCACCTGTACACCGGCCCCGAAGGACCCCACATCTCTGCGAGTTTTCCGGCGATGTCAAACCCAGGTAAGGTTCTTCGCGTTGCATCGAATTAATCCGCATGCTCCGCCGCTTGTGCGGGCCCCCGTCAATTCCTTTGAGTTTTAGCCTTGCGGCCGTACTCCCCAGGCGGGGCGCTTAATGCGTTAGCTGCGGCACAGAGAACCGGAGAGGTCCCCCACCCCTACCGCCCAACGTTTACAGCGTGGACTACCAGGGTATCCACTCCTCCTCCCTCTGTAC
+
GGGGGGGGGGGGGGGGGGGGGGGGGGGGGGGGGGGGGGGGGGGGGGGGGGGGGGGGGGGGGGGGGGGGGGGGGGGGGGGGGGGGFGGGGGGDGGEGGGGGGGGGGGGGGGGGGGGGGGGGGGGGGGGGGGGGGGGGGGGGGGGGGFGGFGC?F9EDGGGFFF=E2(46;@;<?0CEGFGGFFFFB13;BFFFFD))43832<44:;>>04043483,4,6660(,.()99;>;3D9<6((,76((,4?B?0:<9?,(-3>?B)((,).41((.)))().,.(((,(((,()-))
@M00689:251:000000000-CJTJ5:1:1101:25634:11831 2:N:0:9
CGACGACCATGCATCACCTGTACACCAACCACAAGGGAAACTACATCTCTGCAGCGATCTGGTGTATGTCAAGCCCAGGTAAGGTTCTTCGCGTTGCATCGAATTAATCCACATGCTCCGCCGCTTGTGCGGGCCCCCGTCAATTCCTTTGAGTTTTAGCCTTGCGGCCGTACTCCCCAGGCGGGGCGCTTAATGCGTTAGCTACGACACAGAGGCCGTGGAAGACCCCTACACCTCGCGCCCCCCGTTTACGGCCTGGACTCCCCGGGTTTCTCAACCTGCCCTCCCTGTTCC
+
GGGGGGGGGGGGGGGGGGGGGGGGGGGGGGGGGGGGGGGGGGGGGGGGGGGGGGGGGGGGGGGGGGGGGGGGGGGGGGGGGGGGGGGGGGGGGGGGGFGGEGGGGGFFGGGGGGGGFGFCGGEGGGFGFGGGGGGGGGGEGCGGGFGGAFFGGGGGGGGFFFFCB5@AFFFFDDFFGFGGAB2;B0>62(4:AFFF>?FFBBA<>BBF(40.((-8:96(((.(23<:5*.4(4F:((7((<((29(3841<(439B6?(.)(,(-,((-,(.))))((,(103,4((,).)))
@M00689:251:000000000-CJTJ5:1:1101:24713:11850 2:N:0:9
CGACAGCCATGCAGCACCTGTACACCAACCACAAGGGAAACTACATCTCTGCAGCGATCTGGTGTATGTCAAGCCCAGGTAAGGTTCTTCGCGTTGCATCGAATTAATCCACCTGCTCCGCCGCTTGTGCGGGCCCCCGTCAATTCCTTTGAGTTTTAGCCTTGCGGCCGTACTCCCCAGGCGGGGCGCTTAATGCGTTAGCTACGACCCAGAGGCCGTGGAAGCCCCCTACCCCCAGGCCCCCACGTTTACGGCCTGGAATACCAGGGGTTCCTAATCTTGCTCCCCTTGTC
+
FGGGGGGGGGFFGGGGGGGGGGDFGGGGGGGGGGFGGFGGGGGGGCF@EFGGGGFGGGGGGGGGGFGGGFFGGGGGFFGGGGGGGGFGGCFFCGGGGFGFEFGGGGGFBFGG,=8E,9=C>EEGCEFGGGGGGGG6CCDEGGG@DBFFFG7,@AFFGGCAFFB)5=AB=AF))5AEGF*;FB22;1:69(4:AF2.(-4039)-8011((.3008126((-(,(,3??G3)(.(9((((((04,,344?<0>(490((-.()..:).(1(4((4)66))))..))),(.43-4
@M00689:251:000000000-CJTJ5:1:1101:19597:11933 2:N:0:9
CGACGGCCATGCAGCACCTGTACACCAACCACAAGGGAAACTACATCTCTGCAGCGATCTGGTGTATGTCAAGCCCAGGTAAGGTTCTTCGCGTTGCATCGAATTAATCCACATGCTCCGCCGCTTGTGCGGGCCCCCGTCAATTCCTTTGAGTTTTAGCCTTTCGGCCGTACTCCCCAGGCGGGGCGCTTAATGCGTTAGCTACGACACAGAGGCCGTGGAAGACCCCTACCCCTCGCCCCCCCCGTTTACGGCATGGACTACCAGGGTTTCCTAGCCTGCTCCCTCTGGCG
+
GGGGGGGGGGGGGGGGGGGGGGGGGGGGGGGGGGGGGGGGGGGGGAGGGGGGGGGGGGGGGGGGGGGGFCEFGGGGGGGGGGGGGGGGGGGGGGGGGGGGGGGGGGFGGGGGGGGGDFGGGGGGGGFGGGGGEGGGGGGGGGGGGFGGFGGFGGGGGGGFFFE*AAF=AFADDDEEG94DA>=@BFF>>6:FAFA<B<18:<)681<B(6?6:B?FF>9>B:BB7::BD/)4(4C((--(-50((-1(444:66>>BF:)))((4)522(((-)).)(,-.6())(,.,8))(
@M00689:251:000000000-CJTJ5:1:1101:23723:11947 2:N:0:9
CGACGGCCATGCATCACCTGTCCCACGGTTCCCGAAGGCACATTCTCATCCCTGAAAACTTCCGTGGATGTCAAGACCAGGTAAGGTTCTTTGCGTTGCCTCGAATTAAACCCCATGCCCCACCGCCTGTTCGGGCCCCCGTCAATTCATTTGAGTTTTAACCTTGCGGCCGTACCCCCCAGGCGGTCGACCTAACGCGTTAGCCTCCGAAGCCACGCCTCAAGGGCCCAACCTCCAAGTCCACATCGTTTACGGCGTGGACTACCCGGGTCTCCAATCCTGCCTGCTCTGTCTT
+
GGGGGGGGGGGGGFFGFGGGG@,C,,FCF@FG97F@F>ECFF,CF,C,E,,,,CFE<<6BFGG@F@E79,:5,C<EFG<<E=EF@EEF,,C,49++@C,,,,4@EEF5,FBG+@=888+,@@?E7++@8=,4+@>BEGDC=@++=+;=9+?D,;8=DBFAACE*>95)=5>4555),/CG;>FF((,3;(3(6)6;;9((-(-6,4:(,((-4:14,4303(,,.(18)*),44*:.:2.-*)4(.,-3:?0)-:((441(4)5::(29(((.5))()4:-)(.)),..))))))
@M00689:251:000000000-CJTJ5:1:1101:4511:11948 2:N:0:9
CGACGACCAGGCAGCACCGGGACACAAACCACAAGGGAAACTAAAGCTCTGCAGCGATCGGGAGTAGGTCAAGACCAGGTAAGGTGCTGCGCGGGGAATCGAAGTAAGGCACAGGCTACGCCGCGTGGGCGGGCCCCGGGAAATGAATTGGAGGTGGAGGCTGGGGGCCGAACGCACCAGGCGGGGCGAGGAAGGGGGAAGCAACGAAAAAGAGGACGGGGAAAAACCAAAAAAAGAGCGGAAACGGGGGAGGGGAGGGAAGAACGGGGAAAGAAACAGGGCAAGGAGAGGAGGG
+
=>:8@@@+66696@866;+6+686,6:C,,;:CEFD@EDFC,C,C,:,9,::BE6CE,,+8>+@,C,B,,:?E,:,:EC,9CEF,,,,,98+@++6+8,,6>D3+7@3,,8,6,=3,,+41+5355@*41>=E***3*122>E+:*0**2><F****29)0),3(46((-(4(,-(*-29>(4;29(--((-3:((3((-2.(.(4<4((31(4<2,419991(,(-(**.,((/-4.(-()(-,(,(((-(27(((-3,.434((-,4(44:(.4(.(43(-((((.(4:0-86
@M00689:251:000000000-CJTJ5:1:1101:20892:11950 2:N:0:9
CGACAGCCATGCAGCACCTCCGCAGCAGCCTTTTAAGGGGCGCCGATGTTTCCACCGGATTCCACTGCGCTTCGAGCCCAGGTAAGGTTCTTCGCGTTGCGTCGAATTAAACCACATGCTCCACCGCTTGTGCGGGCCCCCGTCAATTCCTTTGAGTTTCAACCTTGCGGCCGTACTCCCCAGGCGGTGTGCTTATCGCGTTAGCTACGACCCTGAACAGTCAGACTGCCCAACATCAAGCACACATCGTTTACGGCCTGGACTCCCAGGGTCCTTAATCCTTCTTCCCCCTT
+
GGGGGGGGGGGGGGGGGGGGGGGGGGGGGGGGGGGGGGGGGGGGGGGGGGGGGGGGGGGGEGGGGGGGEGGGG@GGGGGGGGGGGGGGGGGGGFGGGGGDGGGDGGGGGGGGGGGGGGGFGGGGGGGGGGGAAEGGGGGGGGEGG5FGFGGGGGEGGGGFFCFFE=EF@FBFFFFD77CFFF<(((4>0??><AA9A269>;?625-<::0(3:B77(4(-56498>>GFF:?1*2:))).0:06().-8B?0:4<0(-(40(4(,4(5161((.)64)24))-))6)((((4
@M00689:251:000000000-CJTJ5:1:1101:28975:11956 2:N:0:9
CGACGACCATGCAACACCTGTACACCAACCACAAGGGAAACTACATCTCTGCAGCGATCTGGTGTATGTCAAGCCCAGGTAAGGTTCTTCGCGTTGCATCGAATTAATCCACATGCTCCGCCGCTTGTGCGGGCCCCCGTCAATTCCTTTGAGTTTTAGCCTTGCGGCCGTACTCCCCAGGCGGAGCGCTTAATGCGTTAGCTACGACACAGAGGCCGTGGAAGTCCCCTAAACCTAGCTACCACCGTTTACGGCATGGACTCCCCGGGTATCTACACCTTCTCCCTCTGTCC
+
GGGGGDGGGGGG<FEFEGGGGGGGGGGGGGGGGGGGGGGGGGGGG9FFGGGGGGGGGGGGGFFGGGGGGFAEGGFGGGGGGFGGGGGGGGGGGGEGGGGGEGGGFGGEGGGGGFEGGGGGGGGGGGGGGGGGDGGGGGGEDGGGGCGFFG7DGADFGFFFFFF@:9==AF459546C@GG>2(6((,(33;@F)5>>;7??A4<8049077(322022((4:<3))62C*)(.57:824))03::10(43()(49,4((,))((,-49(7-4<>B)-(4,),)-).3::4:2)
@M00689:251:000000000-CJTJ5:1:1101:8451:11973 2:N:0:9
CGACAACCATGCACCACCTGTACACCAACCACAAGGGAAACTACATCTCTTCAGCGATCTGTTGTATGTCAAGCCCAGGTAAGGTTCTTCGCGTTGCATCTAATTAATCCACATGCTCCGCCGCTTCTGCGGGCCCCCGTCCATTCCTTTGAGCTTTAACCTTACGCCCGTACTCCCCAGCCGGGCCGCTTATGTCGCTATCTACGCCACAACGCCCGCGTAGTCCCCCTCCATCTACCGCCCCACGTTTCCGGCCGGGCCTTCTAGGTTCTCTCACTCAACCCTCCCTCTCT
+
C=7:7:C6@FCEF<E<CBFAFFEFFGGGGCFCGAF<F,;<EEF<F;,C@F,@DE,7+@BFF,CFE,<9@,9B@5AFG@FGFEE,FFCFAD,,8CCFD<=F9@,9E9,<?EEEGF9>,,++6+46C=+98,B88EEE=@CC6+=+=9C?DC?83,7D@F+4;B@*:8)))))80)3)4)4;*))/5(-85((6)7))((/6(/1)),(30((((.4,(((,(((,).5,))04,):4))66679(-3(-((.)(-2(((,((3)4)--))--4)428)))(.43(((((.(.3)
@M00689:251:000000000-CJTJ5:1:1101:25165:11976 2:N:0:9
CGACAGCCATGCACCACCTGTACACCAACCACAAGGGAAACTACATCTCTGCAGCGATCTGGTGTATGTCAAGCCCAGGTAAGGTTCTTCGCGTTGCATCGAATTAATCCACATGCTCCGCCGCTTGTGCGGGCCCCCGTCAATTCCTTTGAGTTTTAGCCTTGCGGCCGTACTCCCCAGGCGGGGCGCTTAATGCGTTAGCTACGGCACAGAGGCCGTGGAAGACCCCTACCCCTAGCGCCCACCGTTTACGGCATGGACCACCAGGGTATCTAATCCTGCTCCCCCCGTCT
+
GGGGGGGGGGGGGGGGGGGGGGGGGGGGGGGGGGGGGGGGGGGGGGGGGGGGGGGGGGGGGGGGGGGGGGGGGGGGGGGGGGGGGGGGGGGGGGGGGGGGGGGGGGGGGGGGGGGGGGGGCEGGGGGGGGGGDGEEGGDGGGGGGFGGFGGGGGGGGGFCFFF@EBBFFFBDF29<FFGDFF9@>BFB9>F?FBBFB66<?FA<<6((-208??BFFFF6;?7:0(3:D*5,.3C:??0(9E>1386:6214(890(.1):(4:FBBFFF:29)--5<A>2:(-)((,((-((
@M00689:251:000000000-CJTJ5:1:1101:25729:11978 2:N:0:9
CGACGGCCATGCATCACCTGTACACCAACCACAAGGGAAACTACATCTCTGCAGCGATCTGGTGTATGTCAAGCCCAGGTAAGGTTCTTCGCGTTGCATCGAATTAATCCACATGCTCCGCCGCTTGTGCGGGCCCCCGTCAATTCCTTTGAGTTTTAGCCTTGCGGCCGTACTCCCCAGGCGGGGCGCTTAATGCGTTAGCTACGACACAGAGGCCGTGGAAGACCCCTACCCCTAGCGCCCACCGTTTCCGGCATGGCCTACCAGGGTATCTAATCCTGCTCTCTCCTTCCTT
+
FGGEGGGGGGGGGGGGGGGGGGGGGGGGGGGGGGGGGGGGGGGGGGGGGGGGGGGGGGGGGGGGGGGGGGGGGGFGGGGGGGGGGGGGGGGGGGGGGGGGGGCGGGGGGGGGGGGGGGGGGGGGGGGGGGGGGGGGGGGGGGEGGFGGFGG:FFGGGGGFFFFFEFFFFFFFA>EFGFGG>DF9@FFF>FBBF<):;BF?FFFF71?>0;863766:>1(,,<?(3:BGC)((.C461:03>>(4?9:1()),-9(4:?((),4:44?01526)-.5<A2)3(96?),())),))
@M00689:251:000000000-CJTJ5:1:1101:8432:11981 2:N:0:9
CGACAACCATGCACCACCTGTACACCAACCACAAGGGAAACTACATCTCTGCAGCGATCTGGTGTATGTCAAGCCCAGGTAAGGTTCTTCGCGTTGCATCGAATTAATCCACATGCTCCGCCGCTTGTGCGGGCCCCCGTCAATTCCTTTGCGTTTTAGCCTTGCGGCCGTACTCCCCAGGCGGGGCGCTTAATGCGTTAGCTACGACACAGAGGCCGTGGAAGCCCCCTACACCTAGCGCCCACCGTTTACGGCCTGGACGTCCCGGGTCTCTAATCCTTCTCCCTCTTGCC
+
EF7FCEDC:FC<E<FA@FFFFFDG<EGGECEGCFFFC6C@FFFF<EF@FFCFG,BF+CFDGFFGFFGGEF@FGGBFFDGFFC@GEFGGGCEFEC=7:FCFG?=EGGFFG;E8EFE8===EE6+@CEFG?F>E>C++6@6==C=FFFCFD7=,5CGGGFFFFFF55):A74>):>*4A9;*)05(66B>>1<(<))-(-83,.<)8122(4:(3((3:(-4-(,,.4:?7))..4<0(.,(4B0(2,(4(((6:0(,,41(,(-(-34601((.))6.-))-.)4)4213))),
@M00689:251:000000000-CJTJ5:1:1101:28944:11987 2:N:0:9
CGACGACCATGCATCACCTGTACACCAACCACAAGGGAAACTACATCTCTGCAGCGATCTGGTGTATGTCAAGCCCAGGTAAGGTTCTTCGCGTTGCATCGAATTAATCCACATGCTCCGCCGCTTGTGCGGGCCCCCGTCAATTCCTTTGAGTTTTAGCCTTGCGGCCGTACTCCCCAGGCGGGGCGCTTAATGCGTTAGCTACGACCCAGAGGCCGTGGAAGACCCCTACACCTAGCGCCCACCGTTTACGGCCTGGACTACCAGGGTTACTAATCCTGATCCTCCTTACT
+
GGEEGCFGGGGGGGGEFGGGGGGGGGGGGGGGGGGGEGGGGGGGGGGGGGG9FFGGGGGGGGFEFGGGGGGGFGGGGGGGGGGGFFGGGGGDGGGGGGGGGGGDGGGGFGGGGGGG,@?EEGGD7=DFGGEGGE>E6ED8DCEFGFGGFG<@8CD,CDDFFFCFFFF=AFA7@B6BG=GDFD=@6766>FFFBBFA9:48:AADD<<0(-3,(.-(8>>>96)((.8:C<),.4*(.4?>FFF1(4(4:?04(41(--23(,48<).,(((())).)446)).-))),()),-
@M00689:251:000000000-CJTJ5:1:1101:11447:11990 2:N:0:9
CGACGGCCATGCACCACCTGTACACCAACCACAAGGGAAACTACATCTCTGCAGCGATCTGGTGTATGTCAAGCCCAGGTAAGGTTCTTCGCGTTGCATCGAATTAATCCACATGCTCCGCCGCTTGTGCGGGCCCCCGTCAATTCCTTTGAGTTTTAGCCTTGCGGCCGTACTCCCCAGGCGGGGCGCTTAATGCGTTAGCTACGACACAGAGGCCGTGGAAGCCCCCTCCACCCAGCGCCCACCTTTTAAGGCATGGACTCCCAGGGTACTTAACCCGCCCCTTCTCGGTC
+
GGCGGGGGGGGGGFFGFGGGGGGGGFFGGGGGGGGGGGGGGGGGGGGGGGGGGGGGGGGFGGGGGGFGFGGGGG<FGGGGGDCGGGGGGGGGGGGGGGGGGGGGGGGFFGGGGGGGFGGGGGGGGGGG,9CE>>EGCGGEGGGGGFFGFGGAFEFGGFGFFFF@FFF9AF@AFF4B=@GGFF5>334169?BB<))-,4(,646<222-4:23:::(,-(3671,(26)1831:4(((((4@(1862,)))).,(.4<BB?2(..2710,.)-))6)-((((--((.2)((-,
@M00689:251:000000000-CJTJ5:1:1101:9953:12006 2:N:0:9
CGACGGCCATGCATCACCTGTACACCAACCACAAGGGAAACTACATCTCTGCAGCGATCTGGTGTATGTCAAGCCCAGGTAAGGTTCTTCGCGTTGCATCGAATTAATCCACATGCTCCGCCGCTTGTGCGGGCCCCCGTCAATTCCTTTGAGTTTTAGCCTTGCGTCCGTCCTCCCCAGGCGGGGCCCTTAATCCGTTAGCTACTACCCAGCAGCCGTGCAAGACCCCTCCACCTCGCCCCCACCTTTTCCGGCTAGTGTCACCCGATGGTCTATACCCTCTTCTC
+
FFEEGGGGGGEFGGFFFGGGGGDAFF@EGEGFFGEG7FEFGGGGGG9FFFFE@<<FCDGGAFA@E<F6CFDGDGCGGFGGGF@FGFGGDCE,>FE+8=;,6EFGGFGGGA,,:>EE@E?=CEEGGCF,,@8+C+>C8=?@7;C@CA++3++,5@DFGDF+3<@:C5)1)4:)/7A=E7**)/-83(,(-4(2)4466?:F:9543)))((51,,,,80-4(-)).3(,9*)((4*(:(,((0(,7:(.))))(,(((()))--).(40(((.)))).)),),.)--)
@M00689:251:000000000-CJTJ5:1:1101:23770:12012 2:N:0:9
CGACGGCCATGCAGCACCTGTACACCAACCACAAGGGAAACTACATCTCTGCAGCGATCTGGTGTATGTCAAGCCCAGGTAAGGTTCTTCGCGTTGCATCGAATTAATCCACATGCTCCGCCGCTTGTGCGGGCCCCCGTCAATTCCTTTGAGTTTTAGCCTTGCGGCCGTACTCCCCAGGCGGGGCGCTTAATGCGTTAGCTACGACACAGAGGCCGTGGAAGCCCCCTACCCCTAGCGCCCCCCGTTTACGGCATGGACTACCCGGGTATCTAACCCTCATCCCTCTGACT
+
GGGGGGGGGGGGGGGFGGGGGGGGGGGGGGGGGGGGGGGGGGGGGFGCFGGGGGGGGGGGGGGGGGGFGGGGGGCFGGGGGFGGGGGGCFEEGGGCEG;DGFGGFGA?F;<EFFFGAFGGGGGDECGGFGGG>EGGGEG9DGGCFFFDFGFC?EFGGGGF5FFFFFA>==:@25@2?@FDFBBFF(440>?B<).-(1081A>DBBF>07?((,(411439<B?(80:C)).4:F(((((43,-1,(-4((48(412:?)..(52.4904(,)--).(.((()))()(())))
@M00689:251:000000000-CJTJ5:1:1101:9937:12015 2:N:0:9
CGACGGCCATGCATCACCTGTACACCAACCACAAGGGAAACTACATCTCTGCAGCGATCTGGTGTATGTCAAGCCCAGGTAAGGTTCTTCGCGTTGCATCGAATTAATCCACATGCTCCGCCGCTTGTGCGGGCCCCCGTCAATTCCTTTGAGTTTTAGCCTTCCGGCCGTACTCCCCAGGCGGGGCGCTTACTGCGTTAGCTACGACACAGAGGCCGTTGAAGACCCCTACACCTAGCCCCCACGTTTTACGGCATGGCCTACCCGGGTACTCAACTCTCCTCCCACTTTCC
+
GG7FFEG:7FE<CFG<EGGEFGFGGFFGCEGGGGCFC<<EFFGGFCG,CDFGGEGF6EFFGGGGGGGGFG9BFGFGFFGF<<EFGGGGGGFCEEGGFGGGE,8EGGADGF?EGGGFFFFCEG6E==?=,==E?ECGGCDED+@CF77CC?+=+@EFG,@FAFB*:8@BA2A5>4C7CD646@==BF>13(24,)).183,8AA25(,3(-8:7(24<96,8:AA447(91<4(8F?()(.,86,7(((4624:20(110(.2380(-3(40)))-..)46)(),((.(().))
@M00689:251:000000000-CJTJ5:1:1101:15739:12023 2:N:0:9
CGACGACCATGCAGCACCTGTACACCAACCACAAGGGAAACTACATCTCTGCAGCGATCTGGTGTATGTCAAGCCCAGGTAAGGTTCTTCGCGTTGCATCGAATTAATCCACATGCTCCGCCGCTTGTGCGGGCCCCCGTCAATTCCTTTGAGTTTTAGCCTTGCGGCCGTACTCCCCAGGCGGGGCGCTTAATGCGTTAGCTACGACACAGAGGCCGTGGAAGACCCCTACACCTAGCGCCACCCGTTTACGGCATGGACACCCAGGGTGTTCAATCCTTCCCTCTATTTTC
+
GGGGEGGGGGGGGGFFGGGGGGGGGGGGGGGGGGGGGGGGGGGGGGGGGGGGGGGGGGGGGGGGGFGGGGGGFGGGGGGGGGECFGGGGGGGGGGGGGCF>FEGGGGGCG@FGGCF4EDEGDCECGEECC8>EGGGGGGDGDGGGFGGFG8:DFCFGE7AC>C9C5>ABFADD2@BGFC5>@>;F99073414<4:9??BFF>).801(,4(4:6:?1((-4)..346<*08(4C7?)3(,;11:(,((5(.31;49:,37).(422:6?(,(..6)),6..((.:(-)))))
@M00689:251:000000000-CJTJ5:1:1101:5014:12031 2:N:0:9
CGACGGCCATGCAGCACCTGTACACCAACCACAAGGGAAACTACATCTCTGCAGCGATCTGGTGTATGTCAAGCCCAGGTAAGGTTCTTCGCGTTGCATCGAATTAATCCACATGCTCCGCCGCTTGTGCGGGCCCCCGCCAATTCCTTTGAGTTTTAGCCTTGCGGCCGTACTCCCCAGGCGGGGCGCTTAATGCGTTAGCTACGACCCAGAGGCCGTGGAAGCCCCCTACCACTAGCGCCCACCGTTTACGGCAGGGACTACCGAGGTTTATCATCCGCACCACCCTGTCC
+
FGGGGGGGGGGGGFGFGGGGGGGGGGGGGGDGFGGGGGGGGGGGG<F,EFGGGGGGG@EFFGGE<FFFEGCG9FGFGGGGGGGGEGFGGCD@CFGEE@EF8F8@>9FFCGGGG8BF,@D6AEEE+=F=8=>6CGGGGEG+@+@F7CGGF9+@:<:;C;;B03*)8>29=>=(62:EGDFC4>BF(((43122)49>;:11?):<?:((-(.,4:(:6911(0)3(33?G))41)9(52?((<((-43?B(()-((((,((-(,(43(((-,)()))).)((((((-((((.))
@M00689:251:000000000-CJTJ5:1:1101:8814:12033 2:N:0:9
CGACGACTATGCACCACCTGTACACCAACCACAAGGGAAACTACATCTCTGCAGCGATCTGGTGCATGTCAAGCCCAGGTAAGGTTCTTCGCGTTGCATCGAATTAATCCAAATGCTCCGCCGCTTGTGCGGGCCCCCGTCAATTCCTCTGAGTTTTAGCCTTGCGGCCGTACTCCCTATGCGGGGCGCTTGATGCGCTATCTACGACTCATAGGCCGTGGAAGATCCCTACACCTACCGCCCACCGGTTACGGCATGGACAACCAGGGTTTCACATCACCGCGTCTTCTTCA
+
@4+@++7,+<6,,,;<9B<C;F,CEFGF,8:FGGCACF<<CFCG<6F,B@<E,6A+@,BCF99F,96F6FGGGG<F@8F=B<BE9EFDGGF,>684@<4E>84=EG9,A,9,C=@>=F=6@+4@8+@@=E>G68+@8=8@+64;E?8C+23;,7@7CC?F5CE555>A)):9=:*54-:*/*55(.:((34(,)..2(4((.6)-(((((..-))4(-(-70),().40**(,4C2.(.(-7,((-404,(2:?013:?)).((((.2:3(-).))),))((((,((-)))))
@M00689:251:000000000-CJTJ5:1:1101:25112:12036 2:N:0:9
CGACAACCATGCATCACCTGTCACTCTGTCCCCGAAGGGAACGTCCTATCTCTAGGAGTAGCAGAGGATGTCAAGACCTGGTAAGGTTCTTCGTGTTGCATCGAATTGAACCACACGCTCCGCTGCTTGTGCGGGCCCCCGTCAATTCCTTTGAGTTTCACCGTTGCCGGCGTACTCCCCAGGTGGATTACTTATCGCTTTCGCTAAGCCACTAAGAGTTGCCCCCTAGCAGCGAGTAATCATCGTTTACCGCGCGGACTACCAGGGTATCTAAACCTGCCATCTCTTTCTCTTT
+
GGGGGGGGGGGGGGGGGGGGGGGGFGGGGGGGGGGGGGGGGGGGGGGGGGGGGGGGGGGGGGGGGGGGGGGGGGGGGGGGGGGGGGGGGGGGGGGGGGGGGGGGGGGGGGGGGGFGGGGGGGGGGGGGGGFGGGGGGGGGGGGGGFGGFGGGF=DGGGGFFFAFFDFE==ABA9ABFBCGFAFFFBDFEEE<CE<CD@BFFFFFF;1;@@FD1E@@)=CEC<E8D;0<7F?2893141A<<?AAF::??)433419996>F?:2:?08?2)6:5)380((())().)))6)..56
@M00689:251:000000000-CJTJ5:1:1101:8870:12036 2:N:0:9
CGACGGCCATGCAACACCTGTACACCAACCACAAGGGAAACTACATCTCTGCAGCGATCTGGTGTATGTCAAGCCCAGGTAAGGTTCTTCGCGTTGCATCGAAGTAATCCACATGCTCCGCCGCTTGTGCGGGCCCCCGTCAATTCCTTTGAGTTTTAGCCTTGAGGCCGTACTCCCCAGGCGGGGAGCTTAATGCGTTAGCTAAGAAACAGGGGCGCTGGAACACCACCACACATCACGACCACCGTTTACGGCAGGGCGTAGGAGGGTATCTAAACCGTATACTCCTGTAT
+
FGGGGGGGGGGGGGGGGGGGGFGGCEFFEFGFGGGGGGGGGGGGEFFGGDGGGG<CF,BFFGFG@FE@CFGGGGFDGGGGGGGGFCFFG9FFCFEGCFFFEDE+@EFEA=EDFBDE8=6=>@E++6@@CGGGDD6B>E=@9C6++1DC<9DAC,@727;@?58)*3@5>:5)746E,:CD49=2>>(49(8<D)6<>48815.)),-).12((--(((-4((((,(-(1/)(((*,,))(()44(42.,(,41696((2-(,,((.26;?()..)))((((,(.)).(.5)))
@M00689:251:000000000-CJTJ5:1:1101:8885:12056 2:N:0:9
CGACGGCCATGCAACACCTGTACACCAACCACAAGGGAAACTACATCTCTGCAGCGATCTGGTGTATGTCAAGCCCAGGTAAGGTTCTTCGCGTTGCATCGAATTAATCCACATGCTCCGCCGCTTGTGCGGGCCCCCGTCAATTCCTTTGAGTTTTAGCCTTTCGGCCGTACTCCCCAGGCGGGGCGCTTAATTCGTTAGCTACGCCACAGAGGCCAGTGACGCCCCCACCCCCTACCTCCCCCCCTTTCAGGCCTGGCCTACTCGGGTTTTACACTCTGCTCTCTCTTTTC
+
FGGGGGEGFGGGFGEFGGGGGGGGCF8FGGGGGGGGGGGGGFFGFAFCFA,FEGGEF8DFDCB<EC@FGFDFFGGGGGGGGGEFFFFGGFBECGGCDGA8CGCCFF9,AF@8=8,9,@8CEGGDCE+,,=BEDGGGGGCEDD77;+?<@D7:8EGGG,3=FFF58:>9ABB)))/0=9C75(-02(1(4(48.6).341(-6<9D1(,(4802282:(().4),-(4(9))-,1<74(.).>(119((.3))-)((.((((,(43)3091(((-)-))())))-),,.)))))
@M00689:251:000000000-CJTJ5:1:1101:23465:12062 2:N:0:9
CGACGGCCATGCAGCACCTGTCACTCTGTCCCCGAAGGGAAAGCCCTATCTCTAGGGTTGTCAGAGGATGTCAAGACCTGGTAAGGTTCTTCGCGTAGCGTCGAATTAAACCACATGCTCCACCGCTTGTGCGGGCCCCCGTCAATTCTTTTGAGTTTAAGCCTTGCGGCCGTACTCCCCAGGCGGAGTGCTTAATGCGTTAACTGCAGCACTAAGGGGCGGAAACCCCTTAACACCTAGCACTCATCGTTTACAGCGTGGACTACCAGGGTATCTAATCCTGCCCTCCCTGG
+
GGFGGGGGGGGGGGGGGGGGGGGGGGGGGGGGGGGGGGGGGGGGGGGFFGFGGGGGGGGGGGGGGGGGGGGGGGGGGGGGGGGGGGGGGGGGGGGGGGGGGGGGGGGGGGGGGGGGGGGGGGGGGGGGGGGGGGGGGGDGGGGGGFCFFGGGGGGGGGGCFFFFFEEFBBFBFFFFFFGGA@FFF@@FFFFEEF<EFFF??FFAFFF<:B03:4>B??>BFFFF02:?GGFFFFGB?B?>F?A)((6<?F?F6A>D:9?:;04<?3?:)-3,,3:AAB<79624((3,(-2)(
@M00689:251:000000000-CJTJ5:1:1101:25413:12064 2:N:0:9
CGACAGCCATGCAGCACCTGTACACCAACCACAAGGGAAACTACATCTCTGCAGCGATCTGGTGTATGTCAAGCCCAGGTAAGGTTCTTCGCGTTGCATCGAATTAATCCACATGCTCCGCCGCTTGTGCGGGCCCCCGTCAATTCCTTTGAGTTTTAGCCTTGCGGCCGTACTCCCCAGGCGGGGCGCTTAATGCGTTAGCTACGACACAGAGGCCGTTGACGACCCCTACACCTAGCGCCCACCGTTTACGGCCTGGACTACCCGGGTATCTAATCCTGCCCCTCCTGCTC
+
GGGGGGGGGGGGGGGGGGGGGGGGGGGGGGGGGGGGGGGGGGGGGGGGGGGGGGGGGGGGGGGGGGGGGGGGFFFGGGGGGGGGGGGGGGGGGGGGGGGGGGGGGGGGGGGGGGGGGGGGGGGGGGGGGGGGGGGGGGGGGGCDFFGGFGGFGGGGGGGFFFFB@BF5AAFFFFF=GAFGFF>F@BF999?BFB>ABBF63<<D?:69077,,3-:BFF(-:,32399C5)3>:C(.,523092?B04:??<(49((,-.4,5?7329(7(2A2264><<25(,((--8)(()
@M00689:251:000000000-CJTJ5:1:1101:19090:12068 2:N:0:9
CGACAACCATGCATCACCTGTCTCACGGTTCCCGAAGGCACATTCTCATCTCTGAAAACTTCCGTGGATGTCAAGACCAGGTAAGGTTCTTCGCGTTGCATCGAATTAAACCACATGCTCCACCGCTTGTGCGGGCCCCCGTCAATTCATTTGAGTTTTAACCTTGCGGCCGTACTCCCCAGGCGGTCGACTTAACGCGTTAGCTCCTGAAGCCACGCCTCAAGGGCACAACCTCCAAGTCGACATCGTTTACGGCGTGGCTTACCAGGGTTTCTAATCCCGCCCCCT
+
GGGGGGGGGGGGGGGGGGGGGGGGGGGGGGGGGGGGGGGGGGGGGGGGGGGGGGGGGGGGGGGGGGGGGGGGGGGGGGGGGGGGGGGGGGGGGGGGGGGGGGGGGGGGGGGFGGGGGGGGGGGGGGGGGGFFGGGGGGGGGGGCDFGGFGGGGGGGCGGFFFFFFFFAAF=AAFFFGFGGFF9@>B9=((1(()9<?FFB@FFF3.((.)/57?F?99B:?37>:?FFGC::<(781:3-:>33(-7:B1::A:?>>(29((())5).(2(((-64<))6)(((((((
@M00689:251:000000000-CJTJ5:1:1101:5508:12199 2:N:0:9
CGACGGCCATGCATCACCTGTACACCAACCACAAGGGAAACTACATCTCTGCAGCGATCTGGTGTATGTCAAGCCCAGGTAAGGTTCTTCGCGTTGCATCGAATTAATCCACATGCTCCGCCGCTTGTGCGGGCCCCCGTCAATTCCTTTGAGTTTTAGCCTTGCGGCCGTACTCCCCAGGCGGGGCGCTTAATTCGTTAGCTACGACCCAGAGGCCGTGGAAGACCCCCACACAGAGCGCACCCGGGTGTCGCCATGGCATACCTAGGTGACAAATCCTCCCACCACTTTCT
+
GGGGGGGGGGGFGGGGGGGGGGGFFGGGGDGGFGGFGGFGGFGGG9A,FFGGGGGGCFGGGGGGGGGG9ECDEGGDFEDADFGGGGGGGGFGE@FEFFFDEGGDFC9FFGCFFGDFCC=EGGGECCCDFGGCEEG6ECD=C?E@+=BCCCGCFCAEFFGFAF@B@=A=>A)44293;@FG)5>1.4((-,4())).(((48<)))(((((.,(.4<09110(.84(4:3/0(-4*(.4429)718(((4(()4(((().((),),)),2))),).(6)()),(((-.-()).)
@M00689:251:000000000-CJTJ5:1:1101:17104:12207 2:N:0:9
CGACAGCCATGCATCACCTGTCTCACGGTTCCCGAAGGCACATTCTCATCTCTGAAAACTTCCGTGGATGTCAAGACCAGGTAAGGTTCTTCGCGTTGCATCGAATTAAACCACATGCTCCACCGCTTGTGCGGGCCCCCGTCAATTCATTTGAGTTTTAACCTTGCGGCCGTACTCCCCAGGCGGTCGACTTAACGCGTTAGCTCCGGAAGCCACGCCTCCAGGGCCCAACCTCCACGTCGCACTCGTTTACGGCGTGGACTCCCAGGGTATCTCATCCTTCCCCCTCTTTCC
+
GGGGGGGGGGGGFGGGFGGGGGGGGGGGGGGGGGGGGGGGGGGGGGGGGGGGGGGGGGGGGGGGGGGGGGGGGGGGGGGGGGGGGGGGGGGGFEGGGGGGDGGGGGGGGGGGGGGGGGGGDFGG>EGGGGFGG+BEGGGGGGGGCFFGFGGGCFGGDGGFFFEEFEFAAAAAADFFGFFG4@B>A25@=96@FEFF?>@>;;1>44@@B?90??7:9>?,8(((((3(/17:F2D?7(-4:)(--(,,4116<:19(4(,-5)(.83)(-:5))..4444<)<(((,(-.).))
@M00689:251:000000000-CJTJ5:1:1101:8053:12240 2:N:0:9
CGACAGCCATGCAACACCTGTACACCAACCACAAGGGAAACTACATCTCTGCAGCGATCTGGTGTATGTCAAGCCCAGGTAAGGTTCTTCGCGTTGCATCGAATTAATCCACATGCTCCGCCGCTTGTGCGGGCCCCCGTCAATTCCTTTGAGTTTTAGCCTTGCGGCCGTACTCCCCAGGCGGGGCGCTTAATGCGTTAGCTACGACACAGAGGCCTTGGACGACCCCTCCCCCTAGCGCCCACCGTTTACGCCTTGGACCACCCGGTTATCTATACCCTTCCCCCGTTTCT
+
FE:FFGGGGFFC@@FFEGGGGGGGGFEFFGEGEEGFFCF<FGGGGCGDGGFGC<FF+CFGGCFGD9@FEF9,FGEGF<DF@EFGGGGGGGGDEGECFGGGE?@FGGAEFAAECC>FAGF6CECECGFGCFGGDECEGGCCDC=DFFGDFGC,DAFGGA?FAFE@C5AA==FAF9AEC47?4B9>B@F19(,4)64>;B:(()).8327>>?1(,(48).407)1(,277*.((47703:1939(2((.-3()-(,(,)().(((((-((((.:<))).)()(,.,(-(-(5))
@M00689:251:000000000-CJTJ5:1:1101:9538:12241 2:N:0:9
CGACAACCATGCACCACCTGTGTTCCGGTTCCCTTGCGGGCACTCCTAAATCTCTTCAGGATTCCAGACATGTCAAGCGTAGGTAAGGTTTTTCGCGTTGCATCGAATTAATCCACATCATCCACCGCTTGTGCGGGTCCCCGTCAATTCCTTTGAGTTTTAATCTTGCGACCGTACTCCCCAGGCGGTCAACTTCACGCGTTAGCTGCGCTACTAAAGCCTATTGGCCCCAACAGCTAGTTGACATCGTTTGGGGCGTGGACTCCCAGGGGTTTAAATCCTGCTCTCT
+
GDGGDGGGGGGGGGGGGGGGGGGGGGGDGFGGGGGCGGGGGGGGGGGGGGGGGGGGGGGGGGGGGGGGGGGGGGGFFGGGGGGGGCGGGGGGGGDGGGGGGGGGGGGGGGGGGGGGGGGGGGGGGGGGGGGG,@>E6CGDGCEDGFGGFGGGGFFGGFGFFFEFEEFEB5:AAA=4?=DFF2=A9B99->D3<CFCEF?FFF9;F)))6799BB:A4>)418)))62:DG:((4>:<:>).9442<)80:16((37<;3(4(4)8:2(5((((-(,.6.)34)52)),.
@M00689:251:000000000-CJTJ5:1:1101:25853:12273 2:N:0:9
CGACAGCCATGCACCACCTGTACACCAACCACAAGGGACACTACATCTCTGCAGCAACCTGGTGTATGTCAAGCCCAGGTAAGGTTCTTCGCGTTGCATCGAATTAATCCACATGCTCCGCCGCTTGTGCGGGCCCCCGTCAATTCCTTTGAGTTTTAGCCTTGCGGCCGTACTCCCCAGGCGGAACGCTTAATGCGTTAGCTGCGCCACTTAACAGCAAGCTGTCCAACGGCCAGCGTTCGTCGTTTACGGCCTGGGCTACCAGGGTCTCTAATCCCGCTCTCTCTTTCCCTTT
+
FGEEGGGGGGGGGGFFGGGGGGGGGGGGGGGGGGGGGGGGGGGGGGGGGGGGGGGGGGGGGGGGGGGGGGGGFGGGGGGGGGGGGGGGGGGGGGGGGGGGGGGGGFFGFGGGGGGG,@881CEG@EGGGGGGGGGGGGGGGGGGGFGGFGFDGGGGGC?CAFFBEAFF=A=924>>FDCDFF9999931(6;EE)61<1?@FF9((32-28)64<45?(8:87,.5:2>C71((1((.,-()-,-2:2(6619(((-(((.4?02(:7(2)).4))6)((--()4>2)).)).),
@M00689:251:000000000-CJTJ5:1:1101:29351:12310 2:N:0:9
CGACGACCATGCATCACCTGTACACCAACCACAAGGGAAACTACATCTCTGCAGCGATCTGGTGTATGTCAAGCCCAGGTAAGGTTCTTCGCGTTGCATCGAATTAATCCACATGCTCCGCCGCTTGTGCGGGCCCCCGTCAATTCCTTTGAGTTTTAGCCTTGCGGCCGTACTCCCCAGGCGGGGCGCTTAATGCGTTAGCTACGACACAGAGGCCGTGGAAGACCCCTACACCTAGCGCCCACCGTTTACGGCATGGATCACCAGGGTATCTCACCCTGCTCTCTCCGCAC
+
GGGGGDGGGGGGGGGGFFGGGGGGGGGGGGGGGGGGGGGGFGGGGGGGGGGFGGGGGGGGGGGGGGGGGGGGGGGGGGGGGGGGFFGGGGGGGGGGGGGGGGGGGGGGGGFFGGFGGGGDGGGGGGGFDGGGGGGECEGGGGGFCFGGFGGFFGGCCFCFFA@@C>AAAAFF4):>G=F8;=99>F>9;(4?299<>?FFFFFA<?699936?::6<6(32243.418*1.3(392(4:(372(4221:(()((((-83)))(4:202334)69)-).(,.82<-,))(((((
@M00689:251:000000000-CJTJ5:1:1101:24723:12310 2:N:0:9
CGACGGCCATGCAACACCTGTACACCAACCACAAGGGAAACTACATCTCTGCAGCGATCTGGTGTATGTCAAGCCCAGGTAAGGTTCTTCGCGTTGCATCGAATTAATCCACATGCTCCGCCGCTTGTGCGGGCCCCCGTCAATTCCTTTGAGTTTTAGCCTTGCGGCCGTACTCCCCAGGCGGGGCGCTTAATGCGTTAGCTACGACACAGCGGCCGTGGAAGCCCCCTACACCTAGCGCCCACCGTTTACGGCCTGGACTCACACGGTATCTAATCCTGCACTCTCTTTCT
+
GGGGGGGGGGGGGGGGGGGGGGGGGGGGGGGGGGGGGGGGGGGGGFGGGGGGGGGGGGGGGGGGGGGGGGGGGGGGGGGGGGGGGGGGGGGGGGGGGGGGEGGGGGGGGGGGGGGGGGGGGGGGGGDGFGGGGGGGGGDGGC6CDFGGFGGFGGGGGFGFAAB5=A=BFFFFDBF3E@GGF>>>>9BBF0:?BA4>><<?:AF><111(7::((499>BF018.(.,4D7;:0<F,,8:99;71?0;,-51-(49(-(3(42:)4,(-(-((.556)).-).(()..82))))
@M00689:251:000000000-CJTJ5:1:1101:29197:12386 2:N:0:9
CGACAGCCATGCACCACCTGTACACCAACCACAAGGGAAACTACATCTCTGCAGCGATCTGGTGTATGTCAAGCCCAGGTAAGGTTCTTCGCGTTGCATCGAATTAATCCACATGCTCCGCCGCTTGTGCGGGCCCCCGTCAATTCCTTTGAGTTTTAGCCTTGCGGCCGTACTCCCCAGGCGGGGCGCTTAATGCGTTAGCTACGACACAGAGGCCGTGGAAGACCCCTACACCTAGCGCCCACCGTTTACGGCCTGGACTCCCCGGGTATCTAATCCTGCCCTCTCTTCCT
+
GGGGGGGGGGGGGGGFGGGGGGGGGGGGGGGGGFGGGGGGGGGGGCGGGGGGGGGGGGGGGGFFFGGGGGGGGGGGGGGGGGGGGGGGGGGGGGGGGGGGGGFGDGGGGGGGGGGGGGGGGGGGGGGGFFGGGGGGGGGGGGGCFFGGFGGGGFFGFFGFFFBCFFF>==A9AFFFGFFGFB9@>00791:?AAFFFFFFBBFB2603490<:??B?FF96:)1,4?6DFF62:4((8>FFF;:11(8::(6427(-3<:7)(46(-29>422)6<<F24).,((4(()))))
@M00689:251:000000000-CJTJ5:1:1101:26883:12399 2:N:0:9
CGACGACCATGCAGCACCTGTGCACCAGTCCGAAGAAAGCCACATCTCTGCGGCCGCCCGGTGCATGTCAAGCCTTGGTAAGGTTCTTCGCGTTGCATCGAATTAATCAGCATGCTCCGCCGCTTGTGCGGGCCCCCGTCAATTCCTTTGAGTTTTAGCCTTGCGGCCGTACTCCCCAGGCGGGGCACTTAATGCGTTAGCTACGACGCGGAAAACGTGGAATGTCCCCTACATCTAGTACCCAACGTTTACGGCATGGACTCACAGGGTATCCAATCCTTCCTTCCCCGTTCTT
+
GGGGGGGGGGGGGGGFFGGGGFGGGGGGGGGGGGGGGGGGGGGGGGFGGGGGGGGGGGGGGGGGGGGGGGGGGGGGGGGGGGGGGGGGGGGGGGGGGGGGFBFGGGGGDGGGGGGCFGGGGGGGGGGGGGGGGGGGGEGGDGGGFFFGFGGGGGGGGGGFFFBEBBFFFFFD6CFFG;GCFBF>9B2<F?<AAADBFFF?FA23<(3(34999(3((.(2033,<>9<CC;8():4)))).9722(-80:()(--,224)4)(.5,6<(.,)))).-,8))).)).2(((,((()
@M00689:251:000000000-CJTJ5:1:1101:20416:12417 2:N:0:9
CGACGGCCATGCAACACCTGTACACCAACCACAAGGGAAACTACATCTCTGCAGCGATCTGGTGTATGTCAAGCCCAGGTAAGGTTCTTCGCGTTGCATCGAATTAATCCACATGCTCCGCCGCTTGTGCGGGCCCCCGTCAATTCCTTTGAGTTTTAGCCTTGCGGCCGTACTCCCCAGGCGGGGCGCTTAATGCGTTAGCTCCGACACAGAGGCCGTGGAAGACCCCTCCACCGAGCCCCCCCAGTTTACGTCCTGGACTACCCGGGTATCTAATCCTGCTTCCCCAGTTCAT
+
GGGGGDGGGGGGFGEFEGGGGGGGGGGGGGEGGGGGGCFGGGGGGFGFGFFGGGGGGGGFGGGGGGGGGGFFFGDGGGGGGGGGFFFGGDGDEFGGGGGGGGGGGGGGGGGGGGGF8EGC+CEGGGGGGFGGEE+@6CDGGDC+=CGGFGFGGGGCGGFFABE5)88AFF==@F=EG>D5?B@013319BB:A2)59:??(644(4-((-,3(5((-4>>213::1?:C*)4(4<((-((,.-(3(-(-).6:(4(38:(48(43.766417A2)6-)6).,())).((((..))
@M00689:251:000000000-CJTJ5:1:1101:18519:12441 2:N:0:9
CGACGACCATGCATCACCTGTACACCAACCACAAGGGAAACTACATCTCTGCAGCGATCTGGTGTATGTCAAGCCCAGGTAAGGTTCTTCGCGTTGCATCGAATTAATCCACATGCTCCGCCGCTTGTGCGGGCCCCCGTCGATTCCTTTGAGTTTTAGCCTTGCGGCCGTACTCCCCAGGCGGGGCGCTTAATGCGTTAGCTACGACACAGAGGCCGTGGAAGACCCCTACACCTAGCGCCCACCGTTTACGGCAGGGGCTCCCCGGGTAGCTAATCCCGCCCCCACTGGCCC
+
GGGGGGGGGGGGGGGGGGGGGGGGGGGGGGGGGGGGGGGGGGGGGGGGGGGGGGGGGGGGGGGGGGGGGGGGFGGGGGGGGGGGGGFGGGGGGGGGGGGGGGGGGGGGGGGGGGGGGGGGGGGGGGFG8DEGGGGGGGGGGGCCGFGGFGFFGFGGFGDFFFFFFFFFFFFFFFFFGFGG;@9>BFF919:8)6<)-8<BFFB923<B1;<1>:?F?>;06:?11?FFGGFF?FGF:,2(35((::0,4.3><B9((-2(4-((4((-1(,(,).:2>B)(((((,(-4)((((
@M00689:251:000000000-CJTJ5:1:1101:29200:12456 2:N:0:9
CGACAGCCATGCAGCACCTGTCTCACGGTTCCCGAAGGCGCATTCTCATCTCTGAAAACTTCCGTGGATGTCAAGACCAGGTAAGGTTCTTCGCGTTGCATCGAATTAAACCACATGCTCCACCGCTTGTGCGGGCCCCCGTCAATTCATTTGAGTTTTAACCTTGCGGCCGTACTCCCCAGGCGGTCGACTTAACGCGTTAGCTCCGGAAGCCACGCCTCAAGGGCACAACCCCCAAGTCGACATCGTTTACGGCGTGGCCTCCCCGGGTATCTCACCCTGCCCTCTCATTCTT
+
GGEEGGGGGGGGGGFGGGGGGGFGGGGGGFGGGGGGGGGGGGGGGGGGGGGGGGGGGGGGGGGGGGGGGGGGGGFGGGGGGGGGFGFGGGGGGGGGGGGGCEEGEFGGGFGGGG8FGGGGFGGGGGGGGGGGGGGGGGDDGGG+=9FGFFGFGGGGGGGFFFEEFEBA9@=AFFFFF=FGFFFD995;9;@??<CE6>;FFD?F<AF6011,4:BB61:2:7:<D(((/5<?2(9,,-3<B3(-:,8(-(-,.(((--3(4(,(,-((,(47:>59.).2(4(.((4,,))-)-)
@M00689:251:000000000-CJTJ5:1:1101:13529:12473 2:N:0:9
CGACGGCCATGCAGCACCTTGTAATCTGTCCGAAGAAGGGGGTGTTTCCACCCCTGTCAGACTACATTTAAGCCCTGGTAAGGTTCCTCGCGTATCATCGAATTAAACCACATGCTCCACCGCTTGTGCGGGCCCCCGTCAATTCCTTTGAGTTTCATTCTTGCGAACGTACTCCCCAGGTGGGATACTTATCACTTTCGCTGGGCCGCCCAGCACACCAGTGTGCGCCGGACAGCTAGTATCCATCGTTTACGGCGTGGGCTACCAGGGTATCAACTCCTTCTTCCCGTTTTT
+
GGFGGGGGGGGGGGGFGGGGGGGGGGGGGGGGGGGGGGGGGGGGGGGGGGGGGGGGGGGGGGGGGGGGGGGGGGGGGGGGGGGGGGGGGGGGGGGGGFGGFGGGGFGGGGGGGGGDGGFFGGGGGGGGGCGGGGGGGGGGGGFGGFGGFGFFGGGC+@@FFF4;=A2-6BDFFEF2EBGFFEFF;;(6<<CEFC?<E341<D@FDD?BFF(,1:177?B:?FF>4::4*7B(3(*.).8AA*4444-8:?B3>?BF02>B(((.(()),(442)).(-),-)-)).)((,(,((
@M00689:251:000000000-CJTJ5:1:1101:24984:12537 2:N:0:9
CGACGGCCATGCATCACCTGTCACTCTGTTCCCGAAGGAACTTCCCCGATTAAGGGTAATGCAGAGGATGTCAAGTCGAGGTAAGGTTCTTCGCGTTGCTTCGAATTAAACCACATGCTCCGCTACTTGTGCGGGCCCCCGTCAATTCCTTTGAGTTTTAATCTTGCGACCGTACTCCCCAGGCGGAATACTTAATGCGTTAGCGGCGGCACCGAGGTGTTGAAATCCCGACACCTAGTATTCATCGTGAACGGCGTTGGATACCAGGCGTTCTCAACATTCTCACTCTGTCCAT
+
GFECEFFEFGGGGGGFGFGGGGAEGGGGCFG9DFGGGGGGGGGGGGGFDFGGGGGGGGGGGGFGGGGGGGFGGGGGGGGGGGGGGGFGFAFADGG@FE+,,,=DE:7FF;EE=DEEGGG8DEEGGGGG==@FGDD6CGCEDDEGGF7FAC7<7:@@CE9FFF5E@EFAAF=>F==)47FGF>DF9;F003)93?<)9;.(4/1)66(3-((-,,(-(-,4((.)6)68**0(((/48)).6FF>4)44(((62(,-((-()).,)).-(((((-)-)1)(.-)).).).)--))-
@M00689:251:000000000-CJTJ5:1:1101:24979:12554 2:N:0:9
CGACGGCCATGCATCACCTGTCACTCTGTTCCCGAAGGAACTTCCCCGATTAAGGGTAATGCAGAGGATGTCAAGTCGAGGTAAGGTTCTTCGCGTTGCTTCGAATTAAACCACATGCTCCGCTACTTGTGCGGGCCCCCGTCAATTCCTTTGAGTTTTAATCTTGCGACCGTACTCCCCAGGCGGAATACTTAATGCGTTAGCGGCGGCACAGAGGTGTTGAAACCCCTACACCTAGTATTCATCGTTTACGGCGTGGACTACCAGGGTATCTAATTCTGCCCTCCCTGTCC
+
GGGGGGGGGGGGGGGCGGGGGGGGGGGGGGGGGGGGGGGGGGGGGGGG@FGGGGGGGGGGGGGGGGGGGGGGGGGGGGGGGGGGGGGGGGGGGGGGGGGGGGGGGGGGGGGGGGGGGGGGGGGGGGGGGG?FGG6CEEGGGGGG7CFGFGGCFGGGGGGF*?AEFFFF>BFFFFFFFFGGFF99=BFBFEEEFFEFFFFFF@0;69;24699:73:6:8<((6A9<(2995:0:GB?7A2<FFB).5:??(44<97331132,54)23<B(.))6)6)-))))((.((().))
@M00689:251:000000000-CJTJ5:1:1101:24209:12557 2:N:0:9
CGACAGCCATGCACCACCTGTACACCAACCACAAGGGAAACTACATCTCTGCAGCGATCTGGTGTATGTCAAGCCCAGGTAAGGTTCTTCGCGTTGCATCGAATTAATCCACATGCTCCGCCGCTTGTGCGGGCCCCCGTCAATTCCTTTGAGTTTTAGCCTTGCGGCCGTACTCCCCAGGCGGGGCGCTTAATGCGTTAGCTACGACACAGAGGCCGTGGAAGACCCCTACACCTAGCGCCCACCGTTTACGGCCTGGACTACCCGGGTATCTAATCCTGCCCTCCCTCTCC
+
GGGEGGGGGGGGGGGGGGGGGGGGGGGGGGGGGGGGGGGGGGGGGGGGGGGGGGGGGGGGGGGGGGGGGGGGGGGGGGGGGGGGGGGGGGGGGGGGGGGGGGGGGGGGGGGGGGGGGGGGGGGGGGGGCGGGGGGGGGGGGGGGGFGGFGGCFGGGGGGFFFF@CB==>FFFFFF=GDCDFDB@F6>FBFFFAFADB<:6?AFA7BFF;>0307BFF>6(22??8???G5F?F?C(,2:>;@1881(.(,1<::B(41((4),4:(7>6937><-5-44).(..(,((,((,(
@M00689:251:000000000-CJTJ5:1:1101:13781:12590 2:N:0:9
CGACAACCATGCATCACCTGTACACCAACCACAAGGACAACTACATCCTTTCACCGTTCCGGTGTGGGTCAACCCTGGTTAAGGTTCTCGCCGTGGCACCAACTAATCAACCATGCTCCGCCCCTTGTCCGGGCCCCCGCCACTTCCTTTTGGTTTTGGCCTTTCGGCCCAATCCCCCAGCCGGGGCGTTTAACCCGTTATCTCGGCCCGGCATACGTGGAAGGACCCCACCCCCTGGCGCCCACCGTTTACGCGTTGGACTCCCCGGGTCTCTATACCTGCTCTCCCTTTTCTT
+
FFFECEGGGGGGGFGGGGGGGA9EC,C,FCECE8CE,,;;C,,6C6C,,,,;,,;8,8:,,+++4,,,@,9A,B,,,:,,C,B9F9,C,8,64@++4,,+,9+9,9,9,,4,+,,,4@8+@=+@D,1@,4@==6BEE8@6+6+=+5+<=+25+55DD,*3*0)3*:)))))/)):.=4)86(85>5((,((/)).,-(((.).)(((((((4(().()(,()((..3:3*)-34<(,-3(,>2<B?046?1--(((-26).3(4:(2((-((.62))-).).(6),((,-))))-
@M00689:251:000000000-CJTJ5:1:1101:6037:12665 2:N:0:9
CGACAGCCATGCAGCACCTGTCTCACGGTTCCCGAAGGCACATTCTCATCTCTGAAAACTTCCGTGGATGTCAAGACCAGGTAAGGTTCTTCGCGTTGCATCGAATTAAACCACATGCTCCACCGCTTGTGCGGGCCCCCGTCAATTCATTTTAGTTTTAACCTTGCGGCCGTACTCCCCAGGCGGTCGACTTAACGCGTTAGCTCCGGAAGCCACCCCTCAAGGGCCAACCCCCCAATGACACATCTTTTACGGCGTGGCCCCACCGAGGTTGATAGTCGCCCGACCAGTGCC
+
GGGGGCFFGGGGGGGGGGGGFFFGGGGDFGGGGGGGGGGGGGEEFFGGGDAFCGGGFEGGGGGGGDFGGFEEAE@EFGFGGADFBCF<?AD;=FBCFFE8CE8,>FGGGG<DCF,9,,+9@EDDC8168=>E6CCEGC6CD=C+=+9+26=E,@=,=>=@F?6=87=590>))))),7/;64-7)2(:2(16;C330,,,6(())/((((((.82((,((,.43?08(*9)1((/,-((()*.,(.,)644:<2<96>>>(4(,,-1((((,((()))).(((((((((().))
@M00689:251:000000000-CJTJ5:1:1101:24928:12675 2:N:0:9
CGACGGCCATGCATCACCTGTACACCAACCACAAGGGAAACTACATCTCTGCAGCGATCTGGTGTATGTCAAGCCCAGGTAAGGTTCTTCGCGTTGCATCGAATTAATCCACATGCTCCGCCGCTTGTGCGGGCCCCCGTCAATTCCTTTGAGTTTTAGCCTTGCGGCCGTACTCCCCAGGCGGGGCGCTTAATGCGTTAGCTACGACACAGAGGCCGTGGAAGACCCCTAACCCTAGCGCCCACCTGTTACGGCCTGGACTACCCGGGTTACTAACCCCGCCTCCCCGGTAT
+
GGGCEFGGGGGGGGEFGGGGGGGGGGGGFGGGGGGGGGGGGGGGGGGGGGGGGGGGGGGGGGGFGGGGGGGGGGGGGGGGGGGGGGGGFEGGGGGGGG8@EGGF7EFFGGGGGGFGGGGEGGGEGGGFCFGCGEEGEG>=6CGGFFGFFGFFG9FGCEFFA>C@EFB2==AD>DF@FFGDFFF;>B>>BFF:4):AF<4:8A<>FFBFFF0(42<FF>(-((5.(,(495)((47(.349>F0(46((:A<4,41(4::(3)((,.(,((-(.-6A0(4-((-((((-((-((
@M00689:251:000000000-CJTJ5:1:1101:6619:12692 2:N:0:9
CGACGGCCATGCATCACCTGTACACCAACCACAAGGGAAACTACATCTCTGCAGCGATCTGGTGTATGTCAAGCCTAGGGAAGGTTCTTCGCGTTGCATCGAATTAATCCACATGCTCCGCGGCTTGTGCGGGCGCCCGTCAATTCTTTTGAGTTTGAGCCTTGCGGCGGTCATCCCAAGGCGGGGCGCTTAATGGGTTAGCGACGGCACAAGGTCCGTGGCAGACCCCGAAACATCGCGCCAACTGTTGACGGAATGGGCAATCAGGGTGTAACACTTGCTCCCTAGACTACTT
+
CFDEGGGCCFGGFAECFGGFGGFFG@FGGFBC@FFGFGEFCFFFE,6<A9@9CEEC@CFFFFFGGGFD<<EFE,B,BEC,9CBFFFGGF;?6@FGGGF=ECF@,@FGAE,E,A8@9,=A=8+6=>@8@?FCC>>++8++4+=@9CA++4??883EE83**/3*:2@)-(,((()1):);58<;62;0127:?))))..4,,),(-4(7>>B((..4<((-((((((-(*))(-353)((-38((((.)6--)(40((.,((,45402).41(..))()).)))),(.())))())
@M00689:251:000000000-CJTJ5:1:1101:14068:12697 2:N:0:9
CGACGGCCATGCAACACCTGTACACCAACCACAAGGGAAACTACATCTCTGCAGCGATCTGGTGTATGTCAAGCCCAGGTAAGGTTCTTCGCGTTGCATCGAATTAATCCACATGCTCCGCCGCTTGTGCGGGCCCCCGTCAATTCCTTTGAGTTTTAGCCTTGCGGCCGTACTCCCCAGGCGGGGCGCTTAATGCGTTAGCTACGACACAAGGGCCGTGGAAGACCCCTCACCCTAGCGACCCCCCTTTACGGCCGTGGCCCCCAGGGTATCTAATCCTGCACTCACTGCCT
+
GGGGGGGGGGGGGGGGGGGGGGGGGGGGGGGGGGGGGGGGGGGGGGGGGGGGGGGGDGGGGGGGGGGGGGGGGGGGGGGGGGGGGGGGGGGGGGGGGGFGDGGGGGGGGGGGGGGGEFGGGGEGGGGGCECGCEGGGGGGGGGGGFGGFG<CFGGGFFFFFFFBB>@AAF94@DCEFDC*/:29BBF9>BBBBA)),,44?B94<66949:((,(((-37>(4...2:GC)((.C??:0((82(44((..)5,210((4((,(,,(4<((,.).)).45)-(((),(4)))(.
@M00689:251:000000000-CJTJ5:1:1101:28318:12708 2:N:0:9
CGACAACCATGCATCACCTGTACACCAACCACAAGGGACACTACATCTCTGCAGCAATCTGGTGTATGTCAAACCTTGGTAAGGTTCTTCGCGTTGCGTCGAATTAAGCAACATGCTCCGCCGCTTGTGCGGGCCCCCGTCAATTCCTTTGAGTTTTAGCCTTGCGGCCGTACTCCCCAGGCGGGGCGCTTAATGCGTTAGCTACGGCACAGAGACCGTGGAATGGCCCCCACACCTAGCGCCCACCGGTTACGGCGTGGACTACCAGGGTTACTACTCTCTCCACCTCCGTT
+
GGGGGGGGGGGGGGGFGGGGGGGGGGGGGGGGGGGGGGGGGGGGGGGGGGGGGGGGGGGGGGGGGGGFGGGGGGFGGGGGGGGGGGGGGGGGGGGGGGGGGGGGGGGGFFGGGGGGFCFGCGGGGDFFGGGGGGGGGGGEDGGGGFGGFFCFFGGGGGFFFF@8CABAAFFFFFE=59FD>B@@B>B60;B:)6<<BF?B?BFBDFF;>BFF4(42:2422032)8?:GD)(41D67(2,(0-6((41(47:><6((49(472(4()44<?(,.5))).))))()(.(((((.
@M00689:251:000000000-CJTJ5:1:1101:6611:12709 2:N:0:9
CGACGGCCATGCATCACCTGTACACCAACCACAAGGGAAACTACATCTCTGCAGCGATCTGGTGTATGTCAAGCCCAGGTAAGGTTCTTCGCGTTGCATCGAATTAATCCACATGCTCCGCCGCTTGTGCGGGCCCCCGTCAATTCCTTTGCGTTTTAGCCTTGCGGCCGTACTCCCCAGGCGGGGCGCTTAATGCGTTAGCTACGGCACAGAGGCCGTGGAAGACCCCTACACCTAGCGCCCCCCTTTTACGGCAGGGCCTCACGGGGTACGAACCCTGCCCTCCCTTTCCT
+
GGGGGGGGGGGGGGGGGGGGGGGGGGGGGEGGGGGFGGGGGGGGGGGGGGGGGGGGEFGGGGGGGGGGGGFGFGGGGGGGGGGFGGGGGGGGDGGDEGFGEGFGGADGFFFGFGGFCDFGGGCGGGGGCGEGGGGGGG6=C9EG7CFGFGG,:@EEGFGFFFFEFFFFF252@2@BFDGGFF69B(9,(4:?<B4-,::F?DB>>0:;(,2:0:16612911>(3::<C*518?C2822(4>((4,(,42-4800(((-((-,(,(-(,,(3((((((((((,(((-4)4)-)
@M00689:251:000000000-CJTJ5:1:1101:14638:12738 2:N:0:9
CGACAGCCATGCATCACCTGTACACCAACCACAAGGGAAACTACATCTCTGCAGCGATCTGGTGTATGTCAAGCCCAGGTAAGGTTCTTCGCGTTGCATCGAATTAATCCACATGCTCCGCCGCTGGTGCGGGCCCCCGTCAATTCCTTTGAGTTTTAGCCTTGCGGCCGTACTCCCCAGGCGGGGCGCTTAATGCGTTAGCTACGACACAGAGGCCGTGGAAGCCCCCTACAACTAGCGCCCACCGTTTACGGCATGGACCACCCGGGTTCCTAACCATGCCCTCCCTTTCT
+
GGGGGGGGGGGGGGGGGGGGGGGGGGGGGGGGGGGGGGGGGGGGGGGFGGGGGGGGGGGGGGGGGGGGGGGGGGGGGGGGGGGGGGGGGGGGGGGGGGGGGGGGGGGGAFFGGGFGGGGGGGGGEEGG8FGGGGGGGGGGGGGGGFGGFGGGGGGGGGGFFFFEFFFFAABFFFCFGAGGFFBFF>BBBFFF)64<BB:13AD><3:>3;7:?>B?F69;(2<01(4?G<08()93(-710B60,3-:64<D(-9;9(384(4:6(-4091((--6(2))).),.,((,))))
@M00689:251:000000000-CJTJ5:1:1101:22375:12765 2:N:0:9
CGACAGCCATGCAGCACCTGTACACCAACCACAAGGGAAACTACATCTCTGCAGCGATCTGGTGTATGTCAAGCCCAGGTAAGGTTCTTCGCGTTGCATCGAATTAATCCACATGCTCCGCCGCTTGTGCGGGCCCCCGTCAATTCCTTTGAGTTTTAGCCTTGCGGCCGTACTCCCCAGGCGGGGCGCTTAATGCGTTAGCTACGACACAGAGGCCGTTGAAGACCCCTACACCTAGCCCCCCCCGTTTACGGCATGGACTACCAGGGTATCCAATCCCGCCCCTC
+
GGDGGGGGGGGGGGGFGGGGGGGGGGGGGGGGGGGGGGGGGGGGGGGGGGGGGGGGGGGGGGFGGGGGGGGGGGGGGGGGGGGGGFGGGGGGGGGGGGGGGGGGGGGGGGGGGGGGGGGGGGGGGGGGGGGEGGGGGGGGGGGGGFGGFGGGGGGGGGGFFFFFBBB5=BBF=BCBFFGGFF>@F666;0:BF2<BF6::8AA5?6:19>?:?:02:B9(4(--)443*/73(87137:(.73(32027415((4(-22))),(3,.4(,())).5)(.)(-(-,(-
@M00689:251:000000000-CJTJ5:1:1101:11810:12776 2:N:0:9
CGACGGCCATGCACCACCTGTCTCACGGTTCCCGAAGGCACATTCTCATCTCTGAAAACTTCCGTGGATGTCAAGACCAGGTAAGGTTCTTCGCGTTGCATCGAATTAAACCACATGCTCCACCGCTTGTGCGGGCCCCCGTCAATTCATTTGAGTTTTAACCTTGCGGCCGTACTCCCCAGGCGGTCGACTTAACGCTTTAGCTCCGGAAGCAACGACTCAAGGGCCAAACCTTCAACTCCATATCGCTTACGGAGCTCACCCACAGGGTTTCCCAACCCTCACCCCCTGTTC
+
F>+@@F:@BF<FF,CEFFGCCFEGGGFFFFGGGG@CG:ADFDGGGFGFGGGGFFGFCFGGGGFEFDGEGGGGFDFGFGEGG=FFDG5FGGGGF7FFEGG=@E+>ED:FGGGGFGGGG8FF?FGGGGGD?=,DEG6@3=DGGG>;C?CFF7FFG,@@;FFEAF6E5*:>A59:AAFF=>FGF=B99@((336(:CC@(((/7;C;)).1(2601((.((,(:)(.4(((*1)(-.*.,:)-4))).))-(((,)(((,(()).(.(--.4(40())).1((((,,3(,(((()))
@M00689:251:000000000-CJTJ5:1:1101:7117:12806 2:N:0:9
CGACGGCCATGCAACACCTGTCACCAAGTTCCTCCGAAGAGGCACGAAAACATCTCTGTTAACTTCTTGGGATGTCAAACGCTGGTAAGGTTCCTCGCGTTGCGTCGAATTAAACCACATGCTCCACCGCTTGTGCGGGTCCCCGCCAATTCCTTTGAGTTTCATACTTGCGTACGTACTCCCCAGGCGGATTACTTATCGCGTTAGCTTGGGCGCTTAGGTTCGCCCCCCCACACCTCGTGATCATCGTTTACGGCTTGGGCTACCAGGGTCTCTAATCCTCCTCCCCCGTTTT
+
FGFEGEFGGGGGFFCFEGGGGGGGGGGGGGGGGGGGGCE@FFFGGGGG@+CFGGGGGGGGGFGGGGGGGCF8F@FGGGGGGGGGGGG<FGGGGGGGGG6EGCEDGG>F<FGGFAGGGGGGGGGGGGFC=EGG8E,@C=>EDGGGGFGG*;CGGGGGG97CFFF4A4AEF4A):9A>G=<CFEF=32(:21(6?3=ECCEE=@9B@6?FBA00(412((-),:<>1(2:DCB(,(/481((,.((..).(8BB(.((-(4((((((.3).((.(.:9))))65)((((((((-,((
@M00689:251:000000000-CJTJ5:1:1101:7136:12806 2:N:0:9
CGACGGCCATGCAACACCTGTCACCAAGTTCCTCCGAAGAGGCACGAACACATCTCTGTTAACTTCTTGGGATGTCAAACGCTGGTAAGGTTCCTCGCGTTGCGTCGAATTAAACCACATGCTCCACCGCTTGTTCGGGTCCCCGCCCATTCCTTTGCGTTTCATACTTGCGTACGTACTCCCCAGGCGGATTACTTATCGCTTTAGCTTGGGCCCTGAGGTTCGACCCCCAACACCCTGTTATCATCCTTTACGGCTTGGCACTACGAGGTCACTCTACATTCCTCCCTTTGAT
+
DD@FEC@FEGGFEFEEEGGFGGGGGGDECFFGGGGGGEFGF8F@FEC6+6CFGGGGGGGGF<FGGGGG,9,BFGGGG9AFCGCGGGA9FFGCGGGGGGDGGEG7EG+@4FF,?EGF?FFGFFFGGFGGEDEGGG,>=>8F==DF6BC+<FCGGGG7+3CEEDEEFEFFF*6):):=F=4CFFF@=2222;(,63.6/6?),,(,6<377?8((.(((((223:A30(4CC39(-*(,(((,*64)--))).4))((((-4-())().((-(4,))))))))))).)).((.))))
@M00689:251:000000000-CJTJ5:1:1101:24465:12806 2:N:0:9
CGACGGCCATGCAGCACCTGTACACCAACCACAAGGGAAACTACATCTCTGCAGCGATCTGGTGTATGTCAAGCCCAGGTAAGGTTCTTCGCGTTGCATCGAATTAATCCACATGCTCCGCCGCTTGTGCGGGCCCCCGTCAATTCCTTTGAGTTTTAGCCTTGCGGCCGTACTCCCCAGGCGGGGCGCTTAATGCGTTAGCTACGACACAGAGGCCGTGGAAGACCCCTACCCCTAGCGCCCCCCGTTTACGGCATGGCCTCCCGGGGTATCATATCCTGACCTCCCTGTCC
+
GGGGGGGGGGGGGGGCGGGGGGGGGGGGGGGGGGGGGGGGGGGGGGGGGGGGGGGGGGGGGGGGGGGGGGGGGGGGGGGGGGGGGGGGGFGGGGGGGGGGGGGGGGGGGGGGGGGGGGGGGEEGGGGGGGGGGGEGGGDGGDGGGFGGFGGDFGGFGGGFFFFB@AB==FBFDFEFG@GGFD@169F99>?FAA<)38??B9).56:B6>::4((3<1((,472131?C37176F(1((((74((4(382(--8>29::(()(.3(,,,4(,))).))..))(,))(,(.)))
@M00689:251:000000000-CJTJ5:1:1101:24483:12816 2:N:0:9
CGACGGCCATGCAGCACCTGTACACCAACCACAAGGGAAACTACATCTCTGCAGCGATCTGGTGTATGTCAAGCCCAGGTAAGGTTCTTCGCGTTGCATCGAATTAATCCACATGCTCCGCCGCTTGTGCGGGCCCCCGTCAATTCCTTTGAGTTTTAGCCTTGCGGCCGTACTCCCCAGGCGGGGCGCTTAATGCGTTAGCTACGACACAGCGGCCGTGGCACACCCCTACACCTCACGCCCCCCGTTTACGGCCTTGACCTCCAGGCTTTCCCACCCTTCCCTCCCTGTCCC
+
GG:CCFGGGFGGGGGEFGGGGGGGGGGGGGGGGGGGGGGGGGGGGFGGGGGGGGGGEGGGGGGGGGGGGGGGGGFFGFCG9FGGEFGGGGGGGGDGGGGGGFGGGGGGGEGGGGFGCGG6EGGGGGGGFGGGGGGGGGDGGG>CFF?FFGGCFGFFFG5=AAE@C=AAFAFFDDEFGFFGFF>(149116:0<A9413:<BBA9>:2;(-((,(-69,3(4(45((447/01,8F(,(4,8F>;(2((45(.(,-(-),).)).4(47(((().).(-4((,(.),(,()42).
@M00689:251:000000000-CJTJ5:1:1101:27557:12837 2:N:0:9
CGACGGCCATGCATCACCTGTACACCAACCACAAGGGAAACTACATCTCTGCAGCGATCTGGTGTATGTCAAGCCCAGGTAAGGTTCTTCGCGTTGCATCGAATTAATCCACATGCTCCGCCGCTTGTGCGGGCCCCCGTCAATTCCTTTGAGTTTTAGCCTTGCGGCCGTACTCCCCAGGCGGGGCGCTTAATGCGTTAGCTACGACACAGAGGCCGTGGAAGACCCCTACACCTAGCGCCCATCGTTTACGGTAATGAATAACAGGGTTGCAAATCCTACCTCCCCTTGCT
+
GGGGGGGGGGGGGGGGGGGGGGGFGGGGGGGGGGGGGGGGGGGGGGGGGGGGGGGGGFGGGGGGGGGGGGGGGGCFGGGGFGGGGGGGGDGGGGGGGGGGGGFECFGGGGGGGGGGGGGGGGGGGGGGFGGGGGEGGGGC6DGGGFFGFGGGGGGGGGGFFF@EFFFBBB=>FB4>GFGCFF@FFB996;6?AABFBFFB?AABB(444>:(.:?0?B1161<10::8DC:1::C::)490>,4,43<?<6)(84(().)))-.4)4?0,,(())-)484)).).,(((((()
@M00689:251:000000000-CJTJ5:1:1101:14612:12888 2:N:0:9
CGACGACCATGCAACACCTGTACACCAACCACAAGGGACACTACATCTCTGCAGCAATCTGGTGTATGTCAAGCCCAGGTAAGGTTCTTCGCGTTGCATCGAATTAATCCACATGCTCCGCCGCTTGTGCGGGCCCCCGTCAATTCCTTTGAGTTTTAGCCTTGCGGCCGTACTCCCCAGGCGGGGCGCTTAATGCGTTAGCTACGACACAGAGGCCGTGGAAGACCCCTACCCCTAGGTCCCACCGTTTCAGGCCTGGACTACCAGGGTTGCCAAACCTGCCCTCTCTGTCTAT
+
GGGGGGGGGGGGGGGFGGGGGGGGGGGGGGGGGGGGGFGGGGGGGGGGGGGGGGGGGGGGGGGGGGGGGGFGGGGGGGGGGGGGGGGGGGGGGGGGGGGGGGGGFGFGGDGGGGFGEGFCECEGGGGG8=CGG86EEGGGC8CGGF?FFGGGGGFGGCFFFFF5@@ABAFAAFFF=FDF8?BFFF03;>BFB<A>FF??FBB492:?6(3(,5:B3614(0-5827?FG55:((7(((().9,-48(.:3)).5(()(,(()((()),,(((()-).,4((((.2:,,52:2)))
@M00689:251:000000000-CJTJ5:1:1101:15800:12890 2:N:0:9
CGACGGCCATGCAGCACCTGTACACCAACCACAAGGGAAACTACATCTCTGCAGCGAACTGGTGTATGTCAAGCCCAGGTAAGGTTCTTCGCGTTGCATCGAATTAATCCACATGCTCCGCCGCTTGTGCGGGCCCCCGTCAATTCCTTTGAGTTTTAGCCTTGCGGCCGTACTCCCCAGGCGGGGCGCTTAATGCGTTAGCTACGACACAGAGGCCGTGGAAGACCCCTACACCTAGCGCCCACCGTTTACGGCCTGGCCTACCAGGGTATCTAATCCTGCTCTCTCTGTTC
+
GGGGGGGGGGGGGGGGGGGGGGGGGGGGGGGGGGGGGGGGGGGGGFGGGGGGGGGGG:FGGGGGGGGGGGGGGGGGGGGGGGGGGGGGGGGGGGGGGGGGGGGGGGGGGGGGEGGGGGGGGGGGGGGGGGGGGGGGGGGGGGDGGFFFFGDGGGGGGGGFFFFFFFFBBFB=@2CE=6?CFB=@>FF>B9??F>:B>:???F4<BBFF>>:,53:BFF1(9:>3(4??D3>((.9(57:1(<;BFFFBBB?FFF9(,28(().32)56(4(.<DBA4)6AA2,6448)26-))
@M00689:251:000000000-CJTJ5:1:1101:22161:12903 2:N:0:9
CGACAACCATGCAGCACCTGTCTCACGGTTCCCGAAGGCACATTCTCATCTCTGAAAACTTCCGTGGATGTCAAGACCAGGTAAGGTTCTTCGCGTTGCATCGAATTAAACCACATGCTCCACCGCTTGTGCGGGCCCCCGTCAATTCATTTGAGTTTTAACCTTGCGGCCGTACTCCCCAGGCGGTCGACTTAACGCGTTAGCTCCGGAAGCCACGCCTCAAGGGCACAACCCCCAAGTCGACATCGTTTACGGCGTGGGCTACCAGGGTATCCAAACCTGACCCCCCCTTCA
+
GGGGGGGGGGGGGGGFGGGGGGGGGGGGFGGGGGGGGGGGGGGGGGGGGGGGGGGGGGGGGGGGGGGGGGGGGGGGGGGGGGGGGGGGGGGGGGGGGGGGGGGGGGGGGGGGGGGGGGCGGGGGGGGGGGGGGGGGGGGGGGGCDFFGFFDEGGGDFGGFFFFFFFFBAABFFFFFGFGGF@>F2=@@FFFF;EFF0;969@6<46=DF:;3:?F?;;?048)5:?B2CC>16(9;6:()..:9-(56((8(::?2-,1((-.,4:???<:4:)))4)-8((((((-(((((()
@M00689:251:000000000-CJTJ5:1:1101:20357:12922 2:N:0:9
CGACGACCATGCAACACCTGTACACCAACCACAAGGGAAACTACATCTCTGCAGCGATCTGGTGTATGTCAAGCCCAGGTAAGGTTCTTCGCGTTGCATCGAATTAATCCACATGCTCCGCCGCTTGTGCGGGCCCCCGTCAATTCCTTTGAGTTTTAGCCTTGCGGCCGTACTCCCCAGGCGGGGCGCTTAATGCGTTAGCTACGACACAGAGGCAGTGGAAGACCCCTACACCTAGCGCCCACCGTTTACGGCATGGACTACCAGGGTAATCAATCCTGCTCCTTCTGTTCC
+
FGGGDEFC@FGGGGGEEGGGGGGGGGGFGCFGGGGGGGGGGFGGGDGGGGGGGGGGGGGGGGFGGGGGGGGGGGGGGGGGGGGGGFGGGGGGGGEGEGGGG?GDGGGGGGFGGGGGGGGGGGGGGGGGGGGGGGGGGGDGGGGGGFGGFGGGGGFFGGGFFFFFFFA=AAAFDDEB:@GGFF=>BB>BF9??FBB<B?FFB4<>8?:0(((37?B<(4?FB<>?FFFFGG>??<GF24761)--8?-3(5(--8676<?0:2:0377<0((())).)-()),()).))...)-)
@M00689:251:000000000-CJTJ5:1:1101:5371:12947 2:N:0:9
CGACAACCATGCAACACCTGTACACCAACCACAAGGGAAACTACATCTCTGCAGCGATCTGGTGTATGTCAAGCCCAGGTAAGGTTCTTCGCGTTGCATCGAATTAATCCACATGCTCCGCCGCTTGTGCGGGCCCCCGTCAATTCCTTTGAGTTTTAGCCTTGCGGCCGTACTCCCAAGGCGGGGCGCTTAATGCGTTAGCTCCGACACCAAGGCCGTGGAAGACCCCTACACCTCGAGACCATCTGTTACGGCCTGGCCTACGCGGGTTCATAATCCATACCCTCCTGTCA
+
GGGGGGGGGGGGGGGGGGGGGGGGGGGGGGGGGFGFGGGGGGGGGCGGGGGCGGGGGGGGGGGGGFFEEFGDFFGDFGG@EFGFFFGGGGFGEGGGGG;=CC@E=?FFFEFGGG@,,E=CCCECCEFGGGGGGDGGGEC@DCEG@DDGF78;DFGG7,=8AAE5CFFA>5:54):2F)**)8(6(,31198?2))67-,0344).-(3(4((.23:1(((((,.48(8D*)4(3*43((((0(()()).66.((((-,1((.(4((,((-((-)).))),)),(()(((.)))
@M00689:251:000000000-CJTJ5:1:1101:19384:12956 2:N:0:9
CGACGACCATGCATCACCTTACTAAGTGTGTATTGCTACAAAATGGGCTTTCACCCACGGGCACTTAGCATTCTAGCCCAGGTAAGGTTCCTCGCGTATCATCGAATTAAACCACATGCTCCACCGCTTGTGCGGACCCCCGTCAATTCCTTTGAGTTTCAACCCTGCGGTCGTACTTCCCAGGTGGATTACTTAATGCTTTCGCTTAGACACACACTGTGTATCGCGTATGTCGAGTAATCATAGTTTAGGGCGTGGAAGACCGGGGTTACTAATACTGCCTTCCCTGTTCCTT
+
GGGGGGGGGGGGGGGGGGGGGGGGGGGGFFGGGGGGGGGGGGGGGGGGGGGGGGGGGGGGGGGGGGGGGGGGGGGGGGGGGGGGGGGGGGGGGGGFGGGGFDGGGGGGGGGGGGGGGGG8=EFGGGGGGGGGGGGEGGGGGGCGGDFGFGGGFFGGGGGCFFFFFFBBBFAAFFFFDEFGFFB255BDEEF@?CC=<EFFFFEFFFFFFE3/8@?0;D@CFCE)7;<B5<88558(4?:BD926)))-5)6:679((-()((.2((4((,(,.)6444)5)())),(.35)))-.
@M00689:251:000000000-CJTJ5:1:1101:26596:12961 2:N:0:9
CGACGGCCATGCATCACCTGTACACCAACCACAAGGGAAACTACATCTCTGCAGCGATCTGGTGTATGTCAAGCCCAGGTAAGGTTCTTCGCGTTGCATCGAATTAATCCACATGCTCCGCCGCTTGTGCGGGCCCCCGTCAATTCCTTTGAGTTTTAGCCTTGCGGCCGTACTCCCCAGGCGGGGCGCTTAATGCGTTAGCTACGACACAGAGGCCGTTGAAGCCCCCTACCCCTACCGCCCACCGTTTACGGCCTGGACTCACCGGGTACCTCAACCTGCTCTCTCTGTCC
+
E=7C7C@CCFFGGGGFGGGGGGGGGGCFGGGGGGGFGG?EFFGGGCGGGGGGGDF:CGGGG9FFGGGFFGFG9BFGGFGFEEGGGGGGGGGGCEF=FGCF8=F@FDGEFGGGGFEGGGGGEEE8EG8D,@>C8@CEEC66=D@CFF8FF7@ECDECC;DFFF@EFFFB24>=<>EFGFC<)8=20699>F:04).:B:?B,54><:(7,71(((11319(4:))).4:5772(392-(4(-8346:(,233A0(-1((((,,()58(3(-()))).)...(.(.).)..))))
@M00689:251:000000000-CJTJ5:1:1101:17696:12965 2:N:0:9
CGACGGCCATGCAGCACCTGTACACCAACCACAAGGGACACAACACCTCTGCGGCGATCCGGTGTATGTCAAACCCAGGTAAGGTTCTTCGCGTTGCATCGAAGTAATCCACATCATGCGCCGCTTGTGCGGGCCCCCGTCAACTACTTTGAGTTTTAGCCTTGCGGCCGTACTACCCAGGTGGGGTAGTTACTGAGGTAGCTACCGCAGTGATCCCTTGGGAAGAACCCACACCAAGTACCCCCCGTTTACAGCGTGGACCACAACGGTTACATATCCCGCTCCACTATTTCGT
+
GFEECCEGGGGGGGGGGGGGFFGGGGG8F:CGGFFC,66<F,:@C,66B<@FEF:FCE,6B:FCFC,C,9E<EC<?,9B,,,:<5,,?EC:64@8@:F,DE8E+@A9<,,EFE,,,3,6@EG+=8+6@A9+@E:::8CC*;*1*=*7B==+,*2>,=;0+;+.)(/:=21./(6).?1**:/(8931-(..4--<))((.)))))((-(((,))..4)-8284(1(54CD3<:(5((()..=)(--((((,-)..3((((,(-1,((--((,)))).)-)-11((,,)())))((
@M00689:251:000000000-CJTJ5:1:1101:5061:12968 2:N:0:9
CGACGACCATGCAGCACCTGTCTCACAGTTCCCGAAGGCACCAATCCATCTCTGGAAAGTTCTGTGGATGTCAAGACCAGGTAAGGTTCTTCGCGTTGCATCGAATTAAACCACATGCTCCACCGCTTGTGCGGGCCCCCGTCAATTCATTTGAGTTTTAACCTTGCGGCCGTACTCCCCAGGCCGTCGACTTAACGCGTTAGCCCCGGAAGCCACGACCCAAGGGCACAACCCCCACGTCGACATCGTTTACGGCGTGGACAACCAAGGTATATCAACCTTGTCCCTCTGTTTT
+
FGGGGEEGGGGGGGGGGGGGFGDFGGGGF9EG9FFGGGGGGGGGGE@FGFFFDGGGGDGFGGFFGGGF@FEEGG9FGGGGGFGFGGGGGGFFFECCEEDGGGGGF8FEE9EGDDFFGGCFGGGGCECCEGDEGGGDGEDGGGDCD?97C+?ED7DEFGGF5AC@EE@58A9=7)77==FDA=95(5(((8((647)(((.6(6C),:;99(46?B<6(4(((-.(,((12.(:(/23,(((.(4(()(-4,(.(4((-16(()(.3<4118)6)))-)31())-))))(.))-)(
@M00689:251:000000000-CJTJ5:1:1101:23842:12979 2:N:0:9
CGACAGCCATGCAGCACCTGTACACCAACCACAAGGGAAACTACATCTCTGCAGCGATCTGGTGTATGTCAAGCCCAGGTAAGGTTCTTCGCGTTGCATCGAATTAATCCACATGCTCCGCCGCTTGTGCGGGCCCCCGTCAATTCCTTTGAGTTTTAGCCTTTCGGCCGTACTCCCCAGGCGGGGCGCTTAATGCGTTAGCTACTACACCGCGGCCTTGGAAGACCCCTTCACCTTCCCGCCACCGTTTACGGCCTGGCCTACCCGGGTTTCTAATCTCGCCTCCC
+
?7+@F@,,CCCEFF<CFGGDGGFGGFDGGGGFGGGGGGGGFGGGG<FGFFGGEGGGGGGGGFF84FGFEA<FF?FEGFGGGGGGGECFGAFGGGGGGG8=E8EEGGGGGGGGGGF8,9A6=E6CBEGFCGGGGGEEGGDEGGDFF9DC7EGFG9DCC;7AFF5*3=A=))8)0)*0;=9>45)(.36114<(<<<D(-44:A)64).62:(((-9>(().().((.(.>7)(.5:))(,.()4((,36:((.-43((-((4,(4((-(-7(()..))4))((((((,
@M00689:251:000000000-CJTJ5:1:1101:26229:12989 2:N:0:9
CGACAGCCATGCAACACCTAGTTTCGTGTCCCGAAGGACGTACTCATCTCTGAATACTTCACTAACTTTCAAGCCCGGGTAAGGTTCCTCGCGTATCATCGAATTAAACCACATGCTCCTCCGCTTGTGCGGGCCCCCGTCAATTCCTTTGAGTTTCATCCTTGCGGACGTACTCCCCAGGTGGAATACTTAATGCTTTCGCGTGGACGCTGACTGTGTATCGCCAACCCCGAGTATTCATGGTTTAGGGCGTGGCCTACCAGGGTATCTAATCCTGCTCTCCTAGTTTCTTATT
+
GGFGEFGGGGGGGGGGGGGGGFGGGGGEGGFGGGGGGGGGGGGFCFGGGGFGGFGGGGFFGGGGGGGGGGGGGG<FGGGGGGGGGGFGGGEGGGGD@FCGFFEGFFF,<FGGGGGGGGGC?DGGGGGGFDGEGGG+@+=@CC?@DFFGFGG7D<C,?BFFFAEEE==85)//:BC4?)07:BFB>:*7;*7847<C?E?B2<2(.426(.,/((7;/;<37<648?04**0((-/().-.)*8AA:())(.47;0(42(.8342(((.)).-))692:042,(-)).)-.694<4
@M00689:251:000000000-CJTJ5:1:1101:12432:12993 2:N:0:9
CGACAGCCATGCATCACCTGTACACCAACCACAAGGGAAACTACATCTCTGCAGCGATCTGGTGTATGTCAAGCCCAGGTAAGGTTCTTCGCGTTGCATCGAATTAATCCACATGCTCCGCCGCTTGTGCGGGCCCCCGTCAATTCCTTTGAGTTTTAGCCTTGCGGCCGTACTCCCCAGGCGGGGCGCTTAATGCGTTAGCTACGACACGGAGGCCGTGGAAGACCCCTACACCTAGCGCCCACCGTTTACGGCATGGAACACCAGGGTATCTAAACCTGCTCTCCGCATCT
+
GGGG@FGGGGGGGGGGGGGGGGGGGGGGGGEGGGGGGGGGGGGGGGGGGGGGGGGGGGGGGGGGGGGGGGGGGGGGGFGGGGGGGGGGGGGGGGGGEGFGGGGGGGGGGGGGGGGGGGGEGGGGGGGGCFGGGGGGGGDGGGGGGFGGFDFGGEDGGGGFFFFFFFAA58:>ABEFG2CGFFFF29>BF>?694:A>:<0?D<))-4;;0((499BFB>BBFBB((.,*9>B?FGB:<29>@06??9<F?(56?>69::),(.40(8?1,424<):).,37((644,(((((-
@M00689:251:000000000-CJTJ5:1:1101:26244:13003 2:N:0:9
CGACAGCCATGCAACACCTAGTTTCGTGTCCCGAAGGACGTACTCATCTCTGAATACTTCACTAACTTTCAAGCCCGGGTAAGGTTCCTCGCGTATCATCGAATTAAACCACATGCTCCTCCGCTTGTGCGGGCCCCCGTCAATTCCTTTGAGTTTCATCCTTGCGGACGTACTCCCCAGGTGGAATACTTAATGCTTTCGCGTGGACGCTGACTGTGTATCGCCCACATCGAGTATTCCTCGTTTCGGGCGTGGCCTCCCAGGGTATCTAAACCTGTCCTCTCTTTCTCTTATT
+
GGGGGGGGGGGGGGFGGGGGGGGGGGGGGGGGGGGGGGGGGGGGGGGGGGGGGAFGGGGGGGGGGGGGGGGGGGGGGGGGGGGGGGGGGGGGGGGGGGGGGGGGGGGGGGGGGGGGGGGGGGGGGGGGDGGGGGGGGGGGGGGGGFGGFGCCFGFGGGGFFFFFFFFFFAFDBBFEG9?CA;=BF=EEFFFFC4CEFFFE9DF1(:;@07@6(3>EEFF)..(2((43706,417?FFA<)6(,26.(,47940((,.((-(58134:<2).)(.41)))).472)-))..)-))
@M00689:251:000000000-CJTJ5:1:1101:15351:13032 2:N:0:9
CGACGGCCATGCAGCACCTGTACACCAACCACAAGGGAAACTACATCTCTGCAGCGATCTGGTGTATGTCAAGCCCAGGTAAGGTTCTTCGCGTTGCATCGAATTAATCCACATGCTCCGCCGCTTGTGCGGGCCCCCGTCAATTCCTTTGAGTTTTAGCCTTGCGGCCGTACTCCCCAGGCGGGGCGCTTAATGCGTTAGCTACGACACAGAGGCCGTGGAAGACCCCTACCCCTAGCGCCCACCGTTTACGGCATGGACTACCAGGGTTTCTACTCCTGATCTCC
+
GGGGGGGGGGGGGGGGGGGGGGGGGGGGGGGGGGGGGGGGGGGGGGGGGGGGGGGGGGGGGGGGGGGGGGGGGGGGGGGGGGGGGGGGGGGGGGGGGGGGCFGCFGGGGGGGGGGGGGGGGGGGGGGGGGGGGGGGGGGEGGGGGFFGFGGFGGGFGFGFFFF585=9@AFFFDFEGFGGFFFFF((7>>B?6>DF>?<BFFAAF:<>(4?:?30:?F1(4:4888::<5<21:G?::(((7,(,,3<<33<?BF>27?:??7?83)4(.(()).)-4777))))))
@M00689:251:000000000-CJTJ5:1:1101:13653:13085 2:N:0:9
CGACAGCCATGCATCACCTGTACACCAACCACAAGGGAAACTACATCTCTGCAGCGATCTGGTGTATGTCAAGCCCAGGTAAGGTTCTTCGCGTTGCATCGAATTAATCCACATGCTCCGCCGCTTGTGCGGGCCCCCGTCAATTCCTTTGAGTTTTAGCCTTGCGGCCGTACTCCCCAGGCGGGGCCCTTAATCCGTTAGCTACGCCCCAGAGGCCGGGGAAGCCCCCTACCCCTACGCCCCACCGTTTCCCGCATGGATTACCCGGGTTTCTCACCCGTCTCCATCCTTCA
+
GDEEGGFGGGGGGGG8FGGGGGGGGGG@FGGGFGGGGGFGGGFGG9,FFGGGGGFDEGGG<9FFGAFGDFGFGGCCFFFFGGGGGGCFGGFFGGGGDGGGGGGFCGGFG=,@FGCF4EDEE6EGGGGG?9ECCE6EGGGCGGGDCF9@DC=D+@CFGF9=FF*)88=@@AAAFFFFFADD?B@B@FF(6((369).4<0419:).4(-(-0(26(0:,(((,(((.(41)),(47((,,(,0(-(8(,4()))49(320,))).67(,((((---6)(,((-(())))())))
@M00689:251:000000000-CJTJ5:1:1101:10552:13093 2:N:0:9
CGACGACCATGCAGCACCTGTACACCAACCACAAGGGAAACTACATCTCTGCAGCGATCTGGTGTATGTCAAGCCCAGGTAAGGTTCTTCGCGTTGCATCGAATTAATCCACATGCTCCGCCGCTTGTGCGGGCCCCCGTCAATTCCTTTGAGTTTTAGCCTTGCGGCCGTACTCCCCAGGCGGGGCGCTTAATGCGTTAGCTACGACACAGACGCCGTGGAAGCCCCCTACCCCTAGCTCCCCCCGTTGACGGCATGGCACCCCAGGTTTCCCCATCCTCACTCCCTTTTGCAT
+
GGGGGGGGGGGGGGFGGGGGGGGGGGGGGGGGGGGGGGGGGGGGGGGGGGGGGGGGGFGGGGGGGGGGFGGGGGGGGFGFGGGGGGGGGGGGGGGGGGGGGGFGCGGGG;FGGGGGFGGGGGEGGGGGGGGGGGDGGGGGGCEEFFGGFGCECCEFFE5CA>@)=5>=>9=)4=EFGFGCAB@BF@;99;FB4<2AB:6?:4)6<01219??:(43>>((-(),.3:?C)5<(39<<<())0(,1(3?:(()(-411<B0()(-(,2(,..)))(.((4>))()-.((),.))))
@M00689:251:000000000-CJTJ5:1:1101:23550:13123 2:N:0:9
CGACGGCCATGCAGCACCTGTCACCCTGTTTCCGAAGGAACTTCCCCGATCAAGGGTAATGCAGAGGACGTCACGTCTAGGTAAGCTTCTTCGCGTTGCTTCGAATTAAACCACATGCTCCGCTACTTGTGCGGGCCCCCGTTAACTCCTTTGAGTTTCATTCTTGCGACCGTACTCCCCCGGCGTGATACTTAAGTCGTTAGCGGCGGCACGGAAGGAGCTGACACCCTCCACACCTAGCCCCCCTTGTCTTCGGCGTGGTACCAACTGATTACGAATCCTTTACTCTTAGT
+
ECFEGEEGGGGGG,CCFGGGG89@,CD@6,,,<,8@FGGFGC,C,C,6+6+BE<8@F@6,C,E,EDF,,+68=,CFBF=E9EFF94CFGE,A74F++8A94C++9,A<FFGC,>EFCF@DFGGG76DF,@DC>=>EE66@C0@+++5+*42@E,@E2;+5+3;***0-4))//(82E(/2)06(:(3(36E45)))1)(6((450760(-1(((,((((((.(<(8?F</0402*-14(..)(((--,.64-).(((,,((()).))((()))))((((-.))).)-4).)).
@M00689:251:000000000-CJTJ5:1:1101:19640:13126 2:N:0:9
CGACGGCCATGCACCACCTGTCTCCCGGTTCCCGAAGGCACATTCTCCTCTCTGAAAACTTCCGTGGATGTCACAACCAGGTAAGGTTCTTCGCGTTGCATCGAATTAAACCACATACTCCACCGCTTGTGCGGGCCCCCGTCAATTCATTTGAGTGTTAACCTTGCGGCCGTACTCCCCCGGCGGGCGACTTAACGCGTTAGCTCCGGCAGCCCAGCCCCAAGGGACCCCCCACCACGTCGCCCCCGTTTACGGGGTGGCACACCAGGGTTTATCATCCCGCCCCCCCTGTTC
+
EFFG:+@FGGGGGCFGGGGGGGGF<,@FFDGGG7:6@F<FF86,CFF,9C6@B@,,9CBFF@FG?,C,C=F<,,,:?F?C7CE<E,AADFFFGGGG7+@,4C+9=?:<FFE8,@E@,@=FG8EGEEC=@EFFE68=+CGGD9C=+?CGAF7CE,@=*@DF698:68@A2)/:7>@2==FG454(.:(3;99>(6.)206;B,3).5:?0(,(41(((.((-((((-3(9*.(-(92(,-4(0(3((((-(4(-,,((-(44().4:1(,3,.3(.)6-2)(((-,(--(((.))
@M00689:251:000000000-CJTJ5:1:1101:12633:13134 2:N:0:9
CGACGACCATGCATCACCTGTACACCAACCACAAGGGAAACTACATCTCTGCAGCGATCTGGTGTATGTCAAGCCCAGGTAAGGTTCTTCGCGTTGCATCGAATTAATCCACATGCTCCGCCGCTTGGGCGGGCCCCTGTCAATTCCTTTGAGTTTTAGCCTTGCGGCCGGACTACCCAGGCGGGGCGCTTAATGCGTTAGCTACGACAAAGAGGCCTGGGAAGACCCCTACACCTAGCGCCCAACGGTTACGGCATGGACTACCAGGGAGTATAATCAGGGACCCGTCGTCT
+
GGGEGGGEBAFGGFGGFEFEFEF<FCEEBB@@EFGGGGFGGFACECFFED@FFG8FCFGGGGGG<FFEEFGFG?@FFGGGFGGGF=EDDEFDEBFECF8FEGE,+A=9,AEEF8EE,;A?CEECE6E+6,BEE+3B@+34*?E+5BFF6BCDD,,,+39+98;3):=B>F(222(=F@C8A((64>(,(-38:))64(,466<5)44(((.831(43)(3(.:177((1*8(4(>(.,(1()-14::(,-4)2619(,().,(.(.),(((((.)6).)))((((((((((-(
@M00689:251:000000000-CJTJ5:1:1101:23559:13138 2:N:0:9
CGACGGCCATGCAGCACCTGTCACTCTGTTCCCGAAGGAACTTCCCCGATTAAGGGTAATGCAGAGGATGTCAAGTCTAGGTAAGGTTCTTCGCGTTGCTTCGAATTAAACCACATGCTCCGCTACTTGTGCGGGCCCCCGTTAATTCCTTTGAGTTTTAATCTTGCGACCGTACTCCCCAGGCGGGATACTTAATGCGTTAGCGGCGGCACGGAAGGAGTTGATACCTCCCACACCTAGTCTCCATCGTTTACGGCGTGGACTACCAGGGTTTCAACTACTCCCCTCCCTTTC
+
GCCCFGGGGGEFFGGFGGGGGGDGGGGGGGGGGGGGGGGGGGGGGGGG:FGDDGGFGGGGGGGGGGGFGGGGGGGGGGGGGGGGGGGGGGGGGGGGGGGGGGGGGGGFFFGGGGGGGGGGGGGGGGGGFGFGGGDGGGGGGG8=+CFGFFGAFGDDFGGFFFFFFCFB9A=AFFFFGFGG4>>B>>;9@FFFFFEFEFFFFD0641969>F>?>>00,,14?B9A)6:*:80,8*43(())*-654-54:?B(.4(-,4>((580:?2)113.()))).(.),((,((((().6
@M00689:251:000000000-CJTJ5:1:1101:9597:13148 2:N:0:9
CGACGACCATGCACCACCTGTACACCAACCACAAGGGACACTACATCTCTGCAGCAATCTGGTGTATGTCAAGCCCAGGTAAGGTTCTTCGCGTTGCATCGAATTAATCCACATGCTCCGCCGCTTGTGCGGGCCCCCGTCAATTCCTTTGAGTTTTAGCCTTGCGGCCGTACTCCCCAGGCGGGGCGCTTAATGCGTTAGCTACGACACAGAGGCCTTGGAACACCCCTACACCTGGCGCCCACCGTTTACGGCAGGGACTACCAGGGTTTCCAATCTCTCCCTTCACGTCTTT
+
DF:CEECCGGGGGFGGGGGGGGGGGGGGGGGGGFFDGGDFFGGGGFGGGGGGGGGGGGFGGGGGGGGGGGGGGGGGGGGGGGFGGGGGGFGGGGGCDG;CEGGGG9FCF9FFGGGGGGGGGDCGGG8D8EEGGGGGD+=@DDDGF8CGFFC=DEF7?;7BFFC)@A5A):@=ABEF>2?7F=(0:>0(,41::A<B(,-43AA:56?>>>?:05403.),()).,,,4975?:3D1(,(2()101(((-(-)((,((,-,,(,(,))((,.3:2><)4)6<)1(()(),(.((()
@M00689:251:000000000-CJTJ5:1:1101:12628:13152 2:N:0:9
CGACGACCATGCATCACCTGTACACCAACCACAAGGGAAACTACATCTCTGCAGCGATCTGGTGTATGTCAAGCCCAGGTAAGGTTCTTCGCGTTGCATCGAATTAATCCACATGCTCCGCCGCTTGTGCGGGCCCCCGTCAATTCCTTTGAGTTTTAGCCTTGCGGCCGTACTCCCCAGGCGGGGCGCTTAATGCGTTAGCTACGACACAGAGGCCGTGGAAGACCCCTACACCTCGCGCCCACCGTTTACGGCATGGACTACCAGGTTTTCTAATCCTGCCCTCT
+
GGGGGGGGGGGGGGGGGGGGGGGGGGGGGGGGGGGGGGGGGGGGGGGGGGGGGGGGGGGGGGGGFGGGGGFGGGGGGGGGGFGGGGGGGGGGGGGGGGGGGGGGGDGGGGGFCFFGGGGDGGGGGGGGFFDGGGGGGGGGGDGGGFGFFF7EGCEAFFFFFFF@EAFFFFFFFFFFGD4CFD>9@099B9:0:<)634828AFF?F?B09B(3:3:01>>;<2?3??191).48F?,(404>0(,46?:B(.,(((,47:024??7::)))(.446)).644((.8(
@M00689:251:000000000-CJTJ5:1:1101:25247:13172 2:N:0:9
CGACAACCATGCATCACCTGTACACCAACCACAAGGGAAACTACATCTCTGCAGCGATCTGGTGTATGTCAAGCCCAGGTAAGGTTCTTCGCGTTGCATCGAATTAATCCACATGCTCCGCCGCTTGTGCGGGCCCCCGTCAATTCCTTTGAGTTTTAGCCTTGCGGCCGTACTCCCCAGGCGGGGCGCTTACTGCGTTAGCTACGACACAAAGGCCGTGGAAGACCCCTACCCCTGGCGCCACCCGTTTACGGCAGGGACTACCAGGGTACACAACCCCGCCCCTCCGTTCC
+
GCEGDFGGGGGGGGGGGGGGGGGGGGGGGGGGGGFGGGGGGGGGGCEFGGFGGGGGGGGGGGGGDFGGGGGGGGGGGGGGGGGGGGGGFGGGGGC@GGDGDFGDEGGGGGGGGGGG=DFEGGGGGGFGFFGECGCGGGGGGG>FGFGGFFDEGFGGFGCFFF5:85AAF>ADFFEBF>>D9B>=03:6690:)6<>?6:?:>6:7?B>>;0((.,(.(,((().,:?:</)((491((,,(8,-8<31<2()312(,(3(4(.40).(41(4).)--3<(4(((((,-(-5((
@M00689:251:000000000-CJTJ5:1:1101:6895:13179 2:N:0:9
CGACAGCCATGCATCACCTGTACACCAACCACAAGGGAAACTACATCTCTGCAGCGATCTGGTGTATGTCAAGCCCAGGTAAGGTTCTTCGCGTTGCATCGAATTAATCCACATGCTCCGCCGCTTGTTCGGGCCCCCGTCAATTCCTTTGAGTTTTAGCCTTGCGGCCGTACTCCCCAGGCGGGGCGCTTAATGCGTTAGCTACTACCCCGAGGCCGTGGACGTCCCCTACACCTCGCGCCCACCGTTTACGGCCGGGCATAACCGGGTATCTACTCATGACCTCCCTGTTCTT
+
GGFECGGGGGGGGGGGGGGGGGFEGGGGGGGGGGGGG,EFGGGGCFGFGGGGACGGCGGGGGGFGFGGGF,CEGGGGGGGGFFCFFGGGGFGGGGCGGGGCCFGGFFGGFDE:EEFFFG8EGGGGG6E8@=6CCE8EE8+6+1?DFGGBDFG?DGFGGFCBA<)8>)88=A)))>5AA4>*-)-(6>F9>FB<4))(4:((5>))).2.((--((((4419((((4(35*.13853(14(()-(443:0(4)4(((((-((,))5(((,((32<2))))))))(-)((,.)))))
@M00689:251:000000000-CJTJ5:1:1101:8797:13191 2:N:0:9
CGACGACCATGCATCACCTGTACACCAACCACAAGGGAAACTACATCTCTGCAGCGATCTGGTGTATGTCAAGCCCAGGTAAGGTTCTTCGCGTTGCATCGAATTAATCCACATGCTCCGCCGCTTGTGCGGGCCCCCGTCAATTCCTTTGAGTTTTAGCCTTGCGGCCGTACTCCCCAGGCGGGGCGCTTAATGCGTTAGCTACGACACAGAGGCCGTGGAAACACCCTCCACCTAGCGCCCACCGTTACCGGCCTGGACCACCCGGGTATCTAACCACGCCACTCTTTTTC
+
GGGGGGGGGGGGGGGGGGGGGGGGGGGGGGGGGGGGGGGGGGGGGGGGGGGGEFGGGGGGGGGGGGGGGGGGGGGGGGGGGGGGGGGFGGGGGGGGGG8AEGGGGGGGGGGGGGGGGGGGGGGGGGGGGGEGECGGG6CEDDGFGF8CF;CFGCDFGG9AFFFEFFBFFFFDFBFEC@F<559@BFF20(4?<>AABBF?<26<7:6>6;?0:2::(-(-4(3).(.3DC)(4:C1()4(,.((--(38((.,(,(-,182((-,(-(,(().---)()(-(((,(8)).),(
@M00689:251:000000000-CJTJ5:1:1101:6881:13196 2:N:0:9
CGACAGCCATGCATCACCTGTACACCAACCACAAGGGAAACTACATCTCTGCAGCGATCTGGTGTATGTCAAGCCCAGGTAAGGTTCTTCGCGTTGCATCGAATTAATCCACATGCTCCGCCGCTTGTTCGGGCCCCCGTCAATTCCTTTTAGTTTTAGCCTTGCGGCCGTACTCCCCAGGCGGGGCGCTTCATTCGTTAGCTACGACCCAGAGGCCGTGGCCGCCCCCTCCCCCTACCGCCCCCCTTTTACGCCCTGGTCTACCGCGGTATACACTCCCTTCTCCTCGTCTCTT
+
FEGEGEGGDFFEGGGGGGGGGCGGGGCAFECGGFGGF<,<FFEGG<FGGG9E<FFF@EGGGAF8F<DCFGC<FFFGGDCF,9@8BFGGGGDGCGG:FFGG6@=EG;EAGGEGCEEGFGGEC@8CGGGF,@E+8CECGG+ADC6CDFGGF=+,6EFGGF6DFFFECB)585A):59CGACC*<@2(3909>F0)--4):7((-448((((-((4(3:0(4((((-(-3>3)),3(70,.8(47-39603:2))((-(,(-(64)5)((((,-())))),2(,)4))-)((4-((6)
@M00689:251:000000000-CJTJ5:1:1101:7422:13200 2:N:0:9
CGACGGCCATGCAACACCTGTACACCAACCACAAGGGAAACTACATCTCTGCAGCGATCTGGTGTATGTCAAGCCCAGGTAAGGTTCTTCGCGTTGCATCGAATTAATCCACATGCTCCGCCGCTTGTTCGGGCCCCCGTCAATTCCTTTGAGTTTTAGCCTTGCGGCCGTACTCCCCAGGCGGGGCGCTTAATGCGTTCGCTACTCCCCAGTGGCCGTGGTAGACCCCTCCACCTTGCCCCCCCGCTTTCCGGCCTTGACCACACGTGTATCTCTCCGTTCCCTCCCTTTCT
+
GGGGGGGGGGGGGGFFGGGGGGGGGGGGGGGGGGCFGGDDGGGGGGGGGGGGGGGECFGGGGGGGGGGGGA<FFGGGGGGGAFEFGGGGFFGGGG7CGFA8E@FGCCGGGGGFG9EEGGEGG>EGEEG,@6=@CGEGGDECD6FG8FGFF+,@;@EGAFFAFF@FAB>F2:4@):=GF45?D@=@9B66;B0)-6A>FF(-01(-)).(43-()4(4(,(-())).3:D*)3(.9()-(().(4(((,-4)6((4(())),))-((-(,.(.))))).(-)(()).(((),).
@M00689:251:000000000-CJTJ5:1:1101:7542:13237 2:N:0:9
CGACGGCCATGCAGCACCTGTACACCAACCACAAGGGAAACTACATCTCTGCAGCGATCTGGTGTATGTCAAGCCCAGGTAAGGTTCTTCGCGTTGCATCGAATTAATCCACATGCTCCGCCGCTTGTGCGGGCCCCCGTCAATTCCTTTGAGTTTTAGCCTTGCGGCCGTACTCCCCAGGCGGGGCGCTTAATGCGTTAGCTACGACACAGAGACCGTTGAAGACCCCTCAACCTCGCGCCCACCGTTTCCGGCCTTGACTCACCTGGTTTCTAAATCTGCCCTCTCGTTCC
+
GGFGGFGGGGGGGGGGGGGGGGGGGGGGGGGGGEGFGGGGGGGGGGGGGGGGGFGGGGGGGGGGGGGGGGGGGGGGC@FFEEGGGGGGGGGGGGFEE@FGGCFGGGGGGGGGGGFGCFDEEEGGEGGGCFGEDGGDGEDGGGGGCFGGFGFFFGGGGG*BFC5)8>=BBFFFFFF=GFG4?B299>FFFFFF)-4<16((-54)21071,.:?0(.49F(3(6)-:7B1/5(.:F3(((2(71(4:;BB0)5(-2-(),2>46)8()5(.)(.)-))).6):<(,1(((-4((
@M00689:251:000000000-CJTJ5:1:1101:24294:13254 2:N:0:9
CGACGGCCATGCAACACCTGTACACCAACCACAAGGGAAACTACATCTCTGCAGCGATCTGGTGTATGTCAAGCCCAGGTAAGGTTCTTCGCGTTGCATCGAATTAATCCACATGCTCCGCCGCTTGTGCGGGCCCCCGTCAATTCCTTTGAGTTTTAGCCTTGCGGCCGTACTCCCCAGGCGGGGCGCTTAATGCGTTAGCTACGACACCGAGGCCGTGGAAGCACCCTACACCTAGCGCCCACCGGTTCCGGCATGGCACTACAAGGTTTCCAACTCGTCCCCCTCTTTTCTT
+
GGEFGGGGGGGGGGGGGGGGGGGGGGGGGGGGGGGGGGGGGGGGGGGGGGGGGGGGGGGGGGGGGFFGGGGGGGGGGGFGGGGGGEGGGGGGGGGGGGGGGGGGFGGGGGFFGGFGGGGGGGGGGGGGGGCGGGGGDCDEGDGGGFGGFGGGGFGG>DFFFFF@EFFFAAFFDDE3?@FGFD@BB9>9>FF?F<A46:326A9),8?B66,7;>(,27>(,,40,.3(1*).(4*(.4:((0,((4((-((.:90-,(.(,)(,42))34))))).((.(,(-(((((())))))
@M00689:251:000000000-CJTJ5:1:1101:12504:13267 2:N:0:9
CGACAACCATGCAGCACCTGTACACCAACCACAAGGGACACTACATCTCTGCAGCAATCTGGTGTATGTCAAGCCTAGGTAAGGTTCTTCGCGTTGCATCGAATTAATCCACATGCTCCGCCGCTTGTGCGGGCCCCCGTCAATTCCTTTGAGTTTTAGCCTTGCGACCGTACTTCCCAGGCGGTCCACTTAACACTTTTGCTTCGACCGCGAAGGGGTCAAACCCTCCGCAATCTAGTGGACCTCGTTTAGGGCCCGGACTACCGGGGTCTCTAATCCTGGCCTCC
+
GGGGGGGGGGGGGGGGGGGGGGGGGGGGGGGGGGGGGGGGGGGGGGGGGGGGGGGGGGGGGGGGGGGGGGGGGGGGGGGGGGGGGGGGGGGGGGGGGGGGGGGGGGGGGGGGGGGGGGGGGGGGGGFGFGGGGGGGGGGGGGEGGFGGFGFGFGGGGGFFFFF@FFBFF>ACDF<EFFGG>BAFFBFFEEFCFE?:@9734<CCC><;9@>;(49>:>FB?>AFFFFFG5@>(14)))4486:((.,4:36A:BB?((4--2((431006,36))))-..)((().(
@M00689:251:000000000-CJTJ5:1:1101:23575:13276 2:N:0:9
CGACGGCCATGCAGCACCTGTACACCAACCACAAGGGACACTACATCTCTGCAGCAATCTGGTGTAGTCAAGCCCAGGTAAGGTTCTTCGCGTTGCATCGAATTAATCCACATGCTCCGCCGCTTGTGCGGGCCCCCGTCAATTCCTTTGAGTTTTAGCCTTGCGGCCGTACTCCCCAGGCGGGGCGCTTAATGCGTTAGCTACGACCCAGCGGCCGTGGCAGACCCCTCCACCTCGCGCCCACCGTTTCCGGCCTGGCCTACCAGTGTACCAAATCCTTCTCTCTCTGTCCCTT
+
GGBECEEGGGGGGGGGGGGGGGGGGGGGGGGGGGGGGGGGGGGGGFGGGGGGGGGGGGGGGGGGGGGGGGCGGGGGGGGGGGGGGGGGGGGGGGGGGGGGCGGGGGGGGGGGGGGFGGGGGGGGGFGGG8ECGGGGGGDGGGGGGFGGFDDEGGGGGFGFFF:CBBFFFFAAFEFFGFGGFFBF@F>>;BFA2):;:?0069)3(39(4(,(,29619B9(.((433:3*0(412((,-9>>:?:6,8,))(--(,(,22,:<?)4)5>.))-)..32)).).-4)).).)))..
@M00689:251:000000000-CJTJ5:1:1101:23593:13294 2:N:0:9
CGACGGCCATGCAACACCTGTACACCAGCCACAAGGGAAGCTACATCTCTGCAGCGATCCGGTGTATGTCAAGCCCAGGTAAGGTTCTTCGCGTTGCATCGAATTAATCCACATGCTCCGCCGCTTGTGCGGGCCCCCGTCAATTCCTTTGAGTTTTAGCCTTGCGGCCGTACTCCCCAGGCGGGGCGCTTAATGCGTTAGCTACGGCACAGAAGTCGTGGAAGACCCCTACCCCTAGCCCCCACCGTTTACGGCATGGACCACCAGGGTATCTCATCCTGCCCTCTCCTTCA
+
GGGEGGGGGGFGGDFGGGGFGGGGGGGGGGGGGGGGGGGGGGGGGGGGGGGGGGGGGGGGGGGGGGGGGGDGGGGGGFGGGGGGGGGGGGGGGGGGGFGGGGCGCBFGGGGGGGGGGGGGGGGGGGFGFG8CCEEGGGGGG6CFGFGGFGGEFFFGGGFFFFF9C25AFF@@FFFFFF4??B19(3>F>9B<)64ABFF::9<AD(-7297(.:5<AB:06(..3:?1/172(,91(((((7,(-44(42,4((7(-(4,4((44(((-3844>4<)6),53(4:0((()).)
@M00689:251:000000000-CJTJ5:1:1101:19323:13306 2:N:0:9
CGACAACCATGCAGCACCTGTACACCAACCACAAGGGAAACTACATCTCTGCAGCGATCTGGTGTATGTCAAGCCCAGGTAAGGTTCTTCGCGTTGCATCGAATTAATCCACATGCTCCGCCGCTTGTGCGGGCCCCCGTCAATTCCTTTGAGTTTTAGCCTTGCGGCCGTACTCCCCAGGCGGGGCGCTTAATGCGTTAGCTACGCCACAGAGGCCGTGGAAGACCCCTCCCCCCAGCGCCCACCGTTTACGGCATGGACTACCCGGGTACCTAACCCTGGCCTCCCAGTTC
+
GGGGGEGGGGGGGGGGGGGGGGGGGGGGGGGGGGGGGGGGGGGGGFGGGGGGGGGGGGGGGGGGGGGGGGGGGGGGGGGGGGGGGGGGGGGGGGGGGGGGGGGGGGGDFGGGGGFGGGGEGGDGEEGGFGGGDGGGCEGGGGGGGFGGFGGGGFGGGGGFFF@CEFF>BFFFFBEEGAFGF>>@FBF>BFFFF)6)4::BFFFB?<((-418(((-4;6>7()(((.851)-(-5(--((-8>(4((.(8(.(3;4(375:<(,4(-7(,()-).4((,80(,2).(-()())
@M00689:251:000000000-CJTJ5:1:1101:9269:13344 2:N:0:9
CGACGGCCATGCAGCACCTGTACACCAACCACAAGGGAAACTACATCTCTGCAGCGATCTGGTGTATGTCAAGCCCAGGTAAGGTTCTTCGCGTTGCATCGAATTAATCCACATGCTCCGCCGCTTGTGCGGGCCCCCGTCCATTCCTTTGAGTTTTAGCCTTGCGGCCGTACTCCCCAGGCGGGCCGCTTAATGCGTTAGCTACGCCACAGAGACCGTGCAAGACCCCTCCCCCCACCGCCCACCGTTTACGCCCTGGACCCCCCGGGTCTCTATTCGCGCTCTCCCTCTCT
+
EG7FFEEGEFFFFDFCEGGGGGGGGGGGGGGGGGGGGGGGGGGGCEGEFGFGG@EGEGGGGGGGGCDFGG<FFGGG?FGGGDGFGFGGGG:EEGGGGGGFE?EGGGGGGGDFFFEGGGGEGGEGGGGGDCEGGGDEEE6CC+@FFFGGFGC,@FGGGGGFFFFFFBFA99AD=B:2=>?C452;9(6;07::94<AFB?0(6<<??(-(.3((5(,((-4(,))(.8?35)8(4>(--(49DB023(.((44:((((31(((((((-30,(().-)..((-,((()((((,()
@M00689:251:000000000-CJTJ5:1:1101:7464:13358 2:N:0:9
CGACGGCCATGCACCACCTGTACACCAACCACAAGGGAAACTACATCTCTGCAGCGATCTGGTGTATGTCAAGCCCAGGTAAGGTTCTTCGCGTTGCATCGAATTAATCCACATGCTCCGCCGCTTGTGCGGGCCCCCGTCAATTCCTTTGAGTTTTAGCCTTGCGGCCGTACTCCCCAGGCGGGGCGCTTAATGCGTTAGCTCCGACACAGTGGCCGTGGCAGACCCCTCCACCTTGCGCCCACCGTTTACGGCCTGTCCTACCCAGTTATCTCCTCCTTCTCTCTCTTTCT
+
GGCEGGGGGGGGGGGGGGGGGGFFGGDFGGGGGFGFE8FEFGGGGGGAFGGGGGGGCGGGGGGGGCFGGGAEGGEGFGFFCEFFFGGGGGGGGGGGGFGGGC@FGGFFGGGFFG9F,EGGGGGGEEDE,@EE6EGGGGGGG67FGFGGFF:7+EFFGCC6AFF5CF5>B):):5;@6>GC49(110999BF064)5,4:2()4).8(411(,-.(,,23(3(,3(8?FD:)4(4F0))3(4B6(,-,4:?(6(3(((()),)))(.)(,-))..))-.((.-).6<)))).--
@M00689:251:000000000-CJTJ5:1:1101:15703:13384 2:N:0:9
CGACGGCCATGCACCACCTGTCTCACAGTTCCCGAAGGCACCAATCCATCTCTGGAAAGTTCCGTGGATGTCAAGACCAGGTAAGGTTCTTCGCGTTGCATCGAATTAAACCACATGCTCCACCGCTTGTGCGGGCCCCCGTCAATTCATTTGAGTTTTAACCTTGCGGCCGTACTCCCCAGGCGGTCGACTTAACGCGTTAGCCCCGGAAGCCACGCCTCAAGGGCACAACCTCCAAGTCGACAGCGTTTACGGCGTGGACTACCAGGGTATCTAAACCTTCCCTCTCTGTTA
+
GGGEEEFGGGGGGGGGGGGGGGGGGGGGGGGGGGGGGGGGGGGGGGGGGGGGGGGGGGGGGGGGGGGGGGGGGGGGGGGGGGGGGGGGGGGGGGGGGGGFGGGGGGGEGGGGGGGGGGGGGGGGGGGGGGFGGGDGGGGGGGGGGFCD9EGAEFGGGGGFFFFFFEFFFFFFFDFFGE*?A?=D@>49BBF;;EE@DFFFBFBF)(4909>7<F:BBFB167:>B63(/97?F:F?(27A9)490(,(4(11<4:636(4(().54226(4(445:))(..).(().((,6-)-
@M00689:251:000000000-CJTJ5:1:1101:5247:13406 2:N:0:9
CGACGGCCATGCATCACCTGTACACCAACCACAAGGGAAACTACATCTCTGCAGCGATCTGGTGTATGTCAAGCCCAGGTAAGGTTCTTCGCGTTGCATCGAATTAATCCACATGCTCCGCCGCTTGTGCGGGCCCCCGTCAATTCCTTTGAGTTTTAGCCTTGCGGCCGTACTCCCCAGGCGGGGCGCTTACTGCGTTAGCTACGACCCCGAGGCCGTGGAAGACCCCTCCCCCTAGCGCCCACCGTTTACGGCATGGCCTACCAGGGTATCACATCCGCCCTTCGCTTGCT
+
GDFGGGGGGGGGFGGFFGGGGGGGGGGGGGGGGGGGGGGGGGGGGGGGGGGGGGGGGGGGGGGGGGGGGG9FGFGGGGGGGGGGGGGGGGGGGGDGGGFGGGFGFCFGGGGGGFFGGGGGGGGGEGGGDFGG6EEGGCDEGCGGGAGFFFGCFFGGGGGFFFFFEFFA)4>>ADEBG?CG)/8922690(28))))(-486>A<?:82(((,-229<9169?2:FF14975,((924(.23<1,:?1?(:()(49;1:((,)(,(.4:(.().))).,((((-((.((,((,)
@M00689:251:000000000-CJTJ5:1:1101:16709:13417 2:N:0:9
CGACGGCCATGCAGCACCTGTACACCAACCACAAGGGACACTACATCCCTGCAGCAATCTGGTGTATGTCAAGCCCAGGTAAGGTTCTTCGCGTTGCATCGAATTAATCCACATGCTCCGCCGCTTGTGCGGGCCCCCGTCAATTCCTTTGAGTTTTAGCCTTGCGGCCGTACTCCCCAGGCGGCATGTTTAACGCGTTGGCTACGCCACAAAAGGGGTCGATTCCTTTTACCGCAAACATGCCCCGTTTACGGCTAGGACTACCAGGGTATCCAATCCTGCCCTCTCGTTCA
+
GGGGGGGGGGGGGGGGGGGGGGGGGGGGGGGGGGGGGGGGGGGGGGGGGGGGGGGGGGGGGGGGGGGGGGGGGFGGGGGGGGGGFGGGGGGGGGGGGGGGGGGGGGGGGFFGGGGGCFGGGGGGGGGGFFGGG6EGGEDEDGGGGFGGFGGGGGGGGGGFFFFFBFBF94>=DBEEFFGDF=546@F@FEEC<4171616((()((-491:02<026(,46><AAFFFGF4)31/(4((.-)..(41,420)(4668(4.),.4:))(::().-)4)(4)53(((4(,(-(((
@M00689:251:000000000-CJTJ5:1:1101:24023:13417 2:N:0:9
CGACAACCATGCAACACCTGTCACTCTGTTCCCGAAGGAACTTCCCCGATTAAGGGTAATGCAGAGGATGTCAAGTCTAGGTAAGGTTCTTCGCGTTGCTTCGAATTAAACCACATGCTCCGCTACTTGTGCGGGCCCCCGTCAATTCCTTTGAGTTTTAATCTTGCGACCGTACTCCCCAGGCGGAATACTTAATGCGTTAGCGGCGGCACAGAGGTGTTGAAACCCCTACCCCTAGTATTCATCGTTTACGGTTTGGACTCCCAGGGTATCTAATCCTGCCTCCTCTTTCCTT
+
GGGGGGGGGGGGGGFGEGGGGGEGGGGGGGGGGGGGGGGGGGGGGGGGDGGEGGGGGGGGGGGGGGGGGGGGGGGGGGEGGGGGGGGGGGGGGGGGGGGGGGGGFGGGGGGGGGGGGGGGGGGGGGGGGG?FEGGGGGGGGGGGCFGGFGGGGGGGGGGF?FFC<EFFAFA=>5A>EEGG>=4<A(29BEECE?EEFF0;<;?<B071-902?FBFFFBB:?DA>A?4CCF1(4C:?:A)66)).<0:?4:<B:2(1(8()2((243?0::?AA24<292),,))41(.)))))-
@M00689:251:000000000-CJTJ5:1:1101:7944:13449 2:N:0:9
CGACGGCCATGCATCACCTGTACACCAACCACAAGGGAAACTACATCTCTGCAGCGATCTGGTGTATGTCAAGCCCAGGTAAGGTTCTTCGCGTTGCATCGAATTAATCCACATGCTCCGCCGCTTGTGCGGGTCCCCGTCAATTCCTTTGAGTTTTAGCCTTGCGGCCGTACTCCCCAGGCGGGGCGCTTAATGCGTTAGCTACGACACAGAGGCCGTGGAAGCCCCCTACACCTAGCGCCCCACGTTTCCGGCATGGACTACCAGGGTATCTAATCCTTCCCTCTTTGTCT
+
GGGGGGGGGGGFEGGFFGGGGGGGGGGGGGGGGDGDEEGFGGGGGGGCGGGGGGGGEGGGGGGGGGGGGGF<FGFFDDGGFGGGGGGGGGGGGEFGGGGD68=EGGCFGGGFGGG8,EGEGGGGGGGGCFEDEGGGFGGGGDECDFGGFDFDFGFCF>?FFFE@CAFBFBFDF9ABC>FGFB>202;>FBF0<<<<;:?0:AD<?<03(413804?19B(46)3(4?:3).3,8G3()(71BF((-,(.2,24(-4((30:<(51)4((4(,:).)-.46)-,.)(().).).
@M00689:251:000000000-CJTJ5:1:1101:28426:13455 2:N:0:9
CGACGGCCATGCAGCACCTGTCACTCTGTCCCCGAAGGGAAAGCCCTATCTCTAGGGTTGTCAGAGGATGTCAAGACCTGGTAAGGTTCTTCGCGTAGCGTCGAATTAAACCACATGCTCCACCGCTTGTGCGGGCCCCCGTCAATTCTTTTGAGTTTAAGCCTTGCGGCCGTACTCCCCAGGCGGAGTGCTTAATGCGTTAACTGCAGCCCTAAGGGGCGGAACCCCCTTAACACCTAGCACTCACCGTTTTCAGCGTGGCCTACCCGGGTATTTAATCCTGCCCGCC
+
GGGGGGGGGGGGGGFFGGGGGGGGGGGGGCFGGGGGGGGGGGGGGGGGGGFDFFFGFGGEFGGGGCFGGGGGG9EEFGGGGGGGGGGFGFGFGGGECGFGGDCEFGFFGCFEFGGCFFFFGGGFEGGCEFCFDEGGGGGGGGGG++;C6C7CGCFGGGGFFA8=E:B=29B(6>@9,5;CF?F?29B6;@CE?<CE<)6:6<:<<44).)(387?7(0109619(,36C3:29A*42(..49.).(((,42((.))66??9((.3711(43,,,))699A2.371((((
@M00689:251:000000000-CJTJ5:1:1101:28445:13461 2:N:0:9
CGACGGCCATGCAGCACCTGTCACTCTGTCCCCGAAGGGAAAGCCCTATCTCTAGGGTTGTCAGAGGATGTCAAGACCTGGTAAGGTTCTTCGCGTAGCGTCGAATTAAACCACATGCTCCACCGCTTGTGCGGGCCCCCGTCAATTCTTTTGAGTTTAAGCCTTGCGGCCGTACTCCCCAGGCGGAGTGCTTAATGCGTTAACTGCAGCACTAAGGGGCGGAAACCCCTTAACCCCTAGCACTCCTCGTTTACCGCGTGGACTACCCGGGTCTCTAATCCTGCTTCTCTTGT
+
GGEEGDGGGGGGGGGFGGGGGGGGGGGGGGGGGGGGGGGGGGGGGGGGGGGGGGGGGGGGGGGGGGGGGGGGGGGGGGGGGGGGGGGGGGGGGGGGGGGGGGEDGGGGGGGGGGGGGGGGGGGGGGGGGGGGGGGGGGGGGGGGDCGDFGGGGGGGFGGF>FEFFFFB>AA>9>FBGFGGFD6@F9((/3CEFFEFFFFFF?:AFF?A(5,8:3:DFFFF>BB1>F?:7CF?))*2<((.8/33((-4(,,,,)-(3(,(-(.).81(-2(4(,6)4:BFFF)2()-)6).).
@M00689:251:000000000-CJTJ5:1:1101:24472:13462 2:N:0:9
CGACGACCATGCATCACCTGTACACCAACCACAAGGGAAACTACATCTCTGCAGCGATCTGGTGTATGTCAAGCCCAGGTAAGGTTCTTCGCGTTGCATCGAATTAATCCACATGCTCCGCCGCTTGTGCGGGCCCCCGTCAATTCCTTTGAGTTTTAGCCTTGCGGCCGTACTCCCCAGGCGGGGCGCTTAATGCGTTAGCTACGACCCAGAGGCCGTGGCAGACCCCTACACCTAGCGCCCACCGTTTACGGCATGGCCTCCCCGGGTCTCTAATCCTGCCCTCT
+
GGFGFEGGGGGGGGGGGGGGGGGGGGGGGGGGGGGGGGGGGGGGGGGGGGGGGGGGGGGGGGGGGGGGGGGGCGGGGGGGGGGGGGGGGGGGGGGGGGGGGGGGGFGGGGGGGGGGGGGGGGGGGGGGCGGGDGGGGGGGGGGGGFGGFGGGGGGGGGGFFFFFFFFFAAA=AFEFGFGGFD@9B6>>>>FFFFAA>FBFFFDFB?BF17?<B?FFF>29;(.(8?FFD7),(4D::77-1>>6:?BB(234(,((-.((.,(,4(216;(22-)).54<2((4(.(
@M00689:251:000000000-CJTJ5:1:1101:24241:13476 2:N:0:9
CGACGGCCATGCAGCACCTGTCACCTTGTCCCCGAAGGGATTTCCTCGATTAAGAGTAATGCAAGGGATGTCAAGTGTAGGTAAGGTTCTTCGCGTTGCTTCGAATTAAACCACATGCTCCGCTACTTGTGCAGGTCCCCGTCAATTCCTTTGAGTTTTAATCTTGCGACCGTACTCCCCAGGCGGAATACTTAATGCGTTAGCGGCGGCACGGAGGTGTTGAAACCCCCCCACCTAGTATTCATCGTTTACGGCGTGGACTCCCCGGGTTTCTCATCATGCCCTCC
+
FGGGFGGGGGGGGGGGFGGGGGGGGGGGGGGGGGGGGGGGGGGGGGGGGGGGGGGGGGGGGGGGGGGGGGGGGGGGGGGGGGGGGGFGGGGGFGGGGGGGGGGGGGGGGGGGGGGGGGGGGGGGDGGGGGDG8DFGFGFGGGGGGFFGFGFCFEGGGGGBFFFBEFFFBFFFFFFFGFGGFDDF>>A>D=EEFEEFFFFFFDDC>6@(7>0>BF909<?AF(4)6A??G3)469D722449FA94),286?BF?;0941(45(56(,40,(-.4)-)4)))-)(.4(
@M00689:251:000000000-CJTJ5:1:1101:20540:13514 2:N:0:9
CGACAGCCATGCATCACCTGTACACCAACCACAAGGGAAACTACATCTCTGCAGCGATCTGGTGTATGTCAAGCCCAGGTAAGGTTCTTCGCGTTGCATCGAATTAATCCACATGCTCCGCCGCTTGTGCGGGCCCCCGTCAATTCCTTTGAGTTTTAGCCTTGCGGCCGTACTCCCCAGGCGGGGCGCTTAATGCGTTAGCTACGCCACAGAGGCCGTTGAAGACCCCCCACCCTAGCGCCCACCGTTTACGGACTGGACTACCGGTGTTTCTAACCCGTCTCTCTCCTTTC
+
GGGGCFGGGGGGGGGGGGGGGGGGGGGGGGGGGGGGGGGGGGGGGGGGGGFGGGGGGGGGGGGGGGGGGGGGGGDGGGGGGGGGGGGGGGGGGGGGGGGGGGGGGGGGGGGGGGEGGGGGGG>EGGGGFGGGGGGGGGGGGGGGGFGGFGF:EGGGGGGFFFF)@=AFFFFFDBEFGFFGFF5@FB;BF>8:):9AFF?:164)8B(99<B<::FF:;((-1)))3<:DG>3(8D344:9(53(3412??<B?(((-4((.)((4(((43(,-).-)(.((-(.).4<(6.))
@M00689:251:000000000-CJTJ5:1:1101:21462:13535 2:N:0:9
CGACAACCATGCAACACCTGTACACCAACCACAAGGGAAACTACATCTCTGCAGCGATCTGGTGTATGTCAAGCCCAGGTAAGGTTCTTCGCGTTGCATCGAATTAATCCACATGCTCCGCCGCTTGTGCGGGCCCCCGTCAATTCCTTTGAGTTTTAGCCTTGCGGCCGTACTCCCCAGGCGGGGCGCTTAATGCGTTAGCTACGACACAGAGGCCGTGGAAGACCCCTACACCTAGCGCCCACCGGTTACGGCATGGACTACCGGGGTTCCTAATCCTGCCCTCTTCGTAC
+
GGGGGEGGGGGGGGGGGGGGGGGGGGGGGGGGGGGGDGGGGGGGGCFFGGGGGGGGGGGGGGGGGGGGGGGGGGGGGGGGGGGGGGGGGDGGGGGGGGGGGGGGGGGGGGGGGGFFGGGGGGGGGGGGGGGGGGGGGGGGGGGGGFGGFGGGFFFFGGGFFFF508A=9AFF=>4;CAGGFFFFFF@BB6?BB9>B>F:<F24:>B:>>;B?:::2:;BF>B?B7?::D37:(:D1(4,-2320(80((4(),49(,33.8,(.(((43,((.-)-).:52(.((,())((((
@M00689:251:000000000-CJTJ5:1:1101:8696:13606 2:N:0:9
CGACGGCCATGCAACACCTGTACACCAACCACAAGGGAAACTACATCTCTGCAGCGATCTGGTGTATGTCAAGCCCAGGTAAGGTTCTTCGCGTTGCATCGAATTAATCCACATGCTCCGCCGCTTGTGCGGGCCCCCGTCAATTCCTTTGAGTTTTAGCCTTGCGGCCGTACTCCCCAGGCGGGGCGCTTAATGCGTTAGCTACGACACAGAGGCCGTGGAAGCCCCCTACACCTAGCGCCCACCGTTTCCGGCATGGACTACCAGGGTATCCAATCCTGCTCTCC
+
GGGGGGGGGGGGGGGGGGGGGGGGGGGGGGGGGGGGGGGGGGGGGGGGGGGGGGGGGGGGGGGGGGGGGGGGGGGGGGGGGGGGGFGFGGGGGGGGGGGGGGGGGGGGGFGGGGGG8FGGGEGGGGGGGGGGGGGGGGDEG>EGGFGFFGGEGGGGGGGFFFEFFAFFFFBFDFFFGFGG>B=BF;6>FF??49<BF:6?69>AD?:>69<::B<1?B>F76<:(4-47953>?C032860<;<FFFBBB)--3919?BFB<2>?0??FF724)-4),4-22(6.8(
@M00689:251:000000000-CJTJ5:1:1101:18988:13613 2:N:0:9
CGACGACCATGCACCACCTGTACACCAACCACAAGGGAAACTACATCTCTGCAGCGATCTGGTGTATGTCAAGCCCAGGTAAGGTTCTTCGCGTTGCATCGAATTAATCCACATGCTCCGCCGCTTGTGCGGGCCCCCGTCAATTCCTTTGAGTTTTGGTCTTGCGGCCGTACTCCCCAGGCGGGGCGCTTAATGCGTTAGCTACGACACAGAGGCCGTGGAAGACCCCTACACCTAGCTCCCACCGTTTACGGCATGGACTACCCGGGTATCTAATCATGCTCTCT
+
GGGGGEGGGGGGGGGGGGGGGGGGGGGGGGGGGGGGGGGGGGGGGGGGGGGGGGGGGGGGGGGGGGGGGGGGGGEGGGGGGGGGGGGGGGGGGGGGGGGGGGGFGGGGGGGGGGGGGGGGGGGG7CDGDFEGGGGGGGDED?ECGFGGFC7DGGGGG6DFFFFEFFFAFA=AFB>EGDGG?D=B@>FF60<0AABFF????AA<?BF>BFF<07?B?>9(3(,4(((39/).(1C?BD:)-)3:?F96(4(.86B0>BB))8(.1(,4(4324<2242)4))).).,
@M00689:251:000000000-CJTJ5:1:1101:14353:13617 2:N:0:9
CGACGGCCATGCAGCACCTGTACACCAACCACAAGGGAAACTACATCTCTGCAGCGATCTGGTGTATGTCAAGCCCAGGTAAGGTTCTTCGCGTTGCATCGAATTAATCCACATGCTCCGCCGCTTGTGCGGGCCCCCGTCAATTCCTTTGAGTTTTAGCCTTGCGGCCGTACTCCCCAGGCGGGGCGCTTAATGCGTTAGCTACGACACAGAGGCCGTGGAAGACCCCTACCACTAGCGACCACCGGTTACGGCATCGGCTACCCTGGTCATCTATCCTGCCCCTCCTGTAT
+
FFBCFFEGGFGGGGGFGGGGGGGGGGFGGGGGGGGGGGGGGGGGGGGFGGGGGGFGG8FGGGFGFGGGFAFGGGBFGGGGGGGGGFFGFGGGGGGGDGFCCGGE7FGFFGFGGGGGGGFEGGG6CEGG8EEEGE>CE8CGGDE;<BCFCCFFG,CFFEDF6ACEF=89)7>D2(/0==FGFF20:99996?<A)-.783?:A265:60((.84::?43603(.87:?:GC>:(,9423(((.,4(2((-4(.,41(((-(-((..().((--)6)..4(4804((((-,).))
@M00689:251:000000000-CJTJ5:1:1101:15710:13626 2:N:0:9
CGACGACCATGCAACACCTGTACACCAACCACAAGGGAAACTACATCTCTGCAGCGATCTGGTGTATGTCAAGCCCAGGTAAGGTTCTTCGCGTTGCATCGAATTAATCCACATGCTCCGCCGCTTGTGCGGGCCCCCGTCAATTCCTTTGAGTTTTAGCCTTGCGGCCGTACTCCCCAGGCGGGGCGCTTAATGCGTTAGCTACGACACAGAGGCCGTGGAAGACCCCTACACCTAGCGCCCACCGTTTACGGCATGGACTACCAGGGTATCTAACCCTGCCCTCT
+
GGGGGGGGGGGGGGGGGGGGGGGGGGGGGGGGGGGGGGGGGGGGGGGGGGGGGGGGGGGGGGGGGGGGGGGGGGGGGGGGGGGGGGGGGGGGGGGGGGGGGGFGFGGGGGGGGGGGFGGGGGGGGGFGGGGGGGGGGGGGGGGGGFGGFGGFFGGGGGCFFFFEFFFFFFAFFFFEGFGGFFFFFBB>69B?4AFFF?FF?B4<B?FFFF010:6?FF;(2(..4:BFG5337:C<(.((->0(4(38633428(((4??02:7?:7?(4,5<>B9-48310(.(,(
@M00689:251:000000000-CJTJ5:1:1101:17800:13654 2:N:0:9
CGACAACCATGCAACACCTGTACACCAACCACAAGGGAAACTACATCTCTGCAGCGATCTGGTGTATGTCAAGCCCAGGTAAGGTTCTTCGCGTTGCATCGAATTAATCCACATGCTCCGCCGCTTGTGCGGGCCCCCGTCAATTCCTTTGAGTTTTAGCCTTGCGGCCGTACTCCCCAGGCGGGGCGCTTAATGCGTTAGCTACGACACAGAGGCCGTGGAAGACCCCTACACCTAGCGCCCACCGTTTCCGGCATCGCCTACCAGGTTATCGAATCCTGCTCCCCCTGTCCC
+
GGGGGGGGGGGGGGGGGGGGGGGGGGGGGGGGGGGGGGGGGGGGGGGGGGGGGGGGGGGGGGGGGGGGGGGGGGGGGGGGGGGGGGGGGGGGGGGGGGGGGGGGGGGGGGGGGGGGDGGGGGGGGGGGGGGGGGGGGGGGGGGGGFGGFGGGGGFGGGGFFFE5@BFFFFFADFCFGF4CFB=BFB109>F1AFF<B?6?FF26>?BB(4<.(.4(3;1(7034??0:DDFFBFGF:<B;FF>0<<6:?B8<66>>>(((4(2:2081))).)((..8:))50<3((((,,)))
@M00689:251:000000000-CJTJ5:1:1101:6279:13676 2:N:0:9
CGACGGCCATGCAGCACCTGTACACCAACCACAAGGGAAACTACATCTCTGCAGCGATCTGGTGTATGTCAAGCCCAGGTAAGGTTCTTCGCGTTGCATCGAATTAATCCACATGCTCCGCCGCTTGTGCGGGCCCCCGTCAATTCCTTTGAGTTTTAGCCTTGCGGCCGTACTCCCCAGGCGGGGCGCTTAATGCGTTAGCTACGACACGGAGGCCGTGGACGACCCCTCCACCTAGCGCCACCCGTTTACGGCAGGGCATACCAGTGGAACTAATCCTTCCTCCCTCTTCCTT
+
GGGGGGGGGGGGGGGGGGGGDFGGGGGGGDGGGGGGGGGGGGGGGGGGGGGGGGGDEFGGFGGGGGGGGGGGGGGGGGGGGGGGGGGGGGGGGGGGGGGGCFCF?FE9FCDFFGEFFGGGGGGGGD=6,=CCCEDEGGD6CGGDFFGGFFFCEFGF>;DFFFF@CB55=A4:@2>>7@GG>B@@909>21<6)4<A03:?:B9<?<6;B9,((4;FB>((-8(-49(73*)412D((.809:(((((-(.4)-(49((((-,.)(,.))()).).))5)))).))((((())-).
@M00689:251:000000000-CJTJ5:1:1101:23671:13685 2:N:0:9
CGACGGCCATGCATCACCTGTATTCTAATTCCCGAAGGCACTCCCGCATCTCTGCAGGATTCTAGATATGTCAAGACCAGGTAAGGTTCTTCGCGTTGCATCGAATTAAACCACATGCTCCACCGCTTGTGCGGGCCCCCGTCAATTCATTTGAGTTTTAACCTTGCGGCCGTACTCCCCAGGCGGTCTACTTATTGCGTTAGCTGCTTCACTAAGTCCTCAAGGGACCCAACGACTAGTAGACATCGTTTACGGCGTGCGCTACCAGGTGTCCTTATCCTGCTCTCCTCTTC
+
GGEGGGGGGGGGGGGGGGGGGGGGGGGGGGGGGGGGGGGGGGGFGGGGGGGGGGGGGGGGGGGGGGGGGGGGGGGGGGGGGGDGGGGGGGGGGGGGGEGGGGGGGGGGGGCFGGGGGGGGGGGGGGGGGGCFGGCGGGGGGDGG6=CFFGGGFGGFGGGFFFFFFEFFFFBFFFFDFFGGFD9BFBB@FEFFFE654EFF@F;<333)1?>EFFF?6)49>):?:?FFGGF660/32(.-)*--6)44:1?69:06(49((-4(((.8<)(-.))).4))-).())).)().)
@M00689:251:000000000-CJTJ5:1:1101:8556:13696 2:N:0:9
CGACAGCCATGCATCACCTGTACACCAACCACAAGGGAAACTACATCTCTGCAGCGATCTGGTGTATGTCAAGCCCAGGTAAGGTTCTTCGCGTTGCATCGAATTAATCCACATGCTCCGCCGCTTGTGCGGGCCCCCGTCAATTCCTTTGAGTTTTAGCCTTGCGGCCGTACTCCCCAGGCGGGGCGCTTAATGCGTTAGCTACGCCCCCGAGGCCGTGCAACACCCCTACACCTACATCCCACTCTTTACCGCATGGCCTACCAGGTTATTTATCCCTTCCCCCTCTTTTCAT
+
FGGGGGGGGGGGGGFFFGGGGGGGGGGGGGGGGGGGGGGGGGGGGGGGGGAFGDFE>FGGFDFFGCFGFGFAFGGGGFGF@F@FFFGGGGCGGGG:FGGGGGGGGFFGGGGFGG=CFGGGGGGGEEGG8FG88@EGGGGGGDGGGFGGFFC=DFGGGA6@AFF58)85@):5=4C0:);759>(12@6>>:<<A):>BBF?>F<<60((,(((-(-1140(,6)(((417<?>?CB03,).5137(()).):),22:(3245(424)(,,)))).))6)))(((((((4)))))-
@M00689:251:000000000-CJTJ5:1:1101:4687:13713 2:N:0:9
CGACGGCCATGCAGCACCGGTCGCACGGTGCCCGAAGGAACAGGCACAGAGATGAAAACGTCCGTGGAGGGCAAGACAAGGGAAGGGTCGTAGAGGTGCAGCGAAGTAAACAAAAGGCACAACAGGTGGTGAGGGGCCGCGTCAAGTCAGTGGAGTGTGAACAGTGAGGAGGGAATGCACAGGCGGTCGACGTAACGCGGGAGCACGGGAAGAGAGGCACAAGGGGAAAAACAGGAAAGGCGACAACAGGGAAGGCGGGGAAGGGAAGGGAAGAGAAGGGAGCGAGGACGACGAG
+
;6666:=86,;;6,,;6;6+++++6+8@,,6,,8@@@C,C,9,,,,,9,,,,,:EEFF,6,9,8:=FE,?+,BA@E=49ED+?EFF@,4:+,8+A6,86=688CE:+5?A,8A,@,@@+1616,,,2,;5>,A?E+5**13**3;6++4+254>C,*211B0*(*0*8B)(6(4(,+112;/3(.6.-,(3(--3(4-4((-911,(--42:.(4((,,((.((-(,-**782.*(48:(157(((.((((-(--(,,(-,-4((.(-8?(((((4:((4<?(--4(4(4,((,-
@M00689:251:000000000-CJTJ5:1:1101:15063:13723 2:N:0:9
CGACGACCATGCAGCACCTGTACACCAACCACAAGGGACACTACATCTCTGCAGCGATCTGGTGTATGTCAAGCCCAGGTAAGGTTCTTCGCGTTGCATCGAATTAATCCACATGCTCCGCCGCTTGTGCGGGCCCCCGTCAATTCCTTTGAGTTTTAGCCTTGCGGCCGTACTCCCCAGGCGGGGCGCTTAATGCGTTAGCTACGACACAGAGGCCGTGGCAGACCCCTACCCCTACCCCCCACCGTTTACGGCACGGACTACCCAGGTTTCTCACCCTGCCTTCCTTTTCCTT
+
GGGGDFFGGGGGGGFFGGGFGGGGGGGGGGGGGFGGDFGGGGGGGGGGGGGGGGGGGGGGGGGFGGFGGGFCGGGGGEGF9EFFGFFGGGFGGGGFGGGGGGGGGGGGGGGGGGGGGGGEGEGGCG?FGGDEDCGGGGGGG6ECFFGGFGCFGFCECGDFFFF9@=BA2>=<AFFEGFFDF9>;;9B9BBF<9ABF>:4?:<997:<FB>782(((316;((40(43<5*)41(*-((.,,<1(,((4-(,6--19((,,,((410)((.)))))))((-(.()))())-)))))
@M00689:251:000000000-CJTJ5:1:1101:18291:13742 2:N:0:9
CGACGGCCATGCATCACCTGTACACCAACCACAAGGGAAACTACATCTCTGCAGCGATCTGGTGTATGTCAAGCCCAGGTAAGGTTCTTCGCGTTGCATCGAATTGGTCCACATGCTCCGCCGCTTGTGCGGGCCCCCGTCAATTCCTTTGAGTTTTAGCCTTGCGGCCGTACTCCCCAGGCGGGGCGCTTAATGCGTTAGCTACGACACAGAGGCCGTTGAAGTCCCCTACACCTAGCGCCCACCGTTTACCGCCTGGCCTACCAGGGTAATTACTCCTGCCCATCTCGACCTT
+
GGEEGGGGGGGGGGGGGGGGGGGGGGGGGGGGGGGGGGGGGGGGGFGGGGGGGGGGGGGGGGGGGGGGGGGGGGGGGGGGGGGGBFGGGGGGGGGDGGGFEEFFGGGGGGGGFFEGGGFGGGGGGGGGCFGEGGGEEGDEDDEG9AGGFDCFEDFGGGGFFFBCEFFFBFAA=>=(:9F*?@=@@BF69>?:9<>A>08??2)6???F29:1:BB6?9>(4169).6:5*),(8F?4)(21591<?6(844)),3(((3((4:BBB)0:7(.))-))-52)(((),())()(-()
@M00689:251:000000000-CJTJ5:1:1101:7128:13743 2:N:0:9
CGACGACCATGCAGCACCTGTCACCAAGTTCCTCCGAAGAGGCACGAACACATCTCTGTTAACTTCTTGGGATGTCAAACGCTGGTAAGGTTCCTCGCGTTGCGTCGAATTAAACCACATGCTCCACCGCTTGTGCGGGTCCCCGTCAATTCCTTTGAGTTTCATACTTGCGTACGTACTCCCCAGGCTGATTACTTATCGCGTTAGCTTGGTCGCTGAGGTTCGCCCCCCCACACCTCTTAATCATCGTTTCCGGCGTTGCCTACCAGGGTATATAATCCTTCTCCCTCTTG
+
GGGEGGGGGGGGGFFFGGGGGG<FGGGGGGGGGGGDC@FGFGGGGGGE+@FFGGGGGCFGFDEFGGGGGGG?FCGGGGFGGGGG@GG9FGEFGFGGGGGEECC@EGCE?BFE?EGFFGGGGG;DFGGGGGGGGG?FCE6EGGGGGA9DEGGGGGGGGGGFFAEC@AEEE505A)-5FBGGFFFD(((5(//;E<>5?*))(,6:B00)7?,;)4(6;1041:<A1(,8DCD(,(*-21())*.)))))(-83)61(107(4(-.-4?),((((,-)))-).-))-4)(.(.))
@M00689:251:000000000-CJTJ5:1:1101:26573:13763 2:N:0:9
CGACGACCATGCATCACCTGTCTCACAGTTCCCGAAGGCACCAATCCATCTCTGGAAAGTTCTGTGGATGTCAAGACCAGGTAAGGTTCTTCGCGTTGCATCGAATTAAACCACATGCTCCACCGCTTGTGCGGGCCCCCGTCAATTCATTTGAGTTTTAACCTTGCGGCCGTACTCCCCAGGCGGTCGACTTAACGCGTTAGCTCCGGAAGCCACGCCCCAAGGGCCCAACCTCCAACTCGACATAGTTTACGGCGTGCACACCCCGGGTATCTCATCCTGCCTCTTCTGTCTT
+
GGEEEDFGGGGGGGGFGGGGGGGGGGGGGGGGGGGEGGFGGGGGGGGGGGGGGGGGGGGFGGGGGGGGGGGGGGGGGGGGGGGGGGGGGGGGGGGGGGGGGGGGGGGGGGGGGGFGGGDFFFGGGGGGGGDGGGCEGGGGDGGGGFFGFGGEGGGGGGFFFFFEFEEA=A===DFFGEGGFFFFFF@@FBFFF<CE@@B>9?;;19=?0((34,8:49?(,4(4(3((19>?:(91,4(33><B?())-444<1(-(21((-)(49B>F0-(54.).)..,)(.),()))).)))
@M00689:251:000000000-CJTJ5:1:1101:4527:13782 2:N:0:9
CGACGGCCATGCAGCACCTGTACACCAAACACAAGGGAAACTACAACTCGGAAGCGAACGGGTGTAGGTAAAGCAAAGGGAAGGGTCGGAGCGTGGAATGGAAAGAATCAAAAGGCAAGGACGAGGGTGGGGGCGCCGGACAAGTCATTGGAGGGGTAGCCGGGAGGCCGGACGGCCCAGGAGGGGAGCGTAAGGAGTGAGAGAGGACAAAGAGGACGAGGAAGACAAGGCAACGAAGCGAGCAAGGTGTACGGAGAGGGAGAAGAGGGAAACAAGGCCGGAGAGCGAGGGACGG
+
6>:=::6@6;C;@E;6;6,6-6<6,;C@6:C;CDGG7EECC,;,;,,,,,8+BF,@@+8+BE8@+:,:,,<?E,,,:9=,=CEE,,9++884@8+6+A,,4>E,,A?,,78,84>,,,+6,16+8+636+>;C7*4**2*/9=*44++1101C8*3*1:;*)(.(6;0(4473(,(*-1/.(-4;>-4-(,4-(5)4((-5))-(-3(((,.,43(--(46((,,((,**).,()(,((-:346:(4).)))-2-((-4(--8?0(4:<(,,(,4(.((-3((--421(4((((,
@M00689:251:000000000-CJTJ5:1:1101:12698:13794 2:N:0:9
CGACAACCATGCAGCACCTGTACACCAACCACAAGGGAAACTACATCTCTGCAGCGATCTGGTGTATGTCAAGCCCAGGTAAGGTTCTTCGCGTTGCATCGAATTAATCCACATGCTCCGCCGCTTGTGCGGGCCCCCGTCAATTCCTTTGAGTTTTAGCCTTGCGGCCGTACTCCCCAGGCGGGGCGCTTAATGCGTTAGCTACGACCCAGCGCCCGTGCAAACCCCCTACCCCTAGCGCCCCCCGTTTCCGGCCTGGGTTACCCGGGTTTTTAAACCTGCCCTTC
+
GGGGGGGGGGGGGGGGFGGGGGGGGGGGGGGGGGGGGGFFGGGGGGGGGGGGGGGGGFEGGFFFEFGGEGEGFGGGCEEGGGGFGGGGGGGGGGGGGGGGGGGGGFGGGFFGGFDGCGGGGGGGEGGF8E>EE>EGGGGGD8CFGFFGFGFACGGGGGGFFFE5CF=B==AAD=E2C@D7AF2>11>B>9?F:AAA6?B??>AA7?:B(,(..,(40((-(--)(,4<C)8:18C642:09:1(990:?0).,(,412(((,,5429(24((-((,)).(((,.(((
@M00689:251:000000000-CJTJ5:1:1101:20091:13796 2:N:0:9
CGACGGCCATGCATCACCTGTCTCACGGTTCCCGAAGGCACATTCTCATCTCTGAAAACTTCCGTGGATGTCAAGACCAGGTAAGGTTCTTCGCGTTGCATCGAATTAAACCACATGCTCCACCGCTTGTGCGGGCCCCCGTCAATTCATTTGAGTTTTACCCTTGCGGCCGTACTCCCCCGGCGGTCGACTTAACGCGTTAGCTCCGGAAGCCACGCCCCAAGGGCCCCACCCCCAAATCGACATCGTTTACGGCCGGGACTCCCCGGGTTTCCAACCCTTCTCCTCCTGTCC
+
[truncated: 26,921,661 more chars]
