# Supplementary material for: The cloacal microbiome of a cavity-nesting raptor, the lesser kestrel (Falco naumanni)
Source: PeerJ. 2022 Oct 6;10:e13927. doi: 10.7717/peerj.13927 (PMC9548316; doi:10.7717/peerj.13927)
Supplement: Supplemental Information 15 [file peerj-10-13927-s015.gz › gri-Y13.R2.fastq]

@M00689:251:000000000-CJTJ5:1:1101:19748:1858 2:N:0:5
CGACGGCCATGCATCACCTGTCCACCCACCCCCTGGGTCACTACCTCTCTGCATCTCTCTCTTCTATCTCCATCCCCCTTACTGTTCTTCTCTTTGCATCGTATTATTCCCCCTCCTCCGCCGCTTTTTCTGCCCCCCCTCTCTTCCTTTTTCTTTTTTCCTTTCGGCCGTACTCCCCCGCCCGGTCCCTTCATGCTTTCCCTACGCCCCATACTCCGTTGCAGCCCCCCCCCCCTCCCTCCCCCTGTTTACCGCTTTGCCTCCCCGTTCTTCCTATCCCTCCTCCCCCTTCC
+
;++7++76+C,;,<E,C@C,C,;,;C,,88,8++,,,,,,;<,C,69::C,@,,<,,6:9,,5,9,9,6:,,,:B=,++:,,,,:95@A=,9,9@,4,9=,,,99,,99,,@+4++,9=+6=+64=+@,6,,,66>@8+@=+,66==DF=+,,73EC,+:3;;*0))01)1)-)/01:**)/((((-(/77()))11/9))/7)3((.(.((/().,(-)(())).-87))-(4/(,(-,.5,(-((.).).)((((())))),(44(((()).))-.(),(((,,((,(.((
@M00689:251:000000000-CJTJ5:1:1101:11617:1921 2:N:0:5
CGACGACCATGCAACACCTGTACACCAACCACAAGGGAAACTACATCTCTGCAGCGATCTTGTTTATGTCAAGCCCAGGTAAGGTTCTTCGCGTTGCATCGAATTAATCCACATGCTCCGCCGCTTGTGCGGGCCCCCGTCAATTCCTTTGAGTTTTAGCCTTGCGGCCGTCCCCCCCAGGCGGGGAGCTTAATTCGTTAGCTACGACCCAGAGGCCGTGGAAGAACCCTACACCTAGCGCCCACAGTTTACGGCGTGGACTAACAGGGTATCAAACCAGGGCACCACGGGCC
+
G4+86@776F<@C,CEFCE6CEC@CF8<;:,@,,,68,,66CCF866;@CC9,,,6+:6@,,:,:,C,<@,,,<4<B<,A,,,,BF?F?A,,@=>7C,E=+>,4@F,:5A,9,,=,9==++=+8>C66,,6+688==CD==+4C+3+=C7+,+@C7E;58AFE)==9))/:)/-/(4()*.(,.4((-(37)6)).34:?<)--4(-(((4(1:((41(-((5(,(,4**5:??D324221)-(((().))6:(((-490()(.(.814(,5)).))(((((((((.,(((((
@M00689:251:000000000-CJTJ5:1:1101:11608:1937 2:N:0:5
CGACGACCATGCAACACCTGTACACCAACCACAAGGGAAACTACATCTCTGCAGCGATCTGGTGTATGTCAAGCCCAGGTAAGGTTCTTCGCGTTGCATCGAATTAATCCCCATGCTCCGCCGCTTGTGCGTGCCCCCGTCAATTCCTTTGAGTTTTAGCCTTGCGGCCGTACCCCCCAGGCGGGGCCCTTAATGCTTTAGCTACGACACAGAGGCAGTGGAAGGCCCCAACCCCTGCGCCCAACCGGTTACGGCCTGCACTAACGGGGGGCAAAATCCGCGCACCTCTGTCTC
+
E:+C:@@@6FADE9FFGCF<CE@<ECCFE:7@<,C<C,,,;E@E8@DDFFFF98@+@C<<<,9,:9@<C@<,,@,A<<,?,<9EFG<EEAA:CCFCFG=A688ECE,9,C8=,8@F;;FEDEGGGD8@,,=+@@BCDEGCD6+?++6D?=7,3DFCF,98;8=@@AF51:@=AAB2C>CC)(-5119(,-4:)))-).-)44)6)10,3(,(44((((((,).3((,37*0(((1(((((-)-(44(((,,)(((((((((),((,(((((((((()..(((((-((.).)..:
@M00689:251:000000000-CJTJ5:1:1101:11626:1938 2:N:0:5
CGACGACCATGCAACACCTGTACACCAACCACAAGGGAAACTACATCTCTGCAGCGATCTGGTGTATGTCAAGCCCAGGTAAGGTTCTTCGCGTTGCATCGAATTAATCCACATGCTCCGCCGCTTGTGCGGGCCCCCGTCAATTCCTTTGAGTTTTAGCCTTGCGGCCGTACCCCCCAGGCGGGGCGCTTAATGCGTTAGCTACGAAACAGAGGACGGGGAAGACCCCTACACCTAGCGCCCACCGGTTACGGCAGGGAATACAAGGGGAACAAAACCGACCAACCTCGTCC
+
FB:CCB@@:CFCCDFFE@E@FFFECFFFEC@CC@FDDCCFFGFFDCFFE9FFCECEECDB,,B,AEEDEEFFFCD7AA<FB<F8FFEFGFC7=@CCFGGF6E8=8F9A<=,@:EDD8=D6C6CGGC?DD=C6ECCCCCDCD>EG@C++4++,@D7E9B59?F:C@A):245=427=C@CDA@99;99>>B13)).)4<?B(46928(((-822:?(27(-49:6((.8C17<:(9(2422;)446?9(((-428(4(411(())-.5(4192(.,(((,((,((((,((((((
@M00689:251:000000000-CJTJ5:1:1101:10527:1949 2:N:0:5
CGACAGCCATGCACCACCTGTGCAGGACCCTTACGGACACCGTATCTCTACGGCTTTTCCCTGCATGTCAAACCTTGGTAAGGTTCTTCGCGTTGCGTCGAATTAAGCTACATGCTCCGCCGCTTGTTCGGGCCCCCGTCCATTCCGTTGAGTTTTAGCCTTGCGGCCGTACTCCCCAGGCGGGGCTCTTAATGTGTTTGCTGCGGCACGGAATCCGCGGAAGCAACCCACACCTCGCGCCCAACGTTTCCGGAGTGGACTACCCGGGGTGTCAAGCTGGTTCCCG
+
E:+@@C8,CF8C<,C@D6C<CCC@C<;CD:@@E;@,@6+;6+CF<EE<B,69,B:FD@<,,9,,,<,CE9B9AB@5@,,,,,,:C:?E5A,8BF:C+=8+++@>>B,9,,9=,,>,4,==8C>+>?6,7+6+6+B>E60=++7CF1@F?++4@:,@+4+*+*)08:)/55):4*.853*:)56214(-2<<2):).64.()).2((,((--(,,.24(,1-27(((.4**0(-2*((,--()(,404(,.-((-4,,4)()(.(((-((((-)).).)).().,)-
@M00689:251:000000000-CJTJ5:1:1101:7830:2078 2:N:0:5
CGACAACCATGCAGCACCTGGTCGCAACATATTCAGGAGGCAACCACCTAGAACTGGCCACAGGCAAATGTTAAAAAGAGGATGGCCTAAATCCTGCTCGTTCAGGGAGGCAGTTTGATTTACAGGGTATCTAATCCGGCCCTCT
+
GGGGEDFGG@FEGFGGGGGF?,,@@BF:CCF9;FC,,;CECEF<FFG7,FGGFG,EC,66AB<,AFCF,C,,CA<EE@FG,C<E,9E5?B,4EA4EC,==C8B=DF8D+CCE@9,,9,+3,@=EE88=,=9,9=,@D+06+0+++
@M00689:251:000000000-CJTJ5:1:1101:13484:2207 2:N:0:5
CGACAACCATGCATCACCTCCTGAACATCCTCCTCTGGCTCCAGGTCCATGTCCAGGTACACGGTAGAGGCAGCTGGGCGGAGGGCAAAGCCTGAGCCCTCCAGGATCCTCACAGGAACCGGCACGGTGCCCTCACCCCGGTGCCCCCGGCTCTTAAGCCACTCCAGGACAGCTACAGCCACCTGCAACTCTGCTGCGGTGCCAGCTCTGGAGCTTCGGGTATCTAATCCTGCCCTCGCTGGCCCTTATCAACATCTGACGCTGCCGACGGAACACCTGTGGGAGATCCAGAGGG
+
FCCCFEFFCFFFDGGGGGFGGFGGGGGGGGDGGGGC@EF@FGGFGGGGGGGGGGGFGGGGGGGGGGDFGFGG>FGGGGGGGEGGGGGGGGGGGGGGGGGGGGGGGGGGGGGGGGCEFGGECEEGEDEFGGFG,@DFE=>GCG>6FAFGFCD8:,<E@EGFFF9=DEEFFF2>>E==E=GCA55(5>@=E3@3C3)5@6(,(,678(.;).5//,,()-494>2).64.:7*5(,1(,(((()-(,((.-)))(.(5)6266((-((-,90((((((,((),((((-(.).3).80
@M00689:251:000000000-CJTJ5:1:1101:13487:2224 2:N:0:5
CGACAACCATGCATCACCTCCTGAACATCCTCCTCGGGCTCCAGGTCCATGTCCAGGTACACGGTAGAGGCAGCTGGGCGGAGGGCAAAGCCTGAGCCCTCCAGGATCCTCACAGGAACCGGAACGGTGCCCGCACCCCGGTGCCCCCGGCTCTTAAGCCACTCCAGGACAGCTACAGCCACCGGCAACTCTGCTGCGGTGCCAGCTCTGGCGCTGCGGGTATCTAAGCCTGCACTCTGTATCCGGTATACCAACAGGACGCGGGAGGAACAAAGCCTAGGGGAGATCACGGGCG
+
EBCFEDEFDCFFCFFGGGGFF8FF<FGFGCGGF<<,6@FBFGFCCC8FGGCFEGGFEFDGGGGCFF@FE<CG,CCEGDFEGGGGGGGGFGGGGGGDFFF?=CGFGGCF84FFFG=E@DDFGG6+@EG3@E,=+@8C++;EDD+<FFCC5CG:CEFGG;CFFFBBFF=58@BD=).*0.*:5=((.(46@1;3;<C@311237(6:?)4))))(-(((-,2(-)6).)-*0).((2)24)))/..((((()-)),((,((((,-(,(,((,((.(((..).(,2((4,)),(44-4
@M00689:251:000000000-CJTJ5:1:1101:18762:2254 2:N:0:5
CGACGACCATGCAGCACCTGTACACCAACCACAAGGGAAACTACATCTCTGCAGCGATCTGGTGTATGTCAAGCCCAGGTAAGGTTCTTCGCGTTGCATCGAATTAATCCACATGCTCCGCCGCTTGTGCGGGCCCCCGTCAATTCCTTTGAGTTTTAGCCTTGCGGCCGTACTCCCCAGGCGGGGCGCTTAATGCGTTAGCTACGACACAGAGGCCGTGGAAGACCCCCACACCGAGCGCCCACCGTTTACGGCATGGACCACCAGGGGAACCAAAGCGGGCCTCGCGTGCGTG
+
F=@@@@CCFGGGFFFCD<E<EEFGGGEGCEGGGGGCG<FGGGGGGFGGGGGCGGGGGGFGGGFGGGFGGCFGGG7FGGGFGGGGAAFGFGG7EGDGGFFGE88ECFGGGGFDGGGFCFGDEGGGCC?D?8=EEECECCG@CC+=CFFGFFGE:53E@FFFCFFFFF5@A5)7>=>BG?GGFBBF>9;9>666ABAAF??0:2444239;1<14:0(469>>()(..43/)8(469(432(2>((416(-36),,--(.,),.-((.(--4(,-(,4(((-(((((((((,-0((-
@M00689:251:000000000-CJTJ5:1:1101:18821:2259 2:N:0:5
CGACAGCCATGCATCACCTGTATGGCAGTCTCTTGCGAGACGCGGATGTTTCCACCCGATTCCACCACATTTCGAGCCCAGGTAAGGTTCTTCGCGTTGCGTCGAATTGAACCACATGCTCCACCGCTTGTGCGGGCCCCCGTCAATTCCTTTGAGTTTCAGCCTTGCGACCGTACTCCCCAGGCGGATTGCTTATCGCGTTAGCTACGGCCAAATCGGATTGGGTACCGATCACACCACGCAATCAACGTTTGGGGCAAGGAATACCAGGGAATCAAATCCTGACCCCACTGTG
+
GGGGGGGGGGGGFGGGFGFAFFGGFGEGGGGGGGGGGGGGGGGGGGGGGGGGGGGFGGGGDGGGGGGGGGGGGGGGGGGCGFFGFFGGGGGGGGDDGGDDGGGGEGGGDCDFGGGGGGGGG8DGGGCEEGGGGGD8E:D7;CGGG?DDFGGGGFGGGGGFFAE=)*0>@FB>>@9<5>FGB@F?FFB96?FE>AFADF?0;>0,6A>DF:(((225?:(,(3:<(4)4*7)--64<B?<<::>0(4))(-3(.-(-40214<((),)48>F014:>))6)5,.5)(.(4(4(5).
@M00689:251:000000000-CJTJ5:1:1101:14302:2390 2:N:0:5
CGACGACCATGCAGCACATGTGTTACGGCTCCCTTTCGGGCACACCCCCATCTCTGAGGGCTTCCGTACATGTCAAGGGTAGGTAAGGTTATTCGCGGTGCATCGAATTAATCAACATCATCCACCGCTTGTGCGGGGCCCCGCCCATTCCTTTGAGTTTTAATCTTGCGACCGTAATCCCCAGGCGGTCAACTTCACGCGTTAGCTGCGGTACTGAGAAATCGCTTCCCAAAACCCGAGTTAAAGTGGTACAAGGAGAGGACGACCAGGGGAACGAACCCAGCGTGAGCGGTCG
+
C=:@:@CF@,@;@EF@@,,6<6C,@@FEF7@BF?,,;8C7@CFC<::FCFFDECGGGGGGG8,9=F8FCGFGGGFEGD:4,BE,,,9AEEFEGCGGD+@E>>;,@?A<7FA,C,,@E8=D;,@DGGGC+6D?E9CCC+3@6CE***0*<;F,A722?2=:9@=6ECE*.((6(8>(*(+3;3,1633(.6:87)6<<<314,48,)66(44(--)564<)4).4(,-(*2*4,44(((-((0)).)-))))))).(((,4:::-,-((((--((,((-(-(-403(((-(43(((
@M00689:251:000000000-CJTJ5:1:1101:14286:2398 2:N:0:5
CGACGACCATGCAGCACCTGTGTTACGGCTCCCTTTCGGGCACACCCCCATCTCTGAGGGCTTCCGTACATGTCAAGGGTAGGTAAGGTTATTCGCGTTGCATCGAATTAATCCACATCATCCACCGCTTGTGCGGGTCCCCGCCAATTCCTTTGAGTTTTAATCTTGCGACCGTACTCCCCAGGCGGTCAACTTCACGCGTTAGCTGCGGTACTGAGAAATCGCTTCCCAAACAACAAGGTGACATCGTTTAGGGGGGGGAAGAGAGGGGGAACTAAGCATGCTCTCCGTGGAG
+
FCCEEEFFEDEFDGGFFGFAFEGGGGGGGGGGGGE@FFGGGGGFGGGGGGGGGGGGGGGGGGGGGGGGGGGGGGGFGGGGGGGFGGFGGGFFGGGGGGGGGGDGGGGGGGGAFGGGGGGGFGFGFFGG6C6DFGGDC@=AD?E+@5?DA?FF77DFGF>C9EEFF@C75=@A)>>@E=CFF?=559@@,6<@=<3?3;?;BB9?B>:9:BF6>(4:.24AF95?-(2(9F*2:3/(4(,4(*.45>9?B(,(46?:((-(-4,(.(,((4406:2).5..))-)-)))((--(((
@M00689:251:000000000-CJTJ5:1:1101:14290:2416 2:N:0:5
CGACGACCATGCAGCACCTGTGTTACGGCTCCCTTGCGGGCACACCCCCATCTCTGAGGGCTTCCGTACATGTCAAGGGTAGGTAAGGTTATTCGCGTTGCATCGAATTAATCCACATCATACACCGCTTGTGCGGGTCCCCGCCAATTCCTTGGAGTTTTAATCTTGCGACCGTACTCCCCAGGCGGTCAACTTCACGCGATAGCTGCGGTGCGGAAAAATCGATGCCCCAAAACATAGGTGAAAGAGTTGGGGGAGTGAACGAGCAGGGAAGCTAAGCAGGCAATCACGGGGG
+
EEC@@@FG@CEECGFFCF8@CDFFGGGGE:EEGGF<CFGGGEGFGGGEGGFGFGGGGGGGG?FGGGDFGGGGGFFFFGG<FCGCGGGF9:FB9EGGGG+@EGFFGCFFEGG,C;>EG,=EF8DD=,CD6CFGFFEC=63@?F>=0?DC+=C,@,589@C6=F=AC*>EE):>>@DB5(10;(370((3,((/3)/)<4(((((-1242(((,(,((2(,.4(.4(()(02)-((904)44)/52)5.(.).6(-39((-4)-6(3(-3,4((((.))))(-,4((,(.).(,((,
@M00689:251:000000000-CJTJ5:1:1101:17936:2587 2:N:0:5
CGACGGCCATGCATCACCTAGTTTCGTGTCCCGAAGGACGTACTCATCTCTGAATACTTCACTAACTTTCAAGCCCGGGTAAGGTTCCTCGCGTATCATCGAATTAAACCACATGCTCCTCCGCTTGTGCGGGCCCCCGTCAATTCCTTTGAGTTTCATCCTTGCGGACGTACTCCCCAGGTGGAATACTTAATGCTTTCGCGTGGACGCTGACTGTGTATCGCCAAAACCGGGGATTCATCGGTTAGGGCGGGGACTAACAGGGTAACTAAACCGGCCTCCCGTGGCCTAGTAA
+
GEDEEEGGGGGGGGGGGGGGGFGGGGGGGGGGGGGGGGGGGGGGGGGGGGGGGGGGGGGGGGGGGGGGGGGGGGFFGGGGGFGGGGGGGGGGGGGGGGGGGGGCFFGEAGGGGGGGGGGGGGGGGGGGFGGGGGGGGGGGDGGFGFCGA7+7DCFGGGFFF5=CEF>FABF=BFF@FFGG>).5>B=3B<CCE?<<CEFFF;B;@;2626(8>FA<)).6)63?F?B?G47((-)((..6:?>0<:(4((((((,,-(5).)4::(..,).5),.,,((((((((((-()(()--
@M00689:251:000000000-CJTJ5:1:1101:21822:2589 2:N:0:5
CGACGACCATGCAACACCTGTCACTTCGTCCTCTTGCGAGGAAAACTAGCTTTCACTAGCGGTCGAAGGATGTCAAGCCTTGGTAAGGTTCTACGGTTAGTGACGTATTAAACAACATGCTCCACCGCTTGTGCGGGCCCCCGTCAATTCCTTTGAGTTTCAACCTTGCGGCCGTACTCCCCAGGCGGGATCCTTATTGCGTTAGCTGCGGCCATGGAGGGGTCGATACCCCCAACACCAAGTACCCATCGTTTACGGCCAGGACGAACGGGGTAGCTAACCCCGGTCTCCCAGG
+
GGGGEFGGGFGGGGGGGGGFGGGGFGGGGGGGGGFGGGGGGGGGGGGGGGFGFGGGGGGGGGGGGEGGD,CFGGGGGGGGGGGGGFGGGGGGGGGGGGGGGGGGDGGGGGGGGGGGGGGGDCFGGGDECEGGDFGDGGGDCDGGGFDFFGGGGGGGCFGFFAAEDBECFF9>5=BDG2FGF=(5BDBFBF@((;?EF<2<11834<AF:99((((544(49>6-1((3<7)404/(((-(,8)-).)53262<,-4<?1((-46?(30,-3:7((())).(,4(--(,(-).,)(
@M00689:251:000000000-CJTJ5:1:1101:21813:2604 2:N:0:5
CGACGACCATGCAACACCTGTCACTTCGTCCTCTTGCGAGGAAAACTAGCTTTCACTAGCGGTCGAAGGATGTCAAGCCTTGGTAAGGTTCTACGGTTAGTGACGTATTAAACAACATGCTCCACCGCTTGTGCGGGCCCCCGTCAATTCCTTTGAGTTTCAACCTTGCGGCCGTACTCCCCAGGCGGGATACTTATTGCGTTAGCTGCGGCACTGGAGGGGTCGATACCCCCAACCCCCAGTAACCACAGTTTAGGGCCAGGACTACAGGGGTATCGAAACTTGCTACCCTGGG
+
GEEFEGGGGGGGGGGGGGGCFGGGGGGGFDGGGGGGGGGGGGGGGGGCGGGGGGGGGGGGGGGGGGGGGGGGGGGGFGGGGGGAFGGGGGGGGGFDFGG@>BFGGGGGGGGGGGGGFGGG;DCGGFGGDGGGFGGDGGGGGGGGD>6CFGGGGGCCGF<ACF@CCBECEFFABFFFGFGGF@BDF2=7261=EF?C<>FFFFF(4><AB96((24::?7?99??>0(.C76?0(9((,,((74)).-.((,5)64).:246:00(((,.).8>:(,)((((-).64)))((),1(
@M00689:251:000000000-CJTJ5:1:1101:21830:2607 2:N:0:5
CGACGACCATGCAACACCTGTCACTTCGTCCTCTTGCGAGGAAAACTAGCTTTCACTAGCGGTCGAAGGATGTCAAGCCTTGGTAAGGTTCTACGGTTAGTGACGTATTAAACAACATGCTCCACCGCTTGTGCGGGCCCCCGTCAATTCCTTTGAGTTTCAACCTTGCGGCCGTACTCCCCAGGCGGGATACTTATTCAGTTAACTGCGGCACTGGAGGGGTCGATACCCCCAAAACCTAGGAGCCAGCGTTTACGGCCAGGACCCACGGGGTAACAAAACCAGCCCTCTGTGG
+
GCFEEEGGGGFFEGGFGGGDGGGGFGGGGGGGGGFFGGGGGEFGGGGFFGGGFGGGGGGGGGGG7FGGGGGGGGGGGGGGGGGGGGGFGGGGGGFEFGGGGGFGGGGF@FGGGGGG???FAFFFFEGGGGGGGGGCEEGGDDGGDF6EFGCFGGFAD@CAABEF@8@7CAFBB2:(5>16A2(5=DB>@>;3@EC?E2))..:-))-65,-304(,0(,4(44?114<52?(-(90:<FF:4(2(4((((-81,(6:3(333?6:(2(3(4>>(,,,.)(.(4((.,-(4()-48
@M00689:251:000000000-CJTJ5:1:1101:23435:2694 2:N:0:5
CGACGACCATGCACCACCTGTACACCAACCACAAGGGAAACTACATCTCTGCAGCGATCTGGTGTATGTCAAGCCCAGGTAAGGTTCTTCGCGTTGCATCGAATTAATCCACATGCTCCGCCGCTTGTGCGGGCCCCCGTCAATTCCTTTGAGTTTTAGCCTTGCGGCCGTACTCCCCAGGCGGAGAACTTAATGCGTTAGCTGCGCCACCGAAGCTCTAAGAGCCCCGACAGACAGTTCTCATCGTTTACGGCGTGGACTACCCGGGTCTCTAATCCTCTCCCCCCTTACTCTT
+
GGGGGGGGGGGGGGGGGGGGGGGGGGGGGGGGGFGGGGGGGGGGGGGGGGGGGGGG@FFGFGGGGFGGGGGGGGGGGGGGGGGGGGGGGGGGGGEGGGGGGGGFGGEFGFFGGFGGGGGGGGGGGGGGFGGEGGGGGGGGGDECCAFGFFFFGGGGGGGFFFFFFFFFFFFDABF;C@FDFB=;26(6=CEA>5)/:<<1?FFF=216(-89>(-47?929424:7<B<7)-(,*,4-5A28)49((46:93044,9>0722((((419-.<A).)-)6).(4((,((()()).)
@M00689:251:000000000-CJTJ5:1:1101:13715:2716 2:N:0:5
CGACAACCATGCAGCACCTCCGCAGCAGCCTTTTAAGGGGAAGGGATATTTCTATCCCGGTCCACTGCGCTTCGAGCCCAGGTAAGGTTCTTCGCGTTGCGTCGAATTAAACCACATGCTCCACCGCTTGTGCGGGCCCCCGTCAATTCCTTTGAGTTTCAGCCTTGCGACCGTACTCCCCAGGCGGATAACTTCACGCGTTGGCTACGGCACGGCGAGGGGCGATACGAGAAACAAAGAGGTAGCATCGATAACGGGTAGGGCGAAGAGGGGAGGAAGGCCAGCCCACCCTGGG
+
FBCFFGGGEFGFGGGFGGG8C@FEEEGDGGGGDFFECFFEEEG:FFGGGGGFGFFFEFFGGGGGGGGGGGG:FGDFGEGFFGFEABEBFFGGGGGGGGGGGGECEG8DGGFEGFE8CGFAFFGG@EC+@D8DDE>8@+7CDDE@55;EC7DFGEE:CFFF9FCB=6725@@FB@F@*8*83827(62:9@FFC))17<0>143<(5<(3:(7909B(,41700,0((3/10(4>9(,4(,,),.53-).-(.((.46:,4:6(((-(,(43831,((.4(((.4((((--((.((
@M00689:251:000000000-CJTJ5:1:1101:25024:2777 2:N:0:5
CGACGGCCATGCAACACCTGTACACCAACCACAAGGGAAACTACATCTCTGCAGCGATCTGGTGTATGTCAAGCCCAGGTAAGGTTCTTCGCGTTGCATCGAATTAATCCACATGTTCCGCCGCTTGTGCGGGCCCCCGCCAATTCCTTTGAGTTTTAGCCTTGCGGCCGTACTCCCCAGGCGGGGCGCTTAATGCGTTAGCTACGACACAGAGGCCGTGGAAGCCCCCTACACCTAGCGCCCACCGTTTACGGCATGGGCTACCCGGGTATCTCACCCCTCCCCCC
+
GGGGGGGGGGGGGGGGGGGGGGGGGGGGGGGGGGGGGGGGGGGGGGGFGGGGGGGGGFGGGGGGGGGGGGGGGGGGGGGGGGGGE:FFGGGGGGGGDGFGGGGGGGGGGGGGGGGGGGGGGGGGGGGGDFGGGGGGGGGGGGGG?FGGF7::8@EGDFFCAFB559=BBF2@F@C=CDFD4>>F@;;6;BBFDFFFF<B?:>A<),86(((.,5188((31(51318:D7F0,47,53332:91-4(,4364--26>BF0(((.((430(,4)62-.((((-22((-
@M00689:251:000000000-CJTJ5:1:1101:23543:2836 2:N:0:5
CGACAGCCATGCATCACCTGTACACCAACCACAAGGGAAACTACATCTCTGCAGCGATCTGGTGTATGTCAAGCCCAGGTAAGGTTCTTCGCGTTGCATCGAATTAATCCACATGCTCCGCCGCTTGTGCGGGCCCCCGTCAATTCCTTTGAGTTTTAGCCTTGCGGCCGTACTCCCCAGGCGGGGCGCTTAATGCGTTAGCTAAGACACAGAGGCCGTAGAAGCCCCCTACACCAAGCCCCCACCGTTTACGGCACGGGTCACACGGGTTTCTAACCCTGCCCACCCTGGCTA
+
GGGGGGGGGGGGGAFGFGGGGGGGGGGFGGGGFGGGGGGFFGGGGGGGGGGGGGFDDFFGCGGGFDEGEFGGFGGGGDFFGGGGGGGGGGGGGGCEFGAAEGFFGEFFGGDGDEGGFGCEEGGGED6DGFEC+=EBEGG>CGGDG+=FFG@ECFCEFA+@FFF@EBAA==5<>>C@FAFCFF2((6:61;0,69)49<821><6))-527?((((-42((((.6,((479).4?D(.((((.4166(,-4(60((4(((((((..4((((((..6:)(.(((,,),(4(((((-
@M00689:251:000000000-CJTJ5:1:1101:16770:3030 2:N:0:5
CGACGGCCATGCATCACCTGTACACCAACCACAAGGGAAACTACATCTCTGCAGCGATCTGGTGTGTGTCAAGCCCAGGTAAGGTTCTTCGCGTTGCATCGAATTAATCCACATGCTCCGCCGCTTGTGCGGGCCCCCGTCAATTCCTTTGAGTTTTAGCCTTGCGGCCGTACTCCCCAGGCGGGGCGCTTAATGCGTTAGCTACGACACAGAGGCCGTGGAAGACCCCAACACCTAGGGCCCACCGTTTACGGCAGGGACGAACAGGGGAAGAAAGACGGACGCCCCGGGGACG
+
GEGEEDFGCCEFCFGGFGG<FDFGGGGGGGGGGGGGGGGGGGGGGFGGGGGGGGGGGGFGGGGGGGGGGGGGGG?GFFGGGGGGEEGGGGGGGGEGGGFFCGGG7FFAFFGFEGGG;FGGGGGGGGFFGFGGGGGGGCDEGDGGGFGFF;FGGGCFGFGFAFEEEFFF=AB=25C=EDGD4(62;FBFBF?044>9B1:<?26:28<14(.42::<:>4>9?7?1(,(/*0(3(7(,,(.()44(37:((,51:47(476((-((-,4((--(((...,,8(,0(,(((,-(,,(
@M00689:251:000000000-CJTJ5:1:1101:16774:3048 2:N:0:5
CGACGGCCATGCATCACCTGTACACCAACCACAAGGGAAACTACATCTCTGCAGCGATCTGGTGTGTGTCAAGCCCAGGTAAGGTTCTTCGCGTTGCATCGAATTAATCCACATGCTCCGCCGCTTGTGCGGGCCCCCGTCAATTCCTTTGAGTTTTAGCCTTGCGGCCGTACTCACCAGGCGGGGCGCTTAATGCGTTAGCTACGACACAGAGGCCGTGGAAGACCCCGAGACATAGGGCCCAACGTGTACGGGAAGGACGAGAAGGGGAAGTAAAGCGGCGCACACTGGACAG
+
FEEEDDFG@EEFCFF<FF,@FCGFEFGGGGGGGGGCFFFGGGGGEEECFGFFGGGGGGGGGGGGGGGGFFGGGFCFFGGGGEFG9FFGGGDCGG@EEGCECFGCFCDEE9F8ECFGCFFEGGDE7>?DFGGGGE66@E=1CCE=EF+C9CFGGF,3?ADAA9CE@AABFF2>5(>*=5=F>(566;161((6ADFF>4286-6<)4:76>??..663((44,5:07(.*)8(-2*)-)),,)-21:1:(.,)41(((-(3((-((-(4<(41()..66)12((((-(((.(,(.-
@M00689:251:000000000-CJTJ5:1:1101:10958:3066 2:N:0:5
CGACAACCATGCATCACCTGTACACCAACCACAAGGGAAACTACATCTCTGCAGCGATCTGGTGTATGTCAAGCCCAGGTAAGGTTCTTCGCGTTGCATCGAATTAATCCACATGCACCGCAGCTTGTGCGGGCCCCCGCCAATTCATTTGAGTTTTAGCCTTGCGGCCGGACTCCCCAGGCGGGGCGCTTAATGCGTGAGCGACGAAACAGAGGCCGTGGAAGGCCCGGACAACGAGGGCAGACCGTGTACGGAAGGGAGGAAGAGGGGAGCTAAACGGGGGAGAGCAGGGTGG
+
C=:@@@=B@@EC<CF@F<66C@9<<CDF@BFGGGGCDFFGFGG8F<C<@FC,CF8FFFFAEFAFFG9FFFEFGGFCDEFEEFFGFEFAEFF=EG+FGA=8BFFE,ACEF@A,?E,@,9==C+6@E9EFGGEGD+@@C==+6=?+6D+9;+5@D3,5;3=AF908@=AA):)77):.9@C??@2269(31((44)-642(-2,(433(2(4,::?B(-4,792<1(.(,)/71((*-(-(-()(-((--(,(689(,(4:<((-((441499>0(564((-4((--((().2(((-
@M00689:251:000000000-CJTJ5:1:1101:21587:3084 2:N:0:5
CGACAGCCATGCATCACCTCTGGTTCCCTGCAAGGCCTCCTTGTCCCCTGGGATCAGCATGGAAATATCACCCCCGTTCCTCACCAAAATGTCTTTGCCAGCATCAGGGTATCTAATCCTGCTCTCT
+
GBCFFGGGGGGGGGGGGGGGGEFGFGGGGGGGGGGGGGGGGGGGGGGGGGF8FEGGGGGGGGGGGGGGGFGGGDGGGGGGFGGGGGGGCFGGGGGGFGGGGGGGGGGGGGGGGGGGFGGGGGFGGGG
@M00689:251:000000000-CJTJ5:1:1101:9233:3232 2:N:0:5
CGACAACCATGCAGCACCTGGTCGCAACATATTCAGGAGGCAACCACCTAGAACTGGCCACAGGCAAATGTTAAAAAGAGTATGCCCTAAATCCTGCTCGTTCAGGGAGGCAGTTTGATTTACAGGGTATCTAATCCTGCTCTCT
+
GE@FEEGEGFGFFFGF@CDAF<FFCEGGGCAFGGGFCFGGDCFFGGGGGGGGGGGGGG@FGGGCFGGFGGGGGGGGF@ECEFCFFFGGFCFFGGGGGGGGGDCEE9F,@CFGGF,EEFFFGGEDGGGDFGGGGGGGEAFG++3AD
@M00689:251:000000000-CJTJ5:1:1101:9253:3236 2:N:0:5
CGACAACCATGCAGCACCTGGTCGCAACAGAGTCAGGAGGCAACCACCTAGAACTGTCCACTGGCAAATGTTAAAAAGAGTAAGCCCTAAATCCTGCTCGTTCAGGGAGGCAGGGTGAGTTACAGGGTATCGAATCCGGCTCTCT
+
@:76C:C;FFFGF9F<@E,,;6;+@FCEG,F,6CFCC8@FFEFFGE,CEGDFGGFF,,B66,:B?@9@E<C,BFGDF6,,:<,:==FFGGEG,,,C4ACCE,9,E9A=F+?C7++,4@09@3,9CD8,,4,41=4+@+0=++1=+
@M00689:251:000000000-CJTJ5:1:1101:6447:3303 2:N:0:5
CGACGGCCATGCAACACCTACACCCACAGATCCGGAGGTAGGCTGGGCGGCAAATGCATCTTAATGTCAATCAAGAGAAGGCCCGGCCTGTGAAAGAAAACAAGCTGCAGCCTTGCGAGGACATGCTGGAGCTTAATTCACGCCCCTCAAAAATTTACGAGAAACATGACGCTGACCAATGGCGACGGATCAGAAGTAATATATAGGGTAGCATATCCGACTCTATCTGTCTCGAATAACCATCGAACGCTGCCGACGAGACGCTTGTTGTAGATTCGGTGTTGCACTGTAATGA
+
GGGGGEGECCFGGEFD7FF,CCFDGGGE@FDGFGC:6@@EE7F,CB7E@@FEGG9AFF9EF<FF?FFAC@99FFGFFGGEAFF+:7=B+ACAECGFGEFFCFF88,FC<E,>:,8,+==>6+@C38,=F=88A,=B,,+55=,++057*3C9C<,<C;9*94>=B=::BB955=@@6)**)0-((((6(((/./.5.)))1))1)1)(4:()-).)--,((41))).)**1))(*(,,))./43((.4((-((.(((((((-((((((..,))))-.-((4,3:)),)(.26)))
@M00689:251:000000000-CJTJ5:1:1101:22794:3357 2:N:0:5
CGACGACCATGCAGCACCTCCGCAGCAGCCTTTTAAGGGGAAGGGATATTTCTATCCCGGTCCACTGCGCTTCGAGCCCAGGTAAGGTTCTTCGCGTTGCGTCGAATTAAACCACATACTCCACCGCTTGTGCGGGCCCCCGTCAATTCCTTTGAGTTTCACACTTGCGTGCGTACTCCCCAGGCGGATAACTTAACGCGTTGGCTACGGCACTGCTCGGGTCGATACGAGCAAAACCCAGTTATCATCGTTTACGGCCAGGACCACAGGGGGAAGTAAACAGGCCTGCTCGGTT
+
GGDGGGGGGGGGGDFGFGGGGGGGDGCDGGGGGGGGGFGGGGGDEEFGGGGGGGGGEFG@FGGFFFCFGEEDGCFGGGGGGGGGGGGFGGGGGGGGGGGGGGGGGGFGGCFGGGGGFFFFGGGGGGGGCCE8FEGGGEGGGGGGGFGGFGFGGCFFGGFFFFEEBEEEFF@FFFF>*;FGADFFFB@>F;E@352<A109>BF?F:A7::032:?F<4(4(.(--(,7F7),4(0((4(229)-.66)6(,(4?<??4(121(((-((.8?B(4(().6).-(,(()(43<2(((
@M00689:251:000000000-CJTJ5:1:1101:21942:3448 2:N:0:5
CGACGGCCATGCATCACCTGTACACCAACCACAAGGGAAACTACATCTCTGCAGCGATCTGGTGTATGTCAAGCCCAGGTAAGGTTCTTCGCGTTGCATCGAATTAATCCACATGCTCCGCCGCTTGTGCGGGCCCCCGTCAATTCCTTTGAGTTTTAGCCTTGCGGCCGTACTCCCCAGGCGGGGCGCTTAATGCGTTAGCTACGACACAGAGGCCGTGGACGACCCCGACACCTCGCGCCCACCGTTTACGGGCTGGCATACCCGGGGTACTACCCCTGCACCCCCTTCTCA
+
GGEGDEGGGGGGGGGGGGG@FFGGGGGGGEGGGGGDFFGGGGGGGGGGGGGGGGGGGGGGGGFGGGGGGGGGGGFGGGGGGGGGGGGGGGGGGGGGGGFGGFGGGGGGGGDFGGGFAAFGGGEEGGGG8ECEEGGGGGCEGGDCFFGGFG8@@ECAFCFFF8C>CAFAFFFA=2@3C=DC>((609;9>;?6492268:6:A><21?F9>:2(.21:>BFF<(-7190<)0,9>G03(46>D62441(,4--16(((-8((.547(,(-(-()).-.(-(,,..((((((().)
@M00689:251:000000000-CJTJ5:1:1101:11432:3554 2:N:0:5
CGACAGCCATGCATCACCTGTACACCAACCACAAGGGAAACTACATCTCTGCAGCGATCTGGTGTATGTCAAGCCCAGGTAAGGTTCTTCGCGTTGCATCGAATTAATCCACATGCTCCGCCGCTTGTGCGGGCCCCCGTCAATTCCTTTGAGTTTTAGCCTTGCGGCCGTACTCCCCAGGCGGGGCGCTTAATGCGTTAGCTACGACACAGAGGCAGGGGAAGACAGCAAAAACAGAGGGCAACCGTGTAAGGAAGGGAGAAAAAGGGGACCAAAAGCGGGGACGAAGGGGACG
+
CCCFCCFF<,CC<CC<CE96C@F<CCFGF:FGGGGFCFFGGFG8FCEEGGEFGGGGGGGGEFFFGGGGGGGGGG7DF@FEFGGGFCG9BEFEGFBFGGGDGGG,@FEF9BFEF,=,4EDEGGCCEEFFGGGEEGC=CCD+=CE7+=DCFGGGG,,<CCCAFF*:8=@5>>):4):=,<CCF<2969>(12((4)6A>11:?4).4<?BB9?((5?(,:1992?1(4((/*04((*(4((((0(,((4((.,).44(.(8(((.((((,41(,,(.(((((,(((-4((((,--(-
@M00689:251:000000000-CJTJ5:1:1101:16101:3599 2:N:0:5
CGACGGCCATGCATCACCTGGGCGCAACATATTCAGGAGGCAACCACCTAGAACTGGCCACAGGCAAATGTTAAAAAGAGTATGCCCTAAATCCTGCTCGTTCAGGGAGGCAGTTTGATTTACAGGGTATCTAATCCTGCCCTCT
+
FEEFDDGFCFFFCE@DFFFFC,EFFGDGGDEGFGFCFGGGGGGFCFFGGGC@EFFFFCFFFCFGGGFEFEAFGGGGFGFFECAFCFFFGF:EC==?BEFG8@E@FFGGGGGEGGGAAAFADGFCCFGGFDECAFDFCCFD+=@8=
@M00689:251:000000000-CJTJ5:1:1101:8131:3651 2:N:0:5
CGACGACCATGCACCACCTGTACACCAACCACAAGGGAAACTACATCTCTGCAGCGATCTGGTGTATGTCAAGCCCAGGTAAGGTTCTTCGCGTTGCATCGAATTAATCCACATGCTCCGCCGCTTGTGCGGGCCCCCGTCAATTCCTTTGAGTTTTAGCCTTGCGGCCGTACGCCCCAGGCGGGGCGCTTAATGCGTTAGCTACGACACAGAGGCCGGGGAAGACCCCGACACCAAGCGCCCACCGTTTACGGGAGGGAGCAACAGGGGAACAAAAGAGGCCCCGACGGGCCC
+
F=@C@@FE@EFFDF8C<F86C@ECFEGGGEFDGGGFDGGGGAEDG6E,@9EFGGGGG,D@FF<FFGEFEFGGGG<DEGGFGGDF?FFCFAFFEE4CFF8;EGF8DED,A9FFF,EFAF6@E?EG7@D=DEEEG6BB>E=++=CD9F8?F+=,DDC9@BC>*858):=A5>2<>255C29DF=;9>;034(,46)-.4:186A)5)4?B6(34(.(((4(4714:0<0(*).-49*(.4(,-0,((-4(,.3:::((16>?((-,,,488(432(4,,((4(((,(((((40((-
@M00689:251:000000000-CJTJ5:1:1101:12711:3656 2:N:0:5
CGACAACCATGCACCACCTGTACACCAACCACAAGGGAAACTACATCTCTGCAGCGATCTGGTGTATGTCAAGCCCAGGTAAGGTTCTTCGCGTTGCATCGAATTAATCCACACGCTCCGCCGCTTGTGCGGGCCCCCGTCAATTCCTTTGAGTTTTAGCCTTGCGGCCGTACTCCCCAGGCGGGGCGCTTAATGCGTTAGCTACGACACAGAGGCCGGGGAAGACCCCAACACCTAGCGCCCACGGGTTACGGCCTGGGAAGACAGGGGAACGAAACCAGCACGCACGGGGTAG
+
FB@CEEGGDCFFDGGACFC@FDGDFFGGGGGGGGGGDGGGFGGGGDGGGGGGGGGGGGFFGGFFFGFGGGGGGGFGGGGGGCGGCGGFGGGGGGGGGGGGGGGFGGF<FGGDFGEGGGGGGGGGGGGGGGGGGGEEG>D@DD6CCB79FGGAF=FCFFGFFF=E@BBF:4:A))16FD4DFF>69:07>16?>):AF02?3A)6)(4>FFF?(38436(111<?F0819*)(-(1(.4(49)440(,1321:6?(((-4((.(,((443>960(4(4(,.3((((-(-(((((((
@M00689:251:000000000-CJTJ5:1:1101:12693:3664 2:N:0:5
CGACAACCATGCACCACCTGTACACCAACCACAAGGGAAACTACATCTCTGCAGCGATCTGGTGTATGTCAAGCCCAGGTAAGGTTCTTCGCGTTGCATCGAATTAATCCACACGCTCCGCCGCTTGTGCGGGCCGCCGTCAATTCCTTTGAGTTTTAGCCTTGCGGCCGTACTCCCCAGGCGGGGCGCTTAATGCGTTAGCTACGACACAGAGGCCGTGGAAGACCCAGACAACTAGCGCCCACAGTTAACGGAATGAGCTACAGGGGGATAGAAACCGACGAGCTCGGACT
+
GCCFGGGGGGGGCGEEFEG<ECFFGGGGGGGGGGGGCFGGGGGGGFGGGGGGGGGGGGGGGGAFGGGGGGGGGGDGGGGEEFGGGGGFGGGGGGGGGGGGGGGFGDGGGGGGGGCG>E=EGEEEGGGCFGGGGGG+@>>777EFGFGGFFGEGG7E<FGFFFE@E=A)79@@@5@;F(*:?B999B0((-8?D2)9;2:?FF><4660-18:28B?1;;>13312223**037(*).5(76<(43(4)))--36((,..).-.,)).(,44((,64)(3((-(((-(.,-(((
@M00689:251:000000000-CJTJ5:1:1101:6529:3698 2:N:0:5
CGACAGCCATGCATCACCTGTACACCAGTCCGAAGACTCACACATCTCTGCATGATTCCGGTGTATGTCAAGCCTTGGTACGGTTCTTCGCGTTCCATCGAATTAATCCGCATGCACCGCCGCTTGTGCGGGCCCCCGTCCATTCCTTTGAGTTTTAGCCTCGCGGTCGTACTCCCCACGCGGGGCACTTCTTGCGTTAGCCGCGGCGCGACACTCGTGGCTGTTGCCCCCCCCCTGGTTCCCCACCTTTCCGGCCTGGCCCACCATGCTTACCAACCCTCTCACTTAGTTCTTT
+
C=+@6CCD,E,EFGGFGDG8FGFGCGFFFCFFDC+,,FF@CCGB8F,FFEDFG9<<FGGECG7C,CCFECEEF7,9,9C@,B+9BF9??:CCE7,,AFG>=8EF;,=5,=F==@C,4@+@E8CEEG,,,=+6===8+3C=+66=9+?;C@+:EEAF+,2:?*)85))))/-):;>)::)282(6(3((())).-4(4,4()),(-1(-((((--4((((((,(,,)).937((353((.)-0),((((.)))((((-(((.(-36(-.(.)),())(--(((,))-)).).6)))
@M00689:251:000000000-CJTJ5:1:1101:6547:3700 2:N:0:5
CGACAGCCATGCATCACCTGTACACCAGTCCGAAGACTCACACATCTCTGCATGATTCCGGTGTATGTCAAGCCTTGGTAAGGTTCTTCGCGTTGCATCGACTTAATCCGCATGCTCCTCCGCTTGTTCGGGCCCCCGTCAATTCCTTTGAGTTTTAGCCTTCCGGCCGTACTCCCCAGCCGGAGCACTTCATGCGTTAGCTGCTGCGCGGCATTCGTTGCATGTGCCTCACCACTACGTCCTCACGCTTTCTGCATGCTTGACCCTGGTATCCAATCCTCCCTCCTCGTTTCTT
+
FCEGEFDFFGGGGFGFFGGGGFE<EF,CC,FEG@@CCGGGG<FFFFFFGA<@<FFEFGGC77:8E<<F9E<FFF8A@,@,C,B,BFFGG@E7E==:DAECF+,8CAE?FFF++>D;CD+==EGGC+9,9++8CCEDGEC=8DD+6=D99++6,,@EC,=D5:*0)))))1)01::=E@D*<24)/))0>6*0@84-(-(84456)6@:0(6(3()936(,().).))6*0).()14(.(,4>(560((,,(.).)).6))).(,).41(())-))))(())(-(,,((,,,()..
@M00689:251:000000000-CJTJ5:1:1101:23448:3752 2:N:0:5
CGACGGCCATGCATCACCTGTGTAGGGCCCCTAAGGACACCGTATCTCTACGGCTTTTCCCTACATGTCAAACCCAGGTAAGGTTCTTCGCGTTGCATCGAATTAAGCAACATGCTCCGCCGCTTGTGCGGGCCCCCGTCAATTCCTTTGAGTTTTAGCCTTGCGGCCGTACTCCCCAGGCGGAGAACTTACTGCGTTAGCTGCGCCACCGAAGCTCTAAGAGCACCGCCAGCTAGTTCCTATAGTTTACGTCGTGGCACCCCGGGGATCCTAAACCTGCCCTTCTCGTGCTTAT
+
GGGGGGGGGGGGGGGGGGGGGGGGGGGGGGGGGGGGGGGGFGGGFGGGGGGGGGGGGGGGGGFGGGFGGGGFGGGGGGGGGGGGGGGGGDGGEGGGGGGGCDGFFGFGGGFFGGG9A,=6@=CEE8=8DEGGEG+>CC?EDGGCF;CGFDGGGGFGGG>@FFFFF2A@AFF?=46273<FF1629>FE3CE3))/3;D,(.:2:2912::>(7((,3><>DFB<)3,9)/<((.2,4))))*).).)5.42(,(,(,(()((,(((-((((.6))(,(.(((.(())(-(-()).
@M00689:251:000000000-CJTJ5:1:1101:22723:3787 2:N:0:5
CGACGGCCATGCATCACCTGTGCACGCCCCCCGAAAGGAAGCCCCGCTCTCACGAGGCCGTAGCGCACATGTCAAGGGCTGGTAAGGTTCTGCGCGTTGCGTCGAATTAAGCAACATGCTCCGCCGCTTGTGCGGGCCCCCGTCAATTCCTTTGAGTTTTAACCTTGCGGCCGTACTCCCCAGGCGGCGTGCTTAACGTGTTGACTGCGACCCCGAGCGGCTAGGCATCCCACGGTCTAGCACGACTCGTTTACAGCGTGGACTACAAGGATAATAGAGTCCGCGCTCACTGTAT
+
G@CB@CEFCFGGGGFFFGG@CDGGGGGGGGGGGGGEGGGGGGGGCFGGGGGGGGEDGGGGGDGGGGG@FCEEFFEADED8FGGAFFFDAFFGGFGG7FGGGGGCEGGFGGGGGGFE,:+@ECGG7CC8CFF?CEGCE=D5?CCCCB77@FCECFGFFCCFCAFF349496>B>F??:)97>1?00>06>010(66><?:1:??FFA4<:(-(4(12,(3(7(462(,)2*7:.(/:06).)*),,4((,(41(4AB)3:131().344<?()..).).)-))((,1(,4)-64))
@M00689:251:000000000-CJTJ5:1:1101:22745:3793 2:N:0:5
CGACGGCCATGCATCACCTGTGCACGCCCCCCGAAAGGAAGCCCCGCTCTCACGAGGCCGTAGCGCACATGTCAAGGGCTGGTAAGGTTCTGCGCGTTGCGTCGAATTAAGCAACATGCTCCGCCGCTTGTGCGGGCCCCCGTCAATTCCTTTGAGTTTTAACCTTGCGGCCGTACCCCCCAGGCGGCGTGCTTAACGTGTTGACTGCGACACCGAGAGGCCAGGCCTCCCAACGTCTCGCACGCATCGTTTACAGCCGGGACAGCCAGGGGAACGAAGCCTGCCCACCTAGTCG
+
FCFEEDGGGGGGGGGGGGGFGFGGGGGGGGGGGGGEGGGGGGGGGGGGGGGGGGGGGGGGGGEGGGFGEGGFGGGGGGGCFCFGGGGGEFGGGGGCFGCEGGGDG7AEGGGGDFG7DGGFGFEGGGG>CFGCDDGDCEDECCEGG>CFFGFGFG9E;CGFF/>EEECFBBB90921*4>GB612661017(4444<AFFFFF?),-)24>;(,((11(,-2(443(8)**7((,9??:(((83796(9:<B6(.)57(,9>((((.48130-((4((4(-((((..)-3((5)-(
@M00689:251:000000000-CJTJ5:1:1101:11130:3795 2:N:0:5
CGACGGCCATGCATCACCTGTCTCCAGGCTCCTTACGGCACCCCTGAATCTCTCCAGGGTCCCTGGGATGTCAAGGCCAGGTAAGGTTCTGCGCGTTGCTTCGAATTAAACCACATGCTCCACCGCTTGTGCAGGCCCCCGTCAATTCCTTTGAGTTTTAACCTTGGGGCCGTACTCCCCAGGAGGAGAACTTAAAGCGTTAGCTGCGCCACCGAAGCCCGAAGAGCCAGGAAAGCGAGGTAACAAGGGTACAGGCGGGGGACAACAGGGGAGCTAAAGAGGAACCAGCGGGGAG
+
FECF@CFFC@EE@FE@EFC@CE<CF@FGF,FFFGE,@C@FGGC:FFEFFGFG<AFCFFEGG?CGFGGGD@FFFFGGGFDGG<BEGG,5CFGGGGGGEFCA,9CFFCFFCC,,ADC,@86@D@DE=E6@@?F,3@C+6AD+=6===5++52+EEAF,+7?90<6*:8)58>)80::)5)?CF)-)/5(55:)**0**1>5(//;3)/;9(/62(.2;92(((-22(.(4**)(.,*((-4((0.)))(.-8())6?(((42(((-.138:?00(,().)--,3((.(.(((40(-,
@M00689:251:000000000-CJTJ5:1:1101:17707:3901 2:N:0:5
CGACAACCATGCAGCACCTTGTCAATTTTCACTACTGGTCAGAATATCTTGCCAAATTACCTGAACAAATTTCAGCTGGGTATCTAATCCTGCTCTCT
+
GFEFGEFGDGGGGGGFFCF?GGGGGGGGGGGGGGGGGGGGGGGGGGFFGGGGGGGGGGGGGGGGGGGGFGFFGGGGGGGGGGGGGGGGGGGGGGGGGG
@M00689:251:000000000-CJTJ5:1:1101:18595:3933 2:N:0:5
CGACGGCCATGCAGCACCTGTCTCTGAGTCACTTGCGGGAAAACCCCTATTAAGAGGCGGTCTCAGGATGTCAAACCCTGGTAAGGTTCTGCGCGTTGCGTCGAATTAAACCACATGATCCACCGCTTGTGCGGGCGCCCGACAATTCCTTTGAGTTTTAATCTTGCGACCGTACTCCCCAGGCGGTATACTTCACGCGTTAGCTGCGTTAACAAGTCAATTAAGACGCGAAAAATAGGAGACAAAGGTTAGGGCGTGGACTGCCAGGGGAACAAATACTGCACATGACGGAATG
+
GEC@CDFB@,ECCFFCC<A<6,@@9FGFC,,6CFD9FEGGDGG<6FFFFE9FGGFGGGGE=:,A?EFG8E=@,AF9EG@E7=EFGG,A9FECCCG7:E6>ECCCDFFCF9?@D7FFD,+6@=@3BC+3DFDD;ECE*3*;C*4999=@8:+,5>@,1<88AA?E***:36,:(633+4<*81=?(,(((.-:)5)5<0--9?FA<AF0(-,()624)--.)..).-)(175(-4<(6))5:761((.(5)6,.3(--3(3()(((4)4,(-((,2()))).))()))))-((((.
@M00689:251:000000000-CJTJ5:1:1101:18591:3955 2:N:0:5
CGACGGCCATGCAGCACCTGTCTCTGAGTCCCTTGCGGGAAAACCCCTATTAAGAGGCGGTCTCAGGATGTCAAACCCTGGTAAGGTTCTGCGCGTTGCGTCGAATTAAACCACATGCTCCACCGCTTGTGCGGGCCCCCGTCAATTCCTTTGAGTTTTAATCTTGCGACCGTACTCCCCAGGCGGTCTACTTCACGCGTTAGCTGCGTTACCAAGTCAAATAAGACCCGACAAATAGTAGAAAGCGTTTAGGGCGGGGACTACGAGGGGAGCTAAACCAGCCAACGCGGTCA
+
GEFFEDGGGGGGFGGGGGGFGGGGGGGGGGGGGGGGGGGGGGGGGGGGGGFGGGGGGGGGGGGGGGGGGGGGGGGGGGGGGGGGGGGGGGGGGGGGGGGGGGGGGGGGGGGGGGGGGGGGGGGGGG>EEFEFEGGGGEGEGGDDDACGFGGGGGGGGGGFFFEFFFFFFFF>FFFF7@FGFFF<FF19<DFAFFA?FBFFF0:4)6398:<14<??4995)).96A?:5<5,93*).6.26=-.(434<>:AD<03(32(,,3((4:91(((-(.6474(4(-34,(-(--(,
@M00689:251:000000000-CJTJ5:1:1101:19284:3969 2:N:0:5
CGACGGCCATGCATCACCTGTACACCAACCACAAGGGAAACTACATCTCTGCAGCGATCTGGTGTATGTCAAGCCCAGGTAAGGTTCTTCGCGTTGCATCGAATTAAACCACATGCTCCACCGCTTGTGCGGGCCCCCGTCAATTACTTTGAGTTTTAACCTTGCGGCCGTACTCCCCAGGCGGGATACTTACTGGGTTAACTACGGCACATATGGAGTCGATACCACAGACAACTAGGACGCAACGGTTAAGGCAAGGACAACCGGGGGATACAAACCTGACCTCTCTGTATCG
+
GECFEDGFCCFEDGCDEEF@FFFGGGGGGGGGGGGGGGGGGGGGGFGGGGDFGGGGGGGGGFGGGGGGGFFGGGGGFGGGGGGGFGGGGCECEGGGGGGGEGG8DGGGGGGGGGGGGFFGFGGGGEE=,@CGGGEGGGGEDDGG@+=79CFDC@FGFCGFFFE@E@@==A):@)1<C29CF@@9>>31;4??4.<)(/((.)6A:6:1(,4).)6652:>91,.(.44C16,(.*),)(),0(-(,,(-(4).832.(31,(((--3;0(33()6<).((3((()))(.6)))-(
@M00689:251:000000000-CJTJ5:1:1101:6413:4023 2:N:0:5
CGACGACCATGCATCACCTGTACACCAACACAAGGGAAACTACATCTCTGCAGCGATCTGGTGTATGTCAAGCCCAGGTAAGGTTCTTCGCGTTGCATCGAATTAATCCACATGCTCCGCCGCTTGTGCGGGCCCCCGTCAATTCCTTTGAGTTTTAGCCTTGCGGCCGTACTCCCCAGGCGGGGCGCTTAATGCGTTAGCTACGACACAGAGGCCGTGGAAGACCCATAACCCTAGCCCCCCCCGGTTACGGACTGGACCTCGAGGATTTGTAATCCGTCCTCCACTGTCCCGT
+
GGGGGEGGGGGGGGGDFGGGGGGGGGGGGGGGGGGGGF@FGGGGGGGFGGGGGGGGFGGGGGFGGGGGGGGGGGGGGGGGGGFGGGGGGGGGGGGGGGGGGGGGGFEE@EFGGGGA,@DEGGGDEGG,=8CEDGGGGGGEGGFCGFGFFGG+EFGGFDCABF55ABBBAADA=CFF*55CF@(62;(39<F2)6)4:4::2-)5(16>92(.(,4:9>B;027?F0<4**/.:<D(45(,(0(((-(,-(.4-(-(448<1,,(((((()))..6))4(-(4()2(.),))),(.
@M00689:251:000000000-CJTJ5:1:1101:6431:4039 2:N:0:5
CGACGACCATGCATCACCTGTACACCAACACAAGGGAAACTACATCTCTGCAGCGATCTGGTGTATGTCAAGCCCAGTTAAGGTTCTTCGCGTTGCATCGAATTACTCCACATGCTCCGCCGCTTGTTCGGGCCCCCGTCCATTCCTTTGAGTTTTATCCTTGCGGCCGTACTCCCAAGGCTGAGCCATCAATGCATTAGCCACTACCAGGAAGCAGTGGAAGCCCCCAACCCTAGGCGCCGACCTGCTACCGCCTGGCATCCGAGTGTACTGCTACTAACCTCCGCGGTC
+
EGGECFEECDGDC9E,,CEFA@FCE<CF;F@@F,C:C@FGGGFF,,C@FCCBFEGGF@EDF<@@9CFGGE,,C7,49,,9F9,,,A?,C?:@+@CFG,@CFEBF,,CFA=8EF,=;E?++=++@@=1,,6++6=+@E60@+6,DGBF75++@3E9:572BFAA)8))1)))7:>>B67/*/0:((0((*(**0/(0*/*/()*-(6(())((((,((1(,))(((,(()*)(-(*((.3,4)-(,(((.))(-(3((((()(.((4((.6.)))-.:))),4)((((((-(
@M00689:251:000000000-CJTJ5:1:1101:5235:4123 2:N:0:5
CGACGGCCATGCAGCACCTGTACAGGACCCTTGCGGACACCGTATCTCTACGGCTTTTCCCTGTATGTCAAACCTTGGTAAGGTTCTTCGCGTCGCGTCGAATTAAGCAACATGCACCGCCGCTTGTGCGGGCCCCCGTCAATTCCTTTGAGTTTTAGCCTTGCGGCCGTACTCCCCAGGCGGGGCGCTTAATGCGTTAACTGCGGCATGGAATCCGTCGGAGGCTCCCACCCCCAGCGCCCTACGTTTCCGGCGTGGGACCCCCGGGTTTCATCACCTCCCCTCTATGTGTCTT
+
GB@FEFED:FFC<AFFFGGFFG9EEGGGCCF@CFE7BC+CDFFCGG<FGGFFGGC@8FEFE,BFCAFFF9FC94BA,FFEGCFFAEEG9A7FE::FBFE6C+@D4CADFGC8A8E,,,+@C>=+BF8,,3@6E>**4*0997FDDFC967:FCGFFG6=)+4)8(/2:0781/4@@*(*/),6917(3(-34)).3-:(()-))-,,(((())).54(((((,1(((-12)(-1)((.(-47(,.32..))-(,(4,1((((--(-(4((-)))))..4(.(,(,(-))))))55
@M00689:251:000000000-CJTJ5:1:1101:15327:4147 2:N:0:5
CGACAGCCATGCAGCACCTTGCTTTGTGTCCCGAAGGAAAGGCTCATCTCTGAACCGGTCACGCGCATTCTAGCCTAGGTAAGGTTCCTCGCGTATCATCGAATTAAACCACATGCTCCACCACTTGTGCGGGCCACAGTCAATTCTTTTGAGTTTCACTCTTGCGAGCGTACTCCCCAGGTGGGATACTTAACGCTTTCGCTAAGCCAGTGACAGGCTGTCGCCACCAGGGAAGAAACAACGTTTACGGGGTGGACGACAAGGGTAATAAACGCGGGAGAGAAGGGTATGAAAA
+
FCCCCDFFC9EF@FFACFFFGGGG9FFFGGFGGGGECFGGGGG,CFGFFGFGGGGGGGGGGGGGGGGGGGGGGGGGGGGFGGGFGGGGGGGGGGGGFGGGGGGCDFGGGFFGGGDF8DDDGDFDCGFGCGGGGGG+=,=@AFFFFDDD79=CFFCA7@CCFFFFEABFFFFFBBFF5)9C5462973>B47CE:6(((->;;(49=148@37<4)3(6(((./((6,(9F)4((*.((,.(),-((-)-4(((49(,-4((33:?((.).6:-(-39((-((-.(,((()().))
@M00689:251:000000000-CJTJ5:1:1101:11979:4255 2:N:0:5
CGACGGCCATGCAGCACCTGTACACCAACCACAAGGGAAACTACATCTCTGCAGCGATCTGGTGTATGTCAAGCCCAGGTAAGGTTCTTCGCGTTGCATCGAATTAATCCACATGCTCCGCCGCTTGTGCGGGCCCCCGTCAATTCCTTTGAGTTTTAGCCTTGAGGCCGTACTCCACAGGCGGGGCGCTTAATGAGTTAGCTACGACACAGAGGACGGGGAAGACGCAGAAACCGAGGGCACACCGTTAACGGCAGGGACAACGGGGGTAACAAACGCGGGGCACACGGAGAGG
+
F=:@@C@@@CEF<FE@@6<6C@EDCFGGC:FFGFFFDCFFGGGCFCCFGGGEGGGDGECGGGGGGGGGDGGG<F@FFFGFGGGGEFG<FGGGGCFEDCGGGGGG+FFE9FFEGCB,,46@E+@EEEGG8DGGEGE8+=@@@D+++B8C99C3@@;DGGGFF5CB*5@=)::A25*:,:9;>92216,3(-,4)6<)6)-4>9<>?6:49;(.5,,((((4(((437(351782(9((-(46)-3((((((,-42(2(,-(-((4(((4,(-.))-((,-(,((-((((-(-(-4(
@M00689:251:000000000-CJTJ5:1:1101:11992:4268 2:N:0:5
CGACGGCCATGCAGCACCTGTACACCAACCACAAGGGAAACTACATCTCTGCAGCGATCTGGTGTATGTCAAGCCCAGGTAAGGTTCTTCGCGTTGCATCGAATTAATCCACATGCTCCGCCGCTTGTGCGGGCCCCCGTCAATTCCTTTGAGTTTTAGCCTTGCGGCCGTACTCCCCAGGCGGGGCGCTTAAGGCGTTAGCTACGACACAGAGGCCGTGGAAGACGCCGACACCGAGCGCCGACGGGTTACGGAAGGGAAGACCAGGGGAACAAAGACGGGGAACCAAGGCACG
+
C>@@@CCF@<ECCFF@CE<6CAFAAEEGGEGGGGGGDGGGFGGFFCDFGGGGGGGGGGGGGGFGFGGGAGGGGGGGGGGGGGGGEGGFFGGGGGFGGGFGGGGEEGGGGGGGG8E>8DFGGCC8CCFGGGGGGGEEE+=;CDG7+8C7C+@FGECA7DFFAF@BE@A):>95>(9;,5CDF=926>;B>10,6)5:;6;:B>)64?F>FF7?732(-9,79(.4:8(())0491*(3421(8(4((-(((-.41(((360(-8((..8?>7:((,4((,(4((((-(((.((((-
@M00689:251:000000000-CJTJ5:1:1101:16758:4325 2:N:0:5
CGACGACCATGCATCACCTGTACACCAACCACAAGGGAAAATACATCTCTGCAGCGATCTGGTGTATGTCAAGCACAGGTAAGGTTCTTCGCGTTGCATCGAATTAAACCAAATCATCCACCGCTTGTGCGGGCACCCGTCAATTCATTTGAGTATCAACCTTGCGGCCGTACTACCCAGGAGGGCAACTTCACGAAGTAGCTGCGTTAATGAACAGCGAGGCGCAAAAAAAACAAGGGAAGAAGGTTAAGGGGGGGAAGAAAGGGGGAACGAAACCAGGCACACGGGGACAGAG
+
ECCF@CFG:;CE<<CC@FD@E<EAF8FE,BEGFFGCEF8F,;EC<EF<EE<9FF@FG,,@EE5@<CDFC,ECFF,FBFF??CFF,9,5C9?:BF+6@9,9488E4FGF,AA+A,,9,4+@D,=+8+@8D,B=C++6+3=+=D>C=D7=7+2:DD,,6=C6**0*==ABAA))8)*/1-?F9)/>/:(5-(**107(((0..).73(((,()11>9;3((..003(((-29)7-(*((((,.)((.(()))..,(4934,-((((.2,(((((-(,-((.(4,(.((,3((((((.
@M00689:251:000000000-CJTJ5:1:1101:16746:4343 2:N:0:5
CGACGACCATGCATCACCTGTACACCAACCACAAGGGAAACTACATCTCTGCAGCGATCTGGTGTATGTCAAGCACAGGTAAGGTTCTTCGCGTTGCATCGAATTAAACCACAACATCCACCGCTTGTGCGGGTCCCCGTCAATTCCTTTGAGTTTCAACCTTGCGGCCGTACTCCCCAGGCGGACAACTTCACGCGTTAGCTTCGTTACTGAACAGCAAACCGTCCAACAACAGGAGGACATGGGTTAGGGAGGGGACAACGAGGGAAACACATCCAGGACGCAGAGGCTAGTG
+
FCCCCEFGDFFF@FFDEFF<EFFFFGGGEGEFGGGFGGGGGCFGFEFFGGEFFGGGGFGFGGCFGG9EFFGFFG,E@CEEFGGGFGFF9EGCE@:FGFFFC>FCEGGF?EFDF,@EDG6AEFGEEGDC8AEGGGGGG8C+=DED=D++?==FD,:EFGFCFF5ACAA>5=8A@@C@GFGGF2@B2/5=534)971066;@DCC)4,/(/2)/7=:B:(2(((493,,4C4>381*4((4::@)).(4,(34(.-(43(((,((-((4(.(..(...())(,(((,((-((.)())
@M00689:251:000000000-CJTJ5:1:1101:21114:4439 2:N:0:5
CGACAACCATGCACCACCTGTACACCAGCCCTAAGGCACGCACATCTCTGCACGCTTCCGGTGTATGTCAAGCCTTGGTAAGGTTCTTCGCGTTGCATCGAATTAATCCGCATGCTCCGCCGCTTGTGCGGGCCCCCGTCAATTCCTTTGAGTTTTAGCCTTGCGACCGTACTCCCCAGGCGGGGCACTTAATGCATTAGCTACGGCGCGGAACCCGTGGAATGGATCCCACAACTAGTGCCCAACGTTTACGGCATGGGCGAACGGGGTATCCAAAACTGGCTACCACGGTTG
+
F=:CFEFGCFGFGAEEEGG@EFEGGGGGGGGGGGGCFGCGGGGGGGFGGGGGFGG@FEGEDFEFGGGGGG<E@GGGGGGGDEFFAEGGGFCGG7CFGCG6FGGGGGGGGGFGGGGEGGDDEGGCEGF8DEEGGEGED@:ADGFGFFGF+=98@EFCGECFFF@CBAABAF=9@C>BEFDCF>@2;>>F?:AA)<>9AABA0))),((--36666<?B:62(5)5.5)559?7((9)34)-<F002:?13(-4(4(-(.((((-(4((-1-,))).,)(804(,(.(())(((((
@M00689:251:000000000-CJTJ5:1:1101:9881:4456 2:N:0:5
CGACGACCATGCAGCACCTCCTCTGTGGGTATCTAATCCTGCTCTCT
+
GEEFEGFGGGGGGGGGGGGGG<@FA;<FE:EGGGGD<DGGGGCFGGG
@M00689:251:000000000-CJTJ5:1:1101:19449:4465 2:N:0:5
CGACGGCCATGCAACACCTGTACACCAACCACAAGGGAAACTACATCTCTGCAGCGATCTGGTGTATGTCAAGCCCAGGTAAGGTTCTTCGCGTTGCATCGAATTAATCCACATGCTCCGCCGCTTGTGCGGGCCCCCGTCAATTCCTTTGAGTTTTAGCCTTGCGGCCGTACTCCCCAGGCGGGGCGCTTAATGCGTTAGCTACGACACGAAGGCCGTGGAAGACCCCTACACGTAGGCGCCACCGTTTACGGCAGGGATAACCAGGGAACCCAAACCGGCAGCCACGGTCCAG
+
FEDFEDGC:CEEDGGGEGGCFCFGFGGGGGGGGGGGGGGGGGGGGAFGFGDFGGFGGCFGGGGGGGGFFFGGGGEGGGGFGGGFFCEFDEDEGGGDCGGFGGGGGGGGGGFGGGGGFGGGGGGGGGGGGGGGGGEGGDGGCGGGGAGFACFGG,,;9EFF>FE@C=A>BFBF?58>F@F4?9>BFFBFF9:,..:298:12<):28?(7>((--341329(240(4(.1/0(8:*((.(,(.4342((421)-8(((,((((),(,.(,(.(((-(,(4(((((((,.((((())
@M00689:251:000000000-CJTJ5:1:1101:19365:4527 2:N:0:5
CGACAGCCATGCAGCACCTGTACACCAACCACAAGGGAAACTACACCCCTGCAGCGATCTGGTGTATGTCAAGCCCAGGTAAGGTTCTTCGCGTTGCATCGAATTAATCCAAATGCCCCGCCGCTTGTGCGGGCCCCCGTCAATCCCTTTGAGTTTTAGCCTTGCGGCCGTACCCCCAAGGCGGGGCGTTTAATGGGTTAGCTCCGACACAGAGGCCGTGGAAGACGCCCACACCTAGCGCCCACCGTTTACGGACTGGAACACCAGGGTAAACAATACGGGCGCACGCTGCCCG
+
EFFGDGGGGGGGGGGGGGGDGAFGA<F<FG7,E<FF7C6;E@@C<,6++:C<FGDC7FF@,,A44,9A9,CA,FG@@G7@ECGGG:,C<A4@>FE>@<,=CECG7FA,E;,,4,,,,9==+@8+BC8E87BC=>EEE6C1+=1?+;2;F6<:DGGGFECF6A@58A59))))((79E(:D)(57@;(((--4-)))(.,((--),49>BF:?7(:449((((43(3(-1)02::D7:42((8(8?20,2::)41(,,21(((.(-((,4..,.)..))5(((1,((-,((-(.((
@M00689:251:000000000-CJTJ5:1:1101:11897:4534 2:N:0:5
CGACGACCATGCACCACCTGTACACCAACCACAAGGGAAACTACATCTCTGCAGCGATCTGGTGTATGTCAAGCCCAGGTAAGGTTCTTCGCGTTGCATCGAATTAATCCACATGCTCCGCCGCTTGTGCGGGCCCACGCCAATTCCTTTGAGTTTGAGCCTTGCGACCGTACTGCCCAGGCGGGGCGCTGAATGCGTTAGCTAAGACACAGAGGCCGTGGACGACGCCGAAAACGAGGGCACAAAGGTTAAGGGAGGGAGAGACGGGGGAGGAAAAACGACACACAGAGGGTCG
+
,=:@:@:@:;@C<F86@FF<C<CAC,9EB6BEFF@@,;<FECEFGGGCFFDEGGGGGDF<FF,AFG,EFCFGF?FFGGFFGGGGFFGGG;FGGF>=??8AEFG8DEA@@F<FE@9,942=CC>ECEFGG,CEE+CC660+66;6++5;C?<,@35E+3D59>8@EB)8)5:>=9*.,(;6FB--14731;(4<)4)((,8:<)..4)).1,(,.-3(4(-(4(-,((3)<)46(2(4636?<(((((.,).)..(,49>:6((((((-,(7((-4:(((((,((.((,,83(((-
@M00689:251:000000000-CJTJ5:1:1101:24994:4668 2:N:0:5
CGACAGCCATGCAGCACCTGTACACCAACCACAAGGGAAACTACATCTCTGCAGCGATCTGGTGTATGTCAAGCCCAGGTAAGGTTCTTCGCGTTGCATCGAATTAATCCACATGCTCCGCCGCTTGTGCGGGCCCCCGTCAATTCCTTTGAGTTTTAGCCTTGCGGCCGTACTCCCCAGGCGGGGCGCTTAATGCGTTAGCTACGACACAGACGCCGTGGACGCCCCCCACACCTAGCTCCCCACGTTTACCGCATGGACCCCCAGGGTCTACAAACCTTGCCTCCCCGTCC
+
GF@FCGGGFGGGFFGGGGGGGGGGEFGGGGGGGGGGGCFGGGGGGGGFGGGGGGGGGGGGGGGGFFCGEFGFGGGGGGGF<DFGFGGGG9DCEGCEFGFGGGGGGGGEGF?=FFE>=;D8E+@EGGGGFGEEGGGGGGGGGG6?9F=FFD@DCEGGG,@FFFFFF>@F55:A=>EEGFG*5>@B@F>>96:?)).604:?()5)53:714((,(((0499>6(7(,139)87(,>1()()-/,2(,-(3:(6)--(3(.)),(,-(-2(((()).4).:.))(.)..(((,((
@M00689:251:000000000-CJTJ5:1:1101:14949:4683 2:N:0:5
CGACGACCATGCATCACCTGTACACCAACCACAAGGGAAACTACATCTCTGCAGCGATCTGGTGTATGTCAAGCCCAGGTAAGGTTCTTCGCGTTGCATCGAATTAATCCACATGCTCCGCCGCTTGTGCGGGCCCCCGTCAATTCCTTTGAGTTTTAGCCTTGCGGCCGTACGCGCCAGGCGGGGCGCTTAATGCGTTAGCTACGACACAGAGGCCGTGGAAGGACACGAAACCTAGGGAGCACAGTTGACGGAAAGGATGAACAGGGTAACAAATCACGAGCCCTCGGGACAT
+
ECECEFFGCFDECFFFFFGAFFGFGGGGGGGGGGGFCEGFEGGFGEGGGFGGGGGGEGGGGGGGGGGGGGGGCF7AFGGGGGGGAFGGGGFCEGGGFG;,>EDF7?AFFGGCFFFF8ED6E1=EGEC?=FGEGEEEG8>=8+@FGACF+<@CGFECCFFFFF@8)>A55>ADF)5(*5<DF221(7-9>08?FFF99::6?A<B33?0;90(((,--1101442(,,(1*0(--*(.)(,()-44(4-))682((((.2()(.)).41<,(()-..)..(-(,((-(((-(((()
@M00689:251:000000000-CJTJ5:1:1101:14248:4696 2:N:0:5
CGACAGCCATGCACCACCTGTGTTACGGTTCTCTTTCGAGCACTAAGCCATCTCTGGCGAATTCCGTACATGTCAAAGGTAGGTAAGGTTTTTCGCGTTGCATCGAATTAAACCACATCATCCACCGCTTGTGCGGGTCCCCGTCAATTCCTTTGAGTTTCAACCTTGCGGCCGTACTCCCCAGGCGGGCAACTTCACGCGTTAGCTTCGTTACTGAGTACTAATGAACCCAAAAACCAGTGGACATCGTTTGGGGCGGGGACAACAAGGGTAACCAAACGCGGCGCGAAAGTG
+
F>@CCCFGDFFFFGFACFF@ECFDFGGGGDGGGGD,,FFGGGG<FGGGGGGGGGGGGGGGGGGGGGGG7CFGGGGGGGGGGGGCBFFG<FGCGGGGGGEGGGFFDGFFFGGGGFCEGCGGGFGGCFGG>CFEFFGDE@6DFDCCDADFF?FGGGGGGFGF+C=*=<EAFFABBAFAC4CCFA5:=4@=(206=(7??@?<@11((64>91(.(4)6)8-)--6:)..)*9)461C11(4<9*44(.).8<(12(,3(3(4>(-,2:603:?(4,)).4.,(,-(-((((((-.)
@M00689:251:000000000-CJTJ5:1:1101:14948:4704 2:N:0:5
CGACGACCATGCATCACCTGTACACCAACCACAAGGGAAACTACATCTCTGCAGCGATCTGGTGTATGTCAAGCCCAGGTAAGGTTCTTCGCGTTGCATCGAATTAATCCACATGCTCCGCCGCTTGTGCGGGCCCCCGTCAATTCCTTTGAGTTTTAGCCTTGCGGCCGTACTCCCCAGGCGGGGCGCTTAATGCGTTAGCTACGACACAGAGGCCGGGGAAGGCCCCAACACCTAGCGCCCACCGTTTACGGCAAGGACAACCAGGGTAACGACACCGGGCCCACCGGCCAC
+
GGGGEEGGDFGGGGGGGGFCGFGFGGGGGGGGGGGGDGFGGGGGGGGGGGGGGGGGCFGGGGGGGGGGGGGGGGGGFGGGGGGGGGGGGGGGGGFEGGGGGG,>FDGGGGGGGGGGGGGGGGGGGGGGFGGGGGGGDGGGGDEFGFGGFG77CEGFGGFFFFFEEFFF=AADDDFEG@FGFFF@@FB0;9<BAFA<94<BFF)<7?:>B>F?:040?F69(6(((.1:<*)(4?3(,)(-2>((8:9B?((648(((,303(.(2(4:B(4(.4,((-4((((446<3((((-,
@M00689:251:000000000-CJTJ5:1:1101:4790:4741 2:N:0:5
CGACGGCCATGCAGCACCTTGTAGTCTGTCCGAAGAAGGGGGTGTTTCCACCCCTGTCAGACTACATTTAAGCCCTGGTAAGGTTCCTCGCGTATCATCGAATTAAACCACACGCGCCACCGCTTGTTCGGGCCCCCGTCAATTCCTTTGAGTTTCATTCTTGCGAACGTACCCCCCCGGTGGTATCCTTATCACTTTCGCTTAGTCACTCACGTTACCACTGTCACGCGAACCACTAGTATCCATCGTTTTAGGCGTTGACTACCAGGTTCATCAACCCTCCCTGCCT
+
FC:EEFCEFGFCE<FFCFFFFFGC;CF@FFD:::@C8<FCGEGGGGGFEGD8@CG,CFD<AFG9FCFFGA<ECFCFD,FA<FGGGFF<?+@>@+8AE?E,8,9>,A4FA,A4++++6@+AF6EG++@8E++6+@CEE59*79BF+B;BE+5*,29;+25=9A*9)):-(53-(0-5=(9D>@(())))).)5<A44).6(4(4()))6<4A:2((44?24)2).)-2(1/53((92325.4*6))6),4<,()().((((()))(.))-)))))-6)((-1(,(.)(()
@M00689:251:000000000-CJTJ5:1:1101:11082:4761 2:N:0:5
CGAGGCCAAGCAGCACCTGTAGACAGGCCACAAGGGAGACGACATCTCTGCCGTCGTCCTGTATATGTCAAGCCTAGGTAAGGTTCTTCGCGTTGCATCGAATTAATCCACATGCTCCGCCGCTGGTGCGGGCCCCGGTCAATTCCTTTGAGTTTTAGCCTTGCGGCCGTACTACCAAGGCGGGGCGCTTAAAGCGGTAGCGAAGGCACGGAGACCGGGGAAGGGCGCAGAGAAGAGGGCCGAAGGGGTAAGGAAGGGACGACCAGGGAGAAAGAGAAAGGCAGGGGGGGGCGAG
+
EBCCC@CF,CDDFCF,;CC,@,C@CFGFCAFCCFGCDFGFCEEC,,CFFFFFEFBF:@CFF@FFE,EF,FEFFF,FEF<FFGG??:F,CDGGC=FEE,EEGC8@EE,9CFCF?EE4,@=CEG6++4=88CEG+C+>+;0+3;,;C?7+?CDG@A,E@EGA598@8@A@A8=((*1:,8DFF5916(4(((4<)647((((.(-(((.31399>(,-3((33(,3((,4))0((,0(.(4(-)-((2((((()5,,,41(,(,((,4<B0-1(((.2(((.4(34(4((060,-(,
@M00689:251:000000000-CJTJ5:1:1101:21954:4854 2:N:0:5
CGACAGCCATGCATCACCTGTATCAGCGTTCCCGAAGGCACTAAGCTATCTCTAGCGAATTCGCTGTATGTCAAGGGTAGGTAAGGTTCTTCGCGTTGCATCGAATTAAACCACATGCTCCACCGCTTGTGCGGGCCCCCGTCAATTCCTTTGAGTTTTAACCTTGCGGCCGTACTCCCCAGGCGGTCAACTTAATGCGTTAGCTCCGAAACCCACGTCACAAGGACACAGACTTCAAGTTGACATCGTTTACAGCGTGGACACCCAGGGTACCTAACCACGCGCTCCCTGTGC
+
GFGGGGGGGGGGGGGGGGGFGDGECGGGGGGGGGGGGGGGGGFFGGGGGGGGGGGGGGEGGGGGGGGGGCGGGGGGGGGGGGGGGGFGGGGGGGDGGEGEDGCGGGGGGAAEFGGF@FFGGGGGGGGGGGDFGGGGGGGGGGGGGFGG+;C@@AFGFG7?FFEFFFEFAA=45)>=F5FGAFF2=@5:(7=EE@C)6C@;308CCC;6>@29:(38>FF?F22,:?7757)(.3*)-6AA>F),.),1((42.4)344((-82(3(4:?B<>).))5((.((-((-((,,))))
@M00689:251:000000000-CJTJ5:1:1101:13231:5018 2:N:0:5
CGACGGCCATGCAACACCTGTACACCAACCACAAGGGAAACTACATCTCTGCAGCGATCTGGTGTATGTCAAGCCCAGGTAAGGTTCTTCGCGTTGCATCGAATTAATCCACATGCTCCGCCGCTTGTGCGGGCCCCCGTCAATTCCTTTGAGTTTTAGCCTTGCGGCCGTACTCCCCAGGCGGGGCGCTTAATGCGTTAGCTACGACACAGAGGCCGGGGAAGACCCAGACACCGAGCGCCAACCGTTTACGGGATGGAAGCACAGGGGACCGCAGCGGGGGAGCGTGGGAC
+
C>@CCDCFEGFFCGFCB,C<CFFFFGGFGGGGGGGCCFGGGFGFGFGGGGGGGGGGGFGGGGFGGGGGFGGGDDFFGGGGGGGGEGGGGGGGGGGGGCEA>EFG@EFDGGGGGCD8EDDEEGCGEDE=FCGDEGD8>=C+:D++2BFGFC@:EAAF7CCF6AEEFFFBBB===2C2C@6C>9=01;9990:?<<AB><31?29A<?294321.5??:9((26((,,(,**0((4*(,614(8(,((44((()3((2(40:)(((,34:049((((-(((-(((((((((-(((
@M00689:251:000000000-CJTJ5:1:1101:22183:5039 2:N:0:5
CGACGACCATGCAGCACCTTGCACAGAACTCCTTACCACCGTGCTCTGGGAGTCAGCCACCAAAAAGGAGATTAAGTTCCCAACTAAAGGACCTTTGTCAAGACATCTCTCTCCACCACAGCCATCAAGTGCCTTAAGGCAGCTGGGCTCTGCAGCCCTGCATAGTCGTCTGCACTGGATCTCTTTAGTAAGAGCAGAGATGGGTATCTAATCCTGCTCTCT
+
F>@C@EFFGGGGGGGGGGGCEFGGFFGG@AFGGFGGFGGGGGGGFGGGGGCEGCEGGGDFFGGGGGGGGGFGGGEFFEF,BFGGGGG,AAFGDGFGGGGGGGFFFEE<FEFE=FEEFFGG8DFFFG,@FGFFDFFDDFGCDDGGGFGF5DGGGGGGGEG:D6*;DECA3))0:956=8?@F61;77=AEFFFFFBFFFFDEEEB86):;AE58**:)):A=3
@M00689:251:000000000-CJTJ5:1:1101:14551:5043 2:N:0:5
CGACGGTCATGCATCACCTCCACAGCAGTTCTTGCGAAAAGGGATATTTCTACCCCGGTCCACTGTGCTTCGAGCCCAGGTAAGGTTCTTCGCGTTGCGTCGAATTGAACCACATGCTCAACCGCTTGTGCGGGCCCCCGTCAATTCCTTTGAGTTTCAGCCTTGCGACCGTACTCCCCAGGCGGAGAACTTAATGCGTTAGCTGCGCCACCGAAGCTCTAAGAGCCACGACAGCTAGGGCTAATGTGTTACGGCGGGGGACACCGGGGTAACTAACCAGGCCGCCACGAGCT
+
F4+=:@CCEEFECGGDEFFGGGGFGGGGGFFGGGGCEFEGGEGGGGGGGGGGGGEFGGGEEFGGFGGGGGGGGFCGGGGGGGCFGEGFGGGGGGGGEGGGGDG7FF:FFFABDE,EDAF,EDFGGGDFFFGGGGG>C@?EDGE?CFGGFGGGGGED>FGFFFFE=EAA@>=9B9BEC1CCA=;61;>B;@EEEAA<B>BFFF2<<B>010(44;F;B))).-542(3,0/>(24*).5((().84)-)..4<:?(39(,(((-((-(49-3(5)-.(.),(,,(-((--(,((
@M00689:251:000000000-CJTJ5:1:1101:4971:5061 2:N:0:5
CGACGACCATGCACCACCTGTACACCAACCACAAGGGAAACTACATCTCTGCAGCGATCTGGTGTATGTCAAGCCCAGGTAAGGTTCTTCGCGTTGCATCGAATTAATCCACATGCTCCGCCGCTTGTGCGGGCCCCCGTCAATTCCTTTGAGTTTTAGCCTTTCGGCCGTACTCCCCAGGCGGGGCGCTTAATGCGTTATCTACGACCCAGAGGCCGTGGAATACCCCACCACCTAGCGCCCACCGTTTACGCCATGGACTACCCGGGTATCCGATCATGTACTCTCTTGCTTT
+
FGGGGEGEGGGGGGGGGGGGGGFGFGFFCEGGFGGCCA@FFDEGG,E@9FAFGG?FGE<FBA5BEFGFFGFGFGFGGFF<FC<EED9FF9,CEEGG7F4D6E8FGF4,CFFGGED,9@+CEGG+=C8E8DE+CE6@EGG6CC69C=+?;D?7@@AFFA*9650**885=>24>==@FDGC?=@FF0((-((4-).)3-38,)4:<0:,(,4(40:6?66(20)),6:73/)(.:*.(),4(7((-((4(.(-((-(()()))(,.(-(,,(.6)(((-(.).))).)))))))))
@M00689:251:000000000-CJTJ5:1:1101:6411:5151 2:N:0:5
GCTACGGTTGCTTTAAGCATGGTCACTTTCGCGCCTGCTGCACCTCTCT
+
EGGGGGDFB@EAE,CFFF<CFGG9@EEFFDEC@FE@FGCCC8E@CFF,,
@M00689:251:000000000-CJTJ5:1:1101:24362:5188 2:N:0:5
CGACGACCATGCATCACCTGTACACCAACCACAAGGGAAACTACATCTCTGCAGCGATCTGGTGTATGTCAAGCCCAGGTAAGGTTCTTCGCGTTGCATCGAATTAATCCACATGCTCCGCCGCTTGTGCGGGCCCCCGTCAATTCCTTTGAGTTTTAGCCTTGCGGCCGTACTCCCCAGGCGGGGCGCTTAATGCGTTAGCTACGACACAGAGGCCGTGGAAGACCCCTACACCTAGCGCCCAACGTTTACGGCATGGACTCCCAGGGGACCTAATCCTGCCCTCCTGGTCT
+
GGGGGGGGGGGGGGGGGGGGGGGGGGGGGGGGGGGGGGGGGGGGGGGGGGGGGGGGGGGGGGGGGGGGGGGGGGGGGGGFGGGGGGGGGGGGGGGGGGGGCEGGGGGGGGGGGGGGGGGGGGGDGGGGDGGGGGGDGEGGGGGGGFGGFFGFGGGGGGGFFFFFFFFBFFBAABEFGF45FD@FF>BBFFF<D<BDFFFFFF<4,(,3-9B?78::?B6-9?)((.2<D<F<,:G?327>BF>((-,-8BBA?F>>BBFB?2(,4(,3?(((((..-.6-).(..(1()(())
@M00689:251:000000000-CJTJ5:1:1101:24349:5202 2:N:0:5
CGACGACCATGCATCACCTGTACACCAACCACAAGGGAAACTACATCTCTGCAGCGATCTGGTGTATGTCAAGCCCAGGTAAGGTTCTTCGCGTTGCATCGAATTAATCCACATGCTCCGCCGCTTGTGCGGGCCCCCGTCAATTCCTTTGAGTTTTAGCCTTGCGGCCGTACTCCCCAGGCGGGGCGCTTAATGCGTTAGCTACGACACAGAGGCCGTGGAAGACCCCTACACCTAGCGCCCACCGTTTACGGCATGGACTACAGGGGTATCTAATCCTGCTGCCTCTGTTT
+
GGGGGGGGGGGGGGGFGGGGGGGGGGGGGGGGGGGGGGGGGGGGGFGGGGGGGGGGGGGGGGGGGGGGGGGGGGGGGGGGGGGGDGGGGGGGGGDGGGGGGGGGGGGGEGGGGGGF8;DGGGCGEGGGGGGGGGGGDGGGGGGGGFGGFGGCFE,99;FCFFF@EFFAFBFFFFCFGFGDFFFF@F0132(3:A44((3((4-),4:2397,,5??<B23>?<242:1C*8,4:GF?2,(,7168:>1:?6),1-42(3822:?)),89<(54).:656))7()).,502)))
@M00689:251:000000000-CJTJ5:1:1101:9015:5240 2:N:0:5
CGACAACCATGCATCACCTGCGTGGCTTTCAAGGCGTCACTGGGCTCATGGAGTTACCTGAAGATGGGTATCTAATCCTGCTCTCT
+
FFEECCFFCFFGGCFEFGGDEFBCEG<@<FFGGFG+8@BFGFF<F6:CFDFGGGFGGGGEFGGFFGGGGDEFFECFF,FGG8EFFC
@M00689:251:000000000-CJTJ5:1:1101:15516:5331 2:N:0:5
CGACAGCCATGCATCACCTGTACACCAACCACAAGGGAAACTACATCTCTGCAGCGATCTGGTGTATGTCAAGCCCAGGTAAGGTTTTTCGCGTTGCATAGAATTAATCAACATGCTCAGCCGCTTGTGCGGGCCACCGTCAATTCATTTGAGTTTTAGCCTTTCGGCCGTACTCCCCAGGCGGGGCGTTTAATGCGTTAGCTACGACAAAGAGGCGGGGGGAGGAGGCGAAACAGAGGAGCCACAGGTTACGGCAAGGGAGAGAAGGGGAAGAGAAGCGGCGCACCCGGAACAG
+
CCCEEGGGFFGGFGFFDFC<EECA@FFGD7FGGDFD7@EFGGFCF<ECF<CFEFGC:FGG9FFGEE9FGGFD,E7DFFGFGGGGA9E7F8C@>8>FG@;4,C9=EFGEC,CEFGCE;=+,,9=E=++D2@EDECE++=C6@6=9+B+3CC7D=3DD9=6+*0***1=55:18:0>@G57?55-59,(6((63949<34(-(6<))-4941(2(.1:((,4(,42((((*)0,((*43,((,)((.(.(-))440,,,8((((,(,((41((-(4(341(-,(((-(((-((((((
@M00689:251:000000000-CJTJ5:1:1101:15088:5412 2:N:0:5
CGACAGCCATGCATCACCTGTACACCAACCACAAGGGAAACTACATCTCTGCAGCGATCTGGTGTATGTCAAGCCCAGGTACGGTTCTTCGCGTTGCATCGACTTAATCAACATGCTCCGCAGCTTGTGCGGGCCCCCGTCAATTTCTTTGAGTTTTAACCTTTCGGCCGTGCCCCCCAGGCGGGGCGATTAAAGCGCTAGCTACGACACATAGGCCGTGGGAGACCACTAACCATAAACCCCACCGTGTCCGGGAGGGGGCAGAGAGGGCGAGAAAAGTCGACGCGCGGGGGCG
+
C4+8FECC@EFFCDC@CFF8FFCGFC,CCF:F@CD,@CFFDFFFFFFGGG9FFFC:+@FGCFEFEG,,9<@,,9@DFCEF9,@+BBEFGG7F8=@4@A8@,=+64EF,E,,9C8,@,@++=+8>8@,D=DG>EE+B=@DA>8+69+6CFC+7+,3@<,+=9@5*:=808):)))))4:94)(--1>90((-()).)4(4214)),31((4.).4),(4,(7(3401((**9(5(9))))).)((46-(((()-(-((7((((4(,(2:?(((4(3(.4()),,,(79(3((--((
@M00689:251:000000000-CJTJ5:1:1101:5129:5431 2:N:0:5
CGACAGCCATGCACCACCTGTCTCTCGGTTCCCTTGCGGGCACCCCGCCTTTTCGGGCAGGTTCCGAGGATGTCAAGACCAGGTAAGGTTCTGCGCGTTGCGTCGAATTAAACCACATGCTCCACCGCTTGTGCGGGCCCCCGTCAATTCCTTTGAGTTTTAGCCTTGCGGCCGTACTTCCCAGGCGGGGAACTTAATGCGTTGGCTACGGCACCGCTGGGGTCAACACCCCCGACACCTAGTTCTCATCGTTTACGGCCTGGCCTACACGGGTATCTAATCCTTACCTTGTCGT
+
GGGGGGGGGGGGGGGFFGGGGGGGGFGGGFDGGGGGGGGGGGGGGGGGGGGGGGGGCGGGGGGGGGDCGF<FGGGFF9FGFGGGGGGGGGFGGGGGGGGGGGGGGGFGFGGGGGGC8?DGDFFFDGGGGDGFGGGGDGGE>C?DGF4ECG>FGGF,8FGFFFB*8>3>EF9@917;C<GG*53;0=((((,(-3<7)))-(-89<07A7:<BBF((,(44114(.42)9C>;((1,-3((5*.6-)).)).(,6(63:>6212,,3(42.((44,4)))-))))).(.-))))(-
@M00689:251:000000000-CJTJ5:1:1101:5145:5448 2:N:0:5
CGACAGCCATGCACCACCTGTCTCTCGGTTCCCTTGCGGGCACCCCGCCTTTTCGGGCAGGTTCCGAGGATGTCAAGACCAGGTAAGGTTCTGCGCGTTGCGTCGAATTAAACCACATGCTCCACCGCTTGTGCGGGCCCCCGTCAATTCCTTTGAGTTTTAGCCTTGCGGCCGTACTTCCCAGGCGGAGAACTTAATGCGTTAGCTACGGCACCGCGGGTGTCCACACCCACGACAACTAGTCCCCATCGGTTGCGGCCAGGACTACCAGGGTCACCAATCCGTCCCCCA
+
GGGGGFGGGFGGGFFFDGGFFFAFFGGGGGGGGADCEGEEFECEF7CCGC@FGGFFFFG>C,CFFGGGG7BFGGFGCFGGGFG@FGG<9?FEFGGGG@CC6BBEGCE@<FFGFGEFG??G=D,@CEEGGGGCFFDEGG*1<CE7C>DFFG7E7EFFGEF++=543;35>2(,1610:(2;A@3@2=0-764?))).).66,(((4:4:???1>B0,16>F(4())6)(1*72(7DF((.,46.))).1((2(-((((4(,((((,(.3,5)(,(((..)()(.((,((((-
@M00689:251:000000000-CJTJ5:1:1101:19827:5479 2:N:0:5
CGACGACCATGCAACACCTGTACACCAACCACAAGGGAAACTACATCTCTGCAGCGATCTGGTGTATGTCAAGCCCAGGTAAGGTTCTTCGCGTTGCATCGAATTAATCCACATGCTCCGCCGCTTGTGCGGGCCCCCGTCAATTCCTTTGAGTTTTAGCCTTGCGGCCGTACTCCCCAGGCGGAGCGCTTAATGCGTTAGCTACGACACAGAGGCCGTGGAAGACCCCAACACCTAGCGCCCACCGTTTCCGGCCAGGAACACCAGGGGACAAAATCCAGCCCCCCCCGACCT
+
GGGGGGGGGGGGGGGGGGGDGFGGGGGGGGGGGGGGGGGGGGGGGGGGGGGGGGGGGGGGGGGGGGGGGGGGGGGGGGGGGGGGGGGGGGGGGGGGGGGGGGGGGGGDFGGGGGGGGGGCGGGGGGGGCGGGGGGGGGGECGGGGFGGFFGGGGGGGGGFFFFBE5=9>ABFDFEFGFFGFFF>9BFFFF;;>CFFFD@??B<2)4239>F::>16:>27>:)((.41C*7(((1..),325(((47?F:))3;(-(,-((,4(((4:?(4((((.-5>)),--((,(22((((
@M00689:251:000000000-CJTJ5:1:1101:20937:5510 2:N:0:5
CGACAGCCATGCACCACCTGTGCAGGAGGTCCCTTGCGGGAAATGCCCATCTCTGGACACGGCCTCCCCATGTCAAGTCCTGGTAAGGTTCTGCGCGTTGCTTCGAATTAAACCACATGCTCCACCGCTTGTGCGGGCCCCCGTCAATTCCTTTGAGTTTCAACCTTGCGGCCGTACTCCCCAGGCGGGGTGCTTATAGCGTTAGCTACGGACCTGAGTGAATCGGTCACCCAACACACAGAACAAACCGTTTACAGCGCGGACAACACGGGTAGCTAAACCGGGACTCTGTGAG
+
GEEFGGGFFAFFFGFFFBF@FFGFGEGGGGGGGFFGFGGGGGGGGGGGGGGGGGGGGGGGGGGGGGGGGGGGGFFGGGGCGGGGGGGGGGGGGGGGGGGGDGGGGGFGGA<FFGGGGGFGGGGGGGEECCGGCFGGGG6EG=CD6ACFAGGGGGFCG9@FFF5ACEEFFF>AA=@@GB8CF9=@>BF0(,31(8BF2-))44?FF))-40(,(,.(34<>)))),386DDF(3(*,,(-,(/).(.,((,42(42.40(((470(.((4376(4())-6424((((((.).-)))
@M00689:251:000000000-CJTJ5:1:1101:20950:5524 2:N:0:5
CGACAGCCATGCACCACCTGTGCAGGAGGTCCCTTGCGGGAAATGCCCATCTCTGGACACGGCCTCCCCATGTCAAGTCCTGGTAAGGTTCTGCGCGTTGCTTCGAATTAAACCACATGCTCCACCGCTTGTGCGGGCCCCCGTCAATTCCTTTGAGTTTCAACCTTGCGGCCGTACTCCCCAGGCGGTGTGCTTATCGCGTTAGCTACGACACTGAGTGACGAGGTCACCCAACAGCCAGCCAAACCCGTTTCACGCGGGGACCACACGGGAAACAAATCCTGCCCCCTTGGTT
+
GGGGGGGGGGGGGGGFGGGFGGGGGGGGGGGGGFFFGGGGGGEGGGGGGGGGGGFFGGGGGGGGGGGGGGGGGGGGGGGGGGGGGGGGGGGGGGGGGGGGGGGGGGFGGGGGGGGGGGGGGGGGGGGGGGGGGGGDEGDGGGGGGF>CFGGGGGGGGGGFFF@EFFFFFFFF4>@=EDGGFFFFFFFFFF@7?<C?CE;?6>>BBBFA?FB>03),3)6225,-(,-(*2*.4?52((48:>(((.4((--77))),((((,4((48((.46((.3(.(-),)8:03(--(((-(
@M00689:251:000000000-CJTJ5:1:1101:11859:5546 2:N:0:5
CGACGACCATGCATCACCTGTACACCAACCACAAGGGAAACTACATCTCTGCAGCGATCTGGTGTATGTCAAGCCCAGGTAAGGTTCTTCGCGTTGCATCGAATTAATCCACATGCTCCGCCGCTTGTGCGGGCCCCCGTCAATTCCTTTGAGTTTTAGCCTTGCGGCCGTACTCCCCAGGCGGGGCGCTTAATGCGTTAGCTACGACACAGAGGCCGGGGAAGACCCCTACACCTAACGGCAGGCGTTTACGGGAGGGGAGACAGGGGGAGCTAAACCGGGACAACGGGGCAAG
+
FCCCCEFFCEEF<CEDDEG@FDGFFEGGDFGGGGGF@GGGGGGGGFGGGGGGGGGGGGGGGFFGGGGGGGGGGGGGGGGGGGGGGGGGGGGGGGGGGGGFEGGGDGGCFGFGGGGGGG+AECCEGGGGGGGEEEEGEEDEGGGGC?@FFCGGG<<E?FGFFFFEBF=)794@2<A2E=CGFD=99B39>>?BD):AB?:66).48??049(38??(,3(49;FFF?F(1*.(.(2.()(,(0(-(-2((--6:?(,(-((((-(.(-24(4(((.69.(((,4(((((-:6((((
@M00689:251:000000000-CJTJ5:1:1101:9633:5570 2:N:0:5
CGACAGCCATGCACCACCTGTACACCAACCACAAGGGAAACTACATCTCTGCAGCGATCTGGTGTATGTCAAGCCCAGGTAAGGTTCTTCGCGTTGCATCGAATTAATCCACATGCTCCGCCGCTTGTGCGGGCCCCCGTCAATTCCTTTGAGTTTTAGTCTTGCGGCCGTACTCCCCAGGCGGGGCGCTTAATGCGTTAGCTACGACACAGAGGCCGTGGAAGACCCCTCCACCTAGCGCCCACCGTTTACGGAAGGGACTACCGGGGGAACTAAGCGAGCCCCCTAGGGCCC
+
GEDFEGGGGFGGGGGFFEF<FAFFGGGGGGGGGGGGC<FGGGGGGFGGGGGGGGGGGGGGGGGGGGGGGGFD<FFGGGGGGGGGGGGGGGFGGGGEGGGGGGGGGGGGGFEFFGFG@DFGGGEGGGGG?FGGGGGGGGD=>>EGGFGGF?C,:<:E7EDFFFF@C959ABBAA4A2CAF?>259;1(7>F?0:42<>FB<:<)6<?<F9((.8?1?(4,19?FB1(../*),48F(,.(7;>9??((4(((-,-(,(4:?:(4(3(-7>((((,)5)3((4(((,(((.(3(,4
@M00689:251:000000000-CJTJ5:1:1101:9616:5570 2:N:0:5
CGACAGCCATGCACCACCTGTACACCAACCACAAGGGAAACTACATCTCTGCAGCGATCTGGTGTATGTCAAGCCCAGGTAAGGTTCTTCGCGTTGCATCGAATTAATCCACATGCTCCGCCGCTTGTGCGGGCCCCCGTCACTTCCTTTGAGTTTTAGTCTTGCGGCCGTACTCCCCAGGCGGGGCGCTTAATGCGTTAGCTACGACACAGAGGCCGTGGCAGACCCCTACACCTAGCGACCACCGTTCACGGACTGGACTACACGGGTATCCAAACCTGCCCCACATTGCAC
+
GGGGGGGGGGGGGGGGGGGFGGGGGGGGGGGGFFGFC<FFGGGGGGGGGGGGGGGGCGGGGGGGGFGGFGADFGGGGFGGGGGGGGGGGGFGGGGCFFGGDFFGGDFGGGGGGGGG,EF=EGGGGGFG=EEEGGGGGGG8CD+2DFGGFGF:@GFFG99CAFFFFABBA5=AFFEBGFFC495=969;>B:?)6)6(-8,1>AA>:617;<2>?((3(491((((44(79>6?BD1().1(<99B:F:1(()43((((((()(,)(-47(()))-56?B((.((,((()))).8
@M00689:251:000000000-CJTJ5:1:1101:20275:5599 2:N:0:5
CGACGGCCATGCATCACCTGTCTCCGATCCAGCCGAACTGAAGAACTCCGTCTCTGGAGTCCGCGACCGGGATGTCAAGGGCTGGTAAGGTTCTGCGCGTTGCATCGAATTAAACCACATGCTCCTCCGCTTGTGCGGGCCCCCGTCAATTCCTTTGAGTTTCACCGTTGCCGGCGTACTCCCCAGGGGGATTACTTATCGCTTTCGCTTGGTCGCTGACGGTCATACGGGCAAAAAGGAAGAATCAACGTTTACGGTTGGGGCTAAACGGGTATAAAAACAGGGCGCCTCAGAG
+
GCCEDDFGGGGGGGGFGGGCFGGGGGFGGGGGGGGEGGGGGGGGGGGGGGGGGGGGGGGGGDCGGCEFGC=@CGGGGGGFGGGGGGG9EGGFCEEFGCGEGGGG9FGGGGGAFFGGGGGGGGGGGGGCEGGECC69CE6EDGGDDFGG4=99CFGGFCFFFFEFFFFD9@DE96>9E9C<F1=0=13(-3>::><>)-).301:1.((42:<3<113(((-946().)**)(4:*.-((((),.))))(-4?0-),2((--3(((()-(-(4--,)))))-(((((((-((,(-)
@M00689:251:000000000-CJTJ5:1:1101:10801:5612 2:N:0:5
CGACGGCCATGCAGCACCTGTACACCAACCACAAGGGAAACTACATCTCTGCAGCGATCTGGTGTGTGTCAAGCCCAGGTAAGGTTCTTCGCGTTGCATCGAATTAATCCACATGCTCCGCCGCTTGTGCGGGCCCCCGTAAATTCCTTTGAGGTTTAGCCTTGCGGCCGTACTCACCAGGAGGGGCGCTTAATGCGTTAGCTACGGACCAAGGGCCGGGGAAAGCCCACAACAACAGACGCCACCGTTGACGGGAGGGCACAAGAGGGTAACAAAAGCGAGACGCACGGGCTCG
+
FECF:CFF@@E,CFFDEEE@ECFAE,CFG7FGGGGGEAFGGFG8FC<FFGFEEGGGGCFGGGGGEEEFCFFGFCDFGGF@BFFGFFCGEFGGGGGGGGGFG@ED7EF9@BFGG8EE,@FG?>CCEDG===EGG6CC+CC+0+4++15?C+:,@,348:++;AC@5>>ABF2((08*4-?C5(//1>7(,6(25)6)43(2<A2)2(((((-(.4((-2(-,(((((,,1/.(-4*((43((044(,4(8(-)4>(((-,,4(4((,,.3-(,.-4.(.,(((,(((,--((((,(
@M00689:251:000000000-CJTJ5:1:1101:10822:5612 2:N:0:5
CGACGGCCATGCAGCACCTGTACACCAACCACAAGGGAAACTACATCGCTGCAGCGATCTGGTGTGTGTCAAGCCCAGGTAAGGTTCGTCGCGTGGCATCGAATGAATCAACATGCACCGCCGCTTGTGCGGGCCCCCGGCAATTCATTTGAGTTTGAGCCTGGCGGCCGGACGCACCAGGCGGGGCGCGTAATGCGGTAGCTAGGACACAGGGGACGGGGGAGGACGAAAAACCAAGCGGCAACAGGGAAAGGACGAGGGAAGGGGGGGAAGGGGAACGGGGGGCAGGGGCAG
+
C>:@@+@C@ECC@FFACC@,66C<FFFFCFGGCEGCC@@EE,CCE,<6@FGGG<8C@,:69F,B:,:BCFAD<E44?=B:C?FF5,9+@=7+@8+6+4@=6499,9AC<,C97,4>,,+6+C=+++@6=DBEGG+4+5@*<DDC73++=5=<D;7,+5;*;)(0:@@9(2(69,6,:9595<1614,3,(,4(().2(,4:)56)()).(40(,(4(((42((-(,-()10(.2113((((0-(,(,(((411:.(-(,(,-4(((,-47>((,(-3,-(,((((--,(3((-(
@M00689:251:000000000-CJTJ5:1:1101:21044:5629 2:N:0:5
CGACAGCCATGCATCACCTGTGCAGCCGTCCCTTGCGGGCACGCCCCATGACGGGCGGTGCGACTACATGTCAAACCCTGGTAAGGTTCTTCGCGTTGCATCGAATTAAACCACATCATCCACCGCTTGTGCGGGTCCCCGTCAATTCCTTTGAGTTTCAACCTTGCGGCCGTACTCCCCAGGCGGTCAACTTCACGCGTTAGCTTCGTTACTGAGTCAGTGACGACCCAAAAAACCGTTGACACCGATTAGGGCGGGGGCTACAGGGGATTCCAAACCGGTCCCCTCTGCAC
+
GGGGGCGGGGGGGGGGGGGDGDFEFGGCCGGGGEGGGDGGGGGGFGGDFFFFGCCE7F>FEEFFFGGGGGGF@F<FFFG8FGGGGGEFECGGGCGCC@EGFGEGFF7<FFFGGGFF83DDDF?EBCE6CEBAECG5*@DCGDGGG9@DAGGG,<DFF9FFA8:>E4@22@>@FFFD<.CC)17@9;(46?AA2544?B(37:?AB<>1?:(494A:-)6<).6)-(((19)((-)((,(-(7))),((,-44<:1((,((,-,,))(-2((,)).64(363(,(((((,.))(
@M00689:251:000000000-CJTJ5:1:1101:10814:5630 2:N:0:5
CGACGGCCATGCAGCACCTGTACACCAACCACAAGGGAAACTACATCTCTGCAGCGATCTGGTGTGTGTCAAGCCCAGGTAAGGTTCTTCGCGTTGCATCGAATTAATCCACATGCGCCGCCGCTTGTGCGGGCCCCCGTCAATTCCTTTGAGTTTGAGCCTTTCGGCCGTACTCCCAAGGCGGGGGTGTTAACGAGTTAGCAACGCACAGGAGGGCGGGGAACACACGAACAAAGAGGGACGAGCGGGAGCGGGAAGGAAGACCAGGGGAAGCAAGAGGCGAGCACAGCGCGAG
+
EB@CCDFFE<8C<FF<@;<<C@FAC,CFEEGFGF,<@CEFFFF@FE<CFFFGGGGGG8<EFGFE@FFEEEGG<EBFFGGCAE?FFGGG99FCE:6@BFCEBEF4==E<?EF=FFFF+++=C@EE7>FGCFCGEE+4@+@+0<1+5==EFFFGGA7E+@;FF*3*:>AA9=BF9(65,(28A=(,11(((--44)--71,454)).0(2(2(482<(49(1((-(.(.3)).(-,*(.(((()(4(4(((((((((,,4:184<(..3(,0-(,((.(((.(-(((((.4(3((-(
@M00689:251:000000000-CJTJ5:1:1101:13518:5643 2:N:0:5
CGACGGCCATGCAACACCTGTACACCAACCACAAGGGAAACTACATCTCTGCAGCGATCTGGTGTATGTCAAGCCCAGGTAAGGTTCTTCGCGTTGCATCGAATTAATCCACATGCTCCGCCGCTTGTGCGGGCCCCCGTCAATTCCTTTGAGTTTTAGCCTTGCGGCCGTACTCCCCAGGCGGGGCGCTTAATGCGTTAGCTACAACACAGAGGCCGTGGAAGCCCACAACACAGAGCGCCCACCGTTTACGGCATGGAAGACCAGGGTAGCTAAGCCGGCGCGCGCTGGCG
+
FEEEEDGGEEFFCGFCCFF@FCGGGGGGGGGGGGGGGGGGGGGGGGGGFGGGGGGGGGGGGGGGGGGGGGGGGGGGGGGGGGGGGGG9FGGGGGGGGGGGGGGGGGGGGGGGGFFGGGGGGGGGGGGGGGGGGGGE6C87CDGGGFCGF78CGCFFFFGF>CFFFFFAA==D?BEE528DF(539>>>99:?A2<BB2:(-.6<7?8:0-4:::?14>(124,((.4(1*8(46*,44049)(-4((((.4),4(,(4:7438((38?<(5().)6).596((3((-4(4(((
@M00689:251:000000000-CJTJ5:1:1101:26307:5665 2:N:0:5
CGACAGCCATGCAGCACCTGTATTCTAATTCCCGAAGGCACTCCCGCATCTCTGCAGGATTCTAGATATGTCAAGACCAGGTAAGGTTCTTCGCGTTGCATCGAATTAAACCACATGCTCCACCGCTTGTGCGGGCCCCCGTCAATTCATTTGAGTTTTAACCTTGCGGCCGTACTCCCCAGGCGGTCTACTTATTGCGTTAGCTGCGTCACTAAGTCCTCAAGGGACCCAACGACTAGTAGACTTCGTTTACGGCGTTGGCCACCAGTGGATATACACATTCCCCCT
+
GGGGGGGGGGGGGGGGGGGGGGGGGGGGGGGGGGGGGGGGGGGGGGGGEGGGGGGGGGGGGGGGGGGGGGGGFGGGGGGGGGGGGFGGGGGFFGGGGGEGGGGGGGFGGGGGGGGGFFGGGGGGGGD>FGCGEEDGEEGGGGGDGFGGFGFG8:FGGGGFFFE7CCFF>BA5@FFFGBGGFFBBA=>@F>EEFEFFFF?9D(1;>4;0;>DDEE;E?E3.))54::1<GGFFB0*-1-.6AF).))-(3:6BA(((((((((),8,((-2().)).))),))-6)(-(
@M00689:251:000000000-CJTJ5:1:1101:25947:5779 2:N:0:5
CGACGGCCATGCAACACCTGTGTGCACGTCCCTTGCGGGAAGAAGTCCATCTCTGGAAATCGCCGTGCCATGTCAAACGCTGGTAAGGTTCTGCGCGTTGCTTCGAATTAAACCACATGCTCCACCGCTTGTGCAGGCCCCCGTCAATTCCTTTGAGTTTTAACCTTGCGGCCGTACTCCCCAGGCGGAGAACTTAATGCGTTAGCTGCGCCACCGAAGCTCTAAGACCCCCGACAGCTAGTTCTCATCGTTTACGGCTTGGCCTTCCAGGGTATCCAATACTCCCCTTCCTGTT
+
GGGGGGGGGGGGGGGGGGGGGGGGGGGGGGGGGGGGGGGGDGFGGGGGGGGGGGGGGGGGGGGGGGGGGGGGGGAGFGGGGGGGGGGGGDGGGGGGGGGGGGGGGGGGGGGGGGGGGGGGAFGGGGEGGGGGGGGGGG6ADGGGG>GGFGGGGGGGGCDFFFEA=@C>@=AAA2@?C>FGFDF>DF96;(31;EFA35.16;;:?BF>B(,326<B;9;>72<A)62)74<>01D((.263*--))).<(((-(.46>0((3()5),3<2(8?0,)))).).<)((((,.44)6)
@M00689:251:000000000-CJTJ5:1:1101:10961:5858 2:N:0:5
CGACGGCCATGCATCACCTGTACACCAACCACAAGGGAAACTACATCTCTGCAGCGATCTGGTGTATGTCAAGCCCAGGTAAGGTTCTTCGCGTTGCATCGAATTAATCCACATGCTCCGCCGCTTGTGCGGGCCCCCGTCAATTCCTTTGAGTTTTAGCCTTGCGGCCGTACTCCCCAGGCGGGGAGCTTAATGCGTTAGCTACGACACAGAGGGAGGGGAAGAACCCGACACGGAGCGGCAACCGTGTAGGGGAGGGAGAACGAGGGTAACAAAGCCGGCACGCGCGGGCGAA
+
C>@@CCCFC,EC@@C@EF<<C<E<ECDFDFFGFGGFDGGGEFFFGDAFFGGFFGGGGGFFFFEFFGGGGGGGGGGGGGGGGGGGFGGFGGF7EF+>CFDGGGGE8FF<EFG8FC=E@EFGGGGDEGGFGGGGGEBEGCC@DGGFDFG7CFFGGF7E9D?BF5CEEFAB=B)<@==BFFGGFB=69>(,4:76A26<>(46:AA28<?B96:2>>(((-(2-(313((,*)07((*(-4(3(7(31(-(,,4)42(4-4((((..(--9>(,5).2400(,((((((-(-,7((((
@M00689:251:000000000-CJTJ5:1:1101:25548:5940 2:N:0:5
CGACGACCATGCAACACCTGGGACTCCCACCCACTGGCCCTGCTCACGGCTCCAGGAGCTCCATTTAAACTCAGAGCTTGCACTGTATGTCTGGGTGATGTTGTGGGTATCTAATCCTGCTCTCT
+
GGGGGGGGGGGGGGGGGGGGGGGGGGGGGGGGGGGGGGGGGGGGGGGGGGGGGGGGGGGGGGGGGGGGGGGGGGFGGGGGGFFFCFFGGFGGGGGGGGGGEAF>@FGGGGGGGGGGGGGGGGGGG
@M00689:251:000000000-CJTJ5:1:1101:17082:6135 2:N:0:5
CGACAGCCATGCATCACCTGTACACCAACCACAAGGGAAACTACATCTCTGCAGCGATCTGGTGTATGTCAAGCCCAGGTAAGGTTCTTCGCGTTGCATCGAATTAATCCACATGCTCCGCCGCTTGTGCGGGCCCCCGTCAATTCCTTTGAGTTTTAGCCTTGCGGCCGTACTCCCCAGGCGGGGCGCTTAATGCGTTAGCTACGAAACAGAGGCCGTGGAAGACCCCGACACCTAGCGCCCAACGTTTAAGGGCAGGACAAACAGGGGAACAAAGCCGGTGACTACGGGACCG
+
G@@CGGGGGGGGCGGFAFF@EDEGEDGGGGGGGGGFGFGGGGGGGFCFGGGGGGGGGGGGGGGGGGGGFFGGGGGFGFGAFGGGGGGGGGGEGGGEGGGGGGGGGGGGFGGGGGGFDDF6CCGCEEFGFGGGGGGGGGGGGGGGGFGGF?FGGFACFGFFFF@5CBFF=@9AFBEEFACCA2(5;FFF>>:?A<BBF?<FB4<>8:<((1:((4,2:1(,-,51<7(39)7(3(7(5)(,-<0((,43(,,).3(,((-(410(((4:069((3(4(,,,(((())).,(3(214
@M00689:251:000000000-CJTJ5:1:1101:18833:6151 2:N:0:5
CGACGGCCATGCATCACCTGCGTAGCAGTCCCTTGCGGGAAAAAGATATTTCTACCTCAGTCCACTACGCTTCGAGCCCAGGTAAGGTTCTTCGCGTTGCGTCGAATTGAACCACATGCTCCACCGCTTGTGCGGGCCCCCGTCAATTCCTTTGAGTTTCAGCCTTGCGACTGTACTCCCCAGGCGGCATCTTTAACGCGTTAGCTCCGGCACGGACAGACTGAAATGCCCACACCAAATATGCATCGTTTAGGGGGTGGACAACCAGGGGATCTAAACCAGCTCTCA
+
GGFGGGGGEGGGGGGGGGGCGGGGGGGGGGGGGGGGGGGGGGGGGGGFGGGGGGGGGGGGGGGGGGGGGGGGGGGGGGGGGGGGGGGGGGGGGGGGGG>EGGGGGGFGFGGGGCGGFGGEGGGGGGGGGGGCFG>CEGGGGDGGGFG79DFGGGGGGGGFFFE25:3>@(>@=B<EFEFFEFFFF>F9(((7<EEBFF>>>>F0<<A0?03((49(((,468:7))).:C))4(9366?AA*)))-61((-4):<(12993()(,((.12(-41)65<F:0.,))).)
@M00689:251:000000000-CJTJ5:1:1101:24418:6268 2:N:0:5
CGACGGCCATGCAGCACCTTTTCCCTGGCCCTAGCTGTGTTTGACTGCGGTGCGGGGTCAGCCCTGACACAACGCAGCACGCCCTAGGATCAGGCTGCTCAGAGGCTCCCTCGGAAAGAGCTGTTGGAAGGGTCCCTGGGCCTTTGCCCCCCAGGCTTTCTGTGGTTACCAATGCCCCCCGCTCTCCCTGCCAGTGCTGAGGGGCTGTGGCCCGCAGTCGGGTCTCTAATCCTTCTTCCTCTTCCCTCTCACTCTCTCTCTCCTTCCCCTCCCTCTCCTCTTTTTTCTCTCTCTT
+
F:+@+7::6C<E@,C;ECF<EFFFGD@@F,CF@EF,C,,CEFEEGC9@,6B6:@+@C+6F<?,4:,,B,BB7F+C+:C<4+C+>+9449=FF>,E<DE?,@6,C+C,8@FB,3+@++3=,=E,D,=,,,DEED7EGF8+@DFGG7+=DAGD*=*1D42;A=9A*:)5*.8*)).(7:>CG>909(//((/((./6))<).4(((,-(.((,.140176(40(.((.).**16))0)))-).9.).()(,().).))..))))().),,((-(((,((()()))))(.))))..).
@M00689:251:000000000-CJTJ5:1:1101:24509:6445 2:N:0:5
CGACGACCATGCAGCACCTTGCTTTGTGTCCCGAAGGAAAGGCTCATCTCTGAACCGGTCACGCGCATTCTAGCCTAGGTAAGGTTCCTCGCGTATCATCGAATTAAACCACATGCTCCACCACTTGTGCGGGCCCCCGTCAATTCTTTTGAGTTTCACTCTTGCGAGCGTACTCCCCAGGTGGGATACTTAACGCTTTCGCTAAGCCACGGACATTCTATCGCCCGCAGCGAGTATCCATCGTTTACGGCGTGGACTACCCGGGTATCCAATCCCGCCCCCTCTGTTTCTTTAT
+
GGGGGGGGGGGGGGGGGGGGGGGGGGGGGGGGGGGGGGGGGGGFGGGGGGGGFGGGGGGGGGGGGGGGGGGGGGGGGGGGGGGGGGGGGGEGGGGGGGGGGGFGGGFGGCAFGGGGGGGGGGGGGGGGCFGGGGGGGGGGGG>CFFFGFGGDGGGGG9ECFFF@EAAFFFB@@D8EC@FDFF2B0=;8@C5<EFFFFFF>;;624@DF@FBBFF9A>AD9):0:?BF09).-3;50:A<9<4,2:B0)(,4((-40337B1(,(31(.))),-(()(,((((((4))))).6644
@M00689:251:000000000-CJTJ5:1:1101:12273:6450 2:N:0:5
CGACGGCCATGCAACACCTACACAGAGACCATTGCTGGCGTACAAGTTTCCTCGTAATTCCTCTGCATTTCAAGCCCGGGTAAGGTTCCTCGCGTATCATCGAATTAAACCACATTTTCCTCCGCTTGTTCGGGCCCCCGTCAATTCCTTTGAGTTTCCTTCTTTCGAACGTACTCCCCAGTTGGAATACTTAACTCTTTCGCTTTGCCACATACAGTATATCTCATACAGCTAGTCTTCACCTTTTCCTGCGTGTCCTCCACGGGTAACTAAACCTGTCCTCT
+
GGGGGGGGGGGGF<EGGGGGGGGGGG<EGCEGF<FFFDFBF:FFFFGFGGGGGGG:<FFFG<FGGG9FGGGGCEFGGF+4FE=F,EFFGGGBGEGDGGAFG,98EGFE<FFFGEF,@EFGGGGGGEGCG,EE6CEGEGGECGG+CFGFFFF,,@DGGF+CCFEE*A)8):)8)>CEGFGG?)11246>*:CE4>E*>4?EE9@@8:303)7,64=@)/)1)9<)/))/7*@3)/*/)/7))*)/);<))16:(-(((-6).(,-3(-((..4)).822)40-))
@M00689:251:000000000-CJTJ5:1:1101:24507:6464 2:N:0:5
CGACGACCATGCAGCACCTTGCTTTGTGTCCCGAAGGAAAGGCTCATCTCTGAACCGGTCACGCGCATTCTAGCCTAGGTAAGGTTCCTCGCGTATCATCGAATTAAACCACATGCTCCACCACTTGTGCGGGCCCCCGTCAATTCTTTTGAGTTTCACTCTTGCGAGCGTACTCCCCAGGTGGGATACTTAACGCTTTCGCTACGCCACGGACATTCTATCGCCCGCAGCGAGTATCCATCGTTTTCGGCGTGGACTACCGGGGTATCTATTCCTCCTCCCCTCTTTCTCTTTT
+
GGFEGGGGGGGGGFFFGGGGFGGGGCGGGGGGCEGDDGGGGGGGGGGGGGGFGGGGGGGGGGGGEGGGGGGGGGGGGGGGGGGGGGGGGGDGGGGGGDGGGGFGGGG9FFGGGGGGGFGGGGGGGGGGCGGDCEGGGDDGDGDD7BFGFF7AFGGCG;;<AAFCFF2@FBFF=BE2C=4DFFF=@;8@FFFFFFD1;03>D@DF0(76(3>F6;1249:244(22:72)152(,>(-6<))02(,4()(-((-440()(,8((-13(544:))))6)(((.(-,(()--))))))
@M00689:251:000000000-CJTJ5:1:1101:12262:6465 2:N:0:5
CGACGGCCATGCAACACCTACACAGAGACCCTTTCTGGCGTACAAGTTTCCTCGTACTTCCTCTGCATTTCACGCCCGGGTACGGTTCCTCTCGTCTCCTCGACTTACCCCACATGTTCCTCCGCTTGTTCGGTCCCCCGTCAATTCCTTTGAGTTTCATTCTTGCGACCGTCCTCCCCCGTTGGACTCCTTCACTCTTTCTCTTTGCCCCATCCAGTCTATCCCCTCCACCTATTTTTCTTCTTTTACTTCTTTACCTACCAGGTTACCTATTCTTTCCCTCCCTTTCCTTTTT
+
GEBFEFGGCGFFFFFFGGGGG8F<<8,CFF,CC8FFE9F@FCGF,,CCEFGGG@F,,CFFGGGG,E,E<@F@,,B@C:++@@5,+AFGFGG9E+D+EF,@F8+8C:;,,9F8F8E4=FGFGGGCG>C6D9F6++@=DED+0=+06CF?FDG<,+@EF;+?1CEE*9)))117-5>EG2D7)---(.)0(0>@**8*8>?CE)9?CE))76((/(2.).)96./()33(2*).(.:4)6<()*-).:4)).-6)4))..-)5(.)(.4:).)))).))))).)(,(()))-)).).
@M00689:251:000000000-CJTJ5:1:1101:24346:6500 2:N:0:5
CGACGGCCATGCATCACCTGTGAATCCGCTCCGAAGAGGGGACGTGTTTCCACGCCTTGCAGATTCATGTCAAGCCCAGGTAAGGTTCTTCGCGTTGCATCGAATTAAACCACATACTCCACCGCTTGTGCGGGCCCCCGTCAATTCCTTTGAGTTTCACACTTGCGTGCGTACTCCCCAGGCGGGATACTTAACGCGTTAGCTACGGCACTGTCCGGGTCGATACAGCAAACCACTAGTATCATTCGTTTACCGCCTAGAATCCTGGGGTATCTTATCCCTCTCCCTCTGCTC
+
GGGGGGGGGGGGGGGFFGGGGFFFGGGGGGGGGGGGGGGGGGGGGGGGGGGGGGGGGGGGFFGGGGGGGGGF9FGGGFFGGGGGGGGGGFFGGGEEGGGGCE8EFGGGGGGGGGGGGGGGGGGGGEGGGGGC+=EGGGGGGG6>FA=CAFGAFGGGGGCFFFDB;=@BFA2>@FB6E9D*52B214;0=EEE5;)4(-39::<5.,(-3,4:754,27634(3(4())*0),4:*32(..:66))))-(.(())((((,(,)).)4<(((4(,))).5)))..((((((())-)
@M00689:251:000000000-CJTJ5:1:1101:8028:6517 2:N:0:5
CGACAGCCATGCACCACCTGTGTTACGGCTCCCTTTCGGGCACACCCCCATCTCTGAGGGCTTCCGTACATGTCAAGGGTAGGTACGGTTATTCGCGTTGCATCGAATTAATCCACATCATCCACCGCTTGTGCGGGTCCCCGTCAATTCCTTTGAGTTTTAATCTTGCGACCGTACTCCCCAGGCGGTCAACTTCACGCGTTAGCTGCGGTACTGAGAAATCGATTCCCCAACAACTAGTGTCATTCGCTTGGAGGGTGGACATCACGGGTACTTCATCTGACCCTCT
+
GC@BEGGFGGFFGDFDFEFFFGGG9FGGGEGGGGGGGGGGGGGGGGGGGGGG9:FGGGGEDFFFGDEFEGAEE<9CEDDFDFGFF,6FFEGGGGFGGGGGEFFGGG,A<9EEFFGGGGGGGGGGG?ED8CFFD=CE>?DE?FE==5;@AFGGDFDCCFGFFFFFCC;*9==5):AB*):>*:B?(//6-,(7)..)9.22;7963<E<@>04(,44:>94(<4<4,).:60116*(().).*)))))))(-((().,(((4((..5))-(((())))-)5.))-((40(
@M00689:251:000000000-CJTJ5:1:1101:6468:6524 2:N:0:5
CGACGGCCATGCATCACCTGTACACCAACCACAAGGGAAACTACATCTCTGCAGCGATCTGGTGTATGTCAAGCCCAGGTAAGGTTCTTCGCGTTGCATCGAATTAATCCACATGCTCCGCCGCTTGTTCGGGCCCCCGTCAATTCCTTTGAGTTTTAGCCTTGCGGCCGTACTCCCCAGGCGGGGCGCTTAATGCGTTAGCTACGACACAGCGGCCGTGGAAGCCCCCTACCCCTACTCCCCTCCGGTTCAGGCCTGGCATACCAGGGTCTCCAATCCTGCCCTCCTGGGTT
+
F::@:C@6FFFFGFGFFFGCF<EFFGFFG>FGGDFDCFGGGGGGGEAEFGGFFFCE:6DFACFEG,CF@5@EEFFGF<=<FEACEEGDFFF>ECC7FFFG6,,,=9EF,A9=A8EFAEG+A@8ECCF=,7>8=E>CG8+@D>EFC9+=C+=@DG,9=7+B0<*):88:8==A=2659A45)65=9B01091?2<DAB:?0(6)).4-(49:((-(34(,,4(58((3,973(((93,())(76(((((-(()6)(43:<:..).4))((,(()..24126),(((((()((,(
@M00689:251:000000000-CJTJ5:1:1101:8043:6528 2:N:0:5
CGACAGCCATGCACCACCTGTGTTACGGCTCCCTTTCGGGCACACCCCCATCTCTGAGGGCTTCCGTACATGTCAAGGGTAGGTAAGGTTATTCGCGTTGCATCGAATTAATCCACCTCATCCACCGCTTGTGCGGGTCCCCGTCCATGCCTTTGAGTTTTAATCTTGCGACCGTACTCCCCACGCGGTCAACTTCACCCTATAGCTGCGGTACTGAGAAATCGCTTCCCCCACACCCAGTTCACACCTTTACAGGCTTGCACCACCAGGGGATATCACTCATCTCCATCGCT
+
G:6@FF@@AECFFDFFCCC86CFFGGG@GGG7DGFFGD+@+@FFGGGG@CFFFFCCFCFC:BFE8@6ACFCAFG9B@F@F8:FFC;ECFFFGCF8B7>C+@DC,6E:<+F9ECFFG8F6D889=EG6++==8,,6++30,=DCD>*=D+0:D,5,3=FC++?)0C;7CF)8@=@2<C=CCA=D)0((0(8(;36>?C))(((/7)97)(.7301/)749)().--:((02)(-3*-((((./))).((()--.).1(.(-,4).((-(((-((-(-:))))())).)).)4(,
@M00689:251:000000000-CJTJ5:1:1101:8026:6535 2:N:0:5
CGACAGCCATGCACCACCTGTGTTACGGCTCCCTTTCGGGCACACCCCCATCTCTGAGGGCTTCCGTACATGTCAAGGGTAGGTAAGGTTATTCGCGTTGCATCGAATTAATCCACATCATCCACCGCTTGTGCGGGTCCCCGTCAATTCCTTTGAGTTTTAATCTTGCGACCGTACTCCCCAGGCGGTCAACTTCACGCGTTCGCTGCGGTCATGCACAATCGCTTCCCCAAAACCCAGTTTGCAGCGTTTAGGGCTTGGAATACCAGTGTTTCCAATCCTGACCTCCCTGTTT
+
GGGGGGGGGGGGGGGGGGGGGGGGGGGGGGGGFFGFGGGGGCGGGFGGGGGGGGGGGEGGGFFGEBCEFCGGFGEFFCEGAFFGG9EFEFDFFGGGGGGEGGGGGG?FGGGFE@EFFCDCFGFCFGGG6EFFFGGGGCDFCDECGFGCF=DFFEGGDDF7<?CEC@;08>A=A5:475CGFDFD9225((8333;?).,19(1(697<2(4-(()-6)).().(,(-4C>F7((*.(((.,94)6)))48:01<)(,((,4)))4))5))..)())-6<03.))((-)(((4)))
@M00689:251:000000000-CJTJ5:1:1101:20625:6679 2:N:0:5
CGACGACCATGCATCACCTGTTCTTTTAGCCTAACTTAGCCACGTGGATGATTGGCATTTCTCATCCCTAGCGATACCAACCTTTCTGTTCCCCTAACTTCCTTCCTTTTGAGAATGCTGGTTTGTGACTTTTACAGCAGGTTTTTCACAGCACTGTAGGAGATATCCTAGCAATTTCAGGGTATCTAATCCTGCTCTCT
+
GGGGFGGGGGGGGGGGGGGGGGGGGGGFEEGG,FFGGEDGGGGCFCE,CEGFGC<FFGGGGGGGGGGGGGFGDGGGGGF?GGGGGGGGGGFGGGG@FGGGGGGGGGGGGGFGC=EE8EG@EGFFCF8@EGGGGCFC8DDFFDGGGFG8;93@,@F8F>EF5D58*DEFE7>D=7DEGEED+)=D8DED*;EFFBF):08C
@M00689:251:000000000-CJTJ5:1:1101:20647:6716 2:N:0:5
CGACAACCATGCATCACCTGTACACCAACCACAAGGGAAACTACATCTCTGCAGCGATCTGGTGTATGTCAAGCCCAGGTAAGGTTCTTCGCGTTGCATCGAATTAATCCACATGCTCCGCCGCTTGTGCGGGCCCCCGTCAATTCCTTTGAGTTTTAGCCTTGCGGCCGTACTCCCCAGGCGGGGCGCTTAATGCGTTAGCTACGACACAGAGGCCGTGGAAGCCCCCTACACCTAGCGCCCACCGTTTCCGGCCTGGACTACCAGGGTATCTAACCCTGCCCTCCCTTCCA
+
GEFE@FGGGGGGAFFFGGGDGGGGGG8<FEEGGGCFECGDGGGGGCFGGGGGGGGGEGGG,AEFGDFCFGB<FGGGCE<F9FEGGFGGGG:FEFGGGBDFGFEFGDEGFGEGEG9F;EG8EGGGGGFG,@=?ECEEGGDGGCGFGFFGFG+,3E@FFCFFFFF5C=9>A5A=AFFEGD>4:>526>>,6>FF)66<6:1:044<D6(9(9780(4:?03(4()4(4::9>><03D:(5801@9((-(:60)6(410((((,).4?454(,()-).))(4(((.,(.((()(()
@M00689:251:000000000-CJTJ5:1:1101:16157:6760 2:N:0:5
CGACGACCATGCACCACCTGTACACCAACCACAAGGGAAACTACATCTCTGCAGCGATCTGGTGTATGTCAAGCCCAGGTAAGGTTCTTCGCGTTGCATCGAATTAATCCACCTGCTCCCCCGCTTGTCCGGGCCCCCTTCAATTCCTTTGATTTTTTGCCTTCCGTCCGTCCTCCCCCGGCCGGGCTCTTAATCCGTTAGCTCGCCGCCCGACGCCCTTGACGCCCCCCACCCCTAGCCCCCACCATTTACGGCCTGGGCTACCCCGGTTCACTCACCCTCCCCTCCCTTTT
+
GGGG7FGGGGGGGGGGGGGGGCEGEA<,CF:F@E,C@AF<FG<F<6F<FECGCEE@+CFEF,@8A6CBCED<,@FE8<7BD<E8?EFGFF,@+FE>F,9@+88EE?F,E@,@:@,@8E=+@C+=>C+@,=>E>EEGGE=@DD,?@FFGFD+6,7@FG+3;AFE*::)18)))1-1<E2*3)-(-/69.1;E)/))),6/((1))((((-,-(-((49(4(,)),((--99)(,47,(.((.86(3:()..)64(((-(80..(,1,,(((,(.---.21.((-(((((-(),)
@M00689:251:000000000-CJTJ5:1:1101:9231:6761 2:N:0:5
CGACAGCCATGCACCACCTGTGCACCACGTCCCTTGCGGGAAATGCCCGTCTCCGAGCACGTCGTGGCCATGTCAAGCCCTGGTACGGTTCTGCGCGTTGCTTCGAATTAAACCACATGCTCCACCGCTTTTGCGGGCCCCCGTCAATTCCTTTGAGTTTCAACCTTTCGGCCGTACTCACCAGGCGCTGCGCTTCCCGCGTTAGCTACGACACTGAGCGGCTCGGCCGCCCACCCTCCCGCGCCCATCGTTTCCAGCTTGCACTCCCCGGGCATCTAATCCCTACCCCTCCGTT
+
GG@FFGGG,FGGFFF<DGGGGGGGGGGGGGGGGGGFGF+::FFFEFGGDGGEFG7+:C@FFFG7@B:FGBEEFG9F,EFDF<,E9,@+EFBEAD@FG>E88EEGG+,AF9,CFGCGDF?E=DGCFE8EEE+E8=>>CGGGGGDCD5CC1+?CFGF?F>CFF>*::=:*:252@(>(//=1;;=(,81(3.60:><(6@1>(43106<)52060;348)4((-3(-(28377201*(((-(,0,3((((.1-.-))))().,(.52((436((((.44..)).)))(.,(((((,)
@M00689:251:000000000-CJTJ5:1:1101:16174:6765 2:N:0:5
CGACGACCATGCACCACCTGTACACCAACCACAAGGGAAACTACATCTCTGCAGCGATCTGGTGTATGTCAAGCCCAGGTAAGGTTCTTCGCGTTGCATCGAATTAATCCACATTCTCCGCCGCTTGTGCGGGCCCCCGTCAATTCCTTTTAGTTTTAGCCTTGCGGCCGTACTCCCCCGGCGGGGCGCTTACTGCGTTACCCACGACCCAGATGCCGTGGAAGCCCCCAACACCTCTCCCCCACCTGTTACCGCCCTGACCCACCGGGATTCACACACCTCCCCCCCTTATCT
+
GGGGGGGGGGGGGGGGGGGGGGGGGGCEGGGGFEEFGGACFGGGGFGGGGGGGGGGCFGGFGFGEDGGGG9EFGGGGFGGDGGGGFGGGGFGGGGGG,EFCEFGGC;AGG<FAE,CAEG@CC6CBE?G8D8E6CEEEECED+;CFFGGFGC,,@EFFE*B;FE):08@A99AADCEG?)9A@12;B;>BFF0))).-8?<(.()-2(-(232().48(40934((4:?G))43:D?3)((.81(,4((.6)-)(,((-,.:(,((--4((((5)))((,((44:1,(-(())6)
@M00689:251:000000000-CJTJ5:1:1101:8284:6805 2:N:0:5
CGACAGCCATGCATCACCTGTCACTCTGTCCCCGAAGGGAAAGCAGTATCTCTACCGTTGTCAGAGGATGTCAAGACCTGGTAAGGTTCTTCGCGTTGCTTCGAATTAAACCACATGCTCCACCGCTTGTGCGGGCCCCCGTCAATTCTTTTGAGTTTCAGCCTTGCGGCCGTACTCCCCAGGCGAAGTGCTTAATGCGTTAACTTCAGCACTAGGGGGCGGAAACCACCTAACACCTAGAACTCAGCGTTTGCGGCGTGGACACCCGTGGTATCTGACTTCTCCCACCGTGT
+
GGCEGGFGGFGGGGGGGGGGGGGGGGGGGFGGGGDCFEGFFGCGGGGF@FAGGGGGGFGGEGGGGGCFFGGGGGGGFFGGGGFGGGFFGFF;@FGGGFDGGGECFGGGGFGFFGGF8DDBFGGGD+=?CF,,6@+@CE+=C>ECCFGF@FGGD>C7;7299BCFE@5@5=A5AAAF:<>>F=9BB((--3;C?*8EEC6<??7.)9)9;?33@)7=<@(90394;BF(>57()30,-14))*544)))-3(41:906,(-((,..(((-4(-6<2)-).)-.)))4(((((((
@M00689:251:000000000-CJTJ5:1:1101:8295:6819 2:N:0:5
CGACAGCCATGCATCACCTGTCACTCTGTCCCCGAAGGGAAAGCAGTATCTCTACCGTTGTCAGAGGATGTCAAGACCTGGTAAGGTTCTTCGCGTTGCTTCGAATTAAACCACATGCTCCACCGCTTGTGCGGGCCCCCGTCAATTCTTTTGAGTTTCAGCCTTGCGGCCGTACTCCCCAGGCGGAGTGCTTAATGCGTTAACTTCAGCACTAGGGGGCGGAAACCCCCTAACACCGAGCACTCATCGTTTGCGGCGTGGACCACCCGGGTCCCAACACCTTCTCCCCCGTTTT
+
GGCEGGGGGGGGGGGGGGGGGGGGGGGGGGFEGGGFGGGGGGFGGGGFEGFGGGGGGGGFFFGGGGGGGGGGGGGGGGGGGGGGGGFGGFFGGGGGGDDGGGGGCFFGGCEECFDFDFFFGGGGGGGGGG8D68BEEEG>DGGGCBFGFDGGGD6FFGGA?FFB5)@AABB5@===FFG7*5)<2229D@EEE?<3?<0;DF0>C?3).;EFF@3;@9(43(7(4:3<DDFF0<*23((49)(.(())4412(-((32;99?:(-(2(900,((.)(((((()().)(((-,(((
@M00689:251:000000000-CJTJ5:1:1101:12429:6837 2:N:0:5
CGACGGCCATGCAGCACCTGTACACCAACCACAAGGGAAACTACATCTCTGCAGCGATCTGGTGTATGTCAAGCCCAGGTAAGGTTCTTCGCGTTGCATCGAATTAATCCACATGCTCCGCCGCTTGTGCGGGCCCCCGTCAATTCCTTTGAGTTTTAGCCTTGCGGCCGTCCTCCCCCGGCGGGGCGCTTAATGCTTTAGCTCCGACCCAGAGGCCTTGTCAGACCCCTACACCTAGCGCCCACCGTTTACGGCCTGGACCACCAGGGATTCTCACCCTGCTCCCTCTTCCT
+
GGGGGEGGGGGGG9CCFGGGGGGGFGCEGGCGC<AEGG<CFGFGFFGFGGGGDCG@CFGGE9F@F,F<FG9F@EFGC<BFAFEFFFGGGG,CBFG@FAFG884EF9;FEG,E8EFGFGG>CE6CGG8E@E>68@EEEG>EG>:CFFGGFF+,5EFFG97BFFF5=)):>):4>@EBGF)23669>0;09BB14<):):<6:A2):2(4(4(((,422)47))).68BBCC)3(4C,2),(4<106?0:6::A4(4(-(-((,3(4((-((((.6)))(.((4,))424())))
@M00689:251:000000000-CJTJ5:1:1101:11294:7128 2:N:0:5
CGACAACCATGCAGCACCTGTGTTCCGGTTCTCTTGCGAGCACAGCCAAATCTCTTTGGCCTTCCAGACATGTCACGGGTAGGTAAGGTTTTTCGCGTTGCATCGAATTAATCCACATCATCCACCGCTTGTTCGGGTCCCCTTCCATTCCTTTTAGTTTTACTCTTGCTACCGTACTCCCCAGGCGGTCCACTTCACCCCTTCGCTGCCCTACTAAGGCCCGAAGGCCCCCACCGCCAGTTGCCATCGGTTAGGGCGTTGACTCCCCGGGTTACCAATCCTTCTCCTCCCTT
+
GGGGGGGGGGGGGFEGGGGGGGGGGGE@FGGGGGGGGE++@+FF<EF,9:EFGGGGGFCFGGGGGAEFFBF9FG<5,B7F:CFFDCA@EGGGGG>F:FE+C=EF@,9EF;<EFFGG8DF8EGG?FG8CGG?F,E=EGGDGGG,=D*?FDFGFGG,,=DDFF?*;DEF*010088>5@5BFFF:=5=5)/)-*:E;66>*0(2>((-/(-(((,27)).(6=F0;110=DGF(,3*-(((44@)5))65((-(,,((4;>(,,8))(410911(()))),184))).))(,((.
@M00689:251:000000000-CJTJ5:1:1101:23713:7147 2:N:0:5
CGACGGCCATGCAGCACCTGTGTGCACGTCCCTTGCGGGAAGAAATCCATCTCTGGAGATCGCCGTGCCATGTCAAACGCTGGTAAGGTTCTGCGCGTTGCTTCGAATTAAACCACATGCTCCACCGCTTGTGCAGGCCCCCGTCAATTCCTTTGAGTTTTAACCTTGCGGCCGTACTCCCCAGGCGGAGAACTTAATGCGTTAGCTGCGCCACCGAAGCCCTAAGAGCCCCGACAGCTAATTTCCAACGGTTCCGGCGTGGGCTCACAGGGTATTCTATCCTTACCTCCCTTTT
+
GGGGGGGGGGGGGGGFGGGGGGGGGGGGGGGGGGFGGGGGGGGGGGGG<FGGGGGGGGGGGGGGGGGGGGGGGGGGGGGGGGGGFGGGGGGGGGGGGGGGGGGGGGGGGGGGGGGGGGGGGGGGGGGGGGGGFGDGGGGGGGGGGFGGFGGGGG7,93BFFF@@@ACEFF2AB>=9EFGGFF=@DDBFB@63;CEF33)>6@FB:2-)5(3(4:339616(4:0<:44<FFF305(32:2)*))).))(((4:((,4(--69-0.()6)).(.())).).6())).().((,)))
@M00689:251:000000000-CJTJ5:1:1101:15546:7149 2:N:0:5
CGACAGCCATGCATCACCTGTGATCCTGCCCCGAAGGGAGACCGTGTTTCCACGGCTGTCAGGAACATGTCAAGCCCAGATAAGGTTCTTCGCGTTGCGTCGAATTAAACCACATTCTTCGCTGCTTGTTCGGGCCCCCGTCCATTCCTTTGAGTTTTAACCTTTCGGCCGTATTCCCCAGGCGGCGCACTTAACGCGTTAGCTGCGGCATTGATAGGGACAACCCGACCAAACCACAGTTCCAAAAGGGTGGGGCGTGGGCCGCACGGGTTGCAATACCAGTCATCTCAGGAC
+
G:::CFF,EFFGGGGFFF9@FEF9FFCAC8FGCCCCDEGGEFG@BFAFGG,6@B7@C+:EA@BFGGGG,CFF9<EFGFFF9FFFFDFFF9F=>+@FBF>EE+@F,:,FE9EFDE8,74+@@?E+@6,66368CCCC>88+6:6:CC99CG;,,+7@BF9A8A:>*:)>5895>42:FBFG52((((.69(,=4<)(.-4>0(.4)(((,6().6:))(,((31((-29C7>B3(14((())0)).),((((((-((4(((((((--(-(((((())..),)))))-54--)((3
@M00689:251:000000000-CJTJ5:1:1101:15530:7160 2:N:0:5
CGACAGCCATGCATCACCTGTGATCCTGCCCCGAAGGGAGACCGTGTTTCCACGGCTGTCAGGAACATGTCAAGCCCAGATAAGGTTCTTCGCGTTGCGTCGAATTAAACCACATGCTCCGCTGCTTGTGCGGGCCCCCGTCCATTCCTTTGAGTTTTAACCTTTCGGCCGTAGTCCCCAGGCGGCGAACTTCATTCGTTAGCTGCGGCACTGATCGGGTCCATCCGCCCAACACCTCATTCGCAACGGTTAGGGCTTGGACTACCCGGGTACCTACTCCTGCTCCCC
+
GGGGGGGGGGGGGGGGGGGGGGDGGGGFGGFGDFCFGG?F@FGGGDFGGGGGGGEGGGGGGCEGFGAFEFG<<?FGG<D,C,B9AFGGGGGDEFGG7FEEG@>+=FE,@FFEGDB,=4?E=CEEGGGDE,@3=8EEGGG6CD66CFGGFGGF7@FFFGF5BFF@*:24>>)62(6CFEG*:(55,:(((4:A)54)..41(-.5)5(19(3((5)4210(2(4.)4((17>(<0C:((()./)36(3((-3,.(3:((2(,5)(5:0((-4())-)()).),3(6)4(
@M00689:251:000000000-CJTJ5:1:1101:21172:7174 2:N:0:5
CGACGACCATGCAACACCTGGTTTATGTACTCAGCATGACATCATATGATATGGAATATCCCTTTGGTGAGTTCGGGGTATCTAATCCTGCTCTCT
+
GGGGGDGGGGGGGFFGGGGG@;FCCFFGAFDECCEGG9@EGFGFGGGADCDEG9<C<EFGGGC<FF@@FDGFGF:BCCFGGGGFFFEFGGGGGGF<
@M00689:251:000000000-CJTJ5:1:1101:21175:7191 2:N:0:5
CGACGACCATGCAACACCTGGTTTATGTACTCAGCATGACATCATATGATATGGAATATCCCTTTGGTGAGTTCGGGGTATCTAATCCTGCTCTCT
+
GGGGGGGGGGGGGGGFGGGGDFGGGG9FCFGGEFGGGCEFGGGGGCF<FGGGGFCFFFGGGGGGGFFG7E8FGGGGD7FFFGGFCFFGGCGGGGGC
@M00689:251:000000000-CJTJ5:1:1101:17719:7215 2:N:0:5
CGACGACCATGCAGCACCTGTACACCAACCACAAGGGAAACTACATCTCTGCAGCGATCTGGTGTATGTCAAGCCCAGGTAAGGTTCTTCGCGTTGCATCGAATTAATCCACATGCTCCGCCGCTTGTGCGGGCCCCCGTCAATTCCTTTGAGTTTTAGCCTTGCGGCCGTACTCCCCAGGCGGGGCGCTTAATGCGTTAGCTACGACCCAGAGGCCGTGGAAGACCCCTACACCTCGCGCCCACCGTTTCCGGCATGGACTACCCGGGTATCCAACCCCACCAACCATGTCTC
+
GGCEGEGGGGGGGGGGGGGGGGGGGGFGGDGGGGFFGGGGGGGGGGGEGGGGGGGGGGGGFCFGGGGGGGFGGGGGGFGFFGGGGFGGGGFFGGGGGGGG6E8EGG;FFGGGGGFGFGGDGGGGGEFGDGGGGCGGEGGGDDGGCFGFFG+E6DFCC;7@AFF@@1)=A2A)5>C=GFF559216>B09146<A<<9?<F6AFF?6(3(-,.2301:031(-)..38:D5:2((08169(-77,2(,::02:26061:0)570:(((,,-(.))6,,(((((,((--())..).
@M00689:251:000000000-CJTJ5:1:1101:17698:7220 2:N:0:5
CGACGACCATGCAGCACCTGTACACCAACCACAAGGGAAACTACATCTCTGCAGCGATCTGGTGTATGTCAAGCCCAGGTAAGGTTCTTCGCGTTGCATCGAATTAATCCACATGCTCCGCCGCTTGTGCGGGCCCCCGTCACTTCCTTTTCGTTTTCGCCTTTCGGCCGTACTCCCCAGGCGGGGCGCTTAATGCGTTAGCTACCACACAACGGCCTTGGACTACCCCTACCCCTCGCGCCCCCCGTTTACGGCCTGGCCTACCCGGTTATCTACTCCTCCCCCATCTTTCC
+
GGGGGGGGGGGGCGFDGGGGGGGGGGCEGGGGDFDFCF<FFGGGGFGGGGGGFFGGCFGGFCFFGFGGGG95:FGGDEFF,C?FGFGGGGDFCFGCFEGGC@=EFF,EFGFEFFEFDFGEGGDGGGFG,E4@+@CEGGDEGD6;@FGGFG8,3@DEG,3<?DF*AA4>A2:2>BEFGFCD45(,2(4(9-:4)6)6-44(-64)8()52::(-(,14(.)(3))(.4?715:2:FB060(-<91>>1?BB04(-(24(-(3)(4?1-4(((.44))).()(((-((((--)))
@M00689:251:000000000-CJTJ5:1:1101:11839:7375 2:N:0:5
CGACAGCCATGCAACACCTGTACACCAACCACAAGGGAAACTACATCTCTGCAGCGATCTGGTGTATGTCAAGCCCAGGTAAGGTTCTTCGCGTTGCATCGAATTAATCCCCATGCTCCGCCGCTTGTGCGGGCCCCCGTCAATTCCTTTGAGTTTTAGCCTTGCGGCCGTACTCCCCAGGCGGGGCGCTTAATGCGTTAGCTCCGACACAGAGGCCGTGGAAGACCCCTCCACCTAGCGCCCCCCGTTTACCGCATGGCCCACCAGGGTATCTATCCCTCCTCCCCTCTTCT
+
GGGGEGGGGGGGGGFGGGGGGGGGGGCEFG:F@@FGGFFEGGGG<CFFGGEF<CFFEGGGECGDFEGDFGF9EEFGF<@FDEFGGFGGGGDG@FG7FE=E,94EF9;EFG,D,EFGGGG6EGEGEGCF?E>>ECECEGDGG+=D@BFGFG+,@<EGGE+BFF@)@5=@B2A)>BCBGA4;85>596966>B<)62>>?6<:B<42(,-(4((,5::601((().(4::C*)((.7(,583654(29((..())-((,((..((,(,4,(.())))).(3)(-(.1(4((()))
@M00689:251:000000000-CJTJ5:1:1101:27391:7405 2:N:0:5
CGACAGCCATGCACCACCTGTGCACCAGTCCGAAGAAAGCCACATCTCTGCGGCCGTCCGGTGCATGTCAAGCCTTGGTAAGGTTCTTCGCGTTGCATCGAATTAATCAGCATGCTCCGCCGCTTGTGCGGGCCCCCGTCAATTCCTTTGAGTTTTAGCCTTGCGGCCGTACTCCCCAGGCGGGGCACTTAATGCGTTAGCTATGGCGCGGAGAACGTGGAATCTCCCCCCCACCTAGGGCCCAACCTTTATGGCATGGCTTACCCGGGGTTCATACCCCTCCCTCCATTGTC
+
GGGGGGGGGGGGFDFGGGGGGGCFFFGGFGGGDFCCGFCGFCGEAFDGG<FFFFEGCFC@@CC@EGGDABDFGF<?9CAFECCFCEFFAFCF@@FEE<FEED,>;FGFFAFEFGE9AA68ACG6ECF8DGGGGEGG8>=@CCGDD?FGCCB*=EFC>,+*4;CB29992((/6*7>5>D?>99@9090(,.<422;?1115>A)-)((19>712:)(-(81<4))64(C3)4(-<1(5(((8(,((((.))).,((-(3((..3:(,1;(,-()-6).,((40(((,()).).
@M00689:251:000000000-CJTJ5:1:1101:7234:7406 2:N:0:5
CGACGGCCATGCAACACCTGTACACCAACCACAAGGGAAACTACATCTCTGCAGCGATCTGGTTTATGTCAAGCCCAGGTAAGGTTCTTCGCGTTGCATCGAATTAATCCACATGCTCCGCCGCTTGTGCGGGCCCCCGTCAATTCCTTTGAGTTTTAGCCTTTCGGCCGTACTCCCCAGGCGGGGCGCTTACTGCGTTAGCTACGACACAGAGGCCTTGGACGACCCCTCCCCCTAGCCCCCACCGTTTCCGTCATTGACTCCCGGGGTTTCCAACCCTTCCCTCTCTTGTCTT
+
GCFE7@FGGGCF<AFEEGGFGFGGGGGFGG,D@6E,8FFGGGCFFAFGGGDC,@EBCFGGFDG,EEFFGGGA@EEFAAFGGGGFGFGGGGGEEGGDGGGG>@=EGF4C@E<FGF9FFGGGEG>EGGGG,@B+@E@>CEGGGDEGGFDGFF7=8EGGGF5<6<:*:55@=AF=DFFFGD<D>@2((11(916:)4)6:62(-6>2)(-429((,4-3?0,44))(--2(/*.,,(91(,.((83((4(44())().2().)--).(-(((,(-))))((,.((((.,(()-))))-
@M00689:251:000000000-CJTJ5:1:1101:13809:7441 2:N:0:5
CGACAGCCATGCAGCACCTGTACACCAACCACAAGGGAAACTACATCTCTGCAGCGATCTGGTGTATGTCAAGCCCAGGTAAGGTTCTTCGCGTTGCATCGAATTAATCCACATGCTCCGCCGCTTGTGCGGGCCCCCGTCCATTCCTTTGAGTTTTAGCCTTGCGGCCGTACTCCCCAGGCGGGGCGCTTAATGCGTTAGCTACGACACAGAGGCCGTGGACTCCCCCTCCACCTAGCGCCCCCCGTTTACGGCCTGGACTCCCCGGGTTACTAACCCTTCCCCCCCCTGTCC
+
GGGGGGGGGGGGGGGGGGGGGGGGGGCEGG:FE@EGGG<@FGFGEEGGGGFGDCF@7FFGEDGFF9FDFG,59CFF4:7E,E<@FFGGGGGGEGG7F<EG64,EF9,EFGDFFGFGFGG>EGCEEGDG,D>4?CGGGGDGG+AFGFGGFGD;8DEGGE+=FFF5@@)8@5:=AFFEGFF*:=@@F9@(7>F6-:<<6?:22>BBF08>4>B?B0(4609(9?7)(5:BC>)82:C7()4(->1126(,.51<??B(4(43<)(5(41((((-)--.(.3((.,.(((--,(),4
@M00689:251:000000000-CJTJ5:1:1101:13321:7477 2:N:0:5
CGACAGCCATGCAACACCTGTGCAGGACCCTTACGGACACCGTATCTCTACGGCTTTTCCCTGCATGTCAAACCTTGGTACTGTTCTTCGCGTTGCGTCGTATTATTCAACATTCTCCTCCGCTTGTTCGTGCCTCCTTCAATTCCTTTTATTCTTCGCCTTTCTTCCGTACTCCCCCTCCTGGGCGCTTCATGCCTTATCTGCTTCACGGCATGTCTCGTCGCCCCTCCTGCACGTCCTCTGCTTATCCTGCGTGGGCTACCATGGCATTCACACTCTCTCTATCTCTGTACTT
+
GCFEEEGGGGGGF<FFGGGGG?FFG,;@6@EF<FC@F:+CFCGE8F<FF,C,8CEFCAFE99,,,CFGE99,C,@A@<@,,,,:CFGGGD7+8C+@+@?++,9EA,,C,4F9:,9@CA+@E=EEE+@,@++++6,6=,6ED8:CD+??+++,3,@C+6@>AE5D05*0)))):88)4)+3*)3)):A5)5)*;7>)*11*17*1**8*82(((-(**/*(//(((/((**))((*((,(/5*,).-).))-.(--((-(,((,.))((.-)))..((4).)))-).))..))-).
@M00689:251:000000000-CJTJ5:1:1101:13335:7489 2:N:0:5
CGACAGCCATGCAACACCTGTGCAGGACCCTTACGGACACCGTATCTCTACGGCTTTTCCCTGCATGTCCAACCTTGGTAAGGTTCTTCGCGTTTCGTCTCATTAAGCCACATGCTCCGCCGCTTGTTCGGGCCCCCGTCAATTCCTTTTCGTTTTAGCCTTGCGGCCGTACTCCCCAGGCGGGGCCCTTAATTCTTTAGCTTCGTCCCGGAAGATCTAAGACCCCCGCCCCCTCGTTTTCCTTCTTTCCGGCCTGGCCTCCCAGGGTACACCATTCGTCCTCCCTCGTTCCTTT
+
GGGGGGGGGGGGGEEGEGGGGGGGGCGGGGGGGGFGGG7FGGGFGGGGG@FDFGGGGGGGGG,F,F,FG,@@FGFG9AFF,9<?EGGGGDF@EG+A,AC,,9EF999C,9E,E,@;EF8EGCEEG6D,@>++@EGDECDE++@D@FGGF+++@EFGC:CCFF5=8>BF)>)>BEFFGF*5A2266@(4<?))6).-6<)6<2.9((--3(3((-()65)).-)(469()/)(-(*((4(,)*.))..5))(((,-(,(,,((-(.4(,())).4)).).3((.(((((-(,8<44
@M00689:251:000000000-CJTJ5:1:1101:21617:7569 2:N:0:5
CGACAGCCATGCAACACCTGTACACCAACCACAAGGGAAACTACATCTCTGCAGCGATCTGGTGTATGTCAAGCCCAGGTAAGGTTCTTCGCGTTGCATCGAATTAAACCACATGTTCCTCCGCTTGTGCGGGCCCCCGTCAATTCCTTTGAGTTTCAACCTTGCGATCGTACTCCCCCGGTGGTTCCCTTAATGCTTTCGCTTGGCCGCTTGCTTTTTATCGCACACAGCGAGTGAACCTCGTTTACGGCGTGGCCATCCAGGGTATATAATCCTGCCCCTCCTTTCCCTTCTT
+
GGGGGGGGGGGGGDFGGGGGGGGGGGD<FFFGE<CCEEAEFGGGGGGGGGGGAFGEGFGGEEGGFGGGGGGGCGGGFFFGFFFF@EFGGGFGGGG>G=FG,E,EEF;?FGCG=E@GFGGFGG6EBEDG8F+@6CEGGGDGGD6EGDFGFG7@DFGFDADFFFF7C908>5C5CDF8FD***:4)75C(8>EF*@*8?CC@2@@63(;E01;@(:7)..7(190;;(2<7*86929(64)(.8(-:?:)319(49((,((.(4),4,7))))).4:>)((,,(,(3)).))6)(-)
@M00689:251:000000000-CJTJ5:1:1101:22620:7626 2:N:0:5
CGACGACCATGCATCACCTGTACACCAACCACAAGGGAAACTACATCTCTGCAGCGATCTGGTGTATGTCAAGCCCAGGTAAGGTTCTTCGCGTTGCATCGAATTAATCCACATGCTCCGCCGCTTGTGCGGGCCCCCGTCAATTCCTTTGAGTTTTAGCCTTGCGGCCGTACTCCCCAGGCGGGGCGCTTAATGCGTTCGCTACGACCCAGAGGCCGTGGAAGACCCCTCCACCTACCGCCCACCGTTTCCGGCCTGGACTACCCAGGTATCTAATCCTGCTCTCTCTTTCT
+
GGGGGGGGGGGGGGGFGGGGGGGGGGF@FFGGG<EFDGGGGGGGGGGGGGFGGGGGGGGGG@FFFCFGGGF,,FFGFGGGFFCFGFGGGGEGGGGCFEDGGD,EF;?FGGDGBFCGGGG>GEEEGGFF8E=@6@GGGGGGG>+CEFGGFGC78FGFGEDFFFF9C=5>AFF2@=EFGF45;@56;6;4>BF:)<4>6::(-923;(4136126?:??03((().(34(99)41:FB2(((,09(3?>:?B040(4(4,3,,).8:?)4()))))))--.)).,647)52).-)
@M00689:251:000000000-CJTJ5:1:1101:14840:7696 2:N:0:5
CGACGGCCATGCAACACCTGTACACCAACCACAAGGGAAACTACATCTCTGCAGCGATCTGGTGTATGTCAAGCCCAGGTAAGGTTCTTCGCGTTGCATCGCATTAATCCCCATGCTCCGCCGCTTGTTCGGGCCCCCGTCACTTCCTTTTAGTTTTAGCCTTTCGGCCGTACTCCCCAGGCGGGGCGCTTCATGCGTTAGCTTCGACCCCAGGGCCGTTGCAGCCCCCTACACCTAGCGCCCACCGTTTCCGGCACGGACTACCCGGTTATTCAATCCCGCTACCCCTGGCC
+
GGGGGGGGGGGGG<EFGGGGGGGGGGFFGG:FE<<FCE<6FFFGDEGGGGGGEFGGCFGGC9F8FEGGFGDF9FGGCCFF<ECFGFGGGG7FEGGGG=EGB+=CGC,EFG,D,@>ECFG+AE6ECE=D,@++1@EEEGDGG++?CAGGFG+73@EGGE7@AFE5C)0=A):2ADCEGF**:@2>69@1>F?(-6)4(484-4)).((4(((,(,(28(((((.).48?D7)80<GB:).((79,,(2:?4))--40(-((.(((((33(,()))).4<3)((((((,,(,(((
@M00689:251:000000000-CJTJ5:1:1101:9020:7698 2:N:0:5
CGACGGCCATGCAGCACCTGTCCTCGTGTCCCGAAGGAGGGGTCTATCTCTAGACCTTTCACTCGATGTCAAGACTTGGTAAGGTTCTTCGCGTTGCTTCGAATTAACCCACATACTCCACTGCTTGTGCGGGCCCCCGTCAATTCCTTTGAGTTTCAGCCTTGCGGCCTTACTCCCCAGGTGGATTCCTTATTGTTTTCACTGCGGCACGGAAAGGTTCTCCCCCCACCCCTCGTAATCATCGTTTAAGGCGTGGACTACCAGGGTACCTAAGCCTGCTCCCCCTGTTACTTAT
+
GGGGGGGGGGGGGGGGGGGGGGGGGEGCGGFGE:@FECCC@EGFGFGGGGGGGFGGGGGG9FFGG,FCFF,EDDFGGF,E5,E8FFGGGGBF@GGFGGGG>+9EF,,,CF+B+EFGGGGFFGCGGF,@=FE6>CCCEGDGGC>FGFGGFGC,@FGGG;+BFFE5=>A==).:<EEBFF>*9>:=5BE*8??*9@47*7>*8@?)4((6(4869(2((743)/)(349()1)42(18<0(6)1:4?0(,)))3(((,(4<:BB?>(((()).),((.,((())-(-(())))-.:9
@M00689:251:000000000-CJTJ5:1:1101:11396:7735 2:N:0:5
CGACAACCATGCACCACCTGTCACTTTGTCCCCGAAGGGAAAGCTCTCTCTCTAGAGTGGTCCAAGGATGTCAAGACCTGGTAAGGTTCTTCGCGTTGCTTCGAATTAAACCACATACTCCACCGCTTGTGCGGGCCCCCGTCAATTCCTTTGAGTTTCACCCTTGCGTTCGTACTCCCCAGGCGGGATCCTTACCGCGTTAGCTACGGCCCTGCCCGGGTCGGTCCGGGCACCCCCTAGTATCCATCGTTTTCGCATCGGACTCCAGGGGTATCTATCCCGGCTCTCTCTTG
+
GGGGGGGGGGGGGGGGGGGGGGFFGGG<FGGGGEC@FCEA<6CFCFG,FGFGG9ACCFE7FG,,C<DEFFGG9E<,BFGF<FD<@=FEGGGGDGEGGDGGGGC88FEF?,EF@FEF,EDGGGGGEGGGGG8D>CCEDGGG>DGD+CFGFGGGCD6ECGG9;*=CD8@)>):5>5>5ACGG47=>5221;(69EC(6(31:@;2;;)=0(7-4601?B61;90((-(4()7)((,14>(((.*).))-6(4:2(.((((,-(((3,().(,((().:-)),5((,(-,587<))
@M00689:251:000000000-CJTJ5:1:1101:7526:7772 2:N:0:5
CGACAACCATGCACCACCTGTACACCAACCACAAGGGAAACTACATCTCTGCAGCGATCTGGTGTATGTCAAGCCCAGGTAAGGTTCTTCGCGTCGCATCGAATTAATCCACATGCTCCGCCGCTTGTGCGGGCCCCCGTCAATTCCTTTGAGTTTTAGCCTTTCGGCCTTACTCCCCAGTCGGGGCCCTTAATGCGTTAGCTACGACCCAGACGCCGGGGAAGACCCACACACCTAGCGCCCACCGTTTACGGCATGGACCCCCAGGGTTCTCACTCCGTCTCCCCCTCTTCTT
+
GFCECBFEGGGG?FFFGGGGGAAFGGG<F:BFDDE@FFGGGGFGADEFFGGFFFDEGDFGDFA8FEEFEFE5@F@=<,,9@EFGGFGFGGDGGBE4C78CGGECBF,AEFDE8E9EDFGCCEGGEDGGFFG+8EB>CGC8CD6<++;;<9D,D<C7C97B@B:5AA=AD))*7CE:FDG7*:)(6292:,:.)))).2:(244)7369(((,((-3;4((((((.(44*/)4((>:2)(,()21:(4(,33)((-(((()),((-,(-(.(,44)-)),(-((,.(,(((.).))
@M00689:251:000000000-CJTJ5:1:1101:14733:7925 2:N:0:5
CGACAGCCATGCAGCACCTGTCACTCTGTCCCCGAAGGGAAAGCGGTATCTCTACCGTTGTCAGAGGATGTCAAGACCTGGTAAGGTTCTTCGCGTTGCTTCGAATTACACCACATGCTCCACCGCTTGTGCGGGCCCCCGTCCATTCTTTTGAGTTTCAGCCTTGCGTCCGTACTCCCCAGGCGGATTGCTTAATGCGTTAACTTCAGCACTAAGGGGCGGAAACCCCCTACCCCCTAGCACTCATCGTTTACGGCTTGGACCACCCAGGTATCTAATCGCTCCCTCCCTTG
+
GGGGGGGGFGGFGCECEGGGFFDEGGGCFFGGGG7F@7,,@C<CF:F@FGGGGAFGDGC@FG9<9<,EE<FF<,9CEFF88F<?,,AFGGGGGG:CF+@EFG74,FF<,,CE:FCGDEGGGDFG7EGGGG,==8+6@EGG+=E+=CDFFGGG@+8ADGGA;?CDF5@=):>5=>FFG);DA22=2=((0(*7C366)91??(66CEF3)7)6@4;3(,.9>>(,(482<<>0(,9393((.*432(692::6()(,1((2(..(((-4(,34))---62A((..(-(,(,(.(
@M00689:251:000000000-CJTJ5:1:1101:21253:8004 2:N:0:5
CGACGACCATGCAGCACCTGTACACCAACCACAAGGGAAACTACATCTCTGCAGCGATCTGGTGTATGTCAAGCCCAGGTAAGGTTCTTCGCGTTGCATCTAATTAATCCACATGCTCCGCCGCTTGTTCGGGCCCCCGTCCATTCCTTCGCGTTTTAGCTTTGCCGCCGTACTCCCCAGGCGGGGCGCTTAATGCGTTAGCTACGACTCAGAGGCCGTGGACGCCCCCTACCACTAGCCCCCCCCCTTTACGGCTCGGCCTTCCAGTGTTCTTAACCCTGCACCCTCTCGCT
+
<>@7+@C@FFGFA<EFCE<8EF@FF8DFBF7D<E8,8,@,CCFGFGG9EED9F,,@6EF?E,EF4,EF,C,,CE<FB,?=,,:FFFGGGG7,66@=:9DD,@;@E;,,C@,=E@,9,,2+@A+@+6=E9E6CGC8=>ED1=+1DFF+CF+++3@C+;,:B+?A5A*1:A49)7>A)7>*?)/>(,(,((-34)-)4(48(46<)2((-(,..4,(26(--124((((,5)).1.2..)(((7--1,((.,)6(16((4008,),.))).6))).6-)).((.(5(3(,(((,(
@M00689:251:000000000-CJTJ5:1:1101:8372:8081 2:N:0:5
CGACGACCATGCATCACCTCCAGTACCATGCCCTGACACTAGATTTCAGGACTACTGTGCAATATTAAGTGTCCTCTGTAGTCTCCTGTGGCTCCTCCTTCCTTGTTTTGTTAAGGATCTTGGTAATGCACTTATTTTCTAAAATTTACTTCTTTATTCATTATGTGTTTTATTTCCCTTTTGGATGTGTATCTATTCCTGCTCTCTCTGTCTCTTATACCCCTTTGACGCTTCCTCAGTTACTCTTTGTGTTTCTTCTGCTTGTTCGCTGTTACTTCACAAATCAGCTCATCGT
+
GGFCF>FGGGGGFFFFAFGGGF,CFFGCFE,CCF@EF9EC66,C<<F,,C<,B,BF,C,C6,C,CE,69C,:E@EFG6E,96<@FDG,C8,,>EFGFCFGG@FGGG,AF:F,9,4,,9D,EA9E>,@,@;=FGFFFGD@FG+,+?0DD7C+@F,@;@FGFF;9E*0*;D)8*CFECC*+?DFF)0*315;*;;;**3;*;=5)9DEE8D7D;70;E5;*1;))10:*05+*0))3***)1*+*****330)))0*******/:6)**)066-.***1****0(.**))..)))(/
@M00689:251:000000000-CJTJ5:1:1101:8389:8082 2:N:0:5
CGACGACCATGCATCACCTCCAGTACCATGACCTGACACTAGATTTCAGGACTACTGTGCAATATTAAGTGGCCTCTGTAGTCTCCTGTGGATCCTCCTTCCTTGTGTTGTGAAGGATCATGGTAATGCCCTTATTTTCTAACATGTAATACTGTATTCATTATGTGTTGTATTTCCCTTTTGGTGGGGTATCTAATCCTGCTCTCT
+
GE@EFGGGCGGGGGGGGGGGGGFGCFGGGC9FFGFFGGFGFE9FFGFAFCFFFEFGDFBF,,C,FFD@6CBE@<@FG8CA,,CFFGGEG8A,CFECGGGGGGGDFF8FGEFE,9@,,@=8A8DF;==FF,@EFFGGGGGG+?,+=9FC+?+@FCFEGGGCFF7D>C*;D88*;D>DAD+ABD<A)5))):=8:D;;DEFFDB59DDF
@M00689:251:000000000-CJTJ5:1:1101:23951:8212 2:N:0:5
CGACGGCCATGCATCACCTCGACTCCACTCCCTTGCGGGATACCAGTGTTTCCACCGGCGTTGAGAAGCCGTTCGAGCCCAGGTAAGGTTCTTCGCGTTGCGTCGAATTGAACCACATGCTCCACCGCTTGTGCGGGCCCCCGTCAATTCCTTTGAGTTTCAACCTTGCGGCCGTACTCCCCAGGCGGTCAACTTCACGCGTTAGCTTCGTTACTGAGAGGAAACCCTCCCAACAACCAGTTGACATCGTTTAGGGCGTGGACTACCAGGGTTTCTAATTCTTCTCTCTCTGTC
+
GGGEFGGGGGGGGGGGGGGGGGGGGGGGGGGGGGCFGGGGGGGGGGGGGGGGGGGEGGGGGGGGGGGGGGGGGGGGGGGGFGCFGGGGGGGGGGGGGGGGGDGCCFGGGGGGGGGGGG6E,BF,@FEGGCCF6CCEGGGGGGGCD?GFFGGGGG7,?CFFFFFFF=BCFFF>@6;DE<GGF;@0:?F031(5<<><BBBB03((4:AA4(,4429A<>4)42:(82?0CGDF:?*4:2(4<?248).<??BF?):0((-3;125(814)4(,((-)).)).)).))).)).-))
@M00689:251:000000000-CJTJ5:1:1101:4953:8216 2:N:0:5
CGACAACCATGCACCACCTGTACACCAACCACAAGGGAAACTACATCTCTGCAGCGATCTGGTGTATGTCAAGCCCAGGTAAGGTTCTTCGCGTTGCATCGAATTAATCCACATGCTCCGCCGCTTGTGCGGGCCCCCGTCAATTCCTTTGAGTTTTAGCCTTGCGGCCGTCCTCCCCAGGCGGGGCGCTTAATGCGTTAGCTACGACCCAGAGGCCGTGGAAGACCCCTACACCTAGCGCCCACCGTTTACGGCCTGGCCTACCGGGGTCACTAACTCCCGCTCCTCCTCTCC
+
GGEEGGGGGGGGGGGGGGGGGGFDGGGGGGGGFFGGCFGGGGGFFCCFGFGGGGGCGGGGGGGGGGGGFGGGGG@FGGGGGGGGGGGGGGGGGGGGGGGGEGGGGGGGGGGGGFFGCFFGGGGGGGGGGGDDEGD=CEGEGGGFFFFGF7:FFFGG?997AF65=AA=BBA):)6>EACD>B22(69;FBB?2<AF>?:6:BAA<<62(4:<3?(263996(.(.((.9*)4:<40()8>>>6160(3,8(4(,((((,(()(.(,3(1-(.)).((-),,(,(((.((,(.((
@M00689:251:000000000-CJTJ5:1:1101:28765:8247 2:N:0:5
CGACAGCCATGCATCACCTGTACACCAACCACAAGGGAAACTACATCTCTGCAGCGATCTGGTGTATGTCAAGCCCAGGTAAGGTTCTTCGCGTTGCATCGAATTAATCCACATGCTCCGCCGCTTGTGCGGGCCCCCGTCAATTCCTTTGAGTTTTAGCCTTGCGGCCGTACTCCCCAGGCGGGGCGCTTAATGCGTTAGCTACGACACAGAGGCCGTGGACGCCCCTTACACCTAGCGCCCACCGTTTACGGCAGGGACTACCGGGGTATCTAATCTGGCCTCCCCCTTCT
+
FEEGGEFGGGFGGGGGGGGGGGGGGGGGGGGGGGGGGGGGGGGGGGGGGGGGGGGGGGGGGGCFGGGFGGDFGGGGGGGGGGGGGGGGGGGGGGDGGGGFGGGFDFGGGFGGGGGGGGGGGGGGGGGGCGDEGEECGGGEGCCEFFGGFGG:DCGGGG6AFFF@5=B5=@BAAFEFGDGG>B@90(19>;:F<A<AFF?BFFBAFF?6464(572:1(-,3<(-((4;*29>))9.(),3153(-:(4<7(64-(((-(,4:?>((40(-(3:44)))))),()(.(-((((.
@M00689:251:000000000-CJTJ5:1:1101:19046:8288 2:N:0:5
CGACAACCATGCATCACCTGTGTTCAGATTCTCTTTCAAGCACCCCCACATCTCTGCAGGGTCTCTGACATGTCAAGGGTAGGTAAGGTTTTTCGCGTTGCATCGAATTAAACCACATCATCCACCGCTTGTGCGGGTCCCCGTCAATTCCTTTGAGTTTCAACCTTGCGGCCGTACTCCCCAGGCGGTCAACTTCACGCGTTAGCTTCGTTCCTGACCCGCACGCCGTCCAACCACCAGTTGACCTCGTTTAGGGCTTGAACTACCCGGGTCTCTAATCCCGCTCTCTCTGTC
+
GGGGGGGGGGGGGGGEGGGGGGGGGGAFGGGGGGGGGGAAFFGGGGGDF:EGGGGDGFEEEFGGGGCFGGGBFG,<5<CF<@DFCDFGGFGGGGCGCGG6EFFG7B4FGECFFGFF8D?9EGG8FGGGGGCG8EBCEGGGGGCDDDCDFGGGGGFFFGFFFD9DDFFEEAA=A5>8CDGCFA))2<@)5>@3>EFF47(5=@F11>EFE(3=0=E33(6399((-33(1C@(4?5,3230<@)4<):)(-8:<<70<(41.),)-33((((4((-:94)4))(,,7())5))))
@M00689:251:000000000-CJTJ5:1:1101:27912:8303 2:N:0:5
CGACAGCCATGCACCACCTGTGTTACGGCTCCCTTTCGGGCACACCCCCATCTCTGGAGGCTTCCGTACATGTCAAGGGTAGGTAAGGTTATTCGCGTTGCATCGAATTAATCCACATCATCCACCGCTTGTGCGGGTCCCCGTCAATTCCTTTGAGTTTTAATCTTGCGACCGTACTCCCCAGGCGGAATGCTTACAGCGTTAGCTGCGCCACTAGTGCGTAAACCCACTGACGGCTGGCATTCATCGTTTACGGCGTGGACTACCAGGGTATCTGATCCTGCTCTCCTGGT
+
GGGEGFGGGGGGGGFGGGGGGGGGGGGGGGGGGGGGGGGGGGGGGGGGGGGGGGGGGGGGGGGGGGGGGGGGGGGGGGEGEFGEGGGFGGGGGGGGDEGGGGC98FFFGGGCFFEEGGGGGGGG8@>EGEFG8AGGGGDGGFECDFGCDFG7EFFGDFCFFFFECEFCEFABBBFF5>DGFDF9=BB@@@FF<F)/)/)/2;268CEF;(66363=<B2)(414:9?BGGFF77<>3,7?<F<)44424?2:16?8((((3(,),.84,2:73:4).66>)48((-).(-)..
@M00689:251:000000000-CJTJ5:1:1101:17299:8365 2:N:0:5
CGACGGCCATGCAGCACCTGTACACCCACCACAAGGGAAACTACATCTCTTCAGCGATCTGGCGTCTGTCAAGCCCAGGTAAGGTTCTTCGCGTTGCATCTCATTCATCCACATGCTCCCCCGCTTGTGCGGCCCCCCGTCCCTTCCTTTGAGTTTTAGCCTTGTGGCCGTACTCCCCAGGCTCGGCCCTTAATGCGTTAGCTACGACACCGAGGCCGCCGCCGACCCCTACACCTAGCGCCCACCCTTTCCGGCCTTGACTACCATGATGCCCAACCCGTCCTTCCTCCTCAC
+
F::C+@C@FGFGGCFCGDFDCFFGGG+FFGGGC8,6,E@FGGGG,CCFAG,F<,<7:FFGA9EEF+6,6B,,,BCFE=7ABAE,B:FFFG,46FF:FA8@4,,9,,9FAF<E,E9F,,6+@@@CE8+@2,+6+@6@@C+@C++=?AF7?7+,4,,7;,*1*48)*))/:07<@DC57@C548((((0/61(5)9)7(////96)7,(.(3(41((4(-((,-((((,4/*).41C?,)5(,)-((,3((3))(((-(),).)),..)))-))24)(((((-((().())((()(
@M00689:251:000000000-CJTJ5:1:1101:21892:8367 2:N:0:5
CGACGACCATGCATCACCTGTACACCAACCACAAGGGAAACTACATCTCTGCAGCGATCTGGTGTATGTCAAGCCCAGGTAAGGTTCTTCGCGTTGCATCGAATTAATCCACATGCTCCGCCGCTTGTGCGGGCCCCCGTCAATTCCTTTGAGTTTTAGCCTTGCGGCCGTACTCCCCAGGCGGGGCGCTTCATGCGTTAGCTACGACCACGAGGCCGTGGAAGACCCCTCACCCTAGCGGCAACCGGTCACGGCATGGACTACCCGGGACACCAACCCCGCCGTATCCGTCAC
+
FFEEGGGGGGGGGGGGFGGAFGFGGGGDGGGGGGFGGGGGGGGGGGGGGGFD<FGG@EDGGGGGGGGGGC@FGGFGGGGGGGFGGGFGGCGGGFEFE,@C6EFGGGGGGAEFGG@F;=A+=+@CBEG@,E6@CEEBCEGEGGCCCBCFFGFF8;CFCEGFFFBF@A>>AA=2)):.A>67AD@99;>6>;<(64AA>4<F046<26B91((,40436076;?),(4?(**0:0(14:.0,(7((,((,4(()(-42((452)(51((,((--(,((-(((-(-(((,()(-(((
@M00689:251:000000000-CJTJ5:1:1101:17284:8377 2:N:0:5
CGACGGCCATGCAGCACCTGTACACCAACCACAAGGGAAACTACATCTCTGCCGCGATCTGTCGTATGTCACGCCCAGGTAAGGTTCTTCGCGTTGCATCTAATTCATCCACATGCTCCGCCGCTTGTTCGGCCCCCCGTCAATTCCTTTTCGTTTTAGCCTTTCGTCCGTACTCCCCCGTCAGTCCTCTTCCTTCCTTATCTACTTGCCATATGCCTTTGCCTCTCCCTACACCTCGTGCCCACCGCTTCCGGCCCTGACTACCACGTTCTCTCCTACTTCCCTCTCTTTCA
+
FC@F:7@CFFEFF,ECFFGGE,E9FG8,CFCG86<E,EAFGFCF8CFEFG,@,8@@@CGG<6C<F866<A,,,BFFC,AAE59,CAFFGG,C>FGCG9DF,9,CE,4C,C,@8E,E,=D8CE=CCE+@,3+++6B3@E0CD6+=CAFCA<*,*35*7,*<99:*>)):<)/:7B:@A(97)/(())/)99>))/)/(9<))96)/)))1.7))1)17.4))/).)(.4>**,(40.(((.-),.(4((-(242((((((,4-),3742(((-:)).))4))).,.4((.))))
@M00689:251:000000000-CJTJ5:1:1101:21903:8389 2:N:0:5
CGACGACCATGCATCACCTGTACACCAACCACAAGGGAAACTACATCTCTGCAGCGATCTGGTGTATGTCAAGCCCAGGTAAGGTTCTTCGCGTTGCATCGAATTAATCCACATGCTCCGCCGCTTGTGCGGGCCCCCGTCAATTCCTTTGAGTTTTAGCCTTTCGGCCGTACTCCCCAGGCGGGGCGCTTAATGCGTTAGCTTCTACACAGAGGCCGTGGAAGACCCCTACCCCCAGCGCCCACCGTTTACGGCATGCACACCCCGGGTTCCACATCCTTCTCCCCCTGTCC
+
GGGGGGGGGGGGGGGFGGGGGGGGGGGFGGCGF@EFGEEEFGEGGGGGGGFGGDFGGGGGFGGFGDFFGGGFGGGG@CEFFFGGGFGGGGFGGEGEGFGG>DDGGDEDGG<E,E=E;EGEGGDGGGGG8ECC6@CEGGG@D>+=CFGGFGG7DGGGGG+BFFF*>>)=>=A=DBFE>AG4?B956>;0>>?:2<9<(-4:04))--)66:?(.4<?BBF001)4(,4:3*02(47(.-47>E93<?;?B?(-(,403()))).4;02;(,(.(--,)).)))).-(((((.,)
@M00689:251:000000000-CJTJ5:1:1101:10142:8392 2:N:0:5
CGACGGCCATGCAGCACCTCCGCAGCAGCCTTTTAAGGGGCGCCGATGTTTCCACCGGATTCCACTGCGCTTCGAGCCCAGGTAAGGTTCTTCGCGTTGCGTCGCCTTAAACCACATCCTCCACCGCTTGTTCGGGCCCCCGTCAATTCCTTTGAGTTTTAGCCTTGCGTCCGTACTCCCCAGGCGGAGTTCTTAATTCTTTTCCTGCCGCCCTAAAGGGCGGAACCCCCCTAACCCTTTGCCCTCAGCGTTTACAGCGTGGCCTACCCGGGTATCTACACCCTCCCTCTCTTTT
+
GGGGGGGGGGGGGGEFGGGGGGGGGGF@FGGGGGFGGCCCFFGG::F@FGGGG9FGF@=CEGGFGG8F,@FGG=?,BFGCD7F,54,EFGGGGDGEGGDC+BC>++@C9,,EF@ECG,=<FG,DGEECE8E9E**>@ECGGDED5)=FFGGGG9,4=EFF6)9@EF3;@(69BD(,*7FGE(((376((-(6<B)):)6)4<A)8<)((,4,4,48)))4046>6(4?C)8(,(*(.(())*474:0(.1<?B0<)))(-(-(3)((.,(,(,,)-).)),4(-3(2((,44)-)
@M00689:251:000000000-CJTJ5:1:1101:18352:8430 2:N:0:5
CGACGACCATGCACCACCTGTCTCCGGTCCAGCCGAACTGAAGGGATCGATCTCTCGTTCCCGCGACCGGGATGTCAAGGGCTGGTAAGGTTCTGCGCGTTGCTTCGAATTGAACCACATGCTCCGCCGCTTGTGCGGGCCCCCGTCAATTCCTTTGAGTTTTAGCCTTGCCACCGTACTCCCCCGGCGGGATGCTTCTCGCGTTAGCTTCGGCCCAGCCGGTTTGGGTTCCGGCCCCCCCACGCCTCCCTCGTTTCGGGCCAGGACTACCCGGGTTTCTACTCCTGCCCCCCC
+
GGGGGGGGGGGGGGGGGGGGGGGGGG7FFGGGGGCFFGG@CED@FDGGGDFGGGGGGGGGGGDF@+CFGCE+C?FFFGFCEGG>FF,9?FGGGGCGGGGEGGGGGG73,AF9B3DEEFDF6AEGGGGGDGGGFF8C>EC?DGGGDEG4)BFFGGGGCBFFCFE?=EEFA).(/4:(A2D5FFDF6((4((3(4(3-4)..(-(-7:044AF2(4(4((44(7(-:(1(1*04:951(((-753(,0:<34(((,4:0((-((,32(((,,:2(1(,(())-))55)30(((((,
@M00689:251:000000000-CJTJ5:1:1101:24472:8443 2:N:0:5
CGACAGCCATGCACCACCTGTACACCAACCACAAGGGAAACTACATCTCTGCAGCGATCTGGTGTATGTCAAGCCCAGGTAAGGCTCTTCGCGTTGCATCGAATTAATCCACATGCTCCGCCGCTTGTGCGGGCCCCCGTCAATTCCTTTGAGTTTTAGCCTTGCTGCCGTACTCCCCAGGCGGGGCGCTCAATGCGTTAGCTACGCCACCGAGGCCTTGGAAGACCCCTCCACCTAGCGCCTCCCGTTTGAGGCCTGGCCTAACAGGGCGTCTATACATTCCCTCTCTGTACGT
+
GG@C@FGGGCFDFGFFGGGGGGGFGGGGGGGGGGG,BEAFGFGGGGGCGGAFGDFGGFFGGGGGGFCEEEFGGFDFGCFFGGGGGAFGGFF@EGGGGFGGGG>8FGFAF==EGGDGGFGGGGGEEGFGFCEGEE>E=88EDDCFD9DDF9@ECAAFGA?FF5=)30:68@FA85757>;?>9A@@@B993(-5<A?0316<<DF>?(3(,(-(4(3(),)(,),,,4(5*)-((933)3(474(.((((.()(.(()(3(.4().).((((,((-646)5))-.60.()))))((
@M00689:251:000000000-CJTJ5:1:1101:24326:8447 2:N:0:5
CGACGGCCATGCAGCACCTGTACACCAACCACAAGGGAAACTACATCTCTGCAGCGATCTGGTGTATGTCAAGCCCAGGTAAGGTTCTTCGCGTTGCATCGAATTAATCCACATGCTCCGCCGCTTGTGCGTGCCCCCGTCAATTCCTTTGAGTTTTAGCCTTGCGGCCGTACTCCCCAGGCGGGGCGCTTAATGCGTTAGCTACGACCCAGAGTCCGTGGAAGACCCCTACACCTAGCGCCCACCGTTTCCGGCGTGGACCCCCAGGGTATCTAATCCCCCCTCCT
+
GDFGFGGGGGEEFDFFGGGGG<@CFGGFEEGG<FGFDCGCFGDGGFGFFF,F<@EC@DFGCGGGG9FGGG9BFFFFCFEEGA?EFGFGGGEFGCE7??C,+9,4@FGFADFG@E9EFGG8EGDE7EGF,DG=EE6BDGD8C==DC9FGFF7A?EFCCCFAFCE):5=9AAA2>=CBGA**9:6@99F>>92()6)63,36?>AB2((,,-436(.).2:?-(.87,.:GC38??41(,,-(04:B0(,(.))-,-(-49??0(-4(-40((4::-).)))(.(((((
@M00689:251:000000000-CJTJ5:1:1101:22497:8497 2:N:0:5
CGACGGCCATGCACCACCTTCTTTTTTTATCTTTTTTTCCTTACACACCCCATTAGGTGGTACCTAGAGAACCGACAAGAGAGATCTCTGACATCCCCTGGCCAGCAGATGATGGCCGCTGTGTGCATACTGCTGCCATCATCTCCTGTCCCGGGTATCTCATCCTGCTCTCTCTTTCTCTTATACCCATCTGCCCCTTCCGACGCTACCCCCTCTGTCTGTCCCCGTGCTCCACGTTCCCCTACTCAACCGCACACATTCTCCTCCCGCACCTACACCATCAATCTCACCCTC
+
FEFC@EEGCF8EGGG,CC@A@CE<EFFE<EFGFGGEGGECGGC@EF9,8@FCFE<6,C,,86CEF9,,6C<E4+++87,8B,++C,5C<E9E,C,9FGG++499D+49A8A9F,,@,40=+@@DF8=,7D,@FFF9D,=?=@D+6;=25+D,+5:@+::=++3*90*:@A*86@=*70+?;8*:*/*0.75C***)0)(055/5((((((((,6136?)))/)/)/./**0)).*((((()).,.)55:(,(((((((.)-)))),(((,,-((((4((().).)-).)...((
@M00689:251:000000000-CJTJ5:1:1101:19466:8505 2:N:0:5
CGACAACCATGCAGCACCTGTACACCAACCACAAGGGAAACTACATCTCTGCAGCGATCTGGTGTATGTCAAGCCCAGGTAAGGTTCTTCGCGTTGCATCGAATTAATCCACATGCTCCGCCGCTTGTGCGGGCCCCCGTCAATTCCTTTGAGTTTTAGCCTTGCGGCCGTACTCCCCAGGCGGGGCGCTTAATGCGTTAGCTACGACACAGAGGCCGTGGAAGCCCCCTACACCTAGCGCCCACCGTTTACGGACTGGACTACCAGGGGTACCAATCCTGCCCTCTCCTTCC
+
GGGGGEGGGGGGGGGGGGGGGFGGGGFCGGGGFGGGGGGGGGGGGGGGGGGGGGGGGGGGGGGGGFGGGGGCGGGGGGGGGFGGFGGGGGGGGGGFGFFGD8,EFDGGGGGGGGGGGGFGGGGEGGFGEE6C6EGDGGGGGC8=FFGGFGF:8=CFG;FFFFF@EBA=BFFDFFCEGFGGF9@>96>1>>?:6A<>><::():<B?BF(7<43?0:((--(6),24439)8:4?GF?),7156?F12:??<4(,(,(.4(,235<)4(,(,(.))),(.)-((((.((().),
@M00689:251:000000000-CJTJ5:1:1101:7824:8518 2:N:0:5
CGACGGCCATGCAGCACCTGTACACCAACCACAAGGGAAACTACATCTCTGCAGCGATCTGGTGTATGTCAAGCCCAGGTAAGGTTCTTCGCGTTGCATCGAATTAATCCACATGCCCCGCCGCTTGTGCGGGCCCCCGTCAATTCCTTTGAGTTTTAGCCTTTCGGCCGTACTCCCCAGGCGGGGCGCTTACTGCGTTAGTTAAGAACAGAAGGCAGTGGAAGAACCCAAACCCTCGCCTCCCCCGGTTACGGCAGGGCTCTCCCGGGACTTCTATCCGGTGCACCCCGCCT
+
GGGGCEGGGGGGGGGGGGGGGF96EF@FFGGGGGGFCCDGGGGGGGG<FG<<B8FGE@FFGGFFAFGFDEFGFGGF8FGGGFGGGGFGGGDF+=@7FF;9@8E@FGFF,CF8A@D88D8CG64CEGFF89+@+@CCEC67:C+2=BGFAFG;8EFFGC79*<***)0)0:54656;FFC48B21066((,4:3)423(--,.-)).)).(((530:1(,((581((81C*0((-C(,((((82((-((-,(43(((((--(-()(((((((.)).)).(((((().(((((,,
@M00689:251:000000000-CJTJ5:1:1101:17262:8523 2:N:0:5
CGACAACCATGCAACACCTGTACACCAACCACAAGGGAAACTACATCTCTGCAGCGATCTGGTGTATGTCAAGCCCAGGTAAGGTTCTTCGCGTTGCATCGAATTAATCCACATGCTCCGCCGCTTGTGCGGGCCCCCGTCAATTCCTTTGAGTTTTAGCCTTGCGGCCGTACTCCCCAGGCGGGGCGCTTACTGCGTTCGCTACGACACCGCGGCCGTTGCCGACCCCTCCCCCTACCGCCCCCCGTTTCCGGCCTGGCACGCCGGGGTCCGTAAACCTCGTCTCCCTTCTT
+
GGGGEGGGGGGGGGFGGGGFGFGGGGCFGGGG8EGGGGCFFG9FCEFAFGGGGGGEEFGGGCFGF,EFGGGGFGGGDFFGGFGGGGGFGGGGGGGCFFGGEGCGGCFCFGGG:F?FCFG6CGEGEGDG2E8C8EGGGGGGGDEGGFGGFG?,:AEFFC:FFBECEF=AFAFFFBFFGFCD)529@66,3;?B0:AF1??(4>??FF03(4(((((-((4(4()((-241*.(-41-((.(-76(3(-,2(,)((1(,(12()(((((-(-(((,(-(-8((((-,()(()(.)
@M00689:251:000000000-CJTJ5:1:1101:7820:8535 2:N:0:5
CGACGGCCATGCAGCACCTGTACACCAACCACAAGGGAAACTACATCTCTGCAGCGATCTGGTGTATGTCAAGCCCAGGTAAGGTTCTTCGCGTTGCATCGAATTAATCCACATGCTCCGCCGCTTGTGCGGGCCCCCGTCAATTCCTTTGAGTTTTAGCCTTGCGGCCGTACTCCCCAGGCGGGGCGCTTAATGCGTTAGCTACGACACAGAGGCCGTGGAAGACCCCTTCACCTACCGCCCACCGTTTCCCGCCTGGCCCACCAGGGTTCCCACTCCTGCCCTCCCTTTCC
+
GGGGGGGGGGGGFGGFGGGGGGGGGGGDEGGGGGGGG8FFGGFGGGGGGGGGFGGGGGGGGGGGGGGGGGFAFGGGGGFFFA<EGGGGGGGGGGGDGCEGGG8FFFGGGGCFGGFGFGFEGGECGGGG?FGEGGGEGGGGGGCEFFGGFG7;65EAFC5BFFE5@ABAB2@@DDE=FD654:9(60;>>FFFDF2<;<?:?A9<<(3919:B?21:?>F6>05.(,,2**).4<F4:(((3>611:6:?2)))-(,(3:(((-1<20:(.(.().,3(,),((((.((.)).)
@M00689:251:000000000-CJTJ5:1:1101:26585:8566 2:N:0:5
CGACGGCCATGCAGCACCTCCTGAACATCCTCCTCTGGCTCCAGGTCCATGTCCAGGTACACGGTAGAGGCAGCTGGGCGGAGGGCAAAGCCTGAGCCCTCCAGGCTCCTCACAGGAACCGGCACGGTGCCCTCACCCCGGTGCCCCCGGCCCTTAAGCCACTCCAGGACAGCTACAGCCACCTGCAACTCTGCTGCGGTGCCAGCTCTGGAGCTTCGGGTATCTACTCCTGCTCTCTCTGTCTCTTACCCCCCTCTTACGCTTCCGCCGATCCCCCTTTTTTAACTCCCCGTGT
+
GGGGFFGGGGGGGGGGGGGGGGGGGGGGGGGGGGGGGFGGGGGGFGGGGGGGGGGGFGGGGGGGGFCFCCFEFGGGGGFDFGGGGEGGGGGGGG=<FGGGGGGGG+AFFGGCFGFGGFGGGGGDGGDGGCGGFGFFGFDEDG5CGFGGFGG5CCFC+?CFAF3>B=EDDD3>BF3<+6CFA@=3(,()/(7??;))76:@(4:)4:>:AB0)((3()(40?F044A)<9D*)5(;6??F22B<)).4))(.((,(48)4A1:((-4((4((,(-(429:22)(())))),((,(.
@M00689:251:000000000-CJTJ5:1:1101:14507:8681 2:N:0:5
CGACAGCCATGCAGCACCTGTACACCAACCACAAGGGAAACTACATCTCTGCAGCGATCTGGTGTATGTCAAGCCCAGGTAAGGTTCTTCGCGTTTCCTCGAATTAATCCACATGCTCCGCCGCTTGTTCGGGCCCCCGTCAATTCCTTTTAGTTTTATCCTTTCGGCCGTACTCCCCAGGCGGGGCGCTTAATGCGTTAGCTACGACACAGAGGCCGTGGAAGCCCCCTACCCCTAGCCCCCACCTTTTCCGGCCTGGACTCCCATGGATTCACCTCCTTCCCTCTCTTCCT
+
GGGDFFFGFFGGGAFFGGGEGGGGGG8CFE@FF,@@FG8<EFEFFGGGGGFG9,B@CEGF,,CBF<FFGGF9:EGG8C<E@,<@FEFGGG,@BFF+A,@E,,,@E94AFC,@AD=FCGG=8E8EEG+@,@+666>CEG+AD=+?DFGGFG76,@ACFA+?@CE*:)85=5>):=ECFD>*/4>@5(4(6>F84:))4<:,(.6:?2(4(110(((421>(((.4,4(4)1),.1<?B(4(.77(-3()..).((-(((((.)((48).()-5)).).,(3)6,1)41,,)).)
@M00689:251:000000000-CJTJ5:1:1101:22009:8767 2:N:0:5
CGACGACCATGCAGCACCTGTACACCAACCACAAGGGAAACTACATCTCTGCAGCGATCTGGTGTATGTCGAGCCCAGGTAAGGTTCTTCGCGTTGCATCGAATTAATCCACATGCTCCGCCGCTTGTGCGGGCCCCCGTCAATTCCTTTGAGTTTTAGCCTTGCGGCCGTACTCCCCAGGCGGGGCGCTTAATTCGTTAGCTACGACACAGAGGCCGTGGAAGACCCCTCCACCTAGCGCCCACCCTTTCCGGCACGGCCTACCAGGGTATCTAATCCCGCCCCCCCTTTCT
+
GGGGGGGGGGGGGGGGGGGGGGGGGGGGGGEGGGCGDFFCGGGGGGGGGGGGGGGGGGGGGGGGGAGGGGC<FFGGFFGGFGGFGGGGGGGGGGGCGDFGGGFFGGACFGGGGF9EGGFGGGCEGGFG8E83=CCEEGDGG>EGGFGGFGF,DFFGGGDFFFFFF==@A=A(>BFBG@?5?=>990>(6>B(69)63>?:<AF<2:39(((43:?B?99(144:03::D3)((4<72)((4<>(46(27:)4((1,(,4(((2(,)),(.(.))).-44)(3(((-,--()-)
@M00689:251:000000000-CJTJ5:1:1101:11830:8768 2:N:0:5
CGACGGCCATGCAGCACCTGTACACCAACCACAAGGGAAACTACATCTCTGCAGCGATCTGGTGTATGTCAAGCCCAGGTAAGGTTCTTCGCGTTGCATCCAATTAATCCACATGCTCCGCCGCTTGTGCGGGCCCCCGTCAATTCCTTTGAGTTTTAGCCTTGCGGCCGTACTCCCCAGGCGGGGCGCTTCATGCGTTAGCTACGTCACAGAGGCCGGTGAAGTCCCAGACACCTAGCGCCACCCGTTTAGGGGATGGAATCCCAGGGTGTCCAATCGCGGTCTTCCTATCG
+
FFFGGGGGGGGGGGGD@FDFGFGDFFGFGD@FGFGDEG,<FGGG<FFEGEFGF?@BGGFGFFGGGGGGGGGF9FGGFFGFFD9B?CFGGG7F7@C+CEFF,4E9EF9FEEEFFGDGGGG+@+@C@>DD=D8CEGGDEG>+;9+?EFGGFGCACCGGGF*8CF*)=>BFF)::<=46C@GD>B:>BFF>>;644629(3342<<22,(((-6A726?1(((((.-)).)**)(.29(()(((0(-.(,(((())(((((3()-).28)(,((,.)66)(((,(,4())).)),(
@M00689:251:000000000-CJTJ5:1:1101:18516:8773 2:N:0:5
CGACGACCATGCATCACCTGTACACCAACCACAAGGGAAACTACATCTCTGCAGCGATCTGGTGTATGTCAAGCCCAGGTAAGGTTCTTCGCGTTGCATCGAATTAATCCACATGCTCCGCCGCTTGTGCGGGCCCCCGTCAATTCCTTTGAGTTTTAGCCTTGCGGCCGTACTCCCCAGGCGGGGCGCTTACTGCGTTAGCTACGACACAGAGGCCGTGGCATACCCCTACACCTAGCGCCCACCGTTTACGGCCTGGACCACCCGGGTTTCTAACCCCGCTCTCCCTTTCT
+
GGGGGGGGGGGGGGGGGGGGGGGGGGCFGGGGGGFGGGFGGGGGGGGGGGGGGGGGGGGGFFGGGGGGGGGFFGGGGGGGFFGGGFGGGGDFGGGCGGGGEG,EGE9FFGGGGGEGGGGGGGGGGGGG8EECECEGGG6EG6AFGFGGFG?;DFFGGBCFFFF):>5A==BDDFFFGF6?F9=999B(49?F0A)6?BF<0AD>F((4,74(5>0:BFF04(())5:?GFFFFF7,.5?96>B:?B>FFB2>(,33:??01(4,:,6;(3(,44)6).,,(((-(5((().45
@M00689:251:000000000-CJTJ5:1:1101:11825:8786 2:N:0:5
CGACGGCCATGCAGCACCTGTACACCAACCACAAGGGAAACTACATCTCTGCAGCGATCTGGTGTATGTCAAGCCCAGGTAAGGTTCTTCGCGTTGCATCGAATTAATCCACATGCTCCGCCGCTTGTGCGGGCCCCCGTCAATTCCTTTGAGTTTTAGCCTTTCGTCCGTACTCCCCAGGCGGGGCGCTTAATGCGTTAGCTACGACCCAGAGGCCGTGAAAGACCCCTCCCCCCAGGCACCACCGTTTACGGCATGGACTCCCGAGGTATCTAACCCCGCTCTCCTGGTCCC
+
GGFFGGGGGGGGGGFFGGGGGGGGGG8CGF@F,CCE@8CEFGCFFCGFGGCF9DFE7FFGE,EEF,EFEG9@CFGGCC@F<9F8EFGGGGFGECG+@9@E8E,E@9FGGGCG:F9FDGFEGG6EGGGG,E6EC@BECGCED+4DFFGGFG7=8;DFGBCFFFE5A5):A2<42>A:GD>D>25(3099>FF64>)6(4?:?<242(24110(30((46B6(())(.46C*)((,)(((((.8:212624(44-((((.2).)(.(((-(()-))))).,((((((,())(())(
@M00689:251:000000000-CJTJ5:1:1101:16313:8794 2:N:0:5
CGACGACCATGCATCACCTGTACACCAACCACAAGGGAAACTACATCTCTGCAGCGATCTGGTGTATGTCAAGCCCAGGTAAGGTTCTTCGCGTTCCATCCAATTAATCCACATGCTCCGCCGCTTGTGCGGGCCCCCGTCAATTCCTTTGCGTTTTAGCCTTTCGGCCTTACTCCCCCGCCGGGCCGCTTACTGCCTTCGCTACCTCACCGAGGCCGTGGTAGACCCCTCCACCTAGCCTCCACCGTTTCCGGCCGGGTGCACCCGGGAATCTCACCTTCTACTCTCTTGCT
+
GGGGGCGGGGGGGGGGFGGGGDEFGG@DGE:F<C,<,CFCEF,CE<FEFFFGGDGG+6BFFFGDFGFGEGGD,FDGCDGFECB,BFGGGFEFCFG,AFFG,9>E>A;FDBCF=BCE;DFEGE+@>EEE88+@>C=+==81=8+?CB7CF++33@>8*,03*<1*:)158):6>E1<F-*))-((1((:123;);5@(79)/(,49()5(.,((-4>((-92())))..93)-:B77,,,()0.2(.3((5)-,-(((((((())(--(((-(.)).)1).()))),-))))).
@M00689:251:000000000-CJTJ5:1:1101:26696:8796 2:N:0:5
CGACAGCCATGCACCACCTGTACACCAACCACAAGGGAAACTACATCTCTGCAGCGATCTGGTGTATGTCAAGCCCAGGTAAGGTTCTTCGCGTTGCATCGAATTAATCCACATGCTCCGCCGCTTGTGCGGGCCCCCGTCAATTCCTTTGAGTTTTAGCCTTGCGGCCGTACTCCCCAGGCGGGGCGCTTACTGCGTTAGCTACGACACAGAGGCCGTTGAAGACCCCTACACCTAGCGCCCACCCTTTACGGCCAGTACTTACCGGGTCACCACTCCCTCCCCCTACTTCCTT
+
GGGGGGGGGGGGGGGFFGGGGGGGGGGGGGGGGGGGGGGGGGGGGFFFGGGGGGGGEGGGGGGGGGGGFFGGGGFGGGFFGGFGGGFGGGGGGGGFGGDGEGGGGGGGGGDGFG?FGGGGGGDGGGGGDGGCDEEGGGGGGGGGGFGGFG?@:EFGGDDCFFF8CFA9ABBAD2A@GD>D)5>@@@@FF>?<)--96382:<9>?:<>96??B:8:2(((,,.)48BF3*022:FB>FF;()44::((48).3(,((,.))))-6(47(40())5(.(,(..,((-,(().).))
@M00689:251:000000000-CJTJ5:1:1101:26716:8802 2:N:0:5
CGACAGCCATGCACCACCTGTACACCAACCACAAGGGAAACTACATCTCTGCAGCGATCTGGTGTATGTCAAGCCCAGGTAAGGTTCTTCGCGTTGCATCGAATTAATCCACATGCTCCGCCGCTTGTGCGGGCCCCCGTCAATTCCTTTGAGTTTTAGCCTTTCGGCCTTACTCCCCCAGCGGGTCGCTTCATGCGTTAGCTACTCCCCCTCGGCCGTGCACGACCCCTCAACCTCTCGCCCCCCGTTTACGCCCTTGACTCCCCGGGTATCCTATCTCGTCCTACCCTTTC
+
FGFF@CFGGGEE@FG@FGGFGFGGGGGGGG7FGFEEGAEAFG,FFDGGGG9FGGGE@EFFFEFFGCF<FA9,FFGGFFFGGFGGGFGFGGFGGGG4C,=FE,@=D,EEFGFG@E4,4@D8CE@CEGCD,@>+8EGGGGC+?+@DDFFFFG7,+@DFG;=?CFF5>>)85):*8;8EFA***))0>522>-3,//)7(6;((.).4))(/3((/,8?B(,((--,(,4>5*)().2.,)4(-04(24(-8::9((-(,,().))48((((-(,)--66<)).(,((),,(.())
@M00689:251:000000000-CJTJ5:1:1101:16330:8804 2:N:0:5
CGACGACCATGCATCACCTGTACACCAACCACTAGGGAAACTACATCTCCGCAGCGATCCGGTGTCTGTCTAGCCCAGGTAAGGTTCCTCGCGTTGCATCGAATTAACCCACATGCTCCGCCGCTTGTTCGGGCCCCCGTCAATTCCTTTGAGTTTCACCCTTGCGGCCGTACTCCCCAGGTGGGTCGCTTATCGCGTTCGCTTTGCCACTGAGGTCTTGTACCACCCCCACACCTACCCTCACTCCGTTACGGCACTCCCGACGTAGGTCTCCTTTCTCGCTCTCTCCTTTC
+
FGGGGDFGDGGGGFFGGGG@F,,,CC@<,B@,,;,,,C,,;,CF6,,C,,+6@+@6FF,,,+847,,6CF,C@EG,BAFGFFGGGFG,FGDFGG@+CBFGCDEGGGD,AFEG:E9EFGG6EGEGGGGG,@B8+@EGGGGGG61=CFGGFG7@DGGG79+;AFF5C>24:-:295CBGFG<?3(5:,63;FFF))6;(6:((43(())5).()),(.(.5)).6)).38D))-1(*4(,.,)0((.)((,)(-((((,(.((((,(((((..)).)))6)-(42:,).2()).)
@M00689:251:000000000-CJTJ5:1:1101:8103:8989 2:N:0:5
CGACGACCATGCAGCACCTGTGACCCTGCCCCGAAGGGAAACCGTGTTTCCACGGCGGTCAGGAACATGTCAAGCCCAGGTAAGGTTCTTCGCGTTGCGTCGAATTAAACCACATACTCCACCGCTTGTGCGGGTCCCCGTCAATTCCTTTGAGTTTTAATCTTGCGACCGTACTCCCCAGGCGGTCTACTTCACGCGTTAGCTGCGTTACCAAGTCAATTAAGACCCGACAACTAGTAGACATCTTTTAGGGCGTGGACTACCCGGGTATCGAATCCTGTGCTCCCTGTCCCTT
+
GGGGGDGGGGGGGGGGFGGGGGGGGGGGGGGGGGGGGGGGGGGGGGGGGGGGGGGGGGGGGGGGGGGGGGGGGGGGGGGGGGGGGGGGGGGGGGGGGGGGGEGGGGFGFGGGGGGGGGGGGGGGGGEGGGGGCEEEGGGGGGDGGFGGFGFGCFFGGGGFAA<7@BBBB>F1;;;ECDD5>0?@>BFFBFFAADF??>FB?62<<26?416<<)8>F2:<24:5)4:?D3@66:<(2>A<)1)).)).))44(4(,-((.).(4419(,-44-(.)3524)).)-)-(.),)).-
@M00689:251:000000000-CJTJ5:1:1101:18895:9015 2:N:0:5
CGACAGCCATGCAACACCTGTACACCAACCACAAGGGAAACTACATCTCTGCAGCGATCTGGTGTATGTCAAGCCCAGGTAAGGTTCTTCGCGTTGCATCGAATTAATCCACATGCTCCGCCGCTTGTGCGGGCGCCCGTCAATTCCTTTGAGTTTTAGCCTTGCGGCCGTACTCCCCAGGCGGGGCGCTTACTGCGTTAGCTACGACACAGAGGCCGGGGACGACCCCTACACCTAGCGCCCACAGTTTCCGGCATGGACCACCAGGGTACTCAAGATGGCACACGCGGTCCGT
+
FFFEEGGGFEFGDGGCCFFEGGGGGFEFG7FFGGGGGGGGGGGGGCFFFGFFGGGGGFGGCFFGGGGGGGGGEGGGGFGGGGCGGFGGGGGGGGCGGFGGGG?GGG;FFFGGFFGGFFD6>8EGG+@DCG6C8C+>=CGGGGGGFAFFFGGG?FE,?;?FFF5))0=@>24)7>:7,<FDF>=(((27B>1:)6<)8,(-44))23?;91767?BBF0((-2(32;3(1*0,4:50:2(,7)((,((54)))(41,-314:((,,(.8-((,))-()).))(()..(,((-(-((
@M00689:251:000000000-CJTJ5:1:1101:18878:9021 2:N:0:5
CGACAGCCATGCAACACCTGTACACCAACCACAAGGGAAACTACATCTCTGCAGCGATCTGGTGTATGTCAAGCCCAGGTAAGGTTCTTCGCGTTGCATCGAATTAATCCACATGCTCCGCCGCTTGTGCGGGCCCCCGTCAATTCCTTTGAGTTTTAGCCTTGCGGCCGTACTCCCCAGGCGGGGCGCTTAATGCGTTAGCTACGACACAGAGGCCGTGGAAGCCCCCTACACCTAGCGCCCACCGTTTACGGCATGGACTCCCAGGGTTACTAACCCTTCTCCCCCTGTCC
+
GGGGGGGGGGGGGGGGGGGGGGGGGGCDGGGGEGAFCGDFFGCGFGGGGGGGCCFGGGGGGFGGGAFGGGFCFGGGGGGGEFGFGFGGGGGGGGGGGGGGGGEGGGGGGGGGGGDGFGG>EGEGGGFG8ECEC@EEGGGGGGEGFFGGFGCC?<EGGG6?FFF)=>=>=9A4@BFFGFCD59291693>FBB)5446B?13<A2<((7(774(((44(4(23)((48?DC3<4<C?2?:(-<;1:?1??(4A((4(42()4.((4?>6(,(())-)((4((().-.-(4(,))
@M00689:251:000000000-CJTJ5:1:1101:8222:9069 2:N:0:5
CGACGACCATGCACCACCTTCCTGGTCGCCTCTTGCGAGGACAGGGCATTACCCCTGGTGCAGCCAGGATTGAACCCAGGTAAGGTTCTTCGCGTTGCATCGAATTAAACCACACGCTCCGCTGCTTGTGCGGGTCCCCGTCAATTCCTTTGAGTTTTAACCTTGCGGTCGTACTCCCCAGGCGGTCCACTTATTGCGTTAGCTCCGGCACCTGAGGGGTCGATCCCCCCGACACCTAGTGGACATCGTGTACCGCTTTGCATAACAGGGTATCTCACCCTTCTCTCTCTGTC
+
GGGGGGGGGGGGGGGGGGGGGGGGGGGGGGGGGGGGGGGGGGGGGGGGGGGGGGGGGGGGGGGGGGGGCFG8EFGGGGGGGGGGGGGGGGGGGGGGFGCGGGGGFG,EFGG?FGGGGEGGGGGGGGDGGFGGGDCBFFFEDGGD7CFFFGGCFGDADFGFAFEFEFF2<=AFFF=CCB40/2@B6@FFFFFF)/7;E<>@?;C<36190(76(((80((4:9(((4:B3))((-C:1()).023:)4(-(,.6)-(21(-))).).))((.(.6)5.44(((()))))).)6)
@M00689:251:000000000-CJTJ5:1:1101:13729:9166 2:N:0:5
CGACGACCATGCAGCACCTGTCACCCAGTCCGAAGAGGGCCACATCTCTGTGGCTCTTCGCGCGATGTCAAGCCTTGGTAAGGTTCTTCGCGTTGCGTCGAATTAAGCAACATGCTCCGCCGATTGTGCGGGCCCCCGTCAATTCCTTTGAGCTTTAGCATTGAGGCCGTCCTTCCAAGGCGGGGCGCATAATGCGTTAGCTCAGGCACGGAAACCGTGGACGGTCCTCACACATACCAGCACACGTTTACAGCGTTGACGACCAGGGGATTTCACACAGCTCATTCCTGTACTT
+
GC::@::7@FGGGGGCFC8CFGGFFFF@;EFFGCEEGFGF:@CC9,C,BFFFCCF,C,9B,@CFGGC<,@E9EC,?B<CFFFF5?9,5,A,=>B7:F+@8+9E+E;E??AFE,88ECF8@@8+68DGCACECC++3EC7CC7C9:3+2+CDC,=,DF9@+:B6*.0((/>(55*>B,87D3,.(3996(((44:A(3(33--.),((((4((4((.-4(-(((-360)02),4(*.).)),0(4(,(3(3<28:(((-12((4(((-((-1()).))(((()))))))))-).))
@M00689:251:000000000-CJTJ5:1:1101:13726:9185 2:N:0:5
CGACGACCATGCAGCACCTGTCACCCAGTCCGAAGAGGGCCACATCTCTGTGGCTTTCCGGGCGATGTCAAGCCTTGGTAAGGTTCTTCGCGTTGCGTCGAATTAAGCAACATGCTCCGCCGCTTGTGCGGGCCCCCGTCAATTCCTTTGAGTTTTAGCCTTTCGGCCGTACTCCCCAGGCGGGGCGCTTAATGCGTTAGCCACGGCACGGAAACCGTGGAAGGTCCCCACCCCTAACGCCCAACGTTTCACACGTGGGCTACCAGGGTATCTAATACTCCTCTCTCTTTCCCTT
+
GGGGGGGGGGGGGGGFGGGGGGGGGGGGGGGGEGGGGGGGGGGGGGGGGGGFGGGGGGGGGGGGGGGGGGGGGGGGGGGGGGGGGGGGGGGGGGGGGGG6E=FGFGGGGFGGGGGGGGDGGGGGGGGFGGEEGCEGGC7ECDFGGFGGFGFFCFGFCFGFFF*65>59>=@DFEE0EDCDFB@BF0(41:1<A>B0:?08<),4((,23?66<67?04?41<(82<>FF9B089<((2-4>D6628(8?2)))((4(((21(.8)4(((.5<))-6))))().),))))-).,..
@M00689:251:000000000-CJTJ5:1:1101:8949:9233 2:N:0:5
ACGACCATGCAACACCTACACCCACAGATCCGGAGGCAGGCTGGGCGGCAAATGCATCTTAATGTCAATCAAGAGAAGGCCCGGCCTGTGAAAGAAAACAAGCTGCAGCCTTGCTAGGACATGCTGGAGCTTAATTCACGCTCCTCTAAAATTTACGTGAAACATGACGCTGACCAGTGGCAGCGGATCAGAAGTGATATAGGGGGTATCCAATCCTGCCCTCA
+
<FECEECFFDEFGGGGGFDGGGDGGGFFDFGFEEGGGGGGDEGGGGGDFGEFGGGADGGFEGGGGGGGGGFFGGFGFEGGGGEEGGCFEEG,>?FFGGGGFCEEF8AEAF8EFFA,E?DGGGCFF=ECFGFEF8FGEFD8DDEG86=D?FDF6,@,;DCFF8@@E5*01)008@@5;>949>)-4@B((-*0178*/87**1*-(,6;59)9;6@()).(((/(
@M00689:251:000000000-CJTJ5:1:1101:14032:9299 2:N:0:5
CGACGGCCATGCAGCACCTGTACACCAACCACAAGGGAAACTACATCTCTGCAGCGATCTGGTGTATGTCAAGCCCAGGTAAGGTTCTTCGCGTTGCATCGAATTAATCCACATGCACCGCCGCTTGTGCGGGCCCCCGTCAATTCCTTTGAGTTTTAGCCTTGCGGCCGTACTCCCCAGGCGGGGCGCTTAATGCGTTAGCTACGACACACAGGCCGTGGACGACCCCCACACCTGCCGCCCACCGTTTCCGCCTTGGCTTCCCGGGGTATCTAGCCTCTCTCTTC
+
GEGGGFGGGGGGGGGGGGGGGGGGGGGGGGGGGGGGEGGGGGGGGGGGGGGGGGGGGGGGGGGGGGGGGGCGFGGGGDGGGCFGGFGGGGFGGGGGGCEEGGGGGGGGGG9FFF@F,EDEEGEGGGGG?FEEGGGGGGG767EGGCGGFGF:FGGGGFDFFFC:CA=A=AB92BF2F-25?>999>B(-6<:6AAFB?4((64).,8949?(-3<?0,422(((--23D))4(4>0((((4B0(4:B6177<:(-(-4:((,().(-3(,()--))).)((().))-
@M00689:251:000000000-CJTJ5:1:1101:14056:9300 2:N:0:5
CGACGGCCATGCAGCACCTGTACACCAACCACAAGGGAAACTACATCTCTGCAGCGATCTGGTGTATGTCAAGCCCAGGTAAGGTTCTTCGCGTTGCATCGAATTAATCCACATGCTCCGCCGCTTGTGCGGGCCCCCGTCAATTCCTTTGAGTTTTAGCCTTGCGGCCGTACTCCCCAGGCGGGGCGCTTAATGCGTTAGCGACGACCCAGAGGCCGTGGACGACCCCTCCACCTAGCGCCCACCGTTTGCGGCATGGCCTACCCGGGTATCCTAACCGTCCCTCTCGTGAT
+
GGGGGGGGGGGGGGGGGGGGGGGGGGGGGGGGGGGGGGGGGGGGGCFGGGGGGGGGGGGGGGGGGGGGGGGGGGGGGFGGFGGGFFGGGGGGGGGGGGFFEGGGGGGGGFGFGGGGGG??DGGGGGGGGGGGGDEGGDGGGG+<?+=@@CCEGFGCCBFFFF@55@5>)::AD>9@GFC*?B=9B>91;>68)):)7388:A(,32>9(42((.(366;BBF((431797)-((247),3(.40411<0:(617019(,(,).24(4961-5A4)-)4(((,,22:(((((((
@M00689:251:000000000-CJTJ5:1:1101:21666:9310 2:N:0:5
CGACGACCATGCAGCACCTGTACACCAACCACAAGGGAAACTACATCTCTGCAGCGATCTGGTGTATGTCAAGCCCAGGTAAGGTTCTTCGCGTTGCATCGAATTAATCCACATGCTCCGCCGCTTGTGCGGGCCCCCGTCAATTCCTTTGAGCTTTAGCCTTGCGGCCGTACTCCCCAGGCGGGGCGCTTAATGCGTTAGCTACGACACAGAGGCCGTGGAAGACCCCTACACCTAGCGCCCACCGTTTACGGACGGGGTCACCCGGGTTTCCAATACTGCTCTCTCTGTTCT
+
GGGGGGGGGGGGGGGGGGGGGGGGGGGGGGGGGGGGGGGGGGGGGGGGGGGGGGGGGGGGGGGGGGGGGGGGGGGGGGGGGGGGGGGGGGGEGGGGGFGGGGFGGFGGGGGGGGGGGGGGGGGGGGGGGGGGGG8EEEGGGGGCGFGGFGGGGGGDGFGFFFF@EBFFFFFF)/>==>DDFF>>(6066>B6AFFFF6:?:A<<8019>FF?>7?BF9907?23(8<BGCF?0(C?B7?>BFB:FF((3(8922((((4(((,.).49;(((-)-)-)..46--)))53)))))
@M00689:251:000000000-CJTJ5:1:1101:28618:9347 2:N:0:5
CGACGGCCATGCAGCACCTGTACACCAACCACAAGGGAAACTACACCTCTCCAGCGATCTGGTGTATGTCAAGCCCAGGTAAGGTTCTTCGCGTTGCACCGAATTAATCCACATGCTCCGCCGCTTGTGCGGGCCCCCGTCAATTCCTTTGAGTTTTAGCCTTGCGGCAGTACTCCCCAGGCGGGGCGCTTAATGCGTTAGCGACGACACAGCGGCCGTGTAAGACCCCTCCCCCTAGCGCCCATAGTTTACGGCAGCGACTACCCGGGGTGCCAACACTGCCTCCCTCGCCCTT
+
GGGF>CFGGGGGG9FFGGGGGCFGCC<AFE@,C<FFDFFAGGGD<,,,,C,:@6,6+CD@,,@<AEEF6EGG9FD,,C,,:?FEGFAF9;,@+@++:,446B+>+A;,9CFGEE@,,@=8E14+@8@DCGGG6CEGDC749DCF7<+CE;FC5DA,+5@B9A*:@BA2):7:*79=G=CD)-51:(,(,1(,.-))331-3)-(491>14(3(((09>F>((.).4:?*10,(-C9?0709>1((,))-54A0010((((((-3:(-4(((((,),(--)5<())(,,(,(((((
@M00689:251:000000000-CJTJ5:1:1101:15570:9348 2:N:0:5
CGACAGCCATGCATCACCTGTACACCAACCACAAGGGAAACTACATCTCTGCAGCGATCTGGTGTATGTCAAGCCCAGGTAAGGTTCTTCGCGTTGCATCGAATTAATCCACATGCTCCGCCGCTTGTGCGGGCCCCCGTCAATTCCTTTGAGTTTTAGCCTTGCGGCCGTACTCCCCAGGCGGGGCGCTTAATGCGTTAGCTACGACACAGAGGCCGTGGAAGACCACAACACTTAGAGCCCACCGTTTACGGCATGGACCACACGGGTATCTCACCACGCTCTCACTCTTC
+
GGGDGGGGFGFGGGGCFFGGGGGGGG<FG@FDGFFCFGE8FGGGFCDFGEGCFGDGGGGGGGGGGGFGGGDFCF@FCEDGGGGGGGGCGGGGGGEFGGGFECF@8EGEFFFGCGGGFA8=@CEECEFGGFB=6@GG8@DED6+==DGGFG?DFCDFGGGFAF@B@AA5:@B)7@E@97*9?=29>B10(-(()--:9111844620:9(((.(.,1(,(,(42(.(.(9*0,,-04)--)).42024?BB:A:((4>(8)3((4(80((4().))))(.(-(((-5)6)4)))
@M00689:251:000000000-CJTJ5:1:1101:15588:9356 2:N:0:5
CGACAGCCATGCATCACCTGTACACCAACCACAAGGGAAACTACATCTCTGCAGCGATCTGGTGTATGTCAAGCCCAGGTAAGGTTCTTCGCGTTGCATCGAATTAATCCACATGCTCCGCCGCTTGTGCGGGCCCCCGTCAATTCCTTTGAGTTTTAGCCTTGCGGCCGTACTCCCCAGGCGGGGCGCTTAATGCGTTAGCTACGACACAGAGGCCGTGGAAGACCCCGCCACCTAGCGCCCCCCGTTTCAGGCTGGGCTCACCAGGGGACCTAATCCTGCTGCCT
+
GGGGCFGGGGGGGGGDFGGGGGGGGGGGGGGGGGGGGGGGGGGGGFGFGGGGGGGGGGGGGGGGGGGGGGGGGGGGGGGGGGGGGGGGGGGGGGGGGGGGGGGFGGGGGGGGGGGGGGGGDGEGEGGG?FEGGGGCGGGEDDGGGFGGFGGGGGGGGGGFFA@ECA>=5>@>FFCFGFGD4B>@BBF09>:0:):4(4:<:9:>?::B13((.(41101276),3:(47))49:F7:?:((5200;((40))-51(((,((4)<243:((((-324645))(,))()
@M00689:251:000000000-CJTJ5:1:1101:26897:9471 2:N:0:5
CGACGGCCATGCATCACCTCCAAAAGCTGGGTATCTAATCCTGCTCTCT
+
C>:@@FEEEEC@9FGGFFCFEE<FGGF<EFGCGGGGGGGGDFEFGF9F<
@M00689:251:000000000-CJTJ5:1:1101:9361:9494 2:N:0:5
CGACGGCCATGCATCACCTGTGTACGACGCCGAAGCACACCGGCTTTCACCGGCTTTTCCGTACATGTCAAGCCCAGGTAAGGTTCTTCGCGTTGCATCGAATTGAGCCACACGCTCCGCCGCTTGTGCGGGCGCCCGTCAATTCCTTTGAGTTTTAGCCTTGCGGCAGTACTCCCCAGGCGGGGCGATTAATGCGTTAGCTGCGGCACGGTATTCGGGTGAGGCGCCCCCACCTTGAGCGCCACGGTTACTGCGGGTGATAACGGGGTCTCTATCATCGCGCTCTCGTTTTATT
+
GGFEGGDFGGGGGGGG<FFGGGGGGGECBFGGGGGGGGGGGGG7FD@FGGGDEGGGGG9FFGGEFG9B9EDFCFFGGGGGG<E?AFGGGGEGGGGGGGA6>D8EFG=EF8D8+@>CEGD8CECC+818EGGGD*:8>E4*97=DG=@C6C+@=<1>>CDFFF)5227((,941)6(*/97>6>23(((-4-4)<<6?030).)(((((-,3(-,.6((-((,(((,(-)))-((0).)),()(,-4(-(-))69:(1((-)6-)((((((()).--).)5(((,,,)((((-)).
@M00689:251:000000000-CJTJ5:1:1101:9378:9504 2:N:0:5
CGACGGCCATGCATCACCTGTGTACGACGCCGAAGCACACCGGCTTTCACCGGCTTTTCCGTACATGTCAAGCCCAGGTAAGGTTCTTCGCGTTGCATCTAATTGAGCCACACGCTCCGCCGCTTGTTCTGGCCCCCGTCAATTCCTTTGAGTTTTTGCCTTGCCGCCGTACTCCCCAGGCGGGGCCCTTAATGCGTTAGCTGGCGTATGGAAGTCGGGGGAGGGACCCAACACTGCTCGCCAAGCGTGCCCGGATGGGCCACCAGGGTATCCTATCCGTCCTCTCCTGTTCC
+
GGGEGGGGGGGGGDFGGGFGGGGGGGGGFECGGGGGGEGGGDGGGGCGGGGGGGGG@FFFGFFGEGGGGGFFGGGGGGEFFGGFGFEFGGGGDG7CEGA,DAFGFGAAFFFGGC7+@@6@@CE+B8,,,,@EACECGG*:?CFFCCCC6CE*9:DC***;+=>5)62>@92(-.;DC8CFA;31;,-230)))-),(-,(.--,(4,(((.).().(((---2,(((4**.8(,2))-)(-0((((--((((-1(,46(0(((4,(,(.(..).-),((,((())(.)))-))
@M00689:251:000000000-CJTJ5:1:1101:9366:9519 2:N:0:5
CGACGGCCATGCATCACCTGTGTACGACGCCGAAGCACACCGGCTTTCACCGGCTTTTCCGTACATGTCAAGCCCAGGTAAGGTTCTTCGCGTTGCATCGAATTGAGCCACACGCTCCGCCGCTTGTGCGGGCCCCCGTCAATTCCTTTGAGTTTTAGCCTTGCGGCCTTACTCCCCAGGCGGGGCCCTTACTGCGTTAGCTGCGGCACGGACTCCGTGGCAGGCTCCCCCCCCCAGCCCCCACAGTTCTCCGCCGGGCCTCCCAGGGGTTCCAACCCGTCCCTCTCGTTTTCAT
+
GECEGFFGGGGFFGGFFGGGGFGGGFCFGFGBFGGGGGFGGGGGGGGGGGGGGGGGGGGGGGGGGGDFFFGGGGGGGGGCGFGGGGGGG?GGGGEDCFG6FEGGEFEFFFG@GGGGGGGGEEGEGGCFGG+;EEGGGDDGCGGFG6:DFD+:CGFG+<=ABF3;66(3(43@FFFFG1C*)(4416((-::(<)91:?:0944(,49444(((-4?B<0(((4091,47*8(-()-(.(-(7((((-.).-)42(((((-(11422((((((().((-((((-.,,33(,,()..
@M00689:251:000000000-CJTJ5:1:1101:6995:9537 2:N:0:5
CGACAACCATGCATCACCTGTACACCAACCACAAGGGAAACTACATCTCTGCAGCGATCTGGTGTATGTCAAGCCCAGGTAAGGTTCTTCGCGTTGCATCGAATTAATCCACATGCTCCGCCGCTTGTGCGGGCCCCCGTCAATTCCTTTTAGTTTTAGCCTTTCGGCCGTACTCCCCAGGCGGGGCGCTTAATGCGTTAGCTACGACACAGAGGCCTTGGAAGCCCCCCACCCCTTGCTCCACCCGTTTACGGCCTGGCCTCCCCGGGTATCTCATCCTGCCCTCCCTTTTC
+
FE7CCCFGGGGGGGG8FFGGFDGGGG8FGGCGGC<DC<E<FGAFGGGGFFFG96E@CGDFFGGGGDCFGF,@@FGGF<FGA,CFGFGGGGFGDGG7F9DD888D@ECCEF@E:E,@,9=@EG6>EG+@,==>+CGEGGGGG6@DDFGGFG+,<;DFGC++9?C*:8==>)1):7*)=>CDF==(,(:06(4(5))6232((644.(-91146((43().)4,51<(3:C))7(6>,((,).9(332(4((35(((-3(((4)42(((((-(54.-)))62)8(,(.(-().))
@M00689:251:000000000-CJTJ5:1:1101:19436:9569 2:N:0:5
CGACGGCCATGCATCACCTGTACACCAACCACAAGGGAAACTACATCTCTGCAGCGATCTGGTGTATGTCAAGCCCAGGTAAGGTTCTTCGCGTTGCATCGAATTAATCCACATGCTCCGCCGCTTGTGCGGGCCCCCGTCAATTCCTTTGAGTTTTAGCCTTGCGGCCGTACTCCCCAGGCGGGGCGCTTAATGCGTTAGCTACGCCACAGAGGCCGTGGAAGACCCCTACACCTAGCGCCCCCCGTTTACGGCATGGACTCCCAGGGTATCTAATCCCGCTCCTCCTTTCT
+
GGGGGGGGGGGGGGGGGGGGGGGGGGGGGGGGGGGGGGGGGGGGGGGGGGGGGGGGGGGGGGGGGGGGGGGGGGGGGGGGGGGGGGGGGGGGGGGGGGGGGGFCFFGGGGGGGGGGGGGDEEEGGGGGFGGGGGGGGGGGGDGGGFGGFGFFGGGGGC7BFFFCEFFFAABADFE9FDGGFF@>>>>F>9?F9<2<;BBF:2)644(((4::>??F?999;B)..8?:G35:07FF0<BF>E>(3(24830<416(1(.2>?:?B:?F:1(.))-)5)))(((-(((.,)..)
@M00689:251:000000000-CJTJ5:1:1101:7731:9573 2:N:0:5
CGACAACCATGCAGCACCTACACCCACAGATCCGGGGGCAGGCTGGGCGGCAAATGCATCTTAATTTCAAACAATAGAAGGCGCTGCCTGTGTAAGAACACAATATGCCGCATTGCTAGGCGATGCTGGAGCTTCATTCAAACTCCTATAAACTTTACGTGTAACATGGCGCTGCCCAGGTGCAGCGGTTCAGGCGTGATATGAGTGATAGATATTGCTGCCAGCCCTGTCCCTTAAACCCACCTGCCGTCGGGCACGAGACAACCGGGTGTTCTTATAGGGGGACGCCGTAC
+
CFEE++CCFGGGG<CEFGG,6,C,@F,C8EC,,6@+@B+@,@C6,,8E+>+@+4E5,,,C,E9,,,,,,:,5,4,5B,9?,44++4+68A=E,8;9F,,6>E3,37,,,>@+>+C;7@FE,1@E7+<F6:D@E?,3E,+,++4;DAF*++?:,@EGF;*3*/:6//:)-)/2>(2>?B65)0)8@;@@(,()))(.:(6,))))1)/)1..)).).-).4)())--2,*20.))*))))(()-((((,(-((((-(,-((41(((((((---(6))-))))((((((((,-(,
@M00689:251:000000000-CJTJ5:1:1101:7712:9578 2:N:0:5
CGACAACCATGCAGCACCTACACCCACAGATCCGGAGGCAGGCTGGGCGGCAAATGCATCTTAATGTCAATCAAGAGAAGGCCCGGCCTGTGAAAGAAAACAAGCTGCAGCCTTGCTAGGACATGCTGGAGCTTAATTCACGCTCCTCTAAAATTTACGTGAAACATGACGCTGACCAGTGGCAGCGGATCAGAAGTGAAATATGGGGTATCTAATCCTGCTCTCTCTGTCCCTTATACCCATCTGACGCGTCCGAAGCTCCTCCTTTTCTTAAGATGAGTTGGCGCCGGCATGT
+
FB@FEFGGEGFCGEG@CFGGGFGDGGGDFFGGGGGGEEG@FGC<F7@FGCGG7EAFGCEGG9?FFGGGGGGGGGGGFDEFGGGGGGGGGGGGGGCFGGGGFFGGGDGGGGGGGGGFFGGGFGGGFGGG8D8EGGFFFFGEFGGDGBGFFFGACDFCCG6;AFCEEDFF*0=8>=5@1:*=4):<ADFFB>@@B*4(97**1*))/73(63;>C<??@?4)/(7/7)/3111)));69?E),*,(.--.3<1-47(,(-(),.(..(-))).))).))))..))((((--((((..
@M00689:251:000000000-CJTJ5:1:1101:11857:9670 2:N:0:5
CGACGGCCATGCAGCACCTGTGTACGCTGGTATTGCTACCTCGTCAGGCTTTCACCCTTCTACTACGTACATGTCAAGGCCAGGTAAGGTTCTTCGCGTTGCATCGAATTGAGCCACATACTCCACCGCTTGTGCAGGCCCCCGTCAATTCCTTTGAGCTTCAACCTTGCCGCCGTCCTCCCCAGGCGGGGCGCTTAATGCGTTAGCCACCACCCAGACGCCGGAGAAGCCCCCCCCACCGCGCGCCCACAGCTCACGGCCCGCACACCCCCGTTACTACACCCACCACCCCCC
+
GEEDFGGGGGGGGGGGGGGFGGGFFGGGGFEFGGGGGFFFFGG<FFGFGGGGGGFGGGFFFGGGG9FGGGCFGFGFGGFGFGGGDFGFDEGGGFGGGE=CEGF@EB,A,+9C:EEEFC8EG;AFGGGGGE64=2E=4,+@CDG8+3C++6=9@3,,+@++*<6AEC)1:=00=8)0*)*5@@>@A):4>2(,,4-(())-621((--)<((.4((-(.(1(4((,,,(*6<0<;),7(76()(((-(-:<(,())).4(4((((-,((-((((((--).-401(,(-(--421(
@M00689:251:000000000-CJTJ5:1:1101:11849:9686 2:N:0:5
CGACGGCCATGCAGCACCTGTGTACGCTGGTATTGCTACCTCGTCAGGCTTTCACCCTTCTACTACGTACATGTCAAGGCCAGGTAAGGTTCTTCGCGTTGCATCGAATTGAGCCACATACTCCACCGCTTGTGCAGGCCCCCGTCAATTCCTTTGAGTTTCAACCTTGCGGCCGTACTCCCCAGGCCGGGCGCTTAATTCGTTAGCTCCGCCACCACGGCCGTGGAAGACCCCTCCACCTAGCCCCACCCGTTTACGGCATGGCCAACCCGGGTTCTCAAACCTCCTCCCCCT
+
FGGGFGEGFGGGFGGFGGGGGGGGGGGGGGGGGGGGGGGGGGGGGGGGGGGGGGGGGGGGGGGGGGGGGGGF<FGFGGGGGFGGGGGGGGGGGGGFGGEGCG?EG7DFGGFGEFFDFGG=?;EG8EEEGGGGGGGDDGGGGGGGDFDGFGGFGGGG?FGFFF*C<@CE7CA58>)=5=9B6B2):9B):@2>2:>6<3))//.5(676)6:(6(//((,4(931(2:2>*84::91((.,())((.3(,8?9B002A(:B9(.8:?4((--,4(,(())))).-((((.,((-(
@M00689:251:000000000-CJTJ5:1:1101:24239:9749 2:N:0:5
CGACGGCCATGCAGCACCTGGTCGCAACATATTCAGGAGGCAACCACCTAGAACTGGCCACAGGCAAATGTTAAAAAGAGTATGCCCTAAATCCTGCTCGTTCAGAGAGGCAGTTTGATTTACAGGGTATCTAATCCTGCTCTCT
+
GGFGGGGGGGGGGGGGGGGGGGFECFEGGGGFFFGFGGGGDGGGGGGGGGGGGGDGGCEGDFGCGGGGGFFGGGGGGGGGGFGG9FGGGGGGGGCGGFGGGFGGGCEGGEDEFF9ED=DF,EGDGGEGGFFGGGGG8;8FD83==
@M00689:251:000000000-CJTJ5:1:1101:24234:9767 2:N:0:5
CGACGGCCATGCAGCACCTGGTCGCAACATATTCAGGAGGCAACCACCTAGAACTGGCCACAGGCAAATGTTAAAAAGAGTATGCCCTAAATCCTGCTCGTTCAGAGAGGCAGTTTGATTTACAGGGTATCTAATCCTGCTCTCT
+
GGFEGFFGGGGGGFFFGGGGGGGGGGGGGGGGGGGGGGGGGGGGGGGGGGGGGGGFGGGGGFGGGFGGGGGGGGGGGGGGGGGGGGGGFGGGGGGGGGGGGGGGGGGGGGGDGGDFGFGGGFGGGGGGGGGGGGGGGGGGGGGGG
@M00689:251:000000000-CJTJ5:1:1101:10973:9779 2:N:0:5
CGACAGCCATGCAGCACCTGTCACTCTGTCCCCGAAGGGAACTCGATATCTCTATCGATAGCAGAGGATGTCAAGACCTGGTAAGGTTCTTCGCGTTGCTTCGAATTAAACCACATGCTCCACCGCTTGTGCGGGCCCCCGTCAATTCTTTTGAGTTTCAGCCTTGCGGCCGTACTCCCCAGGCGGAGTGCTTAATGCGTTAACTCCAGCACCAAGGGGCGGAAACCCCCTTACCCCTAGCACTCATCGTTTACGGCGTGGACGACCAGGGTATCTAATCCGGCTCCCCCAGT
+
G=@CCGFDGGFGGFFCGDFFFFFGGGFGGFGGGGGEGGCFGCFEGGGGGFGFGFGCE@GCEG@EADGG8FEFFGEGG<E@ECEFFCFFGGGGGGGGGGGFGG>FE8FFG9FGGGGGG?DFDFFGGGEDGG8FCE=EECDECCEDDFDFFDCCGGGACGGFFF@CB@@=F5=A>AFDGEGDFFFF=@>>;8EE3<C3)66;0;;>))///=@;;(,/(-((24>F>F?-7).(52*43::((/.87(64(41((-(3(,(--(4((-91462(.)5<<A9A),(1(((,(,((.
@M00689:251:000000000-CJTJ5:1:1101:12388:9814 2:N:0:5
CGACGGCCATGCACCACCTGTACACCAACCACAAGGGAAACTACATCTCTGCAGCGATCTGGTGTATGTCAAGCCCAGGTAAGGTTCTTCGCGTTGCATCGAATTAATCCACATGCTCCGCCGCTTGTGCGGGCCCCCGTCAATTCCTTTGAGTTTTAGCCTTGCGGCCGTACTCCCCAGGCGGGGCGCTTAATGCGTTAGCTACGACCCAGAGGCCGTGGAAGACCCCTACACCTAGCGCCCACCGTTTACGGCATGGACAACCCGGGTTTCCAAACCCGCCTTCCTTTTCA
+
GGFGGGGGGGGGGGFGGGGGGGGGGGGGGGGGGGGGGGGGGGGGGDGGGGGGGGGGGGGGGGGGGGGGGGGGGGGGGGGGGGGFFGGGGGGGGGGGGGFGGGGGGFGGEGGGGGGGFFCEGGGGGGFGEDEDGGGGE>67C7CCCAGGFF@CFGGGGBDFFFFBE=A=>A=A28C2F@GDF=@F;0919604-.):1(41(.6:<(:9013((4:?06>>12<,(((4DC)2825((,4(3;63<2(46>69(((,,(2,))(.(-13((,()))))(-(((-((,3))))))
@M00689:251:000000000-CJTJ5:1:1101:23866:10112 2:N:0:5
CGACAGCCATGCAGCACCTTGCCCCTTGCTCCTGGTCCCCCTGCCTGCCATTGAGGCACCGGGCGGCTGGCTGCGCTCTGGCTGTGGCAGGGGACATCCCCTTGCTGATGGCCTCGGGAAGGAGGGTGCAGCATGAGGTTGTTTCCAGACTGGGTTTCTCTTCCCCAGCTATACAAACTTTCAGGGTATCTAATCCTGCTCTCT
+
GGGGGGGGGGGGFGGFGGGGDGGGGGGGGGGGGGGGGFGGGGGGGGGGGGGGFAFGGGGGGGGGGGGGGGGGGGGGGGGGFGDEGGGG<FCEGGGFFGFFGGGGGGGFEGGGGGGGGGC1@G=EGGGGGCFGFEG,<EFGGGGGGFCDACGGGGGGDFCFFFCC=)):@FBEF*579>GGF?5?=BB2>CEFEF=EE<E;@CF3
@M00689:251:000000000-CJTJ5:1:1101:5490:10177 2:N:0:5
CGACAACCATGCAACACCTGGACATCCAATTCCCTTACGAGCACATCCACATCTCCGCGTCCGTCTGACGTGATCCAACGCAGGTAATGTTCTTCTCGTTTCGTATAATTCACCACGATGCTCCACTGCTTTTGCCGCCCCCCATTCATTCTTTTGATTTTCATCGTGGCGGCACTCCCCCCCAGGGGAGCCTACTAATACTGCCGCTACGCCACTTCGGCCGTGGTAGTCTCCCCCACCTTTACCCCCGCTTTACCCCTGGCCGTACCCGGGTTTTCATATTCGTCTCCTCT
+
GGDB+@FGGGGGGCECFGGG-C,,;,E,,;6CFG9,,,C,,@FGGCC6,6,B,C,,6CF++8+4,,,,<B,,,:55<,,,++7+94C9,CEC;,4,4?+448C,,,99,4,,,4,+++0++,@D8=,,,@,,,64,6+=CC0@++++++22,,=,,+,51++*5*)1))1)0)0):,)*3:-5(,1(((.((,)(/)))).9))(.((-,-7908.6,,(((-(((()**/)62*(4((-(0)..2(2(((-3()-.,42-,((((-(()(((((((-)))))-(.((()).-
@M00689:251:000000000-CJTJ5:1:1101:8203:10222 2:N:0:5
CGACGACCATGCATCACCTGTGTTACGGCTACCTTTCGGGCACACCCCCATCTCTGAGGGCTTCCGTACATGTCAAGGGTAGGTAAGGTTATTCGCGTTGCATCGAATTAATCCACATCATCCACCGATTGTGCGGGTCTCCGTCAATTCCTTTGAGTTTTAATCTTGCGACCGTTCTCCCCAGTCGGTAACCTTACCGCGTTAGCTTCGTTCCTGTACAACAATGCGTCAAACAACCAGGTTACCTCGCTTGGTTAGTGGCCTTCACTGGTAATGTACCTTGGTCTTCATTG
+
GCCEFCEFGGGGCGFEEFCEFF@FFGGC++,;C<EFGEFGFGDGGE++@:FF,C,,EFDEGFGGGGGGGG<CF,9@EGGGGGGGFGGG?FFGGGGGGFDCC99ECF8,DFCGGFGFEFGGFFDE86@+6AFFDEG+C@?,?7@D+<+<;:CAF7,:;>CCCC);ECE5*0:)::5)4)=FF5>@(762/((.**0*((:>@3(/3C7C)65(((.))9))))/())(317)(-)*,,2340<)..)54((((,-)()(..,((.)..))-(-)----))-)))())-).)).-
@M00689:251:000000000-CJTJ5:1:1101:17255:10226 2:N:0:5
CGACGACCATGCAGCACCTACACCCACAGATCCGGAGGTAGGCTGGGCGGCAAATGCATCTTAATGTCAATCAAGAGAAGGCCCGGCCTGTGAAAGAAAACAAGCTGCAGCCTTGCTAGGACATGCTGGAGCTTAATTCACGCTCCTCTAAAATTTACGTGAAACATGACGCTGACCAGTGGCAGCGGATCAGACGTGATATATGGGGTATCTAATCCTGCTCTCTCTGTCCCTTTTACAAATCTGACGCTGCCACACATCCCCCTTTTTTGCTATTCTGTGGTGTCACTT
+
GGGGGGGGGGGGGGGFGGGGGGGGGGGGGGGGGGGGGGGGGGGGGGGGGGGGGGGGGGGGGGGGGGGGGGGGGGGGGGCFGGGGGGGGGGGGGGGGGGGFGEFGGGGGGGGGDFCFGGGGGGGGFGGGEFBEFGGGGA@DGGGDGFF6?CGFCFGGGGGFFFFFFDEEFFFAFFFFFB4?42>2<=@2(55>EF7231;@<CC3)7;376)7).19=EFFFF>6<4);7:?).5:).62))*))-)))-31-2:.,.(()),(,((3)5,3()6)))-.).).81()..))
@M00689:251:000000000-CJTJ5:1:1101:8214:10243 2:N:0:5
CGACGACCATGCATCACCTGTGTTACGGCTCCCTTTCGGGCACACCCCCATCTCTGAGGGCTTCCGTACATGTCCAGGGTAGGTAAGGTTATTCGCGTTGCATCGAATTAATCCACATCATCCACCGCTTGTGCGGGTCCCCGTCAATTCCTTTGAGTTTTAATCTTGCGACCGTACTCCCCAGGCGGTCAACTTCACGCGTTCGCTTCGTTACTTAACAGCAAGCCGTCCCACAACCAGTTGCCATCTTTTCGGGCCTGGACTCCCCTGGTTCCCACTCCTTGTCTCTCTTTGT
+
GCEEFCFGFGGG<FFEFGGGGGGFGGGGGGGGGGGGGGGGGGGFGGGGGEGGGGGFGGGEGGGGGGFGGGGGGG,EEDEFGGFFFFGFFEAFGGGG7FEGGGGGCF8FGG?FFGDFDFGGFFFFGGGGGGGG8@BE>CD,=FCDD*:CFGGGGGC,7EGFFF5E<CFFFA>=2->9C2CFFDB(29/:6>;47<45)/4?9@@(,1,413:<:BA).).:)((,((4(/1),),/(.42(.9)).6<?)-4))-((-(,(((,)(.(,(,(,.)()),(,()))-))).,)).))
@M00689:251:000000000-CJTJ5:1:1101:16552:10283 2:N:0:5
CGACGACCATGCATCACCTGTACACCAACCACAAGGGAAACTACATCTCTGCAGCGATCTGGTGTATGTCAAGCCCAGGTAAGGTTCTTCGCGTTGCATCGAATTAATCCACATGCTCCGCCGCTTGTGCGGGCCCCCGTCAATTCCTTTGAGTTTTAGCCTTGCGGCCGTACTCCCCAGGCGGGGCGCTTAATGCGTTAGCTACGACACAGAGGCCGTGGACGACACCTACACCTAGCGCCCACCGTGTCCGGCATGGACTCACGGGGGATCGACTCATGCCCTCCCGGTCCTT
+
GGGGGGGGGGGGGGGGGGGGGGGGGGGGGGGGGGGGGGGGGGGGGFGGGGGGGGGGGGGFFGGGGGGGGGGGGGGFGGGGGGGGGGGGGGGGGGGGGGGGGGGGGGGGFGGGGGGGGGGGGGDGGGGGFGGGGGGGCED>DDCFGFFGFGGGGF7A?EGF5AC):AB=:=@DF>CFGFGGF28:4924;(:?59<AFFBFF>AAF:09FB?B?:?(4933>:3>09-45947:?F:040((0-3??61(.(.2390,3<73).,8((-((--3((32(,)))),(,4(((,(())
@M00689:251:000000000-CJTJ5:1:1101:4704:10291 2:N:0:5
GGACGACCAGGCATCACCTGGGGGCAGGTCGCGGACGAGAAGAAGGCCATCACTGGAAATCGCCAGGCCATGGCAAACGCGGGGAAGGTGCGGCGCGATGCTGCGAATTAAAACACATGCTCGAGAGCGTGGGCAGGCAGCCGTAAAGTACTGGGAGGTGGAACCGGGAGGCCGGACACCCAAGGAGGAGAACGAAAGGCGTTAGATGCGCAACGGAAGACGGAAGAGAAGGGAAAGCGAGGGCGGAGGGGAGAGGGCGGGGGACAAAAGGGGGGAGAAGCAAGGAGGGCGAGGG
+
,4<=6:=8@;@6<,;,,;,,-6+7+@CE6,++++8+7@@CEFGGGA,:B,,,:,<C==<,:B,444:,+:,9<=4?<4B++8=+=BEE,,,+8=B<>**5*,,6@<C**7?B,,4,423,,,*4*,44*=;*:C888=***1:**29+3+++++2@D2/))7,((,(((-2((-(4*(**0((.842:?:?B)4(-342(-((-8).6)-((-,(-(43((((-,4(,**)(3374?(-49),-(,4,-3(((,(,4(-4((,3((((,38(,(-(,(.4((((-(3(((,46>2
@M00689:251:000000000-CJTJ5:1:1101:16566:10295 2:N:0:5
CGACGACCATGCATCACCTGTACACCAACCACAAGGGAAACTACATCTCTGCAGCGATCTGGTGTATGTCAAGCCCAGGTAAGGTTCTTCGCGTTGCATCGAATTAATCCACATGCTCCGCCGCTTGTGCGGGCCCCCGTCAATTCCTTTGAGTTTTAGCCTTGCGGCCGTACTCCCCAGGCGGGGCGCTTAATGCGTTAGCTACGACACAGAGGCCGTGGAAGACCCCTACCCCTAGCGCCCACCGTTTACGGCATGGGCTACCCGGGTATACAATCCTGCTCCCCCTGTTC
+
GGGGGGGGGGGGFGGGGGGGGGGGGGGGGGGGGGGGGGGGGGGGGGGGGGGGGGGGCEGGGGGGGGGGGGGGGGGGGGGGGGGGGGGGGGGGGGGGGGGGGGGFGGGGGGGGGGGGGGGGGGGGGGGGFGGGDEGGGGGGGGDGGFGGFGGGGGGGGGGFFFFFFFFFFBA>FBE3FFG5>B8;409>B>??FFFFFFFFFFF<?F?B6>?18:B<:B602(.4:FFFGG)3((9:11:27B3:BB;:?2:A?FF61(4(344:2(49014))).))28<)(.))-,(,()))
@M00689:251:000000000-CJTJ5:1:1101:16433:10306 2:N:0:5
CGACGGCCATGCACCACCTGTACACCAACCACAAGGGAAACTACATCTCTGCAGCGATCTGGTGTATGTCAAGCCCAGGTAAGGTTCTTCGCGTTGCATCGAATTAATCCACATGCTCCGCCGCTTGTGCGGGCCCCCGTCAATTCCTTTGAGTTTTAGCCTTGCGGCCGTACTCCCCAGGCGGGGCGCTTAATGCGTTAGCTACGACACAGAGGCCGTGGAAGCCCCCTACACCTAGCGCCCACCGTTTACGGCCTGGACTCCCAGGGTATCTCCTCCCGCTCTCCCTTTCT
+
GGGGGGGGGGGGGGGGGGGGGGGGGGGGGGGGGGGGGGGGGGGGGGGGGGGGGGGGGGGGGGGGGGGGGGGGGGGGGGGGGGGGGGGGGGGGGGGGGGGGGGGGGGGGGGGGGGGGGGGGGGGGGGGGGGGGGGGGGGGGGGGGGFGGFDF,@EFGGFGFFFFFFFFFFFFDFBEFG@GGFFFFFF>FFFFFF99AFFB0:AA2230999?FFF<<B>79>F28(4?:>7>?>BG1242(()4??BFFB?(),80(((42?>1?F2>:<((,--))),(((-(,(.((()5))
@M00689:251:000000000-CJTJ5:1:1101:17471:10311 2:N:0:5
CGACGGCCATGCAGCACCTGTGTACGACCCTTGCGGACCTGACGTCTCTGCCAGATTTCCGTACATGTCAAACCCAGGTAAGGTTCTTCGCGTTGCATCGAATTAAGCCACATGCTCCGCCGCTTGTGCGGGCCCCCGTCAATTCCTTTGAGTTTTAATCTTGCGACCGTACTCCCCAGGCGGTCAACTTCACGCGTTAGCTGCGGTACTGAGCAATCCGTTCCCCAACACCTCTTTGGACACGTTTAGGGCGTGGAATCCCAGGGGTACCTATCTCTGCTCCCTGTGTTCTT
+
FGGGGGFGGGGGFGGGGGGGGGGGGGGGGGGGGGGGGGGGGGGGGGGGGGGGGGGGGGGGGGGGGGGGGGGGGGGGGGGGGGGFGGGGGGGGGDGGCGGGFGGFG,CFF:FGGCGFGGGGGGGGGGG8DEGEGGGGGEDE7CFGGFGGFF@FGGCE@FGFFF7B=5@A@FFF2*5=C=CFFBFB6033)7.)./129;?())-,-((---4.5(5()),((.2:?0(8C<>:((*.6).(,)((,.8(5:?(((-7()-).5,30(,(()))))54)-)))-)(())))(.).
@M00689:251:000000000-CJTJ5:1:1101:17486:10326 2:N:0:5
CGACGGCCATGCAGCACCTGTGTACGACCCTTGCGGACCTGACGTCTCTGCCAGATTTCCGTACATGTCAAACCCAGGTAAGGTTCTTCGCGTTGCATCGAATTAAGCCACATGCTCCGCCGCTTGTGCGGGCCCCCGTCAATTCCTTTGAGTTTTAATCTTGCGACCGTACTCCCCAGGCGGTCAACTTCACGCGTTAGCTGCGGTACTGAAAAATCGCTTCCCCAACACCTAGTTGACATCGTTTAGGGCGTGGACTACCCGGGTATCTAATCCTGCTTTCCTCTTTCTCTAT
+
GGGGGGGGGGGGGGGGFGGGGGGGGGGGGGGG8FFGGGGGGGGDGGGGGGGGGGGGGGGGGGGGGGGGGGGGGGGGGGGGGGGGGGGGGFGGGGGGGGGG?DFGGGGGGGGGG?GFFGGGGGGGGGG8FEEEGGGGGGGGDCGGGFGGFGGGGDFFD:CFFF4AB>BFBFFFFFFFG=D<FB>B>7EECECCFFFFF>B0<DF779?;BA2)))-(141<1<2:BFB05*)8:B7>F2<?)9,2:?60:0(3323(3:<?B?(4903(4<))).):>).()).))).)))))644
@M00689:251:000000000-CJTJ5:1:1101:20379:10356 2:N:0:5
CGACGACCATGCAACACCTGTACACCAACCACAAGGGAAACTACATCTCTGCAGCGATCTGGTGTATGTCAAGCCCAGGTAAGGTTCTTCGCGTTGCATCGAATTAATCCACATGCTCCGCCGCTTGTGCGGGCCCCCGTCAATTCCTTTGAGTTTTAGCCTTGCGGCCGTACTCCCCAGGCGGGGCGCTTAATGCGTTAGCTACGACCCAGAGGCCGTGGAAGACCCCGCCACCTCGCGCCCACCGTTTCCGCCATGGCCTACCCGGGTTTCTATTCCTGCACTCCTTGTCT
+
GGGGDGGGGGGGGGGGGGGGGGGGDGGGGGGGGGGGGGGGGGGGGFGGGGGGGGGGGGGGGGGGGGGGGGGGGGGGGGGGGGGGGGFGGGGGGGGDGGFGGGGDFGGGGGGGGGGFCFGGGGGGGGGG8D>EEE8EGGDCCDGGFFDGFGGGFFCFFG>C5A8=@BFFFBA25BF3F@F4;==9939>BFF049>A9?:61>A92(((-,((,.26?0900:)21:0:71)(-4C0((,4(>661:0.(()),(-(()..4,(3.4((3,(,)))))).))2(,).()..6))
@M00689:251:000000000-CJTJ5:1:1101:16472:10571 2:N:0:5
CGACGACCATGCAACACCTGTTGTCCGCTTCTCTTTGGGACACGACCACATATCTCCCAGGTCTCTTCCATAGCCAGCTTAGTTCCAGTGTTTAGCGTTACATGGGATGGGAACACAGCGTCTCCAACTTTGTCCGGTCCGCCTCGTATCCTTAGCGTATGCTGCTTACGACACTCCTCGCCAAGCGGTCAGTTTCACTCGTTCTCTTCGTTACTTAACCGCCAGCCGTCCCACAAACATTTACTATCTTTTCGTGCGTTGACTCCACGTTATTACCATCATACCCCTACTTA
+
CFFGGGGGGGGGF,CFEGG,6;,;;,,:6@F,,6@,,,,,,C6,67@FFG8@DG96CA,BF@F9,C,,,:,,,95CF,9,C6,,,,,,9:F49,?,@?6,@EF9,+99++,@,D,@,=++@++,,41,,,,,364+6@8++0+0?*++5+=,6,,6+6+0*1**8100:C8>))88FF>**-))0>)0-5(0****1*0.57(((11/*(/(6;)))9AE(691(601:8),<19((,()6*))))-)))4))-,4(,4311<2)8.2(,((.)))))-(..))(((,(()--
@M00689:251:000000000-CJTJ5:1:1101:12610:10576 2:N:0:5
CGACGACCATGCAGCACCTGTACACCAACCACAAGGGAAACTACATCTCTGCAGCGATCTGGTGTATGTCAAGCCCAGGTAAGGTTCTTCGCGTTGCATCGAATTAATCCACATGCTCCGCCGCTTGTGCGGGCCCCCGTCAATTCCTTTGAGTTTTAGCCTTGCGGCCGTACTCCCCAGGCGGGGCGCTTACTGCGTTAGCTACGACACAGAGGCCGTGGAAGCCCCCTACACCTAGCGCCCACCGTTTACGGCATGGACTCCCAGGGTATCTACTTCTGCTCCCACTGTAC
+
GGGGGGGGGGGGGGGFGGGGGGGGGGGGGGGGGGGGGGGGGGGGGGGGGGGGGGGGGGGGGGGGGGGGGGGGGGGGGFGGGGGGGGGGGGGGGGGGGGGGGGGGGGGGGGGGGGGGGGGGGEGGGGGGGGGG>EGGGGGGGGGGFFGFFGGGGGGGGGGFFF@EFFFA:9ADFFF2E?CCFFFFBFFBF26?))).3???BFFA??BF>F0?>?BFB;BF(4,((,8:9>::(4C?>74(779?F?>8844A?<9((228).(52()3:(.,).6).)6)))).)(((.).))
@M00689:251:000000000-CJTJ5:1:1101:16468:10591 2:N:0:5
CGACGACCATGCATCACCTCATGCTCCCCCCATCCAGGGAGAGGATCACAAATCGCCCAGGCCCACTCGAAAGCCAGCTGACTCCTACTGTACAGAGCCACATGGGCCGGGAACTCTGGGTATCTAATCCTGCTCTCT
+
GGGGGGGGGGGGGGGFGGGGGGGGGGGGGGGGGGGGGGGGGGGGGGGGGGGGGGGGGGGGGGGGGGGGGGGGGGGGGGGGGGGGGGGGGGGGGGGGGGGGGGGGGGGFFEGGGGGGFEGGGGGGGGGGGGGFGFGGGE
@M00689:251:000000000-CJTJ5:1:1101:21015:10598 2:N:0:5
CGACGGCCATGCAGCACCTACCAGCCCCCTTTTGGTGTGAAGGCAAGGATGGATGCAACAGTGAAGGGATACAGTGGGTATCTAATCCTGCTCTCT
+
GGGGGGGGGGGGGGGGGGGGFFGGGGGGGGGGGGGGGGGGGGGGGGGGGGGGGGGGGGGGGDGGGGGGGGGGGGEGGGGGFFGGGGFFGGFFFGDF
@M00689:251:000000000-CJTJ5:1:1101:28927:10599 2:N:0:5
CGACGGCCATGCACCACCTGTACACCAACCACAAGGGAAACTACATCTCTGCAGCGATCTGGTGTATGTCAAGCCCAGGTAAGGTTCTTCGCGTTGCATCGAATTAATCCACATGCTCCGCCGCTTGTGCGGGCCCCCGTCAATTCCTTTGAGTTTTAGCCTTGCGGCCGTACTCCCCAGGCGGGGCGCTTAATGCGTTAGCTACGACACAGAGGCCGTGGAAGACCCCTACACCTAGCGCCCACCGTTTACGGCATGGACTACCAGGGGATCTCATCCTGCCCTCC
+
GGGGGFGGGGGGGGGGGGGGGGGGGGGGGGGGGGGGGGGGGGGGGGGGGGGDFGGGGGGGGGGGGGGGGGGGGGGGGGGGGGGGGGGGGGGGGGGGGGGGGGFDGGGGGGGGGGGFGGGGGGGGGGGGGGGGEG>EGGGGGGGGGFGFFGGGGGFGGGFFFFBFFFFFFFFF@DE>F2845@29B;>>;>?FF<<4>?BF:))5<?B>9BFFB2((4>;B61<70:??DC)22:C?4>029>9((4(4:704240(,(..32(:07?(3((,,4).6<92-((.482
@M00689:251:000000000-CJTJ5:1:1101:26344:10605 2:N:0:5
CGACGGCCATGCACCACCTGTACACCAACCACAAGGGAAACTACATCTCTGCAGCGATCTGGTGTATGTCAAGCCCAGGTAAGGTTCTTCGCGTTGCATCGAATTAATCCACATGCTCCGCCGCTTGTGCGGGCCCCCGTCAATTCCTTTGAGTTTCAACCTTGCGGCCGTACTCCCCAGGTGGATAACTTATCGCTTTCGCTTCGCTACTGTCATTATATCGACCACAGCTAGTTACTCTCGTTTCCCGTTTGGACCACCAGGGTTTCTAATTCGTCCCTCCCTTTCTCTTTTT
+
GGEGGGGGGGGGGGGGGGGGGGGGGGGGGGGGGFGGGGGGGGGGGCFGGGGGGGGGGGGGGGGGGGGGGGCFGGGGGGGDFGGGGGGGGGGGGGGGGGGGGGGGGGGGGGGGGGFFCGGGGGEGGGGGGGGGGGGGGGGGGGEGGFGGFGGFFGGGG;=CFFFEFF>FB92>DFFFGFCD47(>==?4@EE<EE(1=D<72?;=/6?<3:))99:A>24))6(41(71**74))26))))))(-4<))),(((-(.)(-(-.((-4(,..6<4)--.(,()(((())))).6)))
@M00689:251:000000000-CJTJ5:1:1101:20226:10617 2:N:0:5
CGACAACCATGCATCACCTGGTCGCAACATATTCAGGAGGCAACCACCTAGAACTGGCCACAGGCAAATGTTAAAAAGAGTATGCCCTAAATCCTGCTCGTTCAGGGAGGCAGTTTGATTTACAGGGTATCTAATCCTGCTCTCT
+
GFCFFDGGGGGGGFGGGGGGGGGGGGGGGGG9EFGGGGGGGGGGGCFEGFFFGGGGGGGGDGGGGGGGCF@FGGFGGGGGGGGGGCFEGGGGGGAA,?ACEGGGGGGFGGGEGFE,EA9AGCDAFFGGGGDFDGAD;EDGDGGGD
@M00689:251:000000000-CJTJ5:1:1101:18337:10653 2:N:0:5
CGACGACCATGCAGCACCTGTGCAGGGCCCTTACGGACACCGTATCTCTACGGCTTTTCCCTGCATGTCAAACCTTGGTAAGGTTCTTCGCGTTGCGTCGAATTAAACCACATGCTCCACCGCTTGTGCGGGCCCCCGTCCATTCCTTTGAGTTTCAGCCTTGCGGCCGTACTCCCCCGGCGGGGTACTTCATGCGTTAGCGCCGGCCCCGCGGGGATCGTTCCCCAGACCCCTTGTAACCCTCCTTTACGCCGTGGGTCACCCGGGTATCCTATCTTTCTCCCCTCTTCCCTTT
+
FCCF:CECGGGGGGFEFEGFFFGGGFECGEGGGGGGGCEGGG<FGFGGGGFFDEGCGG<@FGGGGGCDFGGFEDFGGGEFGGF9B:?FGFGCGG7BCC>>GCFF>EEEEEFGFGG;FCCGGCCCEGFFFCCCCEGGGECC6DGG9F>FF+B8ED,EC9;@AF3294929>225C=5*(2)5296618?2)).:9A9:B((.(((-39113((-70(((((.(.,37.(*5)13-*.-)).5)3,((-)..(,((-1(((,.)).((,3(..-.))))))--)),,((().).)..
@M00689:251:000000000-CJTJ5:1:1101:28441:10663 2:N:0:5
CGACGGCCATGCAGCACCTGTGCAGGACCCTTACGGACACCGTATCTCTACGGCTTTTCCCTGCATGTCAAACCTTGGTAAGGTTCTTCGCGTTGCGTCGAATTAAACCACATGCTCCGCTGCTTGTTCGGGCCCCCGTCAATTCCTTTGAGTTTCAGCCTTGCGGCCGTACTCCCCAGGCGGGGCCCTTAATGCGTTAGCTCCGACCCAAGGGCCGTGGAAGCCCCCTACCCCTAGCGCCCCCCGTTTACCGCCTGGACTACCCGGGTATCCAATCTCGTCTTCCCTGTTCTTT
+
GGFGGGGGGGGGGGGGGGGGGGGGGGGGGGGGGGGGGGGGGGGGCGGGGGGGGGGGGGGGGGCFGG9FF<FGGGGGGGGGGGGGGFGGGGGGGGGGGGG>GGGGGGGGGCDEGFGFFGGGGDGGGEG,EEGCCEGGGC+1+=EGCFFGF?E6<DGF9EGFFF)):@BFFB25>EFFG3DFFF0193(42:04A<A((-1,44)(,((((((4((:0(,(,,50.2411)*0(421(4:1>>53996?<(()),(((-(.3).5((,((-(4).6)).44(-4(()).9)))))).
@M00689:251:000000000-CJTJ5:1:1101:8306:10674 2:N:0:5
CGACGGCCATGCAGCACCTGTACACCAACCACAAGGGAAACTACATCTCTGCAGCGATCTGGTGTATGTCAAGCCCAGGTAAGGTTCTTCGCGTTGCATCGAATTAATCCACATGCTCCGCCGCTTGTGCGGGCCCCCGTCAATTCCTTTGAGTTTTAGCCTTTCGGCCGTACTCCCCCGGCCGCGCGCTTACGTCTTTAGCTACGACACCTGGTCCGTGCAACACCCCTCACACTATGGCTTACGTTTTACTGCAGTTGATCCCAGTGTTGCTACTTTTTTCCTCCTTTTTCTT
+
GG7:FC+6@FFGGED@,;C<CEFFEEFF@@FDG8EEGFFCEFGGGFGGGG9FFEEC:EFGFGEFFFEEF,6CAF7=F8CE?AFG?EFGFGG7B:FCEE8E+8@=DECFEFCE,>@>ADDCEC8EGG+==E>C8CECE664@CC99BBDFF=;?,37297CFF*98==A2:>>=BC);:)5)((((.3(66?()(.(,(.-44).)(,7-2((((.6:213(,))((,3)*)(.)*,2:)).)(),((((,-.)).),.))).))()),)6)..)).))).)(().6114)))()-
@M00689:251:000000000-CJTJ5:1:1101:8287:10676 2:N:0:5
CGACGGCCATGCAGCACCTGTACACCAACCACAAGGGAAACTACATCTCTGCAGCGATCTGGTGTATGTCAAGCCCAGGTAAGGTTCTTCGCGTTGCATCGAATTAATCCACATGCTCCGCCGCTTGTGCGGGCCCCCGTCAATTCCTTTGAGTTTTAGCCTTGCGGCCGTACTCCCCAGGCGGGTCGCTTAATGCGTTAGCTACGACACAGAGGCCGTGGAAGACCCCTACACCTAGCGCCCACCGTTTACGGCCTTGACTACCGAGGTCTCCCATCCTGGCCCCTCTTGCC
+
GGGGGGGGGGGGGGGGGGGGGGGGGGGGGGCGGGG?FGFFGGFGGGGGGGGGGGGGGGGGGGGFGFGGGGG9<FFFFGGGGGGGGGGGGGFGGGGGGCFFEFFGGGGGG9,EEGCGGGGGDEEGGGGGGGEG6EEEEGCGGCCC9FGGFGG:DFGFFCCFFCFEB=>A>=AA@BEEF@F94B>(6((,7:B?)699>FB?14AAB:(3(-(3:700:02(,,2(2??1<*)4.8C0.)(((03(4-(.8((6:((,()).,)442-83(4(-))(()(())((((-((.))),
@M00689:251:000000000-CJTJ5:1:1101:9320:10752 2:N:0:5
CGACAGCCATGCAGCACCTGTACACCAACCACAAGGGAAACTACATCTCTGCAGCGATCTGGTGTATGTCAAGCCCAGGTAAGGTTCTTCGCGTTGCATCGAATTAATCCACATGCTCCGCCGCTTGTGCGGGCCCCCGTCAATTCCTTTGAGTTTCACACTTGCGTGCGTACTCCCCAGGCGGGATCCTTAACGCGTTAGCTACGGCACTTGCCGGGTCGATACCGACAACACCTAGTATCCATCGTTTACGGCTAGGACTACCGGGGTATCTCATCTTGTCCTCT
+
GGGGGGGGGGGGGGGFFGGGGGGGGGGGGGGGGFGGGGGGGGGGGGGGGGGGGGGGGGGGFGGGGGGGGGGGGGGGGGFGGGGGGFGGGGGEDEGEGGGG8FCFGGCFEBEFGGGC;EFCGD?EGECF=EEECEEEGD+@DDEFFFFFFD+@DFGDC,+9AFE57:@9@AF==CEEFA77?B9>5:2(/>EF3>06(333;EEC?:6942()).(49(4111(.()-(91)((,9,,464)1)...48<:0<2?024:0,,.(((-471,,444)))-).6-)))))
@M00689:251:000000000-CJTJ5:1:1101:8900:10852 2:N:0:5
CGACAACCATGCACCACCTATACAGCAGTCTCTTGCGAGAAAAGGATATTTCTACCCCGGTCTCCTGCATTTCGAGCCCAGGTAAGGTTCTTCGCGTTGCGTCGAATTGAACCACATGCTCCACCGCTTGTTCGGGCCCCCGTCAATTCCTTTGAGTTTTAGCCTTGCGGCCGTACTTCCCAGGCGGAGAACTTAAAGCGTTAGCTGCCCCACCGAAGCTCTAAGGGCCCCGCCAGCTTGTCCTCATAGTTTCCGGCGTGGCCTTCCAGGGTATCTAATCCAGCTCCTT
+
GC7BFGFFCFAEFCECFEFEEGFFGGGGFE<FGFEFGCEEC@FGGGFAFGGGGGGGG7FFGGGGGGGG@AFGFDDDEG<FFFECFGGFGCFGE<@@GDEGGGGGGDGGGGGGGGGFFGG8=EGGDGEGEFB,@EE>ECDG886CD>F9BCFFCC@DFFGFFF=:ACEB=A4=>=D-=*14)*)(/8.001(.;3@/))/(6:(31)73(.(--(479(43)694)(.-C35147)440)(4*)).))-).-6)6:00(,(((,))).)-404,).))))).))(.,(()
@M00689:251:000000000-CJTJ5:1:1101:20330:11039 2:N:0:5
CGCCAACCATGCATCACCTGTCCACCACCCACAAGGGAAACTACATCTCTTCAGCGCTCTGGTGTATGTCAAGCCCAGGTCAGGTTCTTCGCGTTGCATCTAATTAATCCACCTCCTCCGCCGCTTGTGCGGGCCCCCGTCAATTCCTTTGATTTTTAGCCTTTCGGCCGTCCTCCCCAGCCGGGGCGCTTCATTCGTTAGCTACGACCCAGAGGCCGTGCAATACCCCTACCCCTAACTCCCCACGTTTACGGTCTGGGGACTCGGGTTCTCTCGTACTACTCTTTCTGTACAT
+
C++@6+FG,CCEFGFCCCFEG6ECFF8,8CCFB,<C,,6;EE,E,;CFFC,F,CF@+B@EC,C,ECFFGA,9EC,ADF7E,9E8B?9EFGFGDGG7F<8=,9@@E;A,CD,,,@,9=@?EEG68CEGGGGC>EDECGEGEGD+DF7DF9=27,@EFG6DFFFB6@9)10):)))*0:<0**:7(((6496?//1).94(,6>E)),(4(4..((-((--((()).3)5C*)(,(9(-(.))0.(.--(((-)(-(3(404((-(.(((.-(-)).(((,2).))))))-).-)))
@M00689:251:000000000-CJTJ5:1:1101:26505:11041 2:N:0:5
CGACGACCATGCATCACCTGTGTCCGCGTCCCCGAAGGGAACCGTGAATCTCTCCACGTAGCACGGCATGTCAAGAGCTGGTAGGGTTCTTCGCGTTGCCTCGAATTAAACCACATGCTCCACCGCTTGTGCGGGCCCCCGTCAATTCCTTTGAGTTTTAATCTTGCGACCGTACTCCCCAGGCGGAATGCTTAAAGCGTTAGCTGCGCCACTAGTGAGTAAACCCACTAACGGCTGGCATTCATCGTTTACGGCTTGGCCTACCCGGGTACCTTATCCGTCTTCCCCTTGTC
+
GGGGGGGGGGGGGGGCFGGGGGGGGGGGGGGGGGGEGGGGGGGGGFGGGGGGGGGGGGGGFGGGGGGGGGGGGGGGGGGGGGGGGGGGGGGGGGGGGGGFGGGGGGGDGGGGGGGGGFGGGGGGGGE>DF8DEGGGEECEGGGGDFGGFGGGFGGCGGGFFFFCEFFA>@FBFFFFGEGDFD6@FFFFFFFFEF>B>F9<?:624)5(1:9?03)6)-).)-).3:?1066:<B/-1(27546).4:?8((601,(-(((.<:?((,-(,())))))-)((..(..(((,())
@M00689:251:000000000-CJTJ5:1:1101:26489:11049 2:N:0:5
CGACGACCATGCATCACCTGTGTCCGCGTCCCCGAAGGGAACCGTGAATCTCTCCACGTAGCACGGCATGTCAAGAGCTGGTAGGGTTCTTCGCGTTGCCTCGAATTAAACCACATGCTCCACCGCTTGTGCGGGCCCCCGTCAATTCCTTTGAGTTTTAATCTTGCGACCGTACTCCCCAGGCGGAATGCTTAAAGCGTTAGCTGCGCCACTAGTGAGTAAACCCACTAACGGCTGGCCTTCATCGTTTCCGGCTGGGACTACCCGGGTATTCTATTCTGCTCCTACATTCTAT
+
GGGGGGGGGGGGGGGGGGGGGGGGGGGGGGGGGGGGGGGGGGFGEFFGGGGGGGGGGGGGGGGGGEGGGGGGGFGGGGGGGGGGGGGGGGGGGGGGGGGFFECE?FGGGGGGCFFGGGGGFGGGGDEGGGCGGGGGEEGGGGGGGFDGFGGGGGGCGGGFFFFFF4;9@2@@FDDFG1DC;@(,(3:9D@CE3?4))93-8?:AF2066?9?:42))6?DF46)4:01CFF:34<0(2(.)72))576?<).,((((-4(48((((-39>()))62).)).).-)()).)-)-)-
@M00689:251:000000000-CJTJ5:1:1101:13341:11059 2:N:0:5
CGACGACCATGCAGCACCTGTACACCAACCACAAGGGAAACTACATCTCTGCAGCGATCTGGTGTATGTCAAGCCCAGGTAAGGTTCTTCGCGTTGCATCGAATTAATCCACATGCTCCGCCGCTTGTGCGGGCCCCCGTCAATTCCTTTGAGTTTTAGCCTTGCGGCCGTACTCCCCAGGCGGGGCGCTTAATGCGTTAGCTACGACACAGAGGCCGTGGACGACCCCTACCCCTAGCGCCCACCGTTTACGGCATGGACTACCAGGGTCTCATATCCTTCCCTCC
+
GGGGGGGGGGGGGGGGGGGGGGGGGGGGGGGGGGGGGGGGGGGGGGGGGGGGGGGGGGGGGGGGGGGGGGGGGGGGGGGGGGGGGGGGGGGGGGGGGGGGGGGGGGGGGGGGGGGGFGGGGGGGGGGGDGGGGGGGGGGEDGGGGFGGFGGFGGGGGFGFAFFFFFF>BA=AFFEFGFG4?B@@BFB6;>?FAF))7:::?A<AB?F60;<80>FF:9(36?(3(4691171(.910..3779:?:(283(:623(,142)).5?0844((,)))-)).))-(.)(,
@M00689:251:000000000-CJTJ5:1:1101:13780:11110 2:N:0:5
CGACGACCATGCAACACCTGTACACCAACCACAAGGGAAACTACATCTCTGCAGCGATCTGGTGTATGTCAAGCCCAGGTAAGGTTCTTCGCGTTGCATCGAATTAATCCACATGCTCCGCCGCTTGTGCGGGCCCCCGTCAATTCCTTTGAGTTTTAGCCTTGCGGCCGTACTCCCCAGGCGGGGCGCTTAATGCGTTAGCTACGACACAGAGGCCGTGGAATCACCCTACACCTAGCGCCCACCGTTTACGGCATGGCCTACCAGGGGATCTAATCCTGCTCCCCTTGTCT
+
GGGGGGGGGGGGGGGGGGGGGGGGGGGGGGGGGGGGGGGGGGGGGGGGGGGGGGGGGGGGGGGGGGGGGGGGGFGGGGGGGGGGGGGGGGGGGGGGGGGGGGGGGGGGGFGGGGGGGGGGGGGGDGGGGGGGGGGGGGGGGGGGGFGGFGGGGGGGGGGFFFE95=BFBFAADFFBG@GDF=2:>;>FFFB?BFFFB?F?FB<9<:693;???FF??BFF>(,))).(9*)421*1,306>E>1?((:?(4<<:99(4<(,),470.81((,,34428<<2:5))(,(((.))
@M00689:251:000000000-CJTJ5:1:1101:13514:11134 2:N:0:5
CGACAGCCATGCATCACCTGTGTGCACGTCCCTTGCGGGAAGAAATCCATCTCTGGAGATCGCCGTGCCATGTCAAACGCTGGTAAGGTTCTGCGCGTTGCTTCGAATTAAACCACATGCTCCACCGCTTGTGCAGGCCCCCGTCAATTCCTTTGAGTTTTAACCTTGCGGCCGTACTCCCCAGGCGGAGAACTTAATGCGTTAGCTGCGCCACCGAAGCTCTAAGAGCCCCGAACGCTAGTTCTCATCGTTTACGGCGTGGCCTACCAGGGTAGCTAATCCTGCTCTCTTTGTT
+
GGGGGGGGGGGGGGGFGGGGGGFGGGGGGGGGGGFGGGGEGGGGGGGG9FFGGGGGGGGGGGGGGGGGGGGGGGGFGGGGGGGGGFGGFGGGGGGGGGGGGGGGCGGFGGFGGGGGGGGGCGGGGGGDEGGGGGFGFD6EDGGGGFGGFGGGGDGGGAD7CFEFFFFFFFFFFAA2>>8CF>2>BBFFF9@@@E)777?C>D;;?EEE11(-7<:99>69)54<B4).9CFB14)((,((4?2))--)6214:<FF?9((-4(42234)86:8720)4)-44)4(())))).))(
@M00689:251:000000000-CJTJ5:1:1101:13530:11145 2:N:0:5
CGACAGCCATGCATCACCTGTGTGCACGTCCCTTGCGGGAAGAAATCCATCTCTGGAGATCGCCGTGCCATGTCAAACGCTGGTAAGGTTCTGCGCGTTGCTTCGAATTAAACCACATGCTCCACCGCTTGTGCAGGCCCCCGTCAATTCCTTTGAGTTTTAACCTTGCGGCCGTACTCCCCAGGCGGAGAACTTAATGCGTTCGCTGCGCCACCGAAGCCCTTAGAGCCCCGACCGCTAGTTTTCAACTTTTAGCCGGTGTCCCACCAGGTGGTCTATAACTGCCCACTCTTTT
+
GGGGEFFGGGGGGGGGGGGGGGG?FFGGGGGGGGGGGGG+@EGGGGGG9FGGGGGGGFG?EGCGGGGGGGGFEGCEGGGGGGGGFFGGGGGGEGGGGGGGGGGA@AEFGGGFFGGGGF6FEFG88=@?8C?E8EDFFGDEGG>6=?CCFGGGGAF7CE7@C9509EBCEB5)>=A>GDGGFDD>5=@9066@@EF34<5)(6(3(33(,,,3(,40(470(4(()-))*2<?4(1(-((-6*6)).-))).)6)(.)-4,,(.))-,:((-.(,,)-46).)-))((.3((.).)
@M00689:251:000000000-CJTJ5:1:1101:16891:11175 2:N:0:5
CGACGACCATGCAGCACCTGTACACCAACCACAAGGGAAACTACATCTCTGCAGCGATCTGGTGTATGTCAAGCCCAGGTAAGGTTCTTCGCGTTGCATCGAATTAATCCACATGCTCCGCCGCTTGTGCGGGCCCCCGTCAATTCCTTTGAGTTTTAGCCTTGCGGCCGTACTCCCCAGGCGGGGCGCTTAATGCGTTAGCTACGACACAGAAGCCGTGGAAGACCACTACACCTAGCGCCAACCGTTCACGGCAGGGCACAAAAGGGTAACGAAATCTTCCTCCCCGTCTT
+
GGGGGGGGGGGGGGGFFGGGGGGGGGGGGGGFGGGGGGGGGGGDGCFFGGGGGGGGGGGGGGGGCFGGGGGGFFFGFGFGGGGGFGGGGGGGGGGGGGGGGGGEFGFAFGFGGGGF,=2=?CEEEGGGFFGGGGGGGGG>G>EG@F+=C9CEGFFCGG7AAFFFFA>>):5@ADFFD@FGFDFFFB(,766?<22>914??AA64(39-13,(,.5(42(((.((442<*)(.3>70).-3B(-3((-2(.)41(4(-2(((,(((.4:3((,(43,(.))).))(,((((((
@M00689:251:000000000-CJTJ5:1:1101:25415:11177 2:N:0:5
CGACAGCCATGCATCACCTGTACACCAACCACAAGGGAAACTACATCTCTGCAGCGATCTGGTGTATGTCAAGCCCAGGTAAGGTTCTTCGCGTTGCATCGAATTAATCCACATGCTCCGCCGCTTGTGCGGGCCCCCGTCAATTCCTTTGAGTTTTAGCCTTGCGGCCGTACTCCCCAGGCGGGGCGCTTAATGCGTTAGCTAGGACACAGAGGCCGTGGAAGACCCCTACACCTAGCGCCCCCCGTTTCAGGCTGGGACTCCAAGGGGATCTAATCTGCCGCCTCCGTGCCTT
+
GGGGGGGGGGGGGGGDGGGGGGGGGGGGGEGGGGGGGFGGGGGGGFGGGGEGGGGGGCGGFGGGGGGGGGGGGGCFFEGGGGGGFFGFFGFGGGGGDGGGGGCFGGGGGCFFGG9CFGGDEGC>EGGGGFGGGGCEGGGGGGGGGF7FFFGGGGEGGFFFFFEEFFFB@F)5@2A);)3*3:@=;9,(-4(454<<(8(3().)).43(1:?:8<(36(3(-.(33215/<?7?F1:?:1>)3((((,(,)--4((40(,,,(.)(,32(,(32:4)))64)(-13(,--((-))
@M00689:251:000000000-CJTJ5:1:1101:25396:11177 2:N:0:5
CGACAGCCATGCATCACCTGTACACCAACCACAAGGGAAACTACATCTCTGCAGCGATCTGGTGTATGTCAAGCCCAGGTAAGGTTCTTCGCGTTGCATCGAATTAATCCACATGCTCCGCCGCTTGTGCGGGCCCCCGTCAATTCCTTTGAGTTTTAGCCTTGCGGCCGTACTCCCAGGCGGGGCGCTTAATGCGTTAGCCACTGCCCAGAGGCCGTGGGAAGCACCCACACCCAAGGGCCACCGTTTACGGCATGGGACGACAGGGTATATAAAACCTAACCCTCTGGGTCTT
+
GGGGGGGGGGGGGGGGGGGGGGGGGFGGGGGGGGGGGFFGGFGGGGFFDGGGGGGGG8DGGFAFGGGGGG,@ACFGGGGGGFGGGGFCGFFDEGDFGGGFDFFGGGGGGFFFGGGGGG8CGGDG8>FGDD8EEC@CEGGEGGGGGFGFFGF8DGGGFGGFAFF5@A9A9@B9=4AB>BFGF>BBF069B:6<).69?B?<4))3(),((,,(,((-,(-2(,((4(((**8:6:)(-((((0((.4(8745(8((,(.((((,--(4<((..)).))4(((,,(.(((,)(..()
@M00689:251:000000000-CJTJ5:1:1101:16885:11193 2:N:0:5
CGACGACCATGCAGCACCTGTACACCAACCACAAGGGAAACTACATCTCTGCAGCGATCTGGTGTATGTCAAGCCCAGGTAAGGTTCTTCGCGTTGCATCGAATTAATCCACATGCTCCGCCGCTTGTGCGGGCCCCCGTCAATTCCTTTGAGTTTTAGCCTTGCGGCCGTACTCCCCAGGCGGGGCGCTTAATGCGTTAGCTACGACACAGAGGCCGTGGAAGACCCCTACACCTAGCCCCCACCGTTTACGGCCTGGACTCCCCAGGCATCTAATCCTGCCTCCCCCTGTC
+
GGGGG7FGGGGGGGFEFEFFGGGGGG@FEEGGGGGGGGGGGGGGGFGGGGGFFGGGGGGGGGGGGGGGGGGGFGGGGGFFGGGGEFGGGGGGGGG@GCFGEGGGFDGGGG,>8EEGFGFEGGGE7CFFGGGG6@8EGGD6=CEFFFGGF7<;3@DCCDGFFFB:C>))-)/>A=C2C98?4>>>0(19>>FF<9<BB14(462:<B07(4::(4::66-43(5?0(321971(3C:47?033-(36024704::0(((23<2(.3((-((,524-.))).)(,5),((((())
@M00689:251:000000000-CJTJ5:1:1101:22745:11218 2:N:0:5
CGACGACCATGCAACACCTCGACTGGACCCCCTTGCGGGGTACCGATGTTTCCACCGGCGTTGACCAGCCGTTCGAGCCTAGGTAAGGTTCTTCGCGTTGCGTCGAATTGAACCACATGCTCCACCGCTTGTGCGGGCCCCCGTCAATTCCTTTGAGTTTCAGCCTTGCGACCGTACTCCCCAGGCCGGAATCTTAACGCGTTAGCTACCGCCCTTCCCGGGTCCGCACAGACCACCCCTAATTACCCCACGTTTCGGCCAGGCACTCCGGGGGACTCCAAACCGACCACCCCTT
+
GGGGGGGGGGGGGGGGGGGGGGDGEFFGGGGGFEFGFGGGGGGGGDGDF9EEFGGGGGGGGGGGGGGGGGGFFG7FGGGGGGGAFAGGFGGGGGGGGGEGGGGECGGGGCFFCGGGGFFFEAFFFGGGGC>FFG58EGGGDGGC<>/;AFFGGF++9;@CFFFFF@E;=:66;>F6E0*946(201(-1((())))64<((-1414)))(-4(4(((.429041(-(())),((906(41())))).5(-((41(4(44((((((.(((-((4(((((,..)4((((-(((((((
@M00689:251:000000000-CJTJ5:1:1101:11387:11246 2:N:0:5
CGACAACCATGCAACACCTGTGCAGGACCCTTACGGACACCATATCTCTACGGCTTTTCCCTGCATGTCAAACCTTGGTAAGGTTCTTCGCGTTGCGTCGAATTAAACCACATGCTCCACCGCTTGTGCAGGCCCCCGTCAATTCCTTTGCGTTTTAACCTTGCGGCCGTACTCCCCAGGCGGAGAACTTAATGCGTTAGCTGCGCCGCCAAAGCCCTAAGGACCCCGACCGCTAGTTCTCATCGTTTCCGGCGTGGACCTCCCGGGTGTCTCAGCCTGCCCCCT
+
GGGGGGGGGGGGGGGGGGGGGDGGGGGGGGGGGGGGGGGGGFGGDGGGGGGGGGGGGGGFGGGGGGGGGFDGGGGGGGGEFFG<FGGGGGGGGGG7FGDEG7EGGFG9FDGEA9E;=DFEC+CEGDGGGGGGGEGGGGGG+6EFFFGGFFDEGCEGFFGA?FA5>@=@AF955AF2EF>DF25>(((6CFE)9)1(:@@@E9)/..6(31((((,(((,(,(..4:?;CC3372)(-.).59.4(:12.)-(,--(((((()4((,(-(,).4).).,4(,((,(
@M00689:251:000000000-CJTJ5:1:1101:14978:11328 2:N:0:5
CGACAGCCATGCAACACCTGTGCAGGACCCTTACGGACACCGTATCTCTACGGCTTTTCCCTGCATGTCAAACCTTGGTAAGGTTCTTCGCGTTGCGTCGAATTAAGCAACATGCTCCGCCACTTGTTCGGGTCCCCGTCAATTCCTTTGAGTTTCAACCTTTCGGCCGTACTCCCCAGGCGGTCACCTTCACGCGTTAGCTTTGTTACTGAACCGCAAGCCGTCCACACACCAATTTACCTATTTTAGGGCGTTGGCTCCCCGGGTTGCTATTCTCTTCCTCTCTTTTCCTTTT
+
GGGGEFGGGGGGGGGGGGGGGDGGDFEGGGGGGGGGGGGGGGGGGGGGGGGFCFCFGGGGGGGGGGFGGGFEGGGGGGGGGGGGGGGGG?GGGE:FCFE6EG8FGFFGAFGFG8F,@EDEGCEGFFG,@C>ECEDFGG6+0=DFF9DGF=@FDDEF7DFFFF*:>A>A=@@@CE):A@4FFBF59=)77;5@EFF(66<;E)5)7C@3?9))/61(3(.-2<0(,-()**)-4(*,64)6>6)))-62.,34(,(((.()-:((,13(((.))).).))).-4).4)))))).).
@M00689:251:000000000-CJTJ5:1:1101:18030:11562 2:N:0:5
CGACGACCATGCAGCACCTGTACACCAACCACAAGGGAAACTACATCTCTGCAGCGACCTGGTGTATGTCAAGCCCAGGTAAGGTTCTTCGCGTTGCATCGAATTAATCCACATGCTCCGCCGCTTGTGCGGGCCCCCGTCAATTCCTTTGAGTTTTAGCCTTGCGGCCGTACTCCCCAGGCGGGGCGCTTAATGCGTTAGCTACGACACAGAGGCCGTGGCACACCCCTACCCCTAGCGCCCACCGTTTACGGCATGGACTACCCGGGTATCTACTCCTCCTCCCT
+
GGGGGGGGGGGGGGGGGGGGGGGGGGGGGGGGGGGGGGGGGGGGGGGFGGGGGGFCGGGGGGGGGGGGFGGGGGGGGGGGGGGGFGGGGGFGGGGGGGGG>FGGGGGGGCEFGGFFFGFEGGGGEGGFGGEEEGGGGGGEGGEFGFGGFD:@FCGGGFGFFFFBCAAFFFFFFB>>F9;C5B@BF>FFFFFF)64<>::::D2)),-3(32(341:?>>01-3)414;D<)1(3F<31>9>>>1?BF?F:(6:46(101).).3<17>92,)66.).,(-(.(.((.
@M00689:251:000000000-CJTJ5:1:1101:11575:11618 2:N:0:5
CGACAACCATGCAGCACCTGTGTTCGCGGCTCCGAAGAGAAGGTCACGTCTCTGCGACCGGTCCACGACATGTCAAGGGCTGGTAAGGTTCTGCGCGTTGCGTCGAATTAAACCACATGCTCCACCGCTTGTGCGGGCCCCCGTCAATTCCTTTGAGTTTTAATCTTGCGACCGTACTCCCCAGGCGGAATGCTTAAAGCGTTAGCTGCGCCACTGCAGAGTAAACCCTCCAACGGCTGGACTTCATCGTTTTCGGCGTGGCCCACCAGGGTTTCCAATCCTTCTCCCCCTTG
+
GGGGGGGGGGGGGGGGGGGGFGGGGGGGGG@FGGGGGGGGGGGGFGGGGFFFGGGGGGDGGEEFGFGGGGGGGGCFGGGGGGGDGGGGGGFFGGGGGGGGGGGGGGGGGGGGGGGG8?DGDEGFGGGCEGGGDCEG5CCGGCCCDDD7BFFGGGGGGFGFFFE<ECFEE99@0>FFE;FGF@D@7?9>F>::<A<<>:AA>(:6?A<)5((4(238)574(-6)653?09B?((/40(71().)))).,4:(()(-((-(-(,(482,346(,().)).48)-).-.(-(-((
@M00689:251:000000000-CJTJ5:1:1101:8250:11665 2:N:0:5
CGACGGCCATGCAGCACCTGTACACCAACCACAAGGGAAACTACATCTCTGCAGCGATCTGGTGTATGTCAAGCCCAGGTAAGGTTCTTCGCGTTGCATCGAATTAATCCACATGCTCCGCCGCTTGTGCGGGCCCCCGTCAATTCCTTTGAGTTTTAGCCTTGCGGCCGTACTCCCCAGGCGGGCCGCTTCATGCGTTATCTACGCCCCAGAGGCCGTGGCAGGCCCCTACCCCTAGCGCCCCCCGTTTACGGAATGGACCACCCGGATATTCAATCCTGCTCCCATTGTGCAT
+
GGEGGGGGGGGG@FGFGGGGGGGGGGGGGGGGGGGGGGGGGGGGGGGFGGGGGGGGGGGGGGGGGFGGGGGCCFGGGFGGFGGGGFFGGGGGGGGGGCCGEGGGGG9<F==EFGEFFGGGCEGGGGGGFFGGGEGDDGGGG6@9CFGGFGFAFFGGGCDFFFFEFA9@A=A9@>CEGF4/89(:>(31>(4()6):2(-((.66>?(((-,(.6,21(((-(.((4-3CD3<(3<(-:((4@6(1((414()(,,(()4,)(((,(-(((-).5))).32)((-)(()))-))))
@M00689:251:000000000-CJTJ5:1:1101:6208:11688 2:N:0:5
CGACGGCCATGCACCACCTGTGCAGGAGGCCCTTGCGGGAACAGCCATCTCTGGTACATTCCCTCACATTCTAGCCCGGGTAAGGTTCCTCGCGTACCATCGAATTAAACCACATGCTCCACCGCTTGTGCGGACCCCCGTCAATTCCTTTGAGTTTCACCGTTGCCGGCGTACTCCCCAGGTGGGCCACTTAACGCTTTCGCTTGGGCGCCAACACTTAATGCTGACACCGAGTGCCCATCTTTTAGGGCGGGGCCTACCCGGGTATTTAATCCGGCCTGTCCTTTTGTACAAT
+
GGGGGGGGGGGGGGGGGGGGGGGGGGGGGGGGGGGGGGGGGGGGGGGGGGGGGGGGGGGGGGGGGGGGGGGGGGGGGGGGGGGGGGGGGGGGGGGGGGGGGGGGGCGGGGGGGGFGGGGGGGGGGGGGG89EGEGGGGDE;DGG@CG?CGGFGFFGGGFFFEFA==:=ABBF9@=EFB45>7;(310?FDEEE3>;01;;>812?FBBF099>BF?BFFA4))).6)(09>>,25()).87))).6)()1(((((((-(4((44(-,.).)-69<(((((().,))))).-).))
@M00689:251:000000000-CJTJ5:1:1101:6212:11705 2:N:0:5
CGACGGCCATGCACCACCTGTGCAGGAGGCCCTTGCGGGAACAGCCATCTCTGGTACATTCCCTCACATTCTAGCCCGGGTAAGGTTCCTCGCGTACCATCGAATTAAACCACATGCTCCACCGCTTGTGCGGACCCCCGTCAATTCCTTTGAGTTTCACCGTTGCCGGCGTACTCCCCAGGTGGGCCACTTACCTCTTTCGCTTGGGCCCCACACCTTACTGCTTACACCGGATGGCACCATTTTCCGGCATGTACTCCCAGTGGCTCTACTTCTTGACTCCCAGTTTTCAAA
+
GGFGGGGGGGGGCGGGGGGGGFFGCFEGGG@FGGCFFDFEFGGGGGDGGGGGGFDFEGGGFGGFFGGGGFFF,?FFG=@FG7F@=,EEGDFGG>FEGGGGGG8E=7=?FGGFGG89D=DFFFGGGGGGGGGGGGGGGGGC@DCDGFFFCFGAEGCD7;7BCEF=426))-6@(-/*=@75)(.(/,13(/5@C4())/7<53????0:1((-((((-(.9(6)664-4**)(((*(-4()()).6.))-(((-0).4)-(4(3,)((.)())))-)))).)).(().)).).))
@M00689:251:000000000-CJTJ5:1:1101:21343:11707 2:N:0:5
CGACGGCCATGCATCACCTGTACACCAACCACAAGGGAAACTACATCTCTGCAGCGATCTGGTGTATGTCAAGCCCAGGTAAGGTTCTTCGCGTTGCATCGAATTAATCCACATGCTCCGCCGCTTGTGCGGGCCCCCGTCAATTCATTTGAGTTTTAGCCTTGCGGCCGTACTCCCCAGGCGGGGCGCTTAATGCGTTAGCTACGACACGAAGGCCGTGGAAGACCCCTACACCTAACCGCCACCGTTTCCGGCCTGGCACACCAGGGCTACCAACCCCTCTCCCCTTATACAT
+
GGGGEGEGGGGGGGGFGGGGGGFGFGDF@CFGGGFFGDFGGGFGGACGGGAEGGGGGGGGGGGGGGGGCFFFA<BFGGGGGGGF9EBFEGGGGGGEEG;E>E@GFGGGFGGGGGF@EA=ECEGG7EC8,9+3+@>C?E>EDGC7C<+?=CF,@<,DDD><FFF@)1>9@A)7@B9(;@G4FBFF6099>932<<))-141,6<)4:0167(-,8(.,3410:2(((.,>3.22001:),((041(.3((,,-(4((,(,(()(.(((-3((.(,).,(,((,((((-((,-6-))
@M00689:251:000000000-CJTJ5:1:1101:15552:11799 2:N:0:5
CGACAGCCATGCAGCACCTGTGTTCCTCCCACCCGAAGTGAAGGATTCCGTCTCTGGAATCCATAGAGGACATGTCAAGGGCTGGTAAGGTTCTTCGCGTTGCTTCGAATTGAACCACATGCTCCACCGCTTGTGCGGGCCCCCGTCAATTCCTTTGAGTTTTAATCTTGCGACCGTACTCCCCAGGCGGAATGCTTAAGGCGTTAGCTGCGCCACTGACAGGCAAGACTGACAAAGGCTAGCATTAATCGGTTACGGCGTGGACGAACAGGGGATCCAAACCGGACACACCAGT
+
GFECGGGGD@FEFGGFEFGGFGEEFGDGGGEF@FFFCFDFFGGGGFCEGFFGFGFFGGGF<F@@FGGGGGGGGFGGGGGE:FCFGEEGGG9A,CEAFE@@CCE=;F@ECC<EFG=DF8?=@C9=FD8@?E66A?DGGEDEDCC>DEGD@=D9AD,@BFF9<BEC>*E<7E588))8;B>*=):5<@D>@@=>=;CC)71)7,3332,)97491(,/40)(,803,13(2*04(.*(44(2?FB2--.)))((-4()-((,(4(-(,129(.31(,4((.,)(-((((-((((-4.
@M00689:251:000000000-CJTJ5:1:1101:15540:11814 2:N:0:5
CGACAGCCATGCAGCACCTGTGTTCCTCCCACCCGAAGTGAAGGATTCCGTCTCTGGAATCCATAGAGGACATGTCAAGGGCTGGTAAGGTTCTTCGCGTTGCTTCGAATTGAACCACATGCTCCACCGCTTGTGCGGGCCCCCGTCAATTCCTTTGAGTTTTAATCTTGCGACCGTACTCCCCAGGCGGCATGCTTAATGCGTTCGCTGCGCCACTCACAGGCACGCCTGCCACCGGCTCGCCTTCATCTTTTCCGGCGTGGACTCCCCGGGTCTCTAATCCTGCACTCCTTGT
+
GGGGGFGGGGGGGGGFGGGGGGGGGGGGGGCGGGGGGGGFGGGGFGGGGFFGGGGFGG8FGGGFCGEGGGGFGGGGF@FFGGGGGGFFFGGGDGGGGGGGCCEGDGGGGGFGGEGDGFGF,8CFG?FGGGGGGGGGGGDECDGGGFGC>GGGGGGGG9@=;+;7:CEFFCE95=AAE5D*=@BF@42>(:(6>D;4?<7C)79@;(66<@B9>?215((.).1<6:(47952:)21421627,((-3)-.))6)).4(((-(((52(4:,990,((6>)))4))),(()(.))).
@M00689:251:000000000-CJTJ5:1:1101:15522:11825 2:N:0:5
CGACAACCATGCAGCACCTGTCTCACGGTTCCCGAAGGCACATTCTCATCTCTGAAAACTTCCGTGGATGTCAAGACCAGGTAAGGTTCTTCGCGTTGCATCGAATTAAACCACATGCTCCACCGCTTGTGCGGGCCCCCGTCAATTCATTTGAGTTTTAACCTTGCGGCCGTACTCCCCAGGCGGTCGACTTAACGCGTTAGCTCCGGAAGCCACGACTCCAGGGCACACCCTCCCAGTCGACCTCGTTTACGGCGTGGACTCCCCGGGTTTCTCACCCCACCCCTTCTTTC
+
GGGE+CFGGGGGGFF@FGGGGGDGGGGCFFGGGGGCGFGGGGGFGC9FFGGGGGGGGGGGGGGGGGGGGGGGGGGGGGG?FGGGCFGGGGGGGGGGE@EFGGGGCCDFGFGGGGGGGFCGGGGGDE6=D=BFGGEGGGDEGGG8DF@FFGGGGGDADGGFFFFC@E@BB5AFF94>?@CD65@==2->@0((3944:609@;;)/.(,3101:7(3(,,(,,52:-18DC)(4(/(-.5(3.42(()(,32(68<>01336?2(42((-3-((.-.5)((((-(-4(.()-.)
@M00689:251:000000000-CJTJ5:1:1101:10085:11847 2:N:0:5
CGACAACCATGCATCACCTGTCTTACGGTTCCCGAATGCACTTCCGCATCTCTGCAGAATTCCGTAGATGTCAAGGCCAGGTAAGGTTCTTCGCGTTGCATCGAATTAAACCACATGCTCCACCGCTTGTGCGGGTCCCCGTCAATTCCTTTGAGTTTTAATCTTGCGACCGTACTCCCCAGGCGGTCTACTTCACGCGTTAGCTGCGTTACTAAGTCAATTAAGACCCAACACCTAGTAGACATCGTTTAGGGCGTGGACTACCGGGGTATAAACACCTGCACTACATGTTG
+
GGGGGGGGGGGGGGGGGGGGGGGGGGGGGGGGGGGGGGGGGGGGGGGGGGGGGGGGGGGGGGGGGGGGGGGGGGGGGGGGGGGGGGCEFGGGGGGGDEGGGGGGGFGGGGGFGGGGGGGGGGGGGGGGGGFGGGGGGGFGGGGGGFGG+?CDGGGDFGGFFDEFF9CFFFFBDDA=ACGDFD9==A==2==??E<*2>@@F@;))/49:<@DFF<;?EF??CCCEC35DGFFF(5:()625FA>A2<F:<06)(.,-3,((.(44((4(2,8)).))(405:(().()))).)
@M00689:251:000000000-CJTJ5:1:1101:17506:11866 2:N:0:5
CGACGACCATGCATCACCTGTACACCAACCACAAGGGAAACTACATCTCTGCAGCGATCTGGTGTATGTCAAGCCCAGGTAAGGTTCTTCGCGTTGCATCGAATTAATCCACATGCTCCGCCGCTTGTGCGGGCCCCCGTCAATTCCTTTGAGTTTTAGCCTTGCGGCCGTACTCCCCAGGCGGGGCGCTTAATGCGTTAGCTACGACCCAGAGGCCGTGGAAGCCCCCTACACCTAGCGCCCACCGTTTACGGCATGGCCTCCCGGGGTTTCTAATCCTGCTCTCCTTTTCC
+
GGGGGEGGGGGGGGGFFGGGGGGGGGGGGGGGGGGGGGGGGGGGGGGCGGGGGGGGEGGGGGGGGGGGGGEGGGGGGGGGGGGGGGGGGGGGGGGGGGGGDGGGGGGGGGGGGGGGFGC>GGGGGGGGFGGGGGGGGGGGGGGGFFGGFGDG6FGGGF6BCFF5=5==>>AAD>CFGFGD?DB9B09>F;<?9A>FB?88:AAAFF:0,-8:(4(847>>06<?1:18<15:0:<:(4:>9EF?B02:12(:8:>0072((,(.,((404(,5)-)5):9)2(-)33))))))
@M00689:251:000000000-CJTJ5:1:1101:27148:11888 2:N:0:5
CGACGACCATGCACCACCTGTACACCAACCACAAGGGAAACTACATCTCTGCAGCGATCTGGTGTATGTCAAGCCCAGGTAAGGTTCTTCGCGTTGCATCGAATTAATCCACATGCTCCGCCGCTTGTGCGGGCCCCCGTCAATTCCTTTGAGTTTTAGCCTTGCGGCCGTACTCCCCAGGCGGGGCGCTTAATGCGTTAGCTACGACACAGAGGCCGTGGAAGACCCCCACAACTAGCGCCCACCGTTTACCGCCTGGACTACCAGGGGTTCTAATCCCTCCCTCCCTGTTTC
+
GGGGGGGGGGGGGGFGGGGGGGGGGGGGGGGGGGGGGGGGGGGGGCGGGGGGGGGGGGGGGGFFGCFGGGGGGGGGGGGGGGGGGGGGGGGGGGGEGGDGGCDFGGGGGGFGGGGGDGGEGGGGGGGGDFGGGGGGGGGGGDEGFFGGFG7DD=DCFCCFFFEEFF545AAAFBEEGFGDFF=@B9>;>0?<<4)<9?036<26<::9090?77?FF0739(88(.345).7,(9::>F(3@916?16?:(4)-4(,2(3<),(40)(1(-3?B24)4:,.2(,(((,(),)).
@M00689:251:000000000-CJTJ5:1:1101:6559:11914 2:N:0:5
CGACGGCCATGCATCACCTGTCTTCCAGTCCTCTTGCGAGGAAGATCCGCTTTCACGGACTGTCCGGAGATGTCAAACCCTGGTAAGGTTCTTCGGTTAGTGACGAATTAATGCACATGCTCCACCGCTTGTGCGGGCCCCCGTCAATTCCTTTTAGTTTCTACTTTGCGGCCGTACTCCCCAGGCGGAGTGCTTATTGCTTTAGCTGCGGCCCAATGGTGCTCGATACCCTTCACCACTGACACTCTTGGTTTCCTGTTGGGCCTCCTCAGTTATCTAATCCTCCCCTCTTT
+
GGCE7EEGGGGGFFF@FFFDF8FAFFAFD@,CFG9EFE:CCFFEF9EG8<F:DGGGG7:F:EFFF@CC:=EFB9?<FC4B,4?FFA<EFDC:EFD7F7CD4E@=+@><?=,@,>AFFD+=AFFGD8688+4=,ACD+@+C+CE;6*3<+22@F,,,33@6++3;*1;AAB)))/((/88<)5:2>B/4312(739)7<C?)/7).)171(4((((-(.549)))-((.7*9)8(*)))(.,*52,),))))5(,)64).4)4(((((4(().))-64)).)4)6)4((2(.))
@M00689:251:000000000-CJTJ5:1:1101:23437:11926 2:N:0:5
CGACAGCCATGCATCACCTCCAGTACCATGACCTGACACTAGATTTCAGGACTACTGTGCAATATTAAGTGGCCTCTGTAGGCTCCTGTGGATCCTCCTTCCTTGTGTTGTGAAGGATCATGGTAATGCACTTATTTTCTAAAATGTAATACTGTATTCATTATGTGTTGTATTTCCCCTTTGGAGGGGTATCTAATCCTGCTCTCT
+
GGFGGGGGGFGGGGGGGGGGGGGGGGGGGGGGGGGGGGGGGGGGGGGGGGGGGGGGGGGGGGGGGGGGGGGGGGGGGGGGGGGGGGGGGGGGFGGCGGGGGGGGGGGGGFFEFGGDDFFFGGGGGGFGGGGFGGGGGGGGGFGDGFGGFGGGGGGGFGGFFFFFEFFFFFFFFFFFDECFFFEEEB>9=DFFFEE9CDD=EED<9>D
@M00689:251:000000000-CJTJ5:1:1101:27441:11926 2:N:0:5
CGACGGCCATGCAACACCTGTGCAGTATGCCCTTGCGGGAAAATCCATCTCTGGACCAATCATACCCATGTCAAGCCCTGGTAAGGTTCTGCGCGTTGCTTCGAATTAAACCACATGCTCCACCGCTTGTGCGGGCCCCCGTCAATTCCTTTGAGTTTCAACCTTGCGGCCGTACTCCCCAGGCGGTGCGCTTACCGCGTTAGCTCCGACACTGAAACCCTAAGAGCCCCAACATACCGCGCACATCGTTTACACCGTGGACTCACAGGGTATCTAAACCTGCACCACCTTGCT
+
GFCFFGGGGGGGGGGGGGGGGGGGGGGGGGGGGGGGGGGGGGGGCEGGGGGGGGGFGGGGGGGGG8FFGGFGGGGGCGGGGGGGGGCGGGF9EGGGGGGGCC+DFF:AFGGGGGGGDGGGGGGFGGG6EGGGGEGGCEGGGGGD6<DFFGGCC7@@C9CACFDEF;CAB>@9@FF=EEGGF?B=>169F9>BFDFE<BFF6??F>2,49BB>)8AA2<(-,8?FA708F*)4(4*),(-42.((3)581((2:-)((((((()(.834?0(())).)).84,(.((.(,(,)()
@M00689:251:000000000-CJTJ5:1:1101:12443:11951 2:N:0:5
CGACGACCATGCACCACCTGTGTTACGGTTCTCTTTCGAGCACTAAGCTATCTCTGGCGAATTCCGTACATGTCAAAGGTAGGTAAGGTTTTTCGCGTTGCATCAAATTAAACCACATCATCCACCGCTTGTGCGGGTCCCCGTCAATTCCTTTGAGTTTCAAACTTGCGGCCGTACTCCCCAGGCGGTCGACTTCACGCGTTAGTCGCGTTACCGAGTACTAATGCACCCAACTACCAGTTGACATCGTTTAGGTCTTGGACTACAGGGGTCACGTACATCTGTCTCTCTTT
+
G4+7++6+@FAFE,E@DC<DCFFFGGEECCFGDF@EFEFF,7CAEFFE,9CBA<E<FCC++@4:9EFCFGGFFGGGF<EF?=DEFGGFG=4FFFEDGGCEC=4;>F9,@FFGE=EFF,AC;@9D@8=++4>D2@CGGCC?0+16@?==<BD,=,,7+7+397;*:8:0:>)15):9*/7*;7>A)(895((..(:)9.,,(,.(,))(,,(((,)(-4((..49):).**.(31*5)4)..7..,<AB?12(-:)))))-.).520))(-(-1(),(.(()))).644)))))
@M00689:251:000000000-CJTJ5:1:1101:12447:11970 2:N:0:5
CGACGACCATGCACCACCTGTGTTACGGTTCTCTTTCGAGCACTAAGCCATCTCTGGCGAATTCCGTACATGTCAAAGGTAGGTAAGGTTTTTCGCGTTGCATCAAATTAAACCACATCATCCACCGCTTGTGCGGGTCCCCGTCAATTCCTTTGAGTTTCAACCTTGCGGCCGTACTCCCCAGGCGGTCAACTTCACGCGTTAGCTTCGTTACTGAGTCCTAATGACCCCAACAACCAGTTGCCCTCGTTTCGGCCGTGGACTACCCGGGTATCTAATCCTTCTCTCTATGT
+
GG@EGGGGGGGGFGD8DGGGGGGGGGGGGGGGGGGGGGGGGGGGGGGGGGGGGGGGDGEEEGGGGGGGGGGGGGGFGGGGGGGGGGGGGGGGGGGGGGGGGGGGGGGGGGGGFGCGGGGGGGGGGGGDGGGGFGDCDGGGFGGGDBGGFGFAFFFGGGFFFF7EFFEFFFFBB=B=EBFFFDBD9BB9=BD3=CFEFFDD0@9?;E<5>@@FFFF<))-)-6<2))).9>B0,,/(40(,6@6).)4:((42,20(--916(43(.3(31043:A>:49)56).)))))).)6
@M00689:251:000000000-CJTJ5:1:1101:27211:11999 2:N:0:5
CGACAACCATGCAGCACCTGTACACCAACCACAAGGGAAACTACATCTCTGCAGCGATCTGGTGTATGTCAAGCCCAGGTAAGGTTCTTCGCGTTGCATCGAATTAATCCACATGCTCCGCCGCTTGTGCGGGCCCCCGTCAATTCCTTTGAGTTTTAGCCTTGCGGCCGTACTCCCCAGGCGGGGCGCTTAATGCGTTAGCTACGACACAGAGGCCGTGGGAGACCCCTCCACCTCGCGCCCCCCTTTTACGGGCTGGACTCCCACGGTATCTCATACTCTCCTCCCTTTCT
+
GGGGGEGGGGGGGGGGGGGGGGFCDGFGCGGGGGGGGGFFFGGGGGGCGGGGFG8FCEGGGGFGBFFFGCFGEE@DEEGGFFAECFFGGGDFGEFCGGGGGGGGGGGCGBFGGCEF=FGGGE>=@=FGGGG=EGCEGGGCD=E@D7BDFG7@D,@9C;7C*+68=A)58)-7=DA>GF*955>=@F;>FFFF<AFB>:???F<27:(43311(58?39>9>(4831:BC3.3:?G?02,(-<>(21((5>)53((-1(340)(.80(7>1164)-)-)..)),(-,(-(),))
@M00689:251:000000000-CJTJ5:1:1101:9578:12045 2:N:0:5
CGACGACCATGCAACACCTGGTCGCAACATATTCAGGAGGCAACCACCTAGAACTGGCCACAGGCAAATGTTAAAAAGAGTATGCCCTAAATCCTGCTCGTTCAGGGAGGCAGTTTGATTTACAGGGTATCTAATCCTGCTCTCT
+
GGGGGGGGGGGGGGGGGGGGGGGGGGGGGGGGGGGGGGGGGGGGGGGGGGGGGGGGGGGGGGGGGGGGGGGGGGFFFGGGGGGGGGGGGGGGGGGGGGGGGGGGGGGGGGGGGGGGGGGGGCGGGGGGGGGGFGGGGGGGFGGGG
@M00689:251:000000000-CJTJ5:1:1101:23928:12206 2:N:0:5
CGACGACCATGCAACACCTGTCTCTGCGCCCCTTGCGGGGAAACCGGATCTCTCCGGTGAGCACAGGATGTCAAACCCTGGTAAGGTCCTGCGCGTTGCGTCGAATTAAACCACATGCTCCACCGCTTGTGCGGGTCCCCGTCAATTCCTTTGAGTTTCAACCTTGCGTCCGTACTCCCCAGGCGGATAACTTAGCGCGTTAGCTACGACCCTGGGATGCTTACCCTCCCACAGTCTAGTTCTCATCGTTTATGGCGTGGCCTCCCCGGGTATCTAATCCTTCTCTCTCTTTCC
+
GGFGFGGGGGGGG9CFGGGGGGGGGGGGGEGGGGGGGGGGGGFGGGGGFGFGFC=FGG7?FFFGGGGGGGGGGGGGGGGGGGGGGGGGGGGGGGGGG7CEGGGDGGGGGGGFBFGGGGFGGGGF7CECGGGGGCGGGGGGGGGGDFGGFGGG1,;EFGGFFFFFF:@B,:@B<7D;GFGGA<;:099(4)5>A2<>09(378<:<BFF(((4:?6:?(339A424:7<*5)(((2)).-646)-:4<((4?0)))4(,(,,,),(4(4127,,6>2)674)))-))))55).-)
@M00689:251:000000000-CJTJ5:1:1101:16853:12217 2:N:0:5
CGACAGCCATGCAGCACCTATTTAAATGTACAAACAATTCTGCATGACTCAGCTGGCCGATGGAGGCATCTACTGCCGAGGAAAGGAACAGCATGCTGGCATCTGCTGCCTACACCATCGCTCTTACCCCTCACCACCGCCTCACACAGCCCAGCCTACAGAAGTGACAACTTCTGAGAATTTAGATCAATTCTCATCTGCTCTAGGGTATCTAATCCTGCTCTCT
+
GGGGGGGGGGGGGGGFGGGGGGGGGGGGGGGGGGGGGGGGGGGGGGGGGGGGGGGGGGGGGGGGGGGGGGGGGGFGGGDDGGGGGFGCFDGGGGGGGGGGGGGGGGGGFGFBFFFC69DEGFGFGGGGDFFGGGFGGGGGGGGGGFGGFGGGGGGF=EC6DF5DDDFF<EFFEEE8CCG@CEE<E@;EBE@=EACCFEEEE<AA7=C@@5>FEE6>E?;6@:A<36
@M00689:251:000000000-CJTJ5:1:1101:26047:12405 2:N:0:5
CGACGACCATGCATCACCTGTACACCAACCACAAGGGAAACTACATCTCTGCAGCGACCTGGTGTATGTCAAGCCCAGGTAAGGTTCTTCGCGTTGCATCGAATTAAACCACATGCTCCACCGCTTGTGCGGGCCCCCGTCAATTCCTTTGAGTTTCAACCTTGCGGCCGTACTCCCCAGGCGGAGTGCTTATTGTGTTAACTGCGGCCCAGGGGGGGTCGATACCTCCTACACCTAGCACTCATCGTTTACCGCGTGGACTACCAGGGTACCTAATCCTCCCTCCCCTGTTC
+
GGGGGGGGGGGGGGGFEGGGGGGGGGGGGGGGGGGGGGGGGGGGGGGGGGGGGGGGGGGGGGGGGGGGGGGGGGGGGGGEFGGGFEFGGGGGGGGGGGGFCGGGGGGGGGGGGGGGGGGGGGGGGGFFFGGGGGGGGGGGGGEFFFGGFGGGGFGGGGGFFFFFEF>=25>454AEF28CAB@(4235CCEE35)))68CFCC988>((-14<<BFF9>326::())59<*422F?27:)4).(-)34:60))(-1,(-(()(((.4(3:0)))))---))4,(((((.()))
@M00689:251:000000000-CJTJ5:1:1101:22860:12422 2:N:0:5
CGACGACCATGCAGCACCTGTACACCAACCACAAGGGAAACTACATCTCTGCAGCGATCTGGTGTATGTCAAGCCCAGGTAAGGTTCTTCGCGTTGCATTGAATTAATCCACATGCTCCGCCGCTTGTGCGGGCCCCCGTCAATTCCTTTGAGTTTTAGCCTTGCGGCCGTACTCCCCAGGCGGGGCGCTTAATGCGTTAGCTACGACCCAGAGGCCGTGGAAGACCCCTACCCCTCGCGCCCCCCGTTTCCGGCCTGGCCTACCCGGGTCACTAATCCTTCTCCCTCTTTCT
+
GGGGGGGGGGGGGGGGGGGGGGGGGGGGGGGGGGGGGGGGGGGGGGGGGGGGGGGGGGGGGGGGGGGGGGGGGGGGGGGGGGGGGGGGGGGGGGGGGGGGGGGGGGGDCGGGGGGGGGGGGGGGGGGGGGGEEEEGGGGGGGGGGFGGFGGGGGGGGGCFFFFFFFABAFFFDFFBFFFCFB996BBFFBF(<<A>93::6A4>F:BF(7:<(26BF;((3:)34??:DC381:C?03>96>2(470?F?))(((((-3(,)(.:(((7>((.6-.)))))-)6),(,(6)4-
@M00689:251:000000000-CJTJ5:1:1101:29236:12524 2:N:0:5
CGACCGCCCTGCAACACCTGTACACCAACCACAAGGGAAACTACATCTCTGCAGCGCTCTGGTGTATGTCAAGCCCAGGTAAGGTTCTTCGCGTTGCATCGAATTAATCCACATGCTCCGCCGCTTGTGCGGGCTCCCGTCAATTCCTTTGAGTTTTAGCCTTGCGGCCTTACTGCCCAGGCGGGGCGCTTAATGCGTTAGCTACGCCACAGACGCCGTGGACGACCCCTACACCTCGCGCCCACCGTTTACGGCATGGACTACCCGGTTTTCTCATCCTGATCTCT
+
F++@6@B:8@@C,<C@@CACEE9FFFGGDDGDEFC@CG,;EFDGDAFECGGG@@@F7CFFF8EGEFDACD<<EGDG@FGE,C?E?AEFGGC,>>4+@@FGGE8EEF9CFAFF8FG@A,=@C6CE8=ED,9>>>E+@@@C=++49@87?<C<,+@DEF;7@69=5)1))/)7>@F**4/7?4B(/6091((-(-.:A>F:1:A<>23-6((4(.((-46629027(-(,77;?72*((,-((02(4?(4(,4A0((49(.)3)32(,(,-((,64)644223))-).)
@M00689:251:000000000-CJTJ5:1:1101:12521:12524 2:N:0:5
CGACGACCATGCAGCACCTCCACAGCAGTTCTTGCGAAAAGGGATATTTCTACCCCGGTCCACTGTGCTTCAAGCCCAGGTAAGGTTCTTCGCGTCGCATCGAATTAAGCCACATGCTCCGCCGCTTGTGCGGGCCCCCGTCAATTCCTTTGAGTTTTAGCCTTGCGGCCGTACTCCCCAGGCGGGGCGCTTAATGCGTTAGCTGCGGCCCGGAATCCGTGGAAGGACCCCACCCCTACGACCCAACGTTTCCGGCTGGGCCTCACCGGGTCTCCTATACTCTCCCCCCTTTCC
+
GGGGGGGGGGGGGGGGFGGGGGGGGGGGGGGGGFGGGGGGGGGGFGGGGGGGGGGGG>FGGGGGFGGGGGGGGGGFGGGFEFCFGGGGGGGFGGGGGGGG>=EFGFGGGGGGFGFFGGGGGGC>EEEGG8FG>EGGGGGGDDGGGFGGFGGC7F?EGGGFFF==)0:@BFFFFF1>C<<4A0;9;6>;(-2014AAA4::?0A<-:999(-40(((.413:1144:(4*>736(9(((4,-034:0((((3).3(-(((4(34(4(.4(,-((-)).))6)5).(,((-(()-)
@M00689:251:000000000-CJTJ5:1:1101:12538:12529 2:N:0:5
CGACGACCATGCAGCACCTCCACAGCAGTTCTTGCGAAAAGGGATATTTCTACCCCGGTCCACTGTGCTTCAAGCCCAGGTAAGGTTCTTCGCGTCGCATCGAATTAAGCCACATGCTCCGCCGCTTGTGCGGGCCCCCGTCAATTCCTTTGAGTTTTAGCCTTGCGGCCGTACTCCCCAGGCGGGGCGCTTAATGCGTTAGCTGAGGCACGGAGTCCATGGAAGGACCCACCACCTAGCGCCAAAGGTTTCCGGCGTGGACTCCCAGGGGATCTACACCTGCTCTCTCGGTAA
+
GGGGGGGDGGGGGGGGGGGGGGGGGGGGGGGGGGGGGGGGGGGGGGGGGGGGGFGFGGGGGGGGFGFGFFGGGGGFGGGGFFGGGGGGGGGGGFEGGGGGEEGGEEFGGGFGFGGEF;FFECEEGC@FGGGGGGG6CED59;EDGFGFFGGGGGGGGECA>F4>@=F=969@DF@<E@GC>02>9>66;B63:<:AA66??:24))(-(216(271:))).157(12<CD01(2<:4834(59((4(,).4)6:271((,(()(,(.34((((().))4(((,,.).5),,((-
@M00689:251:000000000-CJTJ5:1:1101:21919:12533 2:N:0:5
CGACAGCCATGCAGCACCTGTACACCAACCACAAGGGAAACTACATCTCTGCAGCGATCTGGTGTATGTCAAGCCCAGGTAAGGTTCTTCGCGTTGCATCGAATTAAACCACATACTCCACCGCTTGTGCGGGCCCCCGTCAATTCCTTTGAGTTTCACACTTGCGTGCGTACTCCCCCGGCGGATAACTTAACGCGTTGGCTACGGCACTGCTCGGGTCCATACGCGCCACACCTAGTTTTCCCCGTTTTCGGTTAGGTGTAAAGGGGTTTCCACTCCTTTCCCCTCTTTTCTT
+
GGGGGGFGGGGGFGEFFGGGGGFFGGGGGDGGGCFGGFGFFGGGGEFGGG9EFFGGGGGGCEFGGGFGGEFGGGGGGGGGGGGGGGGGGGD7CGGDGFE8BFGGDDCGBFEEGGFFADF81D>ECECG8DEEEECGEGCGGGGGGCGCDD=CDFFGF>;9CFF67:==DBF>A>EFGD*;4>(5,,3>EEEEC<;69672<188@?01(2(())6(492((.)).219C)7:(3D:(.66)1:)).(-3:3<(-(((.4)))-).)5(463:2))))(,.))))).(((-).6))
@M00689:251:000000000-CJTJ5:1:1101:11534:12559 2:N:0:5
CGACGGCCATGCAGCACCTGGTTTATGTACTCAGCATGACATCATATGATATGGAATATCCCTTTGGTGAGTTCGGGGTATCTAATCCTGCTCTCT
+
GGGGGGGGGGGGGGGGGGGGGFGGGFEFGGGGGGGGGGGGGGGGGGGGGGEGGGGGGGGGFGGGGGGGG9AFFFFF7FGGGGGGGFFEFFDFGGGF
@M00689:251:000000000-CJTJ5:1:1101:18350:12577 2:N:0:5
CGACGGCCATGCATCACCTGTGTTACGGCTCCCTTTCGGGCACACCCCCATCTCTGAGGGCTTCCGTACATGTCAAGGGTGGGTAAGGTTTTTCGCGTTGCATCGAATTAAACCACATCATCCACCGCTTGTGCGGGTCCCCGTCAATTCCTTTGAGTTTCAACCTTGCGGCCGTACTCCCCAGGCGGTCAACTTCCCGCGTTAGCTTCGTTACTGAGTCGGTTAAGACCCCACCACCCGTTGACATCGTTTAGGGCGTGTCTTCCCGGGGCATCTACTCCTGCCACTCAGTG
+
FFFGGDGGGGGG@FGGGGGFGGGGGGGGGEGGGGGGGEGGGGGFGGGGGGGGGGGGGG,BFFGGGEGGGEEFGG9?DGGFGGGGDEFGFFGBEGGG7CGDECGGDFG<A;ECEF8DFGGGGGC8FFGGGGGF?D@C8EGFFG+@D>*=AF@EFG9,9EGFFBCC@=31549=@=B(55+;6=170((4.,33464C31(((39?:>2<413:(8<A))..(-4((-.)9F5((47:6<((-738?)))(-(,(.).8131,())).2(((((,(()6)))44)(())((().)
@M00689:251:000000000-CJTJ5:1:1101:23622:12618 2:N:0:5
CGACAGCCATGCACCACCTCTCAACTCAGCCACACTCACCCCCAAGCCAACGGCCTTATATAAATTTCCTGGTTTCACAAACCCCTCCCCTGCTCCCCGAAGCAGTCGCACCTGAAGTTATTTTGCCCCCGCAGGACCATCTTGTTTGTCTTACAGCTGCTAACAGGACTCAGCTGAGCACAGTACTTGGGATAGTGCTGTGTTTTGTACTTGGGTATCTAATCCTGCTCCTC
+
GGGEEGGGGGFGGFFFFGGGEGGGGGGGGGGGGGGGGGGGGGGGGGGGFFGG7FGGGCGEGEGFGGFGGGGFGGGGGGGFGGGGGGGGGGGGGEGGGGEGEGGFCFF+FFGDFFEE?EGGGGGGFGGGGGGGGGE68FDGGFGGFFFGFGGG8EGEGGGFFFFFBF55CCDFFFEFGBC*?CF@C@FE=34==0)AA?94A;>7BDFFEECEE32@>EEE@EC*9C<@*+)((
@M00689:251:000000000-CJTJ5:1:1101:19569:12654 2:N:0:5
CGACAACCATGCAGCACCTGTACACCAACCACAAGGGAAACTACATCTCTGCAGCGATCTGGTGTATGTCAAGCCCAGGTAAGGTTCTTCGCGTTGCATCGAATTAATCCACATGCTCCGCCGCTTGTGCGGGCCCCCGTCAATTCCTTTGAGTTTTAGCCTTGCGGCCGTACTCCCCAGGCGGGGCGCTTAATGCGTTAGCGACGACACAGAGGCCGGGGAAGACCCCTACACCGGGGGCCCACGGGTGAAGGCAAGGAGCAGCGGGGAATATAGACCTGAGCGCGCGGGCTAT
+
GFEEGGGGEGGGGGGGGGCFFGEFGGGG@FFFGGGGGGGGFCEFGF@EEGFFFGDFGGGGGGGGGGGGFFGGFG@<E<FBFGGGFG<<FGGGGGDGGGFDBF8>8ED9C;AFEEF8=FCCE6@C7EFFFGGGG>EEEED@CD=D9DFGFGGG:,,=9EG?CF*8=ABF=A:99>A=C94?FBB96>@993<2:):<>3:162(44;>>1(48:(,-(4(4(((,(,(,**0(,,2((((-()((-(2(,(()67(((-(4((,(((,40((,))65))))(,((((((-((,32)
@M00689:251:000000000-CJTJ5:1:1101:19582:12667 2:N:0:5
CGACAACCATGCAGCACCTGTACACCAACCACAAGGGAAACTACATCTCTGCAGCGATCTGGTGTATGTCAAGCCCAGGTAAGGTTCTTCGCGTTGCATCGAATTAATCCACATGCTCCGCCGCTTGTGCGGGCCCCCGTCAATTCCTTTGAGTTTTAGCCTTGCGGCCGTACTCCCCAGGCGGGGCGCTTAATGCGTTAGCTACGACACAGAGGCCGTGGAAGAACCCTACACCTAGCGACCACCGTTTACGGCATGGCCTACAGGGGGATATAAAACCGCACCCCCTTGCG
+
GGGGGGGEGGGGGGGGGGGGGGGGGGGGGGGGGGGGGGGGGGGGGFGGGGGGGGGGGGGGGGGGGGGGCGGGGGGGGGGGGGGGGGGGGGGDGGGGGGGGEGGFCGFFEGGGGGFGGGCEGGGGGGFGFGGGGGGGGGDEDGGGGFFGFGFGGGCFGG6BAFEFFBA=:4ADFFF)9>>*?>@@FBFB;(48<AFA>?((4<267?:FB>B??::?FFBF>:?<((2:DD56?FG028(-(031<<>:0(-42:0-(.2(().3(),-124,()--)).((-43(-4,(((,(
@M00689:251:000000000-CJTJ5:1:1101:19564:12673 2:N:0:5
CGACAACCATGCAGCACCTGTACACCAACCACAAGGGAAACTACATCTCTGCAGCGATCTGGTGTATGTCAAGCCCAGGTAAGGTTCTTCGCGTTGCATCGAATTAATCCACATGCTCCGCCGCTTGTGCGGGCCCCCGTCAATTCCTTTGAGTTTTAGCCTTGCGGCCGTACTCCCCAGGCGGGGCGCTTAATGCGTTAGCTCCGACACAGAGGCCGTGGAGGACCCCTACACCTAGCGCCCCCCGTTTACGGCATGGCCTACCCGGGTATCTAATCCTCCCCCCC
+
GGGGGGGGGGGGGGGFFGGGGEFGGGGGGGGGGGGGGGFGGGGGGFGEGGFGGGGGGGGGGFG8EEFGGAFGFGGGGDFGFFGFGGGGGGGGGGEGGGGGGGGGGGGFGGGGGGGGFGGGGGGGGGGGGGGEGGGGGGGGGDEGGFGGFGGFGGGGGGGFFFB@EA)8=AFFFF;=GFGGFFFF@;>9B><B<<BD6181?BA2((-4391((,83(29(4:0((4:?D>>?(:D803040B0-(-(,42,)3:BF>:B(8<7(4(-((,4,-)).)).))((((((
@M00689:251:000000000-CJTJ5:1:1101:26031:12692 2:N:0:5
CGACGACCATGCAGCACCTGTACACCAACCACAAGGGAAACTACATCTCTGCAGCGATCTGGTGTATGTCAAGCCCAGGTAAGGTTCTTCGCGTTGCATCGAATTAATCCACATGCTCCGCCGCTTGTGCGGGCCCCCGTCAATTCCTTTGAGTTTTAGCCTTGCGGCCGTACTCCCCAGGCGGGGCGCTTAATGCGTTAGCTACGACACAGAGGCCGTTGAAGACCCCTACCCCCAGCGCCCACCGTTTACGGCATGGACTACCAGGGTTTCTCCTCCTGCTCTCTCTTTCT
+
GGGGGGGGGGGGGGGGGGGGGGGGGGGGGGGGGGGGGGGGGGGGGGGGGGGGGGGGGGGGGGGGGGGGGGGGGGGGGGGGGGGFGGGGGGGGGGGGGGGGGGFGGFGGGFGFGGGGGFGGGGGGGGFFGFGEEGGGC>CEGCGGGFGGFGGACFGGGF;FFFFBFF=B>:ADAFCBGDC:8=5>(7999>BBAAA>048842)-20(329:(4(310((,8?B4)2?6D*58(4*(-(40771((,4804()4(((((,.))((.,,(((((..))).(().()).2<2)))-
@M00689:251:000000000-CJTJ5:1:1101:17242:12808 2:N:0:5
CGACAGCCATGCAGCACCTGTACACCAACCACAAGGGAAACTACATCTCTGCAGCGATCTGGTGTATGTCAAGCCCAGGTAAGGTTCTTCGCGTTGCATCGAATTAATCCACATGCTCCGCCGCTTGTGCGGGCCCCCGTCAATTCCTTTGAGTTTTAGCCTTGCGGCCGTACTCCCCAGGCGGGGCGCTTAATGCGTTAGCTACGACACAGAGGCCGTGGAAGACCCCTACACCTAGCGCCCACCGTTTACGGCCTGGACTACCCGGTTTTCTACTACTGCTCCCTCTGTTT
+
FGGGGGGGGGGGGGGEFGGGGGGGGGGGGGGGGFGGEGEGGGGGGDFDGGGGGGGDFFGFFFGGGFGGFGFGGGGGGGGGGFGGGFGGGGDFGGGFFGCGGGGGCFGGGGGGGGDF;FGGGGGGGGGGGGGGGEGGGGDGGGEGGFGGFG7EFGGGG;=BFFF@BF=BFAA4@DFFGFACF=2>BF>9;B?F4<>AFB:2(44<BB191;7,2(4:?>B908<:3:?BGG)4(.92(.4(4>>(8?><2:44(49(4(-.2)4>B2(2(((().6<)).6).).3((,()-)-
@M00689:251:000000000-CJTJ5:1:1101:25183:12809 2:N:0:5
CGACAACCATGCAACACCTGTACACCAACCACAAGGGAAACTACATCTCTGCAGCGATCTGGTGTATGTCAAGCCCAGGTAAGGTTCTTCGCGTTGCATCGAATTAATCCACATGCCCCGCCGCTTGTGCGGGCCCCCGTCAATTCCTTTGAGTTTTAGCCTTGCGGCCGTACTCCCCAGGCGGGGCGCTTAATGCGTTAGCTACGACACAGAGGCCGGGGAAGCACCCACCCCCCAGCGTCCCCCGCTTAAGGGATGGACACCACGGGGTTCACATCCTGATCTCTCGGTCT
+
GGGGGGGGGGGGGGGGGGGGGGGGGE@FFGGGGGGGGGGGFCFEGCC@EDFFGGFGGGGGFGEFGGFFFEFGFGFG@FGCEFFGDGECF,:CCECF:E846EFG,AE9?EGGG8,@,@?@EC=@8CD==CCGGGGGGEDE6CEGF1?CE7:,@<EGC9CBAFFF@AF):A=AA)/.CDFC>9>>9>4(((,2>)-.7:(4:>6))-,39>(,(43??F0(3-4(((42D*)-((1(((,,-8(,((,(-4()).(.,4<:.)(((,(46(,-()).)).2))))))))((-((
@M00689:251:000000000-CJTJ5:1:1101:17260:12811 2:N:0:5
CGACAGCCATGCAGCACCTGTACACCAACCACAAGGGAAACTACATCTCTGCAGCGATCTGGTGTATGTCAAGCCCAGGTAAGGTTCTTCGCGTTGCATCGAATTAATCCACATGCTCCGCCGCTTGTGCGGGCCCCCGTCAATTCCTTTGAGTTTTAGCCTTGCGGCCGTACTCCCCAGGCGGGGCGCTTAATGCGTTAGCTACGACACAGAGGCCCGTGCAGACCCCTACACCCAGCGACCACCGTTTCCGGACGGGCATCACAGGGTGACTCAACCTTCCCCTCTCGATC
+
GGGGGGGGGGGGGGGGGGGGGGGGGGGGGGGGGGGGGGGGGGGGGGGGGGGGGGGGGGGGGGGGGGGGGGGGDGGGGGGGGGGGGFGGGDFGGGGGGGGGGGGGGGFGGGGGGGGG8DGGGGGGGGGGEGDGGGGGGGGGGGGGFFGDFFFFGGGGGGGAFF@@@=BAFF9AABE=FAF4FD9@69@F>;?<2)))32<:0<)).1111903,3((((-76(4.)4<3D*78(,0(,(3(-;1,24;134))(4(((-3((((.4)61(4(().)3421.)(,.,(4((()((
@M00689:251:000000000-CJTJ5:1:1101:22957:12834 2:N:0:5
CGACGACCATGCACCACCTGTACACCAACCACAAGGGAAACTACATCTCTGCAGCGATCTGGTGTATGTCAAGCCCAGGTAAGGTTCTTCGCGTTGCATCGAATTAATCCACATGCTCCGCCGATTGTGCGGGCCCCCGTCAATTCCTTTGAGTTGTAGCCTTGCGGCCGTACTGCCCAGGCGGGGCGCCGAAGGCGTGAGATACGACACAGCGGCGGTGGAAGAGCCCAAAACCTGAGCCCGACCATCAACGGCAGGGAACAACGGGGTCTATAGACCGGCGCTCGATGACC
+
GEEFECFGDGGGGGGGFCCFFDEDE@CE6@@DEGDEEFFGEDF<F,E<FF<EDGDCFCCDFG5FFEFG6:FFGFC@=FG<?EFGEAF,AFGFG:FEGD,,B8E87AF<F,C@FE988,==EGC+4+6,=,BECE>>>E=CCDG7+=;7C+=CC;C,?EE9;8>=CAABBA>9AB**87**:2/5390;4((30(4(4:013))-)(-3-((((--4(((411).4(8(9*),,4*(((.(,0(,((()()),1609(41((((.,(421,((---).),(-1((,((,,-))(
@M00689:251:000000000-CJTJ5:1:1101:22946:12848 2:N:0:5
CGACGACCATGCACCACCTGTACACCAACCACAAGGGAAACTACATCTCTGCAGCGATCTGGTGTATGTCAAGCCCAGGTAAGGTTCTTCGCGTTGCATCGAATTAATCCACATGCTCCGCCGCTTGTGCGGGCCCCCGTCAATTCCTTTGAGTTTTAGCCTTGCGGCCGTACTCCCCAGGCGGGGCGCTTAATGCGTTAGCTACGACACAGAGGCCGTGGAAGACCCCTACACCTAGCGCCCACCGTTTACGGCCTGGGCTACCCGGGTTTCTAATCCTGCCCTCCCTTTCT
+
GGFGGGGGGGGGGGGGGGGGGGGGGGGGGGGGGGGGGGGGGGGGGGGGGGGGGGGGGGGGGGGGGGGGGGGGGGGGGGGGGGGGGGGGGFGGGGGGGGGGGGGFGGGGGGGGGGGGGGGGGGGGGGGGGGGGGGEGGGGGGDEGCCGGFGGGGGGGGGGFFFF:CFAFBFFFFBFFG@GGFB=>;>FBB>?<>FFFB<8:BD>A?((-2;B<?:1<BFF>>3772::0C7)48<F2(.(((0938?9:044<329(3:?(308(:6(2-((,))-).5<4<:(,((-(.))))
@M00689:251:000000000-CJTJ5:1:1101:13028:12849 2:N:0:5
CGACAACCATGCATCACCTGTACACCAACCACAAGGGAAACTACATCTCTGCAGCGATCTGGTGTATGTCAAGCCCAGGTAAGGTTCTTCGCGTTGCATCGAATTAAACCACATACTCCACCGATTGTGCGGGCCCCCGTCAATCACTTTGAGTTTCACACTTGCGTGCGTCCTTCCCAGGCGGGAGACTTAACGGCTTAGCTACGGCCCTGACCGGTGCGAAACAGCCAAACACTAGTACCCCACGTTTTAGGCCAGGGCGCAAGGGGGTACGTAAACCTGTCACTTCTCCT
+
FGGG7@FGGGGGG,EFFGGGGDE6FG<FB@CC,6CE76FEF<F<E,C,,;CFDE8::6A<A,9,96,6<@,,9B@A4FFGGEGG,4,:A,DCE444,AE=6E@,49E@,9A>ECEGADDF8FE==CD@F,CCGE@>=C+6C>=9+30+=+6,+7@,=>2+**0*:)8>AF)):)*3C)*39<54>2((()9;441((((//)4).31((((((5299((,3((-,(((**)(,,*)(46)4*.,((((,.(-,.(((-((((-(13<:60((),..(-)(.().)))))-)).
@M00689:251:000000000-CJTJ5:1:1101:22698:12921 2:N:0:5
CGACGACCATGCAACACCTGTGTTCGCGCTCCCTAAGGCACTCCTCTGTTTCCAGAGGATTCGCGACATGTCAAGTCCTGGTAAGGTTCTTCGCGTTGCATCGAATTAAACCACATACTCCACCGCTTGTGCGGGCCCCCGTCAATTCCTTTGAGTTTCACACTTGCGTGCGTACTCCCCAGGCGGGATACTTAACGCGTTAGCTACGGCACTGTCCGGGTCGATACAGACAACACCTAGTATCCATCGTTTACGGCTAGGACTCCTGGGGTTCATAATCCTGTGCTCTCTGTAT
+
GGGGGFFGGGGGGGFFGGGGDFFGGDGGGGGGGGGGGGGGGGGGAFGGGGGGGGGGGGGFFFGEEGGGGFFGGAEGGGGGGFGFFF?FGGCGGCGGGGGGGGGGGGFEEGGGGGGGGGGGGDFGGGGGGFDGGE=CGGD>==CGCFCDAFGFGGGGGGF96?C2AEF=>DDFF?F=G2C/?6@DF;@;@@ECCADFF>>F6?F26<<<:>>27?<A??>;;>>9:BFAF7)128F<::F?)6.6:--::?:?1::00,,1:005(8<?:1(4-2).-:<)).))).)-).)).))
@M00689:251:000000000-CJTJ5:1:1101:22685:12934 2:N:0:5
CGACGACCATGCAACACCTGTGTTCGCGCTCCCTAAGGCACTCCTCTGTTTCCAGAGGATTCGCGACATGTCAAGTCCTGGTAAGGTTCTTCGCGTTGCATCGAATTAAACCACATACTCCACCGCTTGTGCGGGCCCCCGTCAATTCCTTTGAGTTTCACACTTGCGTGCGTACTCCCCAGGCGGGATACTTAACGCGTTAGCTACGGCACTGTCCGGGTCGGTACCGACACCCCCTAGTTACCCTCCTTTCCTGCTAGGACTACTGGGTTATCCCATGCGGTCCCTC
+
GGEGGEFGGGGGFFFFEGGGGGGGGGGGGGGGGGGGCFGGGGGGGGGGGGGGGGGGGGGGGGGGGGGGGGGGGGGGGGGGGGGGGGGGGGGGGGGGGGGFGGGCGGGFGGGGGGGFAFCFGGGGGGGGGG>D@>EEGGDGGGGDCFFGFD>F@7>C+@<AFFEDF44@@9AF>@FFF@FC6>(6(66(33;CC>94?BFFF<?FA2262;>><(.6?B01604-(.4)**0((-)(414:)*-.),)(((.4)))-,.).1),43822)1,(())))))((((-(,()(
@M00689:251:000000000-CJTJ5:1:1101:26690:13048 2:N:0:5
CGACGGCCATGCAGCACCTGAGTACAAACAGATGGGCCATACATTGCATTGCACGTTCACAACACAACAATAAGGCCCACCTGGCTCCAGTGAGAACCTTCTCTAGGCTCAGCTCCTGCAGGGGTATCTAATCCTGCTCTCT
+
GGGGGGEFGGGGGGGFFFGGFGFGGGGGGGGGGGGFGGGGGGGGGGGGGGGCFGGFCGGGG@CFEGGGGGGGGGGGFGGGGGGGGGGGGGGGGG9EFFFGGGGFGGGGGGGGGGGGGGF?DGGG8CGGGGGGDGGFEFGCDD
@M00689:251:000000000-CJTJ5:1:1101:6680:13105 2:N:0:5
CGTCGGCCATGCACCACCTGTACACCAACCACAAGGGAAACTACATCTCTGCAGCGATCTGGTGTATGTCAAGCCCAGGTAAGGTTCTTCGCGTTGCATCGAATTAATCCACATGCTCCGCCGCTTGTGCGGGCCCCCGTCAATGCCTTTGAGTTTTAGCCTTGCGGCCGTACTCCGCAGGCGGGGAACTTAACGCGGTAGGTTCGCCACCGAAGCTCCAAGACCCCCGACAGGTAGATCCGATCGTTTACGGCGTGGCCTCCACAGGTATTTCACTTCGGCCTTACTGTGTGTT
+
F=,6@F+87EEGF,C@F@8<;EDFGGCFE>FFG8EDG8@FCFFFGC<FEFFAFEEFGG?FGGGFFFGCCB,FEB,A@FF,CFG?FCG<,CFCE>C4=E8=8,@4DEE?FFF@F,=@=EGE6==+4+@FGGGCEECCEEGGC=8@+*=+++5,@;A,?D?F5588C8@5)-:)4)*)*0:))-(6:>((4,626)(,((-(--))-,(,-,,20434?)(,().((3(-))03((0))).))),((43(8(-((-(-24((.((((.(..6))))...4)((-(())()))))(.(
@M00689:251:000000000-CJTJ5:1:1101:11795:13140 2:N:0:5
CGACGGCCATGCACCACCTGTACACCAACCACAAGGGAAACTACATCTCTGCAGCGATCTGGTGTATGTCAAGCCCAGGTAAGGTTCTTCGCGTTGCATCGAATTAAACCACATGCTCCACCGCTCGTGCGGGCCCCCGTCAATTACTTTGAGTTTCAACCTTGCGGCCGTACTTCCTAGGCGGTCCGCTTACCGCGCTAGCTACGTCCTTGAGCGGCCAGGCCGCCCAACCACCAGCGCACATGGTTTTCGGAGTGGACTACCAGGGTGACAAATACACCCGTCCTTGATCTTT
+
G=@F7:FF@FFCE,CECGGGFG,<FF@DF,FEA8@<7<@8F,EFFAF6F9CE<CEFEFF@FGGG8C6E,CFFGG,:<EF,F9FF<FEFGG:,84+4:9=A6888@FFFFB==4@=B,,=EFG8=4+@@,AEEEE>36@8++37@9++?+++@DFF9<DCFFAB*88899@BDD9/;C48+675:.(,.((,,=8(90(((-(4),-,,((.)5))(-2(((-21,(-4<C>((-CB62;01>9>),-)(()(-((4:??7)((,))3:7(())-.-.<),(((((((.)))))))
@M00689:251:000000000-CJTJ5:1:1101:10951:13189 2:N:0:5
CGACGGCCATGCATCACCTGTCACTTTGTCCCCGAAGGGAAAGCTCTATCTCTAGAGTGGTCAAAGGATGTCAAGACCTGGTAAGGTTCTTCGCGTTGCTTCGAATTAAACCACATGCTCCACCGCTTGTGCGGGCCCCCGTCAATTCCTTTGAGTTTCAGCCTTGCGGCCGTACTCCCCAGGCGGAGTGCTTAATGCGTTAGCTGCAGCACTGCAGGGCGGAACCCCTCCACCCCTTAGCACTCATCGTTTACGGCATGGCCTCCCAGGGTCTCTCATCCTTCCCGCCTTGT
+
GGGGFGGGGGGGGGGGGGGGGFGGGFGFGG<FFG7FGGGGGGGGGGGDDGFGGGGGGGGGGGGFGGGGGGGGGGGGGGGGGFGCGDEECGGGGGGGGGGGGGGGFGGGGGGEEG8EDGDGFDGGEGCEGGCF>ECEGCDEDGG6CFCGFGGG7,DFGGGFFFDFF88@>>FF9ADFEBFD)69B(5(3<FEFF3)19C@FF6@<<AF;/4@FFE).:70<9993(4:<CDDF(3/,(44-4/-,53)4>3(2(-(,42;3(((),42(410(43:)).))-)).((((((,,)
@M00689:251:000000000-CJTJ5:1:1101:29203:13216 2:N:0:5
CGACGGCCATGCACCACCTAGTTTCGTGTCCTTGCGGAAAAGTTCCTTTCAGAACCGGTCACTAACTTTCAAGCCCAGGTAAGGTTCCTCGCGTATCATCGAATTAAACCACATGCTCCTCCGCTTGTGCGGGCCCCCGTCAATTCCTTTGAGTTTCACCGTTGCCGGCGTACTCCCCAGGTGGATTACTTATCGCTTTCGCTTGGTCGCTGACGGCCATATTGCAAACACCGAGTCATCACCTTTTACGGTGCGGGTTCCCCACATATTTTATCCGTCTCCCTCTTGCTTTTTT
+
GG@FFCFGGGGG9FDFGGGG9CFFG7FEFFGF9@FGGEFGEF9CF@FF,C@9EEGF::+@CDFG8FGGGGGGFGGGCFGFGFCGGFGAFGGDGGD+EFFGGGGGGGG9FFGGEEEEFGGFFFEGEECF?FG6@EGGGGGGGGGGGFGGFGC:DGGA+39A?FD9=CBA>AFF@BE(?@FGF51=6<))7??C76:<23:>@6(3/4.1604<63(-(4(.)).5>))6C45113):(69<<*()).54)-(41(,7((((.).(((.))))).)5<(-(,().((()))))),),
@M00689:251:000000000-CJTJ5:1:1101:9676:13247 2:N:0:5
CGACAACCATGCATCACCTGTACACCAACCACAAGGGAAACTACATCTCTGCAGCGATCTGGTGTATGTCAAGCCCAGGTAAGGTTCTTCGCGTTGCATCGAATTAATCCACATGCTCCGCCGCTTGTGCGGGCCCCCGTCAATTCCTTTGAGTTTTAGCCTTGCGGCCGTACTCCCCAGGCGGGGCGCTTAATGCGTTAGCTACGACACAGAGGCCGTGGCAGACCCCTACCCCTAGCACCCACCGTTTACGGACTGGCCCACCAGGGTATCTCATCCGTCCCTCACCTTCT
+
GGGGGGGGGGGGGGGFGGGGGGGGGGGGGGGGGGGGGGGGGGGGGFGGGGGGGGGGGGGGGGGGGGGGGGGFGGDGGGGGGGGGGGGGGGGGGGGFFFGGGGDGFGGDGFGFGGGGGGGGGGGGGGGGFGGDGGGGGGDGG8@DFFGGFGG,DFGGGGGFFFFFFFFFAAB2@FF@GDFGFD2>B019BFFFF)):>FFB?B<272819B7(586:1;6((43--440C*)8:0<0((.)-8?(-3(48?(4-(-3302(.(,14(4804(.46).-).((((().((()44)
@M00689:251:000000000-CJTJ5:1:1101:26035:13254 2:N:0:5
CGACAGCCATGCATCACCTGTACACCAACCACAAGGGAAACTACATCTCTGCAGCGATCTGGTGTATGTCAAGCCCAGGTAAGGTTCTTCGCGTTGCATCGAATTAATCCACATGCTCCGCCGCTTGTGCGGGCCCCCGTCAATTCCTTTGAGTTTTAGCCTTGCGGCCGTACTCCCCAGGCGGGGCGCTTAATGCGTTAGCTACGACCCAGAGGCCGTGGAAGACCCCTACACCTACCGCCCACCGTTTACGGCTTGGACTCCCCGGGTTTTCAATCCCGCTCTCTCCTGTT
+
GGGGGGGGGGGGGGGFGGGGGGGGGGGGGGGGGGGGGGGGGGGGGGGGGGFFGGGEGGGGGGGGGGGGGGGGGGGGGGGGGGGGGGGGGGFDGGGGGGGGEG8EFFGGFF@GFGFGAFGCCG66+CFGGFGEGGGGGGGECD=DGFG9DF98DAFGGGGCFFFFFAFFF>FFD9CFGFGG>B=(6796>B??FFB<(-34:AA6431(((((.41<?;67((411442<1)42:>((.,(1>22<?>4(4::(-2((,-)),,(,-4(--(2()))-)4)(3(,(5)5())))
@M00689:251:000000000-CJTJ5:1:1101:23606:13269 2:N:0:5
CGACAACCATGCAGCACCTGTACACCAACCACAAGGGAAACTACATCTCTGCAGCGATCTGGTGTATGTCAAGCCCAGGTAAGGTTCTTCGCGTTGCATCGAATTAATCCACATGCTCCGCCGCTTGTGCGGGCCCCCGTCAATTCCTTTGAGTTTTAGCCTTGCGGCCGTACTCCCCAGGCGGGGCGCTTAATGCGTTAGCTACGACACCGAGCCCGTGGAAGCCCCCTCCACCTTGCGCCCACCGTTTACGGCCTGGACACACCGGGTATATAAACCTTCCTCTCCTGTCCC
+
GGEECCGGGGGGGGGFFGGGGGGGGECFGGGGGGGGGGGGGGGGGGGGGGFGAEEF>FGGDGGGEFGGGGGC,FGFGGGGGGGGGGGGGGGGGGGGGGGGGGGGGGGGGGGGGG?EFGGGGGEEGGGGDGGGGGGGGGGGGGGF@9FGFGGGGGGGGGGFFFF5@=AAF2:>DFFFGFGGFB:B@1>>F>:05>><9BB6?BA9?:46(4(49((-4(-8917:614:C<7334C(.)(((74(,80(-2()-,,((,-(3).(4(43(-,4)).6:)40)(.-)).(-,6,4)
@M00689:251:000000000-CJTJ5:1:1101:21739:13297 2:N:0:5
CGACGGCCATGCAGCACCTGTACACCAACCACAAGGGAAACTACATCTCTGCAGCGATCTGGTGTATGTCAAGCCCAGGTAAGGTTCTTCGCGTTGCATCGAATTAATCCACATGCTCCGCCGCTTGTGCGGGCCCCCGTCAATTCCTTTGAGTTTTAGCCTTGCGGCCGTACTCCCCAGGCGGGGCGCTTAATGCGTTAGCTACGACACAGAGGCCGTCGCAGACCCCTACACCTAGCGCCCCCCGTTTACGGCATGGCCGACCCGGGTATCTACTCCTGCCTCTCTATTCA
+
GGGGGGGGGFGGGGGGGGGGGGGGGGGGGGGGGGGDEGGGGGGGG9FGGGGGGGGGGGGGGGGGGGGGGGGGGGFGGGGGGGGGGGGGGGGGGGGGGGGGGGFFGFGGFGGGGGFFFGGGGGGGGGGGGFGCGDEEDGGGGDGGGFFGFGGFGGGGGGGFFFF@C=AABAFDFBE:E@45?B9@@FF9BB?0<A)-4?:BFFF<>?032676:3?:823(-(-,7?11773(,4C322432:(,-3;1:?(646>(4(.(.(,4((,(4(().)))648>)(())(.))-)))
@M00689:251:000000000-CJTJ5:1:1101:21754:13310 2:N:0:5
CGACGGCCATGCAGCACCTGTACACCAACCACAAGGGAAACTACATCTCTGCAGCGATCTGGTGTATGTCAAGCCCAGGTAAGGTTCTTCGCGTTGCATCGAATTAATCCACATGCTCCGCCGCTTGTGCGGGCCCCCGTCAATTCCTTTGAGTTTTAGCCTTGCGGCCGTACTCCCCAGGCGGGGCGCTTAATTCGTTAGCTACGACACAGAGTCCGTGGAAGCCCCCTCCACCTAGCCCCCACCCTTTCCGGCCTGGCCTACCGTGGTTACCAACCCGCCACCCCCTTTCC
+
GEGGFEFGGFFGGGGFGGGGGGGGGGGGGGGGGGFGEFGGGGGGGGGGGGFGGGGEGGGGGGGGGFGGGGGGGGGGGGGFFGGGGFFGGGCFGGGGGGFGCFEGGGAEGGGGGG9EDGGEGGDGCGCG8ECDCECEGGGEG6:CFFGGFF:C8EFFE>?FFFF)):8@FAAA?BEFGF<5)821(3;69>3:A<))3416?DBD>10-(4<32().412(,,)(.2??73)41(C1.),,(87(4((,,5).(,2(-((8(4(4((,.2-4)))).((4(((,(.,-(-(.).
@M00689:251:000000000-CJTJ5:1:1101:27604:13346 2:N:0:5
CGACGGCCATGCAACACCTGTACACCAACCACAAGGGAAACTACATCTCTGCAGCGATCTGGTGTATGTCAAGCCCAGGTAAGGTTCTTCGCGTTGCATCGAATTAATCCACATGCTCCGCCGCTTGTGCGGGCCCCCGTCAATTCCTTTGAGTTTTAGCCTTGCGGCCGTACTCCCCAGGCGGGGCGCTTAATGCGTTAGCTACGACACAGAGGCCGTGGAAGACCCCTACACCTAGCGCCCACCGTTTACAGCTTGGACTACCAGGGTATCTAATCCTTCCTCCTCTGGCTAT
+
GGGGGGGGGGGGGGGGGGGGGGGGGGGGGGGGGGGGGGGFGGGGGGGGFGGFFGGGGGGGGGFGGGGGGGGGGGGGGGGGGGGGEEFGGGFDGFGGGGGGGGGGDFGFGCGGGGGGGGCGG>GGGGGGCFGDGGCEGEDEGGGG+5CDFGGGGDGAFFGFFFFFEF9@AB=A>FF=GFGGF=9@@FBFFFF06.:4>1?F:)4<<??FB61<???B(33;9<)(.811795:>BG::3.-25-1:34<:3(.64)))((..<BF(),2(4,4)).4)).))..))41,))),(-)
@M00689:251:000000000-CJTJ5:1:1101:12809:13469 2:N:0:5
CGACGGCCATGCATCACCTGTCTCCGGTCCAGCCGAACTGAAGGACTCCGTCTCTGGAGTCCGCGACCGGGCTGTCAAGGGCTGGTACGGTTCTGCGCGTTGCGTCGAATTAAACCACATGCTCCCCCGCTTGTGCGGGCCCCCGTCAATTCCTTTGCGTTTTAGCCTTTCGGCCGTGCTCCCCAGGCCGGGCACTTAGCACGTTAGCGACGGCCCGGGTGGCGCCGGCCACTCCCCCCACTCTTGACCATCCTTTACGCCCTGGCCTACCAGGGTCTCGAATCCTGCTCTCTC
+
GCCGCGGGGGFGGFG<EFGFEFGGGGGCFCCFGGG@FGGFFGGFGGGGGGGEGGGEEF8FFGGGG@C@>FE+@FGGGGG8FFEGGGA,F>FGGEFCEGECGCEGGGEE+3DFFFG8DE69<<3EG+98*@BC?F,3:*3@<<CDG>C<);1AFCF9C95.=>@5@3;37)7;69@9E(5>7:?F06(4(4(49>F<B).)).,23(8>(-3(,9(4762-4,(7(-,(11)3(4F(8;9(1).).)).)5.30466-24(((((,,(..(8))((.(()()()-.-)((.),.,
@M00689:251:000000000-CJTJ5:1:1101:13897:13478 2:N:0:5
CGACGGCCATGCATCACCTGTGCAGGACCCTTACGGACACCGTATCTCTACGGCTTTTCCCTGCATGTCAAACCTTGGCAAGGTTCTTCGCGTTGCGTCGAATTAAGCAACATGCTCCGCCGCTTGTGCGGGCCCCCGCCAATTCCTTTGAGTTTTAGCCTTTCGGCCGTACTCCCCAGGCGGGGCGCTTAATGCGTTAGCTTCTGCACGCGACCCGTGGCAGGATCCCACACCTAGCCCCCCACGTTTACGCCGTGGACTACCAGGGTTCCTACACTCTCTCCCCCTCTCTC
+
GGGGCFGGEFGGGGGFGGGGGGGGGGGGGGFDCEGGEGFGGGGGGGGGGDFCGGGEF9FGGEDDGAAFE<9EFGFFFFGGGGGGGGGGGCBCG>:@@FGEEDGCEG,EF,F8A8FADF=AE8E8C+@8FC6=CEGGE6*1**@<C6CFAF+=DCCE+,=A>F36)(555629BC10:(*28(,-267392:ADB:943<?>6-.....32(,-(-40((,((-(,,.:4*7(4(*(,.((4>((4(-48()-(--24(-(),4.,)(((.((..4(.-().).(((-(((())
@M00689:251:000000000-CJTJ5:1:1101:18889:13495 2:N:0:5
CGACGGCCATGCATCACCTGTGTTCTGGTTCTCTTTCGAGCACTCCCACATCTCTGCGGGATTCCAGACATGTCAAGGGTAGGTAAGGTTTTTCGCGTTGCATCGAATTAAACCACATCATCCACCGCTTGTGCGGGTCCCCGTCAATTCCTTTGAGTTTTAATCTTGCGACCGTACTCCCCAGGCGGGATGCTTAAAGCGTTAACTGCGCCACTGACAAGCAAGCCTGCCAACGGCCGGCCACCATCGTTTACGGCCTGGACACCCCGGGTACCTTACTGGCCCCTCCTTTTC
+
GGGGGGGGGGGGGGGGGGGGGGGGGGGGGGGGGGGGGGGGGGGGGGGGGGGGGGGGGGGGGGGGGGGGGGGFGGGGGGGGGGGGGGGGGGGGGGGGGGGGGGGGGGGGGGGGFGGGGDFGGGGGGGGGGGGGCFDEGGGGCDGGGFGGFGFFGFFGG;FFFFEE=AE@6>BBABDD>@GDAADFFB@BB21(=<??EC933<@@?B)),,,8(3:)<2).(3:B16?7FGF0)479>(,3>)(,,,)(4881(.(4((-1,(42(499(26;0)).-4(-))((((((-())))
@M00689:251:000000000-CJTJ5:1:1101:17360:13606 2:N:0:5
CGACGACCATGCAGCACCTGTGTTCGCGCTCCCTAAGGCACTCCTCTGTTTCCAGAGGATTCGCGACATGTCAAGTCCTGGTAAGGTTCTTCGCGTTGCATCGAATTAAACCACATACTCCACCGCTTGTGCGGGCCCCCGTCAATTCCTTTGAGTTTCACACTTGCGTGCGTACTCCCAAGGCGGGATACTTAACGCGTTAGCTACGGCCCTGTCCGGGTCGATACAGACAACACCTGGTGTCCATCGTTTACGTCTCGGACTCCTGGGGTAATTCATCCTGCCCTCTATGGC
+
G68@CCCCFFGGGGGGGFGGGGGGCEGGGGGGGGGGGGGGDGECEFGGGGGGCFGGGGGGAFGCGGGEGFDFGGFGFGGGGGGDG@FGFGFF?FEG7BEDAB+@,EGGFEFGFGFEFGCC@8D8CEGGFDD8CGDEGGCEC7:DD6<>6CFGAFCGFC++?===E*9=/5@>F=9(,7?*6>25>(.2614)<)9),1(.-(-)6)56-112((5))49(,4116415>C:003*4:((.8).8>>9.-28:068.((.3((4((()),4(-(())-5).6))((..:,-6>)3
@M00689:251:000000000-CJTJ5:1:1101:12554:13718 2:N:0:5
CGACGGCCCTGCATCACCTGTACACCAACCACAAGGGAAACTACATCTCTGCAGCGCTCTGGTGTATGTCACGCCCAGGTAAGGTTCTTCGCGTTGCATCGAATTAATCCACATGCTCCGCCGCTTGTGCGGGCCCCCGTCAGTTCCTTTGCGTTTTATCCTTGCGGCCGTACTCCCCAGGCGGGGCGCTTAATGCATTAGCTACGACACCGAGGCCTTTGACGCCCCCTACACCTACCGCCCCCCGTTTACGGCCTGGACACACAGGGTCTGCAATTCTACACCCCACTTAT
+
F7CGECFF+C<@,CF,CFGGGGGGGFGGGC:FGGGGGCGAFGGG<<FFGGGGGGFC+BFGGGGGGGGGGE,,BFFGDGGG9,B8BEAFGDGGGFF@F,@FEGGFFFG<?F@EGG9B;EFGGG=CC6+6,7@CGEGGGG+76++5C7CFFD7,3*@>C,+3BC68<=9AB(-29>8;E@*232(,,9>64>?1)46)).6-6>2).((-(4(-79((,)).66)((-2(75)4,49?8((4(53(490:7(()-(,4((((()(.--(((3(.,))))))-.)),((,((,)))
@M00689:251:000000000-CJTJ5:1:1101:12572:13719 2:N:0:5
CGACGGCCATGCATCACCTGTACACCAACCACAAGGGAAACTACATCTCTGCAGCGATCTGGTGTATGTCAAGCCCAGGTAAGGTTCTTCGCGTTGCATCGAATTAATCCACATGCTCCGCCGCTTGTGCGGGCCCCCGTCAATTCCTTTGAGTTTTAGCCTTGCGGCCGTACTCCCCAGGCGGGGCGCTTCATGCGTTAGCTACGACCCGGAGGCCGTGGAAGACCCCTACACCTAGCGCCCCCCGTTTACGGCCTGGCCCACCCGGGTCTCTCATCCTGCTCTCTCTTTCT
+
GGFEGGGGGGGGGGGGGGGGGGGGGGGGGGGGGGGGGGGGGGGGGGGGGGGGGGGGGGGGGGGGGGGGGGGGGGGGGFGGGGGGGGGGGGGGGGGGGGGGCGFGGGGGGGGGGGGGGGGGGGGGEGGGEFEGGGGGGGDED9EGFFGGFG7D+EFGGGFFFFFEEF==A=A>ABE6EDGDFDF(3>B9BFB(9<9>FFF:B9<BBF(,(-((-9>:?B>>18??(3::D<)4?BF<3,8(45(316(,:?<>400(421(,((-41>9192(-))..6))).(.))).,.)))
@M00689:251:000000000-CJTJ5:1:1101:27676:13726 2:N:0:5
GCTACGGTTGCTTGGTTGAAGCATATCGTTCAGAGCTTTCTCGACTGGTGCACCTCTCT
+
GGGFGGGGEGCFFGDGGGGGGGGGGEFCEFGGF<FGCGGF<CCFGCFGGGGGBEFGC@F
@M00689:251:000000000-CJTJ5:1:1101:25517:13732 2:N:0:5
CGACAACCATGCACCACCTGTACACCAACCACAAGGGAAACTACAACTCTGCAGCAATCTGGTGTATGTCAAGCCCCGGTAAGATTCTTCGCGTTGCATCGTATTAATCCACATGCTCCGCCGCTTCTGCGGGCCCCCGTCAACTCCTTCGTGTTTTAGCCTTGTGGCCGTCCTCCCCGCGCGGGGCGCTTATTGCGTCAGCAACTACACACAGGCCGTGGAAGACCCCAACACCTCCCAGCCACCCTCTTCGGCTTCGACGACCCCGGTAGCTACTTCTTCCCTCTCCCTCT
+
FEGGDGGGGGGGG,CCFGGCGGGG9F@CFG@F<6C,BF@<@FDC@,;;6C6F,6E@@,9<<,E,,,<,956,,:D98+48@FE,5;@AFG7,+@+@,=4EG,9E=F,,,,?EF8,,@;DCEG6+64+7;6+@++6+@ED>D=8++;9C+++45@,8=,0=99*0*38>8)))))/:1:/))5@622,-24,()).)43(-1)).8((5)42-((3012344(32((,49*024?D(((4()86113(-(,))((,(((((---4((((--(,))-))))).6)()331(((..
@M00689:251:000000000-CJTJ5:1:1101:5137:13740 2:N:0:5
CGACAGCCATGCAGCACCTGTACACCAACCACAAGGGAAACTACATCTCTGCAGCGATCTGGTGTATGTCAAGCCCAGGTAAGGTTCTTCGCGTTGCATCGAATTAATCCACATGCTCCGCCGCTTGTGCGGGCCCCCGTCCATTCCTTTTAGTTTTAGCCTTGCGGCCGTACTCCCCCGGCGGGGCGCTTAATTCCTTAGCTACGACCCACAGGCCGTGGCAACCCCCTCACCCTACACCCACCCGTTTCCCGCCTGGACTCACCGGGTACCTCACCCCTCCCCCCTTCTCT
+
GGGGGGGGGGGFGDFFGGGGGGGFGCFGGGGGGGGGGGFGGGGGGAFGGGCGFCFGGGFGGFFGFFDEFF<BEFGGGFCGG<FDGGFCGGGCEGDB=A,;8E,@FFCF9EFE8>,@4=F8EGGG8E6F,@+=8=CBEG6CD+1=9D=9DE+7@ECFF,=B?A=):=):@5>)//6@>@*902-1(,,-413(-6).)).))))-)(,4(((((((-1((3(((),(313)80(4>,,((.(5((,,2((()6),3,((((,)().2(4((()).)((,(((,-,(4(((()))
@M00689:251:000000000-CJTJ5:1:1101:26216:13781 2:N:0:5
CGACGGCCATGCAGCACCTCCGCAGCAGCCTTTTAAGGGGCGCCGATGTTTCCACCGGATTCCACTGCGCTTCGAGCCCAGGTAAGGTTCTTCGCGTTGCGTCGAATTGAACCACCTGCTCCACCGCTTGTGCGGGCCCCCGTCAATTCCTTTGAGTTTTAACCTTGCGGCCGTACTCCCCAGGCGGAGAACTTAATGCGTTAGCGTCGCCACCGACGCTCTAAGAGCCCCGACCGCTAGCTCTCATACTTTTCCGCGTGGTCTACCCCGGTCTCTACTCCTGCTTCCCCTAT
+
GGGECCFGEGGGF,CFGGGGGGGGGGFGGGFCFGGGGCCFGGGGGGDFFGGGGGGDEEDEGGGGGG@GDFCEE:=FGGGFGGGGGDFGGGGGGGCGEF6@EGC7>:>FAFAEF8D+@DF7CG6FGGGEEFGGFCE5EGGGGC75C)=CAG=@C79:FBDF76).)76=,:99(6(:*.9D:(4(((-214:?29)))-)3821:A0(4(21(4,21(,4(4:2<<4)4<*8(4>)31((((1<)).-)))--).),((4((,))6)9,(,(4-(.)6).4(25:()))((((.
@M00689:251:000000000-CJTJ5:1:1101:24774:13803 2:N:0:5
CGACGGCCATGCAACACCTACCAGCCCCCTTTTGGTGTGAAGGCAAGGATGGATGCAACAGTGAAGGGATACAGTGGGTATCTAATCCTGCTCTCT
+
GGGGGGGGGGGGGGGEGGGGGGFGFGGGGGGGGGGGGGGGGGGGGGGGFGGFGGGGGGGGGFGGGGGGGGFGGGFFGGGGGGGGGGGGGGGGGFGG
@M00689:251:000000000-CJTJ5:1:1101:7248:13808 2:N:0:5
CGACAACCATGCAGCACCTGTGCGCACGTCCCTTGCGGGAAGAAGTCCATCTCTGGCAATCGCCGTGCCATGTCAAACGCTGGTAAGGTTCTGCGCGTTGCTTCGAATTAAAACACATGCTCCACCGCTTGTGCATGCCCCCGTCAATTCCTTTGAGTTTTAACCTTGCGGCCGTACTCCCCCGGCGGAGAACTTAATGCGTTCGCTGCGCCCCCGACGCCTTACGACCCCCCACCTCTGGTTCTCATCGTTTTACGCGTGTACTACCAGGGTTCTTCATCCTTTCCTCATCTTT
+
FGGGEGFGGGGFGFFEGGGGGFDCG7EDGGGGGGCFCEG7:CFFGGGG9AFFGCEC,C,A@,<FGE@FGGFEFGFG9FDCGDGFF9A<FFFG9FEE7FGGGGGGD7=FFGFG,ECGFG6DFGGDGGGGGGDG8FF,EFGGFG+=CB6CFGGGGGF,=FGFF9)8=CF;CF9AF)>);58CFD>29B06((.(/;>)-6<2,:?0((-310(4(,4((-((((()(-((9C>>;1),(.)))052)))))((4-())(,(((-()).4:),((.((.)).))-.)))).)))))))
@M00689:251:000000000-CJTJ5:1:1101:15052:13811 2:N:0:5
CGACGACCATGCATCACCTTCTCCCCCTCCTTCTGTACTGACCTGGGTATCTAATCCTGCTCTCT
+
GGGGGGGGGGGGGGGGGGGGGGGGGGGGGGGGGGGGGGGGGGGFGGGGGGGGGGGGGGGGGGGGG
@M00689:251:000000000-CJTJ5:1:1101:15651:13824 2:N:0:5
CGACGGCCATGCATCACCTGTACACCAACCACAAGGGAAACTACATCTCTGCAGCGATCTGGTGTATGCCAAGCCCAGGTAAGGTTCTTCGCGTTGCATCGAATTAATCCACATGCTCCGCCGCTTGTGCGGGCCCCCGTCAATTCCTTTGAGTTTTAGCCTTGCGGCCGTACTCCCCAGGCGGGGCGCTTAATGCGTTAGCTACGACACAGAGGCCGTGGAAGACCCCTCCCCCTAGCGCCCCCCGTTTACGGCATGGACTACCAGGGTTGCAACTCCTGCCCTCCTCTCTCTT
+
GGGGGGGGGGGGGGGGGGGGGGGGGGGGGGGGGGGGGGGGGGGGGGGGGGGGGGGGGGGGGGGGGGGGGGGGGGGGGGGGGGGGGGGGGGGGGGGGGGGGGGGGGGGGGGGGGGGGGGGGGGGGEGGGGGGGCEGGGGGGGGGGGFGGFGFGGGGGGGGFFFF@EAF=BFFADBCEGFGGFD>>@>F>FFFF<9BD0::04A<<B6(((((.47:FFFBF>144:???D*0(((1((.((,.7((,(-48()4,(.(,0),.23:0:B:?7(())).422)((4(,-(()(,5))
@M00689:251:000000000-CJTJ5:1:1101:26155:13899 2:N:0:5
CGACGACCATGCACCACCTGCACAGCGATCCCTTGCGGGAGGGTCACGCCTACACGAGAATACTCTCTGCATGTCAAACCCAGGTAAGGTTGCGCGCGTATCATTGAAATCAACTACATGCTCCACCGCTTGTGCGGCCCCCCGTCACTTTCATTGAGTTTCAATCTTGCGATCGTACTTGCCAGGTGGGATACTTAATGATTTCGCTCAGACACCAACTGTGTATCGCTGATGTCGAGTATCCATCGTTTAGGGCTGGGACTACCAGGGTTTCTACTCCCTCACGCCTCGTA
+
EFFEG7FGGGGGGFGGGGG@FGGGG,6+C,F8EF<,6++@FG+8,,,8,,:,:6E=+@+66,,,,C6,C9E9A<F9?,5,8FCF=E5,5E=,@+++@++++8C;,,49,,,C,8,3@,9C2,@3D@,@6=3=,8EC:+=++31*@*;*:C*2,,>>+4+1=B***9@4*8@((82:6371+154;@@(/.(53@EC<9?)))79//(-4><A0(26(.,((.6>4).:37523)063<B5(9<>>2),(.2(.70<((4<FB3((25):0((-)-6.))(((((,((((((((
@M00689:251:000000000-CJTJ5:1:1101:26145:13914 2:N:0:5
CGACGACCATGCACCACCTGCACAGAGATCCCTTGCGGGAGGTTCTCGCTTTCACGAGAATTTCCTCTGCATGTCAAGCCCAGGTAAGGTTCCTCGCGTATCATCGAATTAAACCACATGCTCCACCGCTTGTGCGGACCCCCGTCAATTCCTTTGAGTTTCAATCTTGCGATCGTACTTCCCAGGTGGGATACTTAATGCTTTCGCTCAGACACCAACAGTGTATCGCTTATGTCGGGTATCCCTCGTTTGGGGGCTGGAATACCCGGGTTTCTAATTCTTCCTCCCATGTCT
+
GGFGGGGGGGGGGGGGGGGGGGGGGGGGGGGGGGGGGGGGGGGGGGGGGGGGGGGGGGGGGGGGGGGGGGGGGGGGGGGGGGGGGGGGGGGGGGGGGGGGGGGGGGGGGGGGGGGGGGGGGGFGGGGGGGGGGFGGGGGEGGGDDFGGFGGGGGGG>FFFFF@EEFFFFFAFDD9DFFGFFFB=3BB(6@2(()9?4>CCC?EE7;?6:7;;=@@F@DFF@FCCC?<(:*)(.)0..(,4006))).(2:1((-(((-(4(())),,(((((4-).)5)..)..--(,()()))
@M00689:251:000000000-CJTJ5:1:1101:6834:13951 2:N:0:5
CGACGACCATGCAGCACCTGGTCGCAACATATTCAGGAGGCAACCACCTAGAACTGGCCACAGGCAAATGTTAAAAAGAGTATGCCCTAAATCCTGCTCGTTCAGGGAGGCAGTTTGATTTACAGGGTATCTAATCCTGCTCTCT
+
GGFEGEGGGGGGGGGGGGGGGGFGGGGG<EEFGGGGDFGDGEGGGGFGGGGGGGGGFGGGFGFFGF8FFGEGGFGFFGF8FFGGG=FGFGGGGDGGC,DEGCFCFFG=FC@EEFFGGGGFGGFDF8@DCGGGCEFAFDFGG?FFG
@M00689:251:000000000-CJTJ5:1:1101:6853:13960 2:N:0:5
CGACGACCATGCAGCACCTGGTCGCAACATATTCAGGAGGCAACCACCTAGAACTGGCCACAGGCAAATGTTAAAAAGAGTATGCCCTAAATCCTGCTCGTTCAGGGAGGCAGTTTGATTTACAGGGTATCTAATCCTGCTCTCT
+
FGGGEGGGGGGGGGGGGGGG@FGGGGDGFFGGGGGFFE@CFEFGGGGGGFECFFGEEGGGGCFCFC<,FEGGGGGCGFGFGFGFGDFG<:FFGGGCF8EEEFGG,,EDFD7=CEEEAA?FGAFFGGDFFGGGDFGGGGGGDGCFC
@M00689:251:000000000-CJTJ5:1:1101:9387:13961 2:N:0:5
CGACGGCCATGCATCACCTCATCATAATTTAACAAAGACAGGGAAAAAAGTCGCCTTCCCCACCTGGGTTTACCCAGGATCTTGACGCCAGGGGTATCTAATCCTGCTCTCT
+
FGCEFFGGGGGGFGFFFGGG<FGGGGGGGGGGGGGGGGGGGGGGCFEGGFGGGGGGGGGFFEFGGCDDFGGGGFEGFEGGGGGGGGGG>FF7EEEEGGGGDGGCGFF<FGC9
@M00689:251:000000000-CJTJ5:1:1101:15100:14030 2:N:0:5
CGACGACCATGCAACACCTGTGTTCGCGCTCCCGAAGGCACTTCCCCCTTTCAAGGGAATTCGCGACATGTCAAGCCTTGGTAAGGTTCTTCGCGTTGCATCGAATTAAACCACATACTCCACCGCTTGTGCGGGCCCCCGTCAATTCCTTTGAGTTTCACACTTGCGTGCGTACTCCCCAGGCGGATAACTTAACGCGTTGGCTACGGCCCTGCTCGGGTCGATACGAGCAACACCTAGTTATCATCGTTTCCGTCTTGGCCCACGCGGGTTTCTACTCCGACTCTCTATGTT
+
GGGGGGGGGGGGGGGGGGGGGGGGGGGGGGGGGGGGGGGGGGGGGGGGGGGGGGGGGGGGGGGGGGGDGGGGGGGGGGGGGGGGFFGGGGGGGGGGGGGGGGGGGGGGFGGGGGGGGGGGGEGGGGGGGG8DCGDGEGGGDDGGGFGGFGGGGGFGGGG6EFFFFBE9@2@FFFFFGFGGA@F@F09@@4=CCE3><>9>B;(40<B66((--,8(6(7(80,4:(-8*1),(.*22((46*.-))64(:63)5,..((673)((-(,,,((-(-):))),((,(4<2)-))6)
@M00689:251:000000000-CJTJ5:1:1101:15090:14047 2:N:0:5
CGACGACCATGCAACACCTGTGTTCGCGCTCCCGAAAGCACTTCCCCCTTTCAAGGGAATTCGCGACATGTCCAGCCTTGGTAAGGTTCTTCGCGTTGCATCTAATTACACCACATACTCCACCGCTTGTGCGGGCCCCCGTCAATTCCTTTGAGTTTCCCACTTGCGTTCTTCCTCCCCAGGCGGATCACTTACCGCGTTGGCGACGTCACAGCTCGGTTCTATCCGGTCACAACCTTGTTATCATCGTTTACGGCCCGGACTCACGCGTTTTCTCATCCTTCTACTTCTTATT
+
GGFF7FGGGGGGGGGFGGGGGGGGGCFGGGGGGD7C:F8<FGGGGGGDGGGFFDED@FFGFGFGEEGCG@EF,5,:FFG,,C,,,,9A?FEFFGEGEF>=DF,,4CFG,AEF@DEFFGGCFDG,3CEGCD,@+6>@EGDGD*4**5?FFGGF,,;==?+=A*<BB4C9922(9*>CG2<4)((010(6(6;4?))5/(,-((..(,40,-(,)).).(,(((--.<:2)108)-*487)))9).65)4((.1(.20(((-((((,50((,,((().)).4)3.4))))-.)6))-
@M00689:251:000000000-CJTJ5:1:1101:20283:14096 2:N:0:5
CGACGGCCATGCATCACCTGTATCAGCGTTCCCGAAGGCACCAAAGCATCTCTGCTAAGTTCGCTGTATGTCAAGGGTAGGTAAGGTTCTTCGCGTTGCATCGAATTAAACCACATGCTCCACCGCTTGTGCGGGCCCCCGTCAATTCATTTGAGTTTTAACCTTGCGGCCGTACTCCCCAGGCGGTCAACTTAATGCGTTAGCTCCGAAACCCACGTCACAAGGCCACAGACTTCAAGTTGACATCGTTTACCGCCTGGCCTACCAGGGTATCTAATCCTGCCCTCCATTTCT
+
GGGGFGGGGGGGGGGDGGGGGGGGGGGGGGGGGGGEEGGFGGGGGGGGGGFGFFGGFGGGGGGGGGGGGGGGGCCFDGGGFGGGGGGGGGGGDGGGGDGGGGGFGGGGGGGGCDGGGGGGGGGFGGGGGGFGGGEGGEGGDGGG>FCGFFFGFGFDFGGFFFFFE55=>BAAAAFB@EGD):2>BFF6<FEFEEE?EF>;?<;<94;;14>;36<B1?F(4>)3<0(4DC5(,5746<256*)4).4(8:3<A)(((4(1((.(4:0,((47342)--):<2((.(.(().)).
@M00689:251:000000000-CJTJ5:1:1101:24060:14103 2:N:0:5
CGACGGCCATGCAACACCTGTACACCAACCACAAGGGAAACTACATCTCTGCAGCGATCTGGTGTATGTCAAGCCCAGGTAAGGTTCTTCGCGTTGCATCGAATTAAACCACATACTCCACCGCTTGTGCGGGCCCCCGTCAATTCCTTTGAGTTTCACACTTGCGTGCGTACTCCCCAGGCGGGATACTTAACGCGTTAGCTACGGCACTGTCCGGGTCGATACAGTCAACCCCTAGTATCCATCGTTTACGGCTAGGACTAACGGGGTGTCTATTCTCGTCCCCT
+
GGGGGGGGGGGGGFECFGGGGGGGGGFGCGGGGGG<FGGGGGFGG<,@EFFGGF?@FFDFGCDEEGDGGGGGGG,DF<DFGGGFCFGGG9CFGCGE7BD,@F@EFGGDFFFGF,EE=A88FG?CC6D=,9EGGDEEGGG+@D7CCAFDFG?AF9EEEG@9FFC*>58=5A9DBBE2FA>>*56=9;;DFFFFF4?(,4:B024928:>17174A7?F;,4191274A)22/-(4C14(.:4FAA4-1(4::44219:02,.(()((,-36,4)..)))-.(,(((,(
@M00689:251:000000000-CJTJ5:1:1101:19958:14299 2:N:0:5
CGACAACCATGCAACACCTCCACAGCAGTTCTTGCGAAAAGGGATATTTCTACCCCGGTCCACTGTGCTTCGAGCCCAGGTAAGGTTCTTCGCGTTGCGTCGAATTGAACCACATGTTCCACCGCTTGTGCGGGCCCCCGTCAATTCCTTTGAGTTTCAGCCTTGCGACCGTACTCCCCAGGCGCAGGACTTAACGCGTTAGCTTCGTTACTGAACAGCAAGACGTCCAACAACCAGTTGACATCGTTTAGGGCCTGGACTACCCGGGTATCTAATCCTGCTCTCTCTGTCTA
+
GGGGGGGGGGGGGGGGGGGGGGGGGGGGGGGGGGGGGGGGGGGGGGGGGGGGGGGGGGGGGGGGGGGGGGGGGGGGGGGGGGGGGGGFGGGGGGGGGGGGDEGGGGGGGGGGGGGGGGGGGGGGGGGGGGGGGGGCGGDCGGEGGFGGFGGGGGGGGGCFFFFFBFBFABB26@68FDD<B>021(600=E@447;9BBBFFFFFFFF1<FFB<F?9?:(43(4:BFFG7),(4<:8AF9)/.57(,3((6:24(((-(.227?(296>9:2-59:54)2((..),.3)).))
@M00689:251:000000000-CJTJ5:1:1101:19328:14310 2:N:0:5
CGACAGCCATGCAACACCTGTGTTACGGCTCCCTTTCGGGCACACTCACCTCTCGATGAGCTTCCGTACATGTCAAGGGTAGGTAAGGTTATTCGCGTTGCATCGAATTAATCCACATCATCCACCGCTTGTGCGGGTCCCCGTCAATTCCTTTGAGTTTTAATCTTGCGACCGTACTCCCCAGGCTGGATGCTTAAGACGTTAGCTGCGCCACTGAAGAGCACGCTCCCCAACGGCTAGCATCCATACTTTCCCGACTAGACTACCAGGCTATCTAATCCTTCTCTCT
+
FEFEFGGGGGGG9FDFGGGGGGGGGGGGGGGGGGGGGGDGGGGGGGGGGGGGGGGGGGGFGGGGGDFGGGGGGGAFFCGGFGGGGFDGGGGGGGGGGGGGGFGG7FEFDGFGGGGFGFGGGGF,=EGEEGGG89CCGGGGGGGGG58D?GGGGG,,66?CCF)7CEE7AAFB55>CGBGGFF245@):5=E:>><5*9>@DFFB@4CB90047?@;;E3),()((613D7A(2:30;9((5*.)4)69(6.<)6)-((-((.4).,3))((.),4<>)4)))).)-67)
@M00689:251:000000000-CJTJ5:1:1101:25421:14417 2:N:0:5
CGACGGCCATGCAGCACCTGTGAATCCGCTCCGAAGAGGGGACGTGTTTCCACGCCTTGCAGATTCATGTCAAGCCCAGGTAAGGTTCTTCGCGTCGCTTCGAATTAAACAACATGCTCCGCTGCTTGTGCGGGCCCCCGTCAATTCCTTTGAGTTTCAGCCTTTCGACCGTCCTCCCCAGGCCGCACGTTTAACGCGTTAGCTACGCCACAAAAGGGGTCGATTCCTTTTACAGCAAACGTGCACCGTTTACGGCTCGGACTACCAGGGTCTCTACTCCTTCCCTCTCTTTCT
+
FGCGGFEGGGGG?GFEFGGGGGGGGGGGGGGGGGCGGGGGGGGGGGGGFGGGGGGGGGGGGGFGGGGGGGGGGGGGGGGGGAFGGFFGGGGGGGGGGGGGGGFGFGGGGGFGG8EGGGGGGGGGGGGGG,EC>EGGGGGG9DGGFCGGFGD,E><DG9:ABFF@*:<=D@FD(62CGFG*261(3:(612=@@?<0((-96:D))5:BF062:<::0(214911<<<2FGF)4<423(463)4:08<(,4?2<04;1((-,7((.18)(4:(444-5))54))(.).(4)).-)
@M00689:251:000000000-CJTJ5:1:1101:6663:14417 2:N:0:5
CGACGGCCATGCATCACCTGTGTTACGGCTCCCTTTCGGGCACACCCCCATCTCTGGAGGCTTCCGTACATGTCAAGGGTAGGTAAGGTTATTCGCGTTGCATCGAATTAATCCACATCATCCACCGCTTGTTCGGGTCCCCGTCAATTCCTTTGAGTTTTAGCCTTGCGGCCGTACTCCCCATGCGGGGTACTTAAAGCTTTAGCCTCTGCCCGGAACCCGTGGAATGGACGCCACACTCGTTACCCACCGTTTCCAGCATTGACTCCCCGGGTTGCCAATCATTCCATCCTTT
+
FGFCGGGGGGGGFGGECFFFGGGGFGECGGGGGGGGFGGGGGGGCFGDECGGGGGGG,EFGFFFGGGGGCGADEF9F8,E8:D?FFGDGG,FFF?C@FEEEGGG8ACFGG9EFGEFCGGGFGGGGC6CEGGGDECGEFCFG6CGGFG7F?FGGC7,+@<@A75:>E@):>5>A25)1::D>=((8>5=2(.(.4/64747.;46))))((/)).(4(((-31((,(5)241.(35(4(,.(..(249(),(((40.-4.(,)),)))),((((,(((()),(4))-:2)))()).
@M00689:251:000000000-CJTJ5:1:1101:7637:14458 2:N:0:5
CGACAACCATGCAGCACCTGTACACCAACCACAAGGGAAACTACATCTCTGCAGCGATCTGGTGTATGTCAAGCCCAGGTAAGGTTCTTCGCGTTGCATCGAATTAAACCACATACTCCACCGCTTGTGCGGGCCCCCGTCAATTCCTTTGAGTTTCCCACTTGCGTGCGTACTCCCCAGGCGGGATACTTACCGCGTTCGCTACGGCACTTTCCGGTTCGATCCTGCCACCACCACGTATCCACCGTTTCCGGCTCGGACCCATGGGTGATATCATCTCCTCCTCCTGCGTC
+
GF@FFGGFCEFDF9FFFGGGGG,CDGGG;,6D,,,,6,;EF<@FF9F,EFCF9FEG+CFFDAGGFEGFCF,5BFDF@E@G<EGG<EFFGDFC+8@>FGFG6E8EFD?<EA<+9>FE;DF=?F+@+6=E,4C>6@+>?=+6@8@@9@FGF92,+@E9?,=*:?C*:5>=59=8A58)@4;4*:9)((.3))17)((.(,.((6;;6((44(32)6AB0(,((44(4))(2008(45,,,4(4><4((,.((.),((((,((,(((((((((()))))-)))))(((.(()((,(
@M00689:251:000000000-CJTJ5:1:1101:21500:14494 2:N:0:5
CGACAGCCATGCAACACCTGTCACTCTGTCCCCCGAAGGGGAACGTCCTATCTCTAGGATTGTCAGAGGATGTCAAGACCTGGTAAGGTTCTTCGCGTTGCTTCGAATTAAACCACATGCTCCACCGCTTGTGCGGGTCCCCGTCAATTCCTTTGAGTTTTAATCTTGCGACCGTACTCCCCAGGCGGAGAACTTAATGCGTTAGCTGCGCCACCGAAGCTCTAAGAGCCCCGACAGCTAGTTCCCATCGTTTACGGCGTGGACTACCCGGGTATCTACTCATGCTCCCCCTGTT
+
GGGGFGGGGGGGGGGFGGGGGGGGGGGGGGGGGGGGGGGGGGGGGGGGGGGGCFGGGGGGGGGGGGGGGGGGGGGGGGGGGGGGGGGGGGGGGGGGGGGGGGGGGDGGGGGGGGGGGGGGGGGGGGGGGGGGGFGGGEDGGGGGGDGGFGGGGGGGGGGFAFFEFFFFFAABFFFFGBGGFFD94B>@@=2>>CFF3CCF@FFFFFFFE9BFBFF9999B0))6954>FGFFF6C((4)6<66)))).1,:6<,6160(((,4?20::142(-(.))6)))).)).6)((--())
@M00689:251:000000000-CJTJ5:1:1101:8600:14525 2:N:0:5
CGACGGCCATGCACCACCTGTACACCAACCACAAGGGAAACTACATCTCTGCAGCGATCTGGTGTATGTCAAGCCCAGGTAAGGTTCTTCGCGTTGCATCGAATTAATCCACATGCTCCGCCGCTTGTGCGGGCCCCCGTCAATTCCTTTGAGTTTTAGCCTTGCGGCCGTACTCCCCAGGCGGGGCGCTTAATGCGTTAGCTACGACACAGAGGCCGTGGAAGACCCCTACACCTAGCGCCCACCGTTTACGGCATTGACTACCCGGGTATCTAAACCTGCCACCCCCGTATTT
+
GGCEEGGGGGFGGGGGGGGGGGGGGGGGGGGGGGGGGGGGGGGGGGGGGGGGGGGGGGGGGGGGGGGGGGGGGGGGGGGGGGGGGGGGGGGGGGGGGGGGGGGGGGGGGGGGGGGGGGFGGGGGGGGGCGDEGGGGGDCGGGGGGFGGFFFGFGGGGGGFFFFFEFAFBFFA@=CFGFDDFDFF69>9BFB0A<AFF:8:?AA>?FFF1;:?B(4<<BB9F0).(4:?D3>???G??<>(35;?F?920:6<1:021).-6)48B(4((-())).4)43:,(())(((((-((()
@M00689:251:000000000-CJTJ5:1:1101:25470:14528 2:N:0:5
CGACAGCCATGCACCACCTCTCCCTCTGAATCCCCCAGTCTGCAGCTAGCAGAGACCAGCACTGAGGCAGTTCCATGGTCTTACTACGAGCAGCCATACCCCAACAACCCCAGCTGAGCCAAAGCAGGTATTCAGCAGCAGAAGGTTCTTGGAGTATCCCAAATGCCCCCATTCCCTCTGAAAGGGTATCTAATCCTGCTCTCCCTGTCCCTTATCCACATCTGACGCTCCCGCCGCTACTCCCTTTCTATCTTTCGTTGTCCCCCCGCTTCTTCTCTACAATACTCCCTCACAT
+
EGFGGGGGGGFGFAEFGGGGGGEGGGCFFG9FECFGGGGGCFGGGGGGFDFFGFFGGGGGGGGDFD@F,BEAFFGC@CEFGGGGGGD77C7FEFFFGFGD8D=EDFGGGGGGEGCFGG6D8?,98=8=DEG8;=CDE?DFGC8D+;DG8D=9AFG8=;FFFD8DD78BD5)08DE528=+=;8:CAF@@CC;*;8C**)01;>))@@@C):6ACE*;EB):46E4C):@*2>@(/((((.);4(/)64?)))1))1(63(()))(.(-(((,-.:)))).-)))4))(.((,,))
@M00689:251:000000000-CJTJ5:1:1101:20499:14629 2:N:0:5
CGACGACCATGCATCACCTGTGTTACGGCTCCCTTTCGGGCACACCCCCATCTCTGAGGGCTTCCGTACATGTCAAGGGTAGGTAAGGTTTTTCGCGTTGCATCGAATTAATCCACATCATCCACCGCTTGTGCGGGCCCCCGTCAATTCCTTTGAGTTTTAACCTTGCGGCCGTACTCCCCAGGCGGAGAACTTAATGCGTTAGCTGCGCCACCGAAGCTCTAAGGGCCCCGACAGCTAGTTCTCATCTTTTACGGCTGGGACTCCCCGGGTTTCTAATCCTTCCTTCCCTTTT
+
GGGGGDGGGGGGGGGFGGGGGGGGGGGGGDGGGGGGGGGGGGGGGGGGGGGGGGGGGGGGGGGGGGGGGGGGGGGGFGGGGGFFFGGGFGGFGGGGGGGGGGGGGFGFFFGGGGGGGGGCAFGGDFGDGGGG8EGGGGGGGGGDGBGGFGFFGGCFGGGFFFFE@EE=EFFF9=92C(=CFFFFFFF;>(:@;CCEF<37::??<<A<:9939:?;9919)46>A9(.9<E>10>(41)6)1-.-.)44))64))4((((4((,(..23((49(-5))))))))),)))(,)),)
@M00689:251:000000000-CJTJ5:1:1101:22146:14742 2:N:0:5
CGACGGCCATGCAGCACCTGTCTTACGGTTCCCGAAGGCACTCCCGCATCTCTGCAGGATTCCGTAGATGTCAAGACCAGGTAAGGTTCTTCGCGTTGCATCGAATTAAACCACATGCTCCACCGCTTGTGCGGGCCCCCGTCAATTCCTTTGAGTTTTCATCTTGCGACCGTACTCCCCAGGCGGAGTGCTTAATGCGTTAGCGGCGATACCTGAGAGCAAGCCACCCGACCTTCAGGACTCGTCGTTGACAGCGTGGACTCCGCCAGTACAAACACACGGAGCCACTCCCTA
+
@+6@:FFGEGECECFGFGFFGCFEFFFFCFFFGDG::+6@FF@FGFGGGGAEFFGC@8CEFFFFF<FD,EEEFGFG,,4=,CF@,9AFFGGEFGG+4@CC;EG,8A=FEGG@DFGG4=@FGGGGDGC++6=D>8+@CC+@C+++31C+<<C@DCCEFGF+++;*3;C8)0)5:4=BG2?DA655@9(62(9<<))19),/(,/..70,(((-))),.))-2(411,1,1/)-((*,.4.(-)(-.((-1((.-)(,43(4(..(((((,.-))-)332(((,((((((((((()
@M00689:251:000000000-CJTJ5:1:1101:22157:14756 2:N:0:5
CGACGGCCATGCAGCACCTGTCTTACGGTTCCCGAAGGCACTCCCGCATCTCTGCAGGATTCCGTAGATGTCAAGACCAGGTAAGGTTCTTCGCGTTGCATCGAATTAAACCACATGCTCCACCGCTTGTGCGGGCCCCCGTCAATTCCTTTGAGTTTTAATCTTGCGACCGTACTCCCCAGGCGGAGTGCTTAATGCGTTAGCGGCCACCACGAAGAGCAAGCCCCCCGGCGCCCAGCACTCCTCGTTTACAGCGTGGCCAACCCGGGTGTTCATCCCTGGACTCCTCCCCATT
+
GGFGGFGGGGGGGGGGGGGGFGCEGG@FCFGGGDEFGGGGGFGFCCFEC7EBFFGGGFGGGGDFGGGGGGGFGFGGGGGGGGGGGGGGGGGGGGEGGGGGGG=FF8FEGFGGGGGC=F9BFGGGGE>EFFFFGGG>EGGGGGDDCAFGFGD7CFGGCGGFFE@EFEFA2>A=A9@BG9FG;>25>F>B08;CCEFCFE117;19((4(,4((,239(((.)3(-(,8>DC)(((1(-(,(.)(().,,3:?D4))((4(((,(-(-(-7((,,)..))42)((()(.),(,((()
@M00689:251:000000000-CJTJ5:1:1101:7038:14791 2:N:0:5
CGACAGCCATGCAACACCTGTACACCAACCACAAGGGAAACTACATCTCTGCAGCGATCTGGTGTATGTCAAGCCCAGGTAAGGTTCTTCGCGTTGCATCGAATTAATCCACATGCTCCGCCGCTTGTGCGGGCCCCCGTCAATTCCTTTGAGTTTTAGCCTTGCGGCCGTACTCCCCAGGCGGGGCGCTTAATGCGTTAGCTACGACCCAGAGGCCGTGGAAGACCCCTACACCTACCGCCCACCGTTTCCGGCATTGCCCACCCGGGTTTCTCATCCTCCCCTCCCTTTTT
+
GGFGGGFFGGGGF<EFGGGGGFGGGGGGGGGGG8FFGGGCGGFGF9FEFGGGGGGEDDGGGDGGGCGGFG<,CF?FG?DGCECGFFGGGD@FBFE7FCDDEC,@BECEGF9E:FCFCFGGGGDGGGCG?FED6@CEEC==D=+==<DGFGC;+EGGGD+B*@E5=)=AB4A):5C=GFGD)9=(109>90:2)6<904:?6<D<>0:>00216(41?(41-22((4??D951(457?(4((7>(40(8:>):1(((2).).))3(4((-,((.))))644)((-(-(,())))
@M00689:251:000000000-CJTJ5:1:1101:16780:14843 2:N:0:5
CGACGGCCATGCAACACCTGTACACCAACCACAAGGGAAACTACATCTCTGCAGCGATCTGGTGTATGTCAAGCCCAGGTAAGGTTCTTCGCGTTGCATCGAATTAATCCACATGCTCCGCCGCTTGTGCGGGCCCCCGTCAATTCCTTTGAGCTTTAGCCTTGCGGCCGTACTCCCCAGGCGGGGCACTTCATGCGTTAGCTACGAAACACAGGCCGTGGAAGACGCCTACCCACAGCGCCCACCGTTTACGGCAGCGGCTACCAGGGTATCACATCATGCTCCCCCTGTCTAT
+
FCCFBF7:FGGGGDFFFFGDCEEGGGGGGBFFFCEEEDACEFGFGC9CFFGGGGFDCFGGFF@FGGDGEBDGGF7,BFGFGFFGC:FGGCF>EE+:,C8@B8EE7ABFFEGGGGEF==?E>ECEC8DG,AC8=8CECCC+:0@C+3=+3?5EC,@38@++@F5@8>A==BA=5(/3;(;DF=996(((-()).).:9:6222)))4(.-9((((.(417>9?FF:((,9*.4(.*(-38(3<9::01(-(3)(,((((((((((,)),,(.)-))-))))))))),-(((.)54)
@M00689:251:000000000-CJTJ5:1:1101:16770:14867 2:N:0:5
CGACGGCCATGCAACACCTGTACACCAACCACAAGGGAAACTACATCTCTGCAGCGATCTGGTGTATGTCAAGCCCAGGTAAGGTTCTTCGCGTTGCATCGAATTAATCCACATGCTCCGCCGCTTGTGCGGGCCCCCGTCAATTCCTTTGAGTTTTAGCCTTGCGGCCGTACTCCCCAGGCGGGGCGCTTAATGCGTTAGCTACGACACAGAGGCCGTGGAAGCCCCCTACCCCTAGCCCCCACCGTTTCAGGCATGGCCTCCCAGGGTTCCAAACCCCCACCCCCCTTGCTTT
+
GGGGGGGGGGGGEFEFGGGGGGGGGGGGGGGGGGGGGGGGGGDGGGGGGFGGGGGDEGGGGGGGGGGGGGGGGGGGGGGGGGGGFGGGGGGGGGGGGGGGGGGGGGGGGGGGCCGGGGGGGGGGGGGGCD8C6@BEGG61@DEGDCCGFGGFCGGGGGDFFFFBEFF=AAB22=;BGFGG>B=91091>9?BB))-483?2924>??B>B??B86266(31?2:(22:C)).(,<<10(4(8,(42(4:())).4(,.(((.((43)-((((().)(((((,,((((-(.(())-
@M00689:251:000000000-CJTJ5:1:1101:25739:14879 2:N:0:5
CGACGGCCATGCAACACCTGTGTTATGGTCCTCTTTCGAGCACTAAGCCATCTCTGGCGAATTCCATACATGTCAAAGGTAGGTAAGGTTTTTCGCGTTGCATCGAATTAAACCACATCATCCACCGCTTGTGCGGGTCCCCGTCAATTCCTTTGAGTTTCAACCTTGCGTCCGTACTCCCCAGGCGGTCAACTTCACGCGTTAGCTTCGTTACTGCGTACTAATTCACCCACAACCCAGTTGACATTGTTTAGGTCGTGGACTACCTGTGTCACCAATCCTGCGCCCTCTCT
+
GGGGEGGGGGGGG<EGGGGFEFGGGGGGGGFGGGGGGGCFGGGGGGGGGGGGDFGGFGGGGEGGGFGGGGGGGGDFFDCFGGGGGGGGGGGFGGGGGGGGDGGGDCGCF9<EG8,4==DGFGGFFFEGGEFG,=8EEGGG+@EGGFGGFGGGGGDGD>+=FF7;=EEE=8)0:@CFGFGGAADFDFAB=@2>5?=EF=B;@>9(:CEE463@@@E?)33(4:99B2<-:F)(-(9(-41:3F:))5).).),)67)599,((32(2,).),..)-).(.((5)((((((4,(4
@M00689:251:000000000-CJTJ5:1:1101:23936:14964 2:N:0:5
CGACAACCATGCACCACCTGTCACCTTGTCATATTGCTATGAGGACCATATTTCTATGGCTTACAAGGGATGTCAAGCCTGGGTAAGGTTCTTCGCGTTGTGTCGAATTAAACCACATGCTCCACCGCTTGTGCGGGCCCCCGTCAATTCCTTTGAGTTTTAACCTTGCGGCCGTACTCCCCAGGCGGGATACTTACTGTGTTAACTACGGCACATATGGCTTCGATACCACCTACACCTAGTATCCATCGTTTACGGCTAGGACTACCGGGGTTTCCACTCCTGCTCCCCTTGT
+
GGGGGEGGGGGGGGFGGGGGGFGGGGGGGGGGGGGGGGGGGGGGGGGGGGGFGGGGGGGGGGGGGFGGGGFGGGGGGGGGGGFFGGGGGGGGGGGGGGGGGGGGGGGGGGGGGFGGGGGGGGG8FFGGGGGGGGGGGGGGGGGGGF6FFGGGGGGGGFGFFFF<EFFFFFFAFBFAE=FGFA2A2<AB2(68@CEEFCFE<EDCE45).,3009(:<<29((.(32<2DGFB((<:(8:176<)6)6))64?<??DF(1((.,)4.3?<99>(-(()))).(4A2.(6)(((((.
@M00689:251:000000000-CJTJ5:1:1101:19209:14970 2:N:0:5
CGACGGCCATGCATCACCTGATGGTTGGGTATCTAATCCTGCTCTCT
+
GFCCFGGGEGGGFGFEFGGGEDFGGGGGGGGGGGGGGFFGGG8FFGG
@M00689:251:000000000-CJTJ5:1:1101:5189:15001 2:N:0:5
CGACGACCATGCAACACCTGTACACCAACCACAAGGGAAACTACATCTCTGCACCGATCTGGTGTATGTCCAGCCCAGGTAAGGTTCTTCGCGTTGCATCTAAGTTATCCACATGCTCCGCCGCTTGTGCGGGCCCCCGTCAATTCCTTTGAGTTTTAGCCTTTCGGCCGTACTCCCCAGTCGGGGCGGTTACCGCCTTTCCACCGACACTGAAACTCTACAGTCCCCAACATCCCGCGCAACCTGTTTACAGCGTGCACAACCCGGGTTCCTCACCCTGATCTCCCTGTTCCTT
+
C>:@CC@FGG<EE<FCFEF8-CFFEGFGG7FDFD<F@C8FGGAEDAEFFEEGG,B+BF7BF9A,:,C,C9,9,FFFCG?EF99EFFGGGFDE7>@FD,,4,9E9E,C,,9,994,4=AD>6C>E7A+D,@6C+8C=CG68C7+5=+=<<97@+3;7B,0+39@*10))04>)7-6);589)*(06219(46:)<6>(,2-).)).-2>(-2)).).639)-))..5?0C/7((.7((411()-(((.)))--),(4((,-)(4(-1007(((.6)((.,(())--)(.)))--))
@M00689:251:000000000-CJTJ5:1:1101:9274:15049 2:N:0:5
CGACAGCCATGCAACACCTGTACACCAACCACAAGGGAAACTACATCTCTGCAGCGATCTGGTGTATGTCAAGCCCAGGTAAGGTTCTTCGCGTTGCATCGAATTAATCCACATGCTCCGCCGCTTGTGCGGGCCCCCGTCAATTCCTTTGAGTTTTAGCCTTGCGGCCGTACTCCCCAGCCGGGGCGCTTAATGCGTTAGCTACGACCCAGAGGCCGTGGCAGACCCCTACCCCTAGCACCCACCGTTTACGGCATGGCTTACCGGGGTCTCTAATCCTGTCTCTCCTCGTCAT
+
GGEEGGGGGGFGFDEFGGGGGGGGGGGGGGGGGGGGGGGGGGGGGGGGGGGGGGGGGGGGGGGGGGGGGFFFFGGGGGGGGGGGGGGGGGGGGGGFFFGGD8FGGG9EGG,@=E@FDFGGGGGGGGGG8EGCEGGGGGGGD==CDD9CD9CFGGGAC@?AF?@)8=A5@=AFFDCFGAGD)59@29@(6;;@3));9@((,4<<3(89((.(.(-449(34(4:(4?<7*)4((9:6(4).7:6?<(.40(--((((41((().3(((,-,.9):6)))-)))))),.)((((((
@M00689:251:000000000-CJTJ5:1:1101:13107:15076 2:N:0:5
CGACGGCCATGCATCACCTGTGTTACGGCTCCCTTTCGGGCACACCCCCATCTCTGGAAATCGCCGTGCCATGTCAAACGCTGGTAAGGTTCTGCGCGTTGCTTCGAATTAAACCACATGCTCCACCGCTTGTGCAGGCCCCCGTCAATTCCTTTGAGTTTTAACCTTGCGGCCGTACTCCCCCGGCGGAGAACTTCATGCGTTAGCTGCGCACCCGAACCTCTCAGACCCCCGACAGCTAGTTCTCATCGTTTACGGCGTCGCCTACCAGGGTATCGAACACTTCCCACC
+
GGEGGGGGEGGGFGGGGGGGFFGGGGGEGGGGGFFFGGDGGGGGGBCGGGGFGGDF<EEFFGGGGEGDGGG9FGGGECGEGCEGEF,FF;FEFF9=FCGEGDGGGG@GGGE,CE,@4DD=D=DDFGGGGGEGFFGGF?DGGGGCDFCDF+BFACGC7@5;BFF586>;*:):49(-*/*1AB9(79>;;B9>02)))-)66,-4,4A423-1(((3(,3(,(.3(5A>*1>06()4(-22<4-).-4-))(-,-35(19-,(-(-217:3::(.().(((((..))),),(
@M00689:251:000000000-CJTJ5:1:1101:24917:15107 2:N:0:5
CGACGGCCATGCATCACCTCCGCAGCAGCCTTTTAAGGGGAAGGGATATTTCTACCCCGGTCCACTGCGCTTCGAGCCCAGGTAAGGTTCTTCGCGTTGCGTCGAATTGAACCACATGCTCCACCGCTTGTGCGGGCCCCCGTCAATTCCTTTGAGTTTCAGCCTTGCGACCGTACTCCCCAGGCGGATTGCTTATCGCGTTAGCTGCGGCACAGCCGGATTGGGTACCTGCCACCCCCAGCAATCCTCGTTTAGGGCTGGGACCACCCGGGTTTCTCATCCTGCCTCCTCATTT
+
GGGGGEGGGGGGGGGGGGGGGGGGGGGGGGGGGGGGGGGGGGGGGGGGGGGGGGGGGGGGGGGGGGFGGGGGGGGGGGGGGGGGGGGGGGGGGGGGGGGGGGGGGGGGG9FFGGGGGGGGGGGGGGGGGGGGAEEGGGGGGDGG>DGGFGGCFFGGCFGFFFFFFFF2(8@B@FFFCCGGFFFDDF>FF??FBB9):::49;8?B><0,,(((.,4(-4431::?F)4:761(,9812-63>(37?(-2(-48:ABF0(,-4(.(((4(((37(-69)6-.<2)5(),((())))
@M00689:251:000000000-CJTJ5:1:1101:17351:15142 2:N:0:5
CGACGACCATGCATCACCTGGTCGCAACATATTCAGGAGGCAACCACCTGGAACTGGCCACAGGCAAATGTTAAAAAGAGTATGCCCTAAATCCTGCTCGTTCAGGGAGGCAGTTTGATTTACAGGGTATCTAATCCTGCTCTCT
+
GGGGGEGGGGGGGGGGGGGGFEFEGEGCFFGAFGFA,ECF,F@CCFFGFEGFCGGGFG8FGGFFDFGGGEEFGGFGGEFF<FGGFEF,44EFGFFE8<,AE7FFGDFFFDGGC8>EFGFGFG8FG8>EDCDFFBAGC8FF8DFD8
@M00689:251:000000000-CJTJ5:1:1101:12707:15154 2:N:0:5
CGACGGCCATGCAGCACCTGTACACCAACCACAAGGGAAACTACATCTCTGCAGCGATCTGGTGTATGTCAAGCCCAGGTAAGGTTCTTCGCGTTGCATCGAATTAATCCACATGCTCCGCCGCTTGTGCGGGCCCCCGTCAATTCCTTTTAGTTTTAGCCTTGCGGCCGTACTCCCCAGGCGGATAACTTAACGCGTTGGCTCTGGCCCTGTCCGGGTCGATGCGACCAAAACCCAGTTCTCAGAGGTTACGGCCAGGAGCATCGGGGTATTCTCTCTCGCTCCTTCGTTTCTT
+
GGGGDGGGGGGGGGGGGGGGGCFGGGGF@:FFGGFGGGFGGAFGGFCE@E9FFGG:FCDF9D,BBF9DECDFFGGGGFGFCFED?99E9;,FE:@CEFGGDGGF+4A,9E?8FE=>;;8=EE>>7CFGFGGGGE+>CCG+?DG<?8+9+?+;DECF>;*=AFB@)85>2:5526CEGF4CA56((,;>EE58>E267>79:0.)().)(.43)).26(-((-(.-,((/).((,1(43,-)*)))))(.().(8((-2:(((-),(,(-((,))).).).(-(.(())(.(-.))
@M00689:251:000000000-CJTJ5:1:1101:27615:15159 2:N:0:5
CGACAACCATGCAGCACCTGTGTTCCCGCCAGCCGAACTGAAGAAGCCGATCTCTCGGCCCCATACGGGACATGTCAAGGGCTGGTAAGGTTCTTCGCGTTGCGTCGAATTAAACCACATGCTCCGCTGCTTGTGCGGGCCACCGTCAATTCCTTTGAGCTTTAGCCTTGCGGCCGTTCTCCCCAGGCGGGGCACTTAATGCGTTCGCGTCGGACAGGAGGGAGTCGACCCCCCCCACACCAAGTGCCGTTCGTTTACGGCAAGGGCTACCGGGGTGCACAGTCCGTCTCTCCC
+
GGGGGGGGGGGGGGGGGGGGGF<<EGFGGFGEGGEGGB,<FGGFC;;C@FCFDGEGGGGBFG@EDFFEGGGG9FB??FFFGGDFE,C?EB9?>CGGGDEECEG8EECDGG7BFB@@EFDF?C,@FG>CG6B9DEEAEEC69+:CDCGG>?;<@C7FF,9A+94;6406>):@9(6@5(**+.633((,(2(-434:)6-)6)((((-(--(((((-,-4:6(,--8(-1)),44C((((,4)(.))4)((-.,3.4()(-(((-,((((,.(((.-(())-().)((((.))(4
@M00689:251:000000000-CJTJ5:1:1101:23650:15165 2:N:0:5
CGACGGCCATGCAGCACCTCCACAGCAGTTCTTGCGAAAAGGGATATTTCTATCCCGGTCCACTGTGCTTCGAGCCCAGGTAAGGTTCTTCGCGTTGCGTCGAATTGAACCACATGCTCCACCGCTTGTGCGGGCCCCCGTCAATTCCTTTGAGTTTCACACTTGCGTTCGTACTCCCCAGGCGGGATACTTAACGCGTTAGCTACGGCCCTGTCCGGGTCGATACCGCCAACACCTAGTATCCATCGTTTACGGCTCGGACTACTGGGGTTTCTAATCTTGCTCTCTTGGTCC
+
GFFGCEGGGGGGGGGEEFFGGGGGGGGGFFGGGGGGGGGGGGGGGGGGGGGGGEFGGGGGECGGBFFGGGGCFFCGGG??FGFGGGFFGGG7EGGDGGGGGEEGGGFGFGFGGFB9D,=D8DF8CEEGGCFEE6BECEDCG>5CGFGGFGGGGGGGGGGFFFFE*>A@):@==BBEEFDC522166>>(5<>444:9>96::2624?0319?6:848694-(-4,48()).(((91(48<40)6).6(4.-44(,-9:B01>>04),43;-(-)..44<)).4:4))))))).)
@M00689:251:000000000-CJTJ5:1:1101:12690:15166 2:N:0:5
CGACGGCCATGCAGCACCTGTACACCAACCACAAGGGAAACTACATCTCTGCAGCGATCTGGTGTATGTCAAGCCCAGGTAAGGTTCTTCGCGTTGCATCGAATTAATCCACATGCTCCGCCGCTTGTGCGGGCCCCCGTCAATTCCTTTGAGTTTTAGCCTTGCGGCCGTACTCCCCAGGCGGATAACTTAACGCGTTGGCTACGGCACTGCTCGGGTCGCTCCGAGCACCCCCTAGTTATCATCGTTTCCGGCTCGGACTACAGGGGTATCTAATCCTGATCTCCCTGTCTAT
+
GGGGGGGGGGGGGGGGGGGGGGGGGGGGGGGGGGGGG?FGGGGGGFGGGGGDFGGGGGGGGGGGGFGGGGGGGFGGGGGGGGGGGGGGGGGFDGEFGGGGGGGFFGGFGGGGGGGFFGGGGGGGGGFGGGGGDGGGGGGGGGGGGFGGFFFFFFFFGFGA5CE5==552):AD==EGF8CFBFF0.,7=37;<@DFF:90:?5>:?09B><73)6:>>FF24(,(179DD)((,>1((-)66)6<A(4:<2<:((((-((-,,.).8:0(184424))6)-)))).-(.23..))
@M00689:251:000000000-CJTJ5:1:1101:16244:15183 2:N:0:5
CGACAACCATGCAACACCTGTACACCAACCACAAGGGAAACTACATCTCTGCAGCGATCTGGTGTATGTCAAGCCCAGGTAAGGTTCTTCGCGTTGCATCGAATTAATCCACATGCTCCGCCGCTTGTGCGGGCCCCCGTCAATTCCTTTGAGTTTTAGCCTTGCGGCCGTACTCCCCAGGCGGGGCGCTTACTGCGTGAGCTCCGACCCCGAGGCCGTCGAAGCCCCCTCCACCTCGCGCCCACAGTTTACGCCATGCACTACCAGGGTATCTATCCCTTCCCCCCCTCTCCTT
+
GGGGGGGGGGGGGGFFEGGGGGGGGGGGGGGGGFFGGEFGGGGGG@EFFFGGGGGGGFGFGFGGGGGGGGGFGGGGGFGFGGGGGGGGGGGGGGGGGGGFEGCGGGGCFD<EAFGGFGG6CGEGGGFGGFGGGGGGGGGGGG>FGFGGFGD<CEGG?EFFAFE5CB=AB245>4CFGD@DF>@(39>63;BF)6<<6<(4:?52(4196((,0(,,331((-(((.4<<5)48<78(,369),(:((.64))((4-28()).)5::0((4(5<-5)).5)).(,4((-(((,())
@M00689:251:000000000-CJTJ5:1:1101:28757:15202 2:N:0:5
CGACAGCCATGCATCACCTTGTCTGCACGCTCTGGGTATCTAATCCTGCTCTCT
+
GE@FCCGFGGGEFDFGGGGGGGGGGGGGGG:CDFGGGGGGGGGGEGGGCFGGGG
@M00689:251:000000000-CJTJ5:1:1101:21125:15245 2:N:0:5
CGACGGCCATGCAACACCTGTACACCAACCACAAGGGAAACTACATCTCTGCAGCGATTTGGTGTATGTCAAGCCCAGGTAAGGTTCTTCGCGTTGCATCGAATTAATCCACATGCTCCGCCGCTTGTGCGGGCCCCCGTCAATTCCTTTGAGTTTTAGCCTTGCGGCCGTACTCCCCAGGCGGGGCGCTTAATGCGTTAGCTACGACACAGCGGCCGTGGAAGACCCCTACACCTAGCGCCCACCGTTTACGGCATGGGCCACCCGGGTATCTCATCCTGCCCTCT
+
GGGGGGGGGGGGGGGGGGGGGGGGGGGGGGGGGGGGGGGGGGGGGFGGGGGGGGGG@FGGGGGGGGGGGGFGGGGGGGGGGGGGGGGGGGGGGGGGGGGGDGGGGGGGGGGGGGGFFGGGGGGGGGGGFGDG6>EGGGGGG7EGGFGGFGGFGGFGGD5FFFF@EFAFFBAFFBEFGFGGFFFBBF9;B>BB<AFFFFF<BFA-<047(38(.34>0;>BF(<0.(4:DC3::?GF:?B0(8>:?003:??F(87(-4<-(((-.(,(((()).).6A4)),(,(.(
@M00689:251:000000000-CJTJ5:1:1101:29566:15258 2:N:0:5
CGACGACCATGCACCACCTGTGTGCACGTCCCTTGCGGGAAGAAATCCATCTCTGGAGATCGCCGTGCCATGTCCAACGCTGGTAAGGTTCTTCGCGTTGCTTCGAATTAAACCACATGCTCCACCGCTTGTGCAGGCCCCCGTCAATTCCTTTGAGTTTTAACCTTGCGGCCGTACTCCCCAGGCGGAGTACTTAATGCGTTAGCTGCACCACTGAAGCTCTAAGACCCCCTACAGCTAGTTCTCCTTGTTTTCGGCCTGGAACACCCAGGTTCATCCTCCCCCTCTCCCTTTT
+
FGFGFGGGGGGGGGGGGGGFGGFEFFADFCFG@,CE:CEC:7FF@C<,CFCFGD<@DC@FD7FBE>FEGGGGGG,EE<?FCFGGGGFFGGGG,E7FFGGGDGGGEG8FGFGGGGFGEGDF8=DEFG6CEGGGCE3@CCDCDGCDDDDG++?;EGGG65BF;E=797EFE==AABB9E=CGF@F9>2690,(/;EE37?))6<<;0<C4;(3(4:()))44852))-))09;9(,9(.23)4*).)).)))..4()(,((-((((.,4(4(,,))-)6))))((-(,((((.().-
@M00689:251:000000000-CJTJ5:1:1101:26897:15321 2:N:0:5
CGACAACCATGCAGCACCTGTCACTCTGTCCCCGAAGGGAAGGCGATATCTCTATCGTTGTCAGAGGATGTCAAGACCTGGTAAGGTTCTTCGCGTTGCGTCGAATTAAACCACATGCTCCACCGCTTGTGCGGGCCCCCGTCAATTCTTTTGAGTTTCAGCCTTGCGGCCGTACTCCCCAGGCGGAGTGCTTAATGCGTTAACTTACGCACCAGGGGGCGGAAACCCTTTGACACCCAACACTCAACGGTTACAGCTGTGACTACCAAGGTATCTATACCTGCACTCTCAGTTT
+
GGGGGGGGGGGGAFFFGGGGGGDFFGGGGGFFGFGGGGGFGGGGGFEGGGGGGGGGGGGGGDGGGGGGGGGGGGGGGGGGGGFEGGEFGFGFGGGGCFEEEGEEFCF9AFE8AFGFF8FG==DGGG>EGGGGGGGGGEC6CCCDGA7CADGG,AFEFGGFFFC):>E@B=4A>>D@9;FGF9@(2606;@CE3<)9E31387:><2.)-,-72:06:;>9223294::**)--)0,((((-04.2.(,((-463)52.4)5.)4448)).4.)).).-))-))((.)(44).:))
@M00689:251:000000000-CJTJ5:1:1101:26901:15339 2:N:0:5
CGACAACCATGCAGCACCTGTCACTCTGTCCCCGAAGGGAAGGCGATATCTCTATCGTTGTCAGAGGATGTCAAGACCTGGTAAGGTTCTTCGCGTTGCGTCGAATTAAACCACATGCTCCACCGCTTGTGCGGGCCCCCGTCAATTCTTTTGAGTTTCAGCCTTGCGGCCGTACTCCCCAGGCGGAGTGCTTAATGCGTTAACTTCAGCCCCAGGGGGCGGAAACCCCTTGACACCTTGCACTACTCGGTTCCGGCGTGGCCTACCCGGTGTCTCAACCCCTCCCCATCTTGC
+
FGFEBGGGGGGGGGGGGGGGGGGGGGGGGFGGGG+@FGGGGGGGGGG7CFFGGCFFGGGGGGFGGGGDGGGGDGGAFGGGGGGGGGGGGGGGGGGGGCCGGECG+EEFGDGGGGF8,@CFG8DGGGCEFGCGGEGGGGGGGGGD>9CDFFGGGCCFFGG9CFDB5)8>>A=5@DFBGEGGADBF;>0(6(9CE?3?CCBFF(,4-:A2:A(2:(2:1999(4(-7???DGF03:05:().4*4))(633(48(.34,-9>71().42429((,))))-.((-(-((-((())-)
@M00689:251:000000000-CJTJ5:1:1101:27983:15343 2:N:0:5
CGACGGCCATGCATCACCTGTACACCAGCCCCGAAGGGAGACCCTATCTCTAGGGCGGTCCAGTGCATGTCAAGCCTTGGTAAGGTTCTTCGCGTTGCATCGAATTAATCCGCATGCTCCGCCGCTTGTGCGGGCCCCCGTCAATTCCTTTGCGTTTTAGCCTTCCGGCCGTACTCCCCAGGCGGGGCACTTAATGCGTTAGCTACGGCTCGGACTACCAGAGTACCTAATCATTCTCTCTCTTACTCTTATAACCATCTGCCGCTGCCTACTATCCTCCTTGTTTTGTACCACG
+
G@:CFEEGGGGGFGG,CFGGGGGDGGGGGGEFGGDGEEGGDGGGGGGGFGGGGGGG+@FGGGGFGGCGCFFA?EFGGCFGGGGGGGFFCFFFGDGGGDG8EE8EGGGCDFAEFECGGDFDCCEGCEGGG=9CECEEGGGD9997C@>8AFF><?E8?:F;FFE9*((-69B@DF(.01*082(,,(4((-4:45<>AF32-424)54((((--(393:?:)(.66)))*2*4)-*.))64762.).)))).))).3,,36647>(-(((,).).)-3--((--)-(((()))).-
@M00689:251:000000000-CJTJ5:1:1101:27962:15347 2:N:0:5
CGACGGCCATGCATCACCTGTACACCAGCCCCGAAGGGAGACCCTATCTCTAGGGCGGTCCAGTGCATGTCAAGCCTTGGTAAGGTTCTTCGCGTTGCATCGAATTAATCCGCATGCTCCGCCGCTTGTGCGGGCCCCCGTCAATTCCTTTGAGTTTTAGCCTTGCGGCCGTACTCCCCAGGCGGGGCACTTAATGCGTTAGCTACGGCGCGGACTCCCAGGGTTTCTAATCCTGCTCTCTCTTTCTCTTCTACACATCTGACGCTTCCGACGTTACCCCTTCTTTGGATTTTGG
+
GGGGGGEGGGGGGGGGGGGGGGGGGGGGGGGGGGGGGGGGGGGGGGGGFGGGGGGGGGGGGGGGGGGGGGGGGGGGGGGGGGGGGGGGGGGGGGGGGGGDGGGGGFGGFGGGGGGGGGGGGGGGGGGGGDGGGGGGGGGGDGCGGFGGFGGGCGGGGG>AFFFF=B@FFFFBFF;EF?C<D0=BFBBF;BFF<9A<<>233:AA4<?FF2>>>FFF:(.(86?<((4627@AA<*3(9AD)/))).-654).)6.8>2:9).-180(-4(-,((-,(),((.(-).)(.)))).(
@M00689:251:000000000-CJTJ5:1:1101:11966:15419 2:N:0:5
CGACGGCCATGCATCACCTGTACACCAACCACAAGGGAAACTACATCTCTGCAGCGATCTGGTGTATGTCAAGCCCAGGTAAGGTTCTTCGCGTTGCATCGAATTAATCCACATGCTCCGCCGCTTGTGCGGGCCCCCGTCAATTCCTTTGAGTTTTAGCCTTGCGGCCGTACTCACCAGGCGGGGCGCTTAATGCGTTAGCTACGACACAGAGGCCGTGGAAGACCCCTAACCCTAGCGACCACCGTTTACGGCATGGACTACCAGGAGCTATAATACTGCTCACCTCGTAT
+
GEFEE7FGGGGGFGGFFGFGGGGGGFFGEGEGGGGDGFGGGFGGGFGFFFGGGGGGGCGGGGGGGGDGGCGGGGG?FFGGFFGGGGFFGGGGGGGEGGGCEFFCG;FAFF=EE89FFAF8CCCGGGGGGGGCEGDGEGDE>DGFFACCEFFGFGFCGGFFFFEE@AA=):AADBF=G20CDD=9F9(4>>(3:9<>(40:F<)523(766203(3:((-266)4.:((/*0((.5((471(8-4314,4((6:(13(.3)2).,1)5?((-())6)))6A<D))).(),,4((
@M00689:251:000000000-CJTJ5:1:1101:11981:15438 2:N:0:5
CGACGGCCATGCATCACCTGTACACCAACCACAAGGGAAACTACATCTCTGCAGCGATCTGGTGTATGTCAAGCCCAGGTAAGGTTCTTCGCGTTGCATCGAATTAATCCACATGCTCCGCCGCTTGTGCGGGCCCCCGTCAATTCCTTTGAGTTTTAGCCTTGCGGCCGTACTCCCCAGGCGGGGCGCTTAATGCGTTAGCTACGACCCAGAGGCCGTGGAACACCCCTACCCCTAGCGCCCCCCGGTTACGGCCTGGACTCCCCGGGTATCTAACCCTTCCGCCC
+
GGGGGGGGGGGGGGGGGGGGGGGGGGGGGGGGGGGGGGGGGGGGGGGGGGGGGGGGGFGGGGGGGGGGGGGGFGGFGGGGGGGGFGGGGGGGGGGGGGGGGGGGGGFGGGGGGGGGGGGGGGGGGGGG8FGGGEGGGGGGGGGGGFGGFGCFGEGGDFGFFFF@EA>=AFFFFDEBGD8D>B@6>>F2261(:A2406???F>6?<?9(,((.8<??1,4903(((-,57>B(4D?2(2((<2(,41(4,3:(49(-4000.((4(-403()))..-4:(31,((-(
@M00689:251:000000000-CJTJ5:1:1101:16189:15461 2:N:0:5
CGACGACCATGCAACACCTGTATCAGCGTTCCCGAAGGCACTAAGCTATCTCTAGCGAATTCGCTGTATGTCAAGGGTAGGTAAGGTTCTTCGCGTTGCATCGAATTAAACCACATGCTCCACCGCTTGTGCGGGCCCCCGTCAATTCATTTGAGTTTTAACCTTGCGGCCGTACTCCCCAGGCGGTCAACTTAATGCGTTAGCTCCGAAACCCACGTCACAAGGTCACCAACTTCAAGTTGACATCCTGTAAACCGTGAGCAGCCGGGGGGTGTAATACTTCCGCCTGTGTT
+
GGGGGDGGGGGGGFGGGGGGGGGGGGGEGGGGGGGGGGFG?8CFGGFGFFFGGGGGGGGGGGGGDGCGGGGGGGGDFFGGGGGGGGGGG9FGGGGGGGGGGGGGFGGGGFGGGGGFGGGGGGGDGGGDGGGGGGGGGEDGGDEDCFGGC9DDGFGFGGGFAF@F97:ABFFF=>>BFEFGFFD=2@(.837)>33?C96(6;@F<4;B6:;;2<:(((3:?<)4()62***(((*.:<5<4*-34))(.)6-).),4:6(,.)((.((((((,((.)))-))))-(42(.).(
@M00689:251:000000000-CJTJ5:1:1101:25627:15462 2:N:0:5
CGACAACCATGCAGCACCTGGTCGCAACATATTCAGGAGGCAACCACCTAGAACTGGCCACAGGCAAATGTTAAAAAGAGTATGCCCTAAATCCTGCTCGTTCAGGGAGGCAGTTTGATTTACAGGGTATCTAATCCTGCTCTCT
+
GGGGGGGGGGGGGGGGGGGGGGGGGGGGGGGGGGGGGGGGGGGGGGGGGGGGGGGFFGGGGGGGGGFGGGGGGGGGGGGGGGGGGGGGFGGGGGGGGGGEGGGGGGGFGGGGGGGGFGGGGGGFGGGGGGGGGGGGGGGGGGGGG
@M00689:251:000000000-CJTJ5:1:1101:12569:15478 2:N:0:5
CGACGGCCATGCAGCACCTGTACACCAACCACAAGGGAAACTACATCTCTGCAGCGATCTGGTGTATGTCAAGCCCAGGTAAGGTTCTTCGCGTTGCATCGAATTAATCCACATGCTCCGCCGCTTGTGCGGGCCCCCGTCAATTCCTTTGAGTTTTAGCCTTGCGGCCGTCCTCCCCAGCCGGGGCGCTTAATGCGTTAGCTACGACACAGAGGCCGTGGAAGACCCCTACACCTAGCGCCCCCCGTTTCCGGCCAGGACTACCGCGGACTCTAACCATGCCCTCCCTCTCTAT
+
GGEGGCEGGGGGGGGFGGGGGGGAEF@FFCGGAAFGCCFGGGGGG<AFFEDCFEFF6@AFEDGGGGGGFGGGFFCGGE<FG9F@?FFGGG@GGCF=FCGGC8BE@FGGGG@FDF@FAA8CDGEECEDF8DGCEGECEG6@C?CFFFGGFC77:EFGGG>@AAE=C>5>BF4)6@EBED4*)/024,6>F>::<A))-8081:4<2((((-4(5((-892990)((,86<3)4((22()420)4(-4(-4(,)((-(((,(-.(53((-((,,()))).,))(3(,,(((((()))
@M00689:251:000000000-CJTJ5:1:1101:22287:15558 2:N:0:5
CGACAGCCATGCAGCACCTGTACACCAACCACAAGGGAAACTACATCTCTGCAGCGATCTGGTGTATGTCAAGCCCAGGTAAGGTTCTTCGCGTTGCATCGAATTAATCCACATGCTCCGCCGCTTGTGCGGGCCCCCGTCAATTCCTTTGAGTTTTAGCCTTGCGGCCGTACTCCCCCGGCGGGCCGCTTAATGCGTTAGCTACGACCCAGAGGCAGTGGCAGACCCCTACACCTCGCGCCCACCGTTTCAGCCTGGGACGCCCAGGGGTACTCACGCTCCCCTCCCCTTCCC
+
GGGGGGGGGGGGGGGGGGGGGGGGGGGGGGGGFGGGGGGGGGGGGEGFGGGGGGGGDFFGFFEF=FDG@FCGCFCGGFDFGEGGEGGGGGGEGBF7F<FD6EEE8EGGEAFC@84@8@FEGGGG7=F@CCGCCE>CEGG@DD6DDFGDFF+@CECF+;6A?FE):>AAFA49>29BF2*98:>@@(,47>B04<BA;<61<4:-4<(((,4.(,-412801(.34<<BG1)422*.(4679:;(-((,(.,)))4(((-((((-((((4(,())).(((-(,(4(-(-1((.((
@M00689:251:000000000-CJTJ5:1:1101:22032:15633 2:N:0:5
CGACAGCCATGCAGCACCTGTACACCAACCACAAGGGAAACTACATCTCTGCAGCGATCTGGTGTATGTCAAGCCCAGGTAAGGTTCTTCGCGTTGCATCGAATTAATCCACATGCTCCGCCGCTTGTGCGGGCCCCCGTCAATTCCTTTGAGTTTTAGCCTTGCGGCCGTACTCCCCAGGCGGGGCGCTTAATGCGTTAGCTACGACACAGAGGCCGTGGAAGACGCCTACCCCTCGCGCCCACCGTTTCCGACAAGGACTACCAGGGTATCTCAGCCCGCTCTCC
+
GGGGGGGGGGGGGGGGGGGGGGGGGGGGGGGGGGGGGGGGGGGGGFGGGGGGGGGGGFGGGGGGGGCFFGGGGGGGGGGGGGGGFFGGGGGGGGGGGGGGGGGGGGGDFGGGGGGGFGGGGGGGGGGGGGGGGGGGGGGGGGGFGFFGFG?D:FGGGGFAFFF@EFFFFFFFFDFFGFGGFF>@@@6,(-4:A<><90(34>AA<241;>B6(4:(8>((2:77:<(31*)(,1C<0(049D(46((.4(,6?(,-((4(((5:04),((()64)5)5(((,(,,4(
@M00689:251:000000000-CJTJ5:1:1101:6176:15816 2:N:0:5
CGACAACCATGCAACACCTGTACACCAACCACAAGGGAAACTACATCTCTGCAGCGATCTGGTGTATGTCAAGCCCAGGTAAGGTTCTTCGCGTTGCATCGAATTAATCCACATGCTCCGCCGCTTGTGCGGGCCCCCGTCAATTCCTTTGAGTTTTAGCCTTGCGGCCGTACTCCCCAGTCGGGGCGCTTAATGCGTTAGCTACGACCCAGAGGCCTTGGAAGCCCCCTACACCTCGCACCCACGGTTTACGGCATGGACTCCCAGGGTTTCCAATCACGCCCTCTCGTTGCTT
+
GG@FGGGGGFGC@EFFDGGGGGGGGG@FGDGGFGCF@FDGGGGGFFGEFGGGGGGG:FGGGFGGFCGGGCFFGGFGGGGFDCFGGGGGGGGGGGGGGGGGC8FGGG9EGGCGGGEFAEFEGGGGGGGGCFEGGDCCEGGEC88DF?DFFG7,:EEEFEFFFF@550)==4@=FFEBC99C)792929669;7)).;93;(8DA<)(-4(4:3:826<03:(4)41<??357?:BF(((((4760,((--(.5--14903),),5<(51(((-))))).)(,.(-(.((((,(().
@M00689:251:000000000-CJTJ5:1:1101:6157:15818 2:N:0:5
CGACAACCATGCAACACCTGTACACCAACCACAAGGGAAACTACATCTCTGCAGCGATCTGGTGTATGTCAAGCCCAGGTAAGGTTCTTCGCGTTGCATCGAATTAATCCACATGCTCCGCCGCTTGTGCGGGCCCCCGTCAATTCCTTTGAGTTTTAGCCTTGCGGCCGTACTCCCCAGGCGGGGCGCTTAATGCGTTAGCTACGACACAGAGGCCGTGGAAGACCCCTCAACCTGGCGCCGCCCGTTTACGGCCGGGCACACCCGGGTATCACATCCTGTCCTCCCGTGTCGT
+
GGGGGGGGDGGGFGGGGGGGGGGGGFFGDEGGGGGGGGGGGGGGGDGGFGGGGGGGGGGGGGGGGGGGGGFFGGGGGGGGGFFGGGGGGGCFCEGGGGFGGGGGGGGGGGGGGGGGGGGGCGEEEGGCCFE=CEEEGEDCDG>7DFFGFCFCFFGFCEDF5<CEBA>FA27AD>EFCAFDAD==>0707>BF9-4>>(-32A22<:0901((.5(443(3;12?,,(4*9),)(*,((.3:5((-90(33()41(((-,(((((-,33(-(,.)).)5:))))5<<(((.3((((
@M00689:251:000000000-CJTJ5:1:1101:10129:15822 2:N:0:5
CGACGGCCATGCACCACCTGTACACCAACCACAAGGGAAACTACATCTCTGCAGCGATCTGGTGTATGTCAAGCCCAGGTAAGGTTCTTCGCGTTGCATCGAATTAATCCACATGCTCCGCCGCTTGTGCGGGCCCCCGTCAATTCCTTTGAGTTTTAGCCTTGCGGCCGTACTCCCCAGGCGGGGCGCTTAATGCGTTAGCTACGACACAGAGGCCGTGGAAGCCCCCTCCACCTAGCGCCCCCCGTTTACGGCAGGGACTACCAGGGGATCTAATCCTGCCCCCC
+
GGGGGEGGGGGGGGGGGGGGGGGGGGGGGGGGGGGGGGGGGGGGGGGGGGGGGGGGGGGGGGGGGGGGGGGGGGGGGGGGGGGGGGGGGGGGGGGGGGGGEGGGGGGGGGGGGGGGGGGGGGGGGGGGGGGGEGGGGEDEGGGGGFGGFG?FGGGFGCGFFFF5=>FFFFFAF9=BGFGGFF>BBF>>>3::A266>?B?:96<<1<B09(237:?29199:7(23??G9)((.C:3)436>4,490,17048:B(((712,4:7),(,(,(()6-4<26421.(((
@M00689:251:000000000-CJTJ5:1:1101:12070:15837 2:N:0:5
CGACGGCCATGCAGCACCTCCACAGCAGTTCTTGCGAAAAGGGATATTTCTACCCCGGTCCACTGTGCTTCGAGCCCAGGTAAGGTTCTTCGCGTTGCGTCGAATTGAACCACATGCTCCACCGCTTGTGCGGGCCCCCGTCAATTCCTTTGAGTTTCAACCTTGCGGCCGTACTCCCCAGGCGGGGCGCTTAATGCGTTAGCTACGACACAGAGGCCGTGGAAGACCCCTCCACCTAGCGCACACAGTTTACGGCATGGACTACCGGGGTATCTAATCCCCCCCTTCCTGTT
+
GGCFGGGGGGGGGGGGGGGGGGGGGGGGEFGGGFGDGGGGGGGGGGGGGGGGGGGGGGGGGGGFGGFGGGGDFCFGGGGGGGGGGGGGGGGG>>FGCFGGGGGGGGG9?EF,DFGGG,?2@DFGDC6D?FGGD?CECEDCDGDDFFGGFGGG?EFGGGGFAF>=*)-6@>FF6;;E?3<F)4;37>903;B:6)))61-(((.6).41263.(((-4:>,1(0.((.2<D3(((244()((),--4(()--).4,(((,378<0(3;(434().))-.)))(((-((,4)).)
@M00689:251:000000000-CJTJ5:1:1101:10566:15849 2:N:0:5
CGACGACCATGCATCACCTGTACACCAACCACAAGGGAAACTACATCTCTGCAGCGATCTGGTGTATGTCAAGCCCAGGTAAGGTTCTTCGCGTTGCATCGAATTAATCCACATGCTCCGCCGCTTGTGCGGGCCCCCGTCAATTCCTTTGAGTTTTAGCCTTGCGTCCGTACTCCCCAGGCGGGGCGCTTAATGCGTTAGCTACGACACAGAGGCCGTGAACGCCCCCTACACCTCGGGCCACCCGTTTACGGCCTCGGCTACCAGGGTCAATAATCCATCCCTCCCGTATCTT
+
GGEGGGGGGGGGGGGEGGGGGGGGGGGGGGGGGFFGGGGGGGGGGGGGGGGGGGGGGGGGGGGGGGGGGGGGGGGGGFGGGGGGGGGGGGGGGGGGGGFEEGFGGGCFGGGGGGFGFGGGGGEGEGGGDFEEGGDGCEGGGG>FGF;FFGDCGGFGGGCAAFFFE>):=ADFDB;;GFGGFB(>900769?F:4>AFBB?F<9AFF?(,7<:(,,2:91(,().(-4,5))((4<1(-(--7(,2(((,.(4(((,((4(((-8<04(4.(())))))..)),()(((((((())
@M00689:251:000000000-CJTJ5:1:1101:23113:15856 2:N:0:5
CGACGGCCATGCAGCACCTGTGTTACGGCTCTCTTTCAAGCACGCCCTCATTTCTGAGGGCTTCCGTACATGTCAAGGGTAGGTAAGGTTTTTCGCGTTGCATCGAATTAATCCACATCATCCACCGCTTGTGCGGGTCCCCGTCAATTCCTTTGAGTTTCAGCCTTGCGACTGTACTCCCCAGGCGGCATATTTAACGCGTTAGCTCCGGCACGGACCAAATGAATGGCCCACACCAAATATGCATCGTTTAGGGCGTGTACTACCAGGGTATCTAATCCTCATCTCTCTTT
+
GEFEGEGGGGGGGGGFGGGGGGGGGGGDGEGGGGGGGGGGGGGGGGGGGGGGGGGGGGGGGGGGGGGGGGGGGGGAFGGGGGGGGGGGAFGGGGGGGGGGGGGGGGGGGGGGGGGGGFFGGGGGGGGGGGGGFGDGGGDFCFGDCECGFGGGFGFFGEGFFFCEFFFF@BBFFFFFGCFCFD4=D9A@>@>3CECEFF6>169<<C3;189>(9:>;4(,21<<A992**9(-292?(:()*)))))-,-462)5013(-((4.)6.5.26B:0<B2<23).).).56).)))
@M00689:251:000000000-CJTJ5:1:1101:23128:15867 2:N:0:5
CGACGGCCATGCAGCACCTGTGTTACGGCTCTCTTTCAAGCACGCCCTCATTTCTGAGGGCTTCCGTACATGTCAAGGGTAGGTAAGGTTTTTCGCGTTGCATCGAATTAATCCACATCATCCACCGCTTGTGCGGGTCCCCGTCAATTCCTTTGAGTTTCAGCCTTGCGACTGTACTCCCCAGGCGGCATATTTAACGCGTTAGCTCCGGCCCGGACCAAATGAATGGCCCCACCCAATACTCCATCGGTCAGGGCCTTGACTACCCGGGTTTTCATTTCTGCTCTCTTTGTTT
+
GGGGFEGGGEGGEFFFFGGGFFFGGGGGGGDGFGGGGGFGGGGGG7FGGFGGGFGGGGFDDGGGGGGFGGGGFFAEGGGGGGGG,FFFCFGFFAFGCFGDEFFEEGGGGGGGGGGGGGGGEADFG8>EGE6F?=BEGE8DDDEDDDDFFGGGGGGFGFFFFFEFBFFB@=AA9==EF4=@A4<AB499@F9BF<?3?E?0(.6<<<3E=?9@(,((49922())).6)*09:((1(301()).),4)),(-((.((--().))644111,031(,)))-)6).))-)2))-))((
@M00689:251:000000000-CJTJ5:1:1101:7828:15879 2:N:0:5
CGACGGCCATGCAGCACCTGTACACCAACCACAAGGGAAACTACATCTCTGCAGCGATCTGGTGTATGTCAAGCCCAGGTAAGGTTCTTCGCGTTGCATCGAATTAATCCACATGCTCCGCCGCTTGTTCGGGCCCCCGTCAATTCCTTTGAGTTTTAGCCTTGCGGCCTTACTCCCCAGTCGGGGCTCTTAATGCGTTAGCTACGACACAGTGGCCTTGGACACCCCCCCCCCCTTGCTCCCACCGTTTACGGCATGGCCTCCACAGTTGTCACTCTCTTTCTCTCCTGTTCTT
+
G++@:FDECEFFEEFEEFGCGGDGCFFFFCBFFG8CF8,,CEFGGEGEFGFG,6FF+CFGGGFDGDGFGG9@@FAF<<FD?FFGGGGGGA@CECC@FFGG+8,@D,A<FFCEFF9D,9DEGGGG8EFG,7CE+@=8EEDCC8>DFF8C7<C,D,@EC,:C*+>5@98A5)4:@EEEGFF7*77(6(6(/73))97>(,//(6>)4(,691(()),62))),5)).(39<)),(4/2((().6470?(4:0(.109401((()(,(((())--)))))).)-)-)-)).4)-).)-
@M00689:251:000000000-CJTJ5:1:1101:25992:15883 2:N:0:5
CGACGACCATGCACCACCTGTACACCAACCACAAGGGAAACTACATCTCTGCAGCGATCTGGTGTATGTCAAGCCCAGGTAAGGTTCTTCGCGTTGCATCGAATTAATCCACATGCTCCGCCGCTTGTGCGGGCCCCCGTCAATTCCTTTGAGTTTTAGCCTTGCGGCCGTACTCCCCAGGCGGGGCGCTTAATGCGTTAGCTACGACACAGAGGCCGTGGAAGACCCCTACCCCTCGCGCCCACCGTTTCCGGCCTGGACTCCCCGGGGTTCTAACCCTGCCCTCTCTTTCT
+
GGGGGGGGGGGGGGGGGGGGGGGGGGGGGGGGGGGGGGGGGGGGGFGGGGGGGGGGGGGGGGGGGGGGGGGFFGGGGGGGGGGGGGGGGGGGGGGGGGGGGGGFGGGGFGGGGGGGCGGGGGEGGGGGCFGGGGGGGGGGGCEGGFGGFGC<6EFGGFGFFFFB@8=29A=A=>CFGFFDAD246;>0>6?<AF<<;<<14<AA<?(42>?B?FB?FF>(23<((,4<D5)((4F?((,(3>9(3:(404))4(7((,(44)(.20391((-()))).,((,(.4:112)46)
@M00689:251:000000000-CJTJ5:1:1101:14297:15885 2:N:0:5
CGACAACCATGCACCACCTTGAGCCTTCCTTTGCAGTCAAACACTACCTGAGAAATCAGGAAGAAACATCATTTGTGACTGCCACACCAACACACTTCTTGACACAGGTAAGGTATGGGTATCTAATCCTGCTCTCT
+
GGGGGGGGGGGGGGGGGGGGGGGGGGGGGGGGGGGGGGGCGGGGGGGFGFGGGGGGGGGGGGGGGEGGGGGGGGGGGGGGGGGGGGGGGGG@ECEGGGGGFGGCFGGGGGGGGGGGGGGFGGGGGGGGGFGF?E>D,
@M00689:251:000000000-CJTJ5:1:1101:24931:15952 2:N:0:5
CGACAGCCATGCATCACCTGTACACCAACCACAAGGGAAACTACATCTCTGCAGCGATCTGGTGTATGTCAAGCCCAGGTAAGGTTCTTCGCGTTGCATCGAATTAATCCACATGCTCCGCCGCTTGTGCGGGCCCCCGTCAATTCCTTTGAGTTTTAGCCTTGCGGCCGTACTCCTCCGGCGGGGCGCTTAATGCGTTAGCTACGACACAGAGGCCGTGGCAGACCCCTACCCCTAGCGCCCATTGTTTACGGCCTGGGACACCAGGGATTACACACCTGCCCTCCTTTATT
+
FEECCGEGFFGGDGGFFGGGGGGGGGGGGGGGGGGGDFEFFFGGGGGGFFD?F@EF+FEEGGFDFFGGGFFF9FB?DFFGGC@EA:FGGGCCEGGGCFG8,98ECCFFE,CEGGGGGFFGGGGG7CFGDFG6>E>CCG=@6+@DFFFFD79DEFF7FG+BFFF5<>)=>=:>25:6,)*359@023(,39BF>B)4-:?B:4:-)8((,32.::BF<>>((,,((,-3<7)41:F(,4>(()(-()).4:>B((-((,-((((.812(((,.5)-))-,.((4((.,()))))
@M00689:251:000000000-CJTJ5:1:1101:24949:15955 2:N:0:5
CGACAGCCATGCATCACCTGTACACCAACCACAAGGGAAACTACATCTCTGCAGCGATCTGGTGTATGTCAAGCCCAGGTAAGGTTCTTCGCGTTGCATCGAATTAATCCACATGCTCCGCCGCTTGTGCGGGCCCCCGTCAATTCCTTTGAGTTTTAGCCTTGCGGCCGTACTCCCCAGGCGGGGCGCTTAATGCGTTAGCTACGACCCAGAGGCCGTGGAAGACCCCTACACCTAGCCCCCATCGTTTCCGGCATGGACTAACCGGGTAACCACTCCCGGCCCCCTCTTCC
+
GGGGGGGGGGGGGGGGGGGGGGGGGGGGGGGGGGGGGGGGGGGGGGGGGGGGGGGGGGGGGGGGGGGGGGCGGGGGGGGGGGGGGFGGGGGGGGGGGGGGGGGGGGGGGGGFGGGGFGGGGGGGGGGGGGGGDGGGGGGGGGGGGFGGFGGGGGGGGGGFFFFFFFB9=AFFF>4=GFF9FF@>670,4(4:AAA2(48((.46<:?>(266:<6?F>B690<:7?8?G*),(3C05>0(.>99:(-,2-)-20(((((),)().((411-()))(.44(,(((--(((()).
@M00689:251:000000000-CJTJ5:1:1101:11508:15976 2:N:0:5
CGACGACCATGCAGCACCTGTGAGAGTGCCCCGAAGGGAAGACGTGTTTCCACGCCGGTCACTCACATGTCAAGCCCAGGTAAGGTTCTTCGCGTCGCGTCGAATTAAACCACATGCTCCGCTGCTTGTGCGGGCCCCCGTCAATTCCTTTGAGTTTTAGCCTTGCGGCCGTACTCCCCAGGCGGGGCGCTTAATGCGTTAACTGCGGCACTCAGGGGGTCAACCCCCCGAACAACCAGTTCCCATCGTTTAAGGCGTGGGCTCCCGGGGTACCTAATCCTGCCCCCCTAGTCC
+
GGGGGGGGGGGGGGGGGGGGGGGGGGGGGGGGGGGGGGGGGGGGGGGGGGGGGGGGGGGGGGGGGGGGGGGGGGGGGGGGGGGGFFGGGGGGGGGGGGGGGGGGG7FGGGGGGGGBFEFGGGGGDGFGGGGGGGGGGGGGDGDDFFGGFGGGFGGGFGGFFFF@3BF95(4:FF?FGFGGD;<@699;>BFB6))).1:?B0>AF<:06(1.4,8?069(4:BB1236515(4,*,((..)0<<3),(((-(-.41(((-(((,(--(((,-)))-2.)6).52((,,((.5))
@M00689:251:000000000-CJTJ5:1:1101:6860:15989 2:N:0:5
CGACCGCCATGCATCACCTGTACACCAACCACAAGGGAAACTACATCTCTGCAGCGATCTGGTGTATGTCAAGCCCAGGTAAGGTTCTTCGCGTTGCATCGAATTAATCCACATGCTCCGCCGCTTGTTCGGGCCCCCGTCAATTCCTTTGCGTTTTAGCCTTGCGGCCGTCCTCCCCAGGCGGGCCGCTTACTGCGTTAGCTACGACACCGAGGCCGTGGAAGACCCCCACCCCTAGCGACCACCTTTTACGTCCTGGCCTCCCGGGGTCTCTTATCCTTCTCCCCCTGTCTC
+
G=+:+@@@:CCDEGGCECF<FGGCGG@FFCEFC<D8C,6CC<FGGGFGFGCF98EE+F<FC<FCGGDAFG9,C@AB,,AEFE,,?=EFGGGCC@C+C,=D6,9@DECG@@,@:E,@AFG66C>E7C?=,,=+@@B=C=8=?8@DD79DFF?,+@+@D,0<*AE)8)01>==)/>C@E@*?)/((.(((33:1)644(8126ABA76(4(3(4(4190(4((()(.:30*/57((7:0(,(,897:((592)4(.1(42(.(.(((((((,-4<54))).-)-5)).(,-(52-)
@M00689:251:000000000-CJTJ5:1:1101:19341:16038 2:N:0:5
CGACGGCCATGCAGCACCTGTGTCCGCGTCCCCGAAGGGAACCGTGAATCTCTCCACGTAGCACGGCATGTCAAGAGCTGGTAAGGTTCTTCGCGTTGCCTCGAATTAAACCACATGCTCCACCGCTTGTGCAGGCCCCCGTCAATTCCTTTGAGTTTTAACCTTGCGGCCGTACTCCCCAGGCGGAGAACTTAATGCGTTAGCTGCGCCACCGAAGCTCTAAGCGCCCCGACAGCTAGTTCTCATCGTTTACGGCGTGGACTCCCAGGGTATCTAGTCCTCCTCCTCCTGTCGT
+
GGGGGGGGGGGGGGGGGGGGGGGGGGGGGGGGGGGFGGGGGGGGGGGFGGGGGGGGGGGGGGGGGGGGGGGGGGGGGGGGGGGGGGGGGGGGFGGGEEGFGGGGGGGGGGGGGGGGGGGGGFFFGGGGGGGGGGGDCEGGGGGGGFCFFGGGGFFFFGGFFFFFFFFFFAFF>D==C=GGF@=D99916;@EE<E?CE9<DFFAAB79>BB??9>B6>07ABF2(499D<:9BFGF)9?24*).644>F::1<?(4(-2(244,31(5:B0(,65<.6):6)(((((((().)((
@M00689:251:000000000-CJTJ5:1:1101:15456:16085 2:N:0:5
CGACGACCATGCACCACCTGTCTCCGGTCCAGCCGAACTGAAGGGATCCATCTCTGGTTCCCGCGACCGGGATGTCAAGGGCTGGTAAGGTTCTGCGCGTTGCTTCGAATTGAACCACATGCTCCACCGCTTGTGCGGGCCCCCGTCAATTCCTTTGAGTTTTAGCCTTGCGGCCGTAGTCCCCAGGCGGGGCACTTAACGCGTTAGCCCCGGCACGGACAGCCTGCACTGCCCACACCACATTTGCCACGTTTAGGGCGTTGACTACCCGGGTCTCTAATCCTGCCTCCA
+
GGGGGGGGGGGGGGGGGGGGGGGGGGGGGGGGGGGGGGGGGFGFGGGGGGGGGGGGFGGGGGGGDGGGGGGDFGGGGGGGGGGGGGGCFCFEGGGGGGEGGGGGGGGGGCFGFFGEGGGGFGFGGGGGGDGGGG?E6?DGGGGGGFGG;GGGGFG78??FAF?*>EEEF38:96>07(:CFEEFF?F629BBF>::?<<A:017B?14).8(-4(-39091((-(8:?>*/4(3*,(8:<()))).6>).(-(,()58?9,(-3>9)48.,4(((.6-)6))-)-,1))((
@M00689:251:000000000-CJTJ5:1:1101:27924:16089 2:N:0:5
CGACGACCATGCAGCACCTGTCTCCAGGTTCCCGAAGGCACCCCCTCATCTCTGAAGGGTTCCTGGGATGTCAAGACCAGGTAAGGTTCTTCGCGTTGCATCGAATTAACCCACATGCTCCACCGCTTGTGCGGGTCCCCGTCAATTCCTTTGAGTTTCAACCTTGCGGCCGTACTCCCCAGGCGGACAACTTAACGCGTTAGCTGCGACACCGAGAGGCCGAACCTCCCAACCTCTAGTTGTCATCGTTTACAGGGTGGACTAACCGGGGTCCTAACGCTGCCCTATCCGTCTT
+
GC@@+@CCGGGGFEFDFDFF<@EGGGFGFGGGGGCCED<FFGGGG>F8FFFDFD,E9,CEFGGFAC,@CCGFAFGEFGGGGGGE<F?EGGGGGGGGDEC@FF7E8EFGF,FGDGGGGGGFGGGFGGECEFFGG>EEE?D8=CC8CFGGFGGCEFGA9BFFAFCEE*8>)81):9:BC=>DF2(/:@9212=).7>EFFBF@F0;>EE>0(,,2(13(3:((,((-933>CF?(4*4,)44)*..)).4,(-:-.)(-4:>(23432<(--(,((..)((--(,((((,)((((,(
@M00689:251:000000000-CJTJ5:1:1101:27905:16092 2:N:0:5
CGACGACCATGCAGCACCTGTCTCCAGGTTCCCGAAGGCACCCCCTCATCTCTGAAGGGTTCCTGGGATGTCAAGACCAGGTAAGGTTCTTCGCGTTGCATCGAATTAAACCACATGCTCCACCGCTTGTGCGGGTCCCCGTCAATTCCTTTGAGTTTCAACCTTGCGGCCGTACTCCCCAGGCGGACAACTTAACGCGTTAGCTGCGACACCGAGAGGAAGACCCTCCCAACACCTAGTTGGCATCGTTTACAGCGTGGAATACCAGGGTCTCTAATCCGGCTCTCTCTGGC
+
GGGGGGGGGGGGGGGGGGGGGGGGGGGGGGGGGGGGGGGGGGGGGGGGGGGGGGFEGGGGGGGGGFGGGGGGGGGGGGGGGGGGGGGGGGGGGGGGGGGFEEEGGGGGGFG@EGGGGGGGGGDGGDE+=EGGGGEGGFG?DGGGDFGGFGFGGFGFGCCAFFBEFC@AF9=AAFFFGFGC6>DDF>9990834=64;6;66;;39>E>9(49?94(,4(.(.408.(3*9)80:*4(4<AA*(4,-33??01)).)(48>:<)5472>B:1(,).6AF29((,(,(52<?2))
@M00689:251:000000000-CJTJ5:1:1101:11612:16122 2:N:0:5
CGACGGCCATGCAACACCTGTACACCAACCACAAGGGAAACTACATCTCTGCAGCGATCTGGTGTATGTCAAGCCCAGGTAAGGTTCTTCGCGTTGCATCGAATTAATCCACATGCTCCGCCGCTTGTGCGGGCCCCCGTCAATTCCTTTGAGTTTTAGCCTTGCGGCCGTACTCCCCAGGCGGGGCGCTTAATGAGTTAGCTACGACACAGAGGCCGTGGCAGACCCCTCCACCTAGCGCCCCCCGTTTACGGCATGGCACACCAGGGTACTCTATCCTCCCGTCCCCTTTCA
+
GGGGGGGGGGGGGGGGGGGGGGGGGGGGGGGGGGGGGGGGGGGGGFGGGGGGGGGGGGGGGGGGGGGGFGGGGGGGGGGGGGGGGGGGGGGGGGGGGGGGGGGGGFGGGCGGGGGGGGGGGGGGGGGGGGG>EGGGEGDGGGEFFFGGFGFFGFFGGEGFFFFFFA=AFF4>@FFFGFGGFFBFBF;;6BF092)).6:A<<4)321((48?F?:?FF;;>(.--8?BG5)44?G0(4?((712(7048(-)(42,-1(4()((-(.208,))))..:4>)((((-((,(()-)
@M00689:251:000000000-CJTJ5:1:1101:19528:16145 2:N:0:5
CGACGACCATGCACCACCTGTGTGCACGTCCCTTGCGGGAAGAAGTCCATCTCTGGAAAACGCCGTGCCATGTCAAACGCTGGTAAGGTTCTGCGCGTTGCTTCGAATTAAACCACATGCTCCACCGCTTGTGCAGGCCCCCGTCAATTCCTTTGAGTTTTAACCTTGCGGCCGTACTCCCCAGGCGGAGAACTTAATGCGTTAGCTGCGCCACCAAAGCTCTAAGAGCCCCGACAGCTAGTTCTCATCGTTTACGGGTTGGACTCACAGGGTTCTCTATCCTTCCCCCACAGTT
+
GGGGEGGGGGGGGGFGGGGGGGGGGGGGGGGGGGGGGGGGGGGGGGGGGGGGGGGGGGGGGCGGGGGGGGGGGGBGFGGGGGGGGGGGFGGGGGGGGGGGGGGGGGGGGGGGGGGGGGGG9FGGGGGGGGGGGGFGGGDEGGGDGADFFFFFGGG,9EDFFFFEFEFFFF2>92=@GFFFFFBD9<66>B>;@EE<EC566<3(3><2799<F?1(,((2)))-)64)>F:<9()(-8?<)946-69).((481>61(((-2:23()4,.20,,().).)),--620(,(,,(.)
@M00689:251:000000000-CJTJ5:1:1101:17563:16165 2:N:0:5
CGACAACCATGCACCACCTGTACACCAACCACAAGGGAAACTACATCTCTGCAGCGATCTGGTGTATGTCAAGCCCAGGTAAGGTTCTTCGCGTTGCATCGAATTAATCCACATGCTCCGCCGCTTGTGCGGGCCCCCGTCAATTCCTTTGAGTTTTAGCCTTGCGGCCGTACTCCCCAGGCGGGGCGCTTAATGCGTTAGCTACGACACACGAGACGTGGAAGACCCCTACACCTAGCGCCCACCGTTTCCGGCATGGACTACCAGGTTATCTAATCCTTCCCCCCCTGTCCAT
+
GGGGGGGGGGGGGGGGFGGGGGGGGGGGGGGGGGGGGGFGGGGGGGCGGGGGGGGGGGGGGGGGGGGGGGGGGGGGGGGGGGGGGGGGGGGGGGGGGGGGGGGGGGGGGFGGGGGGGGGDGGGGGGGGCFGCCECEGGGGGGGGGFGGFGCCFGEEDGGFFFFEFF)>AFFFFFEEG)*7?DF>(2219BF?9<299?626A9))(-((4(-((((--33(4<B0?B?993320C?7<02(7,(449???)5(4;96?:274((.)30))-)..).684)))(,((((,(.))))
@M00689:251:000000000-CJTJ5:1:1101:17575:16178 2:N:0:5
CGACAACCATGCACCACCTGTACACCAACCACAAGGGAAACTACATCTCTGCAGCGATCTGGTGTATGTCAAGCCCAGGTAAGGTTCTTCGCGTTGCATCGAATTAATCCACATGCTCCGCCGCTTGTGCGGGCCCCCGTCACTTCCTTTGAGTTTTAGCCTTGCGGCCGTACTCCCCAGGCGGGGCGCTTAATGCGTTAGCTACGACACAGCGCCCTTCGCATACCCTCACTCCTATCGACCACCGTTTACGGCACGGACTACCACGGATCACCAACTTGATCCACCTGTCC
+
FGGGGGGGGGGGFGGCFFFGGGGGFFGGG7FGGGGFDF,EFGCGDC<CFGGGECF@CGGGEFFGGFGGGGGFGFGBFFFGFGGGGGGGGGGGCFCEG9EGEDGGFCE?DFGGCD>@,@DEECEE@EFG8D8CEE6EGE+@DG+DFFFD9C:::9EGGFCFAF*08=)8>>9>A>64:>4965-(4196>>F0>A224?F(32))5:(,,47,(((,,(((-((((.(5**)4)-7>74)(,04(32(4(((5(,((((((-,(42).(((,(((()(-()))).)..3((.,)
@M00689:251:000000000-CJTJ5:1:1101:26370:16302 2:N:0:5
CGACGGCCATGCATCACCTGTACACCAACCACAAGGGAAACTACATCTCTGCAGCGATCTGGTGTATGTCAAGCCCAGGTAAGGTTCTTCGCGTTGCATCGAATTAATCCACATGCTCCGCCGCTTGTGCGGGCCCCCGTCAATTCCTTTGAGTTTTAGCCTTGCGGCCGTACTCCCCAGGCGGGGCGCTTAATGCGTTAGCTAAGACACAGAGGCCGTGGAAGACCCCTACACCTAGCGCCCCCCCTTTACGGCATGGACTAACCGGGTATTCAATCCTGCCCTCCCTGTCTTT
+
GDGGGGGGGGGGGGGGGGGGGGGGGGGGGGGGGGGGGGGGGGGGGCFGGGGGGGGGDGGGGGGGGFGGGGGGGGFGGGGGGGGGFGGGGGGGGGGGGGGGGGGGGGGGGGGGFGCCFGGGGGEEGGGGDGDGGGGGGG>EGDDFGFGGFDB5DGGGGGFFFFF5:9>A2>BDAD47C@CC>B@69>FFB>F<FB2<;?:?:2<A))-3.42,5?0?FFFB18)..47<DF><:?GF02:0>B0(-3((,.)68?0(-8()5<?24(4(--(.))).))444(..(.(-()),4))
@M00689:251:000000000-CJTJ5:1:1101:26385:16312 2:N:0:5
CGACGGCCATGCATCACCTGTACACCAACCACAAGGGAAACTACATCTCTGCAGCGATCTGGTGTATGTCAAGCCCAGGTAAGGTTCTTCGCGTTGCATCGAATTAATCCACATGCTCCGCCGCTTGTGCGGGCCCCCGTCAATTCCTTTGAGTTTTAGCCTTGCGGCCGTACTCCCCAGGCGGGGCTCTTAATGCGTTAGCTACGACCCAGAGGCCGTGGAAGCCCCCTACCCCAAGCCCCCCCCGTTTCAGGCCCGGCACACCCGGGTATCCTATCCTGCCCTCCCCTCCCTT
+
GGEEFGGGEGGGCFG,@EGGGCFGGGGGGGGGGGGCFFGGGGFGGGGGGGGGGFGD@FGGGFGGGGGGGG<FGGGGGFFGGGGGGFGGGGGGGGGGGGGGGCFGGAFFFFGGGGDGFFFGGG>CEGGG?D>>CEGGGEDGGCGGGFFFFGC7+5DFGFGFFFE)@AA@=>A=DB9;G@FG>@B0246(,:A<:><A9B:2:A2),(80(42.((-32-9(4(.4(.24D<),.:5(-((((80((4(,4())).4,((,4(((,44(-(,()).)-))56)((((.(-(((-((-
@M00689:251:000000000-CJTJ5:1:1101:9683:16340 2:N:0:5
CGACAGCCATGCACCACCTGTCACTCTGTCCCCGAAGGGAACACGGTATCTCTACCGTCGTCAGAGGATGTCAAGACCTGGTAAGGTTCTTCGCGTTGCTTCGAATTAAACCACATGCTCCACCGCTTGTGCGGGTCCCCGTCAATTCTTTTGAGTTTCAGCCTTGCGGCCGTACTCCCCAGGCGGAGTGCTTAATGCGTTAACTCCAGCACTAAGGGGCGGACACCCCCTAACACCTAGCACTCATCGTTTACGGCGTGGGCTACCGGGGTATCTAATTCTTCCCCCT
+
GGFGGGGGGGGGGGFFFGGGEGFFGGGGGGGGGGGGGGGGGGGGGGGGGGGEGGGGGGCGFFGGDFFFGFGGGGGGGGFGGGGGGGFFGFGGGGGGGDGGGGGGFGGGF,EECFFCGGGGGGGFGGGGGGGGGGGGGDFGC88CCFFGBDDCDGFFGGGFFFBBCEEFFF0=79=<:4DDFA9BFF(56@39C)755C9;4374.4).4((5).4@1;1(-66(,8199C)-3:*.1((,(/58:?4),(.2(63:1-(,(2(((((((47(8).-).)).)))),(-1
@M00689:251:000000000-CJTJ5:1:1101:7863:16573 2:N:0:5
CGACGACCATGCAGCACCTGTACACCAACCACAAGGGAAACTACATCTCTGCAGCGATCTGGTGTATGCCAAGCCCAGGTAAGGTTCTTCGCGTTGCATCGAATTAATCCACATGCTCCGCCGCTTGTGCGGGCCCCCGTCAATTCCTTTGAGTTTTAGCCTTGCGGCCGTACTCCCCAGGCGGGGCGCTTAATGCGTTAGCTACGACACAGAGGCCGTGGAAGACCCCACCACCTAGCGCCCACCGTTAACGGCTTGGCATACCGGGGGTTTCATCCCTGCATCCCTTGTCT
+
GGGGGGGFGGGGGGGGGGGGGGGGGGGGGGGGGFGGGGGFGGGGGAFGGFGGGGGGGGGGGGGFGGGGGGFGGGGGGGGGGFGGGGGFFFGGGGGGGFGFGGFGGGGFGGF?FGGGGGDEEGDGEEEGGGGDGGGGG>DCGGCFG7FGFFDGDFFG>F5=CFC)8=>=>AA=@BC@C@GGFB=@FFF((418).5<92(8<9).4:06617(((-::;;31(52(.(,9*),(,9:2).(()34??03,((.(42(-(4..)),((2((,((().)).()).(-)(())(-5-
@M00689:251:000000000-CJTJ5:1:1101:7065:16582 2:N:0:5
CGACAGCCATGCATCACCTGTACACCAACCACAAGGGAAACTACATCTCTGCAGCGATCTGGTGTATGTCAAGCCCAGGTAAGGTTCTTCGCGTTGCATCGAATTAATCCACATGCTCCGCCGCTTGTGCGGGCCCCCGTCAATTCCTTTGATTTTTATCCTTGCGGCCGTACTCCCCAGGCGGAGAACTTAATGCGTTAGCTGCTCCCCCGAAGCTCTAAGACCCCCGCACGCCATTTCTCACTGTTTCCTGCGTGGACTACCAGGTGTTCCAAGTCTTCCTTCCATTTCTCTT
+
FGGEFFFFGGGGGGGGGGGFGGGEGGGGGGEG@FGFEGFGGGGGGGGFGGAEEFGECEGG9FFGFFGGGGGG,CFFF8FFGGGGGGFGGFFDGGGEEFGG,98EFFGGEE<FD@9FEGG>6E88=C+@84@8CED>EE68@8C9FCFGFFBE,@AFGG+;<FE@@A5=A==AAB;BGFFG4<>>(6035C37)6<3.6<7064.3)/)/((,,(,3),)6)..).44>)))(-1*-()6<96).))6)6)))60(,(,(.)5(4))()()()))).))))).).-()))-)-))-
@M00689:251:000000000-CJTJ5:1:1101:21701:16649 2:N:0:5
CGACGGCCATGCACCACCTGTACACCAACCACAAGGGAAACTACATCTCTGCAGCGATCTGGTGTATGTCAAGCCCAGGTAAGGTTCTTCGCGTTGCATCGAATTAATCCACATGCTCCGCCGCTTGTGCGGGCCCCCGTCAATTCCTTTGAGTTTTAGCCTTGCGGCCGTACTCCCCAGGCGGGGCGCTTAATGCGTGAGCTACGACACAGAGGCAGTGGAAGACCCCTACACCTAGCGCCAACCGTTTCAGGCCAGGACTACCAGGGGACTCAACACAGGCCATCCTGGCA
+
FCCCGGGEFGGGGGFFGGGGGFFGGGGGGGGGGGGGGGGGGGGGFEFAFFFEGGGGGGGGGGGGGGGGFGGFEFBFFFGGFFGGGGGGGGGGGGGGGGFFGGGCFCF?E,CFDFFGEGG6ECG6CCFGFGG>CED>EGGEGGEDFFCFFFGGG=FGCCGFFA@CEAFA>F==9B:2A@FGFFBFFFB9(-(--).:9?(26?AF4,(23;2.,(-,(-.8,))..(,,9*)4045((,(((.,3((,(-,))6)(-,(,,(((,())4(-(((,.48)1(,,((((,(2-((4
@M00689:251:000000000-CJTJ5:1:1101:21697:16668 2:N:0:5
CGACGGCCATGCACCACCTGTACACCAACCACAAGGGAAACTACATCTCTGCAGCGATCTGGTGTATGTCAAGCCCAGGTAAGGTTCTTCGCGTTGCATCGAATTAATCCACATGCTCCGCCGCTTGTGCGGGCCCCCGTCAATTCCTTTGAGTTTTAGCCTTGCGGCCGTACTCCCCAGGCGGGGCGCTTAATGCGTTAGCTACGACACAGCGGCCGTGGAAGACCCCTACACCTAGCCCCCCCCGTTTCCGGCCTGGACTACCTGGGTATCGAATCCTGCTCTCTCTGTAT
+
GGGGGGGGGGGGGGGGGGGGGGGGGGGGGGGGGGGGGGGGGGGGGFGGGGGGGGGGCFGGGGGGGFGGGGGGGGGGGGGGGGGGGGGGGGGGGGGGGFGGGGGGGGGGGGGGDGGGGGGCEGDGGGGGGGGGCEEGGGGGGGGGGFGGFG?DGGGGFGFFFFFFFBAAAA9ADFFFC@FGFFBB;FFFB>FFABBFFF???A94>BBFFFB1(79>>FFFF<2:(.:1<9)4:<GB(40(.8((4((-4?)-(49,86<(,),57)4((34,)(-,)(,623(-),.)))-))
@M00689:251:000000000-CJTJ5:1:1101:26589:16728 2:N:0:5
CGACAACCATGCATCACCTCCGCAGCGGCCTTTTAAGGGGAAGGGATGTTTCCACCCCGGTCCACTGCGCTTCGAGCCCAGGTAAGGTTCTTCGCGTTGCGTCGAATTGAACCACATGCTCCACCGCTTGTTCGGGCCCCCGTCAATTCCTTTGAGTTTTAATCTTGCGACCGTACTCCCCAGGCGGTCTACTTCACGCGTTAGCTGCGTTACCAAGTCAATTAAGACCCGCCAACTTGTAGCCCTCGTTTAGGGCGTGGACTACCAGGGTTTCTACTCCTGCACTTC
+
GGGGGGGGGGGGFGG@FGGGGGGGGGGGGGGGGGGGGFGGGGGGGGGGGGGGGGGGGGGGGGGGGGGGGGGGGGGGGGGGGGGGFGGDFGGGGGGGGGGGGGGG8FGG<FGGGGGC,,8DFFEGGDGGGGG,B6CGGG=CGCGDGEFGFGGFG?CFGGGFFFFFFFFE@F==2;;?FEDGF@<08069F:<AAFBD<B<949(19>)59?F(4<A:BFF24<<9A4>BFF:(43D31)-6-1))(,.28?<0)362(3(((8).80330(314AA)4-532.((,)).
@M00689:251:000000000-CJTJ5:1:1101:13141:16740 2:N:0:5
CGACGGCCATGCAACACCTGTGAACCAGTCCGAAGAAAGCCACATTTCTGCAGCCGTCCGGTCCATGTCAAGCCTTGGTAAGGTTCTTCGCGTTGCATCGAATTAATCAGCATGCTCCGCCGCTTGTGCGGGCCCCCGTCAATTCCTTTGAGTTTTAGCCTTGCGGCCGTACTCCCCAGGCGGGGCACTTAATGCGTTAGCTACGGCGCGGAAAACGTGGAATGTTACCCAACCCTAGTACCCAACCTTTCAGGCAGGGATCACCGGGGTTTTCTAATCGCGTCCTCCCTGTA
+
GGGGGGGGGGGGGGGGGGGGGGGGGGGGGGGGGGGGGGGGGGGGGGGGGGGGGGGGGGGGGGGGGGGGGGGGGGGGGGGGGGGGFFGGGDGGGGGGGGGGGGGGGGGGGGGGGFG9=FGGGGGEGGGFGGGGDEGGGGDEGGA@FFGFFGGGGGGCCEGFFFFEFFFF@@@FF=E9G2CDFBFFBB>B?B9><<BFFF016<5)((14969,34<00(,(283:A)).:0*(,-928:))-/548((.-.)))),(((4((-.4?((7(2((-)6:)--((,(--,)(((5,)
@M00689:251:000000000-CJTJ5:1:1101:13124:16747 2:N:0:5
CGACGGCCATGCAACACCTGTGAACCAGTCCGAAGAAAGCCACATTTCTGCAGCCGTCCGGTCCATGTCAAGCCTTGGTAAGGTTCTTCGCGTTGCATCGAATTAATCAGCATGCTCCGCCGCTTGTGCGGGCCCCCGTCAATTCCTTTGAGTTTTAGCCTTTCGGCCGGACTCCCCAGGCGGGGCACTTCATGCGTTAGCTACGGCGCGGCAACACTGGGATGTTCCCCCCACCTAGTCCCCCACGTTTCCGCACTTGCCCAACAGTGTTCTCAATCCTTCTCCTCTCTTCT
+
GGEFGGFGGGGGCFFFGGGGGGGGGGGGGGGDG@FEGGGGGGGGGFGGGGGGGGGGGGGGGGGGGGGGGGFGGGGGGGGCGGGGGGGGGBFGGC:FGFGDGGGF;FFG<CFFGFGDGGGDCEGGG6D,@8ECEG6CG>DG6CC==FGGF7+*@EFGGGGFFF*8)79@))(0-3>(=(:*:((.2>1<:?8<)).,48<(669>((-(--4(4940()),(,.(.:4<C70697*.()-)-9(((-(8:0))-((--).).,)(,(().-))--))-.82).)-)).)())))
@M00689:251:000000000-CJTJ5:1:1101:25953:16787 2:N:0:5
CGACAACCATGCACCACCTATGCAGCAGCCTTTTAAGGGGAAGGGATGTTTCCACCCCGGTCCACTGCATTTCGAGCCCAGGTAAGGTTCTTCGCGTTGCGTCGAATTGAACCACATGCTCCACCGCTTGTGCGGGCCCCCGTCAATTCCTTTGAGTTTCAGCCTTGCGACCGTACTCCCCAGGCGGGGCGCTTAATGCGTTAGCTACGCCACCGAGGCCGTGGACGACCCCTCCACCTGGCCCCACCCGTTTCCGCCCGGGCCACCCAGGGTGTCTATCCCTGTCCTCCACTTT
+
GGGGGFGGGGGGGGGGGGGFGGG<FGFGGGGGGGGGGGFGGGEEECFCFFGGFGGGGGGGGGGGGGGGFGGGGGGGGGGGGFFGGGGGGGGGGGGDFGE>EEEEGGFFC9FGGGGGGGFEGGGGGEGGE8F8EE6CEGGGGGEGC5DFFFGGGFGGFG>ACFECFFEFF)->=>2@CEFGF=D(:>1(3906>:B.6ADBFB:(6:)2<,7>?((--(6?B>62,.-(1/542(7(4,(((),-3((4<>::7)6((-(((,-4((,4((361(3>))))(.))))5))((()-)
@M00689:251:000000000-CJTJ5:1:1101:14076:16800 2:N:0:5
CGACAGCCATGCATCACCTGTACACCAACCACAAGGGAAACTACATCTCTGCAGCGATCTGGTGTATGTCAAGCCCAGGTAAGGTTCTTCGCGTTGCATCGAATTAATCCACATGCTCCGCCGCTTGTGCGGGCCCCCGTCAATTCCTTTGAGTTTTAGCCTTGCGGCCGTACTCCCCAGGCGGGGCGCTTAATGCGTTAGCTACGACACGGAGGCCGTGGAAGACCCCCACACCTAGCGACCACCGTTTAAGGCATGGGCTACCGGGGTATCTACTACAGTCCTCCCTGTGCGT
+
GGGGGGGGGGGGGGFGGGGGGGCFGGGGGGDGGGGFEGFGFGFGGFFFGGGGGGGG7CFGGGGGGGGGGGGGGGCFGFGGGGGGGGGGGGGGGGGGGGDGDGGGGGGFFGFGGGGGGGGGGDGGEGGG8DEGGCEEE6CGGGGGFCG?FC9DGFFFCDFFFFFFEB=A9A=AADFFGFGGFB2@>B@>>BF0524)7::24<<4<?<66>(((--2:09>04,:(3(4*)03:?<84)3035976?>18(,)624324<<<,(13(4229()--.).-6),)).).(4<))))((
@M00689:251:000000000-CJTJ5:1:1101:23332:16871 2:N:0:5
CGACGGCCATGCAGCACCTGTACACCAACCACAAGGGAAACTACATCTCTGCAGCGATCTGGTGTATGTCAAGCCCAGGTAAGGTTCTTCGCGTTGCATCGAATTAATCCACATGCTCCGCCGCTTGTGCGGGCCCCCGTCAATTCCTTTGAGTTTTAGCCTTGCGGCCGTACTCCCCAGGCGGGGCGCTTAATGCGTTAGCTACGACACAGAGGCCGTGGAAGACCCCTACACCTAGCGCCCACCGTTTCCGGCATGGACTACCAGGGTATCTAATCCTGCCCTCCTCTTCC
+
GGGGGGGGGGGGGGGFGGGGGGGGGGGGGGGGGGGGGGGGGGGGGGGGGGGGGGGGGGGGGGGGGGGGGGGGGGGGGGGGGGGGGGGGGGGGGGGGGGGGGGGGGGGGGDGGGGGGGGGGGGGGGGGG8EGGGGGGGGGGGGGGGFGGFFDEGGGGGGGFFF95@AFFFF>A@DFFGFFGFDFFF06>FFBF):24;:(4?>AFFF61(9<BFFFF?9>FF<??0??BGF:6((9:2>?BF@BFFBFFB?).:>>9;?B2?)27??)(4(()).))-5)677<(33(,(.-))
@M00689:251:000000000-CJTJ5:1:1101:25313:16879 2:N:0:5
CGACGGCCATGCAGCACCTGTACACCAACCACAAGGGAAACTACATCTCTGCAGCGATCTGGTGTATGTCAAGCCCAGGTAAGGTTCTTCGCGTTGCATCGAATTAATCCACATGCTACGCCGCTTGTGCGGGCCCCCGTCAATTCCTTTGAGTTTTAGCCTTGCGGCCGTACTCCCCAGGCGGGGCGCTTAATGCGTTAGCTACGACACAGAGGCCGTGGAAGACCCCTACACCTAGCGCCCACCGTTTACGGAATGGACTAACCGGGTATCTAATCCTGCTCGCT
+
GGGGGGGGGGGGGGGGGGGGGGGGGGGGGGEGGGGGGGGGGGGGGGGGGGFFGGFGGGGGGGGGGGGGGGGGGGGGGGGGGGGGGGGGGGGGGGDCGGGGGGG8EGFDDGGGGGGGG,BEGGGGGGGGGGGGGGCGGGGGGGEGCFGGFFGGGGCFFGFFFFFFFFF9AABA?=E7F=FDFFFFFFFBFBFFFA>2;3:?:>AF?B?>;><?::?1:B>>>B<3.4(./17:27C?().26)3(-27???(66:((-:?2)22).(-1441).:92)4:A),(.((-
@M00689:251:000000000-CJTJ5:1:1101:17384:16988 2:N:0:5
CGACGACCATGCACCACCTCTGAAAATTAGCTGCAGGGTATCTAATCCTGCTCTCT
+
G7@FF76F:F@F6F8F,B,CEGFF9CEFFFGGGGDCC@FCFEFGGGF9@C@<<EF@
@M00689:251:000000000-CJTJ5:1:1101:17163:17003 2:N:0:5
CGACGGCCATGCAACACCTCCTGAACATCCTCCTCTGGCTCCAGGTCCATGTCCAGGTACACGGTAGAGGCAGCTGGGCGGAGGGCAAAGCCTGAGCCCTCCAGGATCCTCACAGGAACCGGCACGGTGCCCTCACCCCGGTGCCCCCGGCTCTTAAGCCACGTCAGGACAGCTACAGCCACCTGCAACTCTGCTGCGGTCACAGCTCTGGAGCTTCGGGTAACTAATCCTGCCTTCTCGGTCTCATATACACAATCGACCCCGCCCACGGCACCGCATGTTGTGATTAAAGTGT
+
GFCCBFGGEGGGGFGFFGGGGFGGGGGFFFGGGCGGGGGGGGEFGGCEFFFGF9F@FFBFFFGGGGGGGGGGGGCFEEGECCEEGEFFGGGFGEGC?<D8EEGFFF=AA9FFEFGGGG?6CEEECED8E88@,1DEFD6CD7>DFFGGFDGC*,2>:E7@AF2(//5>25(5:5@EG;;74(((/63=@3;34<55.76(((44)(,)).4)4((.-,(12((56<:)0*182(*.).61(.,(-)))))--5,(4(-,(((-(((((-(,(,32(((-()-).())..))).).
@M00689:251:000000000-CJTJ5:1:1101:17155:17021 2:N:0:5
CGACGGCCATGCAACACCTCCTGAACATCCTCCTCTGGCTCCAGGTCCATGTCCAGGTACACGGTAGAGGCAGCTGGCCGGAGGACAAAGCCTGAGCCCTCCAGGATCCTCACAGGAACCGGCACGGTGCCCTCACCCCGGTGCCCCCGGCTCTTAAGCCACTCCCTGACGCCTACAGCCCCCTGCACCTCAGCTACTGTTCAAGCTCTGGAGCTTAGGTTATCACATCCCCCTCTCTCTGTCCCTTTTACTCCCCTCACTCTGCCGCCTGTCACCCTTGTCTCTCTCTCTGTGT
+
FGGG7:FGGGGGC,CCFGGEEFC9,EFGFFEFGGGFGGGF<@F8,CFFGG<FGGGFEGGGCBB7?CEF<BCCCFE<<,9+:+@F,?,A<,A=E=:,AA=EDGC8EF=FE;<EF8@>EFFF8EGCG6E@6>,DFFGEE8C=8=+3C5+=*0<*@D;A7EDA@*:4=)):5>))83(-=)CG):2:6;((/38(/5)))/7.)1)16444.3))(6(()/)6.))-)))-95.(-(13:)4.4=)..<..)))))(.(((,().)))5-(4(()))).(((.))-)),),.4).-)-
@M00689:251:000000000-CJTJ5:1:1101:23678:17047 2:N:0:5
CGACGACCATGCAGCACCTGTACACCAACCACAAGGGAAACTACATCTCTGCAGCGATCTGGTGTATGTCAAGCCCAGGTAAGGTTCTTCGCGTTGCATCGAATTAATCCACATGCTCCGCCGCTTGTGCGGGCCCCCGTCAATTCCTTTGAGTTTTAGCCTTGCGGCCGTACTCCCCAGGCGGGGCGCTTAATGCGTTCGCTACGACACAGAGGCCGTGGAAGACCCCCACACCTAGCGCCCACCGTTTCCGGCTTGGACTACCTCGGTTTCTAATCCTGACCCCTCTGTGC
+
GGGGGCGGGGGGGGGCCFGFGGGGGGGFGGGGGGGGGFCFGGEGGGGGGGGGGGGG7FFGG9FFGGGGGGGGFGGGGGGGGFGFFFGGGGGGGGGDEGGGGCDFGGGGGGGGGGBFGGFGGCCGGGGG8FGGCGGEDEDGD7ECCFCFFG:,4EEGGFCF6?E8CAAA=AFAFFE>EDC<58>6;9>>B96:)6)6-4:(4>??6(,9730(44(4?;96(()(,1217))-4:D?4.4(2)4((-7?FF:)((3(-4(,,)..()),,-4-554-)..)-)(.(,4:?)-.)
@M00689:251:000000000-CJTJ5:1:1101:23886:17069 2:N:0:5
CGACGACCATGCATCACCTGTACACCAACCACAAGGGAAACTACATCTCTGCAGCGATCTGGTGTATGTCAAGCCCAGGTAAGGTTCTTCGCGTTGCATGGAATTAATCCACATGCTCCGCCGCTTGTGCGGGCCCCCGTCAATTCCTTTGAGTTTTAGCCTTGCGGCCGTACTCCCCAGGCGGGGCGCTTAATGCTTTACCTACGCCACAAAGGCCCTTGACGGCCCCTACACCTAGGCCCCCCCGTTTCCGCTCTTGACTCCCCCGGCTTCTCAACCCCCCCTCTCTTTCT
+
GC7BCEEG7CCFGGGCFFGCGGGGGGGGGGGGGGGDGGDGGGFGGFCFGGGGGGGGGGGGGGGFGGGGGGGGCF<?FGFFG9EFGEFGGGF@CGG>FGGFFFGGGGGGGFGDEGF===DCEGGEEEDD8FGEEE8EGGG+6C+CCFFCFCCCD;DFD;CFAFF):8:==254>4A:E@DD>=5=2;>69048949)).64.5)4>:(((-,(,40:?((((.)(((-,)*),(4>?2)(...4((-((3(56((((--2),6)(.,(,((-(()))).4((-((-((.)))))
@M00689:251:000000000-CJTJ5:1:1101:22939:17079 2:N:0:5
CGACGGCCATGCATCACCTGTACACCAGCCACAAGGGAAACCGCATCTCTGCGGCGATCCGGTGTATGTCAAACCCAGGTAAGGTTCTTCGCGTTGCATCGAATTAATCCACATGCTCCGCCGCTTGTGCGGGCCCCCGTCAATTCCTTTGAGTTTTAGCCTTGCGGCCGTACTCCCCAGGCGGGGTACTTAATTCGTTAGCTACGGCACGGATCCCTTGGCAGGAACCCACACCTAGTACCCACCGTTTACGGCGTTGGCTCACCGGGTATCTAATCTTGCCCTCCCTGGCC
+
GGGGGGGGGGGGGGGGGGGGGGGGGGGGGGGGGGGGGGGGGGGGGGGGGGGGGGGGGGGGGGGGGGGGGGCGFGGGGGGGGGGGGFGGGGGGGGGGGGGG>FFFGFFGGGEGGG?FEFGGGGDEEGGGGGGGGGEGGGCGDDCFGFGGFGG:@FFFGDFFFFF9EB@=>BF;D<C@E;7DF19;;;>:DFA2>).48?:404<<31:F16?F>:>FF7A(((,(-(28>C53(4545))6<FB24464(424(-3(((-(.(),601((((,)))).5)).)(.4(((()(((
@M00689:251:000000000-CJTJ5:1:1101:22948:17095 2:N:0:5
CGACGGCCATGCATCACCTGTACACCAGCCACAAGGGAAACCGCATCTCTGCGGCGATCCGGTGTATGTCAAACCCAGGTAAGGTTCTTCGCGTTGCATCGAATTAATCCACATGCTCCGCCGCTTGTGCGGGCCCCCGTCAATTCCTTTGAGTTTTATCCTTGCGGCCGTACTCCCCAGGCGGGGTACTTAATGCGTTAGCTACGGCACGGACTCCTTTGCAGGAACCCACACCCTGTCACCACCATTTACGGCCTGCACTCCCAGTGCTTTTAATCCTTCTCTCCCTCTCTC
+
GGGEC@FG:FGGCFFEEFGGGGGGGGGGGGGGGGGGGGG@FGEGGGGGGGGGGGGGGGGGGDFCFFGFFG9AFGGGGGGGF,B8FFGGGGDDEGG7FFFG68EFFFAEAFGGGGBEFGGEGDEEED6DCE8=@EGGGG5CDCCGFFGGFGC;DFGFGF+=BB@*0:@=@1906@CEF@;53811((((.:46)5>A(-444BA98((3(43(70(3824)499)3(.4CC)1,4*(((.))95)::(.5-).(-1(3<0,4).(.(,,4)))),))--44)-))..1(.(.4).
@M00689:251:000000000-CJTJ5:1:1101:11383:17108 2:N:0:5
CGACGACCATGCAGCACCTGGTTTATGTACTCAGCATGACATCATATGATATGGAATATCCCTTTGGTGAGTTCGGGGTATCTAATCCTGCTCTCT
+
GGGGGGGGGGGGGGGGGGGGGGGGGGGGGGGGGGGGGGGGGGGGGGGGFGFGGFFGGGGGGGGGGGGGGGGGGGEGGGGGGGGGGGGGGGGGGGGG
@M00689:251:000000000-CJTJ5:1:1101:19950:17140 2:N:0:5
CGACAACCATGCAGCACCTGTCACTTTGTCCCCGAAGGGAAAGCTCTATCTCTAGAGTGGTCAAAGGATGTCAAGACCTGGTAAGGTTCTTCGCGTTGCTTCGAATTAAACCACATGCTCCACCGCTTGTGCGGGCCCCCGTCAATTCCTTTGAGTTTCAACCTTGCGGTCGTACTCCCCAGGCGGAGAACTTAATGCGTTAGCTGCGCCACCGAAGCTCTAAGAGCCCCGACAGCTAGTTCTCCTCGTTTACGGCGTGGCATACCACGGTCTCGATCCCCTCTCTCCTTTTCTT
+
GGGGGGGGGGGGGGGFGGGGGGGGGGGGGGGGGGGGGGGGGGGGGGGGGGGGGGGGGGGGGGGGGGGGGGGGGGGGGGGGGGGGGEFGGGGGGGGGGGGGGGGGGGGGGGGGGGGGFGGGGGGG@>EGGGFGEGGGGGDGGGGGGFFGFGGFFFGGGGGAFF@CE7@AAABFFBDBCCDGFFFF=>B2@FBEEF*>C<9DF?<<>3@;;06;@19919,.4.)6<27<F<@(4(/1).<).16))43624?64111(396,(.,5(,)-48((-()(((.((,.,).,-)))).)
@M00689:251:000000000-CJTJ5:1:1101:19371:17141 2:N:0:5
CGACAGCCATGCAGCACCTCCTGAACATCCTCCTCTGGCTCCAGGTCCATGTCCAGGTACACGGTAGAGGCAGCTGGGCGGAGGGCAAAGCCTGAGCCCTCCAGGATCCTCACAGGAACCGGCACGGTGCCCTCACCCCGGTGCCCCCGGCCCTTAAGCCACTCCAGGACAGCTACAGCCACCTGCAACTCTGCTGCGGTTCCAGCTCTGGAGCTTCGGGTATCTACTCCTGCTCTCCCTGTCCCTTATACCCCTCTGACGCTTCCGCCCATACCCCTTTGTATCATACGCGACG
+
GGGGGGGGGGGGGGGEFGGGGGGGGGGGGGGGGGGGGGGGGGGGGGGGGGGGGGGGGGGGGGGGGGEGGGGGFGGGGGGGGGGGGGGGGGGGGGFGGFGGGGGGFFEFGGGGGGGCFDFFGGG?EGGGGGGGGFDFGGGGGGEDGFFDEGC*8=:F+DFA66<BDF=5222@FFFFG=GGFFFFFF@EFEEFFFE@E9(((/45;(/;CEF@312(41(949)56)))2C908(:<<((.)94)).-44)5),-,-(.)-(,(((5((((-(.4(46(,2).)-))).)((-(((
@M00689:251:000000000-CJTJ5:1:1101:28589:17234 2:N:0:5
CGACGGCCATGCATCACCTGTTTAGGACCCCGAAGGACACCGTATCTCTACGGCTTTTCCCTAAATGTCAAGCCCAGGTAAGGTTCTTCGCGTTGCCTCGAATTAAACCACATACCCCACCGCTTGTGCGGGCCCCCGTCAATTTCTTTGAGTTTTAATCTTGCGACCGTACTTCCCAGGCGGATCACTTAACGCGTTGGCTACGGCACTGCACGGGTCGATACGTGCAACACCTAGTTATCCTCGTTTACGGCCAGGGCTACAGGGGTATCTAATCTCGTTCTCTCTTTCCCTT
+
GEFEFFGGDFGGGGGGGGGGGGGGGGGGGEGD@FGGGGGGGGGGGGCEFGGGGGGGFGFGGGGGGGGGGFGGGGGGGGGGGGGGGGGGGCCFEGGGGGF6EFGGF;FF,,AF@9E,,4=CCCE>EFG@D>6C@CEEG6CED+EEGF9CFC>;EGCF78CFFCCA>=9A>@929C47F@CCF=(((463>EFFFF013>3<((.1:619>??)).49(3(,(40(3,(45*0431*(..)).*)).,328(6((,((,((-((.4)::1(-569).)5).(((4,)-.)-))))..
@M00689:251:000000000-CJTJ5:1:1101:26165:17277 2:N:0:5
CGACGGCCATGCAGCACCTGTACACCAACCACAAGGGAAACTACATCTCTGCAGCGATCTGGTGTATGTCAAGCCCAGGTAAGGTTCTTCGCGTTGCATCGAATTAATCCACATGCTCCGCCGCTTGTGCGGGCCCCCGTCAATTCCTTTGAGTTTTAGCCTTGCGGCCGTACTCCCCAGGCGGGGCGCTTAATGCGTTAGCTACGACACAGAGGCCGTGGAAGACCCCTACCCCTAGCGCCCACCGTTTCAGGCATGGACTCCCAGGGTATCTAATCCTGACCTCCCTGTCCTT
+
GGGGGGGGGGGGGGGFGGGGGGGGGGGGGGGGGGGGGGGGGGGGGGGGGGGGGGGGGGGGGGGGGGGGGGGGGGGGGGGGDGGGGGGFGGGGGGGGGGGGGGGGGGGGGGGGGGGGGGGGGGGGGGCGGGGEGGGGGGGGGDGGGFGGFGGDFGGGGGFFFFFFEFFFFBFFFFEFGFCDF=529BF>BBB6>AFF>68:?FA<BFFF2>:0:(3?F>9(9?21((32DFFF((70,:?6>E>:6?92:3))).2(.2,47)(4((.((.,).--6)).6))..),(((,,).)-
@M00689:251:000000000-CJTJ5:1:1101:9593:17302 2:N:0:5
CGACAACCATGCAGCACCTGTATACCGCCCTTGCGGACACAACATTTCTGCTGCTTTTCGGTATATGTCAAGCCTTGGTAAGGTTCTTCGCGTTGCGTCGAATTAAGCCGCATGCTCCGCTGCTTGTGCGGGGCCCCGTCAATTCCTTTGAGTTTTAATCTTTCGATCGTACTCCCCAGGCGGGGCGCTTAATGCGTTAGCTGTCTCTAAGAGTCCGTGGACGTTCCCCACAACTAGCGCCCCCCTTTTCCGGACCGCACCCACCGGGTATCTACTCCTGCTCCTC
+
GDEEGGGEGGCFFFEFFEGGGCGGGGGGGGGGFFFCFEGGGGGGGGGGGFFGGGGGGCEFDGFGGGEFGGEGGGGGGFGGGGGGGGGGGGGGGGFEC:CC6DEECA;FEFGEGGG;=F>EE>8DGCD8AEGED6EG3:C5*3EDGFGGA>CF<?,DD?C>FF4AA2?=(7(5@EFDDBG4A(2:0>9>08?AFAD(48::<<4)).--))-.))44(:(4-(4((,88*75(.19(-(((-8((((.)4-5:(((--((((((-((,(-(..)-66),-)(,642(
@M00689:251:000000000-CJTJ5:1:1101:27720:17348 2:N:0:5
CGACGACCATGCATCACCTGTACACCAACCACAAGGGAAACTACATCTCTGCAGCGATCTGGTGTATGTCAAGCCCAGGTAAGGTTCTTCGCGTTGCATCGAATTAATCCACATGCTCCGCCGCTTGTGCGGGCCCCCGTCAATTCCTTTGAGTTTTAGCCTTGCGGCCGTCCTCCCCAGGCGGGGCGCTTAATGAGTTAGCTACGGCCCAGAGGCCGTGGAAGACCCCTACACCTAGCGCCCACCGTTTACGGCATGGACTACCAGGGTATCTAACACTGCTCCTCCTGTCTAT
+
GGGGGGGGGGGGGGGGGGGGGGGGGGGGGGGGGGGGGGFFGFGGGCFFGGGGGFFGGGGGGGGGGGGGEGGGGGGGGGGGGGGGGGGGGGFEGGGGGFGGGGGGGGGGGGGGGGGGCGGGGGGGGGGGFGGGGGEGDC==DGEGGFGGFGC@DGGCGFGF5A@=CA5>=B4):AEDE>8DFB296>>;09?09<)))6<96<4<>::>0(48::<6102213<:?04.99F?((7<(82(4:(1:1(31(4:4194,(12))8:?)580:??2)-)))()).).)(.((,)))))
@M00689:251:000000000-CJTJ5:1:1101:11996:17350 2:N:0:5
CGACGGCCATGCATCACCTCCTGAACATCCTCCTCTGGCTCCAGGTCCATGTCCAGGTACACGGTAGAGGCAGCTGGGCGGAGGGCAAAGCCTGAGCCCTCCAGGATCCTCACAGGAACCGGCACGGTGCCCTCACCCCGGTGCCCCCGGCTCTTAAGCCACTCCAGGACAGCTACAGCCACCTGCAACTCTGCTGCGGTTCCAGCTCTGGCGCTCCGGGTATCTAATCCTGCCCCCTCTGTCTCTTATACCCCCCTGCCCCTTCCGCCCATACCCCCTTCTTCATCCCTGAGGG
+
GGEFGGGGGGGGFFGGFGGGGGGFGGGGGGGGGGGGGGGFGGGGGGGGGGGGGGGGGGGGGGGGGG@BFGGGGGGGGGGGGDGGGGGGGGGGGGFFGGFGGGGGGFGGGGGGGGGGGGGGGGGGGGGGGGGE??,DFFGGCC>DG>FGFDG*?FEFDFFFFF==BBFF222>BEBEG9DFF@F@E;8AE;EE379@@>>((/;3?E::247.(89(4104-(.4:)).CC?2,(1(-43()/62<AA>:AF)(((-,(.((-,(.3(12(,(,.(.((4((-)).)-)())((((
@M00689:251:000000000-CJTJ5:1:1101:12011:17359 2:N:0:5
CGACGGCCATGCATCACCTCCTGAACATCCTCCTCTGGCTCCAGGTCCATGTCCAGGTACACGGTAGAGGCAGCTGGCCGGAGGGCAAAGCCTGAGCCCTCCAGGATCCTCACAGGAACCGGCACGGTGCCCTCACCCCGGTGCCCCCGGCTCTTACGCCACTCCCGGAAAGCTACCGCCACCTGCAACTCTTCTGCGGTGCCAGCTCTGGAGCTTCGGGTATCTAATCCCTCCCCCTCTGTCTTTTAGAACCATCTTCCTCTCCCCCCATCCCCCTCCCTGCTTATCTTTTTGT
+
G=7B:F:@@FFFGGG8FE@GGGGCGGDCGF<FFGGDG88@FBGFFFGGFF<FF,EC<F9<EE:4A<,96,@F,B@=E,BB7+6>4FEFFFGEFEE,9ADFFE=8E7:=E;?EFFFG4DD?C?C>8EG88ECFGGF?,6=++=4@C?FC9598*<E;+6*3?96<<))2(((-039=?9DG:@FD(((7;(3))17.).43(489,12:AF2A0:((61192,,4444<7>:)(,1((,-()/-)-).)()))..)(.)-))6)((.-,4(3(((-2((,(.)(().)))))).((
@M00689:251:000000000-CJTJ5:1:1101:17790:17360 2:N:0:5
CGACGACCATGCAGCACCTGTACACCAACCACAAGGGAAACTACATCTCTGCAGCGATCTGGTGTATGTCAAGCCCAGGTAAGGTTCTTCGCGTTGCATCGAATTAATCCACATGCTCCGCCGCTTGTGCGGGCCCCCGTCAATTCCTTTGAGTTTTAGCCTTGCGGCCGTACTCCCCAGGCGGGGCGCTTAATGCGTTAGCTACGACACAGAGCCCGTGGAAGACCCCTACACCTAGCGCCCACCCTTTACGTCTTGGACTACCGGGGTTTCTAATCCTACCCTCCCTTTCT
+
GGGGGGGGGGFGDGG<EGGGGGGGGGGGGGGGGGGGGGGGGGGGGFGGGGGGGGGGGGGGGGGGFFGGGGGGGGGGGGGGGGGGGGGGGGGGGGF+FGGGGFFGGGGGGFGGGGGG;FGGG>EGGGGGCFGDGGCGGGGEG>EGGFGFFFCDFFGGGDAAAFEEB9A=FBF2@DEEF>C?FF>FFFF99>0?6<243(3(42625:(216??FB(.119:60<70:84>>3:23518)(,,7((4(((.3))((((().)))53?(,4(-((.6)).))))..()((((-)))
@M00689:251:000000000-CJTJ5:1:1101:25069:17397 2:N:0:5
CGACGGCCATGCAGCACCTCATCATAATTTAACAAAGACAGGGAAAAAAGTCGCCTTCCCCACCTGGGTTTACCCAGGATCTTGACGCCAGGGGTATCTAATCCTGCTCTCT
+
GGBFGGGGGGGGGGGFCDFGGGGGGGGGFGFGFGGFGGGGGFGGGGGFGGGGGGGGGGFGGEECGGGGFGGGGCAFFFG?FFGGGGGE@EGDDGGGGGGGEF=EGEG<FGGE
@M00689:251:000000000-CJTJ5:1:1101:28423:17407 2:N:0:5
CGACAACCATGCAGCACCTGTACACCAACCACAAGGGAAACTACATCTCTGCAGCGATCTGGTGTATGTCAAGCCCAGGTAAGGTTCTTCGCGTTGCATCGAATTAATCCACATGCTCCGCCGCTTGTGCGGGCCCCCGTCAATTCCTTTGAGTTTTAGCCTTGCGGCCGTACTCCCCAGGCGGTCTACTTCACGCGTTCGCTGCGTTACTCATGGATTTTACTCCACAAACAACTAGTAGACATCGTTTAGGGCGTGGACTACCAGGGTTCCTATTCCGTCTCTCTCTGTCA
+
GGGGGGGGGGGGGGGGGGGGGGFAGGFGGGGFEGFGEGDGGGGGFCFGGFEGGGFGEGFFGFGFEFGGGGGGGGGGGGGGGGGGGGGGGGDGGGDGGGGGGGGGGGGFGGGGGGGGEEGCGGGGGGGGGGGGGGGGGGDGGGGGFFGGFFGGGGACEFGFFFEFBF=FFFFAFFF:CAFGF(8-5><4CFFFEF0=9@B((:?DBFF00:4:<)4)3<>?F<>)::78*17(,4C7(35546))6)((.3342::B92(,(2(4153(3:((()-))).().(..)53)).-)
@M00689:251:000000000-CJTJ5:1:1101:7781:17521 2:N:0:5
CGACGGCCATGCATCACCTGTACACCAACCACAAGGGAAACTACATCTCTGCAGCGATCTGGTGTATGTCAAGCCCAGGTAAGGTTCTTCGCGTTGCATCGAATTAATCCACATGCTCCGCCGCTTGTGCGGGCCCCCGTCAATTCCTTTGAGTTTTAGCCTTGCGGCCGTACTCCCCAGGCGGGGCGCTTAATGCGTTAGCTACGACCAAGGGGCCGTTGAAGACCCCTACACCTAGCGCCCCCCGTTTACGGCCTGCAATCACGGGTTTTCCAACCCCGCCCCCCCATTCT
+
GGGGGGGGGGGGGGGGGGGGGGGGGGGGGGGGGGGGGGGGGGGGGGGGGGGGDFGGGGGGGGGGGGGGGGGGGGGGGGGGGGGGGGGGGGGGGGGGGGGGGGGGGGGGGGGGGGGGGGGGGGGGGGFGCEEECGEGGGGGGGEGGFGGFGGGGCFGGG>FFFF5@=A9=25AFFC:C@*7?B96@699>1?6<BBA(463:<54<029(((.,((-493(-3:<)80(9952(8C(4).((73(,4347:19-31(22(().))(((4(((,-)))(((((-(-,(((-())-
@M00689:251:000000000-CJTJ5:1:1101:20525:17526 2:N:0:5
CGACAGCCATGCATCACCTGTGTTCCCGCCAGCCGAACTGAAGGATCTCATCTCTGAAACCCATACGGGACATGTCAAGGGCTGGTAAGGTTCTGCGCGTTGCTTCGAATTGAACCACATGCTCCACCGCTTGTGCGGGCCCCCGTCAATTCCTTTGAGTTTTAATCTTGCGATTGTACTTCCAAGGTGGAATACTTAATGCTTTCGCTCAGACACCAACAGGGTATCGCTGATGTCGAGTATACAGTGTTTAGGGCTTGGACTCCCGTGGTATTTAATCTTGTACTCTCGGTTT
+
GFFGEGFGGGGGGGGGFGGGFGGGGFGGGFGGFGGGGFGGGGGGGFGGGGGGGCGGGGGGGGGGGGGGGGGGGGGGGGGEGGGGG:FFFGEFFGGG7FEEEEGDEF>GGGGGGGDGFFFDFG,=DD?DEG>EF8,@EDG+=C==C?>DDG7D7<D7C;;=<+7=EA@CA;=@@BBDC?@C9A6*::DEB(577>=<5<*9*8<5C;>;,(.()5;/67102@((6(/):7A6627:)(,(.8)).4)-.).85))48(432)4)((((.211)6))-6)4.)))))66A)((---
@M00689:251:000000000-CJTJ5:1:1101:20508:17529 2:N:0:5
CGACAGCCATGCATCACCTGTGTTCCCGCCAGCCGAACTGAAGGATCTCATCTCTGAAACCCATACGGGACATGTCAAGGGCTGGTAAGGTTCTGCGCGTTGCTTCGAATTGAACCACATGCTCCACCGCTTGTGCGGGCCCCCGTCAATTCCTTTGAGTTTTAATCTTGCGATTGTACTTCCCAGGTGGAATACTTAATGCTTTCGCTCAGACACCAACAGTGTATCGCTGATTTCGAGTATCCATCGTTTAGGGCGTGTCCTACCAGGGTTTATTATCCTGTCTCTCCCTGTT
+
GGFGGGGGGGGGGGGGGGGGGGGGGGGGGGGGGGGGGGGGGGGGGGGGGGGGCGGGGGGGGGGGGGGGGGGGGGGGGGGGGGGGGGGGGGCEGGGGDGGGGGGGGGGGG8F9EFGFGGGGGGFGG?DDGGGGGGFGGGGGGGGGGFGGEGGGGGGGGCGF9FEFF@EECCFFAFF=GFGGFEFFEFD@2=BEEEEC7>*19EFFE46;<0;;EEFFF;@F;=CCE<C63CA;>3+6<1(..)-6)-.60,4:3406?079((6<<>B?)362(((-).6)-.)),-))),(()))
@M00689:251:000000000-CJTJ5:1:1101:10374:17534 2:N:0:5
CGACGACCATGCATCACCTCGACTCCACTCCCTTGCGGGATACCGATGTTTCCACCGGCGTTGAGAAGCCGTTCGAGCCCAGGTAAGGTTCTTCGCGTTGCGTCGAATTGAACCACATGCTCCACCGCCTGTGCGGGCCCCCGTCAATTCCTTTGAGTTTTAGCCTTGCGGCCGTACTCCCCAGGCGGAGAACTTAATGCGTTAGCTGCGCCCCCGAAGCTCTAAGGGCCCCCACAGGCAGTTCTCGCCGTTTAGGGCGTGCACGCCCGGGGTCACCAATTCCGCTCCCTCCGTT
+
GGGGGGGGGGGGGFFGGGGGGGGGGGGGFGGGGGGGGGGGGGGGGGGGGGGGGGGGGGGGGGGGGGGGGGGGGGEGGGFGGDDGGGFEFGGGGGGGGGGGGGGGGGGCFGGG>D>ECGFG8==DG?7C>+@@,5CEEEDCGDGDDDDC>FGGFGGF8?CFFFFE;AE342;FB@2(:7FGFFB?FBB999,482:<)-6<62?0()64(-2,,(4(,((,.5A2).((97@0(-9(4((.-0)).)(((-48(())..-2(((.,(((((3(-(,.).3)))),((-((40-(-)
@M00689:251:000000000-CJTJ5:1:1101:16724:17596 2:N:0:5
CGACGACCATGCATCACCTGTACACCAACCACAAGGGAAACTACATCTCTGCAGCGATCTGGTGTATGCCAAGCCCAGGTAAGGTTCTTCGCGTTGCATCGAATTAATCCACATGCTCCGCCGCTTGTGCGGGCCCCCGTCAATTCCTTTGAGTTTTAGCCTTGCGGCCGTACTCCCCAGGCGGGGCGCTTAATGCGTTAGCTACGACCCAGAGGCCGTGGCGGACCCCTCCACCTGGCCCCCACCGTTTCCGGCCTGGACTACCGTGGTTTTCACTTCTGTCCTCGCTGTCC
+
GEGGGGGGGGGGGGC<AFGGGGGGGGFGDGGGGGGGGDFGGGFGG9FEGGGGGGGGGGGGGGGGGGGGGFFGGGDDFGGGCGCFFFFCGGFCECFEGGGGEFGDFGGGGFGGGGGGGGGG>=88E>?G8ECCEDE6ECD@DGEDCFGFFFGFC;EGGF9AFFFFEB>A=@BAAD63C@FDF2:6716;908:4<))34201<><4(46((,(4((286910((((,41/9<(219(((((,5,3(-(,(.)--(((,(4(,)(,.((,-((((..)-)5)))))6)((,((.)
@M00689:251:000000000-CJTJ5:1:1101:16735:17612 2:N:0:5
CGACGACCATGCATCACCTGTACACCAACCACAAGGGAAACTACATCTCTGCAGCGATCTGGTGTATGCCAAGCCCAGGTAAGGTTCTTCGCGTTGCATCGAATTAATCCACATGCTCCGCCGCTTGTGCGGGCCCCCGTCAATTCCTTTGAGTTTTAGCCTTGCGGCCGTACTCCCCAGGCGGGGCGCTTAATGCGTTAGCTACGACACCGCGGCCGTGGAAGACCCCTCCACCTGGCTCCCCCCGTTTCCGGCCGGGCACTCACGGGTCTCTTACTCTTACCCCACTGGCCAT
+
GGGGGGGGGGGGGGGGGGGGGGGGGGGGGGGGGGGFGGGGGGFGGGGGGGGGGGGGGDGGGGGGGGGGGGGFCFGGGGGGGGGF<FFGGGGGCFGDGGFGEDEGGAFGCGGG8EFGGGG6CEEGGGGGDAEGGGGGGGGGGG7EFFGGFG7,@DFFFGGFFFFFFF5@BFFDD2>>GF4D:>=9BB04>9B?4<ABB14<0<AFB6:>06((,((,3,((,:7((4(.91)317F7(.,(4>:01;9?BB)6,70(,(44(((.(((-(-(()))))).-).-(.((4:)(((((
@M00689:251:000000000-CJTJ5:1:1101:5235:17641 2:N:0:5
CGACAGCCATGCAGCACCTGTACACCAACCACAAGGGAAACTACATCTCTGCAGCGATCTGGTGTATGTCAAGCCCAGGTAAGGTTCTTCGCGTTGCATCGAATTAATCCACATGCTCCGCCGCTTGTGCGGGCCCCCGTCAATTCCTTTGAGTTTTAGCCTTGCGGCCGTACTCCCCCGGCGGGGCGCTTCATGCGTTAGCTACGACCCAGAGGCCGTGGAAGCCCCCTACCCCTCGCGCCCCCCGTTTCAGGCCTGGCCGCCCACAGTATCTAATCCCGCCTCCTCGTTTC
+
EGGGGGGGGGGGGGGGGGGGGGGGGGGGGCFFGGGFFGGGGGGGGGGGGGCGGGGGGFFGGFFGGGGFDGGF<FGGFGCFGGGGDFGGGGF>BF:EGGGDEGGGG9FF9FFGFF9EDAFEGGEG@E?FDF>@6@EEGGD=D+=97DFGFFGGGGGGGE?B?BE)0)8ABAA=5=;E;=*)8>>@>01,,41(6<>2;30(8A24?:(3(41,(.130931,(.,(214D))1((724(29>>((469<::369<70)(3(((((((((()))-)).484)((((((.((((()
@M00689:251:000000000-CJTJ5:1:1101:25075:17762 2:N:0:5
CGACGACCATGCAGCACCTGTACAGGGCCCATACGGACACCCCATCTCTGAGGCTTTTCTCTGCATGTCAAACCTTGGTAAGGTTTTTCGCGTTGCGTCGAATTAAACCACAAGCCCCACCGCCTGTGCAGGCCCCCGTCAATTCCCTTGAGTTTTAACCTTTAGGCCGTACTCCCCAGGCGGAGAACTTAATGCGTTAGCCGGTCCACCGAACCCATAAGAGTCCCCACCGCCAGGTCTTACAGTTGACGGTGTCGGCGAACAGGGGCCTGTACCATCCTCCTCTTCTTCTCTT
+
GGFFGGGGGGGGGGGGGGGGGGGDCA7,FG7,CFGGC@:667B,,,,C<@F,,C@FFGG9FGC?@,,:65<FCF8,9F<5C<E??,,D,6,88FFG@6++4@9>,,C5ACEE,,>=@C>+@++3@+,3,@@F6=8EGD+660,9+?+5<++,5@EG7C=CCF**08@8A=A2):>>E57*3)00-((8)1)>6?<0?;<0))((.(.))/313(-((((..),))))(09)((-5((),))*)))))-))4(((-)--((((,((((,((,(.-))))(()).(.).)).)))..
@M00689:251:000000000-CJTJ5:1:1101:18765:17776 2:N:0:5
CGACGGCCATGCAGCACCTGTACACCAACCACAAGGGAAACTACATCTCTGCAGCGATCTGGTGTATGTCAAGCCCAGGTAAGGTTCTTCGCGTTGCATCGAATTAATCCACATGCTCCGCCGCTTGTGCGGGCCCCCGTCAATTCCTTTGAGTTTTAGCCTTGCGGCCGTACTCCCCAGGCGGGGCGCTTAATGCGTTAGCTACGACACAGAGGCCGTTGAAGACCCCTCCCCCTACCGCCCACCGTTTCCGGCATGGAGCACCAGGGTTTCTCTACCCGCCCTCCCTTGCTAT
+
G+6F+@EG:E@@@EFACFDFFGFGGGGGEEGGFGECCE@EFGGGFCF<<EEGFEGC@8FEG@FF<CFGCF,EGF7FD,DBAEDGAFGGGGF7=@>CFGDG6=EFFGAFGEDGFGG8DF6=EEEG@>FFCG6@@GCE6@C996@C;8CFF;+,@EF<;EDF>FC5@=AA9=A5@2>E=@CD)56(62>FB906-6>A9(4:0>:).((413:1((33<((((()).8.8C5),,33(((.16>;?3(444()),,-,(4()((((.,(-1(.(64)).6)(((((,4(,()(4)))
@M00689:251:000000000-CJTJ5:1:1101:17773:17783 2:N:0:5
CGACGACCATGCATCACCTGTACACCAGCCCCAAAGGGGAAAGACTGTTTCCAGCCCGGTCCGGTGTATGTCAAGCCTTGGTAAGGTTCTTCGCGTTGCATCGAATTAATCCGCATGCTCCGCCGCTTGTGCGGGCCCCCGTCAATTCCTTTGAGTTTTAGCCTTGCGACCGTACTCCCCAGGCGGGGCACTTAATGCGTTAGCTACGGCGCGGAGAACGTGGAATGTCCCCCCAACCTAGTGCCCAACATTTACGGCAGGGACTACCAGGGTAACTAACCATGCCCCCCCTGTT
+
GGGGGGGGGGGGGGGGGGGGGGGGGGGGGGGGGGGGGGGGGGGGGGGGGGGCFGGGGGGGGGGGGGGGGGGGGGGGGGFGGGGGGGFFGGGGFGGGDFGGGGGGGFGGGGGGEGGGGGGGGGGGGGGGGGCFGGGGD>DEGGGG51BFFDGGGGGGGGGFFFFFF@=>BFFFFF@DGBGG;<;@>BBFB6:B>F44:<923::>>AFF?B(((9(4;<)(-8:0))))2>*434)(-4383*))615?-(,-:)-460(((,(,.538,),(44(,)67(().:()(((((((.)
@M00689:251:000000000-CJTJ5:1:1101:19376:17788 2:N:0:5
CGACGGCCATGCATCACCTGGTCGCAACATATTCAGGAGGCAACCACCTAGAACTGGCCACAGGCAAATGTTAAAAAGAGTATGCCCTAAATCCTGCTCGTTCAGGGAGGCAGTTTGATTTACAGGGTATCTAATCCTGCTCTCT
+
GFFFFDGGGGGGGFGGGGFFGEFE@EE7FGGA,CEFGFGGGEGGGFCFDFGGGGCFGGFE@FFGGGGG<FDFGGGFFEFFCFGGFGGDFFFEGCCEE<,6@DFGFGGDEGGCF4CFGFC,=DCCFDCFGGGFDFDFGFFFDGF?8
@M00689:251:000000000-CJTJ5:1:1101:17691:17802 2:N:0:5
CGACGGCCATGCAGCACCTGTACACCAACCACAAGGGAAACTACATCTCTGCAGCGATCTGGTGTATGTCAAGCCCAGGTAAGGTTCTTCGCGTTGCATCGAATTAATCCACATGCTCCGCCGCTTGTGCGGGCCCCCGTCAATTCCTTTGAGTTTTAGCCTTGCGGCCGTACTCCCCAGGCGGGGCGCTTAATGCGTTAGCTACGACACAGAGGCCGTGGAAGACCCCTACACCTCGCACCAACCGTTTACGGCATGGCCTCCCCGGGTATCCCAACCCTCCCACCCTTTCT
+
GGGEGGGGGGGGGGGFFGGGGGGGGGGGGGGGGGGGGGGGGGGGGGGFGGGGGGGGGGG?FGGGGGGGFGFGCGFGGGGGGGGGGGGGGGGDGGCEFGGGGGGG?FGGGGGGGGGGGGGGGGDEGGGGGGGGGGGGGGGE9DGFGFGGFFFEGCFGGGGFFFFFF===BF=22(*8FFGDFD2(:(2069:B2<BDF<4:?DF<>10((,,4>?04:>B9>BB:(,:<DC)3(8F((((((8((-20(2(-:(-,(4:(((.28?,,4(-(,))))((((((,,(((,(..-)
@M00689:251:000000000-CJTJ5:1:1101:19374:17806 2:N:0:5
CGACGGCCATGCATCACCTGGTCGCAACATATTCAGGAGGCAACCACCTAGAACTGGCCACAGGCAAATGTTAAAAAGAGTATGCCCTAAATCCTGCTCGTTCAGGGAGGCAGTTTGATTTACAGGGTATCTAATCCTGCTCTCT
+
GGGGGGGGGGGGGGGGGGGGGGGGGGGGGGGGGGGGGGGGGGGGGGGGGGGGGGGGGGGGGGGGGGGGGGGGGGGGGGGGGGGGGGGGGGGGGGGGGGGGGGGGGGGGGGGGGGGGGGGGGGGGGGGGGGGGGGGGGGGGGGGGG
@M00689:251:000000000-CJTJ5:1:1101:16920:17843 2:N:0:5
CGACAGCCATGCATCACCTGTACACCAACCACAAGGGAAACTACATCTCTGCAGCGATCTGGTGTATGTCAAGCCCAGGTAAGGTTCTTCGCGTTGCATCGAATTAATCCACATGCTCCGCCGCTTGTGCGGGCCCCCGTCAATTCCTTTGAGTTTTAGCCTTGCGGCCGTACTCCCCAGGCGGGGCGCTTAATGCGTTAGCTACGACACAGAGGCCGTGGAAGACCCCTACACCTAGCGCCCACCGTCTTAGGCTCGGACTCACAGGGTCACCCATCCTTCTCCCT
+
GGGGGGFDFGGGGGGFGGGGGGGGGGGGGGGGGGGGCGGGGGGGGDEFGGFGGGGEGGGGGGGGGGGGDFFGGGGGGFFFGGGGEGGGGGG7BFCFGGGFGG8E8EFFGGGGGGEFCFFGG6>EEEFGG8CCEC>CEEGEGGCDDFFFFGGGGFDGGGGFAB58)==58AA)<B;;CAG7?BB51:09070:6<AAB<:<6AA>?F63(4815421,(-,6?).(,76</71(4D<>),-()93(-44(4().8?)(-76190)4)..4,(())(4(,.))))6430
@M00689:251:000000000-CJTJ5:1:1101:19552:18023 2:N:0:5
CGACGGCCATGCAGCACCTGTACACCAACCACAAGGGAAACTACATCTCTGCAGCGATCTGGTGTATGTCAAGCCCAGGTAAGGTTCTTCGCGTTGCATCGAATTAATCCACATGCTCCGCCGCTTGTGCGGGCCCCCGTCAATTCCTTTGAGTTTTAGCCTTGCGGCCGTACTCACCAGGCGGGGCGCTTAATGCGTTAGCTACGACACAGAGGCCGGTGAAGGACCCTACACCTCGCGCCAACCGTTTCCGGCCTGGCCTACCCGGGATTACCAGTCTGGCCTCTCTTTCT
+
GEGGGGGGGGGGGGGGGGGGGGGGGGGGGGGGGGGGEGFGGGGGGGGGGGGGFGGGEFGGGGGGGGGGGGGG9FCFGGGGGCGGGGCGGGGGGGEGGGGG>FFCFGGCFEGGGGG?EFFGGEEECEGGGGGEGGCGGGGGGGGGGFGGF9CFF9FGCFC@5<E@855>ABFFFBC*A2;F>BF0>B99>60-<4).486?1><>.((437?8:0,4?0((412)(,.35051(.9,(8(4;D(,:(4-3(.6(2((-31(,)48<8(.((,(.)).))).)(.()((.)))-)
@M00689:251:000000000-CJTJ5:1:1101:17205:18028 2:N:0:5
CGACAACCATGCAACACCTACACCCACAGATCCGGAGGTAGGCTGGGCGGCAAATGCATCTTAATGTCAATCAAGAGAAGGCCCGGCCTGTGAAAGAAAACAAGCTGCAGCCTTGCTAGGACATGCTGGAGCTTAATTCACGCTCCTCTAAAATTTACGTGAAACATGACGCTGACCAGTGGCAGCTGCTCCGAAGTGACAAATGGGATATCTAATACTGATCTCTATGGTCGTTATAAACATATGAGCTTGCCGAAGCGCTGCCTATTGTGCATCTAGGCGGTTGAGATGTATT
+
GCECCFFFEFGGGGGFDFG<CFGGEEEFFG96C@FCBCFGGGFFGG78BFGD+CFG,EEAEFFFGCFGGF9FF@G,ECB=FGFCFE74CFF?E?FFEFFFCFFCE8=?F:8EFGEGGG9DF8DGF?,A=,D8?,=B==9DCD8089DGBDDCFFFFD9C?FF50*0:5*3:@5A58,:>FF2))/2)0))10-(/(-*9*/*-*1.8((58)9?46)))))))1)))9@;16((*,37.)784).7<)))(.,802(,((,(((,))))).))-.5-)),((-4(((((..).).
@M00689:251:000000000-CJTJ5:1:1101:10335:18112 2:N:0:5
CGACGGCCATGCAGCACCTGGTCGCAACATATTCAGGAGGCAACCACCTAGAACTGGCCACAGGCAAATGTTAAAAAGAGTATGCCCTAAATCCTGCTCGTTCAGGGAGGCAGTTTGATTTACAGGGTATCTAATCCTGCTCTCT
+
GGGGGGGGGGGGFCGGGGGGGCFGGDGGGGGGGGGGGGGGGGGGGGG@CFFGGGGFCFGGGGCFGGGGGGGGGGFGGEFFEFGGGFEGCEFFFGFCFFFCEFF@9FEF@FGGGGGGGGGCDDEGFFDG8ADD=FGGFDC8+AF6?
@M00689:251:000000000-CJTJ5:1:1101:16805:18120 2:N:0:5
CGACGGCCATGCAGCACCTGTACACCAACCACAAGGGAAACTACATCTCTGCAGCGATCTGGTGTATGTCAAGCCCAGGTAAGGTTCTTCGCGTTGCATCGAATTAATCCACATGCTCCGCCGCTTGTGCGGGCCCCCGTCAATTCCTTTGAGTTTTAGCCTTGCGGCCGTACTCCCCAGGCGGGGCGCTTAATGCGTTAGCTACGACACAGAGCCCGTGGAAGACCCCGCCACCTAGCCCCCACCGTTTACGGCCTGAACTACACGGGTATCTCACCCCGCCCTCCTCTTACC
+
GGGGGFEGGGGGGGGGGGGGGGGGGGGGGGGGGGGGGGGGGGGGGFGGGGGGGGGGGGGGGCFGGGGGGGGGGGGGFGGGGFGGGGCEFGGGGGGGGGFFGGGGGGGGGGGGGGCCAFGEGGGG@8=DFGGEEEGEGGDCDGDG7BFF@9CFF,@9CFGFFFFE==BBABBD==4>A>CGFFB961749>B6<).69??046-6??0((-32>?(38>>?6:?11238*))4(4CB:2((.59(-1((44,6466((4.),.)5,,((3((,69)).((((((,-(((())))(
@M00689:251:000000000-CJTJ5:1:1101:21473:18128 2:N:0:5
CGACGGCCATGCATCACCTGTCTTACGGTTCCCGAAGGCACATTCTCATCTCTGAAAACTTCCGTGGATGTCAAGACCAGGTAAGGTTCTTCGCGTTGCATCGAATTAAACAACATGCTCCACCGCTTGTGCGGGTCCCCGCAAATTCATTTTAGTGTTAATCTTGCGAGCGTACGCCCCCGGCGGGATGCCTATAACGTTTGCTCTGCCACTGAAGTGCCAGCTCCCCAACCGCTCGCCTTCAAAGCTTACCGCGTGGACTCCACGGTGTTCCAAAACTAGTTCTCCTCGTTTT
+
EFGGGDGGGGGGC<EECFGGG@F,EEGEGGG<F,68::CAFFG9DCEGFFFFGDA@@FEF,69FE<CCFEF9,,CEF<,=FE9@AFEFGGF,9FGEF7==>,+49,AE<EA>EFG,,43=8D@@>E66==D8CEE63,=@6++0=B@F+C@E,,,,+7=1=1;*53*:))):)//)4:4C)6=210007(()6)))-6(.((-)))))))3,52<),-)-)-2,)).(92.(((1(-(((3842)))(-)))(-((-(((,.((),(2,,40).))),().).).)))-,--(((
@M00689:251:000000000-CJTJ5:1:1101:21495:18130 2:N:0:5
CGACGGCCATGCATCACCTGTCTCACGGTTCCCGAAGGCACATTCTCATCTCTGAAAACTTCCGTGGATGTCAAGACCAGGTAAGGTTCTTCGCGTTGCATCGAATTAAACCACATGCTCCACCGCTTGTGCGGGCCCCCGTCAATTCATTTGAGTTTTAATATTGCGACCGTACTCCCAAGGCGGGATGGTTAAGACGTTAGCTGCGCAACCGAAGAGCAAGCACCCAAACGGGCATGACCCAAAGTTGACAGACGGGACTCACAGGGGTACTAACCCTGATCTATCTGGCT
+
GGGGGGGGEGGGGGGGGGGGGFFFGGGGCF@FGGGECCGGGGGFF9FFGFFFFFGGFEFF<EGGGGGG9FGGGGGGFCFFEFFGCDECFGCFDFGF:FEFFE7BE=FCFFACAFG8FDFG8A,=@C+CD@FF>C6+8=>ED=?DG7FFC9+,,,+7?EGFFF**;@*8))07>B)/,0;*//9:5(3(32(/)744)/02=@?34>07((44(,-99((,41((,.(4974(:(*((.(-.)(((.4)-)))-)(((,,4(((58))4((,()).)4((.(,)-)))).)).(
@M00689:251:000000000-CJTJ5:1:1101:24426:18136 2:N:0:5
CGACGACCATGCAGCACCTGTGCGATCGCTCCCGAAGGAGACAGGGCGTTACCCCTGGTGCAACCGCATGTCAAGCCCAGGTAAGGTGCTTCGCGTCGCATCGAATTAATCCACATGCTCCGCCGCTTGTGCGGGCCCCCGTCAATTCCTTTGAGTTTTAGCCTTGCGGCCGTACTCCCCAGGCGGGGCGCTTATGCCTTAGCTACGACCCCGAGGCCGTCCACACACCCGTTGGCACCCTTTTGGGGCGGGCCCACCCGGGTTTCTCATCCTTTCCCTCCCGTTCCCTTTACAT
+
GGFGGGGGGGGGGGGFGGGGGDFDGGGGGGGGGGGGGGGGGGGGGGGGGGGGGGGGGFFFGEGGGGGGGGGGGGFGGGGGGGAFGGGFGGGGCGEGGGGEGGGCFGGGGEEGGGGGFGGGGGGGGGGGGGDFECEGEGDGGGGG4BDGFGGGFCFFGCFF;FFFF=EFBF>;BFFDF1FGA;@F>;0069BB:F4)5).<28<)-.11936(,((4>?;31142,,3:CD3(4(*())((-7)))4(-((((-(-(-3,-40(((-)).)))))))..-,,(-3((()6)))-))
@M00689:251:000000000-CJTJ5:1:1101:21482:18144 2:N:0:5
CGACGGCCATGCATCACCTGTCTCACGGTTCCCGAAGGCACATTCTCATCTCTGAAAACTTCCGTGGATGTCAAGACCAGGTAAGGTTCTTCGCGTTGCATCGAATTAAACCACATGCTCCACCGCTTGTGCGGGCCCCCGTCAATTCATTTGAGTTTTAATCTTGCGACCGTACTCCCCAGGCGGGATGCTTAAGACGTTAGCTGCGCCACTGAAGAGCAAGCTCCCCAACGGCTAGCATCCATAGTTTACAGCGTGGACTACCAGGGTATCTAATCCTGCTCCTCCTTTTTTT
+
GGGGGGGGGGGGGGGGGGGGGGGGGGGGGGGGGGGGGGGGGGGGGGGGGGGGGGGGGGGGGGGGGDGGGGGGGGGGGGGGGGGGGGGGGGGGGGGGGGGGGGDGGGGGGGGGGGGGGGGGGGGGGGGGGGDGGGGGGGGGGGGC>FFFFGGGGGGGCFGFFFEEFCBFAFF=>BDB=BGGAD9B=B>>@FFFFF;C<EFFF@;<<<B0>B>FBF<ABA?F0:?B2>3?G7@<?9D;?0:A))8>9226<<2<4807-(,25)8?13,4?FFDF24)6<29>B().(((.))))(,
@M00689:251:000000000-CJTJ5:1:1101:17406:18208 2:N:0:5
CGACAGCCATGCAGCACCTGCCCACCGTTTTGTATCTGCTGTGTTGGACTGTGTGCGGCCCAGGGTTCCGGTTCCCTCTTAGCACCGAGCATGCCAGACATCTGAGTATCCGTTTTCTGCTTCCTAGGACCACACCTTGGGCATCAAGCTGTGAGATATTTAGGGGTATCTAATCCTGCTCTCT
+
GC:CFG@CFFCGGGGFGFGCFGGGGGGFGGGGGGGGGGGGGGGGGDG<AFGGGGGGGGDB@FFGGGGGGGGGGGGGF<FGGGGFGGE@FGGGCAEEGGGGGEGFGGFGGF,>DEFGGGGGGGEG,@D=DEGGGGGG8DDCDDD++;=DFD=E8D=9BF8?+=0855>ADE7DE>*CE<6+4*8@
@M00689:251:000000000-CJTJ5:1:1101:25099:18216 2:N:0:5
CGACAGCCATGCACCACCTCCTGAACATCCTCCTCTGGCTCCAGGTCCATGTCCAGGTACACGGTAGAGGCAGCTGGGCGGAGGGCAAAGCCTGAGCCCTCCAGGATCCTCACAGGAACCGGCACGGTGCCCTCACCCCGGTGCCCCCGGCTCTTAAGCCACTCCAGGACAGCTACAGCCACCTGCAACTCTGCTGCGGTGCCAGCTCTGGAGCTTCGGGTATCCAATCCTGCTCTCCCTGTCTCTTATCCACCTCTGACGCTGCGGACGACCCCCCCTTTGTGTCGACAGTTGG
+
GECGGGGGGGGGGGGGGGGGGGGGGGGGFGGGGGGDFGG8EGGGGGGGGGGGGGGECGGGGGGGGGGGGGGGGGGGEGGFEGFFGGGGGGG8FGGGGFFGGGGGFF:FGGGGGGCFGGGGGGDGGGGGGCGF8FGG=D>=DGEDGFFDFDG*CCGGFEFFFF@B>EF:BFFB==EFFEGFF@BBE=B8@;=94=?;@>@<9>@E@0/5;33716(()(44:9)5)-))99*)((2)4(3(4/2))).:-)6)((((,)).,-341(((--((((-(4((()))(.)(((((.-)(
@M00689:251:000000000-CJTJ5:1:1101:21827:18220 2:N:0:5
CGACGGCCATGCAGCACCTGTACACCAACCACAAGGGAAACTACATCTCTGCAGCGATCTGGTGTATGTCAAGCCCAGGTAAGGTTCTTCGCGTTGCATCGAATTAATCCACATGCTCCGCCGCTTGTGCGGGCCCCCGTCAATTCCTTTGAGTTTTAGCCTTGCGGCCGTACTCCCCAGGCGGGGCGCTTAATGCGTTAGCTACGACGCAGAGGCCGTGGAAGACCCCTAAACCTAGCGCCCACCCTTTCCGGCTTTGACTACCCGGGTTTCTAACTCTGCTCTCG
+
GCFEGGGGGGGGGGFGGGGGGGGGGGGGGGGGGDGFCFFGGGGGGGGCFGGGGGGGEGGGGGGGGGGGGGGGGGGGGGGFFGGGGGGGGDGCEEGGGGGFG?FCFGGGGGGGGGGGGGGCGEGEEGGGGGGGGGGGE==AC>EDGAFGF?FC?EECDGFFFFC5=>ABFFA=6(9;=26D>>21(793>9:6244<9:::1:447<F9((-(,4:1:179;6,,378<G9)()57:777(()(((((,.8).414(-(.).).(2((-,3((6))--).)))).-)(
@M00689:251:000000000-CJTJ5:1:1101:21816:18236 2:N:0:5
CGACGGCCATGCAGCACCTGTACACCAACCACAAGGGAAACTACATCTCTGCAGCGATCTGGTGTATGTCAAGCCCAGGTAAGGTTCTTCGCGTTGCATCGAATTAATCCACATGCTCCGCCGCTTGTGCGGGCCCCCGTCAATTCCTTTGAGTTTTAGCCTTGCGGCCGTACTCCCCAGGCGGGGCGCTTAATGCGTTAGCTACGACACAGAGGCCGTGGCAGGCCCCTCCCCCTCGCTCCCCCCGTTTCACGCCTGGCCTCACCGGGTCTCTAACTCATCTCTCCCTTTCC
+
FGFGGGGGGGGGGFGGGGGGGGGGGGGGGGGGGFGGGGGGGGFGGGGGGGGGGGGGGGGGGGGGGGGGGGGDGGFGGGGGG9FGGGGGGGGGGGGGGGFGGGEGGGGAEEEEFGGGDCFDEEEGEGGG8E+=EE@CGED?DGGGGFGGFGF,+@EGGFFFFFF@@59@BAFAFBFFG>;C?=(3;(3>7BF?<A<A4143:<2-),(4;F1:721?B(71;(,((-:BG3>((2C>((-((52((4(,4:7))3((.,((()(.4.-2,,((.6)4)).)-66<4,(.())-)
@M00689:251:000000000-CJTJ5:1:1101:5330:18249 2:N:0:5
CGACGGCCATGCAACACCTGTGTTCGCGCTCCCGAAGGCACTTCCCCCTTTCAAGGGAATTCGCGACATGTCAAGCCTTGGTAAGGTTCTTCGCGTTGCATCGAATTAAACCACATACTCCACCGCTTGTGCGGGCCCCCGTCAATTCCTTTGAGTTTCCCACTTGCGTGCGTACTCCACAGGCGGCTAACTTCACGCGTTGGCTACGGCACTGCACGGGTCGATCAGAGCCAACCGTAGTTTTCATCGTGTACGGCTAGGAGTTCGGGGGTAACTAACCCCTGTTTCTCGTT
+
GGGGECGGCFGFFFGGDFFG<FGGGGGGDFGGGGGCEEFFGF<EGGGGGFFGFFGGGGGEDGFGG7FG@GFCFFGGGDGGGGGGGGFFGGGGGFEGGGGGGGG?,,AF<AEGFFG8EGGFFFGG>6C8EF,6CC6B8@7CDDE7CFCFAF:<DFCGGGG6*;=26>==9@D=52@=FE*9),(,(.(,3);>3)4)(446(7((..,,4;99(())(-(,2(((((-.*7)(5(9(((-(88))))).(-((()4(2-(432(.(),--(44(()).,(((-((.-).))(,(
@M00689:251:000000000-CJTJ5:1:1101:13566:18259 2:N:0:5
CGACAGCCATGCAGCACCTGTACACCAACCACAAGGGAAACTACATCTCTGCAGCGATCTGGTGTATGTCAAGCCCAGGTAAGGTTCTTCGCGTTGCTTCGAATTAAACCACATGCTCCACCGCTTGTGCGGGCCCCCGTCAATTCCTTTGAGTTTCAACCTTGCGGCCGTACTACCCAGGCGGTTCGCTTACCGCGTTAGCTACGACACTGAGCGGCAAGGCCGCACACAACCCAGCGCTAAGCCTTACAAGCAGTGCATACTCAGAGTTACAATATAGCACCCACTTGCCCTT
+
GGGGGGGGGGGGGGGFFGGGGGFFGFFGGGGFFGGGEFFGGFGGG9EFFFGGGGGGGGG8FGGGGGGGDEFFGF,FFGGEEGG,:9A?F9FEGGEC7?=ACFBEEBFFE8EGFCGG8D+@DECGGEC8@D@CE>E>CED=DC879FFF7+BFGF8ACGGFAA@EEABAB>5=9)*:?)*4?B=@5((8917<;32(333,,/19<;62(().2)((4,,(((-4((--9*)(((1-(,(((04)(((.).).)((.).-5))5))).))))))).)-))).).,,21()))()(.
@M00689:251:000000000-CJTJ5:1:1101:13566:18278 2:N:0:5
CGACAGCCATGCAGCACCTGTACACCAACCACAAGGGAAACTACATCTCTGCAGCGATCTGGTGTATGTCAAGCCCAGGTAAGGTTCTTCGCGTTGCTTCGAATTAAACCACATGCTCCACCGCTTGTGCGGGCCCCCGTCAATTCCTTTGAGTTTCAACCTTGCGGCCGTACTCCCCAGGCGGTGCGCTTACCGCGTTAGCTACGACACTGAGCGGCTAGGCCGCCCAACATCCAGCGCACATCGTTTCCAGCGTGGCCTACCAGGGTCTCTCATCTTTCTCCCCTTTTCTCTT
+
GGGGGGGGGGGGGGGGGGGGGGGGGGGGGGGGGGGGGGGGGGGGGFGGGGGGGGGGGGGGGGGGGGGGGGGGGGGGGGGFGGGGFGGGGGGGGGGGGDGGGG8EGGGGGGGGGFGGGEFGGGGGGGGGFGGDGGEGGEDGGCEGGFGGFFGGGGGGGGGFFFCEFBAAFFFFABCEF>CC*::299B=BFF;3;<FFF>02;CC8670(-2)3442>B028(3?BFFF377(.3D47?(((71288:BF))-.:(4:0(32((.),(14((.4))6<))))))).((())-))..
@M00689:251:000000000-CJTJ5:1:1101:22839:18286 2:N:0:5
CGACGACCATGCACCACCTGTCACTCTGTCCCCGAAGGGAAGGCCCTATCTCTAGGGTTGTCAGAGGATGTCAAGACCTGGTAAGGTTCTTCGCGTTGCTTCGAATTAAACCACATGCTCCACCGCTTGTGCGGGCCCCCGTCAATTCTTTTGAGTTTCAGCCTTGCGGCCGTACTCCCCAGGCGGAGTTCTTAATGCGTTAACTCCAGCACTAAGGGGCGGAAACCCCCCAACACCGTGCCTCCTCCTTTTCCGGCGTGGACTACCTGTGTCTCCATTTCTTCACTCTTGCT
+
G::C:@B:@FEGGEFFGGGFFFGGFGEFFGGGGGCGDDGGDFGGGGGGGGGGGCG@CFFCFFEDFGD8ECFFGFGFG?EFCFCEGG?EEF;;ECFEFEEGGCEDFEDGFGGGGGCFGF@FGGGGDGGGGGCGG8=6CE6=>D7C+4<C+CFDA+:E<;@F66=@C)855@BF>>D29(9C455>=069D(9?C37?E<;;<(3>73))(((.,58)44;1(2(3((.4C756:(/-3(((-)-38(..()6)).(,30990043(53).),.))-)))-.6)))))-9))))-
@M00689:251:000000000-CJTJ5:1:1101:5490:18310 2:N:0:5
CGACAGCCATGCAGCACCTGTACACCAACCACAAGGGAAACTACATCTCTGCAGCGATCTGGTGTATGTCAAGCCCAGGTAAGGTTCTTCGCGTTGCATCGAATTAATCCACATGCTCAGCCGCTTGTGCGGGCCCCCGTCAATTCTTTTGAGTTTTAGCCTTCCGGCCTTACTCCCCAGGCGGGTCGCTTAATGCGTTAGCTACGCCACAGAGGCCGTGGAAGCCCCCTACACCTAGCGCCACCCGTTTACGGCTTGGACCACACGGGTTCCTCACCCTGGCCTCGCCTTCC
+
FCFFGGGGFGFFFGGFGGGFGGGGGFGGGGGGGFGGGG8@FGGGF<E<@CFGFFG7C<DDFFGGFCFA6A6FFGGFFG7:BFGCG99FFGGGGF>=FFFGBF@FGGFEFF,>BE98=A+,@DD>E6?89ECG688>CEGC=+CFFF+?ED=++DFGFCCA6C@*8:5=5))8=*:3@A>5*5):@29@FF0<C)1)(//21<353((.46:14(1?0(-7>28303825))((.91(),(-7,(.4(-82(-8(((((,)),211369(-((.-).(4(((((.<,((((,)(
@M00689:251:000000000-CJTJ5:1:1101:24887:18391 2:N:0:5
CGACAGCCATGCACCACCTGTACACCAACCACAAGGGAAACTACATCTCTGCAGCGATCTGGTGTATGTCAAGCCCAGGTAAGGTTCTTCGCGTTGCATCGAATTAATCCACATGCTCCGCCGCTTGTGCGGGCCCCCGTCAATTCCTTTGAGTTTTAGCCTTGCGGCCGGACTCCCCAGGCGGGGCGCTTAATGCGTTAGCTACGACACAGAAGCGGTGCAAGAACGCTACACCTACCGCCAACGGTTTACGGCTGGGAACACCAGGGTATCAAACACTGCTCACCACGGCA
+
GGGGGGGGDEGGCFE<FCCGEFEA<CFC,B@CFFGFGFGGEFGEF@,6,CCEFFGGGGF?FFDE<FFFAFGFE99,BCDBFFGC:4C,,=DCEC+C7F;==E@E,=F,9EFFF8E89=+66+@44@D@FFEDEE+@6@@=@?E+9D+6+?:CF7;;+>?AF+:@))0889)55):):(28;55(60(-490(.)6)44(,24)6?3,,46(4().:((,4(,6<(.4(/*0(,,0(((,-434,2(441(.<B2;-(-,4((((,(40::F0).-))(()4))4))()(((,,
@M00689:251:000000000-CJTJ5:1:1101:24869:18394 2:N:0:5
CGACAGCCATGCACCACCTGTACACCAACCACAAGGGAAACTACATCTCTGCAGCGATCTGGTGTATGTCAAGCCCAGGTAAGGTTCTTCGCGTTGCATCGAATTAATCCACATGCTCCGCCGCTTGTGCGGGCCCCCGTCAATTCCTTTGAGTTTTAGCCTTGCGGCCGTACTCCCCAGGCGGGGCGCTTAATGCGTTAGCTACGACACAGAGGCCGTAGAAGACCCCTACACCCAGCGCCCAACGTTTCCGGCATGGACTACCAGGGTATCTAATCCCGCCCTCGTCGTCTC
+
GGDGGEGGGGGGGGGGGGGGGGGGGGGFGEGGGEECF<@FFGGFGFGEEF9ECFGGGCCGFFFA?FCAFFGFA<7FEE@BFGE<FGGGGFGGGE>7@FA;8EF8EEFE,A,9A8,,4E+66CED8CFGFGGCGEEEC+0+@CECE9DFDFGD@@:EF9+BFFEB)>B=>A)/<>;BGDG>F=@=>B96466<A)-<6121:<26<0823,4:?BF06(((-(-:521:77>0>:0(,,(,(>9(-(4,.())(,((-(.),)52:)482<>29-)6-2))-((-,((,((41(,
@M00689:251:000000000-CJTJ5:1:1101:24886:18409 2:N:0:5
CGACAGCCATGCACCACCTGTACACCAACCACAAGGGAAACTACATCTCTGCAGCGATCTGGTGTATGTCAAGCCCAGGTAAGGTTCTTCGCGTTGCATCGAATTAATCCACATGCTCCGCCGCTTGTGCGGGCCCCCGTCAATTCCTTTGAGTTTTAGCCTTGCGGCCGTACTCCCCAGGCGGGGCGCTTAATGCGTTAGCTACGACCCAGAGGACGTGGAAGACCCCCAACGCTGGCTCCCACCGTTTACGGCCTGGCAGACCAGGATCTGCACTACTGCTATCACTTGCA
+
GGGEGGGGGGGGGGFFGFFGGGGFGGGGGGGGGFGEFFGGFE<FFF9FGGGGGGGCFEGGGGGGGGGGGGGE9F4DFGGGGGGGEEFGGFGDC@FFGGFGG8F@EFGCFC<E@EF?;AD6EGGGGGGG8DG6E>EEEEDEG8C=9DGGFG?,+7DFF;?FFFF@5A=A892<=)/<EAG4AD=299((-9?B)6>A>?621<).)32(,((.4(-.3(-(-,.4(3,31))(((/4(10,)04:3:(.4((.(376,(,(,((,34(((),.-)-())().)))),))))-).
@M00689:251:000000000-CJTJ5:1:1101:22337:18419 2:N:0:5
CGACAACCATGCAACACCTGTACACCAACCACAAGGGAAACTACATCTCTGCAGCGATCTGGTGTATGTCAAGCCCAGGTAAGGTTCTTCGCGTTGAATCGAATTAATCCACATGCTCCGCCGCTTGTGCGGGCCCCCGTCAATTCCTTTGAGTTTTAGCCTTGCGGCCGTACTCCCCAGGCGGGGCGCTTAATGCGTTAGCTACGCCACAGAGGCCGTGGACGACCCCTACACCTAGCGCCCCACGTTTCCGGCTTGGCCTCACCGGGTTGCACATCCTCCTCCCCTTGTCCC
+
GD7FGGGGGGFF<EEGCFFCGGGFGGGGGGGGGGFFDGGCFDGGGFGGGGFGGFFGGGGGGGGGGGGGGGGGGGCDEFFGFAFDFGGGGGFDECCFGGEGGGGG@FCFGGGGFGDEFGGGGGEECEDD89@E8>B>ECDCCCEFGFGFFFDF8FGGGFFFFB9:@A5=>@4>=B9>C>C755>@(30119((694--,308>B2?((((((.(.4<03(((2(,(-11>D)2(.>3(,,((7(7(4918<0.(((((((.)5((.8?997((.),-).(4.4(,(,3(.(.)))
@M00689:251:000000000-CJTJ5:1:1101:22481:18455 2:N:0:5
CGACGACCATGCAGCACCTGTGCTCCCGCCAGCCGAACTGAAGAGTTCCATCTCTGGTACTCATACGGGACATGTCAAGAGCTGGTAAGGTTCTGCGCGTTGCTTCGAATTGAACCACATGCTCCACCGCTTGTGCGGGCCCCCGTCAATTCTTTTGAGTTTTAATCTTGCGACCGTACTCCCCAGGCGGGGCACTTAATGCGTTAGCTACGGCGCGGAGAACGTGGAATGTCCCCCACACCTAGTGCCCAACCTTTCCGGCATGGGCTCCCCGGGTTTTCCATCCGCCCCCTC
+
GGGGGGGGGGGGGGGGGGGGGGGGGGGGGGGGGGGGGGGGGGGGGGGGGGGGGGGGGGGGAFGGGGDGCFGGGFGGGGFGGGFFGGGFGGFGGGGGGGGGCEGFGGGFGGGGFGGGGGDGGGGGGGGGGGGGGGFGGGDCGGGGG5>D5;DGGGGGGDFFFCEEFEEFF?F>BFF>GFGF6;B?@DFFBBFFF92<>A<<BFF160(4<AB:6>(3379B9()((,8(2766<<F?>69((0.4?<).<:8:?(.7A24(,((((((.,(((-291,,(())..6,((-(4((,
@M00689:251:000000000-CJTJ5:1:1101:22056:18478 2:N:0:5
CGACGGCCATGCATCACCTGTACACCAACCACAAGGGAAACTACATCTCTGCAGCGATCTGGTGTATGTCAAGCCCAGGTAAGGTTCTTCGCGTTGCATCGAATTAATCCACATGCTCCGCCGCTTGTGCGGGCCCCCGTCAATTCCTTTGAGTTTTAGCCTTGCGGCCGTACTCCCCAGGCGGGGCGCTTAATGCGTTAGCTACGACACAGAGGCCGTGGACGACCCCTCCACCTTGCGCCCACCGTTTACGGCCGGGACAGCCCGGGTTCCCAATCCTGCCCTCTTTTCCT
+
G@:F6+:F+CEFGFFEFGGGFF9E<FDFEGEGFFEEFFAEGGGGGFGGGGGGGFGGGFFGGGGGGGGFFGGGGGDFFEGGFFGCEEGGGGFGGGGGGGGGGFFFCFGG9EGGGGGGGGGGGEGGGGGGGGGGGDGGGGDG>D++;B@9CFGGGF7FGFGFFAFBBAFB@B4@5=CEG=DGFB52600999:(4:<<78:10<4>4((16;:((,8??(4691(-37(295)(387()..,(80-,43,0(--((((((,4,((2(3((,4((().3,42))5((((()).)-)
@M00689:251:000000000-CJTJ5:1:1101:14674:18495 2:N:0:5
CGACGGCCATGCAGCACCTGTACACCAACCACAAGGGAAACTACATCTCTGCAGCGATCTGGTGTATGTCAAGCCCAGGTAAGGTTCTTCGCGTTGCATCGAATTAATCCACATGCTCCGCCGCTTGTGCGGGCCCCCGTCAATTCCTTTGAGTTTTAATCTTGCGACCGTACTCCCCAGGCGGTCAACTTCACGCGTTAGCTTCGTTACTAAGAGAATAAATCCCCCAACAACCAGTTGACATCGTTTAGGGCTTGGACTAACCGGGTATCTAATCCTGCTCCCTTTGTCTCTT
+
GGGGGGGGGGGGGGGFGGGGGGGGGGGGGGGGGGGGGGGGGGGGGGGGGGGGGGGGEFGGGGGGGGGGGGGGGGFGGGGGGGGGGGGGGGGGGGGFEGGGDGGGGGGGGGGGGGGGGGFEGGGGGGGGGGGGGGCGGEGGG>EDFACFFDCFGGFGGEFFFFFFE8=ABFD==DEEGFDGFF2@BBFEAEFF?=;(6>9@DECEFFBF<?FF282<::A2>A2>2:2>GDFF?BGF:4A<FF)423?:?:BF0<(4(4)8<:)5,(4(7(45).6)).4504))44)).6--)-6
@M00689:251:000000000-CJTJ5:1:1101:25647:18513 2:N:0:5
CGACGGCCATGCAGCACCTCCTGAACATCCTCCTCTGGCTCCAGGTCCATGTCCAGGTACACGGTAGAGGCAGCTGGGCGGAGGGCAAAGCCTGAGCCCTCCAGGATCCTCAAAGGAACCGGCACGGTGCCCTCACCCCGGTGCCCCCGGCTCTTACGCCACTCCAGGACAGCTACAGCCACCTGCCACTCTGCTGCGGTGCCAGCTCTTGAGCTTCGGGTATCCAATCCTGCCCCCTCTGTCCTCTTACACCCATTGACCCTCCCGGCGTTCCACCTTCTTCTCCTCCTCCTT
+
EEGGGGGCGGFFEFGCFF<FEFC@FGGGAC,CFCG<FAFEFDFF8EFGFCGF9<FFCFGGFGEGGFGGGG@CFGGG8,B7FC:=CC<F,F:FGFF<E,DEFCEGGFF8FEGD,>EF8D6DE1C8>8=FGGGFFGGFFF7+0C9>F97;0*3:CF9E+>?A>?5335306B:=>E@E?;CFA;78@F1;<(:AEF53;76?(444)()5:))),)),6106(33))),)279)(.1((,(..*6)))))))-.4(((-)).,(((,(((,(,(((.)..,().))))).(.,(.)
@M00689:251:000000000-CJTJ5:1:1101:23820:18597 2:N:0:5
CGACAACCATGCAGCACCTGTACACCAACCACAAGGGAAACTACATCTCTGCAGCGATCTGGTGTATGTCAAGCCCAGGTAAGGTTCTTCGCGTTGCATCGAATTAATCCACATGCTCCGCCGCTTGTGCGGGCCCCCGTCAATTCCTTTGAGTTTTAGCCTTGCGGCCGTACTCCCCAGGCGGGCCGCTTAATGCGTTAGCTACGACACAGAGGCCGTGGAAGCCCCCTCCACCTAGCGCCCACCGTTTACTGCCGGGCCCCCCAGGGTCTCTCATCCTCCCCCCTCCTTCCTT
+
GGGGGGGGGGGGFGGGEGGGGGGFGGGGGGGGGGGGGGGGGGGGGFGFCFA9EFGGDFGGGGGGGFDFGGFGCFFFG@FGGAFCFGGGGGGEGGGCGGGGGCEGGG9FFGGG:E4@AFDEGGEGGDFGDGGDGG>CGE>@DDCFGFGGFGC,@FGGF9CFAA@CCB9>FAFFFFEEGDG78>>=>(43108:664>0<6?8AD).4(239.(((-8:B9920,((428D5:1315:()2((>0,46(1::(6-.<(((4((((-4((8(4(.)),.)).87((,(,-(((-)(.)
@M00689:251:000000000-CJTJ5:1:1101:4328:18598 2:N:0:5
CGACGGCCATGCAGCACCTGTACACCAAACACAAGGGAAACTACATCTCTGCAGCGATCTGGTGTATGTCAAGCCCAGGGAAGGTTCTGCGCGTTGCAGCGAATTAATCCACATGCGCCGCAGCTTGGGCGGGCGCCCGCCAAAGACAGTGAGTTTTAGCCTGGCGGCCGTAATCGACAGGCGGGGGGCGGAAAGAGGTAGAAACGACAAAGAGGCCGGGGAGGAAGGGGACAAGTGGGGCAAAAGGATAAGGGACAGGGAGACGAAGGAGACAAAGGAGGCAGGCAGGGGCAGG
+
F4+6:B@@FFGGFGGG<<E6;<;<6CFG8@E@EECC:@<CC<E,C,;,C9F,C@9CFCBF@E5E=F,C,:CEE,:A=E@,BEEG?,,,,964@C+@FE,,6B8>8FF,5,?8B,@8+@06@+@3336+66>C7@*4*4;*3:E4*);*)0+<A>,,42;CA+(((62,.6(,(()(2-9>7:1;19(((((4((,(403.4)).223(-((.5113(-(,12(-3(((*)8(315)).(3()((((3().6))34,(4-,3,:((((-70(4((.,((((((--((((--((4(-
@M00689:251:000000000-CJTJ5:1:1101:21853:18600 2:N:0:5
CGACGGCCATGCACCACCTGTACACCAGCCCTAAGGCACGCACACCTCTGCACGCCTCCGGTGTATGTCAAGCCTTGGTAAGGTTCTTCGCGTTGCATCGAATTAATCCGCATGCTCCGCCGCTTGTGCGGGCCCCCGTCAATTCCATTGAGTTTTAGCCTTGCGACCGTACTCCCCAGGCGGGGCACTTAACGCGATAGCTACGGCGAGGAACCCGTGGAATGGATCCCCCACCTAGTGACCAACGTTTAGGTACGGGACTACCTCGGGATCTAAACCTGCCACCACTCTAT
+
GGGGCEGGGGGGGEFGGGGGGG9CEFG?C8F8EFFC<CCC:FG7,66,A<E@FFE<<@FFEG:?FFGFEGFGCG?EF8,C5FFF<=<<,,C=E+FGGG;C=4@44E,,5@F@:8F,,6@EA==@+@D=A=ECCG84;C3;9*@CFF+2BD+;E<E7;8+30;>2-)))--6@(*((455*>,,(4970().4)(-2(3,(444<80(2(36BBF(:;(49())5:244C*)-1-/(4,<))*))(-12((-),)))-4((,(((()---4(,3)-))((.((3)),(-,(-))
@M00689:251:000000000-CJTJ5:1:1101:4342:18608 2:N:0:5
CGACGGCCATGCAGCACCGGTACACCAACCACAAGGGAAACTACATCTCTGCAGCGATCTGGTGTATGTCAAGACCAGGTAAGGTGCGTCGCGTTGCATCGAAGTAATCAACATGCTCCGCGGCTTGGGCGGGCCCCGGTCAATTCATTTGAGTTTGAGGCGTGCGGCGGTACGCCCAAGGCGGGGAGCGTAATGCGGAGGCTAAGCAAAAGGGGCCGTGGAAGCGCGCGAAGACGAGAGGAGACAGGTGAAGGAAGGGGCCACAAAGGGAACAAGAGGGAGAACGCAGGGACGG
+
E=:@:@CEC<FEEGGC,E++@:B9,,CF7BB@FFFCCEFE@@CCF6C@F,E,CF@FC,<6BECA=F,ECGGGG,B=BEC55<CF,,,+4+8@@@78?A,9@>F7+AA99?=,8,8,,6+@C+@=C+1+@8C87*14C*:=<4?+4=++++15C,,=+?8))./.3:(6(4(4((,(24*9)47919(-((-(4(649(((-((,).()((.,((-((4(-(-),,(3()10((-0(--,(-)((-,33-,))64(,((,(((-((((.26(2(4(((.(-3((,)--(-73((--
@M00689:251:000000000-CJTJ5:1:1101:21198:18687 2:N:0:5
CGACGACCATGCAGCACCTGTACACCAACCACAAGGGAAACTACATCTCTGCAGCGATCTGGTGTATGTCAAGCCCAGGTAAGGTTCTTCGCGTTGCATCGAATTAATCCACATGCTCCGCCGCTTGTGCGGGCCCCCGTCAATTCCTTTGAGTTTTAGCCTTGCGGCCGTACTCCCCAGGCGGGGCGCTTAATGCGTTAGCTACGACACAGAGGCCGTGGAAGGCCCCTACACCTAGCGCCCACCGTTTCCGGCCTGGCCCCCCGGGGTATCCAATCCTGCCTCCTCCATCT
+
GGFEGGGGGGGGGGGGGGGGGGGGGGGGGGGGGGGGGGGGGGGGGGGGGGGGGGGGGGGGGGGGGGGGGGGGFGGGGGGGGGGGGGGGGGGGGGGGGGGGGGDFGGGGGGGGGGGGGGGGGGDGGGGGGGGGEEGEEGD8DD6FFCGFFG?<DFGGGCGFFFF5CAFFFBAFFFFFGFFGFB@@@F>BBBFF9<4:>24(4>2<?:(7332?44<B:BB111<:(4:?GC):,:F(.).-7BB02:18??))(,,,(,(((((-3((2(((,))-))47).,().((.(().)
@M00689:251:000000000-CJTJ5:1:1101:17172:18971 2:N:0:5
CGACGGCCATGCATCACCTGTACACCAACCACAAGGGAAACTACATCTCTGCAGCGATCTGGTGTATGTCAAGCCCAGGTAAGGTTCTTCGCGTTGCATCGAATTAATCCACATGCTCCGCCGCTTGTGCGGGCCCCCGTCAATTCCTTTGAGTTTTAGCCTTGCGGCCGTACTCCCCAGGCGGGGCGCTTAATGCGTTAGCTACGACACAGAGGCCGTGGAAGACCACTACACCTAGCGCCCCCCGTTTACGGCAGGGGCCACCCGGGTAACCACTCCTACCTCTCCTGTCGTT
+
GGGGGGGGEGGGGGFGGGGGGGGGGGGGBCFFGGDGGGGGGGGGGFCFGGGFGEFGGGGGFGGGGGGGGFGFFGFFFFGGGGGGFG<FGGFDECEDGFGGGGG8@FE<?FFFGGGGCFFGGGGCGGCGGF6CGG=EGGGGGGGGCFC;EC?EC3@9FE98FAEBEB=:>A):>=F25>4?ADF>9>;;09?<22.5136(2)--.8?64321(.2:17613().3:2(96/5)4C((),(,7(((-((3.(.((((((-(((,2:((-719()))-(.2))).).,(,.)6)(((
@M00689:251:000000000-CJTJ5:1:1101:17168:18988 2:N:0:5
CGACGGCCATGCATCACCTGTACACCAACCACAAGGGAAACTACATCTCTGCAGCGATCTGGTGTATGTCAAGCCCAGGTAAGGTTCTTCGCGTTGCATCGAATTAATCCACATGCTCCGCCGCTTGTGCGGGCCCCCGTCAATTCCTTTGAGTTTTAGCCTTGCGGCCGTACTCCCCAGGCGGGGCGCTTAATGCGTTAGCTACGCCACCGAGGCCGTGGAAGACCCCTACCCCTAGCGCCCACCGTTTACTGCACGGACTCCCAGGGTATTTCACCCCGCTCCTCCTATCCTT
+
GGGGFEGGGGGGGGGDFGGGGFGGGGGGGGGGGFGGGGFGGGFGGFGGGGGGGGGGGGGGGFGGGGGGGGGCFFGGGGGGGGGGGGGGGGFGGGGGGFFGE88E8EFGGGGGGG@FDEFCEGGGGGCF,=ECEGGGGG8EGD7;;FGGFG7EEFGGG@CFFFE@@=5759AA52>@GF4:8>=>;9;;>FFF)6<9((-4,:>AF0(((-(((-7BF12((821,4?6C<.1(:F,-,(--<>F??>?B?6<)6))(,-(,7<(1.)(,34))-)).)((,,,-((,4()).())
@M00689:251:000000000-CJTJ5:1:1101:5268:19135 2:N:0:5
CGACGGCCATGCAGCACCTGTACACCAACCACAAGGGAAACTACATCTCTGCAGCGAACTGGTGTATGTCACGCCCACGTAAGGTTCTTCGCGTTGCATCGAATTAATCCACATACTCCCCCGCTTGTTCGGGCCCCCGTCAATTCTTATGAGTTTTAGCCTTTCGGCCGTCTTCCCCAGGCGGGGCGCATAATGCGTTAGCGACGACACACTGGCCCGCTACTGCCCCACCCCCCCCGTCCCACCGTGTCAGGGTGGGCCTCCTCGGTGTCCGAACCCGCCTCCCCAGGCTCC
+
FC7FCFEE:EEA9@FCFG?EF,@C@@D@,,@F<F<AFF8EGCGGC<E,<E9F,CFEE+@FF<BEED,BFF9,4BFC?,89=F@EFDGGGD7CE4@+?E,,+,998?,5CFEGG,,949+,@++@7+1D8EB+6=36=??+3+4?C9+515:,<,5@+@*+*<=*0:)5:)))))1:C=4*)2(-6(((,((,)-.64(4::)-((((-,42((,,31((((--))).4C*7((47(-,(,-)4),-4,(4(.5(((((,,(((,(.(((-4))-,(,-3(((,2((((((((,(
@M00689:251:000000000-CJTJ5:1:1101:3656:19167 2:N:0:5
CGACAACCAGGCAGCACCGGGGTTAAGGTTAGATGGCGAGCACAAAGCCATAACTGGCGAATTCCGTACATGTCAAAGGTAGGTAAGGGTTTTCGAGGTGCAACGAAAGAAAACACAACAGCAACCGGTGGTGCGGGACCCCGAAAATTCATTTGAGAGAGAAACGTACGGACGAAAGAACAGGGGGGGAGAAGTAATGGGGTAACGAGGGCAACTGGGGAGAGGAAACAAAAAAAAACAAGAAACAAGGGTGAAGGGGAAGGAAGAAAGGGGAAACAAACGAGAGAGCAAGGGG
+
C47+86;8@,BC@CC@C<+6+7++C,<@;,;,,;,,,@@F7@C,CCD,9C,,,,,CEF@BF+,5::,:,B,B:,:ADEG,,CB:<EEF,,,++,8+9++94@,,@:F+6:EE,,86@++@?,,68,6+136312@363+13+4**39+*5+5,,729,2**3<):5))(05(-/((*.**)((//(,-3(-:,()-)..).(-,.)(,(--(--((.,.,22((-((.*0)(,,127(-(.73((.(2((-(2(.).,((-,((((.,(4,17(((((.((((-(-3(().(---
@M00689:251:000000000-CJTJ5:1:1101:15554:19197 2:N:0:5
CGACAGCCATGCACCACCTGTCTCCGGTCCAGCCGAACTGAAGAACTCCGTCTCTGGAGTCCGCGACCGGGATGTCAAGGGCTGGTAAGGTTCTGCGCGTTGCGTCGAATTAAACCACATGCTCCACCACTTGTGCGGGCCCCCGTCAATTCTTTTGAGTTTCACTCTTGCGAGCGTACTCCCCAGGTGGGATACTTAACGCTTTCGCTAAGCCAGTGACAGTCTGGCGCCCCCCGCGCGGTACCATTGTTTACGGCGTGTGCTACCAGGGTTGCTAATCCTTCTCTCTCTGTTT
+
GGGGGGGGGGGGGGFGGGGGGGGGGGGGGGGGGGGGGGGGGGGGGGGGGGGGGGGGGGGGGGGGGGGGGGGDGGGGGGGGGGGGGGGGGGFGGDGGGGGGGGGGGGGGGGGGFGGGFGGGFGFGCFGCFGGGGGGGGGGGGGGDGBGGFGFGEEGF>EGCBF?5CCF=?3*/5;F9EDGGFEF@FFFE3;9(4<0)49)4,(((-64,(445(4:?))-462))).()/*8(43)((,(((.-()))).-.1))46((,3(-))664)),2((((.))-)6)).5>).))))-))
@M00689:251:000000000-CJTJ5:1:1101:15546:19214 2:N:0:5
CGACAGCCATGCACCACCTGTCTCCGGTCCAGCCGAACTGAAGAACTCCGTCTCTGGAGTCCGCGACCGGGATGTCAAGGGCTGGTAAGGTTCTGCGCGTTGCGTCGAATTAAACCACATGCTCCACCACTTGTGCGGGCCCCCGTCCATTCTTTTGAGTTTCACTCTTGCGAGCGTACTCCCCAGGTTGGATACTTAACGCTTTCGCTAAGCCAGTTACAGTCTGTCGCCCCCAGCGAGTTTCCTTCCTTTACGGCGTGGACTACCAAGGTAGCTACTCCTGCTTTCACCTT
+
GGFGGGGGFGGGFGGGGGGGFGGGGGGGGGGGGGGCGGGGGGGFGGGGGGFEGGGGGFGGGGGGGEGGGGGGGGGGDGGGGGGGGGGGGGGGGGGGGGGDGEEGGGEG@EGGGGGG?D8FCFGFGGDEFFFGDC,EEDD>CGG>C?G*:CGGGGGC7*?BAFECEEFEE>E==6>>G0CCFFD;1((6.69@EFB<)6<<66::?ABB:41)(.4(.)).)).42)<A5*7(2334?>6(())).))6(-694:(:6-41((.4(7?))((.)))-.28:()),(.-)))).,
@M00689:251:000000000-CJTJ5:1:1101:16631:19512 2:N:0:5
CGACAACCATGCAACACCTGTCATTCTGTCCCCGAAGGGAAAGCCCTATCTCTAGAGTGATCAGAAGATGTCAAGAGCTGGTAAGGTTCTTCGCGTTGCTTCGAATTAAACCACATGCTCCACCGCTTGTGCGGGTCCCCGTCAATTCCTTTGAGTTTCAACCTTGCGGTCGTACTCCCCAGGCGGAGTGCTTAATGCGTTAACTCCAGCACTGAAGGGCGGAAACCCCCCAACCCTTACACCTCACGGTTTCCGGCTTGGACTAACCGGGTTTCTAAACCTGCCTCTCCTTTTT
+
GGGGGGGGGGGGGGGGGGGGGCEGGGGGGGGGGGGGGEGFGGGGGGGGGGDGGFGAFFGDFGGGGGGGGGGGGG9EFFGGFFGGGGFGGGGGGGGGGGGFFFGGDFDFGGGGGGGGFGGGGGGGGEGGGGFDEEECGGGCD8EGDFFGFCG=EGGGGGGFFFDFFFFFFFFFFBFFFEGGFF=DBF>2>BFEFFFEFFF@9@BECE8;E8(6=;<E3;(4>>1(417(*107??G?00)()*,,4?(((,-,))(((((-450)().(,((-((.)))-.((((())(((.))))
@M00689:251:000000000-CJTJ5:1:1101:27833:19517 2:N:0:5
CGACGACCATGCAGCACCTGTACACCAACCACAAGGGAAACTACATCTCTGCAGCGATCTGTGTATTGCTACAAAATAAGCTTTCACCTACGGTCAAACCGCATTCTAGCCCAGGTAAGGTTCCTCGCGTATCATCGAATTAAACCACATGCTCCACCGCTTGTGCGGACCCCCGTCAATTCCTTTGAGTTTCAACCTTGCGGTCGTACTTCCCAGGTGGGATACTTAATGCTTTCGCTCAGACCCCAACAGTGTATCGCTGATGTAGAGTATCCATCGTTTAGGGCGTGGACTA
+
GGGGGGGGGGGGGGGGGGGGGGGGGGGGGGGGGGGGGGGGGGGGGFGGGFGGGGFGGGGGGGGGGGGFGCFGGGGGGGGGGCFGGGFGGGGGDFGGFGGGGGG@8FFGFGGGGGGGGCFGGGGGGGGGECE88DA,,6=FDFGGFFFGFG6F3EDFGGGF>ADDDEFBFBF:=ABA*:DGAE?CCE4ABECFC66A76.>:29>5@FFD@C?=3;3(44?3=E;@EEEF7A;CCGF7(((4?7?(:::<(14)).54<1(4?044<)62:4)).44))-,(46<01:(,7147)(
@M00689:251:000000000-CJTJ5:1:1101:27278:19566 2:N:0:5
CGACGGCCATGCACCACCTGTACACCAACCACAAGGGAAACTACATCTCTGCAGCGATCTGGTGTATGTCAAGCCCAGGTAAGGTTCTTCGCGTTGCATCGAATTAATCCACATGCTCCGCCGCTTGTGCGGGCCCCCGTCAATTCCTTTGAGTTTTAGCCTTGCGGCCGTACTCCCCAGGCGGGGCGCTTAATGCGTTAGCTACGACACAGAGGCCGTGGAAGACCCCTACACCTAGCGCCCACCGTTTACGGCCTGGACTACCCGGGTATCGTATACTGGCACCCCTGTTCTT
+
GGGGGGGGGGGGGGGGGGGGGGGGGGGGGGGGGGGGGGGGGGGGGGGGGGGGGGGGGFGGGGGGGGGGGGGGGGEGGFFGGGGGGGGGGGGGGGGGGGGGGGGFGGGGGGGGGGGGGGGDGG6EGGGGEEGGGEGGGGGGGG6CC?CFFGDGGGGGDCDFFFB@EAB=ABADF>CEGFGGFF@FFB019;:BF<9>9:?FFF4-)8?B(3<BF016<;>024)3(4<?DCF:(4D(4<:6(>3::B>B:?:922(22(47:4:(.(4032,44(((()-.),(()((-,,.))-6
@M00689:251:000000000-CJTJ5:1:1101:7769:19647 2:N:0:5
CGACGGCCATGCAACACCTGTACACCAACCACAAGGGAAACTACACCGCTGCAGCGATCTGGTGTATGTCAAGCCCAGGTAAGGTTCTTCGCGTTGCATCGAATTAATCCACATTCTCCGCCGCTTGTGCGGGCCCCCGTCAATCCCTTTGAGTTTTAGCTTTGCGGCAGTACTCCCCAGGCGGCGCGCTTACTGCGTTAGCTACGATACAGATGCGCTGGACGGCCCCTACAAGCACCGCCACCGGTGTACGGCATGGGCTACCGGATTCTCCAACGTGACTCTCATATTCCTT
+
G@CGEGGEEDGFFFGGEFGGGCFFCFEFE@,C8CD;7FGDF<EGF,:+8@6CFGGG7@F,FG@FGGGAEEAFCF?7<FC<FGGFF9?ECFGG7BEFGE;EB=FGCEFFFFDFF8,4,@DEGGGCEG638D668EECE>7:DC67+3;DFG=7*A=E9@D6CF@**-0:)5(0*9;@C:<C4@(7(,3((3(4))-.14((24))5(-((42)4)))-(,(16(1(4(45/78?)2(((((-7(,((-4(().4(-21(,,(,(,(,1,(()))-.((((((()))))).)).4))
@M00689:251:000000000-CJTJ5:1:1101:14068:19725 2:N:0:5
CGAACGGCCATGCAGCACCTGTACACCAACCACAAGGGAAACTACATCTCTGCAGCGATCTGGTGTATGTCAAGCCCAGGTAAGGTTCTTCGCGTTGCATCGAATTAATCCGCATGCTCCGCTGCTTGTGCGGGGCCCCGTCAATTCCTTTGAGTTTTAATCTTGCGATCGTACTCCCCAGGCGGGGCGCTTAATGCGTTAGCTGCGTCGCAGAGACCGTGGAAGGTCCCCACAACTAGCTCCCCCCTTTTACGGCCCGGACTACCAGGGTCTCCACTCCTGCCCTCCTCTTCC
+
GGGGGGGGGGGGGGGGGGGGGGGGGGGGGGGGGGGGGGGGGGGGGGFGGGGFGGGGGGGGGGGGGGGFGGGFGGGGGGGGGGGGGGGGGGGGDEGGFGGGGDGGGGGFFGGGGGGGGGGGGGGGGGGGG8BCEGGGDE6>DDGGGF7BFFGFGFGGGFGFFFECA:=ADD2:>BB4C>GGE2>(6(262>04()))69?FF12:>?63369712?(349:?0:2(,(-0972005(4>A?24:<(4(((.42)-(-(-4((--4:030(3:(())).)(())(((((,(().))
@M00689:251:000000000-CJTJ5:1:1101:28068:19750 2:N:0:5
CGACGGCCATGCAGCACCTGTGTCCGCGTCCCCGAAGGGAACCGTGAATCTCTCCACGTAGCACGGCATGTCAAGAGCTGGTAAGGTTCTTCGCGTTGACTCGAATTAAACCACATGCTCCACCGATTGTGCGGGCCCCCGTCCATTCCTTTGAGTTTCAGCCTTGTGACCGTACACGCCAGGCGGAGCCCTTAATGCGTTAGCTTAGGCCCAGATCGCTTGGAATACGACTTACACCTAGCACCACCAGTTTACGGCGTGGACTACCCGGGTATCCAATCACGCTCTTTTCGTT
+
E=+@+@+:+CCDCGGEFF<@EFF9<@FEFC:BEF77CFEG89<@CE,CCCEA9<<FG7D8,?F,CC7F=EEGAACDFE<EFEF?EC<A<CEFF7C4@>+,,4DBF@DE<E,@:@EC,=@E?@FF++@C=D,=C+B8@>+43;**3+2?9CFA7;*59?C@+1):>4*77>=((/5(4(/:?B0<(2,.6((6(44.762,4:29)6)42((,3(:)(-,(((-))4)-997(-4:)50:(8?3).(4(.4))64<B:66936(3)((,4902-7?2)50)(..2((,,)))-3,(
@M00689:251:000000000-CJTJ5:1:1101:8328:19909 2:N:0:5
CGACGACCATGCAGCACCTCCGCAGCAGCCTTTTAAGGGGAAGGGATGTTTCCGCCCCGGTCCACTGCGCTTCGAGCCCAGGTAAGGATCTTCGCGTTGCGTCGAATTGAACCACACGCTCCACCGCTTGTGCAGGCCCCCGTCAATTCCTTTGCGTTTTAACCTTGCGGCCCTACTCCCCCGGCGGAGAACTTTATGCGTTAGCGGCGCCACCCAAGCTCTAAGAGCCCCGACAGCTATTTCTCCATGGTTCCGTGCTGAGCTACAGGGGGAACTCATCACTATCTCGCTTT
+
GGGGGGGGGGGGGGGGGGGGGGGGGGFCGGCEE<EFGGGGGGGGDGFGFFC@EFCEFGGGGGGGGFAFGGCGGGGFG7@FFCFGFFG,5FCFC<FEGGDG>EDC73A7DDFEGGG,@EDCCEC8@CE67DB?FCEFGDDDDGCDDD@++5::;5,;C:D?+28>:343((11(((,+6<<A(((43(,-(,4)6)-4243::0(-(((((((,((-(.,)))--).):4C5(,()3(4)).*)))))))(.4.3(.(((-)(.)).)).(((-(-35<4>))).)6).346(4
@M00689:251:000000000-CJTJ5:1:1101:19958:19995 2:N:0:5
CGACGGCCATGCACCACCTGTACACCAACCACAAGGGAAACTACATCTCTGCAGCGATCTGGTGTATGTCAAGCCCAGGTAAGGTTCTTCGCGTTGCATCGAATTAATCCACATGCTCCGCCGCTTGTGCGGGCCCCCGTCAATTCCTTTGAGTTTTAGCCTTGCGGCCGTACTCCCCAGGCGGGGCGCTTAATGCGTTAGCTACGACACCGAGGCCTGTGAAGCCCCCTCCACCTAGCCTCCCCCGTTTGGCGCTAGGCATAACGGGGTATCTATCCCGACCCCCCTTTGTCTT
+
GGGGGGGGGGGGGGGFFGGGGGGGGGGGGGGGGGGGGGGGGGGGG9FGGGGGGGGGCEFGGGGGGGGGGGFGGGGGGGGGGGGGGGGGGGGGGGGGGGGG>FFGGGGGGGGGFF@FAFGGGDGGGGGG?EGGGGGGGDGGGCEGGFGGFG7:DFGGGGF6FFFCBBABAFFAD=@E5985552609;9B>?04<A<>F??FF<B?010(,(3906914(.:A)6)(34<C31:7C??)(,)88(,-34:03()4:(((.(.)).5(-290().4).)5)(((,(-2,14))-)))
@M00689:251:000000000-CJTJ5:1:1101:13820:20032 2:N:0:5
CGACGACCATGCAACACCTCCTGAACATCCTCCTCTGGCTCCAGGTCCATGTCCAGGTACACGGTAGAGGCAGCTGGGCGGAGGGCAAAGCCTGAGCCCTCCAGGATCCTCCCAGGAACCGGCACGGTTCCCCCACCCCGGTGCCCCCGGCTCTTCAGCCACTCCAGGACAGCTACAGCCACCTGCAACTCCTCTGCGGTCCCAGCCCTTGCGCTTCGGGTTTATAATCCCTCACCCCCGGTCCCTTAACTATATCTGCCCCCGCCCCCGATCCCCCTTTTCTATTCATCGTGTT
+
GEEGCEEGCFGGGEEFGGGGFGDFFGGDEC@EAFGFGGGCFGFG@EAC,EFA<FF@@FGFFGGGGGGGG8BF,,,A,BFGC7B7=C<+9EE:>==AA9@D,>FG8=E=<;B=FGGC+=DD>EDEGGED+8D3,6+@C8D7D9*;5;*997?CE,2,527;/?(8532(65(52)8;2);<)(:@;3(3=13)),)4)6,2(..)4((,((,(,((-8;6(.(,().6)2*)).,/(4(4((.,-().)66))))-.<6))(,(-(2((-((4(-(44(().).6)-))))(((((
@M00689:251:000000000-CJTJ5:1:1101:18278:20059 2:N:0:5
CGACAACCATGCACCACCTGTACACCAACCACAAGGGAAACTACATCTCTGCAGCGATCTGGTGTATGTCAAGCCCAGGTAAGGTTCTTCGCGTTGCATCGAATTAATCCACATGCTCCGCCGCTTGTGCGGGCCCCCGTCAATTCCTTTGAGTTTTAGCCTTGCGGCCGTACTCGCCAGGCGGGGCGCTTAATGCGTTAGCTACGACGCAGAGGACGTGGACATCCCCTACCCCTAGCGCCCCCCGTTTCCGGCATGGACTACCCGGGTATAGTATCCTGCCCTCTCTGTTT
+
GGCCGGGGGGGGFDA<FFEGFGGGGFDFGEGGGGGG,CFFGGGGGCGGGGDDEGGGGGFGGGCFFEEFCABFFFE7<FFFGGGGGGGGGGGGGGGDGFFFGGCGGCFACFGFD8EEEFDGGCEGGCEF8DEEDGC8@EDEC+AGCFGCB;<7?AEEFDGF?9>:5>A5@B)/:):)=AGG>=02(3037>F0)6)59?3,,6<>2(-(((4(,,((-((,(4()))((**0,.4D((((-3>6(323((,.-4-(--(4).4(.31(-(4(.--)-))-)-(((((((.))))
@M00689:251:000000000-CJTJ5:1:1101:11001:20126 2:N:0:5
CGACGGCCATGCACCACCTTGCTTTGTGTCCCGAAGGAAAACGTGGTCTCCCACGCGGTCACGCGCATTCTAGCCTAGGTAAGGTTCCTCGCGTATCATCGAATTAAACCACATGCTCCACCACTTGTCCGGGCCCCCGTCAATTCCTTTGAGTTTCACCCTTGCGGGCGTACTCCCCAGGTGGGATACTTAACGCTTTCGCTAAGCAACCGGCAGTCTATCGCCGGACGCGAGTATACATCGTTTCAGGCGTGGCCCTCCCGGGTTTCTTAACCTGCTCCCTTCGTCTTGTGTT
+
GGFGGGGGGGGGGGGGGGGGGGGGGGGGGGGGGG7FGGFGGGGGFGEFFGFGGGGGGGGGGGGGGGDEEFGFGGGGGGGGGFFGGFGGGGGGGEGGGGGF,=EFGGGGGGGGGFGGGGGGGGEFGGCF,@CEEG+@CEDEDG5EGFFGFG7D>EGFDDGF59>:2>AA@@BF9<C;CDFGFE;;(6=3@EFFF@@9DBF)4036()4)(.391((434)56<(-860(11099()(.).52/4:B?>))).(,-(,((-.2(((,(-,)))).)5)((())(()((,(,(-5)((
@M00689:251:000000000-CJTJ5:1:1101:13363:20241 2:N:0:5
CGACAACCATGCATCACCTGTACACCAACCACAAGGGAAACTACATCTCTGCAGCGATCTGGTGTATGTCAAGCCCAGGTAAGGTTCTTCGCGTTGCATCGAATTAATCCACATGCTCCGCCGCTTGTGCGGGCCCCCGTCAATTCCTTTGAGTTTTAGCCTTGCGGCCGTACTCCCCAGGCGGGGCGCTTAATGCGTTAGCTACGACCCAGAGGCCGTGGAAGACCCCTACACCCACCGCCCACCGTTTACGGCATGGACCACCCGGGTATCTAATCCTGCTCTCT
+
GGGGGGGGGGGGGGGGGGGGGGGGFGGGGGGGGGGGGGGGGGGGGCFGGGGGGFGGGGGGGFGGGGGGGGGGGGFGGGGGG<EGEFGGGGGGGGGECF8AEGFGGGGEFGGGGGFGGGGGGGGGGGFGGGDCEGEEEECEC+=DGFGGFG9:DAFGCEDFFF@<EF=>@F@)5>EBGDCGFF9@F>B(13<:F2)29:?BFFBFF11((-(((4:::029BB?((.8:D3>:(4C(-(-465;BB((,4:()2(4(-(())((40,,11(,)).)).).637?.64)
@M00689:251:000000000-CJTJ5:1:1101:20577:20258 2:N:0:5
CGACGACCATGCATCACCTACCAGCCCCCCTTGGGTGTGAAGGCAAGGATGGATGCAACAGTGAAGGGATACAGTGGGTATCTAATCTTGACGTCTCTGTCTCTTATACCCATCGGACGCTGGCGACGATGCGCCTTGTGTAGATCCCGGGAGTTGCCATATCCTGAACAAAAAACACGGTCGGACAACATAAGGTGTAAACTCAGTGAAGAGCGTGCGCCAGACCAGCAACACCTAGTGTACACTGTTCACACCTCAGGCACCGAGCGTGTGGTCACATAGGCCACGCAGCGA
+
FGGG@FGGGGGGGAE@FGGGE<F@F,@BFGF,,,<6B@CGDC@,6@@:,:,96,B,6CEFF,FFG9,B<,B?FE9A<F:?8,<<?FF,C=,9,4@,AA=9;@,EDFFFG,,CA=+68@D=+=+@B8+@=++=+=8++,6@=?==<9+5*3++5*,7+6+4;+**26:)6*)0:@92,(*)0-0(/((((((/)/3.5/)1)).);4754?)),(((-16(,,(,(4((1*0(.452().54*)-)).).)-6)(((((.(((,3,(-(,4(((((.)))))))(.,-((,,(((
@M00689:251:000000000-CJTJ5:1:1101:20571:20274 2:N:0:5
CGACGACCATGCATCACCTACCAGCCCCCCTTTGGTGTGAAGGCAAGGATGGATGCAACAGTGAAGGGATACAGTGGGTATCTAATCCTGCTCTCT
+
GGGGGGGGGGGGGGGFGGGGGGGGGGGGGGGGGGGGGGGGGGGGGGGGCGGGGGGGGGGGGGGGGGGGGGFGGGFGGGGGGGGGGGGFGGGGGGGG
@M00689:251:000000000-CJTJ5:1:1101:25594:20300 2:N:0:5
CGACGACCATGCACCACCTGTCACCTCTGTCCCCGAAGGGAAAGATCTATCTCTAAATCGGTCAGAGGGATGTCAAGCCTTGGTAAGGTTCTTCGCGTTGCTTCGAATTAAACCACATGCTCCACCGCTTGTGCGGGTCCCCGTCAATTCCTTTGAGTTTCAGCCTTGCGGCCGTACTCCCCAGGCGGAGGGCTTATTGCGTTAGCGACCGCACCGATGGTTGGTCACCCCCGACTCTTAGCACCCCTCGTTTCCCGCCTTGACTACCAGGGTTTCTCATCCTTCCCCCTCTTTT
+
GGFEFGGGGGGGGGGGGGGGGGGGGGGGGEGGGGGGGGGGGEFGGFGGGGGGGGFFFGGGGGGGGFEGG7FGGGCEFGGGGGGGGCBCFAGEGFFDCFGEEGGEGGGGFFFFGGGGF?FGDGGGG=CEGCFFGFGED=+6@FGGDF6?DFGGGGDEFGGAF9AEDDFFEF55A447EB+;9=7>2==@(111?FFF9C3<(.:@161((,42(-36>(((.-364<):FCDF>,9(()6>2@).(-((((-24)))--(((..34..15)1(4((.)).)-.)).,(,,(((.))
@M00689:251:000000000-CJTJ5:1:1101:17762:20347 2:N:0:5
CGACGACCATGCAGCACCTGTGTGCACGTCCCTTGCGGGAAGAAGTCCATCTCTGGAAATCGCCGTGCCATGTCAAACGCTGGTAAGGTTCTGCGCGTTGCTTCGAATTAAACCACATGCTCCACCGCTTGTGCAGGCCCCCGTCAATTCCTTTGAGTTTTAACCTTGCGGCCGTACTCCCCAGGCGGAGAACTTCATGCGTTAGCTGCGCCACCGAAGCTCCAAGAGCCCCGCCCGCTAGTTCTCAACGTTTCAGGCGGTGGCCACCAGGGATCCTACTCCCGTCTCCCCCTTT
+
GGCFGGGGGGGGGGGGFGGGGGGGGGGGGGGGGGGGGGGEGGGGGGGGGGGGGGGGGGGGGGGGGGGGGGAEFGGGGGGGGGDFFGGGGGFFFGGGGGGGGGGGGGFGGGGGGGGGGGGG8DFFG8CEGGGGFGGG8CDEGGGDDDGGAFGGG,575>CFFF@EFFFFFF=BBFFFG=GFF@D=5=@;BB>(/9;)76<)(422()))54969B04(76;05((..((2CF<9(5((44(-*6).6<).(((.).)).(((-((((21:(4((((()),).(((.,.()((-(.)
@M00689:251:000000000-CJTJ5:1:1101:15417:20348 2:N:0:5
CGACGGCCATGCAGCACCTGAACCGGCAGTCCCCGAAGGGAAGACCCGATTTCTCGGGCTGTCCGCCGTTGTCTAGCCCAGGTAAGGTTCTTCGCGTTGCGTCGAATTGAACAGCATGCTCCACCGCTTGTGCGGGCCCCCGTCAATTCCTTTGAGTTTCACACTTGCGTGCGTACTCCCCAGGCGGATAACTTAACGAGTTGGCTACGCCCCTGCCCGGTTCGGTGCCACCAACACCTAGTTATCATGTTTTACGAGTATGGCTCCAGGAGGTTCTATAACGCTCCTCATCTTT
+
GEEGEGGGGGGGGGGGGGGGGGGGGGGGGGGGGGGGGGGEGGGGGGGGGGGGGGGGDFGGGGGGGGGFF=CFFGGGGGGFCFFGGGFFGGGGGGGDGGGGGGGCEGC<FCAFGDGGGGGFFGFGGED>;DB6FGDEGG/:;*CD4A7CFCGFFGFG>;FFFFEEBBECBF((6;7@51>5B1(/3(36344?A<).<(--4:<?0()4:(,(((-(,(((((,--(((**1.419((,30)0-))64))-)).)),(((())(.42(4((((-((.)-).))((,-(((-)))))
@M00689:251:000000000-CJTJ5:1:1101:17768:20364 2:N:0:5
CGACGACCATGCAGCACCTGTGTGCACGTCCCTTGCGGGAAGAAGTCCATCTCTGGAAATCGCCGTGCCATGTCAAACGCTGGTAAGGTTCTGCGCGTTGCTTCGAATTAAACCACATGCTCCACCGCTTGTGCAGGCCCCCGTCAATTCCTTTGAGTTTTAACCTTGCGGCCGTACTCCCCAGGCTGAGAACTTACTGCGTTCGCTGCTCCACAGAATCCCTTAGGGCCCCGACCGACAGTTTTTTTCGTTTTCTGCCTGGCCTACCACGGTCTTACTTCTATCCCCTCCTGTT
+
D++@+67++CEEC@F,CCE6CEFF9CECC6:C<C,EF+@@:@CCGFC<@<9A<FGC,C,B<:FBC=>?,<?EFE<5CF:+4BCEFCGFF9,9EC:==F==+,=E>FGG7,A;:4E8FGG?,,@@D8=+@++62==DFD+1=8;?DDDFFGCGC;,,0,5+=B):6=@E)8=A4)-/5:BCF>((-5(/(/766C?))1)/4;<(((/,()/).6(,()).)))).))(99)--()((((,(*)-)(((,4?2((...))5)((.)(.4,)(33,3<26)))-)))()((((,).-
@M00689:251:000000000-CJTJ5:1:1101:15017:20398 2:N:0:5
CGACAACCATGCACCACCTGTGTGCACGTCCCTTGCGGGAAGAAATCCATCTCTGGAGATCGCCGTGCCATGTCAAACGCTGGTAAGGTTCTGCGCGTTGCTTCGAATTAAACCACATGCTCCACCGCTTGTGCAGGCCCCCGTCAATTCCTTTGAGTTTTAACCTTGCGGCCGTACTCCCCAGGCGGAGAACTTAATGCGTTAGCTGCGCCACCGAAGCTCTAAGCCCCCCGACAGCTAGTTCTCATCGTTTACGGCTTGGACTCCTAGGGTACCTAACGCTTCTTTCATGTTT
+
GGGGGGGGGGGGGGEFFGFGFFGGFGGGGGGGGGGGGGGGGGGGGGGGFFFFDGGGGFGGGFDGCFFGGGGGGGFFGGGGGCFGGGGGGFFAEEFGGGGGGGGGGG@FFGGGGGGGGCFGGFFGGFE++@DGGFGGGDC+?01?CE+?CF+,<=ACCE++CEEEF**:C@A=>=@29<FGFF@=BDFFF061))93)1939@DFF<C34(,41::3,2313.).6)((1/5319D03:)))/..6AA<)80(3(.466(--()44(4).67(4().5427,(-(,)--)))..5)
@M00689:251:000000000-CJTJ5:1:1101:14998:20399 2:N:0:5
CGACAACCATGCACCACCTGTGTGCACGTCCCTTGCGGGAAGAAATCCATCTCTGGAGATCGCCGTGCCATGTCAAACGCTGGTAAGGTTCTGCGCGTTGCTTCGAATTCAACCACATGCTCCACCGCTTGTCCCGGCCACCGTCAATTCCTTTGAGTTTTCACCTTGCGGCCGTACTCCCCAGGCCGTGAACTTCATGCGTTAGCTGCGCCACCGAGGCTCTACGACCCCCCACCGCCCGTTACCTTCGTTTCAGGCATCGCCTACCACTGGATCTCCTCCTTATCTCTCTTTT
+
GGFG::FGGGGGGFFGGGGGGCEEF,6,;,,8;CFFFEEFCFGDCFF6AC9:EFC<,,6EFGG7=C:CCEE,BFF<,C4:?FCFA;,,544AEACC::C86EFD=+4,=,E,48>D8FFGAG8@8=EEECEE,@,6C8D+=D80?9+?7+5EFG7EG@5BC+C7=C885888>B9=E=+?;2@=2((0(/5(74?)/5?EFF011CCA;;(61;(((((((((5)(-(1)87017((7((().-()).4:?7:4)).0(.(-((((..))()(())-).611()--)).)3))-)
@M00689:251:000000000-CJTJ5:1:1101:24205:20439 2:N:0:5
CGACGACCATGCAGCACCTGTGCAGGACCCTTACGGACACCCCATCTCTGAGGCTTTTCCCTGCATGTCAAACCTTGGTAAGGTTCTTCGCGTTGCGTCCAATTAAGCACCATGCTCCGCCGCTTGTGCTGGCCCCCGTTCATTCGTTTGAGTTTCACACTTGCGTACGTAATCCCCAGGCGGATAACTTAAAGCAGTGGCTACGGCACTGCTCGGGTCGGTACGCGCAAGCCCCTCATCACCAGGGTTACGGATCGGACTATCAGGGTTCTCAATCCGGACTACCCTGTCTTTT
+
GDGEEFEG7FFG,CCEFGGGGGGGF87F?@F8CFFGEDDFFG+FDGFFFD9FDGGDFGGC9DFC@<AEGGGGF,<BEGGFGFGFGGGFFF:CGGGC:@6+4,4>;,,,,,99,4>,,@C>C66@86A8,,@@+@D6E80,+6@FC+=D?D++=<F;+>D?F<*0:=):A55))3*01)*3@=B22(*0*97*/**((/38<175@FF>2(/3))/014(((((46(((1))(--*((().)*()(-(47-23((,((-(-(,))).)441().--).((,(((((.()(,.))-.
@M00689:251:000000000-CJTJ5:1:1101:10145:20476 2:N:0:5
CGACGGCCATGCATCACCTCCGCAGCAGCCTGGTAAGGGGCGCCGATTTTTCCACCGGATTCTGCTGCGCTTCGAGCCCATGTAAGGGTCTTCGCGTATCGACGAATTGAGCCCCACACTCGAGCGACTGCCCAGGCCCTCCCCATAACCTTTGAGCTTTAGCCTTGCAGCCGTACGCCCCAGGCGTGGCGCTTTATGCGTTACCTAAGACACGCAAGCCGCAGATTACCCACACACCCAGCCCCCCTCGTTTCATGCCTTGACAACCTGGCTAATTACTCCTGCTCTTCATGC
+
GGGGGGGG7FFF@,CFFGGGD@@+7+6EEFG,,CFGCFC7++@6@6@,B6,B<,EEC++B?E,,,,:E4F=+8C7AC+9,,,95:A,,A,,,C7C7>++,6+6++3,+C3,,,+8+++3,1+,++@**45,,@,>*;=D*3**/0***/*4<,,,**6*=C+*0**)6)))/(,(/*67):;,(6((-(46((4(.))-,((((6))),.)(4(-3((,-4((,,)).*09)((938(,(()-(-,,(-((,,86).))-.).4.)(-.,3(.))))).)-().,(.))))-))
@M00689:251:000000000-CJTJ5:1:1101:6191:20479 2:N:0:5
CGACGGCCATGCACCACCTGTACACCAACCACAAGGGAAACTACATCTCTGCAGCGATCTGGTGTATGTCAAGCCCAGGTAAGGTTCTTCGCGTTGCATCGAATTAATCCACATGCTCCGCCGCTTGTGCGGGCCCCCGTAAATTCCTTTGCGTTTGAGCCTTGCGGCCGTACTCCCCAGGCGGGGCGCTTAAGGCGTTCGCTACGACACCGACGCCGTGGACGCCCCCTCCACCTACGCCACCCCGTTTCCGGCATGGAGTACCAGGGTCTATCACCCGACCCTCACTGT
+
GGEBFGGEEFFFDFGFDGGGGGFEFFGGGCGFGGFG:CCEGGGGFDFCFFGGGCFCGGG<B<5EAFGGE,<BFG@FGFCFGFGGGGGGGGGEDGDCECFF6E?CG,F<E,,=ECFF;8D>GGDE==+DFGEG@CEECED++++?+4+?C7+,@C>E*@9F00:8E=)47(/(6(16,8;/):0,(473(((3)))(-4,(3((-,43;>((-4(--((,4(,(((,(->)<((4>:3,((,)((-(((..))(,7(44()(,.))),((.(()..:)(3((-((,(.()))
@M00689:251:000000000-CJTJ5:1:1101:10132:20494 2:N:0:5
CGACGGCCATGCATCACCTCCGCAGCAGCCTTTTAAGGGGCGCCGATGTTTCCACCGGATTCCACTGCGCTTCGAGCCAAGGTAAGGTTCTTCGCGTTGCGTCGAATTGAGCCACATACTCCACCGCTTGTGCAGGCCCCCGTCAATTCCTTTGAGTTTTAGCCTTGCGGCCGTACTCCCCAGCCGGGGCGCTTCAGTCGTTAGCAAAGGCACAAAGACCTAGGACGACCCCTCCACCACACGCCAACGGTGTCCGCGTGTGCCTACCTAGGTATCCCATCCTTCTCCTCTTGTT
+
GGEGGGGGGGGGGGGEGGGGFGGGFGGGFGFGGGGGGGGGEDGCFGGDGGGGCFGFFGCGFFGCGEFGEGD++4+AF:,BFGGDGGFEGDFAEFGGGE>CEEC3B7>DF9FG:DCD,@FDE,5D:CEEGED,7@>:C5919;4333=99++>:CDC:BDFF;6:@.)6>@BFF9F;*7455;@(30:9(((4(3())))-3:(()))(.(.18(..((41))580)(-<3.-:(933.(((.(-4((,((-(())((((-,-)).)..)))())).)),.4())4))))())).-
@M00689:251:000000000-CJTJ5:1:1101:19374:20495 2:N:0:5
CGACGGCCATGCACCACCCGTACACCAACCACAAGGGAAACTACATCTCTGCAGCGATCTGGTGTATGTCAAGCCCAGGTAAGGTTCTTCGCGTTGCATCGAATTAATCCACATGCTCCGCCGCTTGTGCGGGCCCCCGTCAATTCCTTTGAGTTTTAGCCTTGCGGACGTACTCCCCAGGCGGGGCGCTTAATGCGTTAGCTACGAGCCAGAGGCCGTGGAAAGCCCCACCACCAAACGCCCTCGTTTTACGCGAGGCACCAACAGGGTATCAACACCTTCGCCCCCTTTGTAT
+
GC:C+@BFFFGGGDE;FCC:FGCFDG@FC@FFGFGFG@FDFGF@F<EEEGGFGGCE7,BABFF8AFGGAEED?@F,?,AEFGFGEGGGGGGGEGC:FFFGEFFGBCF,,CFFF@D8,@D+6=4@>>DFFFDDCC>CE>+4=+@9+5;CF@8,;7EACCC+*49))/:):=25(00.=58CABF09((((((-6)-)424114))),3((-3.,.(44041((,2((.(9*71(,/.((,(4<2(,(((,())((((--(-.(((-4001,()).-,2(((.(,(-,((,.))-))
@M00689:251:000000000-CJTJ5:1:1101:11517:20594 2:N:0:5
CGACGGCCATGCAGCACCTGTGTTACGGCTCCCTTTCGGGCACACCCCCATCTCTGGAGGCTTCCGTACATGTCAAGGGTAGGTAAGGTTATTCGCGTTGCATCGAATTAATCCACATCATCCACCGCTTGTGCGGGTCCCCGTCAATTCCTTTGAGTTTTAATCTTGCGACCGTACTCCCCAGGCGGTCAACTTCACGCGTTAGCTGCGCCACCGAAGCTCTAAGACCCCCGACAGCTCGTTCCCATCGTCTACGGCGTGGACTACCAGGGTAGATTATCTTTCTCCCTCTT
+
GGGGGGGGGGGGGGGFGGGGGGGGGGGGGGGGGGGGGGGGGGGGGGGGGGGGGGGGGGFGGGGGGGFFGEFGFFFGGGGGFGGGGGGGGGGGGGDGGGGGGGGFEGGGGG?EGGGGGGDFGGCDGGGGGEDGGGGGEEC8D6ED>>GFFFGGGGG,;@EFAFFC<EE7ABBBA=A9>2+;A@2@BDFF>FFEF<9<6=7=322;()-474961(:;999().5-))..*/.73,91((3)()-,()-61,3(4:)(-06399(().5.84-::(()-)).)))).62)(((.)
@M00689:251:000000000-CJTJ5:1:1101:7621:20598 2:N:0:5
CGACGGCCATGCAGCACCTGTCACTCTGTCCCCGAAGGGAACTCGGTATCTCTACCGATAGCAGAGGATGTCAAGACCTGGTAAGGTTCTTCGCGTTGCTTCGAATTAAACCACATGCTCCACCGCTTGTGCGGGCCCCCGTCAATTCTTTTGAGTTTCAGCCTTGCGGCCGTACTCCCCAGGCGGAGTGCTTAATGCGTTAACTTCAGCACCAGGGGGCGGAAACCCCTGGACACCTAGACCTACTCTTTTACGGCGTGGACTCCCAGGGTATCGAATCCTGCCCTACCGGT
+
GDDGGEGEGGGGGCFGFGGGGGFGGGGGGGGGGGGGGGGFGGGGGGGFGGGGGGFGGGGGGGGGGCFGDFGFFGG9FFGGGFG9FFFGGGEFGGGGGGGGGGDC8FFGGGGGGGGGGGGGGGGGEGGGGG?F?C6>6=DGDCGGCAFFBFGFGG5@CFFF6ACFF@@AA2:=@=@9@>?DFFFF9;;>2(.<<)))146?FB0<B9AA2:9:((412249(49>02,35C)(..*4822))*.)),,))).6)58(-(-2(((,((.(.1(((54((()(.)-((.(((.((,
@M00689:251:000000000-CJTJ5:1:1101:16562:20617 2:N:0:5
CGACAACCATGCAGCACCTGTACACCAACCACAAGGGAAACTACATCTCTGCAGCGATCTGGTGTATGTCAAGCCCAGGTAAGGTTCTTCGCGTTGCATCGAATTAATCCACATGCTCCGCCGCTTGTGCGGGCCCCCGTCAATTCCTTTGAGTTTTAGCCTTGCGGCCGTACTCCCCAGGCGGGGCGCTTAATTCGTTAGCTCCGACACAGAGGCCGTGGAAGACCCCTACACCTGGCGCCCACGGTTTCCGGCATGGACACCCAGGGTATTGTATACTGCGTCCTCTGTCA
+
GGDEFEGGGGFGFGGFFGGGGGGGGGGGGGGGGGCGGGGGGCDGGGGGGGGDEGGGGFGGGGFGFGCFFGGGFGFGGGGGFGGGGGGGGGGGGGGGGGGGEFBFE,EEEFGGGGGGGGGDGGGGGD6DFGGGGGEGGE>=DDC@FFDFFFFDGGGGGGGFFFFEFBFA=>ADFBFF5)*;?B=@>>;F>B?()))-(.403<2.((-4,(.47?FF0(-(4().113:5*014?<(((39BB>(3((-(32)3,(-(((),)(4408(-(()))).6)6<)94(((()).6)-
@M00689:251:000000000-CJTJ5:1:1101:16578:20625 2:N:0:5
CGACAACCATGCAGCACCTGTACACCAACCACAAGGGAAACTACATCTCTGCAGCGATCTGGTGTATGTCAAGCCCAGGTAAGGTTCTTCGCGTTGCATCGAATTAATCCACATGCTCCGCCGCTTGTGCGGGCCCCCGTCAATTCCTTTGAGTTTTAGCCTTGCGGCCGTACTCCCCAGGCGGGGCGCTTAATGCGTTAGCTACGACACGGAGTCCGTGGAAGACCCCCACACCTAGCGCCCACCGTTTCCGGCATGGACTACCGGGGTATCTAAACCTGCCCCCC
+
GGGGEGGGGGGGGEEFFGGGGGCFGGFGGGGGGGGGGGGGGGGGGGGGGGGGGGGGEGGGGGGGGGGGGGGGFGGGGGGGGGGGGGGGGGGGGGGGGGGGGGFGGGGGGGCFGGFFEFGGGGGGGGGGGGEGDGEGGGGGGGGGCFGGFGFCFFGGGGGFFFF5@AF>A29>ABCEGFGDFB5>>9(((,::B)4:;BF:(4:9)(-4(3(((-(440:<((,1((,19)8>?FD:,.((-<9028(46()680612:2).,(.2((4(-(46A<9),.((,1((((
@M00689:251:000000000-CJTJ5:1:1101:21988:20647 2:N:0:5
CGACAACCATGCACCACCTGTACACCAACCACAAGGGAAACTACATCTCTGCAGCGATCTGGTGTATGTCAAGCCCAGGTAAGGTTCTTCGCGTTGCATCGAATTAATCCACATGCTCCGCCGCTTGTGCGGGCCCCCGTCAATTCCTTTGAGTTTTAGCCTTGCGGCCGTACTCCCCAGGCGGGGCGCTTAATGCGTTAGCTACGACACAGAGGCCGTGGAACACCCCTACCCCTAGCGCCCACCGTTTACGGCCTGGACTACCAGGGTCTCTTATCCTGCCCCACCTTTCT
+
GGGGGGGGGGGGGGGGGGGGGGGGGGGGGGGGGGGGGGGGGGGGGGGGGGGGGGGGGGGGGGGGGGGGGGGGGGGGGGGGGGGGGGGGGGGCGGGDGGGGGGGGGGGGGG9EDFGGFGGGGCGGGGGGGF>GCECGGGGC>8EGGFFGFGGFGE;CFGDFFF@5@A=AAFFFF96=CD4@FDFF619>B><:BA))(4:<8<24<?B>>>:33?F??0((44<((,-(99)2((>?0(231>(8?BFFB03<<?0(42(,4)(.4,.(-,.2246)-6)-)4:((-(-.)).)
@M00689:251:000000000-CJTJ5:1:1101:26720:21289 2:N:0:5
CGACGACCATGCATCACCTGTCACTTTGTCCCCCCGAAGGGGAAGACTCTATCTCTAGAGTTGTCAAAGGATGTCAAGATTTGGTAAGGTTCTTCGCGTTGCTTCGAATTAAACCACATGCTCCACCGCTTGTGCGGGTCCCCGTCAATTCCTTTGAGTTTCAACCTTGCGGTCGTACTCCCCAGGCGGAGTGCTTAATGCGTTAGCTGCAGCACTAAGGGGCGGTAACCCCCTTACACTTCGCACTCATCGTTTACGGCGTGGCCTACCAGGGTTCCTAATCCAGCCCTCCCTT
+
GGEGGFCFGGGFEFGGGGGGGGGGGGGFGGGGGGGGGDGGGCEEGGGGGGEGG<FFGGGGGGGGGFFGGF8AFGFGCFFEFGFFFGFGGGGFCGGGGGGGGGAGFEGCCEFFGFDGGGGGGGGFCGGGGGGGF?EEEEGGGDD?DF+@FCFCGGFF96BECFFF7=EE*=)>@FFBABCF49@B2@BBF@0?;?56?>)939@?7?CE96(3;@;@@1808(4,4((-7:>?01*.3)449*2((,(5:B>03??1<?:(4;B90()(4.,4(33,(,.:)<)6)),-((.((.)
@M00689:251:000000000-CJTJ5:1:1101:18738:21329 2:N:0:5
CGACGGCCATGCATCACCTGTACACCAGCCCCAAAGGGGAAAGACTGTTTCCAGCCCGGTCCGGTGTATGTCAAGCCTTGGTAAGGTTCTTCGCGTTGCATCGAATTAATCCGCATGCTCCGCCGCTTGTGCGGGCCCCCGTCAATTCCTTTGAGTTTTAGCCTTGCGACCGTACTCCCCAGGCGGGGCACTTAATGCGTTAGCTACGGCGCGGAGAACGTGGAATGTCCCCCCCACCTAGTGCCCAACGTTTCCGTCCTCGCATAACAGGGTTCCTAAACCTGACACCCT
+
GGGGGGGGGGGGGGGGGGGGGGGGGGGGGGGGGGGGGGGGGGGGGGGGGGGGGGGGGGGGDFGGGGGGGGGGGGGGGGAFGGGGGGFGFGGCFGEGGGGFAEEFGGGGGGGGGCGEGGGCFGGGGG>EGGCGGGGGGGGGGG>?DFGCFFGGFFFE7CGFFFE;:)>BFFFFF>2@G@GGFF6=169>F9??BB))-)(-4?BFF>?F01390743(4:>(4,424).:0=6(()(-((4>F)).(,28(23?241)(-()-((((),.51((((,))))(((((().(-(
@M00689:251:000000000-CJTJ5:1:1101:9404:21458 2:N:0:5
CGCCTACCATGCAACCCCTGTCACCGGTCCAGCCGAACTGAAGGTATCCATCTCTGGAAACCGCGACCGGGATGTCAGGGGCTGTTAAGGTTCGAGGCGTTGCTTCTAAGTAACCCGCATGCTCCACCGCTTGTGCGGGCGCCCGTCACTTCCTTGGCGTATTAGTCTGTCCACCATACTCCCCATGCTAGGAGATTGTGGCGTTAGCTACTCCGCGCACCAGGAAACTTGTCGACGCTGACCGCTGAGACTGGCGGGCGTGGACGGCCGGTGTCTAGCTCGTCTGCGAATATAT
+
GD+@,,C@,6,;,,C,86D,CD,6,C++8@<FEC+++8;CE@FF,6CFD@F<,C,EEE,,FE+@>F7+CF++48:@F,,:+=:=:C9FA,9,,+,,+666@BEFF,,C,,73A=,,+==+66,,6,A86@CCC7C9+:9***4/C**3/++>;,,,*,12))(5)1)6.).).7;(+)22*(//6331))),)3(,1)))-(((,4(-4)38)5((((((((.(-(,(0:*))-*42(((()(-(-(-.6)))((((((-(444((((--(((-))))))-((((,)((-(())-
@M00689:251:000000000-CJTJ5:1:1101:21320:21505 2:N:0:5
CGACAGCCATGCACCACCTGTACACCAACCACAAGGGAAACTACATCTCTGCAGCGATCTGGTGAATGTCAAGCCCAGGTAAGGTTCTTCGCGTTGCATCGAATTAATCCACATGCTCCGCCGCTTGTGCGGGCCCCCGTCAATTCCTTTGAGTTTTAGCCTTGCGGCAGTACTCCCCAGGCGGGGCGCTTAAGGCGTTAGCTACGACACAGAGGCCGGGGAAGGCCCCTACCCCGAGCGCCCACCGTTTACGGCCAGGACTAACGGGGTACATAACACTGCCCCCACGGTCCG
+
GFEEGGGGGGGGGGGGGGGGGGFFG8CFEFGGFGGGGGGGAEGGGDEFGGEFGGEEGFGGGGGGFGFFF9FEFG@DFGGFEFGG@FCGFGGGGFDGDFFCEGGFDE=,?EF@DFEF@F+@=>C+48AF8EG+@CBCEG?=CGG++5?DF?D<D@D;DFG7;FB@E=A=)88***94A@CGFFF=6937;0(3))8:909??>):4342-(.((.-349(((.2-(((,117?4(9224(4()((3(4:???<B?4((-34,(.).(3<;(4)))-5,..)5),((-4(40((((
@M00689:251:000000000-CJTJ5:1:1101:25394:21507 2:N:0:5
CGACGACCATGCATCACCTGGTTTATGTACTCAGCATGACATCATATGATATGGAATATCCCTTTGGTGAGTTCGGGGTATCTAATCCTGCTCTCT
+
F=68@7@:FFFGGGGCFC<CE@F8FGFDEDCFFFGCFGFFCFGFEGGGGFEC@FA@<FFGFCCEFGGFGCDE<FEGDC@F@,CEG9CF<FABEDF?
@M00689:251:000000000-CJTJ5:1:1101:9955:21549 2:N:0:5
CGACAGCCATGCAGCACCTATACACCAACCACAAGGGAAACTACATCTCTGCAGCGATCTGGTGTATGTCAAGCCCAGGTAAGGTTCTTCGCGTTGCATCGAATTAATCCACATGCGCCGCCGCTTGTGCGGGCCCCCGTCAATTCCTTTGAGTTTTAGCCTTGAGGCCGTACTCCCCAGGCGGGGCGCTTAATGCGTTAGCTACGAACCAGGGGCCGTGGAAGACCCCGACACCTAGCGCCCACCGTATACGGCCGGGGATACAAGGGGATAGAAGACGGCACTCTCCGTGCAT
+
GGGGDFFGFFGGGGGGGGGGFFFFFFCEC:CFFFGGDGGG8EEFEC@FGGFEFGGGGFG@FDAFAFGGGGGGGGGGGGGGFGGGGGGGGGGGGGFFFGGGGGG8DDF9EGGGGCF8+=+1@@EDE=FD,=@CCCEEEECCDDG+?A@;728EF@FG7EFFFFE5*8@5)84>D=ABFAGGFF@BF@>F>0626)6-9811,)).<0((-2((((-2(-,-1(43(,46*/)(-(9(52.-4),((-,.(.).21(,(-3(4((5)).::(9,((.)).(--4((,,))(--((--
@M00689:251:000000000-CJTJ5:1:1101:9940:21562 2:N:0:5
CGACAGCCATGCAGCACCTATACACCAACCACAAGGGAAACTACATCTCTGAAGCGATCTGGTGTATGTCAAGCCCAGGTAAGGTTCTTCGCGTTGCATCGAATTAATCCACATGCTCCGCCGCTTGTGCGGGCCCCCGTCAATTCCTTTGAGGTTTAGCCTTGCGGCCGTACTCCCCAGGCGGGGCGGTTAATGGGTTAGGCACGGACCAGCGGCGGTGGAAGACCCATAAACCTAGAGACCACGGTTTACGGGATGGACAACAAGGGGTACATACCCAGGCTTGCAGCGTCTT
+
GGGF:FFFDFGFGGFEFGFFDFFFFDCFF@C@@AEGGGGG8FCCEDCCFGC,CEEEE86,C@CF=FEFG<FFDEDFGGFFDGGGFGGFEFG@BCEG7E=@8>E,@;A,A,E,?EGF,,==+=@=8@EDDFC>EE>EGGC@+=E7E+=D?+DE:,4,+@++*+:8)1:)1=-))/1)45D??22>>@01(-(,64)).(4(,((..-(4((4((-61(--46:)4323:79)5)4>(,,))))((4((-31()3:066361).(.(((.(-(().).)(()(23(.((..)(((,(
@M00689:251:000000000-CJTJ5:1:1101:9958:21568 2:N:0:5
CGACAGCCATGCAGCACCTATACACCAACCACAAGGGAAACTACATCTCTGCAGCGATCTGGTGTATGTCAAGCCCAGGTAAGGTTCTTCGCGTTGCATCGAATTAATCCACATGCTCCGCCGCTTGTGCGGGCCCCCGTCAATTCCTTTGAGTTTTAGCCTTGCGGCCGTACTCCCAAGGCGGGGCGCTTAATGCGTTAGCTACGACACAGAGGCCGTGGAAGCCCCCTACACCTAGCGCACACGGTTTAAGGCATGGACTAACAGGGTATCTAAACATGCCACCACTGTCTA
+
GGGGGGFGGGGGGGGGCEFGGFGFFFGGB@CGGGGGGGFG8EEFGEFGFGFFGGCFGGGFFFFFFGFGGFFFGDFFEFGGGGFGFGGDF;EGGF@=CFFGE@F8DFGFEFG8,4C@DAF8EEEGGDGGDFEGEEEE==DEGGGCFFCGF?FGGDFF7CF76A*)@@A=9>ADD96)A);;FBBFBFF99(3342:>F1(1:<292?F9994424:0(4469:54((-()78(((7(.3(,(02(((-,314.67(8)(,.),5):?A2?82)).)).())5)))).(4(.)).)
@M00689:251:000000000-CJTJ5:1:1101:22276:21620 2:N:0:5
CGACAGCCATGCATCACCTGTCACTCTGTCCCCGAAGGGAACACGGTATCTCTACCGTCGTCAGAGGATGTCAAGACCTGGTAAGGTTCTTCGCGTTGCTTCGAATTAAACCACATGCTCCACCGCTTGTGCGGGTCCCCGTCAATTCTTTTGAGTTTCAGCCTTGCGGCCGTACGCCCCAGGCGGAGTGCTTAATGAGTGAACTCCAGGACTAAGGGGCGGAAACACCCTAACACCTAGCACTCATCGTTTACGGGGTGGACTACCCGGGGTTCACATCCAGGCTCGT
+
GGGGEGGGGGGGGGGGGGGG<FFFGGGGGGFGGCEFGGGGGDEFFEFGGDFFGGFGGFGGFGFFGGGGGGGGGGGGFFFFGFGGGGCEFFDGFGGGGG6ECFGGF@4FFFF>EDFGF??,=@@DEDCEDDFFGEEEEFGD?DGGGFGG7===DEFFG,?9?F)085):):88>>A2*-;C>==@BFFB@@?EFF935))1)))/19=3(((,5;)33169>1>0-((.*188(,0(,,().03:(2))(-8::96(((.70(.52.((((((((.)).)),))(,((((
@M00689:251:000000000-CJTJ5:1:1101:19203:21626 2:N:0:5
CGACGGCCATGCAGCACCTGCCCACCGTTTTGTATCTGCTGTGTTGGACTGTGTGCGGCCCAGGGTTCCGGTTCCCTCTTAGCACCGAGCATGCCAGACATCTGAGTAGCAGTTTTCTGCTTCCTAGGACCACACCTTGGGCATCAAGCTGTGAGATATTTAGGGGTATCTAATCCTGCTCCCT
+
GGGFGGGGGGGGGGGGFGGGEFFGGGG<CF7EFGFDFGGGGGGFEFGDGGGGGGGGGGG@C@FDEGGGGGGGGFEFGGGGGGFFAEFEGGGFF<:EEFGGFGGGGG;<,EFE4CEFGFD3,@=8FAFF?,@D?EGGFGGG8+=DDFGF+6=,@===FD@DB;*>D)08@ACEE7**@@?0+))3
@M00689:251:000000000-CJTJ5:1:1101:19202:21644 2:N:0:5
CGACGGCCATGCAGCACCTGCCCACCGTTTTGTATCTGCTGTGTTGGACTGTGTGCGGCCCAGGGTTCCGGTTCCCTCTTAGCACCGAGCATGCCAGACATCTGAGTATCAGTTTTCTGCTTCCTAGGACCACACCTTGGGCATCAAGCTGTGAGATATTTAGGGGTATCTAATCCTGCTCTCT
+
GGFGGGGGGGGGGGGGFFGGGEFGGGFECF:FFFFCFGGGGGGFGGGEFGGGGGGGGGEECGFGGGGGDGGGGG<FGGGFGGG9EBCCGGGGGGEFGFFGDEFF,CC?,4CC;,ED88+@CFFGAFGG8=6=D8EEFC+=DGFFGD+=FCDEGFE8DA7D7DF<DFFFFFAEEFF@G@63<7@E
@M00689:251:000000000-CJTJ5:1:1101:23194:21690 2:N:0:5
CGACGGCCATGCATCACCTGTACACCAACCACAAGGGAAACTACATCTCTGCAGCGATCTGGTGTATGTCAAGCCCAGGTAAGGTTCTTCGCGTTGCATCGGATTAATCCACATGCTCCGCCGCTTGTGCGGGCCCCCGTCAATTCCTTTGAGTTTTAGCCTTGCGGCCGTACTCCCCAGGCGGGGCGCTTAATGCGTTAGCTACGACACAGAGGCCGTGGACGACCCCTACACCTAGCGCACACCGTTTACGGCATGGACTACCAGGGTTTCTCATCTTGCCCTCT
+
GGFFGGGGGGGGGGG<EFGGGGGGGGGGEGGGGGGGGGGGGGGGGFAGGGGFGGGGGCF8BECEFFGGGGGGGGFGGFDBEFGGDGG9FFGGCGFFGGGGGGGGEGDGEEFFGFG84ECGDEG6C>EGGGCCGGG>EGGGGGGGGFG?AFGCCAFFGGGFFFBEE>=)5@@?FF4==>C<;@96(26>>F<FAAAAFBFFFA2423<9(,4:??3-40,-9:(43(-,7*)20(9(8)86>)(,1413(324,1;1>0:),,43().,3((-))).52))..4)(..
@M00689:251:000000000-CJTJ5:1:1101:5902:21746 2:N:0:5
CGACAACCATGCAACACCTGTCTTACGGCTCCCCGAAAGGCACCCCTCGCTTTCACGAAGGTTCCGTAGATGTCAAGCCCAGGTAAGGTTCTGCGCGTTGCGTCGAATTAAACCACATGCTCCACCGCTTGTGCGGGCCCCCGTCACTTCCTTTTAGTTTTCGTCTTGCACCCGTACTTCCCACGCGGAGCACTTAATGCGTTAGTTGCGACACAAGACCCGTGTAATGGACCCTCACAGTGGTTCCCAACTTTTACGGCTGGGAATACCTGGGAGTCCTATTCTAGCCTCTCTT
+
GGGGGGGGGGGGGGGGGGGGGGGGEFGG@CFGGGGGGGGFG8<DEGEGGCFDGGGGGGGEGGGGCFGGCCFGGGGGGGGGGGGA,CFGFFGGGG=FGGGGGECE7+AEGD9EAEGFGG6FDFFFGGC6CEFEDGGGEGGGDCEC95*23*2,>>,29DFCF6)7>DD==**(/5(5::78F@E(6601(((/=@EF2))6,81:<)6<9>03390((((,.141..-4::=B?(04:()-)*(.(50,4((()..4><:0(((,((()).)43:((((.).)).-)-)().(.))
@M00689:251:000000000-CJTJ5:1:1101:6927:21797 2:N:0:5
CGACGACCATGCAGCACCTGTGTTGGCGCCCGCCGAACTGAAGACCCCGATCGCTCGAGGTCAAACGCCCCATGTCAAGGGCTGGTACGGTTCTGCGCGTTGCGTCGAATTAAACCACATGCTCCTCCGCTTGTGCGGGCCCCCGTCAATTCCTTTGAGTTTCACACTTGCGTGCGTACTCCCCAGGCGGATACCTTAACGCGTTGGCTCCGGCTCTCCTCGGGTCGATTCCAGCAAACCCTGGTTAACATCTTTTCCGCCTAGGCATCCAGGGGTATCTAATCCTTCTCTCCTT
+
GG7FGCFGGGGGGFGGFGGFGCF86C@:;F+6@CEC@FC,EF<FFEEGG7FB=?EGG7?BBD8EFGCC@FGFG8@FE5E,?FGG7F<,==A4@F;A>F=6==C=EG+@+,=,C;9D?@CF6CCGF,@6?ACEGF:>**3*CCED4:?48FFDFGCC++*33;3)..63;)133((6=,)/@3,0:2(1((((().)64)9?B(90((55)(-(1((5),),(-(86>2**/)))*(((,,()((.).)))))))).)),(-42((())(.))(,(4-4).)))))))--.-)())
@M00689:251:000000000-CJTJ5:1:1101:25804:21840 2:N:0:5
CGACGACCATGCACCACCTGGTTTATGTACTCAGCATGACATCATATGGTATGGAATATCGCTTTGGTGAGTTCGGGGTATCTAATCCTGCTCTCT
+
GGGGDCEGCFGFFGD,@BFC9CCFFFGGGF9CFE8<FDCEFGGGGGGGFF9@FGFGGGFF,,:<FFFEG,F9FFFGGF@8=9<CFEFBC=A:@FC<
@M00689:251:000000000-CJTJ5:1:1101:14387:22189 2:N:0:5
CGACGGCCATGCATCACCTGTACACCAACCACAAGGGAAACTACATCTCTGCAGCGATCTGGTGTATGTCAAGCCCAGGTAAGGTTCTTCGCGTTGCATCGAATTAATCCACATGCTCCGCCGCTTGTTCGGGCCCCCGTCAATTCCTTTGAGTTTTAGCCTTGCGGCCGTACCCCCCAGGCGGGGCGCTTAATGCTTTAACTAAGACACAGAGTCCGGTGATAGCCCCCACCCCTACCGGCCACCGTTTGCGGCCTGGACTCCCCGGGTACTTAATCCGCCTCACTCATGTT
+
GFCFEGEC@FGFGGGFGGGFFEFGGGGGGGGGGGFFGDGGGGGGGGFGGG9FFFF@FGGGGGGGGGGGGFAEFEBDGG@<FEGGGFCEGCFGGGD:7A@@4E@FGFFGGCGG,>@FCFGGGGGDDEGF9==C==EE8CDGDDC@+9+2;C=@8@CDGCDAAA@CC5AFB442=)*)=54?>=(6;02,(-31))-6)))))-)).)),,,8(24).-((--())))).71)(-(91(,(-(049??>8(((6,(((((-(().4,((4((-)-6)))))(((-(((.)())-)
@M00689:251:000000000-CJTJ5:1:1101:11187:22199 2:N:0:5
CGACGGCCATGCATCACCTGTATACCAGTGTCCAAAGAGCTCCCCCTTTCAGGGGCATTCTGGTATATGTCAAGCCTTGGTAAGGTTCTTCGCGTTGCATCGAATTAATCCGCATGCTCCGCCGCTTGTGCGGGCCCCCGTCAATTCCTTTGAGTTTTAGCCTTGCGGCCGTACTCCCCAGGCGGGGCACTTAATGCGTTAGCTCCGGCGACGAACACGTGGCACCGGACCCCAACCCTAGTTCCAACCGTTTTCGGCAGTGACTACACGGTGGTCATCCTCAGCCCTCTCTTGT
+
FF>FEGGGGGGGFGGGGGGGGGGGGGGFGGGGGGGGCEGGGGGGGGECFG9FEGEGGGFGGGGGGGGGGGGFEGGGFE<FGFGG?FAFFGGFEGGDGGG;A7EGGGFFFGDGGGGGGFFGG6>CE>EGGDFCGEBCCCG8DC7DGCCGFGGACGGCFG9*BA5C)58>>42:)72;FDGGFFDFF>1,(332).6<9620-,6).589>(((-(43(.3314(.)-(-/7<6:(/((,,..*.)6)).(((3,(-3996((,.-)5:),(4(((().))))).()(-(1(().))
@M00689:251:000000000-CJTJ5:1:1101:23818:22298 2:N:0:5
CGACGACCATGCATCACCTGTCACTTTGTCCCCCGAAGGGGAAGGCTCTATCTCTAGAGTTTTCAAAGGATGTCAAGATTTGGTAAGGTTCTTCGCGTTGCTTCGAATTAAACCACATGCTCCACCGCTTGTGCGGGTCCCCGTCAATTCCTTTGAGTTTCAACCTTGCGGTCGTACTCCCCAGGCGGAGTGCTTAATGCGTTAGCTTCTGCACTAAGGGGCGGAAACCGCCTCACACTTAGACCTACTCGTTTACGGCGTGGACTACCCAGGCTTATAATCCGGACCTCTGTGT
+
G@@CEEC:FGGGGGGCCFDGGDFFECGGFGFGGGGGG>FDGCCFGGDGGGGGFFFGFFCFGGGGGGGGGGGGGGGGGGGCFFGGGGDE9FFGGFCEGG>>EGGGGGE?DF9ECDEFGGGGDDECECCEGGGG=FEEDGC=0=8CDDCFFDFGGGA79EFAF7CACF@7:@=AA)=@C9CCA9B2=2>2@>25?<?E)))9;70814.)/))).(7);4(,(299909(0)042-9:8>BF9B2)..)5),-4:6()(,3(496((,(((()((((()))))-)((((,3)))--4
@M00689:251:000000000-CJTJ5:1:1101:8621:22340 2:N:0:5
CGACAACCATGCAACACCTGTACACCAACCACAAGGGAAACTACATCTCTGCAGCGATCTGGTGTATGTCAATCCCAGGTAAGGTTCTTCGCGTTGCATCGAATTAATCAACATGCTCCGCCGCTTGTGCGGGCCCCCGTCAATTCCTTTGTGTTTGAGCTATGCCTCCGTACTTCCTCGTCGGGGCGCTTACTTCGTGCGCTCGCACACAAGCGCCGAGGCACGCCCCCCCCCCCGCACCCAACCGTTCTCTCGTGGGTTTCCAAGGGTGTCACATTTCGCACTATGCTTCTTT
+
GGGGGGGGGGGGG,FFGGGGGGE<FFGCFGGGG@<8FG8FFAFFGCC;@E9@DDFGG87FFGFGF<C,65A@,:<EF8BB@6B,:EA,5,4,@68@F,9,,4@9,9AFCE@EEC,=,@=EDGE>CEC=8,@++@++6=+6=+++61?FFGD<,,35+,3*+*0*:**))80)8)*3E=+*3--7)((67;<()1)//,(((((/((-(481(((-391(1((,((,-,118((,)((,((()-41((-42()))((((((((-<4)),3,(,)))))))-(--(())))-)))))
@M00689:251:000000000-CJTJ5:1:1101:23793:22437 2:N:0:5
CGACGGCCATGCAACACCTGTACACCAACCACAAGGGAAACTACATCTCTGCAGCGATCTGGTGTATGTCAAGCCCAGGTAAGGTTCTTCGCGTTGCATCGAATTAATCCACATGCTCCGCCGCTTGTGCGGGCCCCCGTCAATTCCTTTGAGTTTTAGCCTTGCGGCCGTACTCCCCAGGCGGGGCGCTTACTGCGTTCGCTACGACACAGCTGACGTGGAATACCCCTACACCCTGCGCCAACCGTTTACGGCATGGACTACTCGGGTGTTTAAATTCGCACTGCCCTTTTTT
+
FCFEC@FEGGGGGGGFGGGGGGGGCFFG7::FC,C@,EFGCFGGGAFACFAGGGGGFCF@A@<9FEGDC<A@,,9A,C,:BCFEECFGGGB,68@CCCCFE,EEGGCFDFFFGEEFFDD8EGEGGD8D,,>E>C6@EE8;DDE@CBCC+58:8,3,?;9+9+>55=BA>B)<9B6@C@**)(51(,(,76(,)6)41:0(,14(,((-((((().),-(((,4))-)(7/),(.5(((((4)(4<B9B?7(480110403).4522(((.(-(()-))))(-(-((,3((.))),
@M00689:251:000000000-CJTJ5:1:1101:13500:22682 2:N:0:5
CGACGACCATGCAGCACCTGGGACTCCCACCCACTGGCCCTGCTCATGGCTCCAGGAGCTCCATTTAAACTCAGGGCTTGCACTGTATGTCTGGGTGATGTTGAGGGTATCTAATCCTGCTCTCT
+
GGGGGGGGGGGGGGGGGGGGGGGGCFFGGGGGGGFEFEDGGGG,EFGCDFGG7DAFCCFD<FFDFFGGCCAFGGGGGCCEFCF?=AFGCGF9FFGGDB,@@CE,@?FC<4?;B9@E=DDE8,4,C
@M00689:251:000000000-CJTJ5:1:1101:12120:22701 2:N:0:5
CGACGACCATGCAACACCTGTACACCAACCACAAGGGAAACTACATCTCTGCAGCGATCTGGTGTATGTCAAGCCCAGGTAAGGTTCTTCGCGTTGCATCGAATTAATCCACATGCTCCGCCGCTTGTGCGGGCCCCCGTCAATTCCTTTGAGTTTTAGCCTTGCGGCCGTACTCCCCAGGCGGGGCGCTTAATGCGTTAGCTACGACACATCGGACGTGGAAAGCCCTTTCCCCTAGCCACCCCCGTTTACGGTATTGACTCCACGGTTATCTAAATCTGCCTCCTCTTTCTTT
+
GGGGGGGGFGGFGGGGGGGGGFGGGGGGGGGGGGGGGGGGGGGGGGGGGGGGGGGGGGGGGGGGFGFGGGGGGG,DFFFGGGFCFGGGGGGGGGGGGGGGGGECEGGGGGGGGGCFDGGDGE>EEGGG,@E8C6@CECGCDG6CCFGGFC8EFE:EFF59AFEE@A=@AB@=A>EEGFGG>D=((2(((381<A))(-3(1)):2<B99;(.),4(7(8?((,.(.31**))-3<<310(.0((-4(-3704(-((-).424)2)(-4(((-.:25)).)-),)),,44)-))))
@M00689:251:000000000-CJTJ5:1:1101:12115:22719 2:N:0:5
CGACGACCATGCAACACCTGTACACCAACCACAAGGGAAACTACATCTCTGCAGCGATCTGGTGTATGTCAAGCCCAGGTAAGGTTCTTCGCGTTGCATCGAATTAATCCACATGCTCCGCCGCTTGTGCGGGCCCCCGTCAATTCCTTTGAGTTTTAGCCTTGCGGCCGTACTCCCCAGGCGGGGCGCTTACGTCGTTAGCTACGACACCAAGGCCGTGGAAGCCACCTCAACCTAGCTCCCACCGTTGTAGCCATGGCGTACCTGTGGACATATTCCGTCACTCCCTCCCATT
+
GGGGGGGG:FGGGFDEECFGGGFFGGGGGGGGGGGGGGGGGGGGGDDFGGGFGFFEGGGGGGGAFFFEGGGGEFGGGGGGGGGFGGFGFFGD7CFEGCGGEDFGGF;FGGG@@EGGDEFEEGGGGGCG,AE6+=CGG6DGCDCFGFGGFG7FDFGGGBFFAF@5@AF>2/:)72;;FD4*/55;>>FFF9<:)((((4:06)..52-9140(.3<:1(,,70)(.344*9)(),*(.)())0((.((.1(()-)-).,4((-(,())-,.)())-).))()(--.)(((.((())
@M00689:251:000000000-CJTJ5:1:1101:21355:22779 2:N:0:5
CGACGACCATGCAACACCTGGTCGCAACATATTCAGGAGGCAACCACCTAGAACTGGCCACAGGCAAATGTTAAAAAGAGTATGCCCTAAATCCTGCTCGTTCAGGGAGGCAGTTTGATTTACAGGGTATCTAATCCTGCTCTCT
+
GGFGGGGGGGGGGGGGGGGGGGGGGGGGGGGGGGGGGGGGGGGGGGGGGGGGGGGG8FFGFGGGGGGDGFEFGGFGGGGGGGGGGFFGFGGGGGGGGGGEGGGGGEFFGGDE+ECGFFDDFGGGGGGGGDFGGCGGGGGF==ADF
@M00689:251:000000000-CJTJ5:1:1101:16081:22812 2:N:0:5
CGACGGCCATGCAGCACCTGTGCAGGACCCTTACGGACACCCCATCTCTGAGGCTTTTCCCTGCATGTCAAACCTTGGTAAGGTTCTTCGCGTTGCGTCGAATTAAGCAACATGCTCCGCCGCTTGTGCGGGCCCCCGTCAATTCCTTTGAGTTTTAGCCTTTCGGCCGTACTCCACAGGCGGGGCGCTTAATGCGTTAGCTCAGCTACAGAGGCCGTGGAAGACCCCCACCACCAGCGCCACTCCTTTATGCACCGGAGCACCCAGGGGACAACCTATCCTCCCCTGTGTTCAT
+
G>CECCGGGGGGGGGFDGGGGFGGGGGGGGGGGGGGGEGGGEGGGGFGGGCFGFGGGFGDGA@GGGGGGGGGGFGGGGGGGG?,C:FFFGGGGGGDDF>@87@D>9CDF?F,AEC,A8@E>EGGEFGFFEGEGGEGGG:7+9:EGFGG6+?DDAFA7D8?A***79@A>/(((05)=@C88233(41,7?0).:21(4,()-6),)))))).(((4(-(((,4(4?6:)).4(-*(((((()-(.()).-))))-(-,(,((.(,-4(((((-.(((()).62((-((,))(.4)
@M00689:251:000000000-CJTJ5:1:1101:16086:22833 2:N:0:5
CGACGGCCATGCAGCACCTGTGCAGGACCCTTACGGACACCCCATCTCTGAGGCTTTTCCCTGCATGTCAAACCTTGGTAAGGTTCTTCGCGTTGCGTCGAATTAAGCAACATGCTCCGCCGCTTGTGCGGGCCCCCGTCAATTCCTTTGAGTTTTAGCCTTGCGGCCGTACTCCCCAGGCGGGGCGCTTAATCAGTTAGCCACGCCCCAGAAGCCGTTGATGACCCCTCACCCCTCGATCCCACTGTTACCGGCTCGGGCTCCCGCGTATCTCAACTTCACTCCT
+
GGFGEFGGGGGGGGGGGGGGGGGGGGGGGGGGGGGGGGGFFGGGGGGGGGDFGGGGGGGGGGGGG,CFFFGGGFFGFGGGGGGGGGGGGGGGGG7@EGGGGGGGG;FGG?FFGFE,@8=EEDGDE?FGGEDGGGGGGGGDCDDFGFGFFCC>EEFGC,=68?@=9A=@@B-5(9;BE;<*87@69((,411<2)))).6))),(((,,(,80((5:9((-()))-.(3*1.,2:)(-(((.)(),(..)).),,(((,((((4((,(-((-(-.6)4)).5)).(.
@M00689:251:000000000-CJTJ5:1:1101:15401:22858 2:N:0:5
CGACGGCCATGCAGCACCTGTCTCCAGGTTCCCGAAGGCACCCCCGTATCTCTACGAGGTTCCTGGGATGTCAAGACCAGGTAAGGTTCTTCGCGTTGCATCGAATTAAACCACATGCTCCACCGCTTGTGCGGGTCCCCGTCAATTCCTTTGAGTTTTTATCTTGCGACCGTACTCCCTAGGCGGTCAACTTCTCGCGTTAGCTGCGGTACACAGAAATCGCTTCACCAACACCTAGTTGACATCGTTTAGGACGTGCACGACAGGGTGTACTACTCTGACTCCACATGTTA
+
GGGDE:FGFGGGGGGGGGGGGGGGGGFGGGGFGDGGGGGGGGCFFFCF<F<<FGGGEECEGGGGGGGGGGGDAEFGEGGGCF<FEF,AE:FFFEGGGE>E9BCEEEDC599,EDEFGG8@D8=8BCEC6D@3C>EC@88,=;EDCCF7;?FGGGG7CAF*@+;;EEBA9/)7@D92:36848>DB>9;7))9).)/6;;;((().)(((-(()),(()5::0(,-().**.((-93,))))/.)48??(--),))-(((()(-,(((42(4)).))),)-)6))()((.).))
@M00689:251:000000000-CJTJ5:1:1101:16104:22926 2:N:0:5
CGACAGCCATGCAACACCTGGTCGCAACATATTCAGGAGTCAACCACCTAGAACTGGCCACAGGCAAATGTTAAAAAGAGTATGCCCTAAATCCTGCTCGTTCATGGAGGCAGTTTGATTTACAGGGTATCTAATCCTGCTCTCT
+
FGGGF@EGGGGGGFGGGGGGGFGFGEEGGGGF,CEFGGG,EFEFGGGGFG9FGGFEFGFDGGC@FGGGGGGGGA9C@BBEFGGGGGFDAF,;ECFFA8EE>7,9,,=F<?FE7@EDD8CFCD,@,,+9AFAC3=,EFG+,0?,6+
@M00689:251:000000000-CJTJ5:1:1101:19427:22937 2:N:0:5
CGACAGCCATGCAGCACCTGTGTATCGGCTCTCTTTCGAGCACCCCCACCTTTCAGCAGGGTTCCGACCATGTCAAGGGTAGGTAAGGTTTTTCGCGTTGCATCGAATTAATCCGCATCATCCACCGCTTGTGCGGGTTCCCGTCAATTCCTTTGAGTTTTTATCTTGCGACCGTACTCTCCCGGCGGTCAACTCTACGCGTTTGCTTCGCGTCCCATTCAATAACGACTCCACAATCTGTTCACATCATTTTGGTGGTGTGCCTCCAGGGTTTTCACTCGTGTCTCCTCTGTTT
+
8C@@F+CFFGDFG<@,6EEEFGGFFCFEGFFG<EF<F@@D7F<86C+@FFGEFEFAAEF7FFG<<F@FGGBFGF9,F8:=EFGCGGGGGG;FDFFCEG66+>E>8EF,<,9@99++4++6C;9=BCC88=DG,9+8C=+10AE885=;1@F:E:CA0@=+?*:;***;98):0):47:++;0)(((((.(6;<C)..)((.,3,-:>)<1((((((.)).)64AA21(9*8(517:5(-.:B)-).5))))-)44<(((-(().))((5188:0(-.)).(..(.6)))()))).
@M00689:251:000000000-CJTJ5:1:1101:16116:22944 2:N:0:5
CGACAGCCATGCAACACCTGGTCGCAACATATTCAGGAGGCAACCACCTAGAACTGGCCACAGGCAAATGTTAAAAAGAGTATGCCCTAAATCCTGCTCGTTCAGGGAGGCAGTTTGATTTACAGGGTATCTAATCCTGCTCTCT
+
GGEGGGGGGGGGGGGGDGGGGGGGGGGGGGGGFGGGGGGGGGGGGGGGGGGGGGDC8FGGGGGGGGGGFGGGGGEGGGGGEGGGGGGGFGGF;FGGEFGGGGGGGGGF7FGCCCFD8;=,;DCFGFEGFFDDEA@,@E7?=8,=8
@M00689:251:000000000-CJTJ5:1:1101:16098:22947 2:N:0:5
CGACAGCCATGCAACACCTGGTCGCAACATATTCAGGAGGCAACCACCTAGAACTGGCCACAGGCAAATGTTAAAAAGAGTATGCCCTAAATCCTGCTCGTTCAGGGAGGCAGTTTGATTTACAGGGTATCTAATCCTGCTCTCT
+
GGCFDFGGGGGGG9FFGGGGGGGGGGGGGGCFGGGGGGGGDECFGGGGFGFGGGGFGGGGGGFFGFFGGGFFGGGGGGGGGGGGGGFGFFCFFGGGGGGEGGFF;9?,+@@EDEEFGGCFGFCGGC+@8,EDFFGGGGGCFD,28
@M00689:251:000000000-CJTJ5:1:1101:22340:23204 2:N:0:5
CGACAACCATGCAGCACCTCTACACAGGTCCCTTGCGGGAAGGCTCTGTTTCCAAAGCTGGTCCTGTGCGGTTCAAGCCCAGGTAAGGTTCTTCGCGTTGCGTCGAATTGAACCACATGTTCCACCGCTTGTGCGGGCCCCCGTCAATTCCTTTGAGTTTTAACCTTGCGGCCGTACTCCCCAGGCGGAGAACTTAATGCGTTAGCTGCGCCACCGAAGCCATACGAGCCCGGACAGCTGCTTTCTATCGTTTATGACGGAGCCTAACCGGGGATCTCATGCGCATACCTCGTTT
+
GGGGGGGGEFGGGGGDEFAFFFFGGGGFGGFGGGGGGGGGGDCGGGGGGGGGGGGGGGGGGGFAFGGFFGGFEEFFCECFFCFFGGGF?EGFDEFGD@EGGGGECFFGGGGGGFFFG8?=EDGFF8EGGGGG,=8=E>+88@@:CEGDFGFFC7ECC;;BFFC50*064>A@49(:CB7<;>BFF0@F1:9@;)7<EE<42<BF?A<4:(38>(39>(,(((.87(4-)7:((4C0-(),(/5)-).))-138()-).(((((,(.).2,6396((-)).))((((()(.)-(-(
@M00689:251:000000000-CJTJ5:1:1101:23484:23238 2:N:0:5
CGACGGCCATGCACCACCTGTACACCAACCACAAGGGAAACTACATCTCTGCAGCGATCTGGTGTATGTCAAGCCCAGGTAAGGTTCTTCGCGTTGCATCCAATTAATCCAAATGCTCCGCCGCTTGTGCGGGCCCCCGTCAATTCCTTTGAGTTTTAGCCTTCCGTCCGTCCTCCCCACGCGGGGCGCTTAATGCCTTAGCTTCGTCACGAAAGCCGTGGACGGAACCCCCACCTAGCTCCTCCCGTTCACGGCATGCACGCCCTGCGTAGATAACCATGCTCACGCCTTTC
+
GGGGE@FGGGFGGGGGGGGGGGGGG,@E;CFCGFFFGCGG8F@EAEGFGFF<<8@:76B<@C<E:@FFFG9@@F7DEF,BFCF8CFGGF9D786F:FGFE,9@9EFGB9,?,4,9C,466@C=C8@?==,6@CEEGEGGEDDEF7+=CAC?E6@:EF,0+609*))))1))))0*0>@**25-(,61,,4:?)44<))62324)<(.(3,(-(((.,(-3,4(-((,(/*0,((7(()(.)0(((((((((..(9>01).)-(49((((,(-())),5<?<?):)6(((,,))
@M00689:251:000000000-CJTJ5:1:1101:15679:23294 2:N:0:5
CGACGGCCATGCACCACCTGTACACCAACCACAAGGGAAACTACATCTCTGCAGCGATCTGGTGTATGTCAAGCCCAGGTAAGGTTCTTCGCGTTGCATCGAATTAATCCACATGCTCCGCCGCTTGTGCGGGCCCCCGTCAATTCCTTTGAGTTTTAGCCTTTCGGCCGTACTCACCAGGCGGGGCGATTAATGCGTTAGCTACGACACAGAGGCAGGGGACAACCCCTCACCCTTGCGCCCACCGTTTACGGCCTGCATCAACAGGGGGTCCAACACTTCTCTACAGTTTT
+
GGFEGEGEGGGGFGGFGGGGGGGGGGGGGGGGGGGGGGGGGGGGGGGGGGGGGGGGGGGGGGGGGGGGGGGGGGGGGGGCFFGCFGGGGG@GGGGGGGGG>EEGFGFGCF?EG?CE,D6?EGGGGGGG?FEGGGEGD88@DGG+=A+CFGFFGCAF+,;BFF5**1=>2>ADF9=*<5?4?5@>BFFB(,33)).6(4:(().6<<0399?1((130((,(-,(4(4(1*03(,5((,.,359:?(4(4(,)(-,(23(()..42)(((((-(().((,)-).)))))))))-
@M00689:251:000000000-CJTJ5:1:1101:17056:23358 2:N:0:5
CGACAACCATGCATCACCTGTACACCAACCACAAGGGAAACTACATCTCTGCAGCGATCTGGTGTATGTCAAGCCCAGGTAAGGTTCTTCGCGTTGCATCGAATTAATCCACATGCTCCGCCGCTTGTGCGGGCCCCCGTCAATTCCTTTGAGTTTTAGCCTTGCGGCCGTACTCCCCAGGCGGGGCGCTTAAGTCGTTAGCTACGACACAGAGGCCGTGGAAGACCCATACACCTACCGCCCCCCGTTTACGCCATGGACTACCCGGGGTACTAATCCATCCCTCTCAGTCT
+
GGGGGGGGGGGGGGGGGGGGGGGGGGGGGGGGGGGGGGGGGGGGGGGGGGFGGGGGGGGGGGGGGGGGGGGGGGGGGGGFGGGFGGGGGFCCEGGGDFFGGGGGGGGFGGGGGFF,4EFEG6@E7CFFFFEGGDGGGEGCCGGDGFFGFG7,55@FFA6AFFF@CB5>B5:AFBE9C9;7:9(529960-3<))).38:(,))),2((-78(4:?F((,,((.418,3*081>BC(,(32(0-,(-(4((,.2(,(44?:),:?1(209(((.-.).)6,))((),(,))))-
@M00689:251:000000000-CJTJ5:1:1101:24423:23409 2:N:0:5
CGACAGCCATGCATCACCTGGTCGCAACATATTCAGGAGGCAACCACCTAGAACTGGCCACAGGCAAATGTTAAAAAGAGTATGCCCTAAATCCTGCTCGTTCAGGGAGGCAGTTTGATTTACAGGGTATCTAATCCTGCTCTCT
+
DE:FCCFGGGGGGGGGFGGGFGG>EECGFFFGFGGC,EFDG@FDFGGCFGFGGFGFFG8FFFGCFG?FFGGFFFFDFB@GGGFEGGFCFG@FFGGGC8D8BDFGC:EFG+?E:>EGFC9EF8EA9FGGGGFCD,EFDG?8D8FFD
@M00689:251:000000000-CJTJ5:1:1101:25183:23417 2:N:0:5
CGACGGCCATGCATCACCTGTACACCAACCACAAGGGAAACTACATCTCTGCAGCGATCTGGTGTATGTCAAGCCCAGGTAAGGTTCTTCGCGTTGCATCGAATTAATCCACATGCTCCGCCGCTTGTGCGGGCCCCCGTCAATTCCTTTGAGTTTTAGCCTTGCGGCCGTACTCCCCAGGCGGATAACTTAACGCGTTGGCTACGGCACTGCACGGGTCGATACCAACAACCACTAGTTATCCTTCTTTACGTCACGGACTACAGGGGTTTCTCATCCTACCCTCGCCTTCTC
+
G7EDE@BCEGGGGGGGGGGEGGGGGGGGGGGGGGGFGGGGFGGGGGFFFGG?FGGGGFFGFGFFFFFGFGCGFGFGGGGGGGGFGGFGGGGDGGFCFGFFGGGGCGGGFGGGGFGG,@88CEGEEGFGA=CECE6CEC8?DCEFCFC9EG+;89,@F9CFFFECC:=9A>>5>>CEC9CC4=((:9(7<C3AFFFF0:9(3?7><0<;>0(34..42(-3((,(()))19)((-92:))69FA)))))-6.6:28(,,,(((..,),(,((-.)).).4)),,.)((((((,--
@M00689:251:000000000-CJTJ5:1:1101:24438:23422 2:N:0:5
CGACAGCCATGCATCACCTGGTCGCAACATATTCAGGAGGCAACCACCTAGAACTGGCCACAGGCAAATGTTAAAAAGAGTATGCCCTAAATCCTGCTCGTTCAGGGAGGCAGTTTGATTTACAGGGTATCTAATCCTGCTCTCA
+
G>+@FG<CFGGGDGF?FDFC<CFFCFEGGGGGF,EFFFGG@EGFDFEECFFFGGGCAF8B6@@EDGCFABFFFCADE@@FFDEFGG8FGGFG9<FG:<EEGDFGGCD,@>FGD8EEFF?A;,=DEF6=8D;8DDFGFF7,=DDF+
@M00689:251:000000000-CJTJ5:1:1101:25200:23430 2:N:0:5
CGACGGCCATGCATCACCTGTACACCAACCACAAGGGAAACTACATCTCTGCAGCGATCTGGTGTATGTCAAGCCCAGGTAAGGTTCTTCGCGTTGCATCGAATTAATCCACATGCTCCGCCGCTTGTGCGGGCCACCGTCAATTCCTTTGAGTTTTAGCCTTGCGGCCGTACTCCCCAGGCGGATAACTTCACGCCTTGGCTACCGCCCTGCTCGGGCCGATACGACCCAGACATACTTATCATCCTTCACGGCTAGGCCTCCAGGGCGATCTAATCCTACCCTTTCTTTAT
+
F:@F@FG+6C<<@FFECGA<CFCFGDFFGEEGGGCEDGF@C@CFGFGDCFGFGG<FEGGGGEFE?EFGC9<F@FGDGFGFGCFGADFGGGG>EFEGGFGGGCGGFGGEADG8?8BFDDFC>CEE7=FFFGDD6@++=@D==@?7DA7CF7+@+@:;?FGCFF5)11):)75-<)*04)*9)((/(,(/))6)<@(/((4)3;(3/(3(1(-1<(),(((,,--(-,((1)0(,,*5))-4:@<44).35)).(((,((4((),.,,(4(((,,(.)))-4),,.)(.))-)-)
@M00689:251:000000000-CJTJ5:1:1101:8914:23458 2:N:0:5
CGACGGCCATGCAACACCTCCGCAGCAGCCTTTTAAGGGGAAGGGATATTTCTACCCCGGTCCACTGCGCTTCGAGCCAAGGTAAGGTTCTTCGCGTTCAGTCGAATTGACCCACATGCTCAACCGCTTGTTCGGGCCCCGTTCACTTCCTTTTATTTTTAACCTTGCGGCCTGACCCCCCCGCCGGTCAACTTCCCGCTTTCGCTCAGTTACTGATACATACACGCACCACACCCCCGTTTCCACCATTACTGGTGTTAGCTTCCAAGTACATTAATCCATCCTTCCAGTTCTT
+
FEGEEDGGGG@FGGGDEGGG<F@+@CE<@FCA9FGGGG?@+6@,,,9CFEAGGGG9CFCBF7:<FEFF,@F77FF8FF,<,+:C,FE,AFGGG7=C>=+,49>7BD8+,45EEEEE?,8,=,E38+1616,7,+++3+=9++,;;+++*25EA337+@78?AE=*7*.-)/:((-5,(*:),0(.(3((3)....2(49(((.,-((-(.).)).)).)-))).)(-(19@60(*((((,())))).(-.-6)))),,())))))54)).4)-)-)-).-)-),)))()..).))
@M00689:251:000000000-CJTJ5:1:1101:8901:23476 2:N:0:5
CGACGGCCATGCAACACCTCCGCAGCAGCCTTTTAAGGGGAAGGGATATTTCTACCCCGGTCCACTGCGCTTCGAGCCCAGGTAAGGTTCTTCGCGTTGCGTCGAATTGAACCACATGCTCCACCGCTTGTCCGGGCCCCCGTCAATTCCTTTGAGTTTTAACCTTGCGGCGTTACCCCCACGGCGGACAACTTTACCCGTTGGTGTCGTTACCGTGACAGGTACGACACACAAACACATTGACATCGTTACGGGGGTGGCCTGCCAGGGTCTCTAATCCGCTACTACTTGTT
+
FCEFGGGGGGGGGGGGGGGGCBE:@EFGFF86FFGFGGGCFE:C76EEDF<FCF,CE7+@@7F<E9E<B:F?:CF,=C?FFC5FEA@E<FEE@+=CFGE>CC=+B:F@9;<E+D78,D?,3,6D===EGF8,2@C8C>CC0*1<C9C9829D,>:*+?CAF*/*1.*.5(((,(((+(2/),(,499(((,(5))).),(4,-(((.)(-((,)-(.,(-,,-)),,1)))(4(5((((,68))-).13?0((-(((((-,.)-(4).((((.)-)))5)((,-(3)))).))
@M00689:251:000000000-CJTJ5:1:1101:7032:23477 2:N:0:5
CGACGGCCATGCAGCACCTGTGCAGCCGTCCCTTGCTGGCACGCCCCATTACGGGCGGTTCGACTGCATGTCAAACCCTGGTAAGGTTCTTCGCGTTGCATCGAATTAAACCACACGCTCCGCTGCTTGTTCGGGTCCCCGTCAATTCCTTTGAGTTTCAACCTTGCGCCCGTCCTCCCCAGTCGGTCAACTTCACGCTTTAGCTTCGTTCCTGAACACCCAGCCGTCCAACACCCATTGTACCTCTGTTGTGTCGTGTGCTACCTGGGTCTTATATCCTGCTCTCTCTTTTCTT
+
E:FGF7@EEG@FGCGFDFD,F8F<FFGDFCFGGGC,,,CFFGCEG@CFFF,A@@F>@@F+BC8ECFG9EFEFDFAG@FEF7F,,5,CBFGGFFG+=@+@9,C+4>>FFC;DF,D8C3@=CC+@E+:,@E@,=1+5653*;*9C7*:CD6CFF,=@DCFGF68>:64(8((((/(68E3*:4;.7(6(/1)))/9)/(((,,).))))((.4:>)44:)((((,3((-,9D*44:*4,()))*))).33)-).((.((-((.))).))((.(()))-.5-))(,6).,))-))-)-
@M00689:251:000000000-CJTJ5:1:1101:15493:23481 2:N:0:5
CGACGGCCATGCATCACCTGTGTTCGCGCTCCCGAAGGCAATTCCCCCTTTCATGGGAATTCGCGACATGTCAAGCCTTGGTAAGGTTCTTCGCGTTGCATCGAATTAAACCACATACTCCACCGCTTGTGCGGGCCCCCGTCACTTCCTTTGAGTTTCACACCTGCGTGCGTACTCCCCAGGAGGCTAACTTATCTCGTTTGATACGCCACTGCCAGGGTGGAGTAGCGCCACCACATTGTATCACTATTTCACGTACAGGATACCAGGGGTTGTCCTCGCTCTTTCCACTGTT
+
FGGE7:CFGGGGGGFGGGGGGGCCGEGEF7FF8CFFGGFG,,96C@EF7FC,6,<E@EFGEFGEE+6+,5EAEFGGGCG<=BE,E:<FFF=FFGGCC:>?,C78EFFCFEG,4+>ED?+@==8=+@E6+@F88@>>6CDDD7:>5+5*0+?D,=:>7E+11==):)060(((0--(B(CDF6,/(/(/;;16?3))1.5(((())1.6(((,(,).523:.((((.(-*)8(4:5(2(.).1)))).)6)).)))3.((()(()..)))(2;?00()))),-((-)-))))-)-)
@M00689:251:000000000-CJTJ5:1:1101:7017:23491 2:N:0:5
CGACGGCCATGCAGCACCTGTGCAGCCGTCCCTTGCGGGCACGCCCCATTACGGGCGGTGCGACTGCCTGTCAAACCCTGGTAAGGTTCTTCGCGTTGCATCGAATTAAACCACACGCTCCGCTGCTTGTGCTGGTCCCCGTCCATTCCTTTGCGTTTCAACCTTGCGGCCGTCCTCACCAGGCGATCACCTTCACGCGTTAGCTTCGTTACTGAACAGCAAGCCGTCCAACAACACGGTGACATCGTTTAGGGCTTCGACTCACGGGGTATTCTCTCCTGGATCTTCATGAC
+
GC+@CCEEGGGGGFGEEFFGGGGDDEGCFCECF,CDE7FG7CEDGGGGGF,CFDGEEEGCCF>CCFE,EFDA,?CFFEGG7FGAEGGCFGGGG:7@BCEF,>=FCFGC<,<EEDGGGED6C7EGGGC,ED,5;,6@@8?9;9E*9+5=+:DEC,4*2=<8:F7BB*>(32029(.6@)/5;;61((-(((,,::<<0:921(.:2.)9703(.-.-:2((((.(,314//84((9(1((-()..-)(4.(().18(((-(--,,((((-((,6)))))().(,)))-))))-)
@M00689:251:000000000-CJTJ5:1:1101:11804:23741 2:N:0:5
CGACGGCCATGCATCACCTGTACACCAACCACAAGGGAAACTACATCTCTGCAGCGATCTGGTGTATGTCAAGCCCAGGTAAGGTTCTTCGCGTTGCATCGAATTAATCCACATGCTCCGCCGCTTGTGCGGGCCCCCGTCAATTACTTTGAGTTTTAGCCTTGCGGCCGTACTCCCCAGGCGGGGAGCTTCATTCGTTAGCTCAGACAACGCGGCCGTGGAAAACCCACTGACCCAGCACCCGCCGTTGCAGGGCGCACGTCACCAGGTGTCTGATACTACCCTCTCACTACGT
+
FGCGE7CGEGGG@AFGFGGGGG9,EFDFEEGGGGEGGGGCFFFGGGGFFGEFGGGDGFGGCGGGGGGGFGGG9AFGGGGCFFGGEGFGGGGDGGGG7A;ACGGG7BFE,CE@DC@@DC+=6C@EECGFFAE6+16@=8>8;D+?=+5?CC+7:DE,B>F>>A6)08)95A94=(4(/-*9;B-(((,(,((-.-).65202>A))(..4(.,((-(,44((())(.02**))..0(..,((04((,4(4-,)).((,((((((-2).,0.(-))).)))-))(,)-(.-))-5(.
@M00689:251:000000000-CJTJ5:1:1101:11796:23758 2:N:0:5
CGACGGCCATGCATCACCTGTACACCAACCACAAGGGAAACTACATCTCTGCAGCGATCTGGTGTATGTCAAGCCCAGGTAAGGTTCTTCGCGTTGCATCGAATTAATCCACATGATCCGCCGCTTGTGCGGGCCCCCGTCAATTCCTTTGAGTTTTAGCCTTGCGGCGGTACTCCCCAGGCGGGGAGCTTACTGCGTTAGCTACGACACAGAGGCCGGGGAATAGCCCTACACATAGCACCCCCATTTTACGGCGTGGCTCTACGTGGCATGCTACCTGTGCTACACTTGTCTT
+
FFCECCEGCGGFGGG8CEFCGEFFCF8CC,8CCFGGCFFGGGGGGF9FFDFCEFFCEFGGGGGFFGGGGGGGGDFFEDEFGGGFFGFCFGGGG:CCFEC,4E=4DAFEFFGFFFG,@DGEG@EEGGFC698=ECEGE+=C+71?CFD+?;=,@9EFDC?6AF5CEA==)6>>2C*0:(0/.17(:6,11(4))).6((--3<<9<:((4118,,,((((-(3((.)))2*)(.,2)))))-0(,4,(-)).)-2((,-(((),).((.((,)(.)))())-)))-),(.).-))-
@M00689:251:000000000-CJTJ5:1:1101:22224:23941 2:N:0:5
CGACGGCCATGCAGCACCTGGTTTATGTACTCAGCATGACATCATATGATATGGAATATCCCTTTGGTGAGTTCGGGGTATCTAATCCTGCTCTCT
+
FECFECE8@,C8EAF@AFEGF,,6@,<<CC,CF<CCE9<CF,6EEGC9E<<,BEFEFG<FGG,5FEFFGFF@,@,@FF+B<?,@EE<,C:EFGCF,
@M00689:251:000000000-CJTJ5:1:1101:22388:23947 2:N:0:5
CGACAGCCATGCACCACCTGTGTTACGGTTCCCTTTCAGGCACACCTAGCTCTCGCTAGGCTTCCGTACATCTCAAGGGTAGGTAAGGTTTGTCGCGTTGCATCGAAATAATCCACATACCCCACCGCTTGTGCGGGTCCGCGTCACTTCCTTTGAGTTTTAATCTTGCGACCGTTCTCCCCAGGCCGTATGCTTAAAGCGTTAGATGCGCCACTGACGAGTAAACCCCCCAACCGCTCGCATCCACTGCTTCGTCGCTGGCATCACCGGCGTCCTCATCTCCATCCCTCCAGA
+
FEGGC@FGGGGGFGFF@FFFFFE@E,6,C6BFFF<<CFD<,<C<FF,;6;,,;FCE7,@@C@EE@FAF7@E,,,9:,C@@F@D<<EC,9A,8@FCCF7++,E9E,=,+9A,,,CB8=4+,,1@C=+@6E@D=DF+6+6C@6+++=5+6;=7D7DFFF9+33;)*3;***)8)8>4),)=;*::2=2(--/((1*/5116*(6(/(1.9),6<1,.64.,1(/,7).,:*))(3(/4(-(-,),40:().)-).(,(((-((4480))(((((((((.)6<))).))..).(,(.
@M00689:251:000000000-CJTJ5:1:1101:21586:24010 2:N:0:5
CGACGACCATGCAGCACCTGTGCTACGGCTCCCGTAGGAACAAGATGCTATCTGTAAAGTTCTGCGTATCTGTCCAAGGTGAGTAAGTTTTTGCGTGTTATAACGATTTAACACACTTCACCCACCGTGTGTGCGGCCGCCCGTCACTTTGTGTGATTTTCTATCTTGGGTCCGTCCTCCACAGGCAGCATATTTACCGCTCTATCTGCCATACTGCGTCCGTGCAGCCCCAACACACGTCCAACCAGTTACCGCACGGGGCATCACAGGTGTTAAACATATTCCCTCCTTGT
+
CFEG@7CFFFGGG,@FFFGGF<,C,CFE@@F76+6+,8C,,6;,,,,,:,CF,6,,,,6,,,,9,7CB@,,,,:5E,C7<<,,5,,,,,49,8,+648,,,,,4@++,44,,,4,+,,692,4++++9,@=,@EB66+0+668?C*++++6@,5,,+,++5+**3****)10:>@=C:C5/4)54-)))0*1*/****(/-(6******.)171>).(/(((((((/3<8)6(65,(,-.()()(,,(.--.)((((-1(((-((),))()()-.)-)))))))))).(.))-
@M00689:251:000000000-CJTJ5:1:1101:23774:24020 2:N:0:5
CGCCGGCCATGCATCCCCTGTATACCAACCACAAGGGAAACTACATCTCTGCAGCGATCTGGTGTATGTCAAGCCCAGGTAAGGTTCTTTGCCTTTCCTCGAATTAATCCCCATGCTCCGCCGCCTGTTCGGGCCCCCGTTCATTCCTTTGAGTTTTTACCTTTCTGCCCTGCCTCCCCGGCCGGACGCCTAACTCTCTTGACACGACCCATGTCCCCTGGAAGACACCCAAACCCAGCTCCCCATGTTCACGCCTTGGCCCACCAGGGTATTCTACCCTTCCTCACTGGTCCA
+
EF+@@CGG7F,C@FG,;CEDGC,,,CEE@@@<CE@CCCFGFGGCF,C,,,9E6E8+7@,BE9,BAFEEF9,9:,,AA<F=,6<EGGC<F,,9,54,4,,=@,,9>,C,,C,9,,98,,6+6+6=+=6E,,+C++3@+6+10+@+++?=DG+=8DFE7++0;BCE**3*30010)*3CA>*5))0-08@>2@/;().)))))/).)(,(.43(())1)(/(-3:(,2((*))(,3*41(440),((((.)))4.(-.(.5(),,(4,((((()).)))-,41((-6).))(6)))
@M00689:251:000000000-CJTJ5:1:1101:10947:24028 2:N:0:5
CGACGGCCATGCAACACCTGGTCGCAACATATTCAGGAGGCAACCACCTAGAACTGGCCACAGGCAAATGTTAAAAAGAGTATGCCCTAAATCCTGCTCGTTCAGGGAGGCAGTTTGATTTACAGGGTATCTAATCCTGCTCTCT
+
GEEFEGEEGGGGGFFFFEGGGCDEFGG+E@DCCFGGGFDFC7FD6C<FFFFGFFGG8FEEC@EF<FGCED,EGGGFFGC=??CB99FFFECFF?FF8<FCECCEFFGA?CFEGGFGFF8EFFAD=D+@=ED@FDFGEGGF6?@?A
@M00689:251:000000000-CJTJ5:1:1101:21601:24029 2:N:0:5
CGACAGCCATGCACCACCTGTACACCAACCACAAGGGAAACTACATCTCTGCAGCGATCTAGTGTATGTCAAGCCCAGGTAAGGTTCTTCGCGTTGCATCGAATTAATCCACATGCTCCGCCGCTTGTGCGGGCCCCCGTCAATCACTTTGAGTTTTAGCCTTGCGGCCGCACTCCCCAGGCGGGGAGCTTAATGCGTTAGCTACGCCACAACGGCCTTGCACGCCCCCGCCACCCAGCGCCCACCGTTTCCGTCGTGGACAACCCAGGTCTCCTCTCCAGCTCCCTCTTCCC
+
GGGGGGGGGDAFEFFFFGGFGGGGGGGGGEGGGGGGGGGGGGGGGFGDGGGGGFFDGCFGAFGEFDGFD<@EFFGGGFGEGGGGGGGGGGGGG@CEGGGGGGGG@FGFFGFCGGGGAGGGGGGGEEGD?FC++=BEGGCCCDGG+*0=DFC7D9@,?,;B*+85@A=A8@)/:)75E@G*89561(.-0(4-)6<AF1(4(:>BF((42<7(3461>0).(5)(((-4C1)4(:5(((4(2@914(((-,))3).((-(-.)(.(((((,54482(.3()(.),(-(((6)),
@M00689:251:000000000-CJTJ5:1:1101:21610:24045 2:N:0:5
CGACAGCCATGCACCACCTGTACACCAACCACAAGGGAAACTACATCTCTGCAGCGATCTGGTGTATGTCAAGCCCAGGTAAGGTTCTTCGCGTTGCATCGAATTAATCCACATGCTCCGCCGCTTGTGCGGGCCCCCGTCAATTCCTTTGAGCTTTAGCCTTGCGGCCGTACTCCCCAGGCGGGGCGCTTCATGCGCTAGCTACCACACAGAGGCCGTGCCAGCCCCCCCCCCCTAGCCCCCACCCTTTCCGGCATGGCCCACCCGCGCTCCCAACCCCGCCCCCCCTCTCTAT
+
E:@FEEFFFFCFFGG<FGE,CFGGGGFDGCFGGGDD:FFFGGGGG,C<FCFFGGGE@,DE<E9BAFF<FFFFCFGFG<7BEFECE9FEFD7FEE7FEDADCFG,9AB?FFGGE8EF,@=>D86E8E=4,6=+6@CGGGG+CDG+69FCF++7@,,42;+8CA6))10=))0:@==4?A9*:2-2(6>0913())6<>(396()).(.3,48((((4:1,,((),(-44/))404C(,(.41@B36:(-1))-(,,((,((,-(-((((,((((,(((--((,((((((-((.)-)
@M00689:251:000000000-CJTJ5:1:1101:14874:24142 2:N:0:5
CGACGGCCATGCAGCACCTAGTTATCATCGTTTACGGCCAGGACTATAGGGGTATCCAATTCTGCTCTAT
+
FFFGCFGGGGGGGGGGGGGFA66CEGFCACC,C8CFGD+@C8@FGC,6,C@6B@@F,9,B,B@FFFG,,,
@M00689:251:000000000-CJTJ5:1:1101:12631:24163 2:N:0:5
CGACGGCCATGCAGCACCTGTACACCAACCACAAGGGAAACTACACCTCTGCAGCGATCTGGTGTATGTCTAGCACAGGTAAGGTTCTTCGCGTTGCATCGAATTAATCCACATGCTCCGCCGCTTGTGCGGGCCCCCGTCACTTCCTTTGAGTTTTAGCCTTGCGGCCGTACTCCCCAGCCGGGCCGCTTTCTGCGTACGCTACCACCCCACGCGCGTGGCGCACCCCCACACCTAGCGCCCACCCTTTAACGCATGGTCTCCCCACGTACCATATCCGCCACTTTCCTGCCTT
+
CFGE78@FGGGGG9FGGGGGGGGGE<FF8,,CC,CF,6C@CCFEE,C,,C,,,C<FE8C8FF@4F<C<6,,CEF,C,C,:?FEF5CE?E9,,@+8>,<D@8894+A;F<DGG8>E88,+++?+@=4@=8,4+@@+63=+6;=+=+;8FF++,+5,7=,*+3+1)8))-:2)/5>4;F2*8)6999(3:((/().54(((-((421().-(,-91((,4(4(2(4(-(-9))7?:322)4(()40(((-.4-)),4((-3-)).)32(-((((()).).),((-(())))))(())
@M00689:251:000000000-CJTJ5:1:1101:12611:24164 2:N:0:5
CGACGGCCATGCAGCACCTGTACACCAACCACAAGGGAAACTACATCTCTGCAGCGATCTGGTGTATGTCAAGCCCAGGTAAGGTTCTTCGCGTTGCATCGAATTAATCCACATGCTCCGCCGCTTGTGCGGGCCCCCGTACATTACTTTACGTTTTAGCCTTACGGCCGTCCGCCACAGGCAGGGCGCTTAATGGTTTAGCTACGACACAGAGGCCTGGGAAGGCCCCGTCCCCTGACGCACCCCGTTTACGGCATGGCGTACCTGGGTATGCCATCACGCTCACTCTCGCT
+
GGGGEFGGGCGGGGGEFGGGGGGGEFFGGDEGGGGGGGGCFGFCFFF9EGACFFFGDF,AFCCEAFGGCGEGF?BDFGFFE9E,,4?FDFD,BC>FCFFD=EE,DF9,5AE,,@>E8DD>EEECEEFF,EEC6C6B>==:++4+===;F9+34833<,48AA5*:>A4-79)-((6*2*;6@(6017((.38>C)))1((.))9)(,4(,.47(-(()-(,(.,-(,,9))(-(1(((.4:)-(-(((((()-,((427((((,()),((.)())))())-(((())).)-((
@M00689:251:000000000-CJTJ5:1:1101:10696:24340 2:N:0:5
CGACGGCCATGCAGCACCTGTAGAGCAGCCCCTTGCGGGCAGAAATCCATCTCTGGAGATCGCCGTGCCATGTCACACGCTGGTAAGGTTCTGCGCGTTGCTTCGAATTAAACCACATGCGCCACCGCTTGTGCAGGCACCCGTCAATTCCTTTTAGTTTTAAACTTTCGGTCGTATACCCCCGGGCGAGAACTTCATGAGTTTGATGCGCAACGGCAGCCCTCAGTGCACCGACTGCCAGCTCCCATACTTTACGGCCGCGTAGCCCACGTGACCATCTCCAACATCACACAT
+
GGFEGGEEGGGGGGGGGGG@FFG9FGGGGG,@CCFFGE@+6@FEGF<F,,C,6<F@DFFF9<:,4@>8F?9?F9D,:,>F7?4BADF,?E:EE,+@CEC+=EF9+46E+4A@=,,+@,+,+6+@EF6CECF=8=A,=5+,57CGD>5+1++,5E;;D;=>;9@5>E6**-))0-0(,)+4?292(((.1363))))))))..))-)).)(,(((((((-((4((,5))0*132(9((470))))(,34(())))),(-(-((,(((-(4(3(,((.))(.6))(,-(,)))(,.
@M00689:251:000000000-CJTJ5:1:1101:21889:24378 2:N:0:5
CGACGGCCATGCATCACCTGCCCACCGTTTTGTATCTGCTGTGTTGGACTGTGTGCGGCCCAGGGTTCCGGTTCCCTCTTAGCACCGAGCATGCCAGACATCTGAGTATCAGTTTTCTGCTTCCTAGGACCACACCTTGGGCATCAAGCTGTGAGATATTTAGGGGTCACGAATCCTGCTCCCT
+
GGGGFEFGGGGGGGGGGGGCGFFFGGGFEGGGGG9FCGG<FFGCFEFCFGFGGGGGGCEDGGGGGGFFDEGGGGCDFGGDFEGGFC=BFGFG9,EFCGGFGGGGGGG?,EAE;,==FGFCFDC8;8;,6,64+64>=D9=6+,+6?DDFFF,@DF9=,6C?;;)8@A))5))))1:,*3;5)))
@M00689:251:000000000-CJTJ5:1:1101:21897:24399 2:N:0:5
CGACGGCCATGCATCACCTGCACAACGTTTTGTATCTGCTGTGTTGGACTGTGTGCGGCCCAGGGTTCCGGTTCCCTCTTAGCACCGAGCATGCCAGACATCTGAGTATCAGTTTTCTGCTTCATAGGAACACACCTTGGGCATCAAGCTGTGAGATATTTAGGGGTATCTAATCCTGCTCTCCTTGTCGCGTATACACATCTGACGCTGCCGACGATACCCCGTCTAGAGGTCCTGGGTGTTGGTGTCTAGTGAAATCATATACGTAATACAACTTCACACTAACTTCAATAC
+
FB@@@FC@@FGGGGGC@@EFG,<F,8@:C@,CFFEF<@EDEFGDCFG8EGGAFG@,6::++BECEFGCCB>=C:,5B,AFCFFE<8CFEEEFEF,<:A=@=C;E;=?,,,9E;,CEDGG=,@;,4,,=,@>D,,6@@EDDFC886;D?+=D=3:E@9>+942*55):>5**;A;6*E@+09E*)*:A*:))8:)5.:2:64)::8A>A25205(((,(,()(6(((((++*(/3*.)((((0,,(,(.0-)..)).6)).))))-().3())))).65:))(((.4.-))-).)
@M00689:251:000000000-CJTJ5:1:1101:14205:24431 2:N:0:5
CGACGACCATGCAGCACCTGTACACCAACCACAAGGGAAACTACATCTCTGCAGCGATCTGGTGTATGTCAAGCCCAGGTAAGGTTCTTCGCGTTGCATCGAATTAATCCACATGCTCCGCCGCTTGTGCGGGCCCCCGTCAATTCCTTTGAGTTTTAGCCTTGCGGCCGTACTCCCCAGGCGGTGCGCTTAATGCTTTAGCTACGACACACAGGCCGTGGACAGCCCCTACACCTACCGCCCACCGTTTACCGCGCGGCTCACCAGCTTTCCCTATCCCTCCCCTTCCTCTA
+
GGGGGGGEGGGGFGF<EGGGGGGGGGGGGGGGGGGGGGGGGGGGGGGGGGGDGFGGGGGGGGFGGGGGGGGGGGGFG?FGGGG8AFCGGF:FGGGCFFD88EFEFAFDFGGGFGFGGG+@>EEGEEGGDEG6EEEGGD6ADG6+?BC9C?8D8DFGGC*@?F5))0):5)-794>2=@4?)>=>(6(3:@;?)/.;).7)9CE3)((2,21(-8(4:FB(482)((4:G50.82C(.(((-7(3?(1:?:?9)-(((,4(((,..)(())).)).)))(.5(-(-(((())))
@M00689:251:000000000-CJTJ5:1:1101:11616:24498 2:N:0:5
CGACAACCATGCAGCACCTGTGTTCGCGCTCCCGAAGGCACTTCCCCCTTTCAAGGGAATTCGCGACATGTCAAGCCTTGGTAAGGTTCTTCGCGTTGCATCGAATTAAACCACATACTCCACCGCTTGTGCGGGCCCCCGTCAATTCCTTTGAGTTTCACACTTGCGTTCGTACTCCCCCGGCGGATAACTTAACGCGTTGGCTACGGCACTGCCTGGGTCGATCCGCGACACACCCAGCTATCATCTTTTACGGATAGGACCACAGAGGTTTTGCATCCTGCCACCTTTCT
+
GGEEGGGGGFGGFGGGGGGGGGGGGGGGGGGGGGGGGGGGGGFEEFGGGGGCFGGG:FGGGGGGGGGFGGGFGGGGGGGGGGGFGGGGGDGGGGGGGGGFGACEF8FG?FFFGGDGGG8DDDGGGGGGFD8DGGEGGGCC70+39FFGF9DFC;FFGGCFAFFFEEF27):):3@BCBF5):>9,:67(7<FFFF<((-(41.5?BFB(471((.()-3::<B0((,(*))--3<60(4((06)4)).-):4-),,(-(.54,(((.,(.-)()(())-)())(())((,.)4
@M00689:251:000000000-CJTJ5:1:1101:15438:24577 2:N:0:5
CGACGGCCATGCACCACCTGTACACCAACCACAAGGGAAACTACATCTCTGCAGCGATCTGGTGTATGTCAAGCCCACGTAAGGTTCTTCGCGTTGCATCGAATTAATCACCAAGCTCCGCCTCTTGTGCGGGCCCCCGTCAATTCCTTTGAGGTTTAGCCTTGCGGCCGCACCCCCACGGCGGGGCGCTTAATGCGGCAGCTGCTACCACGAGGCCGTAGGAAGCCCACACACACACAGCTCACCTTGTTAGGCCTGGAATGACAAGATTACTCACCACTGCTCCT
+
FGGGGGGGGGGGGGGGGGGFGGAFCFDDGEGGFEC<FGGGGCGGGACFGG99EF8+@,@FGGGD<CFFGGGGG9,:?,+:AEF,9CFAF9FDC>CF>EFFGC,>7,A,A;,@:,@+=A8E6C+@@D=F89C6++>BC68660@7C?8C@C8:6,@DFB8695*0):5=9A)-6(0(7()/)(,1010239((.-64(((,-(,(().6,))(-(((-(((-())((.497),(4*(,(((4)4)).2))))))((()(31(-)).--(()))..).((.(()3-))(
@M00689:251:000000000-CJTJ5:1:1101:15471:24584 2:N:0:5
CGACGGCCATGCAACACCTGTACACCAACCACAAGGGAAACTACATCTCTGCAGCGATCTGGTGTATGTCAAGCCTTGGTAAGGTTCTTCGCGTTGCATCGAATTAATCCGCATGCTCCGCCGCTTGTCCGGGCCCCCGTCAATTCTTTTGAGTTTTAGCCTTGCGGCTGTCCTCCCCGGCCGGGGGACTTAATGGGTTAGCTGCGAACCCAAATCCGTGCAACGAACCCCAACCTCAGTCCCCGACTTTAACGGCAATGTCTCCACGGCATTCCTACCCTGACCAACTATCA
+
FFCFDGEFGFGGGDGFGGGGGGGGGGFGGEDDECGGGGGGGGFGE,CEDGGGGG8C:<F,C,A<=FF,6AEF9,B,:,EFACE8FF,CE9,8>=FBCF8,8EFE=FF,FGGG++6@,@D+86=8C8D6,@CE+>CC=++68+1=7B+5;+<6+,@9?F+868=8)50:)-)*0**-;=/8)(((.(,,6124)-))..,4142630((--((-,))(((((--)(((,9/)(((*(..(.))..((((-.-)-426((()-..6)6(,,((())))6)(()((4()(((())6
@M00689:251:000000000-CJTJ5:1:1101:15454:24594 2:N:0:5
CGACGGCCATGCACCACCTGTACACCAACCACAAGGGAAACTACATCTCTGCAGCGATCTGGTGTATGTCAAGCCCAGGTAAGGTTCTTCGCGTTGCATCGAATTAATCAACATGCTCCGCCGCTTGTTCGGGCCCCCGTCAATTCCTTTGAGTTTTAGCCTTGCGGCTGTACTCCCCACGCGGGGCGCTTACTGCGTTAGCAGCTACACCGCGGCAGTGGAATACCCCTCACCCTACCGACCCACTGTACACGTCGACAGCACCAGTGGTCCACTCTCTTATCCCTTTGTATGT
+
GGGGGGEGGGGG@FGFGGGGGGFCFGFGGEGGGEGGGGGG8CFFF9CFFGGFGDFDGFGGGGGGEFG@6CF9B<@=FDFFEFDEFFGGGGDGGGEGGGFGC8,@DAFFF99E,,>EFF?C+@E8@EGG8=C66=6>C6?@+=8CDFGCF<7;3,,@57++99@8):@A)):*:7/6;AF*99(6,(((-43:24-)-3(4,)).,(),)((,(-,,(4.88)5)).)(**)..4140(,(-)49((()-).))-.(((-((82(((())(-.)))),)55)-))))).)6-)))-
@M00689:251:000000000-CJTJ5:1:1101:10397:24618 2:N:0:5
CGACGGCCATGCATCACCTGTGTTCGCGCTCCCTAAGGCACTCCTCTGTTTCCAGAGGATTCGCGACATGTCAAGTCCTGGTAAGGTTCTTCGCGTTGCATCGAATTAAACCACATACTCCACCGCTTGTGCGGGCCCCCGTCAATCACTTTGAGTTTCACACTTGCGTGCGTACTCCCCAGGCGGGATACTTAACTCGTTAGCTACGGCACGGTCCGGTGTGATACAGACAACCACTAGTACCCATGCTTTCATGCTCGGTCTACCGGGGTGTCAACCTCTACTCCGTCATTTT
+
GGGGGGGGGGGFGGGEDGGGGGGGGGGGGEFGGGGGGGFGGGGEGGGGGGGGGGGGGGGGGGGGGGDCGGFGGDFG<FGCGGGGGFGGGEFGGGGGDGGFC;7@FGGG,CFB?EFF893=?@EGGGGC+=>9E>8B=CCCCDGGGF+2;=+4@<@F7DC@EA)-1A;AB9):=@@@7(68;>(:034((//99:29).28(4().))(((-3(,4(((3--(4)))))**),((*(-(.).*.)))((().))))6)-)((-((-))-(((-(-...-.(()..).((41(()))
@M00689:251:000000000-CJTJ5:1:1101:22392:24657 2:N:0:5
CGACGGCCATGCAGCACCTGGTCGCAACATATTCAGGAGGCAACCACCTAGAACTGGCCACAGGCAAATGTTAAAAAGAGTATGCCCTAAATCCTGCTCGTTCAGGGAGGCAGTCTGATTTACAGGGTATCTAATCCTGCTCTCT
+
GGFGGGGEGGGGGGGGGGGGGCFEGGGGGGFGAFGGGGGEFEGGGGGGGGGGGGGGCGGGGGGGGGFGGGFGFEFFFGGGGGGGGGGGGGFGGGGGGGGGGG@EFDGFCCFGDEGGFGFGGCDCGFDEDDFDEEFGGGCF68;D+
@M00689:251:000000000-CJTJ5:1:1101:22395:24676 2:N:0:5
CGACGGCCATGCAGCACCTGGTCGCAAAATATTCAGGAGGCAACCACCTAGAACTGGCCACAGGCAAATGTTAAAAAGAGTATGCCCTAAATCCTGCTCGTTCAGGGAGGCAGTATGATTTACAGGGTATCTAATCCTGCTTTAT
+
@++6+@:7@F<,;F,;,FC,-,;8+8C+@F<C6<E,6,@,6CFG<@FGEAFFEEE@8<<@,@FGGF<E<ACEBFAEE,DE@,9F9:BFEG9FGG=FF8,6BF8=E,A=+@+>4,4C9;+=@,94>,=D,6,@CAFD;EDFD+=++
@M00689:251:000000000-CJTJ5:1:1101:11576:24690 2:N:0:5
CGACGGCCATGCACCACCTAGTTTCGTGTCCCGAAGGACGTACTCATCTCTGAGTACTTCACTAACTTTCAAGCCAGGGTAAGGTTCCTCGCGTATCATCGAATTAAACCACATGCTCCCCCGCTTGTGCGGGCCCCCTTCAATTCCTTTGATTTTCATCCTTGCGGACGTACTCCCCAGCTGGAATACTTAATGCTTTCGCGTGGACGCTGACATTTTAGACCCACCACTCACTATTCAGTGTTGATGTCGGTGATTATCAGGTGAGTCACCTGTGCTATCGTTGTCACTTAAT
+
GGFGGCGGEGGGGGGGGGG8FGGGFG<<@E@FCEGGGFFEGGG7F9FFEGGF@6E<,CFFGF9FFC@E99EEGGGCFDCFF=ECBFDBCGC:8+8+9ADCDFCF7,CCF,ACCECF84=+684@E86=?EE>C8BEC=+@CF,+5+B;E7+@,@DF+3CACFEFF55)7=@5B21;CD4*)00(/0***018/8**9C636(.6(./(..(((/)))644(5)).8(,7*).((*-4<2))*-.-(-).))((-(().))-)).62)())).))(..5))),((,3,)))).-).
@M00689:251:000000000-CJTJ5:1:1101:13611:24700 2:N:0:5
CGACAACCATGCATCACCTGTACACCAACCACAAGGGAAACTACATCTCTGCAGCGATCTGGTGTATGTCAAGCCCAGGTAAGGTTCTTCGCGTTGCATCGACTTAATACACATGCTCTGCAGCTTGTGCGGGCCCCCGTCAATTCACTTGAGTTTTAGCTTTGCGGCCGCAACCCCCAGGCGGGGCGATTCAGACGTTAGCTACACACAACAGGCCGTGGAATGACCCTCCAAATTGCGCCCGCCGTTTGAGGAATGGACAACACGCGTCTATCACTTCACACCACCATAACTT
+
CF:@@:F;CFFG@FFFFFFGGGDFEAFF;,@@FGEF7CF@C<FGG9C@FFG9,C<:C@FE9<CAACCBFCF,9,BFF8B<,<@EDFFGGGD7CBFDDC,,44+,8C?,,99@:EF8=A+9@98,,9@DEFC+6>+@==6@=+@+=7C+56+,633==,6B+2;@*))0)1)1))0)*0;CF>5=:>(((--)6)).--4(362)4)()-(-,(.(4299((()))53(2*03(.*--))(()-,(6(,((-),()().4)))(.,(2((---(.).44)))))((-((()))().
@M00689:251:000000000-CJTJ5:1:1101:11569:24708 2:N:0:5
CGACGGCCATGCACCACCTAGTTTCGTGTCCCGAAGGACGTACTCATCTCTGAGTACTTCACTAACTTTCAAGCACGGGTAAGGTTCCTCGCGTATCATCGAATTAAACCACATGCTCCTCCGCTTGTGGGGGCCCCCGTCAATTCCTTTGAGTTTCATCCTTGCGGACGTCCTCCCCAGGTGGAATACTTATTGCTTTACCGGTGACGATGACCTTGTATCCACAAACTCGCGTATTACTCTGTTAGGGGTCGGGCTCCCTGGGTTTCTAATGCTGCCATTTAGTTGTATCTTT
+
GGGGGGGGGGGGGGGGGGGEGFAF@FAFGF@FCE@FEGCCGGFFGGGGGGFGFGGGFFGEF@AFFCEDEEFFAF,AFGG7FGGCEFF<FDFGGGGCFGFFGFGGFCFG,AEGFE9EC8DFGGEEE8DG,+6=CEEEECD;7CECF7FFF9=<:FCG@AEF5AEEEAF=AF=)/0>(4(09F:=BB3**.9?C))/)1)))).(((,631((/>)(.7479))).4((,***(-,91(().-1).:))).3(,((-((-((((.(((((--)).-64))()-))))))-))))..-
@M00689:251:000000000-CJTJ5:1:1101:19950:24809 2:N:0:5
CGACGACCATGCAGCACCTGTACACCAACCACAAGGGAAACTACATCTCTGCAGCGATCTGGTGTATGTCAAGCCCAGGTAAGGTTCTTCGCGTTGCATCGAATTAATCCACATGCTCCGCCGCTTGTGCTGGCCCCCGTCAATTCCTTTGAGTTTTAGCCTCGCTGCCGTACTCCCCAGTAGGGGTGCTTAATGGGTTAGCAACGACCACGAGGCCGTGACCCACTCCTCCACCTACCGCCACCCGATTCCGTCCAGGATCTCCCGCGGCTCCATACCTTCTCCCATCCTCTAT
+
G++::@667E@EFDFCF,E@FGFGFGGGCCFFGDFCE@FE,EE8F<,FEFGDFGCEGGFEFGC@EDGF<9E<F9@=FDCFGGGEAFF,<,9@E>C@FFGGCFFGGGGF,4C,,>BEAADGCCCCEG+D8E,6AECFE>?88=EDD9DF+=D,+7@A7;+89+))10:51:)))00:>5?>***:@55-)7<4958*(05((***0-((..((.(((/43:7()((-,227)(.,5(((.4(<(3,,4(-()),)(-()(,.43)-((((((,-(3)),.))()6)(()((.)...
@M00689:251:000000000-CJTJ5:1:1101:23313:24815 2:N:0:5
CGACCGCCATGCATCACCTGTATACCAATCACAAGGGAAAGTACATCTCTTCAGAGATCTGGTGTATGTCAAGCCCAGGTAAGGTTCTTCGCGTTGCATCGAATTAACCCACATGCCACCCCGCTTGTGAGGGCCCCCGTCAATTCATTTGAGTTTTCCCCTTGCTGCCGTACGACCCAGGCGCGTCGCTTACCGGTCTTGCTGCGACTCAACGACGTGTGCACACCCCTACACCTACTTCCTACCGTGTCAGGGTGCGGCCATGTGGACACCTAGACCGACCTACCACGGCTAT
+
C4+6@@C+6B,@C<F,CEE,CECEC<EE,6@<FE,,C<,,,<CF,,CC,E,A@<,,,:FFG9@F4C,669,:EAFFFFGF,,@<@FFGFGC:>64+,C,@8@=@FC9,EAC7CFF8,,=,@E>++4@FD,>8+=468+==+==+?+++5++,+67ECF++0*:))*5*):>>A)18*8@5C5=):)0(5(5(0(((0(/)/.9)).(.((/((((,(-(,())-)(-4C*.(.(*.((,))1.6)(-((,.).021,((((((()))))()(-,5)4))((,((.(())((((-,
@M00689:251:000000000-CJTJ5:1:1101:21945:24831 2:N:0:5
CGACGGCCATGCAACACCTGTACTCCAACCACAAGGGAAACTACATCTCTGCAGCGAAATGGTGTATGTAAAGCCCACGTAAGGATCTTCGTGTTGCATACAATTAATTAAACCGCACCGACGACTGTGCGTGCACCCGCCAATCAATTTGTGTTAGTGCTTAGCGGCCGGCCTCCCCAGTCAGGGCGCTTAATTCGTTCGCTACGCTACCGCGTACGAGCCACAGTCCCTGATCAGCGAGTTACACTTCAAGACCCGTGGCTCCAACGTGTCAGCTTCTCCGCCTCCCGACGGT
+
CF@FECFGC@FFG,EACGGGG,;@EFG<<@,CA,66F<<F8,C6EFG,6C<,,:,@C++B,BC94,9,95,,,C,,B,@=A<?8,4,,99499,4,,,,9,499,CE9,4E,,,8@+66++6+6+4@93,@+=C+,3A++6+8D+36?+++,5@,,+,++++*0:)))0:@)/))-:-**)0*8:((6((((17))(((,(.//,((,((.(,,((((-,(,5(,.)522*).)2)),((()(..4)))).)))(((,,((((),,((--((()))))..))((((-,((((((,
@M00689:251:000000000-CJTJ5:1:1101:18729:24909 2:N:0:5
CGACGGCCATGCACCACCTGTACACCAACCACAAGGGAAACTACATCTCTGCAGCGATCTGGTGTATGTCAAGCCCAGGTAAGGTTCTTCGCGTTGCATCGAATTAATCCACATGCTCCGCCGCTTGTGCGGGCCCCCGTCGATTCCTTTGAGTTTTAGCCTTGCGGCCGTACTCCCCAGGCGGGGCCCTTACTGCGTTCGCTCCGACCCAGACACCGTGCAAGACGCCTACACCTCGCCCTCCCCGATTCAGGGCTGCGCTACCCGGCGATCTAACTCCTCACGTCCATGCTT
+
FGGGGGGGGGGGGFEFGGGGGGFCGFFGGGGGGAEFCF<E<FGGFDEFGEEGGGGGGGGGFFEFE9FEGCFFFG7DG@FFGFCGGC9,?EFE@GGECA,;CFFGGGDBF,=EFFGG8E+@CEGGEE+@,946C6@EGCDGG??>++2?CC+,37DFFGF699@=@5/))0(-((08C24:592((--(-(,4,5541-((4;:((((((-,2:((,-3(.(1-)(2(49*.420584,((().((4(((-6)4)((.4((((,-1803((((,())..9)..-1(.2(().(.)
@M00689:251:000000000-CJTJ5:1:1101:15208:24934 2:N:0:5
CGACAGCCATGCAGCACCTGTACACCAACCACAAGGGAAACTACATCTCTGCAGCGATCTGGTGTATGTCAAGCCCAGGTAAGGTTCTTCGCGTTGCATCGAATTAATCCACATGCTCCGCCGCTTGTTCGGGCCCCCGGCAATTCCTTTGAGTTTTAGCCTTTCGGCCGTACACCCCAGGCGGGGCGCTTAATGCTTTAGCTACGCCACAGCGGCCGTGTACGACCCCTACACCTAGCGCACACCATTTCTCGCACGGACGCACGGGGGTACTCTTCCCACCTACCTCAGCAC
+
G+@C@FC@EGFFFCGFGGGCEGEFFGGGECGGGGG?GGGGGGGGGEEGFGCFGGGG>FDFGGGGGGGDE<<ED9<=FF@BEFCCEFF,FAF7EGGGGFFFGFF8@F9EFFGGFCEF;DF>CEGE@@FG8E>81C8>>EC+=C6+=DDFFG7E?@7@CF+=5A5*:>5@5>BA=):>CA>75<92.409111?9))6))----4-5((-,4(((-(,,,4-(()(--(4*1)2((*,.,5(-)((((-2).66)(((((4(,(1(-((((--()))).))().(((.(,8(()).
@M00689:251:000000000-CJTJ5:1:1101:20832:24956 2:N:0:5
CGACGGCCATGCAGCACCTGTGTTCCAATTCCCGAAGGCACCCGCCCATCGCTGGGCAGTTCCGGACATGTCAAGACCAGGTAAGGTTCTTCGCGTTGCATCGAATTAAACCACATGCTCCGCTGCTTGTGCGGGCCCCCGTCAATTCTTTTGAGTTTCACCCTTTCGAGCGTACTCCCCAGGTGGTATACTTAACGCTTTCGCTAAGCCAGTGACAGTCCGTAGCCCCCAGCGAGTCTCCATCGTTTTAGGCTGGGACTTCCAGGTGCTCCTATCCATCCTACTCTAGTCACTT
+
FGGGGGGGGFFGEFFGFGGFEAFFGEGGGG9FFFGGED8FGGGDEEEGFGGGGGFGGGGFGEGDEGGGGGGGCFFFGFGGG@EFGFAFG9FFGGGGGGGDFFBFF,D?FGGFFFFC8=BECCCGEGFEGD8=6+3>CE9CD6*0<=5=CFFGGD8C+3+9=*0<B)/))0)>(56B7.CGAD(/(4(5)9?E?CC<02(:7>1(3<>)(/26>)4<)54))-(((-2(/10,1()(((..8*)61-4?F)(,(.((-,..)4)))(.()-))().,())).)))))))))))).)
@M00689:251:000000000-CJTJ5:1:1101:20833:24977 2:N:0:5
CGACGGCCATGCAGCACCTGTGTTCCAATTCCCGAAGGCACCCGCCCATCGCTGGGCAGTTCCGGACATGTCAAGACCAGGTAAGGTTCTTCGCGTTGCATCGAATTAAACCACATGCTCCGCTGCTTGTGAGGGCCCCCGTCAATTCTTTTGAGTTTCACTCTTGCGAGCGTACTCCCCAGGTGGGATACTTAACGCTTTCGCTAAGCCAGTGACAGTGTGTCGCGACCAGCGAGTATGACTCGCTTTGTGTGGGTACATACAGGGGATCTTCTACTGCTATCCACTTCATGTT
+
GGFGGGGGGGGGGGGGGGFGGFFFFGGGGGFGGGG:CEDCGGGGGGGGFFEGGGGGGFGGBEFCEGGGFGGGGCEEFGGGFFFGFDFF9FGGGGGEECCGCEEFF8?<EFGFGGFEFG8B,@EGGGFGFG8,,1@B=C+=C>C?++?CFDGGGC?DGGF9B@09==C=5))5)072,7*:6((66((/((6).1470,63(7(0(/4.3.,()73))//).68<0-(4)>)1(,)(-,:))16)-(,,()).,,,22)).).2294(((((.64.-)-)6))-.,-()6))-)..
@M00689:251:000000000-CJTJ5:1:1101:8811:24999 2:N:0:5
CGACGGCCATGCAAAACCTGTACACCAACCACAAGGGAAACTACATCTCTGCAGCGATCTGGTGTATGTAAAGCCCAGGTAAGGTTCTTCGCGTTGAATCGCATTAAACCACATGCTCCGCCGCTTGTGCGGGCCCCCACCAATTCTTTTGAGTTTTAGCCTTGCGGCAGTACTGCCAAGGCGGCGACCTTAATGCGTTATCTGCGCCACAGGAACCCTAGGACCACCGCAAGCTAGATTCTATCTATTTCGGAGTGTGTTACGCGTGCTTCCTCTATTGACATAGTCTTATT
+
E::FCFEC+C@8CC,C,B8F-@CF@,CF,:BFGG8E:EEGF,;F<@EC@<6,A<<C@,<,B<<FDDGGF5CEGC@DF,B55CEE5FFGF9:FBCFF:E,94+6@7F;,9:EEG,@E;AA>C6CEEEE?,,3+16+6+6+++0:+=+++3+5+@DDCFG>F*49085895):;E?**=)0*)--(.(..((/7))/;12,2(-)6),(-(30((((.-(((((,)-((()))-((*)))5))*.-)))))).(((,(()),(-.((4(((()))).).))))).))).))64-.
@M00689:251:000000000-CJTJ5:1:1101:8830:25008 2:N:0:5
CGACGGCCATGCAACACCTGTACACCAAACACAAGGGAAACTACATCTCTGAAGCGATCTGGTGTATGTCAAGCCCAGGTAAGGTTCTTCGCGTTGCATCGAATTAATCCACATGCTCCGCCGCTTGTGCGGGCCCCCGTCAATTCCTTTGAGTTTTATCCTTGCGGCCGTACCCCCAAGGAGGACAACTTGACGCATTAGCTGCACCACAGAAGCTTTAGGTACCACATCAGCGGATTCTCGTTGTTACACAGTTGGACCAACGAGCTTACTAATTCATTCTCTCGTTTTCATT
+
E=+@6@@@CE8EFGGF:BFGAC6<CC6C,@E<FCCEEG<EFE<CF99FEFG,,EE@@E6EA<,@EECFC9EAEFGG=8FAFGFF?F,AFEGGEC+6,,9@=4EEGG,5A=<E?EEC8,+==+44BEGGG846@++6+3=E6DED9+5+3<=@FCA9C,++337*1)))))//)).(4(:*875@2(,/849)7)(2(/;<.(.).(./(648@)(()-))))-).)-,/*04..)-(40))*(((.-())))).)-..),(-3,(((((().))-))6))).-)),(,((()))-
@M00689:251:000000000-CJTJ5:1:1101:8792:25042 2:N:0:5
CGACGGCCATGCACCACCTGTACACCAACCACAAGGGAAACTACATCTCTGCAGCGATCTGGTGTATGTCAAGCCCAGGTAAGGTTCTTCGCGTTGCATCGAATTAATCCACATGCTACGCCGCTTGTGCGGGCCCCCGTCAATTCCTTTGAGTTTTACCCTTGCGGCCGTACTCCACAGGCGGGGCGCTTAATGAGTTCACGACGACACAGAGGTGTCGGAGGACGCATCACAATAGCGCCCACAGTTCCAGGAATGAGCTACCAGGGTTTGGAATCATATCCTCCCGTTCC
+
GEBCEFEFEFGFGGGGFCEFGGGG9DGDFGGGGGECEFGGGF<6E6@FGEF,AEFGDGGFGGEFFG@EGGGGGEDFFGF=FGFGFGD9FFGGG@CCCE8,@8EE7;F,,C=FF,,499??E6E>861@8E86+=CCE=C@DDC7FF++?CC<FAFFCC*0;C))000/):0(-5>3,7<<A=(.49(4994:5).)).5)).(((,(241(.,.-)(-)(,(((-4(,115),)*).).(-0,-((.-))))).(().))))))(27(44,(-(().,-)-)))-)((-,(((
@M00689:251:000000000-CJTJ5:1:1102:17679:1964 2:N:0:5
CGACGGCCATGCAGCACCTCTACAACCTTTGCCTTTGGAGAGCAGCTCATGGTAACTCACACCAAATCCAAAGATCCATTTGCAGTTCTAAAGACCGGAGCTGGTCTTCTCCTGACCTACGCCTTACCGTCCTGGAGCGCGTCGGCCCCATTCCCTTCCCTGCTGGGTTTACAACACTTTGCAGACCTTGCGGCACTTGGTATCCTCTCCTTCTCTCTCTTTCTCTTATAACGACTTCGCCCCTCCGACTGTGCTGATGTTTGATACCGTGTCGGTCCCTCGTTCTGCTTGAT
+
GC:C:77@FGGC<,CECEF,;CC,@FF?@6,;,<C<@8,,,,9,<<66,CE9F,ECF9,4,68,,:6@C<,,<,:EE,CFE,<9,?E5A,,,,5?44+6++A=,49955;,,94ED?=+@1@E?+,4,6+64+6@4@,++++@=80++3++@3,,7+3=5C+00)3))01)8*0:)382;*1*./0)5*1):(((0()00094**/))///)))))))))).1)7)6))+)/((((()(((((((-(--(,*)))))))-))()-.))(-(0.,(((((..(-(.().)))()
@M00689:251:000000000-CJTJ5:1:1102:19489:2040 2:N:0:5
CGACGACCATGCAGCACCTGTACACCGACCACAAGGGAAACCGTATCTCTACGGTCGTCCGGTGTATGTCAAACCCAGGTAAGGTTCTTCGCGTTGCATCGAATTAATCCACATGCTCCGCCGCTTGTGCGTGCCCCCGTCAATTCCTTTGAGTTTTAGCCTTGCGGCCGTACTCCCCAGGCGGGGTACTTAATGCGTTCGCTACGTCACGGATCCCGTGCAACGGGACCCCACCTCGTACCCACCGTTTACGGCGTGGAATGACGAGGTGTCTATCATCGCACACT
+
F>:C@CC@CGGCEEDEFFC<FFEGAEFGE7+:,CE@:;CFGD@@ECEFFGAAB:EGGC@@+8@+B<F<FCAAAE7F7F,B?<FCFGGEFE++@=+4:<,E+:8A=F,A<;,64EED;DD8C+@C++6@6,@+@6D,>=9CCE7=2=8,?=2,5EE9B;?698=@@>)77>=(62/0894*((-.:>2:2<>A>9<961:2(2?103(.-,(,,,(37:FB(-.)-(,(-.-:09:(((,((())-(-(-(,*,4(737644.))-4-((((0)).)))))(((,(.(
@M00689:251:000000000-CJTJ5:1:1102:14611:2125 2:N:0:5
CGACGGCCATGCACCACCTGTACACCAACCACAAGGGAAACTACATCTCTGCAGCGATCTGGTGTATGTCAAGCCCAGGTAAGGTTCTTCGCGTTGCATCGAATTAATCCACATGCTCCGCCGCTTGTGCGGGCCCCCGTCAATTCCTTTGAGTTTTAGCCTTGCGGCCGTACTCCCCAGGCGGGGCGCTTAATGCGTTAGCTACGAGACAGAGGCCGGGGAAGACAGCTACACCGCGGGGCGACCGTGAACGGAGGGGAAGAAAGGGGGAACGAGGCAGAGCAGAGCGGGCACG
+
F>@@@CFFC8EC@FCCFCG<C<CFEFGGGGGGGGGFD@FGGGG?FEFFGGDFGGFGGGFDGGFGEGGFGGGGGGGGGGGGGGGGFGG9EFFGGGGGGGGDGGGC=FG<,CF8F8=D@DG>E>EE7CDGGGE>EECECE@4:?C7;BC:;+=,D,3ECGG6F>EECFFF9A4@2(1.A(;D>521,3-47003<4:AB<:<?A4<24((-381(,4(,4(4692334(((/.,4..((((-(4((((--((-*.(-((-7B1(40(((---(0((4,(,(3((.2((,((--,(((
@M00689:251:000000000-CJTJ5:1:1102:19375:2222 2:N:0:5
CGACGGCCATGCACCACCTTGGAAACCACGTAGAAAAGATGCTTCTCAACTGCTGCAGCTACACTGCTTCTGGTACCCAAGCTAACTCGTGCAGATTTAATTAGGGTATCTAATCCTGCTCTCT
+
FB@FCDFFCDEE@FA<CBD,C@EFFFGGGCDCFGGAFFGGG9C,C,EFGG9FFFFGGGG?FEDGCFECFFEE?CC@FGGG@,<EEFGGECGFFFGF<FF;,;EFGG,E=CFGFG9E8@F8E@FC
@M00689:251:000000000-CJTJ5:1:1102:21539:2291 2:N:0:5
CGACGGCCATGCATCACCTTCACAACTGCACTGATTTTATTACTGGGATAAACTCTGCTGCTCGTTCTTGTTCTGTATGTGGCGGTCTGAATGCTTTTTCTGTTCCTTCCTCCTCTTCCCTCCTGAAGGGTATCTAATCCTGCTCTCT
+
FEDGDDFGGGGGGGGGGGFFGFGGGGGGGFGGGFFCFFGGGGGAEGGGGGGGGGGGGGGGGGGGFFGGGGGGGGGGGGGGGGFGGFGGFFGGGGGGGGGGGGGGGGGGGGCFGGGGGGGGGGGFEADEFCFGGGG,EAFFGGFCDFG?
@M00689:251:000000000-CJTJ5:1:1102:10980:2345 2:N:0:5
CGACAACCATGCAGCACCTGTACACCAACCACAAGGGAAACTACATCTCTGCAGCGATCTGGTGTATGTCAAGCCCAGGTAAGGTTCTTCGCGTTGCATCGAATTAATCCACATGCTCCGCCGCTTGTGCGGGCACCGGTCAATTCCTTTGAGTTTTAGCCTTGCGGCCGTACTCCCCAGGCGGGGCGCTTAATGCGTTAGCTACGACACAGAGGCCGGGGAAGACCCCGAAGCCAGGCGCACAACGGTTACGGAGAGGAAGACAGGGGGAGCGAAACAGACGCGGCACGTAGCG
+
C>@@@CFF:,CC,CC<CE,6CC<EFFDGCFEGGGGF@FFGFGGEF,C@FGCFGGGGGCGGGGGGFGFFGGGGGGGGGGG,FGGFE?F?EFFEEFGGGGFF?FE8DEF9EDFGG84@94+AEC@E7?FFEGGGGE+>=+=+@EG7?=?,???EG,;>+DDFGF55:?B95=1:A46>9)*;>)-2,3,,,((4.6<4216625)4426(4((.,8661(2(43:0(((.()-((-4((,,(((4(.(701(4)4:0((,47((.8((-31(4)114((-1(,36((((-(-(,(-(
@M00689:251:000000000-CJTJ5:1:1102:8360:2358 2:N:0:5
CGACGACCATGCAGCACCTGTACACCAACCACAAGGGAAACTACATCTCTGCAGCGATCTGGTGTATGTCAAGCCCAGGTAAGGTTCTTCGCGTTGCATCGAATTAATCCACAGGCTCCGCCGCTTGTGCGGGCCCCCGGCAATTCCTTTGAGTTTTAGCCTTCCGGCCGTACTCACCAGGCGGGGCGCTTAATGCGTTAGCTGCGACACAGAGGCCGCGGAAGCCACCGACACCAAGCGCCCACCGTTTCCGGAAGGGGCCACATGGGGACCGACGACGGCACCTCAGGTACA
+
C=:@@@CF@6<C@,C<CFC<EE@FG<FGEEGGGGG8:CEEFGGG@9F<FFGG@@FFE@FEGDCFFDGGAFGGGG@GGGG?FEEF?FGGFA@FEB+=CF9DD@EFGGGDGF,EF,4@9D=1=EEG+=DFDAEEC=CC+CD+4+@?+22,?++@*@ABAGCF>D@:5>@FA>@9@2>*;-01259136>99;?1444<3(48:45)(,(-(-.3.2-(-,(-39(-(.(46)46196(.(,4190(--7??()*-,(((.((,--8())4(.,),(,,(-,((43(,(,((.).))
@M00689:251:000000000-CJTJ5:1:1102:23727:2399 2:N:0:5
CGACAACCATGCAACACCTGTACACCAACCACAAGGGAAACTACATCTCTGCAGCGATCTGGTGTATGTCAAGCCCAGGTAAGGTTCTTCGCGTTGCATCGAATTAATCCACATGCTCCGCCGCTTGTGCGGGCCCCCGTCAATTCCTTTGAGTTTTAGCCTTGCGGCCGTACTCCCCAGGCGGGGCGCTTAATGCGTTAGCTACGACCCAAAGGCCGTGGAAGACCCCGCAACCTAGCGCCCACCGTTTACGGCACGGACTACCAGGGGACATGATCCGTCCATCTCAGTCAC
+
GEFEGGGGGGGGGFGGEGGGGGCFGGGGGGGGGGGGGGGGGGGGGGGGGFGGGGGGGGGGGGGGGGFGFGEFGGGGGGGGGGGFFEGGGGGGGGGGGFGGG8EFGGGGGFGG@FGGFGGGGGEDCEFFGGGGGG7CGGDEEE@FDFDAFGGFGCDGFDGFGGFFF5508@)<A9;)92;@>D=>@60136:0).-414::1)6-40(((-1(((.(3334;?<?38,.3)((-,3(4.76029(241::2(1(4(4(-((-(57:))(((()()))-.)((,((-6.--)-)))
@M00689:251:000000000-CJTJ5:1:1102:21236:2645 2:N:0:5
CGACAGCCATGCAGCACCTGTACACCAACCACAAGGGAAACTACATCTCTGCAGCGATCTGGTGTATGTCAAGCCCAGGTAAGGTTCTTCGCGTTGCATCGAATTAATCCACATGCTCCGCCGCTTGTGCGGGCCCCCGTCAATTCCTTTGAGTTTCAACCTTGCGGCCGTACTCCCCAGGCGGTCAACTTCACGCGTTAGCTTCGTTACTGAACAGCAAGCCGTCCCACAACCAGGTGAAATCATTTAGGGCGGGGACCAACAGGGGAATATATCCGGCCCCCACTGGTCCCTT
+
GCEFGGGGGGGGGGGGGGG@FFGGGGGGGFGGGGGFGGGGGGGGGFGGGGGGGGGGGGGGGGGGGGGGGGGGGGGGGGGGGGGGFGGFGGGGGGGGGGGGDGDFGGGGGGGGGG@?=FGGGGEGGGGGFGGGGGGGGGGGGG=@FGGGFGCGGCDFF;DF7DEFFEB9AAB>DBFEFF>>BB@=5>D@FEA3)7?F;:9<2>)991(,661)52(.8<B?1,:>6>>(58<F:BB6(,())).)).-6-::).-(-90((,(,((.802((*).)).,,-,33(4-(.().)())
@M00689:251:000000000-CJTJ5:1:1102:21218:2645 2:N:0:5
CGACAGCCATGCAGCACCTGTACACCAACCACAAGGGAAACTACATCTCTGCAGCGATCTGGTGTATGTCAAGCCCAGGTAAGGTTCTTCGCGTTGCATCGAATTAATCCACATGCTCCGCCGCTTGTGCGGGCCCCCGTCAATTCCTTTGAGTTTCAACCTTGCGGCCGTACTCCCCAGGCGGTCAACTTCACGCGTTCGCTTCGTTACTGAACAGCACGGCGTCCAACAACCAGGAGACATCATTTCGGGCGTGGAGCAGCAGGGGATCAAAACCTGCTGCCACTGATACTTA
+
G>@@FDFFFFGGGGGFFGF<FFGGGGGGGGGGGGGGGGGGGGGFGAEGGGGGGGGG7<FFGGGGFGGGGGGGGGGGFGGFGGGGEFGGGFGGGGDGGGGGGGGFGDFCGGGGGCGGFGGGGEEGEGG8,,@EEGGGGGDGGGDCC+==<?FGGGCFFFGFGGFEFFA9A=9<>)94AA7D=(-6/-,787>CC7((((.(/6(/(.(((()62<?B??:3,((--((())-3(-,(((-4:0629.))),(7(4-(1:0.,(4(,(-(41().)).4(470))()).58).-)))
@M00689:251:000000000-CJTJ5:1:1102:23380:2669 2:N:0:5
CGACGGCCATGCAGCACCTTATAATCTGTGTATTGCTACAAAATGAGCTTTCACCCACGGTCAGACTACATTCTAGCCCAGGTAAGGTTCCTCGCGTATCATCGAATTAATCCACATGCTCCGCCGCTTGTGCGGGCCCCCGTCAATTCCTTTGAGTTTTAGCCTTGCGGCCGTACTCCCCAGGCGGGGCTCTTAATGCGTTAGCTACGGCACAGCGGCCGTGGAAGACCCCTACCCCTAGCGTCCAACGTTTACGGCGTGGACACCCCGGGTTAGCACACTCAGACTGTCATGT
+
FC@FEGGGGGGGGFGFGGGEGC<6<9<F<FF<F,E9FGGGGGF<;<<FDGF9FCF8C@@FB:BF,E@EEDFCCGGGGGGG8<CFFFFGGFEGGGGGGE6D=FFGGFFFEG,FFGCGGGGGGG>CCEGGGGE8EGDGGGGGGG6CDC7CFGFFAFDGFGGFGF*8CFBEBB>==B=258;;@BD2:@6(69244))6)4:>16-4>)),((4;>22(-(7((2((-)((.)32(((.(-,(.23(431)((,0,34:30-3(-82)((,(4()(((().)(4((.))).))-))))
@M00689:251:000000000-CJTJ5:1:1102:16824:2754 2:N:0:5
CGACGACCATGCATCACCTGTACACCAACCACAAGGGAAACTACATCTCTGCAGCGATCTGGTGTATGTCAAGCCCAGGTAAGGTTCTTCGCGTTGCATCGAATTAATCCACATGCTCCGCCGCTTGTGCGGGCCCCCGTCAATTCCTTTGAGTTTTAGCCTTGCGGCCGTACTCCCCAGGCGGGGCGCTTAATGCGTTAGCTACGACACAGAGGCCGTGGAAGACCGCGACACCTAGCGCCCACCGGTTACGGCAGGGACGACGAGGGTAGCTAAGCCGGCGCGCACTGTCGCG
+
FCFFEFGGEFFFFGEEFGGCFFGGGFGGGGGGGGGGGGGGGGGGGGGGGGGGGGGGGGGGGGGGGGGGGGGGGGGGGGGGGGGGGGGGGGGGGGEGGGGGGGGGGGGGGGGGGGGGGGG>EECGGGGGFGGGGGGGGCDECEGFGGGGF7CFFACFFGGFGGFFFEAFFFBFFBEEFFGGD5>@FFFF>>:2ABFBFBB?FFFA??B9>F<(..(-:>>69,8:.,8(4)4112(2(,49>>(,2:1(-7()3:>9,4611,(((,,-42:),)).,(((-6(((-(4(,.-(((
@M00689:251:000000000-CJTJ5:1:1102:14965:2942 2:N:0:5
CGACGGCCATGCATCACCTGTACACCAACCACAAGGGAAACTACATCTCTGCAGCGATCTGGTGTATGTCAAGCCCAGGTAAGGTTCTTCGCGTTGCATCGAATTAATCCACATGCGCCGCCGCTTGTGCGGGCCCCCGTCAATTCCTTTGAGTTTTAGCCTTGCGGCCGTACTCCCCAGGCGGGGCGCTTAAGGCGTTAGCACAGACACAGAGGACGGGGAAGACCCCGAGCACAAGGGCGCACCGGTGAGGGGAGGGACTAACAGGGGAGGCGAAGCAGACCGCCACCGCACG
+
FECCCCFF@6CC<CC@CF@6CCFFFDFGGGGGGGGFCFFGGGG@F,EFGGF<FGGGGGGGGGGGGGFFFCGGGGGGFFG?EGGGCFGGGGGGG:FFGGEGCGE@+EECEGGGG8>D+==C6@EGGEGGDBECE8>+>+314+@9BCD:FCCFF,A;<D?FFC@B:B=A2>@-926(/8FD<(,,3,((,-42..)(-3(-(-)),,,4814:4(3(-40660881.0,(.-((-,(.(((-(-((24((((),4(3(4603(,),.2(((-0(((-1,6((.,((((-(((((((
@M00689:251:000000000-CJTJ5:1:1102:16894:3042 2:N:0:5
CGACGGCCATGCACCACCTGTACACCAACCACAAGGGAAACTACATCTCTGCAGCGATCTGGTGTATGTCAAGCCCAGGTAAGGTTCTTCGCGTTGCATCGAATTAATCCACATGCTCCGCCGCTTGTGCGGGCCCCCGTCAATTCCTTTGAGTTTTAGCCTTGCGGCCGTACTCCCCAGGCGGGGCGCTTAATGCGTTAGCTACGACACAGAGGCCGTGGCAAACCCCAACACCTACGGCCCCACGTTTACGGCAGGGACGACCAAGGACACGAAGCAGGATCCACCGTGACC
+
GGEGEDFGGFFGCGCEFG?CGGGGFGGGGGGGGGGFGGGGGGFFGEFFFGEGGGGGGGGGGGGGGGFFFGGGGGDGFEGGGGGGEFGGGGFEEFGGGGDFGGGGGGGGGGGGGGGGFFGGGGGGGGGG,BEGGGGGGGD:79CFFGGFFGGG6EFFFFFCC:@@):>ABF=D=(9>FFGGDFBF@;(-,(-3:AAB>6BF:)-.),4991(,,40<?F(,-(.),.,41)48((-(8((((4(23>9:0:66:<((((--,(3(-9(34(()((,3(((.,-)(,).39(.(()
@M00689:251:000000000-CJTJ5:1:1102:24032:3046 2:N:0:5
CGACGGCCATGCACCACCTGTACACCAACCACAAGGGAAACTACATCTCTGCAGCGATCTGGTGTATGTCAAGCCCAGGTAAGGTTCTTCGCGTTGCATCGAATTAATCCACATGCTCCGCCGCTTGTGCGGGCCCCCGTCAATTCCTTTGAGTTTTAGCCTTGCGGCCGCACTCCCCAGGCGGGGCGCTTAATGCGTTAGCTACGACACAGAGGCCGTGGAAGACCCCTACCCCTAGCGCCCACCGTTTCCGGCCTGGACCACCAGGGTATCTAATCCCGCCCTCCCTGTCTC
+
GGCECCGGFFFGAFGCFGGGGGGGGGGGGGEGFCFFEGGGGGGGG<FEFFGGDFGFDGGGFGFGECEEEFGFGGGGGFDGGDFDFCGFGGGGGGEFGCFG>F8EFDGGGGGGGGFGFGGGGGGGDECEFGGGGGCGGGG6CC?@7CFFFC8FFFFFFFGFGGFB=5=A>BFFB2;@FDCDBDFB03909;6?A2<D1,4(-:4<><1>;><02(,3(2319(32,8?BF7483,:::(519>F??B>?270727>(-(-1:((42(,-(,()6)6:4<<)49>001(4.).5).
@M00689:251:000000000-CJTJ5:1:1102:9512:3079 2:N:0:5
CGACGGCCATGCATCACCTGTCACTTTGTCCCCGAAGGGAAAGCTCTATCTCTAGAGTCGTCACATGATGTCCAGACCTGGTAAGGTTCTTCGCGTTTCTTCGAATTAAACCACATGCTCCGCCGCTTGTGCGGGCCCCCGTCAATTCCTTTGAGTTTTCACCTTGCGGCCGTACTCCCCCGGCGGGATACTTACGTTGTTAACTGCAGCAACTATGGAGTCGATCCACCAACCACATAGTACACCGCGGTTAGGACTAGGAATAACGGGGTAACAAAGCCTGCACTCT
+
FEFFC+@FEFFGFGFEACGFGFGGC99CCECFFE@C@C,,,,;,CFG<FCFFGA,,6C,@FFF,,,,,<BFFGF8,AED<AF9F9?F9FFGGCGCEC+>,DC7+,9?E,CE,,9,@EG=ED+6=788=@D8>+6+++3=C69@++25,3<CDECFG;@B9<EEF@6:))44)0:@28>6*(5>>99;91:?5))6(,(.8<<BA<)5)8>F(1(4<))).(490(,,,(5:((((,().).)-))(((((,04(.))(,((.)))64:0((),()6.(((,.(.(()()
@M00689:251:000000000-CJTJ5:1:1102:18124:3086 2:N:0:5
CGACGGCCATGCAACACCTGTACACCAACCACAAGGGAAACTACATCTCTGCAGCGATCTGGTGTATGTCAAGCCCAGGTAAGGTTCTTCGCGTTGCATCGAATTAATCCACATGCTCCGCCGCTTGTGCGGGCCCCCGTCAATTCCTTTGAGTTTTAGCCTTGCGGCCGTACTCCCCAGGCGGGGCGCTTAATGCGTTAGCTACGACAAAGAGGCCGTGGAGAACCACGACACAGAGCGCCCACGGTTTACGGCAAGGACGACCCGGGTACCCAATCCGTCACTCACGGTCCGT
+
F::@:C@@FGGGGFGCEBC6CEFGGGGGGGGGGGGFGGFGGGGFG9CFGGGGGGGGGGGGGGGGGGGGFFGGGGGGFGGGGGGGFGFGGDDCECFEFFGGGGGGCA9,ABAFD8EG;FCCECGGGGGGGGGGGDC>EED@7EGC@FGA+<CEF<ACFFFCGF58@>=A9A>DDD4;6@DC25=B66>B0(,44))674::046>.,1(((44>:?(,31((((((),(,)-43>((.4<FF(76<(14:18*2,2((-,4,49>((-(1,-))))-(,.2(4(,)).,(-4((-,
@M00689:251:000000000-CJTJ5:1:1102:9525:3094 2:N:0:5
CGACGGCCATGCATCACCTGTCACTTTGTCCCCGAAGGGAAAGCTCTATCTCTAGAGTGGTCAACGGATGTCAAGACCTGCTAAGGTTCTTCGCTTTGCCTCGAATGAATCCACATGCTCCACCGCTTTTGCGGGCCCCCGTCAATTCCTTTGAGTTTTAAACTTTCCGCCGTACCCCCCCGGCGGGATACTTACTGTGTTAACTACCGCACAAATGGATTCGGATCCACAAACACCCAAGAACACTCGGTTAAGGCTGGGACCTAGCGGGGATCTCATCCTGACCTCGACGTG
+
F4+@7BC6+;6,6E<<CF9<CC,C<,,;CEAFGGC::@,,;6EFGFE<EFFEFAE66E,BEFD@,,@,6@,CCE,596B,,9CF885?FFFB=F,ADFF,=E++9:,9,,54:?F8,=8EGGGGEGGG66@==@+8+@CE6=8C@DG=F?+@,@D@+3++++1*11;*1505)):)3)*/(8/66361;032)6<))..5(64))-2(((499..-6<7)),,,((-48)((((.1((4((((,(,).((-7(.)5((((-((((),,49()--().6))-)-6(54:-,((-(
@M00689:251:000000000-CJTJ5:1:1102:18141:3133 2:N:0:5
CGACGGCCATGCATCACCTGTGCAGGGCCCTTACGGACACCGTATCTCTACGGCTTTTCCCTGCATGTCAAACCTTGGTAAGGTTCTTCGCGTTGCGTCGAATTAAGCAACATGCTCCGCCGCTTGTGCGGGCCCCCGTCAATTCCTTTGAGTTTTAGCCTTGCGGCCGTACTCCCCAGGCGGGGCACTTAATGCGTTAACTTCGGCACGGGGGGAGTCGACACCCACCGCCCCGAGTGCCCATCGTTTCCGGCGTGGGCACCCGGGGGCTCTAATACCGCGCCCTCCGGTCATT
+
F@@FCCCFCFFFFGFDFGF<FFFGGGGGGGFGGGGDGGGGGGGGFGFGGGGGGGGGGGGGGGGGGDGFGFFGGFGGGGGGGGFEFCEFDGDGGGGGGGGGGGGGGGGGGGGGFGF;FFDGGGGC8+DF9CEGGEGGGE5EEGCGFFGGFG78=CEFFFDFFG3:9D2>@B2>BFF@BDGFD>>>BBBF::A9AABF:01:))).,399>?;BFBF(-451(((,13(--5((-((-2(,))(,(43<8:)..(,6270(,(-(,((--2((0,6)-)))3(((((,((,,-404)
@M00689:251:000000000-CJTJ5:1:1102:11261:3180 2:N:0:5
CGACAACCATGCATCACCTGTACACCAACCACAAGGGAAACTACATCTCTGCAGCGATCTGGTGTATGTCAAGCCCAGGTAAGGTTCTTCGCGTTGCATCGAATTAATCCACATGCTCCGCCGCTTGTGCGGGCCCCCGTCAATTCCTTTGAGTTTTAGCCTTGCGGCCGTACTCCCCAGGCGGGGCGCGTAAGGCGTTAGCAAGGAAACAGGGGACGTGGAAGAACCCTACAACCAGGGCGCACGGTTTAGGGCAGGGGAGACAAGGGCATCAAAGCCGGCGACCGGCGACACG
+
CCCCCCCB:;CC@EE<<E96;6CFCCDGGEFFGGGCDFFGGCF8F<ACFG@<FGFGGFGGGGGGFFFFEGGGGG<FFGGFGGGGCFD,?EFGE@CFCF9;AGG@FFFAF=F=F8499,+ACEC88C@FFGGGECEC>C=+@EE79D?,2CDCF@E,+EFFCC@=CFAABBBA421)9:>DD(-5137>((4111)8>B>(4<)-((4((31((-9(,4,:63<7,(((,).42,5((,(-((-4((4(-(4*.4(-(,-(((,-((.41(-)(,..),.4(-(,(4(,(-((-((
@M00689:251:000000000-CJTJ5:1:1102:11273:3197 2:N:0:5
CGACAACCATGCATCACCTGTACACCAACCACAAGGGAAACTACATCTCTGCAGCGATCTGGTGTATGTCAAGCCCAGGTAAGGTTCTTCGCGTTGCATAGAATTAATCCACAGGCTCCGCCGCTTGTGCGGGCCCCCGTCAATTCCTTTGAGTTTTAGACTTGCGGCCGGACTCCCCAGGCGGGGCGCTTAATGCGTTAGCAACGACACAGAGGCCGGGGAAGACCCCGACACCTAGGGCCAACGGGTAAAGGCAGGGACTAACAGGGGGACAAAACCGGACTCACAGTTCC
+
CB:@C@=B:6CC@CCEFF,6;<CEC;DFBBFFGGGFCFGGGFECF6ECFD@@BFFGGFGGGGFGFGGFF9BFGE<FFFGFFGGF9,?EE9A@CCFFDGG,@ED;EEF?99FFE,,=9@8CEEEG@@E=EGGEGGCGG>8+6@E@=DD=9+BDF,E99C7*=C=C@EBBBA):924<69<C>(/-2>994(2:<).)4((414)644:23;B::?1-36(2((-1037((04(71((,,((2((.:10(-(.*.<.46>6(-(,)..)4:((.((,.2((((-(((..)-))))
@M00689:251:000000000-CJTJ5:1:1102:11519:3203 2:N:0:5
CGACGACCATGCATCACCTATGTAAAGGCACAAACAATTCTGCATGACTCAGCTGGCCGATGAAGGCATCTACTGCCGAGGAAAGGAACAGCAGGCTGGCATCGGCTGCATACACCAGCGCGCTCACCCCTAACCAACGCCGCACACAGCCCAGACTACAGAAGTGACGACCTCTGAGAATAGAGATCAAGTCGCATCTGCTCGAGGGTAACCAAGAGGGCTGGCTCGGACCCGAAACAACAGCTGACGGGTCCGAGGAAAGACCAGCGCGGCAGACCAGGCGAGAGCGCAAGCG
+
=4+=+6@@:,CC@EA@FF,C;,CFFD,C,,;FG,,C<,6@6C,;,CCCF<,6,EA@7<FFFGGFGFGEF@ECG,5CDCFCE+CF<FDD=F::F,,+A=@>,FF+@>+>+,,9CE,>8,+@G++3+678,6+3,6,3+@++@++=+;7@5DCCFC,>*@7ACDE@<;C*)/5)(0.586+:>**/*/*7@3*1*,.3(6)..))(((49(4()/771(((,((((-()((),-8-(4(((,41(,),.(((()(.31(((.4((2(3((-(()((,-((.4,-(((((-,(4-4((
@M00689:251:000000000-CJTJ5:1:1102:13578:3269 2:N:0:5
CGACGGCCATGCAGCACCTGTGTGGAGGCCCCATGGGGGAAGAAATCCAACTGTGGAGATCGCCGTGTCATATCAAAAGAAGGTAAGGCGCGGTGCGTTGATTTGAATGAAATGCCAGGATGCACGGCTGGGGCAGGCGCAAGTCCATTGAGTTGAGGTGTAACCGCACGGCCGTACAGGCGAGGCGGAGAAAGTAAGGCGGGAGGTGCGACAACGAAGCAAGAAACGCACAGCAAGCGCGGAGAGAGAGAGGGAGGGAGGGAACGAGAGGGGAACACGACAAGATCCGTAGCGG
+
<=:=@@78@,CC6CC<C;,6;@;;,,,6,:,+,6;,,@+@,B8@@,,C<,6,,6AE,,64@@,B=FC,C,,,,:<<,,:4,:C45CDC,+@:B4@CC:@@=4,,,C,7,8C;,,,6@,==,,,,8+@++@BE+6B38++4+19B+++@+++3E,EA*@*****2**))-:((0/(-21+*611.1(.212>B(,.-))..((((4(,()--,--42(,8,(.43(,.-43(-((.(.(-(-(2((((-,2()((-463(-26-.(((,-,1),3((,(42(-(.()))((.((((
@M00689:251:000000000-CJTJ5:1:1102:11852:3301 2:N:0:5
CGACGGCCATGCAGCACCTGTGTCCGCGTCCCCGAAGGGAACCGTGAATCTCTCCACGTAGCACGGCATGTCAAGAGCTGGTAAGGTTCTTCGCGTTGCCTCGAATTAAACCACATGCTCCACCGCTTGTGCGGGCGCCCGTCAAATCCTTTGAGTTTTAATCTTGCGACCGTACACCCCAGGGGGGAAGCTTAAGGAGTTAGATGCGCGACAGAAGGGGAAACCAACCAACGGAGAGCAACCATGGTTACAGGAGGGGAGGAGAAGGGAAGCGAAGAAGGACGCACATGGCGCG
+
FEC@@CCC@<FFAEGCE8,;C@EFA;@C:6@FGG@:6@FGGD7@8:FCED9F9C@@EFFFGGGGGGG+CFFBAEEGGC?FFCAF,AF,CF9A@FGGGEG,9FC:D,+?EFF,EF@,,6+@AFG,>E+3=BEGC=E8+:7E5@5@*++,/=FGGFG,=>FF4+*28846(0(:1(3(;8DDD?((.6;-(-1)6<242)42().).6970(49(,.48?<06?0(.,8(,840:;((-4(,(.,,)),.4))*.(.((-443(-((,.30(()(,-4,-(..((((-(().((,4(
@M00689:251:000000000-CJTJ5:1:1102:11860:3325 2:N:0:5
CGACGGCCATGCAGCACCTGTGTCCGCGTCCCCGAAGGGAACCGTGAATCTCTCCACGTAGCACGGCATGTCAAGAGCTGGTAAGGTTCTTCGCGTTGCCTCGAATTAAACCACATGCGCCACCGCTTGTGCGGGCCCCCGTCAATTCCTTGGAGTTTTAATCTTGCGACCGTACTCCCCAGGCGGGATGCTTAATGCGTTAGCTGCGCCACTGAAGGGGAAACCAAACAACGGCAGGCAGCCATGGTTTAGGGCGTGGAGTACCAGGGGAGGAGAGCAGGATGTGACGGGACGG
+
FB@@@CFC@<CC<EC@@C,6CECEF@CG@+@FGGGGDFGGGGGECFGGGGFGCFFFGGGFGGGFGGGGGGFGGFFDF?FFG,CFG8??FGFGGGGF7@@9E8CGGG?FGG?,AF@@DF+8EC8@EE6EGCGGC3@>+47*@@*;*=7DCFF,DDF?*?F@FFC?C8@82-5>16:(;;5CDF?32>>>01,6<<>4:A9:2<?A<ABF0<>6(4<<>?B(4?0<2(-((8(49>4(((,(12,()).))(5*.:(4(424(..)6-:??(()((-.-,).4()(()))(((-(((
@M00689:251:000000000-CJTJ5:1:1102:23569:3361 2:N:0:5
CGACAGCCATGCACCACCTGTACACCAACCACAAGGGAAACTACATCTCTGCAGCGATCTGGTGTATGTCAAGCCCAGGTAAGGTTCTTCGCGTTGCATCGAATTAATCCACATGCTCCGCCGCTTGTGCGGGCCCCCGTCAATTCCTTTGAGTTTTAGCCTTGCGGCCGTACTCCCCAGGCGGGGCGCTTAATGCGTTAGCTACGACACAGAGGCCGCGGAAGACCCCTACACCTACGCCCCCCCGTTTACGGCATGGACTACCCGGTGATCTAATCCTGCCCTCTCTGTCCC
+
GGGGGGGGGGGGGGGGGGGGGGFGGGGGGGGGGGGGGGGGGGGGGGGGGGGGGGGGGGGGGGGGGGGGGGGGGGFGGGGGGFGGGGGGGGGGGEFCFGGGGGGFGGCEG;FGGGGFGGGGGGGGGDGGGGGGGG8CGGGGGGGG7FGGFGGAFFGFAF+=D89@CB=A>BBA>DF>?AGGFF>@BB9691<0<B<>BBFB?F4))4:94>BFB7,4:((((,-,(4(3:),8?1:::(((-(-(-39(45(*(-4191:)534(3(4>(30=4>2<-)64<((.(38?)5))))
@M00689:251:000000000-CJTJ5:1:1102:9413:3691 2:N:0:5
CGACGACCATGCAGCACCTGTACACCAACCACAAGGGGAACTACATCTCTGCAGCGATCTGGTGTATGTCAAGCCCAGGTAAGGTTCTTCGCGTTGCATCGAATTAATCCACATGCTCCGCCGCTTGTGCGGGTCCCCGTCAATTCCTTTGAGTTTCAACCTTGCGGCCGTACTCCCCAGGCGGTCAACTTCACGCGTTAGCTTCGTTACTGAACAGCAAGCCGTCCAACACCCAGTTGACAGCGTTTAGGGCGTGGACAACCGGGGTATCTAAACCGGGCCGCTCGGACT
+
GGFGGGGGGGGGGGGGGGGCGGGGGGGGGGGGGGGGDGCGGGGFGGGGFGGGGGGGGGGGGGGGGAGGFGAFGGGGGGGGGGGGGGGFGGGGGGGGGAFGGF,EFFEFGECFGCBFADGDEGGGGGGGDDGGGEGGFGG6==+=DDGGFC8;DFGFF,?FGG@A@5>=B@A=ABE4AFGGFFFF56?@F?>E3/2;9,62;CEFF9D338)4><?),413:?09490:99:((-313)-64)).4,466<>FB(((-(3)((((-(,(4).*-)).4((((,(((,(,(--
@M00689:251:000000000-CJTJ5:1:1102:9403:3706 2:N:0:5
CGACGACCATGCAGCACCTGTACACCCACCACAAGGGGAACTACATCTCTGCAGCGATCTGGTGTATGTCAAGCCCAGGTAAGGTTCTTCGCGTTGCATTGAATTAATCCACAAGCTCCGCCGCTCGTGCGGACACCCGTCAATTCCTTTGCGTTTCACCATTACGTCCGTACTCCCTCGGCGGTCCACTTCCCGCGTTACCTTCGTTACCAGACAGCAAGCCGTCCAACCACACATTGGCATGGCTTAGGGCGAGGAACACAAGCGGATCTCATCCTGCTCTCTCTGTAGATGT
+
C:6@+@CB:FGGGDG<@EF@FGDG<F+C68CCE,C,,6+,:FEEF<CFFGGC9,@+:<FG9<E<EE6,6C9F,EFF,,:B,<9,99C5C@,,@FE++5,4,,,CEDEA<F?:,,9@=8=+@C=+4++@,@+>+++3++6CC+@C<C?:E75,:E:4AA28*:*21*0:)0:4=56.;)*3)(--,(())9>)78(4.9;(6<2),340(-))).((3((((4,,(-((66(41.(()-))()-4((((.3))(((-((.((((4((-((,(0).))-).(..).,,)))))))..
@M00689:251:000000000-CJTJ5:1:1102:11542:3726 2:N:0:5
CGAGGGCCAGGCAGCACCTGTGTGCAGGACTCTTACGAGAAGAAGTCCATCTCTGGAAATCGCCCTGCCATGTCAAACGCTGGTAAGGTTCTGCGCGTTGCGTCGAATTAAACCACATGCTCCACCGCTTGTGCAGGCCCCCGTCAATTCCTTTGAGTTTTAACCTTGCGGCCGTACTCCCAAGGCGGAGAACTTAATGCGTTAGCTGCGCCACCGAAGCCCTAAGAGCCACGACAGCTAGGCCACCACGTTGAGGGCGGGGAAAACAAGGGAATGTAAACCAGCTGCCTCAGGG
+
;4+++:88@,CC@FFCC6,,;@EE@FFG,6,C,<C<@8CFEFGFG,C6CFF6<CFEACEGFF74B:F,EFGF?5EFEGGG,C:9BFFFE,E,C,>=CC>C8+8CCCF,A=FDF8=D?@??7@,6@DG>C+@DDADA?666@8=C8CC2+@+,@,7;?35+5?>7*+*::@=A=>9=E:DC>(7528=@F>38=)7;C)6342(6?))/399:9,,9>944(((.18AB0)(.464>>()),((((((((--8((((-(,,290(,.(.(4::(3,))).-6((4()(.()),,((
@M00689:251:000000000-CJTJ5:1:1102:18564:3860 2:N:0:5
CGACAGCCATGCAGCACCTGTACACCAACCACAAGGGAAACTACATCTCTGCAGCGATCTGGTGTATGTCAAGCCCAGGTAAGGTTCTTCGCGTTGCATCGAATTAATCCACATGCTCCGCCGCTTGTGCGGGCCCCCGTCAATTCCTTTGAGTTTTAGCCTTGCGGCCGTACTCCCCAGGCGGGGCGCTTAATGCGTTAGCTACGACACAGAGGCCGTGGAAGACCCCTAAACCTAGCGCCCCCCGTTTACGGCATGGAATACCAGGGTATCTAAGCCAGCCATCT
+
GEDFGGGFCFFGFGGGGGGCFFGGFFGGGGGGGGGGGFGGGGGGGFFFFGFGGGGGGGGGGGGGGGGGGGCGGGGGGGGGGGGGFGGGGGGGCFEGGG98=FGFGGGGGGGGGGGGCEGGGGGGGD?EAFEGGEEEGGC8CEECCDGGFFFGGAFGFDFFGGFEFFFFFFAAD=C<FFGGB99@FF>9B>??9AAFFB?B<949???B>FFFFF?6:>B>>:?:::(3:)(().8.5??>6(4(-(3(34(*80-4((42.))))))-4(4)).-<)(.(,(((.5-
@M00689:251:000000000-CJTJ5:1:1102:6934:3924 2:N:0:5
CGACAGCCATGCATCACCTGTCACTCTGTCCCCGAAGGGAATGCCCTATCTCTAGGGTTATCAGCGGATGTCAAGACCTGGTAAGGTTCTTCGCGTTGCGTCGAATTAAACCACATGCTCCACCGCTTGTGCGGGCCCCCGTCAATTCCTTTGAGTTTTAACCTTGCGGCCGTACTCCCCAGGCGGAGAACTTAATGCGTTAGCTGCGCCACCGAAGCTCTAAGAGCCCCGACAGCTAGTTCTCACAGTTTCCGGCTTGGACCACCATGGGTTCCAATCCTGCCCTCTTCTGTTT
+
GGGGGGGGFGFFGFFEGGGGGGFFDGGGGEGGGGCFFGGGFGDGGGGG8FEGG9EFFGGGGGAF,@7@FEGGF9FFGGGGGGGFGGGGGGGF@EFEEEDGCFD>DFGGC,EEFGGGGG?FDFGGGGGECGC9>8ECE6CGGGGD7FGC;FDGGFGFFGGF>F@C8=CAAABFA?25@>GG@(-99@(3(5=C?33<).(37(6;E9((466343(4(3.)5)4:)),4:@0(4,,::43<4.).-))-56<*663,,31:)3((,-3).(()((())-(,<80((((.)))))-)
@M00689:251:000000000-CJTJ5:1:1102:5921:4015 2:N:0:5
CCACGGCTATGCAACACCTGTACACCAACCACAAGGGAAACTACATCTCTGAAGCGATCTGGTGTATGTCAAGCCCAGGTCAGGTTCTTCGCGTTGCATCGAATTAATCAACATGCTCCGCCGCTTGTGCGGGCCCCCGTCAATTCCTTTGAGTTTTAGCCTTGCGGCCTTACTCCCAAGGCGGGGCGCTTAAGTCGTTATCTACGACTCAGAAGCCGTCGGAGACCACTACCCCTAGCGCCACCTTTCTACGGCATGGACTACCAGGGTATCAAATCCTGTCATCTCTGCTC
+
F,,=+8++,C<<F@FAC,C6;E<E9F<E7:FC<A@@@AE@<ECGF@<CCFA,F,@C@FGGF9FF@,CF<,C@<<F<@,756,:,59?E?AF77@>+,EFCE8,AECEFE,,,,A,@==D=E@E++6@?ADE+68+++3=@E+6?CCFFB==,;<DCF,:C+@8080>=1):@5>7CF)*/)//6(697(-,-))-6,-(-()).:(1-(3?2)),412?(,-((((((4)(.((4((,((49(-.()-)-)@(((-((())),4.,3((.()-).).)(6.-4))))))))))
@M00689:251:000000000-CJTJ5:1:1102:23214:4104 2:N:0:5
CGACAGCCATGCACCACCTGTACACCAACCACAAGGGAAACTACATCTCTGCAGCGATCTGGTGTATGTCAAGCCCAGGTAAGGTTCTTCGCGTTGCATCGAATTAATCCACATGCTCCGCCGCTTGTGCGGGCCCCCGTCAATTCCTTTGAGTTTTAGCCTTGCGGCCGTACTCCCCAGGCGGGGCGCTTAATGCGTTAGCTACGACACAGAGGCCGTGGAAGACCCCTACACCTAACGCCCACCGTTTACGGCATCGCCCACCCGGGGTTACACTCCTGCTTCCACGGTCT
+
GFBFFGGGGGGGGGGGGGGGGGGGGGGGGGGGGGGGGGGGGGGGGDGGGGGGGFGG@EGGGGGGEFCGFFGGGGGGGFGFGGGGGGGGGGGGGGDFGGGGG?EGGEGGFFFGGGGGGGFGGGGGEGGGGGE>EGGGGGGE6C6=DFGGFGGGFFGGFGGFGGFCEDFF=AFFFDFBA>FC=DFF>>B61(43AA><6:?1:4)6)(-39>?30::?0(-314>07?BFB@01:BBF>)((-,-,424<0(-8<FF0((-((((-3,-3((-72)).).4340()))))-(,((
@M00689:251:000000000-CJTJ5:1:1102:23198:4113 2:N:0:5
CGACAGCCATGCACCACCTGTACACCAACCACAAGGGAAACTACATCTCTGCAGCGATCTGGTGTATGTCAAGCCCAGGTAAGGTTCTTCGCGTTGCATCGAATTAATCCACATGCTCCGCCGCTTGTGCGGGCCCCCGTCAATTCCTTTGAGTTTTAGCCTTGCGGCCGTACTCCCCAGGCGGGGCGCTTAATGCGTTAGCTACGACACAGCGGCCGTGGAAGACCCCTACACCTAGCGCCCACCGTTTTCGGCATGGACTACCCGGGTATCTACTACTGCCCCCCCTGTTC
+
GGGGGGGGGGGGGGGGGGGGGGGGGGGGGGGGGGGGGGGGGGGGGGGGGGGGGGGGGGGGGGGGGGGGGGGGGGCGFGGGGGGGGFGGGGGGGGDEGGGGGGGCGGGGGGGGGGGGGGGGGGGGGGGGGGGGGGGGGGGGGGGGGGGGFGCGGGGGFECFGGFEBFFAAB>DFFFEFDFDDFFF99>>FFBFFAABF?BFFA4<?F?F>>03,((,4>>>9<?02<?6<7:B0:B0:)2-191((8,228(1(-4(4(8).)53(((42(()..4)--<4)4.,(((((()).
@M00689:251:000000000-CJTJ5:1:1102:22443:4178 2:N:0:5
CGACAACCATGCACCACCTGTACACCAACCACAAGGGAAACTACATCTCTGCAGCGATCTGGTGTATGTCAAGCCCAGGTAAGGTTCTTCGCGTTGCATCGAATTAATCCACATGCTCCGCCGCTTGTGCGGGCCCCCGTCAATTCCTTTGAGTTTTAGCCTTGCGGCCGTACTCCCCAGGCGGGGCGCTTAATGCGTTAGCTACGACACAGAGGCCGTGGAAGACCCCTACACCTAGCGCCCACCGTTTACGGCATGGACTACCCGGGTATCTAATCCGGACACCTCGGTCT
+
GGDEGGFGDFGGFGGFEGGCFGGGGGGGGGGGGGGFFGGGGGGGGFGGGGGGGGGGGGGGGGGGGGGGGGGGGGGGGGGGGGGGGGGGGGGGGGGGGGGGGGGGGGGGGGGGGGGGGGGGGGGGGGGGGGGGGGGGGGGGGGGGGGGGFGGGGGGGFGGFGGFFFFF>BFBFFDFFFFGGB==@B@@>BB??4<>BF<BFFBA<8?:>F034:::?FF979?F?<F??F)4::F?77771969:::6:??:@:B21(4??))((4(,49(4))).4-39((,(((-(,,3430
@M00689:251:000000000-CJTJ5:1:1102:23468:4179 2:N:0:5
CGACGACCATGCATCACCTGTCACTCTGTCCCCGAAGGGAACACGGTATCTCTACCGTCGTCAGAGGATGTCAAGACCTGGTAAGGTTCTTCGCGTTGCTTCGAATTAAACCACATGCTCCACCGCTTGTGCGGGTCCCCGTCAATTCTTTTGAGTTTCAGCCTTGCGGCCGTACTCCCCAGGCGGAGTGCTTAATGCGTTAACTCCAGCACTAAGGGGCGGAAACCCCCTAACACCTAGCACTCCTCGTTTACGGCGTGGACTACCAGGGTATACAATCCTGCTCTCT
+
GGGGGGGGGGGGGGGGGGGGGGGGGGGGGGGGGGGGGGGGGGGGGGGGGGGGGGGGGGGGGGGGFGGGGGGGGGGGGGGGGGGGGGGGGGGGGGGGGGGGGGEGGGCGFGGGGGGGFFGGGGGGGGGGGG?FEEEGGGGFEGGGGGGGFGGGGGGGFGGFGGFFEFFA>AFFA29DC=FDBFBDFFF@?DFFEE<5CEFDFFFCCAE;45;BD?7?F:1>9>F69BFFFFFFFFFBFF3)()),4,-46?BF?98<>(42908)(.282208(3)).4)584<((..5)
@M00689:251:000000000-CJTJ5:1:1102:23460:4197 2:N:0:5
CGACGACCATGCATCACCTGTCACTCTGTCCCCGAAGGGAACACGGTATCTCTACCGTCGTCAGAGGATGTCAAGACCTGGTAAGGTTCTTCGCGTTGCTTCGAATTAAACCACATGCTCCACCGCTTGTGCGGGTCCCCGTCAATTCTTTTGAGTTTCAGCCTTGCGGCCGTACTCCCCAGGCGGAGTGCTTAATGAGTTAACTCAAGCACTAAGTGGCGGAAACCCCGTACCACCTAGCACTCCTCGTTTACGGCTTGGACTAACAGGGTATGTACGCAGGATCTCTCGAT
+
GCCDDGGGGGGGGGGGGGGGGGGGGGGGGGGGGGGGGGGGGGGGGGGGGGGFGGGGGGGGGGGDGGGGGGGGGGFFGGGGGGGGGGC<FAFG7FGFFGGCFGGGGC=FFGGGGFFFGFDDFFFE@6=EFFDFGGGGGG=AE@>C?FDEFFFGG6EFFFCFGC@C6ABF5@@A==7>FEFDF>BBFFFF0;9CE)).7)/7?CEC74)637=@@;@@).)43,444?.41)(,((.,34:<>>B:(42(18<FF<:8;(7>6)4)()552(3>(2(.64((4((().)6)5()(
@M00689:251:000000000-CJTJ5:1:1102:26478:4250 2:N:0:5
CGACAGCCATGCAGCACCTGGTCGCAACATATTCAGGAGGCAACCACCTAGAACTGGCCACAGGCAAATGTTAAAAAGAGTATGCCCTAAATCCTGCTCGTTCAGGGAGGCAGTTTGATTTACAGGGTATCTAATCCTGCTCTCT
+
GGGGGGGGGGGGGGGGFGGGGGGGGGGGGGGGGGGGGCFGGGGGGGGGGCFCGGGGGGGGGGGGGFGGGGGGAFGGGGGGGGGGGGGGG@FGGFGGGGGGGFGGGGGFEEGGEGGGGGGFFGGFGGGGGGGGGGGGGGGF=DFGD
@M00689:251:000000000-CJTJ5:1:1102:24473:4259 2:N:0:5
CGACAACCATGCAGCACCTGGGACTCCCACCCACTGGCCCTGCTCACGGCTCCAGGAGCTCCATTTAAACTCAGAGCTTGCACTGTATGTCTGGGTGATGTTGTGGGTATCTAATCCTGCTCTCT
+
GGFGGGGGGGGGGGGGGGGGGGGGGGGGGGGGGGGGGGGGGGGGGGGGGGGGGGGGGGGGGGGGGGGGGGGGGGGGGGGGGGGGGGGGGGGGFGCGD<FFFGGEEGGGGGGGGFGGGGGGGGFGG
@M00689:251:000000000-CJTJ5:1:1102:6532:4263 2:N:0:5
CGACGGCCATGCATCACCTGTGTTCCCGCCAGCCGAACTGAAGAGTTCCATCTCTGGTACTCATACGGGACATGTCAAAGGTAGGTAAGGTTTTTCGCGTTGAATCGAATTAAACCACATACTCCACCGCTTGTGCGGGCCCCCGTCAATTCCTTTGCGTTTCACACTTGCGTTCGTACTCCCCAGGCGGGATACTTAACGCGTTAGCTACGGCACTGCCCGGGTCGATACGGGCAACCCCTAGTATCCCAGGTTTACGGCTAGGACTACCGGGGTATCAACTACTGTCCTCT
+
GGGGGGGCCEGGFFFGDGGGGGGGFGGGGGGGGGGGGGGGGGFGGGGGGGGGCFGGGGGGGFGGGGGGGGGGGGGGGGGGGCAFGGGGGGAEGGGGGGGGGGGFFGGGFGCCFFFFFGGFGGGFFFGGGDGGGGGFEGGDG@EC>;CEFGGGGGGG6,*9CDFF5+:B;;EB4/-:@=4:627255>=@F(.:3;EFEC9?FF>>?<4544<:0(,((.(4<6096>9?<(313,3:(,1(:01)64<A)))(.5)3)(2((-.2).(.4(049((-,4)61<3)6<)),))-
@M00689:251:000000000-CJTJ5:1:1102:24453:4265 2:N:0:5
CGACAACCATGCAGCACCTGGGACTCCCACCCACTGGCCCTGCTCACGGCTCCAGGAGCTCCATTTAAACTCAGAGCTTGCACTGTATGTCTGGGTGATGTTGTGGGTATCTAATCCTGCTCTCT
+
GGEGGGGGGGGGGGGGGGGGGGGGGGGGGFEGCFFGGF8FEGGFGGGGGGGGGGGGF:FEFGGFGGGGGGGGGGGFGGGGGGGADFGGGGGGGGDGGGGGDFG:>=FFFGGGEGGGGAFGFGGCF
@M00689:251:000000000-CJTJ5:1:1102:6549:4268 2:N:0:5
CGACGGCCATGCATCACCTGTGTTCCCGCCAGCCGAACTGAAGAGTTCCATCTCTGGTACTCATACGGGACATGTCAAAGGTAGGTAAGGTTTTTCGCGTTGAATCGAATTAAACCACATACTCCACCGCTTGTGCGGGCCCCCGTCAATTCCTTTGAGTTTCACACTTGCGTGCGTACTCCCCAGGCGGGATACTTAACGGGTTAGCTACGTCCCTGCCCGGGTCGATAAGGGAAACACCCAGTAACCATCGGTTACGGCTAGGACTACAGGGGTAACTAATACTGAGATCT
+
GFD@FGCCE?FFFGGG@FCGFFFEAFFGGDGGFGDCE@FEGGGG8FFGFGEECFGGFEFGGGGGGFCFGG@FA9FGAFFEFFAF<<?FGCA,=F@FC:CECFFGCFCEF8DEEF9FCDF,AG8D,==,8+++=,83B+=C6CEGC9?E>E+;A,:FF999+50;=FFF@57>7)4)/:9*1622::D96690(//>)797(((-(-,).))-(((,).0186((-30((7(43(((4336((,45-)65?)/1(422)309>((,.3(((,0(42((()-).6)))6)))).4
@M00689:251:000000000-CJTJ5:1:1102:6220:4291 2:N:0:5
CGACAGCCATGCATCACCTGTACACCAACCACAAGGGAAACTACATCTCTGCAGCGATCTGGTGTATGTCAAGCCCAGGTAAGGTTCTTCGCGTTGCATCGAATTAATCCACATGCTCCGCCGCTTGTGCGGGCCCCCGTCAATTCCTTTGAGTTTTAGCCTTGCGGCCGTACTCCCCAGGCGGGGCGCTTAATGCGTTAGCTACGCCCCAGAGTCCGGGGAAGCCCCCTACACCTGGCTCCCCCCTGTTCCGTCATGGCCTACAAGGTTATTCAAACCTGCTCTACCTTGTCTT
+
GGFGGGGG@FGGGEF8DGGGGGGFGGFFECGFFGGGEDGFGGGGGCFFGGGGGGGGDCFGGGGDGCFFGGFFCGGGGGGGGCEDFGGGGFGDCFECFGGF8DEDG;FFFA,FGGGGADC>GEEG@=DF,@8=CEC>8>CEDGGGGFDFFGF,@EGGF,=A6C<@@D5=A=A2@5:)@>7C9B280(19>>B<4-):9?BFFFF).4(,(--3(4)544((,,44((804)(((4<?(.8()-((3,2(59)1-),,46)(.),3(4).)))*).))),(((,24)))-)))))))
@M00689:251:000000000-CJTJ5:1:1102:14276:4295 2:N:0:5
CGACGGCCATGCAGCACCTGTACACAAACCACAAGGGAAACTACATCTCTGCAGCGATCTGGTGTATGTCAAGCCCAGGTAAGGTTCTTCGCGTTGCATCGAATTAATCCACATGCTCCGCCGCTTGTGCGGGCCCCCGTCAATGCCTTTGAGTGTTAGCCTTGCGGCCGTACGCCCCAGGCGGGGCGATTAATGCGATAGCTAAGACACAGAGGGCGTGGAAGAGAACAACAAAAGAGGGCCACCGGTTAGGGGAGGGAGCAACAGGGGGAAGGAGACTGACGACTGGGGGCC
+
C=@++:@@:6C;<<,@@EF<;<CE<,CC<CFGFGG<@FFFGDF8F,C<FFCFEGEEGCG,EFFG8FCFGDFGA9=DGGGEGGGGBEGCGGGGECFFGGFECGEFBFG95EFFF:9=44=E>C@@>6DFFFEGGGE+@C@+4AED+779BGGGG;,E6DC6D8@:5BFAA>):>(928=GDB(,,14(2(-(,6.:<(((-4<)))54,4:?<(4(((((,3-41((((,),1(.(((-,,((,,((((((-)(.(((-4(((-,(.,.89()-,32(((-))((((,(((((((
@M00689:251:000000000-CJTJ5:1:1102:18358:4301 2:N:0:5
CGACAGCCATGCAGCACCTGTACACCAACCACAAGGGAAACTACATCTCTGCAGCGATCTGGTGTATGTCAAGCCCAGGTAAGGTTCTTCGCGTTGCATCGAATTAATCCACATGCTCCGCCGCTTGTGCGGGCCCCCGTCAATTCCTTTGAGTTTTAGCCTTGCGGCCGTACTCCCCAGGCGGGGCGCTTAATGCGTTAGCTACGACACAGAGGCAGTGGAGGACCCCTACACCTAACGCCAACAGTTTACGCCATGGACGACCAGGGGAACTAACCCGCACCCACAGGGTCAT
+
F=@CEEFFEFGGGGGFCEF<FDFGGFGGGEFGGGGGGGGGGGGGG9FGGGGGGGGGGGGGGGGGGGFFGGGGGG7DFGFFGGGGGGGGGGGGGGGGGGGGGGGCGGGG9EFGGCFC,=FGG8@EEGGF,9BEGGEGEGD8@C@D=CFGF7DEEE,ECCCAFFCFFFBFAB@F@2AEFDGG=DFBB>93((,8)4426016?DA:38:019:0:?BF2:(54<((42(44)3(4??,()(-,7((4(4<).464((.(.,4)(-210:20(-)(.42.(,((-(-((4((((((()
@M00689:251:000000000-CJTJ5:1:1102:6215:4423 2:N:0:5
CGACGACCATGCATCACCTGTGTATCGGCTCTCTTTCGAGCACCCCCACCTTTCAGCAGGGTTCCGACCATGTCAAGGGTAGGTAAGGTTTTTCGCGTTGCATCGAATTAATCCACATCATCCACCGCTTGTGCGGGTCCCCGTCAATTCCTTTGAGTTTTAATCTTGCGACCGTACTCCCCAGGCGGTCAACTTCACGCGTTAGCTGCGTTACCAAGTCAATAAATACCCCACAACTAGTTGCCATCGTTTAGGGCGTTGACTACCAGGGGATCAAACCCTGCTCTTTCGTG
+
GGGGDGGGGGGGGGGGGGGGFGGGGGG>7FFEGGGFGCDFGGGGGGGGGDG,FFCGGGGGCGGEFDGGGGGGG9FGGGGCFGFGGGGGGGGGGFCEEGGCEFAFBF8FGGDCGGGG@8DDAFGGGGGGGGCG8EEGG+=AE8EDDD6FFF8FGFGFCGGF;EF**?>CEF5>5):4@=F;B2:989(::9<E<EFE6E??@B0(6>4404(424<48:4).--6<6)-642(490(-)(.-))).4-4(,4>1<?6((((((.)652),3(),((()-)(-(,(34))))-4(
@M00689:251:000000000-CJTJ5:1:1102:15851:4438 2:N:0:5
CGACGGCCATGCAGCACCTGTGTTACGGCTCCCTTTCGGGCACACTCACCTCTCGATGAGCTTCCGTACATGTCAAGGGTAGGTAAGGTTATTCGCGTTGCATCGAATTAATCCACATCATCCACCGCTTGTGCGGGTCCCCGTCAATTCCTTTGAGTTTTAATCTTGCGACCGTACTCCCCAGGCGGATCACTTAACGCGTTAGCTGCGGTACTGAGAAATCGCTTCCCCAAAACCTAGTGACACTCGTTTAGGGCGGGGACTACCAGGGACGCGAATCCTGCGATCCGGTGA
+
GEEFEDFGDFFFGGGGGGGCFDFFGGGGGEGGGGF8FGGGGGGFDGGGGGCFCFGEGFGFGGGGGGFFGGGGGGGFGGGGGGGGGGGGGGGCEGGGGGGGGGGGGGGGGGG,FDEFGGFGGFGGGCGGGGGGGG@EG=C8DFGDGDDCF?FFGCFF?@;FDGC*1BEEFFBFFFFF>)=DDDB@=DFBF1:83CC33)/196@?@73)4>FB(()<<3)6())(4(,43)43-,(,,.5<6<A)5,)4:1(8(64((-((49(4:24).88)((((--(-).4,((,(-(((((
@M00689:251:000000000-CJTJ5:1:1102:24775:4483 2:N:0:5
CGACAGCCATGCAACACCTGGTCGCAACATATTCAGGAGGCAACCACCTAGAACTGGCCACAGGCAAATGTTAAAAAGAGTATGCCCTAAATCCTGCTCGTTCAGGGAGGCAGTTTGATTTACAGGGTATCTAATCCTGCTCTCT
+
GGGGGGGGGGGGGFGGGGGGGGGGGGGGGGGGAFFGGGGGGGGGGGFFGGGGGGGGGGGGGGGGGGGGGGEGGGGGGGGGGGGGGGGGGDGGGGGGGGGGGCGGFGGGGGGDFGGGGGGCGF@8EFGGDGGGGGGGGGGGDEFGD
@M00689:251:000000000-CJTJ5:1:1102:24756:4491 2:N:0:5
CGACAGCCATGCAACACCTGGTCGCAACATATTCAGGAGGCAACCACCTAGAACTGGCCACAGGCAAATGTTAAAAAGAGTATGCCCTAAATCCTGCTCGTTCAGGGAGGCAGTTTGATTTACAGGGTATCTAATCCTGCTCTCT
+
GFGGGGGGGGGGFGGGGDFGGCFGEGGGGGGGDGFGGGGFGEGGGGG@FGGGGGFCGGFEFGGGGGGGCFFFFFGGGEGGGGFBEFGGGEFGD<;FGGGGEGG@EGGGEFGGC:EFFGCFEFFFGGGGGDG9;DEGFGGGGGGGG
@M00689:251:000000000-CJTJ5:1:1102:24405:4594 2:N:0:5
CGACAGCCATGCACCACCTGTCTACCAGTTCCCGAAGGCACCAATCCATCTCTGGAAAGTTCTGTGGCTGTCAAGACCAGGTAAGGTTCTTCGCGTTGCATCGAATTAAACCACATGCTCCACCGCTTGTGCGGGCCCCCGCCAATTCATTTGAGTTTTAACCTTGCGGCCATACTCCCCAGGAGGCAGACTTAACGCGTTAGCCACGGAAGCCACGCCGCAAGGGCACAACCTCCAAGTCGACATTGTTTAAGGCTTGGACTACACGGGTGCGTACACGCTATCTACATGGTC
+
FE@B7:EFGGGGGGAC@CCED@F,,;FEFDFF97CFGGF8E@@GG?E<FFFG9CFC<CFEG@EFF<,,6C<A,@=AE<F8BE,,,,9CFFGFFFGGG+,,=C@:BCFC?F,,AFCF98=BDGDF8=8@+4DBEGEG8+6=@+60+==,;CFA87+3+7CF6D5789==550))*09*.;C2>@)):)(0(-)9>C4(:=3687)))/3((/67:839>(((-172<:02)4<(5::(52))((,-()))-(1))..(((-,5)(5>069-4)((-((()((((((.-)..6().
@M00689:251:000000000-CJTJ5:1:1102:5000:4598 2:N:0:5
CGACAGCCATGCAACACCTGTACACCAACCACAAGGGAAACTACATCTCTGCAGCGATCCGGTGTATGTCAAGCCCAGGTAAGGTTCTTCGCGTTGCATCGAATTAATCCACATGCTCCGCCGCTTGTGCGGGCCCCCGTCAATTCCTTTGAGTTTTAGCCTTGCGGCCGTACTCCCCAGGCGGGGCGCTTAATGCGTTAGCTACGCCACGAAGGCATGTGAAGACCCCCACACTTAGCGCCAACTGTATACGGCAATGCCTACCAGGGTATGTAACTCTACCCTCTTTTTGCAT
+
GGGGGGGGGGGGGGGGGGGGF<FAF8FDCGD<ECFGEFGGGGAFG<<@FF,C@CEGGGF,@@GGF,CEFFGGFGGCAFG<?9FGGGG9EGGG7B@+=E;DEG,F7FE<?F@D@FDGFGGGGGGDGGGGGGGGEGGGGGC==ECF7FDFFDC;DGCFFECF+8*):B9@2=@)-74@FDCG2(5(76((46:?2)69(-3(,54<<(-((-((,(3:1),).).6)1.830-9(-()))60299(:33))-)/3(,((()(5<>(,,)((,.).).))))).))..-4-)))()))
@M00689:251:000000000-CJTJ5:1:1102:24407:4612 2:N:0:5
CGACAGCCATGCACCACCTGTCTCACAGTTCCCGAAGGCACCAATCCATCTCTGGAAAGTTCTGTGGATGTCAAGACCAGGTAAGGTTCTTCGCGTTGCATCGAATTAAACCACATGCTCCACCGCTTGTGCGGGCCCCCGTCAATTCATTTGAGTTTTAACCTTGCGGCCGTACTCCCCAGGCGGTCGACTTAACGCGTTAGCTACGGAAGCCACGCCTCAAGGGCACACCCTCCAAGTCCACATCGTTTACGGCCTGGCCTACCAGGGGTTCTAATCCTGCCCTCT
+
GGGGGGGGGGGGGGGGFEFGGGGGGGGGGGGGGGGGGGGGGGGGGGGGGGGGGGGGGGGGGGGGGGGGGGGGGGGGGGGGGGGGGGGGGGGGGGGGGGGGGGGGGGGGGGGGGGGGGGGGGGGGGGGGGGGGGGEGGGGGGGGGDDGGFGGGGEF>DGFFGGFFECEFAFAFBFAFFBGDDFF=)9>@9BFFF3<ADF09:@276/71(:232:?F30::(4247<B(,5(-3(4?1><)-).,.)438?B:4<(((--43()4:B703<0.(47A<B2)64:3(((,
@M00689:251:000000000-CJTJ5:1:1102:24390:4614 2:N:0:5
CGACAGCCATGCACCACCTGTCTCACAGTTCCCGAAGGCACCAATCCATCTCTGGAAAGTTCTGTGGATGTCAAGACCAGGTAAGGTTCTTCGCGTTGCATCGAATTAAACCACATGCTCCACCGCTTGTGCGGGCCCCCGTCAATTCATTTGAGTTTTAACCTTGCGGCCGTACTCCCCAGGCGGTCGACTTAACGCGTTAGCTCCGGAAGCCAAGCCTAAAGGGCACAACCTCCAAGTCGACATCGTTTCCGGCGTGGCATACACGGGTATCCAATTCTGCTGTCACGTGCTT
+
GGGGGGGGFGGGGGGGGGGGFGGGGGGGGGCAGFEGEGGGFGGFFGCFGGFGDGGDDFGGGGGGGGGGGGGGGGGGGFGGGFGGGGGGGGGGGGGGDGGGGGCFGCGFFGGGGGDFFGFGGFG@C>>EGGGGGGGC6ECECEEDCC7FFGGFGGGGCD?9=FFCEFEFFFFF>9A=F2@DF>BB9>2@FFF1;CEE06>;>@@CC3(61,761(4((3:())53>?162)4<0(4(4,54),8>642(-,3)),(-4(,33.),4))-,43).5)).4)-.-))).))-(((((-
@M00689:251:000000000-CJTJ5:1:1102:15143:4621 2:N:0:5
CGACGACCATGCAGCACCTGGTCGCAACATATTCAGGAGGCAACCACCTAGAACTGGCCACAGGCAAATGTTAAAAAGAGTATGCCCTAAATCCTGCTCGTTCAGGGAGGCAGTTTGATTTACAGGGTATCTAATCCTGCTCTCT
+
GGFGEGGGCFFFEFGGFGGCF;EFFGGGGGGGGGGGGFGGGGGGGGGGGFFGGGGGGGGGGGGGGGGFGGGGGGGGGDDEFGEFGGGGF8FGGGGGGGGGGGGGGGGDFGGGGGGFGGDFGFGGFFGGGGGGFGGFEDDFFGCDA
@M00689:251:000000000-CJTJ5:1:1102:23667:4635 2:N:0:5
CGACGACCATGCAGCACCTGTGTTCCGGTTCTCTTGCGAGCACCCCTAAGTTTCCAAAGGGTTCCAGACATGTCAAGGGTAGGTAAGGTTTTTCGCGTTGCATCGAATTAATCCACATGCTCCGCCGCTTGTGCGGGCCCCCGTCAATTCCTTTGAGTTTTAGCCTTGCGGCCGTACTCCCCAGGCGGGGCGCTTAATGCGTTAGCTACGACACATCGGCCGTTGAAGACCCCTACACCTAGCGCCCACCGTTTACGGCAGGGCATCCCCGGGTTACCTATCCTGCCCCCCACGT
+
GDFGGGEGGGGGGCEEFFGGGGGGGGGGGGGGGGGAFFGGGGGGGGGGGGGGGGGGGGGFGGGGGGGGGGGFGGGGGGDFEFFFFGGGGGGGGGCFGGGGGFGGE:FG7EFGGDGGGGFFGGFGGGGGGGGGFFCGGGCGGGGGGDG7B>FGGF,3@FG@?C88@AEEEFA2>BF=ADFGDDB@026:0,29>FF<AAAABFFB:4>B?BB>(41))-2;?>0((4)).8733(,.(,4:()(-7(,-2:9><?1:((3(((((,,((.((7;((().))-374..(.((,((--
@M00689:251:000000000-CJTJ5:1:1102:9404:4690 2:N:0:5
CGACGACCATGCAGCACCTTCTGCCTGCTTACACACTTGCTCTAGATAGTTTCAGAAATACAGTTGTGCTTAAGCTTGGGAATCAGCTGAGCCTATAAATGGGCAAAGCCCCCAGACACCGGAATCAGCTTCAAACAAATGGCTTGAGAACGTGGCATGCCTTTTGGGTATCTAATCCTGCTCGCT
+
FECGGCFGGGGGGGGGFGF@FFAAEFFGGG9F,CFFCF<@,EEA,,CF,CFFG9F,6665E<EEEFGEGF,:,AF<CFG,BCCED9FFG?::BFDFA?;A=@8,@FG@FE<:FCC8E8D68@CGGFFFG,,9A;9=4@6@=,@?+0==D8DCG?E8FFF6==0**3)08:8DF7**5C==8)8)0)
@M00689:251:000000000-CJTJ5:1:1102:24270:4812 2:N:0:5
CGACAGCCATGCAACACCTGTACACCAACCACAAGGGAAACTACATCTCTGCAGCGATCTGGTGTATGTCAAGCCCAGGTAAGGTTCTTCGCGTTGCATCGAATTAATCCACATGCTCCGCCGCTTGTGCGGGCCCCCGTCAATTCCTTTGAGTTTTAGCCTTGCGGCCGTACTCCCCAGGCGGGGCGCTTAATGCGTTAGCTACGACACAGAGGCCGTGGAAGACCCCTACACCTAGCGCCCACCGTTTACGGCATGGACTACCGGGGTATCTAAACCCGCTCGCCGTTGTC
+
GGGGGGGGGGGGGGGFGGGGGGGGGGGGGGGFGGGGGGGGGGGGGGGGGGGGGGGGGGGGGGGGGGGGGGGGGGGGGGGGGGGGGGGGGEGGGGGGGGFGGGGGGGGFGGGGGGGGFGGGGGEGGGGGGGGGGGGGGGGGGGGGGGGGFGGGGCCAAGFAGGFFEEFA@F=ADFEFFFGGFFF@19BBFFFFFFFFBB<<?BA<<6<BFFBF?F::1>B>6-<31:11,>?FBBFB?2390;0:6(2(33872:;((430337?(((((446<<<)).((,1(-((((-((()
@M00689:251:000000000-CJTJ5:1:1102:13524:4869 2:N:0:5
CGACAACCATGCAGCACCGGTACACCAACCACAAGGGAAACTACATCTCTGCAGCGATCTGGTGTATGTCAAGCCCAGGTAAGGTTCGTCGCGTTGCATCGAATTAATCCACATGCTCCGCCGCTTGTGCGGGCCACCGACAATTCCTTTGAGTTTTAGCCTTGCGGCGGTACTCCCAAGGGGGGGCGCTTAATGAGTTAGGTACGACACAGAGGCCGGGGAAGACCACAGCACCGAGGGCACAACGGTTAGGGAAGGGACAAAAGAGGGAGAGGAAGCGGCACACACGGGGACG
+
;4:7@:;8@<EF@FF@,;++8@@F@EGF,8CFFGGCCFGFAED,E<,EFGDBFGGGEGGGGFE<,E9ECAFGFA=<EFGCDGGG9,C+@FF+@>@CEF;,=:9,+9E,@,E:?99@,9+6@E@CEEF,@AEGEGC++,6+1@9=8D+,3+=AF,7,4591;+*8=?A>(:(30))/.,<D10(116(23124425)5))<B(-.-4(((4(.34:(21((--32((,((.((4(.(-,((3((.4(7(,(-)4<<?,843(,,4(((.:(-)(((.(,((((((.4((((((-(-
@M00689:251:000000000-CJTJ5:1:1102:11507:4895 2:N:0:5
CGACAGCCATGCATCACCTGTACACCAACCACAAGGGAAACTACATCTCTGCAGCGATCTGGTGTATGTCAAGCCCAGGTAAGGTTCTTCGCGTTGCATCGAATTAATCCACATGCCCCGCCGCTTGTGCGGGCCCCCGTCAATTCCTTTGAGTTTTAGCCTTGCGGCCGTACTCCCCAGGCGGGGCGCTTAATGCGTTAGCTACGACACAAAGGCCGTGGAAGACCCCGACACCGAGCGCCGACCGGTGACGGGAAGGGCAGCCAGGGGAGCCAAGCAGGGCGACCCTGGACGG
+
C=:@B@FFA,CE@CC@<F96C@EFE@DFCBFFGGGFCFGGGGGEGCCFFCFGGFFGGGGGFGGGGGGF<@FFGGGGGGGGGGGGFFGFFGFCGCCEGGAFEGG?8FG9AEF:F,9,,96@E+@6+@GGGGGGGE8=@@61@EEF+=C7C9CFGACFEGGFGC68595ABA>>D<C>A@GDF=-266(2(-(4:)4)34((-.)..38(((,(.4((.7-44(82((4((0-,9(((--7992(49(4(4(4)-7(((,4(((((.(.8:(()(4(4((,(-((((-((,4(.(((
@M00689:251:000000000-CJTJ5:1:1102:19332:4922 2:N:0:5
CGACGGCCATGCAGCACCTGTACACCAACCACAAGGGAAACTACATCTCTGCAGCGATCTGGTGTATGTCAAGCCCAGGTAAGGTTCTTCGCGTTGCATCGAATTAATCCACATGCCCCGCCGCTTGTGCGGGCCCCCGTCAATTCCTTTGAGTTTTAGCCTTGCGGCCGTACTCCCCAGGCGGGGCGCTTAATGCGTTAGCTACGACACAGAGGCCGTGGAAGACCCCAACACCTAGCGCCAACCGTTTACGGCCAGGACTACCAGGGTAGCACAGCCGGCTCTCCATGTCCA
+
FEEFDDFGGFGGGGGFFFG<CEGGGGGGFGGGGGGFEFGGGGGGGGGCFGFFGGFGGFGGGGAFFGGGFFGGGGFGFGGFGGGGGGFGGGGGGGEFCFFGEGFGDGGGGGGGGFGF,DFEG=EGGGGGGGEGEGGGGGGEGGGG7CFGFCFGGGGDFFFFCGFBFFBA=@@D2(8.?9CDDD>FFF07-76?<2<A>:6??AFA<4:B9;?BF::<B((,(8????:12),4<0?(5)82(33((-3,3(-8:?0((-(4:.,,(5:?:.(),))..4(,39-:(),6).-..)
@M00689:251:000000000-CJTJ5:1:1102:5420:4956 2:N:0:5
CGTCGACCATGCAGCACCTCCACAGCAGTTCTTGCGAAAAGGGATATTTCTACTCCGGTCCACTGTGCTTCGAGCCCAGGTAAGGTTCTTCGCGTTGCGTCGAATTGAACCACATGCTCAACCGCCTGTGCGGGCCGCCGTCAATTCCTTTGAGTTTCAGCCTTGCGGCTGTACCTCCCAGGCGTGGCGCTTCATGCGTTAGCTTGTACACACTTGCCGGTGAACTCCCTTACCCCTAGCACTCTGCGTTTTCGGAATGGCTGACCTGGGATTCGAATCCGCCTCGTTCTATCT
+
D+,8+66+8E@<E<FCCC<FEFFGGGCEF<FC@<F:CCBC,BFGCFDFG<FAF,:FGCFC+<FGDF<,,,C:,@FC<F8<EF?F8,C9E?,,848@BFG6C:7:,A,,9,A=FGG9=D=,,4,64+6=D3E>1++33:+@9@>DCF8,?C7,,=D,=D:B8F2*.9)69(/0/1**/88*)((((,.(,66((.)).6,-(-62-(()))))(()))(((,(()))),.)))(,(((-(.).)())),((,).(-(((..(.1(4().1(,)..(.()-)-(((-((((().))
@M00689:251:000000000-CJTJ5:1:1102:6322:5102 2:N:0:5
CGACGGCCATGCAACACCTCCTGAACATCCTCCTCTGGCTCCAGGTCCATGTCCAGGTACACGGTAGAGGCAGCTGGGCGGAGGGCAAAGCCTGAGCCCTCCAGGATCCTCACAGGAACCGGCACGGTGCCCTCACCCCGGTGCCCCCGGCTCTTAAGCCACTCCAGGACAGCTCCAGCCACCTGCAACTCTGCTGCGGTGCCAGATCTGGAGCTTCGGGTATCTAACACTGGTCTCTCTGTACCGTATACCCATCTGCCGCTGCCGACAACAACCGGTGTGGAGATCTCGGGGG
+
GC@CEGDEEGGGGGGCFCFGGGGGGGGGCFGGGFGFGGGE8FFGFCFEFCEFEFGGGGGGGFGDEGEGGGGGGGGGFCFGGGGDCEGGGGGFFDGGGFF8EGGGGEAAFGG:EFGGFGGGC>C>BEE+@ED8AFE?:D6CECGCDDGD>DC*;>,D9DCAGC>B@)(82>DFB)).;4*9=FFDFFFFF(4)?8?439@;B935)().<AA<1:8()3:BFF?FFBF))0.4(-.65.42))))-(-41.)*()(.59))((,3(((--(()(,(((((((-(-(((,))(((4(
@M00689:251:000000000-CJTJ5:1:1102:20208:5246 2:N:0:5
CGACGGCCATGCATCACCTGTCACCTCTGTCCCCGAAGGGAAAGATCTATCTCTAAATCGGTCAGAGGGATGTCAAGCCTTGGTAAGGTTCTTCGCGTTGCATCGAATTAAACCACATGCGCCACCGCTTGTGCGGGCCGCCGTCAATTCCTTTGAGTTTTAGCCCTGCGGCCGTACTCCCCAGGCGGGGATCTTAATGCGTTAGCTGCGGCACGGAATCCGCGGAAGGACCCCACACCTAGCGCCCAACGTTTACGGCGTGGCCCAGAAGGGTACCACAGCCTGCTCAGTCTGG
+
GEEFDDGGGGGGGGGGFGG@F,CEF,FFEEGGGGG@EGGEGGGGGFFFEC,,CFGGGGGCCFCEFFGGGGGG=FGGF?AAAF?FFCF8AFGDEEG,7++6AEEGGFE,?9FDFDFC=E8E+@CCE?E6C==DFGE>8ED++@C03<7:B:8D:CF,5D@8++745*:444@(6(:@B2FGD613??>(6(((()..:)649802:B:4?F9>6(8>0:12)4((-,-9:)((3:69??F??35274(4((45(((-42(,(-34((((((4:<4:4))).,(((,2())()65.(
@M00689:251:000000000-CJTJ5:1:1102:20189:5263 2:N:0:5
CGACGGCCATGCATCACCTGTGACCTCTGTCCCCGAAGGGAAAGATCTATCTCTAAATCGGTCAGAGGGATGTCAAGCCTTGGTAAGGTTCTTCGCGTTTCATCGAATTACACAACATGCGCCACCACTGCTGCGGGCCGCCGTCAATTCCTTTGAGTTTTAGCCTTGCGGCCGTACTCCCCAGGCGGGGCACTTAAGACGTTGGCGTCGCCACGGAAGCCGTCGCAGGACACAACACGTCAACCCGAAAGTTGCAGGGGGCGGCTACAGGGGCAACGAACGCCGACATATGCTT
+
E:7@+@@C@EFGCAFCCF,6C,<,,<E,<<EF,<:++8+,,@8:C,:FCEE,E,@<<<9F,BCEDEC,@F,49,,,:,44E<655A,:?FGFC<DEG:++@,@4,?FE79,9E,9+=8+@8E=+@,,+64,,6488CED68CED7+=:A+5,7:7>*E++5=87)<5>))/79@FFE2@*/235416((3(,3(5-6-).,-(((4((-,((((,,(,(,,74(((429),(.(480(((((().,(--(-1)).).(,(,(-(((,()),0((-((--(2(1((4((())))-)
@M00689:251:000000000-CJTJ5:1:1102:9225:5402 2:N:0:5
CGACGGCCATGCAGCACCTGGTTTATGTACTCAGCATGACATCATATGATATGGAATATCCCTTTGGTGAGTTCGGGGTATCTAATCCTGCTCTCT
+
E4+=:@@CCC@,<CF@DGE<E6EEE,CC<6,CCFGE9FFGGGG@EFEFFE@<EFGGFGFF<F@@8FFFFGGBFFFEEECFCF<EAEG@FG@FGFG9
@M00689:251:000000000-CJTJ5:1:1102:15591:5438 2:N:0:5
CGACGGCCATGCACCACCTGTGTGGACGCCAGCCGAACTGAAGAGACTCGTCTCCGAATCCCAAACGTCCCATGTCAAGGGCTGGTAAGGTTCTGCGCGTTGCTTCGAATTGAACCACATGCTCCACCGCTTGTGCGGGCCCCCGTCAATTCCTTTGAGTTTCAGCCTTGCGACCGTACTCCCCAGGCGGGATGCTTAAAGCGTTAGCTACGGCACGGCCGGATTGGGTAACGGCAAAACAAAGGCGACAACGTTTAGGGCCGGGACTACGAGGGGATCTAAACCAGCACTAGA
+
GEDEEDFGEFFFGGGDFGF<FFGGGGGGGGGGGGGGGGGGGGGGEFFFGG@GGGGG7FGGGGGGCGGGGGGGGGGG9FGEGGEFEGGGGCGGGGGGGGGGGGGGGGGEDGGCFGGFDFGFGG=EF?FGGGCED,,@=EGGGGGGGGGE5FGGG7EGFGGFGGFECFF=E=BFB>2@DDGF;(6:30116>BFFFF4>A2<AFF3:<?<<>71:(-7(-,(49>((3:F0*(.8919>((3((4,((((--(.,,((-5??((((-44..,(749;6,(-4).),(,12(.))))
@M00689:251:000000000-CJTJ5:1:1102:11867:5616 2:N:0:5
CGACGACCATGCAGCACCTGTCACTCTGTCCCCGAAGGGAACACGGTATCTCTACCGCTTGCAGAGGATGTCAAGACCTGGTAAGGTTCTTCGCGTTGCGTCGAATTAAACCACATGCTCCACCGCTTGTGCGGGCCCCCGTCAATTCTTTTGAGTTTCAGCCTTGCGGCCGTACTCCCCAGGCGGAGTGCTTAATGCGTTAACTTCAGCACTAAGGGGCGGAAACACCCGAAAACCGAGCACGCAACGTTTACGGCGCGGGAGACAGGGGGAAGCAAACCCGATCACGAGGG
+
C>:@@CFF@@CCAFFAFFF<EEFFCDCFGFFFGGECCFFGGGGGGGFGGGFGGGGFGGGGGGGGGGGGGGGGGGGGGGGGGFGGGGEAFFCFGGGGEGGGDGGFG@<FGGGCGGDFGF+A8==DECG6EGGGGGGG=@CEEGGGGCCGFGGGGGFFFAFFDGF29/>7928@=D2(406C@@@?9@0(,36?EEF3?>>08:<4:)6).:A<)45:?F>BF;;>04(80)(493(33(4-32:;(49091(.()(,43(41(((-((.(-47((((..4(-((((-(.(((-(
@M00689:251:000000000-CJTJ5:1:1102:9260:5639 2:N:0:5
CGACGACCATGCATCACCTATTTAAATGTACAAACAATTCTGCATGACTCAGCTGGCCGATGAAGGCATCTACTGCCGAGGAAAGGAACAGCATGCTGGCATCTGCTGCCTACAACATCGCTCTTACCCCTCGCCACCGCCCGACACAGCCCAGCCTACAGAAGTGACAACTTCTGAGAATATAGCTCAATTCTCATATGCTACAGGGTATCACAGCCGGGTCTATATGTCCATTAAACCAACCTGACGGGGTGGAAGCTACGGCGTGTTGTGAGACGAGCGGAGGTCGGTATGG
+
GGEGECFFGGGGEGGFAFFDGGG<<FFDA<FFACFAFGDAF9<6EE,FGGGCFF@,@EFFC,,CA@GFFDF,F<=,<8+@++,:?AF<D8,E8BFD,5,6@A@GGF9,A,A?F,,@9==E+,9=ED=4=>+@+6+4+@?+@++0====*06AFF:DCEG*++))00CA70=E6*;:EE7CC***0**0.::A6<<<*1/:*6**6>B25()1**0*(-((((.(.)).1+))9))/.9)/((,(((((,(()-(-1)4()-21(42,-:(()-)))),32(-((((,(,((.((.
@M00689:251:000000000-CJTJ5:1:1102:21670:5647 2:N:0:5
CGACAGCCATGCATCACCTGGTCGCAACATATTCAGGAGGCAACCACCTAGAACTGGCCACAGGCAAATGTTAAAAAGAGTATGCCCTAAATCCTGCTCGTTCAGGGAGGCAGTTTGATTTACAGGGTATCTAATCCTGCTCTCT
+
GEEEGGGGGGGGGGGGGEGCFFGGGGGGGGGGGGGFFGGGGGGGGGGGGGGGGGGGCGGGGGGGGGGGGGGGGGGGGGGGGGGGGGGGGGFGGGGGGGGGGGGGGGGGGGGGGGGGGGGDGGGGGGGGGGGGGGGGGGGGGGGGG
@M00689:251:000000000-CJTJ5:1:1102:9272:5653 2:N:0:5
CGACGACCATGCATCACCTATTTAAATGTACAAACAATTCTGCATGACTCAGCTGGCCGATGAAGGCATCTACTGCCGAGGAAAGGAACAGCATGCTGGCATCTGCTGCCTACACCATCGCTCTTACCCCTCACCACCGCCTCACACAGCCCAGCCTACAGACGTGACAACTTCTGAGAATTTAGATCAATTCTCATCTGCTCTAGGGTATCTAATCCTGCTCTCTCGGTCCCTTATACACATCTGACGCTGCCGACGACCCGCCTAGTGTAAAACGAGGTGATGCACGTAGT
+
GEEGGGGGGGGGGGGGGGGGG9FGFEFGGGGGGCGGGGGGGGGFGFFGGGG8FFFEGGD7FFF,AEF8FGGEFGGFGFEE@+CEFEEGF<EFCGCFF9>AFGGGGGGGGGGGGGGGGGGGG4DEFDFGE?BGGGGGGGGGGD>6DGGCBFFGFGGFF8A5DD)::98=7AD@CECEFFC@5;5;;@ECEEFCF@AEE;;;6<67;46=::)**2>8@4*7(.8<>7*(-/(-5>*6)7<?;73/))73(4252(6((.2((,(-2-(.4))/--))(((((-)))-.)(.(.(
@M00689:251:000000000-CJTJ5:1:1102:11841:5670 2:N:0:5
CGACAACCATGCAGCACCTGGGACTCCCACCCACTGGCCCTGCGCACGGCTCCAGGAGCTCCATTTAAACTCAGAGCTTGCACTGTATGTCTGGGTGATGTTGTGGGTATCGAAGCCTGCTCGCTCTGTCGCGTATACACATCTGACGTTGCCGACGATACTCCTTGGGGAGAACACGGGGGTGGCCGTATCATAAAATAAAAAACGGTGATCAGCTGACCACAGAAGTGGACAAGTCGACGACCGAGTACAACGATGAAAGCATCAGAAATCATGTAAGATGGCGACCATATAA
+
C=78C:C6:,CFFFGCFA@<F@FF;EFEGG7FGGC<<CCFFGG+@F@:7C+@FGGGC:FFGGFFEFCFFG<FGFCEFF8FGCF9:CFEFC9,C<DAFFDC=EEABCFF?,<+4F++,==,==+@+,=9,@+6+4>+,79A?8==D++@*+6+=CC8AE6:7+00*+1)))):))0)*)/*/6(((((.(((())./)9).))1)(((((-()))).6()(()(,((),)0,)()(.).(,--4((,((-()*),,((()--)(,)).))))*)))).-).65))(-3,9())..)
@M00689:251:000000000-CJTJ5:1:1102:9986:5734 2:N:0:5
CGGGCCATGCAGCACCGGTCTCCAGGCTCCTTGCGGCACCCCTGAATCTCTTCAGGGTTCCTGGGATGTCAAGGCCAGGTAAGGTTCTTCGCGTTGCATCGAATTAAACCACATGCTCCGCTGCTTGTGCGGGCCCCCGTCAATTCCTTTGAGTTTTAGCCTTGCGGCCGTACTCCCCAGGCGGGGCACTTAATGCGTTCGCGTCGGCACGGAGGCCGTGGACGACCCCGACACCTAGCGCCCACCGTTTCCGGCATGGACCACACGGGGTAGCAAGACTGCCCACCGAGGCCC
+
C=@@F@@EE,;EEFEF+68:BFGFFDD6CB<AFGFCCF@EGE79:C6CFG,,BFFFGFFGFGGGGGGGGGCDCFFFGFDF<<FFFAFGGGFEGGEEGEDGG:EGGDFFGGCF8,EF8=FCE8=EFGGGCGEEEGE>EGD6A>EDEGGGFGGGGGGCFDDFFF@8>52AF=2(85C6FF6C=6;>9190:BB)4)))7<?(177>>FF>FBB9((4?BF213:(-412;F391>>628>2>F99<:(((45)/3990(4:7)(3((,(--4(.(.5>,(.)4(3:)4(((((-((
@M00689:251:000000000-CJTJ5:1:1102:7465:5788 2:N:0:5
CGACAGCCATGCAACACCTGTGTTACGGTTCTCTTGCGAGCACTAAGCCATCTCTGGCGAATTCCGTACATGTCAAAGGTAGGTAAGGGTTTTCGCGTTGCATAGAAGTAAACAACAACAGCAACCGCGTGTGCGGGTCCCCGTCAATGCCTTTGAGGTTCAACCTTGCGGCCGTACTCCCCAGGCGGTCAACTTCACGCGGTAGCTTAGTTACGTAGTACTAATGCACCCAACACACGCTTGACCTCGTTTAGGTCTGGTCCAACGTGCGTATCTACTCCTCGTATCTCTTGT
+
EEECCEFD<6CC@EED,@,<CCF8CCFFC,B,CF,,@CCE7@;,CFC,CF9;@,6CF<CGG@,:AECA,@,CEFGFFGG,B=C<E<EF,944>?>,F:+8@=,,99F9?EFCD,98=,6@,=4=,,6+6+@4=,@6C+6@88@++=3<++57@,;>?,0*3A;*)3:7)0)1:945*)5;29=@25@123(7.)7)1=(/3(.,,444)).66<2()(())..).<<2<)-(,((,(((((((,,)))(,(0,6..))(()),).(((4(,)(3,-))),().(-((()-4)))
@M00689:251:000000000-CJTJ5:1:1102:7471:5806 2:N:0:5
CGACAGCCATGCAACACCTGTGTTACGGTTCTCTTTCGAGCACTAAGCCATCTCTGGCGAATTCCGTACATGTCAAAGGTAGGTAAGGTTTTTCGCGTTGCATCGAATTAAACCACATCAGCCACCGCTTGTGCGGGTCCCCGTCAAGTCCTTTGAGTTTCAACCTTGTGGCCGTACTCCCACGGCGGTCACTTTCAAGTGTTAGCTTCGTTACTGAGTCCTAATGCACCCAACAACCAGTTGACATCGTTTAGGGCTTTGACTACCAGGTTATCTCATCCTGCTCGCT
+
GGGGGEGGGGGGFGGFEFE@,CFFFFGGG@CFGG@,CFGGGGE,CFGFGG<GFCGCFGGGG7FEAFFG@FCGF,FFGGG5CFGFGFGG,?;,@FEGFC6>?F,,@FF,9FFG9FEFE?=E,@FD@EE>8CD4AEC=@+6=DDC+0=?,?=9:@,7>D;=+2?C7CCE7*3850:=8BB=F=))0/)/2@25)/).7)))))1<.5;65.(/6(3<)/)9)/<C3)).);4,(141((4,499442457(4::().8?(((-)-)),4:),)1624.).4)-))4()(-2
@M00689:251:000000000-CJTJ5:1:1102:7451:5806 2:N:0:5
CGACAGCCATGCAACACCTGTGTTACGGTTCTCTTGCGAGCACTAAGCCATCTCTGGCGAATTCCGTACATGTCAAAGGTAGGTAAGGTTTTTCGCGTTGCATCGAATTAAACCACATCATCCACCGCTTGTTCGGGTCACCGTCAATTCCTTTGAGTTTCCACCTTGCGGCCGTACTCCCCAGTCGGTCAACTTCACTCGTTAGCTTCGTTACTTAGTACTAATGCACCCAACAACCAGTTGACCTCGTTTATGGCGTGGCCTACCAGGGTCTTTCATCCTGCTCTTC
+
GEEGGGGGGCFGGGGGFG?<FECFGFFGECGFGG9,;FFGEGG,EFFEFFFCFGGGGFGG7+B@FF@FE@EGFGCEFGGBECF,FEGC,?F=8FFFGBBEGF;,>FEF<F?AC,4+@,=E=,,DFD6=+6=D,E8+@FG,@E+=@>+=@?DGFGGFFFGFG7D68D@E@=5A55@89CFCBA)7):)5-:2:ECFE<E**(/(:(8>454@F015))19)<E?3)6>)7ADF(1(/(8<046))))..26?@().)((47((4<02040(-8(.)-)-)69<),596))
@M00689:251:000000000-CJTJ5:1:1102:21150:5810 2:N:0:5
CGACGACCATGCATCACCTAAAAATAAGTCGGGTATCTAATCCGGCTCTCT
+
FFCECCFFCFGGFGFFFGGFC@GG8,<FE,B:FE@,;EEGGGA+@+CF<@,
@M00689:251:000000000-CJTJ5:1:1102:25104:5892 2:N:0:5
CGACAGCCATGCATCACCTGTACACCAACCACAAGGGAAACTACATCTCTGCAGCGATCTGGTGTATGTCAAGCCCAGGTAAGGTTCTTCGCGTTGCATCGAATTAATCCACATGCTCCGCTGCTTGTGCGGGCCCCCGTCAATTCCTTTGAGTTTTAGCCTTGCGGCCGTACTCCCCAGGCGGGGCGCTTAATGCGTTAGCTACGACACAGAGGCCGTGGAAGACCCCTCCACCTAGCGCCCACCGTTTACGGCATGGACTACCAGGGGATCTAATCCTGACTCGCCGGTAC
+
GGGGGGGGGGGGGGFGFGGGGGFGGEDGEEGGGGGGGFFGGGGGGCGGGGGGGGGGGGGGGFFBEGCFFFFEAFFGGGGG9FGGGFFGGFGGGGGGGGGGGFDGFGGGEFGGGGGG8;FEECEGGGGGGCCEGGCCEGGCGGEFCGGGFFFGGGGGFGF+CDEEEE9=AAA=AF87F=*;=B)>@B@910:<A4<933:?<9B9)44239(.(,(3:13(3(33(83(8>(,((3<>?B>992:?:B,(2-/(--(-42>?>20:30((((04).6:)-)))()-(,((44((
@M00689:251:000000000-CJTJ5:1:1102:25330:5915 2:N:0:5
CGACGACCATGCAGCACCTGTACACCAACCACAAGGGAAACTACATCTCTGCAGCGATCTGGTGTATGCCAAGCCCAGGTAAGGATCTTCGCGTTGCATCGAATTAATCCACATGCTCCGCCGCTTGTGCGGCCCCCCGTCAATTACTTTGAGTTTTAGCCTTCCGGCCGTCCTCCTCAGGCGGGGCGCTTATTGCGTTAGCTACGACACAACGGCCGTGGACGACCCCCACACCTAGCGCCAACCGTTTTCGGCATGGAGTACCAGGGTAGCTAATCATGATCTCACCTGTCTT
+
GGGGGGGGGGGGGCFGGGGFE9FGGGGDG@CFF,EF:,6CF<@F@,C,EF9AEE8F7E7E,,C,B@<AF5F@8<,B<C<=FF?8,9EFGGGF=>:C:,,@=,49DFFFEEGGGG9,@=DEGGDG8=+@,,+@+36+=E64@7+5+++7=+:,+33,B;>85:**0*:=4@5)):/:)7?*-(6@1990090:)54),(,-2)))31(4212(-16>6>9>2(((40(38)4;?0<0,),23;((-,4-(((*-(4(-,3)(.,464:,13>))-4))))-))))))))(),))))
@M00689:251:000000000-CJTJ5:1:1102:22182:5956 2:N:0:5
CGACGGCCATGCAACACCTGTACACCAACCACAAGGGAAACTACATCTCTGCAGCGATCTGGTGTATGTCAAGCCCAGGTAAGGTTCTTCGCGTTGCATCGAATTAATCCACATGCTCCGCCGCTTGTGCGGGCCCCCGTCAATTCCTTTGAGTTTTAGCCTTGCGGCCGTACTCCCCAGGCGGGGCGCTTAATGCGTTAGCTACGACACAGAGGCCGTGGAAGACCCCGCAACCTAAGGCCCACCGGTTACGGCAGGGACACACAGGGGAACAAAACCAGGCCTCCCGGTCCT
+
FEDCDDFGDDFFGGGDCBF<FFFGGGGGGGGGGGGGGGGGGGGGGGGGGGGGGFGGDDGGGGGGGGGGGGGGGGGGGGGGGGGGGGGGGGGGGGGGGGGGCFGGGGGGGGFGGGGGGGGGGGCGGGGGCGG>EGEEEGGEEGGGGGGGFGG:DAFGFGFFGGF8:5>BFABD=9@EA@FCBF(6>>069;?0<A9543?F09<<2?161;7?022?:(-(,,34((3(4)(((,.((,(((4:((-3(42-)(4-2((4-8(((-(44:(,)(((.,((,.,(()(((((((,)
@M00689:251:000000000-CJTJ5:1:1102:22205:5959 2:N:0:5
CGACGGCCATGCAACACCTGTACACCAACCACAAGGGAAACTACATCTCTGCAGCGATCTGGTGTATGTCAAGCCCAGGTAAGGTTCTTCGCGTTGCATCGAATTAATCCACATGCTCCGCCGCTTGTGCGGGCCCCCGTCAATTCCTTTGAGTTTTAGCCTTGCGGCCGTACTCCCCAGGCGGGGCGCTTAATGCGTTAGCTACGACACAGAGGCCGTGGAAGACCCCTACACCTAGCGCCCACCGTTTGCGGCAGGGACCACCAGGGTAACTAATACGGCACACTCTGACAC
+
G@@FCDFFDGFFCFGDEFG<FFFGFGGGGGGGFGGDGFFGGGGGGGGGGGGGGGGGDFGGGGGGFFGGFFGGGGGGGGGGGGGGGGGGGGGGGGGGGGGGGGFDGGGGGFGGGGGGDGGGGGGGGDFGGGGGGGE=EGG@CEEFGGCEFGDDFGGFFGGFGGEEEFF99@FFFFE=A@GC>F@6>>FF>FFFBFB<B(,(4<AA<B0(408:B:063(-2918<(2:6?)43?2:7?FF(421<B13((.(/460>(0((((-,((.8?:().)),..)((-((421()-))),
@M00689:251:000000000-CJTJ5:1:1102:10194:5974 2:N:0:5
CGACAGCCATGCATCACCGGTGTTCGCGCTCCCTAAGGCACTCATCTGTTTCCAGAGGATTCGCGACATGTAAAGTCCTGGTAAGGTTCTTCGCGTTGCATCGCATTAAACAACATAAGCCACCGCTTGTGCGGGCACCCGGCAATTACTTTGAGTTGCACAATTGCGTGCGGACACCCCAGGCGGGGAACTTAACGTGTGAGCGACGGACCGGTGCGGAGCGAAACGAAGAACAACTAGTAACAAGCGGTGCAGGCAAGGGAGGCGGGGGAGACCAAATGCGCACCAGCGGT
+
=>:6@@FFC,C<@FD<,;,@+@B7,8868+8@@@C;@@,C,,C,C,,<<@9<ACFACEFGF<,@@E:F,E<,:CF,<E<<A,5A=9,:?E9@8FGF++4944@++8+59EADFE4@=D+,6=,,@+++@8D=EEB+6+=86++=6++,4=+,7;:3+,+*2@:*33*:5::)--2()0C59>>0(0(((-(,.5))((-5(.4(--16,((--,((492(((44(4(2(0(,((.1()...).4).:?6(-)().((.,-(((-((-36;B3(-((,.(-).(-(4(.(,(((
@M00689:251:000000000-CJTJ5:1:1102:24729:5990 2:N:0:5
CGACGGCCATGCATCACCTGTACACCAACCACAAGGGAAACTACACCTCTGCAGCGATCTGGTGTATGTCAAGCCCAGGTAAGGTTCTTCGCGTTGCATCGAATTAATCCACATGCTCCGCCGCTTGTGCGGGCCCCCGTCAATTCCTTTGCGTTTTAGCCTTGCGGCCGTACTCCCCAGGCGGGGCGCTTAATGCGTTAGCTACGACACAGAGGCCGTGGAAGTCCCCTACACCTCGCGCCCCCCCTTTACGGCATTGACCACCAGGGTTCCTATCCCCTCTCCTCTTGTCT
+
GGGGGEGGGGGG<FFGGGGGGGGGCFEFG7CFGGFGGGFGGGFGGGFAEFDEFGGEGGFGFAB@EFGGGGGGFCDFGGFGFFCDEECFGG@CGFE@CFEFCGGGGGECF9,EF8@8,@++@E>CGG6FFGGEGGGEGEGGGGGGGCFECG7,@@:CE,3BFF6)0?)-:B@=2=C5A?CCDF69@FB9;9<(6:)63:?014).2:0143<(4>?<:0,7(4<B)6)865::0123(-,,431(2-((38.9,:920.362))46,2(-40).).-),)(((((()(-).-))
@M00689:251:000000000-CJTJ5:1:1102:10203:5992 2:N:0:5
CGACAGCCATGCATCACCTGTGTTCGCGCTCCCTAAGGCACTCCTCTGTTTCCAGAGGATTCGCGACATGTCAAGTCCTGGTAAGGTTCTTCGCGTTGCATCGAATTAAACAACATACTCCACCGCTTGTGCGGGCCCCCGTCAATTCCTTTGAGTTTCACACTTGCGTGCGTACTCCCCAGGCGGGATACTTAACGCGTTAGCTACGGCACTGGCCGGGTCGAGACAGAAAACACCAAGTACCCAGCGTTTACGGCAAGGGAAAAGGGGGGATCTGATGCGGATAACTCAGGC
+
C=@@BCFFDCEECFF<<EA6C@E@,@@FF7BCFFFCDEDFGGGCAFFGEFAFGGGGGGGGGGGGGGGGGGGGGGFEFFGFGCFFFFFAFCC,B7FF7FGGGFEGGE7FGGG,FEFCGG+@8A@FGDGGGGGGGGGG6@D6@CCDG@7CFGGFGGGFF9CBFFEFE8CA@A=AADF4CB>CBFB55=1(.:@CEEFEF;99;64A>:>??060(4(((7964179(81:0)433(431(.:4-)).8(44,(.3926(-28<(,((((449>),(,)).)))(,((-.))-).(.
@M00689:251:000000000-CJTJ5:1:1102:19955:6138 2:N:0:5
CGACGGCAATGCATCACTGGTACACCAACCACAAGGGAGACTACACCTCTGCAGCCATCGGGCGTATGTCAAGCCCAGGTAAGGTTCTTCGTGTTGCATCGTATTAATCCACATGATCCTCCGCCTCTGCGGGCCCCCGCCAATTCCTTTGAGTTTTTGCCTCGTGGCCGTCCTCCCCCGGAGGGGGGCTTAATGCGTTAGCCACTGCACCGAGGGCGTGGAAGACACCGACACCAAGCGGCCACCGTATACAGAAGGGAGTACCAGAGTAGAAACACCTGCTCACAACTA
+
FCCCEDG++,6,,,,CC,,CE9@6EC@@,B:F66C8@<,B6C6CE,,,CEC,,:,,C99,6++84C,?6,A?5?,44C,,9<C<5AE<F,9,+9,A<<,@6+,A8F9F<,5AF:D,,9+,28=>+6+=,,6C8@+++@6+@11+2=?A;9C,*77;=**;*:)8)*72-47>)5*8)64)/(.,(6(,390)-:><11(-())).(,))(((-((((-(--().(,((()-(,3:((((-(-4>23((((.*))-)..0:((,..)5(())*-))((.(4(((-).))4).
@M00689:251:000000000-CJTJ5:1:1102:19926:6143 2:N:0:5
CGACGGCCATGCATCACCTGTACACCAACCACAAGGGAAACTACATCTCTGCAGCGATCTGGTGTATGTCAAGCCCAGGTAAGGTTCTTCGCGTTGCATCGAATTAATCCACATGCTCCGCCGCTTGTGCGGGCCCCCGTCACTTCCTTTGAGTTTTAGCCTTGCGGCCGTACTCCCCAGGCGGGGCGCTTAATGCGTTAGCTCAGACACAGCGCCCGTGGAAAACCCCTACACCTAGCGCGCAACGTTAACGGACTGGCCGACCCGGCAGTCTACTCCTGTTCCCCCGTGCCTA
+
GGEGGFGGEGGGGGGFCCC<FEFGGFGGGEGGGGGFGECFGGCFGGGEFGGGGGGDEFFGGGGGGEFCEGF9?FGGGGGGGAC<FEG9FFECGGEFGFGG6FG8FFEEAFGGG8>?;EFEGGGGGGC4@DGDECCGGCDEEE6C?C:FFG7,DEFFFF5ACFEEFF59@4A)52>>F=CD9B=B>(26;>6B4424;2:8?A4))(.5(4::(((-(-(4(1,)((-(1)((4:11,)4(,(-((4,,.(,14((-781(((-4(,34((()()))).,.,)-.)).(-(,(-))
@M00689:251:000000000-CJTJ5:1:1102:19942:6151 2:N:0:5
CGACGGCCATGCATCACCTGTACACCAACCACAAGGGAAACTACATCTCTGCAGCGATCTGGTGTATGTCAAGCCCAGGTAAGGTTCTTCGCGTTGCATCGAATTAATCCACATGCTCCGCCGCTTGTGCGGGCCCCCGTCAATTCCTTTGAGTTTTAGCCTTGCGGCCGTACTCCCCAGGCGGGGCGCTTAATGCGTTAGCTACGACACAGAGGCCGTGGAAGACCCCTACACCTAGCGCCCACCGTTTACGGCATGGACTAACAGGGTACCGAATCAGGCTCTCGCTGGACC
+
GEEGGGGGGGGGGGGFGGGCGGGGGGGGGGGGGFGGGFGGGGGGGGGGGGGGGGGFGCFGGGGGGGGGFGGGGGGGGGGGGGGGGGGGGGGGGGG7FGGGGG@FGGGGGGGGGGGGCGGGGGGGGGGG@AEGGGGGGEGEG>EGGGGGFGCCEEFGFFFFGGE@CEBFFAFFFFF=FFGGBDFF@FF6>FF?DBABFBF(4<29?B?FB>2:??BBFFF96?B?0743-)(44?F?82:B>B18?F>BF?FFF?B>;B<)).5)43>F0.4/)(,414)))((.(,(-(0((((
@M00689:251:000000000-CJTJ5:1:1102:18033:6198 2:N:0:5
CGACGGCCATGCAGCACCTGTGAAGGACCCTTACGGACACCGTATCTCTACGGCTTTTCCCTACATGTCAAACCCAGGTAAGGTTCTTCGCGTTGCATCGAATTAAGCCGCATGCTCCGCCGCTTGTGCGGGCCCCCGTCAATTCCTTTGCGTTTTAGCCTTTCGGCCGTACTCCCCAGGCGGGGCGCTTAATGCGTTAGCTGCTGCACGGAATCCGTTGACGGGCCCCCCACCCAGCGCCCAGCGGTGCCGGCGTGGACTAACAGGGGATATAATCCAGCCCCGTCGGTCTGTT
+
GGGGDDGGEGGGDGGGFGGDGGFGGFGGGGGGGGGGGGGGGGGGGGGGGGGGGGGGFGGGGGGGGG9EFGFGGGGG?FDFGGGGGGGGGG77BFGGGFCCEFGGGFA<E@FFEEG9FGGGGGGGCCG8=88CC?BGDE7+*4BFGC=EF++*3@EGFDFFG**10?@DFF2@(9>>>193;9B>FF>;(:?B4).(-4<(--48)55(,(4(8,.493)44)(-(((44)(49?(40:B>69:(.(4-,(.5;(121(-3)(.5,4:013())..)4)))((((((-(46:0(-)
@M00689:251:000000000-CJTJ5:1:1102:17472:6260 2:N:0:5
CGACGGCCATGCAACACCTGTACACCAACCACAAGGGAAACTACATCTCTGCAGCGATCTGGTGTATGTCAAGCCCAGGTAAGGTTCTTCGCGTTGCATCGAATTAATCCACATGCTCCGCCGCTTGTGCGGGCCCCCGTCAATTCCTTTGAGTTTTAGCCTTGCGGCCGTACTCCCCAGGCGGGGCCCTTACTGCGTTAGCTACGACACAGAGGCCGTGGAAGACCCCTACACCTAGCGCCCACCGTTTCCGGCCTGGCCCACCAGGGTATCCAATCCTGCTCCACCTGTCCTT
+
GGGGGGGGGGGGGCEGEGGDGGGGGGGGGGGGFFFDFGFGGGFGGCGGGGGGGGGGGGGGGGGGGFGGGGGFCFGGGFGGFEFCFFGGGGGGGGGCFGGGGDFGGFGGGGGGFGEGGGGCEGCGGG6F,@EGGGGEGG8CE?6CGGGGFFFAEGGGFF;BFGF5@B=@@2@A=DFFFFD*2:@2>0-(-:?0(:>A<?<13<<AF<?91>34:01??0>12:).:44<()4:??FF:)42;>06??(4:2)96(2(46?(((4-:((((.(/).)))(44)5(6)(((.2)..))
@M00689:251:000000000-CJTJ5:1:1102:14147:6300 2:N:0:5
CGACGGCCATGCACCACCTGTACACCAACCACAAGGGAAACTACATCTCTGCAGCGATCTGGTGTATGTCAAGCCCAGGTCAGGTTCTTCGCGTTGCATCGAATTAATCCCCATGCTCCTCCGCTTGTGCGGGCCCCCGTCAATTCCTTTGCGTTTTATCCTTGCGGCCGTACTCCCCCGGCGGGGCCCTTACTGCGTTAGCTACGCCCCAGAGTCCCTTGACGACCCCTACACCTAGCGCCCCCCGTTTACGGCATGGCCTCCCCGGGTCTCGACTACTGCGCCCCCTGTCC
+
GGGGGDEGGGGGFGGFFGGGGEF<CFDFGG,F,6CFGG,,CF,C,CFGGGCFF8B@+6CBE,CFA6FAFG,,9EFGD=CF,,=AFFGGGGAF@FG+C,@E+,,AD,,CEF,A4F,D;EF,AF6EGG+@,@+6+CEEEGDGG6+?CFGGFG+,+5:CD,+4BDE*:*0:@2A)554>F?))-:422(4(,4?0,4)6(44(-6<)8(((,41((().-).)42),(421(.-4::FB?2((-07(41((,,(/((,,((.34)(.:(((,4(.)(.48(56).(((((-,233)
@M00689:251:000000000-CJTJ5:1:1102:14167:6304 2:N:0:5
CGACGGCCATGCACCACCTGTACACCAACCACAAGGGAAACTACATCTCTGCAGCGATCTGGTGTATGTCAAGCCCAGGTAAGGTTCTTCGCGTTGCATCGAATTAATCCACATGCTCCGCCGCTTGTGCGGGCCCCCGTCAATTCCTTTGAGTTTTAGCCTTGCGGCCGTACTCCCCAGGCGGGGCGCTTAATGCGTTAGCTACGACACAGAGGCCGTGGAAGACCCCTACACCTCACGCCCACCGTTTCCGGCATGGCCACCCCGGGTATCTAATCCTGCCCTCCCTGTCC
+
GGGGGGGGGGGGGGGGGGGGGGGGGGCFGGEGD6CFGF6CFGEG<CFGGGGG9<F@+CCBFAFFF<FFFG9,:CFG<<?F<<F<FFGGGG7F7FG:F<EG88,AEF,FGG<F:FFG8FG6CECGGGCF,@>C6EGEGG>CC++?CGGGFG7,+@EFFE9BFGF5C9):@)>=@FFFFFC59B>@@0>BBFF(6A9>2?:06A>2<2(9(616?048?(-(4().,3?B?53?(4<?((..312(83(462)9<99(,((..(-(3((-(41/)))65<2)).((.(.4<),))
@M00689:251:000000000-CJTJ5:1:1102:23456:6358 2:N:0:5
CGACGGCCATGCAACACCTGTGTGCACGTCCCTTGCGGGAAGAAATCCATCTCTGGAGATCGCCGTGCCATGTCAAACGCTGGTAAGGTTCTGCGCGTTGCTTCGAATTAAACCACATGCTCCACCGCTTGTGCAGGCCCCCGTCAATTCCTTTGAGTTTTAACCTTGCGGCCGTACTCCCCAGGCGGAGAACTTAATGCGTTAGCTGCGCCACCGAAGCTCTAAGAGCCCCGACAGCTAGTTCTCCTCGTTTACGGGCTGGACTACCCGGGTATCTTAACCTTCTCCCCCTTGT
+
GGGGGFGGGGGGGGGGGGGGGGGGGGGGEFGGGGGGGGGGGGGGGGGFFGGGGGGGGGGGGGGGGGGGGGGGGGGFGGGGGGGGGGGGGEEGGGDGGGGGGGGGGGGGGFGGGGGGGGGGFGFGGGGGGGGGDGFGGGGGGGGGGGGGFGGGGGGGFFG>EGEFEFECE>AABFBFFFGGB?@FFFFFB69@@CC<CCFFFFF<BDAA?FF?B?:4((-4)4<A)634:>BB0>B0>F?)52)4)))68:1>:0)3(((--4(3)4(.30077())-.))).-)5)-)((-(((-
@M00689:251:000000000-CJTJ5:1:1102:9922:6410 2:N:0:5
CGACAGCCATGCACCACCTGTACACCAACCACAAGGGAAACTACATCTCTGCAGCGATCTGGTGTATGTCAAGCCCAGGTAAGGTTCTTCGCGTTGCATCGCATTAATCCACATGCTCCGCCGCTTGTGCGGGCCCCCGTCAATTCCTTTGAGTTTTAGCCTTTCTGCCGTACTCCCCAGGCGGGGCTCTTACTGCGTTAGCTACGCCCCAGCGGCCGTGGAATACCCCTACCCCTACCGCCCACCGTTTCCGGCCATGACTCACAGGTGTTCGAATCCTGCCCTCCCTTTCT
+
GGGGGGGGGGFGGGGGGGGGGFGCFGFEGG:F<6CFE8,,CF<F8CFGGGGG,,B++CFFA,FFF<F9CE,,,CFG,6,B696<EFGGGG,@+CC=F?DG=,,8C,,CFG=E:F9DDGG+CEEEGG6D,E++@EED8C6@C++?DFGGFG+,+@EGF9+=FGF5C=EEC):)=CEFFFC7):2@>0>(6@<))93>;F@((692<((4(-22(-(41(42712))64><3(40403(((((4;?0:(4:8343391((.).4>)4.),-()0)((,,-5A42:0(((,()).)
@M00689:251:000000000-CJTJ5:1:1102:4620:6420 2:N:0:5
CGACGACCATGCAGCACCGGTACACCAACCACAAGGGAAAATACAGCTCTGAAGCGATCTGGGGAAGGCCAAGCACAGGGAAGGTGAGTCGCGTGGCATAGAAGTAAAAAACAGACTCCACAGCGGGGGCGGGCGCCCGGCAAAACCTTGGAGATGCAAAATGGCGAGCGGACGCACCAGGAGGGAAACGTAACGGGTTGGCAAGGGCACGGAGAGGGTCGAGACGAGAAACAGCAAGAGAGCAGCGGTAGAGGAAAGGGAAAAAGGGAGAGCAGAACCGGGCAACGAGAGGCAG
+
@=@B::@8:6CC<@C<,,+++8,@,,:6888C<<FC@@6@,,:9@,,,,<C9@F,@@,,:CA,@,@6?,:6B9,9BFEF,=C8,,,5,9?@6@++889,,9CD,,95@5,>B=,E,,4+61,66+3@+@*>:C*****22*/:******2*0;+0219>90*)..7(4(-(,((-(),97:(4(((.4.3182-3(3-(--().(,3,4(-7(3(-81((-2,4(-24358.8(.(.4((.((.((-((((*.31((.1(.(4(4366((-)-)(,(((-((((((,1((,((--
@M00689:251:000000000-CJTJ5:1:1102:13537:6434 2:N:0:5
CGACGGCCATGCAGCACCTGCGTCCGCGTCCCCGAAGGGAACCGTGACTCTCTCCACGTAGCACGGCATGTCAAGAGCTGGTAAGGTTCTTCGCGTTGCGTCGAATTAAACCACATGCTCCGCTGCTTGTGCGGGCCCCCGTCAATTCCTTTGAGTTTTAGCCTTGCGGCCGTACTCCCCAGGCGGAGAACTTAATTCGTTAGCTGCGCCACCGAAGCTCTAAGAGCCGCGACGAGTAGTTCTCATCGTTTACGGCATGGACTACCACGGTATCTACTCCTACTCCGCGTGTCAT
+
GGGGGGGGGCFFD@DD<C@FGGFEFGGGFFGGGGGGGDCGGGGFFEF,CFEFGGGFGGGFCG9BFEEDDFGG,BEF8EF8EGD<<CEF,CFFFGDCEFG?E77BBC+DD9DD:+8DA8@AEE+@E+,@@839+@8E3:@GGGG7C9CGFGGGF?FFFCFA4FB=>)8:0:2>11?(15D531=239((((.497<)).452((..).,(23((-(-(-),.6.6<7(3(0-31((((()...))-.-((.(068:(--1()4)5((7)424)4)).).).-)423((((,((,4)
@M00689:251:000000000-CJTJ5:1:1102:13515:6438 2:N:0:5
CGACGGCCATGCAGCACCTGCGTCCGCGTCCCCGAAGGGAACCGTGACTCTCTCCACGTCGCCCGGCATGTCAAACGCTGGTAAGGTTCTTCGCGTTGCGTCGAATTCAACCACATGCTCCGCTGCTTGTTCGGGCCCCCGTCCATTCCTTTGAGTTTTCGCCTTTCAGCCGTCCTCCCCCGGCGGCGAACTTAATTCGTTCGCTGCGCCCCCGAAGCTCCACACACCCCGACAGCTGGTTCCACTCGATTAGGGTGTGCACAGAGCGGGATCATCACCTCGACTCCTCGTTA
+
FFGGG7FGGGGGFGGFGGGGGDGECFF>@CFGGCC:@7@D@DGGE?C,CECFAFG9F@F,+@,?++C:@8FF,,,,+@4?:EEF<F5<FFEE+=8>C+>3CF++3,>7,,9>@FGG?G?DGEEG+3DD9>,@***5C*;C5;?**5:9BFGD?>*,=CC+9*82;*9..780<((3+6DG(63006,,(,3:<)).)6(5:1((411(((-23(-4(4.)((((((-20:((((((.((.))(-.)(((42)))((((----)((((-2((.4(5))).)(((,,(().-3((
@M00689:251:000000000-CJTJ5:1:1102:13552:6453 2:N:0:5
[truncated: 13,936,448 more chars]
