# Supplementary material for: The cloacal microbiome of a cavity-nesting raptor, the lesser kestrel (Falco naumanni)
Source: PeerJ. 2022 Oct 6;10:e13927. doi: 10.7717/peerj.13927 (PMC9548316; doi:10.7717/peerj.13927)
Supplement: Supplemental Information 16 [file peerj-10-13927-s016.gz › gri-Y14.R2.fastq]

@M00689:251:000000000-CJTJ5:1:1101:19761:1973 2:N:0:5
CGACGGCCATGCATCACCTGTACACCAACCACAAGGGAAACTACATCTCTGCAGCGATCTGGTGTATGTCAAGCCCAGGTAAGGTTCTTCTCGTTGCATCGAATTAATCCCCATGCTCCGCCGCTTGTGCGTGCCCCCGTCAATTCCTTTTAGTTTTAGCCTTGCGGCCGTACTCCCCAGGCGGGGCGCTTAATGCGTTAGCTACGACACAGAGGCCGTGCACGCCCCCTACACCTAGCCCCCACCGTTTCCGGCCTGGCTCACCCGGGTATCCAATCCTGGCATCCCCTTCCAT
+
F=@C:6@@CGFFFGGCEDECFEECFG?DFB,C,,,;7,,6CF9F8CEEFFFDF,B++CBE,,:,:,C,CE9,,ABD8<,B9,,,:AEEED,A@FF,?,ED,8,@>=,9@C,9,9,EEFF+8E>E6C6@,,4+66@>EGD==+1=9@?DFC+,,7@EF,0=?FD5@5)5>5>===AEFD>7*7):-(((-,3(.62<0<6?(59A>082(33.,((41(,3(-)(339;D736(4F(.),(.<916:>?10))((,(,30(())-442((-())))))(4A47?()5((((((())
@M00689:251:000000000-CJTJ5:1:1101:14675:1980 2:N:0:5
CGACGACCATGCACCACCTGTACACCAACCACAAGGGAAACTACATCTCTGCAGCGATCTCTTCTATGTCAAGCCCAGGTAAGGTTCTTCGCGTTGCATCGAATTACTCCACATGCTCCGCCGCTTGTGCGGGCCCCCGTCAATTCCTTTCATTTTTAGCCTTGCGGCCGTACTCCCCCGGCGGGGCGCTTAATGCGTTAGCTCCGACCCCAAGGCCTTGGAAGACCCCTACACCCAGCCCCCACCGATTACGGCATGGAACAACGGGGGCACTACACCCGGATACTCTTCAC
+
GECE:7@@CF9EEEFEFEFAECEEFGGFFC,C8,<<@,,,CCEE,6C<EF<EC8A++:BE,,9,:<C<CE,,,:@A,,,:?,,?CEEFFF,4>FC+?,=D+,,9@E,99A,>,94=;DD+@8CEGC6@24++++@CEECEDD+?FFGGCC+,,8EFG,7=;FE5@8))/4:9=)07?@)/)0.4(09((,3:)6)411:(,<A),,4;(23((,-:?)).4>2241.49*)(.27(-(,(,7((2,((--,44,13(((.)(4(4(-(,(,(4(.().1((--((.),)6)))
@M00689:251:000000000-CJTJ5:1:1101:19529:2047 2:N:0:5
CGACAGCCATGCATCACCTGTACACCAACCACAAGGGAAACTACATCTCTGCAGCGATCTGGTGTATGTCAAGCCCAGGTAAGGTTCTTCGCGTTGCATCGAATTAATCCACATGCTCCGCCGCTTGTGCGGGCCCCCGTCAATTCCTTTGAGTTTTAGCCTTGCGGCCGTACTCCCCAGGCGGGGCGCTTAATGCGTTAGCTACGACCCAGAGGCCGTGGAAGACCCCCAACCCTAGCGCCCACCGTTTACGGCATGGACTCCCAGGGTATCAAATCCTGGCATCC
+
GGEGGGFGGGGGGGGFGGGFGFGGGGGGGG>FCCGFGGFGGGGGGFFFGGGGGGGGGEFG,<B8FDGFGGGGGFGGFGGGGGCGGGGGGG7CEGGCFBFGGGDGFG,AFF9ECGEFEEGEGGEGEGCE8D88EEGGGGGGG6EFFFGGFG+@+EFGGGDFFFF@@BBAB57<A-65ED>D>>@FF(3;>BB0A2)42<?F0<BF?FFF(4261:0:?>F(3<223?BFG)5((493::?9>@>F:?;F041)48((-3124)((42:?F(0:55)6222))52:).0
@M00689:251:000000000-CJTJ5:1:1101:19526:2064 2:N:0:5
CGACAGCCATGCATCACCTGTACACCAACCACAAGGGAAACTACATCTCTGCAGCGATCTGGTGTATGTCAAGCCCAGGTAAGGTTCTTCGCGTTGCATCGAATTAATCCACATGCTCCGCCGCTTGTGCGGGCCCCCGTCAATTCCTTTGAGTTTTAGCCTTGCGGCCGTACTCCCCAGGCGGGGCGCTTAATGCGTTAGCTACGACCCAGAGGCCGTTGAAGACCCCTACACCTAGCGCCCCACGGTTACGGCATGGGCTAACCGGGTATCCAAACCTGGAATCTCTGGCCTT
+
GGFEGGCFFFGGGGGGGGGFGGFFFGGGGE>FGCECEFGGGGGGGFFGGGGGGGFGGFGGA<C,FFGGGGGGGFFFGCGGGGG8FFGFGF7BEGGGGGGG6EFEEF9A<ECGDGGGA;D>EEEEGGGE,=B+CEGGGGD6?DEGGFGFDF=@8F:FC,:@AFE58=))88AFF98)AAF>>DF>@B;BBF?BB2)-44??B24:)(-0(-84,(-3<;((4(:<4:(4C/724:<(2,3,()4(((((-(()(444(4<(((().(419(3,))..),4(2:(().))))))())
@M00689:251:000000000-CJTJ5:1:1101:13863:2078 2:N:0:5
CGACGGCCATGCATCACCTGTGATCCTGCCCCGAAGGGAAACCGTGTTTCCACGGCGTTCCGGAACATGTCAAGCCCAGGTAAGGTTCTTCGCGTTGCGTCGAATTAACCCACATGCTCCGCTGCTTGTTCGGGCCCCCGTCAATTCATTTGAGTTTTAGCCTTGCGGCCATACTCCACAGGCGGGGCACTTAATGCGATAGCGTCGGCGCGGAGGGAGGCGCAACGCCCACCACCGAGGGCCCAGGGTTGAGGGAGTGGGATACGGGGGGAAGAAACAGCGCGAAACCTAGT
+
FCCFEFGGGGGEFFFGFGGCGAEECF,CFFFC@:@@7CEE<CF@FEFEGFFGE7@C@+6B,B+48:<E8E9F,=E?@EDFEEEEC4C9AFGG7CGCEFGGGEC@,8,?,,A==B@FC8=DG>+3=,@@@,@+9+@>>+;797A9=98+4=@F,*>C+;C>C**7>.:-(-((07*/=)8<5=;9@>9>>0<54-56<0(,,:4(,,(-(--6>>37;16((((((((,/97(48*3(33(,7((-((44(((.4:::(.((((,)((--4(2(-(((((((-((((-(((().
@M00689:251:000000000-CJTJ5:1:1101:13863:2098 2:N:0:5
CGACGGCCATGCATCACCTGTGATCCTGCCCCGAAGGGAAACCGTGTTTCCACGGCGGTCAGGAACATGTCAAGCCCAGGTAAGGTTCTTCGCGTTGCGTCGAATTAAACCACATGCTCCGCTGCTTGTGCGGGCCCCCGTCAATTCCTTTGAGTTTTAGCCTTGCGGCCGTACTCCCCAGGCGGGGCACTTAATGCGGTAGCGTCGGCACGGAGGGACTAGACAACCCCCAAACATAGGGCCACACGGTGCGGGGGGGGGAGAACAGGGGAACGAAGAGAGGGAGCGATGGCT
+
FFEFEDGFCEFFGGGFGGGCECE96FFGDGFGDGCCDCEGGGGCFGGGGGFGFFCFC+>>,?,=FCG9EE<DFFDDGGFCFBFGGC9<F==+BFE74?@@C@E7D+,ACFFGGG,8=,BFEG+=C,,,C,D8:EGEE>GGGGGGG6DFCGG?CGFFFGCAF;*.3>>BF>F6068EGF3*8;166>B;((().)-5)3(---)-4:B0,(,((349>1(((.69)(((**)-((1.).6)(0(((.(,-33(((,(-((,--1:(:(31((((--46((.(31::1(,-2((((
@M00689:251:000000000-CJTJ5:1:1101:14561:2193 2:N:0:5
CGACGGCCATGCAGCACCTGTACACCAACCACAAGGGAAACTACATCTCTGCAGCGATCTGGTGTATGTCAAGCCCAGGTAAGGTTCTTCGCGTTGCATCGAATTAATCCACATGCTCCGCCGCTTGTGCGGGCCCCCGTCAATTCCTTTGAGTTTTAGCCTTGCGGCCGTACCCCCCAGGCGGGGCGCTTAATGCGTGAGCTACGACACAGAGGCCGTGGAAAACCACCACACCTAGCCCACACCGGTTACGGAAAGGACGGCCGGGGGAACACAGCCGGGGAACTCGGCGT
+
FEEGEDGGGGGFGFGFFGGAFFGGGFGGGGGGGGGF7EEGFGGGGAFAFFGGGFGGGFGGGGGGGGABFDCGFGFGGGGGGGGGFFCDFGGDGGGGGFFC>F8,=EGCFFGGGFCF=EFEGGGGGGDECGEGGGGGGD=@?CECCCG9CF+@:DFEGGFAFFFCFFF2/54<@(05EBCC>6119>6090<?-)5>>:(38?5223224>?0746:31296?>)(.3(1*0(4(1(.)(((.-(144(77?),-(((.(,(((,(((-,(-((.(4(,-(((,4(,))((-((
@M00689:251:000000000-CJTJ5:1:1101:19778:2250 2:N:0:5
CGACGACCATGCAACACCTGTACACCAACCACAAGGGAAACTACATCTCTGCAGCGATCTGGTGTATGTCAAGCCCAGGTAAGGTTCTTCGCGTTGCATCGAATTAATCCACATGCTCCGCCGCTTGTGCGGGCCCCCGTCAATTCCTTTGAGTTTTAGCCTTGCGGCCGTACTCCCCAGGCGGGGCGCTTAATGCGTTAGCTACGACACAGAGGCCGTGGAAGACCCCCACACCCAGCGACAACCGTTTACGGCAGGGACAACCCAGGGATACAATCCGGGCCACCACGTCC
+
GFEGEGGGGFGGGGGEFGGFGGGGFGGGGGGGGGGFFGGGGGGGGGGGGGGGGGGGGGGGGGFGGGGGGGGGFGGGGGGGGGGGGGGGGGGGGGGGGGGGGGGFGAFFGECFGGGGGGGGGGGGGGGC?FEGGGEGGGD=CDGGGFGGFGCFGFGFGFF>>9@@CBBAFBA=9>CEG@GDF9=B@BBBFFFFFABA9:::69<BF<<11(1(,.44:B019(4:02<?*)0,-37(,2,4(8(,,14112(56:29((41((,,((((,(-(().<)(.(-4((,,8((--((
@M00689:251:000000000-CJTJ5:1:1101:14130:2275 2:N:0:5
CGACAACCATGCAGCACCTGTCTCAGCGTTCCCGAAGGCACTCCTCTATCTCTAAAGGATTCGCTGGATGTCAAGAGTAGGTAAGGTTCTTCGCGTTGCATCGAATTAAACAACATGCTCCACCGCTTGTGCGGGCGCCCGTCAATTCATTTGAGTTTTAACCTTGCGGCCGTACTCCCCAGGCGTGCGATTTCACGCGTTAGCTCACGAAGCCACGGTTCAAGACCAAAACCTCAAAGTCGACATGAGTAAGAGCGGGGCACACGAGGGCAGAAAGACGAGGACGCCGGCTCA
+
F>@CCFGGGFGFFGGGCFGCFFACDFGECEEFGDCC@BFGGCEFEFGGCF@FAE<EE@FFFCC@FG7<F,EFFAEEFGGFGFFFCFFEFGGFCEC+F+4DCF,@8EFF,,C,AE,988=E8DDF8@=+@=89@=68+6CGDGDD69FFF9FGCFE,9D+<;+9EE78=5):)/7AB9=9DF@929(-(-5=<;).70=2.2((.)9))/(,/((.1(3,,,)-.4:((*1)(4(2())))..3((-,))))).).(-0(-(,,.,(((-,((-((,.(.-((((-((--(,(45
@M00689:251:000000000-CJTJ5:1:1101:23795:2289 2:N:0:5
CGACGGCCATGCATCACCTGAACCGGCAGTCCCCGAAGGGAAGACCCGACTTCTCGGGCTGTCCGCCGTTGTCTAGCCCAGGTAAGGTTCTTCGCGTTGCGTCGAATTGAACAGCATGCTCCACCGCTTGTGCGGGCCCCCGTCAATTCCTTTGAGTTTCCGCCTTGCGACCGTACTCCCCCGGCGGATTGCTTCTTGTGTTCGCTTCTGCACAGCCGGATTGAGTACCGGCCCCACCCATGCCACTACCGTGAGTGCGCGAGCTACCCGGGTGTCTAACACTGGCATCGTTCTT
+
EFGEGGGGGGGGGGGEFGGGGFGGGGGG7F@FFGGGGEGGGGFFGCFC+@FFGGCEFEG>:F?FGGGGGGGFF@FGCGGGGFGFAFF?EFFG9DCEFCECEE7BEGG@,,98;DFFGGF,EFFFGGE698@,@CCEDCGGGG7;CE@FFGG7,,,4+,=B+)(>(6)5222:;;?1*6**)--70(,(,-4<)-))))-)(.)(,((-).)-5)..290(3,().).)**847>D(-3:,4)()).(,,,(4((-44-(-((((())((-,1((().)6))())4((.,-((((.
@M00689:251:000000000-CJTJ5:1:1101:23773:2300 2:N:0:5
CGACGGCCATGCATCACCTGAACCGGCAGTCCCCGAAGGGAAGACCCGACTTCTCGGGCTGTCCGCCGTTGTCTAGCCCAGGTAAGGTTCTTCGCGTTGCGTCGAATTGAACAGCATGCTCCACCGCTTGTGCGGGCCCCCGTCAATTCCTTTGAGTTTCAGCCTTGCGACCGTACTCCCCAGGCGGATTGCTTACCGCGTTAGCTTCGGCCCAGTCGGATTGGGTAACGGCCACACCAGGCAACTCTCGTTTAGGGCTGGGACTACCCGGGTATCTAAACCGGGGACATCTGG
+
GGGGGGGGGGGGGGGGGGGGGFGGGGGGGGGGGGGGGGGGGGGGGGGGDGEGGGGGGG>:7FFGGGEEGGEEGFGGGAFGGGGGGGGGGGGGGFGC+@ECEGGECFGGGGGGCEGGCEA=DDFGFGGG7F?EFGGGCE4EG79C7;BFFGG9?E?@CFFF@C?BD=3;63>FB?@?>)>FA@D?:9((-:?F)-6)((4(((,(-)6612((-,4,.4902-(448)(2/5((6C<?:?(4><4(,)).2-1-1:0(.(((((.3.2((--(-().).)62,3((((((),)))
@M00689:251:000000000-CJTJ5:1:1101:9432:2381 2:N:0:5
CGACGGCCATGCAGCACCTGTACACCAACCACAAGGGAAACTACATCTCTGCAGCGATCTGGTGTATGTCAAGCCCAGGTAAGGTTCTTCGCGTTTCATCGAATTAATCCACATGCTCCGCCGCTTGTGCGGGCCCCCGTCCATTCCTTTTATTTTTAGCCTTGCTGCCGTACTCCCCAGGCGGGGCGCTTAATGCGTTAGCAACGACACAGAGGCCGTGGAAGACCCCCACGCCACGCGCCACACGTGTACGGGCGGGCACACCAGGGGGAGCAAGACGGGCATCACTGGAGC
+
G>CFE>FGGGGGGGGGFGGCFFFGFGFF@F:FEFFD7;@FFGGGE,C,CFGDCFGEG8CFGGEC=EFGF9,,,9@FCAFGGGFGGFGGGGDCCGC+AFFDGF8EFCFFF;9E=E4>EGFEGGGGCG+@,@+@1=EB?8=1@+@CGFCC;<:@,,,524*=?F5@C*:5)0:))4C2A=*3349=60(-9(-().)4(,---4)6:1(437:3(,4,49(24<?077?0/)07((1((,4,(0(-:0((((..(2(,(,-(,((4-((4(((((((,((4(,((2(.).))(,((
@M00689:251:000000000-CJTJ5:1:1101:16489:2477 2:N:0:5
CGACAGCCATGCAGCACCTTACCGGGGTATCTAATCCTGGCATCT
+
C=:@CCEF@EE@<FF@CC<CFFGGGGGEEAFGFGCFEGGGGGFGG
@M00689:251:000000000-CJTJ5:1:1101:21377:2609 2:N:0:5
CGACAACCATGCAGCACCTGTACACCAACCACAAGGGAAACTACATCTCTGCAGCGATCTGGTGTATGTCAAGCCCAGGTAAGGTTCTTCGCGTTGCATCGAATTAATCCACATGCTCCGCCGCTTGTGCGGGCCCCCGTCAATTCCTTTGAGTTTTAGCCTTGCGGCCGTACTCCCCAGGCGGGGCGCTTAATGCGTTAGCTAAGACACAGAGGCCGTGGAAGACCCCTACACCTAGGCCCCACCGTTTAAGGCATGGCCTACCCGGGTAACGAAGCATGGGATCTAGGGCC
+
GCCFGGGGGGGGGGGGGFF@FFGGGGGGGGGGGGGFFGGGGGGGGGGGGGGGGGGGGGGGGGGGGGGGGGGGFGGGGGGGGGGGGGGFGGGGGGGGGGGGGGGGGCGGGGGGGGGG8;FGGGGGEGGGGGGGGGEEEGGEGGGGFFGCFFGFGGGFFGFFF?@@EFBBAAF=9BE@C<*/?DFFFFFF>>6?B<AAF?:?<>A4)4<?(,.282,6662>1(<1(4.2<3<:?7<008((.)3((4;B(44)68(().1((,41((-42(4(4((-(,()5:0,.1))))(((
@M00689:251:000000000-CJTJ5:1:1101:9875:2635 2:N:0:5
CGACGACCATGCAACACCTGTACACCAACCACAAGGGAAACTACATCTCTGCAGCGATCTGGTGTATGTCAAGCCCAGGTAAGGTTCTTCGCGTTGCCTCGAATTAATCCACATGCTCCGCCGCTTGTGCGGGCCCCCGTCAATTCCTTTGCGTTTTAGCTTTGCGGCCGTACTCCCCAGGCGGGGCGCTTAATGCGTTAGCTACGACACAGAGGCCGTGGAAGACCCCTAAACCGAGCCCCCACCGCGCAAGGGCAGGGCTACAAGGCGAACGAGACGTGGAACACCAGGGCC
+
GEEFDFFG@CFF9CFFEGGCFFA<FGGGGGGGG8F876;FFGGGGGG@EEEF9<CGBEFFGD@E=,,C,B,C@FDFGFGFD,EFFGGFGGGGEGGEG,@=EECGG9FA5;9EF8=F;E?CGGGD8E6@8EEEEEEG>+=@=9@E+<C+?FFCCG>EDCFC+<;5AA)5:>==@2@@,5DC>=6614639902)).40::(14-).(,349((.8,:16393:),((,47*)(,5F(31((()4,(-((((----4?(4;(((,())..((,((,,(((,,(-(547(2(.3((4
@M00689:251:000000000-CJTJ5:1:1101:9864:2652 2:N:0:5
CGACGACCATGCAACACCTGTACACCAACCACAAGGGAAACTACATCTCTGCAGCGATCTGGTGTATGTCAAGCCCAGGTAAGGTTCTTCGCGTTGCATCGAATTAATCCACATGCTCCGCCGCTTGTGCGGGCCCCCGTCAATTCCTTTGCGTTTTAGCCTTGCCGCCGTACTCCCCAGGCGGGGCGCTTAAGGCGTTAGCTACGACTACGAGGCCGGGGAAACCCCACACACCCAGAGCCCACCGTTTACGGCAGCGAACGCAAGGGTACACAACCCGGGAACCACGTGCCA
+
GEDGCFFGGFGGGFGGEGFDG@FCFGGGGGGGGCE@CFGFGGGGGCGGGGGGGGGGDFFFFGGFFGGGGGGGGFGGGGGFGGGGGGGGGGGGGGGGGCFGCDFFGCF@FFGGGGGGAFCEE?CGGCFE,ECGDCGGE66@?0:EFF77EC7,+@C8@F*4@FF8)):@@27)5(96?5C:5=5413;0016(-))4((-4<F<A?<<4-(,,-34>01((2-(((((-*)813<*((.((.8???(-(((4)(,(4((-(,-(((((--(4)-.)--,496((((-.(33(1()
@M00689:251:000000000-CJTJ5:1:1101:13549:2660 2:N:0:5
CGACGACCATGCATCACCTGTACACCAACCACAAGGGAAACTACATCTCTGCAGCGATCTGGTGTATGTCAAGCCCAGGTAAGGTTCTTCGCGTTGCATCGAATTAATCCACATGCTCCGCCGCTTGTGCGGGCCCCCGTCAATTCCTTTGAGTTTTAGCCTTGCGGCCGTACTCCCCAGGCGGGGAGCTTAATGCGTTAGCTACGACACAGAGGCCGTGGACGACCCCGACAACTAGCGCCAACCGTTTACGGAATGGACAGCAAGGGGAACAAAACCGGGCAACACGGACA
+
FEEFCEGGDDEFCGEFGGG<FFGFFGGGGGGGGGGGDGGGGGGGGGGCFGGGGGGGGGGGGGGGGGGGGGGGGGGGGCFFGGGGGGGGGGGGGGGGGDGDEGGGGFGFGGGGGGGGFGGGGGGGGEGFFGGGGGGCGDDEGGGGGFGGFDGGGGGGGGFFFFFFBBA55AADF)666@CDFF59;;;B>0>D<-:AF0<??A<<31<>(1:6?FFFF>(,72(-36;0/)7(7(7),.4607(,3-1(4(2.82(-(.4).,(((.4<6(4(34:1(42290-((((((,,((
@M00689:251:000000000-CJTJ5:1:1101:20716:2668 2:N:0:5
CGACGGCCATGCATCACCTGTCTCCGGTCCAGCCGCACTGAAGAACTCCATCTCTGGAGTCCGCGACCGGGATGTCAAGGGCTGGTAAGGTTCTGCGCGTTGCGTCGAATTAAACCACATGCTCCACCGCTTGTGCGGGCCCCCGTCAATTCCTTTGAGTTTCAGCCTTGCGACCGTACTCCCCAGGCTCAGGACTTAACGCGTTAGCTACGGGACACATGCCACAAGGGGTGCAACCCAAGGCCTGAACGTTTAGGGGCAGGAAGACAAGGGGAGCAACACCTGGCAGACTTGG
+
C++8+BCCEFDFAFCE@E<,CFGFGG@+@FFGG8G+@FC<F@FG<@<CFFF9FEF<EF8ABF7BFFBFCF@++BBBF?F8:FFG>EFCEFGCFA=DFDGGE+>EEGG7B8=FCDEEDFGCD,,@DD?CGC:8C:DCGGGG4?ECG)C58@:CG?F7=FFFAA?)79@8<3;0(3117157+112:086(()(.,:?464<:01,4:66).8((-,4((.)).4))((,9<)(46F)3(((37(44),47?<3((,-).--,2(,((.,((,,((((-2(((-((.:0((-())))
@M00689:251:000000000-CJTJ5:1:1101:13554:2678 2:N:0:5
CGACGACCATGCATCACCTGTACACCAACCACAAGGGAAACTACATCTCTGCAGCGATCTGGTGTATGTCAAGCCCAGGTAAGGTTCTTCGCGTTGCATCGAATTAATCCACATGCTCCGCCGCTTGTGCGGGCCCCCGTCAATTCCTTTGCGTTTTAGCCTTGCGGCCGTACTCCCCAGGCGGGGAGCTTAATGCGTTAGCTACGACACAAAGGCAGTGGAAGACCCAGAAACACAGGGCCCACAGGTTACGGCATGGACTACCGGGGGATAACAACCGGGAAGACCGGTGGAG
+
FCCCCEGG@CEC@F@AC@<<C@F<C<FGGEFGGGGGCFGGGGGGG,CFGFFGGGGGGGGGGGECGGGGGGGGGFGGGGGGGGFGEFCFCGGGG7CGGGGGE8EDFFFFFGGFG@=E9DF=EEGG7>FED8EGGGGEE8=ADGC99AD+?C<,@8:CDGFFFA@)@BF>=B5@92C2C>CGF9231742900:<)))(-28<)).86?F;F7(.8?F(3(5(.,3<:(4**).540(.3((4)((((((.)))-2(-(.02,.523(49B(4(()).),(-,7(4(.(((,(((((
@M00689:251:000000000-CJTJ5:1:1101:11441:2896 2:N:0:5
CGACGGCCATGCAGCACCTGTACAGGGCCCTTACGGACACCGTATCTCTACGGCTTTTCCCTGTATGTCAAACCTTGGTAAGGGTCTTCGCGTTGCGTCGAATTAAGCAACATGCTCCGCCGAGTGTGCGGGCCCCCGTCAATTCCTTTGAGTGTTAGCCTCGCGGCCGTACTCCCCAGGCGGGGCACTTAAGGCGTTAGCTAGGGCAAGGAAACCGACGAGAGAGCCAAAAAACAGAGTGCAAAGAGTGAAGGGGGGGACGACAGAGGGGGAAAAGCAGGGAGGCAGAGAGAGG
+
F=:@C@FGEEFFFFF<CFD<C6E<EE;FFGCG,CFDCFGFGGF,,CFFGGGGGGEGGFGGGDFFG9C@C<FFFC?FDGE<ACE,??E,CFFEGGEEE7CCE>9@;ED,C:,@,,,,74=@1@++@D=,6CE>+4@+:C***<,28<++?C+@F,;=9>>*4*)0:@F(.,2;636(*(:7)70,1-((,)-6)442(,(()-))(.(3(-4(.,((-(,44(7>,(-(**.((45(3(.))0))-(((..)..8((4,41((-(((((((-(((4((...1(31((-((4,8(31
@M00689:251:000000000-CJTJ5:1:1101:16645:2933 2:N:0:5
CGACGGCCATGCAGCACCTGTACAGCAGCCCCTTGCGGGGAAAGGATATTTCTACCCCGGTCTCCTGCATTTCGAGCCCAGGTAAGGTTCTTCGCGTTGCGTCGAATTGAACCACATGCTCCACCGCTTGTGCGGGCCCCCGTCAATTCCTTTGAGTTTTAATCTTGCGACCGTACTCCCCAGGCGGAATGCTTAAAGCGTTAGCGGCGCAACTAGTGAGGAAACCCACCAACGGGGGGCATTCAGCGTTGAAGGCGTGGACGAACAGGGAAGTGAATCAGGGAAGCCGGGACAG
+
FEDECCFGEFGGFFGFEFF<FFGGGGGGGGGGGGGGFGGGGGGGGGFG9EFGGGGGGFGDGGGGGGGGGGGFGGGF:FFGGGEGGGFCF9FGGGGGFGGGGGGGGCFGFGGFFFGGFGDGGGGGGGG69D@8CCEC@*;CDGECD>FCFGFCEGGEB=C>FF?**8@EFF>F9?0;*7CFBD<<@@F09:D)64<B<AFB,:33)(4((3(41((.)6)<(.4((.(-**032<D((43(4))))).3,((-.9:?;47;(((-(--.1:(((),).).))480,(,(--70(--
@M00689:251:000000000-CJTJ5:1:1101:24711:2957 2:N:0:5
CGACGACCATGCATCACCTGTACACCAACCACAAGGGAAACTACATCTCTGCAGCGATCTGGTGTATGTCAAGCCCAGGTAAGGTTCTTCGCGTTGCATCGAATTAATCCACATGCTCCGCCGCTTGTGCGGGCCCCCGTCAATTCCTTTGAGTTTTAGCCTTGCGGCCGTACTCCCCAGGCGGGGCGCTTAATGCGTTAGCTACGACCACGAGGCCGTGGCAGCCCCCTACACCTAGCCCCCACCGTTTACGGCATGGACTCCCAGGTTATCTAATCCTGGCCTCCCCCTCT
+
GGGGGEGGGGGGGGGGGGGGGGGGGGGGGGGGGGGGGGGDGGGGGAFFGGGGGGGGGDFEFGGGGGGGGGGGGGGGGGGGGGGGGGGGGGGGGGGGGGGGGGCFFGGFGGGGGGGGCGGCEGGGGGGGGGGGEEGEGGG>DDGDGFGGFGGFFFFECFCFFFFFF=AFAFFAABE:F@GGFF>;92;999??2<A<96?6:<:22(,992(-(,,4<90(7((((.31>)<20:5(.)(((8-236(.4:<>4<;(-2:).,(...)(),)-)))5))64).((,4,((((41
@M00689:251:000000000-CJTJ5:1:1101:24697:2968 2:N:0:5
CGACGACCATGCATCACCTGTACACCAACCACAAGGGAAACTACACCTCTGCAGCGATCTGGTGTATGTCAAGCCCAGGTAAGGTTCTTCGCGTTGCATCGAATTAATCCACATGCTCCGCCGCTTGTGCGGGCCCCCGTCAATTCCTTTGAGTTTTAGCCTTGCGGCCGTACTCCCCAGGCGGGGCGCTTAATGCGTTAGCTACGACACAGAGGCCGTGGAAGACCCCCACACCTAGCGCCCACCGGTTACGGCATGGACTCCCCGGGTATCACATCCTGGCAATCCGGTTT
+
GGGGGGGGGGGGGGGGGGGGGGGGGGGGGGGGGGGGGGGGGGGGG<FGGGGGGGGGGGGGGGGGGGGGGGGGGGGGGGGGGGGGGGGGGGGGGGGGGGGGGGGFFGGAFGGGGGGC,E6CGGEGGDEF8EEGGGGGGGGEGGEFDFGFFDFGGFGFFFGCFFFFFBFFF2>AF2>BC?CDFF=>B03;BF:?<ABA918:())62<<70((.(.:B?0199?<,3:B?G359(,90()((,<;02:-(-43:?(13(.().)(,((-2((())-)..8?))50.)(..(((,(
@M00689:251:000000000-CJTJ5:1:1101:17837:2977 2:N:0:5
CGACAACCATGCATCACCTGTACACCAACCACAAGGGAAACTACATCTCTGCAGCGATCTGGTGTATGTCAAGCCCAGGTAAGGTTCTTCGCGTTGCATCGAATTAATCCACATGCTCCGCCGCTTGTGCGGGCCCCCGTCAATTCCTTTGAGTTTTAGCCTTGCGGCCGTACTCCCCAGGCGGGGCGCTTAATGCGTTAGCTACGCACCAGAGGCCGTGGAAGACCCCGACACCTAGCGCCCCACGTTTCCGGCATGGACTACCAGGGAATCTAATCCTGGAGGCGCGGTACA
+
GGFGGGGGGGGGGGGGGGGDGGGGGGGGGGGGGGGGGGGGGGGGGGGGGGEGGGGGGGGGGGGGGGGGGGGGFGGGGGGGGGGGGGGGGGGGGGGGGGGGGGGGGGGGGGGGGGGGFFGGGGGGGGGGGGGGGDGGGGDEG6EGGFGGFGFFF9:EFE?FFFF=CFFF5575@BEBGFGC?>9@9>BBBF<:A9A<;FFF?:9<71(((,(,4.:1160(3:4(,,..910,-4F((249(7(3(,-,(()),406(4:),).800>::(.32).2)5.).3.((4-,-((((.
@M00689:251:000000000-CJTJ5:1:1101:24712:2978 2:N:0:5
CGACGACCATGCATCACCTGTACACCAACCACAAGGGAAACTACATCTCTGCAGCGATCTGGTGTATGTCAAGCCCAGGTAAGGTTCTTCGCGTTGCATCGAATTAATCCACATGCTCCGCCGCTTGTGCGGGCCCCCGTCAATTCCTTTGAGTTTTAGCCTTGCGGCCGTACTCCCCAGGCGGGGCGCTTAATGCGTTAGCTACGACACAGAGGCCGTGGAAGACCCCTCAACCTAGCGCCCACCGTTTACGGCCTGGACTACCAGCGTATCTAATCCTGGCCTCC
+
GGGGFGGGFGGGFGGCFDFGGGGGGGGGGGGGGFGGGGGGGGGGG9FFGFGGGGGGGGGGGGGGGFGGFGGGGGGGGGGGGFEGFFFFGGGGGGGGGGFFGGGGGCFCFGGGGGFGGFCEGGDEGGGD8EEGGEEGGGC=DGEFDFFGF7BFE9CCCGGAAA@)5)8==BFDF9ABGDGGFD=@@FB;FBFFABFF><146A9A>?06(7??::BF?>>;;B?((43?G<)().>?:<0(459(36;:(51:(34(,4,(,,(470>(4(-:7<5)).-))(.(,4(
@M00689:251:000000000-CJTJ5:1:1101:19665:3131 2:N:0:5
CGACGACCATGCACCACCTGTACACCAACCACAAGGGAAACTACATCTCTGCAGCGATCTGGTGTATGTCAAGCCCAGGTAAGGTTCTTCGCGTTGCATCGAATTAATCCACACGCTCCGCCGCTTGTGCGGGCCCCCGTCAATTCCTTTGAGTTTTAGCCTTGCGGCCGTACTCCCCAGGCGGGGCGCTTAATGCGTTAGCTACGACCCAGAGGCCGTGGAAGACCCCTACACCTAGCGCCCACCGTTTACGGCCTGGACAACCAGGGGATCTAAACCGGGCCGCCCGGGAC
+
GECFDEGGGGGFFGGFEFFFFFGGGG@FGEGGGGGFFFFGGGGGGGGFGGFGGGGGGAFGFFGGCFFGGGGGGFGGGFGFGGGGFFGGGDCEEGGGGGCGGGGFGGGGGGGG,6CEGGDGGGGD+@EGGGGGGGG+@CDE67CGG?FFFGGEFCFFGFG9*3>EEFFFFA@@>BE7=@FDFB@B@916>08?42<4966:?AA<>::(((.:?:<BF0-3;F2:??((9*0:7:*3(5((1>10(-3(-(244<(((-,(.)..(-(-((--()6:)4((29(3(((((-(,(
@M00689:251:000000000-CJTJ5:1:1101:22635:3148 2:N:0:5
CGACGGCCATGCAACACCTGTACACCAACCACAAGGGAAACTACATCTCTGCAGCGATCTGGTGTATGTCAAGCCCAGGTAAGGTTCTTCGCGTTGCATCGAATTAATCCACATGCTCCGCCGCTTGTGCGGGCCCCCGTCAATTCCTTTGAGTTTTAGCCTTGCGGCCGTACTCCCCAGGCGGGGCGCTTAATGCGTTAGCTACGACACAGAGGCCGTGGAAGACCCCTACACCTAACGCCCCCCGTTTACGGCATGGAACACCAGGGTATCCAACCCGGGGATACCCGGTAC
+
FCCEEGGGGGGGGGGGGGGCFGGGGGGGDGGGGGGFGGGGGGGGGGGGGGGGGGGGGFGGGGGGGGGGFGGCFFEGGGGGGGGGGGGGGGGGGGGGGGGGGGGGGGGGGGGGGGGGCFFGGG6?CEFGCFGGGGGGGGG@DDGGCAGGFCFFG9FFFFGFFFF5CAFFFF=)5>FEG@;?45>;@>9>B>BFA6<<9??06))-4:B602<03:8(:92>B:3(.(.(1/5(.:D(2)(-430(((-(,.:244(-(,8))(4:2(28B28)))))(-,(,((,,(.).((,-,
@M00689:251:000000000-CJTJ5:1:1101:19670:3149 2:N:0:5
CGACGACCATGCACCACCTGTACACCAACCACAAGGGAAACTACATCTCTGCAGCGATCTGGTGTATGTCAAGCCCAGGTAAGGTTCTTCGCGTTGCATCGAATTAATCCACACGCTCCGCCGCTTGTGCGGGCCCCCGTCAATTCCTTTGAGTTTTAGCCTTGCGGCCGTACTCCCCAGGCGGGGCGCTTAATGCGTTAGCTACGACACAGAGGCCGTGGAAGCGCCCTACAACTAGGGCCCACCGTTTCCGGGCGTGACAACCGGGGGAACCACGCCTGGCATCACTGGCC
+
GECEEFGGGGGGGGGGGGG<FEFGGGGGGGGGGGG?FGGGGGGGG<FFGGGGGGGGG@CGFGGGGGGGFGGGGGGGGGGGGGGGGGGAEGGDEGGGGG8;=8EFF==5@EGGCECG6@DE6EEGGGGG?FEEGGGGGGC@6?6?7<CFFGG7DEEFFGFFFF@BCAB97@9@=BFFGFG<4B@F1633990046><>?B?BFF))4(-99:((.2:?B>B1(51,((1917<()2)22(.:3;:0:28(82)47((-(,(-))((((,4(,(((4(((,(-(((...2))3(,
@M00689:251:000000000-CJTJ5:1:1101:21864:3220 2:N:0:5
CGACGACCATGCAGCACCTGTACACCAACCACAAGGGAAACTACATCTCTGCAGCGATCTGGTGTATGTCAAGCCCAGGTAAGGTTCTTCGCGTTGCATCGAATTAATCCACATGCTCCGCCGCTTGTGCGGGCCCCCGTCAATTCCTTTGAGTTTTAGCCTTGCGGCCGTACTCCCCAGGCGGGGCGCTTAATGCGTTAGCTACGACACAGAGGCTGTGGAAGACCCCCACACCTAGCGCCCACCGTTTACGGCGTGGGCTACACGGGTAACCAATACTGGCATCCCGGTCTC
+
GGGGGGGGGGGGGGGGFGGDGFGGGGGGGGGGGGGGEGGGGGGGGGGGGGGGGGGGGGGGGGGGGGGGGGGGGGGGGGGGGGGGGGGGGGGGGGGGGGGGGGGGGGGGGGGGGGFG=DFGGGGGGGGG?FGGGGGDGCDEGGGGGFGGFGFDFGGGGGFFFFFBEAAFBFAFFFEEGFGGFBBFFFBFFF?<9<4>F?F??A4<<?023>?<0(432:??B<<?0:(1*)0,(4C0(,(4(8,(-(((,43):19((-1((((()((-9-((.))-.).)6?2(),,((((-(-
@M00689:251:000000000-CJTJ5:1:1101:7696:3225 2:N:0:5
CGACGGCCATGCACCACCTGTCACCTTGTCCCCGAAGGGAAAGCTTGATCTCTCAAGTGGTAAAGGGATGTCAAGACCTGGTAAGGTTCTTCGCGTTGCTTCGAATTAAACCACATGCTCCACCGCTGGTGCGGGCCCCCGTCAATTCCGTTGAGTTTCAGCATTGCGGCCGTACTCCCCAGGCGGAGTGCTTAATGCGGTAACTGCAGCAGTGAAGGGCGGAAACCAGCCAACACCGAGAACTAAACGTTTACAGCGGGGCACACAAGGGAAACGAAAGCGGGCAACCAAGGCG
+
FC@@:@@@F<FGFFGDDE8<-,CC,,,;;;C,,@FEDFGGGFG8,:CECF<A,CCEFE@FC,@E?<CEEE,9CFFGFF?ED6CFFF5,549=DBFF@=C8,CBDF8:FFG9,ADF>DG3;8DECE4@+1===@EGC6+=8=07=D?52=+34@:@7=,2?EF*8A@C=AF5:)-/(176*?@5(5417/6?)59)177:(,61=)9;AB08().62:2:264>6,.,(**).43<(((-2(75)).,,(,,.3-.8)(((,(4(,((,.42(.,,(4(((4(47((,((((.,((
@M00689:251:000000000-CJTJ5:1:1101:14257:3266 2:N:0:5
CGACGGCCATGCATCACCTGTACACCAACCACAAGGGAAACTACATCTCTGCAGCGATCTGGTGTATGTCAAGCCCAGGTAAGGTTCTTCGCGTTGCATCGAATTAATCCACATGCTCCGCCGCTTGTGCGGGCCCACGTCAATTCCTTTGAGTTTTAGCCTTGAGGCCGTACTCCCCAGGCGGGGCGCTTCATGCGTTAGCTACGACACAGAGGCCGTGGAAGACACCAAACCCTGGCGGCAAGCGGTTACGGGATGGAATACCAGGGAACATACACCAGGAAGCCGGGGAGTT
+
C=@C@CCCFGFFEFGFFFG<FED<;EFG@@FFGEGCCFFFFGGFGFFFGGGF,@FGGFGGFGGG8EFE@BFFDGFGGGGFEFFGDAFCFFGCEFGGCFGGGGCF+,CD9=FFGE9E;DGEGECE@+@EFGGC68CC6>?1=>8;<BD+35C;D;,7CFG7FC=5*:=):=087540C4C9AB922@(-4(2(64A9966(36<<?6(-(-46(3<6(349BFF:1:>7/*0,,(*(,(,(9)(-(-((,-4)1,(4(4:7)))),)4(-(.(()6))),(40(,((,-(-,((-(
@M00689:251:000000000-CJTJ5:1:1101:9237:3365 2:N:0:5
CGACGACCATGCAACACCTGGTCGCAACATATTCAGGAGGCAACCACCTATAACTGGCCACAGGCAAATGTTAAAAAGAGTATGCCCTAAATCCTGCTCGTTCAGGGAGGCAGTTTGATTTACAGGGTATCTAATCCTGGCATCT
+
FC@FCDEGGEGGGEGEFGG<C;C@@FECGCE9FGGACFGGGGGFFGGGGGGGGGGGGGGGGGGGGGDFGFGGGGAF<FGFGF9FCGFGGFGGGCGFCFFEGFFFGGGFFGFECEGGFFGGGGFGGGC=8AFGEEFGGEFGCDCGF
@M00689:251:000000000-CJTJ5:1:1101:5901:3374 2:N:0:5
CGACGACCATGCAACACCTGTCACTGTGTCAGCCGAAGTGGAGGGCTCTATCTCTCGAAGTGGCGGCGGGTATGAAAACCTGTGAAGGGTCTTTGCGTTTTGTCTCATATAACCCCATCCTCCCCCGCTTGTGCGGGTGCCCGCGACATCCTTTGTGTTTTAAACTCTCGGCAGTATTCCCCACGGGCGGGAATGTTTGTGTGATAGACGCCGCACAAGCGAGACACACCTCTCACGGTTAGCCCCAATCGTTTACCGCCTGGACACCACGGGGATCTAATCGTGGCTTGT
+
C@@FCECFGGGGF,EEGCFCFGEG,,;,<<@,EFGGC+,;,E,,+,6,69EGFGGC,,,8::,8++++8+6+,,,,,:4+8:,,,,,,+46A8,4?C+6+6333,,9,,,,37,,8+,+,2@,+@C1>*3*@C7*3=**1;C9)))/))**+3>9>;**);+)))9.))/(((6()0)2*9(((,-(-(4(((,).))(.,.()-))))((((-(-(,,81:1(,.8(/*)..(:4,-4-37))((-(,.(.03()),(((((.()(-((((4((-,)-.)-(.40((.(.
@M00689:251:000000000-CJTJ5:1:1101:6004:3396 2:N:0:5
CGACGGCCTTGCAGCACCCGTGCAGGACCCTTACGGACACCATATCTCTACGGCTTTTTCCTGCAAGTCAAATTTTTGTATTGTTCTACGCGATTCGACGAATTAAGCATCATGTGCTGTCGCTTGTGCGGGCCCCCGTCAAGCCCTTTGAGTTTTAGCCTTCCGGCCCTACTACCAAGGCGAAATCCATATAGTGTATAATGTGTAGCTGGCGTCTTCGATACGTCAACAGGCTGGCATTCGATACTTATGTTGAGGGTTTCGCAGGTTTCTCCCACATGCATGCCCGGCTC
+
A@7FC++@,;;C,66E,6,88CB8@AF<<@8@,C<@7++6,,,C,9C,6,<6,@+@,C,:,,,BE,CB?A?,5,,:,>95,,,C@,C,,9+4+@+C4,@@ECG8,?;,,,,4,C,,,,66,@E+>6,,,6>=+@BE@@+1;?,++*3+0++@;,5D+@FF5**1:)4-)/)-**100)/*:2((.()(.))).11))))))))).1))/)/((,/(((-(4)89().(9*0.((*(((())0)).((6)))))))).(-,4()-(-(-(,.4).6(,(-24)5).),4(-(((
@M00689:251:000000000-CJTJ5:1:1101:13425:3516 2:N:0:5
CGACAGCCATGCACCACCTGTACACCAACCACAAGGGAAACTACATCTCTGCAGCGATCTGGTGTATGTCAAGCCCAGGTAAGGTTCTTCGCGTTGCATCGAATTAATCCACATGCTCCGCCGCTTGTGCGGGCCCCCGTCAATTCCTTTGAGGTTTAGCCTTGCGGCCGTACTCCCCAGGCGGGGACCTTAATGCGTTAGCTACGACACAGAGGCCGTGGAAGACCCCAACACCTAGCGCCCAACGGTGAAGGCAGGGACCACCAGGGGATCAAACCAGGGCCACGCAGTCT
+
GEEEGEGGGFGGFGFDFFF@FFFGGGGGGDGGGGGDEGGGGGGFGGGGFGGGGGGGGGGGGGGGGGGGGGGFDFGGGGGFGGGGFGGGGGGGGGEGGFFFEF@@FGGGGFFGFCFCDG?EGGEGDGGGGGGGGGGEDGC@DGGG7==D7DCFC,@EDFGFFF@@FFF=BBF==9*4C97CA==29(((,.)62)-472:?()-45?B>;B1<70:619(7;B>?FFF(**0(431(.8(((723,(,(4,,)6:48109B1(44(48:0(1(,(5),,.(,-((--,-(4(()
@M00689:251:000000000-CJTJ5:1:1101:13437:3529 2:N:0:5
CGACAGCCATGCACCACCTGTACACCAACCACAAGGGAAACTACATCTCTGCAGCGATCTGGTGTATGTCAAGCCCAGGTAAGGTTCTTCGCGTTGCATCGAATTAATCCACATGCTCCGCCGCTTGTGCGGGCCCCCGTCAATTCCTTTGAGTTTTAGCCTTGCGGCCGTACTCCCCAGGCGGGGCGCTTAATGCGTTAGCTACGACAAAGAGGCCGTGGAAGGCCCCGACACATAGCGCACACCGTTTAAGGCAGGGAATAACGGGGAAACAAAACCGGGAATGGCGGGCCAG
+
FC@CEDFFCEEE@FFFFGF@EEGDFFGGGGGGGGGGDGGGGGGGGFGGGGGGGGGGGFGGGGDGGGGGGGGGGGEFGGGGGGGGEFFGGGGGGGGGGGFGGGGFDFGGGGGGGFDFFGGGGEEEEGFGGGDGGGGGG6CCDDE@DFGCF7D@DEAADG?FFBEF<AFAAFFDD4=4C2CDFB==24(3966?2:>D;:2::>)68600((,44:?6<>3038<0(..15)71,40,.6)(,),48(4,34().<(8(49:?()))(,8>(4((,:3((467B22()(.(,40(((
@M00689:251:000000000-CJTJ5:1:1101:24387:3567 2:N:0:5
CGACGACCATGCAGCACCTGTACAGGACCCTTGCGGACACCGTATCTCTACGGCTTTTCCATGTATGTCAAACCTTGGTAAGGTTCTTCGCGTCGCGTCGAGTTAAGCAACATGCTCCGCCGCTTGTGCGGGCCCCCGTCCCTTCCTTTGAGCTTTAATCTTGCGACCGTACTCCCCAGGCGGCCCACTTAGTGTGGTTACTTCGGCGACGAAGAGGTCGGTACCTCCCACCCCTGGCTGTCCTCCGTTACGGGTAGTGACACCGGGGTCTCCGATCCCGGCCCCCCTGCTTCTT
+
GC@@@@CEGGFFGEF<CE@FEF<FDF,9,8@E<EGE7@8CFC<FC<EFFEC@@FG:FF<@,CBEC9CFGG,BF<FC9FE,CC=?E:???,=FG@FE:>86+BE467EGG8E,A,,,@FGECCE+>@=@FCCE+1>>EG*@**,2;A79>2B*,5,222D9A@849(6((/((/7;17@55>(1(79BB(-))).))(43),6).4:;(-(-(,,((382((-12>:<8**0((4*,3((((0)))(-4)-8(3(,4()(.)-,((((-(,.))((,(((-(,-(,(-(-(()))-
@M00689:251:000000000-CJTJ5:1:1101:12406:3595 2:N:0:5
CGACAACCATGCATCACCTGTCACGTTGTCCCCGAAGGGAAAGCTCTATCTCTAGAGTGGTCAAAGGATGTCAAGACCTGGTAAGGTTCTTCGCGTTGCTTCGAATTAAACCACATGCTCCACCGCTTGTGCGGGCCCCCGTCAATTCCTTTGAGTTTCAACCTTGCGGTCGTACTACCCAGGGGGAGTGCTTAATGCGTTTGCTGCAGCACGGAAGGGCGGAAGCCCCACAACACGTAGAACACATGGATTACGGGGGGAGAGCACAGGGAAAGAAAGTCGGGGAAAAAGGAGG
+
FCF@@C66@,CC9F9<CE<@F8E<,;@FFGCFFEFCCGGFGFF8CFAFGFC<FEFGGFFG<EFGGG8FEDBFDCEGFGFFFGGGGGGFFBFCFGGGEFG,,EEGG?FFFGE,ADC8EFGG=@DEGC8>DDGGGGC+3+=C>DED8;9DF?+7@DDFC>++?F<0*:5>5A=B>D>5,/;96:))->=96B?C*8/**0(626(7.734EE36(13?;1;11239(..(1*)4:1F:22.41=)(((.),))-5)44(3(7(((,(.(((4(((..(,1(.-4,7(((..(4:0((
@M00689:251:000000000-CJTJ5:1:1101:12418:3608 2:N:0:5
CGACAACCATGCATCACCTGTCACTTTGTCCCCGAAGGGAAAGCTCTATCTCTAGAGTGGTCAAAGGATGTCAAGACCTGGTAAGGTTCTTCGCGTTGCTTCGAATTAAACCACATGCTCCACCGCTTGTGCGGGCCCCCGTCAATTCCTTTGAGTTTCAACCTTGCGGTCGTACTCCACAGGCGGAGGGCTTAATGCGTTTGCTGCCGCACTGAAGGGCGGAAACGCACAAAAACTTAGCACTAATGGTGTAGGGGGGGGAAGAAAGGGGGAACGAGAGGGGGGAGGAGAGGCG
+
CCC@CEFCCCEE<FECFE@@EFFF,CFFFEGGGGGD@FGGGGGFFGCEEGCF9FFGGGGGGGFGGGGGGGGGGGGGGF,FC,EGGGGFGCFFGDGG+@EF,ECGG:@GFFG,FF8@?8@F8===4=6=AFC8CGGGCCD>C@CDC7@9DFDDFCG9D;=C<F:56=E>5:85>@B)5:*;;@2/-5(((06:(66)94(,1(3>C4)((2:((./7<?6(4,4;;B(11)046:C:)).5)94)..)---48)).((2(,1,4:((((.4>09(--4((,(-(4(7(((,((,((
@M00689:251:000000000-CJTJ5:1:1101:17101:3630 2:N:0:5
CGACGACCATGCAACACCTGTACACCAACCACAAGGGAAACTACATCTCTGCAGCGATCTGGTGTATGTCAAGCCCAGGTAAGGTTCTTCGCGTTGCATCGAATTAATCCACATGCTCCGCCGCTTGTGCGGGCCCCCGTCAATTCCTTTGAGTTTTAGCCTTGCGGCCGTACTCCCCAGGCGGGGCGCTTAATGCGTTAGATACGACCGAGAGGCCGTGGAGGACCCGTACAACTAGCGCCCACCGTTTACGGACAGGCACACCAGGGTATACAAACCGGGGAATGCGGGACCG
+
GCCFCFGG@CFFFGFFCCGEGGGGGGFFGGEGGGGGGGGGGGGGGDFGFGE<FF@FG8FGGGGGGGGGGFGEGGGGGGGGGGGGGGGGGCF:ECGECGGFGGGCEGFGEFGGGGGG8ADEG>EEGGGG8DCEGGGGGED+@DE;FFGG79+EFFAEDCDAFFFFBBABAA7==2>=G=4CF9@>9609B00:<544961(4))..4:0((-122((3,44(,(--,2()*0(8)*),.(4(7(4113(18:A6:(((-((.(.((4336,.)))-52:-(490(4,))-((4(((
@M00689:251:000000000-CJTJ5:1:1101:17117:3638 2:N:0:5
CGACGACCATGCAACACCTGTACACCAACCACAAGGGAAACTACATCTCTGCAGCGATCTGGTGTATGTCAAGCCCAGGTAAGGTTCTTCGCGTTGCATCGAATTAATCCACATGCTCCGCCGCTTGTGCGGGCCCCCGTCAATTCCTTTGAGTTTTAGCCTTGCGGCCGCACTCCCCAGGCGGGGCGCTTAAGGCGTTAGCTACGACACAGAGGCCGTGGAAGACCCCGACACCGAGCGCCCACCGTTTACGGGCAGGACGACAGGGGGAACAAAACCGGGGAACACGGGGCCG
+
GEDFDEGGCAFFCFFGFGGAFEGGGGGGGFGGGGGDEGGGGGGGGCCEFFCGGGGGGGGGFGGFGGGFFGGFGG7DEFGGGGGGCEGGFFGGGGDDCGDGGGGGGGGF9FFFGGGFF8DGG?CECGFGFGGDGGEEGGGECGEG7B8CF7DGFAFGGGGFFFBEBFF>>B>F@BF@GFGGFFF>49;91-28B)417:9?FA6:?B:69414023--4,4;(,(((..*))(-47(7>4(()46(-96(3,)-:(((-221,((--6:((4(3(42(.-16;09-,,3:9(4(-,
@M00689:251:000000000-CJTJ5:1:1101:22232:3665 2:N:0:5
CGACGGCCATGCATCACCTGTGCAGGACCCTTACGGACACCGTATCTCTACGGCTTTTCCCTGCATGTCAAACCTTGGTAAGGTTCTTCGCGTTGCGTCGAATTAAGCAACATGCTCCGCCGCTTGTGCGGGCCCCCGTCAATTCCTTTGAGTTTTAGCCTTGCGGCCGTACTCCCCAGGCGGGGCGCTTAATGCGTTAGCTACGACACAGAGGCCGTGGAAGACCCCTACACCCAGCGCCCCCCGTTTACGGAAAGGGACAACAGGGGATGTAAAACAGGCGCACAGGGCCATT
+
GCEFEDGGGGGGGGGGGGGDFFGGGGGGGGGGGGGGGGGGGGGGGGGGGGGGGGGGGGGGGGGGGGGGGGGGGGGGGGGGGGGGGGGGGGGGGGGGGEGCGGGGGGGGGGGGGGGBFGGGGGGDGGGFDEGD>EEEGG>CGGGGFFDGFG;CEGCGGFGFFFEEBFAFFF>>BEEFG3CG:,62993493624)6((4:?AA2<?(69>06.2:BBB>9B?<:((.31*/8?(8)4(((((),4,1:4:?A(3((((,(.(((((,44((2((-.6)5((4?((((,(.,,(-()
@M00689:251:000000000-CJTJ5:1:1101:17660:3714 2:N:0:5
CGACGGCCATGCATCACCTGTACACCAACCACAAGGGAAACTACATCTCTGCAGCGATCTGGTGTATGTCAAGCCCAGGTAAGGTTCTTAGCGTGGCATCGAATTAATCCACATGCTCCGCCGCTTGTGCGGGCCCCCGTCAATTCCTTTGAGTTTTAGCCTTCCGGCCGGACTCCCCAGGCGGGGCGCGTAATGCGTGTAGTACAACCCAAAGGCCGGGGAAGGACCCCACAACGAGGGACCAACGGTTAGAGAATGAGAGAGAAGGGTATCTAAGAAGCGAGCACAGGAACCA
+
EEEGGGGGGFFEDEFFGGGAFF,EFGGGGGGGG8FCC8CFEAE,FEG,,<CF9FCECGG8FD@FGFDFEAE<FC@FBGGGGFCCECF9A,==CF,F@FA,4@>@DGGC<EG,=EGG,=+@8+4++6AF8=CDCEGC++++6C6+2BCG;+5<DCCF7,=+0<**3:>=@A)/:)7>6@C4?9=BB6(,((-7102)(40(().4))))((,(,(4.,((-,24(-(1(1/7(::D(2(-((03(43((-((()))()-))),,(4(.44,..))-6:26((-((((((.32(,((
@M00689:251:000000000-CJTJ5:1:1101:17655:3731 2:N:0:5
CGACGGCCATGCATCACCTGTACACCAACCACAAGGGAAACTACATCTCTGCAGCGATCTGGTGTATGTCAAGCCCAGGTAAGGTTCTTCGCGTTGCATCGAATTAATCCACATGCTCCGCCGCTTGTGCGGGCCCCCGTCAATTCCTTTGAGTTTTAGCCTTGCGGCCGTACTCCCAAGGGGGGGCCGTTAATGGGTATGCTACACACAAGAGGCAGGGGAGGGCCCCAACACCTGGGGCCCACCGTTTACGGCAGGGACTACCAGGGAAACAAACACTGGAGGCAAGGGCGCG
+
FEGGGGGGGGGGGCFGGGGDFFFGGGGGGGGGGGGDF8CEEFFCFGGFFCEGGGGCEFG@FF@<AE9B6BF<,FFFCGGAF?FGGA<EE;BE8F7>?A,44@=F8FB?F,,,98@84@+1@+6+@CGG89CE6EEGGD>+0=>@+=<CA9=,+@FG9;0=0@:=@A5@)))/5(9BG(*;)(6@B((-(-(,()))(())()..))(.-4(,41(4(,49(4-(,(-()*.(-(1.((((,7(4((,(45()40(4(430((.((586?((,(((.((().(.((-,,-(2(,((
@M00689:251:000000000-CJTJ5:1:1101:5565:3735 2:N:0:5
CGACAACCATGCACCACCTGTACACCAACCACAAGGGAAACTACATCTCTGCAGCGATCTGGTGTATGTCAAGCCCAGGTAAGGTTCTTCGCGTTGCATCGAATTAATCCACATGCTCCGCCGCTTGTGCGGGCCCCCGTCAATTCCTTTGAGTTTTCTCCTTGCGGCCGTACTCTCCAGGCGGGGCGCTTAATGAGTTAGCTACGACACAGAGGCCGTGGAAGACCCCTACACATCGCGCCCACCGTTTACGGCATGGACTACCCTGGTATCTAAACCTGGCCTCCCCTGCT
+
FDEGEGGGGGGGFGGGGGGGGFGGGGGCFEEGGGFFEEGGGGGGGDFGGFCGGGFCGFGFCGGFGGFFFGGGDFGGGGGGGFGGGGGDF9:,@FECFFGFGGFFGGGFFGGC:BGCCGFDGGCEGGFGCGGG6=C>C>CGG==DCD7=?7C7DFEAF9+3<AE<CFA5825>D2**4:CFF=29906>BBB6)62)6:AABF22.,20(,(3,(((,(,4>:)4::1679),,4*.,1(,(07:(((.(.(.416(((.222:0(()4(.))6)-)-(((..(()((-((,(.
@M00689:251:000000000-CJTJ5:1:1101:17673:3736 2:N:0:5
CGACGGCCATGCATCACCTGTACACCAACCACAAGGGAAACTACATCTCTGCAGCGATCTGGTGAAGGTAAAGCCAGGGAAGGGTCCTTGCGGTGCAACGAAATAAATCAAAATGTCCCGCGCTTGGTGCGGGCCCCGGTAAATTCCTTGGGGTTTAGGCTTGTGGGCGGTACGCCCAGGGGGGGGCGTTTAAGGGGTTGCGAACGCACAGAAGCCCGTGGAAGACCCCGAACCCAAGGCGCCACGGTTAACGGAGGGGAACACAGGGGAAGAAAGAGGGGGAAAAAGGGACGGA
+
GEEFDDGGDGGGGGGFFGGCFEGGGGGGGGGGGGGFGGGGGGGGGFGFGGGGGGFGGGGGG9,4,,@B6:E,,CFF,FC7E7F7F,,5,4,++C++4,,++8+9,E,,@=,,,,,,99+1@C++8+@,+,@C+@8CE>64+3,?+++?B2*:*@*@5,*3*;=-)0):)-56/(.452*:)(.39(-,(-(:)),3((((((-(,((((-(,).(((44((,,((,.(*)02((1(((((,)((-((((())4(((--1(-(4230((,,-((.((.((-(((,.(,((38:1((
@M00689:251:000000000-CJTJ5:1:1101:5868:3826 2:N:0:5
CGACAACCATGCATCACCTGTCCCTAATACACACCGGAGGGTATCTCATCCTGGCATGTCCGCCTCTTATACACATCTGACACTGCCCACAATACTCCTTGTGAATAACACGGAGTCCGCAGTACTATGACTGAAAAAAGTATATTACGTGGAGTATCAGCCACTCGGTCAAGATACCTACGAGAGGAATTATCTGCGTTCACACATGAACTGCGAGTCGCGTTAGTGAGCAGCGCTAGTGCATCGTATGTGTTGCGAGGACGTCGGGTGTAGAACACTCATGTTTCGCAGTCAT
+
CFFG@CGGGGGGEEFFDC,ED8,,,,;,6CFF<8@@@6++6,,,;@66<FE,::B8,,:C,,+8,,C<,9FFGFAF8,,5:,9=,E,,9,,,45A@4A=DDF,,9,9,C,4+++++,46@+1+9,,,,,,,,,,,,4,=++6,6=+D9*=+++,,,+363*3)))1))00)***5*,)++*)))))1))))*3***3)-0))1*)))*.1*/**0((((0(((((/.;+*;)((/(((,))3))1(,(((.)).,)-(4(((--((((.(-))--)(().().))))((-3(().
@M00689:251:000000000-CJTJ5:1:1101:8947:3830 2:N:0:5
CGACGGCCATGCAACACCTGTACAACAACCCCAAGGGACACTACACCTCTGCAGCGCACTGGTGTATGTCACGACCAGGTAAAGTTCTTCGCGTTGCATCTCATTAATACACATGCTCCGCAGCTTGTGCGGGCCCCCGCCACTTCCTTTTAGTTTTCGCCTTGCGCCCGTGCTCCCCACTCGGGGCGCTTAATGCGTTAGCGCCGACATAGCGGCCGCGGAGGACCCCGACACCTAGCGCCCCACTGTTACGGAGCTGGAAACACAGGGGTATAACCATGGGACGCATGTCTC
+
FFEF+@FGGGGGGFGFEGCAFFC6,C<<@,,B,6,,6,,CFC,,,,C,B,CF,C@C++8@BE<EF,,6C5<54,+8+9,,9,,9,95EFEFFE+@+4,,,,,,4,99,,,5@F,,,,@26@+6@8,,4,33+@@=BE6++30+0+3;BAF77D@7EG,7**::.25)/((/-(-*5C5*))(/,3;23((41))-4648(-)-((((-((.))(((,(((--((410(19)(497(,)(-(),(,(.))-).,4(,(((,(.).((.,2(((())-)())..(..((((-)).)
@M00689:251:000000000-CJTJ5:1:1101:20612:3835 2:N:0:5
CGACGACCATGCAACACCTGTGTCCACTTTCTCTTTCGAGCACCTAATGCATCTCTGCTTCGTTAGTGGCATGTCAAGGGTAGGTAAGGTTTTTCGCGTTGCATCGAATTAATCCACATCATCCACCGCTTGTGCGGGTCCCCGTCAATTCCTTTGAGTTTTAATCTTGCGACCGTACTCCCCAGGCGGTCAACTTCACGCGTTAGCTACGTTACTAAGGAAATGAATCCCCAACAACTAGTTGACATCGTTTAGGGCGGGGCACACCAGGGTAACAAATCCTGGCAACCCGGAG
+
GFGGGGGGGGGGGGGGGGGFFGGGGGGGGGGGGGGEFGGGGGGGGGGGGGGGGGGGGGGGGGGGGGGGGGGGGGGGGGGGGGGGGGGGGGGGGGGEFGGGGGGGGGGGGGGGGGFGGGGGGGGGGGGGGGGGGFGGGGGGGGEDGFGGFFGGGGGG?8FFFFF@ECEEEFFA==@ACADGFFFDD)42>5(6BEFBCFFFD>6;4?E9<@?D1@F<?CEDEDEEEF<4CF?:?FG?1,)(49546)-5)3::6(6?B02(,,(-(.42((4((((5)58-)(.47(2)(,(((((
@M00689:251:000000000-CJTJ5:1:1101:8965:3837 2:N:0:5
CGACGGCCATGCAACACCTGTACACCAACCACAAGGGAAACTACATCTCTGCAGCGATCTGGTGTATGTCAAGCCCAGGTAAGGTTCTTCGCGTTGCATCGAATTAATCCACATGCTCCGCCGCTTGTGCGGGCCCCCGTCAATTCCTTTGAGTTTTAGCCTTGCGGCCGTACTCCCCAGGCGGGGCGCTTAATGCGTTAGCTACGACACAGAGGCCGTGGAAGCCACCCACACACAGCGCCCACCGTTTACGGGATGGACAACCAGGGGATAGAACCCTGGCACCGCGGGGG
+
FGDGEEGGGGGGGGGGEG8@FEFCFFGGGGGGGGGGDGGGGGGFGAFEFGGGGGGGG8FGGGFFGGGGGGGAEFGFGGGGGGGGGGGGGGGGGGGGGGGGE,EEFFGAFGGGG8>E8EDGDEGGCGGGGGGGGGE6?C64=9C7CFGGFF?:FAFGDF7C5AFFFFBFABFF@2>EC@GGFF>9>9612>:04)-47(4(26)6>?0(-,4::7:?(2(4(,)(,((47*0(,-7(-3(7(81?((44(.()-4(4(4<1:08?((.4<(2(((-)),(..40(.(((,(4((
@M00689:251:000000000-CJTJ5:1:1101:8953:3851 2:N:0:5
CGACGGCCATGCAACACCTGTACACCAACCACAAGGGAAACTACATCTCTGCAGCGATCTGGTGTATGTCAAGCCCAGGTAAGGTTCTTCGCGTTGCATCGAATTAATCCACATGCTCCGCCGCTTGTGCGGGCCCCCGTCAATTCCTTTGAGTTTTAGCCTTGAGGCCGTACTCCCCAGGCGGGGCGCTTAATGCGTTCGCTAGGACAAAGAGGCCGGGCAAGCCCCACACACCGAAGGCAGCCAGTTGACGGAGTGGAATACCGGGGTAACACAACCGGGCACAACGGGGTC
+
FEEGCDGGECFGFGGGCG@AFDFE,FFGGDGGGGFCDF,<FFGEFFG@FGGGGCFD7@<FGD<FGGGGFFFG<E@DFFGE<F=FDFGGGGGGGCFGGGGACC>F+CF<E,FDD,=E=EFEGGGGGCFG8DCCEEGGGGG7;>EFF785C<:D6,=DCF*=AF9)*):CFF9955C)A5*7)(--,6:;09?6).)66(41(,43(438.,(,,4:((((-(-,(((((*))(,4C(((,(4)((((.4<2))3,,,-464).)).((,-(2())(.(324,((,-,(((((-((
@M00689:251:000000000-CJTJ5:1:1101:6112:4045 2:N:0:5
CGACGACTATGCAACACTTGCCACCGCTGTCCCCGAAGGGAAAGGCATGTCTCCATGCTGGTCAGCGGGATGCCAAGACCTGGTTAGGTTATTCGCGTTGCTTCGAATTAAACCACATGCTCCACCGCTTGTGCGGGTTCCCGTCAATTCCTTTGAGTTACAGCCTTACGGCCTTACTCCCTAGGCGGAGTGCCTACTGCGTTAGCTGCAGCACTAAGGCGCGGAACCCCCGTATACCTTAGCACTCCACGGTCACGGCTTGGACTACCCGGGTCTGTACACCTTGCCACT
+
<++8+6+,6CCEF,C8C,,,-,;C,6C6:B,6;676+:+F,,6E8F<FFG<,,:6<C6,<@FC9B@F:+@+,,,:E,4,=54BF,9?F,,,9EAFCE@E6+9C4=+,,AC,9EFFFCE+6=EADE,1@C6+@,,@3@++10=C709+++BD7A7;7+,5+;@C5>0>*)8)/4)).,1+C3).)((59(68()/1),.4)(6((1)77(6(5((4)/.5(((-,-(,(/*),--*,66)-)/-))..(,4((4(-)2(---3(.4).(((-((((.().6)5:(24(()),
@M00689:251:000000000-CJTJ5:1:1101:25258:4066 2:N:0:5
CGACAGCCATGCAACACCTGTACGCCAACCACAAGGGAAACTACATCTCTGCAGCGATCTGGTGTATGTCAAGCCCAGGTAAGGTTCTTCGCGTTGCATCGAATTAATCCACATGCTCCGCCGCTTGTGCGGGCCCCCGTCAATTCCTTTGAGTTTTAGCCTTGCGGCCGTACTCCCCAGGCGGGGCGCTTAATGCGTTAGCTACGACACAGAGGCCGTGGAAGCCCCCTACACCTAGCGCCCCCCGTTTACGGCATGGACTACCCGGGTATCTCATCCTGGCCTCCCTGTCC
+
GGGEGGGGGGGGGGGGGGGGGGGGGGGGG7FGGEGGGGFGGGGGGFGGGGGGGGGGGGFGGGGGGGGGFFGFFGGGGGGGGGGGCGGGGGGGGEEGDGAFCGFDFFGGGGGGGGGGGFCEGDEGGEFGGFGEGGEGGGGEGGCG@FFGAC+E8@AFFD6BFFE@5=>>=FF2@@A::>CG:B@=>0-(706<<>DA98??:<FFF069(-46(.3:6(336?).,23:G9>?07F34)(40>(,299,(.-6::>;17?27).4((33133).)46)628)76(),.3()5))
@M00689:251:000000000-CJTJ5:1:1101:15943:4118 2:N:0:5
CGACAGCCATGCAACACCTGTACACCAACCACAAGGGAAACTACATCTCTGCAGCGATCTGGTGTATGTCAAGCCCAGGTAAGGTTCTTCGCGTTGCATCGAATTAATCCACATGCTCCGCCGCTTGTGCGGGCCCCCGTCAATTCCTTTGAGTTTTAGCCTTGCGGCCGTACTCCCCAGGCGGGGCGCTTAATGCGTTAGCTACGACACAGAGGCCGTGGAAGACCCTGACACCTAGGGCCCACCGTTTACGGAAGGGACGAAAAGGGGAGCAAAACCGGGAAGCAGAGACGAG
+
GEDFEEFFFFFFCGGGCGG@FEFGGGGGGGGGGGGGGGGGGGGGF<FFGGFFGGGGGFGGGGGGGGGGGFGGGGGGGGGGGGGGFFGGGGGGGF@EGGDFGGGCFFGFGGGGFEFGFGGGG>EGGGGGGGGGGGDCE6@@CCEDCFGGD=7,DAFGCFGFFFFFFBFFBB=A9BE)=9FDFFF@FFBFBB13<)549:08:AA>?61-9;::?72((4(76,,,(,3(207.8:F(.4(((0(,(,44(3<-,:14,4:B6(,(((.422;19(,4((-469(3(,(((-(,((-
@M00689:251:000000000-CJTJ5:1:1101:15923:4119 2:N:0:5
CGACAGCCATGCAACACCTGTACACCAACCACAAGGGAAACTACATCTCTGCAGCGATCTGGTGTATGTCAAGCCCAGGTAAGGTTCTTCGCGTTGCATCGAATTAATCCACATGCTCGGCCGCTTGTGCGGGCCCCCGACAATTCATTTGAGTTATATCCTTGCGGCCGTACGCACCAGGCGGGCCGCTTAATGCGTTAGCTACGACAGAGAGGCAGTGGAGGACCAGGACACGTATAGCCCGCAGTTACAGGGGAGGAGTGACAGGGGAGCAGAGAGTGGACAGTCGAGAACG
+
F@:@+@CCFGGGFFGDDDC8CFFFCEGGECGFGFE8F@6CCE9F6,C<EAFDG<EEEFG89,:<EFGFGF9B@C7<F8,BB,CF@D,,9=,CEE74?FF@>FEF,FFFBEBFB=9E8;+6@@E68@DDEG6E@6B@8=8+0=+A<A+<7+=CE7,3?E+?C9**))=A9AADF)7(*-*25(896((-,,:?))-4(414:2)4)(((((.(426(-4(5,7((-(3(**0(42*.(),6))((4,(,)))),8(((--(,(()6.4(4(,,(4(4(4().2)()())(((((),
@M00689:251:000000000-CJTJ5:1:1101:7535:4371 2:N:0:5
CGACAGCCATGCAGCACCTGTACACCAACCACAAGGGAAACTACATCCCTGCAGCGATCTGGTGTATGTCAAGCCCAGGTAAGGTTCTTCGCGTTGCATCGAATTAATCCACATGCCCCGCCGCTTGGGCGGGCCCCCGTCAATTCCTTTGAGGTTTAGCCTTGCGGCCGTACGCCCCAGGCGGGGCGCTTAAGGCGGTAGCGACGACAAAGAGGAGGGGGAAGACACCGACACCAGGCGCCCACCGGTTACGGGAGGGGCGACCAGGGAGACGAAGGAGGGCCAGCCGGGTCCG
+
FCC@FCFFEFGGGGGFFGG8EAF9@FGGC,B@EFC@,FFGF9ECF,C,BCF@FDFGG8B@BAFFDG9EFFGGGGGFGCF,AFCG<FF,5=F7@+CFGG,==EG8>?FA?FFFF,E,4@6@C6?=++A+@,B=@C6:@+<1;7E++=++?+=>F,1<8DFFFABE:AF>2@(3,(,,:1DDF=;BFF(79((46))(1(--34(-2322(-3:43.(((2(2(40,4((11.(4696(,--(),,((-,7(8>BB((((-(((,(((.4:(,3((4((-(.36(((-((((,(,((
@M00689:251:000000000-CJTJ5:1:1101:7521:4383 2:N:0:5
CGACAGCCATGCAGCACCTGTACACCAACCACAAGGGAAACTACATCTCTGCAGCGATCTGGTGTATGTAAAGCACAGGTAAGGTTCTTCGCGTTGCATCGAATTAATCCACATGCCCCGCCGCTTGTGCGGGCCCCCGTCAATTCCTTAGAGTTTGAGCCTTGCGGCAGGCCGCCCCAGGCGGGGCGCTAAGAGCGGTAGCTAGGAAACGAGGGCCGGGGAAGGCCCGCACGCCTAGCGACCACCGTTTACGGCAGGGACTACCAGGGGAAGACAGCGTGGAATTGTTGTCTTT
+
FFEGEEGGGFGGGGGGFGFCA<ECGF@GGEE8CCFF@C@<6ECEF,C;CCEEGCFFG<FFD9EFGECFC@E9@F,E8EFAFGG,9,?EFF:CC=CEGG;,,@EEDFG?B@EFF8EF,D?CEEGD88D@@FBEGDEB@@D++=6CC?C7C+=,,;,@+@FFF55CBA5))-)/:))2:2958-(6;399(((-.).220-20))))(.)((-4(1(4,((-3(-4(.(4))0((,*(-447(7((((-(-.-)-4(4((,8(.(4(.4((40,(48(,((-,((,4))64(4)6).
@M00689:251:000000000-CJTJ5:1:1101:5015:4391 2:N:0:5
CCACGGCCCTGCAACACCTGTACAACAACCACAAAGGAAACTACATCTCTGCAGCGATCTGGTGTATGTCCAGCCCCGGTAAGATTCTTCGCGTTGCATCGACTTAATCCACCTGCTGCGCAGCTTGTTCGGGCCCCCCTCACATCCTTTGAGTTTTGTCCTTGCCGCCGTACTGCCCAATCGGGGCGCCTAATGCTCTAGCTGCGATCACAGGGCCGGAGAGATCCACCTCCCACAGGTCCCACAGTGCACGCCCGTGACTCCAATGTTCCCTAACTCGTTCATCCCTTGCGA
+
C,6,+8++8D,,;FG,8F,,CE<,6F,<E::DFF,;C,;C@D9,,,6CE9<F9,B:FF7ECAF,AF,@FC,5B<,?,++4>:,5:EE,<,4==@@7:F==88++>=9?,4A=,9>E,48C@+4@EG,@,,+6+==++@+@?6,+6*++5;8,:=,,5,++5=C:5)))1)0:<)**172**)(5(0((((/,6))/)))14>)/3(((,((5)(-((((((((().))**).,2*,,(2))932?((.-)67(((,(((((--()().))))))).(-.-(((().-(.)((((
@M00689:251:000000000-CJTJ5:1:1101:11753:4392 2:N:0:5
CGACAGCCATGCAGCACCTGTACACCAACCACAAGGGAAACTACATCTCTGCAGCGATCTGGTGTATGTCAAGCCCAGGTAAGGTTCTTCGCGTTGCATCGAATTAATCCACATGCTCCGCCGCTTGTGCGGGCCCCCGGCAATTCCTTTGAGTTTTAGCCTTGCGGCCGTACTCCCCAGGCGGGGCGCTTAATGCGTTAGCGACGACACAGAGGCCGTGAGAGACCCCAAAACCGAGAGACCAACAGTTAAGGAAAGGAGAAAGAGGGGAAAAAAGCCGGGAAAAGAAGGCGAG
+
CBCFCCCF<CEF@GFACED<CED<CC@FFFGGGGGDCFFGGGGGG9,CFDFGFFFGG<F<EFEFGG,BC9FEFFFGFFGFGGGGEGG,EFFFEE:BFFE;@FGCFFGEF,C@FE4@998=C+@8+@D=DFGGGGBC+6=+=CEC++?+1+CFG9:,+@:?*+*:5>=:4:57A4ABE=C589226>,,36084)))-((-44(,49;6>9:14:?619-4((6)(,((/*.(,(9(24(-()(.(-((.).)6<<(3((((((((,3.8(-,(,,4((.(-3((3(,(34,,(42
@M00689:251:000000000-CJTJ5:1:1101:5033:4394 2:N:0:5
CCACGGCCCTGCCACACCTGTACACCAACCACAAGGGAAACTACCTCTCTGCAGCGATCTGGTGTATGTCAAGCCAAGGTAAGGTTCTTCGCGTTGCAACGAATTAATCCACATGCTCCGCCGCTTGTGCTGGCCCCCGTCAATTCCTTTGAGCTTTAGCCTGTCGGCCGTCACCCCCAGGCGCGGAGCGTGAGGGGTTAGCGCCGAACCAGCAGACGTGGGAGGCCACTACCCCTGGCGCCCCCCGTTTCCGGCAGGTGCCGACAGGGAACTAATCCACGGGCGACAGATGT
+
G,,,++8@+C,6<;CCBF,6@CDF<FCFF@FGFDCDCFGGCEGC,,;,BCCEFGCGEF@FA@BB,C9EC<F,5AD,B,@9CF<<FGEBF,AF@@:+8=,@C,8,+,9,9EFG8,,4,9+@CCEG7+A=,,4@,@,6@+?+6+6639++5++,6,769>=???)*::>>))10))3)*0**979))(0/(,6((((((,.683((.(-((,(.(,(.(,-4-(((((,,9*6(28*((-(((80((,-(((,),((,-(.,.(,,4-(((((()))-))),((((,(((,()))
@M00689:251:000000000-CJTJ5:1:1101:17918:4406 2:N:0:5
CGACGGCCATGCAGCACCTGTACACCAACCACAAGGGAAACTACATCTCTGCAGCGATCTGGTGTATGTCAAGCCCAGGTAAGGTTCTTCGCGTTGCATCGAATTAATCCACATGCTCCGCCGCTTGTGCGGGCCCCCGTCAATTCCTTTGAGTTTTAGCCTTGCGGCCGTACTCCCCAGGCGGGGCGCTTAATGCGTTAGCTACGACACAGAGGCCGTGGAAGCCCCCTACACCTAGCGCCCACCGTTTCCGGCAGGGAAACAGAGGGGATGTAAACCGGGCGAACCCTGCC
+
GGFGGGGGGGGGGGGGGGGFGGGGGGGGGGGGGGGGFGGGGGGGGFFGGGGGGGGGGGGGGGGGGGGGGGGGGGGGGGGGGGGGGGGGGGGGGGGGGGGGGGFGGGGFGGGGGGGGGGGGGGGGGGGG8DGGEGGGDGGGGGGGGFGGFGGGGFFGGGGFFFF@@@AFFBBDFFFFGDGGFFBFF99>F>?B><AA(8:B:AAF>?:>>>(345:<<B>F64>1((-4D)86?B4(8<(110313,((4()-8;60(-3((((((,,4((-((.)).-.(-9((((-4((,((
@M00689:251:000000000-CJTJ5:1:1101:5046:4409 2:N:0:5
CCACGGCCATGCAACAGCCGTACACCAACCACAACGGAAACTACCTCTCTGCAGCTGTCGTGTGTATGTCAAGCCAAAGAAATGGTACTACCCTTGCAGACAAATAATCCCCATACCACTCCCCTTTGGCATGCCCCCGGTAATTCCCTTGAATTTAACCCTCTCGTGAGTACTAACCAGGACCAGCGCTTCGACCGTACGCTCCCACGCATAGGCACAGGTACGCCACGACACCACGCGCCACACCGATACCCGCTCAACAAACGCCTGACCACTCTCGACCATCCCTCGTA
+
E,@8+@@@F,;,,=,6,,,78B,8C8,C;:,6,C8+6C@@F9E@,,66B,CB,:,,,,6,,8BB,C,96@FG@,@8E,B,4:,,,99,9;;E,,49,,4,,4,,9?E,EA,9F8,,,96,9,,4E,,,,,,,1,,,+@++++6+3?@+06+6,,7,+,3+3;)8)))0))5500*3112+*))))5):0)))))))--))-/((((((/(((/))(7(/(/.1.(..35)),(-*(--((,)(-,3(,(((7)(((((()..4(2(-((,,((.((().,)(,,)4(()(,((
@M00689:251:000000000-CJTJ5:1:1101:18474:4477 2:N:0:5
CGACAGCCATGCAACACCTGTACACCAACCACAAGGGAAACTACATCTCTGCAGCGATCTGGTGTATGTCAAGCCCAGGTAAGGTTCTTCGCGTTGCATCGAATTAATCCACATGCTCCGCCGCTTGTGCGGGCCCCCGTCAATTCCTTTGAGTTTTAGCCTTGCGGCCGTACTCCCCAGGCGGGGCGCATAATGCGTTGGCTACGACACAGAGGCCGTGGAAGACCCCCAAACGTAACCCCCACCGTCTGCGGATGGGAACGAGAGAGCCACTAACTCAGGGAGCCCCGCCAGT
+
C:7@FEDFGGGGFDFFDCF8CFCFEGCGGEGGGFG?FF@CFGE<F9CFGDGGGD<@:FBEFEFFGG<FC,@FEFFFG8<BFFF8FGCA?E@:CG=FEEFG6EEC8FA<CFFFF8BF84D=EEGGDC8DFA6CEG>>8@DEDG8+2+=6??8A8=CEFGF798@)=>A5)::>=5CEF)0*0(0>B@6>1((-))6<F4,(((42,43(((.(.(((--,46(,((4,8*)0(2(*.(,(-()(((-1((,()(3,((-.4.(--(-((-(((,((5()-).((((--2(((((()
@M00689:251:000000000-CJTJ5:1:1101:7742:4568 2:N:0:5
CGACGGCCATGCAGCACCTGTACACCAACCACAAGGGAAACTACATCTCTGCAGCGATCTGGTGTATGTCAAGCCCAGGTAAGGTTCTTCGCGTTGCATCGAATTAATCCACATGCTCCGCCGCTTGTGCGGGCCCCCGTCAATTCCTTTGAGTTTTAGCCTTGCGGCCGTACTCCCCAGGCGGGGCGCTTAATGCGGTAGCTACGACACAGAGGCCGGGGAAGACCCCAACGCCTAGCGACCAACGTTTACGGCATGGACGACAAGGGGATGCAAGCCGGGGAACACTGAACC
+
FECFEDFGCEEFDGFFFFG<EEEEAFGGFGEGGGGFDGGGGGGGFCC<ACFDFGGGGCDEFGFFFGFFFGGGGGGGGFGEFGGGFDG9AFFEGCFGGGGGEGCGFCE?F,CEFCFDA8?EGCEGGGFDFGGGEE8>EGD++=;C+=CD?+=EFDD;CGFFFFCFFAAB>A4@2(93C@GCF>9>BF07((436)64;(-3?:)5288>9,2:>FFF16(49>0(,:3(**0(((1(((.,(7;>((441(24?F01(4::2(491(,:(((((,54)1(-03,-(-4().))((
@M00689:251:000000000-CJTJ5:1:1101:13497:4634 2:N:0:5
CGACGGCCATGCAGCACCTAACTACAGATTCCCCGAAGAGCACACCGATACTTCTACCAGGTTTCTGCATTTTCTAGCCCAGGTAAGGTTCTTCGCGTTGCGTCGAATTAAACCACATGCTCCACCGCTTGTGCGGGGCCCCGTCAATTCCTTTGAGTTTCAGCCTTGCGACTGTACTCCCCAGGCGGCATATTTAACGCGTTAGCTCCGGCACGGACCAACGGAATGAACCACACCAAAGAAGCCACGGTTAGGGCAGGGGAGGGAAGGGGAAGTAGACAGGGACACAGGGGC
+
FEDFEDGGGGGGF<C@EFF,CFFGGGFFFFG,CFEGE:FGFFC<CCFFCGG9FGGFFGFFC,,5CCEFGEFCFGAEFC,<E=CFFGGF<4,CAFFCCEDGCCCGGC7A+CEDFGCGFDD8;,@DFGCCG63DEEEC6+34@DE7;ADFF+2DFC?7;?F8C9AE22*06>2>25>EE4FGA@@71(,3(3()))))7/309172(.)..8096-:B>(,-((,4:0(.2**-8(9((332(0(.((,,,-4?(4:?(-392(((3((((41(,,8).).))(-1(((,((((4(
@M00689:251:000000000-CJTJ5:1:1101:26021:4785 2:N:0:5
CGACAGCCATGCAGCACCTGTACACCAACCACAAGGGAAACTACATCTCTGCAGCGATCTGGTGTATGTCAAGCCCAGGTAAGGTTCTTCGCGTTGCATCGAATTAATCCACATGCTCCGCCGCTTGTGCGGGCCCCCGTCAATTCCTTTGAGTTTTAGCCTTGCGGCCGTACTCCCCAGGCGGGGCGCTTAATGCGTTAGCTACGACACAGAGGCCGTGGAAGACCCCTACACCTAGCGCCCCCCGTTTACGGCATGGACTCACCGGGTATCTCAACCTGGGATCCCTATCT
+
GGGGEGGGGGGGGFFFGGGGGGGGGGGGGGGGGGGGGGGGGGGGGCGGGGGGGGGGGGGGGGGGGGGGGGGGGGGGGGGGGGGGGGGGGGGGGGGGGGGGGGFGGGGGGGGGGGGGFFDACCEGGGGGGGGC6CGCEEGGG>CFGFFFFGFGGGGGGGGFFFFEFFFAAABDFFFEGDFG>D@B@01;>BB?>29<9?:BFF<><614(4:13,4?<>B;BF<((312>*5:?0C::)36;:7(3>>0:?0>:0(-38:?F<B::((,((,..6))),(((4((((,.)).))
@M00689:251:000000000-CJTJ5:1:1101:26030:4802 2:N:0:5
CGACAGCCATGCAGCACCTGTACACCAACCACAAGGGAAACTACATCTCTGCAGCGATCTGGTGTATGTCAAGCCCAGGTAAGGTTCTTCGCGTTGCATCGAATTAATCCACATGCTCCGCCGCTTGTGCGGGCCCCCGTCAATTCCTTTGAGTTTTAGCCTTGCGTCCGTACTCCCCAGGCGGGTCGCTTATTTCGTTAGCTACGACCCAGAGGCCTGGGCAGACCCCTACACCTCGACCCCACCGTTTCCGTCATGGATCTACAGGGTGTCTAACTCCTGCACCTCTCTTC
+
GGGGFCFGCFGGGGFAEFGFGGGCFFGGGGGGGGFDGGGGGGGGGGGGGGGGGFGGGGGFB,CFAFCG@FGG,EB<FFEGGGFCEFFFGG=E8CFCEEFG>FGFFFEFEFGGGGGF,=D=CGCGGECFFG+CCCCE=>=EDCC9D9+CFFB,+EFA957@F5@@@A5@8)=8=>EFFF4935725,67@F6D)3))66@0(74C<((,(4<12(-1:2(,3431,((3997,(4D?(((((5:19,(.-5))().(.4.)).)---.(((--)).)))))-).(4(:?B()-)
@M00689:251:000000000-CJTJ5:1:1101:7096:4868 2:N:0:5
CGACAGCCATGCAACACCTGTACACCAACCACAAGGGAAACTACATCTCTGCAGCGATCTGGTGTATGTCAAGCCCAGGTAAGGTTCTTCGCGTTGCATCGAATTAATCCACATGCTCCGCCGCTTGTGCGGGCCCCCGTCAATTCCTTTGAGTTTTAGCCTTGCGGCCGTACTCCCCAGGCGGGGCGCTTAATGCGTTAGCTACGACACCTCGTCCGTGGAAGACCCCTCCACCTCCCGCCCCCCGTTTCCGGCAGCGCCTCCCCGTGTACCTAACCCTGGCCTCCGTGTTCTT
+
GGGGGGGGGGGGGEFFGGGGGGFGGGGGGGCFFGGFGGGGGGCGGDFGGGGGFFFG@DGGGAF<EFFGGGDCEFGGCFFFCEFGFGGGGGCGDGGGGEFGDF8EFECFEGDF8E@FFDG>GEEDGCEGCF6E6@CEGGDGG>8DFFDCF=8,@FFGFF6F5C@=@AA@54:)05CFEFD45((597>236?1)6<<9?<(4).)5((4(((((--:6661(()(380(79<((8C((((-3:(19(713:))(,41((((,-((4(,,,((-))-)((((((,.).((,((.)))
@M00689:251:000000000-CJTJ5:1:1101:20731:5067 2:N:0:5
CGACAACCATGCACCACCTCCTGCAGGGTATCTAATCCTGGCATCT
+
GGGGGGGGGGGGGGGGGGGGG8FFGGGGGGGGGGG9FGGGGGGGGG
@M00689:251:000000000-CJTJ5:1:1101:20081:5072 2:N:0:5
CGACAACCATGCAACACCTGTACACCAACCACAAGGGAAACTACATCTCTGCAGCGATCTGGTGTATGTCAAGCCCAGGTAAGGTTCTTCGCGTTGCATCGAATTAATCCACATGCTCCGCCGCTTGTGCGGGCCCCCGTCAATTCCTTTGAGTTTTAGCCTTGCGGCCGTACTCCCCAGGCGGGGCGCTTAATGCGTTAGCTACGACACAGAGGCCGTGGAAGACCCCTACCCCTAGCGCCCACCGTTTACGGCATGGACGACCAGGGGAACAAAACCTGGCATACCCGGCCAG
+
GGGGGEGGDFGGGGGGGGGCFGGGGGGGGGGGGGGGGGGGGGGGGGGGGGFGGGGGGGGGGGGGGGGGGGGGGGGGGFGGGGGGGGGGGGGGGGGGGGGGGGGGGGFFGFGGGGGGGGGGGGGGGGGGGF6CEGGGGGGCDGGGGFGGFGGGGGCGDGGFFFFEFFFFBFFFFDFFGAGGFFFBBB@;BB??549<BFFF:::<2?B63>F??:BBFF9,0(424:?F3*8.((9(42.27>>F?66(8>()8679(3:32(,(222??(((((.4(.4(.80,)))(.-(,(--
@M00689:251:000000000-CJTJ5:1:1101:26203:5097 2:N:0:5
CGACAACCATGCAGCACCTGTGTACTGGCCCCGAAGGGCTGCCGAATTTCTCCGACATTCCAGTGCATGTCAAGCCCAGGTAAGGTTCTTCGCGTTGCGTCGAATTGAACAGCATACTCCACCGCTTGTGCGGGCCCCCGTCAATTCCTTTGAGTTTTAGCCTTGCGGCCGTACTCCCCAGGCGGGGCGCTTAATGCGTTAGCTACGACACAGAGGCCGTGGAAGACCCCTACACCTAGCGCCCCCCGTTTACGGCCTGGACTACCAGGGTAACTAAATCCTGCATCCTTGTT
+
GGGGGGGGGGGGGGGGGGGGGGGGGGFGGFGGGGGGGGGGGGGGGGGGGGGGGGGGGGGGGGGGGGGGGGGGGGGGGGGGGGGGGGGGGGGGGGGGGGGGGGGGGGGGGGGGGGGGGGGGFGGGGGGGGGGGGGGGGGGGGD>DGFGFCGGGFGGGFGGAFFFFEFBAAFFF>?(@FD?*)6;>@>FF9>FF?FFFF;18?FFFFD??>19:<7466?F>F>(5((43C<726(*43,5((0(4(44>F:4-6(((-43?0:4771):6:(,(.)),)).().((--()-)-)
@M00689:251:000000000-CJTJ5:1:1101:21521:5105 2:N:0:5
CGACGGCCATGCAGCACCTGTGTGGGGTCCAGCCGAACTGATGGACGTCGTCTCCGGCGTCCGCGACCCCCATGTCAAGGGCTGGTAAGGTTCTGCGCGTTGCTTCGAATTAAACCACATGCTCCACCGCTTGTGCGGGCCCCCGTCAATTCCTTTGAGTTTTAACCTTGCGGCCGTACTCCCCAGGCGGAGTGATTAACGCGTTAGCTGCGAAACCGGAGAGCAAGGCCCCCAACGGCTAGCAACAAGCGGTAAAGGCGGGGAGGAAAAAGGTGTAACAACTCGGCAACACAGG
+
FCCCCEGGE?EDFFGDFFG<CEFGGGGGG@FFGFGEGECFFGGGGGGFFGCGFGGGGGGGGGGGGGGGDEEGFGFFFGEFGGGGFGGGGGFGGEGGGGEEEEEAFGGGGGGGGGGG8FGDF?CEDECFEG8EFE89@CC5;95C:BDGFFCCFG++;99+;=CEEFACAFEF96,7E<***5(8:?B:6971-3:)66<2199((4()-.:>>(,233;>991()41(**)(((1(4(-,-844.(2(((((((()62(4((49((((,((,3)()).-).,)-40((-(.2(,(
@M00689:251:000000000-CJTJ5:1:1101:4512:5229 2:N:0:5
CGACGGCCATGCAACACCTGTACACCAACCACAAGGGAAACTACATCTCTGCAGCGATCTGGTGTATGTCAAGCCCAGGTAAGGTTCTTCGCGTTGCATCGAATTAATCCACATTCTCCGCCGCTTGTGCGGGCCCCCGTCACTTCCTTTGAGTTTTAGCCTTGCGGCCGTACTCCCCAGGCGGGTCGCTTAATGCTTTAGCTACGACCCCGAGTCCGTGGAAGACCCCTACACCTTTCCCCCACCGTTTACGTCCGTGACTACCAGGGTATCTATTTCTTGCATCCCTTTTCTT
+
GFGGG7CFCFGGFFGGGGGGGGGFGG8FGGGGGFF?FGCFGGEFF@AFGGCF<DG7:FFFGFGEF@@@EA,C9FDFEFFF?FGDGFGGGGFGGFG+?,@E8DFGG9EEDF<FFG,@CDDEEG6>BGGG8EC6+=EEGGGGGG7;CAC7=C5,5EGGG,3B?FF@EF5>=AFFF=C(C@<D)6((4(.(4(4(6>24)6:4-6)4<146,(,(((-,4(2020<(.4(83*).(.0..))),73(4-1(4,-42.(((.8(1)).(.)((..)))))))-))).).)(.)))-))-
@M00689:251:000000000-CJTJ5:1:1101:4531:5238 2:N:0:5
CGACGGCCATGCAACACCTGTACACCAACCACAAGGGAAACTACATCTCTGCAGCGATCTGGTGTATGTCAAGCCCAGGTAAGGTTCTTCGCGTTGCATCGAATTAATCCACATGCTCCGCCGCTTGTGCGGGCCCCCGTCAATTCCTTTGAAGTTTAGCCTTGCGGCCGTACTCCCCAGGCGGGGCGCTTAATTCGTTACCGACGAACCATATGCCGCGGAAGCACCCTCAACCTTACCCCACACGTTGACGGCCATACTTCCCAGGGACTTGATGCCGGGACTGCTTATTCTT
+
GGGGGDFEEEGGGGFFDFGGGGGFGF8FEGGFFFF<FCFGGFGFF<ECGDADGGGD7FF,@AFGGGGGCEBF<@FFFD7FFGGGCFFCFF,@EEGGGDGG6=,@8EF<?9,E,@,@AC?CDC8ECE+D?FGD==EEGGCGGG+9CFDC=+=:,,7<FGG>>B6@F5=40:==2(06E(25?299069>140()6))(((,,)((-9((,(83)).)-((((-,4(((,1*0(4:5())(.(0(2(-3(84(,(4(4((.())).(-)(((4()).))),,(,(,((4)--)-.-)
@M00689:251:000000000-CJTJ5:1:1101:20671:5324 2:N:0:5
CGACGACCATGCAACACCTCTACTGGGGTATCTAATCCTGGCATCT
+
GECFEEGGECFFFGGDFCGGGGGFFGGGGGGGGGG,EFGGGGGGGG
@M00689:251:000000000-CJTJ5:1:1101:20837:5431 2:N:0:5
CGACAACCATGCATCACCTGTACACCAACCACAAGGGAAACTACATCTCTGCAGCGATCTGGTGTATGTCAAGCCCAGGTAAGGTTCTTCGCGTTGCATCGAATTAATCCACATGCTCCGCCGCTTGTGCGGGCCCCCGTCAATTCCTTTGAGTTTTAGCCTTGCGGCCGTACTCCCCAGGCGGGGCGCTTAATGCGTTAGCTACGACACAGAGGCCGTGGAAGACCCCTACACCTAGCGCCCACCGTTTACGGGAGGGGAACCACGGGTCTCTATACCGGGGACACCTGTTCCG
+
GGGGGGGGGGGGGGGGGGGFGGGGGGGGGGGGGGGGGGGGGGGGGGGGGGGGGGGDGGGGGGGGGGGGFGGGGGGGGGGGGGGGGGGGGGGGDGGGGGGGGGGGFGGGGAFGGGGGFGGGGGGGGGGG8EEDEDEEGDGGGDAFGFGGFG7:8FFFGB9FFFEBB=ABAFFAD5*0C>FG>@BF6((-706(4)5:;,31:>AA>?199;7283:6:BF>(-)..22?5*82(45,58:06B>FB:083716:0,((-(((,4:?:610((())))..),1(((-((-(())).(
@M00689:251:000000000-CJTJ5:1:1101:25347:5532 2:N:0:5
CGACAACCATGCAACACCTGTACACCAACCACAAGGGAAACTACATCTCTGCAGCGATCTGGTGTATGTCAAGCCCAGGTAAGGTTCTTCGCGTTGCATCGAATTAATCCACATGCTCCGCCGCTTGTGCGGGCCCCCGTCAATTCCTTTGAGTTTTAGCCTTGCGGCCGTACTCCCCAGGCGGGGCGCTTAATGCGTTAGCTACGACACAGAGGCCGTGGAAGACCCCTACACCTAGCCGCGACCGTTTACGGCATGGACTACCCGGGTAACTAATCCTGGCCACCCCGGTT
+
GGGGGGGGGGGGGGGGGGGGGGGGGGGGGGGGGGGGGGGGGGGGGGGGGGGGGGGGGGGGGGGGGGGGGGGGGGGGGGGGGGGGGGGGGGGGGGGGGGGGGGGGGGGGGFGGGGGGFGGGGGGGGGGGGGGGGGGGGGGGGGGGGFGGF7=DGGFGGFGFFFFFFFFFFBFF2@A=GFGGFD=B>BB>>;FFFFFFFB??BB<47?:>99??FFBF:;296:)1387?G951(,9<(,4((.((-49<?B022693(4:)4)(,((49F>4()))..25))..8(-(-(((((
@M00689:251:000000000-CJTJ5:1:1101:21413:5581 2:N:0:5
CGACAGCCATGCACCACCTGTACACCAACCACAAGGGAAACTACATCTCTGCAGCGATCTGGTGTATGTCAAGCCCAGGTAAGGTTCTTCGCGTTGCATCGAATTAATCCACATGCTCCGCCGCTTGTGCGGGCCCCCGTCAATTCCTTTGAGTTTTAGCCTTGCGGCCGTACTCCCCAGGCGGGGCGCTTAATGCGTTAGCTACGACACAGCGGCAGTGGAAGACCCCTACACCTAGCGCCCACCGTTTACGGGCGGGAATACCGGGGTAACTAACCCGGGGAACCAGGGAT
+
GEEGGGGGGGGGGGGGGGGCGGGGGGGGGGGGGGGGGGGGGGGGGGGGGGGGGGGGGGGGGGGGGGGGGGGGGGGGGGGGGGGGGGGGGGGGGGGGGGGGGGGGGGGFGGGGGGGGGGGGGGGGGGGGGGGGGGGGGGGGGGCFGFGGFCCGFADFGGGFFFBFFA5@ABFFFB==GFGGFFFFF>FFFFFFA>>AF???FF<4<639(,80((-9((337.<1((3:C77::?G?:?:,(0,381(3:?()-,(((-4(-(3).(3((--(,))5((.(,1((((-((((((
@M00689:251:000000000-CJTJ5:1:1101:21403:5598 2:N:0:5
CGACAGCCATGCACCACCTGTACACCAACCACAAGGGAAACTACATCTCTGCAGCGATCTGGTGTATGTCAAGCCCAGGTAAGGTTCTTCGCGTTGCATCGAATTAATCCACATGCCCCGCCGCTTGTGCGGGCCCCCGTCAATTCCTTTGAGTTTTAGCCTTGCGGCCTTACTCCCCAGGCGGGGCGCTTAATGCGTTAGCTACGCCACAGCGGACGTTGAAGACCCCTACACCTAGCGGACAACGTTTACGGCATGGACCACACGGGTAACTTATTCGGGTAGCCCTGTGT
+
FCFEG+EFGGGGGFGGGGGDF,FE@CFEGGFCFGGFE8<FGCE<FC<F<C<EGGCCFGGGC<@<FEF,CDEF<FEDDG?@EFG8FGFGFA?@+@:+,,9=BEE@8A=,C@FFCFEG,@=C6@8>EDDGCFG>CEGGDCDC8CEG7<CCE?C7@EGGGGCB9CB)8@)=27464ACFG40?45@>F@(-19::))).2,4((5:).4(((-,((-0(,(4(.024)(,.5*8:?FF<(27(3)-((.9:B(,64(((,282,(-,,3996(((,)-))..((-,(()).(43)-
@M00689:251:000000000-CJTJ5:1:1101:17590:5688 2:N:0:5
CGACGGCCATGCATCACCTGTGCAGGACCCTTACGGACACCCCATCTCTGAGGCTTTTCCCTGCATGTCAAACCTTGGTAAGGTTCTTCGCGTTGCGTCGAATTAAGCAACATGCTCCGCCGCTTGTGCGGGCCCCCGTCAATTCCTTTGAGTTTTAGCCTTGCGGCCGTACTCCCCAGGCGGGGCGCTTAATGCGTTAGCTGCGGCACGGAAACCGTGGGAGGAACGCAACACCAGAGCCGAAGGCTTACGGGGCGGGGTAACAGGGGGAGCAAGCCAGGCGCAGGGGGCCAGG
+
GEEFGDGGEFFFFEFGGGGDFFFGGGGGGGGGGGGCGGEFFECEEGFGAFGFDGFGGGGFGGCGGGGEFGGGGGDFGGGCGGGGGGGGGGGGGFCGGGGG8DGGGGGGGGGFFE,,4DDEEGGGEGGFDEGGGGGGGGDGGDGGGFCDFGFDAFFFGCCF8ABFFFF22->=B4(>5BDDFFFFF>B0;(34-4<0(4(-.5<2;;;>02>><(3334<0(,-74(4(*))((-1,.2((()-4(,(.(5),4(4(-2(((-()).(3(((,((.(((,.8(((,(((-((((((
@M00689:251:000000000-CJTJ5:1:1101:19071:5750 2:N:0:5
CGACGACCATGCAGCACCTGTCACTCTGTCCCCCGAAGGGGAACGTCCTATCTCTAGGAGTGTCAGAGGATGTCAAGACCTGGTAAGGTTCTTCGCGTTGCTTCGAATTAAACCACATGCTCCACCGCTTGTGCGGGTCCCCGTCAATTCCTTTGAGTTTCAGCCTTGCGGCCGTACTCCCCAGGCGGAGTGCTTAATGCGTTAGCTGCAGCACTAAAGGGCGGAAACCCTCTAACACTTAGCACTCATCGTTTACAGCATGGACTACCAGGGTAGCAAATCCTGGCAACCCCGG
+
GEEGGGGGGGGGFGGGGGGFGGGGGGGGGGGGGGGGGGGGGGGGGGGGGGGGGGGGGGGGGGGGGGGFDGGGGGGGGGGGGGGGGGGFFFGCFGGGGGGGGGGGGGGGGGGGGGGGGGDF8EFGGGGGGGGGFGGGGGGGGGGGGFGGFGGGGGGGGFFFFFFCCDE@@A=BBFFFDDGCA2=@DBFB@BFDFC3C<C?EF;?D;EEEF;EEFDFF?:D26?B;9>;B5C730>FA?0444B)-<0:BBFBFFFBA>?:89<34?)440)2:((5().),)4()4:(3)-.((((
@M00689:251:000000000-CJTJ5:1:1101:19051:5752 2:N:0:5
CGACGACCATGCAGCACCTGTGACTCTGTCCCCCGAAGGGGAAAGTCCTATCTCTAGGAGTGTCAGAGGATGTCAAGACCTGGTAAGGTTATTCGCGTTGCTTCGAATTAAACCACATGCTCCACCGCTTGTGCGGGTCCCCGTCAATTCCTTTGAGTTTCAGCCTTGCGGCCGTACTCCCCAGGCGGAGGTCTTCATGCGTTAGCTGCAGCACTAACATGTGGCAACGCCACAACACTTAGGACATATCGTTTGACGCAGGGGAAAACGGAGATCAAACTCCAGGGATCACG
+
EFEG6CFGGGFGGCEGFGGCF,6C,E@FC@FGGCB@:FEGGGC,C6EEEGGGGGG9FC,BB6FG<F@ECGFFFGGGG<BB=EGGGCFGGG9FFGGGGGGGGEFEGGGGGGG;FGGFFF8,@AFF8DEGGDDEFACCEEC?FGGGG>DGFGGGGGGGGCEF@C**8CEEE:>9>AA@EBGG*)<(5((6(.((,77)5))711(2:49)((6)38@)3())())-(,,1)))-(4D((()-)*))3()-))(,((-)-4-(((-(-((,((((,-.)).4.)))).8((((.,(
@M00689:251:000000000-CJTJ5:1:1101:9031:6064 2:N:0:5
CGACGGCCATGCAGCACCTCCGCAGCAGTCCCTTGCGGGAAAGGGATATTTCTACCCCAGTCCACTGCGCTTCGAGCCCAGGTAAGGTTCTTCGCGTTGCGTCGAATTGAACCACATGCCCCACCGCTTGTGCGGGCCCCCGTCAATTCCTTTGAGTTTCAGCCTTCCGACCGTACCCCCCAGGGGGCTTGCTTATTGCTTTAGCTGAGGCACAGCAGGATGAGGTACCTGCGCACCCAAGCAAACCGAGATGAGGGAGGAGCAAAGAGGGGTATAGCAGAGGGGCAGTCCTGCG
+
FFEGGGGGGGGGGFGGGGG,C::CCGFGEG8FG<F8BFG@G<8@:CF,FCFGFGAE<F7FFEDDFGGG7:=FG:7<BCAFFC<FFEDFFFFGADEG:@@EC8>+>FC7EFCD+=788,=,@8+6+C6=+D,6<C66:59@97C7D*::6555@?::26+1+1>@(0*89(641,1;*3CDB;77(4((4:60A))).)))).649664(40110:1:(,()((.((,60*9((()(((-((0(((((,(((()).((((-(,-((.(.(4:((()))).5(,(-470((()).(,
@M00689:251:000000000-CJTJ5:1:1101:9048:6071 2:N:0:5
CGACGGCCATGCAGCACCTCCGCAGCAGTCCCTTGCGGGAAAGGGATATTTCTACCCCAGTCCACTGCGCTTCGAGCCCAGGTAAGGTTCTTCGCGTTGCGTCGAATTGAACCACATGCTCCACCGCTTGTGCGGGCCCCCGTCAATTCCTTTGAGTTTCAGCCTTGCGACCGTACTCCCCAGGCGGATTGCTTATCGCGTTAGCTGCGGCACAGCAGGCGTGGGTAACGGCTACCCAACGCAAAAATCGTTTAGGGCTAGGACGACCGGGGAAGCACAACCGGGAAATCCGGGG
+
GGGGDDGGGGGGGGGGFGFGGCFEEGGGGGGGGCGG@FGFGGGDFGFGGDGGGGGGGGGGFGGGGGGGGGGGGGGGGGGGFGFGGGGECGGGGGGGE@EGGGGGGGCFGGFFGGGF8DF9EEGGGGG>6DGGGGED6@DGGDEDD>@CFGGGGDEF8B7BFFFFFF329@@B@<<@*;CGF@<319>F90:<)649<:?B3961<AA:>;;(,(8?:7:((,(-3(6(**00(-0(,)--3)-2(((,(((4--65?0.48(.)-47((,-((-46:0(.((,-((-())(,1((
@M00689:251:000000000-CJTJ5:1:1101:22364:6318 2:N:0:5
CGACGGCCATGCAACACCTGTACACCAACCACAAGGGAAACTACATCTCTGCAGCGATCTGGTGTATGTCAAGCCCAGGTAAGGTTCTTCGCGTTGCATCGAATTAATCCACATGCTCCGCCGCTTGTGCGGGCCCCCGTCACTTCCTTTCAGTTTTAGCCTTGCGGCCGTACTCCCCAGGCGGGGCGCTTAATGCGTTAGCTACGACACAGCGGCCGTGGCCCCCCCCTACACCTAGCCTCCACCGTTTACGGCCTGGCCCACCACGGTATCTACTCCCGGCACCCCTCTCC
+
GGGGGGGGGGGGGFEGGGGGGFGGGG8F@FCF<F@EEFF@F6CFCFGFGGDC<EFC:FGGEGGGGCEFFGG95EFFE<<FECFFFFGGGG7FGCF7C?AF+9,@BCF9DFFFEFEFGGG+CE>C8C?F?F8>+@BCGGD:DC+?FFFF7CF7CEFGGC*BAF@5=A5>A@5<@=E:GD4122503(1(4912-6A:32<(8AA<<8(4(48(.-7>0;B>6((((,49D5)1(2<0:).()0...3(,(((6(,7,110(22:6(((,(-,3))6)-48(3(-41(,(-(40(
@M00689:251:000000000-CJTJ5:1:1101:6540:6423 2:N:0:5
CGACGGCCATGCATCACCTGTCACTTTGTCCCCGAAGGGAAAGCTCTATCTCTAGAGTGGTCAAAGGATGTCAAGACCTGGTAAGGTTCTTCGCGTTGCTTCGAATTAAACCACATGCTCCACCGCTTGTGCGGGCCCCCGTCAATTCCTTTGAGTTTCAACCTTGCGGTCGTACTCCCCAGGCGGAGTGCTTAATGCGTTTGCTGCAGCACTGAAGGGCGGAAACCCTCCAACACTTACCACCCATCTTTTCCGGCTGGGCCTACCAGGGGAACCACTCCTGCACTCTCTTT
+
GGFGGGGGGGGGGGGGGGGGFFGGGGGGGGGGGGGGGGGGGGGGGGGGGGFGGGGDGGGGGGGGGGGDFGGGGGFFGGGGGGGGGGGGGGGGGGGFGGGGGGGGFGFGGGGCFGGFGGGFGGGGGGGGGFFCED>C6?DGDDGG=EGGFGFFG:DFFFF+<C@EECE5):>AFB>4BB@DA59B@22;;()95?EE<90;(427C93((/,354<7<;0?6>946:,8*9)4(:/(2<<)(*.((((,))).43-(((((.(-((,20:0(((-((,(((()),(,)(.4)))
@M00689:251:000000000-CJTJ5:1:1101:20604:6436 2:N:0:5
CGACAACCATGCAACACCTTCCCCACATATGGGTATCTAATCCTGGCATCT
+
GGGGGGGGGGGGGGGGGGGGGGGGGGGGFCFGGGGGGGGGGGGG@FFFGGF
@M00689:251:000000000-CJTJ5:1:1101:17859:6440 2:N:0:5
CGACGGCCATGCATCACCTGTACACCAACCACAAGGGAAACTACATCTCTTCAGCGCTCTGGTGTATGTCAAGCCCAGGTACGGTTCTTCGCGTTGCATCGAATTCATCCACCTGCTCCGCCGCTTGTTCTGGCCCCCGTCAATTCCTTTGCGTTTTAGCCTTTCGTCCGTACTCCCCACCCGGGGCTCTTAATCCGTTAGCTTCTACCCAGTGTCCTTTCAACCCCCCGACACCTGACCCCCCCCCTTTTCCGCCTGGACTCCCCTGCTACCCACCCCCTGCCCCATTATCCC
+
C+@@+@FG:FCFGGG8FFF<FG9EEF,CF:@C@,,,,;,6CF9FGCEGGG,@,9C++BBF6,C,A6F@9@,@,BF<8,B=,,,+:CF<FF,?+>:84,@;+9,9@;F9FG8E,@,@8E?+6=6@EG6D8E,7,6=8CE+@CC=DGFFFFD2,+33@;,;9;<@*>5)):8@5:>@@GD***0))5@((55=).5)../6,(97))))/)33(.7<<9)9))))1((44<))4((1(.(.(4>0919(97:))),1,-(((.)(.8:(,(()-,,5(((((-(.((((().).).
@M00689:251:000000000-CJTJ5:1:1101:6734:6446 2:N:0:5
CGACGGCCATGCACCACCTGTACACCAACCACAAGGGAAACTACATCTCTGCAGCGATCTGGTGTATGTCAAGCCCAGGTAAGGTTCTTCGCGTTGCATCGAATTAATCCACATGCTCCGCCGCTTGTGCGGGCCCCCGTCAATTCCTTTGAGTTTTAGCCTTGCGGCCGTACTCCCCAGGCGGGGCGCTTAATGCGTTAGCTACTACCCAGAGGCCGTGGAAGACCCCTCCCCCTAGCGCCCGACGTTTACGGCATGGACTACCAGGGTATCTAATCCTGGCATCCCCGTCT
+
GGCFGGEGGGGGFGGFGGGGGGGGGGGGGGGGGFGFGFCFGGGGGGGGGGGGGFGGCFFGGGGGGDGGGGGFFFFGFDGFGDFGGGGGGGGGGGGCEFDGG8@FGDEGGGGGGG,EFFG6EEEGE6@F?ECDCGGGGEGEG6@C79DFFGGCGGGFGF>BC8@EBF=AAFBD>BEBE2?DFD@F>999B>??-4<261((4:9A2))),484:B??B9>991<?(,.,9*)((-)((.(((7(((-,-(404(424;?(4))..1)41(4:4>)-))).))4((.,(((--(,
@M00689:251:000000000-CJTJ5:1:1101:21049:6492 2:N:0:5
CGACGGCCATGCAGCACCTGAGCAGCAGCCCCTTGCGGGGATAGCGACTTTCATCGCCGGTCTCCTGCTCTTCACACCCAGGTAAGGTTCTTCGCGTTGCATCGAATTGAACCACATGCTCCACCGCTTGTGCGGGCCCCCGTCACTTCCTTTGAGTTTTAACCTTGCGGCCGTACCCCCCAGGCGGTCAACTTCCCGCGTTAGCTTCGTTACCAAGGGAGCTAATCCCCCCACACCCAGTCACCCTCGTTACGGCCCATGCCTACACGGGTCCCCCACTCGGGCCCCTCTTGC
+
GGGGGFEG@FGGG<EEFGGG-@FE,F<CFFFGGG,C@@+B7,C,C+@=@FGGAGG=C@++@EFE9E8FGFFFG9,:FFF7BBFEF,,AFFFFE7?C@@6CCAEB83AF9,5DF,>,@9A8FGDF8+@C?+3@A+3+;CDEG9>7**5=;*B?C?,/4?CF6)17*;EE(6(6(6(;*/>CE601?B09>(.449<)8(4739(,:A<>,,(,(44:2((((-3)-.<<<FD((,*,-604.*).),3((-2(--((4(((.()))421-((-((,((-(,((,((4((,((-))
@M00689:251:000000000-CJTJ5:1:1101:13902:6523 2:N:0:5
CGACAGCCATGCATCACCTGTACACCAACCACCAGGGAAACTACATCTCTGCAGCGATCTGGTGTATGTCAAGCCCAGGTAAGGTTCTTCGCGTTGCATCGAATTAATCCACCTGCTCCGCCGCTTGTGCGGGCCCCCGTCAATTCCTTTTAGTTTTAGCCTTTCGGCCTTACTCCCCCGGCGGGGCGCTTAATGCGTTAGCTACTACACAGAGGCCGTGGAATCCCCCTACCCCTAGCGCCCCCCGTTTACGGCATGGCACACCCGGGTCCTCAACCCTTGCCACCCCGTCC
+
GGGGEGGGGGGGGGGGGGGGGFGGGG@<FG:F,;CFFG@<FGGGAEGGGGAF<EF@@FFGB9F8FCFFFG@,CFGG,@@EE9EEFFGGGG:F7FF+@5EF,9,EFE;FFG,E,@EGFGG8EG>EGG6E8E+=CCGEEGCEG88DFFGGFG7,4EDFGB0=FFF*>858A)>6CFFFGF4**:52>(4(7>F6)65>0::(-644?)).)44(8(4:?(71(1,))524</0:,:<,(.((-04(4616B0(-2(4(-(,4().:(4((03(()-6,(31((.5,).(,(--((
@M00689:251:000000000-CJTJ5:1:1101:19151:6530 2:N:0:5
CGACGACCATGCAGCACCTGTACACCAACCACAAGGGAAACTACATCTCTGCAGCGATCTGGTGTATGTCAAGCCCAGGTAAGGTTCTTCGCGTTGCATCGAATTAATCCACATGCTCCGCCGCTTGTGCGGGCCCCCGTCAATTCCTTTGAGTTTTAGCCTTGCGGCCGTACTCCCCAGGCGGGGCTCTTAATGCGTTAGCTACGACCCAGAGGCCGTGGAAGACCCCTACCCCTAGCGCCCACCGTTTCCGGCATGGACTCCCCGGGTATCCAATCCTGGCCTCCCCTGCCC
+
GGGGGGGGGGGGGGGGGGGGGGGGGGGGGGGGGCDFGG<FGGFGGGGGGGGGGGGGGGGGGDGGGFGFGGF<5EFGCFCGFFGGGGGGGG:FEFG7FCGGEG,@FCEGGGEFEGFGGGG>EGCEEGGG8E@6CCGGGGCEGDCFFFGGFF+,5EEGG;CFACE):88AFAB=>BCFGF89?>2>>07(47A>2<2<>FB8(44<?(-3(3:3(3(4?07,42)..8:?DC>11390((54>F;62:;B??).,(-(((.34242:?(((2().)).-(3))(,2)(4(4((.4(
@M00689:251:000000000-CJTJ5:1:1101:15678:6600 2:N:0:5
CGACGGCCATGCATCACCTGTGCACGCACCCCGAAGGAGCTCGTGTCTCCACGAGTTTTGCGTGCATGTCAACCCCTGGTAAGGTTCTTCGCGTCGCATCGAATTAAACCACATGCTCCGCCGCTTGTGCGGGCCCCCGTCAATTCCTTTCAGTTTTAGCCTTGCGGCCGTACTCCCCAGGCGGGGCACTTCATGCGTTAGCTACGGCCCGGACCCCAAGGCAGGAAACCCACCCCTAGTACCCACCGTTTAAGGCGTGGGATACCAGGGGACTTAATCCTTGCCACCTTGTAT
+
GGGGGGGGGGGGGGGGGGGGGGGGFFGGGGGGGGCEGFGGGGDC8EFFGGGGG7CGGGG,ECFEGDEAEF9A,EFGGGDGGGDGGFGGGG@FCFGFF:EGEF,=F;F9FF=F,@9EGGG6EG8EEGGF,@@=CEGE5C*@DD7BFFGGFG+<:DEGGG*=FFF3752>@6@;(=9=C;CD>469211(44:)<<2<6??:06-)53(((4700((48???2(3:((4:5>D<(,9,((().8A),2,2,2(().)(((,(((,(),52:((-(())6))-)).(())(()).))
@M00689:251:000000000-CJTJ5:1:1101:16188:6611 2:N:0:5
CGACGGCCATGCATCACCTGTACACCAACCACAAGGGAAACTACATCTCTGCAGCGATCTGGTGTATGTCAAGCCCAGGTAAGGCTCTTCGCGTTGCATCGAATTAATCCACATGCTCCGCCGCTTGTGCGGGCCCCCGTCACTTCCTTTGAGTTTTAGCCTTGCGGCCGTACTCCCCAGGCGGGGCCCTTACTTCGTTAGCTACGACACAACGGCCGTGGACCACCCCTACACCCCGCTCCCACCGTTTACCGCCTGGCCCACCCGGGTATCCAATCCTGGCATCCCCTGTC
+
GGGGGGGGGGGGGGGGGGGGGGGGGGFGGGGGGCFGGGGGGGGGFFGGGGGGFFGEEGGGGGGGGCGGGGDFFFFGGFCFEFFGFFGGGGFGEGGFF<EFBF8FGGDFGGFG@F>EEFFEGG8EGGEG,E@E6CGGGGGEGGCCFFGGFG@;:EFGGG*=CFF5@=8AA4>4>BFFGF<C;9>1099(4:BB(-).-8404<))<1:6(4((,--2;(2(-4(,4:?:9*04:?F0((4(-<?(2:(.42(6)46(,,,(3(18?(((-41).)),.80)),.,)5,((.())
@M00689:251:000000000-CJTJ5:1:1101:15682:6621 2:N:0:5
CGACGGCCATGCATCACCTGTGCACGCACCCCGCAGGAGCTCGTGTCTCCACGCGTTTTGCGTGCATGTCAACCCCTGTTACGGTTCTTCCCTTCCCCTCTACTTAACCCCCATGCTCCCCCGCTTTTTCGGGCCCCCGTCACTTCCTTTTATTTTTACCCTTTCGGCCTTCCTCCCCAGGCGGGGCCCTTAATGCGTTAGCTACGGCCCGGATCCCCAGGAAGGCACCCCACACCTAGTCCCCACCGTTTACGGCTTGGCCCCCCCGGGTTTCATCTCCCTACCTCCCCGTCC
+
GGGGG:FGGGGGGGFFGGGGGFGGG8FCFGGGE7+CFF7F@F:F6CF<EF<FB++@FFC=F+F,@,C,:C,,,BCFGF,?<,B+BFEGFF,A,CD,?,=@,9,CED,,CEBC+E@@,@D+@C+@EE+E,@=+1CEGGE*;?**?<AGGFG*2,>DEG:*@AFF3>)(5=2;*8=EFGF**)/33((4,-::))6)5(46((..-4303(490903:<04?034:6(.4CGF69(96,().)=:?093(8?:(6(49((((()(((4(,(-(-4-))-)6<(()..)5(((-8,(
@M00689:251:000000000-CJTJ5:1:1101:25229:6629 2:N:0:5
CGACAACCATGCATCACCTGCAGGACCAGTGTTGGAGTAGCAGTTCTTGGAGGCTACCTTTATGCTGTGGGTATCTAATCCTGGCATCT
+
GGGGGGGGGGGGGGGGGGGGGGGGGGGGGGGGGGGGGGGGGGGGGGGGGGGGGGGGGGGGGGGGGCGCFGGGGGGGGGGGGGGGGGFGG
@M00689:251:000000000-CJTJ5:1:1101:11910:6669 2:N:0:5
CGACGGCCATGCACCACCTGTACACCAACCACAAGGGAAACTACATCTCTGCAGCGATCTGGTGTATGTCAAGCCCCGGTAAGGTTCTTCGCGTTTCATCGAATTAATCCCCATGCTCTGCCGCTTGTGCGGGCCCCCGTCAATTCCTTTGAGTTTTAGCCTTTCGGCCGTACTCCCCCGGCGGGGCTCTTAATGCGTTCGCTACTATCCAAACGCATTTGAAGACCCCTACACCCAGCGCCCACCGTTTACGGCCTGGACCACCCAGGCAATTCATCAGTTGTCTC
+
GGFEGFGGCFFGGGFFGGGFGGGFFF@@F@:F,CEFGDGGGGGGEFEEFGFCFEGF:FGGE6EBF9CECF<F,FFG,7+CFCEDFGGGGC,C@FF+?FFF84,>89,AFG,D?EGCGF+,===@EEFGCF>?+CEEEGDEGG6DFFGGFFG7+@ECG97BFFE6C=5:>):4>B>=G=):)((66>9(-:8)))).4<:(-4(,442)-46)-(-3((-)))-).(.8<*0((,2(3((((7((-4((4((-(0((-3((((-,(41,((((()..)-))).-))).
@M00689:251:000000000-CJTJ5:1:1101:11902:6686 2:N:0:5
CGACGGCCATGCACCACCTGTACACCAACCACACGGGAAACTACATCTCTGCAGCGATCTGGTGTATGTCCAGCCCAGGTAAGGTTCTTCGCGTTGCATCGCATTAATCCCCCTGCTCCGCCGCTTGTGCGGGCCCCCGTCAATTCCTTTTAGTTTTAGCCTTTCGGCCGTCCTCCCCCGGCGGGGCGCTTAATGCGTTAGCTACGCCCCCGAGGCCGTGGACGACCCCTACCCCTCGCCCCCACCCTTTCCCGCACGGACCACCCGGGTCTCTCACCCCTGCCTCTCTTTCC
+
FEFEFEGGGGGGGGGEFGGFG<FFGG86FE,D,,+@@,+9CF@ECEGFGGEE,9E:@EFG<,9BE<EA@F,5:BFGE,,B5<,,EFGGGG,FBCF+@?4E+++4@,,AFF,D+CBC8EG+@E8EEE+D,@@+6@CEGG=@D**25=FFFC*,,7=AF,*=ABE*:)):726(6(87E@)).,.2((33>>?0)65<(4?1(66)8,(4(1((,1(43(-((((-(-7>D*.2(4DB0(4((7>>B1(((.-.4:>((((((-(3-((((--14))-).2((((,)4(2)).-6
@M00689:251:000000000-CJTJ5:1:1101:13910:6858 2:N:0:5
CGACGGCCATGCATCACCTGTACACCAACCACAAGGGAAACTACATCTCTGCAGCGATCTGGTGTATGTCAAGCCCAGGTAAGGTTCTTCGCGTTGCCTCGAATTAATCCACATGCTCCTCCGCTTGTGCGGGCCCCCGTCAATTCCTTTGAGTTTTAATCTTGCGACCGTACTCCCCCGGCGGTCTACTTCCCGCGTTAGCTTCGTTACCCAGTCACTTATGCCCCGACAACTAGTAGACATGGTTTAGGGCGTGGCCTACCAGGGTATCAAATCCTGGCATCCCTTTCGCTTT
+
GGGGGGGGGGGGGGGGGGGGGGGGFFGGGG@F,;EEE@,;FGEF@CFFGG9FE<F@7FFG9<FFF9F9EG,,5EFFFC<E,C<?FEFFGF=CBFG7F9EG+@,@F;,9@F<EEGGGGGG,AG>E=ECD8E6=EGEGGGGGG8+CFFGGFG+,+@EGG,=FCFFEB=5:)/>4>BEEFA49425(491.9?EC):30261(,49)99<2(84()24<<A2:)).4-4,1/9),426).:A).64)(.60(:2(,(4((-3)(43,3((..)))--)38A)4:<22(.)))),-(42
@M00689:251:000000000-CJTJ5:1:1101:6080:6994 2:N:0:5
CGACGACCATGCAGCACCTGTACACCAACCACAAGGGAAACTACATCTCTGCAGCGATCTGGTGTATGTCAAGCCCAGGTAAGGTTCTTCGCGTTGCATCGAATTAATCCACATGCTCCGCCGCTTGTGCGGGCCCCCGTCAATTCCTTTGAGTTTTAGCCTTGCGGCCGTACTCCCCAGGCGGGGCGCTTAATGCGTTAGCTACGACACAGATGCCGTGGAAGACCCCTCACCCTACCGCCCACACGTTACCGGCTGGCCTACCCAGGTCTCCCAACCTGGCCCTCTCGTCT
+
GCCEEEEEGGGGGGGGGGGFFGGGFGFGGGGGGGGGGDGGGGGGGFGFGGGGGGGGGGGGFGFGGGGGEGGC@FG<FFFFGGGGGGGGFGGDGGGEFFGGGGG=FGGGFGDFGF9E8EFEEGGGGGGF8DEEEGG>CGDEDCEGFCGGFGDG?,@AFF5>*0*):5=9=>@AA)*6F@*C)666;96>B9134).69:1<(..)54(-(432:)6>?6(,3:2(28<:C*)(,,>,1((--7,(((((.,(3)((((-4(,)(4:1)((.)).)((,,-,,1:(-,(((,-((
@M00689:251:000000000-CJTJ5:1:1101:18390:7014 2:N:0:5
CGACAACCATGCAACACCTGTACACCAACCACAAGGGAAACTACATCTCTGCAGCGATCTGGTGTATGTCAAGCCCAGGTAAGGTTCTTCGCGTTGCATCGAATTAATCCACATGCTCCGCCGCTTGTGCGGGCCCCCGTCAATTCCTTTGAGTTTTAGCCTTGCGGCCGTACTCCCCAGGCGGGGCGCTTAATGCGTTAGCTACGACCCAGAGGCCGTTGACTACCCCTACACCTAGCGCCCCCCGTTTACGGCCTGGCCTACCCGGGTATCTAATCCTTGCCACCCTGTCCC
+
GGGGGGGGGGGGGGGGGGGGGGGGGGGDGEGGGGFGGGGGGGGGGGGGGGFGGFGEGGGGC<FFGGGGGGGFFFGGGFGFFFGGFGGGGGGGGFG7F=FG>CF8FF;F9FDFBFEFD;DCGGEGCEEF,@>=6@CCEGGEG8CGGFGGFG75@FGGG9:CFFF@C==AB4:)<DAEGDCC4>(66:9;96?()6)648:<0456208>13((.4(4:22(,-,)-5?6F5707<D05):(4>F(-3(42(3<1162((4(()(,84390((.)))))..)))(()).((..)),
@M00689:251:000000000-CJTJ5:1:1101:24718:7070 2:N:0:5
CGACGACCATGCAACACCTGTGTTCCCGGCTCCGAAGAGAAGATCGCATCTCTGCAATCCGTCCAGGACATGTCAAAAGCTGGTAAGGTTCTGCGCGTTGCTTCGAATTAAACCACATGCTCCGCTGCTTGTGCGGGCCCCCGTCAATTCCTTTGAGTTTTAATCTTGCGGCCGTACTCCCCAGGCGGGGCGCTTAATGCGTTAGCTGCGGCACGGAATCCGTGGAAGGCCCCCACACCTAGCCCCCCACGTTTACGGCCTTGCCTACCAGGGTATCTAATCCTGGCATCT
+
GGGGCFGGGGGGGGGGGGGFC@EFFCCGGE@FFCFGCCDFCFDGGGFGGGG9FC,CEEF@FFCF:CF=@=D,FFCGGFEFFCAFGEGGGGGGFGGGGGGCEEFGEGGGFGGGGGGGGGGGGDFGGDGGGGGG?FGGGGGGGGGGG:DGFGGGGGG7FGGFEF)>EFECFF29B@@FGFFGFFBFFF909012>>?FFA49>??<6<><>1;B99(4(1()4;(,(-),1*),4()336:(.1(((2(((4((..-.((((())(5)4(:.)-((,,)))6)).62((().)
@M00689:251:000000000-CJTJ5:1:1101:26244:7236 2:N:0:5
CGACGGCCATGCATCACCTGTACACCAACCACAAGGGAAACTACATCTCTGCAGCGATCTGGTGTATGTCAAGCCCAGGTAAGGTTCTTCGCGTTGCATCGAATTAATCCACATGCTCCGCCGCTTGTGCGGGCCCCCGTCAATTCCTTTGAGTTTTAGCCTTGCGGCCGTACTCCCCAGGCGGGGCGCTTAATGCGTTAGCTACGACACAGAGGCCGTTGAAGCCCCCTACCCCTAGCGCCCACCGTTTACGGCATGGACTACCAGGGTCTCTCATCCTGGCCTCTCTGTCC
+
GGGGFFGGGGGGDGGGFGGGGGGGGGGGGGGGGGGGGGGGGGGGGGGGGGGGGGGGCEGGGGGGGGGGFG9FGGGFGFGGFGGGGFGGGGFGDGGGGGGGG8EGGGGGGGGGFGFGFGGGGGDGDEDG,E@EGGGGGEGEGGEGGFGGFG+3@FGGG9CCAFE):=8>>AADFFEEGF6D49@9@6>0>6?0<9<A9:4(,<A22:<>29B22::8:>(--8))).4:D3):((>0,,209>-14:96<((-(-4(410:73(8?00(,:((-.)).4))).:()((,)))))
@M00689:251:000000000-CJTJ5:1:1101:5853:7371 2:N:0:5
CGACGACCATGCAGCACCTATATAGCAGTCTCTTGCGAGAAGGGGATATTTCTACTCCGGTCCACTACATTTCGAGCCCAGGTAAGGTTCTTCGCGTTGCGTCGAATTGAACCACATGCTCCACCGCTTGTGCGGGCCCCCGTCCATTCCTTTGCGTTTTAGCCTTGCGGCCGTACTCCCCAGGCGGGGCGCTTAATGCGTTTACTTCAGCACTAACGGGCGGAAACCCCCTAACCCTTAGCCACACTCTTTTACGGCTTGGCCTACCAGGGTCGTCAACCGCTGCCCCCCTGTT
+
GGGGGGGGGGGGGGGGGGGGFGGGGGGGFF@FFGGGGGGFFFGFGGGGGFGGGFGAFGGGGGGFGFFGGGGGGGGGEGGGGGGGGGGGGGGAEGGGGGGGGGGGDGG+,AFE7EGGGFF;A,,DEEG6CFG89>E6EEGECDEG79BFAC7CGF,@CGCBAFF@FB)75>BFF=@;*.05>DD?D@044;699:?269<0?FF?A5))--64<:>4(89(3(43(3735*.(3(2(((.,)*4)((-(())6)))4:21((,()).(,.)31.(,(((,).((,((,(((((().
@M00689:251:000000000-CJTJ5:1:1101:14859:7419 2:N:0:5
CGACGGCCATGCAGCACCTGTGTCCCGGCCGGCCGAACCGAAGGACGGACTCTCTCCCGCCCATTCCGCGCCTGTCAAGCGCTGGTCCTGTTCTTCCCGTTGCTTCCACTTACACCACATTCTCCACTGCTTGTTCGGGCCCCCTTCACTTCCTTTTCTTTTCCACCTTGCGCTCTTTCTCCCCAGCCTCATTGCTTATTGCTTTTGCTTCTTCCCTGAGGGCCCGAAACCCCCCACCTCTTACCACTCACCGTTTACGTCTGGGGCATACCGGGTATCACCTTCGTTCCCTT
+
G:@FCEEG@FGFG,CCAFGDGGFGGGEGCC7+@F7@FGD+@:+6,C8+,+8AEA,EFF7@@F+B?F?,++8+4=BF,<5,+84=+E,,,4EFFFGG,D+6@++EE9,,,8C3,8CE+D02,7,@E,;,,57,2,,3++3@90@9*;;76+22D9D:*,++4=9:5@BF3*.((5>(=)1+17(46((/(((17.96)))))9).?;)/9))))1)34:(((((-(-(-)1;0(-77(4(.)9)).))(.((((((((6((.(((,(((,))((,4(())).())((.(.())-
@M00689:251:000000000-CJTJ5:1:1101:8627:7677 2:N:0:5
CGACGGCCATGCACCACCTGTACACCAACCACAAGGGACACTACATCTCTGCAGCGATCTGGTGTATGTCAAGCCCAGGTAAGGTTCTTCGCGTTGCATCGAATTAATCCACATGCTCCGCCGCTTGTTCGGGCCCCCGTCACTTCCTTTGAGTTTTAGCCTTGCGGCCGTACTCCCCAGGCGGGGCGCTTAATTCGTTAGCTACGACCCAACGGCCGTGGCAGCCCCCTACACCTAGCGCCCACCGTTTACGGCCTGTCACAACCGGGTCTCTCACCCTGGCCCCTCTTGCCC
+
GGGGGGGGGGGGGGGGGGGGGGGGGGGGGG,D<,;<EC6DFGGGGEGGGGGGFFFCFGGGFFGGGFGGFGFG9FGG,C=F<6?FFFGGGG:FCGG7FE;E6=,@DC,AFG@F,EEFAFG6CG8EGC+=,@+@+CGEGGGGGC+?FFGGFGD,@GCFGG6FFFE:EA):=2>>@BF4A@*C6@B=66;19>B0))).(5:0(42)4((-(-((-((-439(((,(((-4)/.8(3C:,),(432((4(234(61(((-8)).)))(-(4((-().22.38:7(8:(((,4-)).)
@M00689:251:000000000-CJTJ5:1:1101:22315:7685 2:N:0:5
CGACGGCCATGCAGCACCTGTCTCCGGTCCAGCCGAACTGAAGAACTCCGTCTCTGGAGTCCGCGACCGGGATGTCAAGGGCTGGTAAGGTTCTTCGCGTTGCGTCGAATTAAGCAACATGCTCCGCCGCTTGTGCGGGCCCCCGTCAATTCCTTTGAGTTTTAGCCTTGCGGCCGTACTCCCCAGGCGGGGCGCTTAATTCGTTAGCTGCGGCCCGGCATCCGTGGCAGGACCCCACCCCTAGCGCCCAACGTTTACCGCCGGGACTCACCGGGTATCCACACCTTGCCACCC
+
GGFGGGGGEFGGGGGGGGGGGGGGGE7FFGGFGGCF:FGFA@EEEFGGGGGGGGGGGGGGGGGGGDGGGDD@GGGGGGFCEFGGGF<?EFEFFGGGGGGGDEGDEG+@+DBE;DFEGFFD=DFGGEGGGGCEFF,@A8*@GGGGCBG<6FFGGGGGG9CFFFEF1>EEF3=>@>F9EBG38>BF((4:(4119(6;<()6)68?<10:))4,,1-4(3-,9>?:?(,(9C>16:C:(2(43)40209FF1:B(4::69-21(((--((()468>>(4))))(,-4()-2:)8,(
@M00689:251:000000000-CJTJ5:1:1101:8633:7695 2:N:0:5
CGACGGCCATGCACCACCTGTACACCCACCACACGGGAAACTACATCTCTTCAGCGATCTTGTGTATGTCCACCCCAGGTACGGTTCTTCTCGTTGCCTCGACTTACTCCCCCTGCTCCGCCGCTTTTTCTGTCCCCCTTCACTTCCTTTAAGTTTTATCCTTGCTGCCTTACTCCCCCTCCGGGGCCCTTTATGCGTTTCCCTCGCTCCCGATTCCTCTGTCTCCCCCTCCCCCTGCGCCCCCCCTTTTACGGCCACGCACGCCGCGGCAACCCATCCGTCACTACCAGTAT
+
C=8@6C@ECFEDCCE,CFG8FGGGFF+DC,,CC,86+,8,CF6E@<FGGG,E,,C:+6BE,,B,:,<,CE,B,=FG:,,:,,,+B:=FCGC:,A@,@<EF++468,,CF:BG+@8B8=?+A8+6=@6=,6,,,7@98@+DD+,?DDDFFG+3,73<D,5?AC7*:**58***)1707>>**11)/-)((-()*0/86>//))))/1((/(((,,(19.)73)1)9)(()75((4D1((((-8-((--(,)).-(4(((-,((((,--(((((,((-(3((-((,))((),.6)
@M00689:251:000000000-CJTJ5:1:1101:26664:7707 2:N:0:5
CGACGGCCATGCAGCACCTGTACACCAACCACAAGGGAAACTACATCTCTGCAGCGATCTGGTGTATGTCAAGCCCAGGTAAGGTTCTTCGCGTTGCATCGAATTAATCCACATGCTCCGCCGCTTGTGCGGGCCCCCGTCAATTCCTTTGAGTTTTAGCCTTGCGGCCGTACTCCCCAGGCGGGGCGCTTACTGCGTTAGCTACGACACAGAGGCCGTGGACGACCCCTCCACCTCGCCGCCCCCCTTTACGGCAAGGCCTCCCCGGGTTCCTCATACTTGCATCCCTTTCT
+
GFCECFEGGGGGGGFCFGGGGGGGGGGGGGGGGGGFGFFGGGGGGGFGGGGGGGGGCFGFGGFGGGGDGGGGFGGGGFFGDGGGGGGGGFGGDEGFGDGGCF,EF9FGGGGGGGCFFGGGGGDGGGGGFEC>EGGGEGCED>>@FFGCCCD,DCFGD,9@6C58CA9=9=A)59E7F=?7>B=2>99>1,33)6)-,-2(4<A)4:6>(90(.4,8B>BF0(((-,-41*0-28D:((,((02,(3(-38).-(4(((-(4)(.(-(3(4(4(4))6)46).)))-(...).)
@M00689:251:000000000-CJTJ5:1:1101:5409:7758 2:N:0:5
CGACGACCATGCAGCACCTGTACACCAACCACAAGGGAAACTACATCTCTGCAGCGATCTGGTGTATGTCAAGCCCAGGTAAGGTTCTTCGCGTGGCATCGAATTAATCCACATGCTCCGCCGCTTGTGCGGGCCCCCGTCAATTCCTTTGAGTTTTAGCCTTGCGGACGTCCTCCCCAGGCGGGGGGCTTACTTAGTTAGCTACGACACAGCGGCCGGGGAAGACCCCCCACACTATCGCCCACCGTTTGCGGCCGGGTAGACCAGGGGAGGTACTTCTTGCCCTCCTAG
+
GGFGGGGGGFFGGGGGGGGGGG9CF<@F;CCG@FGD:FFGGGGGGGGGDGC<9@FFGFFFFF@EAFCF9FAF,EFDEA=E<?FGCE?CE=?@+8++8AD8>>8,+AFF,CEGFFDF,,+6===6+@@489CEGG8+=@>@D>9;9BF9;?:,:E,,<7*=69*)1854:AA)72*(==F45@2690(((-4))-)))-).).46240((,44(-,(-((41246(8(:D))(463(().((01(-((4(((.4(((.((,-(.52166(1((((.)))))).)(.5117))
@M00689:251:000000000-CJTJ5:1:1101:20186:7920 2:N:0:5
CGACGACCATGCAGCACCTGTACACCAACCACAAGGGAAACTACATCTCTGCAGCGATCCGGTGTATGTCAAGCCCAGGTAAGGTTCTTCGCGTTGCATCGAATTAATCCACATGCTCCGCCGCTTGTGCGGGCCCCCGTCAATTCCTTTGAGTTTTAGCCTTGCGGCCGTACTCCCCAGGCGGGGCGCTTAATGCGTTAGCTACGACCCAGAGGCCGTGGCAGACCCCTCCACCTAGCGCCCACCGTTTACGGCATGGACTACCAAGGGATCACATCCCGTCCACTCGGTCCC
+
GGGGGGGGGGGGGGGGGGGGGGGGGGGGGGGGGGGGGGGGGGFGGGGGGGFGGGGGGGGGGGGGGAFFGGGGFGGGGGGGGGGGGGGGGGDEGGGDGCGGEG8DGGGGGGGGGGGGGGFCEGGGEGGGGGEGCEGGGGGDDDGFGFGGFGFFGGGGGFFFFFE):5@AA=@==9EFG?FG>BBFB>>6>;?:46:A1(442<A))((((,3<?:6:?>>90(.(4:?4D*)(.49308?>BB>((:>1:0<A??;907?>B)508,)4:(,((((..)(((.(((.6:2(,((.
@M00689:251:000000000-CJTJ5:1:1101:7789:7927 2:N:0:5
CGACGGCCATGCAGCACCTGTACACCAACCACAAGGGAAACTACATCTCTGCAGCGATCTGGTGTATGTCAAGCCCAGGTAAGGTTCTTCGCGTTGCATCGAATTAATCCACGTGCTCCGCCGCTTGTGCGGGCCCCCGTCAATTCCTTTTAGTTTTAGCCTTGCGGCCGTACTCCCCAGGCGTGGCGCTTCCTGCGTTAGCTCCGCACCACAGGCCGTGGGACCCCCCCACACCCAGCGCCAACCGTTTACGGCCTGGACTACCCGGGTAACTCATACTGGCATCCTTTGACTT
+
F=+C:CEG:FA@,CCFCFFCED@FG8EFEEGFEFA@:,<;CFFGC9E,EEFFF@F@EGFEFF<F4CFG@F,,9F@FE@F<<?FF<FFGGGFC7+64FFGD>EEFGFE?F;FE@B=D+EDCEEGD+AFG?F+?CECE8EGGGD+;CF@FFC+,@33DF7;CF5@55=>99=A@@FE579**:>9(6((661;1)).4((6/(9<),4((((.((,.2:364((..,-241).3(4*(4(0(()(((4110(()((4(,(((.,((..-(-40(,))..))).)(.-(())))).-)
@M00689:251:000000000-CJTJ5:1:1101:24729:7978 2:N:0:5
CGACGACCATGCAGCACCTGTACACCAACCACAAGGGAAACTACATCTCTGCAGCGATCTGGTGTATGTCAAGCCCAGGTAAGGTTCTTCGCGTTGCATCGAATTAATCCACATGCTCCGCCGCTTGTGCGGGCCCCCGTCAATTCCTTTGAGTTTTAGCCTTGCGGCCGTACTCCCCAGGCGGGGCGCTTAATGCGTTAGCTACGACACAGAGGCCGTGGAAGACCCCTACCCCTAGCCCCCACCGTTTCCGGCCTGGAATACCAGGGTATCTTATCCTGGCATCCTCTTCT
+
GGGGGGGGGGGGGGGGGGGGGGGGGGGGGGGGGGGGGGGGGGGGGGGGGGGGGGGGGGGGGGGGGGGGGGGGGGGGGGGGGGGGGGGGGGGGGGGGGFGGGGGGGGGGGGGGGGFG;DGGGGGGGGGG8DEGGGGGGGGGGG>FFFGGFGFFGGGGGGGFFFF5@BF5AFFF))1;FFGD:@=>FFF(43:?B>>>>?:86A96??FF06((.4((332(3(3<1:??GG<3(4C0822(.<((4604?F7>816(84,(().63,20132)))-.))6><24().())).))
@M00689:251:000000000-CJTJ5:1:1101:20071:8079 2:N:0:5
CGACGACCATGCAACACCTGTACACCAACCACAAGGGGAACTACATCTCTGCAGCGATCTGGTGTATGTCAAGCCCAGGTCAGGTTCTTCGCGTTGCATCGAATTAATCCACATGCTCCGCCGCTTGTGCGGGCCCCCGTCAATTCCTTTGAGTTTTAGCCTTGCGGCCGTACTCCCCAGGCGGGGCGCTTAATGCGTTAGCTACGACCCAGCGGCCGTCGACGACCCCTACACCTAGCCCCCCCCGTTTACGGCCTTGACTACCAGGGTATCCAATCCTTGCCTCCCTGTCCAT
+
GGGGGGGGGGGGGGGGGGGGGFGGGGGFGGCFG<DFGG:FFGGGGFGGGGGGGCGFGGGGGFGGGCGFGGGCFFGGGFGG,CDFGFGGGGBFGGGCF,DFECBFG9EFGGCGFG@FGGG>EGEEEGDF8E8@6@EGGGGGGDCFGFGGFGG78EFGGCCCFFFEE>BB2=B2@DFFGFCC>B22;(4(7;?:-:<B>F::(6464((99BB?(((--(3((((-(4>>C7)4(472042(4>12>>031>(63((33)5)55):B,4(,4()4-)).(44)-(,)).(.).))).
@M00689:251:000000000-CJTJ5:1:1101:13571:8227 2:N:0:5
CGACGACCATGCAGCACCTGTACACCAACCACAAGGGAAACTACATCTCTGCAGCGATCTGGTGTATGTCAAGCCCAGGTAAGGTTCTTCGCGTTGCATCGAATTAATCCACATGCTCCGCCGCTTGTGCGGGCCCCCGTCAATTCCTTTGAGTTTTAGCCTTTCGGCCGTACTCCCCAGGCGGGGCGCTTAATGCGTTAGCTCCGACCCAGAGGCCGTGGACCACCCCTACACCGAGCGCCCACCGTTTCCGGCATGGACCACCAGGGGATCTAAACCTGGCCTATATGTCC
+
GFGFGCFGGCGGGGGGGGGFGFFGFGGGGGGGGGGFEGGGGGGGEEGFGGGGGFGEEGGGGGGGGFGGFGGGGGGGGGGFGFGGGGGGGGGDGGG7@9@D=D887;4FFG9EFGGGFFFGGDEGGD?F,=8=EGGDEGCEGC7ECFGGFGCEGGGGGCFFFBC*9>5>A):2ABF<EDF4FDBBF903>B??242<9881,64),,71(4(((((-89>960((-43?D931(.9((4,((72((-(,34))4-((12??0(31-,(-((-36)..)(.((1(,,())).666
@M00689:251:000000000-CJTJ5:1:1101:13553:8235 2:N:0:5
CGACGACCATGCAGCACCTGTCCACCAACCCCCAGGGACACTACATCTCTGCAGCGATCTTCTGTATGTCACGCCCCGTTCAGGTTCTTCTCGTTTCATCGCATTTATCCCCATGCTCCGCCGCTTTTGCGGGCCCCCGTCACTTCCTTTTTGTTTTAGCCTTTCGGCCGTACTCCCCCCGCGGGGCCCTTATTGCGTTTTCTACGCCCCACCAGCCCCTGAAGCCCCCCACCACTCAGTTCCCCCGTTTTCCGCCGTGACACACCGGGGTTACACGCCCGTGACCCCTTTTCC
+
FFGGG@FGGGGGG9EFFGGGG8F,EFC8B:6B++,,B,:6F@CFFGFCDC,C,CE+@<DF9,,9E,,<ED,,,:BF:+4B,,5?EFFFEE,E>9A<AA,@,4+84,,5@E<DA>4,EG8+@C+@=@+@6=33=C8EGG>1=++;=?889F7,55@FG,*1;<000:):4)--(/93EF5).2:(207(4,4)-)).(-4(-<)-)((-(91(((.2<0((,,)5)((-97),4(*((().)1524603(8(-)((4(33(8).(,1(((((-,)))(((,,(((.)(,(()).)
@M00689:251:000000000-CJTJ5:1:1101:13511:8253 2:N:0:5
CGACAACCATGCAGCACCTGTACACCAACCACAAGGGAAACTACATCTCTGCAGCGATCTGGTGTATGTCAAGCCCAGGTAAGGTTCTTCGCGTTGCATCGAATTAATCCACATGCTCCGCCGCTTCTTCGGGCCCCCGTCAATTCCTTTGAGTTTTAGCCTTTCGGCCGTACTCCCCAGGCGGGGCGCTTAATGCGTTAGCTTCGACACAGAGGCCGTGGAAGCCCCCCCCCCCCAGCCCCCACCCTTTACGGCATGGACCGACGGGGAATTCAATCCGGTCGACC
+
GGGGGEGGGGGGGGGGGGGGGFGGGC@<FE7F<C@FDGCGGGGGC6CFEGE9CCFFGFFGFCGCF9F9C<@,@EFG@9,BF9EEAFFGGG=:+FB@C<FF6,44=E,CFG<E,E,EDDG+AEGG+C+E,@+8=8CCEGCCGG6=DFGGDF+337DDD3+4AC@*:)8==9A):>=EFF79*<=B(6399(829-6)(4680<B2<(,4(30(,(,3<0(1(4)(((4?G))(44<(,(((-7(((-(,3:)<(,-(-(.))(((-(--(((,)))).)((((-((-(
@M00689:251:000000000-CJTJ5:1:1101:22330:8267 2:N:0:5
CGACGGCCATGCAGCACCTGTACGCCAACCCCAAGGGAAACTACATCTCTGCAGCGATCTGGTGTATGTCAATCCCAGGTAAGGTTCTTCGCGTTCCATCCAATTAATCCACATGCTCCTCCGCCTGTTCGGGCCCCCGTCAATTCCTTTGAGTTTTAGCCTTCCTTCCGTCCTCCCCCGCCGGGCCGCTTCCTTCGCTAGCTACGCACCAGACGCCGTGCAAACCCGCTCCACCTCCCGCCCACCTGTTACGGCCCTGCCTCCCCCGGTTTCTCTTCCCCTCCCCTCCTTTCC
+
GDGGDGGGDEGGG9EEGGG<FFG<FCCCFG,B,,,,B@CFFGAFF,,9CF,E@:A@7,BEF9,,A,CF6<,,5C<<<9,9:9A,,A?BF=,,+8C+9,E8,9,9;;=F,9EE,4CEA,+19D+6+6A4,@>+=@B>6@81@++?==DGF?+,+@F7C,++;5**:**0@=E5@50=E)<3*>A>F(6(.11()).71(((.(7<3(((,3((((((-,4(,())(--())0,28C(((-(,70(-(1446)-(41(((.(().4(4(,(((()6)))6)(.((((-(-4().))
@M00689:251:000000000-CJTJ5:1:1101:10363:8351 2:N:0:5
CGACGACCATGCATCACCTGTGCAAATTTTCCCTTTCGTTACTCTCTCGCTTTCACCACCTTAGCTATGCATGTCCTTGCCCGGTAATTTTCTTCGCGTCTCTTCCAACTTAGCCCCCTCCTCCCCCGCTTGTGCGGGCCCCCGTCATTTCCTTTCACTTTTAGCCTTCCGTCCGTTCTCCCCAGGCGGGTCCCCTCATCCGTTACCTATGTCCCCGCCTCCCTTGAACGCCCCCTCCCTCTCCGCCAACCCTTTACGTCATTCACTCCCCAGACATCCATACCCTGCCACCC
+
C++@+::F:E<,;6E@<F@,;<,,C@EC,@<FGC<,,,;,9BFF9E<,6@CDG<@FG6BCE@A95,<C,C,:@F,A,,,:E,6+++,,,4CF;?E,@@E+,>,99,99,A<E,,4,4+=1C8EF8EG++46+=,,@++=@=+==D5+++5?F7DF,+,5+4=*)9):0*0)):1)0,0;2;>2<245-(620(/(,((9)//3@0444))))...((,-,4,((-(.)**.3,3/(-(4(()((((4(-36((84)),(((,.))-))((4(,((.-.(,)),((,,(,)),(
@M00689:251:000000000-CJTJ5:1:1101:24753:8428 2:N:0:5
CGACGGCCATGCAACACCTGTACACCAACCACAAGGGAAACTACATCTCTGCAGCGATCTGGTGTATGTCAAGCCCAGGTAAGGTTCTTCGCGTTGCATCGAATTAATCCACATGCTCCGCCGCTTGTGCGGGCCCCCGTCAATTCCTTTGAGTTTTAGCCTTGCGGCCGTACTCCCCAGGCGGGGCGCTTAATGCGTTAGCTACGACACAGAGGCCGTGGAAGCCCCCTACACCTAGCCCCCACCGTTTACGGCATGGCCCTCCAGGGTCCTCCATCCCTGGCTCCCTTTTT
+
GGGGGGGGGGGGGGGGGGGGGGGGGGGGGGGGGGGGGGGGGGG8FFGGGGGGGDGGGGGGGGGGGGGGGGGGGGGGGGGGGGGGGGGGGGGGGGGDGGGGGGGGGGGGGGGGGGGGFGGGGGGGGGGGFGGGGGGGGGD7C@CFGFGGFGGCEGGGGGCFAFF5@FB=ABF29BCFGFGGFF@9;B>7>F<6<)457:?<:>4),22;9B71,.4:<>B>>2)((43:D7>2249<5)4((81311(,(5(4(31201:05,(322((84(())(()-3())((,),47)).)
@M00689:251:000000000-CJTJ5:1:1101:24776:8510 2:N:0:5
CGACGACCATGCATCACCTGTACACCAACCACAAGGGAAACTACATCTCTGCAGCGATCTGGTGTATGTCAAGCCCAGGTAAGGTTCTTCGCGTTGCATCGAATTAATCCACATGCTCCGCCGCTTGTGCGGGCCCCCGTCAATTCCTTTGAGTTTTAGCCTTGCGGCCGTACTCCCTAGGCGCGGCGATTAATGCGTTAGCTACGACACAGTGGCCATGGAAGCCACAGAAACATAGCGCCCACCGTTTACGCCAGTGACTACCAGGGTAACCTAACATGACGCACTTGACCT
+
GGGGGGGGGFFF9FGGGG@<FGFDGAFGGGGGGGGDEGFGGGFFGFGCFFGGGGGDF,@DAGGEGFFGC,@FEFBFFFFEGGGGGFGGGGGGGGEGGFFFCFFFDFE@CDG@FGG?FFFC>6E>EC=DDA6=8=8=@8+6=7+?+=CC7CFGGF;7C9;+?5C@)1)=2>A2>DC(=-*;63--89B@(.3393940-34:9A<,(-(((.()),(.(,)3:.((...**0)),*-6))-4)-::BBB(((5?(((,.)).))..)),(.(()))()()),).(,(-(.))),)
@M00689:251:000000000-CJTJ5:1:1101:24764:8524 2:N:0:5
CGACGACCATGCATCACCTGTACACCAACCACAAGGGAAACTACATCTCTGCAGCGATCTGGTGTATGTCAAGCCCAGGTAAGGTTCTTCGCGTTGCATCGAATTAATCCACATGCTCCGCCGCTTGTGCGGGCCCCCGTCAATTCCTTTGAGTTTTAGCCTTGCGGCCGTACTCCCCAGGCGGGGCGCTTAATGCGTTAGCTACGACACAGCGGCCGTGGAAGACCCCTACACCTAGCGCCCACCGTTTACGGCATGGCCCAACAGGGTTTCTAATCCTCGCCTCCTTTCTT
+
GGGGGGGGGGGGGGGGGGGGGGGGGGGGGGGGGGFFGGGGGGGGGFGGGGGGGGGGGGGGGGFGGGGGGGGGGGGGFGGGGGGGGGGGGGGGGGGDGGGGGGFGGGGGGGGGGD9E;FFGGGGGGGGG8ECEGGGDGGGGGG6CGFGGFGGCFGGGGFFFFFF@CBAABAFDFFEEG=CGF>/6@(41036:>2<A>F<::A<)24032776((((31493,51,3:BGG:?7754.).-25902(,8?0(),13(-.2((((-4((((.1,66)6)8AB):(3(4((-).))
@M00689:251:000000000-CJTJ5:1:1101:24781:8528 2:N:0:5
CGACGACCATGCATCACCTGTACACCAACCACAAGGGAAACTACATCTCTGCAGCGATCTGGTGTATGTCAAGCCCAGGTAAGGTTCTTCGCGTTGCATCGAATTAATCCACATGCTCCGCCGCTTGTGCGGGCCCCCGTCAATTCCTTTGAGTTTTAGCCTTGCGGCCGTACTCCCCAGGCGGGGCGCTTAATGCGTTAGCTACGACACCGAGGCCGTGGAAGACCCCTACACCTCGCGCCCACCGTTTCCGGCCTGGACTACCAGGGTATCTAATCCCGTCATCCCTGTCCC
+
GGGEGGGGGGGGGGGFGGGGGGGGGGGGGGGGGGGGGGGGGGGGGGGGGGGGGGGGGGGGGGGGGFGGGGGGGGGGGGGGGGGGGGGGGGGGGGG>FGFGGG8BFGGGGGGGGGGGFGGGGGGGEGGG8DCECEGGGGDED+@CFFGGFG+,:9DFFGGFFFF@EFFFFF=)59AFGFDD4>(2(69249B?>A)53::<?A<<D6BF9>0,(76>FFBB;(33080<DF322<GB(-9(4D1?F:0:2>))-7;((,31<?2:74),(4,)6---6<),((((,)..))44)4
@M00689:251:000000000-CJTJ5:1:1101:10491:8559 2:N:0:5
CGACAGCCATGCATCACCTGTCACTTTGTCCCCGAAGGGAAAGCTCTATCTCTCGAGTGGTCAAAGGATTTCAAGACCTGGTAAGGTTCTTCGCGTTGCTTCGAATTAAACCACATGCTCCACCGCTTGTGCGGGCCCCCTTCAATTCCTTTGAGTTTCAACCTTGCGGTCGTACTCCCCAGGCGGATTGCTTAATGCTTTTGCTGCAGCACTGAAGGGCGCAAACCCTCCAACACTTAGCCCCCCTTGTTTCCGTCGGTGCTCCCCGAGGTAACCTCACCTGGCAACCTCTGC
+
EFFEEGGGGGGGGGGFGGGGGGGGGGGGGGGGGGGGDGGGG,CFDGG<FGFFG,,,,E@@FF9F,,,:C,CF,BFFFGGC8F69F@FFGFGGD::FGEGGGGG78FGF,9F@,@EF?FGGGFGGCC>@?F,=CE+@8CC@+=D8+?DDFFGGF:DFGGF+3B58C*=>5>A5:CF5:@FDF5)55A@(95@CC?*8*>*<?=*09);(/68(.6343=(30(.6,:2(*97?2:F1>9-)-)4(,(,((.6:))-)41(,,()))--((((-)))))(((,).(4()(,,,<))
@M00689:251:000000000-CJTJ5:1:1101:10509:8564 2:N:0:5
CGACAGCCATGCATCACCTGTCACTTTGTCCCCTAAGGGGAAGCTCTCTCTCTCGCTTGTTCTAACTATGTCAACACCTGGTACTGTTCTTCTCGTTGCTTCTCATTACACCCCATGCTCCACCGCTTGTTCGGGCCCCCTTCAATTCCTTTGAGTTTCACCCTTGCTGTCATTCTCCCCAGGCGGCATGCTTAATTCTTTTGCTGCACCACTTACCTTCCGAACCTCTCCCACCCTTCACCCCCTTCGTTCTCGGATTTGCCCCACCTGTCATCTACTCCGTGCCTCCCATTAT
+
@+6@+@@F6E6EFGG,CC@,C@,6CCF,;@EEF8,6C8,++,6;,C<,CFGDF,,,,CD,EF,,5,,<@,CF,B,,8CE,,:B,,,,:9FF;,9CFG<>FDF,,,C@,,,A8+@CF,DDDC,@,+@C=19,,11+6+6CE++A?+<+3?++@=,+7?=@++;5DD58**;6***;920DC*:):=@=)85C7AE*;*;*9>;*6/17.)))/.*11(*16(((((0(-*;A3((*(/,()7*6(.(6:(/61(7(((((.))))((-((..,-).).)).3(-((3))(((-))-
@M00689:251:000000000-CJTJ5:1:1101:14317:8843 2:N:0:5
CGACGGCCATGCAGCACCTGTACACCAACCACAAGGGAAACTACATCTCTGCAGCGATCTGGTGTATGTCAAGCCCAGGTAAGGTTCTTCGCGTTGCATCGAATTAATCCACATGCTCCGCCGCTTGTGCGGGCCCCCGTCAATTCCTTTGAGTTTTAGCCTTGCGGCCGTACTCCCCAGGCGGGGCGCTTAATGCGTTAGCTTCGACACAGAGGCCGTGGACGACCCCTTTCCCTCGCGCCCCCCGTTTACGGCATGGACTACCCGGGTATATAATCCTTGCCACTCTGTCC
+
GFFGGGGGGGGGGGGFGGGGGGGGGG8DFG7FF<FFGEE<FFGGGDFGGGGG9FFE:FGGAFGFGCGFGGA5<FGGFFDF<EFFGFGGGGFGGGGCFEGGE@=FGFAFGG<F:EFGGGGEGGGGGGDG8E>CEGGGGGGGGG>CGFGGFG@@EFFGGEFFFFF)==9@A@BFDFFEGFFCAD(7@>>(4;<:)<4<BB?:3AA)<((3398(5311:((((4(-(,99D*),))94((411@((-2(48?(5389,4<(,44(4:,11(21))).)).-))),()4(()).))
@M00689:251:000000000-CJTJ5:1:1101:29048:8973 2:N:0:5
CGACGGCCATGCATCACCTGTACACCAACCACAAGGGAAACTACATCTCTGCAGCGATCTGGTGTATGTCAAGCCCAGGTAAGGTTCTTCGCGTTGCATCGAATTAATCCACATGCTCCGCCGCTTGTGCGGGCCCCCGTCAATTCCTTTGAGTTTTAGCCTTGCGGCCGTACTCCCCAGGCGGGGCGCTTAATGCGTTAGCTACGACACAGAGGCCGTGGAAGACCCCTAAACCTCGCGCCCCCCGTTTACGGCATGGACTCCCAGGGTATTCAATCCTGCCATCT
+
GGGGGFGGGGGGGGGGGGGGGGGGGGGGG@GGGGGGEFGGGGGGGFGCFGFGGGGGEEFFGGGGGGFGEGGFGGGEGGCFGGGGFFFGGGGGGGGGGGGFGFGGGGGGGGGG:EEGFGGGCGGEGCGGGGCEGGCEGEGEG7EFF7CGFG+@:FGGGFGFFFB5CA9A>ABDFFFFGF4DFF@6;>FFFFFFF<A)44:16>A5?B6>6>B?FF??6;FF>(88787?**)(.5<1(46-7>6(47(((4(6(4116,,)3)((44>::1,)))).6:(5<((.)4)
@M00689:251:000000000-CJTJ5:1:1101:5164:9263 2:N:0:5
CGACGGCCATGCATCACCTGTACACCAACCACAAGGGAAACTACATCTCTGCAGCGATCTGGTGTATGTCAAGCCCAGGTAAGGTTCTTCGCGTTGCATCGAATTAATACACATGCTCCGCCGCTTGTGCGGGCCCCCGTCAATTCCTTTGAGTTTTATCCTTGCGGCCGTACTCCCCAGGCGGGGCTCGTAATCCGTTAGCTACGACACATAGGCCGTGGAAGACCCCTACCCCTAGCGCCCACGTTGTACGGCCGGGCCCACAAGGGTATCGAACCCGGTCCAGCTCGTAT
+
EFCEGGGG:,C@EFGGGGGGFGEFGFFFFEGGGGGF:FCFGFFFF,<CFAF?AFGEG@FCECFFFF@E@,95,C<=EFGEFAFGFGGCF,AFEF@=BCEF+@>@E,EA,,?E,,,@=A+=8?=C4++66=@EGD+>6@=89CE+2+<;+;@ACECG7F+=+4**3::)/)055)*(=(;C4B@B079(((4((())(-4:44)))(-2(-()--5(.41(61)4(2(,**8,,(1((4:(()((,(,((-)42(((((((-(((((,4<(()-((.,-,(-(,-,).)),-((
@M00689:251:000000000-CJTJ5:1:1101:5144:9274 2:N:0:5
CGACGGCCATGCATCCCCTGTACCCCAACCACAAGGGAAACTACATCTCTGCAGCGATCTGGTGTATGTCAAGCCCAGGTAAGGTTCTTCGCGTTGCATCGAATTAATCACCATGCGCCGCACCTCGTGCGGGCCCCCGCCAATTCCTTTGAGTTTTTGCCTTGCGGCCGTACTCCCACGTCGGGGCGCTTAAAGCTGTAGCTCCGACCCAGAGGCCGTGGAGCCCCCCTCCACCTTCGCCCCCCCGTTTACGGCATGGTATACACGGGTATCTCATACGCGCACCTCGGTTT
+
GGGGGEGGGGGGG96,C<<CF<6,66@@FECDFGGG7ECGGD6E,,<CECC,<6@B+C<E<65EFFADF9@,@,4A<C9B,EFEE?EFFGDDE=4+8A;D8,9494,,5,,@=,99+6++@++68,1@DEC>8>8CEG6+=5:0=+<F+D+,@@FDC****1:)05)>22-(5>F@C(2/)((332((-4:()))-)).)))69(--0,(((.(-(-,490((((439<9)-4<*3)(((,)-(46(,(.(--1(-,4())))6))-(((().))-)))((,-(((.(((-(-
@M00689:251:000000000-CJTJ5:1:1101:24382:9335 2:N:0:5
CGACGACCATGCAGCACCTGTACACCAACCACAAGGGAAACTACATCTCTGCAGCGATCTGGTGTATGTCAAGCCCAGGTAAGGTTCTTCGCGTTGCATCGAATTAATCCACATGCTCCGCCGCTTGTGCGGGCCCCCGTCAATTCCTTTGAGTTTTAGCCTTGCGGCCGTACTCCCCAGGCGGGGCGCTTAATGCGTTAGCTACGACACAGAGGCCGTGGAAGACCCCTACCCCTAGCGCCCACCGTTTACGGCCTGGACTACCAGGGTATCCAATCCTGGCACCCCTTTCT
+
GGGGGGGGGGGGGGGEFGGGGGGGGGGGGGGGGGGGGGGGGGGGGGGGGGGGGGGGGGGGGGGGGGGGGGGGGGGGGGGGGGGGGGGGGGGGGGGGGGGGGGGGGGGGGGGGGGGGGGGGGGGGGGFG89EGGGGGGGGGGDGGGFGGFGG;CCGGGGCFFFFCFFFFA=BFFFFFGFGGFF2>09F6>FF?FFFF6B?609422(41-3142.8?:(,49:?:08??DFFF0(964:?07>(,4:0:?B0)1(4(1(3(427:?:>0,,(42).).4?)..14)((,((.))
@M00689:251:000000000-CJTJ5:1:1101:15738:9446 2:N:0:5
CGACAGCCATGCAACACCTGTACACCAACCACAAGGGAAACTACATCTCTGCAGCGATCTGGTGTATGTCAAGCCCAGGTAAGGTTCTTCGCGTTGCATCGAATTAATCCACATGCTCCGCCGCTTGTGCGGGCCCCCGTCAATTCCTTTGAGTTTTAGCCTTGCGGCCGTACTCCCCAGGCGGGGCGCTTAATGCGTTAGCTACGACACAGAGGCAGTGGAACACCCCCACCCCTAGCGCCCCCCGTTTACGGCATGGACTACCGGGGGTTCTAATCCTGGCACCTCTGTCCC
+
GGGGGGGGGGGGGGGGGGGGGGGGGGGGGGGGGGGGGGGGGGGGGGGGGGGGGGGGGGGGGGGGGGGGGGGGGGGGGGGGGGGGGGGFGGGGGGGGGGGGGGGGGGGGGGGGGGGGGGGGGGGGGGGGFGGGGGGGGGGGG>EGGFGGFGG7DFGGGG?FFFFFE=ABFFFFD26>FDGGFF9@FFF>FF??92)4><2::A6<?1299BF?28?6((,.4>4((4:0C))2(4D?1:>>BF639BF(4(4-(4(-,4:04)24,(-,2(,(()-)5<--)((()-(4)).),)
@M00689:251:000000000-CJTJ5:1:1101:17611:9554 2:N:0:5
CGACGGCCATGCATCACCTGTACACCAACCACAAGGGAAACTACATCTCTGCAGCGATCTGGTGTATGTCAAGCCCAGGTAAGGTTCTTCGCGTTGCATCGAATTAATCCACATGCTCCGCCGCTTGTGCGGGCCCCCGTCAATTCCTTTGAGTTTTAGCCTTGCGGCCGTACTCCCCAGGCGGGGCGCTTAATGCGTTAGCTACGACACCGAGGCCGTGGACAACCCCTACCCCTAGCGCCCACCGTTTCCGGCATGGGCTACCAGGGTATTCTATCCTGGCATCCTGTTCC
+
GGGGGGGGGGGGGGGGFGGGGGGGGGGGGGGGGGGGGGGGGGGGGGGGGGGGGGGGGGGGGGGGGGGGGGGGDGGGGGGGGGGGGGGGGGGGGGGGGGGGGGGGG9FEGCGGGFGGGGGGGGGGGGGGGGDGGGEGDGGGGGCGGFGGFGF7FGGFFFGFFFFE=ABBBAFDDDFEC>FDFB2:969>>>B0-4)<BFF<0<46>:?>;;(4(--7<2110-(),4:BG5.((471((2((<4(8<6<F0))-7>6304(((.188)444,4.))).<B<<B<()(.))))))
@M00689:251:000000000-CJTJ5:1:1101:4997:9752 2:N:0:5
CGACGGCCATGCATCACCTGTACACCAACCACAAGGGAAACTACATCTCTGCAGCGATCTGGTGTATGTCAAGCCCAGGTAAGGTTCTTCGCGTTGCATCGAATTAATCCACATGCTCCGCCGCTTGTGCGGGCCCCCGTCAATTCCTTTGAGTTTTAGCCTTGCGGCCGTACTCCCCAGGCGGGGCGCTTAATGCGTTAGCTAAGACCCAGAGGCCGTGGAAGACCCCTACACCTAGCGCCAACAGTTTCCGGCCTGGAACACCAGGGGTTCAAAACCTGGCCTCCCAGTAT
+
GGGGGGGGGGGGGAAEGGGGG,CCEEGEGDCGFGGCFGFGGGGGGEF@EEGGGGGGG?FFCFFEAFFFFEFFCED=<=7FGEE?E9FGGGDGGBC::EE;6,@EDE9,,,,@F8E,4E=EG+==C>FF8=E=688BGGD=@C7=FF7C7CC,D5=,?D59CF5)):5)545>9565,5<?59((.40-9((4)..<6,(40)))))52216:B0,4:BF09(412?7:D/7B::F?7.81()((,,().)-),((((((((((,(((((((-,--))2(((((()(,(()())
@M00689:251:000000000-CJTJ5:1:1101:17820:9756 2:N:0:5
CGACAGCCATGCAACACCTGTACACCAACCACAAGGGAAACTACATCTCTGCAGCGATCTGGTGTATGTCAAGCCCAGGTAAGGTTCTTCGCGTTGCATCGAATTAATCCACATGCTCCGCCGCTTGTGCGGGCCCCCGTCAATTCCTTTGAGTTTTAGCCTTGCGGCCGTACTCCCCAGGCGGGGCGCTTACTGCGTTAGCTACGACACCGAGGCCGGTGACGACCCCCCCCACTACCCCCCCCCTTTTCCGCCAGTGACCACCCGGGTACTCAATCCTTGCCTCCCTGTTCC
+
GGGEFEGGCFAFFGDFEGGGGGGGGGGGGGGGGGGGGG<FGGGGGGGGGGFGFGGFGGGGE9FFGDGGGGGD@FFGGGFGGCFGGGGGGGFGCGGCEGGGGGDGGGGGGGFGGGGGFGGDEGGGGGGGDGEGGGGGGGGGGG>FGFGGFGGCCFGGG;CBFFF=CAF5>@BFFFFFGFCG4:259@FBBFFF2ABB6?FF:BFBD6(424(429;9B6((,3):6>FFG))(4(9(((.(,74(44(().).(((((,,))))41(-4(7(,))..66()))(.))((().)))
@M00689:251:000000000-CJTJ5:1:1101:28992:9803 2:N:0:5
CGACAACCATGCACCACCTGTGCAGCCGTCCCTTGCGGGCACGCCCCATAACGGGCGGTGCGACTGCATGTCAAAGCCTGGTAAGGTTCTTCGCGTTGCGTCGAATTGAACCACCTGCTCCACCGCTTGTGCGGGCCCCCGTCAATTCCTTTGAGTTTCAGCCTTGCGACCGTACTCCCCAGGCGGGATGCTTATCGCGTTAGCTTCGGCACCGCCGGATTGGGTACCGGGCCCACCCAGCATCCATGGGTTAGGGCTAGGACTGCCAAGGTGTATCATTCTTGCATACCTGTGT
+
GGGGFCFGGGGGCGFFDFGGGGGGGGGGGG@FFGGGGGGGGGG>FGGGGFFGGGGGGGGGGGGGGGEFFFGGG<<FGGGGGGGGGGAFGGGGGCGFEGDEEEE@E8DDDD>DGF8FCD69@CFGG6EEFCDGEDD*CGGGG47:8F@FFGGGGGGCGFG6CF@@E8@B999BD?DBC2FDF:::3(3(9<?99>)6:?>94<FAAA>68,(-((,4790(,2::6409DC),46*(((4164)).)640(,(((..,(,(432,((2),41)(5)).))..))6)))-)..))..
@M00689:251:000000000-CJTJ5:1:1101:12246:9858 2:N:0:5
CGACGGCCATGCAGCACCTGTCACTTTGTCCCCGAAGGGAAAGCTCTATCTCTAGAGTGGTCAAAGGATGTCAAGACCTGGTAAGGTTCTTCGCGTTGCTTCGAATTAAACCACATGCTCCACCGCTTGTGCGGGCCCCCGTCAATTCCTTTGAGTTTCAACCTTGCGGTCGTACTCCCCAGGCGGAGTGCTTAATGCGTTTGCTGCAGCAATGAAGGGCGGAAACCCGAAAACACTTGGCACACATCGTTTCCGGCGTGGACTACAAGGGTAACTAAACCTGGAAGCTCAGTTT
+
GGFFFGGC@FFFFGGGEGGGFFFFGGGGGG9FGGGEGGDGGFGG9FGFGFCDFGGFGGGGAFGGGGGGFGGGGGGGGGFEF<FFGGFFGGGGFGC@FEDGCCEFCGFFFGDE=DFFG?F8D8@CCCE+@@@CGGGG==+==?EGGFFGFG7EFFGGGF@9?FCC*9===>9>4))-5099A>22>@>;;135?CCF?FF?6233))/6(),()/49A(,,((((,.(1)))-47F())).(1,(,4>F6(,())-7(-((,,..(,),).(..(...)),(,.,(.(()))(-.)
@M00689:251:000000000-CJTJ5:1:1101:20695:9868 2:N:0:5
CGACGCCATGCACCACCTCGACTCCAGTTCCTTGCGGGAAGGCCGTGTTTCCACAACTGATCCGAAGCCGTTCGAGCCCAGGTAAGCTTCTTCGCGTTGCATCGAATTGAGCCACATACCCCACCGCTTGTGCGGGCCCCCGTCAATTCCCTTGAGTTTTATCCTTGCGGCCGTACTCCCCAGGCGGGGCGCTTAATGCGTTAGCTTCGGCACGGAATCCTAGGAAGGCCCCACCTCCTAGCGTCCAACGTTTACGGCGTGGACGACCGGGTGAACTCAGCAGGGCACCACAGAT
+
E4+@7:CEFCF<<,C<C,CBBCEEFGGC,6@C,;E@67++B:@F+67:BF,,66E9B@@F,E<ECBFFGE?=EFC<,+:,44:BEF,5F9EGGCF++48C?EF@8F,6<,5>F,=EDG?,=?>EECEGC=6,AE8ECEDE**@CC*?F+8*25=,A+>+39+*/;AA=22(((.6(*)0*)6;(,:(70279>B()6))-:(-(4<)4,(--,,71(334))6()-4:418>((/(461)6?6(---)5::0:841(4(-42:2(113((4(-,.))).))).--(4((((((()
@M00689:251:000000000-CJTJ5:1:1101:12246:9877 2:N:0:5
CGACGGCCATGCAGCACCTGTCACTTTGTCCCCGAAGGGAAAGCTCTATCTCTAGAGTGGTCAAAGGATGTCAAGACCTGGTAAGGTTCTTCGCGTTGCTTCGAATTAAACCACATGCTCCACCGCTTGTGCGGGCCCCCGTCAATTCCTTTGAGTTTCAACCTTGCGGTCGTACTCCCCAGGCGGAGTGCTTAATGCGTTTGCTGCAGCCCTGAAGGGCGGAAACCCCCCAACCCTTAGCCCTCCTCGTTTCCGGCGTGGACCACCCAGGTATCTAATCCTGTCCTTCCTTT
+
GGGGEGGGGGGGGGFAFGGGGGFGGGGGGGGGGGGGGGGGGFGGFGGGGGGGGGGGGGGGGGGCFFGFGGGGGGGGGGGGGGGGGGGGGGGGGGGGGDEGGGGFGGGCGGGFFGGGGGGFGGGGGGGGGGDGCEGGEGGGGGGGGFGGFGGGE<EFFFGFFFBEFE@>B=AAA9@FGFGG4>(5/>@BD;EECCEFFE>??>63;>FF(6(68((6<0(3299,0:?:*9>61?*4?F?24).(4(.2(46:261124,(-(((,-4((((,-.:>4692)4<4)))-)()))
@M00689:251:000000000-CJTJ5:1:1101:20699:9886 2:N:0:5
CGACGCCATGCACCACCTCGACTCCAGTCCCTTGCGGGAAGGCCGTGTTTCCACAACTGATCCGAAGCCGTTCGAGCCCAGGTAAGGTTCTTCGCGTTGCATCGAATTGAGCCACATACTCCACCGCTTGTGCGGGCCCCCGTCAATTTCTTTGAGTTTTAGCCTTGCGGCCGTACTCCCCAGGCGGGGCGCTTAATGCGTTAGCTGCGGCACGGAATCCGTGGAAGGACCCCACACCTTGCGCCCAACGTTTACGGCGTGGACTCCCCGGGTATCTAAACCTGGCTCCTCTTTT
+
GGGGGGGGGFGGGGGGGGGGFGGGGGGGGGGGGGGGGGGGGGGGGGGGGGGGGGG,FFFGGGGGGGFGGDGGGGGGGGGGGGGGGGGGGGGGGGGGGGGGGGE@=DFGFGGGGGGGGGGGGGGGFGGGGGG8EGGGGGGGGGGGD>CFFGGGGCDFGGGFFFFFFFEFFFF=>BDFCCGGA;D0=19BFF>F><1><):>FF(24><>49917?66(-4:9<(4421?*>F:?6D?F<:)5@>FFB6:?B6:24<<:9(213:?2(22212(,(,).-))(.(((817(,,))).
@M00689:251:000000000-CJTJ5:1:1101:18716:9930 2:N:0:5
CGACGGCCATGCACCACCTGTCACTTTGTCCCCGAAGGGAAAGCTCTATCTCTAGAGTGGTCAAAGGATGTCAAGACCTGGTAAGGTTCTTCGCGTTGCTTCGAATTAAACCACATGCTCCACCGCTTGTGCGGGCCCCCGTCAATTCCTTTGAGTTTCAACCTTGCGGTCGTACTCCCCCGGCGGAGTGCTTAATGCTTTTGCTGCAGCACTGAAGGGCGCACACCCCCCAACACTTAGCACTCATCGTTTACGGCGTTGGATCACAGTGTATCTTATCCTGGCCTATCTTTAT
+
GGCEFGGGGGGGEGEEFGGGGFGGGGGGGGGGGGGGGGGGGGGGAFFEDGFFEGGGGFDGGGCA<FGGEFGGF9EFGGGDCFF<FGGFDGFGFGDCGGG9>B=+EEFA?FF@,DFFCFDF8EGG8EE>6D8EG88>@@>E>=1=+===89;D9,@@EFG7CFBFC55>8==745559)/?*6(08,6;?1))1)/75C)17<4<<627(),::(5<D0?:>(-(((44)95(3<53<A))6*438:)-4,2:3)-(,41(4()))(42))..)))))--6<<)(((,(62)).-)
@M00689:251:000000000-CJTJ5:1:1101:25302:9958 2:N:0:5
CGACGGCCATGCAGCACCTGTACACCAACCACAAGGGAAACTACATCTCTGCAGCGATCTGGTGTATGTCAAGCCCAGGTAAGGTTCTTCGCGTTGCATCGAATTAATCCACATGCTCCGCCGCTTGTGCGGGCCCCCGTCAATTCCTTTGAGTTTTAGCCTTGCGGCCGTACTCCCCAGGCGGGGCGCTTAATGCGTTAGCTACGACACAGAGGCCGTGGAAGACCCCTACCCCTAGCGCCCACCGTTTACGGCCTGGCCCACCCGGGTACTCAATCCTTGCACCGCTGTCC
+
GFFGGGGGGGGGGGGGGGGGGGGGGGGGGGGGGGGGGGGGGGGGGGGGGGGGGGGGGGGGGGGGGGGGFGGGGGFGGGGGGGGGGGGGGGGGGGGGGGGGGGFGGGFGGGGGGGGGGGCEGGGGGGGGGGGGGGGGGGGGGGGGGFGGFGGGGGGGFFGF5595CBFFFFFFFFFFGFGGFBBBF6;>99?(:>6<91632AA9??6;(-4328<:FBB09?F?4?(4950((.C<072437(,8?0((.464:0((-(,((4:(-44(-()-)..).()))())(((((())
@M00689:251:000000000-CJTJ5:1:1101:24773:9967 2:N:0:5
CGACGGCCATGCAGCACCTGTACAACAAACACAAGGGAAACTACATCTCTGCAGCGATCTGGTGTATGTCAAGCCCAGGAAAGGTTTTTCGCGTTGCACCGAATAAATCCACACGCCCCGCCGCTCGGGCGGGCCCCCGTCAATCCGTTTGAGTTTGAGCCTTGCGGCCGTATCCCACAGGCGGGGCGCTTAATGCGTAAGTCATGACACAGTGCCAGAGGCAGACCCGCACACCTAGCGCCACCGGTATACGGTGTGGACTTCACGGGCATCTTATTTCGGAATCCCTGTCCTT
+
EF@C:FD+@FGGGCG<FF8EEF<F,CEF6,C,@DGGE8;CFC<,;,,<,@EB,C,C+6D,<,,BA<6@C,,C,,9D=F,,E@FDE,,:,,C,+4+@?,,9@B8++9,,9?EDA++@6+6+6+@87+++++@EEEC>=8<=5C58+2)2)*1+*+5A+>5F)).4@02(.4(-((6.+.57>(49>((3((-,)).)-(((..--)-.527(,).))-..,,((,,.,()1)-287((.,(,5910(((((.).-(,(-4<(,))).(4((((..).).)-(,4(())),)55)).
@M00689:251:000000000-CJTJ5:1:1101:28831:9978 2:N:0:5
CGACGGCCATGCAGCACCTGTACACCAACCACAAGGGAAACTACATCTCTGCAGCGATCTGGTGTATGTCAAGCCCAGGTAAGGTTCTTCGCGTTGCATCGAATTAATCCACATGCTCCGCCGCTTGTGCGGGCCCCCGTCAATTCCTTTGAGTTTTAGCCTTGCGGCCGTACTCCCCAGGCGGGGCGCTTAATGCGTTAGCTACGACACAGAGGCCGTGGAACACCCCTACACCTAGCGCCCACCGTTTCCGGCATTGACTACCAGGGGTCTTACACCTTGCCTCCCTTTTC
+
GGGGGCFGGGGGGGGGGGGGGGGGGGGGGGGGGGGGGGGGGGGGGCGGGGGGGGGGGGGGGGGGGGGGGGGGGGGGGGGGGGGGGGGGGGGGGGGGGGGGGGGGGGGGGGGGGGGGGGFGGGGGGGGG?GGEGGGGGGGGGCGGGFGGFGGGGGGGGGGFFFFEFFFFFFFD>28=GFGDFF>FFFFFFFFBDAFF;<::<6<B)((149(4:06??>102:<(.(43)18?(,917).31B903:6<?>))((47>24))))4:))11((-()).).4().5()).(,-)))
@M00689:251:000000000-CJTJ5:1:1101:15894:9982 2:N:0:5
CGACGACCATGCACCACCTGTACACCAACCACAAGGGAAACTACATCTCTGCAGCGATCTGGTGTATGTCAAGCCCAGGTAAGGTTCTTCGCGTTGCATCGAATTAATCCACATGCTCCGCCGCTTGTGCGGGCCCCCGTCAATTCCTTTGAGTTTTAGCCTTGCGGCCGTACTCCCCAGGCGGGGCGCTTAATGCGTTAGCTACGACCCACAGGCCGTGGACGACCCCTACACCTAGCCGCAACCGTTTCCGGACGGGTCCACCCGGGTCTCTCATCTCGGCACCTCTGCCC
+
GGFEFGGGGGGGGGGFGGGGGGGGCGGGGGGGGGGGGGGGGGFGGFGGGGG?FFGGDGFGGGGGGGGGGAEF@FFGGGGGGGE,CFEFFDFGGGGGGGGGDF@FGFGGFEGGGE9E=DGCGGGGEEGD?E>EEEGGEG+@DGGGG7CFFDFFF9:CFG*<*0:CEFA=2=)5ADEFG@?DF>=B;9B10,(:4)-.-43,4<944(19(46(-8::0969(:03((49D*)4(3C:74>((0((-3(8(5)4(4(((,(,,(.5:4>,(((()-).).)).-(4(-,())))(
@M00689:251:000000000-CJTJ5:1:1101:24785:9985 2:N:0:5
CGACGGCCATGCAGCACCTGTACACCAACCACAAGGGAAACTACATCTCTGCAGCGATCTGGTGTATGTCAAGCCCAGGTAAGGTTCTTCGCGTTGCATCGAATTAATCCACATGCTCCGCCGCTTGTGCGGGCCCCCGTCAATTCCTTTGAGTTTTAGCCTTGCGGCCGTACTCCCCAGGCGGGGCGCTTAATGCGTTAGCTACGACACAGAGGCCGTGGAAGACCCCTAACCCTAGCCCCCCCCGTTTACGGCATGGACTACCCGGGTATTCAATCCTGCACCTCTCTTCT
+
GEFGGFEGGGGGGGGGGGGGGGGGGGGGGEGGGGGGGGGGGGGGGGGGGGGGGGGGGGGGGGGGGGGGGGGGGGDGGGGGGGGGGGGGGGGGGGGGGGGFCFGGGGGGGGGGGGGGFGGGGGGGGGGGGGGGGGDGGGDEGGGGGFFGFGC;D9EGGGGFFFE)==5=ABBFD>C7FD8DFDBFFFBFF9?0:<<DF6::BBF9?:(-,182.(8<BFF99221(4(497),(4>7(43(2>>(469?05(6120((((,)).4,((-(((5)).6)),)-(,(.((,(.)-.
@M00689:251:000000000-CJTJ5:1:1101:28261:10094 2:N:0:5
CGACAACCATGCATCACCTGTACACCAACCACAAGGGAAACTACATCTCTGCAGCGATCTGGTGTATGTCAAGCCCAGGTAAGGTTCTTCGCGTTGCATCGAATTAATCCACATGCTCCGCCGCTTGTGCGGGCCCCCGTCAATTCCTTTGAGTTTTAGCCTTGCGGCCGTACTCCCCAGGCGGGGCGCTTAATGCGTTAGCTACGACACAGAGGCCGTGGAAGCCCCCTACCCCTAGCGCCCACCGTTTACGGCATGGACTACCCGGGTATCCTACCCTGTCCTCTCCGTTTTT
+
GG:FFGGGGGGGFEFFEGGGGGGGGGGGGGGGGGGGGGEFGGGGGCFGGGGFGGGGGGGGGGGGGGGGFGGFEFGGGGCGGGGGGGGGGGGGGGGGGGGGGGGFGGGGFGGGGGFFCGGGGGEGGGGGGGE>EDEGDEGEGGDF7FGGFGGCFDAGGECA:?@CFFFF=BFFD=A)?AGG>95>;(3172?0AAA<9<?30454??:9-7B207:B?(((--23((-2/9)4(4C(((40(71((2((((-),49((((.)4370.7(-(42))-))(.)4))))..4(-()(((
@M00689:251:000000000-CJTJ5:1:1101:28242:10099 2:N:0:5
CGACAACCATGCATCACCTGTACACCAACCACAAGGGAAACTACATCTCCGCAGCGATCTGGTGTATGTCAAGCCCAGGTAAGGTTCTTCGCCTTGCATCGAATTAATCCACATGCTCCGCCGCCTGTGCGGGCCCCCGTCAATTCCTTTGAGTTTTAGCCTTGCGGCCGTACTCCCCAGGCGGGGCGCTTAATGCGTTAGCTACGACACAGAGGCCGTGGAAGACCCCCACACCTAGCGCCCACCCTTTCCGCCATGGGCTACCCGGGTATCTACTCCTCGCATCCCCCACT
+
GGGGGCFGDGGGGGG8EFGGGGGCC6CFBFCGFGCFG8CFGECFC,;,;,+8@FDE+E@F@,,BF<,@C,,C@DGGG@EGFG98FFEBF,,,,8@,,C,9>=EFEEF9,C?EF8,@,9=+1@CC+@EF8;4CCCCEEG8C60=?D+?=CF+@:FFFG;0+;AE)0)5=B=FAF21>GF795=2(201(1,42).))--1(-:4)5,8249(,((3(8(4(1,)((,,83).712C((.449796?<(((5).((((43((,((((,((49(,.44)-4.)((((((((-((((
@M00689:251:000000000-CJTJ5:1:1101:26738:10135 2:N:0:5
CGACGACCATGCACCACCTGTACACCAACCACAAGGGAAACTACATCTCTGCAGCGATCTGGTGTATGTCAAGCCCAGGTAAGGTTCTTCGCGTTGCATCGAATTAATCCACATGCTCCGCCGCTTGTGCGGGCCCCCGTCAATTCCTTTCAGTTTTAGCCTTGCGGCCGTACTCCCCAGGCGGTGCGCTTAATGCGTTAGCTACGACACATAGGCCTTGGAAGACCCCTACACCTAGCGCCCACCGTTTACGTCCTGGCTTACCCGGCTATCTACTCCTGGCCTCCCACCAT
+
GG:C@CFG:FFGFFFCDGGGGFACFG@<F,,DEECECEFGGGGGC@CFGGC,B8ACFFFEGG<EFCCFGGFCFFGGGFD=BFFE<FAFFE,44@CF>BDE+4,9@;FG,;EC:EED;,=++@+++@AE,9>+@C>B=E8CCD:F;AFGF7+,7E:EC@*1AAE:@=@=ABF==D6EG@<C)229(,(19B<6)<)).(/((19<?1(((-.)))).2).)(3)4((.4<3)40,C1(),(1;(2<62:,22<:(,,4200((.,3441((()(.)64)(.)4(,.(,(((((.
@M00689:251:000000000-CJTJ5:1:1101:8771:10225 2:N:0:5
CGACGACCATGCATCACCTGTACACCAACCACAAGGGAAACTACATCTCTGCAGCGATCTGGTGTATGTCAAGCCCAGGTAAGGTTCTTCGCGTTGCATCGAATTAATCCACATGCTCCGCCGCTTGTTCGGGCCCCCGTCAATTCCTTTGAGTTTTAGCATTGCGGCCGTACTCCCCAGGCGGGGCGCTTAATGCGTTAGCTACGACACAGAGGCCGTGGAAGACCCCTACACCTAGCGCCCCCCGTTTACGGCTTGGTCTCCCGGGGTGTTTAAACCTGCCACCC
+
GEBEFCCCGGGGGGGEGEFGGFDFCFGGEEFGGGFGGFFGGGGGGGGGGGGGGFFEGGGGGDEFGGDGG<EFDFDFDFGGGG<EFGGGGGGGGEEFGGCFDGG?DDGGFGDFFFGGFG?GEGGGGGFG,===CC@CEGGGGGC7CFGGFCCGG;D7;CFF+CE@C=A=58AD=>A;1<DGFBF22(.441:::).)4<66?<<)32269F?14:<6(4>>>6)8((..9356(.7??)(-(0(,9971(.(.3-0-((()..)),((((-(,(.-.)).((.(.)(,
@M00689:251:000000000-CJTJ5:1:1101:4197:10354 2:N:0:5
CGACAACCATGCAGCACCGGTACACCAACCACAAGGGAAACTAAAGCGCGGAAGCGATCAGGTGGAGGTAAAGCCAAGGGAAGGGGAGTCGCGTGGCACGGAATGAAGCAACAGGCGCCGACGCTGGGGCGGGCCCCGGAAAAGTCCTGTGAGGTGAAGCCGGGCGGCGGGAATGCCAAGGGGGGGCGGGGAAGGCGGGAAGAAGGAGAAAGAGGGGGGGGGAGAGAAGGAGAAGAGGGGCAGAAGGGGAACGGGAAGGAGAAGGAGGGGAAGGAAGAAGGGGAGGCAGGGAGGG
+
==:8::C666;C<EC<;;++76,,,,9C6,86;CFG>FFF@,C,C,;+7+8+7@,@@,,,:=:A,C6B8,<BE?,,:CE,BAED++++8,8+@++4@B,+4@8+,7=,8AF,8,3+++6@++55+34*45>CE5*3:*2*2CF4*+2***03<*3**3:)0)(4(46((-(3(().<409>09>F>(3((--2(3(-((-(((.(48(42(..4:((4>B9026((((**0(.3*(1,144)(-((.42(((-3(-(43(((4((.4:2(-,,-,4(,.(,31,,,(,-(74--,
@M00689:251:000000000-CJTJ5:1:1101:14896:10439 2:N:0:5
CGACGGCCATGCATCACCTGCACACCAACCACAAGGGAACTGATATCTCTACCAGCGTCTGGTGCATGTCAAACCCAGGTAAGGTTCTTCGCGTTGCATCGAATTAATCCACATGCTCCGCCGCTTGTGCGGGCCCCCGTCAATTCCTTTGAGTTTTAGCCTTGCGGCCGTACTCCCCAGGCGGGGCACTTAATGCGTTAGCTGCGGCACAGAGACCGTGGAATGGCCCCCACCCCTAGTGCCCCCCGTTTACGGCCTGCACTAACAGGGTATCACCTCCTTGCTACTCGTTT
+
GGGG7+CGGFGGGGGGGGGGGGGGGG@6FFG8F8C,C@DFFFFGDGGA<FCAFF8FGGGGGGFEFFF<FFBFDFCGGG7F<,E<FFGGGFFEGF7+C9@D>@EBFEF<F;EEFFEG8EGEGGGDG>DG84@3=@=C>EG9D91<EFGG?+273EA7C@@FFFFFF=BABBF?@(18F>6C422099>6:1:6)6:>>:2(--.)8;>>;1((.,(46><001)8:((,7C@(((9,4((.)*64(3133:?14(2((36((.))(5)-.,,())).()..()67)).))(.48
@M00689:251:000000000-CJTJ5:1:1101:22145:10497 2:N:0:5
CGACAACCATGCAGCACCTGTACACCAACCACAAGGGAAACTACATCTCTGCAGCGATCTGGTGTATGTCAAGCCCAGGTAAGGTTCTTCGCGTTGCATCGAATTAATCCACATGCTCCGCCGCTTGTGCGGGCCCCCGTCAATTCCTTTGAGTTTTAGCCTTGCGGCCGTACTCCCCAGGCGGGGCGCTTAATTCCTTAGCTACGACACAGAGGCCGTGGACGCCCCCTACACCTCGCCCCCACCGTTTAAGGCATGCACTCCCCGGCTTTCTAATCCCGGCCCCCTCTTCTC
+
GGGGGGGGEFFGGGGFFGGGGGGGGGGGGGGGGGGGGGGGGGGGGGGGGGGGGGGGGGGGGGGGGGGGGGGGGGGGGFGGGFGGGGGGGGFGGGGGGGGGDFGGGGGGGGGGGGFGCGGGGGCEGGGG?FEGGGGGGGGGGGGGGFGGFD::DCFGGFGFFAC8CABBABAFFFFFGF>75=>@F>;69B?099)))).)-62.86:1(72(4(8<?>1(422,(4-7D3)3(2FB0:(13B9(7?4(4:1)).8,47).-44(2:90(-(54)))).))(--((((((..)).
@M00689:251:000000000-CJTJ5:1:1101:8041:10525 2:N:0:5
CGACAACCATGCAGCACCTGTACACCAACCACAAGGGAAACTACATCTCTGCAGCGATCTGGTGTATGTCAAGCCCAGGTAAGGTTCTTCGCGTTGCATCGAATTAATCCACATGCTCCGCCGCTTGTGCGGGCCCCCGTCAATTCCTTTGAGTTTTAGCCTTGCGGCCGTACTCCCCAGGCGGGGCGCTTAATGCGTTAGCTACGACACAGAGGCCGTGGCAGACCCCTACCCCTAGCGCCCACCGTTTACGACATGGACTCCCCGGGTATCTAATCCTGGCACTCCTTTTATT
+
GGFEGEGGGGGGGGGGGGGGGGGGGGGGGDFGGFGGGGGGGGGGGCFGGGGGGGGGGGGGGGGGGGGGGGGGGGGGGGGGGFGGFGGGGGGGGGGGGGGGGCEEG=EGGGFFGGGGGGGDGEDGEGGF,EEE>ECCGGDED>EGF?FGFGGFGGGGGFFFFFF5CBAA5>B4@DFBFD4C:@2@66@6>BF6446<(-82:BBFF0:B;F<1(,06:91(738(1:,19/5(((904(.26@908:>??((6:(((,)().3((4(-((--)6))))..)),.()(.()))))))
@M00689:251:000000000-CJTJ5:1:1101:8060:10529 2:N:0:5
CGACAACCATGCAGCACCTGTACACCAACCACAAGGGAAACTACATCTCTGCAGCGATCTGGTGTATGTCAAGCCCAGGTAAGGTTCTTCGCGTTGCATCGAATTAATCCACATGCTCCGCCGCTTGTGCGGGCCCCCGTCAATTCCTTTGAGTTTTAGCCTTGCGGCCTTACTCCCCAGGCGGGGCGCTTAATGCGTTATCTACGACACAGAGGCCTTGTACGCCCCCTCCACCTAGCCACCACGGTTTCCGCCATGTACTCCCAGGGATCTCCACCCTGACATCATTGTCT
+
G>:F@CFB@FC8@6F<AFGFEECFGGGGGDGGGD@<7E8FGGGGCGG@DGGFGDF77,FEGFGGGCFGGF<,CF<DC,BE9@AFGGGGGG7:8CFGGGFF6E@EGG,CE;<8=D9ECADEGE+@C>FGAFCG68+3CC+668@=C1+6<C@,5;<A9>FFFF@)==55=)>@B*16,)0;4=220166;(,(4).6(-40().))(-(((((.(,:()))-..3(424D))43:GF0)((.0((4((((,))4((,(4.-6)).4()-(((().))((-(((()).)))).-)
@M00689:251:000000000-CJTJ5:1:1101:6966:10579 2:N:0:5
CGACGACCATGCACCACCTGTACACCAACCACAAGGGAAACTACATCTCTGCAGCGATCTGGTGTATGTCAAGCCCAGGTAAGGTTCTTCGCGTTGCATCGAATTAATCCACATGCTCCGCCGCTTGTTCGGGCCCCCGTCCATTCCTTTGAGTTTTAGCCTTGCGGCCGTACTCCCCAGGCGGGGCGCTTACTTCGTTAGCTACGACACAGAGGCCGTGGACGCCCCCTCCCCCTATCCCCCACCTTTTACGCCCCTGATTCCCCGGGTTTCTCCTCCTTCCTCCTCATTTC
+
GD:@B:FFGG<@9CFCFCFFFFGFGGF,FCCFC@C,8,<CFGAFDEGGGGGGF@F77EFGGAF,A9E@EF,5,C@FC,BF9,,?EFGDGGDE@FGCF=AF88,4B;,EFF9E:F,@;ED6CE6CEG?F,@4+@@BCCE6CC++?FDGGFG8,:AFEF9+=*<C8@5=@=->95@EEDA*//5-5(,4(4>?0)-)6487?(9<A?6(6(92((((-,(,(,1(((4,7<<)3((/(().(.)--6(,).))5(((((((()))).(-((-((--).)(((-).))((()))))
@M00689:251:000000000-CJTJ5:1:1101:6963:10624 2:N:0:5
CGACAGCCATGCAACACCTGTACACCAACCACAAGGGAAACTACATCTCTGCAGCGATCTGGTGTATGTCAAGCCCAGGTAAGGTTCTTCGCGTTGCCTCGAATTAATCCACATGCTCCGCCGCTTGTGCGGGCCCCCGTCAATTCCTTTGAGTTTTCGCCTTGCGTCCTTACTCCCCAGTCGGGGCGCTTCATTCGTTAGCTCCGACCCCAAGGCCTTGGAAACCCCCTACCCCTAGCGCCCACCGTTTACGGCATTGCCTCCCGTGGTCTCAACTCCTTTCCTCCCTGTCTTT
+
GGEE+@EFCFFFFCECCGGGGCGGGG,,FF@FE@E,BC<<FFGGCFGGGGGGG8FFEGGGCGGCFFGGGGD<@FDFF<7<5CFDGGGGGG7FGGGCF,AC,@,EFF9FGF9E,@,EDFG>CGCGGGDD,E6C6CECGGCGGD6DFFFFFG878EFCG,3<:AACEF):8);7@?EFGA4C*7:2(/5(((6()1)9);@<1>F3(7(4,3((-((40)32(4))48:23))4(49:((,,,03(21(.4((6(,-(9).)).).44.4(4344))(.-,))).))-(47).)-)-
@M00689:251:000000000-CJTJ5:1:1101:15577:10628 2:N:0:5
CGACAGCCATGCAGCACCTGTACACCAACCACAAGGGAAACTACATCTCTGCAGCGATCTGGTGTATGTCAAGCCCAGGTAAGGTTCTTCGCGTTGCATCGAATTAATCCACATGCTCCGCCGCTTGTGCGGGCCCCCGTCAATTCCTTTGAGTTTTAGCCTTGCGGCCGTACTCCCCAGGCGGGGCGCTTAATGCGTTAGCTACGACACGGAGGCCGTGGAAGCCCCCTAACCCTGCCGCCCCCCGTTTACGGCATGGAATACCAGGGTCTCTAAACCTGGCCACGCTGGCC
+
GGGGGGGGGGGGGGGGGGGGGGGGGGGGGGGGGGGGGGGGGGGGGGGGGGGGGGGGGGGGGGFGGGGGGGGGGGGGGFGGGGGGGGGGGGGGGGGDGGGGGGGGGGGGGGGGGGFGFGGGGGGGGGGGGGGGE>CEGGGGGGGGGFGGFCDFGGGGGGGF?FB<EABFFFFDFFFFGA7D>B=>>(61,4:?B2<BF?22:AA<?B0(,3((-44:?0(,-38(((3<7))(.3914(.(4760(26??8()(-490<B))).)5).((((,-).)..4(4?60(,(,(((((
@M00689:251:000000000-CJTJ5:1:1101:7577:10631 2:N:0:5
CGACAACCATGCAACACCTGTACACCAACCACAAGGGAAACTACATCTCTGCAGCGATCTGGTGTATGTCAAGCCCAGGTAAGGTTCTTCGCGTTGCATCGAATTAATCCACATGCTCCGCCGCTTGTGCGGGCCCCCGTCAATTCCTTTGAGTTTTAGCCTTGCGGCCGTACTCCCCAGGCGGGGCGCTTAATGCGTTAGCTACGACACAGAGGCCGTGGAAGACCCCTACACCTCGCGCCCACCGTTTACGGCCTGGCCTACCCGGGTTACTAACCCGTGCATCCCTTGCA
+
GGGGGGGGGGGGGGFGGGGGGGGGGGGGGGGGGGGGGGGGGGGGGFGGGGGGGGGGGAFGGGGGGGGGGGFGGGGGGGGGGFGGGGGGGGGGGGGGGFGGGGGGGGCFGGGGGGCGEGGGGGCEGGGGGFEG6CCEGE?EDGDFGFGGFG7:EGGFGCCFFFFFFFAFF2:=D==FGDFGAF=969B>FF?B)6)<133:?>><5:(42BB:0>??0296722(.,487*01(45?((,(-59(,49?F04:60(((21(().2((4((,(())))((.(-4:())((.)(()
@M00689:251:000000000-CJTJ5:1:1101:5122:10832 2:N:0:5
CGACAGCCATGCAGCACCTGTACACCAACCACAAGGGAAACTACATCTCTGCAGCGATCTGGTGTATGTCAAGCCCAGGTAAGGTTCTTCGCGTTGCATCGAATTAATCCACATGCTCCGCCGCTTGTGCGGGCCCCCGTCAATTCCTTTGAGTTGTAGCCTTGCGGCCGTACTCCCCAGGCGGGGCGCTTAACGCGTTAGCTATGACACCAAGGCCGTGGAAGACCCCGACACCTACCGCCCACCTGTTACGGCATGGACGACACGGGTATCAAATCCTGGCCTCGCTGTGT
+
CE+CCGGF<CE@<FGGDGGEFFCFGFGG@@FFFGFFFGGGGGGGGFGEGGFGFGGGCCFCFFAE8F9FFFGG9EF7CFF8FGFG<FGGGCGGG:B7FF8;68EFGGGE<EFFGF9>;D2@E+@?CEGGGGGG6?CCEGGCD>@DFFGGFGG7D=F,?DFF*+08CB5)):7))/657>FDFD(9BB06>1:?A)(-4490394)).))))(((.4:BB(12(,3(((1/)03(4<13((((0(((,((-)))((-,((47)((((--(,-(2))).).())((().(4(-2()
@M00689:251:000000000-CJTJ5:1:1101:5102:10844 2:N:0:5
CGACAGCCATGCAGCACCTGTACACCAACCACAAGGGAAACTACATCTCTGCAGCGATCTGGTGTATGTCAAGCCCAGGTAAGGTTCTTCGCGTTGCATCGAATTAATCCACATGCTCCGCCGCTTGTGCGGGCCCCCGTCAATTCCTTTGAGTTTTAGCTTTGCGGCCGTACTCCCCAGGCGGGGCGCTTAATGCGTTAGCTACCACACAGATGCCGTGGAAGCCCCCTACCACTAGCGCCCACAGTTTCCGGCCGTGCATACACGGGTTTCACAGCCTGGGAACTCTGTCC
+
GFCFGGGGDFDFFFFECGGFCFCGD@FGGDGGGGFGDGGFGGGGFGGFFGGGGGGGGGGGGFEFGGGGFFGGGGFGGGGCGFGGGGGGGGGGGGG@CGGGGFGGGGC?FFFFGGFCFGGGGGGEEEGGDDGEGGEDEEGEDCEGGF?FFFFADDEFDD6@+4A8C>BFF=B22)/:75?>*69=16@>096())6A04:<6ABF)(,5.2(,,).4:6(3(,51,4(1C75(2)02()((,7((-(.35A))3(2((,4(())4))(-13(()-).)(-.(((((-))66<4)
@M00689:251:000000000-CJTJ5:1:1101:5122:10851 2:N:0:5
CGACAGCCATGCAGCACCTGTACACCAACCACAAGGGAAACTACATCTCTGCAGCGATCTGGTGTATGTCAAGCCCAGGTAAGGTTCTTCGCGTTGCATCGAATTAATCCACATGCTCCGCCGCTTGTGCGGGCCCCCGTCAATTCCTTTGAGTTTTAGCCTTGCGGCCGTACTCCCCAGGCGGGGCGCTTAATGCGTTAGCTACGACACAGAGGCCGTGGAAGCCCCCCCCCCCTAACTCCCACCGTTTCCGGCCTGGCACACCGGGGTATCCACACCTGGCCGCCCTTGCC
+
GGGGGDGGGGGGFGGGGGGGGGGGGGGGGGGGGGGGGGFGGGGGGGGGGGGGGGGG+FDGGGGFFGFFFGAEFGGGGGGGFFGGGGGGGGGGGGGGGGGFEG@FGGGGC@DGFGGGGGG>CCGGGEFGDEE6@EECGGGGGGGGGFFGF?DCFCFFGG+=FFF@EFF555:2>B=EG=GG>=5=96>>09::2:42(8?((66<2(4;((((,5(369;911).(:?FD).,(4>9,,2))9((.1(4:>)52(4(,,(,()(4:(,-(4())))((-4((.8((((((((,(
@M00689:251:000000000-CJTJ5:1:1101:7988:10901 2:N:0:5
CGACGGCCATGCAGCACCTGTACACCAACCACAAGGGAAACTACATCTCTGCAGCGATCTGGTGTATGTCAAGCCCAGGTAAGGTTCTTCGCGTTGCATCGAATTAATCCACATGCTCCGCCGCTTGTGCGGGCCCCCGTCAATTCCTTTGAGTTTTAGCCTTGCGGCCGTACTCCCCAGGCGGGGCGCTTAAGGCGTTAGCTACGACACAGAGGCCGTGGAAGCCCCCTACCCCTAGCGCCCACGGTTTACGGCATTGACTACACGGGTTCTTAACCCGTGCCTCTATTGTC
+
GGGGGGGGGGGGGGGFGGGGGGGGGGGGGGGGGGGGGGFGGGGGGCAF9FGGGGGGGGGGGGGGGGGGGGGGGGGGGGGGGGGGGGGGGGGGGGGGGGGGGGFFGGGGGAAFGGCG=FGGGGGCGGGGGGGGGDGGGGD+?>EGGFGGFGG;FGFGGFFFFF@5@99ABAFF>BCBFDGGF=BB@FFF>9<1.))49?>:?DA22(4;9>7B0:(-(,-(30.2(,4(9)7((3*(-.,-1B(18((-4(3>?<24()5)6)6>),-(,-(().)6)).(-(((.)().)).-
@M00689:251:000000000-CJTJ5:1:1101:26780:10931 2:N:0:5
CGACGGCCATGCATCACCTGTACACCAACCACAAGGGAAACTACATCTCTGCAGCGATCTGGTGTATGTCAAGCCCAGGTAAGGTTCTTCGCGTTGCATCGAATTAATCCACATGCTCCGCCGCTTGTGCGGGCCCCCGTCAATTCCTTTGAGTTTTAGCCTTGCGGCCGTACTCCCCAGGCGGGGCGCTTAATGCGTTAGCTACGACACAGAGGCCGTGGAAGACCCCTACACCTAGCGCCCACCGTTTACGGCCTGGCCTACCCGGGTATCTAATCCTGGCCTCCCTTCTC
+
GGGGGGGGGGGGGGGGGGGGGGGGGGGGGGGGGGGGGGGGGGGGGGGGGGGGGGGGGGGGGGGGGGGGFGGFGGGGGGGGGGGGGGGGGGGGGGGGGGGGGGGGGGGGGGGGGGGGGFGGGGGGDGGG8EGDGGGGGGGGGGGGGFGGFGFFGEGGGGGFFFFFEFB9AAFFAFFEGDGGABFF@BF>>FFFFFFBFF?:BFFAF?<F>F?3446:<BFFF?F?(81,9<;2::>?()5(2>>61:923?04410(,,:(427?F((3(-,)).4))-6).((().(-()(-)
@M00689:251:000000000-CJTJ5:1:1101:26758:10940 2:N:0:5
CGACGGCCATGCATCACCTGTACACCAACCACAAGGGAAACTACATCTCTGCAGCGATCTGGTGTATGTCAAGCCCAGGTAAGGTTCTTCGCGTTGCATCGAATTAATCCACATGCTCCGCCGCTTGTGCGGGCCCCCGTCAATTCCTTTGAGTTTTAGCCTTGCGGCCGTACTCCCCAGGCGGGGCGCTTAATGCGTTAGCTACGCCACAGTGGCCGTGGAAGACCCCTACACCTAGCGCCCCCCGTTTACGGCATGGATCACCAGGGTTTCTAAACCTGGCCTCCCATTCT
+
GGGGGFGGGGGFGGFFFGFGGGGGGGGGEGGGGGGGGEGGFGGGGGGGGGGGFGGGGGGCCFGGGGFGGGGGGGCFFFGFGGGGGGFFGGGGGGGGEGFGGGGEGFEGF9FGG89=DGDG>=CG7E==AFGGGGGDGGGGGGGFGFGGFGGFCGGGGE*BAFE)88>):A9=DB63E>4*/5>>B369>9:1-)))384(()).4(,,--.,)-(4:>(((1)4(4147*).(47((.(,20(4(9((34,:806(((40))((.).,(.(4<2).)(..(401)(.(.)-..
@M00689:251:000000000-CJTJ5:1:1101:26781:10950 2:N:0:5
CGACGGCCATGCATCACCTGTACACCAACCACAAGGGAAACTACATCTCTGCAGCGATCTGGTGTATGTCAAGCCCAGGTAAGGTTCTTCGCGTTGCATCGAATTAATCCACATGCTCCGCCGCTTGTGCGGGCCCCCGTCAATTCCTTTTAGTTTTAGCCTTTCGGCCGTACTCCCCAGGCGGGGCGCTTAATGCGTTAGCTACGACACAGATGCCGTTGCAGACCCCTACCCCTAGCGCCCCCCGTTTACGGCATGGACTACCACGGTTCCTCATCCTTGCCTTCCTTGCTTT
+
FGFFFFFGGGGGGGGFGGGFGFGGGGGGGGGGGFFGGDGGGGGGGGGGGGGGGGGFCFGGGFGFGFGGGGGGGGGGGGGGGCDCFFGGGGGGCGGEGEFGG8@GGGCGGGCFFG,EFFG>EG6CCEFGCFGCGGGGGGGGG77;@FGGFG+,,@DFF;?CFFF9A8=::AF=DFFFGF4:>9920109>>?F4>449?:0(<2)21(4;F:(:)6>:,4(,().).46C*7:(4C3(.8(4B>(4;>1:3093611,.4)5)(4:))-(,(,())).)6))-(()))().)(.))
@M00689:251:000000000-CJTJ5:1:1101:16643:10975 2:N:0:5
CGACAGCCATGCAGCACCTGTACACCAACCACAAGGGAAACTACATCTCTGCAGCGATCTGGTGTATGTCAAAACCAGGTAAGGTGCTTCGCGTTGCATCGAATTAATCCACATGCGCCGCCGCGTGTGCGGGCCCCCGTCAATTCCTTTGAGTTTTAGCCTTGCGGCCGTGCTCCCCCGGCGGGGCGCTTTATGCGTTAGATCCGCCACAGAGGCCGGTGTAAACCCCCCACCCTTACGCCCCACGGTTTAGGCATGGGACACCCAGGGATCTACACACTACCTACCCTTCTC
+
GGEG+CFGGGGGGGGGGGGGGCC@F8,,B@BF8EG@F8,CFG<FE9<,C<9@A<FG+6BF9F<BE@F9F59,,,,7:,,,,9,,:,9F@=>@CB=+:,4,,,,,9CC,9,<EFCC,+@==C8=E+61AFCE+@8>8EG693=?2;<7;BD7,@5,@C,7669C).5//-(0(5(9;E@5))(,4>;170,-(-):A?(-(-).621(4((,(,53(47((4,5.)-3?G3)418C0(3((->>9:90(4:0(-50)48(((((.-((,4((,-).4)()((((())((().())
@M00689:251:000000000-CJTJ5:1:1101:19948:10978 2:N:0:5
CGACGACCATGCATCACCTGTACACCAACCACAAGGGAAACTACATCTCTGCAGCGATCTGGTGTATGTCAAGCCCAGGTAAGGTTCTTCGCGTTGCATCGAATTAATCCACATGCTCCGCCGCTTGTGCGGGCCCCCGTCAATTCCTTTGAGTTTTAGCCTTGCGGCCGTACTCCCCAGGCGGGGCGCTTAATGCGTTAGCTACGACACAGAGGCCGTGGAAGACCCCCCCACCTAGCGCCCACCGTTTACGGACTGGACTACCAGGGTTTCTAATCCTGGCATCTCTATCC
+
GGGGGDGGGGGGGGGFFGGGGGGGGGGGGGGGGGGGGGGGGGGGGGGGGGGGGGGGGGGGGGGGGGGGGGGGGGGGGGGGGGGGGGGFFFGGGGGGGGGGGGGFFGGGGGGGGGGGGGGGDEGGGGGGCDE6=CEGGDDGGGGGCAFGFGGGGCGGGGGFFFFFFFFBFBFFFFFEGFGGF@BF@9F9B>BF4><AF133:92<>?<>0971(4<B?6((43>???7?*)),,4C<..5,3)4(4:9???(6:(((((4(42(01:::0((,6<2.-42))(4(40).))).(
@M00689:251:000000000-CJTJ5:1:1101:11341:11057 2:N:0:5
CGACGGCCATGCACCACCTGTACACCAACCACAAGGGAAACTACATCTCTGCAGCGATCTGGTGTATGTCAAGCCCAGGTAAGGTTCTTCGCGTTGCATCGAATTAATCCACATGCTCCGCCGCTTGTGCGGGCCCCCGTCAATTCCTTTGAGTTTTAGCCTTGCGGCCGTACTCCCCAGGCGGGGCGCTTAATGCGTTAGCTACGACACAGTGGCCGTGGAAGACCCCTACACCTAGCGCCCACCGTTTACGGCATGGACTACCGGGGTCTCTACTCCTGGCATCACGGTCT
+
GGGGGGGGGGGGGGGFFGGGGGGEGGFGGEGGGGGGGGGGGGGGGGGGGGGGGGGGEGGGGGFFGGGGGGGGCEFGGGGGGDFDFGGGGGGDGGGGDCGGEGGFGDFFAEGGGGDFGFGCGGCGGGFG,=CEGGGGGGGGGCEGGFGGFGGFDFGGGFGFFFFECB5>A=5=@BCEG@GDFF@9B>99>>?0544<0140:4<47:0>;9?1).4:<;FF>64<??FFD<>?(4DB0),31;1(4?>?B>02-44,0(().),.1((-9B(()-6)-,()).382:)4((,--
@M00689:251:000000000-CJTJ5:1:1101:11357:11070 2:N:0:5
CGACGGCCATGCACCACCTGTACACCAACCACAAGGGAAACTACATCTCTGCAGCGATCTGGTGTATGTCAAGCCCAGGTAAGGTTCTTCGCGTTGCATCGAATTAATCCACATGCTCCGCCGCTTGTGCGGGCCCCCGTCAATTCCTTTGAGTTTTAGCCTTGCGGCCGTACTCCCCAGGCGGGGCGCTTAATGCGTTAGCTCCGCCACAGAGGCCTTGGAAGACCCCTACACCTACCGCCCCCCCTTTACGGCCTGGACTACCCGGGTTTTCACTCCTGGCCCCTCATTTT
+
GGCEGFGGGGGGAFFFGGGGGGGGGGGGGGGGGGGGGGGGGGGGGFGGGGGGGGGGGGGGGGGGGGGGGGGGFFFGGFGGGGGGGFGGGGGDEGGCFFEGGGGGGFFGFGGGGGEGFFGGGGGGGGFG8EGE6@EEGGGEDCEDFFGGFGD;@GFGGG5FFFE5CA=A=2>=@DFEGFDCAB(2>(3(9>B0A)-)74((-4))(440,:::2(8?()).8:A7,4::C956?:<:((,((7>(24((4)69-(,70(-((4(5((-(2,(,,))))),)).((,((4.))))
@M00689:251:000000000-CJTJ5:1:1101:6325:11087 2:N:0:5
CGACAACCATGCACCACCTGTACACCAACCACAAGGGAAACTACATCTCTGCAGCGATCTGGTGTATGTCAAGCCCAGGTAAGGTTCTTCGCGTTGCATCGAATTAATCCACATGCTCCGCCGCTTGTGCGGGCCCCCGTCAATTCCTTTGAGTTTTAGCCTTGCGGCCGTACTCCACAGGCGGGGCGCTTAATGCGTTAGCTACGGCACAGAGGCCGTTGAAGCACCCTCCACCTAGCGCCCACCGTTTACGGCATGGGCTACCCGGGTATCTATACCCGGCATCTCTTTCCC
+
GGEGGGGGEGGGFCFFFGGGGGGGGGGGGGGGGFGFEFFDGGGGGGGGGGGGGGGGGGGGGGGGGGGGGGGGGGGGGCGFGGGFGGGGGGGGGGGGGGGGGGGGGGGFGGCFGGGGFG6CGGGGGGFGGGG6EECBGGGECC=@GDDGFGCFFFGGG,0@CFE):=AAA5/>>BE=6<DG>=>@@F9(76?<A<<F><:??<<).((((47777((41,((4).)(4:G>),(3*(().(-5911,(4((,-31602(((.(,(4((((((.)))))..((,(,((64))))))
@M00689:251:000000000-CJTJ5:1:1101:17916:11125 2:N:0:5
CGACAACCATGCAGCACCTGTACACCAACCACAAGGGAAACTACATCTCTGCAGCGATCTGGTGTATGTCAAGCCCAGGTAAGGTTCTTCGCGTTGCATCGAATTAATCCACATGCTCCGCCGCTTGTGCGGGCCCCCGTCAATTCCTTTGAGTTTTAGCCTTGCGGCCGTACTCCCCAGGCGGGGCGCTTAATGCGTTAGCTACGACACCGAGGCCGTGGAAGACCCCTACACCTAGCCCCCACCGTTTACGGCATGGACTACCAGGGTCTCTAATCCTGGCCTCTCTTTCC
+
GGCEFFGGGGFGGGFEFGGGGGGGGGGGGGGGGFGGGGGGGGGGGFGGGGGGGGGGGGGGGGGGGGGGGGGGGGGGGGGGGGGGGGGGGGGGGGGGGGGGGG8EGDGGGGGGGGGGGGGGGGGGGGGGDGEEGGGEGGGGGDCFGFGGFGFFGGGGGFCFFFFECB9AAA=AAFEFGFGGF@@=>>>>FFFF4ABFFF?:<BA43(81(-(-7>FBF>9(4(44(333>*.407C2:).(.86(4?924(4:,49(4:00,,5(:).,-3,(.))))--)).:()(,4)))))
@M00689:251:000000000-CJTJ5:1:1101:11087:11167 2:N:0:5
CGACAGCCATGCAGCACCTGTACACCAACCACAAGGGAAACTACATCTCTGCAGCGATCTGGTGTATGTCAAGCCCAGGTAAGGTTCTTCGCGTTGCATCGAATTAATCCACATGCTCCGCCGCTTGTGCGGGCCCCCGTCAATTCCTTTGAGTTTTAGCCTTGCGGCCGTACTCCCCAGGCGGGGCGCTTAATGCGTTAGCTACGACACAGAGGCCGGGGAAGACCCCTACACCTACGCCCCACCGTTTACGGCTCGGCGTCCACGGGTATCACACCCTTGCATTCCGTTTCTT
+
FD@FEGGGGGFGGFGGCGGGGFFGGGGCFEFGGGGGDGGFGFFGGCGGGGGGGGGGGFGGGGGFGGGGEGCAEFDFFEFGAEFGEGFGGGGGGG7FGGGGDGGGGFGFGGFFFDGG8EFGGGGGEGGGGGEGGGBEEGG+CDGD7DDGFGD,DECGFC?FFF@<C9A5A)>9=>6<FA7C>D(2>;((7>:2))).3(--445<??((((.((.421((-(4(-(.129*).,42..(,(()-((-2,(53:16((((-4-((-(312366,)))5(,4((42?))))(.,()-.
@M00689:251:000000000-CJTJ5:1:1101:11107:11169 2:N:0:5
CGACAGCCATGCAGCACCTGTACACCAACCACAAGGGAAACTACATCTCTGCAGCGATCTGGTGTATGTCAAGCCCAGGTAAGGTTCTTCGCGTTGCATCGAATTAATCCACATGCTCCGCCGCTTGTGCGGGCCCCCGTCAATTCCTTTGAGTTTTAGCCTTGCGGCCGTACTCCCCAGGCGGGGCGCTTAATGCGTTAGCTACGACACAGAGGCCGTGGAAGACCCCCACACCTAGCGCCCACCGTTGACGGCGTGGCCTCCCGCGGTATCTAATCCTGGCGTCTCTGGTCC
+
FFGGF7FGGGGGGFGGGGGGGGGGGGGGGGGGGGGGGD<CEGGGG<FFGCFFGGGGGGGGGGCGEFGGG9FGGGFGFGGGFFG8FFGGGFGGGGGGGGGF6FGGGGG9D;F=FGGGGGFGG6EGGGGFGGGGEGEGGEGEDGGFGFGGF7=78FGF@,=BCB@BFFFBFBFD>):>>A9CA>@>BFB>BFB<<4453??F22)),((,9>,(5?(869>B9?270(80C)03(2DF(,43;>6?6<;6((-)4330790-()(.4(((-(-(-)--).))),((((-.)-))))
@M00689:251:000000000-CJTJ5:1:1101:25681:11285 2:N:0:5
CGACGACCATGCAGCACCTGTGCAGGACCCTTACGGACACCGTATCTCTACGGCTTTTCCCTGCATGTCAAACCTTGGTAAGGTTCTTCGCGTTGCGTCGACTTAAGCAACATGCTCCGCCGCTTGTGCGGGCCCCCGTCAATTCCTTTGAGTTTTAGCCTTGCGGCCGTACTCCCCAGGCGGGGCGCTTAATGCGTTAGCTCCGAACCAGAGGCCGTGGAAGACCCCAACCCCTAGCGACCCCCGGTTACCGCCTGGACCCCCAGGGTATCCAATCTCGGGCACTCGTTCTCTT
+
GGGGEFEGGGGGGGGGGGGGGFGFFDFFFGGGGGGEEG7FFGFGGGGFG<FFDGGGGGGGGGGGGFCF<FFCGGFGE@FEFCC?DFFGGG::E:6CEEE887@B99F,CFG8AEGCEFDGGGGG8@E,ECE=EEGDGE:EG*:5CFGGF+?>FGCDC8C69F)05-552>=5@4;2/(7>A>B;B((,941.4)47B?6<26)((,(,31,,420-41-6:21(((4<**)(-8*(((,(4)(-7((--,4),,((((((,((-((3((().)).).)),((((,4:(((,4))6
@M00689:251:000000000-CJTJ5:1:1101:13225:11409 2:N:0:5
CGACGGCCATGCAGCACCTGTACACCAACCACAAGGGAAACTACATCTCTGCAGCGATCTGGTGTATGTCAAGCCCAGGTAAGGTTCTTCGCGTTGCATCGAATTAATCCACATGCTCCGCCGCTTGTGCGGGCCCCCGTCAATTCCTTTGAGTTTTAGCCTTGCGGCCGTACTCCCCAGGCGGGGCGCTTAATGCGTTAGCTACGACACAGAGGCCGTGGAAGACCCCTACACCTCGCGCCCACCGTTTACGGCCTGGACTACCCGGGTATCTAACCCTGTCATCCCTGGCT
+
GGGGGGGGGGGGGGGGGGGGGGGGGGGGGGGGGGGGGGGGGGGGGGGFGGGGGGGGGGGGGGGGGGGGGGGFGGGGGGGGGGGGGGGGGGGGGGGGGCGGGFFGGGGGGGGGGGGGGGGGGEGGGGGGFGGGCEGGGGGGGGDFGFDGFG+EEGGGGGGFFFE@EFFF=>=AFFF@G@FDA==>9BFFFBF<A))-2(34:<)65-162916?:,4:6;F6:27(.4<GD>??FF?0(,405912<62:B(.((2((4(80)381:03(,(.52:4.:((,).)..),))(((
@M00689:251:000000000-CJTJ5:1:1101:10174:11447 2:N:0:5
CGACGGCCATGCAGCACCTGTACACCAACCACAAGGGAAACTATATCTCTGCAGCGATCTGGTGTATGTCAAGCCCAGGTAAGGTTCTTCGCGTTGCATCGAATTAATCCACATGCTCCGCCGCTTGTGCGGGCACCCGTCAATTCCTTTGAGTTTTAGCCTTGCGGCCGTACTCCCCAGGCGGGGCGCTTACTGCGTTAGTTACGACAATGCGGCAGTGGAAACCCCCTCAACCTAGCGTCAACGTGTTCAGGCTGTTACTCCCAGCGGATATCAGCTCGTACATCATCTAT
+
GGGGGGGFGGGGGGGGGGGGGGFFGEFGC@FCG<EF:FFFGGF9F<FGC9F@E@ECGECGCGGCFGGF@EDGGGFGGGG@FFGGDFGGCEFCE++>CEDF88FEFGGGAFFFGEC8;,=CE>6=88?@,9B+8C+@DED+==6C+++CC?C;65EEFCG+;+*):5)88:94AD*>F=G58:55;609(,3:))64((48,))64:(3(,))(--70(43,)4)41(4595:B:C>22:9()((.(((4(-:6-(((.)))))(.(5((((--65)))).(-(4().).)..4
@M00689:251:000000000-CJTJ5:1:1101:21137:11463 2:N:0:5
CGACGACCATGCAGCACCTGTGCAGGACCCTTACGGACACCATACCTCTACGGCCTTTCCCTGCATGTCAAACCTTGGTAAGGTTCTTCGCGTTGCGTCGAATTAAGCAACATTCCCCGCCGCTTGTGCGGGCCCCCGTCAATTCCCTTGAGGTTTAGCCTTTCGGCCGTACCTCCCCGGCGGGGCGCTTAACGCCTTAGCTTCGGCACAGACCCCGTGGAAGGGCCCCCCACCCCGCGCCCAACCGTTACGGCCGTGACTTCCCAGGTGATCAACCACGGCCCCCTCTTTTCTT
+
GGGGGGGGGGGGGGGEFGGGGG,E<;@FGFE<FGGGGGDGGCE<,:,6CC<@BF+CFGGGGGGF<CCFECEGGG:5?FE?FCEFG,CF5,64@F+@4@==8DDF9F9,AAE=,,C,,@01@6?3C+@,A=EE+@CEG6:7*<:@+?*=F*?C,>FG7;:A9F9*)))8-5-8(*77C1)25(6491((-4(-),,(.4))))))(42(40258(,8-8<>07(4:(441/<(38*,(,(,47((-,(41(8012(-(-(-)-)).).:3().)).,((((((((((((())))))
@M00689:251:000000000-CJTJ5:1:1101:23506:11473 2:N:0:5
CGACAACCATGCAGCACCTGTACACCAACCACAAGGGAAACTACACCTCTGCAGCGATCTGGTGTATGCCAAGCCCAGGTAAGGTTCTTCGTGTTCCATCGAATTAATTCACATGCCCCGCCGCCTGTTCGGGCCCCCGTCAATTCCTTTGAGTTTTAGCCTTGCGGCCGTACTTCCCACGCGGGGCGCTTAATGCGCTAGCTACGTCACAGACGTCGCGGATCCCCGCCCCACCCCGCGTCCACCGTTTTCGGCCATGACTACCCTGGGTTCTAATCCCTGCACTCCTGTTC
+
FGFGF@FGGGGGF<CFFGG8FGGGGFEG7CFFC6<,BE<FFECFF<,66CCF,6;@@,,:F,,,AEFF,9A@,B,:@,,5CCFC<,C5E,4,94?,95@A,4,98FFG,9C9=,,>,,+++68E+4@98,B+@E+3=@86?6@7++2DF7+,3@:3=3++;49):))):)118)*/=)**/7)-5(3(,486).)),(-31(64),(((()-5(433((--(((,(-(97)4(-C(((,((044.(42(,()(4(((()))))..().((,-()))))).))(.()((-)))-
@M00689:251:000000000-CJTJ5:1:1101:23488:11477 2:N:0:5
CGACAACCATGCAGCACCTGTACACCAACCACAAGGGAAACTACATCTCTGCAGCGATCTGGTGTATGTCAAGCCCAGGTAAGGTTCTTCGCGTTGCATCGAATTAATCCACATGCTCCGCCGCTTGTGCGGGCCCCCGTCAATTCCTTTGAGTTTTAGCCTTGCGGCCGTACTCCCCAGCCGGGGCGCTTAATGCGTTATCTACGACACCGAGGCCGTGGAAGACCCCTACACCTATCGCCTACCTTTTGCGGCTTGGCTTCCCAGGGTATCTAATCTTGGCACCT
+
GGGGGGGGGGFGGGGCEGG<E<FGFFGGGG:FD<FCGEFGGGGG@CF<EFFGGGGGE8FFG9FC?CFG<<,B5,DF@A4BFG,<BFGGGGG78FCG7F;D6EDFGGAAAFGGAE9EF@D>GGEEEE=F=E8C+=8EEG>6C++6=D+?C+2,5@;;D,;CACC5C5=A):>2<@6=:>9>)6@9==6(79?(7<5C>?,4(.-)6((3-71(,(,189912242:2:,11042:G:(),((7(-43)-92))((,-4>3(((.),))(,4(,-).)).)-))()),(
@M00689:251:000000000-CJTJ5:1:1101:27722:11485 2:N:0:5
CGACGACCATGCAGCACCTGTACACCAACCACAAGGGAAACTACATCTCTGCAGCGATCTGGTGTATGTCAAGCCCAGGTAAGGTTCTTCGCGTTGCATCGAATTAATCCACATGCTCCGCCGCTCGTGCGGGCCCCCGTCAATTCCTTTCAGTTTTAGCCTTGCGGCCGTACTCCCCAGGCGGGGCGCTTCATGCGTTAGCTACGACACAGAGGCCCTCGAGGACCCCCACACCTCGCGCCCCACGTTCCCGGCATGGACTATCAAGGTACTTAACCCTGGCCATCCTTTCCC
+
GGGGCCGGGGGGGCFFGGGGGGGGGGGG7@@FDFF<CACFFECGG<F,FGFGGGGGC<DCGG<EGGFFGGF@<F,=BFF=FEFDEB,EE;=7E:>FGFCFGGGGGGGG?;FFGGGG@,DCGGCEC+@CD>=+?EC=E6@+++4++=DFFF+@CGF,+@0+9A5)8959AF@?2(/5C>FG462632761(416).-((-4246..4((--4<(,:1-(((-2(((-181))-((5(((-(4DF63,-372(.-((--(()53().)).)56-)--6)4(.:<6(((.())).))
@M00689:251:000000000-CJTJ5:1:1101:13301:11741 2:N:0:5
CGACGGCCATGCAGCACCTGTGACCGGCCCCGAAGGACCCCGCATCTCTGCGAGTTTTCCGGCCATGTCAAACCTTGGTAAGGTTCTTCGCGTTGCGTCGAATTACGCAACATGCTCCGACGCTTGTGCGGGCCCCCGTCAATTCCGTTGAGTTTTAGCCTTGCGGCCGTACTCCCCAGGCGGGGCACGTAAAGCGTTAGCTCCGGCACAGACACCGGTGAAGGGACCCACACCTAGCGCACACCGTTTACCAGGGGGACTACCAGGGGGTACAATCCAGGCAACTCGTGCTCTT
+
GGGFEGGGCDFFEGFFFGFFFGGGFGE@:@FFEGGGGFFG:FGECEFGGFECFFCFCFCFCC@CCAFFFGFEFFFFFG<FFFG5EEGGG@FGEFG7@:@6>@3>E9>FC=+D8B,,@66+1@+:BFGFGDGGG7EEGG8*8C,:D602)7CGCG?9;CFF6AE16,3(468?(541:?GF32011(4:(43<(.)43((<<4).41(,4,(.((,,(3(,-).4,((-*1782<*()((((0-(,(,((())))((,,(((,(().:1(((,.)))(().::(4(()((.-()).
@M00689:251:000000000-CJTJ5:1:1101:13284:11747 2:N:0:5
CGACGGCCATGCAGCACCTGTGACCGGCCCCGAAGGACCCCGCATCTCTGCGAGTTTTCCGGCCATGTCAAACCTTGGTAAGGTTCTTCGCGTTGCGTCGAATTAAGCACCATGCCCCGCCGCTTGTGCGGGCCCCCGTCAATTCCTTTGAGTTTTAGCCTTGCGGCCGTACTCCCCAGGCGGGGCCCTTAATGCGTTAGCTGCGGCACAGACCCCGTGGCAGGGCCCCCCCCCCAGCCCCCCCCGTTTCCGGGTTGGCCTCCCAGGGTCCTCACACTTGGCCTTCCTCTCTCTT
+
GGGGGGGGGGGGGGGGGGGGGGGGGGGGGGGGGGGEFGGGGGGGFGAEGEGFDGGGGFGGGDGDF?FGGGGGGFGGGGGGGGGGGFGGF7F:ECFDCFGGGGFFFGAAF3DDFD8,@FCEGGDGGFEFGGGEEGGGGGGGGGGGGFGFFGGGGGFFGGGAFF;;;>F@FF;DDEEFE13C>6;>01223::BA2),44614)-.243(48331<??9,(((4-((-197)7((-)((((-25(((,,4:34:6(((-((4)((-()46:(,-))()(())).,)))()))(),).
@M00689:251:000000000-CJTJ5:1:1101:12747:11777 2:N:0:5
CGACGACCATGCAACACCTGTACACCAACCACAAGGGAAACTACATCTCTGCAGCGATCTGGTGTATGTCAAGCCCAGGTAAGGTTCTTCGCGTTGCATCGAATTAATCCACATGCTCCGCCGCTTGTGCGGGCCCCCGTCAATTCCTTTGAGTTTTAGCCTTGCGGCCGTACTCCCCAGGCGGGGCGCTTAATGCGTTAGCTACGACACAGAGGCCGTGGAGGACCCCTACACCTAGCGCCCACCGTTTACGGCTTGGACTACCAGGGTATTTAATCCTGGCATCTATGTCT
+
GGGGGDFEGGGGGGFFEGGGFGGGGGGGGGGGGGGGGGGGGFGGGGGGGGGGGGGGGGGGGGGGGGGGGGGGGGGGGGGGGGGGGFGGGGGGGGGGGGGGGGEEFFFGEFGGGGFGAFFEDEGDEGGGCDEEGGECEGGC:CCGGFFCF7CGGCFCFGFFFFEEEFF):4>AFB43,6CCF2>B>BFB>9<BA)6<B08<<<2:>BFF>B?0736??>BF9B(1??387/7(:7984??12:7?F09??36A0(((--483).(87?BF(54)---644).8((.())).)))
@M00689:251:000000000-CJTJ5:1:1101:12732:11788 2:N:0:5
CGACGACCATGCAACACCTGTACACCAACCACAAGGGAAACTACATCTCTGCAGCGCTCTGGTGTATGTCAAGCCCAGGTAAGGTTCTTCGCGTTGCATCTAATTAATCCCCATGCTCCGCCGCTTGTGCGGGCCCCCGTCACTTCCTTTGAGTTTTAGACTTTCGGCCGTACTCCCCCGGCGGGGCCCTTCATGCGTTAGCTCCGACACAACGGCCGTTGCAGACCCCTACACCTAGCGCCCACAGTGTACCCCATGGGCCCCCCCGTGGTCCCCACCTTCCATCCCTTTCT
+
GGGGGFGGGGGGFGGGGGGGGAFAFGD8FC@FE8C8FEFG,F<AF<FGGGFCD@<++BFGF,EFG9FFGEE,5BBF8CDFCAF8EFGGGFEFEFFFE98D,,,,9CF,545DF8,>;EDCEGEGG6DFGEC8C86@CGGE=7+=+;;=CG?3@CFFG99*9=A5;>:18/:)/4C:EF)9)-(,19((-,4(.)-61?<8(:443(,3(4((-(-(419(2(,))434D/):>?F05,26>;604((5)...)),,.(.(((-(-((3(((,))((.((.,(()))(()))))
@M00689:251:000000000-CJTJ5:1:1101:27300:11796 2:N:0:5
CGACGGCCATGCAGCACCTGTACACCAACCACAAGGGAAACTACATCTCTGCAGCGATCTGGTGTATGTCAAGCCCAGGTAAGGTTCTTCGCGTTGCATCGAATTAATCCACATGCTCAGCCGCTTGTGCGGGCCCCCGTCAATTACTTTGAGTTTTAGCCTTGCGGCCGTACTCCCCAGGCGGGGCGCTTAATGCGTTAGCTACGACACAGAGGCCGTGGAAGCACCCTACCCCGAGCGCCCACCGTTCACGGCCTGGATTACCAGGGGAGCTAATCCCGGCTACTCTGGCT
+
GEFGGGGGGGGGGGGGGGGGFGGGGEFGFCF@FFGGGGGFFFCGF<ECEFF,@EBCC@<EEGBFFGFGC9EFGG,A=9BBFCFG<:AF<A::>@FCEGFD88C@FGGF?FG?@==F;;319ACC@4A=DEDGGGEEEGD+=CE7+3=9A;?:D9,@DFG7:5@0)=55==9ADB4):-8:?B>FFB>F0,8:BFF96?1116)4,-2703::((14:7((,141((421/82((9(-19605132:-(8(443:(-342:).)).43(((-((,)6))))-,4(-.)5))))(
@M00689:251:000000000-CJTJ5:1:1101:27317:11808 2:N:0:5
CGCCAGCCATGCAGCACCTGTACACCAACCACAAGGGAAACTACATCTCTGCAGCGATCTGGTGTATGTCAAGCCCAGGTAAGGTTCTTCGCGTTGCCACGAATTACTCCACATGCTCCGCCGCTTGTGCGGGCCCCCGGCAATTCCTTTGAGTTTTAGCCTTGCGGCCGTACTCCCCAGGCGGGGCGCTTAATGAGTTAGCTCCGACCAATGCGCCTGTGCACACCCCCACACCTTACGCCCACCGTTTACGGCCTGGACTACCATGGTAACAAAGCCCTGCCCTCCTCACA
+
FG7FC:C86;;<EFFDGG8<CF@@@,CFGGFGGGCG@C@E8FA8FFG9E,CFG8<FFGE@FF@FE<FD9EFDEFCC<CGFC@,B5,?AF9=:E=@F7,,9>@>FG9,,9,5EDCFF8DD@@CEEE+A@,,+@+@>CEED+=CECGFC9FG?,+5@AF;76A+*)85=)/55-56@3C@6425(6>F9(3(,(.)))).4:<4<2(-,-((.)(((,84(-,)6))339G)80(4D77)41()40::,24,4<((((,(1(4)4(()..())))).(((.((4(4(((((()(.
@M00689:251:000000000-CJTJ5:1:1101:21754:11856 2:N:0:5
CGACGGCCATGCACCACCTGTACAGGACCCTTGCGGACACCGTATCTCTACGGCTTTTCCCTTCATGTCAAACCTTGGTAAGGTTCTTCGCGTTGCGTCGAATTAAACCACATACTCCACCGCCTGTTCGGGCCCCCCTCAATTCCTTTGAGTTTCATTCTTGCGACCGTACTCCCCCGGCGGCGAACTTCACACCTTAGCCTCTACCCTGAGTGGCTCAATCCACCCCACGTCCCGTTCCCATCGCTTAGCGCGTGGACCACCCGGGTGTCTACTCCTCGCAGCTCTCTTACTT
+
FE7F@FGGGGGGFGGGFGGGGDF<FGGGGGGF,CC:@B+CFFFGGGACF9C@@FFDGDA9F9,B9?AEC,A,,BFE,6CF<C<FFEFGGFD:@=F7>@C6++@EG,E,==F,,4@F=DFGGGG+>+7,7AC>=1@CG+9EC75=+=D915+@DD,,2,?B;A*14:=AFD9(5/82:(8:A02:7-46<9)54).((,6.))..().-().(,.2-3()..)),)44:)1>(-39(,32(,92),-(.3())-,,7001.,333((,((--5)))),4<((-((-,52))-)).)
@M00689:251:000000000-CJTJ5:1:1101:7159:11943 2:N:0:5
CGACGGCCATGCAGCACCTGTACACCAACCACAAGGGAAACTACATCTCTGCAGCGATCTGGTGTATGTCAAGCCCAGGTAAGGTTCTTCGCGTTGCATCGAATTAATCCACATGCTCCGCCGCTTGTGCGGGCCCCCGTCAATTCCTTTGAGTTTTAGCCTTGCGGCCGTACTCCCCAGGCGGGGCGCTTAATGCGTTAGCTACGACCCAGAGGCCGTTGACGCCCCCTACCCCTCACGCCCACCTTTTCCGGCCTGGCCACCCTGCGTATCTCATCCTGGCACCCTTGTCT
+
GGFEGGGGGGGGFGFGGGGGGGGGGGGGGDEGFC@<FFGFGGGGFEGFGGGGFGGF@FFGAEGGGCGFGG@9@FFGFGGGFGGGGGGGGGGGGGGFG9EFGF8EGEAFFG9FFGCD=FG6EE6CDECGFGGCCEC>CEDEG++?CFGGFFD;:AEGG9FFFFF5CAAA=BF=D=CFGFCD49(63(239;??2>240<:?:9<5?B?>6((,.46:?0,(44)(-2995)),(330(34:?F9((((.).))2(-(((4(.(((4(((,(,(,)))-4)))(..)3,(,().)
@M00689:251:000000000-CJTJ5:1:1101:20424:11998 2:N:0:5
CGACGGCCATGCACCACCTGTACACCAACCACAAGGGAAACTACATCTCTGCAGCGATCTGGTGTATGTCCAGCCCAGGTAAGGTTCTTCGCGTTGCATCGAATTAATCCACATGCTCCGCCGCTTGTGCGGGCCCCCGTCAATTCCTTTCAGTTTTAGCCTTTCGGCCGTACTCCCCAGTCGGGGCGCTTAATGCGTTAGCTTCGACACAAAGGCCGTGGAAGTCCCCTCCACCTCGCGCCCCCCGTTTACGGCATGGACTACCCGGGTTTCTAATCTTGTCCTCTCTTTCC
+
GGEGEFGGGGGFFGGFFGEFFGFGGGG8@BCF<FCFC8FF@AFGCCGDGG9FFFF:+CFGFGGGGGCEEG,A@ADF8,B<BFFGEFGGGG,7>468:AAG>EDFFG;5EF?E:E@FCG68@E+@==DF,E@CED>EGEDCC7>FGFGC<++,,@ECF,*+;CE**))8-):@DBC4FD*:)0(0>5;((1;73?)).41,()-))462-(.((..41(4(4().))621*)4(2F?3<>04)43>(33:B:AB2,-232042(5,(((42((46A)6)))....)-44)))))
@M00689:251:000000000-CJTJ5:1:1101:28345:12005 2:N:0:5
CGACAGCCATGCAGCACCTGTCTCCGGTCCAGCCGAACTGAAGAACTCCATCTCTGGAGTCCGCGACCGGGATGTCAAGGGCTGGTAAGGTTCTGCGCGTTGCGTCGAATTGAACCACATGCTCCACCGCTTGTGCGGGCCCCCGTCAATTCCTTTGCGTTTTAGCCTTGCCGCCCTACCCCCCACGCCGCGCGCTTACTGCCTTCCCTGCGGCCCCGAACCCGTGGACGGACCCCCCCCCCAACGCCCCACCTTTCCCCCCTGCCCCCCCCCGCCCCCCACCCCTCCCCACCC
+
GGFEGCGGGGGGGGGGGGGGGGGGGGGGGGGGGGGGEGGGGGGGGGGGGGGGGGGGEFFEGGGGEEGGGGGGGGGGGGGDGGGGGGG9FGGGGGGGGGGE>CGGGGGFFFG9DFGG@FGGGG8FGGGGGGGGGG6FEC6EGGGGGFGD>FDGGGGGG?4//657-@EE:)6(.6@(/(;0;=>F(((-(-(,7(4(--.)).(.4)(.)).((4(3(,(((7?(--((*).((-9321(49)((-(36>(2911))).,(4((,,(.-,7;>9((((-(-2>026(((8323((
@M00689:251:000000000-CJTJ5:1:1101:22551:12006 2:N:0:5
CGACGGCCATGCAGCACCTGTCTCCGGTCCAGCCGAACTGAAGAACTCCGTCTCTGGAGTCCGCGACCGGGATGTCAAGGGCTGGTAAGGTTCTGCGCGTTGCGTCGAATTAAGCAACATGCTCCGCCGCTTGTGCGGGCCCCCGTCAATTCCTTTGAGTTTTAGCCTTGCGGCCGTACTCCCCAGGCGGGGCGCTTAATGCGTTAGCTGCGGCACGGAATCCGTGGAAGGACCCCACACCTAGCGCCCAACGTTTACGGCATGGAATACCAGGGTCTCACACTCCTGCAACTC
+
GGEEGGGGGGGGGGGFGGGGGGFGGGGGGGGGGGGGGGGGGGGGGGGGGGGGGGGGGGGGGGGGGGGGGGGGGGGGGGGGGGGGGGGGGGGGGGFGGGEGGGG@=CFFFFFGDFGGGGGGGG8F?EGGGGGGGGCGEEGGGGGGCEGG;8FFGGFGG?C6FFEFFCEFFFF@FFFBE19*@?B<71<FFFFFB6>F1066<F9B?<?F>B?(6>9>6040-4:6:?B?*CF???G:(((-4).271969002(2(.()-(7-374.)),).)),82(())),((.())(,-)()
@M00689:251:000000000-CJTJ5:1:1101:7542:12051 2:N:0:5
CGACGGCCATGCAGCACCTGTGTCCAGGTTCCCTTTCGGGCACCAATCCATCTCTGGAAAGTTCCTGGCATGTCAAGGGTAGGTAAGGTTTTTCGCGTTGCATCGAATTAATTCACATAATCCACCGCTTGTGCGGGTCCCCGTCAATTCCTTTGAGTTTCAACCATGAGGCCGTACTACCCAGGACACCAACTGCACGCGTTATCTGCGGCACTAAGGAAGCCTCCTACCCCAACCCCTAGTTGACATCGGTCAGGTCGGGGCGTACAGGGGTCAGTCATCAGTGACACTGTGG
+
FB:@FGGGDGGCCFFDCCFG<FCF<CC,6;CFGGFD<FC@@C7CCEEGFFAF9ECFGAEFFFFGGGGGCD<FGFBFFDDGGGFFBF=89EF:D<7FFE=@6E@=B:FE<FD,,4C,,,+,,38DE@@8644,8FGEE+=80+@06<D@?9=D8,=DCF7B+C;;C):**:))018>E)++0)3>2))-)05<AF)*0(6>258(().932(((,/;@8()((((//((*2)(,3*(((,315)44),6))(,4(21:-.((((40((,-),4(-((.))))6)))-)))),).)(
@M00689:251:000000000-CJTJ5:1:1101:7536:12070 2:N:0:5
CGACGGCCATGCAGCACCTGTGTCCAGGTTCCCTTTCGGGCACCAATCCATCTCTGGAAAGTTCCTGGCATGTCAAGGGTAGGTAAGGTTTTTCGCGTTGCATCGAATTAATCCACATAATCCACCGCTTGTGCGGGTCCCCGTCAATTCCTTTGAGTTTCAACCTTGCGGCCGTACTCCCCAGGCGATCAACTTCACGCGTTAGCTGCGGTACTAAGGAAGTCTCCTCCCCCAACCCCTAGTTGCACCCGTTTAAGGCGTTGACTCCCAGGGGTTCTACTCCTGTGCTCT
+
GGGGGGGGGGGGGGGGGGGGGGGGGGGGGGGGGGGGGGGDGGGGGGGGGGGGGGGGGGGGGGGGGGFFGGGGGGGFGDGGDEGGFDGGGGGGGGGGGGGGGGGGGDEGGGFGGGGGGGG8DGFFGGEGGGGG?A8CEGGGGGEGG5CGFGGGGGG86,?CF7CECFFABF)=@=:4;=GGFFFF2B2((5()0*09*5-3;@@@134)/1614275533<2(.4)556C5@B01*((4:33469))))(,-4(3().),(,(,()))(4(),(((,.-))))().-.)-))
@M00689:251:000000000-CJTJ5:1:1101:12477:12107 2:N:0:5
CGACAACCATGCACCACCTGTACACCAACCACAAGGAAAACTACATCTCTGCAGCGATCTGGTGTATGTCAAGCCCAGGTAAGGTTCTTCGCGTTGCATCGAATTAATCCACATGCTCCGCCGCTTGTTCGGGCCCCCGTCAATTCCTTTGAGTTTTAGCCTTGCGTCCGTACTTCCCAGGCGGGGCGCTTACTTGCTTCGCTACGACACCCAGGCAGTGCCAGACTCCTCCACCACGCCCTCACCGTTTTTGGCCGGGTCTACCCCGGCTTTCATTCCTGTCTCCTCCGCTAT
+
FGGGGGGGGGGGGFGFFGGGGFC<FGGF@FCF8@<@<C<FFFGFGFG<EG9@,,@CFA@F<9F<?FEF,:<F,CF<E8F<,@FC@E<<F;,,>+6+8<D;8,44,EGF,@FGC8,@8461=C8>++AD==E68EE6C==6=8+C+=DFF++,+3@=9=++*31)30)1>9=9=5*;C5*2*1):(((((6(42:)))6))4(2:6:(-(-((-((-(-..)).)(-))9*).(4D((-(-4),,(,(.-50((,4),(3,(.)))((-((((()-))..).)).)))(((((-(
@M00689:251:000000000-CJTJ5:1:1101:11669:12200 2:N:0:5
CGACAGCCATGCACCACCTGTACACCAACCACAAGGGAAACTACATCTCTGCAGCGATCTGGTGTATGTCAAGCCCAGGTAAGGTTCTTCGCGTTGCATCGAATTAATCCACATGCTCCGCCGCTTGTGCGGGCCCCCGTCAATTCCTTTGAGTTTTAGCCTTGCGGCCGTACTCCCCAGGCGGGGCGCTTAATGCGTTAGCTACGACACAGAGGCAGTGGAAGGCCCCTACCCCTAGCGCCCCCCGTTTACGGCATGGCATAACCGGGTGTCCCATCCTGGCATCCTCATTC
+
GGGGGGGGGGFGGGGCGGGGGGGGGGGGGGGGGGGGGGGGGGGGGGGFGGGGGGGEGGGGGGGGGGGGGGGGCGGGGGGGGGGGGGGGGGGGGGGGGFFGGGGGGFGGGGGGGGGFDFGGGGGGGGFGGGGGGGGGGGDGGGGGGFGGFGFGGFGGFGGFFFFF@A5>@BBFFBFECACCFFF=3;B9(,1<-4<B08?:?AA4?:(7914<?BBF((,.1243(410C7@<127(,:BBB79(4((-.(,41419((4((),),.7(710()))..(428(1(.(())))))
@M00689:251:000000000-CJTJ5:1:1101:26266:12211 2:N:0:5
CGACGGCCATGCACCACCTGTACACCAACCACAAGGGAAACTACATCTCTGCAGCGATTTGGTGTATGTCAAGCCCAGGTAAGGTTCTTCGCGTTGCATCGAATTAATCCACATGCTCCGCCGCTTGTGCGGGCCCCCGTCAATTCCTTTGAGTTTTAGCCTTGCGGCCGTACTCCCCAGGCGGGGCGCTTAATGCGTTAGCTACGACACAGAGGCCGTGGAAGCCCCCTCCCCCTAGCGCCCACACTTTCCGGCATGGACTACCCGGGTATCCAACTCCGGCATCT
+
GGGGGGGGGGGGGGGGGGGGGGGGGGGGGGGGGGGGGGGGGGGGGGGFGGGGGGGGGGGGGGGGGGGGGGGGGGGGGFGGGGGGGGGGGGGGGGGGGGGGGGGGGGGGGGGGGGGGGGGGGGGGEGGGCFGGDGGGGEGGGGDGGFGGFGDCEFFGGF5FFFFEFA=ABAB@DFEEGDFGF>>9>0906>F?BFAA6?1:()<>FFBF>>(4:?(,403,,(53(.8?G3)-(493((((,03(8,((.-.60(-(-(14>>00((2162(3))6.((.),(-((()
@M00689:251:000000000-CJTJ5:1:1101:11998:12216 2:N:0:5
CGACAACCATGCAGCACCTGTACACCAACCACAAGGGAAACTACATCTCTGCAGCGATCTGGTGTATGTCAAGCCCAGGTAAGGTTCTTCGCGTTGCATCGAATTAATCCACATGCTCCGCCGCTTGTGCGGGCCCCCGTCAATTCCTTTGAGTTTTAGCCTTGCGGCCGTACTCCCCAGGCGGGGCGCTTAATGCGTTAGCTACGACACCGAGGCCGTGGAAGACCCCTACACCTAGCGCCACCCGTTTACGGCATGGACCACCAGGGTATCTAACCCCTGCCTCTCTGTTT
+
GGGGGGGGGFGGGGGFGGGGGGGGGGGGGGGGGGGGGGGGGGGGGGGGGGGGGGGG@EGGGFGGGGGGGGGGGGFGGGGGGGGGGGGGFGGGEBFGGGGGGGFGGGFFFGGGGGCG;FGGGGGGGGGGFGGGGGGGGGD88DCFGFGGFGGGGGGGGDDFFFEEEFFBAFF=@=EFGFGG:BFF@>FFF>:B9>AAB64:2<4)),3;91((-1(419B>>F3(1:76D5F2(87082?9;F03??F??((),(--((())((--(.(2:().-).).(((-((),(,).)))
@M00689:251:000000000-CJTJ5:1:1101:16194:12218 2:N:0:5
CGACGACCATGCAGCACCTGTACACCAACCACAAGGGAAACTACATCTCTGCAGCGATCTGGTGTATGTCAAGCCCAGGTAAGGTTCTTCGCGTTGCATCGAATTAATCCACATGCTCCGCCGCTTGTGCGGGCCCCCGTCAATTCCTTTGAGTTTTAGCCTTGCGGCCGTACTCCCCAGGCGGGGCGCTTAATGCGTTAGCTACGACCCAGAGGCCCTGGAAGCCCCCTCCCCCTAGCGCCCCCCGTTTACGGCATGGGCTACCCCGGTTTCTCATCCCGGCCACC
+
GGGGGGGGGGGGGGGGGGGGGGGGGGGGGGGGGGGGGGGGGGGGGCGFGGGGGGGGGGGGGGGGGGGGGGGGGGFGGGGGGGGGGGGGGGGGGGGGGGFGGGGGGGGGGGFFGGGGGGCCEEGGGGFGEGGDGDEEGGGGDGDGGFGGFG?CFGGFGGGFFFF@EBFFFFFAFFFFGDGCFD@@FBFF>F:?):4<9:4<6>4).2:9(41460:::(4(414..4?B35)1(4C1(..(4B6190(,(5:A(210(,((((,4(((-14(--.))))-((-(((((
@M00689:251:000000000-CJTJ5:1:1101:29015:12260 2:N:0:5
GCTACGGATGCTTTAGGCCCAATAAAAATGGCCACCACTTGAGCTGCCGGTGTTACCGCGGCGGCTGGCACCGGTCTTGCCCAGCTCTTATTCCAAAAGCTTTTTACACTTAAGAAAAGCCACCCCGTTAAGAGTGGCACTTGGGTTTCCCCCGTCGCACTTTCGTGCATTGCGGCGGTTTCGCGCCTGGTTCGCGCATCT
+
GFG@EG7BB@FGGGFEFFFFGDFGGGFFGGDFFFGGGGGG9FFFGGGGGGGGCEGGGDEECFFGGGCEGGGGDCFCFGEEFFFCGFGGGCGGGD;<9<,D9FFDFDGGFGGGFFFG?@FGGFFGGGGGGC?F8?FFFGFGGGGG6BGGFGG,CGGG5ED@AFEEFFFD=EE3C2>(/39DBCD<11;:01?).(4;;6166
@M00689:251:000000000-CJTJ5:1:1101:24700:12277 2:N:0:5
CGACGACCATGCAGCACCTGTACACCAACCACAAGGGAAACTACATCTCTGCAGCGATCTGGTGTATGTCAAGCCCAGGTAAGGTTCTTCGCGTTGCATCGAATTAATCCACATGCTCCGCCGCTTGTGCGGGCCCCCGTCAATTCCTTTGAGTTTTAGCCTTGCGGCCGTACTCCCCAGGCGGGGCGCTTAATGCGTTAGCTACGACACAGAGTCCGTGGAAGACCCCAACACACAGCGCCCACCGATAACCGCATCGACTACCCGGGTATCTAACCCTAGCACACCCGTTT
+
GGGGGGGGGGGGGGGGGGGGGGGGGEGGGGGGGFGGGFGGGGGGGGGGGGGGGGGGGGGGGGGGGGGGGFGGGGFGGGGGGGGGGGGGGGGGGGGDFGCCEFFGDEEEGGGGFGGGGGGG+@8ECEFGGG>EGDEGGGGGGGCDCFGFFGG7EGFECEFF>F6@BBFFAB>44@4>FF;CF>@B;BB(((,1<26)7(,48B<)8::>FF0,8:6))(.-(12(..,39*733:*(((.4()(-421(((,)(,((((-3((4.(.2(4330)).5)(.((.().((((((((
@M00689:251:000000000-CJTJ5:1:1101:24684:12285 2:N:0:5
CGACGACCATGCAGCACCTGTACACCAACCACAAGGGAAACTACATCTCTGCAGCGATCTGGTGTATGTCAAGCCCAGGTAAGGTTCTTCGCGTTGCATCGAATTAATCCACATGCTCCGCCGCTTGTGCGGGCCCCCGTCAATTCCTTTGAGTTTTAGCCTTGCGGCCGTACTCCCCAGGCGGGGCGCTTAATGCGTTCGCTACGCCACAGAGGCCGTGGAAGACCCCTACCCCTCGCGCCCACCGTTTCCGGCATGGCCTCCCAGGGTATCTACACCCTCACTCCCCTCCCT
+
GGGGGGGGGGGGGGGGGGGGGGGGGGGGGGGGGGGGGGGGGGGGGAFGGGGGFGGGEGGGGGGGGGGGGGFGGGGGGGGGGGGGGGGGGGGGGGGGGGGGGGGGFGGGGGCFGGGGGGGGGG>EGGFG8FGGGGEEGGCCD9CGGFGGFGG::EFGGGGAFFFFFF555AAFFFEBG@G45@2>@(92>FFF>44<>B:(3;B02-(,(4:(3:-8:6>>4:2,(41:D3):7(71(4906D96:02.-(3),(-,,((.5<(.:(2(4(()-66)-(((-((,)-,((.,(((
@M00689:251:000000000-CJTJ5:1:1101:28935:12418 2:N:0:5
CGACGGCCATGCATCACCTGAGGCATACAGATTTGCTGAATATGGCTTTTGCTTTAAAGGTGATGTTTCAAGAGTGTTGGGTATCTAATCCTGGCATCT
+
GGFGGGGGGGGGGGGGGGGGGGGGGGGGGGGGGGGGGGGGGGGGGGGGGGGFGGGGGGGGGGGGGGGGGFGGGGGGAECFGGGFGGGGGGGGGGGGGGG
@M00689:251:000000000-CJTJ5:1:1101:6272:12423 2:N:0:5
CGACGACCATGCAACACCTGTACACCAACCACAAGGGAAACTACATCTCTGCAGCGATCTGGTGTATGTCAAGCCCAGGTAAGGTTCTTCGCGTTGCATTGAATTAATCCACATGCCCCGCCGCTTGTGCGGGCCCCCGTCAATTCCTTTGAGTTTTTGCCTTGCTGCCGTACTCCCCAGGCGTGGCGCTTGATCCGTTAGCTCCGACCCAGAGCCCTTGGCAGCCCCCCCCACCTAGCTCACCCAGTTTACGGCCTGGACCACCATGGGTTCAAACCCAGTGCACCCCGTCC
+
CC+FC@@BBFE<<,FFCFFCFF@FG,C<F@7DECC86,@EECFGC9E,@C@EE@E:+,BFFED<ECEFEC<,,@<F,9B556EFFCFFGD,,46=7FF8,9,4@=F,,9A9,,,,9,966=CCE=EGG?F+@6@=EEGD;C+++;=DFC5+,33@,=*3?CF7))*:84)-5)>C4C9*/)50(0/((6(63(/)./6=/2C).(((((.84.,((((.(.()2(,,471)4(2C33<2)6*6(3(.42:)61(,,-3((((((-.)),(((.))).((((()-)).(((-,(
@M00689:251:000000000-CJTJ5:1:1101:28407:12518 2:N:0:5
CGACGGCCATGCATCACCTGTACACCAACCACAAGGGAAACTACATCTCTGCAGCGATCTGGTGTATGTCAAGCCCAGGTAAGGTTCTTCGCGTTGCATCGAATTAATCCACATGCTCCGCCGCTTGTGCGGGCCCCCGTCAATTCCTTTGAGTTTTAGCCTTGCGGCCGTACTCCCCAGGCGGGGCGCTTCATGCGTTAGCTACGACCCAGAGGCCGTGGAAGACCCCTCCACCTACCCCCCACCGTTTACGGCATGGACTACCCGGGTTACTTCTCCTGGCCTCCCTTTCC
+
GC@FCEGGGGDFGGGADFGEGFGFFFFFGCEFEGEF@FFCEFGGGEFDFCFFGGGGGEGGGGEGGCGGGGGGFGGGGGGGDGFFFF?FFGGEGCFGGGGCBGGGGGFGGGGGGGGGGGGGGCEGGGGFFGGGEGGGGGGGGGGGGFGGFGFGGGGGFCDFFFFFBAFBFFFFFFFBFDGGFB=99(99>F?(4>BF>(44:AFFBF?B0(02::?F?>;9>04?7???**)4:BF02(((-0(,4:104(()-441((,),.457((-,9(().))).4<726(.((,())))
@M00689:251:000000000-CJTJ5:1:1101:9813:12531 2:N:0:5
CGACGACCATGCAGCACCTGTACACCAACCACAAGGGAAACTACATCTCTGCAGCGATCTGGTGTATGTCAAGCCCAGGTAAGGTTCTTCGCGTTGCATCGAATTAATCCACATGCTCCGCCGCTTGTGCGGGCCCCCGTCAATTCCTTTGAGTTTTAGCCTTGCGGCCGTACTCCCCAGGCCGGGCGCTTAATGCGTTAGCTATGACACAGAGGCCGTGGCACACCCCTCCACCTGGCGCCCACCGTTTACGGCATGGACTACCAGGGAGTCTCATACTGGCATCTCTTTCC
+
E>@F@@FECFCEF@EFG<FFFGGGGC@FFGGDGDF8CFFFGGGGGEFGGGEFFFGGGFGGGGGGFGGGGCEECFFCFGGGGFFGEFFFGGGGGGGGG9ACB8F88FGGAFGGGGGG8D86=C+@EGGGGGG68@C=E8CE>7CCF88CFCFCCF:CCE?>*+*)0:55:ABAF==@C@FC)5(6(66>917?)))1,:?06<<)).)-)3112(2::>BF((.).33;<C)4((9:7(,,(73(4(128(,)2,,(-4()).4?().1:((-,)-.))5)),4:70:)).)))
@M00689:251:000000000-CJTJ5:1:1101:11787:12549 2:N:0:5
CGACGACCATGCACCACCTGTACACCAACCACAAGGGAAACTACATCTCTGCAGCGATCTGGTGTATGTCAAGCCCAGGTAAGGTTCTTCGCGTTGCATCGAATTAATCCACATGCTCCGCCGCTTGTGCGGGCCCCCGTCAATTCCTTTGAGTTTTAGCCTTGCGGCCGTACTCCCCAGGCGGGGCGCTTAATGCGTTAGCTACGACACAGAGGCCGTGGAAGACCCCTACACCTAGCGCCCACAGTTTACGGAACGTGTTACAATGTACTCTAACCTCGGCAACCCTGTCC
+
GGGGGGGGGGGGGGGGGGGGGGGGGGGGGGGGGGGGGGFGFGGGGFFFGGGGGGGGGFGGGGGGEGGFEFGGGGGFFGGFGGGGFGAFFGGGGG@FGFEFGGG8+FAFG9F@FGFGGG6ECEC6CEFFFGGDGGGGGGG+>D6;FCGDF9+DFG7EFFCFA>65=@B2:A==DD>:F?G5?>@B>99903:?>A))-:6??AF:8<:>9((.5:::(44316201(.27/)2(.712343(72:<(28)-))4((((-(((.)6))-.)).-)))))(),((((((((((,))
@M00689:251:000000000-CJTJ5:1:1101:7292:12645 2:N:0:5
CGACGACCATGCAGCACCTGTACACCAACCACAAGGGAAACTACATCTCTGCAGCGATCTGGTGTATGTCAAGCCCAGGTAAGGTTCTTCGCGTTGCATCGAATTAATCCACATGCTCCGCCGCTTGTTCGGGCCCCCGTCAATTCCTTTGAGTTTTCGCCTTCCGGCCGTACTCCCCAGTCGGTGCGCTTAATGCGTTAGCTACGACTCCAAGGCCGTGTACGCCCCCTACACCTCACGCCCTCCGTTTCAGGCATGGCCTACCAGGGTTTCCCATCCCGGCCTCCAGTTCTTT
+
F6+@@@CF+C@,,;EC<FA@FF<FGGGGDEDGFF8,8,,,CFFF8FG@EG<FA,E@+CFGF<EFD<FFCF,,9FBFE,,?,,CE?FGGGGFEC@F+CDEF+88EGG;<F9,@=FEE=@D+AECGE++@,@===?3>8C6=++@CFFGDD+23+@ECG,+:*<>*8)58)->>D=C@57*//82629=2@B<(.6)1(//,/7CE<;(1(,3)(/(4:6>1(,)((-(7DD:?(8C?(((((06(812(432))).(4,4((,317?2(((((-))-)(((-((-(((,(..:)))
@M00689:251:000000000-CJTJ5:1:1101:16365:12665 2:N:0:5
CGACGACCATGCAGCACCTGTGCAGGACCCTTACGGACACCGTATCTCTACGGCTTTTCCCTGCATGTCAAACCTTGGTAAGGTTCTTCGCGTCGCGTCGAATTAAACCACATGCTCCACCGCTTGTGCGGGTCCCCGTCAATTCCTTTGAGTTTTAGCCTTGCGGCCGTACTCCCCAGGCGGAGTGCTTAATGCGTTTACTGCAGCACTAAAGGGCGGAAACCCCCTAACCCTTACCCCCCATCGGTTACAACCTGGGCTACCAGGGTTTCTAACTCTGCCATTCCTGTTAT
+
GGGGGGGGGGGGGGFFGGGGGGGGGGGGGGGGGGGGGGGFGGFGGGGGGGAFCFCGGGGGGGGGGGGGGGGGGGFGGGGGGGGGGGGGGGGGG@FGCEEGGGGGGGGGGGGGGGGGGGGGGDGGGGGGGGGGGGGGGGGGGGGGGFGGF>7:;@7,+,=AFF@EA=BA=B?@=EEBGDG4F3>96@86C?EFFFF>;D((62.6)5>??24>73>1?>F>>BB:?090CC4(4(72(.((()(.(((--())-)-(((((((.(3)(441()-6-4)6):)))))))-).)))
@M00689:251:000000000-CJTJ5:1:1101:11002:12676 2:N:0:5
CGACGGCCATGCAGCACCTGTCACCGTTGTCCCCGAAGGGAAAACTGTATCTCTACAGTGGTCAATGGGATGTCAAGACCTGGTAAGGTTCTTCGCGTTGCGTCGAATTAAACCACATGCTCCACCGCTTGTGCGGGCCCCCGTCAATTCCTTTGAGTTTCAGCCTTGCGACCGTAATCCCCAGGCGGATGGCTTAACGCGTTAGCTGCGCCCCTAGTGAGTAAACCCACTAACGGCTGCTATTAAACGGTTAGGGGTTGGAATACCAGGGGATTAAATCTTGGCACAC
+
G@CECECFGGGGGGGFGGGGFCGGGGEEEFGGGGFFCEGGGGGGGGGGGAEFDFDFFFFFGEFGGGGGGGCFGGGFGGCFGGFFGGGGGGBFGGGGEG6+CECCEGFFGGFGGDD8DFD8EEDCEDC++=E@AAEEEG+=CDC++<CFFFGGF,,7CECAAAEE@@@E4@=@B@@F*(21/2-5@2199;(/:@;3/./(,71(1)6<?((,47310.)6<)6<4431*9;:22*31(3(.0).))))-(,3-(,,(-(,-))),-44)((4((()).59)).4())((
@M00689:251:000000000-CJTJ5:1:1101:10985:12693 2:N:0:5
CGACGGCCATGCAGCACCTGTCACCGTTGTCCCCGAAGGGAAAACTGTATCTCTACAGTGGTCAATGGGATGTCAAGACCTGGTAAGGTTCTTCGCGTTGCGTCGAATTAAACCACATGCTCCACCGCTTGTGCGGGCCCCCGTCAATTCCTTTGAGTTTCAGCCTTGCGACCGTACTCCCCAGGCGGATTGCTTATCGCGTTAGCTGCGCCACTAGTGAGTAACCCCACTAACGGCTGGCATTCCTCGTTTACGGACTCGACCACCAGGCCATCTAACCCTGGCCTCTCTTGC
+
GGDDGGGGGFFGGGGGGGGGGGGGGGGGGGGGGGGCFDGGGGGGGGGGGFGGGGGGGGGGGGGGGGFGGGGGGGGGGFGGGGDGGGGFFFGGGFFGEGGGGGGGGGGGGGGGGGGGFGGGGGGFGGCCGGFG8CCEGGGDDGEC>B6CFGGGFGEF*5?BFFECCFFB@):A:2@275CFF==@BFFFF6;33?CE3C2(141,3)))((,4-:??):)68ADF)54(*)5((5*,6(201))5).))(-1:()((((,(-((-,(-..4((,.2).-)((32(((,.,.54))
@M00689:251:000000000-CJTJ5:1:1101:25745:12828 2:N:0:5
CGACAACCATGCAGCACCTGTACACCAACCACAAGGGAAACTACATCTCTGCAGCGATCTGGTGTATGTCAAGCCCAGGTAAGGTTCTTCGCGTTGCATCGAATTAATCCACATGCTCCGCCGCTTGTGCGGGCCCCCGTCAATTCCTTTGAGTTTTAGCCTTGCGGCCGTACTCCCCAGGCGGGGCGCTTAATGCGTTAGCTACGACCCAGAGGCCGTGGAAGACCCCCACACCCACCGCCCACCGTTTACGGCATGGACCACCCGGGTTTCCAATCCTGCCCTCCTCGTCTC
+
GGGG@CGGEFFGFGG<FGGGGGGGGGGGGGGGGGEFGGGGGGGGGAFFGGGGGFGGG,BFGGGGGGGEFFFFGGGGGFGGGGGGGGGGGGGGGCEEDFGGEGGFGGGGGGGGCGGGFGFCEGGGGEGGFGE6EEEGGGG68+AF@9FCFG7E6,EEF;7C??=5@=>5>AA2@DFEGFG4?BB>>103908262<ABBB??2:A7?B6(31(23(,8042,4),41?F9).(,2C(((,(-)-(4:0(,4(6(-9((.430((4:(,((-(-))).).())(,(.(((,-43((
@M00689:251:000000000-CJTJ5:1:1101:14469:12948 2:N:0:5
CGACAGCCATGCATCACCTGTACACCAACCACAAGGGAAACTACATCTCTGCAGCGATCTGGTGTATGTCAAGCCCAGGTAAGGTTCTTCGCGTTGCATCGAATTAATCCACATGCTCCGCCGCTTGTGCGGGCCCCCGTCAATTCCTTTGAGTTTTAGCCTTGCGGCCGTACTCCCCAGGCGGGGCGCTTAATGCGTTAGCTACGACACAGAGGCCGTGGAAGACCCCTACACCTAGCGCCCACCGTTTCCGGACTGGACTACCAGGGTAACTAATCCTTGCATCTTCGTCC
+
GGGGGGGGGGGGGGGGGGGGGGGGGGGGGGGGGGGGGGGGGGGGGEFGGGGGGGGGGGGGGGGGGGGGGGGGGGGGGGGGGGGGGGGGGGGGGGGGGGGGGGGGGGGGGGGGGGGGGGGGGGGGGGGGFGGGGGGGGGGGGGGFGFDCFGGGGGGG9CGFFFFBFBFF>BFDFFEFGF44ADFF@BFFBB<3)56<6?:?FB<>BF?994:(..:<(13(9?<:<B:<><>1>?C??<2((031?:>BF?24<((((4170),5,))41(.()-6:4<<)).(,64).)(.,(
@M00689:251:000000000-CJTJ5:1:1101:17739:12948 2:N:0:5
CGACGGCCATGCACCACCTGTACACCAACCACAAGGGAAACTACATCTCTGCAGCGATCTGGTGTATGTCAAGCCCAGGTAAGGTTCTTCGCGTTGCATCGAATTAATCCACATGCTCCGCCGCTTGTGCGGGCCCCCGTCAATTCCTTTGAGTTTTAGCCTTGCGGCCGTACTCCCCAGGCGGGGCGCTTAATGCGTTAGCTACGACACAGAGGCCGTGGAAGACCCCTGCACCTAGGGCCCACCGGTTACGGCCTGGGCTACCCGGGGATCATATCCTGGCACCTCTGGAC
+
GGGGGGGGGGGGGGGGGGGGGGGGGGGGGGGGGGGGGGGGGGGGGEFGGGGGGGGGGGGGGGGGGGGGGGGGGGGGGGGGGGGGGGGGGGGGGGGGGGFGGGGGFGGGGGGGGGGGGGGGGGGGGGGGGGGGGGGGGGG:>DGGGFGGFGGGGCGF>FGFFF@@EBFFFFFFDFF@GFGGFBFFF;BFFFFBFAFBFFFFFFAADF:>>FB<::??B>>>>BFF?F7:*/).4?G:4,(((0(,400(43:7,8>(-8?((..:(4196(2(,().)..).2(2)((())))(
@M00689:251:000000000-CJTJ5:1:1101:14458:12964 2:N:0:5
CGACAGCCATGCATCACCTGTACACCAACCACAAGGGAAACTACATCTCTGCAGCGATCTGGTGTATGTCAAGCCCAGGTAAGGTTCTTCGCGTTGCATCGAATTAATCCACATGCTCCGCCGCTTGTGCGGGCCCCCGTCAATTCCTTTGAGTTTTAGCCTTGCGGCCGTACTCCCCAGGCGGGGCGCTTAATGCGTTAGCTACGACACAGAGGCCGTGGAAGACCCCTCCCCCTAGCGCCCACCGTTTACGGCCTGGCCTACCAGGGTATCTACTCCCGGCCTCTCTGTCC
+
GGGGGGGGFGGGGGGGGGGGGGGGGGGGGGGGGGGGGGGGGGGGGGGGGGGGGGGGGGGGGGGGGGGGGGGGGGGGGGGGGFGGGGGGGGGGGGGGGGGGGGFGGFFFGGGGGGGGCGGGGGGGGGGGFGGEGGGGGGGGGGC7EFGGFGD,@EFGGC?F?AE@EBFFFBF9ABCEFDF4FB@=BFF9>FF()6<A;B??:BA)41(2,3((((-3:099(()..4<?D:501(>,(.439E>:?B0:B70<?(((-4:01,(2:).3(.(.-64.6:(((((((3.424)))
@M00689:251:000000000-CJTJ5:1:1101:17749:12966 2:N:0:5
CGACGGCCATGCACCACCTGTACACCAACCACAAGGGAAACTACATCTCTGCAGCGATCTGGTGTATGTCAAGCCCAGGTAAGGTTCTTCGCGTTGCATCGAATTAATCCACATGCTCCGCCGCTTGTGCGGGCCCCCGTCAATTCCTTTGAGTTTTAGCCTTGCGGCCGTACTCCCCAGGCGGGGCGCTTAATGCGTTAGCTACGACACAAGGGCCGGGGAAGCCCCCTACACCAGCCGACCCCCGTTTCCCGCCTGGACTACCCGGGTCTCTAATCCTGGCCACCCCTTCCTT
+
GGFGGGEGGFFFFGGGGGGGGGGGGGGGGGGGGGGGGGGGGGGGGGGGGGGGGGGGCEGGGGGGGGGGGGGGGGGGGGGGGGGGGGGGGGGGGGGGGGGGGFDGGGFCGGGFGGFGGGFGGGGGGDCGFGGGGGGGGGGGGDGGGFGGFG:FFGGGF95CFFFEB>>AFA2>@BFBGD4CA>@B>>>((4<0<<9)(42::AA),6,76>0((.4::6((-,,(((-8C578(4C(((-,(0(,3;>B?>?))(4((1:(4)(,4.(2,7(,)))))).))((.(,(((-,(())
@M00689:251:000000000-CJTJ5:1:1101:27317:13108 2:N:0:5
CGACGACCATGCACCACCTGTGCAGGACTCTCACGGACACCCAATCCCTGAGGTGTTTCCTTGCATGTCAAACATAGGTAAGGTTCTTCGCGTCGCGTCCAATTAAGCAACATGCTACGCCGCTTGTTCGGGCCTCCGTCAATTCCTTTGAGCTTTAGACTTGCTGCCGTACTACCCAGGCGGGGTGCTGAATGCGGTAGCCTCGTCACAGAGGGAGTCGACCCCCCCTCCACACCGCCACCCTCGTTCAGGGCCAGGACTACCGGCGGATGCAATCTATGCATCCCTGTGCATT
+
;++=++6CFFDDC,ECFE86;,,C@,@,,,,,;C,,6@+,,@,C<C,CFC,B@6,:,6,,,<C,,,<FCFAFG89?<E:,CC8C<ACFF7,84+8@=8@4+,9EEFA<F8=E,@,,468CD+8+++@,63+6+6+=86+@++@++1++++2+,,3323*;A+*8**8)818)-8*-;>79455,:(((7).4C)79(42:))),((-44).42:3:(-(((-((-1,4)*).3(*((49(,)-4((-3((6<((((-3((((40(3(4(46(()-),)))-))-).(.)))).).
@M00689:251:000000000-CJTJ5:1:1101:19074:13118 2:N:0:5
CGACGGCCATGCACCACCTGTGTCCGCGTCCCCGAAGGGAACCGTGAATCTCTCCACGTAGCACGGCATGTCAAGAGCTGGTAAGGTTCTTCGCGTTGCCTCGAATTAAACCACATGCTCCACCGCTTGTGCGGGCCCCCGTCAATTCCTTTGAGCTTTAACCTTGCGGCCGTACTCCCCAGGCGGCGTGCTTAACGTGTTGACTGCGAACCCGAGAGGCTCGGCCTCCCAACGCCTAGCACGCGCCGTTTTCAGGGTGGGCTTACCGGGTTTATCATCCCGGCGCACCCGGATT
+
GGGGGGGGGGGGFGGEFGGGGGGGGGGGGGGGGGGGGGGGGFGGFFFGDA<EDFFGGGGGFFEFCEGGDEGGFGFGFGFEGGFGGGGGGGFDFGGGFGGFG887@EGCAFEGGGGECGGGGGGGE>E6DGGGGGGGECDGD<CCDFFDF7:CGGC,=BFCFFF4:A292>259?D?DEGGFD(129BBBB<(6944,,(.(().441:(-436-1((,4,(((-((-47>)(4()(.4:32*4(((-(((((.)))(.-((-((,4(((,,,-()).-)).46;(((-((4(((,
@M00689:251:000000000-CJTJ5:1:1101:19057:13124 2:N:0:5
CGACGGCCATGCACCACCTGTGTCCGCGTCCCCGAAGGGAACCGTGAATCTCTCCACGTAGCACGGCATGTCAAGAGCTGGTAAGGTTCTTCGCGTTGCCTCGAATTAAACCACATGCTCCACCGCTTGTGCGGGCCCCCGTCAATTCCTTTGAGTTTTAACCTTGCGGCCGTACTCCCCAGGCGGCGTGCTTAACGTGTTTACTGCGACACCGCAAGGCACGGCCTCCCAACGTCTAGCACGCCTCGTTTACCGCGTGGACTACCAGGGTCTCTAAACCTGTCATCTCTCTCT
+
GGGGGCGGGGGGGGGGGGGGGGGGGGGGGGGGGGGGGGGGGGGGGGFFGGCF@CFGGGFGGGGGGGGGGGGGGGGGGGGGGGGGGGGGGGGGGGGGGGGGGGGGGGGGGGGGGGGFGGGGGGGGEGGGGGFCEEGG>EGGGGGCGFG7BGGGGFG@DFGF/@>EEAE=@@9@27?2F;FGA1=?39((-(46)69ABFB??(-6<<A?49>>?9((--20(.,-(4<?FD41?0784:<<)6(-(((,(-3?))404,,40?2(((4,:(.((64))).,((-).)665)).2,
@M00689:251:000000000-CJTJ5:1:1101:6542:13144 2:N:0:5
CGACGGCCATGCAGCACCTGTACACCAACCACAAGGGAAACTACATCTCTGCAGCGATCTGGTGTATGTCAAGCCCAGGTAAGGTTCTTCGCGTTGCATCGAATTAATCCACATGCTCCGCCGCTTGTGCGGGCCCCCGTCAATTCCTTTGAGTTTTAGCCTTGCGGCCGTACTCTCCAGGCGGGGCGCTTCATGCTTTAGCTACGACACAGAGGCCGTGGAAGACCCCTCCACCTAGCGCCACCCGTTTACGGTCGTGCCTACCAGGGTCTCCTACACTCGCACCTCTGTTT
+
GGGGGGGGGGGGGGGGGGGGGCFGGGGGGGGGGGGGGFGGGFFGGGGGGFGGGGGGDFGGGGGGGGGGGGF9CGDGGGGGGFGGGGGFGGGGGGGDEGGG>>EGGGFGGGFG8EFGGGGGDGGGGEGGGG>GGGGGGE>4@>+=CFGGFF7,@DFGG,C66A:C@==B9AAD?BEEFDCF49@(.31;012(.54A)-66254)48(4992(,(4?07976<)((.(.17)1(4C:?<2(-)(41138:0(61(((((-(()),4))((((,-).)540)((-3(((())-).
@M00689:251:000000000-CJTJ5:1:1101:14008:13179 2:N:0:5
CGACGGCCATGCATCACCTGTACACCAACCACAAGGGAAACTACATCTCTGCAGCGATCTGGTGTATGTCAAGCCCAGGTAAGGTTCTTCGCGTTGCATCGAATTAATCCACATGCTCCGCCGCTTGTTCGGGCCCCCGTCAATTCCTTTGAGTTTTAGCCTTGCGGCCGTACTCCCCAGGCGGGGCGCTTAATGCGTTAGCTACGACACAGCGGCCGTTGAGCACCCCTGCACCTAGCGCCCACCGTTTACGGCTTGGCCTACACGGGTCTCTCACCTCGGCATCTCTGTTTAT
+
GGFGG7CGGGGG<FECCFGGGGGCFCG<FGGGGGGGDGGGGECFGFGGGGGG9DF7+FGGGGGGGGGFFFCFFDFGGGGFFFGGFFGGGGGGE:>FGFGEGGDF@FDGGGGGGGGDDFFCE68CEG6=,@8=+CEEGCDE6D67=+?FFGC,+33<C95=69=>@=ABA2444-17;=FD49@29(:(0421).666?::<<9A20(7((..(((--21(43())481DF>0(55?(.413>((,36?04:A6(-((,(())(((((((--04>)-..2((,,,(())-)-))))
@M00689:251:000000000-CJTJ5:1:1101:14029:13182 2:N:0:5
CGACGGCCATGCATCACCTGTACACCAACCACAAGGGAAACTACATCTCTGCAGCGATCTGGTGTATGTCAAGCCCAGGTAAGGTTCTTCGCGTTGCATCGAATTAATCCACATGCTCCGCCGCTTGTGCGGGCCCCCGTCAATTCCTTTGAGTTTTAGCCTTGCGGCCGTACTCCCCAGGCGGGGCGCTTAATGCGTTAGCTACGACACAGAGGCCGTGGAAGACCCCTGCACCTAGCGCCCCCCGTTTACGGCATGGACCACCAGGGTACCTAATCCTGGACTCC
+
GGFGGGGGGGGGGGGGGGGGGGGGGGGGGGGGGGGGGGGGGGGGGGGGGGGGGGGGGGGGGGGGGGGGGGGGGGGGGGGGGGGGGGGGGGGGGGGGGGGGGGGGGGGGGGGGGGGGGGGGGGGGGGGG8DEEDEEGGGGGGGGGGFGGFGGGGGFGGGGFFFEFEBBAABFFFFFFG@FGF2>;>>6>B>B04<ABBFBF?ABFFFFF01(.4,(4:>>B;<).(..37*)((.77,,,,4>(,4>6(4:(.1:;00(3),(-430:0320)))-)5<>))(((,((
@M00689:251:000000000-CJTJ5:1:1101:25419:13387 2:N:0:5
CGACGACCATGCAGCACCTGTACACCAACCACAAGGGAAACTACATCTCTGCAGCGATCTGGTGTATGTCAAGCCCAGGTAAGGTTCTTCGCGTTGCATCGAATTAATCCACATGCTCCGCCGCTTGTGCGGGCCCCCGTCAATTCCTTTGAGTTTTAGCCTTGCGGCCGTACTCCCCAGGCGGGGCGCTTAATGCGTTAGCTACGACACAGAGGCCGTGGCAGCCCCCTACACCTAGCGCCCACCGTTTCCGGCATGGACTACCAGGGTATATCATCCTGGCATCTTCCTCT
+
G:@F@CEEGGGGGGFFFGGGGGGGGGGGGEGGGDFGGFGFGFGGGCFGGFGGGGGGEEGGGCGGGGGGEG9ACFGGGGGGEFFGGGGGGGGGGGEFGGFECCFGFGFBFGGGGFGGAFCCEEDGGGFF=DE6EGEEEGGGGGGGFFGGFGGFGGGFGFFFFFEEFFBA>AB=5/4;C=4CAB9>>((,26:1-<9A><???F9521(-(-(((.1<?(((,(4-0220775:(4C((.((,711??BF::)54(((-(8:080.8))4((..)666).9)).3(3:)))).6)
@M00689:251:000000000-CJTJ5:1:1101:19840:13428 2:N:0:5
CGACGACCATGCAGCACCTGTACACCAACCACAAGGGAAACTACATCTCTGCAGCGATCTGGCGTATGTCAAGCCCAGGTAAGGTTCTTCGCGTTGCATCGAATTAATCCACATGCTCCGCCGCTTGTGCGGGCCCCCGTCAATTCCTTTGAGTTTTAGCCTTTCGGCCGTACTCCCCAGGCGGGGCGCTTAATGCGTTAGCTACGACACACAGGCCGTGGACGACCCCTACACCTAACCCCCCCCGTTTCCGGCTCGGCACACCATGGTTCCTAATTCCTGTCACGCTGTCCC
+
GGGGGGGGGFGGGGGFFGGGGGGFGGGGGDEGFGGGEGFGGGFGGGGFFGFGGGGGGGG@AEFGGGGGGGDGFGGGGGGGCFGFEFGGGGGGGGGGGFFFEFFGGGCFE9FG,=,@8DFGGGGGG>DFFGGGCECGGEGE:C6EGFFGFG+7;FGFGCCAF+3*1)>AAAA4A@F8C@;CFB56@;>62(826><A>(430:<<2216,(.((.2:((--1<(,(((73*7((4C(,).(4)--61162:))((((-3(-(((((())4.))()))-)))))))).(.4(()),
@M00689:251:000000000-CJTJ5:1:1101:11951:13488 2:N:0:5
CGACGGCCATGCACCACCTGTACACCAACCACAAGGGAAACTACATCTCTGCAGCGATCTGGTGTATGTCAAGCCCAGGTAAGGTTCTTCGCGTTGCATCGAATTAATCCACATGCTCCGCCGCTTGTGCGGGCCCCCGTCAATTCCTTTGAGTTTTAGCCTTGCGGCCGTACTCCCCAGGCGGGGCGCTTAATGCGTTAGCTACGACACAGAGGCCGTGGCAGACCCCTACCCCTAGCGCCCACCGTTTCCGGCGTGGACTACCAGGGTATCTAATCCTGGCATCTCTTTCT
+
GGCF7:FGGGGGGGGGGGGGGGGGGGGGGGGGFDFFDFGGGGGGGGGD9FFFFGGGG<FGGFGGGFGGFFAFFFAFGFGDGGGGFAFDFFFFGFFGGGGGEGFFGGGGGAFEEGDGA8=CEGGCEEGG=DGEEEGEEGDGDGCGGFGGFF2:@FFCC9CFA?C=CAAAAFB9>(9>F=F58>(6:((((7?B>>)4,44:BFDB>:0949,22:0<(7910(4((416D9)((4703(59>59B:29,2,))(40((494().2:2)-1884)))))))))((42.)6).)))
@M00689:251:000000000-CJTJ5:1:1101:10238:13572 2:N:0:5
CGACGGCCATGCAGCACCTGTACACCAACCACAAGGGAAACTACATCTCTGCAGCGATCTGGTGTATGTCAAGCCCAGGTAAGGTTCTTCGCGTTGCATCGAATTAATCCACATGCTCCGCCGCTTGTGCGGGCCCCCGTCAATTCCTTTGAGTTTTAGCCTTGCGGCCGTACTCCCCAGGCGGGGCGCTTAATGCGTTAGCTACGACACAGAGGCCGTGGCAGACCCCTACACCTAGCGCCCACCGTTTCCGGCATGGCCTCCCAGGGTACTGCATCCTGGCATCCTCTTTA
+
GGGGGGGGGGGGGGGGGGGGGGGGGGGGGGGGGGGGGGGGGGGGGFGFGGGGGGGGGGGGGGGGDGGGGGGGGGGGGGGGGGGGGGGGGGGGGGGGGGFGGDGGFGDGGGGGGGGGGGGGGGGGGGGGFGGGGGGGGGGEDGEGGFGGFGGGGFGGGFFFFFF5@BFABBBAFFEEGFCGFD@B>0909FFFA>>FFFFF?ABFF00((4:B0:<<0(439(448:<B3*5:4<F7()((37((33(,18))-,(((.1..),,43.313(..)).).()).,()(())).))
@M00689:251:000000000-CJTJ5:1:1101:14321:13593 2:N:0:5
CGACGGCCATGCAGCACCTCCTGCAGGGTATCTAATCCTGGCATCT
+
GGFGGGGGGGGGGGGGGGGGGGGGGGGGGDGGGGGGGGGGGGFGGG
@M00689:251:000000000-CJTJ5:1:1101:23380:13648 2:N:0:5
CGACGACCATGCAGCACCTGTACACCAACCACAAGGGAAACTACATCTCTGCAGCGATCTGGTGTATGTCAAGCCCAGGTAAGGTTCTTCGCGTTGCATCGAATTAATCCACATGCTCCGCCGCTTGTGCGGGCCCCCGTCCATTCCTTTGAGTTTTAGCCTTGCGGCCGTACTCCCCAGGCGGGGCGCTTAATGCGTTAGCTACGACACCGAGCCCGTGGAAGCCCCCTCCACCTAGCGCCCACCGTTTACGGCGTCGCTTACCGGGGTCTCCAACTCTGGCCCCCCCCTCA
+
GGGGE@CFFEFGGGFEDFGFGGGGGGGGGGGGGFFGGFFCGGGGGGGFGGFFGGGG7EFFEF@FGGGGCFGG@FGGFGGGGGGGFGFGGGGGGGGGGGGGGGGGCCE?<EFGG?FGDFFEGGGGG>D@FFGG6@CE8@DEG+:FCAFGFFCD@;C9@7799>@):088>=A):B;379;7?>29((6062?(<)4<><6<049))(,312(4(4(-:9946,)4(413C7)-4:C:227(3)3(4123?0(.(-4(4(-((,-)5(-(((,(.)-.5(4)))).-((--(,((
@M00689:251:000000000-CJTJ5:1:1101:27845:13731 2:N:0:5
CGACGACCATGCATCACCTGTACACCAACCACAAGGGAAACTACATCTCTGCAGCGATCTGGTGTATGTCAAGCCCAGGTAAGGTTCTTCGCGTTGCATCGAATTAATCCACATGCTCCGCCGCTTGTGCGGGCCCCCGTCAATTCCTTTGAGTTTTAGCCTTGCGGCCGTACTCCCCAGGCGGGGCGCTTAATGCGTTAGCTACGACACAGAGGCCGTGGAAGACCCCCACCCCTAGCGCCCACCGTTTACGGCATGGCTTACCCGGGTTACTAAACCTGGCCTTCCTTTCT
+
GCCECEFFGGGGGGGGGGGGGGGGFGGGGGGFGGGGGFGGGGGGGEGGGGGGEEFGGGGGGGGFGGCEFGFGGGFFGFEF?DFGFGFFGFFCCFGGGGGGGGGEFFGFGGFGGFGGFGGEGGGGGGGGFCECEGGGGGGGGGECC?FFFDDFGFGDFEFFFFE@@>BAF=:@DFAEGFGGFDFFF90>F>?BF)662,43:))656?>917?F2:?BFFFF0>??FFFG)8(-(93<00((07683>36>0-46994:7(((.25(,2(-,(5).)).....1()))()))-)
@M00689:251:000000000-CJTJ5:1:1101:5505:13800 2:N:0:5
CGACGGCCATGCATCACCTCCGCAGCAGCCTTTTAAGGGGAAGGGATATTTCTATCCCGGTCCACTGCGCTTCGAGCCCAGGTAAGGTTCTTCGCGTTGCGTCTAATTGAACCACATGCTCCACCGCTTGTGCGGGCCCCCGTCAATTCCTTTGAGTTTCAACCTTGCGGTCGTCCTTCCCAGGTGGATTACTTAATGCTTTCGCTCCGACACCCACCGGTTCACGCTTCTGCCAAGGAACCATCGTTTAGGGCGTGGACTACCCGGGTTTCTAATCCTGGACTCCTTTGCCCTT
+
FGFGGGGGGGGGGGGGGGGFFE:E@GFFGGGGGAEFFAE+@F@C,,@,EE<@<CF@EAFGGGGFGGGFFEEGG>7,BCCFFGGGFD,EEEFCF+@BFFCEGEE+>EFD9F,EDFE@8EFDDE3@>CCE8ED8A6=BG67CDDE799CGC+=,;,,1=BFF6+*:=>*6@(((-82>E?FFFE;06413EFEFE?34<5)1)97(/22(-(,(-,(-(((((,())(,(**1)),*)((.(,)(),,42812:02(,-((.,(((,-1(-((.6))674<)((()(..).)).)(.
@M00689:251:000000000-CJTJ5:1:1101:5487:13805 2:N:0:5
CGACGGCCATGCATCACCTCCGCAGCAGCCTTTTAAGGGGAAGGGATATTTCTATCCCGGTCCACTGCGCTTCGAGCCCAGGTAAGGTTCTTCGCGTTGCGTCGAATTGAACCACATGCTCCACCGCTTGTGCGGGCCCCCGTCAATTCCTTTGAGTTTCAACCTTGCGGTCGTACTTCCCCGGTGGATTACTTAATGCTTTAGCTCAGACACCAACAGTGTATCGCTGCTGTCTAGTCATCATCGTTTGGGGCGTGGCCTCCCGGGGTATCTACTCCTTGAGTCCTTTTCTCTT
+
GGGGGGFGGGGGGGFFFGGGGGGEEGDGGGGGGGGGGGGGGGGGGGGGGGGGGGGGGGGCFFGGGGGGGGGGGGGFGCFFF7FFED8FCEFEFFGGGGGGGGEE@FGFFCCGGGGGFGGFDGGGGEGCE8FFF8ECGGGD0;EDD>FF6CGCF9DFGFFA+=CB=;42((6>29(3ACFGF(4(6(6?@34363?3<C<4A<)).)).,))(140((4(64<4<<(807)0.))*---)-:*).)((4,((2(,(--,(.2((,(-(((-)))-).)())))))))))))-))..
@M00689:251:000000000-CJTJ5:1:1101:12541:13851 2:N:0:5
CGACGGCCATGCACCACCTGTACACCAACCACAAGGGAAACTACATCTCTGCAGCGATCTGGTGTACGTCAAGCCCAGGTAAGGTTCTTCGCGTTGCATCGAATTAATCCACATGCTCCGCCGCTTGTGCGGGCCCCCGTCAATTCCTTTGAGTTTTAGCCTTGCGGCCGTACTCCCAGGCGGGGCGCTTAATGCGTTAGCTACGACACAGCGGCCGTGGAAGACCCCTCCACCTAGCGCCAACCGGTTACGGCCGGGACTCCCGGGGACGTTAATCCGGTCTCTCTGTGCCCTT
+
GGGGGGGGGGGGGGGGGGGGGGGGGGGGGGGGGGGGGGFGGGGGGEFGGGCCEGGGGGGGGGGGGGGFC<CGEFFFFGGGGGGGGGGGGGGGGGGGGGCEECF,@FGGGGGGGFGGGGC8CCC>>@EF,EEGE6EGGGGC>CE@FF7CFGG@C7<EGGGFFAE@EFFA2755@(;EFBGCFB6169B>F<:249ABBFFFAB))8?99>B3((,,,(-27:7<(,,81/*)41.*..(((-)(44((4(()(-4(((-,-(((1(,((((((((-).-(4-(()).))-)))(((
@M00689:251:000000000-CJTJ5:1:1101:12527:13867 2:N:0:5
CGACGGCCATGCACCACCTGTACACCAACCACAAGGGAAACTACATCTCTGCAGCGATCTGGTGTACGTCAAGCCCAGGTAAGGTTCTTCGCGTTGCATCGAATTAATCCACATGCTCCGCCGCTTGTTCGGGCCCCCGTCAATTCCTTTGAGTTTTAGCCTTTCGGCCGTACTCCCAGGCGGGGCGCTTAATGCGTTAGCTACGCCACCGACGCCGTTGCAGCCCCCTCCCCCTAGCCCCCCCCTTTGCCCGCCTGGCCTCCCCGATTTTCCATCCCTTACTTCCCTTTTCT
+
GGFEC@FGDFFGGGFFFGGFGGGGGG8CFGGGGGGEGCCFGGFGGCFFGGGGGGGC@EGGG9F<FFGG@FFEAFFGFE@FFGC,CFFG<A,?EEEEFEFGE@EGGG,EGG?F:ECGAGGEECCDEG?D,=>=+@CEGGGG8=9;EF?FFFC::EDFC;0<*+>*:@5)8>A4A=CE5)23?22106314?:9244(411<AA244(24:((4((-(1,(,(.4),-89)*040,/,(,(.(7-4;03.))))(,(-(42()(.8((((--))).-),())).)))-.))))).
@M00689:251:000000000-CJTJ5:1:1101:15391:14014 2:N:0:5
CGACGGCCATGCATCACCTGTCACTTTGTCCCCGAAGGGAAAGCCCTATCCCTAGAGTGGTCAAAGGATGTCAAGACCTGGTAAGGTTCTTCGCGTTGCTTCGAATTAAACCACATGCTCCACCGCTTGTGCGGGCCCCCGTCAATTCCTTTGAGTTTCAACCTTGCGGCCGTCCTCCCCAGGCGTAGTGCTTAATGCGTTTGCTGCAGCACGAAAGGGCGGAAACCTCCCCACCCTTAGCACCCATCGTTTACCGCTGGGCCGTCCCGGTTTTCCACCCCTGACAGCCCAGTTT
+
GGGGGGGGGGGGGGDFGGGGGF@;FF,6,CCFGEGGC@:EFGGF8C<C<C,6,:BEEF@,B@FGGGCE94BEEB,CEF=F<FFGFF9,CFFGD:>F@F6A9ECD,AA<A=?EFGCF=@DEE8EGDC==8D,7@ECCCCDGG=E>:+2C?D9E,,5A9FG73BC@*08=>)/:A)):@B*:455BB((((.)3<64<?911(.:99AE(/535((((4.(293010<7(*18(4(*-3(4))*3(42(.14(--).3>(1((,((,(,411((((--66((--((())(,(,(.))
@M00689:251:000000000-CJTJ5:1:1101:15409:14015 2:N:0:5
CGACGGCCATGCATCACCTGTCACTTTGTCCCCGAAGGGAAAGCTCTATCTCTAGAGTGGTCAAAGGATGTCAAGACCTGGTAAGGTTCTTCGCGTTGCTTCGAATTAAACCACATGCTCCACCGCTTGTGCGGGCCCCCGTCAATTCCTTTGAGTTTCAACCTTGCGGTCGTACTCCCCAGGCGGAGTGATTAAGGCGTTTGCTGCAGCACTGAAGGGCGGAACCCCCCAAACACTTAGGACCCAATGGTTACGGCGTGGGCCAGCAGGGTTTCTAAACTCTGGCACCCAGT
+
GFFFGGGGGGGGGEFGGGGGFFCFGGGFGGEEFGGGGGGGGGFF9FECFG<FGGGGGGGGAFFGGGGGGGGGDFGFGGGGGFFGEFCFGGGGGGGEGFGCFEGFGF@FEF?EFGGFEDDGGGGFEG++AE8DGGGGGEDCG8@DCFDGFGGFGFFGCGGF9+=5@EE5@=5:-:B>C>G>4>9>92(.23))96.)7@9(642).4;=6;(/)(7/541:042>(,42)7)420433<4))*.(,(((((64))4<06(,-((,4((.((,(((.)6).2))).).(),((((
@M00689:251:000000000-CJTJ5:1:1101:11484:14026 2:N:0:5
CGACGGCCATGCAACACCTGTACACCAACCACAAGGGAAACTACATCTCTGCAGCGATCTGGTGTATGTCAAGCCCAGGTAAGGTTCTTCGCGTTGCATCGAATTAATCCACATGCTCCGCCGCTTGTGCGGGCCCCCGTCAATTCCTTTGAGTTTTAGCCTTGCGGCCGTACTCCCCAGGCGGGGCGCTTAATGCGTTAGCTACGACCCAGAGGCCGTGGAAGCCCCCTACACCTAGCGCCCACCGTGTCCGACATGGGACACCGGGGTTTCCAATGCTTGCCTCCCTGTTCC
+
GGGGGGGGGGFFGFFFEGGGGGGGGGGGGGGGGGGGGGGGGGGGGGGGGGGGGGGGGGGGGGGGGGGGGGGGGGGGGGGGGGGGGGGGGGGDGGGGGGGGDGGGGGGF9FGGGGGGGGGGGGGGGGGGEGGGGGGGGGGGGGECFFGGFGD7FGGFGGGFACFFFFFAAFFD?DFFGFGCF=5;>>FFFFF?<<<961<(4>))8?:9((((.418<B>(,,4(.4(33978?BG<(,2-(.4800(4(.()((41370(((-(-(,7;((()).6)(()))(.)5(,4).)))
@M00689:251:000000000-CJTJ5:1:1101:11504:14029 2:N:0:5
CGACGGCCATGCAACACCTGTACACCAACCACAAGGGAACCCATATCTCTGCAGCGAGCTCGTGCATGTCAAACCCAGGTAAGGTTCTTCGCGTTGCATCGAATTAAACCACATGCTCCGCCGCTTGTGCGGGCCCCCGTCAATTCCTTTGAGTTTTAGCCTTGCGGCCGTACTCCCCAGGCGGGGTGCTTAATGCGTTAGCTACGACACAGAGGCCGTAGAACACCCCACAACCAGCCGCCCTCCTTTAACGCGTTGCACGACCTGGATATCTCTCCCTTGCCCTCCTCTTC
+
GGGG+@FGGGGGG<FGEGGGGCFFG866BFDF8E8CC,E,:,B,:@D<FD9<,,9@+6C+,8FG7FDGEGFF,BFF,ECFFGGGGGGGGGG>EGCCG9FGDGGGGGG9FEGGGGGGEGG6EEGDGGGGFGGGEEGEGGGGGGGGGFGGFGGGGGGGGG9BAAEEFF5=BFFFFFEBGFGGF?BBB>(--34>)44<0:?:0:A9>1?B;F::3(-((-4(-()).4((7*0(((*((4:(1;((.(365))6<((((-())((,(,((().-4)).).,()((().(((().)
@M00689:251:000000000-CJTJ5:1:1101:15402:14031 2:N:0:5
CGACGGCCATGCATCACCTGTCACTTTGTCCCCGAAGGGAAAGCTCTATCTCTAGAGTGGTCAAAGGATGTCAAGACCTGGTAAGGTTCTTCGCGTTGCTTCGAATTAAACCACATGCTCCACCGCTTGTGCGGGCCCCCGTCAATTCCTTTGAGTTTCAACCTTGCGGTCGTACTCCCCAGGCGGAGTGCTTAATGCGTTTGCTGCCGCACTGAAGGGCGGCAACCCTCCAACACTTAGCACTCCTCGTTTACGGCGTGGCCTCCCAGGGTCACTAACTCTGGCATCT
+
GGGGEGGGGGGGGGGFGGGGGGFFGGGGGGGGGGGEGGGGGGGGGGGFGGGGGGGGGGGGGGGCGGGGGGGGGGGGGGGGGGGGFGGGGGGGGGGGGDEGGGGGGGGGGGGGGGGGFGFGGGGGGGGGGG8DGEGGGGGGGGG6DFGGFGGGGEDGGGG7CA@EFCEFFFFFFDD=FEGG4@DF=>=9?197CFCC)41;D;;>937((.16903)4(4?6>(1(,4:*9>?B>/3AA2)-*5),(.1(4(3-)(-293(2(.4((4(),2(,())6(.).62))().)
@M00689:251:000000000-CJTJ5:1:1101:17077:14077 2:N:0:5
CGACGACCATGCAACACCTGTACACCAACCACAAGGGAAACTACATCTCTGCAGCGATCTGGTGTATGTCAAGCCCAGGTAAGGTTCTTCGCGTTGCATCGAATTAATCCACATGCTCCGCCGCTTGTGCGGGCCCCCGTCAATTCCTTTGAGTTTTAGCCTTGCGGCCGTACTCCCCAGGCGGGGCGCTTAATGCGTTAGCTCCGACACAGAGGCCGTGGAAGACCCCTACCCCTCGCCCCCCCCGTTTCCGGCAAGGACTACCAGGGTTCCCATTCCTGCCACCTCCTTTCTT
+
GGGGGDFGGGGGGGGFGGGGGGGGGGGGGGGGFGGFGGGGGGGGGFGGGGGGGGGGGFGGGGGGGGGGFGGG9F<FGFGGGGGGGGGFFGFGGGGEGGGGGF?FGGGFGGGGGGGGGFG>@EGGEGGFEGGEEEEGGGGGGGGFFC<@FGFCEFEGF,;6AFE5@AAB27A5@BEEGDGD>B=>1>099;B<9A<D0:,80:6)5(4;;>:(,(28(31-9()((41:G551(:D<((((,)(419(-3(4.(23((((,.(3::))(44((,,)-)..-)(.))((.,4)).))
@M00689:251:000000000-CJTJ5:1:1101:27851:14142 2:N:0:5
CGACAACCATGCATCACCTGTACACCAACCACAAGGGAAACTACATCTCTGCAGCGATCTGGTGTATGTCAAGCCCAGGTAAGGTTCTTCGCGTTGCATCGAATTAATCCACATGCTCCGCCGCTTGTGCGGGCCCCCGTCAATTCCTTTGAGTTTTAGCCTTGCGGCCGTACTCCCCAGGCGGGGCGCTTAATGCGTTAGCTACGACACAGAGGCCGTGGAAGACACCTACACCTAGCGCCCACCGTCTACGGCATGGACTACCAGGGGATTCAAACACGCGATCCCAGCTT
+
GGGGDDGGGGGGG9FGGGGGGGFCFGGGGGGGGGGGGGEFFFGGFCGEDGA<FGGGGFGGFGGE<ECECFCFDFFGGGGFFFGG<FFCGFF7C=CCFEGF4899@FFG,4ECFC=F@4===EEE+=@=F9EGGG+@@CD=CDGG7<9DFD9:DFE,?;D7:9@855>=BFFFDFC>G@>C*59=92699B?<<244211(4)644((339<0((,3294>1277(3(4>*03:05:().4737?6:>:((,)41>3(,(08)52,3)41(((()-.),.(((((,((.))(.)
@M00689:251:000000000-CJTJ5:1:1101:20821:14420 2:N:0:5
CGACGACCATGCAGCACCTGTACACCAACCACAAGGGAAACTACATCTCTGCAGCGATCTGGTGTATGCCAAGCCCAGGTAAGGTTCTTCGCGTTGCATCGAATTAATCCACATGCTCCGCCGCTTGTGCGGGCCCCCGTCAATTCCTTTGAGTTTTAGCCTTGCGGCCGTACTCCCCAGGCGGGGCGCTTAATGCGTTAGCTACGACACAGGGGCAGGAGAAGAACCCTACCCCCAGCGCCCACCGCTCACGGCATGGGCTACCGTGCTACTCCATCCCGGCATCCTAGCAT
+
GGEEGGGGGGGGGGGGGGGGGGGGGGGGGGGGGGGGGGGGFGGGGFGGGGGGGGGGGGGGGGGGGGGGGGGGEGGGGGGGGGGGGCCFGGGGGGGCCFGGGGGGGGGFFFGGGGGGCFGDGGGGE>1DDFGECE=EGGG6@DGGGCGFE?7@DCAFGC*+;96=CFAAAF955=CEEDC469(.6((49012:<4<3<401))))(-((42((-79(,((((,,((4:*0),4(*((,((,56:0:1(7(0.2:92(.(,(46:0((.(,.)))()))(,(((43:0)))(.)
@M00689:251:000000000-CJTJ5:1:1101:10935:14481 2:N:0:5
CGACGACCATGCAACACCTGTCACTTTGTCCCCGAAGGGAAAGCTCTATCTCTAGAGTGGTCAAAGGATGTCAAGACCTGGTAAGGTTCTTCGCGTTGCTTCGAATTAAACCACATGCTCCACCGCTTGTGCGGGCCCCCGTCAATTCCTTTGAGTTTCAACCTTGCGGTCGTACTCCCCAGGCGGAGTGCTTAATGCGTTTGCTGCAGCACTGAAGGGCGGAACCCCTCCAACACTTAGCAATCATCGTTTCCGTCTTGGCCTACCAGGGTTTCTAACCCTGGCATCCCTGTGT
+
GGGGGGGGGGGGGGGGGGGGGGGGGGGGFGGGGGGGGGGGGGGGEGFGFGFGDDFGGGGFGFEGGFFGGGGGGGGGGGGGGGGGGGFEEFGGGDDGE@EFGGEGDCCFGGFEGGG8FFFGGGGFCGE>DE,4@EGECEDEGGGGGBFGFGGGG7EFFFGFFFFF<>@8=):>5)05CEGDA=>B29@B?@?<57.5?EBFD;049@E(5=83;@E3@;(466>F0(3(/1><3:<2<4)-4*).3:)).(48)6<).(-.4())(.,.8?:2(()-6A)2((31:?).(,)))).
@M00689:251:000000000-CJTJ5:1:1101:24675:14538 2:N:0:5
CGACGGCCATGCAGCACCTGTCTCCTTGCCGTATTGCTACGGAAGCCGTATTTCTACGGATTTCAAGGGATGTCAAGCCTCGGTAAGGTTCTTCGCGTTGCGTCGAATTAAACCACATGCTCCACCGCTTGTGCGGGCCCCCGTCAATTCCTTTGAGTTTCAGCCTTGCGACCGTACTCCCCAGGCGGATCGCTTAACGCGTTAGCTCCGGCACAACAGGATTGGGTACCTGTCCAACCAAGGCATCAACGTTTAGGGCTAGGTCTACCCGGGTATCTCAACTCGGAACATCT
+
GGGGGGGGGGGGGGGGGGGGGGGGGGGGGGGGGGGGGGGGGGGGGGGGGGGGGGGGGGGECFFGGGGGGGGGGGGGGGGFFGGGGGGGGGGGGGGGGGGGGGGEE7DFGGGGGGGGGGFGFFGGGGGGGGGG?FEGGGGGGGGGGFGFFGGGGGGGGGGFFFFFFFFBFFBFFF=252CGFFF@DFF>B6;DD?FF2)44(-,:?A9).,39140(3:?B0))((4844:@3)4*)).((-0((...821<2?1:A:((((3(--546)(,6((()))).)4))((((((-5)
@M00689:251:000000000-CJTJ5:1:1101:24665:14552 2:N:0:5
CGACGGCCATGCAGCACCTGTCTCCTTGCCGTATTGCTACGGAAGCCGTATTTCTACGGATTTCAAGGGATGTCAAGCCTCGGTAAGGTTCTTCGCGTTGCGTCGAATTAAACCACATGCTCCACCGCTTGTGCGGGCCCCCGTCAATTCCTTTGAGTTTCCGCCTTGCGACCGTACTCCCCAGGCGGATCGCTTAACGCGTTAGCTCCGGCACAACCGGAATGGGTACCTGTCACACCCAGCGATCATCGTTTTGGGCTAGGACCTACAGGGCATTTATACCTGGGATTCCTAT
+
GGGGGGGGGGGGGGGFFGGGGGGGGGGGGGGGGGGAGGFGGGGGGGGGGGGGGGGGGGC@FGGGGGGGGGGGGGGGGGGGGGEEGGGGFGGGGGGGGGGGGGGGGGGGGGGGGGGGFGGGDDGDFGGG6CF==EGG6@DGGGGGGDDGFGFFG,7,5BFF>+)/-:4)6:>BFF=B54;6FFD@;;B>911,31::9>FBFB>0(-..419619(3?0(4((-8(4,)9*=).57<-4:(:5?((,8(6A:(3((2314((.8))(()5(),(((,).))).)).(-((().))-
@M00689:251:000000000-CJTJ5:1:1101:4412:14594 2:N:0:5
CGACGGCCATGCAGCACCGCCGCAGCAGACTGTGAAGGGGAAGGGAGATGTCGACGCCGGTCCACTACGCTGAGAGCCAAGGGAAGGGGGTTGGCGTGGAGTCGAAGGGAACAACAGGCGAAAACGCTGGAGCGGGCGCCGGTCAATTCAGTTGAGGTGTAGCGTTGCGGAAGGAGGGCACAGGAGGGGAGGTGAAGGCGGGAGGTTGGGCAAAGGGGGAAGGGGTAGCGGGGAAAAGAAGGATGGAAGGGTAAGGGCGAGGAGGAAAGGGGGAGAGAAAGGAGGGAGCAGGGGG
+
=6:8::=86;;;6EC<,66++766@7;C,6,,,,9C@EGGGGEDGF:@9,9,,:8++@8>++8:5,:,888+7:EE:,,:BC+?=CE+++8++8,@3+6+@,,8@:@+CEA4,>4B,4*1**@*34***4,4,4:>**)*)1*)28+++12++32C*+*119)(((-,49,(-(3(*(1*),,4(-32,(-(-,..).(-((3-(,((-4(4(.4(,-74((4:B(-(*1>((-*4,(4.5)(),(,)(-8,(.4:B-,-439((48((.2>09B1(-,.((,480:6(-(32>9
@M00689:251:000000000-CJTJ5:1:1101:24569:14680 2:N:0:5
CGACGACCATGCATCACCTGTCACTCTGTCCCCCGAAGGGGAAAGTCCTATCTCTAGGATTGTCAGAGGATGTCAAGACCTGGTAAGGTTCTTCGCGTTGCTTCGAATTAAACCACATGCTCCACCGCTTGTGCGGGTCCCCGTCAATTCCTTTGAGTTTTAGCCTTGCGGCCGTACTCCCCAGGCGGGGCGCTTAATGCGTTAGCTACGACACAGAGGCCGTGGAAGCCCCCTACACCCAGCGCCCACCGTTTACGGCATGGCCACCACGGGTTTCTCATTCCGCCCCTC
+
G:CEC@CCGFGGGGGGGGGGFGFGGGGGGGGGGGGGGDGEGGGGGFGGGFFFFGGGGGGGGGGGGGG9FGFGGGGGGGGG?FGGFGFGDDGAFGGGGGGGDFFGGGGFGGGFGGGGGG8,=EGGFFGDGDFGGFG>EEG8D?CGGFGFFGDGGGG7:>9BFADCEE<8<AA>BFBDEBG>A)<ADDF=>;BF90-3-66<61336>A6<B((,710.((4249,2?)3*9@?B0*4((((,01(((4(4:134(,-(-99(,4(.(,2((,,((((.6)-))))((-((,(
@M00689:251:000000000-CJTJ5:1:1101:22894:14714 2:N:0:5
CGACGACCATGCACCACCTGTGTTACGGCTCCCTTTCGGGCACACCCCCATCTCTGGAGGCTTCCGTACATGTCAAGGGTAGGTAAGGTTATTCGCGTTGCATCGAATTAAGCAACATGCTCCGCCGCTTGTGCGGGCCCCCGTCAATTCCTTTGAGTTTTAGCCTTTCGGCCGTACTCCCCAGGCGGGGCGCTTAATGCGTTAGCTGCGGCACAGACCCCGTGGAAGGGGCCCCCACCTAGCGCCCAACGTTTACGGCGTGGACTACCAGGGGATCTACTTCTGGCATCG
+
GGGGGGGGGGGGGGGGGGGGGGGGGGGGGGGGGGGGGGGGGGGGGGGGGGGGFGGGGGGGGGGFGGFGGGGDGGEGFGGGGGGGGGGGGGDFGGGGGGGGGGGGGGGGGFGGGGGGGGGGGGGGGGGGGGGGFGGEGGGGGGGGGFGGFGFGGGGCGFGFFFDFFFE*:9A@@FB@EBGGFF8@0=666196>BBF4>AA9???:<))530729?:,8<??9:?9?38CD)1;>)3((-(.15(,(2((4(-310<3:>9(-(-53241.4302,(,.)-4<)5)8:1)((
@M00689:251:000000000-CJTJ5:1:1101:8216:14761 2:N:0:5
CGACAGCCATGCAGCACCTGTACACCAACCACAAGGGAAACTACATCTCTGCAGCGATCTGGTGTATGTCAAGCCCAGGTAAGGTTCTTCGCGTTGCATCGAATTAATCCACATGCTCCGCCGCTTGTGCGGGCCCCCGTCCATTCCTTTGAGTTTTAGCCTTGCGGCCGTACTCCCCAGGCGGGGCGCTTAATGCGTTAGCTACGACACAGAGGCCGTGGCAGCCCCCTACACCAAGGGCCCACCGTTTACGGCATTGCACACCAGGGTATCCAAAACTGGCATCTCTGGTGAT
+
GGGGGDGGGGGGGGGFFGGGGFGGGGGGGGGGGFGFEGGGGGGGGGFGGGGGGGGGDGGGGFGGGGGGGGGGGGFGGCGGGGGGGGGGGGGGGGGGGGGGGGFGGGFCGFFGGGGGGGGEGGDGGGGFDFGDGGGGGGGE=+6=DFGFDFDCGGGGCFCFFF*):=A=>AB>))1:C>CDFD=@149001616<A2><FF05)658?F0,4085<::9>>B(8?0:(:7)),,4<(((((,8((48(3(.(<6:913)))646.21(-1(())).5)(()-((()().)-)-.)-
@M00689:251:000000000-CJTJ5:1:1101:8208:14779 2:N:0:5
CGACAGCCATGCAGCACCTGTACACCAACCACAAGGGAAACTACATCTCTGCAGCGATCTGGTGTATGTCAAGCCCAGGTAAGGTTCTTCGCGTTGCATCGAATTAATCCACATGCTCCGCCGCTTGTGCGGGCCCCCGTCAATTCCTTTGAGTTTTAGCCTTGCGGCCGTACTCCCCAGGCGGGGCGCTTAATGCGTTAGCTACGACACCAAGGCCGTGGAAGACCCCTACCCCTAACGCCCCCCGTTTCCGGCCTGGCCTACCCGGGTATTACATCCTTGCCCACCTTTCT
+
FGGGGCGGGGGGGGGGGGGGGGGGGGGGGGEGG8FFGFG@FGFFGDGFGGGGDFGGCFFGGGGGGGGCEGGFCFGGFGGGGGGCFGGGGGGGCGEGGCFGGF@8EDGDFE=FA8BFEGGGE8?EE>DG?FGG6EGGGGGGGG1=CDCGFGGD?EDGGF+3;?C<@)8>AAFFF2CEF)*399@B>9FF>FF:)6AA6:?((.:),(--(4(((,(241>09?),((4:<*)(((7??((8>B>(,(((4(46-1(,,(((.)(4(,3((,-))).-)),.).(,))((())))
@M00689:251:000000000-CJTJ5:1:1101:5488:14789 2:N:0:5
CGTCGACCATGCATCACCTGGCACTTTGTCACCGAAGGGAAAGCTCTATCTCTAGAGTGGTCAAAGGATGTCAAGACCTGGTAAGGTTCTTCTCGTTGCTTCGAATTAAACCACATGCTCCACCGCTGGTGCGGGCCCCCGTCAATCCCTTTGAGTTTCAACCTTGCGTTCGTACCCCCCAGGCGGCGTGCTTACTGCGTTTCCTCCTGCACTGTAGGTCCGAACGTTCCCAACCCTTACCCTTCTTCGGTCACTTCCTGACTCTCCATGTCACCTACTCCCTGCCTTCTTTT
+
<+6,++6++=;CFGGCE6,,-;6CE,6<<,,6C6@+@+6<@,C,6@6;E@F<F,:,,CFDE<,9FC,BCFBF5E,,:EFE@FGAFF,5,9E,,5@?FFCG,@4,@F,,9F,4,>E848=,@=8DG>@++@DF+=B>++==??CC++++0+2,@:@@+,=72188**5:=5)0=550A)*@*/)5)8(.,262??))).(//3)9)),(/6;(>0).))).)-(-3(,(099.(4*(((.(4))4(.6)((3-()))))6)-.)))..).-))))).(()).(()(.,))))))
@M00689:251:000000000-CJTJ5:1:1101:21382:14802 2:N:0:5
CGACGGCCATGCAGCACCTGTACACCAACCACAAGGGAAACTACATCTCTGCAGCGATCTGGTGTATGTCAAGCCCAGGTAAGGTTCTTCGCGTTGCATCGAATTAATCCACATGCTCCGCCGCTTGTGCGGGCCCCGGTCAATTCCTTTGAGTTTTAGCCTGACGGCCGTAATCCCAAGGCGGGGAGGTTAATGCGGTAGCTTAGACAAGGAGGCCGGGGAAGGCCCATCACACGAGCGCCCAGCGTTTAAGGGAGGGAGTACAGAGGAATCTAAACACGAACTACACGTATGT
+
GGFEEGGECFGFGGGCCFCFGFFEGCFFB:@FFGGFEGGF<,CEFC,EA<EFFGDFE8FFFGGGGE9EEFGGG<DEAED<EEFGFGF9EAF:C=FGCFCFGGF,+=9,99EFEF@@,,+@6=EE7CFFGGGEGGED>+=1;+@+=+=?97DC;<,A+@*1;F))00::):-7--/*=);??99909(((-249<AB6(,22).)).4).3(,,(-,-,(311:(((.,*97?)2<((,(,4)((((-2,,-).,(((,((((())).,(((..)))),4(((((,-.)(-42484
@M00689:251:000000000-CJTJ5:1:1101:21380:14824 2:N:0:5
CGACGGCCATGCAGCACCTGTACACCAACCACAAGGGAAACTACATCTCTGCAGCGATCTGGTGTATGTCAAGCCCAGGTAAGGTTCTTCGCGTTGCATCGAATTAATCCACATGCTCCGCCGCTTGTGCGGGCCCCCGTCAATTCCTTTGAGTTTTAGCCTTGCGGCCGTACTCCCCAGGCGGGGCGCTTAATGCGTTAGCTACGACACAGAGGCCGTGGACGCCCCCTACACCTAGCGCCCACCGTTTACGGCATGGACTACCCGGGTCTCCAAACCTGGCCTCTCTTGTC
+
GGGGGGGGGGGGGGGCEGGGGGGGGGGGGGGGGGGGGGGGGGGGGGGGGGGGGGGGGGGGGGGGGGGGGGGGGGGGGGGGGGGGFGGGGGGGGGGGGGGGGGGGGGGGGGGGGGGG;@DGGGGGGGGG8EGGGGGGGGGGGDE9@FGGFGCCGGFFGGGFFFB55:>A>ABADDEFGFDDFF2929>29FF?DAF<08?BFFB>?BFF>>(((5:::6>B6<((((-4<<@<>:C?:BF(4B10::>B(31620((((.).).(.49,(,(()))()-:(((,().(472).)
@M00689:251:000000000-CJTJ5:1:1101:16959:14888 2:N:0:5
CGACCGCCATGCAGCACCTGTGTTACGGCTCCCTTTCGGGCACACCCCCATCTCTGGCGGCTTCCGTACATGTCAAGGGTAGGTACGGTTATTCGCGTTGCATCCAATTAATCCACACCGTCCACCGCTTGTGCGGGTCCCCTTCAATTCCTTTGAGTTTCAACCTTGCGGCCGTACTCCCCAGGCGGTCCACTTCACGCGTTAGCTTCGTTACTGAGGTAGTGAAGCACCAACACCCAGTTGACATCGTTTAGTGCGTGGACAACCAGGCGCGTTAATCCTTCACTCTCGTT
+
@++8+@CG+6FCGF<CE@E@EFGGGG;6C:FD8CF@6,@E:+CC@CC@F@F@<CEFF,6FEG:<EECFFDEGFFG9FGCFD77?<,4FFF7=AFGGFGEDGF9,,AEFFG9,C388D+++6@8+,,1@=88@,@+++@7:C5,;A5D+<DFFGGF?F?++9+2:>B@;:9(5=@>?*8FFA0,3660(.1(7>A94))(41-(43<594(,2(3)--)(()).(.)))09)(((/(-4<0,7))4).)4-13(.).59<<013)((,-((((((((-46--)))))).))(-(
@M00689:251:000000000-CJTJ5:1:1101:17506:15153 2:N:0:5
CGACGGCCATGCAACACCTGTACACCAACCACAAGGGAAACTACATCTCTGCAGCGATCTGGTGTATGTCAAGCCCAGGTAAGGTTCTTCGCGTTGCATCGAATTAATCCACATGCTCCGCCGCTTGTGCGGGCCCCCGTCAATTCCTTTGAGTTTTAGCCTTGCGGCCGTACTCCCCAGGCGGGGCGCTTAATGCGTTAGCTACGACCCAGAGGCCGTTGAAGACCCCTGCACCTCGCGCCCACCGTTTACCGCATGGGCTACCAGGGTCTCTAATCCTGGCATCC
+
GGDGGGGGGGGGFGGGGGGGGGGGGGGGGGGGGGGGGGGGGFGFGFGGGGFGGGGGGGGGGGGGGGGGGGGGGG?FGDDFFGGGGGGFGGGGGGGGGFGGGGGGGGFCFCGFGFFG;;DCGGEGGGFG=AEEGGCGGGGGG>+?EAFGFG?;DGEFGFGFFFE5@@>9ABF=@26649C<4950679>B>BF2<:296??:24:2667013<((-,:6(((4)))408CC)((5C:((,-37>?B:04:?0<)42782:(1(,,1).8(81:)6<)))6))(.(.(,
@M00689:251:000000000-CJTJ5:1:1101:21637:15226 2:N:0:5
CGACGGCCATGCATCACCTGTACACCAACCACAAGGGAAACTACATCTCTGCAGCGATCTGGTGTATGTCAAGCCCAGGTAAGGTTCTTCGCGTTGCATCGAATTAATCCACATGCTCCGCCGCTTGTGCGGGCCCCCGTCAATTCCTTTGAGTTTTAGCCTTGCGGCCGTACTCCCCAGGCGGGGCCCTTAATGCGTTAGCTACGACCCAAGGGCCGTGGAAGACCCCTACACCTAGCGCCCACCGTTTCCGGCCTGGACTACCAGGGTTTCCAATCCTGGCATTCCCGTCC
+
GGGGGGGGGGGGGGGGGGGGGGGGGGGGGGGGGGGGGGGGGGGGGGGGGGGGGGGGGGGGGGGGGGGGGGGGGGGGGGGGGGGGGGGGGGGGGGGGGGGGGGGGGGGGFGGGGGGGGGGGGGDGEGGGGGGGGGGGGGGEGDGGGAGGFF+<:EGGGGGFFFF@EABFFFFFF=CFG=<DFB@@999111:?FF))4?11:BAA?6:0((((((-4?9-(41).,42?D3)(.8FF?3012BB:163::>)6(4(,((47:<??0),41(((.)-6).3)).11))).)((((
@M00689:251:000000000-CJTJ5:1:1101:17780:15241 2:N:0:5
CGACGGCCATGCAGCACCTGTACACCAACCACAAGGGAAACTACATCTCTGCAGCGATCTGGTGTATGTCAAGCCCAGGTAAGGTTCTTCGCGTTGCATCGAATTAATCCACATGCTCCGCCGCTTGTGCGGGCCCCCGTCAATTCCTTTGAGTTTTAGCCTTGCGGCCGTACTCCCCAGGCGGGGCGCTTAATGCGTTAGCTACGACACAGAGGCCGTGGAAGACCCCTACACCTAGCGCCCACCCTTTACGGCATGGCCACACCGGGTCTTTAACTCGTCCCCCCCTTCCCC
+
C46@BF:+@FFFGGGGGFFDGGGGGGGGGEGGGGFCECFGCGGGG,@FFFC9EGGG@EDGDGGFEFFFC<FEDE,A=CDGGGGFFAEGGGFGGGDGDFGGCFG,+?EA,EEFGGGGGGCEGGGDGGGF,EE8EDEGGCDCGGGG+BFFF?+@:E<ECGGFFA6)8A5@7AAF22*8?9CD5(869>0(46:6)5):;?06:<).8(22(-3,3((,(-((-(,.((4:C*.(((2.53>((5(-46(((..:(,,((((.8,,,4(-4-(-,)-)6)4-(.(-(((((((((,(
@M00689:251:000000000-CJTJ5:1:1101:22006:15254 2:N:0:5
CGACGACCATGCACCACCTGTACACCAACCACAAGGGAAACTACATCTCTGCAGCGATCTGGTGTATGTCAAGCCCAGGTAAGGTTCTTCGCGTTGCATCGAATTAATCCACATGCTCCGCCGCTTGTGCGGGCCCCCGTCAATTCCTTTGAGTTTTAGCCTTGCGGCCGTACTCCCCAGGCGGGGCGCTTAATGCGTTAGCTACGACACAGAGGCCGTGGAAGACCCCTACACCTAGCGCCCACCGTTTACGGCCTGGACTCCCAGGGTTTCTAACCCTGGCCACCCCGTCTC
+
GEFGGEGGGGGGGGGGGGGGGGGGGGGGGGGGGGGGGGGGGGGGGCFFGGGGGGGGGGGGGGFGGGGGFGGGGGGGGGGGGGGGGGGGGGGGGGGGGGGGGGGGGGGGGGGGGFFGGGGGGGGGGGGGFGGGEE3CEGGGDDEGGFGGFGCCF9CFFAFFCFE@@AFBFFFDFBFEGDGGFB=;29>>>1<?A<2<>:?1:4-6<?,336?07???62>9>043(8<BC93<08D?F2801>>0:69?34<A0(4(4:???)((,.86<3((.-).)(.((4(,,,(-((,(.2
@M00689:251:000000000-CJTJ5:1:1101:5059:15303 2:N:0:5
CGACGGCCATGCAACACCTGTACACCAACCACAAGGGAAACTACATCTCTGCAGCGATCTGGTGTATGTCAAGCCCAGGTAAGGTTCTTCGCGTTGCATCGAATTAATCCACATGCTCCGCCCCTTGTGCGGGCCCCCGGCAATTCCTTTGAGTTTTAGCCTTGCGACCGTACTCCCCAGTGCGGACGCTTAATGCATTAGCTACTGCACATGAGCAGTGTAAGAACCCTAAACCGAGCCACCACCGGTTCCGGAAGGCAACACAAGGGACGCAAGTCTGGGCCAGTCAGTCT
+
GE@CFGDF@FFFEFG,@FFFFGG<@CDCGGCFGGF?,FFGG<FE8C@9BEFFGG?BF<FAFFEFEE,AFEGGCCB=FEFAFGG=FGGFGGFC7:@F@F,,+>EC+CFAF9,@F,,,,,2@C++48D,6,,@6CGE8CCD+++@3=8;+5++,*37EFGF66?:5C=)0):<)(-*0,0*:/**//((.3;((1)7))))).(.1=)))).4))).44(42-.44))41/*)()(*(-(((.7::601((-4(-2(,((((,(.4((((,(,41(((-..)(,((((),).6))
@M00689:251:000000000-CJTJ5:1:1101:5031:15313 2:N:0:5
CGACGGCCATGCAACACCTGTACACCAACCACAAGGGAAACTACATCTCTGCAGCGATCTGGTGTATGTCAAGCCCAGGTAAGGTTCTTCGCGTTGCATCGAATTAATCCACATGCTCCGCCGCTTGTGCGGGCCCCCGTCAATTCCTTTGAGTTTTAGCCTTGCGGCCGTACTCCCCAGGCGGGGCGCTTCATGCGTTAGCTACGAAACAGTGGCCGTTGCCGCCCCATACACCACGCGCCCACCGTTTACGGCATGGACTACCGGGTAATCTACACCTGGCACCTCTGTCCC
+
GGGGGGGFEDEF<EGGGGFGGGGGGEGGGGGGGF@FEFGGFGGGGEGCFFGGGGGEEFGGGGFG<FGGGGCFGGFGGGGGGGGFFGGGGFDGDCCGGGC8CGDEF;;EFGGGGGGGGGDE>EEGDGGDE8EGCEGEGGGED9EDFFFCF+2@CEFFFCFF58=CEA5A9BB)-5CEF@DDFFFF919>BB?(64949B??,.)-2(-,(418))308;((,(---429**)(.)7((,((-7((,(7:?21--(2(47()4.(,4-(,(-(-644.).1((.3(),((4.>A))
@M00689:251:000000000-CJTJ5:1:1101:18411:15332 2:N:0:5
CGACGGCCATGCATCACCTGTGACCGGCCCCGAAGGACCCCATGTCTCCATGAGTTTTCCGGCCATGTCAAACCTTGGTAAGGCTCTTCGCGTTGCGTCGAATTAAGCAACATGCTCCGCCGCTTGTGCGGGCCCCCGTCAATTCCTTTGAGTTTTAGCCTTGCGGCCGTACTCCCCAGGCGGGGCGCTTAATGCGTTAGCTGCGGCACAGCCCCCGTGGAAGGGCCCCACACCTAGTGCCCCACGTTTACGGCCTGGCCTCACAGGGTATCTTCTCCTGGCCTCCCCGTCTT
+
G>@CCFCFEFGFFGGGGGGGFFGGGGEGGGGGGGGGGGGGGGGGGGGGGGFFGGGGGGGC@FCCFGGGGDGGGGGG9FGGGFCGFGGGGGGEEGGGDGGGDDGGGFEGGGGGDBFFGGDGGGGCE6F8ECGGGGGGGEGGD/,B@69@FC+8<DG7CEFFFFBE=@>@FF;?=;;?=;55AB030617(2-6)))221314)-4411(-((.,-8(2:B61<B61((3C75(8:*(.)--9)(--((3((-(((-,,,(()((,5).3,..:))))).).(,(.(,-((-(((
@M00689:251:000000000-CJTJ5:1:1101:24504:15381 2:N:0:5
CGACAACCATGCAGCACCTGTACACCAACCACAAGGGAAACTACATCTCTGCAGCGATCTGGTGTATGTCAAGCCCAGGTAAGGTTCTTCGCGTTGCATCGAATTAATCCACATGCTCCGCCGCTTGTGCGGGCCCCCGTCAATTCCTTTGAGTTTTAGCCTTGCGGCCGTACTCCCCAGGCGGGGCGCTTAATGCGTTAGCTACGACACAGAGGCCGTGGAAGACCCCTACCCCTAGCCCCCACCTTTTCGGGCCTGCACCACCAGGTTATTTAATCCGTGCCCCCTCTTCG
+
GGGGFGGGGGGGGGGGGGGGGGGGGGGGGGGGGGGGGGGGGGGGGGGGGGGGGGGGGGGGGGGGGGGGGGGGGGGGGGGGGGGGGGGGGGGGGGGGGGGGGGGGGGGGGGGGGGGGFGGGGGGGGGGGFGGEGGEGGGGGGGCCDFGGFGF:CFGGGGGFFFFFFFFAFFBDABCEGFCD?BFF932>B1:?<ADFF61,-<26<B(3(4:.4B6::(9B><?7????G<),(,>:1.((.7(,44,,.3)((-((--(((,((-,(-)).)))6)).)(-(-(.((((()--
@M00689:251:000000000-CJTJ5:1:1101:23025:15512 2:N:0:5
CGACAACCATGCAACACCTGTGTTCCGATTCCCTTTCGGGCACACTCACCTCTCAGCGAGCTTCCGGACATGTCAAGGGTAGGTAAGGTTGTTCGCGTTGCATCGAATTAATCCACATCATCCACCGCTTGTGCGGGTCCCCGTCAATTCCTTTGAGTTTTAACCTTGCGGCCGTACTCCCCAGGCGGTCAGCTTCACGCGTTAGCTAAGGTACTGAGGAAGCGCTGCCCCAACACCCAGTTGACATAGTTTAGGGCGTGGACTACACGGGTAACGAAATCTGGACTCTGTTGTT
+
GFFGGGGGGGGGGGGGGGGGGGGFFGFGDEEGFFFGGGGGGGGFFEDGGGGGGFFFGGGGGG@FGGGGGGGGGFFFGGGFGGGGGGGGFCF:E9FGGG6CEEEEGFGA7FGFFFFGGGGF8A=D8DEE6CFDFGGGGGGDDGCGGFGG7CFC7AFGF;??7CEE@E:C5ABA9@:AC9C4?@DFF2>@B(6=3)=943;(((.:<C>76)46<94><B:0(((--((-//.8?(9482(,(*.)262))..--).1((44((43:7)((4969:),(((())).).4()))).(,
@M00689:251:000000000-CJTJ5:1:1101:23018:15529 2:N:0:5
CGACAACCATGCAACACCTGTGTTCCGATTCCCTTTCGGGCACACTCACCTCTCAGCGAGCTTCCGGACATGTCAAGGGTAGGTAAGGTTGTTCGCGTTGCATCGAATTAATCCACATCATCCACCGCTTGTGCGGGTCCCCGTCAATTCCTTTGAGTTTTAACCTTGCGGCCGTACTCCCCAGGCGGTCAGCTTCACGCGTTAGCTACGGTACTGAGGAATCGCTTCCCCAACACCCAGTTGACATCCTTTAGGGCGTGGACTACCCGGGTATCTACTCCTGGCCTCT
+
GGFGGGGGGFGGGEEFGGGGGGGGGGGGGGGGGGGGGGGGGGGGGGGGGGGGGGGGGGGGGGGGGGGGGGGGGG9FFGGGGGGGGEGGGGGGGGGGGGGGGGGGGG@GGGGGGGGGGGGGGGGGGGGGGGGGFGEGEGGGGGGGGFGGFGGGGGGGGFCF?FFEEFFCEBBAFFFDGFG>FFFF(8>@9>?DFEAFFF0@FBF?;))67<?FFFF2:31,83>?FF??GGFF6:<<?B044F:<325>(89:..0(4(-(4((4(5:(-02322246))5>A0(8(5:(
@M00689:251:000000000-CJTJ5:1:1101:21984:15559 2:N:0:5
CGACGGCCATGCAACACCTGTACACCAACCACAAGGGAAACTACATCTCTGCAGCGATCTGGTGTATGTGAAGCCCAGGTAAGGTTCTTCGCGTTGCATCGAATTAATCCACATGCTCCGCCGCTTGTGCGGGCCCCCGCCAATTCCTTTGAGTTTTAGCCTTGCGGCCGTACTCCCCAGGCGGGGCGCTTAATGCGTTAGCTACGAAACAGAGGCAGTGGAAAACCCCCACACATAACGGCCACCGTTTCAGGCATTGACAACCAGGACATCTGAATCGGGGCGTCGCTGTCAT
+
GGGGGGGGGGGGGGGGGGGGGG<FGGGGGGGGGGFGGGGGFGGGGEFGGGGGGGGBFEGFEFFGGGCFFGGG9<F@FGGFFF9FFAFFGGGGEFGGGGGGGGGGGFG,CFGGFEFGCCFGGGGGGD6=?8EEGGGGGGG+=+;;@FGFFGCGCFD;+338?F@584>2)>B99@E=F9CCFD(66990138<<AB)308:1))-5:2((,43(.,((-,(()))(.((*)01(45))),((0,((.4((().).,8:),))).4,4.4((,.))-5))6((((((,(((-(-8)-
@M00689:251:000000000-CJTJ5:1:1101:21973:15581 2:N:0:5
CGACGGCCATGCAACACCTGTACACCAACCACAAGGGAAACTACATCTCTGCAGCGATCTGGTGTATGTCAAGCCCAGGTAAGGTTCTTCGCGTTGCATCGAATTAATCCACATGCTCCGCCGCTTGTTCGGGCCCCCGTCCATTCCTTTGAGTTTTAGCCTTGCGGCCGTACTCCCCAGGCGGGGCGCTTAATGCGTTAGCTACGACACAGAGGCCGTGGAAGACCCCCCCCCCCTACGCCCACCGTTTACCGACTGGACCACCCAGGTTATCTATTCCTGCCCCTCTGTCCAT
+
GGGGDGGGGGGGGGEFGGGGGGGDFFDGGF@FFGFGGGGGGFEGGGFGGFAE<FGEGGGFG,:@EFFFEA6E@FGGF@GFFFFGGGCDGCCG8FG:FFG8+9@8EEGDGGCFFF>F8DD>EG>G+@D83ECGGGGGGGC+++@?F+CCFGF,:DCFGC98A5C)==BFFF9/<)*:CA<2?>29>F>FFBF1)--4144306)64(-9>F??2((.-(,(,-)((.:?D35,,-C,((((-59(-3(46?6)-((-24:,,(,,1:((-.).)).6)-4)-48((2((().))))
@M00689:251:000000000-CJTJ5:1:1101:6533:15607 2:N:0:5
CGACGGCCATGCACCACCTGTACACCAACCACAAGGGAAACTACATCTCTGCAGCGATCTGGTGTATGTCAAGCCCAGGTAAGGTTCTTCGCGTTGCATCGAATTAATCCACATGCTCCGCCGCTTGTGCGGGCCCCCGTCAATTCCTTTGAGTTTTCGCCTTGCGGCCGTACTCCCCAGGCTGGGCGCTTAATGCGTTAGCTACGACACAGAGGGCGTGGAAGCACGCTAACCCTACGGCCCACCGGTTAGGGACAGGACTACAGGGGGTTGCTATCGTGGGCTCACTGT
+
GGEGGGGGGGGGGGGCEGFFGGGGGGGGGEEGGGGGGFGGGGGFGGGFGGGGFGGGGFGGGGGGGGGGGGGGGGDGGGGGGGGGFFGGGGGGGFGDCGGAEEEFGFGFFCCFGGGG8DDGGEEE4CFGCFGDE>BB=CDEGGCGFA7CFFF,@@FCC,09D>>@)-)555-252/(,-;C>((6:<;3;1;;).9;>03((/9<7(4329((,5(((-,(21).((4(/*.(((1(1.((,.6(4(((-(((.4(,((,3((44,).2(((-((.-)(((((-(.(.-)..
@M00689:251:000000000-CJTJ5:1:1101:6547:15619 2:N:0:5
CGACGGCCATGCACCACCTGTACACCAACCACAAGGGAAACTACATCTCTGCAGCGATCTGGTGTATGTCAAGCCCAGGTAAGGTTCTTCGCGTTGCATCGAATTAATCCACATGCTCCGCCGCTTGTGCGGGCCCCCGTCAATTCCTTTGAGTTTTAGCCTTGCGGCCGTACTCCCCAGGCGGGGCGCTTAATGCGTTAGCTACGACACAGAGGCCGTGGCAGCCCCCTACCCCTACCGCCCACCGTTTACTGCATGGCCTACCAGGGTATCTAACCCTGGCCTCTCTTGTGTT
+
GGCGGGGGGGGGGDFGGGGGGGGGGGGGGGGGGGGGGGFGGGGGGGGGGGGGGGGGGGGGGGGGGGGGGFFGCGGGGFEGG,BEFGGGGGGGGGGGGGFGGCCFG9=AEFFGGGGGGGGGGGDGGG?DCFGEGGGGGGGGGGEGGFFGFG?7DFCGF;CCFFFFFFFBF9=5@=EEGF6<AB=;0(((49<14>))(4:?:>A93((,(,(,.((4<(-((((-(4<BDD),(:F?0(81,>028((4:((.)))).)((,)(.35)((4().-).),,((((..2,(,6)))((
@M00689:251:000000000-CJTJ5:1:1101:12373:15638 2:N:0:5
CGACGGCCATGCAGCACCTGTCTCCGGTCCAGCCGAACTGCAGAACTCCATCTCTGGAGTCCGCGACCGGGCTGTCAAGCGCTGGTAAGGTTCTGCGCGTTGCGTCGAATTACACCACATGCTCCACCGCTTGTGCGGGCCCCCGTCCATTCCTTTGAGTTTTAATCTCTCGACCGTACTCCCCCGCCGGCACACTTAAAGCGTTAGCTTCTCCACTAGTGAGTCACCCCCACAACACCTAGTCTTCATCGTTCATGACGTGGACTACCATGTTATTGTCTCCTACTCTACCTAT
+
FFCE@7FF:ECEEFECEGGGGGGGG@+::+6EF@@@+@<<,:6CFGFGGFFFGGGGG<F@FE:FG+CF@B7+@F<FE9,,+8C7+E95,,,A,?=EFGEE6+=@>>B++8@D,3DFCC+26<,EC,AF>EGGC4@AC@CCDD*3)2*1)+4,4>CC=2?AA;63)1)9))/1)63(2(//2(6,(((-2162(.4())).4)(4?(3:)2))--)343?<45).)-)5DC:((,*44((.(*)))))-)60-:(()).)(-((-.)((.,))).6)).))..-)))),).)))).
@M00689:251:000000000-CJTJ5:1:1101:24282:15691 2:N:0:5
CGACGGCCATGCATCACCTGTATACCAACCACAAGGGAAACTACATCTCTGCAGCGATCTGGTGTATGTCAAGCCCAGGTAAGGTTCTTCGCGTTGCATCGAATTAATCCACATGCTCCGCCGCTTGTGCGGGCCCCCGTCAATTCCTTTGAGTTTTAGCCTTGCGGCCGTACTCCCCAGGCGGGGCGCTTAATGCGTTAGCTACGACACAGCGGCCGTGGAAGACCCCTACACCTCGCGCCCACCGTTTACGGCACGGACTACCTGGGCTTTTAACCCCGCCATTCTCTCTC
+
GGGGFGGGGGGGGGGEGGGGGGGGGGGFGGGGGEGGGGGGGGGGG9CEFFGGGGF@BEFGFFGEGGGFGEAFFGFGGGGGGGGGGGFFGCGECFGGGGGAEFGFGGGGG9=FGGGG;FGDGGGGCE?DFGG>E>BCEEG6CGEC@8DF?@7<4@ECFFG+;FFFFBB)/>@@D9C@5@GG;@(299>,,4?B9<B91,326<A424:((-4((,(,40((,(.((28:*7)80:C((-4,()4080-(4((.1(4((-43((5:0)),(((.()-,)).((((-().6))).)
@M00689:251:000000000-CJTJ5:1:1101:24266:15699 2:N:0:5
CGACGGCCATGCATCACCTGTATACCAACCACAAGGGAAACTACATCTCTGCAGCGATCTGGTGTATGTCAAGCCCAGGTAAGGTTCTTCGCGTTGCATCGAATTAATCCACATGCTCCGCCGCTTGTGCGGGCCCCCGTCAATTCCTTTGAGTTTTAGCCTTGCGGCCGTACTCCCCAGGCGGGGCGCTTAATGCGTTAGCTACGACACAAAGGCCGTGGAAGACCCCTACACCTAGCGCCCACCCTTTACGGCATGGGCTACCAGGGTATCCACTCCTGGCCTCCCTGCTC
+
GGGGGGGGGGGGGGGFGGGGGGGGGGGGGGGGGGGGGGGGGGGGGGGGGGGGGGGGGGGGGGGGGGGGGGGGGGGGGGGGGGGGGGGGGGGGGGGGGGGGGGGGGGGGGGGGGGGGGGGGGGGGGGGGFGGGGGGGGGGGGDGGGFGGFGGFGGGGGGGFFFFEFFFFFBADFFFEGDGDFFBFF9B9BFBF<<BAFF?6:BAAFFFF9;((.303<>F;>0>014<BG*7:(49.3<>09E>0(-(-(5)631903(((440:B))((4(.4)-,.18<)5?1)4((,)(()
@M00689:251:000000000-CJTJ5:1:1101:5930:15763 2:N:0:5
CGACGGCCATGCAACACCTGTACACCAACCACAAGGGAAACTACATCTCTGCAGCGATCTGGTGTATGTCAAGCCCAGGTAAGGTTCTTCGCGTTGCATCGAATTAATCCACATGCTCCGCCGCTTGTGCGGGCCCCCGTCAATTCCTTTGAGTTTTAGCCTTGCGGCCGTACTCCCCAGGCGGGGCGCTTAATGCGTTAGCTACGACACAGAGGCCGTGGAAGACCCCTACACCGAGCGCCCACCGTTTACGGCATGGACTACCCGGGTACCTAATCCTGGCATCA
+
GGGGGGGGGGGGGFFGGGGGGGGGGGGFGGGGGGGGGFGGGGGGGGGGGGGGGGGGGGGGGGFGGGGGGGGGGGGGGGGGGGGGGGGGGGGGGGGGGGAEGFGFGGCFEGFFFFFGGGGGGGGGDGGGGGCEGGEEGGG>C7>FGFC=CFF7DFGC;>?FFFEF@BABA@@DFFEBGFCD;D@F6>B90(::):><><B:(<9AB611-9?0(4:B:>>031<((48?3*.4((>(-(49>D7(8?1(4.(646B>(31,).(,,1(-41())))))).6)((()()
@M00689:251:000000000-CJTJ5:1:1101:9295:15841 2:N:0:5
CGACGGCCATGCAGCACCTAACTACAGGTTCTCCGAAGAGCACCCCGATTTTTCAACCAGGCTCCTGCATTTTCTAGCCCAGGTAAGGTTCTGCGCGTTGCGTCGAATTGAACCACATGCTCCGCCGCTTGTGCGGGCCCCCGTCAATTCCTTTGAGTTTTAGCCTTGCGGCCGTACTCCCCAGGCGGGGCGCTTAATTCGTTAGCTACGCCACCGAGGCCGTGAGATCCCCCAACCATAGACCCCCACGTTTCCCGCATGGCATACCCAGAGATTACCTCGTAGATTCCCTGTT
+
GGEGGGEGGGGGFFFFFGGGDFGFGGGGGGGDA9C@6@@CE@E,B@F:6,6FA@FGGGGFGG8FFGGGGGCEFGGGFGFGFFGDCCEEGGGGCFGGGGGGGGGGGDC@FFFE@FFFGGFGCGGCEGDGGGGG,=+@EGDEDDGGGEGGFGGGGGGCFFFFFFDFFF@=B29@901256@DF<@F01((496991::.))63402:24:<23>,,((-((424((,())*9?002*(-().)1).(-46,--3,)))--((-((()).(.)(((())))-)-(,,,())-.))).)
@M00689:251:000000000-CJTJ5:1:1101:9308:15859 2:N:0:5
CGACGGCCATGCAGCACCTAACTACAGGTTCTCCGAAGAGCACCCCGATTTTTCAACCAGGCTCCTGCATTTTCTAGCCCAGGTAAGGTTCTGCGCGTTGCGTCGAATTGAACCACATGCTCCGCCGCTTGTGCGGGCCCCCGTCAATTCCTTTGAGTTTTAGCCTTGCGGCCGTACTCCCCAGGCGGGGCGCTTACTGCGTTAGCTCTGACACCGCGGCCGTGGACGCCCCCTACACCTAGCTCCCACCGTTTCCGGCATGGACTACCCGGGTTTCTAACCCTGCCACCT
+
EG+@=@CGGFFFE,C@EFGGCFGAF8FFFFGGGC+@,+BEFCGGGGD:B7CFGGGDFGGGD<EGGFDGFFGGGGGF9ECGCFGGGCFFGFGG;FDG7FEEGGGGGG:FF,C9FGCGGGGGCGG@EG8EGGEG,EE+5@DGGGGGG57FFGGGGG7A4D>BFAD;EFFB@>BBF@@1C;FFA2361=0((493,26?)64-(3:(,4<)).)6))41(4(396;336(())<;;(*4(4:7(/().4((,4((-.,6:21(22.).48?0.(-(((()))))(4.(((.,(4
@M00689:251:000000000-CJTJ5:1:1101:12903:15862 2:N:0:5
CGACGACCATGCACCACCTGTGCAGGGCCCTTACGGACACCGTATCTCTACGGCTTTTCCCTGCATGTCAAACCTTGGTAAGGTTCTTCGCGTTGCGTCGAATTAAGCAACATGCTCCGCCGCTTGTGCGGGCCCCCGTCAATTCCTTTGAGTTTTAATCTTGCGACCGTACTCCCCAGGCGGGATGCTTAAAGCGTTTGGTGCGCCACTGACGAGCAAGCCCCACCACGGCCAACCTGCATCCGTTACAGCGGTGAGTCCCCGGGTTACTAACCCCGGCACCACTGTTTTCTTT
+
GGEEGEGGDFGGGGGGGGGGGFCFFGGGGGGGGGGGGGGGGGGGGGGFGGGGGDGGFGGGGGGGGGGGGGGGGGGGGGGGGGGGGGGGFG>EEGGGGGG6BDGFFGFGGGGGDDD9DFDGGEC>EFGG=EEGEEECCG5C7*;C>FGGFCFFFGGGFCFFFFF@97:@FDB>9;EDG1>3>@FF(4:BB<<A<ADF?0(((,,66>:2(4744-414(080((((,(49*84((*--((.(*.((-)((.))(-(((().-),,((-((5)64((((4((4-(((,,.)-(--).
@M00689:251:000000000-CJTJ5:1:1101:12923:15869 2:N:0:5
CGACGACCATGCACCACCTGTGCAGGGCCCTTACGGACACCGTATCTCTACGGCTTTTCCCTGCATGTCAAACCTTGGTAAGGTTCTTCGCGTTGCGTCGAATTAAGCAACATGCTCCGCCGCTTGTGCGGGCCCCCGTCAATTCCTTTGAGTTTTAATCTTGCGACCGTACTCCCCAGGCGGGATGCTTAAAGCGTTTGCTGCGCCACCGAAGAGCAAGCTCGCCACCGGCCAGCATCCATCGTTTAACTGCGGGACTACCAGGGGATCTACTCCTGGCATTACTGTTATCTAT
+
GGFGEGGGGGGGGGGGGGGGGGGGGGGGGGCFGGGGGGGGGGGGCFFGGGGGGGGGGGGGGGGGGGGFCEFFGGGGGGGGGFGGGGGGGGGDGGGGEEEEG8BFFGF9,AD88EEFDFGGG=@8EGGG8CGGGGGGGGGEDD7CFF+<FCGFE?FGGF:B6E<=9>55>DB?DFF2:8DG3(41-4(,.6))624,,3(4644),--78((-((-2?B(1-))((--,57)-(-120.,()*)(-,3().)))((-(((.5?:?B?9,(()))),()),,,.))).).))).646
@M00689:251:000000000-CJTJ5:1:1101:12905:15879 2:N:0:5
CGACGACCATGCACCACCTGTGCAGGGCCCTTACGGACACCGTATCTCTACGGCTTTTCCCTGCATGTCAAACCTTGGTAAGGTTCTTCGCGTTGCGTCGAATTAAGCAACATGCTCCGCCGCTTGTGCGGGCCCCCGTCAATTCCTTTGAGTTTTAATCTTGCGACCGTCCTCCCCAGGCGGGATGCTTAAAGCGTTTGCTGCCACCCTGACGACCAACCTCGCCAACGGCTACCCACCATCTTTTCCAGCGTGGACCACCCGGGTACATAACCACGGCCTCCCATTTTCCTTT
+
GGCGGGGGGGGGFGGGFGGGFFFGFFGGGFGGFGGGGGGGGDGGGGGGGFGGGGGGGGGGGGGGGGGGGGF9FGGGGFGF<FFFFGGGGGGDGGCD+@>68BFGFGFF<FG8B=D;AEGGG6CEE+6,@E+@EGGGGGGGG>EFGFC>FDGGGEGFGFEFAFEA97A>=@(658>DG1>*860((933AD9A44A>BF9?BB>7()41,(,.8(-(431(((,(,4(2CD5((-*(()-3(15)-:-)-))(((((-.((-8((4(42))-).(.)(((((,3((()).)))))-
@M00689:251:000000000-CJTJ5:1:1101:6696:15956 2:N:0:5
CGACAGCCATGCAGCACCTGTACACCAACCACAAGGGAAACTACATCTCTGCAGCGATCTGGTGTATGTCAAGCCCAGGTAAGGTTCTTCGCGTTGCATCGAATTAATCCACATGCTCCGCCGCTTGTGCGGGCCCCCGTCAATTCCTTTGAGTGTTAGCCTTTCGGCGGTACTCCCCAGGCCGGGCGCTTAATGCGCTAGCTACGACACCGAGGCCGTGGAGGCCCCCTACACCTAGCGCCCCCCTGTGCCGGCACGGCCTAACCGGTGTTTCCATCCTGTCATCACCTTCCC
+
F+8:+@<C<FEEF@E,C@@,CFCFFG<FC:FDF8C8C,;,,C@FGCFGDE,@<ED+:FGG<<FFGGAEC@,:EEFFGEC@FGGG@,?EFGF:E:F+858D,98BF9EFGCFF8FEFGFGG+@EEDGD@=9C+@C6@+C+1===2+++?DCF::D,7C;D7?<8*15=)))05>*6)45C?;((621(,(((/1/9<0(692:))),(1,41(3(1(3((,(4(((((()))((45(()((()((-96::0))(((-,(,(-(,)1(4(-(((()).))42)-).)--.(),(,.
@M00689:251:000000000-CJTJ5:1:1101:21793:16409 2:N:0:5
CGACGACCATGCAACACCTGTACACCAACCACAAGGGAAACTACATCTCTGCAGCGATCTGGTGTATGTCAAGCCCAGGTAAGGTTCTTCGCGTTGCATCGAATTAATCCACATGCTCCGCCGCTTGTGCGGGCCCCCGTCAATTCCTTTGAGTTTTAGCCTTGCGGCCGTACTCCCCAGGCGGGGCGCTTAATGCGTTAGCTACGACACAGAGGCCGTGGAAGACCCCTACACCTAGCGCCCGCCGTTGACGGCATGGACGACCAGGGTAAGCAAACCTGGCCACACTGCTCTT
+
GEEGCCCFCEFFCFGFCFFGFGFGGEGGGGGGGGFFGGFFGAFGC,@,FFFFGGFEDFFGGGFG<EFFFGFGGFGGE<@EFGFFDAFGGGDGEFFGGGEFEGGGGGE<FCFGGGGGGGGGGGCECGFGCFE>8=+@EGG86CE7EAFG7+=D?9F7CE7BFB@@)>>AF)):4@6@F=<C)5>0>4;B0360>2)472<?<2-.,2496(3((.-431312(.3(,38735<,3*(().-(01(4(4,,((.,2-((4:,)(,333:1(.5()))..(,((4(((-((().)6))
@M00689:251:000000000-CJTJ5:1:1101:18871:16410 2:N:0:5
CGACGACCATGCATCACCTGTCACTTTGTCCCCGAAGGGAAAGCTCTATCTCTAGAGTGGTCAAAGGATGTCAAGACCTGGTAAGGTTCTTCGCGTTGCTTCGAATTAAACCACATGCTCCACCGCTTGTGCGGGCCCCCGTCAATTCCTTTGAGTTTCAACCTTGCGGTCGTACTCCCCAGGCGGAGTGCTTAATGCGTTCGCTGCAGCACTGAAGGGCGGAAAACCTCAAACACTTAGCACTTATCGTTTACGGCCAGGACAACCAGGGTATCTAATCCTGGCACATCTGCTT
+
GGGGGGGGGGGGGGGGGGGGGGGGGGGGGGGGGGGGGGGGGGGFEFGGGGGGGGGGGGGGFGGGGGGGGGGGGGFFGGGFGECGGFEFFGGFFCGGGGGFEFGGGGGGGG<EGGGGGG?DE?F8EGGCFGGGGGGGCEGGGGGGGFGGFCCGFGGGGGFFFFCE57CAA=AABDF=CEGDFFFF2@@=@FFEE?>E))((/(,(/6045)(/53A<8::13>>((,3(*9),8>GBFF<59844)-650((,4:100((-1(3(.41:0:6(.).).:)<A9A.(4)().)))))
@M00689:251:000000000-CJTJ5:1:1101:18854:16418 2:N:0:5
CGACGACCATGCATCACCTGTCACTTTGTCCCCGAAGGGAAAGCTCTATCTCTAGAGTGGTCAAAGGATGTCAAGACCTGGTAAGGTTCTTCGCGTTGCTTCGAATTAAACCACATGCTCCACCGCTTGTGCGGGCCCCCGTCAATTCCTTTGAGTTTCAACCTTGCGGTCGTACTCCCCAGGCGGAGTGCTTAATGCGTTTGCTGCAGCACTGCAGGGCGGAAACCCTCCAACACTTAGCACTCCTCGTTTACGGCGTGGACTACACGGGTATCTAAACCTGGCAATCCTGTAT
+
GGGGGGGGGGGGGGGGGGGGFGDFGGGGGGGGGGGGGGGGGGGGFGGGGGFG9FGGGGGGGFGGGGGGGGGGGGGFGGCFGGGGGGGGGGGGGGG7FGGGGGGGGGBEGGGGGGGFGGGFGFGGGGGGGGGGGGGGDGGGGGGGGFGGFFGGFFEFGGC7CACFFFF=BFA5ADF=FFGC9=9=5>@(5(?CFFF3)9(60:1>E@F;8;@16()//(:?FF92(.:2057(3>G:32<22*).,(-,(-40(.4<0((4-(()5>)33(-41)).).-(,,.:0()().)-).)
@M00689:251:000000000-CJTJ5:1:1101:19445:16452 2:N:0:5
CGACGGCCATGCATCACCTGTACACCAACCACAAGGGAAACTACATCTCTGCAGCGATCTGGTGTATGTCAGGCCCAGGTAAGGTTCTTCGCGTTGCATCGAATTAATCCACATGCTCCGCCGCTTGTGCGGGCCCCCGTCAATTCCTTTGAGTTTTAGCCTTGCGGCCGTACTCCCCAGGCGGGGCGCTTAATGCGTTAGCTACGACACAGAGGCCGTGGAAGACCCCTACACCTAGGGCACACCGTTTACGCCATGGCACACCAAGGAATCAAAAACTGGCATCCCAGACCGT
+
GGGGGGGGEGGGGGGGGGGGFGGGGGFGGCCGGGGGGGGGGGGGGFFFGFFGGGFGGGGGGGFFFGGGGGGGGGFGGGGFGGGGEFGGGFFDGGFGGFGGGGGCECFAFFEGGGGGGGGGGGGGGGGGGGGEGG3=CECEDGGFGCG?FCCGFEAC9FGFAAEFE=AABFFF@9@E52CC?B@@FFFFFB<?F)5>BFFFBBAFFB?F>B(((.4:?62>F:?((.86D*7:8:D:()(,,)-48?1:(.(6(((,-4<?1).8(4(41((,.)4))(-.6((.)(.20)((-(-
@M00689:251:000000000-CJTJ5:1:1101:9136:16545 2:N:0:5
CGACAGCCATGCAGCACCTGTACACCAACCACAAGGGAAACTACATCTCTGCAGCGATCTGGTGTATGTCAAGCCCAGGTAAGGTTCTTCGCGTTGCATCGAATTAATCCACATGCTCCGCCGCTTGTGCGGGCCCCCGTCAATTCCTTTGAGTTTTAGCCTTGCGGCCGTACTCCCCAGGCGGGGCGCTTAATGCGTTAGCTACGACACAGAGGCCGTGGACGACCCCTCCCCCTCGCGCCCACCGTTTACGGCCGTGGCTACCAGGGTATCTACACCTCGCATCCCTTTTC
+
GGGGGGGGGGGGGGGGGGGGGGGGGGGGGGGGGGGGGGGGGGGGGGGGGGFGGGGGGGGGGGGGGGGGGGGGGGGGGGGGGGGGGGGGGGGEGGGGGGGGEGGGFGGGGGGGGGGGGGGG>EEDGGGGGFEE>CGGGGGGGGEC7FGGFGDCDFGGGGGFFFF5CABABFFFFFE:>AFDFF(817;>>;?<)59ABB:<?<26>:099B?4(.(22(-19(((-496C<),-(9244>>>EF0<<(.43()4(3((-,(-()4,)56(.(,5)))..2?(4((((,())))-
@M00689:251:000000000-CJTJ5:1:1101:11873:16730 2:N:0:5
CGACGACCATGCAGCACCTGTACACCAACCACAAGGGAAACTACATCTCTGCAGCGATCTGGTGTATGTCAAGCCCAGGTAAGGTTCTTCGCGTTGCATCGAATTAATCCACATGCTCCGCCGCTTGTGCGGGCCCCCGTCAATTCCTTTGAGTTTTAGCCTTGCGGCCGTACTCCCCAGGCGGGGCGCTTAATGCGTTAGCTACGACACAGAGGCCGTGGAAGACCCCTACACCTAGCGCCCACCGTTTACGGCCTGGACTACCAGGGTATCTAATCCTTGCATCTCTTTAC
+
GGGGGGGGGGGGGGGGGGGGGGGGGGGGGGGGGGGGGGGGGGGGGGGGGGGGGGGGGGGGGGGGGGGGGGGGGGGGGGGGGDGGGGFGGGGGGGGGGGFGGGGGGGGGGGGGGGGGGGGGGGGGGGGG8DGGGGGGGGGEGGGGGFGGFF7FGGGGGGGFFFFEEFABFFF2>DFFGFGGFBFF;9B>FF?0<AAFFFF1?AADFFBF13200>BFBFF>>087?<BFGCF?:BGF?)((4>-(4<>1<70A46>(4??01.8?703<0,24AB226<6-))()).).)))))
@M00689:251:000000000-CJTJ5:1:1101:26474:16738 2:N:0:5
CGACGGCCATGCATCACCTGTACACCAACCACAAGGGAAACTACATCTCTGCAGCGATCTGGTGTATGTCAAGCCCAGGTAAGGTTCTTCGCGTTGCATCGAATTAATCCACATGCTCCGCCGCTTGTGCGGGCCCCCGTCAATTCCTTTGAGTTTTAGCCTTGCGGCCGTACTCCCCAGGCGGGGCGCTTAAGGCGTTAGCTACGACCCAGAGGCTGTGGCAGACCCCTACACCCAGCGCCCCCCGTTTACTGCCTTGCCTCCCCGGGTACTTACTCCTGGCACCCTTCTAT
+
GGEEEGEFCFGGGGGGGGGGGGGGGGGGGGGFGGGGGGGGGGGGGCGGFGFGFGGGGFGGGGGGGGGGGGEGEGF<FFGGGGGCEFGGGGEDGGGGGCFGEGFGDFFFFEFGGGFGGG6CEGGGGGGGGG6C>6EGGGGGGDEDDF8CFEFGFGGGGGGFFF@58>B2AF>A=DFFGF64?=>BBF(-(2046)549,-(-:ABDFB9((.(4:(((..(((.(-46(1*02,25((.((,73(412218(5))),54205),(2((42((.))).))().(,.)-,((())-
@M00689:251:000000000-CJTJ5:1:1101:26493:16752 2:N:0:5
CGACGGCCATGCATCACCTGTACACCAACCACAAGGGAAACTACATCTCTGCAGCGATCTGGTGTATGTCAAGCCCAGGTAAGGTTCTTAGCGTTGCATCGAATTACTCTACATGCTCCGCCGCTTGTTCGGGGCCCCGTCAATTCCTTTGCCTTTTAGCCTTGCTGCAGTACTCCCCAGGCGGGGCGCTTCATGCGTTAGCTCCGACCCAGTGGCCGTTGAAGACGCCTACACCTCTCACCAACCGTTTACGTCCTGGGATACCAGGGTGTACTATCCTGGCCCCACCAGTCTT
+
GCFC7CCC7CCEEFFFFFG8CE<<6;D,,6BF,CCE@,;EFFFF8FGGFFAF9CFE+,@F9F5AF,CFG9,,:CAFGG7B,,,5:EFED,4F@4,4CF8F,@FEGF,,9,,>E94@;F?+@8+@>CEF,,@6+++3+@++=CC9=+?CD9D,,7,,@,09AFCE@*:@55*1AC7=7=D**11-((6;B96<><)67:<60456(312((.4(,.8034(4:2)),-(90).30>42)())8)(-83<0214((.(4)(,(((5434(,.((.)-)))()).(((((-(((.,))
@M00689:251:000000000-CJTJ5:1:1101:19429:16765 2:N:0:5
CGACGGCCATGCATCACCTGTACACCAACCACAAGGGAAACTACATCTCTGCAGCGATCTGGTGTATGTCAAGCCCAGGTAAGGTTCTTCGCGTTGCATCGAATTAATCCACATGCTCCGCCGCTTGTGCGGGCCCCCGTCAATTCCTTTGAGTTTTAGCCTTGCGGCCGTACTCCCCAGGCGGGGCGCTTCATGCGTTAGCTACGACACAGAGGCCGTGGAAGACCCCTACACCTAGCGCCCACCGTTTACGGCATGGACTACCAGGGTATCTAATCCGGGAATCTCTGTCC
+
GGGGGFGGGGGGGGGGGGGGGGGGGGGGGGGGGGGGGGGGGGGGGGGGGGGGGGGGGGGGGGGGGGGGGGGGGGGGGGGGGGGGGGGGGGGGGGGGGGGGGGGGGGGFGGGGGGGGGGGGGGGGGGGGCEEEGGGGGGGGGGGGGFGGF7CFGGGGGGGFFFFEEFF=AFBFFDCFGFGGFFBFFFFBB;:(<A<>9??6(4-.8??FFF7:>B<209329?F?,3?BC37:7?F7722,(89:B?60:,8)(,1(771.))((,)421((,.)..)4)((-(-())5465))
@M00689:251:000000000-CJTJ5:1:1101:4791:16904 2:N:0:5
CGACAGCCATGCAGCACCTGTACACCAACCACAAGGGAAACTACATCTCTGCAGCGATCTGGTGTATGTCAAGCCAAGGGAAGGTTCTTCGCGTTGCATCGAATTAATCCACATGCTACGCCGCTGGTGCGGGCCCCCGGCAATTCCTTTGAGTTTTAGCCTTGCGGCCGGACTCCACAGGGGGGGGGATAAAGGCGTGAGCTACGAAGAGAAGGACGGGGCAGAACCCAACACAAGGCGCCAAACGTGTGGGACATGGACGAAAGGGGGAACGAGGACGGGGCACAGGGAGCAG
+
FCCF@CFCD@EFFGFFFGG<;@C<C@DGCECFGGGGDGGGF@FEF,E,E@CEFF@EG8D<FGBEAF,C<EEFFFB,BFG,BFGEB4F?,=D@C@@FFF,,6EE=,CF,CAA@F4EE,,?C6CCC++@4@ECGGGCE>+=+0CC+34<?C7C7D<,,<BDCA56@5=>AAA):9(0;,0*;626>>9(,(((.6:A:;37:(()-)4-((-(((.2((,(4((,-,(.2**.(-(*((((-45((((-(((((-(.().(.),49((,4411(((,,,((-3,,(-(((,43(((4
@M00689:251:000000000-CJTJ5:1:1101:12688:16928 2:N:0:5
CGACGACCATGCAGCACCTGTACACCAACCACAAGGGAAACTACATCTCTGCAGCGATCTGGTGTATGTCAAGCCCAGGTAAGGTTCTTCGCGTTGCATCGAATTAATCCACATGCTCCGCCGCTTGTGCGGGCCCCCGTCAATTCCTTTGAGTTTTAGCCTTGCGGCCGTACTCCCCAGGCGGGGCGCTTAATGCGTTAGCTACGACCCAGAGGCCGTGGAAGCCCCCTCACCCTGGCGTCAACACTTAACGGCAGGGCCTCACCGGGTCCCAAATCCTAGCCACCCTGTACA
+
GGDEB7CFEGGGGGG8CFGGGGDFGGGFFGEGGGFC@<EF@FGGGDGFGFFGGGGGDFGGGGGGEGGGCEGGGFBFFFF=GA<:CE5CFGG>CCCCCGECGFFC=EFFDFFGGGFG8DF8CECGD8@FAA6+6=8BEE>@CD?FFFC?;+53+5,39E?ACF5))1)1:@A24<C5;9DG?=593(412(42)-64,430(44-2:01(-((..4?F>(,028,,12053.(.(><(-(((0(-4.()))).8(7(((((-(,(,(-((-((.)((.,.))).4)(.((()))-
@M00689:251:000000000-CJTJ5:1:1101:26813:17037 2:N:0:5
CGACGACCATGCACCACCTGTACACCAACCACAAGGGAAACTACATCTCTGCAGCGATCTGGTGTATGTCAAGCCCAGGTAAGGTTCTTCGCGTTGCATCGAATTAATCCACATGCTCCGCCGCTTGTGCGGGCCCCCGTCAATTCCTTTGAGTTTTAGCCTTGCGGCCGTACTCCCCAGGCGGGGCGCTTAATGCGTTAGCTACGACACAGAGGCCGTGGAAGACCCCTTCACCTAGCGCCCACCGTTTACGGCATGGACCAACCGGGTATCTAATCCTGGCCTCTCTTGCT
+
GGGGGEGGGGGGGGGGGGGGGGGGGGGGGGGGGGGGGGGGGGGGGGGGGGGGGGGGGGGGGGGGGGGGGGGGGGGGGGGGGGGGGGGGGGGGGGGGGGGGGGGGGGGGFGGGGGGGGGGGGGGDGGGGGGGEDGCEGGDEGGGGGFGGFFGEFFGGGGGFF>@CB>>29AB2>B@EG>C<FF@@>14(-4:?4<AA9?FF<2)<72<FFF:18?F??17((1)47?8:57)(.4*8(5:1(53<??2((5()(4;171().(((-(-(3((..)).)4A9A:(,.4(,)))).
@M00689:251:000000000-CJTJ5:1:1101:15514:17104 2:N:0:5
CGACAGCCATGCACCACCTGTACACCAACCACAAGGGAAACTACATCTCTGCAGCGATCTGGTGTATGTCAAGCCCAGGTAAGGTTCTTCGCGTTGCATCGAATTAATCCACATCCCCCGCTGCTTGTGCGGGCCCCCGTCAATCCCTTTGAGTTTTAGCTTTGCGGCCGTACTCCCCAGGCGGGGCGCTTAGCGCGTTACCTCCTACCCAGCCGCGGGGGCAGACCCCTCCCCTTTACCCCCACCGTTTTCGGATGGGGCTCCACGGCTCCCCTATCTCTGCATCTCTTTCC
+
GFFE7FCFGGCGGFEEGGGFFGEGFGGGGGGFGDECF8EEE9@FDGCFGGGGCCE:@<@,@E@FAFD<FGGGFCB7FF7@BFG8FFEDFF:FBC+@FC=DE,@E,;FAFGG8FF,4,9?CE1+==8,4,,+6+=CEE6+1=++9+@+=A6+5+5@,+@+<+3;87:)10:0-/)*)47**)-((2.(,((4())((-,41()5-(().((.(((((((((((-(2724C*01,8*())-)5<3-((43(((),(((((.(-133((((((,((-((42)-.6<))))..).))
@M00689:251:000000000-CJTJ5:1:1101:20873:17132 2:N:0:5
CGACGACCATGCAGCACCTGTGCACGCGCCCCGAAGGGACTCTCATCTCTGAGAGGTGCACGTGCATGTCAAACCCTGGTAAGGTTCTTCGCGTCGCATCGAATTAAACCACACGCTCCGCTGCTTGTGCGGGTCCCCGTCAATTCCTTTGAGTTTTAATCTTGCGACCGTCCTCCCCAGGCGGACCACTTAGTGTGTTAACTCCGGCACGGAAGGGGTCGATACCTCCCCCACCTGGTGGTCATCGTTTCCGGCTAGGACTCCCGGGGTTTCTAATCCTTGACTCCCTCGTC
+
GGGGFFFGGGGGGGGGGGGGGGGGGGGGGGGGGGGGGGGGGGGGGGGFGGGGGCGGGFGFGGGGGGGGGGFGGGGGGGGGGCGGGGGGGGFGGEGCFDGGGFGGGGGEGGGGGGGGCGDGGGGGGGGGGGGDGGGGGGGGG7CFGFGGFFFCGGGGF9FFFFF7ABBFF2=(5@>(CDGDFF>0((6;7;@AA<A4-::2:A442:>>96((-49??01144:(2:44FD33(2>4(,(42>>2AA(43?7<:((-((.)42((44>>0(((-.6))4:<)-.,)),(,((((
@M00689:251:000000000-CJTJ5:1:1101:15413:17340 2:N:0:5
CGACAGCCATGCAACACCTGTCACTTTGTCCCCGAAGGGAAAGCTCTATCTCTAGAGTGGTCAAAGGATGTCAAGACCTGGTAAGGTTCTTCGCGTTGCTTCGAATCAAACCACATGCTCCACCGCTTGTGCGGGCCCCCGTCAGTTCCTTCGAGTTTCAACCTTGCGGTCGTACTCCCCAGGCGGAGTGCTTAATGCGTTTGCTTCAGCACTGAAGTGCGGAAACCCTCCCACCCTTAGACCTCATCGTTTCCGGCGTGGGCTACCGAGGCATCTAAACCGCGCATTCCTTG
+
G4+@FGGFCF@8C@FGCFF<C@,CFDFGGF<FGEEGE:7CEFGGGGEF9CFEF9F@6C@FFGFGD9FE9@@FFE,?ECEE<CFGFFCF9,C,BFE:+>@,@E8>=A,E,4ADCFGGCC8EEGGGGG6EGF?9=EEC8=CCCGGC+?==EEF,+6,,33C;+8=@ECB)):5>5810,0**3/<BB2=2>BEC*>;5.>6186()).99C)4()4))))/1(27(-1(-*170(4*(-,2))1).)())(-,4))(4((-((((((,(((-((-)5)4))5,(((-1(()4.)-
@M00689:251:000000000-CJTJ5:1:1101:15420:17357 2:N:0:5
CGACAGCCATGCAACACCTGTCACTTTGTCCCCGAAGGGAAAGCTCTATCTCTAGAGTGGTCAAAGGATGTCAAGACCTGGTAAGGTTCTTCGCGTTGCTTCGAATTAAACCACATGCTCCACCGCTTGTGCGGGCCCCCGTCAATTCCTTTGAGTTTCAACCTTGCGGTCGTACTCCCCAGGCGGAGTGCTTAATGCGTTTGCTGCAGCACTTACGGGCGGAAACCCTCCCACACTTACCACCCATGGTTTCCGCGTTTGACCACCAGGTTCTCCAATCCTTGCAGCTCTTT
+
GGGGGGGGGGGGGGGFGGGGGGGGGGGGGGGGGGGGGGGGGGGGFGGG9FDEEGGGGGGGGGGGGGGGGGGGGGGGGGGGGGGGGGGGGGGGGGDGEGGGGGGCGGGGGGGGGGGGGGGGFCGGGGGGGGEEEG6CEEGGGGGGGFGGFGGGFFFGGGGFFFFFFCEFFFFFABDDEEGGFDFDAFB>9:EFFE=ECFFFFF;>EE<56@FF@)))(66@9;0((4?3*9@((.*(,6-.4*)(,,4(,667).((((((--4))8?(48),48)).().,)).82))(.).5
@M00689:251:000000000-CJTJ5:1:1101:6256:17359 2:N:0:5
CGACGGCCATGCAACACCTGTACACCAACCACAAGGGAAACTACATCTCTGCAGCGATCTGGTGTATGTCAAGCCCAGGTAAGGTTCTTCGCGTTGCATCGAATTAATCCACATCCTCCGCCGCTGGTGCGGGCCCCCGTCATTTCCTTTGAGTTTTTGCCTTTCGGCCGTCCTCCCCAGGCGGGGCGTTTAATGTTGTAGCTGCGACACAGAGTCCGTGGAAGACCCCTACCACAAGCGCACACCGGTTACGCAGTCGAGCACCACGGTAATCGACCTCCGAACCCTTGATC
+
FGGGGGGGGFGGGCGGFGGGEDDFFFFGCB@CCEGF>FGGG9<CFF9EFGC@<ACFG?DF9@E<,6FACFE9,5D=FGGFGE98A=FGCF@:@F7FF,9DED>FDF9AE;,@8E,449A6=A>C8++61=8++C>CE8=4=C,=+?+?9?<,@AEGF55@*B**3)5)))/)/(/7:(6?)6>;9(((((--))..))(-)))63((((((.(,---43(1(.3:<((9*)(,)2(((.-()((.4(((-()-(((((-((((.(.(-(-(())-((,()(((-((((..)))
@M00689:251:000000000-CJTJ5:1:1101:6255:17381 2:N:0:5
CGACGGCCATGCAACACCTGTACACCAACCACAAGGGAAACTACATCTCTGCAGCGATCTGGTGTATGTCAAGCCCAGGTAAGGTTCTTCGCGTTGCATCGAATTAATCCACATGCTCCGCCGCTTGTGCGGGCCCCCGTCAATTCCTTTGAGTTTTCTCCTTGCGGCCGTACTCCCCAGGCGGGGCGCTTAATGCGTTATCTGCGCCACAACGGCCGTGGACTACCCCTCACCCTACGCGCCACCGTTTCCGGCCTTGACTCCACTGTTATCACATCTTCGCATCCCCTTTCAT
+
FFGGGFFGGGGGGGGGGGGGGGGGGGGGGC@EFFGGCFGGGGGGGFFGGGFGGGEFGGFGGGGGGDFGFGGCEF@FDFFAFGFFEFEFGGGGGG7CFGGGG88BDGGGGFFGGGGGGGG6C6=CEG=F8DG++@+3@=DED+4==CFGFG?,@EC7>,+4+08*0:A29>59@(*76@*5)-(.2((-19B(6)))((((,.55.((44??(4(((-4390,,).(4:9*<:(4*-(((((.((-490143),4(1,),.5)).)().))--))-)-3)))((((-((((.))))
@M00689:251:000000000-CJTJ5:1:1101:16999:17447 2:N:0:5
CGACGGCCATGCAGCACCTGAACCGCCGGTCCCTTGCGGGAAGGCCCCATTTCTGGGGTTGCCCGACGTTGTCTAGCCCAGGTAAGGCTCTTCGCGTTGCGTCGAATTGAACCACCTGCCCCACCGCTTGTGCGGGCCCCCGTCCATTCCTTTGAGTTTTAACCTTGCGGCCGTAGTCCCCAGGCCGGGCGCTTACTTAGTTAGCTCCGACACAGAGGCCCTGGAAGACCCCTCCACCTAGCGCCCACCGTTTACGGCATGGCATACCAGGGTATCTAATCCTCGACACCCTCTT
+
GGGGEGGGGGGGGGFFGGGFCFGFEGGGGGGGGGG8FGGGGGGCG<FFDFGGGGGFECFE=FCFDEGDGCGGGGFGGGGGGGGGG9F,EFFGGFGGGG68>EGGD7FGFFAFDFC+=6+,5CCEGGEGECF,<7>CC>CEC)=7)6@7BFG9+1>@FFGFF8CEF8)560(3.9--A9FFF(3(1(4>F099((())))-6444AB)86(-(-((5.-44(((((53(994--1*(,4(()/(3(4::<63(4(.-,,(4((,().422)-4(():4)).)6))-((-,((((.)
@M00689:251:000000000-CJTJ5:1:1101:13921:17512 2:N:0:5
CGACGGCCATGCAGCACCTGTACACCAACCACAAGGGAAACTACATCTCTGCAGCGATCTGGTGTATGTCAAGCCCAGGTAAGGTTCTTCGCTTTGCATCGAATTAATCCACATGCTCCGCCGCTTGTTCGGGCCCCCGTCCATTCCTTTGAGTTTTAGCATTGCGTCGGTCCTCCCTAGGCGGGCCACTTCAGGCCTAAGCTCCGAACAAGAGCTCGGGTCAAGCCGCTCCCCCTCAGGCCCACTGGTTCAGGCCGTGACTACCCGGGTACCATATCCCGGCCACC
+
GGGD:@FDGGGFGFF,EFGGGGFAGGGGFCGGGFDCCFC<FFGGGEC@EF9FGCCC+CFFFGBFFGGGEEGF,ED,?CFGGGFE<AEFFF@C,4A?E?,=>EEEC;F99;FFFDFC,===>E6=>CD@EDEEGDGECCG>C+1=+3?9DC=FGFEGFADC++3**8)1))))08*04)4;A))08(((/(73C))6()(/43)).(.(43,,(((),((-((()))(())0((,7(,3(4()(3:()(-.6))-(((((((.-(4(-(,-2)).-,)--)(-(((((
@M00689:251:000000000-CJTJ5:1:1101:13928:17528 2:N:0:5
CGACGGCCATGCAGCACCTGTACACCAACCACAAGGGAAACTACATCTCTGCAGCGATCTGGTGTATGTCAAGCCCAGGTAAGGTTCTTCGCGTTGCATCGAATTAATCCACATGCTCCGCCGCTTGTGCGGGCCCCCGTCAATTCCTTTGAGTTTTAGCCTTGCGGCCGTACTCCCCAGGCGGGGCGCTTAATGCGTTAGCTACGACACAGGGGCCGTGGACGCCCCCTACACCTACCGCCCCCCGTTTACGGCATGGGTCCCCAGGGTTTTTCATCCTGGCCTCCCCTTCT
+
GGGGGGGGGGGGGGGGGGGGGGGGGGGGGGGGGDGGGGGGGGGGGFGGGGGGGGGGGGGGGGGGGGGGGGGGGGGGGGGGGGGFFFGGGGGGGGGGGGGGGGGGGGFGGGGGGGGGFGGGGGEGEGGGGGGDEEGGGGDEC9CCFFGGFFG:@CFFGGGFFFF@C@F=BFF)(/@@F=*9A@2;>;>9>>?1AABA9128<A9<B?(447:0(((4029>9B0(,-79DC3((4C:(((49D9(432,3:?>811(9?F(((,(.((-22(((,..)6)4)((()((-(.(()
@M00689:251:000000000-CJTJ5:1:1101:10435:17577 2:N:0:5
CGACGACCATGCATCACCTGTCACTTTGTCCCCGAAGGGAAAGCTCTATCTCTAGAGTGGTCAAAGGATGTCAAGACCTGGTAAGGTTCTTCGCGTTGCTTCGAATTAAACCACATGCTCCACCGCTTGTGCGGGCCCCCGTCAATTCCTTTGAGTTTCAACCTTGCGGTCGTACTCCCCAGGCGGAGTGCTTAATGCGTTTGCTGCAGCACTGAAGGGAGGAAACCCCCAAACACTTCGCACTCCTCGTTTACGGCGTGGACGACCCGGGTATATAATCACGGCCTCACCGT
+
GGGGGGGGGGGGGGFFGGGGGGGGGGGGGGGGGDFCCGGFFGGGGGGGGGFAFFGAGFGGGGGGGGGGGGGFFEEFFGCGGGGGGGEFGGGGGGC@CGDGGGGFGGGGGFGFBFE8,4DFGEGGGGDG?FDDGGGC?C+@DGGGCFFFDCGFGADFGFGFCB<CF<=AFFFFFFD>9>CDF2>>>2(5>;CE?E3??<>D6906;@E@4;@1;;;E)5((41418<?(*1),31*329)((0((((..8(,404(440310(((((-2-21(,))).6)6)(((((-((.(((
@M00689:251:000000000-CJTJ5:1:1101:10446:17590 2:N:0:5
CGACGACCATGCATCACCTGTCACTTTGTCCCCGAAGGGAAAGCTCTATCTCTAGAGTGGTCAAAGGATGTCAAGACCTGGTAAGGTTCTTCGCGTTGCTTCGAATTAAACCACATGCTCCACCGCTTGTGCGGGCCCCCGTCAATTCCTTTGAGTTTCAACCTTGCGGTCGTACTCCCCAGGCGGAGTGCTTAATGCGTTTGCTGCAGCACTGAAGGGCGGAAACCCTCCAACCCTTAGCACTCCTCTTTTCCGGCGTGGACTACCCGGGTCTCTACTCCATGACGCCCTTT
+
GGEGGGGGGGGGCGFFFGGGGGGGGGGGGGGGGGGGGGGGGGGGGGGGGGGGGGGGGGGGGGGCFGGGGGGGGGGGGGGGGGGGGGFGGGGGGGGGDGGGGFEGGGGGGGGD=FGGFGGGGGGGDDEGGG8DEEGGGGGGCDGDGCFGFFGGG7CCFC@AFFFFBCCABAFFF55=GBGDFFBD@FF==DFFFF4EFF>FFFFEFFE153@;=(.;@E<;>B11;7?209>B0(9(.3.3<*-38(4:)).)).-9B2(1,32)34<12(,34(--))),())).)((((((4
@M00689:251:000000000-CJTJ5:1:1101:24720:17748 2:N:0:5
CGACGACCATGCAGCACCTGTCACTTTGTCCCCGAAGGGAAAGCTCTATCTCTAGAGTGGTCAAAGGATGTCAAGACCTGGTAAGGTTCTTCGCGTTGCTTCGAATTAAACCACATGCTCCACCGCTTGTGCGGGCCCCCGTCAATTCCTTTGAGTTTCAACCTTGCGGTCGTACTCCCCAGGCGGAGTGCTTAATGCGTTTGCTGCAGCACTGAAGGGCGGAAACCCACCAACCCTTAGCACTCATCTTACACGGCGTGTACTACGCGGTGATCTAATTGTGGCATACCTCT
+
GDDEGDGGGGGGGGGEGGGGGGGGGGCFF<EFFGEGGGDFDFFEEFGGGGF<FGGFGGGGGECFFFGGGDFGGFGCEGGFGGFGGGGGGGFGGC@CEGGG;EEGFG7FGGGG@DGGGGFFDDD8E=EGGGGGG>C8?6=8CC@CGFD98?FFF7CEC;CF+<)8@C508=BFBFFBG=*;9AB=5@BBDDFEEE>EFC32;0/)9)=;3),3;;4;33,(-(((41(-*9<62(*-.(52<@A>:0-<).))).(((434((-).)(-(-(((66A)).))))-:042489)3
@M00689:251:000000000-CJTJ5:1:1101:6268:17869 2:N:0:5
CGACGGCCATGCACCACCTGTACACCAACCACAAGGGAAACTACATCTCTGCAGCGATCTGGTGTATGTCAAGCCCAGGTAAGGTTCTTCGCGTTGCATCGAATTAATCCACATGCTCCGCCGCTTGTGCGGGCCCCCGTCAATTCCTTTGAGTTTTAGCCTTGCGGCCGTACTCCCCAGGCGGGGCGCTTAATGCGTTCACTACGACCCAGAGGCCGGGGAAGACCCCTACACATAGCGCCCACAGTTTACGGCCGTGCAGACGCGGGGATCTAATACTGGCATCCCGTTCTC
+
GGEEGGGGGGGGGGGGGGGGGFFFGGGGGGGGGGGGEGGGGGGGGEEFGGGGGGGGGCGGCGFFGGFGFFGGGGGGGGGFGFGGGGGGGGGGGGGGGFGGGDGGGGDGGGGGFGCEADGCEE6CC>DF8FE>EGGGGEGEG>9+?C7CA9<AF7ACF99B;C5)8A=A>BAF5(8(=>CCFB9601>BFFB6)))6>FF6(.))(((((-:3:<4?F((179,-(((4597:?B4).6303@0(4((.6)).-11(((-(()),((-4((((())-.)-)))37-,(((,.(()
@M00689:251:000000000-CJTJ5:1:1101:6250:17877 2:N:0:5
CGACGGCCATGCACCACCTGTACACCAACCACAAGGGAAACTACATCTCTGCAGCGATCTGGTGTATGTCAAGCCCAGGTAAGGTTCTTCGCGTTGCATCGAATTAATCCACATGCTCCGCCGCTTGTGCGGGCCCCCGTCAATTCCTTTGAGTTTTAGCCTTGCGGCCGTACTCCCCAGGCGGGGCGCTTAATGCGTTAGCTACGCCACCGAGGCCGGGGAAAGCCCCTACACCTAAGGCCCACCGTTTCCGGCCTTGCCTCACCGGAGCACTTATACTTGACGCTCTGTCGTT
+
GGCFCFGGGGGGGGGGGGGGGGGGGGFGGGDFGFGGGGGGGGGGFGGGGGGGGGGGGGGGGGFGGGFGFDFA,EFFCCDGGGGGFECFGGGGGGECEADFGGGGG9C9FGGGGEFG8AFGGGCGGC+66@>>C>CCCEG@D7@EGFGFFGCA?<;FGG*=*<65@A8@AB=D=2:6:@8<;>>9>>B;9(4:)))604?:<AD<<?(((-8044(-32(,42(((43-91)(4:F775(((<,4(((.(4).(4((-)5(4)).(3-0((((()..-).)))))(-(((.))(((
@M00689:251:000000000-CJTJ5:1:1101:8827:17877 2:N:0:5
CGACGGCCATGCATCACCTGTATACCAACCACAAGGGAAACTACATCTCTGCAGCGAACTGGTGTATGTCAATCACAGGTAAGGTTCTTCGCGTGGCATCGAATTAATCCACATGCTCCGCCGCTTGCTCGTGCACCCGCCCATCCCTTTGAGTTTTAGCTTTGCGTCCGTACTCCCCAGCCGGGGCGCTTACTTCGTTAGCTACGTCACCAACCCCGGGGCAGACCCCCACACCCCCCGCCCCACGTCTACGGCTTGGAGTACCCGCGGGCATATACCCTGCACTCTTTCTTTT
+
FFGG:+CFGGGGGGGGGGGGGA,,CFGC;FFG<6C,BC6F,CF,CCE,@F9,,,,@F+@F,EEDD@@<6@@,,C54E9E:,,:<545,C;:,@>++849,64,94AFE,4E,4,,@946@+@4=+66+,783@C+3==D+8++0+3==F=+,+@,@9,+++40*:=)8=58=@C58E)**/5499/2:913;=C)9<D30436<88/6(:8)3(((4,-(-190(,-4D/71(4C((((-()(((((-((()-(((,(()(,(.-)((,(((((.)-))(),((()5)).)))))
@M00689:251:000000000-CJTJ5:1:1101:16742:17937 2:N:0:5
CGACGGCCATGCAACACCTGTCACTTTGTCCCCGAAGGGAAAGCTCTATCTCTAGAGTGGTCAAAGGATGTCAAGGCCTGGTAAGGTTCTTCGCGTTGCTTCGAATTAAACCACATGCTCCACCGCTTGTGCGGGCCCCCGTCAATTCCTTTGAGTTTCAACCTTGCGGTCGTACTCCCCAGGCGGAGTGCTTAATGCGTTTGCTGCAGCCCTTAAGGGCGGAAACCCTCCAAACCTTCGCCCTCATACTTTCAGGCGTGGTCAACCAGGGTATCGAATCCAGTCACGCCGTGTT
+
GGGGCGGGGGGGGGGGGGGGGGFFGGGGGG@FGGGGGEG?FGGCEFGGGGFGG9F<FFGGGFGDGGGCGGGFG<AFFDGGGGGFGGFGFGGGGGDGEFGGFGGGFGDFGFGFGGGGGGGFFGGGG>=CFG?FGDGGGEDCCDGG6FFFAFGC9,3@<3C?C?@@67=59=AB>FFB@=GC9=295951?;?CE))9?)2;00()77@413(63/)6)24:9((,4?:<29B(8)*433,8(043((..)-6))))51((27,,))).(((4((..(((.8:))-)-)((((-(((
@M00689:251:000000000-CJTJ5:1:1101:6835:18030 2:N:0:5
CGACAACCATGCAGCACCTGTACACCAACCACAAGGGAAACTACATCTCTGCAGCGATCTGGTGTATGTCACGCCCAGGTAAGGTTCTTCGCGTTGCATCGAATTAATCCACATGCTCCGCCGCTTGTGCGGGCCCCCGTCAATTCCTTTGAGTTTTAGCCTTGCGGCCGTACTCCCCAGGCCGGGCGCTTACTGCGTTATCTACGACACAGAGGACGTGTAAGCCCCCTCCCCCTAGCGCCCCCAGTTTACGTGATGGACTCCCAGGGTTTCTACTCTCGACATAGCTGCCT
+
GGCEEFFCCFAFFAFEFGGGGGGFGGGGGGGFGGGCGFFGGGGGGGFGGGGGGDFG7CFGGGGGGGGGGFF,:@FG7,AFD9<<FFFFGFGGGGG7FFGG,E=EEF,AFFDFGG?FCFDGDGGGGGG@,@@CEGGG?CGGGDEG@+BFFGFCEEDFD,0<AAE@@8=>AAF)7<CEF@G4?:(6(/9>B9?3)1)/(/(((16<4(4>(-81((((-,82(()))((49)02(4)(-((-(0-(4((,))).4((,,68(5)..8:)(-4(,.-))63)4(),,(.))).((.
@M00689:251:000000000-CJTJ5:1:1101:6853:18033 2:N:0:5
CGACAACCATGCAGCACCTGTACACCAACCACAAGGGAAACTACATCTCTGCAGCGATCTGGTGTATGTCAAGCCCAGGTAAGGTTCTTCGCGTTGCATCGAATTAATCCACATGCTCCGCCGCTTGTGCGGGCCCCCGTCAATTCCTTTGAGTTTTAGCCTTGCGGCCGTACTCCCCAGGCTGGGCGCTTAATGCGTTAGCTACGACCCAGAGGCCGTGGAAGACCCCTACACCTAGCCCCCCCCGTTTACGCCCTGCACTCCCAGCTTCTCTACTCCTGGCCTCT
+
GG7CG>FEEGDEG<ECFGGEGGFGGG@EFCEFD@E@7,;CFG@FECFCGGEFCEF@CGGGG9EFFAEFFF995CDF@E<FCEGGGFGGGG?FEEGDFGGGC,,@EE,FFGEFDG9EGFFCGGCEGG8F8AE++@>CEE?EG>6FCFGGFGF,4EGGG;=ACFF)==)08577AFFEGFFC4=(/(/75@B@@33)79?8?69))7((3.6((/((,((--7(5(1<?:D*)4((9:(3((,7(,11(4:41<1((,(1((,-(.42,()..-64)).2(),.1().(
@M00689:251:000000000-CJTJ5:1:1101:7803:18215 2:N:0:5
CGACGACCATGCATCACCTGTACACCAACCACAAGGGAAACTACATCTCTGCAGCGATCTGGTGTATGTCAAGCCCAGGTAAGGTTCTTCGCGTTGCATCGAATTAATCCACATGCTCCGCCGCTGCTGCGGGCCCCCGTCAATTCCTTTGAGTTTTAGCCTTGCGGCCGTACTCCCCAGGCCGAGCGCTTACAGCGTTGACTACGGCCCCGAGCCCGGGGAAGCCCCCTACCCCCACCCCCACCCTGTTCCGTCTCGGCCTACCGTGCGACCACTTCATTCCCTTTCGCGTCTT
+
FFFGFCGGGGGGG<FFFGGGGAFEF@C<FGGC,6C;@CC<@FEC<,E<F@,EAC<@CAF<@CFDBE<,<B6F9E,FE,DFE<=EFFGCA=D,4CGCF=A=>,,@FFEFF99EEB9E,@++@EEE=++6DF66>=@>8+C=D+++2<F9CC:,+7EGFC*<0<8>@10)-)0))(93=>F*2/(6((((,(/3)).)(/3((.))(((-(((-,((43((-3(-((.:,9))4(.5(3(((,7(018(()))),.4402:?1(4(,,(.,-(-,((.-5))).))-)))(((((((
@M00689:251:000000000-CJTJ5:1:1101:7785:18216 2:N:0:5
CGACGACCATGCATCACCTGTACACCAACCACAAGGGAAACTACATCTCTGCAGCGATCTGGTGTATGTCAAGCCCAGGTAAGGTTCTTCGCGTTGCATCGAATTAATCCACATGCTCCGCCGCTTGTGCGGGCCCCCGTCAATTCCTTTGAGTTTTAGCCTTGCGGCCGTACTCCCCAGGCGGAGCGCTTAATGCGTTAGCTACGACCCCGAGGCAGTGGAAGACCCCTCACCCTCACGCCCACAGTTTAAGGCCTCCGATCGCTAGGTATCTAATCCCGGCATCCCGGTCT
+
G>@CEGEEGGGGGGGGGGGFGGGGGGGGGGDGGGGGDGGGGGGGGGGGGGFGGGGGEGGGGGGGGGGGGGGGFG?DCGGGGAFGGEFEGGFGGGGGGGGGGFGGGGGGGGFFGGGFDFGEGE>CCECDDFCEGGGGDCC8?+@FFF7CFG?=ECF,?>5BAFEF@558==BDAB;37>?7)5=9;99(((639)7363;?69)48((,-(,((((2(-42:).1((,3755:1:<1-(22()4(-(().)))))34,(((((((((((.6))6--)).:)-((((,(((,((-
@M00689:251:000000000-CJTJ5:1:1101:11114:18237 2:N:0:5
CGACGGCCATGCATCACCTCCTCCGGGTATCTAATCCTGGCATCT
+
GGGGGGGGGGGGGFGGGGGGFCFFGGGDCDFGFFGGGCGGGDGG@
@M00689:251:000000000-CJTJ5:1:1101:21836:18292 2:N:0:5
CGCAACCATGCAGCACCTGTACACCAACCACAAGGGAAACTACATCTCTGCAGCGATCTGGTGTATGTCAAGCCCAGGTAAGGTTCTTCGCGTTGCATCGAATTAATCCACATGCTCCGCCGCTTGTGCGGCCCCCGTCAATTCCTTTGAGTTTTAGCCTTGCGGCCGTACTCCCCAGGCGGGGCGCTTAATGCGTCAGCTACGACACAGAGGCCGTGGTAGCCCCCTCCACCTACCCCCCCCCGTTTTCGGCATGGAATACCAGGGGATCTACTCCTTGACACTCTGTTCCTTT
+
GGGEEGGGGGGGGGFFGFGGCGFGGFGGE6DACFGGGGGGGGGGGFGFFEGGGGGGFFFGGFFGGEDGC<@E@FGFGFFF@<FAFFFE<DFGEGCEF?E8EFFDBEFA,4EGFFE4=D>EGECGGCF89CGGEEGGC@D=86:=9DGG7=D@FFGG6FF?F*=A5A5:>8@CEEBF65*3@@@F@>07?624><B<(34::4<:(722((.,((47((4(6))),3-4*/72:?6((((4(5(493(8()(49(4(3,)))-))),(((-44:)),5)))).)))(-.6))))64
@M00689:251:000000000-CJTJ5:1:1101:21821:18302 2:N:0:5
CGCAACCATGCAGCACCTGTACACCAACCACAAGGGAAACTACATCTCTGCAGCGATCTGGTGTATGTCAAGCCCAGGTAAGGTTCTTCGCGTTGCATCGAATTAATCCACATGCTCCGCCGCTTGTGCGGCCCCCGTCAATTCCTTTGAGTTTTAGCCTTGCGGCCGTACTCCCCAGGCGGGGCGCTTAATGCGTTAGCTACGACACAGAGGCCGTGGAAGACCACTACACCTCGCCCCCCCCGTTTACGGCCTGGACTCCCAGGGTATCCCACCCTTGCATCT
+
GGGGEEGGGFGF9FCEFGGGFGGGGGGGGGGGG?FDFGGGGGGF<EEGGGGGGGGEEFGGGGGGGGGGGFFFFCFGGGGGEEGGFFGGGGGGGGDFGGGDGGGGGGFFGGGGGGGCFGGGGDGEEGGCFDCE6CEEGEGG+=EGGFGGF+DAFGGFGGGFFFE)=@=AF5@CCED>FFFGDFFF9(4>::)6)44:?:6AA:2489;9.3:2:?3070(-)((.8(3,9D:??1/(4(-4-)-((-423<(171:,831)(5144:0:?4).).(-8?(,()66)
@M00689:251:000000000-CJTJ5:1:1101:7363:18306 2:N:0:5
CGACGGCCATGCATCACCTGTACACCAACCACACGGGAAACTACATCTCTGCAGCGATCTGGTTTATGTCAATCCCAGGTAAGGTTCTTCGCGTTGCATCTAATTCATCCTCATCCTCCGCCGCTTGTGCTGGCCCCGGTCCATTCCTTTTACTTTTAGCCTTGCGCCCGTACTCCCCAGGCCGGGCGCTCATTTCTTTTGCTACTACATCTCGCCCCTGCAAGAACCCTACCCCCAGCCCCCCCCGTTTCCTGCCGGCGCTACCCGGGACTTTTCTCCATCCCTCTGCTTCTTT
+
FGCEFEFGGGFGF,CEEGGGG96<EFFEFECC6,7@6,+,CEF@F,C@A<9EC,A++,:69,,,A,6@FE<?,B,A?,A:<6=F<FGABB=4@CF+@,E;,9,:C,9?<:,CF;,C8ED=CE+C8++@,@,,6+3@>++6?02+==F=BF+7,@FGG9F?0<C0:))1)015>)9),:***0)/)(8299(6))93)))).//5).19/).)/,(.6(((((-)((((**),::*(-(((->>((((,4()).)((,((-(--4412;((-()))))))))).()(()))).)))
@M00689:251:000000000-CJTJ5:1:1101:27275:18310 2:N:0:5
CGACAGCCATGCAACACCTGTACACCAACCACAAGGGAAACTACATCTCTGCAGCGATCTGGTGTATGTCAAGCCCAGGTAAGGTTCTTCGCGTTGCATCTAATTAATCCACATGCTCCGCCGCTTGTGCGGGCCCCCGTCAATTTCTTTTAGTTTTAGCCTTGCGGCAGTACTCCCCAGGCGGGGACCTTAATGCGTTATCTACGACACAGAGGCGCGCGAAGGCCCCTACACCTAGCTACCCCCCGTTACCGCCTGGGCCACCCGGGTTTTCAATCCCGGCATTCCAGTTC
+
FGGGDGGGGGGGG,CFEFGGGE<,,;FFB::FGEC<F<<FGGGGA,ECF@6EEFFCF6@F,6F,?<F9F,@E@E7=@CB<5CC,,??F<@,=8+8>?A==,@EEB4,5,,5EF8,,,EFCEC@E@C+=2=6=8+6CGE++6==?=+6=DF9=D3DFG9+=:+11=0:=)0:71;C)=<D/:2>(63(((().)1.13(41144::101(34(((-:((((,(4(((3(1*)(((*((.,))0((--(,4731)((-(41(41((.-,,0,(((-).)).)(-((())))))))
@M00689:251:000000000-CJTJ5:1:1101:27296:18315 2:N:0:5
CGACAGCCATGCAACACCTGTACACCAACCACAAGGGAAACTACATCTCTGCAGCGATCTGGTGTATGTCAAGCCCAGGTAAGGTTCTTCGCGTTGCATCGAATTAATCCACATGCTCCGCCGCTTGTGCGGGCCCCCGTCAATTCCTTTGAGTTTTAGCCTTGCGGCCGTACTCCCCAGGCGGGGCGCTTAATGCGTTAGCTACGACACAGAGGCCGTGGAAGACCCCTACACCTAGCGCCCACCGTTTCCGGCATGGAATCCCAGGGTATCCAATCCTGGCATCT
+
GGGGGGGGGGFGFGGGGGGGGGGGGGGGGGGGGGGGGGGGGGGGGGGGGGGGGGGGDFGGGGGGGGGGGGGGGGFGGGGGGGGGGGGGGGGGGGGGGGGGGGGGGGGGGEFGFGGGGGGGGGGGGGGGGGEGGGGCEGGGGGGGGFGGFGFFFGGGGGGFFFFFFFFF@AFFFFFECAFDFB>@(7969>?F<BFBF?8::DFFFFBF>013.((4?BFFF1><<B??DC>6>?GF>2710>>(,4>?(,,6299>03:)).)))))((..5A).42(4)-(.4)()
@M00689:251:000000000-CJTJ5:1:1101:10049:18405 2:N:0:5
CGACGGCCATGCAGCACCTGTACACCAACCACAAGGGAAACTACATCTCTGCAGCGATCTGGTGTATGTCAAGCCCAGGTAAGGTTCTTCGCGTTGCATCGAATTAATCCACATGCTCCGCCGCTTGTGCGGGCCCCCGTCAATTCCTTTGAGTTTTAGCCTTGCGGCCGTCCTCCCCAGGCGGGGCGCTTAATGCGTTAGCTACGACACAGAGGCCGTGGACACCCCCTAACCCTAGCGCCCCCCGTTTCCGGACCGGACTCACCGGGCATCTACTCCTGGCACATCTGGTATT
+
GGGGGGGGGGGGGGGFFGGGGGGGGGGGGGGGGGGGGGGGGGGGGFGGGGGGGGGGGGGGGGGGGGGGGGGGGGGFGGGGGGGGEFDGGGGGGGGGGGGGGGGGGGGGGFGGGGGGGGCEEGGGGDGGGGGGGG=ECCDCGGGGGFFGFDFGGGGGFDFFFFF@C>FB==A)22@3?9<D>9>>9FF>BFFFFA)),240(..4?0(((-(,44,8:>022:7),(34CD3(,(12,(.-48(((,48??)-3((,496362(,(.-7((-(3).).)527(31)().)6)).)-
@M00689:251:000000000-CJTJ5:1:1101:18844:18579 2:N:0:5
CGACGGCCATGCAACACCTGTACACCAACCACAAGGGAAACTACATCTCTGCAGCGATCTGGTGTATGTCAAGCCCAGGTAAGGTTCTTCGCGTTGCATCGAATTAATCCACATGCTCCGCCGCTTGTGCGGGCCCCCGTCAATTCCTTTGAGTTTTAGCCTTGCGGCCGTACTCCCCAGGCGGGGCGCTTAATGCGTTAGCTACGACACAGAGGCCGTGGAAGCCCCCTACCCCTAGCGCCCACCGTTTACGGCATGGACTACCCGGGTTTCTAATCCTGTCCTACCTGGCT
+
GGGGGGGGGGGGGGGGGGGGGGGGGGGGGGGGGGGGGGGGGGGGGGGGGGGGGGGGGGGGGGGGGGGGGGGGGGGGGGGGGGGGGGGGGGGGGGGGGGGGGGGGGGGGGGGGGFEGGGGGGGGGGGGGFGGGEEGGGGGGGGGGGFGGFGGCFEGGGGDFFFEEFA==@BFFFFFFGFFGADFB>9BFFFFFF2<AF?:24AAFFFF>(-(,(52<?>;9;BDF1:?(9931((>?FB3(-793:0((4:()(49(3:?>0).8(,((,-((.)4-6<9>A.,).),42)(((
@M00689:251:000000000-CJTJ5:1:1101:9774:18612 2:N:0:5
CGACGGCCATGCAGCACCTGTACACCAACCACCAGGCAAACTACATCTCTGCAGCGATCTGGTGTATGTCAATCCCAGGTAAGGTTCTTCGCTTTGCATCGAATTAATTCACATGCTCCGCCGCTTGTTCGTGCCCCCGTCAATTCCTTTCAGTTTTTTCCTTCCGGCCGTCCTTCCCAGGCCGGCCGCTTAATTCGTTCGCTACGACCCACCCGCGCGGGAAAACCCCCCCCCCTTCCGCTCGCCGTTTTCTGCATCGGATACCCCGGTGTTTCCTCCTAGGCTCACAGTTTTT
+
FGFGGFGGGGGGG9EFFGGGG<,,C,DEF669,,,,,;CCFE9<F9,,C@,E,8,F@<<@9,C,EAFE6C@@,C@=5FFGGEG@<=?FGF=7,,A,=,@A,@==D9EF,A@9,9@E=AF+1C=C+6D8,;B6=E?>8+66@8+?+36CF9+,,8EDD++*;;**:))1=>8)05*:@@7**:):9)-6(((5*7)9((/((,:@B?196@D0((((((((((4((.441/71(-90,(.,()((,4(48(()).))))-(((,,.((((,(-(.))6)(())((.(5))))-))(
@M00689:251:000000000-CJTJ5:1:1101:16222:18736 2:N:0:5
CGACGACCATGCAGCACCTGTCACTTTGTCCCCGAAGGGAAAGCTCTATCTCTAGAGTGGTCAAAGGATGTCAAGACCTGGTAAGGTTCTTCGCGTTGCTTCGAATTAAACCACATGCTCCACCGCTTGTGCGGGCCCCCGTCAATTCCTTTGAGTTTCAACCTTGCGGTCGTACTCCCCAGGCGGAGTGCTTAATGCGTTTGCTGCAGCACTGAAGGGCGGAAACCCCCCCACACTTAGCCCTCAACGTTTACGGCTTGGCCTCCCCGGGTTCTCAATCCTGGCACCTCTTGA
+
GGGGGGGGGGGGGGGGGGGGGGGGGGGGGGGGGGGGGGGGGGGGCGGGGGGGGCGGGGFGGGGGGGGGGGGGGGGGGGGGGGGGGGGGGGGGGGGGGGGGGGEG,FFGGGGGGGGGGGGGGGGGG>CEGFDFGGGGGGDEGGGGCBD=B?FFFGFFGGGFFFBF<*)=9@ABADF)97FGFADDF9@@?@FEECC?7<9?;9DCC3@@(6383.7=<=;?(722(430557(((9:0><<<)41:0),((.4:<(-((,71,82,1031(49(())))6>14)((()((())))
@M00689:251:000000000-CJTJ5:1:1101:24000:18830 2:N:0:5
CGACGGCCATGCAGCACCTGTACACCAACCACAAGGGAAACTACATCTCTGCAGCGATCTGGTGTATGTCAAGCCCAGGTAAGGTTCTTCGCGTTGCATCGAATTAATCCACATGCTCCGCCGCTTGTGCGGGCCCCCGTCAATTCCTTTGAGTTTTAGCCTTGCGGCCGTACTCCCCAGGCGGGGCGCTTAATGCGTTAGCTACGACACAGAGGCCGTGGAAGACCCCTACACCTAGCGCCCACCGTTTACGGCCTGGACTACCCGGGTTTCTAATCCTTGCTCCTCTTTCC
+
GGGGGGGGGGGGGGGFGGGGGGGGGGGGGGGGGGGGGGGGGGGGGGGGGGGGGGGGEFGGGGGGGGGGGGGGGGGGGGGGGFGGGGGGGGCFEFGGGGGGGG?FFFGGGGGGGGCGGGCGGGGGGGGGFFC6EGGGGGGGGGCFCFGGFGFFGGGGGGFFFFF)=9@2>=A>FFFFGFGGFD>09079;BFF>B9<96<(:A4>??60(4(1:?:BFFF6;B?:<??FD37<BFGFB2>96D0,43>1:?BB019(-,2(,,(.41(3(-,(6<)))4:A)).)))(()-46)
@M00689:251:000000000-CJTJ5:1:1101:12369:18984 2:N:0:5
CGACGACCATGCAGCACCTGTGCAGGGCCCTTACGGACACCGTATCTCTACGGCTTTTCCCTGCATGTCACACCTTGGTAACGTTCTTCGCGTTGCGTCCATTTTAGCAACATGCTCCGCCGCTTGTGCGGGCCCCCGTCATTTCCTTTCACCTTTGGCCTTTCGGCCATTCCCCCCAGTCCGGGCGCTCAACGCGTTACCTGCGGCACTGAATCCCTCGAAGGCCCCCACCCCCCCCTCCCCTCTTTTACGCCTTGGTCTCCCCGGGTATCTTACCCTCTGCTCTATCTACCTT
+
G:+@+@@F:E@,,,C8<FEE@C,C@C7;@@C<,C@6BF:@CCFFGF,FFD@E,+77,,C96@FF,C@FGC,<<BE<,,B,5,69B??F<?,+848@7FE+6,:E,9,?,,,9?EF9,@CGGEG+8=,,,33386++4+=9;*2DC+?>>++,,5@7+,4@>A3A))-7).*9**-2:(*2/)/(((((.(()((-429:(.))((-((((,).).).4((((,(,,8191.44()(-,(41@3(-())))-(,(((),.6))).,7((,(.4-).)2(3(())--)).)))))5-
@M00689:251:000000000-CJTJ5:1:1101:14173:19203 2:N:0:5
CGACGGCCATGCAGCACCTGTCTCCGGTCCAGCCGAACTGAAGAACTCCATCTCTGGAGTCCGCGACCGGGATGTCAAGGGCTGGTAAGGTTCTGCGCGTTGCGTCGAATTAAACCACATGCTCCACCGCTTGTGCGGGCCCCCGTCAATTCCTTTGAGTTTTAACCTTGCGGCCGTACTCCCCAGGCGGCGTGCTTAACGTGGTGACTGCGACACCGAGAGGCCAGGGCCCCCCACGTCTAGCAAGGCTCGGTTCAGGCTTGGAATCCCACGGTTCATAATCCTCGTCCCCT
+
GGCEFGGGGGGGGGGCGGGGGGGGGGGGGGGGGGGFGGGGGGGGGGGGGGGGGGGGGGGGGGGGGGGGGGGGGGGFGGGGGGGGGGG9FGGGGGGGGGGG@7B@EEGG7FFGEGGGGFGGGGFFGGGCEGGGGGGGGCGDGGGGG5DCEFGGGGGF8,?=FAEC33<C<4;9@@03E(9*;:?:140:009;11(:<A2><7((4050-)(((,(,16(-3;BB-8<?*>)47>),(-((.0-.)-(((((((-4().2((.(8)))),.)(-0((())))).)-)4((,((4
@M00689:251:000000000-CJTJ5:1:1101:12297:19261 2:N:0:5
CGACGGCCATGCATCACCTGTGTTACGGCTCCCTTTCGGGCACACCCCCATCTCTGGAGGCTTCCGTACATGTCAAGGGTAGGTAAGGTTATTCGCGTTGCATCGAATTAATCCACATCATCCACCGCTTGTGCGGGTCCCCGTCAATTCCTTTGAGTTTCAGCCTTGCGGCCGTCCTCCCCCGGCGGAGTGCTTAATGCGTTTGCTGCCGCACTGAAGGGCGGACACCCCCCAACCCTAACCCCTACGCGTTTCCTCAGTTGCCTCCACGCGACTTCACTCCTCACTTCTCTTT
+
GGGGGGGGGGGGDCFFGGGCGGGG<FEDGEGGGGGGGGGGGGGFGGGGGGFGGGGGGGGDFFFEF7F@ECGCFGGECGGGGGFGGFFGGC,CEFEGCEGGGDFG>D:FDFGFF=EGGGGCGGGFGFGEEC8D8=BGGCD8DDECCADGFGFGGD3,+@CFF6;EDDEFFFABAAA)*5FGFD(596>F(2<:>AAA45)43:392<9)).(4299()-)(41(79(((/1)-4>*3((((,5(.,-(((((472,)-))(.).))-)(((((,(((().)))44()(.)462)))
@M00689:251:000000000-CJTJ5:1:1101:12316:19267 2:N:0:5
CGACGGCCATGCATCACCTGTGTTACGGCTCCCTTTCGGGCACACCCCCATCTCTGGAGGCTTCCGTACATGTCAAGGGTAGGTAAGGTTATTCGCGTTGCATCGAATTAATCCACATCATCCACCGCTTGTGCGGGTCCCCGTCAATTCCTTTGAGTTTCAGCCTTGCGGCCGTACTCCCCAGTCGGAGTGCTTAATGCGTTCGCTGCAGCTCTGCAGGGCGGAAACCCCCCAACACTTAGCCCTCATCGTTTACGGTGTGGCCTCCGCGTGTTTCATATTCAGTCATCCCTTT
+
GGGGGGGGGGGGFGGFFGGGGGGGGGGGGFGGGGGEGGGDG:CGGGGGGGFGGGGFGGGGCGFFGGFGDEGGEGGGGGGG@CFFGGG@EGCFGGGGEG>EGFFGGFFGGGGGGGGGGF?CAFGGGGGDGGGF8EGGG>8DGFGGGFDDFCFFFFCE7E9FFFCF55@@@==2:@:AE>FGF?B=(0-229257?7)7?E9(,/((,4,6/(5(/;2)62190,,((-8DC)(39*2(-4A<*<)3(((.6((8?(-2((--,4?BB:(-,(((,.,.6).4)4))65))))()))
@M00689:251:000000000-CJTJ5:1:1101:8158:19348 2:N:0:5
CGACAGCCATGCAACACCTGTACACCAACCACAAGGGAAACTACATCTCTGCAGCGATCTGGTGTATGTCAAGCCCAGGTAAGGTTCTTCGCGTTGCATCGAATTAATCCACATGCTCCGCCGCTTGTGCGGGCCCCCGTCAATTCCTTTGAGTTTTAGCCTTGCGGCCGTACTCCCCAGGCGGGGCGCTTAATCCGTTAGCTACGAACAAGCGGCCGTGGTAGACCCCTACACCTAGCTCCCACCGTTTACGGCATGGCCACCCAGGATATATATCCCTTGCCTCTCTGGTT
+
GGGGGGGGGGGGGFGGGGGGGGG9FFG?EEGGGGGGGGGGGGGGGGGGGGGGGGGGGGGGGGGGGGGGCGGGFG@EFFGGGGGGGGFGGGGGGGGEGGGDEFFGDGGGGG<49EEG,DFEGDCEEDGG=DCGEGGGGGC6CCCGDFGGF7CDFGG7EC==9?C@EFA5:=:2==EFGDGD/8>29>0(47:16<))-3:<<54:<6((4((.(,(4964(3()-).425*)(,.92:)()6)((.4,4<((.4(4(4((((((.(-(-()))))).)-4))((.))(()))))
@M00689:251:000000000-CJTJ5:1:1101:17603:19578 2:N:0:5
CGACGACCATGCACCACCTGTACACCAACCACAAGGGAAACTACATCTCTGCAGCGATCTGGTGTATGTCAAGCCCAGGTAAGGTTCTTCGCGTTGCATCGAATTAATCCACATGCTCCGCCGCTTGTGTGGGCCCCCGTCAATTCCTTCGAGTTTTAGCCTTGCGTCCGTACTCCCCAGGCGGGGCGCTTAATGCGTTAGCTACGACAAAGAGGCCGTGGAAGCCCCCACCACCTTGCTCCCACCGTTTCCGTCCCGGATTACCAGGTACTTTAATCCTGGCACTCCTTTTT
+
F=7::@@@CF@EF9C@FBF<CFCEAFFGEDGGGC@6F<@<8FFGG9,C<<,F<@FC7FFBFAECFGGCEFGG9EBCDF?9E699FFG9<4:FEF::F<F;+>9,=,E@EAEFCGCD,=F=EG>C+@D@?D?E6D6@88=EC887+=DFF+=+@E+ECFFA5<@E@=15ABD=5)9);-*9*:99=999(148)))-23(4(-))4(1(((,433,3:B073(44:08:C))-.831).()6F?F::>125796).((((((())6).()-..)))..)).),((,(((.)6).
@M00689:251:000000000-CJTJ5:1:1101:20971:19636 2:N:0:5
CGACGACCATGCACCACCTGTGTACCCGCTCCGAAGAGGGGCCTGGTTTCCCAGGATTTCGAGTACATGTCAAGCCCAGGTAAGGTTCTTCGCGTCGCATCGAATTAAACAACATGCTCCGCTGCTTGTGCGGGTCCCCGTCAATTCCTTTGCGTTTCAGCCTTTCGACCGTACTCCCCAGGCGGCATACTTAACGCGTTAGCTCCGGCACGAACCGAATGAACGGCCCCACCCCAGTATGCATCGTTTAGGGCCTGGCCTACCCGGGTTACTAACCCTGGCCCTCTCTTCCCTT
+
GGGGGGGGGGGGGGFGGGGGGGGGGGGGGGGGGGGGGGGGGGGGGGGGGGGGGGGGGGGGGGGGGGGGGGGDGGGGGCFGFGGGGGGGGGGGGGGGGGCEGEGGGCGGGGGGGGGGGA+=EGGGGGGGGDFGGDEEGGGGGG6CGFGGFGFC,*@CDFGFFF4B*:>BFFADD@9;FBGCD=B@;9073@EF7CEF>9BB?:A9<?0>>19((-7>(124:<<<(:>09)),4:),4:)2)*6-6013:<4:2((,4(3(3(2(((,39,())).(407(((4(-.(4,)))(-.
@M00689:251:000000000-CJTJ5:1:1101:20978:19653 2:N:0:5
CGACGACCATGCACCACCTGTGTACCCGCTCCGAAGAGGGGCCTGGTTTCCCAGGATTTCGAGTACATGTCAAGCCCAGGTAAGGTTCTTCGCGTCGCATCGAATTAAACAACATGCTCCGCTGCTTGTGCGGGTCCCCGTCAATTCCTTTGAGTTTCAGCCTTGCGACCTGACTCCCCAGGCGGCATCCTTAACTAGTTAGCCCCGCCCCGCACCGCCTGAACGGCCCACCCCATTTCTGCCAACTTTGTGGATCGGCCTACCAGGGTCTCCACCCCGTCCATCCTCTTACC
+
FCCECCGGGGGGGGGFFGGGGFFCFGGGGEGGG@FGGGGGGGGGGGGGGGGGGC7CCFFGGFFGGGGGFFGG9B@@FGDGGG9=FDFGFGGDEGFECEECE+4@E@;,<FFGFFGFD,D?=8@+=EG8D8,=8>BE,5C>+=E6+;CFFDG9:*@E<DG6B?5==E2))/)0)0*1,8:08556(((,6177.).)))1.)1.)(/((-(-(-(,4(,((((,5((((19>BB9*().)))9)),(...))(()))(,((((4(536(3(14).4(((-(((,)),.2))))(
@M00689:251:000000000-CJTJ5:1:1101:18503:19698 2:N:0:5
CGACAACCATGCATCACCTGTACACCAACCACAAGGGAAACTACATCTCTGCAGCGATCTGGTGTATGTCAAGCCCAGGTAAGGTTCTTCGCGTTGCATCGAATTAATCCACATGCTCCGCCGCTTGTGCGGGCCCCCGTCAATTCCTTTGAGTTTTAGCCTTGCGGCCGTACTCCCCAGGCGGGGCGCTTAATGCGTTAGCTACGACACAGAGGCCGTGGAAGACCCCTACACCTAGCGCCCACCGTTTACGGCATGGACTACCCGGGTATCTAACCCTGGCATCC
+
GFEGGGGGGGGGGGGGGGGGGGGGGGGGGGGGGGGGGGGGGGGGGGGFGGGGGGGGGGGGGGGGGGGGGGGGGGGGGGGGGGGGGGGGGGGDGGGGGGGGGGGGGGGGGGGGGGCFGGGGGGGGGGGGGGGGGGEGGGGGGGGGGFGGFGGCGGGFGFGFFFFEFAFB=ABFFFFFGFGCAB@@FFFFFF:?6<ADFFFFFFBB<619>>B??:1?0270362?(3:?GC532<D703:>;331?(,4:2:A?F;(4::03,2:1414((().).-).,81((()((
@M00689:251:000000000-CJTJ5:1:1101:23074:19815 2:N:0:5
CGACGGCCATGCAACACCTGTACACCAACCACAAGGGAAACTACATCTCTGCAGCGATCTGGTGTATGTCAAGCCCAGGTAAGGTTCTTCGCGTTGCATCGAATTAATCCACATGCTCCGCCGCTTGTGCGGGCCCCCGTCAATTCCTTTGAGTTTTAGCCTTGCGGCCGTACTCCCCAGGCGGGGCGCTTAATGCGTTAGCTACGACACAGAGGCCGTCGCACACCCCCCCCCCTAGCGCCCCCCGTTTACGGCCGGCCCTGCCCGCGGTCTCAATCCTGGCCTCTCTGTCCTT
+
FGGGCFFGGGGGGAEFGGGGGFGCEGGFGGGGGGGFDDEFGGGGGFGGGFCGAC<FFGGG<AEDGFGGGGGGDF@FGCCECC<CFFFDDED@@FC+@,@,+=,EF,AEGBEGG89EAFF6EG>E=@=@FFECC=EEGEG@D7+;EAFCFF7,3EFGG9>+9AC8CB))-:55@9EE6>F4)8(0,,1,4>21).5<(-42?A>>)(43(3((,.(:13((,(,(-8(()1)(-4)3(.4,(0411(,22(()((((((((((((,(((-(((())-)-.))(4()((,))-))))
@M00689:251:000000000-CJTJ5:1:1101:25581:19850 2:N:0:5
CGACGGCCATGCAGCACCTGTCACTTTGTCCCCGAAGGGAAAGCTCTATCTCTAGAGTGGTCAAAGGATGTCAAGACCTGGTAAGGTTCTTCGCGTTGCTTCGAATTAAACCACATGCTCCACCGCTTGTGCGGGCCCCCGTCAATTCCTTTGAGTTTCAACCTTGCGGTCGTACTCCCCAGGCGGAGTGCTTAATGCGTTTGCTGCAGCACTGAAGGGCGGAAACCCTCCAACACTTAGCACTCCTCGTTTCCGGCGTGTCCTTCCTGGGTATCTCAACCTTGCATTCCTCT
+
GGGGGGGGGGGGGGGGGGGGGGGGGGGGGGGGGGGGGGGGGGGGGGGFGGGGGGGGGGGGGGGGGGGGGGGGGGFGGGGGGGGGGGFGGGGGFGGGGGGGGGEGGGGGGGGGGGEFGGGGCGGGGGCGGG?FGGGGGGGGGGGGGFGGFGGGG7?FGGGFFFBEE*)>ADFFFFF=7@GGFABD@@>@F@CEFFCCCC6<6;;CEAF1;@(6@()7/;6?7064>BF?5C>(:?/,2<<44633.(-.,(-4)),4((,,(().)),)-((3<BA>)6.,,()6()))))6))
@M00689:251:000000000-CJTJ5:1:1101:25597:19858 2:N:0:5
CGACGGCCATGCAGCACCTGTCACTTTGTCCCCGAAGGGAAAGCTCTATCTCTAGAGTGGTCAAAGGATGTCAAGACCTGGTAAGGTTCTTCGCGTTGCTTCGAATTAAACCACATGCTCCACCGCTTGTGCGGGCCCCCGTCAATTCCTTTGCGTTTCAACCTTGCGGTCGTACTCCCCAGGCCGAGTGCTTCATTCCTTTGCTGCAGCACTGAAGGGCGGACACCACCCAACACTTAGCCCTCCTCGTTTACGGCGTTGAATACCAGGGTCTACAATCCTGGCACCTACAG
+
GEGGDFGCFGGFGGFEFGGCFDGFGGGFGGGFGEGGFDGF88EFFFFAEFDFGGGFGGGGGGGCGGGGFGGGGGGGGGFFFGEGGGGGFFGFFGGGEC6E,>888EDFFFF8,@,>9=8EF,D@BEC>FG,E6+@EG=CDD6CDCF9=B?FFC<EEDEGAEAC:*>C=50:4>9)-=>CDFFBB((6>@0C?))/<5))171))7>E;8)(,54)/7=D0((,,233-*98(319,392-)).,8(,.(--(-<820,((3())).52)4(4(,-)..)(.68>68)(.((.)
@M00689:251:000000000-CJTJ5:1:1101:22174:19943 2:N:0:5
CGACAACCATGCAGCACCTGTACACCAACCACAAGGGAAACTACATCTCTGCAGCGATCTGGTGTATGTCAAGCCCAGGTAAGGTTCTTCGCGTTGCATCGAATTAATCCACATGCTCCGCCGCTTGTGCGGGCCCCCGTCAATTCCTTTGAGTTTTAGCCTTGCGGCCGTACTCCCCAGGCGGGGCGCTTAATGCGTTAGCTACGACACAGAGGCCGTGGAAGCACCCGACAACGAGCCCCCCCCGTGTAAGGCATGGGTACCCCGGGGTCTCAATCCTGCCATGCTCTGCG
+
GGGGGGGGGGGGGGGGGGGGGGGGGGGGGGGGGGGGGFFGGGGFGFGGGFGGGGGGGGGGGGGGGGGGGGGGGGGGFGGGGGGGGGGGGGG@EGGGGGGGDFG@FDAEEEFDGGFC,9=EDGGGGG6=8DGGG>CBCEGCDGGGGFG?FFGGGAFGGGCFAACCBAA5=AA>=4A=FFGGFFF@1:@>(3(8>2<),,3:?A96?<:;144(480?F>B9;3)((.4(9))4(->((-(((0(-4908(4()))((),,(,))),,,43,-(.)).)-4))(,)))()).))-
@M00689:251:000000000-CJTJ5:1:1101:8506:19954 2:N:0:5
CGACAGCCATGCATCACCTGTACACCAACCACAAGGGAAACTACAACTCTGCAGCGATCTGGCGTATGTCAAGCCCAGGTAAGATTCTTCGCGTCGTATCGAATTAATCCACCTGCTCCGCCGCTTCTGCGGGCCCCCGTCAATTCCTTCGAGTTTTAGCCTTGCGGCCGTAGTCCCCAGGCGGGGGGTTTATTGACGTGGTATCGTCGCCACGGCTGGGGAAAAACCCCGCAACTCCCCTCAACCGTTTACGGCGTGGGAGACCAGGGTTGTCACTCCTGCGCTCCATGACGTT
+
EEGGECFGGGGGG9FGGGGF6CFGEGGGGGC<<6667@CE,FCDF,6;,C@FA,B@6,6B@@,+7+6,9A,@,:,9<<A5,6E,5=?EBFGDBG+@44,,>+,>4C4EA;FF8,,,@=D6EE>E@C1E;DC66836=@=@CC7+512C?+9+:E@D9;3+*+1))11:)5-((05569**)(03(3((--((..)))(,((,.--((.(,,(,(39((-(,,((((,1<1)-((9()),((0()(.(-((()(,4(,((,((-442((((,--).).6(4)((((((())))(-(
@M00689:251:000000000-CJTJ5:1:1101:22177:19961 2:N:0:5
CGACAACCATGCAGCACCTGTACACCAACCACAAGGGAAACTACATCTCTGCAGCGATCTGGTGTATGTCAAGCCCAGGTAAGGTTCTTCGCGTTGCATCGAATTAATCCACATGCTCCGCCGCTTGTGCGGGCCCCCGTCAATTCCTTTGAGTTTTAGCCTTGCGGCCGTACTCCCCAGGCGGGGCGCTTAATGCGTTAGCTACGACACAGAGGCCGTGGAAGCCCCCTACACCTAGCCCCCACCGTTTACGGCATGGGCTACCCGGGTTTCCTAACCTGGCCACTCAGTCTC
+
GGEGGGGGGGGGGGGGGGGGGGGGGGGGGGGGGGGGGGGGGGGGGGGGGGFGGGGGGGGGGGGGGGGGGGGGGGGGGGGGGGGGGGGGGGGGGGGGGGGGGGGGGEGGGGGGGGGGGGGGGGGGGGGGGGGGGGGGGGGGGGEDGFGGFGGFGGGGGGGFFFF@B>ABFFFFFBEEGFGGFFBFF>FB>>F?FFFB>FFFFF4:8?0;2>FFF>?F:>>6>:??((4:<)7:2:4.33(((77;FF9?<7(5-12(-(3-0((,23(3((,,-)))).4-(1(2((,,()))))
@M00689:251:000000000-CJTJ5:1:1101:21615:20262 2:N:0:5
CGACGGCCATGCACCACCTGGTTTATGTACTCAGCATGACATCATATGATATGGAATATCCCTTTGGTGAGTTCGGGGTATCTAATCCTGGCATCT
+
GGFEGGGGGGGGGGGGGGGGGGGGGGGGGGGGGGGGGGGGGGGGGGGGGGGGGGGGGGGGGGGGGGGGGGGGGGGGGGGGGGGGGGGGGGGGGGGG
@M00689:251:000000000-CJTJ5:1:1101:23256:20292 2:N:0:5
CGACAACCATGCACCACCTGTACACCAACCACAAGGGAAACTACATCTCTGCAGCGATCTGGTGTATGTCAAGCCCAGGTAAGGTTCTTCGCGTTGCATCGAATTAATCCACATGCTCCGCCGCTTGTGCGGGCCCCCGTCAATTCCTTTGAGTTTTAGCCTTGCGGCCGTCCTCCCCAGGCGGGGCGCTTAATGCGTTAGCTACGACACAGAGGCCGTGGGAGACCCCTACACCTCACGCCCCACGTTTCCGGCCTTGGCTACCCGGGGTTCCAACTCTGGTATCTCTGTTCC
+
GGGGGGGGGGGGGGGGGGGGGGGGGGGGGGGGFFGGGEGGGGCFFEFFGGGGFFGG@FFCGFGGEFGDCFFGFGDGCGGGGFGGGGGGGGGGGGGDGGFGGGCGF=FGGGGG@E9EDFGEGGGGGCFFGGGGGGGGGG>EG6CDFBGGFGGEFGFGG;:AFFB5@>=>@>)):4ABGDCDFB(5>(299>:0AA2<;?:B:4A))-,2(47??(((-(424(.(-460C956(391?((43@(3(31:1052160(-).(:2)8(,(((((((())5()).).))--.:<--))
@M00689:251:000000000-CJTJ5:1:1101:5896:20294 2:N:0:5
CGACAACCATGCATCACCTGTACACCAACCACAAGGGAAACTACATCTCTGCAGCGATCTGGTGTATGTCAAGCCCAGGTAAGGTTCTTCGCGTTGCATCGAATTAATCCACATGCTCCGCCGCTTGTGCGGGCCCCCGTCAATTCCTTTGAGTTTTAGCCTTGCGGCCGTATTCCCCCGGCGGGTCGCTTAATGCGTTAGCTACGACACAGAGGCCGTGGAAGACCCCTACACCTCGCGCCCACCGTGTACGGCATGGACTACCCGGGTGCCTAAACATTGCATCTCGGTCT
+
GGFGGGGEGGGGGFGGGGGGGGGGGGGGGGGGGGGFGGGGGGGGGGGGGGFGGGGGGFGGGFGCGFGGGGFGGGFGGGCFGGGGGGGGGGFGGGC@FGGGGG,8DFGGDEFFGFFGC8DCE?EGGGGG8EG+@=EEC>DGDGG@D7D7D9+;8EFFGGFFFFF@5)=80:>A)<E*<)**/5=B6(.26:<(<))60-8?0:B254:223(..,(4191;6<),(,.:*/),(,*(((-49)-,8((4(.(6699((,3)).((,(-((-(((.-)).)))-.))-)-((-(,
@M00689:251:000000000-CJTJ5:1:1101:12837:20311 2:N:0:5
CGACGACCATGCACCACCTGTACACCAACCACAAGGGAAACTACATCTCTGCAGCGATCTGGTGTATGTCAAGCCCAGGTAAGGTTCTTCGCGTTGCATCGAATTAATCCACATGCTCCCCCCCCTGTTCGGGCCCCCGCCAATTCCTTTGTGTTGTAGCCTTGCGGCCGACTTCACCCGGCGGGGCGCTTATTCAGTTGTCTACGCAACACTGCCCGTGGAAGTCCCCTACCCCTCGCACCCCCCGTTTGTCGGCCGGATACCCAAGAGTCCTAAATCTGAGTCTACTCTATC
+
CC7C7@FG@FFGFGG,FEGCFC@,EFFGGD,D,CCFC,CFC,,EF,<@FG,<A,9@78D<6,EF4C66<,,5CF,:,C=FEC?EA:<CEF:,+@7F7EFCC=E,@94A,=FGG,>ECCF+@C+@+@1D8,@+@E68@E9+=+4+:9?9B+57,,3,4,+44+1))05@2@(:((/*47*2)..101(36((-)))-)).)))-).(,((,((),).1,((-()())).7*8(.85((,,((043(2643:0()(((-((-(44.44(((())).-).))).4)-))))))-.-.
@M00689:251:000000000-CJTJ5:1:1101:5893:20312 2:N:0:5
CGACAACCATGCATCACCTGTACACCAACCACAAGGGAAACTACATCTCTGCAGCGATCTGGTGTCTGTCAAGCCCAGGTAAGGTTCTTCGCGTTGCATCGAATTAATCAACATGCTCCGCCGCTTGTGCGGGCCCCCGTCAATTCCTTTGAGGTTTAGCCTTGCGGCCGTACTCCCCAGGCTGGGCGCTTAATGCGTTAGCGACGACACAGAGGCTGTGGAATGCCCAGACACCTCGCGCCACACGTTTACGGATACTAGTACTCGGTGCACTCAGCACTCGAACCGTGTAGTT
+
GB:@FDCEEFCCFGGFGFGGGGGDEDGGCDF?FGCFGEFGGGGF<FEFGGFBEGGGDFGFFFGFG,EECF<EGGFD8C7F9FFF9E<FFF?F7>C4FEAE,,9=,E?F<,99CEF8=,=+A>C6CEFFF8+6=EB>C6++00+?D@CFFFCC+,5DFF++:?=55==A>@>===A6C:C/)((-(2/(:2;(.7549D?;()((.,6>(-4,(((:((.(())))).(**.40(/4,369(8(((--.4(--,(((()).))).))(3-((,)-(.)5)()((((,(--((())-
@M00689:251:000000000-CJTJ5:1:1101:11709:20384 2:N:0:5
CGACGGCCATGCAGCACCTGTACACCAACCACAAGGGAAACTACATCTCTGCAGCGATCTGGTGTATGTCAAGCCCAGGTAAGGTTCTTCGCGTTGCATCGAATTAATCCACATGCTCCGCCGCTTGTGCGGGCCCCCGTCACTTCCTTTGAGTTTTAGACTTGCGGCGGTACTCCCCAGGCGGGGCGCTTAATGCGTTAGCTACGACACGGAGGCCTTGGAAGCCCCCTACACCTAGCTCCCACCTTTTCCGGCCTGGATTACCAGGTGCTCTATTCCTGCATCCTCAGTCT
+
F+7@:FC@FG8EGAE<FFFDDF<FCFCGC@F@FFGF@<CAEFFGGFFGGGDBFFF7+EFFFAFFGECAC@FD9,DFGGCF?E,,CA?AFA:F7FGC7==;+>=>=;=C<,,@=8@@,@+@88CE>E8D8=46C+@@C==1;D++532DFGFGGDFGF,9*31;@C@A=)259(8C5C;*5)(,.2-(4994()64662(1()).,4((-((-1918().408)1(.4059)6((2,(54)64:04(().2)-(-(((((()).-.),(.()-))-)))-.)(())(..4(.))
@M00689:251:000000000-CJTJ5:1:1101:25752:20502 2:N:0:5
CGACGACCATGCAGCACCTGTACACCAACCACAAGGGAAACTACATCTCTGCAGCGATCTGGTGTATGTCAAGCCCAGGTAAGGTTCTTCGCGTTGCATCGAATTAATCCACATGCTCCGCCGCTTGTGCGGGCCCCCGTCAATTCCTTTGAGTTTTAGCCTTGCGGCCGTACTCCCCAGGCGGGGCGCTTAATGCGTTAGCTACGACACAGAGGCCGTGGAAGCCCCCTACACCTAGCGCCCACCGTTTCCGGCCTGGACTACCAGGGTATCCAAACCCGGCATCCCCGGCC
+
GGGGGGGGGGGGGGGGGGGGGGGGGGGGGGGGGGGGGGGGGGGGGCGGFGGGGGGGGGGGGGGGGGGGGGGGGGGGGGGGGGGGGGGGGGGGGGGGGGGGGGGGGGGGGGGGGGGGGGGDGGGGGGGGGGGCEGGGGGGGGDGGGFGGFC@7DAGGGGGFFFE9CBFFAFBFDDFEGFGGFB>>BFB366:?AB<ABFF<0>>ABFFF39??03(447>BB0<(.1:BD35<>BGF>3211@03<:1(44))(40(,,11?73:?,5,0477:).).(4((-4(-2(((((((
@M00689:251:000000000-CJTJ5:1:1101:26489:20513 2:N:0:5
CGACGGCCATGCAGCACCTGTACACCAACCACAAGAGAAACTACACCTCTGCAGCGATCTTGTGTATGTCAAGCCCAGGTAAGGTTCTCCGCGTTGCACCGCATTAATCCCCATGTTCCGCCGCTCGTGCGGGCCCCCGTCAAATCCTTTGAGTTTTAGCCTTGCGGCCGTACTCCCCAGGCGGGGCCCTTTATGCGTTAGCGACGACACACTGGACGTGGAAGACCCCCACACCCAGCGCCCACCGTTTACGGCATGTACCACCAGGGTATCCAATTCTGGCCTCCTCGTCT
+
CFCF7@FEEGGGG<CFFGGGGG9,6,9CF,,C<C,,CC,CFDFGF<F,A6,E@ECC7,BF,,95,,C,F,,,59,A,:,:,6,,9,,C5,6@C+4+4<,4+++++,4,9,,@F84,,@+1=C8C+++@E6C+@88CGG++3**+5*0+4B+,@,,@>,9+;B*)):)05:-(((9(=;8*0(3(,9((,(())))68(-2,),4(4(4,9B04).(.4-((,8,(,2(C)796<C(-,(-(.(48((.-(,),,-((.).).6::(.,(((.)-)))).)5)).)(((((-(,
@M00689:251:000000000-CJTJ5:1:1101:20137:20516 2:N:0:5
CGACGGCCATGCATCACCTGTACACCAACCACAGGGAAACTACATCTCTGCAGCGATCTGGTGTATGTCAAGCCCAGGTAAGGTTCTTCGCGTTGCATCGAATTAATCCACATGCTCCGCCGCTTGTGCGGGCCCCCGTCAATTCCTTTGAGTTTTAGCCTTGCGGCCGTACTCCCCAGGCGGTGCGCTTAATGCGTTAGCTACGACCCAGAGGCCGTTGTACACCCCCACCCCTCGGGCCACCTGTTTACTGCTTGTGCCCCCAGTGCCTCCACTCCCGGGCACCATTCATCTT
+
G::C:FCFGGDGGGFEFE@FFGDGGGGGEEGGGGGDFFGFGGGG<CFGFGFGDF7:FFCFBFFEFFGFGGC@FF7ECD<FFGFGGGCGEC,FECGEGFGGCEFGF9FFDGGD,9EEF8CEGGDGGGG,@C8@C6=BED8A9>:F@FFGFFC:,=<EFFFAFFEEABA2>99))0>==(?*894(,261(,176)4((2;(9<92:(,((((4.86104(4-6)).349))04:(/-,(--4<?<(()).)-))6)).4,))((-(((,)).3((.-,(((((((4(4))))))))
@M00689:251:000000000-CJTJ5:1:1101:20764:20747 2:N:0:5
CGACGGCCATGCAACACCTGTACACCAACCACAAGGGAAACTACATCTCTGCAGCGATCTGGTGTATGTCAAGCCCAGGTAAGGTTCTTCGCGTTGCATCGAATTAATCCACATGCTCCGCCGCTTTTGCGGGCCCCCGTCAATTCCTTTGAGTTTTAGCCTTGCGGCCGTACTCCCCGGGCGGGGCGATTAATGCGTTAGCTACGACCCAGAGGCCGTGGAAGACCCCTACCCCTCGCGCCCACCGTTTCCGGCATGGACCACCCGGTTATCTAATCCCGGCCTCTCTCTCT
+
GGGGGGGGGGGGGCFGGGGGGGGGCFGCGGD@FCGGCFF<FG<FGA@@@E<EFCD:@FGDC,C@FDGECFGG<F,AFF7BFDFGGGFFGFEF8FCBFEAD=8EEDF,AAFAE,,,,,9=>EC=CEC+=,@@EDGGGGGD9?7;F;A8EF7+3DFGGC@*=6FE)):5)/)/4(24>F2)))(.39;1((4-4:2)-(-42()-).4-2(4(.((4<406>>:<<0(((9*0((,93(((,->66??FF:0))(4((((40)((4,(3(((,))).)--.)(((((38:2))).
@M00689:251:000000000-CJTJ5:1:1101:15934:20926 2:N:0:5
CGACAACCATGCAGCACCTGTACACCAACCACAAGGGAAACTACATCTCTGCAGCGATCTGGTGTATGTCAAGCCCAGGTAAGGTTCTTCGCGTTGCATCGAATTAATCCACATGCTCCGCCGCTTGTGCGGGCCCCCGTCCATTCCTTTGAGTTTTAGCCTTGCGGCCGTACTCCCCAGGCGGGGCGCTTAATGGGTTAGCTACGACACAGAGGCCGTGGAAGCCACCTACACCTGACGCCCACCTTTTCCGCACTTGACAACACAGTCTTGTACACGTGACTCCTTCATCCTT
+
GGGGFDGGGGGGGGFEFGGGGGFGGGGGGEGGGGGFCFFGGGGGGDFFGGGGGGGGGCGGG9BEFGGGFFEFGGFGGDGGGDGFGFGGGCFGEGGGGGGGGGFFGGGFGGG8FFDEAGGEGGCGEGGGEGGGEG+@CEDEG+=DF7DDFC8:CFCCGG?FAF@)8>>A@=ADD=A7FAFG)5(509,(,,30492).382()663(3>(((.,,(849>6((<114(.1*0540>7((51:B7<:6(.93))-(((,).).)).,4,3)))))...))(.((-))()).)))),)
@M00689:251:000000000-CJTJ5:1:1101:15918:20936 2:N:0:5
CGACAACCATGCAGCACCTGTACACCAACCACAAGGGAAACTACATCTCTGCAGCGATCTGGTGTATGTCAAGCCCAGGTAAGGTTCTTCGCGTTGCATCGAATTAATCCACATGCTCCGCCGCTTGTGCGGGCCCCCGTCAATTCCTTTGAGTTTTAGCCTTGCGGCCGTACTCCCCAGGCGGGGCGCTTACTGCGTTAGCTACGCCACAGAGGCAGTGGAAGGCCCCTACACCTGGCGCCCACCGTTTACGGCCTGGACTCACAGGGTCACTTATCCTGGCCTTCCTTTCT
+
GGGGGGGGGGGGGGGFGGGGGGGGGGGGGGGGFGGGGGGGGGGGGGGGGGGGGGGGDGGGGGGGGGGGGGGGFFGGGFGGGGGGFFGGGGGGGGGGGGGGGGGGGFEGGGGGGGFGGGGEGGGGGGGGGGCECEGGGGGGG66CFFGGFG7:@FDFGF6FFFE58>AA55>5@):BGFFGF=>@FFFFFF0:):AFFB<BBF>B?6(-(-3::B(4,32(4),((.4?G173(4C7((.--)146?9?:?156:,(-42(,,()..41(,((,-)))--.)(((),.4<)-.)
@M00689:251:000000000-CJTJ5:1:1101:8452:21061 2:N:0:5
CGACGGCCATGCAGCACCTGTACAGGACCCTTGCGGACACCGTATCTCTACGGCTTTTCCCTGTATGTCAAACCTTGGTAAGGTTCTTCGCGTCGCGTCGAATTAAGCAACATGCTCCGCCGCTTGTGCGGGCCCCCGTCAATTCCTTTGAGTTTTAGCCTTGCGGCCGTACTCCCCAGGCGGGGCGCTTAATGCGGTAGTCACGACACACAAGCCGTGGAACACCCGTACACCTAGCTCCCCCCTGTTACGGCCGGGACTGCCAGGGTTTATAATCCTGGCATCTATGTTCATT
+
GGGGGDEGGGGGGGGAFFFGGGGGGCFGG@FEECEGGGGGGGGFFFFGGGGCGEGBD@@FGGGGG<?<FGFFFG8B?<EECCFEFFGGFFECEGCGC+@=6>=>EAEFEFGGC,8>@F>EDEED@FGGG6B>+@C5@8?E>DGGGFCF6@9DF7D@FGDA8A:@@255>FF@0;;1E(C5).90>0(1-844)62((,-2))4<614(91(-(.88;?09(,((.,((*183)4*()().5),(,((,)))(((-((431:((.))(4(((().:46<4)(.(),)..--)))))
@M00689:251:000000000-CJTJ5:1:1101:9653:21089 2:N:0:5
CGACGGCCATGCAACACCTGTACACCAACCACAAGGGAAACTACATCTCTGCAGCGATCTGGTGTATGTCAAGCCCAGGTAAGGTTCTTCGCGTTGCATCGAATTAATCCACATGCTCCGCCGCTTGTGCGGGCCCCCGTCAATTCCTTTGAGTTTTAGCCTTGCGGCCGTACTCCCCAGGCGGGGCGCTTCATGCGTTAGCTACGACACAGCGACACTGGAAGCCCCCCACACCTACCGCCCACCGTTTACGCCATGGACTCCCAGGGTTCCTCATCATCGCCTCTCGACACTT
+
G@CGEGGGGGGGCFFEEGGGGGDEFFFGEGGGCGGFGGGFFFGGGGG<FGGGGGGGD,FFFGFGFFGGFG,ECFG?AFFGGGGGFCFGGFGGB=CFGGGGGG@FGGGCEA@FGFCF8A=1CGDEC8DF8DCCEEEGGGG;>D+C@8CGF7+36EFEC,4=98C)30)::9A5>9==6-2*82=:999B926(6<4A>?00-4264,2,(-.(.-(-((.)4(43(.--))04,(92((((45;(4:;<??<<?(-4(.45))((((.(((,,())))..)).(((((,()((-3-
@M00689:251:000000000-CJTJ5:1:1101:9663:21106 2:N:0:5
CGACGGCCATGCAACACCTGTACACCAACCACAAGGGAAACTACATCTCTGCAGCGATCTGGTGTATGTCAAGCCCAGGTAAGGTTCTTCGCGTTGCATCGAATTAATCCACATGCTCCGCCGCTTGTGCGGGCCCCCGTCAATTCCTTTGAGTTTTAGCCTTGCGGCCGTACTCCCCAGTCGGGGCGCTTAATGCGTTAGCTACGACACTGACGCCGTGGAAGACCCCTACTCATGGCGCCCACCGTTTACGGCCTGGATTACCCGGGTTTCTAACCCCGGCTTCT
+
@CFEFEGGGGGDGGG<:FGGGGGGGEGGGGGGGGGGCFGGDECEFCCCFGGGGGGEG8FGCFDFFDEEGFFFC<BFEGCFDEGGFGDGGGGG>FE7FDEGGGFG@F9EEFFD,@EF8EDEG8CEGD?D,@B>EEEEDCG::=+C<CGFFC?AFGFGF>?AFC83:5=2:2>2@=6.4501)0-6;B>(:>;06<29;??(-4<254-4(())5(-8019(00).4??13*).)5*-)).((.7(4(-(,(34((((33(().)-9?11(-(4<)))),(((-,((,6
@M00689:251:000000000-CJTJ5:1:1101:24239:21147 2:N:0:5
CGACAACCATGCACCACCTGTCTCCGGTCCAGCCGAACTGAAGAACTCCATCTCTGGAGTCCGCGACCGGGATGTCAAGGGCTGGTAAGGTTCTGCGCGTTGCGTCGAATTAAACCACATGCTCCACCGCTTGTGCGGGCCCCCGTCAATTCCTTTGAGTTTTAATCTTGCGACCGTACTCCCCAGGCGGAATGCTTAATGCGTTAGCTACGACACAGAGGCCGTGGAAGCCCCCTACCCCTGACGCCCCACCTTTCCCGCTTGGACTCCCAAGGTACCTAATCCTTGACTCC
+
GGGGGGGGGGGGGGGFGGGFGGGGGCCFGDGGGGGDFGGGFGFGGGGGGGGGGGGGGGFGGGGGGGGGEGGGGGGGFGFEEFGECGGFGGGGGGGGDGGEGGGGEC=FDGF99EFGFF6DEEDFGGGF6>EGGCBE@87CGDGGCAGGBGGGGGGG=GG8CFEEFFFFFCF>>9;0A@GCF@FF@;276;16:0<2:<4A<<><B?1<<43(8>0><B?(-8?0(1(47*).-(9332(41)((.(,-(-(,((.4)))(4(-(()57((4((((.))-)))-54)))),.)(
@M00689:251:000000000-CJTJ5:1:1101:15961:21158 2:N:0:5
CGACGGCCATGCACCACCTGTACACCAACCACAAGGGAAACTACATCTCTGCAGCGATCTGGTGTATGTCAAGCCCAGGTAAGGTTCTTCGCGTTGCATCGAATTAATCCACATGCTCCGCCGCTTGTGCGGGCCCCCGTCAATTCCTTTGAGTTTTAGCCTTGCGGCCGTACGCCCCAGGCGGGGCGCTTAATGCGTTGGCTACGACCCAGAGGCCGTGGCAGACCCCTACACCTAGCGCCCACCGTTTACGGCATGGACTACCAGGGTCTCCACACCTGGTCTCTCTGTCA
+
GGGGGGGGGGGGGGGGGGGGGGGGGGGGGGGGGGGGGGGGGGGGGGGGGGFFEGGGGFGGGGGGGGGGGGGGGGGGGGGGGGGGGGGGGGGGGGGGGGGGGGGGGGGA<FFGGGGG8;DGGGGGGGGGGGGGGGGGGGGGGCDF@FGGFGFGGFGGGGGFFF@5=@==@FFFF(>=E2?DF?(691>F>>?B2A96,46,4:>BFFF(-3((34086>F0,(.41:?:757341>(34>39B((4:>6?0:AB09((4:0)).:?8??:((4)).((-3::((-)-)))).)-
@M00689:251:000000000-CJTJ5:1:1101:10123:21165 2:N:0:5
CGACGGCCATGCAGCACCTCCGCAGCAGCCTTTTAAGGGGCGCCGATGTTTCCACCGGATTCCACTGCGCTTCGAGCCCAGGTAAGGTTCTTCGCGTTGCGTCGAATTGAACCACATGCTCCACCGCTTGTGCGGGCCCCCGTCAATTCCTTTGAGTTTTAGCCTTGCGGCCGTACTCCCCAGGCGGGGCGCTTAATGCGTTAGCTACGACCCAGAGGCCGTGGACAGACCCTACACCCAGCCCCCCCCCTTTACGGCGTTGCCTACACTGGAATCAACACCTGGACACTCTGTT
+
GGEEEGGDFGGGGFGGGGGGGGGGGGGGGGGFFFGGGCEGGGGGGGGDF9AFGGGGDDGGGGGGGDFFFGFEGGF?EGFFGCEGGGCE<FCEFCFFEGGGGGEEG+C@,EFGGGGGG?C,7CFGGCE+AFC@CEB>CC>>DGGGDFGFFFGGGF?CCCFFFFC@FF3;>@F>1>;?=<FG3((4?9BF0299>(22))),,404<AF2(-,(448(((-(,4(33()(*1722:C7?0(-()(-(4((,(4:8..2((,-(,(-.),(,.).((.)-)()(-((,(3)().6)-)
@M00689:251:000000000-CJTJ5:1:1101:12442:21255 2:N:0:5
CGACGGCCATGCAACACCTAATGCAGGCTACGGACCTGATGCTGATAAACCAGACCATGCGGGTATCTAATCCTGGCATCTCTGTTCTTATACACATCTGACGCTGCCGACGATACCCCTTGTGTAGATCTCAGTGGTCGACGTCTCATTTCAAACATAACACTGACACATTGAGTCGCTGCCGCGACGCTATATACCTCAACATTCTGACTGGACCTTATGAGAGCTAGCGACACAGACAACACGTCGGATATCGCCATGCACACCCAGTTGCCACTCAACTCTAATAGCCAGT
+
GGEGGGGGGGGGGGCFGGGGFGGFDF@EFFGGGGG:DFDGGFACA@<C,F6@<<CFFFG8FFEGGDGC?AFFCC9FC<EE5C<F9E<,E@EFGCF,AFFA==>CG7C,>:FC7+++,46@@,6,8,3,6,,,,3,63768+6+++5+6;C+36,7,5,5+;*)***)*))300***7)*0*)))))((((//()))/.))/)/)()))))9))((,((/)).)/)),)2*/,(()(.(.((0(,((,-((((()-,(((()())-(47(,8A2))))(((,()))))).)),)(,
@M00689:251:000000000-CJTJ5:1:1101:8473:21331 2:N:0:5
CGACAACCATGCAGCACCTGTACACCAACCACAAGGGAAACTACATCTCTGCAGCGATCTGGTGTATGTCAAGCCCAGGTAAGGTTCTTCGCGTGGCATCGAATTAATCCACATGCTCCGCCGCTTGTGCGGGCCCCCGTCAATTCCTTTGAGTTTTAGCCTTGCGGCCGTACTCCCCAGGCGGGGCGCTTAAGTCATTAGCTACTACACAGAGGCAGTGGAAGACCCCTACACACAGACCCAACCGTGTACGGCATGGACTACCGAGGTTCCTACTCCTGGGATTTCTCTTCGT
+
GGGEGGGGGGGGGGGGGGGGGGDFFFGGGEGGGGGGGGGGGGGFGCFEGGFGGGGEGGGFGFGGGFFFFFFG9FF?B@CFFFG?:?FFGDFGGG+@@FGFCFDEDGGD<FGGGGGG,,21AEGG@ECD84CEGG8>8=?CCD>E@B7?F7=;FFEF+7+868@CCA55@B547)*:E)9C)622:163402(.))-)).6).6>?)).)(.((5(3-(.244)81412**03:B7(,.((-.((--(2((()4((,((,.).:,.(,(-((-.4))).,))(-((().)6)))(,
@M00689:251:000000000-CJTJ5:1:1101:26359:21428 2:N:0:5
CGACAACCATGCAGCACCTGTACACCAACCACAAGGGAAACTACATCTCTGCAGCGATCTGGTGTATGTCAAGCCCAGGTAAGGTTCTTCGCGTTGCATCGAATTAATCCACATGCTCCGCCGCTTGTGCGGGCCCCCGTCAATTCCTTTGAGTTTTAGCCTTGCGGCCGTACTCCCCAGGCGGGGCGCTTAATGCGTTAGCTACGACACAGAGGCCGTTGTAGACCCCTACCCCTAGCGCCCACCGTTGACGGCCTGCACTACCAGGGTTTCTAACCCTGGCAACC
+
GGGGGGGGGGGGGGGGGGGGGGGGGFGGGGGGGGGGGGGGGGGGGCG@FEFGGGGGGGGGGGGGGGGGGG9F@FGGGGGGGGGGGGGGGGGGGGGECGCGGGFFGGGFGGGGGGGGGGGGGGGGGGGGFFGGEGGGGGGGGGGGGFGGFCDEDFGG7FDFFFF@EBFBBB4AAD=B==FG?F2@>BBF>>F?F>2A;02,:BDDF:?F((.(321?BF((3()..6:?DC382?G?(2:(-<B(4:B:4(,441((-4((..,28?B0?2((-)56)4((((2(.((
@M00689:251:000000000-CJTJ5:1:1101:26370:21446 2:N:0:5
CGACAACCATGCAGCACCTGTACACCAACCACAAGGGCAACTACATCCCTGCAGCGATCTGGTGTATGTCAAGCCCAGGTAAGGTTCTTCGCGTTGCATCGAATTAATCCACATGCTCCGCCGCTTGTGCGGGCCCCCGTCAATTCCTTTGAGTTTTAGCCTTCCGGCCGTACTCCCCAGGCGGGGGGCTTACTGCGTTAGCTACGACCCCGACGCCGTGGTACACCACTACCCCTCCAGCCCACCTTTTCGGCTGTGTCATCCACGGGTTCCTCCCCTCTGCGTCTCTCTTCTT
+
GGGGFGGGGGGGGCEDFFGGG,FA,@66C@@,C,6,,,:DF86FF,;,;,;FE,,@+:D8F<F8?@FF6CAF?F,AFFGFCEGDFCAEFFDE8C++8,,98E@EFGGGF,EF8EEF,@==EGEGGGGG,,C6=CCBG+=@C=+?2=CFF?7,4EF9C,68AB@*:))1:)))0)15C2**)0(59((((-,54<29(-2:3)654:(-(((-,((((-4((44)6)((/*)(,27(,,,5,.4(14(.)52((,(((.).))64),(,(((((.)((,(,.)5-(,-,)))))))
@M00689:251:000000000-CJTJ5:1:1101:23688:21511 2:N:0:5
CGACAGCCATGCACCACCTGTGCACGAGCCCCGAAGGGCTGCCGTGTTTCCACGACATTCCCGTGCATGTCAAGCCTAGGTAAGGTTCTTCGCGTTGCGTCGAATTAAACCACATGATCCGCTGCGTGTGAGAGCACCCGTCAATTCCTCTGAGTTTTAGCCTTGCGGACGTACTTCCAAGGGGGGGTGCTTAAGGCGTTTGTTGCGGCACCACAGGAGTCAAAGGCCGGGACACCCAGCACACATCGGTTACGGCAGGGGGCACAAGGGGATCAACGTCAGGACATCAAGGAA
+
@=68@FDCCFCCCECE<CEE<CEF@@CFF@CFEGGECC,CF,,7FFC<6,C@9FGDFC<CCEFGCB=AC,E9EGEGGFEC:EEGC?,9F;FGGEFF=7@++>@8,+;A,74=+@@EDC=BF6+6@+1+@+,=,6+6=D=66=ED77=DF++@CGA,+75*+033)0:8)-:54))*,1+1;9(06962903<<B2>B>6;0(((.)-,(,481:BB::<77>A))(,.1)7930D(((,,4<(((,.2(43:0:6(-(-60(4(-4(,(34((((4(((((-14(.-))).).(
@M00689:251:000000000-CJTJ5:1:1101:11481:21557 2:N:0:5
CGACAGCCATGCATCACCTGTACACCAACCACAAGGGAAACTACATCTCTGCAGCGATCTGGTGTATGTCAAGCCCAGGTAAGGTTCGTCGCGTTGCATCGAATGAATCCACATGCTCCGCAGCTTGTGCGGGCGCCCGTCAATTCCTTTGAGTTTTAGCCTTGCGGCAGGACTCCCCAGGCGGGGCGCTTAAGGAGTTAGCTACGAAAAGAAGGACGTGGAAGCCACCTAAACCGAGCGCCCAGCGTGTAGGGAAGGGAACACGGGGGTATCAAATCCTGGCCTCCACGTCCGT
+
GCCCCFGGGGGGGFGCFFGGGGDCGGDF;:@@FDGGGGCFG9FCFEFCF9FFFF<CFCF,CECFFD,A<@EAFGB<<FFFGEFG@E9+8,@7C>+@BED8CECE,AFAE8?@E,E8,@D=C+=+,9@@@=+@CG+6=@=6+=+2+5++?+=;DE:9+;C+3+*85>=A):)<-55)4:*/6/5@B66760(-)),).(.:<<<..3,:(((((.3((,(4(()(.((.1*0))(0(1,-,(0,-((-4148)31.(-::(((3(((--,(-)-)--).,-5:((.((.(,-((-(
@M00689:251:000000000-CJTJ5:1:1101:15704:21631 2:N:0:5
CGACAGCCATGCAGCACCTGTACACCAACCACAAGGGAAACTACATCTCTGCAGCGATCTGGTGTATGTCAAGCCCAGGTAAGGTTCTTCGCGTTGCATCGAATTAATCCACATGCTCCGCCGCTTGTGCGGGCCCCCGTCAATTCCTTTGAGTTTTAGCCTTGCGGCCGTACTCCCCAGGCGGGGCGCTTAATGCGGTAGCTACGAAACAGAGGCCGTGGACGACCCCTACACCTGGCGACCACCGTTTACGGCAGGGACTACCCGGGTTTCTAATCCTGGCAGCCCTGATGTT
+
GGGGGGGGFGGGGGGGFGGFGGGGGGGGGFEFGFGGEGGGGGGGG9FGGGGGGGGGG8DEGFEFFGGGGGGGGGGGGGGGGGGGFGD<FCGGEGEGGGGGGGGGGGGG@DFGGGGGGGGGGGGGGGG=8,@CGCCGGGGGCDE+?DFDF=FAECGCF;CFFF@@BABFABFAAB*<F49C*5@@07(4(2<B24497(-(2826)-,(-(48<8(3<B919:(,(4(-1*).(4D7((,((043(89??B(6321((-4(4(.(439699(())).).))5,,(((((((()-).
@M00689:251:000000000-CJTJ5:1:1101:8287:21671 2:N:0:5
CGACAACCATGCACCACCTGTACACCAACCACAAGGGAAACTACATCTCTTCAGCGATCTGGTGTATGTCAAGCCCAGGTAAGGTTCTTCGCGTTGCATCGAATTAATCCACATGCTCCGCCGCTTGTTCGGCCCCCCGTCAATTCCTTTGAATTTTAGCCTTGCGGCCGTCCTCCCCCGGCTGGGCGCTTATTTCGTTAGCTACGACACCGCGCCCTTGGAGGCACCCTACCCCAAGCTCCCCCCTTTTGCGTCATGGACCACCAGTGTTCCCATACCCGCCCTCACTTTCCAT
+
FGGGGGGGGGFGGGGFFGGGG9FFGGGGGDGGGGGGFG8FAC<EFEFFGG,EFEF:+:BFE,BBAFCGGGGG9ECC<6<@,CEEFGGGGGAF+>+CCCFGE8FGFF,EFGGGFD9@D,=1A+@@E++@,@C6+@=CC8+@C6=7DDFGFG?A,,33;;+1:<*03>))0:)):@C)C4/*)0(655:>9102))))58(,(79)7169@(4((((,7(((,)((((.(**)3((/((((),)((,,(()))),(((()))4(-(,((),-))),..,,(((((((.((-))))))
@M00689:251:000000000-CJTJ5:1:1101:19065:21676 2:N:0:5
CGACGGCCATGCAGCACCTGTACACCAACCACAAGGGAAACTACATCTCTGCAGCGATCTGGTGTATGTCAAGCCCAGGTAAGGTTCTTCGCGTTGCATCGAATTAATCCACATGCTCCGCCGCTTGTGCGGGCCCCCGTCAATTCCTTTGAGTTTTAGCCTTGCGGCTGTACTCCCCAGGCGGGGCGCTTAATTCGTTCGCTACGCCACTGAGGCCTTGGAAAACTCCTCCACTCTGCTCCTCCTGCTTCCCGCCTAGCACGAGCGGTTCTCCTCTTCTTTCTCCCCCTTTTTT
+
GB:BFF@EGGCEFAF<FCGFFG9,EE<FC:FDE<@EFA<F<EFGGE<CEFDEE<BF+,,,CE,9:,<EFGGGFG@EFFFGFGEGFG9FGGGCCE=CC9;==EFGCGFG,FDDGG@84@++@=@C8CGF8F+6@EGE==6;+7C7<F7;?9=E6,<ACGFF9C=88=A=):>=6A:>C>47)>==((2(29?B<)).3,((-42((,(,(4()5)(,4722())),.,.7*.41(*()).).0((.(.,(.)),-((-((()-((((,,-((.6))(..)4)).)))((,,()-)(
@M00689:251:000000000-CJTJ5:1:1101:24517:21758 2:N:0:5
CGACGGCCATGCAGCACCTGTACACCAACCACAAGGGAAACTACATCTCTGCAGCGATCTGGTGTATGTCAAGCCCAGGTAAGGTTCTTCGCGTTGCATCGAATTAATCCACATGCTCCGCCGCTTGTGCGGGCCCCCGTCACTTCCTTTTAGTTTTAGCCTTGCGGCCGTACTCCCCAGGCGGGGCGCCTACTGCGTTAGCTACGACACCACGGCCTGGGAAAGCCCCTCCACCCAGCTCCCCCCGTTTCAGGGCTGGGCTCCCCGTGGACATCACCCCGGCTCACCTGTCC
+
FEGGGEFGGGGGC<EFGGGGGFFFCFGGGGEFG@EFEF@FGGGGCAFGGGGF<8FEEDGFGGGGGGGGGGFFFC<746:B,C<<9FFGGG:F=FFC7DCGGD88DG,EEGFGGEEGGGD=E8EEG>DF=9C6=?8@@@DCGG++53:CF++,5EFFF;*=AF*)3=5A=24<2@==F9*205(:;;>(6(43(.)-3((-,4-.48(4(2,(--33((((4((.(.((*1.(,4*((((.,),(,(-,4:04)).(((-((3(,4(-,-((())5-)41-((((()),)(.),
@M00689:251:000000000-CJTJ5:1:1101:22978:21797 2:N:0:5
CGACGGCCATGCAGCACCTGTGCAGGACCCTTACGGACACCGTATCTCTACGGCTTTTCCCTGCATGTCAAACCTTGGTAAGGTTCTTCGCGTTGCGTCGAATTAAGCAACCTGCTCCGCCGCTTGTTCGGGCCCCCGTCAATTCCTTTTATTTTTTGCCTTGCGGCCGTCCTCCCCAGGCGGGGCCCTTAATGCGTTAGCTTACTCCAGAGATACCTGGCTGGTTCACCCACCTTGCGCCCCACCTTTACGCCGTGGGGTCCTCGGGGCTCTACTACTCGGCACC
+
EEFG@CFGGGGGG9F@EGGGGGGFG6F@D@CCFEFFFGCFFGF,CE<EAAC@:F6@EEF<<F@FCFA,,:@EGGFFD8FFFF89E?FG<,,@EG+84CC=>DFFG9FFCFC,4,,44@0=CCG6@8D,,=EEGECDE6?>DDCCF6CFC*5,,7@C**;AFA))0)/52>((88:1E(*95;9:;((((,.-.:)(-811<4))))).).)(())-..86((,4,)5);C),31*)).(1(.(-(((..)-,((-,(((((,().-4(((-,.).)))43(4,(((
@M00689:251:000000000-CJTJ5:1:1101:20613:21853 2:N:0:5
CGACAGCCATGCATCACCTGTACACCAACCACAAGGGAAACTACATCTCTGCAGCGATCTGGTGTATGTCAAGCCCAGGTAAGGTTCTTCGCGTTGCATCGAATTAATCCACATGCTCCGCCGCTTGTGCGGGCCCCCGTCAATTCCTTTGAGTTTTAGCCTTGCGGCCGTACTCCCCAGGCGGGGCGCTTAATGCGTTAGCTACGACACAGAGGCCGTGGAAGCCCCCTACACCTAGCCCCGCCCGTTTACCGCCTCGGCTACCACGGCATCGACTCCTGGGTCCTCTCTCT
+
GGGGGGGGGGGGFFGDFGGGGGGGGGGGGGGGGGGGGGGGGGGGGGGGGGGGGGGGGGGGGGGGGGGGGGGGGGGGGGGGGGFGGGGGGGGGGGGGGGGGDFGGGGGFFGGGGGFGCFC=>=>GGGGGGEGGCDGGGGDGDDGGGFGCFF@EEGGGGGCFFFE5@=AA@575ABCBGFDD4<@((:;004??>:)),4((89A2)-(--42(5:1:(-(-41<((((-9).4??<(.)((.7(,-7913.(:)4,(((,(42((())(-((((((((-,3)((((.)))(.))
@M00689:251:000000000-CJTJ5:1:1101:20608:21870 2:N:0:5
CGACAGCCATGCATCACCTGTACACCAACCACAAGGGAAACTACATCTCTGCAGCGATCTGGTGTATGTCAAGCCCAGGTAAGGTTCTTCGCGTTGCATCGAATTAATCCACATGCTCCGCCGCTTGTGCGGGCCCCCGTCAATTCCTTTGAGTTTTAGCCTTGCGGCCCTCCTCGCCAGGCGGGGCACTTAATGCGTTAGCTGCGACCCCGAGGGCTTGGAAGACCCCTACACCCAGCGCCCACCTGTTACGGCATGGCCTACCCGGGTCTCCCATCCTGGCCACTCTGTCTAT
+
GGFGDCFGGGGGGGGGFGGGGFFFGFGGGDGGGGFEGCFGGGGFFCFFGGFGGGGGGC7FCG<FGEAGGFFF,CFGGGFF<FAFFGGFGFGGGFGGDA,DBEE8DC4,,95EFDFGCF=+=8C8B=6E,@ECGG6+=?CCD+@CCB96+?+=EF,@C@CBFF585>A5))01)-))=:7*:(05;96(6(,)-6<A>1:82)4)(1(4(46(4>>18(,2())32:8<G:)(.47((,(-3D>?0(((...<(12((((((.1:((7(4((.))(.)(,))..(,((49)))))-
@M00689:251:000000000-CJTJ5:1:1101:14463:22068 2:N:0:5
CGACGACCATGCAACACCTGTACACCAACCACAAGGGAAACTACATCTCTTCAGCGATCTGGTGTATGCCAAGCCCGGGTAAGGTTCTTTGCGTTGCATCGAATTAATCCACACACTCCTCCGCTTGTGCGGGCGCCCGTCAATTCCTTTCAGTTTTTGTCTTGCGTCCGTACGCACCCGCCGGGGCGATGAATGCTTAACGTCGAACACAGATGCACGGCGAGATAGCGTAACCTCTCGACAACCATTTTCACGACGTCGTACCCCGTTTTTACCACTCACATATCTTGTTTG
+
FCBCE:@CCFCFG9CFEFF@;FFGGFDFCCFG<@C,@,6F@E6;C,6C,C,EB99FG@D6E9@@:6<,,,CBEF7F+8=4+,B,,9,,9,,ACF,+:<=4=88=FE=B9DE=B++6,9+,19++BECF?,@+@C+68@+@@D+=++=<C++,3@EAC**04?=1*)8>-5-):)))4(*))0((1(6(4;:)))-5.-)))(4(-(,(,(.(4)))))((-(-((())2/8(,4:)()41))(46<()).-))-(,(-(((-((,.(,-((((())))(((())).).))))((
@M00689:251:000000000-CJTJ5:1:1101:14444:22071 2:N:0:5
CGACGACCATGCAACACCTGTACACCAACCACAAGGGAAACTACATCTCTGCAGCGATCTGGTGTATGTCAAGCCCAGGTAAGGTTCTTCGCGTTGCATCGAATTAATCCACATGCTCCGCCGCTTGTGCGGGCCCCCGTCAATTCCTTTGAGTTTTAGCCTTGCGGCCGTACTCCCCAGGCGGGGCGCTTAATGCGTTAGCTACGACACAGAGGCCGTTGCAGACCCCTACACCTCGCGGCCACCGTTTACGGCTATGGCTACCAGGGTGTCCCATCCTTGCACCTCTTTCCTT
+
GGGGGGGGGGGGGGGGGGGGGGGGGGGGGGGGGGGGEGGGGGGGGGGGGGGGGGGGGGGGGGGGGGGGGGGGGGGGGGGGGGGGGGGGGGFGGGGGGGGGGGGGFGGF,CFFGGGGGGFEGGGGGGGGDCGCE@EEEEGGGDGGGFGGFGFEC9ACFFDFFF5=EFA=:@BDFF>EFFGGF=(496>B9B::4<9)(402<A<92010(((.((,4((((,(.4<1(41*)(,(2,((((()41010(,(-)(-((-).)((.2:))-38(().,))((.)6())((.)).))))
@M00689:251:000000000-CJTJ5:1:1101:18869:22101 2:N:0:5
CGACGGCCATGCACCACCTGTACACCAACCACAAGGGAAACTACATCTCTGCAGCGATCTGGTGTATGTCAAGCCCAGGTAAGGTTCTTCTCCCTGCATCGAATTATTCCACATGCTCCGCCGCCTGTGCGGCCCCCCGCCAATTCCTTTGAGTTTTATCCTTCCGGCCGTACTCCCCAGGCGAGGCGCTTATTGAGTTAGTAACGACGCAGAGGCCGTGAACAACCCCTCACCCTAGCTCGCACCTGTTACGCGCTGGCTACCCGGGGTTTCTCTCCCTTGCCCCTCTTTTT
+
CFFEC7@FGGGGGGGFF@E,;<,CFG@<@F:F,6,,BFEE<<FFF<@@FG9EA<C7FFFF,,:<FG9F@,,5,59AEE?99,65B,?FFE,4,4AF,ADF@,9,,A,9AAEGA898EF++@++@++1@,@CE+++6===+=+19C12C+++,+773<3+1+;;0))081:79)<AE5>**)05((((3190()1)))19.7)))9(/,((((,,(43(-((--),.8<3*)(((*-(.())),-44(,.9.),(-(-7(((-(.,(((-(-(.6-))(.()((,)((,()-))
@M00689:251:000000000-CJTJ5:1:1101:20371:22108 2:N:0:5
CGACGACCATGCATCACCTGTACACCAACCACAAGGGAAACTACATCTCTGCAGCGATCTGGTGTATGTCAAGCCCAGGTAAGGTTCTTCGCGTTGCATCGAATTAATCCACATGCTCCGCCGCTTGTGCGGGCCCCCGTCAATTCCTTTGAGTTTTATCCTTGCGTCCGTACTCCCCAGGCGGGGGGCTTAATGATTTCGCTATCACGCAGAGACAGGGGAAGACCCCCACCCATCGAGCCCACGCGTTACGGACTGACCTGCCAGAGGTGCCTACCTATGCCCTCCTGTTC
+
GGGGF@FGGGGGGGGGGGGGGAF9FGEGGDFFGGFCCF<CF,,CC<FFFFGGGDFGGGFG9<F<FC9FEGC@<94FBDFFGFGFB9<?FF,=+4>:C==A=EEFGGGGFGGGGCE8;;DC>8CCCEFGAAG6@>33@>D+=617;1@EA?+3+@DF?,2?BF7A58))))-)0/6)4)*35)69(((-171,6<)))).).(,4((-)(.(-313((((((,((.(4(1/0(((*((,(447:?<((431((,(--(,),(-((.44(((,(),)),.)))-.)(.,((,.))
@M00689:251:000000000-CJTJ5:1:1101:6661:22110 2:N:0:5
CGACAGCCATGCAGCACCTGTACACCAACCACAAGGGAAACTACATCTCTGCAGCGATCTGGTGTATGTCAAGCCCAGGTAAGGTTCTTCGCGTTGCATCGCATTAATCCACATGCTCCGCCGCTTGTGCGGGCCCCCGTCAATTCCTTTGAGTTTTAGCCTTGCGGCCGTACTCCCCAGGCGGGGCGCTTAATGCGTTAGCTACGACCCAGAGGCCGGGAAAGCCCCCCACCCCTTGCGCCCACCGTTTCCGGCCTTGACTACCAGGTTATCTAACCTCTGCACTACTTGCAC
+
GD7BFGFC,FEFGCGDEFE@GGGEGGGGGGGGGGGGGGGGGGGGFFEGGG9CG?FGCGGFGFFGECFGGGGGGFDGG?DGGGGGGFGGGGGG>FCGGGFDC,@CEAFBFG98889EEF8EGEEGEDFDFFC6@CCBE>==CDG77+BDC?D,:EF7C;=?AFF)=5=>85>DF)*)=:FC>((8((617>(3<22<(-2:?B<9<??0((2,(4((41,(((.(,(4<C)77((13((,(6393(3(,(,)-4(-20)))....(421)))))--5).)())))()).))))))
@M00689:251:000000000-CJTJ5:1:1101:6645:22119 2:N:0:5
CGACAGCCATGCAGCACCTGTACACCAACCACAAGGGAAACTACATCTCTGCAGCGATCTGGTGTATGTCAAGCCCAGGTAAGGTTCTTCGCGTTGCATCGAATTAATCCACATGCTCCGCCGCTTGTGCGGGCCCCCGTCAATTCCTTTGAGTTTTAGCCTTGCGGCCGTCCTCCCCAGGCGTGGCGCTTAATGCGTTAGCTACGACACAGAGGCCGTGGCCGCCCCCTCCCCCTCGCTCCCCCCTTTTACGGCAGGGACACCACTGGTATCTAATCTCTGACACCCGTGCT
+
GGGGGGGGGGGGGGGGGGGGGGG9FEGG7@BCFGFGGGGF@FFFFFGEFG9FGGGGGGGGGGGGGGFFGF,AFEGFACC<EFFGE?AFF;=FEFGGGG8@>>EFFGGGGGG8:E@FGFFCCGGEE>FGFGDG6888==8@G=@7DFCDBF9,3=FGGFF75CEBE):58>4)-:1>C>4C4>=55>(5((/,)).1(,:22).))/(6(((44((,4(7>3(((((((1/),-(1(((((()((((((.)).(,9>(((4(((-((()..).4).)))))).)..8(((,(((
@M00689:251:000000000-CJTJ5:1:1101:20375:22126 2:N:0:5
CGACGACCATGCATCACCTGTACACCAACCACAAGGGAAACTACATCTCTGCAGCGATCTGGTGTATGTCAAGCCCAGGTAAGGTTCTTCGCGTTGCATCGAATTAATCCACATGCTCCGCCGCTTGTGCGGGCCCCCGTCAATTCCTTTGAGTTTTAGCCTTGCGGCCGTACTCCCCAGGCGGGGCGCTTAATGCGTTAGCTACGCCACGGAGGCCGTGGCAGCCCCCTACACCCACCGCCCCCCGTTTACGGCCGGGACTACCCGGGTCTCTAATCCTGGTCTCTCCGTTA
+
GGGGGGGGGGGGGGGGGGGGGGGGGGGGGGGGGGGGGGGGGGGGG9FGDFGGGGGGGGGGGGGGGGGGGGFGGGGGGGGGGGGGGGGGGGGGGGGGGGGGGGFGGGGGGFG8:FGG8DFGDGGGGGCG88B6+@EGG=CEDGGGGFGGFG7CGGGGGGGFFFF@CFABFFFFA=47?><48BB;1029>(4825460:<:BA9AB((-(,((-3212(496-44(.28D)),.:C(,((-40((--(3:>69:(4(((-(,.((3((,-,((6)).))-).((-.)).,(-)(
@M00689:251:000000000-CJTJ5:1:1101:16765:22206 2:N:0:5
CGACGACCATGCAGCACCTGTACACCAACCACAAGGGAAGCTACATCTCTGCAGCGATCTGGTGTATGTCAAGCCCAGGTAAGGTTCTTCGCGTTGCATCGAATTAATCCACATGCTCCGCCGCTTGTGCGGGCCCCCGTCCACTCCTTTGAGTTTTAGCCTTGCGGCCGTACTCCCCCGGCGGGGCGCTTAACGCGTTAGCTACGACACAGAGGCCGTGAAAGACCACTACCCCTAGTGCCCGCCGGTTTCCGGATGGCCTCCACTGGGTATGTTACATCGGCTTCTTTACA
+
GG7FG7@C6C<@CF<@8CFGGDFGF<CFEDCFCE@8,,;FF@EAFEFGGGFFGF8FC8DFE@FFGCADGFGGGGC7<EEFFDFFEFGFG,=FEC+@7?,4>,>EGCEEFEFFDE=89@+@=CECGGG=,7@4@E+@=EGEG+C+5*5?CC7<+E77B;7+;000:)17)):):=6(;2)):9>BF>92((3-6)491(,((--)8?(236(.((,-36(-,(-900((1*0(46*((()).1((--(-44(.)(,((,((,),.(..,,((-)())-)))),(((-.).))))
@M00689:251:000000000-CJTJ5:1:1101:9975:22246 2:N:0:5
CGACAACCATGCACCACCTGTCACTTTGTCCCCGAAGGGAAAGCTCTATCTCTATAGTGGTCAAAGGATGTCAAGACCTGTGAAGGTTCTTCGCATTTCTTCTAATTAAACCACATTCTACACCGCTTGTGCGGGCCCCCGTCAATTCCTTTTAGTTTCAACCTTGCGGTCGTACTCCCACTGCGGCGTTCTTACTACGTTTCACACAGCACTGAACTGCCGAAACCCTCCAACCCTTCGCACTCCACCGTTCCTTCTTGTGCCAGCTCTGTAACTAAACAGTTCATCACGTG
+
ECFE:CFEGGFGGFGF@FFEF,,,@FFCCCCFCGGD++BFF,,@,,<FFFCCFG6E,C<EFGGC,C8EF,FEF,,A8@BC5,AF9=,,9C;,DE,8@,,D9E,,99@A?FFCEECF,@DA=AF@+68@+,99+1+++40@+6+==DF+<C3,,7,7=>D99B)58*085)8088))7:C*3)380)))((-(8*/**1(07()1**/(((,()/)/()))/(,((./3;*0.87*(((.41513,()(((4(41)).)).))))),())))-))).-)).)()))--)-)(((
@M00689:251:000000000-CJTJ5:1:1101:9972:22268 2:N:0:5
CGACAACCATGCACCACCTGTCACTTTGTCCCCGAAGGGAAAGCTCTATCTCTAGAGTGGTCAAAGGATGTCAAGACCTGGTAAGGTTCTTCGCGTTGCTTCGAATTAAACCACATGCTCCACCGCTTGTGCGGGCCCCCGTCAATTCCTTTGAGTTTCAACCTTGCGGTCGTACTCCCCCGGCGGAGTGCTTAATGCGTTTGCTGCAGCCCTGACGGGCGGAAACCCTCCACAACTTAGCCCCCATGCTTTACGGCGTGGACTACCCGGGTACATAATCCTGGCATCTCTGTAT
+
GGGGEGGGGGGGGFGGGGGGG?<FFAEGEF6F<FFCFCGGGGGFG<FFGFEGGGGFGCEGGGFGFGGCEFGFFGGFGGCAFFGGFGFGE9EEB@@GGEG8;EBFFCGD?E?EEGDE?=+9DDGG7@+=8DDFCG>E@CGGGG6+=2CCFGGFA,6ECFF7CADEFC@8A=A)185)5:FG>AA952(67()/7.).9;1,34//7)3(6)(41(.,:6(-60(2((.4*/0.((*-.64)))(,((.((.6<66019(-(-35,(,4(((-42)--.)--).)((.55)6<).).
@M00689:251:000000000-CJTJ5:1:1101:19324:22404 2:N:0:5
CGACGGCCATGCATCACCTGTGCAGGACCCTTACGGACACCATATCCCTACGGCTTTTCCCTGCATGTCAAACCTTGGTAAGGTTCTTCGCGTTGCGTCGAATTAAGCAACATGCTCCGCCGCTTGTGCGGGCCCCCGTCAATTCCTTTGAGTTTTAGCCTTGCGGACGTACTCCCCCGGCGGGACCCTTAATGCTTTAGCTTCGGCACAGAAGCCGTGGAAGCCCCCCACACCCATGCCCCCCCGTTTACAGCTACGGATCCCAAGACTTCTTATCCGTCACCTCACTATACA
+
GDFECDFGGGGGGGGEFFGGGGGGGGGGGGFGGGGGGGGGGGGGGCGGGGGEEGGGGGGGGGGGG9ADEFFGGGGG,FFCGG8CFBFF9,CFGGCED:>++9=F;AEGG8<,F=E9=ADCEGGGG+=,@@+=CCEEEED>CDCCDFFFCC5;E:9;;,8;99)5)))56@9((/(85(/:3310(,(-(3)6)-)))4<2>46)((4-284()54?((((().(.43>)/7031)((.(,.0,(,-((.()).,)))4((--.34(((())))).-643(((-5),,())-)).
@M00689:251:000000000-CJTJ5:1:1101:19342:22407 2:N:0:5
CGACGGCCATGCATCACCTGTGCTGGACCCTTACGGACACCATATCTCTACGTCTTTTCCCTGCATCTTAAACCTTGGTAAGGTTCTTCGCCTTGCTTCGAATTAAGCAACATCCTCCGCCCCTTGTTCTGGCCCCCGCCAACTACTTCTAGTTTTTTCCTTTTTGCCATACTCCCCACGAGGGGCCCTTATTGCGTTCTTTGCTGCCCAGCGGCCCTTGGAAGCGCGCCCCACTTCCACCCCCCATTTTATGCGCAGGCTTCACCGTCAGTCTATCCTCCTACCCTTATTCC
+
FGGGG+CFGGGGG<FFGGGGGG,,,,,C,6,6;66686@CF<,<,,,<F,C,,,,9,,9,6,:@,6,<,,<5BEDF,,9,?C,9CA<FG,,,,,9,,5=4,,,@E;,,,AFC4,,C,@+@E6@+,9@,,,@,61+@E++80++6+5=2+++33@D,++3*+?***0:***0):88)10*3*10-))-(/-)*1**5(((61*9*./.(()(((((.(((((/)/,(4())0241*)).))()-(4(()))))))(-(((,((.))51,((,.)-6)).))(,52(.4()))))
@M00689:251:000000000-CJTJ5:1:1101:19330:22427 2:N:0:5
CGACGGCCATGCATCACCTGTGCAGGACCCTTACGGACACCATATCCCTACGGCTTTTCCCTGCATGTCAAACCTTGGTAAGGTTCTTCGCGTTGCGTCGAATTAAGCAACATGCTCCGCCGCTTGTGCGGGCCCCCGTCAATTCCTTTGAGTTTTAGCCTTGCGGCCGTACTCCCGCGGCGGGGCGCTTAATGCGTTCGCTGCCACCCCGAGGACGTGGGAGGACCCCACACCCAGCGACCGCCCTTTACGGCCAGGAACGCCCCGGTCACTCATCCTGTCGACGCATTTTGTT
+
GGBB@CGGGGGGGGGGGGGGGFGGGGGGGGGGGGGGGGGGGFGGFGGGGGGGGGGGGGGGGGGGFGGGGGGGGGGGDGFGGFGGGG9?FGGGGGDGGGG6@FGG9FCFAEFFAFFCEGGGGGGGGFF8DGBEEE8EGD67C@FFFFG>FGGF5:EGF?FFFF424AA=929@=6(7*(15A(49B0319<B49<<>BB0((0(,(.)4(,43>((46-(((.(-,,3(*10113),:6(-7)(((((.)..(39((-(,(((,(,,((,((5)).))6)-)),(((,((().),(
@M00689:251:000000000-CJTJ5:1:1101:5973:22519 2:N:0:5
CGACGACCATGCATCACCTGTACACCAACCACAAGGGAAACTACATCTCTTCAGCGATCTGGTGTATGTCAAGCACAGGTAAGGTTCTTCGCGTTGCATCGAATTAATCCACATGCTCCGCCGCTTGTGCGGGCCCCCGTCAATTCTTTTGAGTTTTTGCCTTCTGGCCGTCGTCCCCAGCAGGGGCGCTTAATCCGTTATCTACCACCTAACGCACGTGGAAGACCCCTACCACTAAGACCCACCGTTTAGGGCCGGGCCTCACGGGTATCCAACTGCCGACACTACTTGTCTT
+
GCCCECGEDDE<EFGFCGGGFEE66EFF;@FGACF<BFGFGFGCFFF,@F,EF,EFC<FE9<CFEFCF<,,5:<,AA8<,CFGEBFAFGGD@+@+>C@;F6,944?CEFFGC,>9==@DCCEEE+=1@=CGC++@>CED=?6@+2+++1+2++@,9C++;*97***::)1:))/07*<?**-0(055,(38()9))(/.3,1).1).6,(,)43(,-(.(-,)(,(.2**).8)2((()))0((-((.13()),(((,-13(8>(((,(())))),,.)(((--(,(.5))).))
@M00689:251:000000000-CJTJ5:1:1101:17353:22655 2:N:0:5
CGACAGCCATGCACCACCTGTACACCAACCACAAGGGAAACTACATCTCTGCAGCGATCTGGTGTATGTCAAGCCCAGGTAAGGTTCTTCGCGTTGCATCGAATTAATCCACATGCTCCGCCGCTTGTGCGGGCCCCCGTCACTTCCTTTACGTTTTAGCCTTGCGGCCGTACTCCCCAGGCGGGGAGCTTAATTACTTAGCCACGACACCGAGGCCGGCGTAGACCCCGCCTCACTGCGCCCACCGTTGACGCATAGGGTCTACACGGTGTACATCCACTGCCCACTATTCT
+
GGFGGGGGGGGGGGGE@FGGGFGGGGGGGECGFGGGECFGDFGFGCFFFFFGGGFGG@EFFFGGFGGGGGGGGGGFDFFFGGGGFGFGGGFGD@FFGG8A=EE8CE9A<EFGGFEG8FGCEACC@EFFCFE>EGEGE>>EGDC+20=9<?+@+3@6;308:CE<8:==847-/)8.?2*25@(-:((-43())))))))..)).,(3243(-36>911(((,,-(.)(9)),(40,)).41:0810444((,3((--.)((..))-(,--(()-.))()().2((),((---)
@M00689:251:000000000-CJTJ5:1:1101:17357:22672 2:N:0:5
CGACAGCCATGCACCACCTGTACACCAACCACAAGGGAAACTACATCTCTGCAGCGATCTGGTGTATGTCAAGCCCAGGTAAGGTTCTTCGCGTTGCATCGAATTAATCCACATGCTCCGCCGCTTGTGCGGGCCCCCGTCCATTCCTTTGAGTTTTAGCCTTGCGGCCGTACTCCCCAGGCGGGGCGCTTACTTCGTTCGCTACGACACAGACGCAGTGGAAGACCCCCACCACTAACGCCCGCCGGTTACGGGCTGGATGACCCGGGTATCAAATCCTTGCCTTCCCTTTCAT
+
GGGGFFFGGGGGGGGFGGGGGGG9FFGGGEGGEEGG7EGGGGGGG,CEFGFGFGGE@CFGGGFFEFGGFGGFGGDFFFGGGGFGF?FFG9@@7@CCFFGGEGG8BEFG<AFGAFFGFD?=8CGGEGDF,=8+=@>BEGG@D+@FGFGGD+2@;DEG73=B:A@)51885555@=*:C=*3*(0>(4041(-40:))-.4(4,-((,-((4,47((4(-141)),42((*).-:1F(((,,7>,(-(4(-((54(((((4())().((,4(()))))))()))(,)))(())))))
@M00689:251:000000000-CJTJ5:1:1101:24329:22755 2:N:0:5
CGACAGCCATGCACCACCTGTACACCAACCACAAGGGAAACTACATCTCTGCAGCGATCTGGTGTATGTCAAGCCCAGGTAAGGTTCTTCGCGCTGCATCGAATTAATCCACATGCTCCGCCGCTTGTGCGGGCCCCCGTCAATTCCTTTTAGTTTTAGCCTTGCGGCCGTACTCCCCAAGCGGGGCGCTTAATACGTTAGCTACGACACCAACGCCGTGGAAGCCCCCTACCCCTCACGCCCACCGATTACGCAGCTCACTACCGAGGTGTCTCATCCTGCACTCTCGTTAT
+
GGEGCFGGGGGGGGGGGGGGFGGGGGGGGGGGGGGGE8DFGGGGGGGGGGFGGFGCEFFDFGEEFEGFFGGGFGGGGGD<EEFGGGGGGGC:@FEFDFFGGF8=FGGGGGGGGGGG;ED>EG8EEGFF?FGGEEEGGGG?DGCGFF7DFC+@,5;,?E+5;5@)=AAA55>=<266?@7*)6@B2;1(4((,).).,.28,2443(,43>6(.(,7>17(6(.((42(77.8((9<((.,()4(22(((-,-,((((().6))5((-,(4(..)).))..)(.(),))(((((
@M00689:251:000000000-CJTJ5:1:1101:10223:22802 2:N:0:5
CGACGGCCATGCATCACCTGTACACCAACCACAAGGGAAACTACATCTCTGCAGCGATCTGGTGTATGTCAAGCCCAGGTAAGGTTCTTCGCGTTGCATCGAATTAATCCACATGCTCAGCCGCTTGTGCGGGCCCCCGTCAATTCCTTTGAGTTTTAGCCTTGCGGCGGTACTCCCCAGGCGGGCCGCTTAATGCGTTAGCTACGTCACAGAGGCCCGGGCAGCCCCCGTCACCTGACGCACACCCTTTACGGCCTGGCATACCAAGTGTGCTAAATCGAGTGCTTCTGTCG
+
GGEDDEEGGG8DFGGFFGGGFFFGGGFFECEGG?FFEGDGFGGGGCDFFGGGGGGGGGGGGGEFGFFFGGGGGGFFFFFGGFGGGGGGGGGEGGGEFFFD>,,@BFFGA9E8FFGGCF+9A@CEGGDF8,BECGGECEDE6++?+=C<F;FAFGGDGFFFFF<CE=)>)5829*8(:><C>?(:,(((-(38)66<6(-(426423,1(4).(.21((((-(,,((-373)(-,0,((.-4:6,8(((..--2((((--:()5)2))())))-))))))(,,)())).-)))-
@M00689:251:000000000-CJTJ5:1:1101:21904:22821 2:N:0:5
CGACGACCATGCATCACCTCTACCACTGTCCCTTGCGGGAAGGCGGTGTTTCCACCGCTGGTCACGAGCAGTTCAAGCCCAGGTAAGGTTCTTCGCGTTGCGTCGAATTGAACCACATGTTCCACCGCTTGTGCGGGCCCCCGTCAATTCCTTTGAGTTTCAACCTTGCGGCCGTACTACTCAGGCGGGATACTTATCGTGTTAGCTTTGGCACGGCCGGATTGGCTCACGGCCACCCCCACCATCCTTACTTTAGGGCTAGGACTCCACACGTCTCTACTCCTGGTCACTATGT
+
GGFEGGGGGGFGGGGEFGGGFGGGGGGGGGGGGGFGGGD:FGGGGGGGFGGGGGGGCGGG>EGFGGGGGGGGGGGGGGFGGGGGGGGFGGGGGGCFGGGGGGGGGGFGGFG,3@EGGGGFGG,@DGEGGGFF@C8C6C>>DCE?C:99BCDEGGGGGEGFFFFC=EF=@B(6>FFFG07D:44;;@39901(.)6<64((.:()649))),52>0,(-,,(280((()*0)((47134(((),,)8()))().6-).4((((.)54(5).((,3((46)4.)(-).5<)))))))
@M00689:251:000000000-CJTJ5:1:1101:21924:22827 2:N:0:5
CGACGACCATGCATCACCTCTACCACTGTCCCTTGCGGGAAGGCGGTGTTTCCACCGCTGGTCACGAGCAGTTCAAGCCCAGGTAAGGTTCTTCGCGTCGCGTCGAATTGAACCACCTGTTCCACCGCTTGTTCGGGCCCCCGTCAATTCCTTTGAGTTTCAACCTTGCGGCCGTACTACCCAGGCGGGTTACTTATCGCGTTAGCTTCGGCACGGACCGTGGGCGGACCGGCCCCACCCAGCTCATCATTTTTAGGGCACGGTCACACAGGGTACCATCTCCTATACGCTCCTT
+
GGEGGGEFFGGGGGGGFGFFGGGGGGGG9CFGFE8CF7CF:EGGGBC7FCEFG<DGGGD@CFFGGD@:@=E?AFFDGGGGG8FGE@FGFFGGG,AECF+++@E@@FFDCF9EFGGF+@?=D8EGGFGG68BD,@++5:39DC>7*9*+=CFGGG,<9C+B88?C=E36(/6;033;:(7C)1=7(1((,(((.)).<6,(--(4(--.)(,(4,2,(,(,(,((((((19)((-)-296224().).64)))))(().((((,-4(.)((((4..)).)()))))))-,,((((.
@M00689:251:000000000-CJTJ5:1:1101:7195:22830 2:N:0:5
CGACAGCCATGCATCACCTGTACTCCAACCACAAGGCAAACTACTTCTCTTCAGCGCTCTGTTGTATGTAAAGCCCAGGTAAGGTTCTTCGCGTTGCATCGAATTAATCCACATGCACCGCCGCTTGTGCGGGCCCCCGTCAATTCCTTTGTGTGTTAGACTTTCTGCCGTAACCCCCCGGCGGGGCGCTTACTGCGTTCGCTACCACCCCGTGCCAAGTGTAGCCCCCCACACCACCGCACGACCTCGTCAGCACTTGCACCCCCAAGGATCGAAACCTTGCATCCCTGTTG
+
ECCFCFFGDGEG9,CEFGFGG<C,E,;C668@,6,6,;,CFFCC,<E@F,,C,6E7+6@6B,:,A<,@C,,:,E<FEFG@<,FF@?FBFA:?+C++6?DF6,8FFEC<AE@F8=,@,4A+@>8=+4@8,4++=?B>88+@?6+?++69DC+,3@,5=,++5+**5*0*>5)0))*19)*/)(696((-(,-()6))(-(((,(-3(.)(4(-(,(())..4))-)-,,)))--21((-((()(-(40)(-((()-.))))..((-((((((,,(((((,(-).))-5()).))
@M00689:251:000000000-CJTJ5:1:1101:21904:22841 2:N:0:5
CGACGACCATGCATCACCTCTACCACTGTCCCTTGCGGGAAGGCGGTGTTTCCACCGCTGGTCACGAGCAGTTCAAGCCCAGGTAAGGTTCTTCGCGTTGCGTCGAATTGAACCACATGTTCCACCGCTTGTGCGGGCCCCCGTCAATTCCTTTGAGTTTCAACCTTGCGGCCGTACCACCACGGCGGGATACTTATCGACTTAGCTTCGGCCCGGCCGGATTGGGTACCGGCCCCACCAAGCATCCATTGTTTAGGGCCAGCACGCCCCGGTTACTTACTCCGTGTATCACG
+
GGFFGGGGGGGFFFGFGGFGGGGGGGGGGGGGGGGGCFGGGGCFEGGDEGGGGGGFEFFGEEGGGGGGGGGFGGGCGGGGGGGGGGGGGFGGGGGGGGDDGGGGGG7FFGGGGGGG8@=EFGGD,=6CGGGGGGGCEGD*;DGGG@7B6+=,DGF7?E+BFFCEFF*6(((.:9>(=(3*)/(/30491>977<49:2((((-))6<A<91((,-2330341:011-4200(36<>62?(()(,683)).)6..)).((((((,,(((((-((,-)).))))(((-.())))(
@M00689:251:000000000-CJTJ5:1:1101:7202:22847 2:N:0:5
CGACAGCCATGCAGCACCTGTACACCAACCACAAGGGAAACTACATCTCTGCAGCGATCTGGTGTATGTCAAGCCCAGGTAAGGTTCTTCGCGTTGCATCGAATTAATCCACATGCTCCGCCGCTTGTGCGGGCCCCCGTCACTTCCTTTGAGTTTTAGCCTTCCGGCCTTCCTCCCCAGGCGGGGCGCGTCATGCGTTAGCTACGACCCAGAGGCCGTGGAAGACCCCTACCCCTAGCGCATCCCGTTTACGGACTGGCCTCACAGGGTTCCACAAACCGGACCACCTCTTCAT
+
FGCGGGGGGGDFGGGFFGGGGGGCFFFFEFGGFF,<@C<EFG9FG9F9EF9EGCFGG<EFEEFG8AFBFEFG9FDFFGG@BEGAFGEGCFDFD:4>F,,,6,4,>4,:@FCGCF98,@D+>+4@@EDF8EE8+@=CE=+1@+++2+6=@F7,+5:=9>+=688*)1)10))*:CACGFG*:>9>9>09;(-((,6<0<6624>)83(-,(.,(((--11((-,412:0538,(.5(-(4(,)(,5:6((.(6,-,,(,((,,.(.4).42(((.).(((((((((((((())-).
@M00689:251:000000000-CJTJ5:1:1101:8519:22869 2:N:0:5
CGACGACCATGCATCACCTGTGTTCTAGTTCTCTTTAGAGCACGAAACCATCTCTGGTAACTTCTAGACATGTCAAGGGTAGGTAAGGTTTTTCGCGTTGAATCGAATTAAACCACATCATCCACCGCTTGTGCGGGTCCCCGTCACTTCCTTTGAGTTTCAACCTTGCGGCCGTACTCCCCAGGCGGTCAACTTCACGCGTTAGCTCCGTTACTGACCAGCAACCGGTCCCACACACAGTTGACCTCCTATAGGGCGTGGACTACGTGGTTATCTAAACCTGTCCTCTACGTGT
+
CF@GEEGG@,CAFCFFFGGGGGGFDFFFCF,EF9EF,CFAFGGFGC@FFGE8@E9@EEFGGGGGG<FAFG9FAF,C5CCEEFFEGFE<FFFFFFGGGGEG,@=,4EFBFG,,,9@+==+=E8A@E?=>C8+,=@8C8=D,++1=0@+=DF8EFFF,87=D=<*>=D8ACA5)8=@)1)+*3:4-74==(5@:05;?53>2,30(6)9).(()6;5<)(/3=(,/(.(())8()4D412((.76)))),(.)6.4)(.(2(-((.(((..,(()-)-))).((.)),)))-)-.(.
@M00689:251:000000000-CJTJ5:1:1101:15844:22940 2:N:0:5
CGACAGCCATGCACCACCTCTACACAGGTCCCTTGCGGGAAGGCTCTATTTCTAAAGCTGGTCCTGTGCGGTTCAAGCCCAGGTAAGGTTCTTCGCGTTGCGTCGAATTGAACCACATGTTCCACCGCTTGTGCGGGCCCCCGTCAATTCCTTTGAGTTTTAATCTTGCGACCGTACTCCCCAGGCGGAGTGCTTAATGCGTTAGCTGCGTCCCCGACAGTCATGCATGCACACAACCTGCCCTCATCGTTTACAGCGGTGCCCACCCGGTTATCCAAACCGGGCCCTCTTTCTT
+
GGGGGGGGGGGGGGGGGGGGGGGGGGGGGGGGGGFGGGGGGGEC@FGGGGGGGGGGGGGGGGGFEGGGGGGGGGFFCFFGGGGGFGGGGGGGGGGGG@EECEGGDE?FF:FGGGGGGGGAECFGG?EGDGGGGGGDGGD8>DGDC5CFFDGF:DG7@FFFFFCEEC7>@@):=4>=EBFGFFD(>D@;>16;??CF9?<EF1622:<A092((-43(-(-)3)))..)*9*)),*(((.(4),3(()6(-31(6922((-(4((),,3((--22)-.,)-((-(,((-4().)))
@M00689:251:000000000-CJTJ5:1:1101:16582:22955 2:N:0:5
CGACGGCCATGCATCACCTGTACACCAACCACAAGGGAAACTACATCTCTGCAGCGATCTGGTGTATGTCAAGCCCAGGTAAGGTTCTTCGCGTTGCATCGAATTAATCCACATGCTCCGCCGCTTGTGCGGGCCCCCGTCAATTCCTTTGAGTTTTAGCCTTGCGGCCGTACTCCCCAGGCGTGGCGCTTAATGAGGTAGCTACGGCCCCGAGGCCGGGGGAGACCGCTACACCCAGCGCCCGCCGCTTACGGCAGACGCGCCCTAGCGTCACCCACATCGCCCTCTCGTCA
+
GGCFGGGGGGGGGGGGFGGGGGGGGGGGGGGGGGGGDGGGGGGGGGGFGGGGGGGGDGGGGGGGFGGGFGGGCGGFGFFGGFGGFGGGGGGGGGEEDGGGGGGGGGCE,EC@FGGGGGGGGGGGGGCGGGGCEEEGGGGDDCEG7+=CFGF;FGGGCCDCAB@@EFAAA9A29(07F@<D>BF(5;1266<;9?)))(/.7=C3)(,((-(,(((,44(-(((,-4:()))4539(((((-),((-((,4(8,492((((,,((((,(.4((,-.((,(.)-(,((.,.(4(,
@M00689:251:000000000-CJTJ5:1:1101:16589:22971 2:N:0:5
CGACGGCCATGCATCACCTGTACACCAACCACAAGGGAAACTACATCTCTGCAGCGATCTGGTGTATGTCAAGCCCAGGTAAGGTTCTTCGCGTTGCATCGAATTAATACACATGCTCCGCCGCTTGTGCGGGCCCCCGTCAATTACTTTGAGTTTTAGCCTTGAGGCCGTACTGCCCAGGCGGGGCGCTTAAGGCGTTAGCGACGTCACATAGGCCGTGGTAAACACCTCAACCTAGCGCCCACCGTTTCCGGCATAGGTGACCCGGGTCTAGATGTGCGGGACTTCAGTTC
+
GGGGGGGGGGGCEEFFEFFGFEGFEFFGGEGDGGGGGGFGGGGGGFGGFGGGGGGGC@FGFGGGGGDFFFFGGCGGFCGGGGGGFFGCFFFCB@=FEGCFC8F>EEG9,EFGG898;;DCEGG6E>=F88+@C@=CE+==CDEGGA:C9;+7DE,@+70@FFFE*::5))/)>9*11-37@==B0:32((-,-))46:6(,.(((,(((-))-.).(7607())-.6(*2)(.292(,3(,)4:((,,(,)),43(()))).)3)((-1((.)).)))))-(,36()))))))
@M00689:251:000000000-CJTJ5:1:1101:18926:23184 2:N:0:5
CGACGGCCATGCATCACCTGTCACCGCTGTCCCTGAAGGGAAAACTATGTCTCCATAGCGGTCATCGGGATGTCAAGACCTGGGAAGGTTATTCGCGTTGCTTCGAATTAAACCACATGCTCCACCGCTTGTTCGGGCCGCCGTGAATACCTTTGAGTTTCCGCCTTGCAACCGTACTCCCCCGGCGGATTGCGTCTCGCGTTAGCTGCGGCACAATCGGATTTGGTACCCGACACACCAACGCAACAACACTTAGGGCAGGGCACACCATGGTCTCCAATACTAGCACCTCCG
+
F6@C7@::@F,EFFGFG8F<;,6E<7F+6BCEA,;6<CAGCDGFG@DFE<C<,CEF9C@+6@+B@@6B::FFEGGCEA<=F<C,?FCCD94C@<BFFF6=+CFEC=E8F=?9,4@889+@DC@FG,@C>E?=,@+6@8D+?++0+*3?;<2=3@73C,2<B+0::9-.2**0)/5745:6)6((532923(/;(4,(.26((((-.)).-9(((..-((((-())),)***((-)-(4((8)(44-((((((.))-)(((,((,4((,(()-..6)).)(.43)).434(((((
@M00689:251:000000000-CJTJ5:1:1101:7074:23201 2:N:0:5
CGACGGCCATGCAGCACCTGCGCAGGACCCTTACGGACACCGTATCTCTACGGCTTTTCCCTGCATGTCAAACCTTGGTAAGGTTCTTCGCGTTGCGTCGAATTAAGCAACCTGCTCCGCCGCTTGTGCGGGCCCCCGTCAATTCCTTTGAGTTTCAGCCTTGCGACCGTACTCCCCAGGCGGGATGCTTCTCGCGTTAGCTGCGGCACAGGCTGCTTGTGTTCCGGACCCACCAAACCTGCGTTATATAGGGCTAGGACTACGCGGGTCCTGACTCCTTCCCTTTCGTTCCATT
+
E+@BBC@EGGF@FFGG<FFFGDG:C@B<DCGGFFFFCFCGGGGG8FACE@EF@FFGGGGGGDCFC9<FGFFGGCFEGGG<<A8F9FDGGFE:BF7FEGGGGF8>8?F?,EC4688,4@8+@=8+>+6,,66+@:CE8CGCGD,?C@EG>7C><FGGD9+9AF:=@=@((6(4?>;3>@*8=1006;(8AA)-9?F021:(62<790(470,(-(.()64(43())-((1/518:/(((,.()(-,,()).))(.(((,)5(5(((,-4,(.)))()),-))(.))).(,((()).
@M00689:251:000000000-CJTJ5:1:1101:17944:23404 2:N:0:5
CGACAGCCATGCATCACCTGTACACCAACCACAAGGGAAACTACATCTCTGCAGCGATCTGGTGTATGTCAAGCCCAGGTAAGGTTCTTCGCGTTGCATCGAATTAATCCACATGCTCCGCCGCTTGTGCGGGCCCCCGTCAATTCCTTTGAGTTTTAGCCTTGCGGCCGTACTCCCCAGGCGGGGCGCTTCATGCGTTAGCTACGACACAGAGGCCGTGGCACACCCCTACCCCTAGCGCCCACTGGTTCCGCCATGGCCCTCCAGGTGCGCTTCTAATGTCCGCCCTTTCT
+
GGCEGCDGFGFGGFGFGGFFFFF<<FGGGGGGCGGGGGGGGGGGGFGGFGEFFFGGGFFFGGFFGGGAFGGGGGGGFGGGGGGGEGFGF9DFCGEFGFGGGCFFGGGGGGGGFG@@DAFEGGDEGGFF8F>6=EGEG8CCDD6?==@GFG7:DCCFDF6=9A8)8@95)):947A=,57;47@2((((-420<9)4921::BA),-4(,37024?137>(-(.).(3-)5),(,9,(,(-4>481,)(..)(4(1((.(.,,(((((()()(,((-)))))-.)(((,(,)))
@M00689:251:000000000-CJTJ5:1:1101:7904:23601 2:N:0:5
CGACGGCCATGCATCACCTGTAGTAGGTTCCGGACTGGATACCGTTGTGGGAACGTTTCTATTCCCTACTTCCTACTCCTTTCGTATATGCCTAGACCAGAATAAGGTTCTTCGCGTAGCCTCGTATTAAGCCAGATTATCCACGGTGTGTGTGAGCCCGCGTCACTTCCTTTGAGTTTCAGCCTTTCGACTGTTCTCCACTTGTCGCATATTTACCCATGTTTGTACGGCACAGATCAACTGGATTCCCTAACACAATATTGGCTCGTTTAGGGCGGGGATATACAGGTGTTTT
+
EC766F@:FG@FFGGCE@,,-CEE@C6EA9EC+@F7E,@E6,;C<@B,,,,@698:CE,,,,,,,,:<E@,,C5E<,,9,5C,4,4,,CF,,,9,,9,,@449=EEDECF,,94++++0@@A==++1,3,,78=,,=,+,6+7++*+006+6D33,+,+0**18:);*1*:A*0*1,*5?C5*)8***))-))*****1*)**1**(652=*1@***(*(()))(,))*1),615(4())(+((().)))))(()((-).-)4)((,-((,(-),.((((((()))).,),)((,
@M00689:251:000000000-CJTJ5:1:1101:20908:23811 2:N:0:5
CGACAGCCATGCATCACCTGTACACCAACCACAAGGGAAACTACATCTCTGCAGCGATCTGGTGTATGTCAAGCCCAGGTAAGGTTCTTCGCGTTGCATCGAATTAATCCACATGCTCCGCCGCTTGTGCGGGCCCCCGTCAATTCCTTTGAGTTTTAGCCTTGCGGCCGTACTCCCCAGCCGTGGCGCTTAATGCTTTAGCTACGACACCGTAGCCCTGGAAGACCCCTCACCCTACCCGCCCCCGTCTTACGGTTGGACACCACGGGACACACGCCCACGACACTCTTGACC
+
GGGGGGGGFGFG,FGCFGFGFDGFGGGGGDGGGGGGDGGGGGGGGECEGGFGGGGGGFGGGFGGGGGGGGGFFFGGG@@FGGFGEEGGGGGGGGDGGGGF8FG?FGGGG9E8E8=,9@DGGG6ECEGG88=6=CCEGEDGGG@F@FDGFF9DFGFGF9=AAFFC@)8)8:5)4@C5FAGG*75-6(2(-(/,)7?;))7.))9).((4(13(/(,(-(((-((,(443C*).((94(((((0,(43(((.(5),((((().)3(11((-((((((((-4(((((((.82))-)4
@M00689:251:000000000-CJTJ5:1:1101:20898:23828 2:N:0:5
CGACAGCCATGCATCACCTGTACACCAACCACAAGGGAAACTACATCTCTGCAGCGATCTGGTGTATGTCAAGCCCAGGTAAGGTTCTTCGCGTTGCATCGAATTAATCCACATGCTCCGCCGCTTTTGCGGGCCCCCGTCAATTCCTTTGAGTTTTAGCCTTGCGGCCGTACCCCCCCGGCGGTGCGCTTCATGCGTTAGCTACGACACAGAGGCCTCGTAAGACCACTCCACCTCGCGCCCCACCTCTTCGGCCTGGCCTACCGCAGTTCATCATACTGGTATATGTCTCC
+
GGCEGGGGGGGGGGGEFGGGGGGGGGGGEBEGFFGFFFG?FGGGGFFGGGGGGFFGGGGGGGGGGGAFFG9FBFFGGFDGGGGGGGGGGGGGGGGGGGGGB,>EGEGGDFDGAF9E,=D>8CCEEE+43,+4@ECDCCDGG6=FGFGFDD+,4<CDDE+8AFC58)08)1:):).)45)25262.6;(902(664-(44332-)4381411(2.1662((((.()).(/*).5(22((-((02222((()).(-((,(((.,4,4((((-)-)))).)..))))))-))))))
@M00689:251:000000000-CJTJ5:1:1101:15194:24005 2:N:0:5
CGACGGCCATGCACCACCTGTACACCAACCACAAGGGAAACTACATCTCTGCAGCGATCTGGTGTATGTCAAGCCCAGGTAAGGTTCTTCGCGTTGCATCGAATTAATCCACATGCTCCGCCGCTTGTGCGGGCCCCCGTCAATTCCTTTGAGTTTTAGCCTTGCGGCCGTACTCCCCAGGCGGGGCGCTTAATGCTTTAGCCACGAACAAAAGGACGGGGCATGCCCCTACACCCACCCCCCCCCATTTAACGGACGGCCTACACGGGGTTCCTTACTTGGCCACTCCGGTC
+
GGGGGGGGGGGGGGGGGGGGGGGGGGGGGGGGGGGGGGGGGGGGGGGGGGGGGGGGGGGGGGGGGGGGGGGGGGGGGGGGGGGFGGGGGGGGGGCEGGFEEGGFGFGGEGGGGGGGGGGGGGGGGGGGGGGCCEECEEG>>CEFG9?@FGGFGGGGG,9BFFEFEF):4AF=@FFFG2*:5>BF@B(,49B0-5)6)-5:).))(,,-7(((((-(4(((((,.().,/*)4(8*,1(((15,(49((.))))-(((-4(,(.,(.(--((((()))()-).,2(,(((((-,
@M00689:251:000000000-CJTJ5:1:1101:11965:24006 2:N:0:5
CGACGGCCATGCATCACCTGTACACCAACCACAAGGGAAACTACATCTCTGCAGCGATCTGGTGTATGTCAAGCCCAGGTAAGGTTCTTCGCGTTGCATCGAATTAATCCACATGCTCCGCCGCTTGTGCGGGCCCCCGTCAATTCCTTTGAGTTTTAGCCTTGCGGCCGTACTCCCCAGGCGGGGCGCTTAATGCGTTAGCTACGACACCGAGGCCGTGGAAGACCCCCCCCCCTAGCGCCCAACGTTTTCGACATGGACCTCCCTGGTATTCAACCACTGGTCTCCATTCTTT
+
GGGGGFFGGGGGGGGEFGGGGGGGGGGGGGGGGGGG@FGGGGGGG9FFGGFGGGGEFGGGGGG8FEGGGCFGGGG@FGGGGGGGFGGGGGGGGGGFGGGGEGGGGGC9?FGGGGGGGG6@8EDEGGGGDFG6EGGGD8DGGG+?CFGGFC=,@DFA2,31;8@5EA>=AA>AABCEF@GGF@@>@B999F6(:A2)(46(4<BA7,(30(((,(((-4-((-.((.((1)),(4C,,1(((80((43::(()(((-(,(.)((,(4(.45<<)).-)(((()())))))))---.
@M00689:251:000000000-CJTJ5:1:1101:11946:24015 2:N:0:5
CGACGGCCATGCATCACCTGTACACCAACCACAAGGGAAACTACATCTCTGCAGCGATCTGGTGTATGTCAAGCCCAGGTAAGGTTCTTCGCGTTGCATCGAATTAATCCCCTTGCTCCGCCGCTTGTTCGGGCCCCCGTAAATTCCTTTGATTTTTAGCCTTGCGTCAGTCCCCCCCGGTCGGGGCGCTTAATGCTTTAGCTAGCACACCAAGGCCGTGGAATACCCCTACCACTTGGGCCCCCGGTTTCAGGCCTGGCATACACGGAGAGCACAAGCTGGCCTACCTGT
+
FGGGGFGGGGDGGGGGFGFGGFGGGFFFGGC@F,EFCFGGFGG?E666CE@,AC@B+CFEFFFFBEEAC9FFEG<D<E,,BCF8CE,CE;?C=FFFE94=4EDE8EEFG,,+,9>84@+6=846BEF=,,@@CGDEC6C+60@FDF+=CC:,,=ED?3+49AE)38)0))2*))1:?2)90/(33((((-(,-.6)))6-))).)()).((,(.3((-49,3))).:?/*01()2())),(0(,-((-(-6).).()(4(()),))-((-((()..((43).((5(1())-
@M00689:251:000000000-CJTJ5:1:1101:15207:24020 2:N:0:5
CGACGGCCATGCACCACCTGTACACCAACCACAAGGGAAACTACATCTCTGCAGCGATCTGGTGTATGTCAAGCCCAGGTAAGGTTCTTCGCGTTGCATCGAATTAATCCACATGCTCCGCCGCTTGTGCGGGCCCCCGTCAATTCCTTTGAGTTTTAGCCTTGCGTCCGTACCCCCCAGGCGAGTCGCTTCATGCTTTACATAAGACCCAGCGGCGGTGGAGCCCCGCATCCACCACCCTCCACCCTTCTCGGTACTCGGTACCAGTGGCCTTAATCTCTGCATACATGAGAT
+
GEGGFEGGGGGGGGGGFGGGFGGGGGGGGEGFGGGGGGGGGCFGGEFGGGGGGFGGGGFDFFGDFGFGGFGGGCG7FDGDEECGGCGDGGFGECC:FGFFGGGGGGG9@FFFFCFGFD6CECCEGGGFFGGEC>EGE=8@DDG@CACCCFC76,@EGG589+:)0)0)-:>4>)*/=58785/(../(.(,/)7CE).)1))1)))))56042-0,(,,3(,(.(-(()))(,)*(,(((,0-(4(40((-)((,,())-(-.()-4.2((.,).4)-)))),)-.))))))))
@M00689:251:000000000-CJTJ5:1:1101:13988:24060 2:N:0:5
CGACGGCCATGCATCACCTGTACACCAACCACAAGGGAAACTACATCTCTGCAGCGATCTGGTGTATGTCAAGCCCAGGTAAGGTTCTTCGCGTTGCATCGAATTAATCCACATGCTCCGCCGCTTGTGCGGGCCCCCGTAAATTCCTTTGAGTCTTAGCCTTGCGGCCGTAAGTCCCAGGAGGGGCGCTAACCGCTTTAGCCACGACACCGAGGTCGTGGAAGCACCCTCCACCGTCCACCACGCTTTTACGGCCTGGCCGACCAGGGATTATCATCCGGGCGACTGTTCATAT
+
G:@@@FEFEGGGGGGGGGGA@F<FFGGGCCFFFFGF:FEGGGGFG9CGGCFB@F,+@8FGFFFFGFAFGGDGGG@@EF7BFFFC,FCEA,ACEFGGEF==CFGEGC,E,@F,AE@,9E6=C+@C++6DDF+=668C>=DG+=1DFA8<7++@?,,3?ECA6A58@B)4>AFD)(**10?F)((5=(62(.(.(((4((36>A).((-,2-(--((((-4((:<((((,**<1.85(,(-(,)(4(((,()-)343130((,(-(-(4((((()--..).(((((((-().).)))
@M00689:251:000000000-CJTJ5:1:1101:18681:24078 2:N:0:5
CGACGGCCATGCACCACCTGTCACTTTGTCCCCGAAGGGAAAGCTCTATCTCTAGAGTGGTCAAAGGATGTCAAGACCTGGTAAGGCTCTTCGCGTTGCTTCGAATTAAACCACATGCTCCACCGCTTGTGCGGGCCCCCGTCAATTCCTTTGAGTTTCAACCTTGCGGTCGTACTCCCCAGGCGGAGTGCTTAATGCGTTTGCTGCATCACTGAAGGGCGGAAACCCTCCAACACTTAGCACTCATCGTTTCCGGCGTGGACGTCCCGGGTATCTACTCCTGCAGTCC
+
FCFGGGGGGGGGCGEFFGGGGGGGGGGGGGGGGGGGGGGGGCFE<FGGGGFGGGGGGGGGGGCFGGGGGGGGGFFFGGGDGCFGGCGCGGGGGGGGGGGGFG8F8FGFGGGGGGGGFGFFGGGGGGGGGGDGDECGCEDE>DEGD7CCAEGDCGGF?ECCFFFFFFBBFDBBFFF2,5?9>22596>;D;??37C<EE;;19179>)().476)/))51:9>BF>B0(29833214A2)4)*3240-92404))-(2(,1((21(-4<(9((-4)).)))(-)(.()()
@M00689:251:000000000-CJTJ5:1:1101:18683:24097 2:N:0:5
CGACGGCCATGCACCACCTGTCACTTTGTCCCCGAAGGGAAAGCTCTATCTCTAGAGTGGTCAAAGGATGTCAAGACCTGGTAAGGATCTTCGCGTTGCTTCGAATTAAACCACATGCTCCACCGGTTGTGCGGGCCCCCGTCAATTCCTTTGAGGTTCAACCTTGCGGTCGTACTACGCCAGCGGAGTGCTTAATGGTTTTGCTGCAGCACTGACGGACGGAAACTCTCCAACCTTTAGCCCCCCTACTTTGCGGCGTAGCTCTCCCGGGTTGCTAATCTATGAAGCCATTCAT
+
F@@@CC7@CFFFFEEDDCF<C,CFGGGGGDFC8@F:F7:CECC8,66EF9FFFCFGGFG<F@B@DF<FEEAFC,@BECBGF<,CBE,5EDF;D,@=FGGEGGGGEF7B94ECFGFGF,3EECGFE+6@=++,ACD>6@6+0=96CC+++?CCEA8,=D*3B88=5AE5)0))))05,1*))((/(5((/()..7;))))16<,7?@8(3/(()/)((-((--4(-..2**)-((*(.6)6))((((-((446)),-4(((-(.)))((-32;(((.).)-))))-)))(())))-
@M00689:251:000000000-CJTJ5:1:1101:11034:24157 2:N:0:5
CGACAGCCATGCAGCACCTGGGTGGGTATCTAATCCTGGCATCT
+
FFGGGGFFEGGGGFGFGCFGGGGGEECGGEGEGGGGGGGFDCGF
@M00689:251:000000000-CJTJ5:1:1101:19838:24264 2:N:0:5
CGACAGCCATGCATCACCTGACAGTAATAGTCGGCCTCATCCCGTGTATCTAATCCTGGCATCT
+
GGDCFFFGCFGGGGGFDGGGGGGFC@FFFGFGGFGGDGGC9FFD;BEGGGGGGFDGGFGGGGGD
@M00689:251:000000000-CJTJ5:1:1101:23180:24666 2:N:0:5
CGACGGCCATGCAGCACCTGTCTCACAGTTCCCGAAGGAACCCCGGCATCTCTGCCAGGTTCTGTGGATGTCAAGACCAGGTAAGGTTCTTCGCGTTGCATCGAATTAAACCACATGCTCCACAGCTTGTGCGGGCCCCCGTCACTACATTTGTGATTTAACACTGCGGCCGTACTCCCCAGGCGGTCGATGTATCGCGTTAGCTCAGCAAGCCCTGACACCAGGACACAACACCCACATCGAACTCATTTACGGCCTGGACAACAACGTGTTCCACACATCGCTACCCTGAT
+
CBFFGGGEEGGGG9FAFFGGGFG9<CFGCFG<FFF:7@,;F,B@:+@@:,CFG<CCDFF@,@E5F,CF<ECF9EFFCCFC@FF9FEFFGGGF8BEECC6@9,+@@,+959C8E=E84,+,26D,8=8,@D8,@=+>3+6@C=+?+++3;2+@D,5,5@D6;B*)0**80:4)/0))4(;C)(26>6((.(()/).1,(4.:,-5).)()).(,44(((5)5(46<(1(9*)4(4731233))(,3().)).).(4(((-87,),4(.(-41(.)--),4(),,(((-(()(()
@M00689:251:000000000-CJTJ5:1:1101:7929:24746 2:N:0:5
CGACGACCATGCATCACCTGTGTGGGAGCCAGCCGAACTGACGGCCTCGATCTCTCGAGGCCTCACTCCCCATGTCAAGGGCTGGTAAGGTTCTGCGCGTTGCATCGAATTAAACCACATACTCCACCGCTTGTGCGGGCCCCCGTCACTTCCTTTGGGTTTTAGCCTTGCGGCCGTACTCCACAGGCGGAGCACTTAATGCGTTAGCGTCGGCTCTGCCGGGGATCACAACAGAACACCATAGTGCATATCGTTATGCGAGTGGTGCCACAGGTGGGTTGAACCAGGCACTCA
+
GGGEEFGGDFGGGGFCFG9CEFF8FEGGGGFFFGG@FCEG<FECGGG,BF<,BFGGGGGDFFGGGGAE<<FF8<@EAEBE:,BFCE,@FF,,E99ECEGGGGC9EFGGCDGG;CA@FGC,3=3=,@EEEDECFF8=C=D6C>C*??7C*+?E,<F,+,/:595EBE@.*).22=@;G0C*+5)3400?>B711::),))).),41:()-,((-((((..)(,-((-(.*2*,1(*.(.(4(1))).-4)))-(.(-())-4(-34.()(.).((),(((-(.).(,(-((.(,(
@M00689:251:000000000-CJTJ5:1:1101:7926:24765 2:N:0:5
CGACGACCATGCATCACCTGTGTGGGAGCCAGCCGAACTGACGGCCTCGATCTCTCGAGGCCTCACTCCCCATGTCAAGGGCTGGTAAGGTTCTGCGCGTTGCATCGAATTAAACCACATACTCCACCGCTTGTGCGGGCCCCCGTCCATTCCTTTGAGTTTTAGCCTTGCGGCAGTACTCGCCAGGCGGAGCACTTAATGCGTTAGCGGATACACTGCAGGGGTCACAACCCGCAACAACGAGGGCGCAACGTTTACTGGGTGGAATGCAAGGTGTGGCAATCATTGACTCA
+
GGCCFC@@@<ECAFFFGGGE<FFFGGFEEEGGGGGFGEFFGGGCFGGFFE8FEEFGDGCFFFGGEFFFFDFGGGE<FGFGEEDE>FFAEFFFGCGGGGG>ECCFEF:EFGG9EF>EFGGGGCFG,=D8=8C6=1DCECCDD++9?A**0?9,>EGGD;CF6F**:;@**0(822/5,/27+(.(/(3(.62923()3:))4<((-,25((((().442)54449((.)*2)-(()-((.22)-(((-,41(-((.(,5)6)(.12()))))))-,.)((((.(.,.).66).)
@M00689:251:000000000-CJTJ5:1:1101:23522:24789 2:N:0:5
CGACGGCCATGCAGCACCTGTACACCAACCACAAGGGAAACTACATCTCTGCAGCGATCTGGTGTCTGTCAAGCCCAGGTAAGGTTCTTCGCGTTGCATCGAATTAATCCACATGCTCCGCCGCTTGTGCGGGCCCCCGTCCATTCCTTTGAGTTTTAGCCTTGCGGCAGTACTCCCACGGCGGGGCGCTTAATGCGTTAGCTACGCTACAAAGGCCGTGTAAGCCCCCCACACCTTGCCCCCTCCGTTCCAGGGTTGGACTCTCCATGTAACTAACTCTGGCAAGCCTCCCT
+
FEGC6@C++CFGDFEC@@FFEFGGAGFG;CFGGEFGGCFFEFFCFC@FGEFBFF?@@FF8<@F<4,C@FCCFCFE,A=,???A=9AA<<E=:>F+4@AD8C88=@EDEG9AE,@EG,;A8=C>C@GGFF8B+++>=CC8@+39+?<E9E?+@833,+,3BF5*):8)4))08*:6>F(*/:2(.3(,(-,(3--:21?(3(6)523(((-3.4148(3,-4(.)5(419/72(-1.)4(.)8(((,44:(()-((((((.4)())(.).)))..)4.)--)).0)(40:2(((
@M00689:251:000000000-CJTJ5:1:1101:9709:24922 2:N:0:5
CGACAGCCATGCATCACCTGTACACCAACCACAAGGGAAACTACATCTCTGCAGCGATCTGGTGTATGTCAAGCCCAGGTAAGGTTCTTCGCGTTGCATCGAATTAATCCAAATGCTCCGCCGCTTGTGCGGGCACCCGCCACTTCCTTTGAGTCTTAGTCTTGCGGTCGTACTCACCAGGCGGGGCCGCTCTTGAGTTAGCTACGCACCACAGGCCGGGGACGGCTCCCAAGCCTGGCGCCCCACGTTTCACGCACGCGCTCCACCTGTTCCACACCTTCGTTCCTCTTACTTT
+
F++86@<8FFEEGGFCFDCCED,CDF@D;:FGGFG8F@,@EEF@FFAFFFA,E@<F@F7F9D<FFF9@99,,,C7AFCEFGCFGEAED?=,:+C:B=,@EED88DC;DF@,,44@E,==++@8=+=+@,@+6C?8E680+66AD=DF9D2D8+E,6=C84=;C>585)1))1:=**4-2;*-/-(((.(2,((5)).644)).))((((,4((((--(((,(-((-(-**),(,*,(-41()(4(,(-(.,)4((,4(((((-(.4((..).))).((,)((.((,.6A))).)-
@M00689:251:000000000-CJTJ5:1:1101:23052:24993 2:N:0:5
CGACAGCCATGCAGCACCTGTCACTTTGTCCCCGAAGGGAAAGCTCTATCTCTAGAGTGGTCAAAGGATGTCAAGACCTGGTAAGGTTCTTCGCGTTGATTCGAATTAAACCACATGCTCCACAGCTTGTGCGGGCCCCCGTCAATTCCTTTGAGTTTAAACCTTGCGGTAGTACTCCCACGGCGGAGTGCTTAAGGCGTTTGCGTCAGCACTGAATGGAGGAAAACCTCCCACCCTTGGCCCTCACAGCTTCCAGCCGGGGATACCTGGGCTTACAATGACGTAATGAATGAGG
+
GGFGGCFGGGFGGGFFFGEFFGGGGGFGGGGC@FEECGFGGGGFFGGGGFFGDFFEG@FGGFGFGFFGFGFFFEEF?CEFGGGGF8,99,A9B,6CC7,,,,=EEDFFFFFFEFF8@,+99@E,,@EDC8@DCGCE6406==@>+;8@D+?,7,=3+,+4998)*95:):5)**2*,:C9*:)=9@>@((*8559**032(489((.;()93;3;E)91),(-.((.(**)(.(*((((.()-(.((,)()..)).((((((((.)).)((.(,5).)))-)-((.())-).))(
@M00689:251:000000000-CJTJ5:1:1102:8984:1924 2:N:0:5
CGACGGCCATGCAGCACCTGTACACCAACCACAAGGGAAACTACATCTCTGCAGCGATCTCGTCTATGTCAAGCCCAGGTAAGGTTCTTCTCGTTTCATCGAATTACTCCACATGCTCCGCCGCTTGTTCGTGCCCCCGTCAATTCCTTTCAGTTTTATCCTTTCGGCCGTACTCCCCAGGCGGGGCGCTTAATTCGTTAGCTACGACCCATAGGCCGTGCAAGACCCCTACACCCACCGCCCACCGGTTACGGCATGGACTCACTAGGCATATGACCATAGTATCTCAGTCA
+
EC@CC@@FEGGFD,E<E@F<EE<9CC,C,:,C<,;6:,,,CF9F,,CCEF,CE,:++9CA,,:,9,C,,:,,,9AD8,,:,,,59C9CA@,4,9A,A<>E,,,9@,,959,9,9,@,9++=@8E+6+6,,+++64=@C>16++??+?DB?+,,@DF?,+3+6;*5*)0=81)1188AD**)17:>((,((3().):041(().),,(-(,.(())(.,--((.).((4:),4(2((((,((-((4(((--(0((((-,(.).255).).(.))))))())),)))-)-)))))
@M00689:251:000000000-CJTJ5:1:1102:18363:2015 2:N:0:5
CGACACCATGCACCACCTGTACACCAACCACAAGGGAAACTACATCTCTGCAGCGATCTGGTGTATGTCAAGCCCAGGTAAGGTTCTTCGCGTTGCATCGAATTAATCCACATGCTCCGCCGCTTGTGCGGGCCCCCGTCAATTCCTTTGAGTTTTAGCCTTGCGGCCGTACTCCCCAGGCGGGGCGCTTAATGCGTTAGCTACGGCACCGAGGCCGTGGACAAACCCTAAACCTCGGCCCCCCCGTTTAAGGCCACGCATACCCGGGGACTGATACCTTGCACCGACGTTGCGT
+
GCCEGFFFGGFFEFGGGGEE9EDFGGGGGCEGFCFCGGGGGGGGFGGGGFFGFGD7FCC,,C,:EFFFFGCGEFGGFFFGGGDFFFFEEBCCBFEGGGGD8FGGGGFDEFAEEBF;FFCEEGEGDFD,=+4+@>CEECDEGGDGGFGGFG++@C7C+,=?FG)@=D=AA4:)-:=5?:7D9@=00:(41115.6462-((-)),((((-(-1,(-4(-(,,()(,.-4()4).7(((((-,4(,4-,(5()/501((-,--1),.((-,(()()).)))))())((((--(.(,-
@M00689:251:000000000-CJTJ5:1:1102:13922:2127 2:N:0:5
CGACAGCCATGCACCACCTGTACACCAACCACAAGGGGAACTACATCTCTGCAGCGATCTGGTGTATGTCAAGCCCAGGTAAGGTTCTTCGCGTTGCATCGAATTAAACCACATGCGCCGCCGCTTGTGCGGGCCCCGGGCAATACATTTGAGGTTTAGCCTTGCGGCCGTACTCCCAAGGCGGGGCGGTTAATGGGTGAGCTACGACAAAGAGGCAGGGGGAGAACCAAGAACCAGGCGACCGCGGGATAGGGAGGGGACGAACGGGGGGAGCGAAGAGGGAGAGGAGAGCGAG
+
C=7=@@=CC,CC<C@<C6<6C@,E<<FG7CFEFGG?@CCFFDF,E6<CFFG9,CDFGGGGAFFFFGFGF<EGFG,AFCFGGGFGA,C<<,ACCC7BEGA=EFE8BEF,,49+A,99+@@8==6@++6,@BEEC==>3+3+;CFF+;*,3+?:D,5,+D7897@)>A5:=>5>((8(;5869(,,,3(((((-.).)((,-84.))4,(((.4((.,((((((--,(.((0.(.((,((((-((((((-((,)(.,(((--((-44(-81((0,,(--((.(-(442(4((-((,,
@M00689:251:000000000-CJTJ5:1:1102:16410:2463 2:N:0:5
CGACGGCCATGCAACACCTGTACACCAACCACAAGGGAAACTACATCTCTGCAGCGATCTGGTGTATGTCAAGCCCAGGTAAGGTTCTTCGCGTTGCATCGAATTAATCCACATGCTCCGCCGCTTGTGCGGGCCCCCGCCAATTCCTTTGAGTTTTAGCCTTCCGGCCGTACTCCCCAGGCGGGGCGCTTAATGCGTTAGCTAGGACACAGAGGCCGTGGAAAACCCAGACCACTAGCACCCACCGGTTGCGGGCGGGGCAGCACGGGGAGCAACACCTGGCTGCGCCAGCT
+
FEEFDCFGCFFFFFEDEGGAFCGGFFGGGGEFGGGFCDGGGGGFD@F,@CCFFGGGEEGFGGEEEECEFAFGGGG?FGGGGGGGGGGF<FFGDFF:CC;=CGGGFEFEA9AFE8=8,@8CECCECCC=,,=ECEEEG+C+14@?8B;CAGGFCACD>A9=*<=*3@@BBFFF=9C:A@FDF=9;9B91((44<>69;?0(:2))).,2,812(3:6(--14,,)(((4(.((-4((()()-.-4(41(,2(8,((((-43(3((,8((,(3)(((((,((.,((((((,(,(.
@M00689:251:000000000-CJTJ5:1:1102:17776:2470 2:N:0:5
CGACGACCATGCATCACCTGTGCAGGACCCTTACGGACACCGTATCTCTACGGCTTTTCCCTGCATGTCAAACCTTGGTAAGGGTCTTCGCGTGGCGTCGAATTAAGAAACATGATCCGCCGCTTGTGCGGGCCCCCGTCAATTCCTTTGAGTTTTAGACTTGCGGCCGTACTCCCCAGGGGGGGCGCTTAATGAGTTAGGTACGAAGCAAGAGGCGGGGGGACGCCCGAAACCAGGGGCCAACCGTGTACGGAGGGGAGAAGAAGAGGAAGCAAGCCTGGCAAGACAGACCGAA
+
<>@@@@FFD<CC@E@<CCE<CDCFGFC@<CE8FFGDGCFCFBEC,CFDFE,6FE7@6@FFGGGGG6F<CE9E9FC,CFEFBEA,B<8F<@CC8+C:F+@@CF,+CDD,CDFF,F,,4@=?+8+@7=D?=CCE6=+48;+44C,2+=+:9CD:<,7;?>3/:7>*:>)2@222(*((:=5F(3(4211(((-.)665))6<(.:<163((((((.((-(4(((((-449()(-4(1((,(,(-((-361:1).(((((((((((((.(.4(,)((.(((,.-,()((((((((-((
@M00689:251:000000000-CJTJ5:1:1102:9216:2567 2:N:0:5
CGACAGCCATGCACCACCTAACTACAGGTTCTCCGAAGAGCACCCCGACCTTTCGACCAGGTTCCTGCATTTTCTAGCCCAGGTAAGGTTCTGCGCGTTGCGTCGAATTGAACCACATGCTCCACCGCTTGTGCGGGCCCCCGTCAATTCCTTTGAGTTTCAGCCTTGCGACCGTACTCCCAAGGCGGGATGCTTATCGCGTGAGCTTCGGACCAGCCGGACGGGGGCCCGGCCCCAACAAGATGACGCCGTTTGGGGAGAGGACGACCAGGGTAGCTAGCATCGGCCTCTCGGT
+
FC@FFGFGGGGGG<FCFGGD8<,CEDGGG<F,@6@@:@FEDFFEFEGE7+@6FFEDFG7ECF<F,CFFG,,EFGE<FGEFCGGGG,FFGGGG9EFCEEECEGGEGGEGEG<=EFCGGFGGGAFGGGEEGGGGGGGDGGGGGEED6CDC<FGFFFE,<EDA+;>4@FFFFA==>BFFF98FD((63092(--3:9AA4<?:>B00:?F(6>?0,,3,(,4,((((,((((.479;(3((,(((.)))),(,-)-(((-,(((-4(,,-(-(.8:,((,).).5),(10(((((--,
@M00689:251:000000000-CJTJ5:1:1102:9644:2651 2:N:0:5
CGACGGCCATGCAGCACCTGTGTCCGCGTCCCCGAAGGGAACCGTGAATCTCTCCACGTAGCACGGCATGTCAAGAGCTGGTAAGGTTCTTCGCGTTGCCTCGAATTAAACCACATGCTCCACCGCTTGTGCGGGCCCCCGTCACTTCCTTTGAGTTTCCGCCTTGCGACCGTACCCCCCCGGCGGGGCACTTAATGCGTTAGCTTCGGCACCGCAGGGGTCGATACCCGAGACACCAATGGCCCCAGGTTTCGGGCAAGGCTCCACCGGGGATAGAATGCGGACATCTCTGG
+
GGGGGDGGGGGGGCGGGGGFGGEFFCEG@FEFGGGF::@<,CF:FC7@FG<FGGFFGDF<BFEFF7F7BFFGAD95FFGGGGGGC<FFGGDF7+@CF78C8:@@EGA<E@FF8FFGEF8EDGGGGGGGFGGFEG+@EGGGEGGG*5<<*BCCF7:>9;C677:4@FBB(92(8=1(;;DD(36(49>0;((:)6))))332(-544<9:B>FBB>0194((--4(.9)45(((((.:(,),(.52((,,,)*)(33,((-1(.(((2211;E0(((.)))-(((((.).4-))
@M00689:251:000000000-CJTJ5:1:1102:21156:2691 2:N:0:5
CGACAACCATGCAGCACCTGTACACCAACCACAAGGGAAACTACATCTCTGCAGCGATCTGGTGTATGTCAAGCCCAGGTAAGGTTCTTCGCGTTGCATCGAATTAATCCACATGCTCCGCCGCTTGTGCGGGCCCCCGTCAATTCCTTTGAGTTTTAGCCTTGCGGCCGTACTCCCCAGGCGGGGCGCTTAATGCGTTAGCTACGACCCAGAGGCCGTTGAAGACCCCGACCACTAGCGGCCACCGTTTACGGCAGGGACACACACGTGATCTCAGCCTGGCAACGCAGTCTCG
+
GEEGGGFGGGGGGGGGGGGCGGGGGGGGGGGGGGGGGGGGGGGGGGGGGGGGGGGGGGGGGGGGGGGGGGGGGGGGGGGGGGGGCFGGGGGGEGGGGDGGEFFGGGFFGGGGGGGGFGGGGGGGGGGGGGGGGGCEGED=@CE+2DFFFFFFDEGFFGGFFG@5@>AFFF=DD2;4ADFCBFFFBF96;;F:B>260(4<:2))4(29(,1((4:?:>>(38245(,43.73((4(23:((-(4,3((,((9466(((3(,(.(4-(-(.,)-))6))(4((((.(-((-(())(
@M00689:251:000000000-CJTJ5:1:1102:25125:3064 2:N:0:5
CGACGGCCATGCAACACCTGTACACCAACCACAAGGGAAACTACATCTCTGCAGCGATCTGGTGTATGTCAAGCCCAGGTAAGGTTCTTCGCGTTGCATCGAATTAATCCACATGCTCCGCCGCTTGTGCGGGCCCCCGTCAATTCCTTTGAGTTTTAGCCTTGCGGCCGTCCTCCCCAGGCGGGGCGCTTAATGCGTTAGCTACGACACAGAGGCCGTGGAAGACCCCTACCCCTACCGCCCACCGTTTACGGCATGGACTACCAAGGTATATACTCCAGGCATCCCCCGAT
+
GEGGGFGGGGGGGFEFEGGGGGFFGGGGGEGGGGFGGGGGGGGGGFGFGGGGDGGGGD7FFFGGEGGECEEF@F=FFEG?<FGGGAGGGCDCGED@EGGGCEF8DFGGFFFGG8EG8@DGCCEC=6FFFCCCGGECEGG>EEEGFGGGF7=AFGC,?9F>D7C@CF5AAA4)696@B=F4>B2;BBB9(9?FF24)4<?FB<>A2-(439B<02:??BF93:)3(81(4.12(,422(.9(4268?222(,818;(,432:B?21))(-5)9)).)))()((,()(.,,(-(-
@M00689:251:000000000-CJTJ5:1:1102:23484:3091 2:N:0:5
CGACAGCCATGCAGCACCTGTACACCAACCACAAGGGAAACTACATCTCTGCAGCGATCTGGTGTATGTCAAGCCCAGGTAAGGTTCTTCGCGTTGCATCGAATTAATCCACATGCTCCGCCGCTTGTGCGGGCCCCCGTCAATTCCTTTGAGTTTTAGCCTTGCGGCCGTACTCCCCAGGCGGGGCGCTTAATGCGTTAGCTACGACACAGAGGCCGTGGAAGACCCCTACACCTAGCGCCCACCGTTTACGGCATGGACTCCCAGGGTCTCTACACCTGACATCTCAGTAC
+
GGGGGGGGGGGGGGGGGGGGGGGGGGGGGGGGGGGGGGGGGGGGGGGGGGGGGGGGGGGGGGGGGGGGGGGGGGGGGGGGGGGGGGGGGGGGGGGGGFGGEGGGGFE<FFGGGGGGGGGGGGGGGEGGGG+@CGGGGGGGGGGGGGGGFGGCGGFFFGFFGGF@@>=FFFB>=BFEFFGGBF==@BFF>FFFAAADFFFFBFFB?::>6BFB:7:?B>1>;2<(.4<1::,47??(5,,(-396BF(21719::>6,8<037((2()-34,5<)6)4:112(58)))-)).))
@M00689:251:000000000-CJTJ5:1:1102:11816:3303 2:N:0:5
CGACGGCCATGCATCACCTGTACACCAACCACAAGGGAAACTACATCTCTGCAGCGATCTGGTGTATGTCAAGCCCAGGTAAGGTTCTTCGCGTTGCATCGAATTAATCCACATGCGCCGCCGCTTGTGCGGGCCCCCGTCAATTCCTTTGAGTTTTAGCCGTGCGGCCGTACGCCCCAGGCGGGGCGCTTAATGCGGTAGCTACGACACAGAGGCCGGGGAAGGCCCCTACACCGAGCGCCCCCAGTGTAAGGCAGGGACTACCAGGGAAGCCAAACAGGGCAGACCGGAGC
+
F=@@@@CCFFFFAAF@EFE<CCEF@,FG@BFGGFGDCFCFCGGEG6CFGFCEGGGGGGGFGG@CFGFEFFFFGGGGGGFFGGGGFFGGAFE7E>+>FEFA=:E4BFG9D;F:F,44+4=@E8@EEEGCFFEGGEC=@6=+4ACC7:B7A@FGG,,,BFG>D*>AFEAAB@-:@(83):DD?711694397(3.).49(49F?2:<1(4904:BF?:69(79>2:0(.(-)-(.(4((,,-(((((--5)..*.5(.(44?1(.(.))-2(40:1,33(((,,((-4.(412((
@M00689:251:000000000-CJTJ5:1:1102:9892:3439 2:N:0:5
CGACAGCCATGCATCACCTGTACACCAACCACAAGGGAAACTACATCTCTGCAGCGATCTGGTGTATGTCAAGCCCAGGTAAGGTTCTTCGCGTTGCATCGAATTAATCCACATGCTCCGCCGCTTGTGCGGGCCCCCGTCAATTCCTTTGAGTTTTAGCCTTGCGGCCGTACTCCCCAGGCGGGGCTCTTACTGCGTTAGCTACGACACAGAGGCCGTGGAAGACCCCGACACCGAGCTCCACCCGTTTACGGCATGGCCTACCGGGGTCACCAATCCTGGACACCCTGGAC
+
GGGGGGGGGGGGGGGGGGG@FGGGGGGGGGGGGFGFDEEGGGGGGFGGGGGGGGGGFGGGGGGGGGGGGGGCFGGGGGGFFFGFGGGFGGGGGGGGG?GGDFEFG9<FGGGGFFFG8FGEGGGGGGFFFFG6EGGGGGGGE8EGGGGGFGDA8FGGF9?FFGF@E>=AAAAFDBFEFDFGFF9>>(((6@<<444AFFFF?F<)5<?B09:0(.3:1049>FB<:B<?F>(2(4:(41(().((.-1-4((*4:62(.3(().37(44((().)53).26A:0().((,((,(
@M00689:251:000000000-CJTJ5:1:1102:9904:3452 2:N:0:5
CGACAGCCATGCATCACCTGTACACCAACCACAAGGGAAACTACATCTCTGCAGCGATCTGGTGTATGTCAAGCCCAGGTAAGGTTCTTCGCGTTGCATCGAATTAATCCACATGCTCCGCCGCTTGTGCGGGCCCCCGTCAATTCCTTTGAGTTTTAGCCTTGCGGCCGTACTCCCCAGGCGGGGCGCTTACTGCGTTAGCTACGACACAGAGGCCGTGGAAGGCCCCGACACCTAGCGCCGACCGTTTACGGCATGGAAGACCAGGGTCACGCAGCTTGACATCTCTGGCTC
+
GECFGGGGGGFFCGGFCG9<FEEGGGGGGCFFEGFCCG8CGGGGGEFFGGGGGDFE+EFGGFGGFCFGFFC@EGGGGAFGDFFGFGGDFG:CCCECFGFGCCFGGGAEFGDGD:BF9;D68EEE7>CF,@CE>EEG>EG+@CEC=?FGFFG,:D7;CF:BCFF58*0:=5>>D=C@FAF>)<5=233(,(4?):4A0-43<A<AF?:B102(((-4<62(31>((1832)4((4:27<:2>9(29098024F?F9B(,(5),,(4:140((0,((4,,(.403:)4)5))))(.
@M00689:251:000000000-CJTJ5:1:1102:12433:3457 2:N:0:5
CGACGGCCATGCAGCACCTGTACACCAACCACAAGGGAAACTACATCTCTGCAGCGATCTGGTGTATGTCAAGCCCAGGTAAGGTTCTTCGCGTTGCATCGAATTAATCCACATGCGCCGCCGCTTGTGCGGGCCCCCGTCAATTCCTTTGAGTTTTAGCCTTGCGGCCGTACTCCCCAGGCGGGGCGCTTAATGCGTTAGCTACGACACAGAGGCCGTGGAGGCCACCCACACCTAGCGCCCACGGTATAAGCGATGGACCACCAGGGAGAATCATCAGGGAGTATGTGGCGCG
+
EBCCC>@@@6FFCAC@C,,;C@EDFFGD@BFFFGGDDFGFFGGCFEFEFEFFGGGGGGGFFGDGGFFEFGGGG9D7FGGGGGGGGFG9B,A@BFFGGFFAEFGFFGGDF,?FF:9D4@DC>6@8@+D8DFEGEE88>EC19;CGGGGGA9FFE<:,?;CAC>*5>BABFFF=@(8(26;DF?,30449(4:044<29,3312):><:299(.5???02,496(((-.33)-4<(-.,.896-,,:3>:((.*.),-((-().(-(,4(3(()()).).))522((())).-((--
@M00689:251:000000000-CJTJ5:1:1102:24127:3620 2:N:0:5
CGACAACCATGCATCACCTGTACACCAACCACAAGGGAAACTACATCTCTGCAGCGATCTGGTGTATGTCAAGCCCAGGTAAGGTTCTTCGCGTTGCATCGAATTAATCCGCATGCTCCGCCGCTTGTGCGGGCCCCCGTCAATTCCTTTGAGTTTTAGCCTTGCGGCCGTACTCCCCAGGCGGGGCGCTTAATGCGTTAGCTACGACACAGAGGCCGTGGAAGACCCCTACACCTAGTGCCCACCGTTTCCGGCATGGACTACACGGGTATCTAATCCTGGCAACTCGTGCT
+
GGFGGGGGGGGGGGGGGGGGGGGGGGGGGGGGGGGGGGGGGGGGGGGGGGGGGGGGGGGGGGGGGGGGGGGGGGGGGGGGGGGGFGGGGGDGGGGGGGGGGGGGGGGGGGGGGGGGGGGGGGGGCGGGGGGGGGEGGGG=88CFFGGGFGFGGGGGFFFFFGFFFFABFFBAABEFFFGGFDFFFFFF60?FF4A<>F?FF24<<606(37<BB:::09>18?0:73:?>0:?B::??)64),.3-381:)04>F0(270)4:3)(,7>1>F9>A2)))).3(()(()(((((
@M00689:251:000000000-CJTJ5:1:1102:21775:3646 2:N:0:5
CGACAGCCATGCATCACCTGTACACCAACCACAAGGGAAACTACATCTCTGCAGCGATCTGGTGTATGTCAAGCCCAGGTAAGGTTCTTCGCGTTGCATCGAATTAATCCACATGCTCCGCCGCTTGTGCGGGCCCCCGTCAATTCCTTTGAGTTTTAGCCTTGCGGCCGTACTCCCCAGGCGGGGCGCTTAATGCGTTAGCTACGACACAGAGGCAGTGGGAGACCCCTACCACACGCGCCCAACGTTTAAGGCAGGGCAGACCGGGGTAACCTCACCGGGACATCGATACCG
+
GECFGEFFGGGGFFGGGGFCFDFGGGGGGGGGGGGCFFGGGGGGGEGGGGFGGGGDDCGGGGGGGGGGGGGGFG7FE@DFAFFGFGGGGGFGGGGGG=EGEG@FCEGGDEGGGGGGGGGCGEEEDC?D,>CE6CBEG8CCEE8D9=BFF7BEGEGGC997:5>5C58A))554)1.;5D9))-/:1662;:669A23,23(4))43(,(,,474<B(,(.((,(42::B)4<?F73(,40(-7?(34,414*.)4:((2((-(,-,,,4,-))))((.,-10(4().-.((,)(
@M00689:251:000000000-CJTJ5:1:1102:21760:3658 2:N:0:5
CGACAGCCATGCATCACCTGTACACCAACCACAAGGGAAACTACATCTCTGCAGCGATCTGGTGTATGTCAAGCCCAGGTAAGGTTCTTCGCGTTGCATCGAATTAATCCACATGCTCCGCCGCTTGTGCGGGCCCCCGTCAATTCCTTTGAGTTTTAGCCTTTCGGCCGTACTCCCCAGGCGGGGCGCTTAATGCGTTAGCTACGACACAGAGGCCGTGGAAGACCCCTAAACCTAGCGCCCCACGTTTACGGCAGGGAACACCAGGGGATCTACTCCTGGCCTGCCGGTCT
+
GGGGGGGGGGGGGGGGGGG<FCFGGGGGGGGGGGGDGCDFGGGGGGGGGGGGGGGGGGGGGGGGGGGGFGFGGGGGGFGGGGGFBDFGGGGCEFGGGGGGGGGGGGGGGGGGGGGGGGGGGGGGGEGG8EGCEGEGGGD@CEEGGG7EB7=EFGFGFF?CCFB*33=AFABDA>E@FA>D=>BFFFFB966(65<>>:?006<AD?34((41(,31?B(-22)2:??0:),,)5:20,,(((,((-,(418FBB>4(432((4(8::(,(4)4)5)),5))4((.((,(-(-(
@M00689:251:000000000-CJTJ5:1:1102:12032:3884 2:N:0:5
CGACGACCATGCACCACCTGTACACCAACCACAAGGGAAACTACATCTCTGCAGCGATCTGGTGTATGTCAAGCCCAGGTAAGGTTCTTCGCGTTGCATCGAATTAATCCACATGCTCCGCCGCTTGTGCGGGCCCCCGTCAATTCCTTTGAGTTTTAGCCTTGCGGCCGTACTCCCCAGGCGGGGCGCTTAATGCGTTAGCTACGACACAGAGGCCGTGGAAGACCCCGACACCAAGCGCACACCGTTTACGGAATGGACTACAGGGGTACCCAAGCCGGGAATACCGGTACCG
+
FCC@@EFFCCEFFGFFDFG@FAFGFFGGFEGGGGGGDFDGGGGGGFGGGFDGGGGGGGGGGGGGGGGGGGGGGGGGGGGGGGGGGGGCFFFEGGFFEGGGGGGG7FGFGDFEFF9D9E+CE>EGGGGGDGGGGGGGG8C+7CEFFGGGFFFGGEGFFF;@CF6EEF=AABFAF(966@GDF2-2699476?8<4<<>B?BFFB2<<?F>F:<(338(34>BB<0::31-04>BB1(.331239>:((,,(-/21((-,5<0)4()).,4(()-).-((,39>(-(.6)(((-(.(
@M00689:251:000000000-CJTJ5:1:1102:21592:4055 2:N:0:5
CGACGACCATGCATCACCTGTGCAGGGCCCTTACGGACACCGTATCTCTACGGCTTTTCCCTGCATGTCAAACCTTGGTAAGGTTCTTCGCGTTGCGTCGAATTAAGCAACATGCTCCGCCGCTTGTGCGGGCCCCCGTCAATTCCTTTGAGTTTCAGCCTTGCGGCCGTACTCCCCAGGCGGGGCCCTTAATGCGTTCGCTACGACCCAGAGGCCGTGGGGAGCCCCTACACCTGACGCCCACCGTTTACGGCGTGGCCGACCAGGGGATCCAAACCGGGCATAGCTGGTCT
+
GCBFCEEGEFGGDFFCEFF@FFGGGGGGGDGGGGGGGGGGGGGGGGGGGGGGGGGGGGGGGGGGGGCFGGFFGGGD9D<?FFGCFF<<<FEEED:FCFGGG7EFEGGGGDDFDFFAAFGGGGGCEFGGGGG>>CEEC@@E5CFGGGGGFG>5EFGGFGGFGGEFFFFB2-(658BFF;7D=4>>;4(4(34).621(4(32113::0(4?(((-134(4((((-314-().,(,((((,,(((-,1,-(()0((,(41((((((-3,,(,-5(52),3((3(4(,).).70))
@M00689:251:000000000-CJTJ5:1:1102:20158:4056 2:N:0:5
CGACGACCATGCAGCACCTGTACACCAACCACAAGGGAAACTACATCTCTGCAGCGATCTGGTGTATGTCAAGCCCAGGTAAGGTTCTTCGCGTTGCATCGAATTAATCCACATGCTCCGCCGCTTGTGCGGGCCCCCGTCAATTCCTTTGAGTTTTAGCCTTGCGGCCGTACTCCCCAGGCGGGGCGCTTAATGCGTTAGCTACGACACAGAGGCCGTGGAAGACCCCGAAACCTAGCCCCAACCGTTTACGGCAAGGAACAACCGGGGAACAAAGACTGGCAGCCCGGGCTCG
+
FEEGDEFGEFFFDGGFGGF@FGGGGGGGGGGGGGGFGGGGGGGGGGGGGGGGGGGGGFGGGGGGGGGGGGGGGGGGGGGGGFGGFGGGGGGGGG>FGGGGGGGGGGGFGGGGGGGGAGGGGG6@GCGGGGGGGGGGCGGCGGGFFGGFFCFGGGGGFGGFFCCFFFFBAFA>A9E>FDCDFFBFFFF>0,(4<<<<>??F?F<A746>67<??>?:1>0690<74:232.-((-,(,)((,-(((---(.-*(4,1(,,(,(.(,(,-41()4(.8((.)4(4(((.((((-(((
@M00689:251:000000000-CJTJ5:1:1102:25122:4066 2:N:0:5
CGACAGCCATGCACCACCTGTACACCAACCACAAGGGAAACTACATCTCTGCAGCGATCTGGTGTATGTCAAGCCCAGGTAAGGTTCTTCGCGTTGCATCGAATTAATCCACATGCTCCGCCGCTTGTGCGGGCCCCCGTCAATTCCTTTGAGTTTTAGCCTTGCGGCCGTACTCACCAGGCGGGGCGCTTAATGCGTTAGCTACGACACAGAGGCCGTGGCAGACCCCTCCACCTAGTGCCCCCCGTTTACGGACAGGCATACACGAATATCTCAACCTGGCCTCACTGGCGC
+
GF@@@FECCFACF9@<F@CEFFDGFGGGGGF@CFEGGGFFGFG?F,FEGGGGGF<CGC<@BFFFGGA@C,,5=ED<@:@EFGCFBEGFGFGGEGGBCD=ED:,ADF,?<@DFGFFGCG6@E8CECE=DGCCECEE>C8@11C62=DG8EDDCFFGDF>++=CC5=5@=5AF>));1;-**0925006;;>126)4)3?<(,644)-(,-421((42(,49;(((-.42()(((.(3,))))63--(((.(,*-1(((,,((,52.)((((-=)))-)((.(4(.)4.2))..((
@M00689:251:000000000-CJTJ5:1:1102:25110:4079 2:N:0:5
CGACAGCCATGCACCACCTGTACACCAACCACAAGGGAAACTACATCTCTGCAGCGATCTGGTGTATGTCAAGCCCAGGTAAGGTTCTTCGCGTTGCATCGAATTAATCCACATGCTCCGCCGCTTGTGCGGGCCCCCGTCAATTCCTTTGAGTTTTAGCCTTGCGGCCGTACTCCCCAGGCGGGGCGCTTAATGCGTTAGCTACGAAACAGAGGCCGTGGAAGACCCCGACACCTAGCGCCCCCCGTTTACGGCATGGACTACCAGGGTACCTAATCCTGGCAGCT
+
GGGDFEFGGGGGGGFFFGGGGGFGGGFGGFGGGGGGGGDFFFGFEFFGGGGGGGFEEFFFGGGEFGGGCFGGGGGGFFGFFGGGFGGGGG7FGGGGGGGGGGGFFGGGGCGGGGGGGGGGGGDEEGFGFGGECGEEGGGGGGG79DFFFGGGGGGGFGGAFFBEF>5=>AFFFBFFF>GGFFB@0:9>FFFFA>BF>:6?FBAA>?(((-4(1.81?0-113??:44:0)-4;B?F><B>19(((-(3(36@(3(47:F:04>?:>)-387)).60-)6)),3(((.
@M00689:251:000000000-CJTJ5:1:1102:6339:4106 2:N:0:5
CGACGGCCATGCACCACCTGTACACCAACCACAAGGGAAACTACATCTCTGCAGCGCTCTGGTGTATGTCAAGCCCAGGTAAGGTTCTTCGCGTTGCATCGAATTAATCCACATGCTCCGCCGCTTGTGCGGGCCCCCGTCAATTCCTTTGAGTTTTAGCCTTGCGGCCGTACTCCCCAGGCGGGGCGCTTACTGCGTTAGCTACGACCCAGAGGCCGGGGAAGCCCCCTACACCTAGCCCCCACCGTTTACGTCATGGACTGACGGGGTACCTAATCCTGGCATTT
+
GGCFECFGEFGGFGFGDGF@FC9CFFC<@FGCDFGGEGGGGGGGF,9,FFGGGGGD+@FDGGGGGDGEGGGFDGFGGFGG<E9FFGGEFGGGEGF7F9EFGGGGGG9EG=9FFGGFGGGCEEEEGGFGFG6C>CEGGEGGGGE7E?CGFGGGGGCE@;DFFGFF5509):@?@BFBFFG<(8(,049>FF?B))5408:(1<9))4(4(-,20((,3(((-(46(.(44BFF:.(4().((-(-((((-.-*,((-.-))54:).(((-(3))).2..-).51(-))
@M00689:251:000000000-CJTJ5:1:1102:19281:4456 2:N:0:5
CGACGGCCATGCAGCACCTGTCACTTTGTCCCCGAAGGGAAAGCTCTATCTCTAGAGTGGTCAAAGGATGTCAAGACCTGGTAAGGTTCTTCGCGTTGCTTCGAATTAAACCACATACTCCACCGCTTGTGCGGGCCCCCGTCAATTCCTTTGAGTTTCAACCTTGCGGTCGTACTCCCCAGGCGGAGTGCTTAATGCGTTTGCTGCAGCACTGAAGGGCGGAAACCCCCCAACACTTAGCACTCATCGTTTACGGCGGGGACTACCAGGGTATCTAAGCAGGGCATCTCTGACG
+
GGEGEDFGEFFE<EECEFG<EEFGGGGGGGGGGGGGGGGGGGGGFGGGGGGGGGGGGGGGGGGGGGGGGGGGGGGGGGGGGGGGGGGGGGGGFGGGGGGGGGGGGGGGGGGGGGGGGGGGGGGGGGGGGGGGGGGGCEDGGEGGGGGGFGGGGGGGFFGFGGFFFFFFBDAABFF2C=CDDD=BFFFB@FE3C?C<CE6;<6@FFFEF@FD@8@AFFFFFFFF69?80(799?3,,)64:<2)).4))81(51<BBF>(3;0((5((..(:)53<):A)(-((-(4,()))5))(
@M00689:251:000000000-CJTJ5:1:1102:18718:4470 2:N:0:5
CGACGGCCATGCATCACCTGTACACCAACCACAAGGGAAACTACATCTCTGCAGCGATCTGGTGTATGTCAAGCCCAGGTAAGGTTCTTCGCGTTGCATCGAATTAATCCACATGCTCCGCCGCTTGTGCGGGCCCCCGTCAATTCCTTTGAGTTTTAGCCTTGCGGCCGTACTCCCCAGGCGGGGCGCTTAATGCGTTAGCTACGACACAGAGGCCGTGGAAGGCCCCCACACATAGCGCCAACCGTTTACGGCATGGAACACCAGGGACACCAAACCGGGGAGACCTGTCTAT
+
GEEGDDFGCAFFDFFFFGFCFFFGEGGGGGGGGGGGGGGGGGGGGGGGGGGGGGGGGGGGGGGGGGGGGGGGGGGGGGGFFGGGGGGGGGGGGGGGGGGGGGGGFGGGFGGFGGGGCGGGGEGGGGGGFGDGGGGGGGGECCE9FGFGFFFGGGGDFGGFGGFFFFFFAB=AA(87A@FGB=>BFF>>FF?F<)6>BFFF6A>>4?BFFF??B244:;39;B3.((,4,)-326-)44017(,-3(2,8:3*43(44??)..4(48(38((0((44(--((,(-(((-),.))))
@M00689:251:000000000-CJTJ5:1:1102:16192:4908 2:N:0:5
CGACGACCATGCAGCACCTCCGCAGCGGCCTTTTAAGGGGAAGGGATATTTCTACCCCGGTCCACTGCGCTTCGAGCCCAGGTAAGGTTCTTCGCGTTGCGTCGAATTGAACCACATGCTCCACCGCTTGTGCGGGCCCCCGTCAATTCCTTTGAGTTTCAGCCTTGCGACCGTACTCCCCAGGCGGATTGATTAGCGAGTTAGCTGCGGCACAGCAGGATTGGGTACCTGGCACAACAGGCAATGATGGGTTAGGGCCAGGACACCAAGGGTTATAAAACCTGGCGACCTGGTG
+
FCBCCEFGGFFFFGGCFF8FGCCGGGGGGGGGGGGFGGGGGGGGCFGFGGGGGGAFGGGGGGGGGGGGGGGEGGGGD=DGGGFGGGGGFGGGGGDGFFEEGGGGGGCD@FFGCGGGGGF=EFGGG6CECFCCECGG*@DGEEECCD7<8==CGGC5+;8=@CCDFA3(.36>BF76>4>;(5621:>B9?()-).)(((-41)).44,299>(,8:?F:?7631:49)9*4((,.((3:((,4((..4))(0,6:B:1(-,--((((,(46)((()))-).((.(((-(((,,((
@M00689:251:000000000-CJTJ5:1:1102:17864:4924 2:N:0:5
CGACGGCCATGCATCACCTGTACACCAACCACAAGGGAAACTACATCTCTGCAGCGATCTGGTGTATGTCAAGCCCAGGTAAGGTTCTTCGCGTTGCATCGAATTAGTCCCAATGCCCCGCCGCTTGTGCGGGCCCCCGTAAATTCCTTTGAGTTTTAGCCTTTCGGCCGTACTCCCCAGGCGGGGCGCTTAAGGCGTTAGCTACGACACAGAGGCCGTGGACAGCCCCCAAACCTAGGCCCCAACGGTTTCGGCCGGGACAAACAAGGGATATAAACCTCGCAAACCGAGCTTG
+
FCEFEEFGECDEAFFFFGGCF<F@@;DEGG,CFGGD,,@FG9AD,CEDG<6C,E<@@<F@,,,4:9,CC,E,CF=BDGGEF?FCDB<FFE,,>FE:,99,4AE@=F,5A4,,9E>8,DD=EE6=8==E8BEE@EGGGEG++47+;DDFF++7DCED9;*=9D@**:7@AB7@9(9>F@FD5559@;0((-36A))49:922><BD??>>11,::(,--(((-()(.46?57,3:1((3(((-(((-8(42(/46(((-447(4,(3((,,.)()).)-.8(--((-((,((-(((
@M00689:251:000000000-CJTJ5:1:1102:26802:4989 2:N:0:5
CGACGACCATGCAGCACCTGTACACCAACCACAAGGGAAACTACATCTCTGCAGCGATCTGGTGTATGTCAAGCACAGGTAAGGTTCTTCGCGTTGCATCGAATTAATCCACATGCTCCGCCGCTTGTGCGGCCGCCCGTCAATTCCTTTGAGTTTTAGCCTTGCGGCCGTACTCCCCAGGAGGGGCGCTTAATGCGGTAGCAACGCCACAGAGGCGGTGGTAGCCCCCTACACCTAGCGCCCACCATTTACGGCATGGACTACCAGGGTTTCCAACAATGGTATCTCATGCCTT
+
FFGGGCGGGGGGGDFGGGGGGGGGGC<FFECGFG<FGGG@EEDGF,@FFG<,66,FF,:EED5B<C<@@@955:,9B@E?ACA,:?AFGGC746=F@E;EE,,9=F?FCEFG8AEBDEGCEC6E8==@,9+@+6+6CGGCAC+;+<<;9<8,@,@9?5;B+8*:5AFA2454)7*4)>**((055@;;3921)9).((-((4)).1,4(2((((-3(2-(4-6<).:?F@(4:(4?(,,((4-(-,(--))/42>(((())..8(.)(-4()))--((())..))).4.))))))
@M00689:251:000000000-CJTJ5:1:1102:26792:5006 2:N:0:5
CGACGACCATGCAGCACCTGTACATTAACCACAAGAGAAACTACATCCCTTCAGCGAAATTGTCTATGTCAATCCAAACTAAGGATCTTCCCGTGGCATCCAACTAATTCACATACACCGCCGCTTGTTTGGGCCCCCGTCAATTCATTTCATTGTGAGTCTGTCGGCCGTCCGCCCCAGGCGGGGCGCTTGCTGAGTTAGCTACGATACAGCGGCAGGGGAGGACACCTACACCTAGCTACCACCGTTTACGTCAGGGACTACCTGGATGTGTATACATGTCGAGCCTGTCCTT
+
GGGGGGGGGGGGGGGDEGGGGC,66,,,;C;F@<F,6,,,,,;E@F<,,,,BA,,6+++,6,:,,C,C6,,,,C,9,,,,:,C,,5,:E,44,94++9D,,9,,,AFG,,C?@,,@,,+66@+++4=6,,6+=F8+6@=1@86D33+@F++73@63+,++?+*5;*)0:=0)18))3/3*/:75@0(((,4(4)).(6)62)2).82((3)),(,706((4((((4(4(5,,431(3,()-5,,33((,((*(((((.(-(((,().(())05-)..))6:46(((((.(-)).)
@M00689:251:000000000-CJTJ5:1:1102:9469:5041 2:N:0:5
CGACGGCCATGCAGCACCTGTACACCAACCACAAGGGAAACTACATCTCTGCAGCGATCTGGTGTATGTCAAGCCCAGGTAAGGTTCTTCGCGTTGCATCGAATTAATCCACATGCTCCGCCGCTTGTGCGGGCCCCCGTCAATTCCTTTGAGTTTTAGCCTTGCGGCCGTACTCCCCAGGCGGGGCGCTTAATGCGTTAGCTAAGACACAAAGGCCGTGGAAGCCCCCTACACCTAGCGCCCACCGTTTCCGGCATGGACTACCAGGGTACCTAATCCGGGCATGCCCGGCT
+
GGGGEGGGGGGGGGGGFGGFGGGGGGFEGGGG8AFCDF8FGGGGGAFFGGGGFGGDFGGGAGGGGGGGGGFCFGGGGGGGGGGGGFGGGGEFGGGEF<EG=E8FFAFGGGGGGGFGFGGGGGGGGGGG8AEGGGDGGEG>E7EGGGGGFGGCFGGGFGCBGCEBCD>BFBFA?BFFFF6DFF=0699;69B:2)).(33:1<B)),-5::1(.::??>,2902:((41;)-(,4:((30((-((-,23:8)6(---(.2,3).((,41:7:).).)).),39;1(.).(-(((
@M00689:251:000000000-CJTJ5:1:1102:15234:5050 2:N:0:5
CGACGGCCATGCATCACCTGTACACCAACCACAAGGGAAACTACATCTCTGCAGCGATCTGGTGTATGTCAAGCCCAGGTAAGGTTCTTCGCGTTGCATCGAATTAATCCACATGCTCCGCCGCTTGTGCGGGCCCCCGTCAATTCCTTTGAGTTTTAGCCTTGCGGCCGTACTCCCCAGGCGGGGCGCTTAATGCGTTAGCTACGACACAGAGGCCGTGGAAGACCACTACACCTAGCGCCAAACGGTTACGGCATGGCACACCAGGGTAACTAAACCTGGGATCCCAGGCCA
+
FEDEDDFGCCEEAEEDFEG<FFGGGGGGGGGGGGGFDFGGGGGGGGGGGGFGGGGGGFGGGGGGGGGGGGGGGGGGGGGGGGGGFGGGGGGGGGGGGGFGGGGGGGGGGGGGGF9FAFGGDGGGGGGGGGGGGGGGGGG1CCGGDGGGCCCFGCFGAGDACF@:CEB):27@D2C>ADFDB=99>F9>>;(:A<<D96?B:A)632:6((2,(,(-86,99B?:(38(-).(..138>261>10((3(4(8)42(2(4((.).(,(.4<(.)).).)32(,(((.((..5((((
@M00689:251:000000000-CJTJ5:1:1102:14439:5062 2:N:0:5
CGACGGCCATGCAGCACCTGTACACCAACCACAAGGGAAACTACATCTCTGCAGCGATCTGGTGTATGTCAAGCCCAGGTAAGGTTCTTCGCGTTGCATCGAATTAATCCACATGCTCCGCCGCTTGTGCGGGCCCCCGTCAATTCCTTTGAGTTTTAGCCTTGCGGCCGTACTCCCCAGGCGGGGCGCTTAATGCGTTAGCTACGACACAGAGGCCGTGGAAGACCACTACACCGAGCGACCACAGTTTAAGGCATGGAACAGCAGGGTAACGAATCCGAGACACGCCGTCGCG
+
C>@@@C:F:CCE<FFDF<<6C<FGF<FGGFGGGGGFDFGGGGG@FEFGGGDGGGGGGGGGGGGGGGGGGGGGGGGGGGGFGGGGDFGGDGGGGGFGGGCFGGGGGGGGGCFGG8=FDE=EEEEGGEGGGGGGGGC88>=+@C?FGGGDAGGGFA7BAFGFG7CEFFF=-:=A2-8(8:85=221(41;>BB:BAA<>(38<9)4,41441.4:><?0;,23:?72:.(-0.,8(,(-4(((-(-3(.-).5/6<30).8:?(4(.8:<>(47,,4-(-.3(4(((,,4(-((-(-
@M00689:251:000000000-CJTJ5:1:1102:7344:5140 2:N:0:5
CGACGGCCATGCACCACCTGTACACCACCCACACGGGAACCTACATCTCTGCAGCGTTCTGGTGTATTTCAATCCCAGTTCAGGTTCTTCGCTTTTCATCGAATTAATCCCCTTGCCCCGCCGCTTGTACGGGCCCCCGTCATTTCCTTTGAGTTTTAGCCTTCCGGCCTTCCTCCCCAGGCGGTTCCCTTACTGCGTTAGCTCCGAACCTGAGGCCTTGGACGCCCTCACCCCCTCGCTCCCCCCGTTTACGGCATTGCCTCCCAGGTTCCCCTACCCTGGCAGTCTGTTCCTT
+
G>CE++@@FGCFFGFFGCF@F6ECCE,,B@<,@@CCF,6,CF@CA,,6,C6EF@,+,BF@,,C,:,@,,5A?,CA<FF4?,<C,C<<FFF7@=FG,C5,9,?,A>,9,9;,+,99,,@?6EE6C@E?F,>3+@=ECE3+6=@8@?F@CA?=;8@EBC9+3+<C*)*80)08*)/>BE=*;2:25/(6(.88;()./(6(4()../(((((((,(((34304))(-4,(.),4:199(-((31(36((-(((/(((-(..)5)3::0)()))))(((.(()((,((.())).)64)
@M00689:251:000000000-CJTJ5:1:1102:7356:5153 2:N:0:5
CGACGGCCATGCACCACCTGTACACCAACCACAAGGGAAACTACATCTCTGCAGCGATCTGGTGTATGTCAAGCCCAGGTAAGGTTCTTCGCGTTGCATCGAATTAATCCACATGCTCCGCCGCTTGTGCGGGCCCCCGTCAATTCCTTTGAGTTTTAGCCTTGCGGCCGTACTCCCCAGGCGGGGCGCTTAATGCGTTAGCTACGACACAGAGGCCGTGGAAGACCCCTACACCTAGCGCCCCCCGTTTACGGCCTGGCCTACCCGGGTAACTAATCCTTGACTCTCTTTCC
+
GGGGGGGGGGFGEGGGGGGGGGGGGGGGGGGGGFFFDEFCGGGGGGGFGGGGGGGGGGGGGGGGGFGGGGEFCGGFGEGGGGC?FGGGGGGGGGGDGFAFGGFGGFFGGG?GGGGGFGGEGGGGGGFG8FCE>CGEEE+@C:CGGGFGFGF7CCDGFF5FFGFEBB>A24>5=BFEFFGG(((,109(((,(462<1<?B:B4<?(4;9>(8:5<B00340:22:7:<0>0:>:??:)5((79(((,4:3(*(4((412(3),..(((42(),.-))5:)))).)-).))-)-
@M00689:251:000000000-CJTJ5:1:1102:13154:5161 2:N:0:5
CGACAGCCATGCAGCACCTGTACACCAACCACAAGGGAAACTACATCTCTGCAGCGATCTGGTGTATGTCAAGCCCAGGTAAGGTTCTTCGCGTTGCATCGAATTAATCCAAATGCTCCGCCGCTTGTGCGGGCCCCCGGCAATTCCTTTGAGTTTTAGCCTTGCGGCCGTAAGCCCCAGGCGGGGCGCTTAATGCGTTAGCTACGACACAGAGGGCGTGGAAGACCCCGACACAGAGCGCCCACAGATGAAGGGAGGGAATAACAGGGGAACTAATACGGGAACACTGAGAGCA
+
C>@@@@CFA,CCAFF@@CE<ECFEC,CFFGGGGGGCCFFGGCG<F<<FF,@<FFGGE,FFGGGG8FEGG@DFGGGGGEG@FGGGAAF9FGEGGG7EGG94=DFCFGG,CEA,4,9@,9=?EECEGGFGGGGGGECG+=D+@EEG7DFAFCGE@;;>7EGAGGE9@BBA=A)-))17A9DGF2/2161499(65)6260(41)..,(-277??2(3(,(-312>??(((-0-(,33424:990(33(.())-*.4(.197(.(.).428191:()).)).,(4(((.,),).))()
@M00689:251:000000000-CJTJ5:1:1102:7371:5164 2:N:0:5
CGACGGCCATGCACCACCTGTACACCAACCACAAGGGAAACTACATCTCTGCAGCGATCTGGTGTATGTCAAGCCCAGGTAAGGTTCTTCGCGTTGCATCGAATTAATCCACATGCTCCGCCGCTTGTGCGGGCCCCCGTCAATTCCTTTGAGTTTTAGCCTTGCGGCCGTACTCCCCAGGCGGGGCGCTTAATGCGTTAGCTACGACCACGAGGCCGTGGACGCCCCCTACACCTAGCGCCCCACGTTTACGGCATGGACTACCCAGGTATCCAAGCCTTGCCTCCTTGTCC
+
GGGG@FGGGGGGGGGGGGGGGGGGGGFDGEGGGGGFEGGGGGEFGGGFGGGGGGGGDGFGEGGGGGGCEFFEFFGGGGGGFG<CEDGGGGGGGGGGFGFFEGGG+AB9FGGGFG9EEED6EE+CGGGGF9EB+@EEE@6CE9EFGGGGFG7D6DCCA;?FG7@CF?ABF==)5=C(8=?55>=0260114:1A<).--832<6)40:F4(((3(,604>0(42((--963(.438?0>?(490(((48:((/((2(3(1,8).(.()(-,)/6))).(43)5((-)(()-6))
@M00689:251:000000000-CJTJ5:1:1102:16098:5230 2:N:0:5
CGACAACCATGCATCACCTGTGATCCTGCCCCGAAGGGAGACCGTGTTTCCACGGCTGTCAGGAACATGTCAAGCCCAGGTAAGGTTCTTCGCGTTGCGTCGAATTAAACCACATGCTCCGCTGCTTGTGCGGGCCCCCGTCAATTCCTTTGAGTTTCAGTCTTGCGACCGTACTCCCCAGGCGGATTGCTTATCGCGTTAGCTGCGGCACGGCGGGATTGGGTACGCGAAACACAAAGCAAGCATGGGTTAGGGATAGGGATACCAGGGTCACGAATCCTGGCATAGCGTGGTA
+
FEEF@EFF@CFEEFFDECF<EEFAFGDGFFCGGGGDGGGGGFGFBFFFDFFE<FGCCEFGGGGGG?FFGGGGGGGDGFGGFFFGGFFFGGGGDFGGGGGCEEGG8FEGGGGGGG,EGGGDE>CE@8AD@DDGGEEGGGGGCCED+?CCCG>FGGDBC;@C9FECAFAFFFBFB>9>F2D<=9@>@B;DD<53?<7:?026?B)).591(((--79>FF0(416,6:(-47((((.,(.(17((-8))(-.(8<7:((388(((.45)),(()(),-4((,)).(..)),3((-,.
@M00689:251:000000000-CJTJ5:1:1102:25613:5287 2:N:0:5
CGACGACCATGCAGCACCTGTACACCAACCACAAGGGAAACTACATCTCTGCAGCGATCTGGTGTATGTCAAGCCCAGGTAAGGTTCTTCGCGTTGCATCGACTTAATCCACATGCGCCGCCGCTTGTGCGGGCCCCCGTCAATTTCTTTGAGTTTTAGCCTTCCGGCCGTACTCCCCAGGCGAGGCGCTTAACGCGTTAGCTACGACACAACGGCCGTGGAAGACCCCTACACCTAGCTCCCGCCGATTACGGCAAGGACTATCCCGGTATCTCATCCTTGCATCGCTGGTCA
+
G4:@6@B@FGEFFGFCF<FCGGFGCGCF@@FFGFEAFDEEEGFGG<FGFGGFDF8C:@CFF,5@4ECBCEF,5,,B<CD966C<FAAF,E:,46C+@<4=EG+@+9E<,=9::FG?+++=+=+@+@8=,>CDC+@>E>C@CGGDD79:FC8CG3,@B@FCF83*)35>B9@==56665D?253(2(4.3,3(9)((-,,,(6A).((719(((((-7(4(-4)((41(()(.57::?F25),((((-(-,(7(((((,(((53)6(.((-(06<))-)))))43))-8(((())
@M00689:251:000000000-CJTJ5:1:1102:26026:5319 2:N:0:5
CGACGACCATGCATCACCTGTCACTTTGTCCCCGAAGGGAAAGCTCTATCTCTAGAGTGGTCAAAGGATGTCAAGACCTGGTAAGGTTCTTCGCGTTGCTTCGAATTAAACCACATGCTCCACCGCTTGTGCGGGCCCCCGTCAATTCCTTTGAGTTTCAACCTTGCGGTCGTACTCCCCAGGCGGAGTGCTTAATGCGTTTGCTGCAGCACTGAAGGGCGGAAACCCTCCAACACTTAGCACTCATCGTTTACGGCGTGGTATTACAGGGTCTCTAATCCTGGCCTCTCTTG
+
G>@EEDGFFFGGGGGFGGGGGGGGGGGGGGGGGGGGGGGGGGGGGGGGGGGGGGGGGGGFFFFEFFGCFGGGGGGGGGGGGGGGGGGGGGGGGEGGGGGGGGGGGGGGGFFGFGGGGGGGGDCEGGGGGGGEGGCDECDEGE6DGGGGFGFF9DFGFGGFGGB@5+@AA8>AFDD=FEGDDDBBBFFBFFFFFEFC?<62<9D<?AEFEFF@;4))/6;;B9>13?F?2@1<B:287<5:6:34:?FF0(37<9:0(4,(,-.6))6-.(8@1:))..6)6450,487((,))
@M00689:251:000000000-CJTJ5:1:1102:26041:5335 2:N:0:5
CGACGACCATGCATCACCTGTCACTTTGTCCCCGAAGGGAAAGCTCTATCTCTAGAGTGGTCAAAGGATGTCAAGACCTGGTAAGGTTCTTCGCGTTGCTTCGAATTAAACCACATGCTCCACCGCTTGTGCGGGCCCCCGTCAATTCCTTTGAGTTTCAACCTTGCGGTCGTACTCCCCAGGCGGAGTGCTTAATGCGTTTGCTGCATCCCTGAAGGGCGGAAACCCTCCAACCCTTAGCTCTCATCGTTTACGGCTTGGACCACCATGGTATCTAATCCTGGCCTCT
+
G>CEGGGGGGGGGGGFGGGGGGFGGGGGGDGGGGGCGGGDGGG?FGGGGGGGGGGGFGGGGG9CFFGGGGGGGGFDFGGGGGGDACEFGGFG7FGFGD>FGGGCGGGGGDFF:FGGGGGGF,@DEGEEFFEFE6CGCCDEEEGGCFF9<FGGC,8EFF@CEF5@E+858ABAA2-)=@GG:9==@99951)7<CCC?318;;?3CEFE)/(,4)(/)(2(43((-(.603:??:(,4?7)))..<2<A:<6::4046,,(,))(((4(.-1F24<A2-<))4)(((.4(
@M00689:251:000000000-CJTJ5:1:1102:22972:5426 2:N:0:5
CGACAGCCATGCAGCACCTGTCACTTTGTCCCCGAAGGGAAAGCTCTATCTCTAGAGTGGTCAAAGGATGTCAAGACCTGGTAAGGTTCTTCGCGTTGCTTCGAATTAAACCACATGCTCCACCGCTTGTGCGGGCCCCCGTCAATTCCTTTGAGTTTCAACCTTGCGGTCGTACTCCCCAGGCGGAGTGCTTAATGCGTTTGCTGCAGCACTGAAGGGCGGAAACCCTCCAACACTTAGCACTCATCGTTTACGGCGTGGACTACCAGGGTATCCAATCCTGGCATCCCGTT
+
GGGGGGGGGGGGGGGGGGGGGGGGGGGFGGGGGGGGGGGGGGFGGGGFGGGGGGGGGGGGGGFFFGFGGGGGGGGGGGGGGGGFGGGGGGGGGGGGGEGGGGGG8FGFG;FGGGGGFGGGGGGGGGGGGG?FEGGGEGGGDGGDGGGGFGGGGFGGFGGFGGFFFFEF5@FFA@DFFFGGF>>F>F52=>@EFE4@4CFFF@DFFEFF1@F@3()7<1??@B03(:?BFFB?FB06<ABFF)-.5:BA>BFF6><BF(421((,4:?))42040:))5<706)(222((((.(
@M00689:251:000000000-CJTJ5:1:1102:22981:5442 2:N:0:5
CGACAGCCATGCAGCACCTGTCACTTTGTCCCCGAAGGGAAAGCTCTATCTCTAGAGTGGTCAAAGGATGTCAAGACCTGGTAAGGTTCTTCGCGTTGCTTCGAATTAAACCACATGCTCCACCGCTTGTGCGGGCCCCCGTCCATTCCTTTGCGTTTCAACCTTGCGGTCGTACTCCCCAGGCGGAGTGCTTAATGCGTTTGCTGCAGCACTGAAGGCCGGACACCCTCCAACCCTTAGCCCTCCTCGTTTACGGCCTTGACTACCCGGGTATCTAATCCTGGCTCCTTCATAT
+
GGGGGGGGGGGGGGGFGGGGGGGGGGG<FFGGGDFGG+B@@EEFGGGAFGGGGGGGGGDFFF,:FECFFFGGGFGGGGGG,EF<F<FGGGGGCGCGGEGGGGG=EEGC<EGGGGGGCFGGGGGGDGGGFGDF8=CECGGGGGG6CDGGFGGGF,@EDGG79BDFF7=A5:A5==CBF@GGB2):52(->>EFFF)9CC>DFB@FFFF@8@@DE5=)/1(6312(4?<;(7??(.117:))))((2(4,(4?F?F600(().),.:?:0(4(0().))6))65)4(()(().))))
@M00689:251:000000000-CJTJ5:1:1102:14058:5454 2:N:0:5
CGACGACCATGCATCACCTGTACACCAACCACAAGGGAAACTACATCTCTGCAGCGATCTGGTGTATGTCAAGCCCAGGTAAGGTTCTTCGCGTTGCATCGAATTAATCCACATGCTCCGCCGCTTGTGCGGGCCCCCGTCAATTCCTTTGAGTTTTAGCCTTGCGGCCGTACTCCCCAGGCGGGGCGCTTAATGCGTTAGCTACGACACAGAGGCCGTGGAAGACACCAACACAGAGGGCCGACAGGTGAAGGAAGGGAAGAACAAGGAAGACAAAACGGGCATAGCAGGGTCG
+
FECFCCFFCCCCAC@@@EE<CAFEF,DFFGGGGGGFCFGGFGGGG<<EDFCEFGGGGFGFGGGGGGCEGGGGGGGFEFFFGGGGDGG9FFFEGGEEGGACEGGC7FGFFFGEG89D,@=CCCEC7+DEEGGGEE8@8E=+@CC+=@FGCFDGGF:;;FGFFC@EEB=AA==A9)1(;8<DDB219>6BB01:9)-<9(4<<9<A<?111(,223(4(4(472<::02(83,(21((.8(,(-(49(((-(.*.:(4(,82,(((.((.4(.0.(5,((((,-(,.,-3))((((-
@M00689:251:000000000-CJTJ5:1:1102:9890:5487 2:N:0:5
CGACGACCATGCAGCACCTGTACACCAACCACAAGGGAAACTACATCTCTGCAGCGATCTGGTGTATGTCAAGCCCAGGTAAGGTTCTTCGCGTTGCATCGAATTAATCCACATGCTCCGCCGCTTGTGCGGGCCCCCGTCAATTCCTTTGCGTTTTAGCCTTGCGGCCGTACTCCCCAGGCGGGGCGCTTAATGCGTTAGCTACGACACAGAGGCCGTGGAAGACCCCTACACCTAGCGCCACCCGTTTACGGCCTGGACTACCAGGGTATCGAACCCGGGCATCCATGGCCC
+
GCCFCEFGGGGGGGGGGGGFGGGGGGFGGFEGG?FDDDEEFGGGADFGGGGGGGGECEGGGFGGGGGGGGGFEFGGGFCFEFGGGGGGGGFEEGGCFFGGG8,FFGGGCGFFC:EGGGGGECEGCE@D=EEGGGEGEGGEE9CFGGGGFF7,;EEEE97BGGFEE>9AAAB@@=EEFFGGB>=999019;?:2<9ABF?04<44<:196>((423<:>3;>BFB<0:?B38?F?12352293((,(-,3((123(-(4041)5>?724:(,).(4:(((((-(47(23)-((,(
@M00689:251:000000000-CJTJ5:1:1102:8739:5567 2:N:0:5
CGACAGCCATGCATCACCTGTACACCAACCACAAGGGAAACTACATCTCTGCAGCGATCTGGTGTATGTCAAGCCCAGGTAAGGTTCTTCGCGTTGCATCGAATTAATCCACATGCTCCGCCGCTTGTGCGGGCCCCCGTCAATTCCTTTGAGTTTTAGCCTTTCGGCCGTACTCCCCAGGAGGGGCGCTTAATGCGTTAGCTACGACCCAGAGGCCGTGGAAACCCGCTACACCAAGCGCCCACCGTTTACGGCATGGACTACGCGGGTCCTCAATCCGGAGCTAGCGGGCG
+
GGDCGGGGGGGGFGGCEGGCGFGGGGDGGGGGGGGFDEFGGGG<FCGGGGGGGGGDDGFGGFFFGGGGGG<FGGGGGFGGCGGGGGGGGGFGEGCEG<FGCF8F@F9FGGGGEGEF;ECCGEGGGGGGDGEGGDGEG8CAEGECDF?EDCDFGGDE7FFF9C@8AD@BA5>55>=EF2*3:)/79(530:?;>36>0(48;EE3@FFF0(((4<0((,499?)-.,((4)-,4?<038,19(4(43>??:<=:?0908.),).4(-,,4(())).,-6(6((-,())((.(((
@M00689:251:000000000-CJTJ5:1:1102:8132:5573 2:N:0:5
CGACGGCCATGCAGCACCTGTACAAAAACCACAAGGGAAACTACATCTCTGCAGCGAGCTGGTGTAGGTCAAGCCCAGGTAAGGTGCTTCGCGTAGCATCGAATTAATCCACATGAACGGCCGCTTGTGAGGGCCGCCGTCAAGTCCTTTGAGTTTTAGCCTTGCGGCCGTACGCACCAGGCGGGGCGATTAATGCGTTAGCTGCGACGCAGAGGCCGGGGACGACCCCGACCACACGCGCCAACCGTATACGGCAGGGACACGCGGGATCACGAAAACGGGCAACAGTGTAG
+
,67+6@:@:C<8AF<,,CE,,6<<,,CF@,;DFGG@,FEF,,@FC,<6,,C,CFEGGBC+BE,B:E,C6@F,A,AFAFGEFGGGB,AA9<FFBF+4<E,=A:E:7F9,CEFGF,>,,9+6=+@C86@DD,>D++8+@C91@C++55=CAC=E:,7,+@7BC7@C5?=A25(2>2((/0;D2(6.39B>(((()).)-,(4:AA)(-41((-33((4496;(4(419((-046(-3(-(270-(((,,-(.462<(-43;?,(((,(-3((,.(-,1((.(40(3(((,).-))
@M00689:251:000000000-CJTJ5:1:1102:8754:5578 2:N:0:5
CGACAGCCATGCATCACCTGTACACCAACCACAAGGGAAACTACATCTCTGCAGCGATCTGGTGTATGTCAAGCCCAGGTAAGGTTCTTCGCGTTGCATCGAATTAATCCACAGGCTCCGCCGCTTGTGCGGGCCCCCGTCAATTCCTTTGAGTTTTAGCCTTGCGGCCGTACGCCCCAGGCGGGGCGCTTAATGCGTTAGCTACGACACAGAGGCCGGGAAGGACCCCTACACCTAGAGCACACCGTTTACGGCATGGACTACCAGGGGATCTAATCCGTGCACCTCGGCTA
+
GGGGGEGGGAEFGGG<EFFCECFGGFDFGGGGGGGCCF@FCGGCEFFEFGFGGGGGGFGGGGGGFGFGFGGFDEGFGGF8EFGGFGGFFGEGGG7+FFGAE:EFEEA9FEEGF,8D4DCEG>EGGGFFDAEEGGGGGEG+1+@DDFGGCGGE6;AF?;77?CC@@5>AF=4):)5:@B:<>B=91:4209((4<>)(42(,-6<)4(102<<?F?F69(7(7(2:3(4()(3:03((.524)870:9:(2:4(4,((.2)4),.().(413),..)..)((-4(),(.43((-
@M00689:251:000000000-CJTJ5:1:1102:20413:5657 2:N:0:5
CGACAGCCATGCATCACCTTGCTTACGAACCGCGGGTATCTAATCCTGGCATCT
+
GGGGGGGGGGGGGGGGFFGGGGGGGGGGGGGGGGGGFFGGGGGGGGGGGGFFGG
@M00689:251:000000000-CJTJ5:1:1102:12540:5701 2:N:0:5
CGACGGCCATGCAGCACCTGTACACCAACCACAAGGGAAACTACATCTCTGCAGCGATCTGGTGTATGTCAAGCCCAGGTAAGGTTCTTCGCGTTGCATCGAATTAATCCACATGCTCCGCCGCTTGTGCGGGCCCCCGTCAATTCCTTTGAGTTTTAGCCTTGCGGCCGTACTCCCCAGGCGGGGCGCTTAATGCGTTAGCTACGACACAGAGGCCGTGGAAGACGCCAACACCTAGCGCCCACGGTTTACGGCATGGACTAACAGGGTAACGAAGCCGGGCATACCGGTCT
+
FCC@CCFF:6CC<FFCD<F<FEGGCEDGGGGGGGGC@FGGGGG8FFFGGGGGGGGGGGGGGGGGGGGGGGGGGGGGGGGGFGGGGGGCGGGGGGGDGGGGGEEFGGGGGGGGGE@D=EFGGCEGGGGGCGGDGGGGGED+AGGGGGGGFGDGGGCEF;FFFGE:@EA=@A9A@9E:F@GGF=51399;FF0:BAABB?<BBF4<?049>F0.2?1?(7;>F?<:?2(4()-48:((54(-47613(3,4-(*4:4>3380)).,4,)48.4))(4((-(((-(4()).(,(,(
@M00689:251:000000000-CJTJ5:1:1102:13160:5722 2:N:0:5
CGACGACCATGCAGCACCTGTGTAAGGACCCGAAGGACACCGAAACCCTAGGGCCTTTCCCTGCAAGGTAAACCCGGGTAAGGGTTCTCGCGGTGCGACGAAGTAAGTAAAAAGGCTCGGCGGCTGGTCGGGGCCCCGGCAAATTCTTTGAGTTTTAGGCGTGGGGGCGGAACTCCCAGGCGGGGGGGCTAATGCGGTGGGCGCGGCAAGAGAGCCGGGGAAGGACCCGAACACCAAGGGCCAACGGGTAAGGGGAGGAACGACAAGGGGAGCAAGGCCGGGCATCAGGGACG
+
FECFC7@F:,CC<EE@CEC<C<,CC<<,CF,7CFGD<,CFGC+@++686,,96:8,,:F,,,5,,,:,9CFF<F,+8@4+B9E,B,,5,4+++@C++++44@4A9F995E?,,8+36@=6C>++@@53,3@E*=@CE85*/?6C+=++::7*1+59+**2)/,,(:(49((4().4),7F(-,21((-(((.).)-(,,((-2(19((4(((.(1,(4(4(41:8.4((0-(-.((((-(-(4:(4((-((/5<(((7(.((-,(-4:3(,)-(4((-((,1(((.5),2(-(
@M00689:251:000000000-CJTJ5:1:1102:18795:5799 2:N:0:5
CGACAGCCATGCACCACCTGTACACCAACCACAAGGGAAACTACATCTCTGCAGCGATCTGGTGTATGTCAAGCCCAGGTAAGGTTCTTCGCGTTGCATCGAATTAATCCACATGCTCCGCCGCTTGTGCGGGCCCCCGTCAATTCCTTTGAGTTTTAGCCTTGCGGCCGTACTCCCCAGGCGGGGCGCTTAATGCGTTAGCTACGACACAGAGGCCGTGGAAGAACCCTACACCGAGCGCCAACGGTTTACGGCAGGGAAAAACGAGGAAACAAAACATGGACACCCGGTGTA
+
GEEEGGGGFFGGCGFFGGG@FFGGGGGGGGGGGGGGGGGGGGGGGGGGGGGGGGGGGGGGGGGGGGGGGGGGGGGGGGGGGGGGGGGGGGGGGGGGGGGGGGGGGGGGFGGGGGGGDGGGGGGGGGGGGGGGGGGGGGGC>EGCGG?EFDFFGGGGFFDFGGFFFFBAAAFFF=45F279@D9@BF>9628?F244118?:<B<<?,((((.(.4<<B(46<?:((42,),(.2,(-32((-((8((,435*4,(7(49((.((-((-2(,/.(.,.3().8))40((--((()
@M00689:251:000000000-CJTJ5:1:1102:23223:5820 2:N:0:5
CGACGGCCATGCAGCACCTGCTTTCGGGACGGTTTCGAATGAAACACCCGGTGGGGTCTACCGGTGGTAAGGTGCTACGCGTTGTATCGGATTAAACCACATGTTCCACCGCTTTTGATGACCTCCGTCAATCTCTTTGAATTTCAGCCTTGCGGCCGTACTACTCAGGCGGAGAACTCTCGCGTTAGCCTGGACTTTCGAGCAGACTCGTTCTCATCGTTGACCGCGTGGACTACCAGGGTATCTAATCCTGGCATCT
+
GGGGGGGGGGGGGGGGGGGGGGGGGGGGGGGGFGGGGGGGGGGGGGGFGGGGGGGGGGGGGGGGGGGGGGGGGGGGGGGGGGGGGGGGGGEGDGGGGGGGGGGGGGGGGGGGGGGGGGGGGGGGGGGGGGGGGEGGGGGGGGGGDGGGFGGFGGGGFGGFGGEFCFEFFF@FF>9DFC7:4@FFFFFFFFFFFFFFFFFF?0?>BF?)3::F:(6<9>::?004310(-.410)58?:86::205.)-6<B=)(.()4)
@M00689:251:000000000-CJTJ5:1:1102:9860:5821 2:N:0:5
CGACGACCATGCAGCACCTGTACACCAACCACAAGGGAAACTACATCTCTGCAGCGATCTGGTGTATGTCAAGCCCAGGTAAGGTTCTTCGCGTTGCATCGAATTAATCCACATGCTCCGCCGCTTGTGCGGGCCCCCGTCAATTCCTTTGAGTTTTAGCCTTGCGGCCGTACTCCCCAGGCGGGGCGCTTAATGCGTTAGCTACGACACAGAGGCCGTGGAAGACCCCTAAACCTAGCGCCCACCGTTTACGGACAGGACGAACAGGGTAGCTAATCCTGGCATCCCAGGCC
+
GEEGEGGGGGGGGGGGGGGCGGGGGGGGGGGGGGGFCFFGGGGGGGGGGGGGFGGGGGGGGGGGGFGGGGFGGGGGGGGGCFGGGGGGGGFGGGGDG<FGGGFGGGGGGG@FGGGGDFDEGGGGGGGGFGGGGGGEGGGCCECC@FFGFFFGFFFGFCCFGGF):B8@>>AFFFFFFFGG9B@9;199BFF<BA229??02<<A7?(7>B08>FB?FF016??2(:??<0(().:382,296(4189.:2:4621,(,,(1(,(47?FB.,))).6)352)5(().(.))(((
@M00689:251:000000000-CJTJ5:1:1102:7494:5831 2:N:0:5
CGACGGCCATGCACCACCTGTCACTTTGTCCCCGAAGGGAAAGCTCTATCTCTAGAGTGGTCAAAGGATGTCAAGACCTGGTAAGGTTCTTCGCGTTGCTTCGAATTAAACCACATGCTCCACCGCTTGTGCGGGCCCCCGTCAATTCCTTTGAGTTTCAACCTTGCGGTCGTACTCCCCAGGCGGAGTGCTTAATGCGTTTGCTGCAGCACTGAAGGGCGGAAACCCGCCAACACTTAGCAACAATCGTTGACGGGGTGGACTACTATGTTAGTTAATCGTGGCCTCCATGC
+
GEEEEDFGEEFFFFGDEFGAEEFF,6,CFFGGGGGC@FGGGGGGCDCFFGCFGFGGGFFGEFFGGGGGDGGGGGGGGGGFG<EFFG?AAFCGGGF=@FGC,FEGGFAFEFEFFGG>FF=EFFFCCC6+@DF9EGGE@>=CEECCD+<ABFGGCEFFAF7CFGFEEF@>BA8:ABD)=44>BAFFFFF>,5?C3<>)5)6;37;)9;);@@@F31)7@BF099269021(),(4412-)64)))(,.)52.4)14:9((--(,82(4))-)-*)).664<4(.(((().(())(
@M00689:251:000000000-CJTJ5:1:1102:20875:6037 2:N:0:5
CGACGACCATGCAGCAACGGTGTTCCGGGCACCGAAGAGAAGGTCACATCTCTGCGACCGGTCCCGGCCATGTCAAGGGCTGGGAAGGTTATGCGCGTTGCGTCGAATTAAACCACAACCACCACCGATTGCGCGGGCCCCCGTCAAATCCCTTGAGTTTCAGTCTTGCGACCGTACTCCCCAGGCGGGGTGCTCAACGCGTTAGCTGCGGCAGAGCCGGTTGTGGTCCCGGCCAAACATACCATCCATCGTTTAGGGCACGGATTACATGTGGCCCAAATCCTCCAAGATCATG
+
,++6+66+@<FFDFF8,6++86B,,CCF@++8D+@:C7E@66,,6C,6CCFFGC<::+6@+@FGC:>4:=,B,C5,5<4?F=B+,,6?9<?,998+CBE68FB+33D,+CF,,6@+,,+6+@C,8+:+*@8,1:**>E?EE***:DD+;*9+++5?A9@FGCCCE=)))(.1,9?FF<7F0<?(142,,(4(3<)-48?01,76(4<27((---(((4((((-(-((),)-39((((,()))())(()))(.(-,)51(,,3,3(()))))*)-(.(-2.).())(..)82).).
@M00689:251:000000000-CJTJ5:1:1102:20858:6042 2:N:0:5
CGACGACCATGCAGCACCTGTGTTCCGGGCTCCGAAGAGAAGGTCACATCTCTGCGACCGGTCCCGGACATGTCAAGGGCTGGTAAGGTTCTGCGCGTTGCGTCGAATTAAACCACATGCTCCACCGCTTGTGCGGGCCCCCGTCAATTCCTTTGAGTTTCAGTCTTGCGACCGTACTCCCCAGGCGGGGTGCTTAACGCGTTAGCTGCGGCACAGCCGGATTGGGTACCGGCCACACCAAGCATCCATCGTTTAGGGCGAGGGCGACCAGGGTATCTAATCCTGGCACACCTGG
+
GEEGGGGGGFGGFGGGFGG@FEGGGGGGGGGGGGGGGGGGGGGGGGGGGGGGGGGGGGGGGGGGGGGGGGGGGGGGGGGGGGGGGGGGGGGGGGGGGGGGGGGGEGGGFGGGGGGGGGFGGFGGGGGGGGGGGGGGGGGGGGGGGDGGFGGGGGGGFFGFGGEEFFFBE;;07;@FE?GGF@DFFFFFBFFBFFFFFFF99>>1?B9BFFB9BB:?BBFF3(((4::D:FBF69907:<:0:(()34246(0(-(.8<:3211(4((,((,5-,52).)))5)))..,).(((.(
@M00689:251:000000000-CJTJ5:1:1102:11542:6090 2:N:0:5
CGACGGCCATGCAGCACCTGTACACCAACCACAAGGGAAACTACATCTCTGCAGCGATCCGGTGTATGTCAAGCCCAGGTAAGGTTCTTCGCGTTGCATCGAATTAATCCACATGCTCCGCCGCTTGTGCGGGCCCCCGTCAATTCCTTTGAGTTTTAGCCTTGCGGCCGTACTCCCCAGGCGGGGCGCTTAATGCGTTAGCTACGACACAGAGGCCGGGGAAGACCGCGACACCTAGAGCCCAACGGTTACGGGATGGAACACCCGGGTAGCCAAACCTGGCATCAGGGACACG
+
F>@@@@@@:;CCDGG@EEA<C@FGFFGGGGGGGGGCCCFFG9ECF,CCFGGGGGGGGGGGGGFGGGGGGGGGGGGGGGGGGGGGFFFCFGGGGGGGGGGGGGGGGGGFGGGGGE==9EG=ECEGGEGGGGGGGEEDGEG9CGEF7BGDAFCCFA:E+@56CG558?9A=@-:@(8>FDFD96111>9>B;:0<>ABF8B?BF2:),4(-1:?0(:<B>0362:B0(:(-0--9(3(.5)34((.(,-(4-4)8?03,4:(5(,(((-(((()).,(((-(.3,4).))).(((.(
@M00689:251:000000000-CJTJ5:1:1102:15400:6171 2:N:0:5
CGACAACCATGCAACACCTGTCACTTTGTCCCCGAAGGGAAAGCTCTATCTCTAGAGTGGTCAAAGGATGTCAAGACCTGGTAAGGTTCTTCGCGTTGCTTCGAATGAAACCACATGCTCCACCGCTTGTGCGGGCCCCCGTCAATTCCTTTGAGTTTCAACCTTGCGGTCGTACTCCCCAGGCGGAGTGCTTAATGCGTTTGCTGCAGCACTGAAGGGCGGAAACCCTCCAACACTGAGCACTAATCGTTTACGGCGTGGAATACAAGGGGATCTACACCTGGAATCGAGGTC
+
GCCFFDFF@EFFA<C<BC@@CECGA9EFGFGGGGGGEGGFGGGGGGGGEGCFGFGGGGGGGGGGGGGGGGGGGGGGGGGGGGGGFGGGGGGGGGGGGDEGGGGGGG,FFGGCFFCFGG=EFEGGGGGGGG8BCEEE>CGGGGGGGGGGFGGGGGGGFGGFDGFF@?CBAFBFFFFBFFGGDF>2=>@>@FFFEFE?<E@??>;ECE<@EEFF343<@=@FFFF>>?B0,7::??0(4).8>B:8),)563:3()40(4((433)54)).:B)24()6-),4(41(,.5((-(((
@M00689:251:000000000-CJTJ5:1:1102:12022:6174 2:N:0:5
CGACAGCCATGCAACACCTGTCACTCTGTCCCCGAAGGGAACACGGTATCTCTACCGCTTGCAGAGGATGTCAAGACCTGGTAAGGTTCTTCGCGTTGCGTCGAATTAAACCACATGCTCCACCGCTTGTGCGGGCCCCCGTCAATTCTTTTGAGTTTCAGCCTTGCGGCCGTACTACCCAGGCGGGGCGCTTAATGCGTTAGCTACGACACAGAGGCCGTGGAAGAACGCTACAACTGGCGCACAACGGTTAAGGCAGGGACTAAAGGGGGAACAAAGGCAGGGAAAGCAGGC
+
F>:@@CFD<,CECFG<BBC@FAFG9F9FGFCFGEECCFGGGGGCEGGGGGCGFGGAFGGGFGGGGGGGGGGGGGGGGGCFG8FGGGGG<FFDFGGGGGGGGGGGGDF9CFFEDFF8DF?DGEDGGC8EGGGGGGB6++=CECGDGF72=E7,,@@FFA@FFFF9C>5=BA>429=2+929>BDB>09;>9;(24))6>>(8:<464862;>;:(((-3:>463:7?3(3)-(,(.)),(.(((-4,109((0(6).(,1143,.(,,)-(4)4,(((.((.((,(((((,,((-
@M00689:251:000000000-CJTJ5:1:1102:15386:6183 2:N:0:5
CGACAACCATGCAACACCTGTCACTTTGTCCCCGAAGGGAAAGCTCTCTCTCTAGAGTGGTCAAAGGATGTCAAGCCCTGGTAAGGTTCTTCGCGTTGCTTCTAATTAAACCACATGCTCCACCGCTTGTGCGGGCCCCCGTCAATTCCTTTGAGTTTCCACCTTGCGGTCGTACTCCCCAGGCGGAGTGCTTAATGCGTTTGCTTCATCACTGAAGGGCGGAAACCCTCACACCCTTAGCCCCCATCGTTTACGGCGTGGACTACCCTGGAATCTAAACCTGTCATAGCAGT
+
EBCFEEFGECEFF,@@@FGCF<,C,CFFFFEGGFGGDGCCFEFGGGG,,EFFGCF,,C,DEF<A,6C,C8FF?E<,B<AEEEECC8AFGGGG,@:FG@CFGF,9CEDA,AFFGFGG?F?GGGGGEEGGGG>BEG@CCCGG+AC+6DFFFGGF8:F>EDG++=@@C+:))=A=A@C88);C)4-::@(59-9<C*8**/3;@>06C)77)6?3))/)4(/6;0(4(,4:(7(()((4483).).(,,,8(46>6<BF0;((42:.42.(,42)(-,).:),4,4))).)).)).
@M00689:251:000000000-CJTJ5:1:1102:12029:6196 2:N:0:5
CGACAGCCATGCAACACCTGTCACTCTGTCCCCGAAGGGAACACGGTATCTCTACCGCTTGCAGAGGATGTCAAGACCTGGTAAGGTTCTTCGCGTTGCGTCGAATTAAACCACATGCTCCACCGCTTGTGCGGGCCCCCGTCAATTCTTTTGAGTTTCAGCCTTGCGGCCGTACTCCCCAGGCGGGGCGCTTAATGCGTTAGCTACGACACAGAGGCCGTGGAAGACCCCGACACCTAGCGCCCACCGTTTAAGGCCGGGACGACACGGGGAGCCAAACCGGGCAAGCCGGTC
+
GGDFEEFGCEFFFDEFFFGCFGFG,CFGFGGGGGGGGGGGGGGGGGGGGGGGG9FGGGGGGGGFGGGGGGGGGGFGGGGGGGGGGGGCEFGGGGGGGGGGGGGGGGFGGGG8FGGGGGBFFGGGGGGGGGGGGGGGCEGGGGGGGGGGFGGGFGFFFFGFGGFDFFEF>AAFFFF(==FGFDDB@FBB9>>F?BA26<>FB1:A<>BFBFFF?6?F<(473>>FDF?F?@6(39>>F332,9(40?F:1???()..(((-906(79(4,-4)-(,(.114((,,9(-((((((-
@M00689:251:000000000-CJTJ5:1:1102:22379:6221 2:N:0:5
CGACGGCCATGCAACACCTGTACAGCAGCCCCTTGCGGGGAAAGGATATTTCTACCCCGGTCTCCTGCATTTCGAGCCCAGGTAAGGTTCTTCGCGTTGCGTCGAATTGAACCACATGCTCCACCGCTTGTGCGGGCCCCCGTCAACTCCTTTGAGTTTCAGCCTTGCGACCGTACCCCCCAGGCGGCGAACTTAACGCGTTAGCTTCGATACTGAGCTCCAAGTTGAGCCCAACATCCAGTTCGAATCGTTTAGGGCGTGGACAACCAGGGTATCTAATCAGGGAACACAGATG
+
GGGGGDGGEGGGGGGFFGGDGGGGGGGGGGGGGGGGGGGGGGGGGGGGGGGGGGGGGGGGGGGGGGGGGGGGGGGGGGGGGGGGGGGGGGGGF@FGGGGGGGGDGGGGCGGGGGGGGGGGGGGGGGGGGGGFGGGG5E?EGGGGGDGGF6CFGFGGFGGFGFFFF==BB7;;9?@?EEGGFFBFFF>>B>;;FDFDFFFFF9?6:>AABFAFBAFAB7).8775)))-86<:0<?F??133944?1(.4(.7:<<?B02-4;(2)((-1(4).(54)64)--)),(.(,(..())
@M00689:251:000000000-CJTJ5:1:1102:9808:6357 2:N:0:5
CGTCCGCCATGCATCACCTGTGTTACGGCTCCCTTTCCTTCACACCCCCATCTCTCCACGCTTCCTTACATCTCTCTTGTCCGTCACGTTCTTCGCGTTCCTTCTACTTTTTCCACATCCTCCCCCGCTTGTGCTGGCCCTCGTCTTTTCCTTTTCGTTTTCTCCTTCCTTCCGTACTTCCCCGGCCTTCAACTTCCCTCTTTAGCTCCTGTACTCATACTTCGCTTACCCCACCCCCAGTTGACTTCCTTTCGTGCTTTGACTCACCAGTTTACCAATCCTGCCATCCCAGTTT
+
E+,=+@BF@6,,,<F@<F,,CCFCEF886+@FFD<,;,<@@<F96,@FE7C8F,<,,,6,@,8@FEE@CC6,AE,9<<,59,8BB,,,94,94E9@+6@6=,C?,9,?A,,,A:EG,=6==DG+BE6+C6+664,@?+=D+,+==++@1DD3,7,79,6*=+**:DF*8**0=)@)3:+20:)):>))06**1<8A*:*:)1:6*9C*0009*/9*89*4848(8;1(6;(,,((47(((/)))/))7).66)4.(3().)).))).,,()1))))).)(())(.).((()).))
@M00689:251:000000000-CJTJ5:1:1102:12392:6403 2:N:0:5
CGACGGCCATGCATCACCTCGACTCCACTCCCTTGCGGGATAGCGGTGTTTCCACCGCCGTTGAGAGGCCGTTCGAGCCCAGGTAAGGTTCTTCGCGTTGCGTCGAATTGAACCACATGCTCCACCGCTTGTTCGGGCCCCCGTCAATTCCTTTGAGTTTTAGCCTTGCGGCCGTACTCCCCAGGCGGGGCTCTTACTGCGTTAGCTACGACACAGAGGCCGTGGAAGACCCATACACCTAGCGCCACCCGTTTACGGCATTGAATACCCGTGTCTCTCAACCCGGCAACT
+
GGGGGGGGGGGGGGGGGGGGCEGGGGGGGGGGGGGGGGG:FFFGDCFEFEGGG,FGCFGEEGFF,=E:FG>FFG78,CGG88BF9,,AFFGGGG@FDGGECCEEDCGGG:<FGGGGGGF?=DGFGG+8CE8D,@3>EGGEGDCCGG4CCGGGGGC,:FGFGF=8;FF)35(49(6,:<GF??@?FFF(26;(488)).:<06?((4<AFFBF01(,831(--,(,-3(451<((,4??FB0423(4-(.(().58A2:6(9)5))))))(-)-1().))))(.(,((-3((
@M00689:251:000000000-CJTJ5:1:1102:15982:6411 2:N:0:5
CGACGACCATGCACCACCTGTACACCAACCACAAGGGAAACTACATCTCTGCAGCGATCTGGTGTATGTCAAGCCCAGGTAAGGTTCTTCGCGTTGCATCGAATTAATCCACATGCTCCGCCGCTTGTGCGGGCCCCCGTCAACTCCTTTGAGTTTTAGCCTTGCGGCCGTACTCCCCAGGCGGGGCCCTTAATGCGTTAGCTACTGCACAGAGGCCGTGGAATACCCCTACACCTAGTGCCCCCCCGTTCCGGCAGTGCCTACCGGCGGACCAACATCCGGACACGCCGTCTG
+
GEDCCCCGGGGGGFFFGFGFGGGGGGGGGG:FGGGCGGF8FGGGGGFCGGGGFFFGCFGGG9FEGGGGFGFF9@FFGD7,CFD8FBFCFFFCGFG@FFG=EE8FGG?CF=<FFFFGGGGCE6CGGE6E8B>>=@CEGCDGGD6+?ACCFF7@8FFCBE7=CF*))9=A447)<@C:F><*59((676(-(,)65<2;<?(,.):<2)))56(32::<>;(4().)))42)48(.7(())-6>((-(3(44?)-(,4(.4))))(.(,(49()((.(((,((((42(((((((,(
@M00689:251:000000000-CJTJ5:1:1102:15965:6416 2:N:0:5
CGACGACCATGCACCACCTGTACACCAACCACAAGGGAAACTACATCTCTGCAGCGATCTGGTGTATGTCAAGCCCAGGTCAGGTTCTTCGCGTTGCATCGAATTAATCCACATGCTCCGCCGCTTGTGCGGGCCCCCGTCAATTCCTTTGAGTTTTAGCCTTGCGGCCGTACTCCCCAGGCGGGGCGCTTAATTCGTTAGCCACTACCCAGTGGCCTTTGACGACCCCTACACCTCGCTCCCCCCTTTTACGTCATGTACTCCCTGGGGTTCCCATCCTTGCACCTCCTTCCT
+
GDGGGGGGGGGGEFFFGGGGGGGGGG8@FGCF<F<E@FFGGGEGC@FGGGGGGDFFEGGGGFGGGACEFG@,CBFGECFF,,6,FEFFGG@F7FG7FBFD8=8FEE,@FG@FFF,D8EF6C>+@EEFFFFC+=@EEGG8@@+;EFGGGCF+3DAEGF@9BGFC5@?8>@:@):5CEF@**6>9(40;(41:1):)6(583492)3((((4)(.)(18)))..)(-(462)-4,22(((,(.4,(4;(8745F((4(,:.)6-).(()(14(0(().)(.))-4)).(.(()).)
@M00689:251:000000000-CJTJ5:1:1102:12403:6422 2:N:0:5
CGACGGCCATGCATCACCTCGACTCCACTCCCTTGCGGGATAGCGGTGTTTCCACCGCCGTTGAGAGGCCGTTCGCGCCCAGGTAAGGTTCTTCGCGTTGCGTCGACTTGAACCACATGCTCCACCGCTTGTGCGGGCCCCCGTCAATTCCTTTGAGTTTTAGCCTTGCGGCCGTACTCCCCAGGCGGGGCGCTTAATGCGTTAGCTACGACACAGAGGCCGTGGCATACCCCTACACCTAGCGCCAACCGTTTACGGCATGGACTACCCGGTTCTCTAATCCTGCCATCT
+
GGGGGGGGGGGGGGGGGGGGFGGGGGGGFGGGGGFGGEGEFAFGC@FDGGGGG9FG:FGEGDF<<,5,BFBFEG:+8CGG7==F<9,AFFGGGG7F7FG+=+@F@F+@C=,@FGGG8F9FGGGGGGDGGEEG,D7BEGGGGGGGG*1=FFGGGF725FGFGG1CFFF4=031>(:?FFGGFFFFFF6;(196>632)6)66<BF0>D4>3(429?:(,(-3(766(().9??B61?BFBF:)3(4>((8835<3(::1>(2<044,,42,4:(-(4-.))..:2)5()68-
@M00689:251:000000000-CJTJ5:1:1102:7343:6442 2:N:0:5
CGACGGCCATGCATCACCTGTACACCAACCACAAGGGAAACTACATCTCTGCAGCGATCTGGTGTATGTCAAGCCCAGGTAAGGTTCTTCGCGTTGCATCGAATTAATCCACATGCTCCGCCGCTTGTGCGGGCCCCCGTCAATTCCTTTGAGTTTTAGCCTTGCGGCCGTACTCCCCAGGCGGGGCGCTTAATGCGTTAGCTACGACACAGAGGCCGTGGACGACCCCTCCCCCTAGCGCCCCCCGTTTCCGGCCTGGACTAACCGGTTATCCAATCCTGGCATCCTCTTCG
+
FEFGGGGGGGGGGGGFFGGGGEGGGGGGGGEFF8FFECCEGGGGC9FGGGGGAEFG:EGGGGGGGEGFGG9@?FGGFEFG<C@FGGGGGGGGEGGFF@FGGAEFGC9FGG9FEFEGGGG=EG>CCCDF?FEEEEGGGGDGGEGGGGGGFG=,@FGGF9AB>DC5C55@AAFAFFFFFFCC5B>9909>FFF0):):;B:2,44>?089,43:?(4:?(4(,1(4(4;9?F1(-196((((-,4(790,:34*,(,(-((((.(),.41,2(*-)))6:7))(((.(()-))),
@M00689:251:000000000-CJTJ5:1:1102:7358:6456 2:N:0:5
CGACGGCCATGCATCACCTGTACACCAACCACAAGGGAAACTACATCTCTGCAGCGATCTGGTGTATGTCAAGCCCAGGTAAGGTTCTTCGCGTTGCATCGAATTAATCCACATGCCCCGCCGCTTGTGCGGGCCCCCGTCAATTCCTTTGAGTTTTCGCCTTGCGGCCGTCCTCCCCATGCGGGGCGCTTAATTCGTTAGCTACGACACATACACCGTGACAGCCCCCTACCCCTATCTCCCCCCGTTTCCGTCACGTACGCACTGGGTTTCCTATCCTTGCATCCATTTCATT
+
C=CCF@FEEGGG9FFE@GGDGFG9EGFEGGGF@66CFFC<FGGGGGGFGG<FGFF7@EFF9@F@F,C@FEC,AEGGGFFG9?DFGFF?FFFCEFDBFDE=@F,FFGAEEF<@:E98,4=+@>=CEGGG,E8=@==>CE6@EG+??DFFFG+@*EAEE;75?D9):*)555@(524>B@F*53(,(,,((42(-6)6(54114462(,-((.)))),8(.1((),(--80)-32::((.)).8((43(422)@1)40(-(,-(((-((((.()).))))()69?>))()))))))-
@M00689:251:000000000-CJTJ5:1:1102:17120:6501 2:N:0:5
CGACAGCCATGCAACACCTGTACACCAACCACAAGGGAAACTACATCTCTGCAGCGATCTGGTGTATGTCAAGCCCAGGTAAGGTTCTTCGCGTTGCATCGAATTAATCCACATGCTCCGCCGCTTGTGCGGGCCCCCGTCACTTCCTTTTAGTTTTAGCCTTGCGGCCGTACTCCCCAGGCGGGGCGCTTACTGCGTTAGCTACGACCCAGAGGCCGTGGACGCCCCCTCCCCCTCCCCACCCCCGTTTACGGCCTGGACTACCCGGGTATCTACACCTGCCCTCCCTGTCTC
+
GGGGGGGGGGGGG,EFGGGGGGGGGGFEGGGGCC8FEGEFGGGGGGGGGGGGEFF@:FFGBEFCFCFGGGF<CFGGFEFFF,C8FFGGGG7F@FE=F=FFE84FG9AFGGGGFGEGFGG>EG8EGGEF8F=@8@CGGGDCGC+?DGGGFG+,35EFF,9BGGF):35>@5@@@FCEFF*;59=B09:7>BF0)5-66B6.,:968123(3(.(((-44>2(4(((43;>D(41136((4((-,,4;6<?2(7(-9904((4>(3:3(4(-,)4).).,4(((((((,(().)))
@M00689:251:000000000-CJTJ5:1:1102:25032:6597 2:N:0:5
CGACAACCATGCAGCACCTGTACACCAACCACAAGGGAAACTACATCTCTGCAGCGATCTGGTGTATGTCAAGCCCAGGTAAGGTTCTTCGCGTTGCATCGAATTAATCCACATGCTCCGCCGCTTGTGCGGGCCCCCGTCAATTCCTTTGAGTTTTAGCCTTGCGGCCGTACTCCCCAGGCGGGGCGCTTAATGCGTTAGCTACGACACAGAGGCCGTGGAAGGCCCCTAACCCTAGCGCCAACCGTTTCCGGCATGGACTACCCGGGTATCTTATCCTGGCCTCCTCGTTC
+
GGFGGGGGGGGGGGGGGGGGGGGGGGGGGGGGGGGGGGGGGGGGGGGGGGGGGGGGGGGGGGGGGGGGGGGGGGGGGGGGGGGGGGGFFFGGGGGGGGGGGGGGGGGGGGGGGGGFGGGGGGDGGEGGGGGGGGGGGGGGGGGGGCFGFFFGGFGGFGGFCF@5CDB9AFAAFFF@F=4C2=@@>BF>>>F?BBA29?FF6<<486?F6>1(4.61:96>>F<100:39>0((4:?:?0(43((3(((43)04((((8(,.)5:B(-79(206))..6))-..(,,((((((,
@M00689:251:000000000-CJTJ5:1:1102:25016:6605 2:N:0:5
CGACAACCATGCAGCACCTGTACACCAACCACAAGGGAAACTACATCTCTGCAGCGATCTGGTGTATGTCAAGCCCAGGTAAGGTTCTTCGCGTTGCATCGAATTAATCCACATGCTCCGCCGCTTGTGCGGGCCCCCGTCAATTCCTTTGAGTTTTAGCCTTGCGGCCGTACTCCCCAGGCGGGGCGCTTAATGCGTTAGCTCCGACACAGAGGCCGTGGAAGACCCCTACCCCTAGCGCCCCCCGTTTACGGCATGGACTACCAGGCTATCTAATCCTGGCATCTCCGCCT
+
GGGGGGGGGGGGGGGGGGGGGGGGGGGGGGGGGGGGGGGGGGGGGGGCGFGGGGGGGGGGGGGGGGGGGGGGGGGGGGGGGGGGGGGGGGGDGGFEGGGGGGGGGGGGGGGGGGGGGGGGGGGGEGGGFGGGGGGGGGGGGGDCFGGGFFGCFFGFFFFFGG@58A>5==>AD>A);:CDBFBF>FBFF>FB>A9>6(-46A<)(44732724:?F:1776:2(4:?:48?B((3(,,,(49(4(,,-208=860,(4().4(((.2(((.*(.).:269)(8.-:BF)((((
@M00689:251:000000000-CJTJ5:1:1102:26530:6635 2:N:0:5
CGACGACCATGCATCACCTGTACACCAACCACAAGGGAAACTACATCTCTGCAGCGATCTGGTGTATGTCAAGCCCAGGTAAGGTTCTTCGCGTTGCATCGAATTAATCCACATGCTCCGCCGCTTGTGCGGGCCCCCGTCAATTCCTTTGAGTTTTAGCCTTGCGGCCGTACTCCCCAGGCGGGGCGCTTAATGCGTTAGCTACGACACAGAGGCCGTGGACGACCCCTACACCTCGCGCCCCCCGTTTACGGCATGGACTACCAGGGTACCTAATCACTGCCCTTCTTTCT
+
FCFE@+@FFFFGFGGEFGGGGFGFGFGGGDGGG<FGGG,CFGFGGEFGGGFGGGGGDGGGGGGGGFGGGGFAEFGGGGGED,<EFFGGGGGGGGGGGFFGDG=FGA<EFFCFGGGGDFG6CEEGGGFGFD688CEGGG>@EE>EDGCGCFD,+7;EFF+@>C@CE?AAB49AA=A>F56*>=50261022?B))).(24(,<<98(-9(4207??FBF7190((-7>>6)(43:<<(--(49((4((-4?1B2:9397,)55((.).((::))-))..).6<2(.,.1)))..
@M00689:251:000000000-CJTJ5:1:1102:26508:6636 2:N:0:5
CGACGACCATGCATCACCTGTACACCAACCACAAGGGAAACTACATCTCTGCAGCGATCTGGTGTATGTCAAGCCCAGGTAAGGTTCTTCGCGTTGCATCGAATTAATCCACATGCTCCGCCGCTTGTGCGGGCCCCCGTCAATTCCTTTGAGTTTTAGCCTTGCGGCCGTACTCCCCAGGCGGGGCGCTTAATGCGTTAGCTACGACACAGAGGCCGTGGAAGACCCCTACACCTAACGCCCACCGTTTCCGCCATGGTCTACCAGGGTATCTAATCCTGGCTTCTCTGTAC
+
GGFEFGEECFGGGGGGGGGGGEFGGGGGGGGGFFGFGGCGGGGGGGGFFGGGGDCBFGGGFCFFGGGGGGCEEFFFGGGFGGGCFFFGGGG7CFGFGGGG6C@FGGGGGGGGGGFDDFGGGGGGGGGG,EB68C@EGGDGEEECFGGGFGGGGFGGFFFFGGB==BFBFBFAA2CBFFFC@B993>9;;>?1<2):66<?BA<:>:3217:043<?<BF091<?0(44:FBF:<?:7),(-((-44918()7:(4(8?:))).69))(,(,0)))).5))42((,3)).6-))
@M00689:251:000000000-CJTJ5:1:1102:23421:6702 2:N:0:5
CGACGGCCATGCAGCACCTGTACACCAACCACAAGGGAAACTACATCTCTGCAGCGATCTGGTGTATGTCAAGCCCAGGTAAGGTTCTTCGCGTTGCATCGAATTAATCCACATGCTCCGCCGCTTGTGCGGGCCCCCGTCAATTCCTTTGAGTTTTAGCCTTGCGGCCGTACTCCCCAGGCGGGGCGCTTAATGCGTTAGCTAGGACCAAGAGGCAGTGGGAGACCCCTAACACTAGCGCCCACCGTTTCCGCACAGGGCCTAACAGGTATCCAATGCGGACATTGCGTGTCTT
+
GEFGGGGGGGGGGGGGGGFGGFEEGGGG@CCGGFGGDEFGGFGEGCEAFFEFFGGGGDGGGGGGCDFFEECFFG7DDFGGGGGGGGGFFFGGGECFDFBECGGG7BFGG;FGGFFEFFFDGGGGGGDGFF6CED8CEGG::EE7=FCGC+C<EEGFAA*+9+83:>BF):79>>;@4>GGFF@@99((3>::B)-.((4,()64).).((.123264(((,(.-(4-(43(,3).4.4(3(,4(14446(.1-((-((4(((,,).).84444))))((((((()).)(-3(2).
@M00689:251:000000000-CJTJ5:1:1102:23425:6721 2:N:0:5
CGACGGCCATGCAGCACCTGTACACCAACCACAAGGGAAACTACATCTCTGCAGCGATCTGGTGTATGTCAAGCCCAGGTAAGGTTCTTCGCGTTGCATCGAATTAATCCACATGCTCCGCCGCTTGTGCGGGCCCCCGTCAATTCCTTTGAGTTTTAGCCTTGCGGCCGTACTCCCCAGGCGGGGCGCTTAATGCGTTAGCTACGACCCAAAGGCCGTGGACGACCCCTACACCTAGCGCCCACCGTTTACGGCCTGGACTACCAGGGTATCTAATCCTGGCATCACTGTCA
+
GGGGGGGGGGGGGGGFGGGGGGGGGGFGGGGGGGGGGGGGGGGGGGGGGGGGGGGGGGGGGGGGGGGGGGGGGGGGGGGGGGGGGGGGGGGGGGGFGCGGGGGGGGGGGGGGGGGGGGFGGGGGGGGGFGGEGGGGGGGGGCGGDGGGFGCF6FGGFGFFGGF@@*8AFFBFFFFEFD8C=B5>3;>>F;FB>FABF:8209>DFF:6(33(,24?B>F>90(30171?>(82:?B:3:(49FF:?1:BBFF?:9(-(1(48(,3))-1(.66.4)..:4)((()().6):))
@M00689:251:000000000-CJTJ5:1:1102:17612:6858 2:N:0:5
CGACGGCCATGCAGCACCTGTACACCAACCACAAGGGAAACTACATCTCTGCAGCGATCTGGTGTATGTCAAGCCCAGGTAAGGTTCTTCGCGTTGCATCGAATTAATCCACATGCTCCGCCGCTTGTGCGGGCCCCCGTCAATTCCTTTGAGTTTTAGCCTTGCGGCCGTACTCCCCAGGCGGGGCGCTTAATGCGTTAGCTACGACACAGATGCCGTGGAAGACCCCTACACCTAGCGCCCACCGTTTACGGCCTGGACTACCAGGGTATCTAATCCTGGCATCTCTGTCC
+
GEGGGFGGGGGGGGFDFGGGGGGGGGDDGGCGFGFGGGGGGGGGGFGFGGGGFGGFEGGGECFGGFGGGFCDCFGGGF@FF<C?FFGGGGFEEGGEFBFGC88FGGFGGG9FEG@FFGGCGG>ECGGFAFC>E>EGGGGGGD+CFGGGFG<,@FGGFC7BFGF5@B=>:):):BFFF@?<(6911(4-7>B1:9)6;FB?<A4<?033(7((().9?0<(24)3(2:?68((58?<45:B1>BB?B(4?:(8((((,4((.4,2())-(.().44:BA<<2(4,),.:6).4)
@M00689:251:000000000-CJTJ5:1:1102:20204:6870 2:N:0:5
CGACGACCATGCACCACCTGTACACCAACCACAAGGGAAACTACATCTCTGCAGCGATCTGGTGTATGTCAAGCCCAGGTAAGGTTCTTCGCGTTGCATCGAATTAATCCACATGCTCCGCCGCTTGTGCGGGCCCCCGTCAATTCCTTTGAGTTTTAGCCTTGCGGCCGTACTCCCCAGGCGGGGCGCTTAATGCGTTAGCTACGACACAGAGGCCGTGGAAGACCCCTACACCTAGCGCCCACCGTTTACGGCATGGACTACCAGGGCATCCGATCCCTGCACTTCTGTCC
+
GGGGGFGGGGGGGGGGGGGGGGGGGGFFGGGGFFCFDDFGGGGGGFGGGGGCFGGGGGGGFFGGGFGGGGEDEFGGGFFGGFFCGFGGGGGGGGGCFGAF6=BFF9DFGG=FFGFGFGFEGE>EEE6F8EC=6=EGDGCEEE+CFDGFFGC,DAFGFACFGCF5@B=AF255A9CEFF459=22(7>>>BB0<92:9:?:?A22<?00(34,426::(30(4)((3:::7(.(,:00<:(4461??9:<2-91((((4(,4).4:4440((),(((((((.),(82)4).-))
@M00689:251:000000000-CJTJ5:1:1102:23031:6930 2:N:0:5
CGACAACCATGCACCACCTGTCTCCAGGCTCCTTACGGCACCCCTGAATCTCTCCAGGGTCCCTGGGATGTCAAGGCCAGGTAAGGTTCTTCGCGTTGCATCGAATTCAACCACATGCTCCACCGCTTGTGCGGGTCCCCGTCAATTCCTTTGCGTTTCAACCTTGCGGCCGTACTCCCCAGGCGGAGAACTTAGCGCGTTAGCTGCGACCCTGAGAGGCTTACCCCCCCAACGTCTCGTTCTCATCGTTTATGGCGTGGACTACCAGGGTCTCTGATCCTTGCCTCTCTTTCT
+
GGGGGGGGGGGGGGGFFGGGGGGGGGCDGGGGGGFFE7F@FGGGGFG<FGGGGGGGEEFEFGGGADCEFCFG?5CFFG8@FF95C<FFGGGGGGGGG7B,=F7E=FG,A@FFGGGG8DGGGFGGEEGGDGFFE+CEEGGGDGGG6FGGFGGGF,@EBGGF9FDFF7CA5>A=A4AFFEGG)4)>2(69;3=CCA9@>@BF@<8E9);0(((4?(..::??FBDFFF?;>F>0:1:?(,(-:?26>267?<?)5)).(-4(,8?((.)),(.)(64)65)-:-),(6?0:)).<9
@M00689:251:000000000-CJTJ5:1:1102:11227:6945 2:N:0:5
CGACGGCCATGCATCACCTGTGATCCTGCCCCTCAGGGCGACCGTGTTTCCACGGCTGTCAGGAACATGTCAAGCCCAGGTAAGGTTCTTCGCTTTGCGTCGCATTAAACCACATGCTCCGCTGCTTGTGCGGGCCCCCCTCCATTCCTTTGAGTTTCAGCCTTGCGACCGTCCTCCCCCGGCGGATCGCTTACCGCCTTAGCTCCGGCACGACAGGATTGGGTACCTGTCACCACAAGCGACCATCGTTTAGGGCTAGGCCTACCAGGGTATCTCATCCATGCATCTCGGTCT
+
GGFGGGGGGGGGGGGGGGGGGF,CFFG9FFGG6,C@F<,6+@FBBFGFGGFCFC+@B+EF,9,,,C,C,CF,55EFG,:AFCC98A?FFGG7@+AFCE+@=+++8F,,7AFFGFF9D;=D=CC6C=EG=,@3+=EC>CD*@C**DEGGFGC=,*DFFG++=CD@)@((560:(:79F?D).(.(4(,948<B1)4(4(4:).44:?040(4((7((((.-7(33>B92)132<3)4(((4(((-(.,((,().)(8?B20((),47))(-4)4-6)6)6<)).,)-)))((-((
@M00689:251:000000000-CJTJ5:1:1102:21051:7016 2:N:0:5
CGACAACCATGCAGCACCTGTACACCAACCACAAGGGAAACTACATCTCTGCAGCGATCTGGTGTATGTCAAGCCCAGGTAAGGTTCTTCGCGTTGCATCGAATTAATCCACATGCTCCGCCGCTTGTGCGGGCCCCCGTCAATTCCTTTGAGTTTTAGCCTTGCGGCCGTACTCCCCAGGCGGGGCGCTTAATGCGTTAGCTACGACACAGAGGCCGTGGAAGACCCCTACACCTAGCGCCCACCGTTTACGGCATGGACTACCCGGGTATCTAATCCTGGCCACCCCGTCT
+
GGGGGGGGGGGGGGGGGGGGGGGGGGGGGGCFEFDGGGGGGGGGGFGGGGGGGGGGGGGGGGGGGGGGGGFCFFGGGGGGDCDEGFGGGGFGGGGCGGFFEGFGGDEGGG9EFGDGGGGGGGGGGGGG?GC86CGGGG>GGGEFFGGGFG8FEFGGFGCFFFE@C>)=8AF>AFFFFFGGDD>B60>0>FF<<94<>B<BFFA<?B69(4407:0::>;29?30:?FFFF:13<B7?7:>>>>?FF6::51@?(3(38??B22.:(-29166)-6))55<A(8((((-(-4?0
@M00689:251:000000000-CJTJ5:1:1102:10290:7039 2:N:0:5
CGACAGCCATGCATCACCTGTACACCAACCACAAGGGAAACTACATCTCTGCAGCGATCTGGTGTATGTCAAGCCCAGGTAAGGTTCTTCGCGTTGCATCGAATTAATCCACATGCTCCGCCGCTTGTGCGGGCCCCCGTCCATTCCTTTGAGTTTTAGCCTTTCGGCCGTACTCCCCAGGCGGGGCTCTTAATGCGTTCGCTACGACCCAGAGGCCGTGGAAGACCCCTACACCTAGCGCCCACCGTTTACGGCAGGGACTGCCCGGGTTTCTAACTCTGGCCTGTCCGGGC
+
GFCEGEFGGGGFGGGGGGFEGFGGCFCDGECFEGGGCF,CFFGG?<EGGGGFGDCEEGGGDEF?FEFBFGDG,CFFF@FGGFFFFGGFGG7FEGGCF9FA@F4FE;,FCF,=F@=DDFG8@@4=EG=FFCECCEE6@CCEG++?==EFFF+@DAFGC97B?+9*:*8)>)):=CE=?AGD9BA@22:,((7))7)7(44(-1(-(-(-(4,340:?011(,4<(..(4:)3::07?BD>0-4(((,3(,42B:<2(,(-213(3((,(49()).).).6>283()().)(-((
@M00689:251:000000000-CJTJ5:1:1102:10277:7056 2:N:0:5
CGACAGCCATGCATCACCTGTACACCAACCACAAGGGACACTACATCTCTGCAGCGATCTGGTGTATGTCAAGCCCAGGTAAGGTTCTTCGCGTTGCATCGAATTACTCCACATGCTCCGCCGCTTGTGCGGGCCCCCGTCAATTCCTTTGAGTTTTAGCCTTGCGGCCGTACTCCCCAGGCGGGGCGCTTACTTCGTTAGCTACGACCCCGAGGCCGTCGACGACCCCTACCCCTTGCGCCCCCCGTTTACGGCCTGGCCTACCAGGGTCTCATAGCCTGGCCTCCACTTCC
+
GGGGGGGGGGGGGGGFGGGGGGGGAFD8FG@FC<CFGF,,CFFGDFGGGGGG9@F7+CFGE@FEF<FGEG<,:EFG@<7F,CEFFGGGGG:F+CF:F5DD6,,AE,,CEG8F4FEFDGG>EGGGGGCF,D=B6EEEEGDGG++CFGGGFG7,+@EFF,38CGF):*8:@=A4>BFFFF*7(9==>9@(46?6)6).(4:<(:A2<(4;(,(-((-9?,,(,2((-29>F5(,(,3(((.(-:1(3138?:(8(34(((4(.8?1?))4((()).)-).,.(-4(.,4(())).
@M00689:251:000000000-CJTJ5:1:1102:10296:7059 2:N:0:5
CGACAGCCATGCATCACCTGTACACCAACCACAAGGGAAACTACATCTCTGCCGCGATCTGGTGTATGTCAAGCCCAGGTAAGGTTCTTCGCGTTGCATCGAATTAATCCACATGCTCCGCCGCTTGTGCGGGCCCCCGTCCATTCCTTTGAGTTTTAGCCTTGCGGCCGTACTCACCAGGCGGGTCTCTTAATGCGTTAGCTACGACACAGAGGCCGTGGAAGACCCCTACACCTAGCGCCCACCGTTTCCGGCATGGACTACCAGCGTAACTACTCCTGGCATATCTGTCTC
+
GGGGCEGGGGGGGGGDEGGGGGFGFGGGGG@FF8EDFC<EFGGGGDGGGGFF,@F++@FG<FFEF9CEFG9ECFGGG?BFE,CEFFGGGG:F@FG=CF,D4A,AE4?FFGCFAF9DDGGGGEGEEG6F8DC6CEGG>ECGG+9CCFGGFG+,@@EEC>+BDD@5=:5=2)>ADFF6A>4*-66(3(6(7CE)1??E;8:(494.<11>69:4(4(3?(--0-21,4:?10-:2(41(),((,(,3:0:0(5*((--,(,8:),2<70(441)-64)6).4.06()))))).)62
@M00689:251:000000000-CJTJ5:1:1102:16419:7074 2:N:0:5
CGACAGCCATGCAGCACCTGTACACCAACCACAAGGGAAACTACATCTCTGCAGCGATCTGGTGTATGTCAAGCCCAGGTAAGGTTCTTCGCGTTGCATCGAATTAATCCACATGCTCCGCCGCTTGTTCGGGCCCCCGTCAATTCCTTTGAGTTTTAGCCTTGCGGCCGTACTCCCCAGGCGGGGCGCTTAATGCGTTAGCTACGACACAGAGGCCGTTGCACACCCCTACACCTAGCTCCCACCGTTTCCGGCATGCGCTCACCGGGCATCTAATCCTGTCATCCCTTGACTT
+
GGEEGGGGGGGGGGFFGGGGGGGGGGFFGE:FEGFC7A8@FGGGGAGGGGGFD8FB7CFGFAFFGFFCEGF9FFGGGF@FFCACEFFGGGC,7CE7F@GGC8==BC<F,F=F:EDFEFD@CE6E8EF8,>@6@@CCE>8EEGCGGGGGFGD,=DAECD==FG@==988AAF>ADE;FD?;)7A@=9>9>2:()5469<?2:AA<??(((-3((,(3(46(41>)634>>>0:?FB((53)526323((42)*(,4(,2)((4,(-(((-(()().)).65)),)..)())(),))
@M00689:251:000000000-CJTJ5:1:1102:19562:7087 2:N:0:5
CGACAACCATGCACCACCTGTACACCAACCACAAGGGAAACTACATCTCTGCAGCGATCTGGTGTATGTCAAGCCCAGGTAAGGTTCTTCGCGTTGCATCGAATTAATCCACATGCTCCGCCGCTTGTGCGGGCCCCCGTCAATTCCTTTGAGTTTTAGCCTTGCGGCCGTACTCCCCAGGCGGGGCGCTTAATGCGTTAGCTACGACCCCGAGGCCGTGGAAGACCCCTACACCTAGCGCCCCCCGTTTACGGCCTGGACTACCCGGGTCTCTACTCCTTGCATCTCTGTCC
+
GGGGGGGGGGGGGGG8FGGFGGGGGGGGGGEGGEEEEFAFGGFGGGGGGGGFFGGFEGGGGDFGGDGGGG<EFFGGGFGFGGGGFGGGGG@FGGGFGEFG6FCCEA<FFG,F:FEGGGGEGGEGGGFG8FEECEGGGGDGGE6?DFGGFGFDGGCGF;+BFFE5@?>>F=B5ADEBFFCC>B9@@9;(9FF?4<2<1?::0::<??(4(,(40(2>:374(,4<?834<<??:??B0.43096(4394?:(6802(-:((,.(53:((,3(56<B)-8:2)9:3)))))--))
@M00689:251:000000000-CJTJ5:1:1102:15532:7088 2:N:0:5
CGACAACCATGCAGCACCTGTACACCAACCACAAGGGTATCTAATCCTGGCATCT
+
GCCFFDFGGGGGGGGFGFGFFEFGGGGGGGCG<<@AFG<FFGFCGGGG@<@FGGG
@M00689:251:000000000-CJTJ5:1:1102:19471:7094 2:N:0:5
CGACGACCATGCATCACCTGTACACCAACCACAAGGGAAACTACATCTCTGCAGCGATCTGGTGTATGTCAAGCCCAGGTAAGGTTCTTCGCGTTGCATCGAATTAATCCACATGCTCCGCCGCTTGTGCGGGCCCCCGTCAATTCCTTTGAGTTTTAGCCTTGCGGCCGTACTCCCCAGGCGGGGCGCTTAATGCGTTAGCTCCCCCACAGCGGCCGTGGAAACCCCCTACACCTACCCCCCACCGTTTCCGCCTTGGCTAACCAGGGTATCCAATCCTTGCATCTCGTTCC
+
GGGGGGGGGGGGGGGGGGGGGGGGGGGFGGCFD<CFDFDGGGGGGGGGGGGGGGGEEGGGAEFGGFGGGGGDFFGGFFGFG9FFGGGGGG,FEGGFGEFGCA,FFCAFGGGGFG9FGGGCEG+CEGCF,@+6?CEGGGDCG+@CFGGGFGC5+DFGF,0BFGF5:?5=A2>5>DFFFF?45=509(7(24<:)6)47<B0().).(-((4(((4(4917(31<)(44?0)483?013(.(-41(71(.4()9:(4((.4(().44)(-(..0-))))..))..))))-,4(.(
@M00689:251:000000000-CJTJ5:1:1102:10258:7095 2:N:0:5
CGACAGCCATGCAGCACCTGTCACTTTGTCCCCGAAGTGAAAGCTCTATCTCTAGAGTGGTCCACGGATGTCAAGACCTGGTAAGGTTCTTCGCGTTGCTTCGAATTAAACCACATGCTCCACCGCTTGTGCGGGCCCCCGTCACTTCCTTTGAGTTTCAACCTTTCGTTCGTACTCCCCAGGCGGAGTGCTTAATGCTTTTGCTGCAGCACTGACGGGCGGCAACCCTCCAACACTTAGCACTCATCGTTTCCGGCTTGGACTACCAGGGTATCTAATCCTGGACTCC
+
GGGGGEGGGGGGGAFFFGGGGG9EFGGFGGGGGC7FG6<C,,CEFFG,CFEFG9@,CCC,EF,,,8++B4FG<,CBEFGF,E<<ECFGFGGG=F:CF+BGGG7,9FF9<@FGDFEG,@DGG?FGDGGE8E,@C++8@EDGEGGG+?FGFGGG9,8ECGG;+DCFF+>51=C):):8FCGG55>BAA2/92?C<5/>@E5??B07C>E8.;3@F(75((.:(2(71:7?(38???(3264.65AFB0--,8:F061(4,4((43>:7:))48F(4<)<))3:92((,)((
@M00689:251:000000000-CJTJ5:1:1102:13140:7100 2:N:0:5
CGACGGCCATGCACCACCTGTACACCGACCACAAGGGAAACTACATCTCTGCAGCGATCTGGTGTATGTCAAGCCCAGGTAAGGTTCTTCGCGTTGCATCGAATTAATCCACATGCTCCGCCGCTTGTCCGGGCCCCCGTCAATTCCTTTGAGTTTTAGCCTTGCGGCCTTACTCCCCAGGCGGGGCCCTTAATGCGTTAGCTACGCCCCAGCGGCCGTTGAACACCCCTCCACCTAGCTCCCACCGTTTCCGGCATGGCCTACCCGGGTCCCTCACCCTGGACTCCCTTCCC
+
GGGGEFGGGGGGFGGGGGGGGGGGFGCEGG7FD6CFFF<EFGCFCEE@FGGG<8E++6CF@,B<B,E<6E9E,CFFCF7B,?F,FEFGGG7F+FG+@,>D==,A==,@FF9F8FEG,@D+AE6EEG+D,@3@6CGEGG69@++?<CGGFG8,+@FGF9*=>FF):*845)>*:AEFFFC5(/(80>B(4<:7)))6(4?(().).((,,44:(3(7>9((((.)-4:>>;(3277:0,,).2<(,4(.35)96(4((.(43)(.((,-,4()()(.(,61(((,,,,.()(,(
@M00689:251:000000000-CJTJ5:1:1102:19486:7108 2:N:0:5
CGACGACCATGCATCACCTGTACACCAACCACAAGGGAAACTACATCTCTGCAGCGATCTGGTGTATGTCAAGCCCAGGTAAGGTTCTTCGCGTTGCATCGAATTAATCCACATGCTCCGCCGCTTGTTCGGGCCCCCGTCAATTCCTTTTAGTTTTAGCCTTTCGGCCGTACTCCCCAGGCGGGGCGCTTAATGCGTTAGCTACGACACAGCGGCCGTGGACGCCCCCTACCCCTACCCCCCACCGTTTCCCGCTTGCCCTCCCTGGTTTCCCACTCCTGGCCTCCCTTTCCTT
+
GGGGGDGGEGGGGGGDFGGGGFGGGGGEGG>F,6,C:,66EFGGCEGFGGGGGDF7@FFG9<F<FAFFFG<,:EFGG87B,6C=FFGGGG@FEGG7F5EF=A>FG;,EFG9FFF9EDGG6EE+CEE+D4D+++=CGEE+@A++?FFGGFG:36@CGF95<CG@*:<)8>)>):B=BFF*/)7)-(36,9>F055652<?F(64-<(-4(3(((((34(447((,(-3;B5,12:BB2(((-799BF(462:6)21(-1((.,(14(,((.(*)))(((.))(.()(,-().-4))
@M00689:251:000000000-CJTJ5:1:1102:11057:7217 2:N:0:5
CGACGACCATGCACCACCTGTATACCGACCTTGCGGGGCGACTGTTTCCAGCCGCTTCCGGTATCTGTCAAGCCTTGGTAAGTTTCTTCGCGTTGCATCCAATTAATCAGCATGCTCCGCCGCGTGTGCGGGCCCCCGTCAATTACTTTGAGGTTTAGCCTTTCGCCCGTACTCCCGCGGCTGGGAACTTCATGCGTTAGCTGTGACACAGAATCCGTGGACGGGACCATAACTCCAGTTCCCAACGATTACGGCATGGAATACCAGGGTATAAGACCCAGGCATACATGTCTC
+
DC+@@+8F:EF,6,;,98EFGFFE@E7@FCCG,E++++@@7CF::CAEG9C<A++@FGF>+8>=5B,CF,@,,9,,,45C,,,:,5CBG?++@4+=,5=,,,CDF,FF,,>DFC8938+AE6E+@>E*@*BCE*4*4=CEECFF+4=9+++=*>C?F?;/:F34()(/(.4?;33:)(/)-,--3:018))5)-61:6:0))..().-3,((84>.((,(((,(-(-4,),.(-.)..5.42)).48(12(*-(4((4())))),.:1(.(0)).)).(((-4:),)..)6)6)
@M00689:251:000000000-CJTJ5:1:1102:11056:7239 2:N:0:5
CGACGACCATGCACCACCTGTATACCGACCTTTCGGGGCGACTGTTTCCAGCCGTTTCCGGTCTATGTCAAGCCTTGGTCAGGTTCTTCGCGTTGCATCTAATTAATCCGCATGCTCCGCCGCTTGTTCGGGCCCCCGTCCATTCCTTTGAGTTTTAGCCTTGCTGCCGTCCTCCCCCGGCGGGGCCCTTAATGCGTTCTCTGCGACCCAGAATCCGTGGCATGGACCCTACCTCTAGTTCCCAACGTTTACTGCCTGGCCCACCAAGGTATCTACTCCTGGCATCCCGTTCCGT
+
GGGGGGGGGGGGGGGGGGGGGFGFGGDEGGGG,ECCF+@7+@FFGGGGGAFGGCGGGGGCEG7C5F,EGA,=FFGG=<F,5?=EFFGGG+CBEG+F9FF,4,CF9,AEF7F:C+@>FE8EECEEG?F,@+3+@@8:C5@C**=BFGGGB8+*>DFF6,=FGF)86A=>=@(6@F9?3(2)469992(4<:2.<<A(22((.6)4((4(4((((-6:BB:((43(0)4::73:()4)546AAA<7??083:(*).),2)(.,(-14((((.-*-)).))5<)(8.),5((,(.((,
@M00689:251:000000000-CJTJ5:1:1102:12295:7251 2:N:0:5
CGACGGCCATGCAGCACCTGTACATCAACCCCAAGGGACACTCCATCTCTGCAGCGATCTGCTCTATGTCAAGCCCAGGTAAGGTTCTTCTCGTTTCATCGACTTAATCCACATGCTCCGCCGCTTGTGCGGGCCCCCGTCAATTCCTTTGAGTTTTAGCCTTGCGGCCGTACTCCCCAGGCGGGGCGCTTAATGCTTTATCTACTCCCCCGACGCCCTGGTAGCCCCCTACACCTACCGCCCACCATTTCCGGCAGGGGCTCACAGCGTCTCTCACCCTGGCCTTC
+
FGGGEFGGGGGGDFEFGGGGG9F9,,,C,C,B@,;DFG,DFG8C,,,6,CC,99E7+C6B6,9,5,6,<@,5,EF,,:4FC?CFEFGFGG,?6F,,A,EF,,+@8=,<EF<F=:CDDCFAEGCGCC+@,=+6+=>>BEDEEC6DCG7CFC+,3@EFA9=@FGB))955=5:2>DEEFF8:=25>9((-49?04)5<)66))6-)))),(4(-((460(4(4())).,8>33:(27(2((-(34(41())-)0-,((((-2((4))).(-40>()))),(,((.(,))
@M00689:251:000000000-CJTJ5:1:1102:14644:7260 2:N:0:5
CGACAACCATGCAGCACCTGTACACCAACCACAAGGGAGACTACATCTCTGCAGCGATCTGGTGTATGTCAAGCCCAGGTAAGGTTCTTCGCGTTGCATCGAATTAATCCACCTGCTCCTCCGCTTGTGCGGGCCCCCGTCAATTCCTTTGAGTTTTAGCCTTGCGGCCGTACTCCCCAGGCGGGGCGCTTAATGCGTTAGCTACGACACAGAGGCCGTGGACGACCCCTACACCTAGCGCCCCCCGTTTCCGGCATGGCCTACCCGGGTATCTCAACCTGGCCCCCCTTTCT
+
GGGGGGGGGGGGGGEEFGGGGFGEFGDCGG@GF,CCFCF:DFEF8FGGGGGG<EFF@EGG,@E<F,E<FGD9=FGGC@CF9C9<FFGGGGDFEGGBF5EF,,,AF;<FGG@E,EEEGGG,AFCGGG6D4E+>+@EGEG6EE++?EGGGFG+36DFGF,+=CGE):9):==BADFFFFFC74>A>99B09>B1)64<0:?(4AA9B209,94.241:?>>044((,4>F:>6?(4?F?279929(36(4?7)9(7>B0(,(.)3::(-7(-())))).,...(.(((((-(.)-
@M00689:251:000000000-CJTJ5:1:1102:5981:7260 2:N:0:5
CGACGGCCATGCACCACCTGTACACCAACCACAAGGGAAACTACATCTCTGCAGCGATCTGGTGTATGTCAAGCCCAGGTAAGGTTCTTCGCGTTGCATCGAATTAATCCACATGCTCCGCCGCTTGTGCGGGCCCCCGTCAATTCCTTTGAGTTTTAGCCTTGCGGCCGTACTCCCCAGGCGGGGCGCTTAATGCGTTAGCTACGACACAGAGGCCGTGGAAGACCCCTACACCTAGCGCCCACCGTTTACGGGATGGCCTACCGGGTTATATAATCCTGGCTGATCTGCGCGT
+
GGGGGFGGEGGGGGGGGGGGGFGGGCC8FFEFGCGGCECEGGGGCEFAFGFGGGGGDFFGGGGGGGGGGGGGGGGGFGFGGFGGGGGGFFGGDGC@EF;EE8EFFFFFGCGGGG,,=EFGGC>EGDFG,DGGCEE>CDD7E>7<D7@FF?F7EGGGFCGF5:CE@B)4)/:A@=:5?DGDDF29;00766??D<A2(4(,3)).)4(4237??:04:(4(4(308:0,:)-33202,43(,(41((-:8>(/-((((,3.(,4<((,4(((06).))).47(,(,()).))(((,
@M00689:251:000000000-CJTJ5:1:1102:6001:7271 2:N:0:5
CGACGGCCATGCACCACCTGTACACCAACCACAAGGGAAACTACATCTCTGCAGCGATCTGGTGTATGTCAAGCCCAGGTAAGGTTCTTCGCGTTGCATCGAATTAATCCACATGCTCCGCCGCTTGTGCGGGCCCCCGTCAATTCCTTTGAGTTTTAGCCTTGCGGCCGTACTCCCCAGGCGGGGCGCTTAATGCGTTAGCTACGACACAGAGGCCGTGGAAGACCCCTACACCTAGCGCCCACCGTTTACGGCATGGACTACCGGGGTAGCTAATACTGGCATCTCTGTCC
+
GGFGGGGGDGGGGGGGGGGGGGGGGGGGGGGGGGGG:FGGGGGGGAACEFGGGGGDG@FFFFGGFGAFGGGGGGGGGGGGGGGGGFCFAGGDGGCCGFFGGG8FDGGF<EFFFCDGFGF8EGGGGDGEGGG@CECEGGG+7CEGDFGGFC+:DCD;FEDFCCEB5?A9:AFFF9E>F9CDBF293090>9:?F)6A9:086A).5:?97>01.,(4<>6790<?:?<??F??F::4:7((.,,(((-325(/03;B((3))).24((-7-().6-5)-6--4:().)).)-.)
@M00689:251:000000000-CJTJ5:1:1102:25686:7294 2:N:0:5
CGACGGCCATGCAACACCTGTACACCAACCACAAGGGAAACTACATCTCTGCAGCGATCTGGTGTATGTCAAGCCCAGGTAAGGTTCTTCGCGTTGCATCGAATTAATCCACATGCTCCGCCGCTTGTGCGGGCCCCCGTCAATTCCTTTGAGGTTTAGCCTTGCGGCCGTACTCCCCAGGCGGGGCGCTTAATGCGTTAGCTACGACACAGAGGCCGTGGAAGCCCCCTACACCTAGCGCCCACCGTTTACGGCCTGGCCTACCGGGGTATCTAATCCTGGCCTCTCTGTCC
+
GGEEGGGGGFGGGGGGGGGGGGGGGGGGGGGGGGGGGGFGGGGGGGGGGGGGGGGGGGGGGGGGGGGGGGGGGGGGGGFFGGGGGGGGGGGGGGGGGGGGGGGGGDFGGGGGGGGGGGGGGGGGGGGG?FGGGGGGGGGGGGEGGGGGFGFEGGGGFGGFGGFFF>ABFABDFDFFFFFGFB@>BFF99>FFBA>B>??<FFFFFFFF;BF:3(36?0739(48(,3:B;<B>BFBFF?9;B9::<>6?F1FB:9(4(4(34(1:((-62().)6)-5<A7::().(37).63
@M00689:251:000000000-CJTJ5:1:1102:10815:7334 2:N:0:5
CGACAGCCATGCAACACCTGTACACCAACCACAAGGGAAACTACATCTCTGCAGCGATCTGGTGTATGTCAAGCCCAGGTCAGGTTCTTCGCGTTGCATCGAATTAATCCACATGCTCCGCCGCTTGTGCGGGCCCCCGTCAATTCCTTTGCGTTTTAGCCTTGCGGCCTTACTCCCCAGGCGGGGCGCTTAATGCGTTAGCTACGACACAGAGGCCGTGGAAGACCCCTACACCTAGCGCCCACCGTTTCCGGCATGGACTCCCAGGGTATCTAACCCTGGCACCCCTGTCC
+
GGGGGGGGGGGGGAFGGGGGGGGEGGGCGGEF<,CEF<,6CFFGGFGFGGGGCCF++CFGFAFFF,FFFG95AFGGC<<F,6CFFFGGGG:FBFG:F=DF6,,ADD,CFG9FCGFFFGG>EGEEGGFF,E+>CEECEGGGG>1CFGGGFGC,:CGGFA6BFGF)=9>8=):@FFEFFFF*4=@BBFF>BFF6>4>>FFF04><2>1:4(92:7:::3921(-.(8<1:?>0:(408,2:09B928(1?F2,=:16(0(4.8>0>0(41((().)..)(((.8:2.((-,(.3)
@M00689:251:000000000-CJTJ5:1:1102:6440:7418 2:N:0:5
CGACGGCCATGCAGCACCTGGACACCCGATTCCCTTGCGGGCACATCTCCATCACTGGAGACTTCCGGGGGGTTCCACCCCAGGTAAGGTTCTTCGCGCTGCGTCGAATTGAACCACATGCTCCACCGCTTGTGCGGGCCCCCGTAACTTCCTTTGAGTTTCATCCTTGCGACCGTACTCCGCAGGCGCATGACTTACCGCGTCAGCGACGGCACGAGCCCCGTCCAGGGCCCCCGCCAAGTCATGCCGGTTTGCGCGTTGGCATCCCGGGGACTTGACTCTTGGAATATCGGTT
+
CFEFGGGGGGGFF<EEFGGF,,66C,+++@6CE,@6E,++++@B@,,<CF,,B,C,<EF8,B?,5:,6++8::><<B,,<<8**37DF:FGGGEC@7F*/*CB1:7*<<:7,,<C6;87+=<FGB*88C>8CFG7***55/*5/9)***202+<++/*:4::)).0326:(-,((-)4**5(-,99>F01:0<:54<48((-3((-4(,493(((4(((-((-8(464,7:?0((-(-(((.5)))-.((-7(-)41(--((4,)(.(((()-,())..4))).))))).)((((
@M00689:251:000000000-CJTJ5:1:1102:10406:7483 2:N:0:5
CGACAGCCATGCAACACCTGTACACCAACCACAAGGGACACTACATCTCTGCAGCGATCTGGTGTATGTCAAGCCCAGGTAAGGTTCTTCGCGTTGCCTCTACTTACTCCCCATGCTCCGCCGCTTGTGCGGGCCCCCGTCCATTCCTTTGAGTTTTAGCCTTTCGTCCGTCCTCCCCAGGCGGGGCGCTTAATGCGTTCGCTACGACACAGAGGCCGTGGAAGACCCCTACACCTAGCGCCCACCGTTTACGGCCTGGACCACCCGGGTATCTAACCCTTGCATCC
+
GGGGGGGGGGGGGAFGGGGGGGGGGGCCGGEG<<FGG@,6FFCFD<FCFGGGEAF@+CFF9,EFF,EAFG,9?CFG@:,B,6CDFFGGGG7F+FF7F,@E,9,CE;,CEG<CEGCF;FG+CG>EGG8D,@88>EGGGG+@E++?FGGGFG8,+@FGF;0=:FF6C>0=A):)8@FDFFF4)7>252999BB6)69<9F?(-4<0><<9(7::?(28?(2(71.23:BFB0,:>FFF3343466,33>?F0(9:(,4:?0:((-4?((-(4(969)))41(((.4)-4
@M00689:251:000000000-CJTJ5:1:1102:22547:7510 2:N:0:5
CGACGGCCATGCAGCACCTGTACACCAACCACAAGGGAAACTACATCTCTGCAGCGATCTGGTGTATGTCAAGCCCAGGTAAGGTTCTTCGCGTTGCATCGAATTAATCCACATGCTCCGCCGCTTGTGCGGGCCCCCGTCAATTCCTTTGAGTTTTAGCCTTGCGGCCGTACTCCCCAGGCGGGGCGCTTAATGCGTTAGCTACGACACAGAGGCCGTGGAAGACCCCTACACCTTGCGCCCCCCTTTCACGGCATGGCCTCCCAGGGTCTCTAATCCTATCCTCTCCGTCT
+
GGGGGGGGGGGGGGGGGGGGGGGGGGCEGGEGFC<FEGEDGGGGFFGGGGGGFGGG@FGGF9FFGFFGGGD,EFFGGFEFFCF?FFGGGGFGGGGGGEFGCE=FG=BFGG=FEF9FGGGCGGEGGGFG,E>BCEGGGGDGGE+CFGGGFG7D?EFGF9;FGGF)=?59A=A=@DFBFF459B9@9>BB>FB(2:)6084(-646?(4;(41(.,(86(-(48)12::?::6<:B?0)-5(-3;B06(.5))9(-9,3<(,(,(3((.40:.).))6:<-))))(...:0,3((
@M00689:251:000000000-CJTJ5:1:1102:7008:7527 2:N:0:5
CGACGACCATGCATCACCTGTACACCAACCACAAGGGAAACTACATCTCTGCAGCGATCTGGTGTATGTCAAGCCCAGGTAAGGTTCTTCGCGTTGCATCGTATTATTCCACATGCTCCGCCGCTTGTGCGGGCCCCCGTCATTTCCTTTGTTTTTTAGCCTTGCGGCCGTCCTCCCCAGGCGGGGCGCTTCATGCTTTAGCTACTCCACCGAGGCCTTGCACGACCCCCCCCCCTACCCCCCCCCGTTTACGCCCTTGACGACCAGGGGTTCAGCACCTCGCCTCCCCTGTATT
+
EFEGGFEGGGGGGEFDFGGGFGGGFG8<FB,D<FC<BEEFFGGG@,6CFGC9@,B86FFFF,EAF,9@FA6,9AFG,,AEEC,,?FGGGG,@=F=CG9>D8+,A@F,CFFFGFG9?FDG+@E8EBC8D89++6C@CGG61=+,2?E;CA<8,,3@B?>*1*=0)09):47>=26;-0(**(5(2(((-(-,()664)6))-)).48)4).((,((-()))()5049>FF)271(4-3(..309>B9;FF((*((((-(()4(((-(((,(()())))4<F(((28:(((((,)).
@M00689:251:000000000-CJTJ5:1:1102:10482:7638 2:N:0:5
CGACGGCCATGCAACACCTGTACACCAACCACAAGGGAACCTACATCTCTGCAGCGCTCTGGTGTCTGTCCAGCCCCGGTCCGGTTCTTCGCGTTGCATCGACTTCATCCACATGCTCCGCCGCTTGTGCGGGCCCCCGTCACTTCCTTTTCGTTTTAGCCTTGCGTCCGTCCTCCCCCGGCGGTGCGCTTAATGCGTTCGCTACTACACCGATGCCGTGGACGACCCCTACACCTAGCTCCCACCGTTTTCGGCCTGGACTACCCGGGTATCTATCCCTTGCCTCGCTTTGT
+
FDFGGECGGGGGF,CFEGGFGCFFEG,,FG,F,,CF7C,,CF,C,CFGGGFF,,B@+BFG@6F8B,C9ED<,,BFG:++C++8@FFGGGG+F+@F+@5@E+,4@C=FFGG@F4F9DAEG+AE6CEG+D,@+6+@@CEG7EE7*?DFCCFG*2=EFFD>*=FGF)60-555@29@FD>D)16:9;(490;F?14546,28(-4?09))648(-(((4?(,(,34((4(70)(..4??(,:).3(,82(,4((9((7,33,,32(..(((--,/)6-))(.,)..(<:(40(3-)
@M00689:251:000000000-CJTJ5:1:1102:28465:7716 2:N:0:5
CGACAGCCATGCACCACCTGTACACCAACCACAAGGGAAACTACATCTCTGCAGCGATCTGGTGTATGTCAAGCCCAGGTAAGGTTCTTCGCGTTGCATCGAATTAATCCACATGCTCCGCCGCTTGTGCGGGCCCCCGTCAATTCCTTTGAGTTTTAGCCTTGCGGCCGTACTCCCCAGGCGGGGCGCTTAATGCGTTAGCTACGACACAGAGGCCGTGGAAGACCCCTACCCCTAGCGCCCACCGTTTACGGCATGTACTCACTGGGTCTCTAATCCTGGACTCCATGTTT
+
F:@F:FFFFE<EFEFFGGGGGGGGGGGG7BEFFFCEFCGGGGGGGFFGFGGGGF<CFFGGEDBFGFFCGG9F=FFGFFEGGG<FGGGGGE:CE@CC@GGGGF8FGFGGGDFFCFGGFGDCEGEGEEEFAFGEE@G>CEGEGC6=DGCADD?CFEFGF@?FFGB@0?BBBFFDDFFFFDGGDFF>9096>;?F>9)-4::BFF4)44:>2971.(4(3(-(4187:?F?FF?F(4:01(42(4((--(4(,(*4(4-,3.))-.).)),(((06:>9<7A)-((().()).)))
@M00689:251:000000000-CJTJ5:1:1102:6808:7737 2:N:0:5
CGACAACCATGCATCACCTGTACACCAACCACAAGGGAAACTACATCTCTGCAGCGATCTGGTGTATGTCAAGCCCAGGTAAGGTTCTTCGCGTTGCATCGAATTAATCCACATGCTCCGCCGCTTGTGCGGGCCCCCGTCAATTCCTTTGAGTTTTAGCCTTGCGGCCGTACTCCCCAGGCGGGGCGCTTAATGCGTTAGCTACGACACAGAGGCCGTGGAAGACCCCTACACCTAGCGCCCACCGTTTACGGCATGGCCTACCGTGGTATCTCACCCTTGCATCTTAGTCC
+
GFFGGGGGGGGGGGGFGGGGGFGGGGGGGGGGGFGGGEECFFGGGGGGGGGGGGGEGGGGGDAFGFGGGGGF<FFGGEGGGGFGGGGGGGGCEEG:FEFGGG8FF?BFGG9FCFGGGGGGGGGGGGGGCFE6CGGGGGGG>++?DFGGFDF,@EFFFD6FCD65@B@=8=A=A=AEFDCD25(>;0;9BF??2>9<(36<:9<97(373;:<::((43410?<:0<1:::1<0:10348>0B33<01((.(92?9(-((,()(.,((.(-)*.)-))(,((408A2)))).))
@M00689:251:000000000-CJTJ5:1:1102:23131:7748 2:N:0:5
CGACGGCCATGCAGCACCTGTACACCAACCACAAGGGAAACTACATCTATGCAGCGATCTGGTGTATGTCAAGCCCAGGTAAGGTTCTTCGTGTTGCATCGAATTAATCCACATGCTCCGCCGCTCGTTCGGGCCGCCGTCAATTCCTTTGAGTTTTAGCCTTGCGGCCGGACTCCCCAGGCGGGGCGCTTAATGCGTTAGATACGACACAGAGGCCGTGGCAAACACCGACACCTAGCGGCCACCGTTTACGGAATGGACAGACACGGTATATAATCACTGTACATGTCTCT
+
FGGG:FGGGGGGGFECEFGGGG<CFGGDCFEG@CAAFA<FFFG<FGG<<EC,FA8FE,,E@FFE,CC<CE6@,C,BF=D56CEFE?<AA<=,@?4=9ED=,,4,,AFF,,C:?FGGGAD@CEC+++@@+4B+CE7+3@8@EC+C;+?AF7@;CGG,?;+12+:=5A>5=A):@@(8F=F4625@FF17;F(4))4)3(31<)-6<<1(4;:((,(((,(4((.4.(((-)((((-.(,.-(2,4110<:?1*,(,-(4,)))((.,(,,(())).5<)),).-)))))-)-)6
@M00689:251:000000000-CJTJ5:1:1102:6821:7750 2:N:0:5
CGACAACCATGCATCACCTGTACACCACCCACAAGGGAAACTACATCTCTGCAGCGATCTGGTGTATGTCCAGCCCAGGTAAGGTTCTTCGCGTTGCATCGAATTAATCCCCATGCTCCGCCGCTTGTTCGGTCCCCCTTCAATTCCTTTGATTTTTATCCTTTCGGCCGTACTACCCAGGCGGTGCTCTTCTTTCGTTAACTACTCCACCACTGCAGTGGAAGCCCACTCCACCTGCCGCCCGCCATTTCCGTCCTGGCCTCACAGGGTCCGCGATGCGGGCCCAACTGACCTT
+
FGGGGGFGDGEGGGGGFGGFGCGGGGD,B,@F,8FGDG88FF@FF9,,CFCFFGG@FFGGG,CFECFCECD<,AFG,6BE<,,5AFFFFG=C+@C4CFGG6F8FGCFFGF,::A,>EGF6C?+@ECGE,@>B+@ECFG+,1=,+?BD89DD:=,=>D?+4=9E>D*)18):)=507;)*3):00)0:*/96****1(72((17*0*)75(((/(//)/;1())((//,/85136;8((/((-3(,(-,64)*-.0((),(.),(..).(.,)((-((((((((,(((((.),,)-
@M00689:251:000000000-CJTJ5:1:1102:24956:7859 2:N:0:5
CGACAGCCATGCATCACCTGTACACCAACCACAAGGGAAACTACATCTCTGCAGCGATCTGGTGTATGTCAAGCCCAGGTAAGTTTCTTCGCGTTGCATCGAATTAATCCACATGCTCCGCCGCTTGTGCGGGCCCCCGTCAATTCCTTTGAGTTTTAGCCTTGCGGCCGTACTCCCCAGGCGGGGCGCTTAATGCGTTAGCTACGACACAGAGGCCGTGGAAGACCCCTACACCTAGCGCCCACCGTTTACGGCATGGACTACCCGGGTATCCAATCCTGGATCTCCTGTCC
+
GGGGGDGGGGGGGGGFGGGGGGGGGGGGGEGGGGGGGGGGGGGGG9EGGGFDGGGGGGGGGGGGCGFFGGGGGGGGGGGGGGF@FGGGGGGGGCEGDGGGGGGGGGFGGGGGGGGGAF6@EGEGGGGGGGGCEGGGGGDEEE=D9DFFFGGFGGGGFGGFGCEFFDA):=>>DFFFFDFDDFFFFFFFFF?2<ABFF:???FFFF?66>BF632(309>>4?)47:?:B:?FF<:787>379BFF<3?6?BF6<>>FFF042:?1(4--7-))--:)(4<2,())-.)4).).
@M00689:251:000000000-CJTJ5:1:1102:22406:7863 2:N:0:5
CGACGACCATGCACCACCTGTACACCAACCACAAGGGAAACTACATCTCTGCAGCGATCTGGTGTATGTCAAGCCCAGGTAAGGTTCTTCGCGTTGCATCGAATTAATCCACATGCTCCGCCGCTTGTGCGGGCCCCCGTCAATTCCTTTGAGTTTTAGCCTTGCGGCCGTACTCCCCAGGCGGGGCGCTTAATGCGTTAGCTACGACACAGAGGCCGTGGAAGACCCCTACCCCTAGCCCCCACCGTTTACGGCATGGACTACCCGGGTATCTAATCCTGGCATCCCGTTTC
+
GGGGGGGGGGGGGGGFGGGGGGGGGGGGGG@FFDDFGGDFGGGGGGGGGGGGGGGG@FGGFDFGG<EGGGGFFGGGF@DFEEEFGGGGGGGGGGGFGBFGDEGGGF<FGGEGCF@FFGGCGGGGGGDFDGC68EGGGGGGGGCFFGGGFG:,@AEGFGGFGGFEED=AFBBFFFFFFFGDDF>>90;0;>BF9AABFB::1A49?0121>::(21??;F9B132(4???:?:(.86:::(4:92;B03:>(6:1>1>FF?074,3(49B>()..)647>2).,(-(((((,(.
@M00689:251:000000000-CJTJ5:1:1102:4849:7878 2:N:0:5
CGACGGCCATGCATCATCGGTACACCAACCACAAGGGAAACGACACCACGGCAGCGAGATGGCGAAGGTCAAGCCAAGGAAAGGTGAGAGGGGTGGCATGGAATGAAGAAAAAGGCGCAGAGGCTGGTGCGGGCGCCGGGCAATAACGTGGAGTGTGAGACGGGGGGACGTACGCCACAGGCGGGGAGATAAAGGGGTGAGAGAGGAGAGAGAGGGAGTGGAAGAGCAGGAAAGAGAGGGCACACGGTGAAGGGAGGGGAAAAGAAGGGGGACGAATCGGGGAAACGAGGGCGCG
+
FGGGGCFGEGGGGGGF<F,@FFFGF@F8FCGDFFF87E,CE6@@++C,,,@66C,8:+6B6=,7+4+8,,9C<:+,4A@,?<EC:,,,,,@+84+4,4,,,89,,7,7,3D,>:3,+60=++3+85@3<,5>7*****2**44*+***0*1/=0*++5:+2*2:(02((-,-(.(,)-096(-66;(-,())-).(4(((.6:((22(:(,328?(,4(.15).4,,)(0-(5(.(8-(2:,470(-,,(5*438(---((,,((.,41((0,,42(((-(4((((,(,2((-(-
@M00689:251:000000000-CJTJ5:1:1102:4862:7889 2:N:0:5
CGACGGCCATGCATCATCTGTACACCAACCACAAGGGAAACTACATCACGGCAGCGAACTGGTGTAGGTCAAGCCCAGGGAAGGGTCTTCGCGAGGCACAGAAGGAAAAAACATGCGCCGCCGCGGGTGCGGGCCCCAGGCAATGGCTTGGGGAAGTAGACGTGCGGCCGGACGCCCAAGGGGGGGAGAGTAAGGGGGTAGGTAGGCAAGAGAGGACGTGGAAGACGCAGACACCGAGCGCGGAAGGGGGAAGGAAGGGAAAGACAAGGGAGCTAAAGATGGAGTACGGGAAGCG
+
EGGGGCCCC@EEGGGFFGGCFFFGGFGF7@FFGGGF:FD<FCFGGGG,C,6FFGGGG+@,@<,A=DC<,,:,,:?<AEC,B=7:,,,,9596@++6@4,,9A>,,44,,8F+6,,6+++61+6++3@*43>>E***=*9**4:2****))*****12<@AFD(/6564(4(4,(((.(173(29>6(-(().64)(,44((().)-..4(84736,,4(,,8).8329(042,.,(-(((,(,2((-(((-7,4((4838(,(40(.43(.)(,.).-)))..((,)(-(((((,
@M00689:251:000000000-CJTJ5:1:1102:21238:7918 2:N:0:5
CGACGGCCATGCAGCACCTGTACACCAACCACAAGGGAAACTACATCTCTGCAGCGATCTGGTGTATGTCAAGCCCAGGTAAGGTTCTTCGCGTTGCATCGAATTAATCCACATGCTCCGCCGCTTGTGCGGGCCCCCGTCAATTCCTTTGAGTTTTAGCCTTGCGGCCGTACTCCCCAGGCGGGGCGCTTAATGCGTTAGCTACGACCCAGAGGCCGTGGAAGACCCCTCAACCTAGCGCCCACCGTTTCCGGCCTGGACTACCAGGGTATCAAATACTGTCATCT
+
GGGGGGGGGGGGGGGGGGGGGGGGGGGGGGGGGGGGGGGGGGGGGFGGGGGGGGGGGGGGFGGGGFFGGGGFGGGGGGGGDGFGFFGGGGFGGGGFGGFGGGGGGGAFGGFGFGCFGGGGGGGGGGCFDF>=EEGGGGDGGG6EGGGGFG=:FEDGFG>FGGFECF5>A=A):@EFFFGGF>B;@(4409?0:AA>>BB<:A<).,(3(43:<B6:?9>200242?711)(,)4<::3792>9(4-(4:>)9:16>(((.422:1)400:()..)).-6)6--6:4)
@M00689:251:000000000-CJTJ5:1:1102:15338:8054 2:N:0:5
CGACAGCCATGCATCACCTGTACACCAACCACAAGGGACACTACATCTCTGCAGCGATCTGGTGTATGTCAAGCCCAGGTAAGGTTCTTCGCGTTGCATCGACTTAATCCACATGCTCCGCCGCTTGTTCGGGCCCCCGTCAATTCCTTTTCGTTTTAGCCTTTCGGCCGTACTCCCCAGGCGGGGCGCTTAATGCGTTAGCTACGACACAGAGGCCGTGGAAGACCCCTACACCTAGCGCCCACCGTTTCCGGCCTGGACTACCCGGTTATCTCATCCTGGCCTCCCTGGCT
+
GGGGGGGGGGGGGGGFFGGGGGGFGGGFGGEGC6<<CF,9FFDF@FGGGGGGCFFC+CFG99FDF@FFFG,,5CFG<C@F<@EFFGGGGGAFCGG7F<EF,,+@EE<EFG9F,E@DFGG6EGCEGG?G,ECCDEGEGGCGE+6DFGGGFG+,3@FGE3+=FGF*>58=A)>8@DFBFF7*):==@(609FB1)6<A;BB(4<<<??(4(43(52(8<0;03:2(4<BB?:3823<?7<?09>F<BF((47,9?031::0182(5?609(,-*.)---6-))((,),((()(,(
@M00689:251:000000000-CJTJ5:1:1102:28562:8144 2:N:0:5
CGACGGCCCTGCATCACCTGTACACCAACCACAAGGGAAACTACATCTCTGCAGCGATCTGGTGTATGTCAAGCCCAGGTAAGGTTCTTCGCGTTGCATCGTATTAATCCACATGCTCCGCCGCTTGTGCGGGCCCCCGTCAATTCCTTTGAGTTTTAGCCTTGCGGCCGTACTCCCCAGGCGGGGCGCTTAATGCGTTAGCTACGACACAGAGGCCGTGGAAGCCCCCTACACCTAGCGCCCACAGTTTACGGCTTGGAACTCCCGGGATTCCACTTCTGGCCTCCCCGTCTC
+
F++:6@CC+DA@EGGECGGAFGAFGCFFGGGF,E<CC,;@F@EFFCF@EGGGGCCE7EFGGEFG@@EFC<,,:E=FFAGF?,,F?FGGGGG,@=F+?FEGG+9AEG9CFE<AF8=>AFFGCECE>=FG?A6ECECEDGDEEEE9FFCFF9::8@FF6>7B*8C=E>BFAAF>FD:@6=<*-9@;@09;F6?(6>44,-4(,:>42((-(-32?,20419(24)8:?01678:23?1().(-(,--((.644B((((-132)()65,79((4).)-))).65<008((-(4,((.
@M00689:251:000000000-CJTJ5:1:1102:6257:8278 2:N:0:5
CGACGGCCATGCAAACCTGTACACCAACCACAAGGGAAACTACATCTCTGCAGCGATCTGGTGTATGTCAAGCCCAGGTAAGGTTCTTCGCGTTGCATCGAATTAATCCACATGCTCCGCCGCTTGTGCGGGCCCCCGTCAATTCCTTTGAGTTTTAGCCTTGCGGCCGTACTCCCCAGGCGGGGCGCTTAATGCGTTAGCTACGACACCGAGGCCGTGGACGACCCCTAACCCTACCGCCCACCGTTTACGGCATGGACTACCAGGGTATCTAAGCCTGGCATCTCTGTCCCTT
+
GGGGCFGGGGGGGCEFEFEFGGGGGGGGGDFGGGGEGGGGGGGGFGDFGGGGGGGEDGGFGEFFGGGGGFGFE7FEGFGGGGFGGGGGGGGGGG7FGE98=AGGGABEGGGGFGGCFGGG=CEDCDF89EGGG>EGEGGGGEFGGG7C9C<E;EGDFCFFGG@EF597):>4(87BEDG46(1:9F>>9::DA229?:<:<5><?69((,(-496B6B910(-3317,()((.(.2(.,7>;(-((46:(5)-(,33(..34:())(4((.*.4))(,(4((()().66..))).
@M00689:251:000000000-CJTJ5:1:1102:6257:8296 2:N:0:5
CGACGGCCATGCAAACCTGTACACCAACCACAAGGGAAACTACATCTCTGCAGCGATCTGGTGTATGTCAAGCCCAGGTAAGGTTCTTCGCGTTGCATCGAATTAATCCACATGCTCCGCCGCTTGTGCGGGCCCCCGTCAATTCCTTTGAGTTTTAGCCTTGCGGCCGTACTCCCCAGGCGGGGCGCTTAATGCGTTAGCTACGCCACAGAGGCCGTCGAAGACCCCCACACCTAGCGCCAACCTTTTACGCCCTGTACTACCCGGTGACCTACTCACGGCCACTC
+
GGGGGGGGDGCEEAFFGGGGGGAFFFFGGG@FC,,FEGFGGGGGFGGGGGA@FGEGCGFGGGGGGGGGF9FFGDFGFFFFGGFGFFGGFGGCG7FEFGGEF8ECEGFDFGGFGGGEA,=EED8CEGF8F=C8EEECGCCEECFGFGGGFGDEGGGGF6>?CG)8@*7@@92>BCF2ADD49(,(3706>B?2:AF0:?0:).)40(((422?((8199(-(4:(.4:0,5;?FB7()((---(-3(.47.37(,241.)6))6<(((-,(.*).()))(,((-(((.
@M00689:251:000000000-CJTJ5:1:1102:19304:8372 2:N:0:5
CGACGACCATGCAACACCTGTGCAGGGCCCTTACGGACACCGTATCTCTACGGCTTTTCCCTGCATGTCCAACCTTGGTAAGGTTCTTCGCGTTGCATCGAATTAATCCACATGCTCCGCCGCTTGTGCGGGCCCCGTCAATTCCTTTGCGTTTTAGCCTTGCGGCCGTCCTCCCCAGGCGGGGCGCTTAATGCGTTAGCTACGACACCGAGGCCGTGGCAGACCCCTACACCTAGCGCCCCCCGTTTACGGCATGGACTACCCGGGTATCCAATCCTGGCATCTCTGTTCCTTT
+
GGGGGGGGGGGGGDEFGGGGGGGGFD7FGGGGGGDFGG7FGFFDFGGGGCG7CFGGGGGGGG@F@F<FG,AEFGFGEEGA?=@FFGGGG@FCGG:F<EF6,4EFC9EGG9FEG,@=EG+CG8EEGFF,@++>CEGGDGGC6CFGGGGG++3CGEE>5DGFG*89ABB=@(:D=BDFA6*>((19;09>F(6A2<1<B((65.8124(--(,2(4<(-(2((,473::B?@(8?<3),-(3794>08?>()-7620(40:27:F0(31(().*-4)3::4??05())-)))))))-
@M00689:251:000000000-CJTJ5:1:1102:25482:8469 2:N:0:5
CGACAGCCATGCAGCACCTGTACACCAACCACAAGGGAAACTACATCTCTGCAGCGATCTGGTGTATGTCAAGCCCAGGTAAGGTTCTTCGCGTTGCATCGAATTAATCCACATGCTCCGCCGCTTGTGCGGGCCCCCGTCAATTCCTTTGAGTTTTAGCCTTGCGGCCGTACTCCCCAGGCGGGGCGCTTAATGCGTTAGCTACGACACAGAGGCCGTGGAAGCCCCCTACACCTAGCGCCCACCGTTTCCGGCATGGACTACCAGGGTATCTAGTCCTGGCCTCT
+
GGGGGGGGGGGGGGFCFGGGGGGFGGGGGGGGGGGGGGGGGGGGGEGGGGGGGGGGGGGGFGFGGGGGGGFGGGGGGGGGGGGGGGGGGGGGDGGGGGGGGFCGGFGGGGGGGGFDGGGGGGGGGGGGFGEEEGGGGGGGGG8=FGGGFGFC:EGGFFCFGGF5@>@AFFFFFDFEFFDDDFBF>9B>B>F0>AFD>::81AAB??<B7>BBB>BFBFB20,5((.46>E<B?F?044:069><FF0?F?)=:996>0208,((42:01:3/5244-6)6)54(.44
@M00689:251:000000000-CJTJ5:1:1102:20779:8490 2:N:0:5
CGACGGCCATGCAGCACCTGTACACCAACCACAAGGGAAACTACATCTCTGCAGCGATCTGGTGTATGTCAAGCCCAGGTAAGGTTCTTCGCGTTGCATCGCATTAATCCACATGCTCCGCCGCTCGTGCGGGCCCCCGTCACTTCCTTTGAGTTTTAGCCTTGCGGCCGTACTCCCCAGGCGGGGCGCTTAATGCGTTAGCTACGACACAGCGGCCGTTGAAGACCCCTACACCTAGCGCCCACCGTTTCAGGCATGGACTACCAGGGTATCCTATCCTTGCCTCTTCGTCC
+
FGGGGDGGGGGGGGGGGGGGGGGGGGDCGGCF@,;CFF8CFGCF<EFGGGGGEDFEEGGGCEGEGEFFFGG<EFGGGGFGC9CDFFGGGG7EEGGCFFFG++@FEB,CFE<FFGCGGGG>EGEEGGEE@EEG6ECEGGGGGE7FGGGFFG@3@@EGF,;BDGF=>@95@9@2>=@EF@C*2661(17099<(4:524:4,1<4-<316(4(4(((4>>F(-1))-8:BFF6<BF:B().,413(2238853/4)4()(.732(((4,(,4(/--)).,4))),().())(.,,
@M00689:251:000000000-CJTJ5:1:1102:4479:8491 2:N:0:5
CGACGGCCATGCAGCACCTGTACACCAACCACAAGGGAAACTACAGCGCTGCAGCGATCTGGTGTAGGTCAAGCCAAGGTAAGGTTCGGCGCGTGGCAGCGAATGAATACACATGCTCCGCCGAGGGGGGGGGCCCCGGGAAATGCAGTGGAGGTGAGACCGGCGGGCGGAACGCCCAAGGAGGGGGGGTAAAGGGGTAGGGACAGAGAGAAGGGCGGGGGAGGAGCCAAAAACTAGGGGCCAACGGGTGAGGGAAGGGAAGACAGGGGAGAGAAGAGTGGGAAGAGGGCGAGGA
+
C468::@@:CE<<FFC<;,6;<<<<6CC,8BCADFCCEAEC<E,C:9+@,7+BF8FE,6,<A,B9C,C:96?D=D,AFF,9CEF9,5++8@CB8+6+?+66>B+,8?,5,8AF,C,6,+66+@3++@C>5:EC8*2*8>*>E5***2+1*00;****/***)(((8(,(-(4(-80.(*11(.3310,(-(.).507(((((.(-,8(4(((..3(,-0((4(-3(((.)(.4(,).((3((-(((-(-,-)4(-.(4(((,4(5721(420,(.(.(-.,314:(((((((-((
@M00689:251:000000000-CJTJ5:1:1102:7042:8569 2:N:0:5
CGACGGCCATGCAACACCTGTACACCAACCACAAGGGAAACTACATCTCTGCAGCGATCTGGTGTATGTCAAGCCCAGGTAAGGTTCTTCGCGTTGCATCGAATTAATCCACATGCCCCGCCGCTTGTGCGGGCCCCCGTCAATTCCTTTGAGTTTTAGCCTTGCGGCCGTACTCCCCAGGCGGGGCGCTTAATGCGTTAGCTACGCCACCTAGGCCGTGGAAACCCCCTACACCTAGCGCCCCCCGTTTCCGGCCTGTCCTACCCGGTTCTCTAATCCTGGCACCTCTTTCC
+
FGGGGDFEGGGGG9FFEGGGGGGGGGGFGG@F<CEF7F@<FFGGGGGFGGFG9CFFFGGGGFGGGFGGGGG9<FGGDFCFAEFCEFFGGGDFEGGFFDFGCAFGFG9FFG9FAF?FGFGCGG>EEGFG=EGCCEEEGGGEEC+CCFGGFE7@3EFGF9;FCGF5CAAFF2@=DFC5F@87=D>@>3>9>BFF9A<AFF<33<B234(-((((.5(.8;;(2())(.4?BE1?(.47:4,49B(39>02:746330(-()).)-40(-,,(-*).))-.))-(2(),(()-)))
@M00689:251:000000000-CJTJ5:1:1102:17279:8735 2:N:0:5
CGACGGCCATGCATCACCTCCGCAGCAGCCTTTTAAGGGGAAGGGATATTTCTACCCCGGTCCACTGCGCTTCGAGCCCAGGTAAGGTTCTTCGCGTTGCGTCGACTTAATCCACATGCTCCGCCGCTTGTGCGGGCCCCCGTCCATTCCTTTGAGTTTTAGCCTTGCGGCCGTACTCCCTAGGCGGGTCGCTTACTGCGTTAGCTACGACACCGATGCCTTGCACTCCCCCTACACCTAACGCCCCCCGTTTACGGCATGGACTACCTCGGCTTCTAACCCTTGCATCTCTTGT
+
GEFGEGGGEGGGGGGFGGGGGGGG:F@EGGGGGG9,C,ECCFCCEGGDFGGGGGGFGG@EGGG?GGFGCFGGG=<=FGFEE,E99<CEFFGGG7:FFG8EEGGEE+CFG,EFG9D8DDGEGGGGGGEEG8D,@6BCEEDGG?EG*;CGFGGGGEFF=FGFFFEFFF3;2036>FDFFFGG(7818>((,((4??:)54<1:?10:A47((-1>(-(((4:)))(.))(.7<;9(3(3(,()4(((14(490;8:F:(4-((,,4)((().,7(((,)).)(.(((,).)))))))
@M00689:251:000000000-CJTJ5:1:1102:18103:8760 2:N:0:5
GACGGCCATGCATCACCTGTGCAGGACCCTTACGGACACCGTATCTCTACGGCTTTTCCCTGCATGTCAAACCTTGGTAAGGTTCTTCGCGTTGCATCGACTTCAACCACACGCTCCGCTGCTTGTTCGGGTCCCCGTCAATTCCTTTGAGTTTCAGCCTTGCGACCGTACTCCCCAGGCGGATCGCTTATCGCGTTAGCTGCGGCACCGCAGGATTGGTTACCTGCTACCCCAAGCCATCCTCGTTTAGGGCTAGGCCTACCAGGGTATCTCATCCTGGCATCT
+
GEGGGGGGGGGGFGEDGGGG<FGGCBFGGGEGGEC@FFGGGGDGGGGG<FG7FFEGGGGGGAF@FEFGG9EFGGG9@F,C<EFFGGGGEG>FE:B<FF6=+@C,C9FGCF,@+@8CECDE>GGG9F,@CE+DCDFGDGG+@DEFGGGGC+66@AFAFGGFG7@5>BB>A5@=EB@=6)*;2=@=@2=:D=CC;;1;>;0>E)=((6(7((2(49(46(3.2)46>)4.49(4?(-(3(4.5:22-1831)85:3:6<(()((.44((.(.-1)6)44<7(((-5.
@M00689:251:000000000-CJTJ5:1:1102:28191:8800 2:N:0:5
CGACAGCCATGCATCACCTGTACACCAACCACAAGGGAAACTACATCTCTGCAGCGATCTGGTGTATGTCAAGCCCAGGTAAGGTTCTTCGCGTTGCATCGAATTAATCCACATGCTCCGCCGCTTGTGCGGGCCCCCGTCAATTCCTTTGAGTTTTAGCCTTGCGGCCGTACTCCCCAGGCGGGGCGCTTAATGCGTTAGCTACGACACAGAGGCCGTTGCATACCCCTCCCCCTAGCGCCCACCGTTTACGGCATAGACTACCCGTGTATCTAATCCTGGCATCTCAGTCT
+
FFFGGEGGEFGGEEGEFGGGGGGGGGGGGGGGGGGFGGGGGGGGGFGGGGGGGGGGDFGGGFGGGGGGGGGGGGGGGGGFFFGGGGGGGGGGGGGDDFGGGD@FFA9FFF,FGGGGGG?GGGECGGGGAFCG+@CGGGDGGG+=DG?FFG?FFGFFFG7CFFB)899==59):BEFFF>4>D=269@BFBB0<>2>BB8((::))((439114(-(82((-,,))).5:F01160(-(,(4;6:??032:6BBF>(,52).5<F<.,(43(8.)64:26>42((.()))-.).
@M00689:251:000000000-CJTJ5:1:1102:22776:8824 2:N:0:5
CGTCAACCATGCAGCACCTGTACACCAACCACAAGGGAAACTACATCTCTGCAGCGATCTGGTGTATGTCAAGCTCAGGTAAGGTTCTTCGCGTTGCATCGAATTAATCCACATGCCTCGCCGCTTGTGCGCGCCCCCGTCATGTTCTTTGTGTCTCAGGCGTGCCGCCGTACCCCCCACGCTGCGCCCATAGTGTGTCAACCACGCCCCAGAGGCCGTGGACGATCTATACCCCTACCGACCACTCTCCACGTAGCACCCTCACAAGCTTTTACACTACGCCATCTGTGCACCG
+
C46,,@6,8FEGGAF@F,,6;C<FGG8FF:CDF8D<@A,@<FAFEEAFAF<<E,BCEGGGD@EB@,CFFGC@5,,5C,,:,<@,ECEB<?=B@GF@:,,=CFE,@,5C5A<,FG9,4461@E>ED+=D,E=++=CGC++16@,+6+?2+++,6,,,+3+*+300)*1:))0):5C-*)*)(/((((5((((()95))(.)).5(/4(/((/,(.-::(4((((((-.()14<)8<:((.9020((.()),)),((((.)((-(3(.),())*)))6))(.(((-((.))).)5((
@M00689:251:000000000-CJTJ5:1:1102:22762:8835 2:N:0:5
CGACAACCATGCAGCACCTGTACACCAACCACAAGGGAAACTACATCTCTGCAGCGATCTGGTGTATGTCAAGCCCAGGTAAGGTTCTTCGCGTTGCATCGAATTAATCCACATGCTCCGCCGCTTGTGCGGGCCCCCGTCAATTCCTTTGAGTTTTAGCCTTGCGGCCGTACTCCCCAGGCGGGGCGCTTAATGCGTTAGCTACGACACAGAGGCCGTGGAAGACCCCTACACCTATCGCCCACCGTTTACGGCATGGACTACCAGGGTATCTATTCCTGGCATCT
+
GGGGGGGGGGGGGGGGGGGGGEGGGGGEGGCGEF<FDGACFGFG8FFGGGGGGGGG@FGGDAFGFFGGGGA<<FGG8FFFCEEGGFGGGGDGGGGCGCFGCE8FGACGGG@FFG9FGGGCGGEEGGFG@E8@ECGGGG>EGE6DGGGGFG8=:EFGF;5BDGFEFE>AF=B2<-:BFF>@>B5@>;>>BFFF):A>BFB:6BA2?24;6>??(223?(90(().48BFFF1:?<3?()5((,411?9?F>1@:6>69BB)3)4??).40:(<64)).6)6<(,,)5)
@M00689:251:000000000-CJTJ5:1:1102:16616:8851 2:N:0:5
CGACGGCCATGCATCACCTGTACACCAACCACAAGGGAAACTACATCTCTGCAGCGATCTGGTGTATGTCAAGCCCAGGTAAGGTTCTTCGCGTTGCATCGAATTAATCCACATGCTCCGCCGCTTGTGCGGGCCCCCGTCAATTCCTTTGAGTTTTAGCCTTGCGGCCGTACTCCCCAGGCGGGGCGCTTAATGCGTTCGCTACGCCCCAGAGGCCGTGGACGCCCCCTCCACCTCGCGCCCCCCTTTTACGGCCTGGCCAAACCGGGTATCTAACCCTTGCCTCCCTTTCT
+
GGGGGGGGGGGGGGGGGGGGGGGGGGGCGG:FCD<FGGCCGG9FEEFGGGGGDFFFEFGGE,F@FEGGFGDCEFGGFCFF<EFFGFGGGGFGCGGCG,@DC8,AFBEEGGFGFF,DDFG8CG>EGGCF,@>8>EGGGGCEGE9CGGGGFG73:<EGF;;BFGF5@95>A=B2<BEFFFF7=BB@@0>(16?(-<2-(4:(29:09((,(13(4(,4<090(((((49B05(3(4:7((-(-9(,21(485)91(62:(((((((-((-(,,)).).).:1(.(()),4().))
@M00689:251:000000000-CJTJ5:1:1102:27587:8856 2:N:0:5
CGACAGCCATGCACCACCTGTACACCAACCACAAGGGAAACTACATCTCTGCAGCGATCTGGTGTATGTCAAGCCCAGGTAAGGTTCTTCGCGTTGCATCGAATTAATCCACATGCTCCGCCGCTTGTGCGGGCCCCCGTCAATTCCTTTGAGTTTTAGCCTTGCGGCCGTACTCCCCAGGCGGGGCGCTTAATGCGTTAGCTACGACCCAGAGGCCGTGGAAGACCCCTACACCTAGCGCCCACCGTTTACGGCATGGCCTACCAGGGTATCCCATCCTGGCATCTCTGGCC
+
GGGGGGGGGGGGCGFFFGGGGGGGGFGGGGGGGGGGEGGGGGGGGFGFFGEFGGGGGFGFGGGGGGGGEGGFGGGGGGGGGGGGGGGGGGGGGGGGGGGG>:@EGFAFGGGGGGGGGGGEGGCGEGFGGGGGGGGGGGGGGGG@7DBFFGFGGGGGFFGFGGBCBBBFAABD=BABFFGGFDF90232>>?(6429;:6(84)6?:11(486:?BF:6>BBFBFFB<BFFFF:B?F0<B>FFB(4?BFF?:=4(7,2(3(42438,43:?76))).618<32?(3().))))(
@M00689:251:000000000-CJTJ5:1:1102:27569:8857 2:N:0:5
CGACAGCCATGCACCACCTGTACACCAACCACAAGGGAAACTACATCTCTGCAGCGATCTGGTGTATGTCAAGCCCAGGTAAGGTTCTTCGCGTTGCATCGAATTAATCCACATGCTCCGCCGCTTGTGCGGGCCCCCGTCAATTCCTTTGAGTTTTAGCCTTGCGGCCGTACTCCCCAGGCGGGGCGCTTAATGCGTTAGCTACGACACAGAGGCCGTGGAAGACCCCTACACCTAGCGCCCACCGTTTACGGCATGGCCTACCAGGGTACACAATCCTGGCATCCCTGGCCC
+
GGFGGGGGGGGGGGGGGGGGGGGGGGGGGGGGGGGGGGGGGGGGGGGGGGGGGGGGGGGGGGGGGGGGGGGGGGGGGGGGGGGGGGGGGGGGGGGGGGGGGGGGGGGGGGFFGGGGGGGGGGGGGGGGGGGGGGGGGGGGGGGGGGGGFGGGGGGGFGGFGGE=CBBBABA2@=>BFFGGB==BFFFBBBFBB<)5>?BFFFF<?B?BB>B?:5?BF0169:>BBB?BFFFF?FFFFFB>;(4:BFFF:2(9:B>16?F0(),,3::?F?())).4),442:0(-((.54(((,
@M00689:251:000000000-CJTJ5:1:1102:18760:8871 2:N:0:5
CGACAACCATGCAGCACCTGTACACCAACCACAAGGGAAACTACATCTCTGCAGCGATCTGGTGTATGTCAAGCCCAGGTAAGGTTCTTCGCGTTGCATCGAATTAATCCACATGCTCCGCCGCTTGTGCGGGCCCCCGTCAATTCCTTTGAGTTTTAGCCTTGCGGCCGTACTCCCCAGTCGGGGCGCTTACTGCGTTAGCTACGACACAGAGGCCGTAGAAGACCCCCACACCTACCGCCCACAGTTTGCGGCATGGACCACGACGGGCTCTACACCCGGTATCT
+
@@@CGEFGGGAFG<E<EEGCFF9E@FFGGF,CE,,CF8EGEFFGG<EEDEG,@;E7+EFG<<FCFFGGAGGGG@EEGD@FECE@FFFFG,?B@CFGGGGC,4,9,,CEAFFF=:,@DFGC=>6ECGF8,@=6?EEC8>D=E>EGGGGFF9:@@D@,?3AA+5:)59)0>=A2AB6.9:D>(7>>(58701;68C5716(40).63((4(21:???1?(4(--)4(.3:1)49B:6<?(43(((-4((-)6)7((,,((,.51:((((1(((.,().).,(((--(-)
@M00689:251:000000000-CJTJ5:1:1102:18758:8889 2:N:0:5
CGACAACCATGCAGCACCTGTACACCAACCACCAGGGAAACTACATCTCTGCAGCGATCTGGTGTATGTCAAGCCCAGGTAAGGTTCTTCGCGTTGCATCGAATTACTCCACATGCTCCGCCGCTTGTGCGTGCCCCCGTCAATTCCTTTGAGTTTTAGCCTTTCGGCCGTACTCCCCAGGCGGGCCGCTTAATGCGTTCGCTACGACCCAGAGGCCTTGCAAGACCCCTACACCTCGCGCCACCCGTTTACGGCCTGGCCCACCAGGGTATCTCATCCCGGCCTCT
+
GGDFGGGGGGGGGGGFFGGGGFGGGGDCGC:F,C,@@F@CFGDG8CFFGFGGGDFC+CEGC,E@E@FBFFF9,CFF8E@F,C@,@FGGGGFE7@F7F=EG8C,:D;,C?FGG8F,D=DGCEE6E=EDF,@4+@AEEGE6CE+6CFGGGFG+3+7@FFC+1=FF*:*0>==@=@DA@F87*1:2)8(..7@;()97C1<;(,6;?F(,3(4(,1(,2()4)(.)-,2:F:)(3(3<1((-((1((.808??0?3((48260,(((-..40:(64A-..46(,((-(((
@M00689:251:000000000-CJTJ5:1:1102:12766:8936 2:N:0:5
CGACGGCCATGCATCACCTGTGTTACGGCTCTCTTTCGAGCACGCCCTCATTTCTGAAGGCTTCCGAACATGTCAAGGGTAGGTACGGTTTTTCGCGTTGCATCGAATTAATCCACCTCCTCCGCCGCTTGTTCGGGTCCCCGTCAATTCCTTTGCGTTTTAATCTTGCGACCGTACTCCCCAGGCGGTCAACTTCCCTCTTTAGCTGCGGTACTAGGACATCGCTTCCCCAACACCTAGTTGACATCGTTTAGGTCGTGTACTACCCGGGTATCTAATCCTGGCCTCTCTGTC
+
GGGGGGGGGGGGGGGFFGGGGGGGGGCFGGGGGGGGG7,;B@FGGGGGG8EGGGG96,:4BFGGG7,6@7C4EF,5,,:F<7CF,,4>EFFGGG7F+CE6E?EGC=,EE,5CFFEG,DF,AFGDGG6EEG6F,E+@CGGGGGDGG++EFFGGGGF,0CDDG95AEFF6A4):A2@2ADGGFFF=BD;99>(4@?EF)6)33>C)19>).3(42:<<<7:)(4<:BFBF?F?(-2,4??:)6566<:<<(3:F0-4)69F<(.69<20((((0(.:A4>A>A<2(,,,((()6A9
@M00689:251:000000000-CJTJ5:1:1102:6229:8979 2:N:0:5
CGACGACCATGCAGCACCTGTACACCAACCACAAGGGAAACTACATCTCTGCAGCGATCTGGTGTATGTCAAGCCCAGGTAAGGTTCTTCGCGTTGCATCGAATTAATCCACATGCTCCGCCGCTTGTGCGGGCCCCCGTCAATTCCTTTGAGTTTTAGCCTTGCGGCCGTACTCCCCAGGCGGGGCGCTTAATGCGTTAGCTACGACACAGAGGCCGTTGAAGACCCCTACACCTAGAGCCCACCGTTTACGGCATGGACTACACGGGTATCTAAACCTGGGATACATGGTC
+
FEEFCEEEGGGGGGGFFFGCFFFFGGGGCCGFGGGGDGGGGGGGGCCGGGGDFGGGGGGGGGFDGGCGGGFAGGGGFFFGFGGGGGGGGFGGGGGDGGF;E?>FFFFEDA9FGGCF,EDEECE8EGGGGGGGEGG6EEGG6CGDC8CFFGGCGGFG7,0=CFEFFFFA755:2493A2CD>==06909>9:69<)63180:<).54?6;B080>:?<9912(6)).2(1)4:>B11(.)).43(,3((4:(661(1((()))(()(((--40<64:<(((((((..))))()-
@M00689:251:000000000-CJTJ5:1:1102:6240:8996 2:N:0:5
CGACGACCATGCAGCACCTGTACACCAACCACAAGGGAAACTACATCTCTGCAGCGATCTGGTGTATGTCAAGCCCAGGTAAGGTTCTTCGCGTTGCATCGAATTAATCCACATGCTCCGCCGCTTGTGCGGGCCCCCGTCAATTCCTTTGAGTTTTAGCCTTGCGGCCGTACTCCCCAGGCGGGGCGCTTAATGCGTTAGCTACGACACAGAGGCCGTGGAACACCCCTAACACTATCGCCCACCGGTTACGGCATGGACTACCCGGGTATCTAATTCTGGCATCCTCGTCT
+
GFEEGGGDGGGGGGGGGGGGGGGGFGGGGEGGGGGGFGGGGGGGGGFGGGGGGGGGGGGGGGGGGGGGGGGGGGGGGGGGGGGGGGGGGGGGGEGGGGGGGFGGGGGGGGFGGGGGGGGGGGGGGGGFFGGGGGGGGGDEEEGGGGGGFFF:DDFGFGFFF>C@@BB9>A>4>=E=F2FGBBB0>(629>:?DBFF>?BFFA222(119B<:B:026>BB0:?(,83>;>,(().2,))(-4:0601(7(,0(,4,44::0)5?((-174(0.:).)).)--5(32())((,4
@M00689:251:000000000-CJTJ5:1:1102:25936:9037 2:N:0:5
CGACAACCATGCATCACCTGTACACCAACCACAAGGGAAACTACATCTCTGCAGCGATCTGGTGTATGTCAAGCTCAGGTAAGGTTCTTCGCGTTGCATCGAATTAATCCACATGCTCCGCCGCTTGTGCGGGCCCCCGTCAATTCCTTTGCGTTTTAGCCTTTCGGCCGTACTCCCCAGGCGGTGCGCTTAATGCGTTAGCTACGACACAGAGGCCGCGGCAGCTCCCTACCCCTACCGCCCACCGTTTCCGGTCCTGCCTCACCAGGCACCCAATCCTTGCATCC
+
F++8@:<@@E<FGGGGG<D<CFEFCF<FGCFFG<<,B@6E<FFEFAFGFF9BF<,@:CDGC<@FFGAC@FDE<<,BF6<5FE<8E?FFGF7F+F=+@=DG,EE4>AFBEFFGGFF8;DFGD+@E@E=FFG+B=C7BGD==C=EDCGGA;7B,++3@5FCFD78*:0:0)1:<928.97;C=B2>-2>293@;E3?<133;3)))4(1(,97<271?(,((3(4(((,5<))((4803(((-(-,2(,,8()1((((()-(.,442()(4((0-(-,(.1-))(.-)(
@M00689:251:000000000-CJTJ5:1:1102:12412:9052 2:N:0:5
CGACGGCCATGCAGCACCTGTGCTAGCTGGTATTGCTACCTCGTCCCCGTTTCTGGGTTCTCCTACTAGCATGTCAAGGCCAGGTCAGGTTCTTCGCGTTGCATCGCATTAAGCCACATACTCCACCGCTTGTGCGGGCCCCCGTCAATTTCTTTGAGTTTTACTCTTTCGGCCGTACTCCCCAGGCGGGGCGCTTAATGCTTTAGCTACGACCCCGAGGCCGTGGGAGACCCCTACACCTAGCGCCCACCGTTTACGGCATGGCACACCAGGGTCTCTCATCCTTGGATCCCTT
+
GGGGGGGGGGGGGGFFFGGGGGGGGGGGGGGGGGCGGCFGFGGGGGGGCFGGGG<@DFGGG,EF,EFE9F<FEFF<@,,BF,64E,,,,CFGGGG7F7CE8F9EFD++CE9C;FFEF,D,E8DGDGGGEGGDG8EGGDDEGGGCDD74CFGGGGG,+3=FGG@*;FFF;A58=D4ABFGFFFF29(99202:;9>F:66-:).6))6A)5,,4(4(((((-3(921((()-4<0((4(4<(.)4(16916?D?BF1<4(323(4(()(.427(4?(.)..8))-)).()-)(,))
@M00689:251:000000000-CJTJ5:1:1102:5471:9137 2:N:0:5
CGACGACCATGCAGCACCTGTCACTCTGTCCCCCGAAGGGGAAAGTCCTATCTCTAGGATTGTCAGAGGATGTCAAGACCTGGTAAGGTTCTTCGCGTTGCTTCGAATTAATCCACATGCTCCGCCGCTTGTGCGGGCCCCCGTCACTTCCTTTGAGTTTTAGCCTTGCGGCCGTACTCACCAGGCGGGGCTCTTAATGCGTTAGCTACGACCCAGCGGCCGTGGAAGACCCCTACACCTCGCGCCCACCGTTTCCGGCATTGCCCACCGGGGTTACAACTCCTTGATATCTTGT
+
GGGGGGGGEGGGGGGGGGGGGFGFGFGGGGFFFGGGGGGGGDEFFFF9F9FF<FFDFGFGGFFGEFFGGGGGA?@<FFDGGGGGG,E@FGGFGGGGFE=+CA;F8C?FFAEBFABF8DGG8@==8A=EG6DE=EB>6C=+=@C=>C+2?CGCFDFG>F7+?+8*:AEEBABF)/6(:2C+3(.5>2:B;;9(((-:AB<)7?2:<A4<2:0,(((((4((-(-(-1)((..4:(46((,((((((-1(,3()(,.)-414(),).)5(,-150(((.)63))))))))))))..)
@M00689:251:000000000-CJTJ5:1:1102:5483:9150 2:N:0:5
CGACGACCATGCAGCACCTGTCACTCTGTCCCCCGAAGGGGAAAGTCCTATCTCTAGGATTGTCAGAGGATGTCAAGACCTGGTAAGGTTCTTCGCGTTGCTTCGAATTAATCAACATGCTCCGCCGCTTGTGCGTGCCCCCTTCACTTCCTTTGAGTTTTAGCCTTGCGGCCGTACTCCCCAGGCGGGGCGCTTACTGCGTTAGCTACTACCCAGCGGCCGTGGAAGACCCCTCACCCTACCGCCCACCGTTTACGTCATGGCTTCCCAGGGTTGTCAATCCTGCCACTCCGTT
+
GEEGCFFFDGGGGGGFGFG8;ECGGGFGGGGGGEF@CGGGGGGGGF<9FFGFFDGFA<E,FEGGGA9<DFGFAEFF,CFBFFC<FCFGAEGFFEFGGFEGGGC=BF,AD;<9F,CD8,6@DF8?C64CG=+>,@C=3@FGF++6=F+,;DDGGCF,5DG++?5CEF<)88)>55A9>>DGFFFF))(50662(381)664133015<A22)-(.),490433,(--)4(8(482:(,.21:(.((4(1<89<67()-..(().((((,4))),((,().64)4).((),((((,)
@M00689:251:000000000-CJTJ5:1:1102:23985:9157 2:N:0:5
CGACGGCCATGCATCACCTGTACACCAACCACAAGGGAAACTACATCTCTGCAGCGATCTGGTGTATGTCAAGCCCAGGTAAGGTTCTTCGCGTTGCATCGAATTAATCCACATGCCCCGCCGCTTGTGCGGGCCCCCGTCAATTCCTTTGAGTTTTAGCCTTGCGGCCGTACTCCCCAGGCGGGGCGCTTAATGCGTTAGCTACGACACAGAGGCCGTGGACACCCCCTACACCTAGCGCCCCCCGTTTACGGCATGGACTAACAGGGTATCACATCCTGGCCACCCCTCTCC
+
GGGGFGGGGGGFFGGGGGGGGGGGGGGGGGCFGFGGGGFDGFGGG,CCAFGFGGGGDGGFEFGG8FFGGGFGFGGGGGGFDGGGGDFGFFGDGGCFGFADCFGFCFFFFFFDEGGG,DDEGC6CGGCGD9CCEGDGGGGEGGEDFGGGFGGFGGGFFGGFGGB8CFABFFFFFFFFFFGGBFF>96>60931969>>F?0().6<0,417(3:2((3723(4,)((-46)1:?FFB7,5231(((271:0(0(1;;>280:<4)5:8:4(4))))..52))(1((((((--((4
@M00689:251:000000000-CJTJ5:1:1102:23975:9173 2:N:0:5
CGACGGCCATGCATCACCTGTACACCAACCACAAGGGAAACTACATCTCTGCAGCGATCTGGTGTATGTCAAGCCCAGGTAAGGTTCTTCGCGTTGCATCGAATTAATCCACATGCTCCGCCGCTTGTGCGGGCCCCCGTCAATTCCTTTGAGTTTTAGCCTTGCGGCCGTACTCCCCAGGCGGGGCGCTTAATGCGTTAGCTACGACACAGAGGCCGTGGAAGACCCCTACACCTAGCCCCCACCGTTTACGGCATGGACTACCAGGGTATCTAATCCTGGCATCT
+
GGGGGGGGGGGGGGGGGGGGGGGGGGGGGGGGGGGGGGGGGGGGGGGGGGGGGGGGGGGGGGGGGGGGGGGGGGGGGGGGGGGGGFGGGGGGGGGGGGGGDGGGGGGGGGFGFGGGFGGGGGGGGGGGGGGGGEGGGGGGGGDGGGGGFGGFGGGGFGDFGGFFFFFFFF2=AFEFFFGGFFFBB9>FFFFF<<4>>16<?FFFFFBB69(,..11:9>FFFF71??FF>?B0:?<733(,46>BFB?B?07(,346?F:))53?::(,.,/54))-2)-)(,()(-
@M00689:251:000000000-CJTJ5:1:1102:19505:9194 2:N:0:5
CGACGGCCATGCAGCACCTGTACACCAACCACAAGGGAAACTACATCTCTGCAGCGATCTGGTGTATGTCAAGCCCAGGTAAGGTTCTTCGCGTTGCATCGAATTAATCCACATGCTCCGCCGCTTGTGCGGGCCCCCGTCAATTCCTTTGAGTTTTAGCCTTGCGGCCGTACTCCCCAGGCGGGGCGCTTAATGCGTTAGCTACGACACAGAGGCCGTGGAAGACCCCTACACCTAGCGCCCACCGTTTACGGCATGGACTACCCGGGTATCTAATCCTGGCATCACGGTAC
+
GGGGGEGGGGGGGGGFGGGGGGGGGGGGGGGGGGGGGGGGGGGGGGGGGGGGGGGGGGGGGGGGGGGGGGGGGGGGGGGGGGGGGGGGGGGGGGGGGGGGGGGGGGGGGGGGGGGGGFG>EGGGGGGGGGGGGGGGGGGGGGCCGGFGFGGGGGGGFFGFGGEEFEFBBFFFFFFEFFGGFFFB;FFFFBFBFFFAFB?<FAB63:?>9>8(,(4??626118:877?FFB?BFF7,48414903<9:BB:FF:;04?FB><B?(((-7BF)64:))464A7:180)4(((-(
@M00689:251:000000000-CJTJ5:1:1102:27514:9233 2:N:0:5
CGACGGCCATGCATCACCTGTACACCAACCACAAGGGAAACTACATCTCTGCAGCGATCTGGTGTATGTCAAGCCCAGGTAAGGTTCTTCGCGTTGCATCGAATTAATCCACATGCTCCGCCGCTTGTGCGGGCCCCCGTCAATTCCTTTGAGTTTTAGCCTTGCGGCCGTACTCCCCAGGCGGGGCGCTTAATGCGTTAGCTACGACACAGAGGCGGTGGCAGCCGCCTCAACCTGACGCCACCCGTTTACGGCATGGACTAACAGGGTATTCAATCCTACTACTCCCTGCT
+
GGGGGGGGGGGGGGGGGGGGGGF@FFGGFEGGGGGGGFGGFGGFGFGGGGG,FFFGGFFGGGGGGGFGFFDGGGG7FGFBFGGGEFGGGA@7EGEGEGGC8E@AFFGGGGGGFC9FDGD1+@=EE6DDFAGGEGCE6CCEEGEDFCGGF7:D?EF9EFCC9FE9=?BF=5=25(864(*:2=@@;21919B:4)))(,(8?FFF<:(4>>B<B?(2((,-2(48(4(49.(..(32((,---((.,3220393:B091,).2,),,4(4.40-449))4))).)--,(((),.
@M00689:251:000000000-CJTJ5:1:1102:27533:9234 2:N:0:5
CGACGGCCATGCATCACCTGTACACCAACCACAAGGGAAACTACATCTCTGCAGCGATCTGGTGTATGTCAAGCCCAGGTAAGGTTCTTCGCGTTGCATCGAATTAATCCACATGCTCCGCCGCTTGTGCGGGCCCCCGTCAATTCCTTTGAGTTTTAGCCTTGCGGCCGTACTCCCCAGGCGGGGCGCTTAATGCGTTAGCTACGACACAGAGGCCGTGGAAGACCCCTACACCTAGCGCCCACCGTTTACGGCATGGACTACCAGGGTATCTAATCCTGGTCTCTCCGTCT
+
GGGGGGGGGGGGGGGGGGGGGGGGGGGGGGGGGGGGGGGGGGGGGGGGGGGGGGGGGGGGGGGGFGGGGGGGGGGGGGGGGGGGGGGGGGGGGGGGEGGGGGGGGGG9FGGGGGGGGGGGGCEGGGGGGGGGGGGGGGGGGGGGGGGGFGFFGGGFAEGFGGFFFFFFFFFFDFFEF>6DDF>@B>FF>9??B94A>????FFA211;02(437<0?BFFB???77BFFFFFFFFFB2>;0;>BFFF<:?0BF:1(4:<B?BF?B2:(,4(06A2)).:A),().-.4((,(4
@M00689:251:000000000-CJTJ5:1:1102:5759:9258 2:N:0:5
CGACAACCATGCATCACCTGTACACCAACCACAAGGGAAACTACATCTCTGCAGCGATCTGGTGTATGTCAAGCCCAGGTAAGGTTCTTCGCGTTGCATCGAATTAATCCACATGCTCCGCCGCTTGTGCGGGCCCCCGTCAATTCCTTTGAGTTTTAGCCTTGCGGCCGTACTCCCCAGGCGGGGCGCTTAATGCGTTAGCTTCGACACAGAGGCCGTGGAAGCCCCCTACACCTAGCGCCGCTCATTTCCGGCAGTGAACACCCGGGTAACTTATCCTGCCATCCATGTCT
+
GGGGGDFGDFGGGGGGFGGGFEGDDAFGGGGGGGGGGGGGGFGFGGGGGGGGFFGGGDCDGGGGGGCEGGFFGGGEFFGGGGGGGFCGGGGGGGGGGGC,CF=ECFGGFEGEFCE89DFGDCEGG6DFDDE>EDECE=C@CC>2=DGDFDDGGGGC<3:BGG*5:?A==B>AFBC2AAFC=>@@FFF>9610<))6(42<64<))-4<2>0<7:(18;B>>3<:(,-2(0(((.(..,((,-(((,()6))*-(((((..-)).4((499(),)))-644)((5)(())..6)
@M00689:251:000000000-CJTJ5:1:1102:23156:9429 2:N:0:5
CGACAACCATGCAGCACCTGTACACCAACCACAAGGGAAACTACATCTCTGCAGCGATCTGGTGTATGTCAAGCCCAGGTAAGGTTCTTCGCGTTGCATCGAATTAATCCACATGCTCCGCCGCTTGTGCGGGCCCCCGTCAATTCCTTTGAGTTTTAGCCTTGCGGCCGTACTCCCCAGGCGGGGCGCTTAATGCGTTAGCTACGACACAGCGGCCGTGGAAGACCCCTACACCTAGCGCCACCCGTTTACGGCATGGCATACCAGGGTTATATATCCCTGCAACTGTGTCCA
+
GGGGDGGGGGFGGGGGGGGGGGGGGGGFGGGGGGGGGGGGGGGGGFCFFG@FGGGGGFGGGGGGGGGGEDGGGGFGGGGGGGGGEGGGGGGEGGGGGGGGGGGGCFFFEGGGGG,@DFDGGGDGGGGGFGGEEGGGGGGGGGDGGDFGFGGGF9DFFGGFGGB@5@=>59:=941<A>FD29=(366(496:AD9<92423)-:71:1990.((-29>96012:77:??5((,4:?:)23>6((,-4<.5<FBB>((,33142,4<738(())-)-6.))).((.,(()-52))
@M00689:251:000000000-CJTJ5:1:1102:23141:9439 2:N:0:5
CGACAACCATGCAGCACCTGTACACCAACCACAAGGGAAACTACATCTCTGCAGCGATCTGGTGTATGTCAAGCCCAGGTAAGGTTCTTCGCGTTGCATCGAATTAATCCACATGCTCCGCCGCTTGTGCGGGCCCCCGTCAATTCCTTTGAGTTTTAGCCTTGCGGCCGTACTCCCCAGGCGGGGCGCTTAATGCGTTAGCTACGACACAGAGGCCGTGGAAGACCCCTCCCCCTAGCTCCCACCGTTTACGGCCTGGCCTACCCGGGTTTCCAATTCTGGCATCC
+
GGGGGGGGGGGGGGFFGGGGGGGGGGGGGGGGGGGGGGGGGGGGGGGGGGGGGGGGGGGGGGGGGGGGGGFFDFGGGGGGGGGGGGGGGGGGGGGGGGGGGGGGGGFFFGGGGGGGFGGGGGGGGGGGDFEDGEGGGGGGG6EGGGGGFGD;DGGGF9=FGGFFEEAA>:BADFFFFF7D>BF2;>B>FBFF<BFF9??:BBBDF?:;3;1::(2<B;>0>F281:??F5((,49>14..6?(0:<>F?>(@?BF0-,8(().31,(40(()-)-4).:))..()(.
@M00689:251:000000000-CJTJ5:1:1102:8539:9488 2:N:0:5
CGACAGCCATGCATCACCTGTACACCAACCACAAGGGAAACTACATCTCTGCAGCGATCTGGTGTATGTCAAGCCAAGGTAAGGTTCTTCGCGTTGCATCGAATTAATCAACATGCTCCGCCGCTTTTCCGGGCCCCCGTCATTTCCTTTGGGTTTTAGCCTTGGGGCGGACCTCCCCAGGCGGGGCGCTTACTGCGTTAGCTACGACACAGGAGCCGGGAAAGAACCCTACACCTAGCGCCCACCGTTTACGGCTTGGACAAACGGGGTAGCCAAGCCTGGTCGCTTCGGAT
+
FGGG@FGGGGGGGCFGGGGGGGGFFC<CCFBC6CFGGFFGGGG,;,6<,,CF9F<C+CFEFCED96,EE,EFCGG,,C<FG<F@GDAF9@=@@F4>FE;,4EDA,EE9E,9=:F>D8EDCE8@+@++,,,6C=CEGG6+66A,+6D+@F+=,+@EG*=+52<*))3)=5))(07@2>(*:2(56096>>>01)).6(40:().).--(,((.(((4(((-(-,38(2(1)43:(,42)4466>1(892(.-*400((4(,))(4:(4690(0)).((-8(31()((--(-((,
@M00689:251:000000000-CJTJ5:1:1102:8556:9498 2:N:0:5
CGACAGCCATGCATCACCTGTACACCAACCACAAGGGAAACTACATCTCTGCAGCGATCTGGTGTATGTCAAGCCCAGGTAAGGTTCTTCGCGTTGCATCGAATTAATCCACATGCTCCGCCGCTTGTGCGGGCCCCCGTCAATTCCTTGGAGTTTTAGCCTTGCGGCCGTACTCCCCAGGCGGGGCGCTTAATGCGTTAGCTACGACACAGAGGCCGTGGAAGACCCCTACACATAGGGCCCACCGTTTACGGCGTGGACTCACAGGGGAATGAATCCGTGCATCTCATTTC
+
GFFGFGGGGGGGGFFFFGGGGGFGGGFGFGEGFGGGGGFGGGGFGFFGGDFGGFFGGGGCDFGGGGGGGGGGGGDCEGFDFFGGCGGGCFFEGGGGGGCFGGGGGGGG9,EFGC=FDGFEE6CCGG6@C9CEEGGEEDDCEEGC=+=FF+=AFCFGFCFFFGE5@DAA5>@D=BEEAA4;)55@>FFFFFF?<)646B6(24<A)(-((-31(3(31>>;9(.7(.8,3)338?)8<2)..(2:?(,(4,(*(-4(((-(,2.28))4:(()()).)-)(,--4))).)))-.
@M00689:251:000000000-CJTJ5:1:1102:26461:9611 2:N:0:5
CGACAGCCATGCATCACCTGTACACCAACCACAAGGGAAACTACATCTCTGCAGCGATCTGGTGTATGTCAAGCCCAGGTAAGGTTCTTCGCGTTGCATCGAATTAATCCACATGCTCCGCCGCTTGTGCGGGCCCCCGTCAATTCCTTTGAGTTTTAGCCTTGCGGCCGTACTCCCCAGGCGGGGCGCTTAATGCGTTAGCTACGACACAGAGGCCGTGGACGACCCCTACACCTAGCGCCCACCGTTTACGGCCTGGACTATCAGGGTATCTAATCCTGGCCTCCCTGTAC
+
GGGGGGGGGGGGGGGGGGGGGGGGGGGGGGGGGGGGGGGGGGGGGGGGGGGGGGGGGGGGGGGGGGGGFGGGGGGGGGGGGGGGGFGGGGGGGGGGGGGGGGGFGGFGGGGGGGGGDGFGGGGGGGGG?FGEGGGGGGGGGGCGGGGGFGGAFGGGFGGFGGF@CFB=BABFDFF4A=CGBD@F9;9>FFBFFFFFFF?0:ABB78?69>??0:4:?9332:(,(4;;BFFBFFFF778(4;(-8?F?B?<FFF>1?F?(48?94).,4:()))-..44)),.(.((,4,)))
@M00689:251:000000000-CJTJ5:1:1102:18030:9629 2:N:0:5
CGACAGCCATGCAGCACCTGTACACCAACCACAAGGGAAACTACATCTCTGCAGCGATCTGGTGTATGTCAAGCCCAGGTAAGGTTCTTCGCGTTGCATCGAATTAATCCACATGCTCCGCCGCTTGTGCGGGCCCCCGTCAATTCCTTTGAGTTTTAGCCTTGCGGCCGTACTCCCCAGGCGGGGCGCTTAATGCGTTAGCTACGACACAGAGGCCGTGGAAGACCCCTACACCTAGTGCCCACAGTTTACGGCATGGCACAACAGGGTTATTAATCCTGGCATTCTGTTTC
+
GFGGGGGGGGGGGGGGGGGGGGGGFGFGGGGGGGGGGGGGGGFGGEGCFFFGGGGGGGGGGGGG<FGGGEA@BGG@FEGGFFGGGGGGGGGGGGGGGGFFGGGGFFFFF;FCFGGGFGCE=EEGGGGGDGGGGGGDGECCGGGCGFGDFFGDGFGGFGGFGGFFFD==@BAFF)>>A>FGFF=@@F996022<9<>>FB<624-441669(,,43:229>;-8?(,3.-81?::::42).64(,4((5))6*,86(4<<(().(-(.(,.(.))-))).52?<(.)4))))))
@M00689:251:000000000-CJTJ5:1:1102:18011:9637 2:N:0:5
CGACAGCCATGCAGCACCTGTACACCAACCACAAGGGAAACTACATCTCTGCAGCGATCTGGTGTATGTCAAGCCCAGGTAAGGTTCTTCGCGTTGCATCGAATTAATCCACATGCTCCGCCGCTTGTGCGGGCCCCCGTCAATTCCTTTGAGTTTTAGCCTTGCGGCCGTACTCCCCAGGCGGGTCGCTTAATGCGTTAGCTACGACACACAGGCCGTTGAAGCCCCCTCCCCCCATCGCCCACCGTTTCCGGCCTGGACTACCCGGGTTTCTCACCCTGGACCCCCTTGCA
+
GE:FCFGGGFEFCGG@FGGGGGGGGGGGGGGGGGDGEGGGGGGGGDFFGFGGGFGGCFGGGCFFEFGFGGGG9FFGGGFEFGFDGGGGGG7FEGG:FGCD=FFFEFD9FFFGFG98,EFCGE@EGD@F@G>E8CGGGGDEEC=C+=+CFG=CF<DC;>+=?GE5895=8):>=2AFFD*;>B9=;03(.3217)1)(34:0).54(-36>:(2(,4?71,3(-).4313)((-(3(-..,86<((,((44)9((((44(2<,.:0?6(7;().)).),((.(((.(((-((()
@M00689:251:000000000-CJTJ5:1:1102:10657:9708 2:N:0:5
CGACAGCCATGCAGCACCTGTACACCAACCACAAGGGAAACTACATCTCTGCAGCGATCTGGTGTATGTCAAGCCCAGGTAAGGTTCTTCGCGTTGCATCGAATTAATCCACATGCTCCGCCGCTTGTGCGGGCCCCAGTCAATTCCTTTGAGTTTTAGCCTTGCGGCCGTACTCCCCAGGCGGGGCGCTTAATGCGTTAGCTACGACACAGAGGCCTTGGAATACCGCTCAACCTCGCGCCCACCTGTTTTGGCCGGGGCTACCACGGTGTTCAACTCTGGCGTTCCTGTTA
+
FGEECGGGGGGGGGGGGGGGGF<CF@FGE@CGFFFGGCFGGGCFGA<CC@FFAFFEF?FGFCA<,C,BFE9@FF7@A9DF9C<EE?EFGFBFGGCEE@>;,A8EFAE5@A<FGF9DDFFCGG6ECCGFGAE>EEEGG>==E8=DF7@CCF+@DDEFDB+19DC0=D9A55>@8=EFFD>CB2A@@BBBB6?0))6<9?(,()))4603(,442:?BF0))4.)).)4(()((.31:((-4((--3?((64)),4))(((((((..))-3((.()))))).)),((((()).))
@M00689:251:000000000-CJTJ5:1:1102:17310:9863 2:N:0:5
CGACAACCATGCAACACCTGTACACCAACCACAAGGGAAACTACATCTCTGCAGCGATCTGGTGTATGTCAAGCCCAGGTAAGGTTCTTCGCGTTGCATCGAATTAATCCACATGCTCCGCCGCTTGTGCGGGCCCCCGTCAATTCCTTTGAGTTTTAGCCTTGCGGCCGTACTCCCCAGGCGGGGCGCTTAATGCGTTAGCTACGACACAGAGGCCGTGGACGACCCCTACACCTCGCGCCCACCGTTTACGGCTTGGACTACCGACGTATCTACTCCTGGCATCTCTCTCT
+
GGGGGGGGGGGGGGFFGGGGGGGGGGGGGGGGGGGFEFGGGGGGGAFFGGGGFGGGGGGGGGGGGGGGGGGGGGGGGGGGGCFGGGGGGGGGGGGCEGGGGGGGGGGGFGGGGGFGDAGGGGEGGDGGGFGGDE>EDEGGEG>FFGGGFG7FFGGFCD0BDFB@C>A9AABAD=ABF2;DB59@69B02(2()).<9??<:A4A<:-(-4(.8:01((39>2(((4(2,.2?7722((-(42><BBF0(.(9:?0((-1,.),4((((343=()6662,3)(((-4646).)5
@M00689:251:000000000-CJTJ5:1:1102:28146:9943 2:N:0:5
CGACGGCCATGCAACACCTGTACACCAACCACAAGGGAAACTACATCTCTGCAGCGATCTGGTGTATGTCAAGCCCAGGTAAGGTTCTTCGCGTTGCATCGAATTAATCCACATGCTCCGCCGCTTGTGCGGGCCCCCGTCAATTCCTTTGAGTTTTAGCCTTGCGGCCGTACTCCCCAGGCGGGGCGCTTAATGCGTTAGCTACGACACCGAGGCCGTGGAAGACCCCTACCCCTAGCCCCCACCGTTTACGGCATGGACTACCCGGGTATCTACACCTTGCCTCCCTGTCC
+
GGEGDGGGEFFGFDEFEGGGGGGGGGGGGGGGGGGGGFGGGG@EFFGGGGGGGGGGGGGGGGFGGCGGFG@EGGGFF8@FGGGGFGGGGFFGGGGGGGGGGGGGGGFFGGGGGGCGCGG8EGCEGEGF8F6BEGGDGGDGG6EFGGGGFG7CFGFGFAFFGGF=C?5=4>92928>FF4*0>(:>6>0(4<()5:<1(4139<4?(4;(4(3(-421(((-3)8(4:BFF??11?1?(((.40(4?6:<B0=(-4231<),)57:(-(2>().<))..3,3<>0<>((.5)))
@M00689:251:000000000-CJTJ5:1:1102:28130:9952 2:N:0:5
CGACGGCCATGCAACACCTGTACACCAACCACAAGGGAAACTACATCTCTGCAGCGATCTGGTGTATGTCAAGCCCAGGTAAGGTTCTTCGCGTTGCATCGAATTAATCCACATGCTCCGCCGCTTGTGCGGGCCCCCGTCAATTCCTTTGAGTTTTAGCCTTGCGGCCGTACTCCCCAGGCCGGGCGCTTCATGCGTTAGCTACGACACAGAGGCCGTGGCAGGCCCCTACACCTAGCGCCCACCGTTTACGGCATGGACTCCCAGGCTATCTAATCCTGACCTCCCTGTCC
+
GGFGGGDFGGGFFCFFGGGGGGGGFFGGGGGGGEFFGGGFFGGGGFGGGGGGGGGGEFGGFGGGGGGGGGGGGGGGGGGGGGGGFGGGGGGGGGGGGGGGGFGFGGGGGGGGGFCG;=AEG>EGGGEGF,>>EGEEEGGGGGGGGGGGFGDGG<AFFFFFGGE5)3=49A=)((10;>FGBB(56>;;F(3(7));>1:046)).8:9;>F<B4:BF9(13(.((-424>BF0<?3:??(-,(((43?003@1<B,(((2)4(.4(82((.*5<<B)2547)((.5(,444,)
@M00689:251:000000000-CJTJ5:1:1102:26695:10029 2:N:0:5
CGACGGCCATGCATCACCTGTACACCAACCACAAGGGAAACTACATCTCTGCAGCGATCTGGTGTATGTCAAGCCCAGGTAAGGTTCTTCGCGTTGCATCGAATTAATCCACATGCTCCGCCGCTTGTGCGGGCCCCCGTCAATTCCTTTGAGTTTTAGCCTTGCGGCCGTACTCCCCAGGCGGGGCGCTTAATGCGTTAGCTACGACACAGAGGCCGTGGAAGACCCCTACACCTAGCGCCCACCGTTTCCGGCATGGACTCCCCGGGTTTCTAATCCTGGCATCTCTTTCC
+
GGEFGFGGGGGGGGGGGGGGGGGGGGGGGGGGGGGGGGEGGGGGGGGGGGGGGGGGGGGGGGGGGGGGGGGAFGGGGFGGGFGGGFGGGGGGGGGGGGGGGGGGGGGGGGGGGGGGGGGGGGGGGGGGCGGCGEGGGGGGGGDGGGGGFGGGFGGGFG5FGGF@CE=AFBA24=EFFFGGFFF@@FF>BFFF2<<>><?:<FA<??:>9>(((,-3:1>B><3???:??F6?FFFF02:139;(84(,4?290;B99<0)5<13:(-4(,()6<)).59>)58(47-64)65)
@M00689:251:000000000-CJTJ5:1:1102:28041:10053 2:N:0:5
CGACGGCCATGCATCACCTGTACACCAACCACAAGGGAAACTACATCTCTGCAGCGATCTGGTGTATGTCAAGCCCAGGTAAGGTTCTTCGCGTTGCATCGAATTAATCCACATGCTCCGCCGCTTGTGCGGGCCCCCGTCAATTCCTTTGAGTTTTAGCCTTGCGGCCGTACTCCCCAGGCGGGGCGCTTAATGCGTTAGCTACGACACAGCGGCCGTGGAAGACCCCCACACCTAGCGCCCCCCGTTTACGGCATGGACTCCCCGGGATTCAACTCTTGACCTCT
+
GGGGCCFGGGGGFEEFFGGGGG9FFGGGGGGGGGGGGFFGGCGGGGGGGGGGGGGDDFF<FGGGGGGGGGAGFGGGGGGGGGGGGGGGGGGGGGGGGGGGEGFGGGGDAFFF,EEGFFGGGG>@C=DFDFE>CGGCEGGGGE679CFFFGCDEFGGFCGFGG@8=@>2:AA9)66>F=6?:B>9>FBFFF?1:9<)48?FFFFFFB?69B1:(,361(,7>??3131:()-46B0144:0(4(461(4,4:?(89663:55<(.3(3(3((),.)))))))).)),)
@M00689:251:000000000-CJTJ5:1:1102:17146:10340 2:N:0:5
CGACGACCATGCAACACCTGTACACCAACCACAAGGGAAACTACATCTCTGCAGCGATCTGGTGTATGTCAAGCCCAGGTAAGGTTCTTCGCGTTGCATCGAATTAATCCACATGCTCCGCCGCTTGTGCGGGCCCCCGTCAATTCCTTTGAGTTTTAGCCTTGCGGCCGTACTCCCCAGGCGGGGCGCTTAATGCGTTAGCTACTACCCAGCGGCCGTGGCAGACCCCTACACCTAGCACCCTCCGTTTACGGCCTTGCCTACCTGAGTCTCTACACCTGTCATCTCGGTTC
+
GE@B@FFG7CCEFFFCFGGFGGGGGG@ECEGGGGGGGGG8FGAFGFFGGGGGGFF@CFGGGFGGGCFGGGDGFFGGF8FF,,C<BFBFFGCEEGG>EGGFGG=EFFDDFAFFGGGFGA8@EGEGGG8F=FG6EGGEG+=EG>+?EFGFAE+3@,@DC@*=9:CC@E)59-:=A9CFFFGD9>@609999><6).-4982::B>)3))6(.)((((-79,4((.3(,434>1?0:1?(8:)54<((-4<?7-@((723).(5)-41))((..16<)))(,(())-.6)-((-((
@M00689:251:000000000-CJTJ5:1:1102:3965:10356 2:N:0:5
CGAAGGGGCAGCACAGGTGTAGGAGTACACGAAGGGAACCGGGAAGCTGGCAACGGAGCACGGCATGGAAAGAGCGGGTAAGGGTCTGCGCGTTGCAGAGAATGAAAAAACAGGGGCAACGGAGGGGGCGGGCGACGGGGAAGTCCTGTGAGAGGTAGGATGGGGGCGGAACGAGCAAGGGGGGAGGCGAAAGGCGGAAGCTGCGAGGCGGGAGGGGTAAAGACAGCGAAGGGGGAGGGGGAAGGGTAGAGGGCAGGGAGAAAAAGGGGAAGTAAGACTGGCATGGAGGAACGGA
+
;:+6::C@@+=,,,,66;6,6,C,6,,;;C8@C@EECF,,8+@@C,,,,,8,9:7+8@+9,>=+8+C,,:EECF,+@C+@ADF<,,,,98+88+48,,,6@A,,6AB,,6+3,8++6+01+6+5+@34*>BE**13*2/*2/*22*2+/22<+28+1<***24((7((-(4,-((().9C(969;(4(((,2(,.,((-4.)5(--(-((-(-4>9>,,.6)6((((,(0(4(((-49FF>1,((4(((.)84(((-4:((..(,-30(43)).56))).4(.),().4(((,-(
@M00689:251:000000000-CJTJ5:1:1102:18755:10395 2:N:0:5
CGACAGCCATGCAGCACCTGTACACCAACCACAAGGGAAACTACATCTCTGCAGCGATCTGGTGTATGTCAAGCCCAGGTAAGGTTCTTCGCGTTGCATCGAATTAATCCACATGCTCCGCCGCTTGTGCGGGCCCCCGTCAATTCCTTTGAGTTTTAGCCTTGCGGCCGTACTCCCCAGGCGGGGCGCTTACCCCCCCCGCCCCCCCCCCCCCCCCCCCCCCCCCCCCCCCCCCCCCCCCCCCCCCCCCCCCCCCCCCCCCCCCCCCCCCCCCCCCCCCCCCACCCCCCCCCC
+
GFFGFGGGFGGGFFGECGGFFGFGGGGG;@BCFGGGGGGG?AFGGFGGGGGGGGGGGGGGDGFGGGGGGGGGGG,BFGGGGGGGF<EGGGGCBFFGGGGC=EEFGGFA,;F,ECFG=;6@EGGGGGGG8EECEEE6EECCEGGGGG+=EFDGGD,3CFDFFDEBC>AF@=9AFD66;@>C2BBFF;9692:(...:1799(41(4((43;69(46>96>770217>FFFD6>>FFFFFF447>9BF19;9>FF6>F69>FFFFFF9>1472B>(334(49(47--4:77B37>(
@M00689:251:000000000-CJTJ5:1:1102:18763:10411 2:N:0:5
CGACAGCCATGCAGCACCTGTACACCAACCACAAGGGAAACTACATCTCTGCAGCGATCTGGTGTATGTCAAGCCCAGGTAAGGTTCTTCGCGTTGCATCGAATTAATCCACATGCTCCGCCGCTTGTGCGGGCCCCCGTCAATTCCTTTGAGTTTTAGCCTTGCGGCCGTACTCCCCAGGCGGGGCGCTTCATGCGTTAGCTACGACACAGAGGCCGTGGCAGACCCCTACCCCTCGCGCCCCCCGTTTACGGCCTGGCCTACCCGGGTACCTCATCCCTGCACCCCTCTCCC
+
GGGGGGGGGGGGGGGFGGGGGGGGGGGGGGGGGGGGGGGGGGGGGGGGGGGGGGGGGGGGGGGGGGGGGGGGGGGGGGGGGGGGGGGFGGGGGGGGGGGGGGGCGDGGGGGGGGGGFFGGGGGGGGGGCGGEGGGDEEGGGGGGFFFGFGGGGGGGFGGFGGFCEFFBFFFFAFFFFDFDDDFF0;FFFF?(6-5<>?FF?<467:(4(724>0(8:6>;,(3((.-8?8,8(4<?039(4>11(4-42(-=<1;6:B11:2(84(,,3337<)).6<9().:4((,(4(82(.
@M00689:251:000000000-CJTJ5:1:1102:18745:10412 2:N:0:5
CGACAGCCATGCAGCACCTGTACACCAACCACAAGGGAAACTACATCTCTGCAGCGATCTGGTGTATGTCAAGCCCAGGTAAGGTTCTTCGCGTTGCATCGAATTAATCCACATGCTCCGCCGCTTGTCCGGGCCCCCGTCAATTCCTTTGAGTTTTAGCCTTGCGGCCGTACTCCCCGGGCGGGGCGCTTAATGCCTTGGCTACGCCACAAAGGCGGTGGCAGGCCCCTACCCCTAGCGCCCCCCGTTTCAGGCCTGTACTCCCAGGGTATATCACCCTGAGACTC
+
FG@CF@FGGGGGGGEFFFGGGGFGGG,EGGFCE,FGGGGGFGECEFGFGFGGF8FEGGGGGGFF@CFFEEFF,EFGGG<:@CF8FFFGGGD@>FC=C,@,6=>==FF?FB9AEE@?,@8+ACEEEE@@,6@>6EEEG++6=E+669@CD9+,6@DFF9+4+=C))*)5>AFFD)6>A)**)((6:(2((422)6<))-.)(.231(-4((,(.(((((((-(,-((-(-),4(4::?0,79>0((,(320)*).4(8:))6).,41)10(./))--.1(41(()..)
@M00689:251:000000000-CJTJ5:1:1102:12133:10527 2:N:0:5
CGACAGCCATGCACCACCTGTACACCAACCACAAGGGAAACTACATCTCTGCAGCGATCTGGTGTATGTCAAGCCCAGGTAAGGTTCTTCGCGTTGCATCGAATTAATCCACATGCTCCGCCGCTTGTGCGGGCCCCCGTCAATTCCTTTGAGTTTTAGCCTTGCGTCCGTACTCCCCAGGCGGGGCGCTTAATGCGTTAGCTACGACACCGAGGCCGTGGCAGACCCCTCCACCTACCGCCCACCGTTTCCGGCCTGGCCTACCAGAGTGTCTACTCATGTCCTCTCTTTCT
+
FEEGF@FGGGGGGGFGGGGGG9CEFGGCFGBFEF<,@CF8FFEEFF<FFGEFGCFFCFGGFGGGGGGGGGGA9FGC8FGGGDGFEFGFGGCDBGG>FDGFEF,E7FGGGGGGCFEFGGGGGGDGGGFGDCGGGGGGGE>CG8+?@7DDFG?A?FGGF5+=?F@5:<):B>@8>=E);>D*:>5>209>;9??2<46(4:1:<AA>((112(-((-,((--4(.,48:?,),(,832,(.4;,14?6(345.860((-,4((,2:1).((6)=<>92.,)6-6<)-):1).)66
@M00689:251:000000000-CJTJ5:1:1102:19607:10711 2:N:0:5
CGACAACCATGCATCACCTGTACACCAACCACAAGGGAAACTACATCTCTGCAGCGATCTGGTGTATGTCAAGCCCAGGTAAGGTTCTTCGCGTTGCATCGAATTAATCCACATGCTCCGCCGCTTGTGCGGGCCCCCGTCAATTCCTTTGAGTTTTAGCCTTGCGGCCGTACTCCCCAGGCGGGGCGCTTACTGCGTTAGCTACGACACAGCGGCCGTGGAAGACCCCTACACCTCGCGCCCACCGTTTACGGCCTGGACTACCAGGGTATCTACTCCTGCCATCT
+
GGFGDGGGGFFGFGGFGGGGGFGGGGGGGGGGFFGGGGGGGGGGGGGGGGGGGGGDGDGG@FGGGFGGGGGGGGGGDECFFAFGGGGGGGGGGGG7FGGGGGGGCGFGGGGGGGGGGGGGGCEEGGGFDGGGGGGGEGDGGGGGGGGGFGGGGGGGFFGFGGF@EDAA5AFFFBA=FDFGFF2@>;919>??)<9<0:0:122:<?049>:1(-(29;FF;042(.8?FF02:<?01(13023-:<B<?B0BFFF(:B?B:7:?:).((42<<6-)),,.)((,)49
@M00689:251:000000000-CJTJ5:1:1102:7166:10757 2:N:0:5
CGACGGCCATGCATCACCTGTACACCAACCACAAGGGAAACTACATCTCTGCAGCGATCTGGTGTATGTCAAGCCCAGGTAAGGTTCTTCGCGTTGCATCGAATTAATCCACATTCTCCGCCGCTTGTGCGGGCCCCCGTCCATTCCTTTGAGTTTTAGCCTTGCGGCCGTACTCCCCAGGCGGGGAGCTTAATGAGTTAGCAATCACACCCAGGTCTGTGTATACCCCTACAACTAGCGCCCCCCGTTTACGTCACGTACTATCACGGTCTCGCACACAGGACACTCTATCT
+
F7CEGGGGGGGGGGGDFFECEDFF9FGGC:@<CE@8BG,CEFC8F,,CCF,6<:F7@8<EFFECE<F<E9<E,5ACEABFGF9=BF9?F<D@8F@+@<E,6E8:>9A?FG9E,A,,4,36A8=6BEDF8=8+CCECE>6=++4<F+;<CC+359@DF95+;DE@C?)05::AD945)>6:2(5669(4;BF)64))).6)))))-)),-4((((()))(.5.)6)66,-)(((.4),4((,-41(4((28(/-((((-(,-1-)).)20--)),,4((.(,((-(()()))))
@M00689:251:000000000-CJTJ5:1:1102:7154:10771 2:N:0:5
CGACGGCCATGCATCACCTGTACACCAACCACAAGGGAAACTACATCTCTGCAGCGATCTGGTGTATGTCAAGCCCAGGTAAGGTTCTTCGCGTTGCATCGAATTAATCCACATGCTCCGCCGCTTGTGCGGGCCCCCGTCAATTCCTTTGAGTTTTAGCCTTGCGGCCGTACTCCCCAGGCGGGGCGCTTAATGCGTTAGCTACGACACAGAGGCCTTGGAAGACCCCTCCACCTAGCGCCCACCTTTTCCGGCCTGGCCTACCAGGGTTTCTACTCCTTACCTCTCTGTCC
+
GGEGGEEGGGGGGGGFGGGGGGGGGGCFGGGGG,FFDCDFGGGGGGGGGGFGGGGCCFGGFDGGGFGFGGA<FGGGGCFFEEAFFGGGGGGCCFGCFAFGDC@FFGEFGG9FGGGG;;D8EGGGGGFG8FED6CCCEGDGGC7FGGGGFG?=@GGGF99CCFF@E555)4:)4>=EFFF*(59((49(4;B6):9<9?<:?<<)8((-(4(33((-4)40,)6:2?F0:511(::1>,.(493(40(4A<4B((3(41((()(4:))(((()6-6).5:)))((..4:))6))
@M00689:251:000000000-CJTJ5:1:1102:12554:10777 2:N:0:5
CGACGACCATGCATCACCTGTACACCAACCACAAGGGAAACTACATCTCTGCAGCGATCTGGTGTATGTCAAGCCCAGGTAAGGTTCTTCGCGTTGCATCGAATTAATCCACATGCTCCGCCGCTTGTGCGGGCCCCCGTCAATTCCTTTGAGTTTTAGCCTTGCGGCCGTACTCCCCAGGCGGGGCGCTTAATGCTTTAGCTACGACACAGAGGCCGTGGAAACCCCCTACACCTAGAGCCCCCCTTTTACGGCTTGGACTCCCAGGGTTTCTAACCCTGTCTACC
+
D+7@+@:@@FFGGGFC@EFGGGGGCFFGGGGFGF<EFFEF@DFGFCEFGGGCGG8@FGGGCFCFGGC@ECE9EDC@FGGGGEDGDFFGFGGGG=@CFFGFGFGGGGGFGFFDGGGGFGD=EEEGGGFF=F6+=C7CEEDGGEE;DFFFFF?FFFAFFCGFGG@5C>5>>AAFF9AEA56CBBFF>04(99?14<94):6444428??;1628?01:?090((,)(4:19B?<B0:B3)))50((44(.53)/263((((,5,4(,.)4(.,.).-))((((,)).))
@M00689:251:000000000-CJTJ5:1:1102:26562:10815 2:N:0:5
CGACGACCATGCAACACCTGTACACCAACCACAAGGGAAACTACATCTCTGCAGCGATCTGGTGTATGTCAAGCCCAGGTAAGGTTCTTCGCGTTGCATCGAATTAATCCACATGCTCCGCCGCTTGTGCGGGCCCCCGTCAATTCCTTTGAGTTTTAGCCTTGCGGCCGTACTCCCCAGACGGGGCGCTTAATGCGTTAGCTACGACACAGAGGCCGTGGAAGACCCCTACACCTAGCGCCCCCCGTTTACGGCATGGACTACCCGGGTATCTAATCCTGGCATCTCTTTCT
+
GGGGGGGGGGGGGGFFGGGGGGFFGGGGGGGGGGGGGGGDFGGGGFGGGGGGGGGGGGGGECGGGAFGFGFGGGFGGGGGFGGGGGGGGFGDGGGGGFGGGGFGGFCFFG<F=FGGGGGGDEGGGDEF8EEBEEEGG6?@ECEGFGGGFG7<EGGGFF9=9C9559>2ABFFFFEFFFGGFD>F>>@FFF?F<7?>9?FB05AAFF6;9>?:B04?<FF>B(52(3:?BFBBBFFF?>>B196(3>FFB7,=,2(47:<:42>2?((7(34@>42-.4<A<48(.().)).:9
@M00689:251:000000000-CJTJ5:1:1102:26581:10828 2:N:0:5
CGACGACCATGCAACACCTGTACACCAACCACAAGGGAAACTACATCTCTGCAGCGATCTGGTGTATGTCAAGCCCAGGTAAGGTTCTTCGCGTTGCATCGAATTAATCCACATGCTCCGCCGCTTGTGCGGGCCCCCGTCAATTCCTTTGAGTTTTAGCCTTGCGGCCGTACTCCCCAGACGGGGCGCTTAATGCGTTAGCTACGACCCAGAGGCCGTGCACGACCCCTACCCCTAACGCCCCCCGTTTACGGCATGGCCTACCAGGTTATCTAACTCCGGCATCTCTTTCT
+
GGGGFEFGGGGGG9EFFGGGGGGGGGGGGGGGF?FEGGGGGGGGGEFFGGGGGFGFGGGGGGGGGGGGGGFGGGGGGGGGFEGGGFFGGGGGGGGEGCFGEFCGGGCEAF<FGGGGFGGGGGGGGGCF,@CEGGGGGGGGEEEGGGGGFGFGFGGGFF5BGGFEE>A@A=A)59@EFFFCBD9(>1;@FFF@<EEF0<:(-:<9?<60(4((422:B079(4)4(7;9:@8:(4:?((.-4>0(29128(,=:<>(3((4(5(44.,3).-*))).))))(-4((.-)-))-)
@M00689:251:000000000-CJTJ5:1:1102:24243:11002 2:N:0:5
CGACGGCCATGCAACACCTGTACACCAACCACAAGGGAAACTACATCTCTGCAGCGATCTGGTGTATGTCAAGCCCAGGTAAGGTTCTTCGCGTTGCATCGAATTAATCCACATGCTCCGCCGCTTGTGCGGGCCCCCGTCAATTCCTTTGAGTTTTAGCCTTGCGGCCGTACTCCCCAGGCGGGGCGCTTAATGCGTTAGCTACGACACAGAGGCCGTGGAAGCACCCTACCCCTAGCGCCAACCGTTTACGGGCTGGGGTACACGGTACTGTAATCCAGGGCTGTTCTGACA
+
GGGGGDGGGGGGGGGGGGFGCGFGGFFGGGGGGGGGGGGGGCFGGGGGGGGGGGGGGFCFFGEFGGGGG9<FFGFGFFGFGGFCEEFFGGGGEFGGGGGGGGG8D=AA5EGGGGCFFGDGEEGGGG?FGGGGGGDCEGGGGG>+?DGGFGGFC@:;9;DFGGF5)@A>92>>258(;284>B@F>9((-4:?A4-)-(4:FAA<),49>6<(440423((,-.(..4(4)(((,-46189B;6(4:((-((7(((((,((((,)))(-,(-*)).))-5)).((.((.))))))
@M00689:251:000000000-CJTJ5:1:1102:24228:11012 2:N:0:5
CGACGGCCATGCAACACCTGTACACCAACCACAAGGGAAACTACATCTCTGCAGCGATCTGGTGTATGTCAAGCCCAGGTAAGGTTCTTCGCGTTGCATCGAATTAATCCACATGCTCCGCCGCTTGTGCGGGCCCCCGTCAATTCCTTTGAGTTTTAGCCTTGCGGCCGTACTCCCCAGGCGGGGCGCTTAATGCGTTAGCTACGACACAGAGGCCGTGGAAGACCCCTACACCTCGCGCCCACCGTTTACGGCATGGACTACCAGGGTCTCCAATCCTGGCATCTCCTGTC
+
GGGGGGGGGGGGGGGGGGGGGGGGGGGGGGGGGGGGGGGGGGGGGGGGGGGGGGGGGGGGGGGGGGGGGGGGGGGGGGGGGGGGGFFGGGGGGGGGGGGGGGGGGGGGGGGGGGGGDGGGGGGGGGGGFGGGGGGGGGGGGGGGGGGGFGGEGGGGFECFGGF@CFBFBBFFFFFEFFGDDFF@FFFFFB?:AA9:>6:?FFBF?(:>9>??B06:BB>FFF?,(44:BF<B018?(-2(04;B?06?B?0F0:>;>0:0>??F?:,8?0()-)),-21440(()4))-.)))
@M00689:251:000000000-CJTJ5:1:1102:25804:11078 2:N:0:5
CGACGACCATGCATCACCTGTACACCAACCACAAGGGAAACTACATCTCTGCAGCGATCTGGTGTATGTCAAGCCCAGGTAAGGTTCTTCGCGTTGCATCGAATTAATCCACATGCTCCGCCGCTTGTGCGGGCCCCCGTCAATTCCTTTGAGTTTTAGCCTTGCGGCCGTACTCCCCAGGCGGGGCGCTTAATGCGTTAGCTACGACACAGAGGCCGTGGAAGACCCCTACACCTAGCGCCCACCGTTTACGGCATGGCCTACCAGGGTATCCAATCCTTGCATACACTGTCTT
+
GGGGGGGGGGGGGGGGGGGGGGGGGGGGGGGGGGGGGGGGGGGGGFGGGGGGGGGGGGGGGGGGGGGGGGFGGGGGGGGGGGGGGGGFGGGGGGGGGGGGGGGGGGGGGGGGGGGGGGGGGGGGGGFGFGGGGGGEGG>CGGGGGGGGFGGFGGGGFGCFGGFFFFFFFBFF2>EFFFFDDFF@FFFFFFF?BBDA>??FF<4<<??9267:>204?>>9><?<:?::B)3:::<?2,(((1((43(,,,,*(-4(4?<.()4??)4<B?36))-.)(.)).().)))).8)64)
@M00689:251:000000000-CJTJ5:1:1102:25694:11083 2:N:0:5
CGACGACCATGCAACACCTGTACACCAACCACAAGGGAAACTACATCTCTGCAGCGATCTGGTGTATGTCAAGCCCAGGTAAGGTTCTTCGCGTTGCATCGAATTAATCCACATGCTCCGCCGCTTGTGCGGGCCCCCGTCAATTCCTTTGAGTTTTAGCCTTGCGGCCGTACTCCCCAGGCGGGGCGCTTAATGCGTTAGCTACGACACAGAGGCCGTGGAAGACCCCTACACCTAGCGCCCACCGTTTACGGCATGGACTACCAGGGTATCTAATCCTGGCATCT
+
GGGGGGGGGGGGGGFGGGGGGGGGGGGGFEFGGGGGGGGGGFGGGGFGGGGGGGGGGFGGGGGGGFFGFFGGGGGGGGGGGGGGGGGGFGGGGGGGGFDGGGGGGFGGGFGGGGGFFGGGGGGGGGGGDGGGGGEGGGD@EGEGGGGGFGGGGGGFEB7FFGFFFF=B=ABF22>=FFFGDD@BFFFF>FFFFFA21<?F:AFFFFFFBF7(202<?F>3682??FB?<><<BFF:B<BFFF>?BFB<BF:@03319B:0827:052:<B(7:44))4)--((4<(6
@M00689:251:000000000-CJTJ5:1:1102:11551:11106 2:N:0:5
CGACAACCATGCAACACCTGTCACTTTGTCCCCGAAGGGAAAGCTCTATCTCTAGAGTGGTCAAAGGATGTCAAGACCTGGTAAGGTTCTTCGCGTTGCTTCGAATTAAACCACTTGCTCCACCGCTTGTGCGGGCCCCCGTCAATTCCTTTGAGTTTCAACCTTGCGGTCGTACTCCCCAGGCGGAGTGCTTAATGCGTTTGCTGCAGCACTGAAGGGCGGAAACCCTCCAACACTTAGCACTCATCGTTTCCGGCGTGGCCTACCAGGGTATCTAATCCTGGCATCT
+
G>@FFEFCGGGGGGGFGCGGEGGGGFGGGGGGGGGGGGGGFGGGEGGGGGGGGEFFGGGGGGGGGGGGGGGGGGGFGDGFGF@FGFEFFFGGGGGGGGCDFGDGGDFGGGGFFF,EFGGGCGFGGEGGGFFFGEEGECGEDGGDCCGGFGGGDEFFFBFFGGFFFFBFA>AFFBCFFFGGDF=2>9=227;E<CEC*8;D?,36?A8;@E@=@@EAE;;DBF961:2<(7102?::<))54672:1)9:33F)42>;B6>;41<0?05:?0)5)6:9A2<467((4).5
@M00689:251:000000000-CJTJ5:1:1102:14316:11107 2:N:0:5
CGACAGCCATGCAGCACCTGTACACCAACCACAAGGGAAACTACATCTCTGCAGCGATCTGGTGTATGTCAAGCCCAGGTAAGGTTCTTCGCGTTGCATCGAATTAATCCACATGCTCCGCCGCTTGTGCGGGCCCCCGTCAATTCCTTTGAGTTTTAGCCTTGCGGCCGTACTCCCCAGGCGGGGCGCTTAATGCGTTAGCTACGACACAGAGGCCGTGGAAGACCCCTACACCTAGCCACCCCCGTTTCCGGCATGGCCTAACAGGGTATCTAATCCTGGCAGCCATCTAC
+
GGGGGGGGGGGGGGGGGGGGGGGGGGGGGGGGGGGGGFGFGGGGGGGGGGGGGGGGFCGGGGGGGGGGGGGGGGFGGGGGGGGGGGGGGGGDGGGEDGGGGGFGGGGGGGGGGGGGCGGGGEGGGGGGDGGCEGGGGGDGGD>@@FGGFGGF?FGGFGGFGGEE@@B=BF2))5*);:CDFF2@B:;62,::4))-(-3:?B26<:(37>(3(5?F?0((2-48??FFFF0828::?)5()42(299:<:,9(,412(,(,,().))((.2))).-424<702(((,()(.))
@M00689:251:000000000-CJTJ5:1:1102:18131:11340 2:N:0:5
CGACGGCCATGCATCACCTGTACACCAACCCCAAGGGAAACTACACCTCTGCCGCGATCCGGTGTATGTCTAGCCCAGGTAAGGTTCTTCGCGTTGCATCGAATTAATCCACCTGCTCCGCCGCTTGTTCGGGCCCCCGTCAATTCCTTTGAGTTTTCTCCTTGCGGCCGTACTCCCCCGGCAGGGCGCTTACTGCGTTCGCTACCCCCCACAGGCCGTGCACGACCCCCCCAACTAGCGCCATCCATTTCCTGCCTGGACTACTATGGTGTCTAATCCCTCCCTCTCCTTCT
+
C=FGGCGGGGGGG@FFGGGGG9<CC,D6,8,8,6,C:,66;,;,66C@,C,,,@C@7@,,:6@+8,,,<,6:,B=44,::E,CB<<5,CBA7B@++8,@;@,9ADFFED9A:,8,@,42+6C++3+==3EC>>C=>>E7AC++DCF@FF;+3*7EF6,+4C7:*6*)):>@(:=6(82)).,(66(1603432-)6(4:0103:0(,-(,(-,,3(-4966-),3799()(414<(().((--(.(,-)))1643())((,)(())))).)0,))).))))(((((((,)))-
@M00689:251:000000000-CJTJ5:1:1102:5707:11380 2:N:0:5
CGACGACCATGCATCACCTGTCACTTTGTCCCCGAAGGGAAAGCTCTATCTCTAGAGTGGTCAAAGGATGTCAAGACCTGGTAAGGTTCTTCGCGTTGCTTCGAATTAAACCACATGCTCCACCGCTTGTGCGGGCCCCCGTCACGTCCTTTGCGTTTCACCCTTGCGGTCGTACTCCCCAGCCGGAGTGCTTAATGCGTTTGCTCCAGCCCTGAAGGGCGGAACTCCCCCAACACTACGCCCCCATCGTTTCTGGCTTGGCCTACCAGGTTATCAGCGCTTGGCACACAGGT
+
GEGGD:FGGGGFG9CFFGEGGGFFDGCFGEEGGGE7:FEDD8F@EEF9AFEC9,C,CF<4<EE9FF6@DDGGDG@E<<BE86<@E<F<?FAA8::>@4@A=FE@EGFF9@FA,F8DCCDF9,==+@E6+6,@8E7BEGD=81AC+06@?DD:C;CB@6CF+;0:)3:5=4995<B)9;FGDD(/9=(((/75)/9C)92<0(/)7.4=(/(/=;D;)(,4((-(().)(8;((328>0,(4(((,(.4(46.))))42.4(())((.)5()*)-.-))-((-((())(((((.
@M00689:251:000000000-CJTJ5:1:1102:29365:11402 2:N:0:5
CGACAGCCATGCACCACCTGTACACCAACCACAAGGGAAACTACATCTCTGCAGCGATCTGGTGTATGTCAAGCCCAGGTAAGGTTCTTCGCGTTGCATCGAATTAATCCACATGCTCCGCCGCTTGTGCGGGCCCCCGTCAATTCCTTTGAGTTTTAGCCTTGCGGCCGTACTCCCCAGGCGGGGCGCTTAATGCGTTAGCTACGACCCAGAGGCCGTGGAAGACCCCTACCCCTAGCGCCCACCGTTTCCGGCCTTGACTACCAGGGTATCTAACCCTGGCATCCCCTGCC
+
GGGGGGGGGGGGGGGGGGGGGGGGGGGGGGGGGGGGDGGGGGGGGGGGGGGGGGGGGGGGGGGGGGGGGGGGGGGGGGGFGGGGGGGGGGGGGGGGGGGGGGGGGGGGGGGGGGGGFGGGGGGGGGFGAFDEGGGGGGGGGGGGGGGGFGFGGGGGFFFFGGFB@DFABABFFFFFFFGGFD2@;@9>BFFF<A2<BF?::<AFFBFB663(1:1?:6>1;0)((44:B>((,411(.421>>6?F(.8?,*4(((,)..4)42,432182/..-5)(44366:4,((41((,
@M00689:251:000000000-CJTJ5:1:1102:13116:11418 2:N:0:5
CGACGACCATGCAGCACCTGTACACCAACCACAAGGGAAACTACATCTCTGCAGCGATCTGGTGTATGTCAAGCCCAGGTAAGGTTCTTCGCGTTGCATCGAATTAATCCACATGCTCCGCCGCTTGTGCGGTCCCCCGTCAATGCCTTTGAGTTTTAGCCTTGCGGCCGTACTCCCCAGGCGGGGCGGTTAATGCGTTAGCAACGACACAGAGGCCGTGGACGACCCCTACACCTACGGCCCACCTTTTCTGGCATGGGCTAACAGGGTCTGTAATCCTGGCGTCGATGCTGTT
+
GGGGGDEBFGGGGGFFGGGGGGGGGFFEB@FGGGGGGGGGFGGGGGGGGGGDGGGGG8FFGGEGGGGGCFCFGGGGFFFCFFGFFFECGCF7CEGCEFG==E8?8?EFB;FEED9DCFDEGD>CC8=D,68E+@8F8=?=CC6C+=DFBG7A=F,,?;DF9785CDF)8>):4:1<F5?3:B=516:>(-(-2<)42:6(-)))(-,((-(400:429,76<(,((42?F:BF?1((,(((3((3(()..)*)-)(-30(,8(),,-((,().6<4)56))(((-4(((-()..)
@M00689:251:000000000-CJTJ5:1:1102:13099:11429 2:N:0:5
CGACGACCATGCAGCACCTGTACACCAACCACAAGGGAAACTACATCTCTGCAGCGATCTGGTGTATGTCAAGCCCAGGTAAGGTTCTTCGCGTTGCATCGAATTAATCCACATGCTCCGCCGCTTGTGCGGGCCCCCGTCAATTCCTTTGAGTTTTAGCCTTGCGGCCGTACTCCCCAGGCGGGGCGCTTAATGCGTTAGCTACGACACAGAGGCCGTGGAAGACCCCTACACCTAGCGCCCACCGTTTTCGGCATGGACTACCCGGGTATATACTCCTTGAATCTCGTTCCTT
+
GGGGGGGGGGGGGGEFFGGGGGGGGGGGGGGGGGGGGGGGGGGGGGGGGGGGGGGGGGGGGGGGGGGGGGGGGGGGGGGGGGGGGGGCGGGGGGGGGGGGEGGGGGGGGGGGCGGGGGF6EGGGGGGGFGGGGGGGCCDCCC>DGGGGFGGGFGFGFGCFGGF@EFA@>AA>ABEEF=DDFFF@F09BFF?0AAFFF???FFF><:<B090(4>??1((-31<?:B?(85133?<:?2(36(44?:6:BB(8199(3:247)4(2(4((,46))64)5,)).))--))((,(,)-
@M00689:251:000000000-CJTJ5:1:1102:13607:11468 2:N:0:5
CGACGGCCATGCACCACCTGTACACCAACCACAAGGGAAACTACATCTCTGCAGCGATCTGGTGTATGTCAAGCCCAGGTAAGGTTCTTCGCGTTGCATCGAATTAATCCACATGCTCCGCCGCTTGTGCGGGCCCCCGTCAATTCCTTTGAGTTTTAGCCTTTCGGCCGTACTCCCCAGGCGGGGCGCTTAATGCGTTAGCTACGACACAGAGGCCGTGGACACCCCCTACCCCTAGCGCCCCCCGTTTCCGGCCTGGACGACCAGGGTTTCTAATTCTTGACTTCCTTTCAG
+
GGDEEGGGGGGGGGGGGGGGGGGGGGGFGGGGGGGGGGGGGGGGGGGGGGGGGGGGGGGGGGGGGGGGGGBFGGGGGGFGGGGGGGDFGGGGGGGGEFGGGF,EEC9FGFGGGGGGGGG>EEEGGGGGCGEGDGGDGGGGGGGGGGGFFG+;8DAAE;CFFFF*:?B=A=4=@>EEFF*8(56@003-(180<A<A;6443><64039291<:0((499602()(439()(,(28143:769(((4(,44)*(393,,8(((((4(,40,())-6))-4-4--)6)62)).)))
@M00689:251:000000000-CJTJ5:1:1102:10417:11470 2:N:0:5
CGACAGCCATGCACCACCTGTCACTTTGTCCCCGAAGGGAAAGCTCTATCTCTAGAGTGGTCAAAGGATGTCAAGACCTGGTAAGGTTCTTCGCGTTGCTTCGAATTAAACCACATGCTCCACCGCTTGTGCGGGCCCCCGTCAATTCCTTTGCGTTTCAACCTTGCGGTCGTACTCCCCAGGCGGAGTGCTTAATGCGTTTGCTGCAGCCCTTAAGGGCGGAAACCCTCCCACACTTACCCCTCATCTTTTACGGCTTTGCCTCCCAGGTTATCTCATCCTGGCACCT
+
ECFB@FFGFFCFGGFFGGGFFG9FFGGGFEFFEC@C7:C<EEFGFGGDGGFGGGGCCF<FFGC<CF8FFEFFGG@5BFGCFFEGC<FFGGGGGG:BFCEFFG+9@FFAE;FGGGGFF?FFGCFGEEEC8D4@>6@88?CC8AE+8D=F?FGCA,+@?>DC9F@E@+8>5>AAA@4)B);D@2=B=>=@5=:757)6)77;;9@<?)7(/4(/8(54)41;B10(3,4:738((,(-,6)).(--3,54.6<@)823;(3(.)5>31<0)4,6))6:<A).)4-(.2)(.
@M00689:251:000000000-CJTJ5:1:1102:22457:11474 2:N:0:5
CGACGGCCATGCAACACCTGTCACTTTGTCCCCGAAGGGAAAGCTCTATCTCTAGAGTGGTCAAAGGATGTCAAGACCTGGTAAGGTTCTTCGCGTTGCTTCGAATTAAACCACATGCTCCACCGCTTGTGCGGGCCCCCGTCAATTCCTTTGAGTTTCAACCTTGCGGTCGTACTCCCCAGGCGGAGTGCTTAATGCGTTTGCTGCAACCCTGAAGGGCGGAAATCCCCCAACCCCTGCGCTTCCTTGTTTAAGGCCTGGACCAACAGGGGTATCTCACACTGCTATCACTTC
+
GGFGGGGGGGGGGDFFGGGG@FEFFFAEEFFE@FGGGGG?FFFGGGGGG<6FCFFEGFDFGGGGGGGGGFGCFGEFGGBFGDEF<FFDFFF;D:@CCF88ECCFGDGFEGGFAFF8EF?DFFFG8=CEFGGGECEGGGGDE+1=++?@BC+=DEC@CDC+++:8:F:5>85:A4@@A@FG952=>B=;?DE35?;7)/,,69(7)/73)./,(((6)03-(4,-()),))-(,4(,,(((((((())))-65))))(()-,(((,(-((,3),(,.)65-,((),)))2)).))
@M00689:251:000000000-CJTJ5:1:1102:22459:11492 2:N:0:5
CGACGGCCATGCAACACCTGTCACTTTGTCCCCGAAGGGAAAGCTCTATCTCTAGAGTGGTCAAAGGATGTCAAGACCTGGTAAGGTTCTTCGCGTTGCTTCGAATTAAACCACATGCTCCACCGCTTGTGCGGGCCCCCGTCAATTCCTTTGAGTTTCAACCTTGCGGTCGTACTCCCCAGGCGGAGTGCTTAATGCGTTTGCTGCAGCACTGAAGGGCGGAAACCCTCCAACACTTAGCCCTCATCGTTTACGGCGTGGACTACCAGGGTATCTAATCCTGGCTCTTCTGTTT
+
GGFEGGGGGGGGGGGGGGGGGGGGGGGGGGGGGGGGGGGGGGGGGGGADGGGGGGGGGGGGGGGGGGGGGGGGGGGGGGGGGGGGGGGGGGGGGGGGGGGGGGGGGGGGGGGGGGGGGGGGGGGGGGGGGCFGGGGGEGGGGGGGGGGFGGGGAFFFGFCFGDFFFFFADFFBBDFFBGGFFBBBF@>;8CEE?CEFFFF@6;CEA<@@E@F@(//=2(4>FBB0???3@0:?B6:>AFFF)414:>64<?F(.8:B90(912<?:().4()(,.<))-84)8?0()(.-)).))
@M00689:251:000000000-CJTJ5:1:1102:20137:11542 2:N:0:5
CGACGACCATGCAGCACCTGTACACCAACCACAAGGGAAACTACATCTCTGCAGCGATCTGGTGTATGTCAAGCCCAGGTAAGGTTCTTCGCGTTGCATCGAATTAATCCACATGCTCCGCCGCTTGTGCGGGCCCCCGTCAACTCCTTTGAGTTTTAGCCTTGCGGCCGTACTCCCCAGGCGGGGCGCTTAATGCGTTAGCTACGACACCGAGGCCGTGGAAGCCCCCTACACATAGCCCCCCCCGTTTTCGGCATGGACTACCCGGGTATCTAATACTGGAGTCT
+
GGGGGGGGGGGGGGGFGGGGGGGGGGGGGGGGGGGGGFGGGGGGGGGGGGGGGGGGGFGGGGGGGGGGGGGGGGGGGGGGGGGGGFGGGGGGGGGGGGFGGGGGFGGGGFGGGGFGGGGGGCEGGGGGFFCGGGCGGGGGGGG+?FFFFGG:C,@EFD>FDGF:CAB>BA9):@E7A@C<DF@@F(19>F?:).5A04:?B94:2<:>61(-(,39?0;BF(4(..:(4)1:B?),4-,)(4-((,--10(*-666(((.)4((3(,(--(0))))))6:4)((,()
@M00689:251:000000000-CJTJ5:1:1102:20159:11548 2:N:0:5
CGACGACCATGCAGCACCTGTACACCAACCACAAGGGAAACTACATCTCTGCAGCGATCTGGTGTATGACAAGCCCAGGTAAGGTTCTTCGCGTTGCATCGAATTAATCCACATGCTCCGCCGCTTGTGCGGGCCCCCGTCAACTCCTTTGAGTTTTAGCCTTGCGGCCGTACTCCCCAGGCGGCGCGCTTAATGCGTTAGCTACGACACAGAGGCCGTGGAAGACCCCTACACCCACCGCCCACCGTCTACCGCCTGGGCTACCTCGCTATATAAACACGCACTCTATTCTAAT
+
FGEGCEGGGGGGGDF<FGGGGGGGGEEFG:FGGGGGCFFFCFDCFGGGAF9FEFGGG,CAD<99FFC@,9C<9E=DE<<EFFFEAA,CEE@,+@4@FF,@EF8:+CCAEGFGEF9ECDDEEGGG@=+D8DEG>CEGEED=EE785=;C89+<+7EEF,0=DG83895=475<>B=:6=48-5@@(6,(-(,4)6)46<(4())..(-4((((54(-(4-96:<((.43:)4:>?7(4((,(,(-4((.(.-*),4(((((.((.4)),(-4))-.))-).(((((.).)-))).)
@M00689:251:000000000-CJTJ5:1:1102:5642:11756 2:N:0:5
CGACGGCCATGCATCACCTGTACACCAACCACAAGGGAAACTACATCTCTGCAGCGATCTGGTGTATGTCAAGCCCAGGTAAGGTTCTTCGCGTTGCATCGAATTAATCCACATGCTCCGCCGCTTGTGCGGGCCCCCGTCAATTCCTTTGAGTTTTAGCCTTTCGGCCGTACTCCCCAGGCGGGGCGCTTAATGCGTTAGCTACGACACGGAGGCCGTGGAAGACCCCTACACCTAGCGCCCACCGTTTACGGCATGGCTTCCCTGGTTATCTAACACTTGCATCCTGTGCC
+
GGGGGGGGGGGGGFFFGGGGGGGGGGGGDDGGGGGGGGGGGGGGGGGGGGGGGGGGDGGGGGGG8FGFFGFGGGGGGGGFDEFGGGGGGGGDGFGGGGGG>EEEGGCFGGGGGGCFDFGGGGGGGGGGGAEEGGEEEEGECCEFGGGGFGDCFFGFFCDFGGF*95)=5)):>BCEFFGGBDF>F9;;90:04A4<>?FFFB>BDB0203(((-1?01(11:7?0:7(478?(3:((),((-,,1(42:0(0,49((.0(((().)),,).9444<))4)))-.-)()))))-
@M00689:251:000000000-CJTJ5:1:1102:22081:11764 2:N:0:5
CGACGACCATGCAACACCTGTACACCAACCACAAGGGAAACTACATCTCTGCAGCGATCTGGTGTATGTCAAGCCCAGGTAAGGTTCTTCGCGTTGCATCGAATTAATCCACATGCTCCGCCGCTTGTGCGGGCCCCCGTCAATTCCTTTGAGTTTTAGCCTTGCGGCCGTACTCCCCAGGCGGGGCGCTTACTGCGTTAGCTACGCCACAGAGGCCGTGGAAGACCCCTACACCTAGCGCCACCCGTTTACGGCAGGGCCCACCAGGGTTACTAAACCTGGCCACCTTGTGC
+
GGGGGEGGGGGGGGGGGGGGGGGGGGGGGGGGGGGGGFGGGGGGGGGGGGGGGGGGGGGGGGGGGGGGGGGGGGGGGGGGGGGGGGGGGGGGGGGGGGGGGGGGGGGGGGGGGGGFAFGGGGGGGGGGGGGGGGGGGGGGGEGGCGGGFGGGFFFGFGGFGGF9CE=AAABDFBEFFFGGDFFFFFFFFFB?)69AFBFF?ADFB?(-(-4::71:09>>FFFFB?28:>218BBB:28>9>((.4;6040*-(((((((-(,2:1:B<:()..)..((((..(((.().-))
@M00689:251:000000000-CJTJ5:1:1102:5658:11766 2:N:0:5
CGACGGCCATGCATCACCTGTACACCAACCACAAGGGAAACTACATCTCTGCAGCGATCTGGTGTATGTCAAGCCCAGGTAAGGTTCTTCGCGTTGCATCGAATTAATCCACATGCTCCGCCGCTTGTGCGGGCCCCCGTCAATTCCTTTGAGTTTTAGCCTTGCGGCCGTACTCCCCAGGCGGGGCGCTTAATGCGTTAGCTACTACACAGAGGCCGTGGAAAACCCCTCCACCTACAGCCCACCGGTTCCGGCCTGTACTACCAGGGTATGTAAGCCTGGCATCTCTTGACC
+
GGGGGGGGGGGGGGGGFFGGGGGGGCFFFBFGGGGGGGGGGGGGGDEFFGC9@EFFG8CFGGG?ADFGFGG95EDGGFGGGG<EFGGGGAFEEFGGG<=FE@EGCAFCF9,EEF9DFFDEEG>?E>FFFEEBEC+=BE66A7?FGFFC7EC;8EEFF9CAFG*:CF5@25)/:9EB)54C>B5>(7>>>FF:92:<9:(33<<4>499:B),(2(:2(34(())(.41::(43:0(8(().4843-(,36(9<(3((()))--6:2),(.(/(.).).4((-((.8)))))),)
@M00689:251:000000000-CJTJ5:1:1102:24216:11828 2:N:0:5
CGACGACCATGCAACACCTGTCACTTTGTCCCCGAAGGGAAAGCTCTATCTCTAGAGTGGTCAAAGGATGTCAAGACCTGGTAAGGTTCTTCGCGTTGCTTCGAATTAAACCACATGCTCCACCGCTTGTGCGGGCCCCCGTCAATTCCTTTGAGTTTCAACCTTGCGGTCGTACTCCCCAGGCGGAGTGCTTAATGCGTTTGCTGCAGCACTGAAGGGCGGAAACCTCCCAACACTTAGCACTCATCGTTTACGGCGTGGACTACCAGGGTATCTACTCCTGGCATCT
+
FFFEG:FGGGGGGADFGGGGGF<FAF,CF<FFGEECFGGGGGGGEGGAFG<<@FDFFEGG9@@,EFFFFAF<F@<FGGGGGGGFGCAFGFF;D7FF>FEGGGGGGFFGAEFGDGG8DFGGGCEGGG8==EDCE>ECC>CCC=CGC7CFFGGAFCFEAFG;<8@CC8):888=ABBFFFFGFF9=@F@F@FFEC?)66>3;;6<C77<;;=8@E;A<<;?6;2913:<(.>BF04(3<):-))-,,,)6:?BF?A<((,3902:2(,8)5((8::)).)6:?<0((()54
@M00689:251:000000000-CJTJ5:1:1102:5653:12050 2:N:0:5
CGACGACCATGCAGCACCTGTACACCAACCACAAGGGAAACTACATCTCTGCAGCGATCTGGTGTATGTCAAGCCCAGGTAAGGTTCTTCGCGTTGCATCGAATTAATCCCCATGCTCCGCCGCTTGTGCGGCCCCCCGTCAATTCTTTTGAGTTTTAGCCTTGCGGCCGTACTCCCCAGGCGGGGCGCTTAAGCCGTTAGCACCGACACAGACGCCGGGGAAGACCCCCACACCTAGCCCCCACCGTTTCCGGCATGGACTACCGGGTGATCCAAGCCTGCCCTACACGCCCAT
+
C@@FFCFGGGGFEGGDFGGGGGGGGGGGGGECF<FFFF@FGCFG<,C,69CEEF8FCEF8FAAEB66@99CF,@FFFGFEBFFFDEFGDC7==BC+@9,=@C,ABFEAFF,+9?,@,@+1@448C+@E8,>E+CECC>D11+4==D+@C?8@6@FGFC*=*=@5=>>>5):49=:BF9*259@FF091(3:6).)((4:<()))((-40((.4((,(-(37(,((1(4:)4>0<?::)5,36136073620=(43(47?22483:(((-,(0.).,)-(((((((((.((-((((
@M00689:251:000000000-CJTJ5:1:1102:5633:12058 2:N:0:5
CGACGACCATGCAGCACCTGTACACCAACCACAAGGGAAACTACATCTCTGCAGCGATCTGGTGTATGTCAAGCCCAGGTAAGGTTCTTCGCGTTGCATCGAATTAATCCACATGCTCCGCCGCTTGTGCGGGCCCCCGTCAATTCCTTTGAGTTTTAGCCTTGCGTCCGTACTCCCCAGGCGGGGCGCTTAATGCGTTAGCTACGACACAGAGGCCGTGGAAGACCCCTCCACCTAGCGCCCCCCATTTCCGGACTGGCCTACCCGGGTATCACATCCTGAGATCT
+
GGFEGGGG+FGGGGGGGGGGGGGGGGGGGEGFGGGGGGGFGGGGG9CFEFGEGGGGFEGGGGGGGFFFFFCEFGGGGGGGGGDGGFGGGGGGCGEGDF;E>8@FGCCDFEGGFGFE8EFEGGG6EGDGGGG6>EGDGDCCCC>FGFDGFGFAFGGG7,4B;FF55A18A=>B>265AAFG92==9;FFFB:04<42086<6246)42>6>BB27(-((390(.4(,2(37(3(.43:<:((-7(-(((--./(4((-(.4:7<70(4>(,(06.)-))4)).(-)).
@M00689:251:000000000-CJTJ5:1:1102:20202:12150 2:N:0:5
CGACGACCATGCAACACCTGTACACCAACCACAAGGGAAACTACATCTCTGCAGCGATCTGGTGTATGTCAAGCCCAGGTAAGGTTCTTCGCGTTGCATCGAATTAATCCACATGCTCCGCCGCTTGTGCGGGCCCCCGTCAATTCCTTTGAGTTTTAGCCTTGCGGCCGTACTCCCCAGGCGGGGCGCTTAATGCGTTAGCTACGACCCAGAGGCCGTGGAAGACCCCTACACCTAGCGCCCACCGTTTACCGCATGGACTACCAGGGTTACTAATCCTGGCATCC
+
GGGGEGGGGGGGGGEFEGGGGGGGGGGGGGGGGFFFCFGGGGGGGFGGGGGGGGGGGGGGGGGGGGGGGGGGGGGGGGGGGGGGGGGGGGGGGGGGGGGGGG8FGGGGGGGGGGGGGGGGGGGGGGGGCDGGGGGGGDDGGGGGGGGGFGGCFGGGFGGFFGFFEFBAAB=9=5@EFFCDBD@@FFFFFF6<<A2A12:<624:?B60,18<??2369932-58.4:?FF(,3<318.8996BFFFF6::2*)-3((1:).).413)8??(),.65<)6:)2((.(,
@M00689:251:000000000-CJTJ5:1:1102:15927:12154 2:N:0:5
CGACGACCATGCAGCACCTGTACACCAACCACAAGGGAAACTACATCTCTGCAGCGATCTGGTGTATGTCAAGCCCAGGTAAGGTTCTTCGCGTTGCATCGAATTAATCCACATGCTCCGCCGCTTGTGCGGGCCCCCGTCAATTCCTTTGAGTTTTAGCCTTGCGGCCGTACTCCCCAGGCGGGGCGCTTAATGCGTTAGCTACGACACAGAGGCCGTGGAAGACCCCTACCCCTAGCGCCCCCCGTTTACGGCACGGCCTACCAGGGTCTCTAATCCTGGCATCG
+
GGGGGGGGGGGGGGFGGGGGGGGGGGGGGGGGGGGGGGGGGGGGGGGGGGGGGGGGGGGGGGGGGGGGGGGGGGGGGGGGGGGGGGGGGGGGGGGGGGGGGGGGGGGFFGGGGGDEGGGGGEGGGGGGGGGDGGGGGGGGGGGGGGGGFGFCCFGGFFDFGGEFCAAAFFAADDFFFFGGFFFF9B6BB>F?AA)6;162?FF>BF:1,9:?026<?331;1?FB?F?07(.(.,-4147394(3211::(61(-0((-(4(((48)(4<(7<9A-47<)),10)((
@M00689:251:000000000-CJTJ5:1:1102:24278:12251 2:N:0:5
CGACAACCATGCATCACCTGTACACCAACCACAAGGGAAACTACATCTCTGCAGCGATCTGGTGTATGTCAAGCCCAGGTAAGGTTCTTCGCGTTGCATCGAATTAATCCACATGCTCCGCCGCTTGTGCGGGCCCCCGTCAATTCCTTTGAGTTTTAGCCTTGCGGCCGTACCCCCCAGGCGGGGCGCTTAATGCGTTAGCTACGACACAGAGGCCGTGGAAGACCCCTACACCTAGCGCCCACCGTTTACGGCATGGAGTACCGGGGTATCTACTCCTGGCATCCCTTGTC
+
GGGGGGGGGGGGGGGGGGGGGGGGGGGGGGGGGGGGGGGGGGFGGGGGGGGGGGGGGGGGGGGGGGGGGGGGGGGFFGGFGGGGGGGGGGGGGGGDGGGGGGGGGGGGGCFGGGCFFFGGGGGGGGCDFGGGGG8EEEDGGGGGGFGGFGGFFGGGFGGFGGEFFFAAAAFFA2>9BFGGFDFFB>;>BF?B-5AABF<BFFDB??:>;BB?>?(4379>9140738BFF:641334<2(4(4((-((((-/8?9>9:,5((,))(-70(()5)5-5>0)3(0(-(.,).(-.
@M00689:251:000000000-CJTJ5:1:1102:7348:12262 2:N:0:5
CGACGGCCATGCATCACCTGTACACCACCCACAAGGACAACTACATCTCTGCAGCGCTCTGGTGTATGTCCAGCCCAGGTAAGGTTCTTCGCGTTGCATCGAATTAAACCTCATACTCCCCCCCTTGTTCGGGCCCCCGCCATTTTCTTTGACTTTTCCCCTTCCGGCCGTCCTCCCCTGGCGGGCCGCCTAAGTGTTTACCGATCACACAAAGGCCTTTGACGCCCCCTCACCCTACCCGCCATCTGTTCCGGTCTGTGCATCCGTGTGCTTCTACTCTGGCCTCTCTATCC
+
F:CG7FGC@FE<<,CC<FFFFE9@AE,,B:DF@EG8,,;,;<,C,,C,9C,,6@A++BFFFAFGA,,,65,A<EGGCA7566:=F,?FGEFC+@8+8A,@+,,A849,A,,,,9,@,,+,@++@C,,3,6@+6@8BB8++@4++5+5<B;+,,,7,<,*3*95)05):=):5@@:B>29*(22(1(.-((-(.(.)).(-))(((((,)(((,(((.))).6)242,(1),(141((,(.(-4((4)-6))*42((((-).)-4(4(,(()1..)6))44))).)2(()))).
@M00689:251:000000000-CJTJ5:1:1102:4162:12317 2:N:0:5
CGACGACCATGCAGAACCGGTACACCAACCACAAGGGAAACGAGAACGCTGAAGCGAGCGGGTGGAGGTAAAGCCAAGGTAAGGTGCGGCGCGGTGCAGCGAAGGAATCAACAGGAGACGCCGAGGGGGCGGGCACCAGGAAAGGACGTGGAGGTGTAGCCGGGCGGCCGGACGCCCGAGGGGGGGCGAGTAAGGCGGTAGAGACGAAACAGAGGAAGTGGAAGGCCGGAAAGAGAAGGGACAAAAGTAGAGGGAAGGGGAGAAAAGGGAAAGGAAGGAGGGGAGCACGGGCAAG
+
;=:8@:8+6,;;66,6,,+6+68,<,9@8689CEFGDFFF66@+8,:+,,8+:CBFE+6+>C8@+C:?8,<?FF,,:ED,?AEF,,,++884@++88>,36>C++>>,,888@,>3+4344*5***4*:*=C5/**2*1**27***2*7*1:@*/*/3?**)(--<>1(-,43--()(117(39>B,4(-(...5(4(,-4.)..42(3-..3>?((.)5,44(((((()24(4,,,43:(((((,.))-6*4?(4:63((,4:,,46?127(484((((-((2(-((--(((,-
@M00689:251:000000000-CJTJ5:1:1102:9716:12319 2:N:0:5
CGACAGCCATGCAACACCTGTACACCAACCACAAGGGAAACTACATCTCTGCAGCGATCTGGTGTATGTCAAGCCCAGGTAAGGTTCTTCGCGTTGCATCGAATTAATCCACATGCTCCGCCGCTTGTGCGGGCCCCCGTCAATTCCTTTGAGTTTTAGCCTTGCGGCCGTACTCCCCAGGCGGGGCGCTTAATGCGTTAGCTACGACACAGAGGCCGTGGAAGACCCCTACACCTAGCGCCCCCCGTTTCCGGCATGGCCTCCCAGGGTATCTAATCCTGGCATCCATGTAT
+
GGGGGGGGGGGGGGGGEGGGGGGGGGGGGGGGGGGGGGGDGGGGGGGGFGGGGGGGGGGGGGGGGGGGGGGGGGGGGGGFFGGGGGGGGGGGGGGGGGGGGGGGGGGGGGGGGGGGGGGGGGGGGGGG8EEGEEEGGGGGDEEFGGGGFFFCFGGGFGGFGGFFFFFAFBBAAFCEFFF49B>>F9F;>BF0<))6>B?F?A<>BF664>BF28(4<>9;>B728??FB>(4??<<243-3>9(4>>BB?0=:6>((.,(54(4??F??:(/.-4).442)481<0(.5).--
@M00689:251:000000000-CJTJ5:1:1102:6793:12779 2:N:0:5
CGACAGCCATGCAGCACCTGTACACCAACCACAAGGGAAACTACATCTCTGCAGCGATCTGGTGTATGTCAAGCCCAGGTAAGGTTCTTCGCGTTGCATCGAATTAATCCACATGCTCCGCCGCTTGTGCGGGCCCCCGTCAATTCCTTTGAGTTTTAGCCTTGCGGCCGTACTCCCCAGGCGGGGCGCTTAATGCGTTAGCTACGCCACAGAGGCCGTGGAAGACCCCTCCCCCTACCCCCCACCGTTTCCGGCTTGGACTCCCGGGGTCTCCAACCCTGTCCTCCCTTTCCTT
+
GGGGGGGGGGGGGGGGGGGGGFGGGGGAFGGGGGGGDGG@FGGGGCGGGGGGGGGG7FFGFDGGGGGGGGFD9FFGFG?FG,<<FFGGGGGGDGE>FCEFCFDFGGEFGGCF,,4@=FDCEE6CGE@G,EEDEEECEC+@C8+?@FGGFG9;:DEGFG6BCF@)13):@54)<>E@FDFCB2(89(.-09?:AF)-(44(-564<1(903(..((31(430-82(4<??51(,39>:((((-((-,(,44)9(4((-(-),)((,(-(-,-))).((((4(),).)(,())-)))
@M00689:251:000000000-CJTJ5:1:1102:25993:12795 2:N:0:5
CGACGGCCATGCAGCACCTGTACACCAACCACAAGGGAAACTACATCTCTGCAGCGATCTGGTGTATGTCAAGCCCAGGTAAGGTTCTTCGCGTTGCATCGAATTAATCCACATGCTCCGCCGCTTGTGCGGGCCCCCGTCAATTCCTTTGAGTTTTAGCCTTGCGGCCGTACTCCCCAGGCGGGGCGCTTACTGCGTTAGCTACGACCCAGCGGCCGTGGAAGACCCCTCCACCTAGCGCCCACCGTTTACGGCCTGGACTACCCGGGTCTCTAATCCTGGCATCTCCGTCT
+
FGGGC+CFGGGGGFFFGGGGGGFGGGCGGGGGF@FGG8,CEFCEEGGGGCGGGFE@@FFFGAEEFGGGEGGFFEFFFGGFGFGFGFGGGGFGGGEFEF9ACFFFDGCEGGGGGGEFGGGGGGGGGGGG8DEEGEGGGGGGGG@FFGGGFF53:FGGFC7FCGFCEFFF=97)/8CEFF;529@BB>9>FBFF).-9BF?66<4<3:4(-46:(21>>9BBFB>(4:??F>(20:?<B44,4;9<?F>?FB8FB:((46<27)(.(,40492:A4)44<A9)5:(.8)))--((
@M00689:251:000000000-CJTJ5:1:1102:10966:12919 2:N:0:5
CGACGACCATGCATCACCTGTACACCAACCACAAGGGAAACTACATCTCTGCAGCGATCTGGTGTATGTCAAGCCCAGGTAAGGTTCTTCGCGTTGCATCGAATTAATCCACATGCTCCGCCGCTTGTGCGGGCCCCCGTCAATTCCTTTGAGTTTTAGCCTTGCGGCCGTACTCCCCAGGCGGGGCGCTTAATGCGTTAGCTACGACACGGCGGCCGTGGAAGACCCCTACACCTAACCCCCCCCGGTTACGGCATGGCCTACCAGGGTCTCCTATCCTGGCATCCCTTTCCA
+
GGGGGGGGGGGGGGFFGGGGGGGGGGGGGGGGGGGGGGGGGGGGGGGGGGGGGGGEEFGFGGGGGGGGGGGGGGGGGGGGGGGGGGGGGGGGGGGGGGGGGGGGGG9EFCGGGGGGGGGGGGGGGGGG?DGGGGGGGGGGGGGGGGGGFFDFGGGGFGFFGGF5@EFAFABFFFFFFFFGFB@@F>>;>;?14>9A;B?FBDFBF16>3>(((,(4;2>69:2:?7180)-:?FB?8),((,4((4-(-4()(4269(3(()(,88:?FF0))))..57.-51(54(.4)))))
@M00689:251:000000000-CJTJ5:1:1102:10984:12926 2:N:0:5
CGACGACCATGCATCACCTGTACACCAACCACAAGGGAAACTACATCTCTGCAGCGATCTGGTGTATGTCAAGCCCAGGTAAGGTTCTTCGCGTTGCATCGAATTAATCCACATGCTCCGCCGCTTGTGCGGGCCCCCGTCAATTCCTTTGAGTTTTAGCCTTGCGGCCGTACTCCCCAGGCGGGGCGCTTACTGCGTTAGCTACGACCAAGACGCCGTGGAAGACCCCTACACCTACCGCCCACCGTTTCCGGACTGTACTTACCGGGAGCCCCAATCTGGCCTCCTGTATC
+
GGGGGGGGGGGGGGGCGGDGGGGGGGGGDGGGGGGGGGFGGGGGGFGGGGGGGFFGG8DFGGGGGGGGGGGGEGGGGGGGGGGGGCFG9FCEGGGGC<;=>FGGFFGGF99FGGFGCEFCGGCGGGGG,EEGDCEGGECCGGGGC?FCFF7CED,@CF?8>7@)8@AF=5>929A(629529@F>F939>01).62?1:B<A4278<;,(3(((--263721),,3((35((.(215(43(4>(4(((-.)*-(,((.)).)))4(((((-)(((-(.4)54,(.,(()).)-
@M00689:251:000000000-CJTJ5:1:1102:10563:12953 2:N:0:5
CGACAACCATGCATCACCTGTACACCAACCACAAGGGAAACTACATCTCTGCAGCGATCTGGTGTATGTCAAGCCCAGGTAAGGTTCTTCGCGTTGCATCGAATTAATCCACATGCTCCGCCGCTTGTGCGGGCCCCCGTCAATTCCTTTGAGTTTTAGCCTTGCGGCCGTACTCCCCAGGCGGGGCGCTTAATGCGTTAGCTACGACACAGAGGCCGTGGAAGACCCCTACACCTAGCGCCCAACGTTTGCGGAATGGAACACCCGGGGATACAAACCGGGCAACCATGGTCTT
+
GGGGGEGGCFGGGGGFFFFEFCEDFFEF@@FFEFFDFGEGFDFFFFF9FFEFFFGGGFGGGGGGGGCF<FFGFCBFEFGGFFGG<DFEFGGGGGGGGFFGGEF=8FEF9FFEFAFGCD?CEGGDGGFFGDEGDEEC6=DAEGGF@9=AD7DFC,<,=A?F+<=8@E9===A549A5@DDDBD@FF0:>B1:8><A2;(148>AABB?99B?185<((7(--(.,(,(8()-(,..((.(((-(,(((4(.(/31(((48))(,(,((((((02)..)2(4(-(-(((()-.))))
@M00689:251:000000000-CJTJ5:1:1102:10549:12966 2:N:0:5
CGACAACCATGCATCACCTGTACACCAACCACAAGGGAAACTACATCTCTGCAGCGATCTGGTGTATGTCAAGCCCAGGTAAGGTTCTTCGCGTTGCATCGAATTAATCCACATGCTCCGCCGCTTGTGCGGGCCCCCGTCAATTCCTTTGAGTTTTAGCCTTGCGGCCGTACTCCCCAGGCGGGGCGCTTAATGCGTTAGCTACGACACAGAGGCCGTGGACGACCCCTACACCTAGCGCCCACCGTTTACGGCATTGCCTCACAGGGTATCAACTCCTCGCATCT
+
GGGGGGGGGGGGGGGFGGGGGGGGGGGGGGGGGGGGGGGGGGFGGFGGGGGGGFGGGGGGGG<FFGGGFGGGGFFGGEGGGGGGFFGGGGGDGGGGGGGGCFFGGGGGGGGGGGFGGGGGGGGGGGGGFGGGGE7CEGGEGEGFGGGGFGGFCFGGFGFFFGE@C5=AFFFADFFBAAFGFFF>@9BFFFFF<AFFF?031<>AFF?;39:0033<?>>9><(-299B6>0(.8:1:4:>(4((4(9?B0(9830(().).),(.))((((0)))().))(-((31)
@M00689:251:000000000-CJTJ5:1:1102:10560:12984 2:N:0:5
CGACAACCATGCATCACCTGTACACCAACCACAAGGGAAACTACATCTCTGCAGCGAACTGGTGTATGTCAAGCCCAGGTAAGATTCTTCGCGTTGCATCGCATTAATCCACATGCGCCGCCGCTTGTGCGGGCCCCCGTCAATTCCTTTGAGTTTTATCCTTGCGTCCGTACTCCCCAGGCGGGGCGCTTAATACGTTAGCTACGCCACAGGGGCCGTGCAAGCACCCCACACCCAGCGACCCACTGTCTCCGCTGGGGCACTCCGGGCATCCAAATCTGGAGTACTCTGTC
+
GG@F@GGGGGGGGAFGGGGGG,FGGCGFFECF8F,FBFC8@FDDFCFGAEEF<FC+++@EE,9AFFC@F9AF,5,BA8:9AC,,95EFGG7FGC:+:===,,8@+,5,A,9AFFEF+==EE6@>@CDFCF>3@8>EGE6@:A+2+=D:CF8AFFGG@;+?8=7*8?04))-:))::FDC9529(.:11990())).388(())).(((-412(4((,4(3(()--(.44)(4,3((((.(-3(426()6))1.(((((-(((-(,(((((()(.,,.)544)-,(,)))66))
@M00689:251:000000000-CJTJ5:1:1102:7842:12994 2:N:0:5
CGACGACCATGCACCACCTGTACACCAACCACAAGGGAAACTACATCTCTGCAGCGATCTGGTGTATGTCAAGCCCAGGTAAGGTTCTTCGCGTTGCACCGAATTAATCCACATGCCCCGCCGCTTCTGCGGGCCCCCGTCAATTCCTTTGCGTTTTAGCCTTGCGGCCGTACTCCCAAGGCGGGGCGCTTAATGCGTTAGCACCGCATCAGCTGCCTTGGACTCCCCCTACACCTTGACCCCCCCAGTCCCGGCTACGACTTACAGGTTCCTCCACCCTGCCACCTCTGTCCAT
+
<++7+6667C6EF<E<C6E8@FFFGG@FC6C@E8@,B<CCCFCFG9<F<F<<F,<6+EDFC9<FGF@A6FFF5@BFG<,BE?=<F5ED<E@,@FEGE<,@==+@DBBGCGCFC,9B,,66@8CC7++3=BCE6C@@=EDEEE:@+255+?B,@*4>*;9@477>7A)5:255((1.?(*/(/,6((179,21<249(,,,,:))440((()).)(,,4),,5))(.802)-4,(,4)))4433(-(((()))((((((-(-44))),())))))..(((,((.,,((..).))))
@M00689:251:000000000-CJTJ5:1:1102:29083:13035 2:N:0:5
CGACGACCATGCAGCACCTGTACACCAACCACAAGGGAAACTACATCTCTGCAGCGATCTGGTGTATGTCAAGCCCAGGTAAGGTTCTTCGCGTTGCATCGAATTAATCCACATGCTCCGCCGCTTGTGCGGGCCCCCGTCAATTCCTTTGAGTTTTAGCCTTGCGGCCGTACTCCCCAGGCGGGGCGCTTAATGCGTTAGCTACGACACAGAGGCCGTGGAAGACCCCTACACCTAGCGCCCACCGTTTACGGCATGGACTACCAGGGTATCTAATCCTGGCATAT
+
GGGEGGGGGGGGGGGGGGGGGGGGGGGGGGGGGGGGGGGGGGGGGFGGGGGGGGGDGGGGGGGGFGGGGGGFFGGGGGGGGGGGGGGGGGGDGGGGDGGGEGGGCGGGGGGGGGGGGGGGGGGGGGGGGGGDGGGGGG?CEG;CGGGGFFFGGGFGFGGFFGE@EBA9BAAFFFFFF@FDBBBFB@B6>FFFFF9<>?6<BFBBFF69047(802<:>FB>?21<B:?FFFF(4?FFB?>F>B??0((-,(9:?F09?0.8)348))-,426<49><AFA>:(3)))
@M00689:251:000000000-CJTJ5:1:1102:14628:13051 2:N:0:5
CGACAGCCATGCATCACCTGTACACCAACCACAAGGGAAACTACATCTCTGCAGCGATCTGGTGTATGTCAAGCCCAGGTAAGGTTCTTCGCGTTGCATCGAATTAATCCACATGCTCCGCCGCTTGTGCGGGCCCCCGTCAATTCCTTTGAGTTTTAGCCTTGCGGCCGTACTCCCCAGGCGGGGCGCTTAATGCGTTAGCTACGACACAGAGGCCGTGGCAGACCCCTCCACCTAGCGCCCACCGTTTCCGGCATGGCATACCCGGGTCTCTAATCCTGGACTCTATGTCT
+
GGGGGGGGGGGGGGGFGGGGGGGGGGGGGGGGGGGGGGGGGGGGGGGGGGGGGGGDGGGGGGGGGGGGGGGGGGGGGGGGGGEGGFGGGGGDGGGGGGFGGGGGGGGFFGGGGGGGGGCGGGGGCEGGFGGGGGGGGEGGGGGGGGGDFGDFF9DFFFCFGGFFEFF=AFFFFFE@4>DCBBFFFB;>FFFBA<BA182<BFFB2?09>;BBFBFFF6226(424:6?B:01.(4?7>?0>>>?:49:?F0781>F02:0()),4(-41((..)-))).))(((.()).))-)
@M00689:251:000000000-CJTJ5:1:1102:17821:13162 2:N:0:5
CGACGGCCATGCATCACCTGTACACCAACCACAAGGGAAACTACATCTCTGCAGCGATCTGGTGTATGTCAAGCCCAGGTAAGGTTCTTCGCGTTGCATCGAATTAATCCACATGCTCCGCCGCTTGTGCGGGCCCCCGTCAATTCCTTTGAGTTTTAGCCTTGCGGCCGTACTCCCCAGGCGGGGCGCTTAATGCGTTAGCTACGACACAGAGGCCGTGGAAGACCCCTACACCTAGCGCCCACCGTTTACGGCCTGGACTACCAGGGTATCTAATCCTGGCTACCCAGTCT
+
GGGGFGGGGGGGGGGGGGGGGGGGGGGGGGGGGGGGGGGGGGGGGGGGGGGGGGGGGGGGGGGGGGGGGGGGGGGGGGGGGGGGGFGGGGGEGGGGGGGGEGGGGGGGAFGGGGGGFGGCEGGGEGGGCFGCGGBCGGGEEGGCCGGGFGGGGGGGFFGFGGCCC>ABFFB=@FEFFFGGFFFFFFFFF>FFABFAF?F:3<AB7::B09F?>7?B?92,,(4::?:FFF(08??<24(((49,,3216>(=?F;338:::)823).(-((064<4)-6))(((-((()(.4)
@M00689:251:000000000-CJTJ5:1:1102:14551:13213 2:N:0:5
CGACGGCCATGCAGCACCTGTACACCAACCACAAGGGAAACTACATCTCTGCAGCGATCTGGTGTATGTCAAGCCCAGGTAAGGTTCTTCGCGTTGCATCGAATTAATCCACATGCTCCGCCGCTTGTGCGGGCCCCCGTCAATTCCTTTGAGTTTTAGCCTTGCGGCCGTACTCCCCAGGCGGGGCGCTTAATGCGTTAGCTACGACACAGAGGCCGTGGAAGACCCCTAAACCTAGCGCCCCCCGTTTCCGGCATGGACTAACAGGGTATCTAATCCTGGCAGCTCAGTCA
+
GGGGGGGGGGGGGGGGGGGGGGGGGGGGGGGGGGGGGGGGGGGGGFFGGGGGGGGGGGGGGGGGGGGGGGGGGGGGGGGGGGGGGGGGGGGGGGGGGGGGGGGGGGGGFGGGGGGGGGGGGGGGGGGGGGGGGGGGGGGGGGGGGGFGFGCGGGGGFGGFGGFF@E=9ABFFFFFEFFCDFFF@BFFFF9?FFFBBF?:?FFBF<??>6>?FFF<::>>>28>:?<0.858()53,,32,,49(-((-37)*-(103,())3().)..6(4/-)).6.6<)80((((,).65-
@M00689:251:000000000-CJTJ5:1:1102:17119:13372 2:N:0:5
CGACGGCCATGCAGCACCTGTCACTTTGTCCCCGAAGGGAAAGCTCTATCTCTAGAGTGGTCAAAGGATGTCAAGACCTGGTAAGGTTCTTCGCGTTGCTTCGAATTAAACCACATGCTCCACCGCTTGTGCGGGCCCCCGTCAATTCCTTTGAGTTTCAACCTTGCGGTCGTACTCCCCAGGCGGATTGCTTACTGCGTTTGCTGCCGCCCTGAAGGGCGTACCCCCTCCAACACTTATCCCTCATCTTTTACGTCGTGGCCTCCAAGGGTATCGTACTCTGGACTCTCATT
+
GGFGDEGGGGGGGAFGFGGGGGGGFC,EEEGGGGGGGGGGGGGF9EEFGCDFGDGGGEF7FGFFFGGGGGGGGGGGGGGGGGGGGGGGGGGGGGGGGGG8AB=FGGGGFGGGFGGGDC=ADFFGGGGDGGGGGGGGCEDGGEGD0CFG3;FFCC?;CC+C+;=CE>CB=8@AADF9=>GGBFFD@F=(,/7<>C)).4(66(/7?73,(.49>61).8:6,41,(,(4(8:?04(44<)).<))2(6))6A4)2,.,(-81-8,(.(.)(().,)-(.((.).))(.44:))6
@M00689:251:000000000-CJTJ5:1:1102:11158:13387 2:N:0:5
CGACGGCCATGCAGCACCTGTACACCAACCACAAGGGAAACTACATCTCTGCAGCGATCTGGTGTATGTCAAGCCCAGGTAAGGTTCTTCGCGTTGCATCGAATTAATCCACATGCTCCGCCGCTTGTGCGGGCCCCCGTCAATTCCTTTGAGTTTTAGCCTTGCGTCCGTACTCCCCAGGCGGGGCGCTTAATGCGTTAGCTACGACCCAGAGGCCGTGGAAGCCCCCTACCCCTTGCCACCACCGTTTCCGGCCTGCACTACCAGGGTATCTATGCCTGGCATCTCGTCTCT
+
GGGG@FGGGGGGGGGGGGGGGGGGGFFFGGGGGGGGCFGDGGDGF9FFGFFG9EFGGGGGGFGFF,CFFGGGFGFGFGGGGCGFFDGGGGGD>FEGGGDEEGGCBFGGGEFG@8,@=D8EECCEG>6D,,@C6CEGGEG>+A+=DDFACGC,+37;9D>CGGE):B58=5)-79C);9*C(02990;26;:?2:AF961(,64-4(,3(((,((-:0(49(()((43:(0(4(4(-(,3(64((4:,8-45/-4(,(:((428:(.)40(,9)4)))-4<)(41)5))((((()
@M00689:251:000000000-CJTJ5:1:1102:9028:13434 2:N:0:5
CGACGGCCATGCATCACCTGTACACCAACCACAAGGGAAACTACATCTCTGCAGCGATCTGGTGTATGTCAAGCCCAGGTAAGGTTCTTCGCGTTGCATCGAATTAATCCACATGCTCCGCCGCTTGTGCGGGCCCCCGTCAATTCCTTTGAGTTTTAGCCTTGCGGCCGTACTCCCAAGGCGGGGCGCTTAATGCGTTAGCTACGACACAGAGGCCGTGGAAGACCCCTACACCTAGCGACAACCGTTTCCGGCATGGCCACCCGGGGAAGCTAATATTGGCATCTCTGTCG
+
GGGGGGGGGGGGGGGGGGGGGGGGEFGGGGGGFFGG:FGGDFGGGFFEEFGGFFGGGGGGGDFFGGGFFAF9EFFFGGFEFFGFGGDGGEGGGFEECF;A=FGGGGF9@CEEFGGGGGGD8CEGGCDDFGGC>GGGGGGC++:CFFCGFDFFGGGGFFDCCG*85BA4)5>>D2@EF(9C=@@FFFF369::2)--4?((()6<D::90,26(42??6(2063((44,:>60((4(,,5((4(-846<?>3=4379(((((((((((-(((.(,))-))--382)())))--(
@M00689:251:000000000-CJTJ5:1:1102:23725:13436 2:N:0:5
CGACAACCATGCAACACCTGTACACCAACCACAAGGGAAACTACATCTCTGCAGCGATCTGGTGTATGTCAAGCCCAGGTAAGGTTCTTCGCGTTGCATCGAATTAATCCACATGCTCCGCCGCTTGTGCGGGCCCCCGTCAATTCCTTTGAGTTTTAGCCTTTCGGCCGTACTCCCCAGGCGGGGCGCTTAATGCGTTCGCTACGACACAGAGGCCGTGGAAGACCCCTCCACCTAGCGCCCACCGTTTCCGGCTTGGACTACCCGGCTATCTAATCCTGGCAACCCGTCCTTT
+
GGGGGGGGGGGGFDFFGGGGGGGGGGGGGGGGGGGGGGGGGGGGGGGGGGGGGGGGGGGGGGGGGGGGGGGGGGGGGGFGGGGGGGGGGGGGGGGGGGGFGGGGGGGDFGGGGGCFFGGGGGEGGG8FEFGGDGGGDEDEGG+?EGGGFGFECC;FFFGC7DB*:058===>D=E>FFGC=D9>91;>>>?B6>ABB?6(29::FF?23946((,(43901(57(44(4)(4(48<?4>((44((432:4./:9>(-70)),(((.,2(((1())).5-)-(3(),.(((((())
@M00689:251:000000000-CJTJ5:1:1102:29195:13442 2:N:0:5
CGACGACCATGCATCACCTGTACACCAACCACAAGGGAAACTACATCTCTGCAGCGATCTGGTGTATGTCAAGCCCAGGTAAGGTTCTTCGCGTTGCATCGAATTAATCCACATGCTCCGCCGCTTGTGCGGGCCCCCGTCAATTCCTTTGAGTTTTAGCCTTGCGGCCGTACTCCCCAGGCGGGGCGCTTAATGCGTTAGCTACGCTCCAGAGGCCGTGGAAGACCCCTACACCTAGCGCCCACCGTTTACGGCCTGGGCTCCCGGGGTTTCTCATCATGCCATCTCCGTCT
+
GGGGGFGGGFGGGGGGGGGGGEGGGGGFGGGGFGGGCFGFGGGGG@FFGGGGFGGGCEGFGGGGGGGGGGGGGGGGGGGGGGGGFFFFFGCGEFGEFBDD6FEDFGGGFFGF?FGGGFGDEGGGGGGG,@EGEGECGGGEGGEGGGGGFG8D8FGGF;CC7:C5=>)8@AA)<@6BFFCG=:=@@0;>F;?F<B<293:839AB>?((-44?A????666(().(47:?>?F?F0,58>09B9::((.80(12<3(20((4(((,(-469(06:)).9)42)52929>)(-((
@M00689:251:000000000-CJTJ5:1:1102:23714:13451 2:N:0:5
CGACAACCATGCAACACCTGTACACCAACCACAAGGGAAACTACATCTCTGCAGCGATCTGGTGTATGTCAAGCCCAGGTAAGGTTCTTCGCGTTGCATCGAATTAATCCACATGCTCCGCCGCTTGTGCGGGCCCCCGTCAATTCCTTTGAGTTTTAGCCTTGCGGCCGTACTCCCCAGGCGGGGCGCTTAATGCGTTAGCTACGACACAGAGGCCGTGGAAGACCCCTACCCCTAGCGCCCCCCGTTTACGGCCTGGACTACCAGGTTCTCTACTCCTGGCATTCCTGTAC
+
GGEEBFEGGGFGGGGFEGGGGGGGGGGGGGGGGCGCG8FGGGGGGGGGGGGGGGGFGGGGGFFGGGGGGG<EFDGGGGGGGGGGGGGGGGGGEGGEGFFGEG8FFGFFGG<FEGFGGGGCGGGGGGFGAFCEDEGGGGDGE8CGGGGGFG7=FFDGEECAFG@):5>AFFFFFF4B;>?C==@B0;F019?:FFFA0:?B?F>><(3>6>333:?B?>>16???0:<?FF0:((4::4401>9(366:??(9(40(4?(1:?B>455::2499)5-)8(5)8?04-)455>)-
@M00689:251:000000000-CJTJ5:1:1102:15678:13674 2:N:0:5
CGACAACCATGCATCACCTGTACACCAACCACAAGGGAAACTACATCTCTGCAGCGATCTGGTGTATGTCAAGCCCAGGTAAGGTTCTTCGCGTTGCATCGAATTAATCCACATGCTCCGCCGCTTGTGCGGGCCCCCGTCAATTCCTTTGAGTTTTAGCCTTGCGGCCGTACTCCCCAGGCGGGGCGCTTAATGCGTTAGCTACGACACAGAGGACGTGGAAGACCCCTACACATAGAGCCCCCCGTTTACGGCATGGACTACCCAGGTAATCAACACTGGGCACCAGGTTC
+
[truncated: 9,827,145 more chars]
