# Supplementary material for: The cloacal microbiome of a cavity-nesting raptor, the lesser kestrel (Falco naumanni)
Source: PeerJ. 2022 Oct 6;10:e13927. doi: 10.7717/peerj.13927 (PMC9548316; doi:10.7717/peerj.13927)
Supplement: Supplemental Information 17 [file peerj-10-13927-s017.gz]

Archive with 1 entries (1 files):
- gri-Y10.R1.fastq
