# Supplementary material for: The cloacal microbiome of a cavity-nesting raptor, the lesser kestrel (Falco naumanni)
Source: PeerJ. 2022 Oct 6;10:e13927. doi: 10.7717/peerj.13927 (PMC9548316; doi:10.7717/peerj.13927)
Supplement: Supplemental Information 17 [file peerj-10-13927-s017.gz › gri-Y10.R1.fastq]

@M00689:251:000000000-CJTJ5:1:1101:7418:2013 1:N:0:8
CAGGATTAGATACCCCGGTAGTCCTAGCTGTAAACGGTGCGTAGTTGAGGTGGGAGGATTCGACCCCTTCCGTCTCGTAGCTAACGCGTTAAATACGCCGCCTGGGGAGTACGGTCGCAAGTTTAAGACTCAAAGAAATTGACGGGGGCCCGCACAAGCGGTGGAGCACGTGGCTTAATTCGATGCAACGCGAAGAACCTTACCTGGCCTTGACTTGTACGCAGTAGAAGGATGAAAGTCTTATGACGTAGCAATACCATCGTACAAAGGTTTTTCATGGTTCTCGCTGCAT
+
FFFDFCGGGGGGGFFDC@FCEGGG9C<C<EFGGGGG,B,@B@B7B;EAAFC@<ED@7C@,,B,@@@,9@<,6C6,,6:6,,,,,6B=+@CC7<E,9?C:++4B7<74++8??BBEF7B7CF,,5C,,,:,>F8>,6@,7>,@<+@7C*8>B*>>FE:4,1<C7E5*:1+*4***=7249+239978C@C*5C*2288C*;978EG+*/*<6AF6+**1*09)*117+*1:5)*0*2*9:>7***1**(.).*2/*47,5*.0-(7>*))(,)..))**)).)))),,((,.<
@M00689:251:000000000-CJTJ5:1:1101:9975:2188 1:N:0:8
CAGGATTAGATACCCTGGTAGTCCATGCCGTAAACGGTGGGCGCTAGGTGTAGGGGTCTTCCACGGCCTCTGTGTCGTAGCTAACGCATTAAGCGCCCCGCCTGGGGAGTACGGCCGCAAGGCTAAAACTCAAAGGAATTGACGGGGGCCCGCACAAGCGGCGGAGCATGGGGATTAATTCGATGCAACGCGAAGAACCTTACCTGGGCTTGACATACACCAGAGCGCCGCAGAGATGTAGTTTCCCTTGGGGTTGGTGTACAGGTGGGGCATGGCTGTCGCTGCATCTGTCTCG
+
FCFFG<FFGGGCECFFECEEFF<FE9CFF:B@CFCBCBFGGF@F:@EFC@C@FDGG:@DGCCE@@FCFEF?F<@<C=:CF<6EEFF@CB?FFGGFGGGGEECCGGFCCFBF?CEFF3@BEFEF:DGGGGDFFCFCCFFF8C=@<C@E>B>81441<@CFGFCEEGGGG6C*CED;*<:A7CFC3<8@E<:/77C52CE*0+<8F7C5:5CFCF+<:>@F*7CDC**7<)918BBGFBF:>FFCCF7?2@?,9D).491:)599AF*?B)3(3:>F57>(4:0(41?):)6.56>,
@M00689:251:000000000-CJTJ5:1:1101:12704:2205 1:N:0:8
CAGGATTAGATACCCTGGTAGTCCATGCCGTAAACGGTGGGCGCTAGGTGTAGGGGTCTTCCACGGCCTCTGTGTCGTAGCTAACGCATTAAGCGCCCCGCCTGGGGAGTACGGCCGCAAGGCTAAAACTCAAAGGAATTGACGGGGGCCCGCACAAGCGGCGGAGCATGTGGATTAATTCGATGCAACGCGAAGAACCTTACCTGGGCTTGACATACACCAGATCGCTGCAGAGATGTAGTTTCCCTTGTGGTTGGTGTACAGGTGAGGCATGGCTGTCGCTGCAT
+
GCGFDFGFGGGGACEEA<CC@C6C@FCEE@@FBFFCFFGCEFEDCCFF,@CCD@CFFCCDFFFGGDEGCGGGDFFFGD<FFGG,:CFGCFCFCFGGGGGDGGGGGGC:@FGCFDG7=CGFGF7>3FFGGCGDFDCCF=DFGCC:@7FCEFG@=EC@,=<<CCEEEGG5<<+AEA<20:+0;A:0<8+08CE5:C**328;CFGG?FGCEGF=DEGG*977FGGG6CF357)66=CC1=C>D7::6=*)15AFD8>29(87<FDA5FF9)4:?0FFF4>?2(((,4()
@M00689:251:000000000-CJTJ5:1:1101:9472:2272 1:N:0:8
CAGGATTAGATACCCTGGTAGTCCACGCCGTAAACGATGAGAACTAGGTGTTGCGGGTATTGACCCCTGCAGTGCCGCAGCTAACGCATTAAGTTCTCCGCCTGGGAAGTACGGTCGCAAGACTAAAACTCAAAGGAATTGACGGGGACCCGCACAAGCGGTGGATGATGTGGATTAATTCGATGCAACGCGAATAACCTTACCTACCCTTGACATGTACGGAAGCCCTCAGAGATGGGGGTGTGCCCGAAAGGGAGCCGTAACCCAGGTGCTGCATGGCCGTCGCTGCATCTGG
+
GGGGGGGFGGGGGGGGGGGGGGFGGGGGGGGGGGGGGGGGGGGGGGGGGGGGFGGGGGGGGGGFFGGGGGGFGGGGGGGGGGGGGGGGGGG<FGGGGGGGGGGGGGGGGGFGEGGGGGGGGFGGGG@FGGGGGGGGFGGFGGGEGGGGGGGEGEGGGGFGEGGGGFGGGGGGGCCFFFGGGGGFGGGFEGGGGG=C9FGGGGFGC?FGCGGGGGGGGFFGGGCGGGG:)>C@FFGGFFGD77<CD?F?DE>3)55:69:EBD?0*77?::B?>6FFFFFF:>6;09BF2:><DF)
@M00689:251:000000000-CJTJ5:1:1101:12464:2334 1:N:0:8
CAGGATTAGATACCCTGGTAGTCCTAGCCCTAAACGATGACTGCTTGGTGTGACGGGTACCCAATCCCGCCGTGCCGTAGCTAACGCGTTAAGCAGTCCGCCTGGGGAGTACGGTCGCAAGGCTGAAACTCAAAGGAATTGACGGGGGCCCGCACAAGCGGTGGAGCATGTGGTTTAATTCGACGCAACGCGAAGAACCTTACCTGGGCTCGAAATGGAGTGGACCGGAGTAGAAATATTCCTTCCCCGCAAGGGGCCGCTTGATAGGTGATGCATGGTCGTCGCTGCATCTGG
+
GGGGFEGGGGGGGFGFCDGGFFFFFFGGGGGGFFFEGGGGGGGGGCEC@@FGGGGGGGGGGGGGGGGGGGGGGGGGGGGGGGGGGGGGGGGGGGGG<FFGGGGGGGDEGFFGGGF+6@FCGGGGGGGGGGGGFGDDFFGGGGG=CCFDG:C:*4FCEFCGGGDCFEGG9FAFFFCFGGGGGGGGGGGG8>C=EGC;E@FGGCGFGGGGGCFEGGEDF?6<7DDFFGGGED97@FG>7?7CFD7:=5FBFFFD<FEF6>FF07(.69FF7<>ADF449:4977?;0:?;:)6)6)
@M00689:251:000000000-CJTJ5:1:1101:10479:2433 1:N:0:8
CAGGATTAGATACCCTGGTAGTCCATGCCGTAAACGGTGGGCGCTAGGTGTAGGGGTCTTCCACGGCCTCTGTGTCGTAGCTAACGCATTAAGCGCCCCGCCTGGGGAGTACGGCCGCAAGGCTAAAACTCAAAGGAATTGACGGGGGCCCGCACAAGCGGCGGAGCATGTGGATTAATTCGATGCAACGCGAAGAACCTTACCTGGGCTTGACATACACCAGATCGCTGCAGAGATGTAGTTTCCCTTGTGGTTGGTGTACAGGTGATGCATGGCCGTCGCTGCATCGGTCGCG
+
GGFFF,EDFFFFFFEF@@EACECE@CDEF@B;;CCBECDEGGEG7EBC;@;CFCFGCCF9FCEEEGGFGGGGFFCFFDFGGEFGFGGGECFGGGGGFGGGGG7FFGC?FBFFGGGB=>CFGGGFFFGGADEFCGCFFFDAF93<CCFC>>C:=E:FCFFGGGGGGG5E+<<AFG9<@F7:DCC+<5<F6C*:C:/;C88C7A<@+?FGG897C<C7CFFF<7CG*7CD5DD<F?79*9**:::CBF?)*86>D:)47-85)*6<?*04*693<F@)/7-19>04(,)6(4(4(43
@M00689:251:000000000-CJTJ5:1:1101:10488:2448 1:N:0:8
CAGGATTAGATACCCTGGTAGTCCATGCCGTAAACGGTGGGCGCTAGGTGCAGGGGTCTCCCACGGCTTCTGTGTCGTAGCTAACGCATTAAGTGCCCCGCCTGGGGAGTACGGCCGCAAGGCTAAAACTCAAAGGAATTGACGGGGGCCCGCACAAGCGGTGGAGCATGTGGATGAATTCGAAGCAACGCGAAGAACCTTACCTGGGCTTGACATACACCAGACCGCTGCAGAGATGTAGCTTCCCCTGAGGGGGGAGTACAGGTGAGGAATGGCCGGCGCTGCATCGGT
+
F<FCF,CFGDFAF@@<@@,@<C,CC,EEF:B@@D@B@6CFGG@7+@C,;<,6C<:F@,,,C,C9++@+@E,CCE<EF,CFGGGGGCGGDGGGG,CFEGGGGGGGGGCGG7FFGGG7:BFCEGG8,>FGGCFDFFFFFDF,CB<:E@CE*F7>CECGCFFGF*:C:CFFGGDGA9C+?CF7C*>*AC8?2:CCEEDCGGGF9EF6CEC5:CC5<CG7:@FG**1>**5))))9?FFG?F*:***2/)7())(2C3),1(4)(1.686?452).3?4))7(,((43;(6-1(-
@M00689:251:000000000-CJTJ5:1:1101:17270:2506 1:N:0:8
CAGGATTAGATACCCTGGTAGTCCATGCCGTAAACGGTGGGCGCTAGGTGTAGGGGTCTTCCACGGCCTCTGTGTCGTAGCTAACGCATTAAGCGCCCCGCCTGGGGAGTACGGCCGCAAGGCTAAAACTCAAAGGAATTGACGGGGGCCCGCACAAGCGGCGGAGCATGTGGATTAATTCGATGCAACGCGAAGAACCTTACCTGGGCTTGACATACACCAGATCGCTGCAGAGATGTAGTTTCCCTTGTGGTTGGTGTACAGGTGATGCATGGTTGTCGCTGCATCTGTCTAT
+
GFGGF8@EFFGFE@F@ECFFCE9FCFEEFEFGGGECFCCEEGGG>CFGEFFGGFFG@GGGGGGGEGG7FF8FFFGGFGGGGGFFCFEGFGGGFEFC+CEFGGEGGGGGGGGGGG77C:FEFFFFGGGGGGGGGGGGGGGGGFGGEGGEG@EC:EFGEGGGDGEGGGDG6:<CF:+<E:<CFFGEEGFGCEDGGGD5@E=69CCCFGGFCGFECAFFF?6CCCGF*9CD>C)9@@FGF4?7CFCGF4@AFF><GF>FFF?:216>:FFA=69AFFFF?>?<??0<>F):4<:<5).
@M00689:251:000000000-CJTJ5:1:1101:17263:2523 1:N:0:8
CAGGATTAGATACCCTGGTAGTCCATGCCGTAAACGGTGGGCGCTAGGTGTAGGGGTCTTCCACGGCCTCTGTGTCGTAGCTAACGCATTAAGCGCCCCGCCTGGGGAGTACGGCCGCAAGGCTAAAACTCAAAGGAATTGACGGGGGCCCGCACAAGCGGCGGAGCATGTGGATTAATTCGATGCAACGCGAAGAACCTTACCTGGGCTTGACATACACCAGATCGCTGCAGAGATGTAGTTTCCCTTGTGGTTGGTGTACAGGTGATGCATGGTTGTCGCTGCAT
+
GGGGGGGGGGGGGGGGGGGGGGFGGGGGGGGGEFFEFBFGGGGGGGGGFFFGGGGGGGGGGGGGGGGGGGGGGGGGGGGGGGGGGGGGDGGGGGGGGGGGGGCGGGGGGGGGFGGGGGGEFGG@EGGGGGGGGGGGGGGFGGFEGGGGGGGGGGGGFFFGDCCGCEGCCG<CGCC+ACFGGGGCGE9<AEGGEGGGFCFFCGGGGGGGGGGGGGGGCFFFDCFDCFGDFCGFFFGD*97CF:C>FFF46:<FG>FBFFFFBFBFFFFAFFADAFFF43(6:?1?BB9
@M00689:251:000000000-CJTJ5:1:1101:10957:2597 1:N:0:8
CAGGATTAGATACCCTGGTAGTCCATGCCGTAAACGGTGGGCGCTAGGTGTAGGGGTCTTCCACGGCCTCTGTGTCGTAGCTAACGCATTAAGCGCACCGCCTGGGGAGTACGGCCGCAAGGCTAAAACTCAAAGGAATTGACGGGGGCCCGCACAAGCGGCGGAGCATGTGGATTAATTCGATGCAACGCGAAGAACCTTACCTGGGCTTGACATACACCAGGACGCTGCAGAGATGGAGGTTCCCTTGTGGTTGGTGTACAGGTGTTGCATGGGCGTCGCTGCATCTGTCGCG
+
FCFGF,CFFFFGFFGG@@FEFFF<C6@<C:6@@@,@@BFCF8@@+@@@;@,;@ACF:@<EFEF<,@F@FE,CEFF<B,CFFEFFGEGGGDEFD,=@+@FGEGDGGFDGGGGFEGG:=@FGGGG?FGGGGFG<FG=:FFGFGF>:F:C@1<B8>CCF:BFFDFGGDGD>CG9?9AECFGGEGFF+<;9C+:=EECECGCFCECE6+AEGG=**0+97**945DG<***)87CFFFF496**2*9<F6FB?56>D474>B:F)=B<;=F<3?B)5BF).82(4-(49:)6):.6(-(
@M00689:251:000000000-CJTJ5:1:1101:15186:2670 1:N:0:8
CAGGATTAGATACCCTGGTAGTCCATGCCGTAAACGGTGGGCGCTAGGTGTAGGGGTCTTCCACGGCCTCTGTGTCGTAGCTAACGCATTAAGCGCCCCGCCTGGGGAGTACGGCCGCAAGGCTAAAACTCAAAGGAATTGACGGGGGCCCGCACAAGCGGCGGAGCATGTGGATTAATTCGATGCAACGCGAAGAACCTTACCTGGGCTTGACATACACCAGATCGCTGCAGAGATGTAGTTTCCCTTGTGGTTGGTGTACAGGTGTTGCATGGCTGTCGCTGCAT
+
GGGGGFGGGGGFFFGGFFFFFGFFFGGGGEFDECFCGCFGGGGGGGGFCCCFFDFGGGGGGGGGGGGGGGGGGGGGGGGGGGGGGGGGGGGGGGGGFGGGGGGGGGDFGGGGGGGGDFGGGGGGGGGGGGGFGGGGGGGGGFFEGDGD>CGCCEGGGGGGGGGGGGGGFG7EGE<@FGCFFGGGGDFGGEEGGGDEFFCCFGEGGGGGGGGGGGGGGFFGGGGGGGGGFGGFFB<CFF>FGGGGFFF<FFFGG>F?F?FFFFFFFFFAD:>BFFFF?BFBFFFF9(6
@M00689:251:000000000-CJTJ5:1:1101:19070:2703 1:N:0:8
CAGGATTAGATACCCTGGTAGTCCATGCCGTAAACGGTGGGCGCTAGGTGTAGGGGTCTTCCACGGCCTCTGTGTCGTAGCTAACGCATTAAGCGCCCCGCCTGGGGAGTACGGCCGCAAGGCTAAAACTCAAAGGAATTGACGGGGGCCCGCACAAGCGGCGGAGCATGTGGATTAATTCGATGCAACGCGAAGAACCTTACCTGGGCTTGACATACACCAGATCGCTGCAGAGATGTAGTTTCCCTTGTGGTTGGTGTACAGGTGGTGCATGGACGTCGCTGCAT
+
GGGGGGGGGGGGGGGGGGGGGGFGF<EGGGGFGGFEC@DGGFEFEFGGFECFDAFG@FGGFFGGGGGCFG@GGGGGGGGGGFGGGGGGGGGGGGEGGGGGGGGGGGDEGGGGGGGGGGGGGGGGGGGGGGGGGGGGGGGGGGGGGGGGGGGGGGGGGGGGGGGGDGEGCFEGGFGGGGGGGGGCGGFGFGGGGGGGGGGGGGGGGGGGGGGGGGGGG6@CGGGG4CGG><)9?FG58?F7CFGGFFF<=5<DC53:22?FA944?F?B>:4>5B5))<4:626<B:A
@M00689:251:000000000-CJTJ5:1:1101:7371:2848 1:N:0:8
CAGGATTAGATACCCTGGTAGTCCATGCCGTAAACGGTGGGCGCTAGGTGTAGGGGTCTTCCACGGCCTCTGTGTCGTAGCTAACGCATTAAGCGCCCCGCCTGGGGAGTACGGCCGCAAGGCTAAAACTCAAAGGAATTGACGGGGGCCCGCACAAGCGGCGGAGCATGTGGATTAATTCGATGAAACGCGAAGAACCTTACCTGGGCTTGACATACACCAGATCGATGCAGAGATGGAGTTTCGCTGGGGTGTGGTGTACAGGTTTTGCATGGCCTTCGCTGCAT
+
GGGGGDFGGGGGGFFGGGGGGGFGDFFFGEFEEGFEGGGGGGGEDCCDEEFFFFGGGD,CFCFGGGGGEFFGCF<FFFGGGFFGFGCGCCGGFFG7@FGGGGEGGG@FGGGGGGCEGGGGGGG8FFGGFB=FFGGGGGCFFD9<EDDGE7CEEEFGCCCEGGGGGG?@+<+<@@C+AC7FCFF7@+<A<C5E=:E:ECC>7:0A7<CFF87:C<A*;==<5<***2A*029?4*/5*0*29**2*).2)7(9))04(.(04*6<)/*.<<?<B*7>:*4360,(444
@M00689:251:000000000-CJTJ5:1:1101:19656:2918 1:N:0:8
CAGGATTAGATACCCTGGTAGTCCACGCCCTAAACGATGCATACTTGGTGTGAGCCATTCATTTGGTTCGTGCCGGAGCTAACGCGTTAAGTATGCCGCCTGGGGAGTACGGTCGCAAGGCTGAAACTCAAAGGAATTGACGGGGGCCCGCACAAGCGGTGGAGCATGTGGTTCAATTCGACGCAACGCGAAGAACCTTACCTGGGCTCGAACGGCTTAAGAACATCTTTGGAAACAGAGACTTCCCGCAAGGGACTTGAGTCGAGGTGCTGCATGGCCGTCGCTGCAT
+
GGGGGGGGGGGGGGGGFGGGFFFFFFGGFGGGGGGGGGGGGGGGGGGGGGFGGGGGGGGGGGGGFGGGGGGGGGGGGGGGGGGGGGGGGGGGGGGGGGGGGGGGGGGGGGGGGGGGGGGGGGGGGGGGGGGGDFGGGGGGGGGGGGGGGGGGGGGGFGGGGGGGGGGGGGGGGGGGGGGGFGGGDGCEEGGGGGGGGGGGGGGFFGGFFEGGGGGGGFFFGFDFFCGGFDGFFFGG<FF4<DG;?B@BE@0CD54:77<7?FA>BEF03>26<@FFFF?;976><2446
@M00689:251:000000000-CJTJ5:1:1101:19010:2963 1:N:0:8
CAGGATTAGATACCCTGGTAGTCCATGCCGTAAACGGTGGGCGCTAGGTGTAGGGGTCTTCCACGGCCTCTGTGTCGTAGCTAACGCATTAAGCGCCCCGCCTGGGGAGTACGGCCGCAAGGCTAAAACTCAAAGGAATTGACGGGGGCCCGCACAAGCGGCGGAGCATGTGGATTAATTCGATGCAACGCGAAGAACCTTACCTGGGCTTGACATACACCAGATCGCTGCAGAGATGTAGTTTCCCTTGTGGTTGGTGTACAGGTGTTGCATGGCCGTCGCTGCAT
+
GGGGGGGGGGGGGFGGGFGGFGFGEGGGGGGGGFFEFCFGGGEGGGFGFEFGGFGGGGGGGGGGGGGGGGGGGGGGGGGGGFGGGGGGGGGGGGGGGGGGGGGGGGGGGGGGGGGGGGGGGGGGGGGGGGGGGGGGGGGGGGGGGGGGGGGGEEEGGGGGGGGGGGDGGFFGGFDGGGGGGGGGGGGGFGEGGGGGGCFGGGGGGGGGGGGGGGGGGFFGGGGGGGGGFGGFFFGG=FFGGGDCFFFA?FFGGFFFBBBFBBFFFFFFFFFDFFFFFF>>>>?BFF<
@M00689:251:000000000-CJTJ5:1:1101:16323:3024 1:N:0:8
CAGGATTAGATACCCTGGTAGTCCATGCCGTAAACGGTGGGCGCTAGGTGTAGGGGTCTTCCACGGCCTCTGTGTCGTAGCTAACGCATTAAGCGCCCCGCCTGGGGAGTACGGCCGCAAGGCTAAAACTCAAAGGAATTGACGGGGGCCCGCACAAGCGGCGGAGCATGTGGATTAATTCGATGCAACGCGAAGAACCTTACCTGGGCTTGACGTACACCAGATCGCTGCAGAGATGTAGTTTCCCTTGTGGTTGGTGTACAGGTGATGCATGGCCGTCGCTGCAT
+
GGGFFCFGGGGGGFGCACECCFEFFGGGGCBCEFCBFFFGGGGF@EEFC@CFFCFGGGGGGGGGGGGGGGGGGGGGFGGGGDEF<FGGGGGGGGGGGGGGGGGGGGGGGGGGGGGFEGGGGGGFFFGGGGGGGGFGGGFGGGFEDGGGEEEEECGGGGGGGGGGGGGGFGCGFF<7<C9FDEG9CGCFFGEEGGGGGFFGGGFGGFGGFFGGGFE5C@DCCDFC=FGGFGGFFFGG4B:>F:>>@FF>6;<FG;>BB?FFAFFFFFF24<A2AFF)<>37>61:0?A
@M00689:251:000000000-CJTJ5:1:1101:12984:3072 1:N:0:8
CAGGATTAGATACCCTGGTAGTCCATGCCGTAAACGGTGGGCGCTAGGTGTAGGGGTCTTCCACGGCCTCTGTGTCGTAGCTAACGCATTAAGCGCCCCGCCTGGGGAGTACGGCCGCAAGGCTAAAACTCAAAGGAATTGACGGGGGCCCGCACAAGCGGCGGAGCAGGAGGATTAATTCGATGAAACGCGAAGAACATTAACTGGGCTTGACATACACCAGATCGCTGCAGAGATGTAGTATCCCTTGTGGTGGGTGTACAGGTGCTGAATGGCGGTCGCTGCAT
+
F@FFF<FEGFFGFFEC@CFCAFCF@9CEF@;F@D<@@BFCE?@FFEEDC@;EF<FE@E@FDFCA:FGEGG@FDFGFCDFF76EDECGDF7FGAAFEGGGGDECGGF>CCBFFFD7>:CEEGGGDCFGGF,>=><AAFGFDFB,8C@FCE>B@EG*CC>:CCFC7?8:8*;*;;*+03:<@>8@+0+<:7>CE5C*1822<<C+<7<F578*/2+<CD?@DGC:FDC5<:5)9/8D<*9:77:*:**9)8:6CC4)((-(7<4<<FF@)/4),-7)0)04(4210425
@M00689:251:000000000-CJTJ5:1:1101:22825:3097 1:N:0:8
CAGGATTAGATACCCCGGTAGTCCATGCCGTAAACGGTGGGCGCTAGGTGTCGGGGTCTTCCACGGCCTCTGTGTCGTAGCTAACGCATTAAGCGCCCCGCCTGGGGAGTACGGCCGCAAGGCTAAAACTCAAAGGAATTGACGGGGGCCCGCACAAGCGGCGGAGCATGTGGATTAATTCGACGCGACGCGAAGAACCTTACCTGGGCTTGACATGTGCCTGACCGCCATGGAAACATGGCTTCCCTTCGGGGCAGGTTCACAGGTGCTGCATGGCCGTCGCTGCAT
+
GGGGGGGGGGGGGGGGGGGGGGGGGGGGGGGGGGGGGGGEGGGGGGGGGGG,CFGGGGGGGGGGGGGGGGGGGGGGGGGGGGGGGDGGGGGGGGGGGGGGGGGGGGGGGGEGGGGGGGEGGGGGGGGGGGGFGGGGEFGGGFGGGGGGGGGGGGGGGGGGGGGGGCEGGGGGGFGGGFGGGFGGGGGGGGGGG=E8CGGGGFGGGGFFGGGGCGGGGFFGGGGCGGGGFGGFFFGGF4:CFGGGFFFDBFFDD:>BFFFFB?B4FFF24>>??FF>FFFFF9>:?F:>
@M00689:251:000000000-CJTJ5:1:1101:19340:3109 1:N:0:8
CAGGATTAGATACCCTGGTAGTCCACGCTGTAAACGATGGGTACTAGGTGTTCGGGGTATTGACCCCCTGAGTGCCGCAGTTAACGCATTAAGTACCCCGCCTGGGGACTACGGCCGCAAGGTTAAAACTCAAAGGAATTGACGGGGGCCCGCACAAGCGGTGGAGCATGCTGTTCAATTCGACGCAACGCGAAGAACCTTACCTGGGCTAGACAACGGCGGATAGCCCGAGAAATCGGGTCTTCCCTTCGGGGACTGCCGGTTCAGGTGGTGCATGGCTGTCGCTGCAT
+
GGGGGGGGGGGGFFFGFFGGFGFFFFGGGDFFGFFEGGGGGGGGGGGGFDFGFEGGGGGGGGGGGGGGGGGGGGGGGGGGGGGGGGGGGGGGGGGGGGGGGGGGGGGGGGGGGGGDGGGGGGGGGGGGGGGGGGGGGGGGGGGGGGGGGGGGGGGGGGGGGGGGGGGGGGGGGFGGDFGGGFGGGGGGEGGGGGGGGGGGGGGGGGGGGGGGGGGGGFFGGGGGGGGFFGGFE>F>F>5C5DCCFFFAFF?GDFFFFFFFFF>>EFFFF???FFFFFFB<BFBFF:?FFF
@M00689:251:000000000-CJTJ5:1:1101:10013:3149 1:N:0:8
CAGGATTAGATACCCTGGTAGTCCACGCCGTAAACGGTGGGTACTAGGTGTGGGTGTCCTTCCTCGGGATCCGTGCCGTAGCTAACGCATTAAGTACCCCGCCTGGGGAGTACGGCCGCAAGGCTAAAACTCAAAGAAATTGACGGGGGCCCGCACAAGCGGCGGAGCATGTGGATTAATTCGATGCAACGCGAAGAAACTTACCGGGGTTTGACATGCTGGGAAAAGCCGGAGAGATACGGTGTCCGTAAGGGTCCTGCACAGGTGCTGCATGGCCGTCGCCGCATCTGTCTCG
+
GFGFF<FAFFFFECFFDCFDCF9C@EFGGC@;CC;@@BDEG7@F9EEDCAEEGC667C@FA,@:,B6CFEGFGGGEGG:FGGGGGEFGGFFGGG<EFFGGGGGDFFCFFF:?FEC7CEDFEFDG,F=FFFGGDEDGGFGFA<<CF:FCC@**4>CF8FGGCEECGGGCB:<?CEG+3<CC7+2<9<8C9FEEGGD8;F*;+AC+<77CE555CG7:*9:0*9DGGG66)9)58:D7FBF:>>*77F?:)7<GFF70147FF)4(7?F7*67?27>><7(3;6(49;06):5))6,
@M00689:251:000000000-CJTJ5:1:1101:23027:3151 1:N:0:8
CAGGATTAGATACCCAGGGAGAGCCAGAAGTGCAAGAGCTGCAGCTCCTGCATGTCTGCCAATGCCAGGAGGAGGAACTGGGTGATGGAGGTGCTGCATGGCCGTCGCTGCAT
+
GGGGGGGGGGGGGGGGGGGGGEGGGGGGGGGGGGGGFGGFGGGGFGDGGGG,FFGGFFGGGGGAFGGGGGGGGFGGGGGGGGGGGFGGCFEGGGGFGFGGGGGGGGGGGGGGG
@M00689:251:000000000-CJTJ5:1:1101:7182:3171 1:N:0:8
CAGGATTAGATACCCCAGTAGTCCTAGCCGTAAACGATGGATACTAAGCGCTGTGCGTATCGACCCGTGCAGTGCTGTAGCTAACGCGTTAAGTATCCCGCCTGGGGAGTACGTTCGCAAGAATGAAACTCAAAGGAATTGACGGGGGCCCGCACAAGCGGTGGAGCATGTGGTTTAATTCGACGCAACGCGAAGAACCTTACCAGGCCTTGACATCCCCGGAACTTGGCAGAGATGCCTTGGTGCCTTCGGGAACCGGGTGACAGGTGTTGCATGGCCGTCGCTGCAT
+
GGGGGGGGGGGGGGGGDGGGGGFG,FFGGGGDEGGGGGGGFF@FFG<ECC::CBDGGGGGGDGG@CCFCGCEGGGFDGGCFGAFGGGGGG,CEEADGGGCFGGGGGGGDFGG7FFGGGG+FB?FGGGFGGGCFFFCGCFGGGGGGGGGGGGGGGGGFGGF>FDEEFGGGGGGFAFCGGFGGFG*=EE8CCEGGC=GGDFGGFGGGGGGGGGCFGGGGFFFDDC<CGGGFF6:).7C47DGGGGF@F@-=F:<53>?:29>;B4:*9@F6AF?D?F45>?>FFFFFBB7>
@M00689:251:000000000-CJTJ5:1:1101:12909:3192 1:N:0:8
CAGGATTAGATACCCTGGTAGTCCACGCCCTAAACGATGTCAACTGGGTGTTCGGGAAGCGATTCCTGGGTACCGTAGCTAACGCGTGAAGTTGACCGCCTGGGGAGTACGGCCGCAAGGCTAAAACTCAAAGGAATTGACGGGGGCCCGCACAAGCGGCGGAGCATGTTGCTTAATTCGACGCGACGCGAAGAACCTTACCAAGGTTTGACATGCAGGGAAAAGCCGTAGAGATACGGGGTCCGTAAGGGCCCTGCACAGGTGGTGCATGGTTGTCGCTGCATCCGGCTCTTAA
+
FGGGGGGGGGGE@;CEA@FFFGEC<FEFGGCCEFFGDFGGGGGG9<E@;CFCECFCGEEGEGGEGGGGGGGGGGGEGGGGGFFCFEGGGGGGGGCGFFGGGGGFE74CEFEGGGEEGGGGGECBFGGGGFGF<DDDFGGGG=@CEGGGBFGGGGGGGGGGGGGEGFFBF<CFGGGE9CC=:EECEC>EECGGEDDEGGGGGGGGCGGGGGG?CCGG6BF3FGCDC*7CBGD)7*27@FD)77CD5>FBFF:*785((,.*.52>><><F)62<9>)*032862)5(-((((.-.)
@M00689:251:000000000-CJTJ5:1:1101:19332:3223 1:N:0:8
CAGGATTAGATACCCTGGTAGTCCATGCCGTAAACGGTGGGCGCTAGGTGTAGGGGTCTTCCACGGCCTCTGTGTCGTAGCTAACGCATTAAGCGCCCCGCCTGGGGAGTACGGCCGCAAGGCTAAAACTCAAAGGAATTGACGGGGGCCCGCACAAGCGGCGGAGCATGTGGATTAATTCGATGCAACGCGAAGAACCTTACCTGGGCTTGACATACACCAGATCGCTGCAGAGATGTAGTTTCCCTTGTGGTTGGTGTACAGGTGTGCATGGCTGTCGCTGCAT
+
GGGGGGGGGGGGGGGGFFGGGGGGGGFE<CFGGGGEEFGD@FCEFGGGGFFFGFGGCFGFEGFGDCGFCFGGGGGGGFGFCBEFFGGGC:CEFGGDGGEEEGGFGGFFGGGFEGGFGGE:FFG?FFGGDGGFFGFGFDFFGGGFGGGGGGGECEFGGCFGCEECEGGG@CGCCE+<FGFEGGF7CG:<3CEEECECD68@C9C8:CFGGGFGGGGGGFFG47CF=GCC>CDFFFFF9?FFG0?FFFFAF?AFC>F?0,(7A9<A??F<:AA945)5>@F:(34344
@M00689:251:000000000-CJTJ5:1:1101:10662:3301 1:N:0:8
CAGGATTAGATACCCTGGTAGTCCACGCCGTAAACGGTGGGAGCTAGGTGTAGGGGTCTTTCATGGTCGCTGGGGCGGAGAAAGCGCAAAAAGCGCCGCGTGTGGAGTACGCGGGCACGAGGAAAAAACAAAAAGAATTACGGGGGGGCGCGCAAAAGCGGCAGAACATGGGGAAAAATGAGATGAAACGCGAAGAACTACACGTGGTCGACATCTAGACCAGAGCGCAGAAAGGATGTGGTCTCCCGTGGGGCTGGTGCACAGGTGCGGCATGGTCGGCGCTGCATCAGGCTCG
+
FCFFG<FFGGGFEEE-CCEEDFAE@,@F@:@CCFEC,BDFC,6@EFF?;CE,EA@B,,CC,,,,<C9@++BC+,6B++>++44,B=+++4,:+,+@F7F+++8DF,=8,3++6++5***6>*13?D>*=,,8,***,,,,,**1=:5*22:*:E8*;C*/:/*:*0**2<;@5**/***+*3++++3+0:5**:*/<*+++<A*21*/+*)*1*+00*/**2*/10*))17)))17/?2*:2*2**.(0)(19))4<((/,*.8:1?,)390(7>*/8(-3(,-(52))5)(,,(
@M00689:251:000000000-CJTJ5:1:1101:16531:3328 1:N:0:8
CAGGATTAGATACCCTGGTAGTCCTAGCCCTAAACGATGATTGCTTGGTGTGATCGGTACCCAATCCGATCGTGCCGCAGCTAACGCGATAAGCAATCCGCCTGGGGAGTACGGTCGCAAGGCTGAAACTCAAAGGAATTGACGGGGGCCCGCACAAGCGGTGGAGCATGTGGATTAATTCGATGCAACGCGAAGAACCTTACCTGGGCTTGACATACACCAGATCGCTGCAGAGATGTAGTTTCCCTTGTGGTTGGTGTACAGGTGGTGCATGGTCGTCGCTGCAT
+
GGGGGCFGGGGGGGGGGGGGFGFGGFGGGGGFGGFEGGGGGGGGGGFGFGGGG9FGGGGGGGGGGGGGGGGGGGGGGGGGGGGGGGGGGGGGGGGGGGGGGGGGGGGGGEGGGGGGGFGGGGGFGGGGGGGGGGGFGGGGGGGGGGGGGGGECGEGGGGGGGGGGGGGFGFGGG9BCGEGGGGFFG9B3CEGGGEGGFGCFFGGGGGGFFGGGGGGGFFGC<7CFGGDFGGFF6FGFF:CGFGG?FFF=54CC<><B6:FFFAAFFFB3:ABFF>@BB(69>B?9?4
@M00689:251:000000000-CJTJ5:1:1101:24122:3408 1:N:0:8
CAGGATTAGATACCCTGGTAGTCCATGCCGTAAACGGTGGGTGCTAGGTGTAGGGGTCTTCCACGGCCTCTGTGTCGTAGCTAACGCATTAAGCGCCCCGCCTGGGGAGTACGGCCGCAAGGCTAAAACTCAAAGGAATTGACGGGGGCCCGCACAAGCGGCGGAGCATGTGGATTAATTCGATGCAACGCGAAGAACCTTACCTGGGCTTGACATACACCAGATCGCTGCAGAGATGTAGTTTCCCTTGTGGTTGGTGTACAGGTGCTGCATGGTCGTCGCTGCAT
+
GGGGGGGEGGGGGGGGGGGGGGGGGGGGGGGGGGGGGGGGGGGGGGGGGGGFGGGGGGGGGGGGGGGGGGGGGGGGGGGGGGGGGGGGGGGGGGGGGGGGGGGGGGGGGGGGGGGGGGGGGGGGGGGGGGGGGGGGGGGGGGGGGGGGGGGGGGGGGGGGGGGGEGGGCFFGF?EFGGGGGGGFFGGGGGGGGGGGGGGFGGGGGGGGGGGGFFFGFFFGGGFGGGGGFDDFFFGGFFGCFGGGFFFFFFFGGFFFFFFFFFFFFFF?FFFFDFF4FE;09>BFFFF
@M00689:251:000000000-CJTJ5:1:1101:15255:3498 1:N:0:8
CAGGATTAGATACCCTGGTAGTCCATGCCGTAAACGGTGGGCGCTAGGTGTAGGGGTCTTCCACGGCCTCTGTGTCGTAGCTAACGCATTAAGCGCCCCGCCTGGGGAGTACGGCCGCAAGGCTAAAACTCAAAGGAATTGACGGGGGCCCGCACAAGCGGCGGAGCATGTGGATTAATTCGATGCAACGCGAAGAACCTTACCTGGGCTTGACATACACCAGATCGCTGCAGAGATGTAGTTTCCCTTGTGGTTGGTGTACAGGTGCTGCATGGTCGTCGCTGCATCTGACTCG
+
GFGGGDGGGGGGFFGGEFFGFFEEEEFGGCFEGFFEGGGGGGDGDEEFCDFFGFFDFGGGGFGGGGFCGGFGGFGGF=ED@,CFFECEFGEGGFGGGGGGGGDGGGDEEFEECGFE:>CFEGFFFGGFF8<F=F<FEGGGFF<:FDEC*>C8=CCGFFFCECCGGGCE2A<FGF6@CC+AC8@:@A::+:CCEG52@CC8F:@FE9FGFCFG4<?7:@FFFFFG*2:D:DGFFFC29?77:****9?445)9<75<>BFFAF9<F=FFFFB?AFF*07(33>6?>F<99<)5-)(
@M00689:251:000000000-CJTJ5:1:1101:21037:3561 1:N:0:8
CAGGATTAGATACCCTGGTAGTCCACGCCCTAAACGATGCATATTTGGTGTGGGCAGTTCATTCTGTCCGTGCCGGAGCTAACGCGTTAAATATGCCGCCTGGGGAGTACAGTCGCAAGATTAAAACTCAAAGGAATTGACGGGGACCCGCACAAGCAGCGGAGCGTGTGGTTTAATTCGATGCAACGCGAAGAACCTTACCAGGGTTTGACATGCAGTCGCACCTCTCGTCACGGAGAGTGCCCGCAAGGGACGGCTGCACAGGTGCTGCATGGTTGTCGCTGCAA
+
GGGGGGGGGGGGGFGGGGGGGGGGFGGGGGGGFGGGFGGGGGFCFGFGGFGGGGGGGGFGGGGGGGGGGGGGGGGDGGGGGGGDFGGGGGGGGGGGGGGGGGFGGFFFGFFGFGGGE7FFGGGGAFFFEGG<AFGGFCFFGGGGGGEEGGGGDGGGGGGGGGGGGECFFFGGGFGGGGCFD,;EGFGGDEGGGGGGGGGCFDG?C5:FGGFGGF6<4BFG5>DDG5C4?C5>>DDGFFGG<:CC?EF>B5?C/7;>F9B3:6>?>?@?=>?()*>B45<92,(,9,)
@M00689:251:000000000-CJTJ5:1:1101:21025:3574 1:N:0:8
CAGGATTAGATACCCTGGTAGTCCACGCCCTAAACGATGCATAATGGGTGTGGGCAGTTCATTCTGTCCGTGCCGGAGCTAACGCGTTAAATATGCCGCCTGGGGAGTACAGTCGCAAGATTAAAACTCAAAGGAATTGACGGGGACCCGCACAAGCAGCGGAGCGTGTGGTTTAATTCGATGCAACGCGAAGAACCTTACCAGGGTTTGACATGCAGTCGCACCTCTCGTCACGGCGAGTGCCCGCAAGGGACGGCTGCACAGGTTCTGCATGGTTGTCGCTGCATCTGTCA
+
GCEF@F,FFCGG<C,;6-;6,CCF6,6@,@CFEECC@FDGCC<,<,6E@:+6@BFEGCF@CCFGEDFEFCFCFCC+C@:B<6C,@CF:=CE,C<FGGGGECGGGGEEGGGGFAFGGGC7F=FGA<?AF<<FG9=F8>FGFFFEEE::>=FCE@EFC@F7CEFE7CGGEGCC6D<:;CFE@GCFECC:C8EE*52=8CFGC+=F+AC>ECG7+*<E6**1CGGG)7*2775DFFB*5))19CDFG?<>9@.-555.,3(47:64()9*)*.--5@F66)-44((-(.6-.4462
@M00689:251:000000000-CJTJ5:1:1101:6971:3745 1:N:0:8
CAGGATTAGATACCCTGGTAGTCCATGCCGTAAACGGTGGGCGCTAGGTGTAGGGGTCTTCCACGGCCTCTGTGTCGTAGCTAACGCATTAAGCGCCCCGCCTGGGGAGTACGGCCGCAAGGCTAAAACTCAAAGGAATTGACGGGGGCCCGCACAAGCGGCGGAGCATGTGGATTAATTCGATGCACCGCGAAGAACCTTACCTGGGCTTGACATACACCAGATCGCTGCAGAGATGTAGTTTCCCTTGTGGTTTGTGTACAGGTGATGCATGGTCGTCGCTGCATCCGTCT
+
GFGGGGGGGGFDGEGGFGFDGG<FGGGGGGGGGGGG@CFBCFEGGCGGGGG96@FEGGFGFGGG76CFCGGFGCCF:D@7<BC<FCC@GGDFGFFCGGCEFBFGGGCF+B?FF7FC+FG>BDFGGCF,,>FDDE9@FDFGCCGEFE@CEEGCE@FCFGGG@FEGE**/:CCEF0A76:A30;9A9C?+25C55CE5FGGGGGFCG7F55CFCDFFGGF@FDCC7FFGD>/)94B<*9=C>*::C49F<=)6D3.5((48@<64<4=F2=<A74=4=6.40(((4;?BA(33:?
@M00689:251:000000000-CJTJ5:1:1101:9180:3849 1:N:0:8
CAGGATTAGATACCCTGGTAGTCCACGCCGTAAACGTTGGGCGCTAGGTGTGGGATCCTTCCACGGATTCCGTGCCGCAGCTAACGCATTAAGCGCCCCGCCTGGGGAGTACGGCCGCAAGGCTAAAACTCAAAGGAATTGACGGGGGCCCGCACAAGCGGCGGAGCATGTTGCTTAATTCGCCGCAACGCGAAGAACCTTACCAAGGTTTGACATGCAGGGAAAAGCCGTAGAGATATGGTGTCCGTAAGGGTCCTGCACAGGTGCTGCATGGCTGTCGCTGCATCTGTCCCTT
+
GGGGGGGGGGFEFGGGGGGGGGE9FAEGFFGEGGGGGGGFCGEF7CFGFFGGGC@EFFFGGGADGEEFGGGGGGGGGG7FEFC,CCF:FEFGCGGGGGGGGCEGGGG7FFGEF7FECG>FEFGGAFGGGGGGGFFFC7@D>FCFGGGGGGG8***<,2CG@CGGGGGFGFGGGGGG9FFGGF***8?5?CE5**1A6EFGGFGFC6=FFF7C7<:CF?=*>DF594<>4>DBBFGC?4CG*2:>F6<?>)4CC<F:9>?4:F(3?9?2=)5<4::)7<7?((4(.6:266))).)
@M00689:251:000000000-CJTJ5:1:1101:9199:3857 1:N:0:8
CAGGATTAGATACCCTGGTAGTCCACGCCGTAAACGTTGGGCGCGAGGTGTGGGATCCTTCCACGGTTTCCGTGCCGCAGCTAACGCATTAATCGCCCCGCCTGGGGACTACGCCCGCAAGGCTAAAACTCGAAGGAATTGACGGGGGTCCGCACAAGCGGCGGAGCATGGTGCTTAAATCGACGCAACGCGAAGAACCTTACCAAGGATTGATATGCAGGGAAAAGCAGTAGAAATATGGTGTCCGTAAGTGTCGTGCTCAGGTCGTGCAGCGGTGTCGCTGCATCTGGTG
+
F<FGFDDEFAFG9;;-;9C<<C,C6,67,6+@FG9CFFD8@,@F+::CB@@:,@@,66E<66CF::,,6C<=,,6C7BCCCF,54FFC=+5,,C<B?BC++4BF7<F7+,44++8:=++++DFG8<<,8,@+@,3F:,@@,,,3<7F7*4,14*=*,6:1F:8*/*/;++*<77<+2<+2CCCE585**=*:57/*<:EG9<FFF+/7*+:**+3>7/9>4)*1/5+1)*:6***211**22*19*).).40*1*(-38)4*((*))-)-4),0)))))--4:(().4-).(
@M00689:251:000000000-CJTJ5:1:1101:12904:3890 1:N:0:8
CAGGATTAGATACCCTGGTAGTCCACGCCGTAAACGTTGGGCGCTAGGTGTGGGGTTCCCTCCACGAACTCCGTGCCGCAGCTAACGCATTAAGCGCCCCGCCTGGGGAGTACGGCCGCAAGGTTGAAACTCAAAGGAATTGACGGGGACCCGCACAAGCGGTGGAGCATGTGGTTTAATTCGATGCAACGCGAAGAACCTTACCTGGCCTTGACATCCATGGAATTCTGCAGAGATGTAGAAGTGCCTTCGGGAACCATGAGACAGGTGCTGCATGGTCGTCGCTGCATCTGTG
+
GFGFGFFGGGGGGGGGFFGECFEFDFEGGGFEGGFEGGGGGGGGGGGGFFGGGDFGGGGGGGGGGGGGGGGGGGGGGGGGGGGGGGGGGGGGGGGGGGGGGGGGGGFFGGGGGGGGGEGGFDGGDFDGGGGGGGGGGGFGGCFCFDE@EFGGCGFGGGGGGGEGGGGGGFFFFFCFFGGGG7AFGFCGGGGGGGCEEGGGF?FGGGGGGGGGGC?FFFFD>FGGGGGGFGF7FFGFFFCCFGGG?FBBF42FG::9?FFFBFF<@FFF68?FFF@47F4AB>FF>0:9:)65A))
@M00689:251:000000000-CJTJ5:1:1101:7883:3948 1:N:0:8
CAGGATTAGATACCCTGGTAGTCCATGCCGTAAACGGTGGGCGCTAGGTGTAGGGGTCTTCCACGGCCTCTGTGTCGTAGCTAACGCATTAAGCGCCCCGCCTGGGGAGTACGGCCGCAAGGCTAAAACTCAAAGGAATTGACGGGGGCCCGCACAAGCGGCGGAGCATGTGGATTAATTCGATGCAACGAGAAGAACCTTACCTGGGCTTGACATACACCAGATCGCTGCAGAGATGTAGTTTCCCTGGTGGTTGGTGTACAGTTGCTGCATGGCCGTCGCTGCAT
+
GGGG8FFGGGGEFEEFDF<EGFFF<FEFFGGDGGGGDG8BGFCEF7@E@AFCFGEFFGGGGFFGGGGGGGFFGGDEGGGGGGGGGGGGGGGGGGG+C@CF7FGGGGEFGGGGGGGGGDFDGGFCF@FCF8FE<FGGGGGFD@FECCCGEGGGGGDCFGFGCFGGGG>8<FGGG@E7<FFGFF?FGCCC8>*:>CEFFCGG+<@C7EGGGGFEFCFFFFFG<FFGFCFGF<<FF=F786CFFG:>*9=A)7575;78>6:58FAB*9*66<<0<F5>9>>>B6:<9?)
@M00689:251:000000000-CJTJ5:1:1101:16458:3949 1:N:0:8
CAGGATTAGATACCCTGGTAGTCCATGCCGTAAACGGTGGGCGCTAGGTGTAGGGGTCTTCCACGGCCTCTGTGTCGTAGCTAACGCATTAAGCGCCCCGCCTGGGGAGTACGGCCGCAAGGCTAAAACTCAAAGGAATTGACGGGGGCCCGCACAAGCGGCGGAGCATGTGGATTAATTCGATGCAACGCGAAGAACCTTACCTGGGCTTGACATACACAAGATCGCTGCAGAGATGTAGTTTCCCTTGTGGTTGGTGTACAGGTGATGCATGGTCGTCCGCTGCAT
+
GGGGGGGGGGGGGFGGGFGGFGGGGGGGGEGGGFGEGGGGGGGGGGGGFFFGGGGGGGGGGGGGGGGGGGGGGGGGGGGGGGGGGGGGGGGGGGGG>FGGGGGGGGGGGGGGGGGGGGGGGGGGGGGGGGGGGGGGGGGEGGGGGGGGGGGGGGGGGGGEFGGGGGGGDGFFGGC?EGDGGGGGGGCGGGGGGGGGGGGFGGGGGGGGGGGGGGGFGFFG*>FGGGGGFGGFFFGGFF>FGFGGFFFFFFAGGFFFFFFFFBDD?FFBFFBAFFF@?BBF09B6>FB)
@M00689:251:000000000-CJTJ5:1:1101:7899:3957 1:N:0:8
CAGGATTAGATACCCTGGTAGTCCATGCCGTAAACGGTGGGCGCTAGGTGTAGGGGTCTTCCACGGCCTCTGTGTCGTAGCTAACGCATTAAGCGCCCCGCCTGGGGAGTACGGCCGCAAGGCTAAAACTCAAAGGAATTGACGGGGGCCCGCACAAGCGGCGGAGCATGTGGATTAATTCGAGGCAACGCGAAGAACCTTACCTGGGCTTGACATACACCAGATCGCTGCAGAGATGTAGTTTCCCTTGGGGGTGGTGTACAGGTGCTGCATGGCCGTCGCTGCCTCTGTAT
+
GFGGGFGGGGGGGGGGGGGGCFFGGGGGGGGGDGGEFFFDGDCFGGGDCEFCGFGG:F?F,9FFGGGFFDGGEECDCC<DG9FFFC7>BFEFGFGGGGGEFGEGGGGEEFG<EC@FEGGGGGGBFCGFFDFFGGGDFFFCGFGDFGDDEFECBG*<::CCFDEEEEGG?:<CGD<+<<9CCCE*:EEC8EGGGGDEFF:*+3<A0::=*;*>FFG7C?F4*7CC20:7)*9?F8CC4?*:C7*?666)95(9C))-9::.86<5F*).*6<?)=5:08-7>>(2(().(.)))
@M00689:251:000000000-CJTJ5:1:1101:10129:4204 1:N:0:8
CAGGATTAGATACCCTGGTAGTCCACGCTGTAAACGATGAAAACTAGATGTTAGTAGGCGAAGCCCTATCAGTATCGAAGCGAACGCGATAAGTTTTCCGCCTGGGGAGTACGGTCGCAAGATTAAAACTAAAAGAAATAGACGGGGGCCCGCACAAGCGGGGGAGCATGTGGTATAATTCGAAGCAACGCGAAGAACCTTACCAGGTCTTGACATCCTCTGACACTCCTAGAGATAGGACGTTCCCCTTCGGGGGACAGAGAGACAGGTGGTGGATGGTCGTCGCTGAATGTGG
+
GFGFG<FCFDFEEECFCCCDDFEE@ECFC@BACEECFDDGFEFCACCC6CCCC,<CFGD@FGGGGGGGCFDGCFDGCFGGDCEEFGEGG>GGFCFEGGGGDGDFF@:?=8EFGG=C4+>FGG,,CFFFF8,><A<FFCF,A<B>F>C7B*B8>C*<8CFEG*:BCEE@,F,?FF++4?EC*;CC8*<0;>5:CECEG@;CC?<0<C:A<979CCE79<FFC0:DGGC<?FDFFFG7@FGFCDDDF5=:>::9D:B1-(->7F(4:)74@4:B25)77?:)-4(490-2,56)...
@M00689:251:000000000-CJTJ5:1:1101:6514:4248 1:N:0:8
CAGGATTAGATACCCTGGTAGTCCATGCCGTAAACGGTGGGCGCTAGGTGTAGGGGTCTTCCACGGCCTCTGTGTCGCAGCTAACGCATTAAGCGCCCCGCCTGGGGAGTACGGCCGCAAGGCTAAAACTCAAAGGAATTGACGGGGGCCCGCACAAGCGGCGGAGCATGTTGCTTAATTCGACGCAACGCGAAGAACCTTACCAAGGTTTGACATGCAGGGAAAAGCCGTAGAGATATGGTGTCCGTAAGGGTCCTGCACAGGTGCTGCATGGCCGTCGCTGCAG
+
GGGGGGGGGGGGGGGGGGGGGGFGGGEGFEGFGGGG7FFGGGGGGGFGFGG9FGGGGGGGGGFGGGGGGGGFGGGGGGGGGGCCGGGGGGFGGGCECFGGGGGGGGG:FGGGGGGGGGDGGGFGGFGGGDGGGGGGGGGGGFGGGGGGGGGGE:FGDCFGDEGGCEGGGFGGGGGGGFF?F5@CGGGGGCE5EGGCFAFGGGGGFFFGCFGDFGGC6?FCFC35DDG:5<577>FGFFGFDFC5@B>B:B?GG7?(67:F?B0?F?FAB2549FFFFBFF>??00,
@M00689:251:000000000-CJTJ5:1:1101:9075:4249 1:N:0:8
CAGGATTAGATACCCTGGTAGTCCATGCCGTAAACGGTGGGCGCTAGGTGTAGGGGTCTTCCACGGCCTCTGTGTCGTAGCTAACGCATTAAGCGCCCCGCCTGGGGAGTACGGCCGCAAGGCTAAAACTCAAAGGAATTGACGGGGGCCCGCACAAGCGGCGGAGCATGTGGATTAATTCGATGCAACGCGAAGAACCTTACCTGGGCTTGACATACACCAGATAGCTGCAGAGATGTAGTTTCCCTTGTGGTTGGTGTACAGGTGCTGCATGGTTGTCGCTGCAT
+
GGGGGGGGGGGGGGGGGGGGGGGGGGGGGGGGGGGGGGGGDGGGGGGGGFG9FDEFGGGGGGGG@FGGGGGFGGGGGGCEGGFFFFFGGGGFFGGGGGGGGGGGGGD@FFGGGGGGCGCDCFFCGGGGGGFCCF<FGGGBFDDBFDFC8>E>CEFECGGGGGGGGGGFCF<FGCC7CE7FGGGF<ECF6EGGGG=8C6C;9CG++<CGCGFEGFGCFFFGFGGFC7::FG49)9994=:FG>FFFFF2@?AFG55:9:?FBFBA)/94BA42AFF87>?F:(4:>BA
@M00689:251:000000000-CJTJ5:1:1101:10895:4253 1:N:0:8
CAGGATTAGATACCCTGGTAGTCCTAGCCCTAAACGATGGATGCTTGGTGTGATGGGTACCCAATCCCATCGTGCCGAAGCTAACGCGATAAGCATCCCGCCTGGGGAGTACGGTCGCAAGGCTGAAACTCAAAGGAATTGACGGGGGCCCGCACAAGCGGTGGAGCATGTGGTTCAATTCGACGCAACGCGAAGAACCTTACCTGGGCTCGAAATGAAGTGGAATGGGGTGGAAACACCCCCGCTCGCAAGAGCCGCTTTATAGGTGCTGCAGGGCTGTCGCTGCATGTGTCT
+
FFGFF,C@EFEFFFGGACEDCFCF<CEFFEC@A@C@F@EGGGFGC,;:CCFGF,EFGFGGGGGGECFGFFGGGGGGGGGGGFEFEFEGGGGGFFGGFGGEFG@FGGCFEFFCFG<?=@FGGGFFGFGGF<EBCGCFBF<BFE<=CCFD85@:4B:CCECEG<EGFFCG,?,CF,6>BF@FGGGEGE8E*CEGGG=CF88;E:@A@FCGF8CE7CE4>FFG:FFFGDFFFG17B>FC<F*97><CD<>B@BFGFFF?>6(.(7-5@=/40.:7?)7BB)3(4::6:>B::5:-4)
@M00689:251:000000000-CJTJ5:1:1101:15623:4267 1:N:0:8
CAGGATTAGATACCCTGGTAGTCCATGCCGTAAACGGTGGGCGCTAGGTGTAGGGGTCTTCCACGGCCTCTGTTTCGTAGCTAACGCATTAAGCGCCCCGCCTGGGGAGTACGGCAGCAAGGCTAAAACTCAAAGGACTTGACGGGGGCCCGCACAAGCGTCGGAGCATGTGGATTAATTCGCTGCAACGCGAAGAACCTTACCTGGGCTTGACCTCCACCAGATCGCTGCAGGGATGTAGTTTCCCTTGTGATTCGTGTACAGATAATGCATGGTCGTAGATGCATCTGACT
+
GFCFDAFFEFGGEFEFC<CCA@CECC@F<@;FGGCCCF88:DEG@C7E,CF66EBFGEEFGCFG7+6@FFF@F,CEFGGDF?ECD@C7FG9F<CFGGGGGGEDGEFEFCFF<+:FE=?,3>7AF,DGFEFFGD<<>D,@>C,DEFEGD*@E:C><><:BF6==**31*:F<<F:@+29+>CC51/B+4?:75:::;+;C89<8EC:*:FC4:7<+*9>>*9F:FF4:<0*)96))/.)**22:DF642*8)****)(5:.(16)*1*.6)-6<F4**)4((,.)).).))).6
@M00689:251:000000000-CJTJ5:1:1101:15640:4271 1:N:0:8
CAGGATTAGATACCCTGGTAGTCCATGCCGTAAACGGTGGGCGCTAGGTGTAGGGGTCTTCCACGGCCTCTGTGTCGTAGCTAACGCATTAAGCGCCCCGCCTGGGGAGTACGGCCGCAAGGCTAAAACTCAAAGGAATTGACGGGGGCCCGCACAAGCGGCGGAGCATGTGGATGAATTCGATGCAACGCGAAGAACCTTACCTGGGCTTGACATACACCAGATCGCTGCAGAGATGTAGTTTCCCTTGTGGTTGGTGTACAGGTGATGCATGGTCGTCGCTGCATCTGTCTCG
+
GGGGGFGGFFGCFEFGEFFFCFFFFEFFF@C@CEFEGGGGGGGFFEEF@ECFGCFFFEGGGGGGGGGGGGGGGGGGGGGGGGGGGGGGGGGGGGGG:FGGGEGGGGDGGGGGGGGGCFGGGGGGGGGGGGGFFGCFGGG<FFF@FDGC>>E>=BCFFGFGGGGGGGGG?F@FGGC+<EFGGGGCF>CGCECCEGDEEC=8@FFFGGGGGG5EDFFFGFFGCFGG>CFDFGGFFFGG4?:CDD7DFFFB=F9<D4>BFF?FFFABFFFF4><><F@4=B6(79(3(.55)664)6(
@M00689:251:000000000-CJTJ5:1:1101:13056:4408 1:N:0:8
CAGGATTAGATACCCTGGTAGTCCATGCCGTAAACGGTGGGCGCTAGGTGTAGGGGTCTTCCACGGCCTCTGTGTCGTAGCTAACGCATTAAGCGCCCCGCCTGGGGAGTACGGCCGCAAGGCTAAAACTCAAAGGAATTGACGGGGGCCCGCACAAGCGGCGGAGCATGTGGATTAATTCGATGCAACGCGAAGAACCTTACCTGGGCTTGACATACACCAGATCGCTGCAGAGATGTAGTTTCCCTTGTGGTTGGTGTACAGGTGCTGCATGGCTGTCGCTGCATATGTCT
+
FCFFFCFCFFGFEEGFCFFGCFCEEGFFFECC;CC@CFFFGGEGEEEFCEEFFFGGEGFGGGGGGEGGGGFGGGGGGGGGGGGGGGGGGGGGGGGGGGGGGGEGGG@FGFGGGGGGCFGFGGGDFGGGGFGEDEDGGGFGGG<BFDGDGGGC=8FE:CGGGGGGGGGG6A+<FG+AFG7FCEFGGG?9+:=EGECEFGGGGGGG+<CFGGCE4ACFFFFGCCDGDDGD>DGFFFGD*?:CC*?CFB=)9;5CC:)(-4?FFF>BF6@?BA?>AFF:5@17:<(44:4))..55
@M00689:251:000000000-CJTJ5:1:1101:12380:4553 1:N:0:8
CAGGATTAGATACCCTGGTAGTCCATGCCGTAAACGGTGGGCGCTAGGTGTAGGGGTCTTCCACGGCCTCTGTGTCGTAGCTAACGCATTAAGCGCCCCGCCTGGGGAGTACGGCCGCAAGGCTAAAACTCAAAGGAATTGACGGGGGCCCGCACAAGCGGCGGAGCATGTGGATTAATTCGATGCAACGCGAAGAACCTTACCTGGGCTTGACATACACCAGATCGCTGCAGAGATGTAGTTTCCCTTGTGGTTGGTGTACAGGTGCTGCATGGCCGTCGCTGCATCTGTCTCG
+
GGGGGGGGGGGGGGGGGFFGGGGGFEFGGGGGEGGEGEGGGGEGGGGGEEFGGGGGGGGGGGGGGGGGGGFGGGGGGGGGGGGGGEGGCEFGGGGGGGGGGGGGGGGFFGFGGGGGCCFGGGG?FGGFFFGGGGFGGGGGGGGDGDGDBFG@=8*C:CGDEGECEEEG+C9CFGCCFG7<DFFCF*<A+>EGGG=EGGF*ACFGGG=FG=DDFFC7CFFG<FGG*9CDF<DFF@GGFF::CGCF?=F)9<6CGF><B<B:A?2<FFFFFAFFBFF:@E>9996:94>A2:<A9:(
@M00689:251:000000000-CJTJ5:1:1101:8503:4573 1:N:0:8
CAGGATTAGATACCCTGGGAGTCCATGCCGTAAACGGTGGGCGCTAGGTGTCGGGGGCTTCCACGGCCTCTGTGTCGTAGCTAACGCATTAAGCGCCCCGCCTGGGGAGTACGGCCGCAAGGCTAAAACTCAAAGGAATTGACGGGGGCCCGCACAAGCGGCGGAGCAAGTGGATTAATTCGATGCAAAGCGAAGAACCTTACCTGAGCTTGACATACACCAAATCGATGCAGAGATGTAATTACCCTTGTGGTGGGTGTACAGGTGCTGCATGACGGTCGCTGCAG
+
GC<E<<CFGGGFDC<-;6,6:8,;;EC,;68BFF9@,B@@@9@:+6CC,;;,868C+>@,,CEF7+@4,:,5CCF?:DA7D??<,BFC+8?ECFEGG+@+=FEE=F7B=C3DB>@@:FCFEFGD<FGGGFGC,33>FFF,><,>C>FC8FEC*BCFC5214:E5C:>C*;+:200+<0+3:C@C7EEC7+*2>E5;C*A*02<+<:*2<+9:7<FF769747*9>F=*0*79@F*0992?**2*9*9).).9*0)-2915<*.<4=F>*4)5)9=?))-316:092(
@M00689:251:000000000-CJTJ5:1:1101:6873:4664 1:N:0:8
CAGGATTAGATACCCTGGTAGTCCACGCTGTAAACGATGGGCACTAGGTGTGGGGGGTGTCGACTCCCTCCGTGCCGACGCTAACGCATTAAGTGCCCCGCCTGGGGAGTACGGCCGCCAGGCTAAAACTCAAAGGAATTGACGGGGGCCCGCACCAGCGGCGGAGCATGTGGTTTAATTCGACGCAACGCGACGAACCTTACCTGGGCTCGAACGGCTTCTCAACGGCAGTGGAAACACTGCTACCCCGCAAGGGGGTGGAGTCGCGGTGCTGCATGTCCGTCGCTGCATCT
+
GGGGGGFFGCFFGGGGGGGGGGGFFFFFGGGGGGGGDGGDGF8EGCFGFGGGGGDG+87FFC@F4FFGFDG7F+CFGEGFCECEG:FECGAFFGGGGFGEGG:+<EEE*C:FCFGFEC1<FGG8,<FFG7,2,?FDFGFF,<F?EEDC>EGGG>:*;@EC?E>ECEGC9FGFGCCFFFCGG*+;CEE8*5:C5*:?>EEFG+<F7<CCF*/:5*:<*57CD>CFFFCC579)94CF6;*CD=CDBF)(759<)5::>6;>9542?)0()-4><*1)/6)64<3019F095462
@M00689:251:000000000-CJTJ5:1:1101:7855:4719 1:N:0:8
CAGGATTAGATACCCTGGTAGTCCATGCCGTAAACGGTGGGCGCTAGGTGTAGGGGTCTTCCACGGCCTCTGGGTCGTAGCTAAAGCAATAAGCGCCCCGCCTGGGGAGGACGGCCGCAAGGCTAAAACTCAAAGGAATTGACGGGGGCCCGCACAAGCGGCGGAGCATGTGGATTAAATTGAAGCAACGGGAAAAAACTTACCTGGGATTGACAACCACCAGATAGCTGCAGAACAGACGTCACCCTTGCGGTTGTCGTGCAGGGGAGGAATGGGGGTCGCTGCAT
+
GGGGGGGGGGGFGFGGGGGEFGFGG@EG<FFCFGAFGEFGGGGGGGGFFEFFGGGGBF8EFGGG:C:CFF,CE,EF7+CD7,6C,6::,CCF,,@CEGGG+C+BDF@B:+8AF:+C=++C7D7,3BFF9:,CFG<@CGCFC>A+C@CF:@EC8E7<<8C@7<:E8/:89:2A9+<7<<+0*+++30<C6**212**;*CA9+<FCC5:0+9=*0<**).*977***0***2)0*00)0*7)1**09>(55(/1)0-()(7(0-)0))3)((..)6))0-(-7(((.)
@M00689:251:000000000-CJTJ5:1:1101:7360:4811 1:N:0:8
CAGGATTAGATACCCTGGTAGTCCACGCTGTAAACGATGTGTGCTAGACGTTGGGGAGCCTAGCTCTTCGGTGTCGCCGCAAACGCTTTAAGCACACCGCCTGGGGAGTACGGCCGCAAGGTTAAAACTCAAAGGAATTGACGGGGGCCCGCACAAGCGGTGGAGCATGTGGTTTAATTCGACGCAACGCGAAGAACCTTACCAGCTCTTGACATGCCCGGAAGAGGCGGGAGAGTGCCTGTTCCTTGGTTCGGCCGGCCGGGGCTCAGGTGCTGCCTTGCCGTCGCTGCCTC
+
FGGGGGGGGGGGGFGGGGGGFGFFFGGG7CGGGGGGGGG<FGGGGGGC@CFFGGGGE@+8,CF86C<FFDEGG@FG78C>6@FF:F::FFGGGGGCGEGGDGGGGGGGFGGGGGGGGGGGG,ABFGGGFGGGGGGGGFGGGGGDGGDEECEGGDGGGGGG:FGGGGGGGGDG+CFGFGGGGEGGEGGGDDGGGGGGGGGGGGGGF*+0ACFGGGGGCF57D7D)*2**03))))*2*/**2**:*169496*))<<1393(.-(8)524(.,)*0=)9).33(-79(1(-(.)
@M00689:251:000000000-CJTJ5:1:1101:17936:4813 1:N:0:8
CAGGATTAGATACCCTGGTAGTCCATGCCGTAAACGGTGGGCGCTAGGTGTAGGGGTCTTCCACGGCCTCTGTGTCGTAGCTAACGCATTAAGCGCCCCGCCTGGGGAGTACGGCCGCAAGGCTAAAACTCAAAGGAATTGACGGGGGCCCGCACAAGCGGCGGAGCATGTGGATTAATTCGATGCAACGCGAAGAACCTTACCTGGGCTTGACATACACCAGATCGCTGCAGAGATGTAGTTTCCCTTGTGGTTGGTGTACAGGTGATGCATGGTCGTCGCTGCAT
+
GGGGF?FGGGGGGFGGGGGGGGGGFGGGGGGEFGGGGEGGGGEGGGGGFFGGGDGGGGGGGGGGGGGGGGGGGGGGGGFGGGGGGGGGGGGGGGGGGGGGGGGGGGGGGGGGGGGGGGGGGGGGGGGGGGGGGGGGGGGFGGGGGGGGGGGGGGGGGGGGGGGGGGGGGGGGGGGFGGFGGGGGGGGGGGECEEGEGGGGFGGGGGGGGGGGGGFGGFF4FGGGGGGDFGGFFFGDF?D*7CFFFFFFFFDGGFFB9?:FDFF9?F?BFFFFAFFFF>B?>9:?6?B
@M00689:251:000000000-CJTJ5:1:1101:5468:4830 1:N:0:8
CAGGATTAGATACCCCGGTAGTCCACGCCCTAAACGATGTTCATTAGCTTTGGGAGGAATCGACCCCCTCTGTGCCGCAGCTAACGCATTAAGTACCCCGCCTGGGGACTACGGCCGCAAGGCTAAAACTCAAAGGAATTGACGGGGGCCCGCACAAGCGGTGGAGCATGTGGTTCAATTCGACGCAACGCGAAGAACCTTACCTGGGCTCGAAGCACAGTGGACCGGGGTAGAAATATCCCTTTTCGCAAGAAATGCTGTGGAGGTGCTGCATGGCCGTCACTGCATCCGTCT
+
GFGGGGGGGGFFFDCFGFEGEGGFFEGGGGDGGGGGGFGGGGGGGEFDADGG?@FGGGEFG8FFGGGGGGGGGGGGGGGGGGGGGGGGGGGGGGGFFGGEGGGGGGGGGGGGGGDGGGGGGGGCCGGGEGGGFGGGGGG8FFGGGGGGGGGGD>FEFGGGDFCEFGGGFFGGGB7@EGFEGGGGEGGEEGGGGGCGGGCCFGGFCCGGG=<E38EGGFFF7DFGF*79><1;>BCG46*:FF7>FF?9>>BDF5)642)/6;8BF@BFFA6<?FFFF?(,46<FF?A24((-.4
@M00689:251:000000000-CJTJ5:1:1101:13627:4878 1:N:0:8
CAGGATTAGATACCCTGGTAGTCCATGCCGTAAACGGTGGGCGCTAGGTGTAGGGGTCTTCCACGGCCTCTGTGTCGTAGCTAACGCATTAAGCGCCCCGCCTGGGGAGTACGGCCGCAAGGCTAAAACTCAAAGGAATTGACGGGGGCCCGCACAAGCGGCGGAGCATGTGGATTAATTCGATGCAACGCGAAGAACCTTACCTGGGCTTGACATACACCAGATCGCTGCAGAGATGTAGTTTCCCTTGTGGTTGGTGTACAGGTGGTGCATGGCTGTTGCTGCAT
+
GGGGGGGGGGGGFFGGCFGGCFFFCFFFFDBEEDFCGFFGGGGGGGGG<EFGGGGGGGGGGGGGGGGGGGGGGGGGGGGGGGGGGGGGGGGGGGGGGGGGGGGGGGGGGGGGGGGFCFGGGGGGGGGGGGGGCGDFGGGGGGGEGDGDG:E:=CEGGGGGGGGGGGGG?F9CFGCGGGGGGGGDFGFGFEGGGGEGGCF>CEGGGGGGGGFEGGGCGFFGCGGG*>FGFGGFFFGG@FGGFGGGF=FAFF5FGFFF9?FFDFBFFFFB>B9?2B>>5<?2>AAF),)
@M00689:251:000000000-CJTJ5:1:1101:10018:4903 1:N:0:8
CAGGATTAGATACCCTGGTAGTCCATGCCGTAAACGGTGGGCGCTAGGTGTAGGGGTCTTCCACGGCCTCTGTGTCGTAGCTAACGCATTAAGCGCCCCGCCTGGGGAGTACGGCCGCAAGGCTAAAACTCAAAGGAATTGACGGGGGCCAGCACAAGCGGCGGAGCATGTGGATTAATTCGATGCAACGCGAAGAACCTTACCTGGGCTTGACATACACCAGATCGCTGCAGAGATGTAGTTTCCCTGGGGGTTGGTGTGCAGGTGCTGCATGGCCGTAGCTGCATCTGGCGCG
+
FAECE,CDGGEACC@<C@CCACCCCFECE@@@;@C@F;CCGFB++:BCCC6@EAFECFEFGFEEFEEECECFGGFGFCFF7AFF=FEE7=EFGFGGCFDFGGDGGGCFFFFDFGE==>FFGGDFBEFGE<F=DFEDFFC8FE,8@@FC>>*4*6,>BC>FGGGGGGEG:C,?CC+3<<@:CCE9CE?F<C5CEG5EFCC6CEEGC<FGG6*><+<7:=@<*975*6C3>D56@F>7*9*::*::69*)/0(19))42(8<6*6>F)90/62:2=F)9>((-()6(4)-)6))((-
@M00689:251:000000000-CJTJ5:1:1101:7661:4992 1:N:0:8
CAGGATTAGATACCCTGGTAGTCCACGCCGTAACCGATGATAACTAGCTGTCCGGGGACCTGGTCATTGGGTGGCGCAGCTAAAGCATTAAGTTATCCGCCTGGGGAGTACGGACGCAAGGTTAAAAATCAAAGGAATTGACGGGGGCCAGCACAAGCGGTGGAGCAAGGGGTTTAATTCGAAGCAACGCGCAGAACCTTACCAGCGTTTGACAGGTCCGGACGATGTACAGAGATGGATGTGTTACCTTCGGGGACTGGAACAAAGGTGGAGCATGGGCGGTGCTGCATATGT
+
GDGGGCFFGGGGE9FE-CFGCC,CCF@FGEFEG;FBFFFGFFF9FAF8FEF@FBED@:@,,:<9C,CEGF<,B@C=CCCF<,F,<FF,<CEC5C<,@F=:F+?FGD::8ABBC+6=@FFCG,,:DDF,,38E?D<CF,3CD>=:FEC7C*@DF>BF7:>F>C:B,08,6*4<*4=BC++><7@>:E:+3*=>>==F6*8+0+0<8*:/:**<>C+109=))99>D3*0*0:9*)9*9@G7*>70)**-/*(17>5(47?)(9,8)<.49,4(.))*15(,41(((..5:))-).
@M00689:251:000000000-CJTJ5:1:1101:7663:5009 1:N:0:8
CAGGATTAGATACCCTGGTAGTCCACGCCGTAACCGATGATAACTAGCTGTCCGGGGACCTGGTCTTTGGGTGGCGCAGCTAACGCATTAAGTTATCCGCCTGGGGAGTACGGCCGCAAGGTTAAAACTCAAAGGAATTGACGGGGGCCTGCACAAGCGGTGGAGCATGTGGTTTAATTCGAAGCAACGCGCAGAACCTTACCAGCGTTTGAAATGTCCGGACGAGTTCCAGAGATGGATCTCTTCCCTTCGGGGACTGGAACACAGGTGGTGCATGGTCGTCGCTGCAT
+
GFGGF@FFGFGFCE,C@@FECFE@;CFFE@CFG@AFFGGGFFC<CDFG,CCFFCEEGGGECFG6EFGGEFGB?FDGGGGGGGGFFFGGGGGGFGEBEFGGG7FGGGCF:EFGEGGGDFGGGFFFGFGGDGFGFDFGGGFGGGGCGDDEE7DFFGFFGGGGGGGFCGFCF,CF<C+:CC+ACGFE*<:C8EEDEEGGGEC+ACGECCCEG8DF*<EGGFFDDGG)9)*9@CFF*5>*9;C*027CF??FF?BFDEB>BBFF:F:?;>FF*(,(44?49F462(.4((46,.
@M00689:251:000000000-CJTJ5:1:1101:4609:5078 1:N:0:8
CAGGATTAGATACCCTGGTAGTCCATGCCGTAAACGGTGGGCGCTAGGTGTAGGGGGCAAAGAGGGAAGAAGGGGGGAAGAGAAAGAAGGAAGAGAGAGGAGGGGGGAGTAAGTGTGAAAGGTTAAAACTCAAAGGAATTGACGGGGGCCCGCACAAGCGGCTGAGCATGTGTATTAATTCGATGCAACGCGAAGAACCTTACCTGTCCTTGACTTACACCAGATCGCTCCAGCGATGTAGATTCCCTTCTTGTTGGTGTACAGTTGATGCATGGCCGCCGCTCCTC
+
FEFGGGGGGGGGGGGGGGGGGGGGGFGGG7FEGFFGCFG+FD6CFEG?CEF9FFG7:@7,69,,6:,,86,9,:++6+3=8:3,,:8,::,,<3>,33*88*33:75::C8,2,,032,+<*+2,3,3,<C,,33;C?F@:CGGDEE*:EGDGCE>8@C?***1/*++<@C@++<C:F9:>FC7+?EFD5>****1CGFGGGGCFG+0AFFGCEF:*19>95**CF5*7*)))))))87:***:46F>F)-***9(3((0-*)6***)*))))10)).(((-((,.(
@M00689:251:000000000-CJTJ5:1:1101:4592:5086 1:N:0:8
CAGGATTAGATACCCTGGTAGTCCATGCCGTAAACGGTGGGCGCTAGGTGTAGGGGGGAGAGAGGGAAAGAGGGAGGGAGAGAAGGAAGGAAGAGAAAAGAGGGGGGAGTAAGGGTGAAAGGATAAAACTCAAAGGAATTGACGGGGGCCCGCACAAGCGGCGGAGCCTGTGGCTTAATTCGATGCCACGCGCAGAACCTTACCTGGGCTTGACTTACACCAAATCGCTGCAGAGTTGTAGTTCCCCTTGCGGTTGGTGTACAGTTGTTTCATTGCCGTCGCTGCATCTGCCA
+
GGGGGGFFGGGGFFFGGGGGCEFGFGGGFEGGGGGGGGG@FFGGGEGGGGGGG9@C:++8444+33+:,3,833+3333=+++,3<,,88,,8383,,,88,,3:*5/*;0,2,,2**,+0**3,,,,<<F,332*08<<+<@:CE5:CEG5C5C*018*/*:*/:5*;*<A**;8+0<FF*+<+*00<:5:*1**+;8C97CECC**:C9C4CC7:F**01*/**/*)9DF/*7*96:*:*:*09>:8)(/)8>096(<)14)096))(.-)*1*9)4629139454462))
@M00689:251:000000000-CJTJ5:1:1101:19174:5097 1:N:0:8
CAGGATTAGATACCCTGGTAGTCCACGCCATAAACGATGACAACTAGATGTTGGGAGGGTCTGCCTCTCGGTGTCGCAGCTAACGCATTAAGCGCCCCGCCTGGGGAGTACGGCCGCAAGGCTAAAACTCAAAGGAATTGACGGGGGCCCGCACAAGCGGCGGAGCATGTTGCTTAATTCGACGCAACGCGAAGAACCTTACCAAGGTTTGACATGCAGGGAAAAGCCGTAGAGATATGGTGTCCGTAAGGGTCCTGCACAGGTGGTGCATGGTCGTCGCTGCAT
+
GGGGFGGFGGGGFFGGFGGGFFFF<EEFFGGFGFABFFFGGGGGFGGGADEGGFGGGGGGGGGFGGGGGGGGGGGGGGGGGGGGGGGGGGFGGGGEGGGGGGGGGGGGGGGGGGGGGGGGGGGGGGGGGGFGGGGGGGGGGGGGGGGEGDEGGGGGGGGGEFGGGGGGGCFFFEGGGFEFFGGGGGGE8>EGEGGC6>CCEGGGGGGFFGDGFGGGGFFGGGGGGGFGBCG@DFG:BFGG>FFGBB41>F?GCFF>A>FFBFF7FFBFF>>B:=FE:F>;<:B?A
@M00689:251:000000000-CJTJ5:1:1101:17214:5119 1:N:0:8
CAGGATTAGATACCCTGGTAGTCCACGCTGTAAACGTTGGGCGCTAGGTGTGGGATCCTTCCACGGATTCCGTGCCGCAGCTAACGCATTAAGCGCCCCGCCTGGGGAGTACGGCCGCAAGGCTAAAACTCAAAGGAATTGACGGGGGCCCGCACAAGCGGCGGAGCATGTTGCTTAATTCGACGCAACGCGAAGAACCTTACCAAGGTTTGACATGGCCGGAAAACTCGCAGAGATGCGGGGTCCTTCGGGGCCGGTCACAGGTGCTGCATGGCCGGCGCTGCATCTGTCTC
+
GFGGGFGGGGGGFFFGFDFFFGFGCEGEFEFFGFFEGCGGGGGGDGEGFFFGGEGGGGGGGGGGGGGGGGGGGGGGGGGGGGGGGGGGGGGGGGGGGGGGGGGGGGGGGGGGGGGGGGGGGGGDFGGGGGGGGGGGGGGGGGGGGGGGGGGGGGFGGGGGGGGGGGGGGGGGGGGFGFGGGGFCEGDG8EEGGGGGFDFGCFGGGGGGGGGGCFGGGFFGGGDDGGGGFGGDDBFG??:/CDGCEFFFFFFGGEFF>F9>?F<?F?48F2?>DF4FE)(499>6?944:)64:
@M00689:251:000000000-CJTJ5:1:1101:18342:5290 1:N:0:8
CAGGATTAGATACCCTGGTAGTCCACGCTGTAAACGATGGGTGCTAGCCGTAGGAAGGTTACCTTTCTGTGGCGTAGCTAACGCGTTAAGCACCCCGCCTGAGGAGTACGGTCGCAAGATTAAAACTCAAAGAAATTGACGGGGACCCGCACAAGCGGTGGAGCATGTGGTTTAATTCGAAGCAACGCGCAGAACCTTACCAGCCCTTGACATGGGCGTCGCGGGGTCGAGAGATTGGCCTCTTCAGTTCGGCTGGACGCCACACAGGTGATGCATGGCCGTCGCTGCAT
+
GGGGGGGGGGGGGFGGGGGGGGFFEFGGGGGDDFFEGFGGGGGGGGGGGEFGGGGGGGGGGFGGGGGGGGGGGGGGGGGGGGGGGGGGGGGGGGGGGGGGGGGGGGGGGGGGFGGGFGGGGFFGGGFGGGGGGGGFFGGGGGGGGFGGEGGGGGGGGGGGGGGGGGGGGGGGGGGGFGGGGGGGGG:CCCGGGGGGGGEGFGGFGGGGGGGGGFGGCDEGGGGGGGGGFGGFFFGGFF4DFGFDFFFFFF?D<@FFFBFBFFFFFFF:??FFA=FFFF6:FB;9;?FFF9
@M00689:251:000000000-CJTJ5:1:1101:26627:5374 1:N:0:8
CAGGATTAGATACCCTGGTAGTCCATGCCGTAAACGGTGGGCGCTAGGTGTAGGGGTCTTCCACGGCCTCTGTGTCGTAGCTAACGCATTAAGCGCCCCGCCTGGGGAGTACGGCCGCAAGGCTAAAACTCAAAGGAATTGACGGGGGCCCGCACAAGCGGCGGAGCATGTGGATTAATTCGATGCAACGCGAAGAACCTTACCTGGGCTTGACATACACCAGATCGCTGCAGAGATGTAGTTTCCCTTGTGGTTGGTGTACAGGTGCTGCATGGCCGTCGCTGCAT
+
GGGGGGGGGGGGGGGGGGGGGGGGGGGGGGGGGGGGGGGCEGEGGFGFGGGGEGGGGGC<ECCAC@@CEGGGGGGF@FF@<EFFGGGEGGGFDCF7FGGEGEGGGGGGCEEFGFGBCFGGGFCFGGGFFGGGGGGGG?FFFFGGGGGGGE8BECGGGGGG7EGCECGC6AFGF?FFGCG+:8CGFGGGGGDGGGGGGGFGEGGGGFGG5FG=*<<DFFFCDFGGGG=<FDDFFFGCBFGGCGGGFFFAF?>FGFFF>:?FFFFFFFFFFFF0>?F>F5>;B;?BB?A
@M00689:251:000000000-CJTJ5:1:1101:7765:5416 1:N:0:8
CAGGATTAGATACCCTGGTAGTCCATGCCGTAAACGGTGGGCGCTAGGTGTAGGGGTCTTCAACGGCCTCTGTGTCGTAGCTAACGCATTAAGCGCCCCGCCTGGGGAGTACGGCCGCAAGGCGAAAACTCAAAGGAATTGACGGGGGCCCGCACAAGCGGCGGAGCATGGGGATAAATTCGATGCAACGCGAAGAACCTTACCGGGGCTTGACATACACCAGATCGCTGAAGAGAGGTAGTTTCGCATGTGGTGGGTGTACAGGTGTTGCATGGCCGTCGCTGCCACAGTCT
+
GDFGGGGGGGGGGGGGGGGFGG9FECFG<CGGEGGECFGBEGGGGDGCFFECEDGEBFFE,,:EFG@FB8EFCEGFFFDFF,EFFB:=:FGEGAEDGGEB@EFFFFCCE:FFFDGCEFGCEGD+@CGG<@DFFFFCF,>,@F,<CC@BECCCECFEFFEGF:EEED8F6<*AGDE*<:<CFFG+:5<:+:>EGG5;F8CF+AFF*:EE5/1/58C7C?90095D9*:3)176?855)022>:7*0)7()0)2>0)(134<77:<F4)4)4:?4@@)0)((,((-,(),(,.).
@M00689:251:000000000-CJTJ5:1:1101:20398:5443 1:N:0:8
CAGGATTAGATACCCTGGTAGTCCACGCCGTAAACGATGAGTGCTAGGCGTTGGGGGTATTGACCCCTCCAGTGCCGCAGCTAACGCGATAAGCACTCCGCCTGGGGAGTACGGCCGCAAGGCTAAAACTCAAAGGAATTGACGGGGACCCGCACAAGTGGTGGAGCATGTGGTTTAATTCGACGCAACGCGAGGAACCTTACCAGGTCTTGACATACTCGGAATTTGTTGGAAGCAACGAAGTGCCTTCGGGAACCGAGATACAGGTGGTGCATGGTCGTCGCTGCAT
+
GGGGGGGGGGGGGFGGGGGGGGGGAFEGGGGGGFGGGGGFGGGGGGGGGGGGGFGGGGGGGGGGGGGGGGGGGGGGGGGGGGGGGGGGGGGGGGGGGGGDGGGGGGGGGGGGGGGGGGGGGGFFGGGGGGGGFGGGGGGFGGGGGGGGGGGGGGGGGGGGFGGGGGGGGGGGGGGGGGGGGFGGG5CEGEEGGGGGGFGGGGGGGGECGFGGGECFGFFCDDGGGGGGFGGFFFFGF@DDFCDGFFFBFFFGGFFFFF>FBFFFFFFFF?:?BFFFFF29>:960<F?>
@M00689:251:000000000-CJTJ5:1:1101:18797:5451 1:N:0:8
CAGGATTAGATACCCTGGTAGTCCATGCCGTAAACGGTGGGCGCTAGGTGTAGGGGTCTTCCACGGCCTCTGTGTCGTAGCTAACGCATTAAGCGCCCCGCCTGGGGAGTACGGCCGCAAGGCTAAAACTCAAAGGAATTGACGGGGGCCCGCACAAGCGGCGGAGCATGTGGATTAATTCGATGCAACGCGAAGAACCTTACCTGGGCTTGACATACACCAGATCGCTGCAGAGATGTAGTTTCCCTTGTGGTTGGTGTACAGGTGCTGCATGGTCGTAGCTGCATCTGTCG
+
GGGGG@GGGGGGGGGGGGGGFG9EFFFFFEFCCFFBFBEGGFCCCFEFEDCFGFGGGGGGGGGGGGGGGGGGGFGGGGGGGFGGGGGGGGGFGFGGCGGGGGGGGGGGGGGGGGGGGGGGGGGDFGGFFFGGEGGGGGGFFGCGGGGGGGGEGGGGCFGGGGEGGGGGGGCGEFC9C:79CGGGGGCAEEEGGGGGCFF69FFGGFGFFFGGGGGGGFFFGGGGFGFG@CGFFFGG49*2>::>?@?)9?AGGFFBF?<FABAFFFF>FF28)95@4B9(44>DB?AD2>>A(
@M00689:251:000000000-CJTJ5:1:1101:18788:5467 1:N:0:8
CAGGATTAGATACCCTGGTAGTCCATGCCGTAAACGGTGGGCGCTAGGTGTAGGGGTCTTCCACGGCCTCTGTGTCGTAGCTAACGCATTAAGCGCCCCGCCTGGGGAGTACGGCCGCAAGGCTAAAACTCAAAGGAATTGACGGGGGCCCGCACAAGCGGCGGAGCATGTGGATTAATTCGATGCAACGCGAAGAACCTTACCTGGGCTTGACATACACCAGATCGCTGCAGAGATGTAGTTTCCCTTGTGGTTGGTGTACAGGTGCTGCATGGTCGTCGCTGCAT
+
GGGGGDGGGGGGGFGGGGGGFGFFGGGGGEGGEGGEEFFFGGE7FGGGFEDFGFFGGGGGGGGGGGGGGGGGGGGGGGGGGGGGGGGGGGFGGGGGGGGGGGGGGFGGGGGGGGGGGGGGGGGGGGGGGGGGGFGGGGGGGGGGGGGGGGGGGDGGGGGGGGGGGGGG6FFGFFGCGGFGGGGFGDCGCGGGGGG>CGGGDFGGGGGGGGGGGGGGFFFGG:CGGGEGFGDFFFGFFFF7CGGGFFFFFFFGGFFFFFFF<FDFFFFFFFFFAB@FFFFFFF?FF?9
@M00689:251:000000000-CJTJ5:1:1101:6083:5474 1:N:0:8
CAGGATTAGATACCCTGGTAGTCCATGCCGTAAACGGTGAGCGCTAGGTGTAGGTGTCTTCCCCGGCTTCTGTGTCGTAGCTAACGCATTAAGCGCCCCGCCTGGGGAGTACGGCCGCAAGGCTAAAACTCAAAGGAATTGACGGGGGCCCGCACAAGCGGCGGAGCATGTGGTTTAATTCGATGCAACGCGAAGAACCTTACCTGGTCTTGACATACACCGCATCGCTGCACAGTGGTAGTTTCCCTTGCGGTTGTTGTACAGGTTTTGCATGGCCGTCCGTGCCT
+
GGGGGFGGFGGGGGGGGGGGGGGGG<EGGGGEGGGG@FF,C,@FGGFFFGG,,C,CE,CF9F,,@6C+@ECAFGAEF,EFG,F9FFGGGGGGGGGF7FFCEGGGFGC@FGGGDG7FFED3C+7<<A<DFFGGGCEEGGGDCCGGGGGGC*BCCEFFFFGGG7CEGGCC9FGGF*:CFCEEFF+0<EC7<C=5C=>E8EFGGGGGFCG+<FGGC@?7*?**9))//75*5*//)/2**0*27CGGFFF<=)()/)59-34>>4).)**-0(.:>F)5)722((4,(-6
@M00689:251:000000000-CJTJ5:1:1101:6093:5496 1:N:0:8
CAGGATTAGATACCCTGGTAGTCCATGCCGTAAACGGTGGGCGCTAGGTGTAGGGGTCTTCCACGGCCTCTGTGTCGTAGCTAACGCATTAAGCGCCCCGCCTGGGGAGTACGGCCGCACGGCTAAAACTCAAAGGAATTGACGGGGGCCCGCACAAGCGGCGGAGCATGTGGAGTAATTAGATGCAACGCGAAGAACCTTACCTGGGCTTGACATACACCAGATCGCTGCAGAGATGTAGTTTCCCTTGTGGTTGGTGTACAGGGGTTGCATGGCGGTCGCTGCATCTGGCT
+
GFGGGGGGGGGGGGGGGGGGGGGGEGFGGGGDGGGGGGGGGGGGGGGGFFGGFEEFFC<EFCFGGGGGGGGG9FGGGFGGGFEAF?@FGGGFGGGGGDGG>FFGGD>@CFFFGEFE@FG+>:@@CFFCGGFF<FF?DCC>DCEFEDCFGFGE**<<<FF**CEGGGE*A?<@@+*3+<<3*<ECF+3A?=EEGGEGDFECEGDF7CFCEE5CF+C776@GCF<5667*7CG?6=CG?BG77:C7?6=4*8A:D5@2(-(..1-.)))()-42)*7>)760(,,:6?A<))).8
@M00689:251:000000000-CJTJ5:1:1101:24944:5583 1:N:0:8
CAGGATTAGATACCCTGGTAGTCCATGCCGTAAACGGTGGGCGCTAGGTGTAGGGGTCTTCCACGGCCTCTGTGTCGTAGCTAACGCATTAAGCGCCCCGCCTGGGGAGTACGGCCGCAAGGCCAAAACTCAAAGGAATTGACGGGGGCCCGCACAAGCGGCGGAGCATGTGGACTAATTCGATGCAACGCGAAGAACCTTACCTGGGCTTGACATAGACCAGATCGCTGCAGAGATGTAGTTTCCCTTGTGGTTGGTGTACAGGTGTTGCATGGCCGTCGCTGCAT
+
GGGGGGGGGGGGGGGGGGGGGGGGGCFGGGGGGGGGGGGGGFGGGGGGGGGGGGD+8BCFCGGG7FGC@<,:6CCFEFGFF9?FA?=CCC<F<,4@FGG:+C+4FGGEC?48BF:F==+F:D7,3BFG8,>FFFCGGG7>F<<<FGGG8FGC@CF:FCF**=8C=1/*2<<FG?+<0C<C*8<<:/:C+7>=:CC8E8F6C?:F7?7EE8>7<FC>:*1>CFFG475DF7C)9=<4/7:0:0:**9?)95.>D:71(46<AFFAFFFAE1<BFFFFFE6;90(6>7)
@M00689:251:000000000-CJTJ5:1:1101:26000:5611 1:N:0:8
CAGGATTAGATACCCTGGTAGTCCACGCCGTAAACGATGGGCACTAGGCGCTTGGGGGAGCGACCCCTCGAGGGCCGGCGCTAACGCATTAAGTGCCCCGCCTGGGGAGTACGGCCGCAAGGCTGAAACTCAAAGGAATTGACGGGGGCCCGCACAAGCGGTGGAGCATGTGGTTTAATTCGACGCAACGCGAAGAACCTTACCTGGGCTCGAAATGTAGTGGACTGAGGTAGAAATATCTCTTTCTCGCAAGAGACTGCTATATAGGTGATGCATGGCCGTCGCTGCATCTGTT
+
GGGGGGGGGGGGGGGGGGGGGGGGGGGGGGGGGGGGGGGGGGGGGGGGGGGEGGGGGGGGGGGGGGGGGGGGGGGGGGGGGGGGGGGGGGGGGGGGGGGGGGGGGGGGGGGGGGGGGGGGGGGGGGGGGGGGGGGGGGGGGGGGGGGGGGGGGGGGGGGGGGGGGGGGGGGGGGFGGGGGGGGGGGGGGGGGGGGGGFGGGGGGGGGGG6CGCGGGG=4DCFGGGGGGFGCFF@FGFFGGGGGGFFFFFFFGGFFBFFFFFFBFFFFDFFFBBFFFFFFBBFFFB?FF?)469))
@M00689:251:000000000-CJTJ5:1:1101:13330:5660 1:N:0:8
CAGGATTAGATACCCTGGTAGTCCATGCCGTAAACGGTGGGCGCTAGGTGTAGGGGTCTTCCACGGCCTCTGTGTCGTAGCTAACGCATTAAGCGCCCCGCCTGGGGAGTACGGCCGCAAGGCTAAAACTCAAAGGAATTGACGGGGGCCCGCACAAGCGGCGGAGCATGTGGATTAATTCGATGCAACGCGAAGAACCTTACCTGGGCTTGACATACACCAGATCGCTGCAGAGATGTAGTTTCCCTTGTGGTTGGTGTACAGGTGCTGCATGGTCGTCGCTGCAT
+
GDGFFEGGGGGGGFGGFFFGFGEFAFFFFEFEGFCBFFGGGGGGEGEGCEFGGGGGGGGGGGGGGGGGGGGGGGGGGGGGGGGGGGGGGGGGGGGGGGGGGGGGGGDGEGGGGGGGGGGGGGGGGGGGGGGGGGGGGGGFFGGCFDGGGGGCCEFGFFFGGGGGGGGGGF+AFG97EGGGGGGGGG9@@EEGGG=CFFGGFGGGGGGGGGGGGFGGGFFGGGGGDFGGFGGFFFGG8?>GD7>FFFFFFF4CG>::>:?FAFFFFFFBFFFFFFF7FD>8>1?FFFF
@M00689:251:000000000-CJTJ5:1:1101:13337:5677 1:N:0:8
CAGGATTAGATACCCTGGTAGTCCATGCCGTAAACGGTGGGCGCTAGGTGTAGGGGTCTTCCACGGCCTCTGTGTCGTAGCTAACGCATTAAGCGCCCCGCCTGGGGAGTACGGCCGCAAGGCTAAAACTCAAAGGAATTGACGGGGGCCCGCACAAGCGGCGGAGCATGTGGATTAATTCGATGCAACGCGAAGAACCTTACCTGGGCTTGACATACACCAGATCGCTGCAGAGATGTAGTTTCCCTTGTGGTTGGTGTACAGGTGCTGCATGGTCGTCGCTGCAT
+
GFGGFCGGGFDCFEGFEFFFAF,CDFFEFCCCEF9CEFFCEGEDECEF,CFFGFGGEGGGGGGGGGGGGGGGGCGGEGC<BAE,FFGGDGGGGGGGGGEGGGGGGGGDFE8FGGG>>CFF+BFGGCCGFFGDCDC@FFFGCFC@FDGG>FGEEGEGCCFGGDGGGGGG+<<C?:97CFF?CCGGFGFGFGGGG==CFGG*9<:ECCCFGE<CFFFCFFF7C3DCDFEG49CF@B*94=2:CFF>4*6<*)-09>36;FFFA@>A5FFBF<3(6?)**.4(40((772
@M00689:251:000000000-CJTJ5:1:1101:18248:5678 1:N:0:8
CAGGATTAGATACCCTGGTAGTCCATGCCGTAAACGGTGGGCGCTAGGTGTAGGGGTCTTCCACGGCCTCTGTGTCGTAGCTAACGCATTAAGCGCCCCGCCTGGGGAGTACGGCCGCAAGGCTAAAACTCAAAGGAATTGACGGGGGCCCGCACAAGCGGCGGAGCATGTGGATTAATTCGATGCAACGCGAAGAACCTTACCTGGGCTTGACATACACCAGATCGCTGCAGAGATGTAGTTTCCCTTGTGGTTGGTGTACAGGTGCTGCATGGTTGTCGCTGCCT
+
GGGGGGGGGGGGGFGGGGGGGGGGGGGGGGGGGGGGGGGGGGGGGGGGGGFGFFGFGGGGGGGGGGGGGGGGGGGGGGGGGGGGGGGGGGGGGGGGGGGGGGGGGGGGGGGGGGGGGGGCGGGGGGGGGGGGGGGGGGGGGGEGEGGGGGGG@EEGGGGGGGGGGGGGGGGGG9EFFF7FGGGGG>@E+>EGEGDEGGGGFGGGGGCEDGGGGFGGGFFG:FDGCFGGFGGFFFFFFFGF>:C>FFFAF?:CC>F?B0(0)06:FF4:F93?BFFFFE:>B??:0()
@M00689:251:000000000-CJTJ5:1:1101:16863:5858 1:N:0:8
CAGGATTAGATACCCTGGTAGTCCTAGCTGTAAACGATGATCACTGGGTGTGGGGATGAGAAGTCTCTGTGCCGAAGCAAAAGCGATAAGTGATCCGCCTGGGGAGTACGTACGCAAGTATGAAACTCAAAGGAATTGACGGGGACCCGCACAAGTGGTGGAGCATGTGGTTTAATTCGACGCAACGCGAGGAACCTTACCAGGTCTTGACATACTCGGAATTTGTTGGAAGCAACGAAGTGCCTTCGGGAACCGAGATACAGGTGATGCATGGCCGTCGCTGCAT
+
GGGGGGGGGGGGGFGGGFFGGGGGGEFGGGGGGFFCF8DFGGGGFGGGFEEFGDGGGGGGGGGGGGGGGGGGGGGGGGGGGGGGGGGGGGGGGGGGGGGGGGGGGGGFGGGGGGGGGGGGGGGGGGGGGGGGGFGFFGGGGGGGGGGGEGGGGGGFFFGFGGGGGGGGGGGGGGGGGGFGGDGGGGEEEEGGEFGGGGGGGFGGGGGGGGGGFGGFFEFGGGGGGGGFFGGFFFGGFFGDGGGGFFFFFD>GGFFFFF?FBFFFFFFFFFF<9F>FDF>6>:<>F<
@M00689:251:000000000-CJTJ5:1:1101:12049:5871 1:N:0:8
CAGGATTAGATACCCTGGTAGTCCACGCCGTAAACGATGAGAACTAGGTGTTGCGGGTATTGACCCCTGCAGTGCCGCAGCTAACGCATTAAGTTCTCCGCCTGGGAAGTACGGTCGCAAGACTAAAACTCAAAGGAATTGACGGGGGCCCGCACAAGCGGTGGAGCATGTGGTTTAATTCGACGCAACGCGCAGAACCTTACCTGGTCTCGACATCTATGGAACCTTCGTGAAAGCGAAGGGTGCCTTTCGGGGAGCCATAAGACAGGTGATGCATGGCAGTCGCTGAATCTGG
+
FFGFDEFFGFGCCCEFDCEDCFCD<FFFFDCCECECFDFFGGGFCEEFCCEFGGGGGGGGGGGGGGGGGGGGGGGGGGGGGGGGGGGGGGGGGGGGFGGGGGGGGGGFGGGGGGGDCFGGGGGDGGGGGGGCFGFFGGGFGFGEGDGD8FG>@EFEFGGGGGGGGGGG9C?FGFECFGGGGFGGGEEGGEEECEC?GFFGGGGGGGGGGCCGFCEDG?FFFCFGGGCCFG4>FFFGFFGGGGDF>DF<?9ADCBEFF9<F9F>AFFFFF<?AFF??9BB?(418:90:(.)6)66
@M00689:251:000000000-CJTJ5:1:1101:15384:5903 1:N:0:8
CAGGATTAGATACCCTGGTAGTCCATGCCGTAAACGGTGGGCGCTAGGTGTAGGGGTCTTCCACGGCCTCTGTGTCGTAGCTAACGCATTAAGCGCCCCGCCTGGGGAGTACGGCCGCAAGGCTAAAACTCAAAGGAATTGACGGGGGCCCGCACAAGCGGCGGAGCATGTGGATTAATTCGATGCAACGCGAAGAACCTTACCTGGGCTTGACATACACCAGATCGCTGCAGAGATGTAGTTTCCCTTGTGGTTGGTGTACAGGTGGTGCATGGCCGTCGCTGCAT
+
GGGGGGGGGGGGFFGGGFGGGGFGFGGGGEFGEFFEGGGGGGGGGGGGCCCFGGGGGGGGGGGGGGGGGGGGGGGGGGGGGGGGGGGGGGGGGGGGFGGGGGGGGGDGGGGGGGGGDFGGGGGGGGGGGGGGGGGGGGGGGCFCGDGD>FGECGDGEGGGGDEGGGGD9FCFGGEFGGDFGGGFGGCG?EGGGGDEGFGFGFGGGGGGGGGGGFGGGFFGGGGGGGGGFGGFF@<97?CCGGGGFFFFFFFGG5@FF12<>?AAF?FFFFDF<4F5FFB69B?<(:4
@M00689:251:000000000-CJTJ5:1:1101:15398:5915 1:N:0:8
CAGGATTAGATACCCTGGTAGTCCATGCCGTAAACGGTGGGCGCTAGGTGTAGGGGTCTTCCACGGCCTCTGTGTCGTAGCTAACGCATTAAGCGCCCCGCCTGGGGAGTACGGCCGCAAGGCTAAAACTCAAAGGAATTGACGGGGGCCCGCACAAGCGGCGGAGCATGTGGATTAATTCGATGCAACGCGAAGAACCTTACCTGGGCTTGACATACACCAGATCGCTGCAGAGATGTAGTTTCCCTTGTGGTTGGTGTACAGGTGGTGCATGGACGTCGCTGCAT
+
GGGGGGGGGGGFGFGGFFGFFFFFDFGFFCFEEGGEGFGGGGGGGGGFCDEFGGGGGGGGGGGGGGGGGGGGGGGGGGGGGGGGGGGEEGGGGGGGGGGGGGGGGGCFFGGGGGG@CEFGGGGGGGGGGGGFFGFGGGGGGCFEGDFC>FEC:EEGEBCECECGGGGGGGCGFF?+<CCCGGGCCECFGGEGEG=CGEFFGFGFGFGGFGDEFGGCCFFDFGGGGGGGFGGF@BC*@F*2:CFFFFFAFFDGG>>?B?FF<8>A?6??>69?FFF)7B?6>>FB6:)
@M00689:251:000000000-CJTJ5:1:1101:18655:5921 1:N:0:8
CAGGATTAGATACCCTGGTAGTCCTAGCTGTAAACGATGATCACTGGGTGTGGGGATGAGAAGTCTCTGTGCCGAAGCAAAAGCGATAAGTGATCCGCCTGGGGAGTACGTACGCAAGTATGAAACTCAAAGGAATTGACGGGGACCCGCACAAGTGGTGGAGCATGTGGTTTAATTCGACGCAACGCGAGGAACCTTACCAGGTCTTGACATACTCGGAATTTGTTGGAAGCAACGAAGTGCCTTCGGGAACCGAGATACAGGTGATGCATGGCCGTCGCTGCAT
+
GGGGGCFGGGGGGFGGFFGGGGCGFFGGGGGGFFFEG@FGGEFFFFGGCBCFGGGGGGGGGGGGGGGGGGGGGCGGGGGGGGGGGGGGGGFFGGFGFFGGGGGGGGGGGGGGGGGGGGGGGGGGGGFGGGGGGFGGGGGFCGGGGGGGGGGGGGGFFFFGGCFFGFA@FGGGGGGFGCCFGGGGE5:B8EECEGG88?CFGGG8<?ECFGCE>>9CCEBDDD4>F>FGFGCF@FGGFFGDFGGCBFFFFFFGGFF>>>FFFFABBF?<F<<<<>F)<57>B0367A
@M00689:251:000000000-CJTJ5:1:1101:6311:5953 1:N:0:8
CAGGATTAGATACCCTGGTAGTCCATGCCGTAAACGTTGGGAACTAGATGTAGGGACCATTCCACGGTTTCTGTGCCGCAGCTAACGCATTAAGTTCCCCGCCTGGGGAGTACGGCCGCAAGGCTAAAACTCAAAGGAATTGACGGGGGCCCGCACAAGCGGCGGAGCATGTGGCTTAATTCGATGCAACGCGAAGAACCTTACCTGGGTTTGACATGCAGTCGCACCGCCCGTAATGGGGTGTGCCCGCAAGGGACGGCTGCACAGGTGATGCATGGCCGTCGCTGCAT
+
GGGGGGFFGGGGGGGGGGGGGGGGGGGGGGGGGGGGFGGGGGGGGGGGGGGGGGG8FGGGGGGGGGGGGGGGGGGGGGGGGGGGGGGGGDGGGGGGGGGGGGGGGGFGGGGGGGGGFGGFGGGGFGGFEFGGGGGGGFGGGFFGGGGGGGGGGGEGEFEGGGGGCE5FFGGGG9CFGGGGGGGGGGGGGGGGGGGCGGGGGGGGGFGFGGGGGFGGGFFGGFGG<):DFGGDB5DD:*CCDD5<>F*3>)3CGFD??>059:?FF=@BFF9)6@FFFF??BFFFF040(6
@M00689:251:000000000-CJTJ5:1:1101:10753:6010 1:N:0:8
CAGGATTAGATACCCTGGTAGTCCACGCCCTAAACGATGCATACTTGGTGTGAGCGATTCATTTCGTTCGTGCCGGAGCTAACGCGTTAAGTATGCCGCCTGGGGAGTACGGTCGCAAGGCTGAAACTCAAAGGAATTGACGGGGGCCCGCACAAGCGGTGGAGCATGTGGTTCAATTCGACGCAACGCGAAGAACCTTACCTGGGCTCGAACGGCTATGGACTATCTTTGGAAACAGAGACTTCTCGCAAGAGACTGTAGTCGAGGTGATGCATGGCTGTCGCTGCATCTGTCG
+
GFGGG<FDGGGDECFFDCECAE<C@EECFFGGDDFCFFFGGGFF9,C<6C6CFCFGGGFGGEEFGGGGGGGGGGGGGGGGFGGGGGFFGGGFGGGGGGGGGFGGGDCBFGGGFGGGCFGGGGGGGGGFGGGGCFFGEFGGGCCCFDF<BFEDEEFFCGGFGGGGGG9FGGG3*FCGFFFFGCEEGGEGEGGGGGGCE8:CFGGGGGG6CCDFCEG75<@DGD<6>7?D47CFFFFCFFGDFGF7@=F?FEFD*.5:BF)968A>EEF:><<AAF*=F416,<?::84:)65A))-
@M00689:251:000000000-CJTJ5:1:1101:14410:6050 1:N:0:8
CAGGATTAGATACCCTGGTAGTCCATGCCGTAAACGGTGGGCGCTAGGTGTAGGGGTCTTCCACGGCCTCTGTGTCGTAGCTAACGCATTAAGCGCCCCGCCTGGGGAGTACGGCCGCAAGGCTAAAACTCAAAGGAATTGACGGGGGCCCGCACAAGCGGCGGAGCATGTGGATTAATTCGATGCAACGCGAAGAACCTTACCTGGGCTTGACATACACCAGATCGCTGCAGAGATGTAGTTTCCCTTGTGGTTGGTGTACAGGTGGTGCCCGTCGCTGCAT
+
GGGGGGGGGGGFFFGGEFFGFGFGGGGGGGGDDDFEGCFGGGGGGGEFFFFGGDEGGGGGGGGGGGGGGGGGGGGGGGGGGGGGGGGGGGGGGGGGEGGGGGGGGGGGGGGGGGGGEGGGGGGGGGGGFGGGGGGGFGGGGGGDGDGGGEG>:CCFGGGGGGGGDGGGGG?EGGGFGGGGGGGGGGFGGGGGEG=;AC5FGGGGGGGGGGFGG?FFGFFF<<CFCCGCF<D@@FGCFFGG>7CFFBFB?FFGGFFFF?BFDFFFFFFFE?B<B@;)<>((2>>
@M00689:251:000000000-CJTJ5:1:1101:17816:6083 1:N:0:8
CAGGATTAGATACCCTGGTAGTCCATGCCGTAAACGGTGGGCGCTAGGTGTAGGGGTCTTCCACGGCCTCTGTGTCGTAGCTAACGCATTAAGCGCCCCGCCTGGGGAGTACGGCCGCAAGGCTAAAACTCAAAGGAATTGACGGGGGCCCGCACAAGCGGCGGAGCATGTGGATTAATTCGATGCAACGCGAAGAACCTTACCTGGGCTTGACATACACCAGATCGCTGCAGAGATGTAGTTTCCCTTGTGGTTGGTGTACAGGTGCTGCATGGTCGTCGCTGCAT
+
GGGGGGGGGGGGGGGGGGGGGGDFEGGFGEFEGGGEGEGGGGGGGGGGFFEGGGGGGGGGGGGGGGGGGGGGGGGGGGGGGGGGGGGGGGGGGGGGGGGGGGGGGGGGGGGGGGGGGGGGGGGGGGGGGGGGGGGGGGGGGGGGGGGGGGGGGGGGGGGGGGGGGGGGCGFGG+CEGGGFGGGGGGFG?EGGGGGGGFGGGGGGGGGGGGGGDFGGGFFGGGGGGGGGFGGFFFGFFFGGGDGGFFF>FF<DGFFFFFFFFFFBFF40BB<?AFFFFE>?FFF<BFF
@M00689:251:000000000-CJTJ5:1:1101:7648:6084 1:N:0:8
CAGGATAGATACCCTGGTAGTCCATGCCGTAAACGGTGGGCGCTAGGTGTAGGGGTCTTCCACGGCCTCTGTGTCGTAGCTAACGCATTAAGCGCCCCGCCGGGGGAGGACGGCCGCAAGGCTAAAACGCAAAGGAATTGACGGGGGCCCGAAAAAGCGGCGGAGAATGGGGATTAATTCGAGGCAACGCGAAGAACCGTACCGGGGCTTGACATACACCAGAGAGCTGCAGAGATGTAGTTTCCCTTGTGGGTGGTGCACAGGTGTTGCATGGCGGTCGCAGCATCTGGCGCTT
+
GGGGGGG@9FFGGGGGGEGGFFGGFEEFE8@CDF@CFFEGGGE:+@F;C,@FFDGBFGDFGFCCGG@FFFFFGADF:==DGFG<CCF7?CEGFFC@FGG:C+@EEGCE+BBCGFGFCFCFGF,<FDG>*>>FGGGGF7>FB,<:FDD<:*:*=8FC8/:E8EEEE*;<C+;E>*;<F+2+9@2:EC8**/:C5CEF8C*;C75*:CE5:*>=4@+:CFFCFFG**/5:9CGFFFF*712>**2:B4*.7/5C*07>:?69)9:?*9/(8236:F<3>7(4((-((.).6).((,(
@M00689:251:000000000-CJTJ5:1:1101:17815:6102 1:N:0:8
CAGGATTAGATACCCTGGTAGTCCATGCCGTAAACGGTGGGCGCTAGGTGTAGGGGTCTTCCACGGCCTCTGTGTCGTAGCTAACGCATTAAGCGCCCCGCCTGGGGAGTACGGCCGCAAGGCTAACACTCAAAGGAATTGACGGGGGCCCGCACAAGCGGCGGAGCATGTGGATTAATTCGATGCAACGCGAAGAACCTTACCTCGGCTTGACATACACCAGATCGCTGCAGAGATGTAGTTTCCCTTGTGGTTGGTGTACAGGTGCTGCATGGTCGTCGCTGCAT
+
GA8DFGFFGGG,CDGG@EFFGEFFGGFGGGGEEFEFCFGGGGDFG7FGGFF9@D@FFGGGFFGGGDGGGDGGGGGGGGFFGGDF8::CGGGGGGGGGEGEGGDGFGGGGE=DGGDGGGGE@7CFCD,==BF,BCGEDE=FF==F7FGGEGGG7*FGCEE*CCCG=*:EFF997ECG6CGFFFF7@CG7E:=E5*/*@CCCEEGDG+/1:FGE48+:F@4*9C1*9C:<>D5F)99*96D*?DFGF*9<47:CC>F?0?07<FB)7=F0FB7(665=?)4699?F>39
@M00689:251:000000000-CJTJ5:1:1101:19237:6105 1:N:0:8
CAGGATTAGATACCCTGGTAGTCCGCGCCGTAAACGGTGGGCGCTAGTTGTGGGGACCTTCCACGGTCTCTGCGACGCAGCTAACGCATTAAGCGCCCCGCCTGGGGAGTACGATCGCAAGATTAAAACTCAAAGGAATTGACGGGGCCCCGCACAAGCAGCGGAGCATGCGGCTTAATTCGACGCAACGCGAAGAACCTTACCAAGGCTTGACATATACCGAAAAGCAGCAGAAATGTTGTGTCCGCAAGGGCGGTATACAGGTGATGCATGGTCGTCGCTGCAT
+
GGGGGGGGGGGGGFFGFGGFFGGGGGGGGEGGGGFEGGGGGGGGGGGGFCFFGDFGGGGGGGFGGGGGGGGGGGGGGGGGGGGGCEGEGGGGGGGGGGGGGGGGGGGGGGGGGGGGGGEGGGFFGFFGGGGGGGGGGGGGGGGGGGC7BEGGGEGGGGGFFGGEEGDGGGGGGGGGGGGGGGGGGGGGGGGGGGGGGGGFGFGGGGFGFCGGGGGDGFFDGDGGGGGCFGGFF@CGFFGGGF<FF=BFEB>GGFEFFFFFFFA7FF?AF9A<FFFFE><>F??BB<
@M00689:251:000000000-CJTJ5:1:1101:6727:6132 1:N:0:8
CAGGATTAGATACCCTGGTAGTCCATGCCGTAAACGGTGGGCGCTAGGTGTAGGGGTCTTCCACGGCCTCTGTGTCGTAGCTAACGCATTAAGCGCCCCGCCTGGGGCGTACGGCCGCAAGGCTAAAACTCAAAGGAATTGACGGGGGCCCGCACAAGCGGCGGAGCATGTGGATTAATTCGATGCACAGCGAAGAACCTTACCTGGGCTTGACCTACACAAGATCGCTGCAGCGTTGTAGTTTCCCTTGTGGTTGGTGTACAGGTTTTGCATGGTTGTCGCTGCATCGGTCT
+
GGGGGGGGGGFGGGGGGGGGGGGGGGFGGGGEEGGGGGFEGGGGGGGGGGGFGGGGGGGGGG<F:@FGGGGFFAFFGGFGGGDGGCFGGG<A?FCGGGGGGGGGFGE+@F=FGGDGGG7FFEDGEF,DFGGGGG9CFFFF@FGGEGGGGDGGGGGEC5*44=8:=EG>FGGGGGGF6CEFDCFEGGG++:55:7E5CGFF@FCEG:F=F=F*>C+?DF:FC5<CFGGG>3)))))*.)/222*:*=69?):D35;,9?6>)*)5)*/6)(.))97=8;?<?:6((.:<(24(3
@M00689:251:000000000-CJTJ5:1:1101:6709:6134 1:N:0:8
CAGGATTAGATACCCTGGTAGTCCATGCCGTAAACGGTGGGCGCTAGGTGTAGGGGTCTTCCACTGCCTCTGTGTCGTAGCTAACGCATTAAGCGCCCCGCCTGGGGAGTACGGCCGCAAGGCTCAAACTCAAAGGAATTGACGGGGGCCCGCACACGCGGCCGAGCATGTGGATTCATTCGATGCCACGCGAAGCACCTTACCTTTGCTTGACATACCCCAGATCGCTGCAGAGATGTAGTTTCCCTTGTGGTTTGTGTACAGGTGTTTCATGGTTGTCTCTGCAT
+
FFE@FFF<C@EEFFGGFFG,EFFGGECFGGGFGGGGGG8@+98FF7@CFAF,CF7:FCFGGG9F,:FFFGF,F,EFCFABFG9EF,C+FF9,,C+CGGG=FGGFF+@++B,E?:CFFG++@7DA,,,:EFC=>,,,6@>F,,8B:F@FGGG:@*>*,*=E*<*18*=*?,C2:,?B+5<CF9+AFE+:E5C=C***0AEEG?FFF++0A9D+*30?*9.>C<779DEGF3D))9*29*:2*:CD?FFBF5<45FF(,4(8284))968D(6.6**99.:A4<A)5)6
@M00689:251:000000000-CJTJ5:1:1101:24420:6145 1:N:0:8
CAGGATTAGATACCCTGGTAGTCCTAGCCCTAAACGATGATTGCTTGGTGTGATCGGTACCCAATCCGATCGTGCCGCAGCTAACGCGATAAGCAATCCGCCTGGGGAGTACGGTCGCAAGGCTGAAACTCAAAGGAATTGACGGGGGCCCGCACAAGCGGTGGAGCATGTGGTTCAATTCGACGCAACGCGAAGAACCTTACCTGGGCTCGAAATGCAGGGAAAAGCCTCAGAGATGGGGTGTCCGTAAGGGTCCTGCACAGGTGATGCATGGCCGTCGCTGCAT
+
GGGGGGGGGGGFGGGGGGFGGGGGGGGGGGGGGGGGGFFFGGGGGGGGGGGGGGGGGGGGGGGGGGGGEGGGGGGGGGE@FGGFGEGGGGGFCGFGGGGGGGGGGGGDFGGGGGGGGGCGGFFGGEGDGFGGFGGGGGGGGGGGGGGGGGGGGCGCGGGGGGEGCEG<FGGCGGGGF9BFGFGGGG@8EEGDEEG5CFGGGFGGG775CFFED25>>FFCGDGGGGGGFGGF447F?F:*9CDGFFE?>3(6FFFFFFF53628B?F>=<<>BF>?EEF>><6>?F
@M00689:251:000000000-CJTJ5:1:1101:6714:6150 1:N:0:8
CAGGATTAGATACCCTGGTAGTCCATGCCGTAAACGGTGGGCGCTAGGTGTCGGGGTCTTCCACGGCCTCTGTGTCGTAGCTAACTCATTAAGCGCCCCGCCTGGGGAGTACTGCCGCACTGCTACAACTCAACGGCATTTACGGGGTCCCGCACACGCGGCGGAGCATGTGGATTAATTCGATGCAACGCGCATAACCTTACCTTGGCTTTCCATCCACCAGATCGCTGCATAGATGTAGTTTCCCTTTTGGTTGTTTTACATGTGTTGCCTTGTTGTCGCTGCAT
+
GEFDFGFGG9C<EEGGAFFFGGGGGGGGG:FBCGFGGGF@EFEEF+F@FGG,@CCEFGGGGGDG:@FFGGG,E6FG@E,6BF<FG,C5EF,,,C:CFGG+FFG?7=F7FB<F,CFG7BF=+,CFA,,,>BD53,8@++8C,,@+@7F3@CDCE8F@,*>C7F*:*/=*22CC,?9B++>;FCEGCGGCC:E5*:*/+<CEC+<CF+<6<ED6*++0*89F<5**9DFGF*9)*9**9=:0*::CF@FDB98?)8F0(4(8-7)-*9*6F29))*/9@)44((48>?2
@M00689:251:000000000-CJTJ5:1:1101:22816:6326 1:N:0:8
CAGGATTAGATACCCTGGTAGTCCATGCCGTAAGCGGTGGGCGCTAGGTGTAGGGGTCTTCCACGGCCTCTGTGTCGTAGCTAACGCATTAAGCGCCCCGCCTGGGGAGTACGGCCGCAAGGCTAAAACTCAAAGGAATTGACGGGGGCCCGCACAAGCGGCGGAGCATGTGGATTAATTCGATGCAACGCGAAGAACCTTACCTGGGCTTGACATACACCAGATCGCTGCAGAGATGTAGTTTCCCTTGTGGTTGGTGTACAGGTGCTGCATGGTCGTCGCTGCAT
+
GGGGGGGGGGGGGGGGGGGGGGGGGGGGGGGGGGGGGGG>CFGGGDGCGGGGGG>CGGGGGG@FBFFGGGGCFGGGEGAFFGFDGGGGGEFDEFGGGGGGGGGGDF@4@CFGGCFGCGCCCFGGFBFGGGGGGFAEFFFFFCGCCC::CGGCGEGE7BF<<C8*8/:CGGGGGCFGGFGGG80C<EG9C5CCCCC5@FGGGGGGG7CFGGGGFGGDGF=FGD<7CGDGFDGF4B*9=FF*0:CF?FFFFFBG3FF:(4?FAFB)09??FB??<65BF:>F1;?8>:D
@M00689:251:000000000-CJTJ5:1:1101:25017:6409 1:N:0:8
CAGGATTAGATACCCTGGTAGTCCACGCCGTAAACGATGGGTACTAGGCGTCGGGGGGAGCGACCCTCTCGGTGCCGTCGCTAACGCAGTAAGTACCCCGCCTGGGGAGTACGGTCGCAAGACTGAAACTCAAAGGAATTGACGGGGGCCCGCACAAGCGGTGGAGCATGTGGTTTAATTCGAAGCAACGCGAAGAACCTTACCTGGGCTTGACATGCACGGGAAATCCGGTGGAAACATCGGCCCCTCTTCGGAGTCCGTGCACAGGTGCTGCATGGTTGTCGCTGCAT
+
GGGGGGGGGGGGGGGGGGGGGGGGGGGGGGGGGGGGGGFFGGFGGGGGGGGGGGGGGGGGGGGGGGGGFGGGGGEGGGFGGGGGGGGGGGGGGGGGGGGEGGGGGGGGGGGGGGGGGGGGGGGGGGGGGGEGGGGGGGGGGGGEGCEGDGEGGGGGGGGGGGGDCFFGGGGGGGFGGGFGFGGGC>CFFGGGGGGGGGGGGF@FGFGGGGGGGGGDDF?GCDD3CGGGFC35;5DFF5CFF7CDDFDFFFFCFED>?FFFBFF?=F::F?FFAFFF?FA4:?A?<??B09
@M00689:251:000000000-CJTJ5:1:1101:8252:6417 1:N:0:8
CAGGATTAGATACCCTGGTAGTCCACGCCCTAAACGATGCATATTTGGTGTGGGCAGTTCATTCTGTCCGTGCCGGAGCTAACGCGTTAAGTATGCCGCCTGGGGAGTACGGTCGCAAGGCTGAAACTCAAAGGAATTGACGGGGGCCCGCACAAGCGGTGGAGCATGTGGTTTAATTCGCCGCAACGCGAAGAACCTTACCTGGGCTCGAACGGCTTTGGCAAACTCGTGGAAACATGGGTCCTCCCGCAAGGGACCGGAGTCGAGGTGCTGCCTGGCCGTCGCTGCAT
+
GGGGGGGGGGGGGGGGGGGGGGGGGGGGGGGGGGGGGGGGGDGGGGGGGGGGGGGGGGGDFGGGGGGGFGGGEGGGCCFGAEGGGGFG7FGFGGGGGGGGGGGGGCCGGFGGGGDGGFGGGGGGGGGGGG8BACGGGGGFGGGGGGGGEGGGGGGFF>@FGGGCGGCCGGGGGFGGGFCD*;EGG5B8CGDGGEGGGGGGGGGGGGGGGGDFGEED:B@FGGCFGGFGBGCDFFGD5?*CFGD<*=F:BE>DG>:06<B@;@:?@DF9>0>24=)//>?109BBBF?>>D
@M00689:251:000000000-CJTJ5:1:1101:18695:6571 1:N:0:8
CAGGATTAGATACCCTGGTAGTCCATGCCGTAAACGGTGGGCGCTAGGTGTAGGGGTCTTCCACGGCCTCTGTGTCGTAGCTAACGCATTAAGCGCCCCGCCTGGGGAGTACGGCCGCAAGGCTAAACCTCAAAGGAATTGACGGGGGCCCGCACAAGCGGCGGAGCATGTGGATTAATTCGATGCAACGCGAAGACCCTTACCTGGGCTTGACATACACCAGATCGCTGCAGCGATGTAGTTTCCCTTGTGGTTGGTGTACAGGTGGTGCATGGTTGTCGCTGCAT
+
GGGGGGGGGGGGGGGGGGGGGGGGGFFGGGGGGGGGGGGG>FGGGGG?FGGFFGCDGGGGGGGGGDGGGGG<FEGGBGGFFGGFG>F:FFF<9FFGGGGCGGGF?FEC@F8FECCCCGF+=@FGFBC,BFF?8F,@FBFFF9F:@CEDGGG8ECFFG5C<*<:@CEGFGGGGF+CFF+AFF8+<?EG:E*:CC5:C*AFGGGGGG+CCCGG7<FFG7?FGG<CFFGFDF<DF4)7/8>F>DGGGFFFFFFA4*>F?0<:F>F92)?6(8:A><*7FF:?F0:B092A
@M00689:251:000000000-CJTJ5:1:1101:18714:6574 1:N:0:8
CAGGATTAGATACCCTGGTAGTCCATGCCGTAAACGGTGGGCGCTAGGTGTAGGGGTCTTCCACGGCCTCTGTGTCGTAGCTAACGCATTAAGCGCCCCGCCTGGGGAGTACGGCCGCAAGGCTAAAACTCAAAGGAATTGACGGGGGCCCGCACAAGCGGCGGAGCATGTGGATTAATTCGATGCAACGCGACGAACCTTACCTGGGCTTGACATACACCAGATCGCTGCAGAGATGTAGTTTCCCTTGTGGTTGGTGTCCAGGTGGTGCATGGTTGTCGCTGCAT
+
GGGGGGGCGGGGGGGGGGGGGGGGGGGGGGGGGGGGGGGG7FGGGGGDEFFGGGEFGGGGGGGGBFFGGGG@FEFGEFGDFGF<FBFGGGGGGGGG>FGCFGGGCD@F+F<EF7FFCG7>>@FG?FAAFGGGG<F86DFGGGG:CGDGGGGBE*=FFFFC*C8C8:CCFFGGGFFDCFGGGF@F?EF:@5EEE5**:EGGGGGGGG=CFGFC4FGGGFFGG3/79CCDF9D?)7/>?4DG7CFFFFFFF?DD3584(8:>)9:2)9)8@1A8A47BF)4.2<B66(4
@M00689:251:000000000-CJTJ5:1:1101:20726:6609 1:N:0:8
CAGGATTAGATACCCTGGTAGTCCATGCCGTAAACGGTGGGCGCTAGGTGTAGGGGTCTTCCACGGCCTCTGTGTCGTAGCTAACGCATTAAGCGCCCCGCCTGGGGAGTACGGCCGCAAGGCTAAAACTCAAAGGAATTGACGGGGGCCCGCACAAGCGGCGGAGCATGTGGATTAATTCTATGCAACGCGAAGAACCTTACCTGGGCTTGACATACACCAGATCGCTGCAGAGATGTAGTTTCCCTTGTGGTTGGTGTACAGGTGATGCATGGTCGTCGCTGCAT
+
GGGGFGGFGGGGGGGGGGGGGGGGGGGGGGGGGGGGGGGG7FEGGGFGGGG,CFCEGGGGGGGC@CFGGGGCGGGGGGGCFGFA=FGEGGFGGGGGGGG:CEGGGFC@BGGGG7FGDEGEFGGG8FFFGGGFGG<=FCDEEAFGGDGDECGEG7CC7CF::FCEECGCFCGGGD9F?CGGC+3A<EG+<*:CE75:<EGGGGGGG775:CDC5CEGGF4CF<*/>GDD>>D4)9<4=7F:CGFGFFFF?@>63<:1(4(7-=)24?4>@9<7A4@FF:9?>BF?>8<
@M00689:251:000000000-CJTJ5:1:1101:18717:6645 1:N:0:8
CAGGATTAGATACCCTGGTAGTCCTAGCCCTAAACGATGATCGCTTGGTGTGACGGGTACCCAATCCCGCCGTGCCGAAGCTAACGCGTTAAGCGATCCGCCTGGGGAGTACGGTCGCAAGGCTGAAACTCAAAGGAATTGACGGGGGCCCGCACAAGCGGTGGAGCATGTGGTTTAATTCGACGCAACGCGAAGAACCTTACCTGGGCTCGAAATGGAGTGGACCGGAGTGGAAACATTCCTTCCCCGCAAGGGGCTGCTCTATAGGTGCTGCATGGTCGTCGCTGCCT
+
GGGGGGGGGGGGGGGGGGGGGGGGGGGGGGGGGGGGGGGGFGGGGGGDGGGG<FC@GFFGGGG<FGGGGGGEGGGGG@CGFGCFG@FEGGD=?FF=FGGFGGGG?FDBCFCFF7FG4FF+3AFG,BDDGGGFFFGDCDFGGAFC>EE7EGG*C8FCB,CF@FGCFGG:FFGG9<EGC@FGGC+==EGGGGGGC*>CEGGGGDGGGC*:EFFE);CD7FF<C5*9CFEC3/9<5=DFF.CGGGGGFFFF:>()1)079><F07<49*92F2:A9F)9*5<529:06?6;(4
@M00689:251:000000000-CJTJ5:1:1101:11275:6647 1:N:0:8
CAGGATTAGATACCCTGGTAGTCCATGCCGTAAACGGTGGGCGCTAGGTGTAGGGGTCTTCCACGGCCTCTGTTTCGTAGCTAACGCATTAAGCGCCCCCCCTGGGGAGTACGCCCGCTAGGCTAAAACTCAAAGGAATTCACGTGGGCCCGCCCAATCGGCGTAGCATGCGGCTTAATTCGATGCATCTCGAAGAACCTTACCTGTGCTTGACATACACCAGATCGCTGCAGATATGTCTTTTCCCTTGCGGTTGGTGTACATGTGTTGTATGGCCTTCGCTGCTT
+
G<CFCF9FEEFG<CCF<CFCAFGGCF<;66B6BFEF7F,++:@ECCEGECC,6C66BFFGG9@F@++8F,CCF,EFB6C,BBFC,8=F4CEF,C++47++8FECFG:F>C?5F+@C+++3:>F,,,3CB=3>BFD,,@D>,@F<,,++3*@E:*@CF6>>7C>1*/:,7,,****=2++>C*+?+*4+5++2+2/*2B*<C7@+<<00:AD+009C*9*9**1*92*95*>))/*29/?*2*:2@9@<F)(11.7((4,<>*))*90)0(()66)>?*,5((-37,)
@M00689:251:000000000-CJTJ5:1:1101:16481:6682 1:N:0:8
CAGGATTAGATACCCTGGTAGTCCATGCCGTAAACGGTGGGCGCTAGGTGTAGGGGTCTTCCACGGCCTCTGTGTCGTAGCTAACGCATTAAGCGCCCCGCCTGGGGAGTACGGCCGCAAGGCTAAAACTCAAAGGAATTGACGGGGGCCCGCACAAGCGGCGGAGCATGTGGATTAATTCGATGCAACGCGAAGAACCTTACCTGGGCTTGACATACACCAGATCGCTGCAGAGATGTAGTTTCCCTTGTGGTTGGTGTACAGGTGATGCATGGCCGTCGCTGCAT
+
GGGGGGGGGGGGGGGGGGGGGGGGGGGGGGGGGGGGGGGC7FGGGGG@FGGGGGDEGGGGGGGGGGGGGGG@GFGGEGG7FGGEGGGGGGGGGGGGGGGGGGGGFGGGDFFGGDFGGGCCEGGGCDCFGGGGGGG8CDFGGGGG@EDDEFE@GCGGGFGFFE8EGGGFGGGGGGGGFGGGG=9CEGG?FCGEGGEGGGGGGGGGGFGGGGGGGGGGGFFGGGCDGFDDF<DF@FGGFFFDGGGGFFFFFFBFGFF09B?FFFF>?F69F>>AFF@FFFFF>FFFF2A
@M00689:251:000000000-CJTJ5:1:1101:9748:6742 1:N:0:8
CAGGATTAGATACCCTGGTAGTCCATGCCGTAAACGGTGGGCGCTAGGTGTAGGGGTCTTCCACGGCCTCTGTGTCGTAGCTACCGCATTAAGCGCCCCGCCTGGGGAGTACGGCCGCAAGGCTAAAACTCAAAGGAATTGACGGGGGCCCGCACAAGCGGCGGAGCATGTGGATTAATTCGCTGCAACGCGAAGCACCTTACCTGGGCTTGACATACACCAGATCTCTGCAGAGATTTAGTTTCCCTTGTGGTTGGTGTACAGGTGTTGCATGGCTGTCGCTGCAT
+
GGGGGGGGGGGGFGGEFCGGFGGGFGEFGGGCGFGGGGGDCFGGGGDGGGGGGGE>FGGFGGGGCFFGGGGCFCFF:FG@FF<,C@FGGGA,CF@CFGG7FGGG7F@7+BBEF7CCGGE7C@FF>,C=FGGG8=FF,FFFFCEECCCGGE>CEEGC,:F:*C:ECEC@F<<7++AC6C@CG:*;*?C:CCEE5E5*+;CGE?EFG<**:@C74EDC:?*C>94*9F+:@09?4@7<?*:*7:FGF?FFF?B:<<F1(80>2@244?F)7622<*74?3833:B2689
@M00689:251:000000000-CJTJ5:1:1101:9968:6755 1:N:0:8
CAGGATTAGATACCCTGGTAGTCCATGCCGTAAACGGTGGGCGCTAGGTGTAGGGGTCTTCCACGGCCTCTGTGTCGTAGCTAACGCATTAAGCGCCCCGCCTGGGGATTACGGCCGCAAGGCTAAAACTCAAAGGAATTGACGGGGGCCCGCCCAAGCGTCGGAGCATGTGGATTAATTCGATGCAACGCGAAGAACCTTACCTGGGCTTGACATTCACCAGATCTCTGCAGAGCTGTAGTTTCCCTTGTGGTTGGTGTACAGGTGATGCTTGGTCGTCGTTGCATCTGTTT
+
GGGGGGGGGGGGGGGGGGGGGGGGGGGGGGGGGFGGGGGG>GEGGGGGGGGGGG76CFGFDFGD,@CCGGG<FGF<:FG<=EF,C,CBFF9<,:4+@F=+CFGGDEEC+BAFEEF==FCFEF<CDFGF9CFFFFGDDEFGGGFGEGGDD@@BECFEC8FE*<E7::8*7,7>F:FB9;CEFCFGCEGF+755=:CEDGCFFCGGGFF55;C:CG+:*9=D*9**200*9*09F9/*96>C*?CG?@F2B)6D3@F?0<6>AFAB46).9<A)47)?=:14(-(217<D<))).
@M00689:251:000000000-CJTJ5:1:1101:20298:6800 1:N:0:8
CAGGATTAGATACCCTGGTAGTCCTAGCCCTAAACGATGGATGCTTGGTGTGGCCGGTACCCAATCCGGCTGTGCCGAAGCTAACGCGATAAGCATCCCGCCTGGGGAGTACGGTCGCAAGGCTGAAACTCAAAGGAATTGACGGGGGCCCGCACAAGCGGTGGAGCATGTGGTTCAATTCGATGCAACGCGAAGAACCTTACCTGGTCTTGACATGTCCGGAACCTTGCAGAGATGCGAGGGTGCCTTCGGGAATCGGAACACAGGTGATGCATGGTCGTCGCTGCAT
+
GGGGGGGGGGGGGGGGGGGGGGGGGGGGGGGGGGGGGGGDGFGGGGGGGGGGGGGGGGGGGGGGGGGGGGGEGGGGGGGGGGGGGEGGDGGCFGGGGGGGGGGGGGGEGGFGGDGGGGGGGGGGFGGGGGGFGGGFFFGGGGGGGGGEGGGGGGGGGFGEGGEEGGGGGGGGFGGGGGGGG=CFCGGGG=EC*CEEGGGGGGGGGGGGGGGFGGGGGFFGD3DGGGFGFGG=FFFGFFGDDDGGFFFFFF<DGEEFFB?FFFFFFFF<FAFA>=FF@FFFFFFFF<>FF
@M00689:251:000000000-CJTJ5:1:1101:14420:6872 1:N:0:8
CAGGATTAGATACCCTGGTAGTCCTAGCCCTAAACGATGATTGCTTGGTGTAGCCGGTACCCAATCCGGCTGTGCCGCAGCTAACGCGATAAGCAATCCGCCTGGGGAGTACGGTCGCAAGGCTGAAACTCAAAGGAATTGACGGGGGCCCGCACAAGCGGTGGAGCATGTGGTTCAATTCGACGCAACGCGAAGAACCTTACCAAGGTTTGACATGCAGGGAAAAGCCGTGGAGACACGGTGTCCGCAAGGGCCCTGCACAGGTGCTGCATGGCCGTCGCTGCAT
+
GGGGGGGGGGGGGGGGGGGGGGGGGGGGGGGGGGGGGGGGGGFGGGGGGGGGGGGEGGGGGGGGGGGEGGG:FGGG7FFGGGF<F7FFEFCCFFFGFGGEGGGFFGGCGGGGGDGGGGGEEGGGGFCFGGGGGGGG,DFGGDFGGGEGGGGGGGGDG>FDDGE7C5BFGFGGFGGGFFGGG8<ECEGCGEGGDGGGGGGGG?FGFGGGGFGG=FGGGFFDC335<CCDFDD35>CFFFG<CG3CFF5;>D(7<>EBFFF??686FFFBBD?F<@FFFFF;>FFFFF
@M00689:251:000000000-CJTJ5:1:1101:21304:6874 1:N:0:8
CAGGATTAGATACCCTGGTAGTCCACGCCCTAAACGATGCATATTTGGTGTGGGTCATTCAGTTGATCCGTGCCGGAGCTAACGCGTTAAATATGCCGCCTGGGGAGTACGGTCGCAAGACTGAAACTCAAAGGAATTGACGGGGGCCCGCACAAGCGGTGGAGCATGTGGTTTAATTCGAAGCAACGCGAAGAACCTTACCTGGGCTTGACATACTGGTGAAAGCTGGTGGAAGCACCGGCCCCTCTTCGGAGCGCCAGCACAGGTGCTGCATGGTTGTCGCTGCAT
+
GGGGGGGGGGGGGGGGGGGGGGGGGGGGGGGGGGGGGGGGGGGGGGGFGGGGGGGGAGGGGCGGC,EFGGG<FGGDEGGGAGGGGGGGGFGGFGFGGGGGGGGGDCFGAFGCGGGGGGGGGGGGGGGGGGGGGFGFGGG9FEGGGGGGGCEEGGGGGGGGBFGFGGGGGGGGGGGEGGGGF8CGGDGGGCGG7EGGGGGGGGGFGGGGGG5FGGFFGF4GCGGGGGGG@GFBFFGGFFG5DGGGFFFFFFBG<5>9>FFEFFBF@@F:FFAF?FFFFF?BFFFF01,<
@M00689:251:000000000-CJTJ5:1:1101:5748:6893 1:N:0:8
CAGGATTAGATACCCTGGTAGTCCATGCCGTAAACGGTGCGCGCTAGGTGTAGGCCTCTTCTTCGGCTTCTGTGTCGTAGCTCACGCATTAAGCGCCCCGCCTGGGGAGTACTGCCGCACGGCTAACACTCAAAGGCATTGACGGGGCCCCGCACACGCGGCGGCACATGTGGCTTATTTCGATGACACGAGAAGCCCCTTCCCTGGGCTAGACATACACCAGATCGCTGCAGAGATGTAGTTTCCCTTGTGGTTGGTTTCCAGGTTATACATTGCCGTCGCTTCCTCTGTCTTT
+
GGGGGGEGGGGGGGGGGFGGGGGGGEGGG7FFCFGGDGF6+++8C+@FEGG,,C,,,CF,6,,CDC+,6,CEE,C<6FE,,9,6C<,+8,C,,,@FE7F+@>=FDDE:+8,,5,,A++8+++8=FF<,D,,:,33,,8@,,73CFG++:*@*@EF7,4<*<<:E=*8+2?<,,***3++3?6*<C9<+<=*1/::+8**/0*08:C5*AC*2*:3:>61**1/*6*CCFD776@5<7*:**:?7@?=<65)9D7@1((())15)5<*.?)-)-0@7/)33((4(().4).6)))-
@M00689:251:000000000-CJTJ5:1:1101:5757:6908 1:N:0:8
CAGGATTAGATACCCTGGTAGTCCATGCCGTAAACGGTGGGCGCTAGGTGTAGGGGTCTTCCACGGCCTCTGTGTCGTAGCTAACGCATTAAGCGCCCCGCCTGGGGAGTACGGCCGCAAGGCTAAAACTCAAAGGAATTGACGGGGGCCCGCACAAGCGGCGGAGCATGTGGATTAATTCGATGCAACGCGAAGAACCTTACCTGGGCTTGACATACACCAGATCGCTGCAGAGATGTAGTTTCCCTTGGGGTTGGTGTACAGGTGATGCATGGCCGTCGCTGCAT
+
GGGGGGGGGGGGGCFGGGGGGGFGGGGGGGGGGGGGGGGGGGGGGGEGFEFGGFGGGGGGGCFGGGGGGGGGGGGFGGGGGG9FFGGGG:EFGGGGGGGGGGGGGFDCCGGFGGGGCGDEGGGGGGAFGGGGGF9FFGGCFFFEGGGGEGEGDGGGC>,FFCGCCE8*+<2CCE<0AFGFFGG??;C<8:EC:7>C6ECFFCCFFGGGGGGEGFC*:F=<CFFDCFC*5>5FF?<5*9FFDGF:?F@2=@(1)7)-9BBFA@2).=).7<AB<@><))(--9:6BF<
@M00689:251:000000000-CJTJ5:1:1101:15513:6929 1:N:0:8
CAGGATTAGATACCCTGGTAGTCCATGCCGTAAACGGTGGGCGCTAGGTGTAGGGGTCTTCCACGGCCTCTGTGTCGTAGCTAACGCATTAAGCGCCCCGCCTGGGGAGTACGGCCGCAAGGCTAAAACTCAAAGGAATTGACGGGGGCCCGCACAAGCGGCGGAGCATGTGGATTAATTCGATGCAACGCGAAGAACCTTACCTGGGCTTGACATACACCAGATCGCTGCAGAGCTGTAGTTTCCCTTGTGGTTGGTGTACAGGTGGTGCATGGCTGTCGCTGCAT
+
GGGGGFGGGGGGGGGGGGGGGGGGGGGGGGGGGGGGGGGCCGEGGEGGEGGGGG7+B@FGGGGGCFGGGGG8FAGGDG,?FGAEF=FEGGGGGGGGGGGDGGGG?FG7:F8FF@FGGGECFFGFDD9FGGGGFGGGCFGF?FGGDGDGEGGGG8CF8:FC7F@CC:C8FFGCC9<C9+CFG5<C<EFFG5EGC=E8<FGGG7FGGGCCEGGE5FCCCF?GGGD5FG5CF*>@F4C*94D>7CFFFFFFFFAGCF@:;?:F2BAB4?61B693:B)5F><?0:?0>2<
@M00689:251:000000000-CJTJ5:1:1101:26069:6944 1:N:0:8
CAGGATTAGATACCCTGGTAGTCCATGCCGTAAACGGTGGGCGCTAGGTGTAGGGGTCTTCCACGGCCTCTGTGTCGTAGCTAACGCATTAAGCGCCCCGCCTGGGGAGTACGGCCGCAAGGCTAAAACTCAAAGGAATTGACGGGGGCCCGCACAAGCGGCGGAGCATGTGGATTAATTCGATGCAACGCGAAGAACCTTACCTGGGCTTGACATACACCAGATCGCTGCAGAGATGTAGTTTCCCTTGTGGTTGGTGTACAGGTGCTGCATGGTTGTCGCTGCAT
+
GGGGGGGGGGGGGGGGGGGGGGGGGCFGGGGGGGGGCFFGGGGGGGGGGGGFGGGGEGGGGGGGGGGEGGFGGGGGGFGGGGG<FGGGGGGGGGCFCGGGGGGGGGGGGGFGGGGGGGGGGFFGFGGGGGGGFGGGGGGGGGGGGGGGGGGEGGGGGGGCEGGGGGGGGGFFGGGGGGGGGGGGGGGGFGGGGGEGFEGGGGGGGGFFGGGGGGGGGFFGGG5**9CDFDDFFBFFFFCFGGFFFFFFFF4C5<@(38077F<D4??)/62>2@FF=BFA?F:09?>
@M00689:251:000000000-CJTJ5:1:1101:9624:6974 1:N:0:8
CAGGATTAGATACCCTGGTAGTCCATGCCGTAAACGGTGGGCGCTAGGTGTAGGGGTCTTCCACGGCCTCTGTGTCGTAGCTAACGCATTAAGCGCCCCGCCTGGGGAGTACGGCCGCAAGGCTAAAACTCAAAGGAATTGACGGGGGCCCGCACAAGCGGCGGAGCATGTGGATTAATTCGATGCAACGCGAAGAACCTTACCTGGGCTTGACATACACCAGATCGCTGCAGAGATGTAGTTTCCCTTGTGGTTGGTGTACAGGTGATGCATGGCTGTCGCTGCAT
+
GGGGGGGGGGGGGGGGGGGGGGGGGGGGGGGGGGGGGGGCCGGGGGGGGGGGGGD7FGFGGGGGB7FEGGGAGCFGCGGFFGAFGGGGGGGGCF7FCFGGGGGGCFGGEGEFFEGGGG@FFCFGEFGGGGGGGGGGEGGGGGGGGGGGGGGGG:FGGFFF7FGCEGGFGGGGFFGFFFGGGD9C:CG@F5E5EGGGGGGGGCFGGEFFGGGGGGCC0=9FFCCCFGEGF7DFF9C>F4FF7DGGFFFFF:9<DFF<1:(<7@44?F).=>FFFFFFFE?D1::(274
@M00689:251:000000000-CJTJ5:1:1101:9642:6985 1:N:0:8
CAGGATTAGATACCCTGGTAGTCCATGCCGTAAACGGTGTGCGCTAGGTGTATGGGTCTTCCACGTCCTCTGTGTCGTAGCTAACGCATTAAGCGCCCCGCCTGGGGAGTACGGCCGCAAGGCTAAAACTCAAAGGAATTGACGGGGGCCCGCACAATCGGCGGAGCATGTGGATTAATTCGATGCAACGCGAAGAACCTTACCTGTGCTTGACATACACCTGCTCGCTTCAGATATGTAGTTTCCCTTTTGGTTGGTGTACAGGTGATGCATGGCTGTCGCTGCAT
+
FGGGFGGGGGGGGFFFFGGGGGGGGGGGFFGGGGGGCFF,FGGGGFGCFFGG,C,,EEGGGGGF86CFGGGAF<FD7FG@FG@EG,FCFGFC,C+@BFG+FGG<+?C4+B,B7+@+@FC7F@FFFCA9FFGGFFG8,=DFAEF=CF77BFGGG7FGG,?**<788CEFGGG9F9CFGGGFF*+B<C;9<*:***5*CFFFGFFGGC<+<FDFCGC>*949F*2*2:/>D*9640*:9*:**::C?@FFF)5*)8>,(-8>AB<))1)4@))36@)5?)4880<<>:>
@M00689:251:000000000-CJTJ5:1:1101:9297:6999 1:N:0:8
CAGGATTAGATACCCTGGTAGTCCATGCCGTAAACGTTGGGCGCTAGGTGTAGGGTTCTTCCACCGCCTCTTTTTCGTAGCTAACGCATTTAGCTTCCCCCCTTGGGATTTCGGCCGCCAGGCTAAAACTCAAAGGAATTTACGGGGGCCCCCCCAAGCCGCGGAGCCTTTGGATTAATTCCATTCCACCCCAAGAACCTTTCCTGGGCTTTACATTCTCCAGATCCTTTCAGAGCTGTTTTTTCCCTTGTGGTTTGTTTCCAGTTTTTTCCTGGTTTTCGCTGCAT
+
GGGGGGGGGGGGGGGGGGGGGGGGGGGGGGGGGGGG,CC,7FCFFEGFGGG9,F7@,C@F9E,C,++@F@<CE,C,+C,,,,,,:,7+BF,6,99,CFF@CFE,:ED8,B,:,+>B+64+87+4,,?,C,,5:A?::,8F,AD++@:FD@C*3>B*4,<**<8*3*=*?9:2,,<C+21>7+5<+9++5*/*:*:**;C0@+<99++*1093*<+0*=*?D*9***+01*:/**2*0)***27)09FA4)6**87((4(8)9).*0*)8(.)6*)09)4<1(,(4(6
@M00689:251:000000000-CJTJ5:1:1101:18840:7127 1:N:0:8
CAGGATTAGATACCCTGGTAGTCCACGCTGTAAACGATGAAAACTAGATGTTTATCGGCTAGACCGATGAGTATCGAAGCAAACGCGATAAGTTTTCCGCCTGGGGAGTACGACCGCAAGGTTCAAACTCAAAGGAATTTACGGGGGCCCGCACAAGCGCTGGAGCATGTGGTTTAATTCGCCGCAACGCGCAGAACCTTACCAGCCCTTTACATCCCTGTCTCGGACTCCATGGATTGATTTCTTCCGTTCTGCTTGTCCGGCTACCGGTTCTTCCTTGTCGTCTCTTCCTCTT
+
FFGGGGGGGGGGGGGGGGGGGGGGGGCGCFGGGGGGGGGGF,FFGAFFGGGGGGGGC@FFC,,CFC@FC,6C,CF,,:CFB,CF,@C+@C,CFGGGGGBFGG+++CBCF8A=+CG+F>=+BFF,AB,EEF9,?C8,>DC,5E+7+=+CCF7C5B<,4D1*><*,<C:<CF;FGGG7;CG,**3888BECE=E5*2ACFC@C7C++:FGGF*3:+<D7F47CF*:*/*9>CF@***00*2**2:C799))9:G*69<)..9<7((.)0(),776F*9*9)-6>2:61:A).)6<<-
@M00689:251:000000000-CJTJ5:1:1101:13335:7134 1:N:0:8
CAGGATTAGATACCCTGGTAGTCCACGCCCTAAACGATGTCTACTAGTTGTCGGGTTTTAATTAACTTGGTAACGCAGCTAACGCGTGAAGTAGACCGCCTGGGGAGTACGGTCGCAAGATTAAAACTCAAAGGAATTGACGGGGACCCGCACAAGCGGTGGATGATGTGGATTAATTCGATGCAACGCGAAAAACCTTACCTACCCTTGACATGGAATGAATCCTGGAGCGATTTGGGAGTGCCCGCAAGGGAACCTTCACACAGGTGGTGCATGGCCGTCGCTGCAT
+
GGGGFGCGGGGGFFCFGGGGFF6E<<B@CFGFEFEF@FFEGF<FGGGGFEFF6FCEFGGGFGGAFFGF98ECF@7FC@FFAFGGGDG7?F,CA<<F8CFG:FGG7:CCFFFGGG@DGGDG9F<EFEEFE9<FG8<DFGD5F>CCGC=F8FEEE8,3@3@FGGFFGFGCCFG,>FFDGGGFF@,BE9CCE5*/>C=>CGD;CFEEG6CGGCGFGF?79**;>CFFGGGDFD*8<>576=CDGC4CFFF(>>09C:)(4?AFFFD(8452),81<FFFFFFF>FF>??F0)
@M00689:251:000000000-CJTJ5:1:1101:24180:7143 1:N:0:8
CAGGATTAGATACCCTGGTAGTCCATGCCGTAAACGGTGGGCGCTAGGTGTAGGGGTCTTCCACGGCCTCTGTGTCGTAGCTAACGCATTAAGCGCCCCGCCTGGGGAGTACGGCCGCAAGGCTAAAACTCAAAGGAATTGACGGGGGCCCGCACAAGCGGCGGAGCATGTGGATTAATTCGATGCAACGCGAAGAACCTTACCTGGGCTTGACACACACCAGATCGCTGCAGAGATGTAGTTTCCCTTGTGGTTGGTGTACAGGTGCTGCATGGTCGTCGATGCAT
+
EFFFGG9EFDCCGEFC@@C6@CCEFECCFEBEGGGGEGEGGGGFFCEF<C@EE@CGGGG9@FCG@F@C:FAF<<C@=FEFCFGFACE>FGGGDGGDE=>>7::CEC@FGFFFCFFFC:FC>=F<D=CFG,>F3>D=DD<BCG=><C7F8FEGG@FGGG7CEDGG==**A999ECGFCFF:*;E<CEFGGD=CGEEGEFG89C<EFFF5*;55CFF*9357CCFG=FGD:C)9@6C4@=CDFC:F?F=9?F)*908?><6.4644?FF79).,-=4@FB003,--3.)
@M00689:251:000000000-CJTJ5:1:1101:14325:7240 1:N:0:8
CAGGATTAGATACCCTGGTAGTCCATGCCGTAAACGGTGGGCGCTAGGTGTAGGGGTCTTCCACGGCCTCTGTGTCGTGGCTAACGCATTAAGCGCCCCGCCTGGGGAGTACGGCCGCAAGGCTAAAACTCAAAGGAATTGACGGGGGCCCGCACAAGCGGCGGAGCATGTGGATTAATTCGATGCAACGCGAAGAACCTTACCTGGGCTTGACATACACCAGATCGCTGCAGAGATGTAGTTTCCCTTGTGGTTGGTGTACAGGTGGTGCATGGCTGTCGCTGAAGCTGT
+
GGFGFGGGGGGGFFFGGGGEFFGFFFFFECF@CFFFGGGDGGEFGGGGCGFGGGGEEGGGFFGGGGGGGGGGGGGGGFGGGDGGGGGGGGGGGGGGEGGEGFGGGFFFGGGGGDGEFEGGEDGGGGGGGGGGFFFE7>F>DFBFGGGGGFECCCFECF,FFGGECEGGGG7<FFCCFGFFGGGCCCCFFGDEEGEEGGGFGGGF7EGGGFCEFCCF>4497CGG465DFGGFFFGFFF:C7:*:**6247563<:09:?FDBBAF*90>:):>=>755,2::6?())).).
@M00689:251:000000000-CJTJ5:1:1101:14317:7256 1:N:0:8
CAGGATTAGATACCCTGGTAGTCCATGCCGTAAACGGTGGGCGCTAGGTGTAGGGGTCTTCCACGGCCTCTGTGTCGTGGCTAACGCATTAAGCGCCCCGCCTGGGGAGTACGGCCGCAAGGCTAAAACTCAAAGGAATTGACGGGGGCCCGCACAAGCGGCGGAGCATGTGGATTAATTCGATGCAACGCGAAGAACCTTACCTGGGCTTGACATACACCAGATCGCTGCAAAGATGTAGTTTCCCTTGTGGTTGGTGTCCAGGTGGTGCATGGCTGTCGCTGCCT
+
GGGGGGGGGGGGGGGGGGGGGGGGGFGGGGGGGGGG,FFE@@@FGGGGGGFE9F:@FC@FG9FG,6@FGGG<FFFG:F,BCGFFGEGEG@EFFF+CFGGFGGGGDGGFEFGGG7CFGGEEDGFG,FDGGGGGFGGGCEFGGFGGGGGGGGGGG8FFGGGCCC@CEDE>FGGGGCGF:CFGGFFC@EGGGDGGCEGGGGGGGGGGG+:5CGGG<FCD*=?6<F**09*>F*/)***2=6?*2:?>FFFBF4<937<80<3F)=2))9)-7,93AB>4?:?D62:((,4
@M00689:251:000000000-CJTJ5:1:1101:12545:7280 1:N:0:8
CAGGATTAGATACCCTGGTAGTCCTAGCTGTAAACGATGATCACTGGGTGTGGGGATGAGAAGTCTCTGTGCCGAAGCAAAAGCGATAAGTGATCCGCCTGGGGAGTACGTACGCAAGTATGAAACTCAAAGGAATTGACGGGGACCCGCACACGTGGTGGAGCATGTGGTTTAATTCGACGCAACGCGAGGAACCTTACCAGGTCTTGACATACTCGGAATTTGTTGGAAGCAACGAAGTGCCTTCGGGAACCGAGATACAGGTGCTGCATGGTTGTCGCTGCAT
+
GGGGGGGGGGGGGGGGGGGGGGGGGGGGDFGGGGGGEGGGFFFFGGGGFGGGGGGFECCCFAFFGGGGDG@AFEC@EGFF<6CF7CF@EFF9FGGGEGGDECFEGGGGGGGFFGGGGGGGGGAEEGAF<=FDGGGGGCAFGGGGGGGECG8CE8CF>BFFFGFGFFFGGGGGGGFFGGFGGD5>8ECGEGDEGGGGCGFGGG6BFGGGF7F9CFG+>B3C3DCCCGGF><FFFFFG539CDDGFFF465@9CCFE02(3166:1BF?>B<>FB>FFF>4(4:607<
@M00689:251:000000000-CJTJ5:1:1101:22304:7286 1:N:0:8
CAGGATTAGATACCCTGGTAGTCCATGCCGTAAACGGTGGGCGCTAGGTGTAGGGGTCTTCCACGGCCTCTGTGTCGTAGCTAACGCATTAAGCGCCCCGCCTGGGGAGTACGGCCGCAAGGCTAAAACTCAAAGGAATTGACGGGGGCCCGCACAAGCGGCGGAGCATGTGGCTTAATTCGATGCAACGCGAAGAACCTTACCTGGGCTTGACATACACCAGATCGCTGCAGAGATGTAGTTTCTCTTGTGGTTGGTGTACAGGTGATGCATGGCCGTCGCGGCATCGGTCT
+
GGGFGGGGGGGGGEFGGGGGGGGGFGGGGGGGGGGGGGF7+DCFGGECFFFGGGG7FGGGGEFGFEGGGFGGGGGGDFFGGGGFGGD7FFGGGGDG:FGGGGGDFGGC:BFGGDGGGGDGGGFGGGGGEGGGC,3DFGGFGAFGGGG7CCEC7*CFFGF*CC*=EGGGGFFGG*;;CC7CFFEFCECEF5ECCCCCE6CGFFGGGGGGGGGGGG7:C??G4CC7FC*C>39FF?F*9?F>F7:D?*9<4?6<37327?65<?A))904@>A>>F)7))4(,4((441(,(,44
@M00689:251:000000000-CJTJ5:1:1101:22311:7304 1:N:0:8
CAGGATTAGATACCCTGGTAGTCCATGCCGTAAACGGTGGGCGCTAGGTGTAGGGGTCTTCCACGGCCTCTGTGTCGTAGCTAACGCATTAAGCGCCCCGCCTGGGGAGTACGGCCGCAAGGCTAAAACTCAAAGGAATTGACGGGGGCCCGCACAAGCGGCGGAGCATGTGGATTAATTCGATGCAACGCGAAGAACCTTACCTGGGCTTGACATACACCAGATCGCTGCAGAGATGTAGTTTCCCTTGTGGTTGGTGTACAGGTGATGCATGGCCGTCGCTGCAT
+
GGGGGGGGGGGGGGGGGGGGGGGGGGFGGGGGGGGGGGGC7FGGGEGFFGGGGGGEGGGGGGGGFEGGGGGDGGGGGGGGGGGGGDGGGGGGGGGGGGGGGGGGFGG:CFGGG>FGFGCFEGGGGGAFGGGGGGFFCFGFGFGGEGGDGGGCGGGEG8FF7C8CEEGGGGGFG7FGGGGGGF+A9EGGGDGEE*:CGGGGGGGGGGGCFGGGCFFGGFFGGF4CFGFGFDGF?FGCBFGGFGGGFFFFFFBFGFF?BF6FFFF2?F?9FAB<BF@FFDBBB>?09>F
@M00689:251:000000000-CJTJ5:1:1101:13506:7375 1:N:0:8
CAGGATTAGATACCCTGGTAGTCCACGCTGTAAACGATGATTGCTAGTTGTCGGGTGGCATGCCATTCGGTGACGCAGCTAACGCATTAAGCAATCCGCCTGGGGAGTACGGTCGCAAGATTCAAACTCAAAGGAATTGACGGGGACCCGCACAAGCAGCGGAGCGTGTGGTTTAATTCGATGCAACGCGAAGAACCTTACCAGGCTTTGACATGCAGTAGCACCTCTCGTAACGAAGAGTGCCCGCCAGGGCGGGCGGCACAGTGGCTGCATGGCCGTCGCTTCCT
+
AFGGF@FFFFGGGGFGGGGGGGEDGGGGGEFCFDDFGGGAGGGGFGGGGGGGEF7FGGGGGGGGGGGGGGG7FGDEE7FFEGGEGGGGG9CFGEDGCBEFGFGGGEFG8FG7BFEGG@FGGG,EFGCCGGGFGGGGFGA<FGGGC@FC@@EGEGFCCCFGCGG*@:>*5@@315,@EFC@@F7;7E77=55ECEGGGFEFGCF:*>EGFGCFF++27=@*;7CGG4*27*1>>3**007CCGGF7732>)4**))(((()(08?/*)->03(<*)5).-,-1(((.)
@M00689:251:000000000-CJTJ5:1:1101:13506:7394 1:N:0:8
CAGGATTAGATACCCTGGTAGTCCACGCTGTAAACGATGATTGCTAGTTGTCGGGTGGCATGCCATTCGGTGACGCAGCTAACGCATTAAGCAATCCGCCTGGGGAGTACGGTCGCAAGATTAAAACTCAAAGGAATTGACGGGGACCCGCACAAGCAGCGGAGCGTGTGGTTTAATTCGATGCAACGCGAAGAACCTTACCAGGCTTTGACATGCAGTCGCACCTCTCGTAACGGAGAGTGCCCGCAAGGGACGGCTGCACAGGTGCTGCATGGCCGTCGCTGCAT
+
GGGGGGGGGGGGGGGGGGGGGGGGGGGGGGGGGGGGGGGGFGGGGGGGGGGGGGGFF:FGGFGGFGGGFFG76F@FEFGG<FFCFEGGFEFGEGGGGEGGG@CDGEFGCGGEGGGGGCFGGGGFGAFGGGDGGFGGGGF9FGGGGGGGGEGGGGGGGGGGEEGGGEGDGGGGGGGFGGGG8F;EFGGGGCECCEEGGGGCGG;8EFGGGGGGGGCFFFFGDD5DGGGGFDG>FED7;@DCFGGGFFF9@D?DFFFB>F>B(?)3FFFDFFF?FF>FFF>>06?:>2A
@M00689:251:000000000-CJTJ5:1:1101:21602:7468 1:N:0:8
CAGGATTAGATACCCTGGTAGTCCATGCCGTAAACGGTGTTCGCTAGGTGTAGGGGTCTTCCACGGCCTCTGTGTCGTAGCTAACGCATTAAGCGCCCCGCCTGGGGAGTACGGCCGCAAGGCTAAAACTCAAAGGAATTGACGGGGGCCCGCACAAGCGGCGGAGCATGTGGATTAATTCGATGCAACGCGAAGAACCTTACCTGGGTTTGACATGGCCGCTAATCTCACAGAGATGTGAGGTCCTTCGGGGGCGGTCACAGATGGTTCATGGCCGTCGCTGCAT
+
GGGGGGGGGGGGGGGDGGGGGGGGFGGGGEGGGGG;;FF@,F@FGGGGGGG9FG,@BFFFCAFGG@FEGGFFGGGGGDFGGGGGGGGGGGGFGAFGEGGEGGGFEGGEEFFGFEGGEG:CEFFF@<FGGGGGGAFFGGGGGFGEGEGEGGGEGEG@FGG<FFCE=8CCG?FEC3CFG?FFGCCGFGGGG5CCEEDEFGGGGGGGGGGGFEGC>FGG457C)/93CCGCF::?9FGDF*:7:*7C>F=AFF49CB>(,39),*)(**).*))66*<?D@((4<(244
@M00689:251:000000000-CJTJ5:1:1101:22790:7609 1:N:0:8
CAGGATTAGATACCCTGGTAGTCCATGCCGTAAACGGTGGGCGCTAGGTGTAGGGGTCTTCCACGGCCTCTGTGTCGTAGCTAACGCATTAAGCGCCCCGCCTGGGGAGTACGGCCGCAAGGCTAAAACTCAAAGGAATTGACGGGGGCCCGCACAAGCGGCGGAGCATGTGGCTTAATTCGATGCAACGCGAAGAACCTTACCTGGGCTTGACATACACCAGATCGCTGCAGAGATGTAGTTTCCCTTGTGGTTGGTGTACAGGTGTTGCATGGTCGTCGCTGCAT
+
GGGGGGGGGGGGGGGGGGGGGGGGGGGGGGGGGGGGGGGCCGGGGGGGGGGGGGDDGGGGGGGGCGGGGGGFGGGGEGGGGGGFGEGEGGDDGGGGGGGGGGGGFFDEGGGGGDEGEGGGEGGGGGGGGGGGDCCAFGGGGGGE7E@@EGGCGEG<8CGFEGEDCCEDGFGFG*;ECFGGGFFFFGGGGCEE55:CGGGGGGGGGC:CFGGGCFDFFFFGGG47DGFGFCGF4875BFGCCGGGFFFFFFFGDFF?0<BFFF><@FF8B<<<>@;FF>BF09?:B74
@M00689:251:000000000-CJTJ5:1:1101:27840:7621 1:N:0:8
CAGGATTAGATACCCTGGTAGTCCATGCCGTAAACGGTGGGCGCTAGGTGTAGGGGTCTTCCACGGCCTCTGTGTCGTAGCTAACGCATTAAGCGCCCCGCCTGGGGAGTACGGCCGCAAGGCTAAAACTCAAAGGAATTGACGGGGGCCCGCACAAGCGGCGGAGCATGTGGATTAATTCGATGCAACGCGAAGAACCTTACCTTGGCTTGACATACACCAGATCGCTGCAGAGATGTAGTTTCCCTTGTGGTTGGTGTACAGGTTCTGCATGGTCGTCGCTGCAT
+
FFDGGGAFFGFGGGGGDFGFEFFGGGEEFDGGEGGGGGFEEGGGGGGGFGF@AFEGGGGGGGGGGGGGGGGGGFGGEGGGGGFFGGGGGGGDFGGGGGGEGGGFFFC7BFEGGDDECGEGGGGGGGGGGGGGGGGFFGGGGDF>BF7FGGGGD*CED>CCFFCGGGGGFG:9@F<@FGGFGGCFFGGGGGGCECGGFCFFGGGFG+AFFGGGFGGGCFFGFGFC6DC35*C@4/759?FFGGGG*9FDFFFGG><?2??F29<).9*4BAAFBF>8@B9:993:>?<
@M00689:251:000000000-CJTJ5:1:1101:3082:7710 1:N:0:8
CAGGAGTAGATACCCTGGGAGTCCATGCCGTAAACGGTGGGAGCTAGGGGTAGGGGTAGTCCAAGGCCACGGTGGGGTAGCGAAAGGAGAAAGGGCCCAGCAGGGGGGGTAGGGCGGGAAGGAGAAAAATCAAAGGAATGGAAGGGGGCCGGGACAAGAGGGGGAGAAGGGGGAGGAAAGCGAGGGAAGGGGAAGAAACTGACGTGGGTGTGACAAACAGCAGAACGCGAGAGAGAGGAAGGGTCACTGGGGGTGGGTGTACAGGGGATGGATGGCCGTCGTGGCACCGGTTT
+
CAFFF;FFGCE<C=C<<@,;@C,,<CC@C66,6<,88,C6@,,+,6@<,686B<@:,6B,,<<,CFC6,,6@6:++6+,8,+4>+4,CC,44:,84+849:,:B=C+*8*/*28,*/*2/:E2//,:8**+30208083,3:,0;888***1*1*//:*2:**/*/2**2;8C5**/8+**28*/*/2***:7::80*2++2+;*::C**)2*+0*045079DF*5//)))75;DC7>*273*0)8))*0(1907-,-404/))0)0,).(()9;))0-(-((-(.)((--((
@M00689:251:000000000-CJTJ5:1:1101:12620:7735 1:N:0:8
CAGGATTAGATACCCTGGTAGTCCTAGCTGTAAACGATGATCACTGGGTGTGGGGATGAGAAGTCTCTGTGCCGAAGCAAAAGCGATAAGTGATCCGCCTGGGGAGTACGTACGCAAGTATGAAACTCAAAGGAGTTGACGGGGAGCGGCACAAGTGGTGGAGCATGTGGTTTAATTCGACGCAACGCGAGGAACCTTACTAGGTCTTGACATACTCGGAATTAGTTGGACGCAACGAAGTGCCTTCGGGAACAGAGATGCAGGTGCTGCATGGCCGGCGATGATTCGGTCTCTT
+
FCFGGEFFFGAFFCFFFGFGGEEC,CEEEC,6<6<BF,CEFC@F,C<E6B6CEDECCCFEE<CCACCFFFGFF:@::+C@B@,ECCEFFG?F,CCFE7FCBEFC,84B<FEF+>C@4>9C<BFCF,,CF,C9,A,6,57E=FCC=+3+83B=,@=,=B=F7FGFE6FFF=3*3@@DC9DCDG>1:CEC>=5=CG*=69>:+=FC+@9CFG49+>?F*8)8*7*+2;:*)2*.0.9<BF3C*90:=*74.83)1)01:(.*.9<0.)).=>22:<5)))(((-:)).:(0,(-)6)
@M00689:251:000000000-CJTJ5:1:1101:12607:7748 1:N:0:8
CAGGATTAGATACCCTGGTAGTCCTAGCTGTAAACGATGATCACTGGGTGTGGGGATGAGAAGTCTCTGTGCCGAAGCAAAAGCGATAAGTGATCCGCCTGGGGAGTACGTACGCAAGTATGAAACTCACAGGAATTGACGGGGACCCGCACAAGTGGTGGAGCATGTGGTTTAATTCGACGCAACGCGAGGAACCTTACCAGGTCTTGACATACTCGGAATTTGTTGGACGCAACGAAGTGCCTTCGGGAACCGAGATACAGGTGCTGCATGGCCGTCGCTGCAT
+
GGGGGGGGGGGGGGGGGGGGGGGGGGGGGGGGGGGG:FGFFGGGGGGGGGGG>C+@CFEGFGGGGGGGEFAFGG7@:FF<<EEFC@EF:FFA<FGGFGGGG@EEFGGFFGGFGGGGGDGGGFF<FGGGD,AFFGGFG9,CFGGGGGGGGG+BE8FFFDFFCCFGFFCGFGGGGCDGGGFGDEGC>EGGGC7=EGGGGGFGGGGGGGGGFFG?FCECGF)/1CFG7CF<AF*5>EDG>;DGGFGGFFF<3>;5DF:12>:7<@9?F;FA7>(6<5>@3@B096095A
@M00689:251:000000000-CJTJ5:1:1101:21780:7974 1:N:0:8
CAGGATTAGATACCCTGGTAGTCCACGCCCTAAACGATGTCGACTGGTTGTTGGGGGTTTGACACTCTCAGTAACGAAGCTAACGCGTGAAGTCGACCGCCTGGGGAGTACGGCCGCAAGGTTAAAACTCAAAGGAATTGACGGGGACCCGCACAAGCGGTGGATTATGTGGATTAATTCGATGCAACGCGAAAAACCTTACCTACCCTTGACATGTCCTGGAGGCTGGGGAAACCCGGCTGTGCCCGAAAGGGAACGGGAACACAGGTGCTGCATGGCCGTCGCTGCATCCGT
+
GGGGGGGGGFGGGGGGGGGFFGGGGFEGDGGGGGGGDFGGGGFEGGGGGGGGGGGCEGGGGGGGGGGGGFGGGCFE6?FFGGEGCGGGEE@FFFFFGGGGGFFFDCGEF@F:F7:FG77=FD=EFGEGGGFFG9<CBGF@FGEGGGCGE<*C8BC7DFBFGEEFGGFCGGCC,CBFGFGGGGGGGGGCC5=5>5E8CCFGGGGGGGGFFF4<CEF4FFFGFF<*73C55CC3>FGGF>DDD)><FFFF)07DD)7:::0>0><2:5>2F0>ABFFFF@??999(7?62(.6(,3
@M00689:251:000000000-CJTJ5:1:1101:21759:7982 1:N:0:8
CAGGATTAGATACCCTGGTAGTCCACGCCCTAAACGATGTCGACTGGTTGTTGGGGGTTTGACACTCTCAGTAACGCAGCTAACTCGTGAAGTCGACCGCCTGGGGAGTACGGCCGCAAGGTTACAACTCAAAGGAATTGACGTGGACCCGCCCCATCGGTGTATTATGTGTATTAATTCGCTGCAACTCTAAAAACCTTACCTACCCTTGACATGTCCTTGTTGCTGGTGACACCCGGCTGTGCCCGAATGGTAACGTGAACACAGTTGCTTCCTCGCCTTACCTTCCTCTGTT
+
FFGGGGGEEGGAFFGFGGGGGGGFGGGGFGGGGGGGGG@FF@@EFCEED7CG,C+6@FCC7,9CFGGGG,,CE,F,+@FFFGAF,C,C,E7,<C4:FF7=CFE@<+CCF,C7BFD+8+C+:C<?,,,8=>,,B,,,@>F9BCC+++3,>FEG*B>F,?7@CC*,>D;;;FF,,7C6,@C;**4;C,?B,,+21+++=BCG7CFG+==ECF9?9+<4C6:C:2+0;CC*?**197*7>))95)2**75(0)(27**62<,)(.64))0)1-)))*99*)32(,)(.44704<A)).
@M00689:251:000000000-CJTJ5:1:1101:13212:8034 1:N:0:8
CAGGATTAGATACCCTGGTAGTCCATGCCGTAAACGGTGGGCGCTAGGTGTAGGGGTCTTCCACGGCCTCTGTGTCGTAGCTAACGCATTAAGCGCCCCGCCCGGGGAGTACGGCCGCAAGGCTAAAACTCAAAGGAATTGACGGGGGCCCGCACAAGCGGCGGAGCATGTGGATTAATTCGATGCAACGCGAAGAACCTTACCTGGGCTTGACATACACCAGATCGCTGCAGAGATGTAGTTTCCCTTGTGGTTGTTGTACAGGTGATGCATGGCTGTCGCTTCAT
+
GGGGGGGGGGGGGGGGGGGGGGGGG@FGGGGGGGGGDGG@:FDFGEGGGGG,CFC7BBFGG9CF,+@FCFG<FCCF,C<=BF<,ECG+CFFE<EBFFGG7F=CFEEGC+B<EF@FBFGGEE7<F8FFFFGGGGGGGF7FE9<DFEGDBEGGGG7FEFGGG*=C*?EECFGGGC7FG@CFGGG?GGGGEFDGGCGEGFFGGG9ECC95*CGGE7C9?:??GFGFF6F55:*CFFF39FFG7CGGGFFFA67AF:@F<,4.<28444=46@)6)67;FF)870::(,)6
@M00689:251:000000000-CJTJ5:1:1101:26128:8050 1:N:0:8
CAGGATTAGATACCCTGGTAGTCCACGCCCTAAACGATGCATACTTGGTGTGAGCGATTCATTTCGTTCGTGCCGGAGCTAACGCGTTAAGTATGCCGCCTGGGGAGTACGGTCGCAAGGCTGAAACTCAAAGGAATTGACGGGGACCCGCACAAGCAGCGGAGCGTGTGGTTTAATTCGATGCAACGCGAAGAACCTTACCAGGCTTTGACATGCAGTCGCACCTCTCGTAACGGAGAGTGCCCGCAAGGGACGGCTGCACAGGTGCTGCATGGCCGTCGCTGCAT
+
GGGGGGGFGGGGGGGGGGGGGGGGGGGGGGGGGGGGGGGGGGGGGGGGGGGGGGGGGGGGGGGGGGGGGGGGGGGGGGGGGGGGGGGGGGGGGGGGGGGGGGGGGGGGGGGGGGGGGGGGGGGGGGGGGGGGGGGGGGGGGGGGGGGGGGGGGGGGGGGGGGGGGGGGGGGFFGGGGGGGFGGGFGGGGGGGEGGGGGGGGGGGGGGGGGGGGGCFFFFFGGGGGFGGFGGFFFGGFFGGGGGGFFF(>>BGFF@6>FFDFFFFFFFFFBFFBFFFFD9FFFFFFF<
@M00689:251:000000000-CJTJ5:1:1101:5446:8070 1:N:0:8
CAGGATTAGATACCCTGGTAGTACATGCCGTAAAAGGTGGGCGCTAGGTGTCGGGGTCTTCCACGGCCTCTGTGTCGTAGCTAACGCATTAAGCGCCCCGCCTGGGGAGTACGGCCGCAAGGCTAAAACTCAAAGGACTTGACGGGGGCCCGCACAAGCGGCGGAGCATGTGGATTAATTCGATGCAACGCGACGAACCTTACCTGGGCTTGACATACACCAGATCCCTCCAGAGATGTAGTTTCCCTTGTGGTTGGTGTCCAGGTGATGCATGGCCTTCGCTGCATCTGCCTAT
+
C<ECFFCGGDFFFF<C@@FED6,C@EEEF:FCEG,FEG@EFGG7C@FGC,;,8++BGEGFFGCGCGD+8EFGG<EDCFE?CFGF@FEEFFFEF9:CFG74:>FFF+>==FBFGGCF7+@>FGGGGFAB@CFAF,,@D7FGGGGEDGG7BGEGGDFGFGCECFC*/:>CFGG97+<FCF@A7@EGGDGFF=CEECEE*?8CF?+<EC5::C>*9CC7*6?DG55***+26**09?C*9F>C*:776@*)97:C*<>092(5)/58)00)*)))-*.767)5(-4210.<9)))))-
@M00689:251:000000000-CJTJ5:1:1101:10458:8153 1:N:0:8
CAGGATTAGATACCCTGGTAGTCCATGCCGTAAACGGTGGGCGCTAGGTGTAGGGGTCTTCCACGGCCTCTGTGTCGTAGCTAACGCATTAAGCGCCCCGCCTGGGGAGTACGGCCGCAAGGCTAAAACTCAAAGGAATTGACGGGGGCCCGCACAAGCGGCGGAGCATGTGGATTAATTCGATGCAACGCGAATAACCTTACCTACCCTTGACATGTACGGACTCCTCCAGAGATGGGGGTGTGCCCGAAAGGGAGCCGTACCACAGGTGCTGCATGGCCGTCGCTGCAT
+
GGGGGGGGGGGGGGGGGGGGGGGGGGGGE@FGGGGGDGF++FFGGGGGGGGGGGGCFGGEGG,C,+@@CGGAEAFG7FD<FECFGC7CE:E,5CFFGGG7=4C@EGG++B,F=+=F>F:3+8FF@G9=FFDFGC>D8,FCFGGGGC7FCCEDEEEE88F7*<1*8:C8CFGCG?09+7+<D8F7+;E7E=CCECE8?++<C?CFC+<0*<F6C<CC>89FC)9))*3:79C:*.*09)9*)9)9)99<7:15945(,0,5,)((*9<(743,)9*0@?(82(4719?<65>
@M00689:251:000000000-CJTJ5:1:1101:13197:8261 1:N:0:8
CAGGATTAGATACCCTGGTAGTCCTAGCCCTAAACGATGATTGCTTGGTGTGGCAGGTACCCAATCCTGCCGTGCCGAAGCTAACGCGTTAAGCATCCCGCCTGGGGAGTACGGTCGCAAGGCTAAAACTCAAAGGAATTGACGGGGGCCCGCCCAAGCGGCGGAGCATGTTGCTTAATTCGACGCAACGCGAAGAACCTTACCAAGGTTTGACATGCAGGGAAAAGCCGTAGAGATATGGTGTCCGTAAGGGTCCTGCACAGGTGCTGCATGGTCGTCGCTGCAT
+
GFGGGGGGGGGGGGGGGGGGGGGGFFGGGGGGGGGGGGGGFGGGGGGGGGGGGGGGGGGGGGGGGGGGFGGEGFGGC+@FFGADGFGGGGEFGGFGGGG>FGGFCFGCFGEGGDGGGGDFEGGFGFFFGGGGGFFFD<FDDFFGGGGGGGGGG7FFGFGF7F@8?EGEGGFGGGFG9C?FG=CEEGG8:EEGE5=EGGGGGGGGGFGDFGGGGGFFFFFFFC7DG<6CFDDBB@GGFFGGCF*1<FF:F:1CCFFFFFF?>=?<FFFA??BAB>FF@FF99?3>4A
@M00689:251:000000000-CJTJ5:1:1101:12276:8394 1:N:0:8
CAGGATTAGATACCCTGGTAGTCCACGCCTTAAACTATGAATACTAAGTGTCGGCGGGTTACCGCCGGTGCCGCAGCTAACGCATTAAGTATTCCGCCTGGGGAGTACGGCCGCAAGGTTGAAACTCAAAGGAATTGACGGGGGCCCGCACAAGCGGTGGAGCATGTGGTTTAATTCGACGCAACGCGCAGAACCTTACCAGGGTTTGACATCCTGCGACCGCCCTCTAATAGGGGTTTTCCCGCAAGGGACGCAGAGACAGGTTCTGCATGGCCGTCGCTGCAT
+
GGGGGGGGGGGGGGGGGGGGGGGGGGGGGGGGGGGGFGGECFGGGGGGGGGGGGGGGCFFDGG7FGEEGCFGFGB>FG<<FBFCFGDD<F9EFGGEGGGFC@C:CCFGB:FFCG@FECFG<<,3@DFCCB9FGA@F<DFCFFGGGGGGE@EGGGGGGEFEFGGFGGGFFGGGCCGFG@?E5EE8ECC>EECE?FFGGFGGG?;CGFGE?FCEGGG:F>:DDGGGGGGGF7C*64CCEEGGGGGDD))2)<(95B>0(3(88F(<*=F<F96),<@)7.,4?172<
@M00689:251:000000000-CJTJ5:1:1101:18958:8413 1:N:0:8
CAGGATTAGATACCCTGGTAGTCCATGCCGTAAACGGTGGGCGCTAGGTGTAGGGGTCTTCCACGGCCTCTGTGTCGTAGCTAACGCATTAAGCGCCCCGCCTGGGGAGTACGGCCGCAAGGCTAAAACTCAAAGGAATTGACGGGGGCCCGCACAAGCGGCGGAGCATGTGGATTAATTCGATGCAACGCGAAGAACCTTACCTGGGCTTGACATACACCAGATCGCTGCAGAGATGTAGTTTCCCTTGTGGTTGGTGTACAGGTGATGCATGGCCGTCGCTGCAT
+
GGGGFGGGGGGGGGGGGGGGGGGGGGGGGGGGGGGGGGGCCGGGGGGGGGGGGGDGGGGGGGGGCEGGGGGEGGGGEGGGGGGCG7FEGGGGFGGGGGGGGGGGFGEFCFEGEEGGGGGGCFGGFFFFGGGGFCE:CDFFGFGDCBE:EGGCG:FCFFGGCFGDE=EGGGGGGGGGFGGGG5CE+CFCGGGGG5:C8EGGGFGGGCEGFGGGCGFFFFFGGF54CFFGF3D:4F3>F?FDCFFGFFFFF?AC>FF:1:0FAFF25F4994A2<6)>FFFB9>B09?F
@M00689:251:000000000-CJTJ5:1:1101:27298:8616 1:N:0:8
CAGGATTAGATACCCTGGTAGTCCATGCCGTAAACGGTGGGCGCTAGGTGTAGGGGTCTTCCACGGCCTCTGTGTCGTAGCTAACGCATTAAGCGCCCCGCCTGGGGAGTACGGCCGCAAGGCTAAAACACAAAGGAATTGACGGGGGCCCGCACAAGCGGCGGAGCATGTGGATTAATTCGATGCAACGCGAAGAACCTTACCTAGGCTTGACATACACCAGATCGCTGCAGAGATGTAGTTTCCCTTGTGGTTGGTGTACAGGTGCTGCATGGCCGTCGCTGCATCGTTCT
+
GGGGGGGGGGGGGGGGGGGGGGGGGGGGGGGGGGGGGGGGGGGGGGGGGGG9FGE>FFGGGGGGGGGCFGGGGGGGGFGGGGGGGGGGGGGGGGGGGGGGGGGGGGGEEGGGGGG>GGGGGGGGGGGGGGGGCGGFGGGGGGGGGGGGGGGGGGGGGGGGGGGGGGGGFGGCFCGCFGGGGGGFGGGGGGGGGGGGGFFFGGGGG+<F?CDGGGGG>@FD5****0:D@G3F:FFGF4:*CDFG?F?A*.6DCFF?((-8<*)6)/)4*442:@)5/7>6>>BF6:9)(,,((
@M00689:251:000000000-CJTJ5:1:1101:27281:8620 1:N:0:8
CAGGATTAGATACCCTGGTAGTCCATGCCGTAAACGGTGGGCGCTAGGTGTAGGGGTCTTCCACGGCCTCTGTGTCGTAGCTAACGCATTAAGCGCCCCGCCTGGGGAGTACGGCCGCAAGGCTAAAACACAAAGGAATTGACGGGGGCCCGCACAAGCGGCGGAGCATGTGGATTAATTCGATGCAACGCGAAGAACCTTACCTGGGCTTGACATACACCAGATCGCTGCAGAGATGTAGTTTCCCTTGTGGTTGGTGTACAGGTGCTGCATGGCCGTCGCTGCAT
+
GGGGGGGFGGGFEEFGFGGGGGFGGGGGGGGGGGGGGGGGGGGGGGGGGGFGGGGGEGGGGGGGGGGGGGGGGGGGGGGGGGGGGGGGGGGGGGGGGGGGGGGGGGGGGGGGGGGGGGGGGGGGGGGGGGGGGGGGGGGGGGGGGGGGGGGGDDGGGGGGEGGGGGGGGFFFFG9CFGGGGGG?FGGGGGGGGGGGGGGGGGGFFFFGGCGGGGGGGFFFFGGGFGGGFDC@FFGF?FGGGGGFFFFFFFFFDFFFFFFFFFDFF66:4>DBBFFFFFF9204?9(4
@M00689:251:000000000-CJTJ5:1:1101:23989:8626 1:N:0:8
CAGGATTAGATACCCTGGTAGTCCATGCCGTAAACGGTGGGCGCTAGGTGTAGGGGTCTTCCACGGCCTCTGTGTCGTAGCTAACGCATTAAGCGCCCCGCCTGGGGAGTACGGCCGCAAGGCTAAAACTCAAAGGAATTGACGGGGGCCCGCACAAGCGGCGGAGCATGTGGATTAATTCGATGCAACGCGAAGAACCTTACCTGGGCTTGACATACACCAGATCGCTGCAGAGATGTAGTTTCCCTTGTGGTTGGTGTACAGGTGTTGCATGGTCGTCGCTGCAT
+
GGGGGGGGGGGGGGGGGGGGGGGGGGGGGGGGGGGGGGGGGGGGGGGGGGGEFECEGGGGGGGGGGGGGGGGGGGGGGGGGGGGGGGGGGGGGGGGGGGGGGGGGGGGGGGGGGGGGGGGGGGGGGGGGGGGGGGGGGGGGGGGGGGGGGGGGGGGGGGGGGGGGGGGGGGGGGGGGGGGGGGGGGGGGEGGGGGGGGGFFGGGGGGGFGGGGGGGGFFGGGGGGGGGFGGFFFG5FFGFGGGGFFFFFF9FGFFF2?BFFFFFFFFABFFFFFFFFFFFFFBFFFF
@M00689:251:000000000-CJTJ5:1:1101:21314:8646 1:N:0:8
CAGGATTAGATACCCTGGTAGTCCATGCCGTAAACGGTGGTCGCTAGGTGTAGGGTTCTTCCACGGCCTCTATGTCGTAGCTAACGCATTAAGCGCCCCGCCTGGGGAGTACGGCCGCAAGGCTAAAACTCAAAGGAATTGCCGGGGGCCCGCACAAGCGGCGGAGCATGTGGATTACTTCGATGCAACGCGCAGAACCTTACCTGGGCTTGACATACACCAGATCTCTGCAGAGATGTAGTTTCCCTTGTGGTTGGTGTACAGGTTATGCATGGCCGTCGCTGCAT
+
CEFGGFGGGGGGGGGGGGGGGGGFGGFGGGGGG@FGEGGC8EFEGFG,@CF,FGG@EFGGGCCF::CFGGG9FCFF,CFFEFC<F=FBFGGGFGCGGGGFGGGFFGC7+C8BF+@C:E::B=D=<=C9FFGCF3=:FCFFD,B>++::EFG7>1C*4:FG>ED7*8C*?+<9C+A<9+3AF*;C+;C::57:*:78?FD>@7EGG?C5>FC50<+::?4FGD5*97+:9*>6:*/**6C:>FFFF=66F)6<CFF(,8(8<@92)9*)942:>?)8?5>B07:114<
@M00689:251:000000000-CJTJ5:1:1101:27499:8658 1:N:0:8
CAGGATTAGATACCCTGGTAGTCCTAGCCCTAAACCATCAGGACTTGGGGTTTGCCCTGTACGGGGCAAGTCCCGTAGCTAACGCGTTAAGTCCTGCGCCTGGGGAGTACGGTCGCAAGGCTGAAACTCAAAGGAATTGACGGGGACCCGCACAAGCGGTGGAGCATGTGGTTTAATTCGATGCAACGCGAAGAACCTTACCAGGACTTGACATGGGGTCGCCGCGTCCAGAGATGGGCGTTCCCGCAAGGGCGGCCTGCACAGGTGTTGCATGGTTGTCGCTGCAT
+
GGGGGGGGGGGGGGGGGGGGGGGGGGGGGGGGGGGGGGGGGGGGGGGGGGGGGGGGGGGGGGGGGGGGGGGGGGGGGGGGGGGGGGGGGGGGGGGGGGGGGGGGGGGGGGGGGGGGGGGGFGGGGGGGGGGGGGGGGGGGGGGGGGGGGGGDGGGGGGGGGGGGGGGGGGGGGGGGGGGGGGGGGGGGGGGGEGGGGGGGGGGGGGGGFFGGGF?C>DFGGGGGGDCDEGGFFFFCFFFDGGDFFFFFFFFGGDD69FFFB@22@FFFFFA?FFFFFF046?FF>?4
@M00689:251:000000000-CJTJ5:1:1101:21327:8658 1:N:0:8
CAGGATTAGATACCCTGGTAGTCCATGCCGTAAACGGTGGGCGCTAGGTGTAGGGGTCTTCCACGGCCTCTATGTCGTAGCTAACGCATTAAGCGCCCCGCCTGGGGAGTACGGCCGCAAGGCTAAAACTCAAAGGAATTGACGGGGGCCCGCACAAGCGGCGGAGCATGTGGATTAATTCGATGCAACGCGAAGCACCTTACCTGGGCTTGACATACACCAGATCGCTGCAGAGATGTAGTTTCCCTTGTGGTTGGTGTACAGGTGATGCATGGCCGTCGCTGCAT
+
EFFGGGGGGGGGGGGGGGGGGGGGGGGGGGGGGGGGGGG@7FGGGEGGGGG,FGEDGGGGGGFGGGGGGGGDGGFGFGD@FGE?FEGCFGAGEGGGGGGGGGGGCD:::FEGG:FGDGGGGFEGGGEFGGGGGGGFGGGGGCGGGEEEGGGCE*CF88FFCF8*=CEGGCGGGFGG@9FFG:+A:EFGGEGGDGC*<FGGGGGGGGCCGGGG5CGFD??GG59>DFFGF3DF@FGFB?G7CFGGFFFFFFFD5F@33?FFFFA-<B))9:A7:=<FF399>BF:B0>
@M00689:251:000000000-CJTJ5:1:1101:19102:8661 1:N:0:8
CAGGATTAGATACCCTGGTAGTCCACGCCGTAAACGTTGGGCGCTAGGTGTGGGATCCTTCCACGGATTCCGTGTCGCAGCTAACGCATTAAGCGCCCCGCCTGGGGAGTACGGCCGCAAGGCTAAAACTCAAAGGAATTGACGGGGGCCCGCACAAGCGGCGGAGCATGTTGCTTAATTCGATGCAACGCGAAGAACCTTACCTGGGCTTGACATACACCAGATCGCTGCAGAGATGTAGTTTCCCTTGTGGTTGGTGTACAGGTGTTGCATGGCTGTCGCTGCAT
+
FFGGGGGGGGGGGFGGGGGGGGGGGGGGGGGGGGGGGGGGGGGGGGGGGGGGGGGFFGGGGGGGGGDEGGGGGGGGGGGGGGGGGGGGGGGGEGGGGGGGGGGGFGGGGGGGGGGGGGGGGGGGGGGGGGGGGGECDFGGGCFGEGG>EGGEEEGGGGGFGGGGGGGGGGGGGGCGFCGFGFEGGGGFGGGGGEEGGGGGGGGGG9E=FGGEGGGGGFFGGGFCGGGDF<D@)87F4?F777:CF6@BF@FFDFF69<BFFFFA??6<E(22<?47?@?2:61(6?F
@M00689:251:000000000-CJTJ5:1:1101:19115:8676 1:N:0:8
CAGGATTAGATACCCTGGTAGTCCACGCCGTAAACGTTGGGCGCTAGGTGTGGGATCCTTCCACGGATTCCGTGTCGCAGCTAACGCATTAAGCGCCCCGCCTGGGGAGTACGGCCGCAAGGCTAAAACTCAAAGGAATTGACGGGGGCCCGCACAAGCGGCGGAGCATGTTGCTTAATTCTATGCAACGCGAAGAACCTTACCTGGGCTTGACATACACCAGATCGCTGCAGAGATGTAGTTTCCCTTGTGGTTGGTGTACAGGTGTTGCATGGCTGTCGCTGCAT
+
GGGGGGGGGGGGGGGGGGGGGGGGGGGGGGGGGGGGGGG,@EEGGGGGGGGGGGFGGGGGGGCFECGGGGGGGGGGDGGCFGGFG@FGGGGFGGGGGGGEGGGFFGEGEGFGGGGGGGCGEGGGGGFGGGGGFGDC@FFGGFGDEDEGEGGCGEGGCCGDFGECECGFGGGGGGGGFFGGG+2CCGGFGEGGC*C:@GGGGGGGGFFFGGGGCFCFFFFGG<<5CDFGFCGFFBC5FFGG7FGGFFFFFFFGCF@16<:FFFD<4FFAEBA>>F5FF3?D0??(47A
@M00689:251:000000000-CJTJ5:1:1101:22468:8737 1:N:0:8
CAGGATTAGATACCCTGGTAGTCCTAGCCCTAAACGATGATTGCTTGGTGTGATCGGTACCCAATCCGATCGTGCCGCAGCTAACGCGATAAGCAATCCGCCTGGGGAGTACGGTCGCAAGGCTGAAACTCAAAGGAATTGACGGGGGCCCGCACAAGCGGTGGAGCATGTGGTTCAATTCGACGCAACGCGAAGAACCTTACCTGGGCTCGAAATGCAGGAGACCGGGGTCGAAATATCCTTTCCTCGCAAGAGGCTGCTGTATAGGTGGTGCATGGCCGTCGCTGCAT
+
GGGGGGGGGFFGGGGGGFGGGGGGGFFGGGGFGGGGGFGEFFEGGGGCGGGF@EG8BF<FGGC,EFGDBFGGGGGGCGCEGGGGGEGE@FFFFGGDFGGEGGGD<DFCGGFFE7FGEG@CCFGG<F9FFGGC,A,A3>FFDFGCCCD7CGEDGGGDG>FEEG@CCEGFGGGCGGGG9CFGG8>EDGGGGGGGC7>8FFGGGGGGG?CFGGGGG6E7CF=C***1>FD<DDG3>3D*8/?FGGGGFFFA:B9DC.)(1:2B:@AAF4B)92:?0@?F?4:?>FB9>F19(6
@M00689:251:000000000-CJTJ5:1:1101:9824:8828 1:N:0:8
CAGGATTAGATACCCTGGTAGTCCATGCCGTAAACGGTGGGCGCTAGGTGTAGGGGTCTTCCACGGCCTCTGTGTCGTAGCTAACGCATTAAGCGCCCCGCCTGGGGAGTACGGCCGCAAGGCTAAAACTCAAAGGAATTGACGGGGGCCCGCACAAGCGGCGGAGCATGTGGATTAATTCGATGCACCGCGAAGAACCTTACCTGGGCTTGACATACACCAGATCGCTGCAGAGATGTAGTTTCCCTTGTGGTTGGTTTACAGGTGGTGCATGGCCGTCGCTGCAT
+
GGGGGGGGGGGGGGGGGGGGGGGGGGGGGGGGGGGGGGGCCGGGGGGGFGGGGGG7FFGGGGFGBFGGGGGCGFGG:FFFFGGEGGGEFEG?EECFCFGEGGGFFGGGGGDFGGGGGGGDGGGGGGGGGGGGGEFF:<DFDEGGGGGGGGGGGDG@F:F7@FDC=EE5C+AE?7FFF7CEGE+CCGG+;==E55>CFGGGG?FFG?55:EFGCFCC7F@F435<7F*7><D46*1*1*:70:FFFFFFF:A4/>F((4->0@)4?FF0B?A)675:?379(9:(4(6
@M00689:251:000000000-CJTJ5:1:1101:28188:8832 1:N:0:8
CAGGATTAGATACCCTGGTAGTCCACGCCGTAAACGTTGGGCACTAGGTGTGGGTCACAACCAACGTGATCTGTGCCGTAGCTAACGCATTAAGTGCCCCGCCTGGGGAGTACGGCCGCAAGGCTAAAACTCAAAGGAATTGACGGGGGCCCGCACAAGCGGCGGAGCATGTGGATTAATTCGATGCAACGCGAAGAACCTTACCTGGGCTTGACATACACCAGATCGCTGCAGAGATGTAGTTTCCCTTGTGGTTGGTGTACAGGTGATGCATGGCCGTCGCTGCAT
+
GGGGGGGGGGGGGGGGGGGGGGGGGGGGGGGGGGGGGGGGGGGGGGGGGGGGGGGGGGGGGGGGGGGGGGGGGGGGGGGGGGGGGGGGGGGGGGGGGGGGGGGGGGGGGGGGGGGGGGGGGGGGGGGGGGGGGGGGCGGGGGGGGGGGGGGDGDEFGGGGGGGGCEGGGGGGGGGGGGGGGFFFFGGGGGGGGGGGGGGGGGGGGGGGGGGGGGGGGFFGGGGG47FGFGGFFFGFFFGGDGGGFFF?FF?CGEFFF>FFB4<>=FFFFFFFFFFFFFFFF>>FFFF2
@M00689:251:000000000-CJTJ5:1:1101:18707:8888 1:N:0:8
CAGGATTAGATACCCTGGTAGCCCTAGCTGTAAACGATGATCACTGGGTGTGGGGATGAGAAGTCTCTGTGCCGAAGCAAAAGCGATAAGTGATCCGCCTGGGGAGTACGTACGCAAGTATGAAACTCAAAGGAATTGACGGGGACCCGCACAAGTGGTGGAGCATGTGGTTTAATTCGACGCAACGCGAGGAACCTTACCAGGTCTTGACATACTCGGAATTTGTTGGAAGCAACGAAGTGCCTTCGGGAACCGAGATACAGGTGGTGCATGGCCGTCGCTGCAT
+
GGGGGGGGGGGGFFGGGGGGGGGGGGGGGGGGG<CFFGGGGGGGGGGGFEFEGGGGGGGGGFGGGGGGGGGFGGGGGGGF@FFF>@FFGGGGFFGG8FGGGGGGEFFGGGGGGGGGG+EGGGGAFFGGFGG,B@FFGFFGDECDCFGGCGDGGGGF9FGDGGFFGFGGGGGGGCGFFG>:D:EEGDBEEEEGGGGGF9@CFG689CCGFCFGGFCFGB35>CF7+CFGAGFFFFGGFFGGGGGGFFFFF>;<<<334084<FA0?FFF:4:9<5>0>5>96?09.6
@M00689:251:000000000-CJTJ5:1:1101:18714:8907 1:N:0:8
CAGGATTAGATACCCTGGTAGCCCTAGCTGTAAACGATGATCACTGGGTGTGGGGATGAGAAGTCTCTGTGCCGAAGCAAAAGCGATAAGTGATCCGCCTGGGGAGTACGTACGCAAGTATGAAACTCAAAGGAATTGACGGGGACCCGCCCAAGTGGTGGAGCATGTGGTTTAATTCGACGCACCGCGAGGCACCTTACCAGGTCTTGCCATACTCGGAATTTGTTGGAAGCAACGAAGTGCCTTCGGGAACCGAGCTACAGGTGGTGCATGGCCGTCGCTGCAT
+
GGGGFGGGGGFGGGGGGGGGGGFGGGGGGGGGGGGGGGGGFFGGGEGDGCGGDG@CFC<FE,FFGGGGGGEGGG7@6FEE<<CF@FF:BFG<FFGG,BFGD,B:CFFCGCFAFBF+C:F,FF,?AFFG,?,,BEFAFF,CF@EEDGGG7F+B>8FG9>E+@F7DDE>FC<FFG@=EGG>FC:EE8CGGGE55*AGGGGFGGF?8CGGG:+;0@>CCGFE5*:DG:FG450?4<:DG>FC*>FFGFFF8@593CF536(4*<9209438>A:>47@F3<>FFFFF0A
@M00689:251:000000000-CJTJ5:1:1101:26984:8945 1:N:0:8
CAGGATTAGATACCCTGGTAGTCCATGCCGTAAACGGTGGGCGCTAGGTGTAGGGGTCTTCCACGGCCTCTGTGTCGTAGCTAACGCATTAAGCGCCCCGCCTGGGGAGTACGGCCGCAAGGCTAAAACTCAAAGGAATTGACGGGGGCCCGCACAAGCGGCGGAGCATGTGGATTAATTCGATGCAACGCGAAGAACCTTACCTGGGCTTGACATACACCAGATCGCTGCAGAGATGTAGTTTCCCTTGTGGTTGGTGTACAGGTGCTGCATGGTCGTCGCTGCAT
+
GFGGGGGGGGGGGGGFGGGFGGGGGGGGGEFEGFGGGGGGGFEFGGGG@FCFGGGGGGGGFEEFGGG@EGFGEGAFFFGGGGGGGGGGGGFGGGGGCFGFFGGGGGGGGFGGGGBCFGGGGGGGGGGGCGGGGGGGGGGGGFFGGGGGGGGGGGGGGGGGGDGGGGGG6CFGGGGGGGFFGGGGGGGFGGCEGECGGCFGGGFGGGGGGG5EF<E7CFFGGGGC6DFGFGGFFFGGFFFFF:>FF8?9@FFGG@FFFB()39<F??F?FFBFFF469@>81(3(-59
@M00689:251:000000000-CJTJ5:1:1101:26978:8963 1:N:0:8
CAGGATTAGATACCCTGGTAGTCCATGCCGTAAACGGTGGGCGCTAGGTGTAGGGGTCTTCCACGGCCTCTGTGTCGTAGCTAACGCATTAAGCGCCCCGCCTGGGGAGTACGGCCGCAAGGCTAAAACTCAAAGGAATTGACGGGGGCCCGCACAAGCGGCGGAGCATGTGGATTAATTCGATGCAACGCGAAGAACCTTACCTGGGCTTGACATACACCAGATCGCTGCAGAGATGTAGTTTCCCTTGTGGTTGGTGTACAGGTGCTGCATGGTCGTCGCTGCAT
+
GGGGGGGGGGGGGGGGGGGGGGGGACFGGCGGGGGGDGGGG8FGG@FGGGGEGA@FB,EFFGGG7:F@:FGGGGFGGFGGGGGGGGG@=FGGGGG>FGGGGGGGGGGGGGGGEG7FGGGGGGGGFFGGGGGGGGGGGGGGGGGGGGGGGGGGGGGGGGGGGDGGGGGGGGGGGFG9EGGGGFG9EGFGFEGGGGGGGGGGGGGGGGGGGGFDGGGGF@?FDG55775CFCGFFFDCFFF:*:CGFFFFF)-CGFFF9B:@>6<)80629:??FF>F?E(-,728>:2
@M00689:251:000000000-CJTJ5:1:1101:24265:8981 1:N:0:8
CAGGATTAGATACCCTGGTAGTCCATGCCGTAAACGGTGGGCGCTAGGTGTAGGGGTCTTCCACGGCCTCTGTGTCGTAGCTAACGCATTAAGCGCCCCGCCTGGGGAGTACGGCCGCAAGGCTAAAACTCAAAGGAATTGACGGGGGCCCGCACAAGCGGCGGAGCATGTGGATTAATTCGATGCAACGCGAAGAACCTTACCTGGGCTTGACATACACCAGATCGCTGCAGAGATGTAGTTTCCCTTGTGGTTGGTGTACAGGTGCTGCATGGCCGTCGCTGCAT
+
GGGGGGGGGGGGGGGGGGGGGGGGGGFGGGGGGGGGGGGGGGGGGGGGGGGFFGGGGGGGGGGGGGGGGGGGGGGGGGGGGGGGGGGGGGGFFFGGGGGGGGGGGGGGGEGFGGGGGGGEGGGGGGGGGGGGGFGGGGGGGGGGGGGGGGGGGGGGGGGGEGGDGGGGGGGGGGGFGGGFGGGGGGGFGGGGEGGCFGFGCGGGGGDFGGGGGGGGGFFFGGFFGGGGFGGFFFFCFFGGGGGGFBFAFFBGD>FF>FBFFFFFFFFFFBF?FF4>FFFBBBF<F?D
@M00689:251:000000000-CJTJ5:1:1101:15868:8983 1:N:0:8
CAGGATTAGATACCCTGTAGTCCACGCCGGAAACGTTGGGCACTAGGTGTGGGTCGTTATCAACGCGATCTTTGCCGAAGCTAACGCATTAAGCGCCCCGCCTGGGGAGTACGGCCGCAAGGCTTAAACTCAAAGGAATTGACGGGGGCCCGCACAAGCGGTTGAGCCTGTTGTTTTATTCGACGCAACGCGCCGAACCTTTCCAGCCCCTGACATCCCCGCCGCGGACTCCAGAGATGGGGGTCCTCAGTTCCGCTGGGCCCGAGACCGGTGCTGCCTGGCCGTCGCCTCCT
+
GGGGGGGGGGGGGGGGGE6CC6FF<:@FE++@FF<,C,EEFCF<,;FF<C:FEE,+7C<@,6C@,@++@,C,,,,C+:C=@5,C<,:7+B,<<<::CFG+4C+++BC88B,,3+>F:7+=FFF<,<FGF3,:>FB:>FAB:;,*3FCFCEG7:***=3<<7**16+<CA7F,>BFG+BEGC03A***:C*:7=5*:EDE*<+2C+30AE*9*78+0*8>*/)9))):1.)*0)):1)6:C*9)95)9)*06C7*803-3),@(-)004)-7>(5/*/).)((8(,-(-(((.(
@M00689:251:000000000-CJTJ5:1:1101:5982:9224 1:N:0:8
CAGGATTAGATACCCTGGTAGTCCTAGCCCTAAACGATGATTGCTTGGTGTAGCAGGTACCCAATCCTGCTGTGCCGCAGCTAACGCGATAAGCAATCCGCCTGAGGAGTACGGTCGCAAGGCTGAAACTCAAAGGAATTGACGGGGGCCCGCACAAGCGGTGGAGCATGTGGTTCAATTCGACGCAACGCGAAGAACCTTACCTGGGCTCGAAATGTAGTGGACCGGGGTAGAAATATCCCCTTCTCGCAAGAGACTGCTATATAGGTGTTGCATGGTTGTCGCTGCAT
+
GGGGGGGGGGGGGGGGGGGGGGGGGGGGGGGGGGGGGGGGGGGGGGGGGGGGGGGGGGGGGGGGGGGGGGGGGGGGGGGGGGGGGGGGGGGFGGGGGGGGGGGGGGGGGGGGGGGGGGGGGGGGGGGGFFFGGGGGGGGGGGGGGGGGGGGGGGGGGGGGGGGGGGGGGGGGFFFFFFGGGG7BEGEGEGGGGGCEGGGGGGGGGGGEFECGDCGCFFFGGGGGG4EGFGD:@FGCFFFG>FGGFFFFBFFDDFF?B<:5-@A)/67<FFF6??F*9@A2:?DF61?92A
@M00689:251:000000000-CJTJ5:1:1101:13928:9246 1:N:0:8
CAGGATTAGATACCCTGGTAGTCCATGCCGTAAACGGTGGGCGCTAGGTGTAGGGGTCTTCCACGGCCTCTGTGTCGTAGCTAACGCATTAAGCGCCCCGCCTGGGGAGTACGGCCGCAAGGCTAAAACTCAAAGGAATTGACGGGGGCCCGCACAAGCGGCGGAGCATGTGGATTAATTCGATGCAACGCGAAGAACCTTACCTGGGCTTGACATACACCAGATCGCTGCAGAGATGTAGTTTCCCTTGTGGTTGGTGTACCGGTGCTGCATGGCCGTGGCTGCAT
+
GEGGFFFGFEFGFEEEC@ECCCEEFFEEF@FGGGGGGGGED@FFFEGGGGGEGGGGEEFFGGGGEGGEFGGCFGGGGGGGGG9FFEGDGGFGFFGGGGGGGGGGGGGGGGGGGGGGGGEGGGGGGGGGGGGGCFGGFFFGGGGGGGDEB<EG@EGDFGFFCGGGGGGGGGGG<E6CFCGF7FEGGCCFFC:EE*CEFGGGGGFGCFGGGGGG4C9?FFFGC5*9DGDDF*7FFFFCF7FGGGFGFFFF=:47CFF:>F<:<9)(5752BAF(:FFF@)-((-8(4(4
@M00689:251:000000000-CJTJ5:1:1101:8541:9252 1:N:0:8
CAGGATTAGATACCCTGAAATTGCTAGGATATTTCCTACAGTGCTGTGAAAAACCTGCTGTAAAAGTCACAGACCAGCATTCTCAAAAGGAAGGAAGTTAGGGGAACAGAAAGGTTGGTATCGCTAGGGATGAGAAATGCCAATCATCCACGTGGCTAAGTTAGGCTAAAAGAACAGGTGTTGCATGGCTGTCGCTGCAT
+
GGGGGGGGGGGGFEFGGFCFFFFGGGGG?EAFAEFGECFGGFGGGGGGCCDEFFCGFGGGGGGFDGF9FFGFFFGGGFDFC<6EFDGGGDGGGGE8EACAEF?FCFGGG8FGGGE,AFCF@FE,CFEDF84BAAEGGFGFCFG?FACFFFGGGFEGGA8FF;BFF8=FB?AEBF8@DFGGD6DF8,@DG8EGGFCEEGFG
@M00689:251:000000000-CJTJ5:1:1101:23290:9286 1:N:0:8
CAGGATTAGATACCCTGGTAGTCCATGCCGTAAACGGTGGGCGCTAGGTGTAGGGGTCTTCCACGGCCTCTGTGTCGTAGCTAACGCATTAAGCGCCCCGCCTGGGGAGTACGGCCGCAAGGCTAAAACTCAAAGGAATTGACGGGGGCCCGCACAAGCGGCGGAGCATGTGGATTAATTCGATGCAACGCGAAGAACCTTACCTGGGCTTGACATACACCAGATCGCTGCAGAGATGTAGTTTCCCTTGTGGTTGGTGTACAGGTGTTGCATGGTCGTCGCTGCAT
+
GGGGGGGGGGGGGGGGGGGGGGGFGGFGGGGGGGGGGGFEGGGGGGGGGGGGGGGGGGGGGGGGGGGGGGGGGGGGGGGGGGGGGGGGGGGGGGGGGGGGGGGGGGGGGCFGGGGGGGGGGGGGGGGGGGGGGGGGDFGGGGGGGGGGGGGGGEGGGGGGGGGGGGGGGGEGGFCFGGGGGGGGGGCFGDGGEGGGGGGGGGGGGFGGGGGGGG7CFFFGGGGGGGFGF<C?F=FCFFGG7:DCFFFFFFFFGF@BFFFFBF)6:?:ADBBBF*7@?<((--((305
@M00689:251:000000000-CJTJ5:1:1101:14546:9359 1:N:0:8
CAGGATTAGATACCCTGGTAGTCCATGCCGTAAACGGTGGGCGCTAGGTGTAGGGGTCTTCCACGGCCTCTGTGTCGTAGCTAACGCATTAAGCGCCCCGCCTGGGGAGTACGGCCGCAAGGCTAAAACTCAAAGGAATTGACGGGGGCCCGCACAAGCGGCGGAGCATGTGGATTAACTCGATGCAACGCGAAGAACCTTACCTGGGCTTGACATACACCAGATCGCTGCAGAGATGTAGTTTCCCTTGTGGTTGGTGTACAGGTGGTGCATGGTCGTCGCTGCATCTGTTT
+
GGGGGGGGGGGGGGGGGGGGGGGGGCEG,FGGGGGGGGGG7<:FGEGGGGGFFGDGFCG<FGGFEEGG7FFFGFFGCCFFDGGDGEGGGGGGGGGGGG>FECGGGFECEG=FGDEGGF7:FDF<3>FGFFGGGG9:FG@FFFFFC@>FGCEDE=FBFCFEEG788=88CFG9CCCFCC+<F*;8@8CCECECGC5*<AF*ACF80<:C58*:7CGGFFFDGGGC4*:D>DDFF49<??G70::7BF*4=?)2*0<16<<F<6-<FFF6<2)5<?5FFD6(33?0>0)-)).).
@M00689:251:000000000-CJTJ5:1:1101:15384:9391 1:N:0:8
CAGGATTAGATACCCTGGTAGTCCATGCCGTAAACGGTGGGCGCTAGGTGTAGGGGTCTTCCACGGCCTCTGTGTCGTAGCTAACGCATTAAGCGCCCCGCCTGGGGAGTACGGCCGCAAGGCTAAAACTCAAAGGAATTGACGGGGGCCCGCACAAGCGGCGGAGCATGTGGATTAATTCGATGCAACGCGAAGAACCTTACCTGGGCTTGACATACACCAGATCGCTGCAGAGATGTAGTTTCCCTTGTGGTTGGTGTACAGGTGTTGCATGGCCGTCGCTGCAT
+
GGGGGGGGGGGGGGGGGGGGGGGGGGGGGGGGGGGGGGGGGGGGGGGGGGGGGGGGGGGGGGGGGGGGGGGGGGGGGGGGGGGGGGGGGGGGGGGGFGGGGGGGGGGGGGGFGGGGGGGGGGGGGGGGGGGGGGGGGGGFGGGGGGGGGGGGGGGGGGGGGGGGGGGGGGFGGF?CCGGGGGGGGGGGGGGGGGGGGGGGGFGGGGGGGGGGGGGGGFFG4CGGGFFGFGGFFFGF4FGGGFGGFFF2=FBGGF>BB:6FFBBDFFFFFFA?AFFFFFFFBF??>?A
@M00689:251:000000000-CJTJ5:1:1101:9362:9429 1:N:0:8
CAGGATTAGATACCCTGGTAGTCCTAGCTCTAAACGATGATCACTGGGTGTTGGCCTGAGACGTCCCTGTGCCCAAGCAAAACGGATAAGTTATCCGCCTGGGGAGGAAGTACCCAAGTATGAAACTCAAAGGAATTGACGGGGACCCCCCCAAGTGGTGGGCAATTTGGTTTAATTTGAAGCAACCCGAAGAACCTTACCAGCCCTTGACATTGTTGGACGGCTTCCAGAGATGGACTTCCTCACTTCGGTGACTGACACACAGGTGGTGCATGGTCGTCGCTGCATCCTTCT
+
GGGGGGGGGGFFGGGGGFFFGGGGG<FF@,CCEFGEGGCCCEDFF9C<CFG,CF,,,6,,C,8C,,8,,C@F9,66,,66BE@+,,8BFD,,,,<,,B?6=FGD,++,,:B<,,,,:,::@A,@,,,,C<E9F<,9AE,,@@@F+6CF++86+=,,@=33>++,+,,3,3@FFEG@=,,,=,,@8@3***;*7,12DD<EF=C4@*=C:,*4=;<:+;);0))))1*;:+2.2+0*0)**;*;D4>F<?:0*9@4)4).*..-()01()--))/*)**(-4276(((.6().27
@M00689:251:000000000-CJTJ5:1:1101:9379:9438 1:N:0:8
CAGGATTAGATACCCTGGTAGTCCTAGCTGTAAACGATGATCACTGGGTGTGGGGATGAGAAGTCTCTGTGCCGAAGCAAAAGCGATAAGTGATCCGCCTGGGGAGTACGTACGCAAGTATGAAACTCAAAGGAATTGACGGGGACCCGCACAAGTGGTGGAGCATGTGGTTTAATTCGAAGCAACGAGAGGAAACTTACCAGCCCTTGACAGAGTCGGACGGTTTACAGGGATGGATTCCTTCACTTCTGTGACTGAACCACGGGTGGGTCATGTTTGTGCCTGAATCTGTCTT
+
EFGGGFGGGGGGGGGGGGGGGGGG<,CFGGGGGFGGCFG9,CFFG,EFFGGGGG7@@B<6,@F,C@,,FGFG<++8:@EF,AE,+,,6BEG9F,<,:DF=FB,:,@=,,CEGGG7=FFFGGG9,AE?5C,9<,AE:=,EECC@>3+36@F7B833>=,38@>:,:6>E3=@FG7,EFF5=?@34@,***4*4,4,,,>9C??,=EE?EF<CE*,,4;5):)>3*7<++;;*.:)1>FF*9*:F*19=<6*6:C=F>A>))4>0(73<>>9((.*9*94(4()))),55))666A)
@M00689:251:000000000-CJTJ5:1:1101:14340:9452 1:N:0:8
CAGGATTAGATACCCTGGTAGTCCACGCCCTAAACTATGGATACTCGACATTTGCGATAAACTGCAAGTGTCTGAGCGAAAGCATTAAGTATCCCACCTGGGAAGTACGATCGCAAGATTGAAACTCAAAGGAATTGGCGGGGGTCCGCACAAGCGGTGGAGTATGTGGTTTAATTCGATGCAACGCGAAGAACCTTACCTGGCCTTGACATCCATGGAATTCTGCAGAGATGTAGAAGTGCCTTCGGGAACCATGAGACAGGTGCTGCATGGTCGTCGCTGCAT
+
GGGGGGGGGGGGGGGGGGGGGGGGGGGGGGGGGGGGGGGGGGGGGGGGGGGGGGGGGGGGGGGGGGGGGGGGGGGGGGGGGGGGGGGGGGGGGGGGGGGGGGGGGGGGGGGGGGGGGGGGGGGGGGGGGGGGGGGGGGGGGGGGGGGGGGGGGGGGGGGGGGGGGGGGGGGGGGGGGGGFGGGGGGGGGDEGGGGGGGGGGGGGGGGGGGGGGGGGGFFGGGGGGGGGFGGFFFGCFFGGGGGGFFFFE@>GGFFFFFFFFFFFFFFAFFFFFFFFB;>BFFF?B
@M00689:251:000000000-CJTJ5:1:1101:24741:9454 1:N:0:8
CAGGATTAGATACCCTGGTAGTCCACGCCGTAAACGATGAATGCCAGCCGTTAGTGGGTTTACTCACTAGTGGCGCAGCTAACGCGATAAGCAATCCGCCTGGGGAGTACGGTCGCAAGGCTGAAACTCAAAGGAATTGACGGGGGCCCGCACAAGCGGTGGAGCATGTGGTTTAATTCGACGCAACGCGAAGAACCTTACCTGGGCTCGAAGCACAGTGGACCGGGATAGAAATATCCCTTTTCGCAAGAACTGCTGTGGAGGTGCTGCATGGCCGTCGCTGCAT
+
GGGGGGGGGGGGGGGGGGGGGGGGGGGGGGGGGGGGGGGGGGGGGGGGGGGGGGGGGGGGGGGGGGGGGGFFGGGGGGGGGGGGGGGDGEGGGGGGGGGGGGEFGGGGGGGGGGGGGGGGGGGGFGGGGGGGGGGGGGGGGGGDGGGGGCGDEGGGGGGEFGGGGGFGFFGFGGGGGGGGGGEGDGGEEEGGGGGGGF7C8ECEEC=FFEDFDDCDCF?FGGFGGDG5>5CFFF7CFBD*C>FGF>DB>@BD*9=<A:FF7*4:B3?7??7:AF:FFB13;::9:A
@M00689:251:000000000-CJTJ5:1:1101:27444:9482 1:N:0:8
CAGGATTAGATACCCTGGTAGTCCATGCCGTAAACGGTGGGCGCTAGGTGTAGGGGTCTTCCACGGCCTCTGTGTCATAGCTAACGCATTAAGCGCCCCGCCTGGGGAGTACGGCCGCAAGGCTAAAACTCAAAGGAATTGACGGGGGCCCGCACAAGCGGCGGAGCATGTGGATTAATTCGATGCAACGCGAAGAACCTTACCTGGGCTTGACATACACCAGATCGCTGCAGAGATGTAGTTTCCCTTGTGGTTGGTGTACAGGTGCTGCATGGCCGTCGCTGCAT
+
GGGGGGGGGGGGGGGGGGGGGGGGGGGGGGGGGGGGGGGGGGGGGGGGGGGGGGGGGGGGGGGGGGGGGGGGGGGGGGGGGGGGGGGGGGGGGGGGGGGGGGGGGGGGGGGGGGGGGGGGGGGGGGGGGGGGGGGGGGGGGGGGGGGGGGGGGGGGGGGGGGGGGGGGGGGGGGFGGGGGGGGGGGGGGGGGGGGGGGGGGGGGGGGGGGGGGGGGGFFDGGGGGGGGFGGFFFGGFFGGGGGGFFFFFF<CDFFBBFFFFFAAFFFFFFFFFFFFFFFFFFFFF?A
@M00689:251:000000000-CJTJ5:1:1101:23660:9486 1:N:0:8
CAGGATTAGATACCCTGGTAGTCCACGCCCTAAACGATGAACACTCGATGTTAGCGATATACGGTCAGCGTCTAAGCGAAAGCGTTAAGTGTTCCACCTGGGGAGTACGCCCGCAAGGGTGAAACTCAAAGGAATTGACGGGGCCCGCACAAGCGGTGGAGCATGTGGTTCAATTCGATGCAGAGCGAAGAACCTTACCTGGGCTTGACATGGGAGAGCCGCGTCCAGAGATGGGCGTTCCCGCAAGGGCTCTCTGCACAGGTGCTGCATGGCCGTCGCTGCAT
+
GGGGGGGGGGGGGGGGGGGGGGGGGGGGGGGGGGGGGGGGGGGGGGGGGGGGGGGGEGGGGGGGFGGGGGGGGGFGGGGGGGGGGGGGGGGGGGGGGGGGGGGGGGGGGGGGGGGGGGGGGGGGGGGGGGGFGGGGGGGGGGGGGGGGEGGGGGGGGGGGGGGGGGGGGGGGGGGGGGGGGGGGGGGE>EGGGGGFGGGGFGGFGGGGGCDFGGGGGFFGGGGGGGGG?D5FFFGGFBGDGGGGF>BBBF7FFFFFFFFFFFF>F???FFB<097;BEFFBFF9
@M00689:251:000000000-CJTJ5:1:1101:28376:9532 1:N:0:8
CAGGATTAGATACCCTGGTAGTCCACGCCCTAAACGGTGTCGACTGGTTGTTGGGGGTTTGACACTCTCAGTAACGAAGCTAACGCGTGAAGTCGACCGCCTGGGGAGTACGGCCGCAAGGTTAAAACTCAAAGGAATTGACGGGGGCCCGCACAAGCGGTGGAGCATGTGGTTTAATTCGACGCAACGCGAAGAACCTTACCTGGGCTAGAAAATGCAGGAACCTGGTAGAAGTATCGGGGTGCTCTTCGGAGAACCTGTAGTTAGGTGATGCATGGTCGTCGCTGCATCTGTT
+
GGGGGGGGGGGGGGGGGGGGGGGGGGGGGGGGGGGGGGGGGGFGFGGGGGGGGGGGGGGGGGGGGGGGGGGGGEFGGGGGGGGGGGGGGGGGGGGGGGGGGGGGGGGGGGGGGGGDFFGGGGFFDFDGGGGGGFGFGFFGGGGGGGGGGGGGGGDCFGGGGGGGGGGGGGGGFGGG@EFGGGGDEGGGEGGGGGGGGCCFCGFGGGGGGC7CFCFGGF=FGDFGGGGGFGFFFFF76@C<D3C37*/4?B0>9;54231)6@)-@@42F2>99B6@@>BF6980946>7><D2.)
@M00689:251:000000000-CJTJ5:1:1101:11795:9558 1:N:0:8
CAGGATTAGATACCCCGGTAGTCCTGGCAGTAAACGGTGCACGTTTGGTGTGGGAGGATTCGACCCCTTCTGCGCCGGAGCTAACGCGTTAAACGTGCCGCCTGGGGAGTATGGTCGCAAGGCTGAAACTCAAAGGAATTGACGGGGGCTCACACAAGCGGTGGAGCATGTGGCTTAATTCGAGGCTACGCGAATAACCTTACCTACCCTTGACATGTACGGAAGCCTTCAGAAATGAGGGTGTGCTCGAAAGAGAGCCGTAACACAGGTGATGCATGGTCGTCGCTGCATATGT
+
GGGGGGGGGGGFFGGGGGGGGGGGGFGGGGGGGGGGGGGGGGGFFGGGGGGGGGGGGGGGGGGGGGGGGGGGGGGGGGGGGGGGGGGGGGGGGGGGGGGGGGGGGGGGGGGGGGGGGGGGGGGGGGGGGGGGGGGGGGGGGGGGGGGGGFGGGGGGGGGGGGGGGGGGGGGG?FGGGGGGGGGGGGGGGGGGGGGGGGGGGGGGGGD:FGGGGGGGGFFGGDDGGGGGF6>=??DG?=7CGG:<@FFFE)83C?@?FFFFFFF??:F?:>?FFFFFFB:AFFF?16?:9:A4)4.
@M00689:251:000000000-CJTJ5:1:1101:16102:9624 1:N:0:8
CAGGATTAGATACCCTGGTAGTCCATGCCGTAAACGGTGGGCGCTAGGTGTAGGGGTCTTCCACGGCCTCTGTGTCGTAGCTAACGCATTAAGCGCCCCGCCTGGGGAGTACGGCCGCAAGGCTAAAACTCAAAGGAATTGACGGGGGCCCGCACAAGCGGCGGAGCATGTGGATTAATTCGATGCAACGCGAAGAACCTTACCTGGGCTTGACATACACCAGATCGCTGCAGAGATGTAGTTTCCCTTGTGGTTGGTGTACAGGTGGTGCATGGCTGTCGCTGCAT
+
GGGGGGGGGGGGGGGGGGGGGGGGGGGGGGGGGGGGGGGGGGGGGGGGGGGGGGGGGGGGGGGGGGGGGGGGGGGGGGGGGGGGGGGGGGGGGGGGGGGGGGGGGGGGGGGGGGGGGGGGGGGGGGGGGGGGGGGGGGGGGGGGGGGGGGGGGGGGGGGGCGGGGGGGGGGGGGGGGGGGGGGGGGGGGEGGGGGGGGGGGGGGGGGGGGGGGCFFFFFGFGGGGGGGFGGFFFGFFFGGGGGGFFFFFFFGGFFFFF?FAFBFFFF<5?ABFFFFFFFFB?FFB?B
@M00689:251:000000000-CJTJ5:1:1101:10376:9704 1:N:0:8
CAGGATTAGATACCCTGGTAGTCCATGCCGTAAACGGTGGGCGCTAGGTGTAGGGGTCTTCCACGGCCTCTGTGTCGTAGCTAACGCATTAAGCGCCCCGCCTGGGGAGTACGGCCGCAAGGCTAAAACTCAAAGGAATTGACGGGGGCCCGCACAAGCGGCGGAGCATGTGGATTAATTCGATGCAGCGCGAAGAACCTTACCTGGGCTTGACATACACCAGATCGCTGCAGAGATGTAGTTTCCCTTGTGGTTGGTGTACAGGTGTTGCATGGCCGTCGCTGCAT
+
GGGGGGGGGGGGGGGGGGGGGGGGGGGGGGGEGGGGGGGGGGGGGGGGFGGGGGGGGGGGGGGGGGGGGGGGGGGGGGGGGGGGGGGGGGGGGGGGGGGGGGGFFGGDGGGGGGGGGGEEGGGGFGGGGGGGGGGGGGGGGDFGGGGGGGGGGGGEGGGGEECGGGGGCGEFFFCGGGGGGGGGGGGGGGGGGGGGGFGGGGGGGGGGGGGGGGGGG6@GGGGG6CFGFGGFF=CC@FGGFGGGFFFFFFFGGFFFF?BFAFFF@*)55:A<A?FFFF>999BFFF>
@M00689:251:000000000-CJTJ5:1:1101:28456:9717 1:N:0:8
CAGGATTAGATACCCTGGTAGTCCACGCCGTAAACGATGTCGACTTGGAGGTTGTGCCCTTGAGGCGTGGCTTCCGGAGCTAACGCGTTAAGTCGACCGCCTGGGGAGTACGGCCGCAAGATTAAAACTCAAAGAAATTGACGGGGGCCTGCACAAGCGGTGGAGTATGTGGCTCAATTCGATGCAACGCGAAGAACCTTACCAACCCTTGACATGGGACGTATGGGCTCGAGAGATCGGGTCCTTCAGTTCGGCTGGCGTCCACCCAGGTGATGCATGGCCGTCGCTGCAT
+
GGGGGGGFGGGGGGGGGGGGGGGGGGGGGGEGGGGGGGGGGGGGGGGGGGGGGGGGGGGGGGGGGGGGGGGGGGGGGGGGGGGGGGGGGGGGGGGGGGGGGGGGGGGGGGGGGGGGGCGGGGGGGGGGGGGGGGGGGGGGFGGGGGGGGGGGGGGGGGGGGGGCEFGGGGGGGGGGGGGFC>EGGFGGGGGEGDEFCGGGGFFFGGGDCGGGGGFGGFFGGG3:*>FDFGGFDFGDFFGGGG3DFFF?4*6;C>>B9<?;-)38?5)(.370<@F49@4??7>;>;9?027A
@M00689:251:000000000-CJTJ5:1:1101:10304:9728 1:N:0:8
CAGGATTAGATACCCTGGTAGTCCATGCCGTAAACGGTGGGCGCTAGGTGTAGGGGTCTTCCACGGCCTCTGTGTCGTAGCTAACGCATTAAGCGCCCCGCCTGGGGAGTACGGCCGCAAGGCTAAAACTCAAAGGAATTGACGGGGGCCCGCACAAGCGGCGGAGCATGTGGATTAATTCGATGCAACGCGAAGAACCCTACCTGGGCTTGACATACCCCAGATCGCTGCAGAGATGTAGTTTCCCTTGTGGTTGGTGTACAGGTGATGCATGGTTGTCGCTGCAT
+
FGGGGGGGGGGFGEGGGGGDCGGGGCFGGGGGGGGGGGGGE<CGGGGGGGGGFGGCFEGGFGFGGEGGCGGGGGGGGG?FG<<FGGGGG7EGFGGGGGGGGGGGGGGFGGGGBF@FEGGGEGGCDGFFF,,8FGDGGGGGCFG7FGGGGGEEEDGEGGE:CF8CE=CFFGGGGC?@FE:F*1<<EEFF0:EEC5CEFCCEFGGGGEGGGGGGGGGFF*)01>1CC<=GFGGFFFG466:?CD*:=@F<F4>D*7<,4:?>7FBBFFF9*59AFFF*/.8)4:??BF)
@M00689:251:000000000-CJTJ5:1:1101:23380:9751 1:N:0:8
CAGGATTAGATACCCTGGTAGTCCATGCCGTAAACGGTGGGCGCTAGGTGTAGGGGTCTTCCACGGCCTCTGTGTCGTAGCTAACGCATTAAGCGCCCCGCCTGGGGAGTACGGCCGCAAGGCTAAAACTCAAAGGAATTGACGGGGGCCCGCACAAGCGGCGGAGCATGTGGATTAATTCGATGCAACGCGAAGAACCTTACCTGGGCTTGACATACACCAGATCGCTGCAGAGATGTAGTTTCCCTTGTGGTTGGTGTACAGGTGATGCATGGCTGTCGCTGCAT
+
GGGGGGGGGGGGGGGGGGGGGGGGGGGGGGGGGGGGGGGGGGGGGGGGGGGFGFGEGGGGGGGGGGGGGGGGGGGGGGGGGGGGGGGGGGGGGGGGGGGGGGGGGGGGGGGGGGGGGGGGGGGGGDGGGGGGGGGGGGGGGGGGGGGGGGGGGGGGGGGGGGGGGGGGGGGGGGGGGGGGGGGGGGGGGGGGGGGGGGGGGGGGGGGGGGGGFGGGGFFGGGGGGGGGFGGFFFGCFBGGGGGGFFFFFFFGGFFFF:BFDFFFFFFFFFFFBFFF?DFFFFFBF09
@M00689:251:000000000-CJTJ5:1:1101:14856:9784 1:N:0:8
CAGGATTAGATACCCTGGTAGTCCACGCCGTAAACGATGATGACTAGCTGTCGGGGCGCTTAGCGTTTCGGTGGCGCAGCTAACGCGTTAAGTCATCCGCCTGGGGAGTACAGCCGCAAGGTTAAAACTCAAAGGAATTGACGGGGGCCCGCACAAGCGGCGGAGCATGCGGATTAATTCGATGCAACGCGAAGAACCTTACCTGGGTTTGACATGGCCGCAAAACTGTCAGAGATGGCAGGTCCTTCGGGGGCGGTCACAGGTGGTGCATGGTCGTCGCTGCAT
+
GFGGGGFGGGGGFGGGGGGGGGGGFDFEFFGGGGGGGGGGFGFGGGGGGGGGGGGGGGEGGGGGGGGEGE7FFGEE7F@FFGGFCFGGGGFFGGGGGGGFEEGFFGEGGCGGGGGGGG+:DFGFFGCGGGGGGCEFGGG<CFF@CGGGGGDE7B@F8EG7FEGGGGGGGFEG>ECEGFGFGFG@CF?FEEGD=5CGGE8FFGGG7:CCEGG+*<<CDFFCCD3)><6>FGG?F@DF?:DCDDFGFFFF>E0DC:>>FBFF2FBFF;>6F24>?B?>55-9<03(:
@M00689:251:000000000-CJTJ5:1:1101:23834:9795 1:N:0:8
CAGGATTAGATACCCTGGTAGTCCATGCCGTAAACGGTGGGCGCTAGGTGTAGGGGTCTTCCACGGCCTCTGTGTCGTAGCTAACGCATTAAGCGCCCCGCCTGGGGAGTACGGCCGCAAGGCTAAAACTCAAAGGAATTGACGGGGGCCCGCACAAGCGGCGGAGCATGTGGATTAATTCGATGCAACGCGAAGAACCTTACCTGGGCTTGACATACACCAGATCGCTGCAGAGATGTAGTTTCCCTTGTGGTTGGTGTACAGGTGCTGCATGGTTGTCGCTGCAT
+
GFGGGGGGGGGGGGGGGGGGGGGGGGGGGGGGGGGGGGGGGGGGGGGGGGGGGGGGGGGGGGGGGGGGGGGGGGGGGGGGGGGGGGGGGGGGGGGGGGGGGGGGGGGGGGGGGGGGGGGGGGGGGGGGGGGGGGGGGGGGGGGGGGGGGGGGGGGGGGGGGGGGGGGGGGGGGGGGGGGGGGGGGGGGGGGGGGGGGGGGGGGGGGGGGGGGGGGGGFFGFGFGGGGGFDGFF=FGFFGGGGGGFFFFFFFGGFFFFFFFFFFFFFFFFFF:AFFFFFFB?FBFF?F
@M00689:251:000000000-CJTJ5:1:1101:6516:9837 1:N:0:8
CAGGATTAGATACCCTGGTAGTCCATGCCGTAAACGGTGGGCGCTAGGTGTAGGGGTCTTCCACGGCCTCTGTGTCGTAGCTAACGCATTAAGCGCCCCGCCTGGGGAGTACGGCCGCAAGGCTAAAACTCAAAGGAATTGACGGGGGCCCGCACAAGCGGCGGAGCATGTGGATTAATTCGATGCAACGCGAAGAACCTTACCTGGGCTTGACATACACCAGATCGCTGCAGAGATGTAGTTTCCCTTGTGGTTGGTGTACAGGTGATGCATGGCCGTCGCTGCATATGTCC
+
GGFGGFGGGGGGGGGGGGGGGGGGGGAFGGGGGGGGEGGF:FGFGFGGGGGGGFEC:BE@,CFGD7CCFGGFFFGGGGF@BEF,CBFCFFGFFGECGGF:FBFGDGDF:B?EG+CC=C>FGC=><>9333>=FFC=@,@8D<=FFGGDGBEEGCCFCBFGCCECEE**+<3@+0A+9<@7:C++38AFCCCCEEEGGG5F+<@CCGF**;9CFF9CDFFC59556C5>:DD??**2*/2>FGF*@F@A*74D37520,:FFFB<)*044444<FF)63141-(-(44))6-))
@M00689:251:000000000-CJTJ5:1:1101:6500:9843 1:N:0:8
CAGGATTAGATACCCTGGTAGTCCATGCCGTAAACGGTGGGCGCTAGGTGTAGGGGTCTTCCACGGCCTCTGTGTCGTAGCTAACGCATTAAGCGCCCCGCCTGGGGAGTACGGCCGCAAGGCTAAAACTCAAAGGAATTGACGGGGGCCCGCACAAGCGGCGGAGCATGTGGATTAATTCGATGCAACGCGAAGAACCTTACCTGGGCTTGACATACACCAGATCGCTGCAGAGATGTAGTTTCCCTTGTGGTTGGTGTACAGGTGATGCATGGCCGTCGCTGCAT
+
GGGGGGGGGGGGGGGGGGGGGGGGGGFGGGGGGGGGGGGGGGGGGGGGGGGFFGDGGGGGGGGGGGGGGGGGGFGGGGGFGGFFGGGCFGDFFGGGGGGGGGGGG@BCEFFGGGGGGGGGGGGGGGGGGGGGGFFGGGGGGGGGGGGGGGGGGGGGGGGGGGGGGGGGGGGGGFFGGGGFFGCGGGGGGGEGEGGGGFGGGGGFFGGGGGGGGGGFGFFGGGGGGGGGFD36FFGGBFF:CCGGF=FFFFAC35::>?<FFFF4@FF28<D<AFFFFFFFBFFFFBF
@M00689:251:000000000-CJTJ5:1:1101:26739:9883 1:N:0:8
CAGGATTAGATACCCTGGTAGTCCATGCCGTAAACGGTGGGCGCTAGGTGTAGGGGTCTTCCACGGCCTCTGTGTCGTAGCTAACGCATTAAGCGCCCCGCCTGGGGAGTACGGCCGCAAGGCTGAAACTCAAAGGAATTGACGGGGGCCCGCACAAGCGGAGGAGCATGTGGTTTAATTCGATGGTACGCGAGGAACCTTACCTGGGCTAGAATGCGAGTGACGTCCCGTGAAAGCGGGATTCCCTTCGGGGCACAAAGCAAGGTGCTGCATGGCCGTCGCTGCAT
+
GGGGGGGGGGGGGGGGGGGGGGGGGGGGGGGGGGGGGGFFGGGGGGGGGGGGGGGGGGGGGGGGGGGGGGGGGGGGFGGGGGGGGGGGGGGGGGGGGGGGGGGGGGGGGEGGGGGGGGGGGGGDGFGGGGGGGGGGGGGGGGFGGGGGGGGGGGGGGFGGGGGGGGGGGGGGGGGGGGGGGGGGFEGGGGGGGGGGGGCCGGGGGGFGFGGGGGGGGFFGDFFGGGGGFDGFFFG7FDD9C5DCFFFFFF6CD>>B?:?FBF::FF:0BBFFAFF>FFF;BF:BBF<
@M00689:251:000000000-CJTJ5:1:1101:12027:9905 1:N:0:8
CAGGATTAGATACCCTGGTAGTCCATGCCGTAAACGGTGGGCGCTAGGTGTAGGGGTCTTCCACGGCCTCTGTGTCGTAGCTAACGCATTAAGCGCCCCGCCTGGGGAGTACGGCCGCAAGGCTAAAAATCAAAGGAATTGACGGGGGCCCGCACAAGCGGCGGAGCATGGGGATTAATTCGATGCAACGCGAAGAACCTTACCTGGGCTTGACATACACCAGATCGCTGCAGAGATGTAGTTTCACTTGGGGTGTGTGTACAGGTGCTGCATGGCTGTCGCGGCAT
+
FFGGFGGGGGGGGFGGGGGGGGGFDFGGFGGGGFFGGGGGGGEGGGGGFGGFFGGCFGGF9FG<FGEGGGGGFGFGGEGGGGGG<FFEGGGGGGGG@EEGGGGGGGGCFGGGGGGGGGGGGG7BFCFE,=BFDFFFFDFGGGFFDEGDEGCBEEGGGDC*<@8EG=EC69*;CCC*<@GG7CF+<E::@EC5EGGGGFEG7++0<<CCFGGGC0<FCFF*95/7*0:*7DGFFFC7*=C>:2:7@79)6*)15<3-4:15)*).)0/)92<>29>55>1)3((-39(
@M00689:251:000000000-CJTJ5:1:1101:16484:9909 1:N:0:8
CAGGATTAGATACCCTGGTAGTCCTAGCCCTAAACGATGGATGCTTGGTGTGGCCGGTACCCAATCCGGCCGTGCCGTAGCTAACGCGATAAGCATCCCGCCTGGGGAGTACGGTCGCAAGGCTGAAACTCAAAGGAATTGACGGGGGCCCGCACAAGCGGTGGAGCATGTGGTTCAATTCGACGCAACGCGAAGAACCTTACCTGGGCTCGAAGCACAGTGGACCGGGGTAGAAATACCCCTTTTCGCAAGAACTGCTGTGGAGGTGGTGCATGGCCGTCGCTGCATCTGCT
+
GGGGGGGGEGFGGGGGGGGGGGGGGGGGGGGGGGGGGGGGGGGGGGGGGGGGGGGGGGGDFGGGGGGGGGGGGGGGEFFGGGGGGEFGGGGGGGGGGGGGGGEGGGGFFGGGFGGGGGGGGGFFGGGGGCFGGGGGGGGGFFGGDGGGGGGGE@GGGGGCGFGGGGGG9FGAF=FGBFFGGFGGGGGGEC==5CEEFCFFG9CFGGGGGG5CCFGDDF5CCFGFD<GGFGCDFFGFFFGGGF37FFFF389DFFFB?24<4F7)7@::>::ABFFF>?6141;?<>><B<2))
@M00689:251:000000000-CJTJ5:1:1101:5007:9915 1:N:0:8
CAGGATTAGATACCCTGGTAGTCCATGCCGTAAACGGTGGGCGCTAGGTGTAGGGGTCTTCCACGGCCTCTGTGTCGTAGCTAACGCATTAAGCGCCCCGCCTGGGGAGTACGGCCGCAAGGCTAAAACTCAAAGGAATTGACGGGGGCCCGCACAAGCGGCGGAGCATGTGGATTAATTCGATGCAACGCGAAGAACCTTACCTGGGCTTGACATACACCAGATCGCTGCAGAGATGTAGTTTCCCTTGTGGTTGGTGTACAGGGTATGCATGGCTGTCGCTGCAT
+
GGGGGGGGGGGGGGGGGFGGGGGGGGGGGGGGGGGGGGGGGGC:FGGGFGGFGGGGGGFFCCE<FGGGGFCFGGGGGGGGGGGFGGG7FCF<CFFGGGGF@CFGGGGCF:FFGGECEDFGGGFBFFFFGGGGGFFGFDFFGGGEGGG@C>EGGDGGFGFECGEGGGGCFGGGE9<<@@<CD8E9CGCEGG5=CCCEFCFGGGGGFFFGCFCG4+<:7@FFFCFGFFEC@D7?F?GC=7>>>FGF*=F2=4)95:3:><BFA@A<))).6:B))/87:73<1((-(,-
@M00689:251:000000000-CJTJ5:1:1101:12036:9921 1:N:0:8
CAGGATTAGATACCCTGGTAGTCCATGCCGTAAACGGTGGGCGCTAGGTGTAGGGGTCTTCCACGGCCTCTGTGTCGTAGCTAACGCATTAAGCGCCCCGCCTGGGGAGTACGGCCGCAAGGCTAAAACTCAAAGGAATTGACGGGGGCCCGCACAAGCGGCGGAGCATGTGGATTAATTCGATGCAACGCGAAGAACCTTACCTGGGCTTGACATACACCAGATCGCTGCAGAGATGTAGTTTCCCTTGTGGTTGGTGTACGGGTGCTGCATGGCTGTCGCTGCAT
+
GGGGGGGGGGGGGGGGGGGGGGGGGGGGGGGGGGGGGGGGGGGGGGGGGGGFGGGGGGGGGGGGGGGGGGGFGGGGGGGGGGGGGGGGGGGGGGGGGGGGGGGGGGGGGGGGGGGGGGGGGGGGGGGGGGGGGGGGGGGGGGGGGGGGGGGGGEGGGGGEGGGGGDGGGGGGGGGGFGGGGGGGGGGGGGGCEGGGGGGGGGGGGGGGGGGGGGGGGFFGGGGGGGGGFGGFFFD<?FGGGGGGFFFFFF9C7FF<FFFF7B((5>3:?A?7<F:>F>?FB?1(93A
@M00689:251:000000000-CJTJ5:1:1101:5022:9929 1:N:0:8
CAGGATTAGATACCCTGGTAGTCCATGCCGTAAACGGTGGGCGCTAGGTGTAGGGGTCTTCCACGGCCTCTGTGTCGTAGCTAACGCATTAAGCGCCCCGCCTGGGGAGTACGGCCGCAAGGCTAAAACTCAAAGGAATTGACGGGGGCCCGCACAAGCGGCGGAGCATGTGGATTAATTCGATGCAACGCGAAGAACCTTACCTGGGCTTGACATACACCAGATCGCTGCAGAGATGTAGTTTCCCTTGTGGTTGGGGTACAGGTGATGCATGGCTGTCGCTGCATCTGCCT
+
GGGGGGGGGGGGGGGGGGGGGGGGGGFGGGGGGGGGGGGGGGGGGGGGFGGFGGG7FFGGGGGFGGCGDGGGGFGGGGGFGGFGGGGCFGGGGGGGGGGGGGGGGDFCGEGGGGGGGGGGGEFGGGGGGGGGFFGGDFGFFGGGDGE@EFGGGGGG>EGGDGGCCE5EGG9FG+<<:EG?FGGGG8FGFGEGGGGGGD56<?FEFFGCCFGECCF7C?44>CF>69FG4*/9??<*6=CF:>>FBFFFFFFGC:FFB01@6FAB:=?>*)4))*7>5773(4((-(6<4))).
@M00689:251:000000000-CJTJ5:1:1101:20984:9929 1:N:0:8
CAGGATTAGATACCCTGGTAGTCCACGCCGTAAACGATGAATACTAGGTGTCAGGGGTATCGACCCCCCTGGTGCCGCAGCTAACGCAATAAGTATTCCGCCTGGGGAGTACGGCCGCAAGGTTGGAACTCAAAGGAATTGACGGGGGCCCGCACAAGCGGTGGAGCATGTGCATTAATTCGTCACTAACCGAAGAACCTTACCAGGGTTTGACATCCTCTGACAATCCTAGAGATAGGACGTTCACCTTCGGGGGACAGAGTGACAGGTGCTGCATGGCCGTCGCTGCATCTGG
+
GGGGGGGGGGGGGGGGGGGGGGGFFGGGGGGGGGGGGGGGGGGGGGGGGGGGGGGGGEGGGGGFGGGGGGGGGGGGGGGGGGFGEGGGGDFGGGGGGGGFGGGGGGGGGGGGGGGGGGGGGGDFGGGGFGGGGGGGGGFBGGGGGGGGGGGGGGGGGGGGGGGDGGGG?CFGFFBCCGGGGGCEAEGGCF5EGGGGGDGGD?<FGGGGC8<CDCGFG5?FGGGGFG6FFGGFFFGGFBDF>DCF@)94=):FDBEFFFFFF?<9*9=<:47?A6=?6@B14;6;69(((...)-)
@M00689:251:000000000-CJTJ5:1:1101:20974:9945 1:N:0:8
CAGGATTAGATACCCTGGTAGTCCACGCCGTAAACGATGAATACTAGGTGTCAGGGGTATCGACCCCCCTGGTGCCGCAGCTAACGCAATAAGTATTCCGCCTGGGGAGTACGGCCGCAAGGTTGGAACTCAAAGGAATTGACGGGGGCCCGCACAAGCGGTGGAGCATGTGCATTAATTCGTCACTAACCGAAGAACCTTACCAGGGTTTGACATCCTCTGACAATCCTAGAGATAGGACGTTCCCCTTCGGGGGACAGAGTGACAGGTGCTGCATGGCCGTCGCTGCAT
+
GGGGGGGGGGGGGFGGGGGGGGGGGGGGGGGGEGGGGGGGGGGGGGGGGGGGGGGGGGGGGGGGGGGGGGGGGGGGGGCGGGGGGGGGGGGGGGGGGGGGGGGGGGGGGGGGGGGGGGGGGGGGGGGGGGGGGGGGGGGGGGGGGGGGGGGGGGGGGFGGGGGGGGGGGGGGGGGGGGGGGGGGGGG<FGGGEGGGFGGGGGFGGGE5CGGC7CGGGFFGGGGFFGGGFG78?FFGFFGFGGGG>FFFFFFGG3>;F>?@:F>B?FF?@A7?7FFFF4?BFBF(36:09:<
@M00689:251:000000000-CJTJ5:1:1101:22678:9958 1:N:0:8
CAGGATTAGATACCCTGGTAGTCCATGCCGTAAACGGTGGGCGCTAGGTGTAGGGGTCTTCCACGGCCTCTGTGTCGTAGCTAACGCATTAAGCGCCCCGCCTGGGGAGTACGGCCGCAAGGCTAAAACTCAAAGGAATTGACGGGGGCCCGCACAAGCGGCGGAGCATGTGGATTAATTCGATGCAACGCGAAGAACCTTACCTGGGCTTGACATACACCAGATCGCTGCAGAGATGTAGTTTCCCTTGTGGTTGGTGTACAGGTGATGCATGGTTGTCGCTGCAT
+
GCGGGGGFFCFFGGGGGGGGGGGGGGGGGGGGGGGGGGFGGGGGGEGGGGGGGGGDGGGGGGGGDGGGGGGFGGGGGGFGGGGGGGGGGGGGGGGGGGGGGGGBBDC:FFGFFGGGGGCBFGGGGGFFGGGGFGGFGGGFFGG>FGGGGGGGG7FF@>FF*CEGGGDFGFF7C9CG6CFGGDCFGGG?GGGGE*:C8FGGGGGGGGGGGGGGCFFDGFFGGGGGGFFC:*C)9BF*=FGGFGGGF@FBFFAGGFFF6(,>4@44)9:)=BA<AFFF@DBFFB:<;7>
@M00689:251:000000000-CJTJ5:1:1101:9708:9995 1:N:0:8
CAGGATTAGATACCCTGGTAGTCCACGCCCTAAACGATGCGAACTGGACGTTGGGAGGAACTTGCCTCTCAGTGTCGAAGCTAACGCGTTAAGTTCGCCGCCTGGGGAGTACGGTCGCAAGACTGAAACTCAAAGGAATTGACGGGGGCCCGCACAAGCGGCGGAGCATGTTGCTTAATTCGAAGCAACGCGAAGAACCTTACCAAGGTTTGACATGCAGGGAAAAGCCGTAGAGATACGGTGTCCGTAAGGGTCCTGCACAGGTGCTGCATGGCCGTCGCTGCAT
+
GGGGGGGGGGGGGGGGGGGGGGGGGGGGGGGGGGGGGGGGGGGGGGGGGGGGGGGGGGGGGGGGGGGGGGGGGGGGGGGGGGGGGGGGGGGGGGGGGGGGGGGGGGGGGGGGGGGGGGGGGGGGGGGGGGGGGGGGGGGGGGGGGGGGGGGGGGGGGGGGGGGGGGGGGGGGGGGGGGGGGGEGGGGGGGGGGGGGGGFGGGGGGGGGGGGGGGGGGFFGGGGGGGGGFDGF>>DFFFGGGG:<??B(>:0CG@:<DFB)8?<(?FFAFFFFFF>/5<>BFFFF7A
@M00689:251:000000000-CJTJ5:1:1101:5812:10009 1:N:0:8
CAGGATTAGATACCCTGGTAGTCCATGCCGTAAACGGTGGGCGCTAGGTGTAGGGGTCTTCCACGGCCTCTGTGTCGTAGCTAACGCATTAAGCGCCCCGCCTGGGGAGTACGGCCGCAAGGCTAAAACTCAAAGGAATTGACGGGGGCCCGCACAAGCGGCGGAGCATGTGGATTAATTCGATGCAACGCGAAGAACCTTACCTGGGCTTGACATACACCAGATCGCTCCAGAGATGTAGTTTCCCTTGTGGTTGGTGTACAGGTGAGGCATGGCCGTCGCTGCAT
+
GFGGFGGGGGGGCFEFFDF<FFG,CFCFGCCEGGGGGFGE7FGG7F@FED<<FFGGFGGGGFEFCEGGGGGG@@EFEFG7,FFE6CCFC?9F<FG>CGGDGC@<DF+:4BEE?77C7>F+CFFD<3C>FFGEDGG,:@@@,,:3@C778FC>EGF*BFF:1<:7?=5C+032C?9<A:@?FFG++;+9+:EGEEG>C8FGF98EC+7:CEGDFC77C@@FCF<FDF7<:*9?4B****222:CC?*6-*8<4C5389?6>AF428?69)(440)))753(,,(4(49
@M00689:251:000000000-CJTJ5:1:1101:14874:10051 1:N:0:8
CAGGATTAGATACCCTGGTAGTCCATGCCGTAAACGGTGGGCGCTAGGTGTAGGGGTCTTCCACGGCCTCTGTGTCGTAGCTAACGCATGAAGCGCCCCGCCTGGGGAGTACGGCCGCAAGGCTAAAACTCAAAGGAATTGACGGGGGCCCGCACAAGCGGCGGAGCATGTGGATTAATTCGATGCAACGAGAAGAACCTTACCTGGGCTTGACATACACCAGATCGCTGCAGAGATGTAGTTACCATTGTGGTTGGTGTACAGGTGCTTCATGGCCGTCGCTGCAT
+
GGGGGGGGFGGDCCEGGGGCFFFDDFFFFGGGDFFFGFFGGGGFFFCF,CC@CFFE@E@CFGFFCGGFGGGG@CCFF,CFFFED<FCF7,EFFGGGGGGGGDCFDFGGG+F,BFGDFEEFGGD<BDFE<FFGFGGG,DF<EFDGGGGGGCEE*BCEGGF:@:CEEEECCC<C:CC+CC?+2;C?E8:EFGCEEEFFFCCGGGGGC9FFGCC>*3:7:=69*<C476F3FGD?FFGG?F:DCFD*9**-*0:CGFF:;:?F)99AFBFB*4564FFF67904633(()
@M00689:251:000000000-CJTJ5:1:1101:14858:10064 1:N:0:8
CAGGATTAGATACCCTGGTAGTCCATGCCGTAAACGGTGGGCGCTAGGTGTAGGGGTCTTCCACGGCCTCTGTGTCGTAGCTAACGCATTAAGCGCCCCGCCTGGGGAGTACGGCCGCAAGGCTAAAACTCAAAGGAATTGACGGGGGCCCGCACAAGCGGCGGAGCATGTGGATTAATTCGATGCAACGCGAAGAACCTTACCTGGGCTTGACATACACCAGATCGCTGCAGAGATGTAGTTTCCCTTGTGGTTGGTGTACAGGTGCTTCATGGCCGTCGCTGCAT
+
GGGGGGGGGGGGGGGGGGGGGGGGGGGGGGGGGGGGGGGGGGGGGGGGGGGGGGGGGGGGGGGGGGGGGGGGGGGGGGGFGGGGGGGGGGGGGGGGGGGGGGGGGGGGGGGGGGGGGGGGGGGGGGGGGGGGGGGGGGGGGGGGGGGGGGGGGCEGGGFGDGGGGEGGGG?FGCFGGFGGGGGGGGGFGGGGDGGGGGFGGGGGGGGGGGGG<FGFGFFG47CGGGGGFDGF@BCD4=FCFGGGFFF<F@<C<5@<BF?F262<FF4?FF<2<F?FFBBFF>B?F0<
@M00689:251:000000000-CJTJ5:1:1101:26063:10070 1:N:0:8
CAGGATTAGATACCCTGGTAGTCCTAGCCCTAAACGATGGATGCTTGGTGTGACAGGTACCCAATCCTGTCGTGCCGAAGCTAACGCGATAAGCAATCCGCCTGGGGAGTACGGTCGCAAGGCTGAAACTCAAAGGAATTGACGGGGGCCCGCACAAGCGGTGGAGCATGTGGTTTAATTCGACGCAACGCGAAGAACCTTACCTGGGCTCGAACGGCTTCGGACAATCTGTGGAAACACGGACTTCCCGCAAGGGACTGGAGTCGAGGTGCTGCATGGCCGTCGCTGCAT
+
GGGGGGFGGGGGFGGGGGGGGGGGGFCEEFGGGGGGGGGEFGGGGGGGGGFFGGGGGGGGGGGGGFGGGGGGGGGGGCGGGGGGGGGG:FCFGGGGGFGGGGGGGGGGGGGG?FGGGGGG@FCFGGGGGGGGGGFGFFFDFGGGGDDGGGDCCEG@FFCFEGGGGGGFFG>FFGGGGCFGGGGGGDEGGGGG=EEGGGGFGFFGGGGGFFGEDGGGGFFGGGGGG<5FFGG=B?FGFFG<DG5DFFFFFDF<DD>?F::@BF?:FBBF@BFFFFFFFFF6:1,(4(8?BFF
@M00689:251:000000000-CJTJ5:1:1101:6348:10168 1:N:0:8
CAGGATTAGATACCCTGGTAGTCCATGCCGTAAACGGTGCGAGCTAGGTGTAGGGGTCTTCCACGGCCTTTGTGTCGTAGCTAACGCATTAAGCGCCCCGCCTGGGGAGCACGGCCGCAAGGCTAAACCTCAAAGGAATTGACGGGGGCCCGCACAAGCGGTGGAGCATGTGGATTAATTCGATGCAACGCGAAGAACCTTACCAGGGCTTGACATACACCAAATCGCGGGAGAGAAGTAGTTTCCCTTGTGGTTGGTGTAAAGGTGGGCCATGGGCGTGGCTGCAG
+
EFAF,EFFF9FEGEGGGGFEFGFGG<FEG7FGGGGGDGF+C,++@<FF,CE<FGGG:@,6,CFF7@E@F,,EFG<FFGFGDEFFFCCDFEFFGFEGFFDF>FGEGF=:C+<EFG+F>FGDFE@EG<F8F@FGGGGGGCFCGGFEGCFD7:EEDEGGC5FGC*=CF*3<:<FGCFGFGGGG+AC?AEFFC515E:CCCF*;FC8F7CGGGGGGGGGFGF4*2**/**295)).8.>*)<*?*2:*9444=F)*>571(,4.)*..**0()(-4(0)))0-((((,(((
@M00689:251:000000000-CJTJ5:1:1101:6360:10181 1:N:0:8
CAGGATTAGATACCCTGGTAGTCCATGCCGTAAACGGTGGGCGCTAGGTGTAGGGGTCTTCCACGGCCTCTGTGTCGTAGCTAACGCATTAAGCGCCCCGCCTGGGGAGTACGGCCGCAAGGCTAAAACTCAAAGGAATTGACGGGGGCCCGCACAAGCGGCGGAGCATGTGGATTAATTCGATGCAACGCGAAGAACCTTACCCGGGCTTGACATACACCAGATCGCTGCAGAGATGTAGTTTCCCTTGTGGTTGGTGTACAGGTGGTGCATGGCCGTCGCTGCAT
+
GGGGGGGGGGGGGGGGGGGGGGFFGGFGGGGGGGGGGGGGGGGEEEGGGGGGGGGGCEFGGGFGGGGGGGGGGGGGGGGGGGGGGGGGGGGGGGGGFEGGGGGGGFGEE:EFGGGDGGGGGGGGGGGGGGGGGGGGGGGGGDFGGGGGGCEGGGGGGFFFDGEGGEGGDFGGF+<<FGGGGGGC?5:EDEGGGGGEG>EGGGGGFGGGGEFEGF+:FFFGFGFGFGFGFDGFFFGFFF>::0:7/=F<FFFGGF@BFF?FFFADF?FFF:)22@>56571,(4<;B<
@M00689:251:000000000-CJTJ5:1:1101:15698:10316 1:N:0:8
CAGGATTAGATACCCTGGTAGTCCATGCCGTAAACGATGAGTACTGGGTGTCGCGGGTAGTTGACCCCTGCGGTGCCGTAGCTAACGCGTTAAGTACTCCGCCTGGGGATTACGGTCGCAAGATTAAAACTCAAAGGAATTGACGGGGGCCCGCACAAGCGGTGGAGCATGTGGTTTAATTCGACGCAACGCGAAGAACCTTACCTGGGCTCGAAGCACAGTGGACCGGGGTAGAAATATCCCTTTTCGCAAGAACTGCTGTGGAGGTGATGCATGGTTGTCGCTGCAT
+
GGGGGGGGGGFGGGGGGGGGGGGGGGGGGGGGGGGGGGGGGGGGGGGGGGGGGGGGGGGGGGGGGGGGGGGGGGGGGGGGGGGGGGGGGDDGGGGGGGGGGGGGGGGGGGGGGGGGGGGGGGGGGGGGGGGGGGGGGGGGGGFGGGGGGGGGGGGGGGGGGGGGGGGGGGGGGGGGGGGGFGGGGGGGGGGGGGEGGGGGGGGGGGGGGGGGGGGGG?FGGGGGGGFDEGC>EFGGFFGGGFFGFFFB>>:GGFFFFFFFDF749>B?FFFF<FFFFFFFFB?FFBFFA
@M00689:251:000000000-CJTJ5:1:1101:9956:10344 1:N:0:8
CAGGATTAGATACCCTGGTAGTCCACGCCCTAAACGATGATTACTCGCTGTCGGCGATATACAGCCGGTAGCTAAGCGAAAGCGTTAAGTAATCCACCTGGGGAGTACGGCCGCAAGGTTAAAACTCAAAGGAATTGACGGGGACCCGCACAAGCGGTGGATGATGTGGATTAATTCGATGCAACGCGAAGAACCTTACCTACCCTTGACATGCCAGGGAGCCCGCTGAGAGGAGGGTGTGCCCGAAAGGGAGCCTGGCCACAGGTGATGCATGGCCGTCGCTTCAT
+
GGGGGGGGGGGGGGGGGGGGGGGFGGGGGGGGGGGGGGGGGGGGGGGGGGGGGGGGDGGGGGGFGDCEFGGGGGGGGGGDEGGDFFGGGGGGGGGGGGGGGDEGGGGGGGGGGGGGGGGAFGGFGGFGGDFGFFFC:FDEGGGCE@+@EEGGD8FE*6FEFFGCC;?DC99FC<C;@8FFG5CGGEE7B5C5C6CE??FFGGGGCFGGGFC99<EFGFFGGG*7<5*93C*9:)*>>>*)9F793057BF07C:@B<<(<?51:>F6<4><<<BFF6>(4(4(((.6
@M00689:251:000000000-CJTJ5:1:1101:7048:10462 1:N:0:8
CAGGATTAGATACCCTGGTAGTCCATGCCGTAAACGGTGGGCGCTAGGTGTAGGGGTCTTCCACGGCCTCTGTGTCGTAGCTAACGCATTAAGCGCCCCGCCTGGGGAGTACGGCCGCAAGGCTAAAACTCAAAGGACTTGACGGGGGCCCGCACAAGCGGCGGAGCATGTGGATTAATTCGATGCAACGCGAAGAACCTTACCTGGGCTTGACATACACCAGATCGCTGCAGAGATGTAGTTTCCCTTGTGGTTGGTGTACAGTTGCTGCCTGGTTGTCGCTGCAT
+
GGGGGGGGGGGGGFGGGGGGGGGFGGFGGGGDFGFCDGC::FFGGEGGGGG@FFD@FGGGGGGGE+CGGGGDGEGGCFC?DGCCGGG7FG<CFGDEGGE+FFGGF+:?FFFF:FFGDGC>FCFGFCCDGGGFDFDFF,@F,3FCE>:BCFGEE7F:8BF:CG8E*8C*<CG9C+CGC?FCG=7C9EG7EDG=CCE5<CGGGFGGG755AFF75F0C0?=FG3*7FFEDF*9))174@FG7CFGFFBF<F4<**07((40><6)6*9*:F)8(./0<=)4<1<?61,<
@M00689:251:000000000-CJTJ5:1:1101:23291:10552 1:N:0:8
CAGGATTAGATACCCTGGTAGTCCACGCCGTAAACGATGTCTACTAGCCGTTGGGGTCCTTGAGACTTTAGTGGCGCAGTTAACGCGATAAGTAGACCGCCTGGGGAGTACGGCCGCAAGGTTAAAACTCAAATGAATTGACGGGGGCCCGCACAAGCGGTGGAGCATGTGGTTTAATTCGATGCAACGCGAAGAACCTTACCTGGTCTTGACATAGTGAGAATCCTGCAGAGATGCGGGAGTGCCTTCGGGAATTCACATACAGGTGCTGCATGGCCGTCGCTGCAT
+
GGGGGFGGGGGGFGGGGGGGGGGGGGGGGGGGGGGGGGGGGGGGGGGGGGGGGGGGGGGGGGCGGGGGGGGGGGGGGGGGGGGGGGGGGGGGGGGGGGGGGGGGGGGGGGGGGGGGGGGGGGGGGGGGGGGGGGGGGGGGGGGGGGGGGGGGGGGGGGGGGGGGGGGGGGGGGGGGGGGGGGGGGGGGCEGGGGGGGGGGGGGGGGGGGGGGGGGGGFFGGGFGFGGC@FGFFFGGFFGGGGDGFFFBFFFGGFF?9AA?>??DFFF:FADFFFFFFF>FFFFFFFFF
@M00689:251:000000000-CJTJ5:1:1101:10911:10570 1:N:0:8
CAGGATTAGATACCCTGGTAGTCCATGCCGTAAACGGTGGGCGCTAGGTGTAGGGGTCTTCCACGGCCTCTGTGTCGTAGCTAACGCATTAAGCGCCCCGCCTGGGGAGTACGGCCGCAAGGCTGAAACTCAAAGGAATTGACGGGGGCCCGCACAAGCGGTGGAGCATGTGGTTTAATTCGACGCAACGCGCAGAACCTTACCAGCCCTTGACATGTCCGGGACCGGTCGCAGAGATGTGACCTTCTCTTCGGAGCCCGGAACACAGGTGATGCATGGTCGTCGCTGCAT
+
GGGGGGGGGGGGFFGGGGGGGGGGGGFGGGGGGGGGGGGGGGGGGGGGGGGGGGGGGGGGGGGGGGGGGGGGGGGGGGGGGGGGGGGGGGGGGFGGEGGGGGGGGGGGGGGGGGGGGGGGGGGGGGGGGGGGGGGGGGGGGGGGGGGGGGGGGGGGGGGGGGGDFGGGGGGGGFGGGGFGGGGGGGGGEGGGGGGGGGGGF7CGGGGGGDGGGGGGG?FGGGGGGGGGEDGEFFGFFFGGFGFFFBFDFFFFGFF9BFF>937;FFF?><?AFFFFFFFFF6BBFFFFFFB
@M00689:251:000000000-CJTJ5:1:1101:13113:10609 1:N:0:8
CAGGATTAGATACCCTGGTAGTCCATGCCGTAAACGGTGGGCGCTAGGTGTAGGGGTCTTCCACGGCCTCTGTGTCGTAGCTAACGCATTAAGCGCCCCGCCTGGGGAGTACGGCCGCAAGGCTAAAACTCAAAGGAATTGACGGGGGCCCGCACAAGCGGCGGAGCATGTGGATTAATTCGATGCAACGCGAAGAACCTTACCTGGGCTTGACATACACCAGATCGCTGCAGAGATGTAGTTTCCCTTGTGGTTGGTGTACAGGTGCTGCATGGCTGTCGCTGCAT
+
GGGGGGGGGGGGGGGGGGGGGGGGGGGGGGGGGGGGGGGGGGGGGGGGGGGGGGGGGGGGGGGGGGGGGGGGGGGGGGGGGGGGGGGGGGGGGGGGGGGDGGGGGGGGGGGGGGGGGGGGGGGGGGGGGGGGGGGGGGFGGGGGGGGGGGGGGGGGGGGGGGEGGGGGGGGGG?FGGGFGGGGGGGGFFCGGGG=?EGGGGGGGGGGGFGDEGGCCGFFGCDGDDFFGFGGFFFFC4?GFGGGFFFFAFFFGGFF?FFFFBFFFFFFFFF??>4@FF3<?F?BFB?F
@M00689:251:000000000-CJTJ5:1:1101:8943:10613 1:N:0:8
CAGGATTAGATACCCTGGTAGTCCACGCCGTAAACGTTGGGCACTAGGTGTGGGACCCTATCGACGGGTTCCGTGCCGCAGCTAACGCATTAAGTGCCCCGCCTGGGGAGTACGCCCGCAAGGCTAAAACTCAAAGGAATTGACGGGGGCCCGCACAAGCGGTGGAGCATGTGGTTCAATTCGACGCAACGCGAAGAACCTTACCTGGGCTCGAACGGCCGGTCAACGAGGGTGGAAACACCTTTACCCCGCAAGGGGGTCCGGTCGAGGTGCTGCATGGTCGTCGCTGCAT
+
GGGGFGFGGGGGGFGGGGGGGGGFGGGGGGGCGGGGGGGGGGGGGFGGFGGGGGGGGGGGGGGGGGGGGGGGGGGGGG:EGGGGGGGGGG@FFGFGGGGGGGGCGGGGGGGGGGGEEGCFEGGGAFGGGGGGGGFFDFGGGGGFGGGGGGGGGGCGGCFFEGGGGGGGGGGGGGGF?FCFGFGGCGGGGDEGGGEEGGDE6CGFFFGGGGGFD5F4<<:39C)9CGGGFDC55<DG@FFFGCF4FFFAF:2))0<16>B8(<42;>B9>>((26/*96::A>44(7>F?48A
@M00689:251:000000000-CJTJ5:1:1101:4575:10632 1:N:0:8
CAGGATTAGATACCCTGGTAGTCCACGCTGTAAACGATGGATGCTAGCTGTATGCGGTATCGACCCCGGAGGTAGCGAAGCTAACGCGTTAAGCAGCCCGCCGGGGGAGTAGGGGCGCAAGACTAAAAAAAAAAGGAATGGACGGGGACCCGCAAAAGGGGGGGAGAGGGGGGGTGAATTCGAGGGTAAGCGAAGAACCTTACCCAGGTGGGACAGACGGGGAAGGGGGCGGAAAGGCGAGAGGGGGTGAGGGAACCAAGGGACAGGTGCGGAAGGGCGGGCGCTGAAACGGGAG
+
GGGGGGGGGGGGGFFGGGGGGGFF@FGGGGGGGDFFGGGGGGGGGGGGGGCF9;<8C,@6<BF@+@F@CE+@,CFFCFGG@<CD,BCC+7=BE,?,,:4@C@+>>::@E3B,BC++5+>>CF>,@ACF:C*4:CFEGG7,?C,1<@BC::*::C*:@F*:C*?C8C*;:>**//**1<+02;<*:E*00<+:77>CE2**+33++3AF++*29*:**)0*17CD***)09)0<77CF4>CDCD*7).-)8(*7>>,448:(7425>F)/)(-(7)8>.13((-((-(.))(4(--
@M00689:251:000000000-CJTJ5:1:1101:28465:10669 1:N:0:8
CAGGATTAGATACCCTGGTAGTCCATGCCGTAAACGGTGGGCGCTAGGTGTAGGGGTCTTCCACGGCCTCTGTGTCGTAGCTAACGCATTAAGCGCCCCGCCTGGGGAGTACGGCCGCAAGGCTAAAACTCAAAGGAATTGACGGGGGCCCCACCAGCCGGCGGACCATTTGGTTTATTTGGATGCACCGCGAAGAACCTTACCGGGGCTGACCTTACACCACATCTCTGCAGGATTGTAGTTTCCCTTGTGGTTGGTGTCCAGTTGGTGCATGGCCGTCGCTGCATCTGCTT
+
GGGGGGGGGFFGGGGGGGGGGGGGGGGGGGGGGGGGGGGGGGGGGGGGGGG9EFGGGGGGGGGGGGGGGGGGGGGGGGGGGGGGGGGGGGGGDFGEGGGEGGGGGGEG@FBGGGGGGGGGGGGGGGGGGGGGGGGGGGGEFFGGGGG*BC7*141C,21<**=***312,,?+*;*C+A+*++++*<+**1*:*1;+;8@++<+/>E**:***3+0*98CDF*4**0*****07**/.2*2:D:FF696))73@38(4(0)*).*0*37()))=)5)8321(36;7:44))))
@M00689:251:000000000-CJTJ5:1:1101:5939:10967 1:N:0:8
CAGGATTAGATACCCTGGTAGTCCATGCCGTAAACGGTGGGCGCTAGGTGTAGGGGTCTTCCACGGCCTCTGTGTCGTAGCTAACGCATTAAGCGCCCCGCCTGGGGATTACGGCCGCACGGCTAAAAATCAAAGGCATTGACGGGGTCCCGCACAAGCGGCGGAGCATGTGGATTAATTCGATGCAATCCGAAGAACCTTACCTTGGCTTGACATACACTAGTTCGCTCTAGAGACGTAGTTTCCCTTGTGGTTGGTCTACATGTGGTGCATGGCCGTCGCTGCAC
+
F<CF@F9FGCGGC@EFCC@@@EE6@FC@,@CEEGFGGGD+@FGG7:@E;<CF,C,6CFFGF9,FC>+@CFEACCFFFF8D<?,6C6@>,B5ECAFFEB>FGEG<FGEC+,9FF7CBCGE:3:+>3,,3,3@3B9,,,8@D,@FC73@3@,43**>FC5D**CE**:8*,?2<C,22>?@773+++800++0*2*:::8*CC?8+3<<C?F<59FF*:=FF**0*2:*))**1****)0*1*12>=@64@5)9*07:04)/49<2B9=)03A>2*057.(32((,(((
@M00689:251:000000000-CJTJ5:1:1101:7089:10974 1:N:0:8
CAGGATTAGATACCCTGGTAGTCCTAGCCCTAAACGATGATTGCTTGGTGTGATCGGTACCCAATCCGATCGTGCCGCAGCTAACGCGATAAGCAATCCGCCTGGGGAGTACGGTCGCAAGGCTGAAACTCAAAGGAATTGACGGGGGCCCGCACAAGCGGCGGAGCATGTTGCTTAATTCGAAGCAACGCGAAGAACCTTACCAAGGTTTGACATGCAGGGAAAAGCCGTAGCGATATGGTGTCCGTAAGGGTGCTGCACAGTTGCTGCATGGCCGTCGCTGCAT
+
GGGGGGGGGGGGGFGFFFFEFGCGGGFFGGGGGGGGGGGGGGEGGGGGGGFC,CFFDGDGGG?CFGGG@FGEGFGGGGCCFGF,FFGE7@,FFFE<FGGE?FGGGGGGDEFGGEGGGGGGG?FFG8E?DFGDFGG?F,DGF,FCFCFDEFGGGDG:8CFGFCCE=8EDFCGGEFGGG9@CF8+=CGC+A=E5>:C>CFGGGFCFF6=5?FF5:FCFD?*051977*27@CD3>)>CF><F7CFC@47253:**8B:<4>:>??4?*9<*3(6<>FFFF>9BB?>0:
@M00689:251:000000000-CJTJ5:1:1101:5927:10980 1:N:0:8
CAGGATTAGATACCCTGGTAGTCCATGCCGTAAACGGTGGGCGCTAGGTGTAGGGGTCTTCCACGGCCTCTGTGTCGTAGCTAACGCATTAAGCGCCCCGCCTGGGGAGTACGGCCGCAAGGCTAAAACTCAAAGGAATTGACGGGGGCCCGCACAAGCGGCGGAGCATGTGGATTAATTCGATGCAACGCGAAGAACCTTACCTGGGCTTGACATACACCAGATCGCTGCAGAGATGTAGTTTCCCTTGTGGTTGGTGTACAGGTGGTGCATGGCCGTCGCTGCAT
+
GGGGGGGGGGGGGGFGGGGGGGFGGGGGGGGGGGGGGGGGGGGGGGGGFGGGGGGGGGGGGGGGGGGGGGGGGGGGGGGGGGFGGGGGGGGGGGGGGGGGGGGGGGGGGGGGGGGGGGGGGGGGGGGGGGGGGGGGGGGFGGGGGGGGGGGDGGGGGGGDGGGGGGGGGGGGGFCCFGGGGGCFF8FGCGGGDEGEGGFFGGGGGGGGGGGEGGGGGFFFGGCDGFGC>DGFFFFG=6CFGCFGFF@<B?BGGF>?>12<<BAA:=:?>643-=75<>30>904>FF
@M00689:251:000000000-CJTJ5:1:1101:4092:10986 1:N:0:8
CAGGATTAGATACCCTGGTAGTCCATGCCGTAAACGGTGGGCGCGAGGTGTGGGGGTCTTCCACGGCCTCGGGGTCGTAGCGAAAGCATTAAGCGCCCCGCCGGGGGAGTACGGCGGCAAGGCTAAAACTCAAAGGAAGTGACGGGGGCCCGCACAAGCGGCGGAGAAGGGGGAGTAATTCGAGGCAACGCGAAGAACCGTACCGGGGCTGGACAGACACAAGAACGCGGAAGAGAGGAAGGGGCACGGGTGGTGGGTGGACAGGGGCGGCATGGGGGTGGCGGCAGCGGTGTAG
+
FFGFG8FEGGGFFEEE@@CEAE,66C@EC@8;;CC@E@CDGC@66@B@6@6BCCED7B,,C,:9BB778C,?+@+88+AD?+>C+@,A,,<?E,@7866@@@+>@CCFE*>8@E**1*<<BC*,8:BC,,,8:BEGFF+8<B,8<@EE**/:2:*:>E*;>*:>CE/;28*:8:**0<+2*2<*1//81:*:=7EC?*;**1;**7:C2*/29*<*28:**1/***2*095>DFGD)7*2C5*)))0()0,19)0-3(-)-0447)7434(3(7>))8-(,(,4--4((-((-).
@M00689:251:000000000-CJTJ5:1:1101:5945:10994 1:N:0:8
CAGGATTAGATACCCTGGTAGTCCATGCCGTAAACGGTGGGCGCTAGGTGTAGGGGTCTTCCACGGCCTCTGTGTCGTAGCTAACGCATTAATCGCCCCGCCTGGGGAGTACGGCCGCAAGGCTAAAACTCAAAGGAATTGACGGGGGCCCGCACAAGCGGCGGAGCATGTGGATTAATTCGATGCAACGCGAAGCACCTTACCTGGTCTTTACATACACCAGCTCGCTTCAGAGATGTATTTTCCCTTGTGGTTGGTGTACAGGTTGTGCATGGCCGTCCCTTCATCAGTTC
+
GGFG,FFG<@FGGGGGGCFFGGGGGGFGGGGGGFGGGG?B7@@EFGGFCFGGFFG+CFFGGGFFB7F:FGGEADGGEGG7A<EAE:FCGGFC,C=FGEGFFCCFFCC@C?<F:+@FCGGGC+A>B<FFFFFCG,C>>FFCF,>F77C*BEC8@CFF7,@**41:C58*<9C+A+<:<EGF:*0A+;EFFCCCEC=*3:AED728C0*+3@7+299F*9=6F****9A)71**0*9*@FCF0**:?F4)/)6*185((,(72=)))003@8)))*0<6590(-324<:-)))))
@M00689:251:000000000-CJTJ5:1:1101:24225:11003 1:N:0:8
CAGGATTAGATACCCTGGTAGTCCACGCCCTAAACGATGCGAACTGGACGTTGGGAGCAACTTGGCTCTCAGTGTCGAAGCTAACGCGTTAAGTTCGCCGCCTGGGGAGTACGGTCGCAAGACTGAAACTCAAAGGAATTGACGGGGGCCCGCACAAGCGGTGGAGTATGTGGTTTAATTCGATGCAACGCGAAGAACCTTACCTGGCCTTGACATGTCCGGAATCCTGCAGAGATGCGGGAGTGCCTTCGGGAATCGGAACACAGGTGCTGCATGGCCGTCGCTGCAT
+
GGGGGGGGGGGGGGGGGGGGGGGGGGGGGGGGGGGGGGGGGGGGGGGGGGGGGGGGGGGGGGGGGGGGGGGGGGGGGGGGGGGGGGGGGGGGGGGGGGGGGGGGGGGDFGGGGGGGGGGGGGGGGGGGGGGGGGGGGGGGGGGGGGGGGGGGGGGGGGGGGGGGGGGGGGGGGFFGGGGGGGGGGDGGGGGGGGGEGGGGGGGGGGGGGGGGGGGGGFFGGGDGGGGFFGGFBFGGFFGGGGGDFFFFFFFGD3BFFFFF6>BFFFFF@B<DFFFFFFF>9>FFBB;B2
@M00689:251:000000000-CJTJ5:1:1101:14840:11027 1:N:0:8
CAGGATTAGATACCCTGGTAGTCCATGCCGTAAACGGTGGGCGCTAGGTGTAGGGGTCTTCCACGGCCTCTGTGTCGTAGCTAACGCATTAAGCGCCCCGCCTGGGGAGTACGGCCGCAAGGCTAAAACTCAAAGGAATTGACGGGGGCCCGCACAAGCGGCGGAGCATGTGGATTAATTCGATGCAACGCGAAGAACCTTACCTGGGCTTGACATACACCAGATCGCTGCAGAGATGTAGTTTCCCTTGTGGTTGGTGTACAGGTTTTGCATGGTCGTCGCTGGCTCTGTCC
+
GGGGGGGGGGGGGGGGGGGGGGFGGGGGGGGGGGGGGGGGGGGGGGGFGGGGGGGG,CCF9<EFFGGGEFGGGGFEFFFFGGGGGGGGGGGFFFGGGGG>FEGGGFGGEGGFGGGDGGGGGG7<DGGGCGGGGFGFGFFGGABF+@:CD:BEDGD728FEGGGGGEGGGGGGGF9CF+:CG8?E@E9FFE5EEEGG:@88CC?CFF5C=8<E*0+2>@?*>5CFFG75>GG7?FGFFFG7**2:F*926F>C385(34<>A?4:F**.7(242@F?*59FBBB0(2:0><)))
@M00689:251:000000000-CJTJ5:1:1101:14854:11040 1:N:0:8
CAGGATTAGATACCCTGGTAGTCCATGCCGTAAACGGTGGGCGCTAGGTGTAGGGGTCTTCCACGGCCTCTGTGTCGTAGCTAACGCATTAAGCGCCCCGCCTGGGGAGTACGGCCGCAAGGCTAAAACTCAAAGGAATTGACGGGGGCCCGCACAAGCGGCGGAGCATGTGGATTAATTCGATGCAACGCGAAGAACCTTACCTGGGCTTGACATACACCAGATCGCTGCAGAGATGTAGTTTCCCTTGTGGTTGGTGTACAGGTGTTGCATGGTCGTCGCTGCAT
+
GGGGGGGGGGGGGGGGGGGGGGGGGGGGGGGGGGGGGGGGGGGGGGGGGGGGGGGGGGGGGGGFGEGGGGGFGGGGGGGGFGGGGGGGGGGGGGGGGGFGGGGGGGGDCGEFGGGGGGEFGGGGGGGGGGGFGGGGGGGGG9FGGGGGGFGGG8FEGGGEEGGGCEEEGGGGGCCFGFGGGFFGFGGGGEGGGGGGGGFGGFGGFGG7EGGGDGFGCF6CFFDDGGDDFGGFF?C4@?FFFGGGF??<FFAGC>@?>FBFFFADFF?>EFB<A45@6;BB1(:62(4
@M00689:251:000000000-CJTJ5:1:1101:12339:11085 1:N:0:8
CAGGATTAGATACCCTGGTAGTCCATGCCGTAAACGGTGGGCGCTAGGTGTAGGGGTCTTCCACGGCCTCTGTGTCGTAGCTAACGCATTAAGCGCCCCGCCTGGGGAGTACGGCCGCAAGGCTAAAACTCAAAGGAATTGACGGGGGCCCGCACAAGCGGCGGAGCATGTGGATTAATTCGATGCAACGCGAAGAACCTTACCTGGGCTTGACATACACCAGATCGCTGCAGAGATGTAGTTTCCCTTGTGGTTGGTGTACAGGTGATGCATGGTTGTCGCTGCAT
+
GGGGGGGGGGGGGGGGGGGGGGGGGGGGGGGGGGGGGGGGGGGGGGGGGGGGGGGGGGGGGGGGGGGGGGGGGGGGGGGGGGGGGGGGGGGGGGGGGGGGGGGGGGGGGGGGGGGGGGGGGGGGGGGGGGGGGGGGGGGGGGGGGGGGGGGGGGGGGFGGCGGGGGGGGGCGGGGGGGGGGGGGGGGGGGGGGGGDCFFGGGGGGGGGGGGG:FFFGFFGGGGGGGGGFGGFFFGGB?CFGGD:@FFFFFFGGFFFFFFF4FFAFFFFFFBFFFFFFEBFFFFFFFA
@M00689:251:000000000-CJTJ5:1:1101:22047:11121 1:N:0:8
CAGGATTAGATACCCTGGTAGTCCATGCCGTAAACGGTGGGCGCTAGGTGTAGGGGTCTTCCACGGCCTCTGTGTCGTAGCTAACGCATTAAGCGCCCCGCCTGGGGAGTACGGCCGCAAGGCTAAAACTCAAAGTAATTGACGGGGGCCCGCACAAGCGGCGGAGCATGTGGATTAATTCGATGCAACGCGAAGAACCTTACCTGGGCTTGACATACACCAGATCGCTGCAGAAATTTAGCTTCCCTTGTGGTTGGTGTACTGGTGCTGCATGGCCGTCGCATCATCTGCTT
+
CFGGGGGGGGGGGGGGGGGGGGGG<<@FGGGGGGGGDGGC@,:FFEG?EFGCGG@@@,@FCCFFGCGGEFEC<@EFG7:?FBF,<F:F7??FD<=FFGGCCCCGFGCG+C4FFGGE7F66+B7,DD,8EECFF>C3,=3,C>@FGG+5>FG7*:<*2BFGGDG*:5>C9@:9+<+A:9<CCGGGCGE0<=EGGG=8@8:*<0<<FF5::6<E>67*7=?GGFGGG65*75D@?*22**:***2?F4?<F4)0*7<6,4:529).)9;A?:24<=F)<>;B01((-2)44))))
@M00689:251:000000000-CJTJ5:1:1101:25073:11188 1:N:0:8
CAGGATTAGATACCCTGGTAGTCCATGCCGTAAACGGTGGGCGCTAGGTGTAGGGGTCTTCCACGGCCTCTGTGTCGTAGCTAACGCATTAAGCGCCCCGCCTGGGGAGTACGGCCGCAAGGCTAAAACTCAAAGGAATTGACGGGGGCCCGCACAAGCGGCGGAGCATGTGGATTAATTCGATGCAACGCGAAGAACCTTACCTGGGCTTGACATACACCAGATCGCTGCAGAGATGTAGTTTCCCTTGTGGTTGGTGTACAGGTGATGCATGGCCGTCGCTGCAT
+
GGGGGGGGGGGGGGGGGGGGGGGGGGGGGGGGGGGGGGGGGGGGGGGGGGGFGGGGGGGGGGGGGGGGGGGGGGGGGGGGGGGGGGGGDDGFGGGGFGGGGGGGGGGGGGGGGGGGGGGGGGGGGGGGGGGGGGGGGGGGGGFGGGGGGGGGGGGGGGGGGGGGGGGGGGFGGG?FFFGGGGGGGGGGGGGGGGGGGGGGGGGGGGGGCGGGGCEFGFFDGGGGFFGGFGDFFFGFFFFGGGGGB6F96;<FGFFFFFF>2@9AFFFBFAAFFFF>FB>BB6?F>F9
@M00689:251:000000000-CJTJ5:1:1101:23141:11197 1:N:0:8
CAGGATTAGATACCCTGGTAGTCCATGCCGTAAACGGTGGGCGCTAGGTGTAGGGGTCTTCCACGGCCTCTGTGTCGTAGCTAACGCATTAAGCGCCCCGCCTGGGGAGTACGGCCGCAAGGCTAAAACTCAAAGGAATTGACGGGGGCCCGCACAAGCGGCGGAGCATGTGGATTAATTCGATGCAACGCGAAGAACCTTACCTGGGCTTGACATACACCAGATCGCTGCAGAGATGTAGTTTCCCTTGTGGTTGGTGTACAGGTGGTGCATGGTTGTCGCTGCAT
+
GGGGGGGGGGGGGGGGGGGGGGGGGGGGGGGGGGGGGGGGGGGGGGGGGGGFFGGGGGGGGGGGGGGGGGGGGGGGGGGGGGGGGGGGGGGGGGGGGGGGGGGGGGGGGGGGGGGGGGGGGGGGGGGGGGGGGGGGGGGGGGGGGGGGGGGGGGGGGGGGGGGGGGGGGGFGGAFGGGGGGGGGGGGGGGGGGGGGGGGDGGGGGGGGGGFGGGCGGFFGGGGGGGGGFGGFFFGFFFCFGGGGFFFDFFBFGFFFFF?FFFFFFFFFDBFFFFFFFFFBFFFB>BF
@M00689:251:000000000-CJTJ5:1:1101:23156:11208 1:N:0:8
CAGGATTAGATACCCTGGTAGTCCATGCCGTAAACGGTGGGCGCTAGGTGTAGGGGTCTTCCACGGCCTCTGTGTCGTAGCTAACGCATTAAGCGCCCCGCCTGGGGAGTACGGCCGCAAGGCTAAAACTCAAAGGAATTGACGGGGGCCCGCACAAGCGGCGGAGCATGTGGATTAATTCGATGCAACGCGAAGAACCTTACCTGGGCTTGACATACACCAGATCGCTGCAGAGATGTAGTTTCCCTTGTGGTTGGTGTACAGGTGGTGCATGGTTGTCGCTGCAT
+
@FFGGGGGGGGGGGGGGGGGGGGGCFEFG@FGGGG7FFDG>FGGGCGGGGGGFGGGGGGGGGGGGGGGGGGGGGGGDGE<FGGGGGGGGGGGGGGGGGGGGGGFF7F?FGGGGGGGEG7CGCFGDGGGGGF<8BFCBFGG?FG>FGCEGGGGGEG*BCF*FFEEGDCFG?FFF9?FCGGGG=FFGGCFGEGEGCEGGGGGFGGGGG5CFGGGGCCGDFFGFCCCGGGGFGGF4***9?GFCGGGFFFFF@2**85:(-(82@DFF?9?DFF:AF>F?)4>?B?(04)
@M00689:251:000000000-CJTJ5:1:1101:10428:11281 1:N:0:8
CAGGATTAGATACCCTGGTAGTCCATGCCGTAAACGGTGGGCGCTAGGTGTAGGGGTCTTCCACGGCCTCTGTGTCGTAGCTAACGCATTAAGCGCCCCGCCTGGGGAGTACGGCCGCAAGGCTAAAACTCAAAGGAATTGACGGGGGACCGCACAAGCGGCGGAGCATGTGGATTAATTCGATGCAACGCGAAGAACCTTACCTGGGCTTGACATACACCAGATCGCTGCAGAGAAGTAGTTTCCTTTGTGGTGGGTGTACAGGGGTTGCATGGCCGTCGATGCAGCGGGCT
+
FCEFGGGGGGGGF<AEFGGFGGGFFGDCFCFDEGAFFFFGECGGGGFGCFEFGFGGF,C@A@EGGFB@FFFFEGFFGFFFFEFEDFEC:,C<EFEG>FCF7FFGCFDGGFGBFE7FGFBFGED>DDFG9C=><FF8FFB,@<@FEDEE*<>EDEEDGF:BE<E@=EEF+<0<9C++<<79*;C++1<FC:7:EC5;@8;:+CCE9CFFG6*750?*07?**>DFFFEC)/)947D<)8*:C***=**)*1.730)4>13>3@AF?3)45313)/7)))((-((.0)))(-(((
@M00689:251:000000000-CJTJ5:1:1101:19937:11296 1:N:0:8
CAGGATTAGATACCCCGAACTCACCAAAGGGATATTCCATATCATATGATGTCATGCTGAGTACATAAACCAGGTGTTGCATGGTTGTCGCTGCAT
+
GFGGGGGGGGGGGGGGGGGGGGGGGGGGGGGGFEFGGGGGEFFGGGGGGGGGGGGGGGGGGGGGGGGGGGGGGGGGGGGGGGGGGGGGGGGGGGGG
@M00689:251:000000000-CJTJ5:1:1101:10416:11300 1:N:0:8
CAGGATTAGATACCCTGGTAGTCCATGCCGTAAACGGTGGGCGCTAGGTGTAGGGGTCTTCCACGGCCTCTGTGTCGTAGCTAACGCATTAAGCGCCCCGCCTGGGGAGTACGGCCGCAAGGCTAAAACTCAAAGGAATTGACGGGGGCCCGCACAAGCGGCGGAGCATGTGGATTAATTCGATGCAACGCGAAGAACCTTACCTGGGCTTGACATACCCCAGATCGCTGCAGAGATGTAGTTTCCCTTGTGGTTGGTGTACAGGTGTTGCATGGCCGTCGCTGCAT
+
GGGGGGGGGGGGGGGGGGGGGGFGGGFGGGGGGGGGGGGGGGGGFGGGGGGDEG:CGGGGGGGGGGGGGGGGGGGGGGGGGGGGGGGGGGGDGGGGGGGGGGGGGGGGGGGGGGGGGGGGGGGGGGGGGGGFEGGGGGGGFFGGGGGGGGGGGGGGGGGGGGGGGGD5EGGGGGFF?FGGGGGGCGGFGGGDDDCECGGGFCFGFGGFGGG5DFGG7?)9>C7CFFE7>77FFFG57FGFCFGGFFFAFFAC*7>69::F<F<45B@AD1>><F)0<7;99>:69(5
@M00689:251:000000000-CJTJ5:1:1101:13550:11334 1:N:0:8
CAGGATTAGATACCCTGGTAGTCCATGCCGTAAACGGTGGGCGCTAGGTGTAGGGGTCTTCCACGACCTCTGTGTCGTAGCTAACGCATTAAGCGCCCCGCCTGGGGAGTACGGCCGCAAGGCTAAAACTCAAAGGAATTGACGGGGGCCCGCACAAGCGGCGGAGCATGTGGATTAATTCGATGCGACGCGAAGAACCTTACCTGGGCTTGACATACACCAGATCGCTGCAGAGATGTAGTTTCCCTTGTGGTTGGTGTACAGGTGATGCATGGCCGTCGCTGCAT
+
GGGGGGGGGGGGGGGGGGGGGGGGGGGGGGGGGGGGGGGGGGGGGGGGGGGGGGGGGGGGGGGGGGGGGGGGGGGGGGGGGGGGGGGGGGGGGGGGGGGGGGGGGGGGGGGGGGGGGGGGGGGGGGGGGGGGGGGGGGGGGGGGGGGGGGGGGGGGGGGGGGGGGGGGGGGGGGGGGGGGGGGGGGGGGGGG:EEEGGGGGGGGGGGGGGGGCCFGGFFGGGGG4DGGFDGFFBFDFFGFDDGGFFFFFFAGGFFFFF?FFFFFFFFFF<A>AFF>FFFF;>B?>FF
@M00689:251:000000000-CJTJ5:1:1101:14732:11367 1:N:0:8
CAGGATTAGATACCCACAACATCACCCAGACATACAGTGCAAGCCCTGAGTTTAAATGGAGCTCCTGGAGCCATGAGCAGGGCCAGTGGGTGGGAGTCCCAGGTGCTGCATGGTTGTCGCTGCAT
+
GGGGGGGGGGGGGGGFGGDGGGGFGGFGGFFGFFGFFGGGGFGG<FGF,EGGGGGGGGGFFEEFCGF?FGFGGEGGGGGFEFGDEFGEFFGCDC8CFFGGDGGGGGGGGGGG?AF@FGGGGGGGG
@M00689:251:000000000-CJTJ5:1:1101:9101:11384 1:N:0:8
CAGGATTAGATACCCTGGTAGTCCATGCCGTAAACGGTGGGCGCTAGGTGTAGGGGTCTTCCACGGCCTCTGTGTCGTAGCTAACGCATTAAGCGCCCCGCCTGGAGAGTACGGCCGCAAGGCTAAAACTCAAAGGAATTGACGGGGGCCCGCACAAGCGGCGGAGCATGTGGATTAATTCGATGCAACGCGAAGAACCTTACCTGGGCTTGACATACACCAGATCGCTGCAGAGATGTAGTTTCCCTTGTGGTTGGTGTACAGGTGCTGCATGGTCGTCGCTGCAT
+
GGGGGGFGGGFGGGGGGGGGGGGGGGEFGGGGGGGGFGGGGGGGGGGDFGG<FGGDGGGGGGFGGGGGGGGGGGGGGGGGGGGGGGGGGGGG9FGGGGGGGGGFFFGCFGGGGFDGGGDEGGGFGGFDFGGGGAFGFCGGFDFEGGGDGGGGG7F<FGFGGEGGCCCFFG<FGCEGGGGGGGGGGGGGCEGGGGGDFGECGGGGGG=FGE4EGE:CC==FCGCFFGGGFGC468>C6B7CF>FGFFFF??>D35F?;:0><?B<FFFBFA?BFF>8BDF:6B66084
@M00689:251:000000000-CJTJ5:1:1101:8469:11401 1:N:0:8
CAGGATTAGATACCCTGGTAGTCCACGCCGTAAACGGTGGGCGCTAGGTGTAGGGGTCTTCCACGGTCTCTGTGTCGTAGCTAACGCATAAAGTGCCCCGCCTGGGGAGTACGGCCGAAAGTCAAAAACTCAAAGGATTTGACGGGGGCCCGCCAAAGCGGCGGAGCATGTGGTTAAATTCGATGCAACGCGAAGAACTTTACTTGCGCTTGCAGCATAGAAGATCGCTGGAGAGATGTAGGTTCCCTCGGGGTTGGTGTAAAGGTGGTGCAAGGGTGTCGCTGCAC
+
GGGGGGGGGGGGGGGGGGGGGGGGG,BF<@FGGGGG7FG7+,+CFGGFGGG9FGG788CEE,:E,@96@,666C,,6:67,,CCCC@=F4C,C55CFGC+7+4BFGC+@4<<:+@=+4>+@8,,CFG7>,7EE,>8>,C833,BFGG*BF****1>B:,=<*:CC=5*,?>F,+/+3+00*2+++*<C87=5E5*;:*0C+2<7+<+2*/***3+*2*9**2*7***/)110>FD**=:***2CFF?4))(9/0),((-)-0).9*9:0().)*)0))(),((-(,(
@M00689:251:000000000-CJTJ5:1:1101:27959:11403 1:N:0:8
CAGGATTAGATACCCTGGTAGTCCATGCCGTAAACGGTGGGCGCTAGGTGTAGGGGTCTTCCACGGCCTCTGTGTCGTAGCTAACGCATTAAGCGCCCCGCCTGGGGAGTACGGCCGCAAGGCTAAAACTAAAAGGAATTGACGGGGGCCCGCACAAGCGGCGGAGCATGTGGAATAATTCGATGCAACGCGCAGAACCTTACCTGGGCTTGACATGCACTAGACGCCGGCAGAGATGTCGGTTCCATTGTGGCTGGTGTGCAGGTGTTGCATGGTTGTCGCTGCAT
+
GGFGGGGGGGGGGFFFGGFECFGCFGFGGGGGGFGGGGEFDGGGGGF8CDFGFFGGFCFGGGFGEGGGGGFGGFGGGFGGFGFDFGGGECGFGFGG@GGCEGCFA?@FECGCCFGGCG@F:DF@F89>DC>BFFGGFFFF?F<CGGGEGGECCCCE8CFCC7CEGGGGGD+<@3+20<0<DEFGGGGGGGDC*>CEGGG*20<FGGFC5F5>FGGCD??CF<77*>EGFDD57@GF6=>7DDC359*-/*)*9>5:<.(.(*).5))-8(),)17**),4<??F((6
@M00689:251:000000000-CJTJ5:1:1101:27946:11421 1:N:0:8
CAGGATTAGATACCCTGGTAGTCCATGCCGTAAACGGTGGGCGCTAGGTGTAGGGGTCTTCCACGGCCTCTGTGTCGTAGCTAACGCATTAAGCGCCCCGCCTGGGGAGTACGGCCGCAAGGCTAAAACTCAAAGGAATTGACGGGGGCCCGCACAAGCGGCGGAGCATGTGGATTAATTCGATGCAACGCGAAGAACCTTACCTGGGCTTGACATGCACTAGACGCCGGCAGAGATGTCGGTTCCCTTGTGGCTGGTGTGCAGGTGTTGCATGGTTGTCGCTGCAT
+
GGGGGGGGGGGGGGGGGGGGGGGGGGGGGGGGGGGGGGGGGFEGGGGCECFGFG@FGEDCFGGG@FGGGGGFGGGFCDGCDFAFE7@FFGGCEGECGGGGGFFFGGGCFGFGGEDCGGDCG<@E@E=FAFGDGGG?:FFFF<FFE@<FE:E@7BFGFCFGGC***CCFEGFGCFGG?CCCCEC:CEFCCGGCEEE>:*ACGFFF??7FG8DGFGFCFFF=CFGF7C*9>5C@B)>>6/::*CGG:F@)=)66D>)4048<2F<A4./872))-=@6@)2<:B?:>0<
@M00689:251:000000000-CJTJ5:1:1101:16793:11439 1:N:0:8
CAGGATTAGATACCCTGGTAGTCCTAGCCCTAAACGATGATTGTTTGATGTGGCAGGTACCCAATCCTGCCGTGTCGAAGCTAACGCGATAAACAGTCCGCCTGGGGAGTACGGTCGCAAGGCTGAAACTCAAAGGAATTGACGGGGGCCCGCACAAGCGGTGGAGCATGTGGTTCAATTCGACGCAACGCGAAGAACCTTACCTGGGCTCGAAGCACAGTGGACCGGGGTAGAAATACCCCTTTTCGCAAGAACTGCTGTGGAGGTGATGCATGGTCGTCGCTGCAT
+
GGGGGGGGGGGGGGGGGGGGGGGGGGFGGGGGGGGGGGG9CFGGGGG9FFFCFG<FGGGGGGGGGGGGGGGGGGGGGGGGGGGGGGGGGGGGAFGFGGGGGGGGGGGCGGGGGGGGEGGGGGGGGGGGGGGGGGGGGGGGGGGGGGGGGGGGGGGGGGGGGGGGGGGGGGGGGGGGGGGGGFCEGGGGGGGGGGGGGGGGGGGGGGGGGFGGGGGDFFFGGGFGGGGGFGDDFFGGFFGGGGGGFFFFFFFGCFFFFFFFFF?AFFFF=AFFDFFF@67>63113344
@M00689:251:000000000-CJTJ5:1:1101:9771:11456 1:N:0:8
CAGGATTAGATACCCTGGTAGTCCATGCCGTAAACGGTGGGCGCTAGGTGTAGGGGTCTTCCACGGCCTCTGTGTCGTAGCTAACGCATTAAGCGCCCCGCCTGGGGAGTACGGCCGCAAGGCTAAAACTCAAAGGAATTGACGGGGGCCCGCACAAGCGGCGGAGCATGTGGCTTAATTCGATGTAACGCGAAGAACCTTACCTGGGCTTGACATACACCAGATCGCTGCAGAGATGTAGTTTCCCTTGTGGTTGGTGTACAGGTGATGCATGGTCGTCGCTGCAT
+
GGGGGGGGGGGGGGGGGGGGGGFFGFCFGGGG7FGGGE@EFGGGGGGGFFFFADGGGGEGGGGGEFGGGGGGFGGFGGGGGGGGGEEEGGGGGGGGGGGGGGGGDGDCEGGGGDEFCGCFGGGGGGGDFFFGFCCFCGGGDDFGGDGGGGGGGCEGGCCFFGGG**:FFCFG7:**8CGGGGFCFGG:C5CG*:CGGGGGGGGGGGGCFGGGD6FGGFFD*9<CFD5>4*)06*77@FGGGCFGFF@47?B*>;:<;?0>2=24?B?2FDFFFF4@FB;019BBF:4
@M00689:251:000000000-CJTJ5:1:1101:15146:11456 1:N:0:8
CAGGATTAGATACCCTGGTAGTCCATGCCGTAAACGGTGGGCGCTAGGTGTAGGGGTCTTCCACGGCCTCTGTGTCGTAGCTAACGCATTAAGCGCCCCGCCTGGGGAGTACGGCCGCAAGGCTAAAACTCAAAGGAATTGACGGGGGCCCGCACAAGCGGCGGAGCATGTGGATTAATTCGATGCAACGCGAAGAACCTTACCTGGGCTTGACATACACCAGATCGCTGCAGAGATGTAGTTTCCCTTGTGGTTGGTGTACAGGTGTTGCATGGTTGTCGCTGCAT
+
GGGGGGGGGGGGGGGGGGGGGGGGGGGGGGGGGGGGGGGGGGGGGGGGGGGGGGGGGGGGGGGGGGGGGGGGGGGGGGGGGGGGGGGGGGGGGGGGGGGGGGGGGGGGGGFGGGGGGGGGGGGGGGGFGGGGGGGGGGGGGGGGGGGGGGGGG@GGGFGGGGGGGGGGGGGGGGGGGGGGGGGGGGGGGGGGEGGGGGGGGGGGGGG5FGGGGGGGGFFGGGGGGGGGFDGFFFGGFFGGGGGGFFFFFFFFGFFFFFFF>FFF46?>D?A>AFFFF>BBFFF6>?F
@M00689:251:000000000-CJTJ5:1:1101:18460:11519 1:N:0:8
CAGGATTAGATACCCTGGTAGTCCACGCTGTAAACGTTGGGCGCTAGGTGTGGGGTCCTTCCACGGATTCCGTGCCGCAGCTAACGCATTAAGCGCCCCGCCTGGGGAGTACGGCCGCAAGGCTAAAACTCAAAGGAATTGACGGGGGCCCGCACAAGCGGCGGAGCATGTTGCTTAATTCGACGCAACGCGAAGAACCTTACCAAGGTTTGACATGCAGGGAAAAGCCGTAGAGATACGGTGTCCGTAAGGGTCCTGCACAGGTGTTGCATGGTCGTCGCTGCAT
+
GGGGGGGGGGGGGGGGGGGGGGGGGGGGGGGGGGGGGGGGGGGGGGGGGGGGGGGGGGGGGGGGGGGGGGGGGGGGGGGGGGGGGGGGGGGGGGGGGGGGGGGGGGGGGGGGGGGGGGGGGFGGGGGGGGGGGGGGGGGGGGGGGGGGGGGGGGGGGGGGGGGGGGGGGGGGGGGGGGGGGGGGGGGGGGGGGGGGGGGGGGGGGGGGCFGGGGGGGFFGGGGGGFGGFGDFFFGGFFFGCCFDF4><FFFGG>F?DD?FFFFF=FF:F9?A>F==BE?>16:;?A
@M00689:251:000000000-CJTJ5:1:1101:20359:11536 1:N:0:8
CAGGATTAGATACCCTGGTAGTCCATGCCGTAAACGGTGGGCGCTAGGTGTAGGGGTCTTCCACGGCCTCTGTGTCGTAGCTAACGCATTAAGCGCCCCGCCTGGGGAGTACGGCCGCAAGGCTAAAACTCAAAGGAATTGACGGGGGCCCGCACAAGCGGCGGAGCATGTGGATTAATTCGATGCAACGCGAAGAGCCTTACCTGGGCTTGACATACACCAGATCGCTGCAGAGATGTAGTTTCCCTTGTGGTTGGTGTACAGGTGATGCATGGCCGTCGCTGCAT
+
GGGGGFGGGGGGGGGGGGGGGGGGGGGGGGGGGGGGGGGGGGGGGGGGGGGGGGGGGGGGGGGGGGGGGGGGGGGGGGGGGGGGGGGGGGGGGGGGGGGGGGGGGGGGGGGGGGGGGGGGGGGGGGGGGGGGGGGGGGGGGGGGGGGGGGGGGDGGGGGGGGGGGGGGGGFGGFGGGGGGGGGGGGGGGGGGGGGGGGGGGGGGGGGGGGGGGFFGGFFGGGGGFDFD@>GFFFG7=?FFGGGGFFFFFFAFDFF?>FFFFFAFFFF9B<DAAFFF?F;B04??>(.
@M00689:251:000000000-CJTJ5:1:1101:6744:11568 1:N:0:8
CAGGATTAGATACCCTGGTAGTCCACGCCCTAAACGATGTCAACTGGTTGTTGGACGGCTTGCTGTTCAGTAACGAAGCTAACGCGTGAAGTTGACCGCCTGGGGAGTACGGCCGCAAGGTTGAAACTCAAAGGAATTGACGGGGACCCGCACAAGCGGTGGATGATGTGGTTTAATTCGATGCAACGCGAAAAACCTTACCTACCCTTGACATGTCAAGAATTCTGCAGAGATGTGGGAGTGCTCGAAAGAGAACTTGAACACAGGTGTTGCATGGCCGTCGCTGCAT
+
GGGGGGGGGGGGGGGGGGGGGGGGGGGGGGGGGGGGGGGGGGGGGGGGGGGGFGGGGGGGGGGGEGGGGGGGCGGEEGGGFFGFGDGGGFFGGGDGGGGGGGGGGDGGFGGGGGGGCF@CGGGGC9FGFGGGGGFEGGG9FGEGGGGGGGGEGGFFGGGGEGFGFGGGGGGGGGGFGGGG7<9E,BEEGGG=CEFGGGGFFGGGGGGGGG7?CGCFFFFCCCGGGGGGFG><:@:C=45F*9<FFFFF47;GC??BFFD43F<<FF5AFAF?>?FB5>B07>B>B1>FF
@M00689:251:000000000-CJTJ5:1:1101:6351:11611 1:N:0:8
CAGGATTAGATACCCTGGTAGTCCATGCCGTAAACGGTGGGCGCTAGGTGTAGGGGTCTTCCACGGCCTCTGTGTCGTAGCTAACGCATTAAGCGCCCCGCCTGGGGAGTACGGCCGCAAGGCTAAAACTCAAAGGAATTGACGGGGGCCCGCACAAGCGGCGGAGCATGTGGATTAATTCGATGCAACGCGAAGAACCTTACCTGGGCTTGACATACACCAGATCGCTGCAGAGATGTAGTTTCCCTTGTGGTTGGTGTACAGGTGTTGCATGGCCGTCGCTGCTT
+
GGGGGGGEGGGGGGGGGGGGGGGGGGGGGGGGGGGGGGGGGGGGGGGGGGGFGGGGGGGGGGGGGGGGGGGGGGFGGGGGGGGGGGGGGGGGGGGGGGGGGGGGGGGFGGGGGGGGGGGGGGGGGGGGGGGGGGGGCGGGGGGGGGGGGGGDGGG7FGGGGGGGGGGGGGGGG?CF9CGGGGGGGGGGGGGGDGEGGGGGGGGGGGGGGGFGCE+?FFFFFGGGG4CDFGDF48<FBBC*2CFFF?FA4?4<C:FF68(84@<4FFFBDF24>F>F?@120((-()-
@M00689:251:000000000-CJTJ5:1:1101:22980:11650 1:N:0:8
CAGGATTAGATACCCTGGTAGTCCTAGCCCTAAACGATGATTGCTTGGTGTGATCGGTACCCAATCCGATCGTGCTGCAGTAAACGCATTAAGCACTCCGCCTGGGGAGTACGGCCGCAAGGCTGAAACTCAAAGGAATTGACGGGGACCCGCACAAGCGGTGGAGCATGTGGTTTAATTCGATGCAACGCGAAGAACCTTACCTGGGCTTGACATGTACGTTAAAGCGGATGAAAGTCCGTGTGCTTCGGCGCCGTACACAGGTGCTGCATGGCCGTCGCTGCAT
+
GGGGGGGGGGGGGGGGGGGGGGGGGGFGGGGGGGGGGGGGGGGGGGGGGGGGGGGGGGGGGGGGGGGGGGGGGGGGGGGGGGGGGGGGGGGFGGGGGGGGGGGGGGGGGGGGGGGGGGGGGGGGGGGGGGGGGGGGGGGGGGGGGGGGGGGGGGGGGGGGEGGGGGGGGGGGGGGGGGGGGGGGGGGGGGGGGGGGGGGGGGGGGGGGGGGGGGGGGFFGGGGGCGGFEGGFFFGGFFGGGGGGFFFAFBBGDFFBB?BEFFFFFFFBFFFFAFFFBEFFFFFFFF
@M00689:251:000000000-CJTJ5:1:1101:25091:11732 1:N:0:8
CAGGATTAGATACCCTGGTAGTCCATGCCGTAAACGGTGGGCGCTAGGTGTAGGGGTCTTCCACGGCCTCTGTGTCGTAGCTAACGCATTAAGCGCCCCGCCTGGGGAGTACGGCCGCAAGGCTAAAACTCAAAGGAATTGACGGGGGCCCGCACAAGCGGCGGAGCATGTGGATTAATTCGATGTAACGCGAAGAACCTTACCTGGGCTTGACATACACCAGATCGCTGCAGAGATGTAGTTTCCCTTGTGGTTGGTGTACAGGTGTTGCATGGCCGTCGCTGCAT
+
GGGGGGGGGGGGGGGGGGGGGGGGFFGGGCFGGGGG>FG:FGGGGEGGGGGDE9BG@@CCFGGGB@FF7EFGGGGGGGGGGGGGGGGEGGGGGGGDGGGGGGGGGGEGGGGGGGGGGGGGGGGGFGGGGGGGGGGGGGGGGGGGGGGGGGGGGGGGGGGGGGGGGGGGGGGGGCGFEGGGGGGEF*CFGGGGGGGGGGGGGGGGGGGGGGGGGFCC*9?6<CCFGGGGFGGFFFGGFFGDCGGG7B@AF44CC5>:2?<>>*.6?9FABF>BA?5>?>91248?12<
@M00689:251:000000000-CJTJ5:1:1101:24720:11832 1:N:0:8
CAGGATTAGATACCCTGGTAGTCCATGCCGTAAACGGTGGGCGCTAGGTGTAGGGGTCTTCCACGGCCTCTGTGTCGTAGCTAACGCATTAAGCGCCCCGCCTGGGGAGTACGGCCGCAAGGCTAAAACTCAAAGGAATTGACGGGGGCCCGCACAAGCGGCGGAGCATGTGGATTAATTCGATGCAACGCGAAGAACCTTACCTGGGCTTGACATACACCAGATCGCTGCAGAGATGTAGTTTCCCTTGTGGTTGGTGTACAGGTGATGCATGGTTGTCGCTGCAT
+
GGGGGGGGGGGGGGGGGGGGGGGGGGGGGGGGGGGGGGGGGGGGGGGGGGGGGGGGGGGGGGGGGGGGGGGGGGGGGCFGGGGGGGGGGGGGGGGGGGGEGGGGGGGGGGGGGGGGGGGGGGGFGGGGGGGGGGGGGGGFGFGGGDGGGGGGGGGGGGGFGGGGEEGGGGGGGF+<EFGGGGGGGDFGGGGGECEEFGGFGGGGCFGGGGGG<FGGGFFGGGCGGGGGFDGFFFGGBFGGGGGGFFFFFFFFGFF014?FFFAB?=F)9A>A>?FFFF?FF?3?>FA
@M00689:251:000000000-CJTJ5:1:1101:28000:11877 1:N:0:8
CAGGATTAGATACCCTGGTAGTCCATGCCGTAAACGGTGGGCGCTAGGTGTAGGGGTCTTCCACGGCCTCTGTGTCGTAGCTAACGCATTAAGCGCCCCGCCTGGGGAGTACGGCCGCAAGGCTAAAACTCAAAGGAATTGACGGGGGCCCGCACAAGCGGCGGAGCATGTGGATTAATTCGATGCAACGCGAAGAACCTTACCTGGGCTTGACATACACCAGATCGCTGCAGAGATGTAGTTTCCCTTGTGGTTGGTGTACAGGTGCTGCATGGTCGTCGCTGCAT
+
GGFFGFFGFGFGGGGGGGGGGGFGGGFGGGGEGGGGGG<FFGGGGGGGFGGGGGEGGGGGGGGGGGGGEGGGGGGGGGGGGGGGGGGGGGGGG9FFEGGEGGGGGGGGEGGGGGGGEGGGGFGGGGGFGGGGFGGGFGGGGGGGGGG@E@EEGBFGGGGGGGGGGGGCGFFGGCFGFGGCFGFGCGGGGGGCEGE>FFFG7EFGEGFDFGFEFCFGGFFFGGGGGGGGFDDFFBGGFF7CF7:F?FFAFFDGG<@87::FB*6)79??FFF:<FFFFF>:26??FFF
@M00689:251:000000000-CJTJ5:1:1101:28007:11898 1:N:0:8
CAGGATTAGATACCCTGGTAGTCCATGCCGTAAACGGTGGGCGCTAGGTGTAGGGGTCTTCCACGGCCTCTGTGTCGTAGCTAACGCATTAAGCGCCCCGCCTGGGGAGTACGGCCGCAAGGCTAAAACTCAAAGGAATTGACGGGGGCCCGCACAAGCGGCGGAGCATGTGGATTAATTCGATGCAACGCGAAGAACCTTACCTGGGCTTGACATACACCAGATCGCTGCAGAGATGTAGTTTCCCTTGTGGTTGGTGTACAGGTGCTGCATGGTCGTCGCTGCAT
+
GGFFFFGGGGGGGGGGGGGFGGGGGGGGGEGGGDFGGGF@FCFGGDDFGGGGGGGGGGGGGGCC7FCEFGGGGCGGGGFB@FEFGGGGGGA<<ECEGGGDGGGGGGGCC?FG+CGGGG7F7BFGGGFEGGDGGGGFGFGGCGGGDGECE>CBEEGGCFGGGGED*:8EECFGFFG7CE9FGCGGFGFGGGGGG5E8@E@C@FFFGF5>EF452<97*9FCG314>65DF*7:695*/77*?F:CFFFB*066C>F0(41><?)6<F:2FBBF4*7*/.4309:6909
@M00689:251:000000000-CJTJ5:1:1101:28528:12073 1:N:0:8
CAGGATTAGATACCCTGGTAGTCCATGCCGTAAACGGTGGGCGCTAGGTGTAGGGGTCTTCCACGGCCTCTGTGTCGTAGCTAACGCATTAAGCGCCCCGCCTGGGGCGTACGGCCGCAAGGCTACAACTCAAAGGAATTGACGGGGGCCCGCACAAGCGGCGGAGCATGTGGATTAATTCGATGCAACGCGCAGAACCTTACCTGGGCTTGACATACACCAGATCGCTTCAGAGATGTAGTTTCCCTTGTGGTTGGTGTACCGGTGATGCATGGTCGTCGCTGCAT
+
GGGGGGGEGGFGFFGGGGGFFGGGGGGGGGGCFGG7FE@FEGGGGEFGGGGGGGGG@FGGGGGGGGGGGFGGGFGGED@DGGGGGGGGGGGGGGGDFECEFGEGFGF:7CFGGDGGGG+@CFFGG,DFGDFFGC=,D<CFDBFC7*@78=EEE7F7=8C7FEECCEGCFF2@F+<EFC+<CFGG7>+<CC5**:7*3C=C?FFGCCECCCGE48C:D=*9539FGG=*>*/9?*954=:*:F*?7@*6B@FGGFF(22<F8?)(0))-04<A24)*10(-((((,(6
@M00689:251:000000000-CJTJ5:1:1101:28512:12085 1:N:0:8
CAGGATTAGATACCCTGGTAGTCCATGCCGTAAACGGTGGGCGCTAGGTGTAGGGGTCTTCCACGGCCTCTGTGTCGTAGCTAACGCATTAAGCGCCCCGCCTGGGGAGTACGGCCGCAAGGCTAAAACTCAAAGGAATTGACGGGGGCCCGCACAAGCGGCGGAGCATGTGGATTAATTCGATGCAACGCGAAGAACCTTACCTGGGCTTGACATACACCAGATCGCTGCAGAGATGTAGTTTCACTTGTGGTTGGTGTACAGGTGATGCATGGTCGTCGCTGCAT
+
G<CFFFDF@@EFDFFGGEG,EFGGGFCC,@B@FGGGGF8@@DEGGGCGFGFGFGECFGGGGGGGG@:FG8EFE<FFEC,C@CEGF7:FGGGG,CFGGCGFGGGGGGECCFGGE@FGE7FCE7FG=>==<BFGGCGBDBFGFCGEGE+<EE7BEGEE7>A<<FC7/?8*A:C:CFGGDFG7:;F90*<F@7EGDCEGFFCGGGGGGC=*:EG=D@CDC=@GF<DCFGFDF*7?)9*C*977>CCD@*9AF4<<C>F096:FB7<>)96<@AF>FBF6?3;?>63:624
@M00689:251:000000000-CJTJ5:1:1101:14414:12087 1:N:0:8
CAGGATTAGATACCCTGGTAGTCCATGCCGTAAACGGTGGGCGCTAGGTGTAGGGGTCTTCCACGGCCTCTGTGTCGTAGCTAACGCATTAAGCGCCCCGCCTGGGGAGTACGGCCGCAAGGCTAAAACTCAAAGGAATTGACGGGGGCCCGCACAAGCGGCGGAGCATGTGGATTAATTCGATGCAACGCGAAGAACCTTACCTGGGCTTGACATACACCAGATCGCTGCAGAGATGTAGTTTCCCTTGTGGTTGGTGTACAGGTGATGCATGGTCGTCGCTGCAT
+
GGGGGGGGGGGGGFGGGGGGGGGGGGGGGGGGGGGGGGGGGGGGGGGGGGGGGGGGGGFFGGGGEGGGGGGGGGGGEGGGFAFFFGGGGGGGGGGGGGGGDGGGGGGGGGGGGGGGGGGGGCGGGGGGGGGGGGGFGGGGGGGGGGGGGGGGGGGGGGGGGDGEEEGGGGGGFFFGGGFGFGGGGGGGGCEGGEEEGGFFGG6CGGGFDG4:CGGGFFFGC*9DFGFGF33?F?C5@FCCDDG>4@FAF4<CGFFB9((>AFA2FF:)9<<AAFF??EFB>6:?6:2
@M00689:251:000000000-CJTJ5:1:1101:7532:12106 1:N:0:8
CAGGATTAGATACCCTGGTAGTCCATGCCGTAAACGGTGGGCGCTAGGTGTAGGGGTCTTCCACGGCCTCTGTGTCGTAGCTAACGCATTAAGCGCCCCGCCTGGGGAGTACGGCCGCAAGGCTAAAACTCAAAGGAATTGACGGGGGCCCGCACAAGCGGCGGAGCATGTGGATTAATTCGATGCAACGCGAAGAACCTTACCTGGGCTTGACATACACCAGATCGCTGCAGAGATGTAGTTTCCCTTGTGGTTGGTGTACAGGTGTTGCATGGCCGTCGCTGAAT
+
GGGGGGGGGGGGGGGGGGGGGGGGGGGGGGGGGGGGGGGGGGGGGGGGGGGGGGGGGGGGGGGGGGGGGGGFGGGGGGGGGGGGGGGGGGGGGGGGGGGGGGGGGGGGGGGGGGGGGGGGGGGDGGGGGGGGFCGGGGGGGFGGGGGGGGGGGDGDGGGGGGGGGGGGGGGGC<CFGGGGGGGGGGGGGGGEEEGG6EGGGGGGGGGG=C5EGGGGGFFGGGGGG:CDFCGFFFG:B?C>FGGFFFFD47>FDFFF>F?FAF))5=4<BFBFFFFFF@F9>9BB()-
@M00689:251:000000000-CJTJ5:1:1101:5904:12148 1:N:0:8
CAGGATTAGATACCCTGGTAGTCCATGCCGTAAACGGTGGGCGCTAGGTGTAGGGGTCTTCCACGGCCTCTGTGTCGTAGCTAACGCATTAAGCGCCCCGCCTGGGGAGTACGGCCGCAAGGCTAAAACTCAAAGGAATTGACGGGGGCCCGCACAAGCGGCGGAGCATGTGGATTAATTCGATGCAACGCGAAGAACCTTACCTGGGCTTGACATACACCAGATCGCTGCAGAGATGTAGTTTCCCTTGTGGTTGGTGTACAGGTGATGCATGGCTGTCGCTGCAT
+
GGGGGGGGGGGGGGGGGGGGGGGGGGGGGGGGGGGGGGGGGGGGGGGGGGGGGGGGGGGGGGGGGGGGGGGGGGGGGGGGGGGGGGGGGGGGGGGGEGGGGGGGGGGGGGGGGGGGGGGGGGGGGGGGGGGGGGGGGGGGGGGGGGGGGGGGGCEGGGGGGGGGEGGGGGGGGCCFFF?FGGFGGGGGGGGGGGGDGGGGGGGGGGGGGGGGDFGGGFFGCFGG4CFGFGGFF=DGF=:CFGFF?FFAFFBGGFF?9::@7445)9?9FAFA9F@4;>?>?BBB>>A
@M00689:251:000000000-CJTJ5:1:1101:18901:12168 1:N:0:8
CAGGATTAGATACCCTGGTAGTCCATGCCGTAAACGGTGGGCGCTAGGTGTAGGGGTCTTCCACGGCCTCTGTGTCGTAGCTAACGCATTAAGCGCCCCGCCTGGGGAGTACGGCCGCAAGGCTAAAACTCAAAGGAATTGACGGGGGCCCGCACAAGCGGCGGAGCATGTGGATTAATTCGATGCAACGCGAAGAACCTTACCTGGGCTTGACATACACCAGATCGCTGCAGAGATGTAGTTTCCCTTGTGGTTGGTGTACAGGTGTTGCATGGTCGTCGCTGCAT
+
GGGGGGGGGGGGGGGGGGGGGGGGGGGGGGGGGGGGGGGGGGGGGGGGFGGGGGGGGGGGGGGGGGGGGGGGGGGGGGGGGGGGGGGGGGGGGGGGGGGGGGGGGGGGGGGGGGGGGGGGGGGGGGGGGGGGGGGGGGGGGCGGGGGGGGGGGGGGGGGGGGGGGGGGGGGGG7:FGGGGGGGGGGGGGGGGGGGGGGGGGGFGFGGGCGGGCGGGGFFGGGFGGGGGFGGFFFFGFFG:FCCF=FF2FFFGGFFF6?FFDFFAFF:2>?B>>FFFFB>?>;F0((6
@M00689:251:000000000-CJTJ5:1:1101:18917:12176 1:N:0:8
CAGGATTAGATACCCTGGTAGTCCATGCCGTAAACGGTGGGCGCTAGGTGTAGGGGTCTTCCACGGCCTCTGTGTCGTAGCTAACGCATTAAGCGCCCCGCCTGGGGAGTACGGCCGCAAGGCTAAAACTCAAAGGAATTGACGGGGGCCCGCACAAGCGGCGGAGCATGTGGATTAATTCGATGCAACGCGAAGAACCTTACCTGGGCTTGACATACACCAGATCGCTGCAGAGATGTAGTTTCCCTTGTGGTTGGTGTACAGGTGTTGCATGGTCGTCGCTGCATATGTCT
+
GGGGFFGGGGGGGGGGGGGGGGGGGGGGGGGGGGGGGGGGGGGGGGGGGGGGGGGGGGGGGGGGGGGGGGGGGGGGGGGGGGGGGGGGGGGGGGGGGGGGGGGGGGGGGGGGGGGGGGGGGGGGGGGGGGGGCFGGGGGGGGGGGGGGGGGGGEGGGGGGGGGDEGGGGGFGGE6CFFGGGGGGGGGGGGGG5EGGGGGGGGGGGGGG5=FCFGGGFFFGGGGGGGGGFGCF@?3576F>FGGGFFF9@@ACDFFF;6?FBF9<?FF>B?AFFFFF933:;9((474)))624
@M00689:251:000000000-CJTJ5:1:1101:24781:12252 1:N:0:8
CAGGATTAGATACCCTGGTAGTCCATGCCGTAAACGGTGGGCGCTAGGTGTAGGGGTCTTCCACGGCCTCTGTGTCGTAGCTAACGCATTAAGCGCCCCGCCTGGGGAGTACGGCCGCAAGGCTAAAACTCAAAGGAATTGACGGGGGCCCGCACAAGCGGCGGAGCATGTGGATTAATTCGATGCAACGCGAAGAACCTTACCTGGGCTTGACATACACCAGATCGCTGCAGAGATGTAGTTTCCCTTGTGGTTGGTGTACAGGTGGTGCATGGTTGTCGCTGCAT
+
GGGGGGGGGGGGGGGGGGGGGGGGGGGGGGGGGGGGGGGGGGGGGGGGGGGGGGGGGGGGGGGGGGGGGGGGGGGGGGGGGGGGGGGGGGGGGGGGFGGGGGGGGGGGGGGGGGGGGGGGGGGGGGGGGGGGGGGGGGGGGGGGGGGGGGGGGGGGGGGGGGGGGGGGGGGGGFGGGGGGGGGGGGGGGGGGGGGGGGGGGGGGGGGGGGGGGGGGGFFGGFGGGGFGFGGFFFGGFFGGGGDG4@FFFFFGGFFF>FFFFFFFFFF?><AFFFFFFFFFFFFBFBB
@M00689:251:000000000-CJTJ5:1:1101:19474:12275 1:N:0:8
CAGGATTAGATACCCTGGTAGTCCACGCCCTAAACGATGTCTACTAGTTGTCGGGTTTTAATTAACTTGGTAACGCAGCTAACGCGTGAAGTAGACCGCCTGGGGAGTACGGCCGCAAGGCTAAAACTCAAAGGAATTGACGGGGGCCCGCACAAGCGGCGGAGCATGTGGCTTAATTCGATGCAACGCGAAGAACCTTACCAGGTTTTGACATGCTCTTGCACTGCCCGTTATGGCTCGTGCCCGCAAGGGACACGATCACAGGTGATGTGTGGCCGCCGCTGCACCTGTGT
+
FGGGGFGGGGFGGGGGGGGGGGGGGGGGGGGGGGGGGGGGGFGGG@FGGGG<FGGG:,:6,6C,CFG9CFGGGGGGGGGGGGGGGGGGGGGG<FGGGGGGGGGGGGGGGGGGDGGGGGGFEGFGGGGGGGGGGGGGFGCFGGGGGGGGGGGGGGGGGGG7CEGECFGGGGG7CFGGGGGGGGGGGGGGGGGGDGGGGGGGGG++/0<EFGDGGGG**97>>:***9CF5D5.7>G7))*77*1>).59E>B3553((((04FF))9@2*-))-0.;4.(((-4>>3((4(6)6
@M00689:251:000000000-CJTJ5:1:1101:24204:12369 1:N:0:8
CAGGATTAGATACCCTGGTAGTCCTAGCCCTAAACGATGGATGCTTGGTGTGGCCGGTACCCAATCCGGCTGTGCCGAAGCTAACGCGATAAGCATCCCGCCTGGGGAGTACGGTCGCAAGGCTGAAACTCAAAGGAATTGACGGGGGCCCGCACAAGCGGTGGAGCACGTGGTTCAATTCGACGCAACGCGAAGAACCTTACCTGGGCTCGAAGCACAGTGGACCGGGGTAGAAATATCCCTTTTCGCAAGAACTGCTGTGGAGGTGCTGCATGGCCGTCGCTGCAT
+
GGGGGGGGGGGGGGGGGGGGGGGGGGGGGGGGGGGGGGGGGGGGGGGGGGGGGGGGGGGGGGGGGGGGGGGGGGGGGGGGGGGGGGGGGGGGGGGGGGGGGGGGGGGGGGGGGGGGGGGGGGGGGGGGGGGGGGGGGGGGGGGGGGGGGGGGGGGGGGFGGGGGGGGGGGGGECEGGGGGGGGGGGGGGGGGGGGGGGGGGGGGGFGGGGGGCGDDGFFGGGGGGGGGFGGFFFGGFFFGGGGFFFFFEBFGGFFBF<AFD??<FFFFFFFFFBBFF49>;>6?BF?F
@M00689:251:000000000-CJTJ5:1:1101:27996:12381 1:N:0:8
CAGGATTAGATACCCTGGTAGTCCATGCCGTAAACGGTGGGCGCTAGGTGTAGGGGTCTTCCACGGCCTCTGTGTCGTAGCTAACGCATTAAGCGCCCCGCCTGGGGAGTACGGCCGCAAGGCTAAAACTCAAAGGAATTGACGGGGGCCCGCACAAGCGGCGGAGCATGTGGATTAATTCGATGCAACGCGAAGAACCTTACCTGGGCTTGACATACACCAGATCGCTGCAGAGATGTAGTTTCCCTTGTGGTTGGTGTACAGGTGATTCATGGCCGTCGCTTCATCCTTTT
+
GGGGGGGGGGGGGFGGGGGGGGGGGAFGGGGGGGGGGGEGGGGGGGGGGGGGGGGDGGGGGGGGGEEGGGDFGGFGGGGGFGGGGCGGGGDFDGGGGGGGGGGGGGGCGGGGGGGGGGGGGGGGGGGGGGGGFGGGGGGGGGGGGGGGGGGGGEGGGGGGGGEGGGGCGGG7E7CFCGGGGGF9:EGGGGGGCEGEFGGGGGGGCCDGGGGGGGFF*?6DGGFG49*5<7C??@F<FF77*:*:6BFFF449D:>026<F<464?F:<F)-))*979>11(-((,)-.)))--
@M00689:251:000000000-CJTJ5:1:1101:9986:12463 1:N:0:8
CAGGATTAGATACCCTGGTAGTCCTAGCCCTAAACGATGATTGCTTGGTGTGATCGGTACCCAATCCGATCGTGCCGCAGCTAACGCGATAAGCAATCCGCCTGGGGAGTACGGTCGCAGGGCTGAAACTCAAAGGAATTGACGGGGGCCCGCACAAGCGGCGGAGCATGTGGATTAATTCGATGCAACGCGAAGAACCTTACCTGGGTTTGACATGCACCAGACGCAGTCAGAGATGGCTGTTCCCTCGTGGTTGGTGTGCAGGTGCTGCATGGCCGTCGCTGCAT
+
GGGGGGGGGGGGGGGGGGGGGGGGGGGGGGGGGGGGGGGGGGGGGGGGGGGGGGGGGGGGGGGGGGGGGGGGFGGGGGGGGGGGGGGGGGGGGGGGGGGGGGGGGGGGGGGGGGGGGGGGGGGGGGGGGGGGGGGGCFGGGGGGGGGGGGGGGGGGGGGGGGGGGGGGGGGGGGGGGGGGGGGGGEGGGGGGGGGGGGGFFGGGGGGG*8DGGGGGGF4CFGG5FGGGFGGF?@GFFFGGGGGGFFFFFD(>DFFFBBFFFFFF:FF:FA<?FFFFFFBBFF:BB>D
@M00689:251:000000000-CJTJ5:1:1101:12727:12486 1:N:0:8
CAGGATTAGATACCCTGGTAGTCCATGCCGTAAACGGTGGGCGCTAGGTGTAGGGGTCTTCCACGGCCTCTGTGTCGTAGCTAACGCATTAAGCGCCCCGCCTGGGGAGTACGGCCGCAAGGCTAAAACTCAAAGGAATTGACGGGGGCCCGCACAAGCGGCGGAGCATGTGGATTAATTCGATGCAACGCGAAGAACCTTACCTGGGCTTGACATACACCAGATCGCTGCAGAGATGTAGTTTCCCTTGTGGTTGGTGTACAGGTGCTGCATGGTTGTCGCTGCAT
+
GGGGGGGGGGGGGGGGGGGGGGGGGGGGGGGGGGGGGGGGGGGGGGGGGGGGGGGGGGGGGGGGGGGGGGGGGGGGGGGGGGGGGGGGGGGGGGGGGGGGGGGGGGGGGGGGGGGGGGGGGGGGGGGGGGGGGGGGGGGGGGGGGGGGGGGGGGGGGGGGGGGGGGGGGGGGGGCGGGGGGGGGGGGGGGGGGGGGGGGGGGGGGGGGGGGGGGGGGFFFFGGFGGGGFGGFFFGGFFGGFGGGFFFFFFFGGFFFFBFFFFFFFFF?FFF>AFFFFFBFFBF6>FA
@M00689:251:000000000-CJTJ5:1:1101:12738:12500 1:N:0:8
CAGGATTAGATACCCTGGTAGTCCATGCCGTAAACGGTGGGCGCTAGGTGTAGGGGTCTTCCACGGCCTCTGTGTCGTAGCTAACGCATTAAGCGCCCCGCCTGGGGAGTACGGCCGCAAGGCTAAAACTCAAAGGAATTGACGGGGGCCCGCACAAGCGGCGGAGCATGTGGATTAATTCGATGCAACGCGAAGAACCTTACCTGGGCTTGACATACCCCAGATCGCTGCAGAGATGTAGTTTCCCTTGTGGTTGGTGTACAGGTGCTGCATGGATGTCGCTGCATCTATCT
+
GGGGGGGGGGGGGGGGGGGGGGGGGGGGGGGGGGGGFGG:EGGGGGCGGGGC@FGGF>FGGGF<6@BFGGAGGGGGGGGGGGGGGGGGGGGGGGGGCFEGGGGGGGGGGGFGGGGGGGGGGFFG,D<FGGGGGGGGGGGGGGGGGGGGGGGGGGGGGFFGGGGGGGGGGGGGG@EGGGGGGGGGGGGGGGGGG5EGGGGGGGGGFGG:CGDGGGGGC?)9*957DCFDF*76?FFG**?FGCFG=F=4=)6D<>5114?FA*)6)?629<?:<?))1??<62:24(:>))-.6
@M00689:251:000000000-CJTJ5:1:1101:27424:12527 1:N:0:8
CAGGATTAGATACCCTGGTAGTCCATGCCGTAAACGGTGGGCGCTAGGTGTAGGGGTCTTCCACGGCCTCTGTGTCGTAGCTAACGCATTAAGCGCCCCGCCTGGGGAGTACGGCCGCAAGGCTAAAACTCAAAGGAATTGACGGGGGCCCGCACAAGCGGCGGAGCATGTGGATTAATTCGATGCAACGCGAAGAACCTTACCTGGGCTTGACATACACCAGATCGCTGCAGAGATGTAGTTTCCCTTGTGGTTGGTGTACAGGTGATGCATGGTTGTCGCTGCAT
+
FGGGGGGGGGGGGFGGGGGGGGGGGGGGFFGGGGGGGGGCGFEGGGGGFGGDFGGE@FFG<FE@FEC@FFGFGG<FFDFGGFFGGGGGDGGGGFGGFGGGGGGGGGGGGGGGGGEGGGGGGGGGFGGGFCGGGGGGGGGGGGGGGGGGGFEGGGGGGGGGGGEGGGGGFGFGGGFGGGGGGGGFGGGGFGEGGGGGGGGGGFGFG?:FFFFGGFCCFFF4>FFC77CC)7<FF@GFF?:DGCF*8@64@FAGDFF:>BB@<?AAFFFA@A48A?F9BDF-41280::
@M00689:251:000000000-CJTJ5:1:1101:23922:12580 1:N:0:8
CAGGATTAGATACCCCATATATCACTTCTGATCCGTTGCCACTGGTCAGCGTCATGTTTCACGTAAATTTTAGAGGAGCGTGAATTAAGCTCCAGCATGTCCTAGCAAGGCTGCAGCTTGTTTTCTTTCACAGGCCGGGCCTTATCTTGATTGACATTAAGATGCATTTGCCGCCCAGCCTACCTCCGGATCTGTGGGTGTAGGTGCTGCATGGCCGTCGCTGCAT
+
GGGGGGGGGGGGGGGGGGGGGGGGGGGGGGGGGGFGGGGGGGGGGGGGGGGGGGGGGGGGGGGGGGGGGGGGGEGGGGGGGGGGGGGGGGGGGGGGGGFGGGGGGGGGGGGGGGGGGGGGGGGGGGGGGGGGGGGGGGGGGGGGGGGGGFFGGGGGGGGGGGGGGGGGGGGGGGGEEGGGGGGGGGGGEEGGGGGGGGEGGGGGGFGGGGDGGGGGGFFGGGGGGG
@M00689:251:000000000-CJTJ5:1:1101:13993:12588 1:N:0:8
CAGGATTAGATACCCTGGTAGTCCATGCCGTAAACGGTGGGCGCTAGGTGTAGGGGTCTTCCACGGCCTCTGTGTCGTAGCTAACGCATTAAGCGCCCCGCCTGGGGAGTACGGCCGCAAGGCTAAAACTCAAAGGAATTGACGGGGGCCCGCACAAGCGGCGGAGCATGTGGATTAATTCGATGCAACGCGAAGAACCTTACCTGGGCTTGACATACACCAGATCGCTGCAGAGATGTAGTTTCCCTTGTGGTTGGTGTACAGGTGGTGCCTGGCCGTCGCTGCAT
+
GGGGGGGGGGGGGGGGGGGGGGGGGGGGGGGGGGGGGGGFDGGGGGGGGGGAFGGGGGGGGGGGGGGGGGGGGGGGGGGGGGFGGGGGGGGGGGGGGGGGGGGGGGGGGGGGGEGGGGGGGFGGGGGGGGGGGGGGGFGGGGGGGGGGGGGGGDGDGGGGGGEGGGGGGGGGGGGG@FGGG50AFDGGGGGGG5EE?GGGGGGGGGG*=FFG*<FGFFFCFG<CCCCGF9D:FFCC=4C7>FDF=FF<F544DFFF;B0@2B)4?F4073<12=FFFF9>B>?0;2>
@M00689:251:000000000-CJTJ5:1:1101:26161:12606 1:N:0:8
CAGGATTAGATACCCTGGTAGTCCATGCCGTAAACGGTGGGCGCTAGGTGTAGGGGTCTTCCACGGCCTCTGTGTCGTAGCTAACGCATTAAGCGCCCCGCCTGGGGAGTACGGCCGCAAGGCTAAAACTCAAAGGAATTGACGGGGGCCCGCACAAGCGGCGGAGCATGTGGATTAATTCGATGCAACGCGAAGAACCTTACCTGGGCTTGACATACACCAGATCGCTGCAGAGATGTAGTTTCCCTTGTGGTTGGTGTACAGGTGTTGCATGGTCGTCGCTGCAT
+
GGGGGGGGGGGGGGGGGGGGGGGGGGGGGGGGGGGGGGGGGGGGGGGGGGGGGGGGGGGGGGGGGGGGGGGGGGGGGGGGGGGGGGGGGGGGGGGGGGGGGGGGGGGGGGGGGGGGGGGGGGGGGGGGGGGGGGGGGGGGGGGGGGGGGGGGGGGGGGGGGGGGGGGGGGGGGGFGGGGGGGGGGGGGGGGGGGGGGGGGGG6CFGGGGGGEGFFGGFFFGGGGGGGGFDGFFFGGFFGGGGGGFFFFFFFGG@FFFFFFAFFAFFFFBFFFFFF=@BFFFFF?F?A
@M00689:251:000000000-CJTJ5:1:1101:8140:12822 1:N:0:8
CAGGATTAGATACCCTGGTAGTCCATGCCGTAAACGGTGGGCGCTAGGTGTAGGGGTCTTCCACGGCTTCTGTGTCGTAGCTAACGCATTAAGCGCCCCGCCTGGGGAGTACGGCCGCAAGGCTAAAACTCAAAGGAATTGACGGGGGCCCGCACAAGCGGCGGAGCATGTTGTTTAATTCGATGCAACGCGAAGCACCTTACCTGGGCTTGACATCCACCAGATCCCTTCAGAGTAGTCTTTTCCCTGTTGGTTGGTTTACTGTTGCTTCATGCTTGTCGCTGCAC
+
FGGGGGGGGGGGGGGGGGGGGGGGFEFFGGGGGGGG>FG7F,@F@FGF@FG<EF,F@@FGCC@@:7C+8CFGGC,CB6<,BA,CF=C:,BFEEF7@E@F7CEGGGGF==?FA++>FDFGG+BB<FB<BCFFGDE9:,3F8,:@FGGE*BFG@EC7:8CB*:*4B/:::<C++<*22++<0?*+0+;CF?CEE=E5*+2*0++3AC?/1781*2+00*09959*/**+0)*27*8*2*/0***2:*0*))/-:*)860:(784)6**9)0)64:F*19434(,,((,(
@M00689:251:000000000-CJTJ5:1:1101:16257:12840 1:N:0:8
CAGGATTAGATACCCTGGTAGTCCACGCCCTAAACGATGCATATTTGGTGTGGGCAGTTCATTCTGTCTGTGCCGGAGCTAACGCGTTAAATATGCCGCCTGGGGAGTACGGTCGCAAGATTAAAACTCAAAGGAATTGACGGGGACCCGCACAAGCAGCGGAGCGTGTGGTTTAATTCGATGCAACGCGAAGAACCTTACCAGGCTTTGACATGCCGTCGCACCGCCCGTTATGGGGCGTACCCGCAAGGGACGGCGGCACAGGTGCTGCATGGTTGTCGCTGCATCTGTTTAT
+
GGGGGGGGGGGGGGGGGGGGGGGGGFGGGGGGGGGGGGGGGGGGGGGGEGGGGGFGGGGGGGGGGEFGGGGGGGGGGGGFGFGGDGFGGGGGGFFGGEGGGGGGGGGGEFGDBFGGGGGGGGGGGGGGGGGGGFFGCBFGGGGGGGDGGGGGGGGGGGGGEGGGDEEGGGGGGGCFEGGGGECGGGGGGGGGE=EC>CCGGGGGEFGGGGGFGGDDF;;CDGGGGGGC>D)07>FDFFDC5<5CF>F>D@:G<3<912139EF?FFFFF9)49@@F6>:2?B<6>?44)5)).)-
@M00689:251:000000000-CJTJ5:1:1101:14761:12910 1:N:0:8
CAGGATTAGATACCCTGGTAGTCCATGCCGTAAACGGTGGGCGCTAGGTGTAGGGGTCTTCCACGGCCTCTGTGTCGTAGCTAACGCATTAAGCGCCCCGCCTGGGGAGTACGGCCGCAAGGCTAAAACTCAAAGGAATTGACGGGGGCCCGCACAAGCGGCGGAGCATGTGGATTAATTCGATGCAACGCGAAGAACCTTACCTGGGCTTGACATACGCCAGATCGTTGCAGAGATGTAGTTTCCCTTGTGGTTGGTGTACAGGTGTTGCATGGCCGTCGCTGCAT
+
GGGGGGGGGGGGGGGGGGGGGGGGGGGGGGGGGGGGGGGGGGGGGGGGGGGGGGGGGGGGGGGGGGGDGGGGGGGGGFGGGGGGGGDGGGGGGGGGGGGGGGGGGGGGGGGGGGGGGGGG>FGGGGGEGGGFEGGGFGGGGGGGGGGGEGGGGGGGGGGGGGGGGGGCGGGGGFGGGGGGGGGGGGGFFGGGGGG8CGGGGGGGGFGGGGGGGGGGGF>DGCD5CGGGF5<@FFGD6=CFCFDF9FFAF5>FGFFF911F3*<<)/9>>?ABF*754>>;B>??9:<
@M00689:251:000000000-CJTJ5:1:1101:17789:12912 1:N:0:8
CAGGATTAGATACCCTGGTAGTCCACGCCCTAAACGATGGATACTCGACATTAGCGATACACAGTTAGTGTCGTAGCTAACGCATTAAGCGCCCCGCCTGGGGAGTACGGCCGCAAGGCTAAAACTCAAAGGAATTGACGGGGGCCCGCACAAGCGGCGGAGCATGTGGATTAATTCGATGCAACGCGAAGAACCTTACCTGGGCTTGACATACACCAGATCGCTGCAGAGATGTAGTTTCCCTTGTGGTTGGTGTACAGGTGCTGCATGGCTGTCGCTGCAT
+
GGGGFGGGGGGGGGGGGGGGGGGFGGFGGGGGGGGGGGGGGGGGGGGGGGGGGGGGGGGGGGGGGGGGGGGGGGGGGGGGGGGGGGGGGGGGGGGGGGGGGGGGGGGGGGGGGGGGGGGGGGFGGGGGGGGGGGGGGGGGGGGGGGGGGGGGGGGGGGGGGGGGGGGGGGGGGGGGGGGGGGGGGGG>EGGGGFGFGGGGGGGGGGGGFGGGGGGGGFFGGGGGGGGGFGGFFFGGFFGGFGGGFFFFFFFG77>?AFFFFFFFFFFFFFFFFFFFFFFFFF9
@M00689:251:000000000-CJTJ5:1:1101:13935:12940 1:N:0:8
CAGGATTAGATACCCAAGCCCTACCTCAAGTCCTGACATGAGTTACTTCTCTTTTTTTTCAGCTATATCAGCTGGTCTAATAAATCACAACCCTCTTCTTACAAAGCTTGCCTCATTTTTACGAAGAAACGATGAAGCAGGTGATGCATGGTCGTCGCTGCAT
+
GGGGGGGGGGGGGGGGGGGGGFFFGDGFGGGGGFEFFGGGGGGGGGDGGGGGGGGGGGGGGGGGFFDFF9FFGGGGGGGGGFGGGGCGGGGGGGGCFGGGGGD9EGGGG@<FFG8FGGGGFGGCG@FGGGFGGFFD=FGGGG@AFGFGGGCEGCF<EEFGG:C
@M00689:251:000000000-CJTJ5:1:1101:18180:12941 1:N:0:8
CAGGATTAGATACCCTGGTAGTCCACGCCCTAAACGATGCATATTTGGTGTGGGTCATTCATTTGATCCGTGCCGGAGCTAACGCGTTAAATATGCCGCCTGGGGAGTACGGTCGCAAGGTTAAAACTCAAAGGAATTGACGGGGGCCCGCACAAGCAGCGGAGCATGTGGTTTAATTCGAAGCAACGCGAAGAACCTTACCTAGACTTGACATCACCTGCATAACCCAGAGATGGGCGAAGTCCTTCGGGACAGGGTGACAGGTGATGCATGGCCGTCGCTGCAT
+
GEGGGGGGGGGGGFGGFFGFFGFFDGFEGGGGGGFFEFFGGFFFGFFGFGFGGGGGGGGGGGGGGGGGGGGGGGGGGGGGGGFG@FFEGGFFGGGGGGGGGGGGGGGGGGGGGGGGGGGGGFDFGGG?FGGGGGGGGEGGBCCEGGG7EEGGGGGGGECFGDGGGGGGGGGGGGGGGGGCCGEGFCFCGGGGGGFCGG7EDGCCEFGGGG7FGGG77FFFGFFG7FGGFGGFFFCFFFGGGD1:@FFF@:1DGFFB2:?FFFFBFFFBF9AAAF4?EE>;B069?A
@M00689:251:000000000-CJTJ5:1:1101:10958:12953 1:N:0:8
CAGGATTAGATACCCTGGTAGTCCATGCCGTAAACGGTGGGCGCTAGGTGTAGGGGTCTTCCACGGCCTCTGTGTCGTAGCTAACGCATTAAGCGCCCCGCCTGGGGAGTACGGCCGCAAGGCTAAAACTCAAAGGAATTGACGGGGGCCCGCACAAGCGGCGGAGCATGTGGATTAATTCGATGCAACGCGAAGAACCTTACCTGGGCTTGACATACACCAGATCGCTGCAGAGATGTAGTTTCCCTTGTGGTTGGTGTACAGGTGATGCATGGTTGTCGCTGCAT
+
GGGGGGGGGGGGGFGGGGGGGGGGGGGGGGGGGGGGGGGGGFGGGGGGGGGGGGGGGGGGGGGGGGGGGGGGGGGGGGGGGGGGGGGGGGGGGGGGGGGGGGGGGGGGGGGGGGGGGGGGGGGFGGGGFGGGGGGGGGFFFGGGGGGGGGGGGDGGGGGGGDEGGGGGGGGGGGGGGGGGGFG?C>FGGGGGGGGGGGGGGGGGGFGGGGGGGGGGGFFCGFG:CGGG>DDFF@FC?FGGGGGCBFFAF45FG@FF0(8FF?><?FFFFB254@FFFD?AF<BBF79
@M00689:251:000000000-CJTJ5:1:1101:24319:13322 1:N:0:8
CAGGATTAGATACCCTGGTAGTCCACGCCGTAAACTATGAGAGCTAGCCGTTGGCAGGTTTTCCTGTCAGTGGCGCAGCTAACGCATTAAGCTCTCCGCCTGGGGAGTACGGTCGCAAGATTAAAACTCAAAGGAATTGACGGGGGCCCGCACAAGCGGTGGAGCATGTGGTTTAATTCGAAGCAACGCGAAGAACCTTACCTGGGCTCGAAGCGCAGTGGATATGGGTGGAAACATCCCTTTCTCGCAAGAGACTGCTGCGGAGGTGCTGCATGGCCGTCGCTGCAT
+
GGGGGGGGGGFGFGGGGGGGCFGFFFEGGGGEFGGGGGGFFFGDFFGGGGGGGGGGGGGGGFGGGFGGGGGGGGGEGGGGGGGGGGGGGGGGGGGGGFEGGGGCGEEGGGGGGGGGCFGGGGGGGGGGCF8FGGGFDFEFGGGGGCCGEEGEGDGGGGECCEGGGGGGGGGGGGGFGGGG7<EEGGGDGGCGDGGCGC<B6CG9E*ACGGGGDDGDGE>FFFGCDFC<@D)7?FGGFF59FFCFFFE?EFBGGFFF3:<;7>>FFE5(92<7:F4>FF9909BB32:2
@M00689:251:000000000-CJTJ5:1:1101:17923:13429 1:N:0:8
CAGGATTAGATACCCTGGTAGTCCACGCTGTAAACGTTGGGCGCTAGGTGTGGGGGACCTCTCCGGTTCTCTGTGCCGCAGCTAACGCATTAAGCGCCCCGCCTGGGGAGTACGGCCGCAAGGCTAAAACTCAAAGGAATTGACGGGGGCCCGCACAAGCGGCGGAGCATGCGGATTAATTCGATGCAACGCGAAGAACCTTACCTGGGTTTGACATCACGTGAAAACTCGCAGAGATGCGGGGTCCTTCGGGGCGCGTGACAGGTGCTGCATGGCCGTCGCTGCAT
+
GGGGGGGGGGGGGGGGGGGGGGGGGGGGGGGGGGGGGGGGGGGGGGGGGGGGGGGGGGGGGGGGGGFGGGGGGGGGGGGGGGGGGGGGGGGGGGGGGGGGGGGGGGGGGGGGGGGGGGGGGGGGGGGGGGGGGGGGGGGGGGGGGGGGGGGGGGGGGGGGGGGGGGGGGFGGGGG58FGGGGGGGGGGGGGGEGGGGGGGGGGGGGGGGCDGGGGGGFFGGGGGGGGGFGGFFFGGFFGGGG3<DEFFBFFGGEEFB9>FFFAFFFF:?AFBFFFFFFFFFFFFBFB
@M00689:251:000000000-CJTJ5:1:1101:27880:13586 1:N:0:8
CAGGATTAGATACCCTGTAAATCAAACTGCCTCCCTGAACGAGCAGGATTTAGGGCGTACTCTTTTTAACATTTGCCTGTGGCCAGTTCTAGGTGGTTGCCTCCTGAATATGTTGCGACCAGGTGATGCATGGCCGTCGCTGCAT
+
GGGGDFFEFGFGGEGGGGFFCFGGGEFFGFGGGGGGGFGGGDGE@EG7FFGGGGGGGGGGGGGGGGG8FGFGGGFFGGGFGGGGGDGFFGFFFFGGFGGGGGGGGGBAF<EFFGCFGCC@@FGFBFGGGGGGFCGGGGDCFDG,?
@M00689:251:000000000-CJTJ5:1:1101:10467:13644 1:N:0:8
CAGGATTAGATACCCTGGTAGTCCATGCCGTAAACGGTGGGCGCTAGGTGTAGGGGTCTTCCACGGCCTCTGTGTCGTAGCTAACGCATTAAGCGCCCCGCCTGGGGAGTACGGCCGCAAGGCTAAAACTCAAAGGAATTGACGGGGGCCCGCACAAGCGGCGGAGCATGTGGATTAATTCGATGCAACGCGAAGAACCTTACCTGGGCTTGACATACACCAGATCGCTGCAGAGATGTAGTTTCCCTTGTGGTTGGTGTACAGGTGCTGCATGGTTGTCGCTGCAT
+
GGGGGGGGGGGGGGGGGGGGGGGGGGGGGGGGGGGGDGGGGGGGGGGGFGGGGGGGGGGGGGGGGGGGGGGGGGGGGGGGGGGGGGGGGGGGGGGGGGGGGGGGGGGGGGGGGGGGGGGGGGGGGGGGGGGGGGGGGGGGGGGGGGGGGGGDGGGGGGGGGDGGGGGGGGGGGGGGGGGGGGGCFGFGGGGGGGGGGGGGGGGGFGGGFCGGGGGGGFFGGGGFGGFGFGGFFFGGFFFGGFGGFFFFFFAFD>FF>:6>DF<D)0)5F>??<FF@FEFBF?(308A
@M00689:251:000000000-CJTJ5:1:1101:12913:13700 1:N:0:8
CAGGATTAGATACCCTGGTAGTCCATGCCGTAAACGGTGGGCGCTAGGTGTAGGGGTCTTCCACGGCCTCTGTGTCGTAGCTAACGCATTAAGCGCCCCGCCTGGGGAGTACGGCCGCAAGGCTAAAACTCAAAGGAATTGACGGGGGCCCGCACAAGCGGCGGAGCATGTGGATTAATTCGATGCAACGCGAAGAACCTTACCTGGGTTTGACATGCACCAGACGCAGTCAGAGATGGCTGTTCCCTTGTGGTGGGTGTGCAGGTGATGCATGGTCGTCGCTGCAT
+
FAFFCFFGGGFDFEGFCEFDFFEGEFFEFEGEGGGGGGGGGGGFGGGGFECFEDCCFGGFGGGGGGGGDGGGGGGGEGGGFDADECEGGGGFGGGDGGFGG7=DFFFFEGFGGG7FFFGFGGGDFFFGFFCFGFFGGGGGGGGGGGGGGDGGD*FEGGDGGGGGDGGGGG??:CCFGE7::CFFGGGFGGGGGGGGGF=GGGGDGFEGG*>5>:ECFFF7<GGG57CDDC69FFGG=FFC4CF4=F6)6?BFD>)30(-86*6AF5464<<A2@F0/7,(3,(,,:)
@M00689:251:000000000-CJTJ5:1:1101:12915:13719 1:N:0:8
CAGGATTAGATACCCTGGTAGTCCATGCCGTAAACGGTGGGCGCTAGGTGTAGGGGTCTTCCACGGCCTCTGTGTCGTAGCTAACGCATTAAGCGCCCCGCCTGGGGAGTACGGCCGCAAGGCTAAAACTCAAAGGAATTGACGGGGGCCCGCACAAGCGGCGGAGCATGTGGATTAATTCGATGCAACGCGAAGAACCTTACCTGGGTTTGACATGCACCAGACGCAGTCAGAGATGGCTGTTCCCTTGTGGTTGGTGTGCAGGTGTTGCATGGTCGTCGCTGCCT
+
GGGGDFFFGGGGGGGGGGGGGGGGGFFGGGGGGGGGGGGGGGGGGFGGGGGFGGGGGGGGGGEGGGGGGGGGGGGGEGGGGGGGGGGDGGGFGGGGGGGGGGGGGGGGEFDFGGFGGG7FEGGGGGGGGGGGGGGGGGGGGFFEGGGGGGGGGCGEFFGCFFCGGGG8FGGGG:CGCFFGGGEFDE7@FGGGC=5?CGGGGGGGGGFDFGGG7++29FFGGGGFGGC5)>FFFBGGFFCC49>FFFFF??BGD5<?9?:F?F24FFF).44)4=461>;<9>FF;:>
@M00689:251:000000000-CJTJ5:1:1101:4970:13744 1:N:0:8
CAGGATTAGATACCCTGGTAGTCCATGCCGTAAACGGTGGGCGCTAGGTGTAGGGGTCTTCCACAGCCTCTGTGTCGTAGCTAACGCATTAAGCGCCCCGCCTGGGGAGTACGGCCGCCAGTCTAAAACTCAAAGGAATTGACGGGGGCCCGCACAAGCGGCGGAGCATGTGGTTCAATTCGATGCAACGCGAAGAACCTTACCTGGGCTTGACATACACCAGATCGCTGCAGGGATTGAGTTTCTCCTGTGCTTGGTCTAATGGTGCTGCATGGCTGATCCTGCAT
+
GGGFGGGEGGGGGGGGGGGEGGGGAFFGFCEGGGG@BFF@7C@FCCDGFFGGFF,:FC@AFFEG,,9CCFCFGG<E@96@DFGGFEGG7FFC9E7==FE7FGGF7F@?+B,?F@+@:C+=:,ADCEFCFGGGFFGDC<F<@=FE:C>7CECCD*CFG,C***1=88E@C:CGG*;+<@FGG5F++:<++:CE5>*AEGGGGGGCG+**2CD5CGDC76=6**/167*/0*)74))*))**:D*77**)1).****)(.)/)*))*/96F43(<*.)0)()).67B?4
@M00689:251:000000000-CJTJ5:1:1101:16814:13745 1:N:0:8
CAGGATTAGATACCCTGGTAGTCCATGCCGTAAACGGTGGGCGCTAGGTGTAGGGGTCTTCCACGGCCTCTGTGTCGTAGCTAACGCATTAAGCGCCCCGCCTGGGGAGTACGGCCGCAAGGCTAAAACTCAAAGGAATTGACGGGGGCCCGCACAAGCGGCGGAGCATGTGGATTAATTCGATGCAACGCGAAGAACCTTACCTGGGCTTGACATACACCAGATCGCTGCAGAGATGTAGTTTCCCTTGTGGTTGGTGTACAGGTGATGCATGGTTGTCGCTGCAT
+
GGGGGGGGGGGGGGGGGGGGGGGGGGGFGGGGGGFGGGGGGGGGGGGGGGGGGGGG@FGGGGGGGGGGGFGGGGGGEFGGGGGGGGGGGGGGFGGGGGGEFGGGGGGGGGGFCEGGGGGEGGFDGFGGGGGGGGGGGGGFFGCGGGGGGFEGGGGGFFEECGGGEGEGFFGFFCEGCFFGGGDAECFFFGGGGGGGGGGGGGGGGGGGGGDECCF*:FF<DG5DCFGGFGGFFBGF?FCCFG=7FF6<F5>CDF>?B:BFF?AAFFFBF:24)95967,)40??949
@M00689:251:000000000-CJTJ5:1:1101:4954:13757 1:N:0:8
CAGGATTAGATACCCTGGTAGTCCATGCCGTAAACGGTGGGCGCTAGGTGTAGGGGTCTTCCACGGCCTCTGTGTCGTAGCTAACGCATTAAGCGCCCCGCCTGGGGAGTACGGCCGCAAGGCTAAAACTCAAAGGAATTGACGGGGGCCCGCACAAGCGGCGGAGCATGTGGATTAATTCGATGCAACGCGAAGAACCTTACCTGGGCTTGACATACACCAGATCGCTGCAGGGATGTAGTTTCCCTTGTGGTTGGTGTACAGGTGCTGCATGGCTGTCGCTGCAC
+
GGGGGGGGGGGGGGGGGGGGGGGGGGGGGGGGGGGGGGGGGGGGGGGGFGGGGGGGGGGGGGGGGGGGGGGGGGGGGGGGGGGGGGGGGGGGGGGGGGGGGGGGGGGCGGGGGGGGGGGGGGGFGGGGGGGGGGGGGGGCGGGGGGG7CGGGGCGGGGFGEEGGGGGGGGGGGGGGGGGGGGGGGGGGGGGGGGGEGGGGGGGGGGGGGGCC4CGFD?FGCCFDGFFGFGC?@FGC557;>FGGFFFFF?A<<@F:086F2/4>?F?079?BFFFFFBFFB(,39:(
@M00689:251:000000000-CJTJ5:1:1101:16811:13765 1:N:0:8
CAGGATTAGATACCCTGGTAGTCCATGCCGTAAACGGTGGGCGCTAGGTGTAGGGGTCTTCCACGGCCTCTGTGTCGTAGCTAACGCATTAAGCGCCCCGCCTGGGGAGTACGGCCGCAAGGCTAAAACTCAAAGGAATTGACGGGGGCCCGCACAAGCGGCGGAGCATGTGGATTAATTCGATGCAACGCGAAGAACCTTACCTGGGCTTGACATACACCAGATCGCTGCAGAGATGTAGTTTCCCTTGTGGTTGGTGTACAGGTGATGCATGGTTGTCGCTGCAT
+
GGGGGGGGGGGGGGGGGGGGGGGGGGGGGGGGGGGGGGGEGGGGGGGGGGGGGGGGGGGGGGGGGGGGGGGGGGGGGGGGGGGGGGGGGGGGGGGGGGGGGGGGGGGGGGGGGGGGGGGGGGGGGGGGGGGGGGGGGGGGEGGGGGGGGGGGGEGGCEGGFFGEDGGFGGGGGCGGGGGGGGGGGGGGGGGGGGDGGGGGGGGGGGGGGGGGGGCFC?FGGGGGGGGGFCG@F**7?FF:DGGGFFFFFFFGGFF:>FFF2FAD?FFFFA<79=FFFB<<BB:<9(4
@M00689:251:000000000-CJTJ5:1:1101:11061:13781 1:N:0:8
CAGGATTAGATACCCTGGTAGTCCACGCTGTAAACGATGGATGCTAGACGTTGGGGGGCTTGCCCTTCGGTGTCGTAGCTAACGCGATAAGCATTCCGCCTGGGGAGTACGGCCGAAAGGTTAAAACTCAAAGGAATTGACGGGGGCCCGCACAAGCGGTGGAGCATGTGGTTTAATTCGACGCAACGCGCAGAACCTTACAAGCCCTTGACATGGGTAGTATGGGTCCGGGAGACCGGGCCCTTAAGTTCGGCTGGCTACCACACAGGTGCTGCATGGCCGTCGCTGCAT
+
F<FGCFCGG<FFDCFECEE@FEGGA<@@@@BFFGFGEGGGGGE@FEGGFCD@DDCGGGGGEF7FGGGGE:?B+:+BFF7<5B=C@FGGGGEGF<,,@<+:CFGFCCFGCBFDGDD*><EFG9FF@EA:CFGFFGCF,778,=BCED8/2:?:::;8EDE8?5CFGFFF<FFC>ECFFG7:CEG588EGC5>CEGCC:6@FC+<@EC7C0;>FCFFGG?FD::*:*9C55<3<>5C*)0)//)1*0//:=*)97@F>?046<)8?FB>1))8)-6*/96(4491(4903(,)
@M00689:251:000000000-CJTJ5:1:1101:11064:13798 1:N:0:8
CAGGATTAGATACCCTGGTAGTCCACGCTGTAAACGATGGATGCTAGACGTTGGGGGGCTTGCCCTTCGGTGTCGTAGCTAACGCGATAAGCATCCCGCCTGGGGAGTACGGCCGCAAGGTTAAAACTCAAAGGAATTGACGGGGGCCCGCACAAGCGGTGGAGCATGTGGTTTAATTCGACGCAACGCGCAGAACCTTACCAGCCCTTGACATGGGTAGTATGGGTCCGGGCGACCGGGCTCTTCAGTTCGGCTGGCTACCACACAGGTGCTGCATGGCCGTCGCTGCAT
+
GGGGGGGGGGGGGFGGGGGGGGGGFGGGGGGGGGGGGGGGGGGGGGGGGGGGGGGGGGGGGGGGGGGGGGGGGGGGGGGGGGGGGGGGGGGGGGGGGGGGGGGGGGGGGGGGGGGGGGGGGGGGGAGGGGGGGGGGGGGGGGGGGGGGGGGGGGGGGGEGEGGGGGGGGGGGGGGGGGGGGGGGGGGGGGEGGGGGGGGGGGGGGGGGGGGGGFGGGFFGGGGGGDFDFGG>)<GDFFDGDGGGFFF<F?DG5>@;FF??:4?:>:>88<?BFFFFFFFFBFFFFFBBF7<
@M00689:251:000000000-CJTJ5:1:1101:11816:13838 1:N:0:8
TAGGATTAGATACCCTGGTAGTCCATGCCGTAAACGGTGGGCGCTAGGTGTAGGGGTCTTCCACGGCCTCTGTGTCGTAGCTAACGCATTAAGCGCCCCGCCTGGGGAGTACGGCCGCAAGGCTAAAACTCAAAGGAATTGACGGGGGCCCGCACAAGCGGCGGAGCATGTGGATTAATTCGATGCAACGCGAAGAACCTTACCTGGGCTTGACATACACCAGATCGCTGCAGAGCTGTAGTTTCCCTTGTGGTTGGTGTACAGGTGTTGCATGGCCGTCGCTGCAT
+
GGGGGGGGGGGGGGGGGGGGGGGGGGGGGGGGGGGGGGGGGGGGGGGGGGGFGGGGGGGGGGGGGGGGGGGGGGGGGGGGGGGGGGGGGGGGGGGGGGGGGGGGGCGGGGGGGGGGGGGGGGGGGGGGGGGGGGGGGGGGGGGGGGGGGGGGGGGGGGGGGGGEEGGGGGGGGGFGGGGGGGGFGGGGGGGG=E5CFFGGGGGGGGGGGGFECCFGGFFGGGGFGGFGF35?@@***)20?DGGFFFFFF2*9FFFF?<F<7)6?BFA@<A)5=FF;D7649?:>BA
@M00689:251:000000000-CJTJ5:1:1101:24493:13868 1:N:0:8
CAGGATTAGATACCCTGGTAGTCCATGCCGTAAACGGTGGGCGCTAGGTGTAGGGGTCTTCCACGGCCTCTGTGTCGTAGCTAACGCATTAAGCGCCCCGCCTGGGGAGTACGGCCGCAAGGCTAAAACTCAAAGGAATTGACGGGGGCCCGCACAAGCGGCGGAGCATGTGGATTAATTCGATGCAACGCGAAGAACCTTACCTGGGCTTGACATACACCAGATCGCTGCAGAGATGTAGTTTCCCTTGTGGTTGGTGTACAGGTGATGCATGGCCGTCGCTGCAT
+
GGGGGGGGGGGGGGGGGGGGGGGGGGGGGGGGGGGGGGGGGGGGGGGGGGGGGGGGGGGGGGGGGGGGGGGGGGGGGGGGGGGGGGGGGGGGGGGGGGGGGGGGGGGGGGGGGGGGGGGGGGGGGGGGGGGGGGGGGGGGGGGGGGGGGGGGGGGGGGGGGGGGGGGGGGGGGDGGGGGGGGGGGGGGGGGGGGGGGGGGGGGGGGGGGGGGGGGGGFFGGGGGGGGGFDGFF7C>?FGGGGGGFFFFFFFGGFFFFFFFFFFBFFFFFFFFFFFFFDFFFFBFFFF
@M00689:251:000000000-CJTJ5:1:1101:21747:13887 1:N:0:8
CAGGATTAGATACCCTGGTAGTCCATGCCGTAAACGGTGGGCGCTAGGTGTAGGGGTCTTCCACGGCCTCTGTGTCGTAGCTAACGCATTAAGCGCCCCGCCTGGGGAGTACGGCCGCAAGGCTAAAACTCAAAGGAATTGACGGGGGCCCGCACAAGCGGCGGAGCATGTGGATTAATTCGATGCAACGCGAAGAACCTTACCTGGGCTTGACATACACCAGATCGCTGCAGAGATGTAGTTTCCCTTGTGGTTGGTGTACAGGTGTTGCATGGCCGTCGCTGCAT
+
GGGGGGGGGGGGGGGGGGGGGGGGGGGGGGGGGFGGGGGGGFGGGGGGFGF@FGGGGGGGGGFGGGGGGGGGGGGGGGGGGGGGGGGGGGGGGGGGGGGGGGDGGGGGGGGGGGGGGGGGGGGFFGGGCEGGFGGGGGGGGGGGGGGGGFGGGGGGGGGGGGGEGGGGGGCGGFDFFGGGGGGGGGGFCECGGGGGGGGGGGGGGGFGCGGGFFGGFFFGGGFG>CCGFGGFFBGGFFGGGGGFF?FA6FDGGFF09BBFBF>A49@AFFBFFFFFFB>B9>BFFF9
@M00689:251:000000000-CJTJ5:1:1101:6464:13890 1:N:0:8
CAGGATTAGATACCCTGGTAGTCCTAGCCCTAAACGATGGATGCTTGGTGTGGCCGGTACCCAATCCTGCTGTCCCGAATCTAACGCGATAAGCATCCCGCCTGGGGAGTACGGTCGCAAGGCTGAAACACAAAGGAATAGGCGGGGGCCCGCACAAGCAGCGGAGCGTGTGGTTTAATTCGAGGCAACGCGAAGAATCTTACCTGGGCTTGACATGCAGAGGAAATTTTCGTGAAAGCGTGACTCTCCCGCAACGGACTTCTGCGCAGGTGCTGCATGGCCGTCGCTGCAT
+
GGGGFGFGGGFFGFGGFFFFEFFGA@6CFFFFFGGGCFFFEDGGCFG7@FF7,<@@7F7@<F9<@8F,96CF@,CE@,+,8,,9E7++@CFC9,:5F,C@+88DFF>B@44E=:4C7CF+>7F<<8CBF,,3<B83,3=F9B<@F:**=1:=EE:F7C<2F7C8*3*:F7C8*0;C8:9:C5<0:CE;E5C5=C5*++0<90++39*2/;/>4EG**)97>*/*909:6*2<5)*9/0C)**1**963?5977))4(,()4*52*0)-)33(,=FF?*6047;>22(4,(.<
@M00689:251:000000000-CJTJ5:1:1101:21505:13917 1:N:0:8
CAGGATTAGATACCCTGGTAGTCCATGCCGTAAACGGTGGGCGCTAGGGGTAGGGGTCTTCCACGGCCTCTGTGTCGTAGCTAACGCATTAAGCGCCCCGCCTGGGGAGTACGGCCGCAAGGCTAAAACTCAAAGGAATTGACGGGGGCCCGCACAAGCGGCGGAGCATGTGGATTAATTCGATGCAACGCGAAGAAACTTACCTGGGCTTGACACACACCAGATCGCTGCAGAGATGTAGTTTCCCTTGTGGTTGGTGTACAGGTGGTGGAGGGCTGGTGCTGCATCTGTCG
+
FCGGFGGGGFGFCFFEFFGEEFEDFGGF<C@@CFFGGFGGD,@FFFEF,78@BEEGFGFCEF<FFGGGGGGE<CFC86=BFC?ECF=CEFEFGFEE+@:@EF7DFFGGG=FA?F+@FEGGGGFGCFEDD=FEFGGCCF<DCG9@@7FGDGG>EEFGEG7CEEGGGGGGFFEFFE?CFG7CGGGFGCDFG5=EEGGEG*;F?<<FFGGGF=5CF8?FCD>95FFG4C558*76?=FF=?::C7:7=**)17-7><3(76?>7*5))*028((-,)755:((.--620)6)4-:1
@M00689:251:000000000-CJTJ5:1:1101:26982:13918 1:N:0:8
CAGGATTAGATACCCTGGTAGTCCATGCCGTAAACGGTGGGCGCTAGGTGTAGGGGTCTTCCACGGCCTCTGTGTCGTAGCTAACGCATTAAGCGCCCCGCCTGGGGAGTACGGCCGCAAGGCTAAAACTCAAAGGAATTGACGGGGGCCCGCACAAGCGGCGGAGCATGTGGATTAATTCAATGCAACGCGAAGAACCTTACCTGGGCTTGACATACACCAGATCGCTGCAGAGATGCAGTTTCCCTTGTGGTTGGTGTACCGGTTTTGCATGGCTGTCGCTGCCTCTGTTT
+
GGGGGGGGGGGGGGGGGGGGGGGGFFGG<FGGGGGGDGFGGGGGGGGGGGGAFGGGE@<FGDGGD:FGGGDGGG@FGC8FGGGGGGGGGGGGG9FGGGGGGGGGGGGGGGGGGGGGGG:FGGGGGFGGGGGFAFEGADGGGGG@FGGGGGGGGDGGGGG@FGGGGGGFGGGGGGGGGGGGG@F0AGGGGGGGGEGGGGGGGGGGGGGGGGGEFG+C70/9F7CG*9EG)9)09=DG67*0?*:C=FFFF4:CDF::>?6@AF)3>>),7(2).*>5?3:)1(,30(),()-))
@M00689:251:000000000-CJTJ5:1:1101:5574:13963 1:N:0:8
CAGGATTAGATACCCACAACATCACCCAGACATACAGTGCAAGCCCTGAGTTTACATGGAGCTCCTGGAGCCGTGAGCAGGGCCAGTGGGTGGGAGTCCCAGGTGCTGCATGGTCGTCGCTGCAT
+
GGGGGGGGGGGGGGGFGGGEGGGGDFGGGGGGGGGGGGGGGGGGGGGGFGGGGGGGGFGGGFGGGGGGGGGGGGGGGGFFGGGGGGGGGGGGGGGGGGGGGGGGFGGGGGGGGGGGFFGGGGGGG
@M00689:251:000000000-CJTJ5:1:1101:9155:13992 1:N:0:8
CAGGATTAGATACCCTGGTAGTCCATGCCGTAAACGGTGGGCGCTAGGTGTAGGGGTCTTCCACGGCCTCTGTGTCGTAGCTAACGCATTAAGCGCCCCGCCTGGGGAGTACGGCCGCAAGGCTAGAACTCAAAGGAATTGACGGGGGCCCGCACAAGCGGCGGAGCATGTGGATTAATTCGATGCAACGCGAAGAACCTTACCTGGGCTTGACATACACCAGATCGCTGCAGAGATGTAGTTTCGCTTGTGGTTGGTGTACAGGTGATGCATGGATGTCGGTGCAT
+
GGGGGGGGGGGGGGGGGGGGGGGGGGGGGGEFGGGGGGGGGGGGGGGGFGGGGGGGGGGGGGGGGGGGGGGGGGGGGGGGGGGGGGGGGGGGGGGGGGGGGGGFGGGGGGGGGGGGGGGEGGGGGGGGGGFGGGGGGGGFGGGGGGGGGCGGGGGGGGGGGGGGGGGF6FFGGGFFGGDC7FGFFGGGFG5CEDCEGCF6FGGFCGGGGGGGGCFFGFFG4979DCF<5D)<@499*92:FFFGF).8)8:FGF>(4417A9>A???6?BFA4F5)*9,58(4:0>B
@M00689:251:000000000-CJTJ5:1:1101:24785:14158 1:N:0:8
CAGGATTAGATACCCTGGTAGTCCATGCCGTAAACGGTGGGCGCTAGGTGTAGGGGTCTTCCACGGCCTCTGTGTCGTAGCTAACGCATTAAGTGCCCCGCCTGGGGAGTACGGCCGCAAGGCTAAAACTCAAAGGAATTGACGGGGGCCCGCACAAGCGGCGGAGCATGTGGATTAATTCGATGCAACGCGAAGAACCTTCCCTGGGCTTGACATACACCAGATCGCTGCAGAGATGTAGTTTCCCTTGTGGTTAGTGTACAGGTGATGCATGGTCGTCGCTGCAT
+
GGGDGGGGGGFDGCGGGDEFGFDEGGFGGGGDCFFCEGDGEGGGGGGGGGGGGF7FGGDEGGGGGGGE@EGGEFEGGGGGGFGFCCFGGEFGGGGFGGGGGDGGG@FGGGGGGGGGGGGGE@GFGGA9FBEG8>FFGGCF>FDFEGGGGGGGGGGGGGGGGGGGGGGGGGGGF9@<<C7@FDECGGGCG=EEGDEDGGGFC+;CGEFFDFGEGGGFG?FGGF<FCGCDF:CFFF<DFFFFFGCCFFFFF4AGGFFA?AAFFFAB)??>FBADFFF=752((36:;2>
@M00689:251:000000000-CJTJ5:1:1101:15558:14202 1:N:0:8
CAGGATTAGATACCCTGGTAGTCCATGCCGTAAACGGTGGGCGCTAGGTGTAGGGGTCTTCCACGGCCTCTGTGTCGTAGCTAACGCATTAAGCGCCCCGCCTGGGGAGTACGGCCGCAAGGCTAAAACTCAAAGGAATTGACGGGGGCCCGCACAAGCGGCGGAGCATGTGGATTAATTCGATGCAACGCGAAGAACCTTACCAGGGCTTGACATACACCAGATCGCTGCAGAGATGTAGTTTCCCTTGTGGTTGGTGTACAGGTGTTGCATGGCTGTCGCTGCAT
+
GGGGGGGGGGGGGGGGGGGGGGGGGGGGGGGGGGGGGGGGGGGGGGGGFGGFGGGGGGGGGGGGGGGGGGGGGGGGGGGGGGGGGGGGGGGGGGGGGGGGGGGGGGGGGGGGGGGGGGGGGGGGGGGGGGGGGGGGGGGGGGFGGGGGGGGGGGGGGGGGGGGGGGGGGGCEGGCCCFGGFFGGGGGGGGGGGGGGGGGGGGGGFFGGGGGEFFGGF?=FGGGGGGGGFGGFFFGGFFDFFFGGFFF>6FAGGFFBF??FBFAAFFFB::>BAFFFFDFFF?BF9>9
@M00689:251:000000000-CJTJ5:1:1101:22903:14221 1:N:0:8
CAGGATTAGATACCCTGGTAGTCCACGCTGTAAACGATGGGTACTAGGTTTGGTGGGTCTTGACCCCCGCCGAACCGGAGCTAACGCACTAAGTACCCCGCCTGGGAAGTACGGTCGCAAGACTAAAACTCAAAGGAATTGACGGGGGCCCGCACAAGCGGTGGATCATGTGGTTTAATTCGAAGCAACGCGAAGAACCTTACCTGGATTTGACATCTCCTGACAACCCTAGAGATAGGGCTTCTGTAGCAATACAGCAGGAAGACAGGTGATGCATGGCTGTCGCTGCAT
+
GGGGGGGGGGGGGGGGGGGGGGGGGGGGGGGGGGGGGGFGGFGGGGGGGFGGGGFGGGFGGGGGGGGGGGGGG>@FEFGGGGGGGGGGGGGGGGGGGGGGGGGGGGFGDGFGGGGGGGCGEGGGGGGGGGGGGGGGGGGGGGGGGGGGDGGGGGGDGGGGCFCEFDGGCFGGGGDFGGGGGGFGGGGGGDGGGGEEGGFCGGGGGGGGGGGGGGGGGFFGGGGGGGGGFGGFF=FG6F7FGGGGFFFFFFFGGFFF2?BF:D?FFFFFFFBFFFFFBF?:1??B0<:?;:9
@M00689:251:000000000-CJTJ5:1:1101:7183:14313 1:N:0:8
CAGGATTAGATACCCTGGTAGTCCATGCCGTAAACGGTGGGCGCTAGGTGTAGGGGTCTTCCACGGCCTCTGTGTCGTAGCTAACGCATTAAGCGCCCCGCCTGGGGAGTACGGCCGCAAGGCTAAAACTCAAAGGAATTGACGGGGGCCCGCACAAGCGGCGGAGCATGTGGATTAATTCGATGCAACGCGAAGAACCTTACCTGGGCTTGACATACACCAGATCGCTGCAGAGATGTAGTTTCCCTTGTGGTTGGTGTACAGGTGATGCATGGTTGTCGCTGCAT
+
GGGGGGGGGGGGGFGGGGGGGGGFGGGGGGGGGGGGGGGGGGGGGGGGGGGGGGGGGGGGGGGGGGGGGGGCGGGGGGFFGGGGGGGGGGGEEGBFGGG>GGGGGGG+CFFGDGGGGGGGGGGGCGGCFGGGGGGGGGFGGGGGGGGDGGGGGGGC8:FGGGGGEGG5@FGGG:EFGGGGGGFGGGGGGGGGG5CECGGGGGGGGGGFGGGGG+:>DFFCF3>CGGFC:*1<?FF*97>CDGFFF@FFF?AGDFFF08:FAFFF@?64BAA2>?:B?3<A<<:?F:4
@M00689:251:000000000-CJTJ5:1:1101:15612:14316 1:N:0:8
CAGGATTAGATACCCTGGTAGTCCATGCCGTAAACGGTGGGCGCTAGGTGTAGGGGTCTTCCACGGCCTCTGTGTCGTAGCTAACGCATTAAGCGCCCCGCCTGGGGAGTACGGCCGCAAGGCTAAAACTCAAAGGAATTGACGGGGGCCCGCACAAGCGGCGGAGCATGTGGATTAATTCGATGCAACGCGAAGAACCTTACCTGGGCTTGACATACACCAGATCGCTGCAGAGATGTAGTTTCCCTTGTGGTTGGTGTACAGGTGTTGCATGGTCGTCGCTGCAT
+
GGGGGGGGGGGGGGGGGGGGGFGGGGGGGGGGGGGGGGGGGGGGGGGGGGGGGGGGGGGGGGGGGGGGGGGGGGGGGGGGGGGGGGGGGGGFGGGGGGGGGGGGGGGGGGGGGGGGDGGGGFGGGGGGGGGGGGGGGGGGGGGGGGGGGGGGGGGGGGGGGGGGGGGGGGGFGCGGGGFGGGFCFGGGGGGGDGGGGGGGGGGG?FGFGGGGFGGGGFFGG:<FFFGDFGGFFFGGFFGGGGCF47?AF5679FFFB?0F<*)4?B?<:6>FFFFF?FB?9;0(4><
@M00689:251:000000000-CJTJ5:1:1101:19214:14462 1:N:0:8
CAGGATTAGATACCCCAGTAGTCCTAGCCGTAAACGATGGATACTAGGCGCTGTGCGTATCGACCCGTGCAGTGCTGTAGCTAACGCGTTAAGTATCCCGCCTGGGGAGTACGTTCGCAAGAATGAAACTCAAAGGAATTGACGGGGGCCCGCACAAGCGGTGGAGCATGTGGTTTAATTCGATGCAAAGCGAAGAACCTTACCAGGGCTTGACATGCCGCGAATCCTCTTGAAAGAGAGGGGTGCCTTCGGGAACGCGGACACAGGTGCTGCATGGCCGTCGCTGCAT
+
GGGGGFGGGGGGGGGGGGGGGGGGGGGGGGGGGGGGGGGGGGGGGGGGGGGGGGGGGGGGGGGGGGGGGGGGGGGGGGGGGGGGGGGGGGGGGGGGGGGGGGGGGGGGGGGGGGGGGGGGGGGGGGGGGGGGGGGGGGGFGFFGGGGGGGGGGGGGGGGGGGDGGGGGGGGGGCFGGGGGGGG?EGGGGGGGGGGGGGGGGGFGFFEGGGGGGGGFGFFGGGGGDDGGFGGFFFGGFFFGGGG55@F>FFFG<5>?:BFDFEFFFFFF408BDFFFFFFBFB>13405:
@M00689:251:000000000-CJTJ5:1:1101:14705:14464 1:N:0:8
CAGGATTAGATACCCTGGTAGTCCATGCCGTAAACGGTGGGCGCTAGGTGTAGGGGTCTTCCACGGCCTCTGTGTCGTAGCTAACGCATTAAGCGCCCCGCCTGGGGAGTACGGCCGCAAGGCTAAAACTCAAAGGAATTGACGGGGGCCCGCACAAGCGGCGGAGCATGTGGATTAATTCGATGCAACGCGAAGAACCTTACCTGGGCTTGACATACACCAGATCGCTGCAGAGATGTAGTTTCCCTTGTGGTTGGTGTACAGGTGCTGCATGGCCGTCGCTGCAT
+
GGGGGGGGGGGGGGGGGGGGGGGGGGGGGGGGGFGGGGGGGFFGGGGGFGGGGGG7FBFGG9CEEGGGGGGGGFFF:CCE@FFEFECGEGCEFGGGGEGGGGGGGFC@C?AFGDCFFGCGGGGGGGCFGGGGFGF:6@FF?=FFGGGEGCEGGGCFCCBFFF88?8EFGG9EGECFGGGF7A@CEEECGGDGDGGDGFGGCF?FGGF=C6CEGFGGGFFG47CG4DCC4DDFF659BFGFCCFDFFFFFFAFCFFFFF?F2BB94/).=<2?FFFF@FFFFB?1-5A
@M00689:251:000000000-CJTJ5:1:1101:12876:14514 1:N:0:8
CAGGATTAGATACCCTGGTAGTCCTAGCCCTAAACGATGATTGCTTGGTGTGATCGGTACCCAATCCGATCGTGCCGCAGCTAACGCGATAAGCAATCCGCCTGGGGAGTACGGTCGCAAGGCTGAAACTCAAAGGAATTGACGGGGGCCCGCACAAGCGGCGGAGCATGTTGCTTAATTCGAAGCAACGCGAAGAACCTTACCAAGGTTTGACATGCAGGGAAAAGCCGTAGAGATACGGTGTCCGTAAGGGTCCTGCACAGGTGCTGCATGGCCGTCGCTGCAT
+
GGGGGGGGGGGGGGGGGGGGGGGGGGGGGGGGGGGGGGGFGGGGGGGGGGGGGGGGGGGGGGGGGGGGGGGGGGGGGGGGGGGGGGGGGGGGGGGGGGGGGGGGGGGGGGGGGGGGGGGGGGGGGGGGGGGGGGGGGGGGGGFGGGGGGGGGGGGGGGGGGGGGGGGGGGGGGGGGGGGGGGGGGGGGGGGGGGGGGGGGGGGGGGGGGGGGGGGGGFFGGGGFGGGFFDDFEFDGFFGGGG<DFF@BFD1DFFFFF<7),=?FF@FFFFFFFFFF35;69?FF?A
@M00689:251:000000000-CJTJ5:1:1101:28501:14591 1:N:0:8
CAGGATTAGATACCCTGGTAGTCCATGCCGTAAACGGTGGGCGCTAGGTGTAGGGGTCTTCCACGGCCTCTGTGTCGTAGCTAACGCATTAAGCGCCCCGCCTGGGGAGTACGGCCGCAAGGCTAAAACTCAAAGGAATTGACGGGGGCCCGCACAAGCGGCGGAGCATGTGGATTAATTCGATGCAACGCGAAGAACCTTACCTGGGCTTGACATACACCAGATCGCTGCAGAGGTGTAGTTTCCCTTGTGGTTGGTGTACAGGTGGTGCATGGCCGTCGCTGCAT
+
GFGGGGGGGFGGFFFGGGGFFGGGGGEEEEFGGFGGGFGGGGGGGGGGGGGGGGGGGGGGGGGGGGEGGGGGGGGGGGGGGGGGGGGGGCFGGGGGGGGGGGGGGGGEGGGGGGGGGGGGGGGDDDFGGGGGGGGGGGGGGGGGDEEEGGGGGGGGGGGGEGGGGGGGGGFGGFFCGFGGGGCFGGGGGGGGGGGGGGGGGGGFGFFGGGFGGGGGGFFGGGFFFGGGFGC?@FGGFFGGGGGGFFFDFFFGGFFF9:BFFFFF@FFFFFB3AFFFFFFFFFFFF?A
@M00689:251:000000000-CJTJ5:1:1101:14762:14617 1:N:0:8
CAGGATTAGATACCCTGGTAGTCCACGCCGTAAACGATGTCGACTTGGAGGTTGTGCCCTTGAGGCGTGGCTTCCGGAGCTAACGCGTTAAGTCGACCGCCTGGGGAGTACGGCCGCAAGGTTAAAACTCAAATGAATTGACGGGGGCCCGCACAAGCGGTGGAGCATGTGGTTTAATTCGATGCAACGCGAAGAACCTTACCTGGTCTTGACATCCACGGAAGTTTTCAGAGATGAGAATGTGCCTTCGGGAACCGTGAGACAGGTGCTGCATGGTTGTCGCTGCAT
+
GGGGGGGGGGGGGGGGGGGGGGGGGGGGGGGGGGGGGGGGGGGGGGGGGGGGGGGGGGGGGGGGGGGGGGGGGGGGGGGGGGGGGGGGGGGGGGGGGGGGGGGGGGGGGGGGGGGGGGGGGGGGGGGGGGGGGGGGGGGGGGGGGGGGGGGGGGGGGGGGGGGGGGFGFGGGFGGFGGGGGGFFGGGGGGGGGGGGFFGGGGGGGGGCFFGGGGGGGFFDGGGG<FGGFGD=FFGFFFGGGGGGFFFAFFFGGEFB><1F:/8B?FFFFF28?FF@9F??96:?010<
@M00689:251:000000000-CJTJ5:1:1101:11173:14622 1:N:0:8
CAGGATTAGATACCCTGGTAGTCCATGCCGTAAACGGTGGGCGCTAGGTGTAGGGGTCTTCCACGGCCTCTGTGTCGTAGCTAACGCATTAAGCGCCCCGCCTGGGGAGTACGGCCGCAAGGCTAAAACTCAAAGGAATTGACGGGGGCCCGCACAAGCGGCGGAGCATGTGGATTAATTCGATGCAACGCGAAGAACCTTACCTGGGCTTGACATACACCAGATCGCTGCAGAGATGTAGTTTCCCTTGTGGTTGGTGTACAGGTGTTGCATGGCTGTCGCTGCAT
+
GGGGGGGFGGGGGGGGGGGGGGGGGGFGGGGGGGGG>FGEGGGGGGGGGGGGCFDGGGGGGGGGGGGEGGGGGGGGGGGGGGGGGGGEGGGGGGGGGGGGGGGGGGGDGGFGGGDGEF@FGGGFGGGGGGGGGGFFFFG@@GGGGGGGGGGGGEEGF>FGG@:ECGG>FGGGGGGGDCCFFFGGFDGGGG=5E=:;EGGDGCF6EFGGC8*7CEFGGFFFGC*C><FG@C3?4BFGFFF?DFC7FFFAF?<FGFF0926@<F>95F?AF?<8A6:FFEF?:::BF04
@M00689:251:000000000-CJTJ5:1:1101:19718:14623 1:N:0:8
CAGGATTAGATACCCTGGTAGTCCACACTGTAAACGATGATTACTCGATGTTGGCGATAGACAGCCAGCGTCTTAGCAAAAGCGATAAGTAATCCACCTGGGGAGTACGCCCGCAAGGGTGAAACTCAAAGGAATTGACGGGGGTCCGCACAAGCGGTGGAGCATGTGGTTTAATTCGATGATACGCGAGGAACCTTACCTGGGCTAGAATGCCCTTGACAGGTTCAGAGATGAACTGTTCCGCAAGGACAAGGAGCAAGGTGCTGCATGGTCGTCGCTGCAT
+
GGGGGGGGGGGGGFGGGGGGGGGGGGGGGGGGGGGEGGGGGGGGGGGGGGGGGGGGGGGGGGGGGGGGGGGGGGGGGGGGGGGGGGGGGGGGGGGGGGGGGGGGGGGGGGGGGGGGGGGGGGGGGGGFGGGGGGGGGGGGGGGGGGGGGGGGGGGGGGGGGGGGGGGGGGGGGGGGGGGGGGGGGGGGDGGGGGGGGGGGGGGGGGGGFFFGGGGGGFFGGGFGGGGGFGFFFFGGFFGGGGGGFF>?FFFGG5;?:?BFFFBFFFFFFFFFDFFFFB:BFF>
@M00689:251:000000000-CJTJ5:1:1101:26380:14631 1:N:0:8
CAGGATTAGATACCCTGGTAGTCCACGCTGTAAACGATGGGCACTAGGTTTGGGGGGTGTCGACTCCCTCCGTGCCGACGCTAACGCATTAAGTGCCCCGCCTGGGGAGTACGGCCGCAAGGCTAAAACTCAAAGGAATTGACGGGGACCCGCACAAGCGGTGGAGCATGTGGTTTAATTCGGAGCAACGCGAAGAACCTTACCAGGTCTTGACATCCTCTGACAATCCTAGAGATAGGACATTCCCCTTCGGGGGACAGAGTGACAGGTGATGCATGGTCGTCGCTGCAT
+
GGGGGGGGGGGGGGGGGGGGGGGGGGGGGGGGGGGGGGGGGGGGGGGGGGGGGGGGGGGGGGGGGGGGGGGGGGGGGGGGGGGGGGGGGGGGGGGGGGGGGGGGGGGGGGGGGGGGGGGDGGGGGGGGGGGGGGGGGGGGGGGGGGGGGCGGGGGGGGGGGG5EGGGGGGGGGGGGGGGGGGGGGGGGGGDEGGGGGGGGGGGGFGGGGGGFGGGGGFFGGG=FCFGGFGGFFFGGFFGGGGGGFFFFFFFGGEEBFF6>?FABFFBBFFFFAFF=BFFFFFFBF>:<F?B
@M00689:251:000000000-CJTJ5:1:1101:8793:14661 1:N:0:8
CAGGATTAGATACCATGGTAGTGCATGCCGTAAACGGTGGGCGCTAGGTGTAGGGGTCTTCCACGGCCTCTGAGTCGTAGCTAACGCAGTAAGCGCCCCGCCTGGGGAGTACGGCGGCAAGGCGAAAACTCAAAGGAATGGACGGGGGCCAGCACAAGCGGCGGAGCATGTGGATGAATTCGATGCAACGGGAAGAACCTGACGTGGGCTTGACAAACACCAGATCGCTGCAGAGATGTAGTTTCCCTGGTGGTTGGGTTACAGGTGAGACAAGGACGTCGCTGCATCTGTAT
+
GEGFFFGGG966E@,-;CFAEE,C@,C,6@B;@D6BF;@F+C@+6@FG@DEGG@@F,@FA,,C<,@@EF@6E,C6,>FC@<DCC,8+C7FGFF<4+>CEEC=:??B:BF+=,7CB+3+=@=3@+>:<CFFGGG,,@7C,,7@,5:CC<*<*=49A@FE4F<*:CGC58<C<FFF++<<?+08<228<++:*:=*5;@2*;*:A**2C7*05:C+0*27>><<57*9*9.956<*/0/7*2:**2=44<)).9D).:B(()-)-.)*09)))4().07:((((4-(.-.)<A2-
@M00689:251:000000000-CJTJ5:1:1101:26471:14674 1:N:0:8
CAGGATTAGATACCCTGGTAGTCCATGCCGTAAACGGTGGGCGCTAGGTGTAGGGGTCTTCCACGGCCTCTGTGTCGTAGCTAACGCATTAAGCGCCCCGCCTGGGGAGTACGGCCGCAAGGCTAAAACTCAAAGGAATCGACGGGGGCTCGCACAAGCGGCGGAGCATGTGGAATAATTCGATGCAACGCGAAGAATTTTACCTGGGTTTGACATACACCAGATCGCTTTAGAGATGTATTTTTCCTTGTGGTTGGTGTACAGGTGCTGTCTGGTTGCTGCTGCAT
+
GC@FFGEGFEFGFADGGFG9AEGGGGAC6:B@FGGGDG8+6C6@FGEGFEC,EF:FFCEFFG<FC@+F@FCFGFCECFCD7,6?F6=>FG9,CCCF:444C:FF7=:F:B,5B7C+>FFG:=+B>>>F,,,8B,38D,@,D,C:C:*>C*1=8:FE8BAFCFG7:C>C:EGGF0+<@9+<78E0+;+C0*:5***229+++<AF+0:C*;DG*C+:FF?F<F*9FC:D;**18?**=7*2*20:8FF4*=)*1).,(81@7@AA7?4)*4-)60)9=>())),.87<
@M00689:251:000000000-CJTJ5:1:1101:14575:14696 1:N:0:8
CAGGATAGATACCCTGGTAGTCCTAGCCCTAAACGATGATTGCTTGGTGTGGCCGGTACCCAATCCGGCTGTGCCGAAGCTAACGCGATAAGCAATCCGCCTGGGGAGTACGGTCGCAAGGCTGAAACTCAAAGGAATTGACGGGGGCCCGCACAAGCGGTGGAGCATGTGGTTCAATTCGAAGCAACGCGAAGAACCTTACCAGCCCTTGACATGGGACGTATGGGAAGCAGAGACGCTTCTCTTCAGTTCGGCTGGCGTCCACACAGGTGATGCATGGTTGTCGCTGCAT
+
GGGGGGGGGGGGFGGGGGGGGGGGFGGGGGGGGGGGGGGGDFFGGFGGGGGGGGGGGGGGGG@FGFFFGGGFFGGGGGEEGGGFGGEFEGEFDFGGGGCGGGDFDCGGFFFGDGFEGGG@FFFFGGGGF9AFEFCGGEGFGGGGD7CGGGGG@EGG@EFGE>BC=6CGCFFFF7>;BEF7C+@*CFGG>5:CEEEGGGG@FGGG85CG7CCF4+09C)079732*9F59DFFFFGD@DG*19:>=*94=B40/7>B22:34>>0?)<67,8029964@2:9.(3<21((4.5
@M00689:251:000000000-CJTJ5:1:1101:17462:14698 1:N:0:8
CAGGATTAGATACCCTGGTAGTCCATGCCGTAAACGGTGGGCGCTAGGTGTAGGGGTCTTCCACGGCCTCTGTGTCGTAGCTAACGCATTAAGCGCCCCGCCTGGGGAGTACGGCCGCAAGGCTAAAACTCAAAGGAATTGACGGGGGCCCGCACAAGCGGCGGAGCATGTGGATTAATTCGATGCAACGCGAAGAACCTTACCTGGGCTTGACATACACCAGATCGCTGCAGAGATGTAGTTTCCCTTGTGGTTGGTGTACAGGTGATGCATGGCTGTCGCTGCAT
+
GGGGGGGGGGGGGGGGGGGGGGGGGGGFGGGGGGGGGGGGGGGGGGGGFGGGGGGGGGGGGGGGGGGGDFGGGGGGGGFGGGFGGFEGGGGGGGGGGGGGGGGGGGGGGGGGGGGGEG@FFFGGGGGGGGGGGGGGFGGGGGGGGGEGGGGGGCFFGGGGGGGGGEGGGGGGG?FGGFFCCFGFDGGGGEEGGGEGGFGGFGGCGGGGGGGGGGGGGFFGGDGF4CCD@CDFFBF*=B*:CGF7@F64FFA4DFFF08:FFBBF)=F)=<DFFFFF@F?)-4?6,24
@M00689:251:000000000-CJTJ5:1:1101:19025:14753 1:N:0:8
CAGGATTAGATACCCTGGTAGTCCATGCCGTAAACGGTGGGCGCTAGGTGTAGGGGTCTTCCACGGCCTCTGTGTCGTAGCTAACGCATTAAGCGCCCCGCCTGGGGAGTACGGCCGCAAGGCTAAAACTCAAAGGAATTGACGGGGGCCCGCACAAGCGGCGGAGCATGTGGATTAATTCGATGCAACGCGAAGAACCTTACCTGGGCTTGACATACACCAGATCGCTGCAGAGATGTAGTTTCCCTTGTGGTTGGTGTACAGGTGTTGCATGGCCGGCGCTGCATCCGTCT
+
GGGGGGGGGGGGFCFGGGGFGGGGFGGFFGGGGFFGGGGGGFGGGGGGGGGGGGGGFGGGGGGGGGGEEEGGEGGGGFFGGGGGGGGGGGFGGGGGGGGGGG>GGGGGGEGGGGGGGGGGGGFGFGGGFGGFGGGGGGG@FG9FGGGGGGEGDGEE:CCEGGGGDEEGFGFGGGGF:EFGDGG7C>CC@EEEEGGGGCFGGGGFFFGGGGCGG+:DFFFGFGGF76C55<DFF?F5*7:7>:C:@@FD=547D>F?B<BF<FAAF64-;:)))9>@?>(44(41(4>)((43:
@M00689:251:000000000-CJTJ5:1:1101:19036:14767 1:N:0:8
CAGGATTAGATACCCTGGTAGTCCATGCCGTAAACGGTGGGCGCTAGGTGTAGGGGTCTTCCACGGCCTCTGTGTCGTAGCTAACGCATTAAGCGCCCCGCCTGGGGAGTACGGCCGCAAGGCTAAAACTCAAAGGAATTGACGGGGGCCCGCACAAGCGGCGGAGCATGTGGATTAATTCGATGCAACGCGAAGAACCTTACCTGGGCTTGACATACACCAGATCGCTGCAGAGATGTAGTTTCCCTTGTGGTTGGTGTACAGGTGTTGCATGGCCGTCGCTGCAT
+
GFGGGGGGGGGGGGGGGGGGGGGGGGFFFGGEGGGGGGFEDFDFFFGGGGGGGGGGGGGFGCGGGGGGGGGGGGGGGGGFFGGGGGGGGGDGGGGGGGGGGGGGFFGGGGFFGGGGGGGGDGGGGGGGGGGGCGGGGGGGFFGGGDEEGGGGGEGGDFGFFC=8EEGFGGGG?<@FGCCCDE7@FDEFGGGGGGC>CGFGGGGGGG55CGF5DFFCFFFFFFGGFGGDFCD;4@F47*2?>FFC7FFBF4:CDFF(4:?FFF<B???BE:A?F45@?E>049?:749
@M00689:251:000000000-CJTJ5:1:1101:25708:14794 1:N:0:8
CAGGATTAGATACCCTGGTAGTCCATGCCGTAAACGGTGGGCGCTAGGTGTAGGGGTCTTCCACGGCCTCTGTGTCGTAGCTAACGCATTAAGCGCCCCGCCTGGGGAGTACGGCCGCAAGGCTAAAACTCAAAGGAATTGACGGGGGCCCGCACAAGCGGCGGAGCATGTGGATTAATTCGATGCAACGCGAAGAACCTTACCTGGGCTTGACATACACCAGATCGCTGCAGAGATGTAGTTTCCCTTGTGGTTGGTGTACAGGTGCTGCATGGCCGTCGCTGCAT
+
GGGGGGGGGGGGGGGGGGGGGGGGGGGGGGGGGGGGGGGGGGGGGGGGGGGGGGGGGGGGGGGGGGGGGGGGGGGGGGGGGGGGGGGGGGGGGGGGGGGGGGGGGGGGGGGGGGGGGGGGGGGGGGGGGGGGGGGGGGGGGGGGGGGGGFGGGGGGGGGGGGGGGGGGGGGGGGGGGGGGGGGGDGGGGGGGGGGGGGGGGGGGGGGGGGGGGGGGGFFGGGGGGGGGFGGFFFFFFFGGGGGGFFFFFFFGGFFBBFFFFF>FFF??FFFFFFFFFF1>;9?BB?F
@M00689:251:000000000-CJTJ5:1:1101:25724:14804 1:N:0:8
CAGGATTAGATACCCTGGTAGTCCATGCCGTAAACGGTGGGCGCTAGGTGTAGGGGTCTTCCACGGCCTCTGTGTCGTAGCTAACGCATTAAGCGCCCCGCCTGGGGAGTACGGCCGCAAGGCTAAAACTCAAAGGAATTGACGGGGGCCCGCACAAGCGGCGGAGCATGTGGATTAATTCGATGCAACGCGAAGAACCTTACCTGGGCTTGACATACACCAGATCGCTGCAGAGATGTAGTTTCCCTTGTGGTTGGTGTACAGGTGCTGCATGGCCGTCGCTGCAT
+
GGGGGGGGGGGGGGGGGGGGGGGGGGGGGGGGGGGGGGGGGGGGGGGGGGGGGGGGGGFGGGGGGGGGGGGGGGGGGGGDGGGGGGGGGGGG9FGGGGGGGGGGGGGGGGGGGGGGGGFC=FDGGFGGGGGGFGGGGDGGGGGGGGGGGGGGGGGGGGGGGGGGGGGGGGGCFGGGGGE9FFCEGGFGGD=CCE55CFGCGGGGGFFGGGGGGG?FGFFGGGGF*CFC>3DFF6CF@FF>FFCFFFF<48>DDFFB9BBFBFB)<F6>F<?FAF4>FFFB;B?<BFA
@M00689:251:000000000-CJTJ5:1:1101:18898:14828 1:N:0:8
CAGGATTAGATACCCTGGTAGTCCTAGCCCTAAACCATGGATGCTTGGTGTGGCCGGTACCCAATCCGGCTGTGCCGCAGCTAACGCGTTAAGCATCCCGCCTGGGGAGTACGGTCGCAAGGCTGAAACTCAAAGGAATTGACGGGGGCCCGCACAAGCGGTGGAGCATGTGGTTCAATTCGACGCAACGCGAAGAACCTTACCTGGGCTCGAAGCGCAGTGGAATCCGGTGGAAACATCGGCGCCCCTTAAAAGGCTGCTGCGGAGGTGCTGCATGGCCGTCGCTGCCT
+
GFGGFGGGGGGGFFGGGGGGGGGGGGFCEFFGGGGGGGGGGGGGGGGGGGGGGGGGGGGGGGGGGGGGGGGGGGGGGGGGGGGGGGGGGGGGGGGGGGGGGGGGGGGGGGGGGGGGGGGGGGGGGGGGGGGGGGGGGGGGGGGGGGGGGGGGGGGGGGGGGGGGGGGGGGGGGGGGGGGGGGGGGGGGGGGGEE5EGGGGGGGGGFGDFFDGGGGGDEFCDGGGGGGGFGGFFFGFFFGG395CDDFBF)4?GFFFF?0>DF?B>>E>FF?BBFFFFFFF02900607(.
@M00689:251:000000000-CJTJ5:1:1101:14774:14839 1:N:0:8
CAGGATTAGATACCCTGGTAGTCCACGCCGTAAACGTTGGGCGCTAGGTGTGGGGTCCTTCCACGGATTCCGTGCCGCAGCTAACGCATTAAGCGCCCCGCCTGGGGAGTACGGCCGCAAGGCTAAAACTCAAAGGAATTGACGGGGACCCGCACAAGCGGTGGATTATGTGGATTAATTCGATGCAACGCGAAAAACCTTACCTACCCTTGACATGTCCTGGAGGCTGGAGAAATCCGGCTGTGCCCGAAAGGGAACGGGAACACAGGTGCTGCATGGCCGTCGCTGCAT
+
GGGGGGGGGGGGGGGGGGGGGGGGGGGGGGGGGGGGGGGGGGGGGGGGGGGGGGGGGGGGGGGGGGGGGGGGGGGGGGGGGGGGGGGGGGGGGGGGGGGGGGGGGGGGGGGGGGGGGGGGGGGGGGGGGGGFGGGGGGGGGGGGGGGGGGGGGGGGGGGGGGGGGGGGGGGGGGGGGGGGGGGGGGGGGEDGDEGGGGGGGGGGGGGGGGGGCEGGGFFGGGCGGG=CFGGFFFFGFFGGGGDFFFFBEFFGDFFFFFFF6@>FFFFBFFFFFFF@=??:?>>9>B<6;:A
@M00689:251:000000000-CJTJ5:1:1101:16473:14878 1:N:0:8
CAGGATTAGATACCCTGGTAGTCCATGCCGTAAACGGTGGGCGCTAGGTGTAGGGGTCTTCCACGGCCTCTGTGTCGTAGCTAACGCATTAAGCGCCCCGCCTGGGGAGTACGGCCGCAAGGCTAAAACTCAAAGGAATTGACGGGGGCCCGCACAAGCGGCGGAGCATGTGGAGTAATTAGATGCAAAGCGAAGAACCTTACCTGGGCTTGACATACAACAGAACGCTGCAGAGATGTAGTTTCACTTGTGGTTGGTGTACAGGTGTTGCATGGGTGTCGCTGCATCTGTCG
+
GGGGGGGGGGGGGEFGGGGGGFGFFGEFGCFGGFGGGGGCCCBCCEFGGGDACFGG@@FGGGEFFGEGEGGGGGAF::FF=EFFFECF>EGGG9FC@7FCCE7DFGGCEEGFEGC7@:=FFG@AFFEE9,,=DGFC>FFGF<8CEGG:>FCC*:<FC5,<:<:CC=CFDF+<@E*3:C+C0<<<@C?C+<7CCEC8?*1*2<6+++:ACC4:>+0*:9?26C97*2:5)9)9FFG**9*2CC*2*1*6?8<DD4)(4(35.*54?=).)2).6F>)0<7)4,-4;:)66<:<1
@M00689:251:000000000-CJTJ5:1:1101:16500:14945 1:N:0:8
CAGGATTAGATACCCTGGTAGTCCATGCCGTAAACGGTGGGCGCTAGGTGTAGGGGTCTTCCACGGCCTCTGTGTCGTAGCTAACGCATTAAGCGCCCCGCCTGGGGAGTACGGCCGCAAGGCTAAAACTCAAAGGAATTGACGGGGGCCCGCACAAGCGGCGGAGCATGTGGATTAATTCGATGCAACGCGAAGAACCTTACCTGGGCTTGACATACACCAGATCGCTGCAGAGATGTAGTTTCCCTTGTGGTTGGTGTACAGGTGTTGCATGGCTGTCGCTGCAT
+
GGGGGGGGGGGGGGGGGGGGGGGGGGGGGGGGGGGGGGCCGGGGGGGGGGGGGGGGGGGGGGGGGGGGGGGGGGGGGFGCGCFGGGGGGGGFFGGGGGGGGGGEGGGGGGGGDGGGGGGGGGGGGGGGGGGGGGGGGGGGDGFGGGGGGGGEGGEEGGGDEGGECCEGGGGGFF6@<E7CFGGFFCFGDGGDEGGGGCC*AFGGGGGFGGGGCEGGGFFFGGFDC<CDFDGFFFGCFFGFGGG>676<4?DGGFF?>B?F)*-<F?74>0<>BFF>@@B2:3?:9?F
@M00689:251:000000000-CJTJ5:1:1101:28174:14975 1:N:0:8
CAGGATTAGATACCCTGGTAGTCCTAGCCCTAAACTATGGATGCTTGGTGTGGCCGGTACTCAATCCGGCCGTGCCGAAGCTAACGCGATAAGCATCCCGCCTGGGGAGTACGGTCGCAAGGCTGAAACTCAAAGGAATTGACGGGGGCCCGCACAAGCGGTGGAGCATGTGGTTCAATTCGACGCAACGCGAAGAACCTTACCTGGGCTCGAAGCACAGTGGACCGGGATAGAAATATCCCTTCCCCTTAAAAGGCTGCTGCGGAGGTGTTGCATGGCCGTCGCTGCAT
+
GGGGGGGGGGFFGGGGGGFGGGGGGGFGGGGFGGGGGGGGGGGGGGGGGGGGGGGGGGGGGGGGGGGGFGGGGGGGGGGGGGGGGGGGGGGGGGGGGGGGGGGGGGGGGGGGGGGGGGGGDGFGGFFGGGGGGGGGGGGGGGGGGDGGGGGGGGGGGGGGGGGGGGGGGGGGGGGGGGGGGGGGGGCEGGGGGGGGEFGGGFGGGGCGGGGG9FGDGFFGGGGFGGEGDGDFF4FD?=*:7CCGFF?BFF:GG==:::BFF?BFF3>>EFF04@*9@>:BFFF>FFFBBB
@M00689:251:000000000-CJTJ5:1:1101:25283:14985 1:N:0:8
CAGGATTAGATACCCTGGTAGTCCATGCCGTAAACGGTGGGCGCTAGGTGTAGGGGTCTTCCACGGCCTCTGTGTCGTAGCTAACGCATTAAGCGCCCCGCCTGGGGAGTACGGCCGCAAGGCTAAAACTCAAAGGAATTGACGGGGGCCCGCACAAGCGGCGGAGCATGTGGATTAATTCGATGCAACGCGAAGAACCTTACCTGGGCTTGACATACACCAGATCGCTGCAGAGATGTAGTTTCCCTTGTGGTTGGTGTACAGGTGTTGCATGGCCGTCGCTGCAT
+
GGGGGGGGGGGGGGGGGGGGGGGGGGGGGGGGGGGGGGFGGGGGGGGGGGGGGGGGGGGGGGGGGGGGGGGGGGGGGGGGGGGGGGGGGGGGGGGGGGGGGGGGGGGGGGGGGGGGGGGGGGGGGGGGGGGGGGGGGGGGGGGGGGGGGGGGGGGGGGGGGGGGGGGGGGGGGFFGGGGGGGGGGGGGGGGGGGGGGGGGGGGGGGDFGGGGFGGGGFFGGGGGGGGGFGGFFFGGFFGFGGGGFFFFFFFGGFFF>FFFFFFB?FFFFF>DBFFFFFFFFFFF>0<
@M00689:251:000000000-CJTJ5:1:1101:10150:14992 1:N:0:8
CAGGATTAGATACCCTGGTAGTCCATGCCGTAAACGGTGGGCGCTAGGTGTAGGGGTCTTCCACGGCCTCTGTGTCGTAGCTAACGCATTAAGCGCCCCGCCTGGGGAGTACGGCCGCAAGGTTAAAACTCAAAGGAATTGACGGGGGCCCGCACAAGCGGCGGAGCATGTGGATTAATTCGATGCAACGCGAAGAACCTTACCTGGGTTTGACATATACCGGAAAGCTGCAGAGATGTGGCCCCCCTTGTGGTCGGAACACAGGTGCTGCATGGTCGTCGCTGCAT
+
G@FEGFFGGGFGGFGGFD@CFGGGGFGGGGGDEGGGEFGGG?EFGGGGFCEECFEGGGGGGGGGGEGGEDFF<E<FECAFGFECEGEG7FGGGDGGDFGGGGGGGGGGGGGGCFF@@FEGGGGGGGGGGGGGFDGGFG<FGGGGGGGGGGGGCEGGGGGGCFEEGGEFECFGGF+:<F<FC5?708FFGGGCGGG5CFC8GGGGGGFGCCC77<EDGFFC75>C<7CFFDFFFFC5*=>DFGGGF>B>F?.9*.=6>>F>.).(89)4?<F?BFF6@B0:6;((-5>
@M00689:251:000000000-CJTJ5:1:1101:23689:15071 1:N:0:8
CAGGATTAGATACCCTGGTAGTCCATGCCGTAAACGGTGGGCGCTAGGTGTAGGGGTCTTCCACGGCCTCTGTGTCGTAGCTAACGCATTAAGCGCCCCGCCTGGGGAGTACGGCCGCAAGGCTAAAACTCAAAGGAATTGACGGGGGCCCGCACAAGCGGCGGAGCATGTGGGTTAATTCGATGCAACGCGAAGAACCTTACCTGGGCTTGACATACACCAGATCGCTGCAGAGATGTAGTTTCCCTTGTGGTTGGTGTACAGGTGATGCATGGCCGTCGCTGCCT
+
GGGGGGGGGGGGGGGGGGGGGGGGGGGGGGGGGGGGGGGGGGGGGGGGGGGGGGGGGGGGGGGGGGGGGGGGGGGGGGGGGGGGGGGGGGGGGGGGGGGGGGGGGGGGGGGGGGGGGGGGGGGGGGGGGGGGGGGGGGGGGGGGGGGGGGGGGEGGGGGGGGGGGGGGGFGGGGGGGGGGGGCGGGGGGGGGGGGGGGGGGGGGGGGGGGGGGGFGGFFGGFGGDGFGF<DFF?FC@FGDGGGGFFFFFFFFDFF:>FFFFFFFFF6>FBAFFF:>F:;BFBF:;(4
@M00689:251:000000000-CJTJ5:1:1101:17035:15074 1:N:0:8
CAGGATTAGATACCCTGGTAGTCCATGCCGTAAACGGTGGGCGCTAGGTGTAGGGGTCTTCCACGGCCTCTGTGTCGTAGCTAACGCATTAAGCGCCCCGCCTGGGGAGTACGGCCGCAAGGCTAAAACTCAAAGGAATTGACGGGGGCCCGCACAAGCGGCGGAGCATGTGGATTAATTCGATGCAACGCGAAGAACCTTACCTGGGCTTGACATACACCAGATCGCTGCAGAGATGTAGTTTCCCTTGTGGTTGGTGTACAGGTGCTGCATGGCCGTCGCTGCAT
+
GGGGGGGGGGGGGGGGGGGGGGGGGGGGGGGGGGGGGGGGGGGGGGGGGGGGGGGGGGGGGGGGGGGGGGGGGGGGGGGGGGGGGGGGGGGGGGGGGGGGGGGGGGGGGGGGGGGGGGGGGGGGGGGGGGGGGGGFGGGGGGGGGGGGGEGGGGGGGGGGGGGGGGGGGGGGGGGGGGGGGGFGGGGGGGGGGGGGGGGGGGGGGGGGGGGGGGGGGFFGGGFGGGGGFCDFFFGGFFGGGGGGFFFFFF<GD5>?FFFF8FFBFF4:FA>FFFFFFFF>09?69?A
@M00689:251:000000000-CJTJ5:1:1101:9646:15151 1:N:0:8
CAGGATTAGATACCCTGGTAGTCCTAGCCCTAAACGATGGATGCTTGGTGTGGCCGGTACCCAATCCGGCCGTGCCGAAGCTAACGCGATAAGCATCCCGCCTGGGGAGTACGGTCGCAAGGCTGAAACTCAAAGGAATTGACGGGGGCCCGCACAAGCGGTGGAGCATGTGGTTTAATTCGATGCAACGCGAAAAACCTTACCTACCCTTGACATGCCAAGAATCTTGCAGAGATGTGAGAGTGCTCGAAAGAGAACTTGGACACAGGTGCTGCATGGCCGTCGCTGCAT
+
GGGGGGGGGGGGGGGGGGGGGGGGGGGGGGGGGGGGGGGGGGGGGGGGGGGFGGGGGGGGGGGGGGGGGGGGGGGGGGGGGGG9FGGGGGGGFGGGGGGGGGGGGGGGGGGGGGGGGGGGGGGGGGGGGGGFGGGGFFFGGGGGDGGGGGGGGGGGGGGGGGGGGGGGGGGGGGGGGGGGGGGGGGGDGGGGGGDEGGGGGGGGGCGGGGGGGGGFFFFGGG<FGGGGFGGFFFGGFFGGGGGGFFFB>B?GGFFFFFAFD6?BFFFFFAFFBFFFFFBFFFF;FB?FF:B
@M00689:251:000000000-CJTJ5:1:1101:19854:15372 1:N:0:8
CAGGATTAGATACCCTGGTAGTCCATGCCGTAAACGGTGGGCGCTAGGTGTAGGGGTCTTCCACGGCCTCTGTGTCGTAGCTAACGCATTAAGCGCCCCGCCTGGGGAGTACGGCCGCAAGGCTAAAACTCAAAGGAATTGACGGGGGCCCGCACAAGCGGCGGAGCATGTGGATTAATTCGATGCAACGCGAAGAACCTTACCTGGGCTTGACATACACCAGATCGCTGCAGAGATGTAGTTTCCCTTGTGGTTGGTGTACAGGTGATGCATGGCCGTCGCTGCAT
+
GGGGGGGGGGGGGGGGGGGGGGGGGGGGGGGGGGGGGGGGGGGGGGGGGGGGGGGGGGGGGGGGGGGGGGGGGGGGGGGGGGGGGGGGGGGGGGGGGGGGGGGGGGGGGGCFGDGGGGDEGGGGGCFFGGFFFFGGFGF<<BFGGGGGGGGGGCGCFFGEFF7EGGGGFFGGGGGGGFFFFFFGGGGGGGGEGGGGGGGGGGGGF7CCFFFGDGG:CF=DGF5CGGFGF3DF:93<?6>77C:C?FF>F?A43>@:9::F7?A24=/4=4:<<6)8?5;>;BF?>(:
@M00689:251:000000000-CJTJ5:1:1101:15788:15393 1:N:0:8
CAGGATTAGATACCCTGGTAGTCCACGCCGTAAACGATGGATGCTAGCCGTCGGCAAGCTTGCTTGTCGGTGGCGTAGCTAACGCATTAAGCGCCCCGCCTGGGGAGTACGGCCGCAAGGCTAAAACTCAAAGGAATTGACGGGGGCCCGCACAAGCGGCGGAGCATGTGGATTAATTCGATGCAACGCGAAGAACCTTACCTGGGCTTGACATACACCAGATCGCTGCAGAGATGTAGTTTCCCTTGTGGTTGGTGTACAGGTGATGCATGGCCGTCGCTGCAT
+
GGGGGGGGGGGGGGGGGGGGGGGGGGGGGGGGGGGGGGGGGGGGGGGGGGGGGGGGGGGGGGGGGGGGGGGGGGGGGGGGGGGGGGGGGGGGGGGGGGGGGGGGGGGGGGGGGGGGGGGGGGGGGGGGGGGGGGGGGGGGGGGGGGGGGGGGGGGGGGGGGGGGGGGGGGGGGGGGGGGGGGGGGGGGGGGGGGGGGGGGGGGGGGGGGGGGGGGGGFFGGGGGGGGGFGGFFFGGFFGGGGGGFFF?FFFGGEFFFFFFBFFFF?FFFBBF<FFFDFFFFFFFF
@M00689:251:000000000-CJTJ5:1:1101:22294:15424 1:N:0:8
CAGGATTAGATACCCTGGTAGTCCACGCCGTAAACGTTGGGCACTAGGTGTGGGACTCTATCGACGGGTTCCGTGCCGTAGCTAACGCATTAAGTGCCCCGCCTGGGGAGTACGGCCGCAAGGCTAAAACTCAAAGGAATTGACGGGGGCCCGCACAAGCGGCGGAGCATGTGGATTAATTCGATGCAACGCGAAGAACCTTACCTGGGCTTGACATACACCAGATCGCTGCAGAGATGTAGTTTCCCTTGTGGTTGGTGTACAGGTGTTGCATGGCCGTCGCTGCAT
+
GGGGGGGGGGGGGGGGGGGGGGGGGGFGGGGGGGGGGGCEEGGGGGFGGGGGGGGGGGGGGGCFGGGGGGGGGGGGGGGGGGGGGGGGGGDFGCGGGGGFEGGGGGGGGGGGGGGGGGGGGGGGGGGGGGGGGGFGGGGGGCFGGDGGGGGGGGGGGGFGGGGEDGGGGFGGGGCGGGGFFGGFGGGGGGGGGG**:CCGGGGGGGGGGGGGGCFGFFFGGGGGGGCGFGDBFFGGFFGDF>7CFFF?FFFGGEFB?FFF<99)=FF2??<FDB6@FFF6>B601;B9
@M00689:251:000000000-CJTJ5:1:1101:28514:15452 1:N:0:8
CAGGATTAGATACCCTGGTAGTCCATGCCGTAAACGGTGGGCGCTAGGTGTAGGGGTCTTCCACGGCCTCTGTGTCGTAGCTAACGCATTAAGCGCCCCGCCTGGGGAGTACGGCCGCAAGGCTAAAACTCAAAGGAATTGACGGGGGCCCGCACAAGCGGCGGAGCATGTGGATTAATTCGATGCAACGCGAAGAACCTTACCTGGGCTTGACATACACCAGATCGCTGCAGAGATGTAGTTTCCCTTGTGGTTGGTGTACAGGTGATGCATGGCTGTCGCTGCAT
+
GGGGGGGGGGGGGGGGGGGGGGGGEDFGGEFGGGGGGGGECFGGGDGGGGGGGFGGGGEGGGGGGGGEGGFGGGGGGGGGGGGGGGGGGGGGGGGGEGGGGGGFGGGGGGGGGGGGGGGGGGGGGGGGGGGGGGFGFGGGGCGGGGGGGGGGGCGEGGFFEGGGGGGGGGGGGCFGGGG?DFFCFGFGGGGGCEGGGGGGFGGGGGFGGGGGGGCCF?FD<3<<C>FGFGGFF=7FF4CC>>CDFFFFFF<C3>FB(8?F>@<:)9@>FF>)49)<7@F<6?BFF04
@M00689:251:000000000-CJTJ5:1:1101:15091:15506 1:N:0:8
CAGGATTAGATACCCTGGTAGTCCATGCCGTAAACGGTGGGCGCTAGGTGTAGGGGTCTTCCACGGCCTCTGTGTCGTAGCTAACGCATTAAGCGCCCCGCCCGGGGAGTACGGCCGCAAGGCTAAAACTCAAAGGAATTGACGGGGGCCCGCACAAGCGGCGGAGCATGTGGATTAATTCGATGCAACGCGAAGAACCTTACCTGGGCTTGACATACACCAGATCGCTGCAGAGATGTAGTTTCCCTTGTGGTTGGTGTACAGGTGATGCATGGTCGTCGCTGCAT
+
GGGGGGGGGGGGGGGGGGGGGGGGGGGGGGGGGGGGGGGGGGGGGGGGFGGGGGGGGGGGGGGGGGGGGGGGGGGGGGGGGGGGGGGGGGGGGGGGFFGGGGGGGGGGGGGGGGGGGGGGGGGGGGGGGGGGGGGGGGGGGGGGGGGGGGGGGGGGFGGGGGGGGGGGGGGGGFGGGGGGGGGGGGGGGGGGGGGGGFFGGGGGGGGGGGGGGGGGD??CGGGGGGGGFGD?FFGC??GGGFGGFFFAFF>FDFFF0<:FFFFFFFFAFFFFFFFFFFFF>BFFBBF
@M00689:251:000000000-CJTJ5:1:1101:6889:15551 1:N:0:8
TAGGATTAGATACCCTGGTAGTCCACGCCCTAAACGATGATGACTAGTTGTTGGAGGAGTTAAATCCTTTAGTAACGCAACTAACGCGAGAAGTCATTCGCCTGGGGAGTACGGTCGCAAGATTAAAACTCAAAGGAATTGACGGGGGCCCGCACAAGCGGCGGAGCATGCGGATTAATTCGATGCAACGCGAAGAACCTTACCAAGGCTTGACATGCACAGGAAAGTTCCAGAGATGGTTCCCCCGCAAGGTCTGTGCACAGGTGCTGCATGGCCGTCGCTGCAT
+
<FFGGGGFGDGGGGGGGFFEFGFDGGGGGGGGGGGGDGGGGGGGGGGGGGGGGGGGGE@FGFCCDGGGGGGGGGGGGGGGGGGFGGGGCEGGGGGCFGGGGGGGFGGGGGFGGCGGCGCGGGGGFFG9FGGGFGGGFEFGGGGGGGG>BFGGGGGGCEGG>C>CEEGFFECFEGCEGFGDFFGGGGGGGCGGD5CCGGGGGGFGD?FAFF459F:FDFFFD4*9<6=FFGFF*9D476CGGGGGF3:>F59FGFF1<>A*57?(1)68=?0-).5?>BB9;?FFF9
@M00689:251:000000000-CJTJ5:1:1101:6871:15553 1:N:0:8
CAGGATTAGATACCCTGGTAGTCCACGCCCTAAACGATGATGACTAGTTGTTGGAGGAGTTAAATCCTTTAGTAACGCAACTAACGCGAGAAGTCATTCGCCTGGGGAGTACGGTCGCAAGATTAAAACTCAAAGGAATTGACGGGGGCCCGCACAAGCGGCGGAGCATGCGGATTAATTCGATGCAACGCGAAGAACCTTACCAAGGCTTGACATGCACAGGAAAGTTCCAGAGATGGTTCCCCCGCAAGGTCTGTGCACAGGTGCTGCATGGCCGTCGCTGCAT
+
EGGGGGGGGGGGGGGGGGGGGGGGGGGGGGGGGGGGGGGFGGGGGGGGGGGGDGFDECEGGG9CFGGGGGGGGGFGGGGGGGGGGGGG@FEGGGGGGGGGGGGGGFGGEGGGGGGGGGGGGFGGGGFGGGGGGGGGEGGGGFGGGGGGGGGCGCFGGGGGFGGDGGGGGG7FGCGGGGGGGFGGGGGCFGGDGGCEFGGGGGGFG6A=FGGGGGCFGF6>DCGF7FCGFGGFFFG4@?GFFGGGFF>93)3*9FF:AF<*5616FFFFFF?FF>46:@>B9??B7A
@M00689:251:000000000-CJTJ5:1:1101:27207:15560 1:N:0:8
CAGGATTAGATACCCTGGTAGTCCACGCTGTAAACGTTGGGCGCTAGGTGTGGGGTCCTTCCACGGATTCCGTGCCGCAGCTAACGCATTAAGCGCCCCGCCTGGGGAGTACGGCCGCAAGGCTAAAACTCAAAGGAATTGACGGGGGCCCGCACAAGCGGCGGAGCATGTTGCTTAATTCGACGCGACGCGAAGAACCTTACCAAGGTTTGACATGCAGGGAAAAGCCGTAGAGATACGGTGTCCGTAAGGGCCCTGCACAGGTGCTGCATGGCCGTCGCTGCAT
+
GGGGFFGGGGGFGEFFEFFEFGGGFGGGCEFDFGGGGGGGGGGGGGGGFFFGGGGGGGGGGGFGGGGGGGGGGGGGFCFGEFFGGGGEGGGGGGGGGGDGGGGGGGGGGGGGGGG>FGGGGGGGGFGGGGGGGGGGGGGGGGGGGGGGGGGGGGGGGGGGGGGGEGGGGGGGGGGGGFFFGGGGGGGEGGGGGGGEFCFGGGCGFGFCFGGGGFGGGFFGFCCFCGGGFGDFFFCFFFCFGCF<?FD<@EBGG@@;??<FBFBFF46<F?BFFF@FB>>B96?044
@M00689:251:000000000-CJTJ5:1:1101:15848:15577 1:N:0:8
CAGGATTAGATACCCTGGTAGTCCACGCTGTAAACGATGAGTGCTAGACGTCGGGGAGCTTGCTCTTCGGTGTCGCCGCTAACGCATTAAGCACTCCGCCTGGGGAGTACGGTCGCAAGATTAAAACTCAAAGGAATTGACGGGGAACCGCACAAGCGGTGGATGATGTGGATTAATTCGATGCAACGCGAATAACCTTACCTACCCTTGACATGTACGGAAGCCCTCAGAGATGGGGGTGTGCCCGAAAGAGAGCCGTAACACAGGTGATGCATGGTTGTCGCTGCAGCTGA
+
FGGGFFGFGGGGG@FFGGGGGGFFGGCGGGDGCFCFGGGGGGGGGGGGFEDEFGGGGGEGG8<FFFGCFEGGEGG7=C>+@CFCFEGGGGGGG8<FDCBF7DFCFEG:EF7FECFD:FEGCFGFGCF8A<BDGGGGGGGGDG+>@++8++5*@CA:DGEGCG>;FG,;@D,7?BCFG9CFG7@EFF7*1=E55:<?:;CGFG9B6;=969*=C7?C7*<3*9D4*9757479:***)057C5579?>;>:04CFE(44:>3<AFFF>76)-).76B>@)4(.8:(41((..2)
@M00689:251:000000000-CJTJ5:1:1101:6717:15577 1:N:0:8
CAGGATTAGATACCCTGGTAGTCCATGCCGTAAACGGTGGGCGCTAGGTGTAGGGGTCTTCCACGGCCTCTGTGTCGTAGCTAACGCATTAAGCGCCCCGCCTGGGGAGTACGGCCGCAAGGCTAAAACTCAAAGGAATTGACGGGGGCCCGCACAAGCGGCGGAGCATGTGGATTAATTCGATGCAACGCGAAGAACCTTACCTGGGCTTGACATACACCAGATCGCTGCAGAGAGGTAGTTTCACTGGTGGTTGGTGTACAGGTGCTGCATGGCTGTCGCTGCAT
+
GGGGGGGGGGGGGFGGGGGGFGGGDFGGGGGGGGGGGGGGGGGGGDGGGGGGGGGGGGGGGGGFGGGGGGGGGGGGGGGGGGGGGGGGGGGGGGGGGGGGGGGGGGGGGGGGGGGEEEGGEFGGFGGGGGFGGFGGFFGGGGGGGGGFEGGEGGGGFF7FFC7CEGGGGGFGG9:CFGG7CGFGFGFEFECEGGG5A:@C?GGGCFGGFGC=F<?*0*9CGGCFFGGGFGC/91/7)79=FFGGF*94*)44CD::9(4F2@9:)0/)1.),)8:)752)((4:((.
@M00689:251:000000000-CJTJ5:1:1101:15862:15588 1:N:0:8
CAGGATTAGATACCCTGGTAGTCCACGCTGTAAACGATGAGTGCTAGACGTCGGGGAGCTTGCTCTTCGGTGTCGCCGCTAACGCATTAAGCACTCCGCCTGGGGAGTACGGTCGCAAGATTAAAACTCAAAGGAATTGACGGGGACCCGCACAAGCGGTGGATGATGTGGATTAATTCGATGCAACGCGAATAACCTTACCTACCCTTGACATGTACGGAAGCCCTCAGAGATGGGGGTGTGCCCGAAAGAGAGCCGTAACACAGGTGATGCATGGTTGTCGCTGCAT
+
GGGGGGGGGGGGGGGGGGGGGGGGGGGGGGGGGGGGGGGGGGGGGGGGGGGGGGGGGGGGGGGGGGGGGGGGGGGGGGGGGGGEGGGGGGGGGGGGGGGGGGGGGGGGGGGGGGGGGGGGGGFGGGGFGGGGGGGGGGGGGGGGGGEGGGGGGGGFGGGGGGGGGFGGGGGDCGGGGGGGFCCGFGGGGGCCGGG?FFGGGGFGGGGG7EGGGGGGGFFGGGGGGGGGFGCFFF7FFFDGGGGGFFEBFFFFGFF?BBFF:@ABFFFBFFFADFFF>8<?:<?F?0>?D
@M00689:251:000000000-CJTJ5:1:1101:6702:15589 1:N:0:8
CAGGATTAGATACCCTGGTAGTCCATGCCGTAAACGGTGACTGCTAGGTGTAGGTGTCTTCACCCGCCTCTGTCTCGTCTCTCACTTTTTACGCTCCCCGCCTGGGGAATACTCCCGCAAGTCTAACTCTCACAGGTTTTCACGGGGGCCCGCACACGCCGCGGCGCATGTGTATTTATTCGATGACACGCGAAACCCCTTCCCTGGTCTCCACTTACACAAGATCGCTGCAGAGATGTTGTTTCTCTTGTTGTTGGTCTGCTGATTCTTCACGGTCGTTGCTTCATTTGTTT
+
GG,CDFFFEFFGDFGGF-EAFFFFFC,EEBF6FGGGEF,,,,6C,CC,,;C,,C;C<;CF,666,+8+,6CFF,9F6C,,,<,:C,,,,,96,,,BFFG>7FGFC@F,,,,:,5,A@:4++,,:5,,,:<FG:=?,:,A+,55E7C++@@=+CC<<DC@*>@C@5**441<,7,+++++51<<++++5<CCC*21*2***0***3+*2+<0+:*+**177*/*97C**8*7<?=*2=?F7:C/**1*69*.**070(()/(1-)*9*.856)).7)))-((49).)))-)..3
@M00689:251:000000000-CJTJ5:1:1101:12616:15611 1:N:0:8
CAGGATTAGATACCCTGGTAGTCCATGCCGTAAACGGTGGGCGCTAGGTGTAGGGGTCTTCCACGGCCTCTGTGTCGTAGCTAACGCATTAAGCGCCCCGCCTGGGGAGTACGGCCGCAAGGCTAAAACTCAAAGGAATTGACGGGGGCCCGCACAAGCGGCGGAGCATGTGGATTAATTCGATGCAACGCGAAGAACCTTACCTGGGCTTGACATACACCAGATCGCTGCAGAGATGTAGTTTCCCTTGTGGTTGGTGTACAGGTGTTGCATGGCTGTCGCTGCAT
+
GGGGGGGGGGGGGGGGGGGGGGGGGGGGGGGGGGGGGGGGGGGGGGGGEGGGGGGGGGGGGGGGGGGGGGGGGGGGGGGGGGGGGGGGGGGGGGGGGGGGGGGGGGGGGGGGGGGGGGGGGGGDGGGGGGGGGGGGGGGGGGGGGGGGGGGGGGGGGGGGEGEGGGGGGGFGGGFFFGFGGGGGGGGGGGGGGGGGGGGGGFFGGGGGGGGGGGGGGFFGGGGGFGGGFGGFFF3F@FFGGGGGFFF2*<AFG>>?>?FFAFFBF6437:BFFFFFFFF?BB<?FBF
@M00689:251:000000000-CJTJ5:1:1101:12599:15616 1:N:0:8
CAGGATTAGATACCCTGGTAGTCCATGCCGTAAACGGTGGGCGCTAGGTGTAGGGGTCTTCCACGGCCTCTGTGTCGTAGCTAACGCATTAAGCGCCCCGCCTGGGGAGTACGGCCGCAAGGCTAAAACTCAAAGGAATTGACGGGGGCCCGCACACGCGGCGGAGCATGTGGATTAATTCGATGCAACGCGACGCACCTTACCTGGGCTTGACATACACCAGATCGCTGCAGAGATGTAGTTTCCCTTGTGGTTGGTGTACAGGTGTTGCATGGCTGTCGCTGCCT
+
GGGGFFFGGGFEFGGGGGGGGFFGCFFFGGGG7EGGGG,CCGCEGEGFGGG9FGFCFFGGGGGGGDGGGGGFGFGGGGGCFGGGGGCGGGCD9FDGGGGEDFF7?EGGEGCGGGGGGG+@FGFGDD,>CFD9FCG8>FGGGGGE>FGGGGEGD8<*,:C7FCCE5ED8CFG+<??F6CFFGGGGFE+9CGGCE***:>EEFCGGGG55EF<=5EDFFF4C*>CGFGCD:9CFF?<*7?C*>C:C@*96@@<4*<FB6::@<?A4)964:<>BABFF@DF?0:::;(.
@M00689:251:000000000-CJTJ5:1:1101:14337:15632 1:N:0:8
CAGGATTAGATACCCTGGTAGTCCATGCCGTAAACGGTGGGCGCTAGGTGTAGGGGTCTTCCACGGCCTCTGTGTCGTAGCTAACGCATTAAGCGCCCCGCCTGGGGAGTACGGCCGCAAGGCTAAAACTCAAAGGAATTGACGGGGGCCCGCACAAGCGGCGGAGCATGTGGATTAATTCGATGCAACGCGAAGAACCTTACCTGGGCTTGACATACACCAGATCGCTGCAGAGATGTAGTTTCCCTTGTGGTTGGTGTACAGGTGTTGCATGGTTGTCGCTGCAT
+
GGGGGGGGGGGGGGGGGGGGGGGGGCEGGGGGGGGGGGGGGGDGGGGGGGGGGDGGFBEF9EFGG@G+@FFGGG<FGGGGGGGGGGGGGGGGGFGG@FGGGGGGGGGGGGGGGGGGGGGGGGGGGGGGGGGGGGGGGGGGGGGGGGGGGGGGGGGGGGGGGGGGGGGGGGCGGFFGGGGGGGGGGGGGGGGGGGGGGGGGGGGGCGGGGGGGGGGDGFFGGDG79CFDF3C:FFGGFFGGGDFF69FFFFFGGF33>::FAFFA:=?<BF2<AFFFFFFFBFBF>0)
@M00689:251:000000000-CJTJ5:1:1101:12841:15670 1:N:0:8
CAGGATTAGATACCCTGGTAGTCCATGCCGTAAACGGTGGGCGCTAGGTGTAGGGGTCTTCCACGGCCTCTGTGTCGTAGCTAACGCATTAAGCGCCCCGCCTGGGGAGTACGGCCGCAAGGCTAAAACTCAAAGGAATTGACGGGGGCCCGCATAAGCGGCGGAGCATGTGGATTAATTCGATGCAACGCGAAGAACCTTACCTGGGCTTGACATACACCAGATCGCTGCAGAGATGTAGTTTCCCTTGTGGTTGGTGTACAGGTGCTGCATGGTCGTCGCTGCAT
+
GGGGGGGGGGGGGGGGGGGGGGGGGGGGGGGGGGGGGGGGGGGGGGGGFGGGGGGGGGGGGGGGGGGGGGGGGGGGGGGGGGGGGGGGGGGGGGGGGGGGGGGGGGGGGGGGGGGGGGGGGGGGGGGGGGGGGGGGGGGGGGGGGGGGGGGGGGGGGGFGGGGGGGGGGGFFCEFGGGGGFGGGGGGFGCGGGGGGGGGGGFGGFGGGGGGGGGGGGFFG:FGGFGGGFGCFFFGG?BFCGGGFFFFABFAGG>>?F?FFFFAFF49?FFBFAFFFFFF?>FBBFFF
@M00689:251:000000000-CJTJ5:1:1101:18094:15890 1:N:0:8
CAGGATTAGATACCCTGGTAGTCCACGCCCTAAACGATGTCAACTGGTTGTTGGGTCTTCACTGACTCAGTAACGAAGCTAACGCGTGAAGTTGACCGCCTGGGGAGTACGGCCGCAAGGTTGAAACTCAAAGGAATTGACGGGGACCCGCACAAGCGGTGGATGATGTGGTTTAATTCGATGCAACGCGAAAAACCTTACCTACCCTTGACATGTCTGGAATCTCTTAGAGATGAGAGAGTGCCCGAAAGGGAGCCAGAACACAGGTGTTGCATGGCCGTCGCTGCAT
+
GGGGGGGGGGGGGGGGGGGGGGGGGGGGGGGGGGGGGGGGGGGGGGGFFEGFGGGGGGGGGGGGGGGGGGGGGGGGGGGGGGGGGGGGGGGGGGGGGGGGGGGGGGGGGGGGGGGGGGGGGGGGGGGGGGGGGGGGGGGFGGGGGGGGGGGGGGGGGDGEGGGGGGGGGGG<CFFGGGGGGGGGGGFGGGGGGGGGEGGGGGDFGGGG6CFGGCGGGFFGGGGGGGGGFGG=BFCGFFGGCCGGFF@;BE9<DF>>??FFF40(<FF<FA?FBFFFFF:9>>6,3:(8<
@M00689:251:000000000-CJTJ5:1:1101:15112:16009 1:N:0:8
CAGGATTAGATACCCTGGTAGTCCACGCCCTAAACGATGCGAACTGGACGTTGGGCACACTTAGGTGCTCAGTGTCGAAGCTAACGCGTTAAGTTCGCCGCCTGGGGAGTACGGTCGCAAGACTGAAACTCAAAGGAATTGACGGGGGCCCGCACAAGCGGTGGAGTATGTGGTTTAATTCGATGCAACGCGAAGAACCTTACCTGGCCTTGACATGTCCGGAATCCTGCAGAGATGCGGGAGTGCCTTCGGGAATCGGAACACAGGTGATGCATGGCCGTCGCTGCAT
+
GGGGGGGFGGGGGFGGGGGGGGGFGGGGGGGGGGGGGGGGGGGGGGGGGGGGGGGGGGGGGGGGGGGGGGGGGGGGGGGGGGGGGGGGGGGGGGGGGGGGGGGGGGGGGGGGGGGGGGGGGGGGGGGGGGGGGGGGGGGGGGGGGGGGGGGGGGGGGGFGGGGGGGGGGGGGGGFFCCGFGGGGFBFGGEEGGGGGGFGGGGGGGFGGGGGGC@?FC*1?GGGGC7FFFGGFFFGGF?<95CDGFBFAFF:GDDE:>?:56>1?@>>A?)6AAFFFFFF>>B964?BF<
@M00689:251:000000000-CJTJ5:1:1101:29377:16060 1:N:0:8
CAGGATTAGATACCCTGGTAGTCCATGCCGTAAAAGGTGGGCGCTAGGTGTAGGGGTCTTCCACGGCCTCTGTGTCGTAGCTAACGCATTAAGCGCCCCGCCTGGGGAGTACGGCCGCAAGGCTAAAACTCAAAGGAATTGACGGGGGCCCGCACAAGCGGCGGAGCATGTGGATTAATTCGATGCAACGCGAAGAACCTTACCTGGGCTTGACATACACCAGATCGCTGCAGGGATGTAGTTTCCCTTGTGGTTGGTGTACAGGTGATGCATGGCTGTCGCTGCAT
+
GGGGFDFGGGGGFCFAFGGGGGFGCFFGGGGEEG9FFEFGGGGGGGGGGGGGGGGGGGGGGGGGGGGGGGGGGGGGGGGGGGGGGGGGGGGGGGGGGGGGGGGGGGGGGGGGGGGGGGGGGGGFGGGGGGGGGGGGGGGGGGGGGGGGGGGGGGGGGGGGGGGGGGGGGF9CFGFFGGGGGGGGFGGGGGGGGGGGGFGGGGGGGGGGGGGGGGGGGFFGCFGGGGGGFGGF?>DFFEGCFGG>?FFFFFFGGFFFFBFFFFF<FFFAFFFBDFFFFFBF?FFFFFF
@M00689:251:000000000-CJTJ5:1:1101:22432:16066 1:N:0:8
CAGGATTAGATACCCTGGTAGTCCATGCCGTAAACGGTGGGCGCTAGGTGTAGGGGTCTTCCACGGCCTCTGTGTCGTAGCTAACGCATTAAGCGCCCCGCCTGGGGAGTACGGCCGCAAGGCTAAAACTCAAAGGAATTGACGGGGGCCCGCACAAGCGGCGGAGCATGTGGATTAATTCGATGCAACGCGAAGAACCTTACCTGGGCTTGACATACACCAGATCGCTGCAGAGATGTAGTTTCCCTTGTGGTTGGTGTACAGGTGTTGCATGGTCGTCGCTGCAT
+
GGGGGGGGGGGGGGGGGGGGGGGGGGGGGGGGGGGGGGGGGGGGGGGGEFG9FFGGGGGGGGGGGGGGGGGGGGGGGGGGGGGGGGGGCGGGGGGGGGGGGGEGGGGGGGGGGGGGGGGGGGGGGGGGFGGGGGGGGGGGGGGGGGGGGGGGGGGGGGGGGGGGGGDGGGGGGGGGGGGGGGGFGGGGGGGGGGGEGGGFGFFGGGGFG=GGGFFGDFFGGGFGDFGGFDGFFFGGFB>7::CD7@FFFF)7C)7?9:?F>FAAF4;AEBFF>FFF*722>(240:2
@M00689:251:000000000-CJTJ5:1:1101:29394:16069 1:N:0:8
CAGGATTAGATACCCTGGTAGTCCATGCCGTAAACGGTGGGCGCTAGGTGTAGGGGTCTTCCACGGCCTCTGTGTCGTAGCTAACGCATTAAGCGCCCCGCCTGGGGAGTACTGCCGCAAGGCTAAAACTCAAAGGAATTGCCGGGGGCCCGCACAAACGGCGGAGCATGTGGCTTAATTCGGTGCAACGCGAAGAACCTTACCTGGGCTTGACCTACACCAGATCACTGCAGGGATGCAGTTTCCCTTGTGGTTGGTGTACAGGTGGTGCATGACTGTCGCTGCATCTGTCG
+
GFGGG8<FFEFE<6@@CDFFEFECCFEEC@CFGGCFFF8@@DG7C7CFE9EGEEE>BFCG96EC:FGGCFGGFDF9CCEFFF,FGE7@FGCFFFE:CFCCGCGD??C+8C,B,EED:7+4:+DFFFD?BAFF@B9,,,@=D,>F:+@CCC8*:CGG,,2**===****,,7<<*8*<+<CGG*212+9<***::**3*;;<7++<+:=5@7**<0:6?)09DCGF*+00*66))9945*0*2:0*/9<6):FDFF(3,1>AF)-<F)(0,<0A**0**)6-(1-4(6<4)::(
@M00689:251:000000000-CJTJ5:1:1101:17631:16156 1:N:0:8
CAGGATTAGATACCCTGGTAGTCCATGCCGTAAACGGTGGGCGCTAGGTGTAGGGGTCTTCCACGGCCTCTGTGTCGTAGCTAACGCATTAAGCGCCCCGCCTGGGGAGTACGGCCGCAAGGCTAAAACTCAAAGGAATTGACGGGGGCCCGCACAAGCGGCGGAGCATGTGGATTAATTCGATGCAACGCGAAGAACCTTACCTGGGCTTGACATACACCAGATCGCTGCAGAGATGTAGTTTCCCTTGTGGTTGGTGTACAGGTGTTGCATGGCCGTCGCTGCAT
+
GFGGGGGGGGGGGGGGGGGGGFGGGGFGGGGGGGGGGGGGGGGGGGGGGGGGGGGGGGGGGGGGGGGGGGGGEFGGGGGGGGGGGGGGGGGGGGGGGGGGGGGFGGGGGGGGGGGGGGGGGGGGGGGGGGGGGGGGGGGGGGGGGGGGGGGGGGGGGGGGGGGGGGGGGGGGG7EGGGGGGFGGGGGGGGGGGGGGGGGGGGGGGGGGGGGGGGGGGFFGGGGGFGFGFDDFFFFGFFGGGGFFFFFFFFFGDFFF9BBFFFAD?FFAFFFFFFFFFFFFFFF:>?>
@M00689:251:000000000-CJTJ5:1:1101:12713:16247 1:N:0:8
TAGGATTAGATACCCTGGTAGTCCATGCCGTAAACGGTGGGCGCTAGGTGTAGGGGTCTTCCACGGCCTCTGTGTCGTAGCTAACGCATTAAGCGCCCCGCCTGGGGAGTACGGCCGCAAGGCTAAAACTCAAGGGAATTGACGGGGGCCCGCACAAGCGGCGGAGCATGTGGATTAATTCGATGCAACGCGAAGAACCTTACCTGGGCTTGACATACACAAGATCGCTGCAGAGATGTAGTTTCCCTTGTGGTTGGTGTACAGGTGCTGCATGGCTGTCGCTGCAT
+
GGGGGGGGGGGGGGGGGGG9FFFFGGGGGGGGGGGGGGGGGGGGGGGGGGGGGGGGGGGGGGGGGGGGGGGGGGGGGGGGGGGGGGGGGGGGGGGGGGGDGGGGGGGGDGGGGGGGGGGGGGGFCDCGGGGGGGGG@FFGGGGGGGGGGGGCEGGDGGGECGGGD5:FCFGG?AEGF?7CFGFFGGCFGEEGGGGGD6AEFGGFGGGGGF:*9ACF7?FG**1>FGGGFG39FF3CFFGGGGGG?F?447:CDFFF>?FF)=><FF).9A?:AF4FFFFF:<01>:A
@M00689:251:000000000-CJTJ5:1:1101:12733:16248 1:N:0:8
TAGGATTAGATACCCTGGTAGTCCATGCCGTAAACGGTGGGCGCTAGGTGTAGGGGTCTTCCACGGCCTCTGTGTCGTAGCTAACGCATTAAGCGCCCCGCCTGGGGAGTACGGCCGCAAGGCTAAAACTCAAGGGAATTGACGGGGGCCCGCACAAGCGGCGGAGCATGTGGATTAATTCGATGCAACGCGAAGAACCTTACCTGGGCTTGACATACACCAGATCGCTGCAGAGATGTAGTTTCCCTTGTGGTTGGTGTACAGGTGCTGCATGGCTGTCGCTGCAT
+
GGGGGGGGGGGGGGGGGGGGGGGGGGGGGGGGGGGGGGGGGGGGGGGGFFEFGGGGGGGGGGGGGGGGGGGGGGGGGGGGGGGGGGGGGGGGGGGGGGGGGGGGGGGGGGGGGGGGGGGGGGGGGFGGGGGGGGGGGGGGGGGGGGGGGGGGGGGGGGGGGGGGGGGGGGGGGGGGGGGGGGFGGGGGGGGGGGGEGGGGDFGGGGGGGGGGGGGGGFFGGGGGGGGGFGDFFFGGFFGGGCDFFFFABFFGGFFFFFFFBF>A5F:?FAFFFFFFFBBFF?BFFF<
@M00689:251:000000000-CJTJ5:1:1101:12723:16265 1:N:0:8
TAGGATTAGATACCCTGGTAGTCCATGCCGTAAACGGTGGGCGCTAGGTGTAGGGGTCTTCCACGGCCTCTGTGTCGTAGCTAACGCATTAAGCGCCCCGCCTGGGGAGTACGGCCGCAAGGCTAAAACTCAAGGGAATTGACGGGGGCCCGCACAAGCGGCGGAGCATGTGGATTAATTCGATGCAACGCGAAGAACCTTACCTGGGCTTGCCATACACCAGCTCGCTGCAGAGATGTAGTTTCCCTTGTGGTTGGTTTCCCGGTGCTGCCTTGCTGTCGCTGCCT
+
GD<-6CFFG9ECFGGF9-EFGFGGFFFGGGGGG8FGGGCD+F:FFCFDFFGDGG,+BFEGGGDGFGFGGGGCFFGG7D<=FGFFGFFEFEG<FGGGGGGGGGGDFFD7FFFGGEFGGGG>+FFFF8BBFFGFBFGGG?FGGGG@CF>FCGEGG@FCG>F=*<BC*=EFFGGGGDDG6CFFF=FGFG++<E=**:18@FGGCCFGGCF5CFG**8CD4??FG***975CDCG)9*5*1/:*:>DGFBFAF):C*87((4(746)()0)-9)2(4*64*9<7:?F6934
@M00689:251:000000000-CJTJ5:1:1101:8094:16347 1:N:0:8
CAGGATTAGATACCCTGGTAGTCCATGCCGTAAACGGTGGGCGCTAGGTGTAGGGGTCTTCCACGGCCTCTGTGTCGTAGCTAACGCATTAAGCGCCCCGCCTGGGGAGTACGGCCGCAAGGCTAAAACTCAAAGGAATTGACGGGGGCCCGCACAAGCGGCGGAGCATGTGGATTAATTCGATGCAACGCGAAGAACCTTACCTGGGCTTGACATACACCAGATCGCTGCAGAGATGTAGTTTCCCTTGTGGTTGGTGTACAGGTGTTGCATGGCCGTCGCTGCAT
+
GGGGGGGGGGGFGFFGEFFDFGFGGFFFGEFCFFGGGGGGGGGGGDGGDFGGGGGGGGGFGGGGGGGGGGGGGGGGGGG@DGGGGGGGDGGGGGGGGGGGGGGGGGGGDFGGGGGGGGGEGGGDGFGCGGGGGGGGGGGGFGGGGGGGGGGGGEGGGGGGGGGGGGGFFGGGG7CFFGGGGGGGGGGF?EEE5EE>EFGGGGGFGGGECCCEGGGGF?FGG5FGFGDGFG<?4BF4*9:>FGGGFFFF4569DF>:92(0)96:4FFB5:A?FFFFFB39>1::604
@M00689:251:000000000-CJTJ5:1:1101:7505:16439 1:N:0:8
CAGGATTAGATACCCTGGTAGTCCCAGCCGTAAACGATGAATACTAGGTGTCAGGGGTATCGACCCCCCTGGTGCCGCAGCTAACGCAATAAGTATTCCGCCTGGGGAGTACGGCCGCAAGGTTGAAACTCAAAGGAATTGACGGGGGCCCGCACAAGCGGTGGAACATGTGGTTCAATTCGACGCAACGCGAAGAACCTTACCTGGGCTTGAACCGCACAGGACCATCTTTGGAAACAGAGACTTCCCGCAAGAACTGCTGTGGAGGTGCTGCATGGCCGTCGCTGCAT
+
GGGGFGGGGGGGGGGGGGGGGGGDFFFGGGGGGGGGGGGGGFGGGGGGCFGGGGGGGCGCFFGFGGGGGDGGGGGGGDFFGCGGGGGGGGGGGGGAEFFBCFGGGGGGG@FFGGGGGGGGGGFFGGGGGGGGGGGGGGGFFGFGGGGC7FCGGGGGFGGGGFGGGGGECEFGGGFFFFGCCFGGGCEGGEEGCGDGDCFD9<CF?FFC5C4ECGGDDFFGGF555<CGF>7/9?DC?49CGG4<=4@>F>>DDEF?B9<?4?:?;6@F>?:25FF?FF?03399>?B>F)
@M00689:251:000000000-CJTJ5:1:1101:6433:16542 1:N:0:8
CAGGATTAGATACCCTGGTAGTCCTAGCCCTAAACGATGATTGCTTGGTGTGGCAGGTACCCAATCCTGCCGTGCCGAAGCTAACGCGATAAGCAATCCGCCTGGGGAGTACGGTCGCGAGGCTGAAACTCAAAGGAATTGACGGGGGCCCGCACAAGCGGTGGAGCATGTGGTTCAATTCGAAGCAACGCGAAGAACCTTACCTGGGCTTGACATGTGCCTGACCGCCCTGGAAACAGGGCTTCCCTTCGGGGCAGGTTCACAGGTGCTGCATGGTCGTCGCTGCATCGGTCT
+
EGGGGFFFGGGGGGGGGGGGGGGGGGGGGGGGGGGGEGFFGGEGGGGGGGGFEF<FFGGGGGGGGGGGGGGGGGGGGGGGGGGGGGGGGGGGGGGGGGGGGGGGGGGGGGGGGGGGGGGGGGGGGGGGGGGGGGGGGGGGGGGGGGGGGGGGGGGEGGGGGGGCEGGGGGGGGGGGGGGGGGGGGGGF6EGGGGGGGGGGGGGGGGGGGGGGGGGGGFFFFGGGGGGG@GGFF@G7@4CFDGFGFFFA???C<BB>FB?F<7<9F>FFFFF?7=FFFFFB<BFF014).(4-,(
@M00689:251:000000000-CJTJ5:1:1101:19188:16563 1:N:0:8
CAGGATTAGATACCCTGGTAGTCCATGCCGTAAACGGTGGGCGCTAGGTGTAGGGGTCTTCCACGGCCTCTGTGTCGTAGCTAACGCATTAAGCGCCCCGCCTGGGGAGTACGGCCGCAAGGCTAAAACTCAAAGGAATTGACGGGGGCCCGCACAAGCGGCGGAGCATGTGGATTAATTCGATGCAACGCGAAGAACCTTACCTGGGCTTGACATACACCAGATCGCTGCAGAGATGTAGTTTCCCTTGTGGTTGGTGTACAGGTGATGCATGGCTGTCGCTGCAT
+
GGGGGGGGGGGGGGGGGGGGGGGGGGGGGGGGGGGGGGGGGGGGGGGGGGGGGGGGCGGGGGGGGGEFGGGGGGGGGFGGGGGGGGGGGGGGGGGGGGGGGGGGGGGGGGGGGGGGGGGGGGGGGGGGGGGDFGGGGGGFGGFGGGGGGEGGGGGGGGGEGDGGCEEGDGCFFGCFGGGGGGGGGGGGGGGGGGGGGGFCFGCGFGGGCGGCFGFGFFFFF<CDFFGDFDGFFF<5*=0:FF:>@/=>@?>FGFF?>?FFA=BAFFFFFF<AF@FF)>????0?6:<
@M00689:251:000000000-CJTJ5:1:1101:17805:16575 1:N:0:8
CAGGATTAGATACCCTGGTAGTCCACGCCCTAAACGATGCATATTTGGTGTGGGTAGTTCATTCTGGCCGTGCCGGAGCTAACGCGTTAAATATGCCGCCTGGGGAGTACAGTCGCAAGGCTGAAACTCAAAGGAATTGACGGGGGCCCGCACAAGCGGTGGAGCATGTGGTTCAATTCGACGCAAAGCGAAGAACCTTACCAGGACGTGACATCCCGTTGACCGCTCTAGAGATAGAGGTTTCCCTTCGGGGACAACGGTGACAGGTGCTGAATGGCCGTCGATGCATCGGTCG
+
GGGGGGGGGGGGFFGGFGGGGGFEAFGFD@CCFFGGCGGC@<6<@ACF8FEFGGFCF9EEDG,C,C,C@FFFCDCC7@+B??,6@F@C=DF9CFFGAEG++BFGGCF:<?FED<FE7FCC@,EEGG,BE?AF9BA6A,8,A:@FGG++@@E:8:>C:>F*CF8C,4,,7@<<*CFG,@==88:C5C7+CEEE*:<3**;9+0:8?*1*1A45D++297;CC7*9))2/)0:B?F*:9***0*2*9/7-0;47C351:(45,76)/=3-<))))0/=9)(-419(4)(..6(,44(
@M00689:251:000000000-CJTJ5:1:1101:23029:16584 1:N:0:8
CAGGATTAGATACCCTGGTAGTCCATGCCGTAAACGGTGGGCGCTAGGTGTAGGGGTCTTCCACGGCCTCTGTGTCGTAGCTAACGCATTAAGCGCCCCGCCTGGGGAGTACGGCCGCAAGGCTAAAACTCAAAGGAATTGACGGGGGCCCGCACAAGCGGCGGAGCATGTGGATTAATTCGATGCAACGCGAAGAACCTTACCTGGGCTTGACATACACCAGATCGCTGCAGAGATGTAGTTTCCCTTGTGGTTGGTGTACAGGTGCTGCATGGTTGTCGCTGCAT
+
GGGGGGGGGGGGGGGGGGGGGGGGGGGGGGGGGGGGGGGGGGGGGGGGGGGAFGG:FGGGGGGGGGGGGFGGGGGGGGGGGGGGGGGGGGGGGGGGGGGGGGGGGGEGGGGGGGGGGGGGGGGGGGGGGGGGGGGGGGGFGGGGGGGGGGGEGGGGGGGGGGGGGGGGGGGGGCCGGGFGGGGGGGGGGGGGGCEGGGGGGGGGGGGGGGGGGFGGGFFGGGGGGGGGFGGFFFGGFFGGGGGGFBF96@AFG>FFBBFFFFFFFFF7?97:A?F?FE?BFF??>FB
@M00689:251:000000000-CJTJ5:1:1101:21827:16670 1:N:0:8
CAGGATTAGATACCCTGGTAGTCCATGCCGTAAACGGTGGGCGCTAGGTGTAGGGGTCTTCCACGGCCTCTGTGTCGTAGCTAACGCATTAAGCGCCCCGCCTGGGGAGTACGGCCGCAAGGCTAAAACTCAAAGGAATTGACGGGGGCCCGCACAAGCGGCGGAGCATGTGGATTAATTCGATGCAACGCGAAGAACCTTACCTGGGCTTGACATACACCAGATCGCTGCAGAGATGTAGTTTCCCTTGTGGTTGGTGTACAGGTGTTGCATGGTTGTCGCTGCAT
+
GGGGGGGGGGGGGGGGGGGGGGGGGGFGFGGGEGGGGGGEGGGGFEEG9EE9FFGGGGGGGGGGGGEEGEGGGFGGGGGGGGGGGDGFGGGGGGGGDGGGGGGFFGGGGGGGGGGGGGGGDFGGGFGFFFGGGGFGFGGGFFGCFGGGEGGGGG*=FFGC:CEEGGCF?CFGGDFGGGFCGFF?FGGGCGEGCEGE@AFCGFGGGFGGGE4CDAFFGFF<GFGGDCCCFDDFF6FGFBFFGDD7F@FFFFBGGFF?0?B<)9>2)76A@(.<AFF6=>B<?F:(22)
@M00689:251:000000000-CJTJ5:1:1101:21844:16674 1:N:0:8
CAGGATTAGATACCCTGGTAGTCCATGCCGTAAACGGTGGGCGCTAGGTGTAGGGGTCTTCCACGGCCTCTGTGTCGTAGCTAACGCATTAAGCGCCCCGCCTGGGGAGTACGGCCGCAAGGCTAAAACTCAAAGGAATTGACGGGGGCCCGCACAAGCGGCGGAGCATGTGGATTAATTCGATGCAACGCGAAGAACCTTACCTGGGCTTGACATACACCAGATCGCTGCAGAGATGTAGTTTCCCTTGTGGTTGGTGTACAGGTGTTGCATGGTTGTCGCTGCAT
+
GGGGGGGGGGGGGGGGGGGGGGGGGGGGGGGGGGGGGGGGGGGGGGGGFGGFGGGGGGGGGGGGGGGGGGGGGGGGGGGGGGGGGGGGGGGGGGGGGGGGGGGGGGGGGGGGGGGGGGGGGGGGGGGGGGGGGGGGGGGGGGGGGGGGGGGGGGGGGGGGGGGGGGGGGGGGGGGCFGGGGGGGGGGGGGGGGGGGGFGGGGGGGGGGGGGGGGGGGFFFGGGGGGGGFGGFFFGD?FGGGGGGFFFBFFFGGFFFFFFFFFFFFFFFFFA?>FFFFFBFFFFFF:A
@M00689:251:000000000-CJTJ5:1:1101:25604:16739 1:N:0:8
CAGGATTAGATACCCTGGTAGTCCATGCCGTAAACGGTGGGCGCTAGGTGTAGGGGTCTTCCACGGCCTCTGTGTCGTAGCTAACGCATTAAGCGCCCCGCCTGGGGAGTACGGCCGCAAGGCTAAAACTCAAAGGAATTGACGGGGGCCCGCACAAGCGGCGGAGCATGTGGATTAATTCGATGCAACGCGAAGAACCTTACCTGGGCTTGACATACACCAGATCGCTGCAGAGATGTAGTTTCCCTTGTGGTTGGTGTACAGGTGCTGCATGGCCGTCGCTGCAT
+
GGGGGGGGGGGGGGGGGGGGGGGGGGFGGGGGGGGGGGGGGGGGGGGGGGGGGGGGGGGGGGGGGGGGGGGGGGGGGGGGGGGGGGGGGGGGGGGGGGGGGGGGGGGGGGGGGGGGGGGGGGGGGGGGGGGGGGGGGGGGGGGGGGGGGGGGGGGGGGGGGGGGGGGGGGGGGGGGGGGGGGGGGGGGGGGGEGGGGFGGGGGGGGGGGGGGGGGGG?FGGGGGFGGGFGGFFFGD?BFGGGGGFFFFFFFGGFF?>FFFFFFFFFFFFB<?FFFFFFFFFFFFFFF
@M00689:251:000000000-CJTJ5:1:1101:7444:16808 1:N:0:8
CAGGATTAGATACCCTGGTAGTCCATGCCGTAAACGATGGGCACTAGGTGTAGGGGTCTTCCACGGCTTCTGTGTCGTAGCTAACGCATTAAGCGCCCCGCCTGGGGATTACGGCCGCAAGGCTAAAACTCCAAGAAATTGACGGGGGCCCGCACAAGCAGCGGAGCATGTGGTTTAATTCTATGCAACGCGAAGAACCTTACCTGGGCTTGACATACTCCTGACCGCCGCAGAGACATGGTTTTCCTTGTGGTTAGTGTCCCAGTTCTTGCTTGCCTGCGCTGGATTCTTCT
+
GGD9DFGGFGGFGGGGFDFFGGGGFDEFGGGGGGGG+C@:C8,BFF,CFFFCAC,F@8EFG9FF,+@+@F<,C<9C,C@FGFFAFEF7B=,EE,+@=FC7CFGCFG7B+BFFF7@+>FGCCFGGG8FCDF=,8,8,3>@B<@FCBC+>ECE:C8C<F,>63=8**:CCD,>,:+=C8;FFF+12<CFCF*:***588:CFGGGGGG55ECG5C++::6667**0*2:5)1)))0*9))***029)9B<F*6C*8:)(-)1)0).09F2*6).4=@56=2((,,((.).)--59
@M00689:251:000000000-CJTJ5:1:1101:7425:16810 1:N:0:8
CAGGATTAGATACCCTGGTAGTCCATGCCGTAAACGGTGGGCGCTAGGTGTAGGGGTCTTCCACGGCCTCTGTGTCGTAGCTAACGCATTAAGCGCCCCGCCTGGGGAGTACGGCCGCAAGGCTAAAACTCAAAGGAATTGACGGGGGCCCGCCCAAGCGGCGGAGCATGTGGATTAATTCGATGAAACGCGAAGAACCTTACCTGGGCTTGCCATACACCAGATCGCTGCAGAGATGATGTTTCCCTTGTGGTTGGTGTACAGGTGCTGCATGGTCGTCGCTGCATCCGCTT
+
GGGGGGGGGGGGGGGGGGGGGGGGGDGGGGGGGGGGGGGGECCFGGGCGGGGEFGGFGF96EEE@B@@EFDCEF<E?6E?,BFEE=ECGCFECFE@GG>>F+4FFGDF@C4BF>FC=6=BEG@<FGG<3,,BDFCFF@GCCA>CGGG:C1>8:*<FE>CF7EGGE88@9<<EG+90<:C+0;C900<+0*1:C**2:ECGC?F::9CF5FF=*<+77<?C295<****)*)96*1**1**2C::6@F)7).9C:FB0?<>745:)967F)2,665*97((4(-3>?42(,((,
@M00689:251:000000000-CJTJ5:1:1101:29114:16898 1:N:0:8
CAGGATTAGATACCCTGGTAGTCCACGCCATAAACGATGACAACTAGATGTTGGGAGGGTCTGCCTCTCGGTGTCGCAGCTAACGCGTTAAGTTGTCCGCCTGGGGAGTACGGCCGCAAGGTTGAAACTCAAAGGAATTGACCGGGACCCGCACAAGCGGTGGAGCATGTGGTTTAATTCGATGCCACGCGAAGAACCTTAACTGGGTCTGACATGCGCCAGACGCGTCTAGAGATAGGAGTTCCCTTGTGGCTGGTGTGCAGGTTCTGCATGGCCGTCGCTGGATCCGTCTCTT
+
GGGGGGGGGGGGGGGGGGGGGGGGGCFGGCFFGGGDCFGFF,CFFEFCFGGCGGGC6:7CGCAFF@F<:6CF@@FED7BE66C8BC:8@,CEG?EEGGGEECBFGDF:F,BBFDG::+@>FF<3BFG,<,?FG<FF@<F9>F,@FGCEGGCDCG:F8C*@F*48,:*,?F,@:BF8C9BA4>7<C,B<1=>/:CCC9FCF?+?9@CG?*<C<+97*27)>554/1C5)5C**8=C76=F>FGF7==*6892<*7><18<:)/)4.**5=45:<F.6)0((,-((())((-(,4).
@M00689:251:000000000-CJTJ5:1:1101:29093:16902 1:N:0:8
CAGGATTAGATACCCTGGTAGTCCACGCCATCAACGATGACAACTAGATGTTGGGAGGGTCTGCCTCTCGGTTTCGCAGCTAACGCGTTAAGTTGTCCGCCTGGGGCGTACGGCCGCAAGGTTCAAACTCAAAGCCATTGACGGGGACCTGCACAAGCGGTGGAGCATGTGGTTTAATTCGATGCAACGCGAAGAACCTTACCTGGGTGTGACATGCGCGAGACGCGTCTCGAGATAGACGTTCCCTTTTGGATGATTTGCAGGTGTTGCATGGCCGTCGCTGCAGCTGGCTCTT
+
GE,C9EFC99EFDFFGE<FC9;CF9E;CEFF,CFGGGG<FFCEEF<C,C,<6,C7F@+7@CEFCFGFC@,CB,BFCFG,@AFG?7FCCC?FEFD9FAA7FFC=7DC+6@=C+=CB=::CC+BF,C,<B8=FG<=,33@DGGG@7+:7C*,68DGFG7DF@CFC7D@F<FFCFFFF,4BF<9C,,4??C*:5::*:+BCEGGGG?0:*:*:C9*<+9*>D)1/9)9)*17**/7)/*0829C510;**))16D*0/())-9:=)()/1(>2)))))/)80((43(.().((47),)
@M00689:251:000000000-CJTJ5:1:1101:27683:16962 1:N:0:8
CAGGATTAGATACCCTGGTAGTCCACGCCGTAAACGATGAGTGCTAGGTGTTGTGGGTATTGACCCCTGCAGTGCCAAAGCTAACGCGTTAAGCACTCCGCCTGGGGAGTACGGTCGCAAGATTAAAACTCAAACGGAATTGACGGGGGCGCGCACAAGCAGTGGAGCATGTGGTTTAATTCGACGCAACGCGCAGAACCTTACCTGGGTTTGAACTGCAGCGGACAGACACAGAAATGTGTTCTCCCTTCGGGGTCGCTGTGGAGGTGATGCATGGCCGTCGCTGCAT
+
GGGGFGGGGGGGGGGGGGGGGGGGFGGGGGGGGGGGGGGGGGGGGGGGGGGGGGGGGGGGGGGGGGGGFGGGGGGGGGGGGGGGGGGGGGGGGGGGGEEGGGGGGGGGGGGGGGGGGGEGGGFGFFGGGGGGGGGGDEGGGFGFFDGGGGGGGGGGGGGGFFFGGGGGGFGGGGFGGGFFGGGGGGGEBEGGGDGGGGGGGGGGGGGGGCCCGFFGGFFGGCGGGGGGFGGFFFGCFFFCGGGGFF=8FB?FGFF0<9B@?D?BFFFFFFABBFF4@F?F1(4;??>FF
@M00689:251:000000000-CJTJ5:1:1101:27710:16966 1:N:0:8
CAGGATTAGATACCCTGGTAGTCCACGCCGTAAACGATGAGTGCTAGGTGTTGTGGGTATTGACCCCTGCAGTGCCAAAGCTAACGCGTTAAGCACTCCGCCTGGGGAGTACGGTCGCAAGATTAAAACTCAAACGGAATTGACGGGGGCGCGCACAAGCAGTGGAGCCTGTGGTTTAATTCGACGCAACGCGCAGAACCTTACCTGGGTTTGAACTGCAGCGGACAGACACAGAAATGTGTTCTCCCTTCGGGGTCGCTGTGGAGGTGATGCATGGCCGTCGCTGCAT
+
GEGG@FFFGGGGGFGGGGGCGGGGCGGGGGGGCFGGEGGGGFGGGECGGGGGGGEGGGFGA<EGFGGGFG8CFGFECFGGGFF<FGG=FGGGGGFFGGGGGGGGGGGGGGGGGGGGGGGGGFFGGFFGCGCFGGFGDC:FFC,CEGGC::EEE**1:CFFFCFGG::,*@C<7B=E@CEFD;*?*=*4=C=EEGG5CFE*A<7:<+<E=*7*9+<<DF?*77<CDDC5)/C54<F2)17:>05:=FF0FF7C*))4:>0<6>019<@:FBFD2966>@(466(7<<>0>
@M00689:251:000000000-CJTJ5:1:1101:27693:16979 1:N:0:8
CAGGATTAGATACCCTGGTAGTCCTCGCCGTAAACGATGAGTGCTATGTGTTGTGGGTATTGACCCCTGCCGTGCCGAAGCTAACGCGTTAAGCACTCCGCCTGGGGAGTACGGTCGCAAGATTAAAACTCAAACGGAATTGACGGGGGCGCGCACACGCAGTGGAGCATGTGGTTTAATTCGACGAAACGCGCAGAACCTTCCCTGGGTTTGAACTGCAGCGAACATACACAGACATGTGTTCTCCCTTCGGGGGCGCTGTGGCGGTGATGCATGGCTGTCACGGCATTTGT
+
GGGGGGGGGGGGGGGGGGGGGGGG,;FGGGGGGGGGGGGGGGGGGG,FGGGCCCCGGGGGAFGGGGGF7E,@FFGF+6FDGGGGGGG7FGGGGGDGGGGGGGDDDGDGCFGGGGDDGGGGG8=FA?FGGGGGGG9F+FCG8,38FGGGCGE:B**1=,4***4?0>8+=:<CG9BF8F7FC9*C=:8C*/77*:*1C@C8EE+;*+3A=FG57CFF77*:**>))9***9707.>*)/7>C:<:*@F()92*C))(,40),>?73<>FFF)45F*/)5(328))(-2(()-6)
@M00689:251:000000000-CJTJ5:1:1101:25749:17059 1:N:0:8
CAGGATTAGATACCCTGGTAGTCCACGCCGTAAACGATGAATGCCAGCCGTTAGTGGGTTTACTCACTAGTGGCGCAGCTAACGCTTTAAGCATTCCGCCTGGGGAGTACGGTCGCAAGATTAAAACTCAAAGGAATTGACGGGGGCCCGCACAAGCGGTGGAGTATGTGGTTTAATTCGATGCAACGCGAAGAACCTTACCTGGTCTTGACATGTCCGGAATCCTGCAGAGATGCGGGAGTGCCTTCGGGAATCGGAACACAGGTGGTGCATGGCTGTCGCTGCAT
+
GGGGGGGGGGGGGGGGGGGGGGGGFGGGGGGGGGGGGGGGGGGGGGGGGGGGGGGGGGGGGGGGGGGGGGGGGGGGGGGGGGGGGGGGGGGGGGGGGGGGGGGGGGGGGGGGGGGGGGGGGGGGGGGGGGGGGGGGGGGGGGGGGGGGGGGGGGGGGGGGGGGGGGGGGGGCFGGGGGGGGGGGGGGDGGGGEGGGGGGGGGGGGGGGGFGGGGGGGFD3DGGGGGGGFGGFFFDGFFGDGGGGFF??F:>DDFFFF?BB:FFFFFFFBFFDFFFFFB1<:?FFFFF
@M00689:251:000000000-CJTJ5:1:1101:25753:17077 1:N:0:8
CAGGATTAGATACCCTGGTAGTCCACGCCGTAAACGATGAATGCCAGCCGTTAGTGGGTTTACTCACTAGTGGCGCAGCTAACGCTTTAAGCATTCCGCCTGGGGAGTACGGTCGCAAGATTAAAACTCAAAGGCATTGACGGGGGCCCGCACAAGCGGTGGAGTATGTGGTTTAATTCGATGCACCGCGAAGAACCTTCCCTGGTCTTGACATGTCCGGAATCCTGCAGAGATGCGGGAGTGCCTTCGGGAATCGCAACCCAGGTGGTGCATGGCTGTCGCTGCATCTGTTT
+
GGGGEFFFG,CEFFGGGGGGGFFFGGGGGEG;FGGGGGGGCGCGGGGGGDGGGGGGFCGGGGGGGCGGGGGEGGFGGGGG<FGGGGGGEEGGGGGGGGGGGGGCECCFFGCFGGGGGCCFGGGGGFGGF,A?DF,AFGF<A=7FFGGGGDE*CE@FFC*>><>F>6CEGG9FGFFCFGGGGG9EF?C*:E5=EC6FGFG+:EF6EFGGGFGFFGGGGF>3*7CGGGGD:>*))0*:))99)9FFFFFBF>(9)>??((1>(.(,)0)(0(42<95755<?(4:(3?2<A96))
@M00689:251:000000000-CJTJ5:1:1101:21290:17179 1:N:0:8
CAGGATTAGATACCCCCTCGAGCCACCGCTACCCGCTGGCTCTGGTGTCCCAGGGCTCTTGCCTGATCTGGGAGACAGACGAGAAGCCGGCTTTCTCCAGCTGCACCTTCATCTCCTGCAGCTCCTTTTCTGCCTGTAGCATCTGCTCTGGCACGGTGGGTGCTGTGCTCCCCATCAGGGTCCTTTCAGTGCCCCTGTTTTCCTTAGGGGCCTGGGGGCTGCTCTAGAGGGACAAAGACAGAAGGTGCCAGGCACATTTCCGAAGGGGCTAGGACACAGTTTGTCAGTGGCACAG
+
GGGGDFGGGGGGGFGGGGGGGGDFFGFGGGGGGGGGGGGGFGGGGGGGGGGGGGGGGGGGGGGGGGGGGGGGGGGGGGGGGGGGGGGGGGGGEGGGGGGFGGDGFGGGGGGGGFGGGGGGGGGGEGGGGGGGGGGGGGGGGGGGGG<FFDGGGGGGGGGGGGGGGGGGGGGGGDDCE9:57DCGGGGFEF:CEGGDFD7,DFD;DEGFGGGD*=CFGFFDDDDCCFGFFFGEFFGDFFGGG7CF4?6:@FFGGFFBA>F=:B02)839>(4?<6?4@F:3AAF7AFA4522???1
@M00689:251:000000000-CJTJ5:1:1101:7461:17200 1:N:0:8
CAGGATTAGATACCCTGGTAGTCCACGCTGTAAACGTTGGGCACTAGGTGTGGGACTCTATCGACGGGTTCCGTGCCGTAGCTAACGCATTAAGTGCCCCGCCTGGGGAGTACGGCCGCAAGGCTAAAACTCAAAGGAATTGACGGGGGCCCGCACAAGCGGCGGAGCGTGTGGCTTAATTCGCTGCAACGCGAAGAACCTTACCTGGGCTTGACATGTACGGTAAAGCGGGTGAAAGCCCGTGTGCTTCTGCGCCGTACACATGTGATGCATGGCCGTCGCTGCAT
+
GGGGGGGGGGGGGGGGGGGGGGGGDFGGGGGGGGGGGGGCFGDGGGGGGGGGGGGGFFF9FFBFE:C+FFGGGGCFGGGGGGGGFFFGDGGGFCFFAFGFGGGGGGEC@BFGFG7F@FGGG@FGGGGGFFCGGGFGCG?FG,3BCEEG*CEEGG@FGGGGGC:BEGC>FGG>FCGGCFGGGFD**;EG77CEGC5*/+;FFGGFFCGF:8F5)*0::4=>*9<DCD0?*>35))9F*/9<5CGD4)9A*7)2:7<:BF0)(=?)9F76=4<BBF@FFFBF;9037?:
@M00689:251:000000000-CJTJ5:1:1101:12459:17356 1:N:0:8
CAGGATTAGATACCCTGGTAGTCCATGCCGTAAACGGTGGGCGCTAGGTGTAGGGGTCTTCCACGGCCTCTGTGTCGTAGCTAACGCATTAAGCGCCCCGCCTGGGGAGTACGGCCGCAAGGCTAAAACTCAAAGGAATTGACGGGGGCCCGCACAAGCGGCGGAGCATGTGGATTAATTCGATGCAACGCGAAGAACCTTACCTGGGCCTGACATCCACCAGATCGCTGCAGAGATGTAGTTTCCCTTGTGGTTGGTGTACAGGTGATGCCTGGTCGTCGCTGCAT
+
GGGGGGGGGGGGGGGGGGGFGFGGFGFGGFGGGGGGGGGG7FGGG:FGGGGGGC@FGGAEFGGGGEGCFGGGGGFGGFGGGGGGGGGDGGGGGGC@EGGGGGGFGGGGGGGGGGGGGGGGGGGGGGGGGGGGEGFFGGGGGGGEGGGGGGGGGCFGGGGDFGGGGCCFGFGGD<CGGGGGGG7CGGGCGGEG*:EGGGGGGGGGCFFFCCD=4CGG4?)*9C<44CF:FCG:F@5***:*:DGG?FFABFACCF3((4<>2@59)=))16>)5*)095;?F93:9:4
@M00689:251:000000000-CJTJ5:1:1101:6510:17384 1:N:0:8
CAGGATTAGATACCCTGGTAGTCCATGCCGTAAACGGTGGGCGCTAGGTGTAGGGGTCTTCCACGGCCTCTGTGTCGTAGCTAACGCATTAAGCGCCCCGCCTGGGGAGTACGGCCGCAAGGCTAAAACTCAAAGGAATTGACGGGGGCCCGCACAAGCGGCGGAGCATGTGGATTAATTCGATGCAACGCGAAGAACCTTACCTGGGCTTGACATACACCAGATCGCTGCAGAGATGTAGTTTCCCTTGTGGTTGGTGTACAGGTGATGCATGGCCGTCGCTGCAT
+
GFGGGGGGGGGGGGGGGGGGGGGGGGFGGGGEGGGGGGGGGGGGGGGGGGGGGGGGGGGGGGGGGGGGGGGGGGGGGGGGGGFFGGGGGGGGGGGGGGGGGGGGGGGE@FCGDGGGDFEGGGGGFFGGGGGC<,=AFGGGGGGGGGGGGGEEC*<CFFFCEGGGGGEG6EGGGGGFGGGGGGGFGEGGGGEGGGGGGCCCCG<ECFCFGGGGGDFGGF@FDDFCFDFGFDDF46***9>:>FFFF4*6/)4>57>?>?<@AFA2?FFBF4).<=FFFFBBBFB?9(6
@M00689:251:000000000-CJTJ5:1:1101:6499:17398 1:N:0:8
CAGGATTAGATACCCTGGTAGTCCATGCCGTAAACGGTGGGCGCTAGGTGTAGGGGTCTTCCACGGCCTCTGTGTCGTAGCTAACGCATTAAGCGCCCCGCCTGGGGCGTACGGCCGCAAGGCTAAAACTCAAAGGAATTGACGGGGGCCCGCACAAGCGGCGGAGCATGTGGATTAATTCGATGCACCGCGAAGAACCTTACCTGGGCTTGACATACACCAGATCGCTGCAGAGATGTAGTTTCCCTTGTGGTTGGTGTACAGGTGATGCATGGCCGTCGCTGCATATGTCT
+
GGGGGGGEFFGGFFFGGDGCGGGGGGGGGGGGGGGGGGGEEGGGGEGGGFGFGGGCGGGGGGGGEGGGGGGGGGGGGGGGGGF9F7FGGGG,?ECGGGGCCGGGC@F+>F7FGGGGGGG:@EGG@DFACFGG@FAFFGGGGFCFGGGDGGGGG@<FCFGGGDGGGEEFCFCFGE+0A?CGGG39@EF+*:CEEGGE+08CC7F:C?FGGGDG4++CF?4<F57D7*:C4C7:F?*09?C*;>F7F8?<FFAFG:FF;80>BFFFFFF<FFFABFFFFDB>02?F0:))6:6))
@M00689:251:000000000-CJTJ5:1:1101:20374:17436 1:N:0:8
CAGGATTAGATACCCCATATATCACTTCTGATCCGCTGCCACTGGTCAGCGTCATGTTTCACGTAAATTTTAGAGGAGCGTGAATTAAGCTCCAGCATGTCCTAGCAAGGCTGCAGCTTGTTTTCTTTCACAGGCCGGGCCTTATCTTGATTGACATTAAGATGCATTTGCCGCCCAGCCTACCTCCGGATCTGTGGGTGTAGGTGTTGCATGGCCGTCGCTGCAT
+
GGGGGGGGGGGGGGGGGGGGGGGGGGGGGGGGGGGGGGGGGGGGGGGGGGGGDFGGGGGGGGGFGFGGGGGGGGGGFDGGGFFGGGGGGGGGGGGGGGGGGGGGGGGGGGCFGGFGGGGGGGGGGGGGGGGGGGGGGGGGGGGGFGGGGGGCFEFGGGGGGGGGGGGGGGGGGGGGGGGDFGCGFGGCEGDGGGGGGEGEECFG9FGGGE4EDFGGGFEGGDGGDG
@M00689:251:000000000-CJTJ5:1:1101:20419:17505 1:N:0:8
CAGGATTAGATACCCTGGTAGTCCATGCCGTAAACGGTGGGCGCTAGGTGTAGGGGTCTTCCACGGCCTCTGTGTCGTAGCTAACGCATTAAGCGCCCCGCCTGGGGAGTACGGCCGCAAGGCTAAAACTCAAAGGAATTGACGGGGGCCCGCACAAGCGGCGGAGCATGTGGATTAATTCGATGCAACGCGAAGAACCTTACCTGGGCTTGACATACACCAGATCGCTGCAGAGATGTAGTTTCCCTTGTGGTTGGTGTACAGGTGGTGCATGGTCGTCGCTGCAT
+
GGGGGGGGGGGGGGGGGGGGGGGGGGGGGGGGGGGGGGGGGGGGGGGGGGGGGGGGGGGGGGGGGGGGGGGGGGGGGGGGGGGGGGGGGCGGGGGGGGGGGGGGGGGGGGGGGGGGGGGGGGG?GGGGGGGGGGGGGGGGGGGGGGGGGGGCEGGGGFGGGGGGGGGGGGGGGGGGGGGGGGGGGGGGGGGEGEGGGGGFDGGGCFFGGGGGGGGGFFFGGGGGFGGD>CGFFFG5=BFGFGGGFFFFFFBGD5<:B<6@BF<>FFFFEB9>BFF=@E2499?F>7)
@M00689:251:000000000-CJTJ5:1:1101:25666:17549 1:N:0:8
CAGGATTAGATACCCTGGTAGTCCATGCCGTAAACGGTGGGCGCTAGGTGTAGGGGTCTTCCACGGATTCCGTGCCGCAGCTAACGCATTAAGCGCCCCGCCTGGGGAGTACGGCCGCAAGGCTAAAACTCAAAGGAATTGACGGGGGCCCGCACAAGCGGCGGAGCATGTTGCTTAATTCGACGCAACGCGAAGAACCTTACCAAGGCTTGACATGCAGGGAAAAGCCGTAGAGATACGGTGTCCGTAAGGGTCCTGCACAGGTGGTGCATGGTCGTCGCTGCAT
+
GGGGGGGGGGGGGGGGGGGGGGGGGGGGGGGGGGGGGGGGGGGGGGGGGGGGGGGGGGGGGGGGGGGGGGGGGGGGGGGGGGGGGGGGGGGGGGGGFGGGGGGGGGGGGGGGGGGGGGGGGGGGGFGGGGGGGGGGGGGGGGGGGGGGGGGGGGGGGGGGGGGGGGGGGGGGGGGGGGGGGGGGGGGGGGGGDGGEGGGGGGGGGGGGGGGGGGGGGFFGGGGGGGGGFGGFFFGGFFGGGGGGFFDFFE:FGFFFFFFFF4?FFFF?>AFF>FFFFFBFFF?9?F
@M00689:251:000000000-CJTJ5:1:1101:25119:17555 1:N:0:8
CAGGATTAGATACCCTGGTAGTCCACGCTGTAAACGTTGGGCGCTAGGTGTGGGATCCTTCCACGGATTCCGTGCCGCAGCTAACGCATTAAGCGCCCCGCCTGGGGAGTACGGCCGCAAGGCTGAAACTCAAAGGAATTGACGGGGGCCCGCACAAGCGGTGGAGCATGTGGTTCAATTCGACGCAACGCGAAGAACCTTACCTGGGCTCGAAGCACAGTGGACCGGGGTAGAAATATCCCTTTTCGCAAGAACTGCTGTGGAGGTGCTGCATGGCCGTCGCTGCAT
+
GGGGGGGGGGGGGGGGGGGGGGGGGGGGGGGGGGGGGGFDGGGGGGGGGGGGGGGGGGGGGGGGGGEFFGGGGGGGGGGGGGGGGGGGGGGGGGGGGGGGGGGGGGGGGGGGGGGGGDGGGGGGGGGGGGGGGGGGGGGGGGGGGGGGGGGGGGGGGGGGGGGGGGGGGGFGG<FFFGGGGFGEGGGGEGGGGEEEGFGGGGGGGGGGGGGGDGGDGFFGFGFGFFGGFDD5>@>F?FCFDGGGFFF>:BFGFFFFF7<F<F:<FFEF93>?BBFF>FB>;66?:>F9
@M00689:251:000000000-CJTJ5:1:1101:13046:17602 1:N:0:8
CAGGATTAGATACCCTGGTAGTCCATGCCGTAAACGGTGGGCGCTAGGTGTAGGGGTCTTCCACGGCCTCTGTGTCGTAGCTAACGCATTAAGCGCCCCGCCTGGGGAGTACGGTCGCAAGATTAAAACTCAAAGGAATTGACGGGGGCCCGCACAAGCGGTGGAGCATGTGGTTTAATTCGACGCAACGCGCAGAACCTTACCAGCCCTTGACATCCCGGTCGCGGACTCCAGAGACGGAGTTCTTCAGTTCGGCTGGACCGGAGACAGGTGCTGCATGGTTGTCGCTGCAT
+
GGGGGGGGGGGGGGGGGGGGGGGGGGGGGGGGGGGGGGGGGGGGGGGGGGGGGGGGGGGGGGGGGGGGGGGGGGGGGGGGGGGGGGGGGGGGGGGGGGGGGGGGGGGBGGGGGGGGGGGGGGGGGGGGGGGGGGGGGGGGGGGGGGGGGGGGG7FCGGGGGGGGGGGGGGGGGGGGGGGGGCGGGGEGGGGGGGGGGGGGGGGGGGGFGCGGGG?CFFFGGDGGGGGGFGGFFFGGFFG37DGFFFFFFFFGGFFF?BF>0FF9@F@B4:BF747???>>?<ABF>?0(3;74
@M00689:251:000000000-CJTJ5:1:1101:24622:17689 1:N:0:8
CAGGATTAGATACCCTGGTAGTCCATGCCGTAAACGGTGGGCGCTAGGTGTAGGGGTCTTCCACGGCCTCTGTGTCGTAGCTAACGCATTAAGCGCCCCGCCTGGGGAGTACGGCCGCAAGGCTAAAACTCAAAGGAATTGACGGGGGCCCGCACAAGCGGCGGAGCATGTGGATTAATTCGATGCAACGCGAAGAACCTTACCTGGGCTTGACATACACCAGATCGCTGCAGAGATGTAGTTTCCCTTGTGGTTGGTGTACAGGTGATGCATGGCTGTCGCTGCAT
+
GGGGGGGGGGGGGGGGGGGGGGGGGGGGGGGGGGGGGGGGGGGGGGGGGGGGGGGGGGGGGGGGGGGGGGGGGGGGGGFGGFFFGGEGGGGGGGGFGGGGGGGGGGGGGGGGGGGGGGGGGGGFGGGGGGGGGGGGFFGGGGFEGGGGGGGGGDGGGGGGGGGGGGDGGGGGFFGFGGGGGGGGGGGGGEGGGGGEF@GFFGGGGGGGGGGGGGGGGFFGGGGFDGGGFGGFFFGGFFGGGGGFFB?AFFFGG>@?>FFFF@D>@FF4@FFF>FFFFFF???B<9B9
@M00689:251:000000000-CJTJ5:1:1101:8493:17695 1:N:0:8
CAGGATTAGATACCCTGGTAGTCCACGCCCTAAACGATGGATACTCGACATACGCGATACACTGTGTGTGTCTGAGCGAAAGCATTAAGTATCCCACCTGGGAAGTACGATCGCAAGATTGAAACTCAAAGGAATTGACGGGGGCCCGCACAATCGGTGGAGCATGTGGTTCATTTCGACGCAACGCGAAGAACCTTACCTGTGTTCGAAGCGCAGTTGAATCAGGTGGAAACACCGGCCCGCCTTAAATGGCTGCTGCTGTGGTGTGTCATGGCTGTCGCTGCATCGTGCTCTT
+
E,C@DFCGCCECFEF9C<,6;C<FEE,@FFGFGG@F:FEGGFFAFGGGGGD9E@EGEGGGGGG9E,6@9,CFGF<EF:=>=:E6CADEEGGFF9FDGEG<,<FF?FFGGGGG7?:>4EFA=FF?EC?FGFGCF<<:C<B7C@:3:FCFG>7@C,5*@>*@3@EFCEDCC>:3F,@,@D>E<EGG848@**=:FECE?+A:E7+?+*=*/*95CG5)/*70*::7**<7.9CF:?**)0))/)1C@5=<=*.2*0):2))90*5155)())-))*0))0,(3::(().(,(,1)65
@M00689:251:000000000-CJTJ5:1:1101:19884:17708 1:N:0:8
CAGGATTAGATACCCTGGTAGTCCATGCCGTAAACGGTGGGCGCTAGGTGTAGCGGTCTTCCACGGCCTCTGTGTCGTAGCTAACGCATTAAGCGCCCCGCCTGGGGAGTACGGCCGCAAGGCTAAAACTCAAAGGAATTGACGGGGGCCCGCACAAGCGGCGGAGCATGTGGATTAATTCGATGCAACGCGAAGAACCTTACCTGGGCTTGACATACACCAGATCGCTGCAGAGATGTAGTTTCCCTTGTGGTTGGTGTACAGGTGATGCATGGCCGTCGCTGCAT
+
GGGGGFGGGGGGGGGGGGGGGGGGGGGGGGGGGGGGGGGGGGGGGGGGGGGGGGGGGGGGGGGGGGGGGGGGGGGGGGGGGGGGGGGGGGGGGGGGGGGGGGGGGGGGGGGGGGGGGGGGGGGGGGGGGGGGGGGGGGGGGGGGGGGGGGGGGGGGGGGGGGGGGGGGGGGGGGGGGGFGGGGGGGGFGGGGGGGCFGGGGGGGGGGGGGGGGGGGG=FGGGGGFGGGFGGFFBGGFFGGGGGD=FFFFFFGGFF?>BFFFFFFFFFFFFFFFFFFFF>B;>B?>FF
@M00689:251:000000000-CJTJ5:1:1101:8480:17710 1:N:0:8
CAGGATTAGATACCCTGGTAGTCCACGCCCTAAACGATGGATACTCGACATACGCGATACACTGTGTGTGTCTGAGCGAAAGCATTAAGTATCCCACCTGGGAAGTACGATCGCAAGATTGAAACTCAAAGGAATTGACGGGGGCCCGCACAAGCGGTGGAGCATGTGGTTCAATTCGACGCAACGCGAAGAACCTTACCTGGGCTCGAAGCGCAGTGGAATCCGGTGGAAACATCGGCGCCCCTTAAAAGGCTGCTGCGGAGGTGGTGCATGGCTGTCGCTGCAT
+
GGGGGGGGGGGGGGGGGGGGGGGGGGGGGGGGGGGGGGGGGGGGGGGGGGGGGGGGGGGGGGGGGGGGGGGGGGGGGGGGGFGGGGGGGGGGGGGGGGGGGGGGGGGGGGGGGGGGGGGGGGGGGGGGGGGGGGGGGGGGGGGGGGGGGGGGGGGGGGGGFGGGGGGGGGGGGGGGGGGGGGGGGGGGGGGGFGGFGGGGGGGGGGGGGGGGGGGGGFFDFGGGGDEGEGGFFFGGFFGGGCDG@FFFF4A<D:@?FFFF9@FF>FF0@<?FFFF535<BFBF>?B
@M00689:251:000000000-CJTJ5:1:1101:19248:17779 1:N:0:8
CAGGATTAGATACCCTGGTAGTCCATGCCGTAAACGGTGGGCGCTAGGTGTAGGGGTCTTCCACGGCCTCTGTGTCGTAGCTAACGCATTAAGCGCCCCGCCTGGGGAGTACGGCCGCAAGGCTAAAACTCAAAGGAATTGACGGGGGCCCGCACAAGCGGCGGAGCATGTGGATTAATCCGATGCAACGCGAAGAACCTTACCTGGGCTTGACATACATCAGATCGCTGCAGAGATGTAGTTTCCCTTGTGGTTGGTGTACAGGTGCTGCATGGTTGTCGCTGCAT
+
G<F@FG<FFFEEGFFGFC@6CCCEFGGCFGFEGGGCCFDGCGGGGGGGF@C@CE@FGG<FFF<FFDDC:FDGDEFGBFC=,,6EEEDCFEGGFFCFGD74@CFFFCEGGGGGCGEG=FEEFDG?F,<CFDFFGGD=DFDG9EF:CB>FGGCGGCGGGGFGGDDCE8>8EGG99<C?CGG+*2A;EGGCFCC5E:78C6@FFF?EF0*/2;4=CFG*>***2:CF777C>CDFFF<D?B*?:7277=74@469D>)12-3>>756?B@BFA2:)87665:><BF<>?:
@M00689:251:000000000-CJTJ5:1:1101:19231:17783 1:N:0:8
CAGGATTAGATACCCTGGTAGTCCATGCCGTAAACGGTGGGCGCTAGGTGTAGGGGTCTTCCACGGCCTCTGTGTCGTAGCTAACGCATTAAGCGCCCCGCCTGGGGAGTACGGCCGCAAGGCTAAAACTCAAAGGAATTGACGGGGGCCCGCACAAGCGGCGGAGCATGTGGATTAATTCGATGCAACGCGAAGAACCTTACCTGGGCTTGACATACACCAGATCGCTGCAGAGATGTAGTTTCCCTTGTGGTTGGTGTACAGGTGCTGCATGGTTGTCGCTGCAT
+
GGGGGFGFGGGGGGGGGGGGGGGGGGFGGGGGGGGGGGGGGGGGEFCGGGGGGGGGGGGGGGGGGGGGGGGGGGGGGGGGGGGGGGGGGGGGGGGGGGGGGGGGGGGGGGGGGGGGGGGGGGGGGGAFGGGGDGGGGGGGGCFGGGGGGGGGGGGGCCGGDFEDEGGGGGGGGGGFGFF7DGCGGGGGGGGG=EGGFGGGGGGGGGGGFGGGFFGGGFFGFDCCDGGGFDGFF@C4FFG7CDGGFFFFFFFGGFFBFBFFAFBF:FFFBFFFFFFFFEFF00:BFFF
@M00689:251:000000000-CJTJ5:1:1101:11947:17966 1:N:0:8
CAGGATTAGATACCCTGGTAGTCCATGCCGTAAACGGTGGGCGCTAGGTGTAGGGGTCTTCCACGGCCTCTGTGTCGTAGCTAACGCATTAAGCGCCCCGCCTGGGGAGTACGGCCGCAAGGCTAAAACTCAAAGGAATTGACGGGGGCCCGCACAAGCGGCGGAGCATGTGGATTAATTCGATGCAACGCGAGGAACCTTACCTGGGCTTGACATACACCAGATCGCTGCAGAGATGTAGTTTCCCTTGTGGTTGGTGTACAGGTGCTGCATGGCCGTCGCTGCAT
+
GGGFGGGGGGGGGGGGGGGGGGGGGGGGGGGGGGGGGGGGGGEGGGGGGGGGGFE:FGGGGGGGGDGGGGGGGGGGGGGGGGGGGGGGGGGGGGGGGGGGGGGGGGGGGGGGGGGGGCGGGGGGGGGGGGGFGFCFGGGGGGGGGGCGGEGGGDGGC5FFGGGGGGGGGGGGGFGGGGGGGGGGGGGGGGGGGDGGGGFFGGGGGG5CFFFGGGGGGFFFGGFGGGGGFGGFFFG4BFDCGGGFFFF>F44>D5>?18?FBFA<FFFFFABFFF:F))-4(72:9:A
@M00689:251:000000000-CJTJ5:1:1101:20951:18014 1:N:0:8
CAGGATTAGATACCCTGGTAGTCCACGCCGTAAACGTTGGGCGCTAGGTGTGGGGTTCCTTCCACGAACTCCGTGCCGCAGCTAACGCATTAAGCGCCCCGCCTGGGGAGTACGGCCGCAAGGCTAAAACTCAAAGGAATTGACGGGGGCCCGCACAAGCGGCGGAGCATGTTGCTTAATTCGACGCAACGCGAAGAACCTTACCAAGGTTTGACATGCAGGGAAAAGCCGTAGAGATACGGTGTCCGTAAGGGCCCTGCCCAGGTGATGCATGGCCGTCGCTGCAT
+
GGGGGGGGGGFEGGGGGGGGGGGGGGGGGGGEGGGGGGGGGGGGGGGGGGGGGGGGGGGGGGGGGGF:FGGGGGGGGGGGGGGGGGGGGGGGGFGGGGGGGGGGGGGGGGGGGGGGGGGGGGGGGGGGCFEGGGGGGGGGGGGGGGGGGGGGGG*C:EFGGGEGEGCGGGFGGFGGGGFGGGFGGGGG>CEGGGGDGCCFGGFGFFGGCGGGG7EDG?FGFGGGFFGGFGDEFFDF4=FG<D7F>FFFF>(><FFB>?6>(8),.<6<FDFBAFFFFFFFFF:BB?F
@M00689:251:000000000-CJTJ5:1:1101:16929:18026 1:N:0:8
CAGGATTAGATACCCTGGTAGTCCATGCCGTAAACGGTGGGCGCTAGGTGTAGGGGTCTTCCACGGCCTCTGTGTCGTAGCTAACGCATTAAGCGCCCCGCCTGGGGAGTACGGCCGCAAGGCTAAAACTCAAAGGAATTGACGGGGGCCCGCACAAGCGGCGGAGCATGTGGATTAATTCGATGCAACGCGAAGAACCTTACCTGGGCTTGACATACACCAGATCGCTGCAGAGATGTAGTTTCCCTTGTGGTTGGTGTACAGGTGCTGCATGGTCGTCGCTGCAT
+
GGGGGGGGGGGGGGGGGGGGGGGGGGGGGGGGGGGGGGGGGGGGGGGGGGGGGGGGGGGGGGGGGGGGGGGGGGGGGGGGGGGGGGGGGGGGGGGGGGGGGGGGGGGGGGGGGGGGGGGGGGGGGGGGGGGGGGGGGGGGGGGGGGGGGGGGGGGDGGGGGGGGGGGGFGGGGGGGGGGGGGF7CEGGGGGGGGGGGGGGGGGGGGGGGGGGGGGGFFFGGGGGGDGGFDGFF4**9?GGGGGGFFFFFFAGGFFB0:BFDFFF4B?:FBF?FF>FFFFFFF:<B?A
@M00689:251:000000000-CJTJ5:1:1101:20825:18028 1:N:0:8
CAGGATTAGATACCCTGGTAGTCCACGCCCTAAACGATGCATACTTGGTGTGAGCCGTTCATTCGGTTCGTGCCGGAGCTAACGCGTTAAGTATGCCGCCTGGGGAGTACGGTCGCAAGGCTGAAACTCAAAGGAATTGACGGGGGCCCGCACAAGCGGTGGAGCATGTGGTTCAATTCGACGCAACGCGAAGAACCTTACCTGGGCTCGAAGCGCAGTGGCATCCGGTGGAAACATCGGCGCCCCTTAAAAGGCTGCTGCGGAGGTGGTGCATGGTCGTCGCTGCAT
+
GGGGGGGGGGGGGGGGGGGGGGGGGGGGGGGGGGGGGGGGGGGGGGGGGGGGGGGGGGGGGGGGGGGGGGGGGGGGGGGGGGGGGGGGGGGGGGGGFGGGGGGGGGGGGGGGGGGGGGGGGGGGGGGGGGGGGFGGGGGGGGGGGGGGGGGGGGGGGGGGGGGGGGGGGGGFGFGGFGGGGGGGGDGGGDGGGGGGGGGGGGGGGGGFGGGFGGEDGDBGG*>FFFCDDGGFFFGGFFGDGDDGBEF?FFFGGDFFFFF?2>9;>EF?F:060B=5787>:B>?0>:>
@M00689:251:000000000-CJTJ5:1:1101:5659:18100 1:N:0:8
CAGGATTAGATACCCTGGTAGTCCACGCCCTAAACGATGATTGCTTGGTGTAGCAGGTACCCAATCCTGCTGTGCCGCAGCTAACGCGATAAGCAATCCGCCTGGGGAGTACGGTCGCAAGGCTGAAACTCAAAGGAATTGACGGGGGCCCGCACAAGCGGTGGAGCATGTGGTTCAATTCGACGCAACGCGAAGAACCTTACCTGGGCTCGAAGCGCAGTGGACCGGGGTAGAAATATCCCTTCCTCGCAAGAGGCTGCTCCGGAGGTGATGCATGGCCGTCGATGCAT
+
GFGGFGCFGFGGDFCEEDGFDEFF<<@C@FFGGGFGGDFGFGGGGGGGEEEFGGFFGGGFGDFGCFDFD<FFFGGFF7CBFGGGGGG@C@CFGEEGGGCBD@CC<DCFGGGGGDDFGGGGGGGGGFGGGFDEFGGGGFGGGGGGGFFGEFCGGGGDGGGG>F>EGG>FGFGFFFFGGGGGGGGEEGGGEGCEGCEGGGDCGF6CG+/*5;919F53>>@GGFFGF5:)./955B:CFFGGG47>F:=4>:9DDF>2?(3>)*.2:@@(08A59=B6@.40;1>>(2),-6
@M00689:251:000000000-CJTJ5:1:1101:20004:18155 1:N:0:8
CAGGATTAGATACCCTGGTAGTCCACGCCGTAAACGGTGGGCGCTAGGTGTGGGGGCCATTCCACGGTCTCTGTGCCGCAGCTAACGCATTAAGCGCCCCGCCTGGGGAGTACGGCCGCAAGGCTAAAACTCAAAGGAATTGACGGGGACCCGCACAAGCGGTGGATTATGTGGATTAATTCGATGCAACGCGAAAAACCTTACCTACCCTTGACATGTCCTGGAGGCCCCAGAGATGGGGCTGTGCCCGAAAGGGAACGGGAACACAGGTGATGCATGGCCGTCGCTGCAT
+
GGGGGGGGGGGGGGGGGGGGGGGGGGGGGGGGGGGGGGGGGGGGGGGGGGGGGGGGGGGGGGGGGGGGGGGGGGGGGGGGGGGGGGGGGGGGGGGGGGGGGGGGGGGGGGGGGGGGGGGGGGGGGGGGGGGGGGGGGGGGGGGGGGGGGGGGGG7FGGGGGGGGGGGGGGGGGGGGGGGGGGGGGGGGGDDEGGGGGGGGGGGGGGGGGGGGGGGGGFF>FGGGFDGCFGGFFFGGF?FGGDGGF?FBFD>)>BFFFFFFFFFBFF>?F?A>>FF???A0022337;??>FA
@M00689:251:000000000-CJTJ5:1:1101:19273:18156 1:N:0:8
CAGGATTAGATACCCTGGTAGTCCATGCCGTAAACGGTGGGCGCTAGGTGTAGGGGTCTTCCACGGCCTCTGTGTCGTAGCTAACGCATTAAGCGCCCCGCCTGGGGAGTACGGCCGCAAGGCTAAAACTCAAAGGAATTGACGGGGGCCCGCACAAGCGGCGGAGCATGTGGATTAATTCGATGCAACGCGAAGAACCTTACCTGGGCTTGACATACACCAGATCGCTGCAGAGATGTAGTTTCCCTTGTGGTTGGTGTACAGGTGATGCATGGCTGTCGCTGCAT
+
GGGGGGGGGGGGGGGGGGGGGGFFGGGGGGGGGGGGGGGGGGGGGGGGFGGGGFGGGGGGGGGGGGGGGGGGGGGGGGGGGFGGGGGGGGGGGGGGGGGGGGGGGGGGGCGGGGGGGGGGGGGGGGGGGGGGGGGGGGGGGGGGGGGGGGGGDGGGGGGGGGGGG5?FFG9EGCCGGGGF=CF9FGGFGGGGEEGGC8FGCCGGFCGGFGGEDEGGGFFGGF47*9CGF3)99*7>FFFGCFGGFFFDFFDGGFFFFFFFAB<D?/046<A>BF5)7>??F:0:624
@M00689:251:000000000-CJTJ5:1:1101:19293:18158 1:N:0:8
CAGGATTAGATACCCTGGTAGTCCATGCCGTAAACGGTGGGCGCTAGGTGTAGGGGTCTTCCACGGCCTCTGTGTCGTAGCTAACGCATTAAGCGCCCCGCCTGGGGAGTACGGCCGAAAGGCTAAAACTCAAAGGAATTGACGGGGGCCCGCAAAAGAGGCGGAGCAGGTGGATTAAGTCGATGAAACGCGAAGAACCTTACCGGGGCTGGACATACACAAGATCGATGCAGAGATGTAGTTTCCCTTGGGGTTGGTGTACAGGTGATGCATGGACGTCGCTGCATGTGGCT
+
CEEFFFGCEFFECEECEDFFGGFGFGFCFE;;C@CCFCFGGGEDEGEF,ECFFG@FFC8EFE9CBFG@FFFFFFGAF<AF?FFGGE7F7FFC?<F:FFEC@F7FGGGEF7E9FC7+>+6>CEF<ADFG,@DFGFGDFDA8FDCEGDGED*>:BC*<FC*=<FCDCCEC4<:B:75+?9+3*//;9+<9+/*/*7CEE0*;<E<@*:7C**/*/;6::??D*9FF*:7*0:9?F?C599**222;@*/)*0(7955992-.3*6<4*9<9A<<:@@))0(-39?B0:B)).)(.
@M00689:251:000000000-CJTJ5:1:1101:22554:18173 1:N:0:8
CAGGATTAGATACCCTGGTAGTCCACGCCGTAAACGTTGGGCGCTAGGTGTGGGATCCTTCCACGGATTCCGTGCCGCAGCTAACGCATTAAGCGCCCCGCCTGGGGAGTACGGCCGCAAGGCTAAAACTCAAAGGAATTGACGGGGGCCCGCACAAGCGGCGGAGCATGTTGCTTAATTCGACGCAACGCGAAGAACCTTACCAAGGTTTGACATGCAGGGAAAAGCCTCAGAGATGGGGTGTCCGTAAGGGTCCTGCACAGGTGCTGCATGGTCGTCGCTGCAT
+
GFFGGGFGGGGGGGGGFGGGGGGGCFFEFGGGGGGGGGGGGGGGDDEGFGGGGGGGGFGGGGFGGGGGG<FFGGGGGGGGGGGGGGGGGGGGFEEGE:EGGEGFFGGGG7F<FGGGGGEGGGGGGFDGGCGGGGGGDGGCDFEEGGGGGGGDGGGEGGGGGGEE5CEGFFEC?CFGFFEGFDFC5CEEEGCGEGGDCFFGG9<@CGGD9CCEG?F774*2>C<CCFFD4CG?FFFG4?FGG<G3;B@6578CD).4>275?@?:*/4<62:BB5@*8>B;9?6922
@M00689:251:000000000-CJTJ5:1:1101:8303:18181 1:N:0:8
CAGGATTAGATACCCTGGTAGTCCACGCCGTAAACGTTGGGCGCTAGGTGTGGGTCCCTTCCACGGGGTCCGTGCCGACGCTAACGCATTAAGCGCCCCGCCTGGGGAGTACGGCCGCAAGGCTAAAACTCAAAGGAATTGACGGGGACCCGCACAAGTAGCGGAGCATGTGGTTTAACTCGACGCAACGCGCAGAACCTTACCAGCCCTTGACATCCCGGTCGCGGACTCCAGAGACGGAGTTCTTCAGTTCGGCTGGACCGGAGACAGGTGCTGCATGGTTGTCGCTGCAT
+
GGGGGGGGGGGGGGGGGGGGGGGGGGGGGGGGGGGGGGGGGGGGGGGGGGGDGGGGGGGGGGGFEGGGGGGDGGGGGGGGGGGGGGGGGGGGGGGGGGGEFGGGGGGGGGGGGGGGGGGGGGGGGGGGGGGGGGGGFGGGGGGGGGGGGGGGGCEFGGGGGGGGGGGGGG:EGFGGGGGFFCFGDGGGGGEEGGGGGFGGGGGGG?FEGGGG=EFGGFFGGGGGGGG5>CC?F?*CFFCDDGDFFFFFF?DGDBF>?93>?@BF3B3152<A?FFFF4)64A2:?A:23:9?2
@M00689:251:000000000-CJTJ5:1:1101:22566:18191 1:N:0:8
CAGGATTAGATACCCTGGTAGTCCACGCCGTAAACGTTGGGCGCTAGGTGTGGGATCCTTCCACGGATTCCGTGCCGCAGCTAACGCATTAAGCGCCCCGCCTGGGGAGTACGGCCGCAAGGCTAAAACTCAAAGGAATTGACGGGGGCCCGCACAAGCGGCGGAGCATGTTGCTTAATTCGACGCAACGCGAAGAACCTTACCAAGGTTTGACATGCAGGGAAAAGCCTCAGAGATGGGGTGTCCGTAAGGGTCCTGCACAGGTGCTGCATGGTCGTCGCTGCAT
+
GGGGGGGGGGGGGGGGGGGGGGGGGGGGGGGGGGGGGGGGGGGGGGGGGGGGGGFFGGGGGGGGGGGGGGGGGGGGGGGGGGGGGGGGGGGGGGGGGGGGGGGGGGGGGGGGGGGGGGGGGGGGGGGGGGGGGGGGGGGGGGGGGGGGGGGGGGGGGGGGGGGGGGGGGGGGGGGGGGGGGGGGGGGGGGGG=EGGGGGGGGGGGGGGGGGGGGGGGFFGGGGGGGGGFGGFFFGGFFGGGGGGFFFFFB?GGFF?AFFFFF?<FFFFFD?FDFFFFFFFFFFF?A
@M00689:251:000000000-CJTJ5:1:1101:18734:18390 1:N:0:8
CAGGATTAGATACCCTGGTAGTCCACGCTGTAAACGTTGGGCGCTAGGTGTGGGATCCTTCCACGGATTCCGTGCCGCAGCTAACGCATTAAGCGCCCCGCCTGGGGAGTACGGCCGCAAGGCTAAAACTCAAAGGAATTGACGGGGGCCCGCACAAGCGGCGGAGCATGTTGCTTAATTCGACGCAACGCGAAGAACCTTACCTGGGTTTGACATATGCCGGAAAGCTGCAGAGATGTAGCCCCCGCAAGGTCGGTATACAGGTGATGCATGGTCGTCGCTGCAT
+
GGGGGGGGGGGGGGGGGGGGGGGGAFFGGGGGGGGGFGGGGGGGGGGGGGGGGGGGGGGGGGGGGGGGGGGGGGGGGGGGGGGGGGGGGGGGGGGGGGGGGGGGGGGEGGGGGGGGGGGGGGGGGGGGGGFGFGGGGGGGFGGFGGGGGGGGGGGGGGGGGGGGGGGGGGGFGGGGGGGFGFGGGDGGGGGGGGGGGFGGGGGGGGGD*;DGFFGGGFFGGGGGGGFFFGC@FFGGFFGGGGGFFBFFFFF39B5>>B?FFFA<67@AFF26<@*9>B?>;?B>04
@M00689:251:000000000-CJTJ5:1:1101:18740:18406 1:N:0:8
CAGGATTAGATACCCTGGTAGTCCACGCTGTAAACGTTGGGCGCTAGGTGTGGGATCCTTCCACGGATTCCGTGCCGCAGCTAACGCATTAAGCGCCCCGCCTGGGGAGTACGGCCGCAAGGCTAAAACTCAAAGGAATTGACGGGGGCCCGCACAAGCGGCGGAGCATGTTGCTTAATTCGACGCAACGCGAAGAACCTTACCTGGGTTTGACATATGCCGGAAAGCTGCAGAGATGTAGCCCCCGCAAGGTCGGTATACAGGTGATGCATGGTCGTCGCTGCAT
+
GGGGGGGGGGGGGGGGGGGGGGGGGGGGGGGGGGGGGGGGGGGGGGGGGGGGGGGGGGGGGGGGGGGGGGGGGGGGGGGGGGGGGGGGGGGGGGGGGGGGGGGGGGGGGGGGGGGGGGGGGGGGGGGGGGGGGGGGGGGGGGGGGGGGGGGGGGGGGGGDCGGGGGGGGGGGGGGGGGGGGGGGGGGGGGGGGGGGGGGGGGGGGGGGGG5EGGGG>FFGGGDDDGFGFGGFFFC9FFFGGGGCDBEFFFFGGFFFFFFFFFFFFFFD?BF9AFFFEFFB><?FF<
@M00689:251:000000000-CJTJ5:1:1101:6872:18413 1:N:0:8
CAGGATTAGATACCCTGGTAGTCCATGCCGTAAACGGTGGGCGCTAGGTGTAGGGGTCTTCCACGGCCTCTGTGTCGTAGCTAACGCATTAAGCGCCCCGCCTGGGGAGTACGGCCGCAAGGCTAAAACTCAAAGGAATTGACGGGGGCCCGCACAAGCGGCGGAGCATGTGGATTAATTCGATGCAACGCGACGAACCTTACCTGGGCTTGCCATACCCCAGATCGCTGCAGAGATGTAGTTTCCCTTGTTGTTGGTGTACAGGTGCTGCATGGCTTTCGCTGCAT
+
GGGGGGGGGFGGGGGGGGGGGGGGGGGGGGGGGGGGGGGGEFGGGEFGGGGGGGGGGGGGGGGGGGGEGGGFGGGGGGFGGGGGGGGGGGFEGGGGGGGGGGGFGGGC@F=E@EFGCGCGEGFG@FGGFGGGBDFEGGGG<FGCCFGEEGGCE7FCC,=FEF88EGE*AEF?C+<CC@@FG8?F+ACCF5EEG5*:EGGFGCGGG+*:CFGC38+:CF)6979*CF:CF3<F)9<*=BC:*:DFFFFAFF<**8@0:?:@2FA9)99)9)3(64<>5)()(--(40>
@M00689:251:000000000-CJTJ5:1:1101:8967:18426 1:N:0:8
CAGGATTAGATACCCCGGTAGTCCACGCCCTAAACGATGTGCACTAGGTGTTGGGCGTATTGACGCGCTCAGTGCCGCAGCTAACGCATTAAGTGCACCGCCTGGGGAGTACGGTCGCAAGATTAAAACTCAAAGGAATTGACGGGGGCCCGCACAAGCAGCGGAGCATGTGGTTTAATTCGAGGCAACGCGAAGAACCTTACCCAGGTTTGACATGCATTCGAAAACCGTGGAAACACGGTCCCCGAAAGGTGGATGCACAGGTGCTGCATGGCCGTCGCTGCAT
+
GGGGFGGFGGGGGGGGGGGGGGGGGGGGGGGGGGGGGGGGGGGGGGGGGGGG,EFGGGGGGGGGGGGGGGGGGGGGGGGGGGGGGGGGGGGGGGGGGGGGGGGGGGGGGGGGGGGGGGGGGGGGGGGGGGGGGGGGGGGGGGGGGGGGGEGGGGGGFGGGGGGGGGGGGGFGGFFFFGGGGGGGGEGFGGGGEGGGGGGGGGGGGGFFFGFEGFFGGFFGFGGGGGGGFGGFFFGGFFFGGGGGF5@>BB>FC:FFFD?FFF?:6??BF<?2<FF4<<11;BBB?B
@M00689:251:000000000-CJTJ5:1:1101:25396:18469 1:N:0:8
CAGGATTAGATACCCTGGTAGTCCATGCCGTAAACGGTGGGCGCTAGGTGTAGGGGTCTTCCACGGCCTCTGTGTCGTAGCTAACGCATTAAGCGCCCCGCCTGGGGAGTACGGCCGCAAGGCTAAAACTCAAAGGAATTGACGGGGGCCCGCACAAGCGGCGGAGCATGTGGATTAATTCGATGCAACGCGAAGAACCTTACCTGGGCTTGACATACACCAGATCGCTGCAGAGATGTAGTTTCCCTTGTGGTTGGTGTACAGGTGTTGCATGGCCGTCGCTGCAT
+
GGGGGGGGGGGGGGGGGGGGGGGGGGGGGGGGGGGGGGGGGGGGGGGGGGGGGGGGGGGGGGGGGGGGGGGGGGGGGGGGGGGGGGGGGGGGGGGGGGGGGGGGGGGGGGGGGGGGGGGDGGGGGGGGGGGGGGGGGGGGGGGGGGGGGGGGGGGGGGGGGGGGGGGGGGGGGGGGFGGGGGGGGGGGGGGGGGCGGGGGGGGGGGGGGGFGFGGGGFFGGGGGGGGGFGGFFBG77BGGGGGGFFFFFFFGGFFFFFFFFFFFFFFFFFFFFFFFFFBFFFFFF?A
@M00689:251:000000000-CJTJ5:1:1101:10331:18518 1:N:0:8
CAGGATTAGATACCCTGGTAGTCCATGCCGTAAACGGTGGGCGCTAGGTGTAGGGGTCTTCCACGTCCTCTGTGTCGTAGCTAACGCATTAAGCGCCCCGCCTGGAGAGTACGGTCGCAAGGCTAAAACTCAAAGGAATTGACGGGGGCCCGCACAAGCGGCGGAGCATGTGGATTAATTCGATGCAACGCGAAGAACTATACCTGGGCTTGACATAAACCAGATCGCTGCAGATATGTAGTTTCCATGGAGGTTGGTGTACAGGTGTTGCATGGCTGGAGCTACATCTTTCA
+
GEFGDGFGCFGGEF@FF@FFGEEFACCC@CFECGFGDFDE::FFECFDECFGF,@E,,,9C,CFB6,@,<FF<,C@@@FFF,,CFC+F:,C<CCF7+:7@B7+A@=E,:FF,C>,+8>=:CCF,,5<,:DDFFGGDEFGFFGG>=:7FC5**14*5>DF71=CEEEDF9FFC9:9B9C@F+*3++:<<+/*:E*CC<CF++039<+:C**7CFGG7D*7*7/5>C4:97DD4)****/0*::C:BFFB*))2*0)(((4)-/)6)9685048445757((((,)))-.-))-)
@M00689:251:000000000-CJTJ5:1:1101:7126:18525 1:N:0:8
CAGGATTAGATACCCTGGTAGTCCATGCCGTAAACGGTGGGCGCTAGGTGTAGGGGCCTTCCACGGCCTCTGTGTCGTAGCTAACGCATTAAGCGCCCCGCCTGGGGAGTACGGCCGCAAGGCTAAAACTCAAAGGACTTGACGGGGGCCCGCACAAGCGGCGGAGCATGCGGATTAATTCGATGCAACGCGAAGAACCTTACCTGGGCTTGACATACACCAGATCGCTGCAGAGCTGTAGTTTCCCTTGTGGTTGGTGTACAGGTGTTGCATGCCTGTCGCTGCAT
+
GGGGGGGGGGGGGGGGGGGGGGGGCEFGGGGGGGGGGGGG><FGGCGGFGGFGG,:C@@,CFFF@+C@@EF,FC9CCF8FGGD,FGGGGGAFFFGGGGGGGGGGFFECFF<FEFGGGGG7FGGGDG<,DFGGGCF8=,@FD9FGGEGCEGGGG*=CF8FGGGED5CEGGGCG5CEGF7<<FFFFEGG9CCGCCE>CGGGGE:FGF7CFDFGGGFGG7F669**/9D5C7*/?@FG*/6**:CGDFF*)*8:<D.>(2:(0)949)1)5<22.<F)9?=),2(4:BF)
@M00689:251:000000000-CJTJ5:1:1101:10343:18533 1:N:0:8
CAGGATTAGATACCCTGGTAGTCCATGCCGTAAACGGTGGGCGCTAGGTGTAGGGGTCTTCCACGGCCTCTGTGTCGTAGCTAACGCATTAAGCGCCCCGCCTGGGGAGTACGGCCGCAAGGCTAAAACTCAAAGGAATTGACGGGGGCCCGCACAAGCGGCGGAGCATGTGGATTAATTCGATGCAACGCGAAGAACTTTACCTGGGCTTGACATACACCAGATCGCTGCAGAGATGTAGTTTCCCTTGTGGTTGGTGTACAGGTGTTGCATGGCTGTCGCTGCAT
+
GGGGGGGGGGGGGGGGGGGGGGGGGGGGGGGGGGGGGGGGGGGGGGGGGGGGGGGGGGGGGGGGGGGGGGGGGGGGGGGGGGGGGGGGGGGGGGGGGGGGGGGGGGGGGGGGGGGDGGGGGGFGGGGGGGGGGGGGGGGGGGGGGGGGGGGGGGGDGGGGGGGGGGGGGGGGGGGGGGGGGGGGGGGGGGGGGGGGGGGGGGGGGGGGGGGGGGGGGFFGGGGGDFFDFGGFF?FG4?CGGGGGFFFFFFAFGFFFBB0>2=4<?F)4@BA74FFFF3?21<<6>BA
@M00689:251:000000000-CJTJ5:1:1101:14487:18537 1:N:0:8
CAGGATTAGATACCCTGGTAGTCCATGCCGTAAACGGTGGGCGCTAGGTGTAGGGGTCTTCCACGGCCTCTGTGTCGTAGCTAACGCATTAAGCGCCCCGCCTGGGGAGTACGGCCGCAAGGCTAAAACTCAAAGGAATTGGCGGGGGCCCGCACAAGCGGCGGAGCATGTGGATTAATTCGATGCAACGCGAAGAACCTTACCTGGGCTTGACATACACCAGATCGCTGCAGAGATGTAGTTTCCCTTGTGGTTGGTGTACAGGTGATGCATGGCCGTCGCTGCAT
+
GGGGGGGGGGGGGGGGGGGGGGGGGGGGGGGGGGGGGGGGGGGGGGGGGGGGGGGGGGGGGGGGGGGGGGGGGGGGGGGGGGGGGGGCGGGGFGGGGGGGGGGGGGGGGGGGGGGGGGGEGGGGFDGGGGGGGFD@EGGGGGGGGGGGGGGGGGGGGGGGGGEGGGGGGGGGGGGGGGGGGGGFGGGGGGGGCGGEGGGGGGFGGGGFCFGGGGCDCF6>9>FFGFCGFCDFF7CF?FGGGGGGFFFFFFFGGFF?FFFFFFAFF=?AFFFFF?FFFFBF>FBFFFA
@M00689:251:000000000-CJTJ5:1:1101:7130:18543 1:N:0:8
CAGGATTAGATACCCTGGTAGTCCATGCCGTAAACGGTGGGCGCTAGGTGTAGGGGCCTTCCACGTCCTCTGTGTCGTAGCTAACGCATTAAGCGCCCCGCCTGGGGAGTACGGCCGCAAGGCTAAAACTCACAGGAATTGACGGGGTCCCGCACACGCGGCGTAGCATGCGGATTAATTCGATGCAACGCTAGTATCCTTACCTGGGCTTGACATACACCAGATCGCTGCAGTGATGTAGTTTCCCTTGTGTTTTGTGTACAGGTGTTGCCTGGCTGTCTCTGCCT
+
GCEF,FEGFEFG<C@C6C;6<C6C6CC@668BFG9C,B<+@@@@:6@FC6;@6CCFGGCE@FAG@CCFEFF<F,C<8C=,6EF,CFGG7F9,,5+4>>FEG+B+49=++C<?4F74>CGCE7>FA,,,:@<F,,,@ADFG<9@F++5336@7@7<F,4*F:1C*=8C<:97F@*=;:<CC:5+?>8BFGE5***+3+0<C<9FGGG5**29:4@+?76=77**19*29.*9)0/*:=B77:::7?F4)=)6C*75((..5)96))1/4>8-)46.))0(4)6<43)4
@M00689:251:000000000-CJTJ5:1:1101:22948:18570 1:N:0:8
CAGGATTAGATACCCTGGTAGTCCATGCCGTAAACGGTGGGCGCTAGGTGTAGGGGTCTTCCACGGCCTCTGTGTCGTAGCTAACGCATTAAGCGCCCCGCCTGGGGAGTACGGCCGCAAGGCTAAAACTCAAAGGAATTGACGGGGGCCCGCACAAGCGGCGGAGCATGTGGATTAATTCGATGCAACGCGAAGAACCTTACCTGGGCTTGACATACACCAGATCGCTGCAGAGATGTAGTTTCCCTTGTGGTTGGTGTACAGGTGCTGCATGGCCGTCGCTGCAT
+
GGGGGGGGGGGGGGGGGGGGGGGGGGGGGGGGGGGGGGGGGGGGGGGGGGGGGGGGGGGGGGGGGGGGGGGGGGGGGGGGGGGGGGGGGGGGGGGGGGGGGGGGGGGGGGGGGGGGGGGGGGGGGGGGGGGGGGGGGGGGGGGGGGGGGGGGGGGGGGGGGGGGGGGGGGGGGGFGGGGGGGGGGGGGGGGGGGGGFGGGGGGGGGGGGGGDGGGGGFFFGGGGGGGDFGGFFFGGFFGGGGGGFFFFFFFGGFFFBFFF2@>AFFFBFFFBFFFFFEFFFFF?FFB
@M00689:251:000000000-CJTJ5:1:1101:15012:18572 1:N:0:8
CAGGATTAGATACCCTGGTAGTCCATGCCGTAAATGGTGGGCGCTAGGTGTAGGGGTCTTCCACGGCCTCTGTGTCGTAGCTAACGCATTAAGCGCCCCGCCTGGGGAGTACGGCCGCAAGGCTAAAACTCAAAGGAATTGACGGGGGCCCGCACAAGCGGCGGAGCATGTGGATTAATTCGATGCAACGCGAAGAACCTTACCTGGGCTTGACATGCACTAGAAAGCCGTAGAGATACGGCCCCCCTTGTGGTTGGTGTGCAGGTGTTGCATGGCCGTCGCTGCAT
+
GGGGGGGGGGGGGGGGGGGGGGGGGGFFFGGGGGGGGGGGGGGGGGGGGGGGGGGGGGGGGGGGGGGGGGGGGGGGGGGGGGGGGGGGGGGGGGGGGGGGGGGGGGGGGGGGGGGGGGGGGGGGGGGGGGGGGGGGGGGGGGGGGGGGGGGGGGGGGGGGGGGGGGGGGGGGFFGGGGGGGGGGGGGGGGGGGGGGGGGGGGGGGGGGGG4CGFGGGFFGGGGGFGGGFGGFF@GGF?F<DGGGFFFB>FA<DFF<9?FF(8<AFFFFFBA<9B>@FFFFFFB?;05
@M00689:251:000000000-CJTJ5:1:1101:20007:18575 1:N:0:8
CAGGATTAGATACCCTGGTAGTCCATGCCGTAAACGGTGGGCGCTAGGTGTAGGGGTCTTCCACGGCCTCTGTGTCGTAGCTAACGCATTAAGCGCCCCGCCTGGGGAGTACGGCCGCAAGGCTAAAACTCAAAGGAATTGACGGGGGCCCGCACAAGCGGCGGAGCATGTGGATTAATTCGATGCAACGCGAAGAACCTTACCTGGGCTTGACATACACCAGATCGCTGCAGAGATGTAGTTTCCCTTGTGGTTGGTGTATAGGTGCTGCATGGCCGTCGCTGCAT
+
GGGGGGGGGGGGGGGGGGGGGGGGGGGGGGGGGGGGGGGGGGGGGGGGGGGGGGGGGGGGGGGGGGGGGGGGGGGGGGGGGGGGGGGGGGGGGGGGGGGGGGGGGGGGGGGGGGGGGGGGGGGGGGGGGGGGGGGGGGGGGGGGGGGGGGGGGGGGGGGGGGGGGGGGGGFGGGGGGGGGGGGGGGGGGGGGGGGGGGGGGGGGGGGGGGGGGGGGGFFGGGFGGFFDFGGFFFGGFFFGGGGGFFFFFFFGGFFFFFFF<*:AFF?:?<<:AFFFFFF099:12>B
@M00689:251:000000000-CJTJ5:1:1101:24848:18591 1:N:0:8
CAGGATTAGATACCCTGGTAGTCCATGCCGTAAACGGTGGGCGCTAGGTGTAGGGGTCTTCCACGGCCTCTGTGTCGTAGCTAACGCATTAAGCGCCCCGCCTGGGGAGTACGGCCGCAAGGCTAAAACTCAAAGGAATTGACGGGGGCCCGCACAAGCGGCGGAGCATGTGGATTAATTCGATGCAACGCGAAGAACCTTACCTGGGCTTGACATACACCAGATCGATGCAGAGATGTAGTTTCCCTTGTGGTTGGTGTACAGGTGCTGCATGGCCGTCGCTGCAT
+
GGGGGGGGGGGGGFGGGGGGFFGFAFFGGGGGGFFGGFFGGDFEGGGGGDCEGGGGEFCC<@CFGFFGGGGEFGGGGDFGFGGGGG:F74EFFFFE>CGFEFEFDFGGGEEFGGEEFCEEGFFFFGGG9FCFFFFFFDF@AGGEGGGGGGGGGGDCGGGGGDEEGGDGFF+@C9@CFGCG:FGGEEFFFE5EEEGEF:C8FGDFGFGG::FGGFGDCFFCCGGG=*:57CC7=FF5@7?FGGGD@F6)95:FGF3434:FAFBFFF?>FA<?AFFFF>24662803)
@M00689:251:000000000-CJTJ5:1:1101:24840:18609 1:N:0:8
CAGGATTAGATACCCTGGTAGTCCATGCCGTAAACGGTGGGCGCTAGGTGTAGGGGTCTTCCACGGCCTCTGTGTCGTAGCTAACGCATTAAGCGCCCCGCCTGGGGAGTACGGCCGCAAGGCTAAAACTCAAAGGAATTGACGGGGGCCCGCACAAGCGGCGGAGCATGTGGATTAATTCGATGCAACGCGAAGAACCTTACCTGGGCTTGACATACACCAGATCGCTGCAGAGATGTAGTTTCCCTTGTGGTTGGTGTACAGGTGCTGCATGGCCGTCGCTGCAT
+
GGGGGGGGGGGGGGGGGGGGGGGGFGGGGGGGGGGGGGGGGGGGGGGGGGGGGGGGGGGGGGGGGGGGGGGGGGGGGGGGGGGGGGGGGGGGGGGGGGGGGGGGGGGGGGGGGGGGGGGGGGGGGGGGGGGGGGGGGGGGGGGGGGGGGGGGGGGGGGGGGGGGGGGGGGGGGGGGGGGCDEC?FGGGGGGGGGGDGGGGGGGGDFGGGGFEGGGGGFFG<GGGGGGGFGGFF?FFBFGGGFGGFFF4@FBGGFFFFFFFBFF9?F4?F>>BAFFFF>;BFFF?BF2
@M00689:251:000000000-CJTJ5:1:1101:12428:18662 1:N:0:8
CAGGATTAGATACCCTGGTAGTCCATGCCGTAAACGGTGGGCGCTAGGTGTAGGGGTCTTCCACGGCCTCTGTGTCGTAGCTAACGCATTAAGCGCCCCGCCTGGGGAGTACGGCCGCAAGGCTAAAACTCAAAGGAATTGACGGGGGCCCGCACAAGCGGCGGAGCATGTGGATTAATTCGATGCAACGCGAAGAACCTTACCTGGGCTTGACATACACCAGATCGCTGCAGAGATGTAGTTTCCCTTGTGGTTGGTGTACAGGTGGTGCATGGTCGTCGCTGCAT
+
GGGGGGGGGGGGGGGGGGGGGGGGGGGGGGGGGGGGGGGGGGGGGGGGFGGGGGGGGGGGGGGGGGGGGGGGGGGGGGGGGGGGGGGGGGGGGGGGGGGGGGGGGGGGDGGGGGGGGGGGGGGGGGGGGGGGGGGGGGGGGGGGGGGGGGGGGEGGGGGGGGGGGGGGGGGGGGGGGGGGGGGGGGGGGGGGGGGGGGGGGGGGGGGFGGGGGFGGGFFFDGFGGGGGFGGFF?C<FFGGGGGGFFFFFFBCGFF?>?BFFFFFFFFBEFFFFBF?@@B:9FF?FF<
@M00689:251:000000000-CJTJ5:1:1101:12409:18665 1:N:0:8
CAGGATTAGATACCCTGGTAGTCCATGCCGTAAACGGTGGGCGCTAGGTGTAGGGGTCTTCCACGGCCTCTGTGTCGTAGCTAACGCATTAAGCGCCCCGCCTGGGGAGTACGGCCGCAAGGCTAAAACTCAAAGGAATTGACGGGGGCCCGCACAAGCGGCGGAGCATGTGGATTAATTCGATGCAACGCGCAGAACCTTACCTGGGCTTGACATACACCAGATCGCTGCAGAGATGTAGTTTCCCTTGTGGTTGGTGTACAGTTGGTGCATGGTCGTCGCTGCAT
+
GGGGGGGGGFFGGGGGGGGGFGFGGGFGGGEGGGGGGGGGGGGGGGGGFFGGGGGGGGGFGGGGG7FGGGCFGGGGGGEGGGGGGGGGGGGGGFGGGGGGG7FFDGD7+FFCGGGGGG7FGGGGGGAFGFFGGGFGFGGFG<CFGGGGGGGCEGFGGGFGCDEG5?EGGGGGG++@<CFFGF?+<8@F?=EG*:EECFFGGFGGGGCGGGGGDFGDFF4DDGG<FG5<>*9@?@**=?GCFG>>8@F<4?ADDFFF0::7)1)6*8@(<1))6*)9@76166649:B
@M00689:251:000000000-CJTJ5:1:1101:7470:18670 1:N:0:8
CAGGATTAGATACCCTGGTAGTCCATGCCGTAAACGGTGGGCGCTAGGTGTAGGGGTCTTCCACGGCCTCTGTGTCGTAGCTAACGCATTAAGCGCCCCGCCTGGGGAGTACGGCCGCAAGGCTAAAACTCAAAGGAATTGACGGGGGCCCGCACAAGCGGCGGAGCATGTGGATTAATTCGATGCAACGCGAAGAACCTTACCTGGGCTTGACATACACCAGATCGCTGCAGAGATGTAGTTTACCTTGTGGTTGGTGTACCGGTGATGCATGGCCGTCGCTGCAT
+
GGGGGGGGGGGGGGGGGGGGGGGGGFGGEFGGGGGGGGGGGGGGGGGGFGGGGGGGGGGGFGGFGGGGGGGGGGGGGGD7DFGGGGGG7FGGGGGGGGGGDCGGGFGGGGGGGGGGGE7FGGGGGGFFFGGGFGGGGGGGGGGGGGDGGGGGGGGGFFFDG7*=EEGF97<EEG6EGGFG=CE@CEGGGGGEGEGGFFFF+<8CEGFGFF4CC+7CGFF45974*7CDFGD?F**9@6*7C0:>*9*)046FGFF26(,727)(083(*.62)/07?5(39>BF;(-
@M00689:251:000000000-CJTJ5:1:1101:20171:18695 1:N:0:8
CAGGATTAGATACCCTGGTAGTCCATGCCGTAAACGGTGGGCGCTAGGTGTAGGGGTCTTCCACGGCCTCTGTGTCGTAGCTAACGCATTAAGCGCCCCGCCTGGGGAGTACGGCCGCAAGGCTAAAACTCAAAGGAATTGACGGGGGCCCGCACAAGCGGCGGAGCATGTGGATTAATTCGATGCAACGCGAAGAACCTTACCTGGGCTTGACATACACCAGATCGCTGCAGAGATGTAGTTTCCCTTGTGGTTGGTGTACAGGTGATGCATGGCCGTCGCTGCAT
+
GGGGGGGGGGGGGGGGGGGGFGFCGGGGGGGEC<FFFFGGGGGGGGGGFGGGGGDGEGGGGFFFGGGGGGFGFFGGGGGGGGGFGEGGGDFGGGGGGGGGGGGGGGEFGGGGGGGGGGGGGGG8FGGGGGGGGGGGGGGGGGGGGGGGGGGGGEGGGDFGEGEEGGGGGGEFEFGGGGGCGG:AEGGGGGGGGGGGGGGGGGGGCGFFGGDECGFFGFFGGCFGFGGGFCGFF?DG=FGGGFGGFFFAFF4<D)>1>??FBFF<5*66FAAFF=FFFB1>9903((6
@M00689:251:000000000-CJTJ5:1:1101:10464:18706 1:N:0:8
CAGGATTAGATACCCTGGTAGTCCATGCCGTAAACGGTGGGCGCTAGGTGTAGGGGTCTTCCACGGCCTCTGTGTCGTAGCTAACGCATTAAGCGCCCCGCCTGGGGAGTACGGCCGCAAGGCTAAAACTCAAAGGAATTGACGGGGACCCGCACAAGCGGTGGAGCATGTGGTTTAATTCGATGCAACGCGAAGAACCTTACCTGGTCTTGACATCCTGGGAATCCCGTAGAGATATGGGAGTGCCGCAAGGAACCCAGAGACAGGTGTTGCATGGCTGTCGATGCAT
+
GGGGGGGGGGGGGGGGGGGGGGGGGGGGGGGGGGGGGGGGGGGGGGGGGGGGGGGGGGGFGGFFGGGFEGGGFGGGGFGGGGGGGGGGGGGGGGGGGGGGGGGGGGGGDEGGGGGGGGGGGGGGGGGGGGGGGGGGGGGFGGGGFGGGGGGGGGGGGGGGCFGGGGGGCGGGGGGGGGGGGGGGG>FFFGGGGGGGGGGGGFGGGGGGEGGGGGGFFFFGGFG<096<DGDFFFDFFFGFGGDD>F?BFFFGGFFFFB?@?@???F:<?A??FFF4:>:?F<-((-:A)
@M00689:251:000000000-CJTJ5:1:1101:7957:18716 1:N:0:8
CAGGATTAGATACCCTGGTAGTCCATGCCGTAAACGGTGGGCGCTAGGTGTAGGGGTCTTCCACGGCCTCTGTGTCGTAGCTAACGCATTAAGCGCCCCGCCTGGGGAGTACGGCCGCAAGGCTAAAACTCAAAGGAATTGACGGGGGCCCGCACAAGCGGCGGAGCATGGGGATTAATTCGATGCAACGCGAAGAACCTTACCTGGGCTTGACATACACCAGATCGCTGCAGAGATGTAGTTTCCCTGGTGGTTGGTGTACAGGTGATGCATGGCCGTCTCTGCGT
+
GFFGGGGGGFGGGFGGGGGGGGGGFGGGGGGGGGGGFEGGGGGGDEEFEFFGFGGGEGFGGGGGGGGGGGGGGGGGGGGGGGGGGGGFEGGFGFGGGDGGGGGGGGEGGEFGGGGGGGGGGFDCGGGFFCGFCFGGGFGGFGFEGGGGDDECG7CFGGGG@<EEGEDF+<*;>EC6CFG+CFF+@59E8=EECCGDGG8FG?FC<?C:58<EG8C7CFFG77FC99:C>D)9@FGC***7*:7C=4?A)>?FDD)((-47A*:A@6)66<<<AF>:<34((()))(-
@M00689:251:000000000-CJTJ5:1:1101:7969:18730 1:N:0:8
CAGGATTAGATACCCTGGTAGTCCATGCCGTAAACGGTGGGCGCTAGGTGTAGGGGTCTTCCACGGCCTCTGTGTCGTAGCTAACGCATTAAGCGCCCCGCCTGGGGAGTACGGCCGCAAGGCTAAAACTCAAAGGAATTGACGGGGGCCCGCACAAGCGGCGGAGCATGTGGATTAATTCGATGCAACGCGAAGAACCTTACCTGGGCTTGACATACACCAGATCGCTGCAGAGATGTAGTTTCCCTTGTGGTTGGTGTACAGGTGATGCATGGCCGTCGCTGAAT
+
GGGGGGGGGGGGGGGGGGGGGGFFGFGGGGGGGGGGGGGGGGGGGGGGGGGGGGGGGGGGGGGGGGGGGGGGGGGGGGGGGGGGGGGGGGGGFGGGGGGGGGGGGGGGGGGGGGGGGGGCFGGGEFGGGGGGGGGGGGGGGGGGGGGGGGGGGCGDGGFGGEGGGGGGCF0CGFGGGGGGFGFCGEGEFGGGGGGGGGGGGFFFFGGGGGFEDGGGFFFGGGGGF:FGFCDF)195=FCFGGGGFFFF4?BG3F>1>:1FA?B<49FA?AA2AFFFFFFFF>:<(5<
@M00689:251:000000000-CJTJ5:1:1101:7747:18747 1:N:0:8
CAGGATTAGATACCCTGGTAGTCCATGCCGTAAACGGTGGGCGCTAGGTGTGGGGGCCTTCCACGGCCTCTGTGTCGTAGCTAACGCATTAAGCGCCCCGCCTGGGGAGTACGGCCGCAAGGCTAAAACTCAAAGGAATTGACGGGGGCCCGCACAAGCGGCGGAGCATGTGGATTAATTCGATGCAAAGCGAAGAACCTTACCTGGGCTTGACATAAACCAGATCGCTGCAGAGATGTAGTTTCCCTTGTGGTTGGTTTACAGGTGATGCATGGCCGTCGCTGCAT
+
GGGGGGGGGGGGGGGGGGGGGGGGFGFFGGGGGGGGGGGGEGGGGGGGGGGDGGGGGGGGGGGGGGGEGGGGFGGGGGGGGGGGGDGDFGGGAE@FGGGGGGGCGGGCGGGGEEGGGGDEEGGGGGGGGGGGGGGFDGGGCFGGGGGCEGGGG*CFF>C<EGEGGDEEEF+<F++AFGCFC:C<EEG++<?=CC5;CGGFGGGGFG55ECD=F@FGG*97FG<9><C35*9?<8/2*=:***2??@F<*0:C3@F00((74BF27??>FAFFF4)>F59B>96((.4
@M00689:251:000000000-CJTJ5:1:1101:7370:18749 1:N:0:8
CAGGATTAGATACCCTGGTAGTCCACGCCGTAAACGGTGGGTACTAGGTGTGGGTTTCCTTCCTTGGGATCCGTGCCGTAGCTAACGCATTAAGTACCCCGCCTGGGGAGTACGGCCGCAAGGCTAAAACTCAAAGGAATTGACGGGGACCCGCACAAGCGGTGGATGATGTGGATTAATTCGATGCAACGCGAAAAACCTTACCTACCCTTGACATGTACGGAAGCCTGAAGAGATTCGGGTGTGCTCGAAAGAGAGCCGTAACACAGGTGCTGCATGGCCGTCGCTGCAT
+
GGGGGGGGGGGGGGGGGGGGGGGGGGGGGGGGGGGGGGGGGGGGGGGGGGGGGGGGGGGGGGGGGGGGGGGGGGGGGGGGGGGGGGGGGGGGFFGGGGGGGGGGGGGGGGGGGGGGGGGGGGGGGGGGGGGGGGGGGGGGEFGGGGGGGGGGGGGGGFFGGGGGGGGGGGGGGFFCFGGGGGGGGGGGGGGGGGGGGGGGGGGGGGGGGGGGGGGGGFF7CGDDGGGGFGGFF?F:6@FGGGGGFF?<FDFFGFF?BBF59>2?FFFBF?>BFFFFFFFF0269>FB<:12:
@M00689:251:000000000-CJTJ5:1:1101:7728:18754 1:N:0:8
CAGGATTAGATACCCTGGTAGTCCATGCCGTAAACGGTGGGCGCTAGGTGTGGGGGCCTTCCACGGCCTCTGTGTCGTAGCTAACGCATTAAGCGCCCCGCCTGGGGAGTACGGCCGCAAGGCTAAAACTCAAAGGAATTGACGGGGGCCCGCACAAGCGGCGGAGCATGTGGATTAATTCGATGCAACGCGAAGAAACTTACCTGGGCTTGAAATACACCAGATCGCTGCAGAGATGTAGTTTCCCTTGGGGTTGGTGTACAGGTGATGCATGGCCGTCGCTGCAT
+
GGGGGGGGGGGGGFGGGGGGGGGGGFGFGFGGGGGGGGFGGD@FGGGFFFGEEGGGGGGGGGGFGEF@FGGGGGGFGGGDF9EG<FF@:FDFGFCFGGDC:FEGGGG7CFGDEGGGGEEFGGFDFGGG,@FCFGGGGGGGGG,@FGGGDGGGGDFCFGGGGCEEEGEC6C<EGF?7FGFGGG?FGECC<ECE=CE8E6@FGCFE77CG5:FDC++:>??C55594<F::DDFFFFF@FC:DDFCFFFFF?(9CD39>:BF77<B46<<*))45BFFFF9>F6<BFFF
@M00689:251:000000000-CJTJ5:1:1101:7353:18761 1:N:0:8
CAGGATTAGATACCCTGGTAGTCCACGCCGTAAACGGTGGGTACTAGGTGTGGGTTTCCTTCCTTGGGATCCGTGCCGTAGCTAACGCATTAAGTACCCCGCCTGGGGAGTACGGCCGCAAGGCTAAAACTCAAAGGAATTGACGGGGACCGGAACAAGCGGTGGATGATGTGGATTCATTCGATGCAACGCGAAAAACCTTACCTACCCTTGACATGTACGGAAGCATGAAGAGATTCGGGTGTGCTCGAAAGAGAGCAGTAACCACGGTGCTGCATGGCCGTCGCTGAATCTT
+
GEGGGGGGGGGGGFFGFFGGGGFCEA@FGGGGGCFGGGGG>GCFGCEFFGGEGGGGD9<EFEEFFGD<CFDDCGGGDFC,6B<F9AF+CFCGGGFGFCGFGC+FDFGFDEFGCCGG>FC:CFFBDFGG,,DFGCFGDFFGGGDFCFGGDGE77*5>DC>FC@EEC*DFBFGGGGFFC,1C=CC@FC72>6555C*BBFE5C?BB9CF6FGGF<+70*/=CCGDGCCG**:0497F4B6774775.)9<*7>F*)04<F?4:@4<1**(71316?F4FF<042(4-638:(5<49)
@M00689:251:000000000-CJTJ5:1:1101:11988:18833 1:N:0:8
CAGGATTAGATACCCTGGTAGTCCATGCCGTAAACGGTGGGCGCTAGGTGTAGGGGTCTTCCACGGCCTCTGTGTCGTAGCTAACGCATTAAGCGCCCCGCCTGGGGAGTACGGCCGCAAGGCTAAAACTCAAAGGAATTGACGGGGGCCCGCACAAGCGGCGGAGCATGTGGATTAATTCGATGCAACGCGAAGAACCTTACCTGGGCTTGACATACACCAGATCGCTGCAGAGATGTAGTTTCCCTTGTGGTTGGTGTACAGGTGTTGCATGGCCGTCGCTGCAT
+
GGGGGGGFGGGGGGGGGGGGGGGGGGGGGGGEGFGGGGGGGGGGGGGGGGGGGGGGGGGGGGGGGGGGGGGGGGGGGGGGGGGGGGGGGGGGGGGGGGGGGGGGGGGGGGGGGGGGGGGGGGGGGFGFGFGGGGGGGGGGGGGGGGGGGGGGGEGGGGGGGGGDGGGGGGCGF7CGFGGGGGFGG>EGGGGGGGGGGFFGGGGGGFFFGGGGFCGGFF67FCFG462C;DG?F=<*84*:::CF4=@AF?4C<5FB6:17AFDF@F:3>06)6*<>637;;>??B(4
@M00689:251:000000000-CJTJ5:1:1101:20368:18840 1:N:0:8
CAGGATTAGATACCCTGGTAGTCCATGCCGTAAACGGTGGGCGCTAGGTGTAGGGGTCTTCCACGGCCTCTGTGTCGTAGCTAACGCATTAAGCGCCCCGCCTGGGGAGTACGGCCGCAAGGCTAAAACTCAAAGGAATTGACGGGGGCCCGCACAAGCGGCGGAGCATGTGGATTAATTCGATGCAACGCGAAGAACCTTACCTGGGCTTGACATACACCAGATCGCTGCAGAGATGTAGTTTCCCTTGTGGTTGGTGTACAGGTGCTGCATGGCCGTCGCTGCAT
+
FFGGGFGGFGGGGGGGGGGGGFFEGGGGGGF@FGGGGB@FGGGGFFEGFEFGFD@GFGGGGGFGEE7CEGGDFCFCEFF@FGGGGDDFGGGGFFEGGGGGGGGF+DFCFGGGGDGEDCGE7DFFGDFGGGFEGAC88D8FFE9CEF7FEGG@CEGGGGGF7<:@8:8F?CFF9@::AF7C7@G7+;@CCCC5==EEGGGFGGGC+0/:=FG5D89CCFFDFF<CGGDDF<CF46C5=FC70:FFF4?A=:49*)8(921>7F297=??F<??FF;@?>>F>FBFFFA
@M00689:251:000000000-CJTJ5:1:1101:12006:18841 1:N:0:8
CAGGATTAGATACCCTGGTAGTCCATGCCGTAAACGGTGGGCGCTAGGTGTAGGGGTCTTCCACGGCCTCTGTGTCGTAGCTAACGCATTAAGCGCCCCGCCTGTGGAGTACGGCCGCAAGGCTAAAACTCAAAGGAATTGACGGGGGCCCGCACAAGCGGCGGAGCATGTGGATTAATTCGATGCAACGCGAAGAACCTTACCTGGGCTTGACATACACCAGATCGCTGCAGAGAGGTAGTTTCCCTTGTGGTTGGTGTACAGATGTTGCATGACCGTCGCTGCAT
+
GFDGGGEGG9EFGGGG9FFCGGFEGFAEGEGGGFGGGFFGGGGGG+7,;,E@<,@@FGGF9FCE@+@FGGG8FAFGGGF7FFDCGCF:FGGG9C>CF@E7BFGD5?ED=EFFCC:>:CFD>FCG,ADFDGGDDFG,86>><EGGGCFGECECEEGGGGG*FFEEEGDGGGGGF<FCFECEF5<@CGGGFGGGG55*+CEGGGGG7+:*28759CFGG=F6C3CFFCF3><DFF654)7>D=FFGFFF284-757>?6:B>AF<9*9@6@)5<<F*)97:(((830(6
@M00689:251:000000000-CJTJ5:1:1101:27199:18849 1:N:0:8
CAGGATTAGATACCCTGGTAGTCCATGCCGTAAACGGTGGGCGCTAGGTGTAGGGGTCTTCCACGGCCTCTGTGTCGTAGCTAACGCATTAAGCGCCCCGCCTGGGGAGTACGGCCGCAAGGCTAAAACTCAAAGGAATTGACGGGGGCCCGCACAAGCGGCGGAGCATGTGGATTAATTCGATGCAACGCGAAGAACCTTACCTGGGCTTGACATACACCAGATCGCTGCAGAGATGTAGTTTAACTTGTGGGTGGTGTACAGGTGCTGCATGGTCGTCGCTGCAT
+
FGGGFGGGGGGGFFGFFGGGGGGGECFGFEFCCFFEGGFGGGEEGEFGFGEGGGGGG>FGGGAFFGG7CFGGGGGGGFGGGGGGGGCGGGGGFGGF@FGFGGGEFGGGGGGGGGFGGGGG@FGGGDFG9BFDFFFGFFGGGGFGEGGDGCE7BCFGFGCFEGGDGGDGGG7CEC?+<C+<?E7<CEGG65=ECEDGG*:;CFCCCC=FGGGGGCFFC@?F<DGGFCCDFD3?F@**9=DGG>GC**16*1<DC3<?9??FFFF95?F0F>??>FFFFF;FFF??>F<
@M00689:251:000000000-CJTJ5:1:1101:19698:18854 1:N:0:8
CAGGATTAGATACCCTGGTAGTCCATGCCGTAAACGGTGGGCGCTAGGTGTAGGGGTCTTCCACGGCCTCTGTGTCGTAGCTAACGCATTAAGCGCCCCGCCTGGGGAGTACGGCCGCAAGGCTAAAACTCAAAGGAATTGACGGGGGCCCGCGCAAGCGGCGGAGCATGTGGATTAATTCGATGCAACGCGAAGAACCTTACCTGGGCTTGACATACACCAGATCGCTGCAGAGATGTAGTTTCCCTTGTGGTTGGTGTACAGGTGATGCATGGTCGTCGCTGCAT
+
GGGGGGGGGGGGGGGGGGGGGGGGGGGGGGGGGGGGGGGGGGGGGGGGGGGGGGGGGGGGGGGGGGGGGGGGGGGGGGGGGGGGGGGGGGGGGGGGGGGGGGGGGGGGGGGGGGGGGGGGGGGGGGGGGGGGGGGGGGGGGGGGGGGGGGGGGGGGGGGGGGGGGGGGGGGGGGGGGGGGGGGGGGGGGGGGGEGGGGGGGGGGGGGGGGGGGGGGGFFGGGGGGGGGFGGFFFGGFFGDGGGGFFFFFFFGGFFFFFFFFFFFFF@BFFFFFFFFFFFBFB??>FF
@M00689:251:000000000-CJTJ5:1:1101:27184:18861 1:N:0:8
CAGGATTAGATACCCTGGTAGTCCATGCCGTAAACGGTGGGCGCTAGGTGTAGGGGTCTTCCACGGCCTCTGTGTCGTAGCTAACGCATTAAGCGCCCCGCCTGGGGAGTACGGCCGCAAGGCTAAAACTCAAAGGAATTGACGGGGGCCCGCACAAGCGGCGGAGCATGTGGATTAATTCGATGCAACGCGAAGAACCTTACCTGGGCTTGACATACACCAGATCGCTGCAGAGATGTAGTTTCCCTTGTGGTTGGTGTACAGGTGCTGCATGGTCGTCGCTGCAT
+
GGGCGGGGGGGGGFGGGGGGGGGGFGFGGGGGEGGGGFCFGGGGGGGGGGGGGFEGDGGGGGGGGGGGDFGGGGAFGGGGGGGGGGGGGGGGGGGGGGGGGEGGGGGGGGGGGGGGGGGGGGGGGGGGGGGGGGGFGGGGGGGGGEGGGGGGGGGGGFDGGGGGGGGFFGGGGCGGGGGGGGGGGGFGGGGGGGGGGFGGGGGGGGGGGGGGGGGCF@FGGGCGGGGDFDGFFFG4@FGGG7>FF4?AFFAGD>FFFFFFFFA<)99:BBBF96FFFFFBFBFB0(.
@M00689:251:000000000-CJTJ5:1:1101:6926:18873 1:N:0:8
CAGGATTAGATACCCTGGTAGTCCATGCCGTAAACGGTGGGCGCTAGGTGTAGGGGTCTTCCACGGCCTCTGTGTCGTAGCTAACGCATTAAGCGCCCCGCCTGGGGAGTACGGCCGCAAGGCTAAAACTCAAAGGAATTGACGGGGGCCCGCACAAGCGGCGGAGCATGTGGATTAATTCGATGCAACGCGAAGAACCTTACCTGGGCTTGACATACACCAGATCGCTGCATAGCTGTAGTTTCCCCTGTGGTTGGTGTCCAGGTGATGCATGGTTTTCGCTGCAT
+
GGGGGGFGGEFGGGGGGGGFGFGGGE<FGGGGGFFE7F@EDGEGGEGGGGGGGGGGFGFGGGFGGGGGGGFFGCCEFG<FFGCEGGGGGGGC<FEGGGGGGGGFGGGGGG8FEDGGGGEGGGFGGFFAFGGGGAFDFFGG9,FFGCF>EGGDGBFEG><*<B8CEGGGGGGGF+<<E9@FF=?CCGG?FEGDE5CCFGGGGGGF:<>EFGGE5<9C*=4CF3CF6FGDF5D)*9C*16?FGFDG47F0>33*5>549?<F)@2:)07)1)6)6=)9@)4.3214(()
@M00689:251:000000000-CJTJ5:1:1101:12809:18890 1:N:0:8
CAGGATTAGATACCCTGGTAGTCCACGCCGTAAACGATGATTGCTAGCCGTTGGGCAGCTTGCTGTTCAGTGGCGCAGCTAACGCATTAAGCAACCCGCCTGGGGAGTACGGCCGCAAGGTTGAAACTCAAAGGAATTGACGGGGGCCCGCACAAGCGGTGGAGCATGTGGTTTAATTCGACGCAACGCGCAGAACCTTACCAGGGTTTGACATCCTGCGACCGCTCCTTAATAGGAGTTTTCCCGCAAGGGACGCAGAGACAGGTGCTGCATGGCCGTCGCTGCATCGGTCT
+
GGGGGGGGGGGGGGGGGGGGGGGGGGGGGGGGGGGGGGGGGGGGGGGGGGGGGGGGGGGGGGGGGGGGGGGGGGGGGGGGGGGGGGGGGGGGGGGGGGGGGGGGGGGGGGGGGGGGGGGGGGGGGDGGGGGGGGGGGGGGGGGGGGGGGGGEGGGGGGGGGGGGGGGGGGGEGGGGGGFGGGDGDDGGGGGGGGGGGGGGGGGGGGGFCEGGGGGGGFFGGGDDGDGGFGGFFFGGFFGGGGGGFED>FFFD75<1(-1<?FFFF?6:FADFAFF@479699:?>?<)(((-2
@M00689:251:000000000-CJTJ5:1:1101:19804:19099 1:N:0:8
CAGGATTAGATACCCTGGTAGTTCATGCCGTAAACGGTGGGCGCTAGGTGTAGGGGTCTTCCACGGCCTCTGTGTCGTAGCTAACGCATTAAGCGCCCCGCCTGGGGAGTACGGCCGCAAGGCTAAAACTCAAAGGAATTGACGGGGGCCCGCACAAGCGGCGGAGCATGTGGATTAATTCGATGCAACGCGAAGAACCTTACCTGGGCTTGACATACACCAGATCGCTGCAGAGATGTAGTTTCCCTTGTGGTTGGTGTACAGGTCCTGCATGGTCGTCGCTGCAT
+
GGGGGGGGGGGGGGGGGGGGGGGGGGGGGGGGGGGGGGGGGGGGGGGGGGGGGGGGGGGGGGGGGGGGGGGGGGGGGGFGGGGGGGGGGGGGGGGGGGGGGGGGGGGGGGGGGGGGGGEGGGGGGGGGGGGGGGGF=FGGGGGGGGGGGGGGGGGGGGGDGGGGGGGGGGGGGFF@CEGGGG7CFECGGGGG5CEGGGGGGGGGGGGGGFFGFF?FGFFGG<FCFG5CFDGFF6D*=FC**:FFFFFA6FBG*>F<((-<7@4<)/).7)(4>6)19>4((43(48A
@M00689:251:000000000-CJTJ5:1:1101:26052:19173 1:N:0:8
CAGGATTAGATACCCTGGTAGTCCATGCCGTAAACGGTGGGCGCTAGGTGTAGGGGTCTTCCACGGCCTCTGTGTCGTAGCTAACGCATTAAGCGCCCCGCCTGGGGAGTACGGCCGCAAGGCTAAAACTCAAAGGAATTGACGGGGGCCCGCACAAGCGGCGGAGCATGTGGATTAATTCGATGCCACGCGAAGAACCTTACCTGGGCTTGACATACACCAGATCGCTGCAGAGATGTAGTTTCCCTTGTGGGTGGTGTACAGGTGATGCATGGCTGTCGCTGCAT
+
GGGGGGGGGGGGGGGGGGGFGGGGGGGGGGGGGGGGGGGGGFEGGFFFGGGFGGGGFCFGGFGFCDGGGGGGGGGGGGGGGGGCFGEG>F<ECFGGFGGGGGGGGGGGEGFGGGGGGGGGDGGFGGGGGGGGGFFGCFG@FFGGGGGGGF7CGGGG:C7FGCEECGGGFFGGGC+<CF?EDDCFG:89EE:CEGGGGE8*<?<E7CFGCFDCCCFGFF4C<FCGGG5187DFF*12*9:?DFCF=69>*75DC)8312:FBF<<?*0)94>BBFFF4@B)-(1:>FA
@M00689:251:000000000-CJTJ5:1:1101:26034:19177 1:N:0:8
CAGGATTAGATACCCTGGTAGTCCATGCCGTAAACGGTGGGCGCTAGGTGTAGGGGTCTTCCACGGCCTCTGTGTCGTAGCTAACGCATTAAGCGCCCCGCCTGGGGAGTACGGCCGCAAGGCTAAAACTCAAAGGAATTGACGGGGGCCCGCACAAGCGGCGGAGCATGTGGATTAATTCGATGCAACGCGAAGAACCTTACCTGGGCTTGACATACACCAGATCGCTGCAGAGATGTAGTTTCCCTTGTGGTTGGTGTACAGGTGATGCATGGCTGTCGCTGCAT
+
GGGGGGGGGGFGGGGGGGGGGGGFGGGGGGGGGGGGGGGGGGGGGGGGGGGFGGGGGGGGGGGGGGGGGGGGGGGGGGGGGGGGGGGGGGGGGGGGGGGGGGGGGGGGGGGGGGGGGGGGGGGGGGGGGGGGGGGGGGGGGGGGGGGGGGGGGGGGGGGGGGGGGGGEGGGGGGGGGGGGGGGGGGGGGGGGG=EGGGGGGGGGGGGGGGGGGGGGGFFGF3>FGGGGFGGFFFGGFFGGGGGGFFFDFFFGGFFBFFFFFFBAFFF<F>A<>FF>FB?FFFBFFFF
@M00689:251:000000000-CJTJ5:1:1101:5686:19180 1:N:0:8
CAGGATTAGATACCCTGGTAGTCCACGCCGTAAACGATGTCGACTTGGAGGTTGTGCCCTTGAGGCGTGGCTTCCGGAGGTAACGCGTTAAGTCGACCGCCTGGGGAGTAAGGCCGCCAGGTTAAAACTTAAATGAATTTACGGGGGCCCGCACCGGCGGTCGATGATGTGGATTAATTCCAAGCAAAGCGAATAAACTTACCTACCCTTGACATGTACGGAAGACTCCAGGGATGCGGGTGTGCCCGAAAGGGGGCCTAAACACAGGTGATGCATGGCCGTCGCTGCAG
+
GGGGGGGGGGGGGFG<FGGGGGGGCFGGGGGGGGGGGGGGF,FFGCGG,C7F,CF:,66CCFC,EFECC7:<C,E6=,6+45C=78+4@+B?,,B:BG++C++BBF+:B,,,5,33++@3F:>,CBFB,,3CFAA3@,@,3=+@FG7>:FC814*4*4**1*44=C++<<CF+<C+A+<2*+++*;F0+65*:577+<+3++<++0**3;9+*0+**0**)**)*209)96)0<*/)09)))1*/971)>6DC5)(49,))*(.5784B7)))/0*/>?0(76(-((-((
@M00689:251:000000000-CJTJ5:1:1101:26045:19194 1:N:0:8
CAGGATTAGATACCCTGGTAGTCCATGCCGTAAACGGTGGGCGCTAGGTGTAGGGGTCTTCCACGGCCTCTGTGTCGTAGCTAACGCATTAAGCGCCCCGCCTGGGGAGTACGGCCGCAAGGCTAAAACTCAAAGGAATTGACGGGGGCCCGCACAAGCGGCGGAGCATGTGGATTAATTCGATGCAACGCGCAGAACCTTACCTGGGCTTGACATACACCAGATCGCTGCAGAGCTGTAGTTTCCCTTGTGGTTGGTGTACAGGTGATGCATGGCTGTCGCTGCCT
+
GFGGFGGGGEFGEGGGGGGGGGGGGFEGFGG@EFGCFGCFGGGGGDGGGGGGGGGGGGGGGGGFGGEGGGGGGGGGGGCFFGGGFEGGGGGGGGGD@CGGGEGFDGGGGGGGGDDCGGE7CFGGFGFDFFD,BFCFCFGGGFFGGGG77FEGG8FFC5CC<FGDCEG5CGGG7?FCE79CFD7EGGG+<=:=*:/?C88FGFGFGDGGGGGGGGGFFFFGGC1CFDFGFGD@F4F*9/:>*?7FFFFA??BGGFFB;?BFB*).7BF9*)6<AF>:5>B<<6?B0(,
@M00689:251:000000000-CJTJ5:1:1101:12968:19289 1:N:0:8
CAGGATTAGATACCCTGGTAGTCCATGCCGTAAACGGTGGGCGCTAGGTGTAGGGGTCTTCCACGGCCTCTGTGTCGTAGCTAACGCATTAAGCGCCCCGCCTGGGGAGTACGGCCGCAAGGCTAAAACTCAAAGGAATTGACGGGGGCCCGCACAAGCGGCGGAGCATGTGGATTAATTCGATGCAACGCGAAGAACCTTACCTGCGCTGGACATACACCAGATAGCTGCAGAGAGGTAGTTTCCCTTGTGGTTAGGTTACAGGTGGTGCATGTTTGTCGCTGCATCTGGAT
+
G@<FFGCGGGGGFFFCEDF<EFFGAFFE<@B,BFEG7F<BCCFGGDEEFGFG,CCGCCFF@FAF@B7@FCFGGGGGCFFGDFFGAFE@7?,?FF=+@=F=EC+?DFDGG:F?@>:F+=BB:F<F<<FD>CFGGCCAE@EFGGC+CEB>BF8CE7<F@F:CC7:8EEEGD?C7<<C+<9:C7EC+@C?7@EGG=GGCFDFCCGG6++*27=)*9E?*0/=**7959*2*9*9696**)00**20*9*74*..7>7)).()*.6:>)9??F:A))***171-((4192)6<)5))
@M00689:251:000000000-CJTJ5:1:1101:12963:19307 1:N:0:8
CAGGATTAGATACCCTGGTAGTCCATGCCGTAAACGGTGGGCGCTAGGTGTAGGGGTCTTCCACGGCCTCTGTGTCGTAGCTAACGCATTAAGCGCCCCGCCTGGGGAGTACGGCCGCAAGGCTAAAACTCAAAGGAATTGACGGGGGCCCGCACAAGCGGCGGAGCATGTGGATTAATTCGATGCAACGCGAAGAACCTTACCTGGGCTTGACATACACCAGATCGCTGCAGAGATGTAGTTTCCCTTGTGGTTGGTGTACAGGTGGTGCATGGTTGTCGCTGCAT
+
GGGGGGGGGGGGGGGGGGGGGGGGGGGGGGGGGGGGGGGGGGGGGGGGGGGGGGGGGGGGGGGGGGGGGGGGGGGGGGGGGGGCGG+FGGGGGGGGGGGGGGGGGGGEGGGGGGGGGGGGGGGGGGGGGGGGGGGGGGGGGGGGGGGGGGGGGGGGGFGEGGGGGGGGGGGGGGGGGGGGGGGGGGGGGGGGGGGGGGGGGGGGGGGGGGGGGGGDDFFGGGFGGGGGFGGF:6CF?FGGGGGGFFFAFFBDDFFF><:FAFBAFFFFF?A3<FFFFFFDFF<?F0<
@M00689:251:000000000-CJTJ5:1:1101:8660:19315 1:N:0:8
CAGGATTAGATACCCTGGTAGTCCATGCCGTAAACGGTGGGCGCTAGGTGTAGGGGTCTTCCACGGCCTCTGTGTCGTAGCTAACGCATTAAGCGCCCCGCCCGGGGAGTACGGCCGCAAGGCTAAAACTCAAAGGAATTGACGGGGGCCCGCACAAGCGGCGGAGCATGTGGATTAATTCGATGCAACGCGAAGAACCTTACCTGGGCTTGACATACACCAGATCGCTGCAGAGATGTAGTTTCCATTGTGGTTGGTGTACAGGTGGTGAATGGCCGGCGCTGCAT
+
GCGGGGFGGGFFGF?CCDF<EEFFGGGFEEFGFGDF7FGGGGGGGGGG@CCCFCDGCFD9FGCGGGDGGFGG<FEFFGGGCECCEFEF>FGGGFGGGGG@FFGEDEGGGGFFFEGGGF7:FGGCF<CFGGGGC>BEFGGCFGGDG>CFDCGGGGGGGGFGGGCE5:CCFGGGGCFGGFCFC*<<CEGGGCCEGCEEE:FGGGCECEDC5CCEGGGGGFFGC<CF=4CD:9>FFF3F4?F*:::*/=1.*16CGFFF>3:FD6..)966B<)45@9)9B,4(4399B<
@M00689:251:000000000-CJTJ5:1:1101:12978:19319 1:N:0:8
CAGGATTAGATACCCTGGTAGTCCATGCCGTAAACGGTGGGCGCTAGGTGTAGGGGTCTTCCACGGCCTCTGTGTCGTAGCTAACGCATTAAGCGCCCCGCCTGGGGAGTACGGCCGCAAGGCTAAAACTCAAAGGAATTGACGGGGGCCCGCACAAGCGGCGGAGCATGTGGATTAATTCGATGCAACGCGACGAACCTTACCTGGGCTTGACATCCACCAGATCGCTGCAGAGATGTAGTTTCCCTTGTGGTTGGTGTACAGGTGGTGCATGGTTGTCGCTGCAT
+
GFFGFGGGFGGGGGGGGGGGGGGFGGGGGGGGGGGGGGGGGGGGGGGGGGGGGGGGGGGGGGGGCGEGGGGGGGGGGGGGGGFGGGGGGGDFFGGGGGGGGGGGGGGGGGGGGGGGGGGGGGGGGBF9FGGGGDFGGGGGGFGGGGGGGGGEGGGGG8FFEEEEGDEGFC+9C90:FFFGGGGD?CFFGGGGG*7EEGGGGGGGGGGGFEGGFEC7*8FF4CFC=CCCFGGFF?F<F?C*?CGGFF64?7<GGFFF96153@9<:FFBDBA0)=FFB)4AB<-4>BF
@M00689:251:000000000-CJTJ5:1:1101:20300:19489 1:N:0:8
CAGGATTAGATACCCTGGTAGTCCATGCCGTAAACGGTGGGCGCTAGGTGTAGGGGTCTTCCACGGCCTCTGTGTCGTAGCTAACGCATTAAGCGCCCCGCCTGGGGAGTACGGCCGCAAGGCTAAAACTCAAAGGAATTGACGGGGGCCCGCACAAGCGGCGGAGCATGTGGATTAATTCGATGCAACGCGAAGAACCTTACCTGGGCTTGACATACACCAGATCGCTGCAGAGATGTAGTTTCCCTTGTGGTTGGTGTACAGGTGATGCATGGCCGTCGCTGCAT
+
GGGGGGGGGGGGGGGGGGGGGGGGGGGGGGGGGGGGGGGGGGGGGGGGGGGGGGGGGGGGGGGGGGGGGGGGGGGGGGGGGGGGGGGGGGGGGGGGGGGGGGGGGGGGGGGGGGGGGGGGGGGGGGGGGGGGGGGGGGGGGGGGGGGGGGGGGGGGGGGGGGGGGGGGGGGGGGGGGGGGGGGGGGGGGGGGGGGGGFGGGGGGGGGGGGGGGGGGGFFGFFGGGGGGFGGFFFC9@FFFG7CFFFFAFFFGGFFF>FBF<FFBFFFFFFFFBFF@FF>FFFFF>?A
@M00689:251:000000000-CJTJ5:1:1101:10311:19516 1:N:0:8
CAGGATTAGATACCCTGGTAGTCCACGCCCTAAACGATGATTACTCGATCTCAGCGATACACTGTTGGGGTCTATGTGAAAGCATTAAGTAATCCACCTGGGGAGTACGATCGCAAGATTGAAACTAAAAGGAATTGACGGGGGTCCGCACAAGCGGTGGAGCATGTGGTTCAATTCGATGGTACGCGAGGAACCTTACCTGGGCTCGAATGCAAGGAGACCGATCCTGAAAGGGGTCTTCCCCGCAAGGGGCTGCGTGTAAGGTGTTGCATGGCCGTCGCTGCATATGTCTGTT
+
FFGGGGGGGGGGG9FGGGGGGGGGFEGGGGGGGGGEGGFGEECFGFFFFEFGGFGGCFE7EFFCEFGFDEGEGGGEFAFFGGCGEECFGGCFGGFGGGGGFCE?FFFGF7=FGGGGGGFCFGG,AF,B=,CCEFGFDFCFGEGGG+@CC:EGGGGCEEECEFGG@9DCFFGGFFGC9D,D@E;DFGD:*:*CFG58;9<<?CCFG**2/=CFDCFFDA:FCC7<9/:*97C=@@GDEDC>FCG<;)0(75197>>((4:><?4)//9(74>))7<6>36,2:?90)))-564)6:
@M00689:251:000000000-CJTJ5:1:1101:12182:19531 1:N:0:8
CAGGATTAGATACCCTGGTAGTCCATGCCGTAAACGGTGGGCGCTAGGTGTAGGGGTCTTCCACGGCCTCTGTGTCGTAGCTAACGCATTAAGCGCCCCGCCTGGGGAGTACGGCCGCAAGGCTAAAACTCAAAGGAATTGACGGGGGCCCGCACAAGCGGCGGAGCATGTGGCTTAATTCGATGCAACGCGAAGACCCTTACCTGGGCTTGACATACACCAGATCGCTGCAGCGATGTAGTTTCCCTTGTGGTTGGTTTACAGGTGCTGCCTGGCCGTCTCTGCAT
+
GGGGGGGGGGGGGGGGGGGGGGGGGGGGGGGGGGGGGGGGGGGGGGGGGGGGGGGGGEGGGGGGGGGGGGGGFGGGGGGGFGGGGGGGGGGGGGCGGGGGGGGGGGG:CFFGEEGGGGGEC<FFFGGGGGGFGGGFGFEEFFGGGGGGCFGDEBC7,2C*C<1:C*:/CCF9+//;CCCFFC+<CEG7CEECEEEE*;8EC+ACGFD5CGF=*<+:*9=FFG5>FGGGF*C@)0137)9>FFFGFFFAF5473>:(-,(03897FF)47).(5*7F:399(2:-8:2
@M00689:251:000000000-CJTJ5:1:1101:27265:19545 1:N:0:8
CAGGATTAGATACCCTGGTAGTCCATGCCGTAAACGGTGGGCGCTAGGTGTAGGGGTCTTCCACGGCCTCTGTGTCGTAGCTAACGCATTAAGCGCCCCGCCTGGGGAGTACGGCCGCAAGGCTAAAACTCAAAGGAATTGACGGGGGCCCGCACAAGCGGCGGAGCATGTGGATTAATTCGATGCAACGCGAAGAACCTTACCTGGGCTTGACATACACCAGATCGCTGCAGAGATGTAGTTTCCCTTGTGGTTGGTGTACAGGTGCTGCATGGCCGTCGCTGCAT
+
GGGGCGGFGGGGGFGGGGGGGGGGGGGGGGGEGGFGGGGGGGGGGGGGGGGGGGGGGGGGGGGGGGGGGGGGGGGGGGGGGGGGGGGGGGGGGGGGGGGGGGGGGGGGGGGGGGGGGGGGGGGGGGGGGGGGGGGGGGGGGGGGGGGGGGGGGGGGGGFF7FEGGGGGGGGGGGFGGGGGGGGGGGGGGEGGGGGGGGGGGGGGGFGGDFFGGGGGGFFFGGGGGGGGFGGFF=CFFFGGGGGFFFFBFFFFG>FFFF?FFF>BFFFFFFFFFFF>FBB29;FFFF2
@M00689:251:000000000-CJTJ5:1:1101:19667:19612 1:N:0:8
CAGGATTAGATACCCTGGTAGTCCACGCCCTAAACGATGTCAACTAGGTGTTGGGGAAGCGATTTCTCAGTACCGCAGCTAACGCGTGAAGTTGACCGCCTGGGGAGTACGGTCGCAAGATTAAAACTCAAAGGAATTGACGGGGACCCGCACAAGCGGTGGATGATGTGGATTAATTCGATGCAACGCGAATAACCTTACCTACCCTTGACATGTACGGAAGCCCTCAGAGATGGGGGTGTGCCCGAAAGGGAGCCGTAACACAGGTGGTGCATGGCCGTCGCTGCAT
+
GGGGFGGGGGGGGGGGGGGGGGGGGGGGGGGGGGGGGGGGGGGGGGGGGGGGGGGGGFGGGGGGGGGGGGGGGGGGGGGGGGGGGGGGGGGGGGGGGGGGGGGGGGGGFGGGGGGGGEGGGGGGGGGGGGGGGGGGGGGGGGGGGGGGGGGGGGFGGGGGGGGGGGGGGGGDGGGGGGGGGGGGGGGGGGGGGGGGGGGGGGGGGGGGGGGGGGGGGFFGGGGGGGGGFGF?:@CFFFGGGGGGFFEBFFFGGFFFFBFFFFFBFFFBFFFFFFF4F>?>FFFFFFFFF
@M00689:251:000000000-CJTJ5:1:1101:8394:19615 1:N:0:8
CAGGATTAGATACCCTGGTAGTCCATGCCGTAAACGGTGGGCGCTAGGTGTAGGGGTCTTCCACGGCCTCTGTGTCGTAGCTAACGCATTAAGCGCCCCGCCTGGGGAGTACGGCCGCAAGGCTAAAACTCAAAGGAATTGACGGGGGCCCGCACAAGCGGCGGAGCATGTGGATTAATTCGATGCAATGCGAAGAACCTTACCTGGGCTTGACATACACCAGATCGCTGCAGAGATGTAGTTTCCCTTGTGGTTGGTGTACAGGTGCTGCATGGTTGTCGCTGCAT
+
GGGGGGGGGGGGGGGGGGGGGGGGGGGGGGGGGGGGGGGGGGGGGGGGGGGGGGGGGGGGGGGGGGGGGGGGGGGGGFGGGGGGGGGGGGGGGGGGGGGGGGGGGGGGGEGGGGGGGGGGGGGGGGGFFFGF8FGGGGGGGGGGGGGGGGEGE@GGGGGGDGGGGGGGGGCGGGGGGGGGFEC?9CGCGGGGGEGGGGFGGFGGGG5=EFFEFGGGGFFGGGDCFGGGFDGFFFFC4=DDCF?2=FFA956CC@:?0,:F<FA2570,7A>(<BFF=>?<?0011:A
@M00689:251:000000000-CJTJ5:1:1101:8392:19636 1:N:0:8
CAGGATTAGATACCCTGGTAGTCCATGCCGTAAACGGTGGGCGCTAGGTGTAGGGGTCTTCCACGGCCTCTGTGTCGTAGCTAACGCATTAAGCGCCCCGCCTGGGGAGTACGGCCGCCAGGCTAAAACTCAAAGGAATTGACGGGGGCCCGCACAAGCGGCGGAGCATGTGGATTAATTCGATGCAATGCGAAGAACCTTACCTGGGCTTGACCTAACCAAGATCGCTGCAGAGATGTAGTTTCCCTTGTGGTTGTTGTACAGGTGCTGCATGATGGTCGCTGACTCTGTTC
+
DFFDFGGFGGGGG@FEFCFGGFFFEF,CCCFFGG9F;FFFGGGGGEGDFCFGGGB@FCCCAEFGCEGEFE<AFGFFGGG?EFGFF@FGCEGGGGGDGFFEG++A<FE++B,:BCF:EC+8=FCFF=DGGG<DAGGFF@@,,@=FE@F7*>*>:C:BBFGDGDEEGCGFECFGFE+9:<F<*;:CC*A@?+?**//;+8C8E?C+3AE=5F5EGF+*2))/*/*97>CG)15<)*/7*902::::@==)*))*/7)((.,<<6<<?990?).24@*1**-4((-(4(9--5-))
@M00689:251:000000000-CJTJ5:1:1101:13945:19649 1:N:0:8
CAGGATTAGATACCCTGGTAGTCCACGCTGTAAACGTTGGGCGCTAGGTGTGGGGTCCTTCCACGGATTCCGTGCCGCAGCTAACGCATTAAGTGCCCCGCCTGGGGAGTACGGCCGCAAGGCTAAAACTCAAAGGAATTGACGGGGGCCCGCACAAGCGGTGGAGCATGTGGTTCAATTCGACGCAACGCGAAGAACCTTACCTGGGCTCGAAGCGCAGTGGACCGGGGTAGAAATATCCCTTCCCCTTAAAAGGCTGCTGCGGCGGTGATGCATGGCCGTCGCTGCAT
+
GGGGGGGGGGGGGGGGGGGGGGGGGGGGGGGGGGGGFFGGGGGGGGGGGGGGGGDGFGDGFGGGGGGGGGGCFCFGGEEGGGGGGGGGGGGGFGAFGGGGGGEGGGGGGGGGGGGGGGEGGGGFGGGGGCFGGGGGGGGGGGGDGGGGGGGGG@GGGGGGGGDEGCFCGGGGGBFGFGGGGGGGGGGGGGGGG7EGGGGDGGGGGFGGGGCGDCEDGFFGGFCFGFGG>D)7>FGC@6>D>>CFFFF?FFFCGF?<:?FFF)375)79D>:>AF=78F62039>90-64<
@M00689:251:000000000-CJTJ5:1:1101:13455:19676 1:N:0:8
CAGGATTAGATACCCTGGTAGTCCATGCCGTAAACGGTGGGCGCTAGGTGTAGGGGTCTTCCACGGCCTCTGTGTCGTAGCTAACGCATTAAGCGCCCCGCCTGGGGAGTACGGCCGCAAGGCTAAAACTCAAAGGAATTGACGGGGGCCCGCACAAGCGGCGGAGCATGTGGATTAATTCGATGCAACGCGAAGAACCTTACCTGGGCTTGACATACACCAGATCGCTGCAGAGATGTAGTTTCCCTTGTGGTTGGTGTACAGGTGCTGCATGGCCGTCTGCAT
+
GFGGGGGGGGGGGFGGGGGGGGGFDFGGGGGDFFGGGGGGGGGFGGGGFFFGFFGGGGGGGGGGGGGGGGGGGGGGGGGGGGGGCFEGDGFGGGGEGFGGGGGGGGGGGGGGGGGGGEGGGGGGGG>FFFGGGGGGBFGFGG9CFGGGGEGEEEFGGE@FGCGGG=*;+<<CFFC?9FCFCCGCC:CE+:=EGEC8CCFGCF6C9EGGGFCCCCCCD6F<<FGF477<477?FFGF??:FFD*?9=?<??6FDFFFBB:)./:A?B62?47?9=;7)7(40:94)
@M00689:251:000000000-CJTJ5:1:1101:16766:19688 1:N:0:8
CAGGATTAGATACCCTGGTAGTCCATGCCGTAAACGGTGGGCGCTAGGTGTAGGGGTCTTCCACGGCCTCTGTGTCGTAGCTAACGCATTAAGCGCCCCGCCTGGGGAGTACGGCCGCAAGGCTAAAACTCAAAGGAATTGACGGGGGCCCGCACAAGCGGCGGAGCATGTGGATTAATTCGATGCAACGCGAAGAACCTTACCTGGGCTTGACATACACCAGATCGCTGCAGAGATGTAGTTTCCCTTGTGGTTGGTGTACAGGTGCTGCATGGTCGTCGCTGCATCTGTCTAT
+
GGGGGGGGGGGGGGGGDFGGGGGGGGGGG@FFGGGGGGGGGGGGGGGGGGGGEFCFGGGGGDFF@FGCFFG8FFGGEFGGGGGGGGCFGEFGGFGGCFGGGGGGGFGGGGGFGGGGDGCCGCFFFGGG,3=,DFC:=@DFGGA7F7CCEC*>CGGGGCCEE*CEEGGGGGGG79:+2A9+:CFCEGF+<:=EGGDGFF*:CGGGDGGC5FFEFCFF7*1C29*1>0A3<<C?)@F4?F:C:CFFF??9FFAGD)7?>B0FAFFF5*934234)979*711662(23<9BA2<)).
@M00689:251:000000000-CJTJ5:1:1101:16777:19705 1:N:0:8
CAGGATTAGATACCCTGGTAGTCCATGCCGTAAACGGTGGGCGCTAGGTGTAGGGGTCTTCCACGGCCTCTGTGTCGTAGCTAACGCATTAAGCGCCCCGCCTGGGGAGTACGGCCGCAAGGCTAAAACTCAAAGGAATTGACGGGGGCCCGCACAAGCGGCGGAGCATGTGGATTAATTCGATGCAACGCGAAGAACCTTACCTGGGCTTGACATACACCAGATCGCTGCAGAGATGTAGTTTCCCTTGTGGTTGGTGTACAGGTGCTGCATGGTCGTCGCTGCAT
+
GGGGGGGGGGGGGGGGGGGGGGGGGGGGGGGGGGGGGGGGGGGGGGGGGGGGGGGGGGGGGGGGGGGGGGGGGGGGGGGGGGGGGGGGGGGGGGGGGGGGGGGGGGGGGGGGGGGGGGGGGGGGGGGGGGGGGGGGGGGGGGGGGGGGGGGDGGGGGGGGGGGGGDEGGGFGGGFFGGGGGGGGGGGGGGGGGEGGGGGGGGGGFFGFGDGGGGGGFFFG7FGGGGGGF3DFFBFDFFDGGFFD?FFFFFFGGFFFF?:FAF>>FF:>FF??BFF?FE>FF;?16?B
@M00689:251:000000000-CJTJ5:1:1101:11298:19737 1:N:0:8
CAGGATTAGATACCCTGGTAGTCCATGCCGTAAACGGTGGGCGCTAGGTGTAGGGGTCTTCCACGGCCTCTGTGTCGTAGCTAACGCATTAAGCGCCCCGCCTGGGGAGTACGGCCGCAAGGCTAAAACTCAAAGGAATTGACGGGGGCCCGCACAAGCGGCGGAGCATGTGGATTAATTCGATGCAACGCGAAGAACCTTACCTGGGCTTGACATACACCAGATCGCTGCAGAGATGTAGTTTCCCTTGTGGTTGGTGTACAGGTGCTGCATGGCCGTCGCGGCATCTGTCCTT
+
GDGGFGGGGGGGFFGCFFEAFGFGFGGFE:@FGGFGFGECEDEGEEGGCFGGGGGG::EFE<@FE>E7,CCFC,EFEGC?FFFFGGDGGGGCF<>CGGGGGGDFCFGDGFGGDC:B:FFEGGGGGGG<3DFGGCGGGGGC@FC>CC:BCEGCE:C7ECEGGG8EGE55<E@@FF9+AFFCCEF9ED7EC=*1:C58F6/*<9<0<9=CCE<EFCGCC??44757CDF351>::4720=:CF*278@6)9))27>;?F:072@<9)//2*),,-9@7772(,,((((-5::)).).
@M00689:251:000000000-CJTJ5:1:1101:21059:19756 1:N:0:8
CAGGATTAGATACCCTGGTAGTCCATGCCGTAAACGGTGGGCGCTAGGTGTAGGGGTCTTCCACGGCCTCTGTGTCGTAGCTAACGCATTAAGCGCCCCGCCTGGGGAGTACGGCCGCAAGGCTAAAACTCAAAGGAATTGACGGGGGCCCGCACAAGCGGCGGAGCATGTGGATTAATTCGATGCAACGCGAAGAACCTTACCTGGGCTTGACATACACCAGATCGCTGCAGAGATGTAGTTTCCCTTGTGGTTGGTGTACAGGTGGTGCATGGTTGTCGCTGCAT
+
GGGGGGGGGGFFGGGGGGGGGGGGGGFGGGGGGGGGGGFGGGGGGGGGGGGGGGGGGGGGGGGGGGGGGGGGGGGGGGGGGGGGGGGGGGGGGGGGGGGGGGGGGGGGGGGGGGGGGGGGGGGGGGGGGGGG@FGGGGGGGGGGGGGGGGGGGGGGGGGGGGGGEGGGGGGGGGGGGGGGGGFGGGGGGGGGGGEGGGGGGGGGGGGGGGGGGGGGGFFGDGFFGGGGFGGFFFGFFFGGFGGGFFFF45>GDFFFFFFFAF24?FF?D?B2AFFFFFFFFFFB>><
@M00689:251:000000000-CJTJ5:1:1101:26504:19768 1:N:0:8
CAGGATTAGATACCCTGGTAGTCCACGCCGTAAACGATGGATGCTAGATGTTTCCGGTATTGACCCCGGTGGTCTCGTAGCTAACGCGTTAAGCATCCTGCCTGGGGAGTACCGTCGCAAGATTAAAACTCAAAGGAATTCACGGGGGCCCGCACAAGCGGTGGAGCATGTGGTTCAATTCGACGCAACGCGAAGCACCTTACCCTGGCTACACAACAGACGACAGCCTTCGAAATAAGTTCTTTCCTTCGGGGTTCTCTGGTTCACGTTCTTACTGCCCGTCGCTCCAG
+
GG<FGEGFFFFGGGGGGGGGFFGGFD6CEFFGGGGGGGF:EFCFGCE,CEF@FAF:@@CFGDC<F,:@@+6+@,CE<C:,BF9AFC7++4B,5CCDF??,,AFFFF7+4+95,8BC:CEFC8,,B?<FF8<FDFFC:AB8,5?<F:=+@@C>C3<C7,55<F*C*=,:FFGC,<*?269;C*;C8B*4C5C/:5**<*120+3:C+0**;C*>8CFG:)9*//15)7*.*9)>0994F**27*:*99<=63*/))(..)/)).8?F617(.(-**/**,.(-(,((((((
@M00689:251:000000000-CJTJ5:1:1101:26505:19792 1:N:0:8
CAGGATTAGATACCCTGGTAGTCCACGCCGTAAACGATGGATGCTAGATGTTTCCGGTATTGACCCCGGAGGTGTCGTAGCTAACGCGTTAAGCATCCTGCCTGGGGAGTACGGTCGCAAGATTAAAACTCAAAGGAATTGACGGGGGCCCGCACAAGCGGTGGAGCATGTGGTTCAATTCGACGCAACGCGAAGAACCTTACCCGGGCTAGACAACAGAGGACAGCCTTAGACATAAGGTCTTCCCTTCGGGGACCTCTGGTTCAGGTGCTGCATGACCGTCGCTGCAT
+
GFGFGGGGFGFGEFGGGGGFGGGGGFGGGG@CFGDFCFGGGGFGGGGDFGFGGGGEGGGGGGGGGGGGG7@FGGGGGGGGGGGGGEGDFGGCFGGGGGGDFGG,FFC7FGGFDEAFGEG@FGGGGGGFGGGFGFG8F<<FF,,B77:C7FGEE1CFF,<F7<CGGGGFFDGFC<B>;CFGGC9BE>E88C5===5AFCFGGCG<?EGCGE5FFCFGGFFGGFGFF7EGFGGB4*::@FDGD7CCB6?AFF?3/)76:B?FF9<<BF429>?BAF6@@F2(43:124<>:<
@M00689:251:000000000-CJTJ5:1:1101:4369:19861 1:N:0:8
CAGGATTAGATACCCTGGTAGTCCTAGCCCTAAACGATGATTGCTTGGTGTAGCAGGTACCCAATCCTGCTGTGCCGCAGCTAACGCGATAAGCAATCCGCCTGGGGAGTACGGTCGCAAGGCTGAAACTCAAAGAAATTGACGGGGGCCTGCACAAGCGGTGGAGCATGTGGTTTAATTCGAAGCAACGCGCAGAACCTTACCAGCGTTTGACATGGTAGGACGACTGGCAGAGATGCCGTTCTTCCATTGGGGGACCTACACACAGGTGGTGCATGGTCGTAGCTGAATCGGT
+
GGGGGGGGGGGGGFFGGGGGGFFGFCFGGGGGGGGGGGGGGGGGGFGGGFGGGGGGGGDEGGGGGGGGGGGGGGGGCE:CFG9FGGGGEFGGFGFE9FGGGGGGFGGGGGGGGGCEGGGGGGGGFFFGGGCGGGGFFGGFGGGGGGGCBC7DEGCGFGGGGFGEFEGF9FFCG<D7D;?DFGGEGCFF8CEE5CEGFEE6FGCFCD*5/ACEGFG7FF8CCD*97CG389FFFFGFB?*7)93C3*89**)*95>069())08:=@D?:.4((08?7984)90(-()-).)<3:,
@M00689:251:000000000-CJTJ5:1:1101:4377:19877 1:N:0:8
CAGGATTAGATACCCTGGTAGTGCTAGCCCTAAACGATGATTGCTTGGTGTAGCAGGTACCCAATCCTGCTGTGCCGCAGCTAAAGCGATAAGCAATCCGCCTGGGGAGTACGGTCGCAAGGCTGAAAATCAAAGAAATTGAAGGGGGCCTGAACAAGCGGTGGAGCATGTGGTTTAATTAGAAGCAAGGCGCGGAACATGACCAGCGTATGAGATGGGCGACCGAAGAGCAGAGCTGCCTTCTGAACCGTGGGGGACCAACACACAGTGGGTACATGGACGTCGCTGAATCTGG
+
FFFCGFEFCDEA<E@FFFFEFG,E@ECEFEEEGEECCFF@AF6EE9F,C@CD<9FF,CFCFCF8CCF9,6@,,CFE@+@F7EFECE<@@AF7<DFC,=C@FE,4:D>C@CE94+,@+4C+4+?,EFC,,C=A@,5,6A5,C?<<EED+@@BC,D89D>BF7@C7:E,>,@FBC:3,@,<,+@,33888,4*4**4B8B,B?:,><>=*/*/2++12*))*5/2)19*/)**07@7**)***2*****.))-*)0)(-,()(.-478;?7).49/0***().2819>F6()-)-6)
@M00689:251:000000000-CJTJ5:1:1101:14181:20008 1:N:0:8
CAGGATTAGATACCCTGGTAGTCCACGCCGTAAACGATGGGCGCTAGGTGTGGGAGGTGTCAACTCCTTCCGTGCCGAAGCTAACGCATTAAGCGCCCCGCCTGGGGAGTACGGTCGCAAGACTAAAACTCAAAGGAATTGACGGGGGCCCGCACAAGCAGCGGAGCATGTTGTTTAATTCGAAGCGACGCGAAGAACCTTACCTAGGCTTGACATGAATCTGCAACGCGTGGAAACACGTGCCCTCTTCGGAGCGGATTCACAGGTGTTGCATGGTCGTCGCTGCAT
+
GGGGGGGGGGGFGFGGGGGGGGGGGGGGGGGGGGGGGGGGGGGGGGGGGGGGGGGGGGFGGGGGGGGGGGGGGGGGGGGGGGGGGGGGGGGGGGGGGGGGGGGGGGGGGGGGGGGGGGGGGFFGGGGGGGGGGGGGGGGGGGGGGGGGGGGGGGGGGGGGGGGGGGGFFGGGGGGGGGGGGGGGGGGGGGGGGGGGGGGGGCFGGGGGGGGGGGGGGFFGGGGGGGGDDGGFFDGGFFGGGGGGFFFFFFFDC5@FBFFFFFAAFFFFFF?FFF4)9FBB:BF:(3(4
@M00689:251:000000000-CJTJ5:1:1101:8479:20052 1:N:0:8
CAGGATTAGATACCCTGGTAGTCCATGCCGTAAACGGTGGGCGCTAGGTGTAGGGGTCTTCCACGGCTTCTGTGTCGAAGCTAACGCATTAAGCGCCCCGCCTGGGGAGTACGGCCGCAAGGCTAAAACTCAAAGGAATTGACGGGGGCCCGCACAAGCGGCGGAGCATGTGGATTAATTCGATGCAACGCGAAGAACCTTACCTGGGCTTGACATGCACTGGATCGTTGCAGAGATGTAGTTTCCCTTCTGGTTCGTGTAATGGTGGTGGTTGGTTGTCGCTGCAT
+
GGGGGGGGGGGGGGGGGGGGGGGGG<FG<BGGGGGG7FF:EFEGFGGGGGG<FGGC,@@FGGGGG@B+@F<EFGFGG7FGGGGGGGGGGGGGGGGGGGGGGGEFGGGGGGGGGDCFGGGGGGGGGGGGGGGGGGGGGGGGGFGGGGGGGGGGGEEGGGGGGDGDGDGG:CCFG+AFGGGGFFG7@CGGGGGGGGGGGGGGEGGG+AFGGGGGFGGC*9FG**94*0:*0979FF:C642*;0:7@BFB4)2>F*9)(-4>2*)-**61)(((-5).).(.--((-()
@M00689:251:000000000-CJTJ5:1:1101:17254:20408 1:N:0:8
CAGGATTAGATACCCTGGTAGTCCATGCCGTAAACGGTGGGCGCTAGGTGTAGGGTTCTTCCACGGCCTCTGTGTCGTAGCTAACGCATTAAGCGCCCCGCCTGGGGAGTACGGCCGCAAGGTTGAAACTCAAAGGAATTGACGGGGACCCGCACAAGCGGTGGATGATGTGGTTTAATTCGATGCAACGCGAAAAACCTTACCCACCTTTGACATGTACGGAATTTGCCAGAGATGGCTTAGTGCTCGAAAGAGAACCGTAACACAGGTGCTGCATGGCCGTCGCTGCAT
+
GGGGGGGGGGGGGGGGGGGGGGGGG<FFGGGGGGGGGGGGGGGGGGGGGGGAGG76,CFGGGGGGG7@FG,EGG@FGGGGGGGGGGGGGGGGGGGGGGGGGGGGGGGGGGGGGGGGGGGGGG,E,BFGGGGGGGGGGGGGGGGGGGGCGGGGGGGGGGGGGGGGG?8CGGGGGGGCFGGGGGGGGGGGGGGGGG5CGGGGGGGGC9=5=FGGGGGG4F6DCGDD39:DF7*9>)9F4?G<F4=DFF6AE)8DG4><?F(>1>?(=F5<;AF0<FFFFF?B2919>FFFFBD
@M00689:251:000000000-CJTJ5:1:1101:18815:20420 1:N:0:8
CAGGATTAGATACCCTGGTAGTCCTAGCCCTAAACGATGGATGCTTGGTGTGATGGGTACCCAATCCCATCGTGCCGAAGCTAACGCGATAAGCATCCCGCCTGGGGAGTACGGTCGCAAGGCTGAAACTCAAAGGAATTGACGGGGGCCCGCACAAGCGGTGGAGCATGTGGTTCAATTCGACGCAACGCGAAGAACCTTACCTGGGTTTGACATGCACAGGACGTGCCTAGAGATAGGTATTCCCTTGTGGCCTGTGTGCAGGTGCTGCATGGCCGTCGCTGCAT
+
GGGFGGGGGGGGGFGGGEFGGGGGGGGG@FGGGGGGGGGGGGGGGGGGGGGGGGGGGGGGGGGGGGGGGGGGGGGGGGGGGGGGGGGGGGGGGGGGGFGGGGGGGGGGGFGGGGGGGGGGGGGGGGGGGGGGGGGGGGGGGGGGGGGGGGGGGGGGGGDGGGGGGGGGFGGFFEFFFGGGGGGGGGGGGGGGGGGDGGGGGGGGCGGGGGGGGGGGGF4CGDDGGGGGFGGFF@C>FFGGFGGGFFFAFFFFDFF706)@?6AFFFFFFFF?DF:4@EF>FB<038<
@M00689:251:000000000-CJTJ5:1:1101:18732:20465 1:N:0:8
CAGGATTAGATACCCTGGTAGTCCATGCCGTAAACGGTGGGCGCTAGGTGTAGGGGTCTTCCACGGCCTCTGTGTCGTAGCTAACGCATTAAGCGCCCCGCCTGGGGAGTACGGCCGCAAGGCTAAAACTCAAAGGAATTGACGGGGGCCCGCACAAGCGGCGGAGCATGTGGATTAATTCGATGCAACGCGAAGAACCTTACCTGGGCTTGACATACACCAGATCGCTGCAGAGATGTAGTTTCCCTTGTGGTTGGTGTACAGGTGTTGCATGGCCGTCGCTGCAT
+
GGGGGGGGGGGGGGGGGGGGGGGGGGGGGGGGGGGGGGGGGGGGGGGGGGGGGGGGGGGGGGGGGGGGGGGGGGGGGGGGGGGGGGGGGGGGGGGGGGGGGGGGGGGGGGGGGGGGGGGGGGGGGGGGGGGGGGGGGGGGGGGGGGGGGGGGDBFGGGFG@FGGGGGGGGGGGGFFGGGGGGGGGGGGGGGGGGGGGGGGGGGGGGGGGGGGGGFFGFFGGGGGGGGGFCDFF?FFFFGGGGFGFFFFBFFGGFFFFFFFAFBBFF?AFFFFAFFFFFBF>>66>?F
@M00689:251:000000000-CJTJ5:1:1101:19613:20473 1:N:0:8
CAGGATTAGATACCCTGGTAGTTCATGCCGTAAACGGTGGGCGCTAGGTGTAGGGGTCTTCCACGGCCTCTGTGTCGTAGCTAACGCATTAAGCGCCCCGCCTGGGGAGTACGGCCGCAAGGCTAAAACTCAAAGGAATTGACGGGGGCCCGCACAAGCGGCGGAGCATGTGGATTAATTCGATGCAACGCGAAGAACCTTACCTGGGCTTGACATACACCAGATCGCTGCAGAGATGTAGTTTACCTTGTGGTTGGTGTACAGGTGCTGCATGGTCGTCGCTGCATATGTCT
+
GGGGGGGGGGGGFGGGGGGGGGGGGGGGGGGGGGGGGGGGGGGGGGGGGGGGGGGGGGGGGGGGGGGGGGGGGGGGGGGGGGGGGGGGGGGGGGGGGGGGGGGGGGGGGGGGGGGGGGGGGGGCGGGGGGFGGGGGGGGGGGFGGGGGGGGDEGGGGGCFEGEEEEEFGGCEGGGCFG?FGGGGGGFGGGEGGGGGGGGGGGGGGGGGFGGGG6+*:=9D<GGFFCFGF3>FFFDC/*0::CFG*9?FF?4CD@F:>FBFAF9<@???FA?B<B>@FE1:>B01(4-)56AD<
@M00689:251:000000000-CJTJ5:1:1101:23929:20538 1:N:0:8
CAGGATTAGATACCCTGGTAGTCCATGCCGTAAACGGTGGGCGCTAGGTGTAGGGGTCTTCCACGGCCTCTGTGTCGTAGCTAATGCATTAAGCGCCCCGCCTGGGGAGTACGGCCGCAAGGCTAAAACTCAAAGGAATTGACGGGGGCCCGCACAAGCGGCGGAGCATGTGGATTAATTCGATGCAACGCGAAGAACCTTACCTGGGCTTGACATAAACCAGATCGCTGCAGAGATGTAGTTTCCCTTGTGGTTGGTGTACAGGTGATGCATGGCCGTCGCTGCATCCGTCT
+
GGGGGGGGGGGGGGGGGGGGGGGGGGGGFGGGGGGGGFGGGGGGGGGGGGGGGGGGGGGGCGFGGGDGGGGGGCGGGGGGGGGGGGGGGFGGFGGGGGGGGGGGGGDEGGGGEGEG:CE:FGGGGGGGGGGGFGGFDFGGFGGGFGGFEGG@EEGGGCGE:<BEGGDFGD9+C+0<E7ACFFCGGD?:A5:C>==E?CCGGDFGGFCE5FGGGGCGG**:D<5900/9>5CF?@FFFFGCCF7D4@@>F)6<*)80;B?F2B<<@FFA464<>=FFFF>0(3((,5AA(4?F?
@M00689:251:000000000-CJTJ5:1:1101:6774:20617 1:N:0:8
CAGGATTAGATACCCTGGTAGTCCATGCCGTAAACGGTGGGCGCTAGGTGTAGGGGTCTTCCACGGCCTCTGTGTCGTAGCTAACGCATTAAGCGCCCCGCCTGGGGAGTACGGCCGCAAGGCTAAAACTCAAAGGAATTGACGGGGGCCCGCACAAGCGGCGGAGCATGTGGATTAATTCGATGCAACGCGAAGAACCTTACCTGGGCTTGACATACACCAGATCGCTGCAGAGATGTAGTTTCCCTTGTGGTTGGTGTACAGGTGTTGCATGGCTGTCGCTGCAT
+
GGGGGGFFGGFGGGGGGGGFGGGGGFFFGFGGFFGGCFEEGGGGGGGGGGGGGGGGGGGGGGFGGGGGGGG8EEFFEGGGGGFFGGGGGGGFAFGGGGGGGGGGGGE7:C<FFCFGGGGGGGGGFGGFGGGGG<@EGGFF>CFGGGGGGGGGG7F@8CC1:C8EEDEFGGFGGGGGFFFGFEFF@CFD6*:5*2:8CGGGGGGGGGGCFGG=*<+:*9FGGFFFGGGGFC79)9F*@BFFGGGGFFFFFF>:CFFF0<(<2FF>F?F-5(624F);F5<?::?047<
@M00689:251:000000000-CJTJ5:1:1101:16929:20629 1:N:0:8
CAGGATTAGATACCCTGGTAGTCCATGCCGTAAACGGTGGGCGCTAGGTGTAGGGGTCTTCCACGGCCTCTGTGTCGTAGCTAACGCATTAAGCGCCCCGCCTGGGGAGTACGGCCGCAAGGCTAAAACTCAAAGGAATTGACGGGGGCCCGCACAAGCGGCGGAGCATGTGGATTAATTCGATGCAACGCGAAGAACCTTACCTGGGCTTGACATACACCAGATCGCTGCAGAGATGTAGTTTCCCTTGTGGTTGGTGTACAGGTGTTGCATGGCTGTCGCTGCAT
+
GGGGGGGGGGGGGGGGGGGGGGGGGGGGGGGGGGGGGGGGGGGGGGGGGGGGGGGGGEGGGGGGGGGGGGGGGGGGGGGGGGGGGGGGGGGGGGGGGGGGGGGGGGGGGGGGGGGGGEGGGGGGGGG9DGGGGGGGGGGGFGGGGGGGGGGGGCGGGGGGGGGGGGGGGGGGGGGGGGGGGGGGGGGGGGGGGGDGGGGGGGGGGGGGGGGGGFGGGFFGCD<CGGGGFCDFF*9DFFGGGGGGFFFFF:<GDFFFFFFFAFA<FF4554A<AFF@F>BFFB?FFFF
@M00689:251:000000000-CJTJ5:1:1101:6775:20635 1:N:0:8
CAGGATTAGATACCCTGGTAGTCCATGCCGTAAACGGTGGGCGCTAGGTGTAGGGGTCTTCCATGGCCTCTGTGTCGTAGCTAAAGCATTAAGCGCCCCGCCTGGGGAGTACGGCCGCCAGGCTAAAACTCAAAGGAATTTACGGGGGCCCGCACAAGCGGCCGAGCATGTGGGTTAATTCGTTGCCACGCGCAGAACCTTACCTGGGCTTGACATACACCCGCTCGCTTCAGAGATGTAGTTTCCCCTGTTGTTTGTGTACAGGTTGTGCCTGGCTGTCGATGCAT
+
GFGGGFGGEDFFGGFFFFGFGGGGGGEF<FBCFGGGGGGCEGGGGGGGGGGGFFGG@FGFEEF,EFFAF<@,<,<6BD,B,@CF,,6,CF,FC<>FFGGC=F=+D<CBFFEFCEFGECEFFG@=AFFGGFC,B?FG=,>D,,8+B>F7*@E7*1>*>>::=<*=:381?C:FD*4BC@@C+:+33:+52**:*2*/<*;@FFFGF77C7CD**02:*99C51)/9)*15*9*8990/*22:CGFFF4(8).*:7>(.4(0-4))7B*4;()))*8)).3)((()-.4
@M00689:251:000000000-CJTJ5:1:1101:5303:20644 1:N:0:8
CAGGATTAGATACCCTGGCAGTCCACGCTGTAAACGATGAAGACTAGATGTTGGTAGGCTAAGACCTATCAGTATCGAAGCTAACGCGATAAGTCTTCCGCCTGGGGAGTACGGTCGCAAGATTAAAAATCAAAGAAATTGACGGGGGCCCGCACAAGCGGCGGAGCATGTGGATTAATTCGATGCAACGCGAAGAACCTTACCTGGGCTTGACATACCCCAGATCGCTGAAGAGATGTAGTTTCCCTTGTGGTTGGTGTACAGGTGCTGCATGGTCGTCGTTGCAC
+
GGGGGFGFGCGGFGFFGF<@@FFF9FEGGGGGGGCGGGG<@FGGGFG9FGGCGGEEADDFGFG,EEGGAFCEF9@EFD<:FGGC,@+CF>F7F<AFEGG7=CCEDFCEGEGD:CF7CC:FEEF<A,E?,E,EB?AD8A?FF,C=@FD:::EGGGG<DFGB7C*CCC8FF:FCG@@9@EE?FFFCCGFF8EEGGGE>C@CFEGC??CCDFGF54@?D*6)299DFG*:DFC)/9@<>?**:FGGFF4?B60<G5)5:>6(7)4:A4F))*)5(.0)9*.6(((-428)
@M00689:251:000000000-CJTJ5:1:1101:12776:20686 1:N:0:8
CAGGATTAGATACCCTGGTAGTCCATGCCGTAAACGGTGGGCGCTAGGTGTAGGGGTCTTCCACGGCCTCTGTGTCGTAGCTAACGCATTAAGCGCCCCGCCTGGGGAGTACGGCCGCAAGGCTAAAACTCAAAGGAATTGACGGGGGCCCGCACAAGCGGCGGAGCATGTGGATTAATTCGATGCAACGCGAAGAACCTTACCTGGGCTTGACATACACCAGATCGCTGCAGAGATGTAGTTTCCCTTGTGGTTGGTGTACAGGTGGTGCATGGTCGTCGCTGCAT
+
GGGGFGGGGGGGGGGGGGGGGGGFFGGGGGGGGGGGDGGGGGGGGDGGFGGGGGGGGGGGGGGGGGGGGGGGGGGGGGGGGGGGGGGGGDGGGGGGGGGGGGGGGGGGGGGGGGGGGGGGGG7FGGGGGGGGGGFGGGGGGGGGGGDGGCEGC:F:EFFGGGGGGG>FCFGGGCFGFGGGGGG7FEGGG5CEGDGGG8CCCGGGFGGGGGGGGGGGDFFFG<9*7<CDFDGF@FGFFFGFGGGGFF6<F?4<D>FBFFF:AF><7FFBF<A)5@48@EFFF>1:9:4
@M00689:251:000000000-CJTJ5:1:1101:12756:20687 1:N:0:8
CAGGATTAGATACCCTGGTAGTCCATGCCGTAAACGGTGGGAGCTAGGTGTAGGGGTCTTCCACGGCCTCTGTGTCAGAGCTAACGCAATAAGCGCCCCGCCTGGGGAGTAGGGCCGCGAGGATAAAACTAAAAGGAATTGAGGGAGGCCCGCACAAGCTGCAGGGCATGGGGTAAAATTCGACACAACGCAAAGCACCATACACGGGCTACACGTACACAAGATCGCTGCAGTGAGGTAGTTTTTCTTGGGGTTGGGGTACACGGGTGACATGTGCGTGTCTGCTCAT
+
GGGGGGGGGGGGGGGGGGGGGGGGG<CFG:FGGGGG7FG++;,@FGFGGGG,FGGG@,C,6,,,6+@+,,C66,<C,,,:,,6<EG>++6,66,4@F4F++4+BF<F+++9,944@+4+@>:+,CF,3E=,B=383,3,,,,,@F+3+@+@*@E>3,>,,?2,,4***>F,6:1*,,2,<+*,***+1=E***=+*22**+33<+2**//**22*9>F3**9>5*:*9)9)9)09C*5*09F**0)0)**)19))(,((04:B)))0()()..*//*)-((32<<)))6
@M00689:251:000000000-CJTJ5:1:1101:11340:20782 1:N:0:8
CAGGATTAGATACCCTGGTAGTCCATGCCGTAAACGGTGGGCGCTAGGTGTAGGGGTCTTCCACGGCCTCTGTGTCGTAGCTAACGCATTAAGCGCCCCGCCTGGGGAGTACGGCCGCAAGGCTAAAACTCAAAGGAATTGACGGGGGCCCGCACAAGCGGCGGAGCATGTGGATTAATTCGATGCAACGCGAAGAACCTTACCTGGGCTTGACATACACCAGATCGCTGCAGAGATGTAGTTTCCCTTGTGGTTGGTGTACAGGTGCTGCATGGCCGTCGCTGCAT
+
GGGGGGGGGGGGGGGGGGGGGGGGGGGGGGGGGGGGGGGGGGGGGGGGGGGGGGGGGGGGGGGGGGGGGGGGGGGGGGGGGGGGGGGGGGGGGGGGGGGGGGGGGGGGGGGGGGGGGGGGGGGGGGGGGGGGGGGGGGGGGGFGGGGGGGGGGDGGGGGGEGGGGGGGGGGGGGGGGGGGGGGGGGGGGGGGGGGGFGGGGGGGGGGGGGGGGGGGGFFFC<CFGGGGFGGFFFGGFFFCFGGGFFFAFF9CDFFFBFBFFFAFFFF?FBFFFFFFFE;>B>?FFB)
@M00689:251:000000000-CJTJ5:1:1101:25048:20793 1:N:0:8
CAGGATTAGATACCCCGAACTCACCAAAGGGATATTCCATATCATATGATGTCATGCTGAGTACATAAACCAGGTGATGCATGGCCGTCGCTGCAT
+
GGGGGGGFFGGGGGGGGFGGGGGGGGGGGGDGFGGGGDFFGGGGGGGGEGFGGGGGGGGGGFGGGGGGGGGGGGGGGGGGGGGGGGGGGGGGGGGG
@M00689:251:000000000-CJTJ5:1:1101:13585:20824 1:N:0:8
CAGGATTAGATACCCTGGTAGTCCTAGCCCTAAACGATGATTGCTTGGTGTGACGGGTACCCAATCCCGCCGTGCCGTAGCTAACGCGTTAAGCAATCCGCCTGGGGAGTACGGTCGCAAGGCTGAAACTCAAAGGAATTGACGGGGGCCCGCACAAGCAGCGGAGCATGTGGTTTAATTCGACGCGACGCGAAGAACCTTACCTGGGCTTGACATGTTCCTGACCGCCGTGGAAACACGGTTTCCCTTCGGGGCAGGATCACAGGTGATGCATGGCCGTCGCTGCCT
+
GGGFGGGFGGGGGGGGGGGGGGGGGEGGGGGGGGGGGGGGGGGGGGGGGGGGGGGGGGGGGGGGGGGGGGGEGGGGGGGGGGGGGGGGGGGGGGGGGGGGGGGGGGGGGGGGGGGGGGGGGGGGGGGFGGGGGGGGGGGGGGGGFGGGGDGGGGGGGFGGGGGGGDEGGGFGGGFFGGGGGGGEGGGGGGGGDGGGGGGGGGGGGGC*CFFCFFCCC?BFCFF77CGDEGGFFFGGFFGGDGGGFFFDFF?DGDD>?>?F?>?AF>40=<<<AF?@4;>99>F:81(.
@M00689:251:000000000-CJTJ5:1:1101:6149:20851 1:N:0:8
CAGGATTAGATACCCAAGCCCTACCTCAAGTCCTGACATGAGTTACTTCTCTTTTTTTTCAGCTATATCAGCTGGTCTAATAAATCACAACCCTCTTCGTACAAAGCTTGCCTCATTTTTACGAAGAAACGATGAAGCAGGTGATGCATGGCTGTCGCTGCAT
+
GGGGFGGGEFGGGGGGGGGFDFFGFFFFGAFCFEFCFEFGEFEFGDFDFGGGGGGGGGGGGGGGGGDFFGGGGGGGGGGGFGFF9FFGFFECEFGCFCFGEFGGGGGGGGGGGGGFCEFFGGGGGEGGG8+4=FFFGFGGGF8BAFGFGGGG8=FEF?CGEG>
@M00689:251:000000000-CJTJ5:1:1101:24445:20860 1:N:0:8
CAGGATTAGATACCCTGGTAGTCCATGCCGTAAACGGTGGGCGCTAGGTGTAGGGGTCTTCCACGGCCTCTGTGTCGTAGCTAACGCATTAAGCGCCCCGCCTGGGGAGTACGGCCGCAAGGCTAAAACTCAAAGGAATTGACGGGGGCCCGCACAAGCGGCGGAGCATGTGGATTAATTCGATGCAACGCGAAGAACCTTACCTGGGCTTGACATACACCAGATCGCTGCAGAGATGTAGTTTCCCCTGTGGTTTGTGTACAGGTGATGCATGGCCGTCGCTGCAT
+
GGGGGGGGGGGFGGGGGGGGGGGGGDFGGGGGGFGGEGGFEFDEGGGGGGGFFGGGGGCF<EAFCECFGGFEFGGG,:<6<@CFG@FGGCFGGGG7FGGCGGGGGGGGECFGG:FF=FGGG@EFFFGFFGGGGGGGGCGDDFDGGGG7CEG:C@C<C8<:CCGGGECC6@0:9AFCGGC0?8FGFEGGG:=EGC:E<FGGGGGGG?GCEFFE4@EDGF=*9CDDFF=D533?4@F<*9:2>:::*17(.).*>FF(3417<FAA596>FFBBF=55?)(411:?B04
@M00689:251:000000000-CJTJ5:1:1101:24433:20881 1:N:0:8
CAGGATTAGATACCCTGGTAGTCCATGCCGTAAACGGTGGGCGCTAGGTGTAGGGGTCTTCCACGGCCTCTGTGTCGTAGCTAACGCATTAAGCGCCCCGCCTGGGGAGTACGGCCGCAAGGCTAAAACTCAAAGGAATTGACGGGGGCCCGCACAAGCGGCGGAGCATTTGGATTAATTCGATGCAACGCGAAGAACCTTACCTGGGCTTGACATACACCAGATCGCTGCAGAGCTGTAGTTTCCCTTTTGGTTGGTGTACAGGTTATGCATGGCCGTCGCTGCAT
+
GGGFGGFGGGGGFGGGGGGGGGGGGGGGGGGGDFGGFGGGGGGGGGGGFGGGGGGGEEFGGGGFGGGCCFGFEFGGCFGGCBCDFCCGGGGGGGGGGGGEGGGGGGC7@FFFGDGGGFGGGGCFFGGF9BFGGGGG@F<FFGAEGGGG@FGDGGGCFB7<FG>8*=CEA++0A+<E+<C:>8FG7C:++:EGEC:CFFFFF?FGGFGFCFGGCFGGGFFGGGG<FGC<;7>6)**29@F7CGDCFFFFF)8CCF5,-(-8<F5A?6*4?<A<<B4;?)4>6>BBF44
@M00689:251:000000000-CJTJ5:1:1101:6835:20982 1:N:0:8
CAGGATTAGATACCCTGGTAGTCCACGCCGTAAACGTTGGGCACTAGGTGTGGGGACTATTCAACGGTCTCCGTGCCGCAGCTAACGCATTAAGTGCCCCGCCTGGGGCGTACGGCCGCCAGGCTAAAACTCAAAGGAATTGACGGGGGCCCGCACAAGCGGCGGAGCCTGTGGCTTAATTCGAGGCAACGCGAAGAACCTTACCTGGGTTTGACCTGTAGGGAAAAGCCGTAGAGATACGGTGTCCTTCGGGGCCTTACACAGGTTTTGCATGGCCGTCGCTGCAT
+
GGGGGGGGGGFEDFGGGGGGGGGFGCFGGGGGGGGGGGGGGG@GGGGGGGGDEGG7FFFGGGEEFG>FGGGGGGGGGEG@FGGFEFCCCFGGC?F,EFGGFEGGG?EG+C@FEGGGGEG+>FFGGGGG9DF9FFGCD7>FG9CFG7>CGGGGDGEGDF7FF18*:=E>*;CAGFGGGGGGGGEF6>E*AFCEEGCEEFFGGGDGGGCFG@CE33:*:7/**2C<*7:FFGG;BED7*=FF<3<95@F>?F65<>>>,3)9497:4=*6>:?FF*).65;9>9BF0(6
@M00689:251:000000000-CJTJ5:1:1101:9354:21040 1:N:0:8
CAGGATTAGATACCCTGGTAGTCCATGCCGTAAACGGTGGGCGCTAGGTGTAGGGGTCTTCCACGGCCTCTGTGTCGTAGCTAACGCATTAAGCGCCCCGCCTGGGGAGTACGGCCGCAAGGCTAAAACTCAAAGGAATTGACGGGGGCCCGCACAAGCGGCGGAGCATGTGGATTAATTCGATGCAACGCGAAGAACCTTACCTGTGCGTGACATACACCAGATCGCTGCAGGGAGGTAGTTTCCCTTGTGGTTGGTGTCCAGGTGGTGCCTGGCCGTCGCTCGAT
+
GFGGGGGCFGGGGGGGGGGGGFGGGGFGGGGGGGGGGGFGGGGEGDGGCFAFGFDGFGGGGGFGEGGDGGGFGGGGGGGGGGDEGGGGGGGFFGGGGGGGEGG7FGG7+BEFE7FFGDGGDGGGGGGGG<<>FFFFFDBEBECFC:E@CFGGD7:7,:FG<FEGE5CGFGEF7<@CCFEFG5CDFGC?CEGGG55CFG=GGGGGGF+A+*1*5;?FG@***1/>67=DF>CF6))*)0CF*:::9??465>G*.5(14(.)*63)0035(.()*0).8;;(1:((((
@M00689:251:000000000-CJTJ5:1:1101:9342:21055 1:N:0:8
CAGGATTAGATACCCTGGTAGTCCATGCCGTAAACGGTGGGCGCTAGGTGTAGGGGTCTTCCACGGCCTCTGTGTCGTAGCTAACGCATTAAGCGCCCCGCCTGGGGAGTACGGCCGCAAGGCTAAAACTCAAAGGAATTGACGGGTGCTCGTACAAGCGGCGGAGCATGTGGGTTAATTCGATGCCACGCGAAGAACCTTACCTGGGCTTGACATACACAAGATCGCTGCCGCAGTTTAGTTTCCTATGTTGTTGGTTTTCAGGTGGTTCATGGCCGTCTCTGCCATCGTCT
+
GAFGFGEGFDFFCCCGF<FEFCCC<EC66@C6CFCF78,+6C::FFCGEC@FCFE7@:@FG,6E:+@FCFFEGFGCCDF@F<F,C,=FC:E,,,@+7@F:+6B+A+@7:CECD:7F++3@7FEDFFC<>>FF,C,FC<FCGCGG@<3CE,,**6*6@DFE77EG5/C*,?CCF*144<1+13+5+14?EE*71*:CC*10C:E<0+*:5CCCCCC:**96*>*790**09)7)0)))****20286*.9=)*27>((-()(*)66/)()(-)6@6>@:32(,).3))).-44:
@M00689:251:000000000-CJTJ5:1:1101:9361:21058 1:N:0:8
CAGGATTAGATACCCTGGTAGTCCATGCCGTAAACGGTGGGCGCTAGGTGTAGGGGTCTTCCACGGCCTCTGTGTCGTAGCTAACGCATTAAGCGCCCCGCCTGGGGAGTACGGCCGCAAGGCTAAAACTCAAAGGAATTGACGGGGGCCCGCACAAGCGGCGGAGCATGTGGATTAATTCGATGCAACGCGAAGAACCTTACCTGGGCTTGACATACACCAGATCGCTGCAGAGATGTAGTTTCCCTTGTGGTTGGTGTACAGGTGGTGCATGGCCGTCGCTGCAT
+
GGGGGGGGGGGGGGGGGGGGGGGGGFFFGGGGGGGGGGFGGGGGGGGGGGGGGGGGGGGGGGGGGGGGGGGGGGGGGGGGGGGGGGGGGGGFGFFGGGGGGGGGGGGGGGGGGGGGFGGCGCFGGGGGGGGG@FGFC=FFGGGGGGGGGGGGGGGGGGGGGGGGGCGFGGGGGFGGCFGGGG?FGGGFGEEDGGGGGGGGGFGGGGGGGGGGCG+::?FGGGFGGGGGFDGFFBF4BF>CDCFFFFFAB?AG:>;:>BBF<FBB4=9:>?<::@@@F:99;2<2186
@M00689:251:000000000-CJTJ5:1:1101:17969:21064 1:N:0:8
CAGGATTAGATACCCTGGTAGTCCATGCCGTAAACGGTGGGCGCTAGGTGTAGGGGTCTTCCACGGCCTCTGTGTCGTAGCTAACGCATTAAGCGCCCCGCCTGGGGAGTACGGCCGCAAGGCTAAAACTCAAAGGAATTGACGGGGGCCCGCACAAGCGGCGGAGCATGTGGATTAATTCGATGCAACGCGAAGCACCTTACCTGGGCTTGACATACACCAGATCGCTGCAGAGATGTAGTTTCCCTTGTGGTTGGTGTACAGGTGGTGCATGGCCGTCGCTGCCTCTGACT
+
G<FE<FFGGGGFG<EFEFGCFFDFGGGGGGGGGGGCEGGGGFGFGFGG,ECFFCEGGGFGGGFGG>EGGFGGGGFGEGFDFDCGGGGGGGGGGGGGGGEGGGGGGGGEGG8EFEG@=EEEFFGDFDF<DECF,DFBE8FFFGGGGDB7EGGGG:<F:8CF*<@CEGEEFGCDFGGG+<<C:*+<:EC+CGEECEC*<;AGG?:+<CCC=FDD430CC/40>CCCFF5DFGC)6*70*/:>7::C?B/)*).9CF5?>?07)*6<)=FB51.2)05FF:1(33:8(4)32:)))
@M00689:251:000000000-CJTJ5:1:1101:24225:21247 1:N:0:8
CAGGATTAGATACCCTGGTAGTCCATGCCGTAAACGGTGGGCGCTAGGTGTAGGGGTCTTCCACGGCCTCTGTGTCGTAGCTAACGCATTAAGCGCCCCGCCTGGGGAGTACGGCCGCAAGGCTAAAACTCAAAGGAATTGACGGGGGCCCGCACAAGCGGCGGAGCATGTGGATTAATTCGATGCAACGCGAAGAACCTTACCTGGGCTTGACATACACCAGATCGCTGCAGAGATGTAGTTTCCCTTGTGGTTGGTGTACAGGTGGTGCATGGCCGTCGCTGCAT
+
GGGGGGGGGGGGGGGGGGGGGDFGGGGGGGGGGGGGGGGGGGGGGGGGGFGGGGGGGGGGGGGGGGGDCGFDFGGGGGGGGGGGGGGGGGGGGGDFFGGGGGGGGGGGGGGGGGGGGGGDCGFGGGGGGFGGGGGGGGGGGGG7CFGGGGGGGGGGGGGGGGGGGGGGGGFCGGDFEG??FGGF?EG78CGGEGGGGG5CFFGGGGFFGDGGGGGFFFFGGGGGGGGGFCGFFF<44=FCCD>CFFFAFFBG3551;?BFFFFA47?<>BA7AF459<1606?<>?D
@M00689:251:000000000-CJTJ5:1:1101:11110:21330 1:N:0:8
CAGGATTAGATACCCTGGTAGTCCACGCCGTAAACGATGAATGCCAGCCGTTAGTGGGTTTACTCACTAGTGGCGCAGCTAACGCTTTAAGCATTCCGCCTGGGGAGTACGGTCGCAAGATTAAAACTCAAAGGAATTGACGGGGGCCCGCACAAGCGGTGGAGCATGTGGTTTAATTCGACGCAACGCGCAGAACCTTACCAGCCCTTGACATCCCGGTCGCGGACTCCAGAGACGGAGTCCTTCAGTTCGGCTGGACCGGAGACAGGTGCTGCAGGGTTGTAGCTGAAT
+
GGGGGGGGGGGGGGGGGGGGGGGGGGGGGGGGGGGGGGGGGGFGFGGGGGGGGGGGGGCFBFGGFFGGGGGGCEGGGGGGGGGGGGGGGGGGGFGGGGGGGGGGGGGGGGGGGGGGGGGGGGGGGGGGGGGGGGGGGGGGGGGGG@FGGGGGGGGGGGDGGGGGGGGGGGGGGGGGGGGGGGGGGGGGGGGGGGGGGGGGGGGFGGEGFGGGGGFFG5BDDCDGGDEDFFGFF:47>@3919:7@F4A?FAGGFFFF(3)4071)07<32(,4=46)892:>0).))-))6
@M00689:251:000000000-CJTJ5:1:1101:18191:21495 1:N:0:8
CAGGATTAGATACCCTGGTAGTCCATGCCGTAAACGGTGGGCGCTAGGTGTAGGGGTCTTCCACGGCCTCTGTGTCGTAGCTAACGCATTAAGCGCCCCGCCTGGGGAGTACGGCCGCAAGGCTAAAACTCAAAGGAATTGACGGGGGCCCGCACAAGCGGCGGAGCATGGGGAGGAATTCGATGCAACGCGAAGAACCTTACCTGGGCTTGAAAAACAACAGATCGATGAAGAGAGGTAGTTTCCCTGGTGGTTGGTGGACAGGTGATGCATGGCTGTCGCGGCAGCTGTCG
+
GGFGFFGGGGFEE6FDDCCEFF@F@FFFFE7CEFACECFGGDE@:@FGADCEFFDG@B@CFGGGGGGC@GCE9FCFFCED??FFFFCE7FAFGFFF+@F@>@=FGGEEEBCECD@CF+FFEFF==DEC3,CDDGGGFG?A@D=BEEGGC71>:C<CBC:FD7:EGG8C+<*8>C**;;+3:;C9C*<C6C*:1:>;C*;*3<+<+<CC>C7:9+<*1)7*1CFFD4E*.:*097<<)02>=:::69*)/0.975)49(3.8/237094*6)269:))8(.-((341(3(4),(
@M00689:251:000000000-CJTJ5:1:1101:16716:21594 1:N:0:8
CAGGATTAGATACCCTGGTAGTCCATGCCGTAAACGGTGGGCGCTAGGTGTAGGGGTCTTCCACGGCCTCTGTGTCGTAGCTAACGCATTAAGCGCCCCGCCTGGGGAGTACGGCCGCAAGGCTAAAACTCAAAGGAATTGACGGGGGCCCGCACAAGCGGCGGAGCATGTGGATTAATTCGATGCAACGCGAAGAACCTTACCTGGGCTTGACATACAGGGAAATCCGGCAGAGATGTCGGGTCCGCAAGGGGTCGGTACAGGGGGGGCAGGGTCGTGGCTGGAGCGGTCTCTT
+
GGGGGGGGGGGGGGGGGGGGGGGGGGGGGGGGGGFGGGGGGFGGGGGGGGFFGGGG@FFGGGFGGGGGGGGGFFEFFDFFFFFFCFCG:CEFG9CCFGGFGGGGGGGGGCFFFECFFFEGGG73BDFFFFEFFGFGFD,3EE@CFGGGDF7>:B<CDF=EGCEDCE?E9@0A<<++3@9<7@C7C8FEC::CCCE8C;;;+<<++0AC>29:C<2*:==FGG35<*3*0>977719*90*1>D*05<95<6<D>),393:3/67)8>(7(-19:.)80(3,(4(.(,(,(,(.))
@M00689:251:000000000-CJTJ5:1:1101:10896:21807 1:N:0:8
CAGGATTAGATACCCTGGTAGTCCATGCCGTAAACGGTGGGCGCTAGGTGTAGGGGTCTTCCACGGCCTCTGTGTCGTAGCTAACGCATTAAGCGCCCCGCCTGGGGAGTACGGCCGCAAGGCTAAAACTCAAAGGAATTGACGGGGGCCCGCACAAGCGGTGGAGCATGTGGTTTAATTCGACGCAACGCGCAGAACCTTACCAGCCCTTGACATCCCGGTCGCGGATTCCAGAGACGGAGTCCTTCAGTTCGGCTGGACCGGAGACAGGTGATGCATGGCCGTCGCTGCAT
+
GGGGGGGGGGGGGGGGGGGGGGGGGGFGGGGGGGGGGGGGGGGGGGGGGGGGGGGGGGGGGGGGGGGGGGGGGGGGGGGGGGGGGGGGGGGGGGGGGGGGGGGGGGGDGGGGGGGGGGGGGGGGGGGGGGGGGGGGGGGGFGGGGGGGGGGGGGGGGGGGGGGGGGGGGGGGGGGFGGGGGFGGGGGEGGE=EGGGGGCGGGGGGGGGGGFGGGFFGFFGGD3<CGGD>DF*@FCFFFGGGGGGFFF2?FFGGEEB?>::15>;)8<?F3<AB@=F4F>ABFBF9B>0<:>(:
@M00689:251:000000000-CJTJ5:1:1101:23727:21819 1:N:0:8
CAGGATTAGATACCCTGGTAGTCCATGCCGTAAACGGTGGGCGCTAGGTGTAGGGGTCTTCCACGGCCTCTGTGTCGTAGCTAACGCATTAAGCGCCCCGCCTGGGGAGTACGGCCGCAAGGCTAAAACCCAAAGGAATTGACGGGGGCCCGCACAAGCGGCGGAGCATGTGGATTAATTCGATGCAACGCGAAGAACCTTACCTGGGCTTGACATACACCAGATCGCTGCAGAGATGTAGTTTCCCTTATGGTTGGTGTACAGGTGTTGCATGGCCGTCGCTGCAT
+
GGGGGGGGGGGGGGGGGGGGGGGGGFFGGGGGGGGGGGGGEGGGGGGGGGGGGGGGGGGGGGGFGGGGGGGGGGGGEGGGGGGGGGGGGGGFFFGGGGGGGGGGGGGGGGGGGGGGGGGGGGGGGGGDGEGGGGGGFDFEGFFGGGGGGGGGGGGGFGGGGGGG5CEGGGGEFCCGGGGFCFGGGG+2@CGC:CCCFFFGGGGGFFFGGGGGGDCFGF?9CF<56*19>3C@@6797?FFGGGG4B74B?:DC@F?FB:FA?9>F=?AE?>>AF@5673209:6-(6
@M00689:251:000000000-CJTJ5:1:1101:23980:21894 1:N:0:8
CAGGATTAGATACCCTGGTAGTCCATGCCGTAAACGGTGGGCGCTAGGTGTAGGGGTCTTCCACGGCCTCTGTGTCGTAGCTAACGCATTAAGCGCCCCGCCTGGGGAGTACGGCCGCAAGGCTAAAACTCAAAGGAATTGACGGGGGCCCGCACAAGCGGCGGAGCATGTGGATTAATTCGATGCAACGCGAAGAACCTTACCTGGGCTTGACATACACCAGATCGCTGCAGAGATGTAGTTTCCCTTGTGGTTGGTGTACAGGTGCTGCATGGCCGTCGCTGCAT
+
GFGGGGFGGGGGG@EGGFGFFGFGGGFFGGGGCGGGGGGGGGGGGGGGGGFGGGGGGGGGGGGGGGEGGFGGGGGGGGCCGGGGGGGG>FDGGFGGGGGGGGGGGCGGGGGGGGGGGGGGGGGGGGGGGGGGFGGGFFGGFCGGGGGGGGGGGGGGGFFGGGGEGGEDGGGGGCFC?ACFGGG79EG?<CECGGGGGFFGGGGFG?5CFG:59FGGFFFF43>FG4*>FGGF?FF:F4**:CFF*=@<=4)278FFFFBFFFDFFFF?F>7?>6:>FBB>>(4:>:)
@M00689:251:000000000-CJTJ5:1:1101:14246:21901 1:N:0:8
CAGGATTAGATACCCTGGTAGTCCATGCCGTAAACGGTGGGCGCTAGGTGTAGGGGTCTTCCACGGCCTCTGTGTCGTAGCTAACGCATTAAGCGCCCCGCCTGGGGAGTACGGCCGCAAGGCTAAAACTCAAAGGAATTGACGGGGGCCCGCACAAGCGGCGGAGCATGTGGATTAATTCGATGCAACGCGAAGAACCTTACCTGGGCTTGACATACACCAGATCGCTGCAGAGATGTAGTTTCCCTTGTGGTTGGTGTACAGGTGTTGCATGGCGGTCGCTGCAT
+
GGGGGGGGGGGGGGGGGGGGGGGGGGGGFGGGGGGGGGGGGGGGGGGGGGGGGGGDGGGGGGFGGGG@FGGEGFGGDGGGGGGGGGGGGGGDFGGGGGGGGGGCGFGGGGGGGGGGGGEGECFGFFGGGGGCFGGGGGGGCEGEGGGGGGGGGEGEGGECEGGE=EE56+ECGC9C<EGCFC9CFC9EG==CCGGGGGGGGGGGGGGEFGGC*2+*29?<<FFC675DFG5?F?*0**20:FFG4@@<*8-*9F3?BF085*-65?:A>?<?FFF)).416(40((.
@M00689:251:000000000-CJTJ5:1:1101:14237:21918 1:N:0:8
CAGGATTAGATACCCTGGTAGTCCATGCCGTAAACGGTGGGCGCTAGGTGTAGGGGTCTTCCACGGCCTCTGTGTCGTAGCTAACGCATTAAGCGCCCCGCCTGGGGAGTACGGCCGCAAGGCTAAAACTCAAAGGAATTGACGGGGGCCCGCACAAGCGGCGGAGCATGTGGATTAATTCGATGCACAGCGAAGAACCTTACCTGGGCTTGACATACAACAGATCGCTGCCGAGATGAAGTTTCCCTGTTGGTTGGTGTAACGTTGTTGATTGGCAGTTGTTGGAT
+
GGGGGGGGGGGGGGGGGGGGGGCFFEFGFCGGGGGGGGGCCEFGGGGGGGGCGGGDFF@EFC9EF7@CFFGGGGFFGFGEFEGGGGDFFGGFFCF>FGGGG@GGGFD=7B<BGGGGGGG7C7FFFBFFBFFGGFGFG8DEFGGGGGGGG@8B**4F7BCG**4=E*//+0CFF+<9C@<::*30<8C+021*2**;8FEGGFF+A?EGFFGE*++:*9**05<C:95<49)7)))))****22>*964)))2C;31(31>316-0))()46)6676*7:)..((()5
@M00689:251:000000000-CJTJ5:1:1101:22363:21951 1:N:0:8
CAGGATTAGATACCCTGGTAGTCCATGCCGTAAACGGTGGGCGCTAGGTGTAGGGGTCTTCCACGGCCTCTGTGTCGTAGCTAACGCATTAAGCGCCCCGCCTGGGGAGTACAGCCGCAAGGCTAAAACTCAAAGGAATTGACGGGGGCCCGCACAAGCGGCGGAGCATGTGGATTAATTCGATGCAACGCGAAGAACCTTACCTGGGCTTGACATACACCAGATCGCTGCAGAGATGTAGTTTCCCTTGTGGTTGGTGTACAGGTGCTGCATGGTCGTCGCTGCAT
+
FCCDGFFFCEEFFFGGCDFGCFFGGFEGGGGGGGGGDGFGGGGGGGGGGGGGGGGGGGFGCGGGGGGGGFGDC<EFGGGGGFEGGCEEEGDGFFFGGGGGGGGGGGGGGGGG<FGGEGEGEGD,:AFGFGGGGGGGGGGGGGGCGGGGGGGG7*>:ECGGGGDDGGGGGGGBFFFGFFFGDC?+0CCCCC=*>:CEGCFGF?:FCGGGGGGGGGG7:99D*/*/>6:DF<CFFFG<=BGFGGGG?FFA?;<FGFF?BBFF77<<FF)3?>)5<?:B47>FFFB?6?B
@M00689:251:000000000-CJTJ5:1:1101:20636:22013 1:N:0:8
CAGGATTAGATACCCTGGTAGTCCATGCCGTAAACGGTGGGCGCTAGGTGTAGGGGTCTTCCACGGCCTCTGTGTCGTAGCTAACGCATTAAGCGCCCCGCCTGGGGAGTACGGCCGCAAGGCTAAAACTCAAAGGAATTGACGGGGGCCCGCACAAGCGGCGGAGCATGTGGATTAATTCGATGCAACGCGAAGAACCTTCCCTGGGCTTGACATACACCAGATCGCTGCAGAGATGTAGTTTCCCTTGAGGTTGGTGTACAGGTGCTGCATGGCCGTCGCTGCATCTTTCT
+
GGGGGGGGGGFGGFGGGGGGGGGGGGFGGGGGGGGGGGFCFGGGGFGGGGG9ACGGGGGGCA@FE7FCEGGGGGGGGGGGFFF9,BFFFFGCCECEGGGEGEFGGGGGCF8FGGGDEGGDGG<,FGCFDFFGGGGCF8F>EGGGCECGG:8*11<<EF<FF<B**38:<A9EC+<+AF<C:CEF+*<+C**>C=5CCFF:7+;8FFCC=EGE<FG=FFFFFDF4>657F>C6:=3566?**:FG?/=<F5)2CFFB><(<5=)).190?92.-*)00)4,203?>FAD))4:.
@M00689:251:000000000-CJTJ5:1:1101:25258:22047 1:N:0:8
CAGGATTAGATACCCTGGTAGTCCATGCCGTAAACGGTGGGCGCTAGGTGTAGGGGTCTTCCACGGCCTCTGTGTCGTAGCTAACGCATTAAGCGCCCCGCCTGGGGAGTACGGCCGCAAGGCTAAAACTCAAAGGAATTGCCGGGGGCCCGCACAAGCGGCGGAGCATGTGGATTAATTCGATGCAACGCGAAGAACCTTACCTGGGCTTGACATACACCAGATCGCTGCAGCGATGTAGTTGCCCTATTGGTTGGGGTACAGGGGATGCTTGGCTGTCGATGCAT
+
GGGGGGGGGGGGGFGGFGGGDG9<FDGGGG;FGGGGGGGGGFGGGGGGGDF,CFDE:@CEF@CGGGF7CCDGGGCFFFEFGGG9,B@CEE<C?FGGFGF=FGGCGGGCCFGGGG7BCEGD>@E=3BB<FFGGGFGGGFFCC,,@<CCFC:BEGGEE@FF@<@8CC=G89CG?C@FGC9CFGFD++*3A:EECE5EEEE8@7<F@::5C*;*1*<+:7?F755*>291171)6/)1).)9CC*:**9/3))-:FBF6;01><?4<:))()-1))*)09).8?(,6146
@M00689:251:000000000-CJTJ5:1:1101:18319:22127 1:N:0:8
CAGGATTAGATACCCTGGTAGTCCACGCCGTAAACGATGGATGCTAGCCGTCGGCAAGCTTGCTTGTCGGTGGCGCAGCTAACGCATTAAGCATCCCGCCTGGGGAGTACGGCCGCAAGGTTAAAACTCAAAGGAATTGACGGGGGCCCGCACAAGCGGTGGAGCATGTGGTTTAATTCGACGCAACGCGAAGAACCTTACCTGGGCTCGAAATGCAGTGCACTGGGGTGGAAACACCTCTTCCCGCAAGGGGTGCTGCATAGGTGGTGCATGGCCGTCGCTGCAT
+
GGGGGGGGGGGGGFGGGGGGGGGGGGGGGGGGGGGGGGGGFGGGGGGGGGGGEGEEFGGFGGGGGGGGGGDGGFFGGFGFEGGGGGEGFGGGGGGGGGGGGFGGGGGGFGGGGGGGEGGGGGGGGFGGFGGGGGGCGGGGGGGGGGGGGGDGEG<FFGEEEGGGGGCEGEFFGGGGEG?@CEGGGGGGG7EGGEGGGGGGGGGGGFCF=EGGGGGCDFFFGGCGGFFD)>CFFFGC:B97CFG><BFF5>?*>)7<<<DFD9239=F:)4:AAF>?D3769?F>?F
@M00689:251:000000000-CJTJ5:1:1101:9039:22170 1:N:0:8
CAGGATTAGATACCCTGGTAGTCCATGCCGTAAACGGTGGGCGCTAGGTGTAGGGGTCTTCCACGGCCTCTGTGTCGTAGCTAACGCATTAAGCGCCCCGCCTGGGGAGTACGGCCGCAAGGCTAAAACTCAAAGGAATTGACGGGGGCCCGCACAAGCGGCGGCGCATGTGGCTTAATTCGATGCAACGCGAAGAACCTTACCTGGGCTTGACATACCCCAGATCGCTGCAGAGATGTAGTTTCCCTTGTGGTTTGTTTACAGGTGATGACTGGTTGTCGCTGCAT
+
FFE9<FFFFFFFGGGGFDE@<FEFGGCGGCF;F,EF7F,@7F>BFCF8FFG9<ECF@FFE9E9F@7:EEGGGG9FGGGFED<FE8:F+:CCE<CEFGGGGGECB@FECCCFGGDGGC:F+@<D,BBFFGGAFFGGDDFFFFGGEC7:CEGCEGEGGGGGCCBE7*2?EGGGG+/**<0<+*/<AFGGGGGGGCE5?+C;8C+:@FEF:E=CEFGE7C/)2>*9DF*:9>*1))*9<*/27CGGFF9696)-9*85(43(8<F:>)?))/).))9)//)-)((,122)
@M00689:251:000000000-CJTJ5:1:1101:9025:22180 1:N:0:8
CAGGATTAGATACCCTGGTAGTCCATGCCGTAAACGGTGGGCGCTAGGTGTAGGGGTCTTCCACGGCCTCTGTGTCGTAGCTAACGCATTAAGCGCCCCGCCTGGGGAGTACGGCCGCAAGGCTAAAACTCAAAGGAATTGACGGGGGCCCGCACAAGCGGCGGAGCATGTGGATTAATTCGATGCAACGCGAAGAACCTTACCTGGGCTTGACATACACCAGATCGCTGCAGAGATGTAGTTTCCCTTGTGGTTGGTGTACAGGTGATGCATGGTTGTCGCTGCAT
+
GGGGGGGEGGGGGFGGGGGGGGGGGFFGFGGGGGGGGGGGGGGGGEGGGGG<FFGGGEGFCFGGGGGCGGGGGGGGGFCFGGFGFGGEGGGGFECF@@FEEGGGGGGCGFDECGG7CCEBEFFFFDFD<D9FGFFD:DF8<F<CFEFE@C>>CC:B<=:CFEGGGCEC+<2ACC?++<3::CE++*<C+**::CEGG>FGGGCCFFGG58CECFFFG*?***7CG45*09D<?=FC**:0CFCC76?<FFAGG@FFF0152*.4596./<>3)*.*/)---48:>F)
@M00689:251:000000000-CJTJ5:1:1101:5826:22473 1:N:0:8
CAGGATTAGATACCCTGGTAGTCCACGCCGTAAACGGTGGGCGCTAGGTGTAGGGGTCTTCCACGGCCTCTGTGTCGTAGCTAACGCATTAAGCGCCCCGCCTGGGGAGTACGGCCGCAAGGCTAAAACTCAAAGGAATTGACGGGGGCCCGCACAAGCGGCGGAGCATGTGGATTAATTCGATGCAACGCGAAGAACCTTACCTGGCCTTGACATCCACCAGATCGCTGCAGAGTTGTAGTTTCCCTTGTGGGTGGTGTACAGGTGTTGGATGGCTGTCGCTGCAGATGTCT
+
GGGGGGGGGFGGGFFGGGGGGGEFCGGGFGGFEFGGDFGGCDCGGGGGEEFGGGGG@,CEGFFF:@F@CFGGDAEDEGGFGGGGGGGD@C,EE,+C@CEFEECGGGGGE?,CFGFEGGGGGFCGGGGGFGFGGFGGFCEC>FCFGDGFEGGGGGGGGC21*CEEGDE>CFGGE++:@ECFGGGC:8CFF5>=C5CGFGCE7CGGCF=*AC6CF+A**8?455<4*9CD)*9:)**011::7:CC*9=)*847*)047?FFF=));?F5B((.)/).)04803((-(())).))
@M00689:251:000000000-CJTJ5:1:1101:12716:22576 1:N:0:8
CAGGATTAGATACCCTGGTAGTCCATGCCGTAAACGGCGGGCGCTAGGTGTCGGGGTCTTCCACGGCCTCTGTGTCGTAGCTAACGCATTAAGCGCCCTGCCTGGGGAGTACGGCCGCAAGGCTAAAACTCAAAGGAATTGACGGGGGCCCGCACAAGCGGCGGAGCATGTGGATTAATTCGATGCAAAGCGAAGAACCTTACCTGGGCTTGACATACACCAGATCGCTGCAGAGATGTAGTTTCCCTTGTGGTTGGTGTACAGGTGATGCATGGCCGTCGCTGCAT
+
GFDGGGGGG9FFDFGGGGGEEFGCGFDC@CFGGGGGGCFCFGGGGGGGCEF,CF@FFFGGGFAFED7>FGFG<FF?CFDF+CEDEFCFEFGGC9CFGGC<=,ADDGE:FGGGGGDC@+35<7:,D,>,3<C:<>FGGGG8FFCFEGC7C*:CCEFCFG:C*::CEGGGE@FGE9<9@CEFD=0<EEC?+<67>EDEFC@EFFF6@:5CCF/>*<CCFFF09DFGGCGDFG<?F*>CFFGFF7?>8?469)-**8>10:?><7)6)9/47A<A<4>5;D;((4:?;:4
@M00689:251:000000000-CJTJ5:1:1101:20526:22675 1:N:0:8
CAGGATTAGATACCCTGGTAGTCCACGCCCTAAACGATGTCAACTAGGTGTTGGGGAAGCGATTTCTCAGTACCGCAGCTAACGCGTGAAGTTGACCGCCTGGGGAGTACGGTCGCAAGATTAAAACTCAAAGGAATTGACGGGGACCCGCACAAGCGGTGGATGATGTGGATTAATTCGATGCAACGCGAATAACCTTACCTACCCTTGACATGTACGGAAGCCCTCAGAGATGGGGGCGTGCCCGAAAGGGAGCCGTAACACAGGTGCTGCATGGCCGTCGCTGCATCGGTC
+
GGGFGGGGGGGGGFFGFGGGGGGGFGGGGGGGGGGGGGGGGGFGGGGGFGGGGGGEGGGGGGGGGGGGGGGGGGGGGGDGGGGGGGGGGGFEGGGGFGGGGGGGGGGGFFGGFGBEGGGCCGGFFCEFDB8FGFGCDGGGGGGGGGGEEEDGEE@EGEEEGDGFDGGGGFGGGGGGGGGGGECEFFGGCEEGEFGFFCFC6AC?CCGGGGGGGGGGGFFGGGGGGFFG5C:=FFDFF)7D<<CC@FDB>59CDF@B((4@1@AB>:>4?7A<2?FFF@?>9(32:B>B2<(41(
@M00689:251:000000000-CJTJ5:1:1101:20515:22689 1:N:0:8
CAGGATTAGATACCCTGGTAGTCCACGCCCTAAACGATGTCAACTAGGTGTTGGGGAAGCGATTTCTCAGTACCGCAGCTAACGCGTGAAGTTGACCGCCTGGGGAGTACGGTCGCAAGATTAAAACTCAAAGGAATTGACGGGGACCCGCACAAGCGGTGGATGATGTGGATTAATTCGATGCAACGCGAATAACCTTACCTACCCTTGACATGTACGGAAGCCCTCAGAGATGGGGGCGTGCCCGAAAGGGAGCCGTAACACAGGTGCTGCATGGCCGTCGCTGCAT
+
GGGGGGGGGGGGGGGGGGGGGGGGFFGGGCFFGGGGGGGG9FGGGGGGGGGD8FCEGGGCFG8CDEEFGFG9@E:FEE7FED,BFGFGGGGCDFFD,@FF=BFGGEGEFGEEFGGGDGCG=AEEGGGEGDFFG<FEFFCEF@BCGCBBCGGCGG<74CFGGGGGC8;@FGG9<FGGECCFG=95CGFDGG5CGFFFDC9BCCFGGCFEFF>CGC?FFFFDD3545/:*09:?)/:65BC>9DC5>?50501CC7;1,3103<A?@55A),3<BFFF@::91(-(-11:A
@M00689:251:000000000-CJTJ5:1:1101:13116:22721 1:N:0:8
CAGGATTAGATACCCTGGTAGTCCATGCCGTAAACGGTGGGCGCTAGGTGTAGGGGTCTTCCACGGCCTCTGTGTCGTAGCTAACGCATTAAGCGCCCCGCCTGGGGAGTACGGCCGCAAGGCTAAAACTCAAAGGAATTGACGGGGGCCCGCACAAGCGGCGGAGCATGTGGATTAATTCGATGCAACGCGAAGAACCTTACCTGGGCTTGACATACACCAGATCGCTGCAGAGATGTAGTTTCCCTTGTGGTTGGTGTACCGGTGATGCATGGCCGTCGCTGCAT
+
GGGGGGGGGGGGGGGGGGGGGGGGGGGGGGGGGGGGGGGGGGGGGGGGGGGEGGGGGGGGGGGGCGGGGGGGGGGGGGFGGGGGGGGGGGGGGGGGGGGEGGGGFGGGGGGGDGGGGGGGGGGFGGGGGGGGGGGGFGGGGGGGGGGGDFGGGGGGGGGGGGGGGGGGGGGGFCGGDGGGGGGGGEGGGGGGGGDEGGGGGGGGGGGGGGGCFFGGGFFGC*CFFFFGFD36?73*=B>*::FGF=4)*.-09>@:B?:FF=)8@ED(94<7<=FFFEF;6623>BA
@M00689:251:000000000-CJTJ5:1:1101:20177:22903 1:N:0:8
CAGGATTAGATACCCTGGTAGTCCATGCCGTAAACGGTGGGCGCTAGGTGTAGGGGTCTTCCACGGCCTCTGTGTCGTAGCTAACGCATTAAGCGCCCCGCCTGGGGAGTACGGCCGCAAGGCTAAAACTCAAAGGAATTGACGGGGGCCCGCACAAGCGGCGGAGCATGTGGATTAATTCGATGCAACGCGAAGAACCTTACCTGGGCTTGACATACACCAGATCGCTGCAGAGATGTAGTTTCCCTTGTGGTTGGTGTACAGGTGATGCATGGTCGTCGCTTAAT
+
GGGGGGGEGGGGGGGGGGGGGGFGGGFGGGGGGGGGGGGGFGGGGGGGGGGGGGGDGGGGGGGGDGGGGGGGGGGGGGGFDCFFGGGGGGGGGGGGGGGCFGGGGFGGGGFGGGGGGG>FFGGFGGGGGGGFGFGCGDFGFGGGGGG7BFGGGGGGGFF:=FGGCCEFGG?:?GGGGGGGGGCFCEFFGGG=EGGGGGGGGGFEGFDE=FGGGFGGGF=4C5CFFGGGFG:)9*9*7?FFFGGF=B?AF)6DDFF:9?BF)1-6)??2=><2<FF=4)4114:0()5
@M00689:251:000000000-CJTJ5:1:1101:14279:23170 1:N:0:8
CAGGATTAGATACCCTGGTAGTCCTAGCCCTAAACGATGATTGCTTGGTGTGATCGGTACCCAATCCGATCGTGCCGCAGCTAACGCGATAAGCAATCCGCCTGGGGAGTACGTCCGCAAGGCTAAAACTCAAAGGAATTGACGGGGGCCCGCACAAGCGGCGGAGCATGTGGATTAATTCGATGCAACGCGAAGAACCTTACCTGGGCTTAACATACACCAGATCGCTGCAGAGAAGTCGTTTACCTGTGTGTTGGTGTACAGGTGCTGCATGGTTGTCGCTGCATATGTCT
+
GGGGGGG,CFFGG<FGE@FGFGGGGGGGGGGGEFGCEG8FGGDGGFFGGCFGGGGGGCGGGGGGFGGFGGCGGGCGGGGG7<DGGGGGGGEGGGGGGGGEGGGGGC7@+?F?F,BC>CFGDDFFGFGE,FFED,,8=FFF?DEF=EEDCF7CCECEFCCC*1:BC*8*<9,7>CDEFF;?>*CF9CCF+:::=C5*3;E6CCGGGC5*:C7+2<<F***7C74779*C:*)9<4C<)0***179)946**)227?(::(<)94))9F4=427-*.9*)-<16??9:A)-.6<<
@M00689:251:000000000-CJTJ5:1:1101:14273:23190 1:N:0:8
CAGGATTAGATACCCTGGTAGTCCTAGCCCTAAACGATGATTGCTTGGTGTGATCGGTACCCAATCCGATCGTGCCGCAGCTAACGCGATAAGCAATCCGCCTGGGGAGTACGGCCGCAAGGCTAAAACTCAAAGGAATTGACGGGGGCCCGCACAAGCGGCGGAGCATGTGGATTAATTCGATGCAACGCGAAGAACCTTACCTGGGCTTGACATACACCAGATCGCTGCAGAGATGTAGTTTCCCTTGTGGTTGGTGTACAGGTGCTGCATGGTTGTCGCTGCAT
+
GGGGGGGGGGGGGGGGGGGGGGGGGGGGGGGGGGGGGGGGGGGGGGGGGGGGGGGGGGGGGGGGGGGGGGGGGGGGGGGGGGGGGGGEGGGGGGGGGGGGGGGGGGGGGGGGGGGGGGGGGGGGGFGGGFGGGGGGGGGGGGGGGGGGGCEGGGGGGFFGGDGGGGGGGGFGGGGDGGGGGFFCGGFFGGGGGGGGGGFGGGGGGGGGCFGGC@EGGFFCGF*99FFGFGGFFFGFFFFDGGGGFFFA6FDGD4:<>FFF<FABFF?0?A?>AFF7FF<A:BFF>FF
@M00689:251:000000000-CJTJ5:1:1101:25042:23213 1:N:0:8
CAGGATTAGATACCCTGGTAGTCCATGCCGTAAACGGTGGGCGCTAGGTGTAGGGGTCTTCCACGGCCTCTGTGTCGTAGCTAACGCATTAAGCGCCCCGCCTGGGGAGTACGGCCGCCAGGCTAAAACTCAAAGGAATTGACGGGGGCCCGCACAAGCGGCGGAGCATGGGGGATAATTCGATGCAACGCGAAGAAACTTTCCCGGGCTTGACATACACCAGATCGCTGCAGACAAGTAGTTTTCCTTGTGGTTGGTGTACAGGTGCTGCATGGTTGTCCCTGCAT
+
GGFGGFEGFFFFGGGGGGGGFFGGGEEF,@FGGGGGGF@FEGGFGGGGGGG<DG7@,CFF6EFCCF+@C<EF9,CE@DAF,6,9EFDF7B<559+CF=F77FCFFCF=+8<B:4>>@C+@CE+B3B,C,,,8>FD>,=AFGA<>EGGCDCEE8*<*2:<*<<7CCEC*0+**;**/0<9E759+<E9EF5/21558A*02<++<+*:7:*9*7++0:9=*77***9:*)*9)0**2))0;:**:*9*6B*)25;F09B6727:A)/).?A?()*.9*52-)).)(44
@M00689:251:000000000-CJTJ5:1:1101:20612:23237 1:N:0:8
CAGGATTAGATACCCTGGTAGTCCTAGCCCTAAACGATGATTGCTTGGTGTAGCAGGTACCCAATCCTGCTGTGCCGCAGCTAACGCGTTAAGCAATCCGCCTGGGGAGTACGGTCGCAAGGCTGAAACTCAAAGGAATTGACGGGGGCCCGCACAAGCGGTGGAGCATGTGGTTCAATTCGACGCAACGCGCAGAACCTTACCAGCCCTTGACATCCCGGTCGCGGACTCCAGAGACGGAGTTCTTCAGTTCGGCTGGACCGGAGACAGGTGTTGCATGGCGGTCGCTGCCT
+
GGGGGGGGGGGGGGGGGGGGGGGGGGGGGGGGGGGGGGGGGGGGGGGGGGGGGGGGGGGGGGGGGGGGGGGGGGGGGGGGGGGGGGGGGGGGGGGGGGGGGGGGGGGGGGGGGGGGGGGGGGGGGGGGGGGGGGGGGGGGFGGGGGGGGGGDGGGGGGGGEEGGGFFGGGFGGGGGGGGGGGGGGDGGGGEEEG=CGGGGCFFCGGGFGC5C>FC7DFFDDGGCDGCDFGGFFFCGF:DG55*9@FFAFF<FGED>?1(57F;;DED?).3)(17)**6)(2(,,-(-8(4,,
@M00689:251:000000000-CJTJ5:1:1101:20627:23247 1:N:0:8
CAGGATTAGATACCCTGGTAGTCCTAGCCCTAAACGATGATTGCTTGGTGTAGCAGGTACCCAATCCTGCTGTGCCGCAGCTAACGCGTTAAGCAATCCGCCTGGGGAGTACGGTCGCAAGGCTGAAACTCAAAGGAATTGACGGGGGCCCGCACAAGCGGTGGAGCATGTGGTTCAATTCGACGCAACGCGCAGAACCTTACCAGCCCTTGACATCCCGGTCGCGGACTCCAGAGACGGAGTTCTTCAGTTCGGCTGGACAGGAGACAGGTGTTGGATGGCTGTCGCTGCATCG
+
GFFGFDGGGGGGGFGGFGGGGG9FFGGFFGFCFGGGGGGGGGGFGGGGGGGGGGFGGGGGGGGGGGGGGGFFG@FGGGGGCGGGCFGGGGGGGFGFEE<FGGGGCGGGGCGFGGGGECCEGGCFGFFFGGGGGGFGFGGFFFCFGGECC>E>CEECFFFGDE@GDFFG:DBEG:;;BFGGFFC5C5C*:>**2=7:FFCFCEC<7?CFEC9A:CFFCF)7<595>DE<BC*09?FG>)9D5<9*=FB)*9<*2.79-33)402-))7,83:<3*..))-.4(,,3)4,((,(4)(
@M00689:251:000000000-CJTJ5:1:1101:20608:23259 1:N:0:8
CAGGATTAGATACCCTGGTAGTCCTAGCCCTAAACGATGATTGCTTGGTGTAGCAGGTACCCAATCCTGCTGTGCCGCAGCTAACGCGTTAAGCAATCCGCCTGGGGAGTACGGTCGCAAGGCTGAAACTCAAAGGAATTGACGGGGGCCCGCACAAGCGGTGGAGCATGTGGTTCAATTCGACGCAACGCGCAGACCGTTACCAGCTCTTGACATCCCGGTCGCGGCCTTCAGAGACGGAGTTCTTCATGTCGGCCGGCGCGGGGACAGTAGTGTGATGGCTGTTGCTCCAT
+
GEFFG?FGGFGFFFFFGGGFGFGDFGGGGGF6CF<CGGGFFGAFCFFGGGGGGGGGGGGGFGFGFGFFC8FFGGFGGE7FEGGDGGCGGGGFFFGGGGGG7C=DFFGGGGGA:@B+64CFGG7,BDGFGG?F=ABFFEFFFGACFDFGGCC+5:CEFGGCCEEE5C6>FEFCFFG;FC;FGFG8EGCECEEGCE*:*;*2?**3<C:+3+0+*<C**)0*91/>CDG)0***9*2*.055*)/9F4=>8/)*2<31(-1)()(())0,)4-)69/**1.62(33()-6)))(.
@M00689:251:000000000-CJTJ5:1:1101:18316:23311 1:N:0:8
CAGGATTAGATACCCTGGTAGTCCATGCCGTAAACGGTGGGCGCTAGGTGTAGGGGTCTTCCACGGCCTCTGTGTCGTAGCTAACGCATTAAGCGCCCCGCCTGGGGAGTACGGCCGCAAGGCTAAAACTCAAAGGAATTGACGGGGGCCCGCACAAGCGGCGGAGCATGTGGATTAATTCGATGCAACGCGAAGAACCTTACCTGGGCTTGACATACACCAGATCGCTGCAGAGATGTAGTTTCCCTGGTGGTTGGTGTACAGGTGATGCATGGTCGTCGCTGCAT
+
GGFGGGGGGGGGGFGGFFGGGFFGGGFFEGGGGGGGGGGGFGGGGGGGFGFGGGGGGGGGGGGGGGGGGGGGGGGGGGFGGGGGGGGGGGGGGFGGFFGEGGGGGGGGGGGGGGGGEGGGGGGGGGGGGGGFFGGGGGGF@FFFGGGGGGGGGCGGGGGDEGE7EEDGGGFGFCFGDFGGFGGGGGGGCEGGGGGGGGGGCGFGGGFFFFGDGF?7DFFFGFGGG455@7CF:?GF64::F7FCF=F<)).97)769?BF2B<))9)4@DA<A64@F3;:>(1:>BF
@M00689:251:000000000-CJTJ5:1:1101:18312:23328 1:N:0:8
CAGGATTAGATACCCTGGTAGTCCATGCCGTAAACGGTGGGCGCTAGGTGTAGGGGTCTTCCACGGCCTCTGTGTCGTAGCTAACGCATTAAGCGCCCCGCCTGGGGAGTACGGCCGCAAGGCTAAAACTCAAAGGAATTGACGGGGGCCCGCACAAGCGGCGGAGCATGTGGATTAATTCGATGAAACGCGAAGAACCTTACCTGGGCTTGACATACACAAGATAGCTGCAGAGATGTGGTTTCGCTTGAGGTTGGTGTACAGGTGAGGCATGGTCGTAGATGCATATGTCT
+
FGGGGFGFFEGGGFCFFFGFGGFFGGGFFGGGGCEFGGGEGGEGGEGGGGGGGGGGGGGGGGGGGGGGGGGGGGGGGGGGGGGGDGGGGGGGGFGG7FCFFGD?FDGG7FFGGGGGG>FGGD7BDBADFFFGGGGGEE@<<>,>F<CFGGDC>EGGCEFEFFC::C88+<FF+3+2<C:9::+<E7<<+:17757>@E=EFGFEFFCFC=4EF8:>:?FF4CF9**3*0?*9;*9**9C**2*5@)81))(076>:12?5A66A??6))4--).7*079(4()64)6465<)6
@M00689:251:000000000-CJTJ5:1:1101:23185:23474 1:N:0:8
CAGGATTAGATACCCTGGTAGTCCATGCCGTAAACGGTGGGCGCTAGGTGTAGGGGTCTTCCACGGCCTCTGTGTCGTAGCTAACGCATTAAGCGCCCCGCCTGGGGAGTACGGCCGCAAGGCTAAAACTCAAAGGCATTGACGGGGGCCCGCACAAGCGGCGGAGCATGTGGATTAATTCGATGCAACGCGAAGAACCTTACCTGGGCTTGACATACACGAGATCGCTGCAGAGATGTCGTTTCCCTTGTGGTTGGTGTCCAGGTGCTGCATGGTTGTCGCTGCATCTGACT
+
GGGGGGGGGGGFGGFGGGGDFFGGGGGGGFGEFFFGGGGGGGGGGGGGGGGFGGGGG7FFGGGCCEFDE,FGGGGGEG<FCFFGFFGGGGGFG9F+@>BFGFCFGGGCFGFCEGGB>F>@FFDFGGGG,DGGFGGG,==@CC9+@CEEEBCBCB:CEC7FC<BCCE*;CGFFG7C+<C9<:8@9?:@:<=5>5>*1<05CCCFFFCFG5C**0+3::FFCCC775*:*.7</97FC*9*21*9C7869?F)99>3?>?FF)0.57)))9A<04?FF*7?232<:(.-)-))))
@M00689:251:000000000-CJTJ5:1:1101:13874:23475 1:N:0:8
CAGGATTAGATACCCTGGTAGTCCATGCCGTAAACGGTGGGCGCTAGGTGTAGGGGTCTTCCACGGCCTCTGTGTCGTAGCTAACGCATTAAGCGCCCCGCCTGGGGAGTACGGCCGCAAGGCTAAAACTCAAAGGAATTGACGGGGGCCCGCACAAGCGGCGGAGCATGTGGATTAATTCGATGCAACGCGAAGAACCTTACCTGGGCTTGACATACACCAGATCGCTGCAGAGATGTAGTTTCCCTTGTGGTTGGTGTACAGGTGCTGCTTGGTCGTCGCTGCAT
+
GGGGGGGGGGGGGGGGGGGGGGGGGFGGGGGGGGGGGGGGGGGGGGGGGGG,EFEGGGCGGGGFCFFGGGGEAFGGGGGCFGGGGGGGGGFFFGGGGGGGGGGFGGGGGEGFCGGGGGCGEFGC<DFGDGFGGGGG@DFGCFGGGGEGDEEEE7CG8EFE<@:CCGGGGG7AFGFCEGGFGFFFGE9C6CEGGGGGGGGGGGGG?C=GGFC=DGCFFFFFGGG4*9=DF7DFFFG4**:CGDF7@4?AFF->3)58>??F39AAFB43=A>))*09*<4(42(89?)
@M00689:251:000000000-CJTJ5:1:1101:19828:23518 1:N:0:8
CAGGATTAGATACCCTGGTAGTCCACGCCATAAACGATGACAACTAGATGTTGGGAGGGTCTGCCTCTCGGTGTCGCAGCTAACGCGTTAAGTTGTCCGCCTGGGGAGTACGGTCGCAAGGCTGAAACTCAAAGGAATTGACGGGGGCCCGCACAAGCGGTGGAACATGTGGTTCAATTCGACGCAACGCGAAGAACCTTACCTGGGCTCGAAATGGACTGGACCGGAGTAGAACTATTCCTTCCCCGCAAGGGGCCGCGTTCTAGGTGTTGCATGGTTGTCGCTGCATCTGTAT
+
FGGGGGFGGGGGGFGGGGGGGGGGGGCGGGGFFCAFCGGGGGGGGGGGGGGGGGE@7FFGGGGGG9FGGGGGGGGGFFGEFGG@FGGGGGGFGFCFEGGEGDGDD7BEEEGED@FGGG@FFGGG?FFGGDFFFF8>FGFGGF=FEGGGBFGGGEGGFFFF*>*:<?FCFGGCCFFFGGC>*>CEGGGGD*:C:=C+CCCGCGG??*75**)20*1:46)*194D5<55>19=@F>**/2CG*:057>9@7()/).717;B1>1(*/9A?<:()9**.9<1<<?:?:9()).6).)
@M00689:251:000000000-CJTJ5:1:1101:15322:23550 1:N:0:8
CAGGATTAGATACCCTGGTAGTCCATGCCGTAAACGGTGGGCGCTAGGTGTAGGGGTCTTCCACGGCCCCTGTGTCGTAGCTAACGCATTAAGCGCCCCGCCTGGGGAGTACGGCCGCAGGGCTAAAACTCAAAGGTATTGACGGGGGCCCGCAAACGCGGCCGCGCATGTGGATTATTTCGATGCAACGAAGAGAACCATACCTGCGCCTCACGTACTCCACATCGCTTGAGAGATGAGACTTCCCTCATGGGTGGTGTACCGGTGATGCATGTCAGTCGCGCATT
+
GGGGGGFGFGGGGGGGGGGGGFGGGCFGG+BEFGGGCFF:@,6@F+FGFGG96F:EF,ECA<,,8@:++8C@69,6,996,,,6CFF:?,,,,,@FG:F4+4+BF+@:+=?C=+4@++8++++8BF=3F,<F37,3,38,,33@FGF*>:CCEE*1,=<4<*148***;C+++3+02+002**20*23<E5*/:**3+/*+2**3<**:/1*02*077)**9*9*0/*</*0)823/9****2:=*7>)))**)04,(-.)*6(075(1---)****/6.,(1((((
@M00689:251:000000000-CJTJ5:1:1101:23579:23555 1:N:0:8
CAGGATTAGATACCCTGGTAGTCCATGCCGTAAACGATGGGCGCTAGGTGTAGGGGTCTTCCACGGCCTCTGGGTCGTAGCTAACTCATTAATCCCCCCGCCTGGGGAGTACGGCCGCAAGGCTAAAAAACAAAGGAATTGACGGGGGCCCGCACGATCGGCCGAGTATGTGGATTAATTCGATGCAACGCGAAGATCCTTACCTGGGCTTCATATACACCAGATCGCTGCATAGATGTTGTTTCCCTTGTGGTTGGTGTACAGTTGAGGCATGGTGTTCGCTGCAT
+
GGGGGGGGGGGGGGGGGFGGGGGG,6CFG:FEGGGG+C@C@,+@F@FGGGGEG,8+8BC6E,,,B+C+BCC,,6:C>FG=F9CF<,9E,C?,,C,9DFCC+>=<E@C+C=,FF>7+>:++@<<A=,3C,+6>DF,,8@3,@,3C+:<:7*>8**=*4*4<*1***=*+,7?,2C:F9<;++*<:3*0+0*:*=*2/+0<9C720++*:C8***+<*0/*22*9D44*/)1))76**=@7:77*9@F4)*).7*85(3-1)4@<>/96)).((55<**)()((,-3,6
@M00689:251:000000000-CJTJ5:1:1101:15308:23562 1:N:0:8
CAGGATTAGATACCCTGGTAGTCCATGCCGTAAACGGTGGGCGCTAGGTGTAGGGGTCTTCCACCGCCTCTGTGTCGTAGCTAACGCATTAAGCGCCCCGCCTGGGGAGTACGGCCGCAAGGCTAAAACTCAAAGGAATTGACGGGGGCCCGCACAAGCGGCGGAGCATGTGGATTAATTAGATGCACAGAGACGAACCTTACCTGGGCCTGACATACCCCAGCTCGCTGCAGAGATGTACTTTCCCTTCTGGTTGGTGTACAGGTGATGCATAGTCGTCGCTGCACTTGGTCTT
+
GGGCEGFGGFEGFGGGGGGDGGGGGF,CEFFFFFFGEGC7CDFGCBE<FGGDFGDG7FFGGGGC,8C:FCF<@A@<CDFGGGGGG@FGGGGFF9+=CFGCFCE7+BCF:CFGEEGGGGCCBDGDFFDFDFGGG<>8F,,8,:=>FBFFE:CCEEEGEFGDC7:ED5C*<A<9C7?CGFF:*<@C+AC7+*<+0:7EC?58CC?F+2**2*1A03ACF=)0*/7**02)79))9*1797DF***01/66*)2*:*/(,2102644)9).9<<A9****833(((((,())-)))).
@M00689:251:000000000-CJTJ5:1:1101:23582:23575 1:N:0:8
CAGGATTAGATACCCTGGTAGTCCATGCCGTAAACGGTGGGCGCTAGGTGTAGGGGTCTTCCACGGCCTCTGTGTCGTAGCTAACGCATTAAGCGCCCCGCCTGGGGAGTACGGCCGCAAGGCTAAAACTCAAAGGAATTGACGGGGGCCCGCACAAGCGGCGGAGCATGTGGATTAATTCGATGCAACGCGAAGAACCTTACCTGGGCTTGACATACACCAGATCGCTGCAGAGATGGAGTTTCCCTTGTGGTTGGTGTACAGGTGATGCATGGTTGTCGCTGCATCTGTAT
+
GGGGGGGGGFGGGGGGGGGGGGDFGFGGGGGGGGGGGGGGGGGGGGGGGGGFGGGGG:EEA99FGDCEGGGGGGGGGGFGGGGGGGGGEGFGGGGGEGGGGGGGGGGGGGGGGGGGGGCFGGGGGGGGGGGGGGGG8FGGGGGGGGGGGGGGG7BFGFF:@FGGGGCGGGFGCCC7@GGGGGGGGGCF8EGC5EG8C@EGFFGFFC5ECFGG4+?F>FFGFC59C<=DFGDF46C**1*9<CDG=6?>F?>6CF@66::FBFBBFFF<*:A<4*57@EF)11:?0242)6)))
@M00689:251:000000000-CJTJ5:1:1101:15323:23576 1:N:0:8
CAGGATTAGATACCCTGGTAGTCCATGCCGTAAACGGTGGGCGCTAGGTGTAGGGGTCTTCCACGGCCTCTGTGTCGTAGCTAACGAATTAAGCGCCCCGTCTGGGGAGTACGGCCGCAAGGCTAAAACTCAAAGGAATTGACGGGGGCCAGCACAAGCGGCGGAGCATGTGGATTAATTTGATGCACCGCGAAGAACCTTACCTGGGCCTGACATTCACCAGATCGCTGCAGAGAGGTAGTTTCCCTTGTGGTTGGTGTACAGGTGATGCATGGCGGTCGCTTCACATGTCT
+
E<CFD<EAEEFGCFFFGC6@F@EF@FF<FE@CF@F@E@DGDDGEGGGFGGFD@<FG:BEF<9EC@CFCCEEFCF6C?,C,:CE<FC,BFFE,,CCB+@=C++9B<FBFDB<?F>++@4@FGG7,8ACD<FG<8AFGF8F3@F<>EDFGCC8CF7>F26,><7B7:CGGGCCB::9?<9AC+10CFGG7*:CC**>50:CC7:0+3<CFGE*:*A+**/9****/****0*)09FG<))*22*:7**04176<3.)-(-4><*69<*))06)-.05)))-(((((,.))-566<
@M00689:251:000000000-CJTJ5:1:1101:14441:23686 1:N:0:8
CAGGATTAGATACCCTGGTAGTCCATGCCGTAAACGGTGGGCGCTAGGTGTAGGGGTCTTCCACGGCCTCTGTGTCGTAGCTAACGCATTAAGCGCCCCGCCTGGGGAGTACGGCCGCAAGGCTAAAACTCAAAGGAATTGACGGGGGCCCGCACAAGCGGCGGAGCATGTGGATTAATTCGATGAAACGCGAAGAACCTTACCTGGGCTTGACATACACCAGATCGCTGCAGAGATGTAGTTTCCCTTGTGGTTGGTGTACAGGTGATGCATGGTTTTCGCTGCAT
+
GFDGFGGGCGGFGEGGFDFGGGGGGGFGGEGFFGGGGGGGGGGGGGGGGGGGGGGGGGGGGGGGGGGGGGGGGFGFEFGGGGGGGGGGDGGGGGGGGGGGEGGBFGDGGGGGGGGGCFEEEGGDGDGGGGCGGGGGGGGF<FAFFGGDCCECEEEGGEFDCE@E=ECE<CCGCF:CGC9ED@CE79EGF=7*5::CCFG69C@E7C*2CF<70<0:CFFFGG17FF=3537:94579?DG72:2***467AGG>@:(24>AFBFFBFBFFFF2=4=*)-)(16(1(.
@M00689:251:000000000-CJTJ5:1:1101:14445:23704 1:N:0:8
CAGGATTAGATACCCTGGTAGTCCATGCCGTAAACGGTGGGCGCTAGGTGTAGGGGTCTTCCACGGCCTCTGTGTCGTAGCTAACGCATTAAGCGCCCCGCCTGGGGAGTACGGCCGCAAGGCTAAAACTCAAAGGAATTGACGGGGGCCCGCACAAGCGGCGGAGCATGTGGATTAATTCGATGCAACGCGAAGAACCTTACCTGGGCTTGACATACACCAGATCGCTGCAGAGATGTAGTTTCCCTTGTGGTTGGTGTACAGGTGATGCATGGTTGTCGCTGCAT
+
GGGGGGGGGGGGGGGGGGGGGGGGGFFGGGGGGGGGGGGGDGGGGGGGGGGGGGGGGGGGGGGGGGGGGGGGGGGGGGGGGGGGGGGGGGGGGFGGGGGGGGGGGGGCCGGGGGGGGGGGGGGGGGGGGGGGGGGGGGGGGGCCGGGDCGGGGCFGGGGGGCCEGC8C?:7@FGDGGFGGGGEDGDGF<EGGGD78CGGGCGFFFCFG5FGGGGGGGFFF5>DG4*:C)*9FF6C48?*0C*:FFFFFF@)7D>:?01:@)*6<@46<FFA2>BFF47:)-(8?F?A
@M00689:251:000000000-CJTJ5:1:1101:22740:23816 1:N:0:8
CAGGATTAGATACCCTGGTAGTCCATGCCGTAAACGGTGGGCGCTAGGTGTAGGGGTCTTCCACGGCCTCTGTGTCGTAGCTAACGCATTAAGCGCCCCGCCTGGGGAGTACGGCCGCAAGGCTAAAACTCAAAGGAATTGACGGGGGCCCGCACAAGCGGCGGAGCATGTGGATTAATTCGATGCAACGCGAAGAACCTTACCTGGGCTTGACATACACCAGATAGCTGCAGAGATGTAGTTTCCCTTGTGGTTGGTGTACAGGTGGTGCATGGTCGTCGCTGCCTCTGTAT
+
FGGGGFFFGGGGGFGGGGGGGGGGGFGGGEGEEGGGGGGGGGGGGGGGGGGGGFGE@GGG@EGDGECEGGFGGCGGGGGFCGGGGECFGGGFFGFGCFGGDFFGGGGGGEFGDGGGGGGGGGGCFFFDGFGGGGGGGGGEFFGDGGGCEEGGCGGG<EFEFEBEGGDGCFFFFCF7<CCF7=ACEEDEC*5=EC**<C=CEGG6CFG*7CFCFFGGC=?725<*9*?C/CD@:8FG4*02CGGG?F?DB:A4*)7898:><FB)0163)(),6?4*=E9319:16(,)3).).
@M00689:251:000000000-CJTJ5:1:1101:24484:23923 1:N:0:8
CAGGATTAGATACCCTGGTAGTCCATGCCGTAAACGGTGGGCGCTAGGTGTAGGGGTCTTCCACGGCCTCTGTGTCGTAGCTAACGCATTAAGCGCCCCGCCTGGGGAGTACGGCCGCAAGGCTAAAACTCAAAGGAATTGACGGGGGCCCGCACAAGCAGCGGAGCATGTGGTTTAATTCGACGCGACGCGAAGAACCTTACCTGGGCTTGACATGTGCACGACCGCCATGGAAACATGGCTTCCCTTCGGGGCAGGTTCACAGGTGGTGCATGGCCGTCGCTGCACATGTCT
+
GGGGGGGGGGGGGGGGGGGGGG<DGGGGGGGGGFFFGGGGGDFFGGGGGGGGGFGB,@FGGGGGGG7EGGA@FGGGGGGGGGGGGGGGGGGGG9FGCFGFGGGGCFFFDFGGGGGGDGGGGGFFFFGGGGGGGGDGGF8FFFGFGGEGGCEGGCFGGFGCC7EEDCGGFCFFFF*9C9>CC*;=8EGGGGD=55:CFFGGFCF+<?CEGFFG48CC*@FG2*9CG3=C8C<67?7C?@FFGDCCF)79*)4CG)0--22*)*.:@>?:F((..=FF@?11,(4((-4())..42
@M00689:251:000000000-CJTJ5:1:1101:23883:23956 1:N:0:8
CAGGATTAGATACCCTGGTAGTCCACGCCGTAAACGTTGGGCGCTAGGTGTGGGTCCCTTCCACGGGGTCTGTGCCGCAGCTAACGCATTAAGCGCCCCGCCTGGGGAGTACGGCCGCAAGGCTAAAACTCAAAGGAATTGACGGGGGCCCGCACAAGCGGCGGAGCATGTTGCTTAATTCGACGCAACGCGAAGAACCTTACCAAGGTTTGACATGGGCCGAAAACTCGCAGAGATGCGGGGTCCTTCGGGGCGGGTCACAGGTGATGCATGGCCGTCGCTGCAT
+
GFGGGGFGGGGGFEFGGGGGGGEGFFFGGGGGGGGGGGGGGGGGGGGGGGGGGGGGGGGGGEFGDGGGGGGGGGGGGGGGGGGGGGGGGGGGGGGDFEGFEEGGGGGGEEGGGGGGGEECG7FDGFFGFGGGGCFFD@FCFCCGGGGGEFE:EEDG+;CFGGGGGGDGGGGG?9CCFGCEFGFGEGGE>EGGGGGGGGGF+<CCFEC=9E*7FFGGGFFC7CDG5CCD4><<B@GG4**>3D5)8F4<9>0C7)79(-()5=4399/)/:7>9F@)>5499?F0()
@M00689:251:000000000-CJTJ5:1:1101:8162:23985 1:N:0:8
CAGGATTAGATACCCTGGTAGTCCACACCGTAAACGTTGGGCGCTAGGTGTGGGATCCATTCCACGGGTTCCGTGTCGCAGCTAACGCATTAAGCGCCCCGCCTGGGGAGTACGGCCGCAAGGCTAAAACTCAAAGGAATTGACGGGGGCCCGCACAAGCGGCGGAGCATGTGGATTAATTCGAGGCAACGCGAAGAACCTTACCAAGGTTTGACATGCAGGGTAAAGCCGTAGAGATATGGTGTCCGTAAGGGTCCTGCACAGGTGCTGCATGGACGTCGCTGCCT
+
GGGGGGGFGGGGGGGGGGGGFEFGGGFGGGGFBDCFGG8EGGGGGGGGGGGGGGFFGGGGGEFGGGGGGGGGGFFGGEFGGDGGGGGGGGGGF,EFFFDGGEGGGGGDE7FDF7DGGCEF7=DFGFGFB,@DFGGF,,@<FFGGGGGGGGGGEGGGGGCGCDCE5E5*2<9<CF76AFDGGGF<*1:EFF*>*:CEGGFF6E:F6:+::+*<DCGGF=6C*9C*99<FFG:@>B7C****2**00/74:447<@>?()-6<F927?)46620-6))95,4>B6?F02
@M00689:251:000000000-CJTJ5:1:1101:8146:23994 1:N:0:8
CAGGATTAGATACCCTGGTAGTCCACACCGTAAACGTTGGGCGCTAGGTGTGGGATCCATTCCACGGGTTCCGTGTCGCAGCTAACGCATTAAGCGCCCCGCCTGGGGAGTACGGCCGCAAGGCTAAAACTCAAAGGAATTGACGGGGGCCCGCACAAGCGGCGGAGCATGTGGCTTAATTCGAGGAAACGCGAAGAACCTTACCAAGGTTTGACATGCAGGGAAAAGCCGTAGAGATAGGGTGTCCGTAAGGGTCCTGAACAGGTGCTGCATGGTCGTCGCTGCATCTGTCA
+
FFFGGGFGGGGGGFEFFGGFEFCC<FCFCCFFGGFGGCGGGFEGGGGG9FFGGEFGCGGFGG@FGFGGGG8FFGGGGGGEGG8EGGGDGCFGGFFGGF7FFGGGGGFDFGGGGGCGFFGCFGGFGFFGGGDFGGGGGGGECFA,<FGGGDCEED*<B8F<FGD8EDGGG6EEFGF*5C?GGF8+*:10:C:5CE5:;C6@FGCEGFEFGFF+>9<FGF:FGGGGFC*07CDB>>129@>**97*))13<F6FG>7(()-/8:::F/))0<7:2@F?FB36406(4>-6<))4)
@M00689:251:000000000-CJTJ5:1:1101:16715:23995 1:N:0:8
CAGGATTAGATACCCTGGTAGTCCATGCCGTAAACGGTGGGCGCTAGGTGTAGGGGTCTTCCACGGCCTCTGTGTCGTAGCTAACGCAGTAAGCGCCCCGCCTGGGGAGTACGGCCGCAAGGCTAAAACTCAAAGGAATTGAAGGGGGCCCGCACAAGCGGCGGAGCATGTGGATTAATTCGATGCAACGCGAAGAACCTTACCTGGGCTTGACATACACCAGATCGCTGCAGAGATGTAGTTTCCCTGGTGGTTGGTGTACAGGTGCTGCATGGCCGTCGCTGCAT
+
G<F<F8EFGEECEAFCECFEFF<FGD9EDG@CGGFEGGGGGGGGGFGGGFF9E9:FC7EA<,:F,+++:<<F<C,E?FG@=,C<,8>C+BFG<,@+FFG7F=FF+::FFFEFGEC>B7FGFFG8,83CF8CFGGG:FGG,>F,><CDC:FGGECEGGGFGG*=EGE*<FGGFC,:+<;9CCCFFFEGFFGGGDEGCE;CFEF?0<0:EFGCGGGGCG69*75CGCDF<;C)))97C7?:>F7:C79@9)0,>3;FB>6()569))164=A245*))0)4466:?>:A
@M00689:251:000000000-CJTJ5:1:1101:22629:24023 1:N:0:8
CAGGATTAGATACCCTGGTAGTCCACGCCGTAAACGATGGGTACTAGGCGTCGGGGGGAGCGACCCTCTCGGTGCCGTCGCTAACGCAGTAAGTACCCCGCCTGGGGAGTACGGTCGCAAGACTGAAACTCAAAGGAATTGACGGGGGCCCGCACAAGCGGTGGAACATGTGGTTCAATTCGACGCAACGCGAAGAACCTTACCTGGGCTTGAACCGCACAGGACCATCTTGAGGAATCGAGACTTCACGCAAGGGACCTGGGGAGAGGTGACGCCTTGTCGTCGCTGCAG
+
GGGGGGGGGGGGGGGGGGGGGGGGGGDGGGGEGGGGGFG7FGEGGGGGGGGGEGEGGG@@EGG:CF@+DFFGGGFFFB7BF@FEGGGGGGGGGGGFFGGGGGDGGGGGGGGGDGFGGGGGG8FGFFF,<ECGGGG6@FGGFFGGGGGGGGE>ECEGGGGGD;EEF<+CFFFGG*;@FFF@C*A2?EGGGGGG=:C8<*;C+<AFF?AFCE5*>CF3DEFG7F5>/*5*7>>88)*97)99C9C7==F)10(7733(22(.8400);>B),(.)0))))..5::?(9((442
@M00689:251:000000000-CJTJ5:1:1101:22888:24056 1:N:0:8
CAGGATTAGATACCCTGGTAGTCCATGCCGTAAACGGTGGGCGCTAGGTGTAGGGGTCTTCCACGGCCTCTGTGTCGTAGCTAACGCATTAAGCGCCCCGCCTGGGGAGTACGGCCGCAAGGCTAAAACTCAAAGGAATTGACGGGGGCCCGCGCAAGCGGCGGAGCATGTGGATTAATTCGATGCAACGCGAAGAACCTTACCTGGGCTTGACATACACCAGATCGCTGCAGAGATGTAGTTTCCCTTGTGGTTGGTGTACAGGTGATGCATGGTTGTCGCTGCAT
+
GGGGGGGGGGGGGEGGGGGGGGGGGGGGGGGGGGGGDGGGGGGGGEGGFGGGGGGGGGGGGGGGGGDGGGGGGGGGGGGGGGGGGGGGGGGGGAFGGGGGGGGGGGGGGEGGGGDGGGGGGFFGGGGGGGGGFGGGGGGGGG<FGGGGGGGEEGGGECFGGGGGGD*;EFFCF@C9FEGGGFGFFECGGGGGGEEGGFGDGFFGGGF55C45CFGGG=?4<FDDCC=DFDG@@6DG*9*:7>7>67@F?F)>C5@:4215<BA4:=4)12)86FFF*5(63:0?>?<
@M00689:251:000000000-CJTJ5:1:1101:12586:24120 1:N:0:8
CAGGATTAGATACCCTGGTAGTCCATGCCGTAAACGGTGGGCGCTAGGTGTCGGGGTCTTCCACGTCCTCTGTGTCGTAGCTAACGCATTAAGCGCCCCGCCTTGGGAGTACGGCCGCAAGGCTAAAACTCAAAGGAATTGACGGGGGCCCGCACAAGCCGCGTAGCATGTGGATTAATTCCATGCAACGCGAAGAAACTTACCTTGGCTTGACATACAACAGACACCTGCAGACATGTCTCTTCCCTTGTGGATGGTGTACAGGTGATTCATGTCCGTCTCTTCATCTTTCT
+
G<,CDFCFCEFGACD9A<C@@ECEFF,@6@@,BFCFCF,+8C+6@C@F,6;,,@:FGEFF99,C66:B:9C<FF<AFFFCDFFCCFEC:FCCCC:F:BF=CEF+5,,,+B?EFF:F7CEFEC=8F,>D,>E=8=F,@DDF9B=C+7F*>>CCCEFC2,,***413*3,,7C,<,+2<9A+:++5++5C8C**21**22;9<C7@F+++3+**98<CFFF*77*2*2*9527507**9*::**2294))*..*9*1)(.-).74))1)-/.6)690*9).4(26).:46.).-4
@M00689:251:000000000-CJTJ5:1:1101:12593:24138 1:N:0:8
CAGGATTAGATACCCTGGTAGTCCATGCCGTAAACGGTGGGCGCTAGGTGTAGGGGTCTTCCACGGCCTCTGTGTCGTAGCTAACGCATTAAGCGCCCCGCCTGGGGAGTACGGCCGCAAGGCTAAAACTCAAAGGAATTGACGGGGGCCCGCCAAAGCGGCGGAGCATGTGGATTAATTCGATGAAAAGCGAAGAACCTTACCTGGGCTTGACATACACCAGATCGCTGCAGAGAGGTAGTTTCCCTTGTGGGTGGGGTCAGGGTAAGGCTTGGCATACGCGGCATCTGCCT
+
FFGGFDGGGGGGEFFGGFGGGGGGFGGFEECFEFFGGGGEFCFFGGGGEFF@FFEFGGGGG9EFGG7FFGGGGGGFGGGGGGGGEFFGDGFFCGGGFCEGGGGGGFGGEGGGDGFGG:FGGGF@FFGF>><DFB<EGFCFFGAFGGGC8FCB@:*4:2,<*=B*::8;0++3+3A+<7@+*10+3+2<+<7=E>**<CA@CGG8+<F5CE*:*+3:D?=*0**176:*)*))/97*)07742:C*9=A*))9*)0(-(,0,0(4>)).*)((.<:?**)),((((40(-))).
@M00689:251:000000000-CJTJ5:1:1101:9371:24217 1:N:0:8
CAGGATTAGATACCCTGGTAGTCCATGCCGTAAACGGTGGGCGCTAGGTGTAGGGGTCTTCCACGGCCTCTGTGTCGTAGCTAACGCATTAAGCGCCCCGCCTGGGGAGTACGGCCGCAAGGCTAAAACTCAAAGGAATTGACGGGGGCCCGCACAAGCGGCGGAGCATGTGGATTAATTCGATGCAACGCGAAGAACCTTACCTGGGCTTGACATACACCAGATCGCTGCAGAGCAGTAGTTTCCCTTGTGGTTGGTGTACAGGTGTTGAATGGTTGTAGCTGCATCTGTCC
+
GGGGGGGGGGGGGGGGGGGGGGGFFGFGGGGGGGGGGGGGGGGGGGGGGGGGGGGGGGGGG9FGGGGGGGGGGGGGGGGGGGGGFGGGGGGGGGCGFGGGGGGGGGEGCEGGGGGGG+CFECFGGGGGFFFGGDGGGGGGGG9FFFG7CEEEGGGC,=FGGGGE=8>;:FCGGGFGFFF?*8<+<8EE+:C:CEGGGC8CFGG6<EC5CFCGFFFCDF46*9/*74CG4CDFFFF*)0:*0:CF??9A=F4<D7<<9:BFF9A<4?@A)3)6)*67*0()64<62())))6))
@M00689:251:000000000-CJTJ5:1:1101:17539:24229 1:N:0:8
CAGGATTAGATACCCTGGTAGTCCACGCCGTAAACGATGAATGCCAGCCGTTAGTGGGTTTACTCACTAGTGGCGCAGCTAACGCTTTAAGCATTCCGCCTGGGGAGTACGGTCGCAAGATTAAAACTCAAAGGAATTGACGGGGGCCCGCACAAGCGGCGGAGCATTTGGATTAATTCGATGCAACGCGAAGAACCTTACCTGGGCTTGACATACACCAGCTCGCTGCCACGATGTAGTTTCACTTGTGGTTGGTGTACAGGTATTGCATAGCCGTCGCTTCACTCGTCTCTTT
+
G8FGGGEFFEFGGGGGGFG;CEFFFG7BDBFBCFFGCG@AFGEGDGGGGDCCFGFGGGGGGGDAFDFFDFGGGGGDG+>FDFA:@FCFFDFDFGFGGGEEGGCCEEEFFF7FGGCEGGGGEDFFFCFGGGGGGGGG8<DEEFEFC:EFGGEEGGF7>C7C77BEGGF9<9BCFFCGGFGFF+;8@FFEGGDC:=FFGGGCFC99*:56:*CEGFGGG:FFC**995:*<***0.9*8**:>FF7B4F9@?:F5.52?B<=)8:3*/*-*.5)))0))0-32((-,)),,,(2:)-
@M00689:251:000000000-CJTJ5:1:1101:9053:24237 1:N:0:8
CAGGATTAGATACCCTGGTAGTCCTAGCTGTAAACGATGATCACTGGGTGTGGGGCTGAGAAGTCTCTGTGCCGAAGCAAAAGCGATAAGTGATCCGCCTGGGGAGTACGTACGCAAGTATGAAACTCAAAGGAATTGACGGGGACCCGCACAAGTGGTGGAGCATGTGGTTTAATTCGACGCAACGCGAGGAACCTTACCAGGTCTTTACATTCTCGGAATTTGTTGGAAGCCACGAAGTGCCTTCGGGAAACGAGATACAGGTGTTGCATGGTCGGCGCTGCAT
+
GGGGGGGFGGFGGFGGGGGGGGGGGCCFEFGGGGGGGGGGGGFFGDGCFGGGGGG,@FEFGG8FGGGAFGFGGGG:FFGGGGCFEFDFGGGFGGDF8FGGGGGGCEEGGGGGFGEGEFFCFGGGEA?9FFFF8EF8EFFFGGGGC+FGEEGC7FG9DD9@ECCD:,@FFG<FEFFGCD83?EGGGECEG5?:CG,;<9;FGGCC<CC92<+9D+2178>DD*;:;:*9:<CF).97>8CD9F>C?B66D:>D<F:;2(,16@<?4)1:F))))7*08)(46>7(.6
@M00689:251:000000000-CJTJ5:1:1101:9037:24245 1:N:0:8
CAGGATTAGATACCCTGGTAGTCCTAGCTGTAAACGATGATCACTGGGTGTGGGGCTGAGAAGTCTCTGTGCCGAAGCAAAAGCGATAAGTGATCCGCCTGGGGAGTACGAACGCAAGTATGAAACTCAAAGGAATTGACGGGGACCCGCACAAGAGGTGGAGCATGTGGTTTAATTCGAGGGAACGCGAGGAACCTTTACAGGTATTGACATACTCGGAATGTGTTGGAAGCAAGGAAGTGCATTGGGGAAACGAGATACAGGTGTTGGCTGGGCGTAGCTGAATATGTAGCTT
+
GGGGGGGEGGGGGFFGGGGGFG9F9FGGGGGGCFGCFGFGG99EFDGFFGGGGGG,6C@FGFG,C<FFGGGG<FE@F+FFCFGGGCFG7,96,CC,=D?:BFGGCFB<,8+:>>CDFCEFF<D?FA<,<F<?FFD88,FFF=FC33@>@=8=C8<,@3@FF@C,D,,3@B@DF@DFD3*,**4*=*66C5:77C,6<<,+1=FG@+=+1@;FFC9+08587>*2+;=>AF+;8/**)07C>=::91*3>729*0521(37-@929FF(0(((,.0)0.34-)6)).))-)).)).
@M00689:251:000000000-CJTJ5:1:1101:17539:24249 1:N:0:8
CAGGATTAGATACCCTGGTAGTCCACGCCGTAAACGATGAATGCCAGCCGTTAGTGGGTTTACTCACTAGTGGCGCAGCTAACGCTTTAAGCATTCCGCCTGGGGAGTACGGTCGCAAGATTAAAACTCAAAGGAATTGACGGGGGCCCGCACAAGCGGCGGAGCATGTGGATTAATTCGATGCAACGCGAAGAACCTTACCTGGGCTTGACATACACCAGATCGCTGCAGAGATGTAGTTTCCCTTGGGGTTGGTGTACAGGTGTTGCATGGCCGTCGATGACA
+
GGGGGDCFGFGGDFECCCFDDFFGFDC@CCBFEGCFCFGFFGGG@EE<DFF,:FGGGGGGDG9EFFC@EGFFDEECE7BFGG,CFFGGGGFFD<<<,BFFGGFGGGG:FGGGD:+@::FFC?FF@C<FFF<<EE<FD8DEE:FCGEGEG<>E@GFGG>EC7@E8CFFFFFF:<>9CCG7@@79C9+5:*:*:C*A0/8CC86@7:C=ECC56>?CCF47C74>4C3/*<>F7>FF7/8F:7F7*9@B:)529155,,48/6428FFF?6<A9(.95>D6((..22
@M00689:251:000000000-CJTJ5:1:1101:20924:24308 1:N:0:8
CAGGATTAGATACCCTGGTAGTCCGTGCCGTAAACGGTGGGCGCTAGGTGTAGGGGTCTTCCATGGCCACTGTGTCGTAGCTAACGCATTAAGAGCCTCGCCTGGGGAGTACGGCCGCAAGGCTAACACTCAAAGCAAATGACGGGGGCCAGCACAAGCGTCGGAGAAGGTGGTATAATCCGATGTAACGCAAAATACATTACTTGTTCTTTATATACACCATTCCGATGCAGATGTCGTGTTTCTCTTGTAGATGATGTCATGATCTAACATGTTTGTCGTATCATCAGCCT
+
DA@FCF9<<CEFF-C<F9F<6;6C,;,866,,8C,B,B,+8C@7:C@E@,6,,,6FF@F,,C,,C,,6,:@,CCC@,<FF<9F,,8:F7?FG9,9B=,C,+=FDD+>+@F8E4++@C@>:@=C,BF8,,,6,,C?,>8,:3D,=++=7@F73*DF,:C:@5*4**/*4,,@F@C;CGE;+;/*1*3?CCCD*=C*+2++3>9++39++2<*+*+3*2=B25****2+*)/9769**/**19/0*9**4**.*0**.)-)*)*))**/.*)..)/***).6(2,,44-))))((
@M00689:251:000000000-CJTJ5:1:1101:22461:24549 1:N:0:8
CAGGATTAGATACCCTGGTAGTCCATGCCGTAAACGGTGGGCGCTAGGTGTAGGGGTCTTCCACGGACTCTGTGTCGTAGCTAACGCATTAAGCGCCCCGCCCGGGGAGTAAGGCCGCAAGGCTAAAACTCAAAGGAATTGACGGGGGCCCGGACAAGCGGCGGAACCTGGGGATTAATTCGATGACACGCGAAGAACCTTACCTGGGCTTGACATACACCAGATCGCTTCAGAGATGTAGTTTCCCTTGTGGTTGGTGTACAGGTGCTGCATGGTCGTCGCTGCCTCTGGCG
+
FGGGGGGGGGGGGGGGGGGGGGGGGGFGGGGGGGGGEFGGGGGGDGGGGGG9FGG7CF@F9E<@8F+8FFFFA,6CC6==,?9EAC>7BFDF<C=FGGG78C+@EED:+84,5BBF38>FEGDBFGGF,:,BFG9DCD<FFF9:EGGGGGG7**4<E6,=FF>E5*1*2;**:*/:<@<C7577<<+<<5>CEG=:F*;;<CC+0?5C:;55DF+::6**2CC<**55)*1/9*0**9*>FCC*8@F>??2>C@F:BF0;>6-4)*9074),<=)9*),36032(,)).,),(
@M00689:251:000000000-CJTJ5:1:1101:14971:24573 1:N:0:8
CAGGATTAGATACCCTGGTAGTCCATGCCGTAAACGGTGGGCGCTAGGTGTAGGGGTCTTCCACGGCCTCTGTGTCGTAGCTAACGCATTAAGCGCCCCGCCTGGGGAGTACGGCCGCAAGGCTAAAACTCAAAGGAATTGACGGGGGCCCGCACAAGCGGCGGAGCATGTGGATTAATTCGATGCAACGCGAAGAACCTTACCTGGGCTTGACATACACCAGATCGCTGCAGAGATGTAGTTTCCCTTGTGGTTGGTGTACAGGTGATGCATGGCCGTCGCTGCAT
+
GGGGGGGGGGGGGGGGGGGGGGGGGGFGGGGGGGGGGGGGGGGGGGGGGGGGGFFFGGGGGGGGG:FGGGGGG<FGGGFGGGGGGGGGGDGCFFGGGGG@@FGGGGGGGGGGGGGGGGGGGGGGGGGFDFFGGGFGGGGFFGGDG>:FEEGDEGGGGFGGGG@CEEG5FFGGFCFGGGGGG8CF@EGEGDD5EEE8?CFGCEFFGFFGGEGGGG?>>F@GGGGGGGCDFCC@F=558?GG>DC77@FF*)6*75>2736<2B24)=?B?<))<B)7)7((,11(9?A
@M00689:251:000000000-CJTJ5:1:1101:14975:24599 1:N:0:8
CAGGATTAGATACCCTGGTAGTCCATGCCGTAAACGGTGGGCGCTAGGTGTAGGGGTCTTCCACGGCCTCTGTGTCGTAGCTAACGCATTAAGCGCCCCGCCTGGGGAGTACGGCCGCAAGGATAAAAATCAAAGGAATTGACGGGGGCCCGCACAAGCGGCGGAGCATGTGGATTAATGCGATGCAACGCGCAGAACCTTACCTGGGCTTGAAATACACCAGAACGCTGCAGAGATGTAGTTTCACTTGTGGTTGGTGTACATGTGATGCATGGGCGTGCCTGAAGCTGTTC
+
GGFGGFFFGFFFGFFGFGGGGGGFEFGFFGGGGG9FEGGGFGGGGGGFFFGFEGGG@CFFGCFGGGGGE8,CFGGFFGGGBAFGCGCC:FAEGGGCEFFFEGGFGF+8:FDFEF77FFGGDF,9BBFF<:,>B>>DFF8BFFG@C:F7*>1**:FFFCC7<*4B5CEC30++0+9CFF9+*//8CECF+*****::FF@6EC:8@0A52;7**++*287CFCCD**/57CDF?FF**9F***:7@*9)19:*>>5:9B6F)*.)1//)9<A-)*))0>6(((-)()).))-))
@M00689:251:000000000-CJTJ5:1:1101:10406:24642 1:N:0:8
CAGGATTAGATACCCTGGTAGTCCTAGCCCTAAACGATGATTGCTTGGTGTGATCGGTACCCAATCCGATTGTGCCGTAGCTAACGCGATAAGCAATCCGCCTGGGGAGTACGGTCGCAAGGCTGAAACTCAAAGGAATTGACGGGGGCCCGCACAAGCGGTGGAGCATGTGGTTCAATTCGACGCAACGCGAAGAACCTTACCTGGGCTTGACATGTTCCTGACCGCCGTGGAAACACGGTTTCACTTCGGGGCAGCATCACAGGTACTGCATGGCCGTTGCTGCAT
+
GGGGGGGGGGGGGFGGEFGGGGFGGGGGGGGGGFGGGGGGCCDCDCGGGGGGGFGGGGGCGFFGCGDFFFGGGGFGFGGGGGGGGGGGGGGGGGGGEGGFGGGGGFFGGGGFGGEGGGGGGG=FFGGGFGGGGGGGGGGGGG9FGGGGGGGE7CFGGCEFGGGGFGCCCEFGGG7ECFFGGGF8E5CGEGCGGEGGGFGGGGDGGGGFCF45DC?7=FF*:7D>6>:7571>>BFG:F*5<9550*1)9*1CCB314((*.<7<65*)*.69AFFF4?>6(3:)92()
@M00689:251:000000000-CJTJ5:1:1101:21395:24730 1:N:0:8
CAGGATTAGATACCCTGGTAGTCCATGCCGTAAACGGTGGGCGCTAGGTGTAGGGGTCTTCCACGGTTTCTGTGTCGTAGCTAACGCATTAAGCGCCCCGCCTGGGGAGTACGGCCGCAAGGCTAAAACTCAAAGGAATTGACGGGGGCCCGCACAAGCGGCGGAGCATGCGGCTTAATTCGATGCAACGCGAAGAACCTTACCTGGGCTTGACATACACCAGATAGCTGCAGAGATGCAGTTTCCCTTGGGGTTCGTGTACCGATGTTGTCTGGTCGTCGCTGCAG
+
GGGGGGGG9EFGGGEGFGGGGFFGGDCFDCGGGGGG7F8@CC@FG+@FFFEFCFGG7,CCCFGGGG,,89,CFA9FCGGDFGFGGCFC=FGGEFGGFGGGGGGFGFG@FGGGCFCFGGGGGFGFDFFGGGGFGGFGGGGGFFGGGGGGGGDGGGGGGGGEF:@BEGGGGGD5C*:*CCCGGG?@CGGFECEG*:C>FGGGGGGF9+:/*;<CGCE7*9F<21*7>*0:**97)994*/*:?:C:6**9=7(/97>((3(83*64)87:F)().*8945((-((--((
@M00689:251:000000000-CJTJ5:1:1101:21960:24818 1:N:0:8
CAGGATTAGATACCCCAAGTTAGATGGACATAATCCTGTAAGGCTGGAAGAGAAGAAAGTCCCAACAACAAAACAGAAATGACCTGAGCTCTGTTATCTCAGGTGGTGCATGGCCGTCGCTGCAT
+
GGGGGGGGGFGGGGGGEEGEGEEFGGGCFGFFGGGGGFGGGGGGGGGGDGEFEEGGFGGFGGGGGGGGFGGGGGGGGGG9FFG@FFGGFGGGFFFFCF<FFFFEGGGGGGGGGGGBFFGGGGEGF
@M00689:251:000000000-CJTJ5:1:1101:16609:24847 1:N:0:8
CAGGATTAGATACCCTGGTAGTCCACGCCCTAAACGATGCCAACTGGATGTCGGGTCTTCACTGACTCAGTAACGCAGCTAACGCGTGAAGCAGACCGCCTGGGGAGTACGGCCGCAAGGCTGAAACTCAAAGGAATTGACGGGGACCCGCACAAGCGGTGGATGATGTGGTTTAATTCGACGCAACGCGAAAAACCTTACCACCCCTTGACATGTCTAGAATTTTCCAGAGATGTGGATGTGTTCAGATGAGAACAAGAATACAGGTGATGTAAGGTTGTCGCTGCAT
+
GGFGGGFGGFFFCFAFEDFGGGGCCA@CE+8@FEFGDG8,;,;,C,;,,,;,CFF,+69,<6<,9,CFEGGG,EF:6@CEEGGDD7F+CFG,,,4BDFGGDDGGGGFGGGGG+CFFGGGG7F<DGGFF9D8F<FFFFFCFCEGGG>FEEDEEEGGGGG7FCFE,:DFFEFGGGGFGGGGGG5EGE:C7EEE=*==ECFFGF6++2/7F=@FGGG6*2767*:7>F*+00*:;>8:**9F*97**.9*)0*-02*/)(((.,*-)9*).<<)))**/)/)(,)(4(((,)
@M00689:251:000000000-CJTJ5:1:1101:10594:24897 1:N:0:8
CAGGATTAGATACCCTGGTAGTCCACGCCCTAAACGATGTCAACTAGTTGTTGGGGATTCATTTCCTTAGTAACGTAGCTAACGCGTGAAGTTGACCGCCTGGGGAGTACGGTCGCAAGATTAAAACTAAAAGGAATTGACGGGGGCCCGCACAAGCGGTGGCGCATGTTGTTCAATTCGTCGCAACACGAAGAACCATCCCTGCAATCGAAGCGTAGCGGACCGGGCAAGAAAAAATCTTTTCCCACACGGGCCTCCTCATCCGGTCTTCCAGGTCCGTCACAGAT
+
GGGGGGGGGGGGGGGGGGGGGGGGGGGGGCGGFFGD:FFAEFEFGGGFGGGFFF>CCGA<<6C,CF@,<C6CE<F6@FF,<,66+66+B,,,<C99FEGG7C=7CCGGF9+4,4@CCC=@<<EEEGFAE,,C?CEAF@,59=+3FEE78<E*5@F,:3:11<:8*;*1,,@C6CF,@2,/*4:**3B+*2*=5EF*;*<6*/2+**+2+*063**15>)159))1//))**)00**.)2CC:C779*())()))0((.()-*)-0)7()))))18))*-(,(())()
@M00689:251:000000000-CJTJ5:1:1101:12944:25040 1:N:0:8
CAGGATTAGATACCCTGGTAGTCCACGCCGTAAACGATGCATACTTGGTGTGAGCCGTTCATTCGGTTCGTGCCGGAGCTAACGCGTTAAGTATGCCGCCTGGGGAGTACGGTCGCAAGGCTGAAACTCAAAGGAATTGACGGGGACCCGCACAAGCGCTGGAGCATGTGGTTTAATTCGATGCAACGCGAAGAACCTTACCTGGTCTTGACATCCCAGGAACCCTTCAGAGATGAGGGGGTGCCTTCGGGAGCCCGGAACACAGGTGGTGCATGGTCGTCGCTGCAT
+
GGGGGGGGGGGGGGGGGGGGGGGGFGGGGFGGGGG;FGFGGGGGGGGFDGGGGGGGGGGGFGGEGF:FGGGGGGGCFGDFFFG,CFCFEGGFFGGFGFGGEFD7EGEFFGCGGGGGGG@@<DEGFGG9FGFFFFGDGG9<CFFGG<FFGEEGEED7CC*11FFG6DGFFGGGGGGGGFG*=,1*>FGGGGGGEGGGFC<ECFCC*3CF9+2<7<F5CF:*><FGGG6>=7?6F?F>)53))/7758FBF),/5)78;0(79:?B.4*8>?<>?B=)1*431(2(((5)
@M00689:251:000000000-CJTJ5:1:1101:12941:25059 1:N:0:8
CAGGATTAGATACCCTGGTAGTCCACGCCGTAAACGATGCATACTTGGTGTGAGCCGTTCATTCGGTTCGTGCCGGAGCTAACGCGTTAAGTATGCCGCCTGGGGAGTACGGTCGCAAGGCTGAAACTCAAAGGAATTGACGGGGACCCGCACAAGCGGTGGAGCATGTGGTTTAATTCGATGCAACGCGAAGAACCTTACCTGGTCTTGACATCCCAGGAACCCTTCAGAGATGAGGGGGTGCCTTCGGGAGCCCGGAACACAGGTGGTGCATGGTCGTAGCTGCATCTGTAT
+
GGGGGGGGGGGGGGGGGGGGGGGG<EFGGDGGGGGGGGGCCFAGGGGGGGGGGF8FCECG<E96C@@FF@@FFF@CECEGCD8CFFFGGCGGF,C<?BCEF<CGGDDFFFGG8FEEFEGFFDD=BFDBFFGGDDFF8FCFF3+@C@+8BFGC@E:<,@CFF>>FGD92?BF7F,<@;EFC8AEGC?8EEGEDEGFEFCCB>FF+5<:C<<C6CFCCD?FGFD5CCF:C?GGFF**:@FDGDCC*)9F2<.3DG>)(,(()().4>5?4.,()46*>**4,.(,49>2))6)))-
@M00689:251:000000000-CJTJ5:1:1101:17916:25161 1:N:0:8
CAGGATTAGATACCCTGGTAGTCCTAGCTGTAAACGATGATCACTGGGTGTGGGGATGAGAAGTCTCTGTGCCGAAGCAAAGGCGATAAGTGATCCGCCTGCGGAGTACGTACGCCAGTATGAAACTCAAAGGAATTGACGGGGACCCGCACAAGTGGTGGAGCATGTGGTTTAATTCGTCGCAACGCGAGGAACCTTCCCAGGTCTTGATATACTCGGAATTTGTTTGAAGCAACGAAGTGCCTCCGGGAACCGAGATACAGGTGATGCATGGTCGTCGCTGCAT
+
C,,-,CE<,@EFDEFF-@C9<FFGG,CC6;FFGGGE+C@DFGCFGEGGGGGGGGG,8,<,,6CCFD9F9FEEEBB7@:<FF,,@B+C:F,C<E9<EEFF:F,8+@FGFFGGGGG@+4F5EEFE9?FFFF,C<FFFCFEGFCGF::@FFEG7CB8C,5,FEG+>>8DF3,>DFF,@FG9:33*;E8B**4*?*:;0=:F+CC<5B<7A@=C+=CFF;*>)>*:6@C+;*8***469CBFGCFFGG*)0,))(/9;5(-6:=-*-,9)9:@4.-)09*7739((41(-
@M00689:251:000000000-CJTJ5:1:1102:14801:2130 1:N:0:8
CAGGATTAGATACCCTGGTAGTCCATGCCGTAAACGGTGGGCGCTAGGTGTAGGGGTCTTCCACGGCCTCTGTGTCGTAGCTAACGCATTAAGCGCCCCGCCTGGGGAGTACGGCCGCAAGGCTAAAACTCAAAGGAATTGACGGGGGCCCGCACAAGCGGCGGAGCATGTGGATTAATTCGATGCAACGCGAAGAACCTTACCTGGGCTTGACATACACCAGATCGCTGCAGAGATGTAGGTTCCCTTGTGGTTGGTGTACAGGTGCTGCATGGCCGTCGCTGCATCTGGCGCG
+
GGGGFEGFGGGFECFGDFFGFGFFEGFFFEFGEFGDFFFGGGGDDEED,@;EFCFGFGGGGGGGGGGGGGGGGGGGGGGGGGGGGGGGGGGGGGGGGGGGGGGGCDDFGGGGGGGEBFFGGGGGGGGGDFGDFFDFBFFFFFACCCFD>:B:==C<BFFGGC:FGGGDCE+AFFF7EFFDGGGCFE9<<CEGGECCFCC*@FC?GGGGFC5CC8CCFGGGFGGGGCGG45C@FCDF7C*CF+:C6?<6D?9DG0.<;1658?FA?/94*9=<*=FC6>((416?0(5<)6),(4(
@M00689:251:000000000-CJTJ5:1:1102:21477:2149 1:N:0:8
CAGGATTAGATACCCTGGTAGTCCATGCCGTAAACGGTGGGCGCTAGGTGTAGGGGTCTTCCACGGCCTCTGTGTCGTAGCTAACGCATTAAGCGCCCCGCCTGGGGAGTACGGCCGCAAGGCTAAAACTCAAAGGAATTGACGGGGGCCCGCACAAGCGGCGGAGCATGTGGATTAATTCGATGCAACGCGAAGAACCTTACCTGGGCTTGACATACCCCAGATCGCTGCAGAGATGTAGTTTCCCTTGTGGTTGGTGTACAGGTGTTGCATGGCCGTCGCTGAAT
+
GGGGGGGGGGGGGGGGGGGGGGGGFFGGGDGGEFGG@FFCFF:FGCED;CCFCAFF:FAF<FA@FG:7B@E<6C9C7,66B<CFFGG7B:C?CFFEGGGEGEEFFFG>C+B,?CCC@F7@CE<>FFADG@FGD<333,D,>,,@FGECG*C8<FEFDGC@G:<@E>EGGG??EE@@C?FGF@@+::+<FGGG8E8??6CFF+<E9F5*5;=C4+<CFD4<)7:C=+*/)297:77**:*20<:EF639D?9>77))4(().*95</9FCF=4**91954027((().
@M00689:251:000000000-CJTJ5:1:1102:22914:2444 1:N:0:8
CAGGATTAGATACCCTGGTAGTCCACGCCCTAAACGATGCGAACTGGACGTTGGGTGCAACTTTGCACTCAGTGTCGAAGCTAACGCGTTAAGTTCGCCGCCTGGGGAGTACGGTCGCAAGACTGAAACTCAAAGGAATTGACGGGGGCCCGCACAAGCGGTGGAGCATGTGGTTTAATTCGAGGCAACGCGAAGAACCTTACCAGCTCTTGACATGCCGTGCTACGTGGAGAGATTCACGGTTCCCTTCGGGGACGCGGACCCAGGTGCTGCATGGCCGTCGCTGCATCTTT
+
GGGGEFGGGGFGGGGGGGGGGGGGFFGGGGGGGGGGGGGGGEGGGGGGGGGGFGDCFGCFGGG9DGGGEG,CFCFGCD@@CEFFFCE=FFGDGGFGFGG>EGG@FEGGCFGDEDGGDGGGE8FGFFGGGGGGGGGGDFFFFCGGGDDFGGGGGGGGGFGGGGGGGGGGGGGGGGGGGC?CGC9CEGGGF5EC?CECGGGGCGGGGGGGGGGCFFCFGGFDF7EGGGCG:D5@F3CFGFGG5CDGDF>?G:>D3D;D9>6>(9)35@FFG4FFFFD7FFB(466;:?9?)46))
@M00689:251:000000000-CJTJ5:1:1102:12700:2509 1:N:0:8
CAGGATTAGATACCCTGGTAGTCCACGCCGTAAACGTTGGGCGCTAGGTGTGGGGAACCTTCCACGTTCTCCGTGCCGCAGCTAACGCATTAAGCGCCCCGCCTGGGGAGTACGGCCGCAAGGCTAAAACTCAAAGGAATTGACGGGGACCCGCACAAGCGGTGGAGCATGGGGTTTAATTCGAAGCAACGCGAAGAACCTTACCAGGTCTTGACATCCTCTGACAATCCTAGAGATAGGACTTTCCCCTTGGGGGGACAGAGTGACAGGTGAGGCATGGCAGTCGCTGCATCGG
+
FCFFF,;@CDE<C6C<@<C@<C6C6CB@F@7@;<C@C8EFGGCF+@BC;@,BFDGGGGGFGGGFGGFGGGGGGGGGGFEGGGFGACFFG7:FEGGGGFECFGG7==@FFG:AFFGF+@CFFFFE,=CFGCC>CGFA@>FEF<;,<:EDC<*><><:<FGGGG*=CFGGG<<+<F<**<ECCEFFGG*F83?CGEEGEF*;6AFFGGGGF8792:6E7C*</+C?FFFF?G7=BFGF*:7EF6*<*929*))*29)<99>FFC6)99=@CF9<B)957).4404(.:1,-1.66,8
@M00689:251:000000000-CJTJ5:1:1102:17464:2750 1:N:0:8
AAGGATTAGATACCCTGGTAGTCCTAGCCCTAAACGATGATTGCTTGGTGTAGCAGGTACCCAATCCTGCTGTGCCGTAGCTAACGCGATAAGCAATCCGCCTGGGGAGTACGGTCGCAAGGCTGAAACTCAAAGGAATTGACGGGGGCCCGCACAAGCGGTGGAGCATGTGGTTCAATTCGACGCAACGCGAAGAACCTTACCTGGGCTCGAAGCGCAGTGGAATCCGGTGGAAACATCGGCGCCCCTTAAAAGGCTGCTGCGGAGGTGCGGCATGGCCGTCGCTGCAT
+
GGGGGEGGGGGGGGGGGFGGFGFGAFGGGGGGGGGEGGGGGGGGG9EEFFFGGGGGGGGGGGGGGGGGGGGGGGGGGGGGGFGGGGGGGGGGGGGGGGGGGGGGGGGGGGGGGGGGGGGGGGGFGGGGGGGGGGGGGGGGGGGGGGGGGGGGGGGGGGGGGGGGGGGGGGGGGFGGGG@CGGGGGGGGGGGGGGGGGGGGGGGGGGGGGGFGGCEE<DDGFGGF=ACEDEDDFGGFGCF+>5C:<79DGF@FGDFBFFBE?CFBE5BECFF).;D3>F60;993>BF>B)
@M00689:251:000000000-CJTJ5:1:1102:23339:2755 1:N:0:8
CAGGATTAGATACCCTGGTAGTCCATGCCGTAAACGGTGGGCGCTAGGTGTAGGGGTCTTCCACGGCCTCTGTGTCGTAGCTAACGCATTAAGCGCCCCGCCTGGGGAGTACGGCCGCAAGGCTAAAACTCAAAGGAATTGACGGGGGCCCGCACAAGCGGCGGAGCATGTGGATTAATTCGATGCAACGCGAAGAACCTTACCTGGGCTTGACATACACCAGATCGCTGCAGAGATGCAGTTTCCCTTGTGGTTGGTGTACAGGTGTTGCATGGTTGTCGCTGCAT
+
GGGGGGGFGFFEFGGGGGGGGGGGGGGGGGGGGGGGGGGGGGGGGGGGGGGEFGGGGGGGGGGGGGGGGGGGGGGGGGGGGGGGGGGGGGGGGGGGGGGGGGGGGGGGGGGGGGGGGGGGGGGGGGGGGGGGGGGGGGGGGFFGGGGGGGGGGGGGGGGGFDGGGGGGGFFGG?CFC@CFGGGGGGGGGGGDEEGEGGGGGGGGGGGGFGGGGGGGGGGGFFGFGFGG@DG4?7D0:>F7FGGGFFFFGFFGDDFF;:<F>GFFFF@FDF??FFGGF>BFB<6?F7<
@M00689:251:000000000-CJTJ5:1:1102:23329:2774 1:N:0:8
CAGGATTAGATACCCTGGTAGTCCATGCCGTAAACGGTGGGCGCTAGGTGTAGGGGTCTTCCACGGCCTCTGTGTCGTAGCTAACGCATTAAGCGCCCCGCCTGGGGAGTACGGCCGCAAGGCTAAAACTCAAAGGAATTGACGGGGGCCCGCACAAGCGGCGGAGCATGTGGATTAATTCGATGCAACGCGAAGAACCTTACCTGGGCTTGACATACACCAGATCGCTGCAGAGAAGCAGTTTCCCTTGTGGTTGGTGTACCGGTGTTGTATGGTTGTCGCTGCAT
+
GGEFGGGGGFGGGGGGGGGGGGGGCFFGG7FEGGGGBFGDDGGGG7@F<FGA<,@E66CCFFGG7:FE7F8EFGGGGCEFFFGGGGG@FGGGGGGG+CFEGGGGGGGGGGGGCF7FGGGGGGGG?GGGGGGGGGFGGGGGDFCFGGGGGGGGEGCGGGGEG7FEDGGGGFGFG+<:CFG:CFG9GEGGGGGGCGGGGCFFCFFG?<ECFFGEDF9?7CG6758E90CE4:3::D74*097;<*+9=?4*)96<7;>638))2*(0)0)*8066*2:9)-6<06?B:B
@M00689:251:000000000-CJTJ5:1:1102:17645:2789 1:N:0:8
CAGGATTAGATACCCTGGTAGTCCACGCCGTAAACGATGGATACTAGGCGTAGCGGGTATCGACCCCTGCTGTGCCGAAGCAAAAGCGATAAGTGATCCGCCTGGGGAGTACGTACGCAAGTATGAAACTCAAAGGAATTGACGGGGACCCGCACAAGTGGTGGAGCATGTGGTTTAATTCGACGCAACGCGAGGAACCTTACCAGGTCTTGACATACTCGGAATTTGTTGGAAGCAACGAAGTGCCTTCGGGAACCGAGATACAGGTGGTGCATGGTCGTCGCTGCAT
+
GGGGGGGGGGGGGGGGGGGGFGGGEFGGGGGGEGFEGGGGGGGGGGGGGGGGGGGGGGGGGGGGGGGGGGGGGGGGGGGDFGGGGGGGGGGGGGGGGGGGGGGGGGGGGGGGGGGFGGGGGGGGGGGGGGGGGGGGGGGGGGGGGGGGGGGGGGGGGGGGGGGGGGGGGGGGGDGGGGGGGGGGGGGGGGGGGGGGGGGGFGGGGGGGGGGGGGGFFGGGFEEEFFDGFGGF:DGDFFGGFGGCFFFF>9@DCCEFF>>EFGF4BFF?GF>FFFGF@F>B;:>0:BFBA
@M00689:251:000000000-CJTJ5:1:1102:15116:2874 1:N:0:8
CAGGATTAGATACCCTGGTAGTCCATGCCGTAAACGGTGGGCGCTAGGTGTAGGGGTCTTCCACGGCCTCTGTGTCGTAGCTAACGCATTAAGCGCCCCGCCTGGGGAGTACGGCCGCAAGGCTAAAACTCAAAGGAATTGACGGGGGCCCGCACAAGCGGCGGAGCATGTGGATTAATTCGATGCAACGCGAAGAACCTTACCTGGGCTTGACATACACCAGATCGCTGCAGAGATGTAGTTTCCCTTGTGGTTGGTGTACAGGTGCTGCATGGCTGTCGCTGCAT
+
GGGGGFGGGGGGGGGGFFGGGGGGEGGFFEFGGFGEGGGGGGGGGGGGEFFGGGGGGGGGGGGGGGGGGGGGGGGGGGGGGGGGGGGGGGGGGGGGGGGGGGGGGFDFEGGGGGGGEGEFGGGGGGGGGGGGFGFFDGGGGFGEGDFDEEGE@GGGGGGGGGEGGEGG?C+CF7<@CGGGGGG?EGGGGGGGGECEFGGGGGGGGGGFFGGGGFGFFC9CFGG=6?CEFCDF)*9C>FCF@GGGFF8FFFB7<>FE9?FFBGFBFFF@7*99@BGFFB??::??23:
@M00689:251:000000000-CJTJ5:1:1102:21053:2979 1:N:0:8
CAGGATTAGATACCCCGGTAGTCCTGGCCCTAAACGGTGCGCGTTTGCTGTGAGTGGAATCGACCCCGCTCGTGGCGAAGTTAACACGTTAAACGCGCCGCCTGGGAAGTACGGCCGCAAGGTTAAAACTCAAAGAAATTGACGGGGGCCTGCACAAGCGGTGGAGCATGTGGTTCAATTCGACGCAACGCGAAGAACCTTACCCAGGCTTGAACAGCCAGTGACCAACTACGAAAGTGGTCTTCCGCAAGGACACTGGTAGAGGTGATGCATGGCCGTCGCTGCAT
+
GGGGGGGGGGGGGGGGGGGGGGGGGGGGGGGGGFGEFGGGGGG@FFEFFFEFFFGGGGGGGGGGGGGGGGGGGGGGGGGGGGGGGGGGGGGGGGGGGGGGGGGGGGGGGGGGGGGG@FDGGGEGGGGGGGGGGGGGGGGGGGGGGGGGGGGGGGGGGGGGGGGGGGGGFGGGGGGGGGGFFGGGGGGGGGEGGGGGGGGGGGGGGGGGGGFGGGGGGGGGFGGGGGGFFGGFFGGGGGGGFGGGFF?FGFFFFFFF???FAGFAFFFFFFFFFFGGFB>;>FB:;FA
@M00689:251:000000000-CJTJ5:1:1102:21642:3027 1:N:0:8
CAGGATTAGATACCCTGGTAGTCCATGCCGTAAACGGTGGGCGCTAGGTGTAGGGGTCTTCCACGGCCTCTGTGTCGTAGCTAACGCATTAAGCGCCCCGCCTGGGGAGTACGGCCGCAAGGCTAAAACTCAAAGGAATTGACGGGGGCCCGCACAAGCGGCGGAGCATGTGGATTAATTCGATGCAACGCGAAGAACCTTACCTGGGCTTGACATACACCAGATCGCTGCAGAGATGTAGTTTCCCTTGTGGTTGGTGTACAGGTGCTGCATGGTCGTCGCTGCAT
+
GFGGGGGGGGGGGGGGGFGGFGGGGGGGGGGGGGGGFGGGGGGGGEGDCEFGGGGGGGGGGFGFGGGGGGGGGGGGGGGGGGGGGEGGGGGGGGGGGGGGGGGGGGGGGGGGGGGGFGGGGGGFGGGGGGGGGGGGGGGGGGGGGGGGGGGGGGGGGGGGGDGGGGGGGGFGGGG9FFGGGG??FGGGGGGGGGGGGGGGGGGGGGGGGGGGFGGGFGCGFFEFGGGEFGGFFFGGGGGGFGGGF4<BGFFGGFFFFFFFAFFAFFFFGFFFFFGGFFFFF;?FFFF
@M00689:251:000000000-CJTJ5:1:1102:22232:3124 1:N:0:8
CAGGATTAGATACCCTGGTAGTCCATGCCGTAAACGGTGGGCGCTAGGTGTAGGGGTCTTCCACGGCCTCTGTGTCGTAGCTAACGCATTAAGCGCCCCGCCTGGGGAGTACGGCCGCAAGGCTAAAACTCAAAGGAATTGACGGGGGCCCGCACAAGCGGCGGAGCATGTGGATTAATTCGATGCAACGCGAAGAACCTTACCTGGGCTTGACATACACCAGATCGCTGCAGAGATGTAGTTTCCCTTGTGGTTGGTGTACAGGTGTTGCATGGTTGTCGCTGCAT
+
GGGGGGGGGGGGGFGGFGGGGGEFEFGGGGFEEGGEFGGGGGGGGGGDCECEFDGGGGGGGGGGGGGGGGGGGGGGGGGGGGGGGGGGGGGGGGGGGGGGGGGGGGGGGGGGGGGGGGGGGGGFGGGGGGGGGGGGGGGGGGGGGGGGGGGGGGGGGGGGGGGGGGGGFFEGGGFGGGGGGGFFGGFGFGGGGGGGFFEFGGGGGGGGGGGGGGGGDGGCFFFFF7FGFGGFFGGFFGGGFCFCFFDFGFFGGGFF>?FFFGFDFFFFGFFFFFG:@D<A?B<<BB<
@M00689:251:000000000-CJTJ5:1:1102:6417:3146 1:N:0:8
CAGGATTAGATACCCTGGTAGTCCATGCCGTAAACGGTGGGCGCTAGGTGTAGGGGTCTTCCACGGCCTCTGTGTCGTAGCTAACGCATTAAGCGCCCCGCCTGGGGAGTACGGCCGCAAGGCTAAAACTCAAAGGAATTGACGGGGGCCCGCACAAGCGGCGGAGCATGTGGATTAATTCGATGCAACGCGAAGAACCTTACCTGGGCTTGACATACACCAGATCGCTGCAGAGATGTAGTTTCCCTTGTGTTTGGTGTACAGGTGATGCATGGCTGTCGCTGCAT
+
GEGGGGFFGGGGGEGGGGGGGGFGFFFGGGGGGGGGGGGGGGGGGGGGGGGGGGGCFEGGGGCFGGGGGGGGGGGGGGGGGGGGGGGGGGGGGGDGEEECGGGGGGGGDGFGGGFFGGCFCGGGGGGFFGGGGGGGGGGGGGGGDGGGG:EGGGGGGGGGGGGGGGGGGG9CG+CFGGFGGGGGG>FGGDEGG*8A<:CFFGDFGGG5=FGGDGFEDGCC5F8C6CECFED)):C4>FC?FGGFFFDFF?@F007FBFFFA7F<FFF**/**9@DFF)()-(-16>A
@M00689:251:000000000-CJTJ5:1:1102:23256:3207 1:N:0:8
CAGGATTAGATACCCTGGTAGTCCTAGCCCTAAACGATGATGGCTTGGTGTGGTGGGTACCCAATCCCACTGTGCCGTAGCTAACGCGATAAGCCATCCGCCTGGGGAGTACGGTCGCAAGGCTGAAACTCAAAGGAATTGACGGGGACCCGCACAAGCGGTGGATGATGTGGATTAATTCGATGCAACGCGAACAACCTTACCTACCCTTGACATGTCCAGAAGGCTGCTGAAAGGTGGCTGTGCCCGCAAGGGAATTGGAACACAGGTGCTGCATGGCCGTCGCTGCAT
+
GGGGGGGGGGGGGGGGGGGGGGGGAEGGGFGGGGGGGGGGDEFFGEGGGFGGGGGGEFAF@FFGGGEECGGGGGGGEGGGGFGG@BCFEEGGGGGGFGGEGGGGGGGGGFGGGGGGEGGGGGGFFGGGGFGGGFFGGGGDGGCFGGGCEGG=7:FGGGGGGGGGGGGFDGFGGFGGGGGF<>CGFGGG?:?C::EGGEEGFGGFGGGGFFGGGGGFGGG9A?9FG=FGFGC7FFGGGGF=FFGGFF<7>>5CDGF)((4=?=FBFF@FF=?FFFGGFFBBF>>FFFF0;(6
@M00689:251:000000000-CJTJ5:1:1102:19154:3275 1:N:0:8
CAGGATTAGATACCCTGGTAGTCCATGCCGTAAACGGTGGGCGCTAGGTGTAGGGGTCTTCCACGGCCTCTGTGTCGTAGCTAACGCATTAAGCGCCCCGCCTGGGGAGTACGGCCGCAAGGCTAAAACTCAAAGGAATTGACGGGGGCCCGCACAAGCGGCGGAGCATGTGGATTAATTCGATGCAACGCGAAGAACCTTACCTGGGCTTGACATACACCAGATCGCTGCAGAGATGTAGTTTCCCTTGTGGTTGGTGTACAGGTGATGCATGGTCGTCGCTGCAT
+
GEGFFFGGGGGGGGGGFFFFDFFFFGGFGEFEEFFEFGGGGGEGGGEFCEEFGDFGGGGGGGGGGGGGGGGGGGGGGGGGGGGGGGGGGGGGGGGGGGGGGGGGGGGGGGGGGGGGGGGGGGGGGGGGGGGGFGGGGGGGFGGGGGGGGGGGGGGGGGGGGGGGGGGGCGEGGG6CGFGDGGGGGG?@FEGGGGGGGGGGGGGFGGGGGG5EGGGGGGGGFGGGGGGGFGGFFGFG7FDGF?7:BB>**50739@EF<?@FGFFFFFFGFFFF=CC6B>FBF?FB::
@M00689:251:000000000-CJTJ5:1:1102:23674:3459 1:N:0:8
CAGGATTAGATACCCTGGTAGTCCATGCCGTAAACGGTGGGCGCTAGGTGTAGGGGTCTTCCACGGCCTCTGTGTCGTAGCTAACGCATTAAGCGCCCCGCCTGGGGAGTACGGCCGCAAGGCTAAAACTCAAAGGAATTGACGGGGGCCCGCACAGCGGCGGAGCATGTGGATTAATTCGATGCAACGCGAAGAACCTTACCTGGGCTTGACATACACCAGATCGCTGCAGAGATGTAGTTTCCCTTGTGGTTGGTGTACAGGTGCTGCATGGCCGTCGCTGCAT
+
GDGGGGGGGGGGGGGGGGGGGGGGGGGGGGGGGGGGGGGGDGGGGGGFEFGEFGGGGGGGGGGGGGGGGGGGGGGGGGGGGGGGGGGGGGEFGFFGGGGGGGGGGFGGGGCGGGGGGGGGGGGGGGEFGGGGGGGGGGGGFFFGGGGGGGGGGGGGGGFGDEF<8ECFGFFF7FGGGGFGGCFGC9CGEGGGGE5CCFCFFDF@CG5@CFGFGFGF6*CFFFGFG55:>C*7FC4DF*CCFGGF6FA=C=?DGG:BB087A>F(96??FFFF?5CFB5990369(<
@M00689:251:000000000-CJTJ5:1:1102:7184:3469 1:N:0:8
CAGGATTAGATACCCTGGTAGTCCACGCCCTAAACGATGCGAACTGGATGTTGGGGGCAACTTGGCCCTCAGTATCGACGCTAACGCGTTAAGTTCGCCGCCTGGGGAGTACGGTCGCAAGACTGAAACTCAAAGGAATTGACGGGGGCCCGCACAAGCAGCGGCGCATGTGGTTTAATTCGACGCGACGCGAAGAACCTTACCTGGGCTTGACCTGTGCCTGCCCGGCGTGGAAACACGCCTTCCCTTCGGGGCAGGTTCACCGGTGCTGCATGGCCGTCGCTGCATCTGTCTT
+
GGGGFGGGGGGGGGGDFCGGGGFGFGGGGEGGGGFGGGFGGGGGFFFFGFGCFGGFGGGGF,E,FEEGFC8,C,EE7<+6BF,+C4F+@@74,CFF7FF+@FG<<FE7+B=FB+BBFGG@3,@FD8F,CF<DF,@73,FFEFFFCGC*8>C7C:F7F5F:<FFGCGECFEGFCFFG++<<FC??CE5*:1?ECCC*88>CG?CGG7**:CC*4@+<0?9CFGF*9C5>@5D).76*94C*>FDC9@0F77)/)9>:<6<?A*1)75733=6@6@C4>:679336(4(:4<).6))
@M00689:251:000000000-CJTJ5:1:1102:23660:3472 1:N:0:8
CAGGATTAGATACCCTGGTAGTCCATGCCGTAAACGGTGGGCGCTAGGTGTAGGGGTCTTCCACGGCCTCTGTGTCGTAGCTAACGCATTAAGCGCCCCGCCTGGGGAGTACGGCCGCAAGGCTAAAACTCAAAGGAATTGACGGGGGCCCGCACAGCGGCGGAGCATGTGGATTAATTCGATGCAACGCGAAGAACCTTACCTGGGCTTGACATACACCAGATCGCTGCAGAGATGTAGTTTCCCTTGTGGTTGGTGTACAGGTGCTGCATGGCCGTCGCTGCAT
+
GGGGGGGGGGGGGGGGGGGGGGGGGGGGGGGGGGGGGGGGGGGGGGGGGFGGGGGGGGGGGGGGGGGGGGGGGGGGGGGGGGGGGGGGGGGGGGGGGGGGGGGGGGGGGGGGGGGGGGGGGGGGG?FGFGGGGGGGGGGGGGGGGGGGGEGGGGGGGGGGGGGGEGGFGGGGF9FGGFFGGG7FGGGGGGGECGGGGGGGGGGGGGGFGGGFGGFFFGGGFFFGGFGFEEGFFGGFFGGGFGGFFFBFGFFGCCDFFFBFFGFBFFFFFFFFFFGFD:>F>BFFFF
@M00689:251:000000000-CJTJ5:1:1102:23679:3476 1:N:0:8
CAGGATTAGATACCCTGGTAGTCCATGCCGTAAACGGTGGGCGCTAGGTGTAGGGGTCTTCCACGGCCTCTGTGTCGTAGCTAACGCATTAAGCGCCCCGCCTGGGGAGTACGGCCGCAAGGCTAAAACTCAAAGGAATTGACGGGGGCCCGCACAGCGGCGGAGCATGTGGGTTAATTCGATGCAACGCGAAGAACCTTACCTGGGCTTGGCATACACCCAATCGCTTCAGAGATGTAGTTTCCCTTGTGGTTGGTGTACATGTGCTTCATTGCCGTCCCTTGCT
+
GGGGGGGGGFC9FDEGGGGGGGGGGGGGGGGGGGGGGGGGGGGGGGGGGGG<FGC@FGGGGGGGGGGGGGGFGCFGGGGGGEGGGGGGGGGGGGGGGGGGGGGGFFGGDFGGGDFEEGFGFGGGFGGGGGGGCGDGFGGGGCGGGGGGGGGCEGGG72**1*4<8:C+039?**1*32<?7+:+:FEGGD*:C*1<:CCF7+@905::*1**2+309*2C)***0*:/)2C119<7*2:0/0:+9F>@*9)>CG))((.*.*1.9/*******87C))(((-)(,)
@M00689:251:000000000-CJTJ5:1:1102:7194:3491 1:N:0:8
CAGGATTAGATACCCTGGTAGTCCACGCCCTAAACGATGCGAACTGGATGTTGGGGGCAACTTGGCCCTCAGTATCGAATCTAACGCGTTATGTTCGCCCCCTGGGGAGTTCGGTCGCAAGACTGAATCTCAAAGAAATACACGGGGGCCCGCCCAATCAGCGGCGTGTGTGGTTTAATTCGCCGCGACGCGAAGACCCTAACCTGGGCTTCACATTTGCCTGACCAGCGTGGAACAACGCCTTCCCTCCCGGGCAGGTTTTCAGGTTCTGCCTTTCCGTCCCTCCCTCCGTCTT
+
GGGGF8FGGGGGFFFCEDEF6E<E<<EFGFEFGGCCEGGGFDEEFE<A,CCEGFC@F@7@@E9EF@CFF8C,CCFFC7,,8<<F<:C7C::,,9<,B:F++8F<<=@748,88FBC:C:FC8DC<B<,CB=<9<>=3,>3,:3B7C3*@:CEE***6,4,37*1*3**4<CC*449,25+:A*/*:**:*1*2*****/2***2<***2*:0*+00*::+1+0*9++*0*95596***1*7CFEFF<@*7)))1..(4,*)**./*11:*6**1***/-8((47(((,(,(-(((
@M00689:251:000000000-CJTJ5:1:1102:9736:3581 1:N:0:8
CAGGATTAGATACCCTGGTAGTCCATGCCGTAAACGGTGGGCGCTAGGTGTAGGGGTCTTCCACTGCCTCTGTGTCGTAGCTAACGCATTAAGCGCCCCGCCTGGGGAGTACGGCCGCAAGGCTAAAACTCAAAGGAATTGACGGGGGCCCGCACAAGCGGCGGAGCATGTGGATTAATTCGATGCAACGCGCAGAACCTTACCTGGGCTTGACATACACCAGATCGCTGCAGAGATGTAGTTTCCCTTTTGGTTTGTTTACAGTTGATGCATGGTCTTCGCTTCAT
+
@CFFF,CEF<FAF-,@-6C@AF,EEGGGG:BBFD<@@@FEGGC7+@FCC@;CF<FGGEGFFFGF,CFAAFGDG,FF:FF<FGF?F@F@FFGFGGEGEEE+@FGCCDCFGG8?++4@@EFGEDDF8=9<<FGGCFEFF,=F9AFDCCGG>FEEGGGGD>FEDGG>E*:FF<,,<<AE+A:FGGGG7;C9<?8**:8*<CFGG?FGGG58:EG5DG?CFF4C:CGGFG5CF55<FF*2:7>FFEGFFF)*:6*259))48(<)2*)*974:*9FF?*:?*).((4(,.4
@M00689:251:000000000-CJTJ5:1:1102:11107:3638 1:N:0:8
CAGGATTAGATACCCTGGTAGTCCATGCCGTAAACGGTGGGCGCTAGGTGTAGGGGTCTTCCACGGCCTCTGTGTCGTAGCTAACGCATTAAGCGCCCCGCCTGGGGAGTACGGCCGCAAGGCTAAAACTCAAAGGAATTGACGGGGGCCCGCACAAGCAGCGGAGCATGTGGTTTAATTCGACGCAACGCGAAGAACCTTACCTGGGCTTGACATGTTCCTGACCGCCGTGGAAACACGGCTTCCCTTCGGGGCAGGATCACAGGTGCTGCATGGCCGTCGCTGCATGTGTCT
+
FCFFFEFEFFFFFCFC@@CDAECFDFFFFB8BCDE@FCFGGGEGCCED;@CFGFGGCGGGGGFFGGGGGGGGGGFGFFGGGGGGGGGGGGGGGGGGEGGGGGGE@FCFFCGGGGGGBFFGGGGEGGGGG?FGCFFDFGFDFGF@CCGDEEGCCGFFFGGGGGCECEGF?F?BF:=FFGGGGGFGGGDGGGGDGG=EF8C>?FDEGGGFFFGGD:FFG7:CF+CCFFEGEG7B>GGG5FFGFEGG?F?6FFFGGGEFF>FFBFFDFFFFGB6??=FGF?6(37(38672).4)6-
@M00689:251:000000000-CJTJ5:1:1102:16620:3647 1:N:0:8
CAGGATTAGATACCCTGGTAGTCCATGCCGTAAACGGTGGGCGCTAGGTGTAGGGGTCTTCCACGGCCTCTGTGTCGTAGCTAACGCATTAAGCGCCCCGCCTGGGGAGTACGGCCGCAAGGCTAAAACTCAAAGGAATTGACGGGGGCCCGCACAAGCGGCGGAGCATGTGGATTAATTCGATGCAACGCGAAGAACCTTACCTGGGCTTGACATACACCAGATCGCTGCAGAGATGTAGTTTCCCTTGTGGTTGGTGTACAGGTGCTGCATGGCTGTCGCTGCAT
+
GGGGGGGGGGGGGFGGFFGGFGGGEGGGGGGGGGGGGGGGGGGGGGGFFFFGGGGGGGGGGGGGGGGGGGGGGGGGGGGGGGGGGGGGGGGGGFGGGGGGGGGGGGGGGGGGGGGGEGGGGGGFGGGGGGGGFGGGGGGGGGGGGGGGGGGEEGGGDFGGGGGGGGGGCF<FGG?EGGGGGGGCGGGGGGGG>EG8CCFGGGGGGGGC5CGGGFGFFGGFFGGGFGGGFGGFFCFGDG7:=<C?FF<?DFFGGGFFFFBFFCFBFFFFGFFFFFGG@DBFFFFF>?<
@M00689:251:000000000-CJTJ5:1:1102:8380:3665 1:N:0:8
CAGGATTAGATACCCTGGTAGTCCATGCCGTAAACGGTGGGCGCTAGGTGTAGGGGTCTTCCACGGCCTCTGTGTCGTAGCTAACGCATTAAGCGCCCCGCCTGGGGAGTACGGCCGCAAGGCTAAAACTCAAAGGAATTGACGGGGGCCCGCACAAGCGGCGGAGCATGTGGATTAATTCGATGCAACGCGAAGAACCTTACCTGGGCTTGACATACACCAGATCGCTGCAGAGATGTAGTTTCCCTTGTGGTTGGTGTACAGGTGCTGCATGGCCTTCGCTGCAT
+
FAFFCFAFF<FGF-CECCFC<CFFFGGE@@CFGFEC@FFEEGGGFEGFCACCCDFFCGFGGCEFECCFGGGGGGGGGGGFGGGGFGGGGGGEFFGGEFGDGGFF<FEEGEDFFGG>BCGGEGGGGFDGDFGGDF>CF<FF?E=3:@FGCFC8<4*=FFFGCDC78CG5+<@CF79@F@FGGGC?</A9CEG5?C8C@CF69<6<@<5FF>FG<<C:09DEFF8C6AC5>E<?F7>C**291+:+7/36F?6CDF)59<?:-74:4/0<>/*/@F7*7*),3?166:9
@M00689:251:000000000-CJTJ5:1:1102:24603:3692 1:N:0:8
CAGGATTAGATACCCTGGTAGTCCATGCCGTAAACGGTGGGCGCTAGGTGTAGGGGTCTTCCACGGCCTCTGTGTCGTAGCTAACGCATTAAGCGCCCCGCCTGGGGAGTACGGCCGCAAGGCTAAAACTCAAAGGAATTGACGGGGGCCCGCACAAGCGGCGGAGCATGTGGATTAATTCGATGCAACGCGAAGAACCTTACCTGGGCTTGACATACACCAGATCGCTGCAGAGATGTAGTTTCCCTTGTGGTTGGTGTACAGGTGGTGCATGGTCGTCGCTGCAT
+
GGGGGGGGGGGGGGGGGGGGGGGGGGGGGGGGGFGGGGGGGGGGGGGGGGGGGGGGGGGGGGGGGGGGGGGGGGGGGGGGGGGGGGGGGGGGGGGGGGGGGGGGGGGGGGGGGGGGGGGGGGGGGFGGGGGGGGGGGGGGGGGGGGGGGGGGGGGGGGGGGGGGGGGGFGGGGGGGGGGGGGGGGGGGGGGGGGGGGGGGGGGGGGFGGGGGGGGF7CFFFGFFFGFGFDGF?><>FGGGFGGGF??FGFFDDGFFFB:FFFFB)*)59FFFFFGGFBFFB9:?BBF
@M00689:251:000000000-CJTJ5:1:1102:6248:3695 1:N:0:8
CAGGATTAGATACCCTGGTAGTCCATGCCGTAAACGGTGGGCGCTAGGTGTAGGGGTCTTCCACGGCCTCTGTGTCGTAGCTAACGCATTAAGCGCCCCGCCTGGGGAGTACGGCCGCAAGGCTAAAACTCAAAGGAATTGACGGGGGCCCGCACAAGCGGCGGAGCATGTGGATTAATTCGATGCAACGCGAAGAACCTTACCTGGGCTTGACATACACTAGCTCGCTGCAGAGATGTAGTTTCCCTTGTGGTTGGTGTACAGGTGTTGCATGGTCGTCGCTGCAT
+
G@FGGGGGGGGGGGGGGGGGGGGGDFFGGGGGGGGGGFG7FFGGGEFGGGG9FGGGGE?FGGGGGEGGGGGGGGCFECE7FGGDGGC@FGGGA9FEGGGGGDEFGGGG7FDFGGGGGGGGGC7EDGGGGFFGGGGGGDGGGGGGGGGGEFGGG@BF,BFC=FECEGGGGGFFF+<FGFEEGCCFFD?C<CGDGGGGGG>FGGGGGGGCCFGCFGFGGGFF*3<*:C*:):3<?D57DG>C*<CCFFBFGFFG375794?F>GF98?)9<:9?=6*?@:B:661(605
@M00689:251:000000000-CJTJ5:1:1102:10441:3717 1:N:0:8
CAGGATTAGATACCCTGGTAGTCCTAGCTGTAAACGATGATCACTGGGTGTGGGGATGAGAAGTCTCTGTGCCGAAGCAAAAGCGATAAGTGATCCGCCTGGGGAGGACGTACGCAAGTATGAAACTCAAAGGAAGTGACGGGGACCCGCACAAGGGGTGGAGCATGTGGTTGAATTCGACGCAACGCGAGGAACCTTACCAGGTCTTGACAGACTCGGAATTTGTGGGAAGCAACGAAGTGCCTTCGGGAACCGAGATACAGGTGAGGCATGGCCGGGGCTGCATCGGGCT
+
FFEDCCEEEFEDFCCE@CCDCFCC@CEEC@C@CA<@@<DF9FA<@@@C6@6BFDFFFGGFGGG9CFGFFFGGGFEFGGGGGGGG@CFFGGFGGFGCFFECFGGGCC+?FFFFDFC:@F5F,CFGGF,9EFFA<E?,?FFCF::@=+=63:>>:36:+:8CCB<,D,@3@F>F*@CFA;>FA@8EGC8*8:CEGG*;89BFGGGGCCF+=CCF4F*<>CD=@*++2<*:>F*5<<F7>D<E3<*<**)7CEEDCCEE>;(9:7BB4FF5D3;6>@/*0)(,-,43>)6(((-(
@M00689:251:000000000-CJTJ5:1:1102:15463:3718 1:N:0:8
CAGGATTAGATACCCTGGTAGTCCTAGCCCTAAACGATGATTGCTTGATGTGGCAGGTACCCAATCCTGCCGTGTCGAAGCTAACGCGATAAGCAATCCGCCTGGGGGGTACGGCCGCAAGGCTAAAACTCAAAGGAATTGACGGGGGCCCGCACAAGCGGTGGAGCAGGTGGTTTAATTCGACGCAACGCGAAGAACCTTACCTGGGCTCGAACGGCTTCGGACAATCCTTAGAGATAGGGACTTCTCGCAAGAGACTGGAGTCGAGGTGCTGCATGGCCGTCGCTGCATCTGG
+
GGGGGGGGGGGGGGGGGGGGGGGGAFFGG@FGFFFEGGGG<C6FF,CFFGGDG@<@FFCFFFEC@CFG<EE@C:CECFD@@@F<,BFECFG:C<E8EFFGGE?FCF@F@F@,FCF7:CFEGD:CFGGGF,:<@><@C<F37C,<BD<@EG*8:CEE88:ECE>/8:CE*C*CEEGFFCFGGGC81::/*2:=E88EGG>CFCGCFG5;=F5=<GDCCD7:5/;7C5CFFE*9=FD*?F*<?FFC>*69FD@DGGF>004:?DF2)>>DGFFFF4798=<?BF((4;61,54-)6)
@M00689:251:000000000-CJTJ5:1:1102:12789:3773 1:N:0:8
CAGGATTAGATACCCTGGTAGTCCATGCCGTAAACGGTGGGCGCTAGGTGTAGGGGTCTTCCACGGCCTCTGTGTCGTAGCTAACGCATTAAGCGCCCCGCCTGGGGAGTACGGCCGCAAGGCTAAAACTCAAAGGAATTGACGGGGGCCCGCACAAGCGGCGGAGCAGGGGGATTAATTCGATGCAACGCGAAGAACCTTACCTGGGCTTGAAATACACCAGATCGCTGCAGAGATGTAGTTTCCCTTGTGGGTGGGGTACAGGGGCTGCATGGCGGTCGCTGCATCTGTCTCG
+
F<ECD,6<EECAE-6C@<=C@C=C@EEEC@B;@@<@F6CEGGDC:@CC6@6EFFGEFGGGGGGFFGEGCGDF9CFCC,EFGFEFCCEGGC?FGGGGGGGEGG>DCDDEE:FEFGEE=7CFFGGCGFGGE,=<FF<<FFC,@=@<CCGD*>:14C<<<F,=@@<CEEEG2@*:CC8*<C?FFGG+A80:<C8EGECCGF>67CCFFF5EC>==C++0:FF6)CFGC6=C)1)/6:CD*>*+8<7?4*4*?F*9C*0>9(47:FFFF)<8)8<?FFDD)7-96;1:10)4)6.6)6.
@M00689:251:000000000-CJTJ5:1:1102:23156:3969 1:N:0:8
CAGGATTAGATACCCCAAGTTAGATGGACATAATCCTGTAAGGCTGGAAGAGAAGAAAGTCCCAACAACAAAACAGAAATGACCTGAGCTCTGTTATCTCAGGTGGTGCATGGCCGTCGCTGCAT
+
GGGGGGGGGGGGGGGGGGGEGFECE<FEGCFGGGG@FGGGCFDFGGGFCFCCEEFFEG@FDECFDCFEEGDEFFGGAGFFFGFGD@FFFFGCFGGDGGAFGDGGGGGGCGFGGGGGCGGDGGEGF
@M00689:251:000000000-CJTJ5:1:1102:8578:4254 1:N:0:8
CAGGATTAGATACCCTGGTAGTCCATGCCGTAAACGGTGGGCGCTAGGTGTAGGGGTCTTCCACGGCCTCTGTGTCGTAGCTAACGCATTAAGCGCCCCGCCTGGGGAGTACGGCCGCAAGGCTAAAACTCAAAGGAATTGACGGGGGCCCGCACAAGCGGCGGAGCAGGTGGATTAATTCGATGCAACGCGAAGAACCTTACCTGGGCTTGACATACACCAGATCGCTGCAGAGATGTAGTTTCCCTTGTGGTTGGTGTACAGGTGATGCATGGCTGTCGCTGCAT
+
GFFGFFGGGGFFGFGGFGGGCFEEFFFFEGGDEGFEFGFGGGDFEGGFFF@CDAFEFGGGGGGGGGFGGGGGGGGFGGGGGDGFGGGGGGGGFECGGGGGGGGGFGDFEGGGGGGE>FGGGGGGGGGGGGGGFGFF@DG,FF,8<CGC>CC>7C<BCFFFF@@FEECF*8*<FFGGGGFG+;CCF>?FEEGGEGCCGFGGDGGGGGGFGGGGGGGFGGGGFFFFGGG=>E394>F0*::C9FG??FBFGF*9DGFFF1:>AC?>?FFFFFFF4?DC4B(4:?066:<
@M00689:251:000000000-CJTJ5:1:1102:8594:4262 1:N:0:8
CAGGATTAGATACCCTGGTAGTCCATGCCGTAAACGGTGGGCGCTAGGTGTAGGGGTCTTCCACGGCCTCTGTGTCGTAGCTAACGCATTAAGCGCCCCGCCTGGGGAGTACGGCCGCAAGGCTAAAACTCAAAGGAATTGACGGGGGCCCGCACAAGCGGCGGAGCAGGTGGATTAATTCGATGAAACGCGAAGAACCTTACCTGGGCTTGAAATACACCAGATCGCTGCAGAAATGTAGTTTCCCTTGTGGTTGGTGTACAGGTGATGCATGGCTGTCGCTGCAT
+
GFFGFFGGGGDFFEACFCFEEFEFFADFFGEGGGGECFFEFGDEGEGDEDEFFFGGGECFCFFCCGGCGGGGGGGGG6CCCEGFFGGGGGGGGFGGGGGGGGFGFF7C@FF<FCGF=:FEECFBFGFG>=DAEDF?C8<DFC,<<CEC7C@@*7<<FFFGCF<<CEGF*:*CCFGGGFGCGGF:709<7@EEEE8EGGGFFGGGGG=CCF*:C+<97*:FFC8C>+5=@CDF60**2*239C*?B4<8:;*9>CF@9<?FBC?A:?4**79==FGF8>1280(49>)
@M00689:251:000000000-CJTJ5:1:1102:25597:4348 1:N:0:8
CAGGATTAGATACCCTGGTAGTCCATGCCGTAAACGGTGGGCGCTAGGTGTAGGGGTCTTCCACGGCCTCTGTGTCGTAGCTAACGCATTAAGCGCCCCGCCTGGGGAGTACGGCCGCAAGGCTAAAACTCAAAGGAATTGACGGGGGCCCGCACAAGCGGCGGAGCATGTGGATTAATTCGATGCAACGCGAAGAACCTTACCTGGGCTTGACATACACCAGATCGCTGCAGAGATGTAGTTTCCCTTGTGGTTGGTGTACAGGTGGTGCATGGCCGTCGCTGCAT
+
GGGGGG<FGGGGGFGGC@E@CCEEGGF@EEFGGGGGDGGGEGGGGGGGEF<@EFDGGGGGGGGGGGGGGGGGGCGGGGGGGGGGGGGGGGGGGGGGGGGGGGGGGGGGGGGGGGGGGGGGGGGGGGGGGFGGDGBD:FFGGGGCFDGGGGGDGGGGGGGEGGGGGGGGGGGGGGGGGGGGFGFGFGGGFE5EGGGGGGGGGGGGGGGGFGGGGGGGGGGGFGFFFGFGFGDFFFDGGGGG6?CFFFFFGFFCDGFB>?BFFGBDFFFFGFFFFFFGFEFFFFFFFFA
@M00689:251:000000000-CJTJ5:1:1102:11325:4361 1:N:0:8
CAGGATTAGATACCCTGGTAGTCCATGCCGTAAACGGTGGGCGCGAGGTGTAGGGGTCTTCCACGGCCTCTGTGTCGTAGCTAACGCATTAAGCGCCCCGCCTGGGGAGTACGGCCGCAAGGCTAAAACTCAAAGGAATTGACGGGGGCCCGCACAAGCGGCGGAGCAGGCGGATTAATTCGACGCAAAGCGAAGAAACTTACCAAGGCTTGACATGCACTTGAATGGCGGAGAAATTCGGCAGCCCTTCGGGGCAAGTGCACAGGGGATGCAGGGCCGTCGCTGAAGGTGTCGG
+
GCFFF8CCFDCCC-CF@<C@CFCC<CAC;@66@@C@E@DEGF@:+7@@,@:CFAFF@FEEFGFFCFDEDEFGEF?FFFEGFEEFCFFE@,FFGCFDCFGGGGCF@@CCFBECFGGF=>CEGGD<FFGG<,@=<CDCFFF<FC@<@CED*=8:*<=<:;*=C7<CGG8C*22:>C58CF7ECGGCE5:E*<CGCE=?F*;+9<C:CGG=E:*:78<9C<>F?+<39+<+.:DEFDC9*02:FCDC>)4)9@<DD<@>:?4F)**-7.)0).7)1*2>).4--7,,4(4)((.).(,
@M00689:251:000000000-CJTJ5:1:1102:24929:4368 1:N:0:8
CAGGATTAGATACCCTGGTAGTCCTAGCTGTAAACGATGATCACTGGGTGTGGGGATGAGAAGTCTCTGTGCCGAAGCAAAAGCGATAAGTGATCCGCCTGGGGAGTACGTACGCAAGTATGAAACTCAAAGGAATTGACGGGGACCCGCAAAAGTGGTGGAGCATGTGGTTTAATTCGACGCAACGCGAGGAACCTTACCAGGTCTTCACATACTCGGAGTTTGTTGGAAGCTACGAAGTGCCTTCGGGAACCGAAATACAGGTGCTGCATGGCTGTCGCTGCATCAGTCTCTT
+
GCEF,CCFEDEF@-CE<9EF,;<C<CDCF9C@FFCF@FEDCD@,CE<F6@@@7FF7@@FG@FAC<FF<@FG<,@+@+@@FAEGDG:F=?FFC<CCF=<CG<FGG,@49??EB+4+4=CFF<<F9AFGB<AFEAAFF,=<?FC=43>=@C++++@=7,EFG7FGCC,>3@@FC,D,E,,>3*@C:>*B11:?*8:04<C28+<?13+1>+202+40+;5/*.1*+20=75+*08**69C**02?F**))9.>7/*.)(-(9)09(76)97*<?FF*9;F3:((29(:9),6<))6-
@M00689:251:000000000-CJTJ5:1:1102:24910:4369 1:N:0:8
CAGGATTAGATACCCTGGTAGTCCTAGCTGTAAACGATGATCACTGGGTGTGGGGATGAGAAGTCTCTGTGCCGAAGCAAAAGCGATAAGTGATCCGCCTGGGGAGTACGTACGCAAGTATGAAACTCAAAGGAATTGACGGGGACCCGCACAAGTGGTGGAGCATGTGGTTTAATTCGACGCAACGCGAGGAACCTTACCAGGTCTTGACATACTCGGAATTTGTTGGAAGCAACGAAGTGCCTTCGGGAACCGAGATACAGGTGCTGCATGGCTGTCGCTGCATCTGTATCTT
+
GGGCGGG9EEFGGGGGFFGGGGGGFGGGGGGGGGGGGGGGFFGGFDEGGDEGCGGECEGCFGGGGGGGGFGFGGEGGGGGGGGGGGGGGGGGGDFGFGGGGGDF=CFFGCEGFGGGDGGGEGG9FFGGGGGFGGFDFGGCFCCEE:@@EGGGGGFF>>DBFCFCDBFEFF>>AFGCFGBCCECCGCE*1?CCC@@>:><BFGGGCFDGGGGGGGGFD<<CB=9E+40>AEGFFCCFC>DD>CDA=F<F>:>79C@31(28<F@<F46BF4<**7CCB>7????F?>>BD)).4)6
@M00689:251:000000000-CJTJ5:1:1102:8121:4378 1:N:0:8
CAGGATTAGATACCCTGGTAGTCCATGCCGTAAACGGTGGGCGCTAGGTGTAGGGGTCTTCCACGGCCTCTGTGTCGTAGCTTACGCATTAAGCGCCCCGCCTGGGGAGTACGGCCGCAAGGCTAAAACTCAAAGGAATTGACGGGGGCCCGCACAAGCGGCGGAGCATGGGGATTAATTCGATGCAACGCGAAGAACCTTACCTGGGCGTGACGTACACCAGATCGCTGCAGAGATGTAGTTTCCCGTGTGGTTGGGGTACAGGTGGTGCATGGCCGTCGCTGCAGCGGTCT
+
GGGGGGGGGGGGGGGGGGGGFGGGEFGGGGFEGGEGGGGGGGEGGCGFCEFGFGGGFCEGGDGGGGEGGGGF,C,CFCEGFDFFGGGGC7FGG9FEGGGGGD=DF<C?BBF,CCEGGGGGGG7:BEGFF,>F<B>DFG<>F=@>FDD@CCCEGGC<FF:FG7<FGGEC+C6@EE**A@EF9FF<C>@FFEEEEGGGFCF:9?F6+<:EC*/:>8E7C37A4CCG40:::E3@FF77*:*<@+*+198)1>5>D*77>(4)-*1<@9?F7@F?@FGF6<--42(-(3(.(3--(
@M00689:251:000000000-CJTJ5:1:1102:9794:4450 1:N:0:8
CAGGATTAGATACCCTGGTAGTCCTAGCCCTAAACGATGATTGCTTGGTGTGATCGGTACCCAATCCGATCGTGCCGCAGCTAACGCGATAAGCAATCCGCCTGGGGAGTACGGTCGCAAGGCTGAAACTCAAAGGAATTGACGGGGGCCCGCACAAGCGGCGGAGCATGTTGCTTAATTCGACGCAACGCGAAGAACCTTACCAAGGTTTGACATGCAGGGAAAAGCCGTAGAGATACGGTGTCCGTAAGGGCCCTGCACAGGTGCTGCATGGTCGTCGCTGCAT
+
GFGFFEFFFFFCFCFFACFDCFEFACECCFFCCCCBFCFGAFFFF,C:CCFFG<CFGGGGGGGGFGGGG@FGGGGGGGGGGGGGFGGGGGGGGGGGGGGGGGCGCDEFEGGGGGGGGGGGGGGGGGGGGGGGGGGDGGGFFGBEGGGGGGGGGG<CFGGGGGGGGGGGGGGGGGGGGGGGGGGGGGGGGGGGGGEGGGGGGGGGGCFCGGGGGCEGDFGGFGCFFGGGFGC5<DF=7CFGFGCE@B:FGFFGFDFFBFF:?GFFFFFBGFFFFFGFF5041?FFFF
@M00689:251:000000000-CJTJ5:1:1102:24092:4589 1:N:0:8
CAGGATTAGATACCCTGGTAGTCCATGCCGTAAACGATGTCTACTAGCCGTTGGGGCCCTTGAGGCTTTAGTGGCGCAGCTAACGCGATAAGTAGACCGCCTGGGGAGTACGGTCGCAAGACTAAAACTCAAATGAATTGACGGGGGCCCGCACAAGCGGTGGAGCATGTGGTTTAATTCGATGCAACGCGAAGAACCTTACCTGGCCTTGACATACAGAGAACTTTCCAGAGATGGATTGGTGCCTTCGGGAACTCTGATACAGGTGCTGCATGGCCGTCGCTGCAT
+
GGGGGGGFGGGGGGGGGGGGGGGGGGGGGGGGGGGGGGGGGGGGGGGGGGGGGGGGGGGGGGGGGGGGGGGGGGGGGGGGGGGGGGGGGGGGGGGGGGGGGGGGGGGGGGGGGGGGGGGGGGGGGGFGGGGGGGGGGGGGGGGGGGGGGGGGGGGGGGGGGGGGGGGGGGGGGGGGGGGGGGGGGGGGGGGG8CEF8EGGGGGGGGGGGGGGGGGGGGGGFGGGFFGGFGFF@CCFGGGGFGGFB?AFGFFGGGFF>AAFFDFFFFF?FFFFFFFFFFF>>F9?F>09
@M00689:251:000000000-CJTJ5:1:1102:9725:4620 1:N:0:8
CAGGATTAGATACCCCGAACTCACCAAAGGGAGAGTCCATATCATATGAGGTCATGCTGAGTACATAAACCAGGTGTTGCATGGCCGTCGCTGCAT
+
FCDCC,;EEFFFG9<F:@CC,C<CC@A@ECDD6@,,;,<;FEC;,6,CC6@CF@@FFGGGGFGGGGGGGGGGGGGGGGGGGGGGGGGGGGGGGGGG
@M00689:251:000000000-CJTJ5:1:1102:17669:4684 1:N:0:8
CAGGATTAGATACCCTGGTAGTCCTAGCTGTAAACGATGATCACTGGGTGTGGGGATGAGAAGTCTCTGTGCCGAAGCAAAAGCGATAAGTGATCCGCCTGGGGAGTACGTACGCAAGTATGAAACTCAAAGGAATTGACGGGGACCCGCACAAGTGGTGGAGCATGTGGTTTAATTCGACGCAACGCGAGGAACCTTACCAGGTCTTGACATACTCGGAATTTGTTGGAAGCAACGAAGTGCCTTCGGGAACCGAGATACAGGTGATGCATGGCCGTCGCTGCAT
+
GGGGGGGFGGGGGGGGGGGGFGFGDFFGGGGGGFGGFGGGGGGGGFGGFEFGGGGFGGGGGGGGGGGGGGGGGGGGGGGGGGGGGFGGGGGGGGGGGGGGGGGGGGGGGGGGGGGGGGGGGGGGGGGGGGGGFEGGGGGGGGGGGGGGGGGGGFGDFGGGGGGGGGGGGGGGGGGGGGGGGGGGGGCFGGGGGGGGGGGGGGGGGGGGGGGGGGGGGGGGEGCFFGGGFGFFFGGGGGGGFGGGFFFFGFFGGGFFF9:FFGFBFFFFGFFFFFFFEEFFF<B>F>
@M00689:251:000000000-CJTJ5:1:1102:15173:4733 1:N:0:8
CAGGATTAGATACCCTGGTAGTCCATGCCGTAAACGGTGGGCGCTAGGTGTGGGGTCCTTCCACGGATTCCGTGCCGCAGCTAACGCATTAAGCGCCCCGCCTGGGGAGTACGGCCGCAAGGCTAAAACTCAAAGGAATTGACGGGGGCCCGCACAAGCGGTGGAGCATGTGGTTTAATTCGAGGCAACGCGAAGAACCTTACCTGGGCTTGACATGTAGAGAAAAGCCATAGAGATATGGTGTCCTTCGGGGTTCTACACAGGTGATGCATGGCCGTCGCTGCAT
+
GGGFFFGFGGGFFCFE@CFGCF@FCFFFFEFCCECBFGGGGGGGDGEFCEFGGDGFGGGGGGGGGGGGGGGGGGGGGGGGGCGG?FGGGGGGGGGGGGGGGGCGDFDFGGGGGGGC=FFGGGFGGGGGCCCCEGCCFGFDFGCCCCFDEE@:=CCCCFFGGGEFFFGG,FCEF:@8FGCFGGGGGGEGCEGGGGDEGCFGGGGGGGGGGGGGF6CEFGFGFGGGGGGFFG7?FGGGCD7FFEFFFB9FGFFGG)35<B<FFGFFFFFFGFFFF4507)336:?>F<
@M00689:251:000000000-CJTJ5:1:1102:15867:4741 1:N:0:8
CAGGATTAGATACCCCGAACTCACCAAAGGGAGATTCCATATCATATGATGTCATGCTGAGTACATAAACCAGGTGCTGCATGGCCGTCGCTGCAT
+
GCFFG<FFGGGGGGGGEEDF8F@CCEFFFGGF,B,,CCCFFAE@CDFFE,CFGEFGFGGGGFGGGGGGGGGGGGGGGGGGGGGGGGGGGGGGGGGG
@M00689:251:000000000-CJTJ5:1:1102:15851:4748 1:N:0:8
CAGGATTAGATACCCCGAACTCACCAAAGGGAAATTCCATATCATATGATGTCATGCTGAGTACATAAACCAGGTGCTGCATGGCCGTCGCTGCAT
+
GGGGGFGGGGGGGGGGGED@,CFGFCCF<DCF,C,,;,;CFFEGGGAEE,CCFCFGEEEFDEFGGG<EGGGFCEFAEEFDGGEEF@@@C@FECG8F
@M00689:251:000000000-CJTJ5:1:1102:21716:4822 1:N:0:8
CAGGATTAGATACCCTGGTAGTCCATGCCGTAAACGGTGGGCGCTAGGTGTAGGGGTCTTCCACGGCCTCTGTGTCGTAGCTAACGCATTAAGCGCCCCGCCTGGGGAGTACGGCCTCAAGGCTAAAACTCAAAGGAATTGACGGGGGCCCGCACAAGCGGCGGAGCATGTGGATTAATTCGATGCAACGCGAAGAACCTTACCTGGGCTTGACATACACCAGATCGCTGCAGAGATGTAGTTTCCCTTGTGGTTGGTGTACAGGTGTTGCATGGCTGTCGCTGCAT
+
GFGGGFFGGGGGGFGGFFFGFFFGGGGGGEFGEFFEFGGGGGGGGGGGFFGGGGGGGGGGGGGGGGGGGGGGGGGGGGGGGGGGGGGGGGGGGGGGGGGGGGGGGGGGGGGGGGGDGGGGGGGGGGGGGGGGGGGGGGGGGGGGGGGGGGGGGGGGGGGGGGGGGGGGGGCGG9FGGGGGGGGGGGGGGGGGCGGGGGGGGGGGGGGGGGGGGGGGGGGGFGFGGGGGFGGFFGGGDFFFFGDGFFFFG?@GG>>DB6?F2>FFFFFFG>FFFFFFFFBFF?:BB?D
@M00689:251:000000000-CJTJ5:1:1102:21698:4825 1:N:0:8
CAGGATTAGATACCCTGGTAGTCCATGCCGTAAACGGTGGGCGCTAGGTGTAGGGGTCTTCCACGGCCTCTGTGTCGTAGCTAACGCATTAAGCGCCCCGCCTGGGGAGTACGGCCTCAAGGCTAAAACTCAAAGGAATTGACGGGGGCCCGCACAAGCGGCGGAGCATGTGGATTAATTCGATGCAACGCGAAGAACCTTACCTGGGCTTGACATACACCAGATCGCTGCAGAGATGTAGTTTCCCTTGTGGTTGGTGTACAGGTGTTGCATGGCTGTCGCTGCAT
+
GGGFEFGGGFGGGGGGFFGFFFGFEFCEEFF@FGF;CFD7CDCGDEGGCFCFGGGGFGGGGGGGC@FFGGGGGFFGGGG7FGGG@EGGGGGGGGGGGGGGGGGGGG@CFGGGGGGC7F@FFGGGGFGGFGGFFGGFFFFFGGGGEEGGGGGGG:FFFGGGCFCCEGGFEFGFEGGG9CFGGFGGFEGGGGEDG=EGGGGFFGGGGG5FCFGDGGGGCGGGFGGGGGGGF5C??FG*022+7CCF=F<FG?BDCGF51?(<AF?2:*/?GFF*9BF4454?2(8392)
@M00689:251:000000000-CJTJ5:1:1102:7197:4890 1:N:0:8
CAGGATTAGATACCCTGGTAGTCCACGCCCTAAACGATGAGCACTTGGTTGAAGGCCCCTCCATAGGCTTTCAGCCGGAACGAAAGCGTTAAGTGCTCCGCCTGGGGAGTATGGTCGCAAGGCTGAAACTCAAAGAAATTGACGGGGGCTCACACAAGCGGTGGAGGATGTGGCTTAATTCGAGGCTACGCGAAGAACCTTATCCTAGTCTTGACATGCACGGATTAACCCTATGAAAGTAGGGCCACGCCTTCGGGTGGAACGTTCACAGGTGATGCATGGTTGTCGCTGCATT
+
GGGGFGGGGGGGGGGGGGGGGGGGDGGGGGGGGGGGFFGGGGGGCEGFF@FGGFGGGGGGGGGDFGFGGFGFGGFF@7+@FCFGGDGEGGDDFFFFGGGDGGGD@EGDEG8F<?FF:FE@=FFG?FBFGGGFGEA86AFFD9FEEEGGEGGGE,@FF8>F:FCCCFGGGGGGGGGGGDDFGCCFEGGGG8EEE=CEGGGGGGEGGGGGGGGFGFE?C>F2?C5ECG99@C7>:FC7:7*<=FGC5><FGB)9DGFE>?;@27<63)74*96)=4*78@<A9?<A?<4<024;0A)
@M00689:251:000000000-CJTJ5:1:1102:14795:4917 1:N:0:8
CAGGATTAGATACCCTGGTAGTCCATGCCGTAAACGATGGGTACTAGGTGTTGGAGGTATTGACCCCTTCAGTGCCGCAGTTAACGCAATAAGTACCCCGCCTGGGGAGTACGGCCGCAAGGCTAAAACTCAAAGGAATTGACGGGGGCCCGCACAAGCGGTGGAGCATGTGGTTTAATTCGACGCAACGCGAAGAACCTTACCCAGACTTGACATCGATGGAATCTGCTAGAGATAGCGGAGTGCCCTTCGGGGCCCAGAAGACAGGTGCTGCATAGCCGTCGCTGCAT
+
GGGGGGGGGGGGGGGGGGGGGGGGGGGGGGGDGGGGEGGGFFFCGGECCECFGCFGGGGGGCFFGGGGGGGDFGGF@FFEGGGFFGGDCEFGGF9FFFGGGG7FDGD::FGGEGG=CC=FFCDGGGGGGGGEFGECDFCAFFC@CEGGEGGGGD7FC>FG7:CFG5>@,CFGGGGGG9?CCC@8:EC*:8C5CG5EGGG6@::FGF5*1<?:CFFGF<F=6EF?FGGGFGGFFG**::FG:EGEFFAFFFFGDG5522,)(9?,<?5FFFF416F7*/344?>F00((.)
@M00689:251:000000000-CJTJ5:1:1102:14813:4918 1:N:0:8
CAGGATTAGATACCCTGGTAGTCCATGCCGTAAACGATGGGTACTAGGTGTTGGAGGTATTGACCCCTTCAGTGCCGCAGTTAACGCAATAAGTACCCCGCCTGGGGAGTACGGCCGCAAGGCTAAAACTCAAAGGAATTGACGGGGGCCCGCACAAGCGGTGGAGCATGTGGTTTAATTCGACGCAACGCGAAGAACCTTACCCAGACTTGACATCGATGGAATCTGCTAGAGATAGCGGAGTGCCCTTCGGGGCCCAGAAGACAGGTGCTGCATGGCCGTCGCTGCATCTGTG
+
GGGGG<FGFFGGFFFGDDFFFGFFFGGGGEFEDFFEGFGGGGGGGFGFCECFGFGGGGGGGGGGGGGGGGAGGGGGGGGGGGGGGGGGGGGGGGGGGGGGGGDGCCDGGGGGGGGFCGGGGGGGGGGGGGGEFGDDGGGGGGA@CDGDEFEBFFFCCGFGGGEGGFGG:C>FGCFCGGGGGGGGGDEEGGGGGGEEFFGDGGGGGGGGGCEGDFG7=DGFFGGGGGGGFDFFFGGCGGGGEGDCFFA765@FGGFFFBFF?5)2)9<F7?@?F4F>FFB?>(393(49>)6.6))
@M00689:251:000000000-CJTJ5:1:1102:14386:4993 1:N:0:8
CAGGATTAGATACCCTGGTAGTCCATGCCGTAAACGGTGGGAACTAGGTGTGGGTCTCATTCCACGAGATCCGTGCCGCAGCTAACGCATTAAGTTCCCCGCCTGGGGAGTACGGCCGCAAGGCTAAAACTCAAAGGAATTGACGGGGGCCCGCACAAGCGGTGGATGATGTGGATTAATTCGATGCAACGCGAAAAACCTTACCTGCTCTTGACATACTAGGAAGATCTCAGAGATGAGATTGTGCCTTCGGGAATCTAGATACAGGTGCTGCATGGCCGTCGCTGCAT
+
GAFDEEEDEFFFF;C-C<CDCFFFEFFCECB@@@C@FFFGGGGDEDFC6CCFFCFGFGGGGGGGGGGGGGGGGGGGGGGGGGFGCFGGGCFGGGGGGGGGGGGECCCFEGGGGGF:FFGGGGGG8DGGGFFDFGFDGGGCFDFFECECDF>:CFDF@FFGGF1FEGCFGGCFFGG9:CFGGGGGGFCFFGCGGEGEGGGGGGGGGGGG7FF7:<FFGGGGFFGGFGGFF7F@FGGGGGGGFFFGBFF6FFFFGGFF:<>B4C?AFFF4:FF?BFGGFFF0>6>FFFFFF)
@M00689:251:000000000-CJTJ5:1:1102:18447:5170 1:N:0:8
CAAGATTAGATACCCTGGTAGTCCATGCCGTAAACGGTGGGCGCTAGGTGTAGGGGTCTTCCACGGCCTCTGTGTCGTAGCTAACGCATTAAGCGCCCCGCCTGGGGAGTACGGCCGCAAGGCTAAAACTCAAAGGAATTGACGGGGGCCCGCACAAGCGGCGGAGCATGTGGATTAATTCGATGCAACGCGAAGAACCTTACCTGGGCTTGACATACACCAGATCGCTGCAGAGATGTAGTTTCCCTTGTGGTTGGTGTACAGGTGTTGCATGGCCGTCGCTGCAT
+
GG,;F<FGGGGGGFGGGGGGFGFGFGGGGDGEGGGEGGGGGGGGDGGGEDFGGGGGGGGGGGGGGGGGGGGGGGGGGGGGGGGGGGGGGGGGGGGGGGGGGGGGGGGGGGGGGGGGGGGGGGGGGGGGGGGGGGGGGGGFGGGGGGGGGGGEGEEGEGGGGGGGGGGGEGCGGGDFGGGGGGGFFGCGGEGEGGGGGGGGGGGGFGGGGGGGGGFGGGGGFGFECFGGFGGFFGGG7CDFFCFGF984CF*9DCFBF::>BFFAFFFFGFFFFFGFFF9;9;??2?9
@M00689:251:000000000-CJTJ5:1:1102:23236:5189 1:N:0:8
CAGGATTAGATACCCTGGTAGTCCACGCCATAAACGATGACAACTAGATGTTGGGAGGGTCTGCCTCTCGGTGTCGCAGCTAACGCGTTAAGTTGTCCGCCTGGGGAGTACGGCCGCAAGGCTAAAACTCAAAGGAATTGACGGGGGCCCGCACAAGCGGTGGAGCATGTGGTTTAATTCGACGCAACGCGAAGAACCTTACCAACCCTTGACATTCCCGGACGGTTTCCAGAGATGGATTCCTCCCAGCAATGGGCCGGAGAACAGGTGATGCATGGTTGTCGCTGCAT
+
GGGGDGGFGFFGGGGGGGGGGGGGGGGGGGGGGFGGEFGGGGGGGDGGGGGGGGGGGGGGGGGGGGGGGGGGGGGGGGGGGGGGGGGGGGGGGGGGGGGGGGGGGGGGGGGGGGGGGGGGGGGGGGGGGGGGGGGGGGGGGGGGGGGEGGGGGGGGGGGGGGGGGGGGGGGGGGGGGGGGGGGGGGGGGGGGGGGGGGGGGGGGGGGGGGGGGGGGG>FGFGGGGGGGFGGFFGGGGG49BEFGFF<FGFFGGGFF::BBFGDFFFFFFFFFFFGGF>AA?FABFFBB?9
@M00689:251:000000000-CJTJ5:1:1102:7101:5340 1:N:0:8
CAGGATTAGATACCCTGGTAGTCCATGCCGTAAACGGTGGGCGCTAGGTGTAGGGGTCTTCCACGGCCTCTGTGTCGTAGCTAACGCATTAAGCGCCCCGCCTGGGGAGTACGGTCGCAAGGCTAAAACTCAAAGGACTTGACGTGGGCCTGACCACGCTGCGTAGCATGTGGATTAATTCGATGCAACGCGCAGAACCTTACCTGGCCTTGCCATTCATCAGATCGCTGCAGAGCTGTAGTTTCCCTTCTGGTTGGTGTGCAGGTGATTCATTGTAGTTCCTGCATCTGGCTTT
+
FDFGGGGGGGGGGFDAEFGGFGFFAE<AF@FEGFGGGEGDGF>FFC:CF9FA@C@7CFEGG,<F:+B+B6F,FFGGDF<<DFC<F@F8BEG9<FC:4@C:FGEGCFD+@FGGC:,@=F:F77+BBFGGGGGGF,=<,,@F=<FF3@E7DC+D,,@<*3@*<C:*=*8;FEGCD,?CFB;EG8;CEGG,>CD8***1<FGGG7BCE;A*CEF?*?EC*:C+*+++2+*15/9?)*/***;08E*<788=>)***215(-,<(:*.)))*****//:***.)).)-3,5AFB)).(.
@M00689:251:000000000-CJTJ5:1:1102:7106:5360 1:N:0:8
CAGGATTAGATACCCTGGTAGTCCATGCCGTAAACGGTGGGCGCTAGGTGTAGGGGTCTTCCACGGCCTCTGTGTCGTAGCTAACGCATTAAGCGCCCCGCCTGGGGAGTACGGCCGCAAGGCTAAAACTCAAAGGAATTGACGGGGGCCCGCACAAGCGGCGGAGCATGTGGATTAATTCGATGCAACGCGAAGAACCTTACCTGGGCTTGACATACACCAGATCGCTGCAGAGATGTAGTTTCCCTTGTGGTTGGTGTACAGGTGATGCATGGTCGTCGCTGCAT
+
GGGGGGGGGGGGGGGGGGGGGGGGACEGGGGGGGGEGFFEEGGFFGGGGGGCFGG>CFGGGF<C::FCEGGGGEGGGGE=BFE?F:FCGGC?EFDGGGGCGGGF?<C+@FFFB>FECFC+CFGG<B,CFGGGFE,=:F<F,@FF:CCECFE8F<FGG,<4<=7=C**/ACF7C9EF+<<CGFGGGGGGGGGG*1:5<FGGGGGGGG*;CFG=FGGGGGFCFGE5CG=EF=DF4**9F*:<7EDG6@<FC:FF<DF:08:FFFFA4?:?F?F?FF4:B@BF19?:>?<
@M00689:251:000000000-CJTJ5:1:1102:6745:5451 1:N:0:8
CAGGATTAGATACCCCGGTAGTCCACGCCCTAAACGATGCATACTTGGTGTGAGCGATTCATTTCGTTCGTGCCGGAGCTAACGCGTTAAGTATGCCGCCTGGGGAGTACGGTCGCAAGGCTGAAACTCAAAGGAATTGACGGGGGCCCGCACAAGCGGTGGAGCATGTGGTTCAATTCGACGCAACGCGAAGAACCTTACCTGGGCTCGAACGGCTATGGCCTATCTTTGGAAACAGAGACTTCTCGCAAGAGCCTGTAGTCGAGGTGTTGCATGGTCGTCGCTGCAT
+
FCFGGG<FDFFGGFFGEEGCCFFFDE@CCFGEGGGGGGGFCFFGF<FGFFGCCF?FGGGGGGGGG?GGCBGGEGF7FFGGGGGEGFGGG<FFGFCEGCCFGFCF@7@F<EF7FGG7F7E7BFGF,BFDGCGF<D@FFFFFF6B:7F<@@GDGGGBFGG7FEGGGFGGF<,FFGF?CFGGFCG5CGCE*:?5C*2<C5EG9EGGFF5A8C?EC<8*:97C76*<9CFF9@F>:4CF<49460**0**6)<>@37*))23AB6DF(5.)0*1)8@@GCF=B(,((-83;?A
@M00689:251:000000000-CJTJ5:1:1102:21351:5517 1:N:0:8
CAGGATTAGATACCCTGGTAGTCCATGCCGTAAACGGTGGGCGCTAGGTGTAGGGGTCTTCCACGGCCTCTGTGTCGTAGCTAACGCATTAAGCGCCCCGCCTGGGGAGTACGGCCGCAAGGCTAAAACTCAAAGGAATTGACGGGGGCCCGCACAAGCGGCGGAGCATGTGGATTAATTCGATGCAACGCGAAGAACCTTACCTGGGCTTGACATACACCAGATCGCTGCAGAGATGTAGTTTCCCTTGTGGTTGGTGTACAGGTGATGCATGGCTGTCGCTGCAT
+
GGGGFGGGGGGGGGGGGGGGGGFGEFFGGDGGGGGGGGGGGGGGGGGGFFGGGGGGFGGGGGGGGGGGGGGGGGGGGGGGGGGGGGGGGGGGGGGGGGGGGGGGGGGGGGGGGGGGGGGGGGGGGGGGGGGGGGGGGGGGGGGGGGGGGGGGGGGGGGGGFGGGGGGGGGGGGGGGGGGGGGGGGGGGGGGGGDGGGGGGGGGGGGGGGGGGGGGGGGGGFGGGGGGGFGGFFFGCDFGGFGGGFFFFGFFGGGFFFFFFFGFAFFFF7=?FFFGDFE??FB?B>FF
@M00689:251:000000000-CJTJ5:1:1102:16565:5563 1:N:0:8
CAGGATTAGATACCCTGGTAGTCCATGCCGTAAACGGTGGGCGCTAGGTGTAGGGGTCTTCCACGGCCTCTGTGTCGTAGCTAACGCATTAAGCGCCCCGCCTGGGGAGTACGGCCGCAAGGCTAAAACTCAAAGGAATTGACGGGGGCCCGCACAAGCGGCGGAGCATGTGGATTAATTCGATGCAACGCGAAGAACCTTACCTGGGCTTGACATACACCAGATCGCTGCAGAGATGTAGTTTCCCTTGTGGTTGGTGTACAGGTGCTGCATGGCTGTCGCTGCAT
+
GFGGGGCGGGGGGGGGGGGGGGGGFGFFGGGGDFFEGEGGGGGGGGEGFEFGGGGGGGGGGGGGGGGGGGGGGGGGGGGGGGGGGGGGGGGGGGGGGGGGGGGGGGGGGGGGGGGGGGGGGGGGGGGGGFGGGGGGGGGGGGFGGGGGGGGGCGGGGGGGGGGGGGGGEFFGGGGGGGGGGGGGGGFGFGEGGGGCFCFDFGGGGGGGGGGGGGGGGGGCFGGFFFCEFGGFFFGDGGFGFFGC=@>BGFFFGFFEFFFFFGFFFFFFFFFFFFGGFDF?BB?FFB<
@M00689:251:000000000-CJTJ5:1:1102:23997:5619 1:N:0:8
CAGGATTAGATACCCTGGTAGTCCATGCCGTAAACGGTGGGCGCTAGGTGTAGGGGTCTTCCACGGCCTCTGTGTCGTAGCTAACGCATTAAGCGCCCCGCCTGGGGAGTACGGCCGCAAGGCTAAAACTCAAAGGAATTGACGGGGGCCCGCACAAGCGGCGGAGCATGTGGATTAATTCGATGCAACGCGAAGAACCTTACCTGGGCTTGACATACACCAGATCGCTGCAGAGATGTAGTTTCCCTTGTGGTTGGTGTACAGGTGTTGCATGGCTGTGCTGCAT
+
GGGGGGGGGGGGGGGGGGGGGGGGGGGGGGGGGGGGGGGGGGGGGGGGGGGGGGGGGGGGGGGGGGGGGGGGGGGGGGGGGGGGGGGGGGGGGGGDGGGGGGGGGGGGGGGGGGGGGGGGGGGGGGGGGGGGGGGGGGGGGGGGGGGGGGGGGGGGGGGGGGGGGGGGGGGGGGGGGGGGGGGGGGGGGGGGGGGGGGGGGGGGGGGGGGGGGGGGGGGFFGGGGGGGFGGFFGGGGGGGFGGGFFFFFFFFDFFFFF?FFGFFFFFFDFFF?=F7?DFFFFDB?A
@M00689:251:000000000-CJTJ5:1:1102:24012:5629 1:N:0:8
CAGGATTAGATACCCTGGTAGTCCATGCCGTAAACGGTGGGCGCTAGGTGTAGGGGTCTTCCACGGCCTCTGTGTCGTAGCTAACGCATTAAGCGCCCCGCCTGGGGAGTACGGCCGCAAGGCTAAAACTCAAAGGAATTGACGGGGGCCCGCACAAGCGGCGGAGCATGTGGATTAATTCGATGCAACGCGAAGAACCTTACCTGGGCTTGACATACACCAGATCGCTGCAGAGATGTAGTTTCCCTTGTGGTTGGTGTACAGGTGTTGCATGGCTGTGCTGCAT
+
GGGGGGGGGGGGGFGGGGGGGGGGGGFGGGGGGFGGGGGGGGGGGGGGGGGEGGGGGGGGGGGGGGGGGGGGGGGGGGGGGGGGGGGGGGGGGGGGGGGGGGGGGGGGGGGGGGGGGGGGGGGGGGGGGGGGGGGGGGGGGGGGGGGGGGGGGGGGGGGGGGGGGGGGGGGGGGGGGGGGGGGGGGGGGGGGGGGGGGGGGGGGGGGGGGGGGGGGGGGGFGGGGGGGFGGFFFGGGGGGFGGGFF?FGFFFGC>>;B:F<GFAFFFF<)94@BCGFE?:<D>?:D
@M00689:251:000000000-CJTJ5:1:1102:6635:5678 1:N:0:8
CAGGATTAGATACCCTGGTAGTCCACGCCGTAAACGATGGTCACTAGGTGTGGGACTCTATCGACGGGTTCCGTGCCGAAGCTAACGCATTAAGCACCCCGCCTGGGGAGTACGGTCGCAAGACTAAAACTCAAAGGAATTGACGGGGGCCCGCACAAGCAGCGGAGCATGTTGTTTAATTCGATGCGACGCGAAGAACCTTACCTAGGCTTGACATGTTCCTGACCGCCGTGGAAACACGGCTTCCCTTCGGGGCAGGATCCCCGGTGCTGCATGGCCGTTGCTGCATATGT
+
GDGGCGFFGGFFGAFGGFFGGEFGGFFGGEGECFGGDGF7FGGFGEGGGFG7@@EFGGG9EFCFFFC+@FFFCF?@FFC+@FFFCFGGGGGGGGGAEEGGCFGCFFFGEGCB<FEGGGGC=FF=FCFE9FGGF8,,@FGGGGGGGGFG8FGE<<*=FG7FF,F:C8EG:<CFGDGGGGGFGFGFGFGEGEGE>C=E?CFGGFFGGGCG6EFGG>FFG4CGFGGCCGGC@CC>33*0CG5CD*CE5)5?G??FGC57(,,7>D:<).)7)7F?FFGG:F21-(3:B2<35))-.
@M00689:251:000000000-CJTJ5:1:1102:16508:5694 1:N:0:8
CAGGATTAGATACCCTGGTAGTCCATGCCGTAAACGGTGGGCGCTAGGTGTAGGGGTCTTCCACGGCCTCTGTGTCGTAGCTAACGCATTAAGCGCCCCGCCTGGGGAGTACGGCCGCAAGGCTAAAACTCAAAGGAATTGACGGGGGCCCGCACAAGCGGCGGAGCATGTGGATTAATTCGATGCAACGCGAAGAACCTTACCTGGGCTTGACATACACCAGATCGCTGCAGAGATGTAGTTTCCCTTGTGGTTGGTGTACAGGTGTTGCATGGTCGTCGCTGCAT
+
GGGGGGGGGGGGGFGGGGGGFGGGGGGGGGGGDFFEGGGGGGGGGGGGEFGGGGGGGGGGGGGGGGGGGGGGGGFGGGGGGGGGGGGGGGGGGGGGGGGGGGGGGGGGGGGGGGGGGGFGGGGFGGGGGGGGGGGGGGGGGGGGGGGGGGGGGGGGGGGGGGGGGGGGGGFGGGGGFGGGGGGGGGGGGGGGGGGGGGGGGGGGGGGGGGGGGGGGGGGEFGGGGGGGFGGFFGGGGGFGFFGFFFBFGF=FGDFB>BFFBGFFFFFFGFFFFFGFFF91902?>?2
@M00689:251:000000000-CJTJ5:1:1102:17387:5895 1:N:0:8
CAGGATTAGATACCCTGGTAGTCCACGCCCTAAACGATGCATACTTGGTGTCGGCCATTCAGTTGGTCGGTGCCGGAGCTAACGCGTTAAGTATGCCGCCTGGGGAGTACGGTCGCAAGGCTGAAACTCAAAGGAATTGACGGGGGCCCGCACAAGCGGTGGAGCATGTGGTTTAATTCGACGCGACGCGAAGAACCTTACCTGGGCTTGACATGTGAGTGACCGGTGTGGAAACACACCCTCCCTTCGGGGCACTTTCACAGGTGCTGCATGGCCGTCGCTGCAT
+
GGGGGGGGGGGGGGGGGGGGGGGGCFGGGGGFGGGGGGGGFGGGGFGGGGGGGDFGGGGGGGGGGGE@FCCGEGGCEEFEFEGGGGCCFDFFGGGGDCGF7=@FGGGFGGCGFEFGGGGGGGFFGGGG@FGGCFFGFGGFGCFGGGGGGGEGGGGGACFGGGGGGGGGFGGFFGFGCF5=FEGGGG52::CGGGGFG6ECGGFGFFFGGEFGGAFGGGGGFFG+7C7:875=@FFGFGGCDFF=>F4.15>7DDFF?)6647@BFF?FGFF??F*9@509((46,)
@M00689:251:000000000-CJTJ5:1:1102:6834:5897 1:N:0:8
CAGGATTAGATACCCTGGTAGTCCATGCCGTAAACGGTGGGCGCTAGGTGTAGGGGTCTTCCACGGCCTCTGTGTCGTATCTAACGCATTATGCGCCCCGCCTGGGGAGTACGGCCGCAAGGCTAAAATTCAAAGGAATTGACGGGGGCCCGCACAAGCGGCGGAGCATGTGGATTAATTCGATGCAACGCGAAGAACCTTACCTGGTCTTGACTTACACCAGTTCGCTGCAGAGATGTAGTTTCCCTTGTGTTTTGTGTACAGGTGTTGCATGGCTGTCGCTGCATCTCTCT
+
GE@FFGDGGCFFFGGGGGG@DECFFGAE6CFFGGGG7F<@C@FGGGDGGGE,6E@:FGGGGF9F7++@,FFDF,@C,D,,:<,EF:B+BF9,5C=CFEGDGEE@+=@++B,?F7>8+@=FC7<DFCA,,@>FD<<DC=DEGDFE+>C7>F8>@*=<B>B@4C:**81=+<C9<7EE6+<0<*+3+:023*8*/*1*3:;FCC8FF+7+<9E<*++30:><.:*+2CED3*/)0*1*:*:3*AF98B<BGFFF07?)4:2;<099)9)17>=?FFFF?38?:0((24).6)62<
@M00689:251:000000000-CJTJ5:1:1102:21290:5932 1:N:0:8
CAGGATTAGATACCCTGGTAGTCCTAGCCCTAAACGATGATTGCTTGATGTGGCAGGTACCCAATCCTGCCGTGGCGCAGCTAACGCTTTAAGCATTCCGCCTGGGGAGTACGGTCGCAAGATTAAAACTCAAAGGAATTGACGGGGGCCCGCACAAGCGGTGGAGCATGTGGTTTAATTCGACGCAACGCGCAGAACCTTACCAGCCCTTGACATCCCGGTCGCGGACTCCAGAGACGGAGTTCTTCAGTTCGGCTGGACCGGAGACAGGTGCTGCATGGCCGTCGCTGCAT
+
GFGGGGGGGGGGGGGGGFGGFGFGCEFFEFGGGGFGGGGGGGGGGEEFFGGGGGGGGGGGGGGGGGGGGGGGGGGGGGGGGGGGGGGGGGGGGGGGGGGGGGGGGGGGGGGGGGGGGGGGGGGGGGGGGGGGGGGGGGGGGGGGGGGGGGGGGGGGGGGGGGGGGGGGGGGGGGGGGGGGGGGGGGGGGGGGGGGGG>FFGGGGFGGFEGGGGGGGGGGGBCEGGGGGFGGFFFGGGGGGFGDCF=<FGFFCFGFFFFFFFGFFFFBFGFFFFFFGFFFBB?FFFFFF<?67A
@M00689:251:000000000-CJTJ5:1:1102:12798:6003 1:N:0:8
CAGGATTAGATACCCTGGTAGTCCACGCTGTAAACGATGGGCACTAGGTGCGGGGGGTGTCGACTCCCCCCGTGCCGAAGCTAACGCATTAAGTGCCCCGCCTGGGGAGTAGGGCCGCAAGGCTAAAACTCAAAGGAATTGACGGGGGCCCGCAAAAGCAGCGGAGCAGGGGGTTTAATTCGACGAAACGCGAAGAACCTTACCTGGGCTTGACATGGGACGTATGGGATTGGGAAACAGATCTCTTCAGTTCGGCTGGCGTACACACAGGTGCTGCATGGCCGTCGCTGCATCG
+
F<FFF<ECEFFEFCFF@<CCCFFF<@BC@@8@AC<@F@FGGDCF<CEC;@CFGDEGG7FGGEFGCGDGGGGGGDGGEGGGD8<BDFGGF@FGCGGGGGGGGG*C:<:=<*?,>@FG:*=EGGG6EFGFFCC:8:08;:8,30,88>EDC//1:C*1;C8?EC8EC8CE*;*?EC*8ACF7F/08C*:8EGECEC5:@*;FGG6<+<FG5*1272<CCC5?;C;*0:EG4+*)7CFFDDCEF?FGF?BF7@7*29>B:B?)47)4>8?.CFF964*:9@):31(7-12312172-,
@M00689:251:000000000-CJTJ5:1:1102:21538:6009 1:N:0:8
CAGGATTAGATACCCTGGTAGTCCATGCCGTAAACGGTGGGCGCTAGGTGTAGGGGTCTTCCACGGCCTCTGTGTCGTAGCTAACGCATTAAGCGCCCCGCCTGGGGAGTACGGCCGCAAGGCTAAAACTCAAAGGAATTGACGGGGGCCCGCACAAGCGGCGGAGCATGTGGATTAATTCGATGCAACGCGAAGAACCTTACCTGGGCTTGACATACACCAGATCGCTGCAGAGATGTAGTTTCCCTTGTGGTTGGTGTACAGGTGTTGCATGGTCGTCGCTGCAT
+
GFGGGGGGGGGGGGGGGGGFFGFGGGGGGEFGGGGGGGGGGGGGGGGGFGGGGGGGGGGGGGGGGGGGGGGGGGGGGGGGGGGGGGGGGGGGGGGGGGGGGGGGGGGGGGGGGGGGGGGGGGGGGGGGGGGGGGGGGGGGGGGGGGGGGGGGGGGGGGGGDGGGEGGGGGGGGGGGGGGGGGGGGGFGGGGGGGGGGGGGGGGGGGGGGGFGD:FGGGGGFGGGGGGGFGGFFGGGGGGGFGGGFF?FGFFFGD@F>:BFBGFF5?FFGFFFFFCGFEFFFFFFFFB
@M00689:251:000000000-CJTJ5:1:1102:23567:6125 1:N:0:8
CAGGATTAGATACCCTGGTAGTCCATGCCGTAAACGGTGGGCGCTAGGTGTAGGGGTCTTCCACGGCCTCTGTGTCGTAGCTAACGCATTAAGCGCCCCGCCTGGGGAGTACGGCCGCAAGGCTAAAACTCAAAGGAATTGACGGGGGCCCGCACAAGCGGCGGAGCATGTGGATTAATTCGATGCAACGCGAAGAACCTTACCTGGGCTTGACATACACCAGATCGCTGCAGAGATGTAGTTTCCCTTGTGGTTGGTGTACAGGTGCTGCATGGCCGTCGCTGCCT
+
G<CDCC@FE,CE@FCGGGG<EFGGGFCC,8F@FGGGDE,+6DCDGE:FFGGGGGDGEGFGGGDGGC:FGGGEGGGF=DDFCGCEGGGGGED,CFCE4CFE@GGCEC++@FFCFGDGGGDCFFGGGG<FGFGGDGFGGDDFGAFFDGGGGGGGGGGFGFGGCFCCGGGDCDEFCCC9::CFGGEFGDFGG=EG*:E>FGDGFFGFFFFGFFGGGGGG7DFF@GFGGGGEF57F:CGDGGF06EFGFF?=F4@FG7>3(2(7>GF<@F::>FF4@FCFFE9129:66,)
@M00689:251:000000000-CJTJ5:1:1102:12372:6125 1:N:0:8
CAGGATTAGATACCCTGGTAGTCCACGCTGTAAACGATGATCACTAGACGTTAGTTCTGTTTTACAGAATTAGTGTCGTAGCTAACGCGATAAGTGATCCGCCTGGGAACTACGGCCGCAAGATTAAAACTCAAAGGAATTGACGGGGGCCCGCACAAGCGGTGGAACATGTGGTTTAATTCGACACTACGCGAGGAACCTTACCTGGACTTGACATGTACTTGACATCCGTAGAAATACGGCCTTCTAGGTTGCGGTCTAAACGGGTACACAGGTGGTGCATGGCGGTCGCTG
+
GFGGFEFFFFGFFCFGFFFFCFEF@@CFFCFAEDFC@FEC,E6FFFG<;@DD<@,,CC6CFCC<EEF9EFD,FGGGGGGGGGGGGGGGCFGGGGFGGCGGGGGGDFCAFFFGGGG+@FGGGGCEFGFGGGGGGGGCAFEFGFFFEEGGDGGGEGGGGGGGGGFFGGCFGGGGGGCGGGGGGGGGGEG:FGGGGGDEGGGGGGGGGGGGFGGGGGGGG40A@<+<DCCCFCGFFDG*?F7C3CDGE986:/90**0078;5:*/.<B:3)0*965F*))((.4A<?F((-(401(
@M00689:251:000000000-CJTJ5:1:1102:11168:6139 1:N:0:8
CAGGATTAGATACCCTGGTAGTCCATGCCGTAAACGGTGGGCGCTAGGTGTAGGGGTCTTCCACGGCCTCTGTGTCGTAGCTAACGCATTAAGCGCCCCGCCTGGGGAGTACGGCCGCAAGGCTAAAACTCAAAGGAATTGACGGGGGCCCGCACAAGCGGCGGAGCATGTGGATTAATTCGATGCAACGCGAAGAACCTTACCTGGGCTTGACATACACCAGATCGCTGCAGAGATGTAGTTTCCCTTGTGGTTGGTGTACAGGTGCTGCATGGTCGTCGCTGCAT
+
GFGGGFGGGGGGGGGGCCFFDFFFDDFGGGGEEFFEFFGGGGGGGGGFFFFGGFFGGGGGGGGGGGGGGGGGGGGGGGGGGGGGGGGGGGGGGGGGGGGGGGGGGGD:FGGGGGGGEGGGGGGGGGGGGGGGGGGGFGFFGGFECDFGGGGEGFGGGGGGGGGFGGGG?FCGGCGGFG?GGGCFGGGGGGGGGCEEGGGGGGGGGGFEFGGGGGGGCFGGFFF=DGFGFGDFFGG4DGGCFGGDF6<F>?9FGGF>>FFFADFAFFFFGFFFFFGGFD9?FFFFFFA
@M00689:251:000000000-CJTJ5:1:1102:18651:6162 1:N:0:8
CAGGATTAGATACCCTGGTAGTCCATGCCGTAAACGGTGGGCGCTAGGTGTAGGGGTCTTCCACGGCCTCTGTGTCGTAGCTAACGCATTAAGCGCCCCGCCTGGGGAGTACGGCCGCAAGGCTAAAACTCAAAGGAATTGACGGGGGCCCGCACAAGCGGCGGAGCATGTGGATTAATTCGATGCAACGCGAAGAACCTTACCTGGGCTTGACATACACCAGATCGCTGCAGAGATGTAGTTTCCCTTGTGGTTGGTGTACAGGTGTTGCATGGCTGTCGCTGCAT
+
GGGGGFGGGGGGGGGGFFGFFGFFEFFFGGGGGDFEFGGGGGGGGGGGFFFGGGGEGGGGGGGGGGGGGGGGGGGGGEGGGGGGGGGGGGGGGGGGGGGGGGGGGGGGGGGGGGGGGGGGGGGGGGGGGGGGGGGGGGGGGGGGGGGGGGGGGGGGFGGGDEGGGGGGGGGGGGGFGGGGGGGFGGGGGGGGGGGGGGGGGGGGGGGGGGCEG+<CCCFF:=@FC7FG47CFFGC*CCGCB::?7489FF?CD7>BFFBF>GF9)9?=DFF666C45><FF(4?FFF
@M00689:251:000000000-CJTJ5:1:1102:17062:6194 1:N:0:8
CAGGATTAGATACCCTGGTAGTCCATGCCGTAAACGGTGGGCGCTAGGTGTAGGGGTCTTCCACGGCCTCTGTGTCGTAGCTAACGCATTAAGCGCCCCGCCTGGGGAGTACGGCCGCAAGGCTAAAACTCAAAGGAATTGACGGGGGCCCGCACAAGCGGCGGAGCATGTGGATTAATTCGATGCAACGCGAAGAACCTTACCTGGGCTTGACATACACCAGATCGCTGCAGAGATGTAGTTTCCCTTGTGGTTGGTGTACAGGTGCTGCATGGTTGTCGCTGCAT
+
GGGGGGGGGGGGGGGGGGGGGGGGGGGGGDGGGFGEEGGEGCEFEGGGGGGGGGGGDEFFGEGGGGGEGGGGGGGGGGGGGGGGGGGGGGGGGGGGGGGGGGGGGGGGGGGGGGGGGGGGGGGGFGGGGGGGGGGGFGGGCFGGGGGGGGGGGGGGGFGEGGGGGGGGGGFGGGGGGEDGGCFGGGGGGEGGGGGGGGGGCCFGFFCECFFEGFGGGFGGFFEGGGCEFGGFFFFGGGFG=GGGFF?FFFFGGGFF>FBFFG?A4?)9FFFFFB<FFBBA:BF692A
@M00689:251:000000000-CJTJ5:1:1102:5025:6276 1:N:0:8
CAGGATTAGATACCCTGGTAGTCCACGCTGTAAACGATGGCAACTAGATGTGGGGGGTGTCGACTCCCCCCGTGTCGAAGCTAACGCATTAAGTTGCCCGCCTGGGGAGTACGGCCGCAAGGCTAAAACTCAAAGGAATTGACGGGGGCCCGCACAAGCAGCGGAGCATGTGGTTTAATTCGACGCGACGCGAAGAACCTTACCTGGGCTTGACATGTGCCTGACCGCCAGGGAAACATGGCTTCCCTTCGGGGCAGGGTCACAGGTGCTGCATGGTTGTCGCTGCAT
+
FGGGGGGGGGGFFCFFEFGGDFFDDFGGGFGFFFFGGGGGGGGFGGFFFCFGGGGGGCFFFGGGDGGGEGFGEGGGGGGGGGGGFFBFFEGGGGGGGCGFEECFFGCFGEGFGGGEFGGGEGGCFFGFCFGCFGGGGGEGFFECGGGG5?EE5?>E>FEGC>>?CC>F<ECCF08CFGFF7CE5?/?>?C*?CEEC?6:F7<AEDGGGGG5EG+<CGCFC@CFFGFGGFE)7>/CCFGC65:CCF6(**)8CGGF>?F(82<@4*7=:DB@477DFF*4?9031?B?2
@M00689:251:000000000-CJTJ5:1:1102:5009:6285 1:N:0:8
CAGGATTAGATACCCTGGTAGTCCACGCTGTAAACGATGGCAACTAGATGTGGGGGGTGTCGACTCCCCCCGTGTCGAAGCTAACGCATTAAGTTGCCCGCCTGGGGAGTACGGCCGCAAGGCTAAAACTCAAAGGAATTGACGGGGGCCCGCACAAGCAGCGGAGCATGTGGTTTAATTCGACGCGACGCGAAGAACCTTACCTGGGCTTGACATGTGCCTGACCGCCATGGAAACATGGCTTCCCTTCGGGGCAGGTTCACAGGTGCTGCATGGTTGTCGCTGCAT
+
GGGGGGGGGGGGGFGGGGGGGGGGGGGGGGGGGGGGGGGDGGGGGGGAFGGGGGGGGGGGGGGGGDEGEGGGGGGGDGGGGGGGGGGGGGGGGGGGGGGGGGGGGGGGGFGGGGGGGGGGGGGGGGGGGFGGFGGGGGGGGGGGGGGGGEEDEGGEFFGGGGGGGGGGGGGGGGGGGGGFFGGGGGCECGGGGGGGGGGGGGFGGGGGFGGGGFGGFFFGFDGGGEGG>5<:FGGGFGFFFFFCFF<FGF@GGG>@:B?F2:B<F>FFFFF6?6>FFF?2<:16:;BA
@M00689:251:000000000-CJTJ5:1:1102:17447:6291 1:N:0:8
CAGGATTAGATACCCTGGTAGTCCTAGCCCTAAACGATGATCGCTTGGTGTGACAGGTACCCAATCCTGTTGTGCCGGAGCTAACGCGTTAAGCGATCCGCCTGGGGAGTACAGTCGCAAGGCTGAAACTCAAAGGAATTGACGGGGGCCCGCACAAGCGGTGGAGCATGTGGTTCAATTCGACGCAACGCGAAGAACCTTACCTGGGCTCGAACGGCTAGTCAACGATCGTGGAAACACGGTTACTCCGCAAGGGGGTCTAGTCGAGGTGCTGCATGGTCGTCGCTGCAT
+
GGGGCFFGGGGGGGGGEDGGGGGGFGGGGGGGGGGGCGGDFGGGFGGGDDGDGGDFGFGGGGG8EGGGEFGEGFEG:@FCFGGGGCGGGGGFGGGGGGGGGGG77F>F7FFG,5CFFED>:DFF?FDGGFGGGGGGGGGGGGFEC7@@EGGGGGGEGCFGGGDE5:DGGGGCCGGGGGCGG5;EGGEGE8EEGEGDGGGGGGGGGEF*A>FGCGGCGGG=4CF7FGGCFG5@F399*9CGF57C766?FFF))1059FFFFG?<F775<<)7=@GGF67ADB9BB>BBF:<
@M00689:251:000000000-CJTJ5:1:1102:5029:6294 1:N:0:8
CAGGATTAGATACCCTGGTAGTCCACGCTGTAAACGATGGCAACTAGATGTGGGGGGTGTCGACTCCCCCCGTGTCGAAGCTAACGCATTAAGTTGCCCGCCTGGGGAGTACGGCCGCAAGGCTAAAACTCAAAGGAATTGACGGGGGCCCGCACAAGCAGCGGAGCATGTGGTTTAATTCGACGCGACGCGAAGAACCTTACCTGGGCTTGACATGTGCCTGACCGCCATGGAAACATGGCTTCCCTTCGGGGCAGTTTCACAGGGGCTGCATGGTTGTCGCTGCATCGGTCT
+
GGGGGGGGGGGGGGGGGGGFGFGGFFGGGGGGGGEEFGGGGGGGGGGGGGGGGGGEEGGGGGGGGGGGGGGGGGGGGGGGGGGGGGGGGGGGGGGGGGGGGGDGD@EGGGFGGGGGGGGGGGGFGGGEGFFGCCFGFGG,<EGEGEGGECEGGGCE6CGGGGGGGGGG6@<:C@8@FCCGG*2;8>E**/::/?8EFFC6AEFFFG585EFGGGGGGFCEFGG*7CE:@E*0<9=7CF>G@FGGFF??C?>CC5B:<(-*-*164)).)5BEF4C*9*((.4((((44)((-,0
@M00689:251:000000000-CJTJ5:1:1102:11872:6315 1:N:0:8
CAGGATTAGATACCCTGGTAGTCCACGCCGTAAACGTTGGGCGCTAGGTGTGGGGTCCTTCCCCGGCCTCCTTGCCGCAGCTAACGCATTAAGCGCCCCGCCTGGGGATTCCGGCCGCAAGGCTTAAACTCAAAGGAATTGACGGGGGCCCGCACAACCGGCGGAGCATGTTGCTTAATTCGATGCAACGCGAAGAACCTTACCTAGGTTTGACATGCCCGGAAAAGCCGTAGAGATATGGTTTCCGTAAGGGTCCTGCACAGGTGGTTCCTGGCTGTCGCTGCAT
+
GGGGGGGGGGGGGGGGGGGGGGGGFGFGGGGFGGGGGGG8:@FGGGGGGGG,@F:FEGGGGG,E+67@F<FCF,CE>F+8@ED,C7F=FF<?CF:CGGG+F@CFFGG?+=,B<7@C:FCFCF+>,@=3@=FGGEG@C,@FEEFFGGGEEGG@F*<B<*=C7C<>5CC5:+<@+:CCF7EFGCCE957+<CE:EEEE+A@EF9CGG+<6CFGC:A+0*9**.*1*/*+*8*7>05?*:*?+*<*AFF0@4)095<?FF7>)5*88=437*9)9/9<CBFB((-,4(:
@M00689:251:000000000-CJTJ5:1:1102:19843:6367 1:N:0:8
CAGGATTAGATACCCTGGTAGTCCATGCCGTAAACGGTGGGCGCTAGGTGTAGGGGTCTTCCACGGCCTCTGTGTCGTAGCTAACGCATTAAGCGCCCCGCCTGGGGAGTACGGCCGCAAGGCTAACACTCAAAGGAATTGACGGGGGCCCGCACAAGCGGCGGAGCATGTGGCTTAATTCGATGCAACGCGAAGAACCTTACCTGGGCTTGACATACACCAGATCGCTGCAGAGATGTAGTTTCCCTTGTGGTTGGTGTACAGGTGATTCATGGCCGTCGCTGCAT
+
GGGGGGGGGGGGGGGGGGGGGGGGGGGGGGGGGGGGGGGE@FGGGGGGGGGGGGDDGGGGGD<EFCFGGGGDFCFG,DC=FGAAF,@FFGGGEFDGGGG@CGGE@@CE+B?FC@FGEGGE+BFG<F,BFGGGGGEFD,DCF9F7CEF>CFG8FFGFCFG:*==78C?5EFF7:*;8+0<AF53A@EFFG8CC?C*:@@FGCEGGG?5*AFGC4E9C*9FFFFCFCFEE;7CF?***27?9=FFG@FFFG59CCDF>(8:>AF?4:??4C*9*=**>F329>FB(2(6
@M00689:251:000000000-CJTJ5:1:1102:26779:6400 1:N:0:8
CAGGATTAGATACCCTGGTAGTCCATGCCGTAAACGGTGGGCGCTAGGTGTAGGGGTCTTCCACGGCCTCTGTGTCGTAGCTAACGCATTAAGCGCCCCGCCTGGGGAGTACGGCCGCAAGGCTCAAACTCAAAGGAATTGACGGGGGCCCGCACAAGCGGCGGAGCCTGTGGATTAATTCGATGCCACGCGAAGAACCTTCCCTGGGCTTGACCTCCACCAGATCGCTGCAGCGATGTAGTTTCCCTTGTGGTTGGTGGCCAGGTGCTGCATGGTCGTCGCTGCACTTGTCT
+
GGGGGGGGGGGGGGGGGGGGGGGGCEFGGGGEFGGDGEFC+CCFC:CFFDFGGFGDGCFGEFEFEEFEGGG<FFEDEFF7BFA6F7FEFGGA<F7FEGGGEGG?F<EGCGCFCFGGGGGCDFGG,,,CFEFFG93<DADGGCFG>CGGEDE:F:F*<BFGGE@FGGG**8CFCFGE?:@FGF7<7;++2:CC*2*?F:C@C+;F90*;AFG57C+:*17CF*;*0<:CF7<@FD5)1*>+7CFG69?FG?@*59779::)(9)2)9))*1?4@B*00)4:16:3>0())).-.
@M00689:251:000000000-CJTJ5:1:1102:22208:6576 1:N:0:8
CAGGATTAGATACCCTGGTAGTCCATGCCGTAAACGGTGGGCGCTAGGTGTAGGGGTCTTCCACGGCCTCTGTGTCGTAGCTAACGCATTAAGCGCCCCGCCTGGGGAGTACGGCCGCAAGGCTAAAACTCAAAGGAATTGACGGGGGCCCGCACAAGCGGCGGAGCATGTGGATTAATTCGATGCAACGCGAAGAACCTTACCTGGGCTTGACATACACCAGATCGCTGCAGAGATGTAGTTTCCCTTGTGGTTGGTGTACAGGTGGTGCATGGTCGTCGCTGCAT
+
GGGGGGGGGGGGGGGGGGGGGGGGGGGGGGGGGGGGGGGCCFGGGGGGGGGGGGDCGGGGGGGGGGGGGGGEGGGG7FFGGGGGGCFGGGGGGGGGGGGGGGGG@FDGDGFFGCFGEGFECGGGGGGGGGGGGGAFFGFFGGGGGGDFGGGGG<FGFGGGGGE>CCCGGGGGGFFGCCGGGGGC9EFFFCGGGGDGFGGGGFGGGFGGGGGGFFGGDGGGFC8*9CFGFEGF4>57DFGFFGGGFFFFG@FGGFF>BF<FBG4-<F4)9)=6BB4>?DFF>;?<B7A
@M00689:251:000000000-CJTJ5:1:1102:20107:6631 1:N:0:8
CAGGATTAGATACCCAAGCCCTACCTCAAGTCCTGACATGAGTTACTTCTCTTTTTTTTCAGCTATATCAGCTGGTCTAATAAATCACAACCCTCTTCTTACAAAGCTTGCCTCATTTTTACGAAGAAACGATGAAGCAGGTGATGCATGGCCGTCGCTGCAT
+
GGGGGGGGGGGGGGGFGGGGGFGGGGFGGGGGGGFGGGGACFGGGGGGGGGGGGGGCGGGD,EFFF@FGGCFGGFGGGGGFDEGGGGGEGGGGGGGGGGGFGG9=FGGG<FGGG8FGGGGBF,?EFDFGFECF@FGGGGFGG8EF<BFEA=FGGEGGEGCC,F
@M00689:251:000000000-CJTJ5:1:1102:12466:6633 1:N:0:8
CAGGATTAGATACCCTGGTAGTCCTAGCCCTAAACCATCAGGACTTGGGGTTTGCCCTGTACTCGGCAATTCCCGTACCTAACCCGTTAAGTCCTGCTCCTCTTGAGTACGGTCTCAAGCCTGCAACTCACAGGAATTGACGGGGGCCCGCACAAGCGGTGGAGCATGTGGTTTATTTCGCCTCCACGCGCAGAACCTTCCCTTTCCTTGACATCTGTCGCATCCTTCAGCGATGTTGTTGTTCCTTCGGGCACTACCAGACAGGTCATTCCTGTCCGTCTCTTCCT
+
GFDGFFFGDFFGGGGGD9FFAEGGGCEFEGGGGGGGCG@,,<8DEGEF8:F@FEFGGGCFCF,,6,,8:,CE@F,C7,BB,6C,C+BF,,6EF?F,:,CF<,5,C,BF<,,+CF,C,,:,4B,,4,:4F,,,:,,99,,,9=>FCFD7@@@8=<,>C++@++*,5>B9FFFFFGC,=@E61C*:,,>6=:*C8CFCFCC+*=>+++=>1++3+29C+;@*)2/:CG4C*0*.77C<7***):*<@7<F>)))1/)/4())(1)(094)C*8*9/*2/)42(4>)5))
@M00689:251:000000000-CJTJ5:1:1102:7124:6647 1:N:0:8
CAGGATTAGATACCCTGGTAGTCCTAGCCCTAAACCATCAGGACTTGGGGTTTGCCCTGTACGGGGCAAGTCCCGTAGCTACCGCGTTAAGTCCTGCGCCTTGGGAGTACGGTCGCAAGGCTGAAACTCAACGGAATTTACGGGGGCCCGCACAAGCGGCGGAGCATGTGGATTAATTCGATGCAACGCGAAGACCCTTACCTGGGCTTGACATACACCAGCTCGCTGCAGAGATGTAGTTTCCCTTTTGGTTGTTGTACAGGTGGTGCTTGGTTGTCGCTGCCT
+
GGGGGGGGGGFFGFGGFGGGGGGGGGGGGFGGFDGGFGGFGGGEGDCCECFFGGGGGG@F<EF:++@@6,CCFG7F76C<A,C+F+@CED9FCFGFG>FFE+B8E,BF,ECCGE>FC7+BFECFE,EDFDE,8+@+AF,5DC@EFD@FEFG*CFGACECE*=<=?5ECCFGCFGFFEEFF+<FG99B/:=C8:C*;CFG?CG99:5FGG8=F*<+<69C5)*<A55C27C4855>*?7*<99C?FFF):F)9<D)<(42@97)5?)7):*09:FGC>F?:?BB(5
@M00689:251:000000000-CJTJ5:1:1102:14477:6699 1:N:0:8
CAGGATTAGATACCCTGGTAGTCCATGCCGTAAACGGTGGGCGCTAGGTGTAGGGGTCTTCCACGGCCTCTGTGTCGTAGCTAACGCATTAAGCGCCCCGCCTGGGGAGTACGGCCGCAAGGCTAACACTCAAAGGAATTGACGGGGGCCCGCACAAGCGGCGGAGCATGTGGATTAATTCGATGCAACGCGAAGAACCTTACCTGGGCTTGACATACACCCGATCGCTGCAGAAGTGTAGTTTCCCTTGTGGTTGGTGTACAGGTGCTGCATGGTCGTCGCTGCAT
+
GGGGFGGGGGGGGFGGGGGGGFGGGGGGGGGGGCGEGGGE@EGCCFG8EFFGGD:CFGGFGGGGEGGGGGGEFGGGGGFEGGFGFCG:FGC<,EEEFGGDGEE7=FE+@F8FE+@CFGGDEFFGFG,>DFGGGGGG,<FFFCFFCCECGGGGG7<FG>F<<CEGGEG8@CFFGGGGGGG?F*3<+ACFCEGGGCEGCGGGGFGGGFC8CFGGFGGG77CC5***9C5C@EG:?2**2=F+/<7EBF2BG?7DCGFE0?<@):@)8F)9>?F??F*:/)-30;?0(:>
@M00689:251:000000000-CJTJ5:1:1102:14487:6716 1:N:0:8
CAGGATTAGATACCCTGGTAGTCCATGCCGTAAACGGTGGGCGCTAGGTGTAGGGGTCTTCCACGGCCTCTGTGTCGTAGCTAACGCATTAAGCGCCCCGCCTGGGGAGTACGGCCGCAAGGCTAAAACTCAAAGGAATTGACGGGGGCCCGCACAAGCGGCGGAGCATGTGGATTAATTCGATGCAACGCGAAGAACCTTACCTGGGCTTGACATACACCAGATCGCTGCAGAGATGTAGTTTCCCTTGTGGTTGGTGTACAGGTGCTGCATGGTCGTCGCTGCAT
+
GGGGGGGGGGGGGGGGGGGGGGGGGGGGGGGGGGGGGGGGCFGGGGGGGGGGGGGDGGGGGGFG:@FGGGGFGFGGEGF<FG<FFFG+FGFFFGGGGGGCFGGCGGG:7F<F:@FFGGEEEGGGEFGGGGGGGGGG8>FGAFGGGGGGGGGGGGGGG>GEEGGECGECGFE9E?FGG?FFGCCGFGGFGEGGGGGCCGGGGGGGG?*;CGGEFFDG=FCFFD@59C*:>:DFF75CG*:F4CCFFFFFG:@F5CF>0?0@<FF>@F)?G=F6@65C@39:>FF094A
@M00689:251:000000000-CJTJ5:1:1102:14807:6730 1:N:0:8
CAGGATTAGATACCCTGGTAGTCCACGCCCTAAACGATGCATACTTGGTGTGGGCAGTTCATTCTGTCCGTGCCGGAGCTAACGCGTTAAGTATGCCACCTGGGGAGTACGGTCGCAAGACTGAAACTCACAGGAATTGACGGGGGCCCGCACAAGCGGTGGAACATGTGGTTCAATTCGCCGCTACGCGAGGAACCTTACCTGGGCTCGAAGCGCACTTGACTCGCTATAGAAATATGGCCTTCCCGCAAGGGACAAGTGTGGAGGTGCTGCATGGCCGTCGCTGCAT
+
GGGGGGGGGGGGGGGGGGGGGGGGFGGGGGGGGGGG:FFGGGGGGGGFGGG77BFEGFGGDGGGGAFGG,F,CF:+@+@FA@FFFCFG:<?E,FEFGGGGGA,CFFGGCFGGGG:EFG7AFGC<8?FGGF,BAE=DDF>?FFGGGDGGGCGEGGGGGECF@FF,DCGEGEGGGGG,CFG**=8CGEGFGE8E5E6FGGGCCGGC88CFGG5**?7:CGGGB?FG**:E5E*8@FCDCF2+8EGGFFF>D535775>,.3@)?@(67>;CFF=F6F*)8?9>B9>F(4(6
@M00689:251:000000000-CJTJ5:1:1102:6590:6818 1:N:0:8
CAGGATTAGATACCCTGGTAGTCCATGCCGTAAACGGTGGGCGCTAGGTGTAGGGGTCTTCCACGTCCTCTGTTTCGTATCTAACGCATTAAGCGCCCCGCCTGGTGAGTACGGCCGCACGGCTAAAACTCAAAGGAATTTACCGGGGCCCGCCCAAGCGGCGGAGCATTTTGATTCATTCCATTCAACTCGCTGAACCTTACCTGGCCTTCACATACACCCGATCGCTGCAGAGATGTATTTTCCCTTGTGGTTGGTGTACAGGTGCTGCATGGCCGTCGCTGCATCTATCT
+
FFEFFG9FFFEFFCFGDD@,;CFGAEE@FFG7FGGGCGF77FEGGGGGG9;E9F@+BFGGGGGG:6,BFCGGG,CFFF,,=<CCCFFC7F9?EE7@F7++@FF++AA,AE9F=@CE+4++>FCFC,,BFFC,:,7,3,@<,@F,8@FC7FE3<*C@F,D<CF<<588*7,,,7*?<,42<:+?C+?<BF+2***2*+A8FAFGFF+:*:@6+9:EG7=77<E**/:*:<5C))2*9*2*+1+20772*:8@FDG@:188@A>=))9<FGB?@475DFF;9B9?16:5:2)).4
@M00689:251:000000000-CJTJ5:1:1102:14246:6819 1:N:0:8
CAGGATTAGATACCCTGGTAGTCCATGCCGTAAACGGTGGGCGCTAGGTGTAGGGGTCTTCCACGGCCTCTGTGTCGTAGCTAACGCATTAAGCGCCCCGCCTGGGGAGTACGGCCGCAAGGCTAAAACTCAAAGGAATTGACGGGGGCCCGCACAAGCGGCGGAGCATGTGGATTAATTCGATGCAACGCGAAGAACCTTACCTGGGCTTGACATACACCAGATCGCTGCAGAGATGTAGTTTCCCTTGTGGTTGGTGTACAGGTGCTGCATGGCCGTCGCTGCAT
+
GGGGGGGFGGGGGGGGGGGGGGGGGGGGGGGGGGGGGGGC:FFGGGGGGGGGFGD7FFGGGGCGBCFGGGGCF<FG7FADFGE9E:FBFGFCCFCFGGGCGGGDFGGDCF8E:@FFGGGB7DFG<DEFGGGGGFFGBCFG?FFGGGGGGGGGG*CFG5FGCECCCGG>CFGCF9EGC@FFGF+CCGG7E=EEG5:;EFGGGDGGG+:5CFFGGGDFCDGGFC8C=F5EF7DFFC77?7F96CFGFFBFG?FFGGF)9B:F7FF4?F)<G=F)=6<FF39>FFF:B79
@M00689:251:000000000-CJTJ5:1:1102:14599:6860 1:N:0:8
CAGGATTAGATACCCTGGTAGTCCATGCCGTAAACGGTGGGCGCTAGGTGTAGGGGTCTTCCACGGCCTCTGTGTCGTAGCTAACGCATTAAGCGCCCCGCCTGGGGAGTACGGCCGCAAGGCTAAAACTCAAAGGAATTGACGGGGGCCCGCACAAGCGGCGGAGCATGTGGCTTAATTCGATGCAACGCGAAGAACCTTACCTGGGCTTGACATACACCAGATCGCTGCAGAGATGTAGTTTCCCTTGTGGTTGGTGTACAGGTGGTGCATGGTCGTCGCTGCAT
+
GGGGGGGGGGGGGGGGGGGGGGGGGGGGGGGGGGGGGGG7@FGGGFGGGGGGDFF+FFGGGG<F,+@FFGG<FFGGCFDFFGACF@F4CFAC9F=CCGGCGGGDGGGF+C,F@:CFGGGDC=AFD>D>FGGGGGGGDDFGFFGGGGCGGGCGG:CFG>FF7FGE=EEFGFGGG*CFE:EFGF?FCGGCGEEE5EGGCFGGG<FGG@C5:FGDGGGFCGGF4:C5>CCEF5CF4:9CF>F<=FGGFFFFG4@CDFFB(84>AF=.)9<3>)9<B4*:@)7<04?0934
@M00689:251:000000000-CJTJ5:1:1102:17489:6880 1:N:0:8
CAGGATTAGATACCCTGGTAGTCCATGCCGTAAACGGTGGGCGCTAGGTGTAGGGGTCTTCCACGGCCTCTGTGTCGTAGCTAACGCATTAAGCGCCCCGCCTGGGGAGTACGGCCGCAAGGCTAAAACTCAAAGGAATTGACGGGGGCCCGCACAAGCGGCGGAGCATGTGGATTAATTCGATGCAACGCGAAGAACCTTACCTGGGCTTGACATACACCAGATCTCTGCAGAGATGTAGTTTCCCTTGTGGTTGGTGTACAGGTGATGCCTGTTCGTCGCTGCAT
+
GGGGGGGGGGGGGGGGGGGGGGGGGGGGGGGGGGGGGGFDCGGGGGGGGGGGGGG7FGGGGGGGGCEGGGGCFFGGDGGGGGGGGEEGGGGFFGEGGGGEGGGG7FDGDGGEE:FEFECE:CFFCDAFGGGGFGA8,@FGFFG:7<7@EGG7<<FEGCFFCG77:>EGCFGCD+<<9:CCGCCFDGGGG8CE8E=EFGGGFFGGG+:8>FG=FGGGGGCGFC@59C+<@:C@)09*:7:+@?DGFF)*:?FF*C@5041<27=<4?<*?4@)970015,:9;F:>(-
@M00689:251:000000000-CJTJ5:1:1102:23395:6902 1:N:0:8
CAGGATTAGATACCCTGGTAATCCATGCCGTAAACGGTGGGCGCTAGGTGTAGGGGTCTTCCACGGCCTCTGTGTCGTAGCTAACGCATTAAGCGCCCCGCCTGGGGAGTACGGCCGCAAGGCTAAAACTCAAAGGAATTGACGGGGGCCCGCACAAGCGGCGGAGCATGTGGATTAATTCGATGCAACGCGAAGAACCTTACCTGGGCTTGACATACACCAGATCGCTGCAGAGATGTAGTTTCCCTTGTGGTTGGTGTACAGGTGCTGCATGGCTGTCGCTGCAT
+
GGGGGGGGGGGGGGGGGGGGGGGGGGGGGGGGGGGGGGGGGGGGGGGGGGGGGGGGGGGGGGGGGGGGGGGGGGGGGGGGGGGGGGGGGGGGGGGGGGGGGGGGGGGCGGGGGGGGGGGGGGGGGGGGGGGGGGGGGGGGGGGGGGGGGGGGGGGGGGGGGGGGGGGGGGGGGGGGGGGGGGGGGGGGGGGGGGGGGGGGGGGGGFGGFFGGGGGGGGGGFF=FGFGGFGGFFGGGGGGGFFGGFFFFGFFGGGFFFFFFFFFAFFFFGFFFFFDFFEFDFFFFFBF
@M00689:251:000000000-CJTJ5:1:1102:25190:6951 1:N:0:8
CAGGATTAGATACCCTGGTAGTCCATGCCGTAAACGGTGGGCGCTAGGTGTAGGGGTCTTCCACGGCCTCTGTGTCGTAGCTAACGCATTAAGCGCCCCGCCTGGGGAGTACGGCCGCAAGGCTAAAACTCAAAGGAATTGACGGGGGCCCGCACAAGCGGCGGAGCATGTGGATTAATTCGATGCAACGCGAAGAACCTTACCTGGGCTTGACATACACCAGATCGCTGCAGAGATGTAGTTTCCCTTGTGGTTGGTGTACAGGTGATGCATGGCTGTCGCTGCAT
+
GGGGGGGFGGGGGGGGGGGGGGGGGGGGGGGGGGGGGGGGGGGGGGGGGGGGGGGGGGGGGGGGGGGGGGGGGGGGGGGGGGGGGGGGGGGGGGGGGGGGGGGGGGGGGGGGGGGGGGGGGGGGGGGGGGGGGGGGGGGGGGGGGGGGGGGGGGGGGGGGGGGGGGGGFGGGGGGGGGGGGGGGGGGGGGGGGGGGGGGGGGGGGGGGGGGGGGGGGGGGFGGGGFGGFGGFFGGGGGGGFGGGFFFFGFFGCFFDBBFFFGFFFFFFGFFFFFGGFFFFFFFFFF<
@M00689:251:000000000-CJTJ5:1:1102:12735:6961 1:N:0:8
CAGGATTAGATACCCTGGTAGTCCATGCCGTAAACGGTGGGCGCTAGGTGTAGGGGTCTTCCACGGCCTCTGTGTCGTAGCTAACGCATTAAGCGCCCCGCCTGGGGAGTACGGCCGCAAGGCTAAAACTCAAAGGAATTGACGGGGGCCCGCACAAGCGGCGGAGCATGTGGATTAATTCGATGCAACGCGAAGAACCTTACCTGGGCTTGACATACACCAGATCGCTGCAGAGATGTAGTTTCCCTTGTGGTTGGTGTACAGGTGATGCATGGCTGTCGCTGCAT
+
GGGGGGGGFGGGGGGGGGGFGEFFFGGGGGGGGFGGGGGGGGGGGGGGFFF,EDEGGGGGGGGGGGGGGGGFGGGGGGGGGGGGGGGGGGFGGGGGGGGGGGGGGGGC:FFCGGGEGGGGGGGGGGGGGGGGFGGGCGGGGGDEEEGEEFEGGGGGFFGCCEGGGEEGCFCGGCFGGGFCFGECFGGGGGGGGGC5CGGGGGCG7CFGCEFGD+C9*>DGFGGGGGGGFCGFFGFCFGGGFFFF4BBFF?FC39>D(-4<4:@<@F?6:74???C*7):<???(3(.
@M00689:251:000000000-CJTJ5:1:1102:12734:6980 1:N:0:8
CAGGATTAGATACCCTGGTAGTCCATGCCGTAAACGGTGGGCGCTAGGTGTCGGGGTCTTCCACGGCCTCTGTGTCGTAGCTAACGCATTAAGCGCCCCGCCTGGGGAGTACGGCCGCAAGGCTAAAACTCAAAGGAATTGACGGGGGCCCGCACAAGCGGCGGAGCCTGTGGATTAATTCGATGCAACGCGAAGAACCTTACCTGGGCTTGACATACACCAGATCGCTGCAGAGATGTAGTTTCCCTTGTGGTTGGTGTACAGGTGATGCATGGCTGTCGCTTCAT
+
GGGGGGGGGGGGGGGGGGGGGGGGGGGGGGGGGGGGGGGD7FGGGGGGGGG,CF@CFGGGGGFGEEGGGGGFGEGGDG8FFGCFGCGBFGFGDFEGGGGFGGGFGGGCFGCEFEEGGGGFGGGGDEFGGGGGGGGGGFGGGGGGGGGGGGGGG:FEGGGGEFG>EEG*;CFFF+9CFEGGGFFG7EGGGDEGCCGGGGGGGGGGGCFGFGGGGGGG=F*7;CCGFG5EF5CFFFGFG7D+6FFGFFFFG)8C3FF>>F0<7F4)7B@FG?F4B*9FF)824:?(84<
@M00689:251:000000000-CJTJ5:1:1102:24710:7055 1:N:0:8
CAGGATTAGATACCCTGGTAGTCCACGCCCTAAACGATGTCAACTGGTTGTTGGGAGGGTTTCTTCTCAGTAACGTAGCTAACGCGTGAAGTTGACCGCCTGGGGAGTACGGCCGCAAGGTTGAAACTCAAAGGAATTGACGGGGACCCGCACAAGCGGTGGAGCATGTGGTTCAATTCGATGCAACGCGAAGAACCTTACCTGGGCTTGACATACACCAGATCGCTGCAGAGATGTAGTTTCCCTTGTGGTTGGTGTACAGGTGATGCATGGTCGTCGCTGCAT
+
GFGGGGCGGCFGGGGGFFGCFFFGGFGGCFGG?FGGGGGGGGACGGCGEC@@EFEFGGGBD:EFFGGGGGGGGCFGGCFEEGGGGGCEGGFFFGEFGGGGDFB=CCGFC??@F7@7>FFCFGGFGGG<FBF9BBFD=DCF?CFEDCFGGGGDGGFFGGGBFGGGFGGGEAF>FGG;<FGDCGGGECFEEG5CGGDCFGFGGFGCG=CCC>GGGGFC=D9FF=FFCEF=BGD*09C>:*2AFGFFFFFFG67DGGFEFF7@<?74)9FFFFF=@FGDF@>9(4(8A
@M00689:251:000000000-CJTJ5:1:1102:23080:7069 1:N:0:8
CAGGATTAGATACCCTGGTAGTCCACGCTGTAAACGTTGGGCGCTAGGTGTGGGGTCCTTCCACGGATTCCGTGCCGCAGCTAACGCATTAAGCGCCCCGCCTGGGGAGTACGGCCGCAAGGCTAAAACTCAAAGGAATTGACGGGGGCCCGCACAAGCGGCGGAGCATGTTGCTTAATTCGACGCAACGCGAAGAACCTTACCAAGGTTTGACATGCAGGGAAAAGCCTCAGAGATGGGGTGTCCGCACGGGCCCTGCACAGGTGCTGCATGGCCGTCGCTGCAT
+
GGGGGGFGGGGGGGGGGGGGGGGGFGGGGGGGGGGGGGC87FGGGGGGGGGGGGDFFGGGGGCE@F7FFGGFGGGGCFCGGGGFGGGEGGGDCF7FGGGGGGGFFGGE:FCGGDGGDGECCDGFGGGGGCEGG,@<3BCFGFGD:E7FGGGCG*FFFFG7<F:@EGGGGFFGGGGGGCFGGFDE*?E88=GG>E5*<FGGECFGGC5CCCGGFGGD*>7?4C5:47CGFGGFF797:**:BGDGFB<FG53>)9DB?B?F4>54FFFF76@6955C>@B;;??BBF
@M00689:251:000000000-CJTJ5:1:1102:23075:7087 1:N:0:8
CAGGATTAGATACCCTGGTAGTCCACGCTGTAAACGTTGGGCGCTAGGTGTGGGGTCCTTCCACGGATTCCGTGCCGCAGCTAACGCATTAAGCGCCCCGCCTGGGGAGTACGGCCGCAAGGCTAAAACTCAAAGGAATTGACGGGGGCCCGCACAAGCGGCGGAGCATGTTGCTTAATTCGACGCAACGCGAAGAACCTTACCAAGGTTTGACATGCAGGGAAAAGCCTCAGAGATGGGGTGTCCGCAAGGGCCCTGCACAGGTGCTGCATGGCCGTCGCTGCAT
+
GGGGGGGGGGGGGGGGGGGGGGGGFGGGGGGGGGGGGGGGEGGGGGGGGGGGGGDFGGGGGGGGGGGGGGGGGGGGCGGEGGGGG@FGGGGGGGFGGGGGGGGGCGEGGGGGGCGGGGGGGGGGGGGGGGGGGGGFFGGGGFGGGGG@EGGCEEGGGCGGGEEGGCEEGGGGGGGGCGGGG8CGGGGGGGGGG5CEGGGGGGGGG@FFGFGDFGGGGGGGF5@CFGGGFGC6FFGGGCCGFG<EFF?FGFFGGGFF?:BFFD>6F@FFFFFF?FGGFF0>>B?FFF
@M00689:251:000000000-CJTJ5:1:1102:7166:7126 1:N:0:8
CAGGATTAGATACCCTGGTAGTCCATGCCGTAAACGGTGGGCGCTAGGTGTAGGGGTCTTCCACGGCCTCTGTTTCTTAGCTAACGCTTTAAGCGCTCCGCCTGGGGAGTACGGCCGCAAGGCTAAAACTCAAAGGAATTGCCGGGGGCCCGCACAAGCGGCGGATCATGTGGATTAATTCGATGCACCGCGAAGAACCTTACCTGGTCTTGACATACACTAGATCGCTCCAGTGATGTACTTTCCCTTGTGGTTGGTGTACAGTTCCTGCTTGGTCGTCGCTTCTCTTGTCT
+
GCFGFGCGGCFGEFECACF<@EDFCFC@<@C;FGFG7FGEBFEGGGEGFFFGFGEDFGGGGG,CC+@FE@ACF,EF,6<,ECEFGE@,BF9E,5@F,CF7FGCD+=CFCF,C:74@>FF@:+AFF,,,CAF?D<<6=<@3@,F:C:+:@:CEG7F*,,3*<B<:**:+?BGC9FC7C?<008C99:?+*2C*:*:;00;CF7C+++*+3:?+2<:+:C*3*+0+2<**<*/09*>7*2:<*3:<BF3=>)96727>(--8-?FF***/**))9*9C?3(42(((4)..4757)
@M00689:251:000000000-CJTJ5:1:1102:21599:7130 1:N:0:8
CAGGATTAGATACCCTGGTAGTCCATGCCGTAAACGGTGGGCGCTAGGTGTAGGGGTCTTCCACGGCCTCTGTGTCGTAGCTAACGCATTAAGCGCCCCGCCTGGGGAGTACGGCCGCAAGGCTAAAACTCAAAGGAATTGACGGGGGCCCGCACAAGCGGCGGAGCATGTGGATTAATTCGATGCAACGCGAAGAACCTTACCTGGGCTTGACATACACCAGATCGCTGCAGAGATGTAGTTTCCCTTGTGGTTGGTGTACAGGTGCTGCATGGCTGTCGCTGCAT
+
GCGGGGGGGGGGGGGGGGGGCFFFGGGGGGGGGGGGGGG7:FGGGGGGGGGGGGD>FGGGGGGGCCGGGGGFGGGGGGF@FGFGGGGGGGGGGGGGGGGGGGGGCFGBCGFGG>FGEGFGCGGGGFGFGGGGGGFGFDGGGDGDGGGCEGG@F@G<<8F7FFC@ECEFGGGGGCGFGGGGGG7ECGGGGGGDEEGEGGGGGGGGGF=FGGGGGGGFGGDGFG=FFEEGFCD697/4:7?<@FGGFFBFG?FFCGF:>B?F7FFAFFFFDFFFF?FGFFFFFBBFF?B
@M00689:251:000000000-CJTJ5:1:1102:25530:7137 1:N:0:8
CAGGATTAGATACCCTGGTAGTCCACGCCCTAAACGATGTCTACTAGTTGTCGGGTCTTAATTGACTTGGTAACGCAGCTAACGCGTGAAGTAGACCGCCTGGGAAGTACGGCCGCAAGGCTAAAACTCAAAGGAATTGACGGGGGCCCGCACAAGCAGCGGAGCATGTGGTTTAATTCGATGCAACGCGAAGAACCTTACCTGGCCTTGACATGTCCGGAATCCTGCAGAGATGCGGGAGTGCCTTCGGGAATCGGAACACAGGTGGTGCATGGTCGTCGCTGCAT
+
GGGGGGGGGGGGGGGGGGGGGGGGGGGGGGGGGGGGGGGGGGGGGGGGGGGGGGGGGGGGGGGGGGGGGGGGGGGGGGGGGGGGGGGGGGGGGGGGGGGGGGGGGGGGGGGGGGGGGGGGGGGGGGGGGGGGGGGGGGGGGGGGGGGGGGGGGGGGGGGGGGGGGGGGGGGGGFGGGGGGFGGGGGGGGGGGGGGGGGGGGGGGGGGGGGFGGGGGGGGG5EFGFGFGFGGFFGFGGGGDBGGGFFFFGF:C7DFF?BFF<GFFFFFFGFFFFFFGFFFFFFBBFFF
@M00689:251:000000000-CJTJ5:1:1102:19519:7183 1:N:0:8
CAGGATTAGATACCCTGGTAGTCCATGCCGTAAACGGTGGGCGCTAGGTGTAGGGGTCTTCCACGGCCTCTGTGTCGTAGCTAACGCATTAAGCGCCCCGCCTGGGGAGTACGGCCGCAAGGCTAAAACTCAAAGGAATTGACGGGGGCCCGCACAAGCGGCGGAGCATGTGGATTAATTCGATGCAACGCGAAGAACCTTACCTGGGCTTGACATACACCAGATCGCTGCAGAGATGTAGTTTCCCTTGTGGTTGGTGTACAGGTGATGCATGGCTGTCGCTGCAT
+
GGGGGGGGGGGGGGGGGGGGGGGGGGGGGGGGGGGGGGGCGGGGGGGGGGGGGGGEGGGGGGGGGGGGGGGFGGGGEGFFDGGFGGG:FGGGGGGGGGGGGGGGFGDEGGGGGGGGEGDGGDFGFGDGGGGGFGGCDFGFFGGGGGEGGGGEGGGDGGGGDF@7CEGFGGGGG9EFG?FGF8<F?GGGG=EGECEGGGGGGFGGGGFGFGGGGGGG76=FFGGGFFFG@CG@FGGGF7D:@GGGFFFFGFFGGFFB>F?FBGFBFFFFGBFFFFGGF>??FFF?FFF
@M00689:251:000000000-CJTJ5:1:1102:18894:7256 1:N:0:8
CAGGATTAGATACCCTGGTAGTCCACGCCCTAAACGATGCATACTTGGTGTGAGCCATTCATTTGGTTCGTGCCGGAGCTAACGCGTTAAGTATGCCGCCTGGGGAGTACGGTCGCAAGGCTGAAACTCAAAGGAATTGACGGGGGCCCGCACAAGCGGTGGAGCATGTGGTTCAATTCGACGCAACGCGAAGAACCTTACCAGCCCTTGACATGTCCCGTACGGGGCCGAGAGATCGGCCTCATCAGTTCGGCTGGCGGGAACACAGGTGCTGCATGGCCGTCGCTGCAT
+
GGGGGGGGGGFGGGGGGGGGGGGFDFGFFGGGGGGGGGGGGGGGGGGGGGGGGGGGGGGGGGGGFFGGGGGEGGGGGGGGGGGGGGGGEFFGFGGGGGGGGG@F@?FGGGGEGGGGGG7<FGFDGGGGGGGGG@FGGGE?FCECCGEGGGGGGGGGGDFGCGFFGGGGGGGGGGEFGGGGGGEGEGGDEECGGEGGGGGGGGG?FGGGGGGGDG9ADGGGFGG*7ECEFGDFBGGGGGGGFDGCFFFFGFFGGGFD?<>B1<@?:F>FGFFFF=DCFF:BF>F>BFFB>56
@M00689:251:000000000-CJTJ5:1:1102:5851:7363 1:N:0:8
CAGGATTAGATACCCTGGTAGTCCACGCCGTAAACGTTGGGCGCTAGGTGTGGGTCCCTTCCACGGGGTCTGTGCCGCAGCTAACGCATTAAGCGCCCCGCCTGGGGAGTACGGCCGCAAGGCTAAAACTCAAAGGAATTGACGGGGGCCCGCACAAGCGGTGGAGCATGTGGTTCAATTCGACGCTACGCGAGGAACCTTACCTGGGCTCGAAATGCTTATGACCAGCTGTAGAAATACGGCCTTCCCGCAAGGGACGTGAGTACAGGTGATGCATGGCCGTCGCTGCAT
+
GGGGDGGGGGGGGGGGGGGGGGGFEFDFGGGGGGGGFFGGGGEGGGGGGGFGGGGGGGGGGGGGGGGGGGGGGGGGGDDGGFFGGGGGGGGGFFGGGGGGGGGGGGGGGGGFGGGGGG:>CGGGGGGGGFGGGGGGGGGFGFFFGGGGG7CGGGGGCCFGGEGGGGFGCGCCFFFGGGGGFCFEGEEGEGGGEGGGEGCGGGGGF9CE5*/:C;EFCCG+*+9CF<C*8C<@FGDC7CGCFGGDD7?F4BFDCGF@?:1@?4BBF*/=DFFF??7DFF048;9;B>?BFFA
@M00689:251:000000000-CJTJ5:1:1102:8029:7373 1:N:0:8
CAGGATTAGATACCCTGGTAGTCCATGCCGTAAACGGTGGGCGCTAGGTGTAGGGGTCTTCCACGGCCTCTGTGTCGTAGCTAACGCATTAAGCGCCCCGCCTGGGGAGTACGGCCGCAAGGCTAAAACTCCAAGGAATTGACGGGGGCCCGCACAAGCGGCGGAGCATGTGGATTAATTCGATGCAACGCGAAGAACCTTACCTGGGCTTGACATACACCAGATCGCTGCAGAGATGTAGTTTCCCTTGTGGTTGGTGTACAGGTGTTGCATGGCAGTCGCTGCATCTGTCCTT
+
FGGGCAFGGGFCEFGGGGGGGFAEEFGGG7FCFFGGGGFGDFGGGDGGGGGG9F7FGGGCG9FGGGGGGGGGGFGGGGGGGFCGGGGGGGGFDFGGGGGGFGGFGGGGDGDGGGEGGGEDGGGGFGCFGGG8CF@CCEGGGGGGGGBCEFGGGD@<<CFFGEC<88CFGGGGGF+:CGCF?C?F?>EGGDGD*:8E8EGFFGGGGGGGFFGG<?9?*9CF):5C=05*.:7:F77<FFF?FGGGFFDF756CDCF:6B0F<F?)8=?FG4B47947)0.3:6111..).:643><
@M00689:251:000000000-CJTJ5:1:1102:8042:7388 1:N:0:8
CAGGATTAGATACCCTGGTAGTCCATGCCGTAAACGGTGGGCGCTAGGTGTAGGGGTCTTCCACGGCCTCTGTGTCGTAGCTAACGCATTAAGCGCCCCGCCTGGGGAGTACGGCCGCAAGGCTAAAACTCAAAGGAATTGACGGGGGCCCGCACAAGCGGCGGAGCATGTGGATTAATTCGATGCAACGCGAAGAACCTTACCTGGGCTTGACATACACCAGATCGCTGCAGAGATGTAGTTTCCCTTGTGGTTGGTGTACAGGTGTTGCATGGCCGTCGCTGCATCTGTCCTT
+
GGGGGGGGGGGGGGGGGGGGGGGGGGGGGGGGGGGGGGGGGGGGGGGGGGGGGGGGGGGGGGGGGGGGGGGGGGGGGGGGGFGGGGGGGGGGGGGGFGGGGGGGGGGGGGGGGGGGGGGGGGGGFGGGGGGGGGGFFGGGGGGGGGGGGGGGGGGGGGGGGGGGGEGGGGGGGGGG6FGGGGF?FEGCDGGGGGGCEGGGGFDGGGGGGGGDGGFFGGGGFFFGGGGGF5C?FFGCGGGG?GGFBFFFGFFFDGFEF??FFGFAFFFFGFF@FFGGF@B>;6<F>BBFBAAA?FA
@M00689:251:000000000-CJTJ5:1:1102:28138:7430 1:N:0:8
CAGGATTAGATACCCTGGTAGTCCATGCCGTAAACGGTGGGCGCTAGGTGTAGGGGTCTTCCACGGCCTCTGTGTCGTAGCTAACGCATTAAGCGCCCCGCCTGGGGAGTACGGCCGCAAGGCTAAAACTCAAAGGAATTGACGGGGGCCCGCACAAGCGGCGGAGCATGTGGATTAATTCGATGCAACGCGAAGAACCTTACCTGGGCTTGACATACACCAGATCGCTGCAGAGATGTAGTTTCCCTTGTGGTTGGTGTACAGGTGTTGCATGGCCGTCGCTGCAT
+
FGGGGGGFGGFGGGGGGGGGGGGGGGGGGGGGGGGGGFF@:FGGGGGFGGGCGGGGGGFGFGDFFEEGGGGGGGGGEFGFGGGGGECCFGGGFGCFGGGEGGGGG@FF@C<FFEGGGEG+@DB<EFG<D>DFGFADCFFGC=FFGGGGGGGG7::FCFFFGGGE8EGGGGGGFCFC9FGGGFGGFCGCFEGECEGDGGGGGEGFG?E*:FGE4:<CCFGC?F*:CFGG>EDFF7CD7>C:*0:EF=?@GFF6DGFEF6?F7FF<5?FFG:F4B*>4@B>>;>:<>06
@M00689:251:000000000-CJTJ5:1:1102:7416:7463 1:N:0:8
CAGGATTAGATACCCTGGTAGTCCACGCCCTAAACGATGAATACTCGATGTTGGCGATATACAGTCAGCGTCAAAGCGAAAGCGTTAAGTATTCCACCTGGGGAGTACGCCCGCAAGGGTGAAACTCAAAGGAATTGACGGGGGCCCGCACAAGCGGAGGAGCATGTGGTTTAATTCGAAGCAACGCGCAGAACCTTACCAGCTTTTGACATGTCTTGGACGGTTTCCAGAGATGGATTCTTCCCTTCGGGGCCGAGAACCCAGGTGCTGCATGGCCGTCGCTGCAT
+
GGGGF?FGGGGGGFFCGGGGGGAFFGGGFGGGGGGGGFGGGGGGGFGG8FGGGGGGGGGGGGGGGGGGGGGGGCFGGGGEEGGGGGGGGGGGGGGGGGGGGGGDGGGGGGGGGGGGGGDGGGGGFFFGFGGGGGGGGGGGGGGGDFGGGGGGGG:FGGGG*>CGFF;CFFDGGGGGGGFFGGGGGGGGGGGGGGCFCFCGGGGGGGGGGDCG4CCGF>D+7EDCCGFGFG*)07:FFD:CFGGF?=<?FFFDCDFEB0:F(9<<>F4:C?F6FFGC7)3999686BA
@M00689:251:000000000-CJTJ5:1:1102:26305:7477 1:N:0:8
CAGGATTAGATACCCTGGTAGTCCATGCCGTAAACGGTGGGCGCTAGGTGTAGGGGTCTTCCACGGCCTCTGTGTCGTAGCTAACGCATTAAGCGCCCCGCCTGGGGAGTACGGCCGCAAGGCTAAAACTCAAAGGAATTGACGGGGGCCCGCACAAGCGGTGGAGCATGTGGTTCAATTCGACGCAACGCGAAGAACCTTACCTGGGCTCGAAGCGCAGTGGACAACGGTAGAAATATCGTCTTCCCGCAAGGGACTGCTGCGTAGGTGTTGCATGGCCGTCGCTGCATCTGTT
+
GGGGDFGFGCFFGGGGGGGGFFGGFGGGDGGGGGGGGGGGGGGGGGGFFFGFGGGGGGGGGGFE:FGGGGGGGAFGGGF<FF,CFEG7FFG<9FEGGGGGEGGGGFEEEBEFCFGGGGFCBFGGFFABFFG9FFFGGGGGGGGGGGEEGGGGGGGG:CFDGGDE=ECEGGGCFGGGF>CGGGGGEG8CCCGGE=ECEEGF9CGGGGG*CFGDD;EG:DDG7C;EF7FC>ED5>:FGGFF77CGGFFFFC>59D73F??BFFG=>D57):FFFFF4>F5<BFF96>??>(6<)).)
@M00689:251:000000000-CJTJ5:1:1102:13110:7483 1:N:0:8
[truncated: 12,399,295 more chars]
