# Supplementary material for: The cloacal microbiome of a cavity-nesting raptor, the lesser kestrel (Falco naumanni)
Source: PeerJ. 2022 Oct 6;10:e13927. doi: 10.7717/peerj.13927 (PMC9548316; doi:10.7717/peerj.13927)
Supplement: Supplemental Information 18 [file peerj-10-13927-s018.gz › gri-Y37.R2.fastq]

@M00689:251:000000000-CJTJ5:1:1101:22029:2011 2:N:0:5
CGACGGCCATGCAGCACCTGTGCGCTCCGCCCCTTGCGGGGAAAGTCCATCTCTGGACCGCTCAGAGCCATGTCAAGGGCTGGTAAGGTTCTGCGCGTTGCTTCGAATTAAACCACATGCTCCACCGCTTGTGCGGGCCCCCGTCAATTCCTTTGAGTTTCAACCTTGCGGCCGTACTCCCCAGCCGGTGCGCTTACCGCGTTGGCTACCACACTGAGTGACTAGGTCACCCAACATCCAGCGCACAGCGTTTACGGCCTTGCACACCCGGGTACCCAACCCCGGCCTCTCTTTT
+
GE7@@@@FFGGGFFGDDFF@E<C@FCEGG@FFGGD@8++@77,=,FECAEEBFF?EC=A7+44+,,9?EED@FF9,<5=BF77F9;A,CE=FEFBFCFG+BFGF7D,>A;,,>DEECGFGDGF8DFD?E>@5@ACCC>C>DDDCC47B8CFFFG7,/<CFF68;:@F*6((177>(=(2>A@1;(-((-(((,(--5:0992>0(::7?(.801())5<)-644((.)*2/2(8<10,:)46(4(4((,338>?>66((().(.,-44(,(,4())).,,(4((-(-(.(.))))
@M00689:251:000000000-CJTJ5:1:1101:20643:2048 2:N:0:5
CGACGACCATGCAGCACCTGTTTTCAAGGTCTAGTAAACTAGACACTCCGCTATCTCTCGCAGATTCTATCAATGTCAAGCCTAGGTAAGGTTCTTCGCGTATCTTCGAATTAAACCACATGCTCCACCGCTTGTGCGGGTCCCCGTCTCTTCCTTTGAGTTTTAATCTTGCGACCGTACTCCCCAGGCGGAATGCTTAATGTGTTAACTGCATTACTGGAGTGACAAGCACCCCAACAACTAGCATTCATAGTTTAGGGGGTGGACTACCTAGGTCACTAATACTGGTCTCTC
+
GFCFC@CCGGGGGGGGFGE<CCCFGGFF?;CC,6F9CEFG<;FFFGFGE@,B@CG,C6,6@+,+:CFG<@F9,AEEA9,A<DFC@8E9,A,CEGGGGEEEGGGFFDA4+,,+;,@EGGGCG8EAEFD=,+@?++@8DE6+6@C8DACCF62@==FC?;+33;=9*3;C7C*8))151:*<5A5>AD2=9)5((8)*95*8C5C<5;)7>C<8A39C36C;834(1;).*;),2,C;(,(4(),)(.))6994<A)6::)2((((((24>B<,))())).)-,6)).)))-))))
@M00689:251:000000000-CJTJ5:1:1101:20644:2065 2:N:0:5
CGACGACCATGCAGCACCTGTTTTCAAGGTCTAGTAAACTAGACACTCCGCTATCTCTAGCAGCTTCTATCAATGTCAAGCCTAGGTAAGCTTCTTCGCGTATCTTCGAATTAAACCACATGCTCCACCGCTTGTGCGGGTCCCCGTCTATTCCTTTGAGTTTTAATCTTGCGACCGTACTCCCCAGGCTGAATGCTTAATGTGTTAACTGCCTTACTGGAGTGACAAGCACCCCAACAACTAGCATTGATCGTTTAGGGCGTGGACTACCAGGGTATCTAATCCGGGCTTCT
+
GBCE@CFEEDGGGGGGFGGCF<EFGGGG?;CCC9FFFFGGGFGG9FGGD@FEDDG,E9,,6@,,:@FFECCGCFEEEG9BFGEGDGE<,C,CEEGGFGGEEGE8EF97,,9+9>EFFFG8FDDA=,999+6@++D>E68C8CFGG?D>*6===DGGCC7DD79D7=0**33>5)88@>0;?AE5ADA):)-7***:6*86>48*/75<64@*(**7>EFB2>E@=*)9*;5(38313;D;0)4.6)))))))((/(4-)3(-(-(25,4(().((.5)--66)4)-(,40(()
@M00689:251:000000000-CJTJ5:1:1101:21071:2099 2:N:0:5
CGACGACCATGCATCACCTGTACACCAACCACAAGGGAAACTACATCTCTGCAGCGATCTGGTGTATGTCAAGCCCAGGTAAGGTTCTTCGCGTTGCATCGAATTACTCCACATGCTCCGCCGCTTGTGCGGGCCCCCGTCAATTCCTTTTAGTTTTAGCCTTGCGGCCGTACTCCCCAGGCGGGGCGCTTAAGTCGTTAACTACGACCCCGAGGCCCGGGAAGACCCCTACACCTAGCGCCCAACGTTTAGGGGCTGGACTCACAGGGGAACTAAACCTGGGCGGCCGATCAC
+
GFFGGDFGGGGFGGFGFGGGGGGGGGGGGDEFGGFFGFGGGGGGFFGGGGGGGGGGGGGG9FE8FGGGGGGGFGGGGGGGGGGGGGGFGEDDEGG>FGGFEGCGGG,CEF8EFGGGFFGGGGGGGGGF==C+CE6BEDCECDEGGFGGFC+=8FE7CFFFFF@5@AFAB=ADFFAEG@CD?95>6090931())-)(-4?(-6),(-1,(-(,,-2((((-,((,.,4**),.85(.3(41>6(-4?F0(,).((-(-,(..().))(,(,,-.4:)52(((((((((4(((((
@M00689:251:000000000-CJTJ5:1:1101:21076:2116 2:N:0:5
CGACGACCATGCATCACCTGTACACCAACCACAAGGGAAACTACATCTCTGCAGCGATCTGGTGTATGTCAAGCCCAGGTAAGGTTCTTCGCGTTGCATCGAATTAATCCACATGCTCCGCCGCTTGTGCGGGCCCCCGTCAATTCCTTTGAGTTTTAGCCTTGCGGCCGTACTCCCCAGGCGGGGCGCTTAATGCGTTAGCTACGACCCAGAGGCCGTGGAAGACCCCTACACCTAGCGCCCCACGTTTACGGCATGGACTACCAGGGTGTCTAATACGGGCCGCCATGGCT
+
GGGGEDEGGCFGGGGGGGGFGGGGGGGGGGDGGGGGFGGGGGGGGGGGGGGGGGGGGGGGAFF@FEFGGGGGGGGGGGGGGGGGGFGGGGGDGGGGGGGGGGGGGGFDFFCEFGGGED?EGGEGGGGGEEG6EGGGGGGECDGGGFGGFGFFFGGFGGGFFFFFFFBFFBBAD2*>F@FGFBB@BFFF>06:AAFBF?F??D<><F6(-4?:?FFF0799>620(.(.9*.8>FG:(5(71B0(246(0,4<?B1-(.3.))4(4),8:8,-,)54-).402((((((()(((
@M00689:251:000000000-CJTJ5:1:1101:22589:2157 2:N:0:5
CGACGGCCATGCATCACCTGTGTGCAGGTCTCTTACGAGAAGAAGTCCATCTCTGGAAATCGCCCTGCCATGTCAAACGCTGGTAAGGTTCTGCGCGTTGCTTCGAATTAAACCACATGCTCCACCGCTTGTGCAGGCACCCGTCAATTCCTTTGAGTTTTAGCCTTGCGGCCGTACTCCCCAGGCGGGGCGCTTAATGCGTTAGCTGCGGGACGGGGTCCGTGGAATGGCCCCCACACTAGCAGCCAACGTTTAACGGGGGGGCTGACAGGGTGGAGTATACCGGGTGGTGTGG
+
GGFGEGGGDFGGGFFGGGGDGCGGGGGGGGGGGGGGGFFFGGEGGCFFCFGGFFGGGFGGFGFCEGFGGGFGGGGGFFGGGEGGGFFGGGGGGGEGGGGGGGCGGFD8FFAFFGFGGGFG8@DFGGGGGGCFFG9DFG+@DDGGGBG=DGFGGGGGGFGFFFFF@*:5@5@=A5))18=CAAB=55/51>B01188)5441,42<A<2(3((2-,7((-(,436;05)9*),--1(((41:@7))4(.(34(..())-((,(44(((.18>03?0(((..).))(-(-3((-((-
@M00689:251:000000000-CJTJ5:1:1101:22596:2173 2:N:0:5
CGACGGCCATGCATCACCTGTGTGCAGGTCTCTTACGAGAAGAAGTCCATCTCTGGAAATCGCCCTGCCATGTCAAACGCTGGTAAGGTTCTGCGCGTTGCTTCGAATTAAACCACATGCTCCACCGCTTGTGCAGGCCCCCGTCAATTCCTTTGAGTTTTAGCCTTGCGGCCGTACTCCCCAGGCGGGGCGCTTAATGCGTTAGCTGCGGCACGGAGTCCGTGGAGGGGCCGCAACCCAAGCCCCCAACGTTTCCGGCGTGGACGGAGCGGGGTACAAAGCGAGGCGGACGGGG
+
FEEEEDGFGGGGGGEFFGGGGFGGGGGGGGGGGGGFGGGGGGGGGGGGGFGGGGGGGGGFGEFGDGGGGGGGGGGFFFGGGGGC9FGGFGFFGGGGGDEGGFGGGG@FGGGGG8=FGG8D3=88ED6CEEGGGGGFFGG@=D=>D>C@FGGCFGG==>?FF7CEEEFEFFFF=5AAG>FDF==)<>=9@;;6>>?FF<):>BFB<A<<(((,(,32,7(441((4:((1)74(45((.(((0-((-0(,(,(,,,4244-(17?((((((-4(((().).(4(((-(,3-(((-(
@M00689:251:000000000-CJTJ5:1:1101:18294:2283 2:N:0:5
CGACGACCATGCACCACCTGTCTCACAGTTCCCGAAGGCACCAATCCATCTCTGGAAAGTTCTGTGGATGTCAAGACCAGGTAAGGTTCTTCGCGTTGCATCGAATTAAACCACATGCTCCACCGCTTGTGCGGGCCCCCGTCAATTCATTTGAGTTTTAACCTTGCGGCAGTACTCCCCAGGCGGTCGACTTAACGCGTTAGCTCCGGCAGCCACGCATAAAGGGCACAAACTCAAAGTCGACCTCGTTTACGGCCGGGGATCGACAGGGTTCTGAGACCGGGCGGTCAGTCAG
+
GEEFEDGFEGGGGGGFGGGCFFAFGGGGGFGGGGGGGGGGGGGGGGGGGGGFCGGGGGGGGGGGGGGGGGGGCFCGGGGGGGGGGGGGGGGFGGGGGGGGFECF8FDGGGGGFGGGGGCEGFFEGGGGGGGGGGGG?E>EDG6>G7@FFGGG=AEDFFGFFFBFFF@>AA55=EE4C2;D4-5<@>-2>>BD;<7@;9>(317CCC3?2((-4(,(76(,(--44(((**0(,)2).5)).04-(,,4(24:24<(-(441((,(-((((-((()-.)))(-4((-(-((.)).-
@M00689:251:000000000-CJTJ5:1:1101:18309:2300 2:N:0:5
CGACGACCATGCACCACCTGTCTCACAGTTCCCGAAGGCACCAATCCATCTCTGGAAAGTTCTGTGGATGTCAAGACCAGGTAAGGTTCTTCGCGTTGCATCGAATTAAACCACATGCTCCACCGCTTGTGCGGGCCCCCGTCAATTCATTTGAGTTTTAACCTTGCGGCCGTACTCCCCAGGCGGTCGACTTAACGCGTTAGCTCCGGAAGCCACGCCTCAAGGGCCCAACCCACAAGTCGACATAGTTTAAGGCGGGGGAAACCGAGGGAACTAACACGGGGTGCACGGTCT
+
GCFFGGGGGGGGGGGFFFGDF@FFGGGGGFGGGGGGGGGGGGGFFFGGCD<AFCFFGGFGCFGGGGGGGGGGFFGGGFFGGGGGGFGGFGGGGGGG:FCD9>EGCF7BEGGGGGGEFF8EFFG=EEGEGGDGGEGDEE8CCDCD>7DFFFGGADF=+ECA*1>E5*8=AF:==55)=;FGFFBB@@2226>(/9>E60:22;@97?1:2897:1(4966<04><?:?(9>F60(*-:0<A<D?((())).6))457;(,,(-(.7,((-4(((-).8034(((((-(.)((,((
@M00689:251:000000000-CJTJ5:1:1101:13005:2365 2:N:0:5
CGACGACCATGCAACACCTGTCTCACGGTTCCCGAAGGCACATTCTCATCTCTGAAAACTTCCGTGGATGTCAAGACCAGGTAAGGTTCTTCGCGTTGCATCGAATTAAACCACATGCTCCACCGCTTGTGCGGGCCCCCGTCAATTCATTTGAGTTTTAACCTTGCGGCCGTACGCCCCAGGGGGTCGACTTAACGCGTTAGCCTCGGCAGACCGGCCGAACGGGCACAACCAGAAAGACGGCACCGTTTAAGGAGGGAAGCAACAGGGGAGCACGGAGAGGAGGGAATGTA
+
E=:C@CFFEFGGGGG@:F8<CFA<@FGGGDEGGDFEEEGGGGF,CECFGGGGGGGGGGGFFGGGGGG:EGFGGGGGGFGGGEGGGGFGFGGGGEGGCFDGAFEG8E7AFFD@FG@FFF?F?8=8CCE+DEDA@C>6C88=8=>++4+=CCFCA7D32@DF5BBE570:A95>7>9)4:)::(/(/:67(((6093;3,636(().),4(-4,((-((,,-(((-8,((*2><:(/,,.7(,)((4((,.(((..8)(49(4((.(..4<F03((,(((,((-(.-(7(,(.).
@M00689:251:000000000-CJTJ5:1:1101:20782:2558 2:N:0:5
CGACAGCCATGCAACACCTGTACACCAACCACAAGGGAAACTACATCTCTGCAGCGATCTGGTGTATGTCAAGCCCAGGTAAGGTTCTTCGCGTTGCATCGAATTAATCCACATGCTCCGCCGCTTGTGCGGGCCCCCGTCAATTCCTTTGAGTTTTAGCCTTGCGGCCGTACTCCCCAGGCGGGGCGCTTAATGCGTTAGCTACGACACAGAGGCCGTGGAAGACCCCCACCCCTAGCGCCCACCGTTTACGGCATGGACTCACAGGGGATCGAAACCGGGACGCGCGGTCACG
+
GGGGGGGGGGGGGGGGGGGFGGGGGGGGGGGGGGGGGGGGGGGGGGGGGGGGGGGGGGGGGGGGGGGGGGGGGGGGGGGGGGGGGGGGGGGGGGGGGGGGGGFGGFAFGGGGGGGG=EGGGGGGGGGG8FGGGGGGGGGGGGGGGFGGFDFCGGGFGCFA5AE@@ABFBBB25=EEGFFGFB@FF66969:?ABFF;:::0<AFF?(1-7,(.:86BB9(,()(((..1)02-3C6(,.,()(,(49(1:B<B:((-.478),)(,.36(4,(,,(-,(,73((-,((---(()(
@M00689:251:000000000-CJTJ5:1:1101:11864:2825 2:N:0:5
CGACAACCATGCAGCACCGGTACACCGACCTTGCGGGGGCTACAACTCTGCAGCTTTCCGGAGTATGTCAAACCCAGGTAAGGTTCTTCGCGTTGCATCGAATTAATCCGCATGCTCCACCGGCTTTGCGGGCCCCCGTCAATTCCTTTGAGGGTTAACCTTGCGGCCGTAGTCCCCAGGCGGGGCACCTAAGGCGTTAACCTAGGTACGGAGAACGTGGAATGGCACCCACACATAGGGCCAACCGGGAAAGGGAGGGAAAACCAGGGGAACGAAACAGGGGGGCGCGGGCGCG
+
F4+8@:C@C<FF<CEA@C++8@@@<C:FG+6C,,@7@@C:F,CC,C6?FGCGD@AFG9?F7,88?,<BFFGG9FE+=@FGGFFACE<F9+4>6+4:FFFCCD8FCA,,@FE=F@8,,,+,,+++8+,3<8@C*=***43/:9,48+7CA++:,*4<*++23*7((4369(/(/9<>*3>C34(,0(,(-(45(((34(((6).25:))),-(,1()4((46<).(..)/*0-4(*))-,,,)(.((((((((.,(,-23(((.((,4-((,,((-8(-(((,,---(19(7(((,
@M00689:251:000000000-CJTJ5:1:1101:12364:2851 2:N:0:5
CGACAGCCATGCATCACCTGTTTTCAAGGTCTAGTAAACTAGACACTCCGCTATCTCTAGCAGATTCTATCAATGTCAAGCCTAGGTAAGGTTCTTCGCGTATCTACGAATTAAACAACATGCTCCACCGCTTGTGCGGGTCCCCGTCTATTCCTTTGAGTTTTAATCTTGCGACCGTACTCCACAGGCGGAATGATTACGGTGTTAACTGCATTACTGGAGTGACAAGCACACCAACAACTAGCATTAAGCGTGTAGGGCGGGGGCAACCGGGGGACATAACTCGGGCGGCAAG
+
E=:CFCEEE,CCCG9EGG96;,CE@FGGGCFEFECCEFCFG<DEFG<FCGGGECFCFGGFGFDFFGGFGADBE9@FC9FFFGB<F:FFGFFCEGE9EFGG=@C@D,?4,A?,A,CE,@D?DEF8;EFG?@CC+@D8,@C==CEC8?C+6DCAFE,63@D?<<=;D59;*DDD))=)@=+:@08))0:)0:49>).**/9:(206@5C*854>B?*8>59)/3(/>9?942)6(,*/6((,6)(7(7)1)).)4((-(.5((-(,((((-(,((-4(,-()).())-49((((,(-
@M00689:251:000000000-CJTJ5:1:1101:8785:2929 2:N:0:5
CGACAACCATGCAACACCTGTTTTCAAGGTCTAGTAAACTAGACACTCCGCTATCTCTAGCAGATTCTATCAATGTCAAGCCTAGGTAAGGTTCTTCGCGTATCTTCGAATTAAACCACATGCTCCACCGCTTGTGCGGGTCCCCGTCTATTCATTTTAGTTCTAATCTTGCGACCGTACTCCCCAGGCGGAATGCTTGATGTCTTACCTGCAACACGGGAGTGACAAGCACCCCAAAACATAGAAATCAGTGTTTAGGGGGGGGACAAGCGGGGTAAAGAAACAGGGAAGGAGG
+
GEEGGGGGGFGGGGGFFGGCF,E@FGGF,;CC6@6C<FFC6@F,CF,CEFEE+CB,@,B<FA<<D9<<F9AE@,CAFFFEGC,BEBFD,E=E9A9BEF6EB+@EFEDG?F<,9,@EEFF,A9F4EE8F?8EE+A@=FG88+=@?6@66369,3,,7=,30=<*2;*;=**19==8):)+=*5:))3=)=5@2))09EA*(*/0**/0*6*0((*)05(2(661()?EE**)((/)(3(3((*)).6))6<-5<))(.6>3(-,40(901(,(,-7(,())).((..(,,((((.(
@M00689:251:000000000-CJTJ5:1:1101:15473:3116 2:N:0:5
CGACAGCCATGCACCACCTGTACACCAACCACAAGGGAAACTACATCTCTGCAGCGATCTGGTGTATGTCAAGCCCAGGTAAGGTTCTTCGCGTTGCATCGAATTAATCCACATGCTCCGCCGCTTGTGCGGGCCCCCGTCAATTCCTTTGAGTTTTAGCCTTGCGGCCGTACTCCCCAGGCGGGGCGATTCATGCGTTAGCTACGACACAGAGGCCGTGGAAGACCCGTAAACCTAGGGACCACCGTTGACGGAAGGGGAGACGAGGGGAACAAAACCTGGCGGCGAGGAGCAG
+
F=@CFEFGCCFFCFFFFGF<CDFFFGGGGGGGGGGDDFGGGGGGGFGGGGGGGGGGGGGGGGGGGGGGGGFGGGFGGFGGGGGGGGGGGGGGGGGGGGGGGGGGGGGFGGGGGG=E@EFGGCGGGGFGFFEGGGGGG6C?DGGGGFFGCGDGGFFFGGGFFFB5@AFFBFBFAF=EGAGGF>=26>;9((().)6)911<?<4<<:66933.,5::094718,.4((.)/0((.9((.(((.(,(43(,(45:;,3(4<(,(,(((-29(--(((.,(((.8,(1102(4(-(-(
@M00689:251:000000000-CJTJ5:1:1101:6886:3171 2:N:0:5
CGACGGCCATGCAGCACCTGTCTTTCCGTCCTCTTGCGAGGAAAGCCCACTTTCATGGGATGTCGGAAGATGTCAAACCCTGGTAAGGTTCTTCGGTTAGTGACGAATTAATGCACATGCTCCACCGCTTGTGCGGGCCCCCGTCAATTCCTTTGAGTTTCAGCCTTGCGACCGTACTCCCCAGGCGGATTGCTTAACGCGTTAGCTGAGGCACAGCAGGATTGGGTCCCTTCTACCCCACTCAATCATCGTTTAGGGCTGTGCCTACCAGGGTATATAACCCTGGCTGCT
+
GGGGGGGGGGGGGGGGFGGGGGGFGGGGGGGGGGFFFC@FGD,9EFF7AFFFGGFGGGGGGDGGGG@7BFFAEFEFDGFFGFDE<=9FEFGGGGG,FEC,EEFGG74?<E,@EFFECC6F,,@,=EGCCEGD@EEDGGGGD6>D+*3;<=FGC;E:?GGFFF7*086:@))):):>9>FCA==>2>@;>B0(.9>))7;1692((6:2)(-41601(8:(-).2:(:(/17),)*.).(-().(.))))-,((2())(((-(5))).2:02((4()))))-.1((-(3(()
@M00689:251:000000000-CJTJ5:1:1101:18356:3249 2:N:0:5
CGACAACCATGCAACACCTGTACACCAACCACAAGGGAAACTACATCTCTGCAGCGATCTGGTGTATGTCAAGCCCAGGTAAGGTTCTTCGCGTTGCATCGAATTAATCCACATGCTCCGCCGCTTGTGCGGGCCCCCGTCAATTCCTTTGAGTTTTAGCCTTGCGGCCGTACTCCCCAGGCGGGGCGCTTAATGCGTTAGCTACGACACAGAGGCCGGGGAAGACCCCTACACCTAGCGCCCACCGTTTACGGCAGGGCCGACCAGGGTATCTAAACCTGGCGGGACAGGCCAG
+
GEEEEGGGGFGGGGGGGGGDGGGGGGGGGGGGGGGFGGGGGGGGGGGGGGGGGGGGGGGGGGGGGGGGGGGGGGGGGGGGGGGGGGGGGGGGGGGGGGGGGGGGGGGGGGGGGGGGGGGGGGGGGGGGFDEGGGGEGGDCDDGDGFGGFG7CFEGGGGGFFFE5=BFFFFBFFBFFGFGGFFFFF@;29BB6B<99;??:6A44?603(746::?:?6(-7(48((31<*8(4:G(.<01-.,(,4,(4205:B09((-,(-49(,(42.4)6.6A)(2(.:(((((,((((((,
@M00689:251:000000000-CJTJ5:1:1101:15157:3327 2:N:0:5
CGACGGCCATGCAACACCTGTGTGCACGTCCCTTGCGGGAAGAAATCCATCTCTGGAGATCGCCGTGCCATGTCAAACGCTGGTAAGGTTCTGCGCGTTGCTTCGAATTAAACCACATGCTCCACCGCTTGTGCAGGCCCCCGTCAATTCCTTTGAGTTTTAACCTTGCGGACGTACTCCCCAGGCGGGGCACTTAATGCGTTAACTACGGCACGGGGGGAGTCGACACCCCCAGGAACCAGGGCCCAACGTTTACGGAGGGGGCACACAGGGGAGCAAACGCTGGGGGCCGCGG
+
GCCFCCEEGGGGCFGFGGG@CDFFGGGFFFGGGGFC:F>FGCGEGGGG9FFAFFGGGCFGGGGGGGEGGGGGGGGGGGGGGGGGGGGGGCFF,,@CCFEGG9FGEEGGGG9EDCFFGE??=D?ECF>EG8FGGGC;?C=8==E;C?6;4=;ECGGGG;99BA@EFEFFF==)4>=>FFFDFFD=(62929>B:7:2<2<49:,4(6)))-,7>((4(47((((,,-,(95)193/((.((..((4(,11(2(,(()-3(-(14((2-((,((((-((((.((-(3,(-(,,(1((
@M00689:251:000000000-CJTJ5:1:1101:18233:3340 2:N:0:5
CCGACGACCATGCATCACCTGTTTTCAAGGTCTAGTAAACTAGACACTCCGCTATCTCTAGCAGATTCTATCAATGTCAAGCCTAGGTAAGGTTCTTCGCGTATCTTCGAATTAAACCACATGCTCCACCGCTTGTGCGGGTCCCCGTCTATTCCTTTGAGTTTTAATCTTGCGACCGTACTCCCCAGGCGGAATGCTTAATGTGTTAACTGCATTACTGGAGTGACAAGCAACCCAACAACTAGCATTCATCGTTTAGGGCGTGGGCTAACCGGGTGTCGAAACCGGGCGGAC
+
GGGGGGGGG7EFDG,CEFGFGFGGGGGGGGFGGGGFFGGGGGGGGGGGGGGGGGGGGGGGGGGGGGGGGGGGGGGGGGGGGGGGGGGGGGGGGGGGGGGDGGGGGGGCGGGGGGGFGGGGGGFGGGGGGFGGG66DEGGGDCE?FFG?DGGGGGGGGGFFFBDBEEEF<FEFFAAFEBGGF5A=58@=>>@BBF==EFFFEEFFFEFFFF<>EFF33>75@D8334CEGGF1(3*(38((6;)(.,<<2:>2-3,((-:)4(31219(.,),((-9((,.,4((-((-(((,4(
@M00689:251:000000000-CJTJ5:1:1101:15114:3412 2:N:0:5
CGACAACCATGCAGCACCTGTACACCGACCTTGCGGGGGCTACATCTCTGCAGCTTTCCGGTGTATGTCAAACCCAGGTAAGGTTCTTCGCGTTGCATCGAATTAATCCGCATGCTCCGCCGCTTGTGCGGGCCCCCGTCAATTCCTTTGAGTTTTAGCCTTGCGGCCGTACTCCCCAGGCGGGGCACTTAATGCGTTAGCCTCGGCACGGAGAACGTGGAAGGTCCCCCACACCAAGAGCCCACCGTTTACGGCGAGGAAAACAGGGGGAACGAAAGGTGGCGGCCGCGGTG
+
FBBFCFFG@<EFCFGGFGG@FDGFGGGGGGGGGGGDDGGGGGGGDGFFGGGGGGGGGGGGGGGGGGGGGGGGGGGGGGGGGGGGGGGGGGCFGGGGGGGGFFGGGGGGGGGGFGFAEFD6EGGGCGEFGGGGGEEGCG7CDDGGGFGCFGGGFGGGGGGFFF=>B1:>@@@D;E;;G@DGF>>9;1;:B?B>).6636:())6,8((-969>>>:7>(((-5(4(-).795(42*((.(,304:1(,((,44?0,((--(,(.(((((-(-(-(-20(().(((((,((-4,(
@M00689:251:000000000-CJTJ5:1:1101:15109:3429 2:N:0:5
CGACAACCATGCAGCACCTGTACACCGACCTTGCGGGGGCTACATCTCTGCAGCTTTCCGGTGTATGTCAAACCCAGGTAAGGTTCTTCGCGTTGCATCGAATTAATCCGCATGCTCCGCCGCTTGTTCGGGCCCCCGTCAATTCCTTTGAGTTTTCGCCTTGCGGCCGTACTCCCCAGGCGGGGCCCTTAGTGCGTTAGCTTCGGCACGGAGAACGTGGAAAGGCCCCCACACCTAGTGCCAACCGTTTCCGGCGGGGACCACCAGGGAACCAAAGAATGGGGGACGCGTATAT
+
GCDCFDFFGGGFFCFFFDC6CEFEFFDGDFGGGGGDDGDGGGGFCFGGGFGDFFGGDGCFDFGGGFGGDFGGGDEGGGGGGFFAFGGFF?FEEG@FGGG>GG8DEC;FG@FGGD8,3@DEGE6+88@,7+B>GGDGDE@E*9E@C6DCB8CGFGF?+1/)?A=BFF;@FF02=4@<C8D:F90390(38(4)-))(-48:5:))(-36>FF490:06-28(2),2((-7/59??*,:4..6@9:(4,-,.)5196((,-(((-(((,(((((-.3.(,(-64(,(,((((-((,.
@M00689:251:000000000-CJTJ5:1:1101:23808:3641 2:N:0:5
CGACAGCCATGCAGCACCTGTACACCAACCACAAGGGAAACTACATCTCTGCAGCGATCTGGTGTATGTCAAGCCCAGGTAAGGTTCTTCGCGTTGCATCGAATTAATCCACATGCTCCGCCGCTTGTGCGGGCCCCCGTCAATTCCTTTGAGTTTTAGCCTTGCGGCCGTACTCCCCCGCCCGGGCGCTTAATGCGTTAGCTACGACACAGAGGTCATGGAAGCCCCCCACCCCCCACGCCCACCGTTTACGTCATGGTATTCCACGGTATGTCACTCTTGCCTACTCTTTC
+
GGEGGFGGGGGGGFEFGGGGGGF9FGGE;F@FCCFGGDFFEGFECA@FFGGGAEGGG<@FGGEFDFCFFGFF,ECEGEGAFGGCAEFFFDFEGEE7?BF=,@EE,EFF<E9E=EFGGFGEGEEGCCFD,=CCGG8CEGD+C+6+2+?=FDD,:EDCG;3109@)8@)1:=5>DD;BG)*1)((05((60:(6)7).6;;04-).)-(((4.(((18(,).,).8((4:)/)(,(1,((4((54(1408:7:>0((((.4.).).)))4(4(-(.)4.)).).-()),.)))))
@M00689:251:000000000-CJTJ5:1:1101:10354:3653 2:N:0:5
CGACGACCATGCACCACCTGTACACCAACCACAAGGGAAACTACATCTCTGCAGCGATCTGGTGTATGTCAAGCCCAGGTAAGGTTCTTCGCGTTGCATCGAATTAATCCACATGCTCCGACGCTTGTGCGGGCCCCCGTCAATGCCTTTGAGTTTTAGCCTTGCGGCCGTACTCACCAGGCGGGGAGGTTAAGGCGTTAGCGACGACAAAGGGCGCGGGGAGAGCGGGGAAACGTGGGGCCAACGGGTACGGGGGGGGGAGACGAGGGGACGAAGACCGGGGGGGGCGGGAGCG
+
F>@@@@@B:;CC<FEA@BC;C<E<CCCFEFGGGGGFCFEFFGG8FFFGGGEE<EFGC8FFFGFGGGDFFGFGGGGFGFGFGGGGFGGGGFGGGG:EGDFFEGF,+FFGFGF@F,9=@;D=+1@EC+AEGFGEECCC8+6+=CEF+;+?7::,5@,7<;CFA+*):8)::A7A=(0*=20?8--31((((-.6.-4(4,,(-)(-(-99>(21(4(((4(4,7(,((,(1)0-((/(((((,03(((,,-()((-(4962(((-1(-403;(((-((,,(,30(9>01(,7((((-
@M00689:251:000000000-CJTJ5:1:1101:10370:3668 2:N:0:5
CGACGACCATGCACCACCTGTACACCAACCACAAGGGAAACTACATCTCTGCAGCGATCTGGTGTATGTCAAGCCCAGGTAAGGTTCTTCGCGTTGCATCGAATTAATCCACATGCTCCGCAGCTTGTGCGGGCCCCCGGCAATTACTTGGAGTTTTAGCCTTGCGGCCGTACTCCCCAGGGCGGGCGCTGAATGCGGTAGCTACGAAAAAGAGGGCGGGGAAGAGGCGCAAACGTGGGGGCAACAGTGTACGGAGAGGGAGACAGGGGGAAGCACAGCAGGGGGGGAGGGGGCG
+
F=:=:@7@@6EC<F@CCF86;@EAC6FF@@FGGGGCDFFFFGDFFC,<EEF@FGGGG,DDFGEEFFFFCFFFGGGGFGG<FEGGF:EFFFB@E:CGGGAAEGGC+CF9?9F8F8>E=;=EG6@4@,,,@DCGGD6CE==+8?E62+=CC+7A@,@973ACF5*:8>5@@>>D25*75(**:((/(6---4(-,-5)((.38)...34(((.4(4((-7(41-422((())0(((*((((,,01--.3)).6)39-4(46(((((.,(36((,-(.(4(.(41,4(((3(4,(((-
@M00689:251:000000000-CJTJ5:1:1101:17536:3944 2:N:0:5
CGACGGCCATGCATCACCTGTGTGCACGTCCCTTGCGGGAAGAAATCCATCTCTGGAGATCGCCGTGCCATGTCAAACGCTGGTAAGGTTCTGCGCGTTGCTTCGAATTAAACCACATGCTCCACCGCTTGTGCAGGCCCCCGTCAATTCCTTTGAGTTTTAACCTTGCGGCCGTACTCCCCAGGCGGGGCGCTTAATGCGTTAGCTACGACAAAGAGGCCGTGGAAGAACCCGACACCATGGGGCAACCGGTGAAGGGAAGGACGAACCAGGTAGCACAACAGGGGAGGCCGGG
+
GEEFDDGGGGFFFGGGGGG@ECFGGGGGFGGGGGGGFGGGGGGGGGGGEFFFGGGGGGGGGGGDFGGDFGGGFGGFGFGGGGGFGGGG9FGGGGGGGGGGGGGGGGGFGGGGFFGFGFGGFCDDCGECECFGGFG>DC=EGGEDGFGGFGGGGGGGGCCCACFEE@:AEA22):)6C(=?F(8>B299@966-((466<<B60,(.5)3:2(,(3,4780(3,42-<:5*).((/(-,3()/,((--2(2(1-,4)-80,(-:14(-3(((.2).)5).413(402(-3(,(-,4
@M00689:251:000000000-CJTJ5:1:1101:9263:3973 2:N:0:5
CGACGGCCATGCAACACCTTTGCAGTGGGAAAGGGAAGAGGAAGGAAGCTCCTGGGTCACCCTCCATGGCAGTGCCCGTGTTGCAGGGCTTCTCCTGGGCGGGTATCTAATCCTGGCTGCT
+
GFEFD>FGDFFGGFGGGGG,FDGFF@FGGCGEFGGCFGEGGGGFCFCC8FFGGGGGGGGGGGGFFFGGGG?FFFF9FGF@FGGG?FGDGGFGGCF<FEGGGGGBCEGAFGCGGA@DFGGGE
@M00689:251:000000000-CJTJ5:1:1101:23841:4009 2:N:0:5
CGACGACCATGCAGCACCTGTACACCAACCACAAGGGAAACTACATCTCTGCAGCGATCTGGTGTATGTCAAGCCCAGGTAAGGTTCTTCGCGTTGCATCGAATTAATCCACATGCTCCGCCGCTTGTGCGGGCCCCCGTCAATTCCTTTGAGTTTTAGCCTTGCGGCCGTACTCCCCCGGCGGGGCGCTTAATGCGTTAGCTACGCCACAGAGGCCGTGGAAGGCCCCCCCACCCAGCGCCCACCGTTTACGGCATGGACTCCCCGGGGTCATAAATCTTGTCTCCCTTTCT
+
GGGGGGGGGGGGGGFGGGGGGGGGFGGGGGGGGGGGGGGGGGGGGCGFGGGGGGGGGGGGGGGGGGGGGGGGGGGGGGGGGGGGGGGGGGGGGFCGGGCGCGGGGGGGCGGGGGGGDGGG8CECCGGGGDGCEEGGDCDGGD7C?A+;CCBEGFGGG9+=FFF588>AFF>2>BEEGF)5566909>;>6?6>92<014864<424((,4<??2:009B99:).(((-7C)3(7<(4(.4;BF0:B0(-.4--,91643).)(,(4((3((3.).).)-))--))).40))))
@M00689:251:000000000-CJTJ5:1:1101:23822:4017 2:N:0:5
CGACGACCATGCAGCACCTGTACACCAACCACAAGGGAAACTACATCTCTGCAGCGATCTGGTGTATGTCAAGCCCAGGTAAGGTTCTTCGCGTTGCATCGAATTAATCCACATGCTCCGCCGCTTGTGCGGGCCCCCGTCAATTCCTTTGAGTTTTAGCCTTGCGGCCGTACTCCCCAGGCGGGGCGCTTAATGCGTTAGCTACGACACAGAGGCCGTGGAAGACCCCCACACCTAGCGCCCACCGTTTACGGCATGGACTACCAGGGTATCTAATCCTGGCTGCTCTTCTC
+
GGGGGGGGGGGGGGGGGGGGGGGGGGGGGGGGGGGGGGGGGGGGGGGGFGGGGGGGGGGGGGGGGGGGGGEGGGGGGGGGGFFFFEFGGGGGGGFGGGGGECGGGFFGGFGGGGGGGGGGG>EEDGGGGGG@EGGGGGGGGGDGGFFGFFF:DCEFGCGF6F@55>=>4=BFABC=GFGGFFF>9@F>0>??69AB1464?FFF7:06(20.4:<?F91;FF?:((485<;91:DFB>3(,89??1((-.4<02(3;<B?0,3,8,5:?0(4-)6)62<<A:?((476)))..
@M00689:251:000000000-CJTJ5:1:1101:7127:4083 2:N:0:5
CGACGGCCATGCAGCACCTGTCACCTTGTCATATTGCTATGAGGACCATATTTCTATGGCTTACAAGGGATGTCAAGCCTGGGTAAGGTTCTTCGCGTTGCGTCGAATTAACCCACATGCCCCCCCGCTTGTGCGGGCCCCCGTCAATTCCTTTGCGTTTTAGTCTTGCGACCGTACTCCACAGGCGGGATGCTTATCGCGTTATCTTGGCTACATCCGGGGTCGTTACCGGAGACAGCTAGCTTTCATAGTTTACGGCGTGGGCTACCAGGGTTTTTCAACCTGGCCGCCTTGT
+
GGGGGCFGGGGGGDGGFGGDCC9<FGGCGGFGEGGFGG,CFFGF<FCFG,EFFGGDFCAFGDDFG,<F7<FCGGF9DGGGGGGFG:DEF,CAEFDD+4@8CECC8FFGGGF;ECCEGG6E,@D+>@8=CGFGFGDGCGG>DDC>DA5EFGCCGGG,;CG>5BB747>*8@(/>-6(2(C<)53311(4(-32,6<))-(4((4(...6))(28:))-(-(((-,,(,,10.0,()-,.32440)6)6)5)6444)6((---((--2((,),(3((((((.))(.((((((((-)-
@M00689:251:000000000-CJTJ5:1:1101:25944:4094 2:N:0:5
CGACAACCATGCAACACCTGTTTTCAAGGTCTAGTAAACTAGACACTCCGCTATCTCTAGCAGATTCTATCAATGTCAAGCCTAGGTAAGGTTCTTCGCGTATCTTCGAATTAAACCACATGCTCCACCGCTTGTGCGGGTCCCCGTCTATTCCTTTGAGTTTTAATCTTGCGACCGTACTCCCCAGGCGGGGCGCTTAATGCGTTAGCTACGACGCCGAGGCCGTGGAAGACCCCTACCCCTAGCGCCCACCGTTTACGGCCTGGCCTACCAGGGTATCCAATCCTGGCTGCC
+
GGGGGGGGGGGGGGGFGGGGGGGGGGGGGGGGGGGGGGGGGGGGGGGGGGGGGGGFGGGGGGGGGGGGGGGGGGGGGGG9FFGGGGGGGGGGGGGGGGGGGGGGGGGG@FGGGGGGGGGGGEGGGGFGGGGGGGGGGDDDDDFGGFGGFGGGDFGGDCGFFFFFEEFFEEDE58AFEFGGFF:@DFF5==@B9>>FF@<C6?<><<?:<BFB?:94((,--4766409C78:??GF?:((.7060(,(-26:F(43::<?((((3((.3((2)4:0:2:B)43)4:42((,((.
@M00689:251:000000000-CJTJ5:1:1101:25926:4105 2:N:0:5
CGACAACCATGCAACACCTGTTTTCAAGGTCTAGTAAACTAGACACTCCGCTATCTCTAGCAGATTCTATCAATGTCAAGCCTAGGTAAGGTTCTTCGCGTATCTTCGAATTAAACCACATGCTCAACCGCTTGTGCGGGTCCCCGTCTATTCCTTTGAGTTTTAATCTTGCGACCGTACTCCCCAGGCGGGGCGCTTAATGCGTTAGCTACGACGCAGAGGCCGTGGAAGACCCCAACACATAGCCCCCACCGTTTACGGCATGGACTACCCGGGTATCTAATCATGGCCGCC
+
GGGGGGGFGGGGGGGFGGGGFFG8FFGGGGGFGGGFGGGGGGGGGGFEFGGGGGGFFFFGGGFGFGGGG9EFFGGGGGGGGGCFDFGGGGDFGGGGGGGGGGCF9EGGGGFFGGGFGDGGGFGGC,2@=EE66DD8FGDGGDFGGEGGFFGGGGGCDFFF@;**28EEDFEF)5)=E=D?*080=@A=F59-6(.70<;2>FA9B?:0>FB<:?0-1416?1(,413(1*031<D:(,404)3).,)(-10-49:?FBFFFF>0::2)407(((--94>>)-:<<)-)20((((
@M00689:251:000000000-CJTJ5:1:1101:21239:4112 2:N:0:5
CGACGGCCATGCAGCACCTTGCTTTGTGTCCCGAAGGAAAGGCTCATCTCTGAACCGGTCACGCGCATTCTAGCCTAGGTAAGGTTCCTCGCGTATCATCGAATTAAACCACATGCTCCACCACTTGTGCGGGCCCCCGTCAATTCTTTTGAGTTTCACTCTTGCGAGCGTACTCCCCAGGTGGGATACTTAACGCTTTCGCTAAGCCACGGACATTCTATCGCCCGAGGCGAGTAGCCATCGTTTACGGCATGGACTACAGGGGAATCTAATCCGGGCGGCCCGGTCCCTTAAA
+
GGGGDDFGGGGGGGGGFGGFGGGGGGGGGGGGFCFCEGGGGGGFFGGGGGGGGGGGGGGGGGGGGGGGGGGGGGGGGGGGGGGGGGGGGGGDEFECFGFGGGFFGGGGGGGGGGGGEGFGGFGGGFAFFGGGGGGEGDD7?D@CFFGGFCF>FGGFFACFFFFBFFFABABFFFFFGDCD4)(59=353>??4.:9D;6>;D<;63@33;BFFFF7AA<B2<?FF(47)15>>B724<2<)08:?::9:0-2(18?.)422)83;(,()-.:)-.(2(2341((--,-(.4).))
@M00689:251:000000000-CJTJ5:1:1101:8269:4158 2:N:0:5
CGACGGCCATGCAACACCTGTGTTCCGGTTCTCTTGCGAGCACTGCCAAATCTCTTCGGCATTCCAGACATGTCAAGGGTAGGTAAGGTTTTTCGCGTTGCATCGAATTAAACCACATGCTCCACCGCTTGTGCGGGCCCCCGTCAATTCCTTTGAGTTTTAATCTTGCGACCGTACTCCCCAGGCGGGATGCTTAAAGCGTTAGCTGCGAACCCGGAGAACTAGGTCCCCCAAAGGCTAGGGTAAGACGTTTACGGCGGGGAATACCGCGGGAGCAAAGCCGGGCAGGCGGGTG
+
GEEFGDGGCCFFGGGDFGDC<@CFCFCFFEGCFC<DFGGGGGG@FGFGGGDDFE9EFFF7FCEFGGGGGGGF@<BEGGGFGGG9FFFG,A,,D<FEF=+@+9,CCAFE+AAE,@FGC,==DCFFEEGE>+@=DDECE++@==EGGFGG?CFA7,3EF;+1+?@>7E@C5559):6>5(=*)/0>B=5;B9186))-6<>69,86:24<29113(,476(4:?9AAF<46*)443*,(((),)(((.)))-,((-)(((,(-((((.))((-,,(-(,,4(3(1(1((-,(-(,((
@M00689:251:000000000-CJTJ5:1:1101:20564:4252 2:N:0:5
CGACGGCCATGCATCACCTGTGTGCACGTCCCTTGCGGGAAGAAATCCATCTCTGGAGATCGCCGTGCCATGTCAAACGCTGGTAAGGTTCTGCGCGTTGCTTCGAATTAAACCACATGCTCCACCGCTTGTGCGGGCCCCCGTCAATTCCTTTGAGTTTCAGTCTTGCGACCGTACTCCCCAGGCGCGGAACTTAACGCGTTAGCTACGGGACTTGCCCCGTACAGGGCAAACCCCAAATCCTGATGGTTTAGGGCTAGGGATAACCGGGAATCAAAGGCCGGCTGCCCTGTGG
+
GEEEEEGGGGGGGGGGGGGDFFGGGGGGGGGGGGGGGGGGGGGGGGGGGGGGGGGGGGGGGGGGGGDGGFFFGGGGGGGGGGGGGGGGFFFGGGGGGGGGGGGGGGGGGGG;FGGGGGGGGGCFFFGGGGGGGGGGGGGGGGGGGFGGFDCAFCFFGFGFFFAEFFE==BF@@=DFG=GCAFDFFFFFFF@BFFAAA419BFF:(.6>)::;?>027A?BF>0;:09<D5>?<<FB0::()1..542455-0,.544.,3(11(())(-46(-(4),6)(((-4((,(.(.4,)(
@M00689:251:000000000-CJTJ5:1:1101:9295:4270 2:N:0:5
CGACAACCATGCAGCACCTGTCTTTGTGTCCCGCAGGAAAGGCACATCTCTGAGCCGGTCACGCGCATTCTAGCCTAGTTAAGGTTCCTCGCGTATCATCGAATTAAACCACATGCTCCCCCACTTGTGCGGGCCCCCGCCAATTCCTTTGAGTTTAGCCGTTGCCGGCTTACTCCCCGGGAGGGATACTTATCGGTTTCCCTAAGCGAGGAACCAGCTTTAGCTCGCAGCGAGCAGCCAACGTTTACGGCGGGGAGTACCAGGGTGGGTAACACTGGCGGCGCGGGGGCGTATT
+
CFFFEFGGGGGGGGGGGGG,-;CE6,CAFFEF@+8@@8CEECF,<CEFDFFF,CFE++@FFCFFGGGFEGG,,C=FCG<@E6?@F:,<C=?C8F+@F99DD>@EF9,5CA,+=EFG,EF+CEGDG8,,,7CC8EEGG>7+974=+=@FFC+@*EC9+;:;>?=)/*))--(0.*97E@)1)(,6,4((.))/))(3?<()6<2),(.(((-(,((.(,))).64..-(110,(,)((.31,)4-((-)(((-(-42(,()).8<63(((()5)-(...1(-4(,(,,(((((-((
@M00689:251:000000000-CJTJ5:1:1101:10718:4422 2:N:0:5
CGACAACCATGCAACACCTGTACACCAACCACAAGGGAAACTACATCTCTGCAGCGATCTGGTGTATGTCAAGCCCAGGTAAGGTTCTTCGCGTTGCATCGAATTAATCCACATGCTCCGCCGCTTGTGCGGGCCCCCGTCAATTCCTTTGAGTTTTAGCCTTGCGGCCGTACTCCACAGGCGGGGCGCTTAATGCGTTAGCTACGACACAGAGGCCGGGGAAGACCCGGAAACCGAGCGACCACCGTTTACGGAAGGGAAAAAGAGGGAAAAGAAGACGGGCGGCACGGGTACG
+
FB@@@CCB:6ED@FF@BFD<CDFCCCFGGGGGGGGFCFGGCGF<FFEGGGEFGGGGGFGGGGFFGGGFAFGGGGGGFGGFGGGGEGGFGGGGEFCGGGGGEGFFDEFEE=F8FECF;DFGG>@EEEGGGDGGGGDGGGC68CG7++=DDFGGG,@@CCGFFFFCEFFAAA9A)56>,5?FFB926>(33>6:42927:1:?B248::1-(447>?0(4(426:?1831))0(3(2((-,-()-4-17(((4--4(49B6(.,3((4:?F((((58853(-44(-4((((-3(()-
@M00689:251:000000000-CJTJ5:1:1101:21916:4433 2:N:0:5
CGACGGCCATGCAGCACCTGTACACCAACCACAAGGGAAACTACATCTCTGCAGCGATCTGGTGTATGTCAAGCCCAGGTAAGGTTCTTCGCGTTGCATCGAATTAATCCACATGCTCCGCCGCTTGTGCGGGCCCCCGTCAATTCCTTTGAGTTTTAGCCTTGCGGCCGTACTCCCCAGGCGGGGCGCTTAATGCGTTAGCTACGACACAGAGGCCGTGGAAGACCCCTACCCCTAGCGCCCACCGTTTACGGCCTGGACTACAGGGGTATAGAACCCTGGACGGCCAGTCG
+
GCCFEDGGGFFGGGGGGGGFGGGGGGGGGGGGGGGGGGGGGGGGGGGGGGGGGGGGGGGGGGGGGGGGGGGGGGGGGGGGGGGGGGGGGGGGGGGGGFGGGG?CGGGGGGGGGGGGGGGGGGGGGGGGFGDEGGGGGGGGDGGF@FGGFGC:ECFGGGDFFFFFFFFAFFFFFFEEG@C<;220:;9(,,839<29>:3:0<))5<8901<:>B?BFFFF9:>7?FFFD*7((,911,42>E208:>6<BFF:60(-:3(.).,)).2(40))).-)(((4:((-(((((,)(
@M00689:251:000000000-CJTJ5:1:1101:22831:4486 2:N:0:5
CGACGGCCATGCAGCACCTGTACACCAACCACAAGGGAAACTACATCTCTGCAGCGATCTGGTGTATGTCAAGCCCAGGTAAGGTTCTTCGCGTTGCATCGAATTCATCCACATGCTCCGCCGCTTGTGCGGGCCCCCGTCAATTCCTTTGAGTTTGTGCCTTGCGGCCGTACTCCCCAGGCGGGGCGCTTAATGCGTTAGCTACGACACAGAGGCCGTGGAAGACCCCAACACCTAGCGCCCACCGTTTACGGCATGGACTACCAGGGTAGCTAATCGGCGATGCACTGTAG
+
GF@EBFFGGGGGGGGGGGGGGFFFFGCFGG,DFGGGDFGGGGFGDAFGFGG9<FFEGGGG9EFGGGGGGGGGCFGGGGGGGGGGGGGGGGGGGGGGGGGGDF8=@,AEFGGGGGFGEF=CGGGGGGFGFGCEE@6+CE6C+97CCFF+?FCCF@,7+,00BCEFFF=47477=B=BGFG7?=(66013392?)).:7(,4?BFA<BB194:0.(4(,,,,(471:B7(**7<3(*.4).41:0((-((((1601(((44)5)(5(5:,4,8().64)-(((-((-())).).)
@M00689:251:000000000-CJTJ5:1:1101:22852:4495 2:N:0:5
CGACGGCCATGCAGCACCTGTACACCAACCACAAGGGAAACTACATCTCTGCAGCGATCTGGTGTATGTCAAGCCCAGGTAAGGTTCTTCGCGTTGCATCGAATTAATCCACATGCTCCGCCGCTTGTGCGGGCCCCCGTCAATTCCTTTGAGTTTTAGCCTTGCGGCCGTACTCCCCAGGCGGGGCGCTTAATGCGTTAGCTACGACACAGAGGCCGTGGAAGACCCCTACAACACTCGCCCACCGTTTACGGCCAGGAGTACCAGGGTAACTAAACCCGGGGACACGGTCAC
+
GGGGFCFGGGGGFEEFFGGGGFGGGGGFGGGG8EFGG@DGGGGGF@FFGGGGGGGECGGGFEGGFCFGGG@FFFGG=C<EFEFGGFGGGGGGGGEFG?DG=F,EFGEFGG9E8E>FFGG>EGCEEG6F,E8@EEEEGGCGGD+?DFGGFG7:DFGGG,;8AFF5@98@A9A>AFFF72**)8(3(47(-,324A))(-((,:<)5646(43(5(-639B>((5:?::(7/<<>)7(()(((),(,((.-54446((((-,((,5)67(4..2,6:>34<((((((,(,46(-()
@M00689:251:000000000-CJTJ5:1:1101:9509:4643 2:N:0:5
CGACAGCCATGCAACACCTGTCACTTTGTCCCCGAAGGGAAGACTCTATCTCTAGAGCGGTCAAAGGATGTCAAGACCTGGTAAGGTTCTTCGCGTTGCTTCGAATTAAACCACATGCTCCACCGCTTGTGCGGGTCCCCGTCAATTCCTTTGAGTTTCAGCCTTGCGGCCGTACTCCCCAGGCGGAGTGCTTAATGCGTTAGCCTCAGCACCGAAGGGCGGAAACCCCCCAACACTTAGCCATCACGGTTTACGGGCTGGACCACAGGGGGAACGAACATCGGGCGCCGTTGC
+
GGCGGEGGFGGGDGGCCFGCEFAE9CAEFFGGGGGGEEEGGG@FGGF@<FFFGGGFEGGGGGG9EEGFGGGGGGFFGFGGGGDFECFGGGGGGG7FFGGGGGGGFGGG<FEGGFGGCF8EFFGFCCCGGG8FGG+@=FGF>GGCCFGFFGG:EEFDF99+47=C@:C)5@==AFA5,7CDA<2:4>=(5:?E*985<CB;D1<E)/55(./((.(,(612,2,1(4:?*1)-1(*()-:)-0<):>2(((,,5)(3-(-34(((--,((--,(-(-(-(3))4(-(3,((,(-(
@M00689:251:000000000-CJTJ5:1:1101:6543:4759 2:N:0:5
CGACAACCATGCAACACCTGTTTTCAAGGTCTAGTAAACTAGACACTCCGCTATCTCTAGCAGATTCTATCAATGTCAAGCCTAGGTAAGGTTCTTCGCGTATCTTCGAATTAAACCACCTGCTCCACCGCTTGTGCGGGTCCCCGTCGATTCCTTGGAGTTGTAATCTTGCGACCGTACTCCCAAGGCGGAATGCTTAATGTGTTAACTGCATTACTGGAGTGACAATCCATCCAACAACTATCATGTAAGTTTAAGGGCGGGGCGGACCAGGGTACGACATCTTGGGTCCT
+
GFDFC@CBCFFC<FFE:CFAE<FGGCFFCF9FFGGGCFFFGGFFGGCE,CFFG7F,C9FFFDGF9@F9<EEFGCGGGFCECGGGGDDDGE??AEBFG,,4@EE@D9EAB89,A>E9DC=+,9,DEFCDEE>8+9494+++=C@+696?*=+,7C:AA,+5@D*C=9C>**1*:):=EDGDF*)1))0)0)0)8()94**15<5*1-0>6<CB=*?E4<?)(6;().).*22)).*/6((,()()..))))))))-)).)4(-((,((((((,(4((.)(((-(4)))).-(()
@M00689:251:000000000-CJTJ5:1:1101:23734:4841 2:N:0:5
CGACAGCCATGCATCACCTGTACACCAACCACAAGGGAAACTACATCTCTGCAGCGATCTGGTGTATGTCAAGCCCAGGTAAGGTTCTTCGCGTTTCATCGAATTAATCCACATGCTCCGCCGCTTGTGCGGGCCCCCGTCCATTCCTTTGAGTTTTAGCCCTGCGGCCGTACTCCCCAGGCGGGGCGCTTAAGGCGTTAGCTACGACACACAGGCCGTGGAAGACCACCACACCTAGCGCCCCCCGTTTACGGCATGGACTCCAAGGGTATCACATCCTCGCCTCCTCGTTCTT
+
FGGGGCFGGGGGGGGFGGGGGGGGGGF@FEGGGGGGGGGGGGGGGCFEGGGGGGGG:FGGGGGGG,EFGDC,,BDFFEEEGGGGAEGGGFGGGG++AA;D@,@E>,E??E<@FECC;D++6@88>EGG?EG+@EGGGGGGC+@997=?FF?7+3@EF97CFF@58)))0)8<A79BGDC;@>=(4(,31(,(.)).,-3((69A,-34160(((.4((,4((.(.1.(1*.4((*,()((,7((-(-8:?1<33,(-((.))(.).)(-.,8:64<)4:)),79,41(.((((()
@M00689:251:000000000-CJTJ5:1:1101:23717:4848 2:N:0:5
CGACAGCCATGCATCACCTGTACACCAACCACAAGGGAAACTACATCTCTGCAGCGATCTGGTGTATGTCAAGCCCAGGTAAGGTTCTTCGCGTTGCATCGAATTAATCCACATGCTCCGCCGCTTGTGCGGGCCCCCGTCAATTCCTTTGAGTTTTAGCCCTGCGGCCGTACTCCCCAGGCGGGGCGCTTAATGCGTTAGCTACGACACAGAGGCCGTGGCAGACCCCCACACCTAGCGCCCCCCGTTTACGGCATGGACTACCCGGGTTTTCAATCCCTGCTTCCCCGTTCT
+
GGGGGGGGGGGGGGGGGGGGGGGGGGGGGGGGGGGGGGGGGGGGGGGGGGGGGGGGGCFFGGGGGGGGGGGGGGCGGGGGGGGGGGGGGGGGGGGGGGGFEGFGGGGGGGGGFGGG;EGGGGGGGGGGGGGGGGGGGGGGGG6C7DFGFCGAGGGGGGGFFFF5@BBFFFFFDDEBGDDDA@2>>@B9>(244A221?<6:2<A>6:>0;::>7:6:;B>((.(3:?FD).-33<?(),(-814111100(6(29(1(8,,)(5.4010(((-..)).3)).(()))4((((((
@M00689:251:000000000-CJTJ5:1:1101:21327:4928 2:N:0:5
CGACAACCATGCATCACCTGTACACCAACCACAAGGGAAACTACATCTCTGCAGCGATCTGGTGTATGTCAAGCCCAGGTAAGGTTCTTCGCGTTGCATCGAATTAATCCACATGCTCCGCCGCTTGTGCGGGCCCCCGTCAATTCCTTTGAGTTTTAGCCTTGCGGCCGTACTCCCCAGGCGGGGCGCTTAATGCGTTAGCTACGACACAGAGGCCGTGGAAGACCCCTACACCTAGCGCGCACCGTTTACGGCATGGACTACCAGGGGATCAAAACCGGGACGCCGAGGCT
+
GEFGGGGGGGGGGGGGGGGCGGGGGGGGGGGGGGGGGGGGGGGGGGGGGGFFGGGGGGGGGGGGGGGGGGGGGGGGGGGGGGGGGGGGGGGGGGGGGGGGGGGGGGGGGGGGGGFGFGGGGGGGGGGGGGGGGGGEGGGGGGGGGFGGFFGGGFGGGGGFFFBFFFFABFFFDFF=GAGGFFFFFFF>BF::<AAFFB?B?BA<7:?B9;:BBBFFFFFFFFF7(.:BGCFFFFF?F24;6),47>F::714<?2>6:??.)5248?:<(3(-,)4),4(44,(,(((,((((
@M00689:251:000000000-CJTJ5:1:1101:19228:4979 2:N:0:5
CGACAGCCATGCATCACCTGTACACCAACCACAAGGGAAACTACATCTCTGCAGCGATCTGGTGTATGTCAAGCCCAGGTAAGGTTCTTCGCGTTGCATCGAATTAATCCACATGCTCCGCCGCTTGTGCGGGCCCCCGTCAATTCCTTTGAGTTTTAGCCTTGCGGCCGTACTCCCCAGGCGGGGCGCTTAATGCGTTAGCTACGTGCCAGAGGCCGTGGAAGAGCCCCACACCTGGCGCCCACCGGTTCCGGCCAGGAGGACCAGGGGACCAAATGCAGGCGGCGCGGTCTCG
+
FFEFG@FGGGGGFGGGGGGFGC,@FFGGCFGGFGG@FECFGFGAFFF,,C<BFDFGG<@F@FG@E<ADC@<F@F,DF@FEE<ECEFFEGE@CG@FBFBFG4=E=>FGG?,F4,9@FAAF=>GED+6DD,=C>CE6+@C6=C=CG+=DFF9?,8DAEFC?+:<65=A=9=A=4=B;4F29;992>B((-274-)5)6(,41:24<8B((((),.2((-49>(<)(4(4,197(117(((32:)(422,((((.--(((-(-((-((((,,,-(,-3(2).).2(-(-((((,(()(
@M00689:251:000000000-CJTJ5:1:1101:22596:5061 2:N:0:5
CGACGGCCATGCAACACCTGTGTGCACGTCCCTTGCGGGAAGAAGTCCATCTCTGGAAATCGCCGTGCCATGTCAAACGCTGGTAAGGTTCTGCGCGTTGATTCGAATTAAACCACATGCTCCACCGCTTGTGCAGGCCCCCGTCAATTCCTTTGAGTTTCAGCCTTGCGACCGTACTCCCCAGGCGGGATGCTTATCGCGTTAGCTTCGGAACGGCCGGATTGGGTACCGGACACAACAAGCACTAAAGGACTAGGGGTGGGACTGACAGGGGAGACAAACCGGGGAGGAAGGG
+
FFEFEGGG@EFFFGGCEEGACDFGGGGGDDFFDEGGGGGGGGGGGGGGGGGGGGFGGGGGGGFEGG7FFGGGGGFGGGGGGGGDFFFGAFCGGFGGGGGG+CAEEGGGGGGGGGGG8=FFFFFGFFEGGGGGGGGGGD>ED>E6C?D++=C:<ADFC@C>AFAC5CC@CB=@5AA>5@CGFFB@D=2>01(334?)./64>,(,3<A9.(-(-(4:((-1((,4(22)**.1((1,(-,8,)(.())()))((.((58((((3(((,4())8<((,(((.,.,(4046>(((.(3
@M00689:251:000000000-CJTJ5:1:1101:22594:5081 2:N:0:5
CGACGGCCATGCAACACCTGTGTGCACGTCCCTTGCGGGAAGAAGTCCATCTCTGGAAATCGCCGTGCCATGTCAAACGCTGGTAAGGTTCTGCGCGTTGCTTCGAATTAAACCACATGCTCCACCGCTTGTGCAGGCCCCCGTCAATTCCTTTGAGTTTCAGCCTTGCGACCGTACTCCCCAGGCGGGATGCTTATCGCGTTAGCTTCGGCACGGCCGGATTGGGGACGGGCCACAACAAGCATCCATCGGTTAGGGCTAGGACTAGCAGGGTAACGAAACCCGGCGGATCCGG
+
GEEGGGGGGGGGGGGGEGGGGEGGGGGGGGGGGGGGGGGGGGGGGGGGGGGGGGGGGGGGGGGGGGGGGDGGGGGGGGGGEGGGGGGGEGGGGGGGGGGGGGGGGGGGGGGGGGGGGGGGFGGGGFEEDEDGGFFAEC8EDDGGGFGGFGGGGFGGG>FBBFFFFFFFFFFFAAAFGDGGFDFFFF=6699;3@EE3>BB9290<A9<),-(49BF(336((87??(4>).4(45(4(,1:52,)4(8)-((4,3,.82(407.5(5(()-4;:7()(-8090(-94(7((,(,(
@M00689:251:000000000-CJTJ5:1:1101:4556:5097 2:N:0:5
CGACGGCCATGCAGCACCTGTGCTATTGTTCTCTTTCGCGCACTACGCCATCTCTGGCTAATTCCCTACATTTCAACGCTAGGTAAGGTTTTTCGCTTTCCACCGATTTAAACCACTGCATCCCCCCCTTGTTCGGCCCCCCGTCATTCCCTTTGAGTTTTAATCTTGCGCCCTTACTCCCCAGGCCGCCCCCTTACCCTGTTCGCTCCGGCCCTGCAGGGGTCGTCACCCCACACCCCTGTCTGCCCACGTTTCGTGCCAGCCTCCCCGGGGGTTCTCAACCTTGCTGTC
+
GG@F::CC7E<EFEFFGGFFG8,C6,;CF<F,CE@<@@,7:+@@F,B+76,B<F@C8E,,,<,CF,C,C,@,555:CB+8,@,9?EF8?,AD=E+?+AD,@;,=+++@A,5,C@,@,,=,3=,4DC8++3,7,=+8+ACEGC+00**?+5;FFF,5*@E6+1)*1AE4A5)))(()00=C)65((-(6(,,((,,6.61)(6..,,(431(,((,.(,4((((-4(--96)4(1*-(,4(())).)).)-,4?8)((-369)(-((.4:(1(((,(.))-)(((.)().))
@M00689:251:000000000-CJTJ5:1:1101:20287:5186 2:N:0:5
GACAACCATGCAGCACCTGTACACCAACCACAAGGGAAACTACATCTCTGCAGCGATCTGGTGTATGTCAAGCCCAGGTAAGGTTCTTCGCGTTGCATCGAATTAATCCACATGCTCCGCCGCTTGTGCGGGCCCCCGTCAATTCCTTTGAGTTTTAGCCTTGCGGCCGTACTCCCCAGGCGGGGCGCTTAATGCGTTAGCTACGACAAAGAGGCCGTGGAAGACCCCTACACCTAGCGCCCACCGTTTACGGAATGGACTACCAGGGGAACTAATCAGGGCCGACCGGACA
+
GFCEGFGG@FCFFFFFFGDEEFGGGGGGGCGGGGGDFFFGGGGGCGGGGGGGGGGGGGGGGEFGGGGDGCEEGCGGGFFGGGGGGGGGGGDGGGDGGFGDGGCDFGGGEFFFFGGEF8DEEEE6EFGFDCC=EEGGGGDGGGFGGFGGFGGGFG7EFFGFFF=CA>=A>77<9C5@EDGGF>B9@026(8:>)4<>(38<<)6<86>9((4?FFFFF996:?((.40(*/)44?*(4,41(7(,491((-),--4-)45,.4(48248((--)5:).)),41(3((,(((,(
@M00689:251:000000000-CJTJ5:1:1101:6991:5256 2:N:0:5
CGACAACCATGCAGCACCTGTTTTCAAGGTCTAGTAAACTAGACACTCCGCTATCTCTAGCAGATTCTATCACTGTCAAGCCTAGGTAAGGTTCTTCGCGTATCTTCGAATTAACCCACATGCTACACCGCTGTTGCGTTTCCCCGTCTATTCCTTTGTGTTGTAATCTTACGACCGTACCACCCAGGCGGAATGCTTACTGTCTAAATTGCATTAATGGAGTGTCAAGCCTCCAAACAACACGCATTCATCGTTTAGTGAGTTGCATACCCGGGGAGCTAATCCTGGCGTCC
+
GGDGGCFCEGGGCEGFFGGDFC9FGGGGFFEFGF9CDFCFGGGFCFGG8CE@FGGEGFAFCECF9AFFD,BF9EE<5C,99<FA<DFG9:AEFFFFE4CEEGGF9FG?GFD,?F,9,@DGGCGE,4@=,6=C8+9,@6++62@=+<CDDCFDFG:DDF+3:0)3;;9E>**;))1):1++:*85@58))0))):=C46<.:4*****/*0*9@7@:****00>3**1**2)(/3*(/((/2)((691,))16(6,(()))),6)-5.6),((-4((-(-(.6)--2)(.(-(-
@M00689:251:000000000-CJTJ5:1:1101:26159:5312 2:N:0:5
CGACAACCATGCACCACCTGTACACCAACCACAAGGGAAACTACATCTCTGCAGCGATCTGGTGTATGTCAAGCCCAGGTAAGGTTCTTCGCGTTGCATCGAATTAATCCACATGCTCCGCCGCTTGTGCGGGCCCCCGTCAATTCCTTTGAGTTTTAGCCTTGCGGCCGTACTCCCCAGGCGGGGCGCTTAATGCGTTAGCTACGACACAGAGGCCGTGGAAGCCCCCTACACCTAGCGCCCACCGTTTACGGCATGGACTACCAGGGTATCTAATCCTGGCTGCCCTTTCT
+
GGGGGGGGGGGGCGFGGGGGGGGGGGGGGGGGGGGGGGGGGGGGGFGFGGGGGGGGGGGGGGGGGGGGGGGGGGGGGGGGGGGFFGGGGGGGGGGGGGGGGGGGGGGGGGGGGGGGGGFEEGGGGGGGGGGGGGGGGGGGGG>FFFGGFGDFGGGGGFGFFFFFFFFFFBAAFFFFGFGGFBFFF(6;B><:294<>BBFFFFF?B(3(3::??BF:>F0134,(4:?GGF?(.C?B203976:F:1<?(8<:1>07:,08<:?F>::?702:)646A<44((((-(.,().)
@M00689:251:000000000-CJTJ5:1:1101:21213:5318 2:N:0:5
CGACAGCCATGCAGCACCTTGTAATCTGCCCGAAGGAGGGGGTGTTTCCACCCCTGTCAGACTACATTTAAGCCCTGGTAAGGTTCCTCGCGTATCATCGAATTAAACCACATGCTCCACCGCTTGTGCGGGCCCCCGTCAATTCCTTTGAGTTTCATTCTTGCGAACGTACTCCCCAGGTGGGATACTTATCACTTTCGCTGGGCCGCCCAGAACACCAGTGTGCGCCGGACAGCTAGTATCCATCGTTTCCGGCGGGGACCGCAGGGGTAACTAAACCGGGGCGGCCTGG
+
GEEEGGGGFGGGGGGGGGGFGGGGGGGGGGGGGGGDGGGGGGGGGGGGGGGGGGGGGGGGGGGGGGGGGGGGGGGGGGGGGGGGGGGGGGGGGE7FGGGDGGGGGGGGGGGGGGGAFFGGGGGGGGGCFGGGGGGGGGGGGGGGGFGGFGCCCFGGGGGFFFFFFFB@BFFFDEEFGFGGFEDFB13=9CFFFFFE?A32;<<BF<71:>>?B(((,.4(8-).<4463CE>69D:)44.6*.))).41(8))4247((,2(((((,,(4(,())-.),(,0;((-1(((-(
@M00689:251:000000000-CJTJ5:1:1101:21224:5333 2:N:0:5
CGACAGCCATGCAGCACCTTGTAATCTGCCCGAAGGAGGGGGTGTTTCCACCCCTGTCAGACTACATTTAAGCCCTGGTAAGGCTCCCCGCGCATCATCGAATTAAACCACATGCCCCACCGCTTGTCCGCGCCCCCGTCAATTCCCTTGCGCTTCATTCTTGCCCACGTACTCCCCAGGTGGGATACTTCACACCTTCGCTGGGCCCCCCAGCACCCCCGTGTCCCCCGGCCACCCAGTACCCCACCCTTCCCGCCTGGCACCCCGCGGGACCTACACATCGCCTCCCCCGCC
+
GGGGGGGGGGFGGCF8CFG<C@,6CE@@FFGE++77@C@@+:6@@@6EF9EFGGD<6C66BFD,A,<,6,,,CFG<A<:9,:,,:AF,C=CB+4+@,,@,444+44,AFDFF,4@,@ECEG8E=+=@,@=+@@EGGG60A97,5BF*<97*5**1=+,+31+*.))0>28(65>EFG@472(,((./6)./)7.;(:4(,:(,(/:63>>B6<?(8(36138((,-445>76((*41:(()0).,-41(383.(,4(,4108)(-1((-(((-((.,(4).)(,((((((((((
@M00689:251:000000000-CJTJ5:1:1101:25234:5362 2:N:0:5
CGACAACCATGCAACACCTGTCACTTTGTCCCCGAAGGGAAAATCCTATCTCTAGGATGGTCAAAGGATGTAAAGACCTGGTAAGGTTCTTCGCGTTGCTTCGAATTAAACAACATGCTCCACCGCTTGTGCGGGTCCCCGTCAATTCCTTTGAGTTTCAACCTTGCGGTCGTACTCCCCAGGCGCAGTGCATACTGCGTTTGCTGCAGCACTCATGGCGGGAATCCCCCAAACATTTAGCACACAGCGTTTACGGCGTGGACCCCGAGGGGATCCTACCCGGGAGGCCTTGT
+
GFECFEFCEFGGGFGFFEGGG8FCG<,6<F,,;6@+CFEF8ED,CFFFFC96C@FC,CFFG<FCFFG?,,6,5C<FGEGCF,@<<,9FGE9==:F64:>,4,>==,AF,@A49>FG?F+EDDD?C6C=D,>,+@B8@==??C++6<=31+6ED,DECAD7;D50*05=AD)):5>)E:**;)884)0-/6**/9*11*55-:>*1>@E73(06.1)13((,,4(().8*>)(4:*)-.--)/.,,(.(-8(-(.(((-4(,(4((,((,26(((-())).((((((-(().)-
@M00689:251:000000000-CJTJ5:1:1101:25252:5377 2:N:0:5
CGACAACCATGCAACACCTGTCACTTTGTCCCCGAAGGGAAAATCCTATCTCTAGGATGGTCAAAGGATGTCAAGACCTGGTAAGGTTCTTCGCGTTGCTTCGAATTAAACCACATGCTCCACCGCTTGTGCGGGTCCCCGTCAATTCCTTTGAGTTTCAACCTTGCGGTCGTACTCCCCAGGCGGAGTGCTTAATGCGTTTGCTGCAGCACTGAAGGGCGGAAACCCTCCAACACTTAGCACCCCTCGTTTCCGGCGTGGCCTACCAGGGTATCCAATCCTGGCTTGCCTGTTT
+
GGGGGGGGGGGGGGGGGGGGGGGGGGGGGGGGGGGGGGGGGGGGGGGGGGFGGGGGGGGGGGGGGGGGGGGGGGGGGEGGGGGGGGGGGGGGGGGGGGDGGGGGGGGGGGGGGGGGGGGGGGGGGDGGFGBFDGEGGGGGGGGGGFGGFGGCADGGFFGFFFFEB*===DFBFFF===9DFFFFFFF>=BE58@*>?C==@2,);43;@=,()(7;E@;2(34>2:BF*954057<AB><9*)(-((3(-4:).(443,(((.,47?).(8:())).5)(,6320((((.)).)-
@M00689:251:000000000-CJTJ5:1:1101:17852:5390 2:N:0:5
CGACGACCATGCATCACCTGTACACCAACCACAAGGGAAACTACATCTCTGCAGCGATCTGGTGTATGTCAAGCCCAGGTAAGGTTCTTCGCGTTGCATCGAATTAATCCACATGCTCCGCCGCTTGTGCGGGCCCCCGTCAATTCCTTTGAGTTTTAACCTTGCGGCCGTACTCCCCAGGCGGGGCGCTTAATGCGTTAGCTACGCCACAGAGGCCGTGGAAGACCCCTACACCTAGCGCCCACCGTTTACGGCATGGATGACAGGGGAAACAAAACCGGGGGGCTCGGTCCAG
+
GCB@CCGGGDCFCF<A<FG<EFGGGCGGGGFGGGGGEGGGGGGGGFGGFGGGGGGGGFGGGGGGGGGGGGGGGGGGGGGGGGGGGGGGGGGGGGGGGGFGGGGFGGG9FFGGGGG@EDGGGGGGGGGGGGGGGGG>CEDC88>FFAFGFGFGGECFFGGFFF5=EFFFABADDD6=46<D)(6@B191(((8A2AFFBBF0)6>70((-,48:?6?2>BF><2:(82:<*83>(22.4?F6592:(41(2(5(8(((.40)).-5),3((((4,80(((-3(((3((,((,(())
@M00689:251:000000000-CJTJ5:1:1101:11754:5480 2:N:0:5
CGACAGCCATGCAGCACCTGTACACCAACCACAAGGGAAACTACATCTCTGCAGCGATCTGGTGTATGTCAAGCCCAGGTAAGGTTCTTCGCGTTGCATCGAATTAATCCAAATGCTACGCCGCTTGTGCGGGCCCCCGTCAATTCCTTTGAGTTTTAGCCTTGCGGCCGTACGCCCCAGGCGGGGCGCTTAAGGCGTTAGCTACGCACACGAGGCCGTGGAAGACCCCAACACATAGCGCACACCGTTTACGGCAGGGCGAACGAGGGGAACGAAACGGGGGGGGCAGGGGACG
+
F=:@@CCC<6CC@FFCCEE<@@F<CCFFFCFGGGGDCFFGGEF<F@E,<FEEGGCGGGGGGGFGFFFFFFFGFG<FGEFFFEFGFF??AEGGGBFFEEF;EFG,,EF9CEF8FE=>4,6@=EEECEGFGGGGGGC8E==6=D@=+D9@FFDFG=,=;DFFAAC@@BFF58:@>)))*/8DFB=216(79608A))(4(14<::62--((-(-393(-4-441<24.:<**)(-3*).6)41)43,-2.((-.2:(,(44((((-(-49,-((((-44((-(-(-70(,(((,((,
@M00689:251:000000000-CJTJ5:1:1101:25794:5505 2:N:0:5
CGACGGCCATGCAGCACCTGTGTGCACGCCCTTTGCGGGAAGAAGTCCATCTCTGGAAATCGCCGTGCCATGTCAAACGCTGGTAAGGTTCTGCGCGTTGCTTCGAACTAAACCACATGCCCCACCGCCTGTGCAGGCCCCCGTCAATTCCTTTTAGGTCTAACCTTCCTGCCGTCCTCCCCAGGCGGATAACTTAAAGCGTTCGCTGCGCCACTAGTGAGTAACCCCCCTACCGGACGCCCTTCATCGTTTACGGCGTGGTCCACCGAGCTATCTCATCCGTCCCGCTCTTT
+
GGGGGGGGEFGGG<FFGGGGGC@<<6E<+C++,;@6@7@@68,CEC6C,9C<@,,,6,:,C,@,:FE,FF9<9F,:B5?C,?FGCG985,C,,C:EGG+=C9E,+A=,?F=F,>ED?,DF,1@6+6=6++6,,@33,=0C767:;*0=9++<EGC,7,2+?+3:5>*))*1::4-)1(+8A?D@B9=6((/;3)6)7)9;2;?(39119(,-4((5245<).)4-..1))02(4)(((-(-0-(4,4-((.((41031(((-.)..4((((()).))).).((((((,((,))
@M00689:251:000000000-CJTJ5:1:1101:16793:5637 2:N:0:5
CGACGGCCATGCATCACCTGTACACCAACCACAAGGGAAACTACATCTCTGCAGCGATCTGGTGTATGTCAAGCCCAGGTAAGGTTCTTCGCGTTGCATCGAATTAATCCACATGCTCCGCCGCTTGTGCGGGCCCCCGTCAATTCCTTTGAGTTTTAGCCTTGCGGCCGTACTCCCCAGGCGGGGCGCTTAATGCGTTAGCTACGACACAGGGGACGGGGAAGACCCCAAACACTAGGCGCAACCGTTTACGGCCAGGGAGACCAGGGGAGCTAAGCCGGGGCGCGCAGGGACG
+
GCEFCDFGDCEEA<FFFFG@FFGGGGGGGGGGGGGFGGGGGGGGGGGGGGGGGGGGGGGGGGGGGGGGGGGGGGGGGGGGGGGGFGFCFGGGGGGGGGGGGGGGGGGGGGGGGGGGGFGEGGEG7EGFGGGGGGGGGGDGC>EGGFDFFFFFCFFEFAFFFBE@EAFFAB=D97=>C@GDF99>FF09(06:<<<21,8?B994)411((43((-,3((76(,2(3<0**)((.72(,,(()(4(,-,80()-4(-(4:0((((,.3:?1;,(()6,.((-3,,,,39(-((,,,
@M00689:251:000000000-CJTJ5:1:1101:22010:5949 2:N:0:5
CGACAACCATGCACCACCTTGCTTTGTGTCCCGAAGGAAAGGCTCATCTCTGAGCCGGTCACGCGCATTCTAGCCTAGGTAAGGTTCCTCGCGTATCATCGAATTAAACCACATGCTCCACCACTTGTGCGGGCCCCCGTCAATTCCTTTGAGTTTCCCTCTTGCGAGCGTACTCCCCCGGTGGGATACTTATCGGTTTCCCTAAGCCACGAACAATCCTTAGCTCGCAGCGCGCATCCAGCGTTTACGGCGTGGACTACCAGGGGATCTAACTCCGGCCTGCCCTGCCCTGTAT
+
GEEFFGGGGGGGGGGGGGGFGGGGGGGGGGGGGEGDGGGGGFGAGGGGGGGGDGFGGGGGGGGFGG>GGG9FFGGGGFGGGGGGGGGGGGGGGEEDGFGGGGGGFGG<AFFGFCFF,=DCFGGG@ED;,@48CEGGGG+==C7CD8F;C?8:DCFCF,=5FAA==)1=>=BDF)*.A=)889(8>0=8EC35))(:;D;EC<EF8436639(7>;(<:(.5-)6).41/9;1(3)4((5).9(,,(-)((3,--120)(.1))((3(((-).6).,-12(,((((,((((.()))
@M00689:251:000000000-CJTJ5:1:1101:16694:5951 2:N:0:5
CGACGACCATGCACCACCTGTACACCAACCACAAGGGAAACTACATCTCTGCAGCGATCTGGTGTATGTCAAGCCCAGGTAAGGTTCTTCGCGTTGCATCGAATTAATCCACATGCTCCGCCGCTTGTGCGGGCCCCCGTCAATTCCTTTGAGTTTTAGCCTTGCGGCCGTACTCCCCAGGCGGGGCGCTTAATGCGTGAGCTATGACACAGAGGCCGTGGAAGACCCCGACACCAAGCGCCCACCGTTTGCGGGATGGAAGACAAGGGGAGCGAAACCAGGGGACTCGGTGCCG
+
GCCCCEFGDFGGDGFFFGF@FEFGFFGGGGEGGGGGGGGGGGGGGGGGGGGGGGGGGGGGGGGGGGGGGGGGGGGGGGGGGGGGGGGGGEFCEGGGGGFGGGGGGGFFFFGFE8FGDFFGGGGGECFGGGGGEGEECEDADGECFFGGFGGGGGCG?CFFAFEEE=55>A9@>)92A@FGF=@6:>9>79B6A<A49:(4:8636<B<-.4::>?:0>19>?<03(34*)0(497(.4(3()4?(3411((.49(,(43().41(.8::(4(-(,40(,(,4(((((,-,(,(((
@M00689:251:000000000-CJTJ5:1:1101:16025:6022 2:N:0:5
CGACGGCCATGCATCACCTGTCACTCTGTCCCCGAAGGGAAAGCCCTATCTCTAGGGTTGTCAGAGGATGTCAAGACCTGGTAAGGTTCTTCGCGTAGCGTCGAATTAAACCACATGCTCCACCGCTTTTGCGGGCCCCCGTCAATTCTTTTGAGTTTAAGCCTTGCGGCCGTACTCCCCAGGCGGAGTGCTTAAGGCGTTAACTGCAGAACTAAGGGGCGGAAACACCTGAACACAGAGCACTCATCGTTTAAAGAGGGGAAGAACAGGGTAACAAAACAGGGCGGGCCGGGAG
+
GB@CEDFFEEFFCGDFFGGAFFFGFGGGGG<EFGGGGGGGGGGGCFCGFGFGGGGGGGGGGGGGGGGGGGGGGGGGGGGGGGFGGG?FGGGGGGGGGGGGGGGGGGGGGGG?FGGFGG@FFFGFECEGGGGGGEGGC6=EDGE>DF@CFGFCGGEFCCDFFFFFF9:AA)7=@>@(=(9CF=B1:9@;2@EC)7>);891(4:<9>7A7)(4)54.3:917;1>;1(,9*).43:3((.4(02)(4544(((4)).)4(822((.2.1343(.(,)53((((.-((,(-(4(((2
@M00689:251:000000000-CJTJ5:1:1101:12739:6043 2:N:0:5
CGACGGCCATGCATCACCTCGCTCCCCACGCCTTGCGGCAGAGCCGTATTTCTACCGATGTTGTGGGACGTTCAGCGCAGGTAAGATGCTTTTCGTGGCTTCCAAGTAGCCGACGAAAGCCCCCCCGATTTCGGGGGGCCGTCAGTTTCTTTGTGTTGTTCTCATTCGACCGTACGACCCCGGGGGGACGGACTCGTGGTGTACTGACCCACAGAGGTAGGGCACCGAGAGACAAGAGGAGGGACCACCGAGTAGAGCGCGGACGCACGGAGAAGAACGACAGAGAAGAGCACGG
+
6++6+:6@@<EE9<,,,;,,-+8,7C@,8++,68;CC++++,:C,+,6@FFEEFD<@,+,:<::,8BE,4,,4B,,++++4:,5,,,,,,,,9,>A+++,6,,,,,455,C++++3@88,6+68+3*****,,154*1)*))*1*1***00+0+*22**)**)))).-)((,((-(2-7>)((((41(,-((,((((((-,.)).:2((((((.((()))-(,((((-5))-.3*(((,.(0((((-(((((,()).)4032((,((((-(--(((,((2(4(.(.((..()((-
@M00689:251:000000000-CJTJ5:1:1101:22158:6111 2:N:0:5
CGACAGCCATGCACCACCTGTACACCAACCACAAGGGAAACTACATCTCTGCAGCGATCTGGTGTATGTCAAGCCCAGGTAAGGTTCTTCGCGTTGCATCGAATTAATCCACATGCTCCGCCGCTTGTGCGGGCCCCCGTCAATTCCTTTGAGTTTTAGCCTTGCGGCCGTACTCCCCAGGCGGGGCGCTTAATGCGTTAGCTACGACACAGAGGCCGTGGAAAACCCCTAAAACTCAGGCCCACCGTTTACGGGATGGACTACCAGGGTATCTAAACCTGGGAGCCCGTGACCG
+
GEEEGGGGFFGGGGGGGGGCFDGGGGGGGGGGGGGFGGGGGGGGGGGGGGGGGGGGGFGGGGFGGGGGGGFGGGGGGGGGGGGGGGGGGGGGGGGGGGGGGGGGGGGGFGGFGFGGAFGGGGGGGGGGGGGGGGEGGGGGDG69FFGGFGGGGGGDGGGFFFFFEAA8ABAFDBC=GDGGFDFFFFFFFFF<BAFFFB1:?<4:46((-11<:??1<9;69(5)(.84C*81))2,))).()-44142?:6)-4((--4,.)5(1),2<(.).).4),(((40.,(-(((-(()(
@M00689:251:000000000-CJTJ5:1:1101:14683:6186 2:N:0:5
CGACAGCCATGCAACACCTGTACACCAACCACAAGGGAAACTACATCTCTGCAGCGATCTGGTGTATGTCAAGCCCAGGTAAGGTTCTTCGCGTTGCATCGAATTAATCCACATGCTCCGCCGCTTGTGCGGGCCCCCGTCACTTCCTTTGAGTTTTAGCCTTGCGGCCGTACTCCCCAGGCGGGGCTCTTAATGCGTTAGCTACGACCAAGAGGCCGTGGAAGACCCCCAAACCTAGCGCCCAACGGTTACGGCAGGGACGACACAGGGAACGAAACACGGGTACACAGTAGA
+
G>:CFEGGFCFD<@C<@FF<FFGGGGGGGFGGGGGGDFFGGGGGGFGFGGGGGGFFGFFFGGFGGGGGFDEEFGGGGFGAFGGGGGGGGFCEGGGGFCFGEGGGFGGDFFFGGFEGDGG>===?8CEFDFGGGEC6@EDCDD+?9?FGFGCGGFGAD;?FA5C55@BB)84>A)62CAFGFF5/.43((52>A<A<6::BF<)6<030((,((.4((349>B47?1((1)0(:,>(4>02651((48(-(28:B(((-3(-(4((((4((((4(41(4((-7(-(,))).))-)
@M00689:251:000000000-CJTJ5:1:1101:14684:6205 2:N:0:5
CGACAGCCATGCAACACCTGTACACCAACCACAAGGGAAACTACATCTCTGCAGCGATCTGGTGTATGTCAAGCCCAGGTAAGGTTCTTCGCGTTGCATCGAATTAATCCACATGCTCCGCCGCTTGTGCGGGCCCCCGTCAATTCCTTTTAGTTTTAGCCTTGCGGCCGTACTCCCCAGGCGGGGCGCTTAATGCGTTAGCTACGACACAGAGGCCGTGGAAGACCCCGACACATAGCGCCCACCGCTGACGGCATGGACAACCAGGGGATCAAATCCAGGCTGCAGAGGCC
+
G=@FGGGGCEEFCGGFDFGGGGGGGGGGGGGGGGGFDCEEFGGGGFGDFGGGGCFF:FFGGCGGEFGGGFGDFGGGGFGFFFGGGGGGGGGGEFG@FFCGGFFGGGCFGG98?ECD=EGGGD8EGEEG?FEGGGGGEEGCGGGGGBFGFG+3DFGGGA6BAFF>EAFF9>=AFBEEGDG4AB222:@9(401))):22:14<<>?:(,(484??B??94911<((42051891(*).-)((746??1(((-4(44((.2,5),(-34?312((,)6))().((,,((()--((
@M00689:251:000000000-CJTJ5:1:1101:13458:6240 2:N:0:5
CGACAACCATGCAGCACCTGTACACCAACCACAAGGGAAACTACATCTCTGCAGCGCTCTGGTGTATGTCAAGCCCAGGTAAGGTTCTTCGCGTTGCATCGCATTCATCCACATGCTCCGCCGCTTGTGCGGGCCCCCGTCAATTCCTTTGAGTTTTAGCCTTTCTGCCGTCCTCCCCAGGCGGGGCGCTTCATGCGTTAGCCACGACCCAGAGGCCGTGGAACACCCCGACACCGAGCGCGAAGCCTCTACCGCCCTGAGTACGAGGGTCACCAAGACAGAGGACAGCACTAAG
+
F++@@CEGC9@,6,EFCEC8@<FEFE,<@@FGCE<,,C<CFFGGGFGDFG@F9FG+6BFCB<@ED9C<9E,CADFGGEF,A@<E5CFFGEG>+844@59=C,@CE,,9F:<BFGEF,@A=ECE@4@6@DGBEDEEGGGC1=+6+?DDC95=,33@@9@0BA8**0;A9*:))008@C>>C?=49=929B06(625494-,4<3)(41((,4.2:61(,4(((.(.,(-))0,61*((,2(-)((((.((,.6)31((-((...6(--(((((,))4.34((.((((,,3((,).)
@M00689:251:000000000-CJTJ5:1:1101:13440:6243 2:N:0:5
CGACAACCATGCAGCACCTGTACACCAACCACAAGGGAAACTACATCTCTGCAGCGATCTGGTGTATGTCAAGCCCAGGTAAGGTTCTTCGCGTTGCATCGAATTCATCCACATGCTCCGCCGCTTGTGCGGGCCCCCGTCAATTCCTTTGAGTTTTACCCTTTCGGCCGTACTCCCAATGCGGGGCCCTTCATGCGTTAGCGATGCCACAGAGGCCGTGGAAGCGCCCTACCCCTCACGCCCATCCTTTCCGGCTTGGCACACGAGGGGTACCAACACGGGGCGAGCGGTACC
+
GGGEGGGGDEFGGGGFGGGFGGGGGGG@FGFGGCCFDFCGGGGGGGGGGGGGCFGD7EFGGGGFGAFGEG,:BFGGGGGGGFGGGGGGGGGG@GG+@EAFCC8BD,ACFFGGGG@FEE+@EE=C8CDF@FGGGGEGEG>6@++==FFGFC7DEGC@57+;CF5=*)18:5==5-:)=)**;;==>9((,/(()).),/6,/7.(((()),(((,48227,4().2(-(9)83((/-(((,4)-:(,().6<)-(((-430.4(.(--70(-:)624((-(4,((,((((((,--
@M00689:251:000000000-CJTJ5:1:1101:12404:6261 2:N:0:5
CGACGACCATGCAACACCTGTACACCAACCACAAGGGAAACTACATCTCTGCAGCGATCTGGTGTATGTCAAGCCCAGGTAAGGTTCTTCGCGTTGCATCGAATTAATCCACATGCTCCGCCGCTTGTTCGGGCCCCCGTCACTTCCTTTGAGCTTTAGCCTTGCGGCCGTACTCCCCAGGCGGGGAGCTTCATGCCTTAGCTACTAAACACGGGCCGTTGCAGACCCCTCCACCCAGCTACACCCGTTTACGGCCTGGCACACCAGGGTACATCATCCTGGATCACTTGGGGCG
+
GGEC@C6+@FFGG<E<BB8@ECEFGGDEG8CF@F88FFCEGGGG@AFFGGGGCFGGCCFGGG<@FEFDGGGG,EGGGFGGG9EEFGFAEA=@7FECC,@D64@EFFCCC@FG:E,9@@D86CCC8@?,,,6@E=CC>E+AGG+CG5DF++=DF,@,=,8CF8@):@=9A):94)*04:>D)/(8(...3(.).62.))634.))))))).)(,(-,3((380<2613(1*)(.(>(,((.)/,((29B?:(6((2(380:().((-((((().)..46)2)3())(())))(-((
@M00689:251:000000000-CJTJ5:1:1101:12416:6279 2:N:0:5
CGACGACCATGCAACACCTGTACACCAACCACAAGGGAAACTACATCTCTGCAGCGATCTGGTGTATGTCAAGCCCAGGTAAGGTTCTTCGCGTTTCATCGAATTAATCCACATGCTCCGCCGCTTGTTCGGGCCCCCGTCAATTCCTTTGAGTTTTAGCCTTGCGGCCGTACTCCCCAGGCGGGGCGCTTAATGCGTTAGCTACGACACAGAGGCCGTGGAATCCCCCTACCCCTAGCGCCCCCCGTTTACGGCATGGCCCACCCGGGTAACCACTCCTGGTCGCCTCTGCCC
+
GGGGGGGGGGGGGAEFBFE@FGGGGGFFGCFFAFCEEE,CFGGGFGGGGGFGDFF7@CFFGGGGFCGAFGFCFFGG8@<F5CFCGFGCEEDF@FG+AECG8=,@F,=<9CFF8EEFGGG>EGCGGG=@,4>C+=CEGGG=DG+==FGGFG?,DFGGGFCBFFF5:8:@A=A95=C@GF4;*:9=6;@02>?B-::9BF?B0<2)4(29(4:8(5<BF9((((.))..291)(38F:124((89(4438::?F6(4((,30(,,(3--7111()).,(,())((.(486(()).(
@M00689:251:000000000-CJTJ5:1:1101:20241:6293 2:N:0:5
CGACAGCCATGCACCACCTGTACACCAACCACAAGGGAAACTACATCTCTGCAGCGATCTGGTGTATGTCAAGCCCAGGTAAGGTTCTTCGCGTTGCATCGAATTAATCCACATGCTCCGCCGCTTGTGCGGGCCCCCGTCAATTCCTTTGAGTTTTAGCCTTGCGGCCGTACTCCCCAGGCGGGGCGCTTAATGCGTTAGCTACGACACAGAGGCCGTGGCAGCCCCCTACACCTAGCGCCCACCGTTTACGGCCTGGACTACCAGGGTCTCTACTCCTGGCTGCCCTGTCCT
+
GGGGGGGGGGGGGGGGGGGGGGGGFFFCGGGG8C@DC<FGGGGGGAFGGGGGGGGG7FGGGFGGG<<<CFE,AFCFFEFGDF@FGFGFGGGEEGG=F<FGE==@E,EAFFCFBF9EDFG8EE>EBC1D,@+C+@CCCE=@D+1=FFFGFF:,@=EFGC?@FFF5@>B>8=55@=EECA7*/522(69;FFF:<<AA1(4(49<>B:<>472320(:<432>08?(46:C))43:F?05:;9D>1:66?<03<(-9-18:(..488?)((,(4:A4)))..)(4:(,(4:(.8:)
@M00689:251:000000000-CJTJ5:1:1101:18024:6325 2:N:0:5
CGACGGCCATGCATCACCTGTGTTCGCGCTCCCGAAGGCACTTCCCCCTTTCAAGGGAATTCGCGACATGTCAAGCCTTGGTAAGGTTCTTCGCGTTGCATCGAATTAAACCACATGCTCCACCGCTTGTGCGGGCCCCCGTCAATTCCTTTGCGTTTCAGCCTTGCGACCGTACTCCCCAGGCGGGATGCTTATCGCGTTAGCTACGGCACAGCCGGCTTGGGTCCCGGCTACCCCCCACCTCCCCCCGTTAGGGCCTGGACTACCCGGTTATTCTATCCTGGCTGCCCCTCT
+
GGGGGEGGGGGGGGGFFGGGGGGGGDG:FGGGGE:CCCFFGGGGGGGGGGGGEFGGDGGGGGGGG7FEGFGGCC@FGGGFFGA<EEFEGGGGGGGGGCEDFG>>EEG9C4FGGGFG?EGGGFGG@GEEFG8A8++@EGGG5CEC*BFGFGCFD,8?DGG9BBDFEEB>(5>@?;@6C@GG41;<6:>09(4<D9AB1:(422(4--)((-(-(48:B02>B61(3(.1<)86?1712(2((53::1,(((-1(47?00(4((43244(((((4)))--)6>2<,(4(4((((((
@M00689:251:000000000-CJTJ5:1:1101:18883:6354 2:N:0:5
CGACGACCATGCAACACCTGTACACCAACCACAAGGGAAACTACATCTCTGCAGCGATCTGGTGTATGTCAAGCCCAGGTAAGGTTCTTCGCGTTGCATCGAATTAATCCACATGCTCCGCCGCTTGTGCTGGCCCCCGTCAATTCCTTTGAGTTTTAGCCTTGCGGCCGTCCTCCCCAGGCGGGGCGCTTAATGCGTTAGCTACGACCCAGTGGCCGTGGACACCCCCTACCCCTACCCCCCACCGTTTACCGCATGGCCCCCCAGGTTTCCCAATCCTGGCCGCTCTGACCC
+
GGGGGGGGEGGGFGEEFGGGGGGGGG<FGFCGEF?F,EEGFGGGGFGGGGEFFEFCGGGGGAFFGFGGFGGFFGGGGGGGCGGFGFGGGGFDGGGFG<FG8DCGGFFFGGGFCF@F,@FCEGEGEG6F,@,@,@8DEG6EG6+DFFGGFG==8DDFGDDFAF=):A>=5@A):@==GF>7*:)/(361;1:(44.624-2-64<?((7(7<(,)((8(4,,82).(717).4(498:(1(,<9>>0(.(4:B),7(,((,(,(,,2(-).)))))((,(.),(((-(4(.)),(
@M00689:251:000000000-CJTJ5:1:1101:8330:6367 2:N:0:5
CGACGACCATGCATTACCTGTACACCGACCACAAGGGGGCACCCATCTCTGGATGTTTCCGGTGTATGTCAAGCCTTGGTAAGGTTCTTCGCGTTGCGTCGAATTAAGCCACATGCTCCGCCGCTTGTGCGGGCCCCCGTCAATTCCTTTGCGTTTTAGCCTTGCGGCCGTACTCCCCAGGCGTGGCACTTAATGCGTTAGCTGCGGCCCGGCCGACGTGGAATGTCGCCCCCACCTATTGCCCCCCGTTTCCGGCGTGTGCACCCACGGATTCTACCTCTTGGTGCCCTGGT
+
GGGGGGGGGGFGGGGGGGGGGGGGGGGGGGDGGFFGDDGGGGGGGGGGGGG@EFFFGGGGGCGGGGGGGGFCCFGGGGGG,CEGGGGGGGGGGGGGGEGG6BFFFEGAFCFGF>EGFGGEGGCG@EGF8EBE6EEEEGG7DG*=FFGGFC@,*;CEGGGFFFF3@BBF>;((,/6;=;>CF@@362>(8:?)44):1341(464:90((((-(40(4961:3)4).).*9)(-(1((()))0.)(412(,4))(,,444(())-2(((-,((())))))).).).(-(((((.
@M00689:251:000000000-CJTJ5:1:1101:8346:6379 2:N:0:5
CGACGACCATGCATTACCTGTACACCGACCACAAGGGGGCACCCATCTCTGGATGTTTCCGGTGTATGTCAAGCCTTGGTAAGGTTCTTCGCGTTGCGTCGAATTAAGCCACATGCTCCGCCGCTTGTGCGGGCCCCCGTCCATTCCTTTGAGTTTTACCCTTGCGGCCGTACTCCCCCGGCGGGGCCCTTAATGCGTTAGCTGCGGCACGGACACCTTGGCATGTCGCCCACACCTACGTCCCACCGTTTACCGCGTGTCCCACCCAGGATACCAAACCCTGCCTCGCATGTC
+
GGGGFGGGGGGGFGGGFGGGGGGGGGGGGCGGCGGG,CFCFGGGGGGGGGGECGGGGGGGGGGGGGGGGGAFFGGGFEEFGGG8?FFGGGCFGGDGEGGEC8DEDAG<FFGFGF9E=DFGGGGGG>+@,@CGCCECGG*@C9EGGFGGFGDC5,DFDD**;;>5>((/59:6;3C;E;38546(136911:?>49<B?<(,).4(3(4(9,2(421(()).()).6-.*97(-(1323(((),4<<:0(-5())-((-7(()).(-((((())))))(,(-(,((),(((((.)
@M00689:251:000000000-CJTJ5:1:1101:5571:6472 2:N:0:5
CGACGGCCATGCAGCACCTGTGTTCGCGCTCCCTAAGGCACTCCTCTGTTTCCAGAGGATTCGCGACATGTCATGTCCTGGTAAGGTTCTTCGCGTTGCCTCGAATTAAACCACATACTCCACAGCTTGTTCGGGCCCCCGTCAATTCCTTTGAGTTTCAACCTTGCCACCGTACTCCCCCAGCCGATTGCTTATCGCGTTCGCTTCGGAACCAGCGGATTGGGTCCCGAACCCACCCACCACTCACCGTTTAAGGCCGGGTCTCACAGGGGGTTATACCCTGGCTGTCGCGT
+
GGEGGGGGEGGGGFGCGGGGEF<@FF+@CBFGGCDFCGGFGEE,@F,C@<FG9C<<<7E<9,@FGD7+,C6:E,5,CFFFGF9B98AD?AF@+@CCFF6,49+=8AD<5EAF?88B9836@EG,,42@,6,@=C68CEDED++3=+<:BDFGG:;FCF9+++3:=*))308=5)7),0C?4)5)(8((((.*0**9(/(,((/,((((/(((/,((41((,((3(((.)*)-((*41((((.(((.((-434-))),(((,(((-).)),((--1())-),.((((((.(-(-
@M00689:251:000000000-CJTJ5:1:1101:5588:6478 2:N:0:5
CGACGGCCATGCAGCACCTGTGTTCGCGCCCCCTAAGGCACTCCTCTGTTTCCAGAGGATTCGCGACATGTCAAGTCCTGGTAAGGTTCTTCTCGTTGCATCGAATTAAACCACATACTCCACCGCTCGTGCGGGCCCCCGTCAATTCCTTTGAGTTTCACACTTTCTACCGTACTCTCCAGGCGGACTGGTTATCGCGTTAGCTGCGCCACCATCGGGTTGGGAACAGCTCCCCCCAAGCACTACTCGTTTAGGGCCTGGACTCACCAGGGAGCCAACCCGGGGTGCTCTTG
+
FFGGGGGGGGGGGGGGGGG8FD;CE@FE7+@F@FDEFGDFD@8EFGGGGFGGAF,,E,6B<6BC+8>+,B,<,,9ADC95A,A9<BFAFFFC,CFD:<8D;@+>>4A<<,5=,@@8ED?=8=DGCE6+6CC+C+C>4@C@D=7;3B+2?+5=,3@,?DF+++07*19**2*-:)5(=*891(05901((((/))75(6:(.(,7<A?>2,3,(.2(-1(.(((((.((2*/)((9(73,4(7()),)),.4((6)4(4,-(..5().(),-(((,-(((((((((((236<))
@M00689:251:000000000-CJTJ5:1:1101:5581:6495 2:N:0:5
CGACGGCCATGCAGCACCTGTGTTCGCGCTCCCTAAGGCACTCCTCTGTTTCCAGAGGATTCGCGACATGTCAAGTCCTGGTAAGGTTCTTCGCGTTGCCTCGAATTAAACCACATACTCCACCGCTTGTGCGGGCCCCCGTCCATTCCTTTGAGTTTCACACTTGCGACCGTACTCCCCAGGCTGATTGCTTATCGCGGTAGCTGCGGCCCACTCGGATTTGGTACCGTACACCCCAACCCATAGCCGTTTAGGTCCGTGTCAACCTGGGTAGCTAACTCAGGCTGGCATGGTT
+
GGEEFGGEGGGGGGGEGGGGFGGGE,@C@FCFGFGG,,F<FF?<<F9CAF,<,@F,CFFBD@,F:C@F,EFF<?EFEEF<=C?EA,AFCFE9=+>FGGD,,@8CFDC?FEFGG@8,6=+=@?88>=1=1D8A?E68CCCED:C*9+B7972:,,@EGF7FFA:>=*1//5:2-2((4(;5A=0=(=/)9;<EE?)63/((.,/))/((((((-((.,:7<1.554))6*1)-()*(-(((,)((.)))-(-3()).)56(4(46)-((((-.)().)6(.).)(((.((()(,-)
@M00689:251:000000000-CJTJ5:1:1101:6906:6641 2:N:0:5
CGACGGCCATGCAACACCTGTGCGCACGTCCCTTGCGGGAAGAAGTCCATCTCTGGAAATCGCCGTGCCATGTCAAACGCTGGTAAGGTTCTGCGCGTTGCTTCGAATTAAACCACATGCTCCACCGCTTGTCCGGGCCCCCGTCAATTCCTTTGAGTTTCCGCCTTGCGACCGTACTCCCCCGGCGCAGGACCTAACGCGTTAGCTACGGGACCCACCCCGAACGGGTTGCCCCCCAAGTCCCTCTGGATTTGGGCCATGACTCCCAGGGTTTCCAATCCTTGCCGGC
+
GB+@@F@@FFAEE,CCFEGFGFGGD:FGGGGGGGFGGCCFE7EFGGGGGGGFGGGDFECEFCGGG@:FGFF@FG9F9FFGC7:F9EEFFGGGGGCGDFGDEGFGCDFGDFF9=FEF8FC?DGGGGG+@CCEF,@@EGEGCDCGDG579@FGGFGC,;FGFF9>=A5A3>@BFBF@(CDGG4;((.301(36(4(.32?:>369?BF9421((-4(212?(6(4(1(4-/7)(.456;(-,67A)).(.))-5).)(3((())).),:(),(,((.).-)(,6))(((((
@M00689:251:000000000-CJTJ5:1:1101:18951:6692 2:N:0:5
CGACAACCATGCAGCACCTGTACACCAACCACAAGGGAAACTACATCTCTGCAGCGATCTGGTGTATGTCACGCCCAGGTAAGGTTCTTCGCGTTGCGTCGACTTAATCCACATGCTCCGCCGCTTGTGCGGGCCCCGTCAATTCCTTTGAGTTTTAGCCTTGCGGCCGTACTCCCCAGGCGGGGCGCTTCATTCTCTCGCTACGACCCAGCGCCCGTGGAACCCCCCTACCCCTCTCCCCCACCGTTTCCGGCCTGGCCTCCCCTGGTCTCCCATCCTCTCCCCCCTTCTCATT
+
GGGGEGGGGGGGGFEFGGGGGGGGGG@CFG@F<<6CCDEFFGEGEEGGGGFGCFFF:FFGE<FGG,EFFG<,8FGG@<FFEAECFFGGGG7FEGG@FFGG6C+>E=4EFG9E,E>EDFG+AE+C=E=E8E+3=CEGECDG6+@FGFGGF?++EDCF;4DAFF)=85>B2:)>5@EFG:**?20((2(-9?0<9)6-:4)-((-7,,41986(((,3(--(-8(((22>)*0(4<31(42:FF(6<(,4:0<4,9((,((().4(((((.6))),,.3:5)),(.-(-((()))))
@M00689:251:000000000-CJTJ5:1:1101:9060:6776 2:N:0:5
CGACGGCCATGCAGCACCTGTTTTCAAGGTCTAGTAAACTAGACACTCCGCTATCTCTAGCAGATTCTATCAATGTCACGCCTAGGTAAGGTTCTTCGCGTATCTTCGAATTAAACCACATGCTCCACCGCTTGTGCGGGTCCCCGTCTATTCCTTTGAGTTTTAATCTTGCGACCGTCCTCCCCAGGCGGAATGCTTACTGTGTTAACTGCATTACTGGAGTGCCAAGCACCCCAACAACTCGCATTCCTCGTTTCGGGCGTGTCCCACCCGGTTCTCTAATCCTGGCTGCT
+
GGGGGGGGGGGGGGF<FFGGGGGGGGDAEGGGFAGGGGGGGGFFDGGGGGGGEGGFGGGGGCF,CEGG9FGEBF@FGG,,BFFE?FF95CEGFGGGGGE>E+BFGGGD@,FF,ECGGGGFGFGFGG,D=CCEGFGCFG8EDGGGGEDGF+D=FGGFGCFD@FDF>0CEFFCC>5=A7:*<@E5@>24599=((664CE*)8>C4CF<E<E<@ACFFE?53((//)7>)>C)62;C;(111:))(,((--..6(4?3)-199(31,())41<(47((()))6)).5:A0.,-8:
@M00689:251:000000000-CJTJ5:1:1101:10108:6794 2:N:0:5
CGACGACCATGCAGCACCTGTCACTCTGTCCCCGAAGGGAAAGCAGTATCTCTACTGTTGTCAGAGGATGTCAAGACCTGGTAAGGTTCTTCGCGTTGCTTCGAATTAAACCACATGCTCCACCGCTTGTGCGGGTCCCCGTCAATTCTTTTGAGTTTCAGCCTTGCGGCCGTACTCCCCAGGCGGAGTGCTTAATGCGTTAACTTCAGCACTAAGGGGCGGAAACCCCCTAACACCTAGCCCTCATCGTTTACGGCGTGGACTACCAGGTTATCTCATCCTGGCTGCCCTTT
+
GGGGGGGGGGGGGGGGGGGGGG<FGGGFGGGGGDCFGEG?<CCFFCF<FGFGG9FGGGGDGGFFE9@EFFGG9EFCFGGF8FEBECGGGGGGFGEGGFGGGG=88FGDA4FF8EFGCGGGGGGGCEGGGGCG8C>CEGGG6DGD8EGGFGGGG6EFGGGFAFDFF@E5:8@=>8ADGEGGA25>A=55>2@CE36C7CBFFD0;<EF7)73=;)438809>96;9831CD>?<B*::072:)42?6)4:BF<(.213313(-:22::0.4))))-))))...4(.(,,((((.
@M00689:251:000000000-CJTJ5:1:1101:14010:6929 2:N:0:5
CGACAACCATGCACCACCTGTCTCACGGTTCCCGAAGGCACATTCTCCTCTCTGAAAACTTCCGTGGATGTCAAGACCAGGTAAGGTTCTTCGCGTTTCATCGACTTAAACCACATGCTCCACCGCTTGTGCGGGCCCCCGCCACTTCATTTGAGTTTTAACCTTGCGGCCGTACTCCCCAGGCGGTCGACTTAACGCGTTAGCTCCGGCAGCCACCCCCCCAGGGCCCACCCACCAAGTCGACATCGATTACGGCGTAGCCCACCGCGCTGTCTAACCCAGGCTGCTCGCTCT
+
GGGGEDGGGGGGGGGGGGGGGGGGFG?;FDGGF,C+F@E8FFGGGGG,;C,@B,@FEAFGFGGEG,:6CFFF9<,?FG<B,F<FCBFGGGGADG7FG+=,>E,,+8C,5,EE8DDF4=DFF8EG+CCEDG,,@C468EDGD++++:=DA<+@@,@3CFGF?B@=C*@555@AA=2)D2CG69-(0621(.:183)//9>9>109)6((((,,(421(-1(--(((,-(/*),-(/4(4().)((,,.(.(4-.2(7>0(4(-.1(((,-(((-)-)).,(-((-((4)6(((((
@M00689:251:000000000-CJTJ5:1:1101:13989:6931 2:N:0:5
CGACCACCATGCACCACCTGTCTCACGGTTCCCGAAGGCACATTCTCATCTCTGCAAACTTCCGTGGATTTCAAGACCCTGTACGGTTCTTCGCTTTGCATCTAATTCAACCACATTCTCCACCGCTTTTTCGGGCCCCCGTCCCTTCATTTGAGTTTTAACCTTGCGTCCGTACTCCCCAGGCGGTCGCCTTAAACCTTTAGCGTCCACAACCCCTCCTCACGTGCCCCACCCCCCACTTGGCAACCTTTTACGCCTTCCCCAACATGCTTCACCCGCCCTGTCCGCATTACC
+
GGFD7+DFFGFFGGG<FFGAFFFG9F,,CBEFG,,6@+C,C,CCFDF,CEFGG9,,,:FGFGFCF,+,C,BBB<,,BE<,,:@5,4A?EF?FDF:FG,@,>>,94CE,,4EC:DEGADEFCADF@CCE+E,@8++@>EDC0@ED+9=D+=+3,,+7+7?7*=9BE*):0:=)8588C8;C*1888259)/5=2.***0(>4//0((((()(,/6(4(/4(6>((,,3(2*),-()-(,(()*)(,)((,.4)))(-(,(5.44(,31,.,))))).,((-(((.)),(((-)6)
@M00689:251:000000000-CJTJ5:1:1101:8431:6959 2:N:0:5
CGACGCCCATGCATCACCTGTCACCACCGTCCCCGCAGGGAAAGTTCTATCTCTATCCCTTTCAGTGGCATTTCACAACCTGGTAATCTTCTTCTCGTTGCTTCGAATTAAACCACCTTCTCCTCCGCTTTTCCGGGCCCCCGTCCATTCTTTTGCGTTTCAGCCTTACTTCCGTCCTCCCCGCGCCGAGTGCTTAATCCCTTAACTGCCACACTAAGGGGCGGACACCCCTTACCACCTTTCCCCCCCCGTTTCCGTCGTTGCCACCCCAGGCAACTAAACCTAGATAACACAT
+
A=F7++=C@FFF<,6;6CC@FG96<,9@C@FFCFF+6@+6,,:C6E,CEEFCAF,E,E@,,,:5CFA@,:C,C,9,,,8CF<FB<A,,C,4EFG4?,AEDEA;EE7,?=?,9C88>+9+1,3@,4,++6@+@,@+>@++@CC866*022?DAD@,,6@:9A+;=CC@*:**3:)8)@=FG>A))7>-(62>28?E544)6)=@4)/7)/(/7(,6(//((((-3(((.5/0(.)*3).87)*))),((((-,(()-().(--8(-4)(4((,-((,,(().3(..))))).)((.
@M00689:251:000000000-CJTJ5:1:1101:19476:6965 2:N:0:5
CGACAGCCATGCATCACCTGTACACCAACCACAAGGGAAACTACATCTCTGCAGCGATCTGGTGTATGTCAAGCCCAGGTAAGGTTCTTCGCGTTGCATCGAATTAATCCACATGCTCCGCCGCTTGTGCGGGCCCCCGTCAATTCCTTTGAGTTTTAGCCTTTCGGCCGTACTCCCCAGGCGGGGCCCTTAATGCGTTAGCTACCACCCAGCGGCCCTCGCATACCCCTACCCCTAACTCCCACCGTTTACGCCCTGGACTCCCCGGGTATCTAACCCCTCGTCCCCTGTCTC
+
GFBFCFFGGGGGGGGFFGGFGEFDCGCEGC:F<@EFDG8EFGFGGDFEFCFFE<FCFFFF,6FFFGGGCF9:,EFCAFFF9C@FGFGGGGCFEFG:F,4DC8EFGGCFGA9EFGGGGGG6CEEEEEFFCGD8EEGDGG6=DD6=DFGGFGFCGGGFFE7BFFC*>A58>58>DDFFGA*;*-/501>(,/644<991484(4)).(),,4(((-(,2(1(-(,(423?G5><(4F3((())021:82(841A(((-4(21()((.(((,41)))-))(.((((,((4((-))))
@M00689:251:000000000-CJTJ5:1:1101:19498:6966 2:N:0:5
CGACAGCCATGCATCACCTGTACACCAACCACAAGGGAAACTACATCTCTGCAGCGATCTGGTGTATGTCAAGCCCAGGTAAGGTTCTTCGCGTTGCATCGAATTAATCCACATGCTCCCCCGCTTGTTCGGGCCCCCGTCAATTCCTTTCAGTTTTAGCCTTCCGGCCGTACTCCCCACGCGGGGCGCTTACTGCGTTAGCTACCTCCCATACGCCGTGGGAGCCCCCTACACCTAGCGCCCTCCGTTTCCGGCCGGGTCACCCAGGGTCCATCCACCCGTCGCACCCGTGC
+
FFFGGGGGFFGFFFGFFGG@EGGFFFFG7F,C,C8,BFF<FGGG86C,6CFF<EF7F@FFG9A@ECFG6C,,5AFFF,B,99EC5AFGGF,,8+@+@<DG,@,4@D,5@4BF@8EE8A?+1C+@+4==,=B68E66=?=1=++=+9DG?7+,7EF,D;+9:9D@@)):>)=@>C75C50*3::4=(619(34)6-9(-3(,4>))())((.).((,-(,(-((((--49))4::F04470(72(,4(-87).(((((4((((.,481(43(().)().((--(-(((((((((
@M00689:251:000000000-CJTJ5:1:1101:20384:6975 2:N:0:5
CGACGGCCATGCAACACCTGTGTTCAGATTCTCTTTCAAGCACCCCCACATCTCTGCAGGGTCTCTGACATGTCAAGGGTAGGTAAGGTTTTTCGCGTTGCATCGAATTAAACCACATCATCCACCGCTTGTGCGGGTCCCCGTCAATTCCTTTGAGTTTCAACCTTGCGGCCGTACTCCCCAGGCGTTCAACTTCACGCGTTAGCTTCGTTACTGAACCGCCAGCCGTCCCACCACCAGTTGACAACGTTTAGGGCGTGGACTACCAGGGTACCTAAACCTGGCTGCCCTTTGT
+
GF@CCFGGGGGGGGFFGGGGFEGGGF9@FFGGGGGGGFD<FFGGGGGEGEFFGGGFGFGFFDFGGGFFGGGFFFC9E<CF,:@F,;A,FFGGEGDGGGGGGGGGDD:BFCFDFGFGGGFDGGGFGGEGGCCG?=BE>EDGFG+=DADFFGGGGGF:+@DFF?CE@EFEFA==BAB>EFFGFA=A2>2(08;@CCF?*82@>6@;0;EFF;DF<DFE?;@0(7(-(--9*)8(5,C:2?:3<6))))-,(,.(())(.((-4(2)4>0820((())-),)(44(((,(-(,(()))
@M00689:251:000000000-CJTJ5:1:1101:5142:6986 2:N:0:5
CGACAGCCATGCAACACCTGTACACCAACCACAAGGGAAACTACATCTCTGCAGCGATCTGGTGTATGTCAAGCCCAGGTAAGGTTCTTCGCGTTGCATCGAATTAATCCACATGCTCCGCCGCTTGTGCGGGCCCCCGTCAATTCCTTTGAGTTTTAGCCTTGCGGCCGTACTCCCCAGGCGGGGCGCTTAATGCGTTAGCTACGACACAGAGGCAGTGGAAGACCCCTACCCCTAGCGACCCCCGTTTCCGGCCTGGACTACACGGGTAACAAAACCTGGCTGACCGGTCGC
+
FCC@FGGG@9ECCFFEEGGDFGFFCEGGGCGG?FACCFGFGGGGGGGEFCFGAFGEC8DAFCEFFFCFAFG,AFFFGGGFDGGG@FGDFFGGGG@F7F8EGCFGGGGAFEFGGGGDE,=CGDEGCCDFFDGGEEEGEEGCG6CCDFDFD9D:FAFFGGCFFBF@E=FA>=A5=9C447DD>BF>>;>3230(6<<6>1,82A292((7(4:?F?:?((.57?B:(.(4**)((./16(.((8((-,((.4))-(((((4(45(.)480;9((..-(,,3(.4((,((,((-(((
@M00689:251:000000000-CJTJ5:1:1101:11196:7092 2:N:0:5
CGACGGCCATGCAGCACCTTACTAAGTGTGTATTGCTACAAAATGAGCTTTCACCCACGGTCACTTAGCATTCTAGCCCAGGTAAGGTTCCTCGCGTATCATCGAATTACACCACATGCTCCACCGCTTGTGCGGACCCCCGCCAATTCCTTTGAGTTTCAACCTTGCGGTCGTACTTCCCAGGTGGGATACTTAATGCTTTCGCTCAGCCCCCCACTGTTTCTCGCGTATGTCCAGTATCCATCGTTTCGGGCGTGGCCTACCCGGGTATCTACACCTGGCTGCCTTTTCTCTT
+
GGGGGFGGGGGGFGGGGGGG<FGGGFGCGFGGGGFGGAF@6CCF<@FFGGGGGGGG,FF@FGCGGGAEF<FGGGA<FGGF@,EF,4AFFGGFGFGCG:@DDGG8E,E=?,,CF+@8D,=BFGFGGCEGGFG8FE+@EGGEGDGG>>GDFGGGGD;+DECF++;CEC:@5)8@5:)=CAGGF3>B5427(7(7;??*@*1>C@E2=2BB1)6(6(61:@)//9))1(,4C))(.4*.,46)<=-:<02:<)(,(((43(((,(..((,(41.4).)).(.(((((,()).)-))).
@M00689:251:000000000-CJTJ5:1:1101:20753:7213 2:N:0:5
CGACGGCCATGCAGCACCTGTACACCAACCACAAGGGAAACTACATCTCTGCAGCGATCTGGTGTATGTCAAGCCCAGGTAAGGTTCTTCGCGTTGCATCGAATTAATCCACATGCTCCGCCGCTTGTGCGGGCCCCCGTCAATTCCTTTGAGTTTTAGCCTTGCGGCCGTACTCCCCAGGCGGGGCGCTTAATGCGTTAGCTACGACCCAGAGGCCGTGGACGACCCCTACACCTAGCGCCCACCGTTTACGGCATGGACTACCAGGGTATCTAACCCCGGCTGCC
+
GGCGGGGGGGGGGGGGGGGGGGGGGGGGGGGGGGCEGFGGGGGGGGGGGGGGEGGGGGGGGCGGFFGGGGFAFGGGGGGGFGGGGFGGGG@FCGGGGGGG=>@GGFGGGGCGDF9FAFFDGGGGGGFG=ECEEEGGGGGGGCEGGFGGFGCDFEFGGFGFFFF@C@ABA=@AFFFFE@F5?B227>>9B>?:9<2<7::1:AABF6(7(4130:??B>>024(419>>G572(4FB037,9>B:<?FF?:1540(,7(4:>?BF?)260:079))5).3(((2(((,
@M00689:251:000000000-CJTJ5:1:1101:5379:7231 2:N:0:5
CGACGGCCATGCAACACCTGTACACCAACCACAAGGGAAACTACATCTCTGCAGCGATCTGGTGTATGTCAAGCCCAGGTAAGGTTCTTCGCGTTGCATCGAATTAATCCACATGCTCCGCCGCTTGTGCGGGCCCCCGTCAATTCCTTTGAGTTTTAGCCTTGCGGCCGTACTCCCCAGGCGGGGCGCTTAATGCGTTGGCTACGACACAGAGGCCGTGGAAGACCCCTACACCTAGCCACAACCGTTTCCGGCATGGCTACACAGGTGTACCACTCGTGGTCGCCAGTTCC
+
GEGGCGGGGGGGGGGFGGGGGGGGGGFFGDGGGGGGDFFFFGGGGFEGGGGGGGFGGGGGGGGGGGGGGGGGFGGGG8FFFFGGGGGGGGGGGGGGGGGFG8FFGGGFFGFGFGFG,9DEGGGGGGGFFGGGDDG8=ECEG76;EFGFADC5@CFCCC*<6+08@5A92))):246CD*9)089>>>((-8?)))-42070::7?<(319B:????:2966()((((.17)(4?4(.4:())((-,4?12))(--(((,((.(.7?::)())-.6).,3(3248(-((,4)))
@M00689:251:000000000-CJTJ5:1:1101:5391:7245 2:N:0:5
CGACGGCCATGCAACACCTGTACACCAACCACAAGGGAAACTACATCTCTGCAGCGATCTGGTGTATGTCAAGCCCAGGTAAGGTTCTTCGCGTTGCATCGAATTAATCCACATGCTCCGCCGCTTGTGCGGGCCCCCGTCAATTCCTTTGAGTTTTAGCCTTGCGGCCGTACTCCCCAGGCGGGGCGCTTAATGCGTTGGCTACGACACAGAGGCCGTGGAAGCACCCTACACATACGGCCCCCCGTTTACGGCATGGCCTACCCGGTTCTCACATCCTGCCTAGTCGTGCAC
+
GGGGCGEGGGGGGGGFGGGFFGGGGGCEEEGGGAFGG8FCGCGGGGGGGGGFEEFCE<DGFGGCGGCGAFFFFGGGGFFEAFGGGG<EAEFGGGCGGFGGGGG8>AFA<;FFGFGG8,8CGGGGC8?D@DCG>CGGGE8@D79EGFDFCF8@FGFGGGFFABBEEA547=7>D9=@G@C7AD2109BB9(4(6A)47429(2287:3((4<?2>(48(,3,(.(4(48**)42494))((4)--49(,(.,41(,(-30(,)430((42(())))..3(..((,.()-(41((.
@M00689:251:000000000-CJTJ5:1:1101:22364:7250 2:N:0:5
CGACAACCATGCATCACCTGTGTCCACGTCCCGAAGGAAACCATCCGTCTCCAGATGGCGTCGTGGCATGTCAAGAGCTGGTAAGGTTCTGCGCGTTGCTTCGAATTAAACCACATGCTCCACCGCTTGTTCGGGCCCCCGTCAATTCCTTTGAGTTTTAATCTTGCGACCGTACTCCCCAGGCGGGAAGCTTAATGCGTTGGCTTCGCCACCGAACGCTAAATCGCCCGACGGCTAGCTTCCCTCGTTTCCGGCTGGGACACCCAGGCTTTCCACTCCTGCCTGTCCTTTCT
+
GFCGGGGGGEFGGGGFGGGGGGGGGAFEGGGG7E@@:FDFGGGFFGGDGFEGFDCF9FE@FGGGG>CBFCFF@ED,<FFEFFEFC,CFGG;E7F:FGCEAFGC@FFG,?CFG8F8E8EGGGFGGCGGGDG,@++BCCEGG6CE86CFGFFEED,@3;;99*CEEE*>A5@F=@=DFG2?DF@(>(590183@>C3)199?<;<(.,4(:10813,169(,(()6>(20CD5;9(1((,(.49:,.1(-4())((--(((((((-((,:(,((-)6))(().(())..)))...
@M00689:251:000000000-CJTJ5:1:1101:24710:7260 2:N:0:5
CGACGGCCATGCACCACCTGTTTTCAAGGTCTAGTAAACTAGACACTCCGCTATCTCTAGCAGATTCTATCAATGTCAAGCCTAGGTAAGGTTCTTCGCGTATCTTCGAATTGAACCACATGCTCCACCGCTTGTGCGGGTCCCCGTCTATTCCTTTGAGTTTTAATCTTGCGACCGTACTCCCCAGGCGGAATGCTTAATGTGTTAACTGCATTACTGGAGTGACAAGCACCCCAACAACTAGCATTCATCGTTTAGGGCTTTGACTAACAGGGTATCTAATTCTTGCTGCCC
+
GGFGGGGGGGGGGGGGGGGGGGGGGGGGGGGGGGGGGGGGGGGGGGGGGGGGGGGGGGGGGGGGGGGGGFGFGGGGGGGGGGGGGGGGGGGGGGGGGGGGGGGGGGGGGGGGFFGGGGGGGGGGGG8ECGGGGGGFGGDEGGFGGBDG?FFGGGGGGGGFFF7DEFFFFFEFFFFFG>>DFEEF55A9BFF@==)4@EEFFEEFFF?C<<4<<E?3;?<41(/,76?CFF5@FFGF;((4:4:7?A>2)).63:?:62701(((-.-.),44-8(3(.5256)))))))-),((
@M00689:251:000000000-CJTJ5:1:1101:13485:7261 2:N:0:5
GACAGCCATGCAACACCTGTACACCAACCACAAGGGAAACTACATCTCTGCAGCGATCTGGTGTATGTCCAGCCCAGGTAAGGTTCTTCGCGTTGCATCGAATTAATCCACATGCTCCGCCGCTTGTGCGGGCCCCCGTCAATTCCTTTGAGTTTTAGCCTTGCGGCCGTACTCCCCAGGCGGGGCGCTTAATGCGTTAGCTACGACACAGAGGCCGTGGAAGACCCCTTCACCCACCGTCCCCCGTTTACGGCCTGGCCTACCCGGGGATCTAACCCTTGCATCCCTTTCCCTT
+
GGGGGGGGGGFGGGFGGGGG<F<FFE<FGGGGG8AFFGFGGGGG<FGGGGGGGGEGGGGFEGGGGGGGG,69EFGAF7FFEFGGGGGGGEG7EG=FBFF6,4EGG9FGG9FDGEFGGGGGGGGGGFGFFECGCEGGGGGGCDGGGFGGF==+EAFFC:DFFF<=:=AAAA=DDFEFG@D>F>>@>BFFFF(-9:A>BF(8<>)8((4(4(,(508<04(((,2(43<F**).4<*((((((0((,,-88(4(,1(,-803),4<((-3(((-)-..14((.()).(,)))-).44
@M00689:251:000000000-CJTJ5:1:1101:23881:7262 2:N:0:5
CGACAGCCATGCAGCACCTGTACACCAACCACAAGGGAAACTACATCTCTGCAGCGATCTGGTGTATGTCAAGCCCAGGTAAGGTTCTTCGCGTTGCATCGAATTGAACCACATGCTCCACCGCTTGTGCGGGCCCCCGTCAATTCCTTTGAGTTTCAGCCTTGCGACCGTACTCCCCAGGCGGATTGCTTATCGCTTTAGCTTCGACACGGCAGGATTGGGTACCTGCCACATCAAGCCATCATCGTTTAGGGCTAGGACTACCAGGGTATCTAACCCTGGCTGCT
+
GGGGGGGGGGGGGGGGGGGGGGGGGGGGGGGGGGGGGGGGGGGGGFGGGGGGGGGGGGGGGGGGGGGGGGGGGGGGGGGGGGGGGGGGGGGGGFEGFGGGEGGGGGGFFGGGGGGGGGGGGGGGGGGGGGGG>EEEE>DCDGGGGFFCFGGFGFFE?CGFFFEEFBA=>BFB=CCEGFGGFBA@FFFB=E48/9,2(,6CE9)9/6=<@F@F;>>B::AF:02ADAA290))()0)422,4/().6:60(,)4(4.237:?:>?B).20,(5<<><)(.,(41((()
@M00689:251:000000000-CJTJ5:1:1101:24698:7274 2:N:0:5
CGACGGCCATGCACCACCTGTTTTCAAGGTCTAGTAAACTAGACACTCCGCTATCTCTAGCAGATTCTATCAATGTCAAGCCTAGGTAAGGTTCTTCGCGTATCTTCGAATTGAACCACATGCTCCACCGCTTGTGCGGGTCCCCGTCTATTCCTTTGAGTTTTAATCTTGCGACCGTACTCCCCCGGCGGAATGCTTAATGTGTTAACTGCATTACTGGAGTTACAAGCCCCCCAACAACTAGCATTACACGTTTAGGGCGTGGACTAACAGGTTATCTAATCCTGTGAGCTAT
+
GGFGGEGGGGGGFGFGGGGGGGGGGGGGGGGGGCFGGGFGGGGGGGGGGGGGGGGFFGGGGGGGGGGGGGGGGGGGGGGGGGGGGGGGGGGDFGGGGGGGGGGGGGFFGGFGFGAEFFGDFCGFFFGFFEGC66D8F68CDGGGCBDGFGGGEFFFD,+<DFEFFFFFFF<*18AFGF7CC@5C5))0>=>;BFFFEC)95)7))6<5>C);8;?<EFC3=;((17:97*)181C(46<?:).)4).))-6)(.33()5::;B(28(),),8A:-))-.)-44)-))-))).---
@M00689:251:000000000-CJTJ5:1:1101:23867:7274 2:N:0:5
CGACAGCCATGCAGCACCTGTACACCAACCACAAGGGAAACTACATCTCTGCAGCGATCTGGTGTATGTCAAGCCCAGGTAAGGTTCTTCGCGTTGCATCGAATTGAACCACATGCTCCACCGCTTGTGCGGGCCCCCGTCAATTCCTTTGAGTTTCAGCCTTGCGACCGTACTCCCCAGGCGGATTGCTTATCGCGTTAGCTTCGACACGGCAGGATTGGGTACCTGCCACATCAAGCAATCCTCGTTTAGGGCTGGGACTATCAGGGTCTCCAATCCTGGCCTCTCTTCAT
+
GGGGGGGGGGGGGGGGGGGGGGGGGGGGGGGGGGGGGGGGGGGGGGGGGGDGGGGGGGGGGGGGGGGGGGFCFGGGGGGGGFGGCFGGGGGGGGGGGGFGGGFFGEFGGC=EFGCGF8DGGGGGGGGFFGGGGGGGG>8@DD>9DFGGFGG8FDGCFAFFFFE@@9@BA>ADFB@EG)*;>)-92>@==EFC4C629>@8<E<9/3,239?@B9BF6:4(4624?>4>494783>A)88,3/51<72(266>?0(((-((.(.)6)).(((.-))5)(().3(()(((.))))
@M00689:251:000000000-CJTJ5:1:1101:21549:7369 2:N:0:5
CGACGGCCATGCAGCACCTTGCTTTGTGTCCCGAAGGAAAGGCTCATCTCTGAACCGGTCCCGCGCATTCTAGCCTAGGTAAGGTTCCTCGCGTATCATCGAATTAACCCACATGCTCCACCACTTGTGCGGGCCCCCGTCAATTCTTTTGAGTTTCACTCTTGCGCGCGTACTCCCCAGGTGGGATACTTAACGCTTTCGCTACGCCACGGACATTCTATCGCCCGCAGCGAGTATCCATCGTTTACGGCCTGGACCACCAGGGGTTCCTACCCCGGCCGCCCTTTCCCTTTAT
+
GCGG@EGGGGGGG9CFFGGGAFGGE<E,CCEE@767CF,,,,CAE,CFFFFA,<FF7CEG+BCECC+F:F<DDFFG8,,EE,C,CFFF?E+FEG7=F9EF=D8EFFE?FG7C@F9E=E=,@A8DDF8F,@CC6@CEGG>9C69;<BGGFF+*3=EEG;F;8AE3;5)/:(82=>FFFD553;4(604(/4<)/;(0(;;E(:4(((-43:040905)6).-<-4??09))0((,).)64))*(-8<8:4--,(((.33(13.(21((((())),((((((((-,4()))))-)-)
@M00689:251:000000000-CJTJ5:1:1101:4926:7417 2:N:0:5
CGACAGCCATGCAGCACCTGTACACCAACCACAAGGGAAACTACATCTCTGCAGCGATCTGGTGTATGTCAAGCCCAGCTAAGGTTCTTCGCGTTGCATCGAATTAATCCACATGCCCCGCCGCTTGTGCGGGCCCCCGTCAATTCCTTTGAGTTTTAGCCTAGCGGCCGGACGCCTAAGCCGGGGCCACCAAGCAGGGAGCAACGAGAAAGAGGAAGGGGACGAACGCAACACAGAGGGGACAAGGGACACGGAGGGGAAGAACAGGGGAAGGAAGAGGGGAGGGGAGGGGAGG
+
GCFEGCGGGGGGG9FGGGFC@FFFGG@EEGGGDGGA7FFFGGGGGAGAF@@EF,EC@CFBF@C<,EC@@F9F,CDDEA,,C9B@5,?C,A,?CCFEGGAD,=@,=EEEA,,@,=EF,9D==CCE@8DD,@8==C86+6=666@D;BFGF;+,:3597,=CFF)0)1)159/7>2>24-2*)0(3(,(((,((,61/64(::(((402(-,(.8,3((4(,13(----(*)0-.(*(5,((()(-(((,(,,(-((((36(,,,(,(.13((-,(..(4(,40139(((,(((-((
@M00689:251:000000000-CJTJ5:1:1101:27680:7424 2:N:0:5
CGACAGCCATGCATCACCTGTACACCAGCCCCAAAGGGGAAAGACTGTTTCCAGCCCGGTCCGGTGTATGTCAAGCCTTGGTAAGGTTCTTCGCGTTGCATCGAATTAATCCGCATGCTCCGCCGCTTGTGCGGGCCCCCGTCAATTCCTTTGAGTTTTAGCCTTGCGACCGTACTCCCCAGGCGGGGCACTTAATGCGTTAGCTACGGCGCGGAGAAAGTGGAATGGCCCGCACACCGAGTGCCCAACGTTTAAGGCACGGACCACAAGGGGTTCTAAGACTGGCTCACCTTT
+
GCCBFGG@FFGGGGGEFFCFDGFFGGFGG,CEFEGFFGGFDFFGGEFFGGFGFFGGGGGGG:@FGGGGCFGGGGGFFFGFGFCADEEDGAFFDCFGGGGC,E8F88FDAFFGGGEGD8FF8AE6CGGEEFBFDEEG+@8EDC+CDFGGFG7FEGGG7E@;A=@=@0=AAFBF@B=(=06?;522>@FF69:<?FFD><1260824<?B(17((-(((.((.)52<A:(*>>(,()-((((()-:915(,,,(,(.))((((-,4((-(((,(,(-..6))).))((.,)).,5)
@M00689:251:000000000-CJTJ5:1:1101:27690:7444 2:N:0:5
CGACAGCCATGCATCACCTGTACACCAGCCCCAAAGGGGAAAGACTGTTTCCAGCCCGGTCCGGTGTATGTCAAGCCTTGGTAAGGTTCTTCGCGTTGCATCGAATTAATCCGCATGCTCCGCCGCTTGTGCGGGCCCCCGTCAATTCCTTTGAGTTTTAGCCTTGCGACCGTACTCCCCAGGCGGGGCACTTAATGCGTTAGCTACGGCGCGGACAACGTGGAATGTCCCCCACACCTACTTCCCAACGTTTACGGCCTGGCATCCCAGGGTATCTACCCCTTGCTGCCCTCT
+
GGEGGGGGGGGGGGGGGGGGGGGGGGGGGGGGGGGGGGGGGGGGGGGGGGGGGGGGGDDFGGGGFGEGGGGGGGGGGGGGGGFGGGGGGGGGGGGGGGGGGGGGGGGGFFGFCGGGEG?;FGEEGGGGGGGGGGGGGGGGGGDGDFGGFGGGGGGGGGGF5AEE@):>AFFF>B=2=>GDF?BFFFF>((4::)<<<9((4<(5<<)-30(34;0(-4((,8602<).2>F:B>G(,3(((*-.-4)4(((.(-68:((-1:,.).(,,,204(4))-))((((.4<).(((((
@M00689:251:000000000-CJTJ5:1:1101:27884:7480 2:N:0:5
CGACGACCATGCAGCACCTGTACACCAACCACAAGGGAAACTACATCTCTGCAGCGATCTGGTGTATGTCAAGCCCAGGTAAGGTTCTTCGCGTTGCATCGAATTAATCCACATGCTCCGCCGCTTGTACGGGCCCCCGTCAATTCCTTTGAGTTTTAGCCTTGCGGCCGTACTCCCCAGGCGGGGCGCTTAATGCGTTAGCTACGACACAGAGGCCGTGGAAGACCCCTACCCCTAGCGCCCACCGTTTACCGCATGGACTACCAGGGGATTCAATCCCGGCTGCTCTGTCC
+
GGGGGDGGGGGGGGGFGGGGGGGGGGGGGGGGGGGGGGGGGGGGGDGGGGGGGGGGGGGGGGGGGGGGFGGGGGGGGGGGGGGGGGGGGGGGGGGGGGGGGGGGGGGGCFGGGGGGGGGGGGGGGGGGCG6CCCCGGGGGGDEGGFGGFGGGGDFGGGGFFFB=CFFAFB>AFFFFCDGGFF2B@@FBF(12)-6ABBBB66--38?;;>:<>7?::,43;F?(18:BD3:0(3C:1:2((0(4:B>11(4.)419421,4)(2:0411(((()-.--(,34((,,)).)..)
@M00689:251:000000000-CJTJ5:1:1101:10850:7517 2:N:0:5
CGACGACCATGCATCACCTCGTGGAACGTGAAGGCCGTGTGGGTATCTAATCCTGGCTGCT
+
GGFFGGGGGGGGGGGGGGGGGGGGGGGEGGGGGDFFGGCFFEDF@FGGGGGGGGCEFGGGG
@M00689:251:000000000-CJTJ5:1:1101:8022:7659 2:N:0:5
CGACGGCCATGCAGCACCTGTGACCCGACCCCAAAAGAGGCACACCCATCTCTGAGCACTCCCGATCCATGTCAAACCCAGGTAAGGTTCTACGCGTTGCATCGAATTAATCCGCCTGCTCCGCCGCTTGTTCGGGGCCCCGTCAATTCCTTTGAGTTTCCACCTTGCGGCCGTACTCCCCCGGCGGACGACTTAATGCGTTAGCAGCGGCACGGAGGGGCACGAACCCCCCCAACCCTAATCCCCCAGCGTTCCACGCTTGCCTACCCCGGTCTCCTAACCCTGCTTCCCGTTT
+
FF:EG:CEFFGGGGGGGGGGGFG,FFCCF:FG@,<FF8FGD@<@F7FFGGFFGAEFC@EFGGGGGGGGGF9FF<,CF@F,EE<<EFGFGGGCEDE@FC6>DGF88,=FFG?FGEF8=8=8EGCGGCE6E6,,@@CDGGGGGDC>*<CGFGGGG7,@+;+1+=4=:B*7:9@>9@@F:66D3(.(6(((--(-(4).))-(-((,4)).((3(4201((-((((-(-99<C@,70>B(:(((*)).(,((((--((.),,(--(5))(,,(-(((-))))).((,.(()))((..(
@M00689:251:000000000-CJTJ5:1:1101:26107:7662 2:N:0:5
CGACGGCCATGCATCACCTTGCTTTGTGTCCCGAAGGAAAGGTCCATCTCTGGACCGGTCACGCGCATTCTAGCCTAGGTAAGGTTCCTCGCGTATCATCGAATTAAACCACATGCTCCACCACTTGTGCGGGCCCCCGTCAATTCTTTTGAGTTTCACTCTTGCGAGCGTACTCCCCAGGTGGGATACTTAACGCTTTCGCTAAGCCACGGACCGTCTATCGCCCGCAGCGAGTATCCATCGTTTACGGCGTGGGCTACCCGGGGTACTAATCCTCGCCCCCCTTTCTCTTTTT
+
GGFGGGGGGGGGGGGGGGGGGGGGGGGGGGGGGGGGGGGGGGGGGGGGGGGFGGGGGGGGGGGGGGGGGGGGGGGGGGGGGGGGGGGGGGGGGGGGGGGGGGFGDFCGGGGGGGFDEGGGGGGGGGFG?FEEDGGGGGGCDCEFFFGGFGFGGGGGGFGFFFA*::@B=AFF>=EFGFGGFB5>@@EF@EFF<EF@6?DF;?FF6@@@8@F06>BF??:?A<(,:14939>930/8AA<2:=:BBB?2306-(2((((,42(-1((((.).5)26))-(((((-(.)664-5.))
@M00689:251:000000000-CJTJ5:1:1101:27184:7672 2:N:0:5
GCTGCGTTCTTCATCGATGCGAGAGCCAAGAGATCCGTTGTTGATAGTTTTTATCCTTTTGTATAAGTCAAACTTTATACAGATTATTACAGAAAAGCGTCGTCAGGAGCGGTCCTCCATTCCGGTTGTGTGCTTCCCTTACTTTTAAGGGTAGTAGGTCAAACGATCATTCACTAAGGACTCCTCCGCAGGTTCACCAACGGATACCTTCTTACCACTTCTTCTTCCTCTTACTCCCCCGGCCACCTTTTTCCCCTTTTCACTTCCTCTACTTCCCCCGCCTCCCA
+
@FFFGECCFGGFFGGFFEGGGGGGGGFGGG@<FFFF,CFCFAFF,<CCFDADECF,CFF,CBFGG<,9E<,:5,,,,,,9C6,C<?,5,,,,,9,A,,+4,84>,?,,,,++8++,9,6,,39,+6@>++9,@,,4@@+,++6+6+6=+6=,,6,,3,6<6+3*:=0))90;*9D9=)+=*)3:6)0)))1)0398030)1)))-)0):*)*/**(*)(87*//***914+*18+0(,(((2(((((/)))).))/6(,2<>:2)))))))))).)403(-,,,(((
@M00689:251:000000000-CJTJ5:1:1101:16047:7692 2:N:0:5
CGACGGCCATGCAGCACCTGTACACCAACCACAAGGGAAACTACATCTCTGCAGCGATCTGGTGTATGTCAAGCCCAGGTAAGGTTCTTCGCGTTGCATCGAATTAATCCCCATGCTCCGCCGCTTGTGCGGGCCCCCGTCACTTCCTTTGCGTTTTAGCCTTGCGGCCGTACTCCCCAGGCGGGGCGCTTACTGCGTTAGCTTCGACCCAGAGGCCTTTGAACCCCCCTACACCTACCCCCCACCGTTTACCGCATTGACTACCACGGGACCTCACACTGTCCGCTACTTCTC
+
GGGEF7FG>EFGFGECGGGGGAGFGG<6FG:FCEEF7E8EFFFGGFGGGGGGD@FECFGGF<F@F<FGGGF9AFGGFEDGF?F@FFGGGG@FGGGCF=FGC,@EGF;EFG8D,E4EEGG6EE=CGGCFAE+++@EEGG6ADD9CFFGGFG+,+4@EG938;AE)@225>9@>>DCFG@?*:23((099;BF0):)61824()4)64(4(421(.3(())4)64)(-49D<><(3F27(((-89(1<0440(5)-(((,5)6)-.42,(((-((.)(,)..))))((((().)66
@M00689:251:000000000-CJTJ5:1:1101:16057:7708 2:N:0:5
CGACGGCCATGCAGCACCTGTACACCAACCACACGGGAAACTACATCTCTGCAGCGATCTGGTGTATGTCACGCCCAGGTAAGGTTCTTCGCGTTGCCTCGAATTACTCCACATGCTCCGCCGCTTGTGCGGGCCCCCGTCACTTCCTTTGAGTTTTCGCCTTGCGGCCGTACTCCCCAGGCGGGTCTCTTAATGCGTTAGCTACTCCCCAGAGGCCGTTGACGCCCCCTACCCCTTGCACCCCCCGTTTACGGCATTGCCCACCCGGGTATCCACTCCCTGCCTCCCTTTTC
+
GG:FFGFGGGGGGCE@FGGGGFGDGG@,FE:F@,7@@,76EF9F,CFFGGGG9CE@+CFF<<F8E,C<FG,,8BFG?C<F,,C<EFGGGG@FCFE+B,@D++,@=4,9FF<F8E,@=EF@EG8CEG6D,@66=@EEGG7CG7+?=FGGFG+@*DFGG,0<AEF)<204=2>(:5>BGF*2)/,(3(-(-)6))6-6424,(646?)),.82(((,34-7((1.-(--3D)).(4F6((().?4,79(412(61(332346)4)(,(-((3()6)..-41(()(().,-4))-6
@M00689:251:000000000-CJTJ5:1:1101:6190:7768 2:N:0:5
CGACGGCCATGCAGCACCTGTACACCAACCACAAGGGAAACTACATCTCTGCAGCGATCTGGTGTATGTCAAGCCCAGGTAAGGTTCTTCGCGTTGCATCGAATTAATCCACATGCTCCGCCGCTTGTGCGGGCCCCCGTCAATTCCTTTGAGTTTTAGCCTTGCGGCCGTACTCCCCAGGCGGGGCGCTTAATGCGTTAGCTACGACACAGAGGCCGTGGAAGACCACTACACCTAGGCCCCCCCGGTTCAGGCATGGACTCACGGGTGACCTCACCCCGGGCGCCATGTCCGT
+
FGEGFGGGGGGGGGGFFGGFGGGGGDGG>:FGFGGGCGGGGGGGGEFGGGGGGGGGGGGGGGGFCGGFCFGGGGDDDCGGGFGGFGGGG;FCGGGGGFGGGGF8FGC9FGFGGGGCDF+++CECCGGGGGGGGGC68CDEDGGF78CFFGGCC9C7;B*9*<CE@>AA9)>5AFFEC=<DFF209(1190<?)<>9>?621)62)8:>>>7:?02102((24<1.11.9*6.21773)(((),-414(-4(6).((.30))).,4(39(((,-6:8((((((((-((,(,6))-(
@M00689:251:000000000-CJTJ5:1:1101:6198:7784 2:N:0:5
CGACGGCCATGCAGCACCTGTACACCAACCACAAGGGAAACTACATCTCTGCAGCGATCTGGTGTATGTCAAGCCCAGGTAAGGTTCTTCGCGTTGCATCGAATTAATCCACATGCTCCGCCGCTTGTGCGGGCCCCCGTCAATTCCTTTGAGTTTTAGCCTTGCGGCCGTACTCCCCAGGCGGTGCGCTTAATGCGTTAGCTACGACCCAGAGGCCGTGGAAGACCCCTCCCACTAGGCCCCCACGTTTACGGCACTGAAACCCCGGGTACCCCATCCTGGACTACCTTGTC
+
GGFF:CFGGGGGGGGGGGGGGGGGGGGGGGGGGGGGGG,EFGGGGGGGGGGGGGGGDEFFGGGGGGGGGGGCFGGGGGGGGGGGGGGGGGGGGGGCFGGGGFGGGGGGGGGGGGFGGGGGGDDGGGGG8ECEDEEGGGGGGGCFF?CF?FG7DGGGGG5BAFFFFF59>B>9AB;BGFCD499@(.:9BFF(>35>;<;(274AD08>(7<BB:066(-7(()340:?3*)(((2.(),(.<90(,,(4?(.,(-0(.3)))).(-4611())),4(,(,).(()((.))6))
@M00689:251:000000000-CJTJ5:1:1101:11707:7790 2:N:0:5
CGACAACCATGCAACACCTGTACACCAACCACAAGGGAAACTACATCTCTGCAGCGATCTGGTGTATGTCAAGCCCAGGTAAGGTTCTTCGCGTTGCATCGAATTACTCCACATGCTCCGCCGCTTGTCCGGGCCCCCGTCAATTCCTTTGAGTTTTAGCCTTGCGTCCTTACTCCCCAGGCGGGGCGCTTCATGCTTTACCTACTACACGGAGGCCGTTGACGCCCCCTACACCTCGCGACCTACGTTTGCGGACGGTGCCCCCCGGGGATCTCATCCTCGATGCCCTGTTA
+
GGGGGGGGGGGGGGGFGGGGGGGGGGGGGGGGG<FGGF,CFGGGC@CFGGGGCFGGGGGGFFG,FFGGGG<<,BFGGGGGGGGGGFFGGGGGDGG7CFGGC44@EF,CEF,ECG9FAGF6EGDEGG+6,@@EEEGGDG6CD61DFFF?DC+,+7EFFE=BAFE5@@):5)>>=EFFGFF>52>==;F69@F()--))4:5).))().650((-(-66(4(41)(-(403))481*(.(-((0,()(-(.(()-((-(((((((-((-1((((())--)-5),((-(.(,()).
@M00689:251:000000000-CJTJ5:1:1101:26977:7791 2:N:0:5
CGACGACCATGCACCACCTGTGTTCGCGCTCCCTAAGGCACTCCTCTGTTTCCAGAGGATTCGCGACATGTCAAGGCCAGGTAAGGTTCTTCGCGTTGCATCGAATTAAGCCACATACTCCACCGCTTGTGCGGGCCCCCGTCAATTTCTTTGAGTTTTAATCTTGCGACCGTACTCCCCAGGCGGCACGTTTAACGCGTTAGCTCCGGCGCGGAAGGGGTCGAATCCTCCCACACCAAACGTGCACCGTTTACTGCCAGGCCTACCGGGGTATCTTACCCTGGCTGCCCCGTC
+
GGGGGGGGGGGGFFGEEGGGGGGGGGGGGGGGGGGGGGGGGGGGGGGGGGGGFGGGGGGGGGGGG>FEGFGG9AFGGGGGGGGDGGFGGGGGCGGGGGGGFGGGGGGGFGGFGGGGGGGGFDFDCGG6FG?DECBEE6DGDCGGGFDCCGGGGGF<9EFF>F?E?*4@FFFF@BFBFEFD6211(696>?=88??EFB>BFFF><B??BF>>>BB>F3:9:49;BF?7:7FB??54(-4::>BF6()49(,,(6)).2:?F(422(:BBB9(4)))).)(.)3(((4((.(44(
@M00689:251:000000000-CJTJ5:1:1101:11719:7803 2:N:0:5
CGACAACCATGCAACACCTGTACACCAACCACAAGGGAAACTACATCTCTGCAGCGATCTGGTGTATGTCAAGCCCCGGTAAGGTTCTTCGCGTTGCATCGAATTAATCCACATGCTCCGCCGCTTGTGCGGGCCCCCGTCACTTCCTTTGCGTTTTAGCCTTGCGGCCGTACTCCCCAGGCGGGGCGCTTAATGCGTTAGCTACGACACAGCGGCCGTGGCAGACCCCTACACCTAGCGCCCCCCGTTTCCCGCAGTGACTACCCGGGTACCTAATCCTGGCTGCT
+
GGGGGGGGGGGGGGFAEGGGGGGGGG@EGGGGFCFGGGFFGGGGGFGGGGGGEGG@:FFGC9FFFEFCFG<59CFG,7+F=BF@FEGGGGGGEGG7FAFF8@EGGFCGFGEF@GCGDGG+CGEGGG6E8E+@8CEDGGGGGD6CFFGGFG7,4CEEGF5BFFFBEA9>B=B9@@E:CDCCF@3;>>BB;;??)))4(8?<(6:4<6(2(404(4((-(((-(40884:CC54.3F7()243;>2696682)-),-1(424))-8(.,(--,,.)-)))6:)(((--)
@M00689:251:000000000-CJTJ5:1:1101:26965:7806 2:N:0:5
CGACGACCATGCACCACCTGTGTTCGCGCTCCCTAAGGCACTCCTCTGTTTCCAGAGGATTCGCGACATGTCAAGGCCAGGTAAGGTTCTTCGCGTTGCATCGAATTAAGCCACATACTCCACCGCTTGTGCGGGCCCCCGTCAATTTCTTTGAGTTTTAATCTTGCGACCGTACTCCCCAGGCGGCACGTTTAACGCGTTAGCTCCGGCGCGGAAGGGGTCGAATCCTCCCACACCAAACGTTCACCGTTTACTGCCAGGACTACCGGGGTATCTAATCCCTGGTGCCCTAT
+
GGEGGGGGGGGGGGGGGGGGFFGGGGGGGGGGGGGGGGGGGGGGGGGGGGGGGGGGGGGGGGGGGGGGGGGGGGDFGGGGGFGGGGGGGGGGGGGGGGGGGFGGGGGFGGGGGGGGGGGGGGGGGGGGGGFGGGGGGGGGGGGGCF@F9CGGDCFGGGGFFFFEECFF2>A@FFF99@GGFF07:B019115=??<BF9>>BBAAFB?-(-49121;017<B>9:4(5*:;?BFD041(8?),(,5)5:?(.44<9B?)8:31((.8,79(,()6>4<934)))((.)(8((.
@M00689:251:000000000-CJTJ5:1:1101:14056:7819 2:N:0:5
CGACCGCCATGCATCACCTGTCCCTCTGTCCCCGCAGGTAACGTCCTATCTCTAGGAGTCGCCGATGCTGTCAAGACCTGGTACGGTTCTTCGCGTAGCGTCGACTTCCACCACATGCTCCACCGCTTGTTCGGGCCCCCGTCACTTCTTTTGAGTTTCCGCCTTGCGTCCGTACTCCCCAGGCGGAGTGCTTCATGCTTTCACTCCAGCACCAAGGGGCGGCACCCCCCTGACACCTGTCACTCCTCGTTTCCGGCCTTGACTACCACGCTCTCCCGACCTTGCTGTCCTTG
+
GE@E:FFG@FFEGGG8FGGACC,;FFFCFCFFG+++++;<,C7CFFG,CEEFF<@C<,B,+@,8>+8,C,CF<5:5BFF?4C,,,8A?FFFFDG+C+=DEGG844@C,,,9@6D,@,6=FGDCG+?8?6D,@+++6@CDGDDE5*?@DFCFE@34@>GG+:@DAA)79-8@2>2=BC>FG50=<9;(.66CC?))9?C4>F))6:285(40<B03(4(4094(,(481)).((.*5(,(-,/.).()24,3(.6(,4(4).).).3,))((-((..(((--(.)4))),.)6)
@M00689:251:000000000-CJTJ5:1:1101:27741:7934 2:N:0:5
CGACAGCCATGCAACACCTGTCTCCGGTCCAGCCGAACTGAAGAACTCCATCTCTGGAGTCCGCGACCGGGATGTCAAGGGCTGGTAAGGTTCTGCGCGTTGCGTCGAATTAAACCACATGCTCCACCGCTTGTGCGGGCCCCCGTCAATTCCTTTGAGTTTCAGTTTTGCGACCGTACTCCCCAGGCGGCGAACTTAACGCGTTAGCTTCGACACTGAGTGGCTAAGTCCACCCAACGTCCAGTTCGCATCGTTTAGGGCGTGGACTACCAGGGGATCCAAACCTGGCCGCTC
+
GGFGGGGGGGGGFFGFGGGGGGGGGGGGGGFFGFC@FGGGGFGFFFDFGGGGGGGFFGGFFGGGGGFGGGGGGGGGGDFGCGFGGGGFGF=FFGDFEGGEGGGGGG:FGGGGGGGGGGGGGGGGGGG?CEE>FEDGGEDEDG>9459D>FFFG?FC84?1BFCCEECE5BB>F9@9EDDF682((4=D061924;047AA0;BFF?645A<9???>2?A:AA<:128?*094<?GFB6?F?>:?AFB6((-4?(8?:AD(24((-(().8()431((,(.82)38:2<((((-3
@M00689:251:000000000-CJTJ5:1:1101:22499:8012 2:N:0:5
CGACAGCCATGCATCACCTGTGTGCACGTCCCTTGCGGGAAGAAATCCATCTCTGGAGATCGCCGTGCCATGTCAAACGCTGGTAAGGTTCTGCGCGTTGCTTCGAATTAAACCACATGCTCCACCGCTTGTGCAGGCCCCCGTCAATTCCTTTGAGTTTCAGCCTTGCGGCCGTACTCCCCAGGCGGAGTGCTTAATGCGTTAGCTGCAGCACTAAAGGGCGGAAACCCTCTAACACTTAGCACCCATCGTTTACAGTGTGGCCCACCAGGGTATCGAATCCTGCCTGCTCTTT
+
G>@@CGFDEFFGGGGEGFF<FFGGG,FFFEGGGG8FD7@C@,EFEFFD9FEFGGGGGE8<@A@@FCGGGBE<FE95CC:C=,+EF;<EGGFGCG:CGEG+6EFECD8,D,5=EEG8,D88EDG@F8+@=?BD8@>ECE6+=@@D=*+=3CFFGGCAFFGFF?E*:CE55=:5=):@CBFGF==2>2/2317(9655;6)9:?1/(9;74;(/(/534)5224(((,(4977(42*6)(.)-*-54(-(.1(43,(.)).):2((((-,3.,4(.(.:((,)43:2(.380226))
@M00689:251:000000000-CJTJ5:1:1101:18380:8029 2:N:0:5
GACGACCATGCATCACCTGTGAACCTGCCCCGAAGGGAGACCGTGTTTCCACGGCTGTCAGGCACATGTCAAGCCCAGGTAAGGTTCTTCGCGTTGCTTCGAATTAAACCACATGCTCCACCGCTTGTTCGGTCCCCCGTCCATTCCTTTGCGTTTCAACCTTGCGGCCGTACTCCCCAGCCGGAGAACTTAGCGCGTTCGCTACGCCCCTTGGAGGCTTCCCCCCTCACCGTCTATTTCTCCTCGTTTATGGCGTTGCATACCGGGGTTTCACATCCTTGCCTCCTTGTCCATT
+
GCEF7@FGEEFFGGCEDF<ECFFGGG8CCCFF:@6CEE6FGGGGDGGGGFCFCCGEFGG9FCF<FFGFFFDCFFGGGD?FA?FCAFFGGF4FEGGFGGDG6E8FG;FAFG<FCGEEDFF8D8=C@?ED,E6C+@>DFE8@>+@CCFFFFF:,@EEDC;+13A=*:8)/:>59@D4EGF21)6(2((((6)9))/(3123(63::6302,-((,4)((-(((,4:(((-//)((-/().6-)*)-((--2()-)((4(-()))5(((,(-,()))62,,,).((-).())--))..
@M00689:251:000000000-CJTJ5:1:1101:10248:8105 2:N:0:5
CGACGACCATGCACCACCTGTACACCAACCACAAGGGAAACTACATCTCTGCAGCGATCTGGTGTATGTCAAGCCCAGGTAAGGTTCTTCGCGTTGCATCGCATTAATCCACCTGCTCCGCCGCTTGTGCGGGCCCCCGTCACTTCCTTTGAGTTTTAGCCTTTCGGCCTTACTCCCCAGGCGGGGCGCTTCATGCTTTAGCTACTACCCATATGCCGTGGACGCCCCCTACACCTACCGCCCCCCGTTTACGGCATGGACTACCACGGACACTAACCCTGGGCCCTCTTTCTC
+
GGGGGGGGGGGGGGGGGGGGGGGGGGGCGG@FC@,FFECEFGFG<CFFGGGGCDFF6FFGA<F8F,FFCGE5:EGGFD<F,CECFFGGGGGGGGG>F=AE++8CG,AEGG9F,@@FFGGCEGCEGGDF,E>=+@EGGG6ED77CGFGGFGC3@CGGF,0BCFF5A55>D):*:;AEGF7*4:(5;@B436:(-<)6)6646AF)4)).(.),().6A;:67:(((47>DC)47:922(,,4>14>3(42:(:12913?(2:)50..),,(,((.(.(,.((((((((.()).).
@M00689:251:000000000-CJTJ5:1:1101:25226:8105 2:N:0:5
CGACGACCATGCAGCACCTGTACACCAACCACAAGGGAAACTACATCTCTGCAGCGATCTGGTGTATGTCAAGCCCAGGTAAGGTTCTTCGCGTTGCATCGAATTAATCCACATGCTCCGCCGCTTGTGCGGGCCCCCGTCAATTCCTTTGAGTTTTAGCCTTGCGGCCGTACTCCCCAGGCGGGGCGCTTAATGCGTTAGCTACGACACAGAGGCCGTGGAAGACCCCTACACCTAGCGCCCACCGTTTACGGCCTGGAATCACAGGGTATCTAAACCTGGCTGCCCTTTCC
+
GGGGGGGGGGGGGGGGGGGGGGGGGGGGGGGGGGGGGGGGGGGGGCFGGGGGGGGGGGGGGGGGGGGGGGGGGGGGGGGGGGGGGGGGGGGGGGGGGGGGGGGGGGGGGGGGGG?8=FGGGGGGGGGGGGGGGGDGGGDEGGEGGFGGFGFGGGGGGGGFFFF@EFAAAB=999EFGFGGFFFFF>99>>B?2)4>><?BFFB:?FBB6>F?834?BF0(3<?218<:57>0,8F277:16:;16?>FFB0<B1(3,4?((.))5-6:<((8<A):)5:(.0((-3(((()-)
@M00689:251:000000000-CJTJ5:1:1101:14421:8108 2:N:0:5
CGACGGCCATGCAGCACCTGTGCACGGACCTTGCGGGGGAACCATCTCTGGAACTTTCCCGTGCATGTCAAGCCTTGGTAAGGTTCTTCGCGTTGCATCGAATTAATCCGCATGCTCCGCCGCTTGTGCGGGCCCCCGTCAATTCCTTTGAGTTTTAGCCTTGCGGCCGTACTCCCCAGGCGGGGCGCTTAATGCGTTAGCTGCGGCACGGACGTCGTGGAAGGACCCCCACACCTAGCGCCCCACGTTTCAGGCGGGGACTACCAGGGTATCCAATCCCTGCTGCCCTGTCTC
+
GGGGGGGGGGGGGFEFGGGGGGGGFG@FGGGGFGDGGGGGGGGGGGGGGGGGFFGGGGGGEGGGDGFGGEEEGGGGGGGGGGFFGFGGGFGGGGEGGGGC,EGGGDFFGGGDGEFFFGCEGD+;ECEAFEEGGGGGCCCE*:CGGAGGF++=;9ECFFFFFFEFF0;>@F?006;;GDDD7991;F9FF::<AABF6<0(.5)30(19>(,((-,3(((46)43.8??GG3((4D:0)(,()(((4(,.20).8((((-4((.3(.4?:(42-)635.3))5(.,5(4(4).-)
@M00689:251:000000000-CJTJ5:1:1101:14418:8129 2:N:0:5
CGACGGCCATGCAGCACCTGTGCACGGACCTTGCGGGGGAACCATCTCTGGAACTTTCCCGTGCATGTCAAGCCTTGGTAAGGTTCTTCGCGTTGCATCGAATTAATCCGCATGCTCCGCCGCTTGTGCGGGCCCCCGTCAATTCCTTTGCGTTTTAGCCTTGCGGCCGTACTCCCCAGGCGGGGCGCTTAATGCGTTAGCTGCGGCCCGGAGGTCGTGGAAGGCCCCCCACACCTAGCGCCACACGTTTACGGCGTGGCCTCCCCGGGTATCTTATCCTTGCTTCCCCTTCC
+
GGGGGGGGGGGGGFFFGGGGGGGGGC7BGGGG9FCFE7B>FFGGGGGGG?C<=FGGGGGGDG?FAFFGG?,5FFGGC@F<,B,CEFGGGFGCEGFG:FG64@EF;3EFG>FCG+DDFF8EGCEEGFF,@;+3@EGGGCGGD5CFGFGGF@+:CGGGF*;FFF);26270:(:?DFFG0*7>(4;>F9;B?:)64<6BF(82)-(-(1119((((-:0(1(,)(((449DD>B1:7(58319D(((-3,,(,<31179(((..((4(((((()))))..6:)..-)-),((((.
@M00689:251:000000000-CJTJ5:1:1101:13263:8178 2:N:0:5
GACGGCTGCATCACCTGTGCACGTGTCCCGAAGGAGAACCGGTGTTTCCACCGGCTTTCACGTGCATGTCAAGCCCAGGTAAGGTTCTTCGCGTTGCATCGAATTAAACCACATGCTCCCCCGCTTGTGCGGGTCCCCGTCAATTCCTTTGAGTTTTAATCTTGCGACCGTACTCCCCAGGCGGCGCGTTTAACGCGTTACCTCCGGCACGGAAGGGGTCGAATCCTCCCACACCACACGCGCCCCGGTTACCGCACGGACCACGCGGGTACCCAAGCCCGCGCTCCCTGCTC
+
GCEFFGGGGGGGGGGGGGGGFGGGGGGGGGCGGEGGGFGGGGGGGGGGGGGGGDFFGGG9FCGDFCFGGGDGCGGGGGCG9?FGGGGGGGDGGGGCF@EG+,@8EC9<FGEG:FFGGGG+CEGGEG6E,E>EGGGGFECEG++?CCGGF>8,:@AA?79EF>A*./):A2>DFFFEG@49?=326330>B9:2<192>>:().4<9>939?(48>016::-(24625<DG:<38D?(4?0172,,4(496(54(4(3(,,((,(((-(3(-).,,2(18((((((---,)(()
@M00689:251:000000000-CJTJ5:1:1101:27680:8182 2:N:0:5
CGACGACCATGCAACACCTGTCTCACAGTTCCCGAAGGCACCAATCCATCTCTGGAAAGATCTGCGGATGTCAAGACCAGGTAAGGTTCTTCGCGTTGCATCGAATTAAACCACCAGCCCCACCGCCTGTTCGGGCCCCCGTCCATTTATTTGAGTTTTAACCTTGCGGACGTTACTCCCAGGCGGTAGACTTAGCGCGTTAGCCTCGGAAGCCACGCCTCAGGGGCCCAACCACACCGTCGACACGGTGTAAGGGGGGGGGACTCCCAGGATACATACTCCTGCGCCTCGTT
+
FFFGGGGGGGGGGGGGGGGCFEF,@FFGGA<F,BCEG7CF<<<F86,CF9FGGA@<,:E,CA95,66664F<EE,9BFGDGC<F<FA?<4E,,6+8C++94,+9@:F<CE,E4++,,,+1@+4C7++@86,,1@83@EGG8+++3++++5CF:335CFF?A7@=E*)000>4-)))21?FA=DB2>((,).)1).)((.(61()))(-:((-:(,(((-(((.1(31()9;?B(940((.()(-4(((-(44)),((((((((((((((.((.)).).8<)())(((-((((,
@M00689:251:000000000-CJTJ5:1:1101:13252:8194 2:N:0:5
GACGGCTGCATCACCTGTGCACGTGTCCCGAAGGAGAACCGGTGTTTCCACCGGCTTTCCCGTGCATGTCAAGCCCAGGTCAGGTTCTTCTCGTTGCCTCGACTTAAACCCCATGCTCCCCCGCTTGTGCGGGTCCCCGTCAATTCCTTTTCGTTTTCATCTTGCCACCGTCCTCCCCAGGCGGCGCCTTTACCGCTTTAGCTCCGGCACTGAAGGGGTCGACTCCTCCCACCCCACACGCCCCCCGTTTCCTGCCCGGCCTCCCGGGGTCTCTAAACCTGGCTGCTCTTTCCC
+
CFEFFGG@CCFGEFGGFGDG-CFF@FGGGG7@++6CFEFGEFGGBEGGG9FF::@CFGGEG:F,F<F,CF,5,CFF,4BF5,:<FFGGGG,C4FE,C,@F+++@B,,,AF=E+EEG=FGFEE@EEG6@,@36+@ECCG6EG+;C<FGGFG*,3@DFG9+9<BE<4)1:<)>):AEFGF*2)950;(6(42@6)4(3,3:)-4..5((4(((,)53(((4832(3<BA1<D)41(90((-,()30290,((.4))4?((-(4((8:06((43()-))).2(((.((-.6))-6))
@M00689:251:000000000-CJTJ5:1:1101:27668:8197 2:N:0:5
CGACGACCATGCAACACCTGTCTCACAGTTCCCGAAGGCACCAATCCATCTCTGGAAAGTTCTGTGGATGTCAAGACCAGGTAAGGTTCTTCGCGTTGCATCGAATTAAACCACATGCTCCACCGCTTGTGCGGGCCCCCGTCAATTCATTTGAGTTTTAACCTTGCGGCCGTACTCCCCAGGCGGTCGACTTAGCGCGTTAGCTCCGGAAGCCACGCCTCCAGGGCAAAACCTCCAAGTCGACATCGTTTAAGGCCGTGGCTACCAGGGTACTCAATCCTGGCTGCTAGGTCAT
+
FGGGGGGGGGGGGFGGGGGGFGGGGGGGGGGGGEGGGGGGGGFFGGGGFGGGGGGGGGGGGGGGGGGGGGGGGGGGGGEGGGGGGGGDGGGDGGGGGGGGGGGGGFGGGGGGFGGGGGGGGFFDGGGGGG88EGGGGGGGDDGGGFFGFGDGGGGGFGGFFFFFFFFFFFFBBAF2=<4*;AFFFB@99>FFF4.76>B((7;E><B6><F9<FBB>9((-(.4:<<0/*7(849<(3)-6;((((,4(4:6)43((-(-(((-(.).(87?2)).4))44),4((()).())))
@M00689:251:000000000-CJTJ5:1:1101:13272:8197 2:N:0:5
GACGGCTGCATCACCTGTGCCCGTGTCCCGAAGGAGAACCGGTGTTTCCACCGGCTTTCCCGTGCATGTCAAGCCCAGGTAAGGTTCTTCGCGTTGCATCGAATTAAACCACATGCTCCCCCGCTTGTTCGGGTCCCCGTCCATTCCTTTGAGTTTTAATCTTTCGACCGTACTCCCCCGGCGGCGCGTTTAACGCGTTACCTCCGTCCCGGAATGGGTCGCATCCTCCCCCACCCAACGCGACCCGTTTACCGCCAGGACTACGGCGTTTTCCAACCCTTGATACCACTTCCC
+
GGGGGGGEGGGGGGGGGGGG<FEGGGFFGD,7+CFFEFFGG7FFGGGGGCFCFDFEGGG,F=FFF,E,EF,5,CFF<EDFFFFGGGGGGG:FEGG7F,=D49,@F9,,FG<E8ECF4E?=EE+@EE63,7688FGGFFD>D++5;7<CFGC,33EEF,*??A70>)/>45>5>@EFFD<)8@2>99>19;B()6(39B4((.)5:>(4,2(,-2-.(421914(,.4.C7)4(,C(4(22()--7(((.((-)-1911(-44(,(1(((,((.)))(--((.)))),))())).
@M00689:251:000000000-CJTJ5:1:1101:17406:8214 2:N:0:5
CGACGGCCATGCAGCACCTGTTTTCAAGGTCTAGTAAACTAGACACTCCGCTATCTCTAGCAGATTCTATCAATGTCAAGCCTAGGTAAGGTTCTTCGCGTATCTTCGAATTAAACCACATGCTCCACCGCTTGTGCGGGTCCCCGTCTATTCCTTTGAGTTTTAATCTTTCGACCGTACTCCCCAGGCGGAATGCTTAATGTGTTAACTGCATTACTGGAGTGACAAGCACCCCACCACCTAGACTTCCTCGTTTAGGGCGTGGACTACCCAGGTATCTAATCCGGGCCGCCC
+
GGCEFFEGGGGGGFEEFGGGAEGGGF9,CFFEAEFFFCCF9C<FFGFGFGDGGGGAFGFFF9F8FEFGAFG9FGAEF<A9FGGDFDEAAF?E9FGGGFDEEGGDGGG<=,AECA=EDD=,D,D,CE88=8CE+1D,ECD+68DF?ADGD+=,EEGFG9@5DFED>5DDEF*0))081:@99=CC=5)8=A2)(63:EE4;??FFFDE5*5;**45;63))3;E()7))*8;@D?<;(,(,(04,)-6<4)4>,4<1360,0(,,(3(,(82:)46)))6)64)).,(4(-(4((
@M00689:251:000000000-CJTJ5:1:1101:20305:8384 2:N:0:5
CGACAGCCATGCACCACCTGTGTTACTGTTCTCTTTCGAGCACTAAGCCATCTCTGGCGAATTCCGTACATGTCAAAGGTAGGTAATGTTTTTCGCGTTGCATCGAATTAAACCACATCCTCCACCGCTTGTGCGGGTCCCCGTCAACTCCTTTGAGTTTCAACCTTGCGGCCGTACTCCCCACGCGGGGCGCTTAATGCTTTATCTGCGGCCCGGATTCCTTGGAAGGCCCCCCCACCTATCGCCCAACGCTTACTGCGCTGCCCTACCGTGTCCTCCATCCTGTCTCTC
+
GFGGGGGGGGGDGGGGGGGGGGGGGG,6EEF<FGGGGCF<F:FGCFFG<6FGGGGFFGG7C:FFEFFG@CFDFGFFFG,E<6@E<D,95CF=FGD@:FCC69CF7,,5,,9=FG@B882,@EGCGG>CEGCDEF664=DG===DG5=+5+6EDAA8=FFBFD9D0@**:8):)11)@=FCA==2>2)-(2:(,40(6).4).56469542(3(4(-7(-8<)6)().(9*54(2)(,,:((*513::662((,-()).)4(,7060(3,((-224-)).()63)).)))))
@M00689:251:000000000-CJTJ5:1:1101:4901:8567 2:N:0:5
CGACGACCATGCAGCACCTGTGTGCACGTCCCTTGCGGGAAGAAATCCATCTCTGGAGATCGCCGTGCCATGTCAAACGCTGGTAAGGTTCTGCGCGTTGCGTCGAATTAAGCAACATGCTCCGCCGCGGGTGAGGGGCCCAGGAAAAGCAGTGGAGGGTGAGCCGTGAGGCAGGAGGCCCCAGGGGGGGAGCGGAAGGAGTTAGCGGGGGCAGGGAGGGAGACGACACGGCGCACAACAGGGGGACAGGGATAGGGGGGGGGGGGAGCAGGGGAGGAAAACAGGGGGGGAGGGG
+
GGCEGGGGGGGGGGGFFFFFEGGGGGGGC@FGFGGGGGGGCFFGGGGGGGGFGGGGGGGCFF7FEG@FGGFGGGGGGGGDGGGGGGGFCFGFGGGGGFG68EEGGGGF?EFFGGGGGGGGCC=8CEC>+383**68>*****4**;0****,,,5>C*)2:69./6(6(61,/69?*/**)(/46(,3;>43(-(-17:04((.6.2((46(3(-96:;;,:(,-3(-)*)(((1(-(,((.,4((,--(-(((((.(,44>;(((,((,460(--2(..(((,42,4--(3(22
@M00689:251:000000000-CJTJ5:1:1101:4673:8671 2:N:0:5
CGACAGCCAGGCACCACCTGTGCGCACGTCCCGTGAGGGAAGAAGTCCATCTCTGGAAATCGCCGGGCAAGGTCAAACGCGGGGAAGGTTCGGCGCGGTGCGGCGAAGGAAACCACATGCGACACCGCGGGTGCAGGCCCCCGTCAAGTCCTGGGAGGGGAAACCTTGGGGACGTACTCAGCAGGCGGGGTGCGAAAGGCGTGTGCTAGGGCACGAGGGGAGACAAGGGCGGGGAAAACGAGCACCAGAGGGTAGAGGCGGGGAGAAAGAAGGAGGAGAAAGAGGGGGGAGGGGG
+
;6@=:@C=<,@=66:698,666,8+6+@,68@+,@,6CECFEFFF,,,<,:,,,<@C<A,,B:,86@+69,B,,9?D,B++8=+6=CE,,4+84>+@++6++83@>C:*6>E,>264,;,4*:44/=C**:*=*+3@3*2/)1*17<0**22++2;C*)))08(.().(.1(44(-*(**),.4:-431;-4(((-7(.,,,((-).-)23(1-(-(-4-((((,,.,**)(3,903(,((0(((.4((.,((.().4-4(-,---42(((.4((((-43.((,.1(36((4(-1
@M00689:251:000000000-CJTJ5:1:1101:25823:8712 2:N:0:5
CGACAGCCATGCATCACCTGTTTTCAAGGTCTAGTAAACTAGACACTCCGCTATCTCTAGCAGATTCTATCAATGTCAAGCCTAGGTAAGGTTCTTCGCGTATCTTCGAATTAAACCACATGCTCCACCGCTTGTGCGGGTCTCCGTCTATTCCTTTGAGTTTTAATCTTGCGACCGTACTCCCCAGGCGGATTCATTAATGTTTTAACTGCATTACTGGAGTGAAAAGCACCCCAAAAACAAGCATTAATCGTTTAGGCGTGGGTCAAACCGGATACATCACCATGGTGACT
+
GFEG@FGGGGGGGGFFFFFGFFGGGGGGGFGGGGGGGGGDGGGGEGECEGCECCGGGGGGGFEFFGGFGGGGGFFCFGGEEFFGGGGGGFGFCF:FGCEGEE78EFFFFGFCFG;9DFGGCFF@;DF=CEGGCCDF8EGDDD,=DBDDFG8FGGGF9;=<=D:*;EEEDDEBAB9BEAGGFEB5)0)10:)7))*/2>6:*/*103@=4***.94**9<55(07))))2*)(//927(//8.((//7.))..62:(-62((-((((.()))(-1((()..)))())).).).)
@M00689:251:000000000-CJTJ5:1:1101:25815:8732 2:N:0:5
CGACAGCCATGCATCACCTGTTTTCAAGGTCTAGTAAACTAGACACTCCGCTATCTCTAGCAGATTCTATCAATGTCAAGCCTAGGTAAGGTTCTTCGCGTATCTTCGAATTAAACCACATGCTCCACCGCTTGTGCGGGTCCCCGTCTATTCCTTTGAGTTTTAATCTTGCGACCGTACTCCCCAGGCGGAATGCTTAATGTGTTAACTGCCTTACTGGAGTGACAAGCCCCCCAACACATAGCATTCATCGTTTAGGGCGTGGACTACCCGGGTATTTAATCCTGGCTCAT
+
GGGGGGGGGGFGGGGGGGGGGGGGGGGGGGGGGGGGGGGGGGGGGGGGGDGGGGGEGGGGGGGFGGGGGGGGGGGGGFGGGGGGGGGGGGGDFGGGGGGGGDEGGFGFADFGGGGGGGGGGGGGGGGGGGGGGGGDGD6?CGGCGFGGFGFFGGGGG9EFFFFEEFFFFFDEFFFF7=6=9@CCF@==DA>==>:C<E64?CCEFBE44<67(54>=C46::;3.7)9;F)67>DB6;1((/6)2<26<>).(4?649:(46>0744.(50(-10904)-)..))).((.).)
@M00689:251:000000000-CJTJ5:1:1101:22894:8747 2:N:0:5
CGACAGCCATGCAACACCTGTACACCAACCACAAGGGAAACTACATCTCTGCAGCGATCTGGTGTATGTCAAGCCCAGGTAAGGTTCTTCGCGTTGCATCGAATTAATCCACATGCTCCGCCGCTTGTGCGGGCCCCCGTCAATTCCTTTGAGTTTTAGCCTTGCGGCCGTACTCCCCAGGCGGGGCGCTTAATGCGTTAGCTACGACACAGAGGCCTTGGAAGACCCCTACACCTAGCGCCCACCGTTTACGGCATCGACTACCAGGGTATCTAAACCTTGCTGCCCTGTCCTT
+
GGGGGGGGGGGGGGFFGGGGGGGGGGGGGGGGGGFGGGGGGGGGGGGGGGGGGGGGGGGGGGGGFGGGGGGFGGGGGFGGGGG?FFGGGGCGGGGGGGGGGG@FGGGGGGGGGGGGGGD6EGDDGGGG?E>EEGGCGGCGGGCFGFGGFG7<?CGGGGFFFFF5=AA@FA=>DFEFGFGG4226(9@F>6?(6<><3:062<<<<?,27>::(53??)))4)613<06D<).4?D72).467921818:(148(237(-2721,2,46?:0)-)).)42()64))41(5().)))
@M00689:251:000000000-CJTJ5:1:1101:22876:8758 2:N:0:5
CGACAGCCATGCAACACCTGTACACCAACCACAAGGGAAACTACATCTCTGCAGCGATCTGGTGTATGTCAAGCCCAGGTAAGGTTCTTCGCGTTGCATCGAATTAATCCACATGCTCCGCCGCTTGTGCGGGCCCCCGTCACTTCCTTTGCGTTTTAGCCTTTCGGCCGTACTCCCCCGGCGGGGCGCTTAATTCTTTAGCTACTCCCCAGAGGCCTTTGACTGCCCCTACCCCTAACGTCCCCCTTTTACGGCCTGGCCTACCAGGTTATTCTCTCCTGTCTCTCCCTCCC
+
GGGGGGGGGGGGGGGFGGGGGGGGGGGGGGGGE,6E@FFFGGEGGFGFGGFG<EFGCFGGF9FGGCGGGGFCFFGGEGGGF,@FFGGGGGFFCFG7CEEG8,@EGF9FGGFG,E>FGGG6CE+@EGCF,@4@6CGEGG+CDD=DFFGGFG+33CEGG9;BAAE5A85:=):2@FEFGF*:?5(((-43>FF()6)6):6).:A2,0)((4(((,4::2)).5))).43C*)4(4>:<(.2(82:?;0:37))(--((23(,2,(4)5?),).).))6)4).)).6).(..(((
@M00689:251:000000000-CJTJ5:1:1101:9983:8809 2:N:0:5
CGACGGCCATGCATCACCTGTCCACCGGTCCCGAAGGACGAACACCATCTCTGTATTCTTCCGGTGAATTTCAACCCCAGGTAAGGTTCTTCGCGTAGCGTCGACTTAAACCACATGCTCCACCACTTGTTCGTGCCCCCGTCAATTCCTTTGAGTTTCCGCCTTTCGCCCGTACTCCCCAGGCGGTATCCTTAATGTGTTAACGCTGCCACCGTAGGGTTCGATCTTTCCTCAACCTGGTATCTATCGTTTACCGCTTTGACTCCCCCGGTCTCTCTCACTTGCCGTG
+
FG@FEEFGGGGGGGGFFGGGGG8C<EB+FGB,@,7+@@F@@+@CEFDFE@FG9,C@FFGAFG@+C+,,CB?F9,,AFG,B,C,,5,9AFF9@>F7F:4=6BE778CC7,AAEEC=D==DGD8?=,6@F9=,@C1+>+@+@9CE++=CCFC@E7,@FFGG+*3:@8*9:)45/:)79,(*/)(/(8(((6))9?1)..<)7;3)4(.,((//4(4(-,((,.(((),()*00)))*.3(((.*-6))))(.,((.)(((,(-64).,183((,(-).)))))-)))((((
@M00689:251:000000000-CJTJ5:1:1101:9999:8822 2:N:0:5
CGACGGCCATGCATCACCTGTCCACCGGTCCCGAAGGACGAACACCATCTCTGGAGTCTTCCGGTGAATTTCAAACCCAGGTAAGGTTCTTCGCGTAGCGTCGAATTAAACCACATGCTCCCCCACTTGTTCGGGCCCCCGTCAATTCCTTTGAGTTTCAGCCTTGCGCCCGTCCTCCCCAGGCGGGATCCTTAATGTGTTAACGCCGGCACCGCAGGGGTCGATCCCTCCTCCACCTAGTACCCATCGTTTCCGGCTTGGACCCCCCGGGTATCTCATCCTGTATTCTCTTT
+
GGGGGGGGGGGGGGGFGGGGGGGGGGGGGGGGGEGGGFFFB+FFGGGGGGGG98,,EFGGGGDCF:<<FEGG9B9FFG7,AF?<<:FFGGGG8F=F7:D+CG7>+AF,54FF8FFF9DFGG+@E@GGGCG,@=++>:EGG+@ED*BFGFGGG,EFFGGG+:9>BE):=):A2>(6@CBGG4>6?;1,64(45A26<)64<BA4:491147>;(((-(,0(4(((-(40*2.((,*43,(,<*)).)(,(4::)61(4(,((.)((-2-1((4().))))..4))))).)))-)
@M00689:251:000000000-CJTJ5:1:1101:18129:8915 2:N:0:5
CGACGACCATGCAGCACCTGTGCTGGTTCCACCCGAAGGCGTCATCTCCCTTTCAGGAGCCTAATCCCAGCATGTCAAGCCCAGGATCAGGTTCTTCGCGTTGCCTCGAATTAAGCCACATGCTCCACCGCTTGTGTGCGCCCCCGTCCCTTCCTTTGAGTTTCCGCCTTTCGACCATACTCCCCCGGCCCCGTACTTATCGCTTTCGCTACGACCGCAAAGGGCCAGCCCCCCTCCGTCTATTACTGATCGTTTACAGCTAGGCCTACCGGGGTATCTCATCCTTGCTGCCCTT
+
GGGGGGGGGGGGGGFGGGGGGGGGC8FFFFDGGGCBFGGGGGG7FGGGGGGGGGGGGFC,BFA5FGGGA8FEFAFGFGGGGGDFGGF,,A,AEGGGGGEGGG8EGGG4=,AD;;>EGDF?F,D=EGCGGGGEC?GFG8+6=DGGGFGD*+=@FGGGG9;5BCEF*8AADD*>8):=7>*;1>EFF)85>(((.6(62C)9>367??E;D0(:(/6770(-,3((4(((9FFFFF3:B143(0).).))6<<(42?:><)))),,(().48((9(4:?)6):26<):<?443(,((
@M00689:251:000000000-CJTJ5:1:1101:13593:9012 2:N:0:5
CGACGGCCATGCAGCACCTGTATTCTAATTCCCGAAGGCACTCCCGCATCTCTGCAGGATTCTAGATATGTCAAGACCAGGTAAGGTTCTTCGCGTTGCATCGAATTAAACCACATGCTCCACCGCTTGTTCGGGCCCCCGTCAATTCATTTGAGTTTTAACCTTGCGGCCGTACTCCCCAGGCGGTCTACTTATTGCGTTAGCTTCGTCACTAAGTCCTCAAGGGACCCAACGACTAGTCGACATCGTTTACGGCGTGGCCGACCAGGGTATCTAATCCTGGCTTCCCTTTC
+
GGFEFGGGGGGGGGGGGGGGGGGGGGFEGGGGGDFFGDF<FEGGGCF:BFCGGEGEGG7EGGG9@9F<F,FF@E<,EF<<=FEFECFGGGGGEGCGGFE8FG@>=FF<<;FG@FGG8FGGGFGGEGGGDF6E=6+>=EGGDGG6=;DG+=FEE:DFGGGF5CCEF7@==AF=A4AFFEGGA5BBBF>@F*9?E3CC;E0;D78;C)4(6;,;FFE3CEE3;4)5)312D<5::1544(,65)(,(-46:BF0<::>6B>>6(((-4(,((432)4).-4).).40,,)())))
@M00689:251:000000000-CJTJ5:1:1101:8836:9147 2:N:0:5
CGACGACCATGCAGCACCTGTGCAGGAGGTCCCTTGCGGGAAATGCCCATCTCTGGACACGGCCTCCCCATGTCAAGTCCTGGTAAGGTTCTGCGCGTTGCTTCGAATTAAACCACATGCTCCACCGCTTGTGCGGGCCCCCGTCAATTCCTTTGAGTTTCAGCCTTGCGACCGTACTCCCCAGGCGGGATGCTTATCGCGTTAGCTGCGACACAGCCGGCTTGGGTACCGCCTAACCACAGCATCACACGTTTAGGGCTCGGAGTCCACGGGTAACGACACTGGGGGTGCTGTT
+
C@@CEC@@CFDE<FF8<FGD6E,EGGGGDGGGGG9FCFGGDGGGGAAFFEDFGGGGFFFGGGGFGGGEGFFG,?CF9FGFFFFGGFGGF,4ABC@CFGGE6EGFEB,A+A?EC888DDFF8EFFGGE>E+DFDF>EG6+@++@?D97@+=FEAAE7F;>FBFEFF2*0):5>=@FB5@FFAD(,6=39:(-2<92))6(3>19?::))(4((((((.-3>(,(--(-)*27(((*).()(,)(().))).4:(4(-3<?22692(((--,2((,(()(--((),((((((())))
@M00689:251:000000000-CJTJ5:1:1101:7615:9158 2:N:0:5
CGACAACCATGCAGCACCTGTACACCAACCACAAGGGAAACTACATCTCTGCAGCGATCTGGTGTATGTCAAGCCCAGGTAAGGTTCTTCGCGTTGCATCGAATTAATCCACATGCTCCGCCGCTTGTGCGGGCCCCCGTCAATTCCTTTGAGCTTTAGCCTTGCGGCCGTACTCCCCAGGCGGGGCGCTTAATGCGTTAGCTACGTAATCGTGGCTGTGGAAGACCCCCTCACCTAACCCCCACCCTTCGCGGCCTGGCCCACCAGGGTACCACATGCTGGTTCCTATGTACC
+
F86:CFE;CFDGGDFD@DACFGGGFGCFC@FFGGGCF8FGAFFGGDFGGGGFCFGGGGGGFFA@F9FE696EBEGFF<FFGCCF,CE?D;7CEG@+6E,46,@FCFFGFEDCAFGGA,=CC8C6CEC8,,@C>E6E=@=E=+66?9D+4?8E@,@:CCCFA8@)0)))):5A27/577CD:==/((.2(,3:A4-6>4((-)4<<,(),(.-((((((,5(253.(445)),.4<)(.((,)(((-((((((((4(3(((((,,-(,3(((.))).).)))((.).)))))-)-
@M00689:251:000000000-CJTJ5:1:1101:7626:9173 2:N:0:5
CGACAACCATGCAGCACCTGTACACCAACCACAAGGGAAACTACATCTCTGCAGCGATCTGGTGTATGTCAAGCCCAGGTAAGGTTCTTCGCGTTGCATCGAATTAATCCACATGCTCCGCCGCTTGTGCGGGCCCCCGTCAATTCCTTTGAGTTTTAGCCTTGCGGCCGTACTCCCCAGGCGGGGCGCTTAATGCGTTAGCTACGACACAGAGGCCCTGGCAGACCCCTACACCTAGCGCCCCCCGTTTACGGCCATGACTCCCAGGGTTACTCACCCTGGCTGCCCTGTCTT
+
GGGEGEGGGGGGGGGGGGGGGGGGGGGGGGGGGGGGGGGGGGGGGGGGGGGGGGGGFGGGGGGGGEGGGGGGFGFGGGGGGGGGGGGGGGDGGGGGG9EGGFFGGGCFGGFGGG9EGGCCEGGGEGGG8=E>>EECGGGGGG>FGFGGFGGGGGGGG99FFAE5@AA5>=5>DFFFGF7DFFF>;9F0,3:62<24;62::A<>BB?>99:?7(-,4(((,(.4(,:?C952(8C:7):(9>(,-73<FF04((-(((,.))),((,(,,(())-)(.((((,(-(.((())))
@M00689:251:000000000-CJTJ5:1:1101:7286:9227 2:N:0:5
CGACAACCATGCATCACCTGTCACCGCTGTCCCCGAAGGGAAAGACATGTCTCCATGCCGGTCAGCGGGATGTCAAGACCTGGTAAGGTTCTTCGCGTTGCTTCGAATTAAACCACATGCTCCACCGCTTGTGCGGGTCCCCGTCAATTCCTTTGAGTTTCAGCCTTGCGGCCGTACTCCCCAGGCGGAGTGCTTAATGCGTTAGCTGCAGCCCTCAGGGGCGGAAACCCCCTAACACTTAGCACTCATAGTTTACGGCGTGGACTACCCGGTGATCTCATCCTGGCTGCT
+
GGGGGGGGGGGGGGGFGGGGGGGGGGGGGGGGGGGGGGGGGFGFGGGGGGGGGGGGGGGGGGGGGGGGDEGGGGFGFDGGGGGGGGGGFGGGGGGGGGGGGGGGGGGGGGFGGGGGGGGGGGFGFFGGGGGG8E>CGGGGGGGGG>DGFGGGGG9CDGGFFFFFFDBEBAABA@F=E@8FFFD>9B96(:7(6CE575)61?FFFFC)4237:?F(82::699(-((.*9>>66*()()649>)-48:4)).<B).-(((414(28((.,-3(-(..6)).))))((.(,)
@M00689:251:000000000-CJTJ5:1:1101:10593:9285 2:N:0:5
CGACAACCATGCAACACCTGTACACCAACCACAAGGGAAACTACATCTCTGCAGCGATCTGGTGTATGTCAAGCCCAGGTAAGGTTCTTCGCGTTGCATCGAATTAATCCACATGCTCCGCCGCTTGTGCGGGCCCCCGTCAATTCCTTTGAGTTTTAGCCTTGCGGCCGTACTCCCCAGGCGGGGCGCTTAACGCGTTAGCTACGACACAGAGGCCGTGGAAGACCCCCACACCTAGCGCCCACCGTTTACGGCATGGATCCCCAGTGTATCTACTCCTGGTACCCCCGCTCC
+
GB@FFEE@@FGGGFGGGEGFEGFFGGGGGGGGGE@AF@EFFGGGGDGGCGFGGFCEEGGGGGEGGGFG<FFGEGGGGFDFFDEFF?,CFFG78@FGC@;,44@E7FFAEE,8489E88D>@EEG+@DF8EGCCECGD+C+?C>+CDFDF;+:E3@<CCCB?FE<88)=AB59@BA59<CD:BBB0>F1>(4:4)41314:FFAFF03699???0:<?((47<28(14:9)70(->(53(((.3<B?>??>?A<(9(,,45)).2273(.---))))68.84(,.)-)(((((((
@M00689:251:000000000-CJTJ5:1:1101:10601:9301 2:N:0:5
CGACAACCATGCAACACCTGTACACCAACCACAAGGGAAACTACATCTCTGCAGCGATCTGGTGTATGTCAAGCCCAGGTAAGGTTCTTCGCGTTGCATCGAATTAATCCACATGCTCCGCCGCTTGTGCGGGCCCCCGTCAATTCCTTTGAGTTTTAGCCTTGCGGCCGTCCTCCCCAGGCGGGGCGCTTAATGCGTTAGCTACGACACAGAGGCCGTGCAAGCCCCCTACACCTCGCGCCACCCGTTTCCGGCTGGGCCTACCAGGGTATCTAAACCTGGCTGCCCATGCT
+
GGGGGGGGGGGGFGFGGGGGGFGGGGGGGGGGGGGGGGGGGGGGGFGFGGGGGGGFGGGGFFDFGGGGGGGGGGGGG8FGGGCEFFGGGGGGGGGGGGGGGGFFFCGDGCEGEGFCDFGEGGGGGGGGGDEGGGGE>CDEDGGFC?FGFGG7+@FGGGGFFF50@ABABBA594A2:5?7)62>06>FB><16<))4-(-().63(.4(6?B?>?6?;F>((.)(-447>:::?C0(((-3@((4(,(.(.),,(((,-(,(34:))3(.(,))-.)(,(,(,(46(()((,-
@M00689:251:000000000-CJTJ5:1:1101:15675:9535 2:N:0:5
CGACAGCCATGCAACACCTCCAGCAAGGCACCTCTATGCAAAGCGTCACCTCTGCTTCCCACAGCACCTCTTGCTCCGTGTGGGGTATCTAATCCTGGCTGCT
+
GG@EGGGGGGGGGGFFGGGGGGGGG8FEFGGGGGGGGGGGGGGGGGDFGGGGGGGGGGFGGGGGGFGG?EGGFF<FGGEFEFGGGGGGGG9EEGGGG?EGGGG
@M00689:251:000000000-CJTJ5:1:1101:26022:9549 2:N:0:5
CGACGGCCATGCAACACCTGTACACCAACCACAAGGGAAACTACATCTCTGCAGCGATCTGGTGTATGTCAAGCCCAGGTAAGGTTCTTCGCGTTGCATCGAATTAATCCACATGCTCCGCCGCTTGTGCGGGCCCCCGTCAATTCCTTTGAGTTTTAGCCTTGCGGCCGTACTCCCCAGGCGGGGCGCTTAATGCGTTAGCTGCGCCCCGGAATCCGTGGAAGGATCCCACCCCTAGCCCCCAACGTTTACGGCTTGGACTACCAGGGTACCTAATCATGTCTGCCCTGCCT
+
GFGGECFGGGFGGGFGGGGGGGGGGGGGGGGGGGGCGGGGGFGGG9FGGGGGGDFFGFGGDGDFFFFGFFEGGGFGGGGDGGGGGFGGEGGCEGGGGGDGEF8FGGGG99BEGFGGGGG6EGGEEEEGDGGDGGGGGGG=CD6;DF7ECF?:FGGGGEFAFF*0858=4:5==245CD485:26;99999(3)6<4><602<<)43(((43((-,8?;F0((,44:2:FDF:(4D??3((.)7>(3((.1:A((((,(434).5?)4(41()))-..)-).)--))).(((()
@M00689:251:000000000-CJTJ5:1:1101:17790:9570 2:N:0:5
CGACAACCATGCAACACCTGTGTGCACGTCCCTTGCGGGAAGAAATCCATCTCTGGAGATCGCCGTGCCATGTCAAACGCTGGTAAGGTTCTGCGCGTTGCTTCGAATTAAACCACATGCTCCACCGCTTGTGCGGGCCCCCGTCAATTCCTTTGAGTTTTAACCTTGCGGCCGTACTCCCCAGGCGGCGTGCTTAACGTGTTGACTGCGACACCGAGAGGCTAGGCCTCCCAACGTCTAGCACGCCTCGTTTCCAGCGTGGCCTACCGTGGGTCCTAATCCTTGCTGCTCTTTT
+
GGGGGEGGGGGGGGGGGGGGGGGGGGGGGGGGGGGGGGGGGGGGGGGGGGGGGGGGGGGGGGGGGGGGGGGGGGGGGGGGGGGGGGGGGGGGGGGGGGGGGGGGGGFGGGGGGGDGGGGGGGGGGGDDGGGGGGGGGGGEGGGGGFGCCFGGGGGGGFGFFFBF@CFFFFFFFBFFCBGGFFB7?;07@BFFFFFAFF?8(:?168>>:22((4:>6-406??>:??B*27:(0C?382()1.4-(1182212)-))(,,(-(,)(.2((.1(-(().)--)))6().8))))))
@M00689:251:000000000-CJTJ5:1:1101:17204:9584 2:N:0:5
CGACGGCCATGCAACACCTGTCACCTTGTCCCGAAGGACTTCGCCTATCTCTAGGTTATGCAAGGGATGTCAAGTCTAGGTAAGGTTCTTCGCGTTGCTTCGAATTAAACCACATGCTCCACTGCTTGTGCGGGCCCCCGTCAATTCTTTTGAGTTTCAACCTTGCGGCCGTACTCCCCAGGCGGTCAACTTCACGCGTTAGCTTCGTTCCTTAACAGACAGCCGTCCACCAACCCGTTGACTTCCTTTACGGCGTTGACTACCAGGGTATCTACTCCTTGTTGCCTTTGTTCTT
+
GD7FGGGGGGGGGGGGGGGGGGGGGGG<FEGGGGGCFGGGGGGGGGEFGGGGFGGGGDGGGGFGGGDFEGGEFGGGGGGGGFGGFGGGGFDFEGGGGGGGGGG8FFFFGGEGGGGGGGGGGFDCEGFGGGGGGCEGGGGE8CCDGFGGFGGF>FEFGGGFFFFFFF=BBFFFDF>E,:;;5@B@@@B<<EFAECFF609@;0>>CA;@((/4)449<2.4<(.-4<F;DG4:??D0(-,((/-.<)).6..-41(-((-))6:().(-4(3-.:))4(--))).6))..))()-.
@M00689:251:000000000-CJTJ5:1:1101:28877:9616 2:N:0:5
CGACGGCCATGCATCACCTGTACACCAACCACAAGGGAAACTACATCTCTTCAGCGATCTGGTGTATGTCAAGCCCAGGTAAGGTTCTTCGCGTTGCATCGAATTAATCCACATGCTCCGCCGCTTGTGCGGGCCCCCGTCACTTCCTTTGAGTTTTAGCCTTGCGGCCGTACTCCCCAGGCGGGGCGCTTAATGCGTTAGCTACGACACAGCGGCCGTGGAAGACCCCTATTCCTAGCGACCTCCGTTTACGGCCCGTACTACCCCGTTATCTCATCTTGTCTTCTCCTTCC
+
F46++@:7@F<EFGGCF@FFGGCFGGGGEEGGGGCCC,<A<FCFG9CFEF,BFFFB+EFFD<FAFG@AFG<@,CBFF8FA,<=,,CAAFFF7E++6?B84>=FFGF,C,4AEE8,EGGGCE18=E>C=,@C>EC>=E8C8=01++3A7;+2,:@C9CEFFF53)8>A=9A95>)>B454?52@@6(19908:A2>A>F:??<)4):(4077((-09(7;>>0)(.,(,*>.)).*--6(((83(.31()(24(,4(-(((-()-4(,,-4(449)4)62:)-2)---6))--(
@M00689:251:000000000-CJTJ5:1:1101:28894:9618 2:N:0:5
CGACGGCCATGCATCACCTGTACACCAACCACAAGGGAAACTACATCTCTGCAGCGATCTGGTGTATGTCAAGCCCAGGTAAGGTTCTTCGCGTTGCATCGAATTAATCCACATGCTCCGCCGCTTGTGCGGGCCCCCGTCAATTCCTTTGAGTTTTAGCCTTGCGGCCGTACTCCCCAGGCGGGGCGCTTAATGCGTTAGCTACGACACAGAGGCCGTGGAAGACCCCTACACCTATCGCCCACCGTTTACGGCATGGACTCACAGGGTATCTCATCCTGGCCTCCCAGTCT
+
GGFGGGGGGGGGGGGFFGGGGFGGGGGGGGEGGGGGGGGGGGGGG<FCFGGGGGGGGGFGGGGGGGGFEGGGGGFGEFGGGGGFGGGGGGGGGGGGGGGFG8EFGGGGGGGGGGGGGGFGGGGGEGGGGGGGDGGGGGGGGGGGFFGGFG?FGFGGGG*1AAE)@@B595)>ADF>GFFC;9>@;B>FF;?B2:AFFF???<A22<?>13<(.4<??099>?)1(4:?D<31:?42().8173(4:;FF?6>??F>1?::?21)4)6((.()---5)64<)(.().((().))
@M00689:251:000000000-CJTJ5:1:1101:16599:9687 2:N:0:5
CGACGGCCATGCAACACCTGTACACCAACCACAAGGGAAACTACATCTCTGCAGCGATCTGGTGTATGTAAGCCCAGGGAAGGTTCTTTGCGGTTGATCGAATTAATCCCAATGCTCCGCCCGTTGGGCGGGCCCCCGGCAATTCCTTTGAGTTTTAACCTTGCGGGCGGTCCCCCCCGGGGGGGCCGTTAATGGTGTTGATAAGCACCAGGAGCCCGTGGAGGACCCTTCCACCAAGCGCGCCCGGTTACGGCATGGGACACCAGGGGATCTTACTCTTGCGTCCACGTGCTTT
+
GFGGGGGGGGGGGGGGGGGGGGGGGGGGGGGGGGGGGGGGFGGGGGGFGGGGGFGGGFCFGGGGGGGGGGG,,BDF,C,<F,B,CAFG,4,@+8++,,9+6E484A,,C=,9,=,,4@+6@++46+,+6@CE6488@8*10/1ACFGFFC=5<:<A2,+;=A;.(6(6.((,(((421)9)(43;(((-4(1)))..4(,)-).)).4((((-4(,((-4(4(((-2,**)().0(.((-4)-(4109(()4?(2((,(4,((1((-(11(,)).)..))))(,,(()(4(((-)
@M00689:251:000000000-CJTJ5:1:1101:21861:9704 2:N:0:5
CGACAGCCATGCACCACCTGTACACCAGCCCCGAAGGGAAACCCTATCTCTAGGGCGGTCCAGTGCATGTCAAGCCTTGGTAAGGTTCTTCGCGTTGCATCGAATTAATCCGCATGCTCCGCCGCTTGTGCGGGCCCCCGTCAATTCCTTTGAGTTTTAGCCTTGCGGCCGTACTTCCCAGGCGGAGAACTTAATGCGTTGGCTACGGCACCGCGGGGGTCAACACCCACGACCCCTAGTACTCATCGTTTCCGGCCTGGGCTTCCACGGTACTTAATCATGGCTTCTTCTTC
+
GGGGGGGGGGGGGGDGGGGGGGGGGGGGGGGGGGGGGGGGGGGGGGGGGGGGGGFGGGGGGGGGGGGGGGGGGGGGGGGGGGGGGGGGGGGGGGGDGGGGFBFGGGFGGGGCGGGGGFGFCGGGGGGGG8FEEGGG>@7CCDGDFFGGFGGCFF?FFGFACFFFFFAB@>B9@D?CC<CFFDD9@0(.3=CFF2:<<>FFBF>?>:022-((,4160603?<))),:;GG3(-(144:?))*.4<2)(462)-4(4(1,(((((.4:-((((-)4)-4)))))((,()).).)
@M00689:251:000000000-CJTJ5:1:1101:16596:9705 2:N:0:5
CGACGGCCATGCAACACCTGTACACCAACCACAAGGGAAACTACATCTCTGCAGCGATCTGGTGTATGTCAAGCCCAGGTAAGGTTCTTCGCGTTGCATCGAATTAATCCACATGCTCCGCCGCTTGTGCGGGCCCCCGTCAATTCCTTTGAGTTTTAGCCTTGCGGCCGTACTCCCCAGGCGGGGCGCTTAATGCGTTAGCTACGACACAGAGGCCGTGGAAGACCCCTACCCCTAGCGCCCACCGTTTACGGCATGGACTACCAGGGTATCCATCCCTGGCTGGCTTTGCT
+
GGGGGGGGGGGGGGGEEGGGGGGGGGGGGGGGGGGGGGGGGGGGGGGGGGGGGGGGGGGGGGGGGGGGGGGGGGGGGFGGGGGGGGGGGFGDEGGGGGFFDGFGFGGFAFGGFGGGCGGGGGGGGGGGGG=EDE8EGGGGGDGGGFGGFGFFGGGGGCDFFFFBFFBA@A4>45CEG?6?FF9@@99;>>?F><AFFB?(:>A)),(412:3(8:640469:2:(3?:C5)4(4C0,1:(-.(4:24:?4(68:;(44:.:220337?(4())).))(,)51(.((,.(.)--
@M00689:251:000000000-CJTJ5:1:1101:18991:10126 2:N:0:5
CGACAACCATGCAACACCTGTACACCAACCACAAGGGAAACTACATCTCTGCAGCGATCTGGTGTATGTCAAGCCCAGGTAAGGTTCTTCGCGTTGCATCGAATTAATCCACATGCTCCGCCGCTTGTGCGGGCCCCCGTCAATTCCTTTGAGTTTTAGCCTTGCGGCCGTACTCCCCAGGCGGGGCGCTTAATGCGTTAGCTACGACCCAGAGGCCGTGGAAGACCCCTACACCTAGCGCCCACCGTTTCCGGCATGGACTACCGGGGTATCTAATCCTGGCGTCCTTGGCCTT
+
GGGGGGGGGGGGGGGGGGGGGGGGGGGGGGGGGGGGGGGGGGGGGGGGGGGGGGGGGGGGGGGGGGGGGGGGGGGGGGGGGGGDGGGGGGGGGGDGGFGGGG@FGGGGGGGFGGGGCGGGGGGGGGGG8EDDGGGGGDGGGGGGGFGGFGGAFCCEDBCFFFFBEFBBFAAFDFFECAC75=>B69@>>BFF)62<BF??:AA>??(3(,(.41(8?04113<(3:::GF38((9,.349BBF(-,(3(4)6120((4<>2)((.(-(71()6)6))).4-(((((-(..(()))
@M00689:251:000000000-CJTJ5:1:1101:19600:10131 2:N:0:5
CGACGGCCATGCAGCACCTGTGTGCACGTCCCTTGCGGGAAGAAGTCCATCTCTGGAAATCGCCGTGCCATGTCAAACGCTGGTAAGGTTCTGCGCGTTGCTTCGAATTAAACCACATGCTCCACCGCTTGTGCAGGCCCCCGTCAATTCCTTTGAGTTTTAACCTTGCGGCCGTACTCCCCAGGCGGTCAACTTCACGCGTTAGCTGCGGTACTGAGAAATCGCTTCCCCAACACCTAGTTGTCATCGTTTAGGGCGTGGACTGCCAGGGTATCTAATCCTGGACCACACATTT
+
GGGGGGGGGGGGGFEFGGGGFGFGFGGGGFEGCGGGCGGEEGGGFGGGCEFGGGGGGGFGGGGGGGGFGGGGGGGGFGGGGGGGGGGGFGGGG9>CFFGGGGFFEGGFGGFGFGGGGCCC,EDEFFCEE6FGGCDDFEGGGDGGGFG@FG8CC:AGGE<=+BC=@E@5@AAAABFFGB7CA?BFF=B>2(/))1;)./:DBFFFFB9A?B>?F?>>AF9A25648:327FF??(*3::?FD44)).457BB(().(29((((,),.1:2(-(.,)644)))-5((((,(((()))
@M00689:251:000000000-CJTJ5:1:1101:7177:10146 2:N:0:5
CGACGGCCATGCATCACCTGTACACCAACCACAAGGGAAACTACATCTCTGCAGCGATCTGGTGTATGTCAAGCCCAGGTAAGGTTCTTCGCGTTGCATCGAATTAATCCACATGCTCCGCCGCTTGTGCGGGCCCCCGTCAATTCCTTTGAGTTTTAGCCTTGCGGCCGTACTCCCCAGGCGGGGCGCTTATTGCGTTAGCTACGCCCCGGAGTCCGTGGAAGCCCCCTACACCTAGCGCCCCCCGTTTCCGCATTGGCCTCCCAGTGTATCTACTCCTTGCTGCTCTTTCC
+
GGFGGFFFGGGGFGGGFGGGGDGCGGGGGG:F88F<F@,EFGGF@FG@<FCGCCFFEFGGDFEGG<CFGGD9FAFGFC?EF<AFGFGGGGF7CEFCEDGGC8BF7F,AFGGGDG9EFGG6AECG@E+D,@+8++@@EGCGD6@FFFGGFF+7@FGFG,*=FFF@8@):49=59BCE65*?5>B(((,-(1:6)6))(411(444<,(-(,(-(,,5-(42(,)2(48073)(.30,,)(((0((-146:23),(,((4)3:2(:2(,(,.-.)6))).(4).3.)))).).4)
@M00689:251:000000000-CJTJ5:1:1101:19607:10148 2:N:0:5
CGACGGCCATGCAGCACCTGTGTGCACGTCCCTTGCGGGAAGAAGTCCATCTCTGGAAATCGCCGTGCCATGTCAAACGCTGGTAAGGTTCTGCGCGTTGCTTCGAATTAAACCACATGCTCCACCGCTTGTGCAGGCCCCCGTCAATTCCTTTGAGTTTTAACCTTGCGGCCGTACTCCCCAGGCGGTCAACTTCACGCGTTAGCTGCGGTACTGAGCAATCGCTTCCCCAACCACTTCTTTACTTCGATATGGCCGTGCACTACCCGGGTATCTGCCTCTTGCGCTCTCTTTT
+
GGGG7CFGGGGGF@FEEGGGGGGGDFFGGGGGEEFFE@7F+B<ECFGGFDFGEFF8CF9FFECGGGGGGGE,FFBFFEEE@GGGA;B8AFFDFGGGGGGG>EEGGG8FDG?EFFGGDEDGFFG8DEDEGGGFDE;;,=+@=8>DG5=CFG7AFA,77@=FF6:A8A985))57:>2C5:0?-0/5B=((,3;EC>C<3((61332))6220296<494()(-4808(-C9F::?G<B()))0)-))-.2()(()6(.((-(,)-.,.4,(1762)-)),)5(.))-((,()).)-
@M00689:251:000000000-CJTJ5:1:1101:26731:10167 2:N:0:5
CGACGGCCATGCAGCACCTGTACACCAACCACAAGGGAAACTACATCTCTGCAGCGATCTGGTGTATGTCAAGCCCAGGTAAGGTTCTTCGCGTTGCATCGAATTAATCCACATGCTCCGCCTCTTGTGCGGGCCCCCGTCAATTCCTTTGAGTTTTAGCCTTGCGGCCGTACTCCCCAGGCGGGGCGCTTAATGCGTTAGCTACGACCCAGAGGCCGTGGAAATCCCCTCACCCTAGCGCCCACCGTTTACGGCATGGACTCCCAGGGTATTCAATTCCGTACGCCACGTCC
+
GCCECGC@FFCFGGGFGFGDGGFGGGFGGGGGGGGFGGDGGGGDGCGGGGGGFFFGDGGFGGGGGGGFF9@FEFBEGDFGGG<<?FFFFF@7ECCFDGGFB8BFFGGGGG9,AEGGGGGCEG+=EG8D=DGGGGGG=>D=+=+?CFDFFG+,4EAA+@FCAFE)@8AA)4:>DB;BG9*/)5@86@>>FF:6A4<>;120-646240(,7:((3::?0(411))-.441*7,(.5-42(((),(4((.1:(4,(,(,(.)5)(51()((((.)-..)).),)((((-(((,(-
@M00689:251:000000000-CJTJ5:1:1101:26744:10180 2:N:0:5
CGACGGCCATGCAGCACCTGTACACCAACCACAAGGGAAACTACATCTCTGCAGCGATCTGGTGTATGTCAAGCCCAGGTAAGGTTCTTCGCGTTGCATCGAATTAATCCACATGCTCCGCCGCTTGTGCGGGCCCCCGTCAATTCCTTTGAGTTTTAGCCTTGCGGCCGTACTCCCCAGGCGGGGCGCTTAATGCGTTAGCTACGACACCGAGGCCGTGGAAGCCCCCTACCCCTAGCGCCCTCCGTTTACGGCATTGGCTCCCACGGTTCTTTATCCCGGCCTCCTCTTCC
+
GGGGGCFGEFFF<EFFFGGGGGGGGGGGGGEGFGGGG8FFGGGGGFGEGGGGGFGGGGGGFCFGGGGGGGGGGGFGFDGGGFGGGGGGGGCGGGGGGGFGDG8FGGFGGGGGDGCFDGGDGGCEGG6E,EE+@E>EGGGGG6C@FFGGFGCGCFGGG>*BFFF5@=B=A=B4A=;@C96C;>2>9BFFBFFF):2<>B<(3A<42101270704;>B>FF(430882,CD:?(2C?:2>46>>(46232((6,134()),(()1:((-(-(()-)-)6<)((((-..(()-)-
@M00689:251:000000000-CJTJ5:1:1101:12846:10249 2:N:0:5
CGACAACCATGCAACACCTTGCTTTGTGTCCCGAAGGAAAGGTCCATCTCTGGACCGGTCACGCGCATTCTAGCCTAGGTAAGGTTCCTCGCGTATCATCGAATTAAACCACATGCTCCACCACTTGTGCGGGCCCCCGTCAATTCCTTTGAGTTTCAGCCTTGCGACTGTACTCCCCAGGCGGCATATTTAACGCGTTAGCTCCGGCCACGATCAACTGAATGACCTCCCCCCAATCTGCCTCGTTTAGGGCGTGGCCTACCCGGGTCTCTAAACCTTGCTGTCTTTTTTCCTT
+
GGGGEGGGGGGGFGFGGGGGGGGGGFGGGGGGGGGGGGGGGGGGGGGGGGGGGGGGGGGGGGGGGGGGGGGGGGGGGGGGGGGGGGGGFGGGGDGGGGG=DGGGGGGGFG8CFGFGGGGGGDCFFGGGGGGGEGGGGGGGGDEGGFGGFFDFGGGGGF7AFFFEFFF=99BAEA;EGDCDFD@FBFFFFFFFEE(.69167;4?@?FF6((-((4(3,6?D)6234(4*/)(4(901()).*.,((-8()58:BF9B6080:?((7>6((6))4),((.-.))).)6-))(()..
@M00689:251:000000000-CJTJ5:1:1101:10486:10437 2:N:0:5
CGACGACCATGCAGCACCTCGCTCCCGGCCCCGAAGGGCTGTACGGTTTCCCGTACACTCCAGAAGCGTTCTAGCACAGGTAAGGTTCCTCGCGTATCATCGAATTAAACCACATGTTCCTCTGCTTGTGCGGACCCCAGTCAATTCCTTTGAGTTTCAATCTTGCGATCGTACTACCAGGGTGGACGGTTTACCGCTTTCGTCTAGCCGCTGCACGGTGAGTGCCACACGCCACCCACCATCGGTAAAGGCGTGGACGACAAGGGTTCTACATTCTGGGTGACTTGTCTCTA
+
FEC@@:CFCGGGGGGGGFFFGGGGEGGGFC:F@FFCG7:<FGC<DEFFEFEGGGGGG9A,:BFEFGAFG,,AFFC,CDEFACAE,9EC<FGDGF44+?DFC8EFC+;FFGFFGGGED;CE83,6CE8=@8B>E=+@+++657A9+=B;<C;3,DCF+,5?+4*30>=5))-5)-)*=:***)):(2(5((((.17((2(,7;(/(/5)3(((((/(4(-(,()))..)0*;0((*(33((.1(,(-(().)4((-2(((-(((((-((())...)))).(,-(,)-59)))))
@M00689:251:000000000-CJTJ5:1:1101:22349:10454 2:N:0:5
CGACGGCCATGCACCACCTGTGTTACGGCTCTCTTTCGAGCACGTTGCTATCTCTAGCGACTTCCGTACATGTCAAAGGTGGGTAAGGTTTTTCGCGTTGCATCGAATTAATCCACATAATCCACCGCTTGTGCGGGTCCCCGTCAATTCCTTTGAGTTTTAATCTTGCGACCGTACTCCCCAGGCGGTCAACTTCACGCGTTAGCTGCGGTACTGAGCAATCGCTTCCCCAACCCCTAGCTGACCACCTTTAGGCCTGTGACCACCGGTGTATTGACTCTCGGCGTCCCGTG
+
GGGGGFEGGFGGGGF@FGGGGGGGGGGGGGGGGGGGGGGGGGGGFFDEGGGGGGGGGGG7FGGGGFFGGGGGGGGGGGFGGGGGGGGGGAFGGGGGGGGGGGCFGCFFGCGGGGFFGGGGGGGGFFEGCEGG8EEGGEGGGGGGDACFFGGGG7E;CECFFF@AEAECBFA>AAFFG5CF4@BFFD@=>@D375@EFE22((6(26;>@>911:D2:2(4.))(2(21FC)((-*,,((((1).(4)-((56)6:(()(),.-))-4(3(3:3-)))))6))((-(,,,((,(
@M00689:251:000000000-CJTJ5:1:1101:10481:10457 2:N:0:5
CGACGACCATGCAGCACCTCGCTCCCGGCCCCGAAGGGCTGTACGGTTTCCCGTACACTCCAGAAGCGTTCTAGCCCAGGTAAGGTTCCTCGCGTATCATCGAATTAAACCACATGTTCCTCCGCTTGTGCGGACCCCCGTCAATTCCTTTGAGTTTCAATCTTGCGATCGTACTCCCCAGGTGGATGGCTTACCGCTTTCGCTCAGCCGCTGACTTTGTATCCCCAACAGCTAGCCATCATCGTTTCCGGCGTGGACTACCCGGGTATCTACTCCTGGCTGCTCTTTTCCTTAT
+
GGFEGGGGGGGGFGGGGGGGGGGGGGGGGGGGGGGGGGGGGGGGGGGGGGGGGGGGGGFGGGGGGFGGGGGGGGGGGGGGGGGGGGGGGGGGGGGGEFGGGFCGGGGFGGGFGGGDGGGGGGGGGGGGGFGGGCEGGGGGGGGGGFGGFGG@:EGG8EGFFFFEAEF27BBF=DDFGFGFF2BEDBE=0@@DEFF<BBF@)/6;@@DE@66(49:)))):).<).3,8<*).4)*43,).3/62::<))((-(,(-(()(.8(4116(.6)).-).),((.(484)4)))-6:25
@M00689:251:000000000-CJTJ5:1:1101:23442:10536 2:N:0:5
CGACAACCATGCAACACCTGTACACCAACCACAAGGGAAACTACATCTCTGCAGCGATCTGGTGTATGTCAAGCCCAGGTAAGGCTCTTCGCGTTGCATCGAATTAATCCACATGCTCCGCCGCTTGTGCGGGCCCCCGTCAATTCCTTTGAGTTTTAGCCTTGCGGCCGTACTCCCCAGGCGGGGCGCTTAATGCGTTAGCTACGTCACAGAGGCCGTGGAAGACCCCTACCCCTAGCGCCCACCGTTTACGGCAGGGACTACCGGGGTATTCAATCCAGGTTGCC
+
GFCGDGGG,EFFEFFFDFFFGGFGGGGGGEGGGGGFEFFFGGGGGGG@FGCGFFGFECFGGDGGEGGGFGBEGGEGFCFEFECGGGGGGGGGGGGGCGGG6E8EGGBFGFFCFGGFGGGCEGEGGGGG8EGGGE=CCEDE?D+9=FCFFGG:DFG7CCFF6AC@@==AA=AAA41>C@DG>@@=92:9>FF6:))64:?<BF<<?:(4(4<<::6?F;B(96)::3:?GCF:(4C?2:FFFF4(3((.(4(-,49((4(((,(,((-((-()))).-:2))(.)(4)
@M00689:251:000000000-CJTJ5:1:1101:22994:10544 2:N:0:5
CGACGGCCATGCAACACCTGTACACCAACCACAAGGGAAACTACATCTCTGCAGCGATCTGGTGTATGTCAAGCCCAGGTAAGGTTCTTCGCGTTGCATCGAATTAATCCACATGCTCCGCCGCTTGTGCGGGCCCCCGTCAATTCCTTTGAGTTTTAGCCTTGCGGCCGTACTCCCCAGGCGGGGCGCTTAATGCGTTAGCTACGACACAGAGGCCGTTGAAGACCCCTACACCTAGCGCCCACCGTTTACGGCCTGGACTACCAGGGTATCTAACTCTGGCTGCC
+
GGGGGGGGGGGGFFFFGGGGGGGGGGFGGGGGG@FGGFGGGGGGGDGGGGCGGGGGGGGGGGGCFFFGGGGGEGGGGFGGGGGGGGGGGGGGGGGGGGFGEFEGGDFGFGGFGGGGFEF6CEGGGGFGDFGGGGGGGGGGG+ADGFGGFGFEDFCFGG>CFFE5@9AFA29AABEBFFGGFF=@9BF960<B)65<9<:::B94714907BB(48:<B9(2(66-21:775:?<G:232(4>1,8:90480)-27(330(.)((4),4((().5<A2)64)).((,,
@M00689:251:000000000-CJTJ5:1:1101:24576:10550 2:N:0:5
CGACAGCCATGCAACACCTGTGTGCAGGTCTCTTACGAGAAGAAGTCCATCTCTGGAAATCGCCCTGCCATGTCAAACGCTGGTAAGGTTCTGCGCGTTGCATCGAATTGAGCCACACGCTCCGCCGCTTGTGCGGGCCCCCGTCAATTCCTTTGAGTTGTAGCCTGGCGGCGGTACGCCCCAGGCGGGGCACTTAATGCGTTAGCTACGGCAGGGAAACCGTCGATGGGTGGCCCAACCAGGGGCCAAACGGTTCAAGCGTGGGACACAAGGGGTCTATAACCTGGGTGACCGG
+
FFCEFGGGGGGGGFGFFFFGCFFGGGGGCFGDFGGFFFGGGGGGG9EEFCFGFFGFGGGGGGF:FCG8FAEEGEGGGGG+@FGGGEFGFDGCGFGGFCCECFFFEGGGDFGGGDCFGGGGGGGGC6CECEGFGDEGEED6DGG:+?CDF?DADDFFD@D+B>5CBE))1)>=(.66E(::3:;7;<3117(-1(869)5)43::6454)8?>F(296:(437461-()**0((.*-(,-(()((,4((.43((,-(.44)(-37(.(-8(-,3(((((-).))(.(((.(-,),(
@M00689:251:000000000-CJTJ5:1:1101:24562:10569 2:N:0:5
CGACAGCCATGCAACACCTGTGTGCAGGTCTCTTACGAGAAGAAGTCCATCTCTGGAAATCGCCCTGCCATGTCAAACGCTGGTAAGGTTCTGCGCGTTGCATCGAATTGAGCCACACGCTCCGCCGCTTGTGCGGGCCCCCGTCAATTCCTTTGAGTTTTAGCCTTGCGGCCGTACTCCCCAGGCGGGGCACTTAATGCGTTAGCTACGGGACGGAACCCGTCGATAGTGTACCACACCTAGTGCCCACCTTTTACCGGGTGGACTCACGGGGAATCTAATCCTGGCTGACCTT
+
GGEGGDGGGGGGGGFGGGGGGGGGGGDGGFFFGGGGGGGGGGGGGCGG9FCFFGGGGGFGGGGGGGGGGGFFGGFFCFFFGEGGGGGGGGGGGGGGGGGEEFEGGGGGGG94AEEEFEDE+@ECGE8CE=DFDGGEEE+@CGGGGFD@FFGGGFF7*39BFF5>@5CEB=2>BF@>5>CCA@==BD63:;>FF0:)69<A>681(:<444:(,99703>:19,(,220>*/).6:4:02,4/4>45<(4((().)))),(--2(-:)()((,3,((43<4)-))-2((.((.()-
@M00689:251:000000000-CJTJ5:1:1101:24585:10569 2:N:0:5
CGACAGCCATGCAACACCTGTGTGCAGGTCTCTTACGAGAAGAAGTCCATCTCTGGAAATCGCCCTGCCATGTCAAACGCTGGTAAGGTTCTGCGCGTTGCATCGAATTGAGCCACACGCTCCGCCGCTTGTGCGGGCCCCCGTCAATTCCTTTGAGTTTTAGCCTTGCGGCCGTACTCCCCAGGCGGGGCACTTAATGCGTTAGCTACGGCACGGAACCCGTCGATAGAGTCCCACACCTCGTGCCCAACGTTTACGGCGTGGACTACCCGGGTATCATATCCTGGTTGACC
+
GGGGGGGGGGGGGGGGGGGGGGGGGGGGGGGGGGGGGFGGDG<FGGGG9FFGGGGGGGGGGGGGGGGGGGGGGGFGGGGGGGGGGGGFGGGGGGGGGGGGGGFGGGFGGGGGGGGGCEDGGGGEGGGGGGGGGGGGGGGDDGGGG*:FFGGGGGGGGGGFFFFFFFFFFBFFFFFFGBFGFFFDFF@919>><08>>)6<08??BB2-<?BFFFF9049BB><626:B7**.8AG>FFFB()4:2?F??06?:172<(-3(472(()(4,(-(-,()).))64:))((-2(.5
@M00689:251:000000000-CJTJ5:1:1101:5271:10578 2:N:0:5
CGTCGACCATGCACCACCTGTTTTCAAGGTCTAGTAAACTAGACACTTCGCTATCTCTAGCAGATTCTATCAATGTCAAGCCTAGGTAAGGTTCTTCGCGTAGCTTCGACTTAAACCACATGCTCCACCGCTCGTGCGGGTCCCGGCCTATGCCTTTGAGTTTGACGCTTGCGACCGTACTCCTCAGGCGGAATGCTTAATGAGTTAACTGCATAACTGGAGTGTCAAGCACCCAAACACCAAGCTCTCACAGTTTAGGTCGTGGCTTTCCTTGGTATCAATTCCTGGCGTTCGT
+
<467++66@E,@E,CEF7666;CFE@<EC;EFGF6CFC,<6,6CFF8,;@,,,6BC<F,;6@EFCF,BFEFGG959EFG@,6,BFCF?A=D4=,C5A,=8>+6,999><,44=E,98DFG,28=FCC=,@=8+@E?+6=++=AG8B+@5DD,3,7@+E+<<+0*::))1))1:)))4=*939=6)6)):9((2:EE4**67))..1)))))).9)7=CCE@(/())1)**)(,4*(.48(,).(2))6,))4))..)))).((-((.8794))..8).)).)-).6)3(((((,(
@M00689:251:000000000-CJTJ5:1:1101:19984:10650 2:N:0:5
CGACGGCCATGCACCACCTGTGCGGCACGTCCCTCGCGGGAAACGGCGATCTCTCGCCGCGGCGTGCCCATGTCAAGGCCTGGTGAGGTTCTGCGCGTTGCTTCGAATTAAACCACATGCTCCACCGCTTGTGCGGGCCCCCGTCAATTCCTTTGAGTTTCAACCTTGCGGCCGTACTCCCCAGGCGGTGCGCTTACCGCGTTGGCTGCGGCCCCGAGGGTCTAGGACCCCCGCCACCCCCCGCACAGCGTTTCCGGCGTGGACCACCCGGGGATCCAATGCGTGCCGCACCTA
+
GGGGGGGGGGGGGGGGGGGGDCEGGGEGGGGGGGGGGGGGGGGGGGGGGGGGGGGEGGGGFEGGGGGGGGGGGGGGFFFGFGGGGGGGGDGGGGGGGGGGGGGGGGGGGGGGCFGGGGGGCGGCFFEGGGGGCFEGGGDGGGGGG>DGFGGFEC@FFGGFF?ADFFFA?>019;>6CBDFF6(8?B0>>>>FF0:?FFFF>>94:((42;B>(46331(934(-4347FDD06(9(,42(()--(-((((,,()--(21139(3((4(-(,,((((()))((((-((((((((.
@M00689:251:000000000-CJTJ5:1:1101:11071:10700 2:N:0:5
CGACAGCCATGCAACACCTGTACACCAACCACAAGGGAAACTACATCTCTGCAGCGATCTGGTGTATGTCAAGCCCAGGTAAGGTTCTTCGCGTTGCATCGAATTAATCCACATGCTCCGCCGCTTGTGCGGGCCCCCGTCAATTCCTTTGAGTTTTAGCCTTGCGGCCGTACTCCCCAGGCGGGGCGCTTAATGCGTTAGCTCCGACACAGAGGCCGGTGAACACCCCTACCCCTCGCGCCCACCGTTTACGGCCCGGGCTACCAGGGCTCCCAACCCTGCCGCCCCGTCCC
+
GGEEGGFGGGGGGGGGGGFEGGGGGGGGGGGGGGGFGGGGGGGGGDEFGGGGGGGGGGGGGGGGGGCFGGGGGGGGGGGFFCFGGEFFFFDEGGGGGGCFGFGGFGGG9FGGGFGGCGGGGGGGGGGG?C+@@CGGGCDEGGEGGFGGFGC;EGG7FDDFFFEFF=AAA5:4)):>CDGCAB22;61399(,-)))-(48:))).((((-2((52::1((-32)).60/9)((.*((((((813<?;(-(44(--(((2(((((.,43(-(,(((.(-3(,((((-(-(-(,(
@M00689:251:000000000-CJTJ5:1:1101:27099:10776 2:N:0:5
CGACGGCCATGCAACACCTGTGTTACGGCTCTCTTTCGAGCACCAAGCCATCTCTGGCGAGTTCCGTACATGTCAAAGGTGGGTAAGGTTTTTCGCGTTGCATCGAATTAAACCACACGCTCCGCTGCTTGTGCGGGTCCCCGTCAATTCCTTTGAGTTTTAATCTTGCGACCGTACTCCCCAGGCGGAGTGCTTACTGCGTTAGCTGCGTCACCCACATGCATGCATGCCGACACCTGGCACTCATCGTTTAACGCGTGGACTACCAGGGTATCTAATCCTGGCGTCCTTGT
+
GGGGGFEGGGGGFGGGGGGGGGGGGGGGGGGGGGGGGGGGGGGGFGGGGGFGGGGGGGDEFFGGGGGGGGGGGGGGGGGGGGGGG8EFGGGGGGGGGGGGDF9C+:FFCGDEFFGGGC=C=EGEGGC>,@EGCAEDE8DCF?EDD5?DA7DGC7DGFF>8BFCEEE***7@AFBFDE9FCA@BDFF@60778??CC).1)68?24AA47>BBFF?(((242)):A?)6*76-((),4:26().221-4(,,(().22(-((,()(.8))-(,.))))-6>2<)((-(-,-).<
@M00689:251:000000000-CJTJ5:1:1101:27114:10792 2:N:0:5
CGACGGCCATGCAACACCTGTGTTACGGCTCTCTTTCGAGCACCAAGCCATCCCTGGCGAGTTCCGTACATGTCAAAGGTGGGTAAGGTTTTTCGCGTTGCATCGAATTAAACCACACGCTCCGCTGCTTGTGCGGGTCCCCGTCAATTCCTTTGAGTTTTAATCTTGCGACCGTACTCCCCAGGCGGAGTGCTTAATGCGTTAGCTGCGTCACCGACATGCATGCATGCCGACCACCTCCATCTCTCGTTTACAGCCTTGACCCCCCGGGTATCCTATCCTTTCTGCTCTTTTT
+
FGGG@@FGGGGFF9FFEGGGGGGG9F7FECGGGGFEFGGGGECCFFEGGF@F,CEGFGG@@@FGGFEGGGGGGGGE9CCB<FGGGGFGGGCGDGDGGGGGG9FGGFCFGDBFGGGGGGCGEGG6=68EFGFG?F+>>:CGGGGGG>DGFGGGGGFCFGGFFFF<EEF4BA:AF(55CBGGFFF@F;09>925CC<51?CCBFBB?FDA04-70:?6((4:>4,627).09:,247(((((,.)))-)5(-:<(.)))(.)4))).(2,((-4(,)).:).())).)))))))-))
@M00689:251:000000000-CJTJ5:1:1101:27441:10796 2:N:0:5
CGACAGCCATGCATCACCTGTACACCAACCACAAGGGAAACTACATCTCTGCAGCGATCTGGTGTATGTCAAGCCCAGGTAAGGTTCTTCGCGTTGCATCGAATTAATCCACATGCTCCGCCGCTTGTGCGGGCCCCCGTCAATTCCTTTGAGTTTTAGCCTTGCGGCCGTACTCCCCAGGCGGGGCGCTTAATGCGTTAGCTACGACACAGAGGCCGTGGAAGACCCCTACCCCTAGCACCCACCGTTTACGGCCTGGACTACCCGGGTATCTAATCCTTGCTTCCATCACT
+
GGGGGEGGGGGGGGGFFFGGGGGGGGGGGGGGGGGGGGGGGGGGGAFGGGFGGGGGGGGGGGGGGGGGGGGGGGGGGGGGGGGGGGGGGGGGGGEGGGGGGGFFGGGGGGGGGGGGGGFCECEGGGFGFGDGGGGGGGGGG>EGGFGGFG7DGGGGGGDFFF@@@9ABFFFFFFF2EAD>9=@FB;09>BF?4<>>>BB0:AAB?1:997:::?1119(36(443:?F3>)34(7(44()55(((896(,4420((-4((.)581((((,(,)-.-))6))-2))))))))))
@M00689:251:000000000-CJTJ5:1:1101:27429:10809 2:N:0:5
CGACAGCCATGCATCACCTGTACACCAACCACAAGGGAAACTACATCTCTGCAGCGATCTGGTGTATGTCAAGCCCAGGTAAGGTTCTTCGCGTTGCATCGAATTAATCCACATGCTCCGCCGCTTGTGCGGGCCCCCGTCAATTCCTTTGAGTTTTAGCCTTGCGGCCGTACTCCCCAGGCGGGGCGCTTAATGCGTTAGCTACTACACAGAGGCCGTGGGAGACCCCTACACCTCGCGCCCACCGTTTACGGCATGGCCTACCAGGGTATCTAATACTGGATGTTCATTCC
+
GGGGGFGGGGGGGGGGGGGGGGGGGGGGGGGGGGGGGGGGGGGGGGDGGGGGGGGGGGGGGGGGGGGGFGGGGGGGGGGGGGGGGFGAFFGGGGGGGGGGGGFGGCGFEFGGGGGGFF8CEGEEEGGG,EEGGGGGGGGGGCEGFFGGFGGGGFGGFGFAAA@5@BFBB5)4>9EFFFCG?B@>>@FFB0::A22<B???2<9<3).647<(44<?:;>>9(424?<(11504:C?((-4131::BF:??F<:-0((.,(..4:,)4(,(().)66)).).,..)(-).))))
@M00689:251:000000000-CJTJ5:1:1101:24368:10818 2:N:0:5
CGACGACCATGCAGCACCTGTACACCAACCACAAGGGAAACTACATCTCTGCAGCGATCTGGTGTATGTCAAGCCCAGGTAAGGTTCTTCGCGTTGCATCGAATTAATCCACATGCTCCGCCGCTTGTGCGGGCCCCCGTCAATTCCTTTGAGTTTTAGCCTTGCGGCCGTACTCCCCAGGCGGGGCGCTTAATGCGTTAGCTACGACACAGAGGCCGTGGAAGACCCCTACACCTAGCGCCCACCGTTTACGGCATGGACTACCAGGGTATCTAATCCGGGCCGCCCTGTCAC
+
GGGGGGGGGGGGGGGGGGGGGGFGGGGGGGGGGGGGGGGGGGGGGFGGGGGGGGGGGGGGGGGGGGGGGGGGGGGGGGGGGFGGGGFGGGGGGGGGGGGGGGEFDFGFGEFGGGGGGGDGGGGGGGGGGGGGGGGGGGGEGGDFGFGGFGGFGGGFGGGFFFFFFFBABFBFA>EFGDGGFFFFFFFFFF?6A-)67??FFA<971:B12?::8<6833>33<22:80CC>(4<C03<BF6B9?F042:72)4:0,4178:)5245)-((55>BFF)44((43(,3(-4().)-
@M00689:251:000000000-CJTJ5:1:1101:5815:10852 2:N:0:5
CGACGGCCATGCACCACCTGTACACCTACCCCAAGGGAAACTACATCTCTGCAGCGATCTGGTATATGTCAAGCCCAGGTAAGGTTCTTCGCGTTGCATCGAATTAACCCACATGCTCCGCCGCTTGTGCGGGCCCCCGTCAATTCCTTTGAGTTTTAGCCTTGCGGCCGTACTCCCCAGGCGGTGCGCTTAATGCGTTAGCTACGACACCGAGGCCGTGGGAGCCACCTCCCCCTACAACCCACCGTTTCGGGCCAGGAATACAAGGGTATCATAGCTTGGTTAGC
+
CFFD+@FGGGGGFGGGGGG@C,E,E@,;6C,C,@,CCF,6<6E<E9@,9,66,6F+@FEECFG,5,<<EEGGGFAF,6?FGFGFGFGEFGGDEG+4CFGFC@EFCFGEAFFGGGGGGFG+CE+=EGGG?FEDEE>=E=CEGDGGCFGGA?=FFFFGC;CAFFE9CA)4>=@A=B>E=56CA>@F(((6@9DD3)5;>FF;0:A4)4619002((4,49>;4((41((,97)3(-)(-(().03(-8,(3()((4(((,(,())6)))(-.())))))))).()()()
@M00689:251:000000000-CJTJ5:1:1101:5796:10858 2:N:0:5
CGACAGCCATGCACCACCTGTACACCTACCACAAGGGAAACTACATCTCTGCAGCGATCTGGTGTATGTCAAGCCCGGGTAAGGTTCTTCGCGTTGCATCGAATTAACCCACATGCTCCGCCGCTTGTGCGGGCCCCCGTCAATTCCTTTGAGTTTTAGCCTTGCGACCGTACTCCCCAGGCGGTGCGCTTAATGCGTTAGCTACGACCAGGCGGCCGTGGCAGACCCCTACACCTAGCTACCCCCGTTTCCGCCTTGGACTACCAGGTTCTCTAGTTCTTGCTGCCCTTT
+
EFFE:FFGGGEGGGGGGGG<E,,,EC,;;CCF8,CFCFGEDAFEF<E,66;@9,E+FFGE9<F8?,<@FGCF,EAF+6@F7F98FEFCG9?BC>C:FGFGC@CEGGGF9E:B7E9F==F+=E+CB6?@=D>8=CC=EE>==+@CC+?CFCDA+@DGG@68AFF9CA)559@45B;;ED68>9>@2(119BFF)).9(38;1>E))(,11(.-(4((,(((--.((.34C*.,.30(,).--*.,3(3(4())((((-)(,3)((4))())))).-))))))..:))((.()
@M00689:251:000000000-CJTJ5:1:1101:21234:10895 2:N:0:5
CGACGGCCATGCATCACCTGTACACCAACCACAAGGGAAACTACATCTCTGCAGCGATCTGGTGTATGTCAAGCCCAGGTAAGGTTCTTCGCGTTGCATCGAATTAATCCACATGCTCCGCCGCTTGTGCGGGCCCCCGTCAATTCCTTTGAGTTTTAGCCTTGCGGCCGTACTCCCCAGGCGGGGCGCTTAATGCGTTAGCTACGACACAGAGGCCGCGGAAGACCCCTACACCTACCGCCCCACGTTTACGGCCTGGCCTACCAGGGGTTCTACACCCTGGCTCCTTTGCC
+
GGGGGGGGGGGGGGGFGGGGGGGGGGGGGGGGGGGGGGGGGGGGGGGGGGGGGGGGGGGGGGGGGGGGGGGGGGGGGGGGGGGGGGGGGGGGGGGGGGGGGGGGGGGGGGGGGGGGGGGGGGGGGGGGFGGGGGGGGGGGGDEGGFGGFGGGGGGGFGGFFFFEEAFFAFFFFFFEGDGGFF>@BBFFFFFF2424>8:B?A44421;13??>3<BF0(49>61.8?6>9>30(>::((,3)6((49:B(8936006??(4)47:)4(0-,-3)6.6(2((,(((.1()))))
@M00689:251:000000000-CJTJ5:1:1101:28135:10899 2:N:0:5
CGACGGCCATGCATCACCTGTGTTACGGTTCTCTTTCGAGCACTAAGCCATCTCTGGCAAATTCCGTACATGTCAAAGGTGGGTAAGGTTTTTCGCGTTGCATCGAATTAATCCACATCATCCACCGCTTGTGCGGGTCCCCGTCAATTCCTTTGCGTTTTAATCTTGCGACCGTACTCCCCAGGCGGTCAACTTCACGCGTTAGCTGCGGTACTGAGAAATCGCTTCCCCAACACCTAGTTGACACCGTTTGGGGCGTGGACTAACAGGATACCTAATCCTGGCTGCCCTGTAT
+
DFCFFGGGGGGGFGGFFGGGGFGGGGGGGEGGGGCGGGFGGGGGGGGGGGGGGGGGGGGGGGGGFGGGGGGGGGGGGGGGGGGGGGE8FFFGFGGCFGGGGGGG>FGFGGGGGGGGGCFGGGGGGGGGGGEGFGGGGEGGGDGG>@DFFGGG8=F,@E+0@FC@CEFE@>55>ADFEDFDF=FAB9@B=B;@A?<??E?;06>DFEF36(272<449>B<22>:?<6:FGF?:8FBB?:?B4)))))-4:?:(-:6?133;(.2()(.3(().),).)).:47(2,4((,56)))
@M00689:251:000000000-CJTJ5:1:1101:28153:10906 2:N:0:5
CGACGGCCATGCATCACCTGTGTTACGGTTCTCTTTCGAGCACTAAGCCATCTCTGGCAAATTCCGTACATGTCAAAGGTGGGTAAGGTTTTTCGCGTTGCATCGAATTAATCCACATCATCCACCGCTTGTGCGGGTCCCCGTCAATTCCTTTGAGTTTTAATCTTGCGACCGTACTCCCCAGGCGTTCAACTTCACGCGTTAGCTGCGGTACTGAGAACTCCCTTCCCCAACCCCTTGTTGACCTCGTTTAGGGCGTGGACTCCCAGGGTATCTTATCCTGGTTTCCCTTTTT
+
GGFGGEGGGGGGGGGGGGGGGGGGGGGGGGGGGGGGGGGGGGGGGGGGGGGGGGGGGGGG8FGGGGGGGGGGGGGGGGGGFGGGGGGGGGGGGGGGGGGGGGGGGFGGGGGGGGGGGGGGGGGGGGDGGGGGCFGGGGGGGGGDD>DGFGGGGA3DDEGFFF@EEFCEFFBFBAA=EBGG4:<9BDF)-6@CC?>**8>BB>FFDEF)(((69;375;E7)1.)/367FFF??(9,42((.=(),)62((-(46?(((-2((4417,,,(38(.)))-.))).((.(-).)),),
@M00689:251:000000000-CJTJ5:1:1101:28137:10919 2:N:0:5
CGACGGCCATGCATCACCTGTGTTACGGTTCTCTTTCGAGCACTAAGCCATCTCTGGCAAATTCCGTACATGTCAAAGGTGGGTAAGGTTTTTCGCGTTGCATCGAATTAATCCACATCATCCACCGCTTGTGCGGGTCCCCGTCAATTCCTTTGAGTTTTAATCTTGCGACCGTACTCCCCAGGCGGTCAACTTCACGCGTTAGCTGCGGTACTGAGACATCGCTTCCCCCACACCTTGTTGACATCCTTTAGGGCGTGGACTACCCGGGTATCTTACCCTTGGCGCCTCGT
+
GGGGGGGGGGGGGGG@FGGGGGGGGGGGGGFGGGGGGGGGGGGGGGFGGGGGGGGGGGEGGGGGGGGGGGFFEFGGGGGFFGGGGGGFFGGGGGGGGE6CEFFGGGGGGFGGGFGGGGGGGGGGFGGGGGGGDGGGGGGGGGGG65DCFGGGGGC8?ECFF<CEEEFFF=1085>CCDFD*:<7>BAFF>@E@E**97<(7>@;(/;A;6>D>;3<4).).))(48?FGG>(4(*-3()-.=:42)),()...6?(339(4:B2,,0((4(,())))..,.,((((((-((((
@M00689:251:000000000-CJTJ5:1:1101:20090:10995 2:N:0:5
CGACAACCATGCAGCACCTGTCTCACAGTTCCCGAAGGCACCAATCCATCTCTGGAAAGTTCTGTGGATGTCAAGACCAGGTAAGGTTCTTCGCGTTGCATCGAATTAAACCACATGCTCCACCGCTTGTGCGGGCCCCCGTCAATTCATTTGAGTTTTAACCTTGCGGCAGTACTCCCCCGGCGGTCGACTTAACGCGTTAGCTTCGGAAGCCACGCCTCCAGGGCACAACCTCCTACTCGACTTCCGTTACGGCGTGGCCCTCCCCTGCTCTCCCTCTTGGCTACCTCGTC
+
@CBE7BA,,C,<,,CC<FC8CCGGG9FGFFG9F@:+@:8C<E<,CE@,<CEFGCG98@,,@FCFFDC<CCBFFEF9FDGGEGFCCFEFFDA=>CCFE7EFCDED>FFGF,CFD>EFCFDGG8DD=++AEF>8>C8C==6@CGG8+DGGFGG,:,636EFF*=*:@7@0)8):@5A==C70*042((669((((.4@609;6(-))).-(((((((.-(4(((,(14665*.2((0,(5).))(42(.)-4)(4((2(((,((,(((((.((()),.(,(.6).5(.(,))(,(
@M00689:251:000000000-CJTJ5:1:1101:11320:11045 2:N:0:5
CGACGACCATGCAACACCTGTCACCGCTGTCCCCGAAGGGAAAGGCCTGTCTCCAGACCGGTCAGCGGGATGTCAAGACCTGGTAAGGTTCTTCGCGTTGCTTCGAATTAAACCACATGCTCCACCGCTTGTGCGGGCCCCCGTCAATTCCTTTGAGTTTCAGCCTTGCGACCGTACTCCCCAGGCGGGATGCTTAACGCGTTAGCTGCGGCACAGCCGGCTTGGGTACCGGCCACACCAAGCATCCATGGTTTTGGGCTATGACTAACGGGGTATCTAATCCTGACGGACTCGT
+
GGGGGCFGGGGGGGFGGGGGGGGGGGGGGGGGGGGGGGGGGGGGGGGGGGGGGGGGGGGGGGGGGGGGGGGGGGGGGFGGGGGGGGGGFGGGGGGGGGGGD4EFGGGGGGFGGGGDFGGGFGGGGGGEGGFG8FGGGGGGGGGDG>DGFGGGGFF,*6DFA6<A@B@EFF9@>22=EFGG:<;;?D99>9>FF9A<26?BBFF?BFB4(,3439<B??(-,49018?2*2.3(4)4((4((.(()423))3468(4,62(().)))),.((-4,,22))6)-4)))((((-(((,
@M00689:251:000000000-CJTJ5:1:1101:19873:11090 2:N:0:5
CGACGGCCATGCATCACCTGTACACCAACCACAAGGGAAACTACATCTCTGCAGCGATCTGGTGTATGTCAAGCCCAGGTAAGGTTCTTCGCGTTGCATCGAATTAATCCACATGCTCCGCCGCTTGTGCGGGCCCCCGTCAATTCCTTTGAGTTTTAGCCTTGCGGCCGTACTCCCCAGGCGGGGCGCTTAATGCGTTAGCTACGACACAGAGGCCGTGGCAGACCCATACCCCTAGCGCCCCCCGTTTACGGCATCGACTCCCCGGGATTCCAATCCTGGCTGCTCTGTCCC
+
GGGGECFGGGGGGFECFGGGGGGGGGGFGGGGGGGGDEGGFGGGGEFGFGGGGGGGCFGGGGGGGGGGGGG9FFFFGGGGFGGGGGFFGGGGGGG7C9EFGGDFFFFEGGGGGFG8AFGEGDEEEEGGGCGGGGGGGGGGGDGGGFGFFGDFCEAFFGCCFFF55>88>4>AA>EFG@GDFB9@@BF6(4??2))69?B::AAA7<?F06:2??:??B>07((-(.(4**)(.4*(-.((-;01(4((,(()((-((,-314(4(,(49((.4)4)),.).(.(-2))))6..)
@M00689:251:000000000-CJTJ5:1:1101:8801:11122 2:N:0:5
CGACGGCCATGCAGCACCTTACGATCTGTGTATTGCTACAAAGTAAGCTTTCACCTACGGTCATACCGCATTCTAGCCCAGGTAAGGTTCCTCGCGTATCGTACTTCCCAGGTGGGATACTTAATGCTTTCGCTCAGACACCAACAGTGTATCGCTGATGTCGAGTATCCATCGTTTAGGGCGTGGACTACAAGGGTCTCTAATCCTGGCTGCT
+
GFBCFGEGGGGGGGGGGGGGGGGGDGGGCECFEGGFGGCFFGGFGGGGGGGGGGCFGGGGGGCFFEEEFGDGGGGGG@EDFDGFFGFEGGGDFG>CFFGGGGGGGG9E8AEDEFGGG8D?FGGGGGGGGGGGGGFGGFGGGGFFGFGGFFF:C>EFGGCFFFDDFFDFF@EE@D5=F58CA@=88>>5*0<)1:47@)0196CE=E43>:5>?)
@M00689:251:000000000-CJTJ5:1:1101:8799:11139 2:N:0:5
CGACGGCCATGCAGCACCTTACGATCTGTGTATTGCTACAAAGTAAGCTTTCACCTACGGTCATACCGCATTCTAGCCCAGGTAAGGTTCCTCGCGTATCGTACTTCCCAGGTGGGATACTTAATGCTTTCGCTCAGACACCAACAGTGTATCGCTGATGTCGAGTATCAATCGTTTAGGGCGTGGACTACCGGGGTATCTAATCCTGGCTGATCTTTCTCTTATCCACTTTTGACGCTGCCGACGATACACCTTTTGTCACTCTCAGGTGTCGTCGTTTACTATCAACAAAAAT
+
GGCEGEGGGGGGGGFAFGGGFGGDFGGGGGGGGGGGGGFGGGFGGGGGGGGGGGGGDGGGFGGGGGFGGGGGGGFGGGGGFGGGGFGGGGGGGGGGGGGGGGFGGGGGGGGGGGFDGGGGGGGDGGGGFGCEECG8EGFEGGFFGFGFFDG8FCGGGCFFFFD==88*00*5:>5CC=CC?)=B)8))8:>D))52>>)8<*8?:54>E(-2())1)))...7?7)6)0+2)/.2)(/6<05((--(-(--50(4)5)())))).)))(.(.)(-,(-((,))).)))(),(.((
@M00689:251:000000000-CJTJ5:1:1101:11942:11299 2:N:0:5
CGACGACCATGCAGCACCTGTACACCAACCACAAGGGAAACTACATCTCTGCAGCGATCTGGTGTATGTCAAGCCCAGGTAAGGTTCTTCGCGTTGCACCGAATTAATCCACATGCTCCGCCGCTTGTGCGGGCCCCCGTCAATTCCTTTGAGTTTCAGCCTTGCGGCCGTACCCCCCAGGCGGGGCCCTTCATGCGTTAGCTACGACCCAGAGGCCGTGGAAGACCCCTTACCCTATCGCCCACCGTTTACGGACGGGACTACCGGGGTATCTAATCCAGGTCGCCCTTGCT
+
GGCEGGGGGFGGFFGGFGGGGGGGGGGGGGGGGGGGGGGGGGGGGFGGGGGGGGGGGCFFE9FGGGGGGGGGFGGGGGGGGGCGGGGGGGGGGGGGGG?FEDGGCEFDDECFGGFGFGGDCCGDGGGG,ECE>EEGGGGGGGGCGFFFFG7EGGGF7EDCAFF@@=ABBFFF?(0/=@G*>?(1;;6(2(3(444508(,())6)(-3,12126(32>(,3(.(.(46D*)).(97())-151(4<1:BF6--(((-,(--(((.(40(-().)))-45..())(4((((.()
@M00689:251:000000000-CJTJ5:1:1101:6117:11507 2:N:0:5
CGACGACCATGCAACACCTGTACACCAACCACAAGGGAAACTACATCTCTGCAGCGATCTGGTGTATGTCAAGCCCAGGTAAGGTTCTTCGCGTTGCATCGAATTAATCCACATGCTCCGCCGCTTGTTCGGGCCCCCGTCAATTCCTTTGAGTTTTAGCCTTGCGGCCGTACTCCCCAGGCGGGGCGCTTAATGCGTTAGCTACGAGACAGAGGCCGTGGAAGACCCCTACACCTACCGCCCCCCTTTTACGGCAGGGGCTAACCGGGTATCTACTCCTGTCGCCG
+
GGGGGGGGGGGGGFGGGGGGGGGGGFGGG@GGGGGGGGGGGGGGGGGGFGGGGFGGGGGGGGGGGGGGFFFGGFGGGGF,CEFFEFGEEEGGGGGG7FGGGGGGGC;FFEGGGGGGADGGGGGGGGGG,EEEDEE>EGGGGGEGFFGGFGCAFGGGGGGFF?CCEFFFA>9@=B4:C>FD482@((1996??24:2242(2<)4<0((((.4(53:1(39>,2(((33>*51(,9:0(.(->(((((.).43::>>((2(((()(,,2((-).)))).(),-)((-(
@M00689:251:000000000-CJTJ5:1:1101:15975:11519 2:N:0:5
CGACGGCCATGCATCACCTATCTCACACCCTTTCGGACTCCACATCCTTGTCTCCATAGCTCAGTATGCCCACCCCGATAGCTTTCTTCGTTTTGCGCCTAGTTACTCATTATGCCACACGCCCCGTCGCTTCTGCCGTTCCCTGTTTCTTGCTTTGGCCTTTCATCTTTAGTCCCTAGTCGCCGAACTTAATGCTTTACGCGTGACCCGCGTCACGTAGCTCGTGCACCCCCCACAGTACCCCCTCATTATTGCCGCCCTTGACGACACTCTTCTCTATACCGTACCATTCCTT
+
GGFGBFGGGGGGF,CCFGG,E,,6<;,CFF,;,CF+6C+,,;6EFF<,ECF,6C,,,,,,C,,,,6,,6C@F@8,+++77,,,5,,,,,A,,,@FG7++6+,,9,9,5,,,C,,@9,@6+11++4++66+3++,,3,60++6,++*+++++,,@9D+,+*5@57**;**2***0;),0*5?5)))))0)/:/:9ACE***((5-(0,),,(((6(6,(,(())(-4(,>*73((/((.-)6*)(4(4())))))-.-((,((.))((((().-))-.))64)-((,--))))).-
@M00689:251:000000000-CJTJ5:1:1101:17089:11554 2:N:0:5
CGACGGCCATGCACCACCTGTACACCAACCACAAGGGAAACTACATCTCTGCAGCGATCTGGTGTATGTCAAGCCCAGGTAAGGTTCTTCGCGTTGCATCGAATTAATCCACATGCTCCGCCGCTTGTGCGGGCCCCCGTCAATTCCTTTGAGTTTTAGCCTTGCGGCCGTACTCCCCAGGCGGGGCGCTTAATGCGTTAGCTACGACACAGAGGCCGGGGAAGACCCCTACACCTAGCGCCCACCGTTCACGGCCTGGACTACCCGGGTATCTAATCCTGGTGCCCCCTTCCTT
+
GGGGEFGGGGGGGGGGGGGGGGGGGGGGGCGGGGGGGGGGGGGGGGGGGGGFGGGGGFGGGGGGGGGGGGGGGGGGGGGGGGGGGGGGGGGGGGGGGGGGEGGFEGEFGGGGGGGGGGDEGGGGGGGGGGGGGGGGGDDEDGGGGFGGFGFGGCFCCECCFFEB):=>=>:A=2>BG=*??=B9>>>;69?:))6:><18:D6-,4<F01(.5?10(-(-3>:004:1C9>0(8C(,,.((8((24;:??(6(10(44<7?2(5(.,4(,-)..<A)-6-)(,().,((-01.))
@M00689:251:000000000-CJTJ5:1:1101:26371:11645 2:N:0:5
CGACGACCATGCAACACCTGTTTTCAAGGTCTAGTAAACTAGACACTCCGCTATCTCTAGCAGATTCTATCAATGTCAAGCCTAGGTAAGGTTCTTCGCGTATCTTCGAATTAAACCACATGCTCCACCGCTTGTGCGGGTCCCCGTCTATTCCTTTGAGTTTTAATCTTGCGACCGTACTCCCCAGGCGGAATGCTTAATGTGTTAACTGCATTACTGGAGTGACAAGCACCCCAACAACTAGCATTCATAGTTTAGGGGGTGGACTACCAGGGTTTCATAATCTTGATGCC
+
GGGGGGGGGGGGGGGGGGGGGGGGFGGGGGGGGGGGGGGGGGGGGGGGGGGGGGGGGGGGGFGF9FFFECGFGFGGGGGGGGGGGGGGGGGFGGGGGGGGGG7EFGGGGGGFGGCFFFGFGGGGGGFEGGGEGFGFCG8EDDFGG?=DFGFGCGGGGGGFDFDEE59DDE9*8AAAC>FD*8=CAFA5):@2>23@E?EC4??5<54<**9)7?3>C<C@;83;C7C>D*5802>6<6//30.)84<:44<))644<<)3(((((((..(.441:(((.)).-)-)).)))))
@M00689:251:000000000-CJTJ5:1:1101:26372:11664 2:N:0:5
CGACGACCATGCAACACCTGTTTTCAAGGTCTAGTAAACTAGACACTCCGCTATCTCTAGCAGATTCTATCAATGTCAAGCCTAGGTAAGGTTCTTCGCGTATCTTCGAATTAAACCACATGCTCCACCGCTTGTGCGGGTCCCCGTCTATTCCTTTGAGTTTTAATCTTGCGACCGTACTCCCCAGGCGGAATGCTTAATGTGTTAACTGCATTACTGGAGTGACAAGCCCCCCAACAACTAGCATTCATCGTTTAGGGCGTGGACTACCCGGGTATCCAATCCTGGCTGCT
+
GGGGGGGGGGGGGGFCEGGGGGGGGGGGGGGGGGGGGGGGGGGGGGGGGGGG@FF@FGFGGGC8FGGGFGGGGGGGGGGGGGGGGGGFGGGGGGGGGGGGGGGGGGGG?:FFGGGGGGGGGGGGFGGGGGGGGGGFFGDGGGGFFDDGFFGGGGGGGGGFFDCFDFFFFFEFFFBBG@9D>CFFF@59BAFF9B=;CFFCEEFEFBEFCCE@@EF<EE33@;;3)967;C)3<FGF?F?6??:28)6><))642::4608((-2;(5<03?(39;2())).4)212)5:::0)
@M00689:251:000000000-CJTJ5:1:1101:8400:11830 2:N:0:5
CGACGACCATGCAACACCTGTGTCCTAGTCCCCGAAGGGAAAGCCAGATCTCTCTGGCGGTCCAGGCATGTCAAAAGGTGGTAAGGTTCTGCGCGTTGCTTCGAATTAAACCACATGCTCCACCGCTTGTGCGGGCCCCCGTCAATTCCTTTGAGTTTTAATCTTGCGACCGTACTCCCCAGGCGGATTGCTTACTGCGTTAGCTGCGTCCCCGAGATGTAAACATCCCGACAACTAGCAATCTTCGTTTACGCGTTGGCCTACCCGTGTATCTAATCCTGGCTGCTGTGTCT
+
GGGGGGGGGGGGGGGGGGGGGGGGGGGGGGGGGGGGGGGGGGGGGGGGGGGGGGGGGGGGGGGGGFGGGGGGGGGGG7FFGGGGGGFGGGGGGGGGGGGGGGGGGGGAG9FGGGGFFGGGGGGGGGGGGGDFGGGGEEDGGDGGCFGGFGGGGGGFFGGF4E<EECFFFFA@>9@247FDF<6?@F@@F@ECEF)7<E@FFFB2:<?9:6(4.7BF(426-)6<A)409C34(49:2)335*,).)-83:?>?0(,((.()4<B?:-(443:).49))))).,((,)..(6))
@M00689:251:000000000-CJTJ5:1:1101:8528:11919 2:N:0:5
CGACGGCCATGCACCACCTGTACACCAACCACAAGGGAAACTACATCTCTGCAGCGATCTGGTGTATGTCAAGCCCAGGTAAGGTTCTTCGCGTTGCATCGAATTAATCCACATGCTCCGCCGCTTGTGCGGGCCCCCGTCAATTCCTTTGAGTTTTAGCCTTGCGGCCGTACTCCCCAGGCGGGGCGCTTAATGCGTTAGCTACGACACAGAGGCCGTGGCAGCCCCCTACCCCTCGCGCCCACCGTTTCCGGCATGGACCCCCAGGTGATCTAATTCTGGCCGCTCCGTTTC
+
GGGGGCGGGGGGGGGGGGGGGGGGGGGGFGGGGGGGGGGGGGGGGFGGGGGGGGGGGGGGGGGGGGGGGGGGGG@FGGGGGGGGFFDGGGGGGGDGEGGGEGGGGGGFGGGGGGGGGGGGGGEGEEGGGGGGCEGEGGDED6CC+BGGFGCFFFGGG9CFFFEFF>A=>A@AFB=:FFGDFFF;;>>11(4?AAA<;?F6?<4633(((-4(3>(3:>0;9(1,(.4:>).(((9?(13133716102<0).2(3((4.,3((-2((-).).4)))))))))).-3(-(-,)(.
@M00689:251:000000000-CJTJ5:1:1101:18774:11946 2:N:0:5
CGACGGCCATGCAGCACCTGTGTACCACCCTCGAAGGCGGCCCCATTTCTGGGGCTTGCAGGTACATGTCAAAACTTGGTAAGGTTCCTCGCTTACCGTCGAATTAAACCACATGCTCCACCGCTTGTGCGGGTCCCCGTCAATTCCTTTGAGTTTCAGCCTTGCGACCGTACTCCCCAGGCGGATCGCTTAACGCGTTAGCTCCGGCACAACAGGATTGGGTCACTGTCCACCCAAGCGATCATCGTTTAGGGCTAGGGCTTCCCGGGTTTCTAATCCTGGCCTCCCCTGTCC
+
GGGGGGGGGGGGGGGGGGGGGGGGGGGGGGGGGGGGGGGGGGGGGGGGGGGGGGGGGGGGGGGGGGGGGGGGGGGGGGGGGGGGGGGGGGGGGGGGGGGGGGGGGGGGGGGGGGGGGGGGGGGGGGGGGGGGGGGGGGGGGDGGGFGGFFCGGFFGFGGFAFFBEFFFFA2BFFFFGFGGFD>B;(7????;CE?@>>><:<29>FF>(77:<::63)6,3((((,))*2/),3CBB:((,)(,...(4:?:?B?((,4((((.)((-41((.-)6))64)(.()(((((()..
@M00689:251:000000000-CJTJ5:1:1101:19928:12012 2:N:0:5
CGACGACCATGCATCACCTGTACACCAACCACAAGGGAAACTACATCTCTGCAGCGATCTGGTGTATGTCAAGCCCAGGTAAGGTTCTTCGCGTTGCATCGAATTAATCCACATGCTCCGCCGCTTGTGCGGGCCCCCGTCAATTCCTTTGAGTTTTAGCCTTGCGGCCGTACTCCCCAGGCGGGGCGCTTAATGCGTTAGCTACGACACAGAGGCCGTGGAAGACCCCTACCCCTTGCGCCCACCGTTTACGGCCTTGACTCCCTGGGTATCTAACCCTGGCACAC
+
GGFGGDGGGGGGGGGGGGGGGGGGGGGGGGGGGGGGGGGGGGGGGFGGGGGGGGGGGGGGGGGGGGGGGGFGGGGGGGGGGGGGGGGGGGGGGGGGGGGGGGGGGGGGGGGGGGGGGGGGGGGGGGGGCGGGGDGGGGGGGGGGFFGGFFC,:DFFFFGFFFFFFAFABAFFFBCBG?FGFF>=@FFFFBFF<A>)434?8><AFF?B6;B?B0:02>013?DF1:<FDCF?(4<:((.46E22:<3:BF6A::((-).)5)).((.3(())).-:)(4.(((.)((
@M00689:251:000000000-CJTJ5:1:1101:26644:12096 2:N:0:5
CGACAGCCATGCACCACCTGTCACTTTGTCCCCCGAAGGGGAAGACTCTATCTCTAGAGTTGTCAAAGGATGTCAAGATTTGGTAAGGTTCTTCGCGTTGCTTCGAATTAAACCACATGCTCCACCGCTTGTGCGGGTCCCCGTCAATTCCTTTGAGTTTCAACCTTGCGGTCGTACTCCCCAGGCGGAGTGCTTAATGCGTTAGCTGCAGCACTCAGGGGCGGAAACCCCCTAACCCTTAGCACTCCTCGTTTACGGCGTGGACTACCAGGGTTCTCAATCCTGGCTGCCCTTT
+
GGFGGGGGGGGGGGGGGGGGGGGGGGGGGGGGGGGGGGGGGGGGGGGGG9FFGGGGGFGGGGGGGGGGGGGGGGGGGGGGGGGGGGGGGGGGGGGGGGGGGGGGGGGGGGGGGGGGGGGGGGGGGGGGGGGGGGGGGGGGGGGGGFGGFGGGGGGCGGGFF;EEFFFFFFFFA@B=CCFFFF@ABBFA=9=:C?ECF?5=5>?@DFEEF=EE@@@(/;1036(((4(3<GFFFFGF1::82*))5.,(.28<0::A(43(3-34:>???24((,(()).6<>0)4(.1(,((.,)
@M00689:251:000000000-CJTJ5:1:1101:8106:12336 2:N:0:5
CGACAACCATGCATCACCTGTTTTCAAGGTCTAGTAAACTAGACACTCCGCTATCTCTAGCAGATTCTATCAATGTCAAGCCTAGGTAAGGTTCTTCGCGTATCTTCGAATTAAACCACATGCTCCACCGCTTGTGCGGGTCCCCGTCTATTCCTTTGAGTTTTAATCTTGCGACCGTACTCCCCAGGCGGAATGCTTAATGTGTTAACTGCATTACTTGAGTTACCAGCACCCCACCCACTAGCATTCATCGTTTAGGGCTTGGCCTACCAGGGTTTCTAACCCTGGCTTCT
+
GEEFGGGGGGGGGGGGGFGGFGGGFGGGGGGFGFGGGGGFGFFGGGGGGGDGCFG9FFGFFGGGFGGGGFGGDCFGGGGCFFFGGDGGGGFFGGGGGFGGGG@GFGD@FFFGAFFGGFGCGGFDFFFF8=EGGGGGGD>CDGFCCB0+;6+7EEGGGG??DDEFB8DECF76>):8::0;**===CABFA)4:4>EF?5***85?208****06<C:**9>3;)9?)10*08@?71(((/2)/71;695).),4??0),((((-40)).4,,,((..-42)4)((((,(,(..
@M00689:251:000000000-CJTJ5:1:1101:28111:12337 2:N:0:5
CGACGACCATGCACCACCTGTACACCAACCACAAGGGAAACTACATCTCTGCAGCGATCTGGTGTATGTCAAGCCCAGGTAAGGTTCTTCGCGTTGCATCGAATTAATCCACATGCTCCGCCGCTTGTGCGGGCCCCCGTCAATTCCTTTGAGTTTTAGCCTTGCGGCCGTACTCCCCAGGCGGGGCGCTTAATGCGTTAGCTACGACACAGAGGCCGTGGAAGCCCCCCACCCCTAGCGCCCCCCCTTTACGGCCTTGGACCACCGGGTCTTCAATTCTTGCCTCCTCTTCATT
+
GGGGFFGGGGGGEFFGGGGGGGFGGGFGGGGGGGGGGGGGGGGGGGGGGGCEFGGGGGGGDGEGGDGDFGCCEFGGGGGGGGGGGGGGGFGDGGGDGGGGDGGGGGGGFGFGGGFGGFDCEGEGGGGGCFCEGGGDEEGGG6CFGFGGFGCFGGGDGCC6AF@)8)5=AFBFF>ABC>FC6>B39219>9:0664<028,8A><>0416>(4:2,2:(436?)(..227/)430C0,(2(()((7>(4:?2:(42(1),,)).(,,30141()).)-).4).).)),(().))))
@M00689:251:000000000-CJTJ5:1:1101:8090:12345 2:N:0:5
CGACAACCATGCATCACCTGTTTTCAAGGTCTAGTAAACTAGACACTCCGCTATCTCTAGCAGATTCTATCAATGTCAAGCCTAGGTAAGGTTCTTCGCGTATCTTCGAATTAAACCACATGCTCCACCGCTTGTGCGGTTCCCCGTCTATTCCTTTGAGTTTTACTCTTGCGACCGTACTCCCCAGGCGGACTGCTTAATGTGTTACCTGCATTCCTGGATTGACAAGCCCCCCAACAACTGGCATTCATCGTTTCGGTATTGGACTCACCGGTTATCTACTCCTGGCTGCT
+
GGGGGGGGGGGGGGGGGGGGGGGGGGGGGFGGGDGGGGGGGDFGGGGGGDEG+CFEGGCCFFF<FFGGGFGGAFFGG<E<EFFGGGG<CFGGGGGGGFCEGGCGGGGCF8FGF;EFD8DDG@F;EGGGFGGG6+DDDCD+6@=D?BGGF6FFGFGGFF8DBFFED*;DEFF5=5>8+:+99CC5@)0>DB52)/<BCC2/*/>7ABE*06*::CE?***.5*0(3@*;75)(39D0/,((()(/:=A<22)4(,3<)4(((())).))(),(,((((-:25)-)())(((,-)
@M00689:251:000000000-CJTJ5:1:1101:14614:12380 2:N:0:5
CGACGACCATGTAACACCTGTACACCAACCACAAGGGAAACTACATCTCTGCAGCGATCTGGTGTATGTCAAGCCCAGGTAAGGTTCTTCGCGTTGCATCGAATTAATCCACATGCTCCGCCGCTTGTGCGGGCCCCCGTCAATTCCTTTGAGTTTTAGCCTTGCGGCCGTACTCCCCAGGCGGGGCGCTTAATGCGTTAGCTACGACACAGAGGCCGTGGAAGACCCCTACCCCTAGCGCCCCCCGGTTAAGGCATGGACGACCAGGGTTATTAACCTGTGCTCCCTGTCCTTT
+
GGFEGGGGGGGGGGGGGGGGGGGGGGGGGGGGGGGGGFGGGGGGGGFFGGGGGGGGGFGGGGGGGGGGFGGGGGFGGGGGGGFGGGGGFCDFGGGG>CGGEFFGGEGGFGGGGFCFAFGEGGGGDGGG8DEEDGEGEGGECGEGGAFGCF=:@CCEFFDFFF@:@5=BA=BDF>46A@CG52@FF9F09BB64<)57?FF:9))8?:>(-235(4341(-(1231:01*1824:C(8::0376((,(((-,)),324:1)5(((3(.4(,(,)).)).)()).4.)-4)))))).
@M00689:251:000000000-CJTJ5:1:1101:12609:12387 2:N:0:5
CGACGGCCATGCAACACCTGTACACCAACCACAAGGGAAACTACATCTCTGCAGCGATCTGGTGTATGTCAAGCCCAGGTAAGGTTCTTCGCGTTGCATCGAATTAATCCACATGCTCCGCCGCTTGTGCGGGCCCCCGTCAATTCCTTTGAGTTTTAGCCTTGCGGCCGTACTCCCCAGGCGGGGCGCTTAATGCGTTAGCTACGACACAGAGGCCGTGGAAGACCCCTACCCCTAACGTCCACCGTTTACGGCATGGACCAACCGGGTTTTTAATCCTGGCTGCTCTGTACAT
+
GGGGGGGGGGGGGGGGGGGGGGGGGGGGGGGGGGGGGGGGGGGGGGGGGGGGGGGGGGGGGGGGGGGGGGGGFGEGGGGGGGGGGGGGGGGGGGGGGGGGGGFCGGGDACGGGGGGGGGGGCGGGGGGFFGGGGGGGGG+9CGGGFGGFGF;C9EF>;FAFF@55)89)5>A=BEFFDDDFDF;966109??:>249BB?:464<?:9(23?:3:?FF6(--5704,357)8(,/((((((.-(5(46?B?A<?FF12())(((--(40(((((.4)64>7:(,((.-)).)).-
@M00689:251:000000000-CJTJ5:1:1101:14622:12399 2:N:0:5
CGACGACCATGTAACACCTGTACACCAACCACAAGGGAAACTACATCTCTGCAGCGATCTGGTGTATGTCAAGCCCAGGTAAGGTTCTTCGCGTTGCATCGAATTAATCCACATGCTCCGCCGCTTGTGCGGGCCCCCGTCAATTCCTTTGAGTTTTAGCCTTGCGGCCGTACTCCCCAGGCGGGGCGCTTAATTCGTTAGCTACGACACAGCGGCCTTTGCAACCCCCTACCCCTAGCCCCCCCCGGTCACCGCCTTGGCTACCAGGGTTCTCTACACTGGACTACCATGTCTT
+
GGGGGGGGEFGG9CEFFGGGGFGFGGFFGGGGGCFFEGGGGGFGGGGGGGGGE8FGDGGGGGGGFGGGGGF,,EFGGGGGG9EFFFFGGGFGGGEFGGGGC@FFGFCFFGFG8E9EDEFEGGEEGGFFFF+@8@CGGG8EG+:EFFGGFF+,3@DFG,;B5AE8@AA=B2A5=BEBF@;9?B59;(-399B?9<))-8?B(6-52(,4790(((-3(()).)-).,(4C1),(4C6(((((8(-99>04(())-((((.((()(42)((,(.)6-))).)).(4),(()..4)))
@M00689:251:000000000-CJTJ5:1:1101:12852:12411 2:N:0:5
CGACAACCATGCAACACCTGTGTGCGTGTCTCCTTGCGGAGAAGGCTACTTTCATAGCATAGCACGCCATGTCAAACCCTGGTAAGGTTCTACGGTTAGTAACGTATTAAACCACATGCTCCACCGCTTGTGCGGGCCCCCGTCAATTCCTTTGAGTTTCAACCTTGCGGCCGTACTCCCCAGGCGGAATGCTTAAAGCGTTAGCTGCGCCACTAGTGAGTAAACCCACTAACGGCTGGCATTCATCGTTTACGGCTGGGGCTAACAGGGTATCTAATCCGGGCTGAGCTGTCTT
+
GFFGGGGGGGGGGGGGGGGGGGGGGGGGGGCFGFGGGGGGGGGGGGGGGGGGGGGGGGGGGGGGGGGGC7AFGGGGGGGGGGGEGGGFGGGGGGGGGGGGGGGGFGGGGGGGFGGFDGGFGGFF=EEC>=D@DGGGGC6ECDGDGEF7F7DGGFGGGGFCCFFFE=C5>BB)=ADAFFGG5>ABBFF2:DFFFFE99C3278?;E<4@9B<@231;7)6>AFFF47<:9*/426D>9BF6:BA>A4<.3:?64??F(((,(408)4)-4?:0)46.2)5-((,(-((((.56)<)
@M00689:251:000000000-CJTJ5:1:1101:12865:12427 2:N:0:5
CGACAACCATGCAACACCTGTGTGCGTGTCTCCTTGCGGAGAAGGCTACTTTCATAGCATAGCACGCCATGTCAAACCCTGGTAAGGTTCTACGGTTAGTAACGTATTAAACCACATGCTCCACCGCTTGTGCGGGCCCCCGTCAATTCCTTTGAGTTTCAACCTTGCGGCCGTACTCCCCAGGCGGAATGCTTAAAGCGTTAGCTGCGCCACTAGTGAGTAAACCCACTAACGGCTGGCCTTCCTCCTTTCCGGCGTGGCCTCACCGGGTCACACACCCTGCCTCCTCCTTCTT
+
G@FF:FGGGGFGGGFDEGGGCFGFGGGDFGCFGGAFGFGGEEGGFGGFFFFGGGGAFFCFGDFEFCEFE7FGGAGFGGGGGF8AEGDGGGGEFFCEFFGFGGDEGGGFAAFFGGGGGGGCGFFGGGGGGF84=CE6CCDGGG8=+:DFFGGFCDA+=@@CF7AC@E@C955>A@)<ACGG?:-)4(55(537??39)6@:;(31.)4=(61(6=3<7:A24)-6AF?:D*9>7(),,,4:00.),6)(()-))(--,(4(34)4(42(((--())((((-(.(,),(((,().-)
@M00689:251:000000000-CJTJ5:1:1101:12847:12432 2:N:0:5
CGACAACCATGCAACACCTGTGTGCGTGTCTCCTTGCGGAGACGGCTACTTTCATAGCATAGCACGCCATGTCACACCCTGGTAAGGTTCTACGGTTAGTAACGTATTAAACCACATGCTCCACCGCTTGTGCGGGCCCCCGTCCATTCCTTTGAGTTTCAACCTTCCGGCCGTCCTCCCCAGGCGGAATGCTTAAAGCGTTAGCTGCGCCACTAGTTCGTAACCCCACTACCGCCAGGCCTCCATCGTTCACTGCTTGGCCTACCCGGGTATCTAATCCGGGCTGCTCTGTCC
+
GGGGGGGGGGGGGEEFGGGGGGG,CFGFFF6EAECCFFC+@F,,BCFFGGGGA9F<6E,C,,B,ECFG7B,:E?,A==FB8,??<,9CFGG,=,:AB,,E9FGCGGDFFGEGGCF,@,63@E8E8EDC=DGGGDB+@=?EGC@D=ACF?9;DFF,+5@DF77;@@0)1)))>)05>5>4/@BD=92((.()66<))))/3,:6(1;4@1416;(4).))(-(.(.2:(1*).(2)((((((0(((--(48(5-)..-4)407<3?((-((2(.)))-).)((((,(().6)6),
@M00689:251:000000000-CJTJ5:1:1101:25221:12474 2:N:0:5
CGACGACCATGCATCACCTGTTTTCAAGGTCTAGTAAACTAGACACTCCGCTATCCCTAGCAGATTCTATCAATGTCAAGCCTAGGTAAGGTTCTTCGAGTAACTTCGAATTAAACCACATGCTCCACCGCTTGTGCGGGTTCCCGTCTATTCCTTTGAGTTTTCATCTCACGACCGTACTCCCCAGGCGGACTTCTTCATGTGTTAACTGCATTTCTGGAGTGACAAGCACCCCAACACCTCTCATTACTAGTTTACGCCGTTGGTTACCAGGGTCTCTAATCCTTGTTTCT
+
GG@CFCFG:FFGGGF<FGGGF9<<CCE<E,ECFCFFCFGF,C9FFFGGGGGDEG8,:CEC?@D<BFGDFFFD,,AF9FGCE,F,,99CFF8FFGAGGF,4D,,=EEEC,,FC=,ED,@@889,@>4,=8@>+19998+++=+@D?*=C9D=A,,773,=:=+*0*5*****555=87>++*5:C8)8)15))))*/*1*2789A809C984>3@<47>/75(03*0)1*;58?3)33;<(/0(.,.9<)..))1)9))-(--(((((-.)620164(().))65)).4))())
@M00689:251:000000000-CJTJ5:1:1101:8081:12536 2:N:0:5
CGACAGCCATGCAGCACCTGTTTTCAAGGTCTAGTAAACTAGACACTCCGCTATCTCTAGCAGATTCTATCAATGTCAAGCCTAGGTAAGGTTCTTCGCGTATCTTCTAATTAAACCACATGCTCCACCGCTTGTGCGGGTCCCCGTCTATTCTTTTGAGTTTTAATCTTACCACCTTACCCCCACGGCTGCATGCTTAATGTGTTTACTGCATTACCGTAGTTACAGCCCCCCCACACATTTGCCTTCATCGTTTAGTGCGTGGCCTATCGGGGTATGCAATCCTTGCTTGCC
+
GGGGD:FGGGGGGFFGGGGDFE@FGFFG,,CCE,CE<FDCEGGGGFGC<:B@CCF<FD,EFAF,AEFGAEE<9<E9F,@AF@GA<FEC9E8FFGGDA<>C>EEGAEC,,99C,E,C,46@D=F,>DDF8C+@6DGGFGC+0==?FFG+3+?EE,3,=,+*42*;*0;;*0*;)005,:+=*):@)8>58))))3*03**0**2;6))2/*/:=E6*8*-0((//***.*/22(6C((,(()+)17)1))/.)(,.(-))).(((,((,.).-((,4(,())-)),)))(.),((
@M00689:251:000000000-CJTJ5:1:1101:26913:12556 2:N:0:5
CGACGACCATGCAACACCTGTCTCACGGTTCCCGAAGGCACATTCTCATCTCTGAAAACTTCCGTGGATGTCAAGACCAGGTAAGGTTCTTCGCGTTGCATCGAATTAAACCACATGCTCCACCGCTTGTGCGGGCCCCCGCCAATTCATTTGAGTTTTAACCTTGCGGCCGTACTCCCCAGGCGGTCGACTTAACGCGTTAGCTCCGGAAGCCACGCCCCAAGGGCACAACCTCCAAGTCGACCTCCTTTCCGGCCTGGACTACCAGGGTATCTAATCATGGCCGCTCCTTCC
+
GGFGGGGGGGGGGGGGGGGGGGGGGGGGGGGGGGGGGGGGGGGGGFGGGGGGGGGGDGGGGGGGGGGDGGGGGGGGGGGGGGGFGGGGGGGGFGGGGG>DFGGGGGGGGFGGGGGGGGGF8=FGGGGGGGDGGGGGGGGGGGGGDFGGFGGGGGGAFCFA>F@8*3=>5ABFFFFFFEGG)699>96>F6@F?<<<?FFFFB?<4<:6;:>>:?FF>>(,4:(46161<F7??:C?<7>B<56(-,3((6:--362(461((,(.3)),(,()6)54)-)))3:((,(-((-62
@M00689:251:000000000-CJTJ5:1:1101:20083:12586 2:N:0:5
CGACAACCATGCATCACCTGTTTTCAAGGTCTAGTAAACTAGACACTCCGCTATCTCTAGCAGATTCTATCAATGTCAAGCCTAGGTAAGGTTCTTCGCGTATCTTCGAATTAAACCACATGCTCCACTGCTTGTGCGGGTCCCCGTCTATCCCTTTGAGTTTTAATCTTGCGACCGTACTCCCCAGGCGGAATGCTTAATGTGTTAACTGCATTACTGGAGTGACAAGTCCCCCACACACTGACTTGCACAGTTTAGGGCGGGGATCACCAGGGGAAGCAATCCGGAGTGGC
+
G>7CF@FFGGGDCFEC<F9F-;FCFGGG8F9<FF,CFGFDFCFFA;;CFF>FFGG,EFGGGGGGCEFGEFGGGGGFED@A<D@FFFGBEFFG9F,ADDEGCECF9;A=FBFFD>EEFGFGGDD=EFEC,=D89@DDFG=>=6==D>=+0=+,63=DDGG5B;*7C5CE*2*680=)CAG79*8=::=>)8A2:>>6*79AAA4<C:554583*8*9C?EE@5(74?;60+244(1(,/(/())).)..)/.)()9<)-5,(((-46(-4(42280(4(((.8),.(3(((,((
@M00689:251:000000000-CJTJ5:1:1101:20070:12598 2:N:0:5
CGACAACCATGCATCACCTGTTTTCAAGGTCTAGTAAACTAGACACTCCGCTATCTCTAGCAGATTCTATCAATGTCAAGCCTAGGTAAGGTTCTTCGCGTATCTTCGAATTAAACCACATGCTCCACCGCTTGTGCGGGTCCCCGTCTATTCCTTTGAGTTTTAATCTTGCGACCGTACTCCCCAGGCGGAATGCTTAATGTGTTAACTGACTTACTGGAGTGACAAGCCCCCCAACAACTAGCATTCATCGTTTAGGGCTTGGACTACCCGGGTACCCAAACCTGGCCTCC
+
GGGGGGGGGGGGGGGGGGGGGGGGGGGGGGGGGGGGGGGGGGGGGGGGGGGGGGGGGGGGGGGGGGGGGGGGGGGGGFGGGGGGGGGGGGGGGGGGGGGGGGGGGGGGGGGGGGGGGGGGGGGGGGGGGGGGGGFFGGGGGGGGGFGGFGGGGGGDGGGFDFCEF8EFFFEEAFFBEA+=FCEFFFABFFF>@DBEFE4>EEFFCDFECC6*(8?*.@4):=E@FC?C>C5,8@GF?@22?:7)().62544521(,6>0,(((-3:8(,((-11-()),.3,((44:(,)((
@M00689:251:000000000-CJTJ5:1:1101:14162:12611 2:N:0:5
CGACGGCCATGCAACACCTGTGCATCACGTCCCTTGCGGGAAAAGTCCATCTCTGAACCGGTCGTGACCATGTCAAGGGCTGGTAAGGTTCTGCGCGTTGCTTCGAATTAAACCACATGCTCCACCGCTTGTGCGGGCCCCCGTCAATTCCTTTGAGTTTCAACCTTGCGGCCGTACCCCCCAGGCGGTGCGCTTACCGCGTTAGCTACGCAACTGATTGACTAGGTCACCCAACCTTCCGGGCTCATAGTTTACAGCGTGCGCTACCAGGGGTTCTACACCTGGATGCACCATT
+
GFFGGGGGGGGGGGFFEGGGFCE<;CFGGGG@F<FFGEGGGGGGGGGGGGGCFEAFFC<FCCGFFFG?FFGGCFGGGGG=ECE8<EEFGGGGFFGCFFCEGFA,@DFFGGGG9ECFE88A6=FG?8==C6DGGCCCCECE+@EDC99C6+BCF:2>CFGFFF4*-:@;272@2(/6=(09)69DF8;B1>(1((,4)38((3(8,6A<2-((((,(-)-.)-))58<)2>48:BC(()4(-),((()..-)).6)-4.,(4(((,,(40)-(1((.)))-(.4(2.).(-)(())
@M00689:251:000000000-CJTJ5:1:1101:24535:12621 2:N:0:5
CGACGGCCATGCATCACCTGTGCACCTGTCCCGAAGGAATGACCTCATCTCTGAGGCCGTCAGGGCATGTCAAGGGCTGGTAAGGTTCTGCGCGTTGCTTCGAATTAAACCACATGCTCCACCGCTTGTGCGGGCCCCCGTCAATTCCTTTGAGTTTTAATCTTGCGACCGTCCTCCCCAGGCGGGAAGCTTAACGCGTTGGATGCGCACCCGAAAGGTAAACCCACCGACGACTCGCCTCCATCCTTTCAGGCGTGGGCTACCAGGGCACCTAACTCTGTTCTCCCTTTTTTTT
+
F@:@+@@@+C@FEGG8EF<E6@FFGFGEGGEGGCEFGC,C,6C<6EFE@FGGGG<FG7FCGCF<F@C6CEGD9FG7FFGGCD?FF9EEFAGDGECCGGGD9>8ECEGGGF8EFG89D,6=,DFGGEGGGDFEGEGGGDD:@CEDF?DCFGGGGGAF>DC?FA;=E58>)0/7--5;6@DF5>22:>>;02;AEFAB6(--(().5((((-(-36>>0(,-642(4((()1)((-*(((-(-78))(.6<9))-.(((-((,28?30(2(((-((.()-)-.))))-(()).)((-
@M00689:251:000000000-CJTJ5:1:1101:14147:12625 2:N:0:5
CGACGGCCATGCAACACCTGTGCATCACGTCCCTTGCGGGAAAAGTCCATCTCTGAACCGGTCGTGACCATGTCAAGGGCTGGTAAGGTTCTGCGCGTTGCTTCGAATTAAACCACATGCTCCACCGCTTGTGCGGGCCCCCGTCACTTCCTTTGAGTTTCACCCTTGCGGCCGTACTCCCCCGGCGGTCCGCTTACCGCCTTAGCTCCGACACCTAGTGCCCAGGCCCCCCCACATCCCGCCCCCCTCGTTTCCCGCGGTGCCCACCGCGGCATCAACTCCTGGCCCCC
+
GGGGGGGGGGGGFFE@FGGGFFGGGGEGEGGGGGG8FEFE@BFGFFGGGFGCGGD9FGGGCFGGF@FGGFCFGG9AE<FC?@FEEEEC<FFFEGFGE@CEEBAF=+EDDEF9FGCFFFFG,EEEGG6@6=FE8ECE8CDGGGE*C?*5BFGFC:@,;;:@FF*7<94-6-(8@=2<E(;FFD(.(6,(,(429::07?(,(-4))))).-4;16((.46))4,).(((/9BB06D(,.,(()---(2(3(41()5)-4(((,,(4)-4((4((-(.).,)-2))(((((-
@M00689:251:000000000-CJTJ5:1:1101:9554:12626 2:N:0:5
CGACGGCCATGCAACACCTGTGTGGCACCCAGCCGAACTGAAGATCCTTGTCTCCAAAGATCATAGTGCCCATGTCAAGGGCTGGTAAGGTTCTGCGCGTTGCTTCGAATTAAACCACATGCTCCACCGCTTGTGCGGGTCCCCGTCAATTCCTTTGAGTTTTAATCTTGCGACCGTACTCCCCAGGCGGAGTGCTTAACGCGTTAACTCCGACACTGAATGCGTTAGCATCCAACATCAAGCACTCATCGTTTACGGCTGTGACTACCAGGGTCTCTAATCCTTGCTGCC
+
GGGGGGGGGGGGGGGGGGGGGGGGGGGGGGGGGGGGGGGGGGGGGGGGGGGGGGGGGGGGGGGGGGGGGGGGGGGGGGGGGGGGGGGGGFGGGGGGGGGGGDGGGGGGGGGCFGGGGGGGGGGGGCFGGDGGGG8DGGGGGFGGGFCDEGDCGFGGFCGFFFEFBEAC57C=9AF2=);4BEDF=DFFB5(.48ECCECE@F;>>D;E67)((,237>2<<)69B:0(::@?F0C?137)4*,(.).3).8??<()4(7(((.-))).3,.3?B((--)6--66)).)-)(
@M00689:251:000000000-CJTJ5:1:1101:24544:12637 2:N:0:5
CGACGGCCATGCATCACCTGTGCACCTGTCCCGAAGGAATGACCTCATCTCTGAGGCCGTCAGGGCATGTCCAGGGCTGGTAAGGTTCTGCGCGTTGCTTCGAATTAAACCACATGCTCCACCGCTTGTTCGGGCCCCCGTCAATTCCTTTGAGTTTTAATCTTGCGACCGTACTCCCCAGGCGGGAAGCTTACCGCGTTTGCTGCGCCACCGAAAGGTAGACCCCCCGACGCCCCCCTTCACTCTTTTACCCCGTTGCCTCCAGCGCTATCTAATCCCTGCCACCCTTTCCT
+
GGFG7CEE:FFFFGG,EFG8FCGGGGGGGGGGGG:CCGGGGGGGGGFGFAFF6EEEFGDFEEEGCF7FGFG,EF<?FGEGGGGGGFFGGDG7ECGGCDDDF7F,EFFG9FFGG8FGFGGG8@FEEE8DG8;E@=EGEEC6=CE+?FFDFDG7,@;A8FCFFAE*7CF=@>5:9@<6C4;4?2525(1(,7;@E)3(:6;>>(6<))(---4:;(330:2-))))4:26)))((-1((,4.3*49)).6).2.(((-(((.)5:((,2(4(,()-)--4)).,(.)(-1())-)
@M00689:251:000000000-CJTJ5:1:1101:6855:12669 2:N:0:5
CGACAGCCATGCAGCACCTGTGTTCTAGTTCTCTTTCGAGCACGAAACCATCTCTGGCAACTTCTAGACATGTCAAGGGTAGGTAAGGTTTTTCGCGTTGCATCGAATTAAACCACATCATCCACCGCTTGTGCGGGTCCCCGTCAATTCCTTTGAGTTTCAGCCTTGCGACCGTACTCCCCCGGCGGATTGCTTATCGCGTTAGCTGCGGCACGCTCGGATTTGGTACCGATCCACCCAACCAATCATCGTTTGGGGCTAGGCATCACAGGGAGTCTAATCCTGGCTCACCTTT
+
GGGGGGGGGGGGGFGGFGGGGGGGGGGGGGGGGGGGGGCGGGGGGGGGGFGGGGGGGGFCEGGGGFGFGGGGGGFGGFFGGGGGGGCGFGGGGGD>EGCE>9EG@CFGFEG9FFGFDDFFGGGGGGGGGGGGCGGDGEGGGGGGD06DBFGGGGFFDFFFF7D7DDDB<==AAAD5>CGGF=)5):26(6;3)).77C?;9;6(:9C@E633((4(((,-(1()).4<D:)4(4>2(,42(),(,41).).,(-,(4(-((.1(..(,<2)(1(((().)-))))(.())),)))
@M00689:251:000000000-CJTJ5:1:1101:6459:12849 2:N:0:5
CGACGGCCATGCAACACCTTGCTTTGTGTCCCGAAGGAAAGGCTCATCTCTGAACCGGTCACGCGCATTCTAGCCTAGGTAAGGTTCCTCGCGTATCATCGAATTAAACCACATGCTCCACCACTTGTGCGGGCCCCCGTCAATTCTTTTGAGTTTCCCTCTTGCGAGCGTACTCCCCAGGTGGGATACTTAACGCTTTCGCTAAGCCACGGACATTCTCTCGCCCGCCGCGAGTATCCATCGTTTCAGGCGGGGACTACCGAGGTCTCTAATACGTGCTGCTCTTTATCTTCTT
+
GGEGGGGG7FFGEFGEGGGGGGGGGFGGGGFFGGGGGGGGGGG?FGGGGGGGGFFDGGGGDGGFGDFGGGGGGDEGGGGFGFGFGGGGGGGGGEGDFGGA=EFGGEFGGG,@FEGGGGGGG8@FGFFG,EEGGGG>EGD7DG6+;BFGFGG5FGGGG9739C=@67@):5@2(>==?@CC).(86=;@;EFFFFFFF<F37;<<(516:7990((8AF2).52?(14;)9)(((93)4:A)*(,((.6)586((33((((.,(((((.-))))..()44()),)))))))).)))
@M00689:251:000000000-CJTJ5:1:1101:13060:12871 2:N:0:5
CGACGGCCATGCAACACCTGTGTTACGGCTCTCTTTCGAGCACCAAGCCATCTCTGGCGAGTTCCGTACATGTCAAAGGTAGGTAAGGTTTTTCGCGTTGCATCGAATTAAACCACATCATCCACCGCTTGTGCGGGTCCCCGTCAATTCCTTTGAGTTTCAACCTTGCGGCCGTACTCCCCCGGCGGTCAACTTCACGCGTTGGCTGCGGTCCTGAGAAATCGCTTCCCCAACACCTAATTGACATCCTTTAGGGCGTGGCCGACCAGGGGATCTACTCCTGGTTGCTCTTT
+
GGGGGGGGGGGGFFGGGGGGGGGGGGGGGGGGGGGGGGGGGGGGGGGGGGFGCGGGGGGGGGGGGGGGGGGFFGGGGGGGGGGGGFFGGGGGGGGGGEGGGGGGGGGGGGGGGGGGGFGA;F,@8FG>EE6@?FGGDGCCFGGDGFDFFGFGFC,<D,?AFFEEDFFFFFABFFFFGFGDF?((5(3>9:@@<?AC2)(.474(,4.(229(-())-.663><2:?FBFFF(43*3:(())/6:<B92(,5-.62((-,(--.((4((,(3(,-().)).5AF(()((.).))
@M00689:251:000000000-CJTJ5:1:1101:10875:12888 2:N:0:5
CGACGGCCATGCAGCACCTGTACACCAACCACAAGGGAAACTACATCCCTGCAGCGATCTGGTGTATGTCAAGCCCAGGTAAGGTTCTTCCCGTTGCATCGAATTAATCCACATGCTCCGCCGCTTGTGCGGGCCCCCGCAAATTCCTTTGAGTTTTAGCCTTCCGGCCGTACTCCCCGGGCGGGGCGCTTAATGCGTTAGCAACGCCACAGAGGCCGTGGAAGACCCCTACCCCTGGCGCCCACCGTTACCGCCTGGGACCACAAGGGTATCTAATCTTGGCGCCT
+
GGGGGGGGGGGGGGGGGGGGGGGGGGGGGGGGGGGG:FGF8CE,C,,,,966@,@@:,,,C@F@A6,@65F@5EF,EFC5E?F8F45F<,,,6AB7BFAC>G@F7F=,C,C>A@=E8A8+A++4BCFG?=EEDGCGG68+++1:+82=?727;FGGGC?F6?5*:=5=47>5:)16E()//26@F(,((41:4)).-:0102).:>((,(.87:1<(,-69:).(2:?3570(.71(,34(<6:B:9<0(,)4(4(((,3((43((,3:3()-444.8).4),((((
@M00689:251:000000000-CJTJ5:1:1101:6299:13002 2:N:0:5
CGACAGCCATGCAACACCTGTTTTCAAGGTCTAGTAAACTAGACACTCCGCTATCTCTAGCAGATTCTATCAATGTCAAGCCTAGGTAAGGTTCTTCGCGTATCTTCGAATTAAACCACATGCTCCACCGCTTGTGCGGGTCCCCGTCTATTCCTTTGAGTTTTAATCTTGCGACCGTACTCCCCAGGCGGAATGCTCAATGTGTTAACTGCATTACTGGATTTCCAAGCACCCCAAAAACTGGCATTCCTGGTTTAGGGGGTGGCCTAACAGGGGACGTAAACCTGGCCGCCTT
+
GGGGEGGGGGGGGFGFEGGGGGGGGFGCGGGGGGGGGGGGGGGGGGGGGGGGGCFEGGGGGGGGGGGGGGGGGGGGGGGGGGGGGGGGFFGGGGGGFGDEEGCDFGFG@A<@9EGF8DFGFGGGGGFEGE>CCEFEGGDGDDGFGB=?9FFFCFG8=A?FBFEFFFFFFF<55:58C=++3ACC=@5)18>>9=@;*98@FE*555*945***9<EEEEB(.))))/.**),37/8((/,4))/=@EA)6)-(4<:2402(((((.()()48<0((-((((.()((3(((,(((,
@M00689:251:000000000-CJTJ5:1:1101:6319:13010 2:N:0:5
CGACAGCCATGCAACACCTGTTTTCAAGGTCTAGTAAACTAGCCACTCCGCTATCTCTAGCAGATTCTATCACTGTCAAGCCTATGTAAGGTTCTTCGCGTATCTTCGAATTAAACCACATGCTCCACCGCTTGTCCGGGTCCCCGTTTATTCCTTTGAGTTTTAATCTTTCTACCGTCCTCCCCAGGCGTCATGCTCAATGTGTTACCTGCATTCCGTGAGTGCCCAGCCCCCCAACACCCAGCATTCCACTTTTAGGGCTGGGCTTCCCAGAGTTACTTATCTTTTGTTTCTT
+
GGGGGGGGGGGGGGGGGGGGGCEFGEC<C6ECF9EEGDGFF9,;;FFG8B@FC76E9FE,@AA,=@DGFE<@,B,CAC@5@CA<,9C<,C?AE9=?A76@8=E8EF=9AA<,,;49@?=D,2DF,9,=@E>++9,,@=+1+=80=>G+;DDGA,,E?;=?FB<*;)*;9D*5**;D68+6*038:)5>)))))3**:8;@5***20>*0:*5:4:4*).05/**1*()*1)08()(/;1(6:0(33)5)))))..55;)((/(((((.(,.224(.)))))).--.)))(((-))
@M00689:251:000000000-CJTJ5:1:1101:16389:13016 2:N:0:5
CGACGGCCATGCAGCACCTGTGTGCACGTCCCTTGCGGGAAGAAGTCCATCTCTGGAAAACGCCGTGCCATGTCAAACGCTGGTAAGGTTCTGCGCGTTGCTTCGAATTAAACCACATGCTCCACCGCTTGTGCGGGCCCCCGTCAATTCCTTTGAGTTTTAATCTTGCGACCGTACTCCCCAGGCGGGATGCTTAAAGCGTTAGCTGCGCCACTGAAGAGCAAGCTCCCCAACGGCTCACATCCATCGTTTCCAGCTGGGACTACCAGGGTATCTAATCCTGTCTGCTCTTTAT
+
GGGGGGGGGGGGGGGGGGGGGGGGGGGGGGGGGGGGGGGGGGGGGGGGGGGGGGGGGGGGGGGGGGGGGGGGGGGGGGGGGGGGGGGGGGGGGGGGGGGGGGGGGFGGGGGGGGGGGGGGGGGGGGGGGGGGGGGGGGGGGGGGGFGGFGGGGGGCCEGFFFE?EFF?=BB>@=9=EDGGFDD;@F@B;(3:?AD)6)6438((-45)521218:37<7).4)81:)3FGDB((*,41()-)),.).44:BF).)-()((-(41((3),1(43)5)))68<A).34<2.6<))).
@M00689:251:000000000-CJTJ5:1:1101:6292:13022 2:N:0:5
CGACAGCCATGCAACACCTGTTTTCAAGGTCTAGTAAACTAGACACTCCGCTATCTCTAGCAGATTCTATCAATGTCAAGCCTAGGTAAGGTTCTTCGCGTATCTTCGAATTAAACCACATGCTCCACCGCTTGTGCGGGTCCCCGTCTATTCCTTTGAGTTTTAATCTTTCGACCGTACTCCCCAGGCGGAATGCTCCATGTGTTAACTGCATTCCTGGAGTGCCACGCCCCCCAACAACTAGCTTTCAACGTTTAGGGCGTGGACTACCCGGGTCTCTAACACTTGCTGTCGT
+
GGGGCFEGFGGGGGGGGGGGGGGGGGGG8@AFGGGGGGFFFFFGGFFGGGGGGGGFGGGGGGFEGGGGGGGFGAFGGGGGGFGGGGGFGGGGGGGGGGGGE>=FGGGFE,EFGCGDGGDGGEFFFGFGGGGG66DFGEC88=EGF?DG??F,===@DF+<DFFDE0CD>E*;A5>A9:+3?ACFDF=5>>B205566:).*859CB??:E4=@EE*/84(:3==)4;))9),2.5(6;(,3)(.,)-..)))(47014700(,3((52(:0,((,--()-).)),.-4)62))((
@M00689:251:000000000-CJTJ5:1:1101:6312:13027 2:N:0:5
CGACAGCCATGCAACACCTGTTTTCAAGGTCTAGTAAACTAGACACTCCGCTATCTCTAGCAGATTCTATCAATGTCAAGCCTAGGTAAGGTTCTTCGCGTATCTTCGAATTAAACCACATGCTCCACCGCTTGTGCGGGTCCCCGTCTATTCCTTTGAGTTTTACTCTTGCGACCGTACTCCCCATGCGGAATGCTCAATGTGTTAACTGCATTACTGGAGTGCCAAGCCACCCAAAAACTAGCATTCATCGTTTCGGGCGTGGGCTACCAGGGTATCAAATCCTGGCTGCT
+
GGGGG@FGGGGGFGGGEGGGGGGGGGGGFGGGGGGGGGGGGGGGGGGGGGGGGGGDGGGGGGGFGGGGGGGGGGGGGGGFGFGGGGGGGGGGGGGGGGGCEEEFGFGGFFGCGGGGGGGGGGC=9D@E8C>EGFG8CC6CDDED69=D5+=DFA8DGA8:DFBEE*5:EFBEB>=59>CDFE5@A)385=))/5:>7<>=44:?E=EC4**7>45*947)05730*6>*:.,6(7((((/84/.(/..7?3)((/2),4(,(3(((((...).((.52<).)))(.)((.-8)
@M00689:251:000000000-CJTJ5:1:1101:7829:13052 2:N:0:5
CGACGACCATGCAGCACCTGTACACCAACCACAAGGGAAACTACATCTCTGCAGCGATCTGGTGTATGTCAAGCCCAGGTAAGGTTCTTCGCGTTGCATCGAATTAATCCACATGCTCCGCCGCTTGTGCGGGCCCCCGTCAATTCCTTTGAGTTTTAGCCTTGCGGCCGTACTCCCCAGGCGGGGCGCTTAATGCGTTAGCTACGACACAGAGGCCGTGGAAGACCCCTACCACTAGGGTCCACCTTTTAGCGATTGGACAACGAGGGGATCCAATCCTTGGCTCGCTTTCTTT
+
FGGGDDGGGGGGGGGFFGGGGGG9FFFGGEFGGGGGGGFGGGGGGGGGGGGGGGGGGGGGDE<FBFGFFGF@<FFGGGGFGGGGFGGC9FFGGEEGGG8@6EE8+CEFGGFFGGGFGG?CEGGD7AEE,@CEDGGCGGDEGGGCFACGFG+,4;DDFFCFFFCEE5=99AAA25*6C@GDA2>2196;>01:4)6)--(46<2<<30,(,.2((1(,3>B((.4?:?65*)8()*((,(,(.,337()).),)(((--()))(((,-,(((4((52)(())).(()(-(,4-6)-
@M00689:251:000000000-CJTJ5:1:1101:18272:13053 2:N:0:5
CGACGGCCATGCATCACCTGTACACCAACCACAAGGGAAACTACATCTCTGCAGCGATCTGGTGTATGTCAAGCCCAGGTAAGGTTCTTCGCGTTGCATCGAATTAATCCACATGCTCCGCCGCTTGTGCGGGCCCCCGTCAATTCCTTTGAGTTTTAGCCTTGCGGCCGTACTCCCCAGGCGGGGCGCTTAATGCGTTAGCTACGACACAGAGGCCGTGGAAGACCCCTACACCTAGCGCCCACCGTTTCCGGCATGGACCACCAGGGTATCTAACCCTGGCTGCCATGTCT
+
GGGGFEGGGGGGGGGFGGGGGGGGGGGGGGGGGGGGGGGGGGGGG<F<FGFFGGGGGGGFGGGEEFGGFGBFGGDGGGGGGGGGGGGGGGGGGGGEGG8DB8EGGDCFGGGGGG@C=FFGGGGEG>FGGFGGGGGGGGG>DGGCFFGGFFFEGFGGGFGFFFF@EA=BFFB9A2CEGFGGFDFB>(17;98(<4<BBFBF649>3::2-9<:04:?F9>FBF?:(.4<9*7:4<>(527(9@0(813<?03<?FF0-,22)(-22:0((.())).6.,3((46((,.))))))
@M00689:251:000000000-CJTJ5:1:1101:7827:13070 2:N:0:5
CGACGACCATGCAGCACCTGTACACCAACCACAAGGGAAACTACATCTCTGCAGCGATCTGGTGTATGTCAAGCCCAGGTAAGGTTCTTCGCGTTGCATCGAATTAATCCACATGCTCCGCCGCTTGTGCGGGCCCCCGTCCATTCCTTTGAGTTTTAGCCTTGCGGCCGTACTCCCCAGGCTGGGCGCTTAATGCGTTCACTACGACACCTGTGCCGTTGAATACCCCTACCCCTAGCGCCCCACGTTTCGGGCCTGTACTACCCTGCTATCAATCCCTTGCGGCCCTTTTC
+
6+7@6@@F@F9EG<F6<EE<FGFGDG8E@:FCF,<,8,@8CFCFGC<FFECFF8@6+9BF9<C9F<EEGF9@9FFGGC<F99=E?E,CFF?CCGGGEGFGD8E8EECFGE@FFF,E4@D+=C>EC=6@2D+=+@CEGCCED+;C+CCGC+<,+35EG,:AA>CE@)8A))::<>C)/887)9(5(2=2;9@0)5))(64(())7;((620-((),))-,(-(-))6833*)((45(4(.(4B0((--(41)(((-(-4444:))4()((.).().)).))..(-((((,(,.)
@M00689:251:000000000-CJTJ5:1:1101:17518:13070 2:N:0:5
CGACAACCATGCATCACCTGTGTGCACGTCCCTTGCGGGAAGAAATCCATCTCTGGAGATCGCCGTGCCATGTCAAACGCTGGTAAGGTTCTGCGCGTTGCTTCGAATTAAACCACATGCTCCACCGCTTGTGCAGGCCCCCGTCAATTCCTTTGAGTTTTAACCTTGCGGCCGTACTCCCCAGGCGGGGCGCTTAATTCGTTAGCTACGACACCGAGGCCGTGGAAGACCCCTACACCTCGCCCCCACCGTTTACGGCCTGACGTACCGGGGTTACAAACCCCGGCCACC
+
GGGGGGGGGGGGGGGGGGGGGGGGGGGGGGGGGGGGGGGGGGGGGGGGGGGGGGGGGGGGGGGGGGGGGGGGGGGGGGGGGGGGGGGGGGGGGGGGGGGGGGGGGGGDGGGGGGGGGGGGGGGFGGGGGGGGGGGGGGGGGGGGGFGGFGGGGGGGGGGFFFCEEFFEFFAAFAF>5/=DF95@D=>BB@@FFFF<))).8::6<<<2<<BFFF129929:(,(-3,(*97<:?32(34((8((4607>((4:((.4:(((,(((((-4(-472(())))(-((-(,(((.
@M00689:251:000000000-CJTJ5:1:1101:9074:13083 2:N:0:5
CGACAACCATGCAGCACCTGTGTCCACTTTCTCTTTCGAGCACCTAATGCATCTCTGCCTCGTTAGTGGCATGTCAAGGGTAGGTAAGGTTTTTCGCGTTGCATCGAATTAATCCACACCATCCACCGCTTGTGCGGGTCCCCGTCAATTCCTTTGAGTTTTAATCTTGCGATCGTCATCCCCAGCCGGTCACCTTCACGCGTTAGCTACGTTACTAAGGAACTGAACCCCCAACAACTGGTTGACATCGTTTAGGCCGTGGACGACCAGGTGAACGAATCATGGCCGGACTGTT
+
GGCFDCFGGGGGGGGFGGGGGGFGFCCGGFFDGG99<BFGGGGDGFGECFDF<C,CFF,BFDDFFE9FCCEGGFFF<FFD@AFGGCEEAE=9DDCFEGGGGGDEF@FFGGF9B;FFFD6CF8D,E=DEE6BD=,,BCE=EG?8C+<C=D8DEGFGGFCD?7+*:;EEFE6)0:>95,0*+<:=58))0//4/011)76*)-6525(1/0*(6(:7)9..6<@3433)//*)63;3,,3,(.92(())-48-((().((-,1((.(-221(,..).)((42()))4:,,((((())
@M00689:251:000000000-CJTJ5:1:1101:14860:13097 2:N:0:5
CGACGGCCATGCAGCACCTGTCTCACGGTTCTTGAAGGCACATTCTCATCTCTGAAAACTTCCGTGGATGTCAAGACCAGGTAAGGTTCTTCGCGTTGCATCGAATTAAACCACATGCTCCACCGCTTGTGCGGGCCCCCGTCAATTAATTTGAGTTTTAATCTTCCGGCTGTACTCCCCAGGCGGTCCATTTAACGCGCTCGCTCCGGAATCCACCCTCACAGGGCCCCACCCTCATAGCCACATCCTTTACGGCCTGCCCCACCAGCGAATTCACACCGCTCTCTCCTTCTTT
+
FGGGEEGGGGGGGGGGGGGGFGGGCFECF@F,,;CCFEFFCFFEFD,@FEF@FGGFGG86A@@FEDGGG8@FG<59EFFFFFG<9,559,CFG7>C7:EFCA=>,99E9@FGG=C89A3A818D7++ADF?D>+6@EGGED8C+63+++6?3E:+@+3??6+1***5:55)1)3;*@CC>A)<=72/((***1*9C(/((((.(((,(,(4(87>2((((((.6((2())07((*-(.))./)((.,()).66111((-(((-((-,(((-(,-6)))(--((4()))(-)))))
@M00689:251:000000000-CJTJ5:1:1101:27094:13099 2:N:0:5
CGACGGCCATGCATCACCTGTTTTCAAGGTCTAGTAAACTAGACACTCCGCTATCTCTAGCAGATTCTATCAATGTCAAGCCTAGGTAAGGTTCTTCGCGTATCTTCGAATTAAACCACATGCTCCACCGCTTGTGCGGGTCCCCGTCTATTCCTTTGAGTTTTAATCTTGCGACCGTACTCCCCAGGCGGAATGCTTAATGTGTTAACTGCATTACTGGACTGACAAGCACCCCCACAACTCACTTTCATAGTTCGGGGCCTGCACTAACAGGGTATCCCATCCTTGCTTTC
+
GGGGDFGGGG<C,,<,CEACCFCFGFF,,;C@CCFFGFGC@,,CCFCEFEGG@:6,C@9EFD@,,EGGFGGEFGGD,EDGDG<EGFFB?:,C4AFGGEECBB8FEGEAF,ADF;4>E8D8ADFGG,@??6CG8FBEFE>ECDGGC*6=?=FAFFGGGA93D+:DE5DD9>*31))1*:7C?7@88:55<==(-(.8//***908@35*><4)7C3))71)(()(6())*2)(3;>(.(-((0.2()-3))))).6)(((,3((-(((.)((..(,.(,))).),,.).())))
@M00689:251:000000000-CJTJ5:1:1101:27112:13101 2:N:0:5
CGACGGCCATGCATCACCTGTTTTCAAGGTCTAGTAAACTAGACACTCCGCTATCTCTAGCAGATTCTATCAATGTCAAGCCTAGGTAAGGTTCTTCGCGTATCTTCGAATTAAACCACATGCTCCACCGCTTGTGCGGGTCCCCGTCTATTCCTTTGAGTTTTAATCTTGCGACCGTACTCCCCAGGCGGAATGCTTAATGTGTTAACTGCATTACTGGAGTGACAAGCACCCCAACAACTAGCATTCATCGTTTAGGGCTTGGACTACCGGGGTACTCAATCCTTGCTGCC
+
GGGGGGGGGGGGGGGCFGGGFGGGGGGGGGGGGGGGGGGGGGGGGGGGGGGGGGGFGGGGGGGGGGGGGGGGFGGGGGGFGGGGGGGGGGGFGGGGGGGGGGGGGGGGGEGFGDGGGGGGGGGGGGGGGGGGGGGFGGGDDGGGGFGGFGGGGFFFFGGFFFFFFFFFFFDE=B>BGFCC5CE@8@ABFAFFFF==EC?=EFFFEF?E=CEFFFF<EEF3@;;34))7;D)6=@G?0((10)().)46<44-,,,1(6?0,(,((.),((.(-2,,-.-)).)6()).4-))(
@M00689:251:000000000-CJTJ5:1:1101:9072:13106 2:N:0:5
CGACAACCATGCAGCACCTGTGTCCACTTTCTCTTTCGAGCACCTAATGCATCTCTGCTTCGTTAGTGGCATGTCAAGGGTAGGTAAGGTTTTTCGCGTTGCATCGAATTAATCCACACCATCCACCGCTTGTGCGGGTCCCCGTCAATTCCTTTGAGTTTTAATCTTGCGATCGTACTCCCCAGGCGGTCCACTTCACGCGTTAGCTACGTTCCTAAGGCACTGAATCCCCCACCACTAGTTGTCATCGTTTATGGCGTGGACTACACGGGTTCCTATTCCTTGCTGTCATGTT
+
GGGEFFGGGGGGG9EFFGGGDFGGFGGGGGGGGFGGGGGGGGGGGGGGGGGGGCFGGGFFFCGGGGGGFFDFGGGAEGGGGGCGGGFGGGFGFGGGGGGG>ECFF>EEFGD,=E@EFFGE?AEGCCGGGGGGG8FEEEGGGG8>=BGGFDDFG8DC7E=FFFFDEEEB7D=):=A=,)+5;9AD=C=))/:):7CEB45@9=25>1.6171/,(,974;((//=()35D;6=(67((44(,=4-).)).(-408)4.49111-8)(,)(-(4;((()6))..44<()4).)))).
@M00689:251:000000000-CJTJ5:1:1101:14849:13113 2:N:0:5
CGACGGCCATGCAGCACCTGTCTCACGGTTCCCGAAGGCACATTCTCATCTCTGAAAACTTCCGTGGATGTCAAGACCATGTAAGGTTCTTCGCGTTGCATCGAATTAAACCACATGCTCCACCGCTTGTGCGGGCCCCCGTCAATTCATTTGAGTTTTAACCTTGCGGCCGTACTCCCCAGGCGGTCGACTTAACGCGTTAGCTCCGGAAGCCCAGACTCAAGGGCCCCACCTCCAAGTCCAACTCCTTTACCGCCTGGCCTCGCCCGGACTTCAACCCTTTCTTCCCTTTT
+
GGEFCFGGGGGGGFEFFGGCGGGGCGFGGGGGGGCFEGGGGFGFG9F<FGFGGGGF9FG<FFGGGCF7FFGG9FE?FF@,CFFGC:EFGGGGGGGGGGGGGGGG8FGGG9FGDGGGFF8AF?FGGGGGGGDGDCCCEGGEGD>+=C++CCGCCC?D;E+?FF@E88EBAA5@=9@5EEGG?9@2(6:12(6;?3)700(.((4)).,2026(822.((-).).44(,,9)0(4(*4(,..)0)).(.4).-)-)-3,,(((()((,,((((-()-)--(((()).)))())))
@M00689:251:000000000-CJTJ5:1:1101:14866:13115 2:N:0:5
CGACGGCCATGCAGCACCTGTCTCACGGTTCCCGAAGGCACATTCTCATCTCTGAAAACTTCCGTGGATGTCAAGACCAGGTAAGGTTCTTCGCGTTGCATCGAATTAAACCACATGCTCCACCGCTTGTGCGGGCCCCCGTCAATTCATTTGAGTTTTAACCTTGCGGCCGTACTCCCCCGGCGGTCGACTTAACGCCTTCGCTCCGGAATCCACGCCCCACGGGACAACCCTCCAAGTCACCATCCTTCACCGCCTGTGCTACCCGTTTCACTCTCCCTGGCTCACCTGTA
+
GDEEFCEGGFGGGFCFGGGFFGAEGGGGGFGGFGGFGGGGGGGGGGGFGCFGG<FFGGGGGGGGFDEFGCFFGFEFGGCFGGGGFGGGGFGGCEEGGFEGCEC8FFGGGGFFGGGC9FDFGFFGCGGGGG,EE6>CEGGGCDEGGFGGFGC7,3DCCEF?FF5785@5==@=99=BF2C4)(6>60:4669(-66<<9((-)(3,:4,969(.:246;((-:(((3(-**)(-(14(5)-4/5335,(,6)),)--(((.)))..81((.())).)))((()-,.)))(5.).
@M00689:251:000000000-CJTJ5:1:1101:10393:13136 2:N:0:5
CGACGGCCATGCAACACCTGTGTTCCAGTCCCCGAAGGGAAGGCATAAATCTCTCTATGCCGTCCGGACATGTCAAACGCTGGTAAGGTTCTGCGCGTTGCTTCGAATTAAACCACATGCTCCACCGCTTGTGCAGGCCCCCGTCAATTCATTTGAGTTTTAACCTTGCGGCCGTACTCCCCGGGCGGATAACTTAATGCGTTAGCTGCCCCACCCAAAGGCTAAGCCCCCGGACAGCTATTTATTATCGTTTACGGTGGGGACTACCAGGGTATCCAATCCTTGGTGCGTCTTT
+
GGGGFGGGGGGGGGGGGGGGGGGGGGGGF<FGGGGGGGDGGECGGG?GDCFEEGGGFFFF,@B@FGGGCCF?EFFGGGGEGEDCFGGGFG9BFGGGGGE>8C@EG@EBFFFFGGGFDA?F,3DEEGG6CEGD8FCD?EGGG6;3+9C+5=;E::D:CG7BAAEE*3@EE>AAA4-5C-=FF9(5@>29;(632<4)664)72:?:>29:(.4(-248:?(22(.),2:FG5(-,99B1)))*).)).-46726:A<631((((,(.5()),-(()--63:<1:)6(5:)((-,()
@M00689:251:000000000-CJTJ5:1:1101:25195:13155 2:N:0:5
CGACGACCATGCATCACCTCGACTCCCGTCCCTTGCGGGAAAGCAATGTTTCTAAAGCTTTTCGTTAACAGTTCGAGCCTAGGTAAGGTTCTTCGCGTTGCGCGGAATTAAACCACATGCTCCGCCGCTTGTGCGAGCCCCCGTCAATTCCTTTGAGTTTCGGCCTTGCGACCGTAATCCCCAGGCGGCATAATTAACGCGGTAGCCCCGGGCCCTACCAAAAGACTGGCCCACCCCAAGTTAGCACCGGTTTGGTCGTGGACTACACGGGTATCGTATCCGTGATCCTACTT
+
C=7:+687+C,EFGG,;6,CFG+,6,C@66+,6C@FG+:+666@FG9<FEG<FF@@F<FGGG9CG,C,<,:5C9=EEFC<FD8EFGFGGG:,;F@+CC+++@E+@@8+A,AFE8@+@EF8,3,+3++=C3>=,,6+5+++3@EGDA*5==2>:F;EF;C69*:)(07322(6(.21*(1+22=1(((.,4>F24<4:B0(((-(-)).14>((-((.(3?0,((-())7>)141*-((-..*))-)),(32((-1(.,9663(.(,)(,(,41)),((.(5(-1(()))).).
@M00689:251:000000000-CJTJ5:1:1101:7249:13189 2:N:0:5
CGACGACCATGCAACACCTGTACACCAACCACAAGGGAAACTACATCTCTGCAGCGATCTGGTGTATGTCAAGCCCAGGTAAGGTTCTTCGCGTTGCATCGAATTAATCCACATGCTCCGCCGCTTGTGCGGGCCCCCGTCAATTCCTTTGAGTTTTCGCCTTGCGGCCGTACTCCCCAGGCTGGGCGCTTAATGCGTTAGCGTCGCAACCGAGGCCGTGGCAGCCCCCCCCACCTCGCCCCCCCCGTATACGGCATGGCCTACACCGTCTACTAAACTAGCCTCGCGGCTCTTT
+
G4+:6:@BBFEDF9E@FCFDFGGGGG<F7@FEGFCEF<@FEGFGGGCFEG,CFF<CFGFGC,C<F9F<FDAF9F<DFEBFG,,:FFGGGGFGEFE+C@AD6,,>DFD9FA,E,@9=,=?6?8+4>@D8@DG6CEGGGEGC8;+9;FDCC7:,3EFF9,;ADED))1):))0/-2*;E@4852(/6((:0,,6.)))./(/()(,/-((((,-3(4,((-(4-(((8115))4(,*((-4(4),((-94(()6(4(((.(((),.(((-(((-)))-).))-(()((,-((-448)
@M00689:251:000000000-CJTJ5:1:1101:7236:13202 2:N:0:5
CGACGACCATGCAACACCTGTACACCAACCACAAGGGAAACTACATCTCTGCAGCGATCTGGTGTATGTCAAGCCCAGGTAAGGTTCTTCGCGTTGCATCGAATTAATCCACATGCTCCGCCGCTTGTGCGGGCCCCCGTCAATTCCTTTGAGTTTTAGCCTTGCGGCCGTACTCCCCAGGCGGGGCGCTTAATGCGTTAGCTACGACACAGAGGCCGTGGAAGCCCCCTACACCTAGCGCCCCCCGTTTCCGGCATGGACTCCCGGGGTACCCCATCCTTGCTACCTTTTCCTT
+
GGGGGGGGGGGGFFEFGGGGGGGGGGGFGGGGGFFFGCFFGGDFFDGGGGGGFGGGCGGGGCGFFFGGGGGGGGGGGGFGFECFFGGGGGGGGGGFFFGGDFFGGF9FGD@FCG?FEGG=EGEGGGGG8ECC8EGGDG6CG>+CDFGGFDC::EFGG9CFFFE5C=AA>4A=AFFFGF4*595>66>BBFF<24):>FB<04>>F2(4(-.82(4:4((,-33((,-:C5)3(4C?78:>B>0(90(424)603999:4)22(2(((((-().)(4,:())).)))().))))))
@M00689:251:000000000-CJTJ5:1:1101:14452:13240 2:N:0:5
CGACAGCCATGCAACACTTGTCACCGCTGTCCCCGAAGGGAAGGACATGTCTCCATGCCGGTCAGCGGGATGTCAAGACCTGGTAAGGTTCTTCGCGTTGCTTCGAATTAAACCACATGCTCCACCGCTTGTGCGGGTCCCCGTCAATTCCTTTGAGTTTCAGCCTTGCGGCCGTACCCCCCAGGCGGAGTGCTTAACGCGTTAGCTGCATCACTAAGGGGCGGAACCCCCCTAAACCTTAGCCCTACTTCTTCACGGCCTGGCCGCCCGGGGTCTCTATACCTCGCCTCTCTTT
+
GGGGDGGGGGGGEDFGGFGGGG9FFF7FE@FGC<FFGGGDGGDEFGGD9FGFFGGGGGFG:FCEGGE@BFGGGGGAEE<DGGGEEFGG?FF:EGGDFG64@=EF@D,5AFFFGGGGG8DG8=D@EFG>EGGDDFGGG6CGGGG7996+=5;DGFFFGGG+?F<;)=6CB>AA25(57(;CB=3206(..(:1;7C5>)6(,,9?1>D4:().)3-)2:BF996B>F0<DGB>(4*,((.)49)).((.3)).66))(43(-(((.((-(,(-,,((--.))).))(((((,.5-)
@M00689:251:000000000-CJTJ5:1:1101:17665:13461 2:N:0:5
CGACGACCATGCAACACCTGTACACCAACCACAAGGGAAACTACATCTCTGCAGCGATCTGGTGTATGTCAAGCCCAGGTAAGGTTCTTCGCGTTGCATCGAATTAATCCACATGCTCCGCCGCTTGTGCGGGCCCCCGTCAATTCCTTTGAGTTTTAGCCTTGCGGCCGTACTCCCCAGGCGGGGCGCTTAATGCGTTAGCTACGACACATAGGCCGGGGACGACCCCTACACCTAGCGCCCACCGTTTCCGGCATGGCATACCAGGGTTTCTAACCCTCACCACTCTCTCT
+
GGGGGGGGGGGGGGFGEGGGGGGGGGGGGGGGGGGGGGGGGGGGGGGGGGGGGGGGGFGGGGGGGGGGGGGGGGFGGGGGGGGGGGGGGGGGGGGDGGGGGGGGGGGFFGGGGGGGGGGGGGGGGGFGGGGGGGCEGDDCCDGF<7DGFFFGCFCEGGGFFBE=BBFFF=A=A>FFGFFGFD@FFF99>FB(62)49:?((56),(.4(-()--2::2((39(,4999>/)438C12>:((0((449B6,.)-((,(.2:(-4)()5061((.))))..4((((),(.4))))
@M00689:251:000000000-CJTJ5:1:1101:17676:13475 2:N:0:5
CGACGACCATGCAACACCTGTACACCAACCACAAGGGAAACTACATCTCTGCAGCGATCTGGTGTATGTCAAGCCCAGGTAAGGTTCTTCGCGTTGCATCGAATTAATCCACATGCTCCGCCGCTTGTTCGGGCCCCCGTCAATTCCTTTGAGTTTTAGCCTTGCGGCCGTACTCCCCACGCGGGGCGCTTAATGCGTTAGCTACGACCCCTATGCCGTGGCAGACCCCCACACCTAGCGCCCACCGTTTACGGCATGGTCTCACCGGGTTTCTAATCCACGCCTGCTCTTCC
+
GGGGFFFGGGGGGECFEGGGGGFGGGGG7BGGFGGG@EF@GFGGG<F@FE9FFGGG@EFFGGGFFFFEFFFFEGFGGGGGGFGF?AEDGGFCEFCEFGGD=88EFEGGGAFGGG?ECEGEEGEGCEFF9DBCE=8B8CDCD8EFFFGGF?75:EEGF;9@FC@::)5)8@@>DDA2F9D*8@299042;>619A4<9(-((.5)2(((,(-(,)44<>66>(3((446D/)41?D(5)(((7,(,8(812(4((,43(4))).).,(((((())))))-)(-((.((()))))
@M00689:251:000000000-CJTJ5:1:1101:7552:13480 2:N:0:5
CGACGGCCATGCACCACCTGTACACCAACCACAAGGGAAACTACATCTCTGCAGCGATCTGGTGTATGTCAAGCCCAGGTAAGGTTCTTCGCGTTGCATCGAATTAATCCACATGCTCCGCAGCTTGTGCGGGCCCCCGTCAATTCCTTTTAGTTTGAGCCTTGCGGCCGTACTCCCCAGCGGGGGCGCTTAATGCGGTAGCTACGACCCACAGGCCGTTGCAACCCCTTCCAACTGTGGCCCACAGTGTACGGACTGGACTAGCCGGGTACTTTATGCCGGCTGATCTTTTCGT
+
G>+@:@C@FFGGG9CCFFGCFCAE<EFGE@FGGGD<C<FFFEGGGF,<BF<AB@FC:AFFGFG,A,C,C,,C<FGFA<DAA?ECFF9,CE@CEFCFFE,==E@@8AF,,@,ECGGGGGG8E+++8D=D,@C8=E=@3+=ADDC@7+5<+?+,4,,=+,59??8)5=88)772))1.,29*)(/5(3((46((--6)((4(48<4<113492(((.((,4(4(4-..-3*0).))24())(()-2((,4).)-((((-3:((4,(.((-,4(,).-).)))(((((())-)).)(.
@M00689:251:000000000-CJTJ5:1:1101:7548:13500 2:N:0:5
CGACGGCCATGCACCACCTGTACACCAACCACAAGGGAAACTACATCTCTGCAGCGATCTGGTGTATGTCAAGCCCAGGTAAGGTTCTTCGCGTTGCATCGAATTAATCCACATGCTCCGCCGCTTGTGCGGGCCCCCGTCAATTCCTTTGAGTTTTAGCCTTGCGGCCGTACTCCCCAGGCGGGGCGCTTAATGCGTTAGCTACGACCCAGAGGCCGTGGAAGCCCCCTCCCCCTAGCGCCCACAGTTTCCGCCAGGGCTCACCCGGGTCTCCACACCTGGCTGCGCGTTCT
+
GGGGDFFGGGGGGGGGGGGGGGFGGGGGGGGGGCFEG8FGGGGGGGGAFGGGFGGGGFFGFGGGGCGGGGFGGGEGGFGGGGGGFFGGFGDEEEGCGGGGEFGGGGGGGFAE@EFGFGFGGGGGGGGGFGG66CEEEG>EDC7E=FGGFGGA:EGFGGFFFFFBC=5A@AB5>BE3F54442(6>>B;0(8()6)42:BF<>B280(4(41::?(,(,497()((221D)7(3:C0-80195((4((.56).((-((((((().4(3(2-((-).((42,((4(,:(((-(((
@M00689:251:000000000-CJTJ5:1:1101:22066:13554 2:N:0:5
CGACGGCCATGCAGCACCTGTGCAGGACCCTTGCGGACCTCGCATCTCTGCGAGATTTCCCTGCATGTCAAGCCTTGGTAAGGTTCTTCGCGTTGCGTCGAATTAAGCCACATGCTCCGCTGCTTGTGCGGCCCCCGTCAATTCCTTTGAGTTTCAGCCTTGCGACCGTACTCCCCAGGCGGATTGCTTATCGCGTTAGCTACGGCACAATCGGATTGGGTACCGAACCCACCAAGCCATTCACGTTTAGGCACAGGAATAACAGGGTATCTAATCCTGGGTGCCTTGTACTTTT
+
GGFEFGGGGGGGGGGGGGGGGGGGGGGGGGGGGGGGGGGGGGGGCCEFGGGEDGFGGGGGGGGGGGGGGGGGGGGGGGGGGGGGGGGGGGGGGGDGGGGEGGGGGGGGGCGGGEGFGGGGDDEEGGGFGGGD>CCEGGGG?CGGGFFCFCD9EDFFFFCFFFFA=BFF=9@265B@65FG>66>73;CEFEF0346922:2<??699B<:25(34:?7?1:484(((-)/)3::9(-2:))*)),.21:A:(,((4:.())...)(-(.,).6A))).4((.(-().)))-)-6:
@M00689:251:000000000-CJTJ5:1:1101:16621:13642 2:N:0:5
CGACGACCATGCAACACCTGTACACCAACCACAAGGGAAACTACATCTCTGCAGCGATCTGGTGTATGTCAAGCCCAGGTAAGGTTCTTCGCGTTGCATCGAATTAATCCACATGCTCCGCCGCTTGTGCGGGCCCCCGTCAATTCCTTTGAGTTTTAGCCTTGCGGCCGTACTACCCAGGCGGGGCGCTTAATGCGTTAGCTACGACACAGAGGCCGTGGAAGACCCCTACACCTAGCGCCACCCGTTTACGGCATGGGCTCACAGGGTACTTAATCCTGGCTGATCTGTCC
+
GGGGG@FGGFFGGGFGGGGGGGGGGGGGGGGGGGGGGFGGGGGGGGGGGGGGGGGGGGGGGGFGGGGGGGGGGFGGGGGGGCD8FFGGGGGGGGGFGGGFGG@EGGFGG;EFGG9EFGGGGGGG8EGD8EC@E6BCGGDEDDEFGFDGFCFGCDFGGG?BAFFEF=):24>ADD<CGBGGFB9BB;722(,4)642,2346<2A?0-319:(((-:6;;BFBF?030:DC>BFF40,8797>(40118?7(.(,242(,(410)6))(((,))).)).)))((.(,).)).))
@M00689:251:000000000-CJTJ5:1:1101:11205:13649 2:N:0:5
CGACGACCATGCAGCACCGGTACACCAACCACAAGGGAAACTACATCTTTGCAGCGATTATGTGTATGTCAAGTTCAGGTTAGGTTCGTCGCGTTGCACCTAACCAATCCACATGCCTCGCTGCATGTGCTGCACCGCGTCATGTCCTTCGAGTTTCAGCCTCGCGTGTGTATTCCCCAGGCGGGCTGCTTAATGTGCTAGCTACGCCTTAGACGTCTTCACCTCCCGACACATTGTTCCACCATTGTCTCCGGCTGCGTTCCCCCGCGGTTCCATTCTCTTCTGCACCTATT
+
C+++++6+6C6EF9E8C,++6@,C,CFG66C6E668F,,6,C<FG<6F,,,6,,,6+C7,,,559C,<CFGG<,,,C9<F,:9,545+8,4+4+66?544,9,,,94E=:F,=8,,,,2+@=+C,@,6,4,@9,D86++6=6,++3=9C+++,,+,+8+1*0)0)1))1)0**3*;A)3/*7))((,(())/))).))).)(9))(,65/74-)(-((4)).))(,,(*)04<)*)))-.)/.(52))))).(,(((-(41(()((((((-(,()).5)))..))6-,(.(--
@M00689:251:000000000-CJTJ5:1:1101:11215:13665 2:N:0:5
CGACGACCATGCAGCACCTGTACACCAACCACAAGGGAAACTACATCTCTGCAGCGATCTGGTGTATGTCAAGCCCAGGTAAGGTTCTTCGCGTTGCATCGAATTAATCCACATGCTCCGCCGCTTGTGCGGGCCCCCGTCACTTCCTTTGAGTTTTAGCCTTGCGGCCGTACTCCCCAGGCGGGGCGCTTAATGCGTTAGCTACGACACAGAGGCCGTGGCAGACCCCTCCCCCTAACTCCCCCCGTTTACGGCATGGACTTCCAGGGTCTCTAATCCTTGCTCGCTTCTATC
+
GFEGFGGGGGGGGGGGGGGGGGGGGGGGGGGGGGGGGGGGGGGGGGGGGGGGGGGGGGGGGGGGGGGGGGGGGGGGGGGGGGGGGGGGGGGGGGGGGGGGGF8FFGGFGGGGGGGGGGF>EE>EGGGG8ECEEGGGGGGGGD+=<?FGFGGCFDGFFGG@6@8)==A87A9>A=:BGFGG8==9B@FBF9?FF)6<>:<(-46<71:2(42(,.(-2129008304(.9/0(,479(,()-<0(-39:7((-4,9(-,(.,.))5))4((,,))6)).4)).(.6((((().))
@M00689:251:000000000-CJTJ5:1:1101:7219:13768 2:N:0:5
CGACAACCATGCACCACCTGTACACCAACCACAAGGGAAACTACATCTCTGCAGCGACCTGGTGTATGTCAAGCCCAGGTAAGGTTCTTCGCGTTGCATCGAATTAATCCACATGCTCCGCCGCTTGTGCGGGCCCCCGTCAATTCCTTTGAGTTTTAGCCTTGCGGCCGTACTCCCCAGGCGGGGCGCTTAATGCGTTAGCTACGGCACAGAAGCCTTGAGAGCCCCCTACACCTCGCGGCCACCGTTTACGGCCTGGCATACAAGGTGATCCAACCCCGGAAGCTCGTTCT
+
GGGGGGGGGGGGGGGGFEGGGGGGGGGGGGGGGGGGDF?EGG,EFFGGGGFGFFGGGGGGGGCC9<FGGGGG9FGGGGGGGFGGGGGGGGGCEGG>FEADC,>8DFGGF95EBF9CCFGGEGECGGCDCDEGGDGECEGE6?AF<F8E?++,5D,<C,38AAE@99@AF44525;@F@<<59(5960(((-(-))),438?<-),-(-,,.4(),5?(.4.)4,(((-)))44<93.4(4(79((4(,(.-<1((,43((().43,)4).644),)(-((((,((.))(((.(
@M00689:251:000000000-CJTJ5:1:1101:7199:13777 2:N:0:5
CGACAACCATGCACCACCTGTACACCAACCACAAGGGAAACTACATCTCTGCAGCGACCTGGTGTATGTCAAGCCCAGGTAAGGTTCTTCGCGTTGCATCGAATTAATCCACATGCTCCGCCGCTTGTGCGGGCCCCCGTCAATTCCTTTGAGTTTTAGCCTTGCGGCCGTACTCCCCAGGCGGGGCGCTTAATGCGTTAGCTACGACCCAGAGGCCGTGTCAGACCCCTCCCCCTGACGCCCCCCGTTTCCGGCCTGGCCTACCCGGGTTTCTAACCCTGGCCTCCGTTTTCTT
+
GGGGEGGGGGGGGGGGGGGGGGGGGGGGGGGGG@FFGCFGGGCGGGGGGGGGGGGFEGGGGGGGGCFGFGDEFGGGGGGGFCFFFGGGGGGGGGGGGGGGDFCGGFCFGGFGFGFGFGGEGGDEGGFGFFGCDE8CG>=ED>6CFFGFFGGF6FGFC9FFCFB@EB>B=9AFFB44EF6C>B>=0(96;;B:).-:6?F68A2<20,((401(((-4(49(())))3(1*5((-76(((40>((440<::,4(((((4((()(,4((((-(()).))((((((().((().()))
@M00689:251:000000000-CJTJ5:1:1101:22240:13787 2:N:0:5
CGACGGCCATGCAGCACCTGTACACCAACCACAAGGGAAACTACATCTCTGCAGCGATCTGGTGTATGTCAAGCCCAGGTAAGGTTCTTCGCGTTGCATCGAATTAATCCACATGCTCCGCCGCTTGTGCGGGCCCCCGTCAATTCCTTTGAGTTTTAGCCTTGCGGCCGTACTCCCCAGGCGGGGCGATTAATGCGTTAGCTACGACCCAGAGGCCGTGGAAGACCCATACACCTGGCGCCACCCGTTTACGGCGTGGACCACCAGGGTATCAAATCTAGGGTGCCCTGGCAC
+
GGFGGGGGGGGGGGGGGGGGGGGEFFGGFGGGGGGGGGGGGGGGGFEFFGGGGGGGGFGGGGGGGGGGGGGFEFFGGGGGGGGGEGGGGCG>EFGGGGGGCFG8>FGGFFGGGFGFDFGGGGEG7EGGGGEEGGGGDDGDGGG7CFCDAGGCFECCFGGFFFFFFFBAAB94)6CEG@GGF223(-(((,(2<<BBF24(45)-5:<2((.(.,((416>>1338?(2**)(.4<3(,,-8>(-(--((.,--87(-39?:(((-((-1.().)..)4)-),(.2:0(.(((()
@M00689:251:000000000-CJTJ5:1:1101:22222:13791 2:N:0:5
CGACGGCCATGCAGCACCTGTACACCAACCACAAGGGAAACTACATCTCTGCAGCGATCTGGTGTATGTCAAGCCCAGGTAAGGTTCTTCGCGTTGCATCGAATTAATCCACATGCTCCGCCGCTTGTGCGGGCCCCCGTCAATTCCTTTGGGTTTTAGCCTTGCGGCCGTACTCCCCAGGCGGGGCGCTTAATGCGTTAGCTTCGACACAGAGGCCGTGGAAGACCCCTCCACCTAGCCACCAACGTTTACGGCCTGGCCTCACCGGGTTTCCAACTCTTGGCCCCCGGTCT
+
GGGGGFGGGGGGGGGFGGGGGGGGGGGGGGGGGGGGGGGGGGGGGGGGGGGGGGGGEGGGGGGGGGGGGGGGFG@FGGGGGGGGGGGGGGGGGGGGGGGGGGGGGGGFGGGGGGGGCFGGGGGGDGGGGGGGGGGGGGGGGCEDDFGGFGG68?EEGCCCFFF@EF)>@>=2@D:EFFG<F@2119>BFFFF22>404:2694)-4:2:>01(.82014393<2(.2:DC)2(378(20()02((34:(2,)---122((().(,,-4(41(6)-6(.4))).()(,((((((
@M00689:251:000000000-CJTJ5:1:1101:26004:13821 2:N:0:5
CGACGGCCATGCATCACCTGTCACTCTGTCCCCGAAGGGAACTGGATATCTCTACCCATAGCAGAGGATGTCCAGACCTGGTAAGGTTCTTCGCGTAGCTTCGAATTAAACCACATGCTCCACCGCTTGTGCGGGCCCCCGTCCATTCTTTTGAGTTTCCGCCTTGCGGCCGTACTCCCCAGGCGGAGGGCTTAATGCGTTAACTGCAGCCCCAAGGGGCGGAAGCCCCTTTCCCCCTCACCCCCATCGTTTCCCGGGTTGACTCCCCGGGTTACTACTCCTTGCCCCTCTTT
+
GGGGGGGGGGGGGGFGGGGFGGGGGGFGGGGGDCFCGGGGGGGG<FGGGGGGGGGGG@D8@FFG<6C<DFGF,@<F@FE<FFDE=FFFFAFCBF@FE:DDFGEEGGGFGGAF:FFGGG8BFCGGGGDGCG,=+@B8EGGGCCE+@=CC+=EG78FFFGG+<?>=A@E=ABBBF=92CEGG)9BF20((((/,36CE?C1/;24644))5)(-44(.((-00((4(3:?GFF)).*(3(-(()((-(.(2((()-)-((--4(4))5(-(-(-3(,).)-.()))(()(-(().
@M00689:251:000000000-CJTJ5:1:1101:24984:13832 2:N:0:5
CGACGACCATGCATCACCTGTTTTCAAGGTCTAGTAAACTAGACACTCCGCTATCTCTAGCAGATTCTATCAATGTCAAGCCTAGGTAAGGTTCTTCGCGTATCTTCGAATTAAACCACATGCTCCACCGCTTGTGCGGGTCCCCGTCTATTCCTTTGAGTTTTAATCTTGCGACCGTACTCCCCAGGCGGAATGCTTAATGTGTTAACTGCATTACTGGAGTGACAAGCCCCCCAACAACTAGCATTAATCGTTTAGGGCGTGGACTACCAGGGTATCTAATCCTGGCTACT
+
GGGGGGGGGGGGGGGGGGGGGGGGGGGGGGGGGGGGGGGGGGGGGGGGGGGGGGGAFGGGGGGGGGGGGGGGGGGGGGGGGGGGGGGGGGGGGGGGGGGGGGGGGGGGGGGGGGFGGGGGGGGFGFGFGGGGGGGFGGGGDGGGGDDGFG@ADDFGGGGFFFFFEDFFFFFEFBBFGDGG>7CDAFFFFAA=@>@EEFF=5<CCEFF?=?CB=3C4>??3=;@@FFEE5*)6<(>;F?FB:)4.4494)).6:6?189?67179;B:70((.8:080)6)62))-432(()()
@M00689:251:000000000-CJTJ5:1:1101:28310:14027 2:N:0:5
CGACAACCATGCAACACCTGTCTCACGGTTCCCGAAGGCACATTCTCATCTCTGAAAACTTCCGTGGATGTCAAGACCAGGTAAGGTTCTTCGCGTTGCATCGAATTAAACCACATGCTCCACCGCTTGTGCGGGCCCCCGTCAATTCATTTGAGTTTTAACCTTGCGGCCGTACTCCCCAGGCGGTCCACTTAACGCTTTAGCCTCGGAAGCCACGCCCCAAGGGCACAACCCCCAAGTCGACCTCGTTTACGGCGTGGCCTCCCCGGGTTTTTAATCCAGCCTGCCCTCTTTT
+
GGGGDGGGGGFGGFFFGEGGFEGGGGGGGGGGGGEGE7CFFGGGGGGGFGGGGGGFGGG@EFEDF@@@FFGGGDFDFGGFGEEEEFAEEGGGF@GGGGGGGDEGGGGGCC9EGGGGGGGGGDFEC>E8EDFG6EE>=EDGG+6+6=+=?DCF8FD9<>C76FEF@78AFFF=)/45,>F>94BD=@F@(0>?ECFFD9((,./)))/:?((.6;@D906(4??0((4457480(*4(,(-651;600(((-(.((43>4922>((-,4((((((,(,62<)),((((((((()-)
@M00689:251:000000000-CJTJ5:1:1101:8586:14089 2:N:0:5
CGACAGCCATGCAGCACCTGTCACCACTGTCCCCGAAGGGAAAGGTATATCTCTATACCGGTCAGTGGGATGTCAAGACCTGGTAAGGTTCTTCGCGTAGCTTCGAATTAAACCACATGCTCCACCGCTTGTGCGGGTCCCCGTCAATTCCTTTGAGTTTCAGTCTTGCGACCGTACTCCCCAGGCGGAGTGATTAATGCGTTTGCTCCATACCTACGGGGCGAAAACCCCCTAACCCTTAGCACTCATCGTTTACGGCGTGGCCTACACGTGGTCTCCACACTGGCTGCT
+
GGGGGGGGGGGGGGFGGGGGGGGGGGGGGGGGGGGGGGGGGGGGGGGGGFGGGGGGGGGGGGFEGFFFDECCGGGGGGGGCFGGGGGG?FEGGGGGGGDGGFB>@FEFEGGGG8EFEF=8DFGGGGGGCEFF?FGGEGG8FFGGGFG=DGGGGGG8DB@FFFFE7;;5=>AFA5ADG=F5>@@A4>@@9(((*095>?CF623:1;?44())(,).//6((((,(-1419<62(*((((.2*62-52().,4:<<D(-((-40(.)((((-(((,))).6((((,.((-1)
@M00689:251:000000000-CJTJ5:1:1101:12417:14101 2:N:0:5
CGACGACCATGCACCACCTGTACACCAACCACAAGGGAAACTACATCTCTGCAGCGATCTGGTGTATGTCGAGCCCAGGTAAGGTTCTTCGCGTTGCATCGAATTAATCCACATGCCCCGCCGCTTGTGCGGGCCCCCGTCAATTCCTTTGCGTTTTAGCTTTGCGGCCGTACTCCCCAGGCGGGGCCCTTCATGCGTTAGCTACGACACAGAGGCCGTGGCAGCCCCCTACACCTCGCGCCCACCGTTTCCCGGCTGGACTTCACTGGTATCTCATACCTGCGTCCTCGATCTT
+
F>:F:@F6@FD@C6E<CGFCFGAFGGFGEDGGFGA66,6CEFGG@EF,CE<EE<FC6CFGGEFGE@<ACE,:@F:F<:F9<?AE?FGGGED:>4@>CGGG6>8EGGFEF;?EFGGG,@D>CEEG+6AF8A86CE+=@C9C6+4<C9BFF+53@EC87D9A+=>*9>9=@(55@BFF=5*954(69(((((4(,-).,(-(-4A<<(-9(4.(,((442219(.-(4:2D)),(25:(-7(4.3(3((.-,)))(,(((((()).4,).(64-)))))))(.).((-1()-((.()
@M00689:251:000000000-CJTJ5:1:1101:8577:14105 2:N:0:5
CGACAGCCATGCAGCACCTGTCACCACTGTCCCCGAAGGGAAAGGTATATCTCTATACCGGTCAGTGGGATGTCAAGACCTGGTAAGGTTCTTCGCGTAGCTTCGAATTAAACCACATGCTCCACCGCTTGTGCGGGTCCCCGTCAATTCCTTTGAGTTTCAGTCTTGCGACCGTACTCCCCAGGCCGATTCCTTAATTCGTTCACTCCAGCCCTAAGGCGCGGAAACCCCCTAACAATTCGCACTCCTCTTTTCAGCCTTGGTCTACAAGGTGTTCTATATCTGGCTACTTAGT
+
FGFG7FFGGFGGGGGGGGGGGC<FC<FCFFGCFGGGGDGGGGG8FFFACEGFGGAF99FFGGGGGGGG?FCFFFC9CFFD@8DBFAFFFGGDF<4?=FG>DFFA8D,A?,E,FFGCED6FCFGGGE8EECGG8,B>8C8=D?EC+@DDFGGGGG8,=EG9C977=E@*95):010)48DGF22>2)))-(/*97>/8***((0((**.()6((((,((6(..1.2(,.D<>6>07:)).46)(,,(4,),))664)4)((.),)).-.-),.4()(---))))-.).(-,)))).
@M00689:251:000000000-CJTJ5:1:1101:29369:14285 2:N:0:5
CGACGGCCATGCAGCACCTGTGTTCAGATTCTCTTTCAAGCACCCCCACATCTCTGCAGGGTCTCTGACATGTCAAGGGTAGGTAAGGTTTTTCGCGTTGCATCGAATTAAACCACATCATCCACCGCTTGTGCGGGTCCCCGTCAATTCCTTTGAGTTTCAACCTTGCGGCCGTACTCCCCAGGCGGTCAACTTCACGCGTTAGCTTCGTTACTGAACAGCACGCCGTCCAACAACCCGTTGAAATCGTTTAGGGCGTGGACTACCAGGGTTACCAATCCTGGCTGCCTTGT
+
FGGGGGGGGGGGGGGGGGGGGGGGGGGGGGGGGGGGGGGGGGGEGGGGGGGFGFFEGGGGGFGGGGGGGGGGGGDFGGGGGGGGGGFGFGGGGGGDGGGGGGGGGGGGGGFGGGFFGFF,AFCEF8CGGDGGGFGG>@GFGGGGGFGGFGGACAEFGEGF7?;=CE@@CA8@9AFFDB:DF2<ADFFF=@FFECEEFE?@BF9<@<;C<9@@DFEC?ABA1:<(,76>GGBBF:CBF0(4:51()-4<(4:6:AF0,1419?B?B:042(43(()..5822)-4(,2,,.5).
@M00689:251:000000000-CJTJ5:1:1101:29395:14293 2:N:0:5
CGACGGCCATGCAGCACCTGTGTTCAGATTCTCTTTCAAGCACCCCCACATCTCTGCAGGGTCTCTGACATGTCAAGGGTAGGTAAGGTTTTTCGCGTTGCATCGAATTAAACCACATCATCCACCGCTTGTGCGGGCCCCCGTCAATTCCTTTGAGTTTCAACCTTGCGGCCGTACTCCCCAGGCGGTCAACTTCACGCGTTAGCTTCGTTACTGAACAGCAAGCCGTCCAACAACCAGTTGACATCGTTTAGGGCGTGGACTACCCGGGTATCCAATCCTGGCTGCCCTTG
+
GG@E@FGGGFGGGGG8FGGGGGGGGGGCGGGGGGGGGGDCGGGGGGGGGGGGGGGGGGGGGFGGGGGGFGGGGGD9E8FFCEGGFF9CFGGGGGGGGGGEGGGGGCFGGFGGGGEGGGFEFGGGGCEGCEGG?EBEGCDECGGGGFGFFGGGGGGDFFGFFFF<CEC@EBF=B>A2EDGFFFFFFFFB12;<8CEEEE?16>9<6C37442,:?A)62::7?(34<BFCCB(6:78?0-.)1.)2:).83,(-).8?6B(422)(,,(((((-))).)).12228700(.(3(
@M00689:251:000000000-CJTJ5:1:1101:28639:14304 2:N:0:5
CGACGACCATGCAACACCTGTACACCAACCACAAGGGAAACTACATCTCTGCAGCGATCTGGTGTATGTCAAGCCCAGGTAAGGTTCTTCGCGTTGCATCGAATTAATCCACATGCTCCGCCGCTTGTGCGGGCCCCCGTCAATTCCTTTGAGTTTTCGCCTTTCGGCCGTACTCCCCAGGCGGGGCGCTTACTGCGTTAGCTACGACACCGCGGCCTTGGCAGCCCCCTCCCCCTACCGCCCCCCGTTTCCGGCATGGACTCCCTAGCTTTCCAACCCTTCCCTTCTCTTCT
+
GEEGFEFGCFGGFFFFFGGEGGGFGGFGGGGGGGGGGGGGGGCG?EGGEFGGGGGB:EFGGF@BE9EFFEEGBFGGGDDEFGFGGEFFGGGGEFG7F9=DEFGGGGGFFDGGDG9D;=F=>EGGGGGG,@>C6C>>@C6CDDDFFFGGFG=@DGGGG9*3@D8*:>)5=ABF=BE=GF4<?:527>>>>FFF:<))(4?((.<><<<179-((-(43(8?F(3((.337))4(4D>0(419E9(36-,4.,61((((.().2((3()(())))).)(((,,((,))()6-)6)
@M00689:251:000000000-CJTJ5:1:1101:5156:14341 2:N:0:5
CGACAACCATGCACCACCTGTACACCAACCACAAGGGAAACTACATCTCTGCAGCGATCTGGTGTATGTCAAGCCCAGGTAAGGTTCTTCGCGTTGCATCGAATTAATCCACATGCTCCGCCGCTTGTGCGGGCCCCCGTCAATTCCTTTGAGTTTTAGCCTTGCGGCCGTACTCCCCAGGCGGGGCGCTTAATGCGTTAGCTACGACACAGAGGCCGTGGAAGACCCCCACACCTAGCGCCCACCGTTTACGACCGGGCCCAACGGGGGAGCCAACCCGGGCCTCCCTGTTCC
+
GGGGGGGGGGGGGGFFGGGGGFGGGGGGGGGGGFGFEFGGGGGGGGGGFGGGGGGGGDGGGGGGGGGGGGFFGGDGGGGGGGGFGFGGGGGGGGGGGGGAEEGFGGGGGGGGFCE8;FFGGE>8BEFGGDGDEGDEEGGGDDGGFFGGFGGGCFDEFG?A6AB)0)8>==4AA)*.;=;9429@>99>19F<954AF:02099<<0(4(-,0:?:?1(-(3,3((.8(9).3(4C?,441()1,2((((.(6:(,--(-(4(-(4(42(((-((.3(,-(,1((-(((.)))..
@M00689:251:000000000-CJTJ5:1:1101:6373:14345 2:N:0:5
CGACAGCCATGCATCACCTGTACACCAACCACAAGGGAAACTACATCTCTGCAGCGATCTGGTGTATGTCAAGCCCAGGTAAGGTTCTTCGCGTTGCATCCAATTAATCCACATCCCCCGCCGCTTGCGCGGGCCCCCGTCAATTCCGTTGAGTTTTAGCCTTCCTGCCTTACTCCCCAGTCGCGTAGCTTAGTGCTTTAGCTACGACTCAGTGCCCGTACAAGACCCCTACACCTCTCGCCCGCCGTTTCCGGCGTGGCCACCCCGGGTCTCTATTCTCTGATTCTCTGTGA
+
C46@+C896E,EFGG,C6;,CFCGFF,EG:FDG8@,:,@@EGCFG9<EEF9FG,B++,96,@F<A,F<CEF,BB<AD@EE@C,5CF<?949@=C4+8E=A,@EE;C,,CFCEF,,94+=>8++=CC8+6@4CE83++6@+@+++2=@+;9DCC,772,;=9FC*5*:=4*97B4A=FDD42*((/((.65).)).9)1.))/7<E0((((/../)/3(7((-6)(41<DC)34(2:4),(4.(((((-,())(((((-((2(46:,((((((--..)-))))-))-)6944))
@M00689:251:000000000-CJTJ5:1:1101:6356:14346 2:N:0:5
CGACAGCCATGCATCACCTGTACACCAACCACAAGGGAAACTACATCTCTGCAGCGATCTGGTGTATGTCAAGCCCAGGTAAGGTTCTTCGCGTTGCATCGAATTAATCCACATGCTCCGCCGCTTGTGCGGGCCCCCGTCAATTCCTTTGAGTTTTAGCCTTGCGGCCGTACTCCCCAGGCGGGGCCCTTAGTGCTTTAGCTCCGACACAGAGGCCGTGGAAGACCCCTACCCCTCGCGCCCCCCGTTTCCGGCCGTGACTACCAGGGAATCCGATTCGGGCGGCCTTGCTCAT
+
GGGGGGGGGGGGGGGGFGGGGGGGGGGGGGGGGGGGGGGGGGGGGCFGGGGGGGGGGGGGGGGGGGGGGGFGGGG<FFFFDFEFDFFGGGGGGGGCDDD84@EGGFGGGGGG8F9EAFGGEEGGGGGGGFGG6ED>@E6@DGGGGFGFFGCFFEFGGGCAAFFE@B5>A5>=DFEBGFGGFB(2171(,4:))-64))-6>AB-.4690308:04,(,71((.4(1:0>5),423((-446B0(41(3:0)58060,(4(().(,.50(((())(,((.((-((((42))(.)))
@M00689:251:000000000-CJTJ5:1:1101:10291:14400 2:N:0:5
CGACAACCATGCAACACCTGTACACCAACCACAAGGGAAACTACATCTCTGCAGCGATCTGGTGTATGTCAAGCCCAGGTAAGGTTCTTCGCGTTGCATCGAATTAATCCACATGCTCCGCCGCTTGTGCGGGCCCCCGTCAATTCCTTTGAGTTTTAGCCTTGCGGCCGTACTCCCCAGGCGGGGCGCTTAATGCGTTAGCTACGACACAGAGGCCGTGGGAGACCCCCACCCCTAGCGCCACCCGTTTACGGCATGGGCTCCCAGGGGTCACTACCTTGGCTGTCCTTCCT
+
GGGGFGGGGGGGGGGGGGGGGGGGGGGGGGGGGGGGGGGGGGGGGGGGGGGGGGGGGGGGGGGGGGGGGGAEGGDCCFFGGGGGGGGGGGGGGGGGGGGGEGGGGGGGGGGGGGGF8FFGGGGGGGGGGGGGGGGGGGG6=C6FDDGGFGGEGGGGGGGFFFF5=AA)8>AAA=C@FDGD>=@>;FFFB>?0<B<2(-,414)-)4(-(,,.(:1:F0(30(410(3?C)87(-9:?1:69B(((4;F:31)0(2(477((,(,:()(-(((,)).(().623,(,.))))()
@M00689:251:000000000-CJTJ5:1:1101:25225:14401 2:N:0:5
CGACAACCATGCAACACCTGTACACCAACCACAAGGGAAACTACATCTCTGCAGCGATCTGGTGTATGTCAAGCCCAGGTAAGGTTCTTCGCGTTGCATCGAATTAATCCACATGCTCCGCCGCTTGTGCGGGCCCCCGTCAATTCCTTTGAGTTTTAGCCTTGCGGCCGTACTCCCCAGGCGGGGCGCTTAATGCGTTAGCTACGACACAGAGGCCGTGGAAGACCCCTACACCTAGCGCCCACCGTTTCCGGCATGGACTACCCGGGTATCTAATCCGGGCGCCCCTTGTCTT
+
GGGGGGGGGGGGGGGGGGGGGGGGGGGGGGGGGGGGGGGGGGGGGGGGGGGGGGGGGGGGGGGGGGGGGGGGGGGGGGGGGGGGGGGGGGGGGGGGGGGGGGGGGGGGGGGGGGGGGGGGGEGGGGGGGGGGGGGGGGGGGGGFGFGGFGFCGGGGGGGFFFEFFFBFAFFDFFE=GFGGFFFFFFF>B;?F<<4<B?<??BA<<:2>01(,.,,280((2828:1:?GC@:B?C:3<:9>F0<<3>1:0)6:307;?:2))540(,4;03)64<<)4),(-1((((44(())-)
@M00689:251:000000000-CJTJ5:1:1101:9782:14428 2:N:0:5
CGACGGCCATGCATCACCTGTACACCAACCACAAGGGAAACTACATCTCTGCAGCGATCTGGTGTATGTCAAGCCCAGGTAAGGTTCTTCGCGTTGCATCGAATTAATCCACATGCTCCGCCGCTTGTGCGGGCCCCCGTCAATTCCTTTGAGTTTTAGCCTTGCGGCCGTACTCCCCAGGCGGGGCGCTTAATGCGTTAGCTACGACACAGAGGCCGTGGAAGACCCCCACACCTAGCCCCCACCTTTTACGGCATGGACTACCGTGGTCCATCATCTTGCCTACACTGCTC
+
GGGGFFGGGGGG<FFEFGGGGGGGGGGGGGGGGGGGGGGGGGGGFGGGGGGGFEFGGFGGFGGGGFGGGGGGFGGGGGFGFAF@GGGGGGGGGGGGGGGGGGGFGG9FGGDGGGEFDGGGGGGGGGGG?FEGGGCGGGGGGDGGGFGGFGGDF<ECDFGFFFFFE=BBA>@=DF=@6><5?>@6076>FBF:A9<A9146:BB))(-39BFF0::BF0921132(.,8<)791:*1()2(.8>6>?1)4)--34(((.().,(,8(-(,4),)).5):)))).)-((,.))..
@M00689:251:000000000-CJTJ5:1:1101:16987:14456 2:N:0:5
CGACAGCCATGCATCACCTGTACACCAACCACAAGGGAAACTACATCTCTGCAGCGATCTGGTGTATGTCAAGCCCAGGTAAGGTTCTTCGCGTTGCATCGAATTAATCCACATGCTCCGCCGCTTGTGCGGGCCCCCGTCAATTCCTTTGAGTTTTAGCCTTGCGGCCGTACTCCCCAGGCGGGGCGCTTAATGCGTTAGCTACGAAACAGAGGCCGTGGAAGCCCCCTACCACCACCGCCCACCGTTTACGGCCTGGCCTAACAGGGTATCCACTTCCTGCCGCCCGGTCT
+
GFGGGGGGGGGGGGGGFFGGGGFFGFGGGGGGGGGGGGGGGGGGGFGGGGGGGGFGGFGGGGGGGGGFFFGGGGFGGGGFEFFGFGGGGGGGGGGDGGGGGGGG7EGCFGGGGGGGGGGGGGGGGGGGGAGGGGCEGGGEGDECCFGFF7=EFFFG?DCFFBFEFFFAAFF2>=EEG2DDF>=BF9;999<?A42:9?6414<A263((((2::(,29179?<(.368D97(2.2((,(,479?(((,451<(31((48(()(,.,-,3(,.)--(-)52)6(.((((-(,-(
@M00689:251:000000000-CJTJ5:1:1101:16969:14459 2:N:0:5
CGACAGCCATGCATCACCTGTACACCAACCACAAGGGAAACTACATCTCTGCAGCGATCTGGTGTATGTCAAGCCCAGGTAAGGTTCTTCGCGTTGCATCGAATTAATCCACATGCTCCGCCGCTTGTGCGGGCCCCCGTCAATTCCTTTGAGTTTTAGCCTTGCGGCCGTACTCCCCAGGCGGGGCGCTTAATGCATTATCTACGACACAGAGGCCGTGGTAGACCCCTACACCTAGCCCCAACCGTTTACGGCATGGTCCACCCGGGTTTTCTATCCTCGCTTCCCTCTACG
+
G>@C:CCDGFEGFGGGGFGCEFFGGGGGGGGGGGGGGGEFFGGGGCFFFGFGG@FGGGGG<DGGGGGGGG9FCFGGF<FGGGGCFFGGGGGGGGG7FGFCCFGGGGGGG;F@FFFFCG6EEGEGGEGE8DE>>CGGGGGE=D+=?DFGF?@=3,@ACCCCAF@@C5=BBA42<)/7F>7CF9(61(:,11(36)).)).4)62.-,8(43,(((480((-((...).3C7)(8:D:24.((0(((403-.-6419(4,,).))),(--(3((-).-6<?))--((,..)(())(
@M00689:251:000000000-CJTJ5:1:1101:16981:14476 2:N:0:5
CGACAGCCATGCATCACCTGTACACCAACCACAAGGGAAACTACATCTCTGCAGCGATCTGGTGTATGTCAAGCCCAGGTAAGGTTCTTCGCGTTGCATCGAATTAATCCACATGCTCCGCCGCTTGTGCGGGCCCCCGTCAATTCCTTTGAGTTTTAGCCTTGCGGCCGTACTCCCCAGGCGGGGCGCTTACTGCGTTAGCTACGACCCAGAGGCCGTGGAAGACCCCTCCACCTCGCGCCCACCGTTTACGGCCTGGACTACCCGGGTATCTAATCCTGGCTCCTCTGTCC
+
GGGGGGGGGGGGGGGDFGGGGGGGGGGGGGGGGGGGGGGGGGGGGGGGGGFGGGGEGGGGGGFGGGGFGGGG9FDFGFGGDGGGGGGGGGGGGGGGGGGGDG@FGGGGGE<EEEFGFGGGGGGGGGGG8DEGDEGGGGGGGGEGGFGGFGDA?FFGG,?AFFFEFFB5889>=@FEGA4D4>5@6@@B;B6?)6466?8??FFFDFFF01004<???>>09(),(43<<C)4(4C7((4(4<3(403:180:4(((-1:(42(.((,((-(.6:>B)4<<22(,)-(.4))))
@M00689:251:000000000-CJTJ5:1:1101:17478:14538 2:N:0:5
CGACGACCATGCACCACCTGTGTTCGCGCTCCCGAAGGCACTTCCCCCTTTCAAGGGAATTCGCGACATGTCAAGCCTTGGTAAGGTTCTTCGCGTTGCATCGAATTAAACCACATACTCCACCGCTTGTGCGGGCCCCCGTCAATTCCTTTGAGTTTCACACTTGCGTGCGTACTCCCCAGGCGGATAACTTAACGCGTTGGCTACGGCACTGCCCGGTTCGGTCCGGGCAACACCTAGTTATCATCTTTTAGGGCGTTGCCCACCCGGGTTACTAATCCTCGCTGCCTTGT
+
GGFGEGGGGGGGFGFFGGGGGGGGGGGGGGGGGGGGGGGGGGGGGGGGGGGGGFGGGGGGGGGGGGGGGGGGGGGGGGGGGGGGFGFGGGGGGGGGGGGGGGGGGGGGGGGGGGGGGGGGGGGGGGGGGGGGGGGGGGGGGGGGGFGGFGGGGGFFGGGFFFFFF:CAF=>@D5>2=@GGA@079:9><A8<EECEFFFFF>?03AB?:>161:B(,,4-(491-(-3)))(,(*-21(5AF))5)).))-4.8)23((-3(-))3<496(,(,)))-.2).)---((()))-
@M00689:251:000000000-CJTJ5:1:1101:7380:14610 2:N:0:5
CGACGACCATGCAACACCTCGTTTCGTGTCCTTGCGGAAAAGTTCCTTTCAGAACCGTTCACTAACTTTCAAGCCCAGGTAAGGTTCCTCGCGTATCATCGCATTAAACCACATGCTCCTCCGCTTGTGCGGGCCCCCGTCAATTCCTTTGAGTTTTAATCTTGCGACCGTACTCCCCATGCGTAATGCTTAAAGCGTTAGCTGCGCCACTCTTGAGTAACCCCCCTACCTGCTGCCCTTCACCGTTTCCGCTGTTGCCCCCTCTGTTATCTAATCCTTGCCTGCCTTTTCTTTT
+
GGCEGGEFGGAFFFEFGEG,-CCDGCG?F@EFFFF7F7::,,:CEGGGC<FAF<BF7,8A<@E,,FGGEGC9,C=F@<7FFCA,FFGEFGGGGGEGGDDGF+>EGFG,FGCFGG9F;EDEGF6EEGCE8E>=+@C=EG6CD++CF1?CFFC,+@EFGF5=BFE;9)15:4549=E:?@4*07((-(64;@C5))/;0<@7(>>)((.313(().7)))-)6)3,(,((***..(*)(,..:*)3(4487)-(((()-)))-,((()))).65))))).))((.)(.5)))).)).
@M00689:251:000000000-CJTJ5:1:1101:25614:14665 2:N:0:5
CGACAACCATGCACCACCTGTACACCAACCACAAGGGAAACTACATCTCTGCAGCGATCTGGTGTATGTCAAGCCCAGGTAAGGTTCTTCGCGTTGCATCGAATTAATCCACATGCTCCGCCGCTTGTGCGGGCCCCCGTCAATTCCTTTGAGTTTTAGCCTTTCGGCCGTACTCCCCAGGCGGGGCGCTTAATGCGTTAGCTACGACACAGAGGCCGTGGAAGCCCCCTACCCCTAGCGCTCACCGTTTACGGCTTGGGCTACCAGGGTATCTAACCCTTGCTCCCCCTTCC
+
FGGGGEGGGGGGGGGGGGGGGGGGGGGGGEGFGGGGCFGGGGGGC,CEFFGGGGGG@FFGGGGGEGGGFGCGGGFGGGGGGGGGFFGGGG7:EFCEGGGG>FEFFGGGCFGGGGGGFDFEGGGGE6DD,EE68>CCECCEDGGG9F9DFC?78AEFGGGFFFE*:=)>>A>>DF6:G>F*9B=>BBFFF61:4>2>;??F?):).42923(,2(16:9699(43(.-4)/82(37(-(8;>32(-.(4(0(6<((((((((.((...4((.).).)-.(,(4:)))-((,,,(
@M00689:251:000000000-CJTJ5:1:1101:16542:14852 2:N:0:5
CGACGGCCATGCAACACCTGTACACCAACCACAAGGGAAACTACATCTCTGCAGCGATCTGGTGTATGTCAAGCCCAGGTAAGGTTCTTCGCGTTGCATCGAATTAATCCACATGCTCCGCCGCTTGTGCGGGCCCCCGTCAATTCCTTTGAGTTTTAGCCTTGCGGCCGTACTCCCCAGGCGGGGCGCTTACTGCGTTAGCTACGACACCGAGGCCGTGGAAGACCCCTACACCTACCGCCCACCGTTTCGGGCATGGACTACCAGGGTATCTCATCCTGGCCTCTCTGTCC
+
GGGGFGGGGGGGGGGGGGGGGGGGGGGGGGGGGGGGGGGGGGGGGFGGGGGGGGGGEGGGGGGGGGGGGGFGGGGGGGGGGGGGGGGGGGGGGGGGGGGGGGGGGGGGGGFGGGGGFFGGDGGGEGGG,EEEGGGGGGGGGGGGGFGGF@CEFGCFG;FFCFFEEB=BBB==>BFFGD;C4>@FBFF>9(3?)644::<11:4:???6>F3(41(3:9B0(472(4:BG30,(.C?:0(2271(3(4?FB)((-49717:0).5?)4:08(56)6))--.-48()..().-))
@M00689:251:000000000-CJTJ5:1:1101:16559:14859 2:N:0:5
CGACGGCCATGCAACACCTGTACACCAACCACAAGGGAAACTACATCTCTGCAGCGATCTGGTGTATGTCAAGCCCAGGTAAGGTTCTTCGCGTTGCATCGAATTAATCCACATGCTCCGCCGCTTGTGCGGGCCCCCGTCAATTCCTTTGAGTTTTAGCCTTGCGGCCGTACTCCCCAGGCGGGGCGCTTAATGCGTTAGCTACGACACAGAGGCAGTGGAAGACCCCTACACCTAGCGCCCCCCGTTTCCGGCATGGACTACCAGGGTATCTAATCCTTGCCGCTCTGGTT
+
GGGGGGGGGGGGGGGEEGGGGGGGGGGGGGGGGGGGGGGGGGGGGGGFGGGGGGGGGFGGGGGGGGGGGGGGGGGGGGGGGGGGGGGGGGGGGGGGGGFGGGGGGGGGGFGGGGGGGGGGDGGGGGGGGFEGGGGDGGGGGCEGGFGGFGCGGGGGGGGFFFFBB5===AFFF2=@GDGGFFFFFFFFFFFF22:A11:<:><>8((4(43.5?(30(,,2224((44C/72((2.,4:>>;;(70(-405)(23>9?:))).(422?04..)).))-.)).(((4((,))))
@M00689:251:000000000-CJTJ5:1:1101:6412:14897 2:N:0:5
CGACGGCCATGCAACACCTGTTTTCAAGGTCTAGTAAACTAGACACTCCGCTATCTCTAGCAGATTCTATCAATGTCAAGCCTAGGTAAGGTTCTTCGCGTATCTTCGAATTAAACCACATGCTCCACCGCTTGTGCGGGTCCCCGTCTATTCCTTTGAGTTTTAATCTTGCGACCGTACTCCCCAGGCGGAATGCTTCATGTGTTAACTGCATTACTGGAGTGCCCAGCACCCCAACCACTAGCATTCATCGTTTAGGGCTTGGACTACCTGGTTATCTAATCCTGGTCTCT
+
GECEFFEGGGGGGGFFGEGGEGDFGGGGGGGGGGFFGGGGGGGGGGGGGDEEEFGCFGGGGFGFGDGGGFFGCEFFGFCEGEFGFFGGGGGGGGGGG7CCECEGDFFF@,=DFC,EFGFFFFGGGGCFDEDEGGGGGGGC?CEGGD?>DDD=DEGCDG7DFDD798DEFFE5)8>5CA70*:)80):2=4)6(8>=<4**/*19C(5/).9<)16;CE)/3(55)/(.*2)(/47(,,(,(),.3).46).),(.8(-)(((((()5).:7223(.).4)4))).))(.4)-)
@M00689:251:000000000-CJTJ5:1:1101:27993:14990 2:N:0:5
CGACGACCATGCAGCACCTGTACACCAACCACAAGGGAAACTACATCTCTGCAGCGATCTGGTGTATGTCAAGCCCAGGTAAGGTTCTTCGCGTTGCATCGAATTAATCCACATGCTCCGCCGCTTGTGCGGGCCCCCGTCAATTCCTTTGAGTTTTAGCCTTGCGGCCGTACTCCCCAGGCGGGGCGCTTAATGCGTTAGCTACGACACAGAGGCCGTGGAAGACCCCTCACCCTAGCTCCCACCGTTTACGGCATGGACTCACAGGGTTTCTCACACCTGCTGCTCCTTTT
+
GGFGEGFGEGGGGGFFGGGGGGGGGGGGGGGGGGGGGGGGGGFFGFGGGGF99EFGGGGD<EGGG9A<F9,CFFEFFEBFGGGGGEFEGFFGGGGDGCDG6EFFGGBFEF=EEGGGFGGGGEEGGG8DDCCCEGG>EEDGG86<CFFGFGF7DEFFG996AFF)8>B59AFFA2:;,847?==229911286A2)614<3()625<6>09B((4:?:9;9(44(3870537((4CB(,().7:1:49?3:()((((-((.,5278)6113(-).).)).((((,).56)()))
@M00689:251:000000000-CJTJ5:1:1101:18315:15087 2:N:0:5
CGACAACCATGCAACACCTGTACACCAACCACAAGGGAAACTACATCTCTGCAGCGATCTGGTGTATGTCAAGCCCAGGTAAGGTTCTTCGCGTTGCATCGAATTAATCCACATGCTCCGCCGCTTGTGCGGGCCCCCGTCAATTCCTTTGAGTTTTAGCCTTGCGGCCGTACTCCCCAGGCGGGGCGCTTAATGCGTTAGCTACGACACAGAGGCCGTGGAAGACCCCCACACCTGGCGCCCCCCGTTTACGGCCTGGCATACCAGGGTATCTAAGTCAGGCTGGCCCGTACTT
+
FFGGCFGGGGGGG<EFGGGGGGGGGGGGGGGGGGGGGGGEGGGGGFGGGGGGGGGGGGGGGGGGGG9FFGGGGFGGGGGFGGGGGDFGGGGEGGGGGGCGGGGGGGGGGFGGGGGGFDFEGGGGGGGGGFGG?EEGGG6CDGGFGFGGD7=DGGFGGFFFFFE=EA5=@=>AFFFFGAGG4BFF@:FB>>?0A2421,(,4>AB?B66>FF?3,(33(-46032(((.1)0((->(((.(28((4(,43((61:>9(:?0(-.4?)3:3((.5)-))--)).,,,(-((-(((()
@M00689:251:000000000-CJTJ5:1:1101:10035:15126 2:N:0:5
CGACGGCCATGCAACACCTGTACACCAACCACAAGGGAAACTACATCTCTGCAGCGATCTGGTGTATGTCAAGCCCAGGTAAGGTTCTTCGCGTTGCATCGAATTAATCCACATGCTCCGCCGCTTGTGCGGGCCCCCGTCAATTCCTTTGAGTTTTAGCCTTGCGGCCGTACTCCCCAGGCGGGGCGCTTAATGCGTTGGCTACGACACAGAGGCCGTGGAAGACCCCTAAACCTCGCGCCCACCGTTTACGGCATGGCATACAAGGGTATCTCATCTTGGCTGCACTGTATC
+
GGFEGGGGGGGGFGEFGGGGGGGFGFGGGGGGGGGGGGGGGGGGGGGFGFGGGGGGGCGGGGGGGGFGFDGGFGFGGGFGGGGDFGGG9A@EEGEDEGAFGGF8DFGECGGGGFGG,;8EGGGGCCGGFGGCGDEGGG>EGG+?DFF?F7CFD;,@CFDFFFFB@AF2-::@ADF2F@;DA=B92>9962<:6):<;(4(.((..(42478(((((31((4:2.(.,.7*),849((,7((.3,4(-.43()1(41(((.,4)8),)(((())-)))-)))).4-(32.())).
@M00689:251:000000000-CJTJ5:1:1101:22917:15126 2:N:0:5
CGACGACCATGCAACACCTGTTTTTGTGTCCCCGAAGGGAGGGATTCATCTCTGAACCTTTCACTCAATGTCAAGCCCTGGTAAGGTTCTTCGCGTTGCGTCGAATTAAACCACATACTCCACCGCTTGTGCGGGCCCCCGTCAATTCCTTTGAGTTTCAACCTTGCGGCCGTACTCCCCCGGCGGGGTACTTATTGCGTTAACTCCGGCCCAGAACGGTTCGATACCCCCCTCCACTTGTACCCACCGTTTACGGCCAGGCATACCCGGGTATCTTATCCTGGCCGCCCTTG
+
GGGGGGGGGGGGGFE<FFGGGGFGGGGGGGGGGCGEGDDEGG:CFFEEFGDGFFGFGGG,EFEGFGGCGFFGGGFFGGGGGGGGGFGGFFEF@ECGE=EG=C@E7FFFG,AF@E88,E=DF8ED++@>FG8DEEEGGGGGC>C++?@FFGGGFF5FGGGF6BC).17@ABB=@2@=GBF?)3(((.(3-(4>4:><)6((44(-668:(-,-(((.(-1,304(.39:*/5((-128)--.*.62,(,7(4:(4(-7>33((())).3(116()).).)-66)((.(-(((((
@M00689:251:000000000-CJTJ5:1:1101:10048:15139 2:N:0:5
CGACGGCCATGCAACACCTGTACACCAACCACAAGGGAAACTACATCTCTGCAGCGATCTGGTGTATGTCAAGCCCAGGTAAGGTTCTTCGCGTTGCATCGAATTAATCCACATGCTCCGCCGCTTGTGCGGGCCCCCGTCAATTCCTTTGAGTTTTAGCCTTGCGGCCGTACTCCCCAGGCGGGGCGCTTAATGCGTTAGCTACGACACAGAGGCCGAGGAAGACCCCTACACCTGGCGCCCCCCGTTTACGGCATGGACACCCAGGGGTATTAATCACTGCTCCT
+
GGGGG7FGGGGGGGGGGGGGGGGGGGGGGGGGGGGGGGGGGGGGGFGFGGGGGGGGGGGGGGGGGGGGGGGGCFGGGGGGGGGGGFGGGGGGGGGGGGGGDGGGGGGFGGGGGGGGGGGGGGGGGGGGGGGGGEGGGGGGGGGGGFGGFGGFFGGGGGGFFFEF@B>=AFFFA=;@GF<D;BF>>;BB>FFFBF<ABBFF1<9ADF:696<1(3:<F0((-7:81,21DC7122<:((4015;(4((3,8243:FBB?:)))((.(.(,(,-))...6)().5)))(
@M00689:251:000000000-CJTJ5:1:1101:8969:15436 2:N:0:5
CGACGACCATGCATCACCTGTGCAGGACCCTTGCGGACCCCCCATCTCTGGAGGATTTCCCTGCATGTCAAGCCTTGGTAAGGTTCTTCGCGTTGCGTCGAATTAAGCCACATGCCCCGCTGCTTGTGCGGGCCCCCGTCAATTCCTTTGAGTTTTAGCCTTTCGGCCGTACCCCCCAGGCGGGGTGCTTAATGCGTTAGCTTCGGCACAGTAGGCCTGGACTCACGCCTACACCTGTACCCCACCGTTTACGGCTGGGACTCCTAGGTTGTCAAAGCCTGGCATCAGCGTTA
+
GC:FBCEC@8C<@FGFFGGDEE9DFGGFF:F8,CFBFGE7@EGDFEAFFG?FEEGGCFGFFGG88FDAFGD9FFF95,:EECEFEGFGCF:CE++@C=C>@DGF9BEGFG8FFGE,=DDD>>6DFEF=9?=C>EE8EG<7D9;9@8E;BDEDDEDC>,BFFF=;>A@D(--5(0(./3<D31092720<42<).:4:?1()-).1237(((-)-))(.-(4(),).4159)(,474())).9-(-((.((-.,4,,(4(:0,(,)).().(()..))(44(31().),)(,(-
@M00689:251:000000000-CJTJ5:1:1101:8953:15443 2:N:0:5
CGACGACCATGCATCACCTGTGCAGGACCCTTGCGGACCCCCCATCTCTGGAGGATTTCCCTGCATGTCAAGCCTTGGTAAGGTTCTTCGCGTTGCGTCGAATTAAGCCACATGCTCCGCTGCTTGTGCGGGCCCCCGTCAATTCCTTTGAGTTTTAGCCTTGCGGCCGTACTCCCCAGGCGGGGTGCTTAATGCGTTAGCTGCGGCACAGACGGCGGGGAATACCGCCTTCCCCTAGCAACACCCGTTTCCGGCGTGGACTAGCCGGGAAGCTAACCCTGGCCGCTCTTTCC
+
GGCFGGGGGGGGGGGFGGGGGGGGGGGGGGGG?FGGGGGGFGGGGGGGGGGGGGDGGGGGGGGGGGGGGGGGGGGGGGGGGGGGFGGGGGGGEGFGGGGGEFGFFGGGGFFFGCGFFGGEGGGGGGG?86EGGGDGED6CDCFGGCGDFGGFFCECF?864>:BBAA>@2(69:EDC;DG39>>>9(8BB2AD9<0(8?BADF?(-2(,4:(49((((-1(4,.62((91))(4C4(,,.45.3019?:())-41((((((,((.321((,(()6.((3,(((((((-()--)
@M00689:251:000000000-CJTJ5:1:1101:7514:15495 2:N:0:5
CGACAGCCATGCATCACCTGTACACCAACCACAAGGGAAACTACATCTCTGCAGCGATCTGGTGTATGTCAAGCCCAGGTACGGTTCTTCGCGTTGCATCGAATTAATCCACATGCTCCGCCGCTTGTGCGGGCCCCCGTCAGTTCCTTTGAGCTTTAGCCTTGCTGCCGTACTCCCCAGGCGGGGCGCTTAATGCGTTATCTAACTCACAGTCACTCTGGACGTCCCCCACACCTCACCCCCCACCTTTCCCTCATGTCCTACACTAGTCACTACTCCTCTTCTCTCTTTCT
+
@=+@:CCC8FDFG,C,CEF<FGFGFGGG;,BDF@<C6,CFEF9FF<FFGF,B<,@F+CFC<A@BFDFFE,,:EFDGGGFFC,6:A@CFGF,F7@+4=F,=4,@EFGAA,4=>FF9=AA?E=+=>B=+@8=64++@=6=8CD8+?7+2?;+5,3,74+5<+0@@))*3*11:)1)*:@40**:2(-(6(,(,(6-)69444())))))-).5)).).))).))((-4367)04(,<(,(((()-((-((46)-)).(6).)))-,(()()))).5)(.)8).-))-.-)))-6)
@M00689:251:000000000-CJTJ5:1:1101:17444:15531 2:N:0:5
CGACGGCCATGCAACACCTAGTTCCTCCTCCTGTCATTTGCAGACACGCGGGAGCTGCAGCTCTTGCACTTCTGGCTCTCCCTGGGTATCTAATCCTGGCTGCTCTGTCTCTTATACAACATCTGACGCTGCCGACGATACTCCTTGTGTAGATCTCGGTGGTCGCCGTATCCTTCAAAAAAAAAACGTACTGTAAAATCATGATGCACACATCACATAAATCTAAGTAGTGTGTAATAGGTTGGGACCAATCCATCTGAGAAACAACTACATTACACACGTATGGCATACAAT
+
GGFGGGGGGGGGGGGGGGGGGGGGGGGGGGGGGGGGGGGGGGGGGGGGGGGGGGGGGGGGGGGGGGGGGGGGGGGGGGGGGG@FGGGGGGGGGGGGGGGGGGGCFGGGGFGGGGGGGGGGGGGGGGGGGGGGGGEGGEGGG2AFDFFGBGFAEDA8CGF>*9A5>AFA@9):*2>*C6EG4:(692(((((())).))153).75)).))/())))/))).)).)))-**/()-*.))-))1)(((((((..3()).).)).),((.()())))))).)((.(.(((,).,)))
@M00689:251:000000000-CJTJ5:1:1101:14969:15556 2:N:0:5
CGACGGCCATGCAGCACCTGTCACCTTGTCATATTGCTATGAGGACCATATTTCTATGGCTTACAAGGGATGTCAAGCCTGGGTAAGGTTCTTCGCGTTGCGTCGAATTGAACCACATGCTCCACCGCTTGTGCGGGCCCCCGTCAATTCCTTTGAGTTTCAGCCTTGCGACCGTACTCCCCAGGCGGATTGCTTATCGCGTTAGCTGCGGCACAGCAGGATTTGGTACCTGCTACACCACGCCATCATCGTTTAGGGCTAGGACTCCCAGGGTATCCAATCCTGTCTGTCCTTT
+
GGGGGGGGGGGGGGGGGGGGGGGGGCFDGGGGGGGGGGGGGGGGGGGGGGGGGGGGGGGGGGGGGGGGGGGGGGGGGGGGGGGGGGGGGGGGGGGGGGGGGGGGGGGGGGGGGGGGGGGGGFFGGGGGGEGG?EEGDGDEGGGGD5DGFGGGGGAFGCFFFCAC@D55=>=@BFFFGFGGFD=@228=9>?@<?EF9>0(113??FFEE>>>;>F:2(462?)).)46:>6414*67<01(0((41?B2A2,(4(),4:1201).5(5<7)324,)).))).2))-,-))-))))
@M00689:251:000000000-CJTJ5:1:1101:14700:15584 2:N:0:5
CGACAACCATGCAACACCTGTACACCAACCACAAGGGAAACTACATCTCTGCAGCGATCTGGTGTATGTCAAGCCCAGGTAAGGTTCTTCGCGTTGCATCGAATTAATCCACATGCTCCGCCGCTTGTGCGGGCCCCCGTCAATTTCTTTGAGTTTTAGCCTTGCGGCCGTACTCCCCAGGCGGGGCGCTTAATGCGTTAGCTACGACACAGAGGCCGTGGAAGACCCCTACACCTAGCTCCACCAGTTTACGGCAGGGAGTACACGGGTATATCATCCTGGCGACACTTTCT
+
GGGGGGGGEFGGGGGGGGGGGGGGGGGGGGGGGGGGGGGGGGGGGGGGGGFGGGGGGFGGGGFGGGGGGGFGCFGGGGGGGGGGG9FGGGGGGGGGGGGGGGGGGGGGFGFGGGGGGGCGGEGGDEEG8EGGGGEGGGGG>CEG7?GGFGGGGFAACEGFC+::<AFFFFFFFFFEFAFDFDFFFF21,3(364<DB?0:?AF<<1(2-3::2:?:19>1><>?:,80**.(,191424))92144:<AFAB(,-4(2(((-594A?62,())-)6):4)).(((-(()))))
@M00689:251:000000000-CJTJ5:1:1101:11828:15586 2:N:0:5
CGACGACCATGCAACACCTGTTTTCAAGGTCTAGTAAACTAGACACTCCGCTATCTCTAGCAGATTCTATCAATGTCAAGCCTAGGTAAGGTTCTTCGCGTATCTTCGAATTAAACCACATGCTCCACCGCTTGTGCGGGTCCCCGTCTATTCCTTTGAGTTTTAATCTTGCGACCGTACTCCCCAGGCGGAATGCTTAATGTGTTAACTGCATTAATGGAGTGACAAGCACCCCAACAACTAGCATCCATCGTTTAGGGTGTGGACGACCAGGGTATCTAATCCTGGAGGCT
+
GGGGGGGGGGGGGGGGGGGGGGGGGGGGGGGGGGGGGGGGGGGGGGGGGGGGGGGGGGGGGGGGGGGGGGGGGGGGGGGGGGGGGGGGFGGGGGGGGGGGGGGGGGGGFGGGGGGGGEFGGGGCFGGGGGGDGGFCFGGGGDGGF@CGFGGGGGGGGGGFFFFFBEFFFFFFFAFAC=FGAEFFDBFFBA9B@F=CFECC4CCFFDCE47*7@EEEFEF4@FF;4)96;CF;2?<2??F01)4)(36)().)4:?((:??,(,10)((((,,(-4:0544<:)-64)3((-((
@M00689:251:000000000-CJTJ5:1:1101:14705:15602 2:N:0:5
CGACAACCATGCAACACCTGTACACCAACCACAAGGGAAACTACATCTCTGCAGCGATCTGGTGTATGTCAAGCCCAGGTAAGGTTCTTCGCGTTGCATCGAATTAATCCACATGCTCCGCCGCTTGTGCGGGCCCCCGTCAATTTCTTTGAGTTTTAGCCTTGCGGCCGTACTCCCCAGGCGGGGCGCTTACTGCGTTAGCTACGACACAGAGGCGGTGGAAGACCCCTACACCTACCGCCCACCGTTTACGGCCTGGACTCCCAGGGGTTCTACTCCTAGCTGCCTTGTCCTT
+
GGGGGGGGGGGGGGGGGGGGGFGGGGGGGGGGGGGGGGGGGGGGGGGGGGGGGGGGGGGGGGFGGGGGGGGGGGGGGGGGGGGGGGGGGGGGGGGDFGGGDG=FFGGGGGGGGGGGGGGGGGCCEGDG2EC?EGEEEE+@DC+?D9FFFGFFGCEGGADFFFF@EB==@AB2ABCBGFGG>@BB901161:?8<2A??6(8ABA<?6;1>F070::((((-43<<?FFD/7:0<GB0(4(-8(,80(8?,,601630(4.(,3(((.((((-1294),3)).()),4).5)))))
@M00689:251:000000000-CJTJ5:1:1101:8716:15650 2:N:0:5
CGACAACCATGCACCACCTATACTCAAGTCCCTTGCGGGAAGTCAATGTTTCCAAAGATTATCTTAAGCATTTCGAGCCTAGGTAAGGTTCTTCGCGTTGCGTCGAATTGAACCACATGCTCCACCGCTTGTGCGGGCCCCCGTCAATTCCTTTGAGTTTTAATCTTGCGACCGTACTCCCCAGGCGGACCACTTACCGCGTTAGCTGCGGTACTGCGAAATCGCTTCCCCAGACCCGGGTTGACATCGTTTAGGGCGGGGACTACCAGGGTATCTAATCATGGCGGATGTGA
+
GGGGGGGGGGGGGGGGGGGGGGF<FGGGGFGGGGGGGGGGGGFCGGGGGGFGGGGGGGFFFFGFFGGFAFFFGGGGGGGGGGGGGGGGGGGGGGGGGGGGGGGGGDGGGGGGGGGGGGGG8DFFFDEEGGDG8ACEGGCECDEC60;<CDFGGCGDGE7BFFEE<AC56>15:@2=E=FGFFDDB2(0,3;;7EEEEFD0>;BDB))-4613(254)(,,-4),8:::FG>0((*,,((4;@9()).,1:14:A71<(((--71?BF:4<04::A<2>)4-).,,-((,(.))
@M00689:251:000000000-CJTJ5:1:1101:7143:15665 2:N:0:5
CGACAACCATGCAACACCTGTACACCAACCACAAGGGAAACTACATCTCTGCAGCGATCTGGTGTATGTCAAGCCCAGGTAAGGTTCTTCGCGTTGCATCGAATTAATCCACATGCTCCGCCGCTTGTGCGGGCCCCCGTCAATTCCTTTGAGTTTTAGCCTTGCGGCCGTACTCCCCAGGCGGGGCGCTTACTGCGTTAGCTACGCCCCAGAGGCCTTTGAAACCCCCTCCCCCTCGCGCCCCCCGTTTCCGGCCTGGCCTCCCGAGTTCTCTGACCCTGGCTTCTCTTTCT
+
GGDGEGGGDFGFFCEFEGGGGFGGGGGGGEGGGFGGE8FFGGFGGFGGGGGGD8FE7FGGGDGGGFGGGGG9@FGGGGGGFGE8FFFGGGFGCFGCGCFGCFFGGGGGGG?GFGCECGGCEGGGGGFG,@+8+@E+CEDEG+?@DFGGFG?F?FFGGD6BFFFC@8@A=AF==2C4CAFD>F>=06@>((41)--9(8?0(46).((-(-,(4(,3:24)-)))).417))-,3C>:(-((.2(11(-33)-((4(3(-2.).,4-(-(-)))).-),(((,(((()).))))
@M00689:251:000000000-CJTJ5:1:1101:28416:15674 2:N:0:5
CGACGGCCATGCAGCACCTGTGTACTGGTTCTCTTTCAAGCACTCCCTGATCTCTCAAGGATTCCAGCCATGTCAAGGGTAGGTAAGGTTTTTCGCGTTGCATCGAATTAATCCACATCATCCACCGCTTGTGCGGGTCCCCGTCAATTCCTTTGAGTTTTAATCTTGCGACCGTACTCCCCAGGCGGTCTACTTCACGCGTTAGCTGCGTTACCAAGTCAATTAAGACCCGACAACTAGTAGACCTCGTTTAGGGCGTGGACTACCAGGGTATCTAATCCTTGCTGCTCTGTAT
+
GGGGGGGGGGGGGGGFFGGGFGGGGGGGFFGGGGGGGGGGGGGGGGGGGGGGGGGGGGGGGGGGGGGGGGGGGGEGGGGGGGGGGGGGGGGGGGGGGFGGGGGG7FGGGGGGGGGGGCFGGGGGGFEGEGGGFGCGGGGGGGGGGFGGFGGGGGGGGFFFFBDCEFFFFFFFFFFFCC+?FD@=BDA=AFDCCFFF<==DB36??FF@E(6;1<AE@6A46?EF9?69FFF0;FG(2:08<6A<A))4(448<).::(39B(5),:?)86(.,4)<94.)64))(547)<9>B))
@M00689:251:000000000-CJTJ5:1:1101:9814:15739 2:N:0:5
CGACGGCCATGCAGCACCTGTGTTCCAGTCCCCGAAGGGAAGAGATCCATCTCTGGAAATCGTCCGGACATGTCAAACGCTGGTAAGGTTCTGCGCGTTGCTTCGAATTAAACCACATGCTCCACCGCTTGTGCAGGCCCCCGTCAATTCATTTGAGTTTTAACCTTGCGGCCGTACTCCCCAGGCGGATAACTTAATGCGTTAGCTGCGCCACCCAAAGACCAAGTCCCCGGACACATGGTTATCAACGTTTACGGCGTGGACTACCCGGTATTTAATCCCGGATCGCCCGTTT
+
GGGGGGGGGGGGGGGGGGGGGGGGGGGGGGGGGGGGGGGGGGGGGGGGFGGGGGGGGGGGGGGGGGGGGGGGGGGGGGGGGGGFGGGGGGGDDGGGGGGGGGGGGGGGGGGGGGGGGGGGGGGGGGGGGGGGGGGGGGGGGGGGGFGGFFFGGGFGGGGFFFFFFFEEFFFFF2@DC>GGFDFFFFF9;BDAEFFF3<<C>FFFDEFF=(3:,8?0(-83732080)67FFB>63((())(*)-.-6)(,2:?(611>F1(3,34(.4((4-,()).)))).-(--(-((((-32
@M00689:251:000000000-CJTJ5:1:1101:12568:15740 2:N:0:5
CGACGGCCATGCAACACCTGTACACCAACCACAAGGGAAACTACATCTCTGCAGCGATCTGGTGTATGTCAAGCCCAGGTAAGGTTCTTCGCGTTGCATCGAATTAATCAACATGCTCCGCCGCTTGTGCGGGCCCCCGTCAATTCCTTTGAGTTTTAGCCTTTCGGCCGTACCACCCAGGCGGGGCGCTTATATCGGTACGTACGACACAAGGGCGCGGGGAACACCCACAACCACACGCCACCGTGGTACGGATAGAACAACAGGGTGACCTAAACCGGGAGACACCGACTC
+
GFEGGGGDGGGGGGGGEG8FAAFGGGFG7@BCFFGGGGFF<FFGGE6@FDEGGFGGGFFGGFGFGGFGAFEFFGG,F=F@GGGGF:FEF9FCCBEGGGCGE=EE8FDAF,CFEEGFCDGGDCGDB+@@,,6@8>8CC68+=77++=C+=+5@DFDF+7*<99C**18)8)-54)*)4(*/)-(82310((-8)))-((-,,(,,(-(4>0,(,(-(((,(2(,((,,,/*0,3:<(((-(()(((,(((46),((((.)-)(,43(.4((())).,)((-(,,(,((.(-((((
@M00689:251:000000000-CJTJ5:1:1101:12551:15749 2:N:0:5
CGACGGCCATGCAACACCTGTACACCAACCACAAGGGAAACTACATCTCTGCAGCGATCTGGTGTATGTCAAGCCCAGGTAAGGTTCTTCGCGTTGCATCGAATTAATCCACATGCTCCGCCGCTTGTGCGGGCCCCCGTCAATTCCTTTGAGTTTTAGCCTTGCGGCCGTACTCCCCAGGCGGGGCGCTTAATGCGTTAGCTACGACACAGAGGCCGTGGCAGACCCCTACACCTAGCCCCCCCCGTTTACGGCATGGACTCCCAGGACCTCCTATCCTGGCCGCCTCGCTC
+
GGGGGGGGGGGGGGGGGGGGGGGGGGGGGGGGFGGGGFGGGGGGGDGGGGGGGGGGEGGGGGGGGGGGGGFFGGGGGGGGGFGGGGGGGGGGGGGGGGGGGFFGGGGGGGGGGGGGEGGGGGGGGGGGFGGGCEGGGGGGGGEGGFGGFGC:DFFGGFGFFFFEEFAAAFFADFEFGFFGF>>;FBF>>FF(6<<A>636())68:6>1>((.4(4?0(,-(.(4::2**)4:?C?(.,(471(49>FBB(-3:>>F(1)5)(5:7)((((,.(()-.5)),(.((((,((((
@M00689:251:000000000-CJTJ5:1:1101:14298:15819 2:N:0:5
CGACGGCCATGCACCACCTGTACACCAACCACAAGGGAAACTACATCTCTGCAGCGATCTGGTGTATGTCAAGCCCAGGTAAGGTTCTTCGCGTTGCATCGAATTAATCCACATGCTCCGCCGCTTGAGCGGGCCCCCGTCAATTCCTTTGAGTTTTAGCCTTGCGGCCGTACTCCCCAGGCGGGGCGCTTAATGCGTTAGCTACGACCCAGAGGCCGTGGACACCCCCTACCCCCAGCGCCAACCGTTTCCGGCCTGGACTACTCGGGCATCCAAACCTCGCGTCCTCTTTT
+
FGFGG@FGEFFGF9ECFGGGGGA<FFGGDCCG<@EEEFGCGGFFGCF9FFFFGGGGGCGF<<A9AFEE6<9E<DEFFFFGGGGC?,CEF,,,@=B=CFGGCDE8DFGG,@EF,=EF,=?ECGEC+4@?CC>EEGGEGG+1=+@C+85CFC7,:AE9@@*+*48)===@>A99>D6BG2*/):@F991991??>2)6>:0(4)6A>:69(-(((((,-,442:()((-2<))((,*(((,((.-(43(((().469(,(((,,3:)),4((((((.).,-,(((--(41)).))
@M00689:251:000000000-CJTJ5:1:1101:6962:15833 2:N:0:5
CGACAGCCATGCAACACCTGTACACCAACCACAAGGGAAACTACATCTCTGCAGCGATCTGGTGTATGTCAAGCCCAGGTAAGGTTCTTCGCGTTGCATCGAATTAATCCACATGCTCCGCCGCTTGTGCGGGCCCCCGTCAATTCCTTTGAGTTTTAGCCTTGCGGCCGTACTCCCCAGGCGGGGCGCTTAATGCGTTAGCTACGGCACAGAGGCCGTGGAAGACCCCGACACCTAGCGCCCACCGTTTACGGCCTGGACTCCCCGGTGTTCTACTCCTGGCGCCTCTTTTCAT
+
GGFE@FFGGGGGGCFFGGGGGGGGGGCEGGEGGGCFGFFGGGGGGFGGGGGGG8FE@FFG9FFGFGFGFGA9BFGGFCFGGDG8FFGGGGGEGGGEFCGGCDCFGGFD<F?F8D9EFF?+@CCGGGFGCDEDCCEEGGGGG+=DDFDGFF?:@DCGGACF?AE5:595>5>AFFFFGFCD422=B(((4;:1)6).(-4,,6)54((((3(4(.(((--((()(.4<:*))-,17<,,8(4)38<?0,:21<136(4(,(()((.((,((--6).)).(),((((-(-(..))))
@M00689:251:000000000-CJTJ5:1:1101:17885:15866 2:N:0:5
CGACGGCCATGCAGCACCTGTACACCAACCACAAGGGAAACTACATCTCTGCAGCGATCTGGTGTATGTCAAGCCCAGGTAAGGTTCTTCGCGTTGCATCGAATTAATCCACATGCTCCGCCGCTTGTGCGGGCCCCCGTCAATTCCTTTGAGTTTTAGCCTTGCGGCCGTACTCCCCAGGCGGGGCGCTTAATGCGTTAGCTACGACACAGAGGCCGTGGAAGGACCCTACCCCTAGCGCCCACCGTTTCAGGCATGGAACACCCGGGACTCAAAATCTGGTCGCACAGGTCGT
+
GGGGGGGGGGGGGGGGGGGGGGGGGGGGGGGGGGGGGGGGGGGGGFGGGGGGGGGGGFGGGGGGGGGGFGGGGGGGGGGGGGGGGGGGGGGGGGGGGGFGGGGFFGGCFFGGGGGGFGFEGGGGCEFGGGGGGGCEGEGGGGGD7FGGFGGGGFGFCFFFFFFEBA>2AFFFD=;EGFGGF==>>FFFF;60<AD<;:???>)-<?<00>B?BF0(((((,(.,((.8DC5,,(>::040()483161,(4))<22)(4))(,(-2(,2((,3)(-))()-)-)((,((.(-,((
@M00689:251:000000000-CJTJ5:1:1101:15564:15908 2:N:0:5
CGACAACCATGCAACACCTGTACACCAACCACAAGGGAAACTACATCTCTGCAGCGATCTGGTGTATGTCAAGCCCAGGTAAGGTTCTTCGCGTTGCATCGAATTAATCCACATGCTCCGCCGCTTGTGCGGGCCCCCGTCAATTCCTTTGAGTTTTAGCCTTGCGGCCGTACTCCCCAGGCGGGGCGCTTAATGCGTTAGCTACGACACCGAGGCCGTGGAAGACCCCTCAACCTGGCGCCCCCCGTTTACGGCCTGGGCTACCCGGGTTATCAAACCTGGCCCCCCAGTCT
+
GGGGGGGGGGGGGGGGGGGGGGGGGGGGGGGGGGGGGGGGGGGGGGGGGGGGGGGGGGGGGGGGGGGGGGFGGGGGGGGGGGGGGGGGGGGGGGGGGGGGGGGGGGGGGGGGGGGGGGGGGGGGGGGG8FGGGGEEGGGGG6CFGFGGF?:DFGGGGGGFFFFFFFFABFB=DDCFGFGG5@@@FF6>B>?B)62:>34::>B><0:937(31,4(8;99>2<:(4<0D>>()4*(((.,:E93606:0:0)-(((-42(..(4:(-76((()).6)5,2(((((-((((.,)
@M00689:251:000000000-CJTJ5:1:1101:15578:15921 2:N:0:5
CGACAACCATGCAACACCTGTACACCAACCACAAGGGAAACTACATCTCTGCAGCGATCTGGTGTATGTCAAGCCCAGGTAAGGTTCTTCGCGTTGCATCGAATTAATCCACATGCTCCGCCGCTTGTGCGGGCCCCCGTCAATTCCTTTGAGTTTTAGCCTTGCGGCCGTACTCCCCAGGCGGGGCGCTTAATGCGTTAGCTACGACCCAGAGGCCGTGGAAGACCCCTACACCTAGCGCCCCCCGTTTACTGCATGGCACACCCGGGTCTCCACACCTGGCCGCTCTTGCC
+
GGGGGGGGGGGGGGGGGGGGGGGGGGGGGGGGGGGGGGGGGGGGGGFFGGGGGGGGGFGGGGGGGGGGFGGGGGGGGGGGGGGGGGGGGGGGGGGGFFGGGGFGGGGGGGGGGGGGGGGGGCGEGGGGGGGGGGGGGGGGGGGFGFGGFG?=FEFFGGGFFFF<@8AA9A2>A@CEFFGG4>2>9@@>B08(6<AA9:?B<AAB?B016((1336?F>9160??FF:<<*)((,9<()((371(4;9(.3()))--)6:(()3:0(390((()).((,40:((((((-()-)(
@M00689:251:000000000-CJTJ5:1:1101:22095:15925 2:N:0:5
CGACAGCTATGCAACACCTGTTTTCAAGGTCTAGTAAACTAGACACTCCGCTATCTCTAGCAGATTCTATCAATGTCAAGCCTAGGCAAGGTTCTTCGCGTATCTTCGAATTAAACCACATGCTCCACCGCTTGCGCGGGTCCCCGTCTATTCCTTTGAGTTTTAATCTTGCGACCGTACTCCCCAGGCGGAATGCTTAATGTGTTAACTGCATTACTGGAGTGACAAGCACCCCAACAACTAGCATTCATCGTTTAGGGCGTGGACTAACAGGGTCTCTAATCATGGCCGCA
+
GGEEEFGGGGGGGGGGGGGGGFFGGGGGGGGGGFGGGGGGGGGGGGGGGGGGGGGGGGGGGGGFGGGGGGGGGGGGGGGGGGGGGG,CAFGGGGGGGGGGGGGGGCFG@FGDGGGGGGGGFGGGGGGGGGGGGGGEEGGG>DFGGBDDFGFFGGGGGFDDD7D>DCEE<CEC5):AGFFGFF58=BDBBB2@BFFFFFF=CCF?EFF))9>@<EFEFFFFFFF1>E?EGGFFFFGFFFFF?:?AFAB>).)),,4:0<>0:91(4044()45<08,(44))6)4)).4(((-(
@M00689:251:000000000-CJTJ5:1:1101:19220:15949 2:N:0:5
CGACGGCCATGCATCACCTGTACACCAACCACAAGGGAAACTACATCTCTGCAGCGATCTGGTGTATGTCAAGCCCAGGTAAGGTTCTTCGCGTTGCATCGAATTAATCCACATGCTCCGCCGCTTGTGCGGGCCCCCGTCAATTCCTTTGAGTTTTAGCCTTGCGGCCGTACTCCCCAGGCGGGGCGCTTAATGCGTTAGCTACGCCCCAGAGGCCGTGGAAGGCCCCTCCACCTAGCCCCCACCGTTTACGGCCTGGCGCCCACGGGTTTCACATACCGGCTGCC
+
GGGGGEGGGGGGGGGGFGGGGGGGGGGFGGGGGGGGGGGGGGGGGCFGGGGGGGGGGGGGGGGGGFGGGGGGGGGGGGGGGGGGGGGGGGGGGGEGGGCGEFG8FGGFCGGGGGGGCG6?EGGGGGGGGGGEGECGGGGGGC>F@BDGFG7EGFGGGGGCFFE5@9=B=AF==>C2C@GDFBBF9>F>F6<?4>4:914(4:A2<6(3(4?1?<:?((4(3-4(((.67*540:F((.(,3>>161((-52>,3(((-2((((4236(-(((-))).-4((4((,(,
@M00689:251:000000000-CJTJ5:1:1101:11136:16141 2:N:0:5
CGACGACCATGCAGCACCTTGCCTTCTGTCCCGAAGGAAAGTACCATCCTTGGACAGTCCACGCGCAGTCTAGCCTAGGTAAGGTTCTTCGCGTATCATCGAATTAATCCACATGCTCCACCGCTTGTGCGGGCCCCCGTCAACTCCTTTGAGTTTTAGCCTTGCGAGCGTACTCCCCAGGTGGGATAATTAATGCTTTAGCTAAGCCACGGACAGCCATCCCCTCCCCCCAACCTCACCACGTTTCATGTACGCACTGCCCGGTCATGGAATCTCGGCCTCG
+
CFCF++@FGGGGGGGGGGG<-,,66,66;E,C+@+@@F<F8,,C,C@,6,<,,,B,,,,,6,B++++8BF,BFGG,EFGGGGGGFFG,EFGGGGD@FGGGFGGFGGG,5EFGGDGGGGG8DG+@EGFGGGGGGGDGEGDGGGG+CF6CAF8EFCFF+@*+3A:5:8)0:45ABDE>,>FGF)(6>(((*19CC7?C))9)/).6.35@;D>F1((((/(-((,-(((47)),(1*((.(8)8((.(5)))--),(((,(.4(((-((.))))-,66(((-(((
@M00689:251:000000000-CJTJ5:1:1101:11142:16158 2:N:0:5
CGACGACCATGCAGCACCTTGCTTTGTGTCCCGAAGGAAAGGTCCATCTCTGGACCGGTCACGCGCATTCTAGCCTAGGTAAGGTTCCTCGCGTATCATCGAATTAAACCACATGCTCCACCACTTGTGCGGGCCCCCGTCAATTCTTTTGAGTTTCCCTCTTGCGAGCGTACTCCCCAGGTGGGATACTTAACGCTTTCGCTAAGCCACGGACCGTCTATCGCCCGCAGCGAGTAGCCATCGTTTACGGCGTGGACTACCAGGGTACCTAACCCTGGCTGCTCTTTCTCTTATT
+
GGGGGGGGGGGGGGGGGGGGGGGGGGGGGGGGGGGGGGGGGGGFGGGGGGGGGGGGGGGGGGGGGGGGCFGDFGGGGGGGGGGFGGGGGGGGGGG7FGGGGGGGGGDFGGGGGGGGEFGGF8DFGGGGFGGEEEGGGGGGGGGGGFGGFGFCGGGGG,;FFF658=ABFAA>@DFFGFGGFE2=@(3=FFFF3AFBDFFF;??D6;DE=@;>0;>>:BF:)<??FFB0)7@B49D().)).96?B66>6060470(52278)8-,.()).50(.((38??F:))))-))--.642
@M00689:251:000000000-CJTJ5:1:1101:14218:16170 2:N:0:5
CGACAACCATGCAGCACCTGTTTTCAAGGTCTAGTAAACTAGACACTCCGCTATCTCTAGCAGATTCTATCAATGTCAAGCCTAGGTAAGGTTCTTCGCGTATCTTCGAATTAAACCACATGCTCCACCGCTTGTGCGGGTCCCCGTCTATTCCTTTGAGTTTTAATCTTTCGACCGTACTCCCCAGGCGGAATGCTTAATGTGTTAACTGCATTACTGGAGTGACAAGCACCCCAACAACTAGCATTCATCGTTTAGGGCGTGGACTCACCGGGTATCTACACCTGTCTGCT
+
GGGG@FGGGGGGGGGFGGGGGGGGGGGGGGGGGGGFGGGGGGGGGGGGGGGGGGFFFGGGGGGFGGGGGGGGFGFGGGFGFGGDFGGGCFFEFGGGGGGGCGCFFFGGGDGGGGGGGGGGGGG;EEFFGGGCE6DDDEDGGCGG?A>DFCFGGGGGFFDD9FEE75;CEE*DA58>6:+=9CEBFFFBFA==B24=AEFECEFEFFCE49435CC4><*37(50);C)*1;8??)4(((//;3=D397??CE@224:A?00(,39(53(),(((,-,)))6).(((4).))).
@M00689:251:000000000-CJTJ5:1:1101:23859:16188 2:N:0:5
CGACGACCATGCAACACCTGTGTTCGCGCTCCCGAAGGCACTTCCCCCTTTCAAGGGAATTCGCGACATGTCAAGCCTTGGTAAGGTTCTTCGCGTTGCATCGAATTAAACCACATACTCCACCGCTTGTGCGGGCCCCCGTCAATTCCTTTGAGTTTCACACTTGCGTGCGTACTCCCCAGGCGGATAACTTAACGCGTTGGCTACGGCACTGGGAGGCTTACCCTCCCAACGCCTAGTTCTCATCGTTTATGGCGTGGACTCCCTCGGTCTACATCCTTGCTTCTCTTTCT
+
GFCEGEGGGGGGGGGGEGGGGGGGGGGGGGGGGGGGGGGGGGGGGGGGGGGGGGGGGGGGGGGGGGGGGGGGGGGGGGGGGGGGGGGGGGGGGGGGGGGGDEGGFGGGGGGGGGGGGGGGGGGGGGGEGGCAEECGGG6@>DGDDFGGFGGFFGFGFGGFFFFDF;EBB29@FF>5E@FDF@1;@@>F?@E<9<3<DFBF>B6::3:?<0(,32(31:(:?B7:BB30*/)(-3)-(-(6)*.-)590-86()6:B660;6>>(.:((,(((4:2)).22)4())-).)).)-
@M00689:251:000000000-CJTJ5:1:1101:16611:16350 2:N:0:5
CGACGGCCATGCAGCACCTGTTTTCAAGGTCTAGTAAACTAGACACTCCGCTATCTCTAGCAGATTCTATCAATGTCAAGCCTAGGTAAGGTTCTTCGCGTATCTTCGAATTAAACCACATGCTCCACCGCTTGTGCGGGTCCCCGTCTATTCCTTTGAGTTTTAATCTTGCGACCGTACTCCCCAGGCGGAATGCTTAATGTGTTAACTGCATTACTGGATTGACAAGCACCCCAACAACTAGCATTCATCGTTTAGGGCGTGGACTACCTGGTTATCTAATCCTGAAGTCC
+
GGFGGGGGGGGGGGGFFGGGGGFGGGGGGGGGGGGGGGGGGGGGGGGGFGGGGGGFGGGGGGGGGGGGGAGGGGGGGFGGGGGGGGGGFGGGGGGDGFEGGGGGGGGGGGFGGGGGGGGGGGGFFGGGGGGGCCFFGGGGGGGFGEDGF+?=FGGGDC7DFFFFFEEFBE7CA5:5EA;@FE8@A@=9BA=@55@EFFFCF**9@BF*/79EA?E<C35@F4@@374)8F)/1;GF6712665A:)4))64)(40::6)8((29((42:?0))3.)--5)).)5.62-))).)
@M00689:251:000000000-CJTJ5:1:1101:6347:16358 2:N:0:5
CGACGACCATGCATCACCTGTCTCCGGTCCAGCCGAACTGAAGAGTTCCATCTCTGGTACTCGCGACCGGGATGTCAAGGGCTGGTAAGGTTCTGCGCGTTGCTTCGAATTGAACCACATGCTCCACCGCTTGTGCGGGCCCCCGTCAATTCCTTGGAGTTGTCATCTTGCGACCGTACTCCCCAGTCGGGCTGCTTAATGCGTTAGCTGCGCCAATGCCGAGTAAACCGGACACCGGCTAGCAGCAACCGTTTCCGCCTTTGAATACCATGGTTGCATATACTTGGTGCT
+
GCCEFFEGGGGGF<FEGGGGGGGGGGGGDGGGGGG:B:EFGGFGGFGGGGFCEEFGGFFFGGGGGGGEFGGG>F<EFGGGDFCFGGGGGGFFF9FFGDCEEGC9AF7D<EG97@D8EFGF889DCGGGGGGGGGFCGGC5CGGG73999:@?DEF,;D4)6+1*97*94?5(8(,7C7D3A@:(6;(.360(((42:A<2)624<06).4:2(:1((.(.3>(-,6))*)),(-*41996:422)((,,((((,))-(((()..))))5).-.-)(()).--)))6).())
@M00689:251:000000000-CJTJ5:1:1101:24016:16481 2:N:0:5
CGACGGCCATGCAACACCTTGTTTCAGGTCATTGCTGACTGCACCATTTCTGATACATTCCTTCACATTCTAGCCTAGGTAAGGTTCCTCGCGTATCATCGAATTAAACCACATCCTCCACCGCTTGTGTGAGCCCCCGTCAATTCCTTTGAGTTTCAGTCTTGCGACCGTACTCCCCAGGCGGCGAACTTAACGCGTTAGCTTCGACACTGAGTGCCAAGTTGCACCCAACGTCCAGTTTGCATCGTTTAGGGCGTGGACTACCAGGGTATCTAATCCTGGCTGCCCTATCT
+
GGGGGGGGGGGGGGGGGGGGFGGGGGGGEGGGGGGGGGGGGGGGGGGGGGFGGGGGGGGGGGGGGGGGGGGGGGGGGGGGGGGGFGGGFFGGGGGEGGGGGGEGDGFGCFGGGGGC,EFFGGGG7EFGGGGGGG?FGGGDD>CFFFGGFGGGGEGGGGGFFFFFFFABBFFFFDEFGFGGFDB>A=>B@=:38:=;>>6?;)4<A1(/464.33;).9),44-44))8DG54<BF:0>)<)1)6).8::6<F0::>60((4)(.1.:<04(.-.-)).54)31:0((,(()))
@M00689:251:000000000-CJTJ5:1:1101:9524:16486 2:N:0:5
CGACAACCATGCAACACCTGTACACCAACCACAAGGGAAACTACATCTCTGCAGCGATCTGGTGTATGTCAAGCCCAGGTAAGGTTCTTCGCGTTGCATCGAATTAATCCACATGCTCCGCCGCTTGTGCGGGCCCCCGTCAATTCCTTTGAGTTTTAGCCTTGCGGCCGTACTCCCCAGGCGGGCCGCTTAATGCGTTAGCTAAGACACAGAGGCCGTGGAAGCCCCCTACACCTAGCGCCCACCCTTTACGGCATGCCCTACCCGGGTTTCTAATCCCTGCTTCCCTGTTC
+
GGDGGGGGGGGCFDDFEFGGGGGGGGFGGGGGGGGGGGEGGGGGGGGGGGGDFGGEEFGGGGGGGGDFFFFGGGFGGGGGGGFGGGGGGGCGEGEFGFGG6EFF7?FGGGGGCGGFFGFCGEDGGGGG?CECEGDGGGGEGCEG7BF=F?+:DFGDFE7A6<C=BAB=A)7:<5=BG=93?2029(,390312:)6;B?::BA9)).8?:<4((4?86910:8((.4(95).(4C?024((),(-4(4:7A>036(4()).44?<.4(1((,6))648)))).5)4)..).))
@M00689:251:000000000-CJTJ5:1:1101:24004:16494 2:N:0:5
CGACGGCCATGCAACACCTTGTTTCAGGTCATTGCTGACTGCACCATTTCTGATACATTCCTTCACATTCTAGCCTAGGTAAGGTTCCTCGCGTATCATCAAATTAAACCACATCCTCCACCGCTTGTGTGAGCCCCCGTCAATTCCTTTGAGTTTCAGTCTTGCGACCGTACTCCCCAGGCGGCGAACTTAACGCGTTAGCTTCGACACTGAGTGCCAAGTTGCACCCAACGTCCAGTTCGCATCGTTTCGGGCTTGGACTACACGGGTATCTAATCCTGGCTACCATGTCT
+
GGDEFGGGGGGGGGGGGGGG@FFGGGGCGGGGGFGGGDGGFGGGGGGGGFFGEGGG9CFFGGFFGGFGGGGGEGGFDGGGGGGGGGGGFFC@+FFGDFGG,>,CC9EAGGGGFCFGGGGGGGGGGGGGGGGEGGFGGE6==D8CGF8FF@DA6EGGGEGFBFB5:A)==8AFFFF5@5:CC>8>A)-(8>EF482@0>>0/>E?9(,416E7;)9.9>)53<AF<FF?G5)4:?G?BFAA9)6:69:?F0)(((7(.1()5348)(4(-,70)6<2-4)))(.(),()-))))
@M00689:251:000000000-CJTJ5:1:1101:20043:16570 2:N:0:5
CGACGACCATGCAACACCTGTGCAGCAGGCCCCTTGCGGGGAAAGCACGTCTCCGTGCCGGTCCTGCCCATGTCAAGGGCTGGTAAGGTTCTGCGCGTTGCTTCGAATTAAACCACATGCTCCACCGCTTGTGCGGGCCCCCGTCAATTCCTTTGAGTTTCAACCTTGCGGCCGTACTCCCCAGGCGGTGCGCTTACCGCGTTAGCTACGACACTGAGTGGCTAGGCCACCCAACATCCAGCGCACATCGTTTACGGCCTGGACTCCCAGGGTACCTAATCCTGGCCGCCTTGTT
+
GGGGGGGGGGGGGGGGGGGGGGGGGGGGGGGGGGGGGGGGGGGGGGGGGGGGGGGGGGGGGGGGGGGGGGGGFGGGGGGGGGGGGGGGGGGGGGGGGGGGEGGGGGGGGGGGGGGGGGGGFGGGGGGGGDDECFGDEGGGGGGGGFGGFGGGGGGFGFFFFFFFFFF*;@@FFFFDGFGGFDDF??>>B09>BFFF72:>023??F4>B??6>>B)3:A>6<1280::*>FFFFG04:?><?2;042)53:::BF:0((-(4182:284)44122)4).)).)).(((,((().)
@M00689:251:000000000-CJTJ5:1:1101:12456:16622 2:N:0:5
CGACAACATGCACCACCTGTACACCAACCACAAGGGAAACTACATCTCTGCAGCGATCTGGTGTATGTCAAGCCCAGGTAAGGTTCTTCGCGTTGCATCGAATTAATCCACATGCTCCGCCGCTTGTGCGGGCCCCCGTCAATTCCTTTGAGTTTTAGCCTTGCGGCCGTACTCCCCAGGCGGGGCGCTTAATGCGTTAGCTACGACACAGAGGCCGGGGAAGACCCCTACCCCTAGCGCCCACCGTTTACGGCCTGGGCTACCAGGGTATCCAACCCTGGCTGCACTGTTGA
+
GEFGGEGGGGGGGGGGGGGGGGGGGGGGGEGGGGGGGGFGGGGGGGGGGGGGGFGCFGGGGGGGGGGGGGGGGGGGGGGGGGGGFCGGGFGGGGGGGGGGGGGGGGFGGCFGGGFEGGDGGGGGGFGEFGCGGGGGGGDG6CGGFFGGFF7:AAFGGGGFFF5CAB=5=94>DC<4CDDGF92(:>136?:AFF>>F<(4<4428669>?,,328(,(((,4:7?B:?3*4((-1-.3(4>F((4031036(40(-((((,.1244:0..)6)-)((-.(-4121((6(.)))
@M00689:251:000000000-CJTJ5:1:1101:12468:16635 2:N:0:5
CGACAACATGCACCACCTGTACACCAACCACAAGGGAAACTACATCTCTGCAGCGATCTGGTGTATGTCAAGCCCAGGTAAGGTTCTTCGCGTTGCATCGAATTAATCCACATGCTCCGCCGCTTGTGCGGGCCCCCGTCAATTCCTTTGAGTTTTAGCCTTGCGGCCGTACTCCCCAGGCGGGGCGCTTAATGCGTTAGCTACGACACAGAGGCCGTGGACGACCCCTACACCTAGCGCCCCCCCTCTACGGCCTGGACTACCAGGGTCTCTACTCCTGGCTGCCCTTTCCTTT
+
GGGGGGGGGGGGGGGGGGGGGGFGGGGGGGGGGGFGGGFGGEGGDGFGGGGGGGGGGGGGAFGGGGGGGAGGGGGGGGGGGGFFGGGGGGGGGEGGGGGGGGGGGGGGGGGGGGGGGGCEGGGGGGF@EE6=CGEGGEGGGGGGGFGGFGFCAEEGFGGFFF@@=AAF)::ADFEFGFDCFF=99B0>>?<BB<ABB?F04>))-496>B:(:(8369;>F0(-4131**.(::54)52>>>(,,(,(28>3(0(86?<2,.(4))-(.(.5)4)647))(,(-((.(1)))))-
@M00689:251:000000000-CJTJ5:1:1101:16357:16685 2:N:0:5
CGACAACCATGCACCACCTGTACACCAACCACAAGGGAAACTACATCTCTGCAGCGATCTGGTGTATGTCAAGCCCAGGTAAGGTTCTTCGCGTTGCATCGAATTAATCCACATGCTCCGCCGCTTGTGCGGGCCCCCGTCAATTCCTTTGAGTTTTAGCCTTGCGGCCGTACTCCCCAGGCGGGGCGCTTAATGCGTTAGCTACGACCCAGAGGCCGTGGAAGGCCCCTACACCTCACACCCACCGTTTCCGGCAGGGACTACCCGGGTATCCAACCCTGGCTGACTGTCCT
+
GGGGGGGGGGGGGGGGGGGGGGGGGGGGGGGGGGGGGGGGGGGGGFFGGGGGGGGGGGGGGGGGGGGGGGGGGGGGGGGGGGGGGGGGGGFGEGEGGGGGGGGGGGGGG@FGGGGGGGGGGGGGGEGGGGGGGGGGCCDGGGGG@FGFDFGCFGGGGGFFFFFEFFFFFFFFFFFFGFGGFDFFFFBF99<?:AB99:?21<AFF0:((-(461:?1(-20(.4(,24D*72:?D2(((),89::6;:2())(-90((((,(,5.((42434))-4((4?166(3(,))))))
@M00689:251:000000000-CJTJ5:1:1101:19999:16737 2:N:0:5
CGACGACCATGCAGCACCTGTGAACCGACCCCAAAAGAGGCACACCCATCTCTGAGCACTCCCGATCCATGTCAAACCCAGGTAAGGTTCTACGCGTTGCATCGAATTAATCCGCATGCTCCGCCGCTTGTGCGGGGCCCCGTCAATTCCTTTGAGTTTTAGCCTTGCGGCCGTACTCCCCAGGCGGGGTACTTAAAGCGTTAGCTACGGCCCGGAACCCGTGGAATGGACCCCCCCCCTCGTACCCCCCGGTTACAGCCTGGACTCACAGGGTAACCTAACCTCGCCGCCACTT
+
GGGECGGGGFGGGGGGGGGGGGGGGGGGGGGGGGGGGGGGGGGGGGGGGGGGGGGGGGGGGFFGGEGGGGGFGAFGGGGGGGGGGGGGGGGGGGGGGGGGGGGGGGGGGGFGGGGGGGFAEGGGGGGGG6DGCCCCCGGGGGGG>?DCFGDGG7DGGGGFFFC=BE=>5@2>3>;05);8A@D6616>B>B74)46<>A0:?BFF<27,:>(,3>(304:;((4(47?GC62?:)((,,9(7-((481(49037(.-),(,,(34)()..)(1,(())).,(,)(-(,(,(((,)
@M00689:251:000000000-CJTJ5:1:1101:26282:16833 2:N:0:5
CGACGGCCATGCATCACCTGTTTTCAAGGTCTAGTAAACTAGACACTCCGCTATCTCTAGCAGATTCTATCAATGTCAAGCCTAGGTAAGGTTCTTCGCGTATCTTCGAATTAAACCACATGCTCCACCGCTTGTGCGGGTCCCCGTCTATTCCTTTGAGTTTTAATCTTGCGACCGTACTCCCCAGGCGGAATGCTTAATGTTTTAACTGCATTACTGGAATTCACAGCCCCCCAACAACTAACCTTCATCGTTTAGGGCTTTGAATACCCGGGTTTCTAATCCCTGCTGAC
+
GGGGGGGGGGGGGGGGFFGGFGGGGGGGGGGGGGGGGGGGGGGGGGGGFGFGGGGFGGGGGGGGGGGGGGGGGGGGGGGCGGGGGGGGEGEFFFGGGCEGGD@FGGGGGCGGGGGGGGGGGFGGGGGGGGGGGGG8FGGGGDFGGBGGFGGGGCGGG9CFFBDEEEFEFF*:8>ABCACC>EFDDF==@4A=@9)8<CC4?48*85<==CC<;CE>C<<3=())/))1:<:;?FG91((8?62),()5:2)-.(.3:<>(((((.-).))5((4(((()).-)44)).((,.(
@M00689:251:000000000-CJTJ5:1:1101:21350:16944 2:N:0:5
CGACGGCCATGCAACACCTGTCTTACCGTCCCCGAAGGGAACGACGCTTTCACGCCGGTGCGATAGATGTCAAGCCTGGGTAAGGTTCTTCGGTTAGTGACGAATTAATCCACATGCTCCACCGCTTGTGCGGGCCCCCGTCAATTCCTTTGAGTTTCAACCTTGCGGCCGTACTCCCCAGGCGGAGTGCTTAATGCGTTAGCTACGACACAGAGGCCGTGGCAGACCCCTACACCTAGCGCCCACCGTTTCCGGCATGGCCTACCCGGGTATCCAATCCTGGCTGCCCTTTCT
+
GGGGGCFGGGGGGGGGGGGGGGGGGGGGGGGGGGGGGGGGGGGGGGGGGGGGGGG@EGGGGGGGGGGGGGGGGGGGGGGGGGGGGGGGFGGGDFFDGGDFGEGGGGGGGGGGGGFGGFCGGGGGGGGGFCFDD6EGCGGGGGGGGFGGFGGGGGGGGGDFFFFFFFFFFFFF<@=CFFGFB@@BF>9:()<2<)<AB9<?BBA9:<0:>(-(34:2??FFFB(344:?FD>6:>FF1:,51B>>(86(4:?29(79,4,8(3)424((((-()))))),44A((,(-(((()))
@M00689:251:000000000-CJTJ5:1:1101:3701:17015 2:N:0:5
CGACAGCCATGCAGCACCTGTGTGCACGTCCCGTGCGGGAAGAAATCCATCACTGGAGATCGCCGGGCCATGTCAAACGAGGGGAAGGTACTGCGGGGCGCGGCGAATGAAACCACATGATCAGCGGCTGGTGAGGGGCCACGGAAATTCATGTGAGTTGGAGCCGTGCGGCCGTACGCGCAAGGCGGGGAGAGGAAGGCGTGAGCGTCGGCACGGGGGGAGTGGAGACGGCGCAAGCCGAAGACCGAGGGGGTACGGGGGGGGGAGGCAGGGGGAGAGAAGGGGGGGGGGAGGG
+
F>:@@EF@<,CCAEC@@;@<-;<C,@CFC686+,8@7BCEFGFFG9C,C6C,:,<FCFF,:D:@@+>86?,B:,@BF,C+48@:CCFG,?49@,?+@++=+>+4@<F*,>DC@DC>4,;,,,,56*4*4/B,:4=8E*2***2))29+3:+++53>D+++)04(-(,1(-4((---*(1)0-443-49>F(,(((.4(4(4-(4:(((-44(-(-9>B9>44,(4<((/*0(((17(-((()(-.((3((4((,-)40((3;;(((((((44;(((((--.(.(4>02,-41212
@M00689:251:000000000-CJTJ5:1:1101:21137:17045 2:N:0:5
CGACGGCCATGCAACACCTGTACACCAACCACAAGGGAAACTACATCTCTGCAGCGATCTGGTGTATGTCAAGCCCAGGTAAGGTTCTTCGCGTTGCATCGAGTTAATCCACATGCTCCGCCGCTTGTGCGGGCCCCCGTCAATTCCTTTGAGTTTTAGCCTTGCGGCCGTACTCCCCAGGCGGGGCCCTTCATGCGTTAGCTACGACACAGAGGCCGTGGAAGCCCCCTACCCCTCGCCCCCCCCGTTTCCGGCCTGGCCCACCCGGGGCTTCACTCCTTGACTACGCTGAC
+
GGGGF@FGFEFGGFFGGGGGGFGGGGEGGGGGGFGGGGGGGGFGGFFFGGGGFGGD:AGFGGGGGGGGGGCGCGFFCFGGGGGGGGGGGGGEGEGDGGGGG8EGGAFGGG,EFGFFFGGEGGGGDG?F,6@C6@6>CEDAD+4CCFGGFFFFCFGFGEC@CFF@CF=>>)>45>EFGF4<4>59997(4:<()-)5(-3,4><B<?6;9B7(55((--326(.1(,-->)0,2,<<261(4B9B6>;:((5<(,390(((.(4(::(3((((((.).64)))-,))(((-(((
@M00689:251:000000000-CJTJ5:1:1101:18779:17053 2:N:0:5
CGACAGCCATGCAGCACCTGTACACCAACCACAAGGGAAACTACATCTCTGCAGCGATCTGGTGTATGTCAAGCCCAGGTAAGGTTCTTCGCGTTGAATCGACTTAAACCAAATGCTCCGCCGCTTGTGCAGGCCCCCGTCAATTCCTTTGCGTTTTAGCCTTGCGGCAGTACTCCCCAGGCGGGGCGCTTAAGGCGTTAGCTACGACACAGAGCCCGTTGACGACCCCCACACCTCGCGCCCACCTGTTCCGGAAGAGACTCCCAGGGTCTCCAGTCCTGAACAGTATGGTCTT
+
?FGGEGF6FGCEFF<,CFGGAFGGG,DFF,,CFF<D68<FEF<FF<EC,FFFGGF@:EF@EFFFFFFFF<AFCCBFGGG<FGCFEEGGGAEC=C7@,C==>E+=CE;,CA<+A9>=,;++@@CGGGG8,D,@8=@CCE+===8+?D9?9D+,++36=F?FAF@EEFFA)):AC58)4)*;*)--/6211,:,))).34>B:<A4)((4-9?(34((-4918?21(4-47))4(-9<((47933(-1(464))(4(-((,.4))42()-,.(..)6(.)..)))()())).().).
@M00689:251:000000000-CJTJ5:1:1101:24553:17074 2:N:0:5
CGACGGCCATGCAGCACCTGTACACCAACCACAAGGGAAACTACATCTCTGCAGCGATCTGGTGTATGTCAAGCCCAGGTAAGGTTCTTCGCGTTGCATCGAATTAATCCACATGCTCCGCCGCTTGTGCGGGCCCCCGTCAATTCCTTTGAGTTTTAGCCTTGCGGCCGTACTCCCCAGGCGGGGCGCTTAATGCGTTAGCTACGACACAGAGGCCGTTGAAGACCCCTACACCTAGGCCCCACCTTTTACGGCAGGGCCTCCCCGGGTATCTAATCCTGGCTCCCTACTCT
+
GGGGGGGGGGGGGGGFGGGGGGGGGGGGGGGGGGGGGGGGGGGGGGGGGGGGGGGGGGGGGGGGGGGGGGGGGGGGGGGGGGGFGFBFGGGEGGGDGGGGGGFGG;FGDGGGGGFFFGGGEGEEGGFFFFGGGGGGGG6@D>C+29CDFGC:DFGGGG5FFFE)=ABB>9=ADB9BFDCDF=>@BBF((33:)-<A;B0<126)222179?32:06604(30<)6:1:7*73(4902)((.072>B(.6-.--131((3((-((-(49(42465)6))))),.(),(()(,55
@M00689:251:000000000-CJTJ5:1:1101:24568:17086 2:N:0:5
CGACGGCCATGCAGCACCTGTACACCAACCACAAGGGAAACTACATCTCTGCAGCGATCTGGTGTATGTCAAGCCCAGGTAAGGTTCTTCGCGTTGCATCGAATTAATCCACATGCTCCGCCGCTTGTGCGGGCCCCCGTCAATTCCTTTGAGTTTTAGCCTTTCGGCCGTACTCCCCAGGCGGGGCGCTTAATGCGTTAGCTACGACCCAGAGGCCGTGGAAGACCCCTACACCTAGCGCCCCCCGTTTCCGGCCTGGACTACCAGGGGTTCGACACCCGGCTCCT
+
GG:BFFGGGGGGFGG8EGGGGGGGGGGGGGGGFGGGGGGGGGGGGFGGGGFGGGGGGGGGGGGGGEGGGGGGGGGGGGGGGCFFGGGGGGGGEGGGGFGGEFFGGGGGGA@FAF9FGGGEGGGDEGGG?GGGGGGGGGGGGGGGGFGGFGGDFGGGGGGFFFF*>>5=A=AFDDFFGFGGFB@B09@9>FFFF>)67183?<<948(32141(.3?419B00)48813C*<<::58(40((83((49?B::<:910,2(4<2((3::((--((((,((((-(((((,
@M00689:251:000000000-CJTJ5:1:1101:28500:17156 2:N:0:5
CGACGACCATGCAGCACCTGTACACCAACCACAAGGGAAACTACATCTCTGCAGCGATCTGGTGTATGTCAAGCCCAGGTAAGGTTCTTCGCGTTGCATCGAATTAATCCACATGCTCCGCCGCTTGTGCGGGCCCCCGTCAATTCCTTTGAGTTTTAGCCCTGCGGCCGTACTCCCCAGGCGGGGCGCTTCTTGCGTTTGCTACGCTCCCGAGTACGTGGAAGCCCCCTTCACATAGCGCCCCCCGTTTACCGCATGGACTGCCCGGGTTCTCAACCCTGCCTCCCCTTTTT
+
GGEE@=CFFFGGGGFFFGGGGCCEFFFCF:CFECFFGG,EFGGGC,CCFF9FFEEGGGFGDE@FFFCDFFAE@EFGGACEAEBDCFFGGFCFGBFCEAD4C=E4DE9AAEAFGFDFGG?>EE@>E6+@DEEGGGG>EC>+6?+;<<8C?C@:@ACGFA+89*:)5>5@545545>3=>2*:>=;09B;>>?()-).7-4((64))(((((,-(,((.1.(3(.,((46/))().*))))--.4((474(5--.29(-2,..)(.(((493:1)))6((-(,((,)((-.(.).
@M00689:251:000000000-CJTJ5:1:1101:11627:17262 2:N:0:5
CGACAGCCATGCAGCACCTGTGTACTGGTTCTCTTTCAAGCACTCCCTGATCTCTCAAGGATTCCAGCAATGTCAAGGGTAGGTAAGGTTTTTCGCGTTGCATCGAATTAATCCACATCATCCACCGCTTGTGCGGGTCCCCGTCAATTCCTTTGAGTTTTAATCTTGCGACCGTACTCCCCAGGCGGTGTGCTTAATGGGTGAGCATCGGCACGGAGGGAGCCGACACCCCCAACCCCTAGCAACCATCGTTTCAGGAGGGGACGCACGGGGTAGCTAACACTGGCGCGTACGT
+
GDGGGGGGGGGGGGGGGGDGGFGGGGGG9FDF<FFGDGFGGGG8FFGGGGGGGGCFFGGFE,E9<FGG@FFGFGGGGGEEFEG9FDFFCFGGGGGGGG=>,>9E@FF8<EAFAFEF8@?A=E,8E@>=+@EFF9EGGEG8?DED+:=8DGGAF8FDFE8F7D=DD>FEDA>55))0@8==9=@A=C577@4<E?*2:*2*06-/82*7;>2((.66060,4((,((,-9*7(-391((4(,.4)<??(4(,4(-)))2(,(1((-(((((,461(()-).,8(),(,((-((((.
@M00689:251:000000000-CJTJ5:1:1101:11606:17269 2:N:0:5
CGACAGCCATGCAGCACCTGTGTACTGGTTCTCTTTCAAGCACTCCCTGATCTCTCAAGGATTCCAGCCATGTCAAGGGTAGGTAAGGTTTTTCGCGTTGCATCGAATTAATCCACATCATCCACCGCTTGTGCGGGTCCCCGTCAATTCCTTTGAGTTTTAATATTGCGACCGTACTCCCCAGGCGGTGTGCTTTATGCGTTAGCTTCGGTACGGGAGGAGTCAACCCCCATCAAAGCACGCACTCACAGTTTTGCGCCTGGCCTACCGTGGGATCGAATCGTGGATGGATTTG
+
GG@CEGGFFGGGGGGGFG?F-FFFGGGGFGFGEGGGGGGGGGGFF,CEGGGGGGGGGGGGEFGGGGGGFGGGFGGFF@FFFGG,FF@FAE,AF,CEFCEE>EF9>EFFGGDFGE@EFG8EGFG,98?6@ADDFCECEE6?8?ECG5CFD?D8EFF8=@+B=DD**5*;9@=5)8=C7>FF5))):=))))/7*8**/2*852(-5*/**--(((/40((((,/3))),:*8((,*-)),((0199(,8())))))(),(((--((,.440(.(-:2((4(2<1:((4))(()).)
@M00689:251:000000000-CJTJ5:1:1101:11620:17280 2:N:0:5
CGACAGCCATGCAGCACCTGTGTACTGGTTCTCTTTCAAGCACTCCCTGATCTCTCAAGGATTCCAGCCATGTCAAGGGTAGGTAAGGTTTTTCGCGTTGCATCGAATTAATCCACATCATCCACCGCTTGTGCGGGTCCCCGTCAATTCCTTTGAGTTTTAATCTTGCGACCGTACTCCCCAGGCGGTGTGCTTAATGCGTTAGCTTCGGCACGGAGGGAGTCGACACCCCCCACACCTACCCCCCATCGTTTACGGCGTGTACTACCTGGGTATATACTCCTGGCGTCCTTGT
+
GGGGGGGGGGDEGGGGGGGGFGGGGGGGFGFGGGGGGGEFGGGGGGGGGGGGGGGGGGGGEFGGGGGGGGGFGGGGGGDGGGGGGGGGGGGGGGGGCEEGGEFFGGGGGGFGGGGGGGGGGGGGGGGGGGGGGFGGGCGCDDECDBC9;F=DFGGGC;FFDFBDEFFFFF=A5>D99=FGAAB)8=A2A2=27EC?EE<CBF9(8;=EF9@>67(16909,343,36:DGFF69)43:1:?)3(343(((28::0<:(2(-9,(4<4<:)2:02)3))6)4308)3((,-(())-
@M00689:251:000000000-CJTJ5:1:1101:9270:17338 2:N:0:5
CGACGGCCCTGCAGCACCTGTACACCAACCACAAGGGACACTACATCTCTGCAGCGATCTGGTGTATGTCAAGCCCAGGTAAGGTTCTTCGCGTTGCATCGAATTAATCCACATGCTCCGCCGCTTGTGCGGGCCCCCGTCAATTCCTTTGAGATTTAGCCTTGCGGCCGTACTCCCCAGGCGGGGCGCTTAATGGGTTAGCTACGACACGTGGGCCGTTGCAGACCCCTAACCCTAGCGCTCCCCGTTTACGCCACGGAACTCCCGGGTCTCTAATCCTGGGCGCCCTAGTT
+
FB:@:FDF+CFFG<FEGAFFGGFGGG@DFCGFFC<CC8,CEF8FGADGGGGFF@FE7CDD9EGGECEAEEEE@FFGGGGF9?<,CFFGF,AF+>CE>EGGG8,@9,,@FF9E=DFGFCFEGGGGCEFF,94@68B>CEDC?G++<@CGFGD;:,5D>32999==CA9:24>(55@(C98*)/((.(123;:<2):),(-(.694<::013((((-329,(-,43)((3C*)((497((5(-)(-4?(4(.-6(((4,((((()..((,,-(())))))6))(((((,,,,(-)
@M00689:251:000000000-CJTJ5:1:1101:21612:17435 2:N:0:5
CGACGACCATGCAGCACCTGTGTGACGGCTCCCTTTCGGGCACCCCGGCCTCTCGGCCAGCTTCCGTCCATGTCAAGGGTAGGTAAGGTTTTTCGCGTTGCTTCGAATTAATCCACATCATCCACCGCTTGTGCGGGTCCCCGTCAATTCCTTTGAGTTTTAATCTTGCGACCGTACTCACCAGGCGGTCAACGTCAAGCGTTAGCTACGTTACCAAGCCAATGAAGGCCCGACAACCAGCTGCCCTCGTTGAGGGCGTGGACTCCCAGGGCACCTAATCTTTGCTGCTCTTA
+
E4+86866@FFGG@F@FAFEEEG<FGCCEGGGCFC@C@:F+6@DGGD@:BF@CFGG7=FFFC9<,=FGGGDGFGGFGGE8=BF<F,ABF:FFDGGDGEEG6,CC>+AFD95,4@CC888@==3@E@=EGGFFFE6=8CD@F+:9@*9FF7FGFC97C>2BC>)/:6<4;5A99@=25>D+)(7>=;;99B?EF,66(/7)34660<<),48:?:BF28(33::7:4)37/7,-2C9<:0(().(((((,(,((((((-3((,.,(((,)(((4((.54))))..)))))))))
@M00689:251:000000000-CJTJ5:1:1101:12315:17462 2:N:0:5
CGACAACCATGCAGCACCTGTACACCAACCACAAGGGAAACTACATCTCTGCAGCGATCTGGTGTATGTCAAGCCCAGGTAAGGTTCTTCGCGTTGCATCGAATTAATCCACATGCTCCGCCGCTTGTTCGGGCCCCCGTCAATTCCTTTGACTTTTAGCCTTGCGGCTGTACTCCCCAGGCCGGGCGCTTAATTCTTTACCTACGACACAGAGGCCGTTGCAGACCCCTCCCCCTTGCGACCCCCGTTTCAGGGCTGGACCACCTGGGTATCGAACCCTGTCTCTTCTGTTCAT
+
GG@FDEGGGGGG9@FFEGGGGGGGGGGGGGGGGGGDF@CFGGGFCCFAFGFGGFFE:FFGGGFGFFGGEGF9CFEFC@FFC,6@FFGGGFFG7@CFGEGG6=FFGFGFFC,8?@E,@DF6886C4ADF9D=6EEECCEGGC?8DD@76<D2,,,77C,++3@*))1:8)035A**)4:9**:)->9@=>22/*9)))119))//(((6,63((/(21(((-(52)4(41*03(47(((33(04((-(-372<))((.2(,((--:(,4?7)))((.,4:1(,)).))))-.).))
@M00689:251:000000000-CJTJ5:1:1101:16232:17465 2:N:0:5
CGACGGCCATGCAGCACCTGTACACCAACCACAAGGGAAACTACATCTCTGCAGCGATCTGGTGTATGTCACGCCCAGGTAAGGTTCTTCGCGTTGCATCGAATTAATCAACATGCACCGCCGCTCGTGCGGGTCCCCGCCAATTCCTTTGCGTTTTAGCCTTTCGGCCGTACTCCCCCGGCGGGGCGCTTAATGCGTTGGCTCCGGCACAGCCGGATTGGGTACCTGCCACCCCAGCCAATCCACCTTTCAGGCCTGGCTCACCAGGGTACTTAACCCACTCCGCCTCTGACTT
+
C>CFEFGGGGGGGGGGGGGGGCCEE,,@F,FFEFF,@,<CEFFFCFFGFDDGFFGGG?@GG95AA,<CC,C,,A,84CD<AEE,,4CEFF=CE4+@?AD8>,,@FGGAE,CEFF,>,9=6CG6E++1@=>E+@@+,@@9+3=++2+29B9C,@EDED3;C>8**1)544>((/(4;F()9)(619102(-3())))438-.40)(,(((-,4(20(,((.(32).69)09<2(,9:((((.),.)((.54.)))(,)(4(().)().(,.().)).))((((,(((-((().)))
@M00689:251:000000000-CJTJ5:1:1101:22184:17468 2:N:0:5
CGACGGCCATGCAACACCTGTACACCAACCACAAGGGAAACTACATCTCTGCAGCGATCTGGTGTATGTCAAGCCCAGGTAAGGTTCTTCGCGTTGCATCGAATTAATCCACATGCTCCGCCGCTTGTGCGGGCCCCCGTCAATTCCTTTGAGTTTTAGCCTTGCGGCCGTACTCCCCAGGCGGGGCGCTTAACGCGTTAGCTACGACACAGAGGCCGTGGAAGACCCCCACACCTAGCGCCCACCGTTTCCGGCATGGCGTACCCCGGCTCCTAATCCCGCCTCCTCTCTCT
+
GGGGGGGGGGGGGGGGGGGGGGGGGGGGGGGGGGGGGGFGGGGGGCFFGGGGGGGGGAFGFGGGGGGGGFGGGGBFFF7EFA@FBFGGGGFGGGGGGGGGGGCC@GGGGGGGFF9EGDDEEG>G@EDGGGEGEGGGGGGGG775?CGGFG?EFGGGFCGFFAE)@BFFFBF2)-8@FF4C>D99629,176:<A?B>2,-269<?F:B1;0(4(,6<>142:27(4:6D)03(-C(,8?>>FF?:B(3:?)6(41--,40(-,40)(,((,((().)))),(,4(..()(.,)
@M00689:251:000000000-CJTJ5:1:1101:23918:17546 2:N:0:5
CGACAACCATGCATCACCTGTCTCACAGTTCCCGAAGGCACCAATCCATCTCTGGAAAGTTCTGTGGATGTCAAGACCAGGTAAGGTTCTTCGCGTTGCATCGAATTAAACCACATGCTCCACCGCTTGTGCGGGCCCCCGTCAATTCATTTGAGTTTTAACCTTGCGGCCGTACTCCCCAGGCGGTCGACTTAACGCGTTAGCTCCGGAAGCCACGCCTCAAGGGCCCAACCTCCAAGTCGACATGGTTTCCGGCGTGGCCTACCCGGGTCTCTAATCCTGTACTCTC
+
GGEGGGGGGGGGGGGGGGGGGGGGGGGGGGGGGGGGGGGGGGGGGGGGGGFGGGGGGGGGGGGGGGGGGGGGFGGGGGGGGGGGGGGGGGGGGGGGGGGGGGEGFGGGGGGGGGGGGGGGGGGGGGGGGGGGGGGGGGGGGGGGGFGGFGGFGAFFGGGFFFFFFFFFFFF==8ACACGGFFBFFF>>BFF=?E3@?B6;B064;7=69@0(.4<F090(4(4<0:<(175:3(02(,5).781(()(--3))(-3-,((-,).(4(-(460(-).)6<)-5)))))))
@M00689:251:000000000-CJTJ5:1:1101:19685:17589 2:N:0:5
CGACGGCCATGCAACACCTGTACACGAACCACAAGGGAAACTACATCTCTGCAGCGATCTGGTGTATGTAAAGCCCAGGTAAGGTTCTTCGCGTTGCATCGAATGAATAAACATGCTCCGCCGCTTGTGCGGGCCCCGGTCAATTCCTTTGAGTTTCAGCCTGGCGGCCGTACTCACCAGGGGGGGCGCTTCATGCGGTAGCTAAGCAACGGAGTGCGTGGAAGACCCCTAACCCAATGGTGAAGCGTTTACGGCATGGAACACCGGGATCGTCAAGCCGGGGTGTCTTGGCTAT
+
FGFEEDEGEGGGFEFEFGACE,;<@,6@CFD@CFGG,;C6;,,CAC,6@6C966@+CEFEFFBAAFFGF,CFFFDB8FFFEEGG9FFGGEFDEGFCCECD+9=E,4C,,499A,9@;,=CC==68EFFFDEGECEGG+;++=?7=C++19@;:,@C+3++0;)):@@A=9@F2(9*60**)(.7>01,12((.)6:1(40485)).().(-((--()(,,-3)1(,,(9/),,(*((.(()*))-)((-,3:63((-((),((.((43-((-(,((,)(((,4(4(.))))(())
@M00689:251:000000000-CJTJ5:1:1101:21426:17617 2:N:0:5
CGACAACCATGCAACACCTGTCACCACTGTCCCCGAAGGGAAAGGTATATCTCTATACCGGGCAGTGGGATGTCAAGACCTGGTAAGGTTCTTCGCGTTGCTTCGAATTAAACCACATGCTCCACCGCTTGTGCGGGCCCCCGTCAATTCTTTTGAGTTTCAGCCTTGCGGCCGTACTCCCCAGGCGGAAGGCTTAATGAGTTAACTGCAGCACTAAGGGGCGAGAACCCCTTACCACCTAGAAATGATCTGTTAGGGCGGGGCCAGACAGGGGATATAGAACTGGCGTGC
+
GGGGGGGGGGGGGFGGE@FGFFFEFGGGGGGGGFEEGCGGGGGGG9EEEGC99E<<E9EC:CBFGEEEGCDEDFFGGGG8<FFGGFFGGGAGAFFDGCEEGGCEBFFF<EFGC=EDDFFGCDGGGEGD+CEDFGGGGGDCD=CC6:9+C:=DF;7CDFFFFFF@CFEE5=5>95>AC2CFAD@5>2>@B((6,((/177)))96/.)7/;E@86)52:?B669((4:8F*)(,,*,.),421.))))).))).6))(4(3016(-(((,,(4-(,(()-).)).8(,(,-(
@M00689:251:000000000-CJTJ5:1:1101:8263:17890 2:N:0:5
CGACAACCATGCAACACCTGTGTGCGAGTCCCCTTGCGGGGAAGCCTACTTTCATAGGATGTCTCGCCATGTCAAACCCTGGTAAGGTTCTACGGTTAGTGACGTATTAAACAACATGCTCCACCGCTTGTGCGGGCCCCCGTCAATTCCTTTGAGTTTCAACCTTGCGGCCGTACTCCCCAGGCGGAATACTTACTGCGTTAGCGGCGGCCCCGGAGAGGTCGCTCCCCCCGCCACCTAGTATTCCGCTGTTGGTGCTGGGACTCCCTGGGTATCGAACCATGGCTGCTCTGTT
+
GGFFGEGGGGGGGGGFEGGG@FGGGGGGGGFFGGGFGGGGGGGGGGGGGGGGGGGGGGGGGGGGGFGGGGGGGGGGGGGGGFGGGFFGDGGGGGDFD>8=E9EEE=;,9=EFGGGGGGGCCDEDEEG68DD,,1>E?=D69DEDGAF7BC+@EGGGGGGAF+;@EFC59/>7@=@D?CGGFB@=B9616;@E37?A497((6<:A(219>B960((,3(4882(,((-1*743(/466(,5/<A).)(,,41.),(-))6(((((((,.)(-,)))(((((()).((,,)6)--)
@M00689:251:000000000-CJTJ5:1:1101:8267:17910 2:N:0:5
CGACAACCATGCAACACCTGTGTGCGAGTCCCCTTGCGGGGAAGCCTACTTTCATAGGATGTCTCGCCATGTCAAACCCTGGTAAGGTTCTACGGTTAGTGACGTATTAAACAACATGCTCCACCGCTTGTGCGGGCCCCCGTCACTTCCTTTGAGTTTCAACCTTGCGGCCGTCCTCCCCAGGCGGAATACTTCATGCGTTAGCGGCGGCGCCGGACGGGTCGATACCCCCGACACACGTGGTTCATCGTTTAGGGCTGGGGATACAAGGGTAGTCATCTCTGTCTTCCTTTTT
+
GGGGGGGGGGGGGFDDGEGFFGGEGE@CFFGFFF8,EFG@EEGGGGFFGFGGGGGGGGCFG<FFDFGGCGCFFCECFGGF=,,C,A5FFEFFF7+?CCGFG9,>@AE,<EFFF,@8,,=8E?EGC=CG+DDFFGBEE>CCCD9?6*?;;=CGGG:8FGCC>>C0)*:542-7(/(/46*?5-(((6(311))63)))1404((,-,4(((((-4((((-90>>2((.4>*.(,(1,1(((.)(,(--))(3(,())3(.(,4-(((.)))41(5())-).)4---)))))-))))
@M00689:251:000000000-CJTJ5:1:1101:11968:17910 2:N:0:5
CGACGACCATGCAGCACCTAGTTTCGTGTCCTTGCGGAAAAGTTCCTTTCAGAACCGGTCACTAACTTTCAAGCCCAGGTAAGGTTCCTCGCGTTGCATCGAATTGAACCACATGCTCCACCGCTTGTGCGGGCCCCCGTCAATTCCTTTGAGTTTCAGCCTTGCGACCGTACTCCCCAGGCCGGATGCTTATCGTGTTAGCGTCGGCACCGCTGGATTGGGTACAGGCCACGCCAAGCCTCCCTCGATTGGGTCCGGCTTCAGCAGGTGTTGTTAACCGGTCGATCAGGTCT
+
FGFGGDEFGGGGGCEFGGGGF<FEGDG8@D,CEEFGGGCFGFFFGGGG<<EEFFE@B+76BF9ED<,66<<FG@4FFDFFBCEGCFFGFD7++8+4@F,,>>EEDEDFG79DF,,@;F6@=FCE788D8EG6EC8CE@DEGD+=++B++=@,@=EFGGG>>598@A)00::4>763:@4<)((/-1;6@3)9/)/(/6=E?>16(610,-,,4(-(().(::B44253777(((90((1((.((,.((..((4,,,(-,,,().6<1((..((,()).)((((((((()))))
@M00689:251:000000000-CJTJ5:1:1101:11956:17927 2:N:0:5
CGACGACCATGCAGCACCTAGTTTCGTGTCCTTGCGGAAAAGTTCCTTTCAGAACCGGTCACTAACTTTCAAGCCCAGGTAAGGTTCCTCGCGTTGCATCGAATTGAACCACATGCTCCACCGCTTGTGCGGGCCCCCGTCAATTCCTTTGCGTTTCAGCCTTGCGACCGTACTCCCCAGGCGGGATGCTTATCGCGTTAGCTTCGGCACAGCCGGATTGGGTACCGGCCACCCCAACCCTCCTTCGTTTAGGGCTAGGACTCACAGGGTTTCAAATCTCGGCCGCCTCGTTA
+
GC@FEGGGEGFFFGGFFGGGGGGGGGGGGGGGFGGGGGGGGGGGGGGGGGGGGGGGGGCGGGGGGFGGGGGGDGFGGGGGFGGGGGGGGFEGEFCFFGFGEFGGGBFGGGGGGFEFDEFCFGCG>EFG?FGDCEDEDEDEGGEGGFGFF7:,:@CCC>EFFFFEF=ABFBFBDFFFCDFDAD>@F((18EE62::?92904AADAF:9((3:?2296617(4:9:<?0<5)3(4C?6((-,74(-.3:7(4)4:1(..2))(.)509?B1((-))-)))).-(((-(((((((
@M00689:251:000000000-CJTJ5:1:1101:28064:18059 2:N:0:5
CGACGGCTATGCAGCACCTGTTTTCAAGGTCTAGTAAACTAGACACTCCGCTATCTCTAGCAGATTCTATCAATGTCAAGCCTAGGTAAGGTTCTTCGCGTATCTTCGAATTAAACCACATGCTCCACCGCTTGTGCGGGTCCCCGTCTATTCCTTTGAGTTTTCATCTTGCGACCGTACTCCCCAGGCGGAATGCTTAATGTGTTAACTGCATTACTGGAGTGACAAGCACCCCAACAACTAGCATTCATCTTTTAGGGCGTGGACTCCCAGGGTACCCACTCCTGGCTGCC
+
GE>BCEEGGGGGGDFFFFGGEFGGGFGGEGFFGGGGGGGFGGGGGGGGCGDGGFFFFGGBCFFAGGGGGGGF9EA,CFC9@FGEEGGFGFGEFFGGGFGDCEEGCA@,=4E+EFFFGGFGFFGDGGFFCEG>CGECFGGC>8FGGE8@F?8FG8DFGDDF@?EB*;DEBE;D5==>EACDFEFFFFABB=B9(53**90*08CCEDEFFFFF34?CE?<)/,;1)./4*>F@1392(,428F:2()))-65<)).:<<D:?B>99(5)((((),3:33))5((((58(((-((
@M00689:251:000000000-CJTJ5:1:1101:28078:18069 2:N:0:5
CGACGGCTATGCAGCACCTGTTTTCAAGGTCTAGTAAACTAGACACTCCGCTATCTCTAGCAGATTCTATCAATGTCAAGCCTAGGTAAGGTTCTTCGCGTATCTTCGAATTAAACCACATGCTCCACCGCTTGTGCGGGTCCCCGTCTATTCCTTTGCGTTTTAATCTTGCGACCTTACTCCCCAGGCGGAATGCTTAATGTGTTAACTGCATTACTGGAGTGACACGCACCCCAACCACTAGCATTCATCGTTACGGGCGTGGACTACCAGGGTATCTAATCCGTGCTGCG
+
GGFFGCFGGGGGGGGFGGGGGGGFGGGGGGAFCFGGGGGGGGGGGGGGGGGGGGCDFGGGGGFGGFGGGCFGGGGGGGGFGGGGGGGGCFGGGGGGGGGGGDEGGGGGGFAFGGFF8=DFD9EFFGGFGGGGDGG8EGGGGGGGGA=DFGDEGF8DDC+<?BAF>CEF@<=CB9==*:7CCFFF5@ABD>>=@BF4<CEC<@CCEDE*09973CFCFFEEF;3379C)/7)727D<?1(4070)4)6654A2:(.(.-,(,,424:4)4:<))4(,(.-6)6-5-((,((-,(
@M00689:251:000000000-CJTJ5:1:1101:12289:18069 2:N:0:5
CGACGGCCATGCAGCACCTGTGCGGCACGTCCCTCGCGGGAAACGGCGATCTCTCGCCGCGGCGTGCCCATGTCAAGGCCTGGTGAGGTTCTGCGCGTTGCTTCGAATTCAACCACCTGCTCCACCGCTTGTGCCGCCCCCCGTCACCTCTTTTGCGTTTCAACCTTGCGGTCGTACCCCCCCGGGCGTGCGCTTACCTCGTTTGCTGCTCCACCGATGCTCCAGGACCCCCCACACCCAGCCCCCCCTTTTCCCGGCCGCTACCCCAGGTGTACACACACCTCGCCGCTCTCTT
+
FEGGGDFGGGGGGGGGGGGGF,C,:C@CBCFGEFGEEG:@7@8C,=CC+:CFGAFGGG7++@FGGGF@=C,::<?A,=FFFFF<FA,>DGGC;=+=F<@;EEGG7>FFC,FGGG*35D*C?FG8F>CCC8*=6A;8*=D5)C>9*)/0;8*+1<++/:1.9*)-,4)).(3,4(4(A(77<(((-(((-(-(3231:44424(42<9)2)))((.,((-().)(2,4:FGFB23C(2((,(0(((((((.,3)))(-(((((,4(((,,4)4)-))).4((,3((((((4(4),)
@M00689:251:000000000-CJTJ5:1:1101:22481:18108 2:N:0:5
CGACGGCCATGCAACACCTGTTTTCAAGGTCTAGTAAACTAGACACTCCGCTATCTCTAGCAGATTCTATCAATGTCAAGCCTAGGTAAGGTTCTTCGCGTATCTTCGAATTAAACCACATGCTCCACCGCTTGTGCGGGTCCCCGTCTATTCCTTTGAGTTTTAATCTTGCGACCGTACTCCCCAGGCGGAATGCTTAATGTGTTAACTGCATTACTGGAGTGACAAGCACCCCAACAACTAGCATTCATCGTTTAGGGCGTGGCCTACCAGGGTATCTAATCCTGGCTGCT
+
GGFEGGGGGGGGGGGGGGGGGGGGGGGGGGGGGGGGGGGGGGGGGGGGGGGGGGGFGGGGGGGFGGGGGGGGGGGGGGGGGGGGGGGFGGGGGGGGGGDGGGGGGGGGGGGGGGGGGFGGGGDEGFGGGGGGGGGFGE6EDGGGGEDGFFGCFGGGGGDFFFFFFF7DEFFFFBFFGDFCFFEFFFABFBF==9@CC?CCEFC47=4<CCF<AFF>E<<;;;@;493><D4;@;D2(/:<:)(-3)6>A9>BB<??1>?3((,,(((5170)56:?(.6)624):<22076:0
@M00689:251:000000000-CJTJ5:1:1101:4039:18125 2:N:0:5
CGACGGCCAGGCAGCAACGGGCGAGCTGAGAGAGAAGGGAAAACAGGATCTCACCAGCGGTCAAAGGATGTCAAGGGATGGTAAGGTAAGGCGCGTTGCGTCGAAGGAAACAACAGGCACCACCGCGTGTGCGGGCCCCGGTCAATACCAGGGAGAGTAAAGGTAGCGACAGTACGGGCGAGGCGGAAGGCGGAAGGAGTAAGAGGGGCAACGGAGAGGAAAGGCGGCAAAGGGGAGGAAGGAATAGATGTAGGGAGGGAACAAAAGGGGGGAGAACGGGGGGAGAGGAGGCAAG
+
<++++666@,DF<@F,,,++8+8@+:+6,6C,CFGDEGGDC<<,,6<<B,,<<C6<=<=FFC=EACGF,4B,@<EDCA,4?,BBE:9,9,9,8+84+4+4++8@@++ABA,,A3>36++,+66++5:5@+@@@CE:**;*2/49*++*)***43=*:++3;7)/)7)(2((6)/.(*())0-2(449>96(((34(-(.(,44)3,(,(,-,(,-,340((,((((-,97)(.3)((-(..)(,).8)-)).621(,33(,-,,.2,3(,,(-(-()-(42;B;>(3(((-((((
@M00689:251:000000000-CJTJ5:1:1101:21620:18193 2:N:0:5
CGACAGCCATGCATCACCTGTGTTATGGTTCTCTTTCGAGCACTAAGCCATCTCTGGCGAATTCCATACATGTCAAAGGTAGGTAAGGTTTTTCGCGTTGCATCGAATTAAACCACATCATCCACCGCTTGTGCGGGTCCCCGTCAATTCCTTTGAGTTTCAACCTTGCGGCCGTACTCCCCAGGCGGTCCACTTCACGCGTTAGCTTCGTTACTGAGTACTAATGCACCCAACAACCAGTTGACATCGTTTCGGGCTTGGATTACCAGGGGTACTAATCCTGGTCTCCCTGTTT
+
GGGGGGGGGGGGGGGGGGGGGGGGGGGGGGGGGGGGGGGGGGGGGGGGGGGGGGGGGGGGGGGGGGGGGGGGGGGGGGGGGGGGGGGGFGGGGGGGDGGGGGGGGGGGGGGGGFGFCCGGGGGGGGCEGDGG8FE>EEGEGCEGGFGGBFGGGFGGGGGFFFFFDFFFFFF>ABFFGFGFF):<>FAB25(7>EFFFFF=0203;>EEABDFDFE?34>)/7<5?ECEG8>63:F:BFF041))).6313:0)-4(,,((-))))-4)510((().)64A)))(,.)))(.)))-
@M00689:251:000000000-CJTJ5:1:1101:21486:18193 2:N:0:5
CGACGGCCATGCATCACCTGTGTCCACTTTCCCTTTCGAGCACCTAATGCATCTCTGCTTCGTTAGTGGCATGTCAAGGGTAGGTAAGGTTTTTCGCGTTGCATCGAATTAATCCACATCATCCACCGCTTGTGCGGGTCCCCGTCATTTCCTTTGAGTTTTAATCTTGCGACCGTACTCTCCAGCCGGCCAACTTCACGCGTTAGCTACGTTACTAAGGAACTGAATCCCCAACAACTAGTTGACATCGTTTTGGGCGTGGGATACCAGGGTATCCAATCCTTGGCGGCC
+
E4+8+@@C:66,,CFDAFCE@FGGCF<<CE9,CE9,,8,;:F<FGF<EF<@FBFGA<C6BE:FC=@CF<B,5BF@55,B,4::C,A95AEEFD@FDC:@@689C;+,A,A,E,9=EFD6FA;EG,D,+8=+=AF9CD6=++6,6=?6+++==@DEE=66+=DD=**;*;*:555=A7=7C+><4;))5:)/82((0><=B25>F;737))/881;5?))6)6=3//3);<FB1:D1(3),)*.4)34:<6?(((.,4(4490(,,.2)50-4::7>942)43>A23(((,(
@M00689:251:000000000-CJTJ5:1:1101:21088:18297 2:N:0:5
CGACAGCCATGCAACACCTGTACACCAACCACAAGGGAAACTACATCTCTGCAGCGATCTGGTGTATGTCAAGCCCAGGTAAGGTTCTTCGCGTTGCATCGAATTAATCCACATGCTCCGCCGCTTGTGCGGGCCCCCGTCAATTCCTTTGAGTTTTAGCCTTGCGGCCGTACTCCCCAGGCGGGGCGCTTAATGCGTTAGCTCCGACACAGAGGCCGTGCAAAACCCCTACCCCTAGTGCCCACCGTTTACGGCAGGGCCTACCCGGGTATCTCCACCTGACGTCTCTGCTC
+
GBCE@FFGGGGGFFGGGFGGGGGGGGFGGGGGGGGGGFFGGGGGGEGGGGFGGGGGGGGGGGGGGGGGGGGGFGGGGGGGGGGFGGGGGGGGEGGGGGGDCGCGGGGFFGGGGFFGFGGGGGGGEG=EDFBEEGEGGDGGGDG@DFGGFFCGFFFGGGGFAB@C<5AAA=)))/*7;9C4@DB>6>FFF;??6)..-((-8A<)51(4(38,(,3:?0(((-))(.1(9*.3(4D0616)4@<4?0(3:0<FF06((,,-((((,(-((((.4)))).(.5(4(--(.5-)))
@M00689:251:000000000-CJTJ5:1:1101:14885:18309 2:N:0:5
CGACAACCATGCATCACCTGTGCAGGACCCTTACGGACACCGTATCTCTACGGCTTTTCCCTGCATGTCAAACCTTGGTAAGGTTCTTCGCATCGCGTCGAATTAAGCAACATGCTCCGCTGCTTGTGCGGGTCCCCCTCAATTCCTTTGAGTTTCAGCCTTGCGGCCGTACTCCCCAGGCGGGATGCTTAATGTGTTAGCTGCCCCCCTGATAAGCCAGCTTCCCCACGGCTACACCCCGACATTTCACGCCTGGGCCGCCGGTTGTTCATTCCTTTGTTCCCGCTTGCTTTTT
+
GGGE@FGGGGGGGGGGGGGGGGFE@FCFGFGGGGGDGEEFGEEDEFCFFFFGGGGGGGG9FFAFGFGGFGA<EFDEFDEF9FGGG:<FF7F:EGGGGGGGG?FEEG9C9EEEFCE4@,=EGEG8@9DGFCCEEEF,@+6=D8DFGFDFF7D+EFF,+7+00*)8==5=8A):96=)9>C9?:=0((/(7C?))).))/))19)3(/(,,3:(.)).),((,))))(((/).(((0.(,(-()((,-)))).(((((((((((-(((-(()))).-)-)).,)),,((2((6))).
@M00689:251:000000000-CJTJ5:1:1101:3158:18446 2:N:0:5
CGACAGCCATGCACCACCTGTACACCAACCACAAGGGAAACTACATCACTGCAGCGATCTGGTGTATGTCAAGCCCAGGTAAGGTTCTTAGCGTTGCATCGAATTAATCAAACTGCACCGCCGCTTGTGCGTGCCCCCGCCAATGCTTTTGTGTTTGAGCTTTACGGCCGTACCCGCCAGGCGGGGCGCTTAATGCGTATGCTACGCAACCGAGCACGTGAAAGCAGCCGAACCCAGGCACACACCATTACAGACCGGACCTACCACGTAGAGCTACTCGGACAGCGCGGTAGTT
+
FB@FF@DF<CFC@,;C@FF8FA,<E6@<,8C@6CF@CGCFCDA<C,<,6,,@@<<7+,BFFE5AEF,<9,6A<,,4B6,,A<FFCE9,E,,,868+,9,,64=EGGD59,,C,,4,,,+6+64+++9,@,>4@>+@D>=+++6++*++3++,,6,6+6=*+5;**)1)):)8=)3)4)33/-)/(.(-(,((.-49(-((.2).),(((((-2(((.-(,,(69((((*1),((/((((,()4(((())))-))(((((((..,,.)-,,.()))-)).((-((((-(((,,(.)
@M00689:251:000000000-CJTJ5:1:1101:22607:18449 2:N:0:5
CGACAGCCATGCAATACCTGTACACCAACCACAAGGGAAACTACATCTCTGCAGCGATCTGGTGTATGTCAAGCCCAGGTAAGGTTCTTCGCGTTGCATCGAATTAATCCACATGCTCCGCCGCTTGTGCGGGCCCCCGTCAATTCCTTTGAGTTTTAGCCTTGCGGCCGTACTCCCCAGGCGGGGCGCTTAATGCGTTAGCTACGACACAGAGGCCGTTGAAGACCCCTACACCTAGCGCCCACCGTTTACGGCATGGCCGACCCGGGTATCTCAACCTGGCTGCT
+
GFGGFGGGGGGGGGGGGGGGGGGGGGGGGGGGGGGGGFGGGGGGGGGGGGGGGGGGGFGGGGGGGGGGGGGGGGFGGGGGGGGGGGGGGGGGGGGGGGGGGGGFGGGGGGG?FGFG8ADGGGGGGDFGGGGCCCEGEEDGGGGDGFGDBFDE@EFGGGGFFFB)8=A=8AF=ADEBGFGGF>9567>>F96?))49>::::A)))(-4((,4:>?<:B((-32)62389/).(4>?220(356,4<(307(4<((2070(((-4(-4((,-,:4)))(.(((.((-5
@M00689:251:000000000-CJTJ5:1:1101:27763:18458 2:N:0:5
CGACAACCATGCAACACCTGTCACTCATCCAGCCGAACTGAAGTAATCCATCTCTGGAAAACGCGATGAGGATGTCAAACGCTGGTAAGGTTCTGCGCGTTGCTTCGAATTAAACCACATGCTCCACCGCTTGTGCAGGCCCCCGTCAATTCCTTTGAGTTTTAGCCTTGCGGCCGTACTCCCCAGGCGGGGCACTTAATGCGTTAGCTACGGCCCGGAACCCGTCGATAGAGTCCCACACCTATCGCCCAACGTTTACAGCGGGGAATCACAGGGTCTCCAATCCTGGCTGCC
+
GGGGFGGGGGGGGGGFGGGGGGGGCGGGGGGGGGGGGGGGGGGGGGGGGGGGFGGGGGG,FFGGEFGGGGGGGGGGGDCFDGGGGGGFFGADFGGGGGGGGEDFGGGGGGFGFEGGGGGGGGADEDDFEGGGCGGGFGGEDGCDGAGDECFGGGGGGFGFFFEFFFFFFCBAF5@BEFG*B@DDFFF=@@669BFFF<4442>?FF?<46??01(-36(-6(4;0:(31*)4))26))4:?E(())(-3,3((4:7(--4),3((-(((,)5)-243:(-)6()(.4)((((-(
@M00689:251:000000000-CJTJ5:1:1101:8510:18458 2:N:0:5
CGACGGCCATGCAACACCTGTGTTCTGAATCTCTTTCGAGCAAAATAAGTTATCTTTTATTTTTCAGACATGTCAAGCGTAGGTAAGTTTTTTCGCGGTTCGTCCAATTAAACGACATGCTCAACCGCTTGTGCGGCCGACCGTGAATTCCTTTTAGTTTATACCAAGGGTCCGTACTCCCCAGGCGGAGTACTTAATGCATGAGCTGCCCGACGATTGACCTAAGGCACCATGGTTCGGCTTTCACTTTTTACGGAGTGCGCTACCAGGCTTTCTATTATTGATAACTCATC
+
;++++@++8C<EG,F<B,,;-;6;,<,E,CC,,C,;,6,C,+,;E,,,;,C,C@6,,,,,,<,:AF<,9,C9B5,,C,@CF::F,,,,,4,A+4+,4+++@@CE+@,5,A,C4+@C6C8D3,,@86++@+6@E,B++6++==:D6*C7+++@;:,,*75+++****)1):C)))-)40+*3))/(/(//2(.99?)1.)7)))/)).((((((((((.())))5).((293())294-3(()-5))))))))()((-,8<-(-(-,())((((().)))))..4))).5))))
@M00689:251:000000000-CJTJ5:1:1101:8527:18473 2:N:0:5
CGACGGCCATGCAACACCTGTGTTCTGATTCTCTTTCGAGCACAATAAGATCTCTCTCATCTTTCAGACATGTCAAGCGTAGGTAAGGTTCTTCGCGTTGCGTCGAATTAAACCACATGCTCCACCGCTTGTGCGGGCCCCCGTCAATTCCTTTGAGTTTTAGCCTTGCGGCCGTACTTCCCCGGCGGGGTGCTTAAAGCGTTAGCTGCCCCACTAGTGCGTAAACCCACTAACGGCTGGCATTCCTCGTTTCCGTCGGTGGCTCCCATGGTATCTACACCTGTATCCTCAGT
+
GGGGGGGGGGGGGGGGGGGGFGGGGAFGGGGGGGGGGGGGGGGGGGGGGGGGGGGGFFGGGGGGGGGGGGFFGGGGGGGGGGGCAF<FBEFFGGCB@F6EEGGGEFEGCGGFGGGGGFFGGGGGGFGGG6DGEDECGECEGDCGDE69FGGGG7,<?EDA+1=CEF*:@A5A)>@2C5=:=7(8(0:@6>118226:)6)(-1(3>AA?(.8:0:2).).1(4:2A0:**)(5:DB9>00(.)-.-66(4-3.)-)(-1(4,43)4(()(.6.4)5:)).4(.).)-)))),6
@M00689:251:000000000-CJTJ5:1:1101:8508:18476 2:N:0:5
CGACGGCCATGCAACACCTGTGTTCTGATTCTCTTTCGAGCACAATAAGATCTCTCTCATCTTTCAGACATGTCAAGCGTAGGTAAGGTTCTTCGCGTTGCGTCGAATTAAACCACATGCTCCACCGCTTGTGCGGGCCCCCGTCAATTCCTTTGAGTTTTAGCCTTGCGGCCGTACTTCCCAGGCGGGGTGCTTAAAGCGTTAGCTGCGCCACTAGTGAGTAACCCCACTAACGGCTGGCATTCATCGTTTACGGCGTTGACTCCCGGGGTCTCTAAACCTTGCTGATCCTTTT
+
GGGGGEGGGGGGGGGGGGGGGGGGGGGGGGGGGGGGGGGGGGGGGGFGFGGGFFGGGGFGGGGGGGGGGGGGGGGGGGGGGGGGGGGGGGGGGGGGGGGGGEGGGG7FGGGGGGGGGGGG8@FGGGEECGGGDCEEGGCCDGGGGFGGFGGFGGGCGGF=F>@EEEE@EFAFFFF>GBGGF@33>BB6@099:AAB2:)4>BFF:<><?F;61:?5<ABD2<><)5:6*10542DB6((1372-6.6.,4<8,-431(-(--26),((-(3(,4)).)),4,))(-)))--))))
@M00689:251:000000000-CJTJ5:1:1101:28356:18517 2:N:0:5
CGACGGCCATGCATCACCTGTACACCAACCACAAGGGAAACTACATCTCTGCAGCGATCTGGTGTATGTCAAGCCCAGGTAAGGTTCTTCGCGTTGCATCGAATTAATCCACATGCTCCGCCGCTTGTGCGGGCCCCCGTCAATTCCTTTGAGTTTTAGCCTTGCGGCCGTACTCCCCAGGCGGGGCGCTTAATGCGTTAGCTACGACACAGAGGCCGTTGAAGACCCCTACACCTACCGCCCACCGTTTCAGGCCTGGACAACCAGGGTTCCTAATCCCGGACGCCCCTTGC
+
GGGGGGGGGGGGGGGGGGGGGGGGGGGGGEGGGGGGGGGGGGGGGFGGGGCFGGGFGGGGGGGGGGGFGFFGGFGGGGGGGGGGGGGGGGFEGGEEEGFGGGGDD,?EAFGGGGGGGFGGGGGGGGFDFGGEGGCCEGGEGGGGGFGGFGFGGGGGGG5AAFE):>55AA9=DB==E=D4?=2:16>BFBFFBBA>6-121949<:?B(4:((.4?B(((((.))40(><7((4C13((,,<>:18>1<2))--.(.44(()(.8-4338((().6635)((((,(-,((.((
@M00689:251:000000000-CJTJ5:1:1101:28373:18531 2:N:0:5
CGACGGCCATGCATCACCTGTACACCAACCACAAGGGAAACTACATCTCTGCAGCGATCTGGTGTATGTCAAGCCCAGGTAAGGTTCTTCGCGTTGCATCGAATTAATCCACATGCTCCGCCGCTTGTGCGGGCCCCCGTCACTTCCTTTGAGTTTTAGCCTTGCGGCCGTACTCCCCAGGCGGGGCGCTTAATGCGTTAGCTACGACACAGAGGCCGTGGAAGCCCCCTACACCTAGCGCCCACCGTTTACGGCATGGCCTACCAGGGTTCCTAATCCTGGCTGCCCTGTCCTT
+
GGGGGGGGGGGGFGGEFGGGGGGGGGGGGGGGGDGGGGGGGGGGGGGCGGGGGGGGGGGGGGGGGGGGGGGGGGGGFGGGGGGGGFGGGGGGGGGGGGCGGCGGGGGGGGGGGGGGGGGGGGGGGGGGGGGGDEGCEEGGGG+=DFGGFGCEFGGGFFCFFFFFFF9AA>=AA9@@FFGGFFFFFFB>FFF?:>BFFFFF:AFFFF0612(874?BFFBF0:2<3(-47>)8229023(3;DBBF69:3:1>8?B(2?2(541:2)4:?0.(())))3<>)(,01(((((.),).
@M00689:251:000000000-CJTJ5:1:1101:13860:18539 2:N:0:5
CGACGGCCATGCACCACCTGTACACCAACCACAAGGGAAACTACATCTCTGCAGCGATCTGGTGTATGTCAAGCCCAGGTAAGGTTCTTCGCGTTGCATCGAATTAATCCACATGCTCCGCCGCTTGTTCGGGCCCCCGTCAATTCCTTTGCGTTTTAGCCTTGCGTCCGTCCCCCCCAGGCGGGGCGCTTACGGAGGTAGATACGACACAGACGCAGTGGAAGCCCCCTACACCTAGCGCCCACCGTTTACGGCCACGGCTCCCAGCGTGTCCAACCTAGCGTGCC
+
FGGGB@FGGGGGDGEDEGG8FGGCFGFFEGCFCFFFGGGGGGGGG9DFFGGGF8F++6DEFGF8,ECFCB9E@FFF,9?5AFGGEFE<E;DFDC7C:E;=B,,48FFGFGEFEDEG8@6CEEEECEF8@EGG6ECCCE6AGD8DFFGGFF8,@@+:>FCF>+:)5>0882))/)00:5)1/56;B0(49421)(((((-4))6))(,344:((,49(2(8?2)(,(-(1)04(42(.)8(3D96421(2((),(4(((((((((,(5(4(((())-(-((.(((((,
@M00689:251:000000000-CJTJ5:1:1101:14361:18577 2:N:0:5
CGACAACCATGCAACACCTGTACACCAACCACAAGGGAAACTACATCTCTGCAGCGATCTGGTGTATGTCAAGCCCAGGTAAGGTTCTTCGCGTTGCATCGAATTAATCCACATGCTCCGCCGCTTGTGCGGGCCCCCGTCAATTCCTTTGAGTTTTAGCCTTGCGGCCGTACTCCCCAGGCGGGGCGCTTAATGCGTTAGCTACGACACAGAGGCCGTGGAAGCCCCCGACCACTAGCGCCCACAGTTTACGGCAGGGACCACCCGGGGCTACAAACCCGGGTGCCCCTGCT
+
GFEEFGGGGFGGGGGGGGGGGGGGGGGGGGGGGGGGGGGGGGGGGGGGFGFGGFGGGFGGGGGGGGGGGGGGGGGFGGGGGGGGGGGGGFGDGGGGGFGGGGGGGGGGGFGFFFFGAFGGGGGCEGGG?DGCCGGGDEDEGGDF@FFFFF7<;@<DGAFFFFFEEA==5>>2-)*71:CD>B5@>B(79>FF629A918:<2<A?:<1490:>>6?(((49B72(813C))(3,7(,).(43((,(.)6).48044((7((,-(,(-(((-,((5).((((-(-(,(.(((((
@M00689:251:000000000-CJTJ5:1:1101:4495:18627 2:N:0:5
CGACGACCATGCATCACCTGTACGCCAACCACAAGGGAAACTACATCTCTGCAGCGATCTGGTGTATGTAAAGCCCAGGGAAGGTTCTTCGCGGTGCAGAGAATTAATCCACAGGCTCCGCCGCTTGTGCGGGCCCCCGTCAATTCCTTTGAGTTTTAGCCTGGCGGCAGTACGCCCAAGGGGGGGGGCTAAAGGCGTTAGCGACGAAAAGGAGGCGGGTGAAAGCACCAAAACAAGGGGCCAACGGGTGAGGGGAGGAGACACAGGAGAGAGGAAACGGGGGGGGCGGGGGGGG
+
FEEF@:FEC<EEF9FADFG<6CF6FBCFFBBFFGGGGCDF@AF;E,E<F9<9FFFGG8B,CEFF8E9E,,BFCF,4,CB,BEFG,A9,,CFFC+8C@F,,9@@,,CA,5ACEA,@+,9?6==EE7+66A9BCGECE6==49?C++5++++55:,@72>7B*<):4@AB(8(9=-5>*(/;802676(43((.))).0((-4402,---41(,((-4(-7(,3)).(((/*7(.(/((((-()-4((-(4,3(41(-,4(,4(,(41:(40442(.4:(-3:2(-4((-(((((4-
@M00689:251:000000000-CJTJ5:1:1101:4491:18645 2:N:0:5
CGACGACCATGCATCACCTGTACGCCAACCACAAGGGAAACTACATCTCGGCAGCGATCTGGTGTATGTCAAGCCCAGGTAAGGTTCTTCGCGTGGAATCGAATAAATCAACAGGCTCCGCCGATTGTGCGGGCCCCCGTCAATTCCTTGGAGTTGTAGCCTTGCGGCCGGAATCCCAAGGCGGGGCGATGAATGCGTTAGCGAGGACAAAGAGGCGGTGGAAGAACACAACAACAGGGAGCAACAGTGAAGGGAGGGGAGAAACAGGGGTAAAAACAAGGGGAGGCCGGGCAGG
+
GBCFCCFEC<EEE<FFFGG@6CF<C:FFFCCCGGGG@FFGGDF,C,@6B,,,@FG7FCF,CF,4=C,C,:B5???A?FG,B?FG<E9,,9ACE:+C+A=,,9=,+9E9A,CE?,@D,4=@E+@+8+@,=@@=CE+>C+=43:C721+?9+;?DFD,+7B;;+*0):9)):((((0>,)0;>36>BB43-4(-5)6:0((-46(-(43-(.,(.46219(4(-,4((.,**)(((*(.,((()(.((..))6)48(((-(4((.((.431(((().5((,,(,,(,(((((-,,((
@M00689:251:000000000-CJTJ5:1:1101:5087:18662 2:N:0:5
CGACAGCCATGCATCACCTGTACACCAACCACAAGGGAAACTACATCTCTGCAGCGATCTGGTGTATGTCAAGCCCAGGTAAGGTTCTTCGCGTTGCATCGAATTAATCCACATGCTCCGCCGCTTGTGCGGGCCCCCGTCAATTCCTTTGAGTTTTAGCCTTGCGGCCGTACTCCCCAGGCGGGGCGCTTAATGCGTTAGCTACGACACAGCGGCCGGGGCAGACCCCTACACCTCGACCCCACCGTTTACGGCCTGGGCTACACGGGTCACTACACCTGGACGCCTGTGTT
+
GGDDEGGGGG@FGGGGFGGFGGGGGG@<BCGFGGGGGGGGGGGGGGGFGGGCGGGGGFGGGGGGGGCGGFFABFF?<FGGGGCCDFGGGGFCEGGGGGGGDFGFGGGGGGGGF8EG8DFGG>EGGGGGFGGGGGECCCGEDCGFGFGFF=+@6@CF7B7+;FE<@A58:=4-:@CE7=DG>>(:((339(-2-6)69FF?FB)))(44,9?B((,4-(((,((,(.(.*1.4(8F,((((,011921:6(()((--42(((((4.(-(,-(,.))(..4344(.4(3(--,)(
@M00689:251:000000000-CJTJ5:1:1101:16391:18705 2:N:0:5
CGACAACCATGCATCACCTGTGCGCACGTCCCTTGCGGGAAGAAGTCCATCTCTGGAAATCGCCGTGCCATGTCAAACGCTGGTAAGGTTCTGCGCGTTGCTTCGAATTAAACCACATGCTCCACCGCTTGTGCGGGTCCCCGTCAATTCCTTTGAGTTTTAGCCTTGCGGCCGTACTCCCCAGGCGGGGCGCTTAATGCGTTAGCGTCGGCACTGCAGGGGTCAATCCCCGCAACACCCATTCCCCAACGTTTACAGCGGGGACCACCAGGGTATCTAACCCTGGCTGCT
+
GGGGGGGGGGGGGGGGGGGGGFFEEGGGFGGGGGGGGGGGGGFG@EAFFAFFFFGGFGGGGGGGGGGGGGGGCGGGGGGG>EEGGGGGFGGGFGGGGGGGCGGFGGFG7EFEF>FGGGGG;DFGGGED++DDEEEEEGDF?GGDDDCFA7BAFGADGGG6BFDE5=E559B>)2/2?9F2A=B?BD9@@3((09366A)69?<((.21:(47461()).7>04::2))*2)(--)3(3((-)))).(((--(4(().32-((((2(,,8:??(..)6244)((((((.(,,
@M00689:251:000000000-CJTJ5:1:1101:17869:18743 2:N:0:5
CGACAGCCATGCATCACCTGTACACCAACCACAAGGGAAACTACATCTCTGCAGCGATCTGGTGTATGTCAAACCCAGGTAAGGTTCTTCGCGTTGCATCGAATTAATCCACATGCTCCGCCGCTTGTGCGGGCCCCCGTCAATTCCTTTGAGTTTTAGCCTTGCGGCCGTACTCCCCAGGCGGGGCGCTTAATGCGTTAGCTACGACACAGAGGCCGTGGAAGACCCCTACACCTAGCGCCCACCGTTTACGGCCTGGCACACCAGGGTATCTAATCCGTGCGGCTCTTTCC
+
GGGGGGGGGGGGGGGFGGGGGGGGGGGGGGGGGGGGGGGGGGGGGFGGGGGGGGGGGGGGGGGGGGGGGGGGGGGGGGGGGGGGGGGGGGGGGGGGGGGGGG?CGGGFGFGGGGGGGGGGGGGGGGGGFGEGGGEGGEDGGGGFGFGGFGFGGFGGGGGFFFFFEFFFFFFFFFF=GFGGFF>B@FF;>>?:A<))7BB62965<<,4((437????>,(--8?71??9>)((,7742(-2>9BF((4<??B??>2(21.(),,3(((-4(5:<B)).6((-((((-2())))
@M00689:251:000000000-CJTJ5:1:1101:17702:18897 2:N:0:5
CGACAACCATGCATCACCTGTTTTCAAGGTCTAGTAAACTAGACACTCCGCTATCTCTAGCAGATTCTATCAATGTCAAGCCTAGGTAAGGTTCTTCGCGTATCTTCGAATTAAACCACATGCTCCACCGCTTGTGCGGGTCCCCGTCTATTCCTTTGAGTTTTAATCTTGCGACCGTACTCCCCAGTCGGAATGCTTAATGTGTTAACTGCATTACTGGAATGACCACCACCCCAACAACTGGCATTACTTGTTTCGGGCGTGACCTACCAGGGTCTCTAATCCTGTCTACA
+
GGGG@FFG:EFGGGG8EEGGGGGGFFFGGGGGGGGGGGGGGGFGGGGGF:B@6FFDCCBEEFGGGGGCEGGGDGEGGG99FFGFGGDFFGFFGGGGGGCCC+4@EFGGF8EFGGGF,=DEEF8AE88@EG8+AFG8D@+=+=DGGFGGFGG8==DEGG9D9?D7E5DECEEF5:A0+:+3<C):8C>)0)1:44BAACCC4*;*2:*>6AAE=:@4>C*78(.33B(8*9)6;(918(/(,9((((/7))/))./3)27(((,(((.63:().(48(44)..6>)))-)6)6)
@M00689:251:000000000-CJTJ5:1:1101:13170:19065 2:N:0:5
CGACGACCATGCATCACCTGTACACCAACCACAAGGGAAACTACATCTCTGCAGCGATCTGGTGTATGTCAAGCCCAGGTAAGGTTCTTCGCGTTGCATCGAATTAATCCACATGCTCCGCCGCTTGTGCGGGCCCCCGTCAATTCCTTTGAGTTTTAGCCTTGCGGCCGTACTCCCCAGGCGGGGCGCTTAATGCGTTAGCTACGACCCCACGTCCGTGGAGGACCCCTACACCTACCGCCCCCCGTTTCCGGCATGGACTACCAGGGTCTCTCATCCCGGATCCTTCTTCC
+
GGEGGGGGCFGGGGGFGGGGGGGGGGGGGGGGGGGGGGGGGGGGGGGGGGGGGGGGGGGGGGGGGGGGGG<FFGFGGGFGGGGGGGGGGGGGGGGGGGGGGGCGGGGGGGGGGGGGGGGGGGGGGGGG8EECCCEGGGGGGGGG7ACGFGGFGGGGGGCAFA5:CF5@AAFAFFFFGFG7?@(6(14(2>?F<4)42:28?<-42((((-4(-((4-4186(((-4:?G3)4(4C:3((495((43124()),-,((((),),4(,58(,(.6:)4))-((((((()-)))-.
@M00689:251:000000000-CJTJ5:1:1101:27382:19126 2:N:0:5
CGACAACCATGCATCACCTGTACACCAACCACAAGGGAAACTACATCTCTGCAGCGATCTGGTGTATGTCAAGCCCAGGTAAGGTTCTTCGCGTTGCATCGAATTAATCCACATGCTCCGCCGCTTGTGCGGGCCCCCGTCAATTCCTTTGAGTTTTAGCCTTGCGGCCGTACTCCCCAGGCGGGGCGCTTAATGCGTTAGCTACGACACAGAGGCCGTGGTAGCCCCCTACCCCTAGCGCCCACCGTTTAAGGGTTGGACACCCCGGGTCTCTATCCCTGTCCGCCCTGTCA
+
GGGGGGGGGGGGGGGFGGGGGGGGGGGGGGGGGGGGGGGGGGGGGGGGGGFGGGGGGGGGGGGGGGGGFGGGGGFGGFFFFGGGGGGGGGGDDGGGGGGGGFGFFFFF,EFDGGGGGGGGGCEEGCDD,AE68CGGGEGE6=EF@DFGFGCFGFGGCF9CFFF@CAFF5=)5556BGAFDF28>(:>F;7::B>4<,:,02:2:2603,4:338?F00(40()..)21C380(,*((,,(4B9?6((.3,()),((.41)5),(--19>9(.44<)4,)))))),(((4(.))
@M00689:251:000000000-CJTJ5:1:1101:4360:19126 2:N:0:5
CGACGGCCATGCATCACCTGTGTCCACTTTCTCTTGCGAGCACCTAATGCATCTCGGCTTCGTTAGGGGCATGGCAAGGGTAGGTAAGGTTTTTCGCGGTGCATCGAAGTAATCCACATCATCCAACGCTGGAGCGGGTACCAGTCAATGAATGTGAGTATTAATCTGGCGACCGTACTCCCCAGGCGGGCAACTGAACGAGGTAGCGACGGTAACAAGGAAAGGAAACCAAAAAAACCAGCTGAGGGGGTGAAGGAGGGGAAGAAACAGGGAAACAAACCAGGGAGGCAAGGGG
+
CB@@CDFED@FFF,CD<F9<6@6CCEC,;;C@<9,6CCFFEEFFGFE<EGF,B,@,CC@@FF,@FG,BF7C,:,=ECDDE:=CF<4AB<,9,9,9F:7++6+>,9+?F:9AB,,,9@=2@9,7,@,,66@8@,@>=686+6=,=6+5C7+5,5,35<F:+13C73*0*:5:8)15)=>*+*))(02(/:(73=<(()).6(22:?2)(((4((,())-4(..4014..**0(4:*-4((((),(.((((-((,4::(((44(((..:1(468:1(,(.2((,,-4,-((((.1((
@M00689:251:000000000-CJTJ5:1:1101:4357:19145 2:N:0:5
CGACGGCCATGCATCACCTGTGTCCACGTTCTCTTTCGAGCACCTAATGCATCTCTGCTTCGTTAGAGGCAAGGCAAGGGTAGGGAAGGTTGTGCGCGTTGCATCGAATTAATAGACATACACCACAGGTTGTGCGGGTGCCCGTAAATTCATGTGAGATTTACACGTGCGACGGAACCCAGCAGGAGGGCAACGTCAAGCGTTAGCTAAGGTACGAAGGAAAGGAAGCACGAAAAACGAGTGAAGGGAGTAGAGGGGGGGGAAGAAAGGGGGAACAGAACGAGGGTGGGGGGGG
+
F>@@@CFED,CED<CCAD9@;<C6CF,,:EF<,,,,,8DFC@E<,CC6BDC,66,<CCB@DF,@DF,CF,C,:,BEEFGG,C?D,?E=C,,,,,9@=>4+@+>:,@AF,9C=4,,9==6,,,96>8=D,6,666786>++0+@=03+==+8,,,772>+1++1***))0088))0)4)**/-8-:=-5@(658(((/347)66(,//.9)/(/96/6(8;?<:437:(*20(-,903((,40(.-)(,2-(())-1:(404(3(-27((430((--4,(444(2-((-(33(-(-
@M00689:251:000000000-CJTJ5:1:1101:20069:19180 2:N:0:5
CGACAGCCATGCAACACCTGTACACCAACCACAAGGGAAACTACATCTCTGCAGCGATCTGGTGTATGTCAAGCCCAGGTAAGGTTCTTCGCGTTGCATCGAATTAATCCACATGCTCCGCCGCTTGTGCGGGCACCCGTCAATTCCTTTGAGTTTTAGCCTTGCGGCCGTACTCACCAGGCGGGGCGCTTAGTGCGTTAGCTACGAACCATACGCCCTGGAACACCCCTCCCCCGAGCGCCCACCGTTTACGGCATAGGATACCAGGGTTACCTATCCTGGGTGCTCCATCT
+
GGGG:FGGFFFGGGFFGGGGGGGGGGFGGGGGFGG@FCFEGGGFGCFGGGGGGG?BGGGGC9AFEGGE@FFFFFCFC<FGCGGFGFFGGGGGCGGGGGFGGF8EB9D,5=EFGG?==;DGGGE>@EGGEGCC6=+@DC?ED>EF@FF?D9=,@A,E?>9BF565818==AA@)<9*A)9>*4)-/(1(4(3().641:6(84A2<:0((-())(((2((.,.5(((,-//),((1,(,,(->(18,((((,.,((,3)))))-.)))((,(())).-,()-((((-)..34))
@M00689:251:000000000-CJTJ5:1:1101:20087:19184 2:N:0:5
CGACAGCCATGCAACACCTGTACACCAACCACAAGGGAAACTACATCTCTGCAGCGATCTGGTGTATGTCAAGCCCAGGTAAGGTTCTTCGCGTTGCATCGAATTAATCCACATGCTCCGCCGCTTGTGCGGGCCCCCGTCAATTCCTTTGAGTTTTAGCCTTGCGGCCGTACTCCCCAGGCGGGGCGCTTAATGCGTTAGCTACGACACAGCGGCCGTGGAAGCCCCCCACACCTCCCGCCCCACGTTTACGGTCTGGGCTCCCCGGGTACTCCACTCGGGCTCCCATTGTCTT
+
GGGGCGGGGFFDFGFFEGGGGGGGG@FGFGGGGGGGEGGGGGGGG9F,FFGGGGDGGGGGGG9FGGGGFECDGGGGGGGGGGFGGGGGGFFGGG@CFFCFGFFDGGGGGGFGGGF8AFG6?=EG@EGGG8EGECEEGGGEGGD72D=FFFGGGEG7FGCFFFFFCB=B=A=FA>4>F=;7*//2699137<(4)-)(((-(.5431:BBB:2(-9>>>9(3:?<003-7).(,8C1((((7D0((--4:(,.(4(-37B(4412((((-(-)-)(.()4(((-(3((.))))).)
@M00689:251:000000000-CJTJ5:1:1101:10349:19199 2:N:0:5
CGACGGCCATGCAGCACCTGTACACCAACCACAAGGGAAACTACATCTCTGCAGCGATCTGGTGTATGTCAAGCCCAGGTAAGGTTCTTCGCGTTGCATCGAATTAATCCACATGCTCCGCCGCTTGTGCGGGCCCCCGTCAATTCCTTTGAGTTTTAGCCTTGCGGCCGTACTCCCCAGGCGGGGCGCTTCATGCGTTAGCTACGACACAGAGGCCGTGGAAACGCCCTACAACTAGCGCCCACCGTTTCCGGCCTTGAATACACGGGGTACTAGACACGTCTGGCCTGGCTTT
+
GGGGGGGGGGGGGGGGGGGGGGGGGGGGEEGGGGGGGGGGGGGGGFFGGGGGGGFGGFGGGG9FGGGGEFGGGGGGGGGGGGGGEFGFFGGGGGGGECDE8FGCDGGGGEFGGGGGGAFG6@EEGCDG8DEG>C@C?E6EGDG@F@F??CCFC7D<=CCACACBFFF2ABB2794>66*7)(-379>F>;614A<A>11(4<:)8(,-4((34(4::01,0(.4:(239))(.)92.2:965,,:8;?6()),,1-()5)))-)).(-(,-()6)))..(4,((((..5,((((,
@M00689:251:000000000-CJTJ5:1:1101:6738:19215 2:N:0:5
CGACAGCCATGCACCACCTGTACACCAACCACAAGGGAAACTACATCTCTGCAGCGATCTGGTGTATGTCAAGCCCAGGTAAGGTTCTTCGCGTTGCATCGAATTAATCCCCATGCTCCGCCGCTTGTGCGGGCCCCCGTCAATTCCTTTAGGTTTTAGCCTTTCGGCCGTACTCCCCAGGCGGGGCGCTTATGGCGTTAGCTACGACATAAAGGCCATGGAAGGCCCCTACACATAGCGCCCACCGGTTACGGCATGAACTACATAGGGCACTAATCCGGTCGTTCTGGGTTCG
+
FGFGGGGGDFGGGGGGFGGGGFGFGGFCGGGGFGGGG@FEGGD<FGF<FE,EEEF@FCFDF<EEFGGGGG9,,CAFFC7AEGGCEFFGCD@FDGGFDF,@>,>EG,A@AC,4BE,EDDDEE>C6CC19,=8+>>E8CC+6++6C97?9DC+,,@D9CFCFF?***):=)08>20/6;A944/(9(6>FBF(4)))4(8(,464),-((3,-)6<<11((.(.).(4(4)*0(5<9)945((04<F0,(-,8?B?F01:)5))5:)))))(((-().)))(((((,((())(.,.(
@M00689:251:000000000-CJTJ5:1:1101:22888:19228 2:N:0:5
CGACAGCCATGCAGCACCTGTACACCAACCACAAGGGAAACTACATCTCTGCAGCGATCTGGTGTATGTCAAGCCCAGGTAAGGTTCTTCGCGTTGCATCGAATTAATCCACATGCTCCGCCGCTTGTGCGGGCCCCCGTCACTTCCTTTGAGTTTTAGCCTTGCGGCCGTACTCCCCAGGCGGGGCGCTTAATGCGTTAGCTACGACACAAGGGCCGTGGGAGACCCCTACCCCTTCCCCCAACCGTTTCCGGCCCTGACCACCACGGTTTCCAATCCTGCCTGCCTCTTCT
+
GGGGGFGGGGGFFGGCFGGGGGGGGGGGGGGGGGGGGGGGGGGGGGGGGGGGGGGGGGGGGGGGGGGGGGGGFFGGGGGGGGGGGGGGGGGGGGGDGGGGGFFCFG;EGGFFGG,,,DFGGEGGGGFGFGGGGGGGGGDE6>+=DFGGFGDCGACGG9C79F<):@5=>5>=ADFFGDF>>B=@BB909>FBFADA(4::(5-4<::9(1(((.4:?F96((.4(8?3DF33(19((((((8((-8((44))((((((33,()-4((-(,,())..).39A(,))(.4).)))
@M00689:251:000000000-CJTJ5:1:1101:6730:19238 2:N:0:5
CGACAGCCATGCACCACCTGTACACCAACCACAAGGGAAACTACATCTCTGCAGCGATCTGGTGTATGTCAAGCCCAGGTAAGGTTCTTCGCGTTGCATCGAATTAATCCACATGCTCCGCCGCTTGTCCGTGCCCCCGTCAATTCCTTTGCGTTTTAGCCTTGCGGCCGTACTCCCCAGGCGGGGCGCTTAATGCGTTAGCTCCGACCCAGAGGCCGTTGAGGTCCCCTACCACTGCGGCCACCCGTTTACGGCCTGGACTACCAGGGTATCACATCCGGGCTTCTCTGTCGTT
+
GDCECFFFFGCECGGEGGGGGGFGGG86FEC@FC8<F@@@FGGGGGGGGFFGGFF@FGGGG,B8EFGACA9,,EDCF@FFGEFCGFGGGGDG8FGGG9=EB,=EF9=EFF9@,E=B=FDCGGCEGG8@,=B,1AFFF6CED6=E8D?DDF+,@CGED,AFFF55:>5>:58>5):EC=CGFFF2@(1,09?BB)6<(-3((-.4(4(((((43:<?<9((,(((..,3920(3)6())(((0.321(-2,(-,3,(-1,3()(51)),((.3))-4))((((((.3).)66)-(-
@M00689:251:000000000-CJTJ5:1:1101:22217:19320 2:N:0:5
CGACGACCATGCAACACCTGTACACCAACCACAAGGGAAACTACATCTCTGCAGCGATCTGGTGTATGTCAAGCCCAGGTAAGGTTCTTCGCGTTGCATCGAATTAATCCACATGCTCCGCCGCTTGTGCGGGCCCCCGTCAATTCCTTGGAGTTTTAGCCTTGCGGCCGTACTCCCCAGGCGGGGCGCTTAATGCGTTAGCTACGACACAGAGGCCGTGGAAGACCCCTACCCCTAGCGCCCAGCGTTTACGGCAAGGACTACACGGGGATCGAACACGGGCGGGGATTGCT
+
GGGGGGGGGGGFGFGGEGGGGGGGGGGGGGDGFGGGGGGGCFFGGFGGGGGFGCFEGEGGFCFFFGGGFGGGGDD7FGG<FE<EFGGCFGGGGE@FCF,,>FG8>FGCG;FECEFG;,=C>ECEGDCGGGGGGCG+@>C@D>A7@AFFC+3DCD8CEFGFFAE@58@=:@FFAB=;G2CGFFFB639;>((2>9<AB6:<:9AFF?0(-4,(,43034,462<<:?<65*)(((1,((((-74:(363122>:?62((,,.((.),49014(2,1(((.((,3(((((-(())
@M00689:251:000000000-CJTJ5:1:1101:22372:19322 2:N:0:5
CGACGACCATGCACCACCTGTACACCAACCACAAGGGAAACTACATCTCTGCAGCGATCTGGTGTATGTCAAGCCCAGGTAAGGTTCTTCGCGTTGCATCGAATTAATCCACATGCTCCGCCGCTTGTGCGGGCCCCCGTCAATTCCTTTGAGTTTTAGCCTTGCGGCCGTACTCCCCAGGCGGGGCGCTTACTGCGTTAGCTACGACTAAGAGGCCGTGGAAGCCCCCGACACCTCTCGCCCACAGTTTACGGCAGGGACTAGCAGGGGATCCAACACTGGACGTGCGTGCG
+
F>7@+:@@:FFA@@FACFGGCFEFGEGGGCEFGGGFB,6CC@@FECF9,C9E<AFEECF@FF@FGG<F<A6@FB,AF8F<FGEGAFGGGDFF@C:C7E8FGGFGGGF9FDEGEB9E,@A@G6CGGDGG,86CC@>>8@DEGD12?FF77++3D,=FGG9F*96))085ABFAF9/./(2*)/93:BBF138().6<0,(-,6<).,(3((.8))3:69(,9B??0(,4))0236C?()(,(0,32(.-).)41:(1(,7--(,(.-.36(-((,5:8(8-).((,,(((((-(
@M00689:251:000000000-CJTJ5:1:1101:19256:19403 2:N:0:5
CGACAACCATGCACCACCTGTACACCAACCACAAGGGAAACTACACCTCTGCAGCGATCTGGTGTATGTCAAGCCCAGGTAAGGTTCTTCGCGTTGCATCGAATTAATCCACATGCTCCGCCGCTTGTGCGGGCCCCCGTCAATTCCTTTGAGTTTTACCCTTGCGGCCGTACTCCCCAGGCGGGGCGCTTAATGCGTTAGCTACGACACAGAGGCCGTGGAAGACCCCTACCCCTACCCCCCACCGTTTACTGCTTGGCCAACCAGGGTTTCCAATCCCGCCTGCCCCTGTC
+
FGFECCGGGGGGGDFEEGGGGGGGFFFFGGE6F@FGB<C6FECFE,,,,C<EFFF7:FG@,,C4ACCF,CFF9FG7BF@EFFFGG9,E,9,4=FF:CC=DBE>E4CA,EE<E:89,,@==+=+6C6=E86>C+@EGGDD1=C=F9B=CF=8C6AACCC+;*@55@B):)5:)-):5EDGG6B=@90(3290:5<).,4:?(-667?1919:2,(-4((70,421,8BFCC),(.73((,(,716;?9??B(4).))),4(.((-1(.4:1(,))64483),((((.((((())
@M00689:251:000000000-CJTJ5:1:1101:25777:19449 2:N:0:5
CGACAACCATGCAACACCTGTACACCAACCACAAGGGAAACTACATCTCTGCAGCGATCTGGTGTATGTCAAGCCCAGGTAAGGTTCTTCGCGTTGCATCGAATTAATCCACATGCTCCGCCGCTTGTGCGGGCCCCCGTCAATTCCTTTGAGTTTTAGCCTTGCGGCCGTACTCCCCAGGCGGGGCGCTTAATGCGTTAGCTACGACACAGAGGCCGTGGAAGACCCCTACACCTGGCGCCCACCGTTTACGGCATGGACTCCCGGGGTATCTCACCCTGGCTGCTCTTTAT
+
GGGGGGG7FFGGGGEFFGGGGGGGGGGGGGGGGGGGGGGGGGGGGGGGGGGGGGGGGGGGGGGGGGGGGGFGGGGGGGGGGGGGGGGGGGGGGGGGGGGGGGGGGGGGGGGGGGGGGGGGGEEGEGGGGGECEEEGGEGGGGCFGFGGFGGAF9EGGGGFFFFCEFF==ABFDDF<57CGFDFB>6>14(:?<AAFF::6:>AFF?FB(7:1:B(3<(47>B<7043?C576:<<<.(,((89(4:16<4693369;(4)4).2:((31918).)-)(.(((4.(-4-)))))
@M00689:251:000000000-CJTJ5:1:1101:6000:19594 2:N:0:5
CGACAACCATGCAACACCTGTTTTCAAGGTCTAGTAAACTAGACACTCCGCTATCCCTAGCAGATTCTATCAATGTCAAGCCTAGGTAAGGTTCTTCGCGTATCTTCGAATTAAACCACATGCTCCACCGCTTGTGCGGGTCCCCGTCTATTCCTTTGAGTTTTAATCTTGCGACCGTACTCCCCAGGCGGCATGCTTAATGTGTTAACTGCATTACTTGAGTGACAAGCACCCCACCAACTAGCATTCCTCGTTTAGGTCGTGGCCTCACTGGGACTCTAAACCGTGCTCTC
+
FGFGGGGGGGGGFCFFCFGGE@CEFGGG?FEEDCFGGFFCGFGFGFC8FG:B@CF,CAFFCGGGGGFEFAFFAFE<FEFGGFGGFG?A,A:CEFEAAF=>EG8@E=D<=8F7FEEADDFD,9D,>=D,,=+@6+@4E@D>06@8DBC+*=F::@EDGDFF+2*5;)1;9;*:=58=78CCFF555=A)88=)(-0>4<*9*77?8@E<:?>354<CE5)9))).7CECCF)6(,<1(6((/06).4)-4))-(411(-)).((-3(()((().,(.(.49:))((-(3:()),
@M00689:251:000000000-CJTJ5:1:1101:12045:19615 2:N:0:5
CGACAGCCATGCATCACCTGTCACCTTTGTCTACGGAGCGAAAGCCTTTTCTCTATTACGGTCAAAGGCATGTCAAGACCTGGTTATGTTCTTCGCGTTGCATCAAACTAAACCCCATGCTCCACGTTTGGTGCGCCCCCCCTTCATTTCTTTTTATGTTCAGCCTCCCGGCTCTCCTCCCGAGGCGGATTGATTGTTAGCTTAAGCCCCGCTCTCGTGGGCGGAAACCCCCTACCACCTACCACCATTCGTGTACTGGACGGCACTGACAGGTACCTCTGGATTGCCGGTCG
+
GGEE@FFGGGGGGGGGGGGGG8@A,,6,6<,;,CE,C:++@@++6CF,,,66A,C,,6C6,B,,A6F,,:,B5C,5E,4,,CEF,,,5,,C,>5?FEG88C9EC8?=,5,,9,,+++4=DFDC8,++,,6@=+@+++4+6=8+=D9+?F66,@E,3235++3;E5)))))):0))*4***00):@2((-((()))).9)))/6)/.)((3(((,()((4(,2(,(2(.2*86(4D4,)42(/47?(().))((.())))(((-,((((.())(...))-.)))))()-(((,(
@M00689:251:000000000-CJTJ5:1:1101:12046:19636 2:N:0:5
CGACAGCCATGCATCACCTGTCACCTTTGTCCCCGAAGGGAAAGCCTTATCTCTAAGACGGTCAAAGGGATGTCAAGACCTGGTAAGGTTCTTCGCGTTGCTTCGAATTAAACCACATGCTCCACCGCTTGTGCGGGCCCCCGTCAATTCTTTTGAGTTTCAGCCTTGCGGCCGTACTCCCCAGGCGGAGTGCTTAATGCGTTAACTCCAGCACTACGGGGCTGAAACCCCCTAACCCCTAGCACTCATCGTTTCCGGCCTGGGCTCCCAGGGTTTCCACTCCTGGCTGCTCTTT
+
GGGGGGGGGGFGGGGEGGGGGGGGGGGGGGGGGGGGGGGGFCDFGGGGDGGGGGGGGGGGGGGGDCFGGGGGGGGGGGGGGGGGGGGFGGGGGGGGGGGGGGGGGGGGGGFGGGGGGGGGGGGGGGGGGGFGGFGEGGGGGGGGGFDGFGGGGGGEGGGFFFFFFDEEFFB=@BFFGFGGF>:DDFFF=6;@ECE?CE3<3;@;=7)4=)3=(6;E((47;((4(.)-9>B0-1*.(,423)().4,242(4:?2A(,((,(((,(((4(,4(,(,)))))(())((.(-)6)))
@M00689:251:000000000-CJTJ5:1:1101:24539:19679 2:N:0:5
CGACAACCATGCAACACCTGTACACCAACCACAAGGGAAACTACATCTCTGCAGCGATCTGGTGTATGTCAAGCCCAGGTAAGGTTCTTCGCGTTGCATCGAATTAATCCACATGCTCCGCCGCTTGTGCGGGCCCCCGTCAATTCCTTTGAGTTTTAGCCTTTCGGCCGTACTCCCCAGGCGGGGCGCTTAATGCGTTAGCTACGACACAGAGGCCGTGGAAGACCCCTACCCCTAGCGCCCACCGTTTACGGCCTGGCCTCCCCGGGGTACTAACCCTGGCTGCCCTGTCTC
+
GGGGGDFGGGGGGGFGGGGGGGGGGGGGGGGGGGGGGGGGGGGGGGGGGGCGGGGDEGGGGGGGGGGGGGCGCFGGGGGGGGGGGGGGGGFGGGGGGGFGGGGGGGGGGGGGGGEFCCGDGGDEGGGG?FGGGEEGGGDEGD69EFGGFGDFGFA9EGFFFAE*:AA====AADCEGAGGFFA>;(6;39B?4>246?BF?BFAF:<>7>?<22:62266;(.3,3:?D35<7133<?F>0>9(3?0(-5(:(13((,1((41?3(-49((().)-(4(,2((.4:((((,)).
@M00689:251:000000000-CJTJ5:1:1101:21717:19714 2:N:0:5
CGACGACCATGCAACACCTGTACACCAACCACAAGGGAAACTACATCTCTGCAGCGATCTGGTGTATGTCAAGCCCAGGTAAGGTTCTTCGCGTTGCATCGAATTAATCCACATGCTCCGCCGCTTGTGCGGGCCCCCGTCAATTCCTTTGAGTTTTAGCCTTGCGGCCGTACTCCCCAGGCGGGGCGCTTAATGCGTTCGCTACGACACAGAGGCCGTCGAAGACCCCTCAACCTAGCGCCCACCGCATCCGGCATGGACTACCATGGGGTCTACACCTGGTAGAGTATTCT
+
GGFEG@FFGGGGFGGGGGGGGGGFGGGGGGGGGGGGGGGGGGGGGFGGGGGGGGGGGGGGGGGGGGGGGGGGEGGGGGGGGGGGGGGGGGGGGGG@FGGGGGCEGFEAFEGGGFGF8EFGGCGGGE6EFEGGDGEGEDD+=DEGGFGGFFFGCEGFFGFFF>1:@AAFAAAA=BFEF>85ABBFFF>FF6::9<D23::(,11:>1029903:???F61(,4(8270,*/)(,4C754279;;1?:(((-((((,(-3(:2),(1)).,(((((.-:(,40..-)))).).))
@M00689:251:000000000-CJTJ5:1:1101:21715:19732 2:N:0:5
CGACGACCATGCAACACCTGTACACCAACCACAAGGGAAACTACATCTCTGCAGCGATCTGGTGTATGTCAAGCCCAGGTAAGGTTCTTCGCGTTGCATCGAATTAATCCCCATGCTCCGCCGCTTGTGCGGGCCCCCGTCAATTCCTTTGAGTTTTAGCCTTTCGGCCGTACTCCCCAGGCGGGGCGCTTAATGCGTTAGCTCCGACACAACGGCCCATGAAAACCCCTCCCCCTAGCGCCCCCCGTTTACGGCCTGGACTACCAGGGTATCTACTCCTCGCGTCCCTTTCT
+
GGGFFGGGEGGGGGGFGGGGGGGFGGGGGGGGGGGGGGGGGFFGDDGAEFGGGGGGGFFFA@FFF,FDGFEF@E7FGFB=EFF8AEFGDEFFGEGEGD8E>8=EDFFGCB,4AEFDGGFCEG+@CCFGDFBCEGDGDEDCDG+=CF7CFGGAFGGGGADFFF95>A>BF2>==4EFGFGDA@F91:(,(3--)))69:BB659)(4(-(4:((-(41(,(.-)-.4<BG<)1(-50(.((-7(,4(-(.8?43((((,0(,).2243112,:<<4.)).4(((((((--),)-
@M00689:251:000000000-CJTJ5:1:1101:18084:19836 2:N:0:5
CGACAGCCATGCAACACCTGTGTTCAGATTCTCTTTCAAGCACCCCGCAATCTCTCGCGGGTCTCTGACATGTCAAGGGTAGGTAAGGTTTTTCGCGTTGCATCGAATTAAACCACATCATCCACCGCTTGTGCGGGTCCCCGTCACTTCCTTTGAGTTTCAACCTTGCGGCCGTACTCCCCAGGCGGTCAACTTCACGCGTTAGCTTCGTTACTGAGAAGAAACCCACCCAACCACCAGTTGACACGCTTTAGGCAGTGGACTCACCGGGTATCCAATCCAGGCTGCTCCATAT
+
GGGGGGGGGGGGGGGGGGGGFGGGGGGGGGGGGGGGGGGGGGGGGGGGGGGGGGGGGGGGGGGGGGGGGGGGGGGGGGGGGGGGGGGGGGGDCFGGGGGGGGGGGGCGGGGGGGGGGGGFFGFFFGGGGGGGGCGGGGCFF?EGGF6=FGGGFFFDCFGFF9EEDFFCEFBAFFFDE9F?FF:@===6@91@8EE5EE@F9BF0(59<A>F:644)6,-).(4(371(97B?3(*,(412<*6429)(((-,).4(.,4,(.22()5.(3(-3.)))5).2))(422-5))()))
@M00689:251:000000000-CJTJ5:1:1101:18066:19843 2:N:0:5
CGACAGCCATGCAACACCTGTGTTCAGATTCTCTTTCAAGCACCCCGCAATCTCTCGCGGGTCTCTGCCCTGTCACGGGTAGGTACGGTTTTTCGCGTTGCATCGAATTAAACCACATCATCCACCGCTTGTGCGGGTCCCCGTCAATTCCTTTGAGTTTCAACCTTGCGGCCGTCCTCCCCAGGCGGTCAACTTCACGCGTTAGCTTCGTTACTTCCAAGACACCCTCCCACCACCCAATTCCCATCCTTTTGGTCTTGTCCCACCCGTCTCCACTCACCTTCACTCCCTGTTT
+
GGGE:FGGFFEGDGFAFGGGFGGFGFFECEGGGGGGGGGGGGGGGGGGG+BFGGFGGGG:@FFFGGA,=,BBFGF,BCFF@FGGG;FF<FC@FGCF:F=CG9EFE8EFF;F,:E8DFGGGGGGGGG66C>8=,@>C>CDGGGECGF*=BGCCF;EF5@BFF6AABFF=BA>AB=B2E5FGFF;(68:919(7<)4C))6=-,--(.4:A((.4<<))))))((,(-7(7D3((49((2(((*)).4).,)6)).((-.))-)-))(--3,,(()).).((.))())-..(())))
@M00689:251:000000000-CJTJ5:1:1101:17718:19851 2:N:0:5
CGACGACCATGCATCACCTGTGTGCACGTCCCTTGCGGGAAGAAATCCATCTCTGGAGATCGCCGTGCCATGTCAAACGCTGGTAAGGTTCTGCGCGTTGCTTCGAATTAAACCACATGCTCCACCGCTTGTGCAGGCCCCCGTCAATTCCTTTGAGTTTTAACCTTGCGGCCGTACTCCCCAGGCGGAGAACTTAATGCGTTAGCTGCGCCACCGAAGCTCTAAGCGCCCCGACAGCTTGTTCTCATCGTTTTCGGCGTGGCTTACCTGGGTATCTAATCCTGGCTCCCTCTTT
+
GFFGEGGGGGGGGGFFGGGGGGGGGGGGGGGGGGGGGGGGGGFGGGGGGGGGGGGGFGGGGGGGGGGGGGGGGGGGGGGGGGGGGAFGFGGGGGGGDGGGGGGFGGGGGFFFGGGGGCDFEFGGGGGGGGGFDFGFGDDEDDGGGBDCAFGFG7EFGFGFFFFFFFFF@BFB=A94C2CGFF259@=;(1.6;<?@FE?F@;?DD9<AB(24(-(41((-5:AFBA(4<CBB9>G>><8).7):)6--4.(,,(.,19(490((().())4((..))).))6<7>(4)-(((,))
@M00689:251:000000000-CJTJ5:1:1101:10365:19853 2:N:0:5
CGACAACCATGCATCACCTGTCACTTTGTCCCCCGAAGGGGAAGACTCTATCTCTAGAGTTGTCAAAGGATGTCAAGATTTGGTAAGGTTCTTCGCGTTGCTTCGAATTAAACCACATGCTCCACCGCTTGTGCGGGCCCCCGTCAATTCCTTTGAGTTTCAACCTTGCGGTCGTACTCCCCAGGCGGAGTGCTTAATGCGTTAGCTGCCGCCCTAAGGGGCGGAACCCCCCTAACCCTTAGCACTCACTGTTTCCGGCGTGGAACACCTGGGTCATTCATCTTGGTTGCTCT
+
GGGGGGGGGGGGGGGGFGGGGGFGGGGGGGGGGGGGGGGGGGGGGGGGGGGGGGGGGGGGGGGGGGGGGCFFGGGGGFFGGGGGGGGGGGGGGGGGGGGGGGGGDGCGGGGGGFGGGGGGGGGGGGGGGEFGGGGGGECDDDGG6*=DBFGGGGF7?FGFFF*A@CEEEFFA=A=@>9DFF>2@2>46>@F:*8C5;C<E;?@044)//,.(((.3580<04>>0961>DE9>?*(.4::)*6-<2,1()66<A6239((-26()((,,.((4(((-)))).))-))(((-.)
@M00689:251:000000000-CJTJ5:1:1101:10346:19856 2:N:0:5
CGACCACCATGCATCACCTGTCACTTTGTCCCCCGAAGGGGAGGACTCGATCCCTAGAGTTGTCATTGGATGTCAAGATTTGGTAAGGTATTTCGAGTTGCTCCGAATTAAACCACATGCCCCCCCGCTTGTCCGGGCCCCCGTCATTTCCTTTGGTTTTCAACTTTGCGGCCGTACCCCCCAGGCGGGGTGCTTATTGCGTCAGCTGCAGCACTAAGGGGCGGCACCACGCGACTATTTAGCACCCACCGTTTAGCGGTGGGCCCACCGGCTGACACCAACTGATTGCATAGGT
+
GF7@@6@BCFFGGFFEFFGFCCAAG9EE,,EF,@FC+7FE7C++86C,,,:,,,9CC<F,E6A@D,,C85,,4BE,@6C,???4F,5EAA;F4,,,,98,4E,,,@=F7;A,CE=+,48D8=++6+6C@+6,,,@++38+=+@9=A6E+<9D,77,*4;@CBCE*:>*3)))))(0*(;D)2(,((6(,(,-(.6A))))(,-(())((.,8(40)(.1(3(,-((-10/)((()(())))*-).(4(((,.2(())(-,((-((,((((,(-((()),((-,()))))))))..
@M00689:251:000000000-CJTJ5:1:1101:20517:19900 2:N:0:5
CGACAGCCATGCAACACCTGTACACCAACCACAAGGGAAACTACATCTCTGCAGCGATCTGGTGTATGTCAAGCCCAGGTAAGGTTCTTCGCGTTGCATCGAATTAATCCACATGCTCCGCCGCTTGTGCGGGCCCCCGTCAATTCCTTTGAGTTTTAGCCTTTCGGCCGTACTCCCCAGGCGGGGCGCTTAATGCGTTAGCTACGACACAGAGGCCGTGGAAGACCCCTACCACTAGCGCACACCGTTTACGGCTTGGCCTAACAGGTGATCTAATCCCGGCTGACCTGTCTAT
+
GGGGGGGGGGGGGGGGGGGGGGGGGGGGGGGGGGGGGGGGGGGGGFGGGGGGGGGGGGGGGGFGGGGGGGGGGGGGGGGGGGGGGGGGGGGGGGGGGGGGGGGFGGGGGGGGFEGGFGGGGGGGCEGGFFEGGGGGGGGEGGGGGFFGFGDGGFGGGGGFFAC*:>AADBFFFBEF>2*9@DA>>21(((::4<:A>F:?:D>9<6270((.,31(47219??7(7(3C*0(()94:23;>332:618:0(6(4((-4?0,2(),,).)(.).:44)34)(,,-(((,.46))))
@M00689:251:000000000-CJTJ5:1:1101:25744:19923 2:N:0:5
CGACGGCCATGCAGCACCTGTACACCAACCACAAGGGAAACTACATCTCTGCAGCGATCTGGTGTATGTCAAGCCCAGGTAAGGTTCTTCGCGTTGCATCGAATTAATCCACATGCTCCGCCGCTTGTGCGGGCCCCCGTCAATTCCTTTGAGTTTTAGCCTTGCGGCCGTACTCCCCAGGCGGGGCGCTTAATGCGTTAGCTACGACACAGAGCCCTTGGAAGACCCCTCCACCTTGCCCCCACCGTTTACGGCCTGGACTACCCGGTTTTCTCATTCTGGGCGCTCTTTCT
+
GGEGCGGGGGGFGFGFFGGFGFGFGF8EGGGGGGGGCGGGGGGGGCGGFGGGGGGGGGGGGGGGGGGGGGGGGGGGGFFGGGGGGGGGGGGG7FGGGGGFEGGEGGGGGGGGGGGGDCFGGDEGGEGGDFC6?EGCC8CEDGG@FCDFFGC:8AFGGCCCFFF@BA92@BF=DFFEGFG4:=:>699096(14642;?:((6<ADF69>F724:(.,(,47:)8????*7)3(2C()).3)79016((4815((4111((4224.((,((((6)).)).4-)((((-4().))
@M00689:251:000000000-CJTJ5:1:1101:20170:19937 2:N:0:5
CGACAGCCATGCAGCACCTGTACACCAACCACAAGGGAAACTACATCTCTGCAGCGATCTGGTGTATGTCAAGCCCAGGTAAGGTTCTTCGCGTTGCATCGAATTAATCCACATGCTCCGCCGCTTGTGCGGGCCCCCGTCAATTCCTTTGAGTTTGAGCCTTGCGGCCGTACTCCCCAGGCGGGGCGCTTAATGCGTTAGCTACGACACAGAGGCCGTGGAAGACCCCTACACCTAGCGCCCACCGTTTCAGGCATGGACTACCAGGTGATATATACATGGCTGCTATGTCG
+
GGCEEGGFFGGGGGGGGFGFGGEGGGGGGGGGGGGGGGGFFGGGGFFGGGGGGGGGGGGGGGGGGGGGFEGGGGGFGFGGGGGGFGGGGGFDGGGGGGGGGGGFEFGFEADEEFFFFA?EG6CCCEFGGGCGGGGGCEGGGGGGGFFGFGF7@EDF+7;6AFB@B=BBA@:ADBE2:@FGFB>F6>B>;(,4)65)74(38ABB22?1(-4(258<(41(3:FF2,1:DF>B?BF:2)42(040-39FFF))))..3.4))).5:2)-)()-))).-6)))..41().).6.(
@M00689:251:000000000-CJTJ5:1:1101:20167:19959 2:N:0:5
CGACAGCCATGCAGCACCTGTACACCAACCACAAGGGAAACTACATCTCTGCAGCGATCTGGTGTATGTCAAGCCCAGGTAAGGTTCTTCGCGTTGCATCGAATTAATCCACATGCTCCGCCGCTTGTGCGGGCCCCCGTCAATTCCTTTGAGTTTTAGCCTTGCGGCCGTACTCCCCAGGCGGGGCGCTTAATGCGTTAGCTACGACACCGAGGCCGTGGAAGACCCCTACACCTACCGCCCTCCGTTTACGGCCTGGACCCACCTGGTATCTCTTCCTGCCTCCCTTTTCCC
+
F:@C@CEF,C<EFFFCFDGGGGEGGG<FGFEFGFF8FEFGGGFGGFGGGE<FCDDDC@FGA@@FFGGGGGFGGGGDGGGGGGG?@FGGGGGGGGGGG,DFEGGGGGGGGEFC:F9EGED+==@CECDD8=EG6CCEG>CED++6==D7<?+,@FGFC;;?A58>E8A))0:))5*61:*;95@9;>69>>:(64542324,6A4<?07(-(((-((-47((,)(.2?(C*.3(4*(((.-(7((,--4).(4((-(-((..((((((.4,)))5)))).))((5)(((-)))))
@M00689:251:000000000-CJTJ5:1:1101:24717:19966 2:N:0:5
CGACAACCATGCAGCACCTGTACACCAACCACAAGGGAAACTACATCTCTGCAGCGATCTGGTGTATGTCAAGCCCAGGTAAGGTTCTTCGCGTTGCATCGAATTAATCCACATGCTCCGCCGCTTGTGCGGGCCCCCGTCAATTCCTTTGAGTTTTAGCCTTGCGGCCGTACTCCCCAGGCGGGGCGCTTAATGCGTTAGCTACGACACAGAGGCCGTGGAAGACCCCTACCCCTAGCGCCCACCGTTTACGGCATGGACTACCAGGGTATCTACTTCTGGCTGATCCTGCC
+
GGGGGGGGGGGGGGGGGGGGGGGGGGGGGGGGGGGGGGGGGGGGGGGGGGGGGGGGGGGGGGGGGGGGGGGGGGGFGGGGGGGGGGGFGGGGGGGGGGGGGGGFGGGGGGGGGGGGGGGGGEGGGGGGGGGGGGGGGGGGGDEFGFGGFGGGGGGGGGFFFFEFEB==AABFFFFEGFGGFF2=02@>>B0?AA<AFFBF?A>246?9(4:?:BFB01;(1(5370:BG<)((.C?:0:9(<4:BFFB?:6<03;(-8:2))(.30,381(44)-))).447,((()))))(,
@M00689:251:000000000-CJTJ5:1:1101:13209:19998 2:N:0:5
CGACAACCATGCATCACCTGTACACCAACCACAAGGGAAACTACATCTCTGCAGCGATCTGGTGTATGTCAAGCCCAGGTAAGGTTCTTCGCGTTGCATCGAATTAATCCACATGCTCCGCCGCTTGTGCGGGCCCCCGTCAATTCCTTTGAGTTTTAGCCTTGCGGCCGTACTCCCCAGGCGGGGCGCTTCATGCGTTAGCTACGACACAGAGGCCGTGGAAGACCCCTACACCTAGCGCCCACCGTTTACGGCATGGCCTACCAGGGTCTCTAATCCCGGCTGCCTTGTTG
+
GGGGEFGGGGGGGGGGGGGGGGGGGGGGGGGGGGGGGGGGGGGGGGGGGGCGGGGGGGGGGGGGGGGGGGGGGGGGGGDGGGGGGGGGGGGGGGGGGGGGGFFGFCDBFGGGGGGGGGGGGGGGGGGE,@EGGGGGGGGGGDGGGFGGFGG:@EDFGGGFFFEEBF=A=592>BCEGFDDF==@96;>BB<(4:>>0??1(4<<>B023;<:2466<>B(-3<<7??<GD:?:?<32220359<??>FFFFB?071;(4(570::23((41(6)6524),(((,((()-5-)(
@M00689:251:000000000-CJTJ5:1:1101:9134:20154 2:N:0:5
CGACAACCATGCAACACCTGTCACTCTGTCCCCGAAGGGAAAGCCCTATCTCTAGGGTTGTCAGAGGATGTCAAGACCTGGTAAGGTTCTTCGCGTAGCGTCGAATTAAACCACATGCTCCACCGCTTGTGCGGGCCCCCGTCAATTCTTTTGAGTTTAAGCCTTGCGGCCGTACTCCCAAGGCGGAGTGCTTAATGCGTTAACTGCAGCAATAAGGGGAGAAAACCCCTTAACACCCAGCACTCACCGTTTACACAGGGGATATCCAGGGTGACAAATCCTGCATCGCTTATAT
+
GGGDEGFEFGGGGGGFEE8EFGGGGGG9,CCFFGGGGGGGGFGGGGGGFGGG,EFCFGGGGGFG9C<FEGGGFFDFGGFGGFFGGD,:E9FDGGGE::DE8C>B+9+5?FEGFGG8DED8=E@8@E88=D8=8CE66@68?=CDG72=7C;FF6CDGFGF5FBE50):>2:5:>297.7*22-((63;31;?<?66CC@77D(95;)440(.2..4)8>(,(.,1(0,//))6)252(,((78),(((2,((,.:))(((-((().)-42((,()))()),.)((6)(-((,)))
@M00689:251:000000000-CJTJ5:1:1101:6380:20158 2:N:0:5
CGACAACCATGCACCACCTGTCACTTTGTCCCCGAAGGGAAAGCTCTATCTCTAGAGTGGTCAAAGGATGTCAAGACCTGGTAAGGTTCTTCGCGTTGCTTCGAATTAAACCACATGCTCCACCGCTTGTGCGGGCCCCCGTCAATTCCTTTGAGTTTCAGCCTTGCGGCCGTACTCCCCAGGCGGAGTGCTTCAGGCGTTAGCTGCAGCCCGGAAGGGCGGAAACCCCCCACCCCTTAGCACTCATATTTTACGGCATGGACCACGCGGGTACCTAACCCGGGCTGCCCTGCC
+
GGGGGGGGGGGGGFFGGGGFGF@DGFGCFGFFFGGDGGEGGGFFDGFGGG<FEGFGGGGGFGG9FFFGGGGGGF9FGFGGGGGFGGGGGGGGGGGGGGGGG97=FGGG<FGGGGGGGF+,9=DECGC8?D,DCEB8C8CCDDGGDFGGFGGC9=@=9DCF7CDFB5@=5AABB5>9?>9DAA2)425@93CFC37)//4;B<1>4)6=8;((((-,213(24;(4:(4*179((*4:75))*)).4).).))))(-,2(..))(-3(-((-2()44),((.((3((4(((((((
@M00689:251:000000000-CJTJ5:1:1101:9139:20173 2:N:0:5
CGACAACCATGCAACACCTGTCACTCTGTCCCCGAAGGGAAAGCCCTATCTCTAGGGTTGTCAGAGGATGTCAAGACCTGGTAAGGTTCTTCGCGTAGCGTCGAATTAAACCACATGCTCCACCGCTTGTGCGGGCCCCCGTCAATTCTTTTGAGTTTAAGCCTTGCGGCCGTACTCCCCAGGCGGAGTGCTTAATGCGTTAACTGCAGCACTAGGGGGCGGAAACCCCTTAACACCTAGCCCTCATAGTTTAACGCGTGGCATAACCGGGTACATAATCATGGCTTCCCGTTGT
+
GGGGGGGGGGGGGGGGGGGGGGGGGGGGGGGGGGGGGGGGGGGGGGGGGGDGGGGGGGGGGGGGGGGGGGGGGGGGGGFGGGGGGGFGGDFFGGGGGGGGGGGGGFFFGGGGGGGGGGGGGGGFGGGGGGEFEEEEEECEDCGGGFCF9CCFECGGGGGFFFFE@EEBFFFAFFF=9@FCFDDFB>BFFFCE?3>CC903;0;3<><<0?:?2))(.1(12;>96??FGGFFFAC??132()(.13)-)6:4)))41((4((())),,2((,()).6-)6)))..(.()((.((,
@M00689:251:000000000-CJTJ5:1:1101:5863:20302 2:N:0:5
CGACGGCCATGCAGCACCTGTACACCAACCACAAGGGAAACTACATCTCTGCAGCGATCTGGTGTATGTCAAGCCCAGGTAAGGTTCTTCGCGTTGCATCGAATTAATCCACATGCTCCGCCGCTTGTGCGGGCCCCCATCCATTCCTTTGAGTTTTAGCCTTCCGGCTGTACTTCCCAGGCGGGGCGCTTAATGCGGTAGCTACGAACCGAACGCCGTGGACATCCCAAACCACTCACGCCCACCGTTTACGCACTGGCCCACCGTGGTCTCTTCCCCTGGCAGCCACTTTT
+
GB:@:F:@FFFFGFGFDEFAGGGG@FDGCCF@F@CF:CFGGFFGG9@FFF,@@<FCCGGFFFGGGGF9EFGAEFC,A=<EF<E,?FFDF9=CE:CEEG844=@@+ABF,CFFF,>,@E?+@CCE7CFG8A4@EED=C6+1++@=@9C?CG7EE@CA+398*<>*)1)1):8A7**/=<D**59(51(4(30665))((-((.)-)-((((-(((-(-((3(,3)).(,**)(4,*(.,(.,)4((,(.4(()(((((5((,(-(-(((-4))64)))(,(,(,(((((.()))
@M00689:251:000000000-CJTJ5:1:1101:12279:20384 2:N:0:5
CGACGCCATGCATCACCTGTTTTCAAGGTCTAGTAAACTAGACACTCCGCTATCTCTAGCAGATTCTATCAATGTCAAGCCTAGGTAAGGTTCTTCGCGTATCTTCGAATTAAACCACATGCTCCACCGCTTGTGCGGGTCCCCGTCTATTCCTTTGAGTTTTAATCTTGCGACCGTACTCCCCAGGCGGAATGCTTAATGTTGTAACTGCATTACTGGAGTGACAAGCACCCCAACAACTAGCATTCATCGTTTATGGCGTGTACTACCAGGGTATTTAATCAGTGCTGATCTT
+
FE7@@:6+8CE9E<;CE@AGG9ECE@,6CCFAFC6,,CCF@CFDCFGGCCFGGE@FFCFFAFG<5FGGDFEF<FFGFGFF7FCF8FF,=CFGGGAFGDGGCCGGGGGF,EEFGGGGGGGGGFFG8DED=CGDGG8EEE66+=8=80C8:EFGFFDF=DD@DDD>5*DE9CD=AA>)@=D*908>8=8=4AF=B3C?E@E*****8*>5*/*>?FEFC?883;@39)9@F4F<DBDFFFFF@)/()).)))673::,)-3:0,2((.-6<75,(3((.))))-4)))-.-))))))
@M00689:251:000000000-CJTJ5:1:1101:9946:20388 2:N:0:5
CGACGACCATGCAACACCTGTATACCGCCCTTGCGGACACAACATTTCTGCTGCTTTTCGGTATATGTCAAGCCTTGGTAAGGTTCTTCGCGTTGTGTCGAATTAAACCACATGCTCCACCGCTTGTGCGGGCCCCCGTCAATTCCTTTGAGTTTTAATCTTGCGACCGTACTCCCCAGGCGGCATGCTTACAGCGTTAGCTGCGCCACTTCCTAGCAATCTCGCCAACGCCTCGCATTCATCGTTTACAGCGTGGTCTACCCAGTTATTCAATCTTGGCTCTT
+
GEFGGGGGGGGGGGGGGGGGGGDGGGGGGGGGGGGEGGGG<<FGFFEFGGGGGGGGGGGGGGGGGGGGGGGGGFCFGGGGGG?FGGGGGGGGGGGGGGGG6EFGGEFGG,AEFFFDFFFFFGGGGGG,EECECGGEEEGEG>FGGFGGFGFGGACGFCFFFA<EFB>=5@=>DC29E3*4?99(2:DFF??37@E126?7<44419((-())4).)())).441:08(9C)41114(434)*-(4:(-6)42((-((.))-.()(()-).)-))-))).(.)()
@M00689:251:000000000-CJTJ5:1:1101:15615:20424 2:N:0:5
CGACGGCCATGCAACACCTGTGTGCACGTCCCTTGCGGGAAGAAATCCATCTCTGGAGATCGCCGTGCCATGTCAAACGCTGGTAAGGTTCTGCGCGTTGCTTCGAATTAAACCACATGCTCCACCGCTTGTGCAGGCCCCCGTCAATTCCTTTGAGTTTTAACCTTGCGACCGTACTCCCCAGGCGGATCGATTAACGCGTTAGCTCCGGCACAACAGGATTGGGTACCTTTCACACCACACTTTCCTGGTTTGGGGCTAGGACTAACCGGGGATCTAATCCTGGCGGTC
+
GGGGGGGGGGGGGGGGGGGGGGGGGGGGGFCEGGGGGGGGGGGGGGGGFGG9<FGGGGGGGGGGGGGGGGGGGGGGGGGGGGGGGGGGG9EGFDGGGG6EDFGGGGGGGGFGGFEFFDDG,=FGGGGGGGGGGGGFFG>C>DGGGEGGFGGGGCFGFFG8BBEE@EFECBAFFADFG2C?FD=2@=B09B;,(,98443;04>(4242(-,,(3:?F01((.504?<<GD4)-6C<)(((()(().6)65(328(0:9-(3:070:057(--((((,4-)).))-.(,-((
@M00689:251:000000000-CJTJ5:1:1101:16630:20804 2:N:0:5
CGACGACCATGCAACACCTGTATTCTAATTCCCGAAGGCACTCCCGCATCTCTGCAGGATTCTAGATATGTCAAGACCAGGTAAGGTTCTTCGCGTTGCATCGAATTAAACCACATGCTCCACCGCTTGTGCGGGCCCCCGTCAATTCATTTGAGTTTTAACCTTGCGGCCGTACTCCCCAGGCGGTCTCATTATTGCGTTAGCTGCGTCACTAAGTCCTCAAGGGACCCACCGCCTAGTAGACATCGTTTATGACGTGGTCTACCAGGGTTACTAATCCGGTGTGATCTTTCC
+
GGFGGGGGGGGGGFGGGGGGGGGGGGGGGGGGGGGGGGGGGGGGGGGGGGGGGGGGGGGGGGGGGFCFGGGGGGGGGGGGGGGGGCEFGGGGGGGEEGCFDGEGGGGGGGGGGGE8EF?FGGGGGDGGGGGGGGGGGGGGGGGDGFGGFGGFGGC,;CGF9FE<C<EFF55@4>9<CEGGFFFF@>6>???355?76.337;/.1)/(,(685A?044<AA<0)5(,4994120)4(48<<6:))),(4<6(-)))(-(((542)-))(,2(()).)).)-(((((-))).)))
@M00689:251:000000000-CJTJ5:1:1101:24465:20850 2:N:0:5
CGACGGCCATGCAGCACCTGTGTGTAGGTCCCGTAAGGGAAGGAAACTGTCTCCAGTAACCGTCCTACCATGTCAAACGCTGGTAAGGTTCTGCGCGTTGCTTCGAATTAAACCACATGCTCCACCGCTTGTGCAGGCCCCCGTCAATTTCTTTGAGTTTTAACCTTGCGGCCGTACTCCCCAGGCGGATAACTTAACGCGTTAGCTGCGCCACCAAAGCCCCAAGAGCCCTGACTGCTCGTTATCCTCTGTTACGGCGTGGCCTCACAGGGTATCTAATCCGTGCGGCTTGGTT
+
GGGGEGGGGGGGGGGGFGGGGGGGGGGGGGGGGGGGGGGGGGGGGGGGGGGGGGGGGGGGGGGGGGGGGGFGGGGGGGGGGGGGGGGGFGGGGFGGGGGGGGGGGGFGGGCGGGGGGCDF8DGFGGGGCGGGGGGGGGGGGGGGGA8DDGGGGGGGFEFFFACF@7@EFFF=ABAACDGGFFFFBBFF=>;@@<C<EA<F9>;?;FEAF12:(24(420((-2,((.,<>F138C)).6)-<?(()).))).5642-,9660,83..8>)11<:?A))-).4(((-((,((((.(
@M00689:251:000000000-CJTJ5:1:1101:10248:20912 2:N:0:5
CGACAACCATGCAGCACCTGTACACCAACCACAAGGGAAACTACATCTCTGCAGCGATCTGGTGTATGTCAAGCCCAGGTAAGGTTCTTCGCGTTGCATCGAATTAATCCACATGCTCCGCCGCTTGTGCGGGCCCCCGTCAATTCCTTTGAGTTTTAGCCTTGCGGCCGTACTCCCCAGGCGGGGCGCTTAATGCGTTAGCTACGACTCCGAGGCCGTGGAAGACCCCTCCACCTAGCTCCCATCGTCTACCGCGTGGCACACCCAGGCTACTCACCCTAGTCTCACCTATCAT
+
GGGGGGGGGGGGGFF@EFGGGGGGGGGGGEGGGGGGGGGGGGGGGFGGGGGGGGGGGCFGDF9FFDFG<EGGGGFGG@EFFF<CFGGGGGDDGGGGGGGG,@E@FGFG,FDFGD,E=EF6EEEG7EED8DE6==CCCECC>D6D@BBFBD<,5E,=+>6<A?80:58>AA4=>2A<CA*3?5-2(.(-,4:1<9A41-88<<24<(-3(-(((((41>21,(..4.(,95)4:<*(4)())040-(2(((())-((-(444)((2(((-(43(,55,42(((-))).-(,.))))
@M00689:251:000000000-CJTJ5:1:1101:10230:20923 2:N:0:5
CGACAACCATGCAGCACCTGTACACCAACCACAAGGGAAACTAAATCTCGTCAGAGATCTGGTGTATGTAAAGCCCAGGTAAGGTTCTTCGTGTTGCATCTATTTAATCCACATGCACCGCCGCTCGTTCGGGCCCCCGCAAATCCCTTTAAGTTTGAGCTTTGCGGCCGTACTCCCCAGGCGGGCGGTTTCAGGCGTTAGCTAAGTACGAGAGGCAGGTGACCACCACTCCCACCAGCCACCACGGTGTAGCGCAGGCATCACTCGGGTTTTATACTCTGCGTTTCCGTGTCTT
+
D:+@+6CF7EFDF9FCCGGGGGDD<CFFB,CFE<EE7@EEF<,,;,<6;,,,9B,,,6<@E9C@4C6C,,<,BF@<EFG,C@<<<BAEE;F=,99,?,==,C4@,FFFF,CFE,444=,+@+++@+@=+4@CCG+++@8+0++=+*6=<+2,63,3+,+*+;A*7):>A5@8A)*.=9*;*):2(((((,())))((((-(4.)),)..(,26(,((((.4..)4(3,7*).((*((.((.7,(4((-(,.))4(9((((,.)))61((,((())..).46)(((())(.(,(-)
@M00689:251:000000000-CJTJ5:1:1101:10264:20926 2:N:0:5
CGACAACCATGCAGCACCTGTACACCAACCACAAGGGAAACTACATCTCTGCAGCGATCTGGTGTATGTCAAGCCCAGGTAAGGTTCTTCGCGTTGCATCGAATTAATCCACATGCTCCGCCGCTTGTGCGGGCCCCCGTCAATTCCTTTGAGTTTTAGCCTTGCGGCCGTACTCCCCAGGCGGGGCGCTTAATGCGTTAGCTACGACACCGAGGCCGTGGGAGTCCACTCCACCTAGCTCCCCACGTTTACGGCATGGACCACCAGGGTCTCCAAACCCTACGCCCCTTTCT
+
GGGEGGGGGGGGGGGCFGGGGGGGGGGGGGGGGGGGGGGGGGGGGF9FF9EGGGGGGGGGGGFFGFGGFGGGFGFFGEFGFGGC<FFGGGGCEFDEEE;@,E8@EEFGFFDG8ECGFF?CEEEC7CEG,EEGGC>E>CGGGGE@F7+=E9+7+@D7?E?B?80):)5=8))0>BFEEAGGA@(5(.4(4(262).)(-2(:26<2,4>>0((,3(((((-(((,((.)9:4,..91:22)661?(2(1(((.((((48()),-(4:((((((.-<,)-(((.(((((((,))-
@M00689:251:000000000-CJTJ5:1:1101:15658:20937 2:N:0:5
CGACGGCCATGCAGCACCTGTACACCAACCACAAGGGAAACTACATCTCTGCAGCGATCTGGTGTATGTCAAGCCCAGGTAAGGTTCTTCGCGTTGCATCGAATTAATCCACATGCTCCGCCGCTTGTTCGGGCCCCCGTCCATTCCTTTGAGTTTTAGCCTTGCGGCCGTACTCCCCAGGCGGGGCGCTTAATGCGTTAGCTACCACACAGAGGCCGTGGAAGACCCCTACACCTAGCACCCACCGTTTACGGCCGGGCCTCCCAGGTGATATAATCCTGTCTGCCCTTTCT
+
GGGGGGGGGGGG@GFFFGGGGGFAEGFGGGGG<FECCFFDGGFGG9F@FFGGGCCEFGGFF9FFGGGGGAGGGF<FGGGGGGFFEFCFG;DC8FFEGGGC8FD8DBFFGFGDF8>E@DD6>GCEEEGD,@E+@C8BC=C+?=++=F79EDC,4EFGGF?FAA>)==A=AB4>>44<F)996922>0:;(4:34<)4(4:?BAAA<(.51:(8,.:?B(((-(,4(.3(1*.3(804().)480(4:>?<>(6(((,(((-(-(.3()4)(.))))-))645.52).)((()))
@M00689:251:000000000-CJTJ5:1:1101:16122:20974 2:N:0:5
CGACGACCATGCAGCACCTGTACACCAACCACAAGGGAAACTACATCTCTGCAGCGATCTGGTGTATGTCAAGCCCAGGTAAGGTTCTTCGCGTTGCATCGAATTAATCCACATGCTCCGCCGCTTGTGCGGGCCCCCGTCAATTCCTTTGAGTTTTAGCCTTGCGGCCGTACTCCCCAGTCGGGGCGCTTAATGCGTTAGCTACGACCCAGAGGCCGTGGAAGACCCCCACATCTAGCTCCCCCCGTTTACGGCCTGGTGTCACAAGGGACTTACTGTTAGCCTGTGTGTACT
+
GGGGGGGGGGGGGGECEGGGGFGDFFGGGGGFGGGGGGGGGGGGGEC<DFEGF8EEGGGGGGGGGGFFGGGGGGDGGGF@FGGGGGFGGFFEGGGGGGGGGGG8@,EA@EFFGDDFAFDGC=8CEEGG,,8C+@CEEEDGGD>7+8@7C5+<DDGCEFF>9>8CFA9=B)->AF;2=@45)8:=B699B@@D<))),(((().),(42(((30(,1,((4282(((.17).4()9).)).)96,(468?(()((,(-(3((,.)--),(,.(4))))).))))).()).(4)-)
@M00689:251:000000000-CJTJ5:1:1101:16109:20990 2:N:0:5
CGACGACCATGCAGCACCTGTACACCAACCACAAGGGAAACTACATCTCTGCAGCGATCTGGTGTATGTCAAGCCCAGGTAAGGTTCTTCGCGTTGCATCGAATTACTCCACATGCTCCGCCGCTTGTGCGGGCCCCCGTCAATTCCTTTGAGTTTTAGCCTTGCGGCCGTACTCCCCCGGCGGGGCGCTTACTGCGTTCGCTACGACACAGGTGCCGTGGAAGCCCCCTCCCCCTCCCGACCCCCGTTTCCGCCATGGACTCACCCGACTCCTCACCCTGGCTCCTCCTTCCC
+
GGDGEEEGGGGGFGGFFGGGGGGGGGGGGGGGGGGFEFGGGGGGGGGGGGGGGGGGGGGGGGEGFGGGGGFFFGGGCEGGGGGFGFGFGGGGGGGEG=FGEFGGGG,AEFGGFFGFFGGGEE>CEGGG8FCE>>EEEEGEDC7FGFGGF?+,@<EFGACFFFF588>BB>AAA46>:6)9?@(6(1909>0:))).(-6((48(((-3--(((-.8?(4(((,,,,4:17)-4,59-((((.39(79<7:0)((((-:().)(),(((((,,.)44(.,((((()((((()-(,
@M00689:251:000000000-CJTJ5:1:1101:19058:21083 2:N:0:5
CGACGACCATGCAACACCTGTACACCAACCACAAGGGAAACTACATCTCTGCAGCGATCTGGTGTATGTCAAGCCCAGGTAAGGTTCTTCGCGTTGCATCGAATTAATCCACATGCTCCGCCGCTTGTGCGGGCCCCCGTCAATTCCTTTGAGTTTTAGCCTTGCGGCCGTACTCCCCAGGCGGGGCGCTTAATGCGTTAGCTACGACACAGAGGCCGTCGAAGACCCCTACACCTATCGCCCACCGTTTACGGCATGGGCGACCCGGGTAGTTAAACCTTGCTGCCTCCTCCA
+
GGGGC@FCGGGGGGACFEGGGG@FEGGGEDGFGGGGGGFEFGGCFE@FGGGGGGGGGGGGGFEEFGGGGGFF<EFGGCFFGGGGFFGAFFGGG@F@FECFEGGF7FFDAGFGFFGG,D6=>GG6>?FGC8EC+C=E==C88>7@FFGGFF8:D;DFDGGFF>C@BA55>99>A4/8=@F<?F=9F@06>>FBA9A90:0<()-644((2>:12(-4(,((,,4:4?71**)(.1>::))((7(-(3(,424<((,41?<02,(22,41(-,()))-).,()).-)527)(4(((
@M00689:251:000000000-CJTJ5:1:1101:19037:21085 2:N:0:5
CGACGACCATGCAACACCTGTACACCAACCACAAGGGAAACTACATCTCTGCAGCGATCTGGTGTATGTCAAGCCCAGGTAAGGTTCTTCGCGTTGCATCGAATTAATCCACATGCTCCGCCGCTTGTGCGGGCCCCCGTCAATTCCTTTGAGTTTTAGCCTTGCGGCCGTACTCCCCAGGCGGGGCGCTTAATGCGTTAGCTACGACACAGTGGCCGTGGACGGCCCCTACACCTCACGCCCCCCGTTTCCGGCATGGACTGACAGGGATCCTAATCCTTGCCGCCCTGTCTC
+
GGGGGGGGGGGGGGGGGGGGGGGGGGGGGGGGGGGGGGGGGGGGGGGGGGFGGGGGGGGGGGGGGGGGGGGGGGGGGGGGGGGGGGGGGGGGGGGGGGGF>GGGGGGGGGGGGGFGGGGGGGGGDGGG?DCG>EGGGGGGGCEFFFGCFFC:DAFDGD+3AA@)8=@A9AB29BEEF>CC?@B>9;>9;6?F9<<52231(-.-4(332><().(:?0149?(-(-3931)2(,>?((.,.<>046(4(())-,((((,).)().))-((.41-).-42)).(,,41(((,4)-
@M00689:251:000000000-CJTJ5:1:1101:18648:21119 2:N:0:5
CGACGGCCATGCAGCACCTGTACACCAACCACAAGGGAAACTACATCTCTGCAGCGATCTGGTGTATGTCAAGCCCAGGTAAGGTTCTTCGCGTTGCATCGAATTAATCCACATGCTCCGCCGCTTGTGCGGGCCCCCGTCAATTCCTTTGAGTTTTAGCCTTGCGGCCGTACTCCCCAGGCGGGGCGCTTACTGCGTTAGCTACGACACAGAGGCCGTGGAAGACCCCTACACCTACCGCCCACCGTTTACGGCATGGACTCCCAGGGTAATCAATCCCGGCCCCCTTTTTC
+
GGGGGGGGGGGGGGEEFGGGGGGGGGGGGGGGGGGGGGGGGGFGFDFEGGGGGGGGGGGGGGGGGGGGFGCFFGGGGGGEGGGGGGGGGGGDGGFGGGGGEGGGGFGGGGGGGGGGACFGGGGGGGGGGGGCEEEGGDGGGGEGGFGGFGGGGGGGFG5CFFBC9A5>949AFFFFGFCDFD(:99;6>;?B)699BB?0(:45>:?B6>??(41::9>BF:44.48:DF30(4CB7(4(0>6:B6((,(4<(41((4.)))((4.),(,(()).)-)()((-((--(())).
@M00689:251:000000000-CJTJ5:1:1101:24094:21133 2:N:0:5
CGACAACCATGCAGCACCTGTACACCAACCACAAGGGAAACTACATCTCTGCAGCGATCTGGTGTATGTCAAGCCCAGGTAAGGTTCTTCGCGTTGCATCGAATTAATCCACATGCTCCGCCGCTTGTGCGGGCCCCCGTCAATTCCTTTGAGTTTTAGCCTTGCGGCCGTACTCCCCAGGCGGGGCGCTTAATGCGTTAGCTTCGACACAGAGGCCGTGGAAGACCCCTCCACCTAACGCCCACCGTTTACGGACTGGAATCCCCGGGTCTCCAACCCTGGCTGCC
+
GGFGGGGGGGGGGGGFGGGGGGGGGGGGGGGGGGGGGGGGGGGGGGFGGGGGGGGGGGGGGGGGGGGGFGGGGDGGGGGFGGGFGFGGGGGGGGGGGGGGGGGFFGFFEGGGGG9EGGGGDGGGCGGGFECCEGCEGGGGG>CDGFGGFGD,@3@FFCGFAFEEEFB=AA>=DFCBG2CDFD5@6;B1,4?:A44:;?:6:B2))(,-(43.(.(4:490((51.3(.11.-((9<().-35((-,444(()(-(-3.((()))5-,(-41142)5,323<31(((.
@M00689:251:000000000-CJTJ5:1:1101:17856:21148 2:N:0:5
CGACAGCCATGCATCACCTGTTTTCAAGGTCTAGTAAACTAGACACTCCGCTATCTCTAGCAGATTCTATCAATGTCAAGCCTAGGTAAGGTTCTTCGCGTATCTTCGAATTAAACCACATGCTCCACCGCTTGTTCGGGTCCCCGTCTATTCCTTTGAGTTTTAATCTTGCGACCGTACTCCCCAGCCTGAATGCTTAATGTGTTAACTGCATTACTGGAGTGCCCACCACCTCAAAAACCACCATTCCTCCTTTTGGGCGTGGACGACCCCGGCATCATACTCCCGCCTCC
+
GGGGFGGGGGGGG9CFFGGGGGGGGGGFFFFFCCEECFFGGF9FEGGGGEFGGDGGG<AF<FF@EFEFEGGGADGGGGGGGGGGGDEE,FEFFE9EFFGGGGCEEEF?<EFGGGGGGFGGFDGFF=EFGGG@6=B9@+C==CF6D>GDFGGGG8EFDF??FFB7*8*;DE**))::+:30585@5)))1)5@5A7*2AEA;=A<A8*;E4;:6;E=E6*:2)0:**(.*2)59(27)**(/),/6,3955))((..))((((((,((-,,((((((,,,)))-),((((((,(
@M00689:251:000000000-CJTJ5:1:1101:16244:21299 2:N:0:5
CGACGACCATGCATCACCTGTACACCAACCACAAGGGAAACTACATCTCTGCAGCGATCTGGTGTATGTCAAGCCCAGGTAAGGTTCTTCGCGTTGCATCGACTTAATCCCCATGCTCCGCCCCTTGTGCGGGCCCCCGTCAATTCCTTTGAGTTTTAGCCTTGCGGCCGTACTCCCCAGGCGGGGCGCTTAATGCGTTAGCTACCACCCAAAGGCCGTGGAAGACCCCTACACCTAGCGCCACCCGTTTACGGCCTGGCTCACCGAGTTCTTCAACTATGGTCGCCCTGTCC
+
FGFEBFGGGGGGGEFGGGGGGDGGGGFGGGEGEDGGGFFGGFGGGCG<@<FDF,<@+<D@C,:@F9FCDGGGFFF<FG7BECF8FFFGFE@@+@:+:=;,,@+>8E99A,,@:E88,E+=E>+@B8,@,@EC+=CGGG01==@D9F+CF7:,+7@;+70=;FB18==5))0:A=EEG(22)6=(3((-,9??694<2134,4:42())4(((.3(,46-((-5((..(9*08(470,)((-5(((-(425141(-(:<??1),6<((,-(.).5.).)().)).,(((((,).
@M00689:251:000000000-CJTJ5:1:1101:16251:21317 2:N:0:5
CGACGACCATGCATCACCTGTACACCAACCACAAGGGAAACTACATCTCTGCAGCGATCTGGTGTATGTCAAGCCCAGGTAAGGTTCTTCGCGTTGCATCGAATTAATCCACATGCTCCGCCGCTTGTGCGGGCCCCCGTCAATTCCTTTGAGTTTTAGCCTTGCGGCCGTACTCCCCAGGCGGGGCGCTTAATGCGTTAGCTACGACCCAGAGGCCGGTGACGACCCCTACCCCTCGCGCCGCCCGTTTCCGGCATGGACTCCCAGGCTGTTCAATTCTGACCTCTCGTTTC
+
GGFGGFGGGGGGGFGDFFGGGGGGGGGGGDFFGGGGGGGGGGGCGEGGGGGGGGGGGGCGGGFGGGFGGGGGGG<DD@FFGF9FGGGCGGGGGGGGGFGGGGGGGFGGFGGG@@EFGFGGGGG6BEGD8FEGCEGEEECCD+;@9<CCC+=EF;3;;@C<*<*)8:)):25524>=G2*?4@2@FB>>F>F<2).56::::4)))(-((-311((-,((--,)-,(-,7*821:G1((((()((4(,4?(.)(((((((,.5(((48?(8(,)-.)))))))-(),.(,-(()
@M00689:251:000000000-CJTJ5:1:1101:23978:21397 2:N:0:5
CGACAACCATGCACCACCTGTTTTCAAGGTCTAGTAAACTAGACACTCCGCTATCTCTAGCAGATTCTATCAATGTCAAGCCTAGGTAAGGTTCTTCGCGTATCTTCGAATTAAACCACATGCTCCACCGCTTGTGCGGGTCCCCGTCTATTCCTTTGAGTTTTAATCTTCCGACCCTACTCCCCAGTCGTACTGCTTAATTTGTTAACTGCATTACTGGATTGACAAGCACCCCAACAACTCGCATTCATCGTTTAGGCCCTGTCCCAACGGGGTATCTAATCCTCGCTGCA
+
GDCE+@CCFGFGGEEFGGGGFACFGCC@6CFDGCFCCFGGGF9CFGFG<CBECFF@EGCABFF<?FFGCAFF<A,:FEF<FFCC<,C,?:9CEB,,C,@C>+>B=BGD7FGFFF;FF?DFG8CF,@,=DCE>CGE,@C++=+1=DEC=?8DA:=DED;+<<DD>ED7*9D*:)1>>+)05::@5==9)3501)1*8>;*/;*8*20*;6>ABE?E*>?E)78*(094**;6:=?D>2?;66))(.(,(..)7(/,(=)/(/(-(),5)),4((-(-())-.)).6-)-((((,
@M00689:251:000000000-CJTJ5:1:1101:23995:21403 2:N:0:5
CGACAACCATGCACCACCTGTTTTCAAGGTCTAGTAAACTAGACACTCCGCTATCTCTAGCAGATTCTATCAATGTCAAGCCTAGGTAAGGTTCTTCGCGTATCTTCGAATTAAACCACATGCTCCACCGCTTGTGCGGGTCCCCGTCTATTCCTTTGAGTTTTAATCTTGCGACCGTACTCCCCAGGCGGAATGCTTAATGTGTTAACTGCATTACTGGACTGACAAGCCCCCCAACAACTCGCATTCCTCGTTTAGGGCGTGGACTAACAGGGCACCTCACCCTTGCTGCT
+
GGGGGGGGGGGGGFEFFGGG@F@FGGGG<EFGGFGGGGGG6FFEGGCFGGGGEGGCFGGFCFGFCEGGGDFGGGFFFGGGFGGGGFEFCFG;EEFFFFGGGGEEGAFGGGG@FEBEFGGF8DGFFCF?E=CCGGF?FEDC8D8=??@CF=D8E3CFGF?DDBDEE=<EDEBEF9@@6AC?580:8CDFF=B=4=@EEC*8*9CCC3CEC>:@EF?44**03(7().).*;),/1D@@1(.8))(((,-))).((-83A:?0,(4((...).5-(((-(-(,,((,((.()).)
@M00689:251:000000000-CJTJ5:1:1101:23983:21418 2:N:0:5
CGACAACCATGCACCACCTGTTTTCAAGGTCTAGTAAACTAGACACTCCGCTATCTCTAGCAGATTCTATCAATGTCAAGCCTAGGTAAGGTTCTTCGCGTATCTTCGAATTAAACCACATGCTCCACCGCTTGTGCGGGTCCCCGTCTATTCCTTTGAGTTTTAATCTTGCGACCGTACTCCCCAGGCGGAATGCTTAATGTGTTAACTGCATTACTGGAGTGACAAGCACCCCCACAACTAGCATTCATCGTTTAGGGCGTGGACTACCAGGGTATCTAATCCTGGCTTCT
+
GGEGGGGGGGFGEGGGGGGGFGGGGGGGGGGGGGGGGGGGGGGGGGGGGGGGGGGDFGAGGFGFFFGGFGGGFGGGGFFGGGGGCGGAFDFGGGGGGGGGGDEGGGGGEFGGGGGGGGGGGGGGGGGGGECEGFG8FG68DGGGGFGGFGGGGGGGGC+<DFDEF);DBD;D>ABF78+=CEE9ACD>C=9)-:B4?E?45494@DFFE*473?C4CC4>@(63>E36*9)662)(7>?;1=33;35))).44286<A7::99(9?0)52:0)302()-.).)).6-(,2(.)
@M00689:251:000000000-CJTJ5:1:1101:21598:21463 2:N:0:5
CGACGACCATGCATCACCTGTCACTCTGTCCCCGAAGGGAACATGGTATCTCTACCACTTGCAGAGGATGTCAAGACCTGGTAAGGTTCTTCGCGTTGCTTCGAATTAAACCACATGCTCCACCGCTTGTGCGGGCCCCCGTCAATTCTTTTGAGTTTCAGCCTTGCGGCCGTACTCCCCAGGCGGAGTGCTTAACGCGTTAACTGCAGCAACAAGGGGCGGAGAACCCTTGACACCTAGCACTCATCGGTGACGGCGGGGGCGAACCGTGTAGCTAATCCTGGATACTAGGT
+
FFFEGGGGGDFGEGFGGGGGGGGGGGFFEFEFGGG@CGGGGGGGGGGGDFGGFGFGFGGGGGGGFGGFEF@FGGGGFGGGFFGC9E9FFFFFDFEF:CC9E9EFG8=BBFGGGG@8=@@FGEFGEEECFGGGGGG6CCCCD?E6C+6D?D?DGGF,2BCFCA<)3>:AA98@A4:5:@GDA>6@((298@9.5?4)((,.6(6C3).7(8<12<B?38>00(4((..2>*.(.4*)4::2263)(32.,03(-53;BB90(,(-((-,--3(..)).--34)-(()).))).-
@M00689:251:000000000-CJTJ5:1:1101:21612:21479 2:N:0:5
CGACGACCATGCATCACCTGTCACTCTGTCCCCGAAGGGAACATGGTATCTCTACCACTTGCAGAGGATGTCAAGACCTGGTAAGGTTCTTCGCGTTGCTTCGAATTAAACCACATGCTCCACCGCTTGTGCGGGCCCCCGTCAATTCTTTTGAGGTTCAGCCTTGCGGCCGTACTCCCACGGCGGAGTGCTTAATGCGGTAACTGCAGCACAAAGGGGCGGAAACCCAGTGGCACCTAGCCCGCCACGTTGACGGCGGGGGCTAGCGGGGGAACTACTCAGGGGTGGCCTGTG
+
FF@FFGGGGCFFFGGGGGGGGGDDAGFE@CFFFGGEGGGGGFG<FEFFDGFGGEDE@EFGGGGGGGGGEF@FAFFFFFFEF6B?FGAEB9F;DCFF7C>ECACED8?5FFFEFGG8@E?EG?,@CEEC@DDFCGCE@+?E@+6==DD?FF?AFEG?FFF9CF@8CCFA)11/:9ABC29*)-/(06;97=)97<))19;(41(,:4<<?:?(((..3424999--4(-**/)((*,(((.()((,((.4,.(4)-324(21(--(((((-4(-(-.44)5))..((((((.1-)
@M00689:251:000000000-CJTJ5:1:1101:19258:21487 2:N:0:5
CGACAACCATGCAGCACCTGTCTCACAGTTCCCGAAGGCACCAATCCATCTCTGGAAAGTTCTGTGGATGTCAAGACCAGGTAAGGTTCTTCGCGTTGCATCGAATTAAACCACATGCTCCACCGCTTGTGCGGGCCCCCGTCAATTCATTTGAGTTTTAACCTTGCGGCCGTACTCCCCAGGCGGTCGACTTAACGCGTTAGCTCCGGGAGCCACGCCTCAAGGGCACAACCTCCACGTCGAACTCGTTTACGGCGTGGACAACAGGGGGAGCAACAACCGGGGGCGCGTTAG
+
GGGGGGGGGGGGGGGFGGGGGGFGEFGGEGGGGGGFFGFGGGFG?CFGGGGFFFFFGGGGGGGGGGGGDFFEFEGGGFEGGEEEGGFFGGGGGGGCCFGG9=CFGCCB99C8@FG8@,?DFCEDEG>CEFDEGCC8+=CCC=6CCDE?FGGGG=FEFFFDFF@75=@=BAABA995@29CA59):@9>@2(/1794890(628C)/(1((-4((((-11.(528::<(128<3(72:(4<(.(43()-.(-4)8639(9214)(.14019(-(-,(,((.(((--2((((-((,
@M00689:251:000000000-CJTJ5:1:1101:20390:21499 2:N:0:5
CGACAACCATGCACCACCTGTACACCAACCACAAGGGAAACTACATCTCTGCAGCGATCTGGTGTATGTCAAGCCCAGGTAAGGTTCTTCGCGTTGCATCGAATTAATCCACATGCTCCGCCGCTTGTGCGGGCCCCCGTCAATTCCTTTGAGTTTTAGCCTTGCGGCGGTACTCCCCAGGCGGGGCGCTTAAGGCGTTAGCTACGACACAGAGGCGGGGGAAGACCCCTAAACGTAGCGCCCACCGTTTACGGGAGGGAATGACGGGGTAGCTAAACCGGGGTGGCCGGGCC
+
GFFFFFGGGGGGGGGGGGGGGGGGGGGGGGGGGFFGGGGGFFFFGFFFFGFGGFAEFFGGGGGGFEFF@<FGEGD<FEF<BFGGECGGGGGGGFFGGGCDGGG,>FFEF9FGF@FEFFGEGGCC=EEFGFE@CEEE6?D@=CCE9DDFF77,D@C7?CFF?A*):@=@):5>D4@6=5CDFB;>BB;69(3:<)8?3433:><:7:(((4:?::<?(4(-73(3,.387*5(4:*((4(71)4(((-(-23526((227(.())5((-3(,()).64(4(22(--(((((,(,
@M00689:251:000000000-CJTJ5:1:1101:7052:21500 2:N:0:5
GACGGGCCTGCCACAACCCCGTTTCAAGTTCTCAAGGGGTGCACATGCCTCTATCGCTATCCGCTGCGCTTCGTGCACAGGCAAGGTTAGGTGCGTCGCGTATAGTCGAATGACATCACCCACCCCTTGTGTAGTGCCGGGTCACTTCCTTTCCTTTTAAGTCTATACACACTACATCACACCCCGAACGCACGCCTCTATGAGTTAACTGCAATCGTGTATGGATGGGACCACCACCAACCTGCAATGATAGATGACAGCAGTACAATGACATGTAACGATGGATGGCCGTGGT
+
+4+++6@+,:,,,,;,@@6,+8,,CE,,,<,<,,,,,,+6+,6,66,,,,:,:6<,,,,,B@B,,+8>=F,,+:4,,5CB,,4BB=A:,,,,C,+?8@EDEC+,,94:+8,68CF,,,+,,1@66@6,16,,,7,333+++++3=+C*3++@,,37+,+*++*032***)*)-05)2/23*)-((/2-(0((((((/((/7/))1)).))).3)).(/,(,))()))(*2)(,37.(-8(,)((4()6))))-))).-).(((-)).)).))-.))-6)-4(((().(((((((,
@M00689:251:000000000-CJTJ5:1:1101:15482:21521 2:N:0:5
CGACAGCCATGCACCACCTGTGTTCAAGTTCTCTTTCGAGCACTCCCACATCTCTGCAGAATTCTTGACATGTCAAGGGTAGGTAAGGTTTTTCGCGTTGCATCGAATTAAACCACATCATCCACCGCTTGTGCGGGTCCCCGTCAATTCCTTTGAGTTTCAACCTTGCGACCGTACTCCCCAGGCGGCGGACTTAACGCGTTAGCTTCGAAACTGAGTGCCAAGTTGCACCCAAAGTACAGTTGGCAACGTTTAGGGAGGTGACTACCGGGGTAACGAAACAGGGCAGCGCGGG
+
GFCFEGGGEFGGGFGFFGGGCFE@FFFGFGGFGGGGGGGGGGGFGGGGGGFGFFGGGGGGGGGGGGGGFGFGGGGGGGGEEFGGGGGFF9FDF<@FF:6@@EEFGGCC7F9@C@FGF8AFD@EDEFGGE6@DDEGGG68DDFC=CDDF+=FG:FFGDE?+CF>985*03:>=:=>C>CFGAA@AF=AB9@(.31)9C4349:182))).-3(34:<DF63><4??4<A*96::4*(46)))*)-)4())-44(,(6:B(-(-44))4(,(-3(,((,,-4(((,3<(-1,(((((
@M00689:251:000000000-CJTJ5:1:1101:26289:21538 2:N:0:5
CGACGGCCATGCAGCACCTGTATACAGCTCTTGCGGACACAACATTTCTGCTGCTTTTCGGTATATGTCAAGCCTTGGTAAGGTTCTTCGCGTTGCGTAGAATTAAGACGCATGCTACGCTGCTTGTGTGGGGCCCCGTCAATTCCTTTGCGTTTTAATCTTGCGCTCGTACTCACCAGGCGGGGCGCTTAACGAGCTAGACGCGCGACGGGAGGGGTCAGAACGCCCGCCCCACACAACCCATAGTTTGCGGCGGTGGCTCACGAGGGTTCCAATACGGGCTGCTCGTCGACGT
+
@:+87@@@@A6<9F<C<F8E-E<FF,<6,;CCC<CEGGDFCFDF8CCFGFFFF@,,,6@CF,A<FFF,CFAA,44?EGEDG@@,:AFF<A:F7+@,=866>9,@EC=,CF7C?@E,,4661@>8661=,66+6@3>C=6@++,66++24=+@+5:;9,+?+?AE>0>=)/)--/*:?>CG*(/61;>>B?(6)424(4)))),-,-((((-,,((-(-4(.)).((((/))((,)-((-0(5((()-6)))((-(,(4((().412(-((,(()66).(,,((,())(((((,((
@M00689:251:000000000-CJTJ5:1:1101:15489:21538 2:N:0:5
CGACAGCCATGCACCACCTGTGTTCAAGTTCTCTTTCGAGCACTACCACATCTCTGCAGAATTCTTGACATGTCAAGGGTAGGTAAGGTTTTTCGCGTTGCATCGAATTAAACCACATCATCCACCGCTTGTGCGGGTCCCCGTCAATTCCTTTGAGTTTCAACCTTGCGACCGTACTCCCCAGGCGGCGAACTTAACGGGTTAGCTTCGACACGGAGTGCACAGTTCGACACAACGGCAAGTTGGATACGTTAAGGGGGTGGAAGACCGGGGGATCGAAACCGGGAGGGG
+
FFFGEGGGGFGGGDFFGGGG-FFG<D<FC9E,C<FECBGG,CFG,CFA@FCFG,CCFFB<EA@FGGFGCF,EFEDGGGG<EGGGGGGG?:=BBEFCFFCCE9@;CFC8@CEEF,@@FF+AA3D=E8CEG8EFGDEEE=+6=DC6CBGD?GF,==EEF,?99F9=58DDEB=8A>5>C=@CF):@>CFB-:9(6;E<9/6(4,188.)?97,172(4-,-3.)..()))**0-7:F:066((0).).3-.)(,(((6<0(-(496)(,:?(4,7(-(((-(,-(((,,(((-
@M00689:251:000000000-CJTJ5:1:1101:5762:21589 2:N:0:5
CGACGGCCATGCAGCACCTATATAGCAGTCACTTGCGAAAATGGGACACTTCTATCCCGGTCCACTACATTTTGAGACCAGGTAAGGTTCTTCGCGTTGCGTCGAATTAAACCACCTGCTCCGCTGATTGTGCGGGCCCCCGTCAACTCCTTTGAGTTTTAGCCTTGCGGCCGTACTGCCCAGGCGGGGCACTTACGGAGTTAGCTGCGGCACGGACTCCGGCGAAGGGACCAACACCTAGCTACACACGTTTACGGCCTGCTCTACCCGGGTCTCAGATACTGGCATACAGTGT
+
GEC7@CE@FDA@<CFFGDFCE<,6,CF<;,,<<CF,@@EFG9,6,C,C,CFGGG<F86:FFD7@B,,FE,,5,,,,,,,9A,:5CF?AAA,94FCCCE+@B=+4+9,+CFD,,8D+8,06,@++@8+6,,3@9>++=86+CD19;B*?*34;;DC*CAFF6**0.1)4-4-(55>>**+20)(/(:;9(360(42)(((--.6----439>99((44((,(,,-0,(-**0(((722-42)))).473:,((.(.4(,(,-(()..)).((---())).:)6<).(,))))))))
@M00689:251:000000000-CJTJ5:1:1101:22373:21659 2:N:0:5
CGACGGCCATGCAGCACCTGTACACCAACCACAAGGGAAACTACATCTCTGCAGCGATCTGGTGTATGTCAAGCCCAGGTAAGGTTCTTCGCGTTGCATCGAATTAATCCACATGCTCCGCCGCTTGTGAGGGCCCCCGTCAATTCCTTTGAGTTTTAGCCTTGCGGCCGTACTCCCCAGGCGGGGCGCTTAATGCGTTAGCTACGACACCGAGGCCGTGGAAGACCCCTACCACTAGCGCCCACCGTTTACGGCATGGACTACCAGGGTATCTAAACCTGGCGACCCTGTCTC
+
GGGGGGGEFGGGGGGGEFGFFGGGFFGGGGEFGGGGGGGGGGGGGFGGGGGGGGGGG8<FFFCFGGGGGGGGGGGGGGGGGGGGGGG9FFGGGGGGGGGGCGGGGGGD,CBFGGGGGCFGGGGGGGG=,,4=+=CEGGGCDD+9=DGFFG7,@3=FGGFBFFFFFFBFAFF=9465CAFGFF=>B0@BB9?:><))-:::6<<))84(--,,4(((89>BBF),,471<*7(()9((,((-86BF<>??38ABB9(3<F04,(.43:?B:()-)-)-(.((,((((((,.,.6:
@M00689:251:000000000-CJTJ5:1:1101:14862:21789 2:N:0:5
CGACGGCCATGCACCACCTGTACACCAACCACAAGGGAAACTACATCTCTGCAGCGATCTGGTGTATGTCAAGCCCAGGTAAGGTTCTTCGCGTTGCATCGAATTAATCCACATGCTCCGCCGCTTGTGCGGGCCCCCGTCAATTCCTTTGAGTTTTAGCCTTGCGGCCGTACTCCCCAGGCGGGGCGCTTAATGCGTTACCTCCGACCCCAGGGCCGTGGGAGACCCCTCCACCTATCGCCCCCCGTTTTCGGCTGTGAGTCCCCAGGTGCCTCCTTCTTGGTGCCTTGTCT
+
GGEGGGEFGGGGGGGGGGGGGGGGGGGGGGGGGGGGGGGGGGGGGGEGGGGGGGGGGGGGGGGGGGGGGGGGCFGGGGGGGGGCGFAFGGCGGGDGEFEF6FFGFEGEFFCGGGGGGG6+@EEGGEGG89C+@EEGG>CEDDGGFCCFFF+@DDFGG,3BFFE5C=A=A2/)72CE=@4/:=>09>019(436)6<9::1()))(4(,(,-((((-84((((((((,4<*)44?C:(-.((0:((-((4((.-((((.(.)--.44((-.()(),(().)))).(-8)-))))
@M00689:251:000000000-CJTJ5:1:1101:14850:21803 2:N:0:5
CGACGGCCATGCACCACCTGTACACCAACCACAAGGGAAACTACATCTCTGCAGCGATCTGGTGTATGTCAAGCCCAGGTAAGGTTCTTCGCGTTGCATCGAATTAATCCACATGCTCCGCCGCTTGTTCGGGCCCCCGTCAATTCCTTTGAGTTTTAGCCTTGCGGCCGTACTCCCCAGGCGGGGCGCTTAATGCGTTCGCTACGCCACAAAGGCCGAGCAAGACCCCTCCACCTCGTGCCCACCGTTTCCGACCTCGCCTCCAAGGGTTCCACACCCAGGCTGCCCTTCCT
+
GGGGDFFGGGGGCGFFGGGGGGGGGGGGGGGGGGGGDFGGGGGGGDGFGGGGGGGGCEGGCFGGGGGGGGGGGGGGGGGGGGGGGGGGGGFGEGGGGGCGGFGGGGFGFFGG8EGGAFFGGGGGGGGG8FEGGGGGGEGGG6==?DFGFG?FFFGGGFC@FFF<@=A5=5ADDFFFGAGGAD>@(391,,((-).)(40((,(,90(((-((((42<0((((.(.::<D*)4(45(((((-7.)--(.4.,6((-(()-(,(-4(()-(,(((.)(((-(((-(((,.,,.(.
@M00689:251:000000000-CJTJ5:1:1101:5099:21846 2:N:0:5
CGACGGCCATGCATCACCTGTACACCAACCACAAGGGAAACTACATCTCTGCAGCGATCTGGTGTATGTCAAGCCCAGGTAAGGTTCTTCGCGTTGCATCGAATTAATCCACCTGCTCCGCCGCTTGTGCGGGCCCCCGTCAATTCCTTTGAGTTTTAGCCTTGCGGCCGTACTCCCCAGGGGGGGAGCTTAATGCGGTAGCTACGACCGAGAGGCCGGGGCAGACCCCTACACCTAGCGCCAACAGTTTCCGCCTTGGAGCACCCGGGTAGCACATCGTGGCTGCTGTTGCCTT
+
GGGGECGGGGGGFFGGGGGGGGF,FGGGE@FFFGCFGGGGGGGGGGGFCF@FFGGGE<@FGGEDGGGGEEFGGFFFGFGFCFFGCFFGFGDEGGGGGGAD=EGCCEGFF,CE,EC@?96CCEE68EFGFFE6=8+>C6=6;DEGG7DFAGGGFGGCFGG>6FEFFF=25:5>2(*0/0;9)(((3((34:>BA<>26(-36:653(,(,(-((4((-((.,-7(22,,**08?<C0(4(((0-(4(()6<)4:((-().,.(-.(((((494,).(-)((,(-(-())))))-))
@M00689:251:000000000-CJTJ5:1:1101:5117:21847 2:N:0:5
CGACGGCCATGCATCACCTGTACACCAACCACAAGGGAAACTACATCTCTGCAGCGATCTGGTGTATGTCAAGCCCAGGTAAGGTTCTTCGCGTTGCATCGAATTAATCCACATGCTCCGCCGCTTGTTCGGTCCCCCGTCAATTCCTTTGCGTTTTATCCTTCCGGCCGTACTCCCCAGGCGGGTCGCTTACTTCGTTAGCTACGACACAGAGGCAGTGGACGACACCTACACCTAACTCCCACCATTGCCGGCAGGACCTACCAGTATATATTCTACTTGTCTGCCTTTCT
+
GGGGGEFGCGFE,CFFCFGGGFEAAEFG;FEDF8AABFFGACGGGGAFGGCFC,@C@<DD,,@FFECFF9EG@B@F?CFEFFGFFFFEGGDF7>>:FFFG888EFFFFFD,>EFC=8@6+6@++8++@,@8+6@=B==C=+8C+C+6D?F7,8+::CD++3=**50)):==5456)1>***)/59:630((/.))1(:6;().6)-(4-(..(.,(((,((.((((13/*).,49(()4))0(.4?()-)))((,((((,-(),(.5))).))).-)-6)))-.)))...).-
@M00689:251:000000000-CJTJ5:1:1101:5111:21867 2:N:0:5
CGACGGCCATGCATCACCTGTACACCAACCACAAGGGAAACTACATCTCTGCAGCGATCTGGTGTATGTCAATCCCAGGTAAGGTTCTTCGCGTTGCATCGAATTAATCCAAATACCCCGCCGCTTGTGCGGGCCCCCGTCAATTCCTTTGAGTTTTAGCATTGCGGCCGTACTGCCGCGCCGGGGCGCTTAATTCGTTAGCTACGACACGTAGGCCTTGAAGGACCACCCAACATACCGTCCGCCGTTTACGGCGCGGCCGCAGAGGTGCACTCAACCTCTAGGGA
+
GGDFCFEFFGGGGFGGGGGGGC@9C@@F,@BEFFA,FFGC,FFEFFFEFG<9<CFGG,,,CFGF8FCGDFFF,C@FF<,,5EE,::ADF,=CC@FCE,;EECF,@DEF<AF4,,,C,4086CE6@8+6,@=6CC8>C861=+AC+=+=??:,4@;;B,9>++300=)-:>5):>*8C2))).6((.(,((48).)),44(,)4-,-(1(-((.(455)))...(,(3(**0((-5().43(0((,(,(,5(.8:(-2(-4>(((((-4,()))-((.(.4())))((
@M00689:251:000000000-CJTJ5:1:1101:21491:21970 2:N:0:5
CGACGGCCATGCACCACCTGTCACTCTGTCCCCGAAGGGAACGTCCTATCTCTAGGAGTAGCAGAGGATGTCAAGACCTGGTAAGGTTCTTCGCGTAGCGTCGAATTAAACCACATGCTCCACCGCTTGTGCGGGCCCCCGTCCATTCTTTTGAGTTTCAGCCTTGCGGCCGTACTCCCCAGGCGGAGTGCTTAATGCGTTAACTCCGGTACCCAGGGGCGGAAACCCCCTGACACCGAGCTCTCATCGTTTACGGCGTGGTCTCCCAGGGTATACAACTCTGGCTTCTCTTC
+
GFFGGFEEFGGGGDEFGGGGGGDAEFFGGGGGGDGCE7@DGGGFGGGGGGFGGFGDFGGGGGGGGCGFCEEGFFF,<EFFCFGFFG?FGGGGGC@FGGGGGGEGGGGFG;<>FFGFFDFEFEF@8C+CFD8EEC6EEE+4=C:+3<=FFGG,<*83?@C+=8):98@A22:@=>D==(*2;(9?2::92;9EECCEEFB<D?(5<45,((,,9.4::(2(((,147(-998(1793(((16)..42-9>(.02)40>;1(,(.5)-0,)((.(3)))))).)-,)3(()))))
@M00689:251:000000000-CJTJ5:1:1101:13354:21987 2:N:0:5
CGACAACCATGCAGCACCTGTACACCAACCACAAGGGAAACTACATCTCTGCAGCGATCTGGTGTATGTCAAGCCCAGGTAAGGTTCTTCGCGTTGCATCGAATTAATCCACATGCTCCGCCGCTTGTTCGGGCCCCCGTCAATTCCTTTGAGTTTTAGCCTTGCGGCAGTACTCCCCAGGCGGGGCGCTTAATTCGTTAGCTACGACACAGAGGCCGTGGAAGACCCCTACACCTAGCCGCCCCCGGTTACGGGCTGGACTACCAGGGCATCTAAACCTTGCTTCCCCTTCTC
+
GGFGGGGGGGGGGGGFGGGGGFGAFGGGGGGGGGGGGGGGGGGGGGGGGGGGGGGGDGGGGGGGGGGGGGGFGG<FFFGGGAFFFFAFGGGGGGEGGGGGGFEFFFFGF9?89@FGCC?8EEGDEEGD,@C6=EDEGDGGCDEFFFDGFGG,DEFC9=++*8*)==5A):@5AEEFG9*9*57A8206>B?0>9)-4?0(2<<>718>79B?B:0(4419(43?7(((**)(,35(.,,((0((-(2(-2(5(1((--1834(..).3((((.).)).4<))(.)-)(((,42)
@M00689:251:000000000-CJTJ5:1:1101:18490:21995 2:N:0:5
CGACGACCATGCAACACCTGTTTTCAAGGTCTAGTAAACTAGACACTCCGCTATCTCTAGCAGATTCTATCAATGTCAAGCCTAGGTAAGGTTCTTCGCGTATCTTCGAATTAAACCACATGCTCCACCGCTTGTGCGGGTCCCCGTCTATTCCTTTGAGTTTTAATCTTGCGACCGTACTCCCCAGGCGGAATGCTTAATGTGTTAACTGCATTCCTGGAGTGACACGCACCCCAACAACTCGCCTTCATCGTTTCGGGCGTGGACTACCAGGGTATCCAATCCTTGCTCCCT
+
GGGGGGGGGGGGGGGGGGGGGGGGGGGGGGGGGGGGGGGGGGGGGGGGGGGGGGGGGGGGGGGGFGGGGGGGGGCGGGGGGGGGGGGGGGGGGGGGGCGGEGEGGGGCGGGGGGGGGFGGFEGGGGGGGGCCEDGGFGGDDGGGGEDDFGGGFGGGGFC?@FFFE5EEEE;C=AAAEFDGFFFBABAD9=A9(53CCF?E4<?C529/9C*))7<./93;@;38EE9)*7)66?G?0((,,<)-3(1:?72).-,3)(,(((4;90:4(8())-(,(..)-)),39))(-.)((
@M00689:251:000000000-CJTJ5:1:1101:16403:21999 2:N:0:5
CGACGGCCATGCAGCACCTGTCACCGCTGTCCCCGAAGGGAAAGACATGTCTCCATGCCGGTCCGCGGGATGTCAAGACCTGGTAAGGTTCTTCGCGTTGCTTCGAATTAAACCACATGCTCCACCGCTTGTGCGGGTCCCCGTCAATTCCTTTGAGTTTCAGCCTTGAGCTCGTACTCCCGAGGCGGAACACTTAACGCGTTAGATTCGGCCCAGCACTGTGAAGGTCCCCTCCCAGTGTTCACCCTTTTTAGCGCGGATCCCATGCGTCTCTTATCCTTGCTACTCGTCTGTT
+
GGGGEFGGGGGGGAFEEGGGGEGDGGGE+BFFG<7CCFG7F8<EFG@CFGFAAFG<EFF@@+@+4C+:7+>:F<,<55:48FG8?9E,,C,9EF77>@=6+,CEBFD<6A<;7DGE??DDD9D,,@C68CGFFDE+4+9C7>9C5**?+22,>,,2/>+1++29:DE)*.)*7955C5CFF((,6.(31011()-<))4,7>>0()-)-4,(((-(.,.)(-))))((*0)4((1-().)-*))))(-4.))(()(39(((((..)((,(--.)))-.4)))(.))))(.(.(.)
@M00689:251:000000000-CJTJ5:1:1101:6565:22023 2:N:0:5
CGACGACCATGCAGCACCTTACTGCCTGTATATTGCTATAAAAATCCCTTTCAGGACCGGTCAGGCAGCATTCTAGCCCAGGTAAGGTTCCTCGCGTATCGTCGAATTAAACCACATGCTCCACCGCTTGTGCGGACCCCCGTCAATTCCTTTGAGTTTCAACATTGCGGTCGTACTTCCCAGGGGGATTACTTAATGCTTTCGCTCAGACACACACTGTGTCTCGCGTATGTCAGATCATCATGGTTTAGGGCGTGGACTACCAGGTACTCTAAACCTGGCTTCTCTTATCATT
+
GGGGGGGGGGGGGGGGGGGGFFG9FFFFF<DCFCFGGAFFGGGGGGGGCFFGFGGGGGGGGDGGGG,B:9F<F,,:FF@FF<EEEFGEFGC;;77>FCE?89ECE@F7EC@FGGGGGCDAD8=@EC>E6EG8F8E8>=8E>DCDD*?=+=;FGA,;=EG7990*3**:=):5>B):E*+8A35)))-((-.5?5*0*863174(,62(()/6=37((,)9)9))/.0957)(.-*.))(.5*.62)9<::))(.,41(-(,551))())).))))),(,(,,(((.)))).))-.
@M00689:251:000000000-CJTJ5:1:1101:7569:22030 2:N:0:5
CGACGACCATGCATCACCTGTACACCAGCCTTACGGCTACCCCATCTCTGGAGTATTCCGGTGTATGTCAAGCCTTGGTAAGGTTCTTCGCGTTGCATCGAATTAATCCGCATGCTCCGCCGCTTGTGCGGGCCACCGTCAATTCCTTTGAGTTTTAGCCTTGCGGCCGTCCTGCCCAGGCGGGGCACGTAATGCGTTAGCTGCGCCGCGGAAACCCTGGACCGGCCCCCCCCCCTACTGCCCAACTCTCACGGCTGGTACTACTCAGCTAGTCTATTCTGGCTTCCCTTGCT
+
GGGGGFCFGGCFFCGGGGGGGFFFFFDFCFEA6CFEGGGGEF@CGGGGG@,6:CBEFGGGGG7@?C<,CFFGGG@?FFAAE<FFGFDCA:CGGDGGGGG6,9>+,AA,A+=8F+4,,4==86CEC+A4=+8@+C+636+18+=D7;?DF++4@F,=+,23<85C=)8)45-:-*)0C)**2((.3921(4(((.412:B?BAF0,(-(204(3(.(-.(-((,204;9)/)4((90(4).4)2)(-()),-.((((((.))))-)).)))))).4-6)5))),(,(.(-)(()
@M00689:251:000000000-CJTJ5:1:1101:16198:22049 2:N:0:5
CGACGGCCATGCATCACCTGTATTCTAATTCCCGAAGGCACTCCCGCATCTCTGCAGGATTCTAGATATGTCAAGACCAGGTAAGGTTCTTCGCGTTGCATCGAATTAAACCACATGCTCCACCGCTTGTGCGGGCCCCCGTCAATTCATTTGAGTTTTAACCTTGCGGCCGTACTCCCCAGGCGGTCTACTTATTGCGTTAGCTGCGTCCCTAAGTCCTCAAGGGACCCCACGACTAGTAGACATCGTTTACGGCGTCGACGACCCGGGTCACTAACCCTTGCTGATACGGCT
+
GGGGGGGGGGGGGGGGGGGGGGGGGGGGGGGGGGGGGGGGGGGFGGGGGGFGGGGGGGDCFGGGFGGGGGGGGGGGGGGGGGGGGGCFFGG9@FGGGGDFGGGGFGGGGGDEECGFGGGFGGGCEGGGGGGGGGGGDEDGGGGGCFGGFGGFDADE?F?FAFEFFCEA>A=ABFFFFBGDF2:B9>>BFF9<?5))9CFF07?EEFF@0(((5).44646>97221(1*9)4-4)423().*692:>:??B0:::03((((((-40(,2-3(.)))(,(.4((.4)))-)--((
@M00689:251:000000000-CJTJ5:1:1101:7940:22055 2:N:0:5
CGACAGCCATGCATCACCTGTACACCAACCACAAGGGAAACTACATCTCTGAAGCGATCTGGTGTATGTCAAGCCCAGGTAAGGTTCTTCGCGTTGCATCGAATTAATCCACATGCTCCGCCGCTTGTTCGGGCCCCCGTCAATTCCTTTTAGTTTTAGCCTTTCGGCCGTACTCCCCCGGCGGGGCGCGTAATGCGTTAGCTACGACACAGAGGCAGGGGAAGACCCCACCACCTAGCGCCCACCGTTTACGGACTGAACTAGCCGGGTCGAATACACTGGTGGCATTGTTCC
+
GFFG:CEFGGGGGGGGGGGGGFEFGGDGGE:FGFFCFE<CFE,EFAF@FC,,<CFGGG766EEEF99@CE9DFFFFA,BEEFCFGFFEF,9=EEG7CFA;BFGFGCED9F?8FG9D=ACC8>EC8C=8,@CC6CGGEGDE60=?DBFDFD+@CFFFG;DFDBE510008>85==:CG5**:9)56960;(4----5>0(442).8:01(32:((,8(-((-,(817?29*021(/35)(,()-(3(4<B>0233((,,)-(.))(((,-((((,),)).42:),((().,:2)6
@M00689:251:000000000-CJTJ5:1:1101:7957:22056 2:N:0:5
CGACAGCCATGCATCACCTGTACACCAACCACAAGGGAAACTACATCTCTGCAGCGATCTGGTGTATGTCAAGCCCAGGTAAGGTTCTTCGCGTTGCATCGAATTAATCCACATGCTCCGCCGCTTGTGCGGGCCCCCGTCAATTCCTTTGAGTTTTAGCCTTACGGCCGTACTCCCCAGGCGGGGCTCTTCATGCGTTAGCGTCGACACAACTGCCTTGGAATGCCCATTACCACTGCGCCCCCATCTACCAGCCGGGACTGACGGGGGACCTAGACCGGGCTTCCCGGCCT
+
G@B@GGC@CFDEGGGEFGGCFFCECFGGGDGFGDCECECFGGGGGEEFGGFGGGGD+C<EEF<FFFGGGGFGFEGCEEEFGGGGGGGGADD@BF777EA;=E8ECFF,AA5=:BFFEFFCE6=CE=FD8D=@EE68=>8CCC>9+9=FE+=@:=:EFGGFF+8*1)=588@A=/62A@FG*/79(:(6(())/.)1148?0)((-47(,4(((,(52)))(,)-))).*0*.)6*)(,.(()((,(((.)))).,((((-32()(((((((((,)))).((((((.).((((-
@M00689:251:000000000-CJTJ5:1:1101:16209:22069 2:N:0:5
CGACGGCCATGCATCACCTGTATTCTAATTCCCGAAGGCACTCCCGCATCTCTGCAGGATTCTAGATATGTCAAGACCAGGTAAGGTTCTTCGCGTTGCATCGAATTAAACCACCTGCTACACCGCTTGTGCGGGCCCCCGTCCATTCATTTGAGTTTTAACCTTGCGGCCGTACTTCCACAGCGGGATACTTATGTCGTTAGCTACGTCACTCAGTCCATCAGGGACACACCACTTGGAAAGCTTAGGTCACCGCGTTGTGATCACGGGTCGTTTATCCTGTGTCGTCTGCG
+
GFFFGGGG>FGGGGGGFFF8C<<F,;E9F@C,CFEEFGFF,66C,6+CFF@FG@FDFDCDFGEGG9FC9FF@,9C5BCB<FEFG=F?FF:;FFGGGC+4,,,+@E,AEE;,@:+49=8+,,,4=>6>CF8,7+++3+@D6688+C;=E?+=;AEG@CAC7CA*88*):)1)))-07,1;+;(/7>(((.(64CCE7C57(,,47))),/4(2.)()/)/)-)))).11**0(((/(.))))*(.)-.)).),.)((,-(-(()))-(((((-(-(,,)).-4)..)(-2(()(
@M00689:251:000000000-CJTJ5:1:1101:21638:22115 2:N:0:5
CGACAGCCATGCACCACCTGTCTCACGGTTCCCGAAGGCACATTCTCATCTCTGAAAACTTCCGTGGATGTCAAGACCAGGTAAGGTTCTTCGCGTTGCATCGAATTAAACCACATGCTCCACAGCTTGTGCGGGCCCCCGTCAATTCATTTGAGTTTTAACCTTGCGGCCGTACTCCCCCGGCGGTCGACTTAACGCGTTTGCTCCGCAAGCCGCGCCTCCAGGGCACCACCCCCAATTCAACCTCGTTTACGGCGTGACCTACCCGGGGTACCATTCCCGGCT
+
GGBFFCFGGGGGG<FFGGGGGFE<ECG;FCF<FEE+6@AFGGGEE@FGGG,CFFGE<FGGCA<FAEGGEFFFCFGC<C<FEFC9EDFGGGGFD:FCG7===EG,,4,,9EE,,@EF?GD;D?F,>E?8DFECED6CC8DEGCE8+<F++?CEC,8=+@D9;DCFEC5ABABF08=5E=*;*-:>@;66;1((4/740147(((.6.)1((246?((((--(((,3(4173)(-47220().*)6,4(43((-)(-((-1(,).),((,((43()).)))))((((
@M00689:251:000000000-CJTJ5:1:1101:5026:22116 2:N:0:5
CGACAGCCATGCATCACCTGTACACCAACCACAAGGGCAACTACATCTCTGCAGCGATCTGGTGTATGTCAAGCCCAGGTAAGGTTCTTCGCGTTGCATCGAATTAATCCACATGCTCCGCCGCTTGTGCGGGCCCCCGTCAATTCCTTTGCGCTTTAGCCTTGCGGCCGTACTCCCCCGGCGGCGCGCTTCATGCGTTAGCTACGACACAGATGCCGTGCAAGCCCCCTCACCCTCGCGCACACCGTTTACGGCCTGGCACCCCCGGGTAACTCATCCTTGAGTCACTGTCCT
+
F+++@BFD@C88<FFGFF9@ECFFG<FGEGDFFCFGF,@@DFGGGFG,FFGGDGFCCFFGGGGGGFGGFF<FGF,DFDGB@AFGFEFGGCAFCCCCCFFAEFF8DFCEGEFF@@98,4=EE+@GEE6DDF6@EGDBCCDGGC=FFFGGFF?,5+@:CE?C?+:55=5=)75=5@=;1/12)960(.-1114(4::>B1::(64<240(((((().-)(-((-5>,((())0(,,*2((,1203,4(,425(-4092:1:6()(43((,(3-(4)).).))).))).)))).),)
@M00689:251:000000000-CJTJ5:1:1101:25241:22118 2:N:0:5
CGACGACCATGCATCACCTGTACACCAACCACAAGGGAAACTACATCTCTGCAGCGATCTGGTGTATGTCAAGCCCAGGTAAGGTTCTTCGCGTTGCATCGAATTAATCCACATGCTCCGCCGCTTGTGCGGGCCCCCGTCAATTCCTTTGAGTTTTAGCCTTGCGGCCGTACTCCCCAGGCGGGGCGCTTAATGCGTTCGCTACGACACAGAGGCCGTGGAAGCACCCTCCCCCTAGCGCCACACGTTTACGGCATGGACTCCCCGGTTATCTAATCCTGGCTGCC
+
GGGGGGGGGGGGGGGGGGGGGGGGGGGGGGGGGGGGGGGGGGGGGGGEGGFGGGGGGGGGGGGGGGGGGGGFGGDGGGGGGGGGGGGGGGGGGGGGGGGGGGGGGGGGGFGGGGGGGGGGGGGGGGGGCDGGGG6CCEGEGCEFGFGGFFFFFGGGFDDCFFFEFF5@BFBFFB6==>CD:B@=9;9((4?0-4)496:((4::90:9;1430(3??13>((50((.4C>.(((1,4,7(37(4(,(481<A(8>0(41),.(42,(-(---)).-6-5)),2((((
@M00689:251:000000000-CJTJ5:1:1101:16059:22432 2:N:0:5
CGACGGCCATGCACCACCTGTACACCAACCACAAGGGAAACTACATCTCTGCAGCGATCTGGTGTATGTCAAGCCCAGGTAAGGTTCTTCGCGTTGCATCGAATTAATCCACATGCTCCGCCGCTTGTGCGGGCCCCCGTCAATTCCTTTGAGTTTTAGCCTTGCGGCCGTACTCCCCAGGCGGGGCGCTTAATGCGTTAGCTACGACACAGAGGCAGTGGAAGACCCCCACCCCTGGCGCCCACCGTTTCCGCCCTGGGCTCACAGGGTACCTCACACTCGCCGCGCGTTCTTT
+
GGGGGGGGGGGGGGGGGGGGGGGGGGFGGGGGGGGGGGGGGGGGGFGGGGGGGGGGGGGGGGGGGGGGGGGGG<FDFFFGGGGGGFGGGGFGGGEFGGE;CFGGGGGGFEFGGGGGGFGGGEGGGGGGG8C+@CEGGC+@DGGGGFGGFG7:DFGGDE>FFFEEEFA=:@BFFDEEG@89?B2619;B90,(6))),8<B6AFF???BF><<:(8<(47:,3>??:14*).(4,9?(32(-)((4-(4080)-(((-4((,((..)).4.())-480),.(((,((,((,((().
@M00689:251:000000000-CJTJ5:1:1101:22301:22469 2:N:0:5
CGACGGCCATGCACCACCTTCAAAATACATGTGACTCTTACTATAGGCATGGTGTCTCAAAAAAGACCGGGACTACATCATTTTCAAGGGTAAGACAGATCCTGAACCAAAGCTTACTGTCCAAATAGCAAGGCAGGCAGACAGGCTAGAAGAACTGCAGCCCTTGCCTTGTTTTACAGTTAGGCAGCCATAGCCGGAAGAAATTTAATGAACACATACAAAAAACCCAATTGTGTAAAGTCCTGGCCATAGCGTGTCAGTACTCCCACGCCTTGACGTAAGGGTATCTAATCAT
+
GGEGGGGGGGGGGGGFGGGFDAFAEFFGGGGGGFF<EAFGGGGGGGGFFGGFGGF8EEFFEGGGGGG<FEGGG8FEGFGGGGFGCFGGGGGDFGGFFGGFGGG>FGF+EFFFFGGG?AFGG8EGGFGGGEGGFFGEEGGGFGGGG?FGFGFGG8,EFFFFFFA)=DF):;DEFDF<C=CCC@EDFFD=5@ACE5))1:>>=4:*:A4E?EE6>;D2307>73>=@>23*8;C<5+/)9<CC:3))/(:(())5(,(((-).)))-((,(-4(.8)))((,.(80..))-6<))))
@M00689:251:000000000-CJTJ5:1:1101:20169:22503 2:N:0:5
CGACGACCATGCAACACCTGTCTCACGGTTCCCGAAGGCACATTCTCATCTCTGAAAACTTCCGTGGATGTCAAGACCAGGTAAGGTTCTTCGCGTTGCATCGAATTAAACCACATGCTCCACCGCTTGTGCGGGCCCCCGTCAATTCATTTGAGTTTTAACCTTGCGGCCGTACTCCCCAGGCGGTCGACTTAACGCGTTAGCTCCGGAAGCCACGCCTCAAGCGCCCACCCTCCACGTCGAACTCGTTTCCGCCGTGGCCTCCCAGGGTAACTCATTCCTTCCTATCTGTTAT
+
GGGGGGGGGGGGGGGGGGGGGGFFGGGGGGFGGGGGGGGGGGGGGGGGGGGGGGGGGGGGGGGGGGGGGGGGGGGGGGGGGGGGGGGGGGGFGGGGGGGD9CBFFGGGGGGGGGGC?FCGD8FGGGGGGGDGGEDGGG>=8CCDGFCCFGGGGGGGGGGF??CF@=BB=ABABFFFG2FDFF85(56((,2;?9CF02;@>6?D<D81,8(-2<0:;>B((()5)43()*0(4-/4<?22<),(((),(41).((((,-((()..4()(4(((,).-)).))))())))-..)))
@M00689:251:000000000-CJTJ5:1:1101:9070:22504 2:N:0:5
CGACGGCCATTCAACACCTGTACACCAACCACAAGGGAAACTACATCTCGGCAGCTATCTGGTGTATGTCAAACCCAGGTAAGTTTCTTCGCGTTTCATCGAATTAATCCACATGACCCACAGCTTGTTCATGCCCCCGTCAATTCCTTTGTGTTGTAGCCTTCACGCGCTACTCCACAGCGTGGTCGACTAATTCTTACACGACGACACCAAGGCCATAGCAGCACCACCCAAATTGCTGCCTGCCTTATCTGGCAGCGCGCACAAGACGAGTAGACCTTGACTACTCGATT
+
F7FEF+@FFF,<EAFC:FGCEDEFCFGGEE@FCF<ECF8FFGGGG,C@,,:BC+B,C,69BE<8FF99CEF5,:A7BC,:BEF,:,,:,9,@7>++A,===8@,9CF,,A=8:,,9,46,6+,9,,1@,9,77,,6@?+6=+@D89+3;9D,3,63=,++958***5)))1==858687**)001)*/))))*1**/9**.0((8/5((./((((/2(.)))/)////0*)-((*))-6)-7())((..))..)))(-(((((,-,.,(((,(((-)).).)).)-())(,()
@M00689:251:000000000-CJTJ5:1:1101:9058:22518 2:N:0:5
CGACGGCCATGCAACACCTGTACACCAACCACAAGGGAAACTACATCTCTGCAGCGATCTGGTGTATGTCAAGCCCAGGTAAGGTTCTTCGCGTTGCATCGAATTAATCCACATGCCCCGCCGCTTGTGCGGGCCCCCGTCAATTCCTTTGAGTTTTAGCCTTACGGCCGTACGCACCAGGCGGGGCGCGTAATGAGTTAGCTCAGACACAGAAGCAGGGGACAAACCGCAAACATAGGGCCCCACGTTTCAGCGCAGGACTAGCAGGGGTACAAAGCCGGGGGTCTCTGCGCC
+
GGGGGGGGD8FFGFGD@GGGGGGGGGCEB@FFGGGGGGGGFCFGG9D<E,EEGGCEECFFEGEFFFGGG9FFFFDFCGGGGGGGGGFGAFDFD=FGEF=D@8=E7E;,54A8F8@,,,6@E6CC8=EF,,>@EC+>+++49CE+5=CGFD7FGFC9FBD+09**11/5:9:=D(/(:(9*8@1>134(-(-,,().)..:>).-)4))((2(().3((((-,(((((-))8,-(1)))).()((((43(3)----7(40(,(((.)-,(,,())-.(1((((((-:(--))-((
@M00689:251:000000000-CJTJ5:1:1101:20179:22518 2:N:0:5
CGACGACCATGCAACACCTGTCTCACGGTTCCCGAAGGCACATTCTCATCTCTGAAAACTTCCGTGGATGTCAAGACCAGGTAAGGTTCTTCGCGTTGCATCGAATTAAACCACATGCTCCACCGCTTGTGCGGGCCCCCGTCAATTCATTTGTGTTTTAACCTTGCGGCCGTACTCCCCAGGCGGTCGACTTAACGCGTTAGCGCCGGAAGCACCGCCCTAAGGGCGCCACCTCCACGTCGCCAGCTTTTTCGGAGTGGACTACCCGGGTACTCTACACTTGACTGATGTCTC
+
GGGECFFGGGGGGGGGGGGGGGFGGGGGFGEFFFGGGGCGDFGCFGGGGGFGGGGFGAB<EFAFFGECFFF,BFGEG<EGEFGGF8CFBFGGGDGGEGGFDFGGF8DCFGG8FF,ECECFGFGF@ECCFGGGGGGE66DED8EC6E+BF7+;D,<@CGGFFF@A55@==58))-:>F=FCF@992@;>F@6007C443;1:66)((,4((-(((((,-3(((.80<0(/)0,.(1421080>(33(,))-5).(((4(,()3)...(,((,-)-).:).8)).)).).).-)).
@M00689:251:000000000-CJTJ5:1:1101:23841:22561 2:N:0:5
CGACGGCCATGCACCTCCTCTCAGCTAGTCAAGTAGAGTCTTCATCCCGACTATCATTCAGCTGTCTTATCCGGTGAGATTCCCGGCGTTGAGTCCGATTAAACCGCAGGCTCCACCCGTTGTGGTGCTCCCCCGCCAATTCCTTTAAGTTTCAGCCTTGCGACCGTACTCCCCAGGCGGCGCGTTTCACGGTTTCCCTTCGGCACCTCAGTGACCCGTGGTCACTGACACACCTAACCCGCACCGTTTCCCACCTGGGCTACCCGGGGAACCCATACCTGACGCCTGGTTCT
+
GG7FFEFGGGGGEEGFFGGGGGGFGDGGGGFGGGGGGGGGGGGGGGGGGGGGGFGGGGGGGGGFGGFFGFGGGGGGGGGGGFGFGFCGGD@GFEFGFFGDGGGGGGGFEEGFGEGFGGGGGGGCEE+@DD8FDEGGGG88=DFGG+BEFFG,,7DC;?FFA>>A9AAD2)*:7@=<C>CCD999>BFFECFD:??2474>B(,269:7?7(..4<4(--(-,4:?243<64(40*.4.(,-01,((.3.,)))(((.(((((44,,,((((,((44.,().((-,4((((-))
@M00689:251:000000000-CJTJ5:1:1101:16611:22701 2:N:0:5
CGACAACCATGCAACACCTGTACACCAACCACAAGGGAAACTACATCTCTGCAGCGATCTGGTGTATGTCAAGCCCAGGTAAGGTTCTTCGCGTTGCATCGAATTAATCCACATGCTCCGCCGCTTGTGCGGGCCCCCGTCAATTCCTTTGCGTTTTAGCCTTGCGGCCGTACTCCCCAGGCGGGGCGCTTCATGCGTTAGCTACGGCACAGAGGCCGTGGAAGCACCCTACACCCACGCCCCACCGGTTCCGGGCGGGATCACCCGAGGATCCCATCACTGACTCCCTGGTC
+
GG:FGGGGGGGGFFG<CGGGGGGGGGGGGGGGGGGGGGGGFGGGGEGGGGGGGGGGGGGGGGGGGGFG<@FFAFGFFFGGGGGGGGGFGGGGGGGGGG8EG8EGGGGFG9,=FDFFFGFCE6CEGGGG,@==EGGGGEGEGGCFGFDGFGC,@@?EDGGFFF*)0:>BFAF4))17==8D4>>@@@6496<<AFFB9(3:())-),(4390((.46,(((423(((4,9/),2(7((,,((0(((-,(--1(,(((((,((((4(.7(40(5((,)).),).3().,(()(()
@M00689:251:000000000-CJTJ5:1:1101:16596:22716 2:N:0:5
CGACAACCATGCAACACCTGTACACCAACCACAAGGGAAACTACATCTCTGCAGCGATCTGGTGTATGTCAAGCCCAGGTAAGGTTCTTCGCGTTGCATCGAATTAATCCACATGCTCCGCCGCTTGTGCGGGCCCCCGTCAATTCCTTTGAGTTTTAGCCTTTCGGCCGTACTCCCACGGCGGGGCGTGTATTGGTTTACGTGCGCAACGGAGGCCGTGAAAGCACCACACACCTTACGCCCACCGGTAAGGGTCTGGCCTCCAAGGGTATATAACCTAGACTAGTCTAGACTT
+
GGGGFCGG:FGGFFCCCFGGGAFGGCFEEF:<FDAFGAEDF9EEC,@CF,@EEDFECCF<EFFG?CEFEABFDFD<<@75BCEEGG9FFGFCEEC7:F,9@FEF8F=A<CFEF498=E?CEEDCCG+=,,+@EGCCEG61==8CFF7DF7:@;9EFGE7C*<***18)15))--16C4*;*469@>;(((,.)))))(.()(.((-(((-(3(-743((-(,)6,(,42/>0(,54,).(,7333(,(-(().,(,(405(5((,()(,3()))))),)(),-).(-.)))))))
@M00689:251:000000000-CJTJ5:1:1101:21222:22854 2:N:0:5
CGACGGCCATGCATCACCTGTGCAGGACCCTTGCGGACCCCCCATCTCTGGGAGATTTCCCTGCATGTCAAACCTTGGTAAGGTTCTTCGCGTTGCGTCGAATTAAGCAACATGCTCCGCCGCTTGTGCGGGCCCCCGTCAATTCCTTTGAGTTTTAGCCTTGCGGCCGTACTCCCCAGGCGGGGCGCTTAATTCGTTAGCTTCGGCCCGGAATCCGTGGAAGGACCCCACACCTCGCCCCCCACGTTTCCGGCGTGGCGTACCATGGTCCCACAACCTGGCGCTTCCGTCTCTT
+
GGGGEGGGGGGGGDGFGGGFFFGGGGGGGGGGGGGCDGGGGGGGGGCGGCDGGGGGGFGGGGGGGGFGGGFGGGGGGGGGGGGGGGGGGGGDGGGCFGGDDDGGGGGGGFFFGGG;E@CEGGGGG6F,@C>EEGGGEEGCDGGGGFGGFF7;D;9FG68AFAB3@255/,(67>;6C@DGF23>9>6013:5>).243<(-)6422((-40(-1)59:014?2(((4:D5:0:F*.,,((-)((,(-.,).3((-3(-((,(-,))-,.))()((.(,(.((((((()(.36,))
@M00689:251:000000000-CJTJ5:1:1101:8843:22860 2:N:0:5
CGACAGCCATGCAACACCTGTACACCAACCACAAGGGAAACTACATCTCTGCAGCGATCTGGTGTATGTCAAGCCCAGGTAAGGTTCTTCGCGTTGCATCGAATTAATCCACATGCTCCGCCGCTTGTGCGGGCCCCGGTCAATTCCTTTGAGTTTTAGCCTTGAGGCAGTACTCCCCAGGCGGGGCGCTGAATGCGTTAGCTACGTCACCGGCGCCTGGGAAGAACCCATAACCTACGCGCCACCACTTAAGGCCAGGACCTCACAGGGTTTATATCTGTGTGTGAGTGTTCTT
+
GF@EFGGG@EFFGGGG:CGGGGGGFDFFGCFFGGGGGGGGEFFFGGGGGGGGGGFFEG7FCFEFGGFGEFGG9F,=EEGGGGGGF:?F,=D@EGGGGGGFDFBEFD,CACE@FGFGFG6@1@ED7EGFG,++6@8+@+=C>?@E7+?E;+=<+,@DF;??5A@)*:1))):>5;*)@1*9A))-51(.33(-))))-304:><<2-((-()(,(-(-(,,,,(1(3,(**)(..76((,((0(,((((,))).)((((,(,,(),()).(((((.)--)..))((()-)-))).)
@M00689:251:000000000-CJTJ5:1:1101:14787:22873 2:N:0:5
CGACAGCCATGCAACACCTGTACACCAACCACAAGGGAAACTACATCTCTGCAGCGATCTGGTGTATGTCAAGCCCAGGTAAGGTTCTTCGCGTTGCATCGAATTAATCCACATGCTCCGCCGCTTGTTCGGGCCCCCGTCAATTCCTTTGCGTTTTAGCCTTTCGGCCGTACTCCCCCGGCCGGCCGCTTAATGCGTTAGCTACGACACAGAGGCCGTGGAAGACACCTCACCCTCGCGCCCACCGTTTACGGCATGGGATACCCGGGTATCTATACCTGCGATTATGTTTG
+
GGFGGGGGGGGGGGFFEGGGGGGGGGGGGGGGGGGCGGGGGGFGFGGGGGGGGGGGGFFGGGGGGGGGFG9FFGGGGGGGFGGGGGGGGGFGGGGEGEGGGGGDGGGGGGDEFGGGDFFGGGGGGGGG8EGG68C68CDGD+ACFFGGB?+,+@@CDA+BAFC670)1:5@5>)0)C9*;9((/-(..2;?<47).,6;?()6)761919(.4><,(474((),.4((1*).4(7(-(,-4@0(46((3(,)(-(((((((.(,,,((4,(5<><>2).))(((((()))).(
@M00689:251:000000000-CJTJ5:1:1101:14806:22878 2:N:0:5
CGACAGCCATTCAACACCTGTACACCCACCACAAGGGAAACTGAATGTTTGCAGCGATCTGGTGTATGTCAACCCCCGGTAAGGTTCATCGTGTTGCATCGACTTAATCCACATGCTCCGCCGCTTGTGCGGGCCCCCGTCACTCACTTTTAATTTTAGCCTTGTGACGGTACTCCCCATGCGTCGCTGTTAAGGGCTTGGCTACTCACAAGAGGCGATGGGAGCCCCCAACCACTGCTCTCATTCGTTTGATGCATCGTCCTACACGTGACTCATTTCTTCATTCCTATTCATT
+
FC7:@C<@6C,CF,CCF@<<FE9C9E:66,CCFGD6CA8,EF,,CC,C,C,<B<EE7E,E<9:<A<6<C,,5,,,,+7+4@C=,5=,,:,,,9EFF9CDFC,4@@;9AE,CD:B,=,,=88>8C>>+@,,+6@+3>@>=CC6+9+0AC+++,,,,,+,5+*+3)0:*3))180**)45**344))((((/*0**0((/1,(((/(/6)()/((6(/(((((,(((-((1)0(((/4)2)))1)))..5((,-.))).)((((().((((.,(42))))))))).)))))-)).))
@M00689:251:000000000-CJTJ5:1:1101:7241:22937 2:N:0:5
CGACAGCCATGCACCACCTGGAGGAAGAGCATGCACAAAGGCTGACCCTCCTGCAGACCTGGGGGCCTACAGCCTTTCACCAGGAGGCACATGGTGTTTCAGGATCACCTTTAGACTTCCCATGCATGTGACAATGCTTGCGGCAGGCAGCCCTTTGGCTCTAGCCGCAGCAGCCTCGGGGGTACCCGTGACAGTCACCTGGGCACGGAGCGACACCTTCACCATCCCACCCCCCGCGCCCACACCATGGCTATCTAATCCTGGCTGCTATTTCTCTTCCCACCCTCTGCAGCT
+
GGFGGGEFGGCF@FGFFGGGGEG>BFGG,CFFFGGGGGFEGGG,6CEFFGGGDF<<<FGGF<FECC+B:FFFFFGGGGGFG<9=,@FEEG8DE@F,FGGGGCA8EFB8FFCCF9EFDGG9DDG?@=FGF,=,=99,@DC888@DG?DDFDG,CE,,=,=DDBE9E)=95)5)):=@F)***08(08.>>=B;7=E@3;);(6(((,/3(4(.((,((()(.))))(.,C*5(,()(1(246.8064()).(())(.)))))).(((((4)))).).--))()(,((-44))()(
@M00689:251:000000000-CJTJ5:1:1101:7225:22949 2:N:0:5
CGACAGCCATGCACCACCTGGAGGCAGAGCATGCACAAAGGCTGACCCTCCTGCAGACCTGGGGGCATACAGCCTTTCACCAGGAGGCCCATGGTTTTTCAGGATCACCTTTAGACTTCCCATGCATGTGACAATGCTTGCGGCAGGCAGCCCTTGGGCTCTCGCAGCATCAGCCTCGAGGTTACCCGTTCACGTCCCCTGGGGCCGGAGGTCCACCTTGAGCATTCCAACCCCCCATCCCTCCCAGGGGGTATCCACTCCCGGCTGCACTGTCTATTCTCCACCTCTTGCGCTT
+
FGGGGGGGGGFFFGGGGEGGCEA7,6@C,;CFFFGF9<<F@CFE,;FFGGEF<FGFFGGG8,DCCF+@C<A@EGG,<69,C6A?B=CF,4,?>CF5FG??9EECE,9,<==EA,=EEC?=DFA9>9=;A;F,E899DFD,=88DD>+8*=+,@=?DC8?*0;*))18A50><*>8@@:**3):7B4:)-)))15:>=@F((((0-(6(,(3(,)73;1)/))/)))19>7F(,,1(((((.)(((()((((-(.5).(-,((-(((((.()(..)))-).).6(8,,))))(,((
@M00689:251:000000000-CJTJ5:1:1101:13003:23070 2:N:0:5
CGACAACCATGCAGCACCTGTGCGCACGTCCCTTGCGGGAAGAAGTCCATCTCTGGAAATCGCCGTGCCATGTCAAACGCTGGTAAGGTTCTTCGCGTTGCATCGAATTAAACCACATGCTCCACCGCTTGTGCGGGTCCCCGTCAATTCCTTTGAGTTTCAACCTTGCGGCCGTACTCCCCAGGCGGACAACTTAACGCGTTCGCTGCGAACCCGAGGGGCAGCCCCCCCCACCATCTAGTTGTCATCGTTTATGGGGTGGTCTAACCAGCACTATCACCTCTAGTTTCTAGTT
+
GGFGGGGGGGGCGGGGGFGGGGGGGGGGGGGGGGGGGGGGGGGGGGGGGGGFGGGFFGGGFGFGGGDGGGGGGGGGGGGGGGGGGGFGFFDGFFGGGGEGGFFGGGGGFEGGGGGGGGG8ADFGGGGCEEFDAFGGGGDFFFGGCEGGAC7AFE;ED;FFFFCE5=CE9849AA=2=@@*A@2=D>=@F;067;@AEF@@(,4(19::>FBB((04(((--((--((())0(-4*(),)))0..4)-65(,(4()),((--((.).)).),(((,)..--()(.)).))-)))-)
@M00689:251:000000000-CJTJ5:1:1101:9974:23088 2:N:0:5
CGACAGCCATGCATCACCTGTTTTCAAGGTCTAGTAAACTAGACACTCCGCTATCTCTAGCAGATTCTATCAATGTCAAGCCTAGGTAAGGTTCTTCGCGTATCTTCGAATTAAACCACATGCTCCACCGCTTGTGCGGGTCCCCGTCTATTCCTTTGAGTTTTAATCTTGCGACCGTACTCCCCAGGCGGAAGGCTTACTGTGTTAACTGCATTACTGGATTTACACAACCCCCAACAACTAGCATTCCACGTTTTGGGGGTGTACTACCAGGGGTTCTAAACCTGGCTGCGTT
+
GGEEGGGGGGGGGCFDEGGGFDGFFGGGFFGGGGFGGGFFFFFGGGGGGGGGGGGGGGGGGGGGFGGGGGGGGGGGGGGGGGGGGGFGGDFFD9FGGGGGGDGGGGEDF=FGFGGG?DFGCFGGFF8=?EDEGGD,@EGGGDFGFFGG?=DFFGFGFC+:D9DB*89;;D**0=5=>A?DF7@D535>>AA))))0<753;?CCCDE***985C?***80,)).))1)**237;C;;?F((247@).5<2).-4<((.((((((,))-.62)40(((,..)--(..((,1-,(((
@M00689:251:000000000-CJTJ5:1:1101:15555:23105 2:N:0:5
CGACGACCATGCAACACCTGTACACCAACCACAAGGGAAACTACATCTCTGCAGCGATCTGGTGTATGTCAAGCCCAGGTAAGGTTCTTCGCGTTGCATCGAATTAATCCACATGCTCCGCCGCTTGTTCGGGCCCCCGTCCATTCCTTTGAGTTTTAGCCTTCCGGCCGTACTCCCCAGGCGGGGCGCTTCATGCGTTAGCTACGACCCAGAGGCCGTGCACGACCCCCACACCTCGCGCCCCCCGTTTACGGCATGCCCTCCCACCGGCTCTACCACCTGCTCCCACTCCCAT
+
GGGGGGGGGGGGGGGGGGGGGGGGGGGGGGGGGGGGGGGGGGGGGCEFFFGGGGGGGGGGGGGGGGFGGGGFEFGDGGGGGGGGGGGGGFDGGEFE7FDD8=FFGDFCFGFGE@>F,@D+=E6>=@+@,@4@CCEEEE?=C+=?EFGGFG7CE3<;F9:BAFE*:)))1:>AA4C2EF>7*:(639((340(-.6<(,4(4A<6?:00(3,(4,28B(31(()(((,-C7)2(4*(((,4;B1176(-(.(6((,((.)).((-:((((-((-()--))-,((())-((.(((()
@M00689:251:000000000-CJTJ5:1:1101:21653:23154 2:N:0:5
CGACGGCCATGCATCACCTGTACACCAACCACAAGGGAAACTACATCTCTGCAGCGATCTGGTGTATGTCAAGCCCAGGTAAGGTTCTTCGCGTTGCATAGAATTAATCCACCTGCTCCGCCGCTTGTGCGGGCCCCCGTCAATTCCTTTGAGTTTTAGCCTTGCGGCCGTACTCCCCAGGCGGGGCGCTTAATTCGTTAGTTACGACACAGCAGCCGTGGCAGCCCCCTCCGCCTAGCCACACCCCTGTAACGCCGTGCTCTCACTGGCATCAAATCCTGTACTCTCTTGTC
+
GGFCCF@FGGGGGGGGGGG?EFFEEFFGGGGGGGFGGGGGGGGGCFGGGCE<F@E+CEFFBF<EAFGAFDFC,FFGGGF,EFG8CEFGGG,:CGCFFGC;9EEECFGFFCF@,,,9=EFDGGEECEFD?F=@CE8EEG>>D>A+<B<E?++;DAEAFF+=F3*))):):>25/7C:F(*///(8(6014((454).44:0()).4:(4717(,(.,.(((((.((.2:)>5((-90(.2(,8((33(3(54)),(,(--1()))))))((..(,).))())-.)62))).)))
@M00689:251:000000000-CJTJ5:1:1101:21669:23163 2:N:0:5
CGACGGCCATGCATCACCTGTACACCAACCACAAGGGAAACTACATCTCTGCAGCGATCTGGTGTATGTCAAGCCCAGGTAAGGTTCTTCGCGTTGCATCGAATTAATCCACATGCTCCGCCGCTTGTGCGGGCCCCCGTCAATTCCTTTGAGTTTTAGCCTTGCGGCCGTTCTCCCCAGGCGGGGCGCTTAATGCGTTAGCTACGACACAGAGGCCGTGGAAGACCCCAACACCTTGCGCACCCCGGCTCCCGCCTGAGCTACCACGGACTCCAATCTTCGCTGACCTCCATC
+
G++@6CC@CF<EGGGCFDFFGGCECFGG@BFFGGFEGCEEFGGFGCEFEEED<<F@F,BFFG@EGGFGGCCFDFGFGFGGEFGFGGGGGGFECFGCEFFCC@EEGFEFEGFGFFCF,,=CGGGGC>DGFEED>CEG>EC==DCFFFGCCD7FEE3@FBFFCFEF)5=54A@)--**,28/0(0:0(--((,,-)).(41(22)57464(4?255<?:B(44?B0(.(.1*)-43C1)),-()(-(-(,(,(-(((,-4(((..)4))(44((,.5()4-))(4:6-(())(.))
@M00689:251:000000000-CJTJ5:1:1101:25172:23179 2:N:0:5
CGACGACCATGCAACACCTGTACACCAACCACAAGGGAAACTACATCTCTGCAGCGATCTGGTGTATGCCAAGCCCAGGTAAGGTTCTTCGCGTTGCATCGAATTAATCCACATGCTCCGCCGCTTGTGCGGGCCCCCGTCAATTCCTTTGAGTTTTAGCCTTGCGGCCGTACTCACCAGGCGGGGCGCTTAATGCGTTAGCTACGACACAAGGGCCGTGGAAGACCCCTAAACCTCGCGCCCACCGTTTACCGCCTTGACCACACAGGTGTATCATCCTGGCGTCCCTTTCC
+
GGGGGDGGGGGGGGGGGGGGGGGGGGGGGEGGGGGGGGGFGGGGGGGFGGGGGGGGC@DFGGGGGGGGGFFGGG@7EGFGGGGGGGGGGFGCEGGGGGGGGGGGFGFFGGGGGGG8AAFEEGGGGGGGGGGGEGEEGEGGGGGCFAFDCDF7F@D<FACF5AC5CBA9):5@454*<9CGBFFF0:07611:<).-(46<<2)))21(4;1(((4:?>6(-3>3((,197.(,5913-(7;>9:0:0:?(-..,(-4(.)),,(.((.(.,-.)).).))-(.((-(()))-)
@M00689:251:000000000-CJTJ5:1:1101:7932:23190 2:N:0:5
CGACGGCCATGCAACACCTGTGTACTGGTTCTCTTTCAAGCACTCCCTGATCTCTCAAGGATTCCAGCCATGTCAAGGGTAGGTAAGGTTTTTCGCGTTGAATCGAATTAATCCACATCATCCACCGCTTGTGCGGGTCCCCGTCAATTCCTTTTGGTTTTAATCTTGCGACCGTACTCCCCAGGCGGTCTACTTCAAGCGTTAGCTGCGTTACCAAGTCCAGTCAGACCCGAACACACGTCGACTGCGTGTTGGGCGTGGAGTACCAGAGGATATAAAACGTAGTGCCTCGTAT
+
FFCFGGGCEGG@<FGGFECEFFGFGEGFFGDGGEDEFGGGFFCAC8EFFFFFE@@FDGGEDDADFDFGEGFF9BBFFFDE<FDFGGF8?A=FDDFCCE6=,C44,A8EFGFGFF98@489F=EGCGGC6E+@,3@BG@6@D?C00:@D7DDFF:=,=,+;DDD*0;7765=8))=>*8+;65):5>)5//(948C4<*7.(//(63)).((,13).)/777.)1/79)*1.4(()(((-,()-1(((.(,(-(((,.39B0-(,4)-4)((-(().)))))(.((-,:).)-((.
@M00689:251:000000000-CJTJ5:1:1101:6957:23397 2:N:0:5
CGACGGCCATGCAACACCTGTTTTCAAGGTCTAGTAAACTAGACACTCCGCTATCTCTAGCAGATTCTATCAATGTCAAGCCTAGGTAAGGTTCTTCGCGTATCTTCGAATTAACCCACATGCTCCACCGCTTGTGCGGGTCCCCGTCTATTCCTTTGAGTTTTAATCTTGCGACCGTACTCCCCAGGCGGAATGCTTACTGTGTTAACTGACTTACTGGAGTGACCACCCCCCCCACACCTGCCATTCATCGTTTAGGGCGTGGCCACCCCGGGTACTATATCCTGGCTGCT
+
GGGGGFGGGGGGGGGFEGGGGGGFGGGC@FGGGGGGGGGGGFFGEGFFFEFGCEG9FGGCCGGFGGGGGGGGGGD9C9FGE@A<EFGA@E8FEDFGGGGGEGEGCFFED@FFGG,CEDDGGFGCDE?F?CEEGGG8=6>ECC?FD>CC?8DADCFFG;+:FDDFFBEFAC7=9=BA*:*<?C)=7@))):)(823;C**)8*1*>(9C75;)./6)/;<=@(434)/)*2).(-/,41?4(0(((,<42))),41?:A)((,,42(((((--((-4().)).6>).).(404)
@M00689:251:000000000-CJTJ5:1:1101:23477:23426 2:N:0:5
CGACGGCCATGCATCACCTGTTTTCAAGGTCTAGTAAACTAGACACTCCGCTATCTCTAGCAGATTCTATCAATGTCAAGCCTAGGTAAGGTTCTTCGCGTATCTTCGAATTAAACCACATGCTCCACCGCTTGTGCGGGTCCCCGTCTATTCCTTTGAGTTTTAATCTTGCGACCGTACTCCCCAGGCGGAATGCTTAATGTGTTAACTGCATTACTGGAGTGACAAGCACCCCAACAACTGGCCTTACACGTTTAGGCCGTGGACTACCAGTGTGTTCAATCCTTGCTG
+
GGGGGGEGGGGGGCFEEEGGFGGGGGGGGGGGGGGGGGFCCFGGGGGGGGGGGGGGGGFGGGGGDGGGGGGGEGGGGGGGGGGGGGGCGGFFGGGGGGGGGGEGGFG@FGGGGGGCFEGGGGGGGDGGGGG>EGG8EEDEDGGGD>==DCFGGG8FFFGFD9DEB8EEFCE@5>A=E03;9*:85C=95799@BBEFF**0*87C>EF*/*7)))19?<;D1./)))1295380C<?0(667(,4(,).().377?(6)((-,((4(..81>0))6)(()-))544))(..
@M00689:251:000000000-CJTJ5:1:1101:11566:23486 2:N:0:5
CGACAACCATGCAACACCTGTCACTCTGTCCCCGAAGGGAACTCGGTATCTCTACCGATAGCAGAGGATGTCAAGACCTGGTAAGGTTCTTCGCGTTGCTTCGAATTAAACCACATGCTCCACCGCTTGTGCGGGCCCCCGTCAATTCTTTTGAGTTTCAGCCTTGCGGCCGTACTCCCCAGGGGGAGTGCTTAATGCGTTAACTTCCGCACACGGAGGCGCGACCCCCTTGACACAGAGACATTGTTGTTTACGTCGTGGACCACCAGGGGATCTCGTCTATTGCGACCTGGC
+
GGGGGGGGGFGGGFGFCGGGG?FFGGGGGGFFGFGGGEEFFFEGGGGGFGGGGFGFGGGGGGGAEFFFG<FGGFGGGFGGG8FGGGEAFAFCGCCFEEDFF9CF?EEDDFE8EFGC@FDFG?DFGGGGGGGFGGGG=CC>DDC9:CC?C<@9CEGGCGFAFFF51))5)07:B=@247*:)-((0.(3:39?3<))/1,2(//6955)(,-((.,7((,4(((-(((-)))())*5(((.(.())))),,,,))((,,-(2((((,3(4((-2124)((-((.)))-(((-.(,
@M00689:251:000000000-CJTJ5:1:1101:11582:23493 2:N:0:5
CGACAACCATGCAACACCTGTCACTCTGTCCCCGAAGGGAACTCGGTATCTCTACCGATAGCAGAGGATGTCAAGACCTGGTAAGGTTCTTCGCGTTGCTTCGAATTAAACCACATGCTCCACCGCTTGTGCGGGCCCCCGTCAATTCTTTTGAGTTTCAGCCTTGCGGCCGTACTCCCCAGGCGACGTGCTTACGGCGTTAGATTCAGCACAAGGGGGCGGCAAACACTTGACCCCTTGCACTCATAGTTTTCGGGTTGGACTCACCTAGTATCCAATACGTGCTGCTCGATA
+
GCBFF@DF:FFC@CGDCGGGDFGFFEG@FCCFGCBC@FFEADE,:F@@EEF9FFGGECFGGFGGGGGGGGGGGGCFGGGGGFGGFGFFG9FGGGGEEGCEAFGGFE+F9=,9ADF@=,=;DDEFGGDEGDE8CGGGDED>DGGGCFGGA@7,@@DACE+9B88=*58AFFF>=9)04(1:)599=(-(((276))(/2:>9B(64)-<B2:1(411629((41(((.(1**.),0(((((4*,).(.6).-)-.,((((((,.),),4)().).))).)))-,(((.4).-(44
@M00689:251:000000000-CJTJ5:1:1101:6429:23599 2:N:0:5
CGACGGCCATGCACCACCTGTTTTCAAGGTCTAGTAAACTAGACACTCCGCTATCTCTAGCAGATTCTATCAATGTCAAGCCTAGGTAAGGTTCTTCGCGTATCTTCGAATTAAACCACATGCTCCACCGCTTGTGCGGGTCCCTGTCTATTCCTTTGAGTTTTAATCTTTAGACCTTCCTCCCCCGGCGGAATGCTTAATGTGTTAACTGCATTAATGGAGTGACAAGCCCCCCAACAATTAGCTTTCACCGTTTAGGGCGTGGACCAACCGGGTTTCTTATCACGGCTTCT
+
GGEGEDECGFFFC,CEFGGFCFFGCCGGGGFFGGE@DFFECFFFGFEGFGFGGGG,FGFFCEFDFGGCCFGGFCDDCE9@FDFGF@FF9DC=@?FGGGD=CEEGDGEFC,A@;CEFFDFDFCDFG?DD1=++++96=C=ECD,=+*+6?=F,D=A,?,+<<?=BDEE*DC**1)55,:++45=)8))089)55B)*0/*0/*7*9>C***73=EE4))1).(/64C9)**81;>)42<4()*.)()-).).)(.2(,)).((,(-(.((((-(-((((-))-.-).((-(,,-
@M00689:251:000000000-CJTJ5:1:1101:6437:23616 2:N:0:5
CGAAGGCCATGCACCACCTGTTTTCAAGGTCTAGTAAACTAGACACTCCGCTATCTCTAGCAGATTCTATCAATGTCAAGCCTAGGTAAGGTTCTTCGCGTATCTTCGAATTAAAACACATGCTCTACCGCTTGTGCGGGTCTCCGTCTATTCCTTTTAGTTTTAATCTTGCGACCGTACTCCAAAGGCGGACTGCTTGATGTGTTAACTGATTTACTGGAGTGACAAGCACACAAACACAGTGCCTTCACCGTTTAGGGTGTGGACTACCTGGGTCTCTACACCTGGTGTACTT
+
CG7+8@E<C8C8C9FG,CECFCCFA<FA<F<FFFFEFGFFA<E<FEFGFFE7FE89FFFF@FF8E,C<@<B9@E9EC<<FGGGGGGFFFFD9>?F,EFEEECC8E9FFE,A=EEE,4D=FC94EF,,,3++@8=>,,6=E+6,66:6+5=8,,@DA+,+52?;>D);;;9**00:86)=0<A@))0)3==B925BF?A*5*A?:<=?**1****1988*725B@E?E)7*;@(11(611,()))))))))))(/,,(.4?(4((-.(,.,2))4(,(.)))))(.((.,(,).))
@M00689:251:000000000-CJTJ5:1:1101:7246:23654 2:N:0:5
CGACAGCCATTCATCACCTGTACACCAACCACAAGGGAAACTACATCTCTGCAGCGATCTGGTGTATGTCACGCCCAGTTAAGGTTCTTCGCGTTGCATCGAATTAATCCACATGCTCCGCCGCTTTTCCGGGCCCCCGTCAATTCCTTTGAGTTTTAGCTTTGCGGCCGTACTCCCCAGGCGGGGCGCTTCCTCCTTTCGCTACGCCTTGGCGGCCCTCCAACACCGCTCCACTTATCCGCTGTCGGTTCCCTAATGTACCCATCCGCTACCGCACCCCTCCATTCATGTCT
+
F++@@EA<,F,<CFGGFCF@@FEFGGFFEEGFG?ECFG,CCFFGGCGGGGFDFDF76EDFC@FGF,CE<FE,,B,7C8,:5C,9F,CE999BE@F+@E==,,9E,9C9,4?EEF,E=EF+@EEGCC+,,9666C=>=8=@?>8FCF72;?@C+==D9C6D79>@785:))1:A5:85<*3*:)(((,((-(()))(()))-4((41(4(()(,29((((((.4(,(3()95((4*.)6))(.(((.(((((,)))(..-)66))(.(((((((-((-(((,((.)))-)))))
@M00689:251:000000000-CJTJ5:1:1101:11048:23892 2:N:0:5
CGACGACCATGCAGCACCTGTCACTCTGTCCCCGAAGGGAACGTCCTATCTCTAGGAGTAGCAGACGATGTCAAGACCTGGTAAGGTTCTTCGCGTAGCGTCGAATTAAACCACATGCTCCACCGCTTGTGCGGGCCCCCGTCAATTCTTTTGAGTTTCATCCTTGCGGACGGCCTCACCAGCCGGAGTGCGTATTGCGTGTACTCCCGCACCAAGGGGCGGAAACCCCCGTCCCACTACCACTCCGAGTTTACGGCTTGTACTCAACTGGGTTGTCATCCTCTACTTCTATTGT
+
GGGGCEFGGGGGGGGGGGGFGG9F<FDGCECFDCEC@E7FGG7C7@CFGFCADFE9,@BE9<FFG,+7FEFEFCA,BEEFF<<BF8,C,CFF,44@@:9+@>8E7E@FFDF@FGG=F?DDGGGGC>+@6D8DEE6ECE?:+3;D+=;?AEF;,3:E9E7++1:5;*)))/:(((((4(27*(((.:0(,3).//((.),(((,-44,.-,(--.,((-1(((((-41(>C),3(*)((5(.9),(,(((,-66)(22((-.)))6)(3.(((.(--6<4)))))))-)-)..)).
@M00689:251:000000000-CJTJ5:1:1101:11058:23907 2:N:0:5
CGACGACCATGCAGCACCTGTCACTCTGTCCCCGAAGGGAACGTCCTATCTCTAGGAGTAGCAGAGGATGTCAAGACCTGGTAAGGTTCTTCGCGTAGCGTCGAATTAAACCACATGCTCCACCGCTTGTGCGGGCCCCCGTCAATTCTTTTGAGTTTCAGCCTTGCGGCCGTACTCCCCAGGCAGAGTGCTTAATGAGTTAACTACCGCACCGAGGGGTGGAAACCCCCTGCCACATCGCACTCAACGTTTCCGGCTGTGACTCCAATGTAGACCACATCTTGTAGTTCGTTTT
+
GGGGGGGGGGGGFFGFGGGGGGGGGGGGGGGGGGG@FFFGGGG8D:CDGFD<FFAFFGGGGDFFGGGGGGGDGGFGGGGGGFGGGGGGGGGGGEGGDGGDCGCEFGGGFF9EFGGGG@DDFGC@BEGGG8@==6CG>CGD+=E+:9CFC2CA7@DGGGGFC+81*3857A)752(-,(;C65//(3(()9;CE3;))1)196)6.)),(.(.((-4(49(,--4)(.(1C>8((*51,)(()47:(,((4(..),,((-..).)).)(),))))))(((.))-6))).)6((.((
@M00689:251:000000000-CJTJ5:1:1101:15168:23922 2:N:0:5
CGACGGCCATGCAACACCTGTACACCAACCACAAGGGAAACTACATCTCTGCAGCGATCTGGTGTATGTCAAGCCCAGGTAAGGTTCTTCGCGTTGCATCGAATTAATCCACATGCTCCGCCGCTTGTGCGGGCCCCCGTCAATTCCTTTGAGGTTTAGCCTTTCGGCCGTACTCCCCAGGCCGGGCGCTTACTGCGTTAGCTACGAACTAGACGCCGTGGAACAACCCTACACCTCGTCCCCAACGTTTACGGCAGGGACTACCGAGGTGTATTAGCCGCGCGTCTGTTTCATT
+
GGDGEGGGCGGFFGGGDGGGGFEGGGGGGGGGGGFG7FFGGGGGG9EEFG9FGGGGGGGGGGGGGGGGFGGGFGGGGGFGFAFGGFFFGFFGCC=>7EDG>F8EEFG<ECFGGD9EDE8++@>EEGGD=,@=8CBEEGGGC9CD787=CEDED,5@C>CB>AE**))=)5--->;@GD*969(---160(83).74,,(,(6)-4((.7(.5..(((3(((-)(4(.(7*)8((9,((-(()(((,(43(-61(-,(,2(2(.(2-,7(-())))).(,((,((,((().))))-
@M00689:251:000000000-CJTJ5:1:1101:23953:23923 2:N:0:5
CGACAACCATGCATCACCTGTATCCATTGTCCCCGAAGGGAAAATCCTATCTCTAGAACGGTCAATGGTATGTCAAGACCTGGTAAGGTTCTTCGCGTTGCTTCGAATTAAACCACATGCTCCACCGCTTGTGCGGGTCCCCGTCAATTCCTTTGAGTTTCAGTCTTGCGACCGTACTCCCCAGGCGGAGTGCTTAATGCGTTAACTTAAGCATTGAGGTTCGACCCCCAACACTTAGCACTCATCGTTTACGGAGTGGATGACCAGGGTCACTAATCCTGGATGCTCTTTCT
+
EFGGGFGGGGGGGGGGFGGGGGGGGFGGGGGGCE@@FGDGGGGGGGGGFFFDFGGGGGGGGGGGGGGGGGGGFCGGGGGFFGGFGGGAEFGGGFGEDCEGDCFFGGGC<=9EEFGCEFCDEDGFGGGGGDFGC8EEGGGFFFEDD5?DB8DDGGFEGGFBFF2;*;;DF5AFBAADG5C7*088BFFB=955/8?54*>42(9@?)7))/))/)1.6/3@@3:(/,(,:C3((-*)-).).)5.5),4<02A?(-,8,()))(..),18.((,)6(6)))4,.6).4).))))
@M00689:251:000000000-CJTJ5:1:1101:19184:23997 2:N:0:5
CGACAGCCATGCAGCACCTGTGCAGGACCCTTGCGGACCCACCATCTCTGGAGGATTTCCCTGCATGTCAAGCCTTGGTAAGGTTCTTCGCGTTGCATCGACTTAAACCACATACTACACCGCTTGTGCGTGCCCCCGTCAATTCCTTTGAGTTTCACACTTGCGTTCGTACTCCCCAGGCGGGATACTTAACGCGTTAGGTACGGCACGGTCCGGATCGATACAGAGACACCCTAGCATCCACACTTTCCGGGCATGACTATCGGTGTATATCTCTACTCCGCTCCTGTACC
+
GGEGFGGGGGEF<EE,FFGGFGGGGGGGGGGGDGDEGG7CEFGGGGEGGGCFCCGGGGGGADCEBFFGCC,ACFGGGGGGGGGGGGFFGG7FE@+@FFEGG+@EF;FEGG7,AEB4,@AFFGGG7DD@FG+@8?B?CE+@DCD@?FGFFF+D98DFGGGF6F6D)1)))1)1)18@GFDC@)7:>2()18*8>=6@96(((17C7(,((((4((-3(((-(((()-)(02)(-(*(((-).))((((.)))((-(((.))-)))(-(((--)).).).).)(,(((-,)-).)
@M00689:251:000000000-CJTJ5:1:1101:21484:24088 2:N:0:5
CGACGGCCATGCAACACCTGTACACCAACCACAAGGGAAACTACATCTCTGCAGCGATCTGGTGTATGTCAAGCCCAGGTAAGGTTCTTCGCGTTGCATCGAATTAATCCACATGCTCCGCCGCTTGTGCGGGCCCCCGTCAATTCCTTTGAGTTTTAGCCTTGCGGCCGTACTCCCCAGGCGGGGCGCTTACTGCGTTAGCTACGACCCAGAGGCCGGGGCAACCCCCCACCCCTAGCGCCCCCCGTTTTGGGCCTGGGCCACCAGGGTCGCTACCACTCGCTACCCCGTTCT
+
GGGGGFGGGGGGGGGGGGGGGGGGGGGGGGGGGGFGGGFGGGGGGGGGGGGGGGGGD@FGGGCFGGGGGGGGGGGGGFGGGGGGGGGGGGGGGGGGGGFG6FGG?FGFFGGGGGGGGGGGGGGGGGGG8DC8EECEGGGGGGGGGFG;CC+7:FDFGGGFFFEFFAFB==9==(*7C@CC>D56(7>66062)54<:::0:49A2((-(,4111<:B(((3(((,.4(9)0((-924((,2>(4(3;37((((-(,((-((((-3(((((((,-4((.7?(19((-,(((((.(
@M00689:251:000000000-CJTJ5:1:1101:21493:24106 2:N:0:5
CGACGGCCATGCAACACCTGTACACCAACCACAAGGGAAACTACATCTCTGCAGCGATCTGGTGTATGTCAAGCCCAGGTAAGGTTCTTCGCGTTGCATCGAATTAATCCACATGCTCCGCCGCTTGTGCGGGCCCCCGTCAATTCCTTTGAGTTTTAGCCTTGCGGCCGTACTCCCCAGGCGGGGCGCTTAATTCGTTAGCTACCACACAGGAGCCGGGGAAGACCACCACCCCCACGCCCCCCCATTTACGGCCTGCCGCACCCAGGGTTCTAATCCTGCGCTGCCTGT
+
GGGGGFGGGGFGGGGGGGGGGGGGGGGGGGGGFGGGGGGGGGGGGGGDFGGGGGGGGGGGGGGGGGGGGCGGGGGGGGGGGGGGGFFGGGGGDGGGGGFFGFGGGGGGGGFFFGGGEFCG>CECCEGGFEG=EEGDGGGGD6CFGFGCFGFCGGGGC>*=;ACEEA=F=A@DA24;GFGCABBBB((-(-2(6)).8>?::25),())(-4(((32(-((-(--(,4(1*08(-/(((((-8(,764(..:),-(((-(.(((4((((-(((,)5-))-).(((-(-()).
@M00689:251:000000000-CJTJ5:1:1101:23955:24119 2:N:0:5
CGACGGCCATGCAGCACCTGTACACCAACCACAAGGGAAACTACATCTCTGCAGCGATCTGGTGTATGTCAAGCCCAGGTAAGGTTCTTCGCGGTGCATCGAATTAATCCACATGCTCCGCCGCTTGTGCGGGCCCCCGTCAGATCATTTGAGTTTTAGTCTTGCGGCCGTACTCCCACGGCTGGGCGCTTAATGTGTTAGCTGCTCCACAGCGCCACGACAAGACTCATCCACACAACCACCACCGCTCCGGGATCGTACATGCCGAGTATAACACGCTGGTCGCGTATCTA
+
G=6C:CBFEFGEGCFCEFFDFGEG9FFG,BFGGGFGGGCFF@A<FCAEG<@FGFGF+FFFFGFEFGFG<,9C<C<<EAFBFFG,EFGGCFF,C+@>>=EFEGF,@FDEFGFFG@@FA8DCGGD>++6@@FGD+=3@=CC7=7++5;+?+5=,:3C;+7;+4+7**))/0-:2((*.?2*)6/(.//2(.(2/).))..,793))()))((..2(((((-((--((,),***).,*(-,,(-7((,((,(--((--,(,(.(())).(-((,-))).(-((((,)(-((((())
@M00689:251:000000000-CJTJ5:1:1101:8257:24138 2:N:0:5
CGACAGCCATGCAGCACCTGTGTACTGGTTCTCTTTCAAGCACTCCCTGATCTCTCAAGGATTCCAGCCATGTCAAGGGTAGGTAAGGTTTTTCTCGTTGCATCGAATTAATCCACATCATACACCGCTTGTGCGGGTCCCCGTCAATTCCTTTTATTTTTAATCTTGCGACCGTACTCCCCATGCGTACTACTTCACGCGTTCGGTGCGTTGCCCATGCAATTAAGACCCGCCACCTAATACCACTCTGTACTGGTATGGACCACCAGGGTATCAATCCCTGCATAGTCTGTTT
+
GDGGGFFGGGGGGGGGGGGGCCFAFFEGEFG<@E9<E,CFF,C<@C<FF86,@FFFFC96FGA<DC<@,,,:C@,,59CEFCFGG;F8FGFG?E,?7A=,BGE,8,A9A;5EFA@FC,A=8,99@=+@8CDDFGG+4@=8?F+=+0+=CD8,7=A:+EFF968D*;C*:89008>5E:DF*0))58>=):C*;A=EE8)1552)))(0(((((/0)0(((/).73?).;CA((49(,/(/)1)))/(())-).).))).(())((-((((-,())--))(,).(.)-)-))))-.
@M00689:251:000000000-CJTJ5:1:1101:8237:24140 2:N:0:5
CGACAGCCATGCAGCACCTGTGTACTGGTTCTCTTTCAAGCACTCCCTGATCTCTCAAGGATTCCAGCCATGTCAAGGGTAGGTAAGGTTTTTCGCGTTGCATCGAATTAATCAACTTCATCCACCGCTTGTGCGGGTCCCCGTCAATTCATTTGAGTTTTAATCTTGCGACCGTACTCCCCAGGCGGCATAATTCACGCGTTAGCTGCTCTACACAGTCAATGAAGACGCGAAACTACGTTGCACACGTTTAGGGCTAGGACTAAGAGTGTATCGCCTCTTGGATGCTTTTG
+
FGFCFGGFGGGGGGF@EGG@EFG<EGCF,,CC@9CEEFFEFFFCFC<FGFC,CCAFFED8ECDCDEEF<E9FFECEFDDGGGGGGGF8?EEE7?F,C4+=CE,,@F8<CFGG;,48,,6,,9,9@,+8C+@D2A8+44+,=DGDD*==+33=A88=D3+92?)*;0*1D5>)5==CEC=?*)5>5=>A)))0**:55:>(--(89>E4;)))179(.(//)))))))9C/2(71<()))4(.4(,))((,(,-)4(((.((.2(().-)-.:4).(((-(.).)).5()))..
@M00689:251:000000000-CJTJ5:1:1101:8251:24155 2:N:0:5
CGACAGCCATGCAGCACCTGTGTACTGGTTCTCTTTCAAGCACTCCCTGATCCCTCAAGGATTCAAGCCATGTCCAGGGTAGGTAAGGTTTTTCGTGTTGCATCGAATTAATCCACATCATCCACCGCTTGTGCGGGTCCCCGACACTTCCTTTGAGTATTAATCTTGCGACCGTCCTCCCCAGGCGGTCTACTTCACGCGTTAGCTGCGTTACAAAGTCCATTATGACCCCACAACGAGTACAAACGGTTAAGGGTTAGGACTACCAGGGTCTTCAATCCTGTCTGGTATGTTT
+
FGGGGGGGGGFGGGGGGGGGGGF,C<6E@FG9F<,,C6CF,CFA<,;FF@,6,;;C<;<,<FE,,,6,@AFF,,,5B@C@4@EGGA9=EFCD=F:,A48=;@@,@,,5<,9,E949,@DC;E9EG,+8EG6@,,@>++0,08@6+0+2<=+@8D98=F8C<9*0;;DEB5=):5@)@:F+3)):)18@)))//28A*75(--(/(>>=1(((/(..)()))176?)9)CF)/:;<((-,(,0))))(-(-8(.)2.((-48))(5?0).:((.,6))-))(-4))641))),.-)
@M00689:251:000000000-CJTJ5:1:1101:23251:24185 2:N:0:5
CGACAGCCATGCAGCACCTGAGCGCACGTTCCCTGAGGGACACCATCCATCTTTGGACATCGCCGCGCCATGTCAAACGCTGGTAAGGTTCTGCGCGTTGCTTCGAATTAAACCACATGCTCCACCGCTTGTGCAGGCCCCCGTCAATTCCTTTGAGTTTTAGCCTTGCGGCCGTACTCCCCAGGCGGGGCGCTTATAGCGTTAGCTACGACACAGAGGGCGTGGAAGCCCCCCCACCCACCCACCTCCCTTTACCACGCTGGCCACCCGCTGCATAAAACCCTCGTGCGTCCG
+
FCFGD7EGGGGGG,FFEGGE-,C:C@FGG8F,,,;,6C,,,,,,,;C,,66B,,,6,,BEE,,BC+@:+7C8FG9EEF,@,CEGGGGCEFEGFGGDDCCCG@FGE+FFFGAFGGGGFC6EDFGFGG6EEEGGDFA=F=CEDDE6CEGCCCDGGGF,<EGF6;)8:5@EE>ABFFF(:2DFFF5@FB(1(436196:)))6613?:)-6820116(1(2((33(,(()(**0((-)(---(-)((-8(((((..)6<)38(((3((,341(((-(()))).)(((((,,-(((((
@M00689:251:000000000-CJTJ5:1:1101:14397:24306 2:N:0:5
CGACGGCCATGCAGCACCTGTCTCACGGTTCCCGAAGGCACATTCTCATCTCTGAAAACTTCCGTGGATGTCAAGACCAGGTAAGGTTCTTCGCGTTGCATCGAATTAAACCACATGCTCCACCGCTTGTGCGGGCCCCCGTCAATTCATTTGAGTTTTAACCTTTCGGCCGTACTCCCCAGGCGGCCGCCTTAACGCGTTTGACACGGCAGCCACGCCTAAAGGGCCAAACCCCCAACTCGCCACCGTTTACGGCGTGGGACTACAGGCTCTCCAACCATGGCTGTCATCGTA
+
GGGGGGGGGGGGGGGGGGGGGGEFGGGGGGFFGGEFGGGGGGCAFAFGGGGGFAFFFEGGGGGGG?FCFGGGGGGFEFFGFDGDGGGGGGGGG7@FEEGGF;=FCGGG,EFCEGGGEGFGGGGFGECCEDG,CC6>CE>ED+@C67C7+<FCC;@DCFGFF+9***35)8)872<>CBFG*-5=9(((6((/24;90(23((,))-5((-43:0((3((.-)).--(81/0,43*-(-((..(-(414(-,44(-,((((((,((428:0((,).)(((())((,(.54))((.
@M00689:251:000000000-CJTJ5:1:1101:14898:24441 2:N:0:5
CGACAGCCATGCATCACCTGTACACCAACCACAAGGGAAACTACATCTCTTCAGCGATCTTGTGTATGTCAAGCCCAGGTAAGATTCTTCGCGTTGCATCGAATTAATCCACATGCTCCGCCGCTTGTGCGGGCCCCCGTCAATTCCTTTGAGTTTTACCCTTGCGGCCGTACTCCCCAGCCGGGCCGCTTAATGCGTTAGCTCCGACACAGAGACCCTGAAACTCCACCACACCTACACCCCTCCATTTCGAGCGTCACCTCCACCGGTGGTTACCACTGCCTGTCCTGCAC
+
FGCGECFFGGGGFFFFFGGGGFAFFGFFC@BFE8F8CFGGG<EFF9C,6@,CAF9@C<<F,,5:A<,B9,9@,BB,,:,:BF9,:,<EEG=,8+8C,=8DCFFGGGD,C9,>F=4EDGDC8E?ECE8F@,@+@@CEGG+6C?>97++6C=+,337DCC+3@CD==)5=5)00/594>)*3*--59(/0.,,8.))1,:<;<93)(((((-20.((.-(((().).)5)0*08:4D?0:004<(---(-)-)(((-(,((-,4(((.(((,((,()))))())..))))))(,(
@M00689:251:000000000-CJTJ5:1:1101:10259:24449 2:N:0:5
CGACAGCCATGCATCACCTGTGTGCAGGTCCCCGAAGGGAAGAAATCTGTCTCCAGAAGTCGTCCTGCCATGTCAAACGCTGGTAAGGTTCTGCGCGTTGCTTCGAATTAAACCACATGCGCCACCGCTTGTGCAGGCCCCCGTCAATTCATTTGAGTTTTAACCTTGAGGCCGTACCCCCCAGGCAGATAACTTAATTCGTTAGCTGCGCCACCCAACTACAAAGTCACAGGCCAGCTATTTGTTGCCTCATTCGGCGTGCTGCACCAGTGGAGCCAATCGTGCACTTGTTGTT
+
GCFFGGGGFFGGGFGFFGGGGGGFCFFEGGGGF7FGGGGGG7FGGCFGGGGF9EDEFG8FGGDFGD9EF<BEA@<EFG,B:,8AEE,<5CEFGFGDFG+=CCEBE7F,9EEEDCGB,8=,++6=C88CE6=DFFB9,3+6+6@8+*6?C77DFF8DGC29C<:0:*:70))0)1=)9)7?B445)-):57C?**101*/*63(2(***(,((.(((/6((.)))/(1<+7+72(94(-).)*))-(())))()).)((((((()),(((.).()(.(.44((,((,)).)))((.
@M00689:251:000000000-CJTJ5:1:1101:10276:24459 2:N:0:5
CGACAGCCATGCATCACCTGTGTGCAGGTCCCCGAAGGGAAGAAATCTGTCTCCAGAAGTCGTCCTGCCATGTCAAACGCTGGTAAGGTTCTGCGCGTTGCTTCGAATTAAACCACATGCTCCACCGCTTGTGCAGGCCCCCGGCAATTCATTTGAGTTTTAACCTTGCGGCCGTACTCCCCAGGCGGATAACTTAATGCTTTAGCTGAGCCACCCACCGACCCAGTCCCCGGCAAGCCAGTATTCCTCGTTTCCGGCCGGGATCTCGAGGGTATCGAACCCTCGTTGGTAGTT
+
GGCEGGGGGGGGGGGGFGGGFGGFFGGDFDFFGGGGGGGGFGGGGCFGGGG9BFFGGG?FCFFFGGGGFGGGGGGFGGGFGGGFFGGGF:FGG?C+CCGGD9;>CGGDGGGGGFF+@DCDCGCGGGEEGECDAFFFGDDCD8C+=5?F?DFCF8EF7,?@C@87*:@7)885>=5@E>CDA))7)79=(-(7))6<))96)1.699C<704(./3(,((.(((-813497.4(()42((.30))).-5)(-4-.)-(((-4((,())(.(1,42).(((.(((((-(((,).).
@M00689:251:000000000-CJTJ5:1:1101:10350:24599 2:N:0:5
CGACGGCCATGCAACACCTGTGTTCGCGATAGCGAAGGCACTGCCCCCTTTCAAGGGAATTAGCGAATTGTAAAGCATTGGTACGGTTGTTCGCGTTGCATGGAATTAAACAAACAATCTCACCGCATGTGCGGGCCGTCGTCAATTCTCTGATGTTTCATCCTAGCGTACGTACCCCCCCGGCTGTTGACTTAACGAGTTAGTTGCGTTACTGAGCTGTCCCTACCCAAACCACATGCTGCCTTTCTCTAGGTCGAGGGTGTACAAGGTATTAACGCTTGTTTGACATTTTT
+
F8+7+@@6FFFGGCGEE@E@F8F<@@:7+6,666@:++,,6:,,6C,6@FF99,B<@8,,B,,4++++C<,5,,5,,,,,,,C,8@48+@?,>+88++@DE,9@,4,9FF,CA8,,,,+,7=,@86+61,,,6@8E++++3<**<9+5++5,,5,,5,==++****0):)(6>>((00:).639..(7))))..6)(,(,(6>4)4)-,,(,)..,()()))).)(,(*1)-2(*()))))*(,))))))))).)-(-((--(.4)))(..))--)(((,-,)(.-)-).)))
@M00689:251:000000000-CJTJ5:1:1101:17383:24691 2:N:0:5
CGACAACCATGCAGCACCTGTACACCAACCACAAGGGAAACTACATCTCTGCAGCGATCTGGTGTATGTCAAGCCCAGGTAAGGTTCTTCGCGTTGCATCGAATTAATCCACATGCTCCGCCGCTTGTGCGGGCCCCCGTCAATTCCTTTGAGTTTTAGCCTTGCGGCCGTACTCCCCACGCGGGGCGCTTCATGCGTTCGCTACGACACAGACGCCGTTGACGACCCCTCACCCCAGCGCCCACCGTTAACCGCATGGACGCCCACAGTGCAGTACCCTTGCTACTCTTCAC
+
GGGGGGGGGGGGGGGDCGGGGFGGGGGGGGFGGGGGEFFGGGGGGEFFGFFGGGF@CGGGGFFFGGGGFFFF9FDFGDFFGG9F@FFFGG:EEGGGE,EFEFF8,E?FFFCEGGFGFGGGGG>@=+@EFG68ECCEEC6+6=++?@DDFC7,8@EGGG+1;CC)::58>0-<996),7A*::6@>9((,(((-.-:942(27?0((((42:40((,,416(4.((-3,7/.,(4*((-4295,4:B91((,.)((((-().,((((((,.).).)).5)2317)))).)))).
@M00689:251:000000000-CJTJ5:1:1101:17392:24706 2:N:0:5
CGACAACCATGCAGCACCTGTACACCAACCACAAGGGAAACTACATCTCTGCAGCGATCTGGTGTATGTCAAGCCCAGGTAAGGTTCTTCGCGTTGCATCGAATTAATCCACATGCTCCGCCGCTTGTGCGGGCCCCCGTCAATTCCTTTGAGTTTTAGCCTTGCGGCCGTACTCCCCAGGCGGCGCGCTTAATGCGTTAGCTACGACACAGAGGCCGTGGAACAACCCTCAACCTCGGCCCCTACGTTTCCGACATGGACCACCACGGTGTACAACTCTGGTCTTACTTTCGTT
+
GGGGGGGGGGGGGGGGGGGGGGGGGGFFGGGGGGGGGGGGGGGGGGGGGFFGFFGGGGGGGGGGGCGGGGGGGGGGGGGFFGGGGGGGGGGGEGGGD9EGC8E@8EC9FCGGGGGGGGGGGEGGGCEF?8EDEEDGGGGEDG6+=9DFFF+;6;E;FECFF8=))15=AAA>2)1<C94CFBFF(2,((((6)))-4?B6:<)-.40-(-,,,,(-(2(-(()(,(.,>*.().94(((((0-(((,,(4).-((,-2())(43((((((--)))-))..).6-)))-.)).(((
@M00689:251:000000000-CJTJ5:1:1101:14018:24776 2:N:0:5
CGACGACCATGCAGCACCTGTACACCAACCACAAGGGAAACTACATCTCTGCAGCGATCTGGTGTATGTCAAGCCCAGGTAAGGTTCTTCGCGTTGCATCGAATTAATCCACATGCTCCGCCGCTTGTGCGGGCCCCCGTCAATTCCTTTGAGTTTTAGCCTTTCGGCCGTACTCCCCAGTCGGGGCGCTTAATGCTTTCGCTCCGACACAGCGCCCGTGCAAGCCCCCTACCACTACCGCCAACCGTTTCAGGCCTGGCCCACCAGGGGACCCCATCATGGCTGCCTTTTCT
+
GEGGGGGGEGGGGGGFGGGGGGGGGGGGGGGGGGGGGGFGGGGGGGFGGGGGGGGGGFGGGFGGGGGGGGGGEFDFFFGGGFGFGGGGGGGGGGGGGGCEEGCCFGFGCF@FD8,EFGGGGGGGGEFF8EEGECCEGGGCDDG7C?FGFF?EGGGGGF+=>AE*:8858=A>F2AEGAGG8*((5@B(118<<531))1)((3((((44(((.((-,(72(()4(4(29/74()*((.(-3>2(4((-8702<).(5(,(,(4(4.(((,(-(((-.4)).),2((.)))..-
@M00689:251:000000000-CJTJ5:1:1101:15750:24801 2:N:0:5
CGACAGCCATGCAGCACCTGTTCTCAAGGTCTAGTAAACTAGACACTCCGCTATCTCTAGCAGATTCTATCAATGTCAAGCCTAGGTAAGGTTCTTCGCGTATCTTCGAATTAAACCACATGCTCCACAGCTTGCGCGGGTCCACGACTATTCCTTTGCGTTTTAATCATTCGACCGTACTCCCGAGGCGGAATGCTTAATGTGTTAACGGGCTTACTGGAGTGACAAGCACACCCACAACTAGCACACAGCTAGTAGGGCGTGGTCTCACAGGGTCTTCACTCCAGGACCGC
+
GFEDF@FGGFGGGCGGGGGGGGFFGGFC8EAEEFFFFEFFGG9EAFDGECF@F@6<CFGGF9EA@<,@C@FGGFF5C@FGG7EFGFFG<F8CEFCFFDEEE@C8FG9=B,5,4EC>FGGGC,4EE?FF,=DFC@+6@CCCGD82+@+=<=F8D,@DCC+:**1:78=C***5*38>C8*7*0)1))/::55(>(7*)9)9)9<<?1<)6(.(,,26@46=,6(6)9349*..4(*((,-426()43)((,.()))-).4(((43((4-))),)((((.))-)-61)5(-((((
@M00689:251:000000000-CJTJ5:1:1101:21626:24810 2:N:0:5
CGACAGCCATGCAACACCTGTACACCAACCACAAGGGAAACTACATCTCTGCAGCGATCTGGTGTATGTCAAGCCCAGGTAAGGTTCTTCGCGTTGCATCGAATTAATCCACATGCTCCGCCGCTTGTGCGGGCCCCCGTCAATTCCTTTGAGTTTTAGCCTTGCGGCCGTACTCCCCAGGCGGGGCTCGTATTGCGTTAGCTACGCCACAGAGGCTGTGTCAGACCCCTCCACCCCACGCCAACCGTTTACGGGATGGGGTACCAGGGTATCTTATACCCGCGTCCCTTTCT
+
FGGGGGFGGGGGGCGGGGGGGGG9CFFGEGEFFEGFEFFFF6CFG9FAFCAFGGB:FEFGFGGFFGCDFC,5:,AFE<7EFAFCFFGGE;FEGBGCDGAAE@EEEEFC,=5EFFE@AFFGGGCC@8DD@8C=EE8EGGD1++@?C<==+?7;?DCEGAC+9<*):0:=)87)-)1.AA>/355>02((/(-,((6<?(41,6)64<04>BF((5(12222.)))))-.9/)4::*,((((-.((-((,((,),,(-((,(((-,)6,(((()))).).)-(-((,(---)).)
@M00689:251:000000000-CJTJ5:1:1101:21010:24915 2:N:0:5
CGACGGCCATGCATCACCTGTGTTCGCGCTCCCTAAGGCACTCCTCTGTTTCCAGAGGATTCGCGACATGTCAAGTCCTGGTAAGGTTCTTCGCGTTGCATCGAATTAAACCACATACTCCACCGCTTGTGCGGGCCCCCGTCAATTCCTTTGAGTTTCACACTTGCGTGCGTACTCCCCCGGCGGGGTACTTAACGTGTTCACTACGGCACTGTCCGGGTCGATACCGACACCACCCTGCTACCATCCTTATCGCGTCGTACACATGGGGGTATCAAACCTTGCTGCCTGTGAT
+
GGFGGDGGGGGGGGGEDGGGGGGGGGGGGGGGGGGGGGGGGGGGGGGGDGAGGFGGFGGGGGGEGGGGGGGG9EGDCFGG?EFGGG5EGGGFGEGGC=CCFF7@FFGDG9FFGF8EEFGG88DD+++@D=B9+63@@C;?++1=3@<@+9CFACE,<ED9BA5B8*/:=>5@D255C;FD/:0:>@6(4:D5)449:(,42)).6A01,26;BB)),31(-,((,403/*8(((*(-,(.())),.6(().)))-((,(,((-,-.))4(-,43).))))-())(..)()).)-)
@M00689:251:000000000-CJTJ5:1:1101:18668:24926 2:N:0:5
CGACGGCCATGCATCACCTGTGTTCAAGTTCTCTTTCGAGCACTCCCACATCTCTGCAGAATTCTTGACATGTCAAGGGTAGGTAAGGTTTTTCGCGTTGCATCGAATTAAAACACATCATCCACCGCTTGTGCGGGTCCCCGTCAATTCCTTTGAGTTTCAACCTTGCGGCCGTACTCCACAGGCGGTCAACTTCACGCATTAGCTTCTGTACGGCACAGCAACCCGTCCCCAAACAAGTCAATACTGTTTACGCCTGGACACAACCGGGTCACTTATCACAGTCACATGGTT
+
GGEEGGGGGGDFGCGGGGGGEF@CFGGEEAFGFF9<FCFGGGGA,;C<FEGGDGGA,C<E<@FEFC@FEF9,AB5C@<FAFCFDFF@FGFGGGG+:F7C=,9,9BFG8??F,,C84DDFG8CD,,96@E6+=,E@=EE01DFCDG5C+CF7EFCFDFA=DFF0*8@5>E5)))18=@=F*/:45)))-655B*08?*>(/((/974;)))1<?)(.(,2(,((,(/8,**0((.*(-(,(.*)-).3-))).)),(-(4((4)(((,((,(-(()))-).)))).))).))())
@M00689:251:000000000-CJTJ5:1:1101:18670:24943 2:N:0:5
CGACGGCCATGCATCACCTGTGTTCAAGCTCTCTTTCGAGCACTCCCACATCTCTGCAGAATTCTTGACATGTCAAGGGTAGGTAAGGTTTTTCGCGTTGCATCGAATTAAACCACATCATCCACCGCTTGTGCGGGTCCCAGTCAATTCCTTTGAGTTTCAACCTTGCGGCCGTCCCACCCAGGCGGCCAACTTAACGCGTTACCTTCGATACTGACAAGCCAGCCGACCAACCACCCGTTGCCACGGTTCAGGGTCGGGGCTACCAGGGGCTCTCATCTATGACCACCTGTC
+
FGDGGGGGGGGGGCFGGGGGGD;CF<F@,6,6;<EFEEGDG76,;;C<FCEF,96@9C6,:EFFF<<9,@@AEFD9@FGGGCFFD,9EGCA,8?+@++@>EG;=BFGGEAFAA,8D,,===F9849@+18DDCD>=666,6+2A+<+??8?=FCD,+6++?+03:8D95@55A>A8E)***-559:):2292>@**1)((.((/()/)/(()(.11.4.-,((.(30()9<9:1*4(((,(0(--))((,,(--)(,(,4((,(((().((-((34,2)4.))))).)(-4:B)
@M00689:251:000000000-CJTJ5:1:1101:11644:24970 2:N:0:5
CGACAACCATGCAGCACCTGTCACAAGTGTCCCCGAAGGGAAAGATATGTCTCCATATCGGTCACTGGGATGTCAAGACCTGGTAAGGTTCTTCGCGTTGCTTCTAATTAAAACACATGCTCCACCGCTTGTGCGGGCCCCCGTCAATTCCTTTGAGTTTCTGCCTTGCGTCCGTAACTCCCAGGAGGAGTGCTTTAGGCGTTAGATCTCGCACGATGGGGCGCAAACCCTCTAACCCTTAGTACTCGATATTTTCGTGGCTGTCCACTGAGGTACACTATTCGTGGCTCTAATT
+
GE:FGCC@66C8CFFD<FGF@,,,,;CCCFFFG,CCFDGGGGE8@F<EEC<,6,C9@9E,FBFGGGGFEGFCFBDGCFEEDE,:FA58C,9A9E,,8+@=,,E9,@C<<,,E,4@DFDD?3,@=F??8C8=@,,+@C++10=@++3=D@9DDD8@D03=+++*30:=:=>=):)::*)+5*:>)-)-))-<264**/*)(06292*/**1((..,23;0(;03(,(-37*)-(-*)(((.)*-).)-423(())-)((((((-(,).))).)(()..)),.)6((,(((),6.))
@M00689:251:000000000-CJTJ5:1:1101:19096:25051 2:N:0:5
CGACGGCCATGCAGCACCTGTACACCAACCACAAGGGAAACTACATCTCTGCAGCGATCTGGTGTATGTCAAGCCAGGTAAGGTTCTTCGCGTTGCATCGAATTAATCCACATGCTCCGCCGCTTGTGCGGGCCCCCGTCAATTCCTTTGAGTTTTAGCCTTGCGGCCGTACTCCCCAGGCGGGGCGCTTAATGCGTTAGCTACGACCCAGAGGCAGTGGACGCCCGCTACCACTCACGTCCACCCATTACCGCATGTACCTCCAGGGTAACCAAAACGCGTCGACATTGCCCT
+
GGGGGGGGGGGGGGGGGGFFEGGGGGGGGGGGGGGGGGFFFGGGG9FFFGCGGGGGGG<FFFEGGGGGGGGGFGFGGFFFGGFDECEFG7FEGGGGGGGDGG?>EFGGGGGGCFFEFCCEG=8=EDGGGGGGGCCCC8=>D6CCG7CF?2D6CFC7?37AFF@@99524:<0)*0:7@4??(..33((-(()62)4,2,(-)).(8>(,.(.3,344:0()(-((,(-)1),),2.(.((-),)(((.)65)3>04(--))).(.((-((()).((,(((,,((4(-())))).
@M00689:251:000000000-CJTJ5:1:1101:19079:25061 2:N:0:5
CGACGGCCATGCAGCACCTGTACACCAACCACAAGGGAAACTACATCTCTGCAGCGATCTGGTGTATGTCAAGCCAGGTAAGGTTCTTCGCGTTGCATCGAATTAATCCAAATGCTCCGCCGCTTGTGCGGGCCCCCGTCAATTCCTTTGAGTTTTAGCCTTTCGGCCGTCATCCCCAGGCGGGGCGCTTAATGCGTTAGCTACGACATGGAGGACGTGGTAGCACCCCACAACCAGCGCCCACCGTATTCTGCCGTGCCACCCTCGGGATCCTATTCTGGGGTCCATGGGAT
+
GGFGGGGGGGGGGFGDCFGGGGGGGGFGFGGGGGGGGGGGFFFGGFFFFGFGGG8F@<FGGGGGGGGGFGDFFGGF,CAFGG@<FGABEGGGEG@EFDEEG88@FFC9F9,9?9EEFFGDGGGCEFF8DE>8>CEGDE8=C+,2=?7C;7=FAE,EF,=CBF5*18A8>>9))*1:*:?*0(51(3990:<AA>A03(-(.)6,(42(()(.(,(3(((((.)))..-)*0(,(/-((,-45((-(.-((..)))((,(().((-(-((,((.)).))))),(-((4))((((
@M00689:251:000000000-CJTJ5:1:1101:19102:25070 2:N:0:5
CGACGGCCATGCAGCACCTGTACACCAACCACAAGGGAAACTACATCTCTGCAGCGATCTGGCGTATGTCAAGCCAGGTAAGGTTCTTCGCGTTGAATCGAATTAATCCACATGCGCCGCCGCTTGTGCGTGCCCCCCTCAATTCATTTGCGTTTTATCATTGCGGCCGTACTCCCCAGGCGGGGCGCTTAATGCATTAGCTACGATACAGAGGCCGTGACAGAATCCTACACCCACGCTCTCTCGTTTACGACGTGGACACCCAAGGAAACTACGATGGACAGCTCAGTCGCTT
+
GGFGEFGGGGGGGFGGFGGAEFEA9FFFGGCGGG@EGG8CEFGGCCEAFGGGGEFEGEFFFF,4@C@@EFE9E9F?BFFGAEGA5=?FCFEC>:++994@FF,+>EG@FFFGGGF8+6=EGEE688@==C+=E+>D8++497@<++?CFE+@@*489,=1+1*3=)))-0(8-*08=>8*059F;(((-4())))).-647)))2((-1:2-(48<2(3(()).))-4*:6(24/(,-(((),),,(333),(((((-(()((,,((-(((,.))((((((.)-,4.),))-,(,
@M00689:251:000000000-CJTJ5:1:1101:18545:25113 2:N:0:5
CGACAGCCATGCATCACCTGTGCACGACCCTTTAAAGGACCTCCCACCTCTGGGAGATTTCCGTGCATGTCAAGCCTAGGTAAGGTTCTTCGCGTTGCATCGAATTAAGCAACATGCTACGCCGCTTGTGCGGGCCCCCGACAATTCCTTTGAGTTTTAGCCTTGCGGCCGTACTCCCCAGGCGGGTCGCTTAATGCGTTGTCGCCGACACGGAACTAGTGGAACAAGCACCGCATCCAGCGCCCGTCGATTTCGGCGTGGCCATCACGGGCAACTAACCCCAGCGACTTCCTC
+
G46=@FCFGGGGGGGGGGGF@ECFGDCCC@,CC<EAGG?FGCDGEEG,,CFG,@FFGGGGF<FEC8CFFA@F<F<=4<F<FGGF,,AEBFF@CC:+@C9E;8@E8=F?F9F4AEEEG,6A++=4C>+=FF9=68+83@+1+67;;7=7CF7A<C93+7<;BA=*)8):5)74>5-/05*4/29=@1,((6,(--<A)((((,.4(46942((1(-4.))))()5(..170)((4/(4(,,()(4(((-((()()(-2969((,((..3(3((,((.,)((.((((((((()))-
@M00689:251:000000000-CJTJ5:1:1101:14580:25133 2:N:0:5
CGACGGCCATGCAACACCTGTACACCAACCACAAGGGAAACTACATCTCTGCAGCGATCTGGTGTATGTCAAGCCCAGGTAAGGTTCTTCGCGTTGTATCGAATTAATCCACATGCTCCGCCGCTTGTGCGGGCCCCCGTCACTTCCTTTGAGTTTTAGCCTTGCGGCCGTACTCCCCAGGCGGGGCGCTTAATGCGTTAGCTCCGACACAGAGGCCGTGGGTGACCCCTAAACCTGGCGCCAACCGTTTACGGCATAGACTCCCTGGATCTCCAATTCTGGACCACAGTTACTT
+
GGGGGGGGGGGGGGGGGGGGGGGGGGGGGGGGGGGFGGGGGGGGGGGGGGGGGGGGGGGGGGDGGFEGGGGGGGGGGGGGGGGGGGGGFGFGDGGGGGGGGGGGG,C?FEGGGGGGGGGC>@GGGGGG8AEEG6CGEGCEGG++BADC++D@+7@EFF5C9CE)55A4/:@A=9EFGFGGF5>(311(-90(6)-4(,32(6))(4;F0(3((8:<071(19(((,.,110().0(.((4?)((--((-,(6((--()5.3-,2(()-()))))-4).)))-4((,,(()-))-)
@M00689:251:000000000-CJTJ5:1:1102:18807:2003 2:N:0:5
CGACGGCCATGCACCACCTGTACACCAACCACAAGGGAAACTACATCTCTGCAGCGATCTGGTGTATGTCAAGCCCAGGTAAGGTTCTTCGCGTTGCATCGAATTAATCCCCATGCTCCGCCGCTTGTTCGGGCCCCCGTCAATTCCTTTTATTTTTAGCCTTGCGGCCGTACTCCCCAGGCGGGGCGCTTAATGCCTTAGCTACGACACAGAGGTCGTGGCAGACCCACACCCCTAGCCCCCACCGATTACTGCCTGGACCACCCGGGGATCTACTCCGGGGCTACCTCGACTT
+
GEEEEEEEGGGCC,CC@CG8FDEFGGGGG@,CCE<@,,;@EFGGGDEGGGGCG<E:+CCE,,:,BCEFGGC<,A<<<9=BEFDFFGD<FFDC7@BCFA,@=:FGCG,C99,+,AED=FF6@CE>8C+@,@8+@?CC>ECE68=D=DFFC7+,,7@FF6????@58>58=AAAD>67AD9*5B2>@F9;>>??2:6A))6226:.)4(-(4.((.4)4(,(-(422<:4.)2303>6(.4((-1,(4(((--*).)())3((((-(-(40((.-)6))).,(,(((((())((-,,
@M00689:251:000000000-CJTJ5:1:1102:15005:2007 2:N:0:5
CGACAACCATGCAGCACCTGTTTTCAAGGTCTAGTAAACTAGACACTCCGCTATCTCTAGCAGCTTCTATCAATGTCAAGCCTAGGTAAGGTTCTTCGCGTATCTTCGAATTAAACCACATGCTCCACCGCTTGTGCGGGTCCCCGTCTCTTCCTTTGAGTTTTAATCTTGCGACCGTACTACCCAGGCGGCATGCTTAATGTGTTAACTGCATTACTGGAATGACAAGAGCCCACAAAAATGGCAATCATAGGTTAGGGCGTGGCATGACAAGGGAGCTAAGTACGGCTACT
+
G>:CCEEEEEFFCFGFGGGCF,CFFCFGGC@@<FFGDCADAAFCEGFGGGGEEGFAG<A<6@,,,C:BFGDF,,CC@EAAFGFFGGCE9E,?EFD<A<CEGG,?9A5A7EE4;FGG,@DFGGF4E=?,46>C+@>=9EG+666@D6==;+C8@@@99,?DDFF7;?CD*;1=8AFFE8+=)21018C5)5>2527>67**/8@?E35@CCC3=**9697)(().3.;E()(,/2(,/,(/(()),()()..*.)-)...4((-49(.)())/),4(((,3<A0)-)-,(-(()
@M00689:251:000000000-CJTJ5:1:1102:18798:2022 2:N:0:5
CGACGGCCATGCAACACCTGTACACCAACCACAAGGGAAACTACATCTCTGCAGCGATCTCGTTTATGTCAAGCCCAGGTAAGGTTCTTCGCGTTGCATCTAATTAATCCACATGCTCCGCCGCTTGTTCTGGCCCCCGTCAATTCCTTTGATTTTTAGCCTTGCCGCCGTACTCCCCCGGCGGGGCGCTTTATGCGTTATCTACTCACAAGCGTCCGTGTAAATCCCCCACCCCTAGCGCCCCACCGTTCACGGAGGCACTCACCCGGTCATGAATTACGGTATATGTGGCCAT
+
F@7C::@CCFFGGGGGGGG<FFGGGGGGG:,CF8FFE8EFGCCDFEFFCFGGCACFGD@A,::,AFEFEGGGFFGC8E@FEF98EFFFFA,?8FEEFGGG,9EFGG9,5,,9?B@G,,=+CEEGGEFD,>,,24E6C8C@=8=9CDGGF@+,,6,E7@+=?7:):*8)15>55)1@AD9*4>@@0>0(43((.-6)(4(3(65-<2)6,)),(((-4(.3(.)))).)-)4026;((,.(21(,(-,-3-().(,((,((4(.(,(((,9,0)))-)).)(-,(())))))((((
@M00689:251:000000000-CJTJ5:1:1102:6951:2309 2:N:0:5
CGTCGACCATGCAGCACCTGTACACCAACCACAAGGGAAACTACATCTCCGCAGCGATCTGGTGTATGTCAAGCCCAGGTCAGGTTCTTCGCGTTGCATCGAATTAATCCACATGCTCCGCCGCTTGTCCGGGCCCCCGTCAATTCCTTTGAGTTTTAGCCTTGCGGCCGTACCCCCCAGGCGGGGCGCTTAATGCGTTCGCTACGACCCAGAGGCCGTTGCAACCCCCCACACCTCACCCCCCCCTTTTCCGCCATGGACTACCCGGGCACCCAATCCTGGTCTACTCGTTCGT
+
G@,@@@@:6EAFGCF@F<E<EFFFFG,CB@FFGGC8:8,F@FA<FCFGCC>@:7::@AFGCFGGGCADGG9E,9?B,EFE,C,,FGGDFED:84+8,,@FC8=@CDEFF;5E=:EF,@8EGDCE8C+@,>+>+==+@+C>C6=C2+=FF7+,@;7DEA+<9D5E@*=))5>95):5@@<*(0519969>>1(.-6462:(((((1((,,(,,(,(,4(-(,-5))(-495(,(-3105(((-(-39>182)984:((,3)5),,(.136((0((,(.22:)(.-)))))-.(.((
@M00689:251:000000000-CJTJ5:1:1102:20056:2449 2:N:0:5
CGACAGCCATGCACCACCTGTACACCAACCACAAGGGAAACTACATCTCTGCAGCGATCTGGTGTATGTCAAGCCCAGGTAAGGTTCTTCGCGTTGCATCGAATTAATCCACATGCTCCGCCGCTTGTGCGGGCCCCCGTCAATTCCTTTGAGTTTTAGCCTTGCGGCCGGACTCGCCAGGCGGGGGGGTTAATGCGTTAGCTACGAACCGGAGGCCGTGGAACGACCCGCCACCTGGGGACAACCGCTGACGGCAGGGACCACACGGGGTACCGACACTGGGTGACCATGGCGG
+
GCCEEEFGFEGFC<EEFEG<FFFGGGGGGGGGGGGGCFGGGGG?G<EGDGGGGGGGGGGGGGGGDCFG@EFFEGGGGGGFGGGGCFGGGGGGDGGGDGDFCF8FFFBA,@E,A,EE,==EC+@=ECFGGCEGGGCGECDEEE=F9@GGFC+::AFGF93<7C5@EFA>AF2:>AF)89872@51;(((,-7?2)).4::36)66)(-((-(,-,-3(4,616)4(((--)((-32((((,,-(((-((-(-),-(1(4>((((((,((-(,)).(,((-)),(((().))-,((-
@M00689:251:000000000-CJTJ5:1:1102:16111:2493 2:N:0:5
CGACAACCATGCAACACCTGTACACCAACCACAAGGGAAACTACATCTCTGCAGCGATCTGGTGTATGTCAAGCCCAGGTAAGGTTCTTCGCGTTGCATCGAGTTAATCCACATGCTCCGCCGCTTGTGCGGGCCCCCGTCAATTCCTTTGAGTTTTAGCCTTGCGGCCGTACTCACCAGGCGGGGCGGTTAATGAGTTAGCTCAGACACAGAGGCCGGCGAAGACCACAAAAACTAACCACAAACGGTTACGGAATGGACGCACAGGGTAGAAAAAGCGAGCAGTACGGCGAC
+
GCEFEGGGDFEFDGGFEFGCGGGGGGGGGGGGGGGFFGGGGGGGGGGGGFCFGGGGGGGGGGFGGGGGGGGGGGCGGGGGGGGGFGGGGGGGGGGGGGFFEG>FEGD9F=FGGFCFAFG>E=CEG6@FFGGGEGGEGGDEEGGC7?FGFGGGGCCFFA?CGDEEFBAAFF272<A*;=D*:(/60111,-3:<A>))6))66).)..34:2(,41306((((-4((4(1)((.(4)-)(()3(.(4<(4<<)--(((.2.)4(-4;31:(5))).(((((-70((.))(,((((
@M00689:251:000000000-CJTJ5:1:1102:16109:2513 2:N:0:5
CGACAACCATGCAACACCTGTACACCAACCACAAGGGAAACTACATCTCTGCAGCGATCTGGTGTATGTCAAGCCCAGGTAAGGTTCTTCGCGTTGCATCGAGTTAATCCACATGCTCCGCCGCTTGTGCGGGCCCCCGTCAATTCCTTTGAGTTTTAGCCTTGCGGCCGTACTCCCCAGGCGGGGCGCTTAATGCGTTAGCTACGACACAGAGGCCGTGGAAGACCCCAGCAACTAGAGCCCACAGTTTCCGGGCTGGACAGCCAGGGACACAGACAGCGGACTGCACGGT
+
GEDGGGFGDFFFCFFFEGG<EDFGGFGGGGGGGGGCGGGGGGGGGGGFGGFGGGGGGGGGGGGGGGGGGGGGGGFGGGGGGGGGGGGGGGGGGEEGGGGGGGGGGGGGGGGGGGCFFGGGG6CDBCFGDAEG>EGGGGD8=CE+CD7,CFGGEFFC7E68CGCE@A>==AFADBAEF>FGB(9>F;9>F>FFF))67(,(-4452:((,1<1>>:<14,4>8>?081:2),(,(.(,54)).(.1-3)-))1,(,((,3(3)(((((,((,)(,(5(((((--4((.)((-,
@M00689:251:000000000-CJTJ5:1:1102:16203:2583 2:N:0:5
CGACGGCCATGCAACACCTGTACACCAACCACAAGGGAAACTACATCTCTGCAGCGATCTGGTGTATGTCAAGCCCAGGTAAGGTTCTTCGCGTTGCATCGAATTAATCCACATGCACCGCCGCTTGTGCGGGCCCCCGCCAATTCCTTTGAGTTTTAGCCATGCGGCCGGACTCCCCAGGCGGGGCGCTTAATGCGTTCGCTACCAGACAGAGGCAGGAGAAGACCCCCAACACCACCGCGCACCGTGTTCGGCACGGACGACCAGGGTAGACGATACGTGTGACCGCGTAGCG
+
FEEGEDGGGGFFDFFFFFFAF@E<FGGGGGGGCGFCFFGGGGGGGDF,CFFGGFCFG,CEEGGD4@9B6<EEEF<BFEGFCFGG<FA,CFCECFCFCEG;4,987FGG9,94,9EF,40=CEE+8@@D89=+CD7>+@?+4;4=7+2;E9:::E,5?;7+9*38<>>2>9=2@2:3;/**6(39;969122469A)44(,8(48(()),(4((.3:B1((-,.,(.(.40(4(,-2((-((((((-142:(*-,(-(,4(-,4((2(31(.)))(4(-3-.(.()-)((--((((
@M00689:251:000000000-CJTJ5:1:1102:18451:2650 2:N:0:5
CGACAGCCATGCAGCACCTGTGCGCACGTCCCTTGCGGGAAGAAGTCCATCTCTGGAAATCGCCGTGCCATGTCAAACGCTGGTAAGGTTCTGCGCGTTGCATCGAATTAATCCACATGCTCCGCCGCTTGTGCGGGCCCCCGTCAATTCCTTTGAGTTTTAGCCTTGCGGCCGTACTCCCCAGGCGGGGCGATTAATGCGTTAGCTACGACACAGAGGCTGAGGCAGGACCCGACACCTAGCGCCAACCGTTTCCGGCCGGGACACACGGGGTAGACGAACCTGGGCGGACGAG
+
GEE:FEFFGGGF<CFCF@C@FGGGGCFGCF7FFAFFGGGFGGFGGDG9FFGFEFGFGGGCFGFGGGD7DFGGGGGFGGC:FGGEGCAFFGGGFC@7:FC>EGFFCFGFDGG9A;FF=EFFGF?CE6=>C>EF@AEEGED7E:@*7CG7BFGFGFGCFFFAFG4AEF3)46=BFFF?D0+23030=002-((,,(2:A<<49:0(399423261((,.3:6(,(44(449)1(((169903:7(1(412((476(.42>(-((3((,,,(((.((,(.)(--(,(4(((-(-(-((
@M00689:251:000000000-CJTJ5:1:1102:14793:2776 2:N:0:5
CGACAGCCAGGCAGCACCTGTTTTCAAGGTCTAGTAAACTAGACACTCCGCTATCTCTAGCAGATTCTATCAATGTCAAGCCTAGGTAAGGTTCTTCGCGTATCTTCGAATGAAACCACATGCTCCACCGCTTGTGCGGGTCCCCGTCTATTCCGTTGAGTGTTAATCTTGCGACCGTACTCCCCAGGCGGAATGCTTAATGTGTGAACTGCAGTACTGGAGTGACAAGCACCCCAAAAACGAGCATTCATCGGTTAGGGCGTGGACTAACAGGGTGACAAAGCACGGAGGGACG
+
F>@@@CCCA,@=<F@@@EE6;,<CE@FGG6CEFGAEDGFFGFG9FGEGGGGCEEG<FGGGGGGGDDGGG9FFG,EEGGGGGF,BAEGGGGGFFGGGGGCEEE>FC9EFGGG:FFC@8DGGEGCAFF@E4CC++@@==@DGC>8?DDD8DG9@D8,@*@FFF+;;;D7EE79=>BA5A=FD=*:)8:AFFAAABBEE48CEEE5*1(8<>:@BE(*17)93@DEFF6)7=)/(6112(/,61(69(42))))*,((--2:27((,3(.)52(93::((,5)).((((-2(((((((
@M00689:251:000000000-CJTJ5:1:1102:24868:2822 2:N:0:5
CGACAACCATGCATCACCTGTACACCAACCACAAGGGAAACTACATCTCTGCAGCGATCTGGTGTATGTCAAGCCCAGGTAAGGTTCTTCGCGTTGCATCGAATTAATCCACCTACTCCGCCGCTTGTGCGGGCCCCCGTCAATTCCTTTGAGTTTTAGCCTTGCGGCCGTACTCCCCAGGCGGGGCGCTTAATGCGTTAGCTACGACACAGAGGCCGTGGAAGACCCCTACACCTAGCGCCCACCGTTTACGGCATGGGACACCCGGGGATCTCCACCTGGTCGCC
+
GGGGGGGGGGGGGGFEGGGGGGGGGGGGGGGGGGGGGGGGGGGGGGGGGGGGGGGGGGCFGGFFGGGGGGGGGGGGGGGGGGGGGGGGGGGGGGGGGGGGGGGGGGFGGGGGGGGFGGGGGGGGGGGGGGGGGGEGGGGEEGGGGGGDFGGEEFGGFCCFGGF@@DABFFB)72*:9ACCB>>B9@>(-(26<<)63,4,3<2),(-9(78<03(,2139238(87?13)-(,38?:3:((-4(330413(0,((4(,1(((-(((((40()-))))4(3((()((-
@M00689:251:000000000-CJTJ5:1:1102:19323:2854 2:N:0:5
CGACAGCCATGCATCACCTGTACACCAACCACAAGGGAAACTACATCTCTGCAGCGATCTGGTGTATGTCAAGCCCAGGTAAGGTTCTTCGCGTTGCATCGAATTAATCCACATGCTCCGCCGCTTGTGCGGGCCCCCGTCAATTCCTTTGAGTTTTAGCCTTGCGGCCGTACTCCCCAGGCGGGGCGCTTAATGCGTTAGCTACGACACAGAGGCCGTGGAAGACCCCTACACCGAGCGCCCACAGTTTAGGGCATGGAACACACAGGAAACTAAACCTGGAGACGCCGCGATG
+
GBCFEEFFF9FFCFFDFFG<FFGGGGGGG7FGGGGGEFGGGGGGGGGGGGGGGGGGGGGGGGGGGGGGGGFGGGCDFGGGGGGGGGGGGGGGGGGGGGGFEGFCFFFFGGGGGGGGEDGGGGGGGGGG@DGGGGGCEGGEGDGGGFFDEFGGGFGGFAFFFGFCEFBFFFBFFFEEF=>7<)9@FFFFF>FF69A42:0?FAB>?B:B>B??FFF0,4(4224::14480-4>0:(,-(,-2>?F(,52)-*54(-.,.))..4((((.(,)().2)41((,4(((((((((-4(
@M00689:251:000000000-CJTJ5:1:1102:20520:2866 2:N:0:5
CGACAGCCATGCAACACCTGTACACCAACCACAAGGGAAACTACATCTCTGCAGCGATCTGGTGTATGTCAAGCCCAGGTAAGGTTCTTCGCGTTGCATCGAATTAATCCACATGCTCCGCCGCTTGTGCGGGCCCCCGTCAATTCCTTTGAGTTTTAGCCTTGCGGCCGTACTCCCCAGGCGGGGCGCTTAATGCGTTAGCTACGACACAGAGGCCGTGGAAGACCCCTCAACCTAGCGCACACCGTTTACGGCAGGGACTACCAGGGGAACTAATCCAGGTGTGTCAGTAC
+
GEEEGGGGGGGGFGFGGEGCFDFGGGGGGGGGGGGGGGGGGGGGGGGGGGGGGGGGGGGGGGGGGGGGGGGGGGGGGGGGGGGGGGGCFFFDGGGGGFGGGGGGGGFGGGGFGGGGGGGCGGGGGGGGGGGGGGDGGGD8CGGGGGGGF?FAGFFGFGCBDGF<EEFBFFFFF9C4AFGGFFFF@B@>FF?FF<BBB?04?FFD2::;0>:<>?F(8914((),83,:1),()(.572(,4(-((49?:21*-(--(,90,(.(().8<(()(.-5)-4,,(.()(())6..)
@M00689:251:000000000-CJTJ5:1:1102:16870:3029 2:N:0:5
CGACAACCATGCAACACCTGTGTTCGCGCTCCCGAAGGCACTTCCCCCTTTCAAGGGAATTCGCGACATGTCAAGCCTTGGTAAGGTTCTTCGCGTTGCTTCGAATTAAGCAACATGCTACGCCGCTTGTGCGGGCCCCCGTCAATTCCTTTGAGTTTCAGCCTTGCGACCGTACTCCCCAGGCGGGATGCTTATCGCGTTAGCTTCGGCACGTCGGGATGGGGTACCCGACACACCAAGGATCCAGTGTTTAGGGCTAGGCCAAGCGGGGGACCGAAGGCGGGGGGACCGG
+
GCCEEGFGD@EEFGFFFGFCFFEFGGGGGGGGGGGGGGGGGGFGGGGGGFFGGGGFGGGGGGGGGGGGGGGFGGGGGGGFGGGGGGGGGFFGGGGGGGGD=EEGGDCFGGGGGFFGGGF,=@CGGGG>FFFGGGGG8CCCC9CC>+;9BG;,5>FGFGG6CFB5BFF>95=@FFF0:@736<;;9BB0(30)--)6::97;<24):)-((7BF,8>>BB4(-4:3:0))0(4,(43(((3((,((.))..)0.4:14(,8(,(,(.2-3935-3(-1((((-((((((--((
@M00689:251:000000000-CJTJ5:1:1102:21758:3096 2:N:0:5
CGACGACCATGCATCACCTGTGTTCGCGCTCCCGAAGGCACTTCCCCCTTTCAAGGGAATTCGCGACATGTCAAGCCTTGGTAAGGTTCTTCGCGTTGCATCGAATTAAACCACATACTCCACCGCTTGTGCGGGCCCCCGTCAATTCCTTTGAGTTTCACACTTGCGTGCGTACTCCCCAGGCGGATAACTTAACGCGTTGGCTGCGGCACAGCCGGCTCGGGTACCGGCCACACCAAGCATCCATGGGTTAGGGCTAGGACCACCAGGGGATCTAAGCCAGGCCGGCCTGTC
+
GGFFCEGGGGGGGGGGGEF<CAFFGGGEGEGGGGGDEGGFGGGGGGGGGGGGGFFGGGGFFGGGGGGGGGGGGGGGGGGGGGGDFGFEFGGGGGGGGGGGGGGGG?FGFFGGGGGGGGGGGFGGGGEGDFFGGGGGGGGGGEED>D9@BFGFEGGDAGGFCFEDEAEA4(6@D@F=FFGDBD?099>1;<ECEAFE147>B9:B:603999>?FBB>F0,(-412(248@>04:1:B:6647.32,)6:(4)(478046:?),38,4(4((0((-))6)2(((((,(((2(:25
@M00689:251:000000000-CJTJ5:1:1102:8815:3124 2:N:0:5
CGACAACCATGCAGCACCTGTACACCAACCACAAGGGAAACTACATCTCTGCAGCGATCTGGTGTATGTCAAGCCCAGGTAAGGTTCTTCGCGTTGCATCGAATTAATCCACATGCTCCGCCGCTTGTGCGGGCCCCCGGCAATGCCTTTGAGTTTTAGCCTTGCGGCCGTACTCCCCAGGCGGGGCGCTTAAGGCGTTAGCAACGACACAGGGGACGTGGAAGAAGCCGACACGAAGCGCAGACCGTTGACGGCATGGAGCCGCGGGGGAGCAAGACAGGGGAGCTGTGGCCCG
+
F::@@@CFE,FEDCFC,;<6;CCF,,CFF@FGGGG?CFFFFFG<F,CFGCF<EFGGG8EGGCCF<FGF@,CCEFFGGGG@FGFGEFG9FGGD@B>@FGAD8:EF,CE9EEG8E,,99@+@6+@C>CFFFGGGGG>63@C++=E?+77;F?GFF=:9+EDFCF*0:?>5))/04<A()-;9B222.147(3((6))31-(,(.)-.3(,7>14(-7(((,2(-.4((((()-,,(,-(-4--(,(((-,((-9(,41(4(.(((((((((--0(-3((,((-,((-1(().(((((
@M00689:251:000000000-CJTJ5:1:1102:16426:3284 2:N:0:5
CGACGGCCATGCACCACCTGTCTCACAGTTCCCGAAGGCACCAATCCATCTCTGGAAAGTTCTGTGGATGTCAAGACCAGGTAAGGTTCTTCGCGTTGCATCGAATTAAACCACATGCTCCACCGCTTGTGCGGGCCCCCGTCAATTCATTTGAGTTTTAACCTTGCGGCCGTACTCCCCAGGCGGGCGACTTAACGAGTTAGCTCCGGAAGCCACGCCTCAAGGGCAAAACCCCCAAGTCGAACTAGTTTACGGCGTGGACGACCAGGGTAGCGAATGCTGGGTGCCCCGTGT
+
GECFEDGGGGGGGGFCDCGCFGFGGGGGGGGGGGGGGGGGGGGGGGGGGGFGGGGFGGGGGGGGGGGGGGGGGGGGGGGGGGGGGGFCGGGGGGGGGGGGGGGGGGFGEFFGGGGFGGFGFFGGG8CEGGGGGGGEGGGEEGG>GGGGFGGGGGG;CF2?FGFFFFFF>AAA=AF2BBCDF2(/65(3469>:ABFF(241<4>5>?3;?07?BFF14?(:BFF?:-3(8131,(,4(445?(-,.2).6)9<<:0329B?8062(-8:B3;()(-1((.46:(.3(.(((,((
@M00689:251:000000000-CJTJ5:1:1102:23886:3430 2:N:0:5
CGACGGCCATGCAACACCTGTACACCAACCACAAGGGAAACTACATCTCTGCAGCGATCTGGTGTATGTCAAGCCCAGGTAAGGTTCTTCGCGTTGCATCGAATTAATCCACATGCTCCGCCGCTTGTGCGGGCCCCCGTCAATTCCTTTGAGTTTTAGCCTTGCGGCCGTACTCCCCAGGCGGGGCGCTTAATGCGTTAGCTACGACACAGAGGCCGTGGAAGACCCCTACACCTAGCGACCACCGTTTACGGCATGGACTGCCTGGGTATCAAACCCTGGATGCCCTGTCA
+
GGGGFGGGGGGGGGGGGGGGGGGGGGGGGGGGGGGGEFGGGGGGGGGGGGGGGGGGGGGGGGFGGGFGGGGGGGGGGGGGGGGGFFGGGGGGGGGGGGFGGGGGGGGGGFGGGGED=EGGGGEDGEGGCAGG8EEGGGG>EEEFFFDECGGFFFFGFGGFGGFFFEFAFFFFFFFFF=FDB=>@>;B>>2<:AA<AFB?BFFFF?<(79F06(8???9966<22.8<?B<BFBBFFF24((499?FFF:>(7:?;29?7302((.))(-4)0--).)--4:1153()((..,)
@M00689:251:000000000-CJTJ5:1:1102:23223:3511 2:N:0:5
CGACAACCATGCAGCACCTGTACACCAACCACAAGGGAAACTACATCTCTGCAGCGATCTGGTGTATGTCAAGCCCAGGTAAGGTTCTTCGCGTTGCATCGAATTAATCCACATGCTCCGCCGCTTGTGCGGGCCCCCGTCAATTCCTTTGAGTTTTAGCCTTGCGGCCGTACTCCCCAGGCGGGGCGCTTAATGCGTTAGCTACGACACAGAGGCCGTGGAAGACCCCCACACCTACCGCCCCCCGTTTCCGGCCTGGCCTACCCAGGTATCCAATCCTGGCAGCTACTACT
+
GGFGGGGGGGGGFGFFFGGGGGGGGGGGGGGGGGGGGGGGGGGGGGGGGGGGGGGGGGGGGGGGGGGGFGGGGGFGGGGFGGGGGGGGGGFGGGGEGGCFECFGGGGGGGGGFFGGGGGGGGECEGGGGGGGGGGGGGGEGEGGGGGGFCF@FFFFFGCFGGE@EFFFFBF=DFFEFFFD2@BFFFFFFF6(6AA9B60(4<24363;B;?08(,:?713;<<((436:),70861((.(31(((433<>2*(-(((-((4,(42()((.674)).442.-38(,1())))-)
@M00689:251:000000000-CJTJ5:1:1102:22624:3515 2:N:0:5
CGACGGCCATGCATCACCTGTGTTCGCGCTCCCGAAGGCACTTCCCCCTTTCAAGGGAATTCGCGACATGTCAAGCCTTGGTAAGGTTCTTCGCGTTGCTTCGAATTAAACCACATGCTCCACCGCTTGTGCGGGCCCCCGTCAATTCCTTTGAGTTTTAATCTTGCGACCGTACTCCCCAGGCGGAGTGCTTAATGCGTTAGCGGCGACACCGAAGAGCAAGCGCCCCGACGTCTAGCACACAGCGTTTACGGGGTGGACTACAACGGGAGAAAATCCCGGACGCCGTGGTAC
+
G@CFCDEFGFGGFFGFFGG6C@FEGGGGGCEGDGDEGFFG?FCDGGFFGGCFGGGGGGGGGGGG7FFGGFGFFBFGGC,<=BFFDGBFGGGGGGGGGGGFFF8@FG7EFGGGF+EDFGCCDFFGGGDGGGFFGEGGEEGGCECGGC9FBC+2>AFFAF7B*B4EEFFFFF>@FFF0F@<<@;086112/5?3<<<<4<>822?<6(32(269F1,92(448<?B60-39D6(--410).).(.1((--13(*41(4(37?(,43)5),-0(.((.(),()((-(-4((-4((.)
@M00689:251:000000000-CJTJ5:1:1102:16427:3590 2:N:0:5
CGACAGCCATGCACCACCTGTTTTCAAGGTCTAGTAAACTAGACACTCCGCTATCTCTAGCAGATTCTATCAATGTCAAGCCTAGGTAAGGTTCTTCGCGTATCTTCGAATTAAACCACATGCTCCACCGCTTGTGCGGGTCCCCGTCTATTCCTTTGAGTTTTAATCTTGCGACCGTACTCCCCAGGCGGAATGCTTAATGTGTTAACTGCATTACTGGAGTGACAAGCACCCCAACAACTAGCATTCATCGTTGAGGGCGGGGACGACCAGGGTATCTAATCATGGCCGCCC
+
GCCFEDFGEFFFGGGEFFG@C6CFGGGGGFGGGGGFGGGGGGGGGGGGGGDGGDGAFGGGGGGGGFGGGCGGGFGGGGGGGGGGGGGGGGGGGFFFGGDEEGBCEFFGGGG@FEEFEFGGGGGFGGGFDEGGEFGFFEGGEEGGDCDGFGGFGFGGFGGFF9D7DD9ED9DEFFFBDF?>CAEF9)8>=89@=4BFEFFF4CEEFFECECEEE4<CFFFED38@EEFFFFFF7<13;7;033=83;3.).)05:((14:2(3(122((111;8<?4?.<).)-44)-4,(-4(-
@M00689:251:000000000-CJTJ5:1:1102:12640:3713 2:N:0:5
GACGGCCATGCAACACCTCGACTTCACCCCCTTGCGGGGTACCAGTGTTTCCACCGGCGTTGAGAAGCCGTTCGAGCCCAGGGAAGGTTCTTCGCGTTGCGTCGAATTGAACCACATGCTCAACCGCGTGTGCGGGCCCCCGTCAATTCCTTTGAGTTTTAATCTTGCGACCGTACTCCCCAGGAGGTCAACTGCACGCGTTAGCTGCGGTACGGAGAAATCGAGTCACCAACACCTAGTGGACAGCGGTAAGGGCGGGGCCAACGAGGGTATCTAAGCCTGGAGGGCACGGAT
+
:@@:C@@E8EF@CF<BBCC@C6B;F6;EFEEGGGG@@EC:FFGCF6EEFGGFGGGG7CGGFFGGGGFFGGCFGGGGGGGEGG+DEFD8AFFCDGGG@7BGEFGGGGG7FGF<:BEF,@D9E7DC8CE*3@1D,=>8=/2:=E>CGC798CF7CCEF+2:7CFEFEAC490:26(32)6*C:113(,4-448<)(.-529B3;?:>)6,4;41<(2-(3:>)--(-)4))/.81?,((..).4<:4(.4(((0.:?0,(-4(((,(,:B9>(9.))-62(.(.31(((-((-(((
@M00689:251:000000000-CJTJ5:1:1102:20625:3737 2:N:0:5
CGACGACCATGCAGCACCTGTCACTGATCCAGCCGAACTGAAGGAAAGTGTCTCCACTATCCGCGATCAGGATGTCAAACGCTGGTAAGGTTCTGCGCGTTGCTTCGAATTAAACCACATGCTCCACCGCTTGTGCAGGCCCCCGTCAATTCCTTTGAGTTTTAACCTTGCGACCGTACTCCCCAGGCGGATTGCTTATCGCGTTAGCTGCGGCCCAGCAGGATTGGGGACCTCCAACAACAGTCAATCAACGTTTAGGGCTAGGAAATCACGGGGAGCTAATCCGGGCCGAT
+
GBCEEFFFEGGGFGGGFFGCFFGGGGFGGGGFGGGFGGGGGGGGGGGGGGGGFGGGGGGGGGGGGEEGGGGGGGGGGGGGDGGGGGGGGGGGGGGGGGGGGGGGGFGGGGGGGGGGGGGGGGEFGGGDEGGDFGGGGGGGGGGGGDCCAGCGFFGG?;@=9?7C@FEE6A@=>=AFF2??CFBFF@29BFF>;@AFF).9;1>BB073)).46((((.4328(..(1305(4()((.(((4:(.))-)6.,)3,.8?A:((.4:2))()-))(-((-(((.4)5)(-(4(4(,
@M00689:251:000000000-CJTJ5:1:1102:20619:3754 2:N:0:5
CGACGACCATGCAGCACCTGTCACTGATCCAGCCGAACTGAAGGAAAGTGTCTCCACTATCCGCGATCAGGATGTCAAACGCTGGTAAGGTTCTGCGCGTTGCTTCGAATTAAACCACATGCTCCACCGCTTGTGCAGGCCCCCGTCAATTCCTTTGAGTTTTAACCTTGCGACCGTACTCCCCAGGCGGATTGCTTATCGCGTTAGCTGCGGCACAGCAGGATTGGGTACCTGCTACACCAAGCAATCATAGTTTGGGGCTAGGACGACCAGGGTATCTAAACCTGGCCTGTAG
+
GCEEDEGGEGGGGGGGGGGAFFGGGGGGGGGGGGGGGGGGGGGGGGGGGGGGGGGGGGGGGGGGGGGGGGGGGGGGGGGGGGGGGGGGGGEGGGGGGGGGGGGGGGGGGGGGGGGGGGGGGGFGGGGGGGGGGGGGGGFGGGGGGGGGFGCFGG7;FFGFGGCFFFFEFEE=@B>FF2?9ABD2:@BFBFFFFFFFFF>>6@F>>DFEFEE90;FB0(4:??17)31<1*,94<:(6)22?:BBF:?2).)*.-54),21(-.8<.),-93)4,:(5)..6-),(,41(()(-)-
@M00689:251:000000000-CJTJ5:1:1102:21464:3815 2:N:0:5
CGAGACCATGCAACACCTCCATTGCATCTCCATCGCAGCACCTCCAGGTGATGGCTGCTGCCTTCCTCCAGGCTTCAGGCTGATTTTCACTTTCACTTTCACTTTCACTAAATAAGCAGCTTTACTGCAGGTTGCTCCTGAAGCTCTTCTGTGACTTCTCCCCTGAGGAAGGCAGCTGGGCAATGGATCAGGCTCCCACCAGCACAAGGAGCCAGTCTCTGCAAGTGCTCGAGGCAAAAATCAGCACAGGGGTATCTAATCCTGGCTGCTCTGTATCGTAGACACACATGAAGCG
+
GFEEGGGGGGGACFFGGGGGGCGGGGGGGGGGGGGGGGGGGGGGGGGGGGGGGGGGGGGGGGGGGGGGGGGGGGGGGGGGGGGGGGGGGGGGGGGGGGGGGGGGGGGGGGGGGGGFGFGGG8EGGGGFFGGGFGGCCGGGFGGGGGGFFGGGGGGGFGCFFFABDDFFEFFFFFFFFFGGBDD5=DDEBDDFD085:DDDDDB@@)8CCFFFFFF580;E=CFFF;AE4B>@>25)>B7B267>=C=(5>@>(8/9394.)737;?63<37735)9<(/6(6;E1:((4,)).5,
@M00689:251:000000000-CJTJ5:1:1102:15968:3821 2:N:0:5
CGACGGCCATGCACCACCTGTTTTCAAGGTCTAGTAAACTAGACACTCCGCTATCTCTAGCAGATTCTATCAATGTCAAGCCTAGGTAAGGTTCTTCGCGTATCTTCGAATTAAACCACATGCTCCACCGCTTGTGCGGGTCCCCGTCTATTCCTTTGAGTTTTACTCTTACGACCGTACTCCCCAGGCGGAATGCTTAATGTGTTAACTGCATTACTGGAGTGACAAGCACCCCAACAACTAGCATTCAACGTATAGGGCGGGGACTACCAAGGTATATAACCCTGGCTGATC
+
GC@@@CEFGGGGFFG@<F,<;,EADDFDFEEEGGGGGGGFDCEFFCFGGGGGGEGEEGGFFGGCFFGGGGGFGGGGGGA@FGFFGCFG?DGEFDAFGGGGGGGFEGFG7A<+=FFFFFFF8FFCEFDGGDE@+@F89E>EC+=D???C5?7:DA,E9FGFGFB7;+5*CA**)08=DDGGF*58:85>BFFB9(6=4<<E?EECC=<CEFFFF)99CE<@@;;=<?CC;F@@DF(2<?7;6)(.(.).4))984(-)6437((-49;:?709).8).)).)6).(((,.(,(--
@M00689:251:000000000-CJTJ5:1:1102:23931:3850 2:N:0:5
CGACAGCCATGCATCACCTGTGTCTGAGTTCCCGAAGGCACCAATCCATCTCTGGAAAGTTCTCAGCATGTCAAACCTTGGTAAGGTTCTTCGCGTTGCGTCGAATTAAGCAACATGCTCCGCCGCTTGTGCGGGCCCCCGTCAATTCCTTTGAGTTTCAGCCTTGCGACCGTACTCCCCAGGCGGCATACTTAACGCGTTAACTCCGGCACGAACCGAATGAACGGCTCACACCAAGTCTGCATCGTTTAGGGCGTGGACTACCAAGGTATCTAATTCTGGCTGCTCGGTCT
+
GGGGGGGGGGGGGGGGGGGGGGFGGGGGGFGGGGGGGGGGGGGGGGGGGGGGGGGGFFGGGGGGGGGGGGGGGGFGGGGGGGGGGGGGGGGGGGGGGEGGGGGGGGGGDEGGGGGGGGGGGGGGGGGGGGFGGGGGEGGGGGGGGGGGFGGGGGGFFGFAFGFFFFFFFFFA@DFFFECGBF>B9@BBFFFFFEC@D@FFFFDF?43:9>2>B(4>BFF>1?A4A<BF0@DF736(4(-).6><44--86:B:<F029>(.42(24)(-5.7)))))).457>((,).(((-(
@M00689:251:000000000-CJTJ5:1:1102:21608:3871 2:N:0:5
CGACAGCCATGCAGCACCTGTACACCAACCACAAGGGAAACTACATCTCTGCAGCGATCTGGTGTATGTCAAGCCCAGGTAAGGTTCTTCGCGTTGCATCGAATTAATCCACATGCTCCGCCGCTTGTGCGGGCCCCCGTCAATTCCTTTGAGTTTTAGCCTTGCGGCCGTACTCCCCAGGCGGGGCGCTTAATGCGTTAGCTGCGACACAGAGGCCGTGGAAGACCCCCACACCTAGCGCACACCGTTTACGGCATGGGCTACAAGGGGATCAAATCCGTGCTGACATGTGC
+
FEDFGDFGGGGGGGGGFGG<FFGGGGGFGGGGGGFCFGGGGEFGGGGFGGFCCEGGGGGGGGFGGFFGDG9EFGGGGGGGGAFG:CFFGGGGGGGEBFFA8FEFGGG9FGGGGGGFAFFDECCGGCFGFGG8CEEEGGD8AEGFGC+7?CC:D=DACC+??C68@B=AFFFD42:<3:F>9B5221(-163:)-:49?B((.-).((-(4:?>B20:>>(4:)48113157>F8:(343(((-(,44((.:63((-,4(,4(.(,).,(,(),(.462(((-4()),5)).))
@M00689:251:000000000-CJTJ5:1:1102:21590:3885 2:N:0:5
CGACAGCCATGCAGCACCTGTACACCAACCACAAGGGAAACTACATCTCTGCAGCGATCTGGTGTATGTCAAGCCCAGGTAAGGTTCTTCGCGTTGCATCTAATTAATCCACATGCTCCGCCGCTTGTGCGGGCCCCCGTCAATTCCTTTGAGTTTTAGCCTTGCGGCCGTACTCCCCAGGCGGGGCGCTTAATGCGTTAGCTGCGACACGGAGGCCGTGGAAGACCCCCACACCTAGCGCACACCGTTTACGGCATGGAATACCAGGGGATCTAAACACGGCATGCCCTGCC
+
GECCGGFFGGGGGGGFGGG<FFFGGGGGGDGGGGGFGGGGGGGGGFGGGGGGGGGEGGGGGGGGGGGGG<EFFGGFGGGGGGGGGGG9BFFGEGEGGGGF,C=;FFG9<FB8F@FGGGGGGD>EEGGF8FGGGGGEECDGGGCDFGGFBEDFDEGGFGCFGG@EFFA>>A57@@E=AAFGFB=27:>B>;<224>AB:08?)66:66;>1(-4904:(499?212,8(3)-(1::3(4:(3,,33-4:?3:4:((((,()))..23,(-(,)().))()(-2(4(())((.(,
@M00689:251:000000000-CJTJ5:1:1102:19054:3905 2:N:0:5
CGACGACCATGCATCACCTGTGTCTGAGTTCCCGAAGGCACCAATCCATCTCTGGAAAGTTCTCAGCATGTCAAGGCCAGGTAAGGTTCTTCGCGTTGCTTCGAATTAAACCACATGCTCCACCGCTTGTGCGGGCCCCCGTCAATTCATTTGAGTTTTAACCTTGCGGCCGTACTCCCCAGGCGGTCAACTTAATGCGTTAGCTGCGCCACTAAGTACTCAAGGTACCCAACGGCTAGGTGACATCGTTTACGGCGTGGACTACCCGGGGATCCAATCCTGGCTGCTCGGGCT
+
GEEFEGGGGGGGFGGDFGGCFEFGGGGGGGGGGGGGGGGGGGFGCGGGGGGGGGGGGGGGGGGGGGGGGGGGGGGGGGGGGGGGGGGGGFGGGGGGGGGGGGGGGGGGGGGGGGGGGGGGGGFGGCGGGGGGGEGGGGGGGGGGGGGGFGGGGGF;ACDFGGFFFFFFBA=BFFFFFFGGFFFDBB9@DEFFFFF?CEFF?;?EE9@FF?FFFF@@465))57478A9>FFF??FF(24(.3<:A)241:BF26<2((-1-,)524((49(<:((.3)42))((.-4.-(((,(
@M00689:251:000000000-CJTJ5:1:1102:19153:3969 2:N:0:5
CGACGGCCATGCAGCACCTGTGTGCACGTCCCTTGCGGGAAGAAGTCCATCTCTGGAAATCGCCGTGCCATGTCAAACGCTGGTAAGGTTCTGCGCGTTGCTTCGAATTAAACCACATGCTCCACCGCTTGTGCAGGCCCCCGTCAATTCCTTTGAGTTTTAATCTTGCGACCGTACTCCCCAGGCGGGATGCTTAAGACGTTAGCTGCGCCACTGAAGAGCAAGCCCCCAAACGGCAAGCAGCCATAGTTTACAGCGGGGACTACAGGGGTATGTAATCCTGGGTGCACTGTCG
+
F::=6:@@FCFG@CE@FCF<;@EFDGGGC,CFEFEGGGGD@FFGG9FFEFFEGFGGGGFGGFGDE:CCFCFGGFEGGGGGEDDFGGGGGGGCEFG7FF8CECFFEGFEFGGGG?FGGGFCFCFGGGG6+>D8DFFGGGC@EECDC>7,5=F,E,AC5@?8<<@*19;EEBFABFABE=DGB@F9(6@B6>1?D<))9?EF:<1<?F<A09B0>0,42)542??:?6(-,0-8<FF09(,-(4(4((),4).9:4)),,302;>?:BB)(,,0-)())6).))-((.2:>))2))(
@M00689:251:000000000-CJTJ5:1:1102:23370:4062 2:N:0:5
CGACGGCCATGCACCACCTGTACACCAACCACAAGGGAAACTACATCTCTGCAGCGATCTGGTGTATGTCAAGCCCAGGTAAGGTTCTTCGCGTTGCATCGAATTAATCCACATGCTCCGCCGCTTGTGCGGGCCCCCGTCAATTCCTTTGAGTTTTAGCCTTGCGGCCGTACTCCCCAGGCGGGGCGCTTAATGCGTTAGCTACGTCACAGAGGCCGTGGAAGACCCCCCCACCTATCGCCCAACCTTTACGGCATGGAATACACGGGTATCTAATCCCGGCCGCACGGGCCC
+
GFFE@@FGGGGGGCFGGGGGGGGGGGGFC@CFGGGGDCGGGGGGGGG<FFGGGGG:+CFBFFFGGGGFGGGGAEDGGGGCFGGGFFGGGGFGEGGGGGGFCFFGGGGGGGFFFDGGGGDEGGGGGEGGGGGCEGGGEGGCCGGGGGGGFGFFFGFGFGFC>F9CE>@A4>BAABEEFFGG2=@992>F>(8?B2<29??:?F<9?:,(,:<9?03<?(,39B>:0216:)2(,23(..),43(,(((,.-)813((3(4))))6-536>1().))425-)-2(,((((((((((
@M00689:251:000000000-CJTJ5:1:1102:9102:4064 2:N:0:5
CGACGGCCATGCATCACCTGTACACCAACCACAAGGGAAACTACATCTCTGCAGCGATCTGGTGTATGTCAAGCCCAGGTAAGGTTCTTCGCGTTGCATCCCATTAATCCACCTGCACCGCCGCTTGTGCGGGCCGCCGTCCATCCCTTTGCGTTTTAGCCTTGCTGCCGTACTCCCCAGGCGGGGCGCTTACTGCCTTAGCTACGACACAGAGGCCGGGGAAGCCCCCCACACCTCGCGCCACCAGTTTACGGCATGGACACCAACGGTGTCAAACCATAGCCACTGCTGCTA
+
GEFG7@CGGGFGF<F,EFG8F<FCEF8,@F6F@,E87,,6CEFG8,C9FCFGFCF+6:CF9@@@<<,C,A6AAFFD8<996,CF<FEFFG:F78>+@,EF,,94,,9CAEEE8,,D,80=CGGG@++6,=B6CEG+>=++@+:C+0*4+7+,45@C*,3=?7;=<+165A@?F>C2;50*(/(.,(4((((-4<<)()).).:<22(4490(5(38:((((,-2(,4(()(-((8(.(((,2((4(,64).9(((-(.1,))(,,((-2,(0,.6.)(())))))(())))))-
@M00689:251:000000000-CJTJ5:1:1102:9115:4077 2:N:0:5
CGACGGCCATGCATCACCTGTACACCAACCACAAGGGAAACTACATCTCTGCAGCGATCTGGTGTATGTCAAGCCCAGGTAAGGTTCTTCGCGTTGCATCGAATTAATCCACATGCTCCGCCGCTTGTGCGGGCCCCCGTCAATCCCTTTGAGTTTTAGCCTTGCGGCCGTACTCCCCAGGCGGGGCGCTTAATGCGTTAGCTACGACACAGAGGCCGGGGACAACCCCGACACCGAGCGCCCACCGTTTACGGCATGGACTACCAGGGGAGCCAAGCCGGGCTGCCGCGGCT
+
GGGGDCGGGGGGGGGGGGG@FFEEFFGGCFGG8FF8@@EGGGGGGGG<FGACEFGGGDGGGGFF@FGG<FEG,C@GG8FEDFGG?FGGGF=BE+@>FGGG=:==+C?F,CFFD=,D,9=86EE6>>EF89B>EGGE6CD6A+1C+=DGF?+7@A35+,9+35:@@58>AB>=A26BFFG*55-(,446>9((644:9<6<B2)6<<(49><,(.33<0((,4(((,(43)2(,9B21332-9(42,,4073*2((((..50).3,5:(-(()-(58((-,(,(((((((((,(
@M00689:251:000000000-CJTJ5:1:1102:8876:4093 2:N:0:5
CGACAGCCATGCAGCACCTGTACACCAACCACAAGGGAAACTACATCTCTGCAGCGATCTGGTGTATGTCAAGCCCAGGTAAGGTTCTTCGCGTTGCATCGAATTAATCCACATGCTCCGCCGCTTGTGCGGGCCCCCGTCAATTCTTTTGAGTTTTAGCCTTGCGGCCGTACTCCCCAGGCGGGGCGCTTAATGCGTTAGCTACGACACAGAGGCCGTGGAAGACCCCTACACCTAGCGCCAACCGTTTACGGGATGGGAGACGCGGGGATATAAACCTGGCTGCCCTGTCA
+
GCCFGGGGGFGGGGGGEGG@FFGGGEGGGEGGGGGFDFEFGGGGFFEFGGGGCFGGGGGGGGGGGGGGFGFGFGGGGGGGGGGGFGFGGGGGGGGGGFGG>EGGDFE<EFGBEFDG=FFGDGGGGGGGFFDGGGD8CCDAEC+==FDGFCF>FGGGFC6B7?ECCF==ABB>@2A@FDGGF===;@9>9;<BA>-),(28626:?B3;6>?(,40(43(49B2(.144,)4:::((..,964(-2648(51*4((((-3(,(-1(-320(30,).)-.:3<8(.1(((.43))
@M00689:251:000000000-CJTJ5:1:1102:8888:4111 2:N:0:5
CGACAGCCAGGCAGCACCTGTACACCAACCACAAGGGAAACTACATCTCTGCAGCGATCTGGTGTATGTCAAGCCCAGGTAAGGTTCTTCGCGTTGCATCGAATTAATCCACATGCTCCGCCGCTTGTGCGGGCCCCCGTCAATTCTTTTGAGTTTTAGCCTTGCGGCCGTACTCCCCAGGCGGGGCGCTTAATGCGTTAGCGACGACACAGGGGACGGGGAAGACACCGAAACCAAGCGCCAACGGGTTACGGGGTGGGCTACAAGGGTAACACAACATGGCGGCGCTTGCG
+
GCCFCCFGG,CFFGGC8E86EAFGFCGFGCGGGGGF:EFGGGGFG9FEGGGGGGGGGFGFGGEFGDFFFGFGGGFGGGGEAFGGGGGDFGGEEEC7CFFGGGGG7FE9<FFGGEEGEFGGGCEE+=8@,>>EG6CEEDD+@+=D=D7:@DDEGG7C9DCCGGE5@DBBFF9=@)/:/)*:@F=>,67>;>F:<BA)((,34A(1((7>B60((-3((4(-4;(,4?((-)-(,,,(((-(--(-:(4(4((/((,(-,4((((.4).,4,(),)(((,,(.(.,(42(((413
@M00689:251:000000000-CJTJ5:1:1102:15965:4140 2:N:0:5
CGACAGCCATGCAGCACCTGTACACCAACCACAAGGGAAACTACATCTCTGCAGCGATCTGGTGTATGTCAAGCCCAGGTAAGGTTCTTCGCGTTGCATCGAATTAATCCACATGCTCCGCCGCTTGTGCGGGCCCCCGTCAATTCCTTTGAGTTTTAGCCTTGCGGCCGTACTCCCCAGGCGGGGCGCTTAAGGCGTTAGCTACGACACAGAGGCCGTGGAAGACCCCTACACCTAGCGACCAACGTTTACGGCCAGGAACACCCGGGGAAACGAGCCTGGCGGCCATGTCGAG
+
GEDEEEFGG9FFGGGDEFG@FDGGGGGGGGGGGGGGGGGGGGGGGGGGGGGGGGGGGGGGGGGGGGGGGGGGGGGGGGGGGGGGFCFGGGGGGGGGGGCEGGGGGGGGFDGGGGGGFGGGGGGEEEGGDEGGDGCEGDD?EGGFGGGGFCFFG;EFFGGFGGFBFFBFFFFFFFF2FFGDB2=@FFF;018:A))496>??)-4)(-((-(42.((8>6BB1),81,.8),4?(3(47?;1>0((44,14(*-4(,(4:11.4,((-4;(-)(((-(((.81((((-423..(((
@M00689:251:000000000-CJTJ5:1:1102:12389:4154 2:N:0:5
CGACGGCCATGCATCACCTGTACACCAACCACAAGGGAAACTACATCTCTGCAGCGATCTGGTGTATGTCAAGCCCAGGTAAGGTTCTTCGCGTTGCATCGAATTAATCCACATGCTCCGCCGCTTGTGCGGGCCCCCGTCAATTCCTTTGAGTTTTAGCCTTGCGGCCGTACTCCCCAGGCGGGGCGCTTAATGCGTTAGCGACGACACAGAGGCCGTGGAAGACACCAACACCTAGCGCCACCCGGTGACGGCATGGACGCACGGGGGATCTAATCAGGGCTGCGCTGTCTAG
+
GBCFCCCCCCFFCFFCDFG@FAFFFFFGGCFGGGGFDGGGGGGGGCFFGFGGGGGGGGGGGGGGGGGGGGGGGGGGFGGGGGGGFGGFGGGGGGGGGGGEGFGFEFGFGCG@G,4@,@8CGEGGDGGGFGGGGG7=C8@6=EG7+=@FFGGGGF;CFFFFGF=:=D>>AAAFF4C@F@GG=2-3169>>;::A)6<92:::A(4>99>B>BBBFF??F(49(,(334:1).3:(8(5<(30,(,,(4(43:66(((-.())((-4(,-7(,)())-).)-.,((31((-74))))
@M00689:251:000000000-CJTJ5:1:1102:24746:4169 2:N:0:5
CGACAGCCATGCAGCACCTGTACACCAACCACAAGGGAAACTACATCTCTGCAGCGATCTGGTGTATGTCAAGCCCAGGTCAGGTTCTTCGCGTTGCATCGAATTAATCCACATGCCCCGCCGCTTGTGCGTGCCCCCGTCAATTACTTTGAGTTTTAGCCTTGCGGCCGTACTCCCACGTCGGGGCTCTTAATGCGTTAGCTACGACACAGTGGCCGTGGAAGCCCCCTCCACCTGCCGCCCACCGTTTCCGCCATGGCCTACCCGGGTATCCAATCACTGCTACGATGTCT
+
GGGGGGGFFGGFFGGFC<FFGDF@FGGGGGGGDFFGGF8@FGFGGGC9FGGGGGGEGEGFFGEEFFEFGG<<<EGG<6BF8FEEFFGGGG:?E=>CFFDDGDEFGCEG,C9AEF98,96+@>++@EGGDG6+=CFGGGC=EGCCF7@EFFD8@,6D=@DFGF@5@D5==>=5:85<F-0;)//-6>@(((747C))6<7;0)).73/.02(/)1(38341,8)4(,(-3>::8::2(,(-324(149?15)*((-((),(.)403((,,((0.)-.61)()6))-.((-(4))
@M00689:251:000000000-CJTJ5:1:1102:25656:4176 2:N:0:5
CGACAGCCATGCACCACCTGTACACCAACCACAAGGGAAACTACATCTCTGCAGCGATCTGGTGTATGTCAAGCCCAGGTAAGGTTCTTCGCGTTGCATCGAATTAATCCACATGCTCCGCCGCTTGTGCGGGCCCCCGTCAATTCCTTTGAGTTTTAGCCTTGCGGCCGTACTCCCCAGGCGGGGCGCTTAATGCGTTAGCTACGACACAGAGGCCGTGGAAGCCCCCTACACCTAGCGCCCACCGTTTACGGCATGGACTACCGTGGTATCCACACCTGGCCGACACGTCGTT
+
GGGGGGGGGGGGGGGGGGGGGGGGGGGGGGGGGGGGGGGGGGGGGGGGGGDGGGGGGGGGGGGGGGGGGGEGFGGGGFGGGGFFEGGGGGCGGGGGGGCFGCFGFEGGGDFGGGGC8,=8CE=EEGFG8EGGGGG>EGGGEECDGGFGFGCCEGGGFAGFGGF@<B=>BFFD=BEFFAC7>DF=9(:B;;?<9))6;F?88A4441:19;B03:8600790???0:??1782(41(().4291::?61,8(9(40((,0)4)8::(-39:AF5>2((--,(.(((((-((,(((,
@M00689:251:000000000-CJTJ5:1:1102:24736:4189 2:N:0:5
CGACAGCCATGCAGCACCTGTACACCAACCACAAGGGAAACTACATCTCTGCAGCGATCTGGTGTATGTCAAGCCCAGGTAAGGTTCTTCGCGTTGCATCGAATTAATCCACATGCTCCGCCGCTTGTGCGGGCCCCCGTCAATTCCTTTGAGTTTTAGCCTTGCGGCCGTACTCCCCAGGCGGGGCGCTTAATGCGTTAGCTACGACACAGAGGCCGTGGAAGACCCCTACACCTAGAGCCCACCGTTTCCGGCATGGACTACCAGGGTATCTACTCCTGGCTGCTCGGTCT
+
GFFGGGGGGGGGGGGGGGGGGGGGGGGGGGGGGGGGGGGGGGGGGFGGGGGGGGGGGGGGGGGGGGGGGGFGGGFGGFGGGGGGFGGGGGGGGGGGGGGGGGGCFGGGGGGGGGGGFGGGGGGGGGFGFFGGGGGGGGGGGGCFGGGGFDG;FFCFFFGFGGFECF=ABFFFFBCFFFGC@D99@@BFF>FFFA<AFF?FFFFA2(-93>?<?FBFBFF69:,11<B??F:??B::>)).)84:?B><?7)*419>(4(773(2:4),1444<>2)6)54.4(((())(-::0
@M00689:251:000000000-CJTJ5:1:1102:12247:4294 2:N:0:5
CGACGGCCATGCAGCACCTGTACACCAACCACAAGGGAAACTACATCTCTGCAGCGATCTGGTGTATGTCAAGCCCAGGTAAGGTTCTTCGCGTTGCATCGAATTAATCCACATGCTCCGCCGCTTGTGCGGGCCCCCGTCAATTCCTTTGAGTTTTAGCCTTGCGGCCGTACTCCCCAGGCGGGGCGCTTAATGCGTTAGCTACGACACAGAGGCCGGGGAAGACCCCGACACCTAGCGCCAACCGGTTACGGACAGGAATAACAGGGGAGCTAAACCGGGCAGGCCAGGCACG
+
GCCF@CFFCEEF<FEFEEC@CDFGGFFGGGGGGGGFDFGGGGGGG9FGGGGGGGGGGGGGGGGGGGFGGGGGGGGGGGGGGGGGGFGDFGGGGGGDGGGGGGGGGGGGGDGCF?@D8=FEG6@ECGGGEGGGGGGE>E@6@EGGGGGGFGGGGG,DFGFFGGEF@BAAF>9AF2>7A?GGF9969B9>>F(4644AF0<BFB)62:BF004<?:B?(6(3261,(4:::)4(3(4(,.(-(-20612(4-4)4:69(,8(.),),).8<(7),(4-.,.-04-(-((-(,-((((
@M00689:251:000000000-CJTJ5:1:1102:11153:4399 2:N:0:5
CGAGGGCCATGCAACACCGGTTTTCAAGGGCTAGTAAACTAGACACTCCGCTATCTCTAGCAGATTCTATCAATGTCAAGCCTAGGTAAGGTTCTTCGCGTATCTTCGAATGAAACCACATGCTCCACCGCTAGTGCGGGTCCCCGTCTATTCCTTTGAGTTTTAATCTTGCGACCGTACGGCCAAGGCGGAAGGCTTAATGAGTTAACTGCATTACTGGAGTGACAAGCACACCAACAACAAGCAAGCATGGGTAGGGGCGGGGACGAACGGGGTAACAAAACAGGGCGCGTCG
+
@4:+6:88@EFEAFF<,B++6+,,,<FFE,BFFGCE<EFCFFCCFC,CFFG7FFFAEFGGGFGGGFGGGFGEG<AE@AE<F=,BFFAFGGG4>??,5FEEGG7FA,AFFFG,A?;E888D,@?8EFDG?>=@+6,64@DGCE8D==+8*=2=A3@9+@9D=?0*;*0C*5;5==1:B);C)))/)0>B)59@5(60;1=C)9)91)<5169<A))99)9;;@(34);>@)(4(.(-:(4?<0:?63(((,)/.1(-(,493;(17>((4((0269((.,)54(,.((-(((((-(
@M00689:251:000000000-CJTJ5:1:1102:8006:4403 2:N:0:5
CGACAACCATGCAGCACCTAGTTTCGTGTCCTTGCGGACTGTCCCATCACTGGTACATTCACTAACTTTCAAGCCCGGGTAAGGTTCCTCGCGTATCATCGAATTAAACCACATGCTCGTACGCTTGTGAGGGCCCCCGTCAATTCCTTTGAGTTTCAAACTTGCGACCGTACTCCCCAGGTGGATTACTTAACGCTTTCGCTTGGACGCTAACCGTATATCGCCAACAGCGAGTAACCAACGTTTAGGGGGTGGAATACCAGGGTAACTCATCCGGGCTGCTCGGTGACGTATA
+
F@@@FEEFE<EDDG<A@FEGF<FC,B6FFFA<ACFC:FFCFC@8CECF9<FFGEFGG<CAFG9FGFAAFFFGGCB7FFGFGGGGCAF?FFFGE+@@,C=DGGG8+EGGF?FFF,E,9@+++4@E+6D=F9DF8CB6+C=66@=9+=9@D7=DDD8;EFG++:A:19=B=@)=5):)08C?B)<45**.1*::4899=(642(6((0=@B1/2:4(3(/(4.)//37223),419-36).5(,3((.4:??,5(4;(2).)).5?B,5(34)9))6(-3((-())((-,(,-(-))
@M00689:251:000000000-CJTJ5:1:1102:8011:4421 2:N:0:5
CGACAACCATGCAGCACCTAGTTTCGTGTCCTTGCGGACTGTCCCATCTCTGGTACATTCACTAACTTTCAAGCCCGGGTAAGGTTCCTCGCGTATCATCGAATTAAACCACATGCTCCTCCGCTTGTGCGGGCCCCCGTCAATTCCTTTGAGTTTCAATCTTGCGACCGTACTCCCCAGGTGGAATACTTAACGCTTTCGCTTTGACGCTAACCGTAAAACGCCAACAGCGAGTAATCATCGTGTAGGGCGTGGACTACCAGGGTATCTAATCCTGGATGCGCGGTCGCTTATA
+
GGGGG@FFGFGGFGGGGGGGG<ECFGEFGGGGDFGD@FG7FFGGGGGG@EEGGEFEFA,BFGFFFFGFGGGGGGGGGGGGGGGGFGGG9?FGEFECFG9FGGGGGGGGGGGGG8EFE;DEGFEE@EGGGGGGGGEEE>C@EGED++BDE7DGG7FACGE+B:EEFFFFF=AFD9A)9>DGF63>D**7>5CCE>@=@D24;@(:04)4;;((6=;B(2(()7329;>(1)49(7(4<)65))(-(44<>?:;(43?7):214:2?(4,6)5=)-)).5(-.(,4(-,(((-(4))
@M00689:251:000000000-CJTJ5:1:1102:14653:4488 2:N:0:5
CGACGGCCATGCACCACCTGTCACCCGGTTCCCGAAGGCACCAAGGCATCTGTGCCAAGCTGCGGGGATGTCAAGGCCGGGAAAGGTGCTTCGCGTGGCATCGAATTAAACAACATGCTCCACCGCTTGGGCGGGCCCCGGTCAATTCATTGGAGTTTTAGCGTTGAGGCCGAACGCCCCAGGGGGGCAACTTAAAGGGTAAGCAACGGCAGGGGACCGGGGAAAAGAGGAACACACCAGGGGCCCAAAGTGTGGGGCGGGGACAGAACGGGGGAAAGAGCGGGGGGGGGCGAGG
+
F>@@CCCF@CCC<;;<CB<@ECFDFG@F++BE,6B+:C,E8DDA,6,@DF9,<C9CFFG,6,,@=F:C,BB,CE9B=F4@C+@,B==,AEE,@++4+46=,3+FF8+C5AA98=,3=8+2,,,,858+5+@,@C8E5:4/==**6@:7:7@+<ACC4+21*C(4(0(63<(4(-3(76CD?,((,76920(2)..).)-.((,))((--((--,(34:(7(-((((.-3)((,..3(-((-((((-(,(.)1).((((-(141(43,,(42>((-(.4((,(-(-(,((,((-(-
@M00689:251:000000000-CJTJ5:1:1102:11343:4511 2:N:0:5
CGACGGCCATGCACCACCTGTGTTCCGATTCCCTTGCGGGCACACCCACATCTCTGCGGGCTCTCGGACATGTCAAGGGTAGGTAAGGTTTTTCGCGTTGCATCGAATTAAGCCACATAATCCACCGCTTGTGCGGGTCCCCGTCAATTCCTTTGAGTTTTAACCTTGCGGCCGTACGCCCCAGGCGGACGACGTCACGCGTTAGCTGCGGTACTGAGAGGGGCAAACCGACAACAACCAGTCGACATCGGTTAGGGGGGGGACGAACAGGGGAACAAAACATGGCAGCGGAGGG
+
F>:@@CFF:CEE<FC<CCC@C@EFFFFG7,EFFG9,CFFGFGG@FFFFGG<FBFFGGGGGGGGGGGGGGGGGCBFFEGGFGFG?FGGG??,FE<FEF:6EGGGFEGGEFFG9FE8DF?FE,3,@DFGE>8D8DFEDC+91CCC59CD,;:7:??DDFD+9FFE66+:CBBF@BFBD:(2>0(,261:B(39B0(4::<?03((-464)5,(-4:)46724(-((4?F(8)(46>0??,-3:)44:(80.8()--,8:(,0;B999;039?87;6(,.8?2:()53(,4(,((-,(
@M00689:251:000000000-CJTJ5:1:1102:8770:4598 2:N:0:5
CGACAACCATGCACCACCTGTACACCAACCACAAGGGAAACTACATCTCTGCAGCGATCTGGTGTATGTCAAGCCCAGGTAAGGTTCTTCGCGTTGCATCGAATTAATCCACAAGCACCGCCGCTTGTGCGGGCCCCCGCCAATTCCATTGAGTTTTAGCCTTGCGGCCGTACACCCCAGGCGGGGCGCTTAATGCGTTAGCTACGGCACAGAGGCCGTGGAGGAACCCTACACAGAGCGCCCACCGTTATGTGCAGGGCATGACAGGGGAACTAATCCAGGAGGGTAGGTCTCG
+
GB@C@@CC@CFF<CEADF,@FAC@6,CCFFFDGCF<:CCCA<C,C;9<EFFFFFEFG8CA<@,@@CFGFGGFGG7FGFC,EFDGFF9,EFGCCF++C9DFE,,EF9EF9,FFF,9D,@+@8C6>8=@DFGE>@8>C+3=+=@+:+2=,3?7,3@,E+EC@C86@8@=9:>=9)/8(22*?2-52199>69?0<-5-(--33:):)4((-4(,48<?44(((,.-:.((()(4:<B(.88;1,1(41042((*).).)(4-,,())))-2(()(.43)5)2<1(4((-((-.)).(
@M00689:251:000000000-CJTJ5:1:1102:18806:4606 2:N:0:5
CGACAACCATGCAGCACCTGTCACTTTGTCCCCCGAAGGGGAAGGCTCTATCTCTAGAGTTTTCAAAGGATGTCAAGATTTGGTAAGGTTCTTCGCGTTGCTTCGAATTAAACCACATGCTCCACCGCTTGTGCGGGTCCCCGTCAATTCCTTTGAGTTTCAACCTTGCGGTCGTACTCCCCAGGCGGAGTGCTTAATGCGTTAGCTGCAGCACTAAGGGGCGGAAACCCCCTAACACTTAGCAACAATGGTTTACGGCGGGGACCAACGGGGAATCTAAACTGGGAGTGCCGGG
+
GFFGGGGEEFFFFGGFFGGCEFGGEFGGGGGGGGGGGGGGGGGGGGGGGG9FFGGGGGGGGGGGGGGGGGGGGGGGGGGGGGGGGFGGGGGGGGGGGGGGGGGGGGGGGGGGGGGGGGGGGFDFGGDGG6DDFGDGGGGGGGGGGGGFFGGGGGGGFFFFGGEE=CEFEBAA>AFFF=FGBFDFFFFF@FFB?E?EC5<>BFFFFC<E86@F@DEFEFFF;BFFB>>:1786(-3(,,)466)).(((.)48<((-48(((-40,((,2(->9(((.)-.674)40(,-.))(((
@M00689:251:000000000-CJTJ5:1:1102:8775:4617 2:N:0:5
CGACAACCATGCACCACCTGTACACCAACCACAAGGGAAACTACATCTCTGCAGCGATCTGGTGTATGTCAAGCCCAGGTAAGGTTCTTCGCGTTGCATCGAATTAATCCACATGCTCCGCCGCTTGTGCGGGCCCCCGTCAATTCCTTTGAGTTTTAGCCTTGCGGCCGTACCCCCCAGGCGGGGCGCTTAATGCGTTAGCTACGACACAGAGGCCGTGGAACACCCCCACACCTAGCGCCCACCGTTTTCGGCAGGGACTACCAGGGTATACAGTCCTGGCGGGCCGGCAG
+
GEEGCCFGGGGGGFGFFGC@FAEAFFGGDEGGDGGD7FDGGGGFF<FCFFFGGGGCE@@EBCEFFGCDC<@EEFGGG8FGGGGGGFGAEFF:BFEEGGGFCBFFGEEF9FGFE==D9=8EEE>ECCG=8EDEGC@C=CC+@+6D9DFGFGG7EGF;CC7A+=E<CA)5=AAAD2>9>9D<>D226913391<)).<;6<?FF>A<,(-4;?:7?0<(,(49B2(,((43)-(4,3(.24,(-4:::BF(((*-7(,,20(4(5:0:2(3.8/))6))))-)42(-(((,((-(
@M00689:251:000000000-CJTJ5:1:1102:15458:4631 2:N:0:5
CGACGGCCATGCACCACCTGTGCGCACGTCCCTTGCGGGAAGAAGTCCATCTCTGGAAATCGCCGTGCCATGTCAAACGCTGGTAAGGTTCTGCGCGTTGCGTCGAATTGAACCACATGCTCCACCGCTTGTGCGGGCCCCCGTCAATTCCTTTGAGTTTCAGCCTTGCGACCGTACTCCCCAGGCGGATTGCTTATCGGGTTAGCTGCGGCACCGCAGGAATGGGACACGGCAACACCAAACAAACGAGGGTGAGGGAAAGGAACAACCGGGGAACGAATCCGGGACGTGCAGG
+
GFEFEDFGDEFGGGGFFFFAFGGGGGGGGDGGGGGGEGGGGGGGGGGGGGGGGGGGGGGGGGGGGGGGGGGGGGGGGGGGGGGFFGGGGGGGGGGGGGGGGGGGGGGGGGGGGGGGGGGGEDFGGGGGGEGGFGGCCEGEGGG?DDDGFGGCF?F;??DFGC?EFFFFB9@F9>2?F0CD?(/42=BFFF0(2)6:-4(((.31,)))(43((((,((-73()470(.()-4((((.4(4((,(,.((,(1)4(((.2-.(3:0(.4(4,-719(((-4:(-4(((,((-(4().
@M00689:251:000000000-CJTJ5:1:1102:16069:4703 2:N:0:5
CGACAACCATGCAACACCTGTGTTACGGTTCTCTTTCGAGCACTGATCCATCTCTGGAAAATTCCGTACATGTCAAAGGTGGGTAAGGTTTTTCGCGTTGCATCGAATTAAACCACATCATCCACCGCTTGTGCGGGTCCCCGTCAATTCCTTTGAGTTTCAACCTTGCGGCCGTACTCCCCAGGCGGTCAACTTCGCGCGTTAGCTGCGACACTGACGAGCAAGCTCGCCAACGTCTAGCCCCCATCGTTTACGGCGAGGCACACCAGGGGAACTAAGACCGGGCGCACTGTG
+
GEEEGDGGGGGGFGGFFFG@FAFFGGGGGGGGFGFCFGGGGGG8DFGGFGGGGGGGGGGGGGGGGGGEFGGGGGGGGAFGGFGGGGGGGGGGGGGGGGGGGGGGGGGGGGFGGGGGGGGGGG=8EFGGGGGGGGGGGCGDGGGGGDDFBF9AGCFGFEGFGGFCDFFEEFFFFFFFFBGCC7@ADBB99=DFE44<==@@FB046<74;1((.3>2>(28;29::<)46)(1702(((4<<(.6>F01::(<2)-,,,((-(((,(-136<),(4)2.,)5(390(,71(-,))
@M00689:251:000000000-CJTJ5:1:1102:18584:4722 2:N:0:5
CGACGGCCATGCAACACCTGTTTTCAAGGTCTAGTAAACTAGACACTCCGCTATCTCTAGCAGATTCTATCAATGTCAAGCCTAGGTAAGGTTCTTCGCGTATCTTCGAATTAAACCACATGCTCCACCGCTTGTGCGGGTCCCCGTCTATTCCTTTGAGTTTTAATCTTGCGACCGTACTCCCCAGGCGGAATGCTTAATGTGTTAACTGCATTAATGGAGTGACAAGCACCCCAACAACTAGCATTCATCGTTTAGGGCGTGGACTACCGGGGTATCTAATCATGGCTGCTCG
+
GCEFEDGGEFGFDGGFGGGAFEFGGGGGGDGFGGGGGGGGGGGGGGGGGGGGGGGFGGGGGGGGGGGGGGGGGGGGGGGGGGGGGGGFGGGEGGFGGGDGGGGGGGGGGGGDFCEFGGGGGGGGGGGGDEDEDFGGGGGGGGGCDDCEFGGGGGFGFGFFGD7EEFFFFFCEBAF>EFGGB@@B=@D=DFFFFFFFCFC67C<CCBC?85<<EE?)).9AF=EDFEEF14@D(67?322<0)5A<DAF<B>4,(31:A>?(-(4(-.)55(.(--,-24<4>)5)6<?(223))(
@M00689:251:000000000-CJTJ5:1:1102:17371:4835 2:N:0:5
CGACGACCATGCATCACCTGTCACCACTGTCCCCGAAGGGAAAGGTATATCTCTATACCGGGCAGTGGGATGTCAAGACCTGGTAAGGTTCTTCGCGTTGCTTCGAATTAAACCACATGCTCCACCGCTTGTGCGGGCCCCCGTCAATTCTTTTGAGTTTCAGCCTTGCGGCCGTACTCCCCAGGCGGAGTGCTTAATGCGTTAACTGCAGCACTAAGGGGCGGAAACCCATTAACACCTAGCACTCATCGTTCACGGCGGGGCAGAACAGGGTATCCAAACCGTGCAGGCCATG
+
GFFGDGGGEED<FF9AFFF<EFGGGFFGGGGGGGGCGGGGGGGGGEFCGDFGGGFGGGGGEGGGGEFGFGGEGGAFFEGGGGGGFFFCE5CFECEEGGG8CFGFGGGGGGGGGGG6@AFC,@CFF8=E6B?DGGGGEE>CEEECGGGGFG+ED7EGFECCGGFC@>E@@AAF2@B9E=:?B@5@FF@2(645C<5?E))9;D1;(.)).47:<17723?<;04069>::)4(6.4:)(,(.<(-5)(..)5)((5),499(34(,--(.((52,2)..6>)-:((,(,.(((((.
@M00689:251:000000000-CJTJ5:1:1102:19097:4885 2:N:0:5
CGACGACCATGCAGCACCTGTACACCAACCACAAGGGAAACTACATCTCTGCAGCGATCTGGTGTATGTCAAGCCCAGGTAAGGTTCTTCGCGTTGCATCGAATTAATCCACATGCTCCGCCGCTTGTGCGGGCCCCCGTCAATTCCTTTGAGTTTTAGCCTTGCGGCCGTACTCCCCAGGCGGGGCGCTTAATGCGTTAGCTAAGACACAGAGGCCGTGGAAGACCCCGACACCTAGCGCCCACCGTTTACGGCCTGGGCAACAAGGGGAGCTAACCCTAGCAGCACGTGACCG
+
GCEFEEEGEFGFCFGFFGG@FGGGGGGGGGGGGGGFGGGGGGGGGGGGGGGGGGGGGGGGGGGGGGGGGGGGGGGGGGGCFFGG<FCFGGGGGGGGGGCGEGGGGGFGDGGGGGGG8DFDGGGGCEFGDFGGGGGGGGGC>@EC7DGFCCDGGCFGFGGFGGFFFFFFFFFFA9;=A@GGFBBBBFFF>;?BDAAAFB?BBAFF)28B?F?BF:B?FFFF12),.1.41)4;B>?:7?:1(41:63630.244<((-2(((((-(((4((,)((42(((((.,-50(,(((,()(
@M00689:251:000000000-CJTJ5:1:1102:7546:4951 2:N:0:5
CGACGGCCATGCACCACCTGTGTTCTAGTTCTCTTTCGAGCACGAAACCATCTCTGGCAACTTCTAGACATGTCAAGGGTAGGTAAGGTTTTTCGCGTTGCATCGAATTAAACCACATCATCCACCGCTTGTGCGGGTCCCCGTCAATTCCTTTGAGTTTCAATCTTGCGACCGTACGCCCCAGGCGGTCAACTTCACGCGTTAGCTGCGGTACTGAGAAATCGCTTCCCCAACACCCAGTTGACATCGTTTGGGGCGTGGACAACGAGGGGATCTAATGCGGTCAGGACGGTC
+
GB@@@EFG:CDCEDEECFF@C@ECFAFFFFGGFC<@CFGECFGGGGFCFGGGDGGGGGGGGCFGGGGGGGCFGGGGGGGCGGGFGGGFFE,=FC@7FBEGGGEDGGEFFGGFGEFCFD=A8DFFGGGEC+@>?,@>C36DFD=CDGGE7+DD:FFGFE<B+CE**3*;6=>@ABADD)9*7)5>D=@B5(8@AEA)?;=3>61;;F33(42:>6<<-))::)-(2((4304:::1(4(44466<79)4<62)(((34>0291?)(((,790)-((..)))),-(((.((((-(,
@M00689:251:000000000-CJTJ5:1:1102:7556:4968 2:N:0:5
CGACGGCCATGCACCACCTGTGTTCTAGTTCGCTTGCGAGCACGAAACCATCTCTGGCAACTTCTAGACATGTCAAGGGTAGGTAAGGTTTTTCGCGTTGCATCGAAATAAAACACATCATACACCGCTAGGGCGGGTCCCCGTCAATTCGTTTGAGTGACAATCTTGCGACCGTACTACCCAGGCGGTAAACGTCACGCGTGAGCTGCGGTACTGAGAAATCGCTGCCCAAACACCTAGAGAAACGCGTTTAGGGCGTGGAATACCAGGGAAGCGACTACGGGCTGCT
+
F:7@:C::FGGGG9E@<@,,,6<,,,CE,,C,@F,,6F:F7@F@FG7@CCFEFGGGGFCF7,@B,CEGGGCEADFDFFD?FGGGGGGG<F;,@=:7F++4=B99CEF+,C<9,CE,@98D,,@688@68++,,,@=C33@C5:0<;D,4+*5<*=D??*++563=F??49=552;6>(2;@(7==19>(,6<A(.(((-1-97?1?:0(42-416).8<<())-24:(,)),1-2(,,8<)))(((((-(,8452::9991,,)).4))40)4((4,(((.(((,(-2)
@M00689:251:000000000-CJTJ5:1:1102:19388:5020 2:N:0:5
CGACGGCCATGCAGCACCTGTACACCAACCACAAGGGAAACTACATCTCTGCAGCGATCTGGTGTATGTCAAGCCCAGGTAAGGTTCTTCGCGTTGCATCGAATTAATCCACATGCTCCGCCGCTTGTGCGGGCCCCCGTCAATTCCTTTGAGTTTTAGCCTTGCGGCCGTACTCCCCAGGCGGGGCGCTTAATGCGTTAGCTACGACACAGAGGCCGTGGAAACCCCCAACACCTAGCGCCCAACGTTTACGGAAGGGACTAACAGGGAAACAAAACCGGGGCGCACAGTCGAG
+
GEEFEDFF:EEFCFFDFFF<FCFGGGGGGGGGGGGGGGGGGGGGGEFFGGEFGGGGGFGGGGGGGGGGGGGGGGGGFGGGGGGGDFGGGGGGGGGGGGGGEGGGGGGGGGGGGGGGGGGGDGGGGGGGEGGGGGGGGGGCEGGGGGGGFFGGGGGGFGGFGFCFFFFFFFFFF(47A@CGBB@FFFFBFF014)6)118?BA4A>:BB;B7602804>01(-5)(,416)426?1,.4269>01(,4(.(48:?3((-44-,,.4)8?B((0(.43(41(4;((,((((,).(((
@M00689:251:000000000-CJTJ5:1:1102:13514:5060 2:N:0:5
CGACGGCCATGCAGCACCTGTTTTCAAGGTCTAGTAAACTAGACACTCCGCTATCTCTAGCAGATTCTATCAATGTCAAGCCTAGGTAAGGTTCTTCGCGTATCTTCGAATGAAACCACATGCTCCACCGCTGGTGCGGGTCCCCGTCTATTCCTTTGAGTTTTAATCTTGCGACCGTACTCCCCAGGCGGAATGCTTAATGTGTTAACTGCATGACTGGAGTGACAAGCACCCAAACAACGAGCATTAAACGTGTAGGGCGGGGACTAACAGGGTAGATAAACCGGGCTGCACG
+
F>:@CCCF@,CC@FC<CF8@;,CCF@FGE<CEGG<<@FFEGGGEGGFGGGGGGGGFGGGGGGGGAFGGF9FFG,FFGGGGGGFEGGFFFGGBFF9DFDDGGG@FGCFGGGF:CFDEDFGFCFF8EEGGFGGC+6@==CCC@E?FDC=CFD=,@==F+DFF9+*;;D<AC7;<AF==5)<0=8)1)7<@B>@==9>4<?CC5C8@8>CE><>FF3);;))6@F@@E?CEF5@3(328;,6<10:1(-)-)62*44,5..<?:;(4>B;(.).05,4(5-)).:)),219((-4((-
@M00689:251:000000000-CJTJ5:1:1102:26262:5100 2:N:0:5
CGACAGCCATGCAACACCTGTACACCAACCACAAGGGAAACTACATCTCTGCAGCGATCTGGTGTATGTCAAGCCCAGGTAAGGTTCTTCGCGTTGCATCGAATTAATCCACATGCTCCGCCGCTTGTGCGGGCCCCCGTCAATTCCTTTGAGTTTTAGCCTTGCGGCCGTACTCCCCAGGCGGGGCGCTTAATGCGTTAGCTACGACACAGAGGCCGTGGAAGACCCCTACACCTAGCGCCCACCGTTTACGGCATGGACTACCAGGGTATCTAATCCTGGCTGCC
+
GGGGGGGGGGGGGGGGGGGGGGGGGGGGGGGGGGGGGGGGGGGGGGGGGFFGGGGGGGGGGGGGGGGGGGGGGGGGGGGGGGGGGGGGGGGGGGGGGGGGGGGGFGG9FCGGGGGGGFCEGGGGGGGGDGGEGGGGGGGGGGGGGGGGFGGGGFGGFFFFGGFFFFFFBF=ADBC@ADFDDFFBFFF09;B?FFDFFF?F?DAA?BFF>FB:?><B?09(48?B0<01:@1:BFF?0>>00;10:?>??B26<69-91803242?.)(3:7)-6>A>>9)-2.((,(
@M00689:251:000000000-CJTJ5:1:1102:16861:5302 2:N:0:5
CGACGGCCATGCAGCACCTGTGTGCACGTCCCTTGCGGGAAGAAGTCCATCTCTGGAAATCGCCGTGCCATGTCAAACGCTGGTAAGGTTCTGCGCGTTGCTTCGAATTAAACCACATGCTCCACCGCTTGTGCAGGCCCCCGTCAATTCCTTTGAGTTTTAACCTTGCGGCCGTACTCCCCAGGCGGAGAACTTAATGCGTTAGCTGCGCCACCGAAGCTCTAAGAGCCCCGACAGCTAGTTCTCATCGTTTACGGCGTGGGCAACCAGGGAATCGAATCCAGGAGGACATGAG
+
GEEFEDGGGFFGFFGGGGGDGGGGGGGGGGGGGGGGGGGGGGGGGGGGGGGGGGGGGGGGGGGGGGGGGGGGGGGGGGGGGGGGGGGGGGGGGGGGGGGGGFGFGGGGGGGGGGGGGGGGGGGGFGGGGGGGGGGGGGGGGGGGGGGGFGGGGGGGFGGFGGFFFFFFFABFFA@FFFGGF(:@BDFBFFFFEFFF<)7>@F?FF<9<:;;FB??>>B>F7:9><A))453814((912)4))..5>2<04F<66::(46;>(4((4,(.:D(.,)(.4)())4,(((((,))))
@M00689:251:000000000-CJTJ5:1:1102:16879:5308 2:N:0:5
CGACGGCCATGCAGCACCTGTGTGCACGTCCCTTGCGGGAAGAAGTCCATCTCTGGAAATCGCCGTGCCATGTCAAACGCTGGTAAGGTTCTGCGCGTTGCTTCGAATTAAACCACATGCTCCACCGCTTGTGCAGGCCCCCGTCAATTCCTTTGAGTTTTAACCTTGCGGCCGTACTCCCAAGGCGGAGAACTTCATGCGTTAGCTGCGCCACCGAAGCTCTAAGAGCCCCGAACGGTAGTTCTAATCGTTTAAGGCGTGGAGTACAAGGGGATACAGACCAGGGTGGCCATGG
+
GCCEDDFGCCEEDGGCEFF@FCFGGGGGFGFFFGGGFEEGGGGGGFGGGGGGGGGGGGGGGGGGGGGGGFEGGGGGGGGGGGGFEGGGEFGGGGGGGGEGGGGFEGEGGFGGF=FFD8=DAFDGG?ECGGGFEFGFGCGG+@E6CDD7FGF7EFCCF;?FDGEEE6@EEFBF)52>DBG*:3(:22696>FFFFC)93?C>D;08A2<?6>FF<?23(3()..):)48(81<29((((-3:).)))6))-,)(-5)57;29F:((.))-)(7(1-(,.4-13,120,-((.((),
@M00689:251:000000000-CJTJ5:1:1102:16864:5319 2:N:0:5
CGACGGCCATGCAGCACCTGTGTGCACGTCCCTTGCGGGGAGAAGTCCATCTCTGGAAATCGCCGTGCCATGTCAAACGCTGGTAAGGTTCTGCGCGTTGCTTCGAATTAAACCACATGCTCCACCGCTTGTGCAGGCCCACGGCAATTCCTTTGAGTTGTAACCTTGCGGCCGTACTCCCCAGGCGGAGAACTTACTGCGTTAGCTGCGCCACCGAAACTCTAAGGCCCGCGACAGCAAGGACTACTCGTTTACGACGTGGACGACCAGGGAAGCGAATGCTGGGATGCTCGTG
+
<B:B@CEFGFGGFEG,;;,6CCC@<EG8C,,@CFCGG7@+@:,E,@6@FGC@EG?FGGGGGGF>:+C?F9,,,:CF99BC+++BFFEGGFDEFFD+4>84+4,C+44D>FFGF:DDGGFGA,D888+8CB6,@DADEGGG+A6*9CC688;,E;=;9F:+=>E?6+9*./:(/2(55(2C(3;;1=192932829>2.).,:1(324-59;?>??(0-,().6)).((()((,09>(,(4(3(42(4).483::)8300-((((-((-,(-),.(37441().6:(((,(..,((
@M00689:251:000000000-CJTJ5:1:1102:25691:5337 2:N:0:5
CGACAGCCATGCAGCACCTAGTTTCGTGTCCTTGCGGAAAAGTTCCTTTCAGAACCGGTCACTAACTTTCAAGCCCAGGTAAGGTTCCTCGCGTATCATCGAATTAAACCACATGCTCCTCCGCTTGTGCGGGCCCCCGTCATTTCATTTACGTTTCCCCTTTCCCGGCTTACACCCACGTTGGATTGCTTATCCCTTTCGCTTGTTCGCTTCCGGTCCTTTTCCCAAAACCGCATATCTCTCGTTTCCGGGTGGGTCTACTGGGGTTCCTTCTCGTGTAGCTCTGTTCTCTGTT
+
GGGGGGGGGGGGGGGGGGGGGGGGGGGGGGGGGGGGGGEGGGGGGGGGGGGGGGGGGGGGGGGGGGGGGGGGCFGFGGGGGGGGGGGGGGGGGGG@FGGGGG,AEFAFCFGGGGGGGGGFGGGGGGGGGGGGGDGGGC8=++,6+?+@E9+,+DDB*5CA00)*90885)8>)*3<A23;))))01*(*1948**.8>=*((622(/76011()6(.(.)/9))/.)3,8:((((-()))-.,(,440)-,)(-(,(((.6.))(((((()*)))((((.).:A4).6-))..62
@M00689:251:000000000-CJTJ5:1:1102:26444:5405 2:N:0:5
CGACAGCCATGCAGCACCTGTACACCAACCACAAGGGAAACTACATCTCTGCAGCGATCTGGTGTATGTCAAGCCCAGGTAAGGTTCTTCGCGTTGCATCGAATTAATCCACATGCTCCGCCGCTTGTGCGGGCCCCCGTCAATTCCTTTGAGTTTTAGCCTTGCGGCCGTACTCCCCAGGCGGGGCGCTTAATGCGTTAGCTACGACACAGAGGCCGTGGAAGCCCCCTACACCTAGCGCCCCCCGTTTACGGCTTGGACTACCCGGGTGTCCTATTCTGGCCACCCTGACCAT
+
GFCCFFEF@FGGGGFCFFEFGGFGGGGGGGFFGGGFGFGGGGFGG<FGGGGGGGGGGGFGGFEDFCFGGGGFFDEDFFGGGGFFGGGGGGGDGGGGGGGG8?@FGG9AFG?FGG@F=ECCECEGGGFGEGGGGG8+>>CE>EC@FGGGCD97:DCFFA7@FGEBE?)::@B)<BFBFF4DBBB>BF@991:04:AF6882<<2)5(24-4(((3<:<6027:)4(3317B043187(5.(-4;(340:7(,9:0((-,(.:),4,(((--(0))).))6:>))((,,(-4((())
@M00689:251:000000000-CJTJ5:1:1102:10654:5416 2:N:0:5
CGACAGCCAGGCACCACCTGTGTTCAAGGTCTAGTAAACTAGACACTCCGCTATCTCTAGCAGATTCTATCAATGTCAAGCCGAGGTAAGGTTCTTCGCGTATCTTCGAATGAAACCACATGCGCCACCGCTGGGGCGGGTCACCGTCTATTCCTTTGAGTTTTAATCTTGCGACCGTACTCCAAAGGCGGAATGCTTAATGTGTTAACTGCATTACTGGAGTGACAAGCAACCCAAAAAAGAGAATGAAGCGGTTAGGGAGTGGAAGACCAGGGTAACAAACCGAGGGCGCAGG
+
E>:=@@CC<,@:<FC<@@E;6,<CE<EFF6EFGGC<<F@CEFD@F8CEFFF,F@EFGGGGGGGGFCFGG,EDF,EEAFFFCF+CFFFFFFEF9FD9EGGGGEBE@FCFGFF4AEC,DDDEEDA+@@EE?EE6+@+4+@CGCE9DDC*:;?C,A:@,4D:F+2**:66<<C<4:=25:-?50.=)(7:8=:>>>7;C)??>4:6<A?<<9-:28))6:)6734(4<2>6:):82<(433:?((-3(5)).)-)-(((-4::(2(4,.)..(,033?,,.5)).,(((--((-(((,
@M00689:251:000000000-CJTJ5:1:1102:17366:5585 2:N:0:5
CGACAGCCATGCACCACCTGTGTGTGGTCCAGTCGAACTGACGAATATGTCTCCATACTCTACGACCACCATGTCAAGGATTGGTAAGGTTTTTCGCGTAACATCGAATTAAACCGCATGCTCCACCGCTTGTGCGAGCCCCCGTCAATTCCTTTGAGTTTTAATCTTGCGACCGTACTCCCCAGGCGGAATGCTTAATGTGTTAACTGCATTACTGGAGTGACAAGCACCCCAACAACTAGCATTCATCGTTTAGGGCGTGGACGACCAGGGTAACGAATCCTGGCTGCCCGGG
+
GGEFDEGGGGGGCGFEFEGDFFGGGGGGGGGGGGGGGGGGGGGGGGGGGGGGGGGGGGGGGGGGGGGGGGGGGGGGGGGGGGGGFGGGGGGGFGGGGGGGGGGGGGGGGGGGGGGGGGGGGCEFGGFGGGGGGGGGGGG>FGGDDGGGFGGGGFFGFGFFFGFFFFFF7A@BFBADFFCBE<>D29=ABFB9EFFFFF?37CE@CCECE334)9<?CFFFE@EFEC@<3A(6,432:::0?<:2)-).))(7(:06:?7>021,2(-3991>6,2..(43((.)5,((4((((((
@M00689:251:000000000-CJTJ5:1:1102:8467:5614 2:N:0:5
CGACGACCATGCACCACCTGTACACCAACCACAAGGGAAACTACATCTCTGCAGCGATCTGGTGTATGTCAAGCCCAGGTAAGGTTCTTCGCGTTGCATCGAATTAATCCACATGCCCCGCCGCTTGTGCGGGCCCCCGTCAATTCCTTTGAGTTTTAGCCTTGCGGCCGTACTCCCCAGGCGGGGCGCTTAATGCGTTAGCTATGACTCAACGGCCGTGGACGACGCAGACACCGAGAGCGAACCGTTTACGGCATGGAATACCAGGGTAACTAAACCAGGGCGCACAGCCA
+
G4+8+::8@EFFF,C<,@C6CE<EDGGGC:FFCFE8:C<AAFF?@CF,6FEC<,@@CGGGCADEFFDG6@,5?FDG<,,B,CCF?FFFFF,?C:C+4A@8888F@?9<E9,9,=,=,@DC6++6@8+D,4@3@C+6>8+@>+++;5?CF;FFFGGGFGCFD7@@E>)75AB=DBE;FDDC9=91171603<(-)-6(-13:)6)).6).4?(.8;197(,(801;F,7()-,(.((,(((-((-121:(,(98231041))).)),.3(.(0))-.).(.(-(((-(3(.(((
@M00689:251:000000000-CJTJ5:1:1102:11644:5630 2:N:0:5
CGACGGCCATGCAGCACCTGTCACCACTGTCCCCGAAGGGAAAGGTATATCTCGATACCGGGCAGTGGGATGTCAAGACCTGGTAAGGCTCTTCGCGTTGCTTCGAATTAAACCACATGCTCCACCGCTTGTGCGGGCCCCCGTCAATTCTTTTGAGTTTCAGCCTTGCGGCCGGACACCCGAGGCGGAGTGCTTAATGCGTTAACCGCAGCACGAAGGGGGGGAAACCCGCGAACAACGAGCACACAACGGTGAGGGCCGGGACAACAAGGGGACAGAAAGCAGGCGGAGCTGG
+
FCCC@7CFC6CFAFFD866;C,@E<@F,C,6,;CC::@:@FGGCC66<CC6<E,99<FFFEGD@CCFCCF6C:FFGGFE,,:FB<FFG8,A4=<FGE7@ED,,98F<,94?E:F>8D,AF344686=E8+@@D9C66++6+:CDDDD7AFF,@,@*9,5+=?AED6774>=A(/(6A(/7:(,.2.3((3-.-))-6>469?(43))--4;03(4?,:9:((499F?:0;((-44-32:(-2(423((((-.80:(4:(,(-223(,.(((0,(--,42>?((.(1(,((((((.
@M00689:251:000000000-CJTJ5:1:1102:13790:5663 2:N:0:5
CGACAGCCATGCAGCACCTGTGTTACGGTTCTCTTGCGAGCACTGATCCATCTCTGGAAAATTCCGTACATGTCAAAGGTGGGTAAGGTTTTTCGCGTTGCATCGAATTAAACCACATCATCCACCGCTTGTGCGGGCCCCCGTCAATTCCTTTGAGTTTCAGCCTTGCGGCCGTACTCCCCAGGCGGAGTGCTTAATGCGTGAGCTGCGCCACTGAAGAGCAAGCGACCGAACGGCAAGCATGCATCGTTTACGGCGGGGACTAACAGGGGAACGAATGCTGGCTGCGCGGCAT
+
FB@@@@CFACEF<FECFFC@CCCFACFGECGGGG,6CFFGGFFCEFFGGG9FBFFGGGGGGEFGGGGGGGGGGGGGGGGGGGG:FGGGGF;?@FGGGEEGGGFGEGGF7FF;?A8DD,AF8ED=EDEEE+DDGCECD@D+@CEDDGGEFC=AE7DEF@?FDGEFFAEECFFFFF4AB4CDD2-/2/:@BF@;4).<775>9<(:@EC=1:903,(388,63(53?:(:()(-4,7<4(-301)..<9)4,.)-44:(4(4(((..)(,.3:)3(((4(((.)67((4((--,(,(
@M00689:251:000000000-CJTJ5:1:1102:8229:5710 2:N:0:5
CGACAACCATGCATCACCTGTGTCCACTTTCTCTGTGGAGCACCTAATGCATCTCTGCGTCGTTAGTGGAATGGCAAGGGTAGGTAAGGTGTTTCGCGTTGCATCGAATTAAGCCACAGCATCCACGGCTTGTGCGGGTCCACGTCAATTCATTTGAGTTTTACTCGGGCGACCGTACCCCCCAGGCGGGGCGGTTAATGGGTTAGCTGCGGCCCTAAAGGGCGGAAACCAGCAAGCACGGAGAACGAATCGGTGAGGGCGGGGAAGAAACAGGGAGCAAATACGGGGTGCCAGG
+
GE@FFEFCC,CA<<F<CFF<,;CFCAA@F9F<C96<,;CC,CCFA@C9CFA,CFGGGG+8FFF,BF9FE,A9FEE@<<FE6FFG:@FGG<FFDF9BF7B@EG9,,,AF,+CE,C>D=@+1=9448=+++++@,4,=@E6@F8,@?8DCF72,,@,,?B?76+;*11))))):80:=5)**-:52@B=>>6(-1(,(,.)))((-(46).((-((--4(.8A0(41(42:;?(,(,(,,8((,(-(.((4.,)(-(-(,4(((((4(,(.(()(4(4101(()).((,,(4,(.)-
@M00689:251:000000000-CJTJ5:1:1102:4660:5758 2:N:0:5
CGACAGCCATGCACCACCTGTACACCAACCACAAGGGAAACTACATCTCTGCAGCGATCTGGTGTATGTCAAGCCCAGGTAAGGTTCTTCGCGTTGCATCGACTTAATCCACATGCTCCGCCGCTTGTGCGGGCCCCCGTCAATTCCTTTGAGTTTTAGCCTTGCGGCCGTACTCCCCAGGCGGGGCGCTTAATGCGTTAGCTACGACACAGAGGCCGTGGAAGACCCCTACACCTATCCCCCACCGTTCACGGCATTGACCAACGGGGTATCTCATCCTGGCTTCA
+
GGGGGFGGGGGGGGGFGGGGGGGGGCGCGGGGGCFFEGEFGGGGGGCFGGFGGGGGDEFFDFGC@EFGGGE<CFGGGFGGGEGFGGGGGGFGGGGGGGGGGC+@EGFEFC,AFFCGGGGEEGGGGG?FFFEE6EGEEC8CEG6FGGGGFG?C6DFCF9+=D7@8@ABB59A>D=;=FFF*(99=9069B>F6)6A49:B(6AB))--;0;024:0346;9,8)4::(3:7(8:?:0())(),((,-(.4((/.(((,))))).(4((((-()694:2)-,)(,((()
@M00689:251:000000000-CJTJ5:1:1102:26905:5807 2:N:0:5
CGACGACCATGCACCACCTGTACACCAACCACAAGGGAAACTACATCTCTGCAGCGATCTGGTGTATGTCAAGCCCAGGTAAGGTTCTTCGCGTTGCATCGAATTAATCCACATGCTCCGCCGCTTGTGCGGGCCCCCGTCAATTCCTTTGAGTTTTAGCCTTGCGGCCGTACTCCCCAGGCGGGGCGCTTAATGCGTTAGCTACGACCCAGAGGCCGTGGAAGCCCCCTACACCTGTCGCCCGCCGTTTACGGCATGGACTACCAGGGTCTCTCATCCTGGCCGCTCTTGTCGT
+
EFGGDG@FFCGFGGFGFGGGGGGCGGGCEGGG?@CDEFFFGGGGGDGGGGFCGGGG7EFGGGGCFGGGGG9@F@DCDECFFF9A?FFGGGCFEEDGDEGECGGFGGGGG,5FGG9D;A6+C8EGEGGG,@>6CGCGGEGEGC6CFGGGFGC:6ECFFE:9;DCE):9@===)/:C;F@FGF9@6;@F>>;6:<4699??162627:(((443,40:02;9018(,.34(0(,,3(((.)(,44((-2934(*40((-3.50).(4.3((.())))-44<B)(((,(((-)).)((
@M00689:251:000000000-CJTJ5:1:1102:11666:5955 2:N:0:5
CGACGGCCATGCAGCACCTGTTTTCAAGGTCTAGTAAACTAGACACTCCGCTATCTCTAGCAGATTCTATCAATGTCAAGCCTAGGTAAGGTTCTTCGCGTATCTTCGAATGAAACCACATGCTCCACCGCTTGTGCGGGTCCCCGTCTATTCCTTTGAGTTTTAATCTTGCGACCGTACTCCCCAGGCGGAATGCTTAATGTGTTAACTGCATTACTGGAGTGACAAGCACCCCAACAACTAGAATTCAACGTGTAGGGCGGGGACTACCAGGGTAGCGAATCCAGGCTGATCG
+
F>@@@CFFCCECCGF@CEF@;,CE96FGGAFGGGC@DGFCGGFCFFDFFEGGGFGFGGGGGGGGGDGGGFGGGEFFGGGGGGEFGGGGGGGFGGGGGFEGGGCGGGGGGGG,FF;@DFGGFGD9EEGG8CEC1@BD=EDGC=FGCC8EBDDAFD:DFGGFFG79>F7;DCC@AAAADDGGF;5@A@DF=AABF=EF4>CCCFC?C(@?46>7A37>E3?@@@33));73)6@1<6:83;7()5<4>2)5<)92-(..6AB:B(4192.5(./,4<(5()(49(4))53((4(.)-
@M00689:251:000000000-CJTJ5:1:1102:11683:5961 2:N:0:5
CGACGGCCATGCAGCACCTGTGTTCAAGGTCTAGTAAACTAGACACTCCGCTATCTCTAGCAGATTCTATCAAGGTCAAGCCTAGGTAAGGTTCTTCGCGTATCTTCGAATAAAACCACATGCTCCACCGCTGGTGCGGGTCCCCGTCTATTCCTTTGAGTTTTAATCTTGCGACCGTACTCGCAAGGCGGAAGGCTTAATGTGGTAACTGAATGACTGGAGGGACAAGCACCCCAAAAACAAGCATTCAGGGTGAAGGGCGGGGACGACCAGGGTAACAAAACCCGGCTGCTCG
+
FCC@@CC@:,CCAEC<CE,CC,6,C@DFE,CEDF,66CC<FFG9EFFGGFF@F,,CFFFGGGFF9F9EF,EEE,A,@FEEF<,BDF<FGGFC=F9AFGGG8F@FA;FFDC<+9ECDCDDF89D,,9@=FE6++646@C6@6+@=8C=8DF+3,,=,+7CFDF7*;?7C*;76>>ABF=7<)0)))/::>9@>@(89@;E>.?)9)(1<;)1)//)77);;@1(4@<=@BFF:6093(,4?<(.1,3-).6)*..((,64116(499((44()2,8.842)4(,((((-(--4).(
@M00689:251:000000000-CJTJ5:1:1102:11667:5973 2:N:0:5
CGACGGCCATGCAGCACCTGTTTTCAAGGTCTAGTAAACTAGACACTCCGCTATCTCTAGCAGATTCTATCAATGTCAAGCCTAGGTAAGGTTCTTCGCGTATCTTCGAATGAAACCACATGCTCCACCGCTTGTGCGGGTCCCCGTCTATTCCTTGGAGTTTTAATCTTGCGACCGTACTCCCAAGGCGGAAGGCTTAATGGGTTAACTGCATTAATGGAGTGACAAGCACCCAAAAAACGAGGATTCATCGTGGAGGGCGTGGACAGCCAGGGGAGCAAATCCGGGCAGCCCG
+
FCC@@CFF@,CC<FF@CE@;6,CEE@FGF<FFGGE@EG<CFGGGGGDGGEE7FDGFFFFGGGGGGGGGGGGGG9EFGGGGGG8EFGGGGGGGGGFFFGGGGG7FF9FDGF<,AEEEEDFGFGF@EFGGGGD>+@,>@EGGEC8FGDCCFFFEFG8A+>C6=@BD;5;D7CEFFFA@>)@D50:8):5<>=22(((-5>EF<E*7>DDFC3;@7))).1?EF;(6C)9)68@38((/3((4((-3(-(-)-)/.(((-46>(4(4242)(((),4((4(((4>))((--312((((
@M00689:251:000000000-CJTJ5:1:1102:25901:6175 2:N:0:5
CGACAGCCATGCATCACCTGTACACCAACCACAAGGGAAACTACATCTCTGCAGCGATCTGGTGTATGTCAAGCCCAGGTAAGGTTCTTCGCGTTGCATCGAATTAATCCACATGCTCCGCCGCTTGTGCGGGCCCCCGTCAATTCCTTTGAGTTTTAGCCTTGCGGCCGTACTCCCCAGGCGGGGCGCTTAATGCGTTAGCTACGACACAGAGGCCGTTGACGACCCCTACCCCTAGCGCCCACCGTTTACGGCATGGACTCCCAGGGTCTCTAATTCATGCTGCCTCTGCC
+
GG+C:FFGFFCFCGFCEGGFGFGGGGCFGGEGFFFGGG<FGGDGGGGGGGGGGFGFFFGFGGGGG<DCFG<9?FEGG8FF<EFGGFGGGGFGCFG7F9=FC?EFGFFFFFGFFGFGGGGCEEDGGGGF4EGGDGGGGGGGG>=FFGGGFG@,DDFGFF+BGGF=EA)=>>A>AFFBFFGC4@F919@6BBFB):)6(4::19<A??09,4(,2:6?F09(4:)139F>:>6?7?F?8(2(49B,14;F::(94(((,(.).8(58(),(2(04)))))-))..64?,.),)),
@M00689:251:000000000-CJTJ5:1:1102:25882:6179 2:N:0:5
CGACAGCCATGCATCACCTGTACACCAACCACAAGGGAAACTACATCTCTGCAGCGATCTGGTGTATGTCAAGCCCAGGTAAGGTTCTTCGCGTTGCATCGAATTAATCCACATGCTCCGCCGCTTGTGCGGGCCCCCGTCAATTCCTTTGAGTTTTAGCCTTGCGGCCGTACTCCCCAGGCGGGGCGCTTAATGCGTTAGCTACGACACAGAGGCCGTGGAAGACCCCTACACCTCGCTCCCACCGTTTCCGGCATGGACTACCCAGGTTTCTAACCCTTGGCTCT
+
GGFFGGGGGGGGGGGFFGGFGGGGGGGGGGGGGGGGDGGGGGGGGFGGGGGGGGGGEGGGGFFGGGGGGGFFGGGGGGGGGGGGGFGGGGGGGGG>FGGG6FEGGGFGGGFGGGEGGGGGGGGGGGGG?FEGDGGGGGDGEEGGGGGGFCB:DFGGFG6BFGF5@?A=BBFAFBCFFFC9922>>BFFFFF?BD29>?3?<<<:??09>B,(((,4:(,(-(..(4<<?F(44?B7((-(49,(4?(.4:)1,,3(-.03:B>B0(.,33)75624).3,((((,..
@M00689:251:000000000-CJTJ5:1:1102:15389:6304 2:N:0:5
CGACGACCATGCATCACCTGTACACCAACCACAAGGGAAACTACATCTCTGCAGCGATCTGGTGTATGTCAAGCCCAGGTAAGGTTCTTCGCGTTGCATCGACTTAATCCACATGCTCCGCCGCTTGTTCGGGCCCCCGTCAATTCCTTTGAGTTTTAGCCTTGCGGCCGTACTCCCCAGGCGGGGCTCTTAATGCGTTAGCTACGACACATAGGCCGTGGAATACCCCTACACCTCGCGCCCCCCGTTTCCGGCATGCCATACCAGGGTATCTAATCCTTGCCTCCTCTTCCC
+
GGGGGGGGGGGGGGGGGGGGGGGEFFFGGG@F,C@FGG,CFGFFDFGFFGGG,CE@@FFGF9FFF<EFGG@5,CFG@C<F,6CFFFGGGGGGEGG7F<EF@4+@@A,EFG,E=FFFDFG6EGCGEGFG,E>B>EGGEGDGE++?DGGGFG8,5@FGF90BFGF5=5)=A):2@9A:AD**(89@0;@(:?F>)62:(:804AA9?(19(4()6)4::0;((,)))-481.(48B??(433391--3(,..)9:09((.)))),48<0:6((/65<4))64)60().((4)-:5(
@M00689:251:000000000-CJTJ5:1:1102:19650:6319 2:N:0:5
CGACAGCCATGCATCACCTGTTTTCAAGGTCTAGTAAACTAGACACTCCGCTATCTCTAGCAGATTCTATCAATGTCAAGCCTAGGTAAGGTTCTTCGCGTATCTTCGAATTAAACCACATGCTCCACCGCTTGTGCGGGTCCCCGTCTCTTCCTTTGAGTTTTAATCTTGCGACCGTACTCCCCAGGCGGAATGCTTAATGTGTTAACTGCATTACTGGAGTGACAAGCACCCCAACAACTAGCATTCATCGTTTAGGGCTTGGACTACCAGGGTATCCAATCCTGGCTGCCC
+
GGGGGGGGGGGGGGGGGGGFFGGGGGGAFGGGGGGFGFFGFA@FGGGGGGGGGGGGGGAFGCFGGGGGCGGGGGGGGGFCFGGCGGGCFFGGGGGGGGGCEGGGGGGFD:FGGGGGGGGGGFGGGG=FGGG6CDG?F==+@CGGGGGGB+DFGGGGFCFFFGFF;DEEFF9D=AFF>A9CCFFFFFD)=)>):BBEEF<4<<@<ED<ECF9EEEE=EC<:=(=3<C4;;A@@<DFFDD;;;;@EF@556).7(3:?<ABBF(.3:>7<BB17,(8::06)64)(.:<:133(((
@M00689:251:000000000-CJTJ5:1:1102:15397:6322 2:N:0:5
CGACGACCATGCATCACCTGTACACCAACCACAAGGGACACTACATCTCTGCAGCGATCTGGTGTCTGTCAAGCCCAGGTCAGGTTCTTCGCGTTGCATCGCATTAATCCACCTGCTCCGCCGCTTGTTCGGGCCCCCGTCACTTCCTTTTCGTTTTAGCCTTGCGGCCGTACTCCCCAGGCGGGGCGCTTAATGCGTTAGCTACTACCCCGAGGCCGTTGACGCCCCCTACCCCTAGCGCCCCCCCTTTACGGCCTGGCCTACCCAGGTATCTAATCCTTGCTGCCCTGGCCA
+
GGGGGDGGGGGGGGGGGGGGGGGAFG@@FG7F<,CCF<,6CF@F,EFGGGFG9CB@+CFGE,EFF,C@CF,,5CFG<@,E,6C8FFGFFG,C4CF@F,@F+++@C,5EFG<F,F>E@FG+CE8CEG8F,E>6+@EEGG6CEC+?FGGGFG+,+D?FD,+=CGF):*08>4@)<BCFFFC*(56>(14(79B(:44<9?:3(664>,-63?((44(-8,3(,,)43269B70:(4?B<(237>3(4;((3:4F:(711::(32((4.).146654.-534))-2)64((.((,((
@M00689:251:000000000-CJTJ5:1:1102:7006:6329 2:N:0:5
CGACGACCATGCACCACCTGTGCGCACGTCCCTTGCGGGAATAAGTCCATCTCTGGAAATCGCCGTGCCATGTCAAACGCTGGTAAGGTTCTGCGCGTTGCTTCGAATTAACCCACATGCTCCACCGCTTGTGCAGGCCCCCGTCAACTCCTTTGAGTTTTAATCTTGCGACCGTACTCCCCAGGCGGGATGCTTAAAGCGTTAGCTGCGCCACTCGTGAGTCAACCCACCAACGGCTGGCATGCATCGTTTCAGGCTGTGACTTCCAGGTTATCCTATCCTTGCTTCTTTGTC
+
G=+6@@:F+EEE9EFECCCC@<<CFCGCF<FGGGCFGEE++,,6CFF@CFGFGG<<,8CEF@,B+>=FF9EE<FCE?ECFCCBFFG9FFGGF;A>BCFC8+AEG7D,A+AA,CF7CGG6E9E8=DFEDECGGCGAEFGGGGGGDD63,3:CDF,@9?,597+0;>;4*9>)5>BFDBBF<@=@=2117.(11:4>)6))69<::?><)3((32(8((.3:(.)6).41()(.(-4(-(-(((.,)).-3(,.2)))(4:4.:24)..).,)/).)6)..).)).8)).)))).-
@M00689:251:000000000-CJTJ5:1:1102:19637:6335 2:N:0:5
CGACAGCCATGCATCACCTGTTTTCACGGTCTCGTAAACTATCCCCTCCGCTATCTCTATCCGATTCTCTCCATGTCCAGCCTAGGTAAGTTTCTTCGCGTCTCTTCGAATTACACCCCCTGCTCCCCCTCTTGTTCGGCTCCCCGTCTATTCCTTTTCGTTTTACTCTTTCTACCGTCCTCGCCAGGCAGATTGCTTGATGTGTTCACTGCATTACTGCAATGCCAAGCCCCCCAACGACTACCATTCATCTTTTAGGGCCTGGCCTACCCTGTTATCCACTCCTGGCTTCT
+
GGGG+FFGGGGGGAEFGGGGG9FGC,,;,CFC@FEGF8CC,,6C;C<FF+BC+8F9<E@,<9:C@@EB9@@4AFGGG,5BE@,@BEF,,,9,9CAGGGG6E7@F,E<99A,994E,440+6+@49D+4=4@,6=E9@+++@6A8C+=E*+?====FF9=50+):;+03D;*2**C8*:0C87):80):=))/*17>*6*):*8*;<**:7*>;4</>5****1*(80)(2(6;6;@(6,(,,((())-6.4=)4A))(4(((-((.(5(43@)4)).6<)-(..44.(41(()
@M00689:251:000000000-CJTJ5:1:1102:19655:6336 2:N:0:5
CGACAGCCATGCATCACCTGTTTTCAAGGTCTAGTAAACTAGACACTCCGCTATCTCTAGCAGATTCTATCAATGTCAAGCCTAGGTAAGGTTCTTCGCGTATCTTCGAATTAAACCACATGCTCCACCGCTTGTGCGGGTCCCCGTCTATTCCTTTGAGTTTTAATCTTGCGACCGTACTCCCCAGGCGGAATGCTTAATGTGTTAACTGCATTACTGGATTGACCAGCACCCCAACAACTAGCATTCCACGTTTAGGGCGTGGACTCACAGGGTATCTAATCCTTGCTGCT
+
GGGGEGGGGGGGGGGGFGGGGGGGGGA<EFFGEFFFEFGGECFFGGGGGGGGDGGFGG9BF9@@FGGG<FGC9FFGG<,9FGG8B<FDFF:FFGGGGFGGGDEGGGG4,,EFFGGGGGFFG8FGGG8FFGGGG6F,D+=6CGFGGDGGFF@CFGGGFF=FGGCE7*DEFF*D5>BF*=;CCEFFFD@5C>2:-:>CFF*/>7CCEB*9>C=E3CE4CE*.7*83)9)/(;3=@FF(6;02;;@<=)77C5);0,,8(-)(40939((.()./.41<3)4<4<)52>29:4).)
@M00689:251:000000000-CJTJ5:1:1102:17345:6523 2:N:0:5
CGACAGCCATGCAACACCTGTACACCAACCACAAGGGAAACTACATCTCTGCAGCGATCTGGTGTATGTCAAGCCCAGGTAAGGTTCTTCGCGTTGCATCGAATTAATCCACATGCTCCGCCGCTTGTGCGGGCCCCCGTCAATTCCTTTGAGTTTTAGCCTTGCGGCCGTCCTCCCCAGGCGGGGCGCTTAATGCGTTAGCTACGACACAGCGGCCGTTGAAGACCCCTCACCCTAGCCCCCACCTTTTCCCGCATTGCCTACCAGGGTATCCACACCTGGCTGCCCTGTTC
+
GGGGGGGGGGGGG9EFEGGGGGGGGGCFGG7FG8,ECFEEFF<FFFGGGGGGAFFF:CFG@EFFF<FFFGA@AFGGFEFFCFC@FFGGGGDFEGG7F<FE=A8ECF9FFG=FCG=FFGG8EEEGGGEGDF6@8@EGGGCEG++?FGGGFG==:@AFF;=BFGF):*:5=):):<8BFF>929(((1:(6;?<4A9<(4:14:4)8((4(4.4(,,7>13(--6)6:BF<7((.1:?:(((.8>(34()6))1)(4(((4))))(4.)((4()6)..((-35(4((,(.,()).
@M00689:251:000000000-CJTJ5:1:1102:11702:6551 2:N:0:5
CGACGGCCATGCATCACCTGTATTCTAATTCCCGAAGGCACTCCCGCATCTCTGCAGGCTTCTAGATATGTCAAGGCCAGGTAAGGTTCTTCGCGTTGCATCGAATTAAACCACATGCTCCACCGCTTGTTCGGGCCCCCGTCAATTCATTTGAGTTTTAACCTTGCGGCCGTCCTCCCCAGGCGGTCTACTTATTGCTTTAGCTGCGTCACTAAGTCCTCAAGGGACCCAACGCCTAGTAGCCATCGTTTACGGCGTGGACCACCAGGGTATCACATCCTGGCTTCTCTGTCTT
+
GGGGGGGGGGGGGGGGGGGGGGGGGGGDGGGGGG@FGCFEGGGGGEF6CGEGGFG,CC+BFGGF<<F<F<FGF9A<DF,BBFG<F=FGGGGGFGBFG+B,@F+:>FGA,,CE:FFG8EGGGFGG=EGGFG9EEG7>CGGGCEG6?FGG+DGGFF?EFGFC?CCEF9C55=@8>299CDGG2<7>@2>>79CEF)?E)75;C7;>E<@(36(;<EE)/9>?E<),24(4?EB264-233:.).)-4)(,86?3)((4090((((,4?4::(4)))).4:>1230:((3)6))-)))
@M00689:251:000000000-CJTJ5:1:1102:16579:6578 2:N:0:5
CGACAGCCATGCAACACCTGTGTTCGCGCTCCCGAAGGCACTTCCCCCTTTCAAGGGAATTCGCGACATGTCAAGCCTTGGTAAGGTTCTTCGCGTTGCATCGAATTAAACCACATACTCCACCGCTTGTGCGGGCCCCCGTCAATTCCTTTGAGTTTTAGCCTTGCGGCCGTACTCCCCAGGCGGGGCGCTTAATGCGTTAGCTTCGGCACGGAATCCGTGGAAGGATCCCACACCTAGCGCCCAACGTTTACGGCGTGGACTACCCGGGTCTCCACATCTTGCCTCCCCTTAT
+
GGGGGGGGGGGGGFFGGGGGGGGGGCGFGGGGGGGGGDFCFGGGGGGGGGGGG@EFEC,EFGGGE:FFGFGGA<FFGGGF<FD,B@FFGGGGGGGGGCGDEGG88FEE,9FG8F@D,EGGGFGGEGGGGGDFC8>CCEGGGGG7>GDGFGGGG,@DCGG63CEEF4B2):@>@9DFFFGG(27=10;>>7BFFB<A<D0??:?>9)6,4;3;2(462?F9<(2(,.0:<F?B01:861238(491:(2(-:??A?(436;(,5)522(((-0((.).(.)54))4().1(((())
@M00689:251:000000000-CJTJ5:1:1102:19341:6624 2:N:0:5
CGACGACCATGCATCACCTGTCACTTTTGTCCCCGAAGGGAAATCCCTATCTCTAGGGAGGGCAAAAGGATGTCAAGACCTGGTAAGGTTCTTCGCGTTGCTTCGAATTAAACCACATGCTCCACCGCTTGTTCGGGCCCCCGTCAATTCTTTTGAGTTTCAGCCTTTCGTCCTTACTCCCCAGGCGGAGTGCTTAATTCGTTAACTGCAGCCCTAAGGGGCGGAAACCCCTTAACACCTAGCCATCATCTTTTACGGCGTGGACTACCAGGGTTACTAAACCTGGCTCGCTCGG
+
GGGGFFGGGGGGGGGFFGGGGGGGGGGGCFGGGGCFC+:FG@FFFGFG9FGGGGCFFG,B+@C<D,CF,9E,EEE@F<FGGDEE,FGGGGGFGGFGGGECEGGE8CCFG;FFGFGF,@=DCFD8FGGEGEFF,@C6=CDC@EECDG+@CFGGG7@3*@CFGG@ECFF*:50==);7;7DFB>4)492((-:2??E*8*962@@3(93)//(.213,((6((,(49((33>,11:44.5(,,.43,-52-6)/46621(,(42014.((4,,>:71354-))50(.(3(.(-((((
@M00689:251:000000000-CJTJ5:1:1102:27781:6744 2:N:0:5
CGACGGCCATGCAGCACCTGTCACCTTGTCATATTGCTATGAGGACCATATTTCTATGGCGTACAAGGGATGTCAAGCCTGGGTAAGGTTCTTCGCGTTGCGTCGAATTAAACCACATGCTCCACCGCTTGTGCGGGCCCCCGTCAATTCCTTTGAGTTTTAGCCTTGCGGCAGTACTCCCCAGGCGGGGCACTTAATGCGTTAGCGTCGGCCCGGAGGGAGTCGACACCACCCACACCTAGCGCACATCGTTTACGGTGTGGTCTTCCAGGGTATCCTCATCGCGCATCG
+
GG:CEFFGGGGGGGGFGGGGGE<,C,@F;;FCFGGFGGF@<<,6C<DDD9F<EGGF<ECF+B@FGGCFEGDEGGGGGF@F<FGGGGGGGGAFGFGGGGGGGGGEGG?EDFE9EFECGF?8EG8FGGGGGGFGGCEC86CEGCCGGDGGADGGGGGGFFCA=CCCEA@@8=4>))0>FCGCDFDD9@292,(((4:)6)6>><:0860:8(9((,26929680(4((,(45(42:<?::(((.((-((-.)(032?),4(4(-((.))-)-.)(4(,).)))))((((-((-
@M00689:251:000000000-CJTJ5:1:1102:11506:6764 2:N:0:5
CGACGGCCATGCACCACCTTTGCAGTGGGAAAGGGAAGAGTAAGGAAGCTCCTGTGTCACTCTCCATGGCACTGCCCGTTTTGCAGGGCTTCTCCTGGTCGGGTATCTAATCCTGGCTGCT
+
F6+66@:+@F@GG,C@F,@6@EFGG6,,;,6<6,6;@66C,,C<CFE,,C,6B,,,C,6C,65,BCF69EE,AB,BE::,BF8F,9,+@F8AF?FA5A,9+4+E44?F,,CEFF,,@D6=,
@M00689:251:000000000-CJTJ5:1:1102:8330:6883 2:N:0:5
CGACAACCATGCATCACCTGTACACCAACCACAAGGGAAACTACATCTCTGCAGCGATCTGGTGTATGTCAAGCCCAGGTAAGGTTCTTCGCGTTGCATCGAATTAATCCACATGCTCCGCCGCTTGTGCGGGCCCCCGTCAATTCCTTTGAGTTTTAGCCTTGCGGCCGTACTCCCCAGGCGGGGCGCTTAATGCGTTAGCTACGACCCAGAGGCCGTGGAAGACCCCTACCCCTAGCGCCCACCGTTTACGGCAGGGACTACAGTGGTATCTCACCCGGGCGCTCCTGGCCTT
+
GGGGGGGGGGGGGGGGGGGGGGGGGGGGGGGGGGGGGGFGGGGGGGGGGGGGGGGGGGGGGFGGGGGGFGGGGGGGGGGGGFGGGGGGGGGGGGGGGGEDGGGGGGGGGFCDFE@GFGGGGGDGGGGGGGGCCGGGGGGEGGGGCFGGFG+,DDGFFGFC?DE5CFAFFABFFFFFFFFGBD(>;BFBFF:(6)6A>1416>AB21:B(,(212?B01-(4:??FF?<6F6?((38:179>02131((2,(91(--((-(3,4()))..--*.4)))(.(((((((((()((())
@M00689:251:000000000-CJTJ5:1:1102:8336:6900 2:N:0:5
CGACAACCATGCATCACCTGTACACCAACCACAAGGGAAACTACATCTCTGCAGCGATCTGGTGTATGTCAAGCCCAGGTAAGGTTCTTCGCGTTGCATCGAATTAATCCACATGCTCCGCCGCTTATGCGGGCCCCCGTCAATTCCTTTGAGTTTTAGCCTTGCGGCCGTACTCCCCAGGCGTGGCGCTTACTGCGTTAGCTACGCCCCAGAGGCCGTGGAAGCCCACTACCCCTAGCACCCACCGGTTACAGCATGGCCTCACAGGGTTTCAAATCACAGCTCACTACTCT
+
GC@FEEFFEFGFFGGGGGGGGFGGAECFEGGGCFG8FGGGGGGG<FFCFF9EDEFCFGGGA<A,B@<EF<<@,CFGFDC8,,C,BEFGGGCE+F7+@EFDG,4FF9<@FCCE:,4=4EFCEGEEEC+9,9>4CCECGE+6@@++2+?,C?2=C3,3C3+=CF*))355>55>AFF=ADG;)49(8:9(5>/34)1;732;3>4<E0,((.833(2:61240,).(,4(4042(2,(((,)5(-,(-((,-()),),))(,(4((.))((,()-)))),)()).5),)))().6
@M00689:251:000000000-CJTJ5:1:1102:12724:6998 2:N:0:5
CGACAGCCATGCACCACCTGTTTTCAAGGTCTAGTAAACTAGACACTCCGCTATCTCTAGCAGATTCTATCAATGTCAAGCCTAGGTAAGGTTCTTCGCGTATCTTCGAATTAAACCACATGCTCCACCGCTTGTGCGGGTCCCCGTCTATTCCTTTGAGTTTTAATCTTTCGACCGTACTCCCCAGGCGGAATGCTTAATGTGTTAACTGCATTACTGGAGTGACAAGCCCCCCAACAACTAGCATTCATCGTTTAGGGCGTGGACTACCAGGGTATCTAATCCTGGCTGCT
+
GGGGGGGGGGGGGGGGGGGGGFGGGGGFGGFGGFGGGGGGG,;E<FEGG,FE+CFCGG9@F@<,C<EG9FF@<FGFG9,,CFFF<,C,AA=AEGGGGGGEG@=EFGG,,4AA?9@FF?FFG?F,>8,9D+8CECG8DCD6@EFFGG+89=FDCDFGF,6:6DEEEBEE;D*D=)==5=DDCE<@55=5=5)-/5;CEFC6<AA587*19<=E3CCEEF<3:B3(/;;3:5,:?@FFD?D(:3;;<)6>A24FBFB:,62:<(-26:?B??BFD(4<?0<9<95<4A>???:B)
@M00689:251:000000000-CJTJ5:1:1102:12725:7018 2:N:0:5
CGACAGCCATGCACCACCTGTTTTCAAGGTCTAGTAAACTAGACACTCCGCTATCTCTAGCAGATTCTATCAATGTCAAGCCTAGGTCAGGTTCTTCGCGTATCTTCGAATTAAACCACATGCTCCACCGCTTGTGCGGGTCCCCGTCTATTCCTTTGAGTTTTAATCTTTCGACCTTCCTCCCCAGGCGGACTGCTTAATGTGTTAACTGCATTACTGGAGTGACAAGCCCCCCAACAACTCGCATTCATCGTTTAGGGCGTGGCCTACCAGGGTATCTAATCCTGGCTGCG
+
GGGGGGGGGGGGGGGGGGGGGGGGGGGEFFFG9;FFGFFG9<@F6FFGGGGG+CF<FG<<F,,,EFGG<FGF9F@FFA@,CFG@A,C,E=,FFGGGG7C6C7>FGGG7,,AF;AEFG8F8E8FEGG,DFCEGGGG?D>6>CEGGGDGGF+CDFGGGF,+*6?DE>*DEFF0C)8AF*8+=CEFD>@)8>=95):2>EF466*:EED*56>0>3CE9=E<6(5B2*9*8(;,33>@@;??(83)3(3<09))0(4??62?(8(460((.,43),4(.3))-464)))-(.4(((
@M00689:251:000000000-CJTJ5:1:1102:7423:7065 2:N:0:5
CGACGGCCATGCAACACCTCGTAGTCAGTTCCGAAGAAATAAATGCTTTCACACTTAGTCCAACTACGTTCGAGCCCAGGTAAGTTTCCTCGCGTATCATCGAATTAAACCACATTCTCCTCCGCTTGTGCCGCCCCCCGTCCATTCCTTTGATTTTCATTCTTCCGTCCGTACTCCCCAGGCGGCTAACTTAATTCGTTACCTTCCCCCCCCAAAGACCCACTCCCCGGCCCCTCAGTTTCACTCTTTTACGGGTTGGACACACCGGTATTTCCTACCTGTTCTCCCTTTTC
+
GGEGGGGGGGGGGAFFGGGD,CB<BEEGEEFFCFGDC<,C,CFFAF9FFFFGD@EC,C6@E9FFF,ECEEG:,:FCFFEDFFAE5CEFG9,,@+>+?FCD==8AEF,5,CF,A88,94CDDF86@+=+@=F,++@@>ED+@+=0CF;CCGG,,,7@@@;+<=@**<>08@5:5@)399D*4)7)/(/(3768**9)/(6=((7))((:(,(49-4(3(.4(3(.1.8?2)-((,,,((.6)))))).)6.)/1((-(-())).(4-,((((1).)).)())).))-)((-)))
@M00689:251:000000000-CJTJ5:1:1102:26266:7201 2:N:0:5
CGACGACCATGCAACACCTGTCACTCTGTCCCCGAAGGGAACACGGTATCTCTACCGTCGTCAGAGGATGTCAAGACCTGGTAAGGTTCTTCGCGTTGCTTCGAATTAAACCACATGCTCCACCGCTTGTGCGGGTCCCCGTCAATTCTTTTGAGTTTCAGCCTTGCGGCCGTACTCCCCAGGCGGAGTGCTTAATGCGTTAACTCCAGCACTAAGGGGCGGACACCCCCTAACACCTAGCACTCATCGTTTACGGCGTGGACTACCAGGGTATCTACTCCTGGCCGCCATGT
+
GGGGGGGGGGGGGGFGGGGGGGGGGGGGGGGGGGEGGGGGGGGGGGGFGGCGGGGGGGGGGGGGGGFGGGGGGGGGGGGGGGGGGGEFGGGGGDGGGGGGGGGGGGGGGGGGGGGGGGGGGGGGGGGGGG?FGGGCEGGGGEGGDGGGFGFFGDGGFDGFGGBCFFFFAFFABFFFFEGDD@FFFFFBFFE?EEEFEFBFFFDC?93@@@3(,82)(49;1(4(36?19:3?0872:1?20-28:(64((45:>6<B0499:B2523)2:?>(.).6-5),)),1,,((((.)
@M00689:251:000000000-CJTJ5:1:1102:13190:7273 2:N:0:5
CGACGGCCATGCACCACCTGTTTTCAAGGTCTAGTAAACTAGACACTCCGCTATCTCTAGCAGATTCTCTCAATGTCAAGCCTAGGTAAGGTTCTTCGCGTATCTTCGAATTAAACCACATGCTCCACCGCTTGTGCGGGTCCCCGTCTATTCCTTTGAGTTTTAATCTTGCGACCGTACTCCCCAGGCGGAATGCTTACTGTGTTCACTGCATTACTGGAGTGACCAGCACCCCAACAACTAGCATTCCTCGTTTAGGGCTTGGCCTACCCGGTTATCTAATCCTGGCTGCG
+
GGGGGGGGGGGGGGGGGGGGGGGGGGGEFGGG<@FGGGFGA;CE<FGGGCGG7FGEFG,<F,A<FCGG,EF,,EEFGC,,CDFC@<F,55,EFGGGGFE8EBCGGGGC,,AD,4CFG8DEGDGGGG?GGCGGGDG@E86=CGGGG8DE?+CFGGGGFA+:FGFFE*DEFE*:85AB*=*<CE@CA2-45:)2-6BCFFC)88@>ED5CFF?E3?C>EF33((6/>C336:(/8?FF?1:?:34),):<9).=3618:470:(4(1())4:8),7((,-.).).<2)-5:(1((
@M00689:251:000000000-CJTJ5:1:1102:20573:7298 2:N:0:5
CGACGGCCATGCAACACCTGTACACCAACCACAAGGGAAACTACATCTCTGCAGCGATCTGGTGTATGTCAAGCCCAGGTAAGGTTCTTCGCGTTGCATCGAATTAATCCACATGCTCCGCCGCTTGTGCGGGCCCCCGTCAATTCCTTTGAGTTTTAGCCTTGCGGCCGTACTCCCCAGGCGGGGCGCTTAATGCGTTAGCTACGACACAGAGGCCGTGGAAGACCCCTACACATAGCGCCCACCGTGTACGGCATGGACTAACAGAGTCTCTAATACTGGCTGCTCTGTCG
+
GGGGGGGGGGGGGCEGGGGGGGGGGGGGGGGGGGGGGGGGGGGGGGGGGGFGAFGGDEGGGGGGGGGGGGCG=FGGGGGGGGGGGGGGGGGGGGG>FFFGEFFGGGEBEFFGGGFGGGGGGG6EGGGFDFE>EEGGGGCGG69CFGGGFG?EGFGGFCCFGGF5:@=@B@@A==E>FF8?BD=BF>>9>FF:AAAB;?:01A>>?:66>>:?0:(4:6>16,41(,3<F>6<>?),<A?,341:601:(:1/,(3(,.,82)..,)3(())*.)6---).).(4::?<4--)(
@M00689:251:000000000-CJTJ5:1:1102:27036:7299 2:N:0:5
CGACAGCCATGCAGCACCTGTACACCAACCACAAGGGAAACTACATCTCTGCAGCGATCTGGTGTATGTCAAGCCCAGGTAAGGTTCTTCGCGTTGCATCGAATTAATCCACATGCTCCGCCGCTTGTGCGGGCCCCCGTCAATTCCTTTGAGTTTTAGCCTTGCGGCCGTACTCCCCAGGCGGGGCGCTTAATGCGTTAGCTACGACACAGAGGCCGTGGAAGACCCCTACCCCTAGCGCCCACCGTTTACGGCATGGACTACCCGGGTATCTACTCCTGGCTGCCCTGTCTC
+
GFFEEGGGFGGGGGGFFGGGGGGGGGGGGGGGGGGGGG@FGGGGGGGGGGGGGGGGGGGGGGGGGGGGFGCGGGGGGGGGGGGGGGGGGGGGGGGGGGGGGC8FFGGGGFGGFGFDAFGDGGGGGGGGCGGGGGEGGGGGGGGGFGGGFDGFGGGGFGFFGGFFE?B>F59=5>EEFFGG=@B@FBFFFFFFA<BF;::B:>AB<(39;>B?0:??80;>>B?03:BFFF110:?B<1799BF:?86??B:F2?B61(427)5>2(((3;96A44)).5<3:?166(.,,.55)
@M00689:251:000000000-CJTJ5:1:1102:20151:7306 2:N:0:5
GACGGCCATGCAGCACCTGTGTTACGGCTCTCTTTCGAGCACCCCCGCATCTCTGCGGGGTTCCGTACATGTCAAGGGTAGGTAAGGTTATTCGCGTTGCATCGAATTAATCCACATGCTCCGCCGCTTGTGCGGGCCCCCGTCAATTCCTTTGAGTTTTAGCCTTGCGGCCGTACTCCCCAGGCGGGGCACTTAATGCGTTAGCTGCGGCCCGGAACCCGTTGAATAGTCCACCCCCCTAGTGCCCCACGTTTCCCGCCTGGCCTACCCGGGTACCCCATCCTTGACGCCCTGG
+
GEGGGGGGGEGGGGGGGGGGEFGGGC7F@FGGGGGGGDGGEFGGGGGGCEGGGGFGFCCFFGGGEGFFGFFGGCG@EGGFGFFE,AFFF?FGG<F:CFGGGGGEF,FFFCFGGCEEF3DGGG8CGEGGGGG,E6>8CEGGGEEGDDGGFGGGGGCCBGGFFCEEFFEE;9@>3:;DFEGGF880?B091>6:?:59A)69BF(-56)5((1(-,(,7,(4(4<((.652*.5)4(-(4(,((.)-40(,4(7:?)-)4(-3(4(4).(.((0(,(,-)(-33<)54))(2212((
@M00689:251:000000000-CJTJ5:1:1102:15723:7323 2:N:0:5
CGACAACCATGCATCACCTGTACACCAACCACAAGGGAAACTACATCTCTGCAGCGATCTGGTGTATGTCAAGCCCAGGTAAGGTTCTTCGCGTTGCATCGAATTAATCCACATGCTCCGCCGCTTGTGCGGGCCCCCGTCAATTCCTTTGAGTTTTAGCCTTTCGGCCGTACTCCCCAGGCGGGGCGCTTAATGCGTTAGCTACTACCCATAGTCCGTGGAAGACCCCTACACCTAGCGCCCACCGTTTCCGGCATGGACTACCAGGGTCTCGAATCCTGGCTTCTCCTTCT
+
GGGGFGGGGGGGGGGFGGGGGGGGGGCEGGCG<C@F@F<@FGGGFFGGGGFG<EFB:EFGBBFGGFGDFGF,?EFGFFFGCFG8FFGGGG@FCGG>F<FG6:=FGGDFGGGGGG9FFGG+AG8CEGFG,E6=6@EEGG+@E=+DDGGGFG7,4@FGF,=BFGF5A?5>A=B9>BE:FF4*):4>(4:09;<()6)64?::<AABB06A(8)(,,)6<::(33),(4:??F:<??F:4.4(4114::9?65)1((-(,(,).),8??8(21(.)().,3344(4((,)-)))))
@M00689:251:000000000-CJTJ5:1:1102:15741:7324 2:N:0:5
CGACAACCATGCATCACCTGTACACCAACCACAAGGGAAACTACATCTCTGCAGCGATCTGGTGTATGTCAAGCCCAGGTAAGGTTCTTCGCGTTGCATCGACTTAATCCACATGCTCCGCCGCTTGTGCGGGCCCCCGTCAATTCCTTTGAGTTTTAGCCTTGCGGCCGTACTCCCCAGGCGGGGCGCTTAATGCGTTAGCTACGACACAGAGGCCGTGGCAGACCCCTACACCTAGCGCCCACCGTTTACGGCAGGGACTACCAGGGTATATAGTCCTGGCGTCTCCGTCT
+
GGFGGGGGGGGGGGGAFGGDGAEGGGGGGFGGFGFFEFEGGGFGFGGGGGGFGGGEGGGGGGGGGGGFFGF<<FFGGGGGDGGCFFGGFG7FCGGEEFFG>E+@EFFFDFGGGGFGGGG+AE6CCEDF8E8CGGGGGGDCEC6C@FGGFGDAFGGGFFFF?8C5@>==A=95:9869)C*(5>2;;B07(4:4<A<>:82:ABFF?(2(4117((8?>B(,(,14?B66.34(.31:)(-341-4323351=<(3(((-(,.4((2:((.()-.2)))..)((((-(.)--2(
@M00689:251:000000000-CJTJ5:1:1102:9122:7355 2:N:0:5
CGACGGCCATGCAACACCTGTGTTCTAGTTCTCTTTCGAGCACGAAACCATCTCTGGTAACTTCTAGACATGTCAAGGCCAGGTAAGGTTCTTCGCGTTGCATCGAATTAAACCACATGCTCCACCGCTTGTTCGGGTCCCCGTCAATTCCTTTGAGTTTTAATCTTGCGACCGTACTCCCCAGGCGGTCAACTTCACGCGTTAGCTGCGGTACTGAGACATCGCTTCCCCAACACCTAGTTGACATCGTTTAGGGCGTGGACTACCCGGGTATCTAATCCTGGCTGCTCTTG
+
GGGGGGGGGGGGGAFGGGGGGGGGGGGFGGGGGGGGGF<EFCFGCDCFGGGGGGGG@FD5FFGGGC<AFEG9FGEFEDFG<@7FE9FGGGGGGGDG@FG>E@EGD:,EFA,CFGGGFFDGFGGGGGDGGGFG,E=CEGCGGGGGGC=FFGGGGGG,<@FFF@B;DFFEF=5AA)=5>CGGD=:ADD=2:@5*>CFF4>@D(:907<>);7;F9;ECC3C)6<@?DB?FFFFF11111,53:AB9>A47?6BF(4700(4>>(()(.(.12(024<))))-..4>:022)64-)
@M00689:251:000000000-CJTJ5:1:1102:10198:7403 2:N:0:5
CGACGACCATGCAGCACCTGTACACCAACCACAAGGGACACTACATCTCTGCAGCGATCTGGTGTATGTCACGCCCAGGTAAGGTTCTTCGCGTTGCATCTAATTAATCCACATGCTCCGCCGCTTGTGCTGTCCCCCGTCAATTCCTTTGAGTTTTAGCCTTTCGTCCGTACTCCCCAGGCGGGGCGCTTACTGCGTTATCTCCTACACGCAGGCCGTTGAAGCCCCCTACACCTAGCGCCCACCGTTTCCGGCCTTGGCTACCAGGGTATCTACTCCTGGCTCCCGTGTCCTT
+
GGGG+@CFFECDF,C@FFFDGGGC@F,,C@:FF8EFG8,6CF@FCCFGGGFG9,6++CF@9EFBE,C9CFE,8E@F7<FF<9CE?EECFE,@>FE8BE9=4,,CE;<?FGFF:,,@8=D6C+@CEG+D6D,@,@FEGG8AEG+?FGG:@F+,3@DDF989DGE*>B))=):855*0;A*;=5592(((.2:2)7))(4:1,6:)24).(,(((-((4(,((-6.242(45(,82.((4((,-((-(,12.)*((-(())((.)(.),(,((0.))))).5),.3)-,(.(44)))
@M00689:251:000000000-CJTJ5:1:1102:10205:7422 2:N:0:5
CGACGACCATGCAGCACCTGTACACCAACCACAAGGGACACTACATCTCTGCAGCGATCTGGTGTATGTCACGCCCAGGTCAGGTTCTTCGCGTTGCATCGAATTACTCCACATGCTCCGCCGCTTGTGCGGGCCCCCGTCCATTCCTTTGAGTTTTCGCCTTTCTGCCTTCCTCCCCCGGCGGGGCTCTTAATGCGTTAGCTCCGCCCCCGATGCCGTGGAAGCCCCCTACCCCTAGCGCCCCCCGTTTACGGCCTGCACTCCCGGGGTATATACTCCTGGCTTCCCTGTCC
+
GGGGGGGGGGGGG<FFGGGGGFGGGG8CFG:F,,CECC,6EFFF<EFGGGFFCEF:@FFGF<F8F,FEFF<,8BFG7,,B,,:8FFGGGG:F+FF+@,DD=,,AFE,EFG8FAD,@DFG8CECCEG6D=B4+@CCEEE6@C+1?EGGGFG7,+EGGF,39CDA:A+2:E*6*:6A=EA*)(622009(4?B))666-34((6:24((-(4((((-4>(400()((,4<9)4:(3613,,--9709((4:?(98(3((3((.-(4:-(((,(/))).).25)((((,)())..)
@M00689:251:000000000-CJTJ5:1:1102:22699:7425 2:N:0:5
CGACAGCCATGCAACACCTGTACACCAACCACAAGGGAAACTACATCTCTGCAGCGATCTGGTGTATGTCAAGCCCAGGTCAGGTTCTTCGCGTTGCATCGAATTAATCCACATGCTCCGCCGCTTGTGCGGGCCCCCGTCAATTCCTTTGAGTTTTAGCCTTGCGGCCGTACTCCCCAGGCGGGGCGCTTAATGCGTTCGCTACTACACAGAGGCCGTGGAAGACCCCTACACCTAGCGCCCACCGTTTCCGGCATGGACCACCTGCGTACCTATCTCTGGCTGCC
+
GGGGGGGGGGGGGGFGGGGGGFGGGGFEGGCF<;EEFGFFGG<F@EGGGGGGFFFCCFGG9EF8F@FFGG<AEFGGF@FF,96EFFFGGGFGGGG>F<DF6F8FFG<EGGFFCFEGFGGEGG>EGGFGCF>88CEGGGCEG=8DCDGGFG7,@DFGF9;CFGF@@95AA=A=@FFEFF7?2>=@9>FFFF?:):4<16:((43?F04<0:2:051?B6>(328((.4::@1?(8<?4.419;0(-43:?:)*((-,3,.)).,8:48(((-)--)).).64,40(,(
@M00689:251:000000000-CJTJ5:1:1102:20311:7434 2:N:0:5
CGACGGCCATGCAGCACCTGTACACCAACCACCATGGAAACTACATCTCTGCAGCGCTCTGTTCTATGTCAATCCCAGGTAAGTTTCTTCTCGTTGCATCCAATTAATCCACCTGCTCCGCCGCTTGTGCGGGCCCCCGTCCATTCCTTTCATTTTTATCCTTTCTGCCGTCCTCCCCACGCGGGCCGCTTAATGCGTTAGCTACGACCCAGAGGCCGTGTACGACCCCTACCCCCAGCGCCCCCCGTTTTCGGCATGGACTACCCGGGTATCTATACTCGTCTCCTCGGTCT
+
FGGGG:FGGGGGG9CFFGGGGCE,FEG<B@,96,6,;,;,CC,C<6E<FCFGF,@F+BFC<,C,C,EF6A<@,CAFAECF<CF,<AEEG<49,9?4?,@D,A,99A<F<F<=,A9D8E=8+A6@=>?=,4++6@@+@3+6@+6?==DGF9+3,@EF8:+3?<;*3+*56>D5@F@DE=**):))((89(1;1)9)9(/3(,)76;((,,20(3(((409(.()--,49?3(3(4,((((((-((41(-4((02294(1()))(.(.((((-9<B)-)-))((((,-).((--(
@M00689:251:000000000-CJTJ5:1:1102:22714:7440 2:N:0:5
CGACAGCCATGCAACACCTGTACACCAACCACAAGGGACACTACATCTCTGCAGCGATCTGGTGTATGTCAAGCCCAGGTAAGGTTCTTCGCGTTGCATCGAATTAATCCACATGCTCCGCCGCTTGTGCGGTCCCCCGTCAATTCCTTTGAGTTTTAGCCTTGCGGCCTTACTCCCCAGGCGGGGCGCTTAATGCGTTAGCTACGACACCGATGCCGTTGAAGCCCCCTACCCCTCGCCCCCACCGTTTCCGGCATGTACCACCCGGGTCTCCATCTCTGGCTGCCTTGTTC
+
GGFGGFFGGGGG<,CCFGGGGGGACF,CFC:FE<,C,F,:EF,E<CFGGG9F9;B++@FF9,C4F<F,EF,9,CFG@C7F,CC8EFFGGG,CEGGCG=DGC49FF9,@FG,E:F9DFGC8CE6CGG6D,E+6+@EGGG6CE=+?FGGGFGF3+EDFC>+=FGE<C*1::)>*:;7@AA;0)=592(:(67@06<9>;B?0(69)5:(9(7((-(-4?0:((-)))34<>E68(43(4(-((-402:(83?0=(46((()))6))34(((4()))-6)6<2)),8,,2))))))
@M00689:251:000000000-CJTJ5:1:1102:21313:7472 2:N:0:5
GACAGCCATGCAACACCTGTACACCAACCACAAGGGAAACTACATCTCTGCAGCGATCTGGTGTATGTCAAGCCCAGGTAAGGTTCTTCGCGTTGCATCGAATTAATCCACATGCTCCGCCGCTTGTGCGGGCCCCCGTCAATTCCTTTGAGTTTTAGCCTTGCGGCCGTACTCCCCAGGCGGGGCGCTTAATGCGTTAGCTACGCCACAGCGGCCGTGGAAGACCCCTACACCTAGCGCCCACCGTTTACGGCATGGACTACCAGGGGATCCAATCGTGACTGCCCTGTGCCTT
+
GCFFGGGGGFGFGGGGGGGGCEFGG@GDGEFGGGFCFFFGGGGGFGGGGGGGGGGGGGGGGGGGCFGGGG99FGGGGGGGGGGGGGGGGGGGGG>GCGGEEGFGFFGGGGDGGAFGGGGDECEGGDD8EC6+CEGGEGGGC+==FGGGFFDFFGFE+@CFGGBE>9=9>AA=BE@DF:DCD=@39B>>B<<9444>F<(1:9AD((-,2:<((,43,3>(423(.4:(27<2(818),2-(4(349:(4,))4,(((,)4.,2(.51:((()(,))4(,((-))(((.4:)))4-
@M00689:251:000000000-CJTJ5:1:1102:21313:7494 2:N:0:5
[truncated: 12,308,050 more chars]
