# Supplementary material for: The cloacal microbiome of a cavity-nesting raptor, the lesser kestrel (Falco naumanni)
Source: PeerJ. 2022 Oct 6;10:e13927. doi: 10.7717/peerj.13927 (PMC9548316; doi:10.7717/peerj.13927)
Supplement: Supplemental Information 19 [file peerj-10-13927-s019.gz › gri-Y14.R1.fastq]

@M00689:251:000000000-CJTJ5:1:1101:19761:1973 1:N:0:5
CAGGATTAGATACCCTGGTAGTCCATGCCGTAAACGGTGGGCGCTAGGTGTAGGGGTCTTCCACGGCCTCTGTGTCGTAGCTAACGCATTAAGCGCCCCGCCTGGGGAGTACGGCCGCAAGGCTAAAACTCAAAGGAATTGACGGGGGCCCGCACAAGCGGCGGAGCATGTGGATTAATTCGATGCAACGCGAAGAACCTTACCTGGGCTTGACATACACCAGATCGCTGCAGAGATGTAGTTTCCCTTGTGGTTGGTGTACAGGTGATGCATGGCCGTCGCTGCAT
+
GGGGGGGGGGGGGGGGGGGGGGGGGGGFGGGGGGGGDGGDGDGGGGGFFFGFCEC@FEFFFEDE:F@FFGGCF9FE@FCCBF99FCCCFGD9<?CFEEGCFFE777C7+B<E7+@FCG+C+<DFC@9AFFFGC9<888DD<CFE>@C7CFGDE7F7CCB::<C78ECFCGGFD+<ECCFCFC7@9CF7FGEGD*:*<CEGGGGGG?5CCFGDFGFCFF6FC*/*9C5CFCD?FF*07?D7>C>FFBFFF?<4C<F66?:@A@>B)9)2=:>A<85;?571(4409:2
@M00689:251:000000000-CJTJ5:1:1101:14675:1980 1:N:0:5
CAGGATTAGATACCCTGGTAGTCCATGCCGTAAACGGTGGGCGCTAGGTGTAGGGGTCTTCCACGGCCTCTGTGTCGTAGCTAACGCATTAAGCGCCCCGCCTGGGGAGTACGGCCGCAAGGCTAAAACTCAAAGGAATTGACGGGGGCCCGCACAAGCGGCGGAGCATGTGGATTAATTCGATGCAACGCGAAGAACCTTACCTGGGCTTGACATACACCAGATCGCTGCAGAGATGTAGTTTCCCTTTTGGTTGGTGTACAGGTGGTGCATGGTCGTCGCTGCCT
+
GGGGGGGGGGGGGGGGGGGGFGFGGGGGGGGGGGGGGGGGCDEGGEGFEFF,,C::BFFGGG9E,+@@FFG8F9EE:D8,BE9,CB@7FF9,,:+@FFF+>FE@+B:++B<F7+>FCE@7:<C=8,<9EFFDF9>8,3@D99DC>FGGEGEGG*<:C5<<*<B75=C5?CF+++3<6+AE787:0?E7CCE5557C6;EFGCFGG+775EFD:EEC7=6CD37*97*7>*<F:7F*=6C*>:>C=99>7)):9>>:(((8)/)6)/)(8(4)6*09=)4:9;:B>(.
@M00689:251:000000000-CJTJ5:1:1101:19529:2047 1:N:0:5
CAGGATTAGATACCCTGGTAGTCCATGCCGTAAACGGTGGGCGCTAGGTGTAGGGGTCTTCCACGGCCTCTGTGTCGTAGCTAACGCATTAAGCGCCCCGCCTGGGGAGTACGGCCGCAAGGCTAAAACTCAAAGGAATTGACGGGGGCCCGCACAAGCGGCGGAGCATGTGGATTAATTCGATGCAACGCGAAGAACCTTACCTGGGCTTGACATACACCAGATCGCTGCAGAGATGTAGTTTCCCTTGTGGTTGGTGTACAGGTGATGCATGGCTGTCGCTGCAT
+
GGGGGGGGGGGGGGGGGGGGFFFGGGGGGGGGGGGEGGGGGGGGGGGGGGGGGGGGGGGGGGGGCGGGGGGGGGGGGGGFGGGGGGGGGGGGGGGGGGGEGGGGFGGCCFFGEDGGGGDGEGGGGCGGGGGGGGGGGFGGGGGGGGGGGGGGGGGDGGGFEEGGEGGGGGGFGGGGGGGGGGFGFGGGGGGDGDGDGGGGGGGGGGGGGGGGGGGGGFFFGCFGFGGGFGGFFFGCFFGGGGGGFFFBFFFCGFFFBFFFFF9>??F2@<AAAFFFFFBFFFFFFFA
@M00689:251:000000000-CJTJ5:1:1101:19526:2064 1:N:0:5
CAGGATTAGATACCCTGGTAGTCCATGCCGTAAACGGTGGGCGCTAGGTGTAGGGGTCTTCCACGGCCTCTGTGTCGTAGCTAACGCATTAAGCGCCCCGCCTGGGGAGTACGGCCGCAAGGCTAAAACTCAAAGGAATTGACGGGGGCCCGCACAAGCGGCGGAGCATGTGGATTAATTCGATGCAACGCGAAGAACCTTACCTGGGCTTGACATACACCAGATCGCTGCAGAGATGTAGTTTCCCTTGTGGTTGGTGTACAGGTGATGCATGGCTGTCGCTGCAT
+
GFGGGGGGGGGGGFGGGFGGGFEFFGGGGEBEEDEFCC<FGGGGGGGGGGGGGGGGGGGGGFFEFGEFGFGGGGFFGDFFGDFFFGGFGGGGCEGGGGGEEGFFFFCFFFFG>EEGGGGGGGGG<FGFGGEGGGFGGG@CCGGGGGGGG>CEEGGGGGCFFEED=CEGCFCFGFGGGGGGFGGFGGGGGGG=C5E*CEGGGGGGGCEGGGGGGGGGGF=*9<9960*1>DD???>CFFF>FGFGF6?<B?<<C>@?91?FBF<F?F?2?AFF:=5>FF?2?BF01(6
@M00689:251:000000000-CJTJ5:1:1101:13863:2078 1:N:0:5
CAGGATTAGATACCCTGGTAGTCCACGCCGTAAACGATGGGCACTAGGTGTGGGGGGTGTCGACTCCCTCCGTGCCGACGCTAACGCATTAAGTGCCCCGCCTGGGGAGTACGGCCGCAAGGCTAAAACTCAAAGGAATTGACGGGGGCCCGCACAAGCAGCGGAGCATGTGGTTTAATTCGACGCAACGCGCAGAACCTTACCTGGGCTTGACATGTTCCTGACCGCCGTGGAAAAACGGTTTCCCTTCGGGGACGGATCACGGGTGAGGCATGGCCGTGGCTGCAT
+
GGGGFEFFGGGGGGGGGGGGGGGFDF,@FCCEFFGFECGGGG@C8FGFFGGGGGGG7FCF@F4CCFFFFFEEFGGGGGGGGGEDF:CBCF=F9FCFDGGDGGGCFGC=FCF<BGGGDG@CC@BF@FAF9CFCEGAEACCF??EC5C8>?8CCC8:CF>CCEFEE*1:/<EFGG>FGFGCE>CCEGEDEGD5C*>7C6*;CF?FG?+:ECCGGG2<C9@?FDGGGGCED>5>>>:F7)0C5<CCD?@?BF:(CGE),4><3941(5>EF3((-()57@4(3(-(441()
@M00689:251:000000000-CJTJ5:1:1101:13863:2098 1:N:0:5
CAGGATTAGATACCCTGGTAGTCCACGCCGTAAACGATGGGCACTAGGTGTGGGGGGTGTCGACTCCCTCCGTGCCGACGCTAACGCATTAAGTGCCCCGCCTGGGGAGTACGGCCGCAAGGCTAAAACTCAAAGGAATTGACGGGGGCCCGCACAAGCAGCGGAGCATGTGGTTTAATTCGACGCAACGCGAAGAACCTTACCTGGGCTTGACATGTTCCTGACCGCCGTGGAAACACGGTTTCCCTTCGGGGCAGGATCACAGGTGATGCATGGCCGTCGCTGCACATGTCT
+
GFGGGEFGGGGGGFGGGFGGGGFGFGGGGDFEGFFEGFGGGGFEGFFFCEFGFDFGGGGCFGGGGGGGGGGGGGGGGGGGGGGGGGGGGGGGGGDGGGGGGGGGGGDGGGGGGGGGEFGGGGGGGGGGGGGGGGFGGGGGGGGGGGGDEGGCEGGGGGGGGGGGDGGGCG?FGFGCFGGGGGGGGCEGGGDGGGEEGGGGGCGGGGGGGF*CG?FGGFF*:7FFGGC35C5B5@>FFFC*9CD399?46?1CGE>>:9:)4;?A?F*4B9<<A8FFF:2219><06:()-)64<
@M00689:251:000000000-CJTJ5:1:1101:14561:2193 1:N:0:5
CAGGATTAGATACCCTGGTAGTCCATGCCGTAAACGGTGGGCGCTAGGTGTAGGGGTCTTCCACGGCCTCTGTGTCGTAGCTAACGCATTAAGCGCCCCGCCTGGGGAGTACGGCCGCAAGGCTAAAACTCAAAGGAATTGACGGGGGCCCGCACAAGCGGCGGAGCATGTGGATTAATTCGATGCAACGCGAAGAACCTTACCTGGGCTTGACATACACCAGATCGCTGCAGAGATGTAGTTTCCCTTGTGGTTGGTGTACAGGTGCTGCATGGCCGTCGCTGCAT
+
GGGGGGGGGGGGGGGGGGGGFGFGGAFGGDGEGGGGGGFFGDEGGGGFEEFFGGGGGGGGFFFFEGGGGGGGGFGGGGGGGGGGGGGEEGGGGFEGGGGGGGGGGGGCEBFGGCEG:FGGGFGGGGGGGFGGDFCE@AF<FCFCGGGCGDGDEGGGGGGGGGGGGECFFGCEGFCFFCFGFFFEFGGFGGGGGG5AFFFGGDFFGDGGGGF=FEGGGFFGG3CGGFFGFCCFFFG*7?:>>FFGBFFFFF4CD<>:>8:><?AFFFFBFDFFAFFFFF>F09:?F?A
@M00689:251:000000000-CJTJ5:1:1101:19778:2250 1:N:0:5
CAGGATTAGATACCCTGGTAGTCCATGCCGTAAACGGTGGGCGCTAGGTGTAGGGGTCTTCCACGGCCTCTGTGTCGTAGCTAACGCATTAAGCGCCCCGCCTGGGGAGTACGGCCGCAAGGCTAAAACTCAAAGGAATTGACGGGGGCCCGCACAAGCGGCGGAGCATGTGGATTAATTCGATGCAACGCGAAGAACCTTACCTGGGCTTGACATACACCAGATCGCTGCAGAGATGTAGTTTCCCTTGTGGTTGGTGTACAGGTGTTGCATGGTCGTCGCTGCAT
+
FEGGFGGGGGGGGFGGGGGGFGGGFGGFGEFGGGFEGGGGGGGGGGGGEFFGGGGGGGGGGFGGGGGGGGGGGGGGGGGGGGGGGGGGGGGGGGGGGGGGGGGGGGGGGGGGGGGGGGGGGGGGGGGGGGGGGGGGGGGEGGGGGGGGGGGGGGGGGGGGGGGGGGGGGGFGGGGGGGGGGGGGGGFGGGGGGGGGGDGGGGGGGGGGGGGGGGGGGFFGGGGGGGGGFGGFFFGGFFGGGFF7FF?<F@AGGFFFFFFFAFBAF??A>?FFFFF@7BFFFB0:>?9
@M00689:251:000000000-CJTJ5:1:1101:14130:2275 1:N:0:5
CAGGATTAGATACCCTGGTAGTCCACGCTGTAAACGATGTCGACTTAGAGGTTGTGGTCTTGAACCGTGGCTTCTGGAGCTCACGCGTTAAATCGACCGCCTGGGGAGTACGGCCGCAAGGTTAAAACTCAAATGACTTGACGGGGGCCCGCACAAGCGGTGGAGCATGTGGTTTAATTCGATGCAACGCGCAGCACCTTACCTACTCTTGACATCCAGCGAATCCTTTAGAGATAGAGGAGTGCCTTCGGGAACGCTGAGACCGGTGCTGCATGGTTGTCGCTGCCT
+
FDEFFFGGGGGCFDGGGFGGGGFFFG;FCCGFFGGGGGGGGC@+B,,ECEEGGGGC,CEFF<9CFGGG,7@,CEGACE@FG,:EFFGBCFF?CC,,>F7FGG7?FGGGGGGGEFGECECCFFFD<FFCGD<FFD<F,,@9,>>7FEGCCGEG7EDG8:FFF7CFC68ABFF9F<<+?E<;*+>FGGGG>5C:*5*;CGCC9F?9+<+<:C7:D?7CF4FC)/))9D?>F=7?FFF7*/*5*720=**6=>37)))1:??F(97(07>25>>23@FF6=<?94::39()
@M00689:251:000000000-CJTJ5:1:1101:23795:2289 1:N:0:5
CAGGATTAGATACCCTGGTAGTCCTAGCCCTAAACGATGATTGCTTGGTGTGGCCGGTACCCAATCCGGCTGTGCCGAAGCTAACGCGATAAGCAATCCGCCTGGGGAGTACGGTCGCAAGGCTGAAACTCAAAGGAATTGACGGGGGCCCGCACAAGCGGTGGAGCATGCTGTTCAATTCGACGCAACGCGAAGAACCTTACCTGGGCTAGACAACGGCGGACAGCCCGAGCAGTCGGGTCTTCCCTTCGGGGACTGACGGTTCAGGTGATGCATGGCCGTCGCTGCATCTGTT
+
GGGGGGFFGGFFFGGGGGGGGGGGGFGGGGGGGGGGFGGEGGGGFGGGGGGGGGGGGGGGGGGGGGGGGGDCGGGGGG@C7FFFGGEGDGCCCFGCEGGGGFGDGFC@F@FFGGGGGG:BCGDGGCFGGGGGFGFFGGGGG<FEGEGGEFEGGEGEGCFGGGGGGGGFFGGGGGGGGDFG7ACGG8@CE5=*:5*8+;FDGGGGG7*:CFGGGGCGF>E:DDGGCGGFBG<@)8C>FEDCG37>?@499@FG<D@>BB)7:748>FB>?:9A<**=F@<?;9>9>??F:2<4<A)
@M00689:251:000000000-CJTJ5:1:1101:23773:2300 1:N:0:5
CAGGATTAGATACCCTGGTAGTCCTAGCCCTAAACGATGATTGCTTGGTGTGGCCGGTACCCAATCCGGCTGTGCCGAAGCTAACGCGATAAGCAATCCGCCTGGGGAGTACGGTCGCAAGGCTGAAACTCAAAGGAATTGACGGGGGCCCGCACAAGCGGTGGAGCATGCTGTTCAATTCGACGCAACGCGAAGAACCTTACCTGGGCTAGACAACGGCGGACAGCCCGAGAAGTCGGGTCTTCCCTTCGGGGACTGCCGGTTCAGGTGATGCATGGCCGTCGCTGCATCTGTT
+
GDFGGGGGGGGFFFGGGGGGFGGGGGGFGGGGGGGGGGGGFGGGGGGGGGGGGGGGGGGGGGGGCGGGGGGGGGGGGGGGGGGGGGGGGGGGGGGGGGGGGGGGGGGGGGGGEGCFGGGGGGGGGGGGGFFGGGFGGGGGGGGGGGGGGEGDGGGGFGGGGGGGGGGGGGGGCFFGGFGGGFFGGDGGGGGGEEEEGGGGGGGGGDGGGGGGGGGGGB:DGGGDGGGGFGGFFDGGBECDC7*>@4FF?F<GCBBF?60FFF>>BFFFFFA<ABFFF>?FF90172?BF)-<B4)
@M00689:251:000000000-CJTJ5:1:1101:9432:2381 1:N:0:5
CAGGATTAGATACCCTGGTAGTCCATGCCGTAAACGGTGGGCGCTAGGTGTAGGGGTCTTCCACGGCCTCTGTGTCGTAGCTAACGCATTAAGCGCCCCGCCTGGGGAGTACGGCCGCAAGGCTAAAACTCAAAGGAATTGACGGGGGCCCGCACAAGCGGCGGAGCATGTGGATTAATTCGATGCAACGCGAAGAACCTTACCTGGGCTTGACATACACCAGATCGCTGCAGAGATGTAGTTTCCCTTGTGGTTGGTGTACAGGTGCTGCATGGCCGTCGTTGCAT
+
GGGGGGGGGGGGGGGFGGGGGGFGGGGGGCGGGGGGFFGC:<@FGGGGGGG,FEGGG:@FGAFGCBF+6FFFGGFGGG<FGGGFGGGGGGGGG9CCGGGGGGGGGGDFGGFGGGGECF:CGGFFGGGGGGGGFGAFFFGGGG<CGDFDEEG@ECFFGGGGGGGGGGGGGG?CG7@FGGGGGGF7+8<@+:EGE*:AGGGGGGGG?FGFF8DEFGEGCF?FFG4C7DGC4C9?FF<5*=>:CGGG?*9)/)499>5:2??5)9)<4???FFF7>F4545;>B,30(5)
@M00689:251:000000000-CJTJ5:1:1101:16489:2477 1:N:0:5
CAGGATTAGATACCCCGGTAAGGCGCTGCATGGCTGTCGCTGCAT
+
GGGGGCFGG@FFGEFF@@CCFGF,@@FCFFGFCE;@F<CFFFCCA
@M00689:251:000000000-CJTJ5:1:1101:21377:2609 1:N:0:5
CAGGATTAGATACCCTGGTAGTCCATGCCGTAAACGGTGGGCGCTAGGTGTAGGGGTCTTCCACGGCCTCTGTGTCGTAGCTAACGCATTAAGCGCCCCGCCTGGGGAGTACGGCCGCAAGGCTAAAACTCAAAGGAATTGACGGGGGCCCGCACAAGCGGCGGAGCATGTGGATTAATTCGATGCAACGCGAAGAACCTTACCTGGGCTTGACATACACCAGATCGCTGCAGAGATGTAGTTTCCCTTGTGGTTGGTGTACAGGTGCTGCATGGTTGTCGCTGCAT
+
GGGGGGGGGGGGGGGGGGGGFFGFGGGGGGGGGFGGGGGGGGGGGGGGGGGGGGGGGGGGGGGGGGGGGGGGGGGGGGGGGGGGGGGGGGGGGGGGGGGGGGGGGGGFGGGGGGGGGGGGGGGGGGGGGGGGGGGGGGGGGGGGGGGGGGGGE7FGGGGGGGGGGGGGGGGGCFFFGC?EDFGGGGE@FGGGGGGGGGGGFGGGGDGGGGGGCFGDGFFGGGGGFGDCFGGF:@FFFF7DGGCGF=FFFF2<D4>?>FFFFFFFFFFBFBFFBFFFFFFFFF?<>><
@M00689:251:000000000-CJTJ5:1:1101:9875:2635 1:N:0:5
CAGGAGTAGATACCCTGGTAGTCCATGCCGTAAACGGGGGGCGCTAGGTGTAGGGGTCTTCCACGGCCTCTGGGGCGTAGCTAAAGCATTAAGCGCCCCGCCTGGGGAGTACGGCCGCAAGGCTAAAACTCAAAGGAATTGAAGGGGGCCCGCACAAGGGGCGGAGCATGTGGATGAATTCGATGCAAAGCGAAGAACCTTACCTGGGCTTGACATACACCAGAACGCTGCAGAGATGTAGTTTCCTTTGTGGTTGGTGTACAGGTGTTGCATGGTCGTCGATGCAT
+
<EDCD@FAECC<CCC@@CCCAC,C@<CCF@B@;D,@B,@FEFE@+=BC8=8:FACC:F,,,EF=FE78+B3B,>+<>@FG@DFF?C,F,,<FADB>*CFFFC@CC@CCE1<FFG7<:1:>EGE,8@FF9+<<:?9FFG+0<9,0:>ED*2:1*2*:0;*:C>EGEC8C+<+<@9++<@+9*/<7<*092?7C=*1;82*2<CCGGCD5C*5C>++:C7?GGGC/*2:DEGGFFFGG4?F>F7:*8=*)1/-97.)8>F:>)*6<?6?3).6>ABFF@>3(4(45(26
@M00689:251:000000000-CJTJ5:1:1101:9864:2652 1:N:0:5
CAGGATTAGATACCCTGGTAGTCCATGCCGTAAACGGTGGGCGCTAGGTGTAGGGGTCTTCCACGGCCTCTGTGTCGTAGCTAACGCATTAAGCGCCCCGCCTGGGGAGTACGGCCGCAAGGCTAAAACTCAAAGGAATTGACGGGGGCCCGCAAAAGCGGCGGAGCATGTGGATTAATTCGATGCAACGCGAAGAACCTTACCTGGGCTTGACATACACCAGATCGCTGCAGAGATGTAGTTTCCCTTGTGGTGGGTGTACAGGTGTTGCATGGTCGTCGCTGCAT
+
@AECC@EEFDFFF9E-;<;CC@,C<;CFFE,@;@C@FBDCGFE77@C@;@;;FAEGFD,EEFEFCEGGEGEG9F,CBCEFGAFGGGGG7?EEE,@>CFGGDDEG=<CBC=D,8F:F:+CF+D=3DF=D,3C>ADCFFG,BD3,3C7FC1>*:1:*=:6=FC*8CG=>FCF9CG<?EGG7C7CD:FEFFFCGD5:5CFFF89:CGGC=C:@*/7C?7:?4C5FGG4*75:5D769*766:*:F*:BBF-*840*8)49>:@2=9)7B)8>0A>BF)1/)726>?FFB<
@M00689:251:000000000-CJTJ5:1:1101:13549:2660 1:N:0:5
CAGGATTAGATACCCTGGTAGTCCATGCCGTAAACGGTGGGCGCTAGGTGTAGGGGTCTTCCACGGCCTCTGTGTCGTAGCTAACGCATTAAGCTCCCCGCCTGGGGAGTACGGCCGCAAGGCTAAAACTCAAAGGAATTGACGGGGGCCCGCACAAGCGGCGGAGCATGTGGATTAATTCGATGCAACGCGAAGAACCTTACCTGGGCTTGACATACACCAGATCGCTGCAGAGATGTAGTTTCCCTTGTGGTTGGTGTACAGGTGATGCATGGTCGTCGCTGCAT
+
GGFFFDGGGGGFGGGGFFGGGGFGGGGGGDFGGGGCGFFGGGGGDEGDEEEFGGGGGGGGGGGGGGGGGGGGGGGGGGGGGGGGGGGGGGGGGGGGGGGGGGGGGGDFGGGGGGGGCFGGGGGGGGGGGGGGGGDFGGGGGFFDGDGGGFG@BEEGGGGGGGGGGGGGFF<FGGGFGGFGGGGGGGGF<CEGGGDGGGGGGGGGGGGGGGFGGGGFGFFGFGGGFGFGFGGFFFGG4FGGGC>>F?FF=FDGGFFFB:BFFFBFFFFF=AAFFFFBFFFFFF<BBF2
@M00689:251:000000000-CJTJ5:1:1101:20716:2668 1:N:0:5
CAGGATTAGATACCCTGGTAGTCCTAGCCCTAAACGATCAGGACTTGGGGTGCATCCCGTTGGGGATGCGTCCCGTAGCTAACGCGTTAAGTCCTGCGCCTGGGGAGTACGGTCGCAAGGCTGAAACTCAAAGGAATTGACGGGGGCCCGCACAAGCGGTGGAGCATGTGGTTTAATTCGACGCAACGCGCAGAACCTTACCAGCCCTTGACATCCCGGTCGCGGACTCCAGAGATGGAGTTCTTCAGTTCGGCTGGACCGGAGACAGGTGATGCATGGCCGTCGCTGCAT
+
G9FDDE9FFCFDE@F96-CCCCCEFC<CCEFGGGF@@D6,CF8DEGGGCE@7:FFFGDCCF:,66BBFGDC@FCCGGC=FEEFGGGGGDFFG9FEEFEGG:+?FCCFGFGGEFCGGGGG<FFGGGGGGGGGDAFFGGGGGFGECGGGGGGGGGGGGGGGGGGGGGGGGGGG<FGGGGG?CFCGEDGCCEGGGGGGGGGGFGGGFGEEGGGGGGFF:CEBGG:CGDDDDFFFFF4FFFFFGGGGFFF=AFFFDDFFFB<0>>3;>EF4:3<><97@B?*3,499;>0:?03<
@M00689:251:000000000-CJTJ5:1:1101:13554:2678 1:N:0:5
CAGGATTAGATACCCTGGTAGTCCATGCCGTAAACGGTGGGCGCTAGGTGTAGGGGTCTTCCACGGCCTCTGTGTCGTAGCTAACGCATTAAGCTCCCCGCCTGGGGAGTACGGCCGCAAGGCTAAAACTCAAAGGAATTGACGGGGGCCCGCACAAGCGGCGGAGCATGTGGATTAATTCGATGCAACGCGAAGAACCTTACCTGGGCTTGACATACACCAGATCGCTGCAGAGATGTCGTTTCCCTTGTGGTTGGTGTACAGGTGATGCATGGTCGTCGCTGCATCTGTAT
+
CCFFD8FDFFECCCEFFDFEDFCF;CCEE@B;BCCCF;DFFGEFC@CC6CCFGFFFFGFGGGGGGGGGGGCFFFCFBFGGGGGGGGGGDGGGGGGGGGGGGGGGGFDFGGGGGGGGCFGGGGGEFGGGGGGDFFFFDFGFGFACEDGD:FG>BEFCFFGFGGGGGGGGEF<CFFCFCFDG7FGDGGC+<:EEGGCCCE:;9AECDF5CGGCGGGF=:F@CCFGGG0:DFGGFFFGG?FC*/1*99@6)=?AGC5@?6:<FBFDFFFFFFAFFAF>@*<>?66B?05)64<6)6
@M00689:251:000000000-CJTJ5:1:1101:11441:2896 1:N:0:5
CAGGATTAGATACCCTGGTAGTCCACGCCGTAAACGTTGGGCACTAGGTGTGGGGCTCTATCGACGGGTTCCGTGCCGTAGCTAACGCATTAAGTGCCCCGCCTGGGGAGTACGGCCGCAAGGCTAAAACTCAAAGGAATTGACGGGGGCCCGCACAAGCGGCGGAGCATGTTGCTTAATTCGACGCAACGCGAAGAACCTTACCAAGGTTTGACATACAGGGAAAAGCCGTAGAGATACGTGGTCCGCAAGGGCCCTGTACAGGTGCTGCATGGCCGTGGCTGCATATGTCT
+
GEFFF8FFGGGFF<EGFFFDDFCF@FFFGDEEE@C@CCFFGGCF<<EC<CCFGCCF+CFF9FCDEGFDED8FGGGGDFECEDFFFFG@F@7DEF?EGDGBCGG@FFCCF7BEEGDD7C@BFGGG8DFGGGF<=F<FFGD8F<B,FCFDCFG>8*C<BFCFGDGGE8:C8+<2@??7+<9C7A@FGG5?E*:=*:78EGC*8:EC+<CC5+*:CGGF*@FC7><FGGGFFFD)8.577*:75**1019>DB>DF3>17::)6@>A@F)4*.4?<F@FFF6((3(-1:)6-:45<
@M00689:251:000000000-CJTJ5:1:1101:16645:2933 1:N:0:5
CAGGATTAGATACCCTGGTAGTCCACGCCGTAAACGATGAATGCGAGCCGTTAGTGGGTTTACTCACTAGTGGCGCAGCTAACGCTTTAAGCATTCCGCCTGGGGAGTACGGTCGCAAGATTAAAACTCAAAGGAATTGACGGGGGCCCGCACAAGCGGTGGAGCATGTGGTTCAATTCGACGCAACGCGAAGAACCTTACCTGGGCTCGAAATGCAGGAGACCGGGGTAGAAATATCCTTTCCCCGCAAGGGGCTGCTGTACAGGTGCTGCATGGCCGTCGCTGCATATGTCT
+
GGGGGCFGGGGFGFGGFGGGGGGGFGGGGGGGGFEEGGGGGGGG+BFGEEGGFCEFGGGGGFGGGGGGGGGGGGGGGGGGGGGGGDGGGGGGGGGGGGGGGGGGGGGFGGGGFGGGGGGGGGGGGGGGGGGGFGGGGGGGGGGGGGGGGGGGGGGGGGG:FGGGGGGGGGGGFGFGGGGGGGGGGEGGGGEGGGGGGGGGGGGFGDGGGGGGGCGGGFFG<7CFGDGG)CD6@B7C4*:DGFGFFFE9@@>DD>B0::0?A=-)879?FAFFF4?FF6>>9>B:?FF2)-::>)
@M00689:251:000000000-CJTJ5:1:1101:24711:2957 1:N:0:5
CAGGATTAGATACCCTGGTAGTCCATGCCGTAAACGGTGGGCGCTAGGTGTAGGGGTCTTCCACGGCCTCTGTGTCGTAGCTAACGCATTAAGCGCCCCGCCTGGGGAGTACGGCCGCAAGGCTAAAACTCAAAGGAATTGACGGGGGCCCGCACAAGCGGCGGAGCATGTGGATTAATTCGATGCAACGCGAAGAACCTTACCTGGGCTTGACATACACCAGATCGCTGCAGAGATGTAGTTTCCCTTGTGGTTGGTGTACAGGTGATGCATGGTCGTCGCTGCAT
+
GGGGGGGGGGGGGGGGGGGGGGGGGGGGGGGGGGGGGGGGGGGGGGGGGGGGGGGGGGGGGGGGGGGGGGGGGGGGGGGGGGGGGGGGGGGGGGGGFGGGGGGGGGGGGGGGGGGGGGGGGGGGGGGGGFGGGGGGGGGGGGGGGGGGGGGGGGGGFGGGGGGGGGGGGGGGGCFGGGGGGGGGGGGGGGGGEEGEFFGGGGGGGGGGDFFGGGFGGFFGFFGGGDCD;DGFF6D4BFGGGGGG?FFFFFFGGFF<BFFFFFBA?FFBFFFAAFFFFFBFFFFF>FF
@M00689:251:000000000-CJTJ5:1:1101:24697:2968 1:N:0:5
CAGGATTAGATACCCTGGTAGTCCATGCCGTAAACGGTGGGCGCTAGGTGTAGGGGTCTTCCACGGCCTCTGTGTCGTAGCTAACGCATTAAGCGCCCCGCCTGGGGAGTACGGCCGCAAGGCTAAAACTCAAAGGAATTGACGGGGGCCCGCACAAGCGGCGGAGCATGTGGATTAATTCGATGCAACGCGAAGAACCTTACCTGGGCTTGACATACACCAGATCGCTGCAGAGGTGTAGTTTCCCTTGTGGTTGGTGTACAGGTGATGCATGGTCGTCGCTGCAT
+
GFGGGGGGGGGFFFGGGGGGGGGGGGGGGEGEGGGGGGGGGGGGGGGGGGDFGGGGEEGGGGFGGGGGGGGGGGGGGFGGGGGGGGGGGGGGGGGGGGGGGGGGGGGGGGGGGGGGGGGGGGGGGGGGGDGGGGGGGGGGGGGGGGGGGGGGEGGGGGGGGGGGGGGGGGFGGGFFGGGGGGGGGGGGGGGDGGGGGGGGGFGGGGGGGGGGGGGGGFFGFFGFFFGGFGGFFFGC?FGGGGFGF=FDFFAFDFFFFFFFFFFF?7FFFFFFFFFBFFBF9>FF>F2
@M00689:251:000000000-CJTJ5:1:1101:17837:2977 1:N:0:5
CAGGATTAGATACCCTGGTAGTCCATGCCGTAAACGGTGGGCGCTAGGTGTAGGGGTCTTCCACGGCCTCTGTGTCGTAGCTAACGCATTAAGCGCCCCGCCTGGGGAGTACGGCCGCAAGGCTAAAACTCAAAGGAATTGACGGGGGCCCGCACAAGCGGCGGAGCATGTGGATTAATTCGATGCAACGCGAAGAACCTTACCTGGGCTTGACATACACCAGATCGCTGCAGAGATGTAGTTTCCCTTGTGGTTGGTGTACAGGTGATGCATGGTTGTCGCTGCAT
+
GGGGGFGGGGGGGGGGGGGGGGFGGGGGGEGGGGGEGGGGGGGGGGGGFGGGGFGGGGGGGGGGGGGGGGGGGGGGGGGGGGGGGGGGGGGGGGGGGGGGGGGGGGGGGGGGGGGGGGGGGGGGGGGGGGGGGGGGGGGGGGGGGGGGGGGGGDGGGGGGGGGGGGGGGGGGGGGGGGGGGGGGGGGGGGGGGGGGGGGGGGGGGGGGFFGGGGGGGFFGGGGGGGGGFGGFFFGGFFGGGGGGFFFFFFFGGFFF>B?FFFFF:FFFFFFDFFFFFBBFBBBFFBF
@M00689:251:000000000-CJTJ5:1:1101:24712:2978 1:N:0:5
CAGGATTAGATACCCTGGTAGTCCATGCCGTAAACGGTGGGCGCTAGGTGTAGGGGTCTTCCACGGCCTCTGTGTCGTAGCTAACGCATTAAGCGCCCCGCCTGGGGAGTACGGCCGCAAGGCTAAAACTCAAAGGAATTGACGGGGGCCCGCACAAGCGGCGGAGCATGTGGATTAATTCGATGCAACGCGAAGAACCTTACCTGGGCTTGACATACACCAGATCGCTGCAGAGATGTAGTTTCCCTTGTGGTTGGTGTACAGGTGATGCATGGTCGTCGCTGCAT
+
GEGGGGGGGGGGGGGFGGGGGGGFFGGGGGGGGGGEGFFGGGGGG7:FEGGGGGGCGGDFGGGGGGGGGGGGEGGFGGGGGCGGGGGGGGGGAFGGGGGGGGGGGGGGGGGGGGGGGGGEGGGCFFGGGGGGGGGGGGGGGGGGG>FFEGGGGDGGGGGEGGG78EGG??@EGG?9CGGGFEGF<EG+3CEEGEC8<CFFGGEGGGGGGGGGGGGGGFFCFGG<=6=D>57FFFGFFFDG7DDFFF?AFFFGGFFF>??FFFAF4?FFFFFFFF>@4B219>BFF?A
@M00689:251:000000000-CJTJ5:1:1101:19665:3131 1:N:0:5
CAGGATTAGATACCCTGGTAGTCCATGCCGTAAACGGTGGGCGCTAGGTGTAGGGGTCTTCCACGGCCTCTGTGTCGTAGCTAACGCATTAAGCGCCCCGCCTGGGGAGTACGGCCGCAAGGCTAAAACTCAAAGGAATTGACGGGGGCCCGCACAAGCGGCGGAGCGTGTGGATTAATTCGATGCAACGCGAAGAACCTTACCTGGGCTTGACATACACCAGATCGCTGCAGAGATGTAGTTTCCCTTGTGGTTGGTGTACAGGTGGTGCATGGTCGTCGCTGCAT
+
GGGGGGGDFGGGGFGGGFGGCFFGGGGGGGFEGGGGGGGEGGDGDFGGFFFGG<@EEEGGGGGGGGGGGGGGGGGGGGGGGGGGGGGGGGGGGGGGGGGGGGGGGGGCGGGGGCFGGG@CGGCFGGGGGGGGEDFFGFGDFGGGGGGGGGGGGGGGGGCDECCEEEDEGGGGGGGFCDCGFG:C:CFFEGGGGGG>FGGGGGFGG:CGGFGGFGGFGFFGGGGGCFGGF:<)0@GC*9CFG>CCF?4<FFAFD4<(4:?FABA2?F??E?<?9*5FFFBFF>:B9?9
@M00689:251:000000000-CJTJ5:1:1101:22635:3148 1:N:0:5
CAGGATTAGATACCCTGGTAGTCCATGCCGTAAACGGTGGGCGCTAGGTGTCGGGGTCTTCCACGGCCTCTGTGTCGTAGCTAACGCATTAAGCGCCCCGCCTGGGGAGTACGGCCGCAAGGCTAAAACTCAAAGGAATTGACGGGGGCCCGCACAAGCGGCGGAGCATGTGGATTAATTCGATGCAACGCGAAGAACCTTACCTGGGCTTGACATACACCAGATCGCTGCAGAGATGTAGTTTCCCTTGTGGTTGGTGTACAGGTGTTGCATGGCCGTCGCTGCAT
+
GGGGGGGGGGGGGGGGGGGGGGGGGGGGGGGGGGGGGGGGGGGGGGGGGGG,CFEDGGGGGGGGGGGGGGGGGGGGDGGGGGGGGGGGGGGGGGGGGGGGGGGFDGGGGGFGGGGGGGCFGGGGGCGGGGGGGGGDGGGGGGGGGGGGGGGGGGGGGGGGGGGGGGGGGGGGG9FGGGGGGGGFGGGGFGGGGGGGGGGGGGGFGGGGFGGGFDFGGFFGGGGGGGGGFGG@FBGCFFFGGFGGFFFFFFFGGFFFFFFFFFFFF?FFFF2<AFFFFFFFFFFFFFB
@M00689:251:000000000-CJTJ5:1:1101:19670:3149 1:N:0:5
CAGGATTAGATACCCTGGTAGTCCATGCCGTAAACGGTGGGCGCTAGGTGTAGGGGTCTTCCACGGCCTCTGTGTCGTAGCTAACGCATTAAGCGCCCCGCCTGGGGAGTACGGCCGCAAGGCTAAAACTCAAAGGAATTGACGGGGGCCCGCACAAGCGGCGGAGCGTGTGGATTAATTCGATGCAACGCGAAGAACCTTACCTGGGCTTGACATACACCAGATCGCTGCAGAGATGTAGTTTCCCTTTTGGTTGGTGTACAGGTGGTGCATGGTCGTCGCTGCAT
+
GGGGGGGGGGGGGFGGGGGGFFGGGGGGGGGGGGGGEGGGGGGGGGGGGGGGGGGGGGGGGGGGGGGGGGGGGGGGGGGDGGGGGGGGGGGGGGGGGGGGGGGGGGGGGGGGGGGGGGGGGGGGGGGGGGGGGFGFGGGGGGGGGGGGGGGGGCGEGGGGGGGGGGEGEC;FGFGGGGGGGFFGGGGGGGGGGGCECGFGGGGFGGGGFG*:CGGGGFFGGGGGGFFGFGGFFFG<FFC:FFCGF@FAF))*97FBF??FFFFFFFFFFFFFBBFFFFFFFFBFFB<
@M00689:251:000000000-CJTJ5:1:1101:21864:3220 1:N:0:5
CAGGATTAGATACCCTGGTAGTCCATGCCGTAAACGGTGGGCGCTAGGTGTAGGGGTCTTCCACAGCCTCTGTGTCGTAGCTAACGCATTAAGCGCCCCGCCTGGGGAGTACGGCCGCAAGGCTAAAACTCAAAGGAATTGACGGGGGCCCGCACAAGCGGCGGAGCATGTGGATTAATTCGATGCAACGCGAAGAACCTTACCTGGGCTTGACATACACCAGATCGCTGCAGAGATGTAGTTTCCCTTGTGGTTGGTGTACAGGTGCTGCATGGTCGTCGCTGCAT
+
GDFFGFGGGGGGGGGGFGGGFGGFEGGFGEFEGFFEGGGGGGGGGGGGFFE<FFGGEGGGGGGGGGGGGGGGGGGGGGGGGGGGGGGGGGGGGGGGGGGGGGGGGGGGGGGGGGGGGGGGGGGGGGGGGGGGGGGGGGGGGGGGGGGGGGGGGGGGCFGGGGGGGGGGGGEGGGGGGGGGGGGGGGGGGGGGGEGGGGGGGGGGGGGGGGGGGGGGGFFFGGGGGGGGFGGFF?GGFFGGGGGFFFF>FFAGGFF?;<?FFFBFFFFFFFFFFFFFFEFFF>FF>BA
@M00689:251:000000000-CJTJ5:1:1101:7696:3225 1:N:0:5
CAGGATTAGATACCCTGGTAGTCCACGCTGTAAACGATGAGTGCTAAGTGTTGGAGGGTTTCCGCCCTTCAGTGCTGCAGTTAACGCATTAAGCACTCCGCCTGGGGAGTACGGCCGCAAGGCTGAAACTCAAAGGAATTGACGGGGGCCCGCACAAGCGGTGGAGCAAGGGGGTGAATTCGAAGCAAAGCGAAGAAACTTAACAGGTCTTGAAATCCCTTGACCACTGGAGAGATCAAGATTAACCTTCGGGGCCAAGGTGACAGGTGGAGAAGGGCCGTCGCTGCATCTGTA
+
GFGGD<<FGGGF<CCCC@;C@;666@@FGC;FFFCCC<EGFCF,C@9C;;<;FCCFGD,6,,C@,8@C@FGG6FF9ACEE@@EGGE@C7=FFC?FF,<FEGEGGGGEEFGGCFG:FEEGGGGG8?EGG9?EF=?BFFFFFFDFDCEDE834>*>CFCC73>*8CFG6F,>*6F*4*:E++2AFGG1:B+A*1:C7EF*27+A9@CEF:?+:<>+<*:4)9*>C**9/9)9FFFFG0*97D*****192*/45<@),466@76>?6?5268(.(0)..<:3(,40(4,44)66.)
@M00689:251:000000000-CJTJ5:1:1101:14257:3266 1:N:0:5
CAGGATTAGATACCCTGGTAGTCCATGCCGTAAACGGTGGGCGCTAGGTGTAGGGGTCTTCCACGGCCTCTGTGTCGTAGCTAACGCATTAAGCGCCCCGCCTGGGGAGTACGGCCGCAAGGCTAAAACTCAAAGGAATTGACGGGGGCCCGCACAAGCGGCGGAGCATGTGGATTAATTCGATGCAACGCGAAGAACCTTACCTGGGCTTGACATACACCAGATCGCTGCAGAGATGTAGTTTCCCTTGTGGTTGGTGTACAGGTGATGCATGGCCGTCGCTGAATCGGACT
+
GFGFFFGGGGGGFFGGCCFFCFFFFGGGGCFGGGGEGGGBBDEGGGGGACFFGGGGCCGGGGEGFG7CEGGFGGGGGGFGGGGGGGGGGGGCF9FGFGGG>@CDGFD@FGFGGCGCCFEGGGGGGGGGGGGGGGCFCEGFGFECFCC@*>:8CCEFGGGGDGEDGGGGFGEFGC?<CF7FDGFCGGGGGGGGEC5ACA@@CECFGG=EFE57C6CFGF?FGGFC*7EGFGGFF9FF4?F***;DF46>F@>GGFF?>??FBFA<FFFF?>AFFFFF474>9680(.-6(2(((
@M00689:251:000000000-CJTJ5:1:1101:9237:3365 1:N:0:5
CAGGATTAGATACCCTGTAAATCAAACTGCCTCCCTGAACGAGCAGGATTTAGGGCATACTCTTTTTAACATTTGCCTGTGGCCAGTTATAGGTGGTTGCCTCCTGAATATGTTGCGACCAGGTGTTGCATGGTCGTCGCTGCAT
+
GF@FGFGGGGFCFFGGGGGGGGGGFGGGGGGGGGGGGGGGGEGGCEGFFFF,CEAGFGFGGGGGGGGFFGGGGGCFGGGGGGGGDGGGGGFGFGGGGGGGGGGGGGGFGGGGGGEGGGGGEFGG?FCFGGFFFFCGGGGGGGGGF
@M00689:251:000000000-CJTJ5:1:1101:5901:3374 1:N:0:5
CAGGATTAGATACCCTGGTAGTCCACGCTGTAAACGATGAGTGCTAGCCGTCAGAGAGTTTCCGCGTTTTTGTCCCGCAGCTCGCGCTTTCATTCCTCCCCCTGGGGTATGCTGCCGAAAGTTAAACTCTCAGGAATTTACACGGGCCCCCGCAAAAGCGGTAGAGCATGGGGTTTAATTCGACACAACGCAGAACCTCTTCACAGCTCTACACATCCTCTGAGACTCCGAGAGATTTGAGTTTTCAGTTCGGGTGGCAGGGTGCCAGGTGTTGCCTGGTCGTCGGTGCAT
+
GGGGGGGGGGFFEFFGGGGGGFFFFFGGGEFGGGGGGGG9,6CFGF6,,8F+,B,,,BFGG,C,6+6+86,@6,9,6++++6,8C:++,,,,,,5B,,B4+++4?+@++5,,5,5:4++@+5,,CB<,C,,C,,3,,5,5,,,BFC:>>+@+:8>@,D<<E3*@,,,,7@7*:F**,,5,1/,***,*6=E*2:+****++++++0*+++++3*+2;)20*9***2+*)*95:><D***2*02:*9*)984D3))--,()(53().63:??21>?**02:429612(-4:>
@M00689:251:000000000-CJTJ5:1:1101:6004:3396 1:N:0:5
CAGGATTAGATACCCCGGTAGTCCCAGCCGTAAACGATGGATGCTAGGTGTTGTGGGTATCGACCCCCGCAGTGCCGCAGTTAACACAATAAGCATCCCGCCTGGGGAGTACGGCCGCAAGGCTAAAACTCAAAGGAATTGACGGGGGCCCGCACAAGCGGCGGAGCAGGTGGCTTAATTCGACGCAACGCGAAGAACCTTACTAAGGTTTTACATGCAGGTAAAAGCCGTAGAGATATGGTGTCTGTATGGGTCCTGCTCAGGTGCTGCATGGCCGTCGCTGCATCGTTCTCTT
+
G@FGCGFGGAFGA-@@@@@6:C,<C6;@6@8FFGEF@FFEFFFE,@EFC<C6;;BFGBFEFGFGGC6F6+@CC,?FC:F+8B?,5CCFG9FAEA5?AF<FEGDDD7CE:FE,FFE7:CF+C<<3B>DFGG93BFEAA,,:7,:F7+35*1>7CEGG7C,=*<:7***2**2+86**2+++02A;8E*2/1>7E57*+*/;79@++22*+<7*0++0:66:C*2*2C:9)9CB57>*08*:77*/908)**.5565(670).*4(9)))84>)50<?B590(4<0:))((.(,-.6
@M00689:251:000000000-CJTJ5:1:1101:13425:3516 1:N:0:5
CAGGATTAGATACCCTGGTAGTCCATGCCGTAAACGGTGGGCGCTAGGTGTAGGGGTCTTCCACGGCCTCTGTGTCGTAGCTAACGCATTAAGCGCCCCGCCTGGGGAGTACGGCCGCAAGGCTAAAACTCAAAGGAATTGACGGGGGCCCGCACAAGCGGCGGAGCATGTGGATTAATTCGATGCAACGCGAAGAACCTTACCTGGGCTTGACATACACCAGATCGCTGCAGAGATGTAGTTTCCCTTGTGGTTGGTGTACAGGTGGTGCATGGCTGTCGCTGCAT
+
FGGFFFGGGGGDGCFGGGGGDFCFEGFFFCGGEGGEGGGGGGGCFGGFEFFFGCFGGGGGGFGGGGGGGGGGGGGGGGGGGGGGGGGGGDGGGGEGFGGGGGGGGFDFGGGGGGGCBCFGGFGGGGEFFGGAFG=:FCGGGGGEGDGGEGE>>BBCGGGGGGGGGGGGFGEGGC?CEGGGGGGGGGCFFEGGGGEGG>F6FGGGGGGGFCFGGGFGGFFGF*>FFCFDFGGFFFGC6?FFG>CGF@FAFFFGGFFFB:FFFFF<?/)4<64>>F7)5><<?FF:924
@M00689:251:000000000-CJTJ5:1:1101:13437:3529 1:N:0:5
CAGGATTAGATACCCTGGTAGTCCATGCCGTAAACGGTGGGCGCTAGGTGTAGGGGTCTTCCACGGCCTCTGTGTCGTAGCTAACGCATTAAGCGCCCCGCCTGGGGAGTACGGCCGCAAGGCTAAAACTCAAAGGAATTGACGGGGGCCCGCACAAGCGGCGGAGCATGTGGATTAATTCGATGCAACGCGAAGAACCTTACCTGGGCTTGACATACACCAGATCGCTGCAGAGATGTAGTTTCCCTTGTGGTTGGTGTACAGGTGGTGCATGGCTGTCGCTGCATCTGTCGCG
+
FFFFFAFGGGGFF<FEFFGFCF@FCFFFF@BCECFEGFFGGGEEEEGD6CCFGFGGGGGGGGGGGGGGGGGGFGGGGGGGGGGGGGGGGGGGGGGGGGGGGGGGGGDGGGGGGGGDBCFGGGGEGGGGGGGGGGFGGGGFGGFEGDGG8CEBCEGGCEFGGGGGGGGGCG7FFGCGFGGGGGGFGGCGGGGGGG=EGFGGGGGGDGGGGGGGDCFFGFFG<5F<*9CDFDD@FFGC?BCFG7D:F??<7FAGG7FFBFFFAFAAFFFB5:9?2@FFFFBFF??F63)6)6))(-(
@M00689:251:000000000-CJTJ5:1:1101:24387:3567 1:N:0:5
CAGGATTAGATACCCCGGTAGTCCTAGCCGTAAACGATGACCACCAGGTGTGGGAGGTATCGACCCCTTCCGTGCCGGAGTAAACACACTAAGTGGTCCGCCTGGGGAGTACGGTCGCAAGATTAAAACTCAAAGGAATTGACGGGGGCCCGCACAAGCGGCGGAGCATGTTGCTTAACTCGACGCGACGCGAAGAACCTTACCAAGGTTTGACATACAGGGAAAAGCCGTAGAGATACGGTGTCCGCAAGGGTCCTGTACCGGTGCAGCATGGTAGTCGCTGCATATGTGTC
+
GFGGGGGGGGGG@CCFE:FFCEFEFGFGGG;@FGGGGGGGGCFC:CFGGEFFEG@FGCGFCGGGCEGCAFFGFGGGGGEFFG<?FFEE?F=FE?E,CAFEGGCGGGGCEGGGGGGEDGE=FD,5EDDGGEDFGGGFA=FCF=<FGEGGG78:*:FEFF7*<C*CGC>FAEG9CGGGGGGEFEFEECE?/:EE:=C8<C86A?@FFC=F<<7CGGF>*9*:FGGGF969<D<>)52:9=DD:7374=:>>)37DFFB44.*)*-(0.5)1):2<:**/*.-2?BB:A2-:<)..
@M00689:251:000000000-CJTJ5:1:1101:12406:3595 1:N:0:5
CAGGATTAGATACCCTGGTAGTCCACGCCGTAAACGATGAGTGCTAAGTGTTGGAGGGTTTCCGCCCTTCAGTGCTGCAGCAAACGCATTAAGCACTCCGCCTGGGGAGTACGACCGCAAGGTTGAAACTCAAAGGAATTGACGGGGGCCCGCACAAGCGGTGGAGCATGTGGTTTAATTCGAAGCAACGCGAAGAACCTTACCAGGTCTTGACATCCTTTGACCACTCTAGAGATAGAGCTTTCCCTTCGGGGACAAAGTGACAGGTGATGCATGGTTGTCGCTGCATCTGTCG
+
GGGGGFFFGGGCEFGGFFGGGGGFCFFEGEFEGGFEFFGFGGFGFG9ECEFAFCFFFGFGGGGGGGGGGGGCEDGGGGGGGGGGFFGGGGGGDGEGGGG@FGGGGFCFDFGGGGGCCCFGGG?EFFGGGGGGGGGGFGGGGFC@F@FG8F@B@BFGFGGGGGGGGGGGFG,@F<BCGFFEGFGGGEGGFECEEG==EF8EGCGDGGGF?9CFGEFDG)9F7CFFFDE45DF7@FGCFFFGGCFFF66>=FFGGFFFFF(7AFFFFFF)9>94>F4?>942(.4(((37)<))-6,
@M00689:251:000000000-CJTJ5:1:1101:12418:3608 1:N:0:5
CAGGATTAGATACCCTGGTAGTCCACGCCGTAAACGATGAGTGCTAAGTGTTGGAGGGTTTCCGCCCTTCAGTGCTGCAGCAAACGCATTAAGCACTCCGCCTGGGGAGTACGACCGCAAGGTTGAAACTCAAAGGAATTGACGGGGGCCCGCACAAGCGGTGGAGCATGGGGTTTAATTCGAAGCAACGCGAAGAACCTTACCAGGTCTTGACATCCTTTGACCACTCTAGAGATAGAGCTTTCCCTTCGGGGACAAAGTGACAGGTGATGCAGGGTTGTCGCTGAATCTGTA
+
FCFFFCFFGGGGGFGGFFFGFGFF@FGGGEFDEFFEFFGGGGFGFG9E<CEFGDGGGGGGGGGGGGGGGGGGGGGGGGGGGGGGGGGGGGGGGGGGGGGGGGGGGGDGGGGGGGGGBFEGGGGEFGGGGFGGGFDFFGGCFGECFDGDGGCBBEGCCDFGGGGGGGGG<F,FF:8CFFFGGGGGGECF6CEGGGEGGFGG?CFGFEE6FG7C7EF7F)9>*>FGCDFFFFF=?=D7FFG77:C>FFFAFF:DGFF>BF046@B>FFF3FD<AAF*87).9BA?1(,(,).)6.)
@M00689:251:000000000-CJTJ5:1:1101:17101:3630 1:N:0:5
CAGGATTAGATACCCTGGTAGTCCATGCCGTAAACGGTGGGCGCTAGGTGTAGGGGTCTTCCACGGCCTCTGTGTCGTAGCTAACGCATTAAGCGCCCCGCCTGGGGAGTACGGCCGCAAGGCTAAAACTCAAAGGAATTGACGGGGGCCCGCACAAGCGGCGGAGCATGTGGATTAATTCGATGCAACGCGAAGAACCTTACCTGGGCTTGACATACACCAGATCGCTGCAGAGATGTAGTTTCCATTGTGGTTGGTGTACAGGTGTTGCATGGTCGTCGCTGCAT
+
GGGGGCFGGFFGGFGGGGGGGGFFGGGGGEFGEFFCFFGGGGGEDGGGAD@FGFGGGGGGGGGGGGGGGGGGGGDGGGGGFGGGGGGGGGGDGGGGGGGGGGGGGGGEFGGGGGGEGFGGGGF8FGGGGGGGFGGGGGGGGGGGGFGGGDGGGGGGGGGGGGGEEGGGFGGGFC<CGCGGGGG7CCCGGEGGGECEGFGFFGGCFGFGGCGCGGGCFFFGF5DGFGGDFGGFFFG76BDFFCCFFF*4@FAGGFFFF?BFFF22??FF:1A?<FFFFDBFFFB<BF2
@M00689:251:000000000-CJTJ5:1:1101:17117:3638 1:N:0:5
CAGGATTAGATACCCTGGTAGTCCATGCCGTAAACGGTGGGCGCTAGGTGTAGGGGTCTTCCACGGCCTCTGTGTCGTAGCTAACGCATTAAGCGCCCCGCCTGGGGAGTGCGGCCGCAAGGCTAAAACTCAAAGGAATTGACGGGGGCCCGCACAAGCGGCGGAGCATGTGGATTAATTCGATGCAACGCGAAGAACCTTACCTGGGCTTGACATACACCAGACCGCTGCAGAGATGTAGTTTCCCTGGTGGTTGGTGTACAGGTGTTGCATGGTCGTCGCTGCAT
+
GGGGGFGGGGGGGGGGGGGGGGFFEEFGGEFEGGGEGGGGGFBFEGEGEEFGGGGGCFGFGGGGGGGGGGGGAFFGGGGGGGGGGGDGC@FGGFGGGGGGGGGGGGGGGFFGGGGGGGGGGGGGGGGGGFGGGGEFFGFCFGGGGGGGGGGGGGGEGGGGGGGGGGDFFG@FG@+<AFGGGGGFFDEFFEGEEGGEGG8F7CFGGGGGGGFCF8CGGFFGGGGG*1>D)5/<FBGG4FDDFGFCF?6<))5CD>3:>?BFFFBA@6FAE<AF<?F64:>F>9<FF>)
@M00689:251:000000000-CJTJ5:1:1101:22232:3665 1:N:0:5
CAGGATTAGATACCCTGGTAGTCCATGCCGTAAACGGTGGGCGCTAGGTGTAGGGGTCTTCCACGGCCTCTGTGTCGTAGCTAACGCATTAAGCGCCCCGCCTGGGGAGTACGGCCGCAAGGCTAAAACTCAAAGGAATTGACGGGGGCCCGCACAAGCGGCGGAGCATGTTGCTTAATTCGACGCAACGCGAAGAACCTTACCAAGGTTTGACATGCAGGGAAAAGCCGTAGAGATACGGTGTCCGTAAGGGTCCTGCACAGGTGATGCATGGCCGTCGCTGCAT
+
GGGGGGGGGGGGGFGGFFGGGGGGGGGGGGGGGGGEGGGGGGEGGGGGGGFCFFGGGGGGGGGGGGGGGGGGGGGGGGGGGGGGGGGGGGGGGGGGGGGGGGGGGGGGGGGGGGGGGGGGGGGGGGGGGGGGGGGGGGGGGGGGGGGGGGGGGGGGGGGGGGGGGGGGGGGGGGGGGGGGGGGGGGGGGGGGGGGGGGGGGGGGGGGGGGCEGGGGGFFGGGDDFGGFFGGFFFGGFFFFGGGDFF@FFFFGGF5<2>BFFFFF=:9AFA>B)>@FFF9>FB?FFF
@M00689:251:000000000-CJTJ5:1:1101:17660:3714 1:N:0:5
CAGGATTAGATACCCTGGTAGTCCATGCCGTAAACGGTGGGCGCTAGGTGTAGGGGTCTTCCACGGCCTCTGTGTCGTAGCTAACGCATTAAGCGCCCCGCCTGGGGAGTACGGCCGCAAGGCTAAAACTCAAAGGAATTGACGGGGGCCCGCACAAGCGGCGGAGCATGTGGATTAATTCGATGCAACGCGAAGAACCTTACCTGGGGTTGAAATACACCAGATCGCTGCAGAGATGTAGTTTCCCTTGTGGTTGGTGTACAGGTGATGAATGGCCGTCGCTGCATATGTCT
+
GGFFFCFGGGGFGFFFFGGGGGCFEGGFFEC@CFEEGFGGGFEFDGE@FEFGGFGCFFFG<AC,CFF7FFFEA<,<BDFF<FFG8ED+CFFG9CCECFGGCEDCFFG@:CD<CFDECECG:D<<DGGGF@D<FGDG,DDGGFCCEGGGGGG**1=FF5:FGECGGGGGGG9<<++399<97@9<CC<<:7=C>:7?F6EFFFCF++/=*29=7+ADGFFGGGG56*/9)97)9=FG66>C7*:CFFFAF5)9DF>096?43@BA)9?>B<)4)897)5362(41((6)-649)
@M00689:251:000000000-CJTJ5:1:1101:17655:3731 1:N:0:5
CAGGATTAGATACCCTGGTAGTCCATGCCGTAAACGGTGGGCGCTAGGTGTAGGGGTCTTCCACGGCCTCTGTGTCGTAGCTAACGCATTAAGCGCCCCGCCTGGGGAGTACGGCCGCAAGGCTAAAACTCAAAGGAATTGACGGGGGCCCGCACAAGCGGCGGAGCATGTGGATTAATTCGATGCAACGCGAAGAACCTTACCTGGGCTTGACATACACCAGATCGCTGCAGAGATGTAGTTTCCCTTGTGGTTGGTGTACAGGTGATGCATGGCCGTCGCTGCAT
+
GGGGGGGGGGGGGGGGGGGGGGGGGGGGGGGGGGGGCFGGGGEGGGGEGGGGGGGGGGFGGGGGGGGGGGGGEEGGGGGDFCGGGFGCCGGGFFGGGGGCFGGFGGGDGFFGGGGG@F@FCGDF<FGGGFGGGGGGFGGGEFFGGGGGGGGGGC@@FGEEGGEG=:C8@FCFG9<EGG?FGGGF:*9<+1/:5:>CCEG6CCCG7::FGGF5>FGF:*=FGFF<745D>GGF4*99***2:FF7?FF<?F4CD>>?>6(.5=45@FF>4<AFFFFF:77;2(-:BF2
@M00689:251:000000000-CJTJ5:1:1101:5565:3735 1:N:0:5
CAGGATTAGATACCCTGGTAGTCCATGCCGTAAACGGTGGGCGCTAGGTGTAGGGGTCTTCCACGGCCTCTGTGTCGTAGCTAACGCATTAAGCGCCCCGCCTGGGGAGTACGGCCGCAAGGCTAAAACTCAAAGGAATTGACGGGGGCCCGCACAAGCGGCGGAGCATGTGGATTAATTCGATGCAACGCGAAGAACCTTACCTGGGCTTGACATACACCAGATCGCTGCAGAGATGTAGTTTCCCTTGTGGTTGGTGTACAGGTGGTGCATGGTTGTCGCTGCAT
+
GGGGGGGGGGGGGGFGGGGGGGGGGGGGGGGGGGGGGGGGGGGGGGEGGGGGGGGGGGGGGGFGGGGGGGGGGGGGGGGGGGGGGGGGGGGGGGGGGGGGGGGGGGGGGF8AFEGGGGGGGGGFGFGGFFGGGGGGGGGFGGFGGGGEEF@CCEEFGFGGGGGCEEGF:C?9E?C7<F<EDFFCCGFFGGGGEEGE688CFFGGEFFF5F4CFEFGGF?GFD7F4C=C>CDFFFGGFF>CFDCC6?62@@<DDFFFBFFF>@>2<B?:@<>B2?FF45?44(4:>7)
@M00689:251:000000000-CJTJ5:1:1101:17673:3736 1:N:0:5
CAGGATTAGATACCCTGGTAGTCCATGCCGTAAACGGTGGGCGCTAGGTGTAGGGGTCTTCCACGGCCTCTGTGTCGTAGCTAACGCATTAAGCGCCCCGCCTGGGGAGTACGGCCGCAAGGCTAAAACTCAAAGGAATTGACGGGGGCCCGCACAAGCGGCGGAGCATGTGGATTAATTCGATGCAACGCGAAGAACCTTACCTGGGCTTGACATACACAAGATCCCTGAGGGGAGGTGATTGACTTGTTGGTGGTGGTCAGGGTGATGCAGGGCAGTGGCGGCATGTGTACAT
+
FFFGG8EFFFGDECFFGFFGGGFGFGFFFCGEGGGECFGGGGEGDFGGFAFGGFGG@FGGGGGGG7FFFG@FFGGGGGGGGGGGGGGGGGGGGGGGGGGCGGGGGGGGGGGGGGGGGEFGGCF<BBFGGGGGGGGFFGGGGFGGGGGGGEGGGGGGGGGGGGGGGGGF+<+ACCED?C+<>FCGFGFG65CCE==CFGFFGGCEGGGGD6*1>EEG>F=4****7*+*)**)))))0)/1*0;**106?F)9*05:((-7)/((8)0(*))--707)..(.(((-((()))))).
@M00689:251:000000000-CJTJ5:1:1101:5868:3826 1:N:0:5
CAGGATTAGATACCCTCAGATGTGTATAAGAGACAGGTGATGCATAGGTGTCGCTGCAT
+
FGGGGGGGDFGGGFGGGF@FF,;,=CCC,C,C@6C@6<FEEC@,E,6,<,CEC@,8@8E
@M00689:251:000000000-CJTJ5:1:1101:8947:3830 1:N:0:5
CAGGATTAGATACCCTGGTAGTCCATGCCGTAAACGGTGGGCGCTAGGTGTAGGGGTCTTCCACGCCCTCTGTGTCGTAGCTAACGCATTAAGCGCCCCGCCTGGGGAGTACGGCCGCAAGGCTAAAACTCAAAGGAATTGACGGGGGCCCGCACAAGCGGCGGAGCATGTGGATTAATTCGATGCAACGCGCAGAACCTTACCTGGGCTTGACATACACGAGATCGCTGCAGGATGGTAGTTTCCCTTGTGGTTGCTGTACAGGTGTTGCATAGCCGTGGCTGCAG
+
CEGGGCGDGGGFGEFGGGGGGGGGGFFGG7FEGGGG7FG+@C6@F+@8FFG,EEE:BF<@F9FAE+6@FG@FGFGGG@FGGGGGGGG>FGGGG9+C4FGGGGGGGGDGGGGGGGD@EGGGG<FD,BFGGGGGGGGGFGGGGFFGGGGGGFGCCEEGGGGGG7EGGG>ECFFGG+<:EGGGGGGGGGF+0:EE5:7:FCGGGGFGGGG5CFFGGGGG*?FG*//>1*:D:7)/6.**)02*:::>4@=2?))277)(())06/665*/<)(),.*7))82(,71((3(
@M00689:251:000000000-CJTJ5:1:1101:20612:3835 1:N:0:5
CAGGATTAGATACCCTGGTAGTCCACGCCCTAAACGATGTCAACTAGTTGTTGGGGATTCATTTCCTTAGTAACGTAGCTAACGCGTGAAGTTGACCGCCTGGGGAGTACGGTCGCAAGATTAAAACTCAAAGGAATTGACGGGGACCCGCACAAGCGGTGGATGATGTGGATTAATTCGATGCAACGCGAAAAACCTTACCTACCCTTGACATGCCACTAACGAAGCAGAGATGCATTAGGTGCTCGAAAGAGAAAGTGGACACAGGTGTTGCATGGTCGTCGCTGCAT
+
GGGGGGGGGGGGGGGGGGGGGGGGGGGGGGGGGGGGGGGGGGGGGGGGGFGGGFFGGGGGGGGGGGGGGGGGGGGGGGGGGGGGGGGGGGGGGGGGGGGGGGGGGGGGGGGGGGGGGGGGGGGGGGGGGGGGGGGGGGGGGGGGGGGGGGGGGGGGGGGGGGGGGGGGGGGGGGGGGGGGGGGGGGGGGGGGGGGGGGGGGGGGGGGGGGGGGGGGGFFGGGGGGGGGFGGFFFGGFFGGGFGGFFFFFF?DGFFBFFDFFFFFFFFBFFFFFFFFFFFAFBFFFFF>?A
@M00689:251:000000000-CJTJ5:1:1101:8965:3837 1:N:0:5
CAGGATTAGATACCCTGGTAGTCCATGCCGTAAACGGTGGGCGCTAGGTGTAGGGGTCTTCCACGGCCTCTGTGTCGTAGCTAACGCATTAAGCGCCCCGCCTGGGGAGTACGGCCGCAAGGCTAAAACTCAAAGGAATTGACGGGGGCCCGCACAAGCGGCGGAGCATGTGGATTAATTCGATGCAACGCGAAGAACCTTACCTGGGCTTGACATACACCAGATCGCTGCAGAGATGTAGTTTCCCTTGTGGTTGGTGTACAGGTGTTGCATGGCCGTCGCTGCAT
+
GGGGGGFFGGGGGGGGGGGGGGGGGGGGGGGGGGGGFGGGGGGGGGGGFGG<FFGGGGGGGGGGGGGGGGGGGGGGGGGGGGGGGGGGGGGGGGGGGGGGGGGGGG:FEEGGGGGGCCGGGGG8FGGGGGFDFGGGDFF@EC>CEDGCEEGEEEGGGGGDEEGGGGGGCF0CFEF+CFGFGGG?FG9C:>EGGE=CF:CGGGGGGGGGGGGGGGGGDF@GGGFG4<FG>D3<?F376?CDFCDDF=@A8?<DD@FBF::>AB9>F6F>),4<<FFF).-339:BBF2
@M00689:251:000000000-CJTJ5:1:1101:8953:3851 1:N:0:5
CAGGATTAGATACCCTGGTAGTCCATGCCGTAAACGGTGGGCGCTAGGTGTCGGGGTCTTCCACGGCCTCTGTGTCGTAGCTAACGCATTAAGCGCCCCGCCTGGGGAGTACGGCCGCAAGGCTAAAACTCAAAGGAATTGACGGGGGCCCGCACAAGCGGCGGAGCATGTGGTTTAATTCGATGCAACGCGCAGAACCTTACCTGGGCTTGACATACACCAGATCGCTGAAGAGTGGTAGTTTCCCTTGTGGTGGGTGTACAGGGGTTGCATGGCCGTCTCTGCAG
+
GGGGGGGCGGGGGFGFGDFGGG9FEEFGGFGCFGGEFEG:CGCFGCGGGGG,C@FF@C<EFCGFGGDCGFGGCFGGDDFGGGGGGGGGGCFAFD7FCFG7FEGGGCCFCFFFEGGGCGFCGFFFCGGGGGFFGFC>D,<FBC9>>EGD>FC:=C71BCFGC@8E*:*;9FFGG*;*8:+<FGGGG?+A+2:5555CFFE8+0<@FFGFGFGGGGGGC=6C**/9*0*9>*)**10**7>77:*78*9A=)6C>5)-446)479<4).2)-(4)/).)041(4)-))(
@M00689:251:000000000-CJTJ5:1:1101:6112:4045 1:N:0:5
CAGGATTAGATACCCTGGTAGTCCACGCCGTAAACGATGAGTGCTAAGTGTTAGGGGGTTTCCGCCCCTTAGTGCTGCAGCTAACGCATTAAGCACTCCGCCTGGGGAGTACGCCCGCAAGGCTGAAACTCAAAGGAATCGACGGGGACCCGCACAAGCGGGGGAGCAAGTGGTTTAATTCGAAGCAACGCGAAGAACCTTACCAGGTCTTGACATCCCGCTGACCGGCATGGAGACCTTCCTTTCCCTCCGGGGACAGCGGTGAAGTGTGTTGCACGGTCGTCGCTGCAACTG
+
G9EFDF,EF<FG9CCF@<CC<C,,6,68,666CFCF:CFGCGGC@A,CC<;CFE@FGG@@CA,8,,6+,6@CCE<F?FF<FGGCGE:F:?CCCFCCCCF@7F+4AFGG7F=?=+@C76>>FFGG=D=F??<FG<FD=DD,3@+@FFCCEGE@E:>>C:@F7*=C*:87+272:78=C9;@7:1</8<+:7E5CC5C<;80AC6CCE*<+<>FC6C>G:@37)))27:9>375:?C*))**27C:=*9<?)()108(9?:>9),4)*1)0).(,)8*171(-79?>9,-3())5:
@M00689:251:000000000-CJTJ5:1:1101:25258:4066 1:N:0:5
CAGGATTAGATACCCTGGTAGTCCATGCCGTAAACGGTGGGCGCTAGGTGTAGGGGTCTTCCACGGCCTCTGTGTCGTAGCTAACGCATTAAGCGCCCCGCCTGGGGAGTACGGCCGCAAGGCTAAAACTCAAAGGAATTGACGGGGGCCCGCACAAGCGGCGGAGCATGTGGATTAATTCGATGCAACGCGAAGAACCTTACCTGGGCTTGACATACACCAGATCGCTGCAGAGATGTAGTTTCCCTTGTGGTTGGCGTACAGGTGTTGCATGGCTGTCGCTGCAT
+
GGGGFGGGGGGGGGGGGGGGGGGFGGGGGGGGGGGGGGGGGGGGGGGGGGGFGGGGGGGGGGGGGGGEGGGGGGGGEGGGGGGGGGGGGGGGGGGGGGGGGGGGGGGGGGGGGGGGGGGGGGGGGGGGGGGGGFGGGGFGGGGGGGGGGGGGGGGGGGGGGGGGGDGDGFGGGCFGGGGGGGGGGGGFGCDGGDGGFGGGGGGGFGGGGGGGCC7>FFFGGGCCFFFGFGDF?FFGBFGDGFFCFFFFF@9FD@F?F?FFFF?4?BFD>?FFF=FFFB:<66??BFF
@M00689:251:000000000-CJTJ5:1:1101:15943:4118 1:N:0:5
CAGGATTAGATACCCTGGTAGTCCATGCCGTAAACGGTGGGCGCTAGGTGTAAGGGTCTTCCACGGCCTCTGTGTCGTAGCTAACGCATTAAGCGCCCCGCCTGGGGAGTACGGCCGCAAGGCTAAAACTCAAAGGAATTGACGGGGGCCCGCACAAGCGGCGGAGCATGTGGATTAATTCGATGCAACGCGAAGAACCTTACCTGGGCTTGACATACACCAGATCGCTGCAGAGATGTAGTTTCCCTTGTGGTTGGTGTACAGGTGTTGCATGGCTGTCGCTGCAT
+
FFGGGDFFGGGDEEFGFFFFCFFFFFGGGEFEDCFEGCFGGGGGGGGGFFGGGGGGEGGGGGGGGGGGGGGGGGGGGGGGGGGGGGGGGGGGGGGGFGGGGGGGGGGGGGGGGGGGGGGGGGGGGGGGGGGGGGFGGGGGGGGGGGGGCFGGGGGGGGGGGGGGGGGGGGFGGG6:<FGGGGGFGGCFGGGGGGGGGGGGGFGGGGGGGGGGGGGGGFFGGGGG4DGGFDC@FFGFFF7:FCFCFFFFFFFGGFFF>BBFFFFFFFF>EFFFFFFFFDBFFFF02?9
@M00689:251:000000000-CJTJ5:1:1101:15923:4119 1:N:0:5
CAGGATTAGATACCCTGGTAGTCCATGCCGTAAACGGTGGCCGCTAGGTGTCAGGGTCTTCCACGGCCTCTGTGTCGTAGCTAACGCATTAAGCGCCCCGCCTGGGGAGTACGGCCGCACGGCTATAACTCAAAGGACTTGACGGGGGCCCGCACAAGCGGCGGAGCATGTGGATTAATTCCATGCACCGCGAAGAACCTTACCTGGGCTTGACATACACCAGATCGCTGCAGAGATGTAGTTTCCCTTGTGGTTGGTGTACAGGTGTTGCATGGCTGTCGCTGCCT
+
GGCFEGGGGFFGFEDGDFF@CF9FEGEC@:FCEGFE>FGD,CCC@C@GEEF8FF8,C6<EEE,E,+@FEFG@C<E9B@FDFF9,C7+C==<,CD=FGEG:FCFFFCF@+BFGF+4=@:B+@CFFG,DFECGCFDGGC,>,,<FGGGDGGFGEG>*<,,6***:C5EE*9@97E?@+<CC<:+<90+<+*:5*1:C8+:80@AC8<75C5*CE5C+7CFF6DC***9:C@33;@FC4*1::***2*=*6754*97<:9:?FABF))/05)34).*07?).)(4,(,(,
@M00689:251:000000000-CJTJ5:1:1101:7535:4371 1:N:0:5
CAGGATTAGATACCCTGGTAGTCCATGCCGTAAACGGTGGGCGCTAGGTGTAGGGGTCTTCCACGGCCTCTGTGTCGTAGCTAACGCATTAAGCGCCCCGCCTGGGGAGTACGGCCGCAAGGCTAAAACTCAAAGGAATTGACGGGGGCCCGCACAAGCGGCGGAGCATGTGGATTAATTCGATGCAACGCGAAGAACCTTACCTGGGCTTGACATACACCAGATCGCTGCAGAGAGGTAGTTTCCCGTGTGGTTGGTGTACAGGTGCTGCATGGCTGTCGCTGCAGAGGTCGTT
+
GGGGGGGGGGGGGFGGGGGGFGCFFFFFFFGGGGFGFGGGGGGGGGGGFEFGGFGGBBCFEFFGGDG@FGFFFGFGF@FGGFGDFGGGGGGGGGGFCFGGGGDFGGDGGEGGGGE7FCGGGGGGDFGGGFCGFGGGGGGCFFCCGDDGGE:C8EFGGGFGGD8:EGEF6C<CC<92AFD@DFG+<8FFFEGGGGGGG6CE+<CFGGGGGG*CFCGGF4?D7/>C76CC>D39?@F<)7**9:*??@?()0.9C).8((852B9AF/956<<?2@F))7:,3(,-(4()(-,.(((
@M00689:251:000000000-CJTJ5:1:1101:7521:4383 1:N:0:5
CAGGATTAGATACCCTGGTAGTCCATGCCGTAAACGGTGGGCGCTAGGTGTAGGGGTCTTCCACGGCCTCTGTGTCGTAGCTAACGCATTAAGCGCCCCGCCTGGGGAGTACGGCCGCAAGGCTAAAAATCAAAGGAATTGACGGGGGCCCGCACAAGCGGCGGCGCATGTGGATTAATTCGATGCAACGCGAAGAACCTTACCTGGGCTTGACATACACCAGATGGCTGCAGAGATGTAGTTTCCCTTGTGGTTGGTGTACAGGTGCTGCATGGCTGTCGCTGCAT
+
GDFFFCGGGGGGGFGGFFGGFGEFFFEFGGGDGGGG>FFGGGFGGEGCFGGGGGGGGG8FFGGGGGGGGGGGEFEEFGCFDFFF8,8:BFGFGF7BFCGDGGGGGGDGGED,BBFFGCECFGFEGGGF,@FFGAB:FGGFFGAC:<F7>FGGGGE@CFF:C**:/1*:*;2@FC+:<F7CGFF:E59@+C55=EEG+8CE9CF6C<*>=E*/96<**/9D45*10*3*7CD@)1*219::7:CFFFF2*5->DF)176:53@44.7/4*)).6@))008<<1::(,.
@M00689:251:000000000-CJTJ5:1:1101:5015:4391 1:N:0:5
CAGGATTAGATACCCTGGTAGTCCATGCCGTAAACGGTGGGCGCTAGGTGTAGGGGTCTTCCACGGCCTCTGTGTCGTAGCTAACGCATTAAGCGCCCCGCCTGGGGAGTACGGCCGCAAGGCTAAAACTCAAAGGAATTGACGGGGGCCCGCACAAGCGGCGGAGCATGTGGATTAATTCGATGCAACGCGAAGAACCTTACCTGGGCTTGACATACACCAGATCGCTGCAGAGATGTCGTTTCCCTTGTGGTTGGTGTACAGGTTTTGCATGGCCGTCGCTGCATCTGTCTA
+
GG,CCFEFCEFGF9FFCDFGGFFGGGFGFGFGGGGGDG,:CFDFGEEGGFGF,CECFGGGGGGGDGGGGGGGGGGGCFC=DEFFF?FGGGGFGGGGFGGDFGGGDGGCCFFFGGGGEG73:FFGGF9FGGGFFGFDGEFGCFFGGGGGEGEEE*:<CFGGGGGCEEGGC7CGGECGFC<FGFGGGGFFC*=E5CCEF6CFGGGGGGCGCEFGFGFFFFFGFGCFGGGG@DG4?=5DFF>*/CGGFFFBF5:DCFFB>:?FFFB<@966F?DFFF4@4)469BFF9>A4425<AB
@M00689:251:000000000-CJTJ5:1:1101:11753:4392 1:N:0:5
CAGGATTAGATACCCTGGTAGTCCATGCCGTAAACGGTGGGCGCTAGGTGTAGGGGTCTTCCACGGCCTCTGTGTCGTAGCTAACGCATTAAGCGCCCCGCCTGGGGAGTACGGCCGCAAGGCTAAAACTCAAAGGAATTGACGGGGGCCCGCACAAGCGGCGGAGCATGTGGATTAATTCGATGCAACGCGAAGAACCTTACCTGGGCTTGACATACACCAGATCGCTGCAGAGATGTAGTTTCCCTTGTGGTTGGTGTACAGGTGCTGCATGGCTGTCGCTGCATCTGTCTCG
+
FGGGGFGGGGGGGFGGGFFGCFCEEFGGFEFEDFFEGFGGGGGF>EECCEFGGFGG@FGGGFGGGGGGGGGG@EFGECFGGGGGGEEE7CFGGGGGGGGGGGGGGGDFEFGGGEGGCFGGGGGCFGGGGGGGFGCFDFGFFC,:FDDD8FE@EG7FBEFGGGEGDEEGGG+CFF9ECGFGGFG@FCEG6C=>CE=;E;A>CFGGGGFGGCGEGCEGGFF4FFFFCFFGFDGFFFF<=?:CG:>:84=A4?<DG>F<>?B:AFAFFFF:?><BBFF>?E1)::0:9?26).-69<(
@M00689:251:000000000-CJTJ5:1:1101:5033:4394 1:N:0:5
CAGGATTAGATACCCTGGTAGTCCATGCCGTAAACGGTGGGCGCTAGGTGTAGGGGTCTTCCACGGCCTCTGTGTCGTAGCTAACGCATTAAGCGCCCCGCCTGGGGAGTACGGCCGCAAGGCTAAAACTCAAAGGAATTGACGGGGGCCCGCACAAGCGGCGGAGCATGTGGATTAATTCGATGCAACGCGAAGAACCTTACCTGGGCTTGACATACACCAGATCGCTGCAGAGATGTAGTTTCCCTTGTGGTTGGTGTACAGGTGTTGCATGGCCGTCGCTGCATATGTCTA
+
GGGGGGGGGGGGGGGGGGGGGGGGGGGGGGGGGGGGGGGGGGGGGCGGGGGGGGGGGGGGGGGGGGGGGGGGGGGGGGGGGGGGFGGGGGGGGGGGFGGGGGGGGGDGCFGGGGGFGEGGGGGFGFFFGGGGGGGGGGGGGFGGGGGGGGGGGGGFFGGGGGGGGGGGDF0<FG99CFGFGGGDGGGFFGEGGCCGGGGFGGGGFGGGFG<EGGGGDF@*5CCGGGED4C<?FFGF67CFFGGGFFF46@-CD:5:>??FA4:<;??BE?A>)9>@FDB>FFFFB?<-)..:4:
@M00689:251:000000000-CJTJ5:1:1101:17918:4406 1:N:0:5
CAGGATTACATACCCTGGTAGTCCATGCCGTAAACGGTGGGCGCTAGGTGTAGGGGTCTTCCACGGCCTCTGTGTCGTAGCTAACGCATTAAGCGCCCCGCCTGGGGAGTACGGCCGCAAGGCTAAAACTCAAAGGAATTGACGGGGGCCCGCACAAGCGGCGGAGCATGTGGATTAATTCGATGCAACGCGAAGAACCTTACCTGGGCTTGACATACACCAGATCGCTGCAGAGATGTAGTTTCCCTTGTGGTTGGTGTACAGGTGCTGCATGGCCGTCGCTGCAT
+
GGGGGFGG6CFCEEFGEFGGFFCEFGGGGEGEECFEGBEGGGGGGGGGGGFGGGGGGGGGGGEGGGGGGGGGGGGGGGGGGGGGGGGGGGGGGGGGGGGGGGGGGGGGGGGGGGGEGGGGGGGGGGGGGGGGGGGGGGGGGGGGGGGGGGGEGGGGGGGGGGGGGGGGGGFGGDGFGFGGGGGGGGGG?EGGGGGGGGGGGGGGGGGGGGGGGGGGGFFGGGCGFGGGFGGFFFGGFF:FGDGFFFFFFFFGGFFFF::FFFFFFFFFFFFF<?FF@>29FFFFFFF
@M00689:251:000000000-CJTJ5:1:1101:5046:4409 1:N:0:5
CAGGATTAGATACCCTGGTAGTCCATGCCGTAAACGGTGGGCGCTAGGTGTAGGGGTCTTCCACGGCCTCTGTGTCGTAGCTAACGCATTAAGCGCCCCGCCTGGGGAGTACGGCCGCAAGGCTAAAACTCAAAGGAATTGACGGGGGCCCGCACAAGCGGCTGAGCATGTGGATTAATTCGATGCAACGCGAAGAACCTTACCTGGGCTTGACATACACCAGAACGCTGCAGAGATTTAGTTTCCCTTGTGGTGGTGGTACAGGTGTTGCATGGCCGTCGCTGCATCTGTCTA
+
GDFFGGGGGGGGGFFFFFGGGFGGEECFGGFGFFGGEBFD7FFEGCCFGGEFD9C7BFEDFGGG,CF::FF?A<<F,,CBDFDGGEGG=FGG9FBFFGGGGGGGG<7FC?FG@>BFFGEGBFGGD<FDFGGFDFFFGGGC,@F8<F><>FGGGGEG8,<*4=*=@*?F7,?FGGGGEGG9C5E99GDFCEG5EG5CGGCEF:<FC9**:;FD7<EG>FFF<F<F*9:C3CC4)=*****02:7C?@*69467*736,8(746<4.*9.03<?)744;32(4>:(24:).))64:
@M00689:251:000000000-CJTJ5:1:1101:18474:4477 1:N:0:5
CAGGATTAGATACCCTGGTAGTCCATGCCGTAAACGGTGGGCGCTAGGTGTAGGGGTCTTCCACGGCCTCTGTGTCGTAGCTAACGCATTAAGCGCCCCGCCTGGGGAGTACGGCCGCAAGGCTAAAACTCAAAGGAATTGACGGGGGCCCGCACAAGCGGCGGAGCATGTGGATTAATTCGATGCAACGCGAAGAACCTTACCTGGGCTTGACCTACACCAGATAGCTGCAGAGATGTAGTTTCCCTTGTGGCTGGTGTACAGGTGTTGCATGGCTGTCGCTGCAA
+
GGGGGGGGGGGGGFFGFFGGDGDGGGGFFDFFEGFCBBFFGGGGDCGGFDFFGGEGEGGGGDFGGGEGGGGGAFGGGGGGGGGFEEEGDFG,9,>FGGGEGGEGGGG7CFEC@FC+6@FEG+D<>=F<E@FG=>DFF>D<F<FGGE<FEGGGD:CECB:FCGEE==CC6FEFGA<++<+<D8C@0;9CE=E==G**3;@FGF?FGCCGC6CC98+;46909*9DC*0*92>/)/9F77:7>FCF*999FFBFD)860<F)2*46FFFAEF<?9F4>)0(5?:(8>4)
@M00689:251:000000000-CJTJ5:1:1101:7742:4568 1:N:0:5
CAGGATTAGATACCCTGGTAGTCCATGCCGTAAACGGTGGGCGCTAGGTGTAGGGGTCTTCCACGGCCTCTGTGTCGTAGCTAACGCATTAAGCGCCCCGCCTGGGGAGTACGGCCGCAAGGCTAAAACTCAAAGGAATTGACGGGGGCCCGCACAAGCGGCGGAGCATGTGGATTAATTCGATGCAAAGCGAAGAACCTTACCTGGGCTTGACATACACCAGATCGCTGCAGAGATGTAGTTTCGCTTGTGGTTGGTGTACAGGTGCTGCATGGCCGTCGCTGCAT
+
GGGGGGGGGGGGGGGGGGGGFGFFGGGGGGFGGGGEGGGGGGEGGGGGFGGGGCGGFDGGGGFFGGGGGGGGFGEGGGGGGGGGGGDFGGGGGGGGFGGGGGGGGGDGGGGGGGGEFGGGGGGEGGFGGDGGGGGGGGGGGGGDGDDFG@EEEECEGGFGGEGGGGGGCC<CF@?<CFFGFFG+C/<?+<*CEEGGG6@CEFCEEFGF5*9>F<<776=4CDGG4>C3)93<FFGF??;CD:C:@)73>F(9D7:<B?FFDF<A?09:B>2:9@7))7(499032:)
@M00689:251:000000000-CJTJ5:1:1101:13497:4634 1:N:0:5
CAGGATTAGATACCCTGGCAGTCCACGCCCTAAACGATGCATACTTGGTGTGGGTCATTCAGTTGATCCGTGCCGGAGCTAACGCGTTAAATATGCCGCCTGGGGAGTACAGTCGCAAGGCTGAAACTCAAAGGAATTGACGGGGGCCCGCACAAGCGGTGGAGCATGTGGTTTAATTCGACGCAACGCGAAGAACCTTACCTGGGCTAGAAAATGCAGAAACCTGGTAGAAGTATCGGGGTGCTCTTCGGAGAATCTGTAGTTAGGGGCGGCATGGCCGTCGCTGCAT
+
GFGGGFGFGGGGGFGGGGCFEGFGAEGGGCGFGGGEGGGCGGD,C,;@EDFFED6CEFGGAFFFGFGGGFGGGGE:FBC<FFGGGGFGEGGFGGFGEEGFEFGGG7@BEFFEEFFECCGFGFFGGGGGGGGF<>AADFCFF:@CGD78CFG@EGGF7EE>FGCGGC9FBFG:<CFFC@7*1:?EGG7CEGEC=E+;8;E<EC<<CGGG587+?;+:CFFFGGG4*9FC6C:BF*::@B3C31/*9@F3B>B3<)7)<-:/6F4)90?(71(44B)7FF>((--90:>:2
@M00689:251:000000000-CJTJ5:1:1101:26021:4785 1:N:0:5
CAGGATTAGATACCCTGGTAGTCCATGCCGTAAACGGTGGGCGCTAGGTGTAGGGGTCTTCCACGGCCTCTGTGTCGTAGCTAACGCATTAAGCGCCCCGCCTGGGGAGTACGGCCGCAAGGCTAAAACTCAAAGGAATTGACGGGGGCCCGCACAAGCGGCGGAGCATGTGGATTAATTCGATGCAACGCGAAGAACCTTACCTGGGCTTGACATACACCAGATCGCTGCAGAGATGTAGTTTCCCTTGTGGTTGGTGTACAGGTGCTGCATGGCTGTCGCTGCAT
+
GGGGGGGGGGGGGGGGGGGGGGGGGGGGGGGGGGGGGGGGGGGGGGGGGGGGGGGGGGGGGGGGGGGGGGGGGGGGGGGGGGGGGGGGGGGGGGGGGGGGGGGGGGGGGGGGGGGGGGGGGGGFGGGGGGGGGGGGFGGCFFGGGGGGGGGGGEGGGGGGGGGGGGGGGGGGGGCFEGGGGGGGGGGG6CEGGGGGGGGGGGGGGGGGGGGGGGGGGFFGGGFFGFCGFGGFFFGFFFGG=CGFBFFFFFFCGFF?6?BF<=4A??6:FB?FFFFFFFFBFFB?B?D
@M00689:251:000000000-CJTJ5:1:1101:26030:4802 1:N:0:5
CAGGATTAGATACCCTGGTAGTCCATGCCGTAAACGGTGGGCGCTAGGTGTAGGGGTCTTCCACGGCCTCTGTGTCGTATCTAACGCATTAAGCGCCCCGCCTGGGGAGTACGGCCGCAAGGCTAAAACTCAAAGGAATTGACGGGGGCCCGCACAAGCGGCGGAGCATGTGGATTAATTCGATGCAACGCGAAGAACCTTACCTGGGCTTGACATACACCAGATCGCTGCAGAGATGTAGTTTCCCTTGTGTTTGGTGTACAGGTGCTGCATGGCTGTCGCTGCAT
+
FGGCGGGGFGGGGGGGG9FFFGGGGAFGGCGG@GGG@FF7BEC>FCFGGGGGG97+BBF,EC<6F@+@FFGCCCFFGE<,,EFCG,CFGFC?C,CFGFG77FGGGD@F@FGF7>@C@@:C+3CAFGACFDGGGG93:,,3EFFEFG<F8FGEEGG<BFGGCGCG5C58CGGC79<++<9CF*<@C8CFGC>51::88EFF+98EDC*2A=CECCF7:6?CC*9CGG*7>3DF:*9*9?G*?DGC6F@D6::628<?:?2><7:).992?2<2945>FEB<:?0?;72
@M00689:251:000000000-CJTJ5:1:1101:7096:4868 1:N:0:5
CAGGATTAGATACCCTGGTAGTCCGTGCCGTAAACGGTGGGCGCTAGGTGTAGGGGTCTTCCACGGCCTCTGTGTCGTAGCTAACGCATTAAGCGCCCCGCCTGGGGAGTACGGCCGCAAGGCTAAAACTCAAAGGAATTGACGGGGGCCCGCACAAGCGGCGGAGCATGTGGATTAATTCGATGCAACGCGAAGAACCTTACCTGGGCTTGACATACACCAGATCGCTGCAGAGATGTAGTTTCCCTTGTGGTTGGTGTACAGGTGTTGCATGGCTGTCGCTGCAT
+
GGGGGGGGGGGGGFGGGGGGGGFGEFGGGGGGGGFEFGGGEGGGGFGFGGGFGGGGGGGGGGGFC@FGGGGGGGFGDGGGGGGGGGGEGGGGGGEGEGGGGGGGFGGEGFGGGGGGGGDGGGGGGGGGGGGFGADFGAAFFGGGGGEFGGGEGEGGFEGGGGGGEGGGGGGGG@GGGGGGF8+A?EFEFGGGC>EEGGGGGFGGGGGFGG4CFFCD:=FG4C/C=C5D:5CFF4CCFFG7>GGGFFFF?)6C3F580<?FF4).)9)5>:B):@F>?5:26?FFF?A
@M00689:251:000000000-CJTJ5:1:1101:20731:5067 1:N:0:5
CAGGATTAGATACCCTGCAGGAGGTGGTGCATGGTTGTCGCTGCAT
+
FEFFFFGGGGGFFFGGGGEGGGG@BDD@FGGFA8;;BFGGGGGG?<
@M00689:251:000000000-CJTJ5:1:1101:20081:5072 1:N:0:5
CAGGATTAGATACCCTGGTAGTCCATGCCGTAAACGGTGGGCGCTAGGTGTAGGGGTCTTCCACGGCCTCTGTGTCGTAGCTAACGCATTAAGCGCCCCGCCTGGGGAGTACGGCCGCAAGGCTAAAACTCAAAGGAATTGACGGGGGCCCGCACAAGCGGCGGAGCATGTGGATTAATTCGATGCAACGCGAAGAACCTTACCTGGGCTTGACATACACCAGATCGCTGCAGAGATGTAGTTTCCCTTGTGGTTGGTGTACAGGTGTTGCATGGTTGTCGCTGCAT
+
GGGGGGGGGGGGGGGGGGGGFGGFFGGFGEEEEGFEGGGGGGGGGGGGFFFGGGGGGGGGGGGGGGGGGGGGGGGGGGGGGGGGGGGGGGGGGGGGGGGGGGGGGGGGGGGGGGGGGGGGGGGGGGGGGGGGGGGGGGGGGGGGGGGGGGGGGGGGGGGGGGGGGGGGGGFGGGFGGGGGGGGGGGGGFGGGGGGGGGGGGGGGGGGGGGDGGGGGGFFGGGGGDFGGFGGFFFGC*9CFGGGGFFF9??FGGFFFFFFFFFFFFFFF>BFFF=>?FEBFFF<FB?4
@M00689:251:000000000-CJTJ5:1:1101:26203:5097 1:N:0:5
CAGGATTAGATACCCTGGTAGTCCATGCCGTAAACGGTGGGCGCTAGGTGTAGGGGTCTTCCACGGCCTCTGTGTCGTAGCTAACGCATTAAGCGCCCCGCCTGGGGAGTACGGCCGCAAGGCTAAAACTCAAAGGAATTGACGGGGGCCCGCACAAGCGGTGGAGTATGCTGTTCAATTCGACGCAACGCGAAGAACCTTACCTGGGCTTGACATGCACTGGAATGTCGGAGAAATTCGGCAGCCCTTCGGGGCCAGTACACAGGTGCTGCATGGTTGTCGCTGCAT
+
GFGGGGGGGGGGGGGGGGGGGGGGGGGGGGGGGGGGGGGGGGGGGGGGGGGGGGGGGGGGGGGGGGGGGGGGGGGGGGGGGGGGGGGGGGGGGGGGGGGGGGGGGGGGGGGGGGGGGGGGGGGGGGGGGGGGFGGGGGGGGGGGGGGGGGGGGEGGGGGGGGGGGGGGGGGGGGGGGGGGGGGGGGGGGGGGGEG8FGGGGGFGGGGGGGGGGGGGGFFGGGCGGGGF=GGFE3<FBFFCFGDGFFFFFFFGDB:;??FFFFFBFFFFFFFFFFFFFFFFAFFFFB:>
@M00689:251:000000000-CJTJ5:1:1101:21521:5105 1:N:0:5
CAGGATTAGATACCCTGGTAGTCCACGCCGTAAACGATGAGTGCTAGACGTTGGGGAGCTTGCTCTCCGGTGTCGCAGCTAACGCGTTAAGCACTCCGCCTGGGGAGTACGGCCGCAAGGTTAAAACTAAAAGGAATTGACGGGGGCCCGCACAAGCGGTGGAGCATGTGGTTTAATTCGAAGCAACGCGCAGAACCTTACCAGCCCTTGACATGGGGGTCGCGGACGCCGGAGACGACGTCCATCAGTTCGGCTGGACCCCACACAGGTGCTGCATGGCCGTCGCTGCAGATGG
+
FCFFGFFAFFGDECE@DFFGCFE,CFEGGCFCC@CCFFFGGGFGGFFFFB6CE@CEFFGGGGGGGGCCFGFGGGGGGEGFGGFGDGGGGGGGGGGFGGGGGGGGGGGGGGGGGGGGGDCGEFGGGGGG9CEFB=DFGGGGGGGGGGEFGDEEEGGGFGG@BFF8@FGGBFFCGGCGGG7@C=8CFF8C5CEEGGGG5@CFFGGGGGGGGGGGFCFGDE>5795CGGGGFGG@EFGCBB5D5C3>?@@<=@6*9@>(((.7,.80>D@<F2707==@FF??03(-402?;:().)5
@M00689:251:000000000-CJTJ5:1:1101:4512:5229 1:N:0:5
CAGGATTAGATACCCTGGTAGTCCATGCCGGAAAAGGGGGGAGAGAGGGGGAGGGGGAGGGAAAGGGAGAGGGGGGGGAGGGAAAGGAGGAAGAGAAGGGAAGGGGGAGTAAGGAGGGAAGGTTAAAACTCAAAGGAATTGACGGGGGCCCGCACAAGCGGCGGAGCATGTGGATTAATTCGATGCAACGCGACGAACCTTACCTGGGCTTGACATACACCAGCTCGCTGCAGAGATGTAGTTTCCCTTTGGGTTGGTGTACAGGTGTTGCATGGCCGTCGCTGCAT
+
GGGGGGGGGGGGGEGGGGGGGGGGFGGG<F++++66;67::+4+8+474+++=7@C=+8=7+,,:<+,8333333*1//8*/*+*1*02**,2,200,*1***/85:88C8,0,,*/****;+0,0,32CF,2++;8@FF?CFE8CE5CEGGG58CGGFGDG5CEGGGGGGGF<<:E?FGFFEGGGC:<==5**:8>GCFFGGFFGFGGGGGCFGFG?*9*9*12*:<DDGFFF*9F*>>7:?*1*9<@6)**<@>F:(0)0-:)/).>B4<A=45459(((409(4
@M00689:251:000000000-CJTJ5:1:1101:4531:5238 1:N:0:5
CAGGATTAGATACCCTGGTAGTCCATGCCGTAAACGGGGGGAGAGAGGGGGAGGGGGGGGAAAAGGGAGGGGGGGGGGAGAGAAAGAAGGAAGAGAAGGGGAGGGGGAGTAGGGATGGAAGGTTAAAACTCACAGGAATTGACGGGGGCCCGCACAAGCGTCGGAGCATGTGGATTAATTCGATGCAACGCGACTAACCTTACCTGGGCTTGACATACACCAGATCTCTGCAACGCTGTCGTTTCCTGTTTGGTTGGTGTACAGGTGTTGCATGGCCGTCGCTGCAT
+
GCFGFFGEGGGFFFGG<EEEFGGGADFEFG@CDE,;7;7::+448+47++++37:@:*18***,2/*/2*//*/8/8//8/*/,,2,,3*,,820,0,*/*////5:/2;8:980***,+,*03,,,,,0<,020AFCF,+<C;EC>>82C8ECEC**2C*;*58E:E99@<FGF2CF7@FFC9+:+<@>CE=**2<0;FC7C:EDG*:057*<:>*==47C***0+:*244*)9).8C*9/**9@*)1*)**75(32:;4=4A41;<)4>?A?)0)7,2,3336:<
@M00689:251:000000000-CJTJ5:1:1101:20671:5324 1:N:0:5
CAGGATTAGATACCCCAGTAGAGGTGTTGCATGGTCGTCGCTGCAT
+
GGGGFGGGGGGGFFGGGEGGGGFCEFFFFGG9<?;,8@FGGGGG8C
@M00689:251:000000000-CJTJ5:1:1101:20837:5431 1:N:0:5
CAGGATTAGATACCCTGGTAGTCCATGCCGTAAACGGTGGGCGCTAGGTGTAGGGGTCTTCCACGGCCTCTGTGTCGTAGCTAACGCATTAAGCGCCCCGCCTGGGGAGTACGGCCGCAAGGCTAAAACTCAAAGGAATTGACGGGGGCCCGCACAAGCGGCGGAGCATGTGGATTAATTCGATGCAACGCGAAGAACCTTACCTGGGCTTGACATACACCAGATCGCTGCAGAGATGTAGTTTCCCTTGTGGTTGGTGTACAGGTGATGCATGGTTGTCGCTGCAT
+
GFGGGGGGGGGGGGGGGGGGGGGGGGGGGGGEGGGGGGGGGGGGGGGGGGGGGGGGGGGGGGGGGGGGGGGGGGGGGGGGGGGGGGGGGGGGGGGGGGGGGGGGGGGGGGGGGGGGGGGGGGGGGGGGGGGGGGGGGGGGGGGGGGGGGGGGGGGGGGGGGGGGGGGFGGGGGGGGGGGGGGGGGGGGGGGGDEGGGGGGGGGGGGFFGGGGGGG=GFFGGGFCCFDGFGGFFFG4FFGFGGDDFFF>FFBGD>@?FF?FB?9>?FFAFAABFF>9@316<??:;7<
@M00689:251:000000000-CJTJ5:1:1101:25347:5532 1:N:0:5
CAGGATTAGATACCCTGGTAGTCCATGCCGTAAACGGTGGGCGCTAGGTGTAGGGGTCTTCCACGGCCTCTGTGTCGTAGCTAACGCATTAAGCGCCCCGCCTGGGGAGTACGGCCGCAAGGCTAAAACTCAAAGGAATTGACGGGGGCCCGCACAAGCGGCGGAGCATGTGGATTAATTCGATGCAACGCGAAGAACCTTACCTGGGCTTGACATACACCAGATCGCTGCAGAGATGTAGTTTCCCTTGTGGTTGGTGTACAGGTGTTGCATGGTTGTCGCTGCAT
+
GGGGGGGGGGGGGGGGGGGGGGGGGGGGGGGGGGGGGGGGGGGGGGGGGGGGGGGGGGGGGGGGGGGGGGGGGGGGGGGGGGGGGGGGGGGGGGGGGGGGGGGGGGGGGGGGGGGGGGGGGGGGGGGGGGGGGGGGGGGGGGGGGGGGGGGGGGGGGGGGGGGGGGGGGGGGGGGGGGGGGGGGGGGGGGGGGGGGGGGGGGGGGGGGGGGGGGGGGFFGGGGGGGGGFGGFFFGGFFGGGGGGFFFFFFFGGFFFFF<FFFFFFFFFFFFFAFFFFFFFFFFBFFF
@M00689:251:000000000-CJTJ5:1:1101:21413:5581 1:N:0:5
CAGGATTAGATACCCTGGTAGTCCATGCCGTAAACGGTGGGCGCTAGGTGTAGGGGTCTTCCACGGCCTCTGTGTCGTAGCTAACGCATTAAGCGCCCCGCCTGGGGAGTACGGCCGCAAGGCTAAAACTCAAAGGAATTGACGGGGGCCCGCACAAGCGGCGGAGCATGTGGATTAATTCGATGCAACGCGAAGAACCTTACCTGGGCTTGACATACACCAGATCGCTGCAGAGATGTAGTTTCCCTTGTGGTTGGTGTACAGGTGGTGCATGGCTGTCGCTGCAT
+
GGGGGGGGGGGGFFGGGGGGGGFFGGGGGGGGGGGGGGGGGGGGGGGGGGGGGFFGGGGGGGGGGGGGGGGGGGGGGGGGGGGGGGGGGGGGGGGGGGGGGGGGGGGGGGGGGGGGGGGGGGGGGGGGGGGGGGGGGGGGGGGGGGGGGGGGGGGGGGGGGGGGGGGGGGGGGGGGGGFGGGDFGGGGGGGGGEGGFGGGGGGGGGGGGGGGGGGGGFFFGGGGGDCDFGGFFFGGFFGGGFGD@4@DF4:4DFFFFFFFAFFF??F?FFB?FFFFF):?FF:1;><
@M00689:251:000000000-CJTJ5:1:1101:21403:5598 1:N:0:5
CAGGATTAGATACCCTGGTAGTCCATGCCGTAAACGGTGGGCGCTAGGTGTAGGGGTCTTCCACGGCCTCTTTGTCGTAACTAACGCATTAAGCGCCCCGCCTGGGGGGTACGGCCGCAAGGCTAAAACTCAAAGGAATTGACGGGGGCCCGCCCAAGCGACGGAGCATGTGGATTAATTCGATGCAAAGCCGAGAACCTTACCTAGGCTTGACATTCCACAGATCTCTGCCAAGGTTGAGTTTTCCGTGTGGTTGCTGTACAGGTGTTGCATGGTTGTCGCTGACT
+
GAEFFGFGGGGGGGGGGFFGFGGGGGGGGGGGGEFEGGG>GEFGGGGG9EGGGGD@,@9E,F<,6@@7,6C,6,9C86,,,<CFEBF@EE,F,5++@FG7>B+4DFG+*51>:FEFC7*=*C*,8CFE:C9:FGFG@F,?:2C7FGGG5CE:***/;/**/****2:*+2+2<9<<0<<AC1+<+2+<0<*2*221;+;CE7<EF+<?*09/*+37*//***9>*>+:@C*60)***0**2:*7*@=(9.,7<)5((.)*.92<)9:-8?<7<45*9>?<<(,(,()
@M00689:251:000000000-CJTJ5:1:1101:17590:5688 1:N:0:5
CAGGATTAGATACCCTGGTAGTCCACGCCGTAAACGTTGGGCGCTAGGTGTGGGATCCTTCCACGGATTCCGTGCCGCAGCTAACGCATTAAGCGCCCCGCCTGGGGAGTACGGCCGCAAGGCTAAAACTCAAAGGAATTGACGGGGGCCCGCACAAGCGGCGGAGCATGTTGCTTAATTCGACGCAACGCGAAGAACCTTACCAAGGTTTGACATGCAGGGAAAAGCCTCAGAGATGGGGTGTCCGTAAGGGTCCTGCACAGGTGATGCATGGCCGTCGCTGCAT
+
GGGGGFGGGGGGGGGGGGGGGGGFFGGGGGGGGGGEFEFDGGGGGGEGGGGGGGGGGGGGGGGFGEGGGGGGGGGGGGGGGGGGGGGGGGGGGGGGGGGGGGGGGGGGGGGGGGGGGGGGGGGGGFGGGGGGGGGGGGGGGGGGGGGGGGGGGGGGGGGGGGGGGGGGGGGGGGGGGGGGGGGGGGGGGGGGGEGGGGGGGGGGGGGGCFFCCFGGGF=CF5CGGCGGFCF@FFGGFFGGGGGGFFD?47?GGFF(6<?F>??FFFFFFF>BFFFFEDFBF??>>2
@M00689:251:000000000-CJTJ5:1:1101:19071:5750 1:N:0:5
CAGGATTAGATACCCTGGTAGTCCATGCTGTAAACGATGAGTGCTAAGTGTTAGAGGGTTTCCGCCCTTTAGTGCTGCAGCTAACGCATTAAGCACTCCGCCTGGGGAGTACGGCCGCAAGGCTGAAACTCAAAGGAATTGACGGGGACCCGCACAAGCGGTGGAGCATGTGGTTTAATTCGAAGCAACGCGAAGAACCTTACCAGGTCTTGACATCCTCTGACACTCCTAGAGATAGGACGTTCCCCTTCGGGGGACAGAGTGACAGGTGCTGCATGGTCGTCGCTGCAT
+
GGGGGGGGGGGGGFGGGGGGFGCFGGGGGGGGFFFEGCFGGGGGGG<FFEFGGFGGGGGGGGGGGGGGGGGGGGGGGGGGGGGGGGGGGGGGGGGGGGGGGGGGGGGGGGGGGGGGGGGGGGGGGGGGGGGGFFGGGGGGGGGGGGGGGGGGGGGGGGGGGGGGGGGGGGGGGFGGGGGGGGGGGGEGFGGGGGGGGGGGGGGGGGGFGGGGGGGGGFFGGGGGGGGGFGGFFFGGFFGGGGGGF@F?FFFGGFFFFFFF<F<>FFFF>4?DFFFFFFFAFFFF>B?<1?>
@M00689:251:000000000-CJTJ5:1:1101:19051:5752 1:N:0:5
CAGGATTAGATACCCTGGTAGTCCATGCTGTAAACGATGAGTGCTAAGTGTTAGAGGGTTTCCGCCCTTTAGTGCTGCAGCTAACGCATTAAGCACTCCGCCTGGGGAGTACGGCCGCAAGGCTGAAACTCACAGGAATTGACGGGGACCCGCAAAAGCGGTGGAGCATGTGGTTTAATTCGAAGCAACGCGAAGAACCATACAAGGTCTTGACATACTCTGACACTCCTAGAGATAGGACGTTCCCCTTCGGGGGACAGAGTGACAGGTGCTGCATGGTCGTCGCTGCATGT
+
GGGGGGGGGGGGGGGGGGGGGGGGGFGGGGGCEFFCFEGEFFCEGG9CEEEF<DFE@FFFC,CFFGGGCAGFFD<C@EFC869,CCG>BC,,69FFEAFGE:FFGGEE7F8ECC:C7+8@++D,:FFGE<BE,:C8AFG,EA,B@FFEGGD==8+=8DCGC<+76:8:BFBFAF:@,@@7D>DG>>DFFG557=5*<88*3+<+097C7>7+@9<F7A86FGGGGGFD5>6AFFC>B**:7><F55427).>*))(4363<9).*998><20)**)0*,)66>600<064)).
@M00689:251:000000000-CJTJ5:1:1101:9031:6064 1:N:0:5
CAGGATTAGATACCCTGGTAGTCCTAGCCCTAAACGATGATTGCTTGGTGTAGCAGGTACCCAATCCTGCTGTGCCGCAGCTAACGCGATAAGCAATCCGCCTGGGGAGTACGGTCGCAAGGCTGAAACTCAAAGGAATTGACGGGGGCCCGCACAAGCGGTGGAGCATGTGGTTCAATTCGACGCAAAGCGAAGAACCTTACCTGGGCTCGAAGCGCAGTGGACTGGGGTAGAAATCTCCCTTTCCCGCAAGGGACTGCTGCGGAGGTGCTGAATGGCCGTCGCTGCTGTTGTT
+
FFGGGCFCF9CCFFGGFDFFGFFGGFGGGFFCFGGGGGDEFGEFFC@@FFG<EEFE8F,CCFDC@FGF<EE,FDGCBG7FEGAGGEGFEGEGGGGFFGGGFGCFGGGFGGEEEGGG@CFFGGFGCGGGGFFGGFCGEGFGFFB=EEGGCFGC@>>FFGGGGGEDFG6*?BFEGGGD9@EF7;CC=EE8*2=EC77*C:FCCCGGGFGGG*9:DFE337)77>DCGGG4></)0*?CF47*:9F*9=F<)0937@5:6??4:?>93070<??FA/94@:?FFFFBF602)))).4(
@M00689:251:000000000-CJTJ5:1:1101:9048:6071 1:N:0:5
CAGGATTAGATACCCTGGTAGTCCTAGCCCTAAACGATGATTGCTTGGTGTAGCAGGTACCCAATCCTGCTGTGCCGCAGCTAACGCGATAAGCAATCCGCCTGGGGAGTACGGTCGCAAGGCTGAAACTCAAAGGAATTGACGGGGGCCCGCACAAGCGGTGGAGCATGTGGTTCAATTCGACGCAACGCGAAGAACCTTACCTGGGCTCGAAGCGCAGTGGACTGGGGTAGAAATATCCCTTTCCCGCAAGGGACTGCTGCGGAGGTGCTGCATGGCCGTCGCTGCAT
+
GGGGGGFFGGGGGGGGGGGGGGGGGGGGGGGGGGGGGGGGGGGGGFGGGGGEFEGGGGGGGGGGGGGGFGGFGFGGGGGGGGGEGGGGGGGGGGGGAFGGGGGGGGGEGGGFGGGG@FFEGGGFFGGGGGGGFGFFGGFGGAFCFDGGGEC@BB7FEFFGGGGGGGGG9F9CFFCGFFGGDCEEGCEG>ECCGCCEGGFGFGGGGGGGGGGEGCGGGFFGCFFGFCGGFGC>EFGG?BDGGGGDFBF?B51CGFEBB?0:<@>>>>BFD?FAB6?=BFBF9;B>FFB>F>
@M00689:251:000000000-CJTJ5:1:1101:22364:6318 1:N:0:5
CAGGATTAGATACCCTGGTAGTCCATGCCGTAAACGGTGGGCGCTAGGTGTAGGGGTCTTCCACGGCCTCTGTGTCGTAGCTAACGCATTAAGCGCCCCGCCTGGGGAGTACGGCCGCAAGGCTAAAACTGAAAGGAATTGACGGGGGCCCGCACAAGCGGCGGAGCATGTGGATTAATTCGATGCAACGCGAAGAACCTTACCTGGGCTTGACATACACCAGATCGCTGCAGAGATGTAGTTTCCCTTGTGGTTGGTGTACAGGTGTTGCATGGCCGTCGCTGCAT
+
GGGGGGGGGGGGGGGGGGGGGGGGGGGGGGGGGGGGGFFC+FCGEEGGGGGGDGGGGEFGGGGGC:FGGGG@GGFGGG<FGGGFGCGGCGG<CEEGEGGGGGGGFGDBEFAFGGGGGGGGGGFGFCFGGGCFGGF8FFGGGFGGGGG>EGGEGGGGGFGGDECEEGGFGGGGG?FFCFGGGF:CCGGGGGGGD=CCFGGGGGGGFFFFFGGG:EFD7@?G759*9C5C>3CFFBF*9*:::CGGFFFF=?BGCF@1131>AFB28/78B<>><?)8657>>>F?>?B
@M00689:251:000000000-CJTJ5:1:1101:6540:6423 1:N:0:5
CAGGATTAGATACCCTGGTAGTCCACGCCGTAAACGATGAGTGCTAAGTGTTGGAGGGTTTCCGCCCTTCAGTGCTGCAGCAAACGCATTAAGCACTCCGCCTGGGGAGTACGACCGCAAGGTTGAAACTCAAAGGAATTGACGGGGGCCCGCACAAGCGGTGGAGCATGTGGTTTAATTCGAAGCAACGCGAAGAACCTTACCAGGTCTTGACATCCTTTGACCACTCTAGAGATAGAGCTTTCCCTTCGGGGACAAAGTGACAGGTGATGCATGGCCGTCGCTGCAT
+
GGGGGGGGGGGGGGGGGGGGGGGGGGGGGGGGGGGGGGGGFGGGGGGGGGGGGGGGGDGGGGGGGGGGGGGFGGGGGGGCFDFFGGGGGGFFGGEGGGGDGGGFGGGBFFCGGEGGEGCGGGGG8DFEGGGGGFFFFFFGG9FEGGDFEGGGGGGGFGGGGFCDGGGGGGGGGGGGGGGGGGGCEGGGGGGGGGGGCFGGGGG+AFGCGGGG:CGGG??GGGGGGD:*8CFFFF=FFFGGGGFGFFFFFFB:DE@>??:5)9:>FFF<)65<2*6=<>B999FFFF6:5
@M00689:251:000000000-CJTJ5:1:1101:20604:6436 1:N:0:5
CAGGATTAGATACCCATATGTGGGGAAGGTGTTGCATGGTTGTCGCTGCAT
+
GGGGGGGGGGGGGGGFGGGDFGFCE7@EEFFGFGGGGGGGGFGGGGGGGGG
@M00689:251:000000000-CJTJ5:1:1101:17859:6440 1:N:0:5
CAGGATTAGATACCCTGGTAGTCCATGCCGTAAACGGTGGGCGCTAGGTGTAGGGGTCTTCCACGGCCTCTGTGTCGTAGCTAACGCATTACGCGCCCCGCCTGTGGAGTCCGGCCGCAATGCTAAAACTCAAAGGAATTGACGGGGGCCCTCACAAGCGGCGGAGCATGTGGATTAATTCGATGCAACGCGACAAACCTTACCTGGGCTTGACCTACACCAGATCGCTGCAGAGCTTTAGTTTCCCTTTTGTTTGTTGTACAGGTCATACATGGCCGTCGCTGCAT
+
GDEG@FEGGGGGCFCCECEACCEF@F@CC@@BFFCF@B@++6@CC7FFFEF,,C,CCCCDEDFF6+@CCFG8C,EF,D=<FF9,F,=7CCC,4B+@FEE+FGGC5EAE<F,58+@BF@+++,:@<,,3CFGF=,>,,,@F3,:++>7*1CC*>D>7,,<**<**=*:*7<F,7?2BC+0AC/<@+;CCC*:5***:0;CCC7<EG+*/:CF**A+:*9?FG3**29257*9)0@7*7):*0:FGFFFFF472*07((..<2@)409)./).)-/)8?BF;(4:66(.
@M00689:251:000000000-CJTJ5:1:1101:6734:6446 1:N:0:5
CAGGATTAGATACCCTGGTAGTCCATGCCGTAAACGGTGGGCGCTAGGTGTAGGGGTCTTCCACGGCCTCTGTGTCGTAGCTAACGCATTAAGCGCCCCGCCTGGGGAGTACGGCCGCAAGGCTAAAACTCAAAGGAATTGACGGGGGCCCGCACAAGCGGCGGAGCATGTGGATTAATTCGATGCAACGCGAAGAACCTTACCTGGGCTTGACATACACCAGATCGCTGCAGAGATGTAGTTTCCCTTGTGGTTGGTGTACAGGTGGTGCATGGCCGTCGCTGCAT
+
GGGGGGGFGGGGGGGGGGGGGGGGGGGGGGGGGGGGGGGGGGGGGGGGGGGGGGGDGGGGGGGGEGGGGGGFGFGGGGGGGGGGGGGCGGFGGGEGFGGGGGGGGGGEGGFGGGGGGGC@GGGGFGGGGGGGGGGFEFGGGFGGGGGGGGGGGEG7CFGGD@ECGCE>FG?FGEGGG?<EGGGGFEG9:EGGDGEEGGGGGGGGGGGGGGCG4CCGGFFGGCFFGG5DFCDFF77<B?G>>FGGF*9A@4<FGFFF(33F2BB4????EFFBFF>FFDFFF9?09BF
@M00689:251:000000000-CJTJ5:1:1101:21049:6492 1:N:0:5
CAGGATTAGATACCCTGGTAGTCCACGCCCTAAACTATGTCAACTGGTTGTCGGGGGATTAACTCCCTTGGTAACGAAGCTAACGCGTGAAGTTGACCGCCTGGGGAGTACGGCCGCAAGGTTCAAACTCAAAGGAATTGACGGGGGCCCGCACAAGCGGTGGAGCATGTGGTTCAATTCGATGCAACGCGAAGAACCTTACCTGGGTTTGAAGAGCAGGAGACCGGCGATGAAAGTCGCTCTCCCCGCAAGGGGCTGCTGCTCAGGTGCTGCATGGCCGTCGCTGCAT
+
GGGGGGGGGGGGGGGGGGGGGGGGGAEG<FGGGGGGGGGGGEEGGFGGGGGGGGDDFCFGFDGGGGGGG8<EE?F,7B@EGDEGCFD=>F@FFF9FFGDGGD<+<FGGEFF7+>F7F:+8FFF,3@EGGGDFFD8FGGF@DD@F7F:FECCG:EGC:CG@FC7*=FGFGGGDGGG?99;@F+>9C9EFEE5::7ECFGG+9?F9:*/6:8*3:FCDC?5/>*9CG)*9)19)96::@B<C7CD65?D>E),)9579;1?F09)69?:4):A2<9F?4F?993,4:(2:)
@M00689:251:000000000-CJTJ5:1:1101:13902:6523 1:N:0:5
CAGGATTAGATACCCTGGTAGTCCATGCCGTAAACGGTGGGCGCTAGGTGTAGGGGTCTTCCACGGCCTCTGTGTCGTAGCTAACGCATTAAGCGCCCCGCCTGGGGAGTACGGCCGCAAGGCTAAAACTCAAAGGAATTGACGGGGGCCCGCACAAGCGGCGGAGCATGTGGATTAATTCGATGCAACGCGAAGAACCTTACCTGGGCTTGACATACACCAGATCGCTGCAGAGATGTAGTTTCCCTTGTGGTTTGTGTACAGGTGATGCATGGCTGTCGCTGCAT
+
GGGGGGGGGGGGGGGGGGGGGGGGGGGGGGGGGGGGGGGG@FGGGEGGGGGCFGD7FGGGGGGGFCFGGGG@GFGG:FFFFGCEGEGCFG9CCF@FGGGCFGGGDGG7FFEGEEGGGGDFFGGGG<FFGGGGGGGCFFFFFFGGGGEEGGGGG8ECFCGFFFEC/5?AEFGGG7FF9CFGGGEGFGGGGCGGDEGEGGGGGGGGGDFFFGGGGGGGG@@GGGGGGGGGF5CF4=C*=FGFFGGGFFFFFFDG3@F(2?7FBFB9FB?2F2AAFFFFFD??<FF?F:D
@M00689:251:000000000-CJTJ5:1:1101:19151:6530 1:N:0:5
CAGGATTAGATACCCTGGTAGTCCATGCCGTAAACGGTGGGCGCTAGGTGTAGGGGTCTTCCACGGCCTCTGTGTCGTAGCTAACGCATTAAGCGCCCCGCCTGGGGAGTACGGCCGCAAGGCTAAAACTCAAAGGAATTGACGGGGGCCCGCACAAGCGGCGGAGCATGTGGATTAATTCGATGCAACGCGAAGAACCTTACCTGGGCTTGACATACACCAGATCGCTGCAGAGATGTAGTTTCCCTTGTGGTTGGTGTACAGGTGCTGCATGGTCGTCGCTGCAT
+
GGGGGGGGGGGGGGGGGGGGGGGGGGGGGGGGGGGGGGGEEGGGGGGGGGGGGGGEGGGGGGGGEGGGGGGGGGGGGGGFGGGGGGGGGGGGGGGGGGGGGGGGFFEGGFFGGDGGEG=EEGGGGGGGGGGGGGFGGDFFCEGGGGCGGGGCGGGGG>FFGGDCC5?FGGGGGFGGFGGGG=<F9EGGGEGGCCEGGGGGGGGGGFGGGGGGGGGGGFFGGG*>FGFGF<DFFFGGFFGGGGGGFFFFFFFG3FFB0?BFFFF9?FFFFBFBA8FFFBBBBFF6>F<
@M00689:251:000000000-CJTJ5:1:1101:15678:6600 1:N:0:5
CAGGATTAGATACCCTGGTAGTCCACGCCGTAAACGGTGGGTACTAGGTGTGGGTTTCCTTCCTTGGGATCCGTGCCGTAGCTAACGCATTAAGTGCCCCGCCTGGGGAGTACGGCCGCAAGGCTAAAACTCAAAGGAATTGACGGGGGCCCGCACAAGCGGCGGAGCATGTGGTTTAATTCGATGCGACGCGAAGAACCTTACCAGGGTTTGACATGCACGCAAAACTCGTGGAGACACGAGCTCCTTCGGGGTGCGTGCACAGGTGATGCATGGCCGTCGCTGCAT
+
GGGGGGGGGGGGGFGGGGGGGGGGEFGGGGCFGEGEGFD:EGGGCEGGFGFDGGGGGGDGGGGGGGGGGGGGGGDGGGGDGGGGGGGGCCGFGGGFFGGGEFFGGGGGEGFGGDEGGGGG:EFGGGGGFGGGGGGGFGGGGGGFGGGGGGGGGGGGGGGGGGGC5EGGFGDCGC<EGGGGGFGGGFGGGGGGDE>CEG6FGGF:?FGG5;CEGGGDGFFGGGGGGGF<;FG;>>CF4>GFDCGDF6::BF?GGED(4;?B:F<B4;FB=<<9AF4F4612(49?06,6
@M00689:251:000000000-CJTJ5:1:1101:16188:6611 1:N:0:5
CAGGATTAGATACCCTGGTAGTCCATGCCGTAAACGGTGGGCGCTAGGTGTAGGGGTCTTCCACGGCCTCTGTGTCGTAGCTAACGCATTAAGCGCCCCGCCTGGGGAGTACGGCCGCAAGGCTAAAACTCAAAGGAATTGACGGGGGCCCGCACAAGCGGCGGAGCATGTGGATTAATTCGATGCAACGCGAAGAGCCTTACCTGGGCTTGACATACACCAGATCGCTGCAGCGATGTAGTTTCCCTTGTGGTTGGTGTACAGGTGATGCATGGCCGTCGCTGCCT
+
GGGGGGGGGGGGGGGGGGGGGGGGGGGGGGGGGGGGGGGDEGGGGGGGGGGGGGG@FGGGGGGGGGGGGGGCGGGGGGGGGGGGGCFGGGGGGGGGGGGGGGGGDGEEEFGGGCFGDGG@EGGGFGFGGGGGGGGFFFGGGFGGDGCCEGGGG>FEFFGEEFGCE8EGGGGGGGGGFDGGGE7EFGGGFCEGCCEEGGGGGGGGGGGGGGGDFGGG7=@GFD1<CGFGF<C)<)9DFFF7>FGFFFFFFFFDDF@?(43F>FDAFF?AF9AADF:FFBBF>BF:B(<
@M00689:251:000000000-CJTJ5:1:1101:15682:6621 1:N:0:5
CAGGATTAGATACCCTGGTAGTCCACGCCGTAAACGGTGGGTACTAGGTGTGGGTTTCCTTCCTTGGGCTCCGTGCCGTAGCTAACGCATTAAGTGCCCCGCCTGGGGAGTACGGCCGCAAGGCTAAAACTCAAAGGAATTGACGGGGGCCCGCACAAGCGGCGGAGCATGTGGTTTACTTCGATGCGACGCGAAGAACCTTACCAGGGTTTGACATGCACGCCAAACTCGTGGAGACACGAGCTCCTTCGGGGTGCGTGCCCAGGTTATGCCTGTCCGTCGCTGCCTCTGTCTT
+
GGGGGGGGGGGGGGGGGGGGGGGGGGGGGGGGGGGG@FGC:F<FGGGGGGGEGGGGGGGGGGGGGF,<,CFGEGCFGGC:@FFEFGFGGGGC<EEFGGGGCGGGDFGC?FFFGG@FGEGC:FDFGEBFFGGGG=FCFFEFGGGGGGDGGFGGGGFGGGGFFFGDDEEG@GGFGG@FGG++CFCCF?E2AC:C=5:8ECFGGG+<F9+:E8>E<CF>F?F6FFG*7<6CFF*8)0>D:F4D*5)>)<F??F1D:)74:(,)4.3)7)?)*5):)86*9?(.41;?29(8??)-5-)
@M00689:251:000000000-CJTJ5:1:1101:25229:6629 1:N:0:5
CAGGATTAGATACCCACAGCATAAAGGTAGCCTCCAAGAACTGCTACTCCAACACTGGTCCTGCAGGTGATGCATGGTTGTCGCTGCAT
+
GGGGGGGFGGGGGGGCGGGGGGGGAFGGGGGGGGGGGGGGGGGGGGGGGGGGGGGGGGGGGGGGGGGGGGGGGGGGGGGGGGGGGGGGG
@M00689:251:000000000-CJTJ5:1:1101:11910:6669 1:N:0:5
CAGGATTAGATACCCTGGTAGTCCATGCCGTAAACGGTGGGCGCTAGGTGTAGGGGTCTTCCACGGCCTCTGTGTCGTAGCTAACGCATTAAGCGCCCCGCCTGGGGAGTACGGCCGCAAGGCTAAAACTCAAAGGAATTGACGGGGGCCCGCACAAGCGGCGGAGCATGTGGATTAATTCGATGCAACGCGAAGAACCTTACCTGGGCTTGACATACACCAGATCGCTGCAGAGATGTAGTTTCCCCTGTGGTTGGTGTACAGGTGGTGCATGGCCTTCGCTGCAT
+
GGGGGGGGGGGCFFFGGGGGGGGGFGGGGEGGEGGGGGG>+CFGGGGGGGGAGGDC@CFDGF9FCCFGGGGCFGGGGG8DFG9EFGGDGGFG<FEGDGGGGGG7DFG@EFFGE7CCGGG=CFGGGFFDGGGGFFGG:DFF<EEGEGGGGGGGGGF:ECFGCFEGEEGGGGGGFDFCCCCFFCFGGGGCFGGGGG=EFG*;@FGGG+=CGGGGFF+:C@@GCC<FGGGGFGGF)**2=7C:*?DD?F@()))097>?9:<FB4)))*)(5()5<BF47*.3(442((6
@M00689:251:000000000-CJTJ5:1:1101:11902:6686 1:N:0:5
CAGGATTAGATACCCTGGTAGTCCATGCCGTAAACGGTGGGCGCTAGGTGTAGGGGTCTTCCACGGCCTCTGTGTCGTAGCTAACGCATTAAGCGCCCCGCCTGGGGAGTACGGCCGCAAGGCTAAAACTCAAAGGCATTGACGGGGGCCCGCCCAAGCGGCGGAGCATGTGGATTAATTCGATGCAACGCGAAGAACCTTACCTGGGCTTGACATACACCAGATCGCTGCAGAGATGTAGTTTCCCTTGTGGTTGGTTTACAGGTGGTTCATGGCCGTCGCTGCAT
+
GGGGGGGGGGGGGGGGGGGGGGGGGGGGGGGGGGGEFGGC+DFGGFGGGGG9CEB+BFFGGGFG7CFFGGG,ECFG:FC@FG?,F@FCGG9C<FFGGGGCFGGD<FG:+BAF@7FGGGCC7DFG=<FDGFGFG9F@,8@EF9FFDGGGEGGGG8FCF,F7<F78E*:*<:E9++<C<+<FG8<C?EDCF5C=5*7:<FFGGFGGG775CC<:5E:>C?*><7*97F5CF*>6<*9*9=F*:?DGFFFFF4:**08((:(7(9)))9)17(.)6**5?57B6>?-7(6
@M00689:251:000000000-CJTJ5:1:1101:13910:6858 1:N:0:5
CAGGATTAGATACCCTGGTAGTCCACGCCCTAAACGATGTCTACTAGTTGTCGGGTCTTAATTGACTTGGTAACGCAGCTAACGCGTGAAGTAGACCGCCTGGGGAGTCCGGTCGCAAGATTAAAACTCAAAGGAATTGACGGGGGCCCGCACAAGCGGCGGAGCATGTGGATTAATTCGATGCAACGCGAAGAACCTTACCTGGGCTTGACATACACCAGATCGCTGCAGAGATGTAGTTTCCCTTGTGGTTGGTGTACAGGTGATGCATGGCCGTCGCTGCAT
+
GGGGGGGGGGGGGGGGGGGGGGGGGGGGGGGGGGGGEGGGGGGGGGGGGGGGGGDGGGGGCFFAFGGGEGGF<FDG7CGG,EFFGCGE><6EFCEFGFGGG7CDEFFF,ECEGGEGEGGGFGDF<EGFE<>FG@FFFGF,EFGGGGGGGECBEGFFG8CFFGEGGGGFGGGFGGG9CFGG7E+C9EFEEE=:5ECGGGGGGGG<ECFGGGFGGD7C7@F<4*>F9DGDBGFFFFGGF?7CGGGGFFF:F?0DFF>?:?<FA4(<?09>FFF23>FDB>9>:(4:A
@M00689:251:000000000-CJTJ5:1:1101:6080:6994 1:N:0:5
CAGGATTAGATACCCTGGTAGTCCATGCCGTAAACGGTGGGCGCTAGGTGTAGGGGTCTTCCACGGCCTCTGTGTCGTAGCTAACGCATTAAGCGCCCCGCCTGGGGAGTACGGCCGCAAGGCTAAAACTCAAAGGAATTGACGGGGGCCCGCACAAGCGGCGGAGCATGTGGATTAATTCGATGCAACGCGAAGAACCTTACCTGGGCTTGACATACACCAGATCGCTGCAGAGATGTAGTTTCCCTTGTGGTTGGTGTACAGGTGCTGCATGGTCGTCGCTGCAT
+
GFGGGFGGGGGGGFFGGGGGGGGGFGGGGGGGGGGGGGGGGGGGGGGGEFGGGGGGEGGGGGGGGGGGGGGGGFGGGGGGGGGGGGGGGGGGGGGGGGGGGGGGGGGGGGGGGCEGGGGGGGGGGGGGGGGGGGGGGGGGGGGGGGGGGGGGGGGGGGGGGGEEEGGGGF@FGGC7CGGFFCFGGDEGGGGDEEECGFCGGG6@ECGGGF4CC8<CG?FGGGCCDDCD)>)<FFC49?>CDCCCFF?29?)9CFFBFB:>>FAA??F?FFFF2BFB?D>FBFB6>:<
@M00689:251:000000000-CJTJ5:1:1101:18390:7014 1:N:0:5
CAGGATTAGATACCCTGGTAGTCCATGCCGTAAACGGTGGGCGCTAGGTGTAGGGGTCTTCCACGGCCTCTGTGTCGTAGCTAACGCATTAAGCGCCCCGCCTGGGGAGTACGGCCGCAAGGCTAAAACTCAAAGGAATTGACGGGGGCCCGCCCAAGCGGCGGAGCATGTGGATTAATTCGATGCAACGCGAAGAACCTTACCTGGGCTTGACATACACCAGATCGCTGCAGAGATGTAGTTTCCCTTGTGGTTGGTGTACAGGTGTTGCATGGTTGTCGCTGCAT
+
GGGGGGGGGGGGGGGGGGGGGGGGGGGGGGGGGGGGGGGC7FGGGGGFFGGGGGGCGGGGGGGGFFGGGGG@FFFGCGGGGGGFGCGGGGFDFFFGGGGFGGGGDFCBCF<FCCFG@FC@=@FGGDGFGGGG@BC8BAFFFDG+C<:CEGG7E*=CF>FE7FCC=EEDGFGCF7FC9ECFG50A<EG<F5EEE5=>EFGGGGGGG?E5CFDE4EGGGFFGF*1*9D5C>3C?:F5*9=FC7FGGFFFFF)<6<FF60:1>AF25?B?AF0:<>=5FF>?B?FF0>FF
@M00689:251:000000000-CJTJ5:1:1101:24718:7070 1:N:0:5
CAGGATTAGATACCCTGGTAGTCCATGCCGTAAACGGTGGGCGCTAGGTGTGGTGTCCTTCCACGGATTCCGTGCCGCAGCTAACGCATTAAGCGCCCCGCCTGGGGAGTACGGCCGCAAGATTAAAACTCAAAGGAATTGACGGGGGCCCGCACAAGCAGCGGAGCATGTGGTTTAATTCGAAGCAACGCGCAGAACCTTACCAGCTTTTGACATGTCCTGGACGGATTGCAGAGATGCGATCTTCTCTTCGGAGCCGGGAACACAGGTGTTGCATGGTCGTCGCTGCAT
+
GGGGGGGGGGGGGGGGGGGGGGGGGCFG,FGGGGGGCFGCFFEGGGGGGGG:F,D@@C<FCDFG:::F:FFGGGGGGGGGGGGGGGGGGGGGGDEG7FGGGGGGGGGGGGGGGGGGGGGGGF<DGGGGGGGGGGGGGGGGGGGGGGGGGGGGGGGGGGGGGGGGGGGGGGGGGFGGGGGGGFGCGGGGGEEEGGGGGGGGGGGGGFFCCFGGG7?F6097CGFGGD53:D7?FFGGFFCFGCFGF7=6BF2:757>083>F>,3>4>:45><?@FFFF?BABFFFFF09BF
@M00689:251:000000000-CJTJ5:1:1101:26244:7236 1:N:0:5
CAGGATTAGATACCCTGGTAGTCCATGCCGTAAACGGTGGGCGCTAGGTGTAGGGGTCTTCCACGGCCTCTGTGTCGTAGCTAACGCATTAAGCGCCCCGCCTGGGGAGTACGGCCGCAAGGCTAAAACTCAAAGGAATTGACGGGGGCCCGCACAAGCGGCGGAGCATGTGGATTAATTCGATGCAACGCGAAGAACCTTACCTGGGCTTGACATACACCAGATCGCTGCAGAGATGTAGTTTCCCTTGTGGTTGGTGTACAGGTGATGCATGGCCGTCGCTGCAT
+
GGGGGGGGGGGGGGGGGGGGGGGGGGGGGGGGGGGGDGGGGGGGGGGGGGG9FGGGGGGGGGGGDGGGGGGGGGGGGGGGGGGEGGGGGGGGGGGGGGGGGGGGGGGGGGGGGGGGGGGGGGGGGGGGGGGGGGGGGGGGGGGGGGGGGGGGGEGGGGGGGGGGGGGGGGGGGGGGGGGGGGGGGGGCGGGGGEEGGGGGGGGGGGGGFGGDGGGGG@FGGGGGGGGGFGGFFBFGFFDFFDGGFFFFF5AGGFFF6??FAFDFFFFAFFFFFFFFFFFFFFFBFBF
@M00689:251:000000000-CJTJ5:1:1101:5853:7371 1:N:0:5
CAGGATTAGATACCCTGGTAGTCCACGCCGTAAACGATGAGTGCTAAGTGTTAGAGGGTTTCCGCCCTTTAGTGCTGCAGTAAACGCATTAAGCGCCCCGCCTGGGGAGTACGGCCGCAAGGCTAAAACTCAAAGGAATTGACGGGGGCCCGCACAAGCGGTGGAGCATGTGGTTCAATTCGACGCAACGCGAAGAACCTTACCTGGGCTCGAAATGTAGTGGACCGGAGTAGAAATATCCCCTTCTCGCAAGAGACGGCTAGATAGGTGCTGCATGGTCGTCGCTGCAT
+
GGGGGGGGGGGGGGGGGGGGGGDGEFGGGGGGGFGGGDGGGGGGGGGGEFGGGGGGGGEGGGGEGGGGGGGGGGGGGGGGGGGGGGGGGGGGGGGGGGGGGGGGGGEFGGGGGGGGGGGCGGGGGGGGGGGGDGGGGGGGGFFGGGGGGGGGGGGGGGGGGGGEFGGGDGFGGGGGGGGGGGGGGCECEGDEGCEGGGGGGGGGGGGGGFFEDFGGGFFGFCDGGCEGD<CF??GGFF>>FFCGFFFFFB>DDF>BF(->>>(5=FF:F3:<>FF*/76:>B:99BF04)
@M00689:251:000000000-CJTJ5:1:1101:14859:7419 1:N:0:5
CAGGATTAGATACCCTGGTAGTCCACGCCGTAAACGATGAGTGCTAAGTGTTGGAGGGTTTCCTCCCTTCAGTGCTGCAGCAAACGCATTAAGCACTCCTCCTGGGGAGTACGACCGCAAGGTTGAAACTCAAAGGAATTGACGGGGGCCCGCACAAGCGGTGGAGCATGTTGTTTAATTCGAAGCAACGCGAAGAACCTTACCAGCTCTTGACATGCCCGGAATGGGCGGGAGAGATTCCGTCCTTCGGTTCGCCCGGCCTGGACACAGGTGCTGCATGGCCGTCGCTTCTT
+
GFGDFFCGGGFFGFGGGCFFCEEFGG7EGGFEGGGG7FFC,CFFGE@8FFGF<C@<@+@FGGF,E@FFFG<6C,CE,E,,B,,,C,@+FF<C?F<FFGF,BFGE8CFC+CEF+4@+@F7+4DEFA8BBFCFDFC9,,AFF<AFFCC+@CFECE7C@@:CB7C1*;5>*?,?,DDFG@9=EF:1,8BF8BCGC5C7*2<EFF+BF>+*+=CF0>FC:7;?53)))9*+*7))75>CD)9FGF*>F>BFF)04DC))48((84)(3)004)(45(994=/5)(4419;060(3)6
@M00689:251:000000000-CJTJ5:1:1101:8627:7677 1:N:0:5
CAGGATTAGATACCCTGGTAGTCCATGCCGTAAACGGTGGGCGCTAGGTGTAGGGGTCTTCCACGGCCTCTGTGTCGTAGCTAACGCATTAAGCGCCCCGCCTGGGGAGTACGGCCGCAAGGCTAAAACTCAAAGGAATTGACGGGGGCCCGCACAAGCGGCGGAGCATGTGGATTAATTCGATGCAACGCGAAGAACCTTACCTGGGCTTGACATACACCAGATCGCTGCAGAGATGTAGTTTCCCTTGTGGTTGGTGTACAGGTGGTGCATGGCCGTCGCTGCAT
+
GGGGGGGGGGGGGGGGGGGGGGGGEGFFGGGGGGGGGGGGGGGGGGGGGGGGGGGGGGGGGGGGGGGGGGGFGGGGGGGGGGFGGGGGGGDFGGGGGGGGGGGGGGGGGGFGGGGGGGGFCGGGGGGCGGGGGFGGFGGGGGGGGGGGGGGGGGGEG>FGGGGGGGEGGGGGGFGGGGGGFC9CCEGGGGGGGGG8FGFGGFGGGGGGGGGGDFGFGFFGGFGFGGGGF336@FGC?FGFFGFGFFFAF?AGCFF?02(<AFAA:=??FFFF<*5@FB>>06??BBA
@M00689:251:000000000-CJTJ5:1:1101:22315:7685 1:N:0:5
CAGGATTAGATACCCTGGTAGTCCACGCCGTAAACGTTGGGCGCTAGGTGTGGGGTCCTTCCACGGATTCCGTGCCGCAGCTAACGCATTAAGCGCCCCGCCTGGGGAGTACGGCCGCAAGGCTAAAACTCAAAGGAATTGACGGGGGCCCGCACAAGCGGCGGAGCATGTTGCTTAATTCGACGCAACGCGAAGAACCTTACCAGCCCTTGACATCCCGGTCGCGGACTCCAGAGACGGAGTTCTTCAGTTCGGCTGGACCGGAGACAGGTGCTGCATGGCCGTCGCTGCAT
+
GGGGGGGGGGGGGGGGGGGGGGGGGGGGGGGGGGGGGGGC@FGGGGGGGGGGGGGFGGGGGGGGGGGFGGGGGGGGGGGGGGGGGGGCGGFFFGGGGGGGGGGGGGGGGGFGGDFGGGE@EGGGCDGGGGGGGFGGGGGGGGG:FFCGGGGGGGGGGGGFEFECEEG8EFGFFGGG9<FGGC7EGGGGGCEEEGG8CGGGGGGGDCFGGGGD>F9FDFFDCGG3DD5)8DGF4@:C@FGG*9DFFFFFBFFGG@:>:B65:@09)77:446A07?@?6:4(4:6>921(-4(:
@M00689:251:000000000-CJTJ5:1:1101:8633:7695 1:N:0:5
CAGGATTAGATACCCTGGTAGTCCATGCCGTCAACGGTGGGCGCTAGGTGTAGGGGTCTTCCACGTCCTCTGTGTCGTAGCTAACGCATTAAGCGCCCCGCCTGGGGATTACGGCCGCAATTCTAACACTCAAAGGCATTCACGGGGGCCCGCACAATCGCCGGAGCATGTGGATTAATTCGATTCAACGCGAAGAACCTTACCTGGGCTTGCCCTACCCCAGATCGCTGCCGAGATGTTGTTTCCCTTGTGGTTCGTGTACCGGTGGTGCCTGGCCGTCGCTGCAT
+
GG<F<FFGFFFGFGFGF<FFECEFFGFGGC@+BFGG7@DCCFEGG7@E@,C,,C,@FGGGGGFF,6CFFGG@F9FF7C,,9CC,C,F78?,C,E+4CEG7CGG++A::+B,E?=:FGGC++,:E,,,5BFEF3=A,,,8D,C=,++3FGGGGG*><C,<**6**38=<F9,7,<:BF+<AC8+<+CFC+*=7*/*;<FG*:+AEC+**2A5C*<09*74/773*97*95/))0.//.*:**2996@*4B.<**85)-4,<(*)()00(722.6*))0790-,46;:>
@M00689:251:000000000-CJTJ5:1:1101:26664:7707 1:N:0:5
CAGGATTAGATACCCTGGTAGTCCATGCCGTAAACGGTGGGCGCTAGGTGTAGGGGTCTTCCACGGCCTCTGTGTCGTAGCTAACGCATTAAGCGCCCCGCCTGGGGAGTACGGCCGCAAGGCTAAAACTCAAAGGAATTGACGGGGGCCCGCACAAGCGGCGGAGCATGTGGATTAATTCGATGCAACGCGAAGAACCTTACCTGGGCTTGACATACACCAGATCGCTGCAGAGATGTAGTTTCCCTTGTGGTTGGTGTACAGGTGCTGCATGGCCGTCGCTGCAT
+
GGGGGGGGGGGGGGGGGGGGGGGGCFGGGGGGGGGGGGCFGGGGGGGGGGG<FGGGGGGGGGGGGGGGGGGGGGGGGGGGGG<FGGGGGGFGGGGGGGGGGGGGGGGGGGGGGGGGGGGGGGGGGGGGGGGGGGGGGGGGGGGGGGGGGGGEGGGDGGGFGGGDGDGGGGGGFGGGGGGGGGGGGGFGGGGGGGG>EFGGGGGGGGFGGGGGGGGGGFFGGG<CFGGGF<DFFFF>FFGFGFGGFFFFF?AGGFF1>FFFFFFBFF?BFFFBF=45F@BBFFFFFFA
@M00689:251:000000000-CJTJ5:1:1101:5409:7758 1:N:0:5
CAGGATTAGATACCCTGGTAGTCCATGCCGTAAACGGTGGGCGCTAGGTGTAGGGGTCTTCCACGGCCTCTGTGTCGTAGCTAACGCATTAAGCGCCCCGCCTGGGGAGTACGGCCGCAAGGCTAAAACTCAAAGGAATTGACGGGGGCCCGCACAAGCGGCGGAGCATGTGGATTAATTCGATGAAACGCGAAGAACCTTACCTGGGCTTGACATACACCAGATCGCTGCAGAGATGTAGTTTCCCTTGTGGTTGGGGTACAGGTGCGGGATGGTCGTCGGTGCATGTGTCCAT
+
GGGGGGGGGGGGGGGGFGGGGGFFFFGGGGFEGFFFGGGGG8FEGGGGGGFGGGGGEEGGGGGGGGGCGFGGGGGGGGGGGGGGGGGGGGGGGGBFFGGGEGGGGGGGGGGGGGGGGGGGGGGCFGGGGGFFGGGGGGGGGFGEGDGGDCEE:EFGGGGGG7EGCEEFGG?GG0:@FGGGGGFCF+<FFGGGDEGGGGFFFFCCCCGDEG:C<CGGGFFC*7CF7657)93)98FC=?C>C>FGF=?A?4.91).46(4<())600/3.((41>;9*)((((-1(3)-)))-).-
@M00689:251:000000000-CJTJ5:1:1101:20186:7920 1:N:0:5
CAGGATTAGATACCCTGGTAGTCCATGCCGTAAACGGTGGGCGCTAGGTGTAGGGGTCTTCCACGGCCTCTGTGTCGTAGCTAACGCATTAAGCGCCCCGCCTGGGGAGTACGGCCGCAAGGCTAAAACTCAAAGGAATTGACGGGGGCCCGCACAAGCGGCGGAGCATGTGGATTAATTCGATGCAACGCGAAGAACCTTACCTGGGCTTGACATACACCGGATCGCTGCAGAGATGTAGTTTCCCTTGTGGTTGGTGTACAGGTGCTGCATGGTCGTCGCTGCAT
+
EFGGGGGGGGGGGGGGGGGGGGGGGGGGGGGGGGGGGCGDCGGGGGGGGGG9FGDEGGGGGGGGGGGGGGGFGGGGGGGGGGGGGGGGGGGGGGGGGGGGGGGGGG7FFGGGGCFGGGGEGGGGGGGGGGGGGFDFFGGCFGGGGGGDGGGDGGEGGFGDGGGGGGGGGGGGGCGGFGGGGCGGGGGGG*>ECGGGGGGGGGGGGGFCFGGGCFGGGFFF>D5CDGGGFGGFFFGFFFGFGGGGFFFFFFFF3FFF9:<FFF9<FFFF=<?BF=FFFFBB;FFF>?<
@M00689:251:000000000-CJTJ5:1:1101:7789:7927 1:N:0:5
CAGGATTAGATACCCTGGTAGTCCATGCCGTAAACGGTGGGCGCTAGGTGTAGGGGTCTTCCACGGCCTCTGTGTCGTAGCTAACGCATTAAGCGCCCCGCCTGGGGAGTACGGCCGCAAGGCTAAAACTCAAAGGAATTGACGGGGGCCCGCACAAGCGGCGGAGCACGTGGATTAATTCGATGCAACGCGAAGAACCTTACCTGGGCTTGACATACACCAGATCGCTGCAGAGATGTAGTTTCCCTTGTGGTTGGTGTACAGGTGCTGCATGGCCGTCGCTGCAT
+
GGGFGGFGGGFFGCGGGFFEGGGGGGGGGGGDFFEB@CFGGCCGGGEFCEFFFGGGGG?@FF<FBCGGEFGG<EFFG=FCGFGGGGEGGGGFGCGGDFGGGEGGGGG:+CFGEGFGGGGGGGG@<FGFGGGFF<DF8FDGGAFGGGGGGGGGGGFEFGGE:FC8CEEGGEGGGE6C9FFFGDFGEGGFGGGGE5C>FGGGGGGGGFGFD;7:DFFFCFFGD7<*9DGGFCDFFF**=FFGGFGFFFFAF?>FCF@?;FFF<@AAFF4?FB>2)9@FFF1290:<9?9
@M00689:251:000000000-CJTJ5:1:1101:24729:7978 1:N:0:5
CAGGATTAGATACCCTGGTAGTCCATGCCGTAAACGGTGGGCGCTAGGTGTAGGGGTCTTCCACGGCCTCTGTGTCGTAGCTAACGCATTAAGCGCCCCGCCTGGGGAGTACGGCCGCAAGGCTAAAACTCAAAGGAATTGACGGGGGCCCGCACAAGCGGCGGAGCATGTGGATTAATTCGATGCAACGCGAAGAACCTTACCTGGGCTTGACATACACCAGATCGCTGCAGAGATGTAGTTTCCCTTGTGGTTGGTGTACAGGTGCTGCATGGTCGTCGCTGCAT
+
GGGGGGGGGGGGGGGGGGGGGGGGGGGGGGGGGGGGGGGGGGGGGGGGGGGGGGGGGGGGGGGGGGGGGGGGGGGGGGGGGGGGGGGGGGGGGGGGGGGGGGGGGGGGGGGGGGGGGGGGGGGGGGGGGGGGGGGGGGGGGGGGGGGGGGGGGGGGGGGGGGGGGGGGGGGGGGGGGGGGGGGGGGGGGGGGEGGGGGGGGGGGGGGGGGGGGGGGGFFGGGGGGGGGFGGFFFGGFFGGGFGGFFFFFFFGGFF?FFFFFFFFFFFFFFFFFFFFFFFFFFFBFFF
@M00689:251:000000000-CJTJ5:1:1101:20071:8079 1:N:0:5
CAGGATTAGATACCCTGGTAGTCCATGCCGTAAACGGTGGGCGCTAGGTGTAGGGGTCTTCCACGGCCTCTGTGTCGTAGCTAACGCATTAAGCGCCCCGCCTGGGGAGTACGGCCGCAAGGCTAAAACTCAAAGGAATTGACGGGGGCCCGCACAAGCGGCGGAGCATGTGGATTAATTCGATGCAACGCGAAGAACCTTACCTGGGCTTGACATACACCAGATCGCTGCAGAGATGTAGTTCCCCTTGTGGTTGGTGTACAGGTGTTGCATGGTCGTCGCTGCAT
+
GGGGGGGGGGGGGGGGGGGGGGGGGGGGGGGGGGGGGGGG:FGGGGGGGGGCGGGDGGGGGGFGGGGGGGGDGGGGEGGGGGGGGGGGGGGFGGGGGGGGGGGGFGGGGFFGGEGGGGGEGGGGGGGGGGGGGFF?ADFGFGGGCDCFGGGCG@GEG>C@FG@ED5E@GFGGGEFF+<FGG8FGFGGGGGGGGG=CFGGGGCGGGG5CFGGGGGFGGFFGGDC7FGGGF<GF@4DFF?CCFGGGFFFFFFFFDFF<>?BF7F)))9:<DBFBFB>FFEBF0>?1>3A
@M00689:251:000000000-CJTJ5:1:1101:13571:8227 1:N:0:5
CAGGATTAGATACCCTGGTAGTCCATGCCGTAAACGGTGGGCGCTAGGTGTAGGGGTCTTCCACGGCCTCTGTGTCGTAGCTAACGCATTAAGCGCCCCGCCTGGGGAGTACGGCCGCAAGGCTAAAACTCAAAGGAATTGACGGGGGCCCGCACAAGCGGCGGAGCATGTGGATTAATTCGATGCAACGCGAAGAACCTTACCTGGGCTTGACATACACCAGATCGCTGCAGAGATGTAGTTTCCCTTGTGGTTGGTGTACAGGTGCTGCATGGTCGTCGCTGCATCTGGCT
+
CFEFD@EGFGFFGGGGGGGGGGGFGGGGGFE@FFGGGGFECFDFFGEGGFFFGGD>FCGCFFGGGGGGGGGGF9EGGCFGGGGGFEGGG7F,<FGG@GGGGGGG?FF+@BEGGGGGGGFGEGGGGGGGGGGGGGCGGGGGGGEFGGGGCEGGEEEGGG@:FGD8:CEGFF7E7C+<FGG7>5@F7E?EECGEGGEEFGFFGGGGGG=GGFGGGFFFFFFCCF<CF*7<><CF@FFG44::DFG7B@=9F:AFC>F<02(82@>B4=F?FFF0)*.973,296??B39AA))).
@M00689:251:000000000-CJTJ5:1:1101:13553:8235 1:N:0:5
CAGGATTAGATACCCTGGTAGTCCATGCCGTAAACGGTGTGCGCTAGGTGTAGGGGTCTTCCACGGCCTCTTTGTCGTAGCTAACGCATTAAGCGCCCCGCCTGGGGAGTCCGGCCGCAAGGCTAAAACTCAAAGGAATTGACGGGGGCCCGCCCAAGCGGCGGAGCATGTGGATTAATTCGATGCAACGCGAAGAACCTTACCTGGGCTTGACATACACCAGCTCGCTGCAGATATGTAGTTTCCCTTGTGGTTGGTGTACCGGTTCTTCATTGTCGTCGCTGCCT
+
GGGGGGGGGGGGGGGGGGGGGGGGGGGGGGGGGGGGEGG@,FBFGGGCFGG,CFE+FGFGFAEFGGEFGGG<FFCA7FE,@BE,=,@FFFAF,?>FGGC+F:FDFGG:+B,BF7F:CFE3C7<D=FF9=@FGG9F@A8DB<,8FFGGGGG@:E*4=:,<B*<8B88C*<<CF7+<CC+<:C=+A98C0<*>EEGEG:FCFF?FGGG=*:EGGF8+2*9*9*9**90*55/9@@F**1*;02:C:FF6A@@>FC>7(121@-0-(7732?)4)6*/9@)41(-,32(5
@M00689:251:000000000-CJTJ5:1:1101:13511:8253 1:N:0:5
CAGGATTAGATACCCTGGTAGTCCATGCCGTAAACGGTGGGCGCTAGGTGTAGGGGTCTTCCACGGCCTCTGTGTCGTAGCTAACGCATTAAGCGCCCCGCCTGGGGAGTACGGCCGCAAGGCTAAAACTCAAAGGAATTGACGGGGGCCCGCACAAGCGGCGGAGCATGTGGATTAATTCGATGCAACGCGAAGAACCTTACCTGGGCTTGACATACACCAGATCGCTGCAGAGATGTAGTTTCCCTTGTGGTTGGTGTACAGGTGCTGCTTGGTTGTCGCTGCAT
+
GGGGGGGGGGGGGGGGGGGGGGGGGGGGGGGGGGGGGGG7@FEGGGGGGGGCFGGDGGGGGGGGFCFGGGGCGGGGEFGGFGGFGGGGGGGGGG7CFGGGGGGGGGGDEFEGDECGGGGEGGGGFGGGGGGGGFGGFFGGGGGGGGGGGGGGGEGGGGGGGGGGGEGCGGGGGGGGGGGGGFCFFGGGG5EDGEGCFGGGGGGGGCCDFFGGGGCFFFFGGGFFFGGGF3C@FFGFFFGGGGGFFFFFFFFCDFF?9?67)16<?F6:F9>)-7>FFB<B?::?FBB
@M00689:251:000000000-CJTJ5:1:1101:22330:8267 1:N:0:5
CAGGATTAGATACCCTGGTAGTCCATGCCGTAAACGGTGGGCGCTAGGTGTAGGGGTCTTCCACGGCCTCTGTGTCGTAGCTAACGCATTAAGCGCCCCGCCTGGGGAGTACGGCCGCAAGGCTAAAACTCAAAGGTATTGACGGGGGCCCGCACAAGCGGCGGAGCATGTGGCTTAATTCGATGCAACGCGAAGAACCTTCCCTGCGCTTGACATACACCAGCTCGCTGCAGAGCTGTAGTTTCCCTTGTGGTTGTCGTACAGGTGCTGCATGGCCGTCGCTGCAT
+
GGGGGGGGGGFGGGGGGGGGGGGGEFGGGGGGGGG;@C<6+CFFG+FECFGE,C,+B@DFFF,EFFGGDGG8C,C9CF<,FF<EFGC+?@9,5C+@FEF7+=FGC<F+684?=+@F@CFF>++FFA<3FFFDDFAF,=FA,CAEEGC*>7C@EEEC,;:*4<=*3:11<F@0+;:8+++<2*20+;7AE=C=*:=/+2*;7+;CGG**1:C:*<90:=7C>51**7*)8*17<FD*9?G>D7CFFFFF4)6DD:53(6(>1)3:)072?A>><=).9)-176<(3()
@M00689:251:000000000-CJTJ5:1:1101:10363:8351 1:N:0:5
CAGGATTAGATACCCTGGTAGTCCATGCCGTAAACGGTGGGCGCTAGGTGTAGGGGTCTTCCACTTCCTCTGTTTCGTATCTAACGCATTAAGCGCCCCTCCTGGGGAGTACTGCCGCAAGGCTAAAACTCACAGGACTTTACGGGGGCCCGCACAAGCGGTGGAGTATGTTGCTCAATTCGATGCAACGCGAAGAACCTTACCTGGCCTTGACATGCATCTCTCCGTTGGTGAAAGCCAGCGAGTCCCGAAACGGACATTTTGCACAGTTTCTGCATGGTCGTCGCTGCAT
+
F@F@FF,CF<C<F<FFCC6;CCCEFFFAFC@;FFFG7C@:BFEEF@CEC<C,6;@+FEC@FG9F6,C@@EF<F,CFBF8,6,6,CB@+?FF,CFCCG+4,,8E:?++4=CFF,BD84C:@C+AEE,8?F8<F,A,,A3D9,CD+>3+C8FEGG*CBFF::@FB8*1?,@,@,7;<<CC,5:;,;;EG9C*//::1=+=CGG+:8E+*=/@6+:F+:0)*;C*::0**/01*0)9*:*5C4/C)950.945()1)5,(70*.=A<4*620))).96=4=22>9(7?696(2(6
@M00689:251:000000000-CJTJ5:1:1101:24753:8428 1:N:0:5
CAGGATTAGATACCCTGGTAGTCCATGCCGTAAACGGTGGGCGCTAGGTGTAGGGGTCTTCCACGGCCTCTGTGTCGTAGCTAACGCATTAAGCGCCCCGCCTGGGGAGTACGGCCGCAAGGCTAAAACTCAAAGGAATTGACGGGGGCCCGCACAAGCGGCGGAGCATGTGGATTAATTCGATGCAACGCGAAGAACCTTACCTGGGCTTGACATACACCAGATCGCTGCAGAGATGTAGTTTCCCTTGTGGTTGGTGTACAGGTGTTGCATGGCCGTCGCTGCAT
+
GGGGGGGGGGGGGGGGGGGGGGGGGGGGGGGGGGGGGGGGGGGGGGGGGFGGGGGGGGGGGGGGGGGGGGGGGGGGGGGGGGGGGGGGGGGGGGGGGGGGGGGGGGGGGGGGGGGGGGGGGGGGGGGGGGGGGGGGGGGGGGGGGGGGGGGGGGGGGGGGGGGGGGGGGGGGGGCGGGGGGGGGFEGGGGGGGGGGGGGGGGGGGGGGGGGGGGGGGFFGGGGGGGGGFGGFFFGGF6CDGGGGFFFFFFFGGFFFFFFFFFFFFFFFFFFFFFFFFFFBFBFFFFA
@M00689:251:000000000-CJTJ5:1:1101:24776:8510 1:N:0:5
CAGGATTAGATACCCTGGTAGTCCATGCCGTAAACGGTGGGCGCTAGGTGTAGGGGTCTTCCACGGCCTCTGTGTCGTAGCTAACGCATTAAGCGCCCCGCCTGGGGAGTACGGCCGCAAGGCTAAAACTCAAAGGAATTGACGGGGGCCCGCACAAGCGGCGGAGCATGTGGATTAATTCGATGCAACGCGAAGAACCTTACCTGGGCTTGACATACACCAGATCGCTGCAGAGATGTAGTTTCCCTTGTGGTTTGTGTACAGGTGATGCATGGTCGTCGCTGACTATGTCT
+
GGGGGGGGGGGGGGGGGGGGGGGFGFEFGGGGGFGEFGGDEGEDGGGGGGCEFGEGFFFGGGGGEGEGGGGGGGFGGGEGFFGFCCCGGGGGGGGGGGCGGGGGGG>FGGGGGGG:FFECFF7DFFCG@FFGEGG8DFGDEGGGGGGEE7EECBEFGGGDFD@GEGGEFGECFFGFF9+<FGGEEECFFGDGC=EEG686+<<:F7C**;*/0+<CCFFGFCC<D*:*7C<@)/9D*9*:C*0>4*94*.:CC.)(-33FAFFFF=?A=)6<-=)9977:>03:(()-)4<A4
@M00689:251:000000000-CJTJ5:1:1101:24764:8524 1:N:0:5
CAGGATTAGATACCCTGGTAGTCCATGCCGTAAACGGTGGGCGCTAGGTGTAGGGGTCTTCCACGGCCTCTGTGTCGTAGCTAACGCATTAAGCGCCCCGCCTGGGGAGTACGGCCGCAAGGCTAAAACTCAAAGGAATTGACGGGGGCCCGCACAAGCGGCGGAGCATGTGGATTAATTCGATGCAACGCGAAGAACCTTACCTGGGCTTGACATACACCAGATCGCTGCAGAGATGTAGTTTCCCTTGTGGTTGGTGTACAGGTGATGCATGGTCGTCGCTGCAT
+
GGGGGGGGGGGGGGGGGGGGGGGGGGGGGGGGGGGGGGGGGGGGGGGGGGGFGGGGGGGGGGFGGGGGGGGGGGGGGGGGGGGGGGGGGGGGGGGGGGGGGGGGGGGGGGGGGGGGEGEGGGGGGGGGGGGGGFGGGGGGGGGGGGGGGGGGGGGGFGGGGGGGGGGGGGGGGGFGGGGGGGGGGGGGGGGGGGGGGGGGGGGGGGGGGGGGGGGGGFFDFGFGGGGGFGGFF@FGFFFGGGGGFFFFFFAGGFFFF?BFAFFFFF?A6ADFFF>9B@>BFFF<904
@M00689:251:000000000-CJTJ5:1:1101:24781:8528 1:N:0:5
CAGGATTAGATACCCTGGTAGTCCATGCCGTAAACGGTGGGCGCTAGGTGTAGGGGTCTTCCACGGCCTCTGTGTCGTAGCTAACGCATTAAGCGCCCCGCCTGGGGAGTACGGCCGCAAGGCTAAAACTCAAAGGAATTGACGGGGGCCCGCACAAGCGGCGGAGCATGTGGATTAATTCGATGCAACGCGAAGAACCTTACCTGGGCTTGACATACACCAGATCGCTGCAGAGATGTAGTTTCCCTTGTGGTTGGTGTACAGGTGATGCATGGTCGTCGCTGCAT
+
GGGGGGGGGGGGGGGGGGGGGGGGGGGGGGGGGGGGGGGGGGGGGGGGGGGFGGGGGGGGGGGGGGGGGGGGGGGGGGGGGGGGGGGGGGGGGGGGGGGGGGGGGFGGGGGGGGGGGGGGGGGGGGGGGGGGGGDGGGGGGGGGGGGGGGGGGGGGGGGGGGCGGGGGGGFFGGGGGGGGGGGGGGGGGGGGGGD8CGGGGGGGGGGGGGGGGGGGGFFGGFGFGGGGFGGFFFG<FFGD>GGGFFFDFFFGGFFF>F1>AFF<?FFFFFFFA4<FFFF?B63:BFF
@M00689:251:000000000-CJTJ5:1:1101:10491:8559 1:N:0:5
CAGGATTAGATACCCTGGTAGTCCACGCCGTAAACGATGGGTGCTAAGTGTTGGAGGGTTTCCGCCCTTCAGTGCTGCAGCAAACGCATTAAGCACTCCGCCTGGGGAGTACGACCGCAAGGTTGAAACTCAAAGGAATTGACGGGGGCCCGCACAAGCGGTGGAGCATGTGGTTTAATTCGAAGCAACGCGAAGAACCTTACCAGGTCTTGACATCCTTTTACCCCTCTAGAGATATAGCTTTCCCTTCGGGGACAAAGTAACAGGTGATGCATGGCTGTCGCTGCAT
+
GGGGGGGGGGGGGFGGGGGGGFGEFFGGGGGGGGGGGGGCCGGGGGGGGGGGFGGCFGFGGGGEGGGGGG9<FCGF<FEGGF,:FEGCFG,CFFCFGGG7FGGD<CFDBF8FGEF7FGG:FFFFC<FFFGGGGGGD8FFFB<FG:FEGGGGGGEEGGGGDGGC>*,B1CFFGGGGF8,>CFFCGEDG7BECE5CEE+@EGGFGGGC=CFFGDCF?:7FFGF*2>7*:DEG*9=*:CF**0>D7>6B@AF?1DD3>9113)6*.6@?)862<5<FF?45<<?723:0>0)
@M00689:251:000000000-CJTJ5:1:1101:10509:8564 1:N:0:5
CAGGATTAGATACCCTGGTAGTCCACGCCGTAAACGATGGGTGCTAAGTGTTTGAGGGTTTCCGCCCTTCAGTGCTTCAGCAAACGCATTCAGCACTCCGCCTTTGGAGTACGACAGCAAGGTTGAAACTCAAAGGAATTGCCGGGGTCCCGCACAAGCGGTGGAGCATGTCGTTTAATTCGAAGCACCTCGAAGAACCTTACCAGTTCTTGACATCCTTTGACCACTCTAGAGATAGAGCTTTCCCTTCGGTGTCACATTGACAGATAATGCATGCCTGTCTCTTCATCTTT
+
GDEF<FEGDAFG9C@;6CCC,;;C,@;@<:@BFGDF+C<,;;,6C,6C,,<E,C6CF@BEF,C,B@@@EEC@FGGG<C,,6:EF=?F7F?<E,96E<EGGCGC,,5,B4B,FF@F+>E,:A=?B,,<,5AEB8EEFC,E,7,,4+@B+3>FC7+668D=C@F7::6,+3>,,@53*>=3<7*@D84>,>,=*4,/6?F5BC,22,4,=CG>,=8ECCF6D:7:7;C575C7++0;F++;+;>DGF4AEFA;*/.),.)6*)=A28?))*.62:@61)9:)6,4A44:).66)6
@M00689:251:000000000-CJTJ5:1:1101:14317:8843 1:N:0:5
CAGGATTAGATACCCTGGTAGTCCATGCCGTAAACGGTGGGCGCTAGGTATAGGGGTCTTCCACGGCCTCTGTGTCGTAGCTAACGCATTAAGCGCCCCGCCTGGGGAGTACGGCCGCAAGGCTAAAACTCAAAGGAATTGACGGGGGCCCGCACAAGCGGCGGAGCATGTGGATTAATTCGATGCAACGCGAAGAACCTTACCTGGGCTTGACATACACCAGATCGCTGCAGAGATGTAGTTTCCCTTGTGGTTGGTGTACAGGTTCTGCATGGCCGTCGCTGCAT
+
GGGGGGGGGGGGGGGGGGGGGGGGGGGGGGGGGGGGGGGG7FFGGGGGGFGGGGG>GGGGGGGGCFFGGGGDGEGG@GFDGGECG=FGGGD<FGGGGGGGGGGGGGG?@FFGGCGGGGDFGGGGGGFGGGGGGGGCDDFGGGGGGGEGGGGGG@FGGGGGGF8@EGGFGGGGGCGGCFGGGGFFEGGGGEGGGGGGGGGGGGGGG75CFGGGGGGGGFFGGGF5FGFGF9DFF?3<FBGFFGGGFFFFFFDFDFF?9F1F2@>47=/8F):)<64:F>>BFBB:909
@M00689:251:000000000-CJTJ5:1:1101:29048:8973 1:N:0:5
CAGGATTAGATACCCTGGTAGTCCATGCCGTAAACGGTGGGCGCTAGGTGTAGGGGTCTTCCACGGCCTCTGTGTCGTAGCTAACGCATTAAGCGCCCCGCCTGGGGAGTACGGCCGCAAGGCTAAAACTCAAAGGAATTGACGGGGGCCCGCACAAGCGGCGGAGCATGTGGATTAATTCGATGCAACGCGAAGAACCTTACCTGGGCTTGACATACACCAGATCGCTGCAGAGATGTAGTTTCCCTTGTGGTTGGTGTACAGGTGATGCATGGCCGTCGCTGCAT
+
GGGGGGGGGGGGGGGGGGGGGGGGGGGGFGGGGGGGGGGGGGGGGGGGGGGGGGGGEGGGGGGG@FGGGGGGGGGGGGGGGGGGGGGGGGGGGGGGGGGGGGGGGGGGGGGGGGGGGGGGGGGGGGGGGGGGGGGGGGGGGGGGGGGGGGGGGGGGGGGGGGGGGGGGGGGGGGFGGGGGGGGGGEGGGGGGGGGGGGGGGGGGGGGGGFFEGGG7DFFGCF4FFGGGFGDFFFG>FFFFGGGGFFFAFFBGGFFF>?FFFFFFFFFDFF>ADF>56>BBF01?>:9
@M00689:251:000000000-CJTJ5:1:1101:5164:9263 1:N:0:5
CAGGATTAGATACCCTGGTAGTCCATGCCGTAAACGGTGGGCGCTAGGTGTAGGGGTCTTCCACGGCCTCTGTGTCGTAGCTAACGCATTAAGCGCCCCGCCTGGGGAGTACGGCCGCAAGGCTAAAACTCAAAGGAATTGACGGGGGCCCGCACAAGCGGCGGAGCATGTGGATTAATTCGATGCAACGCGAAGAACCTTACCTGGGCTTGACATACACCAGATCGCTGCAGAGATGGAGTTTCCCTTGTGGTTGGTGTACCGGTGAGGCATGGCCGTAGCTGCATCGGCTT
+
FDGGC,CEFGFEFEDDEDFGFFEFEFGGGE;CEG6B@6DCFF@CGEGFFG<FCCF@,BE9FEFFCFCF7F8F@C<EFCFFGFGGFGGECEGGD,4>FGCFEE+DEDD:@:=<:@EGBEG77DFDEGGGGCEDBDFBFG8BFCFC<@EFGG7EGEGGBFGGGG8:CG5C?ECGF99<@+++:=C?+A93<EDE7CEECC5CEFDC+375=FFG<<CF>F?4*9*>*9=<5776?@D4@F**0290974)*))*1<)3(2())*),))),),-8)77)0<((33-<??4:(4(((
@M00689:251:000000000-CJTJ5:1:1101:5144:9274 1:N:0:5
CAGGATTAGATACCCTGGTAGTCCATGCCGTAAACGGTGGGCGCTAGGTGTCGGGGTCTTCCACGGCCTCTGTGTCGTAGCTAACGCATTAAGCGCCCCGCCTGGGGAGTACGGCCGCAAGGCTAAAACTCAAAGGAATTGACGGGGGCCCGCACAAGCGGCGGAGCATGTGGATTAATTCGATGCAACGCGAAGAACCTTACCTGGGCTTGACATACACCAGATCGCTGCAGAGATGTAGTTTCCCTTGTGGTTGGTGTACAGGTGATGCATGGCCGTCGCTGCAC
+
GGGGGGGGGGGGGFGGGGGGGGGGG<FGGGGGGGGG7CFGG8FGGGG@FGC<FFGGB66,E,CFE:++BF=FGGGGGGFFGGGFGGGE>FGGGGDGGGGGGGGGGGGGGGGGGGGGGGGGGGGG8FGGGGGGGGGGGGGGGGGGGGGGGGGGGGGGGGGGG7BC:EEGFGGGG7FGGGGGGGG7FEGGGGGGGGGGGGGFGGGGGGGGGGGGGFGG7FFGDCGG**:C4*/)999<6*2*:*02@F44774*9)),(((0)7<>)/96@<<>46;)/),((30(((,
@M00689:251:000000000-CJTJ5:1:1101:24382:9335 1:N:0:5
CAGGATTAGATACCCTGGTAGTCCATGCCGTAAACGGTGGGCGCTAGGTGTAGGGGTCTTCCACGGCCTCTGTGTCGTAGCTAACGCATTAAGCGCCCCGCCTGGGGAGTACGGCCGCAAGGCTAAAACTCAAAGGAATTGACGGGGGCCCGCACAAGCGGCGGAGCATGTGGATTAATTCGATGCAACGCGAAGAACCTTACCTGGGCTTGACATACACCAGATCGCTGCAGAGATGTAGTTTCCCTTGTGGTTGGTGTACAGGTGCTGCATGGTCGTCGCTGCAT
+
GGGGGGGGGGGGGGGGGGGGGGGGGGGGGGGGGGGGGGFGGGGGGGGGGGGDGGGGGGGGGGGGGGGGGGGGGGGGGGGGGGGGGGGGGGGGGGGGGGGGGGGGGGDDGFGGGGGGGGGGGGGGGGGGGGGGGGGGGGGGGGGGGGGGGGGGGGGGGGGGGGGGGGGGGGGGGGGGGGGGGGGGGGGGGGGGGGGGGGGGGGGGGGGGGGGGGGGGGFFGGGGGGGGGFGGFFFFCFFGGGGGGFFFFFFBGGFFF1:?FFFFFFFFFFFFBAFFFFFFBB>BFB?F
@M00689:251:000000000-CJTJ5:1:1101:15738:9446 1:N:0:5
CAGGATTAGATACCCTGGTAGTCCATGCCGTAAACGGTGGGCGCTAGGTGTAGGGGTCTTCCACGGCCTCTGTGTCGTAGCTAACGCATTAAGCGCCCCGCCTGGGGAGTACGGCCGCAAGGCTAAAACTCAAAGGAATTGACGGGGGCCCGCACAAGCGGCGGAGCATGTGGATTAATTCGATGCAACGCGAAGAACCTTACCTGGGCTTGACATACACCAGATCGCTGCAGAGATGTAGTTTCCCTTGTGGTTGGTGTACAGGTGTTGCATGGCTGTCGCTGCAT
+
GGGGGGGGGGGGGGGGGGGGGGGFGGGGGGGGGGGGGGGGGGGGGGGGGGGGGGGGGGGGGGGGGGGGGGGGGGGGGGGGGGGGGGGGGGGGGGGGFGGGGGGGGGGGGGGGGGGGGGGGGGGGGGGGGGGGGGGGGGGGGGGGGGGGGGGGGGGGGGGGGGGGGGGGGGGGGGFGGGGGGGGGGGGGGGGGGGGGGGGGGGGGGGGGGGGGGGGGGFFGGGGGGGGGFGGFFFGGFFGGGFGGFFFFFFFGG@@?;<:FBFBDFFFFFFFFFFFFFFFFFFFFB?<
@M00689:251:000000000-CJTJ5:1:1101:17611:9554 1:N:0:5
CAGGATTAGATACCCTGGTAGTCCATGCCGTAAACGGTGGGCGCTAGGTGTAGGGGTCTTCCACGGCCTCTGTGTCGTAGCTAACGCATTAAGCGCCCCGCCTGGGGAGTACGGCCGCAAGGCTAAAACTCAAAGGAATTGACGGGGGCCCGCACAAGCGGCGGAGCATGTGGATTAATTCGATGCAACGCGAAGAACCTTACCTGGGCTTGACATACACCAGATCGCTGCAGAGATGTAGTTTCCCTTGTGGTTGGTGTACAGGTGATGCATGGCCGTCGCTGCAT
+
GGGGGGGGGGGGGGGGGGGGGGGGGGGGGGGGGGGGGGGGGGGGGGGGGGGGGGGGGGGGGGGGGGGGGGGGGGGGGGGGGGGGGGGGGGGGGGGGGGGGGGGGGGGGGGGGGGGGGGGGGGGGGFGGGGGGGGGGGGGGGGGGGGGGGGGGGGGGGGGDGGGGDGGGGGFGGGGGGGGGGGGGGGGGGGGGGGGGGGGGGGFGGGG*CEGGGGGGGFFGGGFGGFGGFGGFFFFGFFGFGGGGFFFFFFFGGFF?>BFFFFFFFFFFFFFFFF>@FF94>B??9?<
@M00689:251:000000000-CJTJ5:1:1101:4997:9752 1:N:0:5
CAGGATTAGATACCCTGGTAGTCCATGCCGTAAACGGTGGGCGCTAGGTGTAGGGGTCTTCCACGGCCTCTGTGTCGTAGCTAACGCATTAAGCGCCCCGCCTGGGGAGTACGGCCGCAAGGCTAAAACTCAAAGGAATTGACGGGGGCCCGCACAAGCGGCGGAGCATGTGGATTAATTCGATGCAACGCGAAGAACCTTACCTGGGCTTGACATACACCAGATCGCTGCAGAGATGTAGTTTCCCTTGTGGTTGGTGTACAGGTGATGCATGGCCGTCGCTGCAT
+
GGGGGGGGGGGGGGGGGGGGGGGGGGGGGGGGGGGGGGGEGGGGGGGGGGGGGGGGGGGGFDGGGGGGGGGGGGGGGGGGGGGGGGEEGGGGGGGGGGGGGGFGGGDGGGGGGGGGGGGGGGGGGGGGGGFGGGGGGGGFGGGGGGGEGGGGGGGGGGGGGGGGGGEGGG?FFE6<CCFCGGGFG>EG6ECGGGDGGGGGCFGGFGFGGG4EGEGGFFFCDGGGGCFDFGGFFFGG6BCGG7D7BF49@?<FDF3?>BF8<FAAF?:4*46<4@FFFFBF>>(-4:2
@M00689:251:000000000-CJTJ5:1:1101:17820:9756 1:N:0:5
CAGGATTAGATACCCTGGTAGTCCATGCCGTAAACGGTGGGCGCTAGGTGTAGGGGTCTTCCACGGCCTCTGTGTCGTAGCTAACGCATTAAGCGCCCCGCCTGGGGAGTACGGCCGCAAGGCTAAAACTCAAAGGAATTGACGGGGGCCCGCACAAGCGGCGGAGCATGTGGATTAATTCGATGCAACGCGAAGAACCTTACCTGGGCTTGACATACACCAGATCGCTGCAGAGATGTAGTTTCCCTTGTGGTTGGTGTACAGGTGTTGCATGGCTGTCGCTGCCT
+
GGGGGFGGGGGGGGGGGFGGGGGGGGFGGGGGGGGGGGGGGGGGGGGGGGGGGFGGGGGGGGGGGGGGGGGGGGGGGGGGGGGDGGGGGGGFGGGGGGGGGGGGGGGGGFFGFGGGGGGGGGGG<DGGGGGGFGFFGFFGGDGGGGGGGGGGG8C*BEG@FGEG55C@FFG7F?<FC+<EGGFG7EF7CEGGEGGEFFGGGGGGGEFFCGFDCG7DD??GG39DCC*>@*>FFFGGF*?:FGGGFFFFF@>7CFF(2:BF>?4<4?6>E(:?>@>FFFFF0:?:B(4
@M00689:251:000000000-CJTJ5:1:1101:28992:9803 1:N:0:5
CAGGATTAGATACCCTGGTAGTCCTAGCCCTAAACCATGGATGCTTGGTGTGGCCGGTACCCAATCCGGCTGTGCCGAAGCTAACGCGATAAGCATCCCGCCTGGGGAGTACGGTCGCAAGGCTGAAACTCAAAGGAATTGACGGGGGCCCGCACAAGCGGTGGAGCATGTGGTTCAATTCGACGCAACGCGAAGAACCTTACCAGGCTTTGACATGCAGTCGCACCGCCCGTTATGGGGCGTGCCCGCAAGGGACGGCTGCACAGGTGGTGCATGGTTGTCGCTGCAT
+
GGGGGGGAFEFGGGGGGGGGGGGGGDFFGGGGGGGGGFGFGGGGGGGGGGGGGGGGGGGGGGGGGGGGGGGGGGGGGCGGGGGGGGGGGGGGGGGGFGGGGGGGGGG:FFGGGGGGGGDEGGGGGGGFGGGG8DFGDFGGGGGGGGGGGGGGGGGGGGGGGGGDGGGGGGGGGDFGGGGGGGGGGGGGGGGGG=E>FGGGGGGGFG:EFGGGCC<FGF?DFCDDCGEGF<C)<>3C?F5CDDDDEFFBFF6CFD),-,159@BB@>:AFF:?AFFFFFFFFFFFFFBF9
@M00689:251:000000000-CJTJ5:1:1101:12246:9858 1:N:0:5
CAGGATTAGATACCCTGGTAGTCCACGCCGTAAACGATGAGTGCTAAGTGTTGGAGGGTTTCCGCCCTTCAGTGCTGCAGCAAACGCATTAAGCACTCCGCCTGGGGAGTACGACCGCAAGGTTGAAACTCAAAGGAATTGACGGGGGCCCGCACAAGCGGTGGAGAATGGGGTTTAATTCGAAGCAACGCGAAGAACCTAACCAGGGCTTGAAATACTTTGACAAGTCTAGAGATAGAGCGTTCACTTCGGGGACAAAGGGACAGGTGCTGCATGGTAGTCGCTGCATCTGTCG
+
F@EFFFDFFFGFFEFGGGGFGG@ACFE+CC@ECCCFFDFGG<EEEFCGEFFGGGFFGE:E@CFF,BFD?CCFEGF9CEDFFEFG8FC=FEFGGGEFBFECC=CFGGGGGG?CFEFCF:FFEFC,4=AE9,5??DFFFGF8<F,CFEGGC@BEEE7CCF7>>C>E>,,<9=,<F**=C@9,:;;2**5<*=*CE5=BC*2;+7;*9CE*20927+0**1/:72::*;*27*26==?*872**)95@?9)11-9DB30468@(>?1:FFA6424)9*=4/).4)39(497)..69-(
@M00689:251:000000000-CJTJ5:1:1101:20695:9868 1:N:0:5
CAGGATTAGATACCCTGGTAGTCCACGCCGTAAACGTTGGGCGCTAGGTGTGGGGTCCTTCCACGGATTCCGTGCCGCAGCTAACGCATTAAGCGCCCCGCCTGGGGAGTACGGCCGCAAGGCTAAAACTCAAAGAAATTGACGGGGGCCCGCACAAGCGGTGGAGTATGTGGCTCAATTCGATGCAACGCGAAGAACCTTACCTGGGCTCGAACGGCTTCGGATCAGCTGTGGAAACACGGCCTTTCCGCAAGGGACTGGAGGCGAGGGGGTGCATGGAGTCGCAGCATCTGTA
+
F@FFFG9FGFFCFCF<C<C@EFCCDF@@DC@@FFEFGGEGGGGFGEGGFD<B:@7B@C,,<C@FCEFF7@FFFCFE:+=F+,CCFC@=,BFGFGD@E=FF>C7=7=:FGFDFBGG+3CFDE@GDE<=CG<,=><>FD<9,,3>C>>:F4=8EE7FGGG7FGEEGGF<<FFGG91::F9@+;CF?FGGGG55:>5588CGFGFE<9+5756<EDGC>9))9DCDG3>C7)*29@F7F780C<G3CB@*6*817C>361:27157()75100(0(0866@:2,,((,((((..)6A)
@M00689:251:000000000-CJTJ5:1:1101:12246:9877 1:N:0:5
CAGGATTAGATACCCTGGTAGTCCACGCCGTAAACGATGAGTGCTAAGTGTTGGAGGGTTTCCGCCCTTCAGTGCTGCAGCAAACGCATTAAGCACTCCGCCTGGGGAGTACGACCGCAAGGTTGAAACTCAAAGGAATTGACGGGGGCCCGCACAAGCGGTGGAGCATGTGGTTTAATTCGAAGCAACGCGAAGAACCTTACCAGGTCTTGACATCCTTTGACCACTCTAGAGATAGAGCTTTCCCTTCGGGGACAAAGTGACAGGTGCTGCATGGCCGTCGCTGCAT
+
GGGGGGGGGGGGGGGGGGGGGGGGGGGGGGGGGGGGGGGGGGGGGGGGGGGGGGGGGGGGGGGGGGGGGGGFGGGGGGGGGGGGGGGGGGGGGGGGGGGGGGGGGGGGGGGGGGGGGGGGGGGGGGGGGGGGGGGGGGGGGGGGGGGGGGGGGGGGGGGGGGGGGGGGGGGGGGGGGGGGGGGGGGFGGEGGDGDEGGGGGGGGGGCFFGFFGGGGGFFGFGGGGGGGFGGF*6CCFFGDGGGGFFFFFFFGGFE>FFFFFFAFFFFFFDFBFFFFFFFB>>>;BFFFA
@M00689:251:000000000-CJTJ5:1:1101:20699:9886 1:N:0:5
CAGGATTAGATACCCTGGTAGTCCACGCCGTAAACGTTGGGCGCTAGGTGTGGGGTCCTTCCACGGATTCCGTGCCGCAGCTAACGCATTAAGCGCCCCGCCTGGGGAGTACGGCCGCAAGGCTAAAACTCAAAGAAATTGACGGGGGCCCGCACAAGCGGTGGAGTATGTGGCTCAATTCGATGCAACGCGAAGAACCTTACCTGGGCTCGAACGGCTTCGGATCAGCTGTGGAAACACGGCCTTCCCGCAAGGGACTGGAGTCGAGGTGGTGCATGGCGTCGCTGCAT
+
GGGGGGGGGGGGGGGGGGGGGGGGGGGGGGGGGGGGGGGGGGGGGGGGGGGGGGGGGGGGGGGGGGGGGGGGGGGGGGGGGGGGGGGGGGGFGGGGGGGGGGGGGGGGGGGGGGGGGGGGGGGGGGGGGGGGFGGGGGGGGGGGGGGGGGGGGGGGGGGGGGGGGGGFGGGGGGGGGGGGGGGGGGGGGGGGGGGGGGGGGGGGGGGGGGGGGFGGGFFGGGGGGGGG:GCFFFGGFFGGGGGGFFFFFFFGCFFFFFFFFFFBFFF>F?FFF>FFFFFFFFFFFFFFFF
@M00689:251:000000000-CJTJ5:1:1101:18716:9930 1:N:0:5
CAGGATTAGATACCCTGGTAGTCCACGCCGTAAACGATGAGTGCTAAGTGTTGGAGGGTTTCCGCCCTTCAGTGCTGCAGCAAACGCATTAAGCACTCCGCCTGGGGAGTACGACCGCAAGGTTGAAACTCAAAGGAATTGACGGGGGCCCGCACAAGCGGTGGAGCATGTGGTTTAATTCGAAGCAACGCGAAGAACCTTACCAGGTCTTGACATCCTTTGACCACTCTAGAGATAGAGCTTTCCCTTCGGGGACAAAGTGACAGGGGGTGCATGGCCGTCGCTGCAT
+
GGGGGGGGGGGGGGGGGGGGGGGGGGGGGGGGGGGGGGGGGFGGGGGGGGGGGGGGGGFGGGGGGGGGGGFGGGGGGGGGGGG@<FGGGGGGGGGGGGGGGDFFGGGGGGGFGGGEGGDGGGGGGGCFGGGGGFGGGFGGGF?FGEEGG7:CE7:FDFFGGGEEGGGGDFFFDFFEGFGGGGGGGGGFD5EGGGGGCFFGGGGGGGGCFFGFGGGGGFFGGGGG=F57<C>F4FGC?6FGGGGGFFF<@),*C:59<?()-@296?@()-,((7/*7>?B;(1(-,(,6
@M00689:251:000000000-CJTJ5:1:1101:25302:9958 1:N:0:5
CAGGATTAGATACCCTGGTAGTCCATGCCGTAAACGGTGGGCGCTAGGTGTAGGGGTCTTCCACGGCCTCTGTGTCGTAGCTAACGCATTAAGCGCCCCGCCTGGGGAGTACGGCCGCAAGGCTAAAACTCAAAGGAATTGACGGGGGCCCGCACAAGCGGCGGAGCATGTGGATTAATTCGATGCAACGCGAAGAACCTTACCTGGGCTTGACATACACCAGATCGCTGCAGAGATGTAGTTTCCCTTGTGGTTGGTGTACAGGTGCTGCATGGCCGTCGCTGCAT
+
GGGGGGGGGGGGGGGGGGGGGGGGGGGGGGGGGGGGGGGGGGGGGGGGGGGGGGGGGGGGGGGGGGGGGGGGGGGGGGGGGGGGGGGGGGGGGGGGGGGGGGGGGGGGGGGGGGGGGGGGGGGGGGGGGGGGGGGGGGGGGGGGGGGGGGGGGGGGGGGGGGGGGGGGGGGGGGGGGGGGGGGGGGGGGGGGGGGGGGGGGGGGGGGGGGGGGGGGGFFGGGGGGGGGFGGFFFFCFFGGFGGGFFF2BFACDFF?BFFFAFFFFFFFFFFBFFF4?E9>>FBFFF9
@M00689:251:000000000-CJTJ5:1:1101:24773:9967 1:N:0:5
CAGGATTAGATACCCTGGTAGTCCATGCCGTAAACGGTGGGCGCTAGGTGTAGGGGTCTTCCACGGCCTCTGTGTCGTAGCTAAAGCATTAAGCGCCCCGCCTGGGGAGTACGGCCGCAAGGCTAAAACTCAAAGGAATTGACTGGGGCCCGCACAAGGGGCGGGGCATGGGGAATAATTCGATAGAACGCGAAGAACCTTACCTGGGCTTGACATACACAAGATAGCAGAAGAGAAGAAGTTGACCTGGTGGTTGGTGTACAGGTGATGCATGGCCGTCGCTGCATCTGTCCAT
+
FFGF<FGGGGGGEFGGGGGGGC@E@ECEABCBCFF@FEFEGCCGGGGGFFFCFGDFC:,@9,:E,CCB,EEC,69C:C87=C,E,C?EF9EDE?=@@EEDFDEEGG:7@F,C7>7CF++3@<78=FFD9EFG<=BF@C,><,3,:BFF7F83*@*FC,,55**4*3:C6C*;***2<C9+:*7+**+<<**2*:*2<E;*<:6E?+55*;9:4<C7**19*9CC*:FC***/0)9D).*002C2*1=)).(2>>)(((,044<A)00)96).:@:)/.-4,3307:).-)6)).)
@M00689:251:000000000-CJTJ5:1:1101:28831:9978 1:N:0:5
CAGGATTAGATACCCTGGTAGTCCATGCCGTAAACGGTGGGCGCTAGGTGTAGGGGTCTTCCACGGCCTCTGTGTCGTAGCTAACGCATTAAGCGCCCCGCCTGGGGAGTACGGCCGCAAGGCTAAAACTCAAAGGAATTGACGGGGGCCCGCACAAGCGGCGGAGCATGTGGATTAATTCGATGCAACGCGAAGAACCTTACCTGGGCTTGACATACACCAGATCGCTGCAGAGATGTAGTTTCCCTTGTGGTTGGTGTACAGGTGCTGCATGGCCGTCGCTGCAT
+
GGGGGGGGGGGGGGGGGGGGGGGGGGGGGGGGGGGGGGGGGGGGGGGGGGGGGGGGGGGGGGGGGGGGGGGGGGGGGGGGGGGGGGGGGGGGGGGGGGGGGGGGGGGGGGGGGGGGGGGGGGGGGGGGGGGGGGGGGGGGGGGGGGGGGGGGGGGGGGGGGGGGGGGGGGGGGGGGGGGGGGGGGGGFGGGGGGGGGFGGGGGGGGGGGGGGGGGGGFFGGGGGGGGGFGGFFFFGFFGGGGGGFFFFFFFGGFFFFFFFFFFFFFFFFFFFBFFFFFFFFFFFFFF
@M00689:251:000000000-CJTJ5:1:1101:15894:9982 1:N:0:5
CAGGATTAGATACCCTGGTAGTCCATGCCGTAAACGGTGGGCGCTAGGTGTAGGGGTCTTCCACGGCCTCTGTGTCGTAGCTAACGCATTAAGCGCCCCGCCTGGGGAGTACGGCCGCAAGGCTAAAACTCAAAGGAATTGACGGGGGCCCGCACAAGCGGCGGAGCATGTGGATTAATTCGATGCAACGCGAAGAACCTTACCTGGGCTTGACATACACCAGATCGCTGCAGAGATGTAGTTTCCCTTGTGGTTGGTGTACAGGTGGTGCATGGTCGTCGCTGCAT
+
GFGGGGGGFFGGGFGGGGGGGGGGGGFFFGGGGGGGGGGGGGGGGGGGGGGFGGGGEDFGGGGGGGGGGFGGGGGGGGGGGGGGGGGGGGG9FGGGGGGGGGGGGGGDFGGGGGG:EGGGGGGGGGGGGGGGGGGGGGGGGGGGGGGGGGGDGGGGGGGGGGGGGGGGGGEGGGCGCGGGGGGGGGGGGGGGGGGGGGGFFGGGGG5FGGGGGGGGGFFFCCFFG6CGFGC?FFF*@FG7?DGGFFFDBFAGG:F?9:?FABFFFFF?EFF:AFFFFFFFFFFB9?F
@M00689:251:000000000-CJTJ5:1:1101:24785:9985 1:N:0:5
CAGGATTAGATACCCTGGTAGTCCATGCCGTAAACGGTGGGCGCTAGGTGTAGGGGTCTTCCACGGCCTCTGTGTCGTAGCTAACGCATTAAGCGCCCCGCCTGGGGAGTACGGCCGCAAGGCTAAAACTCAAAGGAATTGACGGGGGCCCGCACAAGCGGCGGAGCATGTGGATTAATTCGATGCAACGCGAAGAACCTTACCTGGGCTTGACATACACCAGATCGCTGCAGAGATGTAGTTTCCCTTGTGGTTGGTGTACAGGTGCTGCATGGCCGTCGCTGCAT
+
GGGGGGGGGGGGGGGGGGGGGGGGGGGGGGGGGGGGGGGGGGGGGGGGGGGGGGGGGGGGGGGGGGGGGGGGGGGGGGGGGGGGGGGGGGGGGGGGGGGGGGGGGGDGGGGGGGGGGGGGGGGGGGGGGGGGGGGGGGGGGGGGGGGGGGGGGGGGGGGGGGGGGGGGGGGGGGGGGGGGGGGGGGGGGGGGGGGGGGGGGGGGGGGGGGGGGGGGGFFGGGGGGGGGFGGFFFGGFFGGGGGGFFFFFFBGGFFFBFFFFFFFFFFFFF?FFFFFFE;>BBFFFFF
@M00689:251:000000000-CJTJ5:1:1101:28261:10094 1:N:0:5
CAGGATTAGATACCCTGGTAGTCCATGCCGTAAACGGTGGGCGCTAGGTGTAGGGGTCTTCCACGGCCTCTGTGTCGTAGCTAACGCATTAAGCGCCCCGCCTGGGGAGTACGGCCGCAAGGCTAAAACTCAAAGGAATTGACGGGGGCCCGCACAAGCGGCGGAGCATGTGGATTAATTCGATGCAACGCGAAGAACCTTACCTGGGCTTGACATACACCAGATCGCTGCAGAGATGTAGTTTCCCTTGTGGTTGGTGTACCGGTGATGCATGGTTGTCGCTGCAT
+
GGGGGGGGGGGGGGG-FGGGGGGGGGGGGGGGGGGGGGGGGGGGGGGGGGGFGGGGGGGGGGGGGGGGGGGGGGGGGGFGGGG?DFGGGGGGFGGGGGGGGGGGFGGGGGGGGGGGGGGDEGFFGGCFGFGGFGGGDFGGFGG@FGGCEGGGEEEGGGGGGGGGGEGGGGEGGGGGGFFFGGGGFGGGGGGGEGDCFGFGGCFFFGGFGGGGFGCFFF49CGD4=FGG>DG4<=FG?FGFGGGFBBFAFFFCCFF?>:BFAF)(.>5<FFFBFFFF@>:>B?<?>2:
@M00689:251:000000000-CJTJ5:1:1101:28242:10099 1:N:0:5
CAGGATTAGATACCCTGGTAGTCCATGCCGTAAACGGTGGGCGCTAGGTGTAGGGGTCTTCCACGGCCTCTGTGTCGTAGCTAACGCATTAAGCGCCCCGCCTGGGGAGTACGGCCGCAAGGCTAAAACTTAAAGGAATTGACGGGGGCCCGCACAAGCGGCGGAGCATGTGGATTAATTTGATGCAACGCGAAGAACCTTACCTTGGCTTGACATACATCAGATCTCTGCAGAGATGTAGTTTCCCTTGTGGTTGGTGTACAGGTGATGCATGGTTGTCGCTGCATCTCTCT
+
CEGDGGCGGGFFGGGFGGGGGGGGG9CFGGGGGGGE,BC@EFGGGDGGGGGFGGGDGFAFCFGG>E:FGF8@@CFF:F<DE,6CFECCFFAFCC=:@FG@CF:D@GGECGFGGGFF7+>FC7D83DCGG8,:3<<F@>BF>EA+@FDGCFG8B8FEFFF<FE*BE=88<+<0<9<CCG9<*+<20<@FG5:**5:ECFG8F9CG70<FFGG*CFF7:47*:CCFGG+:/***08>9BFG*:07C6@?9F?<4DF),(,4.39:2:FF495)4)9;@F><46??012)6>)64>
@M00689:251:000000000-CJTJ5:1:1101:26738:10135 1:N:0:5
CAGGATTAGATACCCTGGTAGTCCATGCCGTAAACGGTGGGCGCTAGGTGTAGGGGTCTTCCACGGCCTCTGTGTCGTAGCTAACGCATTAAGCGCCCCGCCTGGGGAGTACGGCCGCAAGGCTAAAACTCAAAGGAATTGACGGGGGCCCGCACAAGCGGCGGAGCATGTGGATTAATTCGATGCAACGCGAAGAACCTTACCTGGGCTTGACATACACCAGATCGCTGCAGAGATGTAGTTTCCCTTGTGGTTGGTGTACAGGTGGTGCATGGTCGTCGCTGCAT
+
GGGGGGGGGGGGGGGGGGGGGGGGGGGGGFGCGFGFCBC:BFGGG:@FFGG,EFGGGGGGAFGGGGCGGGFGGGE@FGGGGCGGGGGGGEGGFFGGGGGGGGGGGGGGGGFGGGGGGGGGGGGGFGGGGGGGGGGGGGGGGGGGGGGCGGG@EDGDGGGGGGDGGGGFGGGGGFGGEFGGGGGFFEGGGGDEEDGGGGGGGGGGGGCFGG4=<FGFGFF<75C57CFGFDDFF4DC7FFFF>DG7FFFF@4DDFFB6:1>BF):F=<BB(6:<F59*8>F9>8(24<
@M00689:251:000000000-CJTJ5:1:1101:8771:10225 1:N:0:5
CAGGATTAGATACCCTGGTAGTCCATGCCGTAAACGGTGGGCGCTAGGTGTAGGGGTCTTCCACGGCCTCTGTGTCGTAGCTAACGCATTAAGCGCCCCGCCTGGGGAGTACGGCCGCAAGGCTAAAACTCAAAGGAATTGACGGGGGCCCGCACAAGCGGCGGAGCATGTGGATTAATTCGATGCAACGCGAAGAACCTTACCTGGGCTTGACATACACCAGATCGCTGCAGAGATGTAGGTTCCCTTGTGGTTGGTGTACAGGTGATGCATGGTCGTCGCTGCATCTGTCTAT
+
GGGGGGGGGGGGGGGGGGGGGGGGGGGGGGGGGGGGGGGGGFGGGGGGGGGGGGGGGGGFGGEGGGDGEEGGGGGGGGGGGGGGGGGGDGFGGGGD+FCFGGGGGGGGGGGFGGGGGEGGGGGFBFFGFGGGGGGGGGCFGGFGGGGDGGGGGCFGGGGGGEEGGGGFCFGGGGCGGGGGGGGGGGGGGGEGECGEG>8>?<<FFFGG*;>EGFGGDFFFGDGGF9=*8<DF4?FGFF>FG*::*<64*84CDF>?>F?F<@:A@FF<=AFFB?F87DB<>B??9:24>4<:))-
@M00689:251:000000000-CJTJ5:1:1101:4197:10354 1:N:0:5
CAGGATTAGATACCCTGGTAGTCCATGCCGTAAACGGTGGGCGCTAGGTGTAGGGGTCTTCCACGGCCACGGTGGCGTAGCTAAAGCAGTAAGCGCCCCGCCTGGGGAGGACGGCCGCAAGGGTAAAACTCAAAGGAAGGGACGGGGGCCCGAAAAAGCGGCGGAGCAGGGGGATTAATTGGAGGAAAGGCGAAGAACCTGACCTGGGCGGGACAAACACCAGAGCGCGGAAGAGAGGTAGTGGCCCTGGGGGAGGGGGGACAGGGGCGGCAGGGGTGGCGCTGCAGCGGGATCG
+
GGGGG<FFGGEEEEFC@CCEFE9F<CAFFEB@CF<@F,CEGFD:C:CC;@,;ECFE,8,,C<C6BC6@+:+@,C+,>,@C499C,9:E4C5C<,@+@@=@@=8B@CCBC+?+>C::=+@@CD+::>DC,:,:<BEC@C,+@C*3<:ED:*::4=*<B>2<:1:CEC*A68*8>C**2:+3*0<0;*8@*:*:>=CCF*2**:0++2:C**)29*1*207*///9**11)1)07>F>8>*292**.))-77,9C).37(2)-53::)77)3(3,7>5)7((-(,-.3(.(2(--((
@M00689:251:000000000-CJTJ5:1:1101:14896:10439 1:N:0:5
CAGGATTAGATACCCTGGTAGTCCACGCCGTAAACGGTGGGCACTAGGTGTGGGGGCCATTCCACGGTCTCTGTGCCGCAGCTAACGCATTAAGTGCCCCGCCTGGGGAGTACGGCCGCAAGGCTAAAACTCAAAGGAATTGACGGGGGCCCGCACCAGCGGCGGAGCATGTGGATTAATTCGCTGCAACGCGAAGAACCTTACCTGGGTTTGACATGCACCAGACGCTGGTAGAGATATCAGTTCCCTTGTGGTTGGTGTGCAGGTGATGCATGGCCGTCGCTGCAT
+
GGGGGGGGGGGGGGGGGGGGGGGGGGEFGGGEFGGGGGGGGGGGGGGGGGGGGGGGCCFFGGGFEGGGGGGGGGGGCGGG7:F9CEEGG@7<<BFFGGGGDFGDGFGGGGGGGGGGGD=>3FGDEGDFFGFFFGFFGGFCEG9><FCFCCGGGGGG*BFGGGGGEGEGGFGGGGGFGF7A:FG5;5EC7C5*:CC>CGFFCEFGGGGGG8<ED+<**0?4CG4CCFEGFD5@?F:CFF*:CC:DFFF<F=<C6>F?B;3>?EA4BFF?*5562@FFFF(7999?F>(:
@M00689:251:000000000-CJTJ5:1:1101:22145:10497 1:N:0:5
CAGGATTAGATACCCTGGTAGTCCATGCCGTAAACGGTGGGCGCTAGGTGTAGGGGTCTTCCACGGCCTCTGTGTCGTAGCTAACGCATTAAGCGCCCCGCCTGGGGAGTACGGCCGCAAGGCTAAAACTCAAAGGAATTGACGGGGGCCCGCACAAGCGGCGGAGCATGTGGATTAATTCGATGCAACGCGAAGAACCTTACCTGGGCTTGACATACACCAGATCGCTGCAGAGATGTAGTTTCCCTTGTGGTTGGTGTACAGGTGCTGCATGGTTGTCGCTGCAT
+
GGGGGGGGGGGGGGGGGGGGGGGGGGGGGGGGGGGGGGGGGGGGGGGGGGGGGGGGGGGGGGGGGGGGGGGGGGGGGGGGGGGGGGGGGGGGGGGGGGGGGGGGGGGGGGGGGGGGGGGGGGGGGGGGGGGGGGGGGGGGGGGGGGGGGGGGGGGGGGGGGGGGGGGGGGGGGGDFGGGGGGGGGGGGGGGGGGGGGGGGGGGGGGGGGGGGGGGGGFFGGGGGGGGGFGDFFFGGFFGGGGGGFFFFFFFGGFFFFFFFFFFFFFFDFFFF<FFFF@?FFFFF90>
@M00689:251:000000000-CJTJ5:1:1101:8041:10525 1:N:0:5
CAGGATTAGATACCCTGGTAGTCCATGCCGTAAACGGTGGGCGCTAGGTGTAGGGGTCTTCCACGGCCTCTGTGTCGTAGCTAACGCATTAAGCGCCCCGCCTGGGGAGTACGGCCGCAAGGCTAAAACTCAAAGGAATTGACGGGGGCCCGCACAAGCGGCGGAGCATGTGGATTAATTCGATGCAACGCGAAGAACCTTACCTGGGCTTGACATACACCAGATCGCTGCAGAGATGTAGTTTCCCTTGTGGTTGGTGTACAGGTGCTGCATGGTTGTCGCTGCAT
+
GGGGGGGGGGGGGGGGGGGGGGGGGGGGGGGGGGGGGGGGGGGGGGGGGGGCGGGDGGGGGGGGGGGGGGGGGGGGGG8FGGGGGGGDEGGGGGGGGGGGGGGGGGGGGGCFGGGGGGG7FEFGAFGGGGGGGADDDGGGGCGGGGGGGGGDGEGGGFGGEFGGGDGCCFCGG7EGG9EGGF:CGGGDGGGGEEGGFGGGGFGGGGGGGGGGGGGGCFFGGGGGGG5DFDGFF6CCFFC7CGGGFFF>@@BC7FF?FFBFFFFBFFFFF>F:<7>F?@?411?BF:B
@M00689:251:000000000-CJTJ5:1:1101:8060:10529 1:N:0:5
CAGGATTAGATACCCTGGTAGTCCATGCCGTAAACGGTGGGCGCTAGGTGTAGGGGTCTTCCACGGCCTCTGTGTCGTAGCTAACGCATTAAGCGCCCCGCCTGGGGAGTACGGCCGCAAGGCTAAAACTCAAAGGAATTGACGGGGGCCCGCACAAGCGGCGGAGCATGTGGATTAATTTGATGCAACGCGAAGAACCTTACCTGGGCTTGACATACACCAGATCGCTGCAGAGATGTAGTTTCCCTTGTGGTTGTTGTACAGTTGCTGCCTGGTTGTCGCTGCAT
+
FDGGGGFGGFGFGDGGEFFGGGDFGG9FCFFGGGGGGG@EGGGDGEGGGGGFFFFGGGGFGFGG:+@CFGGGG,EGGGG7?FG,EFFGEGGGEFGGGG@B=FGDGFGFEGGGGEGGGGEGG7FFFFGGGGGGGFFG?FDCDGGGG@FEGGGEDEGCGGDE*=8EEGD8F7<90+<F6<C+*3<FGGGGFCE5C5*;<;FGGG??F9C7*C575CCDF?4<FGCF40/7FDD??F3>B?>>CFGFF=6<FF2**732(,(7)9<2*70<*67(.9FFFF:)36?<>B2
@M00689:251:000000000-CJTJ5:1:1101:6966:10579 1:N:0:5
CAGGATTAGATACCCTGGTAGTCCATGCCGTAAACGGTGGGCGCTAGGTGTAGGGGTCTTCCACGGCCTCTGTGTCGTAGCTAACGCATTAAGCGCCCCGCCTGGGGAGTACGGCCGCAAGGCTAAAACTCAAAGGAATTGACGGGGGCCCGCACAAGCGGCGGAGCATGTGGATTAATTCGATGCAACGCGAAGAACCTTACCTGGGCTTGACATACACCAGATCGCTGCAGAGATGTAGTTTCCCTTGTGGTTGGTGTACAGGTGGTTCATGTTCGTCGCTTCAT
+
GGGGGGGGGGGFFGGGCDFGGGFGGFCFGCGGGGGGDGGEGGGGG7@FFCF@<FEGGGGEGGFGFGGGGGGDGCFGDGCDFGE9DBF:FGDDFGEGGGG@FGGCDGGFDFDGEDFGGG7FE<FF<=DCFGGFD<F8:=FGFAGEGEEGEGGEG8F::8FCFFE73:C8EGGGFGGG6AFGG*+<CEGFGGGCE5=E6CFGG9CGGFC*AEGGCFGG7?7FG375CG:DF5C?6/***9D7FGGGF4FBF:AG*8>1;<(<)1--)190>(62<F49?)86916(495
@M00689:251:000000000-CJTJ5:1:1101:6963:10624 1:N:0:5
CAGGATTAGATACCCTGGTAGTCCATGCCGTAAACGGTGGGCGCTAGGTGTAGGGGTCTTCCACGGCCTCTGTGTCGTAGCTAACGCATTAAGCGCCCCGCCTGGGGAGTACGGCCGCAAGGCTAAAACTCAACGGAATTGACGGGGGCCCGCCCAAGCGGCGGAGCATGTGGATTAATTCGATGCAACGCGAAGACCCTTACCTGGGCTTGACATACACCAGATCGCTGCAGCGCTGTAGTTTCCCTTGTTGTTGGTGTACAGGTTTTGCCTGGCTTTCGCTGCATCTTTCT
+
GGGGFFF<CFFEFFGGECFCGFGGGGGGGEGGGEFCFG8CEFCEFFGFGGGAECGCFGGGGGGGEFFGGGG<F<FGCG<BFGG,FFGCFFCC,C=FFGG7FFGC?<+7+B,E?@FG:>B+8BFDF8<>FGG=B,>7=>@F,>F@+>B7CGGCG*C*=:FF@F@C=CE*<+CCF+CCC7CCFCCGFC+:<>EE/*:;0AFFFCGGGECC*;C=*CCC*9*9F*>4>C5CF*<)))))0)777>?>BFFFF?4**8>.(4(8)942)96::()))*.5F5:<03::>(-44)66-
@M00689:251:000000000-CJTJ5:1:1101:15577:10628 1:N:0:5
CAGGATTAGATACCCTGGTAGTCCATGCCGTAAACGGTGGGCGCTAGGTGTAGGGGTCTTCCACGGCCTCTGTGTCGTAGCTAACGCATTAAGCGCCCCGCCTGGGGAGTACGGCCGCAAGGCTAAAACTCAAAGGAATTGACGGGGGCCCGCACAAGCGGCGGAGCATGTGGATTAATTCGATGCAACGCGAAGAACCTTACCTGGGCTTGACATACACCAGATCGCTGCAGAGATGTAGTTTCCCTTGTGGTTGGTGTACAGGTGCTGCATGGCTGTCGCTGCAT
+
GGGGGGGGGGGGGGGGGGGGGGGGGGGGGGGGGGGGGGGGGGGGGGGGGGGGGGGGGGGGGGGGGGGGGGGGGGGGGGGGGGGGGGGGGGGGGGGGGGGGGGGGGGGGGGGGGGGGGGGGGGGGGGGGGGGGGGGGGGGGGGGGGGGGGGGGGGGGGGGGGGGGGGGGGGGGGGGGGGGGGGGGGGGGGGGGGGGGGGGGGGGGGGGGGGFGGGGGGF@GGGC4FFFGFGGFFFGC6BGGGGGGFFFFF@<GGFFFFFFFFFBBFF??FA?BFFFFFEBFFBFFFFF
@M00689:251:000000000-CJTJ5:1:1101:7577:10631 1:N:0:5
CAGGATTAGATACCCTGGTAGTCCATGCCGTAAACGGTGGGCGCTAGGTGTAGGGGTCTTCCACGGCCTCTGTGTCGTAGCTAACGCATTAAGCGCCCCGCCTGGGGAGTACGGCCGCAAGGCTAAAACTCAAAGGAATTGACGGGGGCCCGCACAAGCGGCGGAGCATGTGGATTAATTCGATGCAACGCGAAGAACCTTACCTGGGCTTGACATACACCAGATCGCTGCAGAGATGTAGTTTCCCTTGTGGTTGGTGTACAGGTGTTGCATGGTTGTCGCTGCAT
+
GGGGGGGGGGGGGFGGGGGGGGGGGGGGGGGGGGGGGGGGGGGGGGGGGGGGGGGGGGGGGGGGGGGGGGGGGGGGGGGGGGGGGGGGGGGGGGGGGGGGGGGGGGGGGGGGGGGGGGEGGGGGGGGGGGGGGGGGCGGGFGGGGGGGGGGGGGGGGGGGGGGGGGGGFG@FGGGGGGGGGGGGGGGGGGGGGGGGGFGGGGGGGGGGGGGGGGGFGFFGFFGGGGGGFGC?F@FFFFC:FFGGFFFA=?AGGFFFFBFFA7AAFFFDFFF)-*78B@FFF?BBB:A
@M00689:251:000000000-CJTJ5:1:1101:5122:10832 1:N:0:5
CAGGATTAGATACCCTGGTAGTCCATGCCGTAAACGGTGGGCGCTAGGTGTAGGGGTCTTCCACGGCCTCTGTGTCGTAGCTAACGCATTAAGCGCCCCGCCTGGGGAGTACGGCCGCAAGGCTAAAACTCAAAGGAATTGACGGGGGCCCGCACAAGCGGCGGAGCATGTGGATTAATGCGATGCAACGCGAAGAACCTTACCTGGGCGTGACATACACCAGATCGCTGCAGAGATGGAGTTTCCCTTGTGGTTGGTGTACAGGTGCTGCATGGCTGTCGCTGCATCTGTCTAT
+
,CFFG@F@FFFEFCEGEGFGGGGGFGGFGDFDGFGFECDGGGECG@EGFFFFGGGCE,CEDCEFFGGC7DGGCFEFFFEEF9CAFGGGDFFGGGGGGGGF=@4FFCFCCGGFFC7@>:FFGGD,DEGGDF9FB,9FFG?FC<<FGC@C:CBEGE:@FFFGEGEEDCCCFCCCD<+3<CE77?E*8*<0<C*>ECEEC;80++0<CGFGG5>=C*<7C@FDFG4FCGCCFGG?<BG:?F*<C0*298*)9?)07F:09<?5A49A)1),7:<FBF4))0(,4::BB?)-)66).))
@M00689:251:000000000-CJTJ5:1:1101:5102:10844 1:N:0:5
CAGGATTAGATACCCTGGTAGTCCATGCCGTAAACGGTGGGCGCTAGGTGTAGGGGTCTTCCACGGCCTCTGTGTCGTAGCTAACGCATTAAGCGCCCCGCCTGGGGAGTACGGCCGCAAGGCTAAAACTCAAAGGAATTGACGGGGGCCCGCCCAAGCGGCGGAGCATGTGGATTAATTCGATGCAACGCGAAGAACCTTACCTGGGCTTGACATACACCAGATCGCTGCAGAGATGTAGTTTCCCTTGTGGTTGTTGTACAGGTGCTGCATGGCTGTCGCTGCAT
+
CGGFFGGGGGGGGEF@EFEFFF<FFFEEFCGCGGGGGG8@:FC:F7FFCFGFFCCGFFGDGGGGDED@FGG@EFGGGGGFGGGGFGEGGGGGGGGGGGDEEFFG?F=?FCFGEGGGFEGGGGGDGFFGGBAEFCCFGGGFCGGCC@FGGGDEE*=FCGGGGEEEC58FGGGCGCC++2<?:ECEC8<++/>E*:*:CECF?C8CFGGGEGGGGEF77*9<5CGFC<7D@3CFFFFG*6::?:C*8*06BFAGC@76,,4F9=<44?4:?A)5:?447)4)4:??B?<
@M00689:251:000000000-CJTJ5:1:1101:5122:10851 1:N:0:5
CAGGATTAGATACCCTGGTAGTCCATGCCGTAAACGGTGGGCGCTAGGTGTAGGGGTCTTCCACGGCCTCTGTGTCGTAGCTAACGCATTAAGCGCCCCGCCTGGGGAGTACGGCCGCAAGGCTAAAACTCAAAGGAATTGACGGGGGCCCGCACAAGCGGCGGAGCATGTGGATTAATTCGATGCAACGCGAAGAACCTTACCTGGGCTTGACATACACCAGATCGCTGCAGAGATGTAGTTTCCCTTGTGGTTGGTGTACAGGTGCTGCATGGCTGTCGCTGCAT
+
GGGGGGGGGGGGGGGGGGGGGGFGGGGGGGGGGGGGGGGGGGGGGGGGFGGGGGGGGEGGGGGGGGGGEFGGGGGGGGCFFGGGGGGGGGGGGGGGGFGGGGEGGGEDEGGDEGGGGGGEGGGGGGGGGCGGGGFGGGG8FGGGGGGDGCGGGGCGFGFEGGGGGGG>FG?9<<F?6<AFCGGGGGGGFGDGGGG*AFGGGFGCEGGFFGFG48:DCF4DGGGF=4=DFDD@?FGD6=>FGGGFF@FBF?BFD>>?>:(02@49)*).*6825?F5F344:??(,5:
@M00689:251:000000000-CJTJ5:1:1101:7988:10901 1:N:0:5
CAGGATTAGATACCCTGGTAGTCCATGCCGTAAACGGTGGGCGCTAGGTGTAGGGGTCTTCCACGGCCTCTGTGTCGTAGCTAACGCATTAAGCGCCCCGCCTGGGGAGTACGGCCGCAAGGCTAAAACTCAAAGGAATTGACGGGGGCCCGCACAAGCGGCGGAGCATGTGGATTAATTCGATGCAACGCGAAGAACCTTACCTGGGCTTGACATACACCAGATCGCTGCAGAGATGTAGTTTCCCTTGTGGTTGGTGTACAGGTGCTGCATGGCCGTCGCTGCATCAGTCT
+
GGGGGGGGGGGGFFGGGGGGGGGGGFGGGGGGGGGGGGGGGGGGGGGGGGGGGGGGGGGGGGGGGGGGGGGGGGGGGGGGGGGGGGGGGGGGGGGGCGGGGGGGGGGGDGFGGGGGGGGGGGGGGGGGDGGGGAFGGGGGGGGGGGGGGGGGGGGGGFEGDGGGGGGGCFFGGFGFGGFGGGGGGGGGGDEGGGGEGGFGGGGGGGGGD:CEDAF>CFFG4CFGGGGGFGGF?FF7@FCFFFGGFFFA??AGGFFFFB:>>F<AFFFFFFB?<F4:?D>>>B??F?<<)3).:
@M00689:251:000000000-CJTJ5:1:1101:26780:10931 1:N:0:5
CAGGATTAGATACCCTGGTAGTCCATGCCGTAAACGGTGGGCGCTAGGTGTAGGGGTCTTCCACGGCCTCTGTGTCGTAGCTAACGCATTAAGCGCCCCGCCTGGGGAGTACGGCCGCAAGGCTAAAACTCAAAGGAATTGACGGGGGCCCGCACAAGCGGCGGAGCATGTGGATTAATTCGATGCAACGCGAAGAACCTTACCTGGGCTTGACATACACCAGATCGCTGCAGAGATGTAGTTTCCCTTGTGGTTGGTGTACAGGTGATGCATGGCCGTCGCTGCAT
+
GGGGGGGGGGGGGFGGGGGGGGGGFGGFGGGGGGGGGGGGGGGGGGGGGGGFFGGGGGGGGGGGGGGGGGGGGGGGGGGGGGGGGGGGGGGGGGGGGGGGGGGGGGGGGGGGGGGGGGGGGGGGGGGGGGGGGGGGGGGGGGGGGGGGGGGGGGGGGGGGGGGGGGGGGGGGGGGGGGGGGGGGGGGGGGGGGGGGGGGGGGGGGGGGGGGGGGGGGFFGGGGGGGGGFDGFFFGGFFGGG7CFFFFFFFFGGFFFF?:FFFFFFFFBFAAFFFFFFFFFFFFFFFF
@M00689:251:000000000-CJTJ5:1:1101:26758:10940 1:N:0:5
CAGGATTAGATACCCTGGTAGTCCATGCCGTAAACGGTGGGCGCTAGGTGTAGGGGTCTTCCACGGCCTCTGTGTCGTAGCTAACGCATTAAGCGCCCCGCCTGGGGAGTACGGCCGCAAGGCTAAAACTCAAAGGAATTGACGGGGGCCCGCACAAGCGGCGGAGCATGTGGATTAATTCGATGCAACGCGAAGAACCTTACCTGGGCTTGACATACAACAGATCGCTGCAGAGATGTAGTTTCCCTTGTGGTTGGTGTACAGGTGATGCATGGCCGTCGCTGCATCTGTAT
+
CEFGFGGGGGGD@CFGGGGGGGFFFGGGGGGGGGGGGGGGGGGGGGGFGGGCGGGGCEFGGGFF@FGGGGGGGGFGGFGGFGGGGGGGG7EEEGGGGGGGDGGGGGCFGGGFGGGGGGGGEGGGGGGGGGGGFFFGFGGGGGFGGGGGGGGGGGGGGGGGG*BEC8?8:C?GGF?FGGEF7CFCGEG9@EDGEGGGGG5ECFCGGGGFGF<C7CF=F*6*94*979C*8DDFFB3*/7*:CD7CF96AF;)7DFFF916529<>4/769)57<*7))04(4(4:>?9>DF:)6
@M00689:251:000000000-CJTJ5:1:1101:26781:10950 1:N:0:5
CAGGATTAGATACCCTGGTAGTCCATGCCGTAAACGGTGGGCGCTAGGTGTAGGGGTCTTCCACGGCCTCTGTGTCGTAGCTAACGCATTAAGCGCCCCGCCTGGGGAGTACGGCCGCAAGGCTAAAACTCAAAGGAATTGACGGGGGCCCGCACAAGCGGCGGAGCATGTGGATTAATTCGATGCACCGCGAAGAACCTTACCTGGGCTTGACATACACCAGATCGCTGCAGAGATGTAGTTTCCCTTTTGGTTGGTGTACAGGTGCTGCATGGCCGTCGCTGCCT
+
GGGGGGGGGGGGGGGGGGGGGGGGGGGGGGGGGGGGDFFCDFGGGGGFGGG9CFFGGGGGGGGGEGGGGGGGGFGGGGGCFGAFGGGGGGGCDGGGGGGGGGGFGFE+FFFGCGGGGGGCFGGGGGFGGGGGDGAFFFGGGGGGGGGGGGGGGGGGGCFGEGE7CEGEGGGDGGGCGGGGGFFGGGG+CCEEGCEGGGGGGGGGGG=5:CGECGFF>FFGGC54CGGGFCD))*9CFFDC7FFGFFFFF)<CC@F?>?<@BFFBFB@)0))(68>FFF>FFF?0;(,
@M00689:251:000000000-CJTJ5:1:1101:16643:10975 1:N:0:5
CAGGATTAGATACCCTGGTAGTCCATGCCGTAAACGGTGGGCGCTAGGTGTAGGGGTCTTCAACGGCCTATGTGTCGTAGCTAACGCATTAAGCGCCCCGCCTGGGGGGTACGGCCGCAAGGCTAAAACTAAAAGGAATTAACGGGGGCCCGCACAAGCGGCGGAGCATGTGGATTAATTCGATGCAACGCGAAGAACCTTACCTGGGCTTGACATACACCAGATCGCTGCAGAGCTGTGGTTTCCCTTGGGGTTGGTGTAAAGGTTCTGCATGGCTGTCGCTGCATCTGGCT
+
GGGGFGGGGGGGGGGGGGGGGGGGGAFGG+FFGGGG,CF+@,+@FGG8EFGFGGGG7@6F9,,C8+@FE,969<<,@6,9=,C,,6+6B:F,<<+:FG7=FC:FGGE+*5<:F>F:<<F*=C@8FGG9C:,?F9C7FCFB,,,=FG71?E5/*1*:*1/;?:E5*2:C+<0<:?G:CAF9>/0+3/<@+:51C5*ACGGG70CC+C=75C5*98<DC@F62>177C557/7?@F3*190***92=F697)(95)046:?F)*))96/)9.-)./<)77()2(20,()-.)),2
@M00689:251:000000000-CJTJ5:1:1101:19948:10978 1:N:0:5
CAGGATTAGATACCCTGGTAGTCCATGCCGTAAACGGTGGGCGCTAGGTGTAGGGGTCTTCCACGGCCTCTGTGTCGTAGCTAACGCATTAAGCGCCCCGCCTGGGGAGTACGGCCGCAAGGCTAAAACTCAAAGGAATTGACGGGGGCCCGCACAAGCGGCGGAGCATGTGGATTAATTCGATGCAACGCGAAGAACCTTACCTGGGCTTGACATACACCAGATCGCTGCAGAGATGTAGTTTCCCTTGTGGTTGGTGTACAGGTGATGCATGGTCGTCGCTGCAT
+
FFGGGGGGGGGGGGGGGGGGGGGGGGGGGGGGGGGGGGFGGGGGGGGGGGG<FGGGGGFGGGGGGGGGGGGGGGGGGGGGGGGGGGGGGGGGGGGGGGGGGGGGGGGGGGGGGGGGGGGGGGGGGGGGGGGGGGGGGGGGGGGGGGGGGGGGGGGGGGGGGGGGGGGGGGGGGGGGGGGGGGDGGGGGGDGGGGGGGGGGGGGGGGGGGGGGGGGGGFFGGGGGGGGGFGGFFFG<FFGGGGGGFFFF?FFGDFFF6??FF?FBFFFBFFFAFF>@F>>FBB??B?5
@M00689:251:000000000-CJTJ5:1:1101:11341:11057 1:N:0:5
CAGGATTAGATACCCTGGTAGTCCATGCCGTAAACGGTGGGCGCTAGGTGTAGGGGTCTTCCACGGCCTCTGTGTCGTAGCTAACGCATTAAGCGCCCCGCCTGGGGAGTACGGCCGCAAGGCTAAAACTCAAAGGAATTGACGGGGGCCCGCACAAGCGGCGGAGCATGTGGATTAATTCGATGCAACGCGAAGAACCTTACCTGGGCTTGACATACACCAGATCGCTGCAGAGATGTAGTTTCCCTTGTGGTTGGTGTACAGGTGGTGCATGGCCGTCGCTGCAT
+
GGGGGGGGGGGGGGGGGGGGGGGGGGGGGGGGGGGGGGGGGGGGGGGGGGGGGGGGFFGGGGGGGEGGGGGGGGGGGGGGGGGGGGGGGGGGGGGGGGGGGGGGGGGGGGGGGGGGGGGGGGGGGGGGGGGGGGGGGGGGGGGGGGGGGGGGGGGGGGGGGGGGGGGGFGGGGGGGGGGGGGGGGGGGGGGGGECGGFGGGGGFGGGGCFGGGGGGGFFGGFGFFGGGFGGFFFGFFFGGGGGGFFFFFFFGGFFBFFFFF4>DFFFBFFFBFFFFFFFFFFB?6:B
@M00689:251:000000000-CJTJ5:1:1101:11357:11070 1:N:0:5
CAGGATTAGATACCCTGGTAGTCCATGCCGTAAACGGTGGGCGCTAGGTGTAGGGGTCTTCCACGGCCTCTGTGTCGTAGCTAACGCATTAAGCGCCCCGCCTGGGGAGTACGGCCGCAAGGCTAAAACTCAAAGGAATTGACGGGGGCCCGCACAAGCGGCGGAGCATGTGGATTAATTCGATGCAACGCGAAGAACCTTACCTGGGCTTGACATACACCAGATCGCTGCAGAGATGTAGTTTCCCTTGTGGTTGGTGTACAGGTGGTGCATGGCCGTCGCTGCAT
+
GGGFFFGGGFFFGFGGGGGGGGGGGGGGGGGGGGGGGGGGGGGGGGGGGGGGGFGGGGGGGGGGGGGGGGGGGGGGGGGGGGGGGGGGGGGGGGGGGGGGGGGGGGDGGGGGGGGGGGGCFGGGGGGGGGGGGFFGGGGGGGGGGGGGE:EGGGGGGGGGGGGGGGGGGGGGGGGD+CEGGGGGGGGGGGEGGCEGGGGGGFGGGGFGGGGGGGGGFFFGGGGGFD5<>CC:F=<4@FFGGGGGFFFFF4545>FFFF<FFFFAFFFBFFB?BF>@FF>B;>??BFA
@M00689:251:000000000-CJTJ5:1:1101:6325:11087 1:N:0:5
CAGGATTAGATACCCTGGTAGTCCATGCCGTAAACGGTGGGCGCTAGGTGTAGGGGTCTTCCACGGCCTCTGTGTCGTAGCTAACGCATTAAGCGCCCCGCCTGTGGAGTACGGCCGCAAGGCTAAAACTCAAAGGAATTGACGGGGGCCCGCACAAGCGGCGGAGCATGTGGATTAATTCGATGCAACGCGAAGAACCTTACCTGGGCTTGACATACACCAGATCGCTGCAGAGATGTAGTTTCCCTTGTGGTTGGTGTACAGGTGGTGCATGGTTGTCGCTGCAT
+
GGGGGGGGFGFGGGGGGGGGGGGGGGEFGGGGFGGGGGGGGGGGGGGGFFGGGGGGGGGGGGGGEGGGGGGGGGGGGGGGGGGGGGGGGGGGGGGGFGGGGGGGGFGGGGGGGGGGGGGGGGGFGGGGFGGGGGGGGFGGGGGGGGGGGGGGGGGGGGGGGGGGGGGGGGGGFEGGGGGGGGFFGGGGGGGGGGGGGDGGGGGGGGGGGGFEGGFFFFFFFGGGGGFG><DF?47<49FGGGGGFFFFF@AGGFFFB8:@)95>FF@6>:9>49FFBFB66:B?>BB
@M00689:251:000000000-CJTJ5:1:1101:17916:11125 1:N:0:5
CAGGATTAGATACCCTGGTAGTCCATGCCGTAAACGGTGGGCGCTAGGTGTAGGGGTCTTCCACGGCCTCTGTGTCGTAGCTAACGCATTAAGCGCCCCGCCTGGGGAGTACGGCCGCAAGGCTAAAACTCAAAGGAATTGACGGGGGCCCGCCCAAGCGGCGGAGCATGTGGATTAATTCGATGCAACGCGAAGAACCTTACCTGGGCTTGACATACACCCGATCGCTGCAGAGATGTAGTTTCCCTTGTGGTTGGTGTACAGGTGCTGCATGGTTGTCGCTGCCT
+
GGGGGGGGGGGGGGGGGGGGGGGGGGGGGGGGGGGGGGFGGGGGGGGGGGGGGGGGGGGGGGGGGGGGGGGGGGGGGGGGGGGFGGGGGGGFGGGGGGGGGGGGGGGGGGGGGGGGGGG@FGGGGGGGGGGGGGGGGGGGFFGGGGGGGGGDG*=FGDGG7@EGGGGGGGECGFGGGFFGGGFGGGGCGGGG7*CEEGGGGGGGGGFGGGGGFEFDFFFGG)/CDG=DFCC4?*7CFFGG7CGGFFFFFFF4CFFF>F1@<BBA4F??FAF7:6;FFD?AB??:>(4
@M00689:251:000000000-CJTJ5:1:1101:11087:11167 1:N:0:5
CAGGATTAGATACCCTGGTAGTCCATGCCGTAAACGGTGGGCGCTAGGTGTAGGGGTCTTCCACGGCCTCTGTGTCGTAGCTAACGCATTAAGCGCCCCGCCTGGGGAGTACGGCCGCAAGGCTAAAACTCAAAGGAATTGACGGGGGCCCGCACAAGCGGCGGAGCATGTGGATTAATTCGATGCAACGCGAAGAACCTTACCTGGGCTTGCCATACACCAGATCGCTGCAGAGATGTAGTTTCCCTTGTGGTTGGTGTACAGGTTCTGCATGGCTGTCGCTGCAT
+
GGGGGGGEFFGGGFGGGGGGGGGGGGGGGGGGGFGGGGGGGGEGGGGGGGGGGGGGEGGGGGGGGFGGGGGGGGGGGGGGGGGGGGGGGGFAGGGGEGGGGGGGGGGDGGGGGGGGGGGGGFGFGGGGGGGGCFFCFGGGGCGGGGGGGGGG>CEFGGGDGGEEGGGGFG7?FGFF?FGGGGG?EDGGFEGGGGGGGGGFFEGGGFGFD675*+0:CFFDF*19=CCGFG<))975FFCFCFGGFBF<FFDGC5<1141F29<B4/1)9)4))1;>FE?41-4(-:A
@M00689:251:000000000-CJTJ5:1:1101:11107:11169 1:N:0:5
CAGGATTAGATACCCTGGTAGTCCATGCCGTAAACGGTGGGCGCTAGGTGTAGGGGTCTTCCACGGCCTCTGTGTCGTAGCTAACGCATTAAGCGCCCCGCCTGGGGAGTACGGCCGCAAGGCTAAAACTCAAAGGAATTGACGGGGGCCCGCACAAGCGGCGGAGCATGTGGATTAATTCGATGCAACGCGAAGAACCTTACCTGGGCTTGACATACACCAGATCGCTGCAGAGATGTAGTTTCCCTTGTGGTTGGTGTACAGGTGCTGCATGGCTGTCGCTGCAT
+
GGGGGGGGGGGGGGGGGGGGGGGGGGGGGGGGGGGGGGGGGFGGGGGGGCGEGGGGCGGGGGGGGGD@FGGFEGGGGEFFGGFG8FCGGGGGCEEGGGGGGGGGGGGEFEGFGGEGGGGGGGGGGGGGFGGGGGGGFGGFGGAGGGGGCGGGGGGGGGGGGGGGCEEGCGGFGGGGGGGFGGF7CECG?EEGGDGGGCCGCC8FGGGGGFGG4EGGGFFFG5FG4C*94/19)*14*7C7CC>FFFFBFFFGC@@6;?FFFFFFFFF>FFBFAFFF@B?FF::?>?F
@M00689:251:000000000-CJTJ5:1:1101:25681:11285 1:N:0:5
CAGGATTAGATACCCTGGTAGTCCATGCCGTAAACGGTGGGCGCTAGGTGTAGGGGTCTTCCACGGCCTCTGTGTCGTAGCTAACGCATTAAGCGCCCCGCCTGGGGAGTACGGCCGCAAGGCTAAAACTCAAAGGAATTGACGGGGGCCCGCACAAGCGGCGGAGCATGTTGCTTAATTCGACGCAACGCGAAGAACCTTACCAAGGTTTGACATGCAGGGAAAAGCCGTAGAGATACGGTGTCCGTAAGGGTCCTGCACAGGTGCTGCATGGTCGTCGCTGCAT
+
GGGGGGGFGGFGGGGGGGGGGGGGGGGGGGGGGGGGGGGEFFGGGGGGGGGGGGGGGGGGGGGGGGGGGGGGGGGGEGGCEGGFGGGGGGGGGGGGGGGEGEGGGGGGGGCFGGGGCGGGGGFGGGGGGGGGGGGGGGGGGGFGGGGGGGGEGCFGGCFGEGGGGE>CGGGGGGGGGGGGGGGE=ECGGEGGGGGGFGGGFGGGCEFCEGFGFGFGGFFGGGGFGDEGFGGFFFGFFFGGGFCGFFFF4>FGDF4<BFFFFF?6=F?>?77>259@>E?BB?BF?>
@M00689:251:000000000-CJTJ5:1:1101:13225:11409 1:N:0:5
CAGGATTAGATACCCTGGTAGTCCATGCCGTAAACGGTGGGCGCTAGGTGTAGGGGTCTTCCACGGCCTCTGTGTCGTAGCTAACGCATTAAGCGCCCCGCCTGGGGAGTACGGCCGCAAGGCTAAAACTCAAAGGAATTGACGGGGGCCCGCACAAGCGGCGGAGCATGTGGATTAATTCGATGCAACGCGAAGAACCTTACCTGGGCTTGACATACACCAGATCGCTGCAGAGATGTAGTTTCCCTTGTGGTTGGTGTACAGGTGCTGCATGGCCGTCGCTGCAT
+
GGGGGGGGGGGGGGGGGGGGGGGGGGGGGGGGGGGGGGGGGGGGGGGGGGGGGGGGGGGGGGGGGGGGGGGGGGGGGGGGGGGGGGGGGGGGGGGGGGGGGGGGGGGGGGGGGGGGGGGGGGGGGGGGGGGGGGGGGGGGGGGGGGGGGGGGGGGGGGGGGGGGGGGGGGGGGGFGGGGGGGGGGGGGGDEEEGGGGGGGGFFGGGGGGGGGGGGFGFFGCDGGGGGGFGGFFF57FFGGGGGGFFFFFFFGGFFFBFFFFFFF@F@7FFF?DFFFFFFFFFFFFFF
@M00689:251:000000000-CJTJ5:1:1101:10174:11447 1:N:0:5
CAGGATTAGATACCCTGGTAGTCCATGCCGTAAACGGTGGGCGCTAGGTGTAGGGGTCTTCCACGGCCTCTGTGTCGTAGCTAACGCATTAAGCGCCCCGCCTGGGGAGTACGGCCGCAAGGCTAAAACTAAAAGGAATTGACGGGGGCCCGCACAAGCGGCGGAGCATGGGGATTAATTCGATGCAACGCGAAGAACCTTACCTGGGCTTGACATAAACCAGATCGCTGCAGAGATGTAGTTTCCCTTGTGGTTGGTGTACAGGTGCTGCATGGCCGTCGCTGCAT
+
GGGGGGGGGGGGGGGGGGGGFGGGGFGGGGGGGGFGGGGGGFCFGGGGGGGFGGGGC@CFGDCGGCCC,CFFFFFGGFGGGGGFGG7>CFFE?CFEFFGGGGGGGEGGGEFGGGG7CEGGGGGFGGCCC<,BFFEC8F<DD<FEGGG@C<CCEGGEEGFGG7CEGECEFF8C5?;ECC7?>8F@<EGGFGGGGGGGGCFCCE<+AC7F***2>+<7C4=CGDFG675*77DFFFDF?*277>FD?@464?6CD>>:;<<>AFF4?4<.=)549@FFFFF>0;::(.:
@M00689:251:000000000-CJTJ5:1:1101:21137:11463 1:N:0:5
CAGGATTAGATACCCTGGTAGTCCACGCCGTAAACGTTGGGCGCTAGGTGTGGGTCCCTTCCACGGGGTCTGTGCCGCAGCTAACGCATTAAGCGCCCCGCCTGGGGAGTACGGCCGCAAGGCTAAAACTCAAAGGAATTGACGGGGGCCCGCACAAGCGGCGGAGCATGTTGCTTAATTCGACGCAACGCGAAGAACCTTACCAAGGTTTGACATGCAGGGAAAAGCCGTAGAGATATGGTGTCCGTAAGGGTCCTGCACAGGTGCTGCATGGTCGTCGCTGCATCCGTCTCTT
+
GGGGGGGGGGGGGGGGGGGGGGGGGGGGGGGGGGGGFGGGGGGGGGGGGGGGGGGCGGGGGGGGGGGGGGDGGGGGGGGGGGGGGGGGGGGGFGGGGGGGGGGGGGGDEGGGGGGGGGGGGGGGGGGGGGGGGGGGGGGGGGGGGGGGGGGGGGGGGGGGGGGGGGGGGGGGGGGGGGGGGGG5EGEGGGGGGDGGDGGGGGGGGGGGFGGGGGGGG:FF:D9CGGGGFG>@BFGGFFGGG>F5?B525<1DGFF?<275>=7<F?FFF>0<>FFF>B,39<092<4(44(,12:
@M00689:251:000000000-CJTJ5:1:1101:23506:11473 1:N:0:5
CAGGATTAGATACCCTGGTAGTCCATGCCGTAAACGGTGGGCGCTAGGTGTAGGGGCCTTCCACGGCCTCTGTGTCGTAGCTAACGCATTAAGCGCCCCGCCTGGGGAGTACGGCCGCAAGTCTAAAACTCAAAGGAATTGACGGGGGCCCGCACAAGCGGCGGAACATGTGGCTTAATTCGATGCAACGCGAAGAACCTTACCTGGTCTTGACATACACCAGATCGCTTCAGAGATGTAGCTTCCCTTGTGGTTGGTGTACAGGTGCTGCATGTTTGTCGCTGCAT
+
GGGGGGGGGGGGGGGGGGGGGGGG,;CFG7FGGGG7,C<7@<:FG+FGEFF,<F6+++6EFGFFGGGE@FGC@6<9:DCFDCEFFG7>7,?<CF==FFF7+@CGFCF::8EE:48CFEF@7,7:EDC<FAFFD<<@:,@@9FFGGG+5B:ECGEGGFGG*CFED8*/AFGGGG*/@E+2ACE?0:8:EGGECEGE*:;*:0<+<@C5+<CC9>E7CCFFF4C*1*9*<@*9=@6F*8?7*0*:DFFFF*))2C:<((3:@A*647?@:FF2247**952:2:??B2<
@M00689:251:000000000-CJTJ5:1:1101:23488:11477 1:N:0:5
CAGGATTAGATACCCTGGTAGTCCATGCCGTAAACGGTGGGCGCTAGGTGTAGGGGTCTTCCACGGCCTCTGTGTCGTAGCTAACGCATTAAGCGCCCCGCCTGGGGAGTACGGCCGCAAGGCTAAAACTCAAAGGAATTGACGTGGGCCCGCACAAGCGGCGGAGCATGTGGATTAATTCGATGCAACGCGAAGAACCTTACCTGGGCTTGACATACACCAGATCGCTGCAGAGATGTAGTTTCCCTTGTGGTTGGTGTACAGGTGCTGCATGGTTGTCGCTGCATCTTTCT
+
GGGGGGGGGGGGGGGGGGGGGGGGGAFGGEGGGGGGFFGE7<CFGCGFG@F,@EBFECG6FFDFE+CEEGG@FGGGEGGGGG9C=,@FEGGGDGCEGGDGGGGGGFGCGGCFG:FFEGC+CFFF<B=FGGGFEFA,>DDFGGGG333@FGGEGDGFFFGGGGEEEEEGGGG9<:FF+?CGGGCF78CGGGGGG*:/:CGCGFFGD+7EGCGG58CFGFFFG5CFGGFDFGGFFFGFFFGFFF::@FFAFF9FDFF06:FF<45<:F42F27:>B5FF)36:?<:B:4).--.6
@M00689:251:000000000-CJTJ5:1:1101:27722:11485 1:N:0:5
CAGGATTAGATACCCTGGTAGTCCATGCCGTAAACGGTGGGCGCTAGGTGTAGGGGTCTTCCACGGCCTCTGTGTCGTAGCTAACGCATTAAGCGCCCCGCCTGGGGAGTACGGCCGCAAGGCTAAAACTCAAAGGAATTGACGGGGGCCCGCACAAGCGGCGGAGCATGTGGATTAATTCGATGCAACGCGAAGAACCTTACCTGGGCTTGACATACACCAGATCGCTGCAGAGATGTAGTTTCCCTTGTGGTTGGTGTACAGGTGCTGCATGGTCGTCGCTGCATCTGGCT
+
GGFGGGGEEFGGGGGGGGGGGGGG9<FFGGGGGGGGCFF6@FGGGG+FFDFC,EFGG,,EF<EF,+@F,C,:FECE@FGGGGDFGFGGGGGFAGGG:FGGGGGEFGGCGFFGGGGGEGGGGG7F:DFGGGGGGGGGGGGGGGGGGGGGGGGGGGGGGCF1CGGGGGGGGGGGG7FFGGGGGGGCFGGGGGGGDEGGGGGGGGGGDGFGGGGGGGGGFFFGGC>DGF5*.1)660/2**02:::F?4=>*0-*17<?(((054<4??4)/6.,:F>F4;>43;??07A9A4)5<
@M00689:251:000000000-CJTJ5:1:1101:13301:11741 1:N:0:5
CAGGATTAGATACCCTGGTAGTCCACGCCGTAAACGTTGGGCGCTAGGTGTGGGTCCCTTCCACGGGGTCTGTGCCGCAGCTAACGCATTAAGTGCACCGCCTGGGGAGTACGGCCGCAAGGCTAAAACTCAAAGGAATTGACGGGGGCCCGCACAAGCGGCGGAGCATGTGGCTAAATTCGACGCAACGCGAAGAACCTTACCAAGGTTTGAAATGGCCGGAAAACTCGCAGAGAGGCGGGGTCCTTCGGGGCCGGTCACAGGGGCTGCATGGGGGTCGCTGCAACCGTCTATT
+
CEFFC8FEECFA==;-CFGGGGGE@EEFEEFEDF;C@EFFC,@BCF@E9F6FGD:CE,,EEDEEGGGGFG,CFFF9F7FG+BFG,FFEC+E?DBFD,F,=@CFDGGEEGGGFGEDEGDCFCFC,>B<>=8>BFEFGFG,8DFABFFGGE<CEEEFCCE<FFFEECEGG6CE+<CC+3<C9C*</8:>E8E=77CEGCC56+<CF@CFG+0*/*3<*:=)9CGGG55**09CB>BG<)7*177C))00.*<<>95)-3(754646)5.(.(.-57))0)(-(-32,),(((-(,))
@M00689:251:000000000-CJTJ5:1:1101:13284:11747 1:N:0:5
CAGGATTAGATACCCTGGTAGTCCACGCCGTAAACGTTGGGCGCTAGGTGTGGGTCCCTTCCACGGGGTCTGTGCCGCAGCTAACGCATTAAGTGCCCCGCCTGGGGAGTACGGCCGCAAGGCTAAAACTCAAAGGAATTGACGGGGGCCCGCACAAGCGGCGGAGCATGTTGCTTAATTCGACGCAACGCGAAGAACCTTACCAAGGTTTGACATGGCCGGAAAACTCGCAGAGATGCGGGGTCCTTCGGGGCCGGTCACAGGTGCTGCATGGCCGTCGCTGCAT
+
GGGGGGGGGGGGGGGGGGGGGGGGGGGGGGGGGGGGGGGGGGGGGGGGGGGGGGGGGGGGGGGGGGGGGGGGGGGGGGGGGGGGGGGGGGGGGGGGGGGGGGGGGGGGGGGGGGGGGGGGGGGGGGGGGGGGGGGGGGGGGGGGGGGGGGGGGGGGGGGGGGGGGGGGGGGGGGGGGGGGGGGGGGGGGGGGGGGGGGGGGGGGGGGG?GFEGGGGGFFGGDGGGGGGFGDFF37F?FFGGGGGE:F9FFFGDF39>F>B?7A0/7:<7)()65F6DE16;:?>0:
@M00689:251:000000000-CJTJ5:1:1101:12747:11777 1:N:0:5
CAGGATTAGATACCCTGGTAGTCCATGCCGTAAACGGTGGGCGCTAGGTGTAGGGGTCTTCCACGGCCTCTGTGTCGTAGCTAACGCATTAAGCGCCCCGCCTGGGGAGTACGGCCGCAAGGCTAAAACTCAAAGGAATTGACGGGGGCCCGCACAAGCGGCGGAGCATGTGGATTAATTCGATGCAACGCGAAGAACCTTACCTGGGCTTGACATACACCAGATCGCTGCAGAGATGTAGTTTCCCTTGTGGTTGGTGTACAGGTGTTGCATGGTCGTCGCTGCAG
+
GGGGGGGGGGGGGGGGGGGGGGGGFGGGGGGGGGGGGGGGGGGGGGGGFGFGGGGGEGGGGGGGGGGGGGGGAFGGGGGGGGGGGGGGGGGGGGGGBFGGGGGGGGGGGGGGGGGGGGGGGGGGGGGGGGGGGGGGGGGGGGGGGGGGGGGGGGGGGGGGGGGGGGGGGGEGGGCFGFGGGGGGGEFGGGGGGGGGGCFFGGGFGGGGGGGCC<FFGFFGCFDGGGGGFGGFFFGGFFDDGGFFF?FBFFFGG:F?91:@AFFFF4?AEBBDAFFFFEF?FFF:97(
@M00689:251:000000000-CJTJ5:1:1101:12732:11788 1:N:0:5
CAGGATTAGATACCCTGGTAGTCCATGCCGTAAACGGTGGGCGCTAGGTGTAGGGGTCTTCCACGGCCTCTGTGTCGTAGCTAACGCATTAAGCGCCCCGCCTGGGGAGTACGGCCGCAAGGCTAAAACTCAAAGGAATTGACGGGGGCCCGCACAAGCGGCGGAGCATGTGGATTAATTCGATGCAACGCGAAGAACCTTACCTGGGCTTGACATACCCCAGATCGCTGCAGAGATGTAGTTTCCCTTGTGGTTGGTGTACAGGTGTTGCCTGGTCGTCGCTGCAT
+
GGGGGGGGFGGGGGGGGGGGGGGGGGGGGGGGGGGGGGGCFFGGGGGGGGGDFGGFCFGGGGGFFEGGGGGGGGGGGCFGGGGGGGGGGGGGGGEGEFGGGGGGGGGGGGGGGGGGGGGGGGGGFGGGGGGGGGGGGGGGGGGGGGGGGGGGG8FGGGGFGGGDEEGGGGGGG?FGGFGGGCGGGGGGGGGGGGGGGGGGGGGGFGGGFGGGGGGGGF)9FDGGGGGGFCD:F8DGFFGG7:FGFFFFF?AGDFF?(4:F7@9AFF?4546)695;6>9:07::9?<
@M00689:251:000000000-CJTJ5:1:1101:27300:11796 1:N:0:5
CAGGATTAGATACCCTGGTAGTCCATGCCGTAAACGGTGGGCGCTAGGTGTAGGGGTCTTCCACGGCCTCTGTGTCGTAGCTAACGCATTAAGCGCCCCGCCTGGGGAGTACGGCCGCAAGGCTAAAACTCAAAGGAATTGACGGGGGCCCGCACAAGCGGCGGAGCATGTGGATTAATTCGATGCAACGCGAAGAACCTTACCTGGGCTTGACATACACCAGATCGCTGCAGAGATGTAGTTTCCCTTGTGGTTGGTGTACAGGTGCTGCATGGCCGTCGCTGCATCTGTCTAT
+
GFFGGGGGGGGFFFGGGGGGGGFFCFFFGGGGEFFEGGGGGFEGGGGGCFFGGGGGFFGGGGEFGGGGGGGGFFEGGGGGGGGGCGEEFEGGGGGGGGGGGGGGGGGGGGGGGGGGGGGGGGFFGGGGGFGGGGGFGGFGGGGGGGGGGGGEGEFGGGGGGDGGGGGGEF<EGFGGFF9EGGGCFEGGGGDGGGGGGEGGGGGGGFGG=FCEG+C7>FFGDFGG4FFG4DG6?FGGFF::FDFF7FFFFFFGG>FF>?FFA9<AF???*64>>FFF9BFF99?34:444A4<99)
@M00689:251:000000000-CJTJ5:1:1101:27317:11808 1:N:0:5
CAGGATTAGATACCCTGGTAGTCCATGCCGTAAACGGTGGGCGCTAGGTGTAGGGGTCTTCCACGGCCTCTGTGTCGTAGCTAACGCATTAAGCGCCCCGCCTGGGGAGTACGGCCGCAAGGCTAAAACTCAAAGGAATTGACGGGGGCCCGCACAAGCGGCGGAGCATGTGGATTAATTCGATGCAACGCGAAGAACCTTACCTGGGCTTGACATACACCAGATCGCTGCAGAGATGTAGTTTCCCTTGTGGTTGGTGTACAGGTGCTGCATTGCCGTCGCTGCATCTGTCTAT
+
GGGGGGGGGGGGGGGGGGGGGGGGGGGGGGGGGGGGFFFEGGGGGGGGGGGGGGGGGGGGGGGGGGGGGGGGGGGGGGGGGGGGGGGGGGGGFGGGFGDGGGGFFCFGDGGGGGGDGG=FFGGGGGGGGGG9F<FGGFGGGGGGGGGGGGGGGGGG,,CGEGGGGGGGGGGGGGGGGFGGGGGGGGGFGGGGGGD;FGGGGGGGGGGGF=CEGGGCGFFGFFFGFGGDFGGFFFGGFFG>:FFGFFFFFFBGGFFFB6?FFFF9FF44?A<?<*==*):>BFFBFFF<A<AFAF4
@M00689:251:000000000-CJTJ5:1:1101:21754:11856 1:N:0:5
CAGGATTAGATACCCTGGTAGTCCACGCCCTAAACGATGCGAACTGGACGTTGGGTGGACTTAGCCACTCAGTGTCGAGGCTAACGCGTTAAGTTCGCCGCCTGGGGAGTACGGTCGCAAGACTGAAACTCAAAGGAATTGACGGGGGCCCGCACAAGCGGTGGAGTATGTGGTTTAATTCGACGCAACGCGAAGAACCTTACCAAGGTTTGACATGCAGGGAAAAGCCGTAGAGATACGGTGTCCGCAAGGGTCCTGTACAGGTGGTGCATGGCCGTCGCTGCAT
+
GGGGGGGGGGGGGGGGGGGGGGGGGGGGGGGGGGGGGGGGGEEGGEGEFGGGGGGGGGFFGGGGFGFFAFFEGGGGGGGCEFGCCFFGGGG7E<EFEGGGGGGGGGGCEFDGGEFEGGGGGGGGFGGCFEEGGGGFGEGGGDGGGGGGGGGGEBFGGFBF@FGEC@FFGGGGFGGFFGGEF5>E*1B8CEEECC7E8FFGF+CGEFFCFFFEF+CC>?FC<9<*9C69@CDEFFCFFFGDDF31<F36:@FF:>F<))6@4*5466)4><?2)5)<>@6(3:?F>>
@M00689:251:000000000-CJTJ5:1:1101:7159:11943 1:N:0:5
CAGGATTAGATACCCTGGTAGTCCATGCCGTAAACGGTGGGCGCTAGGTGTAGGGGTCTTCCACGGCCTCTGTGTCGTAGCTAACGCATTAAGCGCCCCGCCTGGGGAGTACGGCCGCAAGGCTAAAACTCAAAGGAATTGACGGGGGCCCGCACAAGCGGCGGAGCATGTGGATTAATTCGATGCAACGCGACGAACCTTACCTGGGCTTGACATACACCAGATCGCTGCAGAGATGTAGTTTCCCTTGTGGTTGGTGTACAGGTGCTGCATGGCCGTCGCTGCAT
+
GGGGGGGGGGGGGGGGGGGGGGGGGGGGGGGGGGGGGGGGGGGGGGGGGGGGGGGGGGGGGGGGGGGGGGGGGFGGGGGGGGGGGGGGGGGFGGGGGGGGGGGGGGGGGGGGGGGGGG7FEGGGGFGGGGGGGGGFFGGGFGGGDGGGGGGGGDGGGGG7FGDEGDGGGGGGG7FGGGGGGGEGFGGGGDGDG*5*:EGGGGGGGGGCGGGGCGGGGFFGF3CFFGGDFDG?F=FC=?FGGGGGFFFFF?DCDFF?BF0@3?<>@FFBFA?(:@FFF:9>>9?3>4<
@M00689:251:000000000-CJTJ5:1:1101:20424:11998 1:N:0:5
CAGGATTAGATACCCTGGTAGTCCATGCCGTAAACGGTGGGCGCTAGGTGTAGGGGTCTTCCACGGCCTCTGTGTCGTAGCTAACGCATTAAGCGCCCCGCCTGGGGAGTACGGCCGCAAGGCTAAAACTCAAAGGCATTGACGGGGGCCCGCACAAGCGGCGGAGCATGTGGATTAATTCGATGCAACGCGAAGAACCTTACCTGGGCTTGACATACACCAGATCGCTGCAGCGATGTCGTTTCCCTTGTGGTTGGTTTACCGGTGGTTCATGGCCGTCGCTGCATCTTTCA
+
GGGFGFFFGFGGGGGGGFFFDGGGGGGGGGGGGGGDEFGCFGGGGDGFGGGGGFGCGGGGFGCDECFGGGGGGGGGEFGGGGGGGGGEGGGFCGEFGGGGGGGGGDGGGGFGGEGGCGFGEFGGGGFFGGGGCDFF,@FGGGGGGGGGGGGGGGGGGFFGD7EEEEGGGGGGG7CFGGGGGFGGFGFFGGGE5>EGDGGGG?FFG?=FFCFCD@+20?*9D7*1*7/5.9C69)))00279>>FFF?<F5><<F>1(4(0(1)(.<B>5,.-4*9>:>,(((,-33))6))-)
@M00689:251:000000000-CJTJ5:1:1101:28345:12005 1:N:0:5
CAGGATTAGATACCCTGGTAGTCCACGCCGTAAACGTTGGGCGCTAGGTGTGGGATCCTTCCACGGATTCCGTGCCGCAGCTAACGCATTAAGCGCCCCGCCTGGGGAGTACGGCCGCAAGGCTAAAACTCAAAGGAATTGACGGGGGCCCGCACAAGCGGTGGAGCATGTGGTTCAATTCGACGCAACGCGCAGAACCTTACCAGCCCTTGACATCCCGGTCGCGGACTCCAGAGATGGAGTTCTTCAGTTCGGCTGGACCGGAGACAGGTGCTGCATGGCTGTCGCTGCAT
+
GGGGGGGGGGGGGGGGGGGGGGGGGGFGGGGGGGGGGGFFGGGGGGGGGGGEGGGGGGGGGGGGGGGGGGGGGGGGGGGGGGGGGGGGGGGGGGGGGGGGGGGGGGGGGFGGGGGGGGGGGGGGGGGGGGGGGGGGGGGGGGGGGGGGGFGEGGGGGGGGGGGDGGGGGGGGGGGGGCGGGGGGGGGGGGGGGGGGGGGGGGGGFFGGGGGGGGGGGFFGGGGGGGGGFGGFFFGGFFGGFD6CFFFFFFBGGED>?B?FFFFFFFEBF?:A?FFFF)<<:?FFFFFBB0776
@M00689:251:000000000-CJTJ5:1:1101:22551:12006 1:N:0:5
CAGGATTAGATACCCTGGTAGTCCATGCCGTAAACGTTGGGCGCTAGGTGTGGGGTCCTTCCACGGATTCCGTGCCGCAGCTAACGCATTAAGCGCCCCGCCTGGGGAGTACGGCCGCAAGGCTAAAACTCAAAGGAATTGACGGGGGCCCGCACAAGCGGCGGAGCATGTTGCTTAATTCGACGCAACGCGCAGAACCTTACCAGCCCTTGACATCCCGGTCGCGGACTCCAGAGACGGAGTTCTTCAGTTCGGCTGGACCGGAGACAGGTGCTGCATGGCCGTCGCTGCAT
+
GGGGGGGGGGGGGGGGGGGGGGGGGGGGGGGGGGGGGGGGGGGGGGGGGGGGGGGGGGGGGGGGGGGGGGGGGGGGGGGGGGGGGGGGGGGGGGGGGGGGGGGGGGGGGGGGGGGGGGGGGGGGGGGGGGGGGGGGGGGGGGGGGGGGGGGGGGGGGGGGGGGEGGGGGGGGGGGGGGGGGGGGGGGGGGGGGGGGGGGGGGGGGGGGGGGGGGGGGFFGGDGGGGGGFDGFFFGFFFG3CG5DFFFFFFFGGFFFFF?FFFFFFFEFFB?<:FFFFFFFBFFF;0>B:<FB<
@M00689:251:000000000-CJTJ5:1:1101:7542:12051 1:N:0:5
CAGGATTAGATACCCTGGTAGTCCACGCCCTAAACGATGTCAACTAGGTGTTGGGGGAGGAGACTTCTTTAGTACCGCAGCTAACGCGTGAAGTTGATCGCCTGGGGAGTACGGCCGCAAGGTTGAAACGCAAAGGAATTGACGGGGACACGCACAAGCGGTGGATGATGTGGAGTAATTCGATGCAAAGCGAAAAACCTGACCTACACTTGACATGCTAGGAACTTTCGAGAGATGCATGGGTGATCGAACGGGAAACTGGACAAGTGGGCGGGATGGCGTGCTGTGCATCTGG
+
EFGFDFFGCC<CFC8FC<C6ECEEEEB7CFE?@EG@B@DE,E<6<FFF<FGCFF:FDEC+@C8CEFA,<<CC,C@<BCFGGGC,,BC48>CF?,?BEF?BCB+BDF44++<<FFDE:CFE>BFFGFA,:+333+<FGFF,CD><:@7<C*,@CE::,62CF@EC59,,@F9C:C,><EC,8:,,>:;+++*:>C5*;*/*0;:B7<++0+03;E726)*2?*9***+*1*/))0*01*0***12<)*67)4*9B3((((16)44))).0).(()))).4((-((,).4)-).)6)
@M00689:251:000000000-CJTJ5:1:1101:7536:12070 1:N:0:5
CAGGATTAGATACCCTGGTAGTCCACGCCCTAAACGATGTCAACTAGGTGTTGGGGGAGGAGACTTCCTTAGTACCGCAGCTAACGCGTGAAGTTGATCGCCTGGGGAGTACGGCCGCAAGGTTGAAACTCAAAGGAATTGACGGGGACCCGCACAAGCGGTGGATTATGTGGATTAATTCGATGCAACGCGAAAAACCTTACCTACCCTTGACATGCCAGGAACTTTCCAGAGATGGATTGGTGCCCGAAAGGGAACCTGGACACAGGTGCTGCATGGCCGTCGCTGCAT
+
GGGGGGGGGGGGGGGGGGGGGGGGFGGGGGGGGGGGGGGGGGGGGGGGGGGGGGGGGGGGDDFGGGGGGGGGGGGGGGGGGGGGGGGGGGGGGGGGGGGGGGGGGGGGGGGGGGGGGGGGGGFGGGFGGGGGGGGGGGGGGGGGGGGGGGGGGEGGGGGGGGGGGGGGGGGGGGGGGGGGGGGGGGGGGGGGGG5EEGGGGGGGGGGGGGGGFGGCFF?FFFGDGDGGFGGFFFGDF@5CGGFDFFF<EB(>D>@??B?FBFB7655?FF07AFFFFF??09BF>>?B9>9
@M00689:251:000000000-CJTJ5:1:1101:12477:12107 1:N:0:5
CAGGATTAGATACCCTGGTAGTCCATGCCGTAAACGGTGGGCGCTAGGTGTAGGGGTCTTCCACGGCCTCTGTGTCGTAGCTAACGCATTAAGCGCCCCGCCTGGGGAGTACGGCCGCAAGGCTAAAACTCAAAGGAATTGACGGGGGCCCGCACAAGCGGCGGAGCATGTGGATTAATTCGATGAAACGCGAAGAACCTTACCTGGGCTTGCCATACACCAGATCGCTGCAGAGATGTAGTTTTCCTTGTGGTTGGTGTACAGGTGGTGCATGGTTGTCGCTGCATGCGTCT
+
GGGGGGGGGGGGGGGGGGGGGGGGGAFGGGGGGGGGDGG>7C@FGGGCFGG9CFGG:@E<EC<C:F:@6ECFCFFC@CE<,CFFF6@=FCGFDCB:FG:+C7BFGGG:FF<?F@F>=FGGGG@<FGGC,3>FGGGFGCGFFGFGGGGCG:8CEECFD5:F@BED:888?CEG?9FDFCGCCCG9++<EC577EEEGGGFGFGGGF+A=5C<7*<0:6?@C7F*/**/*8*96:*1**9:C0:*:FFFAF*4CD55:1??7<=94@=FBE6)).8@F?EF2601:(2:))44(8
@M00689:251:000000000-CJTJ5:1:1101:11669:12200 1:N:0:5
CAGGATTAGATACCCTGGTAGTCCATGCCGTAAACGGTGGGCGCTAGGTGTAGGGGTCTTCCACGGCCTCTGTGTCGTAGCTAACGCATTAAGCGCCCCGCCTGGGGAGTACGGCCGCAAGGCTAAAACTCAAAGGAATTGACGGGGGCCCGCACAAGCGGCGGAGCATGTGGATTAATTCGATGCAACGCGAAGAACCTTACCTGGGCTTGACATACACCAGATCGCTGCAGAGATGTAGTTTCCCTTGTGGTTGGTGTACAGGTGGTGCATGGCTGTCGCTGCAT
+
GGGGGGGGGGGGGGGGGGGGGGGGGGGGGGGGGGGGGGGGGGGGGGGGGGGGGGGGGGGGGGGGGGGGGGGGGGGGGGGGGGGGGGGGGGGGGGGGGGGGGGGGGGGGGGGGGGGGGGGGGGGGGGGGGGGGGGGGGGGGGGGGGGGGGGGGGGGGGGGGGGGGGGGGGGGGGGFEFCGEGGF79?FGGGGGGGGGGGGGGGGGGCCFGGGGGG7>GFFGGGDGFGGG:CGFF=F<*?>DCDGGFFFFFF<<DFFBFFB:84>B47??5:>B9?FFFD?<:6?B9:A
@M00689:251:000000000-CJTJ5:1:1101:26266:12211 1:N:0:5
CAGGATTAGATACCCTGGTAGTCCATGCCGTAAACGGTGGGCGCTAGGTGTAGGGGTCTTCCACGGCCTCTGTGTCGTAGCTAACGCATTAAGCGCCCCGCCTGGGGAGTACGGCCGCAAGGCTAAAACTCAAAGGAATTGACGGGGGCCCGCACAAGCGGCGGAGCATGTGGATTAATTCGATGCAACGCGAAGAACCTTACCTGGGCTTGACATACACCAAATCGCTGCAGAGATGTAGTTTCCCTTGTGGTTGGTGTACAGGTGGTGCATGGCCGTCGCTGCAT
+
GGGGGGGGGGGGGGGGGGGGGGGGGGFGGGGGGGGGGGFGGGGGGGGGGGGGGGGGGGGGGGGGGGGGGGGGGGGGGGGGGGGGGGGGGGGGGGGGGGGGGGGGGGGGGGGGGGGGGGGGGGGGGGGGGGGGGGGGGGGGGGGGGGGGGGGGGGGGGGGGGGGGGGGGGGGGGGGGGGGGGGGGGGGGGGGGDGGGGGGGGGGGGGGGGGGGGGGGGFFGGGGGGGGGFDGFF=F7BFGGGGGGFFFFFFFGGFFFFFFFFFFFFFFFF?FFAFFFF34>>BFFF?-
@M00689:251:000000000-CJTJ5:1:1101:11998:12216 1:N:0:5
CAGGATTAGATACCCTGGTAGTCCATGCCGTAAACGGTGGGCGCTAGGTGTAGGGGTCTTCCACGGCCTCTGTGTCGTAGCTAACGCATTAAGCGCCCCGCCTGGGGAGTACGGCCGCAAGGCTAAAACTCAAAGGAATTGACGGGGGCCCGCACAAGCGGCGGAGCATGTGGATTAATTCGATGCAACGCGAAGAACCTTACCTGGGCTTGACATACACCAGATCGCTGCAGAGATGTAGTTTCCCTTGTGGTTGGTGTACAGGTTCTGCATGGTTGTCGCTCCAT
+
GGGGGGGGGGGGGGGGGGGGGGGGGGGGGGGGGGGGGGGGGGGGGGGGGGGGGGGGGGGGGGGGGGGGGGGGGGGGGGGGGGGGGGGGGGGGGGGGGGGGGGGGGGGGGGGGGGGGGGGGGGGGGGGGGGGGGGGGGGGGGGGGGGGGGGGGGGGGGGGGGGGGGGGGGGGGGGGGGGGGCFGGGGGGGGGGGGGGGGGGGGGGGGGF=C4CFDCCFFFGGGFGCCFC:7DFFFD4/7DFGGGGFFFFFFAFGFF?B?(<2=ABF?*.=<2A<FFFFF16:2:(-5:
@M00689:251:000000000-CJTJ5:1:1101:16194:12218 1:N:0:5
CAGGATTAGATACCCTGGTAGTCCATGCCGTAAACGGTGGGCGCTAGGTGTAGGGGTCTTCCACGGCCTCTGTGTCGTAGCTAACGCATTAAGCGCCCCGCCTGGGGAGTACGGCCGCAAGGCTAAAACTCAAAGGAATTGACGGGGGCCCGCACAAGCGGCGGAGCATGTGGATTAATTCGATGCAACGCGAAGAACCTTACCTGGGCTTGACATACACCAGATCGCTGCAGAGATGTAGTTTCCCTTGTGGTTGGTGTACAGGTGCTGCATGGTCGTCGCTGCAT
+
GGGGGGGGGGGGGGGGGGGGGGGGGGGGGGGGGGGGGGGGGGGGGGGGGGGGGGGGGGGGGGGGGGGGGGGGGGGGGGGGGGGGGGGGGGGGGGGGGGGGGGGGGGGGGGGGGGGGGGGGGGGGGGGGGGGGGGGGGGGGGGGGGGGGGGGGGGGGFGGGGGGGGGGGGGGGGGGGGGGGGGGGGGGGGGGGGEGGGGGGGGGGGGGGGGGGGGGGGFFGGGDGFGGGFGGFFFGF=BFGGGGGFFFFFFFGGFF?FFFFFFBFF=?BFFFFFFFFFFFF;08?;?<
@M00689:251:000000000-CJTJ5:1:1101:29015:12260 1:N:0:5
GCGCACCAGGCGCGAAACCTCCGCAATGCACGAAAGTGCGACGGGGGAAACCCAAGTGCCACTCTTAACGGGGTGGCTTTTCTTAAGTGTAAAAAGCTTTTGGAATAAGAGCTGGGCAAGACCGGTGCCAGCCGCCGCGGTAACACCGGCAGCTCAAGTGGTGGCCATTTTTATTGGGCCTAAAGCATCCGTAGCCTGCAT
+
GGGGGEEGGCFGGE@FGFGGGGDFGGGGGDFGGGGGGFFGGGGGGGGGGGGGGEDGGEEFEGGGGGFGGGGD>FGGGGGGGGGGGGGGGGCFG9>>FGGGGGGGGFG<BFGGGGFCGGGDFCFGGGDEGGGGGGGGGGEGGDGGFGGGGGGGGGGGCCFGGGFGFGGGGGGGCEGCCFCCDGCGFGCGGGGGGGGGGEG;F
@M00689:251:000000000-CJTJ5:1:1101:24700:12277 1:N:0:5
CAGGATTAGATACCCTGGTAGTCCATGCCGTAAACGGTGGGCGCTAGGTGTAGGGGTCTTCCACGGCCTCTGTGTCGTAGCTAACGCATTAAGCGCCCCGCCTGGGGAGTACGGCCGCAAGGCTAAAACTCAAAGGAATTGACGGGGGCCCGCACAAGCGGCGGAGCATGTGGATTAATTCGATGCAACGCGAAGAACCTTACCTGGGCTTGACATACACCAGATCGCTGCAGAGATGTAGTTTCCCTTGTGGTTGGTGTACAGGTGCTGCATGGTCGTCGCTGCAT
+
GGFFGGGGEGGFFEGGFGGGGGGGGGGGGGGEGGFFGG8:FFEGGGGGGGCGGGDGGGFGGGGGGGGGGGGGGGGGDGGGGGGGGGGGGGGGGGGGGGGGGGGGGGGEGGGGGGGGGGGGGGGGGFGGGGGGGGGGFG@DFGAE>CEGCCGGDGGGGGDEGGEGGEEGGGFFGGCFGGFC>;FGFEGGGGC57CGCCFF*9EF67:5=F;DEFFGGF@FG4*<79FC*7D3?FFDFFFFC>*;;=B?ABFFGGFFB;(1>)*)45??:=2272*5165>BFF6((4)
@M00689:251:000000000-CJTJ5:1:1101:24684:12285 1:N:0:5
CAGGATTAGATACCCTGGTAGTCCATGCCGTAAACGGTGGGCGCTAGGTGTAGGGGTCTTCCACGGCCTCTGTGTCGTAGCTAACGCATTAAGCGCCCCGCCTGGGGAGTACGGCCGCAAGGCTAAAACTCAAAGGAATTGACGGGGGCCCGCACAAGCGGCGGAGCATGTGGATTAATTCGATGCAACGCGAAGAACCTTACCTGGGCTTGACATACACCAGATCGCTGCAGAGATGTAGTTTCCCTTGTGGTTGGTGTACAGGTGCTGCATGGTCGTCGCTGCAT
+
GGGGGGGGGGGGGGGGGGGGGGGGGGGGGGGGGGGGGGGGGGGGGGGGGGGGGGGGGGGGGGGGGGGGGGGGGGGGGGGGGGGGGGGGGGGGGGGGGGGGGGGGGGGGGGGGGGGGGGGGGGGGGGGGGGGGGGGGGGGGGGGGGGGGGGGGGGGGGGGGGGGGGGGGGGGGGGGGGGGGGGFGGGGGGGGGGGGGGGGGGGGGGGGGGGFGGGGGGFFGGGGGGGGGFGGFFFGGFFGCFGGGFFFFF56FDFF?>?:;)9>B4=6?F>DFF?48?59?(412>:<
@M00689:251:000000000-CJTJ5:1:1101:28935:12418 1:N:0:5
CAGGATTAGATACCCAACACTCTTGAAACATCACCTTTAAAGCAAAAGCCATATTCAGCAAATCTGTATGCCTCAGGTGATGCATGGCCGTCGCTGCAT
+
GGGGGGGGGGGGGGGGGGGGGGGGGGGGGGGGGGGGGGGGGGGGGGGGGGGGGGGGGGGGGGGGGGGGGGGGGGGGGGGGGGGGGGGGGGGGGGGGGGG
@M00689:251:000000000-CJTJ5:1:1101:6272:12423 1:N:0:5
CAGGATTAGATACCCTGGTAGTCCATGCCGTAAACGGTGGGCGCTAGGTGTAGGGGTCTTCCACGGCCTCTGTGTCGTAGCTAACGCATTAAGCGCCCCGCCTGGGGAGTACGGCCGCAAGGCTAAAACTCAAAGGAATTGACGGGGGCCCGCACAAGCGGCGGAGCATGTGGATTAATTCGATGCAACGCGCAGAACCTTACCTGGGCTTGACATACACCAGATCGCTGCAGAGATGTAGTTTCTCTTGGGGTTGGTGTTCAGGTGTTGCCTGGTCGTCGCTGCAT
+
F9FFCFGGGGFGGFGGGGFFGFEEFFFGGGGGGGFGFFGEC86@76@FFFF9FFG7F:FAFDAFFFFGCFFGGGGG:<FDGDGGGDE@FFGGA,=F7@FGGGGGGGGDGGGFCFE:FGEGGGGFAFGGGDGGG9FG8FFGFGGGGGGDGGGGGGGGGFFGBFGDGE8EFGGGG<<FFFC9CFFG7EFCCCGG*/:*AGFFFGCGGGDFGCDCGC7D>6@C93>49CGGFDDF:=9*9*22:FCF@*9<F*)*9>D0>125(*-)1*/4>()).*00=),4(,2(,(-
@M00689:251:000000000-CJTJ5:1:1101:28407:12518 1:N:0:5
CAGGATTAGATACCCTGGTAGTCCATGCCGTAAACGGTGGGCGCTAGGTGTAGGGGTCTTCCACGGCCTCTGTGTCGTAGCTAACGCATTAAGCGCCCCGCCTGGGGAGTACGGCCGCAAGGCTAAAACTCAAAGGAATTGACGGGGGCCCGCACAAGCGGCGGAGCATGTGGATTAATTCGATGCAACGCGAAGAACCTTACCTGGGCTTGACATACACCAGATCGCTGCAGAGATGTAGTTTCCCTTGTGGTTGGTGTACAGGTGATGCATGGCCGTCGCTGCAT
+
GGGGGGGGGGGGGEGGGGGEFGGCFGFEGGGGEGGBEE<BCGEGGGGGGGGGGGGGFGGGGGGGGGGGGGGGGGGGGGGGGGGGGGGGGGGFGGGGGGGGGGGGGGGGGGGGGGGGGGEGGGGGGGGGGGGGGGGGGGGGGGGGGGGGGGGGGGGGGGGDGGGGGGGGGGGGGGGGGGGGGGGGGGGGGGGGGGGDGGGGGGGGGGCGGGGGGGGGGFFGGGGGGGGGFGGFFFGGFFGGGGGGFFFBFFFGGFF?BBFFFFF>FF?2@<<>FFFFF3(397<?F24
@M00689:251:000000000-CJTJ5:1:1101:9813:12531 1:N:0:5
CAGGATTAGATACCCTGGTAGTCCATGCCGTAAACGGTGGGCGCTAGGTGTAGGGGTCTTCCACGGCCTCTGTGTCGTAGCTAACGCATTAAGCGCCCCGCCTGGGGAGTACGGCCGCAAGGCTAAAACTCAAAGGAATTGACGGGGGCCCGCACAAGCGGCGGAGCATGTGGATTAATTCGATGCAACGCGAAGAACCTTACCTGGGCTTGACATACACCAGATCGCTGCAGAGATGTAGTTTCCCTTGTGGTTGGTGTACAGGTGCTGCATGGTCGTCGCTGCAT
+
FGGGGGGGGGGGEFGGGGFGGGGFFGFEEEGGECEDDFGGGFGCEEGGFGCFGGGGEGGGEGGG@FCEEC8EEFGGGFGGGGGGGG7FGGFGGGGGGGGEGGGGGGGGGEFGG@CCEGGGGCFBDFGGGGGGGGACDFGG<=FFDGGGDFGEGGGGGGGE>FEEDC>@FGGGG9@@9CC?>5C?+?ECC:5555>8CGGGGGGG7EGGCGGGGGF77??7CFCFGGGG:7D@:FC>?FFFFDGG*9?<?5>FD456>B6<<@>>?F4>FF<?<F)19>903;BF>>A
@M00689:251:000000000-CJTJ5:1:1101:11787:12549 1:N:0:5
CAGGATTAGATACCCTGGTAGTCCATGCCGTAAACGGTGGGCGCTAGGTGTAGGGGTCTTCCACGGCCTCTGTGTCGTAGCTAACGCATTAAGCGCCCCGCCTGGGGAGTACGGCCGCAAGGCTAAAACTCAAAGGAATTGACGGGGGCCCGCACAAGCGGCGGAGCATGTGGATTAATTCGATGCAACGCGAAGAACCTTACCTGGGCTTGACATACACAAGATCGCTGCAGAGATGTAGTTTCCCTTGTGGTTGGTGTAAAGGTGGTGCATGGTCGTCGCTGCAT
+
GGGGGFGGGGGGGFGGGGGGGGGG9FFGGGGGGGGGGGGDGGGGGGGGGGGGGGGGECGGGGGGGGGGGGGGGGGGGGGGGGGGGGGGGGGGGGGGGGGGGGGGGGGGGGGGGGGGGGGGGGGGGGGGGFGGGGGGGGGGGGGGGGGGGCGGGGGGGGGGGGGGGGGGGG?CFGF7CFFGGGGGG>CF?CEGG5:EFEFCGGFCFGGGFFGEGGGGGFFGCGFF=FFGFGG6@FGGFF7:C>FGFFFFFFBFD5:?FFF@A/)./9<1>?)4:?FF@E>BB(4?F06
@M00689:251:000000000-CJTJ5:1:1101:7292:12645 1:N:0:5
CAGGATTAGATACCCTGGTAGTCCATGCCGTAAACGGTGGGCGCTAGGTGTAGGGGTCTTCCACGGCCTCTGTGTCGTAGCTAACGCATTAAGCGCCCCGCCTGGGGAGTACGGCCGCAAGGCTAAAACTCAAAGGAATTGACGGGGGCCCGCACAAGCGGCGGAGCATTTTGATTAATTCGATGCACCGCGAAGAACCTTACCTGGGCTTGACATACACCAGATCGCTGCAGAGATGTAGTTTCCCTTGTGGTTGGTTTACAGGTGCTGCATGGTCGTCGCTGCAT
+
GAFCGGCGGFDFGEGGGEEECFEFGGEFGEFEEGGGGGFGGGGGGGGGGGFGFFFFGGGCFG9F7BFGGGGGGFGGDGGFDDEAFGGGGGGGGGGGGECCEFGGGGECGGGGGGGGDGCFGBGGGCGFGFGGFG<FD>FGFGGEGDFGCFGGGCGEGGGGGGGGD5?5<9<+<*AFEGGCGGGG9EG:C=E*C*:8EEGGG?F?F75*1C4*2C7*06*9C***97*95*)/)9**9/**::C7=?468)6*/751(4(8(7)3)=/4F<?7>B5=F3;?FFFFF><
@M00689:251:000000000-CJTJ5:1:1101:16365:12665 1:N:0:5
CAGGATTAGATACCCTGGTAGTCCACGCTGTAAACGATGAGTGCTAAGTGTTAGAGGGTTTCCGCCCTTTAGTGCTGCAGTAAACGCATTAAGCACTCCGCCTGGGGAGTACGGCCGCAAGGCTGAAACTCAAAGGAATTGACGGGGACCCGCACAAGCGGTGGAGCATGTGGTTTAATTCGACGCGACGCGAAGAACCTTACCAAGGTTTGACATGCAGGGAAAAGCCGTAGAGATACGGTGTCCGTAAGGGTCCTGCACAGGTGCTGCATGGTCGTCGCTGCATCCGTCCCTT
+
GGGGGGGGGGGGGGGGGGGGGGGGGGGG;FGGGGGGGGGGGGGGGGFGGGGGGG<@F@@FGGGGGGGGGGGFCAFAFGGFFCCFFCCEFG6EEFGGBGGGGG@DFGGGGGBFEGGGDFGGGGG8EGGGE9AEFGGGGGGGGF9BFGGGGGGC8CGGGG?<@CCGGGGGEGGGGF@ECGFG7:AB:>:EC:CCEGGGFGG6?:BFGGGGE7CECGG=FFFFGGGFGGGGFG9>>DGGF=7CGCGD?F@45:<GGF4?>A05?F:BF6@<B?:<9FF=>.236<11())(,-(((-6
@M00689:251:000000000-CJTJ5:1:1101:11002:12676 1:N:0:5
CAGGATTAGATACCCTGGTAGTCCACGCCGTAAACGATGAATGCCAGCCGTTAGTGGGTTTACTCACTAGTGGCGCAGCTAACGCGATAAGCAATCCGCCTGGGGAGTACGGTCGCAAGGCTGAAACTCAAAGGAATTGACGGGGGCCCGCACAAGCGGTGGAGCATGTGGTTTAATTCGACGCAACGCGAAGAACCTTACCAGGTCTTGACATCCCATTGACCACTGTAGAGATACAGTTTTCCCTTCGGGGACAACGGTGACAGGTGCTGCATGGCCGTCGCTGCATCCGT
+
GEGGGGGGFGGGGGGFEGGGGGGGFFGGFFGGE@CFGGGGGGGFGGGFFFFFGGCFGGFC7CF9EGGGGGGGGDGGGGFGGFFGGGGDFFGEFGFEGFGGDFGGGGGCFDFGGGGGGGGFF@@FEFGCFEFDFGGGGGGGGGGEGGC@EFGECEFFGEGGGGGGGGGGGGGFGGCGC<CCFEGGDEEEGGGGGGFFECCFFCEFGFFG+<CC:+32776:C>7=<<<DF7>FFF77=BF::>D746=<?>:DGBDF<69>:F?BFFFFF)-43?6@F>?6(770,4>F2.(,(
@M00689:251:000000000-CJTJ5:1:1101:10985:12693 1:N:0:5
CAGGATTAGATACCCTGGTAGTCCACGCCGTAAACGATGAATGCCAGCCGTTAGTGGGTTTACTCACTAGTGGCGCAGCTAACGCGATAAGCAATCCGCCTGGGGAGTACGGTCGCAAGGCTGAAACTCAAAGGAATTGACGGGGGCCCGCACAAGCGGTGGAGCATGTGGTTTAATTCGACGCAACGCGAAGAACCTTACCAGGTCTTGACATCCCATTGACCACTGTAGAGATACAGTTTTCCCTTCGGGGACAACGGTGACAGGTGCTGCATGGCCGTCGCTGCAT
+
GGGGGGGGGGGGGGGGGGGGGGGGGFFGGGGGGGGGGGGFGGGGGGGGGGGGGGGGGGGGGGGGGGGGGGGGGGGGGGGGGGGGGGGGEGGGGGGGGGGGGGGGGGGGGGGGGGGGGGDDGGGGGGGGGGFGGGGGFGEFGGGGGGGGGGGGGGGGGGGGGGGGFCGGGGGGGGGGGGGGGGGGGGGGGGGGDGGGGGGGFFGGGEFGGGFGGF<<CFFF7CFFFGFFF=F49=FGFFFFCCGFF6FFFFBGG:>BFB>@?F<>FF5A?DB2<4@FFF01;9BF<075A
@M00689:251:000000000-CJTJ5:1:1101:25745:12828 1:N:0:5
CAGGATTAGATACCCTGGTAGTCCATGCCGTAAACGGTGGGCGCTAGGTGTAGGGGTCTTCCACGGCCTCTGTGTCGTAGCTAACGCATTAAGCGCCCCGCCTGGGGAGTACGGCCGCAAGGCTAAAACTCAAAGGAATTGACGGGGGCCCGCACAAGCGGCGGAGCATGTGGATTAATTCGATGCAACGCGAAGAACCTTACCTGGGCTTGACATACACCAGATCGCTGCAGAGATGTAGTTTCCCTTGTGGTTGGTGTACAGGTGCTGCATGGTTGTCGCTGCAT
+
GGGGGGGGGDFGGGGGGGGGGGGGGGGGGGGGGGGGGGGGGGCGGEGGFGGGGGGGGGGGFFGGGGGGGGGGGGGGEFGFCEFGGFGGGGGGGGGGGGDFGEGGGGGGDGFDGGGGGGGGGGF@FGGGGFGFGGGGGGGFGGGGGGGEGGC>ECFGGCFGGDGDDEGGGGGGGFFCCFGCFGGGFG?FGGGGEEGDGGFGGGGGGGGGFGGGCECFFFFGCFCGGGCD@CDFFFGDFFFCFGFGFFFFF?AGGFFF91:F<FFF??6:F>F?F*7=F><9:00610<
@M00689:251:000000000-CJTJ5:1:1101:14469:12948 1:N:0:5
CAGGATTAGATACCCTGGTAGTCCATGCCGTAAACGGTGGGCGCTAGGTGTAGGGGTCTTCCACGGCCTCTGTGTCGTAGCTAACGCATTAAGCGCCCCGCCTGGGGAGTACGGCCGCAAGGCTAAAACTCAAAGGAATTGACGGGGGCCCGCACAAGCGGCGGAGCATGTGGATTAATTCGATGCAACGCGAAGAACCTTACCTGGGCTTGACATACACCAGATCGCTGCAGAGATGTAGTTTCCCTTGTGGTTGGTGTACAGGTGATGCATGGCTGTCGCTGCAT
+
GGGGGGGGGGGGFFGGGGGGGGGGFGGFGGGGGGGGGGGGGGGGGGGGGFGGGGGGGGGGGGFGGGGGGGGGFGGGGGGGGGGGGGGGECFGGGGGGGGGGGGGGGGGGGGGGGGGGGGGGGGGGGGGGGGFGGGGGGGGGGGGGGGGGGGGGGEFGGGGGDEGGGGGEF@FGG6<FECCCFGGGGGGFGGGGGGGGGGFGGFGGGGGGGCEGGGGGFFG4FGFF4EGFGGFFFGF=F:CFCCFFF@4@FAC3>FBFFFFFFFF@FFAFFFF<F>F@BBFB<?B6?9
@M00689:251:000000000-CJTJ5:1:1101:17739:12948 1:N:0:5
CAGGATTAGATACCCTGGTAGTCCATGCCGTAAACGGTGGGCGCTAGGTGTAGGGGTCTTCCACGGCCTCTGTGTCGTAGCTAACGCATTAAGCGCCCCGCCTGGGGAGTACGGCCGCAAGGCTAAAACTCAAAGGAATTGACGGGGGCCCGCACAAGCGGCGGAGCATGTGGATTAATTCGATGCAACGCGAAGAACCTTACCTGGGCTTGACATACACCAGATCGCTGCAGAGATGTAGTTTCCCTTGTGGTTGGTGTACAGGTGGTGCATGGCCGTCGCTGCATCTGGCT
+
GGGGGGGGGGGGGFGFFGGGGGGGGGGGGGGGGGGGGGGGGGGGGGEGFGGGGGGGGGGGGGGGGGGGGGGGGGGGGGGGGGGGGGGGGGGGGGGGGGGGGGGGGGGGGGGGGGGGGGGGGGGGGGGGGFGGGGGGGGGGGGGGGGGGGCEGGGGGGGGGGGGGGGGGGGCGGF?FFGGGGGGGGGGGFGGGGGGGGFGCGF?EFGGGF@FGFFGGGFFGGFGGFGGGFGGFFF<C=B>DC>>FFFFAFFDGG)<B>8?5<454?7@?58>?BFFFFD9696BF9?A<).).(
@M00689:251:000000000-CJTJ5:1:1101:14458:12964 1:N:0:5
CAGGATTAGATACCCTGGTAGTCCATGCCGTAAACGGTGGGCGCTAGGTGTAGGGGTCTTCCACGGCCTCTGTGTCGTAGCTAACGCATTAAGCGCCCCGCCTGGGGAGTACGGCCGCAAGGCTAAAACTCAAAGGAATTGACGGGGGCCCGCACAAGCGGCGGAGCATGTGGATTAATTCGATGCAACGCGAAGAACCTTACCTGGGCTTGACATACACCAGATCGCTGCAGAGATGTAGTTTCCCTTGTGGTTGGTGTACAGGTGATGCATGGCTGTCGCTGCAT
+
GGGGGGGFGGGGGGGGGGGGGGGGGGGGGGGGGGGGGGGGGGGGGGGGGGGGGGGDGGGGGGGGGGGGGGGGGGGGGGGGGGGFGGGCGGFGGGGGGGGGGGGGGGGGGGGGGGGGGGGGDGGGGFGGGGGGDGGGGFGGGGGGGGGGGGGGGGGGGGGGGGGGGGGGGGGGGGGGGGGGGGGGGGGGGGGGGGDGGGGGGGGGGFGGGGGGGGGGDFFGGCGFGGFGFDGF?FCFF?FF7CGGFFFFFFFGDFF<0<:FFFDB4?F>FBF<A=FFFF?<1??B6(6
@M00689:251:000000000-CJTJ5:1:1101:17749:12966 1:N:0:5
CAGGATTAGATACCCTGGTAGTCCATGCCGTAAACGGTGGGCGCTAGGTGTAGGGGTCTTCCACGGCCTCTGTGTCGTAGCTAACGCATTAAGCGCCCCGCCTGGGGAGTACGGCCGCAAGGCTAAAACTCAAAGGAATTGACGGGGGCCCGCACAAGCGGCGGAGCATGTGGATTAATTCGATGCAACGCGAAGAACCTTACCTGGGCTTGACATACACCAGATCGCTGCAGAGATGTAGTTTCCCTTGTGGTTGGTGTACAGGTGGTGCATGGCCGTCGCTGCAT
+
GGGGGEGGGGGGGGGGGGGGGGGGGGFGGGGGGGGGGGGGGGGGGEGGGGGGGGDGGGGGGGGGGGGGGGGFGGGGGGGGGGFFGDGGGGGGGGGGGGGGGGGFGGDEGGGGGGGGGGCEGGGGFGGGGGGGCGGGGGGGGGGCEGGGGGGGG:FGG>FCFG>EEDG@FGGGGGGGGGGGGGFGGGGGGGGDEGDG8CFFFFGGGGGGGGGGGGGGGFFGGCFF=FFGFDGFFFG4@FGCFFGGFFFBFFFGDF>:BBB@AF>A5=FFFFBFF4>FF>B>113032>
@M00689:251:000000000-CJTJ5:1:1101:27317:13108 1:N:0:5
CAGGATTAGATACCCCGGTAGTCCTGGCCCTAAACGATGGGTGCTAGGTGTAGGGGGTGTCGACTCCCTCTGTGCCGAAGCTAACGCATTAAGCACCCCGCCTGGGGAGTACGGCCGCAAGGCTAAAACTCAAAGGAATTGACGGGGGCCCGCACAAGCGGCGGAGCATGTTGATTAATTCGACGCAACGCGAAGAACCTTACCAAGGTTTGACATGCAGGGAAAAGCCTCAGAGATGGGGTGTCCGTAAGGGTCCTGCACAGGTGGTGCATGGTCGTCGCTGCAT
+
G@FEGD@FGCFFGEFGD7@:BECF9@E@66CEFGGDDGFGF@:BFAFGECFFGGDGGCFFGG@FE@FC<CEFFDEF::7:=,C<=B:FEFFGFGGGGC7:=CCC7FEGGG?ECFF:FGECF<FFGFFFGF9=FGF,3D,<CFGEG7*FDEGGG>FGGGGGGGGGDCEFGFGGF+<:EGCC*;CCEGGC:=CCGGEGGDFFGDCC+<CC<FCCCFG*>:?:*)79<F6C)*99?FG<FBC5<C5D?4>1752>D75(<)(<?F?067737<:2<>19756>B??6?4
@M00689:251:000000000-CJTJ5:1:1101:19074:13118 1:N:0:5
CAGGATTAGATACCCTGGTAGTCCACGCTGTAAACGATGCGTGCTAGACGTTGGGAGGCCTAGCCTCTCGGTGTCGCAGTCAACACGTTAAGCACGCCGCCTGGGGAGTACGGCCGCAAGGTTAAAACTCAAAGGAATTGACGGGGGCCCGCACAAGCGGTGGAGCATGTGGTTTAATTCGAGGCAACGCGAAGAACCTTACCAGCTCTTGACATGCCGTGCTACGTGGAGAGATTCACGGTTCCCTTCGGGGACGCGGACACAGGTGGTGCATGGCCGTGGCTGCAC
+
GFGGGGGGGGGGGGGGGGGGGGGGGGGGEGGGGGGGGGGGGFCGGGGGEGGGGGGGGGGGGGGFGGGGGGGGGGGGGGG?8FFGGGGGGGGGFFGGGGGGGGGGGGGGGGGGGGGGGGFGGFFGGGGGGGGGGGGGGGGGFGGGGGGGGDEGGGGGGFGGGGGGGGGCGGGFFGGGGGGGGGFGGGG>EGGGGGGGFGGGGFGGGG6CCCGGGGEG4@E<DGGGGGFG>DFFEF*07@*/7999)9B)).-9C>@>>FB<>EBFFF4:F1:<>*97>F2((-4((-,(
@M00689:251:000000000-CJTJ5:1:1101:19057:13124 1:N:0:5
CAGGATTAGATACCCTGGTAGTCCACGCTGTAAACGATGCGTGCTAGACGTTGGGAGGCCTAGCCTCTCGGTGTCGCAGTCAACACGTTAAGCACGCCGCCTGGGGAGTACGGCCGCAAGGTTAAAACTCAAAGGAATTGACGGGGGCCCGCACAAGCGGTGGAGCATGTGGTTTAATTCGAGGCAACGCGAAGAACCTTACCAGCTCTTGACATGCCGTGCTACGTGGAGAGATTCACGGTTCCCTTCGGGGACGCGGACACAGGTGGTGCATGGCCGTCGCTGCAT
+
GGGGGGGGGGGGGGGGGGGGGGGGGGGGGGGGGGGGGGGGGGGGGGGGFGGGGGGGGGGGGGGGGGGGGGGGGGGGGGGGGGGGGGGGGGGGGGGGGGGGGGGGGGGGGGGGGGGGGGGGGGGGGGGGGGGGGGGGGFGFFGGGGGGGGCGGGGGGGGGGGGGFGGGGGGGGGGGGGGGGC?FGGGGGDGDGGGGGGGGGGGGGGGCGFGGGGDGGCF>GCDGGGGGCB<FFEFGGFFGGCFGD:FFA?>3<GDEFF1>;BFF?:@FBFFBFFF/.509>>03?<>B>
@M00689:251:000000000-CJTJ5:1:1101:6542:13144 1:N:0:5
CAGGATTAGATACCCTGGTAGTCCATGCCGTAAACGGTGGGCGCTAGGTGTAGGGGTCTTCCACGGCCTCTGTGTCGTAGCTAACGCATTAAGCGCCCCGCCTGGAGAGTACGGCCGCAAGGCTAAAACTCAAAGGAATTGACGGGGGCCCGCACAAGCGGCGGAGCATGTGGATTAATTCGATGCAACGCGAAGAACCTTACCTGGGCTTGACATACACCAGATCGCTGCAGAGATGTAGTTTCCCTTGTGGTTGGTGTACAGGTGCTGCATGGCCGTCGCTGCAT
+
GGGG?FFGGGGGGGGGGGGGGGFGGGFGGGGGGGGGGGFGGGGGGGGGGGGFGGGDGGGGGGCEFGGGGGGGGGGGGGGGGG,CFEGGGGGCEFGGGGGGGGGGGFG8=FGGGGGGGGGEEGGGDAF9FGGGFGGCFCGGFDGGGGDGGGGGG*CCCFGGGGGGGGGGGGCFF<CCC:FGGGFGGE@E<CEGEGDGGGGGGGGGGGGGFGGGGGGGGFFGGGC<CFGGF3))009F**:CGGGGF=?AF5443>FF68:>>FA9FFFFFFF?FFFFFEF>29:<9>>
@M00689:251:000000000-CJTJ5:1:1101:14008:13179 1:N:0:5
CAGGATTAGATACCCTGGTAGTCCATGCCGTAAACGGTGGGCGCTAGGTGCAGGGGTCTTCCACGGCCTCTGTGTCGTAGCTAACGCATTAAGCGCCCCGCCTGGGGAGTACGGCCGCAAGGCTAAAACTCAAAGGAATTGCCGGGGGCCCGCACAAGCGGCGGAGCATGTGGATTAATTCGATGCAACGCGCAGAACCTTAACTGGGCTTGACATACACCAGCTCCCTGCCGAGATGGAGTTTCCCTTGTGGTTGGTTTCCAGTTTCTTCCTTGCCGTCACTTCATCTGTCCTT
+
GGGGFFF<FCFFGGGGGDGGGGGGGFFFFFGFGFFFDGGGDG@FGCF8FFGGGGG:FGGGGGFGFDGGGGGGGGGGDG=FFGD9<CE=FFGG<,::+FECFGGG7FE+>BFGE@F7FCG+CFGFF,FDFGG,,,,,@<>F9,,87FG7>CEGGGGGF;,*<F*=C:?F?+2+<CFFG7?FF*+<7:+AGEE5*:18+*;FFG+<@+<>C=C5*<3**9/9DC5*2>+*)*9))))109**294:=?=)8).0*0846:(5)*))1*/)0)-)-**997:9(3-).-.))).)))-
@M00689:251:000000000-CJTJ5:1:1101:14029:13182 1:N:0:5
CAGGATTAGATACCCTGGTAGTCCATGCCGTAAACGGTGGGCGCTAGGTGCAGGGGTCTTCCACGGCCTCTGTGTCGTAGCTAACGCATTAAGCGCCCCGCCTGGGGAGTACGGCCGCAAGGCTAAAACTCAAAGGAATTGACGGGGGCCCGCACAAGCGGCGGAGCATGTGGATTAATTCGATGCAACGCGAAGAACCTTACCTGGGCTTGACATACACCAGATCGCTGCAGAGATGTAGTTTCCCTTGTGGTTGGTGTACAGGTGATGCATGGCCGTCGCTGCAT
+
GGGGGGGGGGGGGGGGGGGGGGGGGGGGGGGGDGGGGGGGGGGGGGGGGGGGGGGGGGGGGGGGGGGGGGGGGGGGGGGGGGGGGGGGGGGGGGGGGGGGGGGGGGGGGGGGGGGGGGGGGGGGGGGGGGGGGGGGGGGGGGGGGGGGGGGGGGGGGFGGEGGGGGGGGGGGGGGGGGGGGGGGGGGGGGGGGGGGGGGGGGGGGGGGGGGGGGGGGFFGGGGGGGGGF>DFFFGGFFGGGGGGFFFFFFFGGFFF;FFFFFFF@F@<FFF<<?FFF>>BBFB<B?A
@M00689:251:000000000-CJTJ5:1:1101:25419:13387 1:N:0:5
CAGGATTAGATACCCTGGTAGTCCATGCCGTAAACGGTGGGCGCTAGGTGTAGGGGTCTTCCACGGCCTCTGTGTCGTAGCTAACGCATTAAGCGCCCCGCCTGGGGAGTACGGCCGCAAGGCTAAAACTCAAAGGAATTGACGGGGGCCCGCACAAGCGGCGGAGCATGTGGATTAATTCGATGCAACGCGAAGAACCTTACCTGGGCTTGACATACACCAGATCGCTGCAGAGCTGTAGTTTCCCTTGTGGTTGGTGTACAGGTGCTGCATGGTCGTCGCTGCAT
+
GGGGGGGGGGFGGGGGGGGGGGGGGGGDGGGGGGGGGGFEFGGGGDGGCFGGGGGGGGGGGGGGGGGGGGGGGGGGGGGGGFFGGGGGGGGFFGGGGGGGGGGGGGDGGGFGGGGGGGGGGGGGGGGFGFGGGDDGFFGGGGGGGGGGGGDEGDGGGGGGDFGGGCEGGGGGGFFCFGGGGGCGGGGGGGGGGEGEGGGGGGGGGGGGGGGGGGGGGFFGGGFGGGGGFDGFF*9*16DCFFFGFFFFFFFGGFF?BF6@AFDFFF6:FDF0<@FFFFF<>FBFB>B
@M00689:251:000000000-CJTJ5:1:1101:19840:13428 1:N:0:5
CAGGATTAGATACCCTGGTAGTCCATGCCGTAAACGGTGGGCGCTAGGTGTAGGGGTCTTCCACGGCCTCTGTGTCGTAGCTAACGCATTAAGCGCCCCGCCTGGGGAGTACGGCCGCAAGGCTAAAACTCAAAGGAATTGACGGGGGCCCGCACAAGCGGCGGAGCATGTGGATTAATTCGATGCAACGCGAAGAACCTTACCTGGGCTTGACATACGCCAGATCGCTGCAGAGATGTAGTTTCCCTTGTGGTTGGTGTACAGGTGCTGCATGGTCGTCGCTGCAT
+
GGGGGGGGGGGGGGGGGGGGGGGGFEFGGGGGGGGGGGGGGGGGGGGGGGGGGGGGGGGGGGGGGGGGGGGGGGGGGGGGGGGGGGGGGGGGGGGGFGGGGGGGGGGGGGGGGGGGGGGGGGGGGFGGGGGGGGGGGGGGGGGGGGGGGGGGGGGEGGGGGGDGGGGFGGGGGFGGGGGGGGGGGGGGGGGGGGGGGGGGGGGGGGFGFGFEGF:CGFFDGGCGCGGGFGGFFFGD?7?:7*:76BFAFF44D5>?BFFFFFFFFF?:FBF7A=>?B:900,:392>
@M00689:251:000000000-CJTJ5:1:1101:11951:13488 1:N:0:5
CAGGATTAGATACCCTGGTAGTCCATGCCGTAAACGGTGGGCGCTAGGTGTAGGGGTCTTCCACGGCCTCTGTGTCGTAGCTAACGCATTAAGCGCCCCGCCTGGGGAGTACGGCCGCAAGGCTAAAACTCAAAGGAATTGACGGGGGCCCGCCCAAGCGGCGGAGCATGTGGATTAATTCGATGCAACGCGAAGAACCTTACCTGGGCTTGACATACACCAGATCGCTGCAGAGATGTAGTTTCCCTTGTGGTTGGTGTACAGGTGGTGCATGGCCGTCGCTGCATCTGTTT
+
GGGGGGGGGGGGGGGGGGGGGGGGGGGGGGGGGGGGGGGDDGGGGGGFGGGFGGGGGGGGGGDFGGGGGFGGGGGGFGFGGGGGFGEDGEGGGGGGGGGGGGEGGGGGEFFGGGGGGGGDGFGFGGGGGGGGGAFFGGGGCFEGGGGGGGGGE*=FGGFGCFGEEGGGGGFGGFGFGGGGFFGGGGGGGGCCE*/CCGGGF9FFGGGFGGF5*AGF:FFFFGFG9DGGFC7)9=FF?FGD7DGGFFFFFFAFGFFF6::FBFFF47F?FFFFBFFFF5>B>FF:BFBFB>4))
@M00689:251:000000000-CJTJ5:1:1101:10238:13572 1:N:0:5
CAGGATTAGATACCCTGGTAGTCCATGCCGTAAACGGTGGGCGCTAGGTGTAGGGGTCTTCCACGGCCTCTGTGTCGTAGCTAACGCATTAAGCGCCCCGCCTGGGGAGTACGGCCGCAAGGCTAAAACTCAAAGGAATTGACGGGGGCCCGCACAAGCGGCGGAGCATGTGGATTAATTCGATGCAACGCGAAGAACCTTACCTGGGCTTGACATACACCAGATCGCTGCAGAGATGTAGTTTCCCTTGTGGTTGGTGTACAGGTGCTGCATGGCCGTCGCTGCAT
+
GGGGGGGGGGGGGGGGGGGGGGGGGGGGGGGGGGGGGGGGGGGGGGGGGGGGGGGGGGGGGGGGGGGGGGGGGGGGGGGGGGGGGGGGGGGGGGGGGGGGGGGGGGGGGGGGGGGGGGGGGGGGGGGGGGGGGGGGGGGGGGGGGGGGGGGGGGGGGGGGGGGGGGGGGGGGGGGGGGGGGGGFGGGGGGGGGGGGGGGGGGGGGGGGGGGGGGGGGFFGGGGGGGGGFGGFFFGC?FGGGGGGFFFFFFAGGF@<BFFFFFFF4?FBFFFFAF>FFB9>FFBBB>B
@M00689:251:000000000-CJTJ5:1:1101:14321:13593 1:N:0:5
CAGGATTAGATACCCTGCAGGAGGTGCTGCATGGCCGTCGCTGCAT
+
GGGGGGGGGGGGGGGGGGGGGGGGGGGGGGGGGGGGGGGGGGGGGG
@M00689:251:000000000-CJTJ5:1:1101:23380:13648 1:N:0:5
CAGGATTAGATACCCTGGTAGTCCATGCCGTAAACGGTGGGCGCTAGGTGTAGGGGTCTTCCACGGCCTCTGTGTCGTAGCTAACGCATTAAGCGCCCCGCCTGGGGAGTACGGCCGCAAGGCTAAAACTCAAAGGAATTGACGGGGGCCCGCACAAGCGGCGGAGCATGTGGATTAATTCGATGCAACGCGAAGAACCTTACCTGGGCTTGACATACACCAGATCGCTGCAGAGATGTAGTTTCCCTTGTGGTTGGTGTACAGGTGCTGCATGGTCGTCGCTGCAT
+
GGGGGGGGGGGGGGGGGGGGGGGGGGFGGGGGGGG@FGEGCGGGGGGGGGGDGFGGGGGGGGGGGGGGGGGGGGGGGGGGGGGGGGGGGGGGGGGGGGGGGGGGGGGGGGGGGGGEGGECGGGGGGGGGGGGFGFGGGGGGGGGGGGGGGGGGDGGFFCGGGGGGGGGGGGGGCFGCFGGGGGGGGGGGGGGGEGGGGGGGGGGGFCFGGG5FGGGGFFGGFGGGGGGFGGFFFG4@FGDGGGGFF=<BFFGGFF?6?BFDF<AFFFDFADFFF>FFFFF>9BBF?B
@M00689:251:000000000-CJTJ5:1:1101:27845:13731 1:N:0:5
CAGGATTAGATACCCTGGTAGTCCATGCCGTAAACGGTGGGCGCTAGGTGTAGGGGTCTTCCACGGCCTCTGTGTCGTAGCTAACGCATTAAGCGCCCCGCCTGGGGAGTACGGCCGCAAGGCTAAAACTCAAAGGAATTGACGGGGGCCCGCACAAGCGGCGGAGCATGTGGATTAATTCGATGCAACGCGAAGAACCTTACCTGGGCTTGACATACACCAGATCGCTGCAGAGATGTAGTTTCCCTTGTGGTTGGTGTACAGGTGATGCATGGTCGTCGCTGCAT
+
GFEFFGGGGFGGFFGGGGGGGGGGGFEFDEGGGGGGGGFBFGGGGGGGGGGGGGGGGGGGGGGGGGGGGGGGGFGGGGGFGGGGGGGGGGGFGGGGEGGGGGGGGGGGGGGGGGGGGGGGGGGGGGGGGGGGGGGFGGGFGGGGGGGGGGGGDEGGGFGGGGGGGGGGGFGGGGGGGGGGGGGGGGGGFGGDGGGEGGGGGGGFGGGGGGGGGGGGGFFGGGFFGGGGFDD@FFGFFFGGGGGGFFFBFFFGGFF?BFFFFFFFFFFAFAFFDF:@FFBFFFFFBFB
@M00689:251:000000000-CJTJ5:1:1101:5505:13800 1:N:0:5
CAGGATTAGATACCCTGGTAGTCCACGCCCTAAACGATGATTACTCGACATCAGCGATACACTGTTGGTGTCTGAGCGAAAGCATTAAGTAATCCACCTGGGAAGTACGACCGCAAGGTTGAAACTCAAAGGAATTGACGGGGGCCCGCACAAGCGGTGGAGCATGTGGTTCAATTCGACGCAACGCGAAGAACCTTACCTGGGCTCGAAGCGCAGTGGACCGGGATAGAAATATCCCTTCCCCTTAAAAGGCTGCTCCGGAGGTGATGCATGGCCGTCGCTGCAT
+
GGGGGGGGGGGGGGGGGGGGGGGGGGGGGGGGGGGGFGGGGGGGGGGGEDGGGGGGGGGEEGEFEGAEGFFGGGGGGGGGC@FGEGGGDGGGGGGGGGGGGCEFGGGGGDGGGGGEGGFGGGF9FEEFDFE<FGFECFAEGEGGGGGGG7CECFGGGEEGGFFGGGGG9>>>CFGGGG@CDEC*CEE8EECGGGCCFEF8?E>CE:=E=;5=>EG37679F5939CG<)*096@:D?6CFG5<7F)9-9@2<46<:>)5>>FF6>FFA?><AAFFF3;;B90(3>)
@M00689:251:000000000-CJTJ5:1:1101:5487:13805 1:N:0:5
CAGGATTAGATACCCTGGTAGTCCACGCCCTAAACGATGATTACTCGACATCAGCGATACACTGTTGGTGTCTGAGCGAAAGCATTAAGTAATCCACCTGGGAAGTACGACCGCAAGGTTGAAACTCAAAGGAATTGACGGGGGCCCGCACAAGCGGTGGAGCATGTGGTTCAATTCGACGCAACGCGAAGAACCTTACCTGGGCTCGAAGCGCAGTGGACCGGGATAGAAATATCCCTTCCCCTTAAAAGGCTGCTGCGGCGGTGATGCATGGCCGTCGCTGCAT
+
GGGGGGGGGGGGGFGGGGGGGGGGGGGGGGGGGGGGGGGGGGGGGGGGGGGGFGGGGFGGGGGGGGGGGGGGGGCFGGGGGGFFGGGFEFC<FFCEGGGGGGGGGGGGGCGGGGGGGGGGC<,?FCGGF9AFGGGGGGGGGGGGGGGGG7@CFGFGDGGGFGGGGCFGGGGGF@GGFGFGCEEGE5CE8=EGCGCFF+A8EFGFCCGGCFD*9CG37<?CFDDGG35<FCD66=FG??FGGGGGF>)6*049FF>0424>>)10>B:6=422)8:67>6>FB:022
@M00689:251:000000000-CJTJ5:1:1101:12541:13851 1:N:0:5
CAGGATTAGATACCCTGGTAGTCCATGCCGTAAACGGTGGGCGCTAGGTGTAGGGGTCTTCCACGGCCTCTGTGTCGTAGCTAACGCATTAAGCGCCCCGCCTGGGAGTACGGCCGCAAGGCTAAAACTCAAAGGAATTGACGGGGGCCCGCACAAGCGGCGGAGCATGTGGATTAATTCGATGCAACGCGAAGAACCTTACCTGGGCTTGACGTACACCAGATCGCTGCAGAGATGTAGGTTCCCTTGTGGTTGGTGTACAGGTGGTGCATGGCCGTCGCTGCAT
+
GGGGGGGGGGGGGGGFGGGGGGGGFGGGGGFFGGGGGGGGGGGDGGGG9FEGGGGGFGGGGGGGGGGGGGGFFGEGGFGGGCFGGG6FFEGFGGFGFGGCFGDGGGGGGGGGGGGGGGGGGG@FGGGGGGGGGGGGGCFFGFGGGGGGGGEGGGGGGGGGGGGGGGG9CCFF903AFEGCCGGGGGGGGGGGGGGG@FDGGGFFGFGG65CECEGGCB?GGGG=CFEGFGGFFF::BBCC*?FC?*@4??BG*)<;6?<F<@<3=F@?F2:<AF@FDF06>0:BBF
@M00689:251:000000000-CJTJ5:1:1101:12527:13867 1:N:0:5
CAGGATTAGATACCCTGGTAGTCCATGCCGTAAACGGTGGGCGCTAGGTGTAGGGGTCTTCCACGGCCTCTGTGTCGTAGCTAACGCATTAAGCGCCCCGCCTGGGAGTACGGCCGCAAGGCTAAAACTCAAAGGAATTGACGGGGGCCCGCACAAGCGGCGGAGCATGTGGATTAATTCGATGCAACGCGAAGAACCTTACCTGGGCTTGACGTACACCAGATCGCTGCAGAGATGTATTTTCCCTTGTGGTTGGTGTACAGGTGGTGCATGGCCGTCGCTGCAC
+
GGGGGGGGGGGGGGGGGGGGGGGGGGFGGGGGGGGGDGGGGGGGGGGGGGGGGGGGGGGGGGEGCGGGGFFDFFFGGGAFGGCCFGGCFGA?EGEGGGGGGGGFGGFEGGFGCEF7FFCEEGFFGG9EDFGCFFGGGGCF9FFEGGGGGGGGEEDCCED<FG7*C8=<CFGECCF6:C9@C0:E50+<8>E=5CECFFFC96F9@C=:FGGFCCE7*)9C<5>FG5EF>76)9@D>4BC**:>:6?FA4@?*C>@03(4*69>7F4)85>0<>4)6:.-236(3,(
@M00689:251:000000000-CJTJ5:1:1101:15391:14014 1:N:0:5
CAGGATTAGATACCCTGGTAGTCCACGCCGTAAACGATGAGTGCTAAGTGTTGGAGGGTTTCCGCCCTTCAGTGCTGCAGCAAACGCATTAAGCACTCCGCCTGGGGAGTACGACCGCAAGGTTGAAACTCAAAGGAATTGACGGGGGCCCGCACAAGCGGTGGAGCATGTGGTTTAATTCGAAGAAACGCGAAGAACCTTACCAGGTCTTGACATCCTTTGACCACTCCAGAGATAGAGCTTTCCCTTCGGGGACAAAGTGACAGGTGATGCATGGCCGTCGCTGCATTTGT
+
GGGGGGGGGGGGGGGGGDGGGGGGGGGGGGGGGGGGGGGGGGGGGGDGCFGGGGGGDG6FGFGEGFCCFG@FGDFEDFCFGGGGGG@:?B?CEGGGFFGB7B=FGGGED:EBCCCFEGDEEGGFEGFAFA<FFGGG,>DB=FFGGG:>ECEGGGGFGGGGGGGG5C6FGGGGF<=B<,<;88@C8*+?CGECEGD>C*/33<FFCC5E6CD0:<9F4?FGCD>F=FEFF*969;C>=FFGC:CCFF*6=FF3/8<>BF:5:@>AF?>AFBB2496*>::9>(21331())).:
@M00689:251:000000000-CJTJ5:1:1101:15409:14015 1:N:0:5
CAGGATTAGATACCCTGGTAGTCCACGCCGTAAACGATGAGTGCTAAGTGTTGGAGGGTTTCCGCCCTTCAGTGCTGCAGCAAACGCATTAAGCACTCCGCCTGGGGAGTACGACCGCAAGGTTGAAACTCAAAGGAATTGACGGGGGCCCGCACAAGCGGTGGAGCATGTGGTTTAATTCGAAGCAACGCGAAGAACCTTACCAGGTCTTGACATCCGTTGACCACTCTAGAGATAGAGCTTTCCCTTCGGGGACAAAGTGAAAGGTGAGGCATGGCCGTCGCTGCAG
+
FCFGCFGGGGGCECFFGFFGGGGCCFFFFGGDFC@FGGGFECFEGFFGFEFGGFGGGGC8FFGGGGGGDGGGFFGFGGGGFGGGGGCFC@?EEGEFFGGGEGGGGGEEEBFEFF+=FFEEGGG9EGGFE9FEGGGFFEF@DFAFEGGGEEGE>EGGFGAFGFCGGF,<?F<@FC*6<;C@DFCCCEEG8::CEGGGFB;:9<C8CFEA+0:?CC9>7?)9*9DG*9ECFGGFFFGG4=>:FD4*=*92@F?DDDE>?F?F29:)6=F<FA:1?@6@8)54((-(86(52
@M00689:251:000000000-CJTJ5:1:1101:11484:14026 1:N:0:5
CAGGATTAGATACCCTGGTAGTCCATGCCGTAAACGGTGGGCGCTAGGTGTAGGGGTCTTCCACGGCCTCTGTGTCGTAGCTAACGCATTAAGCGCCCCGCCTGGGGAGTACGGCCGCAAGGCTAAAACTCAAAGGAATTGACGGGGGCCCGCACAAGCGGCGGAGCATGTGGATTAATTCGATGCAACGCGAAGAACCTTACCTGGGCGTGACATACACCAGATCGCTGCAGAGATGTAGTTTCCCTTGTGGTTGGTGTACAGGGGTTGCATGGCCGTCGCTGCAT
+
GGGGGGGGGGGGGGGGGGGGGGGGGGGGGGGGGGGGGGGGGGGGGGGGDGGGGFGGGGGGGGGGGGGGGGGGGGGGGGGGGGGGGGGGGGGGGGGGGGGGGGGGGGGGGGGGGGGGGGGGGFGGGGGGGGGFGGGGGGFFGGGEGGGGGGGG@EGGGGGGGGGGGDGGGG:FGFG7CGGGGGGFGGGGGG=EEGGGGFGGCGCFGGFFF*7CGF?FCFFGFG4FFFGGFGDFFFGC?BF>FGFGFFFBFFFGG>F?B(4<<BAFF))(89?B274.07,263:?((4
@M00689:251:000000000-CJTJ5:1:1101:11504:14029 1:N:0:5
CAGGATTAGATACCCTGGTAGTCCACGCCGTAAACGATGGGTGCTAGGCGTAGGGGACTCCCACTGCTTCTGTGTCGTAGCAAAGGCATTAACCGCCCGGCTGGGGGGTTACGCCCGCAAGGCAAAAACCAAAAGGAATTGACGGGGGCCCCCACAAGCGGCGGAGCAGGTGGATTAATTCGAGGCAACGCGAAAAACTTTACCTGGTTTTGACAGACACTAGATCGCCGCAACGATGTAGTCTCTCCTGTGCTTGTGTTACAGTTGTTGCATGGCCGTGCCTCCATCTGTTCTT
+
GGGGGGGGGGGGGGGGGGGFGGGGG,BF<CFGGGGG+CF,C6BFGFG,,@F:CGEG++,,,9CF,,,,:,699,96,:,,,,:6,6,,C<F,,6++@F++@++BFG7****,>*>15*=*FC*,@FG*8**<F:A=F7,,2,2=FEE*:C8*/:8E***25*2**/**0*/28*<0A+<C:*+*2*;;****:**2/;+<9+00+<E++*/*/30**).**2*:*2:5))/))))*08277D**96?(*9.9*//5,)())*-4*09:)(6,)974))(((-))(().4:<).46
@M00689:251:000000000-CJTJ5:1:1101:15402:14031 1:N:0:5
CAGGATTAGATACCCTGGTAGTCCACGCCGTAAACGATGAGTGCTAAGTGTTGGAGGGTTTCCGCCCTTCAGTGCTGCAGCAAACGCATTAAGCACTCCGCCTGGGGAGTACGACCGCAAGGTTGAAACTCAAAGGAATTGACGGGGGCCCGCACAAGCGGTGGAGCATGTGGTTTAATTCGAAGCAACGCGAAGAACCTTACCAGGTCTTGACATCCTTTGACCACTCTAGAGATAGAGCTTTCCCTTCGGGGACAAAGTGACAGGTGATGCATGGCCGTCGCTGCATCTTT
+
GGGGGGGGGGGGGGGGGGGGGGGGGGGGGGGGGGGGGGGGGGGGGGGGGGGGGGGGGGGGGGGGGGGGGGGGGGGGGGGGGGGGGGGGGGGGGGGGGGGGGGGGGGGGGGGGGGGGGGGGGGGGGGGGGGGGGGGGGGGGGGGGGGGGGGGGGGGGGGGGGGGGGGGCGGGGGGGGGGGFGGGGGGGGGGGGGGGGGGFGGGGGGGGGGGGGGGGGGFFGGGGGFFGGFG=?FFGGFFGCFGGGFFFFFF?5CB@BF??FBBDFFFFDFAFFBFFFFFF>>FFBB<B?A2)).
@M00689:251:000000000-CJTJ5:1:1101:17077:14077 1:N:0:5
CAGGATTAGATACCCTGGTAGTCCATGCCGTAAACGGTGGGCGCTAGGTGTAGGGGTCTTCCACGGCCTCTGTGTCGTAGCTAACGCATTAAGCGCCCCGCCTGGGGAGTACGGCCGCAAGGCTAAAACTCAAAGGAATTGACGGGGGCCCGCACAAGCGGCGGAGCATGTGGATTAATTCGATGCAACGCGAAGAACCTTACCTGGGCTTGACATACACCAGATCGCTGCAGAGATGTAGTTTCCCTTGTGGTTGGTGTACAGGTGTTGCATGGTCGTCGCTGCAT
+
GGGGGGGGGGGGGGGGGGGGGGGGGGGGGGGGGGGGGGGGGGGGGGGGGGGGGGGGGGGGGGGGGGGGGGGGGGGGGGGGGGGGGGGGGGGGGGGGGGGGGGGGGGGGGGGGGGGGGGGGDGGGFGGGGGGGGGGGGGGGFGGGGGGGGGGGGGGGGGGGGGGGGDGGGGGGGGGGGGGGGGGGGGGGGGGGDGGGGGGGGGGGGGGGGGGGGGGGGFFGGFFF=DFGFGGFFFG4@FFGDGGGFF?BFFFFGFFBFFFFABFFFFFFFFFFBF:BFEFFFFFFFFF
@M00689:251:000000000-CJTJ5:1:1101:27851:14142 1:N:0:5
CAGGATTAGATACCCTGGTAGTCCATGCCGTAAACGGTGGGCGCTAGGTGTAGGGGTCTTCCACGGCCTCTGTGTCGTAGCTAACGCATTAAGCGCCCCGCCTGGGGAGTACGGCCGCAAGGCTAAAACTCAAAGGAATTGACGGGGGCCCGCACAAGCGGCGGAGCATGTGGATTAATTCGATGCAACGCGAAGAACCTTACCTGGGCTTGACATACACCAGATCGCTGCAGAGATGTAGTTTCCCTTGTGGTTGGTGTACAGGTGATGCATGGTTGTCGCTGCAT
+
GGGGGGGGGGFGGGGGGGGGGGGGGGGGGGGGGGGGGGEGDFEGGGGGGGGGGGGGGGGGGGGGGGGGGGGGGGGGGGGGGGGGGEGGGGGGGGEEGGGEGFGGGGGGGGFFGDGFEGGGGGFGGGGFFDGGGDEGGDGGGGGDGGGGGEE@BCGGGFGGDGGGGGGFFGGGGGGGFFF:FGGD@EGGGGGEEGGGFG=FFCGGGCFFFGGGFGGGGFFGGGCFF**5@GGFFFGFFFGCD7CG?FFFFFBGGFFB>FFFFFBFFBFFFFFFFFFFFFFFFF:?>FF
@M00689:251:000000000-CJTJ5:1:1101:20821:14420 1:N:0:5
CAGGATTAGATACCCTGGTAGTCCATGCCGTAAACGGTGGGCGCTAGGTGTAGGGGTCTTCCACGGCCTCTGTGTCGTAGCTAACGCATTAAGCGCCCCGCCTGGGGAGTACGGCCGCAAGGCTAAAACTCAAAGGAATTGACGGGGGCCCGCACAAGCGGCGGAGCATGTGGATTAATTCGATGCAACGCGAAGAACCTTACCTGGGCTTGGCATACACCAGATCGCTGCAGAGATGTAGTTTCCCTTGTGGTTGGTGTCAAGGTGCTGCATGGTTGTCGCTGCAT
+
FEFGGGGGGGGGFFFFCFGGGGGGFGFFFGGGDFGGGGGGGFE:FGGGEGDFGGGGGGGGGGEFGDFFDGFGFGGGGGGGGGGGGGGGDGFGGGGGEGGGDGGGGGGFGGGGGGGGGGGGGG7FGGEFFB,>BGGGGGGGGGGGGDGGG7:CC7*CF>ACFCEEEG5*<<<FF76@CG7+:=<9FGGGFGECEG=;F@FFF?C@FGGGFC77D<CDD@FGGGGF=9FD@*>FFFGFB?**2:FG=FF47:AFGF3(24254*64:*))142:2@:F*0--,01(,3:
@M00689:251:000000000-CJTJ5:1:1101:10935:14481 1:N:0:5
CAGGATTAGATACCCTGGTAGTCCACGCCGTAAACGATGAGTGCTAAGTGTTGGAGGGTTTCCGCCCTTCAGTGCTGCAGCAAACGCATTAAGCACTCCGCCTGGGGAGTACGACCGCAAGGTTGAAACTCAAAGGAATTGACGGGGGCCCGCACAAGCGGTGGAGCATGTGGTTTAATTCGAAGCAACGCGAAGAACCTTACCAGGTCTTGACATCCTTTGACCACTCTAGAGATAGAGCTTTCCCTTCGGGGACAAAGTGACAGGTGTTGCATGGTCGTCGCTGCAT
+
GGGGGGGGGGGGGFGGGGGGGGGGFFFGGGFGGGGGGGGGGGGGGGGGFGGGGGFGGGGGGGGGGGGGGGGGGGGGGGGGGGGFGGGGGGGFGGGGGGGGGGGGGGGGGGGGGGGGGGGGGGGGGGGGGGGGGGGGGGGGGGGGGGGGGG@EGGGGGGGGGGGGGGGGGGGGGFGGGGGGGGGGGDFGGGGGGEGGGGFGGGECFGGGGGGGGFFGF?FGGGGCFGFGFGGFFFGGFFGGGFGG4=6<FFFGGFD;??<FFFFFF=FBF<?FFFB=FB232:>>:69:2
@M00689:251:000000000-CJTJ5:1:1101:24675:14538 1:N:0:5
CAGGATTAGATACCCTGGTAGTCCTAGCCCTAAACGATGATCGCTTGGTGTGACAGGTACCCAATCCTGTTGTGCCGGAGCTAACGCGTTAAGCGATCCGCCTGGGGAGTACGGTCGCAAGGCTGAAACTCAAAGGAATTGACGGGGGCCCGCACAAGCGGTGGAGCATGTGGTTTAATTCGACGCAACGCGAAGAACCTTACCGAGGCTTGACATCCCTTGAAATCCGTAGAAATACGGCTTCCGTAGCAATACGGCAAGGAGACAGGTGCTGCATGGCCGTCGCTGCAT
+
GGGGGGGGGGGGGGGGGGGGGGGGGGGGGGGGGGGGGGGGGGFGGGGGGGGGGGFGGGGGGGGGGGGGGGGGGGGFFGEGDGGGGGGGGGGGGFGGGGEGGGGGGGGGGGGGGGFGGGGGGGGFFGGGGGGGGGGGGGGGGGGGGGGGGGGGGGGGGGCEGGGGGGGGGGGGGEGFGGGGGGGGEGGGGGGGE=CGGGGGGGGGGGGGGGGGGGGGGFFGGGGGGGGFEGGDFFGGF@GGGGGCFEFFFFDFGF4?BBFEBF?:4;?BFDF?FFFFFF<:?;>07;6:>B>
@M00689:251:000000000-CJTJ5:1:1101:24665:14552 1:N:0:5
CAGGATTAGATACCCTGGTAGTCCTAGCCCTAAACGATGATCGCTTGGTGTGACAGGTACCCAATCCTGTTGTGCCGGAGCTAACGCGTTAAGCGATCCGCCTGGGGAGTACGGTCGCAAGGCTGAAACTCAAAGGAATTGACGGGGGCCCGCACAAGCGGTGGAGCATGTGGTTTAATTCGACGCAACGCGAAGAACCTTACCGAGGCTTGACATCCCTTGAAATCCGTAGAAATACGGCTTCCGTAGCAATACGGCAAGGAGACAGGTGCTGCATGGCCGTCGCTGCAT
+
GGGGGGGGGGGGGGGGGGGGGGGGGGGGGGGGGGGGGGGGGGGGGGGGGGGGGGGGGGGGGGGGFGGGGGGGGGGGGEGGGGGGGGGGGGGGGGGGGGGGGGGGGGGGGGGGGGGGGGGGGGGGGGGGGGGGFGFGGGGGGGGGEGGGGGGGGGGEGGGGGGGGGFFGGGGGGGGGFGGGGFFGGGGGGGGD>EGGGGGGGGGGGGDEGFGGGGGGGFFGG4FGGGGGFGGE:FGGFFDGGGGGFDFF>FFGGFFB<B23<FBBFFFBFF2:BFF:BFFBF9;>FFFFF2<
@M00689:251:000000000-CJTJ5:1:1101:4412:14594 1:N:0:5
CAGGATTAGATACCCTGGTAGTCCGAGCCCTAAACGAGGGATGCGGGGTGTGGCCGGTACCCAATCCGGCGGTGCCGAAGCTAACGCATTAAGCGCCCCGCCGGGGGAGTACGGCCGAAAGGCGAAAACTCAAAGGAATGGACGGGGGCCGGCAAAAGCGGGGGAGCATGGGGTGCAATTCGAGGAAAAGCGAAGAACCGGACAGGGGCGCGAAGAGGAGGGGACCGGGGGAGAAAGAGCCAGGCCCCGGAAAAGGCTGCGGGGGAGGAGGGGGAGGGCAGTGGCGGCAGCGGTG
+
GGGGFGGGGGGG<;;-6<;@<=,;,7@67,,6<<,@C+:BE,@,676:+76BCD8>E+>86CCC4CCCC@+=+@+4@CCE>,:?,?4@+8?AFCF7++@@+8+5<@@CC1>3=C=*1*4<EF2*<<CD2,,8<BFFGF2,<@,8CCEG5/*2*2*;0:*:C*8CEG*;+2*88**/2<+3*2<*8*0<*3*:CCEEF*1**2***::=/*)29CD*9)77*9>C7*2C@D17>>G<)8*0**/*))0())41<5?0.(.)(0(3:5>>)4((3)8)07,(-((,((3,3((,,((
@M00689:251:000000000-CJTJ5:1:1101:24569:14680 1:N:0:5
CAGGATTAGATACCCTGGTAGTCCATGCCGTAAACGGTGGGCGCTAGGTGTAGGGGTCTTCCACGGCCTCTGTGTCGTAGCTAACGCATTAAGCGCCCCGCCTGGGGAGTACGGCCGCAAGGCTAAAACTCAAAGGAATTGACGGGGACCCGCACAAGCGGTGGAGCATGTGGTTTAATTCGAAGCAACGCGAAGAACCTTACCAGGTCTTGACATCCTCTGACAATCCTAGAGATAGGACTTTCCCCTTCGGGGGACAGAGTGACAGGTGATGCATGGTCGTCGCTGCAT
+
GGGGGGGGGGGGGGGGGGGGGGGGGGGGGGGGGGGGGGGGGGDGGGGGGGGGGGGGGGGGGGDGGGGECGGGGGGGGGGGGGGGFGGGGGGGGGGGGGGGGGCGGGGFGGFGGGGGEFGGGGGGFGGGF@FFGGGGGGGGGGGEGGGGGGGEG@CCFG2>FGGEGFFFGGGGG:EFGGFGGGFGGGGFGGGDEGGGG6EFGGGGEFC+AFCFFFFFGFFGGGFGGGF6<>C4@FGGFFGCFFGG?FF?F>(9DDD>B1?F?F92*6=<F<(6<F=FFFFA<>><99B01:A
@M00689:251:000000000-CJTJ5:1:1101:22894:14714 1:N:0:5
CAGAATTAGATACCCTGGTAGTCCACGCCGTAAACGTTGGGCGCTAGGTGTGGGTCCCTTCCACGGGGTCTGTGCCGCAGCTAACGCATTAAGCGCCCCGCCTGGGGAGTACGGCCGCAAGGCTAAAACTCAAAGGAATTGACGGGGGCCCGCACAAGCGGCGGAGCATGTTGCTTAATTCGATGCAACGCGAATAACCTTACCTACCCTTGACATGTACGGAAGCCTCCAGAGATGGGGGTGTGCCCGAAAGGGAGCCGTAACACAGGTGGTGCATGGTCGTCGCTGCAT
+
GGGGGGGGGGGGGGGGGGGGGGGGGGGGGGGGGGGGGGGGGGGGGGGGGGGGGGGGGGGGGGGGGGGGGGGGGGGGGGGGGGGGGGGGGGGGGGGGGGGGGGGGGGGGGGGGGGGGGGGGGGGGGGGGGGGGGGGGGGGGGGGGGGGGGGGGGGGGGGGGGGGEGGGGGGGGGGGGGGGGGGGGGGGGGGGGGGGGGGGGGGGGGGGGGFGGGGGGGFFGGGGGGGGGFGGFFFGGFFGGGGGGFFF?FB;GGFFFFFFFFFFFFFF?FF?F?FFFFFFFFFFFF>?FFBA
@M00689:251:000000000-CJTJ5:1:1101:8216:14761 1:N:0:5
CAGGATTAGATACCCTGGTAGTCCATGCCGTAAACGGTGGGCGCTAGGTGTAGGGGTCTTCCACGGCCTCTGTGTCGTAGCTAACGCATTAAGCGCCCCGCCTGGGGAGTACGGCCGCAAGGCTAAAACTCAAAGGAATTGACGGGGGCCCGCACAAGCGGCGGAGCATGTGGATTAATTCGATGCAACGCGAAGAACCTTACCTGGGCTTGACATACACCAGATCGCTGCAGGGATGTAGTTTCCCTGTTGGTTGGTGTACAGGTGCTGCATGGCTGTCGCTGCATCTGTAT
+
GGGGGGGGGGGGGFGGGGGGGGGGCFFFGGGGGGFGGGGGGGGGGGGGGG<FGGG7FGGGGGGGGGGGGGGGGGGGGGGGGGGGGGGGGGGGGGGGGGGGGGGGGGEGGGFGGGGGGGGGGGGGGGGDAFGGGGFGGFG?FGGGGGGGGGGDGGGGGGGGGGGGGGCG?C@GFGDGFGFDGGGGGEFGCGGGGGGGGFDFGGG8EFF>=:*:CEGGFFFG:7/>=<ED45C@4)755>F:7?CF4@66)).CC>@?F61><*-:FF42BADF2B:4)0423((81()))4).-
@M00689:251:000000000-CJTJ5:1:1101:8208:14779 1:N:0:5
CAGGATTAGATACCCTGGTAGTCCATGCCGTAAACGGTGGGCGCTAGGTGTAGGGGTCTTCCACGGCCTCTGTGTCGTAGCTAACGCATTAAGCGCCCCGCCTGGGGAGTACGGCCGCAAGGCTAAAACTCAAAGGAATTGACGGGGGCCCGCACAAGCGGCGGAGCATGTGGATTAATTCGATGCAACGCGAAGAACCTTACCTGGGCTTGACATACACCAGATCGCTGCAGAGATGTAGTTTCCCTTGTGGTTGGTGTACAGGTGCTGCATGGCTGTCGCTGCAT
+
GGGGGGGGGGGGGGGGGGGGGGGGGGGGGGGGGGGGGGGGGGGFGGGFGGGGGGG>FGFGGGGGGGGGGGGFGGGGDGGGGGGGGGG+BF<FCCCFFGGGGGGGGGGCGGGGGGGGGGGGGGGGGGGFGGGGGGGGGGGGGCFGGGGGDGGCD*=CG5FEGFEEEEEDEGGGCCFFFGGGGGGGCEGGGGEGGG=CFGGGGGGGGGGGGGGGGGGG=F4CFCGCGF:573C:F4FF4*>7*0CFFFFFF?FGGFFF>FBF>F24@?:2FAF>AFF@F)871:??>BA
@M00689:251:000000000-CJTJ5:1:1101:5488:14789 1:N:0:5
CAGGATTAGATACCCTGGTAGTCCACGCCGTAAACGATGAGTGCTAAGTGTTGGAGGGTTTCCGCCCTTCAGTGCTGCAGCAAACGCATTAAGCACTCCGCCTGGGGAGTACGACCGCAAGGTTGAAACTCATAGGAATTGACGGGGGCCCGCACAAGCGGTGGAGCATGTGGTTTAATTCGAAGCAACGCGAAGAACCTTACCAGTTCTTGACATCCTTTTACTACTCTATAGATAGAGCTTTCCCTTCGGGGACAAATTGACAGGTGCTGCATGGTCGTCGCTGCAT
+
G<<FFGDGFCFGA6@F@<C,6CCC<<6@6@@FFFDG7F<<@C,FE<,C6CEC,E<FEEF8FF<C@6+@FFFGGFFGEG,@EEFGCCGEGE9<CEFFFGGGDGB,,C:7>FEFE:BFC7+@:4,<BE,,A?9,,:A:,?DCF<FE7:++35@B*>:F7EFGCF*:D86<,,7,7=:BC;99:41:/=78E75*:5C*32/<@+<C+<0CGGG+2CGGC?*:**2>**026:***/*2*0**:CDCF6=AFF:*)0)-((.*.*))11<A)).:??F?F*419<((4?B:4
@M00689:251:000000000-CJTJ5:1:1101:21382:14802 1:N:0:5
CAGGATTAGATACCCTGGTAGTCCATGCCGTAAACGGTGGGCGCTAGGTGTAGGGGTCTTCCACGGCCTCTGTGTCGTAGCTAACGCATTAAGCGCCCCGCCTGGGGAGTACGGCCGCAAGGCTAAAACTCAAAGGAATTGACGGGGGCCCGCACAAGCGGCGGAGCATGTGGATTAATTCGATGCAACGCGAAGAACCTTACCTGGGCTTGACATACACCAGATAGCTGCAGAGATGTAGTTGTACTTGTGGTTGGTGTACAGGTGCTGCATGGCCGTCGCTGAATCTGGAG
+
6CCFGGDDGFFCEFG?EGFFG@FE@FF<6@BFD@FEGGGEE<B:@@CFCF6<ECGG6C@,9ECEFFGEDGFFFGEGEFCC@DFFEFCF:FE<FFGC@FCF>>7BFGGGGGDCCEF@EDDEFG?EGGCF3,=>FFGGGF8=CCEFFGDDC@*>*=44BE7FE*CCGEEE:C@FC@9<<0:7*;C7<;CCCC5CEEGEF;*82<<+<E5F*;5:CCFFF=@699>7D*?:4CF??4DGFFF::*::**927@<CD5)-98<4<84<F6@)6:??)67;)736;6(4())).6)),
@M00689:251:000000000-CJTJ5:1:1101:21380:14824 1:N:0:5
CAGGATTAGATACCCTGGTAGTCCATGCCGTAAACGGTGGGCGCTAGGTGTAGGGGTCTTCCACGGCCTCTGTGTCGTAGCTAACGCATTAAGCGCCCCGCCTGGGGAGTACGGCCGCAAGGCTAAAACTCAAAGGAATTGACGGGGGCCCGCACAAGCGGCGGAGCATGTGGATTAATTCGATGCAACGCGAAGAACCTTACCTGGGCTTGACATACACCAGATCGCTGCAGAGATGTAGTTTCCCTTGTGGTTGGTGTACAGGTGCTGCATGGCCGTCGCTGCAT
+
GGGGGGGGGGGGGGGGGGGGGGGGGGEGGGGGGGGGGGFFGGGGGGGGGGGGGGGGGGGGGGGGGGGGGGGGGGGGGGGGGGGGGGGGGGGGGGGGGGGGGGGGGGGGGFGGGGGGGGGEGGGGGFGGGGGGGGGGGGGGGGGGGGGGGGGGGGGEGGGGGGGGGGGGGGGGGGGGGGGGGGGGGGGGGGGGGCGCFGGGGGGGGGGGGGGGGGFFFFFGGGGGGGCDFGGFFFCFBFFGGGGGFFFFFFDGGFFBFFFFFFFFFF6?FA?:A=@F?>699>?B>FF
@M00689:251:000000000-CJTJ5:1:1101:16959:14888 1:N:0:5
CAGGATTAGATACCCGGGTAGTCCACGCCCTAAACGATGTCAACTGGTTGTTGGGTCTTCACTGACTCAGTAACGAAGCTAACGCGTGAAGTTGACCGCCTGGGGAGTACGGCCGCAAGGTTGAAACTCAAAGGAATTGACGGGGACCCGCACAAGCGGTGGATGATGTGGATTAATTCGATGCAACGCGAATAACCTTACCTACCCTTGACATGTACGGAAGCCTCCAGAGATGGGGGTGTGCCCGAAAGGGAGCCGTAACACAGGTGCTGCATGGCTGTCGCTGCAT
+
GFGGGFGGGGFGGGGGCCFD@FGGFGCGGGGGGGGGFGGFDFFEEGGGFEFGGGGFGGGGCFFGFDEGGEEFFGE@FGGGGGG@CGE@,:CCFC?FEFDFG7FD@F@FFF::FFCC@C+?BB=FA<FAGFG<<<F8DFEFGGGG:CFG@<:EEDGGGC:C>FBFGGGC@ECGGGGGGGGFCFGGFGGGGGGGGGGGGFGGGGGFGGGGGCDFGGGGG?FCGGGFGGGGFGFFFBDGFBDGGGGGBF@B>DFGGFF>B>F>?F<>>:FFFBA>BFB45><:?FF??0;4<
@M00689:251:000000000-CJTJ5:1:1101:17506:15153 1:N:0:5
CAGGATTAGATACCCTGGTAGTCCATGCCGTAAACGGTGGGCGCTAGGTGTAGGGGTCTTCCACGGCCTCTGTGTCGTAGCTAACGCATTAAGCGCCCCGCCTGGGGAGTACGGCCGCAAGGCTAAAACTCAAAGGAATTGACGGGGGCCCGCACAAGCGGCGGAGCATGTGGATTAATTCGATGCAACGCGAAGAACCTTACCTGGGCTTGACATACACCAGATCGCTGCAGAGATGTAGTTTCCCTTGTGGTTGGTGTACAGGTGTTGCATGGCCGTCGCTGCAT
+
GGGGGGGGGGGGGGGGGGGGGGGGGGGGGGGGGGGGGGGGGGGGGGGGFGGGGGGGFGGGGGGGGGGGGFGGFFGGGGGGGGGGGGGGGGGGGGGGGGGGGGGGGGGFGGGGGGGGGGGGGGGGGGGGGGGGGGGGGGGGGGFGGGGGGGGGGGCEGGGGGFCEGEGGGG9FGE?9EFGG>FFGFEGGGGGGGGGGGGGFGGG?FGGGFF<=FFFGGFFGFFGDFGGDFGC?FFGGFFFFFCDF@F*4=@AGGFFFFFFFAFDFFFFBFFBFFFF@FF12;2?BB7<
@M00689:251:000000000-CJTJ5:1:1101:21637:15226 1:N:0:5
CAGGATTAGATACCCTGGTAGTCCATGCCGTAAACGGTGGGCGCTAGGTGTAGGGGTCTTCCACGGCCTCTGTGTCGTAGCTAACGCATTAAGCGCCCCGCCTGGGGAGTACGGCCGCAAGGCTAAAACTCAAAGGAATTGACGGGGGCCCGCACAAGCGGCGGAGCATGTGGATTAATTCGATGCAACGCGAAGAACCTTACCTGGGCTTGACATACACCAGATCGCTGCAGAGATGTAGTTTCCCTTGTGGTTGGTGTACAGGTGATGCATGGCCGTCGCTGCAT
+
GGGGGGGGGGGGGGGGGGGGGGGFGGGGGGGGGGGGGGGGGGGGGGGGGGGGGGGGGGGGGGGGGGGGGGGGGGGGGGGGGGGGGGGGGGGGGGGGGGGGGGGGGGGGGGGGGGGGGGGGGGGGGGFFGGGGGGGGGGGGGGGGGGGGGGGGGGGGGGGGGGGGGGGGGGG?FCGGGGGGGGGGGGGGGGGG=EGGGGGGGGGGGGGGGGGGGGGGGFFGGGFGGGGGFGDFFFGGFFGFFFGFFFFFFFBFGFF?6<BFFFFFFFFFFAFAFF@:?EFFF>BBF0:
@M00689:251:000000000-CJTJ5:1:1101:17780:15241 1:N:0:5
CAGGATTAGATACCCTGGTAGTCCATGCCGTAAACGGTGGGCGCTAGGTGTAGGGGTCTTCCACGGCCTCTGTGTCGTAGCTAACGCATTAAGCGCCCCGCCTGGGGAGTACGGCCGCAAGGCTAAAACTCAAAGGAATTGACGGGGGCCCGCACAAGCGGCGGAGCATGTGGATTAATTCGATGCAACGCGAAGAACCTTACCTGGGCTTGACATACACCAGATCGCTGCAGAGATGTAGTTTCCCTTGTGGTTGGTGTACAGGTGCTGCATGGCCGTCGCTGCAT
+
GCFGFFCGGEGGEFEGGGGCEFGGGGAC<@FFGGGGGB8@CFGGGGGGGGGGGGGGGGGGGGGGGGDGGGGFFCFGGFFFGGGGGEGGEFFGGGGGFGGGGGCFG=FFGGFGGGGGEGGGGGGFG8BFGGGGGGGGGGGGCFCGGGD7B@EGGEEG7CFGGGG7CEGG+9::@+30<@9CD=EFDGGGGGGGGGGGG8FGGGGGGGGGGF4C4?CFG@@F*9456DFCFGGFFFG<FFG>7::C7BFF47.9CFFB((-84B<BF7):BAFFFB>>F39>>BBFFFF
@M00689:251:000000000-CJTJ5:1:1101:22006:15254 1:N:0:5
CAGGATTAGATACCCTGGTAGTCCATGCCGTAAACGGTGGGCGCTAGGTGTAGGGGTCTTCCACGGCCTCTGTGTCGTAGCTAACGCATTAAGCGCCCCGCCTGGGGAGTACGGCCGCAAGGCTAAAACTCAAAGGAATTGACGGGGGCCCGCACAAGCGGCGGAGCATGTGGATTAATTCGATGCAACGCGAAGAACCTTACCTGGGCTTGACATACACCAGATCGCTGCAGAGATGTAGTTTCCCTTGTGGTTGGTGTACAGGTGGTGCATGGTCGTCGCTGCAT
+
GGGGGGGGGGGGGGGGGGGGGGGGGGGGGGGGGGGGGGGGGGGGGGGGFGG<FGGGGGGGGGGGGGGGGGGGGGGGGGGGGGGGGGGGGGGGGGGGGGGGGGGGGGGGGGGGGGGGGGGGGGGGGGGGGGGGGGGGGGGGGGGGGGGGGGGGGGGGGGGGGGGGGGGGGGGGGGDGGGGGGGGGGGGGGGGGGGGGGGGGGGGGGGGGGGGGGGGGGFFGGGGGGGGGFGGFFFGFFFGGGGGGFFFFFFAGGFFF>B?FFFFFFFFFFBFFBFFFFFFFFFFFFFF
@M00689:251:000000000-CJTJ5:1:1101:5059:15303 1:N:0:5
CAGGATTAGATACCCTGGTAGTCCATGCCGTAAACGGTGGGCGCTAGGTGTAGGGGTCTTCCACGGCCTCTGTGTCGTAGCTAACGCATTAAGCGACCCGCCTGGGGAGTACGGCCGCAAGGCTAAAACTCAAAGGAATTGACGGGGGCCCGCACAAGCGACGGAGCATGTGGATTAATTCGATGCACCGCGAAGAACCTTACCTGGCCTTGACATACACCAGATCGCTGCAGAGATGTAGTTTCCCTTGTGGGTGGTGTACAGAGGTTGCATGGCCGGCGCTGCATCTGTCTAT
+
GFEGGGGG9FEFFFGGG9FGGGGGAFEEGGGCF@F@8@,C@FCEF@+CE<6,CC@+BBF9FFGCCEFDFGGG<<FFEGFCFGAFGGGECFGFFFE,@:BFGGCFGG:F:?<AGDGGE7CEC+BCFGGF<FEDDEAFFA8B=FF7FCFG7C*>B@FE7CCF11:*=?C@,C,,<F+BFFGGC;CCFE;22*:5CE5*<*:8+<<C9?**2+20>C?:C9?F475>DC5*595964***927:0C*/*99*))2/3<?081<<=24*/...(4))*07)),(,(((1444<).))))
@M00689:251:000000000-CJTJ5:1:1101:5031:15313 1:N:0:5
CAGGATTAGATACCCTGGTAGTCCATGCCGTAAACGGTGGGCGCTAGGTGTAGGGGTCTTCCACGGCCTCTGTGTCGTAGCTAACGCATTAAGCGCCCCGCCTGGGGAGTACGGCCGCAAGGCTAAAACTCAAAGGAATTGACGGGGGCCCGCACAAGCGGCGGAGCATGTGGATTAATTCGATGCAACGCGAAGAACCTTACCTGGGCTTGACATACACCAGATAGCTGCAGAGATGTAGTTTCCCTTGGGGTTGGTGTACAGGTGTTGCATGGCAGTCGCTGAAT
+
GGGGGGGGGGGFFCFFGGGGGGGA@FFEFGGGGGGEGEGGGGGGGEFGFGGCGGGGGGFGGGGGFGGGGGGGGGGGGGGGGGGGGGGGGCEGGGGGGGGGGGGGGGGGGGGGGEGGEGGGGGGFDGGGGGGFFGGD8EGCGFGGGGGGGDDE7BCFECFGGGGGGG>FGGCGGGG7CCFGCCG:C>CGCECEGGGGFG:EFGF<7<5==F4E<+<>C=@GGGGG=*<?=FCF?*9C=?::>CFC?*9<BF:7<5B>>??FFF<A406<514?AFFF))87?;:<(5A
@M00689:251:000000000-CJTJ5:1:1101:18411:15332 1:N:0:5
CAGGATTAGATACCCTGGTAGTCCATGCCGTAAACGTTGGGCGCTAGGTGTGGGTCCCTTCCACGGGGTCTGTGCCGCAGCTAACGCATTAAGCGCCCCGCCTGGGGAGTACGGCCGCAAGGCTAAAACTCAAAGGAATTGACGGGGGCCCGCACAAGCGGCGGAGCATGTTGCTTAATTCGACGCAACGCGAAGAGCCTTACCAAGGTTTGACATGGCCGGAAAACTCATGGAGACATGGGGTCCTTCGGGGCCGGTCACAGGTGATGCATGGCCGTCGCTGCAT
+
GGGGGGGGGGGGGGGGGGGGGGGGGGFFGGGGGGGGGGGGGGGGGGGGGGGGGGGGGGGGGGGGGGGGGGGGGGGGGGGGGGGGGGGGGGGGGGGGGGGGGGGGGGGGGGGGGGGGGGGGGGGGGGGGGGGGGGGGGGGGGFGGGGGGGGGGGGGGGFGGGGGGGGGGGGGGGGGGGGGGGGGGGGGGGGGGGGGGGGGGGGGGGGGGFFGGGGGGGFFGGDCGGGGCFGGFFF5*<FFDF<DG5:FDFF?GG>DFFFFF?BA?FFFFFFFF<7F?BBF>BF<B?<
@M00689:251:000000000-CJTJ5:1:1101:24504:15381 1:N:0:5
CAGGATTAGATACCCTGGTAGTCCATGCCGTAAACGGTGGGGGCTGGTGGTAGGGGTCTTCACCGCCCTCTTTGTCTTAGCTAACCCATTAGGCGCCCCGCCTGGGGAGTACGGCCGCAAGGCTAAAACTAAAAGGATTGAACGGGGGCCGCACAAACCGGCGGAGCAGTGGGATTAATTCGATGCAACGCGAAGAACCTTACCTGGGCTTGCAATCCACCAGATCGCTGCAGAGTGGTAGTTTCCCTTGTGGTTGTTGTACAGGTGCTGCTTGGTTTTCGCTGCTCCGTTCCTT
+
GGGGGGGGGGGGGGGGGGGGGGGGGGGGGGGGGE<F7@FG+++++,B66,,6CFG:@6C6F<,,B+@:+6,,,,<,,,,,6,C,,,,4C5F,,,+@FG7+C+8FGG7++84,B+C++3C3F++3BFG987,BF=F+D,E,3,,@FGG*CG*****6,,1=*1B**/2/02+;8*C*A+A+*/0+0*<++**/:*/AFG;C++<++3C**;*/*++**)/>75*/*0**)*)//****)0*0>F:FF6>*)-9*8)3,.(866)6)10)*-,))9)9))-),((-()))((..().
@M00689:251:000000000-CJTJ5:1:1101:23025:15512 1:N:0:5
CAGGATTAGATACCCTGGTAGTCCACGCCCTAAATGATGTCAACTGGGTGTTGGGGAAGCGATTCCTCAGTACCGTAGCTAACGCGTGAAGCTGACCGCCTGGGGAGTACGGCCGCAAGGTTAAAACTCAAAGGAATTGACGGGGACCCGCACAAGCGGTGGATGATGTGGATTAATTCGATGCAACGCGAACAACCTTACCTACCCTTGACATGTCCGGAAGCTCGCTGAGAGGTGAGTGTGCCCGAAAGGGAATAGGAACACAGGTGTTGCATGGTTGTCGCTGCAT
+
GGGGGGGGGGGGFFGGGGGGGGFFAFEFDFDFFGFFGFGGGGGGGGGGCFFGGGGGGGGEFGGEFGGGGGGF9CFFGGE@FEFGGGGGGGFGGGGGGEFGGGFGGGGGGGGGGGGGGGGGC9FFGGFGDFFEFGGDF,EFGGGGEGDGDCEGEECFFGGCFGFGGGGFFFGG::>C@FGGF@FEEGCG>CEDCEF=5++?C<;B+:=?CC>6C<CF*@7DGGGCCFED:DCFBF577FD:::C*6<>4;>BGDFF?)4:=98:,8755?4:?>?@FF*.:443(8807<
@M00689:251:000000000-CJTJ5:1:1101:23018:15529 1:N:0:5
CAGGATTAGATACCCTGGTAGTCCACGCCCTAAATGATGTCAACTGGGTGTTGGGGAAGCGATTCCTCAGTACCGTAGCTAACGCGTGAAGCTGACCGCCTGGGGAGTACGGCCGCAAGGTTAAAACTCAAAGGAATTGACGGGGACCCGCACAAGCGGTGGATGATGTGGATTAATTCGATGCAACGCGAACAACCTTACCTACCCTTGACATGTCCGGAAGCTCGCTGAGAGGTGAGTGTGCCCGAAAGGGAATCGGAACACAGGTGTTGCATGGTTGTCGCTGCAT
+
GGGGGGGGGGGGGGGGGGGGGGGGGGGGGGGGGGGGGGGGGGGGGGGGGGGGGGGGGGGGGGGGGGGGGGGGGGGGGGGGGGGGGGGGGGGGGGGGGGGGGGGGGGGGGGGGGGGGGGGGGGGGGGGGGGGGGGGGGGGGGGGGGGGGGGGGGGGGGGGGGGGGGGGGGGGGGGGGGGGGFFGGGGGGGGGGGGGGGGGGGGGGGGGGGGGGGGGGGFFGGGGCFGGGFDGFFFGGFFGGGGGF7FF>:BBGGFFFFFFFBFFFFFFFFFFFFFFFFFFFF<?BFFFB<
@M00689:251:000000000-CJTJ5:1:1101:21984:15559 1:N:0:5
CAGGATTAGATACCCTGGTAGTCCATGCCGTAAACGGTGGGCGCTAGGTGTAGGGGTCTTCCACGGCCTCTGTGTCGTAGCTAACGCATTAAGCGCCCCGCCTGGGGAGTACGGCCGCAAGGCTAAAACTCAAAGGAATTGACGGGGGCCCGCACAAGCGGCGGAGCATGTGGATTAATTCGATGCAACGCGAAGAACCTTACCTGGGCTTCACATACACCAGATCGCTGCAGAGATGTAGTTTCCCTTGTGGTTGGTGTACAGGTGTTGCAAGGCCGTCGCTGCATCTGGCT
+
GFGGGFGGGGGGGGGGGGGGGGGGGGGGGGGEGGGG7FGGGFBFGGGG<EE,EFEGCFGFGFFGGGGFGGGGGGDFGGGGGCFGFG@FFFGFGCFGEGGFFGGGGGGGGGGGGGGGGGGGGGGDGGGGGGGGGGGGGGGEFFFGGGGGGGGGGGGGGGGCFCCGGGGGEGCFGF9:CF0@FG@AFGCFCGGGGGGGFA=*@EGGGGGGGG4::EGGGFF09DFG=FGG4D:@FFFF@=*:>0?>=@FF4@AFG7389:?FBFA<@66.5<AF)1<)7B19242?(5).))))(
@M00689:251:000000000-CJTJ5:1:1101:21973:15581 1:N:0:5
CAGGATTAGATACCCTGGTAGTCCATGCCGTAAACGGTGGGCGCTAGGTGTAGGGGTCTTCCACGGCCTCTGTGTCGTAGCTAACGCATTAAGCGCCCCGCCTGGGGAGTACGGCCGCAAGGCTAAAACTCAAAGGAATTGACGGGGGCCCGCACAAGCGGCGGAGCATGTGGATTAATTCGATGCAACGCGAAGAACCTTACCTGGGCTTGACATACACCAGATCGCTGCAGAGATGTAGTTTCCCTTGTGGTTGGTGTACAGGTGTTTCATGGCCGTCGCTGCATCCTTCT
+
GGGGGGGGGGGGGGGGGGGGGGGGGCFGGGGGGGGG@FGGGGEGGGGGGGG9FGGGCFGGGGGGEBF:@FAGGGEFGGFGGGGGGGGGEGGGGDFGGGGGGGGGGGGGGGGGGGGGGGGGGGGGGGGGGGGGGGGGGGGGGGGGGGGGGGGGGGGGGGGDGGGGGGGGGGGGG<CGGFGGGGFCFEGGGGGGEGGGGGGGGGGGGGGGFGGGGGGGF??F47CGCFGG:CDFFFGG46*0:2:F6FFAF).>D77:24:F2=)6F*)5)(.647?)<32,49614())()))-
@M00689:251:000000000-CJTJ5:1:1101:6533:15607 1:N:0:5
CAGGATTAGATACCCTGGTAGTCCATGCCGTAAACGGTGGGCGCTAGGTGTAGGGGTCTTCCACGGCCTCTGTGTCGTAGCTAACGCATTAAGCGCCCCGCCTGGGGAGTACGGCCGCAAGGCTCAAACTCAAAGGAATTGACGGGGGCCCGCACAAGCGGCGGAGCATGTGGATTAATTCGATGCAACGCGAAGAACCTTACCTGGGCTTGACATACACCAGATCGCTGCAGAGATGTAGTTTCCCTGGTGGTTGGTGTACAGGTGGTGCATGGCCGTCGCTGCAGCTGGCT
+
FFGGGGGGGGGGGFGFFFFGGGFFFGGGFGGEGGGGGGGGGGGGGGGGFGGGGGGCFGGGGFFGGGGEFGGGGGGGGGGGGGGGGGGGGGGGGACFGEGGGC7F@FGGGGDGDD+FEG7FFFFE,C,BFGGGGFGGDFGDFGGGGGGGGDGEEE<C7;<FDGGGGGGGGGFGGFFGEGGGC=GFDGDFFCGEE*2:C*;EGFFFFFCE1;DEGG?>C6FFFFGGC<CDFGGFFFGG?F>CFDF>F*=96.4CDEFB93:FA99A5*/37,<?>FF)9>>041(3,((.:7(((
@M00689:251:000000000-CJTJ5:1:1101:6547:15619 1:N:0:5
CAGGATTAGATACCCTGGTAGTCCATGCCGTAAACGGTGGGCGCTAGGTGTAGGGGTCTTCCACGGCCTCTGTGTCGTAGCTAACGCATTAAGCGCCCCGCCTGGGGAGTACGGCCGCAAGGCTAAAACTCAAAGGAATTGACGGGGGCCCGCACCAGCGGCGGAGCATGTGGATTAATTCGATGCAACGCGAAGAACCTTACCTGGGCTTGACATACACCAGATCGCTGCAGAGATGTAGTTTCCCTTGTGGTTGGTGTACAGGTGGTGCATGGCCGTCGCTGCAT
+
GGGGGGGGGGGGGGGGGGGGGGGGGGFGGGGGGGGGGGGEDGGGGEGGGGGCEFGEGGGGGGGGGDGGGGGGGGGGGGGGGGGGGGG>FG9,CFEGGGGDGGGEFGGEEFEGDGGGEG7=FFFGA=DFGGGGFGFGGFFGCCGGGGGGGGGCG7F*=CFGGGBEEEG8??FGF7<C:<FGFF@FFEGFGGGG5EGCCCFGGGGGGGFGGGGGFG7:CF=DGFCFCCCCF:3<F@306?G*77CCF=?AF?)29FFF96<><FF>:=4:>:A7AFFF?)-7>><<B?)
@M00689:251:000000000-CJTJ5:1:1101:12373:15638 1:N:0:5
CAGGATTAGATACCCTGGTAGTCCACGCCCTAAACGATGAATGCTAGTTGTTAGTGGGTTTACTCACTAGTGGCGCAGCTAACGCTTTAAGTATTCCGCCTGGGGAGTACGGTCGCAAGATTAAAACTCAAAGGAATTGACGGGGGCCCGCACAAGCGGTGGAGCATGTGGTTTAATTCGACGCAACGCGCAGAACCTTCCCAGCCCTTGACATCCCGGTCGCGGACTCCAGAGATGGAGTTCTTCCGTTCGGCTGGACCGCAGACAGGTGCTGCATGGCCGTCGATGCAT
+
FFGGFGGFFFFFFFGGGGGGGGGGGGGGGGGG@FFGGGGCECEFFCEFGGGF<FFGG8CFEGC<F@FF9<FEGD7C@FEF9AF7:@:C?,EFFGGGDAFGC=7FGBFCGFEDF?CF@=CFFF9<?FE,:<8??<EAEF,,?F6FGGF:CCE>E@F,:>FGGGGGGGCFFCCFGD89@;,8DEEE5*=*1:C*::CE88<+5AE<@5/7*0*<7+95D))1/)197C57?6*)1<<**9277C*>BB*8F)(/95>124(04)-3)0)43<BFFFF46@(82(-((((.4-6
@M00689:251:000000000-CJTJ5:1:1101:24282:15691 1:N:0:5
CAGGATTAGATACCCTGGTAGTCCATGCCGTAAACGGTGGGCGCTAGGTGTAGGGGTCTTCCACGGCCTCTGTGTCGTAGCTAACGCATTAAGCGCCCCGCCTGGGGAGTACGGCCGCAAGGCTAAAACTCAAAGGAATTGACGGGGGCCCGCACAAGCGGCGGAGCATGTGGATTAATTCGATGCAACGCGAAGAACCTTACCTGGGCTTGACATACACCAGATCGCTGCAGAGATGTAGTTTCCCTTGTGGTTGGTATACAGGTGATGCATGGCCGTCGCTGCAT
+
GGGGGGGGGG<EFFGGGGGGGGGGGGGGGGGGGGGGGGGGGGGGGGGGFGGFGGGGGGGGGGGGGGGGGGGGGGGGGGGGGGGGGGGGGGGGGGGGGGGGGGGGGGGGGGGGGGGGGGGGGGGGGGGGGGGGGGGGGGGGGGGGGGGGGGGGGGGGGGGGGGCEGGGGGGGGGFFCFGGGGGGGGGGGGGGGEGGEFFGFGGGGGGGGGGGGGFGGGFFGGGGGGGFGFDGFFFGGFFGGGGGGFFFFFFFGGFF:>FAFBFFFFFFAFFFFFFFFFDFFFFFFBF>
@M00689:251:000000000-CJTJ5:1:1101:24266:15699 1:N:0:5
CAGGATTAGATACCCTGGTAGTCCATGCCGTAAACGGTGGGCGCTAGGTGTAGGGGTCTTCCACGGCCTCTGTGTCGTAGCTAACGCATTAAGCGCCCCGCCTGGGGAGTACGGCCGCAAGGCTAAAACTCAAAGGAATTGACGGGGGCCCGCACAAGCGGCGGAGCATGTGGATTAATTCGATGCAACGCGAAGAACCTTACCTGGGCTTGACATACACCAGATCGCTGCAGAGATGTAGTTTCCCTTGTGGTTGGTATACAGGTGATGCATGGCCGTCGCTGCAT
+
GGGGGGGGGGGGGGGGGGGGGGGGGGGGGGGGGGGGGGGGGGGGGGGGGGGFGGGGGGGGGGGGGGGGGGGGGGGGGGGGGGGGGGGGGGGGGGGGGGGGGGGGGGGGGGGGGGGGGGGGGGGFGFGGGGGGGGGGGGGGGGGGGGGGGGGGGGGGGGGGGGGGGGGGGGGGGFGGGGGGGGGGGGGGGGGGGGGGGGGGGGGGGGGGGGGGGGGGGFFGFGGGGGGGFCGFFFGGFFGGGGGGFFFFFFBGGFFFFF9FFFFAFFFFFBBFFFFFFFFFFFFFF?A
@M00689:251:000000000-CJTJ5:1:1101:5930:15763 1:N:0:5
CAGGATTAGATACCCTGGTAGTCCATGCCGTAAACGGTGGGCGCTAGGTGTAGGGGTCTTCCACGGCCTCTGTGTCGTAGCTAACGCATTAAGCGCCCCGCCTGGGGAGTACGGCCGCAAGGCTAAAACTCAAAGGAATTGACGGGGGCCCGCACAAGCGGCGGAGCATGTGGATTAATTCGATGCAACGCGAAGAACCTTACCTGGGCTTGACATACACCAGATCGCTGCAGAGATGTAGTTTCCCTTGTGGTTGGTGTACAGGTGTTGCATGGCCGTCGCTGCAT
+
GGGGGGGGGGGGGGGGGGGGGGGGGGGGGGGGGGGGGGGGGGGGGGGGGGGGGGGGGGGGGGGGGGGGGGGGGGGGGGGGGGGGGGGGGGGGGGGGGGGGGGGGGGGGGGGGGGGGGGGGGGGGGGGGGGGGGFGGGGGGGGGGGGGGGGGGGGGGGGFGGGGGGGGGGGGGGGGGGGGGGGGGGGGGGGGGEGGGGGGGGGGGGGGGGGGGGGGGGF?GF<FFGGGC>GGFFFFD??GG7>FFFFFFFF)>D>FFFF:@AFFFFF?>58<<AF>F:59BF01:>>5
@M00689:251:000000000-CJTJ5:1:1101:9295:15841 1:N:0:5
CAGGATTAGATACCCTGGTAGTCCATGCCGTAAACGGTGGGCGCTAGGTGTAGGGGTCTTCACGGCCTCTGTGTCGTAGCTAACGCATTAAGCGCCCCGCCTGGGGAGTACGGCCGCAAGGCTAAAACTCAAAGGAATTGACGGGGGCCCGCACAAGCGGCGGAGCATGTGGTTCAATTCGACGCAACGCGCCGAACCTTACCTGGGCTAGAAAATGCAGGAGCCTGGTTGAAAAATCGGGGTGCTCTTCGGAGAACCTGTAGTTAGGTGCTGCATGGCCGTCGCTGCATCTGTT
+
GGGGGGGGGGGGGGGGGGGGGGGGGGGGGGGGGGGGGGGGGGGGGGGGGGGFGGGGGEGGGGGCGGGGGGGGCEFCGGGGGFGCFGGGGDFGG>FGGGGGGGGGGG7:=EAGGEGE>CG@FEF<FFGFD@F<EFA:DAD<,CCGG7FFE>CC8CFGGFGDECGEGGCFFGGFGGCFCFEFFG=GEG>EGEGGD=7C8C:FG?FC7CFCFA49CFCCF?@>C9759CDC<FG)*9FDF63C)7>))6/6?*197:::D::@<FF:F@F:/,24-?4BF::B9111(((-.4465A)
@M00689:251:000000000-CJTJ5:1:1101:9308:15859 1:N:0:5
CAGGATTAGATACCCTGGTAGTCCATGCCGTAAACGGTGGGCGCTAGGTGTAGTGGTCTTCCACGGCCTCTGTGTCGTAGCTAACGCATTAAGCGCCCCGCCTGGGGAGTACGGCCGCAAGGCTAAAACTCAAAGGAATTGACGGGGGCCCGCACAAGCGGCGGAGCCTGTGGTTCAATTCGACGCAACGCGCAGAACCTTACCTGGGCTCGAACATGCAGGAGCCTGGTTGAAAAATCGGGGTGCTCTTCGGAGAACCTGTAGTTAGGTGCTGCATAGCCGTCGCTGCAT
+
FGGGGFGFGFFFGGGGGGGGGGGGFFFGAFGEGGGGCFD7FFEFG@CGGFF,C,;CECFG<FGGC+@FGGGEF<FFGFCCFGF<FFG:FGFGGG+@:FGGGGGC7DE@EFDFF@CGCCECCFFF<BD?FGGGFFFG:DFG93DFECECEGG*>7CF8BFGECE7E5C*?8F8CGG@<FGGG8+;:E*:CGEEG57:EGGGGGGG?E5=>C313C*/:<?=775*9CFF)9>@)/2:>FF>C<)9)0=AF*<9*073(8?F0@A<96*6)6)4A7F4@*)54,4;90:29:B
@M00689:251:000000000-CJTJ5:1:1101:12903:15862 1:N:0:5
CAGGATTAGATACCCTGGTAGTCCACGCTGTAAACGATGGATGCTAGCCGTTGGCGAGCTTGCTCGTCAGTGGCGCAGCCAACGCTTTAAGCATCCCGCCTGGGGAGTACGGTCGCAAGATTAAAACTCAAAGGAATTGACGGGGGCCCGCACAAGCGGCGGAGCATGTTGCTTAATTCGACGCAACGCGAAGAACCTTACCAAGGTTTGACATGCAGGGAAAAGCCGTAGAGATACGGTGTCCGTAAGGGCCCTGCACAGGTGGTGCATGGTCGTCGCTGCAT
+
GGGGGFGGGGGGGGGGGGGGGGGGGGGGGGGGGGGGGGGGFGGGGGFFFGGGGGGGGGGGGGGGGGGGGGGGGGGGGGGGGGGGGGGGGGGGGGGGGGGGGGGGGGGGGGGGFDGGCEEGGGGGGGGGGGGGGGGGFFFGGCGGGGGGDGGGGEGGGGFGGEECEGGGGCFGGGGGGGGGGEGGEGGGGCEEEGGGGGGFFFCCFGCFFGGGGGFDGFFGGFFGGGGGEGGFFFFGFFGGGGGGEF>:FF:D*87?:?BFF7<BFF>)6<B:BFFFFFFFFFBA
@M00689:251:000000000-CJTJ5:1:1101:12923:15869 1:N:0:5
CAGGATTAGATACCCTGGTAGTCCACGCTGTAAACGATGGATGCTAGCCGTTGGCGAGCTTGCTCGTCAGTGGCGCAGCCAACGCTTTAAGCATCCCGCCTGGGGAGTACGGTCGCAAGATTAAAACTCAAAGGAATTGACGGGGGCCCGCACAAGCGGCGGAGCATGTTGCTTAATTCGACGCAACGCGAAGAACCTTACCAAGGTTTGACATGCAGGGAAAAGCCGTAGAGATACGGTGTCCGTAAGGGCCCTGCACAGGTGGTGCATGGTCGTCGCTGCAT
+
GGGGGGGGGGGGGGGGGGGGGGGGGGGGGGGGGGGGGGFFGGGGGGGGFGGGGGGGGGGGGGGGGGGGGGGGGGGGGGGGGGGGGGGGGGFGGGGGGGGGGGGGGGGGGGGGGGGGGGGGGGGGGGGGGGGGGGGGGGGGGGGGGGGFEGGGGGGGGGGGGGGGGGGGGGFGGGGGGGGFGGGGGGECEGGGGGGGGGGGG?FGFGGGGGGGGGFFGFFGCFGGGFGG>3*)99CFBFCD5*CGEFFFFF<DGEFB?7?F:>7>37:>F<BF28>B:>61<F>9
@M00689:251:000000000-CJTJ5:1:1101:12905:15879 1:N:0:5
CAGGATTAGATACCCTGGTAGTCCACGCTGTAAACGATGGATGCTAGCCGTTGGCGAGCTTGCTCGTCAGTGGCGCAGCCAACGCTTTAAGCATCCCGCCTGGGGAGTACGGTCGCAAGATTAAAACTCAAAGGAATTGACGGGGGCCCGCACAAGCGGCGGAGCATGTTGCTTAATTCGACGCAACGCGAAGAACCTTACCAAGGTTTGACATGCAGGGAAAAGCCGTAGAGATACGGTGTCCGTAAGGGCCCTGCACAGGTGGTGCATGGTCGTCGCTGCAT
+
GGGGGGGGGGFGGGGGGGGGGGFFGGGGGGGGGGGGGGFGGGGGGGGGGGFGGCGGEGGGGGGGGGGGGGGGGGGGGGGGGGGCGGGGGGGGGGGGGGGGGGGGGGGGGGGGGGGGGEGGGGGGGGGGGFGGGGGGGGGGGGGDGGGGGGGGGGGFGGGGGGGGGGGGGGGGGGB@EGGGGGGGGGGEGGGGGDGGGGGCFGFFGGFGGGGGGGCFGFFGCGGGGGGGF<D>FFGCFFDGGGGGFFF0>F(1CDFFF:?68>AFFFFFFFA?BFFFFFFFBBFF
@M00689:251:000000000-CJTJ5:1:1101:6696:15956 1:N:0:5
CAGGATTAGATACCCTGGTAGTCCATGCCGTAAACGGTGGGCGCTAGGTGTAGGGGTCTTCCACGGCCTCTGTGTCGTAGCTAACGCATTAAGCGCCCCGCCTGGGGAGTACGCCCGCAAGTCTACAACTCAAAGGAATTGACGGGGTCCCGCACCAGCGGCGGAGCATGTGGATTAATTCGATGCAACGCGTAGAACCTTACCTGGGCTTGATATACACCCGCTCTCTTTAGAGATGTCGTTTCCCTTTTGGTTTGTGTACAGGTGTTGCTTGGCTGTCGCTGCAT
+
G@@FDFCF<EFGEFGGFFGCDEFGFF<A@@FEGGGG;F<:BF+@:C+FEFE9@E@7BECCFE9FFC@FG8CFE@FGG<CD<EGGF=CFFGFD,CCFG:F@FD:DF@@7:FEFF+@C+++@+,AA?,,,,,85<,9,86DGFGGE++>@BF,>:E7*,43**>C*:/**>,?<::+CFCE++/A2+*252*:C*7::CC*;<CEFGDD*=8C55+<D7*6C7)/)192760*1*)**1*0*1///9*6-*).*)07(-.3>6?2)./))8.4-<F@F4)82(-((((6
@M00689:251:000000000-CJTJ5:1:1101:21793:16409 1:N:0:5
CAGGATTAGATACCCTGGTAGTCCATGCCGTAAACGGTGGGCGCTAGGTGTAGGGGTCTTCCACGGCCTCTGTGTCGTAGCTAACGCATTAAGCGCCCCGCCTGGGGAGTACGGCCGCAAGGCTAAAACTCAAAGGAATTGACGGGGGCCCGCACAAGCGGCGGAGCATGTGGATTAATTCGATGCAACGCGAAGAACCTTACCTGGGCTTGACATACACCAGATCGCTGCAGAGATGTAGTTTCCCTTGTTGATGGTGTACAGGTGTTGCATGGGCGTCGCTGCATCTGACT
+
GDGFGFGGGF9AFEFEC<@@ACCEGFFGGDFFBFGGGGDFECEFEEEG;CC,C<CFGGG9FGCFGGGG@FGGGGGF6CCF7,?CC@=FEGGGGGGFEE7FFFGGFGEGGGGGEGCF4:@E@@F><DF9>>><FFGDGDCE9DFCECCG7FCEGDEGGG>CGEGGG?/;<FGFFFFFFGF+0:7CFCCFFDCGGGGEF2@:FGGCFCF=CFFEFGGFFFF<F3*C4C=D>*9??=F5@?D>7*:066/)8<6*9*9<?4<:5B99F7))08<?)8>)5>>BFBF:(.4<A9)).
@M00689:251:000000000-CJTJ5:1:1101:18871:16410 1:N:0:5
CAGGATTAGATACCCTGGTAGTCCACGCCGTAAACGATGAGTGCTAAGTGTTGGAGGGTTTCCGCCCTTCAGTGCTGCAGCAAACGCATTAAGCACTCCGCCTGGGGAGTACGACCGCAAGGTTGAAACTCAAAGGAATTGACGGGGGCCCGCACAAGCGGTGGAGCATGTGGTTTAATTCGAAGCAACGCGAAGAACCTTACCAGGTCTGGACATCCTTTGACCACTCTAGAGATAGAGCTTTCCCTTCGGGGACAAAGTGACAGGTGATGCATGGTCGTAGCTGCAT
+
GFFGGFGGGGGGFGGGGGGDFFFFCFEFGEF@CDECGFFGGCDFGGGGFEFFGGGGGGFFEGDFFEGGGGGGFFGCFAFGGGGGFEFECFFGGGFG=FFCEFBFGGGGGFF?CFGEGGGGGF,EFFGG,?FGFGGGGGG8FGFCFGGGEFGDGDEFGCGGGFGEGG6F<C<CG,;:FCFEFFGGGDGGGEE=CCGGGCFFC:6@FE=6?F*:C=ECDF=?CGFCF7=C@7C7@?>7BFFFC*97@=@BF?BDG>BB?BFFF=<BB=@FF4)65?6FF*494(-(.4(84
@M00689:251:000000000-CJTJ5:1:1101:18854:16418 1:N:0:5
CAGGATTAGATACCCTGGTAGTCCACGCCGTAAACGATGAGTGCTAAGTGTTGGAGGGTTTCCGCCCTTCAGTGCTGCAGCAAACGCATTAAGCACTCCGCCTGGGGAGTACGACCGCAAGGTTGAAACTCAAAGGAATTGACGGGGGCCCGCACAAGCGGTGGAGCATGTGGTTTAATTCGAAGCAACGCGAAGAACCTTACCAGGTCTTGACATCCTTTGACCACTCTAGAGATAGAGCTTTCCCTTCGGGGACAAAGTGACAGGTGATGCATGGTCGTCGCTGCAT
+
GGGGGGGGGGGGGGGGGGGGGGGGFGGGGGGGGGGGGGGGGFFGGGGGGGGGGGGGGGEGEGGGGGGGGGGGGGGGGGGGGGGGGGGGGGGGGGGGGGCGGGGGGGGGGGGGGGGGGGGGGGFGGGGGGFGGGGGGGGGGFGGGGGGEGEGGGGGGGGGEGGGGGGGGGGGGGGGGGGDGGGGF=EGGGGGGGGGGGGGGGGGGGGECFGGGGGGGGFFGGGGGGGGGFG7BFFGGFFGGGGGFFFFFFFFGGFEF?F1FBFFFFFFFFDBFFFFFFF213399BFFFA
@M00689:251:000000000-CJTJ5:1:1101:19445:16452 1:N:0:5
CAGGATTAGATACCCTGGTAGTCCATGCCGTAAACGGTGGGCGCTAGGTGTAGGGGTCTTCCACGGCCTCTGTGTCGTAGCTAACGCATTAAGCGCCCCGCCTGGGGAGTACGGCCGCAAGGCTAAAACTCAAAGGAATTGACGGGGGCCCGCACAAGCGGCGGAGCATGTGGATTAATTCGATGCAACGCGAAGAACCTTACCTGGGCCTGACATACACCAGATCGCTGCAGAGATGTAGTTTCCCTTGTGGTTGGTGTACAGGTGATGCATGGCCGTCGCTGCAT
+
GGGGGGGGGGGGGGGGGGGGGGGGGGGGGGGGGGGGGGGGGGGGGGGGGGGGGFGGGGGGGGGGGGGDGGGGGGGGGGGGGGGGGGGGGGGGGGGGGGGGGGGGGGGGGGGGGGGGGGEFGGGGGGGGGFGGGFGGGGGGGGGGGGGGGGGGGGGGGGGGGGGGGGGGGGGGGGGFGGGGGGGCGGGGGGGGGGGGGGFFGGGGGGGGGGGEGGGGGFFGGGGGGGFG>GGFFFGGFFGGGC>7F8?>?FAGGFFFFBBFFFAFFBFAFAFF<F@FFE>BFFFFFB2
@M00689:251:000000000-CJTJ5:1:1101:9136:16545 1:N:0:5
CAGGATTAGATACCCTGGTAGTCCATGCCGTAAACGGTGGGCGCTAGGTGTAGGGGTCTTCCACGGCCTCTGTGTCGTAGCTAACGCATTAAGCGCCCCGCCTGGGGAGTACGGCCGCAAGGCTAAAACTCAAAGGAATTGACGGGGGCCCGCACAAGCGGCGGAGCATGTGGATTAATTCGATGCAACGCGAAGAACCTTACCTGGGCTTGACATACACCAGATCGCTGCAGAGATGTAGTTTCCCTTGTGGTTGGTGTACAGGTGCTGCATGGCTGTCGCTGCAT
+
GGGGGGGFGGGGGGGGGGGGGGGGGGGGGGGGEGGGGGFGGGGGGGGGGGGGGGGGGGGGGGGGGGGGGGGFGGGGGGGGGGFFGGGGGGGGGGGGGGGGGGGGGGGGGGGGGGGGGGGGGGGGGFGGGGGGGGGGGGGGGGGGGGGGGFGGGGGGGGGGFGGGGGGFGGGGG7CGGGGGGGGGGGGGGGGGGGGDGGGGGGGGGGGGGGGGGGGGGFFGGGGGGGGGFGGFFFGGFFGC7CFGFFFFF?<G<@F?BFFFFFFF:B7?FBFFDFFFFEB?BF?<BB<
@M00689:251:000000000-CJTJ5:1:1101:11873:16730 1:N:0:5
CAGGATTAGATACCCTGGTAGTCCATGCCGTAAACGGTGGGCGCTAGGTGTAGGGGTCTTCCACGGCCTCTGTGTCGTAGCTAACGCATTAAGCGCCCCGCCTGGGGAGTACGGCCGCAAGGCTAAAACTCAAAGGAATTGACGGGGGCCCGCACAAGCGGCGGAGCATGTGGATTAATTCGATGCAACGCGAAGAACCTTACCTGGGCTTGACATACACCAGATCGCTGCAGAGATGTAGTTTCCCTTGTGGTTGGTGTACAGGTGCTGCATGGTCGTCGCTGCAT
+
GGGGGGGGGGGGGGGGGGGGGGGGGGGGGGGGGGGGGGGGGGGGGGGGGGGGGGGGGGGGGGGGGGGGGGGGGGGGGGGGGGGGGGGGGGGGGGGGGGGGGGGGGGGEGGGGGGGGGGGGGGGFGGGGGGGGGGGGGGGGGGGGGGGGGGGGGGGGGGGGGGGGGGGGGGGGGGGGGGGGGGGGGGGGGGGGGGGGGGGGGGGGGGGGGGGGGGGGGFFGGGGGGGGGFGGFFFGGFFGDGGGGFFFFFFBGGFFFFFFFFFFBFFFFFF?FFFFFFFFF;BFFFFF
@M00689:251:000000000-CJTJ5:1:1101:26474:16738 1:N:0:5
CAGGATTAGATACCCTGGTAGTCCATGCCGTAAACGGTGGGCGCTAGGTGTAGGGGTCTTCCACGGCCTCTGTGTCGTAGCTAACGCATTAAGCGCCCCGCCTGGGGAGTACGGCCGCAAGGCTAAAACTCAAAGGAATTGACGGGGGCCCGCACAAGCGGCGGAGCATGTGGATTAATTCGATGCAACGCGAAGAACCTTACCTGGGCTTGACATACACCAGATCGCTGCAGAGATGTAGTTTCCCTTGTGGTTGGTGTACAGGTGATGCATGGCCGTCGCTGCAT
+
GGFGGGGGGGGGCFGFGGGGGGGGFFFGDEFGGGGGGGFEGFGEGEGGGGGGGGGGGGGGGGGGGGGGGGGGGGGGGGGGGGGGGGGGGGGGGGGGGGGGGGGFGGGGGGGGGGGGGDEEGGDDFFFGFGGGGGGGGGGGGGGGGGGGGGGEEEEGGGGDDG8EGGGGECGGFGGGGGGGGGGGGGF7EGGGEEEEGFGGGGFGGGFGGGFGFGGGFFFG5CDFGCFDFCD?FBFGFFFF77CGFFFAFFFGGFF29B?FFF<<FFFFFFFFFFFFFF>B>9?:;FF
@M00689:251:000000000-CJTJ5:1:1101:26493:16752 1:N:0:5
CAGGATTAGATACCCTGGTAGTCCATGCCGTAAACGGTGGGCGCTAGGTGTAGGGGTCTTCCACGGCCTCTGTGTCGTAGCTAACGCATTAAGCGCCCCGCCTGGGGAGTACGGCCGCAAGGCTAAAACTCAAAGGAATTGACGGGGGCCCGCACACGCGGCGGAGCATGTGGATTAATTCGATGCAACGCGAAGAAGCTTACCTGGGCTTGACATACACCCGATCGCTGCAGAGATGTCGTTTCCCTTGTGGTTGGTGTACAGGTGATGCATAGACGTCGCTGCAT
+
C@,CCEFGGFGGGCFGF<EC@C@FGFFFG:B;FDFFGGEEEEEEFCG8FFF,CC,CFDDCD@<FCEGGGCEFE,CFEDGCGG?C=CC@?CFFG9=FECFCEEFFF+FFCF<EEFGCEEEEGGGC,<FDFDFD,>9D@FFFCCF@FD:CCEGGGE@F,*=FEEGG*:?8CFFC70A7:CFDCFGFEE7EGGDGECE*A+<+09:ECFCCFGGG4CGD:6FG5/575DED>3/?66DF@6***9*9)9=4=FA6C@:19617)/44)7767)..-*/*073?((-212>
@M00689:251:000000000-CJTJ5:1:1101:19429:16765 1:N:0:5
CAGGATTAGATACCCTGGTAGTCCATGCCGTAAACGGTGGGCGCTAGGTGTAGGGGTCTTCCACGGCCTCTGTGTCGTAGCTAACGCATTAAGCGCCCCGCCTGGGGAGTACGGCCGCAAGGCTAAAACTCAAAGGAATTGACGGGGGCCCGCACAAGCGGCGGAGCATGTGGATTAATTCGATGCAACGCGAAGAACCTTACCTGGGCTTGACATACACCAGATCGCTGCAGAGATGTAGTTTCCCTTGTGGTTGGTGTACAGGTGATGCATGGCCGTCGCTGCAT
+
GGGGGGGGGGGGGGGGGGGGGGGGGGGGGGGGGGGGGGGGGGGGGGGGGGGGGGGGGGGGGGGGGGGGGGGGGGGGGGGGGGGGGGGGGGGGGGGGGGGGGGGGGGGGGGGGGGGGGGGGGGGGGGGGGGGGGGGGGGGGGGGGGGGGGGGGGGGGGGGGGGGGGGGGGGFGGGFGGGGGGGGGGGGGGGGGGGGGGGGGGGGGGGGGDFGGGGGGGFFGGGGGGGGDFGGFFFGGFBDFFCGGF?FAFFFGGFFFFBBFFFFFFFFB?BFFFFFFFFB>FFFFFF<
@M00689:251:000000000-CJTJ5:1:1101:4791:16904 1:N:0:5
CAGGATTAGATACCCTGGTAGTCCATGCCGTAAACGGTGGGCGCTAGGTGTAGGGGTCTTCCACGGCCTCTGTGTCGTAGCTAACGCATTAAGCGCCCCGCCTGGGGAGTACGGCCGCAAGGCTAAAACTCAAAGGAATTGCCGGGGGCCCGCACAAGCGGCGGAGCATGGGGATTAATTCGATGCAACGCGAAGAACCTTACCTGGGCTTGACATACACCGGATCGCTGCAGGGATGTGGTTTCCCTTGTGGTTGGTGTACAGGGGCGGCATGGTGGTCGCTGCATCTGGCT
+
GGGGGGGGGGGGGGGGGGGGGGGGGGGGGGGGGGGGGGGGGGGGGGGGGGGFGGGGGGGGGGGGGGGGGGGGGGGGGGGGGGGGGGGEGGGGGFGGGGGGGGGGGGGFGEGDGGG:8CF>FBE=FFGGGGCFF,>FGFGCC,3@FCFFGGCCC**1=C<F@CE8***2+:*C8*;:FC97>1+ACCFG+::*:5/CFCCC7?FFCCAACC<C5+307*/C*))11/2/59C?4)//)02*:DFGFF=>4))95F:?0(,))*.::))-)(,4(74*17,)43(402)).-)5(
@M00689:251:000000000-CJTJ5:1:1101:12688:16928 1:N:0:5
CAGGATTAGATACCCTGGTAGTCCATGCCGTAAACGGTGGGCGCTAGGTGTAGGGGTCTTCCACGGCCTCTGTGTCGTAGCTAACGCATTAAGCGCCCCGCCTGGGGAGTACGGCCGCAAGGCTAAAACTCAAAGGAATTGACGGGGGCCCGCACAAGCGGCGGAGCATGTGGATTAATTCGATGCAACGCGAAGAACCTTACCTGGGCTTGACATACACCAGATCGCTGCAGAGATGTAGTTTCCCTTGTGGTTGGTGTACAGGTGCTGCATGGTCGTCGCTGCAT
+
GGGGGGGGGGGGGGGGGGGGGGGGGGGGGGGGGGGGGGGGGGGGGGGGGGGGGGGGGGGGGGGGGGGGGGGGGGGGGGGGGGGGGGGGGGGGGGGGGGGGGGGGGGGGGGGGGGGGGGGGGGGGGGGGGGGGGGGGGGGGGGGGGGGGGGGGGGGGGGGGGGGGGGGGGGGGGGGGGGGGGGGGGGGGGGGGGGGGGGGGGGGGGGGGGGGGGGGGGFFGGGGGGGGGFGGFFFGCFFGGGGGGFFFFFFFGGFFFFFFFFFFFFFFFFFFFFFFFFFBFFFFF>>A
@M00689:251:000000000-CJTJ5:1:1101:26813:17037 1:N:0:5
CAGGATTAGATACCCTGGTAGTCCATGCCGTAAACGGTGGGCGCTAGGTGTAGGGGTCTTCCACGGCCTCTGTGTCGTAGCTAACGCATTAAGCGCCCCGCCTGGGGAGTACGGCCGCAAGGCTAAAACTCAAAGGAATTGACGGGGGCCCGCACAAGCGGCGGAGCATGTGGATTAATTCGATGCAACGCGAAGAACCTTACCTGGGCTTGACATACACCAGATCGCTGCAGAGATGTAGTTTCCCTTGTGGTTGGTGTACAGGTGGTGCATGGTCGTCGCTGCAT
+
GGGGGGGGGGGGGGGGGGGGGGGGGGGGGGGGEGGGGGGGGGGGGGGGGGGGGGGGGGGGGGGGGGGGGGGGGGGGGGGGGGGGGGGGGGGGGGGGGGGGGGGGGGGGDGGGGGGGGGGGGGGGGGGGGGGGGGGGGGGGGGGGGGGGGGGGGGGGGGGGGGGGGGGGGGGGGGGGGGGGGGGGGGFCCEGGGGGGGGGGGGGGG?CEGGGGGGGGGFFGGGGGGFGGFCC@FFGFFFGGGGGGFFFFFFFGGFFFFFBFFFF<FFFBDFFFFFFFFFFBFF?FFF<
@M00689:251:000000000-CJTJ5:1:1101:15514:17104 1:N:0:5
CAGGATTAGATACCCTGGTAGTCCATGCCGTAAACGGTGGGCGCTAGGTGTAGGGGTCTTTCACGGCCTCTGTGTCGTCGCTAACGCATTAAGCGCCCCGCCTGGGGAGTACGGCCGCAAGGCCAAAACTCAAAGGAATTGACGGGGGCCCGCACAAGCGGCGGAGCATGTGGATTAATTCGATGCAAAGCGAAGAAACTTACCTGGGCTTGACATACACCAGATCGCTGCAGAGATGTAGTTTCCCTTGTGGTTGGTGTACAGGTGGTGCATGGCTGTCGCTGCCT
+
GGGGGGGGGGGGGGGGGGGGGGGGGGGGGGGGGGGG7FGGGGGGGGGGGGGGGGGGBFEG,E,,,B+FE,6966,,6:,+766C<=+44C<FA<>CEFG7@F=4FFG>:C4?+@>FF:+@:D7,8FGG<,7,BFFF,F<F<=@<EGGGEGGE*1*=C;:7*=18=/C8@F0+@+<A@E+<:*03<8+AC60*2>55C*;+A?9CC95CC*9=98+?:664CFFG407CFD36F9FG?=>7FG>CFFFA*.60977?;:?>AFAAFFF<7?B79@F48>:>0:039(5
@M00689:251:000000000-CJTJ5:1:1101:20873:17132 1:N:0:5
CAGGATTAGATACCCCGGTAGTCCTAGCCGTAAACGATGACCACCAGGTGTGGGAGGTATCGACCCCTTCCGTGCCGGAGTTAACACACTAAGTGGTCCGCCTGGGGAGTACGGTCGCAAGATTAAAACTCAAAGGAATTGACGGGGACCCGCACAAGCAGCGGAGCGTGTGGTTTAATTCGATGCGACGCGAAGAACCTTACCAGGGTTTGACATGCACGTGCACCTCTCAGAGATGAGAGTCCCTTCGGGGCGCGTGCACAGGTGCTGCATGGTCGTCGCTGCAT
+
GGGGGGGGGGGGGGGGGGGGGGGGGGFGGGGGGGGGGGGGGGGGGGGGGGGGGGGGGGGGGGGGGGGGGGGGGGGGGGGGGGGGGGGGGGGGGGGGGGGGGGGGGGGGGGGGGGGGGGGGGGGGGGGGGGGGGGGGGGGGGGGGGGGGGGGGGGGGGGGGGGGGGGGGGGGGGGGGGGGGGGFFGGGGGGEGEGGGGGGGGGGGGGDGGGGGGGGGFFFGGGFGGGGFFFGFFFGGFFFGFGFGFFFBFF0DDEFF9997(?)15B6:F9>>DFFFF@>FFF:1654
@M00689:251:000000000-CJTJ5:1:1101:15413:17340 1:N:0:5
CAGGATTAGATACCCTGGTAGTCCACGCCGTAAACGATGAGTGCTAAGTGTTGGAGGGTTTCCGCCCTTCAGTGCTGCAGCAAACGCATTAAGCACTCCGCCTGGGGAGTACGACCGCAAGGTTGAAACTCAAAGGAATTGACGGGGGCCCGCACAAGCGGTGGAGCATGTGGTTTAATTCGAAGCAACGCGAAGAACCTTACCAGGTCTTGACATCCTTTGACCACTCTAGAGATAGAGCTTTCCCTTCGGGGACAAAGTGACAGGTGTTGCATGGCTGTCGCTGCAT
+
EEFFGGGGGGGFGFGGFFFEFFEEEGGGGGECFGGGGGGGGEFGGGGGFEEFEFGGGGE<7FFEC@FG@8FGDCAFD9@FCFCDFGEEGGGGGGGG8B,CCFGGGG7FGFGGGGEGCFGGGF,CF<EFGEGG@<?DFEFGFGGCEGGGGFGGGGGGGFFGGGGGGGGCFFGGFFFGGGGGG=CCEGGCC5*:EGEGGCFFGFCCC?EECGCGGGGFC??GD7>FCFGFFGFFB?>F?4D>DFDFFF46?F?CC3>>:<75<*))*9><FA(84F=@FFFF:)8<0?FFF
@M00689:251:000000000-CJTJ5:1:1101:15420:17357 1:N:0:5
CAGGATTAGATACCCTGGTAGTCCACGCCGTAAACGATGAGTGCTAAGTGTTGGAGGGTTTCCGCCCTTCAGTGCTGCAGCAAACGCATTAAGCACTCCGCCTGGGGAGTACGACCGCAAGGTTGAAACTCAAAGGAATTGACGGGGGCCCGCACAAGCGGTGGAGCATGTGGTTTAATTCGAAGCAACGCGAAGAACCTTACCAGGTCTTGACATCCTTTGACCACTCTAGAGATAGAGCTTTCCCTTCGGGGACAAAGTGACAGGTGTTGCATGGCTGTCGCTGCAT
+
GGGGGGGGGGGGGGGGGGGGGGGGGFGGGGFGEGGGGGGGGGGGGGGGGGGGGGGGGGGGGGGGGGGGGGGGGGGGGGGGGGGGGGGGGGGGGGGGGGGGGGGGGGGGGGGGGGGGGGGGGGGGGGGGGGGGGGGGGGGGGGGGGGGGGGGGGGGGGGGGGGGGGGGGGGGGGFFGGGGGGGGGGDGGGEGGGGGGGG5FGFGGGGGGGGGGGGGGGFFGGFGGGGGGFGDFFFGG=6:DGGGGFFFFBFFGGFEFFFB?DFBFFF:AFA0:AFFFFF0:BDF?FFFBF
@M00689:251:000000000-CJTJ5:1:1101:6256:17359 1:N:0:5
CAGGATTAGATACCCTGGTAGTCCATGCCGTAAACGGTGGGCGCTAGGTGTAGGGGTCTTCCACGGCCTCTGTGTCGCAGCTAACGCATTAAGCGCCCCGCCTGGGGAGTACGGCCGCAAGGCTAAAACTCAAAGGAATTGACGGGGGCCCGCACAAGCGGCGGAGCATGTGGATTAATTCGATGCAACGCGAAGAACCTTACCTGGGCTTGACATACACCAGATCGCTGCAGAGATGTAGTTTCCCTTTTGGTTGGTGTGCAGGTGTTGCATGGCCGTCGCTGCAT
+
GGGGGGGAFFFGGGGGGGGGGGGFFFGGGEGGGGGGGGGGGGGGGCGFGGGGGGGGECFFGGGGGCECFGGGGGFEFGGGGGGGGGGGGGGGGGFECFGGGGGGGFFGDGGGGGGGGGGGGGGFGFGGGGGGGGAFCFFGGDCCFCFGGGGGGEGGG8C<<EEEGGGGF9<FGFC<:@EFFFF@CGGG6CGCGEGG?F*;@CGGGGFEGD*57C9>F@6**1>FG<=DF/)6?FGG=?>7CC7>FF4)9).CG>>?>(,7(*64))9AE:))46746<-721((-3)
@M00689:251:000000000-CJTJ5:1:1101:6255:17381 1:N:0:5
CAGGATTAGATACCCTGGTAGTCCATGCCGTAAACGGTGGGCGCTAGGTGTAGGGGTCTTCCACGGCCTCTGTGTCGCAGCTAACGCATTAAGCGCCCCGCCTGGGGAGTACGGCCGCAAGGCTAAAACTCAAAGGAATTGACGGGGGCCCGCACAAGCGGCGGAGCATGTGGATTAATTCGATGCAACGCGAAGAACCTTACCTGGGCTTGACATACACCAGCTCGCTGCAGAGATGTAGTTTCCCTTGTGGTTGGTGTACAGGTGTTGCATGGCCGTCGCTGCATCTGTCG
+
GGGGFFGFEFFEGGGGGGGGGGGGGGGGGGGGGGGGGGGGDFEGGGGGGGGGGGGGGGGGGGGGGDECEGGFGGGFGG7FGGGGGGGGGFEFGGGGGGGGGGGGGGGGDGFGGEFGGGGEEFFFGGGGGGGGGGGFGGGGGFGDFGGGGGGGGGDGGGGGEDG@EGGGGGGDD7EFGGGGGGC9<EGFFGD5EC=>CGFGGGGGGG5EGGCE:CFF>FFF*5C*0**9>DGF48*9=FC:::FCFFF>@@BGCFF:9B0>)1)-)?6>>(68<F:>?>2091(4;0<))6.)(
@M00689:251:000000000-CJTJ5:1:1101:16999:17447 1:N:0:5
CAGGATTAGATACCCTGGTAGTCCATGCCGTAAACGGTGGGCGCTAGGTGTAGGGGTCTTCCACGGCCTCTGTGTCGTAGCTAACGCATTAAGCGCCCCGCCTGGGGACTACGGCCGCAAGGTTAAAACTCAAAGGAATTGACGGGGGCCCGCACAAGCGGTGGAGCATGTGGTTCAATTCGACGCAACGCGAAGAACCTTACCTGGGCTAGACAACGTCGGGCAACCCCAGAAATGGGGCCTTCCCGCAAGGGACCGGCGGTTCAGGTGCTGCATGGCCGTCGCTGCAT
+
GGGGGGGGGGGGGFGGGGGGGGGGGFGGGGGGGGGGGGGGGGGGGEGGGGGGGGGDGGGGGGGGGGGGGGGGGGGGGGFGGGGGGGGGGGGFGGGGGGGGGGGGGGGGGGGGGGGGGGGGGGGGGGGGGGGGGGGGGFFGFDFFGGGGGGG7EEFCEGGGGC8E58FGGGGGFC@FCCCEFGAE8EEEGGGGEGDG6FGGGGGGGGGGGGGF*<:FGD:FD9)399FGFGDEFFDGFFCGGGGGFF?8BEFCC>@BF>>FFF29:867FBF<)9;4*44:9>;>06(42>
@M00689:251:000000000-CJTJ5:1:1101:13921:17512 1:N:0:5
CAGGATTAGATACCCTGGTAGTCCATGCCGTAAACGGTGGGCGCTAGGTGTAGGGGTCTTCCACGGCCTCTGTGTCGTAGCTAACGCATTAAGCGCCCCGCCTGGGGAGTACGGCCGCAAGGCTAAAACTCAAAGGAATTGACGGGGGCCCGCACAAGCGGCGGAGCATGCGGATTAATTCGATGCAACGCGAAGAACCTTACCTGGGCTTGACATACACCAGATCGGTGCAGAGATTTAGTTTCACTTGTGGGTGGTGTACAGAGGCTACATGGCCGTCGCTGCAACTAGACTT
+
GGGGGGGGFGGGGFFGGGGGGFGGGGFFGECGGFFGGGGGGFCCEGGG<CFFGGEE7,EEGGAFFGEEFEGGGG99FFGGGGAFFGDGDEGFAFGG+@FEGGGCGGGCFFEF@E7CEFGGEFGGGGGGGFCFF93@:FGGFFF@FGCGEG7*14C:8:CC=FEDEGCF+++2:*:8:<@7>@7CEE?:C*5:=:5CCFFGGFGG7C5FGC*:4+<CD?9C*115>CG*.*)0**/70*0*0**0/*9<F?AFD)7:B??>2@2<*/)()),.)*8)7>3(3((30(),(()))).
@M00689:251:000000000-CJTJ5:1:1101:13928:17528 1:N:0:5
CAGGATTAGATACCCTGGTAGTCCATGCCGTAAACGGTGGGCGCTAGGTGTAGGGGTCTTCCACGGCCTCTGTGTCGTAGCTAACGCATTAAGCGCCCCGCCTGGGGAGTACGGCCGCAAGGCTAAAACTCAAAGGAATTGACGGGGGCCCGCACAAGCGGCGGAGCATGTGGATTAATTCGATGCAACGCGAAGAACCTTACCTGGGCTTGACATACACCAGATCGCTGCAGAGATGTAGTTTCCCTTGTGGTTGGTGTACAGGTGCTGCATGGCCGTCGCTGCAT
+
GGGGGGGFGGGGGGGGGGGGGGGGGGGGGGGGGGGGGGGGGGGGGGGGGGGGGGGGGGGGGGGGGGGGGGGGGGGGGGGGGGGGGGGGGGGGGGGGGGGGGGGGGGGGGGGGGGGGGGGGGGGGGGGGGGGGGGGGGGGGGGGGGGGGGGGGGGGGGGGGGGGGGGGGGGGGGFGGGGGGGGGGGGGGGGGGGGGGGGGGGGGGGGGGGGGGGGGGGFFFGGGGGFGGFGGF@FGGFFGFGGGGFFFAFFAGGFFF0<?FA?<4FFFFFFFFFFFFFFF609?BB?D
@M00689:251:000000000-CJTJ5:1:1101:10435:17577 1:N:0:5
CAGGATTAGATACCCTGGTAGTCCACGCCGTAAACGATGAGTGCTAAGTGTTGGAGGGTTTCCGCCCTTCAGTGCTGCAGCAAACGCATTAAGCACTCCGCCTGGGGAGTACGACCGCAAGGTTGAAACTCAAAGGAATTGACGGGGGCCCGCACAAGCGGTGGAGCATGTGGTTTAATTCGAAGCAACGCGAAGAACCTTACCAGGTCTTGACATCCTTTGACCACTCTAGAGATAGAGCTTTCCCTTCGGGGACAAAGTGACAGGTGATGCATGGTCGTCGCTGCAT
+
GGGGGGGGGGGGGGGGGGGGGGGGGGGGGGGGGGGGGGGFFFFGGGFGGGGGGGGGGGGGGFEC7FGGGGGGGEFGGGGGGF@FGGGGGGGEFFGGGGGGGGGGGFGGGFGGD:FGGGGGGGGGGGGDGGGGGGG@BAFFFGGGGGGGGGGGGGGEGFCEGGGCCG6<FFCFFGEGBCFGF8CFEGGGGGGDGGGG6*3C:CCFGFEGCFF?F8C*9@FGCFDFFDFF?FGFFFD76*:DGDGDFFFFFFFCDFEFFF?FF=><FFFB@944AF4BFFA19(7((39>A
@M00689:251:000000000-CJTJ5:1:1101:10446:17590 1:N:0:5
CAGGATTAGATACCCTGGTAGTCCACGCCGTAAACGATGAGTGCTAAGTGTTGGAGGGTTTCCGCCCTTCAGTGCTGCAGCAAACGCATTAAGCACTCCGCCTGGGGAGTACGACCGCAAGGTTGAAACTCAAAGGAATTGACGGGGGCCCGCACAAGCGGTGGAGCATGTGGTTTAATTCGAAGCAACGCGAAGAACCTTACCAGGTCTTGACATCCTTTGACCACTCTAGAGATAGAGCTTTCCCTTCGGGGACAAAGTGACAGGTGATGCATGGTCGTCGCTGCAT
+
GFGGGGGGGGGGGGGGGGGGGGGGFGGGGGGGGEFFGGGGGGGGGGGGGGGGGGGGGGGGGGGGGGGGGGGGGGGGGGGGGGGGGGGGGGGGGGGGGGGGGGGGGGGGGGGGGGG@GGGGGG@CFFGGGGGGGFFGGGGGGGGGGGGDGGGGGGGGGGGGCFGGGGEGGGGGGGGGGGGGGCCGGGGGGGGGDDGGGGGGGCFGGGGGGGGGGGGGGFFGGGGF07CFFF7@?FGFFF=FGGFGF7FBFFFDDF3;BF?FFF<BF457?29>ABFF4BA;>:1(8:92:
@M00689:251:000000000-CJTJ5:1:1101:24720:17748 1:N:0:5
CAGGATTAGATACCCTGGTAGTCCACGCCGTAAACGATGAGTGCTAAGTGTTGGAGGGTTTCCGCCCTTCAGTGCTGCAGCAAACGCATTAAGCACCCCGCCTGGGGAGTACGACCGCAAGGTTGAAACTCAAAGGAATTGACGGGGGCCCGCACAAGCGGTGGAGCATGTGGTTTAATTCGAAGCAACGCGAAGAACCTTACCAGGTCTTGACATCCTTTGACCACTCTAGAGATAGAGCTTTCCCTTCGGGGACAAAGTGACAGGTGCTGCATGGTCGTCGATGCAT
+
GGGGGGCGGGGGFFGGFFGGGFGGF<BFGGGGGGGGGGGFGFEAFG9F<FFFGGGGGGEFG@EFG@FGGFCGGGFF<FCGGGCFGC@CFFGFGFD<,BFEFGGCDFCCF:=C=BF:BEGEEDFEEFFFGC9FFAFGGGFGGGGGGGGG7FE8**C:8D:CFGCCGGFG,F>@CF7<?CFGG=CEEEGG8:*1:EGDC*;*<CFFGGGGC?DF7CFFGF=CF*:*9>E<4CC@FFGGFFDCFG9DFF49?F?*/>3,3:?4<644@4<2<:A22;=*)/629?F(()()6
@M00689:251:000000000-CJTJ5:1:1101:6268:17869 1:N:0:5
CAGGATTAGATACCCTGGTAGTCCATGCCGTAAACGGTGGGCGCTAGGTGTAGGGGTCTTCCACGGCCTCTGTGTCGTAGCTAACGCATTAAGCGCCCCGCCTGGGGAGTACGGCCGCAAGGCTAAAACTCAAAGGAATTGACGGGGGCCCGCACAAGCGGCGGAGCATGTGGATTAATTCGATGCAACGCGAAGAACCTTACCTGGGCTTGACATACACCAGATCGCTGCATAGATGTAGTTTCCCTTGTGGTTGGTGTACAGGTGGTGCATGGCCGTCGCTGCAT
+
GGGGGGGGG9FFGGGGGGGGGFGGGGFFGGGGGGGGEGGGGGGGGGGGEGFFFGGGGGCGGGGGGGGEGGGGGGGGGGGGGGGGGGGGGFGFGGGGEGGDEGGFGEEGGGGGGGGCCGGGGDGGGGGGGGGGGGGCGGGGGGGGGCGDEFECCEGGFGGGFC8CEGECFFGGGGGGFGGGGFFFGDCEGEEGGGGGFGGGGCCFEFGGGFFEGGGFF=FGGGCGG45D5CC)**2*/9:CGG=>F?F9F@94DF3491054424;FFFF?B?F4>FFFFFFB:(386
@M00689:251:000000000-CJTJ5:1:1101:6250:17877 1:N:0:5
CAGGATTAGATACCCTGGTAGTCCATGCCGTAAACGGTGGGCGCTAGGTGTAGGGGTCTTCCACGGCCTCTGTGTCGTAGCTAACGCATTAAGCGCCCCGCCTGGGGAGTACGGCCGCAAGGCTAAAACTCAAAGGAATTGACGGGGGCCCGCACAAGCGGCGGAGCATGTGGATTAATTCGATGCAACGCGAAGAACCTTACCTGGGCTTGACATACACCAGATCGCTGCAGAGATGTAGTTTCCCTTGTGGTTGGTGTACAGGTGGTGCATGGCCGTCGCTGCAT
+
GGFGGGGFGGGGGGGGGFGGGFEFEFFFFEGFGGGGGGGGGGGGGGGGGGGGGGGGGGGGGGGGGGGDGGGGFGGGGGGGGGGGGGGGGGGGGGGGEGGGGGGGGGGGGGGGGGGGGGGGGGGFGGGGGGGGGGGGFFGGGEGGGGGGGGGGGGGGGGFEGGGGEEGGGGGGGCFEFF7C*;CFFCFGGGGGGGGGGGGGGDC8CGFEF6DGFFEDC?FG49CFGFFG:DGF6?FD?/*0>*?FFBFDFF<C3>FB0:072=><:?@B504>6?F5?BF406<:;24
@M00689:251:000000000-CJTJ5:1:1101:8827:17877 1:N:0:5
CAGGATTAGATACCCTGGTAGTCCATGCCGTAAACGGTGGGCGCTAGGTGTAGGGGGCTTCCACGGCCTCTGTGTCGTAGCTAACGCATTAAGCGCCCCGCCTGGGGGGTACGGCCGCAAGGCTAAAATCCAAAGGAATTGACGGGGGCCCGCCAAAGCGGCGGAGCATGTGGATTAATTCGATGCAACGCGAAGAACTTTACCTGGGTTTGCAATACACCAGGATTTTTAAGAGAGGTAGTTTTCCTTGTGGTTGGTGTAAAGGTGATGCATGGCCGTTGTTGCATGTGTTT
+
GGGGGGGGGGFGGGGGGGGGGGGGGAFGGGGGGGGG,FF@:<@FGGGFGGG9CFGG++6<,6CC@7+6,:C8CEFD:C=,,<C<,4@>FGGCF<44FF:+@>=FGGG7*=F,C<FC1<FFFF*,?FGF,,,?FFCCG:F:F9,;EGGCE88/:*/*8*2C5?C>5:5:<+03++<<F+<<7;F795CG+//*:**22@+<<7:A+9CG*;*22+0**9=**1***2+*0**0779*)09*2>F>*9?>=*.09.),(-3.8/-64/72@A)-.9)))04(3((44<B2).-.,
@M00689:251:000000000-CJTJ5:1:1101:16742:17937 1:N:0:5
CAGGATTAGATACCCTGGTAGTCCACGCCGTAAACGATGAGTGCTAAGTGTTGGAGGGTTTCCGCCCTTCAGTGCTGCAGCAAACGCATTAAGCACTCCGCCTGGGGAGTACGACCGCAAGGTTGAAACTCAAAGGAATTGACGGGGGCCCGCACAAGCGGTGGAGCATGTGGTTTAATTCGAAGCAACGCGAAGAACCTTACCAGGCCTTGACATCCTTTGACCACTCTAGAGATAGAGCTTTCCCTTCGGGGACAAAGTGACAGGTGTTGCATGGCCGTCGCTGCAT
+
GGGGGGGGGGGGGGGGGGGGGGGGGGGGFGGGGGGGGGGGGGGGGGDGGGGGGGGGGGGGGGGGGGGGGGGGGGGGGGGGFGGGGGEGGGG9?FGGGGGGGGGGGGGGGGFFGDEGCGGGGGGGFGGGGGFFGDGFGGFFGFGGGGGGGEGGGGGGGGGGGGGGGGGGGGGGFGGGGGFFG=F>E*BGGGGDGGGG+C=CCCGGD?E5CEGGGCECFFFCDFGGFGGGFGGFBFGGBFFFGFCF4FFAFF?GGFFFF0<)6=<2*/727361AFFFFFF;BF>9F:92:
@M00689:251:000000000-CJTJ5:1:1101:6835:18030 1:N:0:5
CAGGATTAGATACCCTGGTAGTCCATGCCGTAAACGGTGGGCGCTAGGTGTAGGGGTCTTCCACGGCCTCTGTGTCGTAGCTAACGCATTAAGCGCCCCGCCTGGGGAGTACGGCCGCACGGCTAAAACTCAAAGGAATTGACGGGGGCCCGCACAAGCGGCGGAGCATGTGGATTAATTCGATGCAACGCGAAGAACCTTACCTGGGCTTGACATACACCAGATCGCTGAAGAGCTGTAGTTTCCCTTGTGGTTGGTGTACAGGTGCTGCATGGTTGTCGCTGCAT
+
FEGGGGGGGGGFGCFFFGGGGGGDFGFFGCFFGGGGGGFGDG7FFFGFFGFAFGGGGGGGGGFGGDGGGGGGGFFFDGGGGGFCGGGFFFFFCEC7FGGGEDEG?=>EFGFFGEFGDGE+CCGGECF<F<FFDCFC7EDDCFFC7>CFGEE7CECEGFFEFC7BEE>CFF?@+<CGFCCFCFGGGGFFFEGGGC=>688@@7<:C?CC7C57<@+:>F46DC47975C>*)9*/9*9622*:CGF4*67)663>)(,4:F)6<9)103?4)(67)9?>?22(,,44)
@M00689:251:000000000-CJTJ5:1:1101:6853:18033 1:N:0:5
CAGGATTAGATACCCTGGTAGTCCATGCCGTAAACGGTGGGCGCTAGGTGTAGGGGTCTTCCACGGCCTCTGTGTCGTAGCTAACGCATTAAGCGCCCCGCCTGGGGAGTACGGCCGCAAGGCTAAAACTCAAAGGAATTGACGGGGGCCCGCACAAGCGGCGGAGCATGTGGATTAATTCGATGCAACGCGAAGAACCTTACCTGGGCTTGACATACACCAGATCGCTGCAGAGATTTAGTTTCCCTTGTGGTTGGTGTACAGGTGCTTCATGGTTGTCGCTGCAT
+
GG<FFGFGGGGGGGGGDFFGGGGGGGFFGEGGGGGGDFD@CFGGGCFGGGGFGGGGGGGGGGDGECFEGGGFGEFFGGFDFGGFGGGBFFF?FFGGGGGGGGGGFCEEEFFGEEGGGGCEGFGGGG9<FGGFFEFFG<@F>FGGGDG>EGGDE:FC,:FCFDC@CCCFGGGFF+<FCEFFGGCG9CCCFGGGE*78FGGGGGGGGC*:CCG55<:D7?@GGCG:FG5CF<D?:*156*;27CFGFFFFF):<*8@?(43>)6)))963?)62:49BFB<<(-4(,(4
@M00689:251:000000000-CJTJ5:1:1101:7803:18215 1:N:0:5
CAGGATTAGATACCCTGGTAGTCCATGCCGTAAACGGTGGGCGCTAGGTGTAGGGGTCTTCCACGGCCTCTGTGTCGTAGCTAACGCATTAAGCGCTCCGCCTGGGGAGTACGGCCGCAAGGCTAAAACTCAAAGGAATTGACGGGGGCCCGCACAAGCGGCGGAGCATGTGGATTAATTCGATGCAACGCGAAGAACCTTACCTGGGCTTGACATACACCAGATCGCTTCAGAGATGTGTTTTCCTTTGTTGTTCGTGTACAGGTAATGCATGGTCGTCGCTGCAT
+
GGGGGGGGGGGGGGGGGGGGGGGGGGGGGGGGGGGG;FGGGC+CFGGGGGGFGG:F@66CFEGG@@C:@EFFGFFGEGAFGGGGGGGGGFGGGAFF:FGGGEGGGGGGGGGGGGGGDGGGGGGGGGGGGGGGGGGGFGGGGGGGGGGGGGGGGGGGGGG=FCBGGGGGGGFGG,?ECGGGGGG7<CECCCGGGGGGGGGGGGGGCF:*:CFGGGGG7F?<DC9<46C5@*9B4*9***:*0990@**)9/-0*0))(,,8(9).77*)9<9)58)*00919;6:025
@M00689:251:000000000-CJTJ5:1:1101:7785:18216 1:N:0:5
CAGGATTAGATACCCTGGTAGTCCATGCCGTAAACGGTGGGCGCTAGGTGTAGGGGTCTTCCACGGCCTCTGTGTCGTAGCTAACGCATTAAGCGCTCCGCCTGGGGAGTACGGCCGCAAGGCTAAAACTCAAAGGAATTGACGGGGGCCCGCACAAGCGGCGGAGCATGTGGATTAATTCGATGCAACGCGAAGAACCTTACCTGGGCTTGACATACACCAGATCGCTGCAGAGATGTAGTTTCCCTTGTGGTTGGTGTCAAGGTGATGCATGGTCGTCGCTGCAT
+
GFGGGGGGGGGGGCFFFFGGGGFGGFFFFEGGGGGGGGGGGGGGGGGGGGGGGGGGGGGGGGGGGGGGCFGGGGGFCFGFGGGGGGDGGGGEFGGGGGGGGCFFGGGGCBFFGGGGGGGGGGGGGFGGGG?FGDFGGGGGGGGGGCEBCGGG7*:FFGFGGFGD8EEGGF<FG9BFFFDCC=<CFGGC+:=EC=*;8F*A@CFGG9EGFFD=*3CDC*69*77FG7C<>D:F?=F4@?FFGG7FFFFBFFAFC@F?BBB;)*.2<FFA4)6>AF@98>B01(4(((:
@M00689:251:000000000-CJTJ5:1:1101:11114:18237 1:N:0:5
CAGGATTAGATACCCGGAGGAGGTGATGCATGGCCGTCGCTGCAT
+
GGGGGGGGGGGGGGGGG@@CFD:CCEGFFFFFCFFFGEGGGGECF
@M00689:251:000000000-CJTJ5:1:1101:21836:18292 1:N:0:5
CAGGATTAGATACCCTGGTAGTCCATGCCGTAAACGGTGGGCGCTAGGTGTAGGGGTCTTCCACGGCCTCTGTGTCGTAGCTAACGCATTAAGCGCCCCGCCTGGGGAGTACGGCCGCAAGGCTAAAACTCAAAGGAATTGACGGGGGCCGCACAAGCGGCGGAGCATGTGGATTAATTCGATGCAACGCGAAGAACCTTACCTGGGCTTGACATACACCAGATCGCTGCAGAGATGTAGTTTCCCTTGTGGTTGGTGTACAGGTGCTGCATGGTTGCGCTGCATCTGTCTTTTT
+
GGGGGGGGGGGGGGGGGGGGGGGGAEGGGEGGGGGGDGGGGFGGGDGGGGGEGGGGGGGFFGGFGGGGG8FFGGFGGFGGGGGGGGGE7CGGGGGG@GGGGGGGGGGGGGGGGGGGGGGGGGGGGGGGGGGGGGGGGGGGGGGGGGGGGGGGGGGFCF@FECGGEDGCCGGGEFGGGGF79E2CEGGGEGGDGGGGGGFGGEG9:CGF=FGFGGGGG6F>9C<6FFC*>D<F?FG****0:7??6?BAF=8DDFF126:FBF>F?F47?28<9:@B;>B>F>9(4<):A<)).4,
@M00689:251:000000000-CJTJ5:1:1101:21821:18302 1:N:0:5
CAGGATTAGATACCCTGGTAGTCCATGCCGTAAACGGTGGGCGCTAGGTGTAGGGGTCTTCCACGGCCTCTGTGTCGTAGCTAACGCATTAAGCGCCCCGCCTGGGGAGTACGGCCGCAAGGCTAAAACTCAAAGGAATTGACGGGGGCCGCACAAGCGGCGGAGCATGTGGATTAATTCGATGCAACGCGAAGAACCTTACCTGGGCTTGACATACACCAGATCGCTGCAGAGATGTAGTTTCCCTTGTGGTTGGTGTACAGGTGCTGCATGGTTGCGCTGCAT
+
GGGGGGGGGGGGGFGGGGGGGGGFGGGGGGGGGGGGGGGGGGGGGGGGGGGFGGGGGGGGGGGGGGGGGGGGGGGGGGGGGGGGGGGGGGGGGGDGGGGGGGGFFGGGGGGGGGGGDGGEGGGGGGGGGGGGGGGGFAFGFGGEGG7FEGGGCEGGGEEEGEDEDGFGGGGGGGGGGGGGFGGCGGGGCEGGGGDCEGGGGGFFCGGGGGGGGGGGGFFGGGGGGGEFEGCFFF5DFFGFGGGGFFFFFF?GGFFFFFFFF9AFF?F<FF7AF4BF<FB0>9B:A
@M00689:251:000000000-CJTJ5:1:1101:7363:18306 1:N:0:5
CAGGATTAGATACCCTGGTAGTCCATGCCGTAAACGGTGGGCGCTAGGTGTAGGGGTCTTCCACGGCCTCTGTGTCGTAGCTAACGCATTAAGCGCCCCGCCTGGGGAGTACGGCCGCAAGGCTAAAACTCAAAGGAATTGACGGGGGCCCGCACAAGCGGCGGAGCATGGGGATTAATTCGATGCAACGCGAAGAACCTTACCTGGGCTTGACATCCACCAGATCGCTGCAGAGTCGTAGTTTCCCTTGTGGTTGGTGTACAGGTGCTGCATGGCCGTCGCTGGCTCTGTCTAT
+
GGGGGGGGGGGGGGGGGGGGGGGGGEGGGGGGGGGGGGGFD<F7FGGFCFGEGGGCBBFF,CF<FE7F@FGGGFGGEEGG7EFCGC+>=BCCEA=FFEGFF@CGGDE:=B,AF@EGEFE@=<=BFG9<D>3E@=F:,6@D<<@FFGDCE>CEGG7*=C<7<<@C*?ECFG*;88*@E0<+**+++*+0<5*::CGEC8*:<++@FCCCE=CCF+:>*096*1*9=07/)95:6****01179CG?F=2@.6><>5<>((0./:<F4))*))5>F).)7274,80((..4)64).-
@M00689:251:000000000-CJTJ5:1:1101:27275:18310 1:N:0:5
CAGGATTAGATACCCTGGTAGTCCATGCCGTAAACGATGTGCGCTAGGTGTAGGGGTCTTCCACGGCCTCTGTGTCGTAGCTAACGCATTAATCGCCCCGCCTGGGGAGTACGGCCGAAAGGCTAAAACTCAAAGGAATTGACGGGGGCCCGAACAAGCGGCGGAGCATGTGGATTAATTCGATGCAACGCGAAGAACCTTACCTGGGCTTGACATACACCAGATCGCTGCAGAGATGTAGTTTCCCTTGTGGTTAGTGTACAGGTGTTTCATTGCTGTCGCTGCATCTTTCT
+
GGGFGGGGGGGGGFGGFGGGGGGGGGGGGGGGGGGG+CF,<,6@FFGCCFGEAFDG@FGG9CFFF++7BFE<CCCC@CC@,EFGF:FFEEGE,,:BCFB+>:?7FG:B+BFFE7FD++@+8>,:BFGCBD=FGCEAF=FF=FCFGGGCG:C7**5>D,<F*<BBCCE7:,7?,<BCGFC@F599<?F7EGG5:=CCGGFDCEGCFG527C*57<CFD/79*55CF**7)1<@FF*967C7C0?FFF?A7@<G955)(.6@<@9A:/93;(-6<*=849<<:B:<9B2.)----
@M00689:251:000000000-CJTJ5:1:1101:27296:18315 1:N:0:5
CAGGATTAGATACCCTGGTAGTCCATGCCGTAAACGGTGGGCGCTAGGTGTAGGGGTCTTCCACGGCCTCTGTGTCGTAGCTAACGCATTAAGCGCCCCGCCTGGGGAGTACGGCCGCAAGGCTAAAACTCAAAGGAATTGACGGGGGCCCGCACAAGCGGCGGAGCATGTGGATTAATTCGATGCAACGCGAAGAACCTTACCTGGGCTTGACATACACCAGATCGCTGCAGAGATGTAGTTTCCCTTGTGGTTGGTGTACAGGTGTTGCATGGCTGTCGCTGCAT
+
GGGGGGGGGGGGGFGGGGGGGGGGGGGFGGGGGGGGGGGGGGGGGGGGGGFGGGGGEGGGGGGFGGGGGGGGGGGGGGGGGGGGGGGGGGGGGGGGGGGGGGGGGGGGGGGGGGGGGGGGGGGGGGGGGGGGGGGGGGGGGGGGGGGGGGGGGGGGGGGGGGGGGGGGGGCGGGFGGGGGGGGGGEGGGDGG=EEGGGCGGGGGGGGGGGGGGFGDGFFGGGGGGCFGFGGFFFGGFFGGGCFDFF4<=FFGGFFF>BFFFFFBFFFFFFFFFFFFFFFFFFFFFF<
@M00689:251:000000000-CJTJ5:1:1101:10049:18405 1:N:0:5
CAGGATTAGATACCCTGGTAGTCCGTGCCGTAAACGGTGGGCGCTAGGTGTAGGGGTCTTCCACGGCCTCTGTGTCGTAGCTAACGCATTAAGCGCCCCGCCTGGGGAGTACGGCCGCAAGGCTAAAACTCAAAGGAATTGACGGGGGCCCGCACAAGCGGCGGAGCATGTGGATTAATTCGATGCAACGCGAAGAACCTTACCTGGGCTTGACATACACCAGATCGCTGCAGAGATGTAGTTTCCCTTGTGGTTGGTGTACAGGTGCTGCATGGCCGTCGCTGCAT
+
GGGGGGGGGGGGGGGGGGGGGGGGGGGGGGGGGGGGGGGGGGGGGGGGGGGGGGGGGGGGGGGGGGGGGGGGGGGGGGGGGGGGGGGGGGGGGGGGGGGGGGGGGGGGGGGGGGGGGGGGGGGGGGGGGGGGGGGGGGGGGGGGGGGGGGGGGGGGFGGGGGGGGGGGGGFGGDCGFGGGGGGGGGGGGGGGGGGGGGGGGGGGGGGGGGGGGGGGGFFGGGGGGGGGFGGFFFGG=BFFFGGGFFFF45AFGFFFFFFFFFFA??9>?>B>DFFFFFFFFFFFFFF
@M00689:251:000000000-CJTJ5:1:1101:18844:18579 1:N:0:5
CAGGATTAGATACCCTGGTAGTCCATGCCGTAAACGGTGGGCGCTAGGTGTAGGGGTCTTCCACGGCCTCTGTGTCGTAGCTAACGCATTAAGCGCCCCGCCTGGGGAGTACGGCCGCAAGGCTAAAACTCAAAGGAATTGACGGGGGCCCGCACAAGCGGCGGAGCATGTGGATTAATTCGATGCAACGCGAAGAACCTTACCTGGGCTTGACATACACCAGATCGCTGCAGAGATGTAGTTTCCCTTGTGGTTGGTGTACAGGTGTTGCATGGCCGTCGCTGCAT
+
GGGGGGGGGGGGGFGGGGGGGGGGGGGGGGGGGGGGGGGGGGGGGGGGGGGGGGGGGGGGGGGGGGGGGGGGGGGGGGGGGGGGGGGGGGGGGGGGGGGGGGGGGGGGGGGGGGGGGGGGGGGGGGGGGGGGGGGGGGGGFGGGGGGGGGGGGGGGGGGGGGGGGGGGGGFGGGGGGGGGGGGGGGGGGGGGGGGGGFGGGGGGGGGGGFGGGGGGGFFGGGGGGGGGFGGFFFG:@F>CFGGGFF?>FFBGGFFBFFFFFFFF@FF3DFFFAFFFFFF>BBFFF?A
@M00689:251:000000000-CJTJ5:1:1101:9774:18612 1:N:0:5
CAGGATTAGATACCCTGGTAGTCCATGCCGTAAACGGTGGGCGCTAGGTGTAGGGGTCTTCCACGGCCTCTGTGTCGTAGCTACCGCATTAAGTGCCCCGCCTGGGGAGTACGGCCGCAAGGCTAAAACTCAAAGGAATTGACGGGGCCCCGCCCAAGCGGCGGAGCATGTGGCTTACTTCGATGCACCGCGAAGACCCTTACCTGCGCTTGCCATACTCCAGATCGCTGCAGAGATGTAGTTTCCCTTGTGGTTGGTGTACCGGTGCTGCTTGGCGGTCGCTGGCT
+
GGGGGGGGGGGGGGGGGGGGGGGGGCFGGCGGGGGGGGGC@,6FF@FCFGG9FGG:B,<F<,:F::6F:@<6E@69@DF,6@F,:=>>CFGF9,C,CFD=F7BFGGGE4B,5C+C446C+@=+FFGG<<7<FG,F@D,@=8,3BFGC+@>8:>*<B:2>F7:C8*?C*:,?F,*=8E8A113*?+*?<**:CEE:E*C*C8+<89:***:/2/<+0*8*02>7>DF5C>5CF@6**062**2:CF46277)>177:(:(.48)4)0)3=A20-*)).)(400(4((.
@M00689:251:000000000-CJTJ5:1:1101:16222:18736 1:N:0:5
CAGGATTAGATACCCTGGTAGTCCACGCCGTAAACGATGAGTGCTAAGTGTTGGAGGGTTTCCGCCCTTCAGTGCTGCAGCAAACGCATTAAGCACTCCGCCTGGGGAGTACGACCGCAAGGTTGAAACTCAAAGGAATTGACGGGGGCCCGCACAAGCGGTGGAGCATGTGGTTTAATTCGAAGCAACGCGAAGAACCTTACCAGGTCTTGACATCCTTTGACCACTCTAGAGATAGAGCTTTCCCTTCGGGGACAAAGTGACAGGTGCTGCATGGTCGTCGCTGCAT
+
GGGGGGGGGGGGGGGGGGGGGGGGGGGGGGGGGGGGGGGGGGGGGGGGGGGGGGGGGGGGGGGGGGGGFGGGGGGGGGGGGGGGGGGGGGGGGGGGGGGGGGGGGGGGGGGGGGGGGGGGGGFGGGGGGGGGGGGGGGGGGGGGGGGGGFGGGGGGGFGGGGGGGGGGGGEGGGCFGGGGGGGGGGGGGGGGGEECGGGFGGFFGGGFF?FFFGFFGFFGFFFGFGFFFGDFF@C7@FCFCGCDFFFFFFFGDF;9??:FA9<AFFFDFBF>2??FFFD>11;>FFF?<
@M00689:251:000000000-CJTJ5:1:1101:24000:18830 1:N:0:5
CAGGATTAGATACCCTGGTAGTCCATGCCGTAAACGGTGGGCGCTAGGTGTAGGGGTCTTCCACGGCCTCTGTGTCGTAGCTAACGCATTAAGCGCCCCGCCTGGGGAGTACGGCCGCAAGGCTAAAACTCAAAGGAATTGACGGGGGCCCGCACAAGCGGCGGAGCATGTGGATTAATTCGATGCAACGCGAAGAACCTTACCTGGGCTTGACATACACCAGATCGCTGCAGAGATGTAGTTTCCCTTGTGGTTGGTGTACAGGTGCTGCATGGCCGTCGCTGCAT
+
GGGGGGGGGGGGGGGGGGGGGGGGGGGGGGGGGGGGGGGGGGGGGGGGGGGGGGGGGGGGGGGGGGGGGGGGGGGGGGGGGGGGGGGGGGGGGGGGFGGGGGGGGGGGGGGGGGGGGGGGGGGGGGGGGGGGGGGGGGGGGGGGGGGGGGGGGGGGGGGGGGGGGGGGGGFGGGGGGGGGGGGGGGGGGGGGDGGGGGGGGGGGGGGGGGGGGGGGGFFGGGGGGGGGFGGFF@FCFFGFFGGGFFFDFFDGGFFFFFFFBFFAFF@>FFFFFFFFFFFFFFF?;?B
@M00689:251:000000000-CJTJ5:1:1101:12369:18984 1:N:0:5
CAGGATTAGATACCCTGGTAGTCCACGCCGTAAACGTTGGGCGCTAGGTGTGGGGTCCTTCCACGGATTCCGTGCCGCAGCTAACGCATTAAGCGCCCCGCCTGGGGAGTACGGCCGCAAGGCTAAAACTCAAAGGAATTGACGGGGGCCCGCACAAGCGGCGGAGCATGTTGCTTAATTCGACGCAACGCGAAGAACCTTACCAAGGTTTGACATGCAGGGAAAAGCCGTAGAGATACGGTGTCCGTAAGGGCCCTGCACAGGTGCTGCATGGTCGTCGCTGCAT
+
FFGGGGFGGGGFGFGGGCFFAECEFG@EGEFCFGEGGFDGGGGGGGFFFGFEC@CGCFFEGGFGEDGGCEGGG@FGE@>C@E<CFECBCFGGFFEGG>CE:>FDD@@FGEGGBGDFCCGGF<FEF<FFGFFC,<35@@<><F=3>:<FEGGGG7FGGGFGGDGGC8>8C?FG79EFED@2*;CEGGG>E577C7/*<8CFF<<:++*/CG**0AF*94*2*//97>+9577@EF*?FFGGGCFDFB5255:DGFDF?027?8:(9/6<F2:<A59@EDBB9?06>B
@M00689:251:000000000-CJTJ5:1:1101:14173:19203 1:N:0:5
CAGGATTAGATACCCTGGTAGTCCATGCCGTAAACGATGCGTGCTAGACGTTGGGAGGCCTAGCCTCTCGGTGTCGCAGTCAACACGTTAAGCACGCCGCCTGGGGAGTACGGCCGCAAGGTTAAAACTCAAAGGAATTGACGGGGGCCCGCACAAGCGGTGGAGCATGTGGTTTAATTCGACGCAACGCGCAGAACCTTACCAGCCCTTGACATCCCGGTCGCGGACTCCAGAGATGGAGTTCTTCAGTTCGGCTGGACCGGAGACAGGTGCTGCATGGCCGTCGCTGCAT
+
GGGGFGGGGGGGGGGGGGGGGGGGGGFGGGGGGGGGGGGGGGGGGGGGGGGGGGGGGGGGGGGGGGGGGGGGGGGGGGGGGGGGGGGGGGGGGGGGGGGGGGGGGGGGGGGGGGGGGGGGGGGGGGGGGGGGGGGFFGGGGGGGGGGGGGGGGGGGGGGGGGGGGGGGGGGGGGGGGGGFGGGGGGGGDDGGGGGGGGGGGGGGGGFGFGGGGGGCFFBGGGGGGGGGFGGFFFGGF6CGGGGGFFFFFFFGGDFF>BBFBFFFDDFFFFFB:FFFFFFBF?FF>>BF?00:
@M00689:251:000000000-CJTJ5:1:1101:12297:19261 1:N:0:5
CAGGATTAGATACCCTGGTAGTCCACGCCGTAAACGATGAGTGCTAAGTGTTGGAGGGTTTCCGCCCTTCAGTGCTGCAGCAAACGCATTAAGCACTCCGCCTGGGGAGTACGGCCGCAAGGCTGAAACTCAAAGGAATTGACGGGGACCCGCACAAGCGGTGGATGATGTGGATTAATTCGATGCAACGCGAATAACCTTACCTACCCTTGACATGTACGGAAGCCTCCAGAGAGGGGGGTGTGCCCGAAAGGGAGCCGTAAAACAGGTGTTGCTTGGCCTTCGTTGCAT
+
GGGGGGGGGGGGGGGGGGGGGGGGGGGGGGGGGGGGGGGGDFFGGFEDFFGC@A@EGEGGEGABFFGCEG?<EFGGGGGGGGGCFEFEFEGGAC,B=FFGGFGGGGGFEFFEGEGGGGGGGGCD,EFGGEGGGC9FGGGGGGGGGGG7CFGGE+CF7D>FEGGGCCEFFGGGG:FG9>DFFE:,,:EEG=EEE**B+?8CGGGG?=FEEGFF*+4CFA++897DDDGFF57<*7**).)C))71)9615)4)1>@??B()(8((*0)4)4()47**17(,,)))(,,(()-
@M00689:251:000000000-CJTJ5:1:1101:12316:19267 1:N:0:5
CAGGATTAGATACCCTGGTAGTCCACGCCGTAAACGATGAGTGCTAAGTGTTGGAGGGTTTCCGCCCTTCAGTGCTGCAGCAAACGCATTAAGCACTCCGCCTGGGGAGTACGGCCGCAAGGCTGAAACTCAAAGGAATTGACGGGGACCCGCACAAGCGGTGGATGATGTGGATTAATTCGATGCAACGCGAATAACCTTACCTACCCTTGACATGTACGGAAGCCTCCAGAGATGGGGGTGTGCCCGAAAGGGAGCCGTAACACAGGTGAGTCATGGCCGTCGCTGCAT
+
GGGGGGGFGGGGGGGGGGGFFFGFGGFGGEGFGGGGGGGGCCCFGFGGCFFGGFGGGG@FFGF7FCCGGGGGGFCDGDGGGGGGGGGGGGGGGGGGGGGGGGGGGGGGGGGGDGDFCF+C:BFGGGGCGGG?AFFCFFFF<FGGGGGGGGGGGEEGFGGGFFGGGGGGGGGGGCFB9E;;DGFFGGCFFGGCG5*3>FFFCFGGE9CGGGGFGGGGGFFGGD:D:46FFFCFF)209)/93>DG3B=(7@9D>>@<26?:63,29?)(..()(*194=<<(7369>0((34
@M00689:251:000000000-CJTJ5:1:1101:8158:19348 1:N:0:5
CAGGATTAGATACCCTGGTAGTCCATGCCGTAAACGGTGGGCGCTAGGTGTAGGGGTCTTCCACGGCCTCTGTGTCGTAGCTAACGCATTAAGCGCCCCGCCTGGGGAGTACGGCCGCAAGGCTAAAACTCAAAGGAATTGACGGGGGCCCGCACAAGCGGCGGAGCATGTGGATTAATTCGATGCAACGCGAAGAACCTTACCTGGGCTTGACATACACCAGATCGCTGCAGAGATGTAGTTTCCCTTGTGGTTGGTGTACAGGTGTTGCATGGCTGTCGCTGCAT
+
GGGGGGGGGGGGGFGGGGGGGGGGGGGGGGGGGGGGGGGGGGGGGGGGGGGGGGGGGGGGFGGGGGGFGGGGGGGGGGGGGGGGGDEGGGGGGFGGGGGGGGGGGGGGGGGGGGGGGEEGGGGGGGGGGGGGGGGG>FGGGGGGGGEGGGGGGGGCGGGGEGGGEGCE9FCGGFFDGGCGGFGGGGGC8EGG5CEEGGFGGGGGGGFGGGGGGFGGGFFFCFGGGGFGFDDFFFD*9B7>DGGGFFFDFFDGDFFFF?:.-=<:FFFDFFF248FF4::<?<0((2<
@M00689:251:000000000-CJTJ5:1:1101:17603:19578 1:N:0:5
CAGGATTAGATACCCTGGTAGTCCATGCCGTAAACGGTGGGCGCTAGGTGTAGGGGTCTTCCACGGCCTCTGTGTCGTAGCTAACGCATTAAGCGCCCCGCCTGGGGAGTACGGCCGCAAGGCTAAAACTCAAAGGAATTGACGGGGGCCCACACAAGCGGCGGAGCATGTGGATTAATTCGATGCAACGCGAAGAACCTTACCTGGGCTTGACATACACCAGATCGCTGCAGAGCTGTTGTTTCCCTTGTGGTTGGTGTACAGGTGGTGCATGGTCGTCGCCGCAT
+
GC@F@FFGDDGGCFGFFFGGGEEGFG@C@@FGGGGGDF,6@C+CCFEFFGGCEGCGGEGGGGDGCCCCFGC,CCFAF6C<CAEFGGDCF:?CFDECGCC:FGG7@@:BFFFE7FGGC=C::FFCFDD9FGGGCG<CFD=BC9FF@C@:CFB1>8@:CCF7<FG*3*:<BCC:<90CCC7ACC:<EG9@C=CEDEGEEFFG+<<:E+27CF4:CC<FGF@C455CFD53<DD:F*1*96C*0CF**8/)/546C>70((47<4::F9)47()5475/9:3(4(((,44
@M00689:251:000000000-CJTJ5:1:1101:20971:19636 1:N:0:5
CAGGATTAGATACCCTGGTAGTCCATGCCCTAAACGATGCATACTTGGTGTGAGCCGTTCATTCGGTTCGTGCCGGAGCTAACGCGTTAAGTATGCCGCCTGGGGAGTACGGTCGCAAGGCTGAAACTCAAAGGAATTGACGGGGACCCGCACAAGCAGCGGAGCATGTTGTTTAATTCGATGCGACGCGAAGAACCTTACCTGGGCTTGACATGTACTCGAAATCCTGGGAAACCAGGCCCCTCTTCGGAGCGGGTACACAGGTGGTGCATGGTCGTCGCTGCAT
+
GGGGGGGGGGGGGGGGGGGGGGGGGGGGGGGGGGGGGGGGGGGGGGGGGGGGGGGGGGGGGGGGGGGGGGGGGGGGGGGGGGGGGGGGGGGGGGGGGGGGGGGGGGGGGGGGFGGGGGGGGGGGGGGGGGGGGGGGGGGGGGGGGGGGGGGGGGGGGGGGGGGGGGGGGGGGGGGGGGGGGGGGGGGGGGGGGGGGGGGGGGG?GGGGGGGGGGGGGFFGGGGDFGGGFGGFFF9FF>DGGGGFEFFFFB?GGFFFFFFFFFFFFFFFFFF9<FF?>>BFFFFFB9
@M00689:251:000000000-CJTJ5:1:1101:20978:19653 1:N:0:5
CAGGATTAGATACCCTGGTAGTCCATGCCCTAAACGATGCATACTTGGTGTGAGCCGTTCATTCGGTTCGTGCCGGAGCTAACGCGTTAAGTATGCCGCCTGGGGAGTACGGTCGCAAGGCTGAAACTCAAAGGAATTGACGGGGACCCGCACAAGCAGCGGAGCATGTTGTTTAATTCGATGCGCCGCGAAGAACCTTACCTGGGCTTGACATGTACTCGACATCCTGGGAAACCAGGCCCCTCTTCGGAGCGGGTAAACAGTTGGTGCATGGTCGTCGCTGCAT
+
GGGGGGGGGGGGGGGGGEFFGGGGFFFGFGGGEFGEGGGGGGFGGFGGGGGGGGGFGECFGGGGGGGGGEGGGGDDGCEEEFGGGGGGGG<F9ECFGGGGGGFFFGDCEFFFGE>CFC>FDFG@DGGGDFF,,F<AFGFGGGGGDEF:CFE7C8FGGGGGGGEGG5DFBF9:DC;2BCCF@EFGG*BEGEEG=7+B>FFGGGF7@FGFF=0A*<CFG?4>DC/CDD?=?GC59@FC7FCFDGCFB?FA:>1DG)727((*.1()18?2<4,6<)9=>@:9>?6BF>
@M00689:251:000000000-CJTJ5:1:1101:18503:19698 1:N:0:5
CAGGATTAGATACCCTGGTAGTCCATGCCGTAAACGGTGGGCGCTAGGTGTAGGGGTCTTCCACGGCCTCTGTGTCGTAGCTAACGCATTAAGCGCCCCGCCTGGGGAGTACGGCCGCAAGGCTAAAACTCAAAGGAATTGACGGGGGCCCGCACAAGCGGCGGAGCATGTGGATTAATTCGATGCAACGCGAAGAACCTTACCTGGGCTTGACATACACCAGATCGCTGCAGAGATGTAGTTTCCCTTGTGGTTGGTGTACAGGTGATGCATGGTTGTCGCTGCAT
+
GGGGGGGGGGGGGGGGGGGGGGGGGGGGGGGGGGGGGGGGGGGGGGGGGGGGGGGGGGGGGGGGGGGGGGGGGGGGGGGGGGGGGGGGGGGGGGGGGGGGGGGGGGGGGGGGGGGGGGGGGGGGGGGGGGGGGGGGGGGGGGGGGGGGGGGGGDGGGGGGGGGGGGGGGGGGFCGGGGGGGGGGGGGGGGGGGGGGGGGGGGGGGGGGGGGGGGGGGFFGGGGGGGGGFGGFFFG57BCGFFGGFFFBFFA6DFF:>B?FFFFFFFFAFFFFFFFFFFF<??FFFF<
@M00689:251:000000000-CJTJ5:1:1101:23074:19815 1:N:0:5
CAGGATTAGATACCCTGGTAGTCCATGCCGTAAACGGTGGGCGCTAGGTGTAGGGGTCTTCCACGGCCTCTGTGTCGTAGCTAACGCATTAAGCGCCCCGCCTGGGGAGTACGGCCGCAAGGCTAAAACTCAAAGGAATTGACGGGGGCCCGCACAAGCGGCGGAGCATGTGGATTAATTCGATGCAACGCGAAGAACCTTACCTGGGCTTGACATACACCAGATCGCTGCAGAGATGTAGTTTCCCTTGTGGTTGGTGTACAGGTGTTGCATGGCCGTCTCTGCAT
+
GGGGFFGGGGGGGGGGGGGGGGGGGDFGGGGGGGGGGGGFGFGGGGGCFGGCGGGGGGGGDDFFCC@CFGGGGGGGGGGDFGFGGGD@FFGGF9CCGGGEGGGGGGGC:FFFGEGGGGGGEDFGFGGEGGFGGGG:,8DECCFEGGDEE@EDEGGGGGGEGGGGGDGGGGFGF?<CFCCGFFGGCGGGGGGGGGG8CE8@:AFF9CFC5CGCGCCFGFFG<D446>:*85CFFFGGF?7C*2>D68@2F:AFD>F69?BF7BF<FF:AF0)<BF4<FB2;(.:<<4:
@M00689:251:000000000-CJTJ5:1:1101:25581:19850 1:N:0:5
CAGGATTAGATACCCTGGTAGTCCACGCCGTAAACGATGAGTGCTAAGTGTTGGAGGGTTTCCGCCCTTCAGTGCTGCAGCAAACGCATTAAGCACTCCGCCTGGGGAGTACGACCGCAAGGTTGAAACTCAAAGGAATTGACGGGGGCCCGCACAAGCGGTGGAGCATGTGGTTTAATTCGAAGCAACGCGAAGAACCTTACCAGGTCTTGACATCCTTTGACCACTCTAGAGATAGAGCTTTCCCTTCGGGGACAAAGTGACAGGTGCTGCATGGCCGTCGCTGCAT
+
GGGGGGGGGGGGGGGGGGGGGGGFGGGGGGGGGGGGGGGGGGGGGGGGGGGGGGGGGGGGGGGGGGGGGGGGGGGGGGGGGGGGGGGGGGGGGGGGGGGGGGGGGGGGGGGGGGGGGGGGGGGGGGGGGGGGGGGGGGGGGGGGGGGGGGGGGGGGGGGGGGGGGGGGGGGGGGGGGGGGGGGGGGGGGGGGGGGGGGGGGGGGGGGGGGGGGGGGGFFGGGGGGGGGFGGFFFCFFFGCFGGGFFFAFFFGGFFBFF:@AFAA=FF77?FF?FFFFFFFFFFFFFFFF
@M00689:251:000000000-CJTJ5:1:1101:25597:19858 1:N:0:5
CAGGATTAGATACCCTGGTAGTCCACGCCGTAAACGATGAGTGCTAAGTGTTGGAGGGTTTCCGCCCTTCAGTGCTGCAGCAAACGCATTAAGCACTCCGCCTGGGGAGTACGACCGCAAGGTTGAAACTCAAAGGAATTGACGGGGGCCCGCACAAGCGGTGGAGCATGTGGTTTAATTCGAAGCAACGCGACGAACCTTACCAGGTCTTGACATCCTTTGACCACTCTAGAGATAGAGCTTTCCCTTCGGGGCAAAAGTGCCAGGTGCTGCCTGGTCGTCGCTGCAT
+
GFFG<FFFGGFFFFDGGGGGGGGFGGGGGGGGGGGGGGGGGGECGGGGFGGGGGGGGGGGDGGCECEGFG<FGGFGFGGGGG@@FEEEGGGCFGGGGGGGGGGGGFFEFF8CFGGGDGG>FFGGGGGGGGGGGG9FGGGGFFGGCGDCEFGGGGGGC5A@C**4:CC*<FF9AFCFDF9EGG76;8CCFDGDE*/:CEECCGFFGG5C+<FCFGGFGFFGGF**6*/9:FD?=4*2**2::CCF===<FF237>)(((4?<9))*)05?78<2)9*7).436>080(.)
@M00689:251:000000000-CJTJ5:1:1101:22174:19943 1:N:0:5
CAGGATTAGATACCCTGGTAGTCCATGCCGTAAACGGTGGGCGCTAGGTGTAGGGGTCTTCCACGGCCTCTGTGTCGTAGCTAACGCATTAAGCGCCCCGCCTGGGGAGTACGGCCGCAAGGCTAAAACTCAAAGGAATTGACGGGGGCCCGCACAAGCGGCGGAGCATGTGGATTAATTCGATGCAACGCGAAGAACCTTACCTGGGCTTGACATACACAAGATCGCTGCAGAGATGTAGTTTCCCTTGTGGTTGGTGTACAGGTGCGGCATGGTTGTCGCTGCAT
+
GGGGGGGGGGGGGGGGGGGGGGGGFGFFFFGGGGGGGGGGGGGGGFGGGGGGGGGCEFGGGGGGGGGGGGGGGGFGGFGGGGGGGGGGGGGGGGGGGGGGGGGGGFGDGGGGGGGGGGGGGGGGGGFGFGGGGGGFFDFGGGGGGGGGGGGGEEC@<CFGG7CECEEGGGDGGGGGFE7EFF@FGGGFGGGGGGGGGFFGGGFGGGFGD=FGGGGGGFFD**97*2:5:<C?FFDGFFCGCD>C@?FAFF>GGF>?;?FFAFA>)96?)(469F4=FF:<B?FF9:D
@M00689:251:000000000-CJTJ5:1:1101:8506:19954 1:N:0:5
CAGGATTAGATACCCTGGTAGTCCATGCCGTAAACGGTGGGCGCTAGGTGTAGGGGTCTTCCACGGCCTCTGTGTCGTAGCTAACGCATTAAGCGCCCCGCCTGGGGAGTACGGCCGCAAGGCTAAAACTCAAAGGAATTGACGGGGGCCCGCACAAGCGGCGGAGCATGTGGATTAATTCGATGCAACGCGAAGAACCTTACCTGGGCTTGACACACACCAGATCGCTGCAGAGATGTAGTTTCCCTTGTGGTTGGTGTACAGGTGTTGCATGGCTGTCGATGCATCTGTTT
+
GGGGGGGGGGGGGGGGGGGGGGGGGDFGGGGGGGGGCFGEF8FGGGGGGGGC@6FGBFGGC<FFG::F7<EGGGFGGCFGGGGGGGGGGGGGGGGG+FFFGGGGGGGGGGGGGGGGGGGGGGGGGGGGGGGGGGGGGGGGGGGGGGGGGGGGGGGGGGGGGDGGGGGGGGGGGFG7CFGGGGGAFGGGGGEGGGGGGGGFGGGFFGGGGGFEG?C*95@>777C4>FC)>)7@F5CFFGF*::DFFFFF).2*838663<<74:5/0-)3435*.))7()-((.(.69<A)))
@M00689:251:000000000-CJTJ5:1:1101:22177:19961 1:N:0:5
CAGGATTAGATACCCTGGTAGTCCATGCCGTAAACGGTGGGCGCTAGGTGTAGGGGTCTTCCACGGCCTCTGTGTCGTAGCTAACGCATTAAGCGCCCCGCCTGGGGAGTACGGCCGCAAGGCTAAAACTCAAAGGAATTGACGGGGGCCCGCACAAGCGGCGGAGCATGTGGATTAATTCGATGCAACGCGAAGAACCTTACCTGGGCTTGACATACACCAGATCGCTGCAGAGATGTAGTTTCCCTTGTGGTTGGTGTACAGGTGCTGCATGGTTGTCGCTGCAT
+
GGGGGGGGGGGGGGGGGGGGGGGGGGGGGGGGGGGGGGGGGGGGGGGGGGGGGGGGGGGGGGGGGGGGGGGGGGGGGGGGGGGGGGGGGGGGGGGGGGGGGGGGGGGGGGGGGGGGGGGGGGGGGGGGGGGGGGGGGGGGGGGGGGGGGGGGGGGGGGGGGGGGGGGGGGGGGGGFGGGGGGGGGGGGGGGGGGGGGGGGGGGGGGGGGGGGGGFGGFFGGGGGGGGGFGGFFFGGFFGCDGGGFFFFFFFGGFFFFFFFFFFFFFFFFFFFAFFFFEFFFFFFFFF
@M00689:251:000000000-CJTJ5:1:1101:21615:20262 1:N:0:5
CAGGATTAGATACCCCGAACTCACCAAAGGGATATTCCATATCATATGATGTCATGCTGAGTACATAAACCAGGTGGTGCATGGCCGTCGCTGCAT
+
GGGGGGGGGGGGGGGGGGGGGGGGGGGGGGGGGGGGGGGGGGGGGGGGGGGGGGGGGGGGGGGGGGGGGGGFGGGGGGGGGGGGGGGGGGGGGGGG
@M00689:251:000000000-CJTJ5:1:1101:23256:20292 1:N:0:5
CAGGATTAGATACCCTGGTAGTCCATGCCGTAAACGGTGGGCGCTAGGTGTAGGGGTCTTCCACGGCCTCTGTGTCGTAGCTAACGCATTAAGCGCCCCGCCTGGGGAGTACGGCCGCAAGGCTAAAACTCAAAGGAATTGACGGGGGCCCGCACAAGCGGCGGAGCATGTGGATTAATTCGATGCAACGCGAAGAACCTTACCTGGGCTTGACATACACCAGATCGCTGCAGAGATGTAGTTTCCCTTGTGGTTGGTGTACAGGTGGTGCATGGTTGTCGCTGCAT
+
GGGGGGGGGGFGGGGGGGGGGGGGGGFGGGGGGGGEGGFEGGGGGGGGGGGGGGGGGGGGGGGGGGGGGGGGGGGGGGGGGGGGGGGGGGGGGGGGGGGGGGGGGGGGGGGGGGGGGGGGGGGGGGGFGGGGGGGGGFFGGGFGGGGGGGGGGEGCFFGGGGGGC=EFGGGGGGGGGGGGGG<CFG9CGEG=CEGCFGGF@FGGC?GGGGFEFGGF7?6CGGFGDFFGFGGF?BFGFFG7FGGGFFFFFFFFDFF?9:0FBF29F64:>:4:<FFFFF?>F?F?F?)
@M00689:251:000000000-CJTJ5:1:1101:5896:20294 1:N:0:5
CAGGATTAGATACCCTGGTAGTCCATGCCGTAAACGGTGGGCGCTAGGTGTAGGGGTCTTCCACGGCCTCTGTGTCGTAGCTAACGCATTAAGCGCCCCGCCTGGGGAGTACGGCCGCAAGGCTAAAACTCAAAGGAATTGACGGGGGCCCGCACAAGCGGCGGAGCATGTGGATTAATTCGATGCAACGCGAAGAACCTTACCTGGGCTTGACATACACCAGATCGCTGCAGAGATGTAGTTTCCCTTGTGGTTGGTGTACAGGTGATGCATGGTTGTCGCTGCAT
+
GFGGGGGGFGGGGDGFGGGFFGFGGGGFGEGGGGFGGGGGGGGGGGGGGGGGGGGGCFGGGGGGGGGGGGGGGGGGGGGGGGGFGGGGGGGGGGDGFGGGGEGGGGGGEFGGGGGGGGGGGGGGGGGGGGGGGGGGGGGGFGGGGGGGGGGEGGEGFFGGGGGGCEGFEGGFG@CGGG7CFGGGGGGGGGGGGGGEGGGFGGGGCFGGGGGGGGGGGFFGFGGFGGGGFGDFFFFGFBFFGGCGF46<6):FCF>?020><FDD4=F>=AA<AF>F?E<<B???>B<
@M00689:251:000000000-CJTJ5:1:1101:12837:20311 1:N:0:5
CAGGATTAGATACCCTGGTAGTCCATGCCGTAAACGGTGGGCGCTAGGTGTAGGGGTCTTCCACGGCCTCTGTGTCGTAGCTAACGCATTACGCGCCCCGCCTGGGGAGTACGGCCGCAAGGCTAAAACTCAAAGGAATTGACGGGGGCCCGCACAAGCGGCGGAGCATGTTGATTAATTCGATGCAACGCGAAGAACCTTACCTGGGCTTGACATACACCACATCGCTGCAGAGATGTAGTTTCCCTTGTGGTTGGTGTACAGGTGGTGCATGTTCGTCGCTGCTT
+
GGGGGGGGGGGGGGGGGGGGGGGGGFFGGGGGEGGGDGG7C<CFFFGGFGGFFGG@BCFGGDF<FF7CEGFGEEFE@FG7<<<EGG@+8?F<C,@FF>FC:CCGGFG7==ED7=@FCCEEE@D,DF=<DDFEFDCF7<D,,7@C7FFDC:C:EGGFCF@*=7CCG5*AFG00<+9+03<7>C+:9C?CFEGGEE:*<88*:<C<7?:57;7ED8+:09F47F*9>FCDF<9?@7C59***:::FF??2BF4>5@:003<@DFFB5?F<B:<:>?*/833129?FF))
@M00689:251:000000000-CJTJ5:1:1101:5893:20312 1:N:0:5
CAGGATTAGATACCCTGGTAGTCCATGCCGTAAACGGTGGGCGCTAGGTGTAGGGGTCTTCCACGGCCTCTGTGTCGTAGCTCACGCATTCAGCGCCCCGCCTGGGGAGTACGGCCGCAAGGCTAAAACTCAAAGGAATTGACGGGGGCCCGCACAAGCGGCGGAGCATGTGGCTTAATTCGATGCAACGCGAAGAACCTTACCTGGGCTTGCAATACACCAGCTCGCTGCCGAGATGTAGTTTCCCTTTTGGTTGGTGTACAGGTGTTGCATGGTTGTCGCTGCAT
+
F@FGDFGGGFGCCC<FCFF@DFFFGFFFCFFGGGGGGEGGGC@7C@EGFFG,CF@FGGGFGG9FGGGGGGGGGFGGGGGGGG9E<<FG>C,CFGE@FEGCDFGF7FEGGEFFED>CFGG7FC+DBB>AEDFD8,C@FGGGCGF77C>EECEC@7C<ECFEED*BEEGGGGG?F*2*+C?FD5E9FGFCCEDCCC5;8C@C0?8:FF=:FGGGC?FFDF?67C<**0:CB3).0./))9***2CC=7?AF/)*17FF;B15)*.-)9?)71).6*8=8>BA<686>2)
@M00689:251:000000000-CJTJ5:1:1101:11709:20384 1:N:0:5
CAGGATTAGATACCCTGGTAGTCCATGCCGTAAACGGTGGGCGCTAGGTGTAGGGGTCTTCCACGGCCTCTGTGTCGTAGCTAACGCATTAAGCGCCCCGCCTGGGGAGTACGGCCGCAAGGCTAAAACTCAAAGGAATTGACGGGGGCCCGCACAAGCGGCGGAGCATGTGGATTAATTCGATGCAACGCGAAGAACCTTACCTGGGCTTGACATACACCAGATCGCTGCAGAGATGTAGTTTCCCTTGTGGTTGGTTTACAGGTGCTGCATGGCCGTAGCTGACTCTGCCG
+
GFAF<FEFAFFGCFEFFEFCFFFGDFEE@FC,FGGGCC,7@C:@CCCGEEEG<FCG@@CC@ECGCDCBC<C@F<C9FD<B<FGFGGGEGEGE<FC:@GC@FCED79+4FFEECCFGGG:F7C<BFGFEDD=<,DFEFFFGGGGGGEGDGEEGG7CFGCF<FGCE*=8F@:3+:+<:ACF7>/0+<EGGFEEDGGDGCE=GGGFF?+*:C*9C78A70**99/5**077<*9?@BD*67:CFC>CBF=4*0.>DF>69(,).95>)?))06)(.*0)9>3(,-44,()6>)).(
@M00689:251:000000000-CJTJ5:1:1101:25752:20502 1:N:0:5
CAGGATTAGATACCCTGGTAGTCCATGCCGTAAACGGTGGGCGCTAGGTGTAGGGGTCTTCCACGGCCTCTGTGTCGTAGCTAACGCATTAAGCGCCCCGCCTGGGGAGTACGGCCGCAAGGCTAAAACTCAAAGGAATTGACGGGGGCCCGCACAAGCGGCGGAGCATGTGGATTAATTCGATGCAACGCGAAGAACCTTACCTGGGCTTGACATACACCAGATCGCTGCAGAGATGTAGTTTCCCTTGTGGTTGGTGTACAGGTGCTGCATGGTCGTCGCTGCAT
+
GGGGGGGGGGGGGGGGGGGGGGGGGGGGGGGGGGGGGGGGGGGGGGGGGGGGGGGGGGGGGGGGGGGGGGGGGGGGGGGGGGGGGGGGGGGGGGGGGGGGGGGGGGGGGGGGGGGGGGGGGGGGGGGGGGGGGGGGGGGGGGGGGGGGGGGGGGGGGGGDGGGGGGGGFGGGGGFGGGGGGGGGGGGGGGGGGGGGGGGGGGGGGGGGGGGGGGCGGFFGGGFGFGGGFGGFFFGCFFGGGGFGFFFFFFFGGFFFFFFFFFFFFFFFFFFFFFFFFFB09BFFFFB
@M00689:251:000000000-CJTJ5:1:1101:26489:20513 1:N:0:5
CAGGATTAGATACCCTGGTAGTCCATGCCGTAAACGGTGGGCGCTAGGTGTAGGGCTCTTCCACGGCCTCTGTGTCGTAGCTAACGCATTAAGCGCCCCGCCTGGGGAGTACGGCCGCAAGGCTAAAACTCAAAGGAATTGACGGGGGCCCGCACAAGCGGCGGAGCATGTGGATTAATTCGATGCACCGCGAAGAACCTTACCTGGGCTTGACATACACCAGATCGCTGCAGAGATGTAGTTTCCCTTGTGGTTGGTGTACAGGTGCTGCCTGGCCGTCGCTGCAT
+
EGGGGGGGGGGGFGG@FFFEFGGGFGGGGGGGEGGG7FFE+C7FFGEECFG,FC@6::CFFCFDF>C@BFGFGG6FFGF76,CFF@DCGGGGC,CEFGGGGGGGGGGGDFEFGCEECFGGE77>BFGGGA9DFFCDGDGGGFGGGGGEGGGGE8<CFECE77EC?C5CGGGGC7EFGFAAFE7FF>F:;7EEGDGG?ECG:7CC<FGGFGGCDFFDC*19>F*/C4=C5*)9FFD7*0C7CCFGFF?BF?)9>7<194:)479>F?@27.)()*.)7)40(-,42()
@M00689:251:000000000-CJTJ5:1:1101:20137:20516 1:N:0:5
CAGGATTAGATACCCTGGTAGTCCATGCCGTAAACGGTGGGCGCTAGGTGTAGGGGTCTTCCACGGCCTCTGTGTCGTAGCTAACGCATTAAGCGCCCCGCCTGGGGAGTACGGCCGCAAGGCTAAAACTCAAAGGAATTGACGGGGGCCCGCACAAGCGGCGGAGCATGTGGATTAATTCGATGCAACGCGAAGAACCTTACCTGGGCTTGACATACACCAGATCGCTGCAGAGATGTAGTTTCCCTGTGGTTGGTGTACAGGTGATGCATGGCCGTCGCTGCAT
+
GGGGGGGGGGGGGGGGGGGGGGGGGGGGGGGGGGGGEGCFGGGGGGGGGGGGGGGGGGGGGGGGGGGGGGGGGGGGGGGGGGGGGGGGGGGGGGGGGGGGGGGGGGGGGGGGGGGGGGGGGGGGGGGGGGGGGGGGGGGGG9FGGGGGGGGGGGGGGGGGGGGEGGGGGGGGGGGGGGGGGGFCCEGGGEGGEGGGGFFGGGGGFGGFGGGGGGFGGFFG<<FGFGGGFCDFFFGGFFGGGDCGF4FBF/379FDF?B:7<BFBFF8AFADFAF:FDF;;1<?B7A
@M00689:251:000000000-CJTJ5:1:1101:20764:20747 1:N:0:5
CAGGATTAGATACCCTGGTAGTCCATGCCGTAAACGGTGGGCGCTAGGTGTAGGGGTCTTCCACGGCCTCTGTGTCGTAGCTAACGCATTAAGCGCCCCGCCTGGGGAGTACGGCCGCAAGGCTAAAACTCAAAGGAATTGACGGGGGCCCGCACAAGCGGCGGAGCATGTGGATTAATTCGATGCAACGCGAAGAACCTTACCTGGGCTTGACATACACCAGATCGCTGCAGAGATGTAGTTTCCCTTGTGGTTGGTGTACAGTTGTTGCATGGCCGTTGCTTCAT
+
GGGGGGGGGGGGGGGGGGGGGGGGGGGGFGGGGGGG@FGGGGGGGGGGGGGEGGG7BFGGGGGGGGGCGGFGGGFGGCGGGGGGGGGGGGGGGGGGGGGGGGGGGGGGGGGGGGGGGGGGGGGGGGGGGGGGGGGGGGGGGGGGGGGGGGGGGGGGGGGGGGGGGEGGGGG7F7CGGGGGGGG?FGGGGDGGGGGGGGGGGGGGGEGGCGGGGGGG7@FG7*19*9FGFDCFFFGCFFG7>FGGFF=A90)9DFF0;13F)*.6/*/6:()))/7>:51(-3A)).)
@M00689:251:000000000-CJTJ5:1:1101:15934:20926 1:N:0:5
CAGGATTAGATACCCTGGTAGTCCATGCCGTAAACGGTGGGCGCTAGGTGTAGGGGTCTTCCACGGCCTCTGTGTCGTAGCTAACGCATTAAGCGCCCCGCCTGGGGAGTACGGCCGCAAGGCTAAAACTCAAAGGAATTGACGGGGGCCCGCACAAGCGGCGGAGCATGTGGATTAATTCGATGCAACGCGAAGAACCTTACCTGGGCTTGACATACACCAGATCGCTGCAGAGATGTAGTTTCCCTTGTGGTTGGTGTACAGGTGCTGCATGGTTGTCGCTGCAT
+
GGGGGCGGGGGGGFGGGGGGGGGGGGGGGGGGGGGDEGGGGGGGGGGGFGGGGGGGEGGGGGGGGGGGGGGGGGGGGGGGFGGFGFGGGGGGGGGGCGGGGGGGGGGGDGGGGGGGGFEFGGFGGGGGGGGGGGGGGGGGGGGCFFGGEFECEEFGGGECEGEE=?>@CEFGGGDFEC?FGGGCE8@FD=E5C/:EGGFGFGFFC?F5FGGGD6<>DFFGCFDGG4CGFD)667D<?F*2**0?FF?AFF>G*)<?BBFF2*).)10,*).49?4@65<2-2,802)
@M00689:251:000000000-CJTJ5:1:1101:15918:20936 1:N:0:5
CAGGATTAGATACCCTGGTAGTCCATGCCGTAAACGGTGGGCGCTAGGTGTAGGGGTCTTCCACGGCCTCTGTGTCGTAGCTAACGCATTAAGCGCCCCGCCTGGGGAGTACGGCCGCAAGGCTAAAACTCAAAGGAATTGACGGGGGCCCGCACAAGCGGCGGAGCATGTGGATTAATTCGATGCAACGCGAAGAACCTTACCTGGGCTTGACATACACCAGATCGCTGCAGAGATGTAGTTTCCCTTGTGGTTGGTGTACAGGTGCTGCATGGTTGTCGCTGCAT
+
GGGGGGGGGGGGGGGGGGGGGGGGGGGGGGGGGGGGGGGGGGGGGGGGGGGGGGGGGGGGGGGGGGGGGGGGGGGGGGGGGGGGGGGGGGGGGGGGGGGGGGGGGGGGGGGGGGGGGGGGGGGGGGGCFGGGGGGGGGGGGGGGGGGGGGGGGGGGGGGGGGGGGGGGGFGGGDFGGGGGGGGGGGGGGGGGGGGGCGGFCFGGGGGGGGGGGGGGGFFGGGGG4FGGFGGFF47FFFGGFGGGFFF9F:<CDFFBFFFFFFFFFF::FBFBFFFFFDBA?BB<>>A
@M00689:251:000000000-CJTJ5:1:1101:8452:21061 1:N:0:5
CAGGATTAGATACCCTGGTAGTCCATGCCGTAAACGGTGGGCGCTAGGTGTAGGGGTCTTCCACGGCCTCTGTGTCGTAGCTAACGCATTAAGCGCCCCGCCTGGGGAGTACGGCCGCAAGGCTAAAACTCAAAGGAATTGACGGGGGCCCGCACAAGCGGCGGAGCATGTTGCTTAATTCGACGCGACGCGAAGAACCTTACCAAGGTTTGACATACAGGGAAAAGCCGTAGAGATACGGTGTCCGCAAGGGTCCTGTACAGGTGCTGCATGGCCGTCGCTGCAT
+
GGGGGGGGGGGGGFGGGGGGGGGFFFFGGGGEGGGGGGFGGGGGGGGGGGGGGGFGGGFGFGGGGGGGGGGGGGGGGGG=FCGGGGGGGGGGGGGGGGGGCGGGGGGGCFFGGGGGEGGGGGGGGFGAFGGGGGGF?FGFGGGGGGGDDGGGDCEGGGGGEGGGGGGGGGCFCCFGGGFGGFGEEGGGGGGGGGEE:CFCFGC??FGG0C*77C?7FFFGFG/>FFGGFDDDBEDGFFGFGG**/=)4B34<DFFB<BDFFF><76;<=?BAF7;?EF9;>(-6:<
@M00689:251:000000000-CJTJ5:1:1101:9653:21089 1:N:0:5
CAGGATTAGATACCCTGGTAGTCCATGCCGTAAACGGTGGGCGCTAGGTGTAGGGGTCTTCCACGGCCTCTGTGTCGTAGCTAACGCATTAAGCGCCCCGCCTGGGGAGTACGGCCGCAAGGCTAAAACTCAAAGGAATTGACGGGGGCCCGCACAAGCGGCGGAGCATGTGGATTAATTCGATGCAACGCGAAGAACCTTACCTGGGCTTGACATACACCAGATCGCTGCAGAGATGTAGTTTCCCTTGTGGTTGGTGTACAGGTGTTGCATGGCCGTCGCTGCAT
+
GGGGGGGGGGGGGFGGGGGGGGEEFFCFGEGDFGGGGGGGEFGGGGGGGGGGGGGGGGGGGGGGGGGGEGGGFFGGGGGGGGFFDCGFGGGGGGGGGGGGGGGGGGGGBFGGGGGGEGGGGFGGGCFDFFGGGGGGGFG=FFFEGGGGGGGE@*CGGGGGGDGGG=C8@CFGGFGFFG::>EGFGGGGGGGGECEGGFGGF7EGGF5FCGCGFG?GGF4CFCGGGGGG>7D:<=CGFFCFGCGF?FF2FF<F:FFF;4(829)6?F4A@0<7AF>F@:9>9>60>FF
@M00689:251:000000000-CJTJ5:1:1101:9663:21106 1:N:0:5
CAGGATTAGATACCCTGGTAGTCCATGCCGTAAACGGTGGGCGCTAGGTGTAGGGGTCTTCCACGGCCTCTGTGTCGTAGCTAACGCATTAAGCGCCCCGCCTGGGGAGTACGGCCGCAAGGCTAAAACTCAAAGGAATTGACGGGGGCCCGCCCAAGCGGCGGAGCATGTGGATTAATTCGATGCAACGCGAAGAACCTTACCTGGGCTTGACATACACCAGATCGCTGCAGAGATGTAGTTTCCCTTGTGGTTGGTGTACAGGTGTTGCATGGCCGTCGCTGCAT
+
CFFGFFEECEGGCEFGGGGGGGGCFGFFF@FGGGFFEFGGGEC7CFGGFFFGGGEDEGGGGGFF7FGGGGGFG9FGCFEFFF<DGGGEGDGGGGGGFGEGGGB@FFCF@FAFGGGGCCGEEE<E==DFFCGABF9,3FFB9@BCE7CEEGGDG8<<C8BC77:::8E89<29@79EF:C?F=0<?EFCGGG=5:5:E@@AFFGGE?CF=CCEGGFFCFFG455>6FGCF3C:@8<7@?C7FGC>@F76FFAG37<0;B?FFF227?4<BB<<28>F?DBB>BBB0(6
@M00689:251:000000000-CJTJ5:1:1101:24239:21147 1:N:0:5
CAGGATTAGATACCCTGGTAGTCCATGCCGTAAACGGTGGGCGCTAGGTGTAGGGGTCTTCCACGGCCTCTGTGTCGTAGCTAACGCATTAAGCATTCCGCCTGGGGAGTACGGTCGCAAGATTAAAACTCAAAGGAATTGACGGGGGCCCGCACAAGCGGTGGAGCATGTGGTTTAATTCGACGCAACGCGCAGAACCTTACCAGCCCTTGACATCCCGGTCGCGGACTCCAGAGATGGAGTTCTTCAGTTCGGCTGGACCGGAGACAGGTGGTGCATGGTTGTCGCTGCAT
+
GGGFGGFFGGGGGGGGGGGGCGGGGGEGGDGDGGGGGGGDGGGFGGGFGFGG<FG7CFGGGGGGCEGGGGGGGGGGGGGGGGGEGCFGGGGGCFGGFGGFGGGGGGGDEGGGDGGGGGGGGGGGGDGGGGGGGGFGGGGGDFFCEGGGGFGEGGGGGFFGGGG8CFGGGFF;FGGGCFGGGCCGDGGGDGGCEEEGGGGGGGGGGEGGGGG6DEGGGFFD5DGDDDCDDGGFF4C5FBCCFGGGFFFFF?AGGF>;FF0FBF>0>B)4@06<2FE5BFF972638A<FF:B?<
@M00689:251:000000000-CJTJ5:1:1101:15961:21158 1:N:0:5
CAGGATTAGATACCCTGGTAGTCCATGCCGTAAACGGTGGGCGCTAGGTGTAGGGGTCTTCCACGGCCTCTGTGTCGTAGCCAACGCATTAAGCGCCCCGCCTGGGGAGTACGGCCGCAAGGCTAAAACTCAAAGGAATTGACGGGGGCCCGCACAAGCGGCGGAGCATGTGGATTAATTCGATGCAACGCGAAGAACCTTACCTGGGCTTGACATACACCAGATCGCTGCAGAGATGTAGTTTCCCTTGTGGTTGGTGTACAGGTGGTGCATGGCCGTCGCTGCAT
+
GGGGGGGGGGGGGGGGGGGGGGGGGGGGGGGGGGGGGGGGGGGGGGGGGGGFGGGGGGGGGGGGGGGGGGGGGGGGGGFGGFGGGGGGGGGFGGGGEGGGGGGGGGGGGGFGGGGGGGGGEGGGGGGFGGGGGGGGGGGCEGGEFGGGGGGGGGGGFFFFGGGGGGGGGGFGGGDFGFFCFGGGGGFGGGGGGGGGGGGGGGGGGGGGG=FD*AGGGFFGGGGDF4CGFDGFF=FC?F7CFFGGFFFFFFBGGFF?F?BFBF4>FFFFFFAFFFFF4:>6BB?:9?A
@M00689:251:000000000-CJTJ5:1:1101:10123:21165 1:N:0:5
CAGGATTAGATACCCTGGTAGTCCATGCCGTAAACGGTGGGCGCTAGGTGTAGGGGTCTTCCACGGCCTCTGTGTCGTAGCTAACGCATTAAGCGCCCCGCCTGGGGAGTACGGCCGCAAGGCTAAAACTCAAAGGAATTGACGGGGGCCCGCACAAGCGGTGGAGCATGTGGTTCAATTCGACGCACCCCGAAGAACCTTACCTGGGCTCGAAGCGCAGTGGAATCCGGTGGAAACATCGGCGCCCCTTAAAAGGCTGCTGCGAAGGTGCTGCATGGCCGTCGCTGAAT
+
GGGGGGGGGGGGGGGGGGGGGGGGGGGGGGGGGGGGGGGGGGGGGGGGGGGGGGGGGGGGGGGGGCGGGGGGGGFGGGGGGGGGGGGEGGGGGGGGGGGEGGGGGGGGGGGGGGGGGGGGGGGGGGGGGGGGGGGGGFGGGGGGDFGG7FEEGGGGCCCFCFGGGGFGGGGFGGGGG9CFG*>CGGG***2:EEEGCGGGG9ECCG5FGGGGGFGGGEFGD474CGGGFGCBEFGFFFFGDCDGD3>>F@>:CB?180,7,6<;)))(93))494617::(499660().
@M00689:251:000000000-CJTJ5:1:1101:12442:21255 1:N:0:5
CAGGATTAGATACCCACATGGTCTGGTTTATCAGCATCAGGCCCTTAGCCTGCATAAGGTGTTGCATGGCCGTCGCTGCATCTGTCTCTTTAACACATCCCCCACCCAAGAGACGCACCACTATTTCGTCTGCCGTCCATTGCCTGAAACAAAAAAACACTGATTAGCATGCTCATAAATTCGATCCAACTCGCAAAACATTATCACGCATTCACATATACTATCACTCGGCCACAATTACGCAGTCTTTTAACAATCGTAATCCGTTTATCCATCTACTCTGCTACACCTGTC
+
GGGGGGGGGGGGGGG<--C9FFFFC,;,,;CEF<FAF,@EF,6C,CC@,<EFC86,;,,<8CF?FC9;6@F666@:@FGG9FGF,CAF9A9,CC,,B,F,6B+88B:D7F,,,4B++44,:,,,,<B,,+94?<=44++,5A,,8A<A,,,,83>7E>3<,39,676@,,,8,7,5,,,3+3+7C,>D6<,,1*1**,,,,52,,=,1,**1+552:8B+++=:==,++2*)))CFF6++1**1).))1;.+;8+7)5(;=5()+)0,)(.))/***/-))).).4.)((((6)
@M00689:251:000000000-CJTJ5:1:1101:8473:21331 1:N:0:5
CAGGATTAGATACCCTGGTAGTCCATGCCGTAAACGGTGGGCGCTAGGTGTAGGGGTCTTCCACGGCCTCTGTGTCGTAGCTAACGCATTAAGCGCCCCGCCTGGGGAGTACGGCCGCAAGGCTAAAACTCAAAGGAATTGACGGGGGCCCGCACAAGCGGCGGAGCATGTGGATTAATTCGATGCAACGCGAAGAACCTTACCTGGGCTTGACATACACCAGATCGCTGCAGAGATGTAGTTTCCCTTGTGGTTGGTGTACAGGTGCTGCATGGTTGTCGCTGCAT
+
GFGGGGGGGGGGGGGGGGGGGGFFGGGGGGEGGGGGGGGGGGGEGGGGFGGGEFGGFCEGGGFFEGD@FGGGGGGGGFGGGDFFFGGGGGGFGGGG@FGGEGGGGGGGGGGGGGGGGGGGGGGGGGGGGGGFGFGGGGG@FGGGGGGGGGGGGGGGGFGGGFEGGGGGGGFFGGFFGGGGGGGFGEGGGGGGDEGGG>FGGGFGGGGFFF4CGGGCCFF49FCC**2*.>36:4/79?C>F7CGFFFAFFBGGF>?><FFFB2<4F44BB)(6@FB4BB<?B:?>FF
@M00689:251:000000000-CJTJ5:1:1101:26359:21428 1:N:0:5
CAGGATTAGATACCCTGGTAGTCCATGCCGTAAACGGTGGGCGCTAGGTGTAGGGGTCTTCCACGGCCTCTGTGTCGTAGCTAACGCATTAAGCGCCCCGCCTGGGGAGTACGGCCGCAAGGCTAAAACTCAAAGGAATTGACGGGGGCCCGCACAAGCGGCGGAGCATGTGGATTAATTCGATGCAACGCGAAGAACCTTACCTGGGCTTGACATACACCAGATCGCTGCAGAGATGTAGTTTCCCTTGTGGTTGGTGTACAGGTGCTGCATGGTTGTCGCTGCAT
+
GGGGGGGGGGGGGEGGGGGGGGGGGGGGGGGGGGGGGGGGGGGGGGGGGGGGGGGGGGGGGGGGGGGGGGGGGGGGGGGGGGGGGGGGGGGGGGGGGGGGGGGGGGGGGGGGGGGGGGGGGFDFGFFGGGFGDGGGGGGGGGGGGGGGGGGGGGGGGGGGGGGGGGGGGGGGGGGGGGGGGGCGCECGGGGGGGGGGGGGGGGGGGGGGGGGGGGFGFFGGGGGFGGGF3C?6=F4@FCGGGGGBFFFFF4CC7>?BFBFBFBFF?40B<204@FFF3:><BF:94<
@M00689:251:000000000-CJTJ5:1:1101:26370:21446 1:N:0:5
CAGGATTAGATACCCTGGTAGTCCATGCCGTAAACGGTGGGCGCTAGGTGTAGGGGTCTTCCACGGCCTCTGTGTCGTAGCTAACGCATTAAGCGCCCCGCCTGGGGAGTACGGCCGCAAGGCTAAAACTCAAAGGAATTGACGGGGGCCCGCACACGCTGCGGAGCATGTGGATTAATTCGATGCAACGCGAAGACCCTTACCCGGGCTTGACATACACCAGATCGCTGAAGGGATTTAGTTTCCATTGTGGTTGGTGTACCGGTGTTGCATGGTTTTCGCTGATTCTATTT
+
GGGGGGGGGGGGGFGGGGGGGGGGGGGGGCGGGGGC;FG>:<CEG7@CFFFFFDC+B,CCFF9C76CFEFG<E@CF7C<=F?FAFCE@?F9C,?>FGDFCCCGGG?EE@FCD7=CF7>+8B76BFF9BFFFGD9BB,6@><FFGGGEEGCEEGG77,=C*<78**81:FGE,<,9<<+>F7*>2+=<+<75>E5*18*;C@+<F+/5**CD5C0+:C@62*1/*091>)9)*1)9*7)**2C7CFF*.//)*707((,().9)43<)-),62)*)1*)3)(,((,))..)-.)
@M00689:251:000000000-CJTJ5:1:1101:23688:21511 1:N:0:5
CAGGATTAGATACCCTGGTAGTCCATGCCGTAAACGATGGGTGCTAGGTGTCACGGGCTTTGACTCCTGTGGGGCCGCAGCAAAAGCATTAAGAACCCCGCCTGGGAAGTACGGCCGCAAGGCTAAAACTCAAAGGAATTGACGGGGGCCCGCACAAGCAGCGGAGCATGTGGTTTAATTCGAAGCAACGCGAAGAACCTTACCTAGGCTTGACATGCAAGGGAATGTCGTGGAAACACGGCAGCCCTTCGGGGCTCGTGCACAGGTGGTGCATGGCTGTCGCTGCATCTGTCTT
+
E@FCF@CFFFACF@@E@<,<EE<ECEFEFC@@FD<FGFCG@CCBEEEG@CCEGE@FGG7F8FFGGGFACCFG,C,+@:CFCFEE,:=C9FGGA,C4F?C@:+?9<DFFG=?FGG>C:+F@CFE==AFGF,EFGFFGFGB8FE>=CDEE*F:EEGGEGGEFGFEGGGCGDGFGFA@9BFFC7*>3CCFFGE*=CEGGFF=GCCFFFFGGGFFGGCF77)9*2*9/9*32*/*8<@FF5<5<//19<F50)7,9CE34219FBF<A@F785-:)5*9:))-,.41:?((-)44<)5)
@M00689:251:000000000-CJTJ5:1:1101:11481:21557 1:N:0:5
CAGGATTAGATACCCTGGTAGTCCATGCCGTAAACGGTGGGCGCTAGGTGTAGGGGTATTCCACGGCCTCTGTGTCGTAGCTAACGCATTAAGCGCCCCGCCTGGGGAGTACGGCCGCAAGGCTAAAACTCAAAGGAATTGACGGGGGCCCGCACAAGGGGCGGAGCATGGGGATTAATGCGAGGCAACGGGAAGAACCTTACCTGGGCGTGACATACACCAGATCGCTGCAGAGAGGTAGTTTCCATGGGGGTTGGTGTACAGGTGATGCATGGCGGTCGCTGAAT
+
GGGGGGFFGGGGGFEGGGGGGGFFFGFFFDFGGGFGGGGGGCCCC@FG@EEFFCFG,,:,,E6CCEC@:FCC6C@@C=CF<?EA,C::,=EDG?>7C>:>==?FFCGDE7EFEG7C@@==@DA:5BDD><<CFDDFCD,,CD,@BCFGE7*>4:<BCE,CC*:CEC880<:AE>**2:<+*28*:*;>8C*:=C58@22*033++<:C5*/2920*2/12*97C6*/179)6?*15)0*09***/1*.*7(9D8)49(3..16<:199*6-4./75)8(((-(8(4)
@M00689:251:000000000-CJTJ5:1:1101:15704:21631 1:N:0:5
CAGGATTAGATACCCTGGTAGTCCATGCCGTAAACGGTGGGCGCTAGGTGTAGGGGTCTTCCACGGCCTCTGTGTCGTAGCTAACGCATTAAGCGCCCCGCCTGGGGAGTACGGCCGCAAGGCTAAAACTCAAAGGAATTGACGGGGGCCCGCACAAGCGGCGGAGCATGTGGATTAATTCGATGCAACGCGAAGAACCTTACCTGGGCTTGACATACACCAGATAGCTGCAGAGAGGTAGGTTCCCTTGTGGTTGGTGTACAGGTGCTGCATGGCTGTCGCTGCATCTGTAT
+
GGGGGGGGGGGGGGGGGGGGGGGGGGGGGGGGGGGGGGGGGGGGGGGGGGGGGGGGGGGGGGGGGGGGGGGGGGGGGGGGGGGGGGGGGGGGGGGGGGGGGG7FFGGGGGGGGGGGGGGGGGGGGGGGGGGGGGGGCFGDGGGGGGGGGGGGEGEEFGGGGGC8CGGGGGGGGGGGGGFFD@@GGGGG?EEGEGGCFFGGGGGGGGGGGGGGGGGGGFFG*9DC**<7?FGFFFG<)87DC1:**7*-/5:C<.>BFBFFAF<<FFF)9<?BFFFFF::BFF::(.-.)66).
@M00689:251:000000000-CJTJ5:1:1101:8287:21671 1:N:0:5
CAGGATTAGATACCCTGGTAGTCCATGCCGTAAACGGTGGGCGCTAGGTGTAGGGGTCTTCCACGGCCTCTGTGTCGTAGCTAACGCATTAAGCGCCCCGCCTGGAGAGTACGGCCGCAAGGCTCAAACTCAAAGGAATTGACGGGGGCCCGCACAAGCGGCGGAGCATGTGGATTAATTCGATGCAACGCGAAAAACCTTACCTGGGCTTGCCATACACCAGATCGCTGCAGCGATGTCGTTTCACTTGTGGTTGGTGTACAGTTGGTGCATGGTTGCCACTGCATCTATCT
+
GFFFGGGGGGFGGFFF@DFCFFFGFFCFFFGGGGGG@F,CBCCFGGE@EFGG<<,@8,FCFGEFB+@@CGGEEDEF@FF,BFFGFC>7,?E<,CC=FGDGGGGFG,=,F,5F:C:BEFC+=+=,,ACBCFF,F9AE@F@C9<F+<+@EC7*18C<F:,==*<*1=8BFCFFF7<C9C+09:8+0+/CCCECEE5*:*;5CF:@CC?57CC9**0<CDFFGC*1**977FC7??:C)))****1*0*9:6*66*07(-,-7<?2)*0/8>())69)9=)()),()424>4).64
@M00689:251:000000000-CJTJ5:1:1101:19065:21676 1:N:0:5
CAGGATTAGATACCCTGGTAGTCCATGCCGTAAACGGTGGGCGCTAGGTGTAGGGGTCTTCCACGGCCTCTGTGTCGTAGCTAACGCATTAAGCGCCCCGCCTGGGGAGTACGGCCGCAAGGCTAAAACTCAAAGGAATTGACGGGGGCACGCACAAGCGGCGGAGATTGTGGATTAATTCGATGCAACGCGAAGATCCTTACCTGGGCTTGACATACACCAGATCGCTGCAGAGATGTAGTTTCGCTTGTGGTTGGTGTACAGGTGCTGCATGGCCGTCGCTGCAT
+
GFGGGGGGGGGGEGGCFGGGCFFEFFGEF:FEGGGFDGFDECCFGGGGGGGEFFCGCFFGGGFGDG+FCCC6EFCD@FFCFFGF<BEG,B<9<,>F@@BFEGDCFF7?FGFGG:+4>+@+>D7,,:,C3=93DF<CGGCDAG=F7+7FE7>CEG@FF5<FG>:8***+,7C+/+<C6<@+:8+3A5@78:*2:*:5+3A+<<63<+775*1*90?FG=@9F<*949ADFD3?:4***9>*:;7*1008))4777F?11<5<@<.)965?<D059556>-(3312(()
@M00689:251:000000000-CJTJ5:1:1101:24517:21758 1:N:0:5
CAGGATTAGATACCCTGGTAGTCCATGCCGTAAACGGTGGGCGCTAGGTGTAGGGGTCTTCCACGGCCTCTGTGTCGTAGCTAACGCATTAAGCGCCCCGCCTGGGGAGTACGGCCGCAAGGCTAAAACTCAAAGGAATTGACGGGGGCCCGCACAAGCGGCGGAGCATGTGGATTAATTCGATGCAACGCGAAGAACCTTACCTGGGCTTGACATACACCAGATCGCTGCAGAGATGTAGTTTCTCTTGTGGTTGGTGTACAGGTGCTGCATGGCCGTCGCTGCAT
+
GGGGGGGGGGGGGGGGGGGGGGGGGGGGGGGDEFGEGFG7CGEGGGGGGGGGGGGG@FGGGGGGGGGGGGGGGGGGGGG7DAEFGGGGGG9EFGDCFEGGGGGGGGGDFGGFECEG7FF+@+D=FFGGGGGGGGFGDFGGGGGGC@FEE>EGGGGGGDF:FEEGEGGFGGGC++<EC:9CC/7C@EGCF=CCEGGG+;;8CFGGGGF55EG5FGCFCFFGG57C4C595*)??BC596FFCFFDF*944=>GDFFF;??FAFAFFF6?F))84/5.9713;2?:;7A
@M00689:251:000000000-CJTJ5:1:1101:22978:21797 1:N:0:5
CAGGATTAGATACCCTGGTAGTCCACGCCGTAAACGTTGGGCGCTAGGTGTGGGATCCTTCCACGGATTCCGTGCCGCAGCTAACGCATTAAGCGCCCCGCCTGGGGAGTACGGCCGCAAGGCTAAAACTCAAAGGAATTGACGGGGGCCCGCACAAGCGGCGGAGCATGTTGCTTAATTCGACGCAACGCGAAGAACCTTACCAAGGTTTGACATGCAGGGAAAAGCCGTAGAGATACGGTGTCCGTAAGGGTCCTGCACAGGTGCTGCATGGCCGTCGCTGCAT
+
GGGGGGGGGGGGGGGGGGGGGGGGGGFGGFFFFGGGGGGFFFGGGGGGGGGEGGDEGGGF<6FCFGDGGGGGGGDFGGECGGGGGGG7CFGGGC:FCFGGGGGGGGGGGGGGGGDGGGGGGGGGFGGGGGGGGGGGGGGGGGCCEGGGGGGGGGGGGGGGGDCEDEDFGGGGGFGGGGGGGGDEEGGGGEGDEGCEGGGGGCFGCCF:+:CCGGGGG4*:C<F557?C>7<:@>DFBFGFDCCG?F:<FFBGGF?2<B:FFF?2B?6>@<B9))))0>26((-18<
@M00689:251:000000000-CJTJ5:1:1101:20613:21853 1:N:0:5
CAGGATTAGATACCCTGGTAGTCCATGCCGTAAACGGTGGGCGCTAGGTGTAGGGGTCTTCCACGGCCTCTGTGTCGTAGCTAACGCATTAAGCGCCCCGCCTGGGGAGTACGGCCGCAAGGCTAAAACTCAAAGGAATTGACGGGGGCCCGCACAAGCGGCGGAGCATGTGGATTAATTCGATGCAACGCGAAGAACCTTACCTGGGCTTGACATACACCAGATCGCTGCAGAGATGTAGTTTCCCTTGTGGTTGGTGTACAGGTGATGCATGGCTGTCGCTGCAT
+
GGGGGGGGGGGGGGGGGGGGGGGGGGFGGGGGGGGGGGGGGGGGGEGGGGGFGGGGGGGGGGGGGGGGGGGGGGGGGGGGGGGGGGGGGGGGGGGGGGGGGGGGGGGGGGGGGGGGGGGGGGGGGGGGGGGGG<FFEGGGGGGGGGGGGGGGGGGGGGGFFGEDEEGFFGFGGGGGFGFGGFFGGGGGGGGGGGGGGGGGGGGGGGDGGGGGGGGGGFFGGDCDCFFG@DGFFFGFFFGFGGGGFFFBFFFGGFF?><?@BF94FFF<FFFAFFFF4),3(1:0>?F
@M00689:251:000000000-CJTJ5:1:1101:20608:21870 1:N:0:5
CAGGATTAGATACCCTGGTAGTCCATGCCGTAAACGGTGGGCGCTAGGTGTAGGGGTCTTCCACGGCCTCTGTGTCGTAGCTAACGCATTAAGCGCCCCGCCTGGGGAGTACGGCCGCAAGGCTAAAACTCAAAGGAATTGACGGGGGCCCGCACAAGCGGCGGAGCATGTGGATTAATTCGATGAAACGCGAAGACCCTTACCTGTGCTTGACATACACCAGATCGCTGCAGAGATGTGGTTTCCCTGGTGGTTGGTGTACAGGTGGTGCATGGCTGTCGCTGCCT
+
FFGGGFGGGGGGGGGCFGGFGFFFCFFDFGGCEG<EEEGGGGGDGDFCFDGGGGDB@@FFE<EGGDDGGGFGFGGAC<ECFCFGGGGGGFGDFCE77:CCGGGGGG>+>F@FFGGGGGFGGGAFFDFGGGGDGDFCFBCEF,@CBFGGDG*>B*::CFGGGGCE8*:8CEAFG7<CEEGGFGGG7+3A<*:5/:EG08CFG78EFF9?CCGC4CCCF=F<**99FFGDFDDFF?C*9B:*2*9*9*96)059*8>?042>.*.6)9?()(.5)*0)0535:16?1()
@M00689:251:000000000-CJTJ5:1:1101:14463:22068 1:N:0:5
CAGGATTAGATACCCTGGTAGTCCATGCCGTAAACGGTCGGGGCTCGGTGTAGGGGTCTTCCACGGCCTCTGTGTCGTAGATAACGCATTAAGCGCCCCGCCTGGGGAGTTAGGCCGCAAGGCTAAAACTCAAAAGAATTTAAGGGGGCCCGCACAAGAGAAGGAGCATTGGGATTAATTCGTTGCAACGCGACAAACCTTACCTGGTCTTGACATACACCACATCGCTGCAGAGATGTAGTTTCCCTTGTCGTGTGTTTACAGATGTTGATAAATTTAAGAGGCCTCTGTAT
+
F@;F8CFFECFGF<CFFFFGGGCF9CCDF:FEFGGG,B,+8+++@,8F@7F,,CB7BCCF,,,6B+++=<<6CFCC?,C=,,CA,CC@=,??FF++@+644++=++6444,,<,>:+33::BFG<=<=C<==<:,,+,@,,3,:,3+*3@@*7**>,2,4,,,,4,**,,,,4:,,223<+*533*?++**25**/28C@+0<+<973+:::78<7C46**1**22**0*)))1***/*2*2*:=9947..**05(4,()6*..*/1-@:2))***/1).)-)(-(.30)6))
@M00689:251:000000000-CJTJ5:1:1101:14444:22071 1:N:0:5
CAGGATTAGATACCCTGGTAGTCCATGCCGTAAACGGTGGGCGCTAGGTGTAGGGGTCTTCCACGGCCTCTGTGTCGTAGCTAACGCATTAAGCGCCCCGCCTGGGGAGTACGGCCGCAAGGCTAAAACTCAAAGGAATTGACGGGGGCCCGCACAAGCGGCGGAGCATGTGGATTAATTCGATGCAACGCGAAGAACCTTACCTGGGCTTGACATACACCAGATCGCTGCAGAGATGTAGTTTCCCTTGTGGTTGGTGTACAGGTGTTGCATGGTCGTCGCTGCAT
+
GGGGGGGGGGGGGGGGGGGGGGGGGFFFFGGGGGGGGGGGGGGGGGGGGGGAFGGGGGGGGGGGGGGGGGGGGGGGGGGGGGGGGGGGGGGGFGGGGGGGGGGGGGGGGGGGGGGGGGGGGGGFFGGGGGGGGGGGGGGGGGGGGGGGD@EEGGGGGGGGGGGGGGGGGGGGGGCGEFGGCFFGGGGGGGGGGGGGFCFGGFFGGGGGCFGGGGGGG@FFFFC5CCFG>DGF69C7/=:C::*:=6?AB?AF:))(3::FA=<>FFFF><A?BF49*.9?>FFFFFF
@M00689:251:000000000-CJTJ5:1:1101:18869:22101 1:N:0:5
CAGGATTAGATACCCTGGTAGTCCATGCCGTAAACGGTGGGCGCTAGGTGTCGGGGTCTTCCTCGGCCTCTGTGTCGTAGCTCACGCATTAAGCGCCTCGCCTGGGGAGTACGGCCGCAAGGCTAAAACTCAAAGGAATTGACGGGCGCCCGCACAAGCGGCGGAGCATGTGGATTAATTCGATGCAGCGCGAAGAACCTTACCTGGGCTTGACATACACCAGATTGCTGCAGAGATGTAGTTTTCCTTGTGGTTGGTTTACAGGTGGTGCATGGCCGTTGCTGCATCCGTCC
+
GGGGGGGGGGGGGGGGGGGGGGGGG9FGGCFEGGGG,FFECD@FGFG8FFG,BFGCC,::6C,6B,,,B@E<C?6F7F,,B<,9EECEEDC,<FCFGGEF74?BFCF7=B8E?7CFGG7F77+3DFD<F<@FDGGCC<8,,3BFCD+5B*@*@CF7>DE:CC7*?:*<<FF:9:9<2+1>:*++02+<AE5>EE*/+2/2<F+:+3/***9=F60CCF66CF>4**3C?74?F*/0*90*::777@6<9*6*>>>21:0)2*574F@0<142)*0))7,(,,4.4(4)((3((
@M00689:251:000000000-CJTJ5:1:1101:20371:22108 1:N:0:5
CAGGATTAGATACCCTGGTAGTCCATGCCGTAAACGGTGGGCGCTAGGTGTAGGGGTCTTCCACGGCCTCTGTGTCGTAGCTAACGCATTAAGCGCCCCGCCTGGGGAGTACGGCCGCAAGGCTAAAACTCAAAGGAATTGACGGTGGCCCGCACAAGCGGCGGAGCATGTGGATTAATTCGATGCAACGCGAAGAACCTTACCTGTGATTGACATACACCAGATCGCTGCAGAGATGTAGTTTCCCTTGTGGTTGGTGTAAAGGTGATGCATGGTCGGCGCTGCATATGTCT
+
GFGGGGGGGGGGGFGGGFGGGGGCFGFGGGGGGGGG7FDECGCFGGGFGGGFGFGGG,FAEGGG7CFEGGGGFGGGDGGGGDEGGCFFEGGGFFFGGGGGGCGGGGGDC=DFGECFE>>EEFFFFCFDECEDEECC>FFGGGC7>+@FFCF7:>F*>CGDD77BCEEFECAC:9?CGFFCD8F9FEGFFEG*1:EGCCEFGGGGFG+<+<796<FFGFFD<D>CF<C*>D<::?DF46*0::C>7@=<FF42*0>?B6:52*)-9694@9)44?>6*7(,1(49>2<))6554
@M00689:251:000000000-CJTJ5:1:1101:6661:22110 1:N:0:5
CAGGATTAGATACCCTGGTAGTCCATGCCGTAAACGGTGGGCGCTAGGTGTAGGGGTCTTCCACGGCCTCTGTGTCGTAGCTAACGCATTAAGCGCCCCGCCTGGGGAGTACGGCCGCAAGGCTAAAACTCAAAGGAATTGACGGGGGCCCGCACAAGCGGCGGAGCATGTGGATTAATTCGATGCAACGCGAAGAACCTTACCTGGGCTTGCCATACACCAGATCGCTGCAGAGATGTCGTTTCCCTTGTGGTTGGTGTACAGGTGCTTCATGGCTGTCGCTGCATCTTTCT
+
GCFGGGGGGGGGFFGGGGGFFGGGGFFGEFGGEGGGGGG>FGGGGGGGGGFEDFGGGGGGGGGGGDEGGGGFGFGFGFFGGGGDFEGGGGA9EAFFFGGGGEG@ECDCCF=BBFGGCGD@CFFGGFFFGGGGC9<>==FDF9FCF7C7>FCE@CCFFFFE*CBCECC>@CFFF<CFGGFCGEFF@EFGGGG5:EC*<FCFG7FFGGG==FG**2?FGF4DFF><FF5CF*9/647486>:5FGGFFFA*)5>*7>1386F)=4>)90)0)--:@9)7)44:6639())))-69
@M00689:251:000000000-CJTJ5:1:1101:6645:22119 1:N:0:5
CAGGATTAGATACCCTGGTAGTCCATGCCGTAAACGGTGGGCGCTAGGTGTAGGGGTCTTCCACGGCCTCTGTGTCGTAGCTAACGCATTAAGCGCCCCGCCTGGGGAGTACGGCCGCAAGGCTAAAACTCAAAGGAATTGACGGGGGCCCGCACAAGCGGCGGAGCATGTGGATTAATTCGATGCAACGCGAAGAACCTTACCTGGGCTTGACATACACCAGATCGCTGCAGAGATGTAGTTTCCCTTGTGGTTGGTGTACAGGTGCTGCATTGCTGTCGTTGCTA
+
GGGGFGFGGGGFGGGGFGGFGGGGGDFGGGGGGGGGGGGEGGDFFGGGGGGFCGGGGGGGGGGGDGGEGGGCFGC@CF96BFGGGGFCFGGGF,CCFGG>FEG7FGE=+B<FGEGEGGGGEFFGGGGGG@FGGGGCFEGGGGGE>CB7BEEEG>FCG8CGCFDE?EGFGG?EG+<AF9<+0;9FFGG?C5:C*>5*<E@FC9CGGGGG5EGGCCFG7=@C45CFC47<>31<FFD:FF:>CGCFFFFFFF2*35<:9615AF4>?F6:F<2(4*179=<)((-.4))
@M00689:251:000000000-CJTJ5:1:1101:20375:22126 1:N:0:5
CAGGATTAGATACCCTGGTAGTCCATGCCGTAAACGGTGGGCGCTAGGTGTAGGGGTCTTCCACGGCCTCTGTGTCGTAGCTAACGCATTAAGCGCCCCGCCTGGGGAGTACGGCCGCAAGGCTAAAACTCAAAGGAATTGACGGGGGCCCGCACAAGCGGCGGAGCATGTGGATTAATTCGATGCAACGCGAAGAACCTTACCTGGGCTTGACATACACCAGATCGCTGCAGAGATGTAGTTTCCCTTGTGGTTGGTGTACAGGTGATGCATGGTAGTCGCTGCAT
+
GGGGGGFFGGGGGGGGGGGGGGGGGGGGGGGGGGGGGGGGGGGGGGGGGGGGGGGGGGGGGGGGGGGGGGGGGGGGGGGGGGGGGGGGGGGGGGGGGGGGGGGGGGGGGGGGGGGGGGGGGGGGGGGGGGGGGGGGGGGGGGGGGGGGGGGGGGGGGGGGGGGGDEGGGGFGFFFGGGGGGGGGGEGGGGGGCEGGGGGGGGGGGGGGDGGGGDGGGFFGGGGGCFGGFGGFFFGCFFGFGGGFF=FBFF<FDFFFF??F<FBFFFF>?B)5<BF=**8A>9?B>FF
@M00689:251:000000000-CJTJ5:1:1101:16765:22206 1:N:0:5
CAGGATTAGATACCCTGGTAGTCCATGCCGTAAACGGTGGGCGCTAGGTGTAGGGGTCTTCCACGGCCTCTGTGTCGTAGCTAACGCATTAAGCGCCCCGCCTGGGGAGTACGGCCGCAAGGCTAAAACTCAAAGGAATTGACGGGGGCCCGCCCAAGCGGCGGAGCATGTGGATTAATTCGATGCAACGCGAAGAACCTTACCTGGGCTTGACATACACCAGATCGCTGCAGAGTGGTAGCTTCCCCTGTGGTTGGTGTACAGGTGCTGCATGGTCGTCCCTGCCTCTGTAT
+
GACDFCFGGGGA@FDFCFGGGGFECF<FGDGGGGA@CFFDEGCGG:@<C@FEEFECCFGG<F,6,@@EFGGFFFG<:FFF7BF?FCGFFG?DDGE@:CFGGGDG@F7=:FFFEGGGEE@CCFGGF<FFGDFCF9F8FCD<F<FFC><*4>*1***6CCF@<FB78C**0<F9C:+C9@ECCFCGGCFF@75C*:E5A88>ECGFF?C5==GEC8CFFFFFGG*CF7F*07D:4*>**)2?0*:*765()).CC5>3,4(72*44:=6)748?2@56@792((..8(82,25).
@M00689:251:000000000-CJTJ5:1:1101:9975:22246 1:N:0:5
CAGGATTAGATACCCTGGTAGTCCACGCCGTAAACGATGAAGGCTAGGTGTTGCAGGGTTTCCGCCCTTCAGTGCTGCAGCAAACGCATTAAGCACTCCGCCTAGGGAGTACGACCGCAAGGTTGAAACTCAAAGGAATTGACGGGAGCCCGCACAAGCGGTGGAGCATTTTGTTTAATTCAAACCAACGCAAAGAAACTTCCCAGGTATTGACATCCTTTGACCACTCTAGAGAACAAGCTTTCCATTAGGTGACAAAGTGACAGATGATGGATATTTGTCAGTGCACACATAT
+
E@,:DDFE<FFFFFFE9-CFA6C=<;8:F+@@BFFB7CCC,,;CFE,6;,C7,,;6C+C87@E@BFGD?FFF@<CEF,:,B6C=FE:+?@F,,,C,?E8?EGD,,,,4488,++@FE7CF+4:CEA@F?AE9,7,4AD7>9,CC+C+8++>3B7FF76:+@@*3:,@F,,,,@,?,5@?<C,56,6>:>:=*5E6C,,5,5,,40+*++5@<+>2+2)*+++3;=*1*)01++*3*))2**0::*9*)*/)**1*).).).1..9=).=2)))0***1)))-))-.5)))(()).
@M00689:251:000000000-CJTJ5:1:1101:9972:22268 1:N:0:5
CAGGATTAGATACCCTGGTAGTCCACGCCGTAAACGATGAGTGCTAAGTGTTGGAGGGTTTCCGCCCTTCAGTGCTGCAGCAAACGCATTAAGCACTCCGCCTGGGGAGTACGACCGCAAGGTTGAAACTCAAAGGAATTGACGGGGGCCCGCACAAGCGGTGGAGCATGTGGTTTAATTCGAAGCAACGCGAAGAAACTTACCAGGTCTTGACATCCTTTGACCACTCTAGAGATAGAGCTTTCCCTTCGGGGACAAAGTGACAGGTGGTGCATGGTTGTCGCTGCAC
+
GGGGGGGGGGGGGGGGGGGGGGGGFGGGGEGGGGGGGGGGG<FGG@@EFGGDGCGGGG@8BGFE:FGGGFDFGGGGGFGGGFGGGGGGGGGGGGG?FGGGGGGGGGGGGGGGGFEFGGGGGG<FGFGGGGGGGGFFGGG8FGGGGGGGG+>:CGGGGGGGFGGGGGGGGGGGGDGFGFCGFGGFGDFFFGGGGGGGF*<F?FGFFGGCFGGGFGGGCF4::>GGGDCFFFC666CC*4*2:0CFFF@<=FFDC>>><B:;466>=4F5)4::9<=@FF<:24326?B:(
@M00689:251:000000000-CJTJ5:1:1101:19324:22404 1:N:0:5
CAGGATTAGATACCCTGGTAGTCCATGCCGTAAACGGTGGGCGCTAGGTGTAGGGGTCTTCCACGGCCTCTGTGTCGCAGCTAACGCATTAAGCGCCCCGCCTGGGGAGTACGGCCGCAAGGCTAAAACTCAAAGGAATTGACGGGGGCCCGCACAAGCGGCGGAGCATGTTGCTTAATTCGACGCAACGCGAAGAACCTTACCAAGGTTTGACATGCAGGGCAAAGCCGTAGGGATATGGTGTCCGTAAGGGTCCTGCACAGGTGATGCATGGCCGTCGCTTCAT
+
GGGGGGGGGGGGGGGGGGFGGGGGGGFEGDGGGGGGGGGCEGGGGGGGGGGGGFGDGGGGGGFGGGGGEGGGGFGGCFGEEGGGGDGGGGGG9FFGGGGGGGGGGGGGGEGFCCGGEECE@FFGGGFEDFGGGGGFGGGGGGGC7FG7BB@:EGGGFGF>CG:@EGDGGCGGFEGGGGGGGCCG=EEGG5C*/*2;FFGGFCFGG6=FCCDCCGF74:@>4)*9F9+9>DDE@DGGF?F**0:CFF3(8>0C<>?<AA0??6(4969AFB)64@@F)0,31?(().
@M00689:251:000000000-CJTJ5:1:1101:19342:22407 1:N:0:5
CAGGATTAGATACCCTGGTAGTCCATGCCGTAAACGGTGGGCGCTAGGTGTAGGGGTCTTCCACGGCCTCTGTGTCGCAGCTAACGCATTAAGCGCCCCGCCTGGGGAGTACGGCCGCAAGGCTAAAACTCAAAGGAATTGACGGGGGCCCGCACAAGCGGCGGAGCATGTTGCTTAATTCGATGCAACGCGAAGAACCTTACCAAGGTTTGACATGCATGGAAAAGCCGTAGGGATATGGTGTCCGTAAGGGGCCTGCACAGGTGCTGCATGGCCGTCGCTGCATCCGTCTCTT
+
GGGGGGGGGGGGGGGGGGGGGGGGGFGGG7FFGGGGEGG7FEEGGEG<FGGDGGG:FGGCG9A@CCFEGGAFGGGGGGGGGGGGGGGEGGGGGF+@:FFFGGGGGGGGGGGGGG7FGGEFG+DF<FGGGGGFGGGGGGGGGGACGGGGGGGGGGGGGFGGGCEGGGCGGGGCFCCGGFFGGG?+<>FGGGGDGGE5CGGGGGGG7<7C<E>EDFFD44?7:C*9*02/)//)07**.87DFDFGFF>?55?7F))38(,<?4,,9)))/44))).9>>>F((-(,<B((((.(.5
@M00689:251:000000000-CJTJ5:1:1101:19330:22427 1:N:0:5
CAGGATTAGATACCCTGGTAGTCCATGCCGTAAACGGTGGGCGCTAGGTGTAGGGGTCTTCCACGGCCTCTGTGTCGCAGCTAACGCATTAAGCGCCCCGCCTGGGGAGTACGGCCGCAAGGCTAAAACTCAAAGGAATTGACGGGGGCCCGCACAAGCGGCGGAGCATGTTGCTTAATTCGACGCAACGCGAAGAACCTTACCAAGGTTTGACATGCAGGGAAAAGCCGTAGGGCTATGGTGTCCGTAAGGGTCCTGCCCAGGTTATGCATGGCCGTCGCTGCATATGTCTCTT
+
FGGGGFFFGGGGGGFGGGGGGGGGGGGFGGGGGG9BF;<FFGGEGGGGFFFGGGGGGGGGGGGGGGGGGGGGGGGGGGGCGGGGGGGGDGGGFDGGGGGGGGGGFFC+>CFG@CGGEGGGGGGGGGGFFGGGFGCF8F7FGFGBEGGGGGGEGEEGGGFGGGGGGEDF6AFGGGGFCGFFDEFEGGGCCEEE55:EDFGGFFGG7?E*0<D=:<+:=FFF*997*9F55C>@3>D*05CCCD><@F335:<:DF:6<A3)4?:2608)*.6<<F467)-(-(4(4).-))..64<
@M00689:251:000000000-CJTJ5:1:1101:5973:22519 1:N:0:5
CAGGATTAGATACCCTGGTAGTCCATGCCGTAAACGGTGGGCGCTAGGTGTAGGGGTCTTCCACGGCCTCTGTGTCGTAGCTAACGCATTAAGCGCCCCGCCTGGGGAGTACGGCCGCAAGGCTAAAACTCAAAGGAATTGACGGGGGCCCGCACAAGCGGCGAAGCATGTGGATTAATTCGATGCAACGCGAAGAACCTTACCTGGGCTTGATATAAACCAGATCGCTGCAGAGATGTAGTTTCCCTTGTGGTTGGTGTAACGGTGATGCATGGTCGTCGCTGCAC
+
FEG<@CECGGFFECFEFGFGCFEFGFGFGCCCGGGGDGCGEGGGGGCCFFGGGG>FG,E@@AF,BCC@7CFGEFFA:CF,,6<9CECB@CFFFGF@FE7FD>FC?7:F@FGF7::FC@ED@FF,F,ED<=<FFGG8>DD,>@,<<C3:CGGG**4<=57:<F@*:8*>,<,<C?>+C<:+*1+<C;CC+*2:575*00;;CFCDFGFF***22+37>**09*1/7*1*)7)))*7**/:77CC77??948>FC7>11::F>*.,075295:<>F>6679(((3337(
@M00689:251:000000000-CJTJ5:1:1101:17353:22655 1:N:0:5
CAGGATTAGATACCCTGGTAGTCCATACCGTAAACGGTGGGCGCTAGGTGTAGGGGTCTTCCACGGCCTCTGTGTCGTAGCTAACGCATTAAGCGCCCCGCCTGGGGAGTACGGCCGCAAGGCTAAAACTCAAAGGAATTGACGGGGGCCCGCACAAGCGGCGGAGCATGTGGGTTAATTCGCTGCAACGCGCAGAACCTTACCTGAGCTTGACATACACCAGATCGATGCAGCGATGTAGTTTCCCTTGTGGTTGGTGTACAGGTGTGGACTGGATGTCGCTGAAT
+
EFGFFGFFGFGGGGGGCFGDGGFF9FCFGFFF,@FFFEEDGGDEGGGGGGFCA9:@FEGFFGGG>7FGGG8<EFFGDGGGGGGGGGGGEFFGGGGGGGFGGGCFFGFCGCFGED:CG+C@EFG,FC9BF,EGGD9:=8<=CFFE7F:@B<*8CEECFFE*<F=CC*889C0<C*//*<@<C8**18A0@EE**1>5CFG>FDFF7?*:6+>*9<FCG67<C<77=*2*<*>97/1/73>72:C*/9*-986*17)((((0-9:<)9/))-).,)))*),)(4:((.)
@M00689:251:000000000-CJTJ5:1:1101:17357:22672 1:N:0:5
CAGGATTAGATACCCTGGTAGTCCATACCGTAAACGGTGGGCGCTAGGTGTAGGGGTCTTCCACGGCCTCTGTGTCGTAGCTAACGCATTAAGCGCCCCGCCTGGGGAGTACGGCCGCAAGGCTAAAACTCAAAGGAATTGACGGGGGCCCGCACAAGCGGCGGAGCATGTGGATTAATTAGATGCAACGCGAAGCACCTTACCTGGGCTTGACATACACCAGATCGCTGCAGAGATGTAGTTTCCCTTGTGGTTGGTGTAACGGTGGTGCATGGCGGTCGCTGCAT
+
GGGGGGGGGGGGGGGGGGGGGGGGGGCFGDGGGGGGGGGGGFEGGGGGGGGGGGGGDGFED<CEFGGGDFGGD@FEGGG@<FFFGGGGCGGFFFGGGEGGDEEGGGGEEFAECECC@FGCEGFGDD<BFDGGGF,>ADFFEGCFGGGGGGEEGGEF:BC@GCCCC8BFGG++++<+<CFD*<0<<9F0:CCE=EC*<2;8E7AFFF5FG6FEGGGG>@F95>C4D*>GF*99?BC509>7:::DFF?98:<FD4>:(((.)*)-)0>0<8-36F).).4(47?0-,)
@M00689:251:000000000-CJTJ5:1:1101:24329:22755 1:N:0:5
CAGGATTAGATACCCTGGTAGTCCATGCCGTAAACGGTGGGCGCTAGGTGTAGGGGTCTTCCACGGCCTCTGTGTCGTAGCTAACGCATTAAGCGCCCCGCCTGGGGAGTACGGCCGCAAGGCTAAAACTCAAAGGAATTGACGGGGGCCCGCACAAGCGGCGGAGCATGTGGATTAATTCGATGCAGCGCGAAGAACCTTACCTGGGCTTGACATACACCAGATCGCTGCAGAGATGTAGTTTCCCTTGTGGTTGGTGTACAGGTGGTGCATGGCTGTCGCTGCAT
+
GGGGGGGGGGGGGGGGGGGGGGGGFFGGGGGGGGGGFGGECGGGGGGGGGGC<C@FGCGGGGGFECF@:FGGGGGGGGGGGGGGGGGGGGGGGGGDCGGGGGGGGGGGGGGGGGGGGGGGGGGGGGGGGGGGGGGGDFGGGGGGGGGGGGGGGGGGGCGGGGGGGGGGGGGGGGGGGGGGGGGGGGG9FGGGGGGGGGFGGGGGGGGGGGFGGGCF>=FCFFFFFFGD4CDFF?DGF**::DGGFB?AFFFGG>F?F?65274>F??:>8B?FFFFFEFFF6(19?F
@M00689:251:000000000-CJTJ5:1:1101:10223:22802 1:N:0:5
CAGGATTAGATACCCTGGTAGTCCATGCCGTAAACGGTGGGCGCTAGGTGTAGGGGTCTTCCACGGCCTCTGTGTCGTAGCTAACGCATTAAGCGCCCCGCCTGGGGAGTACGGCCGCAAGGCTAAAACTCAAAGGAATTGACGGGGGCCCGCACAAGCGGCGGAGCATGTGGATTAATTCGATGCAACGCGAAGAACCTTACCTGGGCTTGACATACACCAGATCGCTGCAGAGATGTAGTTTCACTTGTGGTTGGTGTACAGGGTATGCATGGCCGGCGCTGCATATGTCT
+
GGFGFGGGGGGGCFFGGFGGGGGGEFEFDCFGGGGGGGCEGFGDGGGGEFGGGGGGGGFEGFFGCFGGGGGGF9EFDGGFGGGGCFDGGDGF<CFGG>FCGGCGGFEFC?=FFGGGGDGGGFGGFGFGGGGGGDAFFDFFGGCEGGGGG7>>EEEGCGGGDEC@*8EG6+<@CGF:@FFC7EC7EEFFFE=EE5=88@88:CF@EGGFFF4E4<EFDFFD*5*/9CCDF*>F:6<D470C>2::B*8)*/-9C)0403?FF84-))),9(-)49FF6)(-40(3(())--66)
@M00689:251:000000000-CJTJ5:1:1101:21904:22821 1:N:0:5
CAGGATTAGATACCCTGGTAGTCCTAGCCCTAAACTATGGATGCTTGGTGTGGCCGGTACCCAATCCGGCCGTGCCGAAGCTAACGCGATAAGTATCCCGCCTGAGTAGTACGGCCGCAAGGTTGAAACTCAAAGGAATTGACGGGGGCCCGCACAAGCGGTGGAACATGTGGTTCAATTCGACGCAACGCGAAGAACCTTACCTGGGCTTGAACTGCTCGTGACCAGCGGTGGAAACACCGCCTTCCCGCAAGGGACAGTGGTAGAGGTGATGCATGGTCGTCGCTGCAT
+
GGGGGGGGGGGGGEGGGFFGGGGGGGFGGFGGGGGGGGGGFFFGGGGGGGGGGGGGGGGGGGGGGGGGGGGGGGGGGGGGGGGGGDGGGGGGFGFGGGGGGGGGGGGGGGGGGGGGGGGGGGGGGFGGGGGGGGGGGGGFFGFGGGGDE7CEGGGGFGGGCF@EFFGGGFCFGGGGGD<F>FFGEGGGGGGCG55CFGGFGGGGGGGGGCFEGAE7=?FFGDDGGFG5>39>>)*9=;CFGDGDFFFFFFFG575632<>)97:FF4<),199FFF@81ABB46(7?(9:A
@M00689:251:000000000-CJTJ5:1:1101:21924:22827 1:N:0:5
CAGGATTAGATACCCTGGTAGTCCTAGCCCTAAACTATGGATGCTTGGTGTGGCCGGTACCCAATCCGGCCGTGCCGAAGCTAACGCGATAAGTATCCCGCCTGAGTAGTACGGCCGCAAGGTTGAAACTCAACGGAATTGACGGGGGCCCGCACAAGCGGTGGAACATGTGGGTCAATTCGAAGCCAAGCGAAGAACCTTACCTGGGCTTGAACTGCTCGTGCCCAGCGGTGGAAACACCGCCTTCCCGCAAGGGACAGTGGTAGAGGTGATGCATGGTCGTCGCTGACTCGAT
+
FEFGFCGGGGGGGGGGGGGGGGGGGG@FGFFFGGGGFGGGGGGFGFGGGGGG@FFFC7@FGGGG,CEFC7@@F7CGGGGEGGGGF?F@GGDGGGFGGGGGGG@CGGGG9EFDFEGGCF>CFCF9DFGGGC<CC<::FFDCFEFFFGGGDGGG7*CFFCACFE:7:CEC,,2>F:=+=B9@+;?*;*+=*15571**<*;0<CF69?CE=8**9A674=@7C)**/*+75DCEBF>7=85CD)9)87?(8>>G)0)13-:F24,-/9@4>:())**189:))36(72((-(.:(((
@M00689:251:000000000-CJTJ5:1:1101:7195:22830 1:N:0:5
CAGGATTAGATACCCTGGTAGTCCATGCCGTAAACGGTGGGCGCTAGGTGTAGGGGTCTTCCACGGCCTCTGTGTCGTAGCTAACGCATTAAGCGCCCCGCCTGGGGAGTACGGCCGCAAGGCTAAAACTCAAAGGAATTGACGGGGGCCCGCACAAGCGGCGGGGCATGGGGATTAATTCGATGCAACGCTAAGAATCTTACCTGGTCTTGACATACCCCATATTGCTGCAGCGATGTAGTTTCCCTTGTGGTTGGTGTACAGGTGCTGCATGGCTGTGTCGGCATCTGTCA
+
GGGGGGGGGGGGGGGGGGGGGGGFEGGGGEGGFFGGDGG7F@@FFDGFGGGCGGDCFCEFCFGGE>FEGDFFFGAEC,9,FFCFGGGCEFF<5<BCCCGG47BFGGG7@FEF+8:F@CFGC<FEFFG9FGCFC<FC,,@>F=F>7<C7BFEGGG7F,B:*:@8:**:?EG**:*2;C733:@@99*+0<>E**:<C9+20<+2AF+7++379D8CG7*)2**27?*3:*?CF6))/.<9>D>*:7@*)/).9D>)((-48>?44?*))0)).6?))073(-.(((4((-)6)-
@M00689:251:000000000-CJTJ5:1:1101:21904:22841 1:N:0:5
CAGGATTAGATACCCTGGTAGTCCTAGCCCTAAACTATGGATGCTTGGTGTGGCCGGTACCCAATCCGGCCGTGCCGAAGCTAACGCGATAAGTATCCCGCCTGAGTAGTACGGCCGCAAGGTTGAAACTCAAAGGAATTGACGGGGGCCCGCACAAGCGGTGGAACATGTGGTTCAATTCGACGCAACGCGAAGAACCTTACCTGGGCTTGAACTGCTCGTGACCAGCGGTGGAAACACCGCCTTCCCGCAAGGGACAGTGGTATAGGTGATGCATGGTCGTAGCTGCAT
+
GGGGGGGGGGGGGGGGGGGEFFEFGFFFFFGFGGGGGGGGGGGGGGGGGGGGGGGGGGGGFGCGGGGGGGGGGGEEGGGGGGGGFGGFCEEGGGGGGGGGGDGGCFDGGGGGGGGGGCFEFGFFGGFGGGFGGGGGGGGGFGGFEFGGCEGGGGGGGGGGDGGD5AFGGFGGGG*?CFFGG5;EGBBEGGGD*5CEGGGCCCGGGG5E5C4EG+0:9?=7C>FGGFGGFG55)<CD4@FG<<<DEEFFFF>3)<5<?01><*4>?**6FAB4AF6?*6:<207(,(.<?:B
@M00689:251:000000000-CJTJ5:1:1101:7202:22847 1:N:0:5
CAGGATTAGATACCCTGGTAGTCCATGCCGTAAACGGTGGGCGCTAGGTGTAGGGGTCTTCCACGGCCTCTGTGTCGTAGCTAACGCATTAAGCGCCCCGCCTGGGGAGTACGGCCGCAAGGCTAAAACTCAAAGGAATTGACGGGGGCCCGCACAAGCGGCGGAGCATGTGGATTAATTCGATGCAACGCGAAGAACCTTACCTGGGCTTGACATACACAAGATCGCTGCAGAGATGTAGTTTCCCTTTTGGTTGTTGTACAGGTGCTGCCTGGCTTTCGCTGCTT
+
GGGGGGGGGGGGGFFFFGGGGGFFFGGGEFGFFFGGGGGGDGEEGGGGGGG9FFCF:EFDFEEFGGGGGGGGGGGGGGGGCGGGGGGGGGGFGFEGDGGGGGGGCGGG7BFFGGDFGGD+F7+BDFGGGF<,>BF,DFGFCFGECFGGCCEGG71CEFFCFEGEE5>CCFG7?+<E6:<C>*<CCGGGGGGGGGGGGFFFE9<CFFDFGFFEGC7DFF=C9*1*9C5<F53)/9C4=FG7C::*9B6<*0)2CFF:1((<9=AF46))*),.)/).))..(,(-2)-
@M00689:251:000000000-CJTJ5:1:1101:8519:22869 1:N:0:5
CAGGATTAGATACCCTGGTAGTCCACGCCCTAAACGATGTCAACTGGTTGTTGGACGGCTTGCTGTTCAGTAACGAAGCTAACGCGTGAAGTTGACCGCCTGGGGAGTACGGCCGCAAGGTTGAAACTCAAAGGAATTGACGGGGACCCGCACAAGCGGTGGATGATGTGGTTTAATTCGATGCAACGCGAAAAACCTTACCTACCCTTGACATGTCTAGAAGTTACCAGAGATGGATTCGTGCTCGAAAGAGAACTAGAACACAGGTGATGCATGGTCGTCGCTGCAT
+
FGGGGGGGGGGGGGGGGGGGGGGGGGEFGGGGGGFGGGGGGEFGGEFFGGGGGGGGGGCGGGG9ECFGGFFGGGE,CG+@FGGF::=BG7<FFGGGGGGGDCFEFFGGDBCBFFEG>FEFEGFFED9CECFGGEFDG8,<FGGEE+CFEGEEEGFFGCGG7FC9EGD@CCDGDEGFGFCF@1=*1;C*=72=5>FC5:<FFC;CFC*A7:C?:CC:286:>F:F7DEG?CD5>?FF)87*7>FDFFFF)<><DFF?4)36>??(5@<A4)5.4==FF*613(79((-5:
@M00689:251:000000000-CJTJ5:1:1101:15844:22940 1:N:0:5
CAGGATTAGATACCCTGGTAGTCCACGCTGTAAACGATGAGTGCTAGTTGTCGGCATGCATGCATGTCGGTGACGCAGCTAACGCATTAAGCACTCCGCCTGGGGAGTACGGTCGCAAGATTAAAACTCAAAGGAATTGACGGGGGCCCGCACAAGCGGTGGAACATGTGGTTCAATTCGACGCAACGCGAAGAACCTTACCTGGGCTTGAACCGCACAGGACCAGCTTTAGAAATAGAGCCTTCCCGCAAGGGACCTGTGTAGAGGTGGTGCATGGCTGTCGCTGCATCTGTAT
+
GGGGGGGGGGGGGGGGGGGGGGGGGGGGGGGGGFGGGGGGGGGGGGGGGGGGGGGCGGGGFFGGGGGGGGGGGGDFGGGGGGGDGGGGGGGGGGGGGGGGGGFGGGGGGGGGGGGEGGGGGGGGGGGG<EFGGGGGGGCEGGGGGGGGEEGGGGGGGGGGGGGGGGGGGGGGGGGGGGGGGGGGGGGDECGEGECCEGGGGFEFFGGGGE7CD:CDDEFGDGGCFC=C?G>86@CF69*7DGF:?FF0>@;><EFF??7=:F<2*6<2>?6096=B>4::1)3(3((,6ADB4.)
@M00689:251:000000000-CJTJ5:1:1101:16582:22955 1:N:0:5
CAGGATTAGATACCCTGGTAGTCCATGCCGTAAACGGTGGGCGCTAGGTGTAGGGGTCTTCCACGGCCTCTGTGTCGTAGCTAACGCATTAAGCGCCCCGCCTGGGGAGTACGGCCGCAAGGCTAAAACTCAAAGGAATTGACGGGGGCCCGCACAAGCGGCGGAGCATGTGGATTAATTCGATGCAACGCGAAGAACCTTACCTGGGCTTGACATACACCAGATCGCTGCAGAGATGTAGTTTCCCTTGTGGTTGGTGTACAGGTGATGCATGGCCGTCGCTGCAT
+
GGGGGGGGGGGGGGGGGGGGGGGGGGFGGGGGGGGGGGGGGGGGGGGGGGGGGGGGGGGGGGGGGGGGGGGGGGGGGGGGGGGGGGGGGGGGGGGGGGGGGGGGGGGGGGGGGGGGGGGDGGGGGGGGGGGGGGGGFCFGGGGGGGGGGGGCCGGGGGGGGGGGGDEFFF@FGGFGGGGGGGGCCCGFFGGGGGGGGGGGDFGGGGGDFGGGGGGGD?@GGGGGGGGGFGDFF=FF?FG7:CFGF6=<@?<6CFFFFFFFFF>:5F?A6:<34*076599>BFFFFF
@M00689:251:000000000-CJTJ5:1:1101:16589:22971 1:N:0:5
CAGGATTAGATACCCTGGTAGTCCATGCCGTAAACGGTGGGCGCTAGGTGTAGGGGTCTTCCACGGCCTCTGTGTCGTAGCTAACGCATTAAGCGCCCCGCCTGGGGAGTACGGCCGCAAGGCTAAAACTCAAAGGAATTGACGGGGGCCCGCCCAAGCGGCGGAGCATGTGGATTAATTCGATGCAACGCGAAGAACCTTACCTGGGCTTGACATACACCAGATAGATGCAGAGATGTAGTTTGCCTGGTGGTTGGTGTACAGGTGAGGCATGGCCGTCGCGGCATATGGCT
+
FDEFFCFGGFGDEEFGFFGGGEF@FEGEFFFGDFFEGGFGGFGGGGGGCGGGGFGE@FGGGGE:CF+@FGGGFFGGDGGGDGGCFGDEFEFFG9C@FCGCEFEFFFE@FFF,FFG+@3@CDGF8BAF9<=<<>FFGDFG8CFFGGEFFGCEE**4<FFFFG*8@**2@9CCFCCF+2+++:;@FG*:<@C*:*27*<*/*+3CGGGGF:CCEG+:F:?=77*17C0<29>CB471286*2::>>*/*6*)(0*)830(482=5>4=F))(86745)/),490196-,)))),.
@M00689:251:000000000-CJTJ5:1:1101:18926:23184 1:N:0:5
CAGGATTAGATACCCTGGTAGTCCCGGCCCTAAACGATGATTTCTTGGTGTGATCGGTACCCAATCCGATTGTGCCGCAGCTAACGCGATAAGCAATCCGCCTGGGGAGTACGGTCGCAAGGCTGAAACTCAAAGGAATTGACGGGGGCCTGGACAAGCGGTGGAGCATGTGGTTTAATTCGAAGCAACGCGAAGAATCTTACCAGGTCTTGACATCCCGACGACCGCTATGGATACACAGCCTTCCCTTCAGGGACAGAGGTGACAGGTGATGGAATGCCGTCGCTGCAC
+
G<;D@FAFFAFG9EEAACF,<ECF,7@:+@FGGGFGDGFC<,,,<<FGCD<C9FEGGCFD,E6DCC,CEG,CCC,FGGE::BAF8=:F7F:FED9B??FBCECFGFECGGFGE:AF@:@F@@E<DF<5,A=FGD?3=6,DCDFDC+++43*4*3,<,D,>:CE75C,CG:FFC2B8B@C9CGFG*1+23**/*7E*<+5?+=<E7+*<F7*:C8+02)8<3))/19*1797F)**29@*2>**2*9)(*14*26538<05(),46?=<F83)-7*)*/.-.322-(,19>(
@M00689:251:000000000-CJTJ5:1:1101:7074:23201 1:N:0:5
CAGGATTAGATACCCTGGTAGTCCTAGCCCTAAACGATGGATGCTTGGTGTGGCCGGTACCCAATCCGGCTGTGCCGCAGCTAACGCGATAAGCATCCCGCCTGGGGAGTACGGTCGCAAGGCTGAAACTCAAAGGAATTGACGGGGGCCCGCACAAGCGGCGGAGCATGTTGCTTAATTCGACGCAACGCGAAGAACCTTACCAAGGTTTGACATGCAGGGAAAAGCCGTAGAGATACGGTGTCCGTAAGGGTCCTGCGCAGGTGCTGCATGGCCGTCGCTGCAT
+
DGGGGGGFGGG<CCEFGFGGGGGGFGGGGFGGEFGEGGFEFGFFGGGGGGGGFFCFGEGEGGGGGGGGGGGGGGGGGG7CFFGFFCGGGFGGGGGGEGGGGGGGGGGGEGGGGDGGGGGGGGGGGG,BFGGGGGGGGFGGGGGGGGGDGGGGGGGG@FGFGGG>*:BFCFGGGGGGGF@GGFFDGGG5CGGGEECEGGGFCFCGFGCGDFGGGGGGFF=FGDCG4CGGFDD:5>*77*7DDC3CFF>:F>6FFF:<>FFF>>;6FFFBF??92@FF>B9;01:>04
@M00689:251:000000000-CJTJ5:1:1101:17944:23404 1:N:0:5
CAGGATTAGATACCCTGGTAGTCCATGCCGTAAACGGTGGGCGCTAGGTGTAGGGGTCTTCCACGGCCTCTGTGTCGTAGCTAACGCATTAAGCGCCCCGCCTGGGGAGTACGGCCGCAAGGCTAAAACTCAAAGGAATTGACGGGGGCCCGCACAAGCGGCGGAGCATGTGGATTAATTCGATGCAACGCGAAGAACCTTACCTGGGCTTGACATACACCAGATCGCTGCAGAGATGTAGTTTCCCTTGTGGTTGGTGTACAGGTGATGCATGGCTGTCGCTGTAT
+
GGGGGGGGGGGGGAEGGGGGGGGFGGGFGGGGGGGGGGGGGGGGGGGGGGGGGGGGGGGGGFGGGGGFGGGGGGGGGGGGGGGGGGGGGGGGGGGG7FECEGGGGGEGGGGGGGGGGGGGGGFFGGGFCFFGGGGGGGGGGGGGGGGCEGGGGGGGGGGGGGGGGGGGGGGGC:F76CFGFG7F9EFFFE*>5EE8CFGGFG8CFFGGG6FC9CFCFFFGGGGGGG=GFGDFF43CFFFCGCCGFFFAFFFGGFFF9?:>2*6))9<4*-)594>47>B<3122())
@M00689:251:000000000-CJTJ5:1:1101:7904:23601 1:N:0:5
CAGGATTAGATACCCTGGTAGTCCACGCCCTAAACGATGCATATTTGGTGTAGGTCATTCAGTTGATCTGTGCCGGAGCTAACGCGTTAAATATGCCGCCCGGGGAGTACAGTCGCAAGGCTGAAACTCAAAGGAATTGACGGGGGCTCACACAAGCGTTGGAGCATGTGGCTTAATTCGAGGCTACGAGAAGAACCTTAGCCTGGACTTGACATATGCGAAAGCGGTAGGGAGTAGGGGGCGGAAACTTTCCACCAACGTTATCCAGTCCGGAACCTACTACAGTTGAGTCATG
+
CC,DCFEGGFFGEFFDF@F@EE,F<,BBCF:FFGFFE@EGGD6;<,CE<@E<FEF<FAEA<FG9<,C9ACEFF<FFDC@F,<CFGGFGG@FFCF<,E:+++++@+4CFEB9,9FD>F+FC<E,=:CCA<,?AFC338,,57+>==EE:33@F7CFGGE5@*@,>8*?F<FFGG,D,,2,::,/=CC:**:576EC68*+2+3?CC=6*=6:?<97++3@3>5C<9>E*7975777CF=C5/)9)00<1*05?*/9(.4(7,0,(19=<*,,:;BDBF48?<2)))..-),)-.).
@M00689:251:000000000-CJTJ5:1:1101:20908:23811 1:N:0:5
CAGGATTAGATACCCTGGTAGTCCATGCCGTAAACGGTGGGCGCTAGGTGTAGGGGTCTTCCACGGCCTCTGTGTCGTAGCTAACGCATTAAGCGCCCCGCCTGGGGAGTACGGCCGCAAGGCTAAAACTCAAAGGAATTGACGGGGGCCCGCACAAGCGGCGGAGCATGTGGATTAATTCGATGCAACGCGACGAACCTTACCTGGGCTTGACATACACCAGATAGCTGCAGAGATGTAGTTTCCCTTGTTGTTGGAGTACAGGTGATGCATGGCTATCGCTTCAT
+
GGGFDGGGGGGFGFGGFCGGGGGGGGFGGEGGGGGGGGGGGGGGGGG8FGGGGGGGGGGGGCGGDGFEGGGGGGGG7FGGGGGAFGGGGGGGGGDGFGGEGGGG7DFG7FGGFGGGGGGFF7FGGGGGGGCGGGGFGGGGFFFDB7EGD>C>EG**,4@C:C4:EGGF@+<F?FFFFGGCFCCC7CFFGD555/*:CE56A?CF7<5=5E4:FFGCCF?CGG*9**3:@*9@??FC=F7>D*>7B?FFB4429)8(()(937<-47).92<3.*7)7*)520:(-4<
@M00689:251:000000000-CJTJ5:1:1101:20898:23828 1:N:0:5
CAGGATTAGATACCCTGGTAGTCCATGCCGTAAACGGTGGGCGCTAGGTGTAGGGGTCTTCCACGGCCTCTGTGTCGTAGCTAACGCATTAAGCGCCCCGCCTGGGGAGTACGGCCGCAAGGCTAAAACTCAAAGGAATTGACGGGGGCCCGCACAAGCGACGGAGCATGTGGATTAATTCGATGCAACGCGAAGAACCTTACCTGGGCTTGACATACACCAGATCGCTGCAGCGCTGTAGTTTCCCTTGTGGTTGGTGTACAGGTGATGCATGGCTGTCGCTGCAT
+
GGGGGGFGGGGGGGGGGGGGGGGGFGEFGGGGGGGGGGGGGGGGGGGGGGGGGGGGGGGGGGGGGGGGGGGGGGGGGGGGGGGGGGGDGGGGGGGGGGGEGGGDGGGGGGGGGGGGGGGGGGGGGGGGGGGGEGGGGGGGGGG@CGGGGCEEGGGG72F@7FCGCEGCCFC:9FEEGFGCCFG97C99EGGGCGG>FGGGFFFGGGFCEGF55CGGGFFF5*9977ADFGDF:)9)5;9DG7::F*=A??>47FFBFF<:A?<9596)8<<A4957?DF?:??(4:4
@M00689:251:000000000-CJTJ5:1:1101:15194:24005 1:N:0:5
CAGGATTAGATACCCTGGTAGTCCATGCCGTAAACGGTGGGCGCTAGGTGTAGGGGTCTTCCACGGCCTCTGTGTCGTAGCTAACGCATTAAGCGCCCCGCCTGGGGAGTACGGCCGCAAGGCTAAAACTCAAAGGAATTGACGGGGGCCCGCACAAGCGGCGGAGCATGTGGATTAATTCGATGCAACGCGAAGAACCTTACCTGGGCTTGACATACACCAGATCGCTGCAGAGATGTAGTTTCCCTTGTGGTTGGTGTACAGGTGGTGCATGGCCGTCGCTGCAT
+
GGGGGGGGGGGGGGGGGGGGGGGGGGFGGGGGGGGGGGGGGGGGGGGGGGGGGGGGGGGGGGGGFGGGGGGGGGGGDGGGGGGGGGGGGGGGFGGGGGGGGGGFGGGGDGFGGGGGGGGGGGGGGGGGGGGGGGGGGGGGGGGGEEGGGGGGGGGGGGGGEEGGCEGGGGGGGGGGG?CFGCFCFGGGGGCEGEEGC8CGGGGGGGGGGGGGFGGFC@FFDGFGFGGGFG)<FFGG*7>DCFFFFFFAF?)2C7>:>??FFFF4@4??@B>?)*75)7>;>>:2(3)
@M00689:251:000000000-CJTJ5:1:1101:11965:24006 1:N:0:5
CAGGATTAGATACCCTGGTAGTCCATGCCGTAAACGGTGGGCGCTAGGTGTAGGGGTCTTCCACGGCCTCTGTGTCGTAGCTAACGCATTAAGCGCCCCGCCTGGGGAGTACGGCCGCAAGGCTAAAACTCAAAGGAATTGACGGGGGCCCGCACAAGCGGCGGAGCATGTGGATTAATTCGATGCAACGCGAAGAACCTTACCTGGGCTTGACATACACCAGATCGCTGCAGAGATGTAGGTTCCCTTTTGGTTGGTGTACAGGTGATGCATGGCCGTCGCTGCCT
+
GGGGGGGGGGGGGFGCGGGGGGGGEFGGGGGGGGGGGGGGGGGGGBFGGGG;EFGGGGGGGGCG,FFFGGGGGGGGGGGGGGGGGGGG7CFFGGGGGGGGGGGFGGGD>FGGG+FFGGGGGEFGGGGGGGGGGGFGGGGGGGGG7FCEEG:CE7FFGGGGEGG**=8C6<C9<FGGGGF9:CCCF5+<@EGGGGGGGFCG7<FCGG=578DDGGGGGF?FFFGDFGGC57DF:FG4@?>CC*:>?FFB4))25)7:>6:FDFFFF6<<B<<<A?F>6379>>?01(4
@M00689:251:000000000-CJTJ5:1:1101:11946:24015 1:N:0:5
CAGGATTAGATACCCTGGTAGTCCATGCCGTAAACGGTGGGCGCTAGGTGTAGGGGTCTTCCACGGCCTCTGTGTCGTAGCTAACGCATTAAGCGCCCCGCCTGGGGAGTACGGCCGCAAGGCTAAAACTCAAAGGAATTGACGGGGGCCCGCACAAGCGGCCGAGCATGTGGATTAATTCGCTGCAACGCGAAGAACCTTACCTGGGCTTGACATACACCAGATCGCTGCAGAGATGTAGTGTCCCTTGTGGTTGGTGTACAGGTGTTGAATGGCCGTCGCTTCAT
+
GGGGGDGGGGGDFCFFEFGGGGEFEEGGGGGGFFGGEGGGGGGGFGGGGGG,@EFDGGGGGGFGGGGGGGDFGGGFEGGGGDFG8?F+CFFEFGFEFGEDFFGDDFGC7F?FCEEFGGGGDEE8CBFD,DFDGGGG8DBF,,:@FGGGGGGGGGG@FGFEFC*4?:BF:<F@CCGC9;@C7F*;C5<EF7*55::A@*28@9AF79AG5AF55<A7**99CC<4*227F3)7@FGG?F777?0:=F@24.)>*00((-174B):4?6..3)..8?46<>7221(49)
@M00689:251:000000000-CJTJ5:1:1101:15207:24020 1:N:0:5
CAGGATTAGATACCCTGGTAGTCCATGCCGTAAACGGTGGGCGCTAGGTGTAGGGGTCTTCCACGGCCTCTGTGTCGTAGCTAACGCATTAAGCGCCCCGCCTGGGGAGTACGGCCGCAAGGCTAAAACTCAAAGGAATTGACGGGGGCCCGCCCAAGCGGCGGAGCATGTGGATTAATTCGATGCAACGCGAAGAACCTTACCTGGGCTTGACATACACCAGCTCGCTGCAGAGATGTAGTTTCCCTTGTGGTTGGTGTACAGGTGGTGCATGGCAGTCGCGTGATATGTCTAT
+
GGGGGFGGGGGGGGGGGGGGGGGGGGGGGFGEGGAFGGGGGFEGGGGGCFGAFGGGDEGGCFFFFEGGGGGGGGFGGGGGGGGGGGGGGGGGGGGG@FGGGGG?GGG7+F8FE7+@>7FEGF3FFFGCFA=FG,,::>AFGGF:FEGE>FGCE**=*6:<<*81*=**<CFEF?F+<CGGC/++<;@@+75:CCEEC88@CFC+9:*2:8DEC8C7:6?C5<<7*2:CDCCF?47**90:CF*2996<4?:F58;218673642<=61)().-=4))72(-(((((()).4))))
@M00689:251:000000000-CJTJ5:1:1101:13988:24060 1:N:0:5
CAGGATTAGATACCCTGGTAGTCCATGCCGTAAACGGTGGGCGATAGGTGTAGGGGTCTTCCACGGCCTCTGTGTCGTAGCTAACGCATTAAGCGCCCCGCCTGGGGAGTACGGCCGCAAGGCTAAAACTCAAAGGAATCGACGGGGGACCGCACAAGCGGCGGAGAATGTGGATTAATTCGATGCAACGCGAAGCACCTTATCTGGGCTGGAAATACAACAGAACGCTGCAGGGAGGTAGTTTCCCTGGTGGTTGGTGTAAAGGTGATGAATGGCCGGGGCGTCATCGGTGT
+
G<FFDC9FGFGFC6C<@CFCD<E<CFFC,@BFGGFG>FGGE@F7F@FG9<6,CC@FF6FF@FEE:@@@EEGEFGFA7CE<:AEF<C@BCGGGGFFCCGDECFBFFGGFG=BE7FGFCCFEFGCA,5BDFBFGG9,,>D<,,5+@FGGG@FEE7*<<BF<FGDEGCE?6+03@FE6@F?@F*;CDCCGC+**:/1**+;*2<<+<CE77:6***+2*2*176927*0/*)11<))1*)05**02*94@D4)(*1)0492(7A*)6*9/6?A<44*))/)((-3(((-()(,,(-
@M00689:251:000000000-CJTJ5:1:1101:18681:24078 1:N:0:5
CAGGATTAGATACCCTGGTAGTCCACGCCGTAAACGATGAGTGCTAAGTGTTGGAGGGTTTCCGCCCTTCAGTGCTGCAGCAAACGCATTAAGCACTCCGCCTGGGGAGTACGACCGCAAGGTTGAAACTCAAAGGAATTGACGGGGGCCCGCACAAGCGGTGGAGCATGTGGTTTAATTCGAAGCAACGCGAAGAGCCTTACCAGGTCTTGACATCCTTTGACCACTCTAGAGATAGAGCTTTCCCTTCGGGGACAAAGTGACAGGTGGTGCATGGCCGTCGCTGCAT
+
GGGGGGGGGGGGFGGGGGGFGGGGDGGGGGGGFGGGGGGGGGGGGGGGGGGGGGGGGGGGGGGGGGGGCGGGFGFGGGGGFGGGGGGGGGGGGGGGGGGGGGGGGGGGGGGGGGGGGGGGGGGGGGGFGGGFGGGGGGGGG9<CCGGEGGGDGEEGGFGGGGGGFGGGGG9,<FGGGGGGGGCFG>8CFEGGEEGEG6CFFGG6FCECFGGGFCFGGFFFDGGGGGGGFGFFFFCGFFGGGGFD=??A=7:<<;BF:?(.694)947<@:?BBFFFFF?>B(,-4<BBF
@M00689:251:000000000-CJTJ5:1:1101:18683:24097 1:N:0:5
CAGGATTAGATACCCTGGTAGTCCACGCCGTAAACGATGAGTGCTAAGTGTTGGAGGGTTTCCGCCCTTCAGTGCTGCAGCAAACGCATTAAGCACTCCGCCTGGGGAGTACGACCGCAAGGTTGAAACTCAAAGGAATTGACGGGGGCCAGCACAAGCGGTGGAGCATGTGGTTTAATTCGAAGCCATGCGAAGAGCCTTACGAGGTCATGACATACGTTGACCACTCTAGAGACAGAGATTTCCCTTCGGGGCCACAGTGACAGGTCGTGCATGGCCCGCGCTGCGTCCATGT
+
GGGGGGFGGDGGAEEGFCFCGEFG<C@BFFGGGG9FEFGDGFCACACFFEEF@<<CFDFFGC<FED+CEGGGCF,CC6C:<AECEFEGG?ADFGGC@<E:7BE7C,C?===A=7FCEGGGG7=DA<C<,C=EGGGCFFFGG9,B>:>:@+@@D@EDCD@C*>81DD6*7?F,B<B@@CCF:*,,/*2<,0,*1:CDF66CEC<13A**2+++:+0;**)9C1*270:0)*2=867*0)0**20C==0)*71973)-4(45</9)*6>-/4-3(>F6).((((-(((-((,((-).
@M00689:251:000000000-CJTJ5:1:1101:11034:24157 1:N:0:5
CAGGATTAGATACCCACCCAGGTGCTGCATGGCTGTCGCTGCAT
+
FFGGGGGGGGGGGGGGFGGGGFGFGGGGGGGGFDFGFFGGGGGG
@M00689:251:000000000-CJTJ5:1:1101:19838:24264 1:N:0:5
CAGGATTAGATACCCGGGATGAGGCCGACTATTACTGTCAGGTGATGCATGGCTGTCGCTGCAT
+
GCFFGGGGGGGGGFGGGGGGCCFDCDF@FGGGACFCFGGGG?FFCGGGFCEGGFEGGGGGGGGC
@M00689:251:000000000-CJTJ5:1:1101:23180:24666 1:N:0:5
CAGGATTAGATACCCTGGTAGTCCACGCCGTAAACGATGTCGATTTGGAGGTTGTGCCCTTGAGGCGTGGCATCCGGAGCTAACGCGTTAAATCGACCGCCTGGGGATTACGGCCGCAAGGTTAAAACTCAAATGAATTGACGGGGGCCCGCCCAAGCGGTGGAGAATGTGGTTTAATTCGATGCACCGCGAAGAACTTTACTTGGTCTTGACATTCACAGAACCTGGCAGAGATGCTGGGGTGCCTTCGGGGACTGTGAGCACGGTTATGCATGGCCCTCGCTGCCTCTGTCTT
+
GFGGGGGGGGGGGGGGGGGGGGGGFFBFG@FGGGGGGGGGGGGCF<FC8FEGGGE66,CEGG9@F,@@@F7,9CC:6,7+9E<CC::8@FC<F9CFFCCECCGGGD@+B=<F:F7BCGDGFGFFGGA<83CFFEAFEFAC<>FGDE*FECEC**=CCFEEGGD7@9*:27C:FGFG9B@>CFG98B++1/7CCCEFG+<?FF+3<<<+<0*0C+0*2/*0:CF**0*15CC@5)7>4****)/77.94?5:C).81454?50)(.5)().))-/07)9(((-(41(()).)64))
@M00689:251:000000000-CJTJ5:1:1101:7929:24746 1:N:0:5
CAGGATTAGATACCCTGGTAGTCCACGCCGTAAACGATGAGCACTAGGTGTTGCGGGTATTGACCCCTGCAGTGCCGACGCTAACGCATTAAGTGCTCCGCCTGGGGAGTACGGCCGCAAGGCTAAAACTCAAAGGAATTGACGGGGGCCCGCACAAGCGGTGGAGTATGTGGTTTAATTCGATGCAACGCGCAGAACCTTACCAGCCCTTGACATGGGGAGTGAGGCCTCGAGAGATCGAGGCCGTCAGTTCGGCTGGCTCCCACACAGGTGATGCATGGTCGTCGCTGCAT
+
GGGGGGGGGGGGGGGGGGGGGGF,FFGGGGGCEFGGGGGGGGG8FEFFFFGGGFEGGGGGGGGGGGGGGGGGGGGGGGFGEGGGGGGGGGDFGGGGGFGFGGGGGGGGEGDGGGG>GEEGGGG8BEGFDFFGGFGFFF8BB<FCFGGGGGGGGG7@CEGGCFGEGEGFFGGCFGGCFG?E+*+;@EFFFGCGG:5?<CCFGGFFF6FFGGGGGFCFC4>DDGDCFGFG>F<@>DFGFF*9/57CF:5>>))2*)76:6(5(04()))(.22),*879FAFFB27(476?BF?<
@M00689:251:000000000-CJTJ5:1:1101:7926:24765 1:N:0:5
CAGGATTAGATACCCTGGTAGTCCACGCCGTAAACGATGAGCACTAGGTGTTGCGGGTATTGACCCCTGCAGTGCCGACGCTAACGCATTAAGTGCTCCGCCTGGGGAGTACGGCCGCAAGGCTAAAACTCAAAGGAATTGACGGGGGCCCGCACAAGCGGTGGAGTATGTGGTTTAATTCGATGCACCGCGAAGAACCTTACCAGACCTTGACATGGGGAGTGAGGCCTCACGAGATGGAGGCCGTCAGTTAGGCTGGCTCAGACACAGGTGATGCATGGTGGTCGCTGGAT
+
F@EFGGGFEFGFFFGGFGGGGGG<CCFFFEGDEGGGGGGEDCDCFCEFGGGGGFFGGGGGGGF<<C:@<FGGGGGGFGDGGDGGEFGGGGGGGGGGGGGFFGGGGGGGGGFECC7>@CGGGG7DFDDF>=FEF9<F,@F8,:8@FEFG851>7:=CGG:F<CEGGGGGGGFFFC@8GGFFFF;+C*?+3>55*/:8@C8@ECFGFG*:5F*+*33*77@C*/*9**515*7))0*1;F7*22**75>(5>):*9<7>(3).7)(197()8?A(10==F>44.)-4)4(4?(4)
@M00689:251:000000000-CJTJ5:1:1101:23522:24789 1:N:0:5
CAGGATTAGATACCCTGGTAGTCCATGCCGTAAACGGTGGGCGCTAGGTGTAGGGGTCTTCCACGGCCTCTGTGTCGTAGCTAACGCATTAAGCGCCCCGCCTGGGGAGTACGGCCGCAAGGCTAAAACTCAAAGGCATTGACGGGGGCCCGCACAAGCGGCGGAGCATGTGGATTAATTAGATGCCACGCGAAGAACCTTACCTGGGCTTGACATACACAAGATCGCTGCAGCGATGCAGTTTCCCTTGTGGTTGGTGTACCGGTTCTGCATGGCCGTCGCTGCAT
+
GCEGFGGFGGGGFFFGGCGGGFFGGFFCCCFGGGGG,6,8@FG7FGGGAFFGFGDFFCEGE9CFEGDGC<FEFDFF@FGFGFFGG:FC,:C,C<FC=:>4>FD<++8+:FE<F+@@=++>F=E,BD=A<,33,CDF,>,>C>FG@C+CECE>8***=CFEE78E5?>:09++0+03:A@9*0<C+++03::5>*5A<8@*+02<@?FE/87E5<:>F*9<*55CFF=C>DGF)/)9))*0:C*:7B*-8?AFG5719?FF28)-5))3?A9A)*).)7;>BB<B>?9
@M00689:251:000000000-CJTJ5:1:1101:9709:24922 1:N:0:5
CAGGATTAGATACCCTGGTAGTCCATGCCGTAAACGGTGGGCGCTAGGTGTAGGGGTCTTCCACGGCCTCTGTGTCGTAGCTAACGCATTAAGCGCCCCGCCTGGGGAGTACGGCCGAAAGGCTAACACTCAAAGGAATTGACGGGGGCCCGCACAAGCGGTGGAGCATGTGGATTAATTTGATGCAACGCGCAGCACCTAACATGCGCTTGACATCCACCAGATTGCTGCAGATATGTTGTTTCCCTTGTGGTTGGTGTACAGGTGATGCATGCGTGTCGCTGCGT
+
G<EGFFCFAAFFFC@FFGGGCC,CC,C@F@6@CCCCCG8:+@6@@@C@,<C9FAEG:,:,C,CFD++7@<@CFC,ECFE,,,CE8:F=?F<5<<FEFC:+@@FF4=+==F<,?:+=F+>=7A,FFE,,,C>,>@<8F,>,,33@:C7:B<>C>:B*:87F**4**;8=:<,,?::BC+>9+;9+<9<B+*1*:5>::C;;+20++++*2*979A7:*09*5D****028>*))****/**22>**094=56**071;::FF=A65?))64.))/))073,(41((-4
@M00689:251:000000000-CJTJ5:1:1101:23052:24993 1:N:0:5
CAGGATTAGATACCCTGGTAGTCCACGCCGTAAACGATGAGTGCTAAGTGTTGGAGGGTTTCCGCCCTTCAGTGCTGCAGCAAACGCATTAAGCACTCCGCCTGGGGAGTACGACCGCAAGGTTGAAACTCAAAGGAATTGACGGGGGCCCGCACAAGCGGTGGAGAATGTGGTTTAATTCGAAGCAACGCGAAGACCCTTACCAGGTCTTGACATCCTTTGACCACTCTAGAGATAGAGATTTCCCTTCGGGGACAAAGTGACAGGTGCTGCATGGCTGTCGCTGCATCTGTC
+
GGGGGGGGGGGGGGGGGGGGGGFFDFGGGGGGGEFGGGGGGGGFGG9EFGGGGGGGGGFEGGGGGG>GGGGGGGGGCFGGGGGGGGEGGGGGGFGGGGGGGGGGGGGEGGGCGGGGGGGGGGG9FEFDFCFFGGGGFFGDFFEEGGGGGEEEEGGGFC7FD@ECFF6=9C?FFCCCCDGGGGFGG8FC9>CEG5*:**3:8CCGGGG76<CGCFGGG?FDFGGF9FF<@779@F77=B7C:CFCB7*6@?2C3)79:1..6@<46?>AF)8A)0*9>F?B?FB:?1(55.:2A)
@M00689:251:000000000-CJTJ5:1:1102:8984:1924 1:N:0:5
CAGGATTAGATACCCTGGTAGTCCATGCCGTAAACGGTGGGCGCTAGGTGTAGGGGTCTTCCACGGCCTCTGTGTCGTAGCTAACGCATTAAGCGCCCCCCCTGGGGTGTACGGCCGCAAGGCTAAAACTCAAAGGAATTGACGGGGGCCCGCACAAGCGGCGGAGCATGTGGATTAATTCGATGCACCGCGAAGAACCTTACCTGGGCTTGACATACACCAGATCTCTGCAGAGATGTCGTTTCCCTTTTGGTTGGTGTACAGGTGCTGCATGGCCGTCGCTTCATCTGTTT
+
GFFF8FE@F9ECEEFGFDFCEFFGFDFC@@C;FCEF,B9+6C+CFEEEF9F,,;,+B@FEFE,C,+6@FEF8C,<C7F8,:C,,C,7+??9,,5+@@@>+8=>=+<C++@,B++6@@CB77=>>8,>,BACF<C><,,8:,:>FCE>C:FEC@*4<FCC7*<<*?E>5<+2+:+3<++0C<23<+8E+;*:5:5?CC8;>:+:<C+**/2:**++0***27*2**3+00+29)>C*2*:+0:7:06)9>)1059>)(4(0)0*6)94)>*1)1***673-(4((-).-)).))
@M00689:251:000000000-CJTJ5:1:1102:18363:2015 1:N:0:5
CAGGATTAGATACCCTGGTAGTCCATGCCGTAAACGGTGGGCGCTAGGTGTAGGGGTCTTCCACGGCCTCTGTGTCGTAGCTAACGCATTAAGCGCCCCGCCTGGGGAGTACGGCCGCAAGGCTAAAACTCAAAGGAATTGACGGGGGCCCGCACAAGCGGCGGAGCATGTGGATTAATTCGATGCAACGCGAAGAACCTTACCTGGGCTTGACATACACCAGATCGCTGCAGAGATGTAGTTTCCCTTGTGGTTGGTGTACAGGTGGTGCATGGTGTCGCTGCAT
+
GFGGG@FGGGGGGFGGFFGGGGFFFGGFGEGGGGGGGGGGGGGGGGGGGFGFGGGGGGGGGGGGGGGGGGGGGGGGGGGGGFGGGGGGGGGFGGGGGGGGGGGGFGGGGGGGGGGGGGGGGGGGGGGGGGGGGGGGGGGGFGGGGGGGGGGGGGGGGCDGDEGDGGGGCFFGGFGGGGGGGGGGFGCGG=ECEGEEGGGGGGGGGGFFFGGGGDGGGFFGFD*/7<5E@DGFFDGGG>F?FGFC?7<FD)/*9>;DF??>7C?>FFFFGFF?FF<**0.(2:?>BB
@M00689:251:000000000-CJTJ5:1:1102:13922:2127 1:N:0:5
CAGGATTAGATACCCTGGTAGTCCATGCCGTAAACGGTGGGCGCTAGGTGTAGGGGTCTTCCACGGCCTCTGTGTCGTAGCTAACGCATTAAGCGCCCCGCCTGGGGAGTACGGCCGCAAGGCTAAAACTCAAAGGAATTGACGGGGGCCCGCACAAGCGGCGGAGCAGGTGGATTAATTCGATGCAACGCGAAGAACCTTACCTGGGCTTGACATACACCAGATCGCCGCAGAGATGTAGTTCCCCTTGTGGTTGGTGTACAGGTGGTGCATGGCGGTCGCGGCATCTGTCTCG
+
F<FDDCFEFGGGF<<<@<CAAE<C@FCCC@8BCFCBFCFEGGGG+CCC6@;FGFGGEGFGGGGGGGGGGGGGFFAFCCFGGGGG@EGGGGGGGGGGGGGDGGGGCDCCFFFAFGG=:@FGGGGGGFGGGGGDDFC8DFB8FCE<@@FDC@E:*1*4<C<:FD@FGGGG*A8EFGF7<FGGFGG7CE:C6CEGGGCCFFG69:CFFGGGGCGG<<C?DGGC?F**9CFE3C<>5/9**::960:E@*4<F)*29*0<>??FB>BAF7?:5;6?@?GC5@3440(7>>(())).)6(
@M00689:251:000000000-CJTJ5:1:1102:16410:2463 1:N:0:5
CAGGATTAGATACCCTGGTAGTCCATGCCGTAAACGGTGGGCGCTAGGTGTAGGGGTCTTCCACGGCCTCTGTGTCGTAGCTAACGCATTAAGCGCCCCGCCTGGGGAGTACGGCCGCAAGGCTAAAACTCAAAGGAATTGACGGGGGCCCGCACAAGCGGCGGAGCATGTGGATTAATTCGATGCAACGCGAAGAACCTTACCTGGGCTTGACATACACCAAATCGCTGCAGAGATGTAGTTTCCCTTGTGGGTGGTGTACAGGTGTTGCATGGCCGTCGCTGCAT
+
GFGGF@FFFGGGGGGGDFFGFGFGFFFFFEFEGGGEFEGGGGEGGDGF;C;CEFEGCGGGGGGGGCGEGGGGGGGGGGFFFEFG@EGGGGGFGGGGGGGGGGCFGGGGGGGGGGG+@CFGGGGGGGGGGGGGFFFGGGGGGGCGGGGDEGDC7CGFCCCGG7FEGE>F+:@FGFGFGEGFFGG7<8<C?CE=EEEEGGGGGFGGGFGFDF5:7+<:CDG?FG*::CEGFC3:6*15::*272*+9747:;/7C*8>6(4.8CFAF*)*9>6?767*/8(-((431:4
@M00689:251:000000000-CJTJ5:1:1102:17776:2470 1:N:0:5
CAGGATTAGATACCCTGGTAGTCCATGCCGTAAACGGTGGGCGCTAGGTGTAGGGGTCTTCCACGGCCTCTGTGTCGTAGCTAACGCATTAAGCGCCCCGCCTGGGGAGTACGGCCGCAAGGCTAAAACTCAAAGGAATTGACGGGGGCCCGCACAAGCGGCGGAGCATGTTGCTTAATTCGACGCAACGCGAAGAACCTTACCAAGGTTTGACATGCAGGGCAAAGCCGTAGAGATACGGTGTCCGTAAGGGGCCTGCACAGGTGATGAATGGGCGTCGCTGAAT
+
C@FCF@EDFFFFEFFGFFFGCFFFDFGFGGFGEFEECFFGGGGG>FCF9CCFGDGEFFGGCCFGGGEEGGGGGGFF:,EFGFGGGGGGGGGGGGGGDGBFCEGGGFGGG7EFDCEGEGGGDGGGGGDGGGGGCGEFGCFFGFFGGGFGGGDGGDDFG>7CCEGG88EF+<97CF7:FG7@E@EGE5:?*:CEEEEEG6CCFG?EGG5E6CFGD+<9*76CFD*77CC?>=C>3*:0*2:*0:<C6=()1>542))7((4)4D<:FFF?C6*1*021).(4((4())
@M00689:251:000000000-CJTJ5:1:1102:9216:2567 1:N:0:5
CAGGATTAGATACCCTGGTAGTCCTAGCCCTAAACGATGGATGCTTGGTGTGGCCGGTACCCAATCCGGCTGTGCCGAAGCTAACGCGATAAGCATCCCGCCTGGGGAGTACGGTCGCAAGGCTGAAACTCAAAGGAATTGACGGGGGCCCGCACAAGCGGTGGAGCATGTGGTTCAATTCGACGCAACGCGCAGAACCTTACCTGGGCTAGAAACTGCAGGAACCTGGTCGAAAGGTCGCGCTGCTCTTCGGGGAACCTGTAGTTAGGTGGTGCATGGCTGTCGCTGCAT
+
GGGGGFFGGGGGGGGGGGGGDFFGFGFGGGGGGGGGDGFCFGGGGFGGFFGGEGGE>CFEEGCFGG<:FEF+CEAEGC:CFCFFEGE74FGCFGAFGGGEEGGGGGDF7?<FF:FGCCG+@=FFG<AFGGGGGGA8=3DF>EFDC@>@E@@1**>CGGGGD<<C*;6BFGGGGFCCF9<;CFFGCGGEGGGE5E=*<6::<78CGGGFFAE*9<FCF:C7?7:*9:0A>G:B5D/7<FGC):)2)73/*7BD7)7)83357:9<*@6@DF=:5)*09F0:01:<214:(49
@M00689:251:000000000-CJTJ5:1:1102:9644:2651 1:N:0:5
CAGGATTAGATACCCTGGTAGTCCTAGCCCTAAACGATGGGCACTTGGTGTCGCGGGTATCGACCCCTGCGGTGCCGAAGCTAACGCATTAAGTGCCCCGCCTGGGGAGTACGGTCGCAAGGCTGAAACTCAAAGGAATTGACGGGGGCCCGCACAAGCGGTGGAGCATGTGGTTTAATTCGAGGCAACGCGAAGAACCTTACCAGCTCTTGACATGCCGTGCTACGTGGAGAGATTCACGGTTCCCTTCGGGGACGCGGCCACAGGTGCTGCATGGCCGTCGCTGCAT
+
FFGFF8FFGGGFFECEACFEFGAFAEEFGEGFFGGGDGGFGFGGGFGGGGGGGGGDGFFGGCFGGGGGDGEDG:FGG+CCFGGGGGGGGGGCFFGGGGGGGGGGGGGCGGGGGGGGEGF:FGGGGDGGGGGGGFGF:BFGFGGECEFEGGGGE@FGGGGEEFFGGGGGFGCFGGGGGGGGGGGGGGGGGGGGGCEGGGGGGGGGFCGFGGGFFGFD4DC=DGG5?GC>4=7>FG3>CFFDFDGGFFFFGFFGGC3>>;95(1)-)8@FFFF?FFGFFFF>2(16:6>(.
@M00689:251:000000000-CJTJ5:1:1102:21156:2691 1:N:0:5
CAGGATTAGATACCCTGGTAGTCCATGCCGTAAACGGTGGGCGCTAGGTGTAGGGGTCTTCCACGGCCTCTGTGTCGTAGCTAACGCATTAAGCGCCCCGCCTGGGGAGTACGGCCGCAAGGCTAAAACTCAAAGGAATTGACGGGGGCCCGCACAAGCGGCGGAGCATGTGGATTAATTCGATGCAACGCGAAGAACCTTACCTGGGCTTGACATACACCAGATCGCTGCAGAGATGTAGTTTCCCTTGTGGTTGGTGTACAGGTGCTGCATGGTTGTCGCTGCAT
+
GGGGFFGGGGGGGGGGGGGGGGEFFGGGGGGGGGGGGGGGGGGGGGGFEFFGGGGGGGGGGGGGGGGGGGGGGGGGGGGGGGGGGGGGGGGGGGGGGGGGGGGGGGGGDGGGGGGGGGGGGGGGGGGGGGGGGGGGGGGGGGGGGGGGGGGGGGGGGGGGGGGGGGGGGGGGGGGGGGGGGGGGGGFGCCGGGGGGGGGGFGGGGGGGGGGGGGGGGGGF@GGGGGGGFGGFFGGG>FGFFFGFFF?FGF?FGGF@B?FF>?FBFF447FF@FFGDFB3<?(8:03<
@M00689:251:000000000-CJTJ5:1:1102:25125:3064 1:N:0:5
CAGGATTAGATACCCTGGTAGTCCATGCCGTAAACGGTGGGCGCTAGGTGTAGGGGTCTTCCACGGCCTCTGTGTCGTAGCTAACGCATTAAGCGCCCCGCCTGGGGAGTACGGCCGCAAGGCTAAAACTCAAAGGAATTGACGGGGGCCCGCACAAGCGGCGGAGCATGTGGATTAATTCGATGCAACGCGAAGAACCTTACCTGGGCTTGACATACACCAGATCGCTGCAGAGATGTAGTTTCCCTTGTGGTTGGTGTACAGGTGTTGCATGGCCGTCGCTGCAT
+
GGGGGGGGGGGFGGGGGGGGGGGFGGGGGGGGGGGGDGGDGCCGGGGDFGG9EGGGGGGFGGGGGGGCEGGGGGGGDFG@@FFGGEFGGGGGGGEGGGGEGGGGGGGGGEGGGGGGEGGGGGGGGGGGFGGGGGGFGFGFGGGGGGGGGGECEGEGGGGGGGGGCCGGGGGGGGGEGGGGFFFFECFGGCE?EGGGGGGGGGG8FDGGGGGEGFC?>FFFFG=FC?ECFGCF?FFF>D7<FGGGFFFFFF?FD<F5,3<FAC=479?FDFBFFFGG?BFFF06?>?9
@M00689:251:000000000-CJTJ5:1:1102:23484:3091 1:N:0:5
CAGGATTAGATACCCTGGTAGTCCATGCCGTAAACGGTGGGCGCTAGGTGTAGGGGTCTTCCACGGCCTCTGTGTCGTAGCTAACGCATTAAGCGCCCCGCCTGGGGAGTACGGCCGCAAGGCTAAAACTCAAAGGAATTGACGGGGGCCCGCACAAGCGGCGGAGCATGTGGATTAATTCGATGCAACGCGAAGAACCTTACCTGGGCTTGACATACACCAGATCGCTGCAGAGATGTAGTTTCCCTTGTGGTTGGTGTACAGGTGCTGCATGGCTGTCGCTGCAT
+
GGGGGGGGGGGGGGGGGGGGGGGGGGGGGGGGGGGGGGGGGGGGGGGGGGGGGGGGGGGGGGGGGGGGGGGGGGGGGGGGGGGGGGGGGGGGGGGGGGGGGGGGGGGGGGGGGGGGGGGGGGGGGGGGGGGGGGGGGGGGGGGGGGGGGG7EGGGGGGGGGGGGGGGGGGGGGGGGGGGGGGDFGGGGGGGGGGG>EGGGGGGGGGGGGGGGGGGGGGGGFGGGGGGGFGGFFCFCFGGGFGGGFF<FGFFGGGFFFFFFFGFFFFFFGFFFFFGGFFFFFFFFFFD
@M00689:251:000000000-CJTJ5:1:1102:11816:3303 1:N:0:5
CAGGATTAGATACCCTGGTAGTCCATGCCGTAAACGGTGGGCGCTAGGTGTAGGGGTCTTCCACGGCCTCTGTGTCGTAGCTAACGCATTAAGCGCCCCGCCTGGGGAGTACGGCCGCAAGGCTAAAACTCAAAGGAATTGACGGGGGCCCGCACAAGCGGCGGAGCAGGTGGATTAATTCGATGCAACGCGAAGAACCTTACCTGGGCTTGACATACACCAGATCGCTGCAGAGATGTAGTTTCCCTTGTGGTTGGTGTACAGGTGATGCATGGCCGTCGCTGCAT
+
GFGGF@FGGGGFFFFGACFFAECEFGFFECBFGGFCFGGGGGGGECEFCCFGGFGGGGGGGDGGGGGGGGGGGGGGGFGGGGGGDFFGGGGGGGGGGGGGGGGGFGCCFFF9FGGF:>FGGGGCFGGGGGGGAED@F@FDFGG@CCGDCFC8*F7<<=<FGG@<?ECF*A/<CFGFGGFGGGGDGD<<+:EEGGDGGGGGCFGFCF58CEFE5@FFFGGGFGGG4CGGFGGFFFGGFGDFFEGGFFD?FF*9D<)<9??FAGFFFBF=GFFF=FGCFEFFF12?>?5
@M00689:251:000000000-CJTJ5:1:1102:9892:3439 1:N:0:5
CAGGATTAGATACCCTGGTAGTCCATGCCGTAAACGGTGGGCGCTAGGTGTAGGGGTCTTCCACGGCCTCTGTGTCGTAGCTAACGCATTAAGCGCCCCGCCTGGGGAGTACGGCCGCAAGGCTAAAACTCAAAGGAATTGACGGGGGCCCGCACAAGCGGCGGAGCATGTGGATTAATTCGATGCAACGCGAAGAACCTTACCTGGGCTTGACATACACCAGATCGCTGCAGAGATGTAGTTTCCCTTGTGGTTGGTGTACAGGTGATGCATGGCTGTCGCTGCAT
+
FCEFECFFGGGCFCE@@CFECFEECFEFFCCCEFFCGFFGGGEGECEDCCCFGFGGGGGGGGGGGGGGGGGGGGGGGGGGGGGGGGGGGGGGGGGGGGGGGGGGCFDCFGGGGGGC=FFGGGGCGGGGGFGGFGFDFGGFGGFCCDFDEFE:>FCCFFFGGGCGGEGG<C<EGFCFGGGFGGGFFGFGFEEGEGDEGFGGGGGGGGGGGGGECCG?FGGFFGGGGGGGFGGFFGG4DFGGFGGGFFFFGFFGGGFBBFFFAFFDFFF@GFFFFFGGFEF??FF?BFF
@M00689:251:000000000-CJTJ5:1:1102:9904:3452 1:N:0:5
CAGGATTAGATACCCTGGTAGTCCATGCCGTAAACGGTGGGCGCTAGGTGTAGGGGTCTTCCACGGCCTCTGTGTCGTAGCTAACGCATTAAGCGCCCCGCCTGGGGAGTACGGCCGCAAGGCTAAAACTCAAAGGAATTGACGGGGGCCCGCACAAGCGGCGGAGCATGTGGATTAATTCGATGCAACGCGAAGAACCTTACCTGGGCTTGACATACACCAGATCGCTGCAGAGAGGTAGTTTCCCTTGTGGTTGGTGTACAGGTGATGCATGGCTGTCGCTGCAT
+
F<FCD6C@FCE@ECFC@@;@<C6CCCECF@@;@CEEGCFGGGEF+@CC,@;EECEF@FFGGGGGGGGGGGGFFGDFG@EGGFGF,FGGCGGGGFGGGGGGGGCD<D:FG:EGGGGC=CCFGGGCEFFGG<DFDECCFGF@FB,:7:CC:FE:CE*<AFFFGGEGGGGG+A3CEGF7:@+<?CF@FG9CAEGGGG8CF;CE+<CCEGFFF>=E7<F7>FGFFGGG6?EE@=)9FFFC93*393:FF84/?@=CC7@B1((<ADFA@?)/:6@FFFFD4@?FFF<0>:A
@M00689:251:000000000-CJTJ5:1:1102:12433:3457 1:N:0:5
CAGGATTAGATACCCTGGTAGTCCATGCCGTAAACGGTGGGCGCTAGGTGTAGGGGTCTTCCACGGCCTCTGTGTCGTAGCTAACGCATTAAGCGCCCCGCCTGGGGAGTACGGCCGCAAGGCTAAAACTCAAAGGAATTGACGGGGGCCCGCACAAGCGGCGGAGCATGGGGATTAATTCGATGCAACGCGAAGAACCTTACCTGGGCTTGACATACACCAGATCGCTGCAGAGATGTAGTTTCCCTTGTGGTTGGTGTACAGGTGCTGCATGGCCGTCGCTGCAT
+
F@FFF,CCFFGFFFFGACC@CFCFCEFFFECCECE@CFDGGGCGCCECCE@FGFGG@FGGGGGGCFFFGG@GGGGCCDGGGGFGGGECEGGGGGGGGGGGGGEGDFDCEFCFEGGE:@@FGGE<FGFFE<FDFGCCFGDGGFF:@@FDCCE8*4*<<CF<EF@FGGEF<C6:EG;8EF7EGGG7C8CGDGGGGGDGGCE>CC?F+<CFF*CD7<?CFFGFFDFGGGGGFGGFFGGF*7:CF:CC=@7F7</>DC>EBFFFFGFDFFFFC?FFF?GGFF99>FF01:)
@M00689:251:000000000-CJTJ5:1:1102:24127:3620 1:N:0:5
CAGGATTAGATACCCTGGTAGTCCATGCCGTAAACGGTGGGCACTAGGTGTAGGGGTCTTCCACGGCCTCTGTGTCGTAGCTAACGCATTAAGCGCCCCGCCTGGGGAGTACGGCCGCAAGGCTAAAACTCAAAGGAATTGACGGGGGCCCGCACAAGCGGCGGAGCATGCGGATTAATTCGATGCAACGCGAAGAACCTTACCTGGGCTTGACATACACCAGATCGCTGCAGAGATGTAGTTTCCCTTGTGGTTGGTGTACAGGTGATGCATGGTTGTCGCTGCAT
+
GGGGGGGGGGGGGGGGGGGGGGGGGGGGGGGGGGGGGGGGGGGGGGGGGGGFGGGGGGGGGGGGGGGGGGGGGGGGGGGGGGGGGGGGGGGGGGGGGGGGGGGGGGGGGGGGGGGGGGGGGGGGGGGGGGGGGGGGGGGGGGGGGGGGGGGGGGGGGGGGGGGGGGGGGGGGGGGGGGGGGGGGGGGGGGGGGGGGGGGGGGGGGGGGGGGGGGGGGGGGFGGGGGGGFGGFFGGFGGGGFGGGFFFFGFFGGGFFFFFFFGFFFFFFGFFFFFGGFFFFFFFFFFF
@M00689:251:000000000-CJTJ5:1:1102:21775:3646 1:N:0:5
CAGGATTAGATACCCTGGTAGTCCATGCCGTAAACGGTGGGCGCTAGGTGTAGGGGTCTTCCACGGCCTCTGTGTCGTAGCTAACGCATTAAGCGCCCCGCCTGGGGAGTACGGCCGCAAGGCTAAAACTCAAAGGAATTGACGGGGGCCCGCACAAGCGGCGGAGCATGTGGATTAATTCGATGCAACGCGAAGAACCTTACCTGGGCTTGACATACACCAGATCGCTGCAGAGATGTAGTTTCCCTTGTGGTTGGTGTACAGGTGCTGCATGGCTGTCGCTGCAT
+
GGGGGCGGGGGGGFGGFGGFDE@EFGGGGEFGGGGEFBFFGGEGGGGGAFE@FCFGGGFGGGGGGGGGGGFGGGGGGGGGGGFGGGGGGGGGGGGDFGGGGGGGGGGGGGGGGGG@CGGGGGGGGGGGGGGGGGGGGGGFGGGGGGGGGGGGGGGGGGGGGGGGDEGFCFCFGGGGGFFEGGGGGGGGGGGGGGGGGGFGFGGGGGGGGGF57@FGFGGGFG*7>FCEFCDFF:<>7CFGFGGG?F>BCFFGGG@@>F?5ACFF@B))29?9@@GFFE4<?<:09><
@M00689:251:000000000-CJTJ5:1:1102:21760:3658 1:N:0:5
CAGGATTAGATACCCTGGTAGTCCATGCCGTAAACGGTGGGCGCTAGGTGTAGGGGTCTTCCACGGCCTCTGTGTCGTAGCTAACGCATTAAGCGCCCCGCCTGGGGAGTACGGCCGCAAGGCTAAAACTCAAAGGAATTGACGGGGGCCCGCACAAGCGGCGGAGCATGTGGATTAATTCGATGCAACGCGAAGAACCTTACCTGGGCTTGACATACACCAGATCGCTGCAGAGATGTAGTTTCCCTTGTGGTTGGTGTACAGGTGATGCATGGCTGTCGCTGCAT
+
GCGGFFGGGGGGGGGGFFGFFGFGFFGFGEGGGGGEBFFCEFEGGGGFFGF@FDGGCFGFFGFGGGGGGGGGGGGGGGGGGGGGGGGGGGGGGGGGGGGGGGEGGGGGGGGGGGGGGGGGGGGGGGGGGGGGGGGGGGGGGGGGGGGGGGGGGGGGGGGGGGGFGGGGGGFGGGGGGGGGGGGGGGGGGGGGGGGGGGGGGGGGGGFGGGGGGGGGGGG??GFGGGGGFGGFFCFGGGGGFGGGFF?FGFFGGGFDFFFFFGFD@?:BGFFFFFFFFFFFF:219?A
@M00689:251:000000000-CJTJ5:1:1102:12032:3884 1:N:0:5
CAGGATTAGATACCCTGGTAGTCCATGCCGTAAACGGTGGGCGCTAGGTGTAGGGGTCTTCCACGGCCTCTGTGTCGTAGCTAACGCATTAAGCGCCCCGCCTGGGGAGTACGGCCGCAAGGCTAAAACTCAAAGGAATTGACGGGGGCCCGCACAAGCGGCGGAGCATGTGGATTAATTCGATGCAACGCGAAGAACCTTACCTGGGCTTGACATACACCAGATCGCTGCAGAGATGTAGTTTCCCTTGTGGTTGGTGTACAGGTGGTGCATGGTCGTCGCTGCAT
+
FAFFF<FDFGGGG@FF@CEFCFFFEGGFGEB@CCECF@FGGGGGEFEFCDCFGCGGGGGGGGGGGGGGGGGGGG<EFF@GGGDG8F7FGGGGGGGGGGGGGGDGFFDGGGGGGGGF=FFGGGGGGGGGGFGGCFFFFGGFGGGCCDGGGGGECF@FAEGGGGGGGGGG6E9CGGFFGGFGGGGGGGFGCCEGGGDEGGGGGGGGGGGGGG5EFFGGGCGGFGGGGFGGFEDFFCG*:DFGFCGGF*<FC:09D55@64:F<F?>F7FFC>FFFFGF=32:>>01(8)
@M00689:251:000000000-CJTJ5:1:1102:21592:4055 1:N:0:5
CAGGATTAGATACCCTGGTAGTCCATGCCGTAAACGGTGGGCGCTAGGTGTAGGGGTCTTCCACGGCCTCTGTGTCGTAGCTAACGCATTAAGCGCCCCGCCTGGGGAGTACGGCCGCAAGGCTGAAACTCAAAGGAATTGACGGGGGCCCGCACAAGCGGCGGAGCATGTTGCTTAATTCGACGCAACGCGAAGAACCTTACCAAGGTTTGACATGCAGGGAAAAGCCGTAGAGATACGGTGTCCGTAAGGGCCCTGCACAGGTGATGCATGGTCGTCGCTGCAT
+
FFFFFEFFGGGFGFGGDFGFDGFFGGGGGGGDGFFEGGGGGGGGGGGFEFFGGGGGGGGGGGGGGGGGGGGGGGGGGGGGGGGGGGGGGGGGGGGGGGGGGGGGGGGGGGGGGGGGGGGGGGGGGGGGGGGGGGGGGGGGGGGGGGGGGGGGGGGGFGGGGGGGGGGGGGGGGGGGGGGGGGGGGGGGGGGGGGGGFGCGGGGGGGGGGCFEGFGGGGFGFGGGGGGFFGGFFGGGGGFFDFGEFF?FFFFGFGDD?B?F:DFFFFFFGFFFF>FFBFFFBBFFFA
@M00689:251:000000000-CJTJ5:1:1102:20158:4056 1:N:0:5
CAGGATTAGATACCCTGGTAGTCCATGCCGTAAACGGTGGGCGCTAGGTGTAGGGGTCTTCCACGGCCTCTGTGTCGTAGCTAACGCATTAAGCGCCCCGCCTGGGGAGTACGGCCGCAAGGCTAAAACTCAAAGGAATTGACGGGGGCCCGCACAAGCGGCGGAGCATGTGGATTAATTCGATGCAACGCGAAGAACCTTACCTGGGCTTGACATACACCAGATCGCTGCAGAGATGTAGTTTCCCTTGTGGTTGGTGTACAGGTGCTGCATGGTCGTCGCTGCAT
+
GGGGGGGGGGGGGGGGGGGGFGFGGGGGGGGGGFFEFGGGGGGGGGGGFFEGGGGGGGGGGGGGGGGGGGGGGGGGGGGGGGGGGGGGGGFGGGGGGGGGGGGGGGGGGGGGGGGGGGGGGGGGGGGGGGGGGGGGGGGGGGGGGGGGGGGGGGGGGGGGGGGGGGGGFGCFGGGGGGGGGGGFGGFGGGGGGGGGGGGGGGGGGGGGGGGGG?GGGGGGFGGGGGGGFGGFFGGCFGFGFFGGFFFFGFFGGGFFFFFFFFFFFFFFGFFFFFGGFE13;9?FB>2
@M00689:251:000000000-CJTJ5:1:1102:25122:4066 1:N:0:5
CAGGATTAGATACCCTGGTAGTCCATGCCGTAAACGGTGGGCGCTAGGTGTAGGGGTCTTCCACGGCCTCTGTGTCGTAGCTAACGCATTAAGCGCCCCGCCTGGGGAGTACGGCCGCAAGGCTAAAACTCAAAGGAATTGACGGGGGCCCGCACAAGCGGCGGAGCATGTGGATTAATTCGATGCAACGCGAAGAACCTTACCTGGGCTTGACATACACCAGATCGCTGCAGAGATGTAGTTTCCCTTGTGGTTGGTGTACAGGTGGTGCATGGCTGTCGCTGCAT
+
FFGGFEF<DGFEDFGGGFGEFGGGFFFCGGGGGGGE@FECE@CCFFGGGGGAEFEGGGGGGCDECCEGGGGGCA<CCEEEFF<<EC7FGCC?FGGD@C+@FFEFFGGGGGGGGGGGEFGCFDFGGEEFGCGGCFFGGGGDCCFGDGGG8:C4>C@F<FDGCCFDEGGGFGGFGCG7FGCCGGC+95<EEC/:EGE>CFGGFCGFEFFEGFCCFCEG7CGG4/;CDGGEFGGFFFG<C>GGF<F7=B267??FG5>E>61F2:=A?F4>DFFFFFDCFEF?0?B(7?2
@M00689:251:000000000-CJTJ5:1:1102:25110:4079 1:N:0:5
CAGGATTAGATACCCTGGTAGTCCATGCCGTAAACGGTGGGCGCTAGGTGTAGGGGTCTTCCACGGCCTCTGTGTCGTAGCTAACGCATTAAGCGCCCCGCCTGGGGAGTACGGCCGCAAGGCTAAAACTCAAAGGAATTGACGGGGGCCCGCACAAGCGGCGGAGCATGTGGATTAATTCGATGCAACGCGAAGAACCTTACCTGGGCTTGACATACACCAGATCGCTGCAGAGATGTAGTTTCCCTTGTGGTTGGTGTACAGGTGGTGCATGGCTGTCGCTGCAT
+
GFGGFGGGGGFGGGGGGGFGGGGFGGGGGGGGGGGDEFFCFGEGGGGGGGGGGGGGGGGGGGGGGFGGGGGGGGGGGGGGGGGGGGGGEGGGGGGGFCGGGGGGGGGGDCGGGGDFGGGGGGGGGGGGGGGGFFGGGGGGGFFFCEGGGGGGGDGEGGGGGGCFGEGGGGGGGGGGGGGGFGGGGGGGGGGGGGGGGGGFCCCGGGGFCGGGGGGFGGFF<>@FGFGGFGGFFGGGGFGGFGGGFF?FFFFGGGFF>B:FFFFFFF@:CFFFFF4*0<?<?B:?;>A
@M00689:251:000000000-CJTJ5:1:1102:6339:4106 1:N:0:5
CAGGATTAGATACCCTGGTAGTCCATGCCGTAAACGGTGGGCGCTAGGTGTAGGGTTCTTCCACGGCCTCTGTGTCGTAGCTAACGCATTAAGCGCCCCGCCTGGGGAGTACGGCCGCAAGGCTAAAACTCAAAGGAATTGACGGGGGCCCGCACAAGCGGCGGAGCATGTGGATTAATTCGATGCAACGCGAAGAACCTTACCTGGGCTTGACCTACACCAGATCGCTGCAGTGATGTAGTTTCCCTTGTGGTTGGTGTACAGGTGGTGCATGGCCGTCGCTGCATATGTCT
+
GEGGGFF<FFFFFCGGCFFGGGGG,CCFFFFEE<EFGGGD@FGGGCFGGGGGGGG6@DCGGGGG>+FBEGGGF<FGDGFGFGCFGEG7BF<CFGGGGGDCFGGGGGGDGGGGGGFG>CF7CFGF<8<>FG9,BF<,:=DFDD=FFCEEGGGGG@FEFGGGGGGG=EECFCGGC99C6@?FGGFFGEF?FEEDG8EC?FFCF+<+<EF;CC5578+<FDCG:5**7<:5>5C?@*22*;C+9CC7@9>=*7/9*C>51<(7)27))/))9;FF9?4>9;;(((31;74))).))
@M00689:251:000000000-CJTJ5:1:1102:19281:4456 1:N:0:5
CAGGATTAGATACCCTGGTAGTCCACGCCGTAAACGATGAGTGCTAAGTGTTGGAGGGTTTCCGCCCTTCAGTGCTGCAGCAAACGCATTAAGCACTCCGCCTGGGGAGTACGACCGCAAGGTTGAAACTCAAAGGAATTGACGGGGGCCCGCACAAGCGGTGGAGTATGTGGTTTAATTCGAAGCAACGCGAAGAACCTTACCAGGTCTTGACATCCTTTGACCACTCTAGAGATAGAGCTTTCCCTTCGGGGACAAAGTGACAGGTGCTGCATGGCCGTCGCTGCAT
+
GGGGGFGGGGGGGFGGFFGGFGFFFGFGGEFGGFFEGGGGGGGGGGCE@EFFGFGGGGGGGGGGGGGGGGGGGGGGGGGGGGGGGGGGGGGGGGGGGGGGGGGGGGGGGGGGGGGGGGGGGGGGGGGGGGGGGGGGGGGGGGGGGGGGGGGGGGGGGGGGGGGGGGGGFFEGGGGGGGGGGGGGGC:FGGGGGGGGGGGGGGGGGGGGGGGGGGGGGGGGFGGGGGGGFGGFFGGGGGGGFFDGFF??GFFDGGFFFFFFFFFFFFFFGF?FFFGGFFBFBBFFFFF?5
@M00689:251:000000000-CJTJ5:1:1102:18718:4470 1:N:0:5
CAGGATTAGATACCCTGGTAGTCCATGCCGTAAACGGTGGGCGCTAGGTGTAGGGGTCTTCCACGGCCTCTGTGTCGTAGCTAACGCATTAAGCGCCCCGCCTGGGGAGTACGGCCGCAAGGCTAAAACTCAAAGGAATTGACGGGGGCCCGCACAAGCGGCGGAGCATGTGGATTAATTCGATGCAACGCGAAGAACCTTACCTGGGCTTGACATACACCAGATCGCTGCAGAGATGTAGTTTCCCTTGTGGTTGGTGTACAGGTGATGCATGGCCGTCGCTGCAT
+
GFGFFDFCGGGGGFGGFFFEDFFFEFFFGEFEDFGEGGGGGGGGGGGGFFFGGGGGGGGGGGGGGGGGGGGGGGGGGGGGGGGGGGGGGGGGGGGGGGGGGGGGGGGGGGGGGGGGGGGGGGGGGGGGGGGGGGGGGGGGGGGGGGGGGGGGGGGGGGGGGGGGGGGGFGCGGGGGGGGGGGGGGGGGGGGGGGGGGGGGGGGGGGGGGGGGGGGGGGGGFGGGCGGGFGGFFGGGGFGGFFFGFFFBFFFGGGFFFFFFFGFFFFFFGFFFFFGGFF>09>??>B4
@M00689:251:000000000-CJTJ5:1:1102:16192:4908 1:N:0:5
CAGGATTAGATACCCTGGTAGTCCTAGCCCTAAACGATGATTGCTTGGTGTAGCAGGTACCCAATCCTGCTGTGCCGCAGCTAACGCGATAAGCAATCCGCCTGGGGAGTACGGTCGCAAGGCTGAAACTCAAAGGAATTGACGGGGGCCCGCACAAGCGGTGGAGCATGTGGTTCAATTCGACGCAACGCGAAGAACCTTACCTGGGCTCGAAGCGCAGTGGACCGGGGTAGCAATATCCCTTCCCCTTAAAAGGCCGCTGCGGAGGTGCTGCATGGTCGTCGCTGCAT
+
FDFDFEGGGGGGGFGGEFGGFGFGGGGGGGGFFFFGGGGGGGGGGECCECFFGGGGGGGGGGGGGGGGGGGFGFGGGGGGGGGGGGGGGFGGGGGGGGG>FGGGGGGGGGGGGGGGGGGGGFCFGGGGGGGGGEGGGGGC@FGFGGGGGGGGGGGGG>FG:FGGGGGGGGGFGFGGGGGGGGGGGGC<8CGGDGGGGGGFFGGGGGCCCGGEG?:5C<DCBGGGGFEGFGGE>*?FGDFGF?<7??0@FF?G7C@:<3>BBDE6B75>7:FF47476><AFF616??>?2
@M00689:251:000000000-CJTJ5:1:1102:17864:4924 1:N:0:5
CAGGATTAGATACCCTGGTAGTCCATGCCGTAAACGGTGGGCGCTAGGTGTAGGGGTCTTCCACGGCCTCTGTGTCGTAGCTAACGCATTAAGCGCCCCGCCTGGGGAGTACGGCCGCAAGGCTAAAACTCAAAGGAATTGACGGGGGCCCGCACAAGCGGCGGAGCATGTGGATTAATTCGATGCAACGCGAAGAACCTTACCTGGGCTTGACATACACCAGAACGCTGCAGAGATGCAGTTTCCCTTGGGGATGGAGTACAGGTGATGCATGGCCGTCGCTGCATCTGTCTAT
+
GFGFG@FGGGGGGFGGFFGGGGGGF9EEFEFEGCF@CFFGGGCFGGGGFF@CFDGGGGGFEGDA@F:FGFD<6EC@@C<DFDFFCCCG:FFFF,4>FGGD@FCFFGG?BCA,8F>FD7>FEGF,>FGG<<FFFGCFFGAGFF<CGGGG>FGG7<:@FFA:F7CGEC*;+A<CF+0<CF7EEG9+<?9A+28:*://A8F6CC@6<9/C:8CGC+++:946)*;=**/=)C))9C592**+9+*39B>FF44CD*8;((49:FFFFFFF7B?FFFGC6@B>>0((4>24)6-6))-
@M00689:251:000000000-CJTJ5:1:1102:26802:4989 1:N:0:5
CCGGATTCGCTCCCCTTTTCTTCCCTTCCTTAAACTGTGGGCGCTAGGTGTAGGGGTCTTCCACGGCCTCTGTGTCGTAGCTAACGCATTAAGCGCCCCGCCTGGGGAGTACGGCCGCAAGGCTAAAACTCAAAGGAATTGACGGGGGCCCGCACAAGCGGCGGAGCATGTGGATTAATTCGATGCAACGCGAAGAACCTTACCTGGGCTTGACATACACCAGATCGCTGCAGAGAAGTAGTTTCCCTTGTGGTTGGTGTTCAGGTGCTGCATGGTCGTCGCTGCAT
+
CFFGGEGGGGGGGGGGECEFCEFFGFCFFFDFGGGCCFGGGGGGGGGGFGDFGGGGGGGGGFGGGEGGCFCGFGFGGF<FFGGGGGGGGGGGGFGGGGGGGGGGGGGGGGGGGGGGGGGGGGGGGGGGGGGGGGGGGGGGGGGGGGGGGGEGGGGGGGGGGGGGGGGGGGFGGFGGGFGGGGGGGGGGFGGG:CEGGGGFGGGGGCFGGFGEGGGGGGGGFEFC*<:CFC<:FF37**229A:0=F<4*8F<DF>598(.(28)60<6C@49=BFF4>>FFFFFFFF
@M00689:251:000000000-CJTJ5:1:1102:26792:5006 1:N:0:5
CCGGATTCGCTCCCCTTTTCTTCCCTTCCTTAAACGATGGGTGCTAAGTGTTGGGGTGTTCCAGCCCTTTTGTGCTGCAGCTAACGCATTAAGCGCTCCGCCTGGGGAGTACGGTCGCAAGACTAAAACTCAAAGGAATTGACGGGGGCCCGCACAAGCGGCGGAGCATGTGGATTAATTCGATGCAACGCGAAGAACCTTACCAGGGCTTGACATACACCAGATCTCTGCAGGGAAGTAGTTTCCCTTGCGGTTGACGTACAGGTGCTGCATGAATGTTGGTCGATGCATCT
+
GGDGGGFFGGGGGFGGCCEFCCEFG,;CECEFGGGG7DC,C;FGGD,CEFG,,C+C++@F,CE,,6@,C<,CFG,,C,CFG,EFGGGGGGGGGG7F:FGGGGGGGGGGGGGGGGEEGGGGG<FG,BF,CAFGFGGGGGGGGGGGGGGGGGGDEGGGGGGGG*<@EEGGFGGG?@FFGGGGGGG?FEGGGGGGGGGGGGGFGGGG7CE*:8CGGGGG*9*+71*2*2+3*+0*0*)**1*2=+?CF4<9D7)1C<)8()4.4*)6)*))**/6@F***9))),-)((-)().64
@M00689:251:000000000-CJTJ5:1:1102:9469:5041 1:N:0:5
CAGGATTAGATACCCTGGTAGTCCATGCCGTAAACGGTGGGCGCTAGGTGTAGGGGTCTTCCACGGCCTCTGTGTCGTAGCTAACGCATTAAGCGCCCCGCCTGGGGAGTACGGCCGCAAGGCTAAAACTCAAAGGAATTGACGGGGGCCCGCACAAGCGGCGGAGCATGTGGATTAATTCGATGCAACGCGAAGAACCTTACCTGGGCTTGACATACACCAGATCGCTGCAGAGATGTAGTTTCCCTTGTGGTTGGTGTACAGGTGCTGCATGGCCGTCGCTGCAT
+
GGGGGGGGGGGGGGGGGGGGGGGGGGGGGGGGGGGGGGGGGGGGGGGGGGGGGGGGGGGGGGGGGGGGGGGGGGGGGGGGGGCFGGGGGGGGGGGGGGGGGGGGGGG:FGGGGGGGEGGGGGGGGGGGGGGGGGGGFDEGGGGGDDGGGGGEEGGECB7<FGCGEEGGCGCGGGFGGGGFGGFGGGGFCGGGGGGEGGGGGGGGGGGGGFGC4CGGGGGGFGGGGFFD>57?FFG*?FCEFGFGFFDFGF8FDFF3>FFF2*65)9?FGFFFFFGGFFFF6>:(3:A
@M00689:251:000000000-CJTJ5:1:1102:15234:5050 1:N:0:5
CAGGATTAGATACCCTGGTAGTCCATGCCGTAAACGGTGGGCGCTAGGTGTAGGGGTCTTCCACGGCCTCTGTGTCGTAGCTAACGCATTAAGCGCCCCGCCTGGGGAGTACGGCCGCAAGGCTAAAACTCAAAGGAATTGACGGGGGCCCGCACAAGCGGCGGAGCATGTGGATTAATTCGATGCAACGCGAAGAACCTTACCTGGGCTTGACATACACCAGATCGCTGCAGAGATGTAGTTTCCCTTGTGGTTGGTGTACAGGTGATGCATGGCCGTCGCTGCAT
+
FAEFF<FFFGGFFFGGCCFCCFCFCFFFFEFCCEFCFBDFFFEFECEFCEFGGFGGGGGGGGGGGGGGGGGGGGGGGFGGGGGGGGGGGGGGGGGGGGGGGGGGGCDFGGGGGGGE=CFFGGGFGFGGGGGGGGGDGGGFGGFDDDGDCFE:>FFGEGFGGGDFEGGF<F7CFGCEGGGGGGGCF?FGGGGGGGDCFGFGGGGGGGGGGGGEFCFGGGGGFGGGCFGGFGGFFGGGFGCGFGDFFFBFGFFGGFFE;?BFFGFFF?FFGF?FFFGD?DFB>BFFBF<
@M00689:251:000000000-CJTJ5:1:1102:14439:5062 1:N:0:5
CAGGATTAGATACCCTGGTAGTCCATGCCGTAAACGGTGGGCGCTAGGTGTAGGGGTCTTCCACGGCCTCTGTGTCGTAGCTAACGCATTAAGCGCCCCGCCTGGGGAGTACGGCCGCAAGGCTAAAACTCAAAGGAATTGACGGGGGCCCGCACAAGCGGCGGAGCATGTGGATTAATTCGATGCAACGCGAAGAACCTTACCTGGGCTTGACATACACCAGATCGCTGCAGAGATGTAGTTTCCCTTGTGGTTGGTGTACAGGTGCTGCATGGCCGTCGCTGCATCTGGCTCG
+
FFFFEEFCFFFCECEFACFECFCFCFFEFCCCCCC@F@DFGGEGEEEFCCCFGFGGGGGGGGGGGGGGGGGGGGGGGFGGGGGGFGGGGGGGGGGGGGGGGGGGGFDFFGGGGGG:=FGGGGGGGGGGGGGFCGFFFGDFGGGCCCFDB@EC7FF<<CFGGGDFGGGG6C+CFECFGGGGGGG7FGFGFG588CC?FFGGGFGGGGGGGGFG5@CCDGGFFGGGGGGGFG3@FGFC7F0CB9>7@=>FGF69D>>DFFFFFGFFFFFFFBFFFFGGFF09>FFFFFFF29)517(
@M00689:251:000000000-CJTJ5:1:1102:7344:5140 1:N:0:5
CAGGATTAGATACCCTGGTAGTCCATGCCGTAAACGGTGGGCGCTAGGTGTAGGGGTCTTCCACGGCCTCTGTGTCGGAGCTAACGCATTAAGCGCCCCGCCTGGGGAGTACGGCCGCAAGGCTAAAACTCAAAGGAATTGACGGGGGCCCGCACAAGCGGCGGAGCATGTGGATTAATTCGATGCAACGCGCAGAACCTTACCTGGGCTTGACATACAACAGATCGCTGCAGAGTTGTAGTTTCCTTTGTGTTTGGTGTACAGGTTGTGCATGTCCTTCGCTGCAT
+
GGGGCEGGGGGGFGFGGGGGGFFGFGFFFDGGGGFFCFGDEFFCGEGFFFGGGGBFE@E9FFGAFGG@FEGGGGCCF+@FGGGGGGGECGGGFFGCCFGCEGGFEFDFCFGCEGEDFEC@CDGGGGGGGCFGGGDGGGGGGCAFGDEGEGGGGGEGCECGGGCE*:EC+<@FGFG7C7+3+2C<E5CE6:88*:CEGGFGC78@C?EFGCFGG?FCDGF+95CCD+:C>E3FFGC*0::0=<:36*)*27BC7DF)(4(.)*1))1*)1)9=F4*:@*6421?(4.)
@M00689:251:000000000-CJTJ5:1:1102:7356:5153 1:N:0:5
CAGGATTAGATACCCTGGTAGTCCATGCCGTAAACGGTGGGCGCTAGGTGTAGGGGTCTTCCACGGCCTCTGTGTCGTAGCTAACGCATTAAGCGCCCCGCCTGGGGAGTACGGCCGCAAGGCTAAAACTCAAAGGAATTGACGGGGGCCCGCACAAGCGGCGGAGCATGTGGATTAATTCGATGCAACGCGAAGAACCTTACCTGGGCTTGACATACACCAGATCGCTGCAGAGATGTAGTTTCCCTTGTGGTTGGTGTACAGGTGGTGCATGGCCGTCGCTGCATCGGTTT
+
GFGGFGGGGGGFFFGGFFGFFGFGFGGFGGFEFDEEFFGGGGGG:CEGFFEFGGGGFGGGGGGGGGGGGGGFDFFFGFGGGFFGFGGGDGGGGFFGGGGGGGFFGGEFGEGGGGGGFGGGGGG@FEGG<8FFEFGGGGGFCDE<EDGG7FEGFGGGDGGGGGGGEGDF6<+<FFC7FEFGDFG7C:CFFGDGGEEEF>@>GCFDEGGGG*5>F6EFCGFG?=FG47C54C)9?*9<:::A9<CEF*59FF/>D7)893?5.*8<?FFFG@4<FFFF)09>9FFFFF))(24((
@M00689:251:000000000-CJTJ5:1:1102:13154:5161 1:N:0:5
CAGGATTAGATACCCTGGTAGTCCATGCCGTAAACGGTGGGCGCTAGGTGTAGGGGTCTTCCACGGCCTCTGTGTCGTAGCTAACGCATTAAGCGCCCCGCCTGGGGAGTACGGCCGCAAGGCTAAAACTCAAAGGAATTGACGGGGGCCCGCACAAGCGGCGGAGCATGTGGATTAATTCGATGCAACGCGAAGAACCTTACCTGGGCTTGACATACACCAGATCGCTGCAGAGATGTAGTTTCCCTTGTGGTTGGTGTACAGGTGCTGCATGGCTGTCGCTGCAT
+
FDFFF<EDFGGGGFGGFCFGDECFFGGGGEFCEGFCFFGGGGGGGGEDCEEFGDGGGGGGGGGGFCFGGGGGGGGGGGGGGGGGGGGGGGGGGGGGGGGGGGGGFGEGGGGGGGGG@FGCFGGGGGGGGGGFGGC,@FFFGGG@CDGGGGGEBFEGGGGFGGDEGEC8EFCGGFGCCFGFFFGGGGFCEGDGGGDGGGGGCCEFGGGG=6ECFGGGGGGGFGCGFFGGFGDF@GGG*:*<6<DFFFFFGFFFGF:39?<FFGFFFF4?>?=4=FGG4),,461((4)
@M00689:251:000000000-CJTJ5:1:1102:7371:5164 1:N:0:5
CAGGATTAGATACCCTGGTAGTCCATGCCGTAAACGGTGGGCGCTAGGTGTAGGGGTCTTCCACGGCCTCTGTGTCGTAGCTAACGCATTAAGCGCCCCGCCTGGGGAGTACGGCCGCAAGGCTAAAACTCAAAGGAATTGACGGGGGCCCGCACAAGCGGCGGAGCATGGGGAATAAGTCGATGCAACGCGAAGAACCTTACCTGGGCTTGAAATACACCAGATCACTGCAGAGATGAAGTTACCCGTGTGGTTGGGGTACAGGTGGTGCATGGCCGTCGCTGCAG
+
FFGGG@FFGGGFFED<FF@FEGGF<CC@FEFCCF,BFBFG7F@F@BFF@C@FGDFG@CEFGCFCGGGG@8,CC<<FFDFGCCFGEF:F7FFFFEGDGCGGGG@FGGDCFGFC7@FFGGBFFBF8FCFFFC,B=FFGGGCFG<FCEDBEEF77<*:4:=F<11<BEGDG:F*8CG*2<C+<C=8*<8CEG=**:CEG?2A*0<C69AFCGC***32+2:F+;C@=46+2*32=)07C*7*<@F*+877)1>)*92)7((-72FFB)*08*5=?**079B2960::>F(
@M00689:251:000000000-CJTJ5:1:1102:16098:5230 1:N:0:5
CAGGATTAGATACCCTGGTAGTCCTAGCCCTAAACGATGATTGCTTGGTGTGTCGGGTACCCAATCCCGACGTGCCGCAGCTAACGCGATAAGCAATCCGCCTGGGGAGTACGGTCGCAAGACTGAAACTCAAAGGAATTGACGGGGGCCCGCACAAGCAGCGGAGCATGTGGTTTAATTCGACGCAACGCGAAGAACCTTACCTGGGCTTGACATGTTCCTGACAGCCGTGGAAACACGGTCTCCCTTCGGGGCAGGATCACAGGTGATGCATGGTTGTCGCTGCAT
+
F@FFD8@FFFFFFFEFDDFFCF6@<CCFCCFE<@;@FCDGGGFCEAC@CFGGFFGGGFCFF@FFEFFFCEFGGGGGFFGGD8FFCFGGGGGGGGGFFFFFF@FGGGGGG:EBFGECEGGGGGF9FGGGGGGGFFGGGGC<FFGGGGGGD<EBFEGEFGFGFFEFEEGG<FCFGGF8FC9FFGGEGCEEGGCCECEGGF8>E?FFFGGG5CCEF:CCDCF?FGGGGDEFFG9>@DGFFGGGDCCE?B<:7?>DGG@E<>6/5FFFFF??FFB*9=CF=F?19:::39::
@M00689:251:000000000-CJTJ5:1:1102:25613:5287 1:N:0:5
CAGGATTAGATACCCTGGTAGTCCATGCCGTAAACGGTGGGCGCTAGGTGTAGGGGTCTTCCACGGCCTCTGTGTCGTAGCTAACGCATTAAGCGCCCCGCCTGGGGAGTACGGCCGCAAGGCTAAAACTCAAAGAAATTGACGGGGGCCCGCACAAGCGGCGGAGCATGTGGATTAATTCGATGCAACGCGAAGAACCTTACCTGGGCTTGACATACACCAGATCGCTGCAGAGATGTAGTTTCCCTTGCGGTTGGTGTACAGGTGCTGCATGGTCGTCGCTGCAT
+
GCFGFGDFFFGGFEFFGGGEFGGGGGFECBFGGGGGDGDCBFDEGGEGGGF<AFCGEGGGGGDGGC@FGEGEEEFGEGG?<FACCFFEGGGCFGCC=FCF@FGEGFGEEGGGGGEG=:B=F@E<F<FFGG<=>FGGGCDFEACC::<<E<CCGGGC:E,F*41*:1/;CF:CE?@+3<EC+;FE9>+AC=GCGC/8C@FGGFF+AF**=FGD*<<C:CCC55**7EC7>=3?72C5CGC+9EG7=*,=F:)7CDD)(-->7*=<)=)9*0////0*/0-(410(42>
@M00689:251:000000000-CJTJ5:1:1102:26026:5319 1:N:0:5
CAGGATTAGATACCCTGGTAGTCCACGCCGTAAACGATGAGTGCTAAGTGTTGGAGGGTTTCCGCCCTTCAGTGCTGCAGCAAACGCATTAAGCACTCCGCCTGGGGAGTACGACCGCAAGGTTGAAACTCAAAGGAATTGACGGGGGCCCGCACAAGCGGTGGAGCATGTGGTTTAATTCGAAGCAACGCGAAGAACCTTACCAGGTCTTGACATCCTTTGACCACTCTAGAGATAGAGCTTTCCCTTCGGGGACAAAGTGACAGGTGATGCATGGTCGTCGCTGCAT
+
GGGGGGGGGGFGGGGGGFGGGGGGGGGGGGGEGGGGGGGGCFFGGFGGGGGGGGGGGGGGGGGGGGGGGGGCFGGGGGGGGGGGGGGGGGGGEEFGGGFEEGGGGGGGGGGGGGGGGGGCGGGGGGGGGGGGFGCAAFFFGGGGGEFGGDEGGGGFGGGGFGGGGGFGGGGGGGGGGGGGGFGGGDGGGGDGGEGGGGFGGGGGGGGGGGGGDGGGGGGGF9FGFCGGFGGF?DGGDC>FFGGFF=?FG@F>DGFE?2:FAFBDBFFBFFFB4?FCF?9>>B>0::(59
@M00689:251:000000000-CJTJ5:1:1102:26041:5335 1:N:0:5
CAGGATTAGATACCCTGGTAGTCCACGCCGTAAACGATGAGTGCTAAGTGTTGGAGGGTTTCCGCCCTTCAGTGCTGCAGCAAACGCATTAAGCACTCCGCCTGGGGAGTACGACCGCAAGGTTGAAACTCAAAGGAATTGACGGGGGCCCGCACAAGCGGTGGAGCATGTGGTTTAATTCGAAGAAACGCGAAGAACCTTACCAGGTCTTGACATCCTTTGACCACTCTAGAGATAGATCTTTCCCTTCGGGGACAAAGTGACAGGTGATGCATGGTCGTCGCTGCAT
+
GGGGGGFGGGGGGGGGGGGGGGGGGGGGGGGGGGGGGGGDEEGFGG<AFGGG@FGGGGGGGFACEGGGGGGGGGGG9E@FGGGGGGGGG@CEEGGGGGGGGEGCGGGC:FFFGGGGGGGGCGFEFFCFGGGGGFF8FDFCFGCCG:FCEGG@CCCGGGGEGFG7FGGGGGGDGGGGG@CFG5?<5*>7AFGGGGGD+BFGGGGGG6:CFGGEGGGGGGGGF?FGF+5C:FGFF4CCDC*+/0:CFF<FCF@DCGBF?F(5629<FFFFGFFFFFGGFFF>909>F:>(6
@M00689:251:000000000-CJTJ5:1:1102:22972:5426 1:N:0:5
CAGGATTAGATACCCTGGTAGTCCACGCCGTAAACGATGAGTGCTAAGTGTTGGAGGGTTTCCGCCCTTCAGTGCTGCAGCAAACGCATTAAGCACTCCGCCTGGGGAGTACGACCGCAAGGTTGAAACTCAAAGGAATTGACGGGGGCCCGCACAAGCGGTGGAGCATGTGGTTTAATTCGAAGCAACGCGAAGAACCTTACCAGGTCTTGACATCCTTTGACCACTCTAGAGATAGAGCTTTCCCTTCGGGGACAAAGTGACAGGTGCTGCATGGCTGTCGCTGCAT
+
GGGGGGGGGGGFGGGGGGGGGGGGGGGGGGGGGGGGGGGEGGGGGGGGFGGGFGGDGGGGGGGDGGGGGGAEFGGGFGGGGGGGGEGGGGGGGGGGGGGGGGGGGGDGGGGGGCGGGGGGEGGGGGGGGGGGGGGGGGGGGGGGGGGGGGGGGGGGGGGGGGGEGFGGGGGGGGGGGGGGGEFGGGGGGGGGGGGGGGGGGGGGGGGGGGGGGGGGGGGGFEGFGFGGFGGFFFGFFGFGFGGGFFFFGFFGGDF@B:?@AC@DBF@FGFFFFFGFFFF???FFFFFFB
@M00689:251:000000000-CJTJ5:1:1102:22981:5442 1:N:0:5
CAGGATTAGATACCCTGGTAGTCCACGCCGTAAACGATGAGTGCTAAGTGTTGGAGGGTTTCCGCCCTTCAGTGCTGCAGCAAACGCATTAAGCACTCCGCCTGGGGAGTACGACCGCAAGGTTGAAACTCAAAGGAATTGACGGGGGCCCGCACAAGCGGTGGAGCATGTGGTTTAATTCGAAGCAACGCGAAGAACCTTACCAGGTCTTGACATCCTTTGACCACTCTAGAGATAGAGCTTTCCCTTCGGGGACAAAGTGACAGGTGCTGCATGGCTGTCGCTGCAT
+
GGGGGGGGGGGGGGGGGGGGGGGGGGFGGGGGGGGG@FFFEGGGGGGGFFGGGDGFDGGGGGGCGGGGGG,@FGGG9FCFGGFFGEGGGGFDDFGGGGGGGGGGGFEEEGGGG:FGCFGGGGGGFEFGGGGGGGFGFEFFDFG7F@@FEGGGGGGGGGG:FF<C8;FGGGG;EGGFCCFGGEFGEGGGG5EC8?C8BFGGGGGG78EGFGGGGGGGGGGG*+AEGGGGFGC6F4DD>:*9=FGGFFDFGF3<7<@>B14FAC8<FFFF<FF?FFG7>F?<?B6?B(7?>
@M00689:251:000000000-CJTJ5:1:1102:14058:5454 1:N:0:5
CAGGATTAGATACCCTGGTAGTCCATGCCGTAAACGGTGGGCGCTAGGTGTAGGGGTCTTCCACGGCCTCTGTGTCGTAGCTAACGCATTAAGCGCCCCGCCTGGGGAGTACGGCCGCAAGGCTAAAACTCAAAGGAATTGACGGGGGCCCGCACAAGCGGCGGAGCATGTGGATTAATTCGATGCAACGCGAAGAACCTTACCTGGGCTTGACATACACCAGATCGCTGCAGAGATGTAGTTTCCCTTGTGGTTGGTGTACAGGTGATGCATGGTCGTCGCTGCAT
+
FDFFF<FFFFFFFCFGCCFEEF6ECFFFGDFCEDF@FCDFGGEFDEEFEC@FGFGGGEGGGGFFGGGGGGGGGGGGFGGGGFGGGGGGDGGGGGGGFGGGGGGGCFCGGGGGGGGF=@FGGGGEGGGGFGGCEGFFFGG8FCE<C@FDEEGBFFGCEFGGGGCBGEGG+<CGGGGGGGFGGGGCFGCFGG5CGGDGG8FFGGGGGGGGG>FGFCGCFGGCFGGGFCGGFEGFFGGD7F:C@<CGFF?BFF@CD53>><BFF>FA:6?FGFFFFFG>FD9?F>?B>?B
@M00689:251:000000000-CJTJ5:1:1102:9890:5487 1:N:0:5
CAGGATTAGATACCCTGGTAGTCCATGCCGTAAACGGTGGGCGCTAGGTGTAGGGGTCTTCCACGGCCTCTGTGTCGTAGCTAACGCATTAAGCGCCCCGCCTGGGGAGTACGGCCGCAAGGCTAAAACTCAAAGGAATTGACGGGGGCCCGCACAAGCGGCGGAGCATGTGGATTAATTCGATGCAACGCGAAGAACCTTACCTGGGCTTGACATACACCAGATCGCTGCAGAGATGTAGTTTCCCTTGTGGTTGGTGTACAGGTGCTGCATGGTCGTCGCTGCAT
+
GFGFD@EEGFGFF-C@@<CACC@E<FCCC@@CCFACFCGGGGGG@@EC6@;FGFGGGGGGGGGGGGGGGGGGFGGGGFGGGGGG@GEGGGGGGGGGGGGGGGDFFFCFFFGGGGGE>CFFFGG8DGCFFEABDFC@FGF?FF9:CCGG8CE:5C4=:F@FECCFGGDG+@9@CCCFGGGGCGGCGC?E?EEGEE=EF@CG+CCGGGGGGF5CD6C+:CFF?GCEGF5C@E7?)*9C7:F99CFE4@?FG??F<5>>>B:FA79457/6DBFFFFGDF>;?>BF6>:<
@M00689:251:000000000-CJTJ5:1:1102:8739:5567 1:N:0:5
CAGGATTAGATACCCTGGTAGTCCATGCCGTAAACGGTGGGCGCTAGGTGTAGGGGTCTTCCACGGCCTCTGTGTCGTAGCTAACGCATTAAGCGCCCCGCCTGGGGAGTACGGCCGCAAGGCTAAAACTCAAAGGAATTGACGGGGGCCCGCACAAGCGGCGGAGCATGTGGATTAATTCGATGCAACGCGAAGAACCTTACCTGGGCTTGACATACACCAGATCGCTGCAGAGATGTAGTTTCCCTTGTGGTTGGTGTACAGGTGATGCATGGCTGTCGCTGCAT
+
GGGFDCGGGGGFGFGGGGGGFG9FFGGFFCFEGGFGGGGDGGGGDGGFFDFFGGGDGGGGGGGGGGGGGGGGGFGGGGFCGGGGGGGGGGGGGGGGGGGGGGGGGGGEGGGGDGGGEEGGGGGGGGGGGGFGGFFFFGGFCFFEDDGGEGDCFGGGGGGGGGGG=EGGFGGGFCFGGGGGGFGFGG?<CGGGEECEFGGFCFGGGGGGGGFGFGGGFGGG?FGF*<CEFE:FFGG97>>E6?7EFFFFGF@FDGFFFFFF27@BFFF?C446?FGFFE:70:,417<
@M00689:251:000000000-CJTJ5:1:1102:8132:5573 1:N:0:5
CAGGATTAGATACGCTGGTAGTCCATGCCGTAAACGGTGGGCGCTAGGTGTAGGGGTCTTCCACGGCCTCTGGGTCGTAGCTAACGCATTAAGCGCCCCGCCGGGGGAGTACGGCCGCAAGGCGAAAACTCAAAGGAATTGAAGGGGGGCCGCACAAGCGGCGGAGCATGTGGATTAATTCGATGCAACGCGAAGAACCTTACCTGGGCTAGACATACACCAGATCGCTGCAGAGAGGTAGTATCCCTTGAGGTTGGTGTACAGGTGCTGCATGGCCGTCGCGGCAT
+
@FFCF8@EFAA<F-8-@@FECF,EE9ECFBC6CE,BF,@FBGEC:6@<,,;CC<@E:CE<<FDGGG7+B,,C,EC<7@EFGACF,B:>,?FGFE7+FEFFC++>:F7FG==DCE7>F7FEGFG*>:>CG:,8D<CFEG:,<F,38:@C*2*:C8*:>F8CG:CEEE*@9CCFEE?7<<<+0*<+<EEGC8*:E=E8C@FG+<<+<<FF:@**9AE:C=D?5FGG*<5:):79?GCF5C*A=+*31*5)00*09*08(-:FDFB<F?F4>F=?*94*07-379(7(13
@M00689:251:000000000-CJTJ5:1:1102:8754:5578 1:N:0:5
CAGGATTAGATACCCTGGTAGTCCATGCCGTAAACGGTGGGCGCTAGGTGTAGGGGTCTTCCACGGCCTCTGTGTCGTAGCTAACGCATTAAGCGCCCCGCCTGGGGAGTACGGCCGCAAGGCTAAAACTCAAAGGAATTGACGGGGGCCCGCACAAGCGGCGGAGCAGGGGGATTAATTCGATGCAACGCGAAGAACCTTACCTGGGCTTGACATACACCAGATCGCTGCAGAGATGTAGTTTCCCTTGGGGTTGGTGTACAGGTGATGCATGGCTGTCGCTGCAT
+
GGGGGGGGGGGGGFFGGGGFFFGGGGGGGGGGGGGGECEGGGGGGGGGGGFGGGGGGGGGGGGGGGGGGGGGGGGGGGEFGFGGFGGGGGGGGGGGGGGGGGGGFFDEEFGGGGGGCFGGGGGGGGGGGGGGFGGFGGGDFA9F<CEDEGC:>F7FBEFG>FFCGGGG*:5EDGEFGGGGC5C++8:CA?5CGGCGGGGGGGGGGGGGGG5=C8CFGGGGFG=FCFFGFG)9?C52*:*<?FFGFFFFF))/)95@>??FAGFB)9FFFFFFFFFG?3:<(3:?B?B
@M00689:251:000000000-CJTJ5:1:1102:20413:5657 1:N:0:5
CAGGATTAGATACCCGCGGTTCGTAAGCAAGGGGATGCATGGCTGTCGCTGCAT
+
GGGGGGGGGGGGGGGGGGGGDGG,CFGGGGGG,6@BFFEGGGGFFG<DFFGGGF
@M00689:251:000000000-CJTJ5:1:1102:12540:5701 1:N:0:5
CAGGATTAGATACCCTGGTAGTCCATGCCGTAAACGGTGGGCGCTAGGTGTAGGGGTCTTCCACGGCCTCTGTGTCGTAGCTAACGCATTAAGCGCCCCGCCTGGGGAGTACGGCCGCAAGGCTAAAACTCAAAGGAATTGACGGGGGCCCGCACAAGCGGCGGAGCATGTGGATTAATTCGATGCAACGCGAAGAACCTTACCTGGGCTTGACATACACCAGATCGCTGCAGAGATGTAGTTTCCCTTGTGGTTGGTGTACAGGTGCTGCATGGCCGTCGCTGCAT
+
FGGFF<FEGFGFF@FFDCCECF<EEGGGGEFEECCBFBFGGGEF:FEDCE<FGFGGGGGGGGGGGGGGGGGGGGGGGGGGGGGFEGGGGGGGGGGGGGGGGGGGCFDFGEGCGGGEBEGGGGGGGGGGGGGFCFACFGGGGGCCDDGDEGEE:FCECFFGGGDGDEGG?FCFGFGGGGGGGGG7E8<FGGGGGGDGFGGGGGGFFGFGGE=59CFCFGGFFGGGGGGGFGGFFGGGFG7CFCFGFB??FF6<DF@DF??)4C?BFFFFDF@FFFFGFDB;6>2:9?9
@M00689:251:000000000-CJTJ5:1:1102:13160:5722 1:N:0:5
CAGGAGTAGATACCCTGGTAGTCCATGCCGTAAACGTTGGGCGCTAGGTGTGGGGTCCTTCCACGGACTCCGTGCCGCAGCTAACGCATTAAGCGCCCCGCCTGGGGAGTACGGCCGCAAGGCTAAAACTCAAAGGAATTGACGGGGGCCCGCACAAGCGGCGGAGCATGTGGCTTAATTCGACGCAACGCGAAGAACCTTACCAAGGATTGACATGCAGGGAAAAGCGGTAGAGATACGGTGTCCCTTGGGGCCTGACACAGGGGCGGCAAGGGCGGCGGTGCAGCCGGCTCTT
+
F@EDC,;@EFFACCCD@CFDCECC@,CCF@6@@CC@,,CEFGEC+@CC;C,8FCG+,CFGGGGGGGD+@F8FGG,FF+@FG,CF8FEGGGGGGGGGGGGGGGEGCFDCEEGFGGGG==FGGGGGGDGGD@F=BFACFGG8FC,<:CGD7FC:<C7<BF7CGGCEGGCF:C<+<*/;EFGCFFG5CG8C5:=EGGDEGCF>FGGG?8:E*0<E7<E+9CG9458*76EG5C*7>GG>>72:>7CGF*)/*0)97*))(.,/)*.4))))/))).7*1))(-(,--4))(-(((-()
@M00689:251:000000000-CJTJ5:1:1102:18795:5799 1:N:0:5
CAGGATTAGATACCCTGGTAGTCCATGCCGTAAACGGTGGGCGCTAGGTGTAGGGGTCTTCCACGGCCTCTGTGTCGTAGCTAACGCATTAAGCGCCCCGCCTGGGGAGTACGGCCGCAAGGCTAAAACTCAAAGGAATTGACGGGGGCCCGCACAAGCGGCGGAGCATGTGGATTAATTCGATGCAACGCGAAGAACCTTACCTGGGCTTGACATACACCAGATCGCTGCAGAGATGTAGTTTCCCTTGTGGTTGGTGTACAGGTGGTGCATGGCTGTCGCTGCAT
+
GFFGFFGGGFFFFFGGCCFFFGFFFGGCFEGGDGGEGGGGGGGGGGGGFFFGGGGGGGGGGGGGGGGGGGGGGGGGGGGGGGGGGGGGGGGGGGGGGGGGGGGGGGGGGGGGGGGGGGGGGGGGGGGGGGGGGGGGGGGGGGGGGGGGGGGGGGGGGGGGGGGGGGGGFGFGGE?CFGGGGGGGGGGFGGGGGGGGGGGGGGGGGGGGGGGGGGGGGGGGFGGGGGCGFGGFFFGGGGGGFGGGFF?FGF4DGGFFF?FFFGFFFFFFGFFFFFGGFDFFFFBFFF9
@M00689:251:000000000-CJTJ5:1:1102:23223:5820 1:N:0:5
CAGGATTAGATACCCTGGTAGTCCACGCGGTCAACGATGAGAACGAGTCTGCTCGAAAGTCCAGGCTAACGCGAGAGTTCTCCGCCTGAGTAGTACGGCCGCAAGGCTGAAATTCAAAGAGATTGACGGAGGTCATCAAAAGCGGTGGAACATGTGGTTTAATCCGATACAACGCGTAGCACCTTACCACCGGTAGACCCCACCGGGTGTTTCATTCGAAACCGTCCCGAAAGCAGGTGCTGCATGGCCGTCGCTGCAT
+
GGGGGGGGGGGFGGGGGGGGGGGGGGGGGGGGGGGGGGGGGGGGGGGGGGGGGGGGGGGGGGGGGGGGGGGGGGGGGGGGGGGGGGGGGGGGGGGGGGGGGGGGGGGGGGGGGGGGGGGGGGGGGGGGGGGGGGGGGGGGGGGGGGGGGGGGGGGGGGGGGGGGGGGGGGGGGGGGGGGGGGGGGGGGGGGGGGGGGGGGGGGGGGGGGCEGGGGGGGGGFGGGGGGGEEDDFGGGGGGGFGGGFF?FGFFGGGFFFBD
@M00689:251:000000000-CJTJ5:1:1102:9860:5821 1:N:0:5
CAGGATTAGATACCCTGGTAGTCCATGCCGTAAACGGTGGGCGCTAGGTGTAGGGGTCTTCCACGGCCTCTGTGTCGTAGCTAACGCATTAAGCGCCCCGCCTGGGGAGTACGGCCGCAAGGCTAAAACTCAAAGGAATTGACGGGGGCCCGCACAAGCGGCGGAGCATGTGGATTAATTCGATGCAACGCGAAGAACCTTACCTGGGCTTGACATACACCAGATCGCTGCAGAGATGTAGTTTCCCTTGTGGTTGGTGTACAGGTGCTGCATGGTCGTCGCTGCAT
+
FCFFF<EDEFFFF@FE@@EDCECE@CDFECF@CFFCECFFGGGGECEFCC@FFFGFFGGGGGGFGGGGGGGGGGFGFDEGGGGGCFGGGGGGGGGGFGGGGGDFCFCEGFGGGGGG@@FGGGGDGFGGGFF==ECCFFG?FF><@CFD><C:*==BAF7FGGCFEGGG6C+<FGFFFG?FGFGGGGCC6CEEGGECEC;EGGGGGGGGGGGGGGGGGGGGFGGGGGGGFGGFFGGGFGFGFGGGFF?FGFFGGGFF9:?FFFFFFFFFF?FFFFGFFFFF9B<FFFB
@M00689:251:000000000-CJTJ5:1:1102:7494:5831 1:N:0:5
CAGGATTAGATACCCTGGTAGTCCACGCCGTAAACGATGAGTGCTAAGTGTTGGAGGGTTTCCGCCCTTCAGTGCTGCAGCAAACGCATTAAGCACTCCGCCTGGGGAGTACGACCGCAAGGTTGAAACTCAAAGGAATTGACGGGGGCCCGCACAAGCGGTGGAGCATGTGGTTTAATTCGAAGCAACGCGAAGAACCTTACCAGGTCTTGACATCCTTTGACCACTCTAGAGATAGAGCTTTCCCTTCGGGGACAAAGTGACAGGTGGTGCATGGCCGTCGCTGCAT
+
GFGGGFGGGGGGGGGGGGGGFGFFDFGGGGGGGFFGGFGGGEEFFFCEFEEEFDGGGGFFGGGGGGGEGGGGEGGDFCGGGGGGGGGGDGFGGDGGEEFFEGCFGGCFGFFGGGEGF:FFGGE,EDGGCCEFEFFGGGG,EBDEGDDGGEGEFGEGGGCGGGGGGGFG:C7FF<<7FGGGGGGGGDCGCEGEGGGGGGG6@E@?FGG@F??EF<?FGG*C*<E7CFC677C=FGG>CGGGF?C??4<6C?FGGDEF?F?F:FFFFFF/C@>FFFFGF>376>FF06B?4
@M00689:251:000000000-CJTJ5:1:1102:20875:6037 1:N:0:5
CAGGATTAGATACCCTGGTAGTCCTAGCCCTAAACGATGGATGCTTGGTGTGGCCGGTACCCAATCCGGCTGTGCCGCAGCTAACGCGTTAAGCACCCCGCCTGGGGAGTACGGTCGCAAGACTGAAACTCAAAGGAATTGACGGGGGCCCGCAAAAGCGGTGGAGCATGTGGTTTAATTCGACGCAACGCGCAGAACGTTACCAGCCCTTGACATGTCCGGGACCGGTCGCAGAGATGTGACCTTCTCTTCGGAGCCCGGAACACAGGTGCTGCATGGTCGTCGCTGCAT
+
G<ACCF,EECFFEC@E<9E6<6CD,6;,6;CFFF@@6F@@6,CC9;CC;@;68CFGGBGEGA<,8,6@F7F@F,F,@@FFEAFD8FCCGEC7CCCFGC@F7++?DCGEG+9<+@AFCECFG<FBA,E<?D9FGGFCFFFB<D=FE35C*>B>@C<FBEGGCC*:8CGE,?BBFFC@FDCGGG988EEGEEEEEGCE80*22C8FEF5*5@E?F6<EF7DF3:?E>CCC7*9)<7DF70:AFFG?FFF=C?/:DD>@96?3097;FFF5DF067FDFF*44)--:>232682
@M00689:251:000000000-CJTJ5:1:1102:20858:6042 1:N:0:5
CAGGATTAGATACCCTGGTAGTCCTAGCCCTAAACGATGGATGCTTGGTGTGGCCGGTACCCAATCCGGCTGTGCCGCAGCTAACGCGTTAAGCACCCCGCCTGGGGAGTACGGTCGCAAGACTGAAACTCAAAGGAATTGACGGGGGCCCGCACAAGCGGTGGAGCATGTGGTTTAATTCGACGCAACGCGCAGAACCTTACCAGCCCTTGACATGTCCGGGACCGGTCGCAGAGATGTGACCTTCTCTTCGGAGCCCGGAACACAGGTGCTGCATGGTCGTCGCTGCAT
+
GDFGGFGGGGGGFFGGFFGFFFFFGFGFFGGCFFFEFFGGGGGGGEECFFFGGGGGGGGGGGGGGGGGGGGGGGGGGGGGGGGGGGGGGGGGGGGGGGGGGGGGGGGGGGGGGGGGGGGGGGGGGGGGGGGGGGGGGGGGGGGGGGGGGGGGGGGGGGGGGGGGGGGGGGGGGGGGGGGGGGGGGGDGGGGGGGGGGGGGGGGGGGG@EGGGGGGGGGGGFGGGDGGGFGGFFGGGGGGGFGG7BFFFG?FGGGFFFFFFFGFBFFFFGFFFFFGGFFFBFBF<BBF?BFB
@M00689:251:000000000-CJTJ5:1:1102:11542:6090 1:N:0:5
CAGGATTAGATACCCTGGTAGTCCATGCCGTAAACGGTGGGCGCTAGGTGTAGGGGTCTTCCACGGCCTCTGTGTCGTAGCTAACGCATTAAGCGCCCCGCCTGGGGAGTACGGCCGCAAGGCTAAAACTCAAAGGAATTGACGGGGGCCCGCACAAGCGGCGGAGCATGTGGATTAATTCGATGAAACGCGAAGAACCTTACCTGGGCTTGACATACACCGGATCGCTGCAGAGATGTAGTTTCCCTTGTGGTTGGTGTACAGGTGCTGCATGGCCGTCGCTGCATCTGGCT
+
GGGGGGGFGGGGGFGGFFFGFGFFGGGGGGGEEGGCFFGGGGGGGGGFFEEFGCFE@FGGGGGGGGGGGGGGGGGGFEGGGGGGFGGGGGGGGGGGGGGGGGCFDFDFGGGGGGGC=@FGGGGEFGGG9BDF=DCCFGFDFG9<@CFDBF*:1=*<<CAFGGGGGE>8+<3CCFC?FGFGGGG7F+<<9;CEGGDE8CCGGGGGGGGGGGCE<0C7:CFFFGGGGEGGFD<@F:>4*::CFFFCFFFF=F*2C95B9:?FFGF>F=67*99:=?FF?>1126(49?.5)6).(
@M00689:251:000000000-CJTJ5:1:1102:15400:6171 1:N:0:5
CAGGATTAGATACCCTGGTAGTCCACGCCGTAAACGATGAGTGCTAAGTGTTGGAGGGTTTCCGCCCTTCAGTGCTGCAGCAAACGCATTAAGCACTCCGCCTGGGGAGTACGACCGCAAGGTTGAAACTCAAAGGAATTGACGGGGGCCCGCACAAGCGGTGGAGCATGTGGTTTAATTCGAAGCAACGCGAAGAACCTTACCAGGTCTTGACATCCTTTGACCACTCTAGAGATAGAGCTTTCCCTTCGGGGACAAAGTGACAGGTGTTGCATGGTTGTCGCTGCAT
+
GCFFFED@EDFFF<EFDDFFDFFE<CEFFEECECCCFGFFGGGGFG<D@CCF@CFGGGGGGGGGGGGGGGGGGGGGGGGGGGGGGGGGGGGGGGGGGGECEGGGFGDGGGGGGGGFEGEFGGGGGGFGGGGDFGGFFGGFGFGDDDGDEFGC<C:<>EEGGCEGGGGG9<CFGCEFGGGFGGGGGGFGFGGGGGEGGGGGGGGFCFGFGGGGGGFGGGGFF?F?FGGFFGGFFGGFGGGGFG*AB4<FGFFGGGFDF:?FFFFFFFFB7?BFFFCGF?<1<A<:026?<
@M00689:251:000000000-CJTJ5:1:1102:12022:6174 1:N:0:5
CAGGATTAGATACCCTGGTAGTCCATGCCGTAAACGGTGGGCGCTAGGTGTAGGGGTCTTCCACGGCCTCTGTGTCGTAGCTAACGCATTAAGCGCCCCGCCTGGGGAGTACGGCCGCAAGGCTGAAACTCAAAAGAATTGACGGGGGCCCGCACAAGCGGTGGAGCATGTGGTTTAATTCGACGCAACGCGAAGAACCTTACCAGGTCTTGACATCCTCTGCAAGCGGTAGAGATACCGTGTTCCCTTCGGGGACAGAGTGACAGGTGTTGCATGGCTGTCGCTGCATCGGG
+
FGGFDECDFFFFFCFGCCFGDFFF@E@CCBF@ECCBFGFGGGEC@CCFCCC,CAGGGGFFGFFEGGGGGGGGGGGGGGGGGGGGFGGGGGGGGGGGFGGGGGGGCF:BFFGGGGG:B=FGGGGGGFGGDFGFFF<<@FFCCFC:@CED8*C85<:BCGFGGGGGGGEC,><FGFCFFGDCFGGGGE@EGECEGG=;FC;CFCCGGGD+AFFGGGGGFG*29C6CF7EGEGDFFC7:>7<EFG5C@4<FC:>DCGEF:?BF<GFFFFF?F?3)*=72<@06:238(36>9)(((
@M00689:251:000000000-CJTJ5:1:1102:15386:6183 1:N:0:5
CAGGATTAGATACCCTGGTAGTCCACGCCGTAAACGATGAGTGCTAAGTGTTGGAGGGTTTCCGCCCTTCAGTGCTGCAGCAAACGCATTAAGCACTCCGCCTGGGGAGTACGACCGCAAGGTTGAAACTCAAAGGAATTGACGGGGGCCCGCACAAGCGGTGGAGCATGTGGTTTAATTCGAAGCAACGCGAAGAACCTTACCAGGTCTTGACATCCTTTGACCACTCTAGAGATAGAGCTTTCCCTTCGGGGACAAAGTGACAGGTGTTGCATGGTTGTCGCTGCAT
+
GGGGGCFFGGGGGEGFCDFFDGEGCFGGGGGGGGEFCFGGGGGFGGADEEGF<<FGCFGGGGGEEGGGGG9AE6EGFGGCF<FFFGGGGGFFEFGGGGGGGGGGCGC:FGGG:FGGGGGGGGGGGGGFFGGGDFCCF<FF=FGD::FEEFEEFCGGGGGGGGGGGFGEGGGCGGGGGGGGGGGGDGG@FGG5CG=EGGGGG9CG?F5<FGG?FGGGFGGGF?CGG6CCFDD=FGCFG>7?BFGGFFFFGF>DC33:?6(06:96*75BCFFFFFGCF?A<BFFFF<FFF
@M00689:251:000000000-CJTJ5:1:1102:12029:6196 1:N:0:5
CAGGATTAGATACCCTGGTAGTCCATGCCGTAAACGGTGGGCGCTAGGTGTAGGGGTCTTCCACGGCCTCTGTGTCGTAGCTAACGCATTAAGCGCCCCGCCTGGGGAGTACGGCCGCAAGGCTGAAACTCAAAAGAATTGACGGGGGCCCGCACAAGCGGTGGAGCATGTGGTTTAATTCGACGCAACGCGAAGAACCTTACCAGGTCTTGACATCCTCTGCAAGCGGTAGAGATACCGTGTTCCCTTCGGGGACAGAGTGACAGGTGTTGCATGGCTGTCGCTGCAT
+
GGGGGGGGGGGGGGGGGGGGGGFGFGGGGEEEEGFEFFGGGGGGCGGGFEF<FCGGGGGGGGGGGGGGGGGGGGGGGGGGGGGGGGGGGGGGGGGGGGGGGGGGGGDCFGGGGGGGEGGGGGGGGGGGGGGGGFEFGGGGFGGGGDGGGGGEGGGGGGGGGGGGGGGGFGGGGGGGGFGGGGGGGGGGGGGGGGEGGGGGGGGGGFGGGGGGGGGGGGGGFGGGGCFGEGGFFFFGGGGGFGGGFF?FGFFGGGBE(:?FBFFAFFFFFFFFFFGGFFFFFFFFFBFF2
@M00689:251:000000000-CJTJ5:1:1102:22379:6221 1:N:0:5
CAGGATTAGATACCCTGGTAGTCCACGCCCTAAACGATGCGAACTGGATGTTGGGCTCAACTTGGAGCTCAGTATCGAAGCTAACGCGTTAAGTTCGCCGCCTGGGGGGTACGGTCGCAAGGCTGAAACTCAAAGGAGTTGACGGGGGCCCGCACAAGCGGTGGAGCATGTGGTTCAATTCGACGCAACGCGAAGAACCTTACCTGGGCTCGAAATGCAGGAGACCGGGGTAGAAATATCCTTTCCCCGCAAGGGGCTGCTGTACAGGTGTTGCATGGCCGTCGCTGCATCTGTT
+
GGGGGGGGGGGGGGGGGGGGGGGGGGGGFGGGGGGGGGGGGDGGGGGGGGGGGGGGGGGGGGGGGGGGGGGGGGGGGGGGGGGGGGGGGGGGGGGGGGGGGGGGGGGGGGGGGGGGGGGGGGGGGGGGGGGGGGGGGGGGGFGGGGGGGGGGGGGGGGGGGGGGGGGGGGGGGGGGGGGGGGGGGGGGGGGGGGGGGFGGGGGGGFFGGGGGGGGGGGGGFGGGGGGGEGGFFGGGGGFGFGGGF*<FGFFGGG@BFFFFFFFFFFFFGFFFFFFGFF:07299BFFFFFABBA)
@M00689:251:000000000-CJTJ5:1:1102:9808:6357 1:N:0:5
CAGGATTAGATACCCTGGTAGTCCACGCCCTAAACGATGTCAACTAGGTGTTGGGGAAGCGCTTTCTCCGTACCGCCTCTTCCTCGTTAAGTTGACCTCCTGGGGAGTACGGTCGCAAGATTCAAACTCCACGGAATTGACGGGGACCCCCACAAGCGTTGTATGCTTTTTTTTTATTCGTTGCAACGCGAATAACCTTACCTACCCTTTACATTTACGTCAGCCTCCACAGATGGTGCTGTGCCCGCATGGGACCCGTCACACAGGTGCTGCATGGCCGTCGCTGCATCTTT
+
C9F<F@6FG@C<F-C@@-;6;C6CFE,@F@+6FGGG+66CE,;6C<F8C<6,,67@,8,:8+C7FE<E<@F9@6@@+6,B,6C,9BC6:6,EC<,,E?99E,C9>,+8AFF:FCC74C@<C5,:@5?5C,:,4=4+A=,,,3838:C:=+88@+,,>B>C73,@,3>,E:,*>F*,@EG6,02B<@<:C8:*=C+BFCC+ACGB8E/0C+=1::++2:**)*/A90AF7*08?G7402*37C*A*7(.))0**0)0368),19:)))/*96196>?)5,-996;?077<4))-
@M00689:251:000000000-CJTJ5:1:1102:12392:6403 1:N:0:5
CAGGATTAGATACCCTGGTAGTCCATGCCGTAAACGGTGGGCGCTAGGTGTAGGGGTCTTCCACGGCCTCTGTGTCGTAGCTAACGCATTAAGCGCCCCGCCTGGGGAGTACGGCCGCAAGGCTAAAACTCAAAGGAATTGACGGGGGCCCGCACAAGCGGTGGCGCATGTGGTTCAATTCGACGCAACGCGAAGAACCTTACCTGGGCTCGAACGGCCTCTCAACGGCGGTGGCAACCCCGCTCTCCCGCACGGGAGTGGAGTCGAGGTGATGCCTGGCCTTCGCTGCATCTGG
+
GGGGGGGFGGGGGGGGGFGGGGGGGGGGGGGGGGGGGEGD@FGGGFGGGGG,@F7+CFGGGFDGEGGGGGGCFGGG@F<<DF,,CFFDGGGECFDGFGGCGGGGDGGG7FCEF7F>FGG7:BEF,FAFGGGGG=FF:AFGCFGGGGGGGGDEG:FF7CFE76<B**=:FCFFDGE@AEGGGC?BCGG5:EGCEGGG6FGGGGGGGF58EFFE<EFECDGGFGGDFG=*<C5@))**9D*:@=DE><4?G5:)))))-7<)(*74;55:CEF?F4:<*1(:3),43081902<A>)
@M00689:251:000000000-CJTJ5:1:1102:15982:6411 1:N:0:5
CAGGATTAGATCCCCTGGTAGTCCATGCCGTAAACGGTGGGCGCTAGGTGTAGGGGTCTTCCACGGCCTCTGTGTCGTAGCTAACGCATTAAGCGCCCCGCCTGGGGAGTACGGCCGCAAGGCTAAAACTCAAAGGAATTGACGGGGGCCCGCACAAGCGGCGGAGCATGTGGATTAATTCGATGCAACGCGAAGAACCTTACCTGGGCTTGACATACACCAGATCGCTGCAGAGATTGAGTTTCCCTGGTGGTTGGTGTACAGGTGGTTCATGGTCGTCGCTGCAT
+
FEFGFFAFFGG,C@CFFCFDEEEEDC@EEC;BGC,@FGGGGGGGGEFEFGFFGGE>,@FED9,C:FCEGFFCGGGG7C8FFGGG@,@FG>FGAA:@CCE+>=7B7FE7CGF,?:FFGEFG:FE,BFDFFFGGCFCFFGGGG9<+FFCE7FCB7CFF7CC:FF<@=*:8@CFFFF?9+<+<9*3<:;7<@=8:8E**<E;C79+A<CFFF8*/*A?+*22C?GC**<*1<*))):*9C**29A:FF?76*0/*1/<<(,().:@2;665*)1*9842/04816(,9?<
@M00689:251:000000000-CJTJ5:1:1102:15965:6416 1:N:0:5
CAGGATTAGATCCCCTGGTAGTCCATGCCGTAAACGGTGGGCGCTAGGTGTAGGGGTCTTCCACGGCCTCTGTGTCGTAGCTAACGCATTAAGCGCCCCGCCTGGGGAGTACGGCCGCAAGGCTAAAACTCAAAGGAATTGACGGGGGCCCGCCCAAGCGGCGGAGCATGTGGATTAATTCGATGCAACGCGAAGAACCTTACCTGGGCTTGACATACACCAGATCGCTGCAGATATGTAGTTTCCCTTGTGGTTGGTGTACAGGTGGTGCATGGTCGTCGCTGCAT
+
GGGGGGGGGGGGGGGGGGGGGGGGGGGGGGGGGGGGCFF7CFGGGGGGGGGAFGGDGGGGGGGGCEEGGGGFGDGG,F@AFGG,=6>:FGC9FFGFGGG+CGGCFF7F@F<EC+FGCGC:>FFGDFGGGGGGGAD8:FFGFEG>@C@EGGGCF*=FGCFGEFCEEGECGGGGF<FFGGFGG*CF7CEFCEGEE8C>@FGFGGGGG<5CCCGEDGFGGGCGFC*>DG=EF5C?:**0?>CGFGGGFFFFG?FGDFFE0807AC*..?F3DFF@F*9DF:4:1>FBF>A
@M00689:251:000000000-CJTJ5:1:1102:12403:6422 1:N:0:5
CAGGATTAGATACCCTGGTAGTCCATGCCGTAAACGGTGGGCGCTAGGTGTAGGGGTCTTCCACGGCCTCTGTGTCGTAGCTAACGCATTAAGCGCCCCGCCTGGGGAGTACGGCCGCAAGGCTAAAACTCAAAGGAATTGACGGGGGCCCGCACAAGCGGTGGAGCATGTGGTTCAATTCGACGCAACGCGAAGAACCTTACCTGGGCTCGAACGGCCTCTCAACGGCGGTGGAAACACCGCTATCCCGCAAGGGAGTGGAGTCGAGGTGATGCATGGCCGTCGCTGCAT
+
GGGGGGGGGGGGGGGGGGGGGGGGGGGGGGGGGGGGGGGGCFEGGGGGGGG,CF@:FFGGGGEG:@FGGGGAGFFGCGGDFGA,CCFGGGAEFF:FFGGCGGGFGGG=FF=EB@FGGG@CEGFG8BFGGGGGFFFG:@FGFFGGGGGGGGGGGGGGGCGGGGGGGGFFGGF@9FGC<BFGG8+B8CGEEEEC:8EGGGGGGGGGGC:8AFGEDGGEDDDGFGGCCG:7>:)<<3>9:CFFF57C>B>FG3D5/955(3:.,0)4?>75CB37@=C>F4(3?07;1>F1>2A
@M00689:251:000000000-CJTJ5:1:1102:7343:6442 1:N:0:5
CAGGATTAGATACCCTGGTAGTCCATGCCGTAAACGGTGGGCGCTAGGTGTAGGGGTCTTCCACGGCCTCTGTGTCGTAGCTAACGCATTAAGCGCCCCGCCTGGGGAGTACGGCCGCAAGGCTAAAACTCAAAGGAATTGACGGGGGCCCGCACAAGCGGCGGAGCATGTGGATTAATTCGATGCAACGCGAAGAACCTTACCTGGGCTTGACATACACCAGATCGCTGCAGAGATGTAGTTTCCCTTGTGGTTGGTGTACAGGTGATGCATGGCCGTCGCTGCAT
+
GGGGFGGGGGGGGGFGGGGGGGFGFGGGGGGGGGGGGGGGGGGGGGGGGFFGGGGEGGGGGGGGGGGGGGGGGGGGGGGGGGGGGGGGGGGGGGGGGGGGGGGGGGGGGGGGGGGGGGGCEGGGGGGGGGGGGGGGGGGGGGGGGGGGGGGGG7FGGGGCEGGGGGGGGFCGGGGGGFGFGGGGGGGFGGGGDGGGGGGGGGGGGGGGGGGGGGGGGGF<?CFCGGGG>CGFF*9CCCFF=ECAF?>FFFFG5FF76?:>2C*6)9@*:FFFF=CFF:>BFFF065>
@M00689:251:000000000-CJTJ5:1:1102:7358:6456 1:N:0:5
CAGGATTAGATACCCTGGTAGTCCATGCCGTAAACGGTGGGCGCTAGGTGTAGGGGTCTTCCACGGCCTCTGTGTCGTAGCTAACGCATTAAGCGCCCCGCCTGGGGAGTACGGCCGCCAGGCTAAAACTCAAAGGAATTGACGGGGGCCCGCACAAGCTGCGGAGCATGTGGATTCATTCGATGCAACCCGCAGAACCTTACCTGGGCTTGACATACACCAGATCGCTGCAGCGATGTCGTTTCCCTTGTGGTTGGTTTACATGTGTGGCATGTCCGTCGCTGCATCTGTTT
+
GGGDEFGGGGGEFFFF9DFFFGGGGGFFGGGDGGGFCFDGGFGGGGDGGGGGGC>FGGGGGGGGCFGGGGGGGGFFGGGCFF<?FCGGGCFG9FGGGGG7C@CFGG>=:BFGC+6@FF7FCFGGGAFDGCDAFG,@DFDB,<=@FFC7>CC8F*=FC8<,<F7=8BEFEE:CF,75,5+>F+B9BC+?+*3:8C*:F8:2:7@EC<5E=E=**<97:79?FGG7CF*:>556:*/>C3>9)17CFF<B>796*>7)(((0,:9<F@9**)8)9)00/)8(((-((54<46)))
@M00689:251:000000000-CJTJ5:1:1102:17120:6501 1:N:0:5
CAGGATTAGATACCCTGGTAGTCCATGCCGTAAACGGTGGGCGCTAGGTGTAGGGGTCTTCCACGGCCTCTGTGTCGTAGCTAACGCATTAAGCGCCCCGCCTGGGGAGTACGGCCGCAAGGCTAAAACTCAAAGGAATTGACGGGGGCCCGCACAAGCGGCGGAGCATGTGGATTAATTCGATGCAACGCGAAGAACCTTACCTGGGCTTGACATACACCAGATCGCTGCAGAGATGTAGTTTCCCTTGTGGTTGGTGTACAGGTGTTGCATGGCTGTCGCTGCAT
+
GGGGGGGGGGGGGGGGGGGGGGGGGGGGGGGGGGGGGGG@CGGGGGGGGGGGGGGGGGGGGGGGGGGGGGGFGGGGEGGGGGGGGGGGGGGGGGCEGGGEGGGGFGGCEGFGGDGGFGEGEGGGGGGGGGGGGGGFDFGGEFGCEEGCEGGEG@FEG8FF>FFDGDGGGGGGG9FGCFGGGFCF?GGGGEGGGGGGGGGGGGGGGGGDFFGGGGGGGGGGFG@FFG5EFCDFFDFGFGG+=FGGFFFFG?FGDGF>0<?FAGF25F6BGFFFF=CDFDFFFFB09>D
@M00689:251:000000000-CJTJ5:1:1102:25032:6597 1:N:0:5
CAGGATTAGATACCCTGGTAGTCCATGCCGTAAACGGTGGGCGCTAGGTGTAGGGGTCTTCCACGGCCTCTGTGTCGTAGCTAACGCATTAAGCGCCCCGCCTGGGGAGTACGGCCGCAAGGCTAAAACTCAAAGGAATTGACGGGGGCCCGCACAAGCGGCGGAGCATGTGGATTAATTCGATGCAACGCGAAGAACCTTACCTGGGCTTGACATACACCAGATCGCTGCAGAGATGTAGTTTCCCTTGTGGTTGGTGTACAGGTGCTGCATGGTTGTCGCTGCAT
+
GGGGGGGGGGGFGGGGGGGDGGGFAFFGGGGGGGGGGEFGDGGGGGGGGGFFGGGGCEFGGGGGGGGGGGGFFFGGGGGGGGGGGGGGGGGGGGGGGGBFGGFGGGGGGGGGGGGDGGG@FGGGGGGGGFGGGGGGGGGGGGGGGGGGGGGGEGGGGGGGFGGEEEDFCGFGGFGFGG7EGGFGFGGFDGC*:5CGGGGFFFGGGGGGFC=EC8?CGGGGFGGGGGG5>ECFFGGGFFF9=0?CF?BFGFBFGGFFF?(85CFF?FFFGFF:BFCFBEFFBFFBB?<
@M00689:251:000000000-CJTJ5:1:1102:25016:6605 1:N:0:5
CAGGATTAGATACCCTGGTAGTCCATGCCGTAAACGGTGGGCGCTAGGTGTAGGGGTCTTCCACGGCCTCTGTGTCGTAGCTAACGCATTAAGCGCCCCGCCTGGGGAGTACGGCCGCAAGGCTAAAACTCAAAGGAATTGACGGGGGCCCGCACAAGCGGCGGAGCATGTGGATTAATTCGATGCAACGCGAAGAACCTTACCTGGGCTTGACATACACCAGATCGCTGCAGAGATGTAGTTTCCCTTGTGGTTGGTGTACAGGTGCTGCATGGTTGTCGCTGCAT
+
GGFFGGGEFGGGGGGGGGGGGGGGGGGGGGGGGGGGGFG@FGGGGGGGGGGFGGGGGGGGGGGGGGGGGGGGGGGGGGGGGGFFEGGGGGGGGGGGGGGGGGGGGGGGGGGGGGGGGGGGGGGEGGGGGGGGFGGGGGGFGGGGGGGGGGGGGGGGGGFGGGGGGCCFDFEFGFC+CGFFGGGGGGGFFGDGGEEEGGGFFGGGC77=CG7C<6<7:77C5CFFCGDE>5DFFCCDDF7C8A>FFFFFG?FGG<F>28<FF7@AFF69*9?F4FFDFFF9<B01;2>
@M00689:251:000000000-CJTJ5:1:1102:26530:6635 1:N:0:5
CAGGATTAGATACCCTGGTAGTCCATGCCGTAAACGGTGGGCGCTAGGTGTAGGGGTCTTCCACGGCCTCTGTGTCGTAGCTAACGCATTAAGCGCCCCGCCTGGGGAGTACGGCCGCAAGGCTAAACCTCAAAGGAATTGACGGGGGCCCGCACAAGCGGCGGAGCATGTGGATTAATTCGATGCAACGCGAAGAACCTTACCTGGGCTTGACATACACCCGATCGCTGCCTAGCTGTAGTTTCCCTTGTGGTTGGTGTCCAGGTGATGCATGTTCGTCGCTGCAT
+
GGDG,CFFGGGFGGGGGFGGGFFFFFFGGFGFEFGGGGDF@GDGGGDFGFFGGGGGGGGGGGGGGGGGGGGFGGGG:FC,?FFGGGG:FEG,FGFGDGGGGGEFFGGGGGFGGDEGCFFF7FGGGFC,B@DA,CFGFFDG@,@FCE7FEEGGGGG:FDGECF:758?8EGGGG9FC<+3CG5CF@EC7<5?8*8**3CFGGCFGGFF*:EFC<F9FCD6CF58*7C*AFCG)*29*:7:+/AFGFFFF?4=**28)4::F)?9)8F4FG4@*9F7*95:<6;6<;?9
@M00689:251:000000000-CJTJ5:1:1102:26508:6636 1:N:0:5
CAGGATTAGATACCCTGGTAGTCCATGCCGTAAACGGTGGGCGCTAGGTGTAGGGGTCTTCCACGGCCTCTGTGTCGTAGCTAACGCATTAAGCGCCCCGCCTGGGGAGTACGGCCGCAAGGCTAAAACTCAAAGGAATTGACGGGGGCCCGCACAAGCGGCGGAGCATGTGGATTAATTCGATGCAACGCGAAGAACCTTACCTGGGCTTGACATACACCAGATCGCTGCAGAGATGTAGTTTCCCTTGTGGTTGGTGTACAGGTGATGCATGGTCGTCGCTGCAT
+
GGFGFFGGGGGGGGGGGGGGGGGGGGGGFGGGGGGGFFEBFFGGGGGGGGGGGGGGGGGGGGGGG7FEGFGGGGFGGCGGGGGGGGGGGGGGGGGGCGGGGGGGGGGGGEFGGGGGGEGGGGGGGGGGGGGG?FGGFGGG<FFECCEGGGG@FEGGGGGGDDEDGEG>GGGFGFGGFGGGGGFFFGGGGGGGGDEGGGGGGGGGGGGFFGGCCGFGGGFGFFCFGGFGF5CFFFCDCCF7@FCF6=?FG?FGGGFE>428>>F>FFFFGFF*=4FF=>BFFFFBF?A
@M00689:251:000000000-CJTJ5:1:1102:23421:6702 1:N:0:5
CAGGATTAGATACCCTGGTAGTCCATGCCGTAAACGGTGGGCGCTAGGTGTAGGGGTCTTCCACGGCCTCTGTGTCGTAGCTAACGCATTAAGCGCACCGCCTGGGGAGTACGGCCGCAAGGCTAAAACTCAAAGGAATTGACGGGGGCCCGCACAAGAGGCGGAGCATGGGGATTAATTCGATGCAACGCGACGAACCTTACCTGGGCTTGACATACACCAGATCGCTGCAGAGATGTAGTTGACCTTGTGGTTGGTTTCCAGGAGCTGCATGGCCGTCGCTGCAT
+
GGGGGGGCFFGGFFGFGGGGGGGFGFGGFCFGGGGGEFG>EGEGGGGFGGFFGGGGGGGFFFEEEDEGGGCFFDFGGGFDFFGFFE>FG7EFAGGG:>FGGG+BDE>EEGGGGGFFDC:CF7DF8BA<DGGABG,DFF><>=FF7@7FGGGEGDGGFG,=:77C88CFGC+<FEG7CEC+<@EGGGFE@ECEC888*:E6CC@F992@*2**98:+*06E@F8FG6=E775F@FF**00+9<:+*147:**2**.)4-()-*/6))0)7;)9B***93,3;6:?>F9
@M00689:251:000000000-CJTJ5:1:1102:23425:6721 1:N:0:5
CAGGATTAGATACCCTGGTAGTCCATGCCGTAAACGGTGGGCGCTAGGTGTAGGGGTCTTCCACGGCCTCTGTGTCGTAGCTAACGCATTAAGCGCCCCGCCTGGGGAGTACGGCCGCAAGGCTAAAACTCAAAGGAATTGACGGGGGCCCGCACAAGCGGCGGAGCATGTGGATTAATTCGATGCAACGCGAAGAACCTTACCTGGGCTTGACATACACCAGATCGCTGCAGAGATGTAGTTTCCCTTGTGGTTGGTGTACAGGTGCTGCATGGCCGTCGCTGCAT
+
GGGGGGGGGGGGGGGGGGGGGGGGGGGGGGGGGGGGGGGGGGGGGGGGGGGGGGGGGGGGGGGGGGGGGGGGGGGGGGGGGGGGGGGGGGGGGGGGGGGGGGGGGGGGGGGGGGGGGGGGGGGGGGGGGGGGGGGGGGGGGGGGGGGGGGGGGGGGGGGGGGGGGGGGGGGGGCGGGGGGGGGGDGGGGGGGEGGGGGGGGGGGGGGGGGGGGGGGGGGGFGFGGGGGFGGFFGGGGGGGFGGGFFFFGFFGGGFBBFFFFGFFFF?FGFFFFFGGFFFFFFFFF?F
@M00689:251:000000000-CJTJ5:1:1102:17612:6858 1:N:0:5
CAGGATTAGATACCCTGGTAGTCCATGCCGTAAACGGTGGGCGCTAGGTGTAGGGGTCTTCCACGGCCTCTGTGTCGTAGCTAACGCATTAAGCGCCCCGCCTGGGGAGTACGGCCGCAAGGCTAAAACTCAAAGGAATTGACGGGGGCCCGCACAAGCGGCGGAGCATGTGGCTTAATTCGATGCAACGCGAAGAACCTTACCTGGGCTTGACATACACCAGATCGCTGCAGAGATGTAGTTTCCCTTGTGGTTGGTGTACAGGTTCTGCATGGCCGTCGCTGCAT
+
GGGGGGGGGGGGGGGGGGGGGGGGGGGGGGGGGGGGGGG7CFGGGGGGGGGGGGGCGGGGGGGGGGGGGGGEFGGGEFGGFGGGGGG@GGFGGGGGGGGGGGGGCFGCFFEGGDGGGGGGEGGGFGGGGGGGGGG8DFGGGDGGCDGGGGGGGGGGGGGGGFGGGEGGGGGGG*AFFFGGGCGGGGGGGDGGEEEGGGGGGGGGG:CCF>FEGGGGGGFGFF;FCE5C>CG:?C3FFCGF=FGFFFFFGFFGCFF@1?BF<GFB4=*9CFF?FBCFFBBF9B:(426
@M00689:251:000000000-CJTJ5:1:1102:20204:6870 1:N:0:5
CAGGATTAGATACCCTGGTAGTCCATGCCGTAAACGGTGGGCGCTAGGTGTAGGGGTCTTCCACGGCCTCTGTGTCGTAGCTAACGCATTAAGCGCCCCGCCTGGGGAGTACGGCCGCAAGGCTAAAACTCAAAGGAATTGACGGGGGCCCGCACAAGCGGCGGAGCATGTGGATTAATTCGATGCAACGCGAAGAACCTTACCTGGGCTTGACATACACCAGATCGCTGCAGAGATGTAGTTTCCCTTGTGGTTGGTGTACAGGTGGTGCATGGTCGTCGCTGCAT
+
GGGGGGGGGGGGGGGGGGGGGGGGGGGGGGGGGGGGGGGGGGGGGGGGGGGGGGE+FFGGGGGGGGGGGGG@FFGGEGGGGGGGGEGEGGGGGGGGGGGGGGGGFGGEGGFGGDGGEGGGGGGGGGGGGGGGGGGG@FGGGGGGDG@@EGGGGEGEGFGECFEEEGGGGGGGGGGGGGGGGGGGGGGGGCEG8EECGGGGGGGGG7CCFFGGGGDGGGGGFGFGGGGGFGG??775>CFCFGGFFFFFGFFGGGFDBF?FBFFFFFF>GFFFFFGGFF>?B>?FF:B
@M00689:251:000000000-CJTJ5:1:1102:23031:6930 1:N:0:5
CAGGATTAGATACCCTGGTAGTCCACGCCATAAACGATGAGAACTAGACGTTGGGGGGGTAAGCCTCTCCGTGTCGCAGCTAACGCGCTAAGTTCTCCGCCTGGGGAGTACGGCCGCAAGGTTGAAACTCAAAGGAATTGACGGGGACCCGCACAAGCGGTGGAGCATGTGGTTTAATTCGATGCAACGCGAAGAACCTTACCTGGCCTTGACATCCCAGGGACCCTGGAGAGATTCAGGGGTGCCGTAAGGAGCCTGGAGACAGGTGGTGCATGGTTGTCGCTGCAT
+
GGGGGGGGGGGGGGGGGGGGGGGGGGGGGGGGGGGGGGGDAFGGGGGGGGGGGGDEGGGGEGGGGGGGG,CFFGG7FCFGGGFG<FEGGGGGGGGGGGFGGGFC:EEGECGCGGGGGGGC@GG8@CCFGGFGGDFF8FGCCG>EEGGGGGGGCEEGGGGGGGDCFGFGGGGGGGGDFGGGGGG7EGGGGGGGGGDGGGGGGGGGGCGGGGGGFGGGGGGFF=CGGGGGFFC@5<DGGGDFFGG=;;9EDB4CC<FDB?F:?FFBFFF@FFFFFF>FFF??F:?F?F?B
@M00689:251:000000000-CJTJ5:1:1102:11227:6945 1:N:0:5
CAGGATTAGATACCCTGGTAGTCCTAGCCCTAAACGATGATCGCTTGGTGTGACAGGTACCCAATCCTGTCGTGCCGGAGCTAACGCGTTAAGCGATCCGCCTGGGGAGTACGGTCGCAAGGCTGAAACTCAAAGGAATTGATGGGGGCCCGCACAAGCAGCGGAGCATGTGGTTTAATTCGACGCAACGCGAAGAACCTTACCTGGGCTTGACATGTTCCTGACAGCCGTGGAAACACGGTCTCCCTTCGGGGCAGGATCACAGGTGATGCATGGCCGTCGCTGCCT
+
GGGGGGGGGGGGGGGGGGGGGGGGGGGGGGGGGGGGCFG9FGGGGGGGGGGGGG96FFEFGGFCFGGGCFGCF:FGED7BFG<EFBFGGGC<CF:4EFGFGGGDGGGGGFGGGEGGGGGG@FGG<EAFGGGGFCGG:<FGFGGGGGGGGGCGG7FGGFG:FFEC;:>7BFGGGFFG:@CGGFCEBGGFG=EE8EGDCFGGGFGGG9*2:FGDGGCE6DGGFGECC9+::CC5556*>5DC>FGGFFFFFF3593@:02(9:772F4=6C@*@4@*9>F19B9B??B07
@M00689:251:000000000-CJTJ5:1:1102:21051:7016 1:N:0:5
CAGGATTAGATACCCTGGTAGTCCATGCCGTAAACGGTGGGCGCTAGGTGTAGGGGTCTTCCACGGCCTCTGTGTCGTAGCTAACGCATTAAGCGCCCCGCCTGGGGAGTACGGCCGCAAGGCTAAAACTCAAAGGAATTGACGGGGGCCCGCACAAGCGGCGGAGCATGTGGATTAATTCGATGCAACGCGAAGAACCTTACCTGGGCTTGACATACACCAGATCGCTGCAGAGATGTAGTTTCCCTTGTGGTTGGTGTACAGGTGCTGCATGGTTGTCGCTGCAT
+
GGGGGGGGGGGGGGGGGGGGGGGGGGGGGGGGGGGGGGGGGGGGGGGGGGGGGGG:FGGGGGGGGGGGGGGEGGGGGGGGGGGGGGGGGGGGGGGGGGGGGGGGGGGFCFFGGCGGGGGGEGGGGGGGGGGGGGGGFGGGGFGGGGGGGGGGGGGGGGGGDGEGGEGFGGGGG7EFFGGGGGCGGEEFGDGDEGGGGGGGGGGGGGGGGFGGGGGGGGGGFGFFFCCGFGGFFCFGGGGFFGGGFFFFGFFFCDFE;FFFFFFA?F?FGFFFFFCFFBFF??FB;>F
@M00689:251:000000000-CJTJ5:1:1102:10290:7039 1:N:0:5
CAGGATTAGATACCCTGGTAGTCCATGCCGTAAACGGTGGGCGCTAGGTGTAGGGGTCTTCCACGGCCTCTGTGTCGTAGCTAACGCATTAAGCGCCCCGCCTGGGGAGTACGGCCGCAAGGCTAAAACTCAAAGGAATTGACGGGGGCCCGCACAAGCGGCGGAGCATGTGGATTAATTCGATGCAACGCGAAGAACCTTACCTGGGCTGGACATACACCAGATCGCTGCAGGGATGTAGTTTCCCTTGTGGTTGGTGTACAGTTGAGGCAGGGCTGTCGCTGCAT
+
EEGFF@ECCDFFFFGGCFC@EFEF<CEEFC;CEG<@BBFDGGE@@@EFEECEEGECBFFGGGGGCFCF7FEG9DGGGG8DGFGGGGGGGGGGGGGG=FGGGGGGFCEFDEGFGDGEC@FFEGGGGGG<<FGCCGFGA<<=DCE<FEG<85:1>FF@AEFGE>B:EGGG+<+<97ECAC:CC=CFGGGGECEE*CC8FGGGGGGGGCF5FG*:7CFFDD=F4=*7=F5>557?6*)94*0+/C:CF*.@776<*2859:?@>CB<*16**)55))1/8)4)-(4:>B)
@M00689:251:000000000-CJTJ5:1:1102:10277:7056 1:N:0:5
CAGGATTAGATACCCTGGTAGTCCATGCCGTAAACGGTGGGCGCTAGGTGTAGGGGTCTTCCACGGCCTCTGTGTCGTAGCTAACGCATTAAGCGCCCCGCCTGGGGAGTACGGCCGCAAGGCTAAAACTCAAAGGAATTGACGGGGGCCCGCACAAGCGGCGGAGCATGTGGATTAATTCGATGCAACGCGAAGAACCTTACCTGGGCTTGACATACACCAGATCGCTGCAGAGATGTAGTTTCCCTTGTGGTTGGTGTACAGGTGATGCATGGCTGTCGCTGCAT
+
GGGGGGGGGGGGGGGGGGGGGGGGGGGGGGGGGGGGGGGGGGGGGGGGGGGGGGGCGGGGGGFGFGGGGGGFGAFGEGFFFGECFCF:FGC?EFEFGGGCGGGGGGGECFAFFGGGGGEGEFFGFDFGGGGGGGGG=DFGGFGGGGGGGGGGG<FGGGGCDFGDEDEFGGGGG?FGF0AGGFCGEGGCECGG>CGDGGGGGCGGG9CDFGGGGGGGFG*CFFCCDF=CF5D)/:97:7C+9EGGFFFFG?FFDGF>(:2F7FF2?F?6D7FFFFDGF)4?1:B1>4A
@M00689:251:000000000-CJTJ5:1:1102:10296:7059 1:N:0:5
CAGGATTAGATACCCTGGTAGTCCATGCCGTAAACGGTGGGCGCTAGGTGTAGGGGTCTTCCACGGCCTCTGTGTCGTAGCTAACGCATTAAGCGCCCCGCCTGGGGAGTACGGCCGCCAGGCTAAAACTCAAAGGAATTGACGGGGGCCCGCACAAGCGGCGGAGCATGTGGATTAATTCGATGCAACGCGAAGAACCTTACCTGGGCTTGACATACACCAGATCGCTGCAGAGATGTAGTTTCCCTTGTGGTTGGTGTACAGGTGATGCATGGCTGTCGCTGCAT
+
GCFFGGGGGGGGGGGGGGGGGGDFFGGGGGGGGGG7BFGDCFEGGGFGGGGGFFDEGGGGGGGFGCFGGGG8FGGGDGGGGGDEFGGCGF,E9F7FFFG>FGGGGFE=FFGGF:EFFE7FEGGGGGGGGGGGGGGDDBFGEFGGGGGCEGECC<FFC5CE7CEFGGGGGGGGF7FCCFGGGDC?+;AFG5EGG*:EEFGFGGGGGFE5:FGEGGFGGC=FFG557C*A>CGF@7><C>F+*<CGF48=>7FF7D>5(4<@AFBA?B)*>8@967*9?34?:BF<F?A
@M00689:251:000000000-CJTJ5:1:1102:16419:7074 1:N:0:5
CAGGATTAGATACCCTGGTAGTCCATGCCGTAAACGGTGGGCGCTAGGTGTAGGGGTCTTCCACGGCCTCTGTGTCGTAGCTAACGCATTAAGCGCCCCGCCTGGGGAGTACGGCCGCAAGGCTAAAACTCAAAGGAATTGACGGGGGCCCGCACAAGCGGCGGAGCATGTGGATTAATTCGATGCAACGCGAAGAACCTTACCTGGGCTTGACATACACCAGATCGCTGCAGAGATGTAGTTTCCCTTGTGGTTGGTGTACAGGTGCTGCCTGGCTGTCGCTGCAT
+
GGGGGGGGGGGGGGGGGGGGGGGGGGGGGGGGGGGGGGGGGDGGGGGGGGGGGGGGGGGGGGGGEGGGGGGFGGGGGFGGGGGGGDGGGGGFEGCFFGGGGGGGFG@@EFCFGGGGDGGGCFGGGAFGGGGGGGGFFGGGGGGC:EEEGGG7FBFGGFGGGGD>C>EEGGGGGEGGEGGGG=9?:EGDG=EEDECEFGGGGGGGGF=FFGGEGGGGGGDGFF8>CFEGF59F?D:9CFGD?EGGFF?FG?F4<GFF1(4@A>=<F/96C=F)=?CD47<?FFFFFB>
@M00689:251:000000000-CJTJ5:1:1102:19562:7087 1:N:0:5
CAGGATTAGATACCCTGGTAGTCCATGCCGTAAACGGTGGGCGCTAGGTGTAGGGGTCTTCCACGGCCTCTGTGTCGTAGCTAACGCATTAAGCGCCCCGCCTGGGGAGTACGGCCGCAAGGCTAAAACTCAAAGGAATTGACGGGGGCCCGCACAAGCGGCGGAGCATGTGGATTAATTCGATGCAACGCGAAGAACCTTACCTGGGCTTGACATACACCAGATCGCTGCAGAGATGTAGTTTCCCTTGTGGTTGGTGTACAGGTGGTGCATGGTTGTCGCTGCAT
+
GGGGFGGGGGGGGGGGGGGGGEGGGGFFGGGGGGGGGGGECFGGGGGGGFGGGG7@FGGGGGGGDEGGGGGGGGGGDGGGGGGGGDGDGGCEEGEGGGGGGGGG+=B?FGFGGGGGDGDECGGF8BEFGGGFCCF8>@FFGGGEEG7<EGGCF7FGFFGGDFECC8CFGGGGGGGF?FGGGC?FFGGCG8EG588CGGGGGGGGGGFGGGGGFGGCDGGGFGFGFGGGFEDFF>7<FFFFFGGGFFFFF@FGDGFF;??FFGF>FFFFGFFFFFGFFDBDFBB<FBF
@M00689:251:000000000-CJTJ5:1:1102:15532:7088 1:N:0:5
CAGGATTAGATACCCTTGTGGTTGGTGTACAGGTGCTGCATGGTTGTCGCTGCAT
+
GGGGGGGGGGGGFFFGGGGGGFCEGGGGFG@FFFCGGFGFGFGGGGGGGGGGGFG
@M00689:251:000000000-CJTJ5:1:1102:19471:7094 1:N:0:5
CAGGATTAGATACCCTGGTAGTCCATGCCGTAAACGGTGGGCGCTAGGTGTAGGGTTCTTCCACGGCCTCTGTGTCGTAGCTAACGCATTAAGCGCCCCGCCTGGGGATTCCGGCCGCAAGGCTAAAACTCAAAGGAATTGACGGGGGCCCGCACAAGCGGCGGAGCATGTGGATTAATTCGATGCACCGCGAAGAACCTTACCTGGGCTTGACATACCCCAGATCGCTGCAGCGATGTAGTTTCCCTTGTGGTTGGTTTACAGGTGATGCATGGTCGTCGCTGCAT
+
GGGGGGGGGGGGGGGGGGGGGGGGGGGGGGGGGGGGGGG:@FGGGGGGGGGGGGG,EFGGGGFGCGFGGGGEGDGGCGGGFGGGGCGCGGFEEFDGGGGDGGGFFFGE+B,9F+@::FGEG7<<,AA,8>FFFCB,:=FDD,>7FD7>CGE*C:FGF>FGCEG:C>=8FCAF7+<9C9C@C5+:+AE:*/8EE::E:FEGF7F8CGGC5FFE48+<*2*<@E/*76:/>:C??*))7/970CFCFF3@C5@F3DFD(4(8(*1).96*2*01=B*:=)44((--77)
@M00689:251:000000000-CJTJ5:1:1102:10258:7095 1:N:0:5
CAGGATTAGATACCCTGGTAGTCCACGCCGTAAACGATGAGTGCTAAGTGTTGGAGGGTTTCCGCCCTTCAGTGCTGCAGCAAACGCATTAAGCACTCCGCCTGGGGATTACGACCGCAAGGTTGAAACTCAAAGGAATTGACGGGGGCCCGCACAAGCGGTGGAGCATGTGTTTTAATTCGAAGCAACGCGAAGCACCTTACCAGGTCTTGACATCCTTTGACCACTCTAGAGATAGATCTTTCCCTTCTGGGACAAAGTGACAGGTTCTTCATGGCTGTCGCTTCAT
+
GGGGGGGGGGGGGGGGGGGGGGGGFGFGGFGGGGGGDGF9@FGFGGGGGGGGFDCAEEFFGGG,FFGGGG@CFFFGCFFCFCC<EFFBFGC9,C,BFGG7FGGGGGG?+B,AD?CFFGG@++CF@<,8BFGGGDFF3,ABAFFGGGGGEGGCG*CFGFG<*FGGCCDCGCFG3FFFG,CGG=<68ECCC:EC*:**3=CGG9FG?+*AFGGGGG?FGGGGF999C+1A?FFF6=>F:*2+1CFGFFFFG@*?745<81().2*6905F*76*9*:765?1<>6:B02-4
@M00689:251:000000000-CJTJ5:1:1102:13140:7100 1:N:0:5
CAGGATTAGATACCCTGGTAGTCCATGCCGTAAACGGTGGGCGCTAGGTGTCGGGGTCTTCCACGGCCTCTGTGTCGTAGCTAACGCATTAAGCGCCCCGCCTGGGGAGTACGGCCGCAAGGCTAAAACTCAAAGGAATTGACGGGGGCCCGCACAAGCGGCGGAGCATGTGGATTAATTCGATGCAACGCGAAGAACCTTACCTGGGCTTGACATACACCAGATCGCTGCAGAGATGTAGTTTCCCTTGTGGTCGGTGTACAGGTGGTGCATGGCCGTCGCTGCAT
+
GGGGGGGGGGGGGGGGGGGGGGGGGGGGGGGGGGGGGGGDCGGGGGGFFGG,BFE7FFGGCF<FCCFGGGG8FCGGDG8FFAD<FCC7CFC?<F:FGGG7FGE<FGGD:F?F:CFGEGDBCCD<8=CFGFEFGGGGFFCG<DFEGGGGGFEEG*CCGFFC>F<:EDGC?EFC?9ECCF?FGE+CCEGFGGGG>8EGGGGCFFGGG7:5ACGD4C?FCFDGFFCFCC557CDF429CCFC?BFGGFFBFC)=CDGFF6>0B<FFA@FFFG>FFF?4<:B>F69B6>?D
@M00689:251:000000000-CJTJ5:1:1102:19486:7108 1:N:0:5
CAGGATTAGATACCCTGGTAGTCCATGCCGTAAACGGTGTGCGCTAGGTGTAGGGGTCTTCCACGGCCTCTGTGTCTTAGCTAACGCATTAAGCGCCCCGCCTGGGGAGTACGGCCGCAAGGCTACAACTCAAAGGCATTGACGGGTGCCCGCACAAGCGGCGGAGCCTGTGGATTAATTCGATGCAACGCGAAGAACCTTACCTGGGCTTGCCATACACCAGATCGCTGCAGAGATGTAGTTTCCCTTGTGGTTGGTGTACAGGTGATGCATGGTCGTCGCTGCAT
+
GGGGFEGCCFFFGGGGFFFFGGGGGF@FGGGEGGGD7FG,8FCFGCCFGGGGCGD+BFGGGG9F7@FGGGG<FEFG,F<CFG9EF,F+CFD,CF=FGGG7FGGD+B+?=B?FF+CF@F74+<DF<,5AFGGEFC9,,:@FDDG:+++5@FG8F:FBC5F*@F7*?5C*CBG7F,>C,+?FG8+?<BFFG5?8:8*:CFGGG?FGG+:*:CGE*CEFCFDGF>8*9C5E@>DF4*52:7>?FGGGFFBFG:F>CFF31?<F>GF)0?)7C6@7F42CBE>B9BF6>3>
@M00689:251:000000000-CJTJ5:1:1102:11057:7217 1:N:0:5
CAGGATTAGATACCCTGGTAGTCCATGCCGTAAACGTTGGGAACTAGATGTAGTGTCCATTCCACGGATTCTGTGTCGCAGCTAACGCATTAAGTTCCCCGCCTGGGGAGTACGGCCGCAAGGCTAAAACTCAAAGGAATGGACGGGGGCCCGCACAAGCGGCGGAGCATGCGGATTAATTCGATGCAACGCGAAGAACCTTACCAAGGCTTGACATATACCGGAAACGGCTGGAAACAGTCGCCCCCAAAGGTCGGTATACAGGTGGTGCATGGTGGGTGCTGCATCCGTCT
+
FEC@FGCFGGGDGGFCD6CEDFFFFGC8E@CC,CC@,CF@@FGGGGGC,CFCC,;FEGFFFGGGFGEC:F@FE<9F,CFG,@EFGGGGCB=FADEGF9=FC+@FGFC+=>F8CFCEFFFECFDGFFEEGGC=EFF?8ABF,A<8>>FBEE8@B*@*<8DCFEEGGGGDD,?:FFGD*?B+138CFF8@0+:*?C*8C?FG*AF@@E?C=FF67@FFCC77=0CC9C:E3C35:<5*0**06?<=55())).00*/;90:5-C?AF69>9>*9=F47/)((--)4)4.)(-,41
@M00689:251:000000000-CJTJ5:1:1102:11056:7239 1:N:0:5
CAGGATTAGATACCCTGGTAGTCCATGCCGTAAACGTTGGGAACTAGATGTAGGGTCCATTCCACGGATTCTGTGTCGCAGCTCACGCATTAAGTTCCCCGCCTGGGGAGTACGGCCGCAAGGCTAAAACTCAAAGGAATTGACGGGGGCCCGCACACGCGGCGGAGCATGCGGATTAATTCGATGCAACGCGAAGAACCTTACCACGGCTTGACATATACCGGAACCGGCTGGAAACAGTCGCCCCGCAAGGTCGGTATACAGGTGTTGCATGGTCGTCGCTGCAT
+
GGGGGFGGGGGGGGGGGGGGGGGGGGGGGGGGGGGGGGG?CEFFGGGGGGG,6FCFGGGGGGG9F:@:FGGGDG,FG:F6@FE6CFEFFGGA<,CFFGGG7FGGGGG774BBF@@EE7FG+>+FFCB5,CFG<4CFFD,BFFEFGGEGGGGGGGGEG,>FC@F>8ECC*CCGEF@EGC+CEGF7C9EF?F5CCCE>C+;FGG7FG7+/1CEGC:F+?:C?FGEE7C5C55>D@3C67CD?@G3CEFF>D5)>3CFD0>?F<GFB?FF6C@FFFF*2@)9:>9B(40<
@M00689:251:000000000-CJTJ5:1:1102:12295:7251 1:N:0:5
CAGGATTAGATACCCTGGTAGCCCATGCCGTAAACGGTGGGCGCTAGGTGTCGGGGTCTTCCACGCCCTCTGTGTCGTAGCTAACGCATTAAGCGCCCCGCCTGGGGAGTACGGCCGCAAGGCTAAAACTCAAAGGAATTGACGGGGGCCCGCACAAGCGGCGGAGCATGTGGATTAATTCGATGCAACGCGAAGAACCTTACCTGGGCTTGACATACACCAGATCGCTGCAGAGATTTAGTTTCCCTTGTGGTTGGTGTACAGTTGCTGCATGGCCGTCGCTGCAT
+
GGGGGGGGGGGGGGGGGGGGG,FFF<FGGGGGGGGGCFGDC,+FG@EEGGC,BFCDE@EGFADF@+C6CFF8F,<E,F<?FG,CC:FCGGA,9C+CFGG7FGGFGGG+@BBE7+CFGGG>FGGGF8,>FFGFFCCFCA@DAFBFCC7ECCCCG7<CF,FCFC<B8CEGF9FCC7AE9:CFGF7A7EF7FCGGC8CE?CFCFCFGF9A*:CFEFC+AC=6C@C=5DF57;5)0)?5*2*2+*3?FF62*:)965CFF612><*/)/006C46606*547(--3:1>:<
@M00689:251:000000000-CJTJ5:1:1102:14644:7260 1:N:0:5
CAGGATTAGATACCCTGGTAGTCCATGCCGTAAACGGTGGGCGCTAGGTGTAGGGGTCTTCCACGGCCTCTGTGTCGTAGCTAACGCATTAAGCGCCCCGCCTGGGGAGTACGGCCGCAAGGCTAAAACTCAAAGGAATTGACGGGGGCCCGCACAAGCGGCGGAGCATGTGGATTAATTCGATGCAACGCGAAGAACCTTACCTGGGCTTGACATACACCAGATCGCTGCAGAGATGTAGTCTCCCTTGTGGTTGGTGTACAGGTGCTGCATGGTTGTCGCTGCAT
+
GGGGGGGGGGGGGGGGGGGGGGGGGGGGGGGGGGGGGGG7:FGGGGGGGGGGDG7+CFGGGGFGBGGGGGGDGGGGEG@CFGF<FCF=FGEAEF@FGGGEGGGFGGGDEF<FBCFGGGDECFGG8BDGGGGGGGGGE@FFDFGGGGGGGGGGGCGGGCGCCFGGGEGCFGGGG+<C?CFGGCFGCGGFGEGGGEGGGGGGGGGGGE=FFGGGGGFGGGGGFG5=FGFEF5DF?FGFF>F9/<FGFFFFGFFGCFF>0:3@AGF<5?6?G@F?F?CGFE?B?B?:B?F
@M00689:251:000000000-CJTJ5:1:1102:5981:7260 1:N:0:5
CAGGATTAGATACCCTGGTAGTCCATGCCGTAAACGGTGGGCGCTAGGTGTAGGGGTCTTCCACGGCCTCTGTGTCGTAGCTAACGCATTAAGCGCCCCGCCTGGGGAGTACGGCCGCAAGGCTAAAACTCAAAGGAATTGACGGGGGCCCGCACAAGCGGCGGAGCCTGTGGATTAATTCGATGCAACGCGAAGAACCTTACCTGGGCTTGACATACACCAGATCGCTGCAGAGATGTAGTTTCCCTTGTGGTTGGTGTACAGGTGGTGCATGGCCGTCGCTGCAT
+
GFG?<FFEFGFFGFGGGGGGGGGFGGCEGEGGGGGGGGGCGGGGGGGGGFGGGGD+CFGGGGGGGGGGEGGFG9EF@FFGGGG<EEGCFGGG,EFGGGGEGGGDDFCCEFGGGGGGGGDGGGGGGGGGGG?FCGFDGGGGG,>F@FGGCFGDEEGGFGGD7F7C*58*;AGFGCFGGFFFFGFGFCCEFEGGGGGDGGGGGGGGGGFGFGGG5:C:DFGGFGCCDFGDFGDF@*C*?C>F4?CFFF<@7?FGGF3.7B(7)*1)0=F)7>FFB47F))4(49:6((-
@M00689:251:000000000-CJTJ5:1:1102:6001:7271 1:N:0:5
CAGGATTAGATACCCTGGTAGTCCATGCCGTAAACGGTGGGCGCTAGGTGTAGGGGTCTTCCACGGCCTCTGTGTCGTAGCTAACGCATTAAGCGCCCCGCCTGGGGAGTACGGCCGCAAGGCTAAAACTCAAAGGAATTGACGGGGGCCCGCACAAGCGGCGGAGCATGTGGATTAATTCGATGCAACGCGAAGAACCTTACCTGGGCTTGACATACACCAGATCGCTGCAGAGATGTAGTTTCCCTTGTGGTTGGTGTACAGGTGGTGCATGGCCGTCGCTGCAT
+
GGGGGGGGGGGGGGGGGGGGGGGGGGGGGGGGGGGGEGGGGGGGGGGGGGGGGGGGGGGGGGGAFGGGGGGGFGGGGGGGGGGGGGGGGGGGGGGGGGGGGGFGGGGGGGGGGGGGGGGGGGGGGG9DGDGGFGGGGGGFGGGGGGG@EGGGGGGGGGGGEGGGGGGGGGGGGGGGFFFGDFGGGGGGGGGGGGGGGGGGGGGGG9CDGFCEGGGGGFGGFG=FGGGGFGDFF7C*:C709<FGFFF?FFFGGGFFF6<FAC?A:=FFDFFFFFFGFB9;19::>F4
@M00689:251:000000000-CJTJ5:1:1102:25686:7294 1:N:0:5
CAGGATTAGATACCCTGGTAGTCCATGCCGTAAACGGTGGGCGCTAGGTGTAGGGGTCTTCCACGGCCTCTGTGTCGTAGCTAACGCATTAAGCGCCCCGCCTGGGGAGTACGGCCGCAAGGCTAAACCTCAAAGGAATTGACGGGGGCCCGCACAAGCGGCGGAGCATGTGGATTAATTCGATGCAACGCGAAGAACCTTACCTGGGCTTGACATACACCAGATCGCTGCAGAGATGTAGTTTCCCTTGTGGTTGGTGTACAGGTGTTGCATGGCCGTCGCTGCAT
+
GGGGGGGGGGGGGGGGGGGGGGGGGGGGGGGGGGGGGGGGGGGGGGGGGGGGGGGGGGGGGGGGGGGGGGGGGGGGGGGGGGGGGGGGGGGGGGGGGGGGGGGGGGGGGGGGGGGGGGGGGGGGGGGGGGGGGGGGGGGGGGGGGGGGGGGGGEGGGGGGGGGGGGGGGGGGGGGGGGGGGGGGGGGGGGGGGGGGGGGGGGGGGGGGGGGGGGFGGGGGFGGGGGGGFCGFFGCGGGGGFGGGFFFFGFFGGGFEFFFFFGFFFFFFGFFFFFGGFEFFFFFFFFF
@M00689:251:000000000-CJTJ5:1:1102:10815:7334 1:N:0:5
CAGGATTAGATACCCTGGTAGTCCATGCCGTAAACGGTGGGCGCTAGGTGTAGGGGTCTTCCACGGCCTCTGTGTCGTAGCTAACGCATTAAGCGCCCCGCCTGGGGAGTACGGCCGCAAGGCTAAAACTCAAAGGAATTGACGGGGGCCCGCACAAGCGGCGGAGCATGTGGATTAATTCGATGCAACGCGAAGAACCTTACCTGGGCTTGACATACACCAGATCGCTGCAGAGATGTAGTTTCCCTTGTGGTTGGTGTACAGGTGTTGCATGGCTGTCGCTGCAT
+
GGGGGGGGGGGGGGGGGGGGGGGGGGGGGGGGGGGGGGGEDGGGGGGGGGGFGGECFGGGGGFGCCGGGGGDGEFGGGGCGGDFGCGCFG<FFGCFGGGEGGGGGGGCCFEF=FGGGGEGCGGGGGGCFGGGGGGFC,FF<FFGGGGGGGGGGGGGGGGDGGGGGGE>C@FGGEFG9@FGGGGGDGGFGEGCEGGDGGGGGDGGGDCCGGGCFGGGFGFFFC/:CF5CFCDFFGG4FCGGFGGGFFFFG@FG3CFD9?(>2FF<)9)9D5F?FFFGF:?F2??(90>
@M00689:251:000000000-CJTJ5:1:1102:6440:7418 1:N:0:5
CAGGATTAGATACCCTGGTAGTCCATGCCGTAAACGATCATGACTGGGCGTGGGCCCTGTCTGGGGCTCGTGTCGGAGCTCACGCGTTAAGTCATGCGCCCGGGGGGTACGGTCGCACGGCTGAAACTCAAAGGAATTTACGGGGGCCCGCACAAGCGGTGGAGCATGTGGTTCAATTCGACGCAAAGCGAAGAACATTACATGGGTTGGAGCCCTCCGGCAGTTTCCAGAGATGGAGATGTGTCCGCAAGGGAATCGGGTGTCCAGGTTCTGCATGGCGGTCGCTGCATCTGTT
+
GGGGCFFFGGGGG9FGGFFGGGGFGAFGD+CFFGGGGFA,C6EFGGE,6FF+CF8FC<6@,,6987@@<@@F,6,+7+6,=,:,CF4+,,C,,9CE9+?++++@F+><:,**8*1B****141*8<<<F:2F,202<6+0+*2?EG*/:*?CEC08*;12C5/CD*<<CF+0;0+0+0+;:*8*21:2@E8**;0**3032+9<8C<E556**2**1/)7)/*:*+++*307@C:*9D**1<*0*/(89)8CDCF>B<(78C<??46@<**19=>*9)42(-(((-49(6444<)
@M00689:251:000000000-CJTJ5:1:1102:10406:7483 1:N:0:5
CAGGATTAGATACCCTGGTAGTCCATGCCGTAAACGGTGGGCGCTAGGTGTAGGGGTCTTCCACGGCCTCTGTGTCGTAGCTAACGCATTAAGCGCCCCGCCTGGGGAGTACGGCCGCAAGGCTAAAACTCAAAGGAATTGACGGGGGCCCGCACAAGCGGCGGAGCATGTGGATTAATTCGATGCAACGCGAAGAACCTTACCTGGGCTTGACATACACCAGATCGCTGCAGAGATGTAGTTTCCCTTGTGGTTGGTGTACAGGTGTTGCATGGCTGTCGCTGCAT
+
GGGGGGGGGGGGGGGGGGGGGGGGGGGGGGGGGGGGGGGGGGGGGGGGGGGGGGDEGGGGGGCGGGGGGGG@GCGGGGABFGEGGCGEGGGGFGEFGGGDGGGGGGGGEGGGGGGGGGGGGGGGGGEGGGGGGGGGGCFFCCGGGGGGGGGGGGGGGFGEEGGGGGGGGGGGGGGGFGGGGGGGGGGGGGGGGGGGGGGGGFGFGCDFFGGGGGGGGGCFFFGGGG5CF5CFFCCCG*:39FFGFFFFGFFGCGFE>F:F<FFA4=/=D4F?FFGGF3<??FF6>?B
@M00689:251:000000000-CJTJ5:1:1102:22547:7510 1:N:0:5
CAGGATTAGATACCCTGGTAGTCCATGCCGTAAACGGTGGGCGCTAGGTGTAGGGGTCTTCCACGGCCTCTGTGTCGTAGCTAACGCATTAAGCGCCCCGCCTGGGGAGTACGGCCGCAAGGCTAAAACTCAAAGGAATTGACGGGGGCCCGCACAAGCGGCGGAGCATGTGGATTAATTCGATGCAACGCGAAGAACCTTACCTGGGCTTGACATACACCAGATCGCTGCAGAGATGTAGTTTCCCTTGTGGTTGGTGTACAGGTGCTGCATGGCCGTCGCTGCAT
+
GGGGGGGFGGGGGGGGGGGGGGGGGGGGGGGGGGGGGGFCCGGGGGGGGGGGGGD7FGGGGGGGEGGGGGGFGGGGCGEEFGGGG@FCGGGEGGGGGGGGGGGEDF@BFFEGGGGGGGEGFGGGFFBGGGGGG9>DFGGGGCGEDECEGGG:F:FCFGGDEGC:EEEFGGGGGFGFFFGGG=EGEGGFF=EGE*?CFGGGGGGGG?>FFGGGGGGGGGGGF58CDGCGFEGFFFC5?FGEFGGGFFDFGFFGGGF>4??FFGF>@F6FGFFFF4>FFFBF>>F6>8A
@M00689:251:000000000-CJTJ5:1:1102:7008:7527 1:N:0:5
CAGGATTAGATACCCTGGTAGTCCATGCCGTAAACGGTGGGCGCTAGGTGTAGGGGTCTTCCACGGCCTCTGTGTCGTAGCTAACGCATTAAGCGCCCCGCCTGGGGAGTACGGCCGCAAGGCTAAAACTCAAAGGAATTGACGGGGGCCCGCACAAGCGGCGGAGCATGTGGATTAATTCGATGCAACGCGAAGAACCTTACCTGGGCTTGACATACACCAGATCGCTGCAGAGTTGTAGTTTCCCTTGTGGTTGGTGTACAGGTGATGCATGGTCGTCGCTGCAT
+
GGGGGGGGGGGGGGFGGGGGGGGGGGGGF>FFGGGGGGGGGFEFGGGGGGGGGGGGGGGGGGGGE7FGGGGGGGGGGFFGGGGGGGGGGGD9FFFFGGGGGGGGGGGGGFEGCGGGGGGGCGFFGFFGGGGGFGGGGGGGGGGGGGGGGGGGGCGGGGGGGGGGGGGGGG?FGFGFFCCGGFFGGGGGGGEGDG5CFGGGGGGGGG=FGGFGGGGFGC7F?ECCC?5EFC<))09****2@FGGFFFFG4@FCCF@0?07<C?)7=;=F?F6@=CFFFFFFFF<9:A
@M00689:251:000000000-CJTJ5:1:1102:10482:7638 1:N:0:5
CAGGATTAGATACCCTGGTAGTCCATGCCGTAAACGGTGGGCGCTAGGTGTAGGTGTCTTCCCCGGCCTCTGTGTCGTAGCTCACTCCTTCAGCTCCCCTCCTGGGGAGTACGGCCGCAAGGCTCAAACTCAAAGGAATTGACGGGGGCCCGCACAATCGGCGGAGCATGTGGCTTAATTCGATTCAACGCGACGCACCTTACCTGGGCTTGACATACACCAGATCTCTGCAGAGATTTCGTTTCCCTTTTTGTTGGTGTACCGGTTTTGCATGTCCGTCCCTTCAT
+
FFGGGGGGGGGGGFGG?DFFGG96EFEFGEGGGGFCCFE7BFGGCFECG9FE,C@6EFGGFG,E++@CGGG8E,CFFEFFDF,<F,CCFG9C,C,BFGG,FFG=8F7++B,C4>FFCF+>+8AF,,,,CFGDF,AD8AAFDBFFGGDCEFEEE*>>C,?1*5=4**=*<<F9:*<B,+?EG83C+?<<C8C:>8C8CEGGG7CGG+/2:FGDCFE<:C=FF5**9F+<7+99)21*:*:<0:CGFFFFG)**)9?),:(7)2/()))8D)9*9/007)46(-5),))
@M00689:251:000000000-CJTJ5:1:1102:28465:7716 1:N:0:5
CAGGATTAGATACCCTGGTAGTCCATGCCGTAAACGGTGGGCGCTAGGTGTAGGGGTCTTCCACGGCCTCTGTGTCGTAGCTAACGCATTAAGCGCCCCGCCTGGGGAGTACGGCCGCAAGGCTAAAACTCAAAGGAATTGACGGGGGCCCGCACAAGCGGCGGAGCATGTGGATTAATTCGATGCAACGCGAAGAACCTTACCTGGGCTTGACATACACCAGATCGCTGCAGAGATGTAGTTTCCCTTGTGGTTGGTGTACAGGTGGTGCATGGCTGTCGCTGCAT
+
GGGGGCEGGAFFFCEFCFGGCDGFCFAFFGGGGGGGGGD+@FFFGEGFGGGCF97FGEEGGGAF:@CGFG<CFCFGECEGGGGGGGGGGGEE,C+F+@FGGGGF?EEE:FFFEGFGFGGGCEGFDFGGGGGGGGGGGGGGGGGEECFGGGGGGGGGGGGGGGGDEEGGFCF9C?FCGGGGGGCGFEG+A5CEGGGCGGGGGGGCE9FFGGGGG?FGGGGG@GGGFFCE>EGFF>5C:*2<*3:C?6<4:5FDCGF>B:1><CFF?F@FD5FFF4DFFFFFFFB:0(4
@M00689:251:000000000-CJTJ5:1:1102:6808:7737 1:N:0:5
CAGGATTAGATACCCTGGTAGTCCATGCCGTAAACGGTGGGCGCTAGGTGTAGGGGTCTTCCACGGCCTCTGTGTCGTAGCTAACGCATTAAGCGCCCCGCCTGGGGAGTACGGCCGCAAGGCTAAAACTCAAAGGAATTGACGGGGGCCCGCACAAGCGGCGGAGCATGTGGATTAATTCGATGCAACGCGAAGAACCTTACCTGGGCTTGACATACACCAGATCGCTGCAGAGGTGTCGTTTCCCTTGTGGTTGGTGTACAGGTGATGCATGGTTGTCGCTGCAT
+
GGGGGGGGGGGGGFGGGGGGGGGGGGGGGGGGGGGGGGGGGGGGGGGGGGGGGGGGGGGGGGGGGGGGGGGGGGGGGGFFGGGGGGGFGGGGGGGGGGGGGGFFGGGGGGGGGGGGGGGGCGGGGGFGGGGGGGGGGGGGGGGGGGEFEGGGECGCFGFEFGGGDGG>FFGGGGGGGFFGGGGGGGGGGGGG>EECFGGGGGGGGGGGCGGE5EE?CF4FF5=FGFGGFGG467<*25*+07CCFFBFGF=FGGFB960>FGF<FF)*:@?*764:=:<FFFF?FFF
@M00689:251:000000000-CJTJ5:1:1102:23131:7748 1:N:0:5
CAGGATTAGATACCCTGGTAGTCCATGCCGTAAACGGTGGGCGCTAGGTGTAGGGGTCTTCCACGGCCTCTGTGTCGTAGCTAACGCATTAAGCGCCCCGCCTGGGGAGTACGGCCGCAAGGCTAAAACTCAAAGGAATTGACGGGGGCTCGCACAAGCGGCGGAGCATGTGGATTAATTCGATGCAACGCGAAGAACCTTACCTGGGCTTGAAATACACCACATTGCTGCAGAGATGTAGTTTCCCTTGTGGTTGGTGTACAGGTGCTGCATGGCCGTCGCTGCATCTGCCT
+
GGGGGGGGGGGGGGGGGGGGGGGGDCEGGGGGGGGG@FG+@<7FFGG@FFGF@FGG8@FC@9C<BC7:CA@,CF<C:9=?<<F?<66=F=FC9?C+FG@CE:BGGGFFFE@AF:C+@FGDGG7BFGGC<D<FGFGFF3DF<9<FFDGEG*8CCFB*:2=C7CF@:*::6C@E+0A:F<C7?CGG?/A<8CGCG?C8CF*@@EGF72A*:CC54+03*:7+)A***+3+1<6?6*90*>><6A>F*=?FF)0<3>37(4::AFF<)/9?F4*)*1**08((408?BBF>..)))
@M00689:251:000000000-CJTJ5:1:1102:6821:7750 1:N:0:5
CAGGATTAGATACCCTGGTAGTCCATGCCGTAAACGGTGGGCGCTAGGTGTAGGGGTCTTCCACGTCCTCTGTGTCGTAGCTAACGCATTAAGCGCCCCGCCTGGGGAGTACGGCCGCACGGCTAAAACTCAAAGGAATTGACGGGGGCCCGCACAAGCGGCGGAGCATGTGGATTAATTCGATGCAACGCTAAGCACCTTACCTGGGCTTGACATACACCCGATCGCTGCAGATATTTAGTTTCCCTTGTGGTTGAGGTACAGTTGATGCTTTGTTTTCGCTGCATCGTTCT
+
EFFGGGGGGCFFGAFF9DFECFAFGF,CF:C@FGC@;FGC7DCEGEG<FCFFA9,:FCFGGGFGD,CBFGFEG@@F:F@7FFC?FCF7FGGAFF+CFGGEGGGGFGE7@FBFGCEG@7++6>@FGGA,FFDF>F=,@<FCGGGG:@CE@FCGDCFECFF7BCFF5CECFGG9+0AC9:+@C;+<7;C?C/2228+*3:8*<7AEGCC8C8>*2:0<>F4FF5/:DE:5>57F):*****2/A:+*15/C?FF*7))(((0):4<6***298**/:C:)(-1:<((,).((((-
@M00689:251:000000000-CJTJ5:1:1102:24956:7859 1:N:0:5
CAGGATTAGATACCCTGGTAGTCCATGCCGTAAACGGTGGGCGCTAGGTGTAGGGGTCTTCCACGGCCTCTGTGTCGTAGCTAACGCATTAAGCGCCCCGCCTGGGGAGTACGGCCGCAAGGCTAAAACTCAAAGGAATTGACGGGGGCCCGCACAAGCGGCGGAGCATGTGGATTAATTCGATGCAACGCGAAGAAACTTACCTGGGCTTGACATACACCAGATCGCTGCAGAGATGTAGTTTCCCTTGTGGTTGGTGTACAGGTGATGCATGGCTGTCGCTGCAT
+
GGGGGGGGGFFGGGGGGGGGGGGGGFGGGGGGGGGGGGGGGGGGGGGGGGGCGGGEGGFGGGGGGEEGGGGGGGGGGGGGGGGGGGGGGGGGGGFGGGGGGGGGGGGGGGGGGGGGGGGGGGGGGGGGGGGGGGGGGGGGGGGGGGGGGGGGGGGGGGGGGGGGGGGGFGGGGGGFGGGGGFGGGGGGGGGGGGGGG6FGGGGGGGGGGGGGGGGGGGFGFFGGGFGGFGGFFDGFGGGGFGGGFFFFGFFGGFFEBFFFFGFFFFFFFFFFFFGGFFFBFFFFFBB
@M00689:251:000000000-CJTJ5:1:1102:22406:7863 1:N:0:5
CAGGATTAGATACCCTGGTAGTCCATGCCGTAAACGGTGGGCGCTAGGTGTAGGGGTCTTCCACGGCCTCTGTGTCGTAGCTAACGCATTAAGCGCCCCGCCTGGGGAGTACGGCCGCAAGGCTAAAACTCAAAGGAATTGACGGGGGCCCGCACAAGCGGCGGAGCATGTGGATTAATTCGATGCAACGCGAAGAACCTTACCTGGGCTTGACATACACCAGATCGCTGCAGAGATGTAGTTTCCCTTGTGGTTGGTGTACAGGTGGTGCATGGTCGTCGCTGCAT
+
GGGGGGGGGGGGGGGGGGGGGGGGGGGGGGGGGGGGGGGCEGGGGGGGGGGGGGD@FGGGGGGGGGGGGGGFGGGGEGGGFGGGGEGEGGGGGGGGGGGGGGGG?FDCFFFGGDGGGGGDCGGGFFFGGGGGGGEFGGGGGGGGGGGGGGGCEEGGF>FEGGFEECEFGGGGG7CCCFGGG80C9CGFGEGGDGGGGGGGGGGGGFGGGGGGGGGGGGGGFDGFFGGGFEGFFG35FFG?FGGGFFFFGFFGGGFFFFFFFGFAFFFFD>F)@@GGFFFFFFF?F?F
@M00689:251:000000000-CJTJ5:1:1102:4849:7878 1:N:0:5
CAGGATTAGATACCCTGGTAGTCCATGCCGTAAACGGTGGGCGCTAGGTGTAGGGGTCTTCCACGGCCTCTGTGTCGTAGCTAACGCATTAAGCGCCCCGCCTGGGGAGTACGGCCGCAAGGCTAAAAATCAAAGGAATTGACGGGGGCCCGCACAAGCGGCGGAGCATGGGGATTAATTCGATGCAACGCGAAGAACCTTACCTGGGCTTGACATACACCAGATCGCTGCAGAGATGTAGTTTCCCTTGTGGTTGGTGTACAGAGGATGCAGGGCAGTCGCTGCAT
+
GGGGGGGGGGGGGFFFFFGGGGGGGGGGGGGDFGGGGGGGGGEGGGGGFGGGGGGDFFGGGGGGEGGDGFD,<<<F@FE@C9CEFFGCGGGGG9@7FGEEFG7FFFDFG:<<BFECECFDEGC<BFGG,,,CFFFGGGAFGA<<FDEGCFEEBGGGGF,CE*CEGG*;0<6EE8;CCFGGGF:+31<<+::CEEEGGG50<7+0A<*::8*:20<9:*=C):;FC+:*75))00*70:0:@7009=7FCF465*<)446.5*9:7)8@6@44*0)*)),4313:1:>
@M00689:251:000000000-CJTJ5:1:1102:4862:7889 1:N:0:5
CAGGATTAGATACCCTGGTAGTCCATGCCGTAAACGGTGGGCGCTAGGTGTAGGGGTCTTCCACGGCCTCTGTGTCGTAGCTAACGCATTAAGCGCCCCGCCTGGGGAGTACGGCCGAAAGGCTAAAACTCAAAGGAATTGACGGGGGCCCGCCCAAGCGGCGGAGCATGTGGATTAATTCAATGCAACGCGAAGAACCTTACCTGGGCTTGACATACACCAGATCGCTGAAGAGATGTAGTTTCCCTGGTGGTTGGTGTACAGATGATGCATGGCAGTCGCTGCCT
+
GGGGGFFGGFGGGGGGGGGGGGGGDEGGCEGDEGGGFGGEFFBFGGGCFEFDGGGBFGGGFGGGG+CFGGGCFGFF7CADG9EFGGG:FGECFFGDGEEEGG@7FFDEFGFFGGE+=++@FGGFFFCF>,,CB<FDFF7,,=>FE<FEGGGG7111:;@FFGGG8:ECECFECFCFCCC9:+<9F6<9<?C5EEGG?C>F+CF+@C5CFG*:C6?<096?:E*:9CCC4*)09F4C*0*<9?FF=@<B*8?DDGF32(40):=>=4*6:=FF4**9)58><988>()
@M00689:251:000000000-CJTJ5:1:1102:21238:7918 1:N:0:5
CAGGATTAGATACCCTGGTAGTCCATGCCGTAAACGGTGGGCGCTAGGTGTAGGGGTCTTCCACGGCCTCTGTGTCGTAGCTAACGCATTAAGCGCCCCGCCTGGGGAGTACGGCCGCAAGGCTAAAACTCAAAGGAATTGACGGGGGCCCGCACAAGCGGCGGAGCATGTGGATTAATTCGATGCAACGCGAAGAACCTTACCTGGGCTTGACATACACCAGATCGCTGCAGAGATGTAGTTTCCCTTGTGGTTGGTGTACAGGTGCTGCATGGCCGTCGCTGCAT
+
GGGGGGGGGGGGGGGGGGGGGGGGGGGGGGGGGGGGGGGCFGGGGGGGGGGGGGCEGGGGGGGGGGGGGGGFGGGGCGGGGGGGGGGGGGGGGGGGGGGGGGGGGGGGGGFFGDGGGGGDFGGGGGFGGGGGGGGGGGGGGGGEGGDDGGGGG<FGGFGGEGDGGGGGGGGGGCFFGGGGGFGGGGGGGGGGGGGGGGGGGGGGGFGGGGGGGGGGGGGGFGGGGGGGFGGFFG:FGGGGFGGGFFFFGFFGCGFFBFFFFGFB:F@FGFFFFFGGFFFFFFFFFBF
@M00689:251:000000000-CJTJ5:1:1102:15338:8054 1:N:0:5
CAGGATTAGATACCCTGGTAGTCCATGCCGTAAACGGTGGGCGCTAGGTGTAGGGGTCTTCCACGGCCTCTGTGTCGTAGCTAACGCATTAAGCGCCCCGCCTGGGGAGTACGGCCGCAAGGCTAAAACTCAAAGGAATTGACGGGGGCCCGCACAAGCGGCGGAGCATGTGGATTAATTCGATGCAACGCGAAGAACCTTACCTGGGCTTGACATACACCAGATCGCTGCAGAGATGTAGTTTCCCTTGTGGTTGGTGTACAGGTGATGCATGGCTGTCGCTGCAT
+
GGGGGGGGGGGGGGGGGGGGGGGGGGGGGGGGGGGGGGGGDFGGGGGGGGGGGGGGGGGGGGGG@FGGGGGFGEGGEGFDFG?EFEGCGGDA9FCFGGGEGGGGGGGEEFBFCFGGGGGGDGGGGDFFGGGGGGGG=<FGGGGGGGGGGGGGGCFFGFGEGGGCEEGFGGGFGFGGFFGGGDCGCGGEFEGE:EGEGGGGGGGGGCCFFGGGGGGGGGFGFCFFGG=EFCGF?FCFFDGEFGGGFFFFGFFFCGFB6?:F<GFA?F?@FFF?FF<FF5?FBFF:BFF
@M00689:251:000000000-CJTJ5:1:1102:28562:8144 1:N:0:5
CAGGATTAGATACCCTGGTAGTCCATGCCGTAAACGGTGGGCGCTAGGTGTAGGGGTCTTCCACGGCCTCTGTGTCGTAGCTAACGCATTAAGCGCCCCGCCTGGGGAGTACGGCCGCAAGGCTAAAACTCAAAGGAATTGACGGGGGCCCGCACAAGCGGCGGAGCATGTGGATTAATTCGATGCAACGCGAAGAACCTTACCTGGGCTTGACATACACCAGATCGCTGCAGAGATGTAGTTTCCCTTGTGGTTGGTGTACAGGTGATGCATGGCCGTCGCTGCAT
+
GEGGGGGGGGFGGGGGECFFFFAEGGEFGGEFGGGGGGGGGGGGGGGGG@C,CFFGGGFE<FFGCGGEGGGGGCGGGGFGGGFFFCE@FGGG9EFGGDC=CCFFGCEEGGFFCFGE:=FFGFGG<<FCFFG,,CF@FDFG,@F:C@EEEGDEGCFGGGGGGDGGDC::FGGGGCGGGFFFFGGFGGFGGEGGGE8>FFGGF7<FFC*;=FF5FGCFFFC?FCGFGGFG:*9?FF5FFCD9@C7?F@>FG?FGGG>BF60@279<4?@FF4FFF67C@BFFFFFBFBF
@M00689:251:000000000-CJTJ5:1:1102:6257:8278 1:N:0:5
CAGGATTAGATACCCTGGTAGTCCATGCCGTAAACGGTGGGCGCTAGGTGTAGGGGTCTTCCACGGCCTCTGTGTCGTAGCTAACGCATTAAGCGCCCCGCCTGGGGAGTACGGCCGCAAGGCTAAAACTCAAAGGAATTGACGGGGGCCCGCACAAGCGGCGGAGCATGTGGATTAATTCGATGCAACGCGAAGAACCTTACCTGGGCTTGACATACACCAGATCGCTGCAGAGATGTAGTTTCCCTTGTGGTTGGTGTACAGGTTTGCATGGCCGTCGCTGCAT
+
GGGGGGGGGGEFFFGGGGGCEFFGEGFFGGGGGGFEFGGGGGGGEGGGGGGDGGGGGGGGGGGGGGGGGGGGGGCFFGCFGGGGGGGGGGGGGGGGGGCCFGGGGGDEEGGGCFGFDEEGGEFFGCGAGGGGGGGGGFGGCFFEG@CCEGGGGGGGGGGGGGGGG>?>FGGGGGGGGGCCEECFGGC@FGGGGEGGCEEGGGECGGGCGG5:FFGFFGFGFGGGGGGCF=D7?FDC7C:FF9CC=B2@FFF<GGFFFF?FFD4AFFFFGF==/>C<DE>F>:<>:4
@M00689:251:000000000-CJTJ5:1:1102:6257:8296 1:N:0:5
CAGGATTAGATACCCTGGTAGTCCATGCCGTAAACGGTGGGCGCTAGGTGTAGGGGTCTTCCACGGCCTCTGTGTCGTAGCTACCGCATTAAGCGCCCCGCCTGGGGCGTACGGCCGCAAGGCTAAAACTCCAAGGAATTGACGGGGGCCCGCACAAGCGGCGGAGCATGTGGATTAATTCGATGCCACGCGAAGAACCTTACCTGGGCTTGACATACACCAGATAGCTGCAGAGCTGTAGTTTCCCTTTTGGTTGTTTTACCGGTTTCCATGGCCGTCGCTTCCT
+
GGGFGGFCEGFFGGGGGCGDGGGFFGFGGDFFG8EFCG,FGGDFGGGGECFF9F@CGGGGGFFFFGGGGFGFG9FGDGGGGGG,FGG@FGFCCAFGG7FC@FGFED7+:FDFGDGGGEE+8=FF<@9=FGF8B7,<F,@<DCGFGCFC:FEEEFGGFGC*<FG>EGC8<FC+9:EEC@9FDC9EFC<?FEEGCCG>?FE8FFGGGDC5=FGG*3:A*>CE@=AF7++2@76?F7*0*0:+/<CFF48F767:DGFF(((0)2*-)857*/*0*8**0>6(,4(2))
@M00689:251:000000000-CJTJ5:1:1102:19304:8372 1:N:0:5
CAGGATTAGATACCCTGGTAGTCCATGCCGTAAACGGTGGGCGCTAGGTGTAGGGGTCTTCCACGGCCTCTGTGTCGTAGCTAACGCATTAAGCGCCCCGCCTGGGGAGTACGGCCGCAAGGCTAAAACTCAAAGGAATTGACGGGGCCCGCACAAGCGGCGGAGCATGTGGATTAATTCGATGCAACGCGAAGAACCTTACCAAGGTTTGACATGCAGGGAAAAGCCGTAGAGATACGGTGTCCGTAAGGGCCCTGCACAGGTGTTGCATGGTCGTCGCTGCAT
+
GGGGGGGGGGGFGGGGGGGGGGGGGGGGGGGGGGGGGGG>@FGGGGGGGGGGGGDCGGGGGGGGGGGGGGGEGGGG7FEGFGGGG=FCFGFFFGGGGGGGGGGFEGCC@FEFGCGGGGGDGGGGGGGGGGGGGCFDFGGGGGGGGGEGGGGGGGGGFFFEGEG*:ECGGGGGCGFCFGGGGGF9EFGGGGGGGGGGFGGGGGGGFGGGGGGCGGGFGFCFDGFFGGGGFGG:5CFCCGGCFFGGF>:FDF)>DDEFFF0FAF4>FFF@GFFF@FGCBFFFF:>?B
@M00689:251:000000000-CJTJ5:1:1102:25482:8469 1:N:0:5
CAGGACTAGATACCCTGGTAGTCCATGCCGTAAACGGTGGGCGCTAGGTGTAGGGGTCTTCCACGGCCTCTGTGTCGTAGCTAACGCATTAAGCGCCCCGCCTGGGGAGTACGGCCGCAAGGCTAAAACTCAAAGGAATTGACGGGGGCCCGCACAAGCGGCGGAGCATGTGGATTAATTCGATGCAACGCGAAGAACCTTACCTGGGCTTGACATACACCAGATCGCTGCAGAGATGTAGTTTCCCTTGTGGTTGGTGTACAGGTGCTGCATGGCTGTCGCTGCAT
+
GGGGGFGGGGGGGGGGGGGGGGGGGGGGGGGGGGGGGEGGGGGGGGGGGGGGGGGGGGGGGGGGGGGGGGGGGGGGGGGGGGGGGGGGGGGGGGGGGGGGGGGGGGGGGGGGGGGGGGGGGGGGFGGGGGGGGGGGGGGGGGGGGGGGGGGGGGGGGGGGGGGGGGGGGGGGGGGGGGGGGGGGGGGGGGGGGGGGGGGGGGGGGGGGGGGGGGGGGGGGFGGGGGGGFGGFFGDFGGGGFFGGF??FGFFDDGFF>FFFFGFFFF4?GFFFFFGGFFFFFBF<B?B
@M00689:251:000000000-CJTJ5:1:1102:20779:8490 1:N:0:5
CAGGATTAGATACCCTGGTAGTCCATGCCGTAAACGGTGGGCGCTAGGTGTAGGGGTCTTCCACGGCCTCTGTGTCGTAGCTAACGCATTAAGCGCCCCGCCTGGGGAGTACGGCCGCAAGGCTAAAACTCAAAGGAATTGACGGGGGCCCGCACGAGCGGCGGAGCATGTGGATTAATTCGATGCAACGCGAAGAACCTTACCTGGGCTTGACATACACCAGATCGCTGCAGAGATGTAGTTTCCCTTGTGGTTGGTGTACAGGTGCTGCATGGCCGTCGCTGCAT
+
GGGGGGGGGGGGGGGGGGGGGGGGGGGGGGGGGGGGGGG7CFGGGGGGGGGGGG>7FGGGGGGGGGGGGGG@GGGG@GGGGGGGGEGEGGFFEGGGGGGEGGGFEFC7:FFGGDGGGGGGFGGGGGGFGGGGGG9BFAFGGFGGEGDFGGGGGEGGGEGGGFF7CEGCGGGGG?FGFFGGGFFGFGGFGEGDG5CEGGGGGGGGGCGDFGGDGGGGFGGGFG5CFGGGFCGF?G<CFFG+7FGGFFFFGFFGGGF@>B?FFGF<?F4?G?FFF47FFF>FFFFFFBF
@M00689:251:000000000-CJTJ5:1:1102:4479:8491 1:N:0:5
CAGGATTAGATACCCTGGTAGTCCATGCCGTAAACGGTGGGCGCTAGGTGTAGGGGTCTTCCACGGCCTCGGTGTCGTAGCTAACGCATTAAGCGCCCCGCCTGGGGAGGACGGCCGCAAGGCTAAAACTCAAAGGAATTGACGGGGGCCCGCACAAGCGGGGGAGCAGGGGGATTAATTGGAGGAAAGGGGAAGAACCTAACCGGGGCTGAACAAAAACAAAATGGCGGAAGGGAGGAGGGTTCGCTGGGGGTGGGGGGAAGGGGGCGCAAGGGCGGTAGTGGACTGGGCACGT
+
GGGGGGGGGGGGGGGGGGGGGGGGECFFFEB@CEECGCFEGFEG7:CD;CCCFDGGBF,,CCC:BCFG@E,@,B8CC9CDE,CE6F@E:BFFGGEGCEEFEEC?DF:CF+B:B@@@FCEGGG7B><ED8,<@CFGFGG7@@B,>@@@CC*BCF@*=:5*<7*<588*1AFCC88**<0+++++2/?82*/**:/1@:*/*++0;5?CC*/:*0+0*15*2.**1*++0)*/00**/9<5*5*128)(.9559D))51(4)(1)4>3))7))))0**)8(((-.1>0),(((,46,
@M00689:251:000000000-CJTJ5:1:1102:7042:8569 1:N:0:5
CAGGATTAGATACCCTGGTAGTCCATGCCGTAAACGGTGGGCGCTAGGTGTAGGGGTCTTCCACGGCCTCTGTGTCGTAGCTAACGCATTAAGCGCCCCGCCTGGGGAGTACGGCCGCAAGGCTAAAACTCAAAGGAATTGACGGGGGCCCGCACAAGCGGCGGGGCATGTGGATTAATTCGATGCAACGCGAAGAACCTTACCTGGGCTTGACATACACCAGATCGCTGCAGAGATGTAGTTTCCCTTGTGGTTGGTGTACAGGTGTTGCATGGCCGTCGCTGCAT
+
GGGGGGGGGGGGGGGGGGGGGGGGGFFFGEGGGGGGGGGGGGGGGGGGGGGGGGGDGGGGGGGGGEGGGGGGGGGGGGGCFGA?F?F=FGGFFG@FGGGGGGGGGGGEGGEGGCFGGEG@7<FGAFDEGGGCFFGGG8FGGFGGEGGGEGGGGGGCFGGGGGDGGDE8EGGGGGGGGGGGGCCGGGG7ECEGGGDEFGFGGGGGGGGFGGGGD@CFFGFGF=CFGFGGFEG?FD<FDFG+=FGGFFBFGFFGCGF;>?:F7FB<@F6FG@FFF4CDFBB>>FF:B7A
@M00689:251:000000000-CJTJ5:1:1102:17279:8735 1:N:0:5
CAGGATTAGATACCCTGGTAGTCCATGCCGTAAACGGTGGGCGCTAGGTGTAGGGGTCTTCCACGGCCTCTGTGTCGTAGCTAACGCATTAAGCGCCCCGCCTGGGGAGTACGGCCGCAAGGCTAAAACTCAAAGGAATTGACGGGGGCCCGCACAAGCGGCGGAGCATGTGGATTAATTCGACGCAACGCGAAGAACCTTACCTGGGCTCGAAGCGCAGTGGACCGGGGTAGAAATATCCCTTCCCCTTAAAAGGCTGCTGCGGAGGTGATGCATGGCCGTCGCTGCCT
+
GGGGGGGGGGGGGGGGGGGGGGGGGGGGGGGGGGGGGGGDDGGGGGGGGGGGGGG>GGGGGGGGDGGGGGGAFGGG:FFEFG<FGGGGGGFEGGEGGGGCGGG+4F@C=FEGGCFGGGGGCCFGGG9<FGGGGDDC:=FFGFGG7@:<EGGDGCGCFC>F>FDCEEDGGGFGG+CFEFFEG*<EDGGDE5EEEGCEGGGGGGGGGG*8CFGGDGGGGGDCB?8CFGCEFDGFFGG>CCGGFGGGFFFFGFF**2=88>?B?*?95:>)9<=F6FCGBF??09>B>F?F(<
@M00689:251:000000000-CJTJ5:1:1102:18103:8760 1:N:0:5
CAGGATTAGATACCCTGGTAGTCCTAGCCCTAAACGATGATTGCTTGGTGTAGCAGGTACCCAATCCTGCTGTGCCGCAGCTAACGCGATAAGCGATCCGCCTGGGGAGTACGGTCGCAAGGCTGAAACTCAAAGGAATTGACGGGGACCCGCACAAGCAGCGGAGCGTGTGGTTTAATTCTATGCAACGCGAAGAACCTTACCAAGGTTTGACATGCAGGGAACAGCCGTAGAGATACGGTGTCCGTAAGGGTCCTGCACAGGTGATGCATGGCCGTCCTGCAT
+
GGGGGGGGGGGGGGGGGGGGGGGGGGGGGGGGGGGGGGGCFGGGGGGGGGGGGGGGGGGGGGGGGGGGFGGFGGGG@GEFGGGGG@FGDGGGGGGDGGGGGGGGFGGGGGGGGCFG@GECEFGGFFFGGGGGGGD8AEGGGGGGCE7FGGG7FEGGGCGF@FF>8:CEGDGGEGGGCEFGG,;C;FFFF5CGEDC:FGGGGGGGC?EGGGGGGGGGFGFE>5CF*:?FFGGB>CFC::FFBGDGFF:F*7575CFFD>F?:CF0?F6@>FBFFFFGFFFFF3?<A
@M00689:251:000000000-CJTJ5:1:1102:28191:8800 1:N:0:5
CAGGATTAGATACCCTGGTAGTCTATGCCGTAAACGGTGGGCGCTAGGTGTAGGGGTCTTCCACGGCCTCTGTGTCGTAGCTAACGCATTAAGCGCCCCGCCTGGGGAGTACGGCCGCAAGGCTAAAACTCAAAGGAATTGACGGGGGCCCGCACAAGCGGCGGAGCATGTGGATTAATTCGATGCAACGCGAAGAACCTTACCTGGGCTTGACATACACCAGATCGCTGCAGAGATGTAGTTTCCCTTGTGGTTGGTGTACAGGTGATGCATGGCTGTCGCTGCAT
+
GGGGGGGGGGGGGGGGGGGGGGGGCFFFGEGGGGGGGGGEGGGGG@GGGFGGGGGGGGGGGGGG>FFGGGGFGFGFFGFFFGFEGGGCEFEGGGGGGGGGGGGGGGGCFGEGGGGGGG=FFGGGDGGGGGGG<FGGGGGGGGGGGCEGGGGGG*F:FFGGGGDGCGEGGGGGGGGGGCFGGGGGDGCGGGGG5EG8FGGGGGGGFC5CGGGGGGCGGFCFFCF*9E5C>=DFFC5CFFG7?FGGF?<FGFFFGGF;>?BFFFF)<BFBGBBFF*9FFFFF<?::97<
@M00689:251:000000000-CJTJ5:1:1102:22776:8824 1:N:0:5
CAGGATTAGATACCCTGGTAGTCCATGCCGTAAACGGTGGTCGCTAGGTGTAGGGGTCTTCCACGGCCTCTGTGTCGTAGCTAACGCATTAAGCGCCCCGCCTGTGGAGTACGTCCGCAAGGCTAAAACTCAAAGGAATTGACGTGGGCCCGCACAAGCTGCTGAGCATGTGGATTAATTCTCTTCAACGCCAAGTACCTTACCCTGTCTACACATACACCATATCGCTTCAGAGATTTAGTTTCCCTTGTGTCTGGTGTACATGTGCTGTCTGGTATTCGATGCAT
+
GCFGFGFGGEGGFFGGCCGCAEGF<F<C,@,@BDCCCGFFCECFEEEGC@;,CF:FCGFCFFAE@76C@@F@CCED7CF,DGF<FF@F6B,CC,4:FEGEGG++95B,<F@E+,BFFE+4++A85,,:<,CFCA<,8>5=,,CF8++@7DEEG:8<,46,3:,7,,@,C:@,>93,75?:=:,?,?DF;CC*:58,69C,,=F,,,,5<<++3?03+2765*++1===)*:A++*;++1++4:<7=21:)9*9*1/(.,8<**6*901>F/*0/*01/6<().-4))
@M00689:251:000000000-CJTJ5:1:1102:22762:8835 1:N:0:5
CAGGATTAGATACCCTGGTAGTCCATGCCGTAAACGGTGGTCGCTAGGTGTAGGGGTCTTCCACGGCCTCTGTGTCGTAGCTAACGCATTAAGCGCCCCGCCTGGGGAGTACGGCCGCAAGGCTAAAACTCAAAGGAATTGACGGGGGCCCGCACAAGCGGCGGAGCATGTGGATTAATTCGATGCAACGCGAAGAACCTTACCTGGGCTTGACATACACCAGATCGCTGCAGAGATGTAGTTTCCCTTGTGGTTGGTGTACAGGTGCTGCATGGTTGTCGCTGCAT
+
GG<FGGGGGGGGGGGGGGGGGGGGGGGGGGGGGGGGGGGGFGGGGGGGGGGGGGD@FGGGGGGGGGGGGGGDGGGG@GFFGGCEGEGGGGGFGGFGGGGGGGGF7FECFFFGGEGGDGGG@EGG=FEGGGGGGGC@DGDGGCGEEED>EGG7CFGCF8FGDFFCE>ECGGGFGFGGFCGGG59C+;CCFCEGC5?8FGGGGGGGG7:8FGEGGGGGFGGGFD=ECEEGF5D?:7FCFFGC?GGGFFFFGFFGCCF37:(><G?4;F:@G=F?F?CFF3:BBFF098A
@M00689:251:000000000-CJTJ5:1:1102:16616:8851 1:N:0:5
CAGGATTAGATACCCTGGTAGTCCATGCCGTAAACGGTGGGCGCTAGGTGTAGGGGTCTTCCACGGCCTCTGTGTCGTAGCTAACGCATTAAGCGCCCCGCCTGGGGAGTACGGCCGCAAGGCTAAAACTCAAAGGAATTGACGGGGGCCCGCACAAGCGGCGGAGCATGTGGATTAATTCGATGCAACGCGAAGAACCTTACCTGGGCTTGACATACACCAGATCGCTGCAGAGATGTAGTTTCCCTTGTGGTTGGTGTACAGGTGATGCATGGCCGTCGCTGCCT
+
GGGGGGGGGGGGGGGGGGGGGGGGGGGGGGGGGGGGGGGC:FGGGGGGGGGGGGGEGGGGGGGGFGGGGGGCGEGGDGDFGGFFGDGEGGGGGGGGGGGGGGGGGGGGGF@FGCGGGGGGGGGGGGGGGGGGGGGFDFFGGGGGGGDGGGGDGFGGGFGGGGGGGGGEGGGGGGGGFFGGG=CGFGGGGDGGGEEGGGGGGGGGGGGGGGGGGGGGGGGGFGGGFGCGFEGF?FCCFGGGFGGGFFFFGFFGGGFB1??F7742;F:=FFFF?7<FF:>92;?19(5
@M00689:251:000000000-CJTJ5:1:1102:27587:8856 1:N:0:5
CAGGATTAGATACCCTGGTAGTCCATGCCGTAAACGGTGGGCGCTAGGTGTAGGGGTCTTCCACGGCCTCTGTGTCGTAGCTAACGCATTAAGCGCCCCGCCTGGGGAGTACGGCCGCAAGGCTAAAACTCACAGGAATTGACGGGGGCCCGCACAAGCGGCGGAGCATGTGGATTCATTCGATGCAACGCGAAGAACCTTACCTGGGCTTGCCATACACCCGCTCGCTGCAGAGATGTAGTTTCCCTTGTGTTTGGTGTACAGGTGGTGCATGGCTGTCGCTGCAT
+
GFGGCFG<F<FEFFGGF?F9FFFFCFFFGDGG;CF,FGDC:FEGF@FGGFCCGGGGGGGGGGFGGGGGGGG8FFEFCFEFGGGGGDG@CFAFGGGGGGGGGGGFFGGGGGGGGGFGCG7F7FFGGGGADDGG,DDGG8@F,7@FGGDG7FGEGDGG7:FECFEGDGEGGGGGFFFG+<<CFG9C?EG9E8E5:C8EGGGCGFGCFC7E:8=**3CF*2>FF5**/:5E>>DF6FDCGGG?FGGG?FFFG49C9CFF(4:>27045?7@DFF4@F4CF:<?<BFBB(6
@M00689:251:000000000-CJTJ5:1:1102:27569:8857 1:N:0:5
CAGGATTAGATACCCTGGTAGTCCATGCCGTAAACGGTGGGCGCTAGGTGTAGGGGTCTTCCACGGCCTCTGTGTCGTAGCTAACGCATTAAGCGCCCCGCCTGGGGAGTACGGCCGCAAGGCTAAAACTCAAAGGAATTGACGGGGGCCCGCACAAGCGGCGGAGCATGTGGATTAATTCGATGCAACGCGAAGAACCTTACCTGGGCTTGACATACACCAGATCGCTGCAGAGATGTAGTTTCCCTTGTGGTTGGTGTACAGGTGGTGCATGGCTGTCGCTGCAT
+
GGGGGGGGGGGGGGGGGGGGGGGGGGGFEGGGGGGGGGGGGGGGGGGGGGGGGGGGGGGGGGGGGGGGGGGGGGGGGGGGGGGGGGGGGGFGGGGGGGGGGGGGGGGGGGGGGGGGGGGGGGGGGGGGGGGGGGGGGGGGGGGGGGGGGGGGGGGGGGGGGGGGGGGGGGGGGGGGFGGGGGGGGGGGGGGGGGGGGGGGGGGGGGGGGGGGGGGGGGGGFGGGGFGGFGGFFGGGGGGGFFGGFFFFGFFGGGFFFBFFFGFFFFFFGFFFFFGGFFFFFFFBFFF
@M00689:251:000000000-CJTJ5:1:1102:18760:8871 1:N:0:5
CAGGATTAGATACCCTGGTAGTCCATGCCGTAAACGGTGGGCGCTAGGTGTAGGGTTCTTCCACGGCCTCTGTGTCTTAGCTAACGCATTAAGCGCCCCGCCTGGGGAGTACGGCCGCAAGGCTAAAACTCAAAGGAATTGACGGGTGCCCGCACAAGCGGCGGAGCATGTGGATTAATTCGATGCAACGCGAAGAACCTTACCTGGGCTTGACATACACCAGATCGCTGCAGAGATGTAGTTTCCCTTGTGGTTGGTGTACAGGGTCTGCATGGTTGTCGCTGCAT
+
GAGGGGAFGDGGGGFFGFGCDFGFFGFEE@BEGGGGGGGDDGGGGGGGFEFFCFG,CFGGGGCFF7:FFEGE@<<,,<CEFGDDFEGC7F?FFGGG7@BFG7FGFGG7FBFGEDCF+7:CC77FDFGGGGGGDFGGDFE,8CFFEF+<+>DE:C*:FBFEE@>*4::CFE?CC9BFFFFGG5?<;7>CFEECCCE>EAFF<FFGGG5EEFGGGGGGGGDF?7:CF6E*8EG?FFG4?FF7@FDFF=41:497DGF:(-4<2?F285))95*/865>7>:6163(4..
@M00689:251:000000000-CJTJ5:1:1102:18758:8889 1:N:0:5
CAGGATTAGATACCCTGGTAGTCCATGCCGTAAACGGTGGGCGCTAGGTGTAGGGGTCTTCCACGGCCTCTGTGTCGTAGCTAACGCATTAAGCGCCCCGCCTGGGGAGTACGGCCGCAAGGCTAAAACTCAAAGGCATTGACGGGGGCCCGCACAAGCGGCGGAGCATGTGGCTTAATTCTATGCAACGCGAAGAACCTTACCTGGGCTTGACATACACCAGATCGCTGCAGAGATGTAGTTTCCCTTGTGGTTGGTGTACAGGTGCTGCATGGTTGTCGCTGCAT
+
GGGGGGGGGGGGGGGGGGGGGGGGGGGGGGGGGGGGGGG>+DFFGFGGGGGGGG7@FGGGGGFGCFFGGGGCF9FG7F<<FF<EF@EEFG?9?F:FGGG>FGGC<F:7CBBE=7FFCFG=+BFFDD,,CFGFFB<D,=FCC9F::::*>FGEGEGG,:F7<FCCCCE5CFGG7*;C+9<FG+3<EG?CF*??*:?8+:CFGCFGGC*8CGGE<FCC7C7FF*;*9E:CF7D49:*9:>FF=GGGFF>BD8FD<FF:(8(8>G*)5?:?G*96@49CF5?A0:??>:B
@M00689:251:000000000-CJTJ5:1:1102:12766:8936 1:N:0:5
CAGGATTAGATACCCTGGTAGTCCACGCCCTAAACGATGTCAACTAGGTGTTGGGGAAGCGATTTCCTAGTACCGCAGCTAACGCGTGAAGTTGACCGCCTGGGGAGTACGGTCGCAAGATTAAAACTCAAAGGAATTGACGGGGACCCGCACAAGCGGCGGATGATGTGGATTCATTCGATGCAACGCGAAAAACCTTACCTACCCTTGACATGTTCGGAAGCCTTCAGAAATGAGGGCGTGCTCGAAAGAGAGCCGTAACACAGGTGATGCATGGCCGTCGCTGCAT
+
GGGGCFGGGGGGGGGGGGGGGGGGGGGGGGGGGGGGCFGFGGGGGGGGGGGGEGC:FB7FFGGGGGGG9CF<FG:FFFGG,6F:FCGE=CEEFE<FGCFGG@<?FGGF,F?FGG:FGG@=FG9?E,FGG<=FGEFFGGF,EFGGGGGGG7CEGEGGG:FGEGGGEGGCGGGFGG,4FGGG7CBEEGGCGEC8CCGGGGGFFGGGGGGGGF9C:F6CGGD=:ECGGGGF4907/>*::7*:5>9EFFF@0.)*29>F?6?3(C685>4?<*9*@?GF<FB9>F0980;?>
@M00689:251:000000000-CJTJ5:1:1102:6229:8979 1:N:0:5
CAGGATTAGATACCCTGGTAGTCCATGCCGTAAACGGTGGGCGCTAGGTGTAGGGGTCTTCCACGGCCTCTGTGTCGTAGCTAACGCATTAAGCGCCCCGCCTGGGGAGTACGGCCGCAAGGCTAAAACTCAAAGGAATTGACGGGGGCCCGCACAAGCGGCGGAGCATGTGGATTAATTCGATGCAACGCGAAGAACCTTACCTGGGCTTGACATACACAAGATCGATGCAGAGATGTAGTTTCCCTTGTGGTTGGTGTACAGGTGCTGCATGGTGGTCGCTGCAT
+
GGGGGGGGGCFGF@CFCCFGEF,E@FF<<@;CFGFEDGGGGGGGGEGGEGGGGGGGGGGGFGGGGGGDGGGFGGGGGGGGGGGGFGGGGGGGGGGGGGGFGGGGGGGGGGFGGGGEGGGGGGGGGCFGGFGGGGGFGGGFFF=CGGGGGGEEGGGGGGGCEGGGGGGGGG0CFFFCFFFGGGGGG5@FGGGGGGGC?0;;??CCCF:EGGFECEGCFFGE*:C67+A55?3?FGF57CCFFG7?F=<@*79FDFFF;FFFFCBAFF4:***9=FF>*7:<6>:?9?F
@M00689:251:000000000-CJTJ5:1:1102:6240:8996 1:N:0:5
CAGGATTAGATACCCTGGTAGTCCATGCCGTAAACGGTGGGCGCTAGGTGTAGGGGTCTTCCACGGCCTCTGTGTCGTAGCTAACGCATTAAGCGCCCCGCCTGGGGAGTACGGCCGCAAGGCTAAAACTCAAAGGAATTGACGGGGGCCCGCACAAGCGGCGGAGCATGTGGATTAATTCGATGCAACGCGAAGAACCTTACCTGGGCTTGACATACACCAGATCGCTGCAGAGATGTAGTTTCCCTTGTGGTTGGTGTACAGGTGCTGCATGGTCGTCGCTGCAT
+
GGGGGGGGGGGGGFGGGFGGGFEFEFGFFGGGGGGGGGGGGGGGGGGGFFFGGGGGGGGGGGGGGGGGGGGGGGGGGGGGGGFGGGGGGGGGGGGGFGGGGGGGGGGGGGGGGGGGGGGGGGGGGGGBFGGGGGGGFFFFGGGGGGGGGGGEGGGGGGFGGGGGGGGGFGCFGGGGGGGGGGCCFGGFEGGC>EGGGGGGGGGGGGGGGCFGGGGGGGGG?GGEFGGGFGD6?FGGFFC76CGGFFFFGF?FGGFFF??F777<7?FFGFFF?FC?6@BFF>?BBF>
@M00689:251:000000000-CJTJ5:1:1102:25936:9037 1:N:0:5
CAGGATTAGATACCCTGGTAGTCCATGCCGTAAACGGTGGGCGCTAGGTGTAGGGGTCTTCCACGGCCTCTGTGTCGTAGCTAACGCATTAAGCGCCCCGCCTGGGGAGTACGGCCGCAAGGCTAAAACTCAAAGGAATTGACGGGGGCCCGCACAAGCGGCGGAGCATGTGGATTAATTCGATGCAACGCGAAGAACCTTACCTGGGCTTGACATACACCAGATCGCTGCAGAGATGTAGTTTCCCTTGTGGTTGGTGTACAGGTGATGCATGGTTGTCGCTGCAT
+
G<@FFF<FFCFFDFGGGDG@FFGGGG<C<@C@FGGG7F@:@CCFGGCGC<;EAGCGF:C<FGGGGC+C:FEFEEGGGGGDF9<CF@FEDGGGG,@:FFGEGGCDEGGGEFGGECEG=++6C<<<3883ECFGGF9FFD8=<=B>F+8>CGGGG@*<<CFCC7CFEG>@<3CGC<@FFFF:CEG+<EGFGEGG>:8*<:*8<?F?0<5CCGFE4FCC:FG?;EFC=?F5)*///;90:703@3?</=3@FFFD5C>B0-(787/6?FFFG?FF?FF:F:4<?BF?03A
@M00689:251:000000000-CJTJ5:1:1102:12412:9052 1:N:0:5
CAGGATTAGATACCCTGGTAGTCCATGCCGTAAACGGTGGGCGCTAGGTGTAGGGGTCTTCCACGGCCTCTGTGTCGTAGCTAACGCATTAAGCGCCCCGCCTGGGGAGTACGGCCGCAAGATTAAAACTCAAAGAAATTGACGGGGGCCCGCACAAGCGGTGGAGTATGTGGCTTAATTCGATGCAACGCGAAGAACCTTACCTGGCCTTGACATGCTAGTAGTAGAACCCAGAAACGGGGACGAGGTAGCAATACCAGCTAGCACAGGTGCTGCATGGCCGTCGCTGCAT
+
GGGGGGGGGGGGGGGGGGGGGGGGGGGGGGGGGGGGGGG>EGGGGGGGGGG,EF@@GGGGGGGGGFGGGGG@FGGGEGGGFG<FGGGEGGGCFGEGGGGDGGGGGGGCCF<FEEGGGGGEEGGGFGGGGGGGGGGGDDFGFGGGGGGGGGGGGCGGGGGGDGGGGGGFGGGGGGGGGFGGGFFGCGGGGEGEEEGGGGGGGGGGG75CGGGGFGGGFGG:=E7<C92<@GGFFFFD7FDE:ECEE>9ED6*>CCFFFF26:GB8F6?:CFF)<FCGFF2:BF09B>FFFF2>
@M00689:251:000000000-CJTJ5:1:1102:5471:9137 1:N:0:5
CAGGATTAGATACCCTGGTAGTCCATGCCGTAAACGGTGGGCGCTAGGTGTAGGGGTCTTCCACGGCCTCTGTGTCGTAGCTAACGCATTAAGCGCCCCGCCTGGGGAGTACGGCCGCAAGGCTAAAACTCAAAGGAATTGACGGGGGCCCGCACAAGCGGCGGAGCATGTGGATTAATTCGAAGCAACGCGAAGAACCTTACCAGGTCTTGACATCCTCTGACAATCCTAGAGATAGGACTTTCCCCTTCGGGGGACAGAGTGACAGGTGCTGCATGGTCGTCGCTGCATCGTT
+
GGGGGGGGGGGGGFGGGGGGGGFGGFGGGGGGGFFGGGGGGFGDGGGECFFGGGGGGGGGGGGGGGGGGGGGG9CFGG8FGGGGGGDGCGGGGGGGGGGGGGG@FGGGGGGFGEDGGGGGDGGGDGGFFGGGGGGGGDGGFFCGGGGCEGGGDEGGF5FGGG7B?E>FDFFGGFGGGGGGGGCFGCE@EGGGGGDGGGGFGGGCCCGCCGFGGFGGFCFFFGFDD+9<7CFFFCF7:>F??FFC?@?@F5F:DGFB07:>0**64*/97FF@?76FFF?>D>><>BFF0744(((
@M00689:251:000000000-CJTJ5:1:1102:5483:9150 1:N:0:5
CAGGATTAGATACCCTGGTAGTCCATGCCGTAAACGGTGGGCGCTAGGTGTAGGGGTCTTCCACGGCCTCTGTGTCGTAGCTAACGCATTAAGCGCCCCGCCTGGGGAGTACGGCCGCAAGGCTAAAACTCAAAGGAATTGACGGGGGCCCGCACAAGCGGCGGAGCATGTGGATTAATTCGAAGCAACGCGAAGAACCTTACCAGGTCTTGACATCCTCTGACAATCCTAGAGATAGGACTTTCCCCTTCGGGGGACAGAGTGACAGGTGCTGCATGGTCGTGTCTGCAT
+
GEGGGGGGGGGGGGGGGGGFFFEGCFFGGGGGGGGGGGGGGGGGECFFEGGFGGGGGGGGGGGGGGGGGGGGGFEGGGGGGGGGGGGGGGFGGGGGGGGGGGGGGGGGGGGGGGEGFGGEGGGGGGGEDGGGFGGG?FFGG9DFFEGGGGGED:FFC8FGC>FGGGGGCFFGFGGGFGGGGGGFDEEC6CGGGGGGGGGGGF6CCG5<CFFDF80CC79CFFF0*<CF:F7@?7CDCFF9<FCF4@7:57?<<9:3(4:>:C8>*9=?37649?4CFF:<A>;((4>A>46
@M00689:251:000000000-CJTJ5:1:1102:23985:9157 1:N:0:5
CAGGATTAGATACCCTGGTAGTCCATGCCGTAAACGGTGGGCGCTAGGTGTAGGGGTCTTCCACGGCCTCTGTGTCGTAGCTAACGCATTAAGCGCCCCGCCTGGGGAGTACGGCCGCAAGGCTAAAACTCAAAGGAATTGACGGGGGCCCGCACAAGCGGCGGAGCATGTGGATTAATTCGATGCAACGCGAAGAACCTTACCTGGGCTTGACATACACCAGATCGCTGCAGAGATGTAGTTTCCCTTGTGGTTGGTGTACAGGTGATGCATGGCCGTCGCTGCAG
+
GGFGGGGGGGGGGGGGGGGGCFGGGFGGGGGGGGGDGGGCEGGGGGGGGGEGCGGGGGCFGGFGGCEGGGGFGAFGGGCFF<FGGGGGGGFGGGGGGGGGGGGGCCFGEFFFEGGGGGGGG77=>FGGGGGGFAFGFDGGGGGGEEECGGGGDDGGCCG@EGC@?EEG+<CFCFCGG:CFGFFGGGFGGEGGEGGEFGG6CGGGEGGFGEFGFGG7:C=?)21:=FG5>EGFFFCFFFGGFEGGFF?FFF8FCF>5281<2:FA.?<FGFF4/*9CFBFFF02:>?(
@M00689:251:000000000-CJTJ5:1:1102:23975:9173 1:N:0:5
CAGGATTAGATACCCTGGTAGTCCATGCCGTAAACGGTGGGCGCTAGGTGTAGGGGTCTTCCACGGCCTCTGTGTCGTAGCTAACGCATTAAGCGCCCCGCCTGGGGAGTACGGCCGCAAGGCTAAAACTCAAAGGAATTGACGGGGGCCCGCACAAGCGGCGGAGCATGTGGATTAATTCGATGCAACGCGAAGAACCTTACCTGGGCTTGACATACACCAGATCGCTGCAGAGATGTAGTTTCCCTTGTGGTTGGTGTACAGGTGATGCATGGCCGTCGCTGCAT
+
GGGGGGGGGGGGGGGGGGGGGGGGGGGGGGGGGGGGGGGGGGGGGGGGGGGGGGGGGGGGGGGGGGGGGGGGGGGGGGGGGGGGGGGGGGGGGGGGGGGGGGGGGGGGGGGGGGGGGGGGGGGGGGGGGGGGGGGGGGGGGGGGGGGGGGGGGGGGGGGGGGGGGGGGGGGGGGGGGGGGGGGGGGGGGDGGGGGGGGGGGGGGGGGGGGGGGGGGGGGGFGGGGGGGFGGFFDF7FF>EBCFGFFDFGFFGGGFEFBBFFGFFFFF=:@FFFFGGFFFFFFF?>FF
@M00689:251:000000000-CJTJ5:1:1102:19505:9194 1:N:0:5
CAGGATTAGATACCCTGGTAGTCCATGCCGTAAACGGTGGGCGCTAGGTGTAGGGGTCTTCCACGGCCTCTGTGTCGTAGCTAACGCATTAAGCGCCCCGCCTGGGGAGTACGGCCGCAAGGCTAAAACTCAAAGGAATTGACGGGGGCCCGCACAAGCGGCGGAGCATGTGGATTAATTCGATGCAACGCGAAGAACCTTACCTGGGCTTGACATACACCAGATCGCTGCAGAGATGTAGTTTCCCTTGTGGTTGGTGTACAGGTGCTGCATGGCCGTCGCTGCAT
+
GGGGGGGGGGGGGGGGGGGFGGGGGGGGFGGGGGGGGGGGGGGGGGGGGGGGGGGGGGGGGGGGGGGGGGGGGGGGGGGGGGGGGGGGGGGGGGGGGGGGGGGGGGGGGGGGGGGGGGGGGGGGGGGGGGGGFGGGGGGGGGGGGGGGGGGGGGGGGGGGGGGGGGGGGGFGGGGGGGGGGGGGGGGGGGGGGGGGGGGGGGGGFFGGGGGGGFGGGGGGFGGGGGGGFGGFFGGCFGGGFGGGFFFFGFFGGGFFB0?FBGFFFFFFGFFFF=CFFFFFFFFF>B<
@M00689:251:000000000-CJTJ5:1:1102:27514:9233 1:N:0:5
CAGGATTAGATACCCTGGTAGTCCATGCCGTAAACGGTGGGCGCTAGGTGTAGGGGTCTTCCACGGCCTCTGTGTCGTAGCTAACGCATTAAGCGCCCCGCCTGGGGAGTACGGCCGCAAGGCTAAAACTCAAAGGAATTGACGGGGGCCCGCACAAGCGGCGGAGCATGTGGATTAATTCGATGCAACGCGAAGAACCTTACCTGGGCTTGACATACACAAGATCGCTGCAGAGATGTAGTTTCCCTTGTGGTTGGTGTACAGGTGATGCATGGCCGTCGCTGCAT
+
FEG<FGFGFCF<EFGGGGGGGGGGGFGGGGGGGGGDGGGGGC@CFGGFFGGGGFGGEG?FGGF<CCF+CFGGGGGGEFFBEFGG<FGGGGGEFCC+@F@FGG7FGGGFGCGFEGGGFGGGGGDEBFGFGFGFFADEEFGGGG9>FEGGGFGCCFGCFGFGGEGFGGGFFG@FG7A+CFFGCFGGFGGG<:ECEEGGGG88EA<CFGFF*2C=FGGGGGFG*::C*<CDF=57::D<FF>CFEFFBF>77?@GGFFBBFFF>FFBFFF?7BF6*8<4/)4(41609:)
@M00689:251:000000000-CJTJ5:1:1102:27533:9234 1:N:0:5
CAGGATTAGATACCCTGGTAGTCCATGCCGTAAACGGTGGGCGCTAGGTGTAGGGGTCTTCCACGGCCTCTGTGTCGTAGCTAACGCATTAAGCGCCCCGCCTGGGGAGTACGGCCGCAAGGCTAAAACTCAAAGGAATTGACGGGGGCCCGCACAAGCGGCGGAGCATGTGGATTAATTCGATGCAACGCGAAGAACCTTACCTGGGCTTGACATACACCAGATCGCTGCAGAGATGTAGTTTCCCTTGTGGTTGGTGTACAGGTGATGCATGGCCGTCGCTGCAT
+
GGGGGGGGGGGGGGGGGGGGGGGGGGGGGGGGGGGGGGGGGGGGGGGGGGGGGGGGGGGGGGGGGGGGGGGGGGGGGGGGGGGGGGGGGGGGGGGGGGGGGGGGGGGGGGGGGGGGGGGGGGGGGGGGGGGGGGGGGGGGGGGGGGGGGGGGGGGGGGGGGGGGGGGGGGGGGGCGGGGGGGGGGGGGGGGGGGGGGGGGGGGGGGGGGGGEGFGGGGGGFGGGGGGGFGGFFGGGGGGFFGFGFFFFFFFGGGFFFBFFAGFFFFFFGFFFFFGFFEB>B;F?FFF
@M00689:251:000000000-CJTJ5:1:1102:5759:9258 1:N:0:5
CAGGATTAGATACCCTGGTAGTCCATGCCGTAAACGGTGGGCGCTAGGTGTAGGGGTCTTCCACGGCCTCTGTGTCGTAGCTAACGCATTAAGCGCCCCGCCTGGGGAGTACGGCCGCAAGGCTAAAACTCAAAGGAATTGACGGGGGCCCGCACAAGCGGCGGAGCATGTGGATTAATTCGATGCAACGCGAAGAACCTTACCTGGGCTTGACATACACCAGATCGCTGCAGAGATGTAGGTTCCCTTGTGGTTGGTGTACAGGTGATGCATGGTTGTCGCTGCAG
+
GFGGGGGGGGGGGGGGGGGGGGGGGGGGGGGGGGGGEGGGGGGGGEGGFGGGGGGGFEGGGFFGGGDEGGFGFGDFG<FGGGGGFFEGDGGGGGGGCFGGGGGGGGGGGGGGGGGGGGGGCFFFGGGGGGFGGGGGGGGGGGCFGGGGGGGGGFDGGGGGGGGGGGGGGGFGG@FGFGGGGGGCEECGGGGECEGGFGGGGG8EGGGGGGGGGGGGGGGG?=FFFFC5553<?*1**00<6+0<BF?F*?4>GG>>9,37<FFB)//8789**97:/.44266?FB0
@M00689:251:000000000-CJTJ5:1:1102:23156:9429 1:N:0:5
CAGGATTAGATACCCTGGTAGTCCATGCCGTAAACGGTGGGCGCTAGGTGTAGGGGTCTTCCACGGCCTCTGTGTCGTAGCTAACGCATTAAGCGCCCCGCCTGGGGAGTACGGCCGCAAGGCTAAAACTCAAAGGAATTGACGGGGGCCCGCACAAGCGGCGGAGCATGTGGATTAATTCGATGCAACGCGAAGAACCTTACCTGGGCTTGACATACACCAGATCGCTGCAGAGATGTAGTTTCCCTTGGGGTTGGTGTACAGGTGCTGCATGGTTGTCGCTGCAT
+
GCFGFGGGGGGGGGFAFGGFFGGFGGGGGGGGGGGGGGGDGGGGGGFFFGEFGGGGEGGGGGGGGGGGGGGGGGGGGGGGGFGGGGGGGGGGGGGGGGGGGDEGGGGGGGGFGGGGGGD@FCF8DFGGGGGGGC,FEGGGFGGGGGGGG@GGGEFGGGGGC*FEDEDGA?+3@C97<CFGG@FGFGGGGGDGEEGGGGG6CEFGGFGGEA5>FFFFCDD75C*20?FGFGGFFGGDCC*<=GFGFFFFGF)5>77)711537=AFFF?C44?FFGFBD?9?B00;.)
@M00689:251:000000000-CJTJ5:1:1102:23141:9439 1:N:0:5
CAGGATTAGATACCCTGGTAGTCCATGCCGTAAACGGTGGGCGCTAGGTGTAGGGGTCTTCCACGGCCTCTGTGTCGTAGCTAACGCATTAAGCGCCCCGCCTGGGGAGTACGGCCGCAAGGCTAAAACTCAAAGGAATTGACGGGGGCCCGCACAAGCGGCGGAGCATGTGGATTAATTCGATGCAACGCGAAGAACCTTACCTGGGCTTGACATACACCAGATCGCTGCAGAGATGTAGTTTCCCTTGTGGTTGGTGTACAGGTGCTGCATGGTTGTCGCTGCAT
+
GGGGGGGGGGGGGGGGGGGGGGGGGGGGGGGGGGGGGGGEGGGGGGGGGGGGGGGGGGGGGGGGGGGGGGGGGGGGGGGGGGGGGGGGGGGGGGGGGGGGGGGGGGGGGGGGGGGGGGGGGGGGGGGGGGGGGGGGGGGGGGGGGGGGGGGGGGGGGGGGGGGGGGGGGGGGGGGGGGGGGFDFFGGGGGGGGGGGGGGGGGGGGGGGGGGGGGGGGGGGFGFGGGGGFGGFFGGFFGGGFGGGFFFFGF?FDFFDFB2FDGFFFFFFGFFFFFGGFBB<?B:6>0>
@M00689:251:000000000-CJTJ5:1:1102:8539:9488 1:N:0:5
CAGGATTAGATACCCTGGTAGTCCATGCCGTAAACGGTGGGCGCTAGGTGTAGGGGTCTTCCACGGCCTCTGTGTCGTAGCTAACGCATTAAGCGACCCGCCTGGGGAGTACGGCCGCAAGGCTAAAAATCAAAGGAATTGAAGGGGGCCCGCACAAGCGGCGGAGCATGTGGATTAATTCGATGCAACGCGAAGAACCTTAACTGGGCTTGACATACAACAGATAGCTGCAGAGATGTAGTTTCCCTTGTGGTTGGTGTACAGGTGATGCATGGCTGTCGCTGCAT
+
FFGGFFGGGGGGGGGGGGGGGGGGDEFGGGGGGGFFEFCFG8CEGGGGGGG9FG7FFGGG@FG9CF@@,CCCEFCFCDED,6EC<?+=,BE??5@,@FGE7F=7FGG:+4,,BB=FC+CCEF73<AFG,B8FGFEGFF8AF=,@FFGG8FG@**5CF2>>E:<FCC:F,?,CEC,<:<<F<@?9+/<CEE*::?8*<*2;CC:EFFFG:;C**+0+09=+95;?><<+9:CF?:3*0>?7=?*09*5*20*9DCF>9(3FA7@<F?F/*=??BFGG5@BDF60233)
@M00689:251:000000000-CJTJ5:1:1102:8556:9498 1:N:0:5
CAGGATTAGATACCCTGGTAGTCCATGCCGTAAACGGTGGGCGCTAGGTGTAGGGGTCTTCCACGGCCTCTGTGTCGTAGCTAACGCATTAAGCGCCCCGCCTGGGGAGTACGGCCGCAAGGCTAAAACTCAAAGGAATTGACGGGGGCCCGCACAAGCGGCGGAGCATGTGGATTAATTCGATGCAACGCGAAGAACCTTACCTGGGCTTGACATACACCAGATCGCTGCAGAGATGTAGTTTCCCTTGTGGTTGGTGTACAGGTGATGAATGGCTGTCGCTGCAT
+
GGGGGFGGGGGGGGGGGGGGGGGFFGGGGGGGGGGGGGGGGGGGGGGGGGGFGGGG7FGGGGGGGEGECGGGGGGGGGGGGFGGGGEECEFGGGGGGGGFCG7FGGGGGGFEFGGGGGGGGGFFEFGGFGGGGGGGGGGGGGFFGGGG7FGEFCFGGECFGFFGGGGGFF:FDFDEGGGGFGGCFEGGFGDE>EGEGGFGG??CGGGGGG=CFGFC:*96?EC=6</55CG?FF52*02:@:D+9F)7:<99D4)50,47<7=A)009>B*96FGD5>??2212(36
@M00689:251:000000000-CJTJ5:1:1102:26461:9611 1:N:0:5
CAGGATTAGATACCCTGATAGTCCATGCCGTAAACGGTGGGCGCTAGGTGTAGGGGTCTTCCACGGCCTCTGTGTCGTAGCTAACGCATTAAGCGCCCCGCCTGGGGAGTACGGCCGCAAGGCTAAAACTCAAAGGAATTGACGGGGGCCCGCACAAGCGGCGGAGCATGTGGATTAATTCGATGCAACGCGAAGAACCTTACCTGGGCTTGACATACACCAGATCGCTGCAGAGATGTAGTTTCCCTTGTGGTTGGTGTACAGGTGATGCATGGCTGTCGCTGCAT
+
GGGGGGGGGGGGGGGGGGGGGGGGGGGGGGGGGGGGGGGGGGGGGGGGGGGGGGGGGGGGGGGGGGGGGGGGGGGGGGGGGGGGGGGGGGGGGGGGGGGGGGGGGGGGGGGGGGGGGGGGGGGGGGGGGGGGGGGGGGGGGGGGGGGGGGGGGGGGGGGGGGGGGGGGGGGGGFGGGGGGGGGGGGGGGGGGCGGGGGGGGGGGGGGGGGGGGGGGGGGGFGGGGGGGFGGFFGGCDGGFFGGGFFBFFFFGGGFD>FFFFGFFFFFFGFFFFFGGFFFFFF??>(:
@M00689:251:000000000-CJTJ5:1:1102:18030:9629 1:N:0:5
CAGGATTAGATACCCTGGTAGTCCATGCCGTAAACGGTGGGCGCTAGGTGTAGGGGTCTTCCACGGCCTCTGTGTCGTAGCTAACGCATTAAGCGCCCCGCCTGGGGAGTACGGCCGCAAGGCTAAAACTCAAAGGAATTGACGGGGGCCCGCACAAGCGGCGGAGCATGTGGATTAATTCGATGCAACGCGAAGAACCTTACCTGGGCTTGACATACACCAGATCGCTGCAGAGATGTAGTTTCCCTTGTGGTTGGTGTACAGGTGCTGCATGGCTGTCGCTGCAT
+
GGGGFGGGGGGGGGGGGDGGGGGGGGGGGGGGGGGGGGGGGGCFGGGGFGEGFGGGGGGGGGGGGGGGEGGGGGGGGGGGGGGGGGGGGGGFGGGGFFGEGGGGGGGGGGGEGGGDFGGGGGFCFFGGGGGGGGGFGG@AFGFGGGGGGGGGFGGFFCFGGGGFEGGG?E<CFG?FFFFGGGGGGGFGGGGGGGGEFFGDDCFFGGGGGFEEFFFCDDFFFECF4CF5@GDFFGGFFD:EFCCEFFD=FF@GG>3D9(4F>CFBFFF@769?=FGGFFFF?43<FF)
@M00689:251:000000000-CJTJ5:1:1102:18011:9637 1:N:0:5
CAGGATTAGATACCCTGGTAGTCCATGCCGTAAACGGTGGGCGCTAGGTGTAGGGGTCTTCCACGGCCTCTGTGTCGTAGCTAACGCATTAAGCGCCCCGCCTGGGGAGTACGGCCGCAAGGCTAAAACTCAAAGGAATTGACGGGGGCCCGCACAAGCGGCGGAGCATGTGGATTAATTCGATGCAACGCGAAGAACCTTACCTGGGCTTGACATACACCAGATCGCTGCAGAGATGTAGTTTCCCTTGTGGTTGGTGTACAGGTGCTGCATGGCTGTCGCTGCAT
+
GGGGGGGFGGGFGGGGGGGGGGGGGGGGGGGGGGGGGGFGGFFGGGGEGGGGFGGGGGGGGGFGGGGEGGGGGGFGGDFDGGGGGGGGGGGEGGGGGDGGGGCB@FGGGGGFEFGGEGD@FGGGGGGGGGGGGGGFFGGGCAFFCGGGGGGGGGGGGGGGDGGGGGGGGGGGGFGGCEGGFE:FGEGGFGEGCGGGGGGFGGGGGGFGGGGE4ACF>GGGFC87CF5EFEGFFCFFCC>F=<C9@??6F59FDGFFB??FFGFFFF)9>*9:77CG57?72::(24<
@M00689:251:000000000-CJTJ5:1:1102:10657:9708 1:N:0:5
CAGGATTAGATACCCTGGTAGTCCATGCCGTAAACGGTGGGCGCTAGGTGTAGGGGTCTTCCACGGCCTCTGTGTCGTAGCTAACGCATTAAGCGCCCCGCCTGGGGAGTACGGCCGCAAGGCTAAAACTCAAAGGAATTGACTGGGGCCCGCACAAGCGGCGGAGCATGTGGATTAATTCGATGCAACGCGAAGAACCTTACCTGGGCTTGACATACACCAGATCGCTGCAGAGATGTAGTTTCCCTTGTGGTTGGTGTACAGGTGCTGCATGTCTGTCGCTGCAT
+
GGGGGGGGGGGGGGGGGGGGGGGGGGGGGCGGGGGG;FG:FD@FGBF8FGGEGGECGGGEFA9<F7::FGFGGGGGGFGGGGGGGGG@GGGGGGEGCGGGGGGGGGGGGGGGGGGGGGGGGGGGGGGGGGGGGGGGGGGGGGGGGGGGGGGGGGGGGGGGGGGGGGDGGGGGG@FGGGGGGGGGGGGGGGGGGGGGGGGGGGGGGGGFGGGGGGGGGGD67CCGGGG5.*99FD<7:>C9@CFGFFFFG:7CDFF>>??FAFF<5/66:==6@B*094:4(2:?B?<
@M00689:251:000000000-CJTJ5:1:1102:17310:9863 1:N:0:5
CAGGATTAGATACCCTGGTAGTCCATGCCGTAAACGGTGGGCGCTAGGTGTAGGGGTCTTCCACGGCCTCTGTGTCGTAGCTAACGCATTAAGCGCCCCGCCTGGGGAGTACGGCCGCAAGGCTAAAACTCAAAGGAATTGACGGGGGCCCGCACAAGCGGCGGAGCATGTGGATTAATTCGATGCAACGCGAAGAACCTTACCTGGGCTTGACATACACCAGATCGCTGCAGAGATGTAGTTTCCCTTGTGGTTGGTGTACAGGTGTTGCATGGTTGTCGCTGCAT
+
GGGGGGGGGGGGGGGGGGGGGGGGGGGGGGGGGGGGGGFGGGGGGGGGEGGGGGGGGGGGGGGGGGGGGGGGGGGGGGGGGGGGGGGGGGGGGGGGGGGGGGGGGGGGGGGGGGGGGGGGGGGGGGGGGGGGGGGGGGGGGGGGGGGGGGGGGGGGGGGGGGGGEGGGGGGGGGCGGGGGGGGGGGGGGGGGGGGGGGGGGGGGEGGGGGFEGGGGGGGGFGGGCCFGFCGFFCFGGGGGFGGGFFFFFFFGGGFFFFBFFGF<?FFFGFFFFFGFFEFA:BFFF>2
@M00689:251:000000000-CJTJ5:1:1102:28146:9943 1:N:0:5
CAGGATTAGATACCCTGGTAGTCCATGCCGTAAACGGTGGGCGCTAGGTGTAGGGGTCTTCCACGGCCTCTGTGTCGTAGCTAACGCATTAAGCGCCCCGCCTGGGGAGTACGGCCGCAAGGCTAAAACTCAAAGGAATTGACGGGGGCCCGCACAAGCGGCGGAGCATGTGGATTAATTCGATGCAACGCGAAGAACCTTACCTGGGCTTGACATACACCAGATCGCTGCAGAGATGTAGTTTCCCTTGTGGTTGGTGTACAGGTGTTGCATGGCCGTCGCTGCAT
+
GGGGGGGGGGFFGGGGGGGFGGGGGGFGGGGDGGGGGGGGGGGGGGGGGGGFGGGGGGGGGGGGGGGGGGGGGGGGGG?CEGGGGGGFEGFCFGGGGGGGGGGGGGGGDF@FGGGGGGGGEGGGGGGCGGGGFGGGGCFGFGGGGGGGGGGGGGGGGGGGFGGGGGGFFGGGGGGDFCFGGFGGGGGGGGGGGGEEGGGGGGGGGGGGGGGGGGGGGGGGFGGFFGGGFDGFFGDGGDGGFGGGFFFFGFFGDGFF>BFF>FFD476?GFFFFFGGFFFF6>FBF?F
@M00689:251:000000000-CJTJ5:1:1102:28130:9952 1:N:0:5
CAGGATTAGATACCCTGGTAGTCCATGCCGTAAACGGTGGGCGCTAGGTGTAGGGGTCTTCCACGGCCTCTGTGTCGTAGCTAACGCATTAAGCGCCCCGCCTGGGGAGTACGGCCGCAAGGCTAAAACTCAAAGGAATTGACGGGGGCCCGCACAAGCGGCGGAGCATGTGGATTAATTCGATGCAACGCGAAGAACCTTACCTGGGCTTGACATACACCAGATCGCTGCAGAGATGTAGTTTCCCTTGTGGTTGGTGTACCGGTGTTGCATGGCCGTCGCTGCAT
+
GFGGGGGGGGGGGGGGFDACEFFGGGEEFFGGGFGGGGFFGGDGGGGG9AFEGGGGGCGFGGGGDGGGGGGGGFFGGGGCGGGGGGGGGGGGGGGGGGGGGGEGFDCFGGFGGGGGGGGG7FFFGDGGCFGGCF9FGGGGGGGGG>FGEFGGGGEGGGFCFGECE>EGGGGGGGG99CFFFCFFFDGGGDEGEC=CFFGFFGGGG9CFGFGDFFGGFGGDFGGGGGGC@CD?FGFCGGGC?<>?F=<FFFFDGFFF02:FBF6(77)0>FF?B47FFBFFBF?FF04
@M00689:251:000000000-CJTJ5:1:1102:26695:10029 1:N:0:5
CAGGATTAGATACCCTGGTAGTCCATGCCGTAAACGGTGGGCGCTAGGTGTAGGGGTCTTCCACGGCCTCTGTGTCGTAGCTAACGCATTAAGCGCCCCGCCTGGGGAGTACGGCCGCAAGGCTAAAACTCAAAGGAATTGACGGGGGCCCGCACAAGCGGCGGAGCATGTGGATTAATTCGATGCAACGCGAAGAACCTTACCTGGGCTTGACATACACCAGATCGCTGCAGAGATGTAGTTTCCCTTGTGGTTGGTGTACAGGTGATGCATGGCCGTCGCTGCAT
+
GGGGGGGGGGGGGGGGGGGGGGGGGGGGGGGGGGGGGGGGGGGGGGGGGGGGGGGGGGGGGGGGGGGGGGGGGGGGGGGGGGGGGGGGGGGGGGGGGGGGGGGGGGGGGGGGGGGGGGGGGGGGGGGGGGGGGGGGGGGGGGGGGGGGGGGGGGGGGGGGGGGGGGGGGGGGGGGGGGGGGGGGGGGGGGGGGGGGGGGGGGGGGGEGGGGGGGGGGGGGFGGGGGGGFGGFFGGGFGGGFGGGFFDFGFFGGGFB>FFFFGFFFFFFGFFFFFGGFBBFFF?BF?F
@M00689:251:000000000-CJTJ5:1:1102:28041:10053 1:N:0:5
CAGGATTAGATACCCTGGTAGTCCACGCCGTAAACGGTGGGCGCTAGGTGTAGGGTTCTTCCACGGCCTCTGTGTCGTAGCTAACGCATTAAGCGCCCCGCCTGGGGAGTACGGCCGCAAGGCTAAAACTCAAAGGAATTGACGGGGGCCCGCACAAGCGGCGGAGCATGTGGATTAATTCGATGCAACGCGAAGAACCTTACCTGGGCTTGACATACACCAGATCGCTGCAGAGATGTAGCTTCCCTTGTGGTTGGTGTACAGGTGATGCATGGCCGTCGCTGCAT
+
GGGGFFGGGGGFFFGGGGGGGGGFG,BFFGGFGGGGGGGGGGGGGGGGGGGCGGD6,CFGGGGGGGGGGG@FGGFGGGGGGGGGGGGDGGFFGGGGGGGGGGGGGGGGGGGGGGGGDGGGGGGGGGGGGGGGFFGGGGFGGGGGG<FGGGGGGEGGGGGGGGGGGGGGGGGGGGGGGGGGGGGGGGGGGGGGDGGDGGGGGGGGGGGGCFGGGGGGG=FGF*@F6CCEFGGFFGGGDFFC?+:9BFBFGFFGGG>>BB<FAGF<57@=C?F4=FCC:>>FF;((((-
@M00689:251:000000000-CJTJ5:1:1102:17146:10340 1:N:0:5
CAGGATTAGATACCCTGGTAGTCCATGCCGTAAACGGTGGGCGCTAGGTGTAGGGGTCTTCCACGGCCTCTGTGTCGTAGCTAACGCATTAAGCGCCCCGCCTGGGGAGTACGGCCGCAAGGCTAAAACTCAAAGGAATTGACGGGGGCCCGCACAAGCGGCGGAGCATGTGGATTAATTCGATGCAACGCGAAGAACCTTACCTGGGCTTGACCTACACCAGATCGCTGCAGAGATGTAGTTTCCCTTGTGGTTGGTGTACAGGTGTTGCATGGTAATCGCTGCAT
+
GGGGGGGGGGGGGGFFFGGGGFGGGGFEFEFGGGGGGGDFGGGGGGGGFFFFGGGGEEFGGGGGC@FGGGGGDEGCFGGFFEEFGGGGGGGGGGGGGGGDCFEGGGGGEEFFBFGGGGDGGFEGFFFGFGFFDFBDG<<FCFF7FEGGCFGDGEGGFCFGGGGGDGCFF@<FG36CG7CFGFFG?EF7AC=GG5EEGGGGG9CGG9C8FG5**<+<CC4?;F*:CEGGF5CF6>FGFC7<0<>FFFF=F?F:DFFF>B0><7F<)16=D@4?F@GG**-6<<:(-(5
@M00689:251:000000000-CJTJ5:1:1102:3965:10356 1:N:0:5
CAGGATTAGATACCCTGGTAGTCCATGCCGTAAACGATGACCACTAGGCGTGGGGGGTATTGACCCCGACAGCGTCGCAGCTAACGCATTAAGCATCCCGCCTGGGGAGTACGGCCGCAAGGCTAAAACTCAAAGGAATGGACGGGGGCCCGAACAAGCGGTGGAGAAAGGGGGTGAATGAGAGGCAAGGGGAAGAAAATAACCAGCTATGGAAATGCGGGGCAACGAGGAAAGATGAACGGTTACCTGCGGGGACGCGGACAAAGGAGAGGAACCGAGGCGGCAGCAGTCACGA
+
FGFDDEFEFCFCF-E@<<,;CF,CEEGDGE,@B@,@F@CCC@EC,CE8C@8CDDDCE=FC9FF,,<:+@@FECF+BBCCFC,:C8F+F<CFFFEC@,,8@@C*8@ECC:*??<@7<BFGGGGC8?C@E??CFCFFGFG,2BFC@CCCEC:?:*11:0;*;>2:>:C2;+3*/:/*/;<<++3<CD*/8*2*2C=8C<**++2+22A73+++2:03+:*)*)***11:*7=5))970*2:+>512./)1*057><502(451)0(8<4)97);4;*/0)(-4(,(--,((-(-),(
@M00689:251:000000000-CJTJ5:1:1102:18755:10395 1:N:0:5
CAGGATTAGATACCCTGGTAGTCCATGCCGTAAACGGTGGGCGCTAGGTGTAGGGGTCTTCCACGGCCTCTGTGTCGTAGCTAACGCATTAAGCGCCCCGCCTGGGGAGTACGGCCGCAAGGCTAAAACTCAAAGGAATTGACGGGGGCCCGCACAAGCGGCGGAGCATGTGGATTAATTCGATGCAACGCGAAGAACCTTACCTGGGCTTGACATACACCAGATCGCTGCAGAGATGTAGTTTCCCTTGTGGTTGGTGTACAGGTGATGCATGGCTGTCGCTGCATCTGTCG
+
FGGGGGGGGGGGCCFFGG,EFAFFCFDECCFEDFFFGEEEG@FGGFFGFEEFGGGG8CFDDEFGGGEGGGGG9FFCF=EF?DGGFFCFGDEFEFFG+=FGCGEGGGDEFGGGEGGEF:BFGFD><FFG9B9=FCFGGGCGGFGEGGGGE7EEGGGGGCFCG7FGGG5C9<2<CC+:CFCCGCC?C?CF+?/:>GEGGE5CC:A+<9FF5**:F<:<:=DF7CCE=7C5>GD:6:7**>F?B+*+192@:59CD*7>;4<5AFFDF7@**997?FGD?E:)4:<FFF)5A4.-,
@M00689:251:000000000-CJTJ5:1:1102:18763:10411 1:N:0:5
CAGGATTAGATACCCTGGTAGTCCATGCCGTAAACGGTGGGCGCTAGGTGTAGGGGTCTTCCACGGCCTCTGTGTCGTAGCTAACGCATTAAGCGCCCCGCCTGGGGAGTACGGCCGCAAGGCTAAAACTCAAAGGAATTGACGGGGGCCCGCACAAGCGGCGGAGCATGTGGATTAATTCGATGCAACGCGAAGAACCTTACCTGGGCTTGACATACACCAGATCGCTGCAGAGATGTAGTTTCCCTTGTGGTTGGTGTACAGGTGCTGCATGGCTGTCGCTGCAT
+
GGGGGGGGGGGGGGGGGGGGGGGGGGGGGGGGGGGGGGGGGGGGGGGGGGGGGGGGGGGGGGGGGGGGGGGGGGGGGGGGGGGGGGGGGGGGGGGGGGGGGGGGGFGGGGGGGGGGGGGGGGGGGGGGGGGGGGGGGGGGGGGGGGGGGGGGGGGGGGGGGGGGGGGGGGFGGGGGGGGGGGGGGGGGGEGGGGGGGGGGGGGGGGGGGGGGGGGGGGGGFGGGGGGGFGCFFCGGGGGGFGGGFFFFGFFGGGFF>BFF279<FFFFGFFFFFGGFFFFFFFB>?B
@M00689:251:000000000-CJTJ5:1:1102:18745:10412 1:N:0:5
CAGGATTAGATACCCTGGTAGTCCATGCCGTAAACGGTGGGCGCTAGGTGTAGGGGTCTTCCACGGCCTCTGTGTCGTAGCTAACGCATTAAGCGCCCCGCCTGGGGAGTACGGCCGCAAGGCTAAAACTCAAAGGAATTGACGGGGGCCCGCACAAGCGGCGGAGCATGTGGATTAATTCGATGCAACGCGAAGAACCTTACCTGGGCTTGACATACACCAGATCGCTGCAGAGATGTAGTTTCCCTTGTGGTTGGTGTACAGGTGCTGCATGGCTGTCGCTGCAT
+
GGGGGGGGGGGGGGGGGGGGGGGGGGGGGGGGGGGGGGGFGGGGFGGGGGGGGGGDFGFGGGGDGGEGGGGGGGGGEGGCBF9FGGGGFGFGGGGGGGGGGGGDFGG7CFGFFGGGGE+>CGGGCGGGGFGGGGCF8FEGFCGGGGGGEGGGGDEG7,<FGGGGGGGGGGGGG7FGFGFGGFGG?C9FFEGGGG85CEFFGDFGFC5FGGGGGGGGFGGGFG5703:*5CC6@F75*:D+*0:CFF>FC)96CFFF>?BFADFAFF?4084:F?DGFFFFFFF:;FA
@M00689:251:000000000-CJTJ5:1:1102:12133:10527 1:N:0:5
CAGGATTAGATACCCTGGTAGTCCATGCCGTAAACGGTGGGCGCTAGGTGTAGGGGTCTTCCACGGCCTCTGTGTCGTAGCTAACGCATTAAGCGCCCCGCCTGGGGAGTACGGCCGCAAGGCTAACACTCAAAGGAATTGACGGGGGCCCGCACAAGCGGCGGAGCATGTGGATTAATTCGATGCAACGCGAAGAACCTTACCTGGGCTTGACATACACCAGATCGCTGCAGAGATGTAGTTTCCCTTGTGGTTGGTGTACAGGTGGTGCATGGCTGTCGCTGCAT
+
FGGGGFGGGGGGGGGGGGGGGGGGGGGGGCFGGGGG7FF+@C@FGBFCFFG,CFFGGGFGGGDEEGGGGGG@F@FE7F,BBE<9FEG@FFC<<F7FGGGEGCCGGCF::FCFGCCG7F77+<<FGG,BFDEGGF=,:>DDF=CFGDDGEEE7FGGF:CG:FC7**:?FGGGGF9<<:CEGGFCFFECCCGGCGG58<CGFG+<<F?CECFGE5C+<*9DC5CE52<7CFG:))*99CDFFFGGGFFFFG562<F>51:BFFG=))=).DFF:F4*5738?<??FB0<
@M00689:251:000000000-CJTJ5:1:1102:19607:10711 1:N:0:5
CAGGATTAGATACCCTGGTAGTCCATGCCGTAAACGGTGGGCGCTAGGTGTAGGGGTCTTCCACGGCCTCTGTGTCGTAGCTAACGCATTAAGCGCCCCGCCTGGGGAGTACGGCCGCAAGGCTAAAACTCAAAGGAATTGACGGGGGCCCGCACAAGCGGCGGAGCATGTGGATTAATTCGATGCAACGCGAAGAACCTTACCTGGGCTTGACATACACCAGATCGCTGCAGAGATGTAGTTTCCCTTGTGGTTGGTGTACAGGTGATGCATGGTTGTCGCTGCAT
+
GGGGGGGGGFFGGGGGGGGGGGGGFFFFGGGFEGGDGFFEGDGGGCCGGFGGGGDGEGGGGGGGGGGGGGGFGGGGDGGCFGF<EFGDFGGFEFEDGGGGGGGGGGGGGGCGGDEGDGG@CDFGG=FGGGGCGFGFG,@FFFGGGCFGGGGDGGGGCGGGGFEEEGGDGGGGD7CF@FFGGG7FCEGF6EGDECECFGGGGFGGGGFGGDGG5ECF>FFGFFFGFGFGFEGFFFG5CDG9=0::FF?FF@FGGGFF0<0<>GFF:FFFFF44@8FGFEBA:?B:>4A
@M00689:251:000000000-CJTJ5:1:1102:7166:10757 1:N:0:5
CAGGATTAGATACCCTGGTAGTACATGCCGTAAACGGTGGGCGCTAGGTGTAGGGGTCTTCCACGGCCTCTGTGTCGTAGCTAACGCATTAAGCGCACCGCCTGGGGAGTACGGCCGCAAGGCTAAAACTCAAAGGAATTGACGGGGGCCCGCACAAGCGGCGGAGCATGTGGATTAATTCGATGCAACGCGAAGAACCTTACCTGGGCTTGACATACACCAGATCGCTGCAGAGATGTAGTTTCCCTTGTGGTTGGTGTATAGGTGATCCATGGCCGTCGCTGCAA
+
ECFFCCFFGGGGGGCFC@@EDE,<,CCCCC,BBCCCF@DEE@F>FCCEF@FGGFGGF:,,CFDFC@C@FGD<CFGGGF@DFFEF8CFCG7EF9EE7CF@CDGG7<<7+CFFFGCEC:BFGCDFFGFAAFCCFDF9FG8DDGGGCCFC*::@EE:<FB5C<FC7*8C>*?7AF90<CEGF7<8F7CCFFG*?5:**20:8@+3CC+2*;**2*7<9<>CGGFCFGGFG57*9;4*9**::<*:CF6*4@D)9<DFF>>:(>7*9<*9747***1*>C07-(3(,,(8)
@M00689:251:000000000-CJTJ5:1:1102:7154:10771 1:N:0:5
CAGGATTAGATACCCTGGTAGTCCATGCCGTAAACGGTGGGCGCTAGGTGTAGGGGTCTTCCACGGCCTCTGTGTCGTAGCTAACGCATTAAGCGCCCCGCCTGGGGAGTACGGCCGCAAGGCTAAAACTCAAAGGAATTGACGGGGGCCCGCCCAAGCGGCGGAGCATGTGGATTAATTCGATGCAACGCGAAGAACCTTACCTGGGCTTGACATACACCAGATCGCTGCAGAGATGTAGTTTCCCTTGTGGTTGGTGTACAGGTGATGCATGGCCGTCGCTGCAT
+
GGGGGGGGGDFGGFGGGGGGGGGGGGGGGGGGGGGGGGGGGGGGGGGGGGGGGGGGGGGGGGGGGCFGGGGGGFGG@FGGGGFFG@F+FGFFFF7FGGGDGGCDGGGGGG8FGDFGGG=FBFFGFFCFGGGDF<DCD8FGE,FFDGGGGGGEG*C7<FF7FF7B8CGEGGGGGDGGGGGGGFFGGE7CGGGGG5:C?FGGG9FGGGDGGGGGGGCFDGCGFC8*9FCEFCG?F>C4F=FEFGGGFF>FGFF4CFFD>:0FBGF9FF66FFF?FB5FFFBBFFFFF?9
@M00689:251:000000000-CJTJ5:1:1102:12554:10777 1:N:0:5
CAGGATTAGATACCCTGGTAGTCCATGCCGTAAACGGTGGGCGCTAGGTGTAGGGGTCTTCCACGGCCTCTGTGTCGTAGCTAACGCATTAAGCGCCCCGCCTGGGGAGTACGGCCGCAAGGCTAAAACTCAAAGGAATTGACGGGGGCCCGCACAAGCGGCGGAGCATGTGGATTAATTCGATGCAACGCGAAGAACCTTACCTGGGCTTGACATACACCAGATCGCTGCAGAGATGTAGTTTCCCTTGTGGTTGGTGTACAGGTGATGCATGGTCGTCGCTGCCT
+
GGGGGGGGFFGFFFEGGGGGGGGGEFFEFGGGGGGEFFCCEGGEGEEGGGG,EFCF7CGGGFDEEGGGDFGGGGGGGGCFFEEFGGGDEGGGGGGGGGGGGGGGGGGGGGGFGGGGGGGGGGGGGGGGGGGGGGGGGGGGGGGGGGGGGGGGGGGGGGGGGGGGGGDGFGFGGGGGGGGGGGGEFGGGGGGGGEGCFGGGGGFGGCFGCGGGGGCCGGGGFGFFFGGC@GDF?GG<CCFGBGFGF9<FFF@4CFF>;??F>F@44/64DFFFFFGGBEBFFFBF9(,
@M00689:251:000000000-CJTJ5:1:1102:26562:10815 1:N:0:5
CAGGATTAGATACCCTGGTAGTCCATGCCGTAAACGGTGGGCGCTAGGTGTAGGGGTCTTCCACGGCCTCTGTGTCGTAGCTAACGCATTAAGCGCCCCGTCTGGGGAGTACGGCCGCAAGGCTAAAACTCAAAGGAATTGACGGGGGCCCGCACAAGCGGCGGAGCATGTGGATTAATTCGATGCAACGCGAAGAACCTTACCTGGGCTTGACATACACCAGATCGCTGCAGAGATGTAGTTTCCCTTGTGGTTGGTGTACAGGTGTTGCATGGTCGTCGCTGCAT
+
GGGGGGGGGGGGGGGGGGGGGGGGGFFGGGGGGGGGDFFGGGGGGDGGGGGFGDGGGGGGGGGGGGGGGGGGFGGGGGGFGGGGGGGGCEGGGGEGGDGGGGGGGGGDGGGGGGDGGGGGEGGGGGGGGGGGGGGGGGGGGGGGGGGGGDGGGGGGGGGGGGGGGGGGGGGFFG9FEFGGGFFGGGGGGGGGGGGDGFFGGGFGGGGFGGGGGFGGGGGGFFCDGGGGFGGFFFFFGGGGFGGGFF?FGFFFGFF>>46@AFFAFFFFGFFFFF4CFEBB9BF?FFA
@M00689:251:000000000-CJTJ5:1:1102:26581:10828 1:N:0:5
CAGGATTAGATACCCTGGTAGTCCATGCCGTAAACGGTGGGCGCTAGGTGTAGGGGTCTTCCACGGCCTCTGTGTCGTAGCTAACGCATTAAGCGCCCCGTCTGGGGAGTACGGCCGCAAGGCTAAAACTCAAAGGAATTGACGGGGGCCCGCACAAGCGGCGGAGCATGTGGATTAATTCGATGCAACGCGAAGAACCTTACCTGGGCTTGACATACACCAGATCGCTGCAGAGATGTAGTTTCCCTTGTGGTTGGTGTACAGGTGTTGCATGGTCGTCGCTGCAT
+
GGGGGFGGGGGGGGGGGGGGGGGGGGGGGGGGGGGGGGGGGGGGGGGGGGGGGGGGGGGGGGGGGGGGGGGGGGGGGGGGGGGFGGGGGGGGFGGGGGGGGGGGFFGGGGGGGGGFCFFGCGGGGGGGGGGGFFFFGGGGG<FFEDEGEGGGGGGGEGFC:FFGEGGGGGGGFFGGGGFGGG9C@ECGEEEDGGGEGFDGGFGGGF==FGGGGGGGFGFGFGE==FCEF=DFF*95CGGFFGGGFFFFGFFCDGFE0??F2F?DF74?GFFFFFFGF59?07<:>?D
@M00689:251:000000000-CJTJ5:1:1102:24243:11002 1:N:0:5
CAGGATTAGATACCCTGGTAGTCCATGCCGTAAACGGTGGGCGCTAGGTGTAGGGGTCTTCAACGGCCTCTGTGTCGTAGCTAACGCATTAAGCGCCCCGCCTGGGGAGTACGGCCGCAAGGCTAAAACTCAAAGGAATTGACGGGGGCCCGCACAAGCGGCGGAGCATGTGGAATAATTCGATGCAACGCGAAGAACCTTACCTGGGCTTGACATACACCAGATCGCTGCAGCGATGTAGTTTCCCTTGTGGTTGGTGTAAAGGTGTTGCATGGCCGTCGCTGCAT
+
;@EFCCCCFFGFF@FDCFFFGF<FFGF<EC@@EDFFGGGGEGFGEGEG<FEEGFGGEGFFG,FFEGGCGCFGGEEFGGGGFGGGGGG7C7F9FGGGG7FGGCFGGGGG@F@BFGGCFDGGGGGGGEFGFGEGGDEGEFCFGGGGGGGG>*BEEEGEGGFDECFG=**C6C<7CE+<CFGGGGGFG*ACGCEC8CEEFFG6CC@FF7>FGDGGG67C:C4+8EGGD6FEFGGF)*7CFGGGFC>G*82?*79CG7F:7<<FA*=<?=@*>@FFFFDFF>(4(4:11?<
@M00689:251:000000000-CJTJ5:1:1102:24228:11012 1:N:0:5
CAGGATTAGATACCCTGGTAGTCCATGCCGTAAACGGTGGGCGCTAGGTGTAGGGGTCTTCCACGGCCTCTGTGTCGTAGCTAACGCATTAAGCGCCCCGCCTGGGGAGTACGGCCGCAAGGCTAAAACTCAAAGGAATTGACGGGGGCCCGCACAAGCGGCGGAGCATGTGGATTAATTCGATGCAACGCGAAGAACCTTACCTGGGCTTGACATACACCAGATCGCTGCAGAGATGTAGTTTCCCTTGTGGTTGGTGTACAGGTGTTGCATGGCCGTCGCTGCAT
+
GGGGGGGGGGGGGGGGGGGGGGGGGGGGGGGGGGGGGGGGGGGGGGGGGGGGGGGGGGGGGGGGGGGGGGGGGGGGGGGGGGGGGGGGGGGGGGGGGGGGGGGGGGGGGGGFGGGGGGGGGGGGGGGGGGGGGGGGGGGGGGGGGGGGGGGGGGGGGGGGGGGGGGGGGGGGGGGGGGGGGGGGGGGGGGGGGGGGGGGGGGGGGGGGGGGGGGGGGGGGFGGGGGGGFGGFFGGFGGFGFGGGFFFFGFFGGGFFFFFF>FF<@=FFGFFFFFGGFEBFFFFFFFF
@M00689:251:000000000-CJTJ5:1:1102:25804:11078 1:N:0:5
CAGGATTAGATACCCTGGTAGTCCATGCCGTAAACGGTGGGCGCTAGGTGTAGGGGTCTTCCACGGCCTCTGTGTCGTAGCTAACGCATTAAGCGCCCCGCCTGGGGAGTACGGCCGCAAGGCTAAAACTCAAAGGAATTGACGGGGGCCCGCACAAGCGGCGGAGCATGTGGATTAATTCGATGCAACGCGAAGAACCTTACCTGGGCTTGACATACACCAGATCGCTGCAGAGATGTAGTTTCCCTTGTGGTTGGTGTACAGGTGATGCATGGTCGTCGCTGCAT
+
GGGGGGGGGGGGGGGGGGGGGGGGGGGGGGGGGGGGGGGGGGGGGGGGGGGGGGGGGGGGGGGGGGGGGGGGGGGGGGGGGGGGGGGGGGGGGGGGGGGGGGGGGGGGGGGGGGGGGGGGGGGGGGGGGGGGGGGGGGGGGGGGGGGGGGGGGGGGGGGGGGGGGGEGGGGGGGFGGGGGGGGGGGGGGGGGGGGGGGGGGGGGGGGGGGGGGGGGGGGGFGGGGGGGFEGFFGGGGGGGFGGGFFFFGFFGGGFDBFBFFGFFFFFFGFFFFFGGFFFFFFF:;FF
@M00689:251:000000000-CJTJ5:1:1102:25694:11083 1:N:0:5
CAGGATTAGATACCCTGGTAGTCCATGCCGTAAACGGTGGGCGCTAGGTGTAGGGGTCTTCCACGGCCTCTGTGTCGTAGCTAACGCATTAAGCGCCCCGCCTGGGGAGTACGGCCGCAAGGCTAAAACTCAAAGGAATTGACGGGGGCCCGCACAAGCGGCGGAGCATGTGGATTAATTCGATGCAACGCGAAGAACCTTACCTGGGCTTGACATACACCAGATCGCTGCAGAGATGTAGTTTCCCTTGTGGTTGGTGTACAGGTGTTGCATGGTCGTCGCTGCAT
+
GGGGGGGGGGGGGGGGGGGGGGGGGGGGGGGGGGGGGGGGGGGGGGGGGGGGGGGGGGGGGGGGGGGGGGGGGGGGGGGGGGGGGGGGGGGGGGGGGGGGGGGGGGGGGGGGGGGGGGGGGGGGGGGGGFGGGGGGGGFGGGGGGGGGGGGGGGGGGGFGEGGGGGGGGGFGGGGGGGGFGGGGGGGGGGGGGGGGGFGFGGGGGGGGGGGGFGGGGGGDFGGGFFGGFGGFFGGGFGGGFFFF/@7FGFFGGGFEF?FFFDFBFFFFGFFFFFGGFFFFF6?FBFA
@M00689:251:000000000-CJTJ5:1:1102:11551:11106 1:N:0:5
CAGGATTAGATACCCTGGTAGTCCACGCCGTAAACGATGAGTGCTAAGTGTTGGAGGGTTTCCGCCCTTCAGTGCTGCAGCAAACGCATTAAGCACTCCGCCTGGGGAGTACGACCGCAAGGTTGAAACTCAAAGGAATTGACGGGGGCCCGCACAAGCGGTGGAGCAAGTGGTTTAATTCGAAGCAACGCGAAGAACCTTACCAGGTCTTGACATCCTTTGACCACTCTAGAGATAGAGCTTTCCCTTCGGGGACAAAGTGACAGGTGTTGCATGGTTGTCGCTGCAT
+
GFGGGGGGGGGGFGGGGGGFGGGGGEEG@FGGGGGGDGFEGGGGGFCGFGFFFGGGGGGGGGFCGEFGGGGGGGFGGGGG?FGGGGDGGGGGFGFGFFGGGGGGGGGCGGGGGCGGGEGGEGFGGGCEEAFGFGGEG@DGGGGEGCEGGEGGGEGGGGGGGGDCFGGG3=<CDEGGGGGFCGGGDCEFFGGGGGGGG:8EFGGGGGGGGGGGDCFCDGGGFGGGGFGGFGGFFCCFGFCFFF>FFF?FFFFGDD>@?BFFAFFFF?>FGFFFFF*>FFFFFFB<?<>FF
@M00689:251:000000000-CJTJ5:1:1102:14316:11107 1:N:0:5
CAGGATTAGATACCCTGGTAGTCCATGCCGTAAACGGTGGGCGCTAGGTGTAGGGGTCTTCCACGGCCTCTGTGTCGTAGCTAACGCATTAAGCGCCCCGCCTGGGGAGTACGGCCGCAAGGCTAAAACTCAAAGGAATTGACGGGGGCCCGCACAAGCGGCGGAGCATGTGGATTAATTCGATGCAACGCGAAGAACCTTACCTGGGCTTGACATACACCAGATCGCTGCAGAGATGTAGTTTCCCTTGTGGTTGGTGTACAGGTGCTGCATGGCTGTCGCTGCAT
+
GGGGGGGGGGGGGGGGGGGGGGGGGGGGGGGGGGGGGGGGGGGGGGGGGGGGGGGGGGGGGGGGGGGGGGGGGGGGGGGGGGGGGGGGGGGGGGGGGGGGGGGGGGGGGGGGGGGGGGGGGGGGGGGGGGGGGGGGGGGGGGGGGGGGGGGGGGGGGGGGGGGGGGGGGGGGGGGGGGGGGGGGGGGGGGGGGGDGGGGGGGGFFGGGGGGGGGGGGGGGFGGGGGGGFGGFFGGGGGG9BGGGFFFFGFFGGGFFFFFFFGFFFFFFGFFFFFGGFFFB<?<BFFF
@M00689:251:000000000-CJTJ5:1:1102:18131:11340 1:N:0:5
CAGGATTAGATACCCTGGTAGTCCACGCCGTAAACGATGTGTGCTGGGTGTTGGGGTATCTCGCGGCCTATCTGCGGAACCTAAGCCATTAAGCCCCCGGCTTGGGAGTTCCGCCGCCAGGGCTAAAACCCAAAGGAATTGAGGGGGGCCCCACCAGGGGGGGAAGAAGTTGGATTATTCGGATCAAACGCGAGGAACCTTCCAGGGGCTTGAAATACACCAGATCGCTGCAGACTTGTAGTTTCCCTCCTGGGTGGTGTACAGTTGATGCTGGGCGGCCGTTCCATCTGTTTTT
+
GGGGGGGGGGGGGGGGGGGGGGGGG<FGGCGGGGGG7FFCFCCGF,C,CFG:CFG+6,C,,,,,++@+6,,,,,,+++4+,,:C,,,:FAF,,944BF+6@++@FC,++,,:B4C+++@+B+33=>F,,6+BF@<,@<738,,@CCE*?E*1*//;***:/*2**/*+22+32+<:@0A:2***/*20+***:**2*;*0++2++2*/*1***0++***+.*2*23>*)*)))***2:?9*<>EFF?@*))2**.)(-4)5*/)1*96>F44/)**.801((,(().66)6)),(
@M00689:251:000000000-CJTJ5:1:1102:5707:11380 1:N:0:5
CAGGATTAGATACCCTGGTAGTCCACGCCGTAAACGATGAGTGCTAAGTGTTGGAGGGTTTCCGCCCTTCAGTGCCGCAGCAAACGCATTAAGCACTCCGCCTGGGGAGTACGACCGCAAGGTTGAAACTCAAAGGAATTGACGGGGGCCCGCACAAGCGGTGGAGCATGTGGTTTAATTCGACGCAACGCGAAGAACCTTACCAGGTCTTGACATCCTTTGACCACTCTAGAGATAGAGCTTTCCCTTCGGGTACAAAGTACCAGGTGATGCATGGTCGTCGCTCCAC
+
GGGGGGGGGGGGGFFGGGGGFGGFFFEGGFGGFFGGGGGGGECGGFFGGCGGGGGF7CFGEGGGGGGGGGFGEED,@@FDF<FEG:EEGFFFFG,EBEFGGGDGGGGCEGGGDEGGGGG7:FGFEGFGFGFGGFGGFGGGGGGEG7E<EGGGGEGGGGGGGGCCCFGGGGFFGFGGG9EFGCF*=8CFE=EG8:85CEGGFGCGCC7<?FGFGGFF4540*+<EF+/A?F*=?GCFCF*+9FGGF4<FGF)/>5.04:20.*=-94)00*/499CF>85(36>9?(-,(
@M00689:251:000000000-CJTJ5:1:1102:29365:11402 1:N:0:5
CAGGATTAGATACCCTGGTAGTCCATGCCGTAAACGGTGGGCGCTAGGTGTAGGGGTCTTCCACGGCCTCTGTGTCGTAGCTAACGCATTAAGCGCCCCGCCTGGGGAGTACGGCCGCAAGGCTAAAACTCAAAGGAATTGACGGGGGCCCGCACAAGCGGCGGAGCATGTGGATTAATTCGATGCAACGCGAAGAACCTTACCTGGGCTTGACATACACCAGATCGCTGCAGAGATGTAGTTTCCCTTGTGGTTGGTGTACAGGTGGTGCATGGCTGTCGCTGCAT
+
GGGFGGGGGGGGGGGGFGGGGGGGGGGGGGFGGFGGGGGGGGGGGGGGGGGGGGGGGGGGGGGGGGGGGGGGGGGGGGGGGGGGGGGGGGGGGGGGGGGGGGGGGGGGGGGGGGGGGGGGGGGGGGGGGGGGGGGGGGGGGGGGGGGGGGGGGGGGGGGGGGGGGGGGGGGGGGGGFGGGGGGGGGGGGGGGGGGGGGGGGGGGGGGGGGGGGGGGGGGGFFGGFGGGFGGFFDGFGGGGFFGGFF?FGFFGGGFBBFFFFGFFFFFFGFFFFFGGFFFFFFFFFFF
@M00689:251:000000000-CJTJ5:1:1102:13116:11418 1:N:0:5
CAGGATTAGATACCCTGGTAGTCCATGCCGTAAACGGTGGGCGCTAGGTGTAGGGGTCTTCCACGGCCTCTGTGTCGTAGCTAACGCATTAAGCGCCCCGCCTGGGGAGTACGGCCGCAAGGCTAAAACTCAAAGGAATTGACGGGGGCCCGCACAAGCGGCGGAGCATGTGGATTAATTCGATGCAACGCGAAGAACCTTACCTGGGCTTGACATACACAAGATCGCTGCAGAGATGTAGTTTCCCTTGTGGTTGGTGTACAGGTGCTGCATGGTCGTCGTTGCATCTGTTT
+
EFGGFGGGGGGGGGGGGGGGGGGGGGGFGGGGGGGGGGGDGCFGGGEGGGGGGGGG7BFGGGGGGGGGGGGGGGEFFDFGGGGFGGGGCGFGFCFEFFGGGGDGGGGGGGGGGGGGGEGGGG?DFGGGG8FFFGFDFFGGGGGGGGGGGCEGGGF7CCCFGGGGGGGGCG?CGFFCCGGDCFGGGDGFGGG?C8*5CECFGFF?CGG=*;55CFFFGCDF*A8A6?5C>CC?@GG477>:4+:F=6<B*5=7DGFFFFBF>D@A4*9)*8?6*97065>:6(,2(,)))..))
@M00689:251:000000000-CJTJ5:1:1102:13099:11429 1:N:0:5
CAGGATTAGATACCCTGGTAGTCCATGCCGTAAACGGTGGGCGCTAGGTGTAGGGGTCTTCCACGGCCTCTGTGTCGTAGCTAACGCATTAAGCGCCCCGCCTGGGGAGTACGGCCGCAAGGCTAAAACTCAAAGGAATTGACGGGGGCCCGCACAAGCGGCGGAGCATGTGGATTAATTCGATGCAACGCGAAGAACCTTACCTGGGCTTGACATACACCAGATCGCTGCAGAGATGTAGTTTCCCTTGTGGTTGGTGTACAGGTGCTGCATGGTCGTCGCTGCAT
+
GGGGGGGGGGGGGGGGGGGGGGGGGGGGGGGGGGGGGGGGGGGGGGGGGGGGGGGGGGGGGGGGGGGGGGGGGGGGGGGGGGFGGGGGGGGGGGGGGGGGGGGGGGGGGGGGGGGGGGGGGGGGGGAGGGGGGGGGGGGGGGGGGGGGGGGGGGGGGGGGGGGGGGGGGGGGGGGGGGGGGGGGGGGGGGGGGGGGGGGGGGGGGGGGGGGGCGGGGGGGFGCEFGGGFDGFFGGCFGGCBEGGFFFFGFFGGGFFFFFFBF44FFFFDFFFFFGGFFFFB9?<FFA
@M00689:251:000000000-CJTJ5:1:1102:13607:11468 1:N:0:5
CAGGATTAGATACCCTGGTAGTCCATGCCGTAAACGGTGGGCGCTAGGTGTAGGGGTCTTCCACGGCCTCTGTGTCGTAGCTAACGCATTAAGCGCCCCGCCTGGGGAGTACGGCCGCAAGGCTAAAACTCAAAGGAATTGACGGGGGCCCGCACAAGCGGCGGAGCATGTGGATTAATTCGATGCAACGCGAAGAACCTTACCTGGGCTTGACATACACCAGATCGCTGCAGAGATGTAGTTTCCCTTGTGGTTGGTGTACAGGTGGTGCATGGCCGTCGCTGCCT
+
GGGGGGGGGFFFGGGGGGGGGGGGGGFGGGGGGGGFGGGGGGGGGGGGGGGGGGGFGGGGGGGGGGGGGGGGGGGGGGGGGGGGGGGGGGGGGGGGGGGGGGGGGGGGGGGGGGGGGGGGGGGGGGGGGGGGGGGGGGGGGGGGD7FGGGGGGEFEGGGGGGGGGGGGGGGGGGGDGGGGGGGGFGGGGEGEGDDGGGGGGGGGGGGFGGGGGGGGGGGGFGGGGGGGFEGFFDDCGGG77CGGFFFFGFFGCGFF9FFFDG=AFFFFGFFFFFGGFFFB9>?FF08
@M00689:251:000000000-CJTJ5:1:1102:10417:11470 1:N:0:5
CAGGATTAGATACCCTGGTAGTCCACGCCGTAAACGATGAGTGCTAAGTGTTGGAGGGTTTCCGCCCTTCAGTGCTGCAGCAAACGCATTAAGCACTCCGCCTGGGGAGTACGACCGCAAGGTTGAAACTCAAAGGAATTGACGGGGGCCCGCACAAGCGGTGGAGCATGTGGTTTAATTCGAAGCAACGCGAAGAACCTTACCAGGTCTTGACATCCTTTGACCACTCTAGAGATAGAGCTTTCCCTTCGGGGACAAAGTGACAGGTGGTGCATGGCTGTCGCTGCAT
+
GGGGCGFGGGFFGGFGFFGGGEFFDEFEE@F;FGGGEF8EFGAFGG9FEEGGFGGGGGGGGGGGGGGGGGGGFGGGGGGGFFGFFFGGGGGGGGGGGGGDGGGGGGGGGGFGGFGEGGGF@CGGFGGGGGGGGGGC,DFF,EF@FGGFEFGGG7C1>BGGGG<FGFGGGGGG?FGGGGGGG5,=EEGGGGGGEGGGGGGGGCFGGGGFGGGGDGGGGGGGFFGGFGGGFGC646>CF:*+99CFFFFFGFFDCD38<(44::*6?F397FE8=?FG8;?B?FFFB?>:A
@M00689:251:000000000-CJTJ5:1:1102:22457:11474 1:N:0:5
CAGGATTAGATACCCTGGTAGTCCACGCCGTAAACGATGAGTGCTAAGTGTTGGAGGGTTTCCGCCCTTCAGTGCTGCAGCAAACGCATTAAGCACTCCGCCTGGGGAGTACGACCGCAAGGTTGAAACTCAAAGGAATTGACGGGGGCCCGCACAAGCGGTGGAGCATGTGGTTTAATTCGAAGCAACGCGAAGAACCTTACCAGGTCTTGACATCCTTTGACCACTCTAGAGATAGAGCTTTCCCTTCGGGGACAAAGTGACAGGTGTTGCATGGCCGTCGCTGCAT
+
FGGG<FGGGGGGGGGFFGGGGGGGDFCEGGGGE@EFFGGGGGGGGGCFFDCEFFGGDF,CFFFFGGGGGGGGGGGGF,CEGFFGGEGFEFGGGGGG8FFEGGGGGGGGGFFGGGGDGGGGGGAFCGGGGCGGGGGGGGGGGGCGGCFEGGGED7FGGCGE7>FC:=EFCGGFC,<EGGCECFEFEGFF=GGGGGGGFGGGFGG@7CE8EE?7>FG7CCFEFFCF*7CCFEGFFGGFCCFF=96C*9<FCF>CCD@BBBBF4>FF==)07?@FF*07;4(3449B00(8A
@M00689:251:000000000-CJTJ5:1:1102:22459:11492 1:N:0:5
CAGGATTAGATACCCTGGTAGTCCACGCCGTAAACGATGAGTGCTAAGTGTTGGAGGGTTTCCGCCCTTCAGTGCTGCAGCAAACGCATTAAGCACTCCGCCTGGGGAGTACGACCGCAAGGTTGAAACTCAAAGGAATTGACGGGGGCCCGCACAAGCGGTGGAGCATGTGGTTTAATTCGAAGCAACGCGAAGAACCTTACCAGGTCTTGACATCCTTTGACCACTCTAGAGATAGAGCTTTCCCTTCGGGGACAAAGTGACAGGTGTTGCATGGCCGTCGCTGCAT
+
GGGGGGGGGGGGGGGGGGGGGGGGGGGGGGGGGGGGGGGGGGGGGGGGGGGGGGGGGGGGGGGGGGGGGGFGGGGGGGGGGGGGGGGGGGGFGGGGGGGGGGGGGGGGGGGGGGGGGGGGGGGGGGGGGGGGGDGGGGGGGGGGGGGGGGGGGGGGGGGGGGGGGGGGGGGGGGGGGGGGGGGGGGGGGGGGGGGGGGGGGGGGGGGGGGGGGGGGGGGC@9CFGGGGFGGFFGGGGGGGFGGGFFFFGFFGGG:@B0?FBD=AFFFFGFFFFFGGFFFFF>;FFFFFF
@M00689:251:000000000-CJTJ5:1:1102:20137:11542 1:N:0:5
CAGGATTAGATACCCTGGTAGTCCATGCCGTAAACGGTGGGCGCTAGGTGTAGGGGTCTTCCACGGCCTCTGTGTCGTAGCTAACGCATTAAGCGCCCCGCCTGGGGAGTACGGCCGCAAGGCTAAAACTCAAAGGAATTGACGGGGGCCCGCACAAGCGGCGGAGCATGTGGATTAATTCGATGCAACGCGAAGAACCTTACCTGGGCTTGACATACACCAGATCGCTGCAGAGATGTAGTTTCCCTTGTGGTTGGTGTACAGGTGCTGCATGGTCGTCGCTGCAT
+
GGGGGGGGGGGGGGGGGGGGGGGGGGGGGGGGGGGGGGGGGGGGGGGGGGGCGGGGGGGGGGGGGGGGGGGGGGGGGGGGGGDGGGGGGGGGGGGGGGGGGGGGGGGGGGGGGGGGGGGGGGGGGGGGGGGGGFGGG8FGGGGGGGGDGGGCFGGGGGGGGGGGGGGGGGFGGFGG?FGGGGGGDGGGGGGGEGGGGGGGGGGGGGGGGGGGGGGGFGDF@GGGGGGGFGGFFGGGGGGGFGGGFF?FG??GGGFDBBFFFG44;FFFGFFFFFFGFFFB>9:?FFF
@M00689:251:000000000-CJTJ5:1:1102:20159:11548 1:N:0:5
CAGGATTAGATACCCTGGTAGTCCATGCCGTAAACGGTGGGCGCTAGGTGTAGGGGTCTTCCACGGCCTCTGTGTCGTAGCTAACGCATTAAGCGCCCCGCCTGGGGAGTACGGCCGCAAGGCTAAAACTCAAAGGAATTGACGGGGGCCCGCACAAGCGGCGGAGCATGTGGATTAATTCGATGCAACGCGAAGAACCTTACCTGGGCTTGACATACACCAGATCGCTGCAGAGATGTAGTTTCCCTTGTGGTTGGTGTACAGGTGCTGCATGGTCGTCGCTGCAT
+
GGGGGFGGGGGGGGGGGGGGGGGGG<FGGGGGGGGGDGGFGGGGGGGGGFE,;FGG:FDGGEFGE:F@FGFGAF6FGF<FGGGGGGGGGGGGGDEGGGGGGGGGGGGGGGGGGGGGGGGGGGGGGGGGGGGGGGGGG8FFGCCGGGGGGGGGGGGGGGGGDCGGGGGGGGGGG79CFGGGGGG7FGFGGDGGGGGGGGGGFGGGGFGGGGGGGGGGGFFGFGGG4E5C>5CFFCFGG7:90A7<@=<F>FF7C>5BB30>ACFF574;FFFFF?FGFEF:>>:?>0<
@M00689:251:000000000-CJTJ5:1:1102:5642:11756 1:N:0:5
CAGGATTAGATACCCTGGTAGTCCATGCCGTAAACGGTGGGCGCTAGGTGTAGGGGTCTTCCACGGCCTCTGTGTCGTAGCTAACGCATTAAGCGCCCCGCCTGGGGAGTACGGCCGCAAGGCTAAAACTCAAAGGAATTGACGGGGGCCCGCACAAGCGGCGGAGCATGTGGATTAATTCGATGCAACGCGAAGAACCTTACCTGGGCTTGACATACACCAGATCGCTGCAGAGATGTAGTTTCCCTTGTGGTTGGTGTACAGGTGATGCATGGCCGTCGCTGCAT
+
GGGGGGGGGGGGGGGGGGGGGGGGGGGGGGGGGGGGGGGGGGGGGGGGGGGGGGGGGGGFGFGGGGGGGGGGGGGGGGGGGFFGGGGGGGGGGGGGGGGGDGGGGGGGFGGGGGGGGGGGGGGGGGGGGGGGGGGGGGGGGGGGGGGGGFGGGGGGGGGGGGE>EGDGGG<EFGEFGGFFGGGDGGDGFGGGGGCGFAFCGGGGGGGGFC*:FFGFFFFC7CGGGGGD@EGFFCFGFGGGFCDC?F7=FFFGGFFEFFFFF:BBFF?BFFFFFFGGFBF>99?BFBA
@M00689:251:000000000-CJTJ5:1:1102:22081:11764 1:N:0:5
CAGGATTAGATACCCTGGTAGTCCATGCCGTAAACGGTGGGCGCTAGGTGTAGGGGTCTTCCACGGCCTCTGTGTCGTAGCTAACGCATTAAGCGCCCCGCCTGGGGAGTACGGCCGCAAGGCTAAAACTCAAAGGAATTGACGGGGGCCCGCACAAGCGGCGGAGCATGTGGATTAATTCGATGCAACGCGAAGAACCTTACCTGGGCTTGACATACACCAGATCGCTGCAGAGATGTAGTTTCCCTTGTGGTTGGTGTACAGGTGTTGCATGGTCGTCGCTGCAT
+
GGGGGGGGGGGGGGGGGGGGGGGGGGGFGGGGGGGGGGGGGGGGGGGGGGGEGGGGGGGGGGGGGGGGGGGGGGGGGGGGGGGGGGGGGGGGGGGGGGGGGGGGGGGGGGGGGGGGGGGGGGGGGGGGGGGGGGGGGGGGGGGGGGGGGGGGGGGGGGGGGGGGGGGGGGGGGGGGGGFGGGGGGGGGGGGGGGGGGGGGGGGGGGGGGGGGGGGGGGGFFGGGGGGGFGGFFGGGGGGGFCFGFFFFGFFGGFFFF:BFBDFFF??FGFFFFFGG?>>B9>?B>FF
@M00689:251:000000000-CJTJ5:1:1102:5658:11766 1:N:0:5
CAGGATTAGATACCCTGGTAGTCCATGCCGTAAACGGTGGGCGCTAGGTGTAGGGGTCTTCCACGGCCTCTGTGTCGTAGCTAACGCATTAAGCGCCCCGCCTGGGGAGTACGGCCGCAAGGCTAAAACTCAAAGGAATTGACGGGGGCCCGCACAAGCGGCGGAGCATGTGGCTTAATTCGATGCAACGCGCAGAACCTTACCTGGGCTTGACATACACCAGATCGCTGCAGAGATGTACTTTCCCTTGGTGTTGGTGTACAGATGATGCATGGCCGTCGCTGCACATGTCT
+
FGFGGCGGGGGGGGGGGGGGGGGGEGFGGDGGGGGGDGGDEGEEGGGGGGGGFGDDE@FGGGGGG7FGGGCGGG<FGGGCEFGGGGGGGGGGGGCFGGGGGGG=FGGGCGGGCEGGEEEF7FGC<DCFGGGAFFFCFGDGC<F@EGDGGGCCGGGGGCG1CE*:CECGC:::F*;@FCFGF89++:<FGCEG*:EDEGGGGGGG7+>*:85*7C??*9=0<5*:CFGG4AD46:FF*>>C*3:98=<FG))019>7??654:6>*/7@F*9*764CF>B(9;<?>?(-).-).
@M00689:251:000000000-CJTJ5:1:1102:24216:11828 1:N:0:5
CAGGATTAGATACCCTGGTAGTCCACGCCGTAAACGATGAGTGCTAAGTGTTGGAGGGTTTCCGCCCTTCAGTGCTGCAGCAAACGCATTAAGCACTCCGCCTGGGGAGTACGACCGCAAGGTTGAAACTCAAAGGAATTGACGGGGGCCCGCACAAGCGGTGGAGCATGTGGTTTAATTCGAAGCAACGCGAAGAACCTTACCAGGTCTTGACATCCTTTGACCACTCTAGAGATAGAGCTTTCCCTTCGGGGACAAAGTGACAGGTGTTGCATGGTCGTCGCTGCAT
+
GGGGGGGGGGGGGGGGGGGGGGGGFFEGGEGGGGGGGGGGFFFGGGCGFGGGGGGGGGGGGGAFGG@FFGFGFFFFFDGGGGGGGGDGGGGFGGGGGGGGGGGGGGG:CBF?FDCFGEGGGGGG<FG<FFFGFGGFF<FF=DGGGGEGGEGGGGGGCGGGGGDCFGFFFGGGGGEGFGCGGGGGGGGGGGGDGGCECG*20A:FGG5CFFG9F<ECGF=F6CFFGGC6<EGFBDGFGCFGFGGGFFFF>?FGGGEEFB:FFG?9F?FFFFFFFFGDFFA1;199:B>F)
@M00689:251:000000000-CJTJ5:1:1102:5653:12050 1:N:0:5
CAGGATTAGATACCCTGGTAGTCCATGCCGTAAACGGTGGGCGCTAGGTGTAGGGGTCTTCCACGGCCTCTGTGTCGTAGCTAACGCATTAAGCGCCCCGCCTGGGGAGTACGGCCGCAAGGCTAAAACTCAAAGGAATTGACGGGGGCCCGCCCAAGCGGCGGAGCATGTGGATTAATTCGATTCAACGCGAAGAACCTTACCTGGGCTTGACATACCCCAGCTCGCTGCAAAGATGTAGTTTCCCTTGTGGTTGGTGTACAGGTGCTGCATGGCCGTCGCTGCAT
+
GGGGGGGFGGGGGFGGGGGGGGGGG@FGGGGGGGGGDGGGGFGGGGGGGGGGGG7@FG?FFGAE:FEGC8<,C6CF:9,:?6<FE,@+CF?F?<+4FCF7@FB7BBCCCC<?+CEG:>>FEGF<3>BBFD3>FF=FFDCG,:,+@FCD>FG7>*=<C:F*<C*<EB?86<<<C@EGFFFF+/33+3<?E/:?EGEGCEECFF??@:CC*CF59C:9C4*AF*;**<5C5*9)*229>**01C*+1@DF7?7C3C5@9:(73:BA4?FFGFFFF?G*/7;BF90(4>A
@M00689:251:000000000-CJTJ5:1:1102:5633:12058 1:N:0:5
CAGGATTAGATACCCTGGTAGTCCATGCCGTAAACGGTGGGCGCTAGGTGTAGGGGTCTTCCACGGCCTCTGTGTCGTAGCTAACGCATTAAGCGCCCCGCCTGGGGAGTACGGCCGCAAGGCTAAAACTCAAAGGAATTGACGGGGGCCCGCACAAGCGGCGGAGCATGTGGATTAATTCGATGCAACGCGAAGAACCTTACCTGGGCTTGACATACACCAGATCGCTGCAGAGATGTAGTTTCCCTTGTGGTTGGTGTACAGGTGCTGCATGGTCGTCGCTGCAT
+
GEGGDGGGGGGGGGGGGGGGGGGGGGGGGGGGGGGGGGGGGGGGGDCGGFGGGGGGGGGGGCAFGGGG@FGGGCFGDFDEFGGGGGGGGGGGGGGGGGGEGGDFGGGDGGFGGGGGGGEEGDFG8FFGGF<FEGGG?DGG,7EFGGGEGGEDCBEFCGGGCC7FEGGGFGGGGGG<@EFGGGGGGGGFFEEGDEGG6C56@?FFG9FGDGFGGC+:7CD?@CFGFF==41>FFGF4DFG?BGF:@??FC4/637FD9B6F>:*.57/6D=?FFB4?BBB:04::;4:
@M00689:251:000000000-CJTJ5:1:1102:20202:12150 1:N:0:5
CAGGATTAGATACCCTGGTAGTCCATGCCGTAAACGGTGGGCGCTAGGTGTAGGGGTCTTCCACGGCCTCTGTGTCGTAGCTAACGCATTAAGCGCCCCGCCTGGGGAGTACGGCCGCAAGGCTAAAACTCAAAGGAATTGACGGGGGCCCGCACAAGCGGCGGAGCATGTGGATTAATTCGATGCAACGCGAAGAACCTTACCTGGGCTTGACATACACCAGATCGCTGCAGAGATGTAGTTTCCCTTGTGGTTGGTGTACAGGTGTTGCATGGTCGTCGCTGCAT
+
GGGGGGGGGGGGGGGGGGGGGGGGGGFGGGGGGGGGGGGGGGGGGGGGGGGGGGGGGGGGGGGFGGGGGGGGGGGGGGGGGGGGGGGGGGGGGGGGGGGGGGGGGGGDGGGGGGGGGGGGGGGGGGGGGGGGFGGGGGGGGGGGGGGGGGGGGGGGGGGGGGGGGGGGGGGGGGGGGGGGGGGGGGCGGGGGEGGGGGGGGGGFGGGGGGGGGFGGGGGGFGGGGGGGFGGFFGGFGGGGFGGGF*<FGFFGGFFEFFFFFGFDF?FFGFBFFFFF?>BFFF?:>?F
@M00689:251:000000000-CJTJ5:1:1102:15927:12154 1:N:0:5
CAGGATTAGATACCCTGGTAGTCCATGCCGTAAACGGTGGGCGCTAGGTGTAGGGGTCTTCCACGGCCTCTGTGTCGTAGCTAACGCATTAAGCGCCCCGCCTGGGGAGTACGGCCGCAAGGCTAAAACTCAAAGGAATTGACGGGGGCCCGCACAAGCGGCGGAGCATGTGGATTAATTCGATGCAACGCGAAGAACCTTACCTGGGCTTGACATACACCAGATCGCTGCAGAGATGTAGTTTCCCTTGTGGTTGGTGTACAGGTGCTGCATGGTCGTCGCTGCAT
+
GGGGGGGGGGGGGGGGGGGGGGGGGGGGGGGGGGGGGGGGGGGGGGGGGGGFGGGGGGGGGGGGGGGGGGGGGGGGGGGGGGGGGGGGGGGGGGGGGGGGGGGGGGGGGGGGGGGGGGGGGGGGGGGGGGGGGGGGGGGGGGGGGGGDGGGGGGGGGGGGGGGGGGGGGGGGGGGGGGGGGGGGGGGGGGGGGGG5FGGGGGGGGGGGGFFGGGGGGGGGFGGGGGGGFGGFFGGGFGCCBEGGFFFFGFFGGGFFFBFFFGFFFFF@DFFFFFGGFFFFFFF?FBF
@M00689:251:000000000-CJTJ5:1:1102:24278:12251 1:N:0:5
CAGGATTAGATACCCTGGTAGTCCATGCCGTAAACGGTGGGCGCTAGGTGTAGGGGTCTTCCACGGCCTCTGTGTCGTAGCTAACGCATTAAGCGCCCCGCCTGGGGAGTACGGCCGCAAGGCTAAAACTCAAAGGAATTGACGGGGGCCCGCACAAGCGGCGGAGCATGTGGATTAATTCGATGCAACGCGAAGAACCTTACCTGGGCTTGACATACACCAGATCGCTGCAGAGATGTAGTTTCCCTTGTGGTTGGTGTACAGGTGATGCATGGTTGTCGCTGCAT
+
GGFGFFGGGGGGGGGGGGGGGGGEGGGGGGGGGGGGGGGGGGGGGGGGGGGGGFGGGGGGGGGGGGGGGGGGGGGGGGGGGGGGGGGGGGGGFGGGGGGGGGGGGGG+CFGGGGGGCGGGGGGGGGGGGGGGGGGGGFGGFGFGGGGGGGGGGGGGGGGGGGGGDGGGGGGG7CGGGGGGFGGGGGGCFGGGGGGGGGGGGGGGGGGGGG=CGD?<DGGGFFCCFFGGFGGFFDGGGGGGFGFF=F>FGFFGGGFF>:?@B:*6@FFFG?FFFFGGF>:A?BF?>25
@M00689:251:000000000-CJTJ5:1:1102:7348:12262 1:N:0:5
CAGGATTAGATACCCTGGTAGTCCATGCCGTAAACGGTGGGCGCTAGGTGTAGGGGTCTTCCACGGCCTCTGTGTCGTAGCTAACGCATTAAGCGCCCCGCCGGGGGAGTACGGCCGCAAGGCTAAAACTCCAAAGAATTGAAGGGGGCCCGCACAAGCGGCGGAGCATGTGGATTAATTCGATGGAACGCGAACAAACTTACCTTGGGTTTACCTACACCAGATCGCCGGAGAGATGTAGTTTCCCTTGTGGTTGGGGTACAGGTGTTGCATGGCCGTCGCTGCATCTGGCT
+
CFGGDF9FFFFDGFFGFFFGDF<FFA<FEEF@FGGG7CDGGGGEDEEEFFGFF@ECFD?EEF,C,:F+,69C<,<EBE,,<,<F<:+=BFGF<FD@FGD7@F++@CB>7=DF+@7>@F<F7FFC>CFG,,7,@>,6:D99:F,3?<FG8FEGE>C<E87BFGGC5*1/:?CG9<+99:<A+*003*2A<;*1:=*/*/CEC+<E+0CC*;C50+037*607*/:9+*:)*))79*1*20A?+*39?4@>4=F307.1((78GBBFF)19>FF7*94/52;09:6>FFFBA)4:
@M00689:251:000000000-CJTJ5:1:1102:4162:12317 1:N:0:5
CAGGATTAGATACCCTGGTAGTCCATGCCGTAAACGGTGGGCGCTAGGTGTAGGGGTCGTCCACGGCCTCGGGGTCGTAGCGAACGCATTAAGCGCCACGCCGGGGGAGGACGGCCGCAAGGCGAAAACGAAAAGGAATAGAAGGGGGCCCGCACAAGAGGAGGAGCAGGGGGAGGAATTCGATGCAACGAGAAGAAACTGACCTGGGCGGGACAGACAACAGATCGCGGAAGAGATGGAGTGGCACTGGGGGTGGGGGGACAGGTGAGGCAGGGGAGTGGCGGCAGCGGTCACG
+
;6C@@,;@CAC<C;CC<@C<@=6=6=C,;7,6;<;@C,CCD,@@+6@@,@,CECED68+8,889BC@76,,8+>+88+CF<+8>7>+=++5?E,@+4+88+:+6>C@CC3>:@C<*551>CF:*>:@@,*4<:<BEED,,7<,<A7@E**422:*28C*;8*28CE/;*8*88>/*28+03;@+<*0:3:*::CFFF**++32++25E:**27*2*9*2*)2@C*32*):)7779C*2*283**)).)27)19)059,7)41.6>*9@*5)7)7C))8-(-((-(44((3((()-
@M00689:251:000000000-CJTJ5:1:1102:9716:12319 1:N:0:5
CAGGATTAGATACCCTGGTAGTCCATGCCGTAAACGGTGGGCGCTAGGTGTAGGGGTCTTCCACGGCCTCTGTGTCGTAGCTAACGCATTAAGCGCCCCGCCTGGGGAGTACGGCCGCAAGGCTAAAACTCAAAGGAATTGACGGGGGCCCGCACAAGCGGCGGAGCATGTGGATTAATTCGATGCAACGCGAAGAACCTTACCTGGGCTTGACATACACCAGATCGCTGCAGAGATGTAGTTTCCCTTGTGGTTGGTGTACAGGTGTTGCATGGCTGTCGCTGCAT
+
GGGGGGGGGGGGGGGGGGGGGGGGGGGGGGGGGGGGGGGGGGGGGGGGGGGGGGGGGGGGGGGGGGGGGGGGGGGGGGGGFGGGGGGGGGGGGFGGGGGGGGGGGGGGGGGGGGGGGGGGGGGGFGGGGGGGGEGGFGGGFGGGGGGGGGGGGGGGGGGGGGEGGGEGGGGGGGGGGGGGGGGGGGGFGGGGGGGGCGGGGCGGGGGGGGGGFGGGGGGGFCEGGGGGFDGFFGGGGGGDFGGGFFFFG4FGGGFFFFFFFGFAFF:FGFFFFFFGFDFFFFFFB?F
@M00689:251:000000000-CJTJ5:1:1102:6793:12779 1:N:0:5
CAGGATTAGATACCCTGGTAGTCCATGCCGTAAACGGTGGGCGCTAGGTGTAGGGGTCTTCCACGGCCTCTGTGTCGTAGCTAACGCATTAAGCGCCCCGCCTGGGGAGTACGGCCGCAAGGCTAAAACTCAAAGGAATTGACGGGGGCCCGCACAAGCGGCGGAGCATGTGGATTAATTCGATGCAACGCGAAGAACCTTACCTGGGCTTGACATACACCAAATCGCTGCAGAGATGTAGTTTCCCTTGTGGTTGGTGTACCGGTTCTGCATGGCTGTCGCTGCAT
+
GGGGGGGGGGGGGGGGGGGGGGGGGGGGGGGGEGGGDGGGGGGGGGGGGGGGGGGCGGGGGGGGGGGGGGGGGGGGGGGGGGGGGGGGGGGFGGGGGGGGGGGGGGGGEFEFGGGGGGGGGGGGGGGGGGGGGGGGGGGGGGGEGGGGGGGGGEGGDFGGGGGGGGGGGGG7CFGFGGGGGFFGGGG9CCEECEEGGGGGGGGGGGGGGGGGGGGGGG6FFC*/:C5CF5CFFGGC7*?7=FGGF6>FF)967FF:(2,737*,)7)5>4@47*9CF)4<06??9:>
@M00689:251:000000000-CJTJ5:1:1102:25993:12795 1:N:0:5
CAGGATTAGATACCCTGGTAGTCCATGCCGTAAACGGTGGGCGCTAGGTGTAGGGGTCTTCCACGGCCTCTGTGTCGTAGCTAACGCATTAAGCGCCCCGCCTGGGGAGTACGGCCGCAAGGCTAAAACTCAAAGGAATTGACGGGGGCCCGCACAAGCGGCGGAGCATGTGGATTAATTCGATGCAACGCGAAGAACCTTACCTGGGCTTGACATACACCAGATCGCTGCAGAGATGTAGTTTCCCTTGTGGTTGGTGTACAGGTGCTGCATGGCCGTCGCTGCAT
+
GGGGGGGGGGGGGGGGGGGGGGGGGEGGGGGGGGGGGGFGGGGGGGGGGGGGGGGGGGGGGGGEFGGGGGGFFCFGG<C=CFFFF@>FEGFG9?@>FGGG@FFFGGGCBCFAFGEGG@:F@F=<DFGGFGGGGGFGAFDGFCGFGGGGDGGDCB:*@;C:FE@F?B?8@F<CF7:E9FCGGF+9:;+A@:8=/?:8CCFFGGFGGC=F5@FGDC99CFFEF*A57<:E:EGFF79F7>708<FGFFFFF?@GGGFFFF0FDGFFFF:6FFFFFFGCF@9BF6?6>:A
@M00689:251:000000000-CJTJ5:1:1102:10966:12919 1:N:0:5
CAGGATTAGATACCCTGGTAGTCCATGCCGTAAACGGTGGGCGCTAGGTGTAGGGGTCTTCCACGGCCTCTGTGTCGTAGCTAACGCATTAAGCGCCCCGCCTGGGGAGTACGGCCGCAAGGCTAAAACTCAAAGGAATTGACGGGGGCCCGCACAAGCGGCGGAGCATGTGGATTAATTCGATGCAACGCGAAGAACCTTACCTGGGCTTGACATACACCAGATCGCTGCAGAGATGTAGTTTCCCTTGTGGTTGGTGTACAGGTGATGCATGGTCGTCGCTGCAT
+
GGGGGGGGGGGGGGGGGGGGGGGGGGGGGGGGGGGGGGGGGGGGGGGGGGGGGGGGGGGGGGGGGGGGGGGGGGGGGGGGGGGGGGGGGGGGGGGGGGGGGGGGGGGGGGGGGGGGGGFGGGGGGGGGGGGGGGGGGGGGGGGGGGGGGGGGGGEGGGGGGGGGGGGGFGCCGGGGGGGGGGGGGGGGGGGGGGGGGGGGGGGGGGGGGGGGGGGGGGGGFGGGGGGGFGGFFGGGCCFGFGGGFFBFGFFGDGFFFBBFFD?>FF?FFFFFFFGFFFFF>><BBF>
@M00689:251:000000000-CJTJ5:1:1102:10984:12926 1:N:0:5
CAGGATTAGATACCCTGGTAGTCCATGCCGTAAACGGTGGGCGCTAGGTGTAGGGGTCTTCCACGGCCTCTGTGTCGTAGCTAACGCATTAAGCGCCCCGCCTGGGGAGTACGGCCGCAAGGCTAAAACTCAAAGGAATTGACGGGGGCCCGCACAAGCGGCGGAGCATGTGGATTAATTCGATGCAACGCGAAGAACCTTACCTGGGCTTGACATACACCAGATAGCTGCAGAGATGTAGTTTCCCTTGTGGTTGGTGTACAGGTGATGCATGGTCGTCGCTGCAT
+
@AFGF8FEE<F,C<FDFFGGGGEAEFFAFGGGGGGEGGGGDCGGGGECFGGFCGGGG7EFGE@FFEGGGGDFGGFGGF<7?CEGFGGCGEGGAEEG>CDFFGGFGGED7?<FGGGGGDGGGFDEGGG<FDFG=FF8:@FGGFFEGGG*8<ECFEEC,6,6BFDGEC88:@CC7@+<CFFGFGGG+;EFGGGGG=5EF>EFGGGGGGFFFG*>CF9<FFG7@C;:6+0<=?F@;CCCF7*+*37?@*47C?6D3*<86:B@>CF<FF?*:4=449DF?E911>?0324
@M00689:251:000000000-CJTJ5:1:1102:10563:12953 1:N:0:5
CAGGATTAGATACCCTGGTAGTCCATGCCGTAAACGGTGGGCGCTAGGTGTAGGGGTCTTCCACGGCCTCTGTGTCGTAGCTAACGCATTAAGCGCCCCGCCTGGGGAGTACGGCCGCAAGGCTAAAACTCAAAGGAATTGACGGGGGCCCGCACAAGCGGCGGAGCATGTGGATTAATTCGATGCAACGCGAAGAACCTTACCTGGGCTTGACATACACCAGATCGCTGCAGAGAGGAAGGTGACATTGTGGTTGGGGTACAGGTGATGCATGGTTGGCGCTGCAT
+
FEGGFFGGGGGGFGGGFEFFGGGGCFFCFEFGDCFFEGFGG<7@@:CF@F,EFGGG7FCDFCF@B@++,E<@,@@FEF=FG,EF@=7>:,?<C,>@C:@FFDDFGGGGGCF9FGEFFFEEGE=,>>FFD8F=FCFGGDD8FGGEGGG:8>*>*CFCFGCFEFGGEEEF:C+<@F+<:C99:CF7CE?E0:8:C::CCC*C70<+<AF81***2<++:*7+77CE*<C5):<6?>*533**>*9+*96=7/*2955@6(473*1-<*99C=96*7C?75(.4:(-(4<
@M00689:251:000000000-CJTJ5:1:1102:10549:12966 1:N:0:5
CAGGATTAGATACCCTGGTAGTCCATGCCGTAAACGGTGGGCGCTAGGTGTAGGGGTCTTCCACGGCCTCTGTGTCGTAGCTAACGCATTAAGCGCCCCGCCTGGGGAGTACGGCCGCAAGGCTAAAACTCAAAGGAATTGACGGGGGCCCGCACAAGCGGCGGAGCATGTGGATTAATTCGATGCAACGCGAAGAACCTTACCTGGGCTTGACATACACCAGATCGCTGCAGAGATGTAGTTTCCCTTGTGGTTGGTGTACAGGTGATGCATGGTTGTCGCTGCAT
+
GGGGGGGGGGGGGGGGGGGGGGGGGGGFGGGGGGGGGGGGGGGGGGGGFGGGGGGGGGGGGGGGGGGEGGGGGGGGGGGGGGGGGGGGGGGGGGGGGGGGGGGGGGGGGGGGGGGGGGGGGGGGGGGGGGGGGGGGGGGGGGGGGGGGGGGGGGGGGGGGGGGGGGGGGGGGGGFGGFGGGGGGGGGGGGGGGEGGGGGGGGGGFGGGGGGGGGGGGGGFFGFFDGGGFGGFF>DDGG7<FFGGFFBFGFFGGGFFB?BFBFFFFFFFFFBFFFGGF@?>F???BFA
@M00689:251:000000000-CJTJ5:1:1102:10560:12984 1:N:0:5
CAGGATTAGATACCCTGGTAGTCCATGCCGTAAACGATGGGCGCTAGGTGTAGGGGTCTTCCACGGCCTCTGTGTCGTAGCTAACGCATTAAGCGCCCCGCCTGGGGAGTACGGCCGCAAGGCTAAAACTCAAAGGAATTGACGGGGGCCCGCACAAGCGGCGGAGCATGTGGATTAATTCGATGCAACGCGAAGAACCTTACCTGGGCTTGACATCCACCAGATCGCTGCCGAGATGTCGTTTCCCTTGTGGTTGTTGTACAGGTGTTGCATAGTTGTCGCTGCCT
+
GGGGGGGGFGGGGGGGFCFGGGGGGGFGCGGGGGGG+CFEGG+@F@FCFGG,CFGG@6CFG<FG@:FCDF,<F9CFC6EFFGGGGGGEGGGEGA+CCGGGGGGFGGDGCCFGGGGEGGGGGDDCFGGCFGGGG9DCDFFEG9DE77@*8FCEGB:FG5FEC<FC5EE7C9FFC+2<EFFG+8+AF>CFFEGGGGEG6CCFFFFGG?C85C=5FGGG659F@28:7<>*777)<CCC**0+):DF6/5?F779<4>5((.84CF)5=7*9>?*9**2/*6)(-((-()
@M00689:251:000000000-CJTJ5:1:1102:7842:12994 1:N:0:5
CAGGATTAGATACCCTGGTAGTCCATGCCGTAAACGGTGGGCGCTAGGTGTAGGGGTCTTCCACGGCCTCTGTGTCGTAGCTAACGCATTAAGCGCCCCGCCTGGGGAGTACGGCCGCAAGGCTAAAACTCAAAGGAATTGACGGGGGCCCGCACAAGCGGCGGAGCATGTGGATTAATTCGATGCAACGCGAAGAACCTTACCTGGGCTTGACATACACCAGATCGCTGCAGAGATGTAGTTTCCCTTGTGTTTGTTGTACAGGTGGTGCATGGTCGTCGCTGCATCTGTCTAT
+
F<EFDGAEC<FFCFEEECECCEEGFF@C6@@CGFCF@898+CCFC@CGCEC,CF@FCCFDA,,CC+:@6CCCC<FGGGD,D,9?<,@BCFGAFA>:FGGEGG7FGCGC+?,,8+=+4+@3C=+=,>8,:<FFCCF=@>FCFGGG:@>FGGGGD*CF2:<C*F<1=CEC?FGGD7<70<9CF5EFFE??FCECE8C*2C:E7CCFG?AFGGGC7++<DDD6)***9?=*7*)0/*97:C7+*<*297<B>FFG0*<?104>90=44/<FG5=6BF52/)-29B2?BB).6<FF2)-
@M00689:251:000000000-CJTJ5:1:1102:29083:13035 1:N:0:5
CAGGATTAGATACCCTGGTAGTCCATGCCGTAAACGGTGGGCGCTAGGTGTAGGGGTCTTCCACGGCCTCTGTGTCGTAGCTAACGCATTAAGCGCCCCGCCTGGGGAGTACGGCCGCAAGGCTAAAACTCAAAGGAATTGACGGGGGCCCGCACAAGCGGCGGAGCATGTGGATTAATTCGATGCAACGCGAAGAACCTTACCTGGGCTTGACATACACCAGATCGCTGCAGAGATGTAGTTTCCCTTGTGGTTGGTGTACAGGTGCTGCATGGTCGTCGCTGCAT
+
GGGFGGFCFFEFGGGGGGGGGGGFGGGGGGGGGGGGGGGDGGGGGGGGGGGGGGGGGGGGGGGGGGGGGGGGGGGGGGGGGGGGGGGGGGGGGGGGGGGGGGGGGGGGGGGGGGGGGGGGGFGGGGGGGGGGGGGGGGGGGGGGGGGGGGGGGGGGGGGGGGGDGGGGGGGGGGGCFGGFGGGGGGGGGGGGEGGGGGGGFGGGGGGGGGGGGGGGGGGGFGGGGFGDFDGF?FG0CDGFFFGGFF>FGFFGGGFFFBFFDF?AFFFFGFFFFBGFFFFFB;?FFFA
@M00689:251:000000000-CJTJ5:1:1102:14628:13051 1:N:0:5
CAGGATTAGATACCCTGGTAGTCCATGCCGTAAACGGTGGGCGCTAGGTGTAGGGGTCTTCCACGGCCTCTGTGTCGTAGCTAACGCATTAAGCGCCCCGCCTGGGGAGTACGGCCGCAAGGCTAAAACTCAAAGGAATTGACGGGGGCCCGCACAAGCGGCGGAGCATGTGGATTAATTCGATGCAACGCGAAGAACCTTACCTGGGCTTGACATACACCAGATCGCTGCAGAGATGTAGTTTCCCTTGTGGTTGGTGTACAGGTGATGCATGGCTGTCGCTGCAT
+
GGGGGGGGGGGGGGGGGGGGGGGGGGGGGGGGGGGGGGGGGGGGGGGGGGGGGGGGGGGGGGGGGGGGGGGGGGGGGGGGGGGGGGGGGGGGGGGGGGGGGGGGGGGGGGGGGGGGGGGGGGGGGGGGGGGGGGGGGGGGGGGGGGGGGGGGGGGGGGGGGGGGGGGGGGGGGGGGGGGGGGCGGGGGGGGGGGGGGGGGGGGGGGGGGGGGGGGGGGGGFGGFGGGGFEGFFGGGGGGGFGGGFFFFGFFGGGFFFFFFAGFFFFFFGFFFFFGGFDFFFFFF>FB
@M00689:251:000000000-CJTJ5:1:1102:17821:13162 1:N:0:5
CAGGATTAGATACCCTGGTAGTCCATGCCGTAAACGGTGGGCGCTAGGTGTAGGGGTCTTCCACGGCCTCTGTGTCGTAGCTAACGCATTAAGCGCCCCGCCTGGGGAGTACGGCCGCAAGGCTAAAACTCAAAGGAATTGACGGGGGCCCGCACAAGCGGCGGAGCATGTGGATTAATTCGATGCAACGCGAAGAACCTTACCTGGGCTTGACATACACCAGATCGCTGCAGAGATGTAGTTTCCCTTGTGGTTGGTGTACAGGTGATGCATGGCCGTCGCTGCAT
+
GGGGGGGGGGGGGGGGGGGGGGGGGGGGGGGGGGGGGGGGGGGGGGGGGGGGGGGGGGGGGGGGGGGGGGGGGGGGGGGGGGGGGGGGGGGGGGGGGGGGGGGGGGGGGGGGGGGGGGGGGGGGGGGGGGGGGGGGGGGGGGGGGGGGGGGGGEFEFGGGGGGGGGGGGGGGGGGGGGFGGGGGGGG9FGGGGGGGGGGGGGGGGGGGGGGGGGGGGGGGFFFDF?GGFDGFFGGGGGGGFGGGFFFFGFFGGGFFBFB:2:?BFFFBGBFFFFGF47>BBFFB9?A
@M00689:251:000000000-CJTJ5:1:1102:14551:13213 1:N:0:5
CAGGATTAGATACCCTGGTAGTCCATGCCGTAAACGGTGGGCGCTAGGTGTAGGGGTCTTCCACGGCCTCTGTGTCGTAGCTAACGCATTAAGCGCCCCGCCTGGGGAGTACGGCCGCAAGGCTAAAACTCAAAGGAATTGACGGGGGCCCGCACAAGCGGCGGAGCATGTGGATTAATTCGATGCAACGCGAAGAACCTTACCTGGGCTTGACATACACCAGATCGCTGCAGAGATGTAGTTTCCCTTGTGGTTGGTGTACAGGTGCTGCATGGCCGTCGCTGCAT
+
GGGGGGGGGGGGGGGGGGGGGGGGGGGFGGGGGGGGGGGGGGGGGGGGGGGGGGGGGGGGGGGGGGGGGGGGGGGGGGGGGGGGGGGGGGGGGGGGGGGGGGGGGGGGGGGGGGGGGGGGGGGGGGGGGGGGGGGGGGGGGGGGGGGGGGGGGGGGGGGGGGGGGGGGFGFGGGGGGGGGGGGGGGGGGGGGGGGGGGGGGGGGGGGGGGGGGGFGGGGCFGGFGGGGFCGFFGG4CGGGFGGGFF?FGFFFGGFFFFFFBFFBFFF@CF6?FFGFFFFFFFBFBFA
@M00689:251:000000000-CJTJ5:1:1102:17119:13372 1:N:0:5
CAGGATTAGATACCCTGGTAGTCCACGCCGTAAACGATGAGAGCTAAGCGTTGGAGGGGTTACGCCCTTCAGTGCTGCAGCAAACGCATTAAGCACTCCGCTTGGGGAGTACGACCGCAAGGTTGAAACTCAAAGGAATTGACGGGGGCCGGAACAAGCGGTGGAGCATGTGGTTTAATTCGAAGAAAGGCGAAGAACCTAACCAGGCCTTGACATCCTTTGACCACTCTAGGATTAGAGCTTTCCCTCCGGGGACAAAGTGACAGGGTCTGCAGGGCCGTCGCTGCATCTGCTT
+
GGGGGGGGGGGGGGGGGGGGGGGGGGGGG+FGGGGGGGGGG,,CFG,,,@FGG<,,BF+C+,,6B+C+,9,,69EE,9,,,CF=<:6>F?F,5,:4,E,:F++BFG7++8B5B:F7:=F:FCG,,BFE95,CF,E,D,F83C3CFGG:EG***1*>543C71<<88::,>3C:FG+F+B+2*+23*?<+/*/=/*;:E8@++;8+;5*/@+2:+0+>40+*+<C*3*+8+20****22*+10><@F?F*0>D7)08,,().:7)*=))*).0***9))(,412(8?>()-)))).
@M00689:251:000000000-CJTJ5:1:1102:11158:13387 1:N:0:5
CAGGATTAGATACCCTGGTAGTCCATGCCGTAAACGGTGGGCGCTAGGTGTAGGGGTCTTCCACGGCCTCTGTGTCGTAGCTAACGCATTAAGCGCCCCGCCTGGGGAGTACGGCCGCAAGGCTAAAACTCAAAGGAATTGACGGGGGCCCGCCCAAGCGGCGGAGCATGTGGATTAATTCGATGCAACGCGAAGAACCTTACCTGGGCTTGACATACACCAGATCGCTGCAGAGATGTAGTTTCCCTTGTGGTTGGTGTACAGGTGCTGCATGGCCGTCGCTGCAT
+
GGGGGGGGGGGGGGGGGGGGGGGGGGGGGGGGGGGG7CFGGGGGGGGFGGGGGGG+FFGGGGGGGGGGGGGGFFGGGGGGGGGGCGGGGGG9CAFDGGGGGGGGGGC+@CGFEFGGGGGGGGGFGGGGGGFFGGGGGGGG,,@FEGGEGGEGC*<FGC<FFCEFEGGGFGCFGGG?GGGF+:+<ECFFFDCGG**;FCCFGGGGGGGFGGFE4<C?CDFFFF8EGF=EF556;>5>7CF7*AFGFB<=CF@CDGF:9?FF2*9A4?64FFFFFFCF:>>FF>6:9:2
@M00689:251:000000000-CJTJ5:1:1102:9028:13434 1:N:0:5
CAGGATTAGATACCCTGGTAGTCCATGCCGTAAACGGTGGGCGCTAGGTGTAGGGGTCTTCCACGGCCTCTGTGTCGTAGCTAACGCATTAAGCGCCCCGCCTGGGGAGTACGGCCGCAAGGCTAAAACTCAAAGGAATTGACGGGGGCCCGCACAAGCGGCGGAGCATGTGGATTAATTCGATGCAACGCGAAGAACCTTACCTGGGCTTGACATACACCAGATCGCTGCAGAGATGTAGTTTCCCTTGTGGTTGGTGTACAGGTGATGCATGGCCGTCGCTGCAT
+
GGGGGGGGGGGGGGGGGGGGGGGGGGGGGGGGGGGGGGGGGGGGGGGGGGGGGGGGGGGGGGGGGGGGGGGGGGGGGD8FFGFGGGGEGGFGFDGCGGGGGEGGGGG7FGGGGGGGGGGGEGCGGGGGGGGGGGGGEGGGGGAFGGGGGGGGGGGGGGFGDEEGEEDFFG@FGCFCEGGGFGFGGEGG?CCEEG5:F>FFGEGFGEFGFFGEFGGGGGGG?CGG*<CE@53F):DF7CCEF9*??FDFG?FFDCFFFFFFFGFFFFFBGFFFFFG:@:99>9:BB?5
@M00689:251:000000000-CJTJ5:1:1102:23725:13436 1:N:0:5
CAGGATTAGATACCCTGGTAGTCCATGCCGTAAACGGTGGGCGCTAGGTGTAGGGGTCTTCCACGGCCTCTGTGTCGTAGCTAACGCATTAAGCGCCCCGCCTGGGGAGTACGGCCGCAAGGCTAAAACTCAAAGGAATTGACGGGGGCCCGCACAAGCGGCGGAGCATGTGGATTAATTCGATGCAACGCGAAGAACCTTACCTGGGCTTGACATACACCAGATCGCTGCAGAGATGTAGTTTCCCTTGTGGTTGGTGTACAGGTGTTGCATGGTTGTCGCTGCAT
+
GGGGGGGGGGGGGGGGGGGGGGGGGGGGGGGGGGGGGGGGGGGGGGGGGGGFGGGGGGGGGGGGGGGGGGGGGGGGGGGGGFGGGGGGGGGGGGGGGGGGGGGGGGGGGGGGGGGGGGGGGGGGGGGGGGGGGGGGGGGGGGGGGGGEGGGGGGGGGGGGGGGGGGGGGGGGGGGGGGFGGGGGGGGGGGGGGGEEGGGGGGGGGGGGGGGGGGGGGGGGFGGGFFGGFGGFFGGGGGGGFGGGFFFFGFFGGFFFFFFFFGFFFFFFGFFFFFGGFFFBBFFFFFF
@M00689:251:000000000-CJTJ5:1:1102:29195:13442 1:N:0:5
CAGGATTAGATACCCTGGTAGTCCATGCCGTAAACGGTGGGCGCTAGGTGTAGGGGTCTTCCACGGCCTCTGTGTCGTAGCTAACGCATTAAGCGCCCCGCCTGGGGAGTACGGCCGCAAGGCTAAAACTCAAAGGAATTGACGGGGGCCCGCACAAGCGGCGGAGCATGTGGATTAATTCGATGCAACGCGAAGAACCTTACCTGGGCTTGACATACACCAGATCGCTGCAGAGATGTAGTTTCCCTTGTGGTTGGTGTACAGGTGATGCATGGTCGTCGCTGCAT
+
GGGGGGGGGGGGGGGGGGGGGGGGGGGGGGGGGGGGGGGEGGGGGGGGGGGGGGGGGGGGGGGGGGGGGGGGGGGGGGGGGGGGGGGGGGFGGGGGGGGGGGGGGGGGGGGGGGGGEGGGGGGGGGGGGGGGGFGGDGGGCGGGGGGGGGGGGGGGGGGGGGGGGGGGGGGGGFGGGGGGGGGGGGFGGGGGGEGGGGGGGGGGGGGGGGGGGGFFFFFFFCEFFGGGFEGFFGGFFCGFFF*A@68?C?FGGGFDF??FAFFFFFFFGFFFFFGGFFBB09?:;B<
@M00689:251:000000000-CJTJ5:1:1102:23714:13451 1:N:0:5
CAGGATTAGATACCCTGGTAGTCCATGCCGTAAACGGTGGGCGCTAGGTGTAGGGGTCTTCCACGGCCTCTGTGTCGTAGCTAACGCATTAAGCGCCCCGCCTGGGGAGTACGGCCGCAAGGCTACAACTCAAAGGAATTGACGGGGGCCCGCACAAGCGGCGGAGCATGTGGATTAATTCGATGCAACGCGAAGAACCTTACCTGGGCTTGACATACACCAGATCGCTGCAGAGATGTCGTTTCCCTTGTGGTTGGTGTACAGGTGTTGCATGGTTGTCGCTGCAT
+
GGGGFFGGGGGGGGGGGGGFGFFGGGFGGGGGGGGG;FDBFGDGG7FFG?FAFFGDGGGGGGGGGDGGGGGGGGGGEGFGGGGGGGGGGGGGGGDGGGG@EGG@FFEEEFFGGDGGGG@>+DFGE,E>FGGD@FCF?<FGFEGGEGGGGGGGGCF@FFGGEFEGGGGFGGGGGGGG6CGFGF9FFGCFF8C=E8CEGFFGGGGGG9AFFFGEFGCCCFGGFGG=CGGGFCGF4CC*?CG+.:CFFFBFG5@D<FF<0:BF<G?)8?)9D:?9BFFG@>?F?FB1>FB
@M00689:251:000000000-CJTJ5:1:1102:15678:13674 1:N:0:5
CAGGATTAGATACCCTGGTAGTCCATGCCGTAAACGGTGGGCGCTAGGTGTAGGGGTCTTCCACGGCCTCTGTGTCGTAGCTAACGCATTAAGCGCCCCGCCTGGGGAGTACGGCCGCAAGGCTAAAACTCAAAGGAATTGACGGGGGCCCGCACAAGCGGCGGAGCATGTGGATTAATTCGATGCAACGCGAAGAACCTTACCTGGGCTTGACATACACCAGATCGCTGCAGAGATGTAGTTTCCCTTGTGGTTGGTGTACAGGTGATGCATGGTTGTCGCTGCAT
+
GGGGGGGGGGGGGGGGGGGGGGGGGGGGGGGGGGGGGGGGGGGGGGGGGGGGGGGGGGGGGGGGGGGGGGGGGGGGGGGGGGGGGGGGGGGFGGGGGGGGGGGGGGGGGEGGGGGGGGGGGGGGGGFGGGGGGGGGGFGGGGGGGGGGGGGGGGGGGGGEGGGGGGGGGGFGGGGGGGGGEGGGGGGGGGGGGGGGGGGGGGGGGFGGGGGGGGGGGGGGF5FEGGGGFGGFFGGGGGCC7CFGFFFFGFFG:FFFFFFFFGFFFFF=CFFFFFCFF>BABB<:>FA
@M00689:251:000000000-CJTJ5:1:1102:15696:13683 1:N:0:5
CAGGATTAGATACCCTGGTAGTCCATGCCGTAAACGGTGGGCGCTAGGTGTAGGGGTCTTCCACGGCCTCTGTGTCGTAGCTAACGCATTAAGCGCCCCGCCTGGGGAGTACGGCCGCAAGGCTAAAACTCAAAGGAATTGACGGGGGCCCGCACAAGCGGCGGAGCATGTGGATTAATTCGATGCAACGCGAAGAACCTTACCTGGGCTTGACATACACCAGATCGCTGCAGAGATGTAGTTTCCCTTGTGGTTGGTGTACAGGTGATGCATGGTTGTCGCTGCAT
+
GGGGGFGGGGGGGGGGGGGGGGGGGGGGGGGGGGGGGFGFGGGGGGGGGGGGGGGGGGGGGGGGGGGGGGGGGGGGGGGGGGGGGGGGGGGGGGGGGGGGGGGGGGGGGGGGGGGGGGGGGGGGGGGGGGGGGGGGGGGGGDGGGGGGGGGGGGGGGGGGGGCFEGGGGGGGGG6@FGGGGGCGCEGGGGGGGGGGGGGGGGGGGGFGGGGCFGGGDCGGFGGFGGGGFEGFFGF4DFGGFEFGF?BFG?FGGGFFF<?FFGFFFF?FFBFFFFGFF><AFFFFF?B
@M00689:251:000000000-CJTJ5:1:1102:8971:13805 1:N:0:5
CAGGATTAGATACCCTGGTAGTCCATGCCGTAAACGGTGGGCGCTAGGTGTAGGGGTCTTCCACGGCCTCTGTGTCGTAGCTAACGCATTAAGCGCCCCGCCTGGGGAGTACGGCCGCAGGGCTAAAACTCAAAGGAATTGACGGGGGCCCGCACAAGCGGCGGAGCATGTGGATTAATTCGATGCAACGCGAAGAACCTTACCTGGGCTTGACATACACCAGATCGCTGCAGAGATGTAGTTTCCCTTGTGGTTGGTGTACAGGTGATGCATGGCTGTCGCTGCAT
+
GGGGGGGGGGGGGGGGGGGGGGGGGGGGGGGGGGGGGGFFGGGGGGGGGGGGGGGGGGGGGGGGGGGGGGGGGGGGGGGGGGGGGGGGGGGGGGGGGGGGGGGGGGGGGGGGGGGEGGGGGGGGGGGGGGGGGGGGGGGGGGGGGGGGGGGGG:FEFFGGGGDGEGGGGGCGGGGGGGGGGGGGFGGGGGGGGGGGGGGGGGGGGGFGGGGGGGGGGGGGFGGGGGGGFCDFFGGDGGFFFGGGBBBFGFFGGGFEFFFFFGFB@=FFGFBFFFGGFF?7<6??>?>
@M00689:251:000000000-CJTJ5:1:1102:8956:13815 1:N:0:5
CAGGATTAGATACCCTGGTAGTCCATGCCGTACACGGTTGGCGCTAGGTGTAGGGGTCTTCCACGGCCTCTGTGTCGTAGCTAACGCATTAAGCGCCCCGCCTGGGGAGTACGGCCGCAGGGCTAAAACTCAACGGAATTGACGGGGGCCCGCCCAAGCGGCGGAGCATGTGGATTAATTCGATGCAACGCGAAGAACCTTACCTGGGCTTGACATACACCAGATCGCTTCAGAGATGTAGTTTCCCTTGTGGTTGGTTTACAGGTGTTTCATGGCTGTAGCTGCAT
+
F<@C8CF<E@EFFGGGGGGGGGGGFFCFGDG76BFGGG,@FGGGGF+,E<F9FCEDFFGGGGGGGDGGGGGGGGGG7FFFGGGEFGGGGECF9A>FGGGEGFG+BDCD@B8EEGGGGGCEEEFGC<FFGGGAG,=CCCFGGGGGG@@CEGGGG*FBFCF@@EFGGGGGGGGGGFF7FGGGGGFGGGF+<8CE*C=EGGFGGCGGF@FFC8:C<FGGGG*<?G8CDFCE>/59B>CFC*:AFFGGF?<FG@F*9C@.12(),;??FF?*9)11**0*5).).6:A??D
@M00689:251:000000000-CJTJ5:1:1102:9498:13848 1:N:0:5
CAGGATTAGATACCCTGGTAGTCCATGCCGTAAACGGTGGGCGCTAGGTGTAGGGGTCTTCCACGGCCTCTGTGTCGTAGCTAACGCATTAAGCGCCCCGCCTGGGGAGTACGGCCGCAAGGCTAAAACTCAAAGGAATTGACAGGGGCCCGCACAAGCGGCGGAGCATGTGGATTAATTCGATGCAACGCGAAGAACCTTACCTGGGCTTGACATACACCAGATCGCTGCAGAGATGTAGTTTCCCTTGTGGTTGGTGTACAGGTGTTGCATGGCCGTCGCTGCAT
+
GGGGGGGGGGGGGGGGGGGGGGGGGGGGGGGGGGGGGGGGGGGGGGGGGGGGGGGGGGGGGGGGGGGGGGGGGGGGGGGGGGGGGGGGGGGGGGGGGGGGGGGGGGGEEFGGGGGGGGGGGGGGGGGGGGGGGGGGGFGGGGG,@FGGGGGGGGGGGGFFGGGG5EGGGGGGF,<B@EFGG=?EGGGGGGGGGGGGGGGGGFGGGGGGGGGGGGGFDGCGFGFGFCCC@EGFFGG*:D2+1AFGFFFFG@FGDGF@;?BF2:6<FFFFGFFFF=549B9>B9(-7:<
@M00689:251:000000000-CJTJ5:1:1102:16852:13865 1:N:0:5
CAGGATTAGATACCCCGGTAGTCCTGGCCGTAAACGATGACCACTAGACGTGGGAGGTATCGACCCCTTCCGTGTCGGAGCTAACGCGGTAAGTGGTCCGCCTGGGGAGTACGGTCGCAAGATTAAAACTCAAAGGAATTGACGGGGGCCCGCACAAGCGGCGGAGCATGTGGTTCAATTCGACGCAACGCGAAGAACCTTACCTGGGCTCGAAGCGCAGTGGACCGGGGTAGAAATATCCCTTCCCCTTAAAAGGCTGCTGCGGAGGTGCTGCATGGTCGTCGCTGCAT
+
GGGGGGGGGGGGGGGDGGGGGGGGG<FGGGGGGGGGGGGGG<EGGGGGFGGGGGGGGGGGGGG:FGGGGGFEGGEFGGEGCDGGGDGGGGGGG<DCFGGGGGGGGGGGGGGGGEGGGGGGGGGGGGGGGGGGGGFGGGGGGGGGGGGGGGGGGGGGGGGGG>FGGGGGGGGGGGG?FGGGGGGGGGGEGGGGGGGGGGGGGGGGGGGGGGFG<EC=<DDC.08CFGGGFE<DEFFGGGGGFGGG?FBFG:FGGG6><B:539F6>5B>C>646?<GF@A<96666B?FF2
@M00689:251:000000000-CJTJ5:1:1102:26830:13956 1:N:0:5
CAGGATTAGATACCCTGGTAGTCCATGCCGTAAACGGTGGGCGCTAGGTGTAGGGGTCTTCCACGGCCTCTGTGTCGTAGCTAACGCATTAAGCGCCCCGCCTGGGGAGTACGGCCGCAAGGCTAAAACTCAAAGGAATTGACGGGGGCCCGCACAAGCGGCGGAGCATGTGGATTAATTCGATGCAACGCGAAGAACCTTACCTGGGCTTGACATACACCAGATTGCTGCAGAGATGTAGTTTCCCTTGTGGTTGGTGTACAGGTGTTGCATGGCCGTCGCTGCAT
+
GGGGGGGGGGGGGGGGGGGGGGGGGGGGGGGGGGGGGGGGGGCGGEGCGGGGGGGGGGGGGGGGGGGGGGGGGGGGFFGGGGGGGGGGGGGGGDGGGGGCEGCGGGGDGGGGGGGGGGDEGGFFGGGGGCEGGGGDGGGGGGGGGGGDEGGCGEGGGGFGFGGGGGGGGGGGC+@CFFGGGGGGGGG9FGG:EGEGGGGCGGGGGFGFGGGDGGGGFGGFFGGGCF?FF?FFF=C7CFGGFGGGFFFFGF?GGFF>>2:>AFF<?FFFGFFFF6D4@EFF0;?F>>)
@M00689:251:000000000-CJTJ5:1:1102:28559:13957 1:N:0:5
CAGGATTAGATACCCTGGTAGTCCACGCCGTAAACGATGAGTGCCAGCCGTTAGTGGGTTTACTCACTAGTGGCGCAGCTAACGCTTTAAGCATTCCGCCTGGGGAGTACGGTCGCAAGATTAAAACTCAAAGGAATTGACGGGGACCCGCACAAGCGGTGGATGATGTGGATTAATTCGATGCAACGCGAATAACCTTACCTACCCTTGACATGTACGGAAGCCTCCAGAGATGGGGGTGTGCCCGAAAGGGAGCCGTAACACAGGTGATGCATGGTCGTCGCTGCAT
+
GGGGGGGGGGFFGGGGGGGGGGGGGCFGGGGGGGGGGGGGGGGGFGGGGGGGGGGGGGGGGGGGG9FGGGGGGGGGGGGGGGGGGGGGGGGGGGGGGGGGGGGGGGGGGGGGGGGGGGGGGGGGGGGGGGGGF@FGGGGGGGGGGGGGGGGDFGGGGGGGGGGGGGGGGGGGGGGGGGGGGGGGGGGGGGGGGGGGGGGGGGGGGGGGGG?FFFFFFGGGFGGGGGGGFG7@FGGCFGGGFGGGFF:@DDFFGGFFFFFFFGF?FF7?FFFFFFGGFFF>>:BFFFFFF
@M00689:251:000000000-CJTJ5:1:1102:28558:13975 1:N:0:5
CAGGATTAGATACCCTGGTAGTCCACGCCGTAAACGATGAGTGCCAGCCGTTAGTGGGTTTACTCACTAGTGGCGCAGCTAACGCTTTAAGCATTCCGCCTGGGGAGTACGGTCGCAAGATTAAAACTCAAAGGAATTGACGGGGACCCGCACAAGCGGTGGATGATGTGGATTAATTCGATGCAACGCGAATAACCTTACCTACCCTTGACATGTACGGAAGCCTCCAGAGATGTGGGTGTGCCCGAAAGGGAGCCGTCACACAGGTGATGCATGGTCGTCGCTGCAT
+
GGGGGGGGGGGEGGGGEFF9FFGFEFGGGDFCCFFCCFFGGFGGGFEFFCGGGGGD8FCFGCGGGCGGGGGGGEGGGFGGGFGGGGGGCFGGGFGGGGGGGG,CFGGGGGGGGGGFGGG,CECFG?FGGCFFGGC<AFFGGD@>:CGGGGGGGG7<FC7><C>FG8FGFCG,DCFFGFFG,2;CF,,<EECEGGCFGGF+CFG9@FFGGGFCGGFG>FC58*:CCFGGFDGF5FF*:C/><CGGFF:39.><34>>?04)4<=?D:>?C=**94F*)9>144(3??9:<
@M00689:251:000000000-CJTJ5:1:1102:10427:14043 1:N:0:5
CAGGATTAGATACCCTGGTAGTCCATGCCGTAAACGGTGGGCGCTAGGTGTAGGGGTCTTCCACGGCCTCTGTGTCGTAGCTAACGCATTAAGCGCCCCGCCTGGGGAGTACGGCCGCAAGGCTAAAACTCAAAGGAATTGACGGGGGCCCGCACAAGCGGCGGAGCATGTGGATTAATTCGATGCAACGCGAAGAACCTTACCTGGGCTTGACATACACCAGATCGCTGCAGAGATGTAGTTTCCCTTGTGGTTGGTGTACAGGTGCTGCATGGCTGTCGCTGCAT
+
[truncated: 9,672,891 more chars]
