# Supplementary material for: The cloacal microbiome of a cavity-nesting raptor, the lesser kestrel (Falco naumanni)
Source: PeerJ. 2022 Oct 6;10:e13927. doi: 10.7717/peerj.13927 (PMC9548316; doi:10.7717/peerj.13927)
Supplement: Supplemental Information 20 [file peerj-10-13927-s020.gz › gri-Y13.R1.fastq]

@M00689:251:000000000-CJTJ5:1:1101:19748:1858 1:N:0:5
CAGGATTAGATACCCTGGTAGTCCATGCCGTAAACGGTGGGCGCTAGGTGTAGGGGTCTTCCACTGCCTCTGTGTCGTTGCTAACGCATTAAGCGCCCCCCCTGGGGAGTACTGCCGCAAGGCTAAAACTCAAAGGATTTGACGCGGGCCCGCACAAGCTGCGTCGCATGTTGATTAATTCGCTGCAACGCGACGCACCTTACCTGTGCTTTACATACACCACATCTCTGCAGAGTTGTTGTTTCCCTTTTCGTTGGTGTACAGGTTATGCATTGCCGTCGCTGCTTCCTTCT
+
DEEF7FEEFACEEEFFFDF,CFFGDE@CC7B7CFEC,B8++6+@F+@8C6C,,:,+88CE@C,:,,,:CCC,<,<C,C,,8?,,:,6+8?,,,:+4>>>+8>=++++++8,:,,:8+>++++:B,,,,:AA,,,,,,,93,,:++++*4@:*>*5*,,6,,2***/1*4*7,,,5<++1>:**1*3++5*7******2:2<+<<C+++0<7+*3+2*9*9<***02+29*2*)***0*:**21999@AB)4*/87((4(7)9)-)1*-9)6).***1)43(2317)6),).48
@M00689:251:000000000-CJTJ5:1:1101:11617:1921 1:N:0:5
CAGGATTAGATACCCTGGTAGTCCATGCCGTAAACGGTGGGCGCTAGGTGTAGGGGTCTTCCCCGGCCTCTGTGTCGTAGCTAACGCATTAAGCGCCCCGCCTGGGGGGTACGGCCGCAAGGCTATAACTCAAAGGATTTGACGGGGGCCCGCACAAGCGGCGGAGCATGTGGATTAATTCGATGCAACGCGAAGAACCTTACCTGGGCTTGACATACACCAGATCGCTGCAGAGATGTAGTTTCCCTTGTGGTTGGTGTACAGGTGTTGCCTGGTCGTCGCTGCAT
+
F,CCFFCCF9EFFFGGFFF9@FFGGFFFC@FCCGGG,B87+6+@FCGFFCC,,:,+8:CEEC,C6++88CC,<,<6,C,,,B,,9,>+8C,,,98>@>>+6=?+4+8+*5*8**<<<C:<7*<<,,2,87?F@9<++,7<,,8<<>>?E5?EEEG5*;8;*//*2*:*CCE77+30++<CFCCF7:E+CEEC5/:8+2/AF7:CF75C**>*28+:*6607*1579*/0*/)<89*97:*22:C76*69))057>01:6576.6)1)5512)6=>F=)72(2319:9
@M00689:251:000000000-CJTJ5:1:1101:11608:1937 1:N:0:5
CAGGATTAGATACCCTGGTAGTCCATGCCGTAAACGGTGGGCGCTAGGTGTAGGGGTCTTCCACGGCCTCTGTGTCGTAGCTAACGCATTCAGCGCCCCGCCTGGGGGGTACGGCCGCAAGGCTAAAACTCAAAGGAATTGACGGGGGCCCGCACAAGCGGCGGAGCATGTGGATTAATTCGATGCAACGCGAAGAACCTTACCTGGGCTTGACATACACCAGATCGCTGCAGAGATGTCGTTTCCCTTGTGGTTGGTGTACAGGTTTTGCATGGTCGTCGCTGCAT
+
GFGFCFFEFFFFFFFGFEG<AFFGGFAEDCFEGGGGDFG7@FCGGGGGGFE,,C7+BCFFED,C,+66@CF,C,C@,C,,<F9,C,8+BF,,,<7:@CB7:>?<+=@+5><E7*<F<@777*<F,,?,:<FFG9BA77CCA:C<B@>:EEG>:*2*;*;8*::E*:889@F?D7:<+9<E787A9CFDG5E=5>/*+2A;ED@FGD5C7;4*78+:?=*9C**577*9>*764=**=?>:*91>?6=AF)67<>F?(,3>AF<<)**.0(5<>4>=6>9?(1802(<
@M00689:251:000000000-CJTJ5:1:1101:11626:1938 1:N:0:5
CAGGATTAGATACCCTGGTAGTCCATGCCGTAAACGGTGGGCGCTAGGTGTAGGGGTCTTCCACGGCCTCTGTGTCGTAGCTAACGCATTAAGCGCCCCGCCTGGGGGGTACGGCCGCAAGGCTAAAACTCAAAGGAATTGACGGGGGCCCGCACAAGCGGCGGAGCATGTGGATTAATTCGATGCAACGCGAAGAACCTTACCTGGGCTTGACATACACCAGATCGCTGCAGAGATGTAGTTTCCCTTGTGGTTGGTGTACAGGTGTTGCATGGTCGTCGCTGCAT
+
GDGGEFGGGGGGGGGGFFGFFGFGFFGGCCCFEGGG>FGGD@FEGEGGFEFAEC>CCEEFFFAE7:@CFFFC<<EFCF8@FFCCEFB:CFC,C?FCCCF7@FC@7FC@*>*>C7BBBEFDED7A8>CFFFGDF@CFCEGGFCFDEDEDGEGCEEGGGDCECCCGGGEF67:AECEFCEFFGFCF7E?93CEEC57/<>CDFFFGGFCCFFGDF?FFCFFCFDF4=65D@CDFF4CCF?CDFGF7=79<FF<CGF>:01<>BF<<FFFF@?<<AFFFFFF1>9:192<
@M00689:251:000000000-CJTJ5:1:1101:10527:1949 1:N:0:5
CAGGATTAGATACCCTGGTAGTCCACGCCGTAAACGTTGGGCGCTAGGTGTGGGATCCTTCCACGGATTCCGTGCCGCAGCTAACGCATTAAGCGCCCCGCCTGGGGAGTACGGCCGCAAGGCTAAAACTCAACGGAATTGACGGGGGCCCGCACCAGCGGCGGAGCATGTTGCTTAATTCGACGCAACGCGAAGAACCTTACCAAGGTTTGACATGCAGGGAAAAGCCGTAGAGATACGGTGTCCGTAAGGGTCCTGCCCAGCTGGTGCATGGCTGTCGCTGCAT
+
FCGFEFFGFCFFFFGGDCF@<FCF@@@C@:@FGGGGEFF8C8FFGFGFFFE7,@,C<CDF<E,CC7+8@CCCE,=<6=++>AD,C7=+,BC9,A=:4+@=:CEGFGD+>B<FC+@@C7@:E+>D@<<FCDFFDGCF+++@<FCCC:3:8EGEE:C*:5<71BE55:88CCFFE?C<7+<CDC7C5>E:C5=55*/8888E?C@:+055<@CC7C?*96?*27***7+7>DD@DB:7@4></>*176).7<:FD>)44875().()9)2740<>>FF30,1::0625
@M00689:251:000000000-CJTJ5:1:1101:7830:2078 1:N:0:5
CAGGATTAGATACCCTGTAAATCAAACTGCCTCCCTGAACGAGCAGGATTTAGGGCATACTCTTTTTAACATTTGCCTGTGGCCAGTTCTAGGTGGTTGCCTCCTGAATATGTTGCGACCAGGTGATGCATGGTTGTCGCTGCAT
+
GGGGGGGCFGGCFFFGGG<FDFGGGGFA@C<9<FG8F8EFGGEG7<CBF<FCFAGGDGGEEGFCFCGFCGAGCFCFGGCA@FGGGG<,EFGGGGEFB7FGGDAFFGG8?FGFG,EFDGCGGG:=F,,CFAFC4,,8@944?=@B?
@M00689:251:000000000-CJTJ5:1:1101:13484:2207 1:N:0:5
CAGGATTAGATACCCGAAGCTCCAGAGCTGGCACCGCAGCAGAGTTGCAGGTGGCTGTAGCTGTCCTGGAGTGGCTTAAGAGCCGGGGGCACCGGGGTGAGGGCACCGTGCCGGTTCCTGTGAGGATCCTGGAGGGCTCAGGCTTTGCCCTCCGCCCAGCTGCCTCTACCGTGTACCTGGACATGGACCTGGAGCCAGAGGAGGATGTTCAGGAGGTGATGCATGGTTGTCGCTGCAT
+
GFGFEEGFGGGGGFGGGGGG,EFCEEFFGFGGGGGEGDEGGGGFGCFGGGGGGGGFGGGGGGGGGGGGGFGGGGGGGGGGGGGGGGGGGGGGGGGGGGGGGGGGGEFGGGGGGGGECGGGFGGGGF<FGGGDCFCGGFGGGGC8::D,DECFEGGGGGGGGGGGGGGGGGEFGFGGFGGGGGGGGGGGFCFGGGGGGGGGG6BEEGGCFFGGGCGGGFFGGDFCFG9FFGGEF37)/7
@M00689:251:000000000-CJTJ5:1:1101:13487:2224 1:N:0:5
CAGGATTAGATACCCGAAGCGCCAGAGCTGGCACCGCAGCAGAGTTGCAGGTGGCTGTAGCTGTCCTGGAGTGGCTTAAGAGCCGGGGGCACCGGGGTGAGGGCACCGTGCCGGTTCCTGTGAGGATCCTGGAGGGCTCAGGCTTGGCCCTCCGCCCAGCTGCCTCTACCGTGTACCTGGACATGGACCTGGAGCCAGAGGAGGATGTTCAGGAGGTGATGCATGGTGGTCGCTGCAT
+
GDFFEEFEFFFCFFGGECFG+@CCCDFGFFGFFFGE@:CFEFDCE@EFFDEFGDGDGGGFGAFGGGGGGGGGGGGGFGFGGGGFFGFGCFGDFGGFGGGFDFGEG8+>ADFGGGGE@FDGGGGGGGFGGGG,@<BCCFFGGF@,,*>?>F*>BEEGBGCFC@FG6ACFGGGGGGGGFGGGGGGGGGDCF*AFGGEGG>CG5=CEGGG7CCCGDC=DG@F>GFFCFGF*8CF>)3CGFF
@M00689:251:000000000-CJTJ5:1:1101:18762:2254 1:N:0:5
CAGGATTAGATACCCTGGTAGTCCATGCCGTAAACGGTGGGCGCTAGGTGTAGGGGTCTTCCACGGCCTCTGTGTCGTAGCTAACGCATTAAGCGCCCCGCCTGGGGAGTACGGCCGCAAGGCTAAAACTCAAAGGAATTGACGGGGGCCCGCACAAGCGGCGGAGCATGTGGATTAATTCGATGCAACGCGAAGAACCTTACCTGGGCTTGACATACACCAGATCGCTGCAGAGATGTAGTTTCCCTTGTGGTTGGTGTACAGGTGCTGCATGGTCGTCGCTGCAT
+
GFGGGECGGGGGF<EFCCFAAFAF@FCCE:@FFGFEEGGGGFGC7FFGEACFGFGGCEFGGGGGGGGGGGGGFGGGGGFFGGGGGGGGGGGGGGGGGDEFGGGGGGGGGGGGGGGGGGCEGFDGGGGGGGGG8FGGGGGFGGGGGGGGGGGGGGGGGGGGGGGGGGGGCG+AFCG?FGGGFGFGFGFGGGGGCEGE@CFFFGGGGGDFFGGGG?FGGFFGGGGG=CGGFGGFFFG*9FFGG?FG49?A44<GGFFFF??FFFFBFFF>FF<BAFFFFF;(9BF:>FA
@M00689:251:000000000-CJTJ5:1:1101:18821:2259 1:N:0:5
CAGGATTAGATACCCTGGTAGTCCTAGCCCTAAACGATGATTGCTTGGTGTGATCGGTACCCAATCCGATTGTGCCGTAGCTAACGCGATAAGCAATCCGCCTGGGGAGTACGGTCGCAAGGCTGAAACTCAAAGGAATTGACGGGGGCCCGCACAAGCGGTGGAGCATGTGGTTCAATTCGACGCAACGCGAAGAACCTTACCTGGGCTCGAAATGTGGTGGAATCGGGTGGAAACATCCGCGTCTCGCAAGAGACTGCCATACAGGTGATGCATGGCTGTCGCTGCAT
+
GGGGGGGGGGGGGGGGGGGGGGFGGGGGGGGGFGGGGGGGGGGGCFFGGGGGG9FGGGGGGGGGGGGGFGGGGGGGGGGGGGGGGGGGGGGGGGGGFGGGGGGGGGGGGGGGGGGGGGEGGGGGGGGGGGGGGGGGGGGGGGGGGGGGGGGGGGGGGGGGGGGGGGGGGGGGGGGGGGGGGGGGGGEECGGGGGGGGGGGCGGGGGGGGFGGGGGGGFFGGFGGGCGGFGGFFFGGFFGGGGGGFDFFFD>CDFF<BFFFB4:2?FFFFB>>D=*9=@FFFFFF6?BBF9
@M00689:251:000000000-CJTJ5:1:1101:14302:2390 1:N:0:5
CAGGATTAGATACCCTGGTAGTCCACGCCCTAAACGATGTCAACTAGGTGTTGGGGAAGCGATTTCTCAGTACCGCAGCTAACGCGTGAAGTTGCCCGCCTGGGGAGTACGGTCGCAAGATTAAAACTCAAAGGAATTGACGGGGGCACGCACAAGCGGTGGATGATGTGGATTAATTCGATGCAACGCGAATAACCTTACATACCCTTGACATGTACGGAAGCCCTCAGAGATGGGGGTGTGCGCGAAAGGGAGCCGTACCACACGGGCGGCAGGGTAGTAGCTGCCGCAGTCG
+
8AECCAECCEDFE-EEC@FFFCECCEE@FFGGFDF@@CFFFFGGGFG@;C@FFCFCEEGGCEEFGG9EFGFGGGGD+@FFGGGEGEFE>FGGCG,?EFFGGGFDFD:CAFEGECDG:=FGFEE<FA98FFGCCB<FAFDBEGCCF+3*3@CE7CF@:8CF7>FDCFC@<;,7,2,BF@<CG>CGGFCE5EE=CCEB?C0<<+;F?6<F6CFGC+9>>6@DGGGG4C6CFF7?>*:0)0795CD7)7>2B>9:9).1(487(.63<)0(01(-,8))7).87>4AA).((((412(
@M00689:251:000000000-CJTJ5:1:1101:14286:2398 1:N:0:5
CAGGATTAGATACCCTGGTAGTCCACGCCCTAAACGATGTCAACTAGGTGTTGGGGAAGCGATTTCTCAGTACCGCAGCTAACGCGTGAAGTTGACCGCCTGGGGAGTACGGTCGCAAGATTAAAACTCAAAGGAATTGACGGGGACCCGCACAAGCGGTGGATGATGTGGATTAATTCGATGCAACGCGAATAACCTTACCTACCCTTGACATGTACGGAAGCCCTCAGAGATGGGGGTGTGCCCGAAAGGGAGCCGTAACACAGGTGCTGCATGGTCGTCGCTGCATCTGTCG
+
GFGGGEGGGGGGGFGGFFGGFFFFAFGGGGGCFFFEGGFFGGGGFGGFCEEFGFGGGGGGGGGGGGGGGGGGGGGGGGGGGGGGGGGGGGGGGGGGGGGGGGGGGGCFGGGGGGGGEGGGGGGGGGGGGGGGFFGGGGG<FCDDG@BFGFGGEGGGGGGGGGFFGGGGGGGGFGGGGGGGG9CGGGDGGGGGGGGGGGGGGGFGGGGGGGGGGGGGGFFGGGGGFGGGFGGFFFGGFFGDGGGGF?DFEEFFDF@>6>:>?BA>FFF<FD2<DFFFF*<BB<>>BB>BAA)<64(
@M00689:251:000000000-CJTJ5:1:1101:14290:2416 1:N:0:5
CAGGATTAGATACCCTGGTAGTCCACGCCCTAAACGATGTCAACTAGGTGTTGGGGAAGCGATTTCTCAGTACCGCAGCTAACGCGTGAAGTTGACCGCCTGGGGAGTACGGTCGCAAGATTAAAACTCAAAGGAATTGACGGGGACCCGCACAAGCGGTGGATGATGTGGATTAATTCGATGCAACGCGAATAACCTTACCTACCCTTGACATGTACGGAAGCCCTCAGAGATGGGGGTGTGCCCGACAGGGAGCCGTAACACAGGTGCTGCATGGTAGTCGCTGCATCTGTCG
+
CEFD@<CEFGFDFCF9@@FFFF,,;CFEF@FFF<CBF@DAFFCF<@EC;C@BFFGGGEFGGEGGGGFGFGDGCGGGGGGDGGEEGGFGGGGGGGGGGGDFGGDGG4=FFGGG<CGGGEEGGGGGGFFFFFGG?DBE@FD,CEDCEC+>CFG8@E:DDEGFGGG,<ECF<F@F9<CBD9DGF,4;CG::EGGG*C<<8EFBFCEFGG7C**00@+61;=FCCDD47CFGFGG@4@CC@3DCDCG7FFF9)09GC:>>FF(8:BB:>.<4?B2<DF**.*)-351(3:03652--)(
@M00689:251:000000000-CJTJ5:1:1101:17936:2587 1:N:0:5
CAGGATTAGATACCCTGGTAGTCCACGCCCTAAACGATGAATACTCGATGTTGGCGATACACAGTCAGCGTCCACGCGAAAGCATTAAGTATTCCACCTGGGGAGTACGTCCGCAAGGATGAAACTCAAAGGAATTGACGGGGGCCCGCACAAGCGGAGGAGCATGTGGTTTAATTCGATGATACGCGAGGAACCTTACCCGGGCTTGAAAGTTAGTGAAGTATTCAGAGATGAGTACGTCCTTCGGGACACGAAACTAGGTGATGCATGGCCGTCGCTGCAT
+
GGGGGFGGGGGGGFGGGGGGFFFFEFGEFGGGGGGEGGGGGGGGFFGGGFGGGGGGGGGGGGGGGGGGGGGGGGGGGGGGGGGGGGGGGGGGGGGGGGGGGGGGGGGGGGGGGGGGGGGGGGGGGGGGGGGGGGGGGGGGGGGGGGGGGGGGGGGGGGGGGGGGFGGGGGGGGFGGGGGGGGGGGGGGGGGGGGGGGGGGGGGGGGFGGGGGGGGGGFFGGGGGGGGGFFF?FFGGFFGGGGDGFFFFFFFGG>EFFFFFFFFFFFFFFF:?>B>DFFFFFBA
@M00689:251:000000000-CJTJ5:1:1101:21822:2589 1:N:0:5
CAGGATTAGATACCCCGGTAGTCCTGGCCGTAAACGATGGATACTAGGTGTTGGGGGTATCGACCCCTCCAGTGCCGCAGCTAACGCAATAAGTATCCCGCCTGGGGAGTACGGCCGCAAGGTTGAAACTCAAAGGAATTGACGGGGGCCCGCACAAGCGGTGGAGCATGTTGTTTAATACGTCACTAACCGTAGAACCTTACCAAGGCTTGACATCCTTCGACCGCTAGTGAAAGCTAGTTTTCCTCGCAAGAGGACGAAGTGACAGGTGTTGCATGGTCGTCGCTGCAT
+
GGGGGGGGGGGGFFGGGGGGEGGGGGGGGEGGGEFEGGGGGGGGGGGGFFGGGFGGGGGGGGGGGGGGGGGGGGGGGGGGGGGGGGGGGGGGGGGGGGGGGGGGGGGGGGGGGGGGGGGGGGGGGGGGGGGGGGGGGGGGGGGGGGGGGGGGGGGGGGGGGGGGGGGGGGGGGGGGGGGGGGGGGG9F@FGGEFGGGGGGGGGGGGGGGGGGGGFGGFFGGGGGGGGGFGGFFFGGFFGGCDCFFFFFFFFGGFFFFFFE>D<?BFFFFFFFFFFFFFFAA>FBFF??7?D
@M00689:251:000000000-CJTJ5:1:1101:21813:2604 1:N:0:5
CAGGATTAGATACCCCGGTAGTCCTGGCCGTAAACGATGGATACTAGGTGTTGGGGGTATCGACCCCTCCAGTGCCGCAGCTAACGCAATAAGTATCCCGCCTGGGGAGTACGGCCGCAAGGTTGAAACTCAAAGGAATTGACGGGGGCCCGCACAAGCGGTGGAGCATGTTGTTTAATACGTCACTAACCGTAGAACCTTACCAAGGCTTGACATCCTTCGACCGCTAGTGAAAGCTAGTTTTCCTCGCAAGAGGACGAAGTGACAGGTGTTGCATGGTCGTCGCTGCATCTGG
+
GFGFFCFGGGGGGGGGCDFEEFFFFGFGGCFEEFFEGGGGGGFGFGFGFFGEGFGGGGGGGGGGGGGGGGDFFGGGGGGGGGGGGGGGGGGGGGGGGGGGGGGGGGGGGGGGGGGEGGGGGGDGGGGGGGGGGGGGGGGGGGGGGGGGGDGGGGGGGCGGGEGGGGGGGGFGGFGFGGGGGGGGGG92<CFG=FCGGFGGG7FGGGGGGGGGGGGGGFFGGGGGGGGGFGGFFFGGFFGGFGGGFFFFFB6DDFF?<BFEFFFFFFFDFFFB0;8FFFFBAFF?>>:?92)54A)
@M00689:251:000000000-CJTJ5:1:1101:21830:2607 1:N:0:5
CAGGATTAGATACCCCGGTAGTCCTGGCCGTAAACGATGGATACTAGGTGTTGGGGGTATCGACCCCTCCAGTGCCGCAGCTAACGCAATAAGTATCCCGCCTGGGGAGTACGGCCGCAAGGTTGAAACTCAAAGGAATTGACGGGGGCCCGCACAAGCGGTGGAGCATGTTGTTTAATACGTCACTAACCGTAGAACCTTACCAAGGCTTGACATCCTTCGACCGCTAGTGAAAGCTAGTTTTCCTCGCAAGAGGACGAAGTGACAGGTGTTGCATGGTCGTCGCTGCAT
+
FFGFEFFFGGGFFFFEBCCFDGFCFFFGGDBCCFFCGGEFFFGGCFGGEFGGGGGEGEGGGGGGGGGGGGGCFGGGGGGGGGGFGGGGGCBFFDFGGFGDGGGGGGGGGGGGGGGGGGGGGGDGGGGGGGGGFGGGGGGCGGGGGGGGEGGGGGGGGGGGGGEEFGGGGGFGGGCF@EGGF=9CGGFC0<>EE>CGFFGFGGGGGGFGGGDEGGGGFF?DFFGGGGGGFG7*9FGGFFGGC7C?FFFBFFFGGFF??:>)-8:??=05>)5<:F4===?9ABBFFB((,4>
@M00689:251:000000000-CJTJ5:1:1101:23435:2694 1:N:0:5
CAGGATTAGATACCCTGGTAGTCCACGCCGTAAACGATGAGAACTAGCTGTCGGGGCTCTTAGAGCTTCGGTGGCGCAGCTAACGCATTAAGTTCTCCGCCTGGGGAGTACGGCCGCAAGGCTAAAACTCAAAGGAATTGACGGGGGCCCGCACAAGCGGCGGAGCATGTGGATTAATTCGATGCAACGCGAAGAACCTTACCTGGGCTTGACATACACCAGATCGCTGCAGCGATGTAGTTTCCCTTGTGGTTGGTGTACAGGTGGTGCATGGTCGTCGCTGCAT
+
GGGGGGGGGGGGGGGGGGGGGGGGGGGGGGGGGGGGGGGGGGGGGGGGGGGGGGGGGGGGGGGGGGGGGGGGGGGGGGGGGGGGGGGGGGGGGGGGGGGGGGGGGDGGGGGGGGGGGGCGGGGGGGGGGGGGGGGGGGGGGGGGGGGGGGGGGGGGGGGGGGGGGGFGGGGGFGGGGGGGFFGGGGFGGGGGGGGGGGGGGGGGGGGGGGGGGGCFFFFGGGGFC5EGFGGF)0)1>FCGGGGFFFFAFFFGGFFBFFFFB=907?FFFFFFAFFFFFFFFF<95<
@M00689:251:000000000-CJTJ5:1:1101:13715:2716 1:N:0:5
CAGGATTAGATACCCCTGTAGTCCTAGCCGTAAACGATGATAACTAGGTGTTGCTCGTATCGACCCGAGCAGTGCCGTAGCCAACGCGTTAAGTTATCCGCCTGGGGAGTACGGTCGCAAGGCTGAAACTCAAAGGAATTGACGGGGGCCCGCACAAGCGGTGGAGCATGTGGTTTAATTCGACGCAACGCGAAGAACCTTACCTGGGCTCGAAGCGCAGTGGACCGGGATAGAAATATCCCTTCCCCTTAAAAGGCTGCTGCGGAGGTGCTGCATGGTTGTCGCTGCATCTGTG
+
FGGGF@FGGGGGGGGG9CFGFGFFFFFGGEGGGFFE@DFEFFGGGGGGFFGGGGGGGGGGGGGFEFGGGGGGGGGGGGGGFGFGGGGGGGGGGGGGGGGGGGGGGGD8@FFGGGGDECFGGGGGFGGGCAFGGGFGFGGDGGC@FDGG8FGDECCGGECFGEEGGGGGCE<FFFGGGGFGF@?8EECC>ED=:E5;E*;CFGGGGGFGG=CCDFEDGFFDDGGG9C=DE37:?BFF49*?7CDGFFFFF47C*7*2<BFFFFBFFFEBBFF2)1)@BFA26?F?028;?)6:A<)
@M00689:251:000000000-CJTJ5:1:1101:25024:2777 1:N:0:5
CAGGATTAGATACCCTGGTAGCCCATGCCGTAAACGGTGGGCGCTAGGTGTAGGGGTCTTCCACGGCCTCTGTGTCGTAGCTAACGCATTAAGCGCCCCGCCTGGGGAGTACGGCCGCAAGGCTAAAACTCAAAGGAATTGGCGGGGGCCCGCACAAGCGGCGGAACATGTGGATTAATTCGATGCAACGCGAAGAACCTTACCTGGGCTTGACATACACCAGATCGCTGCAGAGATGTAGTTTCCCTTGTGGTTGGTGTACAGGTGTTGCATGGCCGTCGCTGCAT
+
GGGGGGGGGGGGGGGGGGGGGGGGGGGGGGGGGGGGGGGGGGGGGGGGGGGGGGGGGGGGGGGGGGGGGGGGGGGGGGGGGGGGGGGGGGGGGGGGGGGGGGGGGGGGGGGGGGGGGGGGGGGGGGGGGGGGFGGGGGGGGGGGGGGGGGGGGGGGGGGGGGGGGGGGGGGGGFFGGGGGGGGGGGGGGGGGGGGGGGGFGGGGGGGGGGGGFGGGGFFGGGGGFFGGFCGFFFGGFFGGGGGGFFF>F@>GGFF?9?FFFFFFFFFFFFFFFFFFFFFFFFFFBF<
@M00689:251:000000000-CJTJ5:1:1101:23543:2836 1:N:0:5
CAGGATTAGATACCCTGGTAGTCCATGCCGTAAACGGTGGGCGCTAGGTGTAGGGGTCTTCTACGGCCTCTGTGTCGTAGCTAACGCATTAAGCGCCCCGCCTGGGGAGTACGGCCGCAAGGCTAAAACTCAAAGGAATTGACGGGGGCCCGCACAAGCGGCGGAGCATGTGGATTAATTCGATGCAACGCGAAGAACCTTACCTGGGCTTGACATACACCAGATCGCTGCAGAGATGTAGTTTCCCTTGTGGTTGGTGTACAGGTGATGCATGGCTGTCGCTGCAT
+
GGGGGGGGGFGGGGGGGGGGGGGGGGGGGGGGGGGGGGGGGGGGGGGGGGGEFGGGGGGGGGCGGGGGGGGGGGGGGGGGGGGGGGGGGGGGGGGGGGGGGGGGGGGDEFGGGDGEGGGGFGGGGGGGGGGGFGGGGGGGGGGGGGGGGGGGGGGGGCGEDGDCGDEGGGEFGGFFFGGGGGGGGGGGGGGGDEGGGGFGGGGFGFGGGC<CCC?FGFFGGGFGGGGGFDG@F=FCFFGGGGGGFFFFFFFGGFF<>FFFFFF2;FFAF9:<AFFFFFFF<6?:03<
@M00689:251:000000000-CJTJ5:1:1101:16770:3030 1:N:0:5
CAGGATTAGATACCCTGGTAGTCCATGCCGTAAACGGTGGGCGCTAGGTGTAGGGGTCTTCCACGGCCTCTGTGTCGTAGCTAACGCATTAAGCGCCCCGCCTGGGGAGTACGGCCGCAAGGCTAAAACTCAAAGGAATTGACGGGGGCCCGCACAAGCGGCGGAGCATGTGGATTAATTCGATGCAACGCGAAGAACCTTACCTGGGCTTGACACACACCAGATCGCTGCAGAGATGTAGTTTCCCTTGTGGTTGGTGTACAGGTGATGCATGGCCGTCGCTGCAT
+
GGGGGFGGGGGGGGGGGGGGFGFFFGGGGGGGGFFGGEGGGGGGGGGGGGGGGGGGGGGGGGGGGGGGGGGGGGGGGGGGGGGGGGGGGGGFGGGGFGGGGGGGGGGGGGGGGGGGGGGGGGGGGGGGGGGGFGGGGGGGGGGGGGGGGGGGGGGGGGGGGGGGGGGGEGEGGGGGGGGGGGGGGGFGGGGGGGGGGGGGGFGGGGGGGGGGGGGGGFEG7DGGGGGGFGDFF?FGFF>FFGGGFFFFFFFGD>>BF:?FFFFFFFFF?<FF<FFFF>99>FF<085
@M00689:251:000000000-CJTJ5:1:1101:16774:3048 1:N:0:5
CAGGATTAGATACCCTGGTAGTCCATGCCGTAAACGGTGGGCGCTAGGTGTAGGGGTCTTCCACGGCCTCTGTGTCGTAGCTAACGCATTAAGCGCCCCGCCTGGGGAGTACGGCCGCAAGGCTAAAACTCAAAGGAATTGACGGGGGCCCGCACAAGCGGCGGAGCATGTGGATTAATTCGATGCAACGCGAAGAACCTTACCTGGGCTTGACACACACCAGATCGCTGCAGAGATGTAGTTTCCCTTGTGGTTGGTGTACAGGTGATGCATGGCCGTCGCTGCAT
+
GGGGG8FFGGGGGGGGGFFGFFFFGGFGGGGGGGGGEGFEGGEGGGGGGFAFFGGGEGGFGFGGGGGGGGGFFGGGDFGFFGGGD7CEGGGGGGGGGGGGGGGGGGGGCFGGGGG@FGGGG7FFFGGGGG@FDGGFEGGGGGGGGGGGGGGGGGFGGGGGGGGGGCEG<C<CGGCGGG7C*CFGGG?E6:EEGGDGGGGGGG6FFGGGGGDE4CFC<BDGCFD<7*1CFGGFF7778F*?CC7CF67ABF<GG>>?>?BFAFDF4*9>FFFFFFFF4@1(40029:A
@M00689:251:000000000-CJTJ5:1:1101:10958:3066 1:N:0:5
CAGGATTAGATACCCTGGTAGTCCATGCCGTAAACGGTGGGCGCTAGGTGTAGGGGTCTTCCACGGCCTCTGTGTCGTAGCTAACGCATTAAGCGCCCCGCCTGGGGAGTACGGCCGCAAGGCTAAAACTCAAAGGAATTGACGGGGGCCCGCACAAGCGGCGGAGCAGGTGGATTAATTCGATGCAACGCGAAGAACCTTACCTGGGCTTGACATACACCAGATCGCTGCAGAGATGTAGTTTCCCTTGTGGTTGGTGTACAGGTGATGCATGGTTGTCGCTGCATCGGGCT
+
FCEFD8EFFFFDE9CDA@EDAF@CCFFFF@;@CCCBF@DEGGEF7BC@;@CCFAFFFFGDGGGGGGFGDGGEEFEGE<FGGFGGGGGGDGGGGEFFCFGGGGGFGGCFFFGGFGGE@@CGGGGFGGGGFDGFFGCFFGF8FC,<CCGD>1B84=:CCFFGGGGGGGEG*;*<CC<9FGGDFFF+:8:C+:>EEGC1@85;9<<8<<FGG*9CD8C7:7F4DCFF*7CDF<)<?FGG8?7?C:77@?6>=@BFG)7:>1<>>7AFF?FA*6)49@@**8:9<:<:1:6A(((-4
@M00689:251:000000000-CJTJ5:1:1101:21587:3084 1:N:0:5
CAGGATTAGATACCCTGATGCTGGCAAAGACAGGTTGGTGAGGAACGGGGGTGATATTTCCATGCTGATCCCAGGGGACAAGGAGGCCTTGCAGGGAACCAGAGGTGATGCATGGCTGTCGCTGCAT
+
FGGFGDFFGGGFGFGGDCFFGGF<CFDGGFFG,@EFFGGGGGGG8CCEDDGFGGGGGGGGGGGGGGGGFGGGGGGGGGGGGGGGGGGGGGGGGGGGGGGGGGGGGGGGGGGGGGGGGGGGGGGGGGG
@M00689:251:000000000-CJTJ5:1:1101:9233:3232 1:N:0:5
CAGGATTAGATACCCTGTAAATCAAACTGCCTCCCTGAACGAGCAGGATTTCGGGCATCCTCTTTTTAACATTTGCCTGTGGCCAGTTCTAGGTGGTTGCCTCCTGAATATGTTGCGACCAGGTGCTGCATGGTTGTCGCTGCAT
+
GGGGGGGGGGGFGGGGGGFEGGGGGGGGGGGGGGGGGGFGFGGGCFFEFGG,EEFGGG,EEFGGGGGC@FFGFG9FGFDF<FGG8<FGGG9FFGGCFGEFGGGGGGG8FCFGGG<F74CFFD+B=?BFGGGGGGGGGGEGGEDF5
@M00689:251:000000000-CJTJ5:1:1101:9253:3236 1:N:0:5
CAGGATTAGATACCCTGTAAATCAAACTGCCTCCCGGAACGAGCAGGATTTAGGGCATACTCTTTTTAACATTTGCCTGTGGCCAGTTCTAGGTGGTTGCCTCCTGAATATGTTTCGACCAGGTGCTGCCTGGTGGTCGCTGCAT
+
GGFGDFEFFDGGACCEEFA@CEEECCF9@@F@EFG7++6@FFFG7CECA<CE,CCCE8EFGGGEFFGFGGFFGGGGFGGC<,,66@EFFGGD<<,,8B6EF9F<F@E=BBGGGC,E:7C@FFCGCFF9E,9<D4,4@FFCE:=E,
@M00689:251:000000000-CJTJ5:1:1101:6447:3303 1:N:0:5
CAGGATTAGATACCCCATATATCACTTCTGATCCGCTGCCACTGGTCAGCGTCATGTTTCACGTAAATTTTAGAGGAGCGTTAATTAAGCTCCAGCATGTCCTAGCAAGGCTGCAGCTTGGTTTCTTTCACAGGCCGGGCCTTCTCTTGATTGACATTAAGATGCATTTGCCGCCCAGCCTACCTCCGGATCTGTGGGTTTAGGTGTTGCATGGCCGTCGCTGCATCTGTCTATTATCCACATCTCCGCGCCCACGAGACGGACTCCGCATCCGTAGGCCGTCGTGTGCTTGAAA
+
GGGGGFFGGGGGGDCGGFEEDFFFGGGGGGGFFGGGGGGCFFGEGCED667FGCFGFGGFFGGFGFCA<E,EF@FGCFD@:,BD9EFGF@FDGGEGGGGGGGFADFCFF@@<EFFGGGFG,?ACGF9FDFGFF?FGGEEGG>E@,:,7CEEGGGG96,EEGE9EAADG9AAABFE7B@EGFGG@9A,@EE6@,@,>@***@9EFC6CCFEDFC@57>5ADCD470==7BC8++4++1+1;FCF*1+;())353=5((,4>071-).0()(((.8FF:>)414212((4642<084
@M00689:251:000000000-CJTJ5:1:1101:22794:3357 1:N:0:5
CAGGATTAGATACCCCTGTAGTCCTAGCCGTAAACGATGATAACTAGGTGTTGCTCGTATCGACCCGAGCAGTGCCGTAGCCAACGCGTTAAGTTATCCGCCTGGGGAGTACGCACGCAAGTGTGAAACTCAAAGGAATTGACGGGGGCCCGCACAAGCGGTGGAGTATGTGGTTTAATTCGACGCAACGCGAAGAACCTTACCTGGGCTCGAAGCGCAGTGGACCGGGATAGAAATATCCCTTCCCCTTAAAAGGCTGCTGCGGAGGTGCTGCATGGTCGTCGCTGCAT
+
GCGGGGFGGGGGGGGGGGGFGGGGGGGGGGGGGGGGGGGGGGGGGGGGFFGFGGGGGGGGGGGGGGGDFFC@FEGGGGGGGGGGGEGGGGGFGGGGGGGGGGGGFGGGGGGGGGEGGGGGGGGGGGGGGGGGGFGDGEFGGGGGGGGGGGGGGGGEGFGGGFDDGFGGGGGGGGGGGGGGGCGGGGGGGGGGDEG>FGGGGGGGGF5CGGGG3@CGGFBGGCCCGGGDBC<FFFGGFFGGGGGGFFFFFFFFG?=<?:?DB?B>EB5>@BFFFF4@FFFFFFFFFF?F0>
@M00689:251:000000000-CJTJ5:1:1101:21942:3448 1:N:0:5
CAGGATTAGATACCCTGGTAGTCCATGCCGTAAACGGTGGGCGCTAGGTGTAGGGGTCTTCCACGGCCTCTGTGTCGTAGCTAACGCATTAAGCGCCCCGCCTGGGGAGTACGGCCGCAAGGCTAAAACTCAAAGGAATTGACGGGGGCCCGCACAAGCGGCGGAGCATGTGGATTAATTCGATGCAACGCGAAGAACCTTACCTGGGCTTGACATACACCAGATCGCTGCAGAGATGTAGTTTCCCTTGTGGTTGGTGTACAGGTGATGCATGGCCGTCGCTGCAT
+
GGGGGGGGGGGGEFFGFDFFFFFFEGFFFC@CEGFEFGGGGGGGGGGGFFF9FCFGGGGGGGGGGGGGGGGGGGGGGGGGGGGGGGGGGGGGGGGGGGGGGGGGGGGGGGGGGGGGGGGGGGGGGGGGGGGGGGGGGGGGGGGGGGGG8FEGGGGGFGGGGGGGGGGGGGFGG?FGFGGGGGCGGGCEFEGGGGGGGGGGGGGGGGGGGGGGFGGGGFFGDGGGGGGGFGGFFFGGFFFGGGGGFFFDFFFGGFFFF??F>?AB?FFFFFFBFFFFFEFB>603;?F
@M00689:251:000000000-CJTJ5:1:1101:11432:3554 1:N:0:5
CAGGATTAGATACCCTGGTAGTCCATGCCGTAAACGGTGGGCGCTAGGTGTAGGGGTCTTCCACGGCCTCTGTGTCGTAGCTAACGCATTAAGCGCCCCGCCTGGGGAGTACGGCCGCAAGGCTAAAACTCAAAGGAATTGACGGGGGCCCGCACAAGCGGCGGAGCATGTGGATTAATTCGATGCAACGCGAAGAACCTTACCTGGGCGTGACATACACCAGATCGCTGCAGAGATGTAGTTTCCCTTGGGGTTGGTGTACAGGTGATGCATGGCTGTCGCTGCAT
+
FFGGG@FGGGGCCC@FDDFFCFCF@FEFGCBCCCCBFBCEGGEFECEFCCCFFCGGFGGGGGFGGGGGGGGGFGFGGEFGGDGGGGGGCFFGGGGGFGGGGGGFGDCFFEGGGGGEBFEGGGGCDEGGGGGCCFDFGGGCGA@@EDGCBFE:1=BF@FFGGGGGGGGG9C+<CE6+AF79?CF7C89<+:CEGEC;CFCC7?FEEFGGG*9:D@E7>=FCFGFG*>FGFGC?FFGF?FCCF*7**@?97)(9C559B(8)58<DFBFB8<)<2@F>4>3)8?<16?9
@M00689:251:000000000-CJTJ5:1:1101:16101:3599 1:N:0:5
CAGGATTAGATACCCTGTAAATCAAACTGCCTCCCTGAACGAGCAGGATTTAGGGCATACTCTTTTTAACATTTGCCTGTGGCCAGTTCTAGGTGGTTGCCTCCTGAATATGTTGCGACCAGGTGATGCATGGCCGTCGCTGCAT
+
FFGGGGGGGGGGGGGGGCAECGGGGCC6CE6;CFF,C,<CEBCG+CFE8,CCFGGGF,CCFEE<EFFE@FEGFEGGGFGEFFGG8C:F9EFGGF<CCDFGGGGGGGGGGGGGEFFGBFFFG?FEGGGEBFGG<,9CCBFFGC=D,
@M00689:251:000000000-CJTJ5:1:1101:8131:3651 1:N:0:5
CAGGATTAGATACCCTGGTAGTCCATGCCGTAAACGGTGGGCGCTAGGTGTAGGGGTCTTCCACGGCCTCTGTGTCGTAGCTAACGCATTAAGCGCCCCGCCTGGGGAGTACGGCCGCAAGGCTAAAACTCAAAGGAATTGACGGGGGCCCGCACAAGCGGCGGAGCATGTGGATTAATTCGATGCAACGCGAAGAACCTTACCTGGGCTTGACATACACCAGATCGCTGCAGAGAGGTAGTTTCCCTGGTGGTTGGTGTACAGGTGGTGCATGGGCGTCGCTGCATCTGTCG
+
GFGGG8FGGGGGGCFFEFGGFFFGGGGGGEFDEFAEGFGGEGGCECFF@EEFGCEGFGGGGGGGGGGGGGGGEGEEFFFGFEFFFFGGCGGGGFGGFGGFEECFFFDGGFGGGGGEGDGGFGFFFCGGFFGGGGGGGGCFGF9C@CCGBFGGGGGGGGGGGGGGGGGG6@<EGFC7CGFC7;<+<*<F6ECEEGGGG*C>CF6C+<FCC**:9<C>C@FG5CGG9CFG:C<FFBDD)82>F**:6??2)74CD)0492?F>76<F69?7:9?2@F)0<;(9>064846-66:(
@M00689:251:000000000-CJTJ5:1:1101:12711:3656 1:N:0:5
CAGGATTAGATACCCTGGTAGTCCATGCCGTAAACGGTGGGCGCTAGGTGTAGGGGTCTTCCACGGCCTCTGTGTCGTAGCTAACGCATTAAGCGCCCCGCCTGGGGAGTACGGCCGCAAGGCTAAAACTCAAAGGAATTGACGGGGGCCCGCACAAGCGGCGGAGCGTGTGGATTAATTCGATGCAACGCGAAGAACCTTACCTGGGCTTGACATACACCAGATCGCTGCAGAGATGTAGTTTCCCTTGTGGTTGGTGTACAGGTGGTGCATGGTGGTCGCTGCAT
+
GGGGGFFGGGGGFFGFCCFGFFFFDFFFFCFEEFFEGEGGGGEFEGEF;CEFGGGGEGGGGGGGGGGGGGGGGGGGGGGGGGGGGGGGGGGGGGGGGGGGGGGGGGDFGGGGGGGG@CFGGGGGGGGGGGGGGGFGGGGFGCBCGDGDG7E:BCGGFGGGGGGGGGGGGG*AEFCCEFGGFCGGGDFGFEGGGECCGGGGCGGCGGGGGFFEFGC:C?FGGGGCCDF7FGGFFFG96?FCGFCF@FF2*<69DFF?6(47A44AFFFF5:<?AFFF*<<>>93<>BF
@M00689:251:000000000-CJTJ5:1:1101:12693:3664 1:N:0:5
CAGGATTAGATACCCTGGTAGTCCATGCCGTAAACGGTGGGCGCTAGGTGTAGGGGTCTTCCACGGCCTCTGTGTCGTAGCTAACGCATTAAGCGCCCCGCCTGGGGAGTACGGCCGCAAGGCTAAAACTCAAAGGAATTGACGGGGGCCCGCACAAGCGGCGGAGCGTGTGGATTAATTCGATGCAACGCGAAGAACCTTACCTGGGCTTGACATACACCAGATCGCTGCAGAGATGTAGTTTCCCTTGTGGTTGGTGTACAGGTGGTGCATGGTTGTCGCTGCAT
+
GFGGGGGGGGGGGGGGFFGGFGFFFGGGGCGGGGGGGGGGGGGGDGCCCDFFGFFGGGGGGGGGGGGGGGGGGGGGGGFGGGGGFGGGGGGGGGGGGGGGGGGGGGDCFGGGGGGG@FGGGGGGFGGGGGGGF,<DEGGGGGGCGGGDEGGCE**CBCFGGGGGGEGGCG8CG9CFDGGGGGGGGGFFGGGGGGEGGCGGGGGGGDFGGG:EGGGFFFFF5<CGGGGGFC::FF5C=FFGGGCCF*6<BFFGDF:?FFFF<=AFFFF?B:<?9?>@4>?A<BFBFF2
@M00689:251:000000000-CJTJ5:1:1101:6529:3698 1:N:0:5
CAGGATTAGATACCCTGGTAGTCCATGCCGTAAACGTTGCGCACTAGGTGTGTGGCTCATTCCACGTGTTCCGCGCCGCCTCTCACTCATTCAGTGCCCCGCCTTGGGAGTACGGCCTCCCTTCTAAAACTCACAGGACTTGACGGGGGCCCTCACAAGCGGCGTCGCATGCGGATTAATTCGATGCAACGCGCAACACATTACCAATGCTTGCCCTCCACCGGAATCATGCAACGATGTGTGAGTCTTCGAACTGGTGTACAGCTTCTGCTTGGCTGTCCCTGCATCCGTCT
+
D<,<@FCFC,CF@@EFEFF,,;E<,<6C@:@@;FEFFD<,+@@FFC6<;@C66C@FFG9ECG<,C,,:CE@E,8@BC:7:,8F,?C,,,9?,,,C<E?E<+FCF+,B,,BB<F+++8+B,+,,:E5,,:CEDB,8,3,+BA?,B:@+@CF7E*@CFC,3>*F7B/**1***?C*=E7FC97C5CG?CFFC*5**/*2CG*<+++<<+++<CC6570C4>DGD3)1/:=*:76***)..*20:**0=FD4=2**07)(6,)-8)5))1)/-)).*7?;):7),4:((-)(,4(8
@M00689:251:000000000-CJTJ5:1:1101:6547:3700 1:N:0:5
CAGGATTAGATACCCTGGTAGTCCATGCCGTAAACGTTGGGCACTAGGTGTGGGGCTCATTCCACGAGTTCCGCGCCGCAGCTACCGCATTAAGTGCCCCGCCTGGGGAGTACGGCCGCAAGGCTAAAACTCAAAGGAATTGACGGGGGCCCGCACAAGCGGCGGAGCATGCGGATTAATTCGATGCAACGCGAAGAACCTTACCAAGGCTTGCCATACACCGGAATCATGCAGAGATGTGTGAGTCTTCGGACTGGTGTCCAGGTGATGCATGGCTGTCGCTGCAC
+
GGEGGGEGGGGGGGGGFFGDFFGGCFEFEFGGGFGGGGE8F<EFGGFFGFFC7CB:FFFFGGG,E7@FCCFGDEFGEDF7=@E?,C:@:FC,,,CEFGGGEGCGEGGGC+?EFBCEFFF73+>@FCA><>BF9<CB3D<FFCCFDGEG8FGGCGCFG2,<CGGEGD8CC+08EE5E2+2<*+;7C?>EFGGGC5E*;@FD6<?FCFGCF54*7*<CF4?7D29D<C:FFGFFFF7387::CGG7F*=A?@B3*>B106,.)9):8<?2BBFBBFFFFFFBFF??0((
@M00689:251:000000000-CJTJ5:1:1101:23448:3752 1:N:0:5
CAGGATTAGATACCCTGGTAGTCCACGCCGTAAACGATGAGAACTAGCTGTCGGGGCTCTTAGAGCTTCGGTGGCGCAGCTAACGCATTAAGTTCTCCGCCTGGGGAGTACGGCCGCAAGGCTAAAACTCAAAGGAATTGACGGGGGCCCGCACAAGCGGCGGAGCATGTTGCTTAATTCGATGCAACGCGAAGAACCTTACCTGGGTTTGACATGTAGGGAAAAGCCGTAGAGATACGGTGTCCTTAGGGGCCCTACACAGGTGATGCATGGCCGTCGCTGCAT
+
GGGGGGGGGGGGGFGGGGGGGGGGGGGGGGGGGGGGGGGGGGGGGGGGGGGGGGGGGGFGGGGGGGGGGGGG>GGGGGGGGGGGGGGGGGGGGGGGGGGGGGFGGGGGGGGGGGGGGGGGGGGFGGGGGGGGGGGGGGGGGGGGGGGGGGGGGGGGGGDGGGEGGGGGGGGGGFGGGGGGGGGGGGGGGGEEGGGGGGGGGGGGGGGGGGGGGGGGGFFGGCCDGG5FEGGFFFGGF?DCFCDF?FFABF?GCB@:1<?F?FBAFF6<FFBDB>@E>39;FFFFB
@M00689:251:000000000-CJTJ5:1:1101:22723:3787 1:N:0:5
CAGGATTAGATACCCTGGTAGTCCACGCTGTAAACGATGCGTGCTAGACGTTGGGAGGCCTAGCCTCTCGGTGTCGCAGTCAACACGTTAAGCACGCCGCCTGGGGAGTACGGCCGCAAGGTTAAAACTCAAAGGAATTGACGGGGGCCCGCACAAGCGGCGGAGCATGTTGCTTAATTCGACGCAACGCGCAGAACCTTACCAGCCCTTGACATGTTCGCTACGGCCTCGTGAGAGCGGGGCTTCCTTTCGGGGGGCGTGCACAGGTGATGCATGGCCGTCGCTGCATCGGTC
+
GFGGGGGGGGGGGFGGGGGGGGGGGGEGGGGGGGGGGGGGDGGGGGGGGGGGGGCGGGGGGG@FGGGGGGGGDGGDGGGGGGGGGGCGGGD<AFGCGGGGGGGDECCGGGGDEGGGGGGGGGGF9DGGGGGFFGGCFFFDFGGFCEGGGGGGGGGGGGG7FGDECEGGFGGGGGGFFGGGGEEEG8EGGGGG==EGGFCF97E98EGGGC5?DCG7C*97CG*7C*CG>4*87<CG?FGDDGGGFFF>FFF<)).109;E056>FFFA6>AFFFFFF>B>;999??>BA4((,(
@M00689:251:000000000-CJTJ5:1:1101:22745:3793 1:N:0:5
CAGGATTAGATACCCTGGTAGTCCACGCTGTAAACGATGCGTGCTAGACGTTGGGAGGCCTAGCCTCTCGGTGTCGCAGTCAACACGTTAAGCACGCCGCCTGGGGAGTACGGCCGCAAGGTTAAAACTCAAAGGAATTGACGGGGGCCCGCACAAGCGGCGGAGCATGTTGCTTAATTCGACGCAACGCGCAGAACCTTACCAGCCCTTGACATGTGCGCTACGGCCTCGTTAGAGCGGGGCTTCCTTTCGGGGGGCGTGCACAGGTGATGCATGGCCGTCGCTGCAC
+
GGGGGGGGGGGGGGGGGGGGGGGGGGGGGGGGGGGGFFGGGGGGGGGGGGGGFGCF@FGGGGEGGGGGGGGGEGGGGCGGGGFGGGGGFGCGGCFGGGEGGGFFFGGGF<FCEGGGGEEGCFGGGGEGGGGGGGGGAFFBDGGEG@GGGGCGBEGF@CFFGDGGGEEFFGG:FGGF7FCGCFGGGEEGGGGC7=>?FGGG?FGC8FGGGGF:F9C6C*9DDD<D3>EGFGCF351*9@CD3CDGF@FFFFFGDF),199E9E(47>)-/4<<A6FF>F:(479>FFF2(
@M00689:251:000000000-CJTJ5:1:1101:11130:3795 1:N:0:5
CAGGATTAGATACCCTGGTAGTCCACGCCGTAAACGATGAGAACTAGCTGTCGGGGCTCTTAGAGCTTCGGTGGCGCAGCTAACGCATTAAGTTCTCCGCCTGGGGAGTACGGCCGCAAGGTTAAAACTCAAAGGAATTGACGGGGGCCTGCACAAGCGGTGGAGCATGTGGTTTAATTCGAAGCAACGCGCAGAACCTTACCTGGCCTTGACATCCCAGGGACCCTGGAGAGATTCAGGGGTGCCGTAAGGAGCCTGGAGACAGGTGATGCATGGCCGTCGCTGCATTGGG
+
FFGFE<FFFFFFFFFGEDFACF<C@FEFFDC@CCECF@FGGGFEF@FFEAEFGDEGGGGFGFGGGGGGGGGGGGGGGGGGGGGFGGGC=FGGFFDGGGFFG:FGGGEGCFGGGGG@>FGGGGFGGGGGDGFEFFFGGEGGGF:CFDFF8>>B@BCF>EGGFFGGGGG@C7@FC@CGF@FGGGGGGFDE8>E5EEEGGGFFGGGGCFFGGFGFDF97C>@GFGGGDGGGFCCF@F*0=?>DFDGGB8B1>@?GCF>?B??@<?<?FF97B)6:A*9>F?>-9>>:<F:6))5(
@M00689:251:000000000-CJTJ5:1:1101:17707:3901 1:N:0:5
CAGGATTAGATACCCAGCTGAAAGTTGTTCAGGGAATTTGGCAAGATATTCTGACCAGTAGTGAAAATTGACAAGGTGCTGCATGGTTGTCGCTGCAT
+
GGGGG8FGGGGGGFGGGFGGGGF;CFFFGGGDC6C<CFGGGGGGGGGGGFGGGFGGGGGGGGGGGGGGGGGGGGGGFFGGGGGGGGGGGGGGGGGGGG
@M00689:251:000000000-CJTJ5:1:1101:18595:3933 1:N:0:5
CAGGATTAGATACCCTGGTAGTCCACGCCCTAAACGATGTCTACTAGTTGTCGGGTCTTAATTGACTTGGTAACGCAGCTAACGCGTGAAGTAGACCGCCTGGGGAGTACGGTCGCAAGATTAAAACTCAAAGGAATTGACGGGGGCCAGCACAAGCGGTGGAGCATGTGGTTTAATTCGACGCAACGCGCAGGACCTTACCAGGGTTTGACATCATAAGACCGCATCTTAATAGGGGTTTTCCCGCAAGGGACTCAGAGACAGGTGCGGAATGGCCGTAGCTGAATCTGACT
+
<@@<B,;CCFFA,66-@<FE@E,6@,@+,@C<<@C@C8DCFAFG9E@;,C;EF@:;+6<EFCFGG,@EEFFFGFGGGEEGGFGG+@+@FCFGGGGGGCFGGGGGCBF?FECEBFECEDGG?AECDFGGFG8FAFFGGGGGG>F@C>+<+>7@8DEF,@3**>BBDF9F;FF,<FCE@9,4+44*::7CE**/=*=13;+<<?CFC222787?F<+:**00***1))*)**0****95BCC*9CF=<<98)2*975:00)/.).45=:))((,()0)/0(,8069)5)):2).)
@M00689:251:000000000-CJTJ5:1:1101:18591:3955 1:N:0:5
CAGGATTAGATACCCTGGTAGTCCACGCCCTAAACGATGTCTACTAGTTGTCGGGTCTTAATTGACTTGGTAACGCAGCTAACGCGTGAAGTAGACCGCCTGGGGAGTACGGTCGCAAGATTAAAACTCAAAGGAATTGACGGGGGCCCGCACAAGCGGTGGAGCATGTGGTTTAATTCGACGCAACGCGCAGAACCTTACCAGGGTTTGACATCCTGAGACCGCCTCTTAATAGGGGTTTTCCCGCAAGGGACTCAGAGACAGGTGCTGCATGGCCGTCGCTGCAT
+
GGFFGDGGGGGGFFGGGGGGGGGGCFGGFGGGGFFEFGGGGGGGGGGGGGGGGGGFGGGGGGGGGGGGGGGGGGGGGGGGGGGGGGGGGGGGGGGGGGGGGGGGGGGGGGGGGGGGGGGGGGGGGGGGGGGGGGGGGGGGGGGGGGGGGGGGGGGGGGGGGGGGGGGGGGGGGGGGGGGGGGGGGGGGGGGGGGGGGGGGGGGGGGGGGGGGFCCFGFFGGGFGGGEDFGGFFFGGFFDGGFGGFDDBFFFGGFFFFFFF:@FFFF@BFFBF2BFF@FFFFF??>F6
@M00689:251:000000000-CJTJ5:1:1101:19284:3969 1:N:0:5
CAGGATTAGATACCCCGGTAGTCCTAGCCGTAAACGATGGATACTAGGTGTATGTGGTATCGACTCCATATGTGCCGTAGTTAACACAGTAAGTATCCCGCCTGGGGAGTACGGCCGCAAGGTTAAAACTCAAAGGAATTGACGGGGGCCCGCACAAGCGGTGGAGCATGTGGTTTAATTCGATGCAACGCGAAGAACCTTACCTGGGCTTGACATACACCAGATCGCTGCAGAGATGTAGTTTCCCTTGTGGTTGGTGTACAGGTGATGCATGGCCGTCGCTGCAT
+
GGGGGGGGGGGGGFFGEDGGEGGGGGGGGEGGGFGGGGGGGGGGGGGGGGGGGFGGGGGGGGGGGGGGGGGGGGGGGGGGGGGGGGGGGGGGGGGGGGGGGGGGGGGGGGGGGGGGGGGGGGEGGGGGGGGGGGGGGGGGGGGGGGGGGGGGEEGGGGGGGGGGGGGGFGEGFCEDFGGGGGGGGGGGDGGGGGGGGGGG7FGGFGFGGFGGGGGGGFFGFGGG=FGGFGDFFFGGFFGGGCCG?9?AF:>GG:><BBFFBFBFFFFFFBFFFFFFFBB96984-45
@M00689:251:000000000-CJTJ5:1:1101:6413:4023 1:N:0:5
CAGGATTAGATACCCTGGTAGTCCATGCCGTAAACGGTGGGCGCTAGGTGTAGGGGTCTTCCACGGCCTCTGTGTCGTAGCTAACGCATTAAGCGCCCCGCCTGGGGAGTACGGCCGCAAGGCTAAAACTCAAAGGAATTGACGGGGGCCCGCACAAGCGGCGGAGCATGTGGATTAATTCGATGCAACGCGAAGAACCTTACCTGGGCTTGACATACACCAGATCGCTGCAGAGATGTAGTTTCCCTTGTGTTGGTGTCCAGGTGATGCATGGTCGTCGCTGCAT
+
GGGGGGFGGGGGGFFGGGGCEGFFGGGGGGGGGGGGGGGGDGGGGGGGGGGFGDFGGGGGGGGGGGGFGGGGGGGGGGGGGGGGDEGGGGGGGGGGGGGGGGGGGGGGGGGGGGGGGGGGGGGFGFDFGGGGGGGGGGGGGGGGGGGGGGDEGGGGCFGGFGEEGGGGGG9CF<6<CFGGGGGGGGGFGEGGEEGGGCGGGGGDGGGGGGGGGGGGGFFGGGGGDCGGFGGF?FC>7?CFGGCGFBFBFF4CFF@B0,8))*5:FFFBFFFFF>B6>D:93::>:<
@M00689:251:000000000-CJTJ5:1:1101:6431:4039 1:N:0:5
CAGGATTAGATACCCTGGTAGTCCATGCCGTAAACGGTGGGCGCTAGGTGTAGGGGTCTTCCACGGCCTCTGTGTCGTAGCTAACGCATTAAGCGCCCCGCCTGGGGAGTACGGCCGCAAGGCTAAAACTCAAAGTAATTGACGGGGGCCCGCACAAGCGGCGGAGCATGTGGATTAATCCGATGCAACGCGACGAACCTGACCTGGGCTTGCCATACCCCAGATCGCTTCAGATAGTTAGTTTCCCTTGGGTTGGTGTACAAGTTATGCATTGTCGGCGCTTCATCTATCTCTT
+
FGF@FDFG@FDCEECGD-EFFEFEGGFGGGFCCDF;,CD+:F:@FFFFEFE,E,@::FGGGGGGCCC7BEGGGGCFECE,B<EGG>FG=C,C?9FCFGE7C@?7:<+++BFFE+C@+@FGGGGFGGGFGFFAFCD,@DFFFAD:FECEEC*18*<*8,<=7C=1?5**+3++<9C+@EF+:*;C*8<CE*:*1*/:CG5C*2<AC=*:*:4**+0025)9<<*99C**)*19*0*:1/2*000:7*7)/)(*9))((,.968))0*1)*-5<)096))(-4(---).)))-64).
@M00689:251:000000000-CJTJ5:1:1101:5235:4123 1:N:0:5
CAGGATTAGATACCCTGGTAGTCCACGCCGTAAACGTTGGGCGCTAGGTGTGGGGTCCTTCCACGGATTCCGTGCCGCAGCTAACGCATTAAGCGCCCCGCCTGGGGAGTACGGCCGCAAGGCTAAAACTCAAAGGAATTGACGGGGGCCCGCACAAGCGGCGGAGCATGTTGCTTAATTCGACGCGACGCGAAGAACCTTACCAAGGTTTGACATACAGGGAAAAGCCGTAGAGATACGGTGTCCGCAAGGGTCCTGTACAGGTGCTGCATGGCCGTCGCTGCAT
+
GGGGGGFGGGGGGCEFGGEFGGCFCEGGGGGGGGGGGGGGGGGGGGGGGGGGGGGGGGGGGGGGGGGGGGGGGDGGF@CGGGGGGGGGGGGAFGGGGGCFEGGGGGDGGGGGGGGGGGG:FFGGGGGGGGGGGGGGGGGF<FFCFEDGGGGGGGGGF5<FEGGGEGGGFGFGF?FFGGGFCFF*:8:EGGGGGGGGGGGGFFGGGGGGGG7=DGGGF?FGGGGGGGCF579@FBFCFFFGD79C@FFF33-7C55:4<A?A?>0=9))=>>2:>F?>>>F;:?>B)
@M00689:251:000000000-CJTJ5:1:1101:15327:4147 1:N:0:5
CAGGATTAGATACCCTGGTAGTCCACGCCGTAAACGATGGATACTCGCTGGTGGCGACAGACTGTCACTGGCTTAGCGAAAGCGTTAAGTATCCCACCTGGGGAGTACGCTCGCAAGAGTGAAACTCAAAAGAATTGACGGGGGCCCGCACAAGTGGTGGAGCATGTGGTTTAATTCGATGATACGCGAGGAACCTTACCTAGGCTAGAATGCGCGTGACCGGTTCAGAGATGAGCCTTTCCTTCGGGACACAAAGCAAGGTGCTGCATGGCTGTCGCTGCAT
+
GFGGEAFFGGGFFFFGFFFFFFGFCFEGFCBCE@CCFFFGGGGGFGCF:CEFGDFGGGGGGGGGGGGGGGGGGGGGGGGGGGGG@CGGGGGGGGGGFGGGGGGGGF=FFGGGGGG=BFFEFGGGGFFEGGGFCG<3>FGGGGDD:>F<@CECDF<FCDGGGGGGGGGGG<:FGFFEGGGGGGGGFGCGGGGGFE*BEFGGGGGGFFGGGGFG=EEGDEEDC5D7DCFGFFFFFFGGFF:DFGCFFFFFFF?/CFFFFFFFBFB:=FFF4<??<F79>F<:044
@M00689:251:000000000-CJTJ5:1:1101:11979:4255 1:N:0:5
CAGGATTAGATACCCTGGTAGTCCATGCCGTAAACGGTGGGCGCTAGGTGTAGGGGTCTTCCACGGCCTCTGTGTCGTAGCTAACGCATTAAGCGCCCCGCCTGGGGAGTACGGCCGCAAGGCTAAAACTCAAAGGAATTGACGGGGGCCCGCACAAGCGGCGGAGCATGGGGATTAATTCGATGCAACGCGAAGAACCTTACCTGGGCTTGACATACACCAGATCGCTGCAGAGATGTAGTTTCCCTTGTGGTTGGTGTACCGGTGCTGCATGGCCGTCGCTGCATCTGTAT
+
GFGGEFGGGGGGCCFEACFGFF,CCFFFF@8FCFFCFCFFGGGGGCFCFCC<FFGFGGGGGGGGGGGDGGGGEGFGGGGGGGDGGGGGGGGGGGGGFEGGGGGGGF:4>FFFGGF:=FGGGGGGGGGGGGFEFFD:@FG?FCE>CEED7FECEGEGFG>F<FEGGGGFFG6CGEECFGGFFGG?9?FG+:7C*>=EGGG6<CFGGFGGG64CFFGFFFFG*55D4CFD:DDFFFGG=BGCFC>FF?=AFF)9DFF0,-85<4)-)0)3?)4:<@FF?B>(16??;7A5)5-4)
@M00689:251:000000000-CJTJ5:1:1101:11992:4268 1:N:0:5
CAGGATTAGATACCCTGGTAGTCCATGCCGTAAACGGTGGGCGCTAGGTGTAGGGGTCTTCCACGGCCTCTGTGTCGTAGCTAACGCATTAAGCGCCCCGCCTGGGGAGTACGGCCGCAAGGCTAAAACTCAAAGGAATTGACGGGGGCCCGCACAAGCGGCGGAGCATGGGGATTAATTCGATGCAACGCGAAGAACCTTACCTGGGCTTGACATACACCAGATCGCTGCAGAGATGTAGTTTCCCTTGTGGTTGGTGTACAGGTGCTGCATGGCCGTCGCTGCAGCTGTCTCG
+
FFGGEEFDFGGCEEFFDDEAACCCCFEFF@BCCCC@FFFGGGGF@@EDCCCFGFGGEGGGGGGGGGGGGGGGGGGGFFGGGFGGFFGGFGGGGGGGGGGGGGGGGGDGGGGGGGGGCFGGGGGGGGGGGGGCCGFGGGGFFGFDGDGDEFEB=EFECGGGGGGGGGGG6E*AEEC8EFCFGGG9E>9CCCCEGGEGG>FCF?FGGGGGG=<CFCFCCFFG<FGG*>CG@GGF@FGF7?7CGFFCB@F2B?:FD>5:>:?F>FBFFFFFFA?B2@F4<>(4;96:>F(8(4)5)).
@M00689:251:000000000-CJTJ5:1:1101:16758:4325 1:N:0:5
CAGGATTAGATACCCTGGTAGTCCACGCCCTAAACGATGTCAACTGGCTGTTGGACGGCTTGCTGTTCAGTAACGAAGCTAACGCGTGAAGTTGACCGCCTGGGGAGTACGGCCGCAAGGTTGAAACTCAAAGGAATTGACGGGGACCCGCACAAGCGGTGGATGATGTGGGTTAATTCGATGCAACGCGAAGAACCTTACCTGGGCTTGACATACACCAGATCACTGCAGAGAAGTAGTTTCCCTTGTGGTTGGTGTACAGGTGATGCATGGTCGGCGCTGCATCTGGTCAGTA
+
GGGFGFGDFGGFFCFGEFGGGGFFFFGGDFGFGFFEGFGFFGFGFDF,;@EEGFDF7FFGGGGFF<F<EGGGGFGGGGF8@B=CC>7@CFD,EED=FDF+=FFGEGGEF,BFCFE:CG+A,ADFGGG9DADF9F<F,>FGAFCEGF+CGGEG7BFC@>F>FGFD:E;BDFG*4FCF;F,::1<;EG7CB:EE*2<*=*>;0A<9FFD==EF+:7?FF?@DFF7***<>F>06;5*2*9:*:*709=*.9?<9*<@-4679<?7466*:=><AB9*7)79>B>>()-5<2-).(.4
@M00689:251:000000000-CJTJ5:1:1101:16746:4343 1:N:0:5
CAGGATTAGATACCCTGGTAGTCCACGCCCTAAACGATGTCAACTGGTTGTTGGACGGCTTGCTGTTCAGTAACGAAGCTAACGCGTGAAGTTGACCGCCTGGGGAGTACGGCCGCAAGGTTGAAACTCAAAGGAATTGACGGGGACCCGCACAAGCGGTGGATGATGTGGTTTAATTCGATGCAACGCGAAGAACCTTACCTGGGCTTGACATACACCAGATCGCTGCAGAGATGTAGTTTCCCTTGTGGTTGGTGTACAGGTGATGCATGGTCGTCGCTGCAG
+
GGGGG8FGGGGGGFGGGGGFFGFGCFFGDGEFFFGCFDFGGGGGDFGFCCGGGGGGGGGGGGGGGGGGGGGGGGGGGGGGGGGGGGGGGGGGGGGGGGGGGGGGGGGGGGGGGGGGGGGGGGGGGGGGGGGGFGGGGGGGGGGGGGEEEFGDGEBFGGGGGGGGGGCC7FFFGFEGGG7FB,1BEE<CGGGGGGGGGGGFFGFGCFGFGGGGG?FDG@@FG4*99CCGEGGF7:*:@FGCDDDDFFFFFFBCCDF2?<AFFF?FFF*)*4<D:@6>@:>>B?>?(
@M00689:251:000000000-CJTJ5:1:1101:21114:4439 1:N:0:5
CAGGATTAGATACCCTGGTAGTCCATGCCGTAAACGTTGGGCACTAGGTGTGGGATCCATTCCACGGGTTCCGCGCCGTAGCTAATGCATTAAGTGCCCCGCCTGGGGAGTACGGTCGCAAGGCTAAAACTCAAAGGAATTGACGGGGGCCCGCACAAGCGGCGGAGCATGCGGATTAATTCGATGCAACGCGAAGAACCTTACCAAGGCTTGACATACACCGGAAGCGTGCAGAGATGTGCGTGCCTTAGGGCTGGTGTACAGGTGGTGCATGGTTGTCGCTGCAT
+
FDFFGEGDFGGFGEFGFFFFFGCFGGGGGGEEEFFEGGGGGGGGGGFGFAECFDFGFGGGGGCGGGGGEGGGGGGGGGGGGGGGGGGGGGGGGGGGGGCGGGGEGGFFCEGGGGGGGGGGGGFGGGGGGGGGGGGGGFFFGGGGGGGGGGGGGDGGGGGGGGGGGGGGCAFFCFGGGGGGGGGGGGGGGGGDGGGGGGGDGGGF<?CFGCC?<CGGGFFGGGGC9DGGEDDFFFGGFFF:CFGCBDFFF?A4CFFFB225<@9<FFF?8:D?2F:*=@4)48?BFFF
@M00689:251:000000000-CJTJ5:1:1101:9881:4456 1:N:0:5
CAGGATTAGATACCCACAGAGGAGGTGCTGCAGGGGCGTCGCTGCAT
+
FCFFE<FFFFGDEFFABCFFFGFCDBDFEC<D,,++8@86@F::+:<
@M00689:251:000000000-CJTJ5:1:1101:19449:4465 1:N:0:5
CAGGATTAGATACCCTGGTAGTCCATGCCGTAAACGGTGGGCGCTAGGTGTAGGGGTCTTCCACGGCCTCTGTGTCGTAGCTAACGCATTAAGCGCCCCGCCTGGGGAGTACGGCCGCAAGGCTAAAACTCAAAGGAATTGACGGGGGCCCGCACAAGCGGCGGAGCATGTGGATTAATTCGATGCAACGCGAAGAACATTACCTGGGCTTGACATACACCAGATCGCTGCAGAGATGTAGTTTCCCTGGTGGGTGGTGTACAGGTGTTGCATGGCCGTCGCTGCATCTGTTT
+
GGGG@<CEGGGFFFFGDFGGFGFFFGGGGE@FGFFEEGGGGGGGGGGG<FEFGFGGGGDGGGGGGGGGGGGGGGGGGGGGGGGGFGGGGGGGGGGGFGFGGGGGGFGGGGGGGGGGGGGGDFDDFGGGGGGGGGGGGCDFGGGGGGE@CC@BCECFFGGGGGEGE58C?F7CFF6CGFCFGCEG78?+05:=EEGGFG*+<CCGFGGGG6CC5@FFFFFGGGFGGGGG>GGFFFGDFFDGG>DF4?64)74DG)<:9?<FBBAFFBF8:<9?9F)0?>9(23::>2)5:A.))
@M00689:251:000000000-CJTJ5:1:1101:19365:4527 1:N:0:5
CAGGATTAGATACCCTGGTAGTCCATGCCGTAAACGGTGGGCGCTAGGTGTAGGGGTCTTCCACGGCCTCTGTGTCGTAGCTAACGCATTAAGCGCCCCGCCTGGGGAGTACGGCCGCAAGGCTAAAACTCAAAGGAATTGACGGGGGCCCGCACAAGCGGCGGAGCAAGGGGATTAATTTGATGCAAAGCGAAGAACCCTACCTGGGGCTGACATACACCAGAACGCTGCAGAGATGTAGTTTCCCTTGTGGTTGGTGTACAGGTGCTGCATGGCTGTCGGTGCAT
+
FGGGGGGGGGGGGGGGGGGGGGGGG<EFGGGGGGGGGGGGGFFGGGGGGGGGGG@6B@CFCFCE@FGB@C@6CCFG:DE@F99F<==48C<EAC>+FGG@=F:9FGGE>F<B4F:F36+@>F=,3BFGF,3BFGFGDFAGFC=:FGGGCFGDC@B:C2<17**=3:C8*2**:8/C:E+A*0++++0<+06/*:58EFG*C*;F?<FG**9:1;?C*9/*29CG*2/>D5<F??C5/*22:*:*0=?9??)9D0>0(8:)8FFFFF@)?A??<BFF)<<?F(((7?<
@M00689:251:000000000-CJTJ5:1:1101:11897:4534 1:N:0:5
CAGGATTAGATACCCTGGTAGTCCATGCCGTAAACGGTGGGCGCTAGGTGTAGGGGTCTTCCACGGCCTCTGTGTCGTAGCTAACGCATTAAGCGCCCCGCCTGGGGAGTACGGCCGCAAGGCTAAAACTCAAAGGAATTGACGGGGGGCCGCACAAGCGGCGGAGCATGTGGATTAATTCGATGCAACGCGAAGAACCTTACCTGGGCTTGACATACACCAGATCGCTGCAGAGATGTAGTTTCCCTTGTGGTTGGTGTACAGGTGGTGCATGGTAGTAGCTGCATCAGTCT
+
DFGFG,EEFEFCFA@9CCEFAF@EEAEFGCC;FCC@@@@FGGGCCCCDC@;FF<CFGGGGGFFFGCEGGGFGGGGDGGCFGCGGC@@F7FFFF9FEECGGEDECBFDFGGGG7F7:BCFC:DFEFGFGG8FDF,3@DFC@CCFC@7EE*8C:C::?@FGGG>GECEGG?F<EFC:@FF@F7CE7A*:<+:C:E=EGGGG6:FG?CCFFGGFEGGFF>?FCDGGG44=D4CCFFF:C4=:C*?CD46?4F@4CD7)49,3><=9AF=FF@BDFA?)///.).)).(55<)4-.)
@M00689:251:000000000-CJTJ5:1:1101:24994:4668 1:N:0:5
CAGGATTAGATACCCTGGTAGTCCATGCCGTAAACGGTGGGCGCTAGGTGTAGGGGTCTTCCACGGCCTCTGTGTCGTAGCTAACGCATTAAGCGCCCCGCCTGGGGAGTACGGCCGCAAGGCTAAAACTCAAAGGAATTGACGGGGGCCCGCACAAGCGGCGGAGCATGTGGATTAATTCGATGCAACGCGAAGAACCTTACCTGGGCTTGACATACACCAGATCGCTGCAGAGATGTAGTTTCCCTTGTGGTTGGTGTACAGGTGCTGCATGGCTGTCGCTGCAT
+
GGGGGGGGGGGFGGGGGGGGGGFGGGGGGGGGGGGGGGGGGGGGGGGGGGGGGGGGGGGGGGFGGGGGGGGGGGGGGGGGGGGGGGGGGGGACEFGGGGGGGGGGGGGGGGGGGGGGGGGEGGGGDFGGGGGGGGGGGGGGGGGGGGGGGGEGGGGGGGDFGGGDEGFGGGGG79CFFFCGGGDFEGGFGGGGEGGG6;@GFFEFFFGGGGGGGGGGFFGG:CGGGGGFGCFFBGG?=DGGFFCFFFFFFFFGFFFBFFFA=A>@FFFFFFFFFF4?E?BFFFFF?2
@M00689:251:000000000-CJTJ5:1:1101:14949:4683 1:N:0:5
CAGGATTAGATACCCTGGTAGTCCATGCCGTAAACGGTGGGCGCTAGGTGTAGGGGTCTTCCACGGCCTCTGTGTCGTAGCTAACGCATTAAGCGCCCCGCCTGGGGAGTACGGCCGCAAGGCTAAAACTCAAAGGAATTGACGGGGGCCCGCACAAGCGGCGGAGCATGTGGATTAATTCGATGCAACGCGAAGAACCTTACCTGGGCTTGACATACACCAGATCGCTGCAGAGATGTAGGTTCACTTGTGGTTGGTGTACAGGTGATGCCTGGTCGTCGCTGCAT
+
FFFFDADFGGFAE@EFFGCFGGFDGGCE@CFEDFFBDCD@CDEGEEEF<D@FGGGFFEGFGGGGGGGGGGGGGGDF?CEFFFGGCFGGGGFGGGGG+@FEEFGGE@@FFGGFGDGC>@:FGGFCEFGDFGGADFFGEFGFFFGCCDECC<EBEGGGFGGEGGCCGECF6E<AFFF3<CC:*;AC7ECF+>5:=CCEC@C6:?FG?FFGGC<G4CFDCF?F4C**7CFGFGCF4*17/9**2*:>F4@)=FB<3<)(2:?FFFA>F=@AFF2264568>9:>0::(()
@M00689:251:000000000-CJTJ5:1:1101:14248:4696 1:N:0:5
CAGGATTAGATACCCTGGTAGTCCACGCCCTAAACGATGTCAACTGGTTGTTGGGTGCATTAGTACTCAGTAACGAAGCTAACGCGTGAAGTTGACCGCCTGGGGAGTACGGCCGCAAGGTTGAAACTCAAAGGAATTGACGGGGACCCGCACAAGCGGTGGATGATGTGGTTTAATTCGATGCAACGCGAAAAACCTTACCTACCTTTGACATGTACGGAATTCGCCAGAGATGGCTTAGTGCTCGAAAGAGAACCGTAACACAGGTGGTGCATGGCTGTCGCTGCATCTGTCG
+
GFFFGFGGGGGDFFGGGFGFFGFFDGGGFGGFFFFEFGGGGGGGGCF,;@CFGFGGGGGGGGGGGGGGGGGGGGGGGGGGGGGGGGGGGGGGGGGGGGGGGGGGGCCGGGGGGGGGGGGGFGGGGGGGGGGGDFGGGGGGGGGDGEG@EGGGEGGGGGGGGGGFFGGGGGGGGGGGGG7FG:EGGGCECEGGGGGGDGGGGGCFGGGGGGGGFCFGGFFGGGC4CGGCDG4<FFGFF?57CFGGFF>97BBGDFF?69?FFFFFFFFAF<:BBFFFFF:B:?F?6?>?46):9<(
@M00689:251:000000000-CJTJ5:1:1101:14948:4704 1:N:0:5
CAGGATTAGATACCCTGGTAGTCCATGCCGTAAACGGTGGGCGCTAGGTGTAGGGGTCTTCCACGGCCTCTGTGTCGTAGCTAACGCATTAAGCGCCCCGCCTGGGGAGTACGGCCGCAAGGCTAAAACTCAAAGGAATTGACGGGGGCCCGCACAAGCGGCGGAGCATGTGGATTAATTCGATGCAACGCGAAGAACCTTACCTGGGCTTGACATACACCAGATCGCTGCAGAGATGTAGTTTCCCTTGTGGTTGGTGTACAGGTGATGCATGGTCGTCGCTGCAT
+
GGGGGGGGGGGGGGGGFGGGGGGGGGGGGGGGGGGGGGGGGGGGGGGGFFFGGGGGGGGGGGGGGGGGGGGGGGGGGGGGGGGGGGGGGGGGGGGGFGGGGGGGGGGFGGGGGGGGGGGGGGGGCFGGGGGGGGFFDGGGGGGEGGGGEFGGGGGGGFGGGEGGGGGGGGCGGGGGGGGGGGEGGGGGGGGGGGGGGGGGGGGGGGGGGGGGGGCCFFFGGGGGGGGGFGGFFFGDF=7*0CDFF7FBFF>CGF@?FFFFFFFFFFFFFFFFFFFBF@BFFF??>?<
@M00689:251:000000000-CJTJ5:1:1101:4790:4741 1:N:0:5
CAGGATTAGATACCCTGGTAGTCCACGCCGTAAACGATGGATACTAGTTGTTCGAGTTACATTGGTAACTTGAGTGACTAAGCGAAAGTGATAAGTATCCCACCTGGGGAGTACGTTCGCAAGAATGAAACTCAAAGGAATTGACGGGGGCCCGCACAAGCGGTGGAGCATGTGGTTTAATTCGATGATACGCGAGGAACCTTACCAGGGCTTAAATGTAGTCTGACAGGGGTGGAAACACCCCCTTCTTCGGCCAGACTACAAGGTGCTGCATGGCCGTCGCTGCAT
+
GGGGGGGGGGGGGCFGFFGDFGFGGGGGGEGDGGGGGGGGGGGGGGGCGGGGGFGGGGGGGGGGG<EEGGGGGGGGGGGGFDD@FDGGAFGCFFGGFGGGGGGGCFFGGEGGDEFGCGG7FGGGGGGGGFF<FFFFAEFGGGGEFEGGDCEBCGGCEGGFCBCEE5FGGGCGEE?BC8<@9:D8@CF@,5CG=CEG5:CGGFGGGGGF=8C6C9EC7AF7+;D7>+2>/93@B3)*96FFDDG7>@),96<G3).242(7<:),*79(97:<?F?4:@(7>BF::B:2
@M00689:251:000000000-CJTJ5:1:1101:11082:4761 1:N:0:5
CAGGATTAGATACCCTGGTAGTCCATGCCGTAAACGGTGGGCGCTAGGTGTGGGGTCCTTCCACGGACTCCGTGCCGTAGCTAACGCATTAAGCGCCCCGCCTGGGGAGTACGGCCGCAAGGCTAAAACTCAAAGGAATTGACGGGGGCCCGCACAAGCGGCGGAGCAGGGGGATTAATTCGATGCAACGCGAAGAACCTTACCTAGGCTTGACATATACAGGACGACGGCAGAGATGTCGTCGCCCTTGGGGCCTGTATACAGGTGCGGCATGGCCTCGCTGCATCGGTCTCTT
+
D@EDE6CDFFFFEEFCECFDCE<ECCDFFCB@@CC@C@D@FDCF:@EC6@CFEDG@CFFFGGFGEGGGGGGGGGGGFBFEC5FGGFFG>CFFGGGGFFFGGGGGGF@CFCF?FCFC:>CFGGDDFEFGFF<BAF=EGGFCFF9<EDGDE*::8:*<C8<FGDCGGG5E*A>GGE**<@F?D8E7@*:@@ECEGG7CFC;*<F?FC?GGGFCEG6?7?*97:CCF*95DB5)75519*=:09<F)<B@(75(9C5;249<*4*6AF6?8)44467>00*,30244:45(442(.))
@M00689:251:000000000-CJTJ5:1:1101:21954:4854 1:N:0:5
CAGGATTAGATACCCTGGTAGTCCACGCTGTAAACGATGTCAACTTGAAGTCTGTGTCCTTGTGACGTGGGTTTCGGAGCTAACGCATTAAGTTGACCGCCTGGGGAGTACGGCCGCAAGGTTAAAACTCAAATGAATTGACGGGGGCCCGCACAAGCGGTGGAGCATGTGGTTTAATTCGATGCAACGCGAAGAACCTTACCTACCCTTGACATACAGCGAATTCGCTAGAGATAGCTTAGTGCCTTCGGGAACGCTGATACAGGTGATGCATGGCTGTCGCTGCAT
+
GGGGGFGGGGGGFEFGGGGGFFFGCFFGC@FFGFFEGGGEFGFGGFFFDFFGGDGGGGGGGGGGGGGGGGGGG7FFGGGGFFGGGGGEGFFGDGGFCFGGGCGGGGGGGGGGGGGGGGGGF<,FGFGGGFGFFFGGGGGCFEEGGGGEGGGGEGGGGGEGGGGGG>FGGGFGBFGGGGFCDGF@EGGGDGGGGGGGGGGGGDGGGGGD6@FFGGGGGFFGGGGDFG=DFD)9F?FFFFGGGGGGFFFAFFFG5@F6?F:>AFF>FFFF84>BFFFFFF38)4?639BA
@M00689:251:000000000-CJTJ5:1:1101:13231:5018 1:N:0:5
CAGGATTAGATACCCTGGTAGTCCATGCCGTAAACGGTGGGCGCTAGGTGTAGGGGTCTTCCACGGCCTCTGTGTCGTAGCTAACGCATTAAGCGCCCCGCCTGGGGAGTACGGCCGCAAGGCTAAAACTCAAAGGAATTGACGGGGGCCCGCACAAGCGGCGGAGCATGTGGATTAATTCGATGCAACGCGAAGAACCTTACCTGGGCTTGACATACACCAGATCGCTGCAGAGATGTAGTTTCCCTTGTGGTTGGTGTACAGGTGTTGCATGGCCGTCGCTGCAT
+
FCGGECFFGGGGFFEFCCFFCFEF@FFFC@FEEGECCFGGGGGGCCGF6CEFGGGGGGGGGGGGGGGEGGFGGGGGEFGGGGFFGGGGGGGGGGGGGGGFGGEGGGD?CEGGGGFF=FGGGGFGGGGGGGGDFGFGGGGGGGGCFEGDEGGC:BFGGGGGGGGGGGGG+<3CFFCEGGGGGEFCCE<<EGGGGG=CGGGGGGFFFGGGD6CGFGGGGFFG5CFGGF=D>CCFFFG5*9:7CGGGFF=9=@<CGFFF>::<>BB6??FFD?AB2@>F@D>FBF?B042
@M00689:251:000000000-CJTJ5:1:1101:22183:5039 1:N:0:5
CAGGATTAGATACCCATCTCTGCGCTTACTAAAGAGATCCAGTGTAGACGACTATGCAGGGCTGCAGAGCCCAGCTGCCTTAAGGCACTGGATGGCTGTGGTGGAGAGAGATGTCTTGACAAAGGTCCTTTAGTTGGGAACTTAATCTCCTTTTTGGTGGCTGACTCCCAGAGCACGGTGGTAAGGAGGTCTGTGCAAGGTGCTGCATGGTCGTCGCTGCAT
+
GFGGGGFGGGGGGGGCEFGGGFG8@FFCF,CEGACEFF,FGGG@,<EFFCCFFEGGGGGGGGGGGGGFGG8FFGGGGGGG9EGGGGGGGGGGGGGGGEGGGGGGFGGGGGGCFGGFGGGGGGGFGGGGGGFGDC@FGGGFG?<ECFGGFGFC9F,FEGGGGGGGGFDGDDFGGGFFG8DFDGGGGFGG+4CFGGGGFBFGGGGGFDEGCGGGGDGGGFFGGG
@M00689:251:000000000-CJTJ5:1:1101:14551:5043 1:N:0:5
CAGGATTAGATACCCTGGTAGTCCACGCCGTAAACGATGAGAACTAGCTGTCGGGGCTCTTAGAGCTTCGGTGGCGCAGCTAACGCATTAAGTTCTCCGCCTGGGGAGTACGGTCGCAAGGCTGAAACTCAAAGGAATTGACGGGGGCCCGCACAAGCGGTGGAGCATGTGGTTCAATTCGACGCAACGCGAAGAACCTTACCTGGGCTCGAAGCACAGTGGACCGGGGTAGAAATATCCCTTTTCGCAAGAACTGCTGTGGAGGTGATGCATGACCGTCGCTGCAT
+
GDGFEGGGGGGGF<FGCDFDDFEGCEEFFCCFEG9@BCFEGGFFGFGFECFGGGGGGGGGGGFGGGGGGGGDCFFGGGGGGFGGGGGGGGGEGGGGGGGGGGGDGGDGGGGGGGE=@@FFGGGGGFGGGGGGGGFG8FFGGGGCEDGCEEGGGGFG@>FGCCGD=FGGF;@F=FFEEFGGGGGCEGEECGGGGGGGGF6@FGGGGGGGGFDGGEE:FFFGGGGGGGGGF)9>6=>>@*:DF<CGFF38:B0<CFB?F<DFB?2357FA*:<B2@BF6B61(32:6?A
@M00689:251:000000000-CJTJ5:1:1101:4971:5061 1:N:0:5
CAGGATTAGATACCCTGGTAGTCCATGCCGTAAACGGTGGGCGCTAGGTGTAGGGGTCTTCCACGGCCTCTGTGTCGTAGCTAACGCATTAAGCGCCCCGCCTGGGGAGTACGGCCGCAAGGCTAAAACTCAAAGGAATTGACGGGGGCCCGCACAAGCGGCGGAGCATGTGGATTAATTCGATGCAACGCGAAGAACCTTACCTGGGCTTGACATACACCAGATCGCTGCAGAGATGTAGTTTCCCTTGTGGTTGGTGTACAGGTGGTGCATGGTCGTCGCTGCAT
+
GGGGFGGGGGGGFFGGGGGGGGAFGGGGGEGGGGGGGGGGGFGGGGGGFEGGGGGGGGGGCFGGGGDGGGGGGGGGGGGFGGGG8FGGGGGGFFGGGGGGGGGGFGGGGGGGGGCFGGGGGGGGGGGCFGGGGGGGFGGGGFGGGGGGGGGGGGGGGCGFGEGGGGGGGGGGGGFFEGF?FFGGF89FFEEE=EGGGGGGGGGGFGAFGGFG58FCCFF<*1/5=F*>F519?FD9960>CFDCFFF9@F)*975:13<;8F>BFB41@?9,)05*1<>?66??62<
@M00689:251:000000000-CJTJ5:1:1101:6411:5151 1:N:0:5
GTGCAGCAGGCGCGAAAGTGACCATGCTTAAAGCAACCGTAGCCTGCAT
+
EFGGGGFGGDEE@CCCEEFDFDEFGAEGFFGG<EFGGGGGGDGFGGGGG
@M00689:251:000000000-CJTJ5:1:1101:24362:5188 1:N:0:5
CAGGATTAGATACCCTGGTAGTCCATGCCGTAAACGGTGGGCGCTAGGTGTAGGGGTCTTCCACGGCCTCTGTGTCGTAGCTAACGCATTAAGCGCCCCGCCTGGGGAGTACGGCCGCAAGGCTAAAACTCAAAGGAATTGACGGGGGCCCGCACAAGCGGCGGAGCATGTGGATTAATTCGATGCAACGCGAAGAACCTTACCTGGGCTTGACATACACCAGATCGCTGCAGAGATGTAGTTTCCCTTGTGGTTGGTGTACAGGTGATGCATGGTCGTCGCTGCAT
+
GGGGGGGGGGGGGGGGGGGGGGGGGGGGGGGGGGGGGGGGGFGGGGGGGGGGGGGGGGGGGGGGGGGGGGGGGGGGGGGGGGGGGGGGGGGGGGGGGGGGGGGGGGGGGGGGGGGGGGGGGGGGGGGGGGGGGGGGGGGGGGGGGGGGGGGGGGGGGGGGGGGGGGGGGGCGGCFGGGGGGGGGGGGGGGGGEGDGGGGGGGGGGGGGGGGGGGGGGFFGGGGGFGGGFGGFFFGGFFGGGGGGFFFFFFFGGFFFF??FBFBFFFFFFFFFFFFFFFFFBFFFFFF
@M00689:251:000000000-CJTJ5:1:1101:24349:5202 1:N:0:5
CAGGATTAGATACCCTGGTAGTCCATGCCGTAAACGGTGGGCGCTAGGTGTAGGGGTCTTCCACGGCCTCTGTGTCGTAGCTAACGCATTAAGCGCCCCGCCTGGGGAGTACGGCCGCAAGGCTAAAACTCAAAGGAATTGACGGGGGCCCGCACAAGCGGCGGAGCATGTGGATTAATTCGATGCAACGCGAAGAACCTTACCTGGGCTTGACATACACCAGATCGCTGCAGAGATGTAGTTTCCCTTGTGGTTGGTGTACAGGTGATGCATGGTCGTCGCTGCAT
+
GGGGGGGGGGGGGGGGGGGGGGGGGGGGGGGGGGGGGGGGGGGGGGGGGGGGGGGGGGGGGGGGGGGGGGGGGGFGGGGGGGGGGGGGGGGGGGGGGGGGGGGGGGGGGGGGGGGGGGGGGGGGGGGGGGGGGGGGGGGGGGGGGGGGGGGEGGGGGGGGGGGGGGGGFGFGGFDFGGGGGGGGGGGGCEGGGGGGGGGGGGGGGGGGGFCEGCFGGFFGFGGGGFGGFDGFFFGG4BFCFFGGFFFAFFAGGFFFF<FFFFFFFFFF?B9<DFF?6D>?FF??B?<
@M00689:251:000000000-CJTJ5:1:1101:9015:5240 1:N:0:5
CAGGATTAGATACCCATCTTCAGGTAACTCCATGAGCCCAGTGAAGCCTTGAAAGCCACGCAGGTGATGCATGGTTGTCGCTGCAT
+
GGGGGGGGGGGGGGGFFGGGGEFC@<CFGGGG<6FGG<FEFGGG9F,EFEECDF9FFGGEGGGGF<FGFFFGCFDFFGGGGGGGGG
@M00689:251:000000000-CJTJ5:1:1101:15516:5331 1:N:0:5
CAGGATTAGATACCCTGGTAGTCCATGCCGTAAACGGTGGGCGCTAGGTGTAGGGGTCTTCCACGGCCTCTGTGTCGTAGCTAACGCATTAAGCGCCCCGCCTGGGGAGTACGGCCGCAAGGCTAAAACTCAAAGGAATTGACGGGGGCCCGCACAAGCGGCGGAGCATGTGGATTAATTCGATGCAACGCGAAAAACCTTACCTGGGCTTGACATACACCAGATCGCTGCAGAGATGTAGTTTCCCTTGTGGTTGGTGTACAGGTGATGCATGGCTGTCGCTGCAT
+
GGGGEGGGGGGGG@EFGFFGCFFFDEDFGDGGEGEEFGGGCFCG>BFFCEFGGFFGCGFGGFCFFGDEGFGDGGGGDFGGG9FGGGGGGGCFFFGGFEGE:FGGGFCCCGFGGFEG@8CFGDF<FGGGEDGGCFADFCEGFFCCGCEDCFGD*C<FFFCFGDE7EGGGEGEGGG6:@F+<FFC7?E@F+>CEGGGGGGDCFC?FFCFEDFGGGDGGGFF*>FCF=CFDFGGFFFGDFB>CDCFFFFFAFFFGG4>:;<FFFF<AFFFFF<<A>?F<FE782:??>B>
@M00689:251:000000000-CJTJ5:1:1101:15088:5412 1:N:0:5
CAGGATTAGATACCCTGGTAGTCCATGCCGTAAACGGTGGGCGCTAGGTGTAGGGGTCTTCCACGGCCTCTGTGTCGTAGCTAACGCATTAAGCGCCCCGCCTGGGGAGTACGGCCGCAAGGCTAAAACTCAAAGGAATTGACGGGGGCCCGCACAAGCGGCGGAGCATGTGGATTAATTCGATGCAACGCGAAGAACCTTACCTGGGCTTGACATACACCCGATCGCTGCAGAGATGTAGTTTCCCTTGTGGTTGGTGTACAGGTGATGCATGGCTGTCGCTGCAT
+
D<FFEFFFGFGFFCFECCE<<E@FEEFGGCFEEFEE,8F:FGGG>C+@C@6CC@7FFFCGGGGFB7FCG@FFGCFFCDFCCFEFGGGGGGGGGG7FFGGGGGGGGGGGGGGGGGGF:@FGGGGGBFDGGGGGGGACF<FF9<@:FDE:>FGCBECGCFGGGDGEGEEFFGGGG<<:@FECDFGC9C<C67CEGD5CFFFCGFFGGGGC=E<CGGGGGF@D459<3>*973C?4BF<8?7*::DGFF?AF54CGFF1941>AF<2)7;4/)6))*00)5:26:02((6
@M00689:251:000000000-CJTJ5:1:1101:5129:5431 1:N:0:5
CAGGATTAGATACCCTGGTAGTCCATGCCGTAAACGATGAGAACTAGGTGTCGTGGGTGTTGACCCCCGCGGTGCCGTAGCCAACGCATTAAGTTCTCCGCCTGGGAAGTACGGCCGCAAGGCTAAAACTCAAAGGAATTGACGGGGGCCCGCACAAGCGGTGGAGCATGTGGTTTAATTCGACGCAACGCGCAGAACCTTACCTGGTCTTGACATCCTCGGAACCTGCCCGCAAAGGCGGGGTGCCCGCAAGGGAACCGAGAGACAGGTGGTGCAGGGCTGTCGCTGCAG
+
GGGGGGGFFGGGGGGGGFGGGFFFGGGGGGGGGFFFEFFGGGGFGGGGGGGGEEFGGGGGGGGFFGGGGGGGGGDGGEEGGFFF@FEG,CFEFFACFCCBCCFGGGFGDGGAFEGGGGGGGGFGGGGGGG@F8FFGGGF8ADGGGEGEEGEGG7FGGGGCFFGGGFG>FGGGGGGGGGEEGFGEGGEEEDGEGEGEFFFGFGGGGD5<CGGGFFFFGFFGG3)CD7*07</8)09545CDCDD<7@FBBFFGGFFF?F:B>B993>5:348::FB4*77:?:37?(:?BB(
@M00689:251:000000000-CJTJ5:1:1101:5145:5448 1:N:0:5
CAGGATTAGATACCCTGGTAGTCCATGCCGTAAACGATGAGAACTAGGTGTCGTGGGTGTTGACCCCCGCGGTGCCGGAGCAAACGCATTAAGTTCTCCGCCTGGGAAGTACGGCCGCAAGGCTAAAACTCAAAGGAATTGACGGGGGCCCGCACAAGCGGAGGAGCATGGGGGTTAATTCGACGCAAAGCGCAGAACATTACCTGGTCTTGACATCCTCGGAACCTGCCCGAACAGGCGGCGTGCCCGCAAGGGAACCGAACGACAGGTGGGGCATGGCTGTCACTGCATCTG
+
GGGGGFGFGGGGGFGCECGGFGCDFFGGGGGGGGGEGGGGGGGGGGGGE@F@E<CG7@FGGGG9E8FFGCFF+@FFC+==F,CFCBFD7+FCC<?F,E,@CF7AB@B=C,A,BC7FFGFEGGG,BCFF,,,:BAFFGFC,@==<EDEG@*1:**<:2:,<C*488ECC,<+<F*4*;@FFFGFEE*:8*<*>E:CE?8*+<<C?++23<+:+:8FCF:F7>>C*/769@D5;>B77)77))))1057,8)7CD:E:8:1)()(-8>>15274())))02((433)))))-.4))
@M00689:251:000000000-CJTJ5:1:1101:19827:5479 1:N:0:5
CAGGATTAGATACCCTGGTAGTCCATGCCGTAAACGGTGGGCGCTAGGTGTAGGGGTCTTCCACGGCCTCTGTGTCGTAGCTAACGCATTAAGCGCTCCGCCTGGGGAGTACGGCCGCAAGGCTAAAACTCAAAGGAATTGACGGGGGCCCGCACAAGCGGCGGAGCATGTGGATTAATTCGATGCAACGCGAAGAACCTTACCTGGGCTTGACATACACCAGATCGCTGCAGAGATGTAGTTTCCCTTGTGGTTGGTGTACAGGTGTTGCATGGTCGTCGCTGCAT
+
GGGGGGGGGGGGGFGGGGGGGGFGFGGGGGGGGFFEGGGGGGGGGGGGFEFFGFGGEGGGGGGGGGGGGGGGGGGGGGGGGGGGGGGGGGGGGGGGGGGGGGGGGGGGGGGGGGGGGGGGGGGGGGGGGGGGGGGGGGGGGGGGGGGGGGGGGGGGGGGGGGGGGGGGGGGGGGGGGGGGGGGGGGGGGGGGGGGGGGGGGGGGGGFGGGGGGGGGGFFGDGGGGGGGFGGFFFGGFFGGGFGGFFF<FFAGGFFFFFFFFFFFFFFFEFFFFFFFFFFFFFFFFFB
@M00689:251:000000000-CJTJ5:1:1101:20937:5510 1:N:0:5
CAGGATTAGATACCCTGGTAGTCCACGCTGTAAACGATGTGTGCTGGATGTTGGGTGACCTAGTCACTCAGTGTCGTAGCTAACGCGATAAGCACACCGCCTGGGGAGTACGGCCGCAAGGTTGAAACTCAAAGGAATTGACGGGGGCCCGCACAAGCGGTGGAGCATGTGGTTTAATTCGAAGCAACGCGCAGAACCTTACCAGGACTTGACATGGGGAGGCCGTGTCCAGAGATGGGCATTTCCCGCAAGGGACCTCCTGCACAGGTGGTGCATGGCTGTCGCTGCATCTGTG
+
FFGGGGGGGGGGFFGGFFGGGGGFFFGGGEFFFFFEGGGGGGGGGGGGFFGGGCFFGGGGGGGGGGGGGGGGGGGGGGGGGGGGGGGGGGGGGGGGGGGGGGGGGGGGGGGGGGGGGGGGGGGGGGGGGGGGGGGGGGGGGGGGGGGGGEEEGGGGGGGGFGGGGGGGGGGFFFGGGGGFFEGGGGEGCCEGGGGGGGGGGFGGFDFGGGGGGGGGGFFGGG:FCCG5>FGF?FF7FFGFFFCD48?:>DBDGFFFF?0:164:FFFF?7??6B?FFFF((.)4(-8((..:A<)
@M00689:251:000000000-CJTJ5:1:1101:20950:5524 1:N:0:5
CAGGATTAGATACCCTGGTAGTCCACGCTGTAAACGATGTGTGCTGGATGTTGGGTGACCTAGTCACTCAGTGTCGTAGCTAACGCGATAAGCACACCGCCTGGGGAGTACGGCCGCAAGGTTGAAACTCAAAGGAATTGACGGGGGCCCGCACAAGCGGTGGAGCATGTGGTTTAATTCGAAGCAACGCGCAGAACCTTACCAGGACTTGACATGGGGAGGCCGTGTCCAGAGATGGGCATTTCCCGCAAGGGACCTCCTGCACAGGTGGTGCATGGCTGTCGCTGCATCTGTG
+
GGGGGGGGGGGGGGGGGFGGFGFFDFFGGEGGGGGGGGGGGGGGGGGGGGGGGFGGGGGGGGGGGGGGGGGGGGGGGGGGGGGGGGGGGGGGGGGGGGGGGGGGGGGGGGGGGGGGGGGGGGGGGGGGGGGGGGGGGFGGGGGGGGGGGGGGGGGGGGGGGGGGGGGGGGGGGGGGGGGGGGGGGGGGC=EGGGGGGGGGGGGGGGGGGGGGGGGGGFFGDDDGGDGGFGGFFFGGFFGGGGGGFFF?@FFGFDFFF??FFFFF??F67:B??FFFFF?(33>?<B?>7<ABAA)
@M00689:251:000000000-CJTJ5:1:1101:11859:5546 1:N:0:5
CAGGATTAGATACCCTGGTAGTCCATGCCGTAAACGGCGGGCGCTAGGTGTAGGGGTCTTCCACGGCCTCTGTGTCGTAGCTAACGCATTAAGCGCCCCGCCTGGGGAGTACGGCCGCAAGGCTAAAACTCAAAGGAATTGACGGGGGCCCGCACAAGCGGCGGAGCATGTGGATTAATTCGATGCAACGCGAAGAACCTTACCTGGGCTTGACATACACCAGATCGCTGCAGAGATGTAGTTTCCCTTGTGGTTGGTGTACAGGTGATGCATGGTCGTCGCTGCAT
+
FFGFGFGGGGGGGFFGFGGGGGFGDGFGGGFEEFFEGFEGGGGGGEGGFF<FGGGFGGGGGGGGGGGGGGGGGGGGGGGGGGGGGGGGGGGGGGGGFGGGGGGGGGDFGGGGGGGGEGGGGGGGGGGGFGGFFGFGGGGGGGEDGCC@=FEBEEEGGGGGECEGGGGGGG7CDFFCFFGGGGG?FG:E<EGGGGEECEGFGGGGGFFGG@DEGGGGGFFGGGGGGGGGFGGFFFGGFFFGG>CGF4=A=@FGC:@BF0:@>=2<FFF2*:<A<FFBF>1(36?F;7<
@M00689:251:000000000-CJTJ5:1:1101:9633:5570 1:N:0:5
CAGGATTAGATACCCTGGTAGTCCATGCCGTAAACGGTGGGCGCTAGGTGTAGGGGTCTTCCACGGCCTCTGTGTCGTAGCTAACGCATTAAGCGCCCCGCCTGGGGAGTACGGCCGCAAGACTAAAACTCAAAGGAATTGACGGGGGCCCGCACAAGCGGCGGAGCATGTGGATTAATTCGATGCAACGCGAAGAACCTTACCTGGGCTTGACATACACCAGATCGCTGCAGAGATGTAGTTTCCCTTGTGGTTGGTGTACAGGTGGTGCATGGCTGTCGCTGCAT
+
FCDCC,CCEFECCCEE@@C@AC=C<CECF@F;FGFEFCFGGGGGDGGFEFGGGGGGGGGGGGGGGGGGGGGGGGGGGGGGGGGGGGGGGGGFGGGGGGGGGGGGGGGGGGGGGGGGDGGGGGGGGGGGGGGDFGFGFGGGGGGEGGGGGGGCCEGGFFGGGGGGGGGG6:7CGGGFCFFGGGG9CEFGGGGGGGECFFGGCGGGFGGDFC5EGCFGG?FGFF9CCDGD@3DFF*9C7FDGG::FFFFF?5.9C57:B:?58B4AFFF:>:<?ABFF5<3<?B<?0?4
@M00689:251:000000000-CJTJ5:1:1101:9616:5570 1:N:0:5
CAGGATTAGATACCCTGGTAGTCCATGCCGTAAACGGTGGGCGCTAGGTGTAGGGGTCTTCCACGGCCTCTGTGTCGTAGCTAACGCATTAAGCGCCCCGCCTGGGGAGTACGGCCGCAAGACTAAAACTCAAAGGAATTGACGGGGGCCCGCACAAGCGGCGGAGCATGTGGATTAATTCGATGCAACGCGAAGAACCTTACCTGGGCTTGACATACACCAGATCGCTGCAGAGATGTAGTTTCCCTTGTGGTTGGTGTACAGGTGGTGCATGGCTGTCGCTGCAT
+
FFGGG<FFGGGDCCCFCCEDDF<E@EDEFFGGFGGGGGGGGGGGGGGGGGG9FGGGGGGGGGGGGGGGGGGGGFGGGGGGGGGFGGGGGGGGGGGGGGGGGGGGGGGEGGGG@FGDEGGGGGGGGGGGGGGGGC>FFGGGCFGDEDGG>EGGGGGG7BGGGEDCGGGGGGGGGGGGFFFGGGFGGGGGFEEDEGGD:CCFGGGGGGGGGGGGGGGGGF@GGGGGCFGGFGGFFFG447C*:FFGFFFAFFFFDF@6(42F)9:AFFFBE<B?<F>FF>?F6::(38<
@M00689:251:000000000-CJTJ5:1:1101:20275:5599 1:N:0:5
CAGGATTAGATACCCTGGTAGTCCGCACCGTAAACGATGATTACTCGTTGTTGGCAATATGACCGTCAGCGACCAAGCGAAAGCGATAAGTAATCCACCTGGGGAGTACGCCGGCAACGGTGAAACTCAAAGGAATTGACGGGGGCCCGCACAAGCGGAGGAGCATGTGGTTTAATTCGATGCAACGCGCAGAACCTTACCAGCCCTTGACATCCCGGTCGCGGACTCCAGAGACGGAGTTCTTCAGTTCGGCTGGATCGGAGACAGGTGATGCATGGCCGTCGCTGCAT
+
GGGGGGGGGGGGGGGGGGGGFGFGEGGGGDGGGGGGGGGGGGGGCGGGGFGGGGGGGGGGGGGGGGGGGGGGGGGGGGGGGGGGGGGGGGGGGGGGGGGGGFGGEFGGGGGGGGGGGGGGGGFGGGGGGGGGFFGGGGGGGGGGGGGGGGGGGGGGGEGGEGGGGFFGGG:FFFGGFGGGFGGGGGCEDGGGGGGGGGGGGGGGGGGGGGGGFGGGG>BDGGGGGDGGFGGFFFGGFFGGFFGGFFFFF@BDGFDFF2>D:D9;@45<634<>FF4@FBFFFF>>61>0<
@M00689:251:000000000-CJTJ5:1:1101:10801:5612 1:N:0:5
CAGGATTAGATACCCTGGTAGTCCATGCCGTAAACGGTGGGCGCTAGGTGTAGGGGTCTTCCACGGCCTCTGTGTCGTAGCTAACGCATTAAGCGCCCCGCCTGGGGAGTACGGCCGCAAGGCTAAAACTCAAAGGAATTGACGGGGGCCCGCACAAGCGGCGGAGCATGTGGATTGATTCGATGCAAAGCGAAGAACCTTACCTGGGCTTGACAAACACCAGATCGCTGCAGAGATGTAGTTTCCCTTGTGGTTGGGGTACAGGTGCTGCATGGACGTAGATGCCTATGACCAT
+
GFGEE@FGFGGGGFGGGDEADE@CEGFEFC7;CDFBFCDGGFEF7CECC@C,C@FEFGGGG,CFFGGEGG8@EEGFEFGEGCF9FGGGGGG9FGGGF@FGFGGGGGDFFCFGGGGG>:F3:FE@CFEGGGGDDDDD=FEFFC,<CCFC>EEE*C<*:BF@FGGDEG>F?FGGGFC?*<79FG7:CGC9+<7EGG=*<EC6@EGG++:C5CF578C*2<FFDCDGF*1>57)9:*/9**2:CF*79*066;463))((((71645F=:>/:22)*009@(-,-64)2))))))())
@M00689:251:000000000-CJTJ5:1:1101:10822:5612 1:N:0:5
CAGGATTAGATACCCTGGTAGTCCATGCCGTAAACGGTGGGCGCTAGGGGTAGGGGTCTTCCACGGCCTCTGTGTCGTAGCTAACGCATTAAGCGCCCCGCCTGGGGAGTACGGCGGCAAGGCTAAAAATCAAAGGAATTGACGGGGGGCCGCAGAAGCGGCGGAGCAGGAGGATGAATTCGATGCAACGCGAAGAACCTTACCTGGGGGGGACACACACCAGAACGCTGCAGAGAGGTAGTTTCCCTTGCGGTTGGTGTACAGGTGCGGCATGGCCGGCGCTGGATCTGTCTCG
+
FFGGE<FFGGGGFFG9<<FEFFFF@,CEECCCDFCB,8CFC,@CCBEF,+8@FDG:,8EFG9EFC@BGEG,FFFFGFF<B=@CFEC+F,4,5,,>>F+>BFG@@<FD:F?F,B@F+=FFCCC<<>FAF,,5@<C<:FC7,,338<7FD***/:?*::8+:CEEGEG*;*8*;CC++0<@+:C9+<*<00/*/2C7EF8/*2<<6<::C**)278**27:9<C4<**27)9<???C5)0*9C:*2//=>?F(9C)),4(40)14<5/98)4(,47:4).(-4(,,(.))-.).)4(
@M00689:251:000000000-CJTJ5:1:1101:21044:5629 1:N:0:5
CAGGATTAGATACCCTGGTAGTCCACGCCCTAAACGATGTCAACTGGTTGTTGGGTCTTCACTGACTCAGTAACGAAGCTAACGCGTGAAGTTGACCGCCTGGGGAGTACGGCCGCAAGGTTGAAACTCAAAGGAATTGACGGGGACCCGCACAAGCGGTGGATGATGTGGTTTAATTCGATGCAACGCGAAGAACCTTACCAGGGTTTGACATGTAGTCGCACCGCCCGTCATGGGGCGTGCCCGCAAGGGACGGCTGCACAGGTGATGCATGGCTGTCGCTGCAT
+
DCFFECFAEFGFEFFGFFGGGGGGFGGGGGGGGGGGGGGGFGGGGFGCFEGGGFGGGGGFGFGGGGGGGGFGGFCFEGGFGGGEGEFC:FFGGFGEGEFGECFGGGGGCEFGGGGGEGGGGGGGGGGABEFGDGGGGGDEGCGGGGCFGGGGGGGGFCEGCGGGGGGGGEFFGGC;BF@FCEGGCFCB>?EGGGGFGGGE6?F6=EFGG5;<7C?FDFFGDGGGGDEGEGGFFFGGFFGDC3DG45@0;><D<>>B0(7D:FFFF=:<4>2<:FFFFF:)(431724
@M00689:251:000000000-CJTJ5:1:1101:10814:5630 1:N:0:5
CAGGATTAGATACCCTGGTAGTCCATGCCGTAAACGGTGGGCGCTAGGTGTCGGGGTCTTCCACGGCCTCTGTGTCGTAGCTAACGCATTAAGCGCCCCGCCTGGGGAGTACGGCCGCAAGGCTAAAACTCAAAGGAATTGACGGGGGCCCGACCAAGCGGCGGAGCATGTGGATTAATTCGATGCAACGCGAAGAACCTTACCTGGGCTTGACAACCACCAGATCGCTGCAGAGATGGAGTTTCCCTTGTGGTTGGTGTAAAGGTGCTGCATGGCCGTCGCTGCCTCTGACT
+
GGFFEFEFEFFFFCFFFFGCEE<CCFEEF@BCCD,@B,C@FFGG>E@@9C;,,6+@FFGGFCCC7BF>7A,6CF<F7DC?FFEF8FGGGDGGGGG7FGEGDEGF7ECEGGFGFCFECEGCCFGGGGFFGFFAC@>FFEF,@@9:F:@@EGD:=1*C88<*=<@EE**/CC2<9@99+<ECFGF@CE?FFGDGD:2;E6C*CFFE9?*C5@4=C80**575CF4F*0*9)>779@D*9**09CG:?644=?)*>>524:?>)6)6*998F>?>4@55))---6<B0,,4:4)-.
@M00689:251:000000000-CJTJ5:1:1101:13518:5643 1:N:0:5
CAGGATTAGATACCCTGGTAGTCCATGCCGTAAACGGTGGGCGCTAGGTGTAGGGGTCTTCCACGGCCTCTGTGTTGTAGCTAACGCATTAAGCGCCCCGCCTGGGGAGTACGGCCGCAAGGCTAAAACTCAAAGGAATTGACGGGGGCCCGCACAAGCGGCGGAGCATGTGGATTAATTCGATGCAACGCGAAGAACCTTACCTGGGCTTGACATACACCAGATCGCTGCAGAGATGTAGTTTCCCTTGTGGTTGGTGTACAGGTGTTGCATGGCCGTCGCTGCAT
+
GGGGFFGGGGGGGFGGGFGGFGGGFGGGGGGEGFGGGGGGGGGGGGGGFFGGGGGGGGGGGGGGGGGGGGGGGGGGGGGGGGGGGGGGGGGGGGGGGGGGGGGGGGGGGGGGGGGGEGGGGGGGGGGGGGGGGGFGGGGGGGGGGGGGGGGEGGGGGGGGFGGGGGGGEF9FFGGGGGGGGGGGGGFGFGGGGGEGGGGGGGGGGGGFGGGGGGGGGFFGGGFGGGGGFGGFFFGG?FGGGGGGFFFFFF4CGF@BFF0FBFFA?*95>BA?FFFFFF>912(((5)
@M00689:251:000000000-CJTJ5:1:1101:26307:5665 1:N:0:5
CAGGATTAGATACCCTGGTAGTCCACGCCGTAAACGATGTCTACTAGTCGTTGGGTCCCTTGAGGACTTAGTGACGCAGCTAACGCAATAAGTAGACCGCCTGGGGAGTACGGCCGCAAGGTTAAAACTCAAATGAATTGACGGGGGCCCGCACAAGCGGTGGAGCATGTGGTTTAATTCGATGCAACGCGAAGAACCTTACCTGGTCTTGACATATCTAGAATCCTGCAGAGATGCGGGAGTGCCTTCGGGAATTAGAATACAGGTGCTGCATGGCTGTCGCTGCAT
+
GGGGGGGGGFFGGGGGGGGGGGGFGFGGGGGGGGGGGGGGGGGGGFGGGGGGGGGGGGGGGGGGGCFGGGGGGGGGGGGGGGGGDGGGGGCGGGGGGGGGGGGGGGGGG8EGDEGDGFGGFGGFGFGGGGGGGGGGGGGGGGGGGGGGGGGGGGDFGGGGGGGGGGGGGGGGGGGGDFGGDCGGGGGGGGGDGGGGGGGGGGGGGGGGGGGGGFC>:BFFGGGFDGFGFGGFFFG*97>D9CDGFFFFF:?DD>F>4:A=:BFFF@FFFF9??FFFFFFBF00::>>B
@M00689:251:000000000-CJTJ5:1:1101:25947:5779 1:N:0:5
CAGGATTAGATACCCTGGTAGTCCACGCCGTAAACGATGAGAACTAGCTGTCGGGGCTCTTAGAGCTTCGGTGGCGCAGCTAACGCATTAAGTTCTCCGCCTGGGGAGTACGGCCGCAAGGTTAAAACTCAAAGGAATTGACGGGGGCCTGCACAAGCGGTGGAGCATGTGGTTTAATTCGAAGCAACGCGCAGAACCTTACCAGCGTTTGACATGGCACGGCGATTTCCAGAGATGGACTTCTTCCCGCAAGGGACGTGCACACAGGTGTTGCATGGCCGTCGCTGCAT
+
GGGGGGGGGGGGGGGGGGGGGGGGGGGGGGGGGGGGGGGGGGGGGGGGGGGGGGGGGGGGGGGGGGGGGGGGGGGGGGGGGGGGGGGGGGGGGGGGGGGGGGGGGGGGGGGGGGGGGGGGGGGGGGGGGGGGGCFFGFFFGGGGGGGGGGGGGGGFGGGGGGGGGGGGGGGGGGGGGFGGGGGGGGGGGGGGGGGGGGGGGGFCGGGCGGGGGGGGGFFGGDGDDDGGFGGFFFGGFFGGGGGGFFFFFFFDGFB??BFFFFFFF@FFFFFFFFFFFFFFFFFFFF<9:4
@M00689:251:000000000-CJTJ5:1:1101:10961:5858 1:N:0:5
CAGGATTAGATACCCTGGTAGTCCATGCCGTAAACGGTGGGCGCTAGGTGTAGGGGTCTTCCACGGCCTCTGTGTCGTAGCTAACGCATTAAGCGCCCCGCCTGGGGAGTACGGCCGCAAGGCTAAAACTCAAAGGAATTGACGGGGGCCCGCACAAGCGGCGGAGCAGGTGGATTAATTCGATGCAACGCGAAGAACCTTACCTGGGCTTGACATACACCAGATCGCTGCAGAGATGTAGTTTCCCTTGTGGTTGGTGTACAGGTGATGCATGGCCGTCGCTGCAT
+
FDFFE<FFGCFDFEFGFFEEFF<FDFFGGCFEDCC@CFFEGFCFFGECCDECECFGCFFGGGGGGGGGGFGGFFFGEFGFFFGGGG=F?FGGGGGEGGGFGFGGGGDGGGFFGGE+>@CFGG7>FCGGGCGCFGGGGGF8FF<:FCEDGGG84=<C8CCFFGECEECF*A*<@GGDGG??>CC+<C:<8:CEGGC>F*@8FGGGGCFGD85CG?FDC@F4<74C9DFGFDG@F*7919*0:::79*=9*..9D@3<>1178=<BF6?B4A)<>BFF@B0469(,-36
@M00689:251:000000000-CJTJ5:1:1101:25548:5940 1:N:0:5
CAGGATTAGATACCCACAACATCACCCAGACATACAGTGCAAGCTCTGAGTTTAAATGGAGCTCCTGGAGCCGTGAGCAGGGCCAGTGGGTGGGAGTCCCAGGTGTTGCATGGTCGTCGCTGCAT
+
GGGGGGGGGGGGGGGGGGGGGGGGGGGGGGGGGFGGGGGGGGGGGGGGEFGGGGGGGGGGGGGGGGGGGGGGGGGGGGGGGGFGGGGGGGGGGGFGGGGGGGGGGGGGGGGGGGGGGGGGGGGGG
@M00689:251:000000000-CJTJ5:1:1101:17082:6135 1:N:0:5
CAGGATTAGATACCCTGGTAGTCCATGCCGTAAACGGTGGGCGCTAGGTGTAGGGGTCTTCCACGGCCTCTGTGTCGTAGCTAACGCATTAAGCGCCCCGCCTGGGGAGTACGGCCGCAAGGCTAAAACTCAAAGGAATTGACGGGGGCCCGCACAAGCGGCGGAGCATGTGGATTAATTCGATGCAACGCGAAGAACCTTACCTGGGCTTGACATACACCAGATCGCTGCAGAGATGTAGTTTCCCTTGTGGTTGGTGTACAGGTGATGCATGGCTGTCGCTGCAT
+
GGGGGGGGGGGGFFGGFFEEDFFGFGGGFECGCDFEFGGECGGGGGGGFFGGGGGGGGGGGGGGEGGGGGGGGGGGGGGGGGGGFGGGGGGGGGGG=FGGGGGGGGGGGGGGGGGGGGGGGGG@FGGGGGGGGGGGGGGFGGFGGGGGGCGGDGGGGGGGFFEGGGGGGGGGGG6@FCGGGGGFGG9<CCEEGGGCFCEGFFGGGGGGGFFDGGFGGFFGFGFGGGGGFCDFF4FGFFGGGCFG?6?AFFFGGFF09BFFFFFFFFFFFAA3AFFFFFBF<:BFB>)
@M00689:251:000000000-CJTJ5:1:1101:18833:6151 1:N:0:5
CAGGATTAGATACCCTGGTAGTCCACGCCCTAAACGATGCATATTTGGTGTGGGCAGTTCAGTCTGTCCGTGCCGGAGCTAACGCGTTAAATATGCCGCCTGGGGAGTACAGTCGCAAGGCTGAAACTCAAAGGAATTGACGGGGGCCCGCACAAGCGGTGGAGCATGTGGTTCAATTCGACGCAACGCGAAGAACCTTACCTGGGCTCGAAGCGTAGTGGACTGAGGTAGAAATATCTTTTTCCCGCAAGGGACTGCTACGCAGGTGATGCATGGCCGTCGCTGCAT
+
GGGGGGGGGGGGGGGGGGGGGGGGGGGGGGGGGGGEGGGGGGGEFGGGGGGGGGGGGGGGGGGGGGGGGGGGGGGGGGGGGGGGGGGGGGGGGGGGGGGGGGGGGGGGGGGGGGGGGGGGGGGGGGGGGAFGGFGGGGGGGGGGGGGGGGGGGGGGGGGGGGGGGGGGGGGGGGGGGGGGGGGGGGGDGGGGGGGGGGGGGGGGGGGGGGGGGGGGGEFFGGGFGGGCF=FBFFGGFFGGGGGGFFEF>D>9C@F?FFFFB@FFF@FFFBFFFFFFFFFBFBFF?909
@M00689:251:000000000-CJTJ5:1:1101:24418:6268 1:N:0:5
CAGGATTAGATACCCATCTGCTGGCCACAGCCCCTCAGCACTGCCAGGGAGAGCGGGGGGCAGTGGTAACCACAGAAAGCCTGGGGGGCAAAGGCCCAGGGACCCTTCCCACAGCTCTTTCCCAGGGAGCCTCTGAGCAGCCTGATCCTAGAGCGTGCTGCGTTGTGTCAGGGCTGACCCCGCACCGCAGTCAAACCCAGCTAGGGCCAGGGAAAAGGTGCTGCATGGCCGTCGCTGCAT
+
GDFGGG<FGDGGEFCGGGGGGGFFE<FFAEFGGGGGCFCEFGGGFGFGGGD:FGCFGGGGGGGDFFGGGGGGGDFGFCFGGGFCC@FDGEF>?CFFGGF5>CFGGGGGGGFGG5CCFGGGGCFFGC8CEE8CGGGF+:CCCG>@,<CCFF9<+C*:8EGFGGGG8A;CC+0*CCGCFFFEGDG>CECG*:EG?CFGE>8CFF9:C*AC*A3E3;5<6>6CFGFF4F?>79)>@:3DDE*C
@M00689:251:000000000-CJTJ5:1:1101:24509:6445 1:N:0:5
CAGGATTAGATACCCTGGTAGTCCACGCCGTAAACGATGGATACTCGCTGCGGGCGATAGAATGTCCGTGGCTTAGCGAAAGCGTTAAGTATCCCACCTGGGGAGTACGCTCGCAAGAGTGAAACTCAAAAGAATTGACGGGGGCCCGCACAAGTGGTGGAGCATGTGGTTTAATTCGATGATACGCGAGGAACCTTACCTAGGCTAGAATGCGCGTGACCGGTTCAGAGATGAGCCTTTCCTTCGGGACACAAAGCAAGGTGCTGCATGGTCGTCGCTGCAT
+
GGGGGGGGGGGGGGGGGGGGGGGGGGGGGGGGGGGGGGGGGGGGGGGGGGGGGGGGGGGGGGGGGGGGGGGGGGGGGGGGGGGGGGGGGGGGGGGGGGGGGGGGGGGGGGGGGGGGGGGGGGGGGGGGGGGGGGGGGGGGGGGGGGGGGGGGGGGGGGGGGGGGGGGGGGGGGGGGGGGGGGGGGGGGGGGGGGGGGGGGGGGGGGGGGGGGFGGGGFFGFGCDDGFGFGGFFFGGFFGFGCDGFF:>>>0FC@@:<?:FBF>?FFFFFFFFDFF<5<?FFFF
@M00689:251:000000000-CJTJ5:1:1101:12273:6450 1:N:0:5
CAGGATTAGATACCCTGGTAGTCCACGCAGTAAACGATGAATACTAGCTGTATGCGATATACTGTATGTGGCAAAGCGAAAGCGTTAAGTATTCCACCTGGGGAGTACGTTCGCAAGAATGAAACTCAAAGGAATTGACGGGGGCCCGCACAAGCGGAGGAACATGTGGTTTAATTCGATGATACGCGAGGAACCTTACCCGGGCTTGAAATGCAGAGGAATTACGAGGAAACTTGTACGCCAGCAATGGTCTCTGTGTAGGTGTTGCATGGCCGTCGCTGCATCTGTCTTATA
+
GGGGGGGGGGGGGGGGGGGGGGGGGGGGGGGGGFGGEGGGFGGGGGGGGGGGGGGEFFGGGGGGGGGGGGGGGEEFGGGGC@FFGGEGEGGGGGGFGGGGGGGGGGFGGGGGEGGGGFGGGGFCFFGGGFFGGGGGGFGEGGGGGGGGGGGGGDFGECGGGGGGGGGFGGGGFGGGGGFGGGGGGGGGGGGGGGCGGCGGGGGCEGGEGFGGGGGGDF:09DFGFFGDDC<FFFGGFFGGGGGDFF5<@FFGGFFFFFFF<FBFFFFFFF92<F7BEFFF?F?AFFFFADF>A<
@M00689:251:000000000-CJTJ5:1:1101:24507:6464 1:N:0:5
CAGGATTAGATACCCTGGTAGTCCACGCCGTAAACGATGGATACTCGCTGCGGGCGATAGAATGTCCGTGGCTTAGCGAAAGCGTTAAGTATCCCACCTGGGGAGTACGCTCGCAAGAGTGAAACTCAAAAGAATTGACGGGGGCCCGCACAAGTGGTGGAGCATGTGGTTTAATTCGATGATACGCGAGGAACCTTACCTAGGCTAGAATGCGCGTGACCGGTTCAGAGATGAGCCTTTCCTTCGGGACACAAAGCAAGGTGCTGCATGGTCGTCGCTGCAT
+
GGGGGGGGGGGGGGGGGGGGGGGGGGGGGGGGGGGGGGGGGGGGGGEGGGGGGGGGGGGGGGGGGGGGGGGGGGGGGGGGGGGGGGGGGGGGGFGGGGGGGGGGGGGGGGGGGGGGGGGGGGGGGFGGGGGGGFFGGGGGGGGGGGGGGGEGGGGGCCFGC,=FGGGGGC7F7FGGGGGGGGFGGCECGGGGGGGGGGGGGCFCEFGFE9C7C5EGG@@GGCCDGDGGFCFF7FCFFFGGGGGGFF:03>BFF@@B<BFF:6(4?F?0@<04:)>737?:976
@M00689:251:000000000-CJTJ5:1:1101:12262:6465 1:N:0:5
CAGGATTAGATACCCTGGTAGTCCACGCAGTAAACGATGAATACTAGCTGTCTGCGATATACTTTATGTGGCAACGCGAAAGCGTTACGTATTCCACCTGGGGAGTACGTTCGCAAGAATGAAACTCACATGAATTGACGGGGGCCCGCACAAGCGGAGGAACATGTGGTTTACTTCGCTGATCCGCTAGGAACCTTACCCTGGCTTGACATTCAGCGGAATTACGCGGAAACTTGTCCCCCACCACTGGTCTCTGTTTATTTTTTGCATGGCCTTCCCTTCTTCTTTCTTATC
+
GGGGGGGGGGGGGFGGGGGGGGGGGGGGGGGGGGGGCFGC,CFGFCFFGGG9FFG7+C6@,CF,CEF<F<,C,,,+@@+677C=CF,,,:5CFFG9FGG,,,+,+8=E+EFF+F+8+,:C,,,5CBFF,,,:BAAE9,CC7:FEGGGFECEED>FD>*<**,>,D,D<9FFG7,@;B1*=7*<,>,=*1*221==FF+<CG+2*3AC**++=+>7**))))9CCC3*))7)07BG>@***179)8.04)).*2=@)6.5=)*-)1>)8*6),49*96)44)4):5<A<4>A)6:
@M00689:251:000000000-CJTJ5:1:1101:24346:6500 1:N:0:5
CAGGATTAGATACCCCAGTAGTCCTAGCCGTAAACGATGGATACTAGGTGTTGTCTGTATCGACCCGGACAGTGCCGTAGCTAACGCGTTAAGTATCCCGCCTGGGGAGTACGCACGCAAGTGTGAAACTCAAAGGAATTGACGGGGGCCCGCACAAGCGGTGGAGTATGTGGTTTAATTCGATGCAACGCGAAGAACCTTACCTGGGCTTGACATGAATCTGCAAGGCGTGGAAACACGTCCCCTCTTCGGAGCGGATTCACAGGTGATGCATGGCCGTCGCTGCAT
+
GGGGGGGGGGGGGGGGGGGGGGGGGGGGGGGGGGGGGGGGGGGGGGGGGGGGGGGGGGGGGGGGGGGGGGGGGGGGGGGGGGGGGGGGGGGGGGGGGGGGGGGGGGGGGGGGGGGGGGGGGGGGGGGGGGGGGGGGGGGGGGGGGGGGGGGGGGGGGCGGGGGGGGGGGGGGGGGGGGGGGGGGGGGGGGGGDGGDGGGGGGGGGGGGGGGGGGGGGFFGGGGGGGFGFGGFFFGGFFGGGGDGFFFFFFFGGEFFFFFFFFF>?FFBFFFFFFFF479;F>6:?F7>
@M00689:251:000000000-CJTJ5:1:1101:8028:6517 1:N:0:5
CAGGATTAGATACCCTGGTAGTCCACGCCCTAAACGATGTCAACTAGGTGTTGGGGAAGCGATTTCTCAGTACCGCAGCTAACGCGTGAAGTTGACCGCCTGGGGAGTACGGTCGCAAGATTAAAACTCAAAGGAATTGACGGGGACCCGCACAAGCGGTGGATGATGTGGATTAATTCGATGCAACGCGAATAACCTTACCTACCCTTGACATGTACGGAAGCCCTCAGAGATGGGGGTGTGCCGGAAAGGGAGCCGTAACACAGGTGGTGCATGGCTGTCGCTGCAT
+
GFGGFGGGGGGGECFFFGGDEEEFACECDGGGGGGGGGGGGGGGFGGGFEFCGGGDFFGGFGGFGGGGGFGGGFGGGGGGGGGGGGGG>FGGGGGGGGGGGGGGGFE@FFGDDGCGGGGGGGGGGFGGGGFFGGGGG?DFGGGGDEEC@FGGGGGFGG7<CGGGC6;CDFCFFG9DGGDGFGGGGG,CEEEGEGGGC?CEFDCG?ECCFGGFCEGGGFFGGGCFGGGFFFGFF4:6@B3>CD3C=)5()73FD>B>1>FB?EFBF>:4?8:BBF*007<?28?6((-(6
@M00689:251:000000000-CJTJ5:1:1101:6468:6524 1:N:0:5
CAGGATTAGATACCCTGGTAGTCCATGCCGTAAACGGTGGGCGCTAGGTGTAGGGGTCTTCCACGGCCTCTGTGTCGTAGCTAACGCATTAAGCGCCCCGCCTGGGGAGTACGGCCGCAAGGCTAAAACTCAAAGGAATTGACGGGGGCCCGCACAAGCGGCGGAGCATGTGGATTAATTCGATGCAACGCGAAGAACCTTACCTGGGCTTGACATACACCAGATCGCTGCAGAGATGTAGTTTCCCTTGTGGTTGGTGTACAGGTGATGCATGGCCGTCGCTGCAT
+
GFFDEGGGGAFGFFFGGGGGGGGGGFEDEEGFGGGGEF@@CFEGGFGGGGGC<FCCFGGGGGDF@7@FFEGGG9FFEGCEGGEFGGD7BEFGGGG>CFGGGGGGGGGGGGFFFGCGCEGEECFGGGGGGGFFDGFGFC8FCFGGEEE@EFCCG*<7CF7F:*=:8EGFCFEFGGGGE7CE*;FCCEGGGGE*77CEF6@FGGFFCFEG584=<<C:C@?F4FGFGGFDFD7:FFG:09:*::C7?/=<FF>FDF><>(8F<*6<46?)1)))-97:FFFFF9:10:4
@M00689:251:000000000-CJTJ5:1:1101:8043:6528 1:N:0:5
CAGGATTAGATACCCTGGTAGTCCACGCCCTAAACGATGTCAACTAGGTGTTGGGGAAGCGATTTCTCAGTACCGCAGCTAACGCGTGAAGTTGACCGCCTGGGGAGTACGGTCGCAAGATTAAAACTCAAAGGAATTGACGGGGACCCGCACAAGCGGTGGATGATGTGGATTAATTCGATGCAACGCGAATAACCTTACCTACCCTTGACATGTACGGAATCCCTCAGAGATGGGGGTGTGCCCGAAAGGGAGCCGGAAAACAGGTGGTGCATGTCTGTAGCTGCAT
+
GGGG7AFGGGGGFGGGFDEFGGFGCFCGFGEFFGGGGGGGGGGGGGFFECFG@C7:FCFFGGGDDGGGGGGFFGGGGGGGGGGEGGGDFF<EF,EFG+>FF7DFFD+4BFFEG7FCFEDCFCFCEFGFCDFFG8<DFACDFFGC+@F78FGDGGFFG>:C*<DEECFFGGFACDFFCE7*CGFEF?C7:CCEC5FGEFA++7+<@6CD6CFCFC+;@FF)99*2>F?FFCFF4B74).)7993:=F36;)2*/75(8(()()(,85>3/2:16)9=*946<))).)42)
@M00689:251:000000000-CJTJ5:1:1101:8026:6535 1:N:0:5
CAGGATTAGATACCCTGGTAGTCCACGCCCTAAACGATGTCAACTAGGTGTTGGGGAAGCGATTTCTCAGTACCGCAGCTAACGCGTGAAGTTGACCGCCTGGGGAGTACGGTCGCAAGATTAAAACTCAAAGGAATTGACGGGGACCCGCACAAGCGGTGGATGATGTGGATTAATTCGATGCAACGCGAATAACCTTACCTACCCTTGACATGTACGGAAGCCCTCAGAGATGGGGGTGTGCCCGAAAGGGAGCCGTAACACAGGTGGTGCATGGCTGTCGCTGCATCTGTC
+
GGGGGGGGGGGGFFFGGGGGGGFGFGGGGGGGGGGGEGGGGGGGGGGGGGGGGGGG7FGGGGGGFGGGGGGGGGGGGGGGGGGEGGCG@FGGGCEGGGGG7<FGGCFGFGGGFGDGGGGGGGGGGGGGGGGGGGGFGF9FFGGGGGEGGGGGG8FFGGGGGEFGGGGGFGGFGGCGGGFC7CFDGGGEGGGGGGGGGGGGGFGGGGGGFFGGGGG7CF>CD79FFGFGFGC@)9F4FD9DCCDFFFF63)7FGFEF06:D05:?F>4)9?:?2@F477:0:??F?B>7)6):6<
@M00689:251:000000000-CJTJ5:1:1101:20625:6679 1:N:0:5
CAGGATTAGATACCCTGAAATTGCTAGGATATCTCCTACAGTGCTGTGAAAAACCTGCTGTAAAAGTCACAAACCAGCATTCTCAAAAGGAAGGAAGTTAGGGGAACAGAAAGGTTGGTATCGCTAGGGATGAGAAATGCCAATCATCCACGTGGCTAAGTTAGGCTAAAAGAACAGGTGATGCATGGTCGTCGCTGCAT
+
GGGGGGGGGGGGGGGGGGGFFGGGGGGGGGGGGGGGGGGF<FGGGGGGGGG,@FGGFGGGGF9F,CFGGG<CEFGG8F<FGGGG99<,CFCEFE<@FFGFF8FC>?FEA==FE<FEA+B<FGDGGC+B<<FFF@FGGGGGGGFFGGGGGEF7D=+CF,A<FFFEDDF:FFEFG8DBF8EF8E@FDFEDFGCEGEGGGGGG
@M00689:251:000000000-CJTJ5:1:1101:20647:6716 1:N:0:5
CAGGATTAGATACCCTGGTAGTCCATGCCGTAAACGGTGGGCGCTAGGTGTAGGGGTCTTCCACGGCCTCTGTGTCGTAGCTAACGCATTAAGCGCCCCGCCTGGGGAGTACGGCCGCAAGGCTAAAACTCAAAGGAATTGACGGGGGCCCGCACAAGCGGCGGAGCATGTGGATTAATTCGATGCAACGCGAAGAACCTTACCTGGGCTTGACATACACCAGATCGCTGCAGAGATGTCGTTTCCCTTGTGTTTGGTGTACAGGTGATGCATGGTTGTCGCTGCAT
+
GGGGGGGGGGGGFFGGGGGEFGGGGGGGFGGGGGGGDGG7FGGGGEGFFGG,EGD7FGGGGGGGCFGGGGGGGDFGDGFFFGFDGCFCGGCCFGDEGGGEGGGG7FCF>F<FECFG7F7>+>FGCDFCFEGFFF=8,6@<>=FC+<:::FE*C*FCF5F@@F@*:CEDFGGGG+:CC+ACC:<CEEEFG=EE=CCGGGGGGFGGG7:FFGGG4FGFDF@GGC79FGFGF<DFFFFC=FG*19CGFFFBFFAD*7F1(41F<F<>4=:4=A22<4)9?38>??F26?B
@M00689:251:000000000-CJTJ5:1:1101:16157:6760 1:N:0:5
CAGGATTAGATACCCTGGTAGTCCATGCCGTAAACGGTGGGCGCTAGGTGTAGGGGTCTTCCACGGCCTCTGTGTCGTAGCTAACGCATTAAGCGCCCCGCCTGGGGAGTACGGCCGCAAGGCTAAAACTCAAAGGAATTGACGGGGGCCCGCACAAGCGGCGGAGCATGTGGATTAATTCGATGCAACGCGAAGAACCTTACCTGGGCTTGACATACACCAGATCGCTGCAGAGATGTAGTTTCCCTTGTGGTTGGTGTACAGGTGGTGCATGGTCGTCGCTGCAT
+
GGGGGGGGGGGGGGGGGGGGGGGGGGGGGGGGGGGGDFGC:FGGGGGEGFGFGGC@FGGGGGGGGGGGGGGCGGGGFFGGFGGGGDGEGGFGFE:FGGGCFGGC<FD7BFFFEGGGEG@FFGGG<FGFGGGGGFCCCFDCECFBCECCEFGCGGGFG5C7:CEEC5CCGCGD++ACCFGGGFFGGEGCF*CG*>C8EGGGGGGGG77FFFFEDE7CC?=CFCCC***9>CCF)9**86C*:CGGFFFFFFFFGFF(9B?F7F9247)(0(6)69)79)3:06<697)
@M00689:251:000000000-CJTJ5:1:1101:9231:6761 1:N:0:5
CAGGATTAGATACCCTGGTAGTCCACGCTGTAAACGATGTGCGCTGGATGTTGGGCGGCCTAGCCGCTCAGTGTCGTAGCTAACGCGGTAAGCGCACCGCCTGGTGAGTACGGCCGCAAGGTTGAAACTCAAAGGAATTGACGGGGGCCCGCACAAGCGGTGGAGCATGTGGTTTAATTCGAAGCAACGCGCAGAACCTTCCCAGGTCTTGCCTTTGCCACGACGTTCTCGGAGCCTGGCCTTTCCCGCCAGGGACGTTGTTCCCAGGTTGTGCATGGCTGTCGCTGCATCTGTT
+
GGGGGGGGGGGGGGGGGGGGGGGGGGGGGGGGGGGGGFGG9FGGDFGFGGGGCF7FC7FEGF,@FEGCGGFF9EF=F<CFF<CF7F+>F:=,C@F+CFCFGGE7BFF,C@FF7FGGGE::+FF<@=DFFGCFGEGGFFGF,@FGDGGGGGCEEGF:EFC*CC@8@C8F:FFFGGF7+CFGCC6*:CFGGG5CECE+;FGG+:C:2503AFF+>+<0*9B*9))9)1*00:*00<)9))/<*CDF?=F0>)3555)4(80)4)5-9*9(9)3:1@*@6)2<(433:?07(.64-<)
@M00689:251:000000000-CJTJ5:1:1101:16174:6765 1:N:0:5
CAGGATTAGATACCCTGGTAGTCCATGCCGTAAACGGTGGGCGCTAGGTGTAGGGGTCTTCCACGGCCTCTGTGTCGTAGCTAACGCATTAAGCGCCCCGCCTGGGGAGTACGGCCGCAAGGCTAAAACTCAAAGGAATTGACGGGGGCCCGCACAAGCGGCGGAGCATGTGGATTAATTCGATGCAACGCGAAGAACCTTACCTGGGCTTGACATACACCAGATCGCTGCAGAGATGTAGTTTCCCTTGTGGTTGGTGTACAGGTGGTGCATGGTCGTCGCTGCAT
+
GGGGGGGGGGGGGGGGGGGGGGGGGGGGGGGGGGGGGGGGDGGGGGGGDGGGGGEEGGGGGGGGGGGGGGGGGGGGGGGGGGGGGGGGGGGGGGGGGGGGGGGGGGGGGGFGGGGGGGGGGGGGGGGGGGGGGGGFGGGGGGGGGGGEGGGGGEGGF5FG7FEEGGGGGGFGGGDGGGGGGFCFGGGGGCGGGGGGGGGGGGGGGGGGGGGGGGGGGFFGGGFGGGGGFDGFFFGGFBFGDFGGFFF<BFFD3>5:>F:@A@24<FFFFFFFFFFFF>>BFFFFFFA
@M00689:251:000000000-CJTJ5:1:1101:8284:6805 1:N:0:5
CAGGATTAGATACCCTGGTAGTCCACGCCGCAAACGATGAGTGCTAGGTGTTAGGGGGTTTCCGCCCCCTAGTGCTGAAGTTAACGCATTAAGCACTCCGCCTGGGGAGTACGGCCGCAAGGCTGAAACTCAAAAGAATTGACGGGGGCCCGCACAAGCGGTGGAGCATGTGGTTTAATTCGAAGCAACGCGAAGAACCTTACCAGGCCTTGACATCCTCTGACAACGGTAGAGATACTGCTTTCCCTTCGGGGACAGAGTAACAGGTTATGCATGGCTGTCGCTGAAT
+
FFGFFEFGGGGFEFFGGGGGGFFCEFFGGGGGGGGGGGGA<FFGD9FFDEFGGGGGGECFGGAFECGCFGGGGCFGFGFGGGFGGGGCFGFAEGGGGGGCGGGGG?FGGGGGDDE7:@F7CEBE8DFFGGGGGGGGGDGCDEGGGGGGGG*>@::F:B7:<FG**;C:9:<?C<CFCEGFGFG6AB:CCEGGCEGEG8CFFGGCFG***+9CCCFF9F@FC<CGGDF55CF>B?7C4=FGCCFGF*9AFF(97))-481F4*))*104*6)42=*15)4<:48(:((.)
@M00689:251:000000000-CJTJ5:1:1101:8295:6819 1:N:0:5
CAGGATTAGATACCCTGGTAGTCCACGCCGCAAACGATGAGTGCTAGGTGTTAGGGGGTTTCCGCCCCCTAGTGCTGAAGTTAACGCATTAAGCACTCCGCCTGGGGAGTACGGCCGCAAGGCTGAAACTCAAAAGAATTGACGGGGGCCCGCACAAGCGGTGGAGCATGTGGTTTAATTCGAAGCAACGCGAAGAACCTTACCAGGTCTTGACATCCTCTGACAACGGTAGAGATACTGCTTTCCCTTCGGGGACAGAGTGACAGGTGATGCATGGCTGTCGCTGCAT
+
GGGGGGGGGGGGGGGGGGGGGGGGGGGGGGGGGGGGGGGGGGGGGGGGFGGGGGGGGGGGGGGGGGGGGGGGGGGGGFGGGGGGGGGGGGGFCFGGGGGCGGGGGGGC@FGGGGGGGGGGGGGGGGGGGGGGGGGGGGGFGGGGGGGGGGGGGGGGGGGGGGGGGFGGGGFGGGGGG9ACFCG6?EGGGDGG=EGGGGGGGGGGGFGFDGGGCGGFGFFGGGCCCFGGFGGEB?GG??FCFGGGBFF<652DDF@>?FFF<=AD@F@462<<<?FFFFFFFFF?000:9
@M00689:251:000000000-CJTJ5:1:1101:12429:6837 1:N:0:5
CAGGATTAGATACCCTGGTAGTCCATGCCGTAAACGGTGGGCGCTAGGTGTAGGGGTCTTCCACGGCCTCTGTGTCGTAGCTAACGCATTAAGCGCCCCGCCTGGGGAGTACGGCCGCAAGGCTAAAACTCAAAGGAATTGACGGGGGCCCGCACAAGCGGCGGAGCATGTGGATTAATTCGATGCAACGCGAAGAACCTTACCTGGGCTTGACATACACCAGATCGCTGCAGAGATGTAGTTTCCCTTGTGGTTGGTGTACAGGTTCTGCATGGCCGTCGCTGCAT
+
GGGGGGGGGGGGGGGGGGGGGGGGGGGGGGGGGGGGGGG7@FFFGGCFFGG,FF:7@FGGGGAGGDGGGGG<FEFG7F<AFGE,E=FEGGGGCGEGGGGGGGGCCFF++B4EC:FFGGFF@FFFFCADFGGGGCE86<DCFCFGGGGGGGGGG7CED,CF:FB888CCGGGGG+CE?9FGG8+A2CF7C=EECEE50;FGGGGGD7*:AFFC4C?C:F6FG<5<CD*>F*>@)97*96C77>FGFFFFF?69*>F?0:0@AF>2.?*<F2<4<4)<:3499>?(2(6
@M00689:251:000000000-CJTJ5:1:1101:11294:7128 1:N:0:5
CAGGATTAGATACCCTGGTAGTCCACGCCCTAAACGATGTCAACTAGCTGTTGGGGCCTTCGGGCCTTAGTAGCGCAGCTAACGCGTGAAGTTGACCGCCTGGGGAGTACGGTCGCAAGATTAAAACTCAAAGGAATTGACGGGGACCCGCACAAGCGGTGGATGATGTGGATTAATTCGATGCAACGCGAAAAACCTTACCTACCCTTGACATGTCTGGAAGGCCAAAGAGATTTGGCTGTGCTCGCAAGAGAACCGGAACACAGGTGCTGCATGGTTGTCGCTGCAT
+
GGGGGGGGGGGGGGGGGGGGGGGGFGGGGGGGGGGGGGGGGGGGGGGGGGGGGGEDGGGGGGC:FGGGGGGGGGGGGGGGGGGGGGGGEDEFGDCGGGGGGGCFG@FGGGEGGGCGGGDGGGDGGGGGGA>EGGGGGGGDGGGGGDGGGEEEGGGGGDGGEEGFDFGGGGGFGGGCFGGG8FEGCFGGGGGCGGGGGGGGGGG?GGGGGGGGGGGGGFFGGGF5CFGCFFGFFFGG=*CGGFDGFF3;B>(*0<<>B0;)4DFFFFFD?BABBFFFFFBFB>?<B?BBF
@M00689:251:000000000-CJTJ5:1:1101:23713:7147 1:N:0:5
CAGGATTAGATACCCTGGTAGTCCACGCCGTAAACGATGAGAACTAGCTGTCGGGGCTCTTAGAGCTTCGGTGGCGCAGCTAACGCATTAAGTTCTCCGCCTGGGGAGTACGGCCGCAAGGTTAAAACTCAAAGGAATTGACGGGGGCCTGCACAAGCGGTGGAGCATGTGGTTTAATTCGAAGCAACGCGCAGAACCTTACCAGCGTTTGACATGGCACGGCGATCTCCAGAGATGGATTTCTTCCCGCAAGGGACGTGCACACAGGTGCTGCATGGCCGTCGCTGCAT
+
GGGGGGGGGGGGGGGGGGGGGGGGGGGGGGGGGGGGGGGGGGGGGGGGGGGGGGGGGGGGGGGGGGGGGGGGGGGGGGGGGGGGGGGGGGGGGGGGGGGGGGGGGGGGGGGGGGGGGGGGGGGGGGGGGGGGGGGGGGGGGGGGGGGGGGGGGGGGGGGGGGGGGGGGGGGGGGGGGGGGGGGGGGGGGGGGGGGGGGGGGGGGGGGGGGGGGGGGGFFGGGGGGGGGFGGFBFGGFFGGGGGGFFFFFFFGGFFFFFFF?FFAFFF?F?BBFFFFFFFFFFFFFB<FFB
@M00689:251:000000000-CJTJ5:1:1101:15546:7149 1:N:0:5
CAGGATTAGATACCCGGGTAGTCAACGCCCTAAACGTTGCGAACTAGGTGTTGGTCGGATTGACCCGATCAGTGCCGCAGCTAACGCATTAAGTTCGCCGCCTGGGGACTACGGCCGCAAGGTTAAAACTCAAAGGAATTGACGGGGGCCCGCACAAGCAGCGGAGCAAGTGGTTTAATTCGACGCAACGCGAAGAACCTTATCTTGGCTTGACATGTTCCTGACAGCCGTGGAAACATGGTCTTCCTTCGGGGCAGGATCACAGGTGCTGCATGGCTGTCGCTGCTG
+
FCFGFG<FFGGGG6CC@@F@@CF,6CBC@:CDGGDEGGGD7F:FEEFG@EFFGFGGGGCFD?EFFCC:FGGEG99E@F77FCFFG,@:EEAFFGGG+FC4+4CBFCC+FCF8=7C:C++3CF<EDGGF,7,=<FDC:FFBCA,8*<7*>*1=EE>*8*2:+<@EGEG*+4?:F,1<8CG7>ECCCGE*:*:CDE58FECCC<7C7+00+0*:C<CF6*/::>7CD=95>)7)5597).**2:C769=2698>3534<>()5)1<F5F>?2:?BFFFFF:,),8:8B))
@M00689:251:000000000-CJTJ5:1:1101:15530:7160 1:N:0:5
CAGGATTAGATACCCGGGTAGTCCACGCCCTAAACGTTGCGAACTAGGTGTTGGTCGGATTGACCCGATCAGTGCCGCAGCTAACGCATTAAGTTCGCCGCCTGGGGACTACGGCCGCAAGGTTAAAACTCAAAGGAATTGACGGGGGCCCGCACAAGCAGCGGAGCATGTGGTTTAATTCGACGCAACGCGAAGAACCTTATCTGGGCTTGACATGTTCCTGACAGCCGTGGAAACACGGTCTCCCTTCGGGGCAGGATCACAGGTGATGCATGGCTGTCGCTGCAT
+
GGGGGGGGGGGGGGGGGGGGGGGGFGGGGGGGGGGGGGGGGFGGGGGGGGGGGGGGGGGGGEFGGGGFGGC=FGGGEGEGGGGGGGGDGGFEFGGGGGGDGGGGFGGGGGCGGGGGGGGGGGGGEDFGGGGGGGGGFFGGGGGGGGGGGGGGGBFGGGGEFFGGGGGCEGGGGGGGEGGGGFGGDGGDGGGGGGGCCFGGGGGGGFGGGGGGGGFFCFFGGGCGGFCFFGGEFFGGFFGG3FGDFFFBFFFGGEF9?0(9?>?>FFFBFFAABFF>FFFF??B??FFB
@M00689:251:000000000-CJTJ5:1:1101:21172:7174 1:N:0:5
CAGGATTAGATACCCCGAACTCACCAAAGGGATATTCCATATCATATGATGTCATGCTGAGTACATAAACCAGGTGTTGCATGGTCGTCGCTGCAT
+
GGGGGGGGGGGGGGGFGGDGGGGGGGFGCGGGGGFGGEAFGEFGGGGGFGGGGFGFGG9CFGFECFFGGG@FG@GFFGFEFFFGEFBFFEGGED<E
@M00689:251:000000000-CJTJ5:1:1101:21175:7191 1:N:0:5
CAGGATTAGATACCCCGAACTCACCAAAGGGATATTCCATATCATATGATGTCATGCTGAGTACATAAACCAGGTGTTGCATGGTCGTCGCTGCAT
+
GGGGGGGGGGGGGGGGGGEGGGGGGGGGGGGGGGGGGGGFCEFGGFGGGGGGGGGEGGDGGGCGEGE<FFGFGGGGFGGGFGF<FGFGGGGGDGEF
@M00689:251:000000000-CJTJ5:1:1101:17719:7215 1:N:0:5
CAGGATTAGATACCCTGGTAGTCCATGCCGTAAACGGTGGGCGCTAGGTGTAGGGGTCTTCCACGGCCTCTGTGTCGTAGCTAACGCATTAAGCGCCCCGCCTGGGGAGTACGGCCGCAAGGCTAAAACTCAAAGGAATTGACGGGGGCCCGCACAAGCGGCGGAGCATGTGGATTAATTCGATGCAACGCGAAGAACCTTACCTGGGCTTGACATACACCAGATCGCTGCAGAGATGTAGTTTCCCTTGTGGTTGGTGTACAGGTGCTGCATGGTCGTCGCTGCAT
+
GGGGGGGGGGGGGGGGGGGGGFGFFGGFGEFGGGGGGGGGDGFGGGGGGGGGGGDFGGGGGGGGGEGGGGGGGDGGDGGGGGGGGGGGGGGGGGGGGGGCFGGGFGGGGGGGGGGGCGEGGGGDGGGGGGGGGGGGGGGGEGGGGGGGGGGDGEGGG5FGDGGGGGGGGGFGGFGGGGGGCC7CFGFGGCEGGGCCGGGGGGGGGGGGGFCCF8FGGFFGFD*9=FFDF3DFF4<FFFG>FFCFFFFFFFAGGFF<>?6F2?A>FFF??9?FFFFFFEFFBFF<BF<
@M00689:251:000000000-CJTJ5:1:1101:17698:7220 1:N:0:5
CAGGATTAGATACCCTGGTAGTCCATGCCGTAAACGGTGGGCGCTAGGTGTAGGGGTCTTCCACGGCCTCTGTGTCGTAGCTAACGCATTAAGCGCCCCGCCTGGGGAGTACGGCCGCAAGGCTAAAACTCAAAGGAATTGACGGGGGCCCGCACAAGCGGCGGAGCATGTGGATTAATTCGATGCAACGCGAAGAACCTTACCTGGGCTTGACATACACCAGATCGCTGCAGAGATGTAGTTTCCCTTGTGGTTGGTGTACAGGTGCTGCATGGTCGTCGCTGCAT
+
GGGGGGGGGGGGGGGGGGGGGGGGGGGGGGGGGGGGGGGGCGGGGEGFGGGGGGCGGGGGGGGGEFGGGGGCFFGG:FGCFGGFG7FEGGE?FFCGGGG:FGGE7FC@:C<BFCGGCGCFCFGGGGEGGGGGFDCC8DFGCFGC7CCCGGG8E8FGFEGECFEDE8EEGGGGG:FGFGGGG5CFGEF9CEE=:7:CFFGGGGGGG7EGFFGC<C?FFFFGG35DFGCDF5D?4@5<F?FD*CFGFFFFF;AG3@F66B0@2BA97B6:FAF7A?7BF>>B69?197A
@M00689:251:000000000-CJTJ5:1:1101:11839:7375 1:N:0:5
CAGGATTAGATACCCTGGTAGTCCATGCCGTAAACGGTGGGCGCTAGGTGTAGGGGTCTTCCACGGCCTCTGTGTCGTAGCTAACGCATTAAGCGCCCCGCCTGGGGAGTACGGCCGCAAGGCTAAAACTCAAAGGAATTGACGGGGGCCCGCACAAGCGGCGGAGCATGTGGATTAATTCGATGCAACGCGAAGAACCTTACCTGGGCTTGACATACACCAGATCGCTGCAGAGATGTAGTTTCCCTTGTGGTTGGTTTACAGGTGTTGCATGGCTGTCGCTTCAT
+
GGGGGGGGGGGGGGGGGGGGGGGGGGGGGGGGGGGGGGGCEGGGGGGGGGGCGGD:FGGGGFEFGGGGGGG8FGGGCGCCFGGEGCGGGG9CEFGGGGGDGGGDFGGEFFFGGEFGGGDFEGGGGFGFFGGGGGGG:<FFGGGGGGGGGGGGG7FGG8FC7FGGEEGEFDECG?FGGGGGG@FG?EGFFEGGGEEGGGGGGFGGGDFFFGGDFFEDFFFGGCGGDC5CF5DF6@F:BFGFCDCFFFFFF4AGCFF09:(84F4<:F6<E6<>B65>F38<084(4)6
@M00689:251:000000000-CJTJ5:1:1101:27391:7405 1:N:0:5
CAGGATTAGATACCCTGGTAGTCCATGCCGTAAACGTTGGGCACTAGGTGTGGGGGACATTCCACGTTCTCCGCGCCGTAGCTAACGCATTAAGTGCCCCGCCTGGGGAGTACGGCCGCAAGGCTAAAACTCAAAGGAATTGACGGGGGCCCGCACAAGCGGCGGAGCATGCTGATTAATTCGATGCAACGCGAAGAACCTTACCAAGGCTTGACATGCACCGGACGGCCGCAGAGATGTGGCTTTCTTCGGACTGGTGCACAGGTGGTGCATGGCTGTCGCTGCAT
+
GGGGGGGGGGGGGGGGGGGGGGGGGAFGGGGGGGGDEFGGGGGGGGGGGFGDGGGGGCFGGGFGGG@FFCFFGGCCCC@FGGGGGGGGGGGGGGGG9FGGGGGGGGGGGGGF9FGGGGGGGGGGGGGGGGGGGGGGGGGGGGGGGGGGGGGGGGGGGGGGGGGGGEEGGGGFFGFGGGGGGGGGGGGGGGEGGGGGGGGFGDGGGGGGGGGGGGFGGF@GF7<C59EGED<B@EDFFFGGGGGG)97<@F?CC>EBBB?FFB>:>=??5(67>=57FE7?68<108A
@M00689:251:000000000-CJTJ5:1:1101:7234:7406 1:N:0:5
CAGGATTAGATACCCTGGTAGTCCATGCCGTAAACGGTGGGCGCTAGGTGTAGGGGTCTTCCACGGCCTCTGTGTCGTAGCTAACGCATTAAGCGCCCCGCCTGGGGAGTACGGCCGCAAGGCTAAAACTCAAAGGAATTGACGGGGGCCCGCACAAGCGGCGGAGCATGTGGATTAATTCGATGCAACGCGAAGAACCTTACCTGGGCTTGACATACACCAGATCGCTGCAGAGATGTAGTTTCCCTTGTGGTTGGTGTACAGGTGTTGCATGGCCGTCGCTGCAT
+
GGGGGGGGGGGGGGGGGGGGGGGGGGGGGGGGGGGGGGGGGGGGGGGGGGGGGGGGGGGGGGGGGEGGGGGGGGGGGGGGGGGGGGGGGGGFGGGGGGGGGGGGGGGDCFBFECFGDGG@@<FG=BFFGGGEC==:==DFD,FFDGGGEGGCGDG*:8FGECECE=G8CFGFGFGG9C@FG87CFGGGFGGED*7*<EGGGGGGG7CFFGGG*8?DGF=FC595DF*>:DGFF=*29?GCFFGG?FFDF5AC*>F008(7262))1)5B6A):=>FF@>F31??>:9
@M00689:251:000000000-CJTJ5:1:1101:13809:7441 1:N:0:5
CAGGATTAGATACCCTGGTAGTCCATGCCGTAAACGGTGGGCGCTAGGTGTAGGGGTCTTCCACGGCCTCTGTGTCGTAGCTAACGCATTAAGCGCCCCGCCTGGGGAGTACGGCCGCAAGGCTAAAACTCAAAGGAATTGACGGGGGCCCGCCCAAGCGGCGGAGCATGTGGATTAATTCGATGCAACGCGAAGAACCTTACCTGGGCTTGACATACACCAGATCGCTGCAGAGATGTAGTTTCCCTTGTGGTTTGTGTACAGGTGCTGCATGGCTGTCGCTGCAT
+
GGGGGGGGGGGGGGGGGGGGGGGGGGGGGGGGGGGGGGGDCGGGGGGGGGG<FG7+FFGGGGGGGGGGGGGAFFGGCGGFGGGEG@FEGGDFAFDGGGGGGGGGFGG+CF<FFCGGGGFE>FGGFDFGGGGGG9FDDFFGGGGGGGDGGGGGG*CFGFGGDFD@EGGCGGGGG7FE:@FGG=+C<EF@FEGGCEGGGGGGGGGGGCFCGGGCGGFFFF?GGGDFGGCGF3CF@?GFF?G:>FGGFFFFFFFGCFF(4<<F9FA4?F)5FAD?BFFFF3?<??<?F2A
@M00689:251:000000000-CJTJ5:1:1101:13321:7477 1:N:0:5
CAGGATTAGATACCCTGGTAGTCCACGCCGTAAACGATGAGAACTAGCTGTCGGGGCTCTTAGATCTTCCGTGCCGCAGCTAACGCATTAAGCGCCCCGCCTGGGGAGTACGGCCGCAAGGCTACAACTCAAAGGAATTGACGGGGGCCCGCACAAGCGGCGGAGCATGTTTCTTACTTCGACGCCACGCGAAGAACCTTACCAAGGTTTTCCATGCCGGCAACAGCCCTAGAGCTACGGTGTCCGTAAGTGTCCTGCACAGGTGTTGCATGGCTGTCGCTGCATCTTTCTCTTT
+
GGGGGGGGGGGGGFGGFGGGGGGGGGEFGGGGGGG>FGGG?<EFGGGGGFGG,@:7FECFFEGCGGGGFG>FFGGCEDECF<EE7C:?EEF,F7@GGG@FGGG7FGGGFEFGDGGGD+3++BD<,B,BF>,D,>C,3@CB=FEGGG7FEGDG*=:FCFCDGE*:*:8E7@C<:CG++@@+*1C*:*:C**>5*/*<A/2<9CF+C5=3<<*+:+<7C6.7)9C*45*>)955=**2*9*7C9<DF3.().)0:==52:?F)8:A?BD(9)6).5;5>=(4:(4()..))--62-)
@M00689:251:000000000-CJTJ5:1:1101:13335:7489 1:N:0:5
CAGGATTAGATACCCTGGTAGTCCACGCCGTAAACGATGAGAACTAGCTGTCGGGGCTCTTAGATCTTCCGTGCCGCAGCTAACGCATTAAGCGCCCCGCCTGGGGAGTACGGCCGCAAGGCTAAAACTCAAAGGAATTGACGGGGGCCCGCACAAGCGGCGGAGCATGTTGCTTAATTCGACGCAACGCGAAGAACCTTACCAAGGTTTGACATGCAGGGAAAAGCCGTAGAGATACGGTGTCCGTAAGGGTCCTGCACAGGTGTTGCATGGCTGTCGCTGCAT
+
GGGGGGGGGGGGGGGGGGGGGGGFGGGGGGGGGGGGDGGGGGGGGGGGGGGGGGGEFGGGGGFDGGGGGGGGCGGGGGGGGFGGGGGGGGG<FGGGGGGGGGGFGGGGFEGEFGGGGG=CFGGGDDDFGGGGGFGGCFGFGGGGGGGGGGGGGGGGGGGEGGGDGG>FGGGGGGG77CFGGGGGGCEGGGGGGDGFGGGGCGGG65CGGGGFGGGFG?6FCDFCDFGGFGCEFFGG=F5DG5DGFFF?EF?GGFFFBB:F9@?F??D<F>A9<FFBFFFFF6>BF
@M00689:251:000000000-CJTJ5:1:1101:21617:7569 1:N:0:5
CAGGATTAGATACCCTGGTAGTCCACGCCGTAAACGATGTTCACTCGCTGTTTGCGATACACAGCAAGCGGCCAAGCGAAAGCATTAAGTGAACCACCTGGGGAGTACGATCGCAAGGTTGAAACTCAAAGGAATTGACGGGGGCCCGCACAAGCGGAGGAACATGTGGTTTAATTCGATGCAACGCGAAGAACCTTACCTGGGCTTGACATACACCAGATCGCTGCAGAGATGTAGTTTCCCTTGTGGTTGGTGTACAGGTGTTGCATGGCTGTCGCTGCAT
+
GGGGGGGGGGGGGGGGGGGGGGGGGGGGGGGGGGGGGGGGGGGGGGGGGGGGGGGDBFGGFGG<F@C<FECGGE<FGGGG:+CEFG,<CFCEFGG@FGGGGCEC@FGGGEGGGG7CF7FGG<FEGGGG,C?CGFFGDFGEF>EDGGGGG:CCF8FCC8FG@:EBF?F9CGGG7@FFGFFGGGGGG8EE8EG=FFGGG7FGGFGCCEGC7FGGGGGGGF>FGG<DG<E66C7596D77FGGGGGGF4B7>FFDDD3?4A<@7B:AEFF?F>?::5@FFFF:>4A
@M00689:251:000000000-CJTJ5:1:1101:22620:7626 1:N:0:5
CAGGATTAGATACCCTGGTAGTCCATGCCGTAAACGGTGGGCGCTAGGTGTAGGGGTCTTCCACGGCCTCTGTGTCGTAGCTAACGCATTAAGCGCCCCGCCTGGGGAGTACGGCCGCAAGGCTAAAACTCAAAGGAATTGACGGGGGCCCGCACAAGCGGCGGAGCATGTGGATTAATTCGATGCAACGCGAAGAACCTTACCTGGGCTTGACATACACCAGATCGCTGCAGAGATGTAGTTTCCCTTGTGGTTGGTGTACAGGTGATGCATGGTCGTCGCTGCAT
+
GGGGGGGGGGGGGGGGGGGGGGGGGGGGGGGGGGGGGGG:@FGGGGGGGGGGGGDGGGGGGGFGGGGGGGGGGGGGDGGEFGFGG7FFGGDEEFFGGGGFGGGG@FECGGFGGEGGGGGCFGGGGFCGGGGFGGGF:FFGGGGGGGGEGGGCGGGEFGGGDFC88EECGGGGGCGG6CFGGCEGGGGCGDGGG*>>FGGGGGGGGFCDGGGGFFGGGFFGGG75CGCGFCDF??C<FFGFFGGGFFFFFFFGCFF:0:1@DFAA4BF)=AF<A?4@F:9B6>F:>(4
@M00689:251:000000000-CJTJ5:1:1101:14840:7696 1:N:0:5
CAGGATTAGATACCCTGGTAGTCCATGCCGTAAACGGTGGGCGCTAGGTGTAGGGGTCTTCCACGGCCTCTGTGTCGTAGCTAACGCATTAAGCGCCCCGCCTGGGGAGTACGGCCGCAAGGCTAAAACTCAAAGGAATTGACGGGGGCCCGCACAAGCGGCGGAGCATGTGGATTAATTCGATGCAACGCGAAGAACCTTACCTTGGCTTGACATACACCAGATCGCTGCAGAGATGTAGTTTCCCTTGTGGTTGGTGTACAGGTGTTGCATGGCCGTCGCTGCAT
+
GGGGGGGGGGGGGGGGGGGGGGGGGGGGGGGGGGGGGGGDEGGGGGGGGGGGGGGEGGGGGCFG:@FGGGG<FFGGCFFCFGGCFBFFFGECFF@FEGG7FGGE7FF:EC=FEFGGGGGCBDGGF=DDFGGGCDGC=DFFFGGGGGGGGGGGGDGEG:FF7FB@=EECFCFCGCFF9EGGGGGGFGGFG5E=EEGGGGGGGFGGG9CCGGGG<FED7FFGGFC<FC5CF*C6?*57=*?7:CGGFF@DF?AGCFF:>F<F2@A94F)5>1>2:=5;F3336>?(42>
@M00689:251:000000000-CJTJ5:1:1101:9020:7698 1:N:0:5
CAGGATTAGATACCCTGGTAGTCCACGCCGTAAACGATGATTACTAGGTGTGGGGAGAGAACCTTTCCGTGCCGCAGTTAACACAATAAGTAATCCACCTGGGGAGTACGGCCGCAAGGCTGAAACTCAAAGGAATTGACGGGGGCCCGCACAAGCAGTGGAGTATGTGGTTTAATTCGAAGCAACGCGAAGAACCTTACCAAGTCTTGACATCGAGTGAAAGGTCTAGAGATAGACCCCTCCTTCGGGACACGAGGACAGGTGCTGCATGGCCGTCGCTGCAT
+
GGGGGGGGGGGGGGGGGGGGGGGGGGEGGGGGGGGG:FGAFGFGGGGGGGGGEG7,@CCC<FGGGGGGCFCFGEGGCGGC9FEFF<FDFGFGGGGGGGGGGFEGGGGDGDCGGEGGGGFGGGG@EFGGGDFGGGGGGF<FG@FGGFEFEGEGGGGGGDGFC9>FGGGCGFGGGC9FGGGGDCEF8BCGGGGG=CGFEFGGGGGGFGFF:+9?7<*77?F:FFFCFGCF?FGFFFG7FFFCFGDGFF>6>>>*95@B>08>:>B>FFFFFFF(267B@79:802<
@M00689:251:000000000-CJTJ5:1:1101:11396:7735 1:N:0:5
CAGGATTAGATACCCCTGTAGTCCTAGCCGTAAACGATGGATACTAGGTGTTGCCCGTATCGACCCGGGCAGTGCCGTAGCTAACGCGTTAAGTATCCCGCCTGGGGAGTACGCACGCAAGTGTGAAACTCAAAGGAATTGACGGGGGCCCGCACAAGCGGTGGAGTATGTGGTTTAATTCGAAGCAACGCGAAGAACCTTACCAGGTCTTGACATCCTTTGACCACTCTAGAGATAGAGCTTTCCCTTCGGGGACAAAGTGACAGGTGGTGCATGGTTGTCGCTGCAT
+
GGGGGGGGGGGGGGGGGGGGGGGGGGGGGGGGGGGGGGGEGGGGGGGGGGGGGGGGGGGGGDDGGGGGFFGCGGGGEGGGGGFFGEGGGGCEFGEGGGGDGGG@CFGDEGDGGGGGGGGCFGFGAFFGGGGGFDGD,DFGFGGGGGGGGGGGGGGGGFGDBF*BFGGFGGGGGGGGCBFGGECB?EF+BCECE5CEGGGGGGGGCF5FGGGGFGGGGFFGGF7CF<GGFG7@?F7F6*:7CGGGFFFFFF:<5:)4(207<6<BF@3>F:?:BFFF:FF1:B1:??F><
@M00689:251:000000000-CJTJ5:1:1101:7526:7772 1:N:0:5
CAGGATTAGATACCCTGGTAGTCCATGCCGTAAACGGTGGGCGCTAGGTGTAGGGGTCTTCCACGGCCTCTGTGTCGTAGCTAACGCATTAAGCGCCCCGCCTGGGGAGTACGGCCGCAAGGCTAAAACTCAAAGGAATTGACGGGGGCCCGCCCAAGCGGCGGAGCATGTGGATTAATTCGATGCGACGCGAAGAACCTTACCTGGGCTTGACATACACCAGATCGCTGCAGCGATGTAGTTTCCCTTGTGGTTGGTGTACAGGTGGTGCATGGTTGTCGCTGCAG
+
GFGGGGGGGGGGGGGGGGGGGGGFEFFFEEGGGGGGGGGGCDFGGGGGEFFGGGGGEFDGGGGGGGGGDGG@CFGGGFGCFGGGGGGGG=FGGAFGCFEGGGGGGGGGDF<FGEGGGGGGGGGEFCFGC,FEC9>FGGGGGDACEEGCCFGGG*<CFFFEGGGGGEGGCF<FGCFF+<:CFE7FGGEGDGGGGGGCFGGGGGG6FGECF=5CCFG77?@C>DCDGGDDFDGFF43)7><CFFFGFF@>4<AD<F331(1>AFF)7*62>BAFFFFFFFBB3:<?;70
@M00689:251:000000000-CJTJ5:1:1101:14733:7925 1:N:0:5
CAGGATTAGATACCCTGGTAGTCCACGCCGTAAACGATGAGTGCTAGGTGTTAGGGGGTTTCCGCCCCTTAGTGCTGAAGTTAACGCATTAAGCACTCCGCCTGGGGAGTACGGCCGCAAGGCTGAAACTCAAAAGAATTGACGGGGGCCCGCACAAGCGGTGGAGCATGTGGTTTAATTCGAAGCAACGCGAAGAACCTTACCAGGTCTTGACATCCTCTGACAACGGTAGAGATACCGCTTTCCCTTCGGGGACAGAGTGACAGGTGCTGCATGGCTGTCGCTGCATCTGA
+
GGGGGGGGGGGGGGGGGGGGGGGFFFFFGGGGGGGG7FF96EFGGGGGGGGGFGF8@@FFGGG>FGGGGG@,EFGGE,6:FFFGG:FFFGADFFFGGGGGGGGFFGGECFEFG@FGGGGE:DGG?DFDGGGGGFFFEFFG=FGGGGDGGGGGG8FFGFGC>F8C8CF@CFGGFGGGF+CGF:C83CFGG=GCEGGEFGGGGFGGG?5CGGGGGGFCFFFGG<0?C7EG3C75=FCFFFGGGGGGFFFFFF?GD>59:1,9>B9AF63>6:A2?4F?4@F6:<:??6>?BBF<)
@M00689:251:000000000-CJTJ5:1:1101:21253:8004 1:N:0:5
CAGGATTAGATACCCTGGTAGTCCATGCCGTAAACGGTGGGCGCTAGGTGTCGGGGTCTTCCACGGCCTCTGTGTCGTAGCTAACGCATTAAGCGCCCCTCCTGGGGAGTACGGCCGCAAGGCTAAAACTCAAAGGAATTGACGGGGGCCCGCACAAGCGGCGGAGCATGTGGATTAATTCGATGCAACGCGAAGCACCTTACCTGGGCTTGACATACACCAGATCGCTGCAGAGATGTAGTTTCCCTTGTGGTTGGTGTCCAGGTGCTGCATGGTCGTCTCTGCAT
+
GCFCGGCGGGGGGFGGFCFD@CCCFFFAFEGGGGG@CGF>EFGGGGGGGEF,:@F7FGGDF66F::FG7FG@FAFF7GF<CFA<EFECGFFEFGGFGEF+BCFF8+C7FFF?=@F=:CFGGCFDEDFGGGGGGCA,=<FFCFG7@7+58FE8C7FCF5:C@C87:5C*A9<CE+<9<70CF59E7?FGF5C*/:**02AEG78<C+**:ED55F?7>=*97*1*CF*>>3C@??*9@4C*2?CFFFF9@4<450>043(72*)))9)49<?06*)9*03,(,64><>
@M00689:251:000000000-CJTJ5:1:1101:8372:8081 1:N:0:5
CAGGATTAGATACCCCTCCAAAGGGGAAATACAACACATAATGAATACAGTCTTACATTTTAGAAAATACTTGCATTACCATGATCCTTCACAACACAAGGACGTAGGCTCCACCGGAGCCTACAGAGGCCACTTAATATTGCCCAGTAGTCCTGAAATCTAGTGTCCGGTCATGTTCCTGGAGGTGTTGCATGGTCTTCGCTTCATCTGTCTCTTCTCCACCTCTCCGACCCCCCTAGCCGGACTCCTATCTCGTATTCCTTCTTCTGCTTGCACCACACACTACCACTAACAT
+
CFGG76EC@EFGCEFGGEEGFEF8BF@FFFEFFFG,F<E@CFCCCFFGCFF,CFFF,EEEF<F,<,,C;,,<,C,CFEFGEF69CFFGFG<FGCF,F8,6B@,88C?=9BDF,E=:@+8FGF8E,:?,+@FC?FFG,C5@FAF,EE,A4,CEFG<,,4CFGB,CADG94>@F=FF,@,@@D6,,+@@,66E,D,,@F,@F?EG+C9@FG9CF>=FD+?+D8F*09;EF>9*9?*/):6*;C5))0.;;F/.>:7)/(6(;?+6>BFFC6)<A?)/6).(((--(((()),(((.)
@M00689:251:000000000-CJTJ5:1:1101:8389:8082 1:N:0:5
CAGGATTAGATACCCCTCCAAAGGGGAAATACAACACATAATGAATACAGTATTACATTTTAGAAAATAAGTGCATTACCATGATCCTTCACAACACAAGGAAGGAGGATCCACAGGAGCCTACAGAGTCCACTTAATATTGCACAGTAGTCCTGAAATCTAGTGTCAGGTCATGGTACTGGAGGTGATGCATGGTCGTCGCTGCAT
+
GFGGGGGGGGGGFFFGGGEFFGFGGGGGCFGGGGDGGGGGCFGGGGGGGGGGFGGG<FGGGGGDGGGGGFCFCF9FFADFFGC6EEFGGGCCE<CFFF?EEC<FGGFGGGGGCFCEDE,AFGEGGF<?,CFCEGFFCG<FGGGGGGFGGEFF@FAFCDFFGGFFEFGAF,CFFGF9EAFGDF8D8EGFEAFGGFGFACCGG>EEGDC
@M00689:251:000000000-CJTJ5:1:1101:23951:8212 1:N:0:5
CAGGATTAGATACCCTGGTAGTCCACGCCCTAAACGATGTCAACTGGTTGTTGGGAGGGTTTCTTCTCAGTAACGAAGCTAACGCGTGAAGTTGACCGCCTGGGGAGTACGGCCGCAAGGTTGAAACTCAAAGGAATTGACGGGGGCCCGCACAAGCGGTGGAGCATGTGGTTCAATTCGACGCAACGCGAAGAACCTTACCTGGGCTCGAACGGCTTCTCAACGCCGGTGGAAACACTGGTATCCCGCAAGGGAGTGGAGTCGAGGTGATGCATGGCCGTCGCTGCAT
+
GGGGGGGGGGGGGGGGGGGGGGGGGGGGGGGGGGGGGGGGGGGGGGGGGGGGGGGGGGGGGGGGGGGGGGGGGGGGGGGGGGGGGGGGGGGGGGGGGGGGGGGGGGGGGGGGGGGGGGGGGGGGGGGGGGGGGGGGGGGGGGGGGGGGGGGGGGGGGGGGGGGGGGGGGGGGGGGGFGGGGGGGGGGGGGGGG5FFGGGGGGGGGGGGGGGGGGGGGFFDFGGGGGEGEGG>FFGFFFGGGGGGFFFFFFFGG@>?2<?FBFF;>BBFFFFFFFFFFFFFFFB><19?D
@M00689:251:000000000-CJTJ5:1:1101:4953:8216 1:N:0:5
CAGGATTAGATACCCTGGTAGTCCATGCCGTAAACGGTGGGCGCTAGGTGTAGGGGTCTTCCACGGCCTCTGTGTCGTAGCTAACGCATTAAGCGCCCCGCCTGGGGAGTACGGCCGCAAGGCTAAAACTCAAAGGAATTGACGGGGGCCCGCACAAGCGGCGGAGCATGTGGATTAATTCGATGCAACGCGAAGAACCTTACCTGGGCTTGACATACACCAGATCGCTGCAGAGATGTAGTTTCCCTTGTGGTTGGTGTACAGGTGGTGCATGGTTGTCGCTGCAT
+
GGGGGGGGGGGGGGGGGGGGGGGGFGGGFGFGGGGGGGGGGGGGGGGGGGGGGGGGCFGFGGGGGGGGGGGGGGFGGGGFFFGGGGDGGGGGGGGGFGGGGGGGGGDCFGGGGGGGGGG=FFGGGGGGGGGGDGGGGGGGGGFGGGC<8<CEGGGGGGGGG:8B?:C59@EGGFFGGFGGGC9CCGGGF=EECEGGGGGFGGGDFG5C=CCEFGEFGFFGCGFG*9ED:CGFFFCF7*2>DGGGFFF9?;<FD>@?BFFFFFFDF*6:@1484=469>:AFF?F>FF
@M00689:251:000000000-CJTJ5:1:1101:28765:8247 1:N:0:5
CAGGATTAGATACCCTGGTAGTCCATGCCGTAAACGGTGGGCGCTAGGTGTAGGGGTCTTCCACGGCCTCTGTGTCGTAGCTAACGCATTAAGCGCCCCGCCTGGGGAGTACGGCCGCAAGGCTAAAACTCAAAGGAATTGACGGGGGCCCGCACAAGCGGCGGAGCATGTGGATTAATTCGATGCAACGCGAAGAACCTTACCTGGGCTTGACATACACCAGATCGCTGCAGAGATGTAGTTTCCCTTGTGGTTGGTGTACAGGTGATGCATGGCTGTCGCTGCAT
+
GGGGDGGGGGGGGGGGGGGGGGGGGGGGGGGGGGFGGGGGGGGGGGGGGGGGGGGGEGGGGGGGGGGGGGGGGGGGGGGGGGGGGGGGGGGGGGGG@FGFGGGGGGGGGGGFCGGGGGGGGGGGGGGGGGGGGGGGGGGGGGGGGGGGGEGGGGGGGGGGGGGEGGGGGGEGFGAFGGGGGGGGGCGCFEGGGGEGGG=FFFGFGGGGGGGGGGGGGFFGGFGGGGGDFDGFFFGG?=FCFGGGFFFFFFFGGFF:B?FFFFFAFFF>FFFFFFFFFFBF???12:<
@M00689:251:000000000-CJTJ5:1:1101:19046:8288 1:N:0:5
CAGGATTAGATACCCTGGTAGTCCACGCCCTAAACGATGTCAACTGGTTGTTGGACGGCTTGCTGTTCAGTAACGAAGCTAACGCGTGAAGTTGACCGCCTGGGGAGTACGGCCGCAAGGTTGAAACTCAAAGGAATTGACGGGGACCCGCACAAGCGGTGGATGATGTGGTTTAATTCGATGCAACGCGAAAAACCTTACCTACCCTTGACATGTCAGAGACCCTGCAGAGATGTGGGGGTGCTTGAAAGAGAATCTGAACACAGGTGATGCATGGTTGTCGCTGCAT
+
GGGGGGGGGGGGGGGGGGGGGGGGGGGGGGGFGGGGGGGGGFGGGGGGGGGGDFFGGGGGGGGGGGGGGGFFFGGGEGGGFFGFGEGGGFGGGFFGGGGGGDFE@F:BAFF@GGGGGEGFGGCFEGGGGDFGG8FGGGG9F::BFFEGGDEGGGGCFEGGGGGGGGGFGFGGGGGCEGGG@C;CCFGCCEE**=FGGGGGGGGGGGGGGGGGGGCGG?FG4DGGGGFGFDCFFF7D4?*9)97CFF44?@>FCFFAADA=<F<BFFF>?4AAF?F=4@:<<<0:?:>?A
@M00689:251:000000000-CJTJ5:1:1101:27912:8303 1:N:0:5
CAGGATTAGATACCCTGGTAGTCCACGCCGTAAACGATGAATGCCAGCCGTCAGTGGGTTTACTCACTAGTGGCGCAGCTAACGCTTTAAGCATTCCGCCTGGGGAGTACGGTCGCAAGATTAAAACTCAAAGGAATTGACGGGGACCCGCACAAGCGGTGGATGATGTGGATTAATTCGATGCAACGCGAATAACCTTACCTACCCTTGACATGTACGGAAGCCTCCAGAGATGGGGGTGTGCCCGAAAGGGAGCCGTAACACAGGTGGTGCATGGCTGTCGCTGCAT
+
GGGGGFGEGGFGGGGGGGGGGGGGGGGGGGGGGGGGGGGGGGGGGGGGGGGGGGGGGGGGGGGGGGGGAFG9FFGGGGGGGGGGGGGGEGGGGGGGGGGGGGGGGGGGGGGGGGGGGGGGGGGGGGGGGGGGFGGGGGGGGGGGGGEGCGGGGGGGGGGGGGGGGGFGCFGGGGGGGGGGGGGGGGGGGGGGGGGGGFGGGGGGFFGGGGGG:EEFGFFG<DDGGGGG:F:FF=70<7DGGGGGFFF05BFGG)76?FFE0<A>>@FFFFBF<?FF@F?F??::?FF?<
@M00689:251:000000000-CJTJ5:1:1101:17299:8365 1:N:0:5
CAGGATTAGATACCCTGGTAGTCCATGCCGTAAACGGTGGGCGCTAGGTGTAGGGGTCTTCCACGGCCTCTGTGTCGTAGCTAACGCATTAAGCGCCCCGCCTGGGGAGTACGGCCGCAAGGCTAAAACTCAAAGGAATTGACGGGGGCCCGCACAAGCGGCGGAGCATGTGGATTAATTCGATGCAACGCGAAGAACCTTACCTGGGCTTGACATACGCCAGATCGCTGCAGAGATGTAGTTTCCCTTGTGGTTGGTGTACAGGTGCTGCATGGCCGTCGCTGCAT
+
GGGGGGGGGGGGGGGGGGGGGGGGGGGGGGGGGGGGGGGECGGGGGGDFGGGGGGGGGGGGGGGGGGGGGGFGGGGGGGGGFFFGCFGGDGGGGGGGGGGGGGG7DCGCGGGG7FGCE7:FC@FGG<DFGGGGCF?FCGG9FGGEGGGGGE:B8FE@>EGDGEC=EGGGGCCGFFGGG9CCCCFGEGGG5CCE=EGGGFFGFGC?CFGGGGECGGGGFFGGG)9DGGGFDGFF*C7?FFCDCFC4@7AFFFFDFFF>?1@AFF25F4:B9<?<FFFF3>>01149?B
@M00689:251:000000000-CJTJ5:1:1101:21892:8367 1:N:0:5
CAGGATTAGATACCCTGGTAGTCCATGCCGTAAACGGTGGGCGCTAGGTGTAGGGGTCTTCCACGGCCTCTGTGTCGTAGCTAACGCATTAAGCGCCCCGCCTGGGGAGTACGGCCGCAAGGCTAAAACTCAAAGGAATTGACGGGGGCCCGCACAAGCGGCGGAGCATGTGGATTAATTCGATGCAACGCGAAGAACCTTACCTGGGCTTGACATACACCAGATCGCTGCAGAGATGTAGTTTCACTTTTGGTTGGTGTACAGGTGATGCAGGGTCGTAGCTGCAT
+
GGCDFFEEFFCEF@FFFGGGGFE@FFGECCFEE@C@@FFCDFEG>:CG9FCF<F7+FEGGGFGGGDEFG?FCCFGGGGGGGGGFFDGGGGGGGG7EFGGGGGGGCDF@EGGGGGGGGGGGGFGFGGGFGGGGBD9,FF83<D@FCFGEC*BEE7<FGGDFBFCGDC?ECC9C+<ECFF9<CEG+9;@E@E555*/;C2;*3<C:+<*:5*9CC8+2:4?CGD75*9CG:D>??=<<*1**2:7*9*068*.:<FF(,,,08F6-7766?922)))57)(.(()-.2-
@M00689:251:000000000-CJTJ5:1:1101:17284:8377 1:N:0:5
CAGGATTAGATACCCTGGTAGTCCATGCCGTAAACGGTGGGCGCTAGGTGTAGGGGTCTTCCACGGCCTCTGTGTCGTAGCTAACGCATTAAGCGCCCCGCCTGTGGAGTACGGCCGCAAGGCTAAAACTCAAAGGAATTGACGGGGGCCCGCACAAGCGGCGGAGCATGTGGATTAATTCGATGCAACTCGAAGAACCTTACCTGGGCTTGACATACGCCAGATCGCTGCAGAGCTGTAGTTTCCCTTGTGGTTGGTGTACAGGTGCTGCATGGCCGTCGCTTCAT
+
GGGGGGGGGGGGGGGGGGGGGGGGGGGGGGGGGGGGGGGD7FEFG@F<FGGGDG7:FGGGGGFGFDFGGGG8FEGGCGEFFGGGG@F7FFAEFGEGGGGDGGG?9E<<EF<FF+CF+FC@F<FG,<<BGGGFFCDCFEGGFGGC7<C7CFE*B>FFC8F77FCC=/=<F<F7FECGE7AFF*2<@?C@F6CC=C=8CFGGGFGGGF*/AEGCDGCFFF4CD55<7C=D>/<449>*9?G?7CFFFFFBF)<6*<F03:0@2F))5=)5=4<(:6)7?)71-9?(49<
@M00689:251:000000000-CJTJ5:1:1101:21903:8389 1:N:0:5
CAGGATTAGATACCCTGGTAGTCCATGCCGTAAACGGTGGGCGCTAGGTGTAGGGGTCTTCCACGGCCTCTGTGTCGTAGCTAACGCATTAAGCGCCCCGCCTGGGGAGTACGGCCGCAAGGCTAAAACTCAAAGGAATTGACGGGGGCCCGCACAAGCGGCGGAGCATGTGGATTAATTCGATGCAACGCGAAGAACCTTACCTGGGCTTGACATACACCAGATCGCTGCAGAGATGTAGTTTCCCTTGTGGTTGGTGTACAGGTGATGCATGGTCGTCGCTGCAT
+
GGGGGGGGGGGGGGGGGGGGGGGFFGGGGGGGGGGGGGGCDGGGGGGGGGGGGG7FGGGGGGCGGGGGGGGEGGGGGGGGGGGGGGGGGGGGGGGGGGGGGGGGGGGGGGGGGGGGGG@GGGGGGGGGGGGGGGFC=AFGGGGGGGGDGGGEGGGGGFGEGGGDEEGGGGGGG?CFGGGGGGGGGGGGG=EGCE:CGGGGGGGGGGGFGGGGGGGGGFFG<D4DFGGGFDGFFFGGFFGCCFGGFFFFF:>GGFFF0?:FDFB949;<FFFAFFFFF:9:9>FF>4A
@M00689:251:000000000-CJTJ5:1:1101:10142:8392 1:N:0:5
CAGGATTAGATACCCTGGTAGTCCACGCTGTAAACGATGAGTGCTAAGTGTTAGAGGGTTTCCGCCCTTTAGTGCTGCAGTAAACGCATTAAGCACTCCGCCTGGGGAGTACGGCCGCAAGGCTAAAACTCAAAGGAATTGACGGGGGCCCGCACAAGCGGTGGAGCATGTGGTTTAATTCGACGCAACGCGAAGAACCTTACCTGGGCTCGAAGCGCAGTGGAATCCGGTGGAAACATCGGCGCCCCTTAAAAGGCTGCTGCGGAGGTGCTGCATGGCCGTCGCTGCAT
+
GGGGGGGGGGGGGGGGGGGGGGGGGGGGGGGGGGGGEGGDFGGGGGFGGGGGCFADGDFFGGG:FGGGGGF9FFGG@FFGGGFFGGGCGG<FDF<FGGGEGGGGFGGGCFEGG>FGGGCFCFFGDFFFGGGGGDGD,FGG9DFGEGEGGGGGGCFGGGGGDGGGGGG::FGGGGGG?FGGG*5CCGGCEGGGGCC;FGGGGGGGGE5=GFGGGGDGGFBDGGGGGGFF:<DFDFGFF@GG<CG5BFFFFF0778@1:7:BF?<>F:B6>6:DFF)99>?FF>FBFF(3,6
@M00689:251:000000000-CJTJ5:1:1101:18352:8430 1:N:0:5
CAGGATTAGATACCCTGGTAGTCCTAGCCCTAAACGATGGATGCTTGGTGTGGCCGGTACCCAATCCGGCTGTGCCGAAGCTAACGCGATAAGCATCCCGCCTGGGGAGTACGGTCGCAAGGCTAAAACTCAAAGGAATTGACGGGGGCCCGCACAAGCGGCGGAGCATGTGGTTCAATTCGAAGCAACGCGCAGAACCTTACCAGCCCTTGACATCCCGGTCGCGGGAACGAGAGATCGATCCCTTCAGTTCGGCTGGACCGGAGACAGGTGGTGCATGGTCGTCGCTGCAT
+
GGGGGGGGGGGGGGGGGGGGGGGGGGGGGGGGGGGGGGGDFGGGGGGEGGGGFGGGGGGGGGFGGGGGGGG@FGGG7C>EGGGGGDGGGGGEGGFGGGGGGGGGFGGEGGGGGDFGEGFGEGGGGGGGGGGGGGFFFGGGGFGDDGGDGGG@GCGGGFGGGGEEGEGGGGGGGGGGGCGGGCCFGGGGGEGGGGGCCGGGGGGGGGGGGGGCFGGGGFFGCGGDGD=C@<F>>:DDFFGGGGGGFFFF@BBGGF:>?9<@BF>;3>)4)4:BBFF>FFBA?FFFFF9>??F2A
@M00689:251:000000000-CJTJ5:1:1101:24472:8443 1:N:0:5
CAGGATTAGATACCCTGGTAGTCCATGCCGTAAACGGTGGGCGCTAGGTGTAGGGGTCTTCCACGGCCTCTGTGTCGTAGCTAACGCATTAAGCGCCCCGCCTGGGGAGTACGGCCGCAAGGCTAAAACTCAAAGGAATTGACGGGGGCCCGCACAAGCGGCGGAGCATGTGGATTAATTCGATGCAACGCGAAGAGCCTTACCTGGGCTTGACATACACCAGATCGCTGCAGAGATGTAGTTTCCCTTGTGGTTGGTGTACAGGTGGGGCATGGCTGTCGCTGCAT
+
GGGGGGGGGGGGFGGGGGGGGGGGGGGGGGGGGGGGCGGGGFEGGGGGCGGEGGGDEGGGGDFFGCGGGGGGGGGGGFGGGGGGGGGGDCFGGDFE+@FGGGGGGG>FFEGGDGGGGGGGGFGG8FGFFGGGGGFGGGGFGGGDCBCEGGGDGGGGGGGGGGGGGD>CAFF@FF6CGGGGGFCFFGGFFGGGGGGGE8CFFCFGC7CE5;FCCGEFGFFF**19F<:D7CGFFFCC?FFGGGFD=FFAFFFFDFF:0(,7)9<>466:)4:>44>4@FFFB(4820)
@M00689:251:000000000-CJTJ5:1:1101:24326:8447 1:N:0:5
CAGGATTAGATACCCTGGTAGTCCATGCCGTAAACGGTGGGCGCTAGGTGTAGGGGTCTTCCACGGCCTCTGTGTCGTAGCTAACGCATTAAGCGCCCCGCCTGGGGAGTACGGCCGCAAGGCTAAAACTCAAAGGAATTGACGGGGGCCCGCACAAGCGGCGGAGCATGTGGATTAATTCGATGCAACGCGAAGAACCTTACCTGGGCTTGACATACACCAGATCGCTGCAGAGGTGTAGTTTCCCTTGTGGTTGGTGTACAGGTGCTGCATGGCCGTCGCTGCAT
+
GGGGGGGGGGGGGGGGGGGGGGGGGGGGGEGGGGGG7FF@@8:FFGGGGGGCGGGG:CFECA@DFCCFDEG,CFFGEFEFFGGAFGGGGGCCAFGGGGGEGGGGGGG>CFCGGCGGGG@FCCDGGGDGGGGGFD<D?D<C<FCGGEDFECEEGGE>BGCFGEEEGEDCFG:77C9C<CECDF7@<5::CGG5/>5/0;FFCFFEGCC5C*9CFF7>C?@CF5*<CG=C5DGFF=5*/8C>7DGGFFFFFF<FD:FBB?:7)9:)57F?FF<:BFF>9:99>FF06?9
@M00689:251:000000000-CJTJ5:1:1101:22497:8497 1:N:0:5
CAGGATTAGATACCCTGGACAGGAGATGATGGCAGCTGTCTTCACACAGCTGCCCTCATCTCCTGTCCAGGGTCTGTCAGACATCTCTCTTCTCTGTTCTCTCGGTACCACCTCATGTGTTGTGTAATGACAAAACGATACAAAAATACGGTGGTGCATGGCCGTCGCTGCAT
+
G<FGCFFGDFFGCFFG9@;@F<DFGCCGCC@<EFEFGFG,CE<FE9C,6EF<AE,CECFFCFFE,CEF,:@,E<C<CC@<,B,ECFFGFGGGCEE9FEFGGG96,B9?FEFBD,,A,9:CF,F=F,,,:95C?E,,8@<B+:?,,:AE=++9++8+C,EE,AF+@C+@FEE<E
@M00689:251:000000000-CJTJ5:1:1101:19466:8505 1:N:0:5
CAGGATTAGATACCCTGGTAGTCCATGCCGTAAACGGTGGGCGCTAGGTGTAGGGGTCTTCCACGGCCTCTGTGTCGTAGCTAACGCATTAAGCGCCCCGCCTGGGGAGTACGGCCGCAAGGCTAAAACTCAAAGGAATTGACGGGGGCCCGCACAAGCGGCGGAGCATGTGGATTAATTCGATGCAACGCGAAGAACCTTACCTGGGCTTGACATACACCAGATCGCTGCAGAGATGTAGTTTCCCTTGTGGTTGGTGTACAGGTTCTGCATGGTTGTCGCTGCAT
+
GGGGGGGGGGGGGGGGGGGGGGGGGGFGGGGGGGGGGGGGDFGGGGGGGGGAGGDGGGGGGGGGCGGGGGGFGGGGDGGFFGGGGEGGGGGGGGGGGGGGGGGGGGGGGGGGGGGGGGGDGGGGFGGGGGGFGF9:FGGGGGGGCFGGGGGDGEGEGGGGGGGCGEEFGGC9EEGGFCGGG5@FGGGGGGGGCEGGGGGGGGGGGGGGGGGGGGGGGFFGGGFGGGGDFCGF48CFFFFCCGGGFFFFFFFCGFF?>F?FAFA9:B=<FAAADFFFF>?FFFF:>FF
@M00689:251:000000000-CJTJ5:1:1101:7824:8518 1:N:0:5
CAGGATTAGATACCCTGGTAGTCCATGCCGTAAACGGTGGGCGCTAGGTGTAGGGGTCTTCCACGGCCTCTGTGTCGTAGCTAACGCATTAAGCGCCCCGCCTGGGGAGTACGGCCGCAAGGCTAAAACTCAAAGGAATTGACGGGGGCCCGCACAAGCGGCGGAGCATGTGGATTAATTCGATGCAACGCGAAGAACCTTACCTGGGCTTGACATACACCAGATCGCTGCAGAGATGTAGTTTCCCTTGTGGTTGGTGTACAGGTGCTGCATGGCCGTCGCTGCAT
+
GGGGGGGGGGGGGGGGGGGGGGGGFCFFGGGGGGGGGGGGGGGGGGGGGGGGGGG7BFGFGGGGGGGGGGFGGGFGGGGGGGGG8BG7FGGGGGGGGGGGGGGGGGGGGGGGGGGGGGGGGGGGGGGGGGGGGGGG:FGGGGGGGGGGDFGGGEGGGGG7FCEGGGGGFGFGG7C?FGGGGGGF?EFGFGGG5:EGGGGGGGGGGGDCCFFG:E?GD@FGGF<CC<FDFCD:FFG4*0:7C*:FF*=2*)6>DFF39:6FBF4:@B@?FA??AF@49BF61;(-9B2
@M00689:251:000000000-CJTJ5:1:1101:17262:8523 1:N:0:5
CAGGATTAGATACCCTGGTAGTCCATGCCGTAAACGGTGGGCGCTAGGTGTAGGGGTCTTCCACGGCCTCTGTGTCGTAGCTAACGCATTAAGCGCCCCGCCTGGGGAGTACGGCCGCAAGGCTAAAACTCAAAGTAATTGACGGGGGCCCGCACAAGCGGCGGAGCATGTGGATTAATTCGATGCAACGCGAAGAACCTTACCTGGGCTTGACATACACCAGATCGCTGCAGAGATGTAGTTTCCCTTGTGGTTGGTGTACAGGTGTTGCATGGTTGTCGCTGCAT
+
GGGGGGGGGGGGGGGGGGGGGGGGGGGGGEGGGGGGEGGCCGEGGGEFFGGGGGGDEFCFEGGGGBFFGGGFGGGGGGGGGGGGG@CGGGGGCGEEGGGGGGDFDGGGGGGGGGDCGFGDFGF@DGGGGGGGGGG,@DFGGGGGGCEGGGG7EGGDGGGFFEEEGGGGFFGGGGGGFFGGGC9@7CFGGCEEE5CCFFGECGGGGG5EFEFEFGGFGFFGG5C5>DCGFGGF@4<FF?F7CGFGF4=<F?FGGFF?B:0><BB2@F?BF<>2<9>FFF?<?BB:>:A
@M00689:251:000000000-CJTJ5:1:1101:7820:8535 1:N:0:5
CAGGATTAGATACCCTGGTAGTCCATGCCGTAAACGGTGGGCGCTAGGTGTAGGGGTCTTCCACGGCCTCTGTGTCGTAGCTAACGCATTAAGCGCCCCGCCTGGGGAGTACGGCCGCAAGGCTAAAACTCAAAGGAATTGACGGGGGCCCGCACAAGCGGCGGAGCATGTGGATTAATTCGATGCAACGCGAAGAACCTTACCTGGGCTTGACATACACCAGATCGCTGCAGAGATGTAGTTTCCCTTGTGGTTGGTGTACAGGTGCTGCATGGCCGTCGCTGCAT
+
GGGGGGGGGGGGGGGGGGGGGGGGGGGGGGGGGGGGGGGGGGGGGGGGGGGGGGGGGGGGGFGGGGGGGGGGGGGGGGGGGGGGGGGGGGGFGFGGGGGGGGGGGGGEGGFGGGGGGGGGGGGGGGGGGGGGGGGGG?FGFGGGGGGDEGGDEBFEGGGGGGEGGEGGFGFGGCFGGGGGGFCGDGG+<EGGGGGGGGGGGGGGGGGGGFGGFGCFFFFGGGGD=FFGFDGFF?57@6F7*:CFFFFFFFFGGFFF9?6F)*.55B4:FFF:<4>F959>BBF?BFF
@M00689:251:000000000-CJTJ5:1:1101:26585:8566 1:N:0:5
CAGGATTAGATACCCGAAGCTCCAGAGCTGGCACCGCAGCAGAGTTGCAGGTGGCTGTAGCTGTCCTGGAGTGGCTTAAGAGCCGGGGGCACCGGGGTGAGGGCACCGTGCCGGTTCCTGTGAGGATCCTGGAGGGCTCAGGCTTTGCCCTCCGCCCAGCTGCCTCTACCGTGTACCTGGACATGGACCTGGAGCCAGAGGAGGATGTTCAGGAGGTGCTGCATGGCCGTCGCTGCAT
+
GGGGGGGGGGGGGGGGGGGGGGGGGGGGGGGGGGGGGGGGGGGGGGGGGGGGGGGGGGGGGGGGGGGGGGGGGGGGGGGGGGGGGGGGGFGGGGGGGGGGGGGGGGGGGGGGGGGGGGGGGGGGGFGGGGGGGGGGGGGGGGGGGGGGGGGGGGGGGGGGGGGGGGGGGGGGFGGGGGGGGGGGGGGGGGFGGGGGGGFFGFGG=FGGGGFFFGGGGFFGGFGGCGGGFGGFFFGG4@
@M00689:251:000000000-CJTJ5:1:1101:14507:8681 1:N:0:5
CAGGATTAGATACCCTGGTAGTCCATGCCGTAAACGGTGGGCGCTAGGTGTAGGGGTCTTCCACGGCCTCTGTGTCGTAGCTAACGCATTAAGCGCCCCGCCTGGGGAGTACGGCCGCAAGGCTAAAACTCAAAGGCATTGACGGGGGCCCGCACAAGCGGCGGAGCATGTGGATTAATTCGATGCAACGCGAAGAACCTTACCTGGGCTTGACATACACCAGATCGCTGCATAGATTTAGTTTCCCTTGTGGTTGTTTTACAGGTTCTGCATGGCTGTCGCTGCCT
+
GFGGEFFGCEFGDFCGGGGFFFFGDFAFFEGGGGGGCFF7+DFGGGGGGGGC,F::FGGGGGGG:+@CFGG<FCCFCFGGGGA,C7>>FCA<,F:>FE@@FGGF+F@F@CAE:+FFGE+++B<F=B,BFFGDDFDC,>DC<<CCEG+CCFEEEECEGFFF@F@**:C5C9F+<EGFECCFGA+A+;<0:*:C/*:*0CFGG7FGG+1ACCF=>F+:C??G<7**29/9;*9?*9*2//?*2?CGFFFDF5<4*8@1(4(84F22)9/8F):):*.5F)44,(804(5
@M00689:251:000000000-CJTJ5:1:1101:22009:8767 1:N:0:5
CAGGATTAGATACCCTGGTAGTCCATGCCGTAAACGGTGGGCGCTAGGTGTAGGGGTCTTCCACGGCCTCTGTGTCGTAGCTAACGCATTAAGCGCCCCGCCTGGGGAGTACGGCCGCAAGGCTAAAACTCAAAGGAATTGACGGGGGCCCGCACAAGCGGCGGAGCATGTGGATTAATTCGATGCAACGCGAAGAACCTTACCTGGGCTCGACATACACCAGATCGCTGCAGAGATGTAGTTTCCCTTGTGGTTGGTGTACAGGTGCTGCATGGTCGTCGCTGCAT
+
GGGGGGGGGGGGGGGGGGGGGGGGGGGGGGGGGGGGGGGDEGGGGGGGGGGGGGGCGGGGGGGGGGGGGGGGGGGGGGGFGGCFGGGGGGGGGGGGGGGGGGGGFGDBFFFGGDGGGGGGGGGGGFGGGGGGGGGFGGGGGGGGGGGDGGGGGEGGGGGGDGGGGGGGGGGGGGGGGGGGG8AFGGGGGGGGDGG>FGGGGGGGGGFGGGGGDGGGFFFGC557FGFGF<DFFFGGFFGGGGGGFFFFFFFG:FF?4<2FFFA<8F?:FFF?B?FFFFFBFBB?B0>
@M00689:251:000000000-CJTJ5:1:1101:11830:8768 1:N:0:5
CAGGATTAGATACCCTGGTAGTCCATGCCGTAAACGGTGGGCGCTAGGTGTAGGGGTCTTCCACGGCCTCTGTGTCGTAGCTAACGCATTAAGCGCCCCGCCTGGGGAGTACGGCCGCAAGGCTAAAACTCAAAGGAATTGACGGGGGCCCGAACAAGCGGCGGAGCATGTGGATTAATTCGCTGCAACGCGAAGAACCTTACCTGGGCTTGAAATACACCAGATGGCTGCAGAGATGTAGTTTCCCTTGTGGTTGGTGTACAGGTGCTGCATGGACGTCGCTGCATCTTCTTAT
+
GFGGFCFDGGGGEFF?ECFFGGGFFGDCFEEC@@FFCEDF+@BFEGEFCEFFGGG>FGFFGGFFCFG@FGGFGGGGGFFGGGFGGEGGGGGGAFGG+@FGGGGCFEDGDGFGGGGDCBCEGF?FGGAF<DGFDCF?FGFGGG>FGEGCEFE7*:7BCFGCBECC8*?C6<+3CCFC6?FC7C*/;*29:CC*7*:CGG*;EGG?7C5CFCC=58+*:79CCF<44*+*0/*0965<6=FC*;*20@=9*5.9/<;?0((.5@<5FFF0*-.()15/9.,2((-(24<>)))))))
@M00689:251:000000000-CJTJ5:1:1101:18516:8773 1:N:0:5
CAGGATTAGATACCCTGGTAGTCCATGCCGTAAACGGTGGGCGCTAGGTGTAGGGGTCTTCCACGGCCTCTGTGTCGTAGCTAACGCATTAAGCGCCCCGCCTGGGGAGTACGGCCGCAAGGCTAAAACTCAAAGGAATTGACGGGGGCCCGCACAAGCGGCGGAGCATGTGGATTAATTCGATGCAACGCGAAGAACCTTACCTGGGCTTGACATACACCAGATCGCTGCAGAGATGTAGTTTCCCTTGTGGTTGGTGTACAGGTGATGCATGGTCGTCGCTGCAT
+
GGGGGGGGGGGGGGGGGGGGGGGGGGGGGGGGGGGGGGGDCGGGGGGGGGGGGGGEGGGGGGGGGGGGGGGFGGGGDGGGGGGGGGGGGGFGGGGGGGGGGGGGDG>FEFFGGEGGEGEGGGGGGGGGGGGGGGGFEGGGGGGGGGGDGGGCG8FFFFGGGGGDEEGGGGGGG9CFGGGGGCFGFEGGGEEGGGGGGGGGGGGGGFGGGGGGGGGGGFFGGFFFGGGGF<D4?***9=GGDGGGFFFFFFFDDFF69B6FBFFFFFFAFFBFF7@FFFBFFFB<BBD
@M00689:251:000000000-CJTJ5:1:1101:11825:8786 1:N:0:5
CAGGATTAGATACCCTGGTAGTCCATGCCGTAAACGGTGGGCGCTAGGTGTAGGGGTCTTCCACGGCCTCTGTGTCGTAGCTAACGCATTAAGCGCCCCGCCTGGGGAGTACGGCCGCAAGGCTAAAACTCAAAGGAATTGACGGGGGCCCGCACAAGCGGCGGAGCATGTGGATTAATTCGATGCAACGCGAAGAACCTTACCTGGGCTTGACATACACCAGATCGCTGCAGAGATGTAGTTTCCCTTGTGGTTGGTTTACAGGTTCTGCATGGCCGTCGCTGCAT
+
GGGGGGGGGGGGGGGGGGGGGGFFGGGGGGGGGGGGEGG+@FGGGGGGGGG,6E,+BFGGGGFE:@FGGGG,FEFG7FC<FG,CFCG7FG<C,F>FGGGCFGGCDFG@:BBFD7CBFG7B=7FGF<F<DFGGGGFDAFFF9EF7FGCFGGGGG7CCGEG7FGED:CECEGFGG?FF++<CF8+A+AF9CEECEE=*0CGFGFGFG95CFGG5FGFFGF?FGG4<CG5DF*>F4@C5@6D*>DGGFFFFF:>6CFF?(8(7(96249*3?4A)6*)7?59>BFB:>4>
@M00689:251:000000000-CJTJ5:1:1101:16313:8794 1:N:0:5
CAGGATTAGATACCCTGGTAGTCCATGCCGTAAACGGTGGGCGCTAGGTGTAGGGGTCTTCCACGGCCTCTGTGTCGTAGCTAACGCATTAAGCGCCCCGCCTGGGGAGTACGGCCGCAAGGCTAAAACTCAAAGGAATTGACGGGGGCCCGCACAAGCGGCGGAGCATGTGGATTAATTCGATGCAACGCGAAGAACCTTACCTGGGCTTGACATACACCAGATCGCTGCAGAGATGTAGTTTCCCTTGTGGTTGGTGTACAGGTGATGCATGGTCGTCGCTGCAT
+
GGGGGGGGGGGGGGGGGGGGGGGGGGGGGGGGGGGGGGGC@@FGGGGGGGGGGGGGGGGGGGFFFCGCFGGFECFGGGFCFGGGGGGEGGGFDGGGGGGGGGGGGGDEEFFDFCFE@FGGGGGFGGFGGGGGG,EF,@FFF9FFGGGGGEGGEGGGCGF*CFGDEEGGGFFFD7FECF?FF5FGGDGF?=EGDGGDFGCFF9?CFD5==FDCFGGCGFFF934>C7*9><3))*>9@FGGFFGGFFFBFFFD5>F?;BFFAFA<8F?9FF>2<B:FF39?066?B:B
@M00689:251:000000000-CJTJ5:1:1101:26696:8796 1:N:0:5
CAGGATTAGATACCCTGGTAGTCCATGCCGTAAACGGTGGGCGCTAGGTGTAGGGGTCTTCCACGGCCTCTGTGTCGTAGCTAACGCATTAAGCGCCCCGCCTGGGGAGTACGGCCGCAAGGCTAAAACTCAAAGGAATTGACGGGGGCCCGCACAAGCGGCGGAGCATGTGGATTAATTCGATGCAACGCGAAGAACCTTACCTGGGCTTGACATACACCAGATCGCTGCAGAGATGTAGTTTCCCTTGTGGTTGGTGTACAGGTGGTGCATGGCTGTCGCTGCAT
+
GGGGGGGGGGGGGFGGGGGGGGGGGGGGGGGGGGGGGGGGGGGGGGGGGGGGGGGGGGGGGGGGGGGGGGGGFGGGGGGGGGGGGGGGDGGGGGGGFGGGGGGGGGGFGGGGGGGGGGGGGGGGGGGGGGGGGGGGGGGGGGGDGGGGGGGGGGGGGGGGGGGGGCGGFG?FGG+AFGGGGGGGCEGGGGGGGGGGGGGGGGGGGGGDGG:E>FCFFFFGGGGCCFDGFGGFFFG*7BGGGGGGFFF<@FFGGFFBB?:FAFFBFF?BE?FFFFFFFF??FFFFFFB
@M00689:251:000000000-CJTJ5:1:1101:26716:8802 1:N:0:5
CAGGATTAGATACCCTGGTAGTCCATGCCGTAAACGGTGGGCGCTAGGTGTAGGGGTCTTCCACGGCCTCTGTGTCGTAGCTAACGCATTAAGCGCCCCGCCTGGGGAGTACGGCCGCAAGGCTAAAACTCAAAGGAATTGACGGGGGCCCGCACAAGCGGCGGAGCATGTGGATTAATTCGATGCAACGCGAAGAACCTTACCTGGGCTTGACATACACCAGATCGCTGCAGAGATGTAGTTTCCCTTTTGGTTGGTGTACAGGTGGTGCATGGCTGTCGCTGCATCTTTCT
+
GGGGGGGGGGGGGGGFFGGGGGGGGFFGGGGGGGGGCFCFDGGGGCEFGGG,6@7@FGGGGGGGFEFDEGGGGGGGGGCFFGGGGGGEGGGFCFGGGGGGGGGGCDFGGGGGGGGGGGEEGGGGGGCFGGGCGFGGFFGGGCGEGGGEEGGGGGGGGGGGGGGGGGGFGGGGFGGGGGGGGGCGGGFFGDECCECEGGGGGGGGGFDCEFGGGGGG7?=CFG5DGG*CFDD468*0*6CF>FFGFFFFF).:3@F:2,2>AB9-?F6:E6A:<7>FF3480:?16769<)46<
@M00689:251:000000000-CJTJ5:1:1101:16330:8804 1:N:0:5
CAGGATTAGATACCCTGGTAGTCCACGCCGTAAACGGTGGTCGCTAGGTGTATGCGTTTTCCACGGCCCCTCCGTCCTAGCTCACTCATTAATCGCCCTGCCTGGGGCGTACGCCCGCATGGCTAAAACTCAAATTAATTGACGTGGGCCCGCACAATCGGCCGTGCATGTTGATTCATTCGTTGCAACGCGACGTTCCCTACCCTGGCTTGTCATACACTATATCGTTGCTGATACGTTGTTCCCTTTGCTGTTGGTGTACATGTGATGCACGTCCGTCGCTGTATCTGTCTTT
+
GGGGGGGGGGGGGGGGGGGGGGGG9,,@FGGGGGGG>FG:BF7FG,F,FFGA,C,B6,6,9CF9,+@6+6C,,+6,+8C9E<,,CCEF9F<E,E=AFG7E8=<<?+7+@4+@C+@FE77+8,=,,,,:>><9DB@;8@3,F9,38++3DFGB:7F:89,<*<**14**@,@3,@FG,,,5114,,*5;C/*/77*1*2;+<C80*0*2>8CE*+<:7*69067>FG5*0*//9*:*/065*/****0-)*)*209)((-02*)6*1*.=92-)0)).043(3<1(-6AA):))).
@M00689:251:000000000-CJTJ5:1:1101:8103:8989 1:N:0:5
CAGGATTAGATACCCTGGTAGTCCACGCCCTAAACGATGTCTACTAGTTGTCGGGTCTTAATTGACTTGGTAACGCAGCTAACGCGTGAAGTAGACCGCCTGGGGAGTACGGTCGCAAGATTAAAACTCAAAGGAATTGACGGGGACCCGCACAAGCGGTGGAGTATGTGGTTTAATTCGACGCAACGCGAAGAACCTTACCTGGGCTTGACATGTTCCTGACCGCCGTGGAAACACGGTTTCCCTTCGGGGCAGGGTCACAGGTGCTGCATGGTCGTCGCTGCAT
+
GGGGGGGGGGGGGGGGGGGGGGGGGGGGGGGGGGGGGGGGGGGGGGGGGGGGGGGGGGGGFGGEFGGGGGGGCGGGGGGGGGGFGGGGDGFFFGGGGGGGGGGGGGFGGGGGGGGGGGGGGGGGGGGGGGGGGGGGGGGFGGGGGGGGGGGGEGFFGGGGGGGGGFCGGGGGGGGGGGGGGGGGGGEEGGD=CEFFGGGGGGGFGGGGGGFFFGGGGFFGGDFFGDGDFG3:6FGFFFGGGDGGFFFFFF>GGB>>BFB:7FF0=9:>B?:AB)9@B@?;FFFFFA
@M00689:251:000000000-CJTJ5:1:1101:18895:9015 1:N:0:5
CAGGATTAGATACCCTGGTAGTCCATGCCGTAAACGGTGGGCGCTAGGTGTAGGGGTCTTCCACGGCCTCTGTGTCGTAGCTAACGCATTAAGCGCCCCGCCTGGGGAGTACGGCCGCAAGGCTAAAACTCAAAGGAATTGACGGGGGCCCGCACAAGCGGCGGAGCATGTGGATTAATTCGATGCAACGCGAAGAACCTTACCTGGGCTTGAAATACACCAGATCGCTGCAGAGAGGTAGTTTCCCTTGTGGTTGGTGTACAGGTGATGCATGGAGGTCGCTGCATAGGTCT
+
FFDFEFGGGFFFCCE-CDCFFEEFGDD<CB@FCCFFEFEGGFFFDGEF,C@EFGC>@@E9CEEGD@FEGGG?<EEFGFFFFGGGGDDECFGGGGGGGEEG@FGGGGGGDEGEFCGFGDGFGGFCGGFFGGGFFGGGGGD,CCFFGGCFCFE8CGGGGGG@FD7BCGGGFG:<EE<@FGFFF57?F>CCC*:EEG=EE@=C+<8C?FEFG*5C<+<*:@FF<<DD4<FG:DGFFBG>))*9D:77*0=)07:75)869-:FAFBFF*/)1)6A2*.)).3:2>?F9>2:)5A).
@M00689:251:000000000-CJTJ5:1:1101:18878:9021 1:N:0:5
CAGGATTAGATACCCTGGTAGTCCATGCCGTAAACGGTGGGCGCTAGGTGTAGGGGTCTTCCACGGCCTCTGTGTCGTAGCTAACGCATTAAGCGCCCCGCCTGGGGAGTACGGCCGCAAGGCTAAAACTCAAAGGAATTGACGGGGGCCCGCACAAGCGGCGGAGCATGTGGATTAATTCGATGCAACGCGAAGAACCTTACCTGGGCTTGACATACACCAGATCGCTGCAGAGATGTAGTTTCCCTTGTGGTTGGTGTACAGGTGTTGCATGGCTGTCGCTGCAT
+
GGGGGGGGGGGGGFGGGGGGGGGGGGGGGGGGGGGGGGGDEGGGGGGGGGGGGGGGGGGGGGGGFGGGGGGGGGGGGGGGGGGGGGGGGGGGGGGGGGGGGGGGFGEGGGGGGGGGGGGGGGGGGGGGGGGGGDDDFGGGFFGGDEEEGGGEGGGGGGGGGGGGGEGGGGGGGFGGGGGGG=9EFGGGGGGDGGGEGGGGGGGGGFGGGGGGGGGGGFFGGGFFGGGGFCGFFFFF@FGG=CFGFFFFF@FGGFFB>BFFFFF25FFBFFF?A?5FFE<??FF(4>A
@M00689:251:000000000-CJTJ5:1:1101:8222:9069 1:N:0:5
CAGGATTAGATACCCTGGTAGTCCAAGCTGTAAACGATGTCCACTAGGTGTCTGGGGTATCGACCCCTCAGGTGCCGGAGCTAACGCAATAAGTGGACCGCCTGGGGAGTACGACCGCAAGGTTAAAACTCAAAGGAATTGACGGGGACCCGCACAAGCAGCGGAGCGTGTGGTTTAATTCGATGCAACGCGAAGAACCTTACCTGGGTTCAATCCTGGCTGCACCAGGGGTAATGCCCTGTCCTCGCAAGAGGCGACCAGGAAGGTGGTGCATGGTCGTCGCTGCATCTGTCC
+
GGGGGGGGGGGGGGGGGGGGGGGGFGGGGGGGGGGGGGGGGGGGGGGGGGGGGGGGGGGGGGGGGGGGGGGGGGGGGGEGGGGGGGGGGGGGGGGGGGGGGG7FGGGGGGGGGGGGGGGGGGGGGGGGGGFGFGGGGGGCEGGGGGGGGCGGGGGGGGFGFFGGGGGGGGEFG<FGFGGGGGGGGDGGGGGGGGGGGGGGGGGGGGGGGGGGGCF4C?FGGD36FGGGFGGFEFFGFFGGGGGGFFFFD31CGFFFB>6>B@6<FF6>F<?>?BFF686>FFF6:2>AA2:><)
@M00689:251:000000000-CJTJ5:1:1101:13729:9166 1:N:0:5
CAGGATTAGATACCCTGGTAGTCCACGCTGTAAACGTTGGGCGCTAGGTGTGGGGACCTTCAACGGGTTCCGTGCCGGAGCTAACGCATTAAGCGCCCCGCCTGGGGAGTACGGCCGCAAGGCTAAAACTCACAGGAATTGACGGGGGCCCGCACAAGCGGCGGAGCATGTTGCTTAATTCGACGCAACGCGAAGAACCTTACCAAGGCTTGACATCGCCCGGAAAGCCAAAGAGATGAGGCCCCATGCGGACAGTGGGACAAGTTCGTCATGGGCGTGGCGGCACATGTCACTT
+
FCFGGFFEGGGGFFG-C@FFDEF6<6C:FC,@AA<BEEFDEFG7+@@FCC,8FFD@CB@<F,9CFC,8,,CE,98,::@E7E?DFDCF:,CEFC@F7>CFF7+?FF+CF:FAB@CFF+C++<@FAECF,D9D,3DFCC@,,,@:>FE**4*418FE9CFG7**:*:8899+:@7+++323:@A18*/?C5EEG=78+2;2<C?+<?7:=A***<9:2>><*)/759**)0*7:?9C*/*9*97*.)).)0(>5).))(.52)((*11,)-(,44<400--4((4((()))-).))
@M00689:251:000000000-CJTJ5:1:1101:13726:9185 1:N:0:5
CAGGATTAGATACCCTGGTAGTCCACGCTGTAAACGTTGGGCGCTAGGTGTGGGGACCTTCCACGGTTTCCGTGCCGGAGCTAACGCATTAAGCGCCCCGCCTGGGGAGTACGGCCGCAAGGCTAAAACTCAAAGGAATTGACGGGGGCCCGCACAAGCGGCGGAGCATGTTGCTTAATTCGACGCAACGCGAAGAACCTTACCAAGGCTTGACATCGCCCGGAAAGCCACAGAGATGTGGCCCTCTTCGGACTGGGTGACAGGTGCTGCATGGTCGTCGCTGCAT
+
GGGGGGGGGGGGGGGGGGGGGGGGGGGGGGGGGGGGGGGGGGGGGGGGGGGGGGGGGGGGGGGGGGGGGGGGGGGGGGGGGGGGGGGGGGGGGGGGGGGGGGGGGGGGGGGGGGGGGGGGGGGGGGGGGGGGGGGGGGGGGGGGGGGGGGGGGDEGGGGGGGGGGGGGGGGGGGGGGGGGGGGGGGGGGGGGGGGGGGGGGGGGFGGGGCGGGGGGGF@DGGGGGGG5>FGFFFCFFFFGGGGGFFFFFFBDGFFFFFFFBF??FFFFFFFFFFFFFFBFFFF>:A
@M00689:251:000000000-CJTJ5:1:1101:8949:9233 1:N:0:5
CAGGATTAGATACCCCATATATCACTTCTGATCCGCTGCCACTGGTCAGCGTCATGTTTCACGTAAATTTTAGAGGAGCGTGAATTAAGCTCCAGCATGTCCTAGCAAGGCTGCAGCTTGTTTTCTTTCACAGGCCGGGCCTTCTCTTGATTGACATTAAGATGCATTTGCCGCCCAGCCTGCCTCCGGATCTGTGGGTGTAGGTGTTGCATGGTCGTCTGCAT
+
GGGGGGGGGGFFGGGGGGFGGGGGGGGGGGGEFGFFGFGGGGGGGGGG@FGGGDFGGGGGGGGGGAGCFGGGGFFGGGGGFGGGGGGGDGGGGGGGFGFGGGGFGGGGGGCFGGF?DFFGGGCGGGGGGGGGGGGGEGGGGGGFDFGFGFDFGGGGGGFGFGGGFGGGGGGGGGG>GGGFGGGGGGGGCGCGGGGGGGGGGGGGGGGGGGFGGFGFGDFGCFGG
@M00689:251:000000000-CJTJ5:1:1101:14032:9299 1:N:0:5
CAGGATTAGATACCCTGGTAGTCCATGCCGTAAACGGTGGGCGCTAGGTGTAGGGGTCTTCCACGGCCTCTGTGTCGTAGCTAACGCATTAAGCGCCCCGCCTGGGGAGTACGGCCGCAAGGCTAAAACTCAAAGGAATTGACGGGGGCCCGCACAAGCGGCGGTGCATGTGGATTAATTCGATGCAACGCGAAGAACCTTACCTGGGCTTGACATACACCAGATCGCTGCAGAGATGTAGTTTCCCTTGTGGTTGGTGTACAGGTGCTGCATGGCCGTCGCTGCAT
+
GGGGGGGGGGGGGGGGGGGGGGGGGGGGGGGGGGGGGGGDGGGGGGGGGGG,FGGGGGGGGGGGGGGGGGGFGGGGEGGGGGGGGGGEGGGGGGGGGGGGGGGGGGGGGGGGGGGGDGGGGGGGGGGGGGGGGFFGFGFGFFGGGGGCGGGGG:FGCFGGCFEG8CGGGGGGG7EFGFGGGGGGGGGFGGGD5EGGGGGGGGGGGGGGGGGDDF?FFFFGGGCFFGGDFGGFF475BFGD>CGFFFFAB@BGD@@1;BBFAFAA4?::?AFFF?FFFDF>7>:(28)
@M00689:251:000000000-CJTJ5:1:1101:14056:9300 1:N:0:5
CAGGATTAGATACCCTGGTAGTCCATGCCGTAAACGGTGGGCGCTAGGTGTAGGGGTCTTCCACGGCCTCTGTGTCGTAGCTAACGCATTAAGCGCCCCGCCTGGGGAGTACGGCCGCAAGGCTAAAACTCAAAGGAATTGACGGGGGCCCGCACAAGCGGCGGAGCATGTGGATTAATTCGATGCAACGCGAAGAACCTTACCTGGGCTTGACATACACCAGATCGCTGCAGAGATGTAGTTTCCCTTGTGGTTGGTGTACAGGTGCTGCATGGCCGTCGCTGCATCTGGCT
+
GEGGEFGGGGGGGGGGGGGFGGGGGGGGGGGGGGGGGEGDGFCFGGGGAFGGGGGGGG?FFGEFGGGGGGGGFFGGGFGGGGGGGGGGGGGGGGGGDGGGDGDGGGGGGGGGGGGGGGGGGGGFGGGGGGGGGGGFGGFGGFFCGGGGCEGGGGGGGGGGEGCGGGGFFGFGGGF7EFGGFGFFFDGGGGGDEGGGGGC><FGCCFFGGGGEGGGGGFFCGFCGG4CG:3)9)*1C=B7CC:?C?@FA6FAGGF3213?><FFAF??0*423<=>7654,-(,,32AAA<2)(
@M00689:251:000000000-CJTJ5:1:1101:21666:9310 1:N:0:5
CAGGATTAGATACCCTGGTAGTCCATGCCGTAAACGGTGGGCGCTAGGTGTAGGGGTCTTCCACGGCCTCTGTGTCGTAGCTAACGCATTAAGCGCCCCGCCTGGGGAGTACGGCCGCAAGGCTAAAGCTCAAAGGAATTGACGGGGGCCCGCACAAGCGGCGGAGCATGTGGATTAATTCGATGCAACGCGAAGAACCTTACCTGGGCTTGACATACACCAGATCGCTGCAGAGATGTAGTTTCCCTTGTGGTTGGTGTACAGGTGCTGCATGGTCGTCGCTGCAT
+
GGGGGGGGGGGGGGGGGGGGGGGGGGGGGGGGGGGEGGGGGGGGGGGGGGGFGGGGGGGGGGGGGGGGGGGGGGGGGGGGGGGGGGGGGGGGGGGGGGGGGGGGGGGGGGGGGGGGGGGGGGGGGGGGGGGGGGGGGGGGGGGGGGGGGGGGGGGGGGGGDGGGGGGGGGGGGGGGGGGGGGGGGGGGGDEGGGGGGGGFGGGGGGGFGGGGGGGGGFFGGGGGGGGGFGGFFFGGFFGGGGGGFFFFFFBGGFFFFFFFFFFFFF@BFFFBFFFBFE>?BFFFFFF
@M00689:251:000000000-CJTJ5:1:1101:28618:9347 1:N:0:5
CAGGATTAGATACCCTGGTAGTCCATGCTGTAAACGGTGGGCGCTAGGTGTAGGGGCCTTCCACGGCCTCTGTGTCGCAGCTAACGCATTAAGCGCCCCGCCTGGGGAGTACGGCCGCAAGGCTAAAACTCAAAGGAATTGACGGGGGCCCGCACAAGCGGCGGAGCATGTGGATTAATTCGATGCAACGCGAAGAACCTTACCTGGGCTTGACATACACCAGATCGCTTCAGAGATGTAGTTTCCCTTGTGGCTGGTGTACAGGTGCTGCATGGCCGTCGCTGAACTTGTCT
+
CFGFGFGGGGGGGGGGGGGGGGGGGAFG,CEGGGGG7CFGGGGGGGGGGGGDGGGG+@FGFGGGGEGCFG,@FFCFG,CFCGGGGGGGGGGGFGDGGGGGGGGFFGGGGGGGGCECGGGGGGFGGFGGFGGGGGGGGGFFCFGGGGGGGGGEDEGGGCGBCFCCEGGGFFGF77C7+AFFFGD+CEFGGGDGGG5E?G8FGFGGCFGF56<CFGG=7?FC*99DCC=D5*9@FB=97?FFGF77=F=<*0673))((,.)-9<<5*/2*)80)*))0729((:(()()).-))
@M00689:251:000000000-CJTJ5:1:1101:15570:9348 1:N:0:5
CAGGATTAGATACCCTGGTAGTCCATGCCGTAAACGGTGGGCGCTAGGTGTAGGGGTCTTCCACGGCCTCTGTGTCGTAGCTAACGCATTAAGCGCCCCGCCTGGGGAGTACGGCCGCAAGGCTAAAACTCAAAGGAATTGACGGGGGCCCGCCCAAGCGGCGGAGCATGTGGATTAATTCGATGCAACGCGAAGAACCTTACCTGGGCTTGACATACACCAGATCGCTGCAGAGATGTAGTTTCCCTTGTGGTTGGTGTACAGGTGATGCATGGCTGTCGCTGCAT
+
GGGGDFGGGGGGFFGGGFGGGFFG,CCEFFGDGGGGGGFGGGGEGGGGGGGGGGGGBCFGG9FGEGGGGGGGGGGGGGGGGGGFGGGGGGGGGGGGGGGGGDGGCGGGGGGGGGGGGGGGGGGGGGGGGGDFGGGGGCFGGDGEGGGGGGGGG*CFGGGGGEGGGGGGCGFGGC9CF?FGDFCE9?CFCCEGGGGCFFFGGGGGGCFFFGGGFFGFFFFGGGC<=7=DFGGFFFCC46FCG*::F69<=FFGDFF<933)5BBAFFFFF<<2<6@FFFF?BF:09?9
@M00689:251:000000000-CJTJ5:1:1101:15588:9356 1:N:0:5
CAGGATTAGATACCCTGGTAGTCCATGCCGTAAACGGTGGGCGCTAGGTGTAGGGGTCTTCCACGGCCTCTGTGTCGTAGCTAACGCATTAAGCGCCCCGCCTGGGGAGTACGGCCGCAAGGCTAAAACTCAAAGGAATTGACGGGGGCCCGCACAAGCGGCGGAGCATGTGGATTAATTCGATGCAACGCGAAGAACCTTACCTGGGCTTGACATACACCAGATCGCTGCAGAGATGTCGTTTCCCTTGTGGTTGGTGTACAGGTGATGCATGGCTGTCGCTGCAT
+
GGGGGGGGGGGGGGGGGGGGGGGGGGGGGGGGGGGGGGGGGGGGGGGGGGGGGGGGGGGGGGGGGGGGGGGGGGGGEGGGGFGGGGGGGGGGGGGGGGGGGGGGGGGGGGGGGGGGGGGGGGGGGGGGGGGGGGGGGGGGGGGGGGGGGEGGGGGGGGGGDDC>EGGGGG@GGGGFGF7CFGGGGGGGGDGGEGGGGGGFGGGGGGGGFFFGGGGGGFFGGGGGG<FGFD3?FBF<47:*9CGGFFFFFF>GGFFFF?:><BFBFF?AFBFA>F:>FFFFBFFFFFF
@M00689:251:000000000-CJTJ5:1:1101:26897:9471 1:N:0:5
CAGGATTAGATACCCAGCTTTTGGAGGTGATGCATGGCCGTCGCTGCAT
+
C<FCGEFGGFFAFCCEEFEFFFGEFACBE<,FEE<CEFGG:CE@FF:@,
@M00689:251:000000000-CJTJ5:1:1101:9361:9494 1:N:0:5
CAGGATTAGATACCCTGGTAGTCCACGCCGTAAACGTTGGGCGCTAGGTGTGGGATCCTTCCACGGATTCCGTGCCGCAGCTAACGCATTAAGCGCCCCGCCTGGGGAGTACGGCCGCAAGGCTAAAACTCAAAGGAATTGACGGGGGCCCGCACAAGCGGCGGAGCGGGTGGCTCAATTCGATGCAACGCGAAGAACATTACCTGGGCGTGACATGGACGGAAAAGCAGGTGAAAGCCGATGTGCTTCGGCGTCGTAAACAGGTGATGCATGGGCGTCGCTGAATCTGTAT
+
DCFFEFGGGGGGFCECECFGFGGFDFGFFGGGDD@CFFGGC6CC@BEGFGGGGGFEFFGGGFEEFGGGGFDFFGGCC:CG@EFGDCBCFFCDGCFF8CF:FC+AFFGGGGGEFEE=@FGECFFAF<C<D@CF<BFGGGGFFG>F@FCFGFGEGGEFFECGCF7>E=2:*:88?6*0:AC+C@F7CEFF+:*:5CEE<6*0<<+3+AFGA*175;+*2)00>DCC9<?F6><>?BCFF49C)/99@==<4539557398()644(0/9)9)5245))5),-((-())).46)-
@M00689:251:000000000-CJTJ5:1:1101:9378:9504 1:N:0:5
CAGGATTAGATACCCTGGTAGTCCACGCCGTAAACGTTGGGCGCTAGGTGTGGGATCCTTCCACGGATTCCGTGCCGCAGCTAACGCATTAAGCGCCCCGCCTGGGGAGTACGGCCGCAAGGCTAAAAATCAAAGGAATTGACGGGGGCCCGCACAAGCGGCGGAGCGGGTGGCCCAATTCGATGCAACGCGACGAACCTTACCTGGGCGTGACATGTACGGAAAAGCCGGTGAAAGCCGGTGTGCTTCGGCGTCGTACACAGGTGATGCATGGCCGTCGCTGTCT
+
FFFGEGGEGEFFFFFFFFGGGFFE@EF:DBFCE<CFCFEGGGCF+BFG<EEFGGGCFGCGGGGGGGGGGGGE8FCCFEFGGGGF<F7FCEAEFFGG=FCFGGGGGGFGGGGGGGCFG7BCF@>BDDFF,,@=CCFGGFD<CA@CGGGGGGGGGGGGGGFFECGGCE>**21:EG*;C8CCC8<F+/<FCECGC*>EGGGG?:C?CF:5E*957CF:6//*5537CC+90>)0)8=7*.5)/1)/77*.*04CD:;71:())/4:*974@A<))55)08(((-(-))
@M00689:251:000000000-CJTJ5:1:1101:9366:9519 1:N:0:5
CAGGATTAGATACCCTGGTAGTCCACGCCGTAAACGTTGGGCGCTAGGTGTGGGATCCTTCCACGGATTCCGTGCCGCAGCTAACGCATTAAGCGCCCCGCCTGGGGAGTACGGCCGCAAGGCTAAAACTCAAAGGAATTGACGGGGGCCCGCACAAGCGGCGGAGCGTGTGGCTCAATTCGATGCAACGCGAAGAACCTTACCTGGGCTTGACATGTACGGAAAAGCCGGTGAAAGCCGGTGTGCTTCGGCGTCGTACACAGGTGATGCATGGCCGTCGCTGCAT
+
GGGGGGGGGGGGGGGGGGGGGFGGGGEGGGGGGGGGGGFFGGGGGGGGGGGGGGGGGGGGGGGGGGGGGGGGGGGGGGGGGGGFGGGGGGFFFGDFGGGGGGGFCFGGGFGGFEGGGG@FG?FFFFGFGGGGGFFGGCFG9CFECGGGGGGDG*FFGFGDGGC>=*:?E>EFGGFGGFGGG5<CEEE?EGGGD=GGGGGGGFGGGGCCFGGGCFCGFFFGGGGGDFEFFCGE3>CC6<C75<)95=FFF>(77BF0;(47<616F@?B?A<A)<>FBF>9>F09:A
@M00689:251:000000000-CJTJ5:1:1101:6995:9537 1:N:0:5
CAGGATTAGATACCCTGGTAGTCCATGCCGTAAACGGTGGGCGCTAGGTGTAGGGGTCTTCCACGGCCTCTGTGTCGTAGCTAACGCATTAAGCGCCCCGCCTGGGGAGTACGGCCGCAAGGCTAAAACTCAAAGGAATTGACGGGGGCCCGCACAAGCGGCGGAGCATGTGGATTAATTCGATGCAACGCGAAGAACCTTACCTGGGCTTGACATACACCAGATCGCTGCAGAGATGTAGTTTCCCTTGTGGTTGGTGTACAGGTGATGCCTGGTTGTCGCTGCAT
+
GGGGGGGGGGGGGGGGFGGFFFGGGGEGCEGEGGGGGGCFCFGGG7FFGFG@FGDDFFGGGFEF:@FGGGGGGCEFCF@FFGF9FEGGGG,C?FEFGGGGGGG7FFGC7F=FFCFFCGC+=BFGF,3BFGGFF,,,,3DE<,@CFEG>EEGGGCF*=,<6:C188*:8C?F7?+CF9ECFG8+3@EGCF5E>5:58@FGGGGGGGG5*AFD*7C9>*9*9<5*7295D>3<?6*/79BC:CG>FFFFFFFF<C>>60??@<?<-)=:)1)6)4/5?*.3)4(2(904
@M00689:251:000000000-CJTJ5:1:1101:19436:9569 1:N:0:5
CAGGATTAGATACCCTGGTAGTCCATGCCGTAAACGGTGGGCGCTAGGTGTAGGGGTCTTCCACGGCCTCTGTGTCGTAGCTAACGCATTAAGCGCCCCGCCTGGGGAGTACGGCCGCAAGGCTAAAACTCAAAGGAATTGACGGGGGCCCGCACAAGCGGCGGAGCATGTGGATTAATTCGATGCAACGCGAAGAACCTTACCTGGGCTTGACATACACCAGATCGCTGCAGAGATGTAGTTTCCCTTGTGGTTGGTGTACAGGTGATGCATGGCCGTCGCTGCAT
+
GGGGGGGGGGGGGGGGGGGGGGGGGGGGGGGGGGGGGGGGGGGGGGGGGGGEGGGGGGGGGGGGGGGGGGGGGGGGGGGGGGGGGGGGGGGGGGGGGGGGGGGGGGGGGGGGGGGGGGGGGGGGGGGGGGGGGGGGGGGGGGGGGGGGGGGGGGGGGGGGGGGGGGGGGGGGGFGGGGGGGGGGGGGGGGGGGGGGGGGGGGGGGGGGGGGGGGGGGFFGGGGGGGGGFGGFFFGF@FGFGGGGFFFAFFFGGFFFFFFFBFFFFFFFFFFFFFFFFFFB>>FFFFF
@M00689:251:000000000-CJTJ5:1:1101:7731:9573 1:N:0:5
CAGGATTAGATACCCCATATATCACTTCTGATCAGCTGCCACTGGTCAGGGGCATGTTTCACGTAGATTTTAGAGGAGCGTCTATTAAGCTCCAGCATGTCCTAGCAAGGTTGCAGCGTGATTTCTTTCACAGGACGGACCTTCTCTTGATTGACATTAAGATGCATTTGCCGCCCAGACTGCCTCCGGCTCTGTGGATGTAGGTACTGCATGGTTGTCGCTGCAT
+
FACFEGGGGFGGFFF9@@<C9EFC9C,FEF,,,,CEF,CF,E@,<C<,,,,++6;CF9AE9E<,,,8C<<,6C,E,,@FE7,,:,96C,9F<@<,,B,:96CE,C8<<?F,:4,A?E+44,4,:?,5C,A5B<,,9C:++6,,9,,,,48,CE9,A9E4FE,C9,@,,A,<FF+688,,3=,,3@=>B@++@,,,7,,,,52@,,,7@EG>FGEF+*/0;7>C4C2
@M00689:251:000000000-CJTJ5:1:1101:7712:9578 1:N:0:5
CAGGATTAGATACCCCATATATCACTTCTGATCCGCTGCCACTGGTCAGCGTCATGTTTCACGTAAATTTTAGAGGAGCGTGAATTAAGCTCCAGCATGTCCTAGCAAGGCTGCAGCTTGTTTTCTTTCACAGGCCGGGCCTTCTCTTGATTGACATTAAGATGCATTTGCCGCCCAGCCTGCCTCCGGATCTGTGGGTGTAGGTGCTGCATGGTTGTCGCTGCAT
+
GDGEFGGGGGGF@EEGFGCGGGGCFGFFF<AECFFFC@CGEGFGFGGFDGGGCEGGFGGGFGGGGGFGDGGGCEAFGEFGG>FFGGGGGGFGGGGGGGGGGGGGGGGGGGGGGGGGGGGGGGGGGGGGGGGGG?FGGGGGGGGGGFGGFGGGEFGDFGGGFDGGGGGGGGGGEGGGGGGGGGGGGGGGGGGGGGGGFD@EGGGGFCFFGGGGGGGGGFFGGDGGGG
@M00689:251:000000000-CJTJ5:1:1101:11857:9670 1:N:0:5
CAGGATTAGATACCCTGGTAGTCCATGCCGTAAACGGTGGGCGCTAGGTGTAGGGGTCTTCCACGGCCTCTGTGTCGTAGCTAACGCATTAAGCGCCCCGCCTGGGGAGTACGGCCGCAAGGTTGAAACTCAAAGGAATTGACGGGGGCCTGCACAAGCGGTGGAGTATGTGGCTCAATTCGATGCAACGCGAAGAACCTTACCTGGCCTTGACATGTACGTAGTAGAAGGGTGAAAGCCGGACGAGGTAGCAATACCAGAGTACACAGGTGCTGCATGGCCGGCGCTGCAT
+
FFGGEFGGGGGGFCFCFGGGGGGGGGGFFGGGGGGGGGGGGCFGGGEGFGFGGDGG7FGGGGFGGGDFEGFGFGFGGGGGGGGGFGGGGCEFGGGC7FCFCFGGGGGGGGGEGGEGGGGGGGFGGGGGFFGGFFGGFGFFGGFFGGGGGGCEDFDFFECFG:8EGF,FA@>FFF*+BF;@FFGCFEFFCEEGEEE;:A*AG9<C+CEC:EDFF?C:>6@:F<CF<CCC?GGF)3CG==><)7/).079)=?*2114:)4)(7:4=B@?F?23)/=6@FABF79((44223:)
@M00689:251:000000000-CJTJ5:1:1101:11849:9686 1:N:0:5
CAGGATTAGATACCCTGGTAGTCCATGCCGTAAACGGTGGGCGCTAGGTGTAGGGGTCTTCCACGGCCTCTGTGTCGTAGCTAACGCATTAAGCGCCCCGCCTGGGGAGTACGGCCGCAAGGTTGAAACTCAAAGGAATTGACGGGGGCCTGCACAAGCGGTGGAGTATGTGGCTCAATTCGATGCAACGCGAAGAACCTTACCTGGCCTTGACATGTACGTAGTAGAAGGGTGAAAGCCTGACGAGGTAGCAATACCAGCGTACACAGGTGCTGCATGGCCGTCGCTGCATCTT
+
GGGGGGGGGGFFGGGGGGGGGGGGGGFGGGGGGGGGGGGGGGGGGGGGGGGGGGGGGGGGGGGGGGGGGGGGGGGGGGGGGGGEGGGGGGGGGGGGGGGGGGGGGGGGFGGGGGGGGGGGGGGGFFGGGGGGFGGGGGGGGGGGGGGGGGGGGGGGGGGGCFGGGGGGGGGGGGGGFGGGGGGGGGGGGCEGEEGGGGGGGEGGGGDGGGGGCFGFFFFF<GG<DGFDFFFE@:FGBFGGG4FGFF>9>@>GGFF)3:?FFFFBF57)8?A37??FFFFFF?(7>B>B:9:<AF2
@M00689:251:000000000-CJTJ5:1:1101:24239:9749 1:N:0:5
CAGGATTAGATACCCTGTAAATCAAACTGCCTCTCTGAACGAGCAGGATTTAGGGCATACTCTTTTTAACATTTGCCTGTGGCCAGTTCTAGGTGGTTGCCTCCTGAATATGTTGCGACCAGGTGCTGCATGGCCGTCGCTGCAT
+
FFFGEF@CEFEFFFGGFGFFFEECFFFFEFCEG@FGGGGGGGGCGGGG8F9@CEF<FGGFFDFGFGGGGGGGFGGDGFFFGGFGGGFF9FCDEFEGGGGGGGGGFFC@<@GFEGGGGGDBEFGFFFGFEGGDFADCCFCGG=>EC
@M00689:251:000000000-CJTJ5:1:1101:24234:9767 1:N:0:5
CAGGATTAGATACCCTGTAAATCAAACTGCCTCTCTGAACGAGCAGGATTTAGGGCATACTCTTTTTAACATTTGCCTGTGGCCAGTTCTAGGTGGTTGCCTCCTGAATATGTTGCGACCAGGTGCTGCATGGCCGTCGCTGCAT
+
GGGGGGGGGGGGGGGGGGGGGGGGGGGGGGGGGGGGGGGGGGGGGGGGGGGGGGGGGGGGGGGGGGGGGGGGGGGGGGGGGGGGFGGGGGGGGFGFFGGGGGGGGGGGGGGGGGEFGGGGGGGGEGGGGGGGGGGGGGGGGGGGF
@M00689:251:000000000-CJTJ5:1:1101:10973:9779 1:N:0:5
CAGGATTAGATACCCTGGTAGTCCACGCCGTAAACGATGAGTGCTAGGTGTCAGGGGGTTTCCGCCCCTTGGTGCTGGAGTTAACGCATTAAGCACTCCGCCTGGGGAGTACGGCCGCAAGGCTGAAACTCAAAAGAATTGACGGGGGCCCGCACAAGCGGTGGAGCATGTGGTTTAATTCGAAGCAACGCGAAGAACCTTACCAGGTCTTGACATCCTCTGCTATCGATAGAGATATCGAGTTCCCTTCGGGGACAGAGTGACAGGTGCTGCATGGCTGTCGCTGCAT
+
GFGGGGGGGGGGFFGFGGGFGGGGGFEGFGGGGGGGEFFFFGGGGGGGGGGGGGGGGGGGGGEGGCCGFGGGGGGGGGGGGGGGGGGEDFGGGGGGFGFCGGGGGGGDGEGGGGGGGGGGGGGGGGGGFGGGGGGGGGGGFGGGGGGGGGGGGEGEGGGGGGGGGGGG@FFFEBCCECGGGGGGCGGGGGGGGGGGGGGGGGGGGGGFFFGGFGGGF@@GF6=F>GGDFGGF4FDFFFG37<CDFFFBF?:GGEFFFFFFFFFBFF:3)4>A?FFFF>414><BF<>FF
@M00689:251:000000000-CJTJ5:1:1101:12388:9814 1:N:0:5
CAGGATTAGATACCCTGGTAGTCCATGCCGTAAACGGTGGGCGCTAGGTGTAGGGGTCTTCCACGGCCTCTGTGTCGTAGCTAACGCATTAAGCGCCCCGCCTGGGGAGTACGGCCGCAAGGCTAAAACTCAAAGGAATTGACGGGGGCCCGCACAAGCGGCGGAGCATGTGGATTAATTCGATGCAACGCGAAGAACCTTACCTGGGCTTGACATACACCAGATCGCTGCAGAGATGTAGTTTCCCTTGTGGTTGGTGTACAGGTGGTGCATGGCCGTCGCTGCAT
+
GGGGGGGGGGGGGGGGGGGGGGGGGGGGGGGGGGGGGGGGGGGGGGGGGGGGGGGGGGGGGGGGGGGGGGGGGGGGGGGGGGGGGGGGGGGGGGGGGGGEGGGGGGGGGGGGGGGGGGGGGGGGGGGGGGGGGGGGGGGGGGGGGGGGGGGGGGGGGGGGGGGGGGGGGFGGGGGGGGGGGGGGGGGCCEDGGGGGGGGGGGGGGGGFGGGGGGGGGFFGDFGGGGGGFGGFFFFGFFGGGGGGFFFF4@FGGFFFFFFFFFFFFFFFFBFFFFFFFFB069?:B?B
@M00689:251:000000000-CJTJ5:1:1101:23866:10112 1:N:0:5
CAGGATTAGATACCCTGAAAGTTTTTATAGCTGGGGAAGAGAAACCCAGTCTGGAAACAACCTCATGCTGCACCCTCCTTCCCGAGGCCATCAGCAAGGGGATGTCCCCTGCCACAGCCAGAGCGCAGCCAGCCGCCCGGTGCCTCAATGGCAGGCAGGGGGACCAGGAGCAAGGGGCAAGGTGCTGCATGGCTGTCGCTGCAT
+
GGGGGGGGGGGGGGGGGGGFFGGFGGGGGGGGGGGGCGGGGGGGGGGGGGGGGGFFGGGGGGGGGGFGGGGGGGGGGGGGGGGGGGGGGGGGGGGGFGGGGGFGGGGGGGGGGCFGGGGGGGGGFGGDGGGGGGGGGGGGGGGGGG,DFFGFFGFFGGGGGGGGGGGGCGGDCGGGGGGGGGGGGGGGFGFGGGEGGGGGGG8C
@M00689:251:000000000-CJTJ5:1:1101:5490:10177 1:N:0:5
CAGGATTAGATACCCTGGTAGTCCATGCCGTAAACGGTGGGCACTAGGTGTAGGGCTCTTCCACGGCCTCTGTGTCGTAGCTAACGCATTAAGCTCCCCGCCTGGGGAATAAGGCCGCAAGGCCAAAACTCAAAGGAATTGACGGGGGCCCGCCCAAGCGGTGGGGCATTTGGGTCAATTCGACGCAAAGCGAAGAACCTTTCCTGGGGTGGACCCCTCAAGAGAACCGCAGAGATGTGGATGTGCCTGCAGGGGAATTGGTTGCCCAGGTGTTGCATGGTTGTCGCTGCATCTT
+
GFGGFGGGGGGGFGGGGGGFGGCEEGFGGGGGGGDG7FGGG8,@FCFGFGGCFG@,CC6F,C<<,@+68C<<6CFDB,,,,<C<,,++,B,C9,,6BBG++@BBFFGB+,:,5C?F7++@=D<44BEF<<<,?E,F:D=F9?,+@BCE3@>****5@,>:C*4>***1,,3@74;7,C?FC8+18*8C8+2**:*1<*;*<++3A<6C*2)**+*/*)8*****0*+77DD0<FF*9@CG7=FC6B*)*73*9@5(2(49:/4:)1)).:2,585=4*.(.)(()44119(<9))
@M00689:251:000000000-CJTJ5:1:1101:8203:10222 1:N:0:5
CAGGATTAGATACCCTGGTAGTCCAAGCCCTAAACGATGTCAACTGGTTGTTGGACGGCTTGCTGTTCAGTAACGAAGCTAACGCGTGAAGTTGACCGCCTGGGGAGTACGGTCGCAAGATTACAACTCAAAGGAATTGACGGGGAACCGAACAAGCGGTGGATGATGTGGATTAATTCGATGCAACGCGAATAACATTACCTACCCTTGACATGTAGGGAAGCCATCAGCGATGGGGGTGGGCCCGAAAGGGAGCGGTAACAAAGGTGGTGCATGGTCGTCGCTGCAG
+
FF8FFECFGGG9CFGFF-CCFF@CC,CC:<,CAD@FGGFGGGDFDEFGCFFGGF?FFG+::FFFGEGFFGGGGFFEEEF8E@@FCF>FE@FGFGGG=F@FGG?FCCF?F<F744@>=BCEFAE5?FFG,AFD?FFGGFGF97CFGD++8@+3@CCG@CFEGEG9,,3@,?,,,,2;B,D8BEG5DFCC5C5C*:CC++3;<0+5+;*3C@C6C7C7++/2*2>175+*9C*)5.3C:)C/))79)).())-9C:<((-4B81:.)5),)(--<46@4/:3(-7(4((.(
@M00689:251:000000000-CJTJ5:1:1101:17255:10226 1:N:0:5
CAGGATTAGATACCCCATATATCACTTCTGATCCGCTGCCACTGGTCAGCGTCATGTTTCACGTAAATTTTAGAGGAGCGTGAATTAAGCTCCAGCATGTCCTAGCAAGGCTGCAGCTTGTTTTCTTTCACAGGCCGGGCCTTCTCTTGATTGACATTAAGATGCATTTGCCGCCCAGCCTACCTCCGGATCTGTGGGTGTAGGTGCTGCATGGTCGTCGCTGCAT
+
GGGGEGFGGGGGGGGGGGGGGGGGGGGGGGGGGFGGGGGGGGG,;6;CFGGGGGGGGGGGGGGGGGGGGGGGGGGGGGGGGGFGGGGGGGGGGGGGGGGGGGGGGGGGGGGGGGGGGGGGGGGGGGGGGGGGGGFGGGGGGGGGDFGGGGGGGGGGGGGGGGGGGGGGGFGFGGGGGGGGGGGGGGGGGGGGGGGFGGGGGGGGGGGGGGGGGGGGGFFDGGGGGG
@M00689:251:000000000-CJTJ5:1:1101:8214:10243 1:N:0:5
CAGGATTAGATACCCTGGTAGTCCACGCCCTAAACGATGTCAACTGGTTGTTGGACGGCTTGCTGTTCAGTAACGAAGCTAACGCGTGAAGTTGACCGCCTGGGGAGTACGGTCGCAAGATTAAAACTCAAAGGAATTGACGGGGACCCGCACAAGCGGTGGATGATGTGGATTAATTCGATGCAACGCGAATAACCTTACCTACCCTTGACATGTACGGAAGCCCTCAGAGATGGGGGTGTGCCCGAAAGGGAGCCGTAACACAGGTGATGCATGTTCGTCGCTGCAT
+
GGGGGGGGGGGGGGGGFGGGGGGGGGGGFGGGG9EFGGGGGGGGGGGGGGGGGGGGGGGGGGGGGGGGCFGFGGGECEGGGGGGGGGEC<FGGGAFGGGGGGCFEEGFGGD7FGGGGEGGGGFFG,FFGADFFGFDFA<FGG:C7C@CEEG+CEFGGG7C*CEG6EGGGGGAFGCFGFFD7FGGGGGGGEDCECCGGGG?FGGGGGGGGG7C>FD;+@5)9C3CFFFGFGC@>B*C4<377CDFF4:15<(9D5<9B6<)())4)7)4<<A<A?FF67::6<616604<
@M00689:251:000000000-CJTJ5:1:1101:16552:10283 1:N:0:5
CAGGATTAGATACCCTGGTAGTCCATGCCGTAAACGGTGGGCGCTAGGTGTAGGGGTCTTCCACGGCCTCTGTGTCGTAGCTAACGCATTAAGCGCCCCGCCTGGGGAGTACGGCCGCAAGGCTAAAACTCAAAGGAATTGACGGGGGCCCGCACAAGCGGCGGAGCATGTGGATTAATTCGATGCAACGCGAAGAACCTTACCTGGGCTTGACATACACCAGATCGCTGCAGAGATGTAGTTTCCCTTGTGGTTGGTGTACAGGTGATGCATGGTCGTCGCTGCAT
+
GGGGGGGGGGGGGGGGGGGGGGGGGGGGGGGGGGGGGGGGGGGGGGGGGGGGGGGGGGGGGGGGGGGGGGGGGGGCFFEFGFGGGGGGGGGGGGGDGGGGGGGGGGGGGGGGGGGCFEGGGGGGGGGGGGGGGGGGGGGGGGFGGGGGEGGGGGGGGGGGGGGGGGGGGGEGGFGCEGGGGGGGGDGGGGECEGGGGGGGGGCGGGGGFFFEG?FGGFFF7FCDF<=9>D<?FFGG?F:7:CDGF6FFFFBGG>FFFBFFAFBBFFF<FF2>>FFFF>B:>>F?9>B
@M00689:251:000000000-CJTJ5:1:1101:4704:10291 1:N:0:5
CAGGATTAGATACCCTGGTAGTCCACGCCGTAAACGATGAGAACTAGCTGTCGGGGCTCTTAGAGCTTCGGTGGCGCAGCTAACGCATTAAGTTCTCCGCCTGGGGAGTACGGCCGCAAGGTTAAAACGCAAAGGAATGGACGGGGGCCGGCACAAGCGGGGGAGCAGGTGGGTTAAGTCGAAGCAACGCGAAGAACAGTACCAGCGGTTGACAGGGCAGGGCGAGGGCGAGAGAGGGAATGCGAAGGGAAAGAGACGGGCACACAGGGGGGGCAGGGGCGGCGCGGCAGAGGTG
+
GFGGGGGGGGGFFFGGGGGGGGGGAFGGGGGGGGFGGGGGGGGGGGGGGGGGGGGGGGGGGGGGGFGFGGGGGGGGGGGGGGGGGGGGGGGFGGFGGG7FGGGGGGGGGFGGEGGGDGGGGGGGGGAF++@CGC>D@8,:>,@:@@C***>=:*<3B2=E*<>EG*:*8*3@*/*2:+++1?8E::8*/*>77CEC6;*+3++232:***1<*<29C)0>DD*99)*17)/7.79*7>7***01)7)(0)./1<;?0,-0(7(4)77:),((,)0)779(-((-((-,,(((-,(
@M00689:251:000000000-CJTJ5:1:1101:16566:10295 1:N:0:5
CAGGATTAGATACCCTGGTAGTCCATGCCGTAAACGGTGGGCGCTAGGTGTAGGGGTCTTCCACGGCCTCTGTGTCGTAGCTAACGCATTAAGCGCCCCGCCTGGGGAGTACGGCCGCAAGGCTAAAACTCAAAGGAATTGACGGGGGCCCGCACAAGCGGCGGAGCATGTGGATTAATTCGATGCAACGCGAAGAACCTTACCTGGGCTTGACATACACCAGATCGCTGCAGAGATGTAGTTTCCCTTGTGGTTGGTGTACAGGTGATGCATGGTCGTCGCTGCAT
+
GGGGGGGGGGGGGGGGGGGGGGGGGGGGGGGGGGGGGGGGGGGGGGGGGGGGGGGGGGGGGGGGGGGGGGGGGGGGGGGGGGGGGGGGGGGGGGGGGGGGGGGGGGGGGGGGGGGGGGGGGGGGGGGGGGGGGGGGGGGGGGGGGGGGGGGGGGGGGGGGGGGGGGGGGGGGGGGGGGGGGGGGGGGGGGGGGGGGGGGGGGGGGGGGGGGGGGGGGFFGGGGGGGGGFGGFFFG<@4:>FGGGBFFFFFFGGF@?FF?FFFFFFFFFFFFF>BFFFFFFFFFFFFA
@M00689:251:000000000-CJTJ5:1:1101:16433:10306 1:N:0:5
CAGGATTAGATACCCTGGTAGTCCATGCCGTAAACGGTGGGCGCTAGGTGTAGGGGTCTTCCACGGCCTCTGTGTCGTAGCTAACGCATTAAGCGCCCCGCCTGGGGAGTACGGCCGCAAGGCTAAAACTCAAAGGAATTGACGGGGGCCCGCACAAGCGGCGGAGCATGTGGATTAATTCGATGCAACGCGAAGAACCTTACCTGGGCTTGACATACACCAGATCGCTGCAGAGATGTAGTTTCCCTTGTGGTTGGTGTACAGGTGGTGCATGGCCGTCGCTGCAT
+
GGGGGGGGGGGGGGGGGGGGGGGGGGGGGGGGGGGGGGGGGGGGGGGGGGGGGGGGGGGGGGGGGGGGGGGGGGGGGGGGGGGGGGGGGGGGGGGGGGGGGGGGGGGGGGGGGGGGGGGGGGGGGGGGGGGGGGGGGGGGGGGGGGGGGGGGGGGGGGGGGGGGGGGGGGGGGGGGGGGGGGGGGGGGGGGGGGGGGGGGGGFGGGGGGGGGGGGGGFFGGGGGGGGGFGGFFFGGFFGGGGCGFFFFFFFGGFFFFFFFFFFFFFFFE?BFFFFFFEBFFFFFFBF
@M00689:251:000000000-CJTJ5:1:1101:17471:10311 1:N:0:5
CAGGATTAGATACCCTGGTAGTCCACGCCCTAAACGATGTCAACTAGGTGTTGGGGAAGCGATTTCTCAGTACCGCAGCTAACGCGTGAAGTTGACCGCCTGGGGAGTACGGTCGCAAGATTAAAACTCAAAGGAATTGACGGGGGCCCGCACAAGCGGCGGAGCATGTGGCTTAATTCGATGCAACGCGAAGAACCTTACCTGGGTTTGACATGTACGGAACACTGGCAGAGACGTCAGGTCCGCAAGGGTCGTACACAGGTGCTGCATGGCCGTCGCTGCAT
+
GGGGGGGGGGGGGGGGGGGGGGGGGGGGGGGGGGGGGGGGGGGGGGGGFGGGGGGGGGGGGGGGGGGGGGGGGGGGGGGGGGGGGGGGGGGGGGGGGGGGGGGGGGGGGGGGGGGGGGGFGGGEGFGGGGGGGGGGGGGGGGGGGGGGGGGGGGGGGGGGGGGGGGGGGGGGGGGGGGGGGGGGF9EGGGGGGGGGFGGGGGGGGGGGGGGGGGGGGFFGGG5*02327CC7FFGGFFGD4DDGFEF0B3:CGDF<??FFFF7?@=F?FAA?:?5D:3((3;:A
@M00689:251:000000000-CJTJ5:1:1101:17486:10326 1:N:0:5
CAGGATTAGATACCCTGGTAGTCCACGCCCTAAACGATGTCAACTAGGTGTTGGGGAAGCGATTTCTCAGTACCGCAGCTAACGCGTGAAGTTGACCGCCTGGGGAGTACGGTCGCAAGATTAAAACTCAAAGGAATTGACGGGGGCCCGCACAAGCGGCGGAGCATGTGGCTTAATTCGATGCAACGCGAAGAACCTTACCTGGGTTTGACATGTACGGCACTCTGGCAGAGACGTCAGGTCAGCAAGGGTCGTACACAGGTGCTGCATGGCCGTCGCTGCAT
+
GGGGGGGGGGGFGGGGGGGGGGGGGGGGGGGGGGGGGGGGGGGGGGGGGGGGGGGGGGGGGGGGGGGGGGGGGGGGGGGGGGGGGGGGGGGGGGGGGGGGGGGGGGGGGGGGGGGGGGGGGGGGGCGGGGGGGGGGGGGGGGGGGGGGGGGEGGGGGGGGGGGGGGGGGGGGGGGGGGGGGGGGGGGGGDGGGGGGGGGGGGGFGGGGGGGGGGGGGFFD3//277<>FDCFFFGGFEGGGGG*5791F>BGGFFB:1<FFFA7FFFFFF<?BFFFFFFFFFF2
@M00689:251:000000000-CJTJ5:1:1101:20379:10356 1:N:0:5
CAGGATTAGATACCCTGGTAGTCCATGCCGTAAACGGTGGGCGCTAGGTGTAGGGGTCTTCCACGGCCTCTGTGTCGTAGCTAACGCATTAAGCGCCCCGCCTGGGGAGTACGGCCGCAAGGCTAAAACTCAAAGGAATTGACGGGGGCCCGCACAAGCGGCGGAGCATGTGGATTAATTCGATGCAACGCGAAGAACCTTACCTGGGCTTGACATACACCAGATCGCTGCAGAGATGTAGTTTCCCTTGTGGTTGGTGTACAGGTGTTGCATGGTCGTCGCTGCAT
+
GGGGGGGGGGGGGGGGFGGCFFGGGGGGGGGGGGGGGGGGGGGGGGGGGGG@FGGGGGGGGGGGGGGGGGGGGGGGGGGGGGGGGGGGGGFGFGGGFGGGGGGGGGGGGGCGGGGGGGGGGGGGGGGGGGGGGGGGGGGGGGGGEGGGGGGGGGGGGGGGGGGGGGGEGGGFGGGGGGGGGGGGGGG?F5CCCGGGGGGGGGGGGGCGGGGGGGGGGFFGGGFGGGGGFGGFFBGGFFGGGGFGFFFA?FAGDFFF(8?FB?AF??FAEFB?ABFFFFFFFFFBFFF
@M00689:251:000000000-CJTJ5:1:1101:16472:10571 1:N:0:5
CAGGATTAGATACCCTGAGAGTCCGCGCCATATACGATGGCACATGAGTATTGAGCGGCTTGCTGATCGGTCCCGGGCGTCACGCGTTCCTTTTCCCGCCTGGGGGGTGCATGCGCTCATGTATAGCTGTCGGTGCATGCCTCGCACCCACCCATGCCCTAGCTGATGTGACTTACTTCGATTCAGCACGACGCACCTTGCCTGCCCTTAACATGTCAGCAACCCTGCAGAGATGTTATGTTGCTTGCACTAGCATCTGCACCCCGGTGTTTCCTGTTCGTCGGCTCCTCTTT
+
GGGGGFGGDGGGGFG9E-<,,;ED,68@FCF,,,,,:9,,,C<<,,6,,,,C6,,C+@+@F+<@F,66,686+:>++++++,8C<F++44,9E:,C,B+8FGFGE>74*<,8F,C****,,8,,,,22,,71***1,722,,,***/***;*;>**++*0**29:C9E0C+++30<<<C**@+03+<+0*****1:**<+87C786/<*+*+0<+2??F**29DDD**.*0))1:0/**0*22:@??0?F2<*066256*.)(-)))-83((.*916=4181-(-4?0,.6):
@M00689:251:000000000-CJTJ5:1:1101:12610:10576 1:N:0:5
CAGGATTAGATACCCTGGTAGTCCATGCCGTAAACGGTGGGCGCTAGGTGTAGGGGTCTTCCACGGCCTCTGTGTCGTAGCTAACGCATTAAGCGCCCCGCCTGGGGAGTACGGCCGCAAGGCTAAAACTCAAAGGAATTGACGGGGGCCCGCACAAGCGGCGGAGCATGTGGATTAATTCGATGCAACGCGAAGAACCTTACCTGGGCTTGACATACACCAGATCGCTGCAGAGATGTAGTTTCCCTTGTGGTTGGTGTACAGGTGCTGCATGGTCGTCGCTGCAT
+
GGGGGGGGGGGGGGGGGGGGGGGGGGGGGGGGGGGGGGGGGGGGGGGGGGGGGGGGGGGGGGGGGGGGGGGGGGGGGGGGGGGGGGGGGGGGGGGGGGGGGGGGGGGGGGGGGGGGGGGGGGGGGGGGGGGGGGGGGGGGGGGGGGGGGGGGGGGGGGGGGGGGGGGGGGFGGGGGGGGGGGGGGGGGGGGGGGGGGGGGGGGGGGGGGGGGGGGGGFFGGGGGGGGGFGGFF899@FCFFFGFFBFFFFFGGFF:B01>>FFDFFFBFFBF27>?4>>?>>BFF:2
@M00689:251:000000000-CJTJ5:1:1101:16468:10591 1:N:0:5
CAGGATTAGATACCCAGAGTTCCCGGCCCATGTGGCTCTGTACAGTAGGAGTCAGCTGGCTTTCGAGTGGGCCTGGGCGATTTGTGATCCTCTCCCTGGATGGGGGGAGCATGAGGTGATGCATGGTCGTCGCTGCAT
+
GGGGGGGGGGGGGGGGGGGGGGGGGGGGGGGGFEFGFGGGGGGGGGGGGFGGGGGGGGGGGGGGGGGGGGGGGGGGGGGGGGGGGGGGGGGGGGGGGGGGGGGGGGGGGGGGGGGGGGGGGGGGGGGGGGGGGGGGGG
@M00689:251:000000000-CJTJ5:1:1101:21015:10598 1:N:0:5
CAGGATTAGATACCCACTGTATCCCTTCACTGTTGCATCCATCCTTGCCTTCACACCAAAAGGGGGCTGGTAGGTGCTGCATGGCCGTCGCTGCAT
+
FGGGGGGGGGGGGFGGGGFGGFGFGGGGGGGGGGGGGGFGGGGGGGGGGGGGGGGGGGGGGGGGGGGGGGGGGGGGGGGGGGGGGGGGGGGGGGGG
@M00689:251:000000000-CJTJ5:1:1101:28927:10599 1:N:0:5
CAGGATTAGATACCCTGGTAGTCCATGCCGTAAACGGTGGGCGCTAGGTGTAGGGGTCTTCCACGGCCTCTGTGTCGTAGCTAACGCATTAAGCGCCCCGCCTGGGGAGTACGGCCGCAAGGCTAAAACTCAAAGGAATTGACGGGGGCCCGCACAAGCGGCGGAGCATGTGGATTAATTCGATGCAACGCGAAGAACCTTACCTGGGCTTGACATACACCAGATCGCTGCAGAGATGTAGTTTCCCTTGTGGTTGGTGTACAGGTGGTGCATGGCCGTCGCTGCAT
+
GGGGGGGGGGGGGGGGGGGGGGGGGGGGGGGGGGGGGGGGGGGGGGGGGGGGGGGGGGGGGGGGGGGGGGGGGGGGGGGGGGGGGGGGGGGGGGGGGGGGGGGGGGGFGGGGGGGGGGGGDGGGGGGGGGGGGGGGGGGGGGGGGGGGGGGGGGGGGGGGGGGGGGGGGGGGGGGGGGCFGGGGGGGGGGGGGGGGGGGGGGGGGGGGFFGGGGGGGFFGGGGGGFGGFGGFF=DC@FGGG>FGFFFAFFFGGFFFFFFFFFFFFFF?EBBFFFFFFFF;>>??>FF
@M00689:251:000000000-CJTJ5:1:1101:26344:10605 1:N:0:5
CAGGATTAGATACCCTGGTAGTCCACACTGTAAACGATGATAACTAGCTGTTGTCGATATAATGACAGTAGCGAAGCGAAAGCGATAAGTTATCCACCTGGGGAGTACGGCCGCAAGGTTGAAACTCAAAGGAATTGACGGGGGCCCGCACAAGCGGCGGAGCATGTGGATTAATTCGATGCAACGCGAAGAACCTTACCTGGGCTTGACATACACCAGATCGCTGCAGAGATGTAGTTTCCCTTGTGGTTGGTGTACAGGTGGTGCATGGCCGTCGCTGCAT
+
GGGGGGGGGGFGGGGGGGGGGGGGGGGGGGGGGGGGGGGGGGGGGGGGGGGGGGGGGGGGGGGEFGGGGGGGGGGGGGGGGGGGGGGGGGGGGGGGGGGGGGGGGGGGGGGGGGG7FGGGGGGGGGGGGGGGGGGGGGGGDGGGGGGGGGGGGGGGGGGGFGGGGGGGGGGGGGGGFGGGGGGGGGGGGGGGGGGGGGGGGGGGGGGGGGGGGGGGGFFGGGGGGGGGFCGFFFGGFFGGGGGGFFFFFFFGGFFFFFFFFFFFFFFFFFBFFFFFFFFFFFF
@M00689:251:000000000-CJTJ5:1:1101:20226:10617 1:N:0:5
CAGGATTAGATACCCTGTAAATCAAACTGCCTCCCTGAACGAGCAGGATTTAGGGCATACTCTTTTTAACATTTGCCTGTGGCCAGTTCTAGGTGGTTGCCTCCTGAATATGTTGCGACCAGGTGATGCATGGTTGTCGCTGCAT
+
CFGGGGGGGGGGGGGGGGGGGGGGGGGGGGGFFFGGGGDFGDGGEGFFFDFGGGGGGEDEGDFGFGEGECFDEEFF9F@FFFGF<CFEGAEFFEFFFCCAFCFGGFCF<FCEGGDGGGGGCFGFGGEFGFFCF?C=FGGGGF7EF
@M00689:251:000000000-CJTJ5:1:1101:18337:10653 1:N:0:5
CAGGATTAGATACCCTGGTAGTCCACGCCGTAAACGATGGGTACTAGGTGTCTGGGGAGCGACCCCCTGGGTGCCGGCGCTAACGCATGAAGTACCCCGCCTGGGGAGTACGGCCGCAAGGCTGAAACTCAAAGGAATTGACGGGGGCCCGCACAAGCGGTGGAGCATGTGGTTTAATTCGACGCAACGCGAAGAACCTTACCAAGGTTTGACATGCAGGGAAAAGCCGTAGAGATACGGTGTCCGTAAGGGCCCTGCACAGGTGCTGCATGGTCGTCGCTGCAT
+
FDGGGGGGGGFFEFGGGGGGGGGGFDFGGGGGGGGGGGGGGGFGGGGGEFCFGGGGGGGGGGGGGGGGGGGGGEGGDGGGGGGGCEGGGGECGGGEAFGGGGGGGG@FFGGGGEGGGGCB@CFFGC9CFCFCGEF::F@FFGGGGGEG8CCGEECFGCFGGGGFC=FGGGGGGGGG7FGGGGGGGCE??EC5EEGGGGGGGGFCFGG9+@7CC7?=FFFFGDCFGGGFBGGDFF>D?B<3FGCCFEF?>>?F*7B?FF<FA@B<???A??A<?@?>DFBFFF>(.
@M00689:251:000000000-CJTJ5:1:1101:28441:10663 1:N:0:5
CAGGATTAGATACCCTGGTAGTCCATGCCGTAAACGGTGGGCGCTAGGTGTAGGGGTCTTCCACGGCCTCTGTGTCGTAGCTAACGCATTAAGCGCCCCGCCTGGGGAGTACGGCCGCAAGGCTGAAACTCAAAGGAATTGACGGGGGCCCGCACAAGCAGCGGAGCATGTGGTTTAATTCGACGCAACGCGAAGAACCTTACCAAGGTTTGACATGCAGGGAAAAGCCGTAGAGATACGGTGTCCGTAAGGGTCCTGCACAGGTGCTGCATGGCCGTCGCTGCAT
+
GGGGGGGGGGGGGGGGGGGGGGGGGGGGGGGGGGGGGGGGGGGGGGGGGGGGGGGGGGGGGGGGGGGGGGGGGGGGGGGGGGGGGGGGGGGGGGGGGGGGGGGGGGGGGGGGGGGGGGGGGGGGGGGGGEGGGGGGGGGGGFGGGGGGGGGGGGEFGGGGCFGGGGGGDFGGGGGGGGFFGGFEGEGGGGGGGDGGGGGGGGGGGGCGGGFE7CCC=:@DFGGGGGGGFGG@)7C:/9>FGGFDFF@?FFFGD5<:9AFF?@?:FFF<FBBB<FFF:>;>><BFF2
@M00689:251:000000000-CJTJ5:1:1101:8306:10674 1:N:0:5
CAGGATTAGATACCCTGGTAGTCCATGCCGTAAACGGTGGGCGCTAGGTGTAGGGGTCTTCCACGGCCTCTGTGTCGTAGCTAACGCATTAAGCGCCCCGCCTGGGGAGTACGGCCGCAAGGCTAAAACTCAAAGGAATTGACGGGGGCCCGCACAAGCGGCTGAGCATGTGGATTAATTCGATGCAACGCGAAGAACCTTACCTGGGCTTGACATACACCAGATCGCTGCAGAGATGTAGTTTCCCTTTGGGTTGGTGTACAGGTGCTGCATGGCCGTCGCTGCATCGTGCT
+
GCEFDFA@EEGGCF<@FCFGD<CCCFFC<:@CBECFGGCGGGEGGCFF,FFGF9CEGGDFGAGGC+CBFGGGF,CFFGFCD<FGFCG>EEGFCFCECFCFGGGGG7FFEGEE>FGGGGGGGGGFFCA=FCFGFFC8DGGGCFC@CEDEEGGDEGGGG8FE::*=C5BF,2,?C:<@CF7CFF7;EEFG6CEG5C5*<E20CFFGGC=EGF45CFGG>69DCGG<C<7*7DDF69*C7BF*0::CF*?A*))*/>B;0((0-9AD?=62=<4(-6;>@5(1,(42>>).((,((
@M00689:251:000000000-CJTJ5:1:1101:8287:10676 1:N:0:5
CAGGATTAGATACCCTGGTAGTCCATGCCGTAAACGGTGGGCGCTAGGTGTAGGGGTCTTCCACGGCCTCTGTGTCGTAGCTAACGCATTAAGCGCCCCGCCTGGGGAGTACGGCCGCAAGGCTAAAACTCAAAGGAATTGACGGGGGCCCGCACAAGCGGCGGAGCATGTGGATTAATTCGATGCAACGCGAAGAACCTTACCTGGGCTTGACATACACCAGATCGCTGCAGAGATGTAGTTTCCCTTGTGGTTGGTGTACAGGTGCTGCATGGCCGTCGCTGCCT
+
GGGGGGGGGGGGGGGGGGGGGGGGGGGGGGGGGGGGGGGGGGGGGGGGGGGGGGGGGGGGGGGGGGGGGGGGGGGGGGGGGGGGGGGGGGGGGGGGGGGGGGGGGGGGGGGGGGGGGGGGGGGGGGGFGGGGGFGGGGGGGGGGGGGGGGGDGCGCGGGGEGGGGGGGGGGGGGGGGFGGGGGGGGGFC=EGGEGGGGGGGGGGGGGFGGGGGGCD7?=FDCCFGGGGFDGFFFGCBFGGGGGGFFFFFFFGCFFF>B:FAFA4:FFFFFFBFFFFF@;9;BBF912
@M00689:251:000000000-CJTJ5:1:1101:9320:10752 1:N:0:5
CAGGATTAGATACCCCAGTAGTCCTAGCCGTAAACGATGGATACTAGGTGTTGTCTGTATCGACCCGGACAGTGCCGTAGCTAACGCGTTAAGTATCCCGCCTGGGGAGTACGCACGCAAGTGTGAAACTCAAAGGAATTGACGGGGGCCCGCACAAGCGGCGGAGCATGTGGATTAATTCGATGCAACGCGAAGAACCTTACCTGGGCTTGACATACACCAGATCGCTGCAGAGATGTAGTTTCCCTTGTGGTTGGTGTACAGGTGCTGCATGGCTGTCGCTGCAT
+
GGGGGGGGGGGGFGGGGGGGGGGGGGGGGGGGGGGGGGGGFGGGGGGGGGGGEGGGGGGGGGGGGGGGGGGGGGGGGGGGGGCFGGGGGGGGGGGGGGGGGGGGGGGGGGGGGGGGGGGGGGGGGGGGGGGGGGGGGGGGGGGGGGGGGGGGG7FGGGGGEGGGGGGGGGGGGGGGGGGGGGCFFCFFDEGDEGGDFGGGGGGGGGGGGGGGDGGFGF6F<*CFGGGG@<DFFFFCFFGGGGGGFFFFF?ADDFFF(4:F2B2<)963FADFAB>:F@:<2(3:>4>
@M00689:251:000000000-CJTJ5:1:1101:8900:10852 1:N:0:5
CAGGATTAGATACCCTGGTAGTCCACGCCGTAAACGATGAGAACTAGCTGTCGGGGCTCTTAGAGCTTCGGTGGCGCAGCTAACGCATTAAGTTCTCCGCCTGGGAAGTACGGCCGCAAGGCTAAAACTCAAAGGAATTGACGGGGGCCCGCACAAGCGGTGGAGCATGTGGTTCAATTCGACGCAACGCGAAGAACCTTACCTGGGCTCGAAATGCAGGAGACCGGGGTAGAAATATCCTTTTCTCGCAAGAGACTGCTGTATAGGTGGTGCATGGTTGTCGCTGACT
+
GCCGGFFFFGFAEFGGGGGGGGGGGGGGGGGEGGGGGFDFFFGGGGGGGGGGFECECFGGGGGGGGGGGGGGGGGGGGFGCGGFEGGGGGGGGFGFGGDGG@DFFGGGGGGGGGGGGGGGCGFGGGCDFCFGGCDF>FGGFGGGGGGGGGGG8EGGDCGGGGCFG=GGGGGGGGGGC9FFFGGGGGGGCEGGGGGGGGFC@CCGDF5C659EGA5*09BC9773>DDDDC<>FFGFFFGGG7CD?FB<>3,95)7.4::?>9).774<F:,-4)8=>F<B44?0<6((6
@M00689:251:000000000-CJTJ5:1:1101:20330:11039 1:N:0:5
CAGGATTAGATACCCTGGTAGTCCATGCCCTAAACGATGTCTACTAGTTGTCGGGTCTTAATTGACCTGGTAACGCAGCTAACGCGCGAAGTAGACCGCCCGGGGAGTATGGTCGCAAGATTAAAACTCAAAGGAATTGACGGGGACCCGCACAAGCGCTGGATGACGTGGATTATTTTGATGTAACGCGAAAAACACCATCTATCCTCGTCACGGTCGGAAGCTCTGTGCGATCATGTTGTTTCCGTAAGGGTAGCTATACAGAGGTTGCGTATGTGTGTCTGCAT
+
GGGGGGGGGGGGGGGGGGGGGGGGG9FGG8FGGGGG@FG<<,6EFGGFGGGGGGGF+,C6;,,,,;,,9,C<,66@:6@,9696FF++++4:C,,CF+F++++@F:F8<,5,554@:++D=,7,CFA<F,,CA83:@,,,,33CGC+3@+@*CG,:,B**>16588,*=F>7,222,,,,*1,,,221BG5*CGCC*3**+++++++0+*1/9*/**77)1>D***+*/::)))*1*9**2>**/9).))(*0.)()))9<FF)*)8))((,,).)1*.(,6)6A-.
@M00689:251:000000000-CJTJ5:1:1101:26505:11041 1:N:0:5
CAGGATTAGATACCCTGGTAGTCCACGCCGTAAACGATGAATGCCAGCCGTTAGTGGGTTTACTCACTAGTGGCGCAGCTAACGCTTTAAGCATTCCGCCTGGGGAGTACGGTCGCAAGATTAAAACTCAAAGGAATTGACGGGGGCCCGCACAAGCGGTGGAGCATGTGGTTTAATTCGAGGCAACGCGAAGAACCCTACCAGCTCTTGACATGCCGTGCTACGTGGAGAGATTCACGGTTCCCTTCGGGGACGCGGACACAGGTGATGCATGGTCGTCGCTGCATATGTCT
+
GGGGGGGGGGGGGGGGGGGGGGGGGGGGGGGGGGGGGGGGGGGGGGGGGGGGGGGGGGGGGGGGGGGGGGGGGGGGGGGGGGGGGGGGGGGGGGGGGGGGGGGGGGGGGGGGFGGGGGGGGGGGGGGFFGGGGGGGGGGGGGGGGGGGGGGGGGGGGGGGGGGGGGGGGGG:FFFGGGGGFEEC5FEGGGGGGGGGGGGGGGGGGGGGFGCFGFG:C>BGGGGGGDDC5CFF>F>7?FGG3DCF?F=?FE>GGFFBFFBDF@BFFBFFFA>DAF@=67-29>FBF25)6<A)5
@M00689:251:000000000-CJTJ5:1:1101:26489:11049 1:N:0:5
CAGGATTAGATACCCTGGTAGTCCACGCCGTAAACGATGAATGCCAGCCGTTAGTGGGTTTACTCACTAGTGGCGCAGCTAACGCTTTAAGCATTCCGCCTGGGGAGTACGGTCGCAAGATTAAAACTCAAAGGAATTGACGGGGGCCCGCACAAGCGGTGGAGCATGTGGTTTAATTCGAGGCAACGCGAAGAACCCTACCAGCTCTTGACATGCCGTGCTACGTGGAGAGATTCACGGTTCCCTTCGGGGACGCGGACACAGGTGATGCATGGTCGTCGCTGCAT
+
GGCFGGGGGGGGFFGGGGGGGGGGFFFGGGGGGFGGGGGGGGGGGGGGGGGGGGGGGGGGGGGGGGGGGGGGGGGGGGGGGGGGGGGGGGFGGGGGGGGGGGGGGGGGFFGGFCGEG7=EFGGGGFGGGGGGGGGGGGGGGDGGGGGGGGGGGGGFFGGEGGGCFFFFGGGCFGGGGGGGGGDGGGFCEGGGGGGFGGDCFGGGGEFGGGGGGGGGGEFGGGGGGGGGEFC>>6DFFFGGGGDGFFFF:>FDD3@B>;B5;><(>FF>FA234@FFFD>BB;BFFFD
@M00689:251:000000000-CJTJ5:1:1101:13341:11059 1:N:0:5
CAGGATTAGATACCCTGGTAGTCCATGCCGTAAACGGTGGGCGCTAGGTGTAGGGGTCTTCCACGGCCTCTGTGTCGTAGCTAACGCATTAAGCGCCCCGCCTGGGGAGTACGGCCGCAAGGCTAAAACTCAAAGGAATTGACGGGGGCCCGCACAAGCGGCGGAGCATGTGGATTAATTCGATGCAACGCGAAGAACCTTACCTGGGCTTGACATACACCAGATCGCTGCAGAGATGTAGTTTCCCTTGTGGTTGGTGTACAGGTGCTGCATGGTCGTCGCTGCAT
+
GGGGGGGGGGGGGGGGGGGGGGGGGGGGGGGGGGGGGGGGGGGGGGGGGGGGGGGGGGGGGGGGGGGGGGGGGGGGGGGGGGGGGGGGGGGGGGGGGGGGGGGGGGGGGGGGGGGGGGGGGGGGGGGGGGGGGGGGGGGGGGGGGGGGGGGGGGGGGGGGGGGGGGGGGGGGGGGGGGGGGGGGGGGGGGGGEGGGGGGGGGGGGGGGGGGGGGGGGFFGGGGGGGGG>DGFFFGGFFGGGGGGFFFFFFFGGF:0;?FFFFFFFFFFFFFFAFFFFFFFFFFFF?F
@M00689:251:000000000-CJTJ5:1:1101:13780:11110 1:N:0:5
CAGGATTAGATACCCTGGTAGTCCATGCCGTAAACGGTGGGCGCTAGGTGTAGGGGTCTTCCACGGCCTCTGTGTCGTAGCTAACGCATTAAGCGCCCCGCCTGGGGAGTACGGCCGCAAGGCTAAAACTCAAAGGAATTGACGGGGGCCCGCACAAGCGGCGGAGCATGTGGATTAATTCGATGCAACGCGAAGAACCTTACCTGGGCTTGACATACACCAGATCGCTGCAGAGATGTAGTTTCCCTTGTGGTTGGTGTACAGGTGTTGCATGGTCGTCGCTGCAT
+
GGGGGGGGGGGGGGGGGGGGGGGGGGGGGGGGGGGGGGGGGGGGGGGGGGGGGGGGGGGGGGGGGGGGGGGGGGGGGGGGGGGGGGGGGGGGGGGGGGGGGGGGGGGGGGGGGGGGGGGGGGGGGGGGGGGGGGGGGGGGGGGGGGGGGGGGGGGGGGGGGGGGGGGGGGGGGGGGGGGGGGGGGGGGGGGGGGGGGGGGGGGFGGGGGGGGGGGGFFFGGGGGGGGGFGGFFFGG?FGGGGFGFFFFFFFGGFFFFBBFAFFFFFFFEFAFDFFFFEFFBF?FFFA
@M00689:251:000000000-CJTJ5:1:1101:13514:11134 1:N:0:5
CAGGATTAGATACCCTGGTAGTCCACGCCGTAAACGATGAGAACTAGCTGTCGGGGCTCTTAGAGCTTCGGTGGCGCAGCTAACGCATTAAGTTCTCCGCCTGGGGAGTACGGCCGCAAGGTTAAAACTCAAAGGAATTGACGGGGGCCTGCACAAGCGGTGGAGCATGTGGTTTAATTCGAAGCAACGCGCAGAACCTTACCAGCGTTTGACATGGCACGGCGATCTCCAGAGATGGATTTCTTCCCGCAAGGGACGTGCACACAGGTGATGCATGGCTGTCGCTGCAT
+
GGGGGGGGGGGGGGGGGGGGGGGGGGGGGGGGGGGGGGGGGGGGGGGGGGGGGGGGGGGGGGGGGGGGGGGGGGGGGGGGGGGGGGGGGGGGGGGGGGGGGGGGGGGGGGGGGGGGGGGGG@FFGGGGGGGGGGGGGGGGGGGGGGGGGGGGFGGGGGGGGGGGGGGGGGGGGGGGGGGFDGGGDGGGGGGGGGGGGGGGGGGGGGGGGGGGGGGGDFFGGGDDGDFGFGGFBFGGFFGGGDGGFFB?FFFGGFF((9?D?FFFFFF:FBFFFF?4@FF?:24:??BF:B
@M00689:251:000000000-CJTJ5:1:1101:13530:11145 1:N:0:5
CAGGATTAGATACCCTGGTAGTCCACGCCGTAAACGATGAGAACTAGCTGTCGGGGCTCTTAGAGCTTCGGTGGCGCAGCTAACGCATTAAGTTCTCCGCCTGGGGAGTACGGCCGCAAGGTTAAAACTCAAAGGAATTGACGGGGGCCTGCACAAGCGGTGGAGCATGTGGTTTAATTCGAAGCAACGCGCAGAACCTTACCAGCGTTTGACATGGCACGGCGATCTCCAGAGATGGATTTCTTCCCGCAAGGGACGTGCACACAGGTGATGCATGGCTGTCGCTGCATCTGTT
+
GGGGGFF@FGGGGGGGGGGGGGGGAEFFGGGGGGGGGGGGDEGGFGGGGGGGGGGGGGGFGFGGGGGGDGGGGGGGEEEGGGFGGGBGGG9FGGGGGGGGGGGGGG>FGGFGDGGGCE7EFGGGGGDFGGGGCG8FFGGGGGGGGGGGGGGGCDGGGGGGGGGGGDECEFGGGGCFGGGFGGCGCFCFGGGGGCG6EGFFGGGGGGGGGGGGFFF64@FGGGGGCDGGFGGF?>4F?6*:C4FGFFFF:53<DF@B011025<AFFFFFFABA?*9=FF1(8<114(98):6:4)
@M00689:251:000000000-CJTJ5:1:1101:16891:11175 1:N:0:5
CAGGATTAGATACCCTGGTAGTCCATGCCGTAAACGGTGGGCGCTAGGTGTAGGGGTCTTCCACGGCCTCTGTGTCGTAGCTAACGCATTAAGCGCACCGCCTGGGGAGTACGGCCGCAAGGCTAAAACTCAAAGGAATTGACGGGGGCCCGCACAAGCGGCGGAGCATGTGGATTAATTCGATGCAACGCGAAGAACCTTACCTGGGCTTGACATACACCAGATCGCTGCAGAGATGTAGTTTCCCTTGTGGTTGGTGTACAGGTGCTGCATGGTCGTCGCTGCAT
+
GGGGGGGGGGGGGGGGGGGGGGGGGGGEFGGGGFFBGFFGGFEGGGGGGGFEGGGGBCFGGGGGGGGGGGGGAFFACDFGGGFGFGEFEEAFGGGD+@7FFGCFGGGFFEGGGGGFFGGGGGGFGGGG<8BBFFBFGGFFFFFGGGGG7BEGBCFEGGDEG>EGE8BFCC<EGG67:@+<:CC7?;FFFECGGGGGEC8;99C69CCF5;FGG??>>**9*9DGFCFDFGDF475<097:::77@F*4*7<CC>34>B?F>@BAF?:)9:2::FF@6@029;8<9?9
@M00689:251:000000000-CJTJ5:1:1101:25415:11177 1:N:0:5
CAGGATTAGATACCCTGGTAGTCCATGCCGTAAACGGTGGGCGCTAGGTGTAGGGGTCTTCCACGGCCTCTGTGTCGTAGCTAACGCATTAAGCGCCCCGCCTGGGGAGTACGGCCGCAAGGCTAAAACTCAAAGGAATTGACGGGGGCCCGCACAAGCGGCGGAGCATGGGGATTAATTCGATGCAACGCGAAGAACCTTACCTGGGCTTGACATACACCAGATCGCTGCAGAGATGTAGTTTCCCTTGTGGTTGGTGTACAGGTGATGCATGGCTGTCGCTGCAT
+
GGGGGGGGGGGGGGGGGGGGGGGGGGGGGGGGGGGEEGGCGGGGGGGGGGG9FFGGGGGGGGGGGGGGGGGGGGGGGGGGGGGGGGGGGGGGGGGGFGGGGGGGGGGGEGFFGDGGGGGGGDDDGGGGDGGGGGGGGDFFGE,FGGGDGGG8@*:CEFCGDCGDEDDGFF*ACC88@@F@DEGGGGGCCGGGCEECGGGGG7EFGGGECGCCG?+:>=FF*9<FFDEDFDCF?=907?>FDGC7FFFBF:9F57FB>??FAFFFFFFA4:47)9>@FFBDBF??9:)
@M00689:251:000000000-CJTJ5:1:1101:25396:11177 1:N:0:5
CAGGATTAGATACCCTGGTAGTCCATGCCGTAAACGGTGGGCGCTAGGTGTAGGGGTCTTCCACGGCCTCTGTGTCGTAGCTAACGCATTAAGCGCCCCGCCTGGGGGTACGGCCGCAAGGCCAAAACTCAAAAGGATTGACGGGGGCCCGCCCAAACGGCGGAGCCTGGGGGTTTAATCGGTGGCACGCGAAGAACCTTTCCTGGGCTTTACATACACCAGAACGCTGCAGGGAAGTAGTTTCCCTTTTGGTTTGTGTTCAAGTGATGCAATGCTGGCGGTGCATCTGTACCTT
+
GGGGEFGGGGGGGGGGGGGGGGGGGFEFGGGGGGGCCFGFGGGGGGGGGGGFGGGGGGGGGGGGGGGGGGGGGGGGGGGGGGGGGGGGGGGGGGGGGGGGGGGGGG+44+5+@=F+++@+B<,8BFG,,,3@F,D+@3F,,:+@FGG*CF8**1*=*1*=*4=*1******2*/:/A+<:/*/2*2:+*2/*//*<0C*<++<++AF56E*+2++0**)9/****)*1./2)))/*)92*?>C7FFFA)*)5*7.4,(3).6)6***.82)))1)*/)(-(--())..--)))-6
@M00689:251:000000000-CJTJ5:1:1101:16885:11193 1:N:0:5
CAGGATTAGATACCCTGGTAGTCCATGCCGTAAACGGTGGGCGCTAGGTGTAGGGGTCTTCCACGGCCTCTGTGTCGTAGCTAACGCATTAAGCGCCCCGCCTGGGGAGTACGGCCGCAAGGCTAAAACTCAAAGGAATTGACGGGGGCCCGCACAAGCGGCGGAGCATGTGGATTAATTCGATGCAACGCGAAGAACCTTACCTGGGCTTGACATACACCAGATCGCTGCAGAGATGTAGTTTCCCTTGTGGTTGGTGTACAGGTGCTGCATGGTCGTCGCTGCAT
+
GGGGGGGGGGGGGGGGGGGGGGGGGGGGGGGGGGGGGGGGGGGGGGGGGGGGGGGGGGGGGGGGGGGGGGGGGGGGGGGGGGGGGGGGGGGGGGGGGGGGGGGGGGGDGGGGGGGGGGCFGGGGGGGGGGGGAFGGGGGGGGGGGGGGGGGGGGGEGGGGGGGGEGGGGGGGGGGGGGGGGGGGGGGFGGGGCGDGGGGGGGFGGGGGGGGGFGGGGFFGGGGGGGGDFDGFF*79=FGFGGG7BFFFF:>GGFFF>?<FAFF2FF::FAD?AFF==D>BF>2<BFF
@M00689:251:000000000-CJTJ5:1:1101:22745:11218 1:N:0:5
CAGGATTAGATACCCCAGTAGTCCTAGCCGTAAACGATGGATACTAGGTGTTGTCTGTATCGACCCGGACAGTGCCGTAGCTAACGCGTTAAGTATCCCGCCTGGGGAGTACGGTCGCAAGGCTGAAACTCAAAGGAATTGACGGGGGCCCGCACAAGCGGTGGAGCATGTGGTTCAATTCGACGCAACGCGAAGAACCTTACCTAGGCTCGAACGGCTGGTCAACGCCGGTGGAAACATCGGTACCCCGCAAGGGGGTCCAGTCGAGGTGTTGCATGGTCGTCGCTGCAT
+
GGGGGGGGGGGGGGGGGGGGGGGGGGGGGGGGGGGGGGGGGGGGGGGGGGGGGGGGGGGGGGGGGGGGGGGGGGGGGGGGGGGGGGGGGGGGGGGGGGGGGGGGGGGGGGGGGGGGGGGGGGGGGGGGGGGGGGGGGGGGGGGGGGGGGGGGGGGGGGGGGGEGGGGGGGGGGGGFGGGGGGGGGGGGGGGGGGGGGGGGGGGGGGFFGCDGGGGD<>DGGGGGGGGGFGGEF>3F=FFGFG:D>@F57@>GGE>?624><F3:FD>>FBBFFFF=FFBFF>9BBBB:(24
@M00689:251:000000000-CJTJ5:1:1101:11387:11246 1:N:0:5
CAGGATTAGATACCCTGGTAGTCCACGCCGTAAACGATGAGAACTAGCTGTCGGGGCTCTTAGAGCTTCGGCGGCGCAGCTAACGCATTAAGTTCTCCGCCTGGGGAGTACGGCCGCAAGGTTAAAACTCAAAGGAATTGACGGGGGCCTGCACAAGCGGTGGAGCATGTGGTTTAATTCGACGCAACGCGAAGAACCTTACCAAGGTTTGACATGCAGGGAAAAGCCGTAGAGATATGGTGTCCGTAAGGGTCCTGCACAGGTGTTGCATGGTTGTCGCTGCAT
+
GGGGGGGGGGGGGGGGGGGGGGGGFFFGGGGGGGGGGGGGGGGGGGGGGGGGGGGGGCFGGGGGFGGGGGGCGGGGGGGGGGGGGGGGGGGGGGGGGGGGGCGGGGGGGGGGGGGGGGGGGGGGGGGGGGGGGGGGGGGGGGGGGGGGGGGGGGFGCFGGEEGGGGFFGGGGGGGGGGGFGGGGE8EGGGGGGGEGGGGGGFG?EFFCEFDGDFFGGFFFG5CFGGGFFDDEEFG:=FDGCCGFFEF?DF?4CFFFF:BF6FFFFF>6=?9AFFFFFFFFF:6(6
@M00689:251:000000000-CJTJ5:1:1101:14978:11328 1:N:0:5
CAGGATTAGATACCCTGGTAGTCCACGCCCTAAACGATGTCAACTGGTTGTTGGACGGCTTGCTGTTCAGTAACGAAGCTAACGCGTGAAGTTGACCGCCTGGGGAGTACGGCCGCAAGGTTGAAACTCAAAGGAATTGACGGGGACCCGCACAAGTGGCGGAGCATGTTGCTTAATTCGACGCAACGCGAAGAACCTTACCAAGGTTTGACATGCAGGGAAAAGCCGTCGAGATACGGTGTCCGTAAGGGTCCTGCACAGGTGTTGCATGGCTGTCGCTGCAT
+
GGGGGGGGGGGGGGGGGGGGGGGGGGGGGGGGGGGGGGGGGGGGGGGGGGGGGGGGGGGGGGGGGGGGGGGGGGGGGGGGGGGGGGGGGGGGGGGGGGGGGGGGGGGGGGGGGGGGG7CGGGGGGGGGGGGFGDFGGFGGGGDGGGGGGGGGGGGFB;FGGGGGEGGGGGGGGGGGGGGGGGGGDEEGGGGCEDGGGGGGGG9CG=GGGD7CFGC:*6>GG97094C<>))0<F5>FF35<CFGDF4?:?(>5>B25(.=:5A:FEF<?9A017>FFFBBFF:<
@M00689:251:000000000-CJTJ5:1:1101:18030:11562 1:N:0:5
CAGGATTAGATACCCTGGTAGTCCATGCCGTAAACGGTGGGCGCTAGGTGTAGGGGTCTTCCACGGCCTCTGTGTCGTAGCTAACGCATTAAGCGCCCCGCCTGGGGAGTACGGCCGCAAGGCTAAAACTCAAAGGAATTGACGGGGGCCCGCACAAGCGGCGGAGCATGTGGATTAATTCGATGCAACGCGAAGAACCTTACCTGGGCTTGACATACACCAGGTCGCTGCAGAGATGTAGTTTCCCTTGTGGTTGGTGTACAGGTGCTGCATGGTCGTCGCTGCAT
+
GGGGGGGGGGGGGGGGGGGGGGGGGGGGGGGGGGGGGGGGGGGGGGGGGGGGGGGGGGGGGGGGGGGGGGGGGGGGGGGGGGGGGGGGGGGGGGGGGGGGGGGGGGGGGGGGGGGGGGGGGGGGGGGGGGGGGGGGGEFGCGGGGGGGGGGGGGGGGGGGGGGGGGGGGGGGGGFGGGGFGGGGGGGFGGGGGGGGGGGGGGGGGGGGGGGGCGGGGFFGFGGDGF7757CFF*996=F=FGGGFFFFF?<GGFF?>??F<FAAFF):FD<(6@F49B>F>BB09?B
@M00689:251:000000000-CJTJ5:1:1101:11575:11618 1:N:0:5
CAGGATTAGATACCCTGGTAGTCCACGCCGTAAACGATGAATGCCAGCCGTTGGAGGGTTTACTCTTCAGTGGCGCAGCTAACGCTTTAAGCATTCCGCCTGGGGAGTACGGTCGCAAGATTAAAACTCAAAGGAATTGACGGGGGCCCGCACAAGCGGTGGAGCATGTGGTTTAATTCGACGCAACGCGCAGAACCTTACCAGCCCTTGACATGTCGTGGACCGGTCGCAGAGACGTGACCTTCTCTTCGGAGCCGCGAACACAGGTGCTGCATGGTTGTCGCTGCAT
+
GGGGGGGGGGGGGGGGGGGGGGGGGGGGGGGGGGGGGGGGGGGGFGGGGGGGGGGGGGGGGGGGGGGGGGGGFGDGGGGGGGGGDFGGGGGGGGGGGGEGGGGGGGGGGGGGFGGGGGGGGGGGGGGGGGGGFGGGGGGGGGGGGGGGGGGGGGGGGGGGGGGGGGGGGGGGGGGGGGGEGGEEGGGGGGGGGEGGGFGGGFGGGGCECGGGGGGGGFFGGGGGGGGD>DD>;5DDFFGGGC7CF6=9@F?37>D?B;;B053<>7FB67<ADFFFFFA0<A?B?(,4)
@M00689:251:000000000-CJTJ5:1:1101:8250:11665 1:N:0:5
CAGGATTAGATACCCTGGTAGTCCATGCCGTAAACGGTGGGCGCTAGGTGTAGGGGTCTTCCACGGCCTCTGTGTCGTAGCTAACGCATTAAGCGCCCCGCCTGGGGAGTACGGCCGCAAGGCTAAAACTCAAAGGAATTGACGGGGGCCCGCACAAGCGGCGGAGCATGTGGATTAATTCGATGCAACGCGAAGAACCTTACCTGGGCTTGACATCCACCAGATCGCTGCAGAGATGTAGTTTCCCTTGTGGTTGGTGTACAGGTGCTGCATGGCCGTCGCTGCAT
+
GGGGGGGGGGGGGGGGGGGGGGGGGGGGGGGGGGGGGGGGGGGGGGGGGGGGGGGGGGGGGGGGDGGGGGGGGGGGGGGGGGG9FGGGGGDEEFEGGGGGGGGGGGGGGGFGGGGGGGG@FGGGGGF<FGGGF9=:FFGGF9FFGGGDEGG@C7FGFFGFFG8BC85*2@GFF9CFGEFFF5<C<EG9CCE5E=5C8ECFF?GGGFF5FGGGFGC>4<@FGC<DGGFD:*5;:=C**=CFGGGGFFFAF))**.<124(8)*4:4?42?A?BFB>F4)4(31:BB2>
@M00689:251:000000000-CJTJ5:1:1101:6208:11688 1:N:0:5
CAGGATTAGATACCCTGGTAGTCCACGCCGTAAACGATGGCCACTCGGTGTCAGCATTAAGTGTTGGCGCCCAAGCGAAAGCGTTAAGTGGCCCACCTGGGGAGTACGCCGGCAACGGTGAAACTCAAAGGAATTGACGGGGGTCCGCACAAGCGGTGGAGCATGTGGTTTAATTCGATGGTACGCGAGGAACCTTACCCGGGCTAGAATGTGAGGGAATGTACCAGAGATGGCTGTTCCCGCAAGGGCCTCCTGCACAGGGGGTGCATGGCCGTCGCTGCAT
+
GGGGGGGGGFFGGGGGGGGGGGGGFGGGGGGGGGGGGGGGGFGCFGGG@FFGGGGGGGGGGGGGGGGGGGGGGGGGGGGGGGGGGGGGGGFEFGGGGGGGGGGGGGGGGGGGGGGGEFBG@FGGFGGFGGGGGGCFGGEFGDGEGGGGGGGGFGGGGGGGGFGGGFGFACFGCFFFGGGGDGGFGGGGEGGGGGGGFFGGEG>5EFGG7?FCGGGGGFFGGCGGGGGGFGG?FFFGFFGG=CGGBDFFFB?GFFFFFFFFB)(9>>:??AB:?FD>DFF?>?<
@M00689:251:000000000-CJTJ5:1:1101:6212:11705 1:N:0:5
CAGGATTAGATACCCTGGTAGTCCCCGCCGTAAACGATGGCCACTCGGTGTCAGCATTAAGTGTTGGCGCCCACGCGAAAGCGTTAAGTGGCCCACCTGGGGAGTACGCCGGCAACGGTGAAACTCCAAGGAATTGACGGGGGTCCGCACAAGCGGTGGAGCATGTGGTTTAATTCGATGGTACGCGCGGCACCTTACCCGGGCTAGCATGTGAGTGAATGTACCAGAGATGGCTGTTCCCGCCACGGCCTCCTTCACCGGTGGTGCATTGCCGTCGCTACAT
+
DCFF@<CFGGGGGGGGGDGFF<FC,C@CFGF;CCFEGGG,EEFFFC@CFEFFDGGCCFF9FFEGF6CC:CB@E,7@>7>CFGGGGCFGFGDFFF7FFGF8++==FEF7FGEGC7FFGEGGG9BFFG8DFFF8FCCF,@CFG7CFEF7FECEFFFG7:8FFG@79+>CFFC:FGGGGGGGCDG+9:EG*:**1>E6::FGCEC>CCE7+<EFG7:?2>7F**:C7*2+*<C7FF)09;**09<DC5))(.7<CF)*.)4)8(070.)9:?)5)45)<3@:(4<A
@M00689:251:000000000-CJTJ5:1:1101:21343:11707 1:N:0:5
CAGGATTAGATACCCTGGTAGTCCATGCCGAAAACGGTGGGCGCTAGGTGTAGGGGTCTTCCACGGCCTCTGTGTCGTAGCTAACGCATTAAGCGCCCCGCCTGGGGAGTACGGCCGCAAGGCTAAAACTCAAAGGAATTGACGGGGGCCCGCACAAGCGGCGGAGCATGTGGATTAATTCGATGCAACGCGAAGAACCTTACCTGGGCTTGACATACACCAGATCGCTGCAGAGATGTAGTTTCCCTTGTGGTTGGTGTACAGGTGATGCATGGCCGTCGCTGCAT
+
GGGGGGGGGGGGGGGGGGGGGGGGGGGGGG+CFEGGGGGGGGGGGGGGGGGGGGGGGGGGGGGGGGGGGGGGGGGGGGGGGGGGGGGGGGGGGGGGGGGGGGGGGGGGGGGGGGGGGGGGGGGGGGGGGGGGGGGGGGGGGGGGGGGGGGGGGGGGGGGGGGGGGGGGGGGGGGGGGGGGFGGGGDFGFEEGGGGGGGGGGGGGGGGGGGGGGFFGGFFG7FGGGFGGFGGFFFGGFFGGGGGGFFFDFFFGGFFF>FFFFFBBFFFFF9>FBFFFFFFFFFBFFFF
@M00689:251:000000000-CJTJ5:1:1101:15552:11799 1:N:0:5
CAGGATTAGATACCCTGGTAGTCCACGCCGTAAACGATGAATGCTAGCCGTTGTCAGGCTTGCCTGTCAGTGGCGCAGCTAACGCATTAAGCATTCCGCCTGGGGAGTACGGTCGCAAGATTAAAACTCAAAGGAATTGACGGGGGCCCGCACAAGCGGTGGAGCATGTGGTTCAATTCGAAGCAACGCGAAGAACCTTACCAGCCCTTGACATGTCCTCTATGGATTCCAGAGACGGAATCCTTCACTTCGGGTGGGAGGAACACAGGTGCTGCATGGCAGTCGCTGCATCTGG
+
FFGGDGEFFFFDECFFEDEGGGCD@FECFCCCDCEEGGFGGFGGGGGEFCFGGGGEFGF<FGFGFF<FEFFGGGGGFGCEFGGGFGGGEFGGDCFEEFFG7DFGGGGFFGGG,CFFGGGGFEFFFGFGGFGGGGGGGGGFDF=CGGEFCFCCCECF8EGFGGGG8DEFFFG,1,?CCEFFGGGEGGGGGGGGGEG8BCCC8A@EFG=ECCCFF79:*9*C*:*CFDC76>CFFFGFDDDG379CF?=<?6)99B)4;B?D9B?:5)7:F)80)94<*936(3,5:6::(469)4.
@M00689:251:000000000-CJTJ5:1:1101:15540:11814 1:N:0:5
CAGGATTAGATACCCTGGTAGTCCACGCCGTAAACGATGAATGCTAGCCGTTGTCAGGCTTGCCTGTCAGTGGCGCAGCTAACGCATTAAGCATTCCGCCTGGGGAGTACGGTCGCAAGATTAAAACTCAAAGGAATTGACGGGGGCCCGCACAAGCGGTGGAGCATGTGGTTCAATTCGAAGCAACGCGAAGAACCTTACCAGCCCTTGACATGTCCTCTATGGATTCCAGAGACGGAATCCTTCACTTCGGGTGGGAGGAACACAGGTGCTGCATGGCTGTCGCTGCAT
+
GGGGGGGGGGGGGGGGGGGGGGGGGGGGGGGGGGGGGGGGGGFGGFGGGGGGEGGGGGGGGGGGGGGGGGGGGGGGGGGGGGGGGGGGGGGGGGGGGGGGGGGGGGGGGGGGGGGGEGGGGGGGGGGGGGGGGGGGGGFCEFGGGGGGGGGEGGGDGGGGGGFGCFFGGGGGGGFGGGGGGGGGGGGGGGEGGGGGGGGGGGGFCGGGGGGGFGFGGFFGGGFFGDGGFD>8=FGGFDCGGGCFFF@?FF?DGDFFFF<@9F??FFFFFFFFFF?FBFFFF?:2:BF:B?B
@M00689:251:000000000-CJTJ5:1:1101:15522:11825 1:N:0:5
CAGGATTAGATACCCTGGTAGTCCACGCCGTAAACGATGTCGACTTGGAGGTTGTGCCCTTGAGGCGTGGCTTCCGGAGCTAACGCGTTAAGTCGACCGCCTGGGGAGTACGGCCGCAAGGTTAAAACTCAAATGAATTGACGGGGGCCCGCACAAGCGGTGGAGCATGTGGTTTAATTCGATGCAACGCGAAGAACCTTACCTGGTCTTGACATCCACGGAAGTTTTCAGAGATGAGAATGTGCCTTCGGGAACCGTGAGACAGGTGCTGCATGGTTGTCGCTGCAT
+
GGGGGGGGGGGGGGGGGGGGGGGGGGGGGGGGGGGGGGGGGGGGGGGGGGGGGGGGGGGGGGGGGGDGGGDGGGGGGGGGGGGGGGGGGGGGGGGGGGGGGGGGGGGGGGGGGGGGGGGGDFGGGGGGGGGGGGGGGGGGGGGGGGGGEGGGEGGGGGGGGGGGGGGGGGGGGGGFGGGGGGGGGGGGGGGGDGGGGFGGGGGGFGGGGGGGGGGGCFFGGGGGCFGG47FFFFGGF:7FGGFGFFFFFFBGGFF?>FBFFFFFF>636AFFFFFFFFFFFFB??B?A
@M00689:251:000000000-CJTJ5:1:1101:10085:11847 1:N:0:5
CAGGATTATATACCCTGGTAGTCCACGCCCTAAACGATGTCTACTAGTTGTTGGGTCTTAATTGACTTAGTAACGCAGCTAACGCGTGAAGTAGACCGCCTGGGGAGTACGGTCGCAAGATTAAAACTCAAAGGAATTGACGGGGACCCGCACAAGCGGTGGAGCATGTGGTTTAATTCGATGCAACGCGAAGAACCTTACCTGGCCTTGACATCTACGGAATTCTGCAGAGATGCGGAAGTGCATTCGGGAACCGTAAGACAGGTGATGCATGGTTGTCGCTGCAT
+
GGGGGGGGGGGGGGGGGGGGGGGGGGGGGGGGGGGGGGGGGGGGGGGGGGGGGGGGGGGGGGGGGGGGGGGGGGGGGGGGGGGGGGGGGGGGGGGGGGGGGGGGGGGGGGGGGGGGGGGGGGGFGFGGGGGGGGGGGGGGGGGGGGGGGGGGGGGGGGGGGGGGFGGGGGGFFGGGGGGGGGGGGGGGGGGGGGGGGGGGGGGGGGGGGGGGGGGGGFFGGGGGGGGGFGGFFFGGFFGGGGGGFFFFFFFGD@FFFBBFFFF:@F?DFFFF)/7@?>BA?(18>BD
@M00689:251:000000000-CJTJ5:1:1101:17506:11866 1:N:0:5
CAGGATTAGATACCCTGGTAGTCCATGCCGTAAACGGTGGGCGCTAGGTGTAGGGGTCTTCCACGGCCTCTGTGTCGTAGCTAACGCATTAAGCGCCCCGCCTGGGGAGTACGGCCGCAAGGCTAAAACTCAAAGGAATTGACGGGGGCCCGCACAAGCGGCGGAGCATGTGGATTAATTCGATGCAACGCGAAGAACCTTACCTGGGCTTGACATACACCAGATCGCTGCAGAGATGTAGTTTCCCTTGTGGTTGGTGTACAGGTGATGCATGGTCGTCGCTGCAT
+
GGGGGGGGGGGGGGGGGGGGGGGGGGGGGGGGGGGGGGGGGGGGGGGGGGGGGGGGGGGGGGGGGGGGGGGGGGGGGGGGGGGGGGGGGGGGGGGGGGGGGGGGGGGEFGGGGGGGGGGGGGGGGGGGGGGGGGGGGGGGGGGGGGGGGGGGGGGGGGGGDGGGGGGGGGGGG:CGGGGFGGGGGGGGGGGG5EGGGGGGGGGGGGGGGGGEGGGGGFFGGGGGFGGGFGGFFFGGFFGFGGGDFFFFFFAGDFFB;<?FFFBA@FFFFFBDFFFFFF9:9;B06>A
@M00689:251:000000000-CJTJ5:1:1101:27148:11888 1:N:0:5
CAGGATTAGATACCCTGGTAGTCCATGCCGTAAACGGTGGGCGCTAGGTGTAGGGGTCTTCCACGGCCTCTGTGTCGTAGCTAACGCATTAAGCGCCCCGCCTGGGGAGTACGGCCGCAAGGCTAAAACTCAAAGGAATTGACGGGGGCCCGCACAAGCGGCGGAGCATGTGGATTAATTCGATGCAACGCGAAGAACCTTACCTGGGCTTGACATACACCAGATCGCTGCAGAGATGTAGTTTCCCTTGTGGTTGGTGTACAGGTGGTGCATGGTCGTCGCTGCAT
+
GGGGGGGGGGGGGGGGGGGGGGGGGGGGGGGGGGGGGGGGGGGGGGGGGGGGGGGGGGGGGGFGGGGGGGGGGGFGGGGGGGGGGGGGGGGGGGGGGGGGGGGGGGGGGGGGGGGGGGGGGGGGGGGGGGGGGGGGGGGGGGGGGGGGGGGGGGGGGFFGGGGGGGGGGGGGGFGGGGGGGGGGGGGGGGGGGGGGGGGGGGGGGGGGGGGEGGGGGFFFFGFF>>=<FGGFFFFCBFDF::CDFF?>?FBGG>FFBFF>A/6A?BFFEB2?>F:==B3:1,6:1?A
@M00689:251:000000000-CJTJ5:1:1101:6559:11914 1:N:0:5
CAGGATTAGATACCCTGGTAGTCCACGCCGTAAACGATGAGTGCTAGATGTAAGGGGTATCGACCCCCCTTGTGCCGCAGCTAACGCAATAAGCACTCCGCCTGGGGAGTACGGCCGCAAAGCTTAAACTCAAAGGAATTGACGGGGGCCCGCACAAGCGGTGGAGCATGTGCATTAATTCGTCACTAACCGAAGAACCTTACACGGGTTTGACATCTCCGGAAAGTCCGTGAAAGCGGAACTTCCTCGCAAGCGGACTGCAAGACAGGTGATGCAGGGCCGTCGCTCAAT
+
DFDFEGFGDFFGFGGGFEGDFGGFFFCEDEFGEGGGGFDE8FECFFGFFGFFCGGGECGGGB,@C@@FFGCFG<EFGCC+@8?9C@FF@FF9CEA=BEFGGEEG+7C?+CCGCCFGGGDF>D,C,B?AF=FFFCFCFFFG,@FCF@7@7FG@EC7<B5F@:CEDFFFGGGFGG99CCEE+;CGE*=?+?C575*>C+:CF++++015CCE*:FE+*6***919)7/3:@D5)877*)</1)1*01=@).59CC)7-,(-5(97)5<7::-.)676*1)4<66(-11((,.)
@M00689:251:000000000-CJTJ5:1:1101:23437:11926 1:N:0:5
CAGGATTAGATACCCCTCCAAAGGGGAAATACAACACATAATGAATACAGTATTACATTTTAGAAAATAAGTGCATTACCATGATCCTTCACAACACAAGGAAGGAGGATCCACAGGAGCCTACAGAGGCCACTTAATATTGCACAGTAGTCCTGAAATCTAGTGTCAGGTCATGGTACTGGAGGTGATGCATGGCTGTCGCTGCAT
+
GGGGGGGGGGGGGGGGGGGGGGGGGGGGGGGGGGGGGGGGGGGGGGGGGGGGGGGGGGGGGGGGGFFGGGGGGGGGGGGGGGGGGGGGGGGGGGGGGGGGGGGGGGGGGGGGGGGGGGGGGGGGGGGGGGGGGGGGGGGGGGGGGGGGGGGGGGGGGGGGGGGGGGGGGGGGGGGGGGGGGGGGGGGGGGGGGGGGGGGGGGGGGGG
@M00689:251:000000000-CJTJ5:1:1101:27441:11926 1:N:0:5
CAGGATTAGATACCCTGGTAGTCCACGCTGTAAACGATGTGCGCTGGATGTTGGGGCTCTTAGAGTTTCAGTGTCGGAGCTAACGCGGTAAGCGCACCGCCTGGGGAGTACGGCCGCAAGGTTGAAACTCAAAGGAATTGACGGGGGCCCGCACAAGCGGTGGAGCATGTGGTTTAATTCGAAGCAACGCGCAGAACCTTACCAGGGCTTGACATGGGTATGATTGGTCCAGAGATGGATTTTCCCGCAAGGGCATACTGCACAGGTGTTGCATGGCCGTCGCTGCAT
+
GGGGGGGGGGGGGGGGGGGGGGGGGGGGGGGGGFGGGGGGGGGGGGGGGGGGGGGGGGGGGGGGGGGGGEGGGGGGGGGGGGGGGGGGGGGGFGGGGGGGGGGGGGGGGGGGGGGGGGGGGGGGGGGGGGGGGGGGGGGGGGGDGGGGGEEGGGGGGGGGGGGGGGGGGGGGFGFGGDCGFGGGGGFGGDGGGEGGGGGGGGGGGEGGFGGGFGFGGF6FCDFCFGFG=FGFFFGGFFGGGGGGFFFBFEFGGFF?F?DF>F?AF>6?F?FFFF?FF?6>BFFFFFF)
@M00689:251:000000000-CJTJ5:1:1101:12443:11951 1:N:0:5
CAGGATTAGATACCCTGGTAGTCCACGCCCTAAACGATGTCAACTGGTTGTTGGGTGCATTAGTACTCAGTAACGAAGCTAACGCGTGAAGTTGACCGCCTGGGGAGTACGGCCGCAAGGTTGAAACTCAAAGGAATTGACGGGGACCCGCACAAGCGGTGGATGATGTGGTTTAATTTGATGCAACGCGAAAAACCTTACCTACCTTTGACATGTACGGAATTCGCCAGAGATGGCTTAGTGCTCGAAAGAGAACCGTAAAACAGGTGGTGCAGGGTCGTAGCTGCAACGGT
+
FC@FGFFEGFGGG-EC@EGFEF<E<CC:CCEGDFGGGGEFFCCFEF?CE@BEFGGGGGGFFGGFGGGGGFEGGGGGGGFFGGDFGGFCFGFD<EEE?CCFC@@GGGG@EE:FCC+CEFEGGGFFGCFFFGGFGEFGDFFGGGDEEC=>@EGGEEGF>8CCFGFCFGDGFEFD*6DFDC;DFFF;FDDE8CCECEE*=C+B6<FE<*0++<@CCEGGC@897<9C>FE<7CGFFFFGF4CD*0*:69.7?>9<7<??((3F1)6,7?))),,22?*8.04,(,(()6(().(,4
@M00689:251:000000000-CJTJ5:1:1101:12447:11970 1:N:0:5
CAGGATTAGATACCCTGGTAGTCCACGCCCTAAACGATGTCAACTGGTTGTTGGGTGCATTAGTACTCAGTAACGAAGCTAACGCGTGAAGTTGACCGCCTGGGGAGTACGGCCGCAAGGTTGAAACTCAAAGGAATTGACGGGGACCCGCACAAGCGGTGGATGATGTGGTTTAATTTGATGCAACGCGAAAAACCTTACCTACCTTTGACATGTACGGAATTCGCCAGAGATGGCTTAGTGCTCGAAAGAGAACCGTAACACAGGTGGTGCATGGTCGTCGCTGCAT
+
GGGGGGGGGGGGGGGGGGGGGGGGGGGGGGGGGGGGGGGGGGGGGGGGGGGGGGGGGGGGGGGGGGGGGGGGGGGGGGGGGGGGGGGGGGGGGGGGGGGGGGGGGGGGGGGGGGGGGGGGGGGGGGGGGCFFDCGFGGCFGGGGGGGGGGGGGGGFGGGGGGGGGGGGGGGDGGGCFGGGDFFGGGGGGGGGGGGGGGGGGGGGGGGGGGGGGGGGGFFGGGGGGFGGFDFFFFG<FFGFGGGGFFFFFEFGGFFFFFFFFFFFFFF3?BBFFFFFFFA9;FFFF?BFF
@M00689:251:000000000-CJTJ5:1:1101:27211:11999 1:N:0:5
CAGGATTAGATACCCTGGTAGTCCATGCCGTAAACGGTGGGCGCTAGGTGTAGGGGTCTTCCACGGCCTCTGTGTCGTAGCTAACGCATTAAGCGCCCCGCCTGGGGAGTACGGCCGCAAGGCTAAAACTCAAAGGAATTGACGGGGGCCCGCACAAGCGGCGGAGCATGTGGATTAATTCGATGCAACGCGAAGAACCTTACCTGGGCTTGACATACACCAGATCGCTGCAGAGATGTAGTTTCCCTTGTGGTTGGTGTACAGGTGCTGCATGGTTGTCGCTGCAT
+
GGGGGGGGGGGGGGGGGGGGGGGGGGGGGGGGGGGGGGGGGGGGGGGGGGGGGGGGGGGGGGGGGGGGGGGGGGGFGFGGGGGGGGGGGGGGGGGG=FGGGGGGGGGGGGGGGGGGGGGEGGGGGGGGGGGGGGGGGGGGGGGGGGGGGGGGGGGGGGGGGGGGGGGGGGGGGGGGGGGGGGGGGGGGGGGGGGGGGGGGGGGGFGGGGGGGGGGGGF?FFDGD6FFGFGGFFFFCF?C>FGGGFFFFFFFGGFFB>BFFF?BFFFF7FFB?BFFFFFBABFFFFB<
@M00689:251:000000000-CJTJ5:1:1101:9578:12045 1:N:0:5
CAGGATTAGATACCCTGTAAATCAAACTGCCTCCCTGAACGAGCAGGATTTAGGGCATACTCTTTTTAACATTTGCCTGTGGCCAGTTCTAGGTGGTTGCCTCCTGAATATGTTGCGACCAGGTGTTGCATGGTCGTCGCTGCAT
+
GGGGGGGGGGGGGGGGGGGGGGGGGGGGGGGGGGGGFGGGGGGGGGGEGGGGGGGGGGGGGGGGGGGGGGGGGGGGGGGGGGGGGGGGGGGGGGGGGGGGGGGGGGGGGGGGGGFGGGGGGGGGGGGGGGGGGGGGGGGGGGGFG
@M00689:251:000000000-CJTJ5:1:1101:23928:12206 1:N:0:5
CAGGATTAGATACCCTGGTAGTCCACGCCATAAACGATGAGAACTAGACGTTGAGAGGGTAAGCCTCCCAGTGTCGTAGCTAACGCGCTAAGTTCTCCGCCTGGGGAGTACGGCCGCAAGGTTGAAACTCAAAGGAATTGACGGGGACCCGCACAAGCGGTGGAGCATGTGGTTTAATTCGACGCAACGCGCAGGACCTTACCAGGGTTTGACATCCTGTGCTCACCGGAGAGATCCGGTTTCCCCGCAAGGGGCGCAGAGACAGGTGTTGCATGGTCGTCGCTGCAT
+
GGGGGGGGGGGGGGGGDGFGGGGGGGGGGGGGGGGGGGGGGGGGGGGGGGGGGGGGGEEFGGCGGGGGGCFGGGGEGGGGGGGGGGGGGGGGGGGGGGGGGGGGGGGGGGGGGGGGGGGGGGGGGGGFGGGGGFGGGCGGGGGGGGGGGGGEEGGG>FGGGGGGFGFGGGGGGGGFGGGGGFGGGEGGCGGGECEGGGGGGGGCECECFGGGGFGGFFFFFGGGGGGGDCGEDFFGFFGGCDCFFFFFFEFGGFFFFFFFFFFFFF=:F?BF7F?F7@99?BB<?BFA
@M00689:251:000000000-CJTJ5:1:1101:16853:12217 1:N:0:5
CAGGATTAGATACCCTAGAGCAGATGAGAATTGATCTAAATTCTCAGAAGTTGTCACTTCTGTAGGCTGGGCTGTGTGAGGCGGTGGTGAGGGGTAAGAGCGATGGTGTAGGCAGCAGATGCCAGCATGCTGTTCCTTTCCTCGGCAGTAGATGCCTCCATCGGCCAGCTGAGTCATGCAGAATTGTTTGTACATTTAAATAGGTGCTGCATGGCTGTCGCTGCAT
+
GGGGGFGGGGGGGGGGGGGGGGGGGGGFFGGGGFGFGGGGGGGGGGGFFGGGGGGGGGGGGGGGGGGGGGGGGGGGGGGGGGGGGGGGGGGGGGGGGGGGGEEGGGGGGFFFGGGGGGGGGGGGGGGGGGGGGGGGGGGGGGGFDGGEEGGGGGGGGGGGGGG@EGGGGGG9FFGGGCGFGGFFGGGGGGGGGGGGGGEFGFGCDCGGGGFGGFGGGFFGGGDGFG
@M00689:251:000000000-CJTJ5:1:1101:26047:12405 1:N:0:5
CAGGATTAGATACCCTGGTAGTCCACGCTGTAAACGATGAGTGCTAGGTGTAGGAGGTATCGACCCCCCCTGTGCCGCAGTTAACACAATAAGCACTCCGCCTGGGGAGTACGGCCGCAAGGTTGAAACTCAAAGGAATTGACGGGGGCCCGCACAAGCGGTGGAGCATGTGGTTTAATTCGATGCAACGCGAAGAACCTTACCTGGGCTTGACATACACCAGGTCGCTGCAGAGATGTAGTTTCCCTTGTGGTTGGTGTACAGGTGATGCATGGTCGTCGCTGCAT
+
GGGGGGGGGGGGGGGGGGGGGGGGGGGGGGGGGGGGGGGGGGGGGGGGGGGGGGGGGGGGGDGGGGGGGGGGGGGGGGGGGGGGGGGGGGGGGGGGGGGGGGGGGGGGGGGGGGGGGGGGGGGGGGGGGGGGGGGGGGGGGGGGGGGGGGGGGGGGGGGGGGGGGGGGGGGGGGGGGGGGGGGGFCFGGGGGDGGGGGGGGGGGGGGGGGGGGGGGGFFGGGGGGGGGFGGFFFGDFFGGGGGGFFFFFFFGGFFFFFFF>?BFFFFFFA92<FFFFFFFFFFFFFF
@M00689:251:000000000-CJTJ5:1:1101:22860:12422 1:N:0:5
CAGGATTAGATACCCTGGTAGTCCATGCCGTAAACGGTGGGCGCTAGGTGTAGGGGTCTTCCACGGCCTCTGTGTCGTAGCTAACGCATTAAGCGCCCCGCCTGGGGAGTACGGCCGCAAGGCTAAAACTCAAAGGAATTGACGGGGGCCCGCACAAGCGGCGGAGCATGTGGATTAATTCAATGCAACGCGAAGAACCTTACCTGGGCTTGACATACACCAGATCGCTGCAGAGATGTAGTTTCCCTTGTGGTTGGTGTACAGGTGCTGCATGGTCGTCGCTGCAT
+
GGGGGGGGGGGGGGGGGGGGGGGGGGGGGGGGGGGGEGGGGGGGGGGGGGG9FGGGGGGGGGGGGGGGGGGGGGGGGGGGGGGGGGGGGGGGGGGGGGGGGGGGGGGGGGGGGGGGGGGGGGGGGGGGGGGGGGGGGGGGGGGGGGGGGGGGGGGGGGGGGGGGGGGGGGGGGGGGGGGGGGGGGGGGGGGGGGGEFGGGGGGGGGGGGGGGGGGGGFFGGGGGGGGGFGGFFFGGFFGGGGGGFFFFF@AFGFFFFFFFFFFFFFFFFFFFFFFFFDBFFFFFFFF
@M00689:251:000000000-CJTJ5:1:1101:29236:12524 1:N:0:5
CAGGATTAGATACCCTGGTAGTCCATGCCGTAAACGGTGGGCGCTAGGTGTAGGGGTCTTCCACGGCCTCTGTGTCGTAGCTAACGCATTAAGCGCCCCTCCTGGGGAGTACGGCCGCAAGGCTAAAACTCAAAGGAATTGACGGGGGCCCGCACAAGCGGCGGAGCATGTGGATTAATTCGATGCAACGCGACGAACCTTACCTGGGCTTGACATACACCAGATCGCTGCAGAGATGTAGTTTCCCTTTTTGTTGGTGTACAGGTGTTGCATTGCTGTCGCTGCAT
+
FGGGCEEAFCF@FGGGGCF9FCFFGGCEGGGFGGGDFG8@@D7EGF+EEFF9EAFCFEGFGG9FEEGGGGGGG,CGGG,6?EAEGDGGGG9?EFGGGEF+BFGAF7@C7BFG+CCFF7FFFCFFDD9?FFC98,C::<=F9<,8+@+@CFCGG7F:CFCFD@CE*=>CCFG:C7FFF7<9:AFF7C@+<*:E5***28CFF++<C:5*7EF*7CGF7667C*119FCG5159647*9?:7::CDFF?)=6541<5:<11>28))7=;>>0A<A*/=8*))486664<
@M00689:251:000000000-CJTJ5:1:1101:12521:12524 1:N:0:5
CAGGATTAGATACCCTGGTAGTCCACGCCGTAAACGTTGGGCGCTAGGTGTGGGGTCCTTCCACGGACTCCGTGCCGCAGCTAACGCATTAAGCGCCCCGCCTGGGGAGTACGGCCGCAAGGCTAAAACTCAAAGGAATTGACGGGGGCCCGCACAAGCGGCGGAGCATGTGGCTTAATTCGATGCGACGCGAAGAACCTTACCTGGGCTTGAAGCACAGTGGACCGGGGTAGAAATATCCCTTTTCGCAAGAACTGCTGTGGAGGTGCTGCATGGTCGTCGCTGCATCTGTCTT
+
GGGGGGGGGGGGGGGGGGGGGGGGFGGGGGGGGGGGGGGGGGGGGGGGGGGGGGGGGGGGGGGGGGGGGGGGGGGGGGGGGGGGGGGGGGGGGGGGGGGGGGGGGGGGGGGGGGGGGGGGGGGGGGGGGGGGGGGGGGGGGGGGGGGGGGGGGGGGGGGGGGGGGGGGGGGGGGGGGGGGGGGGFGGGGGGGGGGGGGGGGGGGGGGGGGFGFGGGGFFGGFFCFGGGFGGFE*?>BFGGGGFGFFFFFBFGGFFFFFAF<?BFFF:3?<A<?FFFFFB>:69((4?BA4AABB)
@M00689:251:000000000-CJTJ5:1:1101:12538:12529 1:N:0:5
CAGGATTAGATACCCTGGTAGTCCACGCCGTAAACGTTGGGCGCTAGGTGTGGGGTCCTTCCACGGACTCCGTGCCGCAGCTAACGCATTAAGCGCCCCGCCTGGGGAGTACGGCCGCAAGGCTAAAACTCAAAGGAATTGACGGGGGCCCGCACAAGCGGCGGAGCATGTGGCTTAATTCGATGCGACGCGAAGAAACTTACCTGGGCTTGAAGCACAGTGGACCGGGGTAGAAATATCCCTTTTCGCAAGAACTGCTGTGGAGGTGCTGCATGGTCGTCGCTGCAT
+
GGGGGFGFGGGGGGGGGGGGFGGE<FCFGGEEGGGGGFFGGCCGGGGGFGGGGGGGGGGGGGGGGGGGGGGGGGGGGGGGGGGGFGGGGGGGGGGGGGGGGGEGGGGGGGGGGGG7CFGGGGFCFGGGGFGCGGGGGGGGGGGGGGGGDCCC:BCFGGGDEEGGGGCF6FCGDF5FEF:FFGG?FEEEEEGGGEGGG*;9CGGGGGFFCFFE98CFG)7<D*7C>DGG3>5)8F7D4@*:CFGC4?FFE>>GF:742))0)918@D7?93<2:6FF?*3(-4((325<
@M00689:251:000000000-CJTJ5:1:1101:21919:12533 1:N:0:5
CAGGATTAGATACCCCTGTAGTCCTAGCCGTAAACGATGATAACTAGGTGTTGCTCGTATCGACCCGAGCAGTGCCGTAGCCAACGCGTTAAGTTATCCGCCTGGGGAGTACGCACGCAAGTGTGAAACTCAAAGGAATTGACGGGGGCCCGCACAAGCGGTGGAGTATGTGGTTTAATTCGATGCAACGCGAAGAACCTTACCTGGGCTTGACATACACCAGATCGCTGCAGAGCTGTAGTTTCCCTTGTGGTTGGTGTACAGGTGCTGCATGGCTGTCGCTGCAT
+
GGGGGGGGGGGGGGGGGGGGGGGGGGFGGGGGGGGGGGGGGGGGGGGGGGGGGGGGGGGGGGGGGGGGGGGFGGGGGGGGGGGGGGGGGGGGGGGGGGGGGGGGGGGGEGGGGGEGGGEGGGGGGGGGGGGGGGGGGGGGGGGGGGGGGGGGGGGG7FGGGGCGGGGFGGGGFGGGGDFGGGGGGGGGGGGGGGGGGGGGGGGGGGGGGGFGGGFFGFFGGFG4CGGGFGGFF4<*@FGFGGGGFFFFFFFGD@::>B?FAFAFFFF0FF2>AF@FFFFF6?B:>79
@M00689:251:000000000-CJTJ5:1:1101:11534:12559 1:N:0:5
CAGGATTAGATACCCCGAACTCACCAAAGGGATATTCCATATCATATGATGTCATGCTGAGTACATAAACCAGGTGCTGCATGGCCGTCGCTGCAT
+
GGGGGGGGGGGGGGGGGF@FGGGGCGFGGFGGFGGGGCFGGGGGGGGGCGGGGGGGGGGCFFGFFGGFGGFGGGGGGGGGGGGGGFGECFGGGGGF
@M00689:251:000000000-CJTJ5:1:1101:18350:12577 1:N:0:5
CAGGATTAGATACCCTGGTAGTCCACGCCCTAAACGATGTCAACTGGTTGTTGGGTCTTCACTGACTCAGTAACGAAGCTAACGCGTGAAGTTGACCGCCTGGGGAGTACGGCCGCAAGGTTGAAACTCAAAGGAATTGACGGGGACCCGCACAAGCGGTGGATGATGTGGTTTAATTCGATGCAACGCGAAAAACCTTACCCACCCTTGACATGTACGGAAGCCCTCAGAGATGGGGGTGTGCCCGAAAGGGAGCCGTAACACAGGTGATGCATGGCCGTCGCTGCAT
+
GGGGGGGGGGGGGGGGGGGGGGGGGGGGGGGGGGGGGGGGGGGGGGGGGGGGGGGGGGGGFGGGGGGGGGGGGGG7,@FFGGGGGGGGGGFGGGGGGGGGGGGGGGGGFGGGGGGGGGGGGGGFFGGGGGFGGGGGGGGGGGGGGGFFGGGGGGGFGGDGGGGGGGGGGGGFGGGFDDFGGGGGGCGGGGGGGGGGGGGGGGGGGGGGGFGGGGGGCFFGGGGGGGEGFF>FFF7C)55>DGDGFFF0>E9C*7>BFFFF?3>0>FFFF44<BFFFF4:6>1342:>?2
@M00689:251:000000000-CJTJ5:1:1101:23622:12618 1:N:0:5
CAGGATTAGATACCCAAGTACAAAACACAGCACTATCCCAAGTACTGTGCTCAGCTGAGTCCTGTTAGCAGCTGTAAGACAAACAAGATGGTCCTGCGGGGGCAAAATAACTTCAGGTGCGACTGCTTCGGGGAGCAGGGGAGGGGTTTGTGAAACCAGGAAATTTATATAAGGCCGTTGGCTTGGGGGTGAGTGTGGCTGAGTTGAGAGGTGGTGCATGGCTGTCGCTGCAT
+
GGGGGGGGGGGGGGGGGGGGGGGGGFGGGGGFFFEFGGGGGGGGFGCFGGGGFGGGGGGGGGGGGGGGGGGGGGG<FGGGFGGGGGGGGGGGGGGGGGGGGGGGGGGGFGGGGGGGGGGGGGGGGGGGGGGGGGGGGGFGFECGEGGGGEECFECGGGGGGGGGGGGGGGGGGGGGGGGGGGGGEGFGGEGGGGFGGGGFGGGGGGC?=FGFFGEGGFFFDGGGGGGGFGGFF
@M00689:251:000000000-CJTJ5:1:1101:19569:12654 1:N:0:5
CAGGATTAGATACCCTGGTAGTCCATGCCGTAAACGGTGGGCGCTAGGTGTAGGGGTCTTCCACGGCATCTGTGTCGTAGCTAACGCATTAAGCGCCCCGCCTGGGGAGTACGGCCGCAAGGCTAAAACTCAAAGGAATTGACGGGGGCCCGCACAAGCGGCGGAGCATGTGGATTAATTCGATGCAACGCGAAGAACCTTACCTGGGCTTGACATACACAAGATCGCTGCAGAGATGTAGGTTCCCTAGTGGTTGGGGAACAGGGGCTGAATGGGTGGCGGTGCATCTGG
+
DCEF@CEFGGEDDCE<EF<CFECE@FDCC@B@CCCECCCCG,@@@@FFEE,CEFGGCBFDFE@CFDF++CEF@CC<BC=D@?EGGGFE:BCEF9C=++88>CFFFGEGGEFEBE:FFDEEGGF,>BFAB<3=>DEGFGC:@>,@EGGGG>CB:C=C8F:EG*BEEC1A+<23CC++<F?+::93<50:+::::EDDF28*AE88CECFE85:>+<*06=6*19C*2:7</)9?FGF/1*0:*?**)*6*0.:<1),409)(03:>)7()8(5)99)0<6(,(-70:2)6<)
@M00689:251:000000000-CJTJ5:1:1101:19582:12667 1:N:0:5
CAGGATTAGATACCCTGGTAGTCCATGCCGTAAACGGTGGGCGCTAGGTGTAGGGGTCTTCCACGGCCTCTGTGTCGTAGCTAACGCATTAAGCGCCCCGCCTGGGGAGTACGGCCGCAAGGCTAAAACTCAAAGGAATTGACGGGGGCCCGCACAAGCGGCGGAGCATGGGGATTAATTCGATGCAACGCGAAGAACCTTACCTGGGCTTGACATACACCAGATCGCTGCAGAGATGTAGTTTACCTTGTGGTTGGTGTACAGGTGCTGCATGGTTGTCGCTGCATCTGGCT
+
EGFGGGGGGGGEEFGDFFGGGGGGEFGGGGEEGFGGGFGGGGGGDGGG<FFFFGGGFGGGGGGGGGGFEFFFEGGGGFFFGCEFFFFGGGGGGFGG@CFGGGGGGGGGGGGGGGGGGGGGGGG8BFGFF,EFFGGGFGDD<FCFGGGDCFDEGGEGGGGGE:EEGGGGCF*;CE>8AF9C*AFCG8<2+25>C5=EFGG>FG+ACEGGGG4ECF?C:=?C*9CG44CGFDGFFFGC*9*2::77**/5*=BFDF:<>8?FFF>DFF4)7:282976*82)3-8:1:2<<A6),
@M00689:251:000000000-CJTJ5:1:1101:19564:12673 1:N:0:5
CAGGATTAGATACCCTGGTAGTCCATGCCGTAAACGGTGGGCGCTAGGTGTAGGGGTCTTCCACGGCCTCTGTGTCGTAGCTAACGCATTAAGCGCCCCGCCTGGGGAGTACGGCCGCAAGGCTAAAACTCAAAGGAATTGACGGGGGCCCGCACAAGCGGCGGAGCATGTGGATTAATTCGATGCAACGCGAAGAACCTTACCTGGGCTTGACATACACCAGATCGCTGCAGAGATGTAGTTTCCCTTGTGGTTGGTGTACAGGTGCTGCATGGTTGTCGCTGCAT
+
GGGGGGGGGGGGGGGGGGGGGGGGGGGGGGGGGGGGGGGGGGGGGEGGGGGGGGGGGGGGGGGGGGGGGGGGGGGGGGGGGGGGGGGGGGGGGGGGGGGGGGGGGGGGGGGGGGGGGGGGGGGGGGGGGGGGGGGGGGGGGGGGGGGGGFGGGGGGGGGGGGGGGEGGGGGGGC9EGGGGGGGGGGGGGGGGEGGGGGGGGGGGGGGFGGGGGGGGGFFGGGGGGGGDFGGFFFGGFFGGGGGGFFFFFFFGGFFFBFBFFFBFFFF:FFF>AFFFFFFB<:<?F06
@M00689:251:000000000-CJTJ5:1:1101:26031:12692 1:N:0:5
CAGGATTAGATACCCTGGTAGTCCATGCCGTAAACGGTGGGCGCTAGGTGTAGGGGTCTTCCACGGCCTCTGTGTCGTAGCTAACGCATTAAGCGCCCCGCCTGGGGAGTACGGCCGCAAGGCTAAAACTCAAAGGAATTGACGGGGGCCCGCACAAGCGGCGGAGCATGTGGATTAATTCGATGCAACGCGAAGAACCTTACCTGGGCTTGACATACACCAGATCGCTGCAGAGATGTAGTTTCCCTTGTGGTTGGTGTACAGGTGCTGCATGGTCGTCGCTGCAT
+
GGGGGGGGGGGGGGGGGGGGGGGFGGGGGGGGGGGGGGGGGGGGGGGGGGGGGGGGGGGGGGGGGGGGGGGGGGGGGGGGGGGGGGGGGGGGGGGGGGGGGGGGGGGGGGGGGGGGGGGGGGGGGGGGGGGGGGGGGGGGGGGGGGGGGGGGGEGGGGGGGGGGGGGGGGGDGDGGGGGGGGGGFGGGGGGGGGGGGGGGGGGGGGGGGGGGGGGGGFFGGGGGGGGGFGGFFFG4=FGGGGCFFFFFFFFGGFFFF?FFFFFFFFFFFBFFFFFFFBBFFFB?B?<
@M00689:251:000000000-CJTJ5:1:1101:17242:12808 1:N:0:5
CAGGATTAGATACCCTGGTAGTCCATGCCGTAAACGGTGGGCGCTAGGTGTAGGGGTCTTCCACGGCCTCTGTGTCGTAGCTAACGCATTAAGCGCCCCGCCTGGGGAGTACGGCCGCAAGGCTAAAACTCAAAGGAATTGACGGGGGCCCGCACAAGCGGCGGAGCATGTGGATTAATTCGATGCAACGCGAAGAACCTTACCTGGGCTTGACATACACCAGATCGCTGCAGAGATGTAGTTTCCCTTGTGGTTGGTGTACAGGTGCTGCATGGCTGTCGCTGCAT
+
GGGGGGGGGGGGGGGGGGGGGGGGGGGGGGGGGGGGGGGGGGGGGGGGGGGGGGGGGGGGGGGGGGGGGGGDGGGGGGGGGGGGGGGGGGGGGGGGGGGGGGGFGGGGGGGGGGGGDGEGGGGCFGGFGGGGGGGGGGGGGGGGGGGGGGGGGDGGGFGGGGCGEGGGGGFGGGGGGGGGGGFGGGGGGEGGGGECGEGEGGGGGGGGCFF=CG7:CFFFCFGGGGGGFGGF?7*9B7DFGGGGFFFAF?>DC>>?0??FFFFFFFFFFFFFFFFFF@B?BFFFFFF
@M00689:251:000000000-CJTJ5:1:1101:25183:12809 1:N:0:5
CAGGATTAGATACCCTGGTAGTCCATGCCGTAAACGGTGGGCGCTAGGTGTAGGGGTCTTCCACGGCCTCTGTGTCGTAGCTAACGCATTAAGCGCCCCGCCTGGGGAGTACGGCCGCAAGGCTAAAACTCAAAGGAATTGACGGGGGCCCGCACAAGCGGCGGAGCATGTGGATTAATTCGATGCAACGCGAAGAACCTTACCTGGGCTTGACATACACCAGATCGCTGCAGAGATGTAGTTTCCCTTGGGGTTGGTGTACAGGGGTTGAATGGTTGTGGCTGCAT
+
GGGGGGGGGGGGGGGGGGGGGGGGGGGGGGGGGGGGGGFGGGGGGGGGGGGGGGGGDGGGEGGGGGGCGGGFGCGGGGGGGFFGGGGGGGGGGGGGGGGGGGGGGGGGGGGGGGGGGEGGGGGCDDGGGGGFGGGGGG8FGGGGGGGDCFGGGGGGFGEEGFEGGGGGDGGGGGCCCFFGGGEFECFGGEEGEGEEGGGGFFGEFFGGDFGGGFGG>??69<CF40575D<@F=5<6F7:DCC:*7=AB5(CGFEB>1:4.*65F))4>2..)16=/.4(((,,(3)
@M00689:251:000000000-CJTJ5:1:1101:17260:12811 1:N:0:5
CAGGATTAGATACCCTGGTAGTCCATGCCGTAAACGGTGGGCGCTAGGTGTAGGGGTCTTCCACGGCCTCTGTGTCGTAGCTAACGCATTAAGCGCCCCGCCTGGGGAGTACGGCCGCAAGGCTAAAACTCAAAGGAATTGACGGGGGCCCGCACAAGCGGCGGAGCATGTGGATTAATTCGATGCAACGCGAAGAACCTTACCTGGGCTTGACATACACCAGATCGCTGCAGAGATGTAGTTTCCCTTGTGGTTGGTGTACAGGTGCTGCATGGCTGTCGCTGCAT
+
GGGGGGGGGGGGFFGGGGGGGGGGGGGGGGGGGGFEGGGGGGGGGGGGGGGGGGGGGGGGGGGFGGGGGGGGGGGGGGGGGGGGGGGGGGGGGGGGGGGGGGGGGGGGGGGGGGGGGGGGGGGGGGGGGGGGGGGFGGFGFGGGGGGGGGGGDGGGG5FFGDGGGGGFGGGGGCGGGGFGGGGFFGGGF5EEE5CGGGGCGDGGGGFGGGGGGGGGGFFGGGGF7CFDFGGFF?FCFFGCFFGGFF?AFF9F:7<B020<AFFFFFF0FDFFFFFFFE7<B?B01:A
@M00689:251:000000000-CJTJ5:1:1101:22957:12834 1:N:0:5
CAGGATTAGATACCCTGGTAGTCCATGCCGTAAACGGTGGGCGCTAGGTGTAGGGGTCTTCCACGGCCTCTGTGTCGTAGCTAACGCATTAAGCGCCCCGCCTGGGGAGTACGGCCGCAAGGCTAAAACTCAAAGGAATTGACGGGGGCCCGCACAAGCGGCGGAGCATGTGGATAAATTCGATGCAACGCGAAGAACCTTACCTGGGATGGACATACACCAGATAGCTGCAGAGAGGGAGATTCCCTGGTGGTTGGTGTACAGGTGGGGCAGGGTCGTCGCTGCAGCTGGCTCG
+
CEGGGFFCFFGAEEFECFFGFFGGGGCCCCCCECFCCFFEFFECFEGG,CCCFFGG@FFGGGCECE@FGG?CCCCFFDDGFGFGFGGEEEGFGGGEE:=FECFFGGGFG?FCBECF>@==CDF=DDEGF<F>>DEFFFFEGG9FBGGGCB*>8C*=BEB<C*=EGGGG?:C:CE9+3A+9CGFCF*<C+:=EGECEGCF*<9+AECC=*<9:<+0:>=69*7CC**37BCC:?4<C)7*9>*221**.)5:CD0049(453*6>?961)786(7..071134046:(4(5((4)(
@M00689:251:000000000-CJTJ5:1:1101:22946:12848 1:N:0:5
CAGGATTAGATACCCTGGTAGTCCATGCCGTAAACGGTGGGCGCTAGGTGTAGGGGTCTTCCACGGCCTCTGTGTCGTAGCTAACGCATTAAGCGCCCCGCCTGGGGAGTACGGCCGCAAGGCTAAAACTCAAAGGAATTGACGGGGGCCCGCACAAGCGGCGGAGCATGTGGATTAATTCGATGCAACGCGAAGAACCTTACCTGGGCTTGACATACACCAGATCGCTGCAGAGATGTAGTTTCCCTTGTGGTTGGTGTACAGGTGGTGCATGGTCGTCGCTGCAT
+
GGGGGGGGGGGGGGGGGGGGGGGGGGGGGGGGGGGGFGGGGGGGGGGGGGGFFGGGGGGGGGGGGGGGGGGGGGGGGGGGGGGGGGGGGGGGGGGGGGGGGGGGGGGGGGGGGGGGGGGGGGGGGGGGGGGGGGGGGGGGGGGGGGGGGGGGGGGGGGGGGGGGGGGGGGGGGFGGGGGGGGGGGGGGGGGGGGDGGGGGGGGGGGGGGGGGGGGGGFFGGGDCFGGGFGCFF?5FFFGFGFGGFFFFFFFGGFFF>?FFAFBF?9?BDFAFFFFFFFFFFFFFFF>
@M00689:251:000000000-CJTJ5:1:1101:13028:12849 1:N:0:5
CAGGATTAGATACCCCAGTAGTCCTAGCCGTAAACGATGGATACTAGGTGTTGTCTGTATCGACCCGGACAGTGCCGTAGCTAACGCGTTAAGTATCCCGCCTGGGGAGTACGCACGCAAGTGTGAAACTCAAAGGAATTGACGGGGGCCCGCACAAGCGGTGGAGTATGTGGTTTAATTCGATGAAACGCGAAGAACCTTACATGGGCGAGACATACACGAGATCGCTGCAGAGATGGAGTTTCCCTTGTGGTTGGTGTACAGGTGATGCATGGTTGTGGCTGCAT
+
FFGGGFGGGGGGGGGF;FGGGGGGAEGGGGGGGFFGGGGGGGAFGGGFCFGGGGG9F6CF<@D@FEE@FBCFCE,C:8CC,,C<FCCC4+,C?FFFG,EFE++BD@FECC??CEEG=B=CCFE?5F9AF,=?8<B,=B,5<F>FGGGGG*BBEEC<FGFGGC1:C:FC9F972=*,2B@9+*;+;+?9FCE5CEE8B8;*<:8++<6*5*)2>5:CGF=F*C377DFD5DC:?632*9*9CF*:=/9)/0)99.7(((47<@AA:*<<*6)--@F*/<4(,613:2)
@M00689:251:000000000-CJTJ5:1:1101:22698:12921 1:N:0:5
CAGGATTAGATACCCCAGTAGTCCTAGCCGTAAACGATGGATACTAGGTGTTGTCTGTATCGACCCGGACAGTGCCGTAGCTAACGCGTTAAGTATCCCGCCTGGGGAGTACGCACGCAAGTGTGAAACTCAAAGGAATTGACGGGGGCCCGCACAAGCGGTGGAGTATGTGGTTTAATTCGATGCAACGCGAAGAACCTTACCAGGACTTGACATGTCGCGAATCCTCTGGAAACAGAGGAGTGCCTTAGGGAGCGCGAACACAGGTGTTGCATGGTCGTCGCTGCAT
+
GGGGGGGGGGGGFFGGGGGGGGGGGGGGGGGGGGGGGGGGGGGGGGGGGGGGGGGGGGGGGGGGGGGGGGEFFGFGGFEGGGFGGGGGGGCGGFFFG?FFGGGGGGGGGGGGGGGGGGGGGFGGGGGGGGGGGGGGGGGGGGGGGGGGEGGGGGGGGGGGGGGGGGGGEF<FG=*CGG?EFGGGGGGGFEGGGGGGGGGGGFCFGGGGGGGFCFGGG?FFCDC9<DEFFFGFFFGDFFGFFDGGFFFAFFAGGF59>;>FF>>?F);4?A:?264778)34(4>0--.)
@M00689:251:000000000-CJTJ5:1:1101:22685:12934 1:N:0:5
CAGGATTAGATACCCCAGTAGTCCTAGCCGTAAACGATGGATACTAGGTGTTGTCTGTATCGACCCGGACAGTGCCGTAGCTAACGCGTTAAGTATCCCGCCTGGGGAGTACGCACGCAAGTGTGAAACTCAAAGGAATTGACGGGGGCCCGCACAAGCGGTGGAGTATGTGGTTTAATTCGATGCAACGCGAAGAACCTTACCAGGACTTGACATGTCGCGAATCCTCTGGAAACAGAGGAGTGCCTTAGGGAGCGCGAACACAGGTGTTGCATGGTCGTCGCTGCAT
+
GGGGGGGGGGGGGGGGGGGGGGGGGGGGGGGGGGGGGGGGGGGGGGGGGGGGGGGGGGGGGGGGGGGGGGGGGGGGGGGGGGGGGGGGGGGGGGGGGGGGGGGGGGGEGGGGGGGGGGGGGGGGGGGGGGGGGGGGGGGGGGGGGGGGGGGGGGGGGGGGGGGGGGGGGGGGGGGGGGGGGG7CFGGGGGGGG=EGGGGGFGGGGGGGGGGGGGGGGFFGGDCDGGGGFGGFFFGGF?FFGGCDFFFBFFFGGFFFFFF>>FFFFFFAFFF<<*=?FFF>>FF>??>>:
@M00689:251:000000000-CJTJ5:1:1101:26690:13048 1:N:0:5
CAGGATTAGATACCCCTGCAGGAGCTGAGCCTAGAGAAGGTTCTCACTGGAGCCAGGTGGGCCTTATTGTTGTGTTGTGAACGTGCAATGCAATGTATGGCCCATCTGTTTGTACTCAGGTGCTGCATGGCCGTCGCTGCAT
+
GGFGGFCGFGGGFFGGGGGFGGCFGGFGFGGDCCFGFCFFFGGGGGFGDFCG@FGGGCFGGGGGFGGGGGGGGGFGGGCGGGGDGGGGGGGGGGGGGCFGGFGGGGGGFFGGGGGGFFGGGGGFGGGGGGGGGGGGGGGGGG
@M00689:251:000000000-CJTJ5:1:1101:6680:13105 1:N:0:5
CAGGATTAGATACCCTGGTAGTCCACGCCGTAAACGATGAGAACTAGCTGTCGGGGCTCTTAGAGCTTCGGTGGCGCAGCTAACGCATTAAGTTCCCCGCCTGGGGAGTACGGCCGCAAGGCTAAAACTCAAAGGAATTGACGGGGGCCCGCATAAGCGGCGGAGCATGTGGCTTAATTCGCTGCAAAGCGAAGAACCTTACCTGGGCTTGACATACACCAGATCGCTGCAGAGATGTAGTTTCCCTTGTGGTTGGTGTACAGGTGGTGCATGGCCGTCGCTGCAT
+
GCFGDGGGGDGGCCCFECF@CEFGC<CC@@@FGGGG7<CECF@FGFGGGFFG8FEGGCFFCF<6<,F@@C@FFCF+7>@+<ADC,F7F:5CFGFG9C,@CFCGGGD+>4EFGDD=FGGGG+3F=B,CFG?3>,DF,3,88,EGGGGGG8<:E>*:32?CF@F788**,7,70***0+3+<7**2*+++07C*75*282;+27+<:C5C=C7*9C+*29)**/**795CDDG645<*=***::*0964).9:3*80(8:(*)*)47/):F<754:F4.)23>BFF?)
@M00689:251:000000000-CJTJ5:1:1101:11795:13140 1:N:0:5
CAGGATTAGATACCCTGGTAGTCCACGCTGTAAACGATGTGCGCTGGATGTTGGGCGGCCTAGCCGCTCAGTGTCGTAGCTAACGCGGTAAGCGCACCGCCTGGGGAGTACGGCCGCAAGGTTGAAACTCAAAGGAATTGACGGGGGCCCGCACAAGCGGTGGAGCATGTGGTTTAATTCGATGCAACGCGAAGAACCTTACCTGGGCTTGACATACACCAGATCGCTGCAGAGATGTAGTTTCCCTTGTGGTTGGTGTACAGGTGGTGCATGGCCGTCGCTGCAT
+
GGGGGGGGGGGGGFGFGGGGGGFGGGGGC;FGGGGGGGGGFGEGGGGFGGGGGGGCCFGGGD@E,+F+>><CEFCFFD?,CDAABEFGGFEFGGGEGCCF:BFFGDEGGFCFCFFCFGGGGGFGGFGG<FFGGG7B:FFGFGGDGD*=EEEGCCFF8=FDFGGDCFCC9FFEFGGF7F+:>FFECFGG8CGEGD=888;9<F+<A*:CFFC6CCG*7*)0>4<495E55DGFFFCDB*:>DGCG4=?47@:C9;B>?239A=4,9<><F2:<4>.?7@,4>?604:
@M00689:251:000000000-CJTJ5:1:1101:10951:13189 1:N:0:5
CAGGATTAGATACCCTGGTAGTCCATGCCGTAAACGATGAGTGCTAAGTGTTGGAGGGTTTCCGCCCTTCAGTGCTGCAGCTAACGCATTAAGCACTCCGCCTGGGGAGTACGGCCGCAAGGCTGAAACTCAAAGGAATTGACGGGGGCCCGCACAAGCGGTGGAGCATGTGGTTTAATTCGAAGCAACGCGAAGAACCTTACCAGGTCTTGACATCCTTTGACCACTCTAGAGATAGAGCTTTCCCTTCGGGGACAAAGTGACAGGTGATGCATGGCCGTCGCTGCAT
+
GGGGGGGGGGGGGGGGGGGGGGGGGGGGGGGGGGGGGGGGGGGGGGFGGGGGGGGGCGGGGGGGGGGGGGGGFGGGGGFFGFEFGGGGGGGGGGGGGGGGGGGGGGGGGGGGGGGGDGGGCFGGFGFGGFGGGGGGFGGGGGGGGGGGGGGDGGGGGGGGGG>ECEDCGGGGGGEFGGGGGFFG558CFGGGCE=EEGGGGGGGFGCGGGCFGGGGGFFGGGGGGFCDFFGFFFGGFFCFGGGGFF6A?@BGGBD>B0:FF69AF@FB@AFFFFFF>F:0;>(,44>:<
@M00689:251:000000000-CJTJ5:1:1101:29203:13216 1:N:0:5
CAGGATTAGATACCCTGGTAGTCCGCACCGTAAACGATGATTACTCGTTGTTGGCAATATGACCGTCAGCGACCAAGCGAAAGCGATAAGTAATCCACCTGGGGAGTACGCCGGCAACGGTGAAACTCAAAGGAATTGACGGGGGCCCGCACAAGCGGAGGAGCATGTGGTTTAATTCGATGATACGCCAGGAACCTTACCTGGGCTTGTAAGTTAGTGACCGGTTCTGAAAGGAACTTTTCCGCAAGGATACGAAACTAGGTGGTGCATGGCCGTCGCTGCAT
+
GGGGGGGGGGGGGGGGGGGGGGGG@F7FGGGGFFGF@FFFE<CFFGFGGDFFEF@,;;,C,9FFDFFG,C+8+86,B,BF:+6F:?9F,CFFFE?FEFG8A,+@:FFGF+@FGGG:FGG7FG@,FG9>B8,?<@D::A,3F@>FF<<@BF@8EG:>CE*CF7EFGG927FF*=C+CBC8+:CGGCG8E*2//CG6C@<7:89@***2*C*2<>2<:CFFGGDGDCDD**2:7B>7C56D>FGFCE3)2)0):6<).(3>*-/.4F@FA4))11<>5B32(498)
@M00689:251:000000000-CJTJ5:1:1101:9676:13247 1:N:0:5
CAGGATTAGATACCCTGGTAGTCCATGCCGTAAACGGTGGGCGCTAGGTGTAGGGGTCTTCCACGGCCTCTGTGTCGTAGCTAACGCATTAAGCGCCCCGCCTGGGGAGTACGGCCGCAAGGCTAAAACTCAAAGGAATTGACGGGGGCCCGCACAAGCGGCGGAGCATGTGGATTAATTCGATGCAACGCGAAGAACCTTACCTGGGCTTGACATACACCAGATCGCTGCAGAGATGTAGTTTCCCTTGTGGTTGGTGTACAGGTGATGCATGGTTGTCGCTGCAT
+
GGGGGGGFGGGGGGGGGGGGGGGGGGGGGGGGGGGGGGGGGGGGGGGGGGGGGGGGGGGGGGGGGGGGGGGGGGGGGGGGGGGGGGGGGGGGGGGGGGGGGGGGGGGGGGGGGGGGGGGGGGGGGGGGGGGGGGGGGGGGGGGGGGGDGGGGGGGGGGGGDGGGEGGGGGGGGGGGGDGGGGCFCEGDFGGGGGGGFGGGGGGGGGGGGGGGGGGGC?FFCGGGGGGGFGGFFFG5BFG7DGGGFFFBF:AGDFFBFF:FAF><@F469>A<AF>FFFBAB?FFF?D
@M00689:251:000000000-CJTJ5:1:1101:26035:13254 1:N:0:5
CAGGATTAGATACCCTGGTAGTCCATGCCGTAAACGGTGGGCGCTAGGTGTAGGGGTCTTCCACGGCCTCTGTGTCGTAGCTAACGCATTAAGCGCCCCGCCTGGGGAGTACGGCCGCAAGGCTAAAACTCAAAGGAATTGACGGGGGCCCGCACAAGCGGCGGAGCATGTGGATTAATTCGATGCAACGCGAAGAACCTTACCTGGGCTTGACATACACCAGATCGCTGCAGAGATGTAGTTTCCCTTGTGGTTGGTGTACAGGTGATGCATGGCTGTCGCTGCAT
+
GGGG@FGGGGGGGGGGGGGGGGGGDGGGGGGGGGGGGGGGGGGGGEGGGGGGGGGGGGGGGGGGGGGGGGGGGGGGGGGGGGGGGGGGGGGGGGGGGGGGGGGGGGGGGGGGGGGGGGGGGGGGGGGGGGGGGGGGGGGGGGGGGGGGGGGGGGGGFGGGGGGEEGGGGGGGGFGGGGGGGGGGGGGGGGGGGGGGGGGGGGGGGGGGGGGGGGGGGFFGFFDFGGFG:CDF?=D7BFFGFFGD?FFFFFFF3>>?>FFFFFA<FFFAF<B>BFF@4:?7<018>:5
@M00689:251:000000000-CJTJ5:1:1101:23606:13269 1:N:0:5
CAGGATTAGATACCCTGGTAGTCCATGCCGTAAACGGTGGGCGCTAGGTGTAGGGGTCTTCCACGGCCTCTGTGTCGTAGCTAACGCATTAAGCGCCCCGCCTGGGGAGTACGGCCGCAAGGCTAAAACTCAAAGGAATTGACGGGGGCCCGCACAAGCGGCGGAGCATGTGGATTAATTCGATGCAACGCGCAGAACCTTACCTGGGCTTGACATACACCAGATCGCTGCAGAGATGTAGTTTCCCTTGTGGTTGGTGTACAGGTTCTGCATGGTTGTCGCTGCAT
+
GGGGGGGGGGGGGGGGGGGGGGGGGGGGGGGGGGGGGGGGGGGGGGGGGGGDGGDCGGFGGGGG@FGGGGFFGDFGEFGGGGGGGGEGGGGGGGGGGGGGGGGGGGGGGGGGGGGGGG+FFGGGGGGGGGGDGGGGGGGGGGGFGGGGGGGEGCF<FFFFGE:E=5:/+<EFG?@FFF7CG=FGFE:EDEEE*CEEFGGFGGGGGEGGFGGGFCGGD=@FGGGGCGDDFDD446DGFBD7>FGGFFFFF4:45:>8(4(.4@<A:?*5?)-)6/777:642,33((4
@M00689:251:000000000-CJTJ5:1:1101:21739:13297 1:N:0:5
CAGGATTAGATACCCTGGTAGTCCATGCCGTAAACGGTGGGCGCTAGGTGTAGGGGTCTTCCACGGCCTCTGTGTCGTAGCTAACGCATTAAGCGCCCCGCCTGGGGAGTACGGCCGCAAGGCTAAAACTCAAAGGAATTGACGGGGGCCCGCACAAGCGGCGGAGCATGTGGATTAATTCGATGCAACGCGAAGAACCTTACCTGGGCTTGACATACACCAGATCGCTGCAGAGATGTAGTTTCCCTTGTGGTTGGTGTACAGGTGCTGCATGGCCGTCGCTGCAT
+
GGGGGGGGGGGGGGGGGGGGGGGGGGGGGGGGGGGGFGGGGGGGGGGGGGGGGGGGGGGGGGGGGGGGGGGGGGGGGGGGGGGGGGGGGGGGGGGGGGGGGGGGGGGGGGGGGGGGGGGGGGGGCFGGGGGGGGGGGGGGGGGGGGGGGGGGGGGGGGGGFGGGGGGGGGGGGFGGGGGGGGGGGGGGGGGGGGGGGGGGGGGGGGGGGGGGFGGGGFFGGGGGGGGGFGGFFFGFFFGFGGGGFFFBFFFGDFFFBF0>BFFBFF:?F<<7AFFFFBBF068:>B)
@M00689:251:000000000-CJTJ5:1:1101:21754:13310 1:N:0:5
CAGGATTAGATACCCTGGTAGTCCATGCCGTAAACGGTGGGCGCTAGGTGTAGGGGTCTTCCACGGCCTCTGTGTCGTAGCTAACGCATTAAGCGCCCCGCCTGGGGAGTACGGCCGCAAGGCTAAAACTCAAAGGAATTGACGGGGGCCCGCACAAGCGGCGGAGCATGTGGATTAATTCGATGCAACGCGAAGAACCTTACCTGGGCTTGACATACACCAGATCGCTGCAGAGATGTAGTTTCCCTTGTGGTTGGTGTACAGGTGCTGCATTGCCGTCGCTGCAT
+
GGGGGGGGGGGGGGGGGGGGGGGGGFFGGGGGGGGGEFFGGGGGGGGGGGG<FGGGGGGGGGGGGGGGGGGGGGGGGGGGGGGGGGGGGGGGGGGGGGGGGGGG7FEGGGGGFFGGGGEEGFGGDGGGGGGGGGGGGGGGFFG@EEGGGGGGGBFGFFG@FFE>EGGFGGG?E7FFCDFFFFCCCEFFGGGGCEGGGGGGGGGGG7EGGGGGGGGGGFFGGCFGGGGGFCD?@FC4?FGGGGGGFFFFFFFFDF<:4:2F<FFFFFFBF<<?9*1@FFFF9>B10(<
@M00689:251:000000000-CJTJ5:1:1101:27604:13346 1:N:0:5
CAGGATTAGATACCCTGGTAGTCCACGCTGTAAACGGTGGGCGCTAGGTGTAGGGGTCTTCCACGGCCTCTGTGTCGTAGCTAACGCATTAAGCGCCCCGCCTGGGGAGTACGGCCGCAAGGCTAAAACTCAAAGGAATTGACGGGGGCCCGCACAAGCGGCGGAGCATGTGGATTAATTCGATGCAACGCGAAGAACCTTACCTGGGCTTGACATACACCAGATCGCTGCAGAGATGTAGTTTCCCTTGTGGTTGGTGTACAGGTGTTGCATGGCCGTCGCTGCAT
+
GGGGGGGGGGGGGGGGGGGGGGGGGGGGGGGGGGGGGGGGGGGGGGGGGGGGGGGGGGFGGGFGGGGGGGGGGGGGGGGGGGGGGGGGGGGGGGGGGGGGGGGGGGGGGGGGGGDGGGGGGGGGGGGGGGGGGGGGGGGGGGGGGGGGGGGGBEGGGGGGGGGGGGGGGGGGGGCGGFGGGGGGGGGGFGGGGGGGGGGGGGGGGGGGGGGGFFGGGFFFGGGGCFFGFGGFF?CFFFGGGGGGFFFFFFFGGFFFFFFFA?AAFFFFEFFFBFFFFEFFFBFFFFA
@M00689:251:000000000-CJTJ5:1:1101:12809:13469 1:N:0:5
CAGGATTAGATACCCTGGTAGTCCACGCCGTAAACGATGGGCACTAGGTGTGGGAGGTGTCGACTCCTCCCGTGCCGTCGCTAACGCACTAAGTGCCCCGCCTGGGGAGTACGGCCGCAAGGCTAAAACTCAAAGGAATTGACGGGGGCCCGCACAAGCGGTGGAGCATGTGGTTTAATTCGACGCAACGCGCAGAACCTTACCAGCCCTTGACATCCCGGTCGCGGACTCCAGAGACGGGGTCCTTCAGTTCGGCTGGACCGGAGACAGGTGATGCATGGCCGTCGCTGCAT
+
GGGGGFGGGGGGGGGGGGGGGGGGFGFGGGGGGGGGGGGGGGGGGDFFEEFGGGGGGGGGGGGGGGGGGGGGGGGGGGGGGGGGGGGGFGGGGGFGGGGGGDFGGGCGGGGGGGGFGGGDEEGGGGGGGGGGGGFFFFGGGGGEFGGGGGDGGGGGGGGGGGGGG=CCGGGGFGGGFFFFD5@EGGGGGGEGDGGEGGGGG+<FFFGGGGF6CFG**5>D3C<D7CE5737??)*/74*/))//>FFF?6):2.8;FFFFF>>9>B)8@?F7?FF=BB<AFFBB9;;010(44
@M00689:251:000000000-CJTJ5:1:1101:13897:13478 1:N:0:5
CAGGATTAGATACCCTGGTAGTCCACGCCGTAAACGTTGGGCGCTAGGTGTGGGATCCTTCCACGGATTCCGTGCCGCAGCTAACGCATTAAGCGCCCCGCCTGGGGAGTACGGCCGCAAGGCTAAAACTCAAAGGAATTGACGGGGGCCCGCACAAGCGGCGGAGCATGTTGCTTAATTCGACGCAACGCGAAGAACCTTGCCAAGGTTTGACATGCAGGGAAAAGCCGTAGAGATACGGTGTCCGTAAGGGTCCTGCACAGGTGATGCATGGCCGTCGCTGCAT
+
GGGGGGGGGGGGGGGGGGGFGGGGGGGGGGGGGGGGGGG?FGGGGGGFGCFCGGFGGGGGGGGGBCFGGGGGGGGGGGGGGGGCFEGDGGGGFGGGGGGGGGGCCGGGGFFGGGGGGGEGGGGG@FDGGGFGGGGGCFGGGEGGGGGDEGGGG7FG:8FGGGGGGGG5EGGGGGGGGGGGGG7CGGEC>5CGDGGGGGFGGGGFF7EGCFFEGFGGGFFC4C345CCF@GGFF3DF=8CFDFCGFBBB>>?GGFFFBA???F03F:F>FAFAAF@F>D>09?FFF>
@M00689:251:000000000-CJTJ5:1:1101:18889:13495 1:N:0:5
CAGGATTAGATACCCTGGTAGTCCACGCCGTAAACGATGGATGCCAGCCGTTGGCAGGCTTGCTTGTCAGTGGCGCAGTTAACGCTTTAAGCATCCCGCCTGGGGAGTACGGTCGCAAGATTAAAACTCAAAGGAATTGACGGGGACCCGCACAAGCGGTGGATGATGTGGTTTAATTCGATGCAACGCGAAAAACCTTACCTACCCTTGACATGTCTGGAATCCCGCAGAGATGTGGGAGTGCTCGAAAGAGAACCAGAACACAGGTGATGCATGGCCGTCGCTGCAT
+
GGGGGGGGGGGGGGGGGGGGGGGGGGGGGGGGGGGGGGGGGGGGGGGGGGGGGGGGGGGGGGGGGGGGGGGGGGGGGGGGGGGGGGGGGGGGGGGGGGGGGGGGGGGGGGGGGGGGGGGGGGGGGGGGGGFGGGGGGGGGGGGGGGGGGGGGGGGGGGGGGGGGGFFGGGGGGGGGGGGGGGGGGGGGGGGGGGGGGGGGGGGGGGGGFGFFFFGGGFFGGGGGGGGGFGGFFFGGFFGGGG:FFFFF?DFGGFFFBFFFFFFFFFFFFFFFFFFFFFF>F01>BFFFF
@M00689:251:000000000-CJTJ5:1:1101:17360:13606 1:N:0:5
CAGGATTAGATACCCCAGTAGTCCTAGCCGTAAACGATGGATACTAGGTGTTGTCTGTATCGACCCGGACAGTGCCGTAGCTAACGCGTTAAGTATCCCGCCTGGGGAGTACGCACGCAAGTGTGAAACTCAAAGGAATTGACGGGGGCCCGCACAAGCGGTGGAGTATGTGGTTTAATTCGATGCAACGCGAAGAACCTTACCAGGACTTGACATGTCGCGAATCCTCTGGAAACAGAGGAGGGCCTTAGGGAGCGCGAACCCAGGTGCTGCATGGCCGTCGCTGCCT
+
GGGGGGGGGGGGFFGGGGGGGGGGGGGGGGGGGGGGGGGGGGGGGGGGGGGGGGGGGGGGGGGGGGGGGGGGGGGGFFGGGGGGGGGGGCFGGGCEGFGGGGGGGGGGGGFGGGCFGGGGG<FGFCFFGFGGG9FGGGGGDGGGGGGGGGGGGGGGFFGEEEGDGGGGGG9F@F8BFFGFCFFGGGGGG=EG57EGGFGGGFGGDGD578DGG87CCF7<51)9/CFDBGG?B;C>))20>9**))04?4->F?74331715(4>>F2)44AB@?FF)599;;1((4()
@M00689:251:000000000-CJTJ5:1:1101:12554:13718 1:N:0:5
CAGGATTAGATACCCTGGTAGTCCATGCCGTAAACGGTGGGCGCTAGGTGTAGGGGTCTTCCACGGCCTCTGTGTCGTAGCTCACGCATTAAGCGCCCCGCCTGGGGAGTACGGCCGCAAGGCTAAAACTCAAAGGAATTGACGGGGGCCCGCACAAGCGGCGGAGCATGTGGATTAATTCGATGCAACGCGAAGAACCTTACCTGGGCTTGACATACACCAGCTCGCTGCAGAGATGTAGTTTCCCTTGTGGTTGGTGTACAGGTGATGCATGGCCGTCGCTGCAT
+
GGGGGEFGG9FFGGGG-CFDFFFFFGFGGGGGGGGGGGGGDFEGGGEGGGGGGGGGGGGGGGAF>FGGGGGGGGGGEGFGFF,CFGG7CGFF9EFGGGGGGGGFGGGGGGFGGGGGDGGCDD>FCFAFGGGA,@FF:DFFGFGC7+FFGGG7C*FCC:F7FF7BE8E*<:CFEGGGGGDFFCFFFGF+@=EGE*:E8CFCF9CGGGCCFFFGCCGGGF*7C*7*67/779>FFF3DFF>7>D7:@*94855*9>>:;B07)=444?))1468A8).959>09::9:<
@M00689:251:000000000-CJTJ5:1:1101:12572:13719 1:N:0:5
CAGGATTAGATACCCTGGTAGTCCATGCCGTAAACGGTGGGCGCTAGGTGTAGGGGTCTTCCACGGCCTCTGTGTCGTAGCTAACGCATTAAGCGCCCCGCCTGGGGAGTACGGCCGCAAGGCTAAAACTCAAAGGAATTGACGGGGGCCCGCACAAGCGGCGGAGCATGTGGATTAATTCGATGCAACGCGAAGAACCTTACCTGGGCTTGACATACACCAGATCGCTGCAGAGATGTAGTTTCCCTTGTGGTTGGTGTACAGGTGATGCATGGCCGTCGCTGCAT
+
GGGGGGGGGGGGGGGGGGGGGGGGGGGGGGGGGGGGGGGGGGGGGGGGGGGGGGGGGGGGGGGGGGGGGGGGGGGGGGGGGGGGGGGGGGGGGGGGGGGGGGGGGGGGGGGGGGGGGGGGGGGGGGGGGGGGGGGGGGGGGGGGGGGGGGGGGGGGGGGGGGGGGGGGGGGGGGGGFFGGGGGGGGGGGGGGGGGGGGGGGGGGGGGGGGDGGGGGGFFGFGFGGGGGFGGFFFF4FFGGGGGGFFFFFFFGGFFFFFFFFFFFFFFFFFFFFFFFFFFFFFFFFF>
@M00689:251:000000000-CJTJ5:1:1101:27676:13726 1:N:0:5
GTGCACCAGTCGAGAAAGCTCTGAACGATATGCTTCAACCAAGCAACCGTAGCCTGCAT
+
GGGGGFGGGGGGGGFGGGGGGGGGGEFDGGGGGGGGGGEGGGGGGGGGGGGGGGGGGGG
@M00689:251:000000000-CJTJ5:1:1101:25517:13732 1:N:0:5
CAGGATTAGATACCCTGGTAGTCCATGCCGTAAACGGTGGGCGCTAGGTGTAGGGGTCTTCCACGGCCTCTGTGTCGCAGCTAACGCATTAAGCGCTCCGCCCGGGGAGTACGGCCGCAAGGCTAAAACTCAAAGGAATTGACGGGGGCCCGCACAATCGGCGGAGCATGTGGATTAATTCGATGCAACGCGAAGAACCTTACCTGGGCTCGACATACACCAGATTGCTGCAGAGATGTAGTTTCCCCTCTGGTTGGTGTTCAGGTGATGCATGGTTGTCGCTGCAT
+
GGGGGGGGGGGGGGGGGGGGGGGG,<EFG7FGGGGGGGGC@,CFG:FGGGGFGC6F8,,,<EFFC+C@7,,CFFCFG,CFGGGGGGG7BFGGGGGE:FGGGG7FFGGGGGGGGG+FGGGGGGGGAFGGGGGGGGGGGGGGGFGGGGGGGGGGGGGGG9FGG7CEEGGGGGGGG7C7CEGGGGG7EGGFGGGGEGGGGGGGGGGGGG=FFF*:C=7DC@F427CF6DGD7C4?FFGFF?GC00?FFF*(.)(270=?1?F5(1)44@F4FFA)6*7@7@FFF0(-72A
@M00689:251:000000000-CJTJ5:1:1101:5137:13740 1:N:0:5
CAGGATTAGATACCCTGGTAGTCCATGCCGTAAACGGTGGGCGCTAGGTGTAGGGGTCTTCCACGGCCTCTGTGTCGTAGCTAACGCATTAAGCGCCCCGCCTGGGGAGTACGGCCGCAAGGCTAAAACTCAAAGGAATTTACGGGGGCCCGCACAAGCGGCGGAGCATTTGGATTAATTCGATGCAACGCGAAGAACCTTCCCTGGGCTTGCCATACACCAGATCGCTGAAGAGATTAAGTTTCCCTTTTGGTTGTTGTACAGTTGCTGCATGGCTTTCGCTGCAT
+
GGGGGGGGEGGCFGGGFGGGGGGGFGGGGCFG7FGG7F<EEGGDGGFGGGFFFGGDGFGGGGGGGGCFGGGFGFEFCFDFGGGGGGGGGGDGFFGGGGGGFGGCDFGGDFGGEEGGGGEG@FGGC@,BFGGFDF<D:DDG,@FEFCF*>FE@E8FGF>FEGF=@E=EGG+<+38E?F7<CF8FGFC79:5CC51:>+;CGF+2AC+2*:EDE3EFGGFFCDGD**7:>FC)**80****2*?CFFFFF4)2*))7:23(7)9)-/964F<>09*))5).61(((444
@M00689:251:000000000-CJTJ5:1:1101:26216:13781 1:N:0:5
CAGGATTAGATACCCTGGTAGTCCACGCCGTAAACGATGAGAACTAGCTGTCGGGGCTCTTAGAGCTTCGGTGGCGCAGCTAACGCATTAAGTTCTCCGCCTGGGGAGTACGGCCGCAAGGTTAAAACTCAAAGGAATTGACGGGGGCCCGCACAAGCGGTGGAGCATGTGGTTCAATTCGACGCAACGCGAAGAACCTTACCTGGGCTCGAAGCGCAGTGGAATCCGGTGGAAACATCGGCGCCCCTTAAAAGGCTGCTGCGGAGGTGCTGCATGGCCGTCGCTGCAT
+
GGGGGGGGGGGGGGGGGGGGGGGGGFFGFGGGGGGGGGFGGFGGGFGGGFGGGGGGGCFFGGGGGGGCFGGGGGGGGGGGGGGGGGGGGGGGGGGGGGGGGGGGGGEGGFFGGGGGGGGGGGGGGGGGGGFGGCFGGGGGGGGEGGGGGGGGEGGGFGGGGGGGGGGGGGFGGGGG9FFGCFGD=>CEEE=E=EEFGG=GDFGGFCGGGGGDFGGGGBB54CFGGGGGFGDBFF:FFB6<3CDG>BEFF@AG=?3:>FFFFF>0<BEB5:AF<@49)>:99>0;F?B0:
@M00689:251:000000000-CJTJ5:1:1101:24774:13803 1:N:0:5
CAGGATTAGATACCCACTGTATCCCTTCACTGTTGCATCCATCCTTGCCTTCACACCAAAAGGGGGCTGGTAGGTGTTGCATGGCCGTCGCTGCAT
+
GGGGGGGGGGGGGGGGGGGFGGGGGGGGGGGGFFFGGGCGGGGGGGGGGGGGGGGGGGGGGGGCGGGGGGGGGGGGGGGGGGGGGGGGGGGGGDCF
@M00689:251:000000000-CJTJ5:1:1101:7248:13808 1:N:0:5
CAGGATTAGATACCCTGGTAGTCCACGCCGTAAACGATGAGAACTAGCTGTCGGGGCTCTTAGAGCTTCGGTGGCGCAGCTAACGCATTAAGTTCTCCGCCTGGGGAGTACGGCCGCAAGGTTAAAACTCAAAGGAATTGCCGGGGGCCTGCACAAGCGGTGGAGCATGTGTTTTAATTCGAAGCAACGCGCAGAACCTTACCCGCGTTTGACATGGCACGGCGATTTCCAGAGATGGACTTCTTCCCGCAAGGTACGTGCGCACAGGTGCTGCATGGTTGTCGCTGCCTCTGTT
+
GGGGGGGGGGGGGGGGGGGGGGGGCGEGGGGGGGGGGGGGGGGGGGGGGGGGFGDGGGGGCGGC@FAEFG7GCFGDG:FGG9FFEG7?E9AFGGGGGGGGGGBFGGEGGGGGCGGGG7@7EGGC?FCGFG,=E9E8:@F,3C+@EGEGGGGGCG<:8EF>F:7*,C5CCFFGGGG+<BFCC+A>C6B8*C=E=CE+8@@E+CF+:EGGEGC7C7?CFF467)9C3D=DF:C==:DF*796C7CGFF4:DF;C)3*-6::F<312B)8(=::AAF)9*4<<(:<??FF>15)().)
@M00689:251:000000000-CJTJ5:1:1101:15052:13811 1:N:0:5
CAGGATTAGATACCCAGGTCAGTACAGAAGGAGGGGGAGAAGGTGATGCATGGTCGTCGCTGCAT
+
GGGGGGGGGGGGGGGGGGGGGGGGGGGGGGGGGGGGGGGGGGGGGGGGGGGGGGGGGGGGGGGGG
@M00689:251:000000000-CJTJ5:1:1101:15651:13824 1:N:0:5
CAGGATTAGATACCCTGGTAGTCCATGCCGTAAACGGTGGGCGCTAGGTGTAGGGGTCTTCCACGGCCTCTGTGTCGTAGCTAACGCATTAAGCGCCCCGCCTGGGGAGTACGGCCGCAAGGCTAAAACTCAAAGGAATTGACGGGGGCCCGCACAAGCGGCGGAGCATGTGGATTAATTCGATGCAACGCGAAGAACCTTACCTGGGCTTGGCATACACCAGATCGCTGCAGAGATGTAGTTTCCCTTGTGGTTGGTGTACAGGTGATGCATGGCCGTCGCTGCAT
+
GGGGGGGGGGGGGGGGGGGGGGGGGGGGGGGGGGGGGGGGGGGGGGGGGGGGGGGGGGGGGGGGGGGGGGGGGGGGGGGGGGGGGGGGGGGGGGGGGGGGGGGGGGGGGGGGGGGGGGGGGGGGGGGGGGGGGGGGGGGGGGGGGGGGGGGGGGGGGGGGGGGGGGGGGGGGGEEFGGGGGGGGGGGGGGGGGGGGGGGGGGGGGGGGGGGGDFGGGFFGGGGGGGGGFGGFFFGGFFGGGGGGFFFFFFFGGFFFFF:FDFFFFFFAFBFDF?FFFFB>>B??BFF
@M00689:251:000000000-CJTJ5:1:1101:26155:13899 1:N:0:5
CAGGATTAGATACCCTGGTAGTCCACGCCCTAAACGATGGATACTCGACATCAGCGATACACTGTTGGTGTCTGAGCGAAAGCATTAAGTATCCCACCTGGGAAGTACGATCGCAAGATTGAAACTCAAAGGAATTGACGGGGGTCCGCACAAGCGGTGGAGCATGTGGTTTAATTCGATGATACGCGCGGAACCTTACCTGGGCTTGACATGCAGAGGAAATTCTCGTGAAAGCGAGAACCTCCCGCAAGGGATCTCTGTGCAGGTGGTGCATGGTCGTCGCTGCAT
+
GGGGGGGGGGGGGGGGGGGGGGGGCFGGGGGGGGGGGGGGGGGGGFFEFGGGGGGG@FGGCGCAFEFGGEFFFGGGGEFFGGGG9FGFEGGAFGG@FGGGGGDFGEFFGDFGGGDEGGDFGFCEEFGGGGFFGGGFGGGEGCGGFE8FGGGGCDGFECCGFFCGGGFGGAFFFFFCFF7:9D@FFGGB*=EDGG58EFF?FFEGGFGGGFCC68<:DF3**2C7D*3C;DCF?FDD>))19DC*).72)7(9*<86<AA4<FAAFFFF@BFB4@FFBF9>F6;,((4<
@M00689:251:000000000-CJTJ5:1:1101:26145:13914 1:N:0:5
CAGGATTAGATACCCTGGTAGTCCACGCCCTAAACGATGGATACTCGACATCAGCGATACACTGTTGGTGTCTGAGCGAAAGCATTAAGTATCCCACCTGGGAAGTACGATCGCAAGATTGAAACTCAAAGGAATTGACGGGGGTCCGCACAAGCGGTGGAGCATGTGGTTTAATTCGATGATACGCGAGGAACCTTACCTGGGCTTGACATGCAGAGGAAATTCTCGTGAAAGCGAGAACCTCCCGCAAGGGATCTCTGTGCAGGTGGTGCATGGTCGTCGCTGCAT
+
GGGGGGGGGGGGGGGGGGGGGGGGGGGGGGGGGGGGGGGGGGGGGGGGGGGGGGGGGGGGGGGGGGGGGGGGGGGGGGGGGGGGGGGGGGGGGGGGGGGGGGCFGGGGGGGGGGGGGGGGGGGGGGGGGGGGGGGGGGGGGGGGGGGGGGGGGFGGGGGGGGGGGGGGGGGGGGGGGGGGGGGGGGGGGGGGGGGGGGGGGGGGGGGGGGGGGGGGGFFGGFGGGGGGFGC@FFGGFFGGGGGGFFFFEFFFDFF<BFFFFFFFFFFFFFFFFFFFFFFFFFBFFFFF
@M00689:251:000000000-CJTJ5:1:1101:6834:13951 1:N:0:5
CAGGATTAGATACCCTGTAAATCAAACTGCCTCCCTGAACGAGCAGGATTTAGGGCATACTCTTTTTAACATTTGCCTGTGGCCAGTTCTAGGTGGTTGCCTCCTGAATATGTTGCGACCAGGTGCTGCATGGTCGTCGCTGCAT
+
GGGGDFFGGGGFECFGFEF<EDFFGGGGFCFGGGGFGFGGGGGGGGGGGGGGGGGGGGGGGGGGGFGGGGGGGGFCFFGGGGGGGG@GGGGGGGGGGGEFGGGGGGGDFAFGFF9BFGGGGG7FGGGGF@FG@FFEEF7:FG7EG
@M00689:251:000000000-CJTJ5:1:1101:6853:13960 1:N:0:5
CAGGATTAGATACCCTGTAAATCAAACTGCCTCCCTGAACGAGCAGGATTTAGGGCATACTCTTTTTAACATTTGCCTGTGGCCAGTTCTAGGTGGTTGCCTCCTGAATATGTTGCGACCAGGTGCTGCATGGTCGTCGCTGCAT
+
GGGGGGGGGGFFGGGGGGEGGFGGGGGGGGGGGGGGGGGGGGGEFGGCFGGGFGGGGGFGGGGGGGGCFGCGGGGGGGDFEGGG,CFGGGGCDG9BFGEGGGGGGGGFGCGFGGAFF7FGFEGGCGG<F@FGGGGGGDFGDEGFF
@M00689:251:000000000-CJTJ5:1:1101:9387:13961 1:N:0:5
CAGGATTAGATACCCCTGGCGTCAAGATCCTGGGTAAACCCAGGTGGGGAAGGCGACTTTTTTCCCTGTCTTTGTTAAATTATGATGAGGTGATGCATGGCCGTCGCTGCAT
+
GGGGGGGGGGGGGGGGGGGGGGGGGGGGDFFFCDEFGFGGGGGGGGGGGGDGGGGGGGGGGGGFFGGGGGGGGGGGGGGGGGGGGGGGGGGGDGGGGGGGFGGGGGGGGGGG
@M00689:251:000000000-CJTJ5:1:1101:15100:14030 1:N:0:5
CAGGATTAGATACCCCTGTAGTCCTAGCCGTAAACGATGATAACTAGGTGTTGCTCGTATCGACCCGAGCAGTGCCGTAGCCAACGCGTTAAGTTATCCGCCTGGGGAGTACGCACGCAAGTGTGAAACTCAAAGGAATTGACGGGGGCCCGCACAAGCGGTGGAGTATGTGGTTTAATTCGATGCAACGCGAAGAACCTTACCAAGGCTTGACATGTCGCGAATTCCCTTGAAAGGGGGAAGTGCCTTCGGGAGCGCGAACACAGGTGTTGCATGGTCGTCGCTGCAT
+
GGGGGGGGGGGGGGGGGGGGGGGGGGGGGGGGGGGGGGGGGGGGGGGGGGGGGGGGGGGGGGGGGGGGGGGGGGGGGGGGGGGGGGGGGGGGGGGGGGGGGGGGGGGGGGGGGGGGGGGGGGGGGGGGGGGGGGGGGGGGGGGGGGGGGGGGGGGGGGGGGGGGGGGGGGGGGGGGGGGGGGGGGGGGGGGGGGGGGGGGGGGGGGGGGGGGGGGGGFFGGGGGGGGGFGGFFFGGFFGGGGGGFFFFFFFGDFFFF>BEFE><>>F3FF?FFFFFFFBFFFBFFBFFF
@M00689:251:000000000-CJTJ5:1:1101:15090:14047 1:N:0:5
CAGGATTAGCTACCCCTGTAGTCCTAGCCGTAAACGATGATAACTAGGTGTTGCTCGTATCGACCCGAGCAGTGCCGTAGCCAACGCGTTAAGTTATCCGCCTGGGGAGTACGCACGCAAGTGTGAAACTCAAAGGAATTGACGGGGGCCCGCACAAGCGGTTGAGTATGTGGTTTAATTCTCTGCAACGCGAAGAACCTTACCAAGGCTTGACATTTAGCTCATTCCCTTGACAGGGGGCAGTGCTTTCGTGAACGCTAACACAGTGTTTGCATGTTCGTCGCTTCACCTTG
+
GGGGGGGGGGFFGGGGGFFGGGGGFECFG7F;FCGGGF<<F9@FFCFGGFFGEFFGEG@@FGGGEG::7C@FGEF@7F:,BF<DFBFFGE,,,CEEGGGGGDE+++4+4B=F@@+@=F=+>FEFA,CFGGG<,,9,8,AFC,C=7++<EEG*@*C<,,B*7>*4,,62<@;,,6C,,,5<C++5+?C+?CG5=EE*2B@CF7@F+<*1AFC5*<7C***2:0*9CGFGFGG4=/?*<))9))*>609<F?2/9)).(4()(9485.*)9<71:*8@/*)((((,3(())).))
@M00689:251:000000000-CJTJ5:1:1101:20283:14096 1:N:0:5
CAGGATTAGATACCCTGGTAGTCCACGCTGTAAACGATGTCAACTTGAAGTCTGTGTCCTTGTGACGTGGGTTTCGGAGCTAACGCATTAAGTTGACCGCCTGGGGAGTACGGCCGCAAGGTTAAAACTCAAATGAATTGACGGGGGCCCGCACAAGCGGTGGAGCATGTGGTTTAATTCGATGCAACGCGAAGAACCTTACCTACCCTTGACATACAGCGAACTTAGCAGAGATGCTTTGGTGCCTTCGGGAACGCTGATACAGGTGATGCATGGCCGTCGCTGCAT
+
GGGGGGGGGGGGGGGGGGGGGGGGGGGGGGGGGGGGGGGGGGGGGGGFFGGGGGGGGGGGGGGGGGGGGGGGGEGGGGGGGGGGGGGGGGGGGGGGGGGGGGGGGGGGGGGGGGGGGGGGGGGGGGGGGGGFGGGGGGG9FFFEGGGGGGGGGGGGGGGGGGGGGGGGGGGGGGGGGGGGGFGGGGGGGGGGEDGGGGGGGGGGGGCGGGGGGGGGGFFGGGGGGGGFFGGFFFFGFFGGGGGGFFFFFFFGGFFFFFBDFFFFFFFFFFFFBFFFFFFFFFFFFB>B
@M00689:251:000000000-CJTJ5:1:1101:24060:14103 1:N:0:5
CAGGATTAGATACCCCAGTAGTCCTAGCCGTAAACGATGGATACTAGGTGTTGTCTGTATCGACCCGGACAGTGCCGTAGCTAACGCGTTAAGTATCCCGCCTGGGGAGTACGCACGCAAGTGTGAAACTCAAAGGAATTGACGGGGGCCCGCACAAGCGGTGGAGTATGTGGTTTAATTCGATGCAACGCGAAGAACCTTACCTGGGCTTGACATACACCAGATCGCTGCAGAGATGTAGTTTCCCTTGTGGTTGGTGTACAGGTGTTGCATGGCCGTCGCTGCAT
+
GGGGGGGGGGFGGGGFFGGGGGGGGGGGGGGGGGGGGGGGGGGGGGGGGGGGGGGGGGGGFCGEGGGDEGGGGGGGGFGGGGGGGGGGGEGGGDGGGGGGGGGGGGGGGGGGGGGGGGGGGGGGGGGGGGGGGGGGGGGGGGGGGGGGGGGGGGGGGGGGGGGGGGGGGGGGGGGGGGGGGGGGGGGGGGGGGGGGGGGGGGGGGGGGGGGGGGGGGFF42<DC671*)*9@:F<46?C:0:FGFFFFF::FGFF:3??FA?AFF=6AFF98<=44:@-40016(..
@M00689:251:000000000-CJTJ5:1:1101:19958:14299 1:N:0:5
CAGGATTAGATACCCTGGTAGTCCACGCCCTAAACGATGTCAACTGGTTGTTGGACGGCTTGCTGTTCAGTAACGAAGCTAACGCGTTAAGTCCTGCGCCTGGGGAGTACGGTCGCAAGGCTGAAACTCAAAGGAATTGACGGGGGCCCGCACAAGCGGTGGAACATGTGGTTCAATTCGACGCAACGCGAAGAACCTTACCTGGGCTCGAAGCACAGTGGACCGGGGTAGAAATATCCCTTTTCGCAAGAACTGCTGTGGAGGTGTTGCATGGTTGTCGCTGCAT
+
GGGGGGGGGGGGGGGGGGGGGGGGFGGGGGGGGGGGGGGGGGGGGGGGGGGGGGGGGGGGGGGGGGGGGGGGGGGGGGGGGGGGGGGGGGGGGGGGGGGGGGGGGGGGGGGGGGGGGGGGGGGGGGGGGGGGGGGGGGGGGGGGGGGGGGGGGGFGGGGGGGGGGGGGGGGFGCGGGGGGGEGGGGGGGGGGGGGGGGGGGGGGGGGGGGGGGGGGGFFGGGGGGGGGBDGFFFFGFF>FFGGGFDFFFFFGFFF>FFFFBF<6)8F2FA<DFF?BD>D?02?>FF
@M00689:251:000000000-CJTJ5:1:1101:19328:14310 1:N:0:5
CAGGATTAGATACCCTGGTAGTCCACGCTGTAAACTATGGATGCTAGCCGTTGGGGAGCTTGCTCTTCAGTGGCGCAGCTAACGTCTTAAGCATCCCGCCTGGGGAGTACGGTCGCAAGATTAAAACTCAAAGGAATTGACGGGGACCCGCACAAGCGGTGGATGATGTGGATTAATTCGATGCAACGCGAATAACCTTACCTACCCTTGACATGTACGGAAGCTCATCGAGAGGTGAGTGTGCCCGAAAGGGAGCCGTAACACAGGTGTTGCATGGCTGTCGCTGCAT
+
GGGGGFGDGFFFFGGGFFFACFFGCFGGGGGFFFFGGGFFEGFGFFFGGDFGGGGGGGGGGGGGGGGGGFGGGGEFFEGGGGGGGGGGFGGGGGGGGDGGGGCGGGGGGGGGGGCFF@:<FFBFFEFGGGFFAFDEGGC<FFGGGGGGGGGEGGGGGDGGCFFGGGGFGGGGGGG@FFGEFGCE7BD8E=EDCG?FGGGCGGGGGGFGG8:CFGFC7A:<C3CGGGGGFF5@F>>F565CFFDGFFF>E@BFC:@>FFFD0><BFFFDF>B?AFF=;::(8<?BFF>?F
@M00689:251:000000000-CJTJ5:1:1101:25421:14417 1:N:0:5
CAGGATTAGATACCCTGGTAGTCCTAGCCGTAAACGGTGCACGTTTGCTGTAAAAGGAATCGACCCCTTTTGTGGCGTAGCTAACGCGTTAAACGTGCCGCCTGGGGAGTACGGTCGCAAGGCTGAAACTCAAAGGAATTGACGGGGGCCCGCACAAGCAGCGGAGCATGTTGTTTAATTCGAAGCGACGCGAAGAACCTTACCTGGGCTTGACATGAATCTGCAAGGCGTGGAAACACGTCCCCTCTTCGGAGCGGATTCACAGGTGCTGCATGGCCGTCGCTTCAT
+
GGGGGGGGGGGGGGGGGGGGGGGGGGGGGGGGGGGFGFDFGGGGGGGGGGGFGCFGGGGGGGGGGGGGGGGGGGGGGGGGGGGGGGGGGGGCGGGGGGGGGGGGGGGGGGGGGGGGGGGGGGGGGFFGGGGGGGGGGFGGGGGGGGDGGGGGGEGGGGGGGGGGGGGFGGGGGGGFGFGGGGCFCGGEE=EEGDGCFGGGGGGGGGFGGGGGGGGFGF4FGGFGG:<DFDGEFDGGFFGGGGGGF@EFFFFDC>DFFFFFF?A2FF??FFADFF4<>F9>BB>6,39A
@M00689:251:000000000-CJTJ5:1:1101:6663:14417 1:N:0:5
CAGGATTAGATACCCTGGTAGTCCACGCTGTAAACGGTGGGTACTAGGTGTGGGGTCCATTCCACGGGTTCCGTGCCGTAGCTAACGCTTTCAGTACCCCGCCTGGGGAGTACGGCCGCAAGGCTAAAACTCAAAGTAATTGACGGGGACCCGCACAAGCGGTGGATGATGTGGATTAATTCGATGCCACGCGAATAACCTTACCTCCCCTTGACATGTACGGAAGCCTCCAGCGCTGGGGGTTTTCCCGCAAGGGCGCCGTAACCCCGGTGATGCATGGCCGTCGCTGCATCTT
+
GGGGGGGDGGFFFGGGCGGGGGGFCECEFCFGGFGGGGGDEGFGGGGGGGGG7FCF7FFGGFGDFGGGGGGGBF,FDBF7?FGACFECFGG9EAFBEFGGFGGGGGFG+=BBFFDECFG:=FDFFADDDFF9:,?=,,,CF,,CB7+3>FCC7CFE7@:CFGG8C*D<B<,@FG9DF9=FFGC,>,:,,=:E*/*=89+BCG+C9C+CECCF40C*>*9*:*)**1CFFCCFF)95>))9))))0)1)65(1))81(377-<((.*)()(-(-9*9*94(,8(-39((24(6A9)
@M00689:251:000000000-CJTJ5:1:1101:7637:14458 1:N:0:5
CAGGATTAGATACCCCAGTAGTCCTAGCCGTAAACGATGGATACTAGGTGTTGTCTGTATCGACCCGGACAGTGCCGTAGCTAACGCGTTAAGTATCCCGCCTGGGGAGTACGCACGCAAGTGTGAAACTCAAAGGAATTGACGGGGGCCCGCACAAGCGGTGGAGTATGTGGTTTAATTCGATGCAACGCGAAGAACCTTACCTGGGCTTGACATACACCAGATCGCTGCAGAGATGTAGTTTCCCTTGTGGTTGGTGTACAGGTGCTGCATGGTTGTCGCTGCAT
+
GGGGGGGGGGGGGFFFEFFCEFFFFFFFGDGGGGEFGGFDGCAFGDGFFGFGGGGGFDC<F:,@FFG@:FEGCDFFGEECFEF<<FDECFGECEEGGEFE@FFGGG>FGFFGDGFGGDGFGGBFG9F,FDFCDF9FF@DGFDCCGEEEGGGDGGGGFFFGGGGDFFF:@FCACGGFF9CCF=?CFGF?C:/57C:80;;;<9:8A+5*1@FG4CCFG?=C<*9CFGGGFDDFF=C48=G7*?F:@??A*.69<>>:;F1@)94<5?4)9>FF<@:=B:34(410>0-
@M00689:251:000000000-CJTJ5:1:1101:21500:14494 1:N:0:5
CAGGATTAGATACCCTGGTAGTCCACGCCGTAAACGATGAGAACTAGCTGTCGGGGCTCTTAGAGCTTCGGTGGCGCAGCTAACGCATTAAGTTCTCCGCCTGGGGAGTACGGTCGCAAGATTAAAACTCAAAGGAATTGACGGGGACCCGCACAAGCGGTGGAGCATGTGGTTTAATTCGAAGCAACGCGAAGAACCTTACCAGGTCTTGACATCCTCTGACAATCCTAGAGATAGGACGTTCCCCTTCGGGGGACAGAGTGACAGGTGTTGCATGGCTGTCGCTGCAT
+
GGGGGGGGGGGGGGGGGGGGGGGGGGGGGGGGGGGGGGGGGGGGGGGGGGGGGGGGGGGGGGGGGGGGGGGGGGGGGGGGGGGGGGGGGGGGGGGGGGGGGGGGGGGGGGGGGGGGGGGGGGGGGGGGGGGGGGGGGGGGFGGGGGGGGGGGGGGGGGGGGGGGGGGGGGGGGGGGGGGGG@FDGGGGGGGGGDGGGGGGGGGGGGGGGGGGGGGGGFFGGGGGDCFGFGGFFFGGFFGGGGGGFFFFFFFGGFEFFFFFFFFFFFFFFFDFFFFFFFFFFFFFB<:BBF
@M00689:251:000000000-CJTJ5:1:1101:8600:14525 1:N:0:5
CAGGATTAGATACCCTGGTAGTCCATGCCGTAAACGGTGGGCGCTAGGTGTAGGGGTCTTCCACGGCCTCTGTGTCGTAGCTAACGCATTAAGCGCCCCGCCTGGGGAGTACGGCCGCAAGGCTAAAACTCAAAGGAATTGACGGGGGCCCGCACAAGCGGCGGAGCATGTGGATTAATTCGATGCAACGCGAAGAACCTTACCTGGGCTTGACATACACCAGATCGCTGCAGAGATGTAGTTTCCCTTGTGGTTGGTGTACAGGTGGTGCATGGCCGTCGCTGCAT
+
GGGGGGGGGGGGGGGGGGGGGGGGGGGGGGGGGGGGGGGGGGGGGGGGGGGGGGGGGGGGGGGGGGGGGGGGGGGGGGGGGGGGGGGGGGGGGGGGGGGGGGGGGGGGGGGGGGGGGGGGGGGGGGGGGGGGGGGGGGGGGGGGGGGGGGGGGGGGGGGGGGGGGGGGGGGGGFFGGGGGGGFGGGGGFGGGGGGDGGGGGGGGGGGGGGGGGGGGGFFG5FFD=CGGFGGFF?CFFFGGGGGGFFFFFF>FGFFF;:1@FFFFFFFFB<A>DFFFFB>BFFFFFF9
@M00689:251:000000000-CJTJ5:1:1101:25470:14528 1:N:0:5
CAGGATTAGATACCCTTTCAGAGGGAATGGGGGCATTTGGGATACTCCAAGAACCTTCTGCTGCTGAATACCTGCTTTGGCTCAGCTGGGGTTGTTGGGGTATGGCTGCTCGTAGTAAGACCATGGAACTGCCTCAGTGCTGGTCTCTGCTAGCTGCAGACTGGGGGATTCAGAGGGAGAGGTGGTGCATGGCTGTCGCTGCAT
+
FFGGGGGGGGGGGGGGGG<EFDDDF7EEFEGDGGEGGGGGGCFFGG,@EFGGGAFGGGFGGEFFGD9FGGGGGGGGGGGGGGGFGGFGGGGGGDCF<=FG=CF<F@FGGGGGGG7=FEEGGGGFGFFEGFFGGGGGGEDDCFDGFGGGGGGGDG?FGEFCFGGGDCEFGGGFG9E7>ECECEGGGEGGGFEFGCCFGGGGEE2?
@M00689:251:000000000-CJTJ5:1:1101:20499:14629 1:N:0:5
CAGGATTAGATACCCTGGTAGTCCACGCCGTAAACGATGAGAACTAGCTGTCGGGGCTCTTAGAGCTTCGGTGGCGCAGCTAACGCATTAAGTTCTCCGCCTGGGGAGTACGGCCGCAAGGTTAAAACTCAAAGGAATTGACGGGGGCCCGCACAAGCGGTGGATGATGTGGATTAATTCGATGCAACGCGAAAAACCTTACCTACCCTTGACATGTACGGAAGCCCTCAGAGATGGGGGTGTGCCCGAAAGGGAGCCGTAACACAGGTGATGCATGGTCGTCGCTGCATCTGTT
+
GGGGGGGGGGGGGGGGGGGGGGGGGGGGGGGGGGGGGGGGGGGGGGGFGFGGGGGGGGGGGGGGGGGGGGGGGGGGGGGGGGGGGGGGGGGGGGGGGGGGGGGGGGGGGGGGGGGGGGGGGGGGGGGGFGGGGGGGGGGGGGGGGGGGGGGGGGGGGGGGGDGGGGGGGGGGGGGGGGGGFFGGGGGGGGEGGGGGGGGGGGGGGFGFGGGGGGGFDFFGGGGCGGGFFGFFF>>>FFGGGGGGFFFFBFFGGF@:>FBFBFFFFF>:?>ABFFFFF@F>>;:908?035<9>A)
@M00689:251:000000000-CJTJ5:1:1101:22146:14742 1:N:0:5
CAGCCAGGATTAGATACCCTGGTAGTCCACGCTGTAAACGATGAGTGCTAGACGTCGGGGAGCTTGCTCTTCGGTGTCGCCGCTAACGCATTAAGCACTCCGCCTGGGGAGTACGGTCGCAAGATTAAAACTCAAAGGAATTGACGGGGGCCCGCACAAGCGGTGGAGCATGTGGTTTAATTCGATGCAACGCGAAGAACCTTACCTGGTCTTGACATCTACGGAATCCTGCAGAGATGCGGGAGTGCCTTCGGGAACCGTAAGACAGGTGCTGCATGGCCGTCGCTGCAT
+
GGGGGGGDFFFGGGGGGGGGGGGGFACEFFGGCFCAFACFGGGGGFFCFGGCFGDFGGGGGGGCFFGCGGGGGGGGGGGCFGGGGFFGGGFGGGGGGFDGFGEEGFGCEGGCGGGGFGGGGGFFCEFGGGGGGGGGFFFGG8FGGGGGGCGGGB<>:CFGGGEEGD*FCCFFFGC2CFFF>CGGGC>CFGGGGGGGGEFCGGGGCCCF=<C+:CFCF?FC>CCCCG=FFFFFF:FFF=>7>D<<7.7:84>GG>B;>3(7:FB2?*98>74:7B??6B?0:>((43636()
@M00689:251:000000000-CJTJ5:1:1101:22157:14756 1:N:0:5
CAGCCAGGATTAGATACCCTGGTAGTCCACGCTGTAAACGATGAGTGCTAGACGTCGGGGAGCTTGCTCTTCGGTGTCGCCGCTAACGCATTAAGCACTCCGCCTGGGGAGTACGGTCGCAAGATTAAAACTCAAAGGAATTGACGGGGGCCCGCACAAGCGGTGGAGCATGTGGTTTAATTCGATGCAACGCGAAGCACCTTACCTGGTCTTGACATCTACGGAATCCTGCAGAGATGCGGGAGTGCCTTCGGGAACCGTAAGACAGGTGCTGCATGGCCGTCGCTGCAT
+
GGGGF8FFFCFGGCFFFFGGFGEGGGGGFCGGGGFGGDFFGGGGGFGGGGG9FGGGGGGGEDGGFGGFFGGGGGGCFGGGGGG@CGGGGGGCGFGFGGEGGGGGGGGGGGGGGGGGGGGGGGGGGFFGGCFGGGGFFF@FGGCFGGGGGGGCGEGEGGGCFGGEEEFGGGGGGGG8;:EG@FG5FCFGGFGGGGGGG*CFCEDGFGGGGGGGFGGGGFFGGGGCDGFFFGGFFFGGFFGGDDCC>)54=@BGGF>>6:BFFFFFFF??FB>:A?@F?F??26>916?:B76
@M00689:251:000000000-CJTJ5:1:1101:7038:14791 1:N:0:5
CAGGATTAGATACCCTGGTAGTCCATGCCGTAAACGGTGGGCGCTAGGTGTAGGGGTCTTCCACGGCCTCTGTGTCGTAGCTAACGCATTAAGCGCCCCGCCTGGGGAGTACGGCCGCAAGGCTAAAACTCAAAGGAATTGACGGGGGCCCGCACAAGCGGCGGAGCATGTGGATTAATTCGATGCAACGCGAAGAACCTTACCTGGGCTTGACATACACCAGATCGCTGCAGAGATGTAGTTTCCCTTGTGGTTGGTGTACAGGTGTTGCATGGCTGTCGCTGCAT
+
GGGGGGGGGGGGGGGGGGGGGGGGGGFGGGGEGGGGGGG7EGGGGEGGGGGGFGGGGGGGGG<F7:FGGGGCGCGGDG<=FDCGGDG7FGECEGDGGGGDGGGFGGG7CFCGEGGGDG=BEFGGFDDDGGGGGGGGGFFGGFGGGGDGGGGDG8F7<FGDGGDGGDGGGFFFF7CG?CGGGFFGGGGGGDGGD7ECFGGGGFGGCGFGCCF*9F+CFF4DFCF:FGFGFGG?F?F*97DC7CFGFFFFF7AF5>F?>??F7F4<?F@FFFB)<F)7@@??BFF190<
@M00689:251:000000000-CJTJ5:1:1101:16780:14843 1:N:0:5
CAGGATTAGATACCCTGGTAGTCCATGCCGTAAACGGTGGGCGCTAGGTGTAGGGGTCTTCCACGGCCTCTGTGTCGTAGCTAACGCATTAAGCGCCCCGCCTGGGGAGTACGGCCGCAAGGCTAAAACTCAAAGGAATTGACGGGGGCCCGCACAAGCGGCGGAGCATGTGGATGAATTCGATGCAACGCGAAGAACCTTACCTGGGCTTGACATACACCAGATCGCTGCAGAGATGTAGTTTCCCTTGGGGTTGGTGTACAGGTGTTGCATGGCCGTCGCTGCAG
+
GFFFDFGGGFGGEFFFEFGGGGGGDEFC<@BFDFFGGEGGG8FB@@CFCCC@EFCFCGGGGGGGGG7@CGFFGF<E@DGGGGFG<C>CEGFCFFGG@C7@>4:AFGGGEGGGCD>:FC:CFF<8FFFEBBFDCF<DE=8>CEFFEGEEC*>*=:FECCFFEGG@EEGG6F<9@9A+<C7?GFG?C>EC?==EEE58@288<<<<9C=F5071703*2*9<*>FF99EG:D3948FFB=*:C*::6**-/7(9C))-9425264<@7FA)84<27>>074(,02((.(
@M00689:251:000000000-CJTJ5:1:1101:16770:14867 1:N:0:5
CAGGATTAGATACCCTGGTAGTCCATGCCGTAAACGGTGGGCGCTAGGTGTAGGGGTCTTCCACGGCCTCTGTGTCGTAGCTAACGCATTAAGCGCCCCGCCTGGGGAGTACGGCCGCAAGGCTAAAACTCAAAGGAATTGACGGGGGCCCGCACAAGCGGCGGAGCATGTGGATTAATTCGATGCAACGCGAAGAACCTTACCTGGGCTTGACATACACCAGATCGCTGCAGAGATGTAGTTTCCCTTGTGGTTGGTGTACAGGTGTTGCATGGCCGTCGCTGCAT
+
GGGGGFGFGGFGGGGGGGGGGGGGGGFGGGGEGGGGGGFDEGGGGGGGGGGGGGGGGGGGGGGGGGGGGGGFGDGGGG8FFGEFGGGCFGAFEFFGGGGGGGGGGGCEGFFGGGGGGGECEFFGG8F3FGGCCFDDGCFGGFGGGGDGGGGGG7:<::<<FGGGG=EGGFGGD9CFGEFGGGGGGGGGGGGGGGGGCFGGGFGGGGGFFGFECF9CFF?CDGGGGGFDF*>?)9<G?FGC>FGGFFFFFFFGDFFF6<?FFFFFFFFAB:BFFFF>FEBFFFFB;?B
@M00689:251:000000000-CJTJ5:1:1101:25739:14879 1:N:0:5
CAGGATTAGATACCCTGGTAGTCCACGCCCTAAACGATGTCAACTGGTTGTTGGGTGCATTAGTACTCAGTAACGAAGCTAACGCGTGAAGTTGACCGCCTGGGGAGTACGGCCGCAAGGTTGAAACTCAAAGGAATTGACGGGGACCCGCACAAGCGGTGGATGATGTGGTTTAATTCGATGCAACGCGAAAAACCTTACCTACCTTTGACATGTATGGAATTCGCCAGAGATGGCTTAGTGCTCGAAAGAGGACCATAACACAGGTGTTGCATGGCCGTCGCTGCAT
+
GGGGGGGGGGGGGGGGGGGGGGGGGGGGGGGGGGGGGGGGGGGGGGGGGGGGGGGGGGGGGGGGGGGGGGGGGGGGGGGGGGGGGGGGGGGGGGGGGGGGGGGGGGGGGGGGGGGGGGGGGGGGGGGGGGGGGGGGGGGGGGGGGGGGGGGGGGGGGGGGGGGGGGGGGGGGGGGGGGGGGGGGGGGGGGGGGGGGGGGGGGGGGGGGGGGGGGGGGFFGGGGGGGGGFGGFFFGGFFGGGGFGFFF;FFBGGFFFFFFFFFFFFFFFFFB?FFFFFFFFFFFF:BF?2
@M00689:251:000000000-CJTJ5:1:1101:23936:14964 1:N:0:5
CAGGATTAGATACCCCGGTAGTCCTAGCCGTAAACGATGGATACTAGGTGTATGTGGTATCGACTCCATATGTGCCGTAGTTAACACAGTAAGTATCCCGCCTGGGGAGTACGGCCGCAAGGTTAAAACTCAAAGGAATTGACGGGGGCCCGCACAAGCGGTGGAGCATGTGGTTTAATTCGACACAACGCGAAGAACCTTACCCAGGCTTGACATCCCTTGTAAGCCATAGAAATATGGTCCTCATAGCAATATGACAAGGTGACAGGTGGTGCATGGTTGTCGCTGCAT
+
GGGGGGGGGGGGGGGGGGGGGGGGGGGGGGGGGGGGGGGGGGGGGGGGGGGGGGGGGGGGGGGGGGGGGGGGGGGGGGGGGGGGGGGGGGGGGGGGGGGGGGGGGGGGGGGGGGGGGGGGGGGGGGGGGGGGGGGGGGGGGGGGGGGGGGGGGGGGGGGGGGGGGGGGGGGGGGGGGGGGGGGEGGGGGGGGGGGGGGGGGGGGGGGGGGGGGGGGGFFGGGGGGCGGFGGFFFGGFFGGGGGGFFFFFFFGG?FFFBDFFFFFFFF?FFF:?FFFFFFFB:?FFFFFF?B
@M00689:251:000000000-CJTJ5:1:1101:19209:14970 1:N:0:5
CAGGATTAGATACCCAACCATCAGGTGATGCATGGCCGTCGCTGCAT
+
GGGGGFGFGGGGGGGGGGCGGGGGGFFFGGFGFFGFFGGGGGGGEGG
@M00689:251:000000000-CJTJ5:1:1101:5189:15001 1:N:0:5
CAGGATTAGATACCCTGGTAGTCCACGCTGTAAACGATGTGCGCTGGATGTTGGGGCTCTTATAGTTTCAGTGTCGGAGCTAACGCGGTAAGCGCTCCGCCTGGGGAGTACGGCCGCAAGGCTAAAACTCAAAGGAATTGACGGGGGCCCGCACAACCGGCGGAGCATGTTGATTAATTCGATGCAACCCGAAGAACCTTACCTGGGCTTGACATACACCAGATCGATGCAGCGATGTCGTTTCTCTTGTGGTGGTTGTACAGGTGTTGCATGGTCGTCGCTGCAT
+
GGFGGGGGGGGGGGGGFGGFGFFG<ECFE;FEGGGGGGGCFDGEGEGFGGGGGG::CEFGGD,6,CDFGCEE9FD,CFEGFAEE=FGGGDGFGDF,FF+BFF<FGE7:F,5?FEFGG+FB@CE@=FDG<FGGFCBD,@D<FG@EFGEFGECB8:CF*::<<C7BCG*2<F9<,:?CCCC?7+<?=<EG*A/=C5CFFFFCCG67+:5CFG):DF7*09F5F<<77***1>D8)5)/750*>DGF*4@46145C)),((46:@<(*07:7).-6)**0.-(,38>2)
@M00689:251:000000000-CJTJ5:1:1101:9274:15049 1:N:0:5
CAGGATTAGATACCCTGGTAGTCCATGCCGTAAACGGTGGGCGCTAGGTGTAGGGGTCTTCCACGGCCTCTGTGTCGTAGCTAACGCATTAAGCGCCCCGCCTGGGGAGTACGGCCGCAAGGCTAAAACTCAAAGGAATTGACGGGGGCCCGCACAAGCGGCGGAGCATGTGGATTAATTCGATGCAACGCGAAGAACCTTACCTGGGCTTGACATACACCAGATCGCTGCAGAGATGTAGTTTCCCTTGTGGTTGGTGTACAGGTGTTGCATGGCTGTCGCTGCAT
+
GGGGGGGGGGGGGGGGGGGGGGGGGGGGGGGGGGGGGGGGGGGGGGGGGGGGGGGDGGGGGGGGGGGGGGGGGFGGGGGGGGGGGGGGGGGGGGGGGGGGGGGGGGGGGGGGGGGGGGGGGDGGGGFFGGGGGFFGGFFGCFGEEGGGGGGGGGGCCFGEGGGGGGDEFGGGGGGCCFGFGFGGGGFFFCGGGGGGGGFGGDGCGFF=FGFGGEFGCFFFGGGCGG*CFGGF?*9*=F::CFGFF?FAFFFGC@FF(81>2944)=F>EBF?AF>5?58<(:<:B:A
@M00689:251:000000000-CJTJ5:1:1101:13107:15076 1:N:0:5
CAGGATTAGATACCCTGGTAGTCCACGCCGTAAACGATGAGAACTAGCTGTCGGGGCTCTTAGAGCTTCGGTGGCGCAGCTAACGCATTAAGTTCTCCGCCTGGGGAGTACGGCCGCAAGGTTAAAACTCAAAGGAATTGACGGGGGCCTGCACAAGCGGTGGAGCATGTGGTTTAATTCGAAGCAACGCGCAGAACCTTACCAGCGTTTGACATGGCACGGCGATTTCCAGAGATGGGGGTGTGCCCGAAAGGGAGCCGTAACACAGGTGATGCATGGCCGTCGCTGCAT
+
GGGGGGGGGGGGGGGGGGGGGGGGGGGGGGGGGGGGGGGGGGGGGGGGGGGGGGGGGGGGGGGGGGGGGGGGGGGGGGDGGGGGGGGGGGGGGGGGGGGGGGGGGGGGEGGGGGGGGGGGGFFGGGGGFGGCFGG@FFGGGGGFGFGGGGGGGGGGGGGGGGGGGGGGGGGGGGGGGGGGGDGGGGGGGGGGGGCGGGGFDFGGGGGGGGGGGGGGGF@CGDCG<CF5=FC@BFCC4?45DGGG>F??>597DF3(,48DFEFF?F435ABBFFFF46:?:B>9BFFFFF2
@M00689:251:000000000-CJTJ5:1:1101:24917:15107 1:N:0:5
CAGGATTAGATACCCTGGTAGTCCTAGCCCTAAACGATGATTGCTTGGTGTAGCAGGTACCCAATCCTGCTGTGCCGCAGCTAACGCGATAAGCAATCCGCCTGGGGAGTACGGTCGCAAGGCTGAAACTCAAAGGAATTGACGGGGGCCCGCACAAGCGGTGGAGCATGTGGTTCAATTCGACGCAACGCGAAGAACCTTACCTGGGCTCGAAGCGCAGTGGACCGGGGTAGAAATATCCCTTCCCCTTAAAAGGCTGCTGCGGAGGTGATGCATGGCCGTCGCTGCAT
+
GGGGGGGGGGGGGGGGGGGGGGGGGGGGGGGGGGGGGGGGGGGGGGGGGGGGGGGGGGGGGGGGGGGGGGGGGGGGGGGGGGGGGGGGGGGGGGGGGGGGGGGGGGGGGGGGGGGGGGGGGGGGGGGGGGGGGGGGGGGGGGGGGGGGGGGGGGGGGGGGGGGGGGGGGGGGGFGGGGGGGGGGGGGGGGGGGGGGGGGGGGGGGGGGGFGEGGGGGFFGGGGGGGGGEGGBFFFGFFFFGGGGFFFFFFFGGFF?BFFFFFF>DEFFFFFBFFFFFFFBFFFFFFFBBA
@M00689:251:000000000-CJTJ5:1:1101:17351:15142 1:N:0:5
CAGGATTAGATACCCTGTAAATCAAACTGCCTCCCTGAACGAGCAGGATTTAGGGCATACTCTTTTTAACATTTGCCTGTGGCCAGTTCCAGGTGGTTGCCTCCTGAATATGTTGCGACCAGGTGATGCATGGTCGTCGCTGCAT
+
GGGGGGGGGGGGGFGGGGGGGGGGGGFGGFGDCFFFGFCFGEGGGGGGFFGGGGGGGFGFG@FGGGGGGCFCGFGGFEFGGCFDGGGGGFFGFFGGGGGGGFC<FFFGGGGGGGFGDGEECGGAFEFEGGGFGE,4FFF>FGC8A
@M00689:251:000000000-CJTJ5:1:1101:12707:15154 1:N:0:5
CAGGATTAGATACCCCTGTAGTCCTAGCCGTAAACGATGATAACTAGGTGTTGCTCGTATCGACCCGAGCAGTGCCGTAGCCAACGCGTTAAGTTATCCGCCTGGGGAGTACGGCCGCAAGGCTAAAAATCAAAGGAATTGACGGGGGCCCGCACAAGCGGCGGAGCATGTGGATTAATTCGATGCAACGCGAAGAACATTACCTGGGCTTGACATACACCAGATCGCTGCAGAGATGTAGTTTACTTTGTGGTTGGTGTACAGGTGCTGCATGGCCGGCCCTGCAACTTGTG
+
GGGGGGGGGGGGEGFGDEFFGFFGGGGGGGGGGGFGGGGFDFGCFGGGEFGGGGGCDFFCECGEGGGGGGGGGGGGGFGG7FFG<BGDGCFGGFFGGGCFFEFFGGGGGGGCFCDCFGGGGGF,BA,C,,3CFCFGGFFFGGFGGGGGGGCEG7FGGG>ECBECEGEFC>,>FE9CF?77:CE7EGF:+:>E=CEGGG8CC?CGGG==7C5CFGFCFFF<9<7FD*><@DDFFFGF4?D7>7CC*9*)0@4C785224854*).?66)792>)*))95(,(((.(4))().-)
@M00689:251:000000000-CJTJ5:1:1101:27615:15159 1:N:0:5
CAGGATTAGATACCCTGGTAGTCCATGCCGTAAACGATGGGCACTAGGTGTGGGGGGTGTCGACTCCCTCCGTGCCGACGCTAACGCATTAAGTGCCCCGCCTGGGGAGTACGGCCGCAAGGCTAAAGCTCAAAGGAATTGACGGGGGCCCGCACAAGCAGCGGAGCATGTGGTTTAATTCGACGCAACGCGAAGAACCTTACCAGCACTTGACATGTCCCGTATGGGGCCGAGAGATCGGATTATTCAGTTCGGCTGGCGGGAACACAGGTGCTGCATGGTTGTCGCTGCAT
+
GGGGGGGGGGGGGGGGGFFFGAFGGGCFGGGGDFFGGGEFGGGGGGGGGGAEGG7@E>CFGEDFC=FGGG+CFGGGGGDED>CEEG+@7*@EFCCEFFDFEGEFGGEGFEFFFGGEGGGGFGCFGGGGCFF9FCFFGG@FGFGEGGEDECEEGCCEGFCFEC8?EEGGFFFFF*2;FE?C:@CGCEEGG5=EGCCEFCC8CC8@<?**:<9FFEGFD9?G4DCDFG7D>CGFE3<7;6>9D**1**94=FFG*)70((4>>E3(775:F??2()96?@4A<<9-:BF:?:9>)
@M00689:251:000000000-CJTJ5:1:1101:23650:15165 1:N:0:5
CAGGATTAGATACCCCAGTAGTCCTAGCCGTAAACGATGGATACTAGGTGTTGTCTGTATCGACCCGGACAGTGCCGTAGCTAACGCGTTAAGTATCCCGCCTGGGGAGTACGCACGCAAGTGTGAAACTCAAAGGAATTGACGGGGGCCCGCACAAGCGGTGGAGCATGTGGTTCAATTCGACGCAACGCGAAGAACCTTACCTGGGCTCGAAGCACAGTGGACCGGGATAGAAATATCCCTTTTCGCAAGAACTGCTGTGGAGGTGCTGCATGGCCGTCGCTGCAT
+
EFFGGGGFGGFGGDFGGGGGFGGGGFFGGGGGGGGGGGFFFGDGGGGGGGFGGGGGGGGGGEFGGGGFFGGFGGFGGGGGGGFEGGGGGGGGGGGGGGGGGGGGGFGEEGGGGGGGGGCFEFCFGFFGGGGFFGAFGAGGGGGFGGDCGGGGGGGGGGGGGGGGGGGGGGGFGGGGGGGGGFCGDGGGGGDGGDGGFGGGGGGGG?FFFGGGDGGGCF.>2:CFGGG3@)90??FD?FCFGGGGFFF;EB0)05>A7?<4:)(37BE?FF<?2=*8@FFFFFFF:6:9
@M00689:251:000000000-CJTJ5:1:1101:12690:15166 1:N:0:5
CAGGATTAGATACCCCTGTAGTCCTAGCCGTAAACGATGATAACTAGGTGTTGCTCGTATCGACCCGAGCAGTGCCGTAGCCAACGCGTTAAGTTATCCGCCTGGGGAGTACGGCCGCAAGGCTAAAACTCAAAGGAATTGACGGGGGCCCGCACAAGCGGCGGAGCATGTGGATTAATTCGATGCAACGCGAAGAACCTTACCTGGGCTTGACATACACCAGATCGCTGCAGAGATGTAGTTTCCCTTGTGGTTGGTGTACAGGTGCTGCATGGCCGTCGCTGCAT
+
GFGG>FGGGGGGGGGGGGGGGGGGGGFFGGGGGGGGGGGGGGGGGGGGGGGGGGGGGGGGGGGGGGGGGGGGGGGGGGGGGGGGGGGGGGGGGGGGGGGGGGGGGGGGGGGGGGGGGGGGGGGGGGGGGGGGGGGGGGGGGGGGGGGGGGGGGGGGGGGGGGEGGGGGEGGGGFGGGGGGFGGGGGGGGGGGGGGGGGGGGGGGGGGGFGGGGGGGGFFGGGFG4<F<>DGFFFGGB4FCFGGGFFFAFFFGGFFF;?BFFFAA?F::FFFBFFFFFFFFFFB?;>B
@M00689:251:000000000-CJTJ5:1:1101:16244:15183 1:N:0:5
CAGGATTAGATACCCTGGTAGTTCATGCCGTAAACGGTGGGCGCTAGGTGTAGGGGTCTTCCACGGCCTCTGTGTCGTAGCTAACGCATTAAGCGCCCCGCCTGGGGAGTACGGCCGCAAGGCTAAAACTCAAAGGAATTGACGGGGGCCCGCACAAGCGGCGGAGCATGTGGATTAATTCGATGCAACGCGAAGAACCTTACCTGGGCTTGACATACACCAGATCGCTGCAGAGATGTAGTTTCCCTTGTGGTTGGTGTACAGGTGTTGCATGGTTGTCGCTGCAT
+
GGGGGFGGGGGGGGGGGGGGGGGGGGGGGGGGGGGGGGGGGGGGGGGGGGGGGGGGGGGGGGGGGGGGGGGGGGGGGGGGGGGGGGGGGGGCGGGGGGGGGGGGGGGGGGFGGGGGGGGGGGGGGGEFGGGGGGGGGGGGGGGGGGGCCFEGGGGGGGGGGGGGGGGGGGGGFGGGGGGGGD9FGGGFGGGGGGGGGGGGGGGGGFGGGGGGGGGGGFFGGGGGGGGGFDGF)*99@FGGGGGGFFFAFFFGDFFF1<FF27<A4=4<EFFFFFFFFFF<<:2?B?:
@M00689:251:000000000-CJTJ5:1:1101:28757:15202 1:N:0:5
CAGGATTAGATACCCAGAGCGTGCAGACAAGGTGATGCATGGCTGTCGCTGCAT
+
FGGGGGGGGGGGGGGFGGGGGGFGDFAFGGGGGFFFGCGGGFFGGGFFGGGGGG
@M00689:251:000000000-CJTJ5:1:1101:21125:15245 1:N:0:5
CAGGATTAGATACCCTGGTAGTCCATGCCGTAAACGGTGGGCGCTAGGTGTAGGGGTCTTCCACGGCCTCTGTGTCGTAGCTAACGCATTAAGCGCCCCGCCTGGGGAGTACGGCCGCAAGGCTAAAACTCAAAGGAATTGACGGGGGCCCGCACAAGCGGCGGAGCATGTGGATTAATTCGATGCAACGCGAAGAACCTTACCTGGGCTTGACATACACCAAATCGCTGCAGAGATGTAGTTTCCCTTGTGGTTGGTGTACAGGTGTTGCATGGCCGTCGCTGCAT
+
GGGGGGGGGGGGGGGGGGGGGGGGGGGGGGGGGGGGGGFGGGGGGGGGGGGGGGGGGGGGGGGGGGGGGGGGGGGGGGGGGGGGGGGGGGGGGGGGGGGGGGGGGGGGGGGGGGGGGGGGGGGGGGGGGGGGGGGGGGGGGGGGGGGGGGGGGGGGGGGGGGGGGGGGGGGGGGGGGGGGGGGGGGGGGGGGGGGGGGFGGGGGGGGGGGGGGGGGGFFGGGGGGGGGFGGFFFGGFFGFGGGGFFFAFFFFGFFFFFFFFFFFFFFFFFBFFF>FFFF>>>?BFF>
@M00689:251:000000000-CJTJ5:1:1101:29566:15258 1:N:0:5
CAGGATTAGATACCCTGGTAGTCCACGCCGTAAACGATGAGAACTAGCTGTCGGGGCTCTTCTCCCTTCTTTTTCTCCTCTCCCCCCTTCCTTTCTCCTCCTTTTTCTTCCTTCCTCCCCTTTCCCCCTCCCCCTCCTTTCCCTTTTCCTTCACAATCCTTTTATCATTTTTTTTAATTCTAAGCAACGCGCAGAACCTTACCAGCGTTTGACATGGCCCGGCGATCTCCAGAGATGGCTTTCTTCCCGCAAGGGACGTGCACACCGGTGGTGCATGGTTGTCGCCGCCT
+
FGGGGGGGGGGGGFGGGGGGGGGGFFGGGGGCFGGGGGGGGFEGGGFFFGGGFGGEE+9CEF6C,C6696,CC:CC@F<F,6FF,@F@CEE5C,C5:F?FFA?9BCE?E<F<5C,,:FE794=5C?FG+@FBF+8@FBD@?C,58:CCD;9E,9,C,@,>=DB@:=3,@<FCCEE87;<;+3,@DD::CE97;EEGCFAC;6ECCFEG*=CCF7:42=)/8CCDG)/*=:*670>:*)*2*9>FFFFF>3(77>E?<615(0).)))-87;?17)964))(-)(,((-((
@M00689:251:000000000-CJTJ5:1:1101:26897:15321 1:N:0:5
CAGGATTAGATACCCTGGTAGTCCACGCCGTAAACGATGAGTGCTAGGTGTCAAGGGGTTTCCGCCCCCTGGTGCTGAAGTTAACGCATTAAGCACTCCGCCTGGGGAGTACGGCCGCAAGGCTGAAACTCAAAAGAATTGACGGGGGCCCGCACAAGCGGTGGAGCATGTGGTTTAATTCGACGCAACGCGAAGAACCTTACCAGGTCTTGACATCCTCTGACAACGATAGAGATATCGCCTTCCCTTCGGGGAAAGAGTGACAGGTGCTGCATGGTTGTCGCTGCAT
+
8EFGGGGGGGGGFFFFEFGGGGGF@FFFFECEE@CCFFGGGFEFGGGGAECFCFFGGGFCEFGFFGGGGGGGGGGGGGGFFFGGGGEGGGGGGGGGGGFFGGGFFGGGDEGGGGGGGGGGGGGDGFFDGFFGGGGGEFGGGGGGGGGGGGGGGGGGGGGGGGGGGGGGGGCEGFGC?+>CGGFEGGGGGEGGGEEEG*8@EFGGFGEFDFGGGGGDC46>GG>FGFGGFGGEFFGF??>DCGGG45:A6F:CD@3(,.47<F9<FF>AF)242?==@F<6(68:6:;F9
@M00689:251:000000000-CJTJ5:1:1101:26901:15339 1:N:0:5
CAGGATTAGATACCCTGGTAGTCCACGCCGTAAACGATGAGTGCTAGGTGTCAAGGGGTTTCCGCCCCCTGGTGCTGAAGTTAACGCATTAAGCACTCCGCCTGGGGAGTACGGCCGCAAGGCTGAAACTCAAAAGAATTGACGGGGGCCCGCACAAGCGGTGGAGCATGTGGTTTAATTCGACGCAACGCGAAGAACCTTACCAGGTCTTGACATCCTCTGACAACGATAGAGCTATCGCCTTCCCTTCGGGGCCAGAGTGACAGGTGCTGCATGGTTGTCGCTGCGT
+
GGGGGGGGGGGGGFGGGGGGGGFGGGGGGGGGGGGGGGGGGFFGGGGGGGGGGFGFGGGGGGGGGGGGGGGGGGGGGGFGGG,FGGGGGGAEFGGGGGGGGGGGGGGGGFFGEFGGGGG:CFGGGGCEGDGGGGGGFGGGGGGGGGGGGGGDGEGGGGFGGGGGGGGGGGGFGGGGGGFGGDGGEGGCC5ECE5EGC8@FGGGF9FGGGGGGGE?GGFFGGGGGG7EGFGGFFF*:??GGGGGGFFFFFFFG<B)402<FA6)48?FBFFFFB)8?>FF?240<?:((-
@M00689:251:000000000-CJTJ5:1:1101:27983:15343 1:N:0:5
CAGGATTAGATACCCTGGTAGTCCGCGCCGTAGCTAACGCATTAAGTGCCCCGCCTGGGGAGTACGGCCGCAAGGCTAAAACTCAAAGGAATTGACGGGGGCCCGCACAAGCGGCGGAGCATGCGGATTAATTCGATGCAACGCGAAGAACCTTACCAAGGCTTGACATGCACTGGACCGCCCTAGAGATAGGGTCTCCCTTCGGGGCTGGTGTACAGGTGATGCATGGCCGTCGCTGCAT
+
GGGG7EFFGGFCFFGGGGGGGGGGGGGGGGGGFGGCFFGGGGGG9<EFGGGGGGGGCGGGGGGGGGGGGGGECFGGGGGGGGGGG=FGG8EEGFGGFGGGGGGGGGCGGGGGG:FCGDEGGGGGEGFEGDCGGGGGGGGFFGDGGEDFGFFGGDGGCG,<:CGFDGGCCFGGGGG*6CAEGGGGFE+A+AFC?7:FGDCGFFFG===EEE<:4@:DFB?FFGGCFGGG:DGEF>DDD:C*C
@M00689:251:000000000-CJTJ5:1:1101:27962:15347 1:N:0:5
CAGGATTAGATACCCTGGTAGTCCGCGCCGTAGCTAACGCATTAAGTGCCCCGCCTGGGGAGTACGGCCGCAAGGCTAAAACTCAAAGGAATTGACGGGGGCCCGCACAAGCGGCGGAGCATGCGGATTAATTCGATGCAACGCGAAGAACCTTACCAAGGCTTGACATGCACTGGACCGCCCTAGAGATAGGGTCTCCCTTCGGGGCTGGTGTACAGGTGATGCATGGCCGTCGCTGCAT
+
GGGGGGGGGGGGGGGGGGGGGGGGGGFGGGGGGGGGGGGGGGGGGGGGGGGGGGGGGGGGGGGGGGGGGGGGGGGGGGGGGGGGGGGGGGGGGFGGGGGGGGGGGGGGGGGGGGGGGGGGGGGGGGGGGGGGGGGGGGGGGGGGGGGGGGGGGGGGGGGGGGGGGGGGGGGGGGGGGGGGGGGGGGGGGGGGGGGGGGGGGGGFGGGGGGGGGGGGGFFGGGGGGGGGFGGFFFGGFFGGG
@M00689:251:000000000-CJTJ5:1:1101:11966:15419 1:N:0:5
CAGGATTAGATACCCTGGTAGTCCATGCCGTAAACGGTGGGCGCTAGGTGTAGGGGTCTTCCACGGCCTCTGTGTCGTAGCTAACGCATTAAGCGCCCCGCCTGGGGAGTACGGCCGCAAGGCTAAAACTCAAAGGAATTGACGGGGGCCAGCACAAGCGGCGGAGCATGTGGATTAATTAGATGCAACGAGAAGAACCTTACCTGGGCTTGACATACACCAGATCGCTGCAGAGATGTAGTTTCCCTTGTGGTTGGTGTACAGGTGATGCATGGCCGTCGCTGCAT
+
GGGGFGGGGGGGGGFGGF<EFFCDFGGFEFGGFCFEGGGGCFGGGGGGGGFFGFCFGEFFGCFFGGEC:EGGACF9CFGGGFFFEFCGDGGGCFGF+@FGGF7DFGGGGEBEEE7CBEEF+BA=BFFG9<FGGGGGGGGGGGGG@FGGGGEFGGGGGF:FGEEGGC5*<:<F:F+@?:CE*8@CG?FFF:*:CCFFGCF>CCF+:CCGG=7=0AFFGF@G*CGGCFFGF:DF@?GF=F7::2CD*104*)6DG>::6:6>>=A2?BFA4<>AFFF:6>413(839?2
@M00689:251:000000000-CJTJ5:1:1101:11981:15438 1:N:0:5
CAGGATTAGATACCCTGGTAGTCCATGCCGTAAACGGTGGGCGCTAGGTGTAGGGGTCTTCCACGGCCTCTGTGTCGTAGCTAACGCATTAAGCGCCCCGCCTGGGGAGTACGGCCGCAAGGCTAAAACTCAAAGGAATTGACGGGGGCCCGCACAAGCGGCGGAGCATGTGGATTAATTCGATGCAACGCGAAGAACCTTACCTGGGCTTGACATACACCAGATCGCTGCAGAGATGTAGTTTCCCTTGTGGTTGGTGTACAGGTGATGCATGGCCGTCGCTGCAT
+
GGGGGGGGGGGGGGGGGGGGGGGGGGGGGGGGGGGGGGGGGGGGGGGGGGGGGGGGEGGGGGGGGEGEGGGGGGGGGGGGGGGGGGGGGGGGGGGFGGGGGGGGGGGGCFGGGGGGGGGGGGGGGGGADFGGGGGGGGGGGGGGGGGGGGGGGDFGGFGGDGGGGGGGDGCGGGGGG7FFGGDGFGGCGGGGGGDGGGGGGGGGGGGGFGGGGGGGGFFGFGGGGGGGFDDFFFFG=6CCCGGFFFFFF?BGGFF?FFFF7FBF4??2*-58AFFFFE>>09??F:A
@M00689:251:000000000-CJTJ5:1:1101:16189:15461 1:N:0:5
CAGGATTAGATACCCTGGTAGTCCACGCTGTAAACGATGTCAACTTGAAGTCTGTGTCCTTGTGACGTGGGTTTCGGAGCTAACGCATTAAGTTGACCGCCTGGGGAGTACGGCCGCAAGGTTAAAACTCAAATGAATTGACGGGGGCCCGCACAAGCGGTGGAGCATGTGGTTTAATTCGATGCAACGCGAAGAACCTTACCTACCCTTGACATACAGCGAATTCGCTAGAGATAGCTTAGTGCCTTCGGGAACGCTGATACAGGGGTTGCATGGTCGTCGCTGCAT
+
GGGGGGGGGGGGGFGGGGGGGGGGCFGGFGGGGGGGGGGGGGFGGGGGEFGCEFGGEEFFGGGGGGGGEGGGC:FFGGGGGGGFGGEEGFGFGGGGGGGGFGFGGGGGDBFFFDGGGDEGGEBFGGGGFGGGGFFFFGF9DDEGGGGECEEGGGD:,BGGEFGCGGFFGGGG:FCCDFFCFF7<EC;BCGGGGEGFFFGFGGGGGFGGGG<FDECGGFF<DG)CF7CG>CGFFFCFF?FGGGGGFFF2=>:GD57:00,72=9AFF)4<>FF?=@F*89B0((-4934
@M00689:251:000000000-CJTJ5:1:1101:25627:15462 1:N:0:5
CAGGATTAGATACCCTGTAAATCAAACTGCCTCCCTGAACGAGCAGGATTTAGGGCATACTCTTTTTAACATTTGCCTGTGGCCAGTTCTAGGTGGTTGCCTCCTGAATATGTTGCGACCAGGTGCTGCATGGTTGTCGCTGCAT
+
GGGGGGGGGGGGGGGGGGGGGGGGGGGGGGGGGGGGGGGGGGGGGGGGGGGGGGGGGGGGGGGGGGGGGGGGGGGGGGGGGGGGGGGGGGGGGGGGGGGGGGGGGGGGGGGGGGGGGGGGGGGGGGGGGGGGGGGGGGGGGGGGG
@M00689:251:000000000-CJTJ5:1:1101:12569:15478 1:N:0:5
CAGGATTAGATACCCTGGTAGTCCATGCCGTAAACGGTGGGCGCTAGGTGTAGGGGTCTTCCACGGCCTCTGTGTCGTAGCTAACGCATTAAGCGCCCCGCCTGGGGAGTACGGCCGCAAGGCTAAAACTCAAAGGAATTGACGGGGGCCCGCACAAGCGGCGGAGCATGTGGATTAATTCGATGCAACGCGAAGAACCTTACCTGGGCTTGACATACACCAGATCGCTGCAGAGATGTAGTTTCCCTTGTGGTTGGTGTACAGGTGCTGCATGGCCGTCGCTGCAT
+
GGGGGGGGGGGGGGGGGGGGGGGGGGGGGGGGGGGGGGGGGGGGGGGGGGGGGGGGGGGGGGGGGGGGGGGGGGGGGGGGGGGGGGGGGGGGGGGGGGGGGGGGGGGGGGGGGGGGGGGGGGGGGGGGGG@FFGGGGGGFFGGGGGGGGGGGGGEFGGGGGGGGGGGGGGFGGGGGGGGGFGGGGGFGGGGGEGGGGGG69CFFGGEFGG:EGGGGCFFGCGFGG4FCFG)/4@FFFFCFGGGGFFFFFFFGGFFFFF?F<4AAF?:7*:BFFFFFFB>FFB:<FF<
@M00689:251:000000000-CJTJ5:1:1101:22287:15558 1:N:0:5
CAGGATTAGATACCCTGGTAGTCCATGCCGTAAACGGTGGGCGCTAGGTGTAGGGGTCTTCCACGGCCTCTGTGTCGTAGCTAACGCATTAAGCGCCCCGCCTGGGGAGTACGGCCGCAAGGCTAAAACTCAAAGGAATTGACGGGGGCCCGCACAAGCGGCGGAGCATGTGGATTAATTCGATGCAACGCGAAGAACCTTACCTGGGCTTGACATACACCAGATCGCTGCAGAGCTGTAGTTTCCCTTGTGGTTGGTGTACAGGTGCTGCATGGCTGTCGCTGCAT
+
GGGGGGGGGGGGGGGGGGGGGGGGGCFGGGGGGGGG@FGEGFGGGGGGGGG,CFGGGGGGGGGGGGCEEFFGGGGGGGGGGGGGGGGGGGGGFGEGGGGCGGGGGGGGGGDFGCFGEEGEGFGGGGGGGGGGGGGGGGGGGFGGGGGEGEG@EEFGGGGGEGGGGEDGEC<CF7FDGGGFC5CGFEFGGGGEGGGGFGGGGGGGGCFCFGFDCGFGFFFCFGGGCCGDFG5679*2/7:C:FGGFFFFFFAGGFFFF?FFFF<>?FFFFA7:AF)57B28:B?<>8<
@M00689:251:000000000-CJTJ5:1:1101:22032:15633 1:N:0:5
CAGGATTAGATACCCTGGTAGTCCATGCCGTAAACGGTGGGCGCTAGGTGTAGGGGTCTTCCACGGCCTCTGTGTCGTAGCTAACGCATTAAGCGCCCCGCCTGGGGAGTACGGCCGCAAGGCTAAAACTCAAAGGAATTGACGGGGGCCCGCACAAGCGGCGGAGCATGTGGATTAATTCGATGCAACGCGAAGAACCTTACCTGGGCTTGACATACACCAGATCGCTGCAGAGATGTAGTTTCCCTTGTGGTTGGTGTACAGGTGCTGCATGGCTGTCGCTGCAT
+
GGGGGGGGGGGGGGGGGGGGGGGGGGGGGGGGGGGGGGGGGGGGGGGGDGGCFGGGGGGGGGFGGGGGGGGGGGGGGGGGGGGGGGGGDGGGGGGGGGGGGGGGGGGGGGGGGGGGGGGGGGGGGGGGGGGGGGGGGGGGGGGGGGGGGGGGGGGGGGGGGGGGGGGGFGFFGGGGGGGGGGGGGGGGGGGGGGGGGGGGGFGGGGGGGGGGGGGGGFFGGGGGDFGC>DGFFFGGFFFGGGFG?6@DFFFGGFF?BFFFFFABFFF?FFFF>FFF@F<FFFF?BFA
@M00689:251:000000000-CJTJ5:1:1101:6176:15816 1:N:0:5
CAGGATTAGATACCCTGGTAGTCCATGCCGTAAACGGTGGGCGCTAGGTGTAGGGGTCTTCCACGGCCTCTGTGTCGTAGCTAACGCATTAAGCGCCCCGCCTGGGGAGTACGGCCGCAAGGCTAAAACTCAAAGGAATTGACGGGGGCCCGCACAAGCGGCGGAGCATGTGGATTAATTCGATGCAACGCGAAGAACCTTACCTGGGCTTGACATACACCAGATCGCTGCAGAGATGTAGTTTCCCTTGTGGTTGGTGTACAGGTGTTGCATGGTTGTCGCTGCAT
+
GFGGGGGGGGGGGGGGGFGGGGGFGGEGGGGGGGGGGGGGGGGGGGGGGGGGGGGGGGGFGGGGEEGGGGGGGEGGGGFDFGFFGGGGGGGGFGGGGGGGGGGGGGGDEFGGCEGGGGEGGGGGGGGGGGGGFGGGGGGGDFGGGGGGGGGGGDEGDGGGDGGGGGGGGGGGGGGFFFCGGGDGFGG<FGGDDGD5EGGGGFGGGGCC=FGDGGFGGFFGGGGCGGGGFGGF@?CC?=>7>CFFFF4<F?A*77F:081FFFF)5B?AFFF74@FFFFBF?FF1>BB
@M00689:251:000000000-CJTJ5:1:1101:6157:15818 1:N:0:5
CAGGATTAGATACCCTGGTAGTCCATGCCGTAAACGGTGGGCGCTAGGTGTAGGGGTCTTCCACGGCCTCTGTGTCGTAGCTAACGCATTAAGCGCCCCGCCTGGGGAGTACGGCCGCAAGGCTAAAACTCAAAGGAATTGACGGGGGCCCGCACAAGCGGCGGAGCATGTGGATTAATTCGATGCAACGCGAAGAACCTTACCTGGGCTTGACATACACCAGATCGCTGCAGAGATGTAGTTTCCCTTGTGGTTGGTGTACAGGTGTTGCATGGTTGTCGCTGCAT
+
GGGGGGGGGGGGGFGGGGGGGGGGGGGFFGGGGGGGGGGGGGGGGGFGFGGGGGGGGGGGGGGGGGGGGGGGGGGGGGGGGCFGGGGGGGGGGGGGECGGGGGGGGGFGGGGGGEGEFEGGGGGGGGGGGGGGGGFGGGGGGGGGGGDGGGEEEGGGGGGGGGGGGGGGGFGGGFFGDGGGGGGGEGGGGGGCEEGFEGFCFGGGGGGDFC5CCFDGFF695FGGCGDFGGFFFFGFFGGGCGFFF49BFDGGFFFFFFFFF24<?@<B<>?<FFF?>B92(8?>F>
@M00689:251:000000000-CJTJ5:1:1101:10129:15822 1:N:0:5
CAGGATTAGATACCCTGGTAGTCCATGCCGTAAACGGAGGGCGCTAGGTGTAGGGGTCTTCCACGGCCTCTGTGTCGTAGCTAACGCATTAAGCGCCCCGCCTGGGGAGTACGGCCGCAAGGCTAAAACTCAAAGGAATTGACGGGGGCCCGCACAAGCGGCGGAGCATGTGGATTAATTCGATGCAACGCGAAGAACCTTACCTGGGCTTGACATACACCAGATCGCTGCAGAGATGTAGTTTCCCTTGTGGTTGGTGTACAGGTGGTGCATGGCCGTCGCTGCAT
+
GGGGGGGGGGGGGGGGGGGGGGGGGGGGGGGGGGGGGDGGGGGGGGGGGGGGGGGGGGGGGGGGGGGGGGGGGGGGGGGGGGGGGGGGGGGGGGGGGGGGGGGGGGGGGGGGGGGGGGGGGGGGGGGGGGGGGGGGGGGGGGGGGGGGGGGGGCGGGGGGGGGGGGGGGGGGGFGGGGGGGGGGGGGGGGGGGGGGGGGGGGGGGGGGGGDEDCFGGFFGGGGGGGGGFGGF:7CCFFGGGGGGFFFFFF9FGFFFFFFFFFFFFBFBEFFFFFFFFFFFFB?FFFF
@M00689:251:000000000-CJTJ5:1:1101:12070:15837 1:N:0:5
CAGGATTAGATACCCCGGTAGTCCATGCCGTAAACGGTGGGCGCTAGGTGTAGGGGTCTTCCACGGCCTCTGTGTCGTAGCTAACGCATTAAGCGCCCCGCCTGGGGAGTACGGCCGCAAGGTTGAAACTCAAAGGAATTGACGGGGGCCCGCACAAGCGGTGGAGCATGTGGTTCAATTCGACGCAACGCGAAGAACCTTACCTGGGCTCGAAGCACAGTGGACCGGGGTAGAAATATCCCTTTTCGCAAGAACTGCTGTGGAGGTGCTGCATGGCCGTCGCTGCATCTGTCTT
+
GGGGGGGGGGGGGFGGGGGGGGGGGGGGGGGGGGGGGGGGGGGGGGGGGGGGGGGGEGGGGGGGGGGGGGGGGGGGGGGGGGGGFGGGGGFGGGGGFGGGGGDGGGGGGGGGGGGGGGGGGGGGGGGGFGGGGGGGGGGGGGGGGGGGGFGGGGGGGEEGGEEEGGGGFGGGGGGFGGGF:FFEEGGGGGGGEGGCCFGGFFCFFGGGGGFGGFEGGFFFGGGFGGGGFGGDFFFGFF>CFDGGFFFFB3739@F<?<<FFFBBFEBBFF<>BFFFFF;>FFFFF(3>DFA2---
@M00689:251:000000000-CJTJ5:1:1101:10566:15849 1:N:0:5
CAGGATTAGATACCCTGGTAGTCCATGCCGTAAACGGTGGGCGCTAGGTGTAGGGGTCTTCCACGGCCTCTGTGTCGTAGCTAACGCATTAAGCGCCCCGCCTGGGGAGTACGGCCGCAAGGCTAAAACTCAAAGGAATTGACGGGGGCCCGCACAAGCGGCGGAGCATGTGGATTAATTCGATGCAACGCGAAGAACCTTACCTGGGCTTGACATACACCAGATCGCTGCAGAGATGTAGTTTCCCTTGTGGTTGGTGTACAGGTGATGCATGGTCGTCGCTGCAT
+
GGGGGGGGGGGGGGGGGGGGGGGGGGGGGGGGGGGGGGGGGGGGGGGGGGGGGGGGGGGGGGGGGGCFGGGGGGGGFFGGGAFGFGGGGGGGGGGGGGGGCGCGGFGGGEFGGGGGGGGGGGFGGGGGGFGGGGGGGGGGFGGEGGGGDGGGGGGGGGGGGGCEGGGGGGGGGGCCFFGGGGGCGGFGGEEGGGGGGGGGGGGGFGGFFCFGGGGCF@FGGFGGGFCCFGGFFFG<?FFFG>DGFFFAFFDGG4>:BFFFDFFFFFFAFFFFFFF68>9:>FFFF?B
@M00689:251:000000000-CJTJ5:1:1101:23113:15856 1:N:0:5
CAGGATTAGATACCCTGGTAGTCCACGCCCTAAACGATGCATATTTGGTGTGGGCCATTCATTTGGTCCGTGCCGGAGCTAACGCGTTAAATATGCCGCCTGGGGAGTACAGTCGCAAGGCTGAAACTCAAAGGAATTGACGGGGACCCGCACAAGCGGTGGATGATGTGGATTAATTCGATGCAACGCGAAAAACCTTACCTACCCTTGACATGTACGGAAGCCCTCAGAAATGAGGGCGTGCTTGAAAGAGAGCCGTAACACAGGTGCTGCATGGCCGTCGCTGCAT
+
GGGGGGGGGGGGGGGGGGGGGGGGGGGGFGGGGGGGGGGGGGGGGGGGGGGGGGGGGGGGGGGGGGGGGGGGGGGGGGGGGGGGGGGGGGGGGGGGGGGGGGGGGGGGGGGGGGGGGGGGGGGGGGGGGGGGGGGGGGGGGGGGGGGGGGGGGGGGGGGGGGGGGGGGGGGGGGGGGGGGGGGGGGGEGGGGGEGEEGGGGGGGGGGGGGGGGGGGGFFGGGDGFGGGFCFFFFGGFFDGGGGGFFFFFFFGGFFBFFFF?BFFFFFFFFFFFFFFFFFFFFFB6?FFF
@M00689:251:000000000-CJTJ5:1:1101:23128:15867 1:N:0:5
CAGGATTAGATACCCTGGTAGTCCACGCCCTAAACGATGCATATTTGGTGTGGGCCATTCATTTGGTCCGTGCCGGAGCTAACGCGTTAAATATGCCGCCTGGGGAGTACAGTCGCAAGGCTGAAACTCAAAGGAATTGACGGGGACCCGCACAAGCGGTGGATGATGTGGATTAATTCGATGCAACGCGAAAAACCTTACCTACCCTTGACATGTACGGAAGCCCTCAGAAATGAGGGCGTGCTTGAAAGAGAGCCGTAACACAGGTGCTGCATGGCCGTCGCTGCAT
+
GDFGGGGGGGGGGGGGGGGGGGGGGGGGGGGGGGGGGGGGGGGGGGFGGFGGGGGGEGGGCFFGGGGGFGGGGGGCGGGGGGGGGGFEGGGGCGGGFEGGGGGGGGGGGGGGGGGGDGGGGGGGFGGGGGGGGGFGGGGGFGGGGGGGGEGGGGGGGGGGGGGFGGGGGFG@B<EGGFGGFEGGGGGGGGGDEEG>C?9B?CGFG=FGGGFGGGGGGFFCG<3FGGEFFG=FFFGCBFDDDGDGFFF?FF><F:EFFBFB?D<?FF5<<:7A?:FFFF:9>FFF?<F><
@M00689:251:000000000-CJTJ5:1:1101:7828:15879 1:N:0:5
CAGGATTAGATACCCTGGTAGTCCATGCCGTAAACGGTGGGCGCTAGGTGTAGGGGTCTTCCACGGCCTCTGTGTCGTAGCTAACGCATTAAGCGCCCCGCCTGGGGAGTACGGCCGCAAGGCTAAAACTCAAAGGAATTGACGGGGGCCCGCTCAAGCGGCGGAGCATGTGGATTAATTCGATGCAACGCGAAGAACCTTACCTGGGCTTGACATACACCAGATCGCTGCAGAGATGTAGTTTCCCTTGTGGTTGGTGTCCAGGTGCTGCATGGCCGTCGCTGCAT
+
GCGFGGGGGGFFFFGFFGGDEFEFGFGCFECFGGCEEGGGGGGGGGGGFEF@EEFEFGGGGGGGGEDEGGGGGGFGDGC@FFG9FGGC:@FFGGGGGDEEFEG<7<CEGFGGEBFFEGGGGGGGGDFFGGG<D>F,@=FCF9FF@CEEGGD@E*=*><FGEEDCCCG5FFGCF+CGC9EFGF+9CEGGFEGCG5CCCFGGGDF8@7=CFGGGCGCFF?=CF3C4=4*973<?:?*0=6D7:FFC78?A?5-7573008:F3860)947F<>?46.7)7919B<:6>9
@M00689:251:000000000-CJTJ5:1:1101:25992:15883 1:N:0:5
CAGGATTAGATACCCTGGTAGTCCATGCCGTAAACGGTGGGCGCTAGGTGTAGGGGTCTTCCACGGCCTCTGTGTCGTAGCTAACGCATTAAGCGCCCCGCCTGGGGAGTACGGCCGCAAGGCTAAAACTCAAAGGAATTGACGGGGGCCCGCACAAGCGGCGGAGCATGTGGATTAATTCGATGCAACGCGAAGAACCTTACCTGGGCTTGACATACACCAGATCGCTGCAGAGATGTAGTTTCCCTTGTGGTTGGTGTACAGGTGGTGCATGGTCGTCGCTGCAT
+
GGGGGGGGGGGGGGGGGGGGGGGGGGGGGGGGGGGGGGGGGGGGGGGGGGGGGGGGGGGGGGGGGGGGGGGGGGGGGGGGGGGGGGGGGGGGGGGGGGGGGGGGGGGGGGGGGGGGGGGGGGGGGGGGGGGGGGGGGGGGGGGGGGGGGGGGGGGGGGGGGGGGGEGGGGGGGGGGGGGGGGGGGGGGGGGCEGGGGGGGGGGGGGGGGGGGGGGGGFFGGGGGFGGGFGGFFFGGFFFGGGGGFFFFFFFGGFFFFFFFFFABFFFFFFFFFFFFFFFFFFFFFFF
@M00689:251:000000000-CJTJ5:1:1101:14297:15885 1:N:0:5
CAGGATTAGATACCCATACCTTACCTGTGTCAAGAAGTGTGTTGGTGTGGCAGTCACAAATGATGTTTCTTCCTGATTTCTCAGGTAGTGTTTGACTGCAAAGGAAGGCTCAAGGTGGTGCATGGTTGTCGCTGCAT
+
GGGGGGGGGGGGGGGGGGGGGGGGGGGGGGGGGGEFGGGGGGGGGGGGGGGGGGGGGGGGGGEGGGGGGGGGGGGGGGGGGGGGFGGGGGGGGGGGGGGGGGGGGGGGGGGGGGGGGGGGGGGGGGGGGGGGGGGGG
@M00689:251:000000000-CJTJ5:1:1101:24931:15952 1:N:0:5
CAGGATTAGCTACCCTGGTAGTCCATGCCGTAAACGATGGGCGCTAGGTGTAGGGGTCTTCCACGGCCTCTGTGTCGTAGCTAACGCATTAAGCGCCCCGCCTGGGGAGTACGGCCGCAAGGCTAAAACTCAAAGGAATTGACGGGGGCCCGCACAAGCGGCGGAGCATGTGGATTAATTCTATGCAACGCGAAGAACCTTACCTGGGCTTGACATACACCAGATCGCTGCAGAGATGTAGTTTCCCTTGTGGTTGGTGTACAGGTGATGCATGGCTGTCGCTGCAT
+
@FF<CEGGG,CFFFFGGGG<FFE@EFEFFGGGG?FGGGGCCCFFGGGGGFGFGGDCGGGGGGGGGGGGGGGGG<FFGGGGGGGGGGEEEGGGGGGGGGGDEGDBFGCGCFFGGGGEECCFCDFGGD9>DFGG@FEGD>AFFGFDBFGGCCEEEDG>FCFC@CCEGGGGGD<EFFEFFFGGG+:9@FFGG=EGGEEGFGGGGGG?E?CC5F:5DFGGCFFGCFF<FG5<>7CFF***9?0>:FGGFBF<476F*8@:1:0>29>A?BFFF<BF>?)..<B?(((-245
@M00689:251:000000000-CJTJ5:1:1101:24949:15955 1:N:0:5
CAGGATTAGATACCCTGGTAGTCCATGCCGTAAACGATGGGCGCTAGGTGTAGGGGTCTTCCACGGCCTCTGTGTCGTAGCTAACGCATTAAGCGCCCCGCCTGGGGAGTACGGCCGCAAGGCTAAAACTCAAAGGAATTGACGGGGGCCCGCACAAGCGGCGGAGCATGTGGATTAATTCGATGCAACGCGAAGAACCTTACCTGGGCTTGACATACACCAGATCGCTGCAGAGATGTAGTTTCCCTTGTGGTTGGTGTACAGGTGATGCATGGCTGTCGCTGCAT
+
GGGGGGGGGGGGGFGGGGGGGGGGGGFFGGGGGGGGGGGGGGGGGGGGGGGGGGGGGGGGGGGGGGGGGGGGGGGGGGGGGGGGGGGGGGGGGGGGGGGGGGGGGGGGGGGGGGGGGGGGGGGGGGGGGGGGGGGGGGGGGGGGGGGGGGGGGGGGGGGGGGGGGGGGGGGGGGGGGGGGGGGGGGGGGGGGGGGGGGGGGGGGGGGGGGGGGGGGGFFGGGGGCFGGFGGFFFGGFFGGGGGGFFFFFFFGGFFFFFFFFFFFFFFAFFFFFFFFFBFBFFFFFBA
@M00689:251:000000000-CJTJ5:1:1101:11508:15976 1:N:0:5
CAGGATTAGATACCCTGGTAGTCCACGCCTTAAACGATGGGTACTGGGTGTTCGGGGTGTTGACCCCCTGAGTGCCGCAGTTAACGCATTAAGCGCCCCGCCTGGGGAGTACGGCCGCAAGGCTAAAACTCAAAGGAATTGACGGGGGCCCGCACAAGCAGCGGAGCATGTGGTTTAATTCGACGCGACGCGAAGAACCTTACCTGGGCTTGACATGTGAGTGACCGGCGTGGAAACACGTCTTCCCTTCGGGGCACTCTCACAGGTGCTGCATGGTCGTCGCTGCAT
+
GGGGGGGGGGGGGGGGGGGGGGGGGGGGGGGGGGGGGGGGGGGGGGGGGGGGGGGGGGGGGGGGGGGGGGGGGGGGGGGGGGGGGGGGGGGGGGGGGGGGGGGGGGGGGGGGGGGGGGGGGGGGGGGGGGGGGGGGGGGGGGGGGGGGGGGGGGGGGGGGGGGGGGGGGGGGGGGGGGGGGFGGGGGGGGGGGGG;EGGGGGGGGGGGGGGGGGGGGFFGGGGGGGGGFGDFF:FGFFDGGGFGFFFBFF?GGEEBFFFF?FB:FFFFFFFF?F@FFFFFFFFFFFFF
@M00689:251:000000000-CJTJ5:1:1101:6860:15989 1:N:0:5
CAGGATTAGATACCCTGGTAGTCCATGCCGTAAACGGTGGGCGCTAGGTGTAGGGGTCTTCCACGGCCTCTGTGTCGTAGCTAACGCATTAAGCGCCCCGCCTGGGGCGTACGGCCGCAAGGCTCAAACTCAAAGGAATTGACGGGGGCCCGCCCAAGCGGCGGAGCATGTGGTTTAATTCGATGCAACGCGAAGAACCTTACCTGGGCTTGACATACACCAGACAGCTGCAGAGCTGTAGTTTCCCTTGTGGTTGGTGTACAGGTGATTCATGGCTGTCGCTGCATCTTTCT
+
GGCGGGAFCEFFFGGGGGGFGFGGGFCECFG7FGGGGG@+@D+FGEFGFGE9@F@EEGGGGGGGC7CFEGGGGC6EFE,DFGCAFFD+CGEEFF7FCFGGDEGC7B6+4@>7F7FGGG7+@DCF,,3<FFFDCEBCA<FG:,@CF7>*CCECE*C7;BCF*=*/:=GGGGGGC*28CCGF7C79:CFG?557=**;CFGGGCFGG<C=EGG74CCF7=6CF3*****16*94)9/*9?F*7>0CF4?F4)6<3;>123:F<F45<?/)9-6):7*)7)4>((-,2,).5)-).
@M00689:251:000000000-CJTJ5:1:1101:19341:16038 1:N:0:5
CAGGATTAGATACCCTGGTAGTCCACGCCGTAAACGATGAGAACTAGCTGTCGGGGCTCTTAGAGCTTCGGTGGCGCAGCTAACGCATTAAGTTCTCCGCCTGGGGAGTACGGCCGCAAGGTTAAAACTCAAAGGAATTGACGGGGGCCTGCACAAGCGGTGGAGCATGTGGTTTAATTCGAGGCAACGCGAAGAACCTTACCAGCTCTTGACATGCCGTGCTACGTGGAGAGATTCACGGTTCCCTTCGGGGACGCGGACACAGGTGCTGCATGGCCGTCGCTGCAT
+
GGGGGGGGGGGGGGGGGGGGGGGGGGGGGGGGGGGGGGGGGGGGGGGGGGGGGGGGGGGGGGGGGGGGGGGGGGGGGGGGGGGGGGGGGGGGGGGGGGGGGGGGGGGGGGGGGGGGGGGGGGGGGGGGGGGGGGGGGGGGGGGGGGGGGGGGGGGGGGGGGGGGGGGGGGGGGGGGGGGGGGGGGGGGGGGGGGGGGGGGGGGGGGGGGGDGGGGGGFFGGGCFGGGGFGGFFFGGFFGFDFGDFFFFFFFGGFFFF>FFFFFBFFFFFFFFFFF>:F>BFFFFBBFA
@M00689:251:000000000-CJTJ5:1:1101:15456:16085 1:N:0:5
CAGGATTAGATACCCTGGTAGTCCACGCCCTAAACGATGCATATTTGGTGTGGGCAGTTCAGTCTGTCCGTGCCGGAGCTAACGCGTTAAGTGCCCCGCCTGGGGACTACGGCCGCAAGGCTAAAACTCAAAGGAATTGACGGGGGCCCGCACAAGCGGTGGAGCATGTGGTTCAATTCGAAGCAACGCGCAGAACCTTACCAGCCCTTGACATCCCGGTCGCGGGAACCAGAGATGGATCCCTTCAGTTCGGCTGGACCGGAGACAGGTGGTGCATGGTCGTCGCTGCAT
+
GGGGGGGGGGGGGGGGGGGGGGGGGGGGGGGGFGGGGGGGGGGGGGGGGGGGGGGGGGGGGGGGGGGGGGGGGGGGGGGGGGGGGGGGGGGGGGGGGGGGGGGGGGGGGGGGGGGGGGGGGGGGGGGGGGGGGGGGGGGGGGDGGGGGGGGGGGGFGGGGGGGGGGGGGGGFGGGGGGGGGCGGGGGGGGGGGEGGGGGGGGGGGGGGGGGGGGGGGDFGGGGGGGGGFGGFFFGGFFGGGGGGFFFFFFFGDF>>F?FFFEFFFFFBFF?FFFFFFFFFFFFFB9<BF>D
@M00689:251:000000000-CJTJ5:1:1101:27924:16089 1:N:0:5
CAGGATTAGATACCCTGGTAGTCCACGCTGTAAACGATGACAACTAGATGTTGGGAGGGTCTGCCTCTCGGTGTCGCAGCTAACGCGTTAAGTTGTCCGCCTGGGGAGTACGGCCGCAAGGTTGAAACTCAAAGGAATTGACGGGGACCCGCACAAGCGGTGGAGCATGTGGTTTAATTCGATGCAACGCGAAGAACCTTACCTGGTCTTGACATCCCAGGAACCCTTCAGAGATGAGGGGGTGCCTTCGGGAACCTGGAGACAGGTGCTGCATGGTCGTCGCTGCCT
+
GGGGGGGGGGGGGGGGGGGGGGGCEEFGGGGGGGGGGFFGGGGGGGGFGGGGGGGGGGGGGGFGGGGGGGGGGGFGGGGGGGGGGGGGGGGGGGGGGGGGGGGGGGGGGFGGGGDGGGG7FGFFGFGGGGDGGGGGGGFDCGCECGGGEFGGGGGGGGGGGGGG5CCGGGGGGFFFGGGGGFGGGGGFGEE=EEGFGGGGGGGGFGFGGGGFGFG>FFFGGGFGC5CCFGG?@4FGFFD3C<1>@?*:F3?D3)84?7:>:):?FFFFFFFF?FFF@69;66>?<>(<
@M00689:251:000000000-CJTJ5:1:1101:27905:16092 1:N:0:5
CAGGATTAGATACCCTGGTAGTCCACGCTGTAAACGATGACAACTAGATGTTGGGAGGGTCTGCCTCTCGGTGTCGCAGCTAACGCGTTAAGTTGTCCGCCTGGGGAGTACGGCCGCAAGGTTGAAACTCAAAGGAATTGACGGGGACCCGCACAAGCGGTGGAGCATGTGGTTTAATTCGATGCAACGCGAAGAACCTTACCTGGTCTTGACATCCCAGGAACCCTTCAGAGATGAGGGGGTGCCTTCGGGAACCTGGAGACAGGTGCTGCATGGTCGTCGCTGCAT
+
GGGGGGGGGGGGGGGGGGGGGGGGGGGGGGGGGGGGGGGGGGGGGGGGGGGGGGGGGGGGGGGGGGGGGGGGGGGGGGGGGGGGGGGGGGGGGGGGGGGGGGGGGGGGGGGGGGGGGGGGGGGGGGGGGGGGGGGGGGGGGGGGGGGGGGGGGGGGGGGGDEGGGGGGGGGGGGGGGGGGGGGGGGGGGGGGGGEGGGGGGGGGGGGGGGGGGGFGGFFGGGGGFGGGFGGFFFGGFFGGGGGGFFFFFFFGDBF??BBFFFBBFFF?FFFBFFFFFFFBBFFF?FF>
@M00689:251:000000000-CJTJ5:1:1101:11612:16122 1:N:0:5
CAGGATTAGATACCCTGGTAGTCCATGCCGTAAACGGTGGGCGCTAGGTGTAGGGGTCTTCCACGGCCTCTGTGTCGTAGCTAACGCATTAAGCGCCCCGCCTGGGGAGTACGGCCGCAAGGCTAAAACTCAAAGGAATTGACGGGGGCCCGCACAAGCGGCGGAGCATGTGGATTAATTCGATGCAACGCGAAGAACCTTACCTGGGCTTGACATACACCAGATCGCTGCAGAGATGTAGTTTCCCTTGTGGTTGGTGTACAGGTGTTGCATGGCCGTCGCTGCAT
+
GGGGGGGGGGGGGGGGGGGGGGGGGGGGGGGGGGGGGGGGGGGGGGGGFGGGGGGGGGGGGGGGGGGGGGGGGGGGGGGGGGGGGGGGGGGGGGGGGGGGGGGGGGGGGGGGGGGGGGGGGGGGFGGFFGGGGGGGGGGFFGGGGGGGGGGGGGGGGGGGGGGEGGGGGGGGGGGCFGGGGGGGGGGGGGGGGGGGGGFCFGGGGGGGGFDGF6C7:?FFFGFGF7ED>DDFF?D29?C:CD>CF?FFFF>FD@F<B:BF>FAA4/6A5:AF>F@>?EF;1;::972
@M00689:251:000000000-CJTJ5:1:1101:19528:16145 1:N:0:5
CAGGATTAGATACCCTGGTAGTCCACGCCGTAAACGATGAGAACTAGCTGTCGGGGCTCTTAGAGCTTCGGTGGCGCAGCTAACGCATTAAGTTCTCCGCCTGGGGAGTACGGCCGCAAGGTTAAAACTCAAAGGAATTGACGGGGGCCTGCACAAGCGGTGGAGCATGTGGTTTAATTCGAAGCAACGCGCAGAACCTTACCAGCGTTTGACATGGCACGGCGTTTTCCAGAGATGGACTTCTTCCCGCAAGGGACGTGCACACAGGTGGTGCATGGTCGTCGCTGCAT
+
GGGGGGGGGGGGGGGGGGGFFFGGGGGGGGGGGGGGGGGGGGGGGGGGGGGGGGGGGGGGGGGGGGGGGGGGGGGGGGGGGGGGGGGGGGGGGGGGGGGGGGGGGGEGGGGGGGGGGEGGGGGGGGGGGGGGGGGGGGGGGGGGGGGGGGGGGGGGDFGGGGGGGGGGGGGGGGGGGGGGFGGGGGGGGGGGGGGGGGGGGGGGGGGGGGGGGGGGGF?GGGGGCCEGFGGFFFFFFFGGGGGGF?FFBF>GGFF??>?FFF>BFFF?FFFFFFFFFFF>BFBFFFFF04
@M00689:251:000000000-CJTJ5:1:1101:17563:16165 1:N:0:5
CAGGATTAGATACCCTGGTAGTCCATGCCGTAAACGGTGGGCGCTAGGTGTAGGGGTCTTCCACGGCCTCTGTGTCGTAGCTAACGCATTAAGCGCCCCGCCTGGGGAGTACGGCCGCAAGGCTAAAACTCAAAGGAATTGACGGGGGCCCGCACAAGCGGCGGAGCATGTGGATTAATTCGATGCAACGCGAAGAACCTTACCTGGGCTTGACATACACCAGATCGCTGCAGAGATGTAGTTTCCCTTGTGGTTGGTGTACAGGTGGTGCATGGTTGTCGCTGCAT
+
GGGGGGGGGGGGGGGGGGGGGGGGGGGGGGGGGGGGGGGGGGGGGGGGGGGGGGGGGGGGGGGGGGGGGGGGGGGGGGGGGGGGGGGGGGGGGGGGGGGGGGGGGGGGGGGGGGGGGGGGGGGGGGGGGGGGGGGGGGGGGGGGGGGGGGGGGGGGGGGGGGGGGGGGGGGGGGGGGGGGGGGGGGGGGGGGGGGGGGGGGGGGGGGGGGGGGGGGGFFGGGGGFGGGFGGFFFGCFFGGGGGFFFFFFFFGCFF?;BBFFFFFF?F:E?AD2@FFFFBAFBFF9:<
@M00689:251:000000000-CJTJ5:1:1101:17575:16178 1:N:0:5
CAGGATTAGATACCCTGGTAGTCCATGCCGTAAACGGTGGGCGCTAGGTGTAGGGGTCTTCCACGGCCTCTGTGTCGTAGCTAACGCATTAAGCGCCCCGCCTGGGGAGTACGGCCGCAAGGCTAAAACTCAAAGGAATTGACGGGGGCCCGCACAAGCGGCGGAGCATGTGGATTAATTCGATGCAACGCGAAGCACCTTACCTGGGCTTGACATACACCAGATCGCTGCAGAGATGTAGTTTCCCTTGTGGTTGGTGTACAGGTGGTGCATGTTTGTCGCTGCAT
+
CFGGGGFGGFGGGGGEFFF<<FFFFGGGGGGGGGGGFFG7@<@FFGGEFFFCFGDEFFGFFC9<FFGGGGGGGFGGGFGGGGFGGGGGEEGGGC=FFFGEGGGGGGDGGGGGGGDGGGGGGDFGGGGGGGGGG9,@FGGGGFGGGGGGGGGGE@EEFGGGDGGGDCC5CCGGGEFGGCFGGGGGGGGGGCC=55C*<FGGGGGGGFG5CGGD:F772=FC7C4CGFCD)/19<**296**2:>C=F@FF?56*878;21@<842?F60B(92<B*9?5:<6<:6>?B
@M00689:251:000000000-CJTJ5:1:1101:26370:16302 1:N:0:5
CAGGATTAGATACCCTGGTAGTCCATGCCGTAAACGGTGGGCGCTAGGTGTAGGGGTCTTCCACGGCCTCTGTGTCGTAGCTAACGCATTAAGCGCCCCGCCTGGGGAGTACGGCCGCAAGGCTAAAACTCAAAGGAATTGACGGGGGCCCGCACAAGCGGCGGAGCATGTGGATTAATTCGATGCAACGCGAAGAACCTTACCTGGGCTTGACATACACCAGATCGCTGCAGAGATGTAGTTTCCCTTGTGGTTGGTGTACAGGTGATGCATGGCCGTCGCTGCAT
+
GGGGGGGGGFGGGGGGGGGGGGGGGGFGGGGGGGGGGGFEGGGGGFGGGGGGGGGGGGGGGGGGGGGGGGGGGGGGGGGGGGGGGGGGGGGGGGGGGGGGGGGGGFGGGGGGGDGGGGB@EFGGGDGGGGGGGGFFGGGGGGGGFG>>EGGGGEGGGGGGGG7E8CEGGGFFGGGGDFGGGFFE?C<CFGE757GEFGGGGGGGGGFGGGGGGGDFFFFGGGG<FGEDF3C4FB<*9?FFCFDGFFFFF5<FGFF?0<0F<FFFFFF<F-:AFFFFFFB>0;?:>:A
@M00689:251:000000000-CJTJ5:1:1101:26385:16312 1:N:0:5
CAGGATTAGATACCCTGGTAGTCCATGCCGTAAACGGTGGGCGCTAGGTGTAGGGGTCTTCCACGGCCTCTGTGTCGTAGCTAACGCATTAAGCGCCCCGCCTGGGGAGTACGGCCGCAAGGCTAAAACTCAAAGGAATTGACGGGGGCCCGCACAAGCGGCGGAGCATGTGGATTAATTCGCTGCAACGCGCAGAACCTTACCTGGGCTTGACATACACCCGATCGCTGCATAGATGTGGTTTCCCTTGTGGTTTTTGTACAGGTGCTGCATTGCCGTCGCTGCAT
+
GGGGGGGGGGGGGGGGGFGGGGGGFFFFFGGGDFGGGGC7EGGGGGGGGDFEAFEGGFGGGG,FGGGGGDGCGGDGCF8<DFCCFFEEGG95CFEGEGGGGGG<FCC:CC<FEFFGDGG:7=FGGGGFGGGF8DFF:=FFFFGG7F@FEEGGG7FF,8CC*CB*?CE*AFE7FC6@6+CFF5*;*889E=EG5=5*+;EGG7CFFGC5EGF54C+729?GC7)95D5>@5C)**2*16C**9><=8@FF)6>7FF((((0)=4)7?67?<<?F4=@F)-4>B:<>7>
@M00689:251:000000000-CJTJ5:1:1101:9683:16340 1:N:0:5
CAGGATTAGATACCCTGGTAGTCCACGCCGTAAACGATGAGTGCTAGGTGTTAGGGGGTTTCCGCCCCTTAGTGCTGGAGTTAACGCATTAAGCACTCCGCCTGGGGAGTACGGCCGCAAGGCTGAAACTCAAAAGAATTGACGGGGACCCGCACAAGCGGTGGAGCATGTGGTTTAATTCGAAGCAACGCGAAGAACCTTACCAGGTCTTGACATCCTCTGACGACGGTAGAGATACCGTGTTCCCTTCGGGGACAGAGTGACAGGTGGTGCATGGCTGTCGCTGCAT
+
GGGGGGGGGGGGEFFGFGGGGGAF@EEFFEGGGGGGEGGGGFFAFFGGFGGGGGGGGGGGGGGGCEGGGGGGGGGGGGEGGGGGGGDGGGGGGGGGGGGGGGGGGGGFFGGGGGGGGGGGGGGGFGGGGGGGGGGGGGGGGGGGGGGGGGGCGEECEEFGGGGGFGGGGG@FGGGGFGGFGGGGGDFGGGGGDG=EGGGGGG8@EGGGGGCG>FFDF:FCCDGC*1>C>*>BFFG**927>CFGFFF>FF?GGF>91?F?5825@FF>FB?F<FFF<>:6<71?031><
@M00689:251:000000000-CJTJ5:1:1101:7863:16573 1:N:0:5
CAGGATTAGATACCCTGGTAGTCCATGCCGTAAACGGTGGGCGCTAGGTGTAGGGGTCTTCCACGGCCTCTGTGTCGTAGCTAACGCATTAAGCGCCCCGCCTGGGGAGTACGGCCGCAAGGCTAAAACTCAAAGGAATTGACGGGGGCCCGCACAAGCGGCGGAGCATGTGGATTAATTCGATGCAACGCGAAGAACCTTACCTGGGCTTGGCATACACCAGATCGCTGCAGAGATGTAGTTTCCCTTGTGGTTGGTGTACAGGTGCTGCATGGTCGTCGCTGCAT
+
GGGGGGGGGGGGGFGGGGGGGGGGGGGGGGGGGGGGGGGGGGGGGGGGGGGGGGGGGGGGGGGGGGGGGGGGGGGGGGGGGGGGGGGGGGGGGGGGGGGGGGGGGGGGGGGGGGGGGGGGGGGGGGGGGGGGGGGGGGGFGGGGGGGGGGGEE@GGGGFGGGGGGGGGFGGE@<C:FGGGGGGFGGFGGGGGEGGGGGGGGCFGGGGFGGGGGGGGGFFGGGGGGCFGFGDF?FG7*70:::FFF==AFFFGDF5:>28FFFAAFB:?FF<BAF>=8>BBFB11,44
@M00689:251:000000000-CJTJ5:1:1101:7065:16582 1:N:0:5
CAGGATTAGATACCCTGGTAGTCCACGCCGTAAACGATGAGAACTAGCTGTCGGGGCTCTTAGAGCTTCGGTGGCGCAGCTAACGCATTAAGTTCTCCGCCTGGGGAGTACGGCCGCAAGGCTAAAACTCAAAGGAATTGACGGGGGCCCGCACAAGCGGCGGAGCATGTGGATTAATTCGATGCAACGCGAAGAACCTTACCTGGGCTTGACATACACCAGATCGCTGCCGAGATGTAGTTTCCCTTTTGTTTGCTGTACAGGTGATGCATGGCTGTCGCTGCATCGGTCTCTT
+
GGGGGGGGGGGGGGGGGGGGGGGGEFFGGGGGGFFGDGGGCFGFGFFFGGGGDFECFEGGGGFFCFGGG7FG7FF@FF:FGFFGGGGGGCDFFGGGGGDGGGFG<CG:F8FB=FG@FGE77<F=CF,DDFCGFGFFCFG<<F7C:FFFGDEECGGGDFG7C@EEGECF@F:B9CFF+AFGG+<+AFFGCEGC5=CGGGGG+6CCCF=CFCD=GGGGGFFGGFGG4/5C@C*5)81C4@F*:CDG?=F2)/)977))-)6=>B<<?)*679>FF<FF5><61::6:A4((46?DBA
@M00689:251:000000000-CJTJ5:1:1101:21701:16649 1:N:0:5
CAGGATTAGATACCCTGGTAGTCCATGCCGTAAACGGTGGGCGCTAGGTGTAGGGGTCTTCCACGGCCTCTGTGTCGTAGCTAACGCATTAAGCGCCCCGCCTGGGGAGTACGGCCGCAAGGCTAAAACTCAAAGGAATTGACGGGGGCCCGCACAAGCGGCGGAGCATGTGGATTAATTCGATGCAACGCGAAGAACCTTACCTGGGCTTGACATACACCAGATCGCTGCAGAGATGTAGTTTCCCTTGTGGTTGGTGTACAGGTGGTGCATGGCCGTCGCTGCAGCTGTCA
+
GGGGGFGEFGGFF<FFFGGGGGFFDFGFFFGGECFFGGGGG<CCFGGGCF@FGGGGCFCDGGCCFGFGGGGGGFEEFGGGFFEFFFCEG@EGGGG:@>F@FGGGGGGGGGGGGGGGGCGGGGFGDFGFFGGGGGGGGGFBGGGGGGGGGDGGGGFFGFGGGGGGEGGG?FAEFFF7CFCFFCC?@CFFCCEGGGGGFA=F<?<FCFGGCGCCC?C>F6=C57CDF*:D:5DFFFGF7B:7:CFF==F4@@AGD0)298?FA@BA?*98;?2:)/7)9716>(4:;4(.8?97)
@M00689:251:000000000-CJTJ5:1:1101:21697:16668 1:N:0:5
CAGGATTAGATACCCTGGTAGTCCATGCCGTAAACGGTGGGCGCTAGGTGTAGGGGTCTTCCACGGCCTCTGTGTCGTAGCTAACGCATTAAGCGCCCCGCCTGGGGAGTACGGCCGCAAGGCTAAAACTCAAAGGAATTGACGGGGGCCCGCACAAGCGGCGGAGCATGTGGATTAATTCGATGCAACGCGAAGAACCTTACCTGGGCTTGACATACACCAGATCGCTGCAGAGATGTAGTTTCCCTTGTGGTTGGTGTACAGGTGGTGCATGGCCGTCGCTGCCT
+
GGGGGGGGGGGGGGGGGGGGGGGGGGGGGGGGGGGGGGGGGGGGGGGGGGGGGGGGGGGGGGGGGGGGGGGGGGGGGGGGGGFGGGGGGGGGGGGGGGGGGGGGGGGGGFGGGGGGGGGGGGGGGGGGGGGGGGGGGGGGGGGGGGGGGGGGGGGGGGGGGGGGGGGGGGGGGFGGCGGGGGDGGGEFGGGGGGGGGFGGGGGGGGGGGGGGGGGGGFFGGGGGGGFGFGGFFFG4FFGGGGGGFFFFFFBGGFF?FFFFFF9A4B??E0<>AFFF?>>>>BFFF()
@M00689:251:000000000-CJTJ5:1:1101:26589:16728 1:N:0:5
CAGGATTAGATACCCTGGTAGTCCACGCCCTAAACGATGTCTACTAGTTGTCGGGTCTTAATTGACTTGGTAACGCAGCTAACGCGTGAAGTAGACCGCCTGGGGAGTACGGTCGCAAGATTAAAACTCAAAGGAATTGACGGGGGCCCGCACAAGCGGTGGAGCATGTGGTTCAATTCGACGCAACGCGAAGAACCTTACCTGGGCTCGAAGCGCAGTGGACCGGGGTGGAAACATCCCTTCCCCTTAAAAGGCCGCTGCGGAGGTGATGCATGGTTGTCGCTGCAT
+
GGGGGGGGGGGGGFGGGGGGGGGGGGGGGGGGGGGGGGGGGGGGGGGGGGGGGGGGGGGGGGGGGGGGGGGGGGGGGGGGGGGGGGGGGGGGGGGGGGGGGGGGGGGGGGGGGGGGGGGGGGGGGGGGGGGGGGGGGGGGGGGGGGGGGGGGGGGGGGGGGGGGGGGGGGGGGGGGGGGGGGGGGGGGGGGGGGGGGGGGGGGGGGGGGGGGGGGGGFFGGGGGGDGGFGGFFFGGFFGGGGGGFFFFFFFGGFFFFFFEFD06B@FF*):AFFFFFFB?AFFFBFBF
@M00689:251:000000000-CJTJ5:1:1101:13141:16740 1:N:0:5
CAGGATTAGATACCCTGGTAGTCCATGCCGTAAACGTTGGGCACTAGGTGTGGGGAACATTCCACGTTTTCCGCGCCGTAGCTAACGCATTAAGTGCCCCGCCTGGGGAGTACGGCCGCAAGGCTAAAACTCAAAGGAATTGACGGGGGCCCGCACAAGCGGCGGAGCATGCTGATTAATTCGATGCAACGCGAAGAACCTTACCAAGGCTTGACATGGACCGGACGGCTGCAGAAATGTGGCTTTCTTCGGACTGGTTCACAGGTGTTGCATGGCCGTCGCTGCAT
+
GGGGGGGGGGGGGGGGGGGGGGGGGGGGGGGGGGFGGGGGGGGGGGGGGFGGGGGGGGGGGGGGGGGFGGGGGGGGGGGGGGGGFGGGGGGGGGGGGGGGGGGGGGGGGGGGGGGGGGGGGGGGGGGGGGGGGGGGGGGGGCGGEGGGGGGGGGGGGGGGGGGGGGEGG<CGGGF@FFGGFD8CCGGGGGGGGGGGGGGGGGGGGGGGFGGGDGGGGFFGGGG3CDGGFDGFFFF<?FF*:CFGF?FFFFBDG:><:6AFBFFFFBFFF6A?D?>>FBBF>96(4:<
@M00689:251:000000000-CJTJ5:1:1101:13124:16747 1:N:0:5
CAGGATTAGATACCCTGGTAGTCCATGCCGTAAACGTTGGGCACTAGGTGTGGGGAACATTCCACGTTTTCCGCGCCGTAGCTAACGCATTAAGTGCCCCGCCTGGGGAGTACGGCCGCAAGGCTAAAACTCAAAGGAATTGACGGGGGCCCGCACAAGCGGCGGAGCATGCTGATTAATTCGATGCAACGCGAAGAACCTTACCAAGGCTTGACATGGACCGGACGGCTGCAGAAATGTGGCTTTCTTCGGACTGGTTCACAGGTGTTGCATGGCCGTCGCTGCAT
+
GGGGGGGGGGGGGGGGGGGGGGGGGGFGGGGGGGGGGGGGGGGGGGGGGGGGGGGGGGGGGGGGGGFGGGGGGGGGGGGGGGGGGGGGGGGGGGGGGGGGGGGGGGGGGGGGGGGGGGGGGGGGGGGGGGGGGGGGGGGGGGGGGDGGGGGGGGEGGGGGGGGCGGGGCFGGGGGGGFGGGGGGGGGGGGGGGGGGGGGGGGGGGGDGGGGGGGGGF?:4>FGGGGGGFGGEFFG4@FDFGCFGFFFAFF<GCEFBF>7?BF>FFF4<>0<2>FFFFFFFFFBFF:A
@M00689:251:000000000-CJTJ5:1:1101:25953:16787 1:N:0:5
CAGGATTAGATACCCTGGTAGTCCATGCCGTAAACGGTGGGCGCTAGGTGTAGGGGTCTTCCACGGCCTCTGTGTCGTAGCTAACGCATTAAGCGCCCCGCCTGGGGAGTACGGTCGCAAGGCTGAAACTCAAAGGAATTGACGGGGGCCCGCACAAGCGGTGGAGCATGTGGTTCAATTCGACGCAACGCGAAGAACCTTACCTGGGCTCGAAATGCAGTGGACCGGGGTGGAAACATCCCTTCCCCTTAAAAGGCTGCTGCATAGGTGGTGCATGGTTGTCGCTGCCT
+
GGGGGGGGGGGGGGGGGGGGGGGGGGGGGGGGGGGGGGGGGGGGGGGGGGGGGGGGGGGGGGGGGGGGGGGGGGGGGGGGGGGGGGGGGGGGGGGGDGGGGGGGGGGGGGGGGGGGGGGGGGGGGGGGGGGGGGGGGGGGGGGGGGGGGGGGGGGGGGGGGGGGGGGGGGGGGGGGGGGGGGGGGGGGGGGGGGGGGGGGGGGGGGFGGGGGGGGGGFFGGG4FCGGG>DGFEFFC;FGGGCFGFFFFFFFGGFFB<FFFDFFFFFF>?>66??FF=;><:<28:16>(3
@M00689:251:000000000-CJTJ5:1:1101:14076:16800 1:N:0:5
CAGGATTAGATACCCTGGTAGCCCATGCCGTAAACGGTGGGCGCTAGGTGTAGGGGTCTTCCACGGCCTCTGTGTCGTAGCTAACGCATTAAGCGCCCCGCCTGGGGAGTACGGCCGCAAGGCTAAAACTCAAAGGAATTGACGGGGGCCCGCACAAGCGGCGGAGCATGTGGATTAATTCGATGCAACGCGAAGAACCTTACCTGGGCTTGACATACACCAGATCGCTGCAGAGATGTAGTTTCCCTTGTGGTTGGTGTACAGGTGATGCATGGCTGTCGCTGCAT
+
GGGGGGGGGGGGGFGGGGGGG8FFFGGGGGGGGGGGGGGGGGGGGGGGGGGGGGGGGGGGGGGGGGGGGGGGGGGGGGGGGGGGGGGGGGGGGGGGFGGGGGGGGGGGGGGGGGGGGGGGGGGGGGGGGGGGGGGGGGGGGGGGGGGGGGGGGGGGGGGGGGEGGGGGFG?GFCGGFGGGGGGGGEGGGGGGC:CEGGGG7EGFFGGGDEGGGFFGGFFGGGGGGFGC@G3FFFGC@FGGGF>FBBFFFF<FCFFBFFF>2B46)/69?AAFBFFF4542?<?B97A
@M00689:251:000000000-CJTJ5:1:1101:23332:16871 1:N:0:5
CAGGATTAGATACCCTGGTAGTCCATGCCGTAAACGGTGGGCGCTAGGTGTAGGGGTCTTCCACGGCCTCTGTGTCGTAGCTAACGCATTAAGCGCCCCGCCTGGGGAGTACGGCCGCAAGGCTAAAACTCAAAGGAATTGACGGGGGCCCGCACAAGCGGCGGAGCATGTGGATTAATTCGATGCAACGCGAAGAACCTTACCTGGGCTTGACATACACCAGATCGCTGCAGAGATGTAGTTTCCCTTGTGGTTGGTGTACAGGTGCTGCATGGCCGTCGCTGCAT
+
GGGGGGGGGGGGGGGGGGGGGGGFGGGGGGGGGGGGGGGGGGGGGGGGGGGGGGGGGGGGGGGGGGGGGGGGGGGGGGGGGGGGGGGGGGGGGGGGGGGGGGGGGGGGGGGGGGGGGGGGGGGGGGGGGGGGGGGGGGGGGGGGGGGGGGGGGGGGGGGGGGGGGGGGGGGGGGGGGGGGGGGGGGGGGGGGGGGGGGGGGGGGGGGGGGGGGGGGGFFGGGGGGGGGFGGFFFGGFFGGGGGGFFFFFFFGGFFFFFFFFFFFFF@?FFFFFFFFFFFFFFF?F7<
@M00689:251:000000000-CJTJ5:1:1101:25313:16879 1:N:0:5
CAGGATTAGATACCCTGGTAGTCCATGCCGTAAACGGTGGGCGCTAGGTGTAGGGGTCTTCCACGGCCTCTGTGTCGTAGCTAACGCATTAAGCGCCCCGCCTGGGGAGTACGGCCGCAAGGCTAAAACTCAAAGGAATTGACGGGGGCCCGCACAAGCGGCGGAGCATGTGGATTAATTCGATGCAACGCGAAGAACCTTACCTGGGCTTGACATACACCAGATCGCTGCAGAGATGTAGTTTCCCTTGTGGTTGGTGTACAGGTGCTGCATGGCCGTCGCTGCAT
+
GGGGGGGGGGGGGGGGGGGGGGGGGGFFGGGGGGGGGGGGGGGGGGGGGGGGGGGGGGGGGGGGGGGGGGGGGGGGGGGGGGGGGGGGGGGGGGGGGGGGGGGGGGGGGGGGGGGGGGGGGGGGGGGGGGGGGGGGGGGGGGGGGGGGGGGGGGGGGGGGGGDEGDGGGGGGGGGGGGGGGGGGGGGGGGGGGGGGGGGGGGGGGGGGGGGGGGGFGFFGGGGGGGGGFGGFFFGGFFFGGGGGFFFFFFAFGFFFFBFFFFFFFFF?FFFFFFF4:>B>FFF?FFF
@M00689:251:000000000-CJTJ5:1:1101:17384:16988 1:N:0:5
CAGGATTAGATACCCTGCAGCTAATTTTCAGAGGTGGTGCATGGTCGTCGCTGCAT
+
GCEGEFEFCEFFCFEFGGGFFFFGGGDFAGFAEFFG,8,CEF9AFGFGF:F@,@<<
@M00689:251:000000000-CJTJ5:1:1101:17163:17003 1:N:0:5
CAGGATTAGATACCCGAAGCTCCAGAGCTGGCACCGCAGCAGAGTTGCAGGTGGCTGTAGCTGTCCTGGAGTGGCTTAAGAGCCGGGGGCACCGGGGTGAGGGCACCGTGCCGGTTCCTGTGAGGATCCTGGAGGGCTCAGGCTTTGCCCTCCGCCCAGCTGCCTCTACCGTGTACCTGGACATGGACCTGGAGCCAGAGGAGGATGTTCAGGAGGTGTTGCATGGCCGTCGATGCATCTGTCGCTTATACAAATCTACGAGCCCACGAGACGGACTCCTATCTCGTATGCCGG
+
GFFGGGGGGGGGFFGGGGGGFGGFGGGFCGGGGGGEFCCCFGFGGGGGGFGGGGFGGGFGGGGGGFGFFGFGGFEFFEGFGADGGGGEEGECAFGGDFGGGGCFDFGGGGGGGGGDGG9DFGDGGFA,B<FFGEFGG7F<CG8<F8FC@BCFEGGC7BFFDFEDFGGFF?F<FE@EGGGGG=C9CGG@FCGEEGFCFGFFCEEE=CE<+>C<*@ED9799FCCCFG7*>D))))2/99:7>?F>@E:69750*/7)4)6>?>99>>77799>?>)0)0:24)5<).48:<))1(
@M00689:251:000000000-CJTJ5:1:1101:17155:17021 1:N:0:5
CAGGATTAGATACCCGAAGCTCCAGAGCTGGCACCGCAGCAGAGTTGCAGGTGGCTGTAGCTGTCCTGGAGTGGCTTAAGAGCCGGGGGCACCGGGGTGAGGGCACCGTGCCGGTTCCTGTGAGGATCCTGGAGGGCTCAGGCTTTGCCCTCCGCCCAGCTGCCTCTACCGTGTACCTGGACATGGACCTGGAGCCAGAGGAGGATGTTCAGGAGGTGTTGCATGGCCGTCGCTGCAT
+
GGGGGGGGGGGGGGGE7CEGGGGGGCGGGGGGGGGGEGGGDDGGFEGGEEEFGGFGFF<FGEGGEFGE@EGGGGGGGGEGGGFGGGC@7CFCFCCFFGG<E,C?++BFF8FFG7FFGCGGGAFA,B3D@E=,DFGE7BC9FF>:CEFFDCFGGG7C7>FCFGF7CGF9CCGG7FGGGGG8*=FBC*BFFCF5C66E6**BFCEB*<CFGF7<:CCC7)09F*9CC4CC79DBB:*))0
@M00689:251:000000000-CJTJ5:1:1101:23678:17047 1:N:0:5
CAGGATTAGATACCCTGGTAGTCCATGCCGTAAACGGTGGGCGCTAGGTGTAGGGGTCTTCCACGGCCTCTGTGTCGTAGCTAACGCATTAAGCGCCCCGCCTGGGGAGTACGGCCGCAAGGCTAAAACTCAAAGGAATTGACGGGGGCCCGCACAAGCGGCGGAGCATGTGGATTAATTCGATGCAACGCGAAGAACCTTACCTGGGCTTGACATACACCAGATCGCTGCAGCGATGTAGTTTCCCTTGTGGTTGTTGTACAGGTGCTGCATGGTCGTCGCTGCAT
+
GGGGGGFEFGGGGGGGGGGGGGGFGGGGGGGGGGGGGGFGGGGGGGGGGGGFFGGGGGGGGGGGGGGGGGGEGFGGGGGGGGFFGGGGGGGGFGGGGGGGGGGGGFFCEF<F@CGGCFEEGGFGGGGGGGGGGGGGFFFF<AEEGGEEGGGGG7FCCFGGGFEDEEGCFFGGGCEFEGCECF:FCEE+<=E5EEGGGDGFGGGGGC5EFGG=5FCDFFFGGCD77DEDF*5)/9C5>)>:CCDCFFF<F)6657:0(3(8)1-)5B)5F4744*7FFB><(7?(90:
@M00689:251:000000000-CJTJ5:1:1101:23886:17069 1:N:0:5
CAGGATTAGATACCCTGGTAGTCCATGCCGTAAACGGTGGGCGCTAGGTGTAGGGGTCTTCCACGGCCTCTGTGTCGTAGCTAACGCATTAAGCGCCCCGCCTGGGGAGTACGGCCGCAAGGCTAAAACTCAAAGGAATTGACGGGGGCCCGCACAAGCGGCGGAGCATGTGGATTAATTCCATGCAACGCGAAGAACCTTACCTGGGCTTGACATACACCAGATCGCTGCAGAGATGTAGTTTCCCTTGTGGTTGGTGTACAGGTGATGCATGGTCGTCGCTGCAT
+
GFFGGFGGGGGGGGGGFFFGGGGGGGEFEGGEGGGGGGCFCFGGGGGGGGGGGGGGGGGGGGGGGGGGG?FFEFGGGGGFGGGFEGGGGGGFFCFGGGGGGGGFE7FCEFCFGGGGGGGGGGFFFGGGGGEGCGFGGFGFCGGFG@FGGGGGG*CCFFGCFDGCEGEGGGG:FEFGGGGGGGGG7C?<E=CEGEGEGFGGGGGFGFCFGGGCCCEF7=FFG:CDC4*5799))*1>=**?7*?C?6?D=5AGGFF0133>B4))8B44=>4A<45=@)4(9>66B:A
@M00689:251:000000000-CJTJ5:1:1101:22939:17079 1:N:0:5
CAGGATTAGATACCCTGGTAGTCCACGCCGTAAACGGTGGGTACTAGGTGTGGGTTCCTTCCAAGGGATCCGTGCCGTAGCTAACGCATTAAGTACCCCGCCTGGGGAGTACGGCCGCAAGGCTAAAACTCAAAGGAATTGACGGGGGCCCGCACAAGCGGCGGAGCATGTGGATTAATTCGATGCAACGCGAAGAACCTTACCTGGGTTTGACATACACCGGATCGCCGCAGAGATGCGGTTTCCCTTGTGGCTGGTGTACAGGTGATGCATGGCCGTCGCTGCAT
+
GGGGGGGGGGGGGGGGGGGGGGGGGGGGGGGGGGGGGGGGGGGGGGGGGGGGGGGGGGGGGGGGGGGGGGGGGGGGGGGGGGGGGGGGGGGGGGGGGGGGGGGGGGGGGGGGGGGGGGGGGGGGGGGGGGGGGGGGGGGGGGGGGGGGGGGGGGGGGGGGGGGGGGGGGGGGGFFGGGGGGGGGGGGGGGGGGGGGGGGGGGGGGGGGGGGGGGGGGFFGGGGGGGGGFGGFFFGGFFFGGGDGFFFBFFFGGFFFFFFFFFFFFFFFFBBFFFFF@EFF9;?FF>A
@M00689:251:000000000-CJTJ5:1:1101:22948:17095 1:N:0:5
CAGGATTAGATACCCTGGTAGTCCACGCCGTAAACGGTGGGTACTAGGTGTGGGTTCCTTCCAAGGGATCCGTGCCGTAGCTAACGCATTAAGTACCCCGCCTGGGGAGTACGGCCGCAAGGCTAAAACTCAAAGGAATTGACGGGGGCCCGCACAAGCGGCGGAGCATGTGGATTAATTCGATGCAACGCGAAGAACCTTACCTGGGTTTGACATACACCGGCTCGCCGCAGAGATGCGGTTTCCCTTGTGGCTGGTGTCCCGGTGATGCATTGCCGTCGCTGCAT
+
GGDGGGGGFAFFGFGGGGGGDFFFGGGGGGGGEGGGGGDCGGGGGEEFGGGGGGGGGGGGGGGFG?@8CCFAFGGGGGGCGGFDGGGGGGGFGGGGGGGGGGG?+B+++B,CCFGGGGEG@FGGGGFGGGGG8FDE,@FGCCFEGC7CEEEDECFGG,FFBFCEDGG7FFC,:,BFCCFEF57@EGC+A5CECCECFGGGGGGGFF=FFGGEFFFCCF*CGCG)1>5>@C<)0>*2**2)9CGDFFFFFFAC*;>:<7?F)9)(8>5096<2A/***)-6((349(<
@M00689:251:000000000-CJTJ5:1:1101:11383:17108 1:N:0:5
CAGGATTAGATACCCCGAACTCACCAAAGGGATATTCCATATCATATGATGTCATGCTGAGTACATAAACCAGGTGCTGCATGGTCGTCGCTGCAT
+
GGGGGGGGGGGGGGGGGFGGGGGGFGFGGGGGGGGGGGGGGGGGGGGGEGGGGGGGGGGGGGGGGGGGGGGGGGGGGGGGGGGGGGGGGGGGGGGG
@M00689:251:000000000-CJTJ5:1:1101:19950:17140 1:N:0:5
CAGGATTAGATACCCTGGTAGTCCACGCCGTAAACGATGAGAACTAGCTGTCGGGGCTCTTAGAGCTTCGGTGGCGCAGCTAACGCATTAAGTTCTCCGCCTGGGGAGTACGACCGCAAGGTTGAAACTCAAAGGAATTGACGGGGGCCCGCACAAGCGGTGGAGCATGTGGTTTAATTCGAAGCAACGCGAAGAACCTTACCAGGTCTTGACATCCTTTGACCACTCTAGAGATAGAGCTTTCCCTTCGGGGACAAAGTGACAGGTGCTGCATGGTTGTCGCTGCAT
+
GGGGGGGGGGGGGGGGGGGGGGGGGGGGGGGGGGGGGGGGGGGGGGGGGGGGGGGGGGGGGGEGGGGGGGGGGGGGGGGGGGGGGGGGGGGGGGGGGGGGGGGGGGGGGGGGGGGGGGGGGGGGGGGGGGGGGGGGGGGGGGGGGGGGGGGEGGGGGGGEGDCGGGGGGGGGGGGGGGGGDFGGGGGGGGGGGGEGGFGGGGGGGGGGGGGGGGGGGFFGGGGGGGGGFGGFFFGGFFGGGGGGFFFAFF?GGDE?F?BFFF><@>???ADBFFFFFFFFBFFF:;?>
@M00689:251:000000000-CJTJ5:1:1101:19371:17141 1:N:0:5
CAGGATTAGATACCCGAAGCTCCAGAGCTGGCACCGCAGCAGAGTTGCAGGTGGCTGTAGCTGTCCTGGAGTGGCTTAAGAGCCGGGGGCACCGGGGTGAGGGCACCGTGCCGGTTCCTGTGAGGATCCTGGAGGGCTCAGGCTTTGCCCTCCGCCCAGCTGCCTCTACCGTGTACCTGGACATGGACCTGGAGCCAGAGGAGGATGTTCAGGAGGTGCTGCATGGCTGTCGCTGCAT
+
GGGGGGGGGGGGGGGGGGGGGGGGGGGGGGGGGGGGGGGGGGGGGGGGGGGGGGGGGGGGGGGGGGGGGGGGGGGGGGGGGGGGGGGGGGGGGGGGGGGGGGGGGGGGGGGGGGGGGGGGGGGGGFGGGGFGGGGGDGGGGGGGGGGGGGGGGEGGGGGGGGGGGGGGGGGGGGGGGGGGGGGGGGGGGGGGFFGGGGGGGGGGGGGGGGGGGGGGGFFGGGGGGGGGFGGFFFGGFF
@M00689:251:000000000-CJTJ5:1:1101:28589:17234 1:N:0:5
CAGGATTAGATACCCCTGTAGTCCTAGCCGTAAACGATGATAACTAGGTGTTGCTCGTATCGACCCGAGCAGTGCCGTAGCCAACGCGTTAAGTGATCCGCCTGGGAAGTACGGTCGCAAGATTAAAACTCAAAGAAATTGACGGGGGCCCGCACAAGCGGTGGAGTATGTGGTTTAATTCGAGGCAACGCGAAGAACCTTACCTGGGCTTGACATTTAGGGAAAAGCCGTAGAGATACGGTGTCCTTCGGGGTCCTAAACAGGTGATGCATGGCCGTCGCTGCAT
+
GGGG@FFGGGGGGGGFGFGGGGGGGFGGGGGGGGGGGGGGGGGGGGGGGGGGGGGGGGGGGGGFFGEFDGDFGGGGGGGGG9DGGGGGGGGGGGGGGGGGGGGGGGGGGGGGGGGGGGGGGGGGGGGGGGGGFGGGGGEFFGGGGGGGGGGGGGGGGGGGGGDEFGGGGGGGGGGGCFEGGGGGGGGGGGGEDGGGGGGGGGGGGG*7CGCECFGGGB=FG:>CFGGGFGGFFFFDFFGGGGCGFFFB8>BGC@E?A<<FFFFBF?=9FDFFF4<FEFF>FFFF?2
@M00689:251:000000000-CJTJ5:1:1101:26165:17277 1:N:0:5
CAGGATTAGATACCCTGGTAGTCCATGCCGTAAACGGTGGGCGCTAGGTGTAGGGGTCTTCCACGGCCTCTGTGTCGTAGCTAACGCATTAAGCGCCCCGCCTGGGGAGTACGGCCGCAAGGCTAAAACTCAAAGGAATTGACGGGGGCCCGCACAAGCGGCGGAGCATGTGGATTAATTCGATGCAACGCGAAGAACCTTACCTGGGCTTGACATACACCAGATCGCTGCAGAGATGTAGTTTCCCTTGTGGTTGGTGTACAGGTGCTGCATGGCCGTCGCTGCAT
+
GGGGGGGGGGGGGGGGGGGGGGGGGGGGGGGGGGGGGGGGGGGGGGGGGGGGGGGGGGGGGGGGGGGGGGGGGGGGGGGGGGGGGGGGGGGGGGGGGGGGGGGGGGGGGGFGGGGGGGGGGGGGGGGGGGGGGGGGFGGGGGGGGGGGGGGGGGGGGGGGGGGGGGGGGGGGGGGGGGGGGGGGGGGGGGGGGGEDGGGGGGGGGGGGGGGGGGGGGFFGGFFGGGGGFGGFFFGGFFGGGGGGF??BFFFGGFFBFFFFFFFFFF6>FFFFFFFFFEBFFFFFFFF
@M00689:251:000000000-CJTJ5:1:1101:9593:17302 1:N:0:5
CAGGATTAGATACCCTGGTAGTCCGCGCCGTAAACGGTGGGCGCTAGTTGTGGGGACCTTCCACGGTCTCTGCGACGCAGCTAACGCATTAAGCGCCCCGCCTGGGGAGTACGATCGCAAGATTAAAACTCAAAGGAATTGACGGGGCCCCGCACAAGCAGCGGAGCATGCGGCTTAATTCGACGCAACGCGAAGAACCTTACCAAGGCTTGACATATACCGAAAAGCAGCAGAAATGTTGTTTCCGCAAGGGCGGTATACAGGTGCTGCATGGTTGTCGCTGCAT
+
GGGGGGGGGGGGGGGGGGGGGGGGGEFGGGGGGGGEGGGGGGGGGGGGGGGGGGGGGGGGFGGGGGGGGGGFGGGGGGGGGGGGGGGGGGGFGGGGGGGGGGGGGGGGGGGGGFGGGGGGGGGGGCGCGGGGGFGGGDGGG9FFGGGF>FGGD:FGGDGGGGGGGGGGGCFEFFGGGGFFGCEE5EG8CCCEG558?FFGGFFGG6CE=FGGGGFGGFFGGG3>DDGGFFGFFFGGFFGG*9*9BB315@9FCEE>>F:*6997FFFBFF7AFFFF@><0:BF9(6
@M00689:251:000000000-CJTJ5:1:1101:27720:17348 1:N:0:5
CAGGATTAGATACCCTGGTAGTCCATGCCGTAAACGGTGGGCGCTAGGTGTAGGGGTCTTCCACGGCCTCTGTGCCGTAGCTAACGCATTAAGCGCCCCGCCTGGGGAGTACGGCCGCAAGGCTAAAACTCAAAGGAATTGACGGGGGCCCGCACAAGCGGCGGAGCATGTGGATTAATTCGATGCAACGCGAAGAACCTTACCTGGGCTTGACATACACCAGATCGCTGCAGAGATGTAGTTTCCCTTGTGGTTGGTGTACAGGTGATGCATGGTCGTCGCTGCAT
+
GGGGGGGGGGGGGGGGGGGGGGGGGGGGGGGGGGGGGGGGGGGGGGGGGGGGGGGGGGGGGGGGGGGGGGGGGGGGGGGGGGGGGGGGGGGGGGGGGGGGGGGGGGGGGGGGGGGGGGGGGGGGGGGGDFGGGGGGFGGGGGGGGGGGGGGGCGGGGGFGGGGGGGGG6FFFGGFGFGDGGGGGGGGGGGGGGEGGG8EFGGGGGGGGFFDEGFGGGFFGGGGGFFFGFGGFF?C9@BG>FCCCFFFBB:2DG@FFFFFFFFFFFFF<FFBFABF6FFF:99?FFFF
@M00689:251:000000000-CJTJ5:1:1101:11996:17350 1:N:0:5
CAGGATTAGATACCCGAAGCTCCAGAGCTGGCACCGCAGCAGAGTTGCAGGTGGCTGTAGCTGTCCTGGAGTGGCTTAAGAGCCGGGGGCACCGGGGTGAGGGCACCGTGCCGGTTCCTGTGAGGATCCTGGAGGGCTCAGGCTTTGCCCTCCGCCCAGCTGCCTCTACCGTGTACCTGGACATGGACCTGGAGCCAGAGGAGGATGTTCAGGAGGTGATGCATGGCCGTCGCTGCAT
+
GGGGGGGGGGGGGGGGGGGFGGGGGGGGGGGGGGGGGGGGGGGGGGGGGGGGGGGGGGGGGGGGGGGGGGGGGGGGGGGGGGGGEGGGGGGGGGGGGGEFGFGGGGGGGGGGGGGGGGGFGGGGG>DFGGGCCGGGGGGGGGGGGGFGGGGGGEGGGGFFGFGGGGGGGGGGFGGFCGGGD6FGGCFG8CFGFGGG6GFGGGGGGGFGFGDFF?EDCF7C>**:C<FGEGGFEEGGFF
@M00689:251:000000000-CJTJ5:1:1101:12011:17359 1:N:0:5
CAGGATTAGATACCCGAAGCTCCAGAGCTGGCACCGCAGCAGAGTTGCAGGTGGCTGTAGCTGTCCTGGAGTGGCTTAAGAGCCGGGGGCACCGGGGTGAGGGCACCGTGCCGGTTCCTGTGAGGATCCTGGAGGGCTCAGGCTTTGCCCTCCGCCCAGCTGCCTCTACCGTGTACCTGGACATGGACCTGGAGCCAGAGGAGGATGTTCAGGAGGTGATGCATGGCCGTCGCTGCAT
+
GE@FFF@ECDFGFFFGGEDCFFGG8,;EFCECFGGGG@7F@F@FFF<FGG@@@FGGGGCFFGFEECFEF,8E,DFGGFFGFEDG7BB++84BFEFCEGDCF8B7+CFFF8FGG:>FEGGGGFF9,BF38C,,,@FDGGGGG:>DFAECC@FGDCEG@EGGE,>BEFGCGF=FCFEFG;C,6C6<<CFGGG*1**=BC3328**38E6CFFD9DCEDD>4CCC7:75EFF)9057*966
@M00689:251:000000000-CJTJ5:1:1101:17790:17360 1:N:0:5
CAGGATTAGATACCCTGGTAGTCCATGCCGTAAACGGTGGGCGCTAGGTGTAGGGGTCTTCCACGGCCTCTGTGTCGTAGCTAACGCATTAAGCGCCCCGCCTGGGGAGTACGGCCGCAAGGCTAAAACTCAAAGGAATTGACGGGGGCCCGCACAAGCGGCGGAGCATGTGGATTAATTCGATGCAACGCGAAGAACCTTACCTGGGCTTGACATACACCAGATCGCTGCAGAGATGTAGTTTCCCTTGTGGTTGGTGTACAGGTGCTGCATGGTCGTCGCTGCAT
+
GGGGGGGGGGGGGGGGGGGGGGGGGGGGGGGGGGGGGGGGGGGGGGGGGFGGGGGGGGGGGGGGGGGGGGGGGGGGGGGGGGGGGGGGGGGGDGGGGGGGGGGGGG>:FF@EGGGGGGGGDGGGGGFFGGGGGCFF8FGGGGGGCEDGGGGGGGGGDFGGGEEGGGGGGGCFFCFGGGGGGDGFFEGFGDGGGGGDGGGGGGGGGGGGGGGGGGGGGF@GFGGFGGGGFCDFFFGFFFG77:C7BFFFFFAGGFFFFBFFDFFFFFFBFFFFFFF@FFFFFFFFBFF
@M00689:251:000000000-CJTJ5:1:1101:25069:17397 1:N:0:5
CAGGATTAGATACCCCTGGCGTCAAGATCCTGGGTAAACCCAGGTGGGGAAGGCGACTTTTTTCCCTGTCTTTGTTAAATTATGATGAGGTGCTGCATGGCCGTCGCTGCAT
+
GGGGGGGGGGGGGGGGGGGFGGGGCGECDFFG8CFFGGGGGGGGFFFGGFGGGGGGGGGGGGGGGFGFGEFFGGGGGFGCFFFGGGGFFGGGGGGGGGFGFFEGGGGGGGGG
@M00689:251:000000000-CJTJ5:1:1101:28423:17407 1:N:0:5
CAGGATTAGATACCCTGGTAGTCCACGCCCTAAACGATGTCTACTAGTTGTTGGTGGAGTAAAATCCATGAGTAACGCAGCTAACGCGTGAAGTAGACCGCCTGGGGAGTACGGCCGCAAGGCTAAAACTCAAAGGAATTGACGGGGGCCCGCACAAGCGGCGGAGCATGTGGATTAATTCGATGCAACGCGAAGAACCTTACCTGGGCTTGACATACACCAGATCGCTGCAGAGATGTAGTTTCCCTTGTGGTTGGTGTACAGGTGCTGCATGGTTGTCGCTGCAT
+
GGGGGGGGGGGGGGGGGGGGGGGGGGGGGGGGGGGGGGGFGGGGGGGGGGGGGGFFGDFCFGGGGGGGGGGFGGGGGGGGGGGGFGGGGGGFGFGGGGFGGGGGGGGGGGGGGGGGDGGEGGGGGGGGGGGGGGGGGGFFFGFFF@FGGGGGGGGGGGGGGGCGGGGGGGGGGGGCFGGGGG79>EGGGGGGGEE8EGF>EGGGGGCGGGGGGC9:FFFGGFGGGGGGFGGFFFGGFFGFF>FFFFFAFFBDD;F?FB?FAFAA?F@:?ABFFFFFFFFFBB??>F>
@M00689:251:000000000-CJTJ5:1:1101:7781:17521 1:N:0:5
CAGGATTAGATACCCTGGTAGTCCATGCCGTAAACGGTGGGCGCTAGGTGTAGGGGTCTTCCACGGCCTCTGTGTCGTAGCTAACGCATTAAGCGCCCCGCCTGGGGAGTACGGCCGCAAGGCTAAAACTCAAAGGAATTGACGGGGGCCCGCACAAGCGGCGGAGCATGTGGATTAATTCGATGCAACGCGAAGAACCTTACCTGGGCTTGACATACACCAGATCGCTGCAGAGATGTAGTTTCCCTTGTGGTTGGTGTACAGGTGATGCATGGCCGTCGCTGCAT
+
GGGGGGGGGGGGGGGGGGGGGGGGGGGGGGGGGGGGGGGGGGGGGGGGGGGGGGGGGGGGGGGGGGGGGGGGGGGGGGGGGGGGGGGGGGGGGGGGGGGGGGGGGGGGGGGGGGGGGGGGGGGGGGGGGGGGGGGGGGGGGGGGGGGGGGGGGGGGGGGGGGGGGGGGGGCFGGGGGGGGGGGGGGGGGGGGGGGGGGFFGGGGGGGGGDFGGGGGGFFGGGGGGGGGFGGF4=DF?FGGGGFFFFFB45AGGF>29FBFFFFBFFFFFFAFFF>FFFF>BFF:90>
@M00689:251:000000000-CJTJ5:1:1101:20525:17526 1:N:0:5
CAGGATTAGATACCCTGGTAGTCCACGCCCTAAACGATGGATACTCGACATCAGCGATACACTGTTGGTGTCTGAGCGAAAGCATTAAGTATTCCACCTGGGAAGTACAATCGCAAGATTAAAACTCAAAGGAATTGACGGGGGCCCGCACAAGCGGTGGAGCATGTGGTTCAATTCGAAGCAACGCGCAGAACCTTACCAGCCCTTGACATGTCCCGTATGGGTTTCAGAGATGAGATCCTTCAGTTCGGCTGGCGGGAACACAGGTGATGCATGGCTGTCGCTGCAC
+
GCFGGGGGGGGFGFGGGGGGGGGGFGGGGGGGGGGGGGGGGGGGGGEGGDGGGGGGDGGGGGGGGGGGGGEGGGGGGGGGGGGGGGGGGGGGGGGGGGGFGGCFGFFGGGGGGGGGGGGGGGGGFFDFGGGGGGG8FGFGGDCCE@CFEGGGGFFGEEGGFFGGEGAFFFGCCFGGGGGGDCCGG8EEGGCEGFFCGGGFFGGGGFGGGGGFGGFGGBAGFGGF<CCFFF*05FGGFFDGFGGGF@74@D>C<;529>FFBFFFFFF<FAAFFF4@>40:?73(,490(
@M00689:251:000000000-CJTJ5:1:1101:20508:17529 1:N:0:5
CAGGATTAGATACCCTGGTAGTCCACGCCCTAAACGATGGATACTCGACATCAGCGATACACTGTTGGTGTCTGAGCGAAAGCATTAAGTATTCCACCTGGGAAGTACAATCGCAAGATTAAAACTCAAAGGAATTGACGGGGGCCCGCACAAGCGGTGGAGCATGTGGTTCAATTCGAAGCAACGCGCAGAACCTTACCAGCCCTTGACATGTCCCGTATGGGTTTCAGAGATGAGATCCTTCAGTTCGGCTGGCGGGAACACAGGTGATGCATGGCTGTCGCTGCAT
+
GGGGGGGGGGGGGGGGGGGGGGGGGGGGGGGGGGGGGGGGGGGGGGGGGGGGGGGGGGGGGGGGGGGGGGGGGGGGGGGGGGGGGGGGGGGGGGGGGGGGGGGGGGGGGGGGGGGGGGGGGGGGGGGGGGGGGGGGGGGGGGGGGGGGGGGGCGGGGGGGGGGGGGGGGGGGGGGGGGGGGGGGGGGGGGDGGGGGGGGGGGGGGGGGGGGGGGGFGFFGGGGGGGGGFGGFFFGGFFGGGGGGFFFFFEBGGFFFFFF59FFFFFFFFFBFFFFFFFFFFFF??<>FF
@M00689:251:000000000-CJTJ5:1:1101:10374:17534 1:N:0:5
CAGGATTAGATACCCTGGTAGTCCACGCCGTAAACGATGAGAACTAGCTGTCGGGGCTCTTAGAGCTTCGGTGGCGCAGCTAACGCATTAAGTTCTCCGCCTGGGGAGTACGGCCGCAAGGCTAAAACTCAAAGGAATTGACGGGGGCCCGCACAGGCGGTGGAGCATGTGGTTCAATTCGACGCAACGCGAAGAACCTTACCTGGGCTCGAACGGCTTCTCAACGCCGGTGGAAACATCGGTATCCCGCAAGGGAGTGGAGTCGAGGTGATGCATGGTCGTGGCTGCATCTGTT
+
GGGGGGGGGGGGGGGGGGGGGGGGAFGGGGGGGGGGGGGGGGGGGGGGGGGGGGGGGGGGGFGFGGGGGGGGGGGGGGGGGGGAFEGGGGFGGGGGGGGGGGGGGGGGGGGGGGFGFGGGGGGGGGGGGGGGGGGGGCFGGGGGGGGDEGEGGGGGGFGGFGGGFGGCGGGFFFGGGCEFGFEGGGGEGGGEEGGFG@FGGGGGGFGF=CGGFCEDGD>GGGGFGCE)0CDEFFFGFFCFDGGFFFFB>BBDGFBF<4?@DF??50<0):A2<7FFF49<;6(,43?:F<24<5)
@M00689:251:000000000-CJTJ5:1:1101:16724:17596 1:N:0:5
CAGGATTAGATACCCTGGTAGTCCATGCCGTAAACGGTGGGCGCCAGGTGTAGGGGTCTTCCACGGCCTCTGTGTCGTAGCTAACGCATTAAGCGCCCCGCCTGGGGAGTACGGCCGCAAGGCTAAAACTCAAAGGAATTGACGGGGGCCCGCACAAGCGGCGGAGCATGTGGATTAATTCGATGCAACGCGAAGAACCTTACCTGGGCTTGGCATACACCAGATCGCTGCAGAGATGTAGTTTCCCTTGTGGTTGGTGTACAGGTGATGCATGGTCGTCGCTGCAT
+
GGGGGGGGGGGGGGGGGGGGGGGGGGGGGGGGGGGGGGGGGGGGGGGGGGGGGGGGGGGGGGGGGDGGGGGGGGGGGGGGGGGGGGGGGGGGFGGGGGGGGGGGGGGGDFGGGGGGEGGGGGGGGGGGGGGGGGGFGFGGGGGGGGEFEDGGGGEGGGGGEGGGGCGGFFGGGG?EFGFGGGGGGGGGGEGGGG5:CGGGGFGGGGGGFEGGDFFGFFFG4<5CGGF<FGGFF4<FFFG7:FFGFBFDFFBFGFFB>?BF>FBBFFFFFFFFFF>*1;>FFFF?>BD
@M00689:251:000000000-CJTJ5:1:1101:16735:17612 1:N:0:5
CAGGATTAGATACCCTGGTAGTCCATGCCGTAAACGGTGGGCGCCAGGTGTAGGGGTCTTCCACGGCCTCTGTGTCGTAGCTAACGCATTAAGCGCCCCGCCTGGGGAGTACGGCCGCAAGGCTAAAACTCAAAGGAATTGACGGGGGCCCGCACAAGCGGCGGAGCATGTGGATTAATTCGATGCAACGCGAAGAACCTTACCTGGGCTTGGCATACACCAGATCGCTGCAGAGATGTAGTTTCCCTTGTGGTTGGTGTACAGGTGATGCATGGTCGTCGCTGCAT
+
GGGGEFGGFGGGGGGGGFGGGFGEFGGGGGGGGGGGGGGGGGCEFE@GGFGGGGGGGGGGGGGGGGGGGGGGGFGGGGGGGGG<FGGGGGGGGGGGFGGGFGFFGG7ECGAGGGGGGGDGGGGGGGGGFGGGGGGGGGFFGBFEGGGGGGGDECFE8:<FEGEGGCGGCC<FGC9FFGGFGFGGGGCCG5CGG5EEGGG>FGGFGGGGGGGGGGGGGFFF*/95DGGGFGGF?FGG?FFFCFFGFFFAF4<G35>604?FDFFFFFFD?<2)6*57?39?BBB<1:)
@M00689:251:000000000-CJTJ5:1:1101:5235:17641 1:N:0:5
CAGGATTAGATACCCTGGTAGTCCATGCCGTAAACGGTGGGCGCTAGGTGTAGGGGTCTTCCACGGCCTCTGTGTCGTAGCTAACGCATTAAGCGCCCCGCCTGGGGAGTACGGCCGCAAGGCTAAAACTCAAAGGAATTGACGGGGGCCCGCACAAGCGGCGGAGCATGTGGATTAATTCGATGCAACGCGAAGAACCTTACCTGGGCTTGACATACACCAGATCGCTGCAGAGATGTAGTTTCCCTTGTGGTTGGTGTACAGGTGCTGCATGGCTGTCGCTGCAT
+
GGGGGGGGGGGGGGGGGGGGGGGGEGGGGGGGGGGGGGGGGGGGGGGGGGGGGGGGGGGGGGGGGEGGGGGGGGFGGGGGGGGGGGGGDF?FGGGGGGGGGGGGGGGEGGFGGGGGGGGGGGGGGGGGGGGGGGGGGGGFFGGGGGGGGEGGGD@FGGGFGGGGGGGGGGGGG?FGGF@FFGGGGGGGGGGGEGGGFGGGGGGGGGGGGGFGGGGGGFFG*7DG=7C<FDC?F63**1:*:DC*9=66/)66DFF?BFFFBFBFFFFFF9<?FFF>)587??1:;(4
@M00689:251:000000000-CJTJ5:1:1101:25075:17762 1:N:0:5
CAGGATTAGATACCCTGGTAGTCCACGCCGTAAACGATGAGAACTAGCTGTCGGGGCTCTTACAGCTTCGGTGGCGCAGCTAACGCATTAAGTTTTCCGCCTGGGGAGTACGGCCGCAAGGTTAAAACTCAAAGGAATTGACGGGGGCCTGCACAAGCGGTGGAGCACGTGGTTTAATTCGACGCAACGCGAAGAACCTTACCAAGGTTTGACATGCAGGGAAAAGCTCCAGAGATGGGGTGCCCGTAAGGGCCTTGTACAGGTGCTGCTTGGTCGTCGCTGCATCCGCCTCTTT
+
GGGGGGGGGFFEGGGGGGGGGGGGGGEGGGGGGGGGGGGGG,CFFGGGGGG<DC7@7+:EFF,6,,,C,@,,CC8+B:>7?F<<,C7?,C,95F,9CE+C:+?+FE@C?F,B@E448BC7FF9FDFFD<F<BBECF:F@<F=FFGGGGGG1>DEFF@5FC>F7@FG5,=CGGGFBE9<95/AA85C8E8ECCE=EGGFF9@+CC8E7AFDCE*<99*967)1>5CCG2)*94?FGG465<>D*2750().2C35)48<29-/(.9;6>=)))(19:>FB0(:;()6(((-4:><4
@M00689:251:000000000-CJTJ5:1:1101:18765:17776 1:N:0:5
CAGGATTAGATACCCTGGTAGTCCATGCCGTAAACGGTGGGCGCTAGGTGTAGGGGTCTTCCACGGCCTCTGTGTCGTAGCTAACGCATTAAGCGCCCCGCCTGGGGAGTACGGCCGCAAGGCTAAAACTCAAAGGAATTGACGGGGGCCCGCACAAGCGGCGGAGCATGTGGATTAATTCGATGCAACGCGAAGAACCTTACCTGGGCTTGACATACACCAGATCGCTGCAGAGATGTAGTTTCCCTTGTGGTTGGTGTACAGGTGCTGCATGGCCGTCGCTGCAT
+
GFGGGGFGGGGGGEFGGDFEFFFGGGFGGGEEGGGGGGFGGGGGGGGGGGGGGFEGGGFEFGGGGCFGGGGGGGGGGGGGGADEFGGGGGGGGGGGGG7FDGGGGCEEGGGGGGGGEGGGGCGFGFGGGGGGDFCEFFFGFGGDFEFGGGGGGEGGGGGGGGGGG=EFGGGGGGGGGGGGGGGGGGGGGGGGGGCE?CGGGGGGGGGGGGCC<FGGG6@<FGGGGGGGF3DFFFDFFFGGGGGGFFFFFFFCDF5<B?FFF=<9;FFDFFFB<F:FFFF69BFBB?D
@M00689:251:000000000-CJTJ5:1:1101:17773:17783 1:N:0:5
CAGGATTAGATACCCTGGTAGTCCATGCCGTAAACGTTGGGCACTAGGTGTGGGGGACATTCCACGTTCTCCGCGCCGTAGCTAACGCATTAAGTGCCCCGCCTGGGGAGTACGGTCGCAAGGCTAAAACTCAAAGGAATTGACGGGGGCCCGCACAAGCGGCGGAGCATGCGGATTAATTCGATGCAACGCGAAGAACCTTACCAAGGCTTGACATACACCGGACCGGGCTGGAAACAGTCTTTCCCCTTTGGGGCTGGTGTACAGGTGATGCATGGTCGTCGCTGCAT
+
GGGGGGGGGGGGGGGGGGGGGGGGGGGGGGGGGGGGGGGGGGGGGGGGGGGGGGGGGGGGGGGGGGGGGGGGGGGGGGGGGGGGGGGGGGGGGGGGGGGGGGGGGGGGGGGGGGGGGGGG@FGGGGGGGGGGGGGGGGGGGGGGGGGGGGGGGGFGGGGGGGGGGGGGGGGGGGGGGGFGGGGGGGGGGGGGGGGGGGGGGGGGGGGGGGGGGGGGGFFGGGGGGGGGFGGFFFGDFFGGGGGGFFFFFFFGG@EFFFFFBFFFFFFF?BFFFFFFFFF<03:BB01;BD
@M00689:251:000000000-CJTJ5:1:1101:19376:17788 1:N:0:5
CAGGATTAGATACCCTGTAAATCAAACTGCCTCCCTGAACGAGCAGGATTTAGGGCATACTCTTTTTAACATTTGCCTGTGGCCAGTTCTAGGTGGTTGCCTCCTGAATATGTTGCGACCAGGTGATGCATGGCCGTCGCTGCAT
+
FGGGGGGGGGGGEDGGGGGFGGGGGFFGGFFFGGGGGGFGGGGGCGGGGGGGGGGGGGFGFGGGGDFFGGGGGGGGGGGGGGGGGGEEFGGGGFGGCFGC<A@FGGGFEEEFGGGGGGGGGGEGGG9FEFFBFFFE6=F7FCGGG
@M00689:251:000000000-CJTJ5:1:1101:17691:17802 1:N:0:5
CAGGATTAGATACCCTGGTAGTCCATGCCGTAAACGGTGGGCGCTAGGTGTAGGGGTCTTCCACGGCCTCTGTGTCGTAGCTAACGCATTAAGCGCCCCGCCTGGGGAGTACGGCCGCAAGGCTAAAACTCAAAGGAATTGACGGGGGCCCGCACAAGCGGCGGAGCATGTGGATTAATTCGATGCAACGCGAAGAACCTTACCTGGGCTTGACATACACCAGATCGCTGCAGAGATGTAGTTTCCCTTGTGGTTGGTGTACAGGTGCTGCATGGCCGTCGCTGCAT
+
GGGGGGGGGGGGGGGGGGGGGGGGGGGGGGGGGGGGGGGGGGGGGGGGGGGGGGGGGGGGGGGGGGGGGGGGGGGGGGGGGGGGGGGGGGGGGGGGGGGGGGGGGGGGGGGGGGGGGGDGEGGGGGGGGGGGEFGGGGGGGGGGGGGGGGGGGGGGGGGGGGGDGGGGGGGGGGFGGGCCGGGGGG+CGGGGGEGGGGGGGGGGGGGGGGGGGGGGGFFGGGGGGGGGFGGFFFGGFFGGGGGGFFFFFFFGGFF:>?BF7FAFFF4>FADB>FFFFF;BBBBFBBF
@M00689:251:000000000-CJTJ5:1:1101:19374:17806 1:N:0:5
CAGGATTAGATACCCTGTAAATCAAACTGCCTCCCTGAACGAGCAGGATTTAGGGCATACTCTTTTTAACATTTGCCTGTGGCCAGTTCTAGGTGGTTGCCTCCTGAATATGTTGCGACCAGGTGATGCATGGCCGTCGCTGCAT
+
GGGGGGGGGGGGGGGGGGGGGGGGGGGGGGGGGGGGGGGGGGGGGGGGGGGGGGGGGGGGGGGGGGGGGGGGGGGGGGGGGGGGGGGGGGGGGGGGGGGGGGGGGGGGGGGGGGGGGGGGGGGGGGGGGGGGGGGGGGGGGGGFG
@M00689:251:000000000-CJTJ5:1:1101:16920:17843 1:N:0:5
CAGGATTAGATACCCTGGTAGTCCATGCCGTAAACGGTGGGCGCTAGGTGTAGGGGTCTTCCACGGCCTCTGTGTCGTAGCTAACGCATTAAGCGCCCCGCCTGGGGAGTACGGCCGCAAGGCTAAAACTCAAAGGAATTGACGGGGGCCCGCACAAGCGGCGGAGCATGTGGATTAATTCGATGCAACGCGAAGAACCTTACCTGGGCTTGACATACACCAGATCGCTGCAGAGATGTAGTTTCCCTTGTGGTTGGTGTACAGGTGATGCATGGCTGTCGCTGCAT
+
GGFGGGGGFGFGFGGGGGGGGGGGGGGFEEGGGGGGGGGGEDEGGGGGGGGFGGEGGGGGGGFGGG@FGGGGGGGGGGGGGGGGGGGGGGGGGGGGGGGGGGGGGGGGGGGGGGGGEGGGGGGGCFGGGGGCGGGGGGGGF<CCGGEGGGGGGGGGFFF:CEGGGGGGGGFFGFFFGGDGGGF7+CEGGGE55CEG8FGFGGGGGGFAEGGGCF7CFFFGFCFGGGFD@GG4)*>9@FGGGFGGF?4AF466CFF?BBFFFFDF?FFAFAAD>F4>F@?D<<FFFFF
@M00689:251:000000000-CJTJ5:1:1101:19552:18023 1:N:0:5
CAGGATTAGATACCCTGGTAGTCCATGCCGTAAACGGTGGGCGCTAGGTGTAGGGGTCTTCCACGGCCTCTGTGTCGTAGCTAACGCATTAAGCGCCCCGCCTGGGGAGTACGGCCGCAAGGCTAAAACTCAAAGGAATTGACGGGGGCCCGCACAAGCGGCGGAGCATGTGGATTAATTCGATGCAACGCGAAGAACCTTACCTGGGCTTGACATACACCAGATCGCTGCAGAGATGTAGTTTCCCTTGTGGTTGGTGTACAGGTGCTGCATGGCCGTCGCTGCAT
+
GGGGGGGGGGGFGFGGFFGGGGGFGGGGGGGGGGGGGGGGGGGGGGGGGGGGGGGGGGGGGGGGGEGFGGGGGGFDFFFGGGGGGGGGGGGGGGGGFGGGGGGGGGGGGGGGGGGGGGGGGGGGGGGGGGGGGGGGGGGGGGGGGGGGGGGGGGGGGGGGGGGGGGGGGGGGGGFGGGGGFCCGGGGGGGGGGGDEGFGGFGGGGGGGGGFEGGGGFFFGGGGGGGGGFGGFFFFCFFGGGFG>FFFFFFFGGFFFF??FFFDFFFFFFF>?F?F@FF6196?B;?A
@M00689:251:000000000-CJTJ5:1:1101:17205:18028 1:N:0:5
CAGGATTAGATACCCCATATATCACTTCTGATCCGCTGCCACTGGTCAGCGTCATGTTTCACGTAAATTTTAGAGGAGCGTGAATTAAGCTCCAGCATGTCCTAGCAAGGCTGCAGCTTGTTTTCTGTCACAGGCCGGGCCTTCTTTTGATTGACATTAAGATGCATTGGCCGCCCAGCCTACCTCCTGATCTGTGGGTGTAGGTGTTGCATGGTTGTCGCTGCAT
+
FFFF;CFFFGFFGFFFDFFEF9FCFFFGGADGDFGGGG>FCEGGGGGGFGC@,8CF@A9EDFGFGGGGCFGDEGCFGCGBC,@<EDAFFCGGCFGGG9C?FFGF,CEFF7FFEFCFGG9AE?F8?,,:?9,AFFG:=FDGCFF@,,:,E7CEFGGEEDGGGGF;,@;F,,FBC+@+BD8=DECCC>D,@,9CF7,>@+@B8@B@,9FGGC9,=,<:D5+;>DD<;7
@M00689:251:000000000-CJTJ5:1:1101:10335:18112 1:N:0:5
CAGGATTAGATACCCTGTAAATCAAACTGCCTCCCTGAACGAGCAGGATTTAGGGCATACTCTTTTTAACATTTGCCTGTGGCCAGTTCTAGGTGGTTGCCTCCTGAATATGTTGCGACCAGGTGCTGCATGGCCGTCGCTGCAT
+
GGGGGGGGGGGGGGGGGGGGGGGGGGGGGGGGGGGGFGGGGGGGGGGGGGGGGGGGGGGGGGGGGGGGGGGGGGGGGGGGGGGGGGGGGGGGGGGGGGGGGGGGGGGGFGFGGGGGGGGGGGGGGCAFFFGGFGFGGGGEGGG8F
@M00689:251:000000000-CJTJ5:1:1101:16805:18120 1:N:0:5
CAGGATTAGATACCCTGGTAGTCCATGCCGTAAACGGTGGGCGCTAGGTGTAGGGGTCTTCCACGGCCTCTGTGTCGTAGCTAACGCATTAAGCGCCCCGCCTGGGGAGTACGGCCGCAAGGCTAAAACTCAAAGGAATTGACGGGGGCCCGCACAAGCGGCGGAGCATGTGGATTAATTCGATGCAACGCGAAGAACCTTACCTGGGCTTGACATACACCAGATCGCTGCAGAGATGTAGTTTCCCTTGTGGTTGGTGTACAGGTGCTGCATGGCCGTCGCTGCAT
+
GGGGGGGGGGGGGGGGGGGGGGGGGGGGGGGGGGGGGGGGGGGGGGGGGGGGGGGGGGGGGGGGGGGGGGGGGGGGGGGGGGGGGGGGGGGGGGGGGGGGGGGGGGGGGGGGGGGGGGGGGGGGGGGGGGGGGGGGGGGGGGGGGGGGGGGGGGGGGGGGDGEEGGGGGGGFGGGGGGGGGGGGGGGGGGGGGGGDGGGGGGGGGGGGGGGGFGGGGFFGGGGGFGGGFGGFFFGCFFGGGGGGFFFFFFAFGFFF>B?FFFA<FFFFFF<BAFFFFE>>>>??B><
@M00689:251:000000000-CJTJ5:1:1101:21473:18128 1:N:0:5
CAGGATTAGATACCCTGGTAGTCCACGCTGTAAACTATGGCTGCTAGCCGTTGGGTCGCTTGCTCTTCAGTGGCGCAGCTAACGTCTTAAGCATCCCGCCTGGGGAGTACGGTCGCAAGATTAAAACTCAAATGAATTGACGGGGGCCCGCACAAGCGGTGGAGCATGTGGTTTAATTCGATGCAACGCGAAGAACCTTACCTAGCCTTGACATCCACGGAAGTTGTCAGAGATGAGAATGTGCCTTAGGGAACAGTGAAACAGGTGATGCATGGGCCTGGCTGCAT
+
GGGGGGGGGGGGGGGGGGGGGGGGG<FF@;FGGGGCGGGD,;6FF<F<,FFGGGG:,+6@CC,CE,FGGGG<,CF@FGGGGGGGEDFDGGG,6C<FFGGGGGGGGGGGGGGG8FEGGGG<FGCGGGGGGGGGGGGFGGEGGGGGGEGGGGGGGGFGFGGGGGG71;FGGGGGGGGFGGGGGGGGGGGGGGGG5CFG>FGGGF++5+*<CCFGGG9*9)<CDGGGD*0:FFGFFFG7)/*:CGGGFFB34*4<5:)(.4)*6=:<)/9465)4)84)0)(-(.(-62)
@M00689:251:000000000-CJTJ5:1:1101:21495:18130 1:N:0:5
CAGGATTAGATACCCTGGTAGTCCACGCTGTAAACTATGGATGCTAGCCGTTGGGGAGCTTGCTCTTCAGTGGCGCAGCTAACGTCTTAAGCATCCCGCCTGGGGAGTACGGTCGCAAGATTAAAACTCAAATGAATTGACGGGGGCCCGCACAAGCGGTGGAGCATGTGGTTTAATTCGATGCAACGCGAAGAACCTTACCTGGTCTTGACATCAACGGAAGTTTTCAGAGATGAGAATGTGACTTCGGGAACCGTGAGACAGGTGATGCATGGCAGTCGCTGCAT
+
GFFGFGAFGFGGFEGGGFGGGG@E@FEFFEGFFCFFFGGGGFGGGFGG8CFEGGGDGGGFEFGGGGGFFGFFGGGDGGFFGGDEEF,CCFFEFAFECFCE@DEFGGGEEFFGEGGGGDEG@FGGFEFG9AFGDGGGDFBDAFEG7CCFGGGGGGCG8EGGGGGGGF9BF9F64:CF;;A@DFFGGGGGGGGGGGD*=8CFG+;9;CCFFFF+CC?:>FFGG3DC?7C*/:>77@DFF6:*7*:296?<;7>GGF>(2::>BF7?F/?>@B479B4:)71:6923(()
@M00689:251:000000000-CJTJ5:1:1101:24426:18136 1:N:0:5
CAGGATTAGATACCCTGGTAGTCCACGCCCTAAACGATGTCAACTGGTTGTTGGACGGCCTCTGTGTCGTAGCTAACGCATAAGCGCCCCGCCTGGGGAGTACGGCCGCAAGGCTAAAACTCAAAGGAATTGACGGGGGCCCGCCCAAGCGGCCGAGCATGTGGATTAATTCGATGCGACGCGAAGCACCTTACCTGGGCTTGACATGCGGTTGCACCCGGGGTAACGCCCTGTCTCCTTCCGGAGCGATCGCACAGGTGCTGCATGGTCGTCGCTGCATCCTTCTCTTATACA
+
GGGGGGGGGGGGGFGGGGGGGGGGFGFGGGGGGGGGGGGGGGGGGGGGGGGGGGGGGGGGGGGGGGGGGGGGGGGGGGGGGDGCF:=FGG:@F=?FGGEDF,B:B@FFC+@CGG,:FFGGC=BFGFGFGGF<=D=FGGGGGGGE7C*>,<*>B*=<E:<B<CFGC9CCGGF,4<B+888E<E52?5>82:0A?CGC7CEF8C*889E9C*CGGCC==F3/9DDD3FG3)>D>4?6*1=*::*1><3>;5F6//)<(4<D4:6)3)**4@423(0757::A:().6394:45)))
@M00689:251:000000000-CJTJ5:1:1101:21482:18144 1:N:0:5
CAGGATTAGATACCCTGGTAGTCCACGCTGTAAACTATGGATGCTAGCCGTTGGGGAGCTTGCTCTTCAGTGGCGCAGCTAACGTCTTAAGCATCCCGCCTGGGGAGTACGGTCGCAAGATTAAAACTCAAATGAATTGACGGGGGCCCGCACAAGCGGTGGAGCATGTGGTTTAATTCGATGCAACGCGAAGAACCTTACCTGGTCTTGACATCCACGGAAGTTTTCAGAGATGAGAATGTGCCTTCGGGAACCGTGAGACAGGTGATGCATGGCCGTCGCTGCAT
+
GGGGGGGGGGGGGGGGGGGGGGGGGGGGGGGGGGGGGGGGGGGGGGGGGGGGGGGGGGGGGGGGGGGGGGGGGGGGGGGGGGGGGGGGGGGGGGGGGGGGGGGGGGGGGGGGGGGGGGGGGGGGGGGGGGGGGGGGGGGGGGGGGGGGGGGGGGGGGGGGGGGGGGGGGGGGGGGGGGGGFGGGGGGGGGGGGGGGGGGGGGGGGGGGGGGGGGGGGFFGDGGGGGGGFGCF>FFGFFGGGGGGFFFFFF6CGFFFF:<5<FBFFF?<FFFFFFFFFFFFFFF:9BA
@M00689:251:000000000-CJTJ5:1:1101:17406:18208 1:N:0:5
CAGGATTAGATACCCCTAAATATCTCACAGCTTGATGCCCAAGGTGTGGTCCTAGGAAGCAGAAAACTGATACTCAGATGTCTGGCATGCTCGGTGCTAAGAGGGAACCGGAACCCTGGGCCGCACACAGTCCAACACAGCAGATACAAAACGGTGGGCAGGTGCTGCATGGCTGTCGCTGCAT
+
GGGGGGGGGGGGGGGGGGGGGGGGGGEFEFGGFEEEFFCFGGGGGGGGGGGGGFEFGGGGGGGGGGGGGGGGGGGGGGGGGGGGGGGGGGGGEGGGGGGGGGGGGGGGGGGGGGGGGFFGGFFGGGEFEFFGGGGGGGGGGGGGGGGFFGFFGEGEDGGGGGGGGFGGGGGDFGGGGGGGGGG,
@M00689:251:000000000-CJTJ5:1:1101:25099:18216 1:N:0:5
CAGGATTAGATACCCGAAGCTCCAGAGCTGGCACCGCAGCAGAGTTGCAGGTGGCTGTAGCTGTCCTGGAGTGGCTTAAGAGCCGGGGGCACCGGGGTGAGGGCACCGTGCCGGTTCCTGTGAGGATCCTGGAGGGCTCAGGCTTTGCCCTCCGCCCAGCTGCCTCTACCGTGTACCTGGACATGGACCTGGAGCCAGAGGAGGATGTTCAGGAGGTGGTGCATGGCTGTCGCTGCAT
+
GGGGGGGGGGGGGFGGGGEEGGFGFGGGGFFGGGGGGGGGGGGGGGGGGGGGGGGGGGGGGGGGGGGGGFDGGGGGGGGCCGGGGGGGGGGGGGGGGGGGFFGGGGGGGGGGGGGGGGGGGGGGGGFGGGGGGGGGGGGGGGGGGGGGGGGGGGGEGGGGGGGGGGGGGGGGDGFGGGGGGGGGGGGGGC=FGGFGGGGGGGGGEFGCCFGGGGGDGFFGGGGGGCFFFD7>>BGGFB
@M00689:251:000000000-CJTJ5:1:1101:21827:18220 1:N:0:5
CAGGATTAGATACCCTGGTAGTCCATGCCGTAAACGGTGGGCGCTAGGTGTAGGGGTCTTCCACGGCCTCTGTGTCGTAGCTAACGCATTAAGCGCCCCGCCTGGGGAGTACGGCCGCAAGGCTAAAACTCAAAGGAATTGACGGGGGCCCGCACAAGCGGCGGAGCATGTGGATTAATTCGATGCAACGCGAAGAACCTTACCTGGGCTTGACATACACCAGATCGCTGCAGAGATGTAGTTTCCCTTGTGGTTGGTGTACAGGTGCTGCATGGCCGTCGCTGCAT
+
FFGGEGGGGGGGGFFGGGGGGGGCFGGGGEGGEFGGGGGGGCFGGGGGFGGFGGGGGGGGGGGGGGDGGGGGGGGGGGGGGFFGEFCFGCFGGGGGGGGGGGGGGGGGGGGGGGGGGGD@FGD8BFFGGGGGGGGGGGGGGGGGDGEFEGGGDGGECG>CGGGGGGGGGGFGGGGGGGGGGDGFGGGFGGGGGGGGGGGGGGGGGGGEF=*7DFGCFFFFFGGGGGGGFGGFFFGGFFCFGCGGF@6<BFDGGF3:B:BFA?BFF6??F<<?FFFFFE(49BF?6:>
@M00689:251:000000000-CJTJ5:1:1101:21816:18236 1:N:0:5
CAGGATTAGATACCCTGGTAGTCCATGCCGTAAACGGTGGGCGCTAGGTGTAGGGGTCTTCCACGGCCTCTGTGTCGTAGCTAACGCATTAAGCGCCCCGCCTGGGGAGTACGGCCGCAAGGCTAAAACTCAAAGGAATTGACGGGGGCCCGCACAAGCGGCGGAGCATGTGGATTAATTCGATGCAACGCGAAGAACCTTACCTGGGCTTGACATACACCAGATCGCTGCAGAGATGTAGTTTCCCTTGTGGTTGGTGTACAGGTGCTGCATGGCCGTCGCTGCAT
+
GGGGGGGGGGGGGGGGGGGGGGGGGGGGGGGGGGGGGGFGGGGGGGGGGGGCFGGGGGGGGGGGGGGGGGGGGGGGGGGGGGGFGGGGGGFGGGGGGGGGGGGGFGGEGFFGGGGGGGGGGGGGGGGGGGGGGGGGGFGGGFGGGGGGGGGDG8FGGGGGGGGGGGGGGGGGGFGGGGGGGFGGGGGGGGGGGGGGGGGGGGGGGGGGGGGGGGEGFFFGG<DGFGGGFGGFF?F4@?CC:CCCF@?<F?:*CFFBF??FBFF<FF?DFFFBF?FFFFFFFF:148A
@M00689:251:000000000-CJTJ5:1:1101:5330:18249 1:N:0:5
CAGGATTAGATACCCCTGTAGTCCTAGCCGTAAACGATGATAACTAGGTGTTGCTCGTATCGACCCGAGCAGTGCCGTAGCCAACGCGTTAAGTTATCCGCCTGGGGAGTACGCACGCAAGTGTGAAACTCAAAGGAATTGACGGGGGCCCGCACCAGCGGTGGAGTATGTGGTTTAATTCGCTGCAACGCGAAGAACCTTACCAAGGCTTGACATGTCGCGAATTCCCTTGAAAGGGGGAAGTGCCTTCGGGAGCGCGAACACAGGTGTTGCATGGCCGTCGCTGCATCTGTC
+
GGGGGGGCFGGGGGGG?FFGFGGGGGFFGGGGGGGGGGGGGGGGGGGGGGGGGGGGFGGGG>@CFFGGEGGEGDGGGGDGGGGGGGG@FGGDGFFGGGGGGGGGGGGGGGFGGGGGGG@FFG9FF9CEFGGGGGGCGGGGGGGGGDFGEFGGG@@*D8:FG<7:CC:FFF<CGFFGG9<C7**=CD8;+:5=7:EEG@CEFECGC6CGFFG=9<FFFF4/5)9<)*2:=F7?=:C*).59)9D6=?BAFF?DC>)4((-),79?FF.294:?A?6=;>314,,((--2).-444
@M00689:251:000000000-CJTJ5:1:1101:13566:18259 1:N:0:5
CAGGATTAGATACCCTGGTAGTCCACGCTGTAAACGATGTGCGCTGGATGTTGGGCGGCCTAGCCGCTCAGTGTCGTAGCTAACGCGGTAAGCGCACCGCCTGGGGAGTACGGCCGCAAGGTTGAAACTCAAAGGAATTGACGGGGGCCCGCACAAGCGGTGGAGCATGTGGTTTAATTCGAAGCAACGCGAAGAACCTTACCTGGGCTTGACATACACCAGATCGCTGCAGAGATGTAGTTTCCCTTGTGGTTGGTGTACAGGTGCTGCATGGCTGTCGCTGCATCTGTCGCTT
+
GGGGGGGGGGGGGFGGEGGGGGGFAFGGGGGGGGGGGGGGGGGGGGGGGGGFGGGGGGGGGGGGGGGGGGGGGGGGGGGGGEFGGDGGGGGGGGGGGCGGGGGGGGGGG?EGGGGGGGGGGGGGGGGGGFGGCFGDCF7:FFCEGGGEGGGGGEC<FFGGGGGDGFFGG:CFF5CFGCFCGFFGGGC6CEGGGGGGGG*+<6CGG=F5:5CF<9FF**)2CFGGGFD4.)99*<CCF4CF>F7C=@FAF??DCFFF0:6=)9<?FF?)0226>F8?:74?1<1((-)).-)-(-3
@M00689:251:000000000-CJTJ5:1:1101:13566:18278 1:N:0:5
CAGGATTAGATACCCTGGTAGTCCACGCTGTAAACGATGTGCGCTGGATGTTGGGCGGCCTAGCCGCTCAGTGTCGTAGCTAACGCGGTAAGCGCACCGCCTGGGGAGTACGGCCGCAAGGTTGAAACTCAAAGGAATTGACGGGGGCCCGCACAAGCGGTGGAGCATGTGGTTTAATTCGAAGCAACGCGAAGAACCTTACCTGGGCTTGACATACACCAGATCGCTGCAGAGATGTAGTTTCCCTTGTGGTTGGTGTACAGGTGCTGCATGGCTGTCGCTGCAT
+
GGGGGGGGGGGGGGGGGGGGGGGGGGGGGGGFGGGGGGGGGGGGGGGGGGGGGGGGGGGGGGGGGGGGGGGGGGGGGGGGGGGGGGGGGGGGGGGGGGGGGGGGGGCGGGGGGGGGGGGGGGGGGGGGGGGGGGGGGGGGGGGGGGGGGGGGDGGGGGGGGGG>EGGGGGGGGGGGGGGGGGGGGGGGGGGGGGGGGGGGGGGGGGGGGGGGGCCFGFFGFCGFGGGGFDGFFFGCFFGGFGGGFFFF@FFGGFFFFFFFF?9(7)6<87:AAFFFEF??BFFF?<
@M00689:251:000000000-CJTJ5:1:1101:22839:18286 1:N:0:5
CAGGATTAGATACCCTGGTAGTCCACGCCGTAAACGATGAGTGCTAGGTGTTAGGGGGTTTCCGCCCCTTAGTGCTGAAGTTAACGCATTAAGCACTCCGCCTGGGGAGTACGGCCGCAAGGCTGAAACTCAAAAGAATTGACGGGGGCCCGCACAAGCGGTGGAGCATGTGGTTTAATTCGAAGCAACGCGAAGAACCTTACCAGGTCTTGACATCCTCTGACAACCCTAGAGATAGGGCCTTCCCTTCGGGGACAGAGTGACAGGTGGTGCATGGTCGTCGCTGCATCTGTC
+
FFGGGGGGGGFGGGGGGGGFFGGGDCFF@EGGGGGGGFGCEFFGGFGGFGGCFF<FGGGGGGGCFCCGGGFFFGC?EA,CEFGGGGCFEFGGCGFAFGGGGGEGCGGGGGGFGECFEECCCDGGGFCFGC=FFGGGGDDFDFGGFGGGGGGGGGGGGGGEFFGGFCEGGGGFDFGGGGFGGCEGCGFGGGGGDCECFGGGGGGC7A:?EGCGFGGGCFFGGGFFG>C<57FF6F>*0@477DGF?FFFFF?3C5.(--475BADBFFB@0-:46B6>=449<>FF?935>AB<A
@M00689:251:000000000-CJTJ5:1:1101:5490:18310 1:N:0:5
CAGGATTAGATACCCTGGTAGTCCATGCCGTAAACGGTGGGCGCTAGGTGTAGGGGTCTTCCACGGCCTCTGTGTCGTAGCTAACGCATTAAGCGCCCCGCCTGGGGAGTACGGCCGCAAGGCTAAAACTCAAAGGAATTGACGGGGGCCCGCACAAGCGGCGGAGCATGTGGATTAATTCGATGCAACGCGAAGAACCTTACCTGGGCTTGACATACACCAGATCGCTGCAGAGATGTAGTTTCCCTTGTGGTTGGTGTACAGGTGCTGCATGGCTGTCGCTGCAT
+
GFGGGGGGGGGGGFGGFGGFGFFGFGGGGEGGGGGGGGGGGGGGGGGGFAFFGGGGGGGGGGGGGGGGFEGGGAGGGGDFFFGGDFGGEGGGGFGGGGGGGEGGGGDEGGGGGGEGDGGGGGGGGFGGGGGG8FDGGFGGCG93@E7FCGEGGGG>FFFFGGGGGGG5AFGGG?@@FGGDCFF79C7E6EECC//*3AFCFC6FG7C*7EF55CGCG467DDGFFCCG4*19F*9<*777DGGGFFFF4).07>3(7:(8)1:>)=F>FA7?BF::).871:((42)
@M00689:251:000000000-CJTJ5:1:1101:24887:18391 1:N:0:5
CAGGATTAGATACCCTGGTAGTCCATGCCGTAAACGGTGGGCGCTAGGTGTAGGGGTCTTCCACGGCCTCTGTGTCGTAGCTAACGCATTAAGCGCCCCGCCTGGGGAGTACGGCCGCAAGGCTAAAACTCAAAGGAATTGACGGGGGCCCGCACAAGCGGCGGAGCATGTGGATTAATTCGATGCAACGCGAAGAACCTTACCTGGGCTTGACATACACCAGATCGCTGCAGAGATGTAGTTTCCCTTGTGGTTGGTGTACAGGTGGTGCATGGCTGTCGCTGCAT
+
GGGGFGGGGGGGFECGFGFFGGDGFGGFGFGDEFFGGGGGGFGGGGGGCFCFFGGGGGGCFGEFFGC7FGGGFGFGGGGGGCGGGFCGGEAFGGGG+>CFGGGGFGFEFFFFGG7FGEGCFFFCGCFGCECBFGGGGGFCFFGE7FGGG>ECEECEFGFEGFGGGGDGFF9<E<:?@CCGFCGDGECCCEGGCCEEGCF8FGFC:C5AECFCFCE>:6=*59>C>27*)179?B3297:DC*;*9964B?AGC>F?BB?>79<AF7?:@?)5:?F4?>856:1:>3)
@M00689:251:000000000-CJTJ5:1:1101:24869:18394 1:N:0:5
CAGGATTAGATACCCTGGTAGTCCATGCCGTAAACGGTGGGCGCTAGGTGTAGGGGTCTTCCACGGCCTCTGTGTCGTAGCTAACGCATTAAGCGCCCCGCCTGGGGAGTACGGCCGCAAGGCTAAAACTCAAAGGAATTGACGGGGGCCCGCACAAGCGGCGGAGCATGTGGATTAATTCGATGCAACGCGAAGAACCTTACCTGGGCTTGACATACACCAGATCGCTGCAGAGATGTAGTTTCCCTTGTGGTTGGTGTACAGGTGGTGCATGGCTGTCGCTGCAT
+
GGGGGGGGGGGGGFGGGGGGGGGGFAFGGGGGGGGGGGGGGFEGGGGGFFGGGGGGGGGGGGGGDEGGGGGGGGGGGGGGGGGGGGDGGGGGCGGGGGGGGGGGGGGGGGGGGGGEGGGGGGGGGGGGGGGGGGGGGGGGGGGDGGGGGGGGDGGGGGGGGGGGGGGGGGGGGFGGGGGGGGGGGGGGGGGGGGGGGGGGGGGGGGGGCGGGGGGGGFFGGGGGGGGGFGGFFFGFFFFFGFGGFFFFF?<C5<:?BF?F<B<FFFFFFFBF<6@>4@32:?B?>><
@M00689:251:000000000-CJTJ5:1:1101:24886:18409 1:N:0:5
CAGGATTAGATACCCTGGTAGTCCATGCCGTAAACGGTGGGCGCTAGGTGTAGGGGTCTTCCACGGCCTCTGTGTCGTAGCTAACGCATTAAGCGCCCCGCCTGGGGAGTACGGCCGCAAGGCTAAAACTCACAGGAATTGACGGGGGCCCGCACAAGCGGCGGAGCATGTGGATTAATTCGATGCAACGCGAAGAACCTTACCTGGGCTTGACATACACCAGATCGCTGCAGAGATGTAGTTTCCCTTGTGGTTGGTGTACAGGTGGTGCATGGCTGTCGCTGCAT
+
GGGGGGGGGGGGGGGGGGGGGGGGGGGGGGGGGGGGGGGGGGGGGGGGGGGGGGGGGGGGGGGGGGGGGGGGGGGGGGGGGGGGGGGGGGGGGGGGFGGGEGGGGGGGGGGGGGGGGGGGGGGGGGGGGGGG,DFCGFFGGGGGGGEGGGGGGGGGGGGGGGGGGGGCGGCCGFFGGGGGGGGGGGGGGGGGGGGGGGFGGGGGGGGGGCGGFFCFGFFFGGGGGGGGFGGF@?CC?BCCFGGGFFFFFFFGD4<8>?:FDF<AFF?BEFF><*<:5.4<FF?:0:A
@M00689:251:000000000-CJTJ5:1:1101:22337:18419 1:N:0:5
CAGGATTAGATACCCTGGTAGTCCATGCCGTAAACGGTGGGCGCTAGGTGTAGGGGTCTTCCACGGCCTCTGTGTCGTAGCTAACGCATTAAGCGCCCCGCCTGGGGAGTACGGCCGCAAGGCTAAAACTCAAAGGAATTGACGGGGGCCCGCACAAGCGGCGGAGCATGTGGATTAATTCGATTCAACGCGAAGAACCTTACCTGGGCTTGACATACACCAGATCGCTGCAGAGATGTAGTTTCCCTTGTGGTTGGTGTACAGGTGTTGCATGGTTGTCGCTGCAT
+
FFGFBFGGGGFGGGFGGGGGGGGFGGFFGGGGGGGGGCCFGGGEGEGGGGGFFGG:C@EFGGGDGGGEGGGGGGGFGGGGGFGGGGGGGGGGGGGGGGGEGGGGGGGFGGGGGGGGGGGGGGGGGGGGFGFGDGFGGGGGGGGGGFFGGGGGGDEGGGGGEEGGGGGGGGCEGGGGFGGFGEF7EEFGGGDEGEEGGGGFGGGGFGFFGFGGGG9CC?FGGD7CFFGGFGG?:=FD/=FCFGGGFFFDFF9F3>56(-()5=<>@4)55?F3>FFFFFFFF<??6(<
@M00689:251:000000000-CJTJ5:1:1101:22481:18455 1:N:0:5
CAGGATTAGATACCCTGGTAGTCCATGCCGTAAACGTTGGGCACTAGGTGTGGGGGACATTCCACGTTCTCCGCGCCGTAGCTAACGCATTAAGTGCCCCGCCTGGGGAGTACGGTCGCAAGATTAAAACTCAAAAGAATTGACGGGGGCCCGCACAAGCGGTGGAGCATGTGGTTCAATTCGAAGCAACGCGCAGAACCTTACCAGCTCTTGACATGTCCCGTATGAGTACCAGAGATGGAACTCTTCAGTTCGGCTGGCGGGAGCACAGGTGCTGCATGGTCGTCGCTGCAT
+
GGGGGGGGGGGGGGGGGGGGGGGGGFFGGGGGGGGGGGFGGGGGGGGGGGGGGGGGGGGGGGGGGGGGGGGGGGCFGGGGGGGGGGGGGGGGGGGGGGGGGGGGGGGGGGGGGGGGGGGGGGGGGGGGGGGGGGFG@CGGGGGGGGGGGGGGGGGDGGGGGBEGGGGGGGGGGGFGGGFGGGGGGGGGGGGDDGEGGFGGGGGGGGGG?EFG7EGGGFFGGG3FCDEFFGGBFFFGF@FGFFFGFFFFFFB7FFFFFFF>B@>>5@FFFF764?FFFF?F4:4AFFBFBB<>BF
@M00689:251:000000000-CJTJ5:1:1101:22056:18478 1:N:0:5
CAGGATTAGATACCCTGGTAGTCCATGCCGTAAACGGTGGGCGCTAGGTGTAGGGGTCTTCCACGGCCTCTGTGTCGTAGCTAACGCATTAAGCGCCCCGCCTGGGGAGTACGGCCGCAAGGCTAAAACTCAAAGGAATTGACGGGGGCCCGCACAAGCGGCGGAGCATGTGGATTAATTCGATGCAACGCGAAGAACCTTACCTGGGCTTGACATACACCAGATCGCTGCAGAGATGTAGTTTCCCTTGTGGTTGGTGTACAGGTGATGCATGGCCGTCGCTGCAT
+
GFGGGGGGGGGGGGGGGGGGGGGGGGGFFFGGGGGGGGGGGFGGGGGGGGGGGGDGGGGGGGGGGGGGGGGGFCFFGFFGGFGFCGGDGGAFFFGGGGGGGGCFGGGGGGGFDGGGEGGGEGGGGGFGDDFFFCF:FGGGGFG@EEDGDFECEGGDFGFGGGGGDCCFFGGFGG6CGGFGGGGGGGGGGGGGGEGGFEGGGGGGG+A55CFGFGGGG=FGCFGGCCFG>CD?FBG<=FGGGFGGFFFBFFFGG@@?B?BFFFBAFFF9?<<AB4>567-(79216:A
@M00689:251:000000000-CJTJ5:1:1101:14674:18495 1:N:0:5
CAGGATTAGATACCCTGGTAGTCCACGCCCTAAACGATGTCAACTGGTTGTTGGGGGATTTATTCTCTTAGTAACGAAGCTAACGCGTGAAGTTGACCGCCTGGGGAGTACGGTCGCAAGATTAAAACTCAAAGGAATTGACGGGGGCCCGCACAAGCGGCGGAGCATGTGGATTAATTCGATGCAACGCGAAGAACCTTACCTGGGCTTGACATACACCAGATCGCTGCAGAGATGTAGTTTCCCTTGTGGTTGGTGTACAGGTGCTGCATGGCCGTCGCTGCAT
+
GGGGGGGGGGGGGGGGGGGGGGGGGGGGGGGGGGGGGGGGGGGGGGGGGGGGGGGGGGGGGGGGGGGGGGGGGGGGGGGGGGGGGGGGGGGGGGFGGGEGGGGGGGGGGGGGGGGGGGGGGGGGGGGGGGGGGGGGGGGGGGGGGGGGGGEGEGGGGGGGGGGGGGGGGFGGGGGGGGGGGGGGGGGGGGGGGGGGGGGGGGGGGGGGGFDGGGGGGFFGGGGGFGGGFGGFFFGGFFGG>>FFFFFFFFFGGFFFFFFFFFFFFFFFFFFBA)7/>EBFFFFFFF
@M00689:251:000000000-CJTJ5:1:1101:25647:18513 1:N:0:5
CAGGATTAGATACCCGAAGCTCCAGAGCTGGCACCGCAGCAGAGTTGCAGGTGGCTGTAGCTGTCCTGGAGTGGCTTAAGAGCCGGGGGCACCGGGGTGAGGGCACCGTGCCGGTTCCTGTGAGGATCCTGGAGGGCTCAGGCTTTGCCCTCCGCCCAGCTGCCTCTACCGTGTACCTGGACATGGACCTGGAGCCAGAGGAGGATGTTCAGGAGGTGCTGCATGGCCGTCGCTGCAT
+
FGGGGFFGGGGGGGGDGGGGGGGGFFFGGFFGGGGGGDFCFFFDF9FFFF?FGGGFGGCFFGGG<CC@CDEGF@CFFFFAFFGDCGGGGGGE<FECCFE@AFGGGGGGGGGGEEG>FFGGGFCFGC,BFE>FFG:C7FBE:FGGGGGFDFFGGDG>CCEFFGGFGGGFFFGGGGGGEG9:FCGFFFC8BCFDGEFGG5*::*3C*+=EFFG9>+759FFGFF:F>FFGBCG@EFGGF4
@M00689:251:000000000-CJTJ5:1:1101:23820:18597 1:N:0:5
TAGGATTAGATACCCTGGTAGTCCATGCCGTAAACGGTGGGCGCTAGGTGTAGGGGTCTTCCACGGCCTCTGTGTCGTAGCTAACGCATTAAGCGCCCCGCCTGGGGAGTACGGCCGCAAGGCTAAAACTCAAAGGAATTGACGGGGGCCCGCACAAGCGGCGGAGCATGTGGATTAATTCGATGCAACGCGAAGAACCTTACCTGGGCTTGACATACACCAGATCGCTGCAGAGATGTAGTTTCCCTTGTGGTTGGTGTACAGGTGCTGCATGGTTGTCGCTGCAT
+
GGGGGGGGGGGGGGGGGGGGGGGGGGGGGGGGGGGGGGGGGGGGGGGGGGGGGGGGGGGGGGGGGGGGGGGGGGGGGGGGGGGGGGGGGGGGGFGGGGGGGGGGGGGGGGCFGEGGGGGGGGGGGGGGGGGGGGGGGGGGGGGGGGGGGGGGGGGGGGGGGGGGGGGGGGGGGCFGGGGGGGGDGGGDGGGGGGGGGGGGGGGGGGGGGGGGGGGGGFFGGGFGGFGGFDGFFFGGFFGGGGGGFFFFFFFGG>FB>FFFBF>BFFF?FABF<?FFFB<>B<0:BFB
@M00689:251:000000000-CJTJ5:1:1101:4328:18598 1:N:0:5
CAGGATTAGATACCCTGGTAGTCCATGCCGTAAACGGTGGGCGCTAGGTGTAGGGGTCTTCCACGGCCTCTGTGTCGTAGCTAACGCATTAAGCGCCCCGCCTGGGGAGTACGGCCGCAAGGCTAAAACTCAAAGGAATTGACGGGGGCCCGCACAAGCGGCGGAGCATGTGGATTAATTCGATGCAAAGCGAAGAACCTTACCTGGGCTTGACATACACCAGATCGCTGCAGAGATGTAGTTTCACTTGTGGTTGGTGTACAGGTGCTGCAGGGCCGTGGCGGCATCTGTCG
+
GEFGGGDGEEFGDCEFFFGCFFAEFE@@@@CCGGFGGGG+7:FBF::CC@C,;F7FCGFGGFGGGGDBCFGGGDFGEF8@FGGFGGFGGGGGDG:=@FEFCE@FGGG7+BFGGCEF=>FGFFFFGEGGF,=FE9CDGEDG<FGGDC@<CFEC@E=<CE7<:C:8?EC5CF99C@CEF7@7::<A<CF9+02>CCECF>=C?GGGGGF5267CFFF7CFF7CC594*:C)719@FGG79:*22:>F*=2*9-9C00493?5>FFBFFF:64)82>DD:B1(-9(-(3(5)6.)(
@M00689:251:000000000-CJTJ5:1:1101:21853:18600 1:N:0:5
CAGGATTAGATACCCTGGTAGTCCATGCCGTAAACGTTGGGCACTAGGTGTGGGATCCATTCCACGGGTTCCGCGCCGTAGCTAACGCATTAAGTGTCCCGCCTGGGGAGTACGGTCGCAAGGCTAAAATTAAAAGGAATTGACGGGGGCCCGCACAAGCGGCGGAGCATGCGGATAAATTCGATGCAAACCGAAGAACCTTACCAAGGTTTGACATACATCGGAGGCGTGCAGGGATGAGCGTGCCTTAGGGCTGGTGTACAGGTGGTTGATGGCTGGCGCTGGATTCGTCG
+
GGGGGGGGGGGGGGGGGGGGGGGGG<FGGGGGGGGG,FFCC<<FGGFGGFGCCF@C@;;FFDFAFCB7FEE,@:6@@68=8,<EF,8=7?:F<<95,CF<+F=4DFFD7CFDEFGFCEGG@ED+,BFGF,,,:CBF:F8F8,33BEEG+@E888::CC<6FC:EDD5<*7<,=F7E*<+<*+8C:CEC0+**1:=>EGG8CFFF89<=52:<1:<**9FF7*9**/:<>*)07**/))**2:DG@FF2@9)>F)74(,,))1)67/06)((()1/)).4((((((.)34(.4(
@M00689:251:000000000-CJTJ5:1:1101:4342:18608 1:N:0:5
CAGGATTAGATACCCTGGTAGTCCATGCCGTAAACGGTGGGCGCTAGGTGTAGGGGTCTTCCACGGCCTCTGTGTCGTAGCTAACGCATTAAGCGCCCCGCCTGGGGCGTACGGCCGCAAGGCTAAAACTCAAAGGAATTGACGGGGGCCCGCACAAGCGGCGGAGCATGTGGATTAATTCGATGCAACGCGAAGCACCTTACCTGGGCTGGACATACACCAGATCGCTGAAGCGAGGTAGTTTCCCTTGTGGTTGGTGTACAGGTGCTGCATGGCCGTAGCTGCATCTGTCG
+
GGGGCFGGGGGGGGGGGFGGFGFGCEFFEEFEGGGGGGGGEDEGGCGGGGG9FFGGG7FGFGGE7FCE,EFGFFGF7F8F,CFFEGGGDEC9C?:F8=F7FCCGGFC+@CFGGDCEGGD+>@<CCDFF9FCFEFGGGGG>FDFDCCB*1=EEGGGEC8:CCEEDG8*2+<0<FE6+<FCF:C9:<>9CE*CECGC*<*;A+++:9<=CG6**7*<CD@F<C5*9=***)9)*/)1/)817C*0*91?)*86DG5)8>::F)/447*9)*.)..@F)/03(31)97().)6-68
@M00689:251:000000000-CJTJ5:1:1101:21198:18687 1:N:0:5
CAGGATTAGATACCCTGGTAGTCCATGCCGTAAACGGTGGGCGCTAGGTGTAGGGGTCTTCCACGGCCTCTGTGTCGTAGCTAACGCATTAAGCGCCCCGCCTGGGGAGTACGGCCGCAAGGCTAAAACTCAAAGGAATTGACGGGGGCCCGCACAAGCGGCGGAGCATGTGGATTAATTCGATGCAACGCGAAGAACCTTACCTGGGCTTGACATACACCAGATCGCTGCAGAGATGTAGTTTCCCTTGTGGTTGGTGTACAGGTGCTGCATGGTCGTCGCTGCAT
+
GGGGGGGGGGGGGGGGGGGGGGGGGGGGGGGGGGGGGGGGGGGGGGGGGGGGGGGGGGGGGGGGGGGGGGGGGGGGGGGGGGGGGGGGGGGGGGGGGGGGGGGGGGGGGGGGGGGGGGGGGGGGGGGGGGGGGGGGGGGGGGGGGGGGGGGGGGGEGGGGGGGGGGGGGGGGGFDGGGGGGGGGGGCGGGGGGGGGGGGGGGGGGGGGGGGGGGGC>FFGGGGGFGGGFGGFFFGCFFG7:FFFFFFFFFFGGFFFFFFFFFF4)?FFFFFFFFFFFEFFFFFFFFF
@M00689:251:000000000-CJTJ5:1:1101:17172:18971 1:N:0:5
CAGGATTAGATACCCTGGTAGTCCATGCCGTAAACGGTGGGCGCTAGGTGTAGGGGTCTTCCACGGCCTCTGTGTCGTAGCTAACGCATTAAGCGCCCCGCCTGGGGAGTACGGCCGCAAGGCTAAAACTCAAAGGAATTGACGGGGGCCCGCACAAGCGGCGGAGCATGTGGATTAATTCGATGCAACGCGAAGAACCTTACCTGGGCTTGACATACACCAGATCGCTGCAGAGATGTAGTTTCCCTTGTGGTTGGTGTACAGGTGATGCATGGCCGTCGCTGCAT
+
GFGGGGGGGGGGGFGGGGGGGGFFDFFGGGGGGFGEGGGGGEEGGGGGGGGGGGGD,:8FGGGGGGGGGGGGGGGGGGGGGGGGGGEFGGGGGGGGGGEFGGGGGGGGGGGGGGGGGGGGGGFGGGGGGGGCFGGGGGGGGGGGGGGGGFGGEGFGEFCC<@EGGG5CFF9CFFGGGG?FDGFCG5CC+>=E7CE>FE@6<C@GCECC=CCCCFEFGFFG>CFFF*:C>3CFF**9FFGFGFCDF4?)=F<CD@::>?FFBF<<;96<4<<<AF:5@>>99446>06
@M00689:251:000000000-CJTJ5:1:1101:17168:18988 1:N:0:5
CAGGATTAGATACCCTGGTAGTCCATGCCGTAAACGGTGGGCGCTAGGTGTAGGGGTCTTCCACGGCCTCTGTGTCGTAGCTAACGCATTAAGCGCCCCGCCTGGGGAGTACGGCCGCAAGGCTAAAACTCAAAGGAATTGACGGGGGCCCGCACAAGCGGCGGAGCATGTGGATTAATTCGATGCAACGCGAAGAACCTTACCTGGGCTTGACATACACCAGATCGCTGCAGAGATGTAGTTTCCCTTGTGGTTGGTGTACAGGTGATGCATGGCCGTCGCTGCAT
+
GGGGGGGGGGGGGGGGGGGGGGGGGGFGGGGFGGGGGGGGGGGGGGGGGGGGGGGGGGGGGGGGGGGGGGGGGGGGGGGGGGGGGGGEGGGGGGGGGGGGGGGGGGGGGFGGGGGGGGGGDGGGGGGGGGGGGGGGGGGGGGGGGGGGGGGGGGGCFGGGGGGGGGGGFGGGGGGGCCEGGGGGGGGGGGGDG*>CFGGGGGGGGGGGGGGGGGGGFF?FGFF5FFGGF<DF?4C9FFG7CGGGFFFAF5AFGFFB;:?F29)))964@ABBDFFFF59>6>FFFFD
@M00689:251:000000000-CJTJ5:1:1101:5268:19135 1:N:0:5
CAGGATTAGATACCCTGGTAGTCCATGCCGTAAACGGTGGGCGCTAGGTGTAGGGGTCTTCCACGGCCTCTGTGTCGTAGCTAACGCATTAAGCGCCCCGCCTGGGGAGTACGGCCGAAAGGCTAAAACTCAAAGGAATTGACGGGGGCCCGCACAAGCGGCGGAGCATGTGGATTAATTCGATGCAACGCGAAGACCCTTACCTGGGCTTGACATACACCAGATCGCTGCAGAGACGTAGTTTCCCTTGTGGTTGGTGTACAGGTGCTGCATGGCCGTCGCGGCAT
+
GDGFGGGGGGFCFEFGCFGCCFEEGFFGGDFEGGGGGGGCEDCEGEGGFEFFFDGFGGFFGGGFEECFGGFGFGGGGFFF7FF9FCE=EFFGFEGGGDCGDCFGG7:=+8BF7FBFE++CFFGFF<FFFGGF@GGFGGG8,B<BFGBEEGEGG*:<CGD@G7EEGCC89CFGD+<?FGG9>*<C?8@GF*:**>=E*CCE8EEEEF55=FG=FGFD:9FC*9/176ACF>)9;?GC)0>FC1:**996*.-9C>3(3??F29:<)0)494,4-9@)))-(-((,-69
@M00689:251:000000000-CJTJ5:1:1101:3656:19167 1:N:0:5
CAGGATTAGATACCCCGGTAGTCCTAGCCGTAAACGATGGATACTAGGTGTATGTGGTATCGACTCCATATGTGCCGGAGTTAACACAGTAAGTATCCCGCCTGGGGAGTACGGCCGCAAGGTTAAAACTCAAAGGAATTGACGGGGGCCCGCACAAGCGGTGGATGATGTGGTTAAATTCGATGCAACGCGAAAAACCTTACCTACCTTTGACATGAACGGAAATGGAAAGAGAGGGCTTAGTGCTCGAAAGAGAAACGTAACACAGGGGCGGCAGGGTTGTCGAGGCAGTGGG
+
GGGGEFFEGGGEFCCDEGGGDFFG9EFFEDFCFGFFGGGEGEC<FFFGFFFGGFCEFEEFGGFFGEFFFGGGGGFGG+@FF8FCF<EFFEGCGGG9<FGEGEDFGGGG:CC?FFGDEFEGGGE,C<EA5E9C=FDFCE<,5F9CGGDCECEEGG<FFFCC>6>CF<CECF<CF:8,?@<7CC96;*?B+=5CGGGGG5*5+=3+<CE:FGCFD70*2*9*17D*)2+2*0*..7C*75***26:9=*67::DG57?(((0474(967:4(,((.)7)71.(4-)4((,(-(((4(
@M00689:251:000000000-CJTJ5:1:1101:15554:19197 1:N:0:5
CAGGATTAGATACCCTGGTAGTCCACGCCGTAAACGATGGATACTCGCTGGTGGCGACAGACTGTCACTGGCTTAGCGAAAGCGTTAAGTATCCCACCTGGGGAGTACGCTCGCAAGAGTGAAACTCAAAAGAATTGACGGGGGCCCGCACAAGTGGTGGAGCATGTGGTTTAATTCGACGCAACGCGCAGAACCTTACCAGCCCTTGACATCCCGGTCGCGGACTCCAGAGACGGAGTTCTTCAGTTCGGCTGGACCGGAGACAGGTGGTGCATGGCTGTCGCTGCAT
+
GGGGGGGGGGGGGGGGGGGGGGGGGGGGGGGGGFGGGGGGGGGGGGGGGGGGGGGGGGGGGEFGEFGGGGGGGGGGGGGGGGGGGGGGGGGGGGGGFGGGGGGGGGGGGGGGGGGGGGGFGGGGGGGGGFFGGGGGFGGGGGGGGGEGGGGGGGGGGGGGGGGFGGGGGGFGGGGGGGGGGGGGGGGGGGDGGGFGGGGGGGGGGGGFFGFGGGGGGDFGGGGGGDCC?DD>FFDG>7/CCGGDBFFFFFBGGFF?B11>6BFF45@26?6?BFBFFF?<,2:1:(4:A
@M00689:251:000000000-CJTJ5:1:1101:15546:19214 1:N:0:5
CAGGATTAGATACCCTGGTAGTCCACGCCGTAAACGATGGATACTCGCTGGTGGCGACAGACTGTCACTGGCTTAGCGAAAGCGTTAAGTATCCCACCTGGGGAGTACGCTCGCAAGAGTGAAACTCAAAAGAATTGACGGGGGCCCGCACAAGTGGTGGAGCATGTGGTTTAATTCGACGCAACGCGCAGAACCTTACCAGCCCTTGACATCCCGGTCGCGGACTCCAGAGACGGAGTTCTTCAGTTCGGCTGGACCGGAGACAGGTGGTGCATGGCTGTCGCTGCAT
+
GGGGGGGGGGGGGGGGGGGGGGGGGGGGGGGGGGGGGGGGGGGGGGGGGGGGGGGGGGGGFGGGGGGGGGGGGGGGGGGGGGGGGGGGGGGFFGGGGGGGGGGGGGGGGGGGGGGGGEGGGFG9FEGFGGFGGGGGGGGGGGGGGGGGGGGGGGGGGGCFGCFGGGGGGGGGEFGGGGGGGGGGGGGEEGCDFFGGGGGG@FGGGGGGGGFGGGGGGFFGGGGGGGGGFFGF>FGG))9CGGFD@6FDFFFG:>>?FFFE9>0:FF><F?FFF?FFFF??B>6?F092>
@M00689:251:000000000-CJTJ5:1:1101:16631:19512 1:N:0:5
CAGGATTAGATACCCTGGTAGTCCACGCCGTAAACGATGAGTGCTAAGTGTTGGAGGGTTTCCGCCCTTCAGTGCTGGAGTTAACGCATTAAGCACTCCGCCTGGGGAGTACGACCGCAAGGTTGAAACTCAAAGGAATTGACGGGGACCCGCACAAGCGGTGGAGCATGTGGTTTAATTCGAAGCAACGCGAAGAACCTTACCAGCTCTTGACATCTTCTGATCACTCTAGAGATAGGGCTTTCCCTTCGGGGACAGAATGACAGGTGTTGCATGGTTGTCGCTGCAT
+
GGGGGFGGGGFFGGGGGGGGGGGGGGGGGGGGGGGGEFDFGGFGGGEGGGGGGGGGGGGFGGGGGGGGGGGGGGGGGGGGGFFGGGGCGGGGGGGGGGGGGGGGGGGGGGGGGEGGGGEGGGGCFGGGGGGGGGGGGGGGGDFGDGGGGGGGG7F:FGFGGGEGGGGGGGGGGFFDGGGG@DGGGGGGGGGGGGGCGGFFGGGGGGGGGGGGGGCFD6FFG>F=FGGGFGFBBFDDFFGC*95C?FFBFFFGDFF>FF8F4*.-0?FF6<?B<@FF)9683.41:BFFF
@M00689:251:000000000-CJTJ5:1:1101:27833:19517 1:N:0:5
CAGGATTAGATACCCTGGTAGTCCACGCCCTAAACGATGGATACTCGACATCAGCGATACACTGTTGGTGTCTGAGCGAAAGCATTAAGTATCCCACCTGGGAAGTACGACCGCAAGGTTGAAACTCAAAGGAATTGACGGGGGTCCGCACAAGCGGTGGAGCATGTGGTTTAATTCGATGATACGCGAGGAACCTTACCTGGGCTAGAATGCGGTTTGACCGTAGGTGAAAGCTTATTTTGTAGCAATACACAGATCGCTGCAGAGATGTAGTTTCCCTTGTGGTTGGTGTACA
+
GGGGGGGCGGGGGGGGGGGGGGGGGGGGFGGGGGGGGGGGGGGGGGGGGGGGGGGGGGGGGGGGGGGGGGGGGGGGGGGGGGGGGFGGGGGGGGGGGGGGGGGGGFGGGGGGGGGEGGFGGGGGGGGGGGGGEGGGGGGGGGGGEGGGGGGGEGGGGGGGGGGGGGGGGGGGGGGGGGGGGGGGGGGGGGDGFGFDCGGGGGGGGFGGGFGG=EE955>GG7DGGGGGFG7FFFGGFFD7>FFFFFFFFFFGGFFBF??FBFFFFFFFFFBFFFBF=F<<<F<:1,236:BFF<4
@M00689:251:000000000-CJTJ5:1:1101:27278:19566 1:N:0:5
CAGGATTAGATACCCTGGTAGTCCATGCCGTAAACGGTGGGCGCTAGGTGTAGGGGTCTTCCACGGCCTCTGTGTCGTAGCTAACGCATTAAGCGCCCCGCCTGGGGAGTACGGCCGCAAGGCTAAAACTCAAAGGAATTGACGGGGGCCCGCACAAGCGGCGGAGCATGTGGATTAATTCGATGCAACGCGAAGAACCTTACCTGGGCTTGACATACACCAGATCGCTGCAGAGATGTAGTTTCCCTTGTGGTTGGTGTACAGGTGGTGCATGGCCGTCGCTGCAT
+
GGGGGGFFFGGGGGFGGGFFGGGCFFGGGGGGGFEFGGGDGGCFGGGGFGGGGGGGGGFGGGGGGGDEGGGGGGGGGGGGGGGGGGGGGGGGGGEGFFGGGGGGGGGGGGGGGGGGGGGEDFGGGGGGGGGGGGGGGGGFGGGGGGGGGDEGGGGGGGCGGGGGGDEGGGGGGFCFGGCFFGGGGGGGGGGDGGGECC5CF?FGGGGGGFGEFFC7**977FGGD<FGFGGFFFGF6BFFGFGGF4?>?FFCD:F?;:6>A6AA)97:D?BFF9F@FF>FF>FFB?F
@M00689:251:000000000-CJTJ5:1:1101:7769:19647 1:N:0:5
CAGGATTAGATACCCTGGTAGTCCATGCCGTAAACGGTGGGCGCTAGGTGTAGGGGTCTTCCACGGCCTCTGTGTCGTAGCTAACGCATTAAGCGCCCCGCCTGGGGAGTACGGCCGCAAAGCTAAAACTCAAAGGAATTGACGGGGGCCCGCACAAGCGGCGGAGCATGTGGATGAATTCGATGCAACGCGAAGAACCTTACCTGGGCTTGACATACACCAGATCGCTGCAGAGATGTAGTTTCCCTTGTGGTTGGTGTACCGGTGTTGCATGGCCGTCGCTGCATCTCTCTAT
+
FGGGGGGGGGGFFFGGGGGGGGGFAFEFGGGGGFGFCFFFEGGDGDGGGGGFDDFGB,9EFFFFCCFFCFEGGGEFGGGFFGGGGGGGGGGGGGGG7FGGGGEGGGGDEGFGDGGGGGGGGGGAFFGGGGGGGGGGGGGG?FGGGGGGGGGGGGGGGGFFGDGGGGGGDCCFGGG6EFGGGGG+CGGGGGGGGC*1<>EGGGGGGFG=CC<EFFGGGFFD471>49:C4*5/6=FG4=D7*:7DFFF4*0.93)8:08:FFF4,)05:7<BB2=@)0)(,23(31:)4))).).-
@M00689:251:000000000-CJTJ5:1:1101:14068:19725 1:N:0:5
CAGGATTAGATACCCTGGTAGTCCGCGCCGTAAACGGTGGGCGCTAGTTGTGGGGACCTTCCACGGTCTCTGCGACGCAGCTAACGCATTAAGCGCCCCGCCTGGGGAGTACGATCGCAAGATTAAAACTCAAAGGAATTGACGGGGCCCCGCACAAGCAGCGGAGCATGCGGATTAATTCGATGCAACGCGAAGAACCTTACCTGGGCTTGACATACACCAGATCGCTGCAGAGATGTAGTTTCCCTTGTGGTTGGTGTACAGGTGCTGCATGGCCGTTCGCTGCAT
+
GGGGGGGGGGGGGGGGGGGGGGGGGGGGGGGGGGGGGGGGGGGGGGGGGGGGGGGGGGGGGGGGGGGGGGGGGGGGGGGGGGGGGGGGGGGGGGGGEGGGGGGGGGGGGEGGGGGGGGGGGGGGGGGGGGGGGGGGGGGGGGGGGGGGGGGGGGGGGGGGGGGGGGGGGGGGGGGGFGGGGGGGGGGGGGGGGGGGGGGGGGGGGGGGGGDEFFGGGFFGGGGGGGGGFGGFFBF5=FGGGGGGF?FBFFAGGFFFFBFFFFFFFFFFFFFFFF4@FFFFF6>BFFFF
@M00689:251:000000000-CJTJ5:1:1101:28068:19750 1:N:0:5
CAGGATTAGATACCCTGGTAGTCCACGCCGTAAACGGTGGGTGCTAGGTGTAGGTCGTATTCCACGCGATCTGTGCCGAAGCTAACGCATTAAGTGCCCCGCCTGGGGAGTACGGTCGCAAGGCTGAAACTCAAAGGAATTGACGGGGGCCCGCACAAGCGGTGGAGCATGTGGTTTAATTCGAGGCAACGCGAAGAACCTTACCAGCTCTTGACATGCCGTGCTACGTGGAGAGATTCCAGGTTCCCTTCGTGGACGCGGACACAGGTGCTGCATGGCCGTCGCTGCATCCGT
+
FCFFFGCFGFFEFEFGGFGEDF9ECEFGC:FBFGGGEGDG@@@BEGGGGGGACFDGEGEGGG@@EFEGGGFCFGEGGGDEDEG9FEGGGD@<9<C?FGE<FFGBEGGG7>F,?F:FF:@CCCF7<FFGGG,,=:,EF8>FDFCFGGGG>@::ECCGGCFFGDCCE5CECFFC,F=:B++5;;CCEGGEFF5CD=ED5CCF6+:C?9+:++::C7A7:*69>975D7+C)0*08;97?F>**:577/0)98(**0<1?>F)4)4(.))1???<4?F66>?((-(31,462<-(,(
@M00689:251:000000000-CJTJ5:1:1101:8328:19909 1:N:0:5
CAGGATTAGATACCCTGGTAGTCCACGCCGTAAACGATGAGAACTAGCTGTCGGGGCTCTTAGAGCTTCGGTGGCGCAGCTAACGCATTAAGTTCTCCGCCTGGGGAGTACGGCCGCAAGGTTAAAACTCAAAGGAATTGACGGGGGCCTGCACAAGCGGTGGAGCGTGTGGTTCAATTCGACGCAACGCGAAGAACCTTACCTGGGCTCGAAGCGCAGTGGACCGGGGCGGAAACATCCCTTCCCCTTAAAAGGCTGCTGCGGAGGTGCTGCATGGTCGTCGCGTCAC
+
GGGGGGGGGGGGGFGGGGGGGGGFEFFGGGGGGGGGGGGGGGGGGGGGGFGGGGGGGGGGGGCFCFFDAFGGGGGGGGGGGGGGEEC@FCFGGGGGFFEGGGGFGGGGGGGGGGGGGGGGGGGFFGGGGFCFGCFD@FC@FGGGGGGDGGGFCFFGCGDE>FGGGGEFFGGGFC;CFGF<DGGGGGC8:CCEDEEGGGFGGC?9<CG=78<EC=ECD@FGG46<DDGGECC5@557;4*9C>*007>B)).>D@BF7?067496.>@(5)))568*7*)(-436(,-1(
@M00689:251:000000000-CJTJ5:1:1101:19958:19995 1:N:0:5
CAGGATAGATACCCTGGTAGTCCATGCCGCAAACGGTGGGCGCTAGGTGTAGGGGTCTTCCACGGCCTCTGTGTCGTAGCTAACGCATTAAGCGCCCCGCCTGGGGAGTACGGCCGCAAGGCTAAAACTCAAAGGAATTGACGGGGGCCCGCACAAGCGGCGGAGCATGTGGATTAATTCGATGCAACGCGAAGAACCTTACCTGGGCTTGACATACACCAGATCGCTGCAGAGATGTAGTTTCCCTTGTGGTTGGTGTACAGGTGGTGCATGGCCGTCGCTGCAT
+
GGGGGGGGGGGGFGGGGGGGGGGGGGGGGGGGGGGGGGGGGGGGGGGGGGGGGGGGGGGGGGGGGGGGGGGGGGGGGGGGGGGGGGGGGGGGGGGGGGGGGGGGGGGGGGGGGGGGGGGGGGGGGGGGGGGGGGGGGGGGGGGGGGGGGGGGGGGGGGGGGDGGGGGGFGGGGGGGGGFFGFGEEGGGGGGGGGGGGGGGGGGGGGGGGGGGGDGGGFFGGGGGGGGGFGF?*89FFFGGGGGGF?@<FF:DGFFFFFFFFFAFFFFB@AFFFFF@FFFFFFFFFF
@M00689:251:000000000-CJTJ5:1:1101:13820:20032 1:N:0:5
CAGGATTAGATACCCGAAGCTCCAGAGCTGGCACCGCAGCAGAGTTGCAGGTGGCTGTAGCTGTCCTGGAGTGGCTTAAGAGCCGGGGGCACCGGGGTGAGGGCACCGTGCCGGTTCCTGTGAGGATCCTGGAGGGCTCAGGCTTTGCCCTCCGCCCAGCTGCCTCTACCGTGTACCTGGCCATGGACCTGGAGCCAGAGGAGGATGTTCAGGAGGTGTTGCATGGTCGTCGCTGCAT
+
GGGGGGGGGGGGGGGFGGGGGGGGCFGGGGGGGGGGGEGGFGFGGGGGGFDGCGGFGGGFGGGGGGGGGFGFEGGGFDGGGCEF7CFGCEGGGGGDCFGG8?+F<BDCF<FGGGGGCFFFGF,BF8FFGG<@FFGGGFC>FCFGGGGGGGFFE@FGGGDGGFEFGFCCC9<<FGGF@CCF4,@CFDGGDGCC6=C868CGGGEGGGCCC?7CG+*977=DG>DFG<+*<75>5>DD?9
@M00689:251:000000000-CJTJ5:1:1101:18278:20059 1:N:0:5
CAGGATTAGATACCCTGGTAGTCCATGCCGTAAACGGTGGGCGCTAGGTGTAGGGGTCTTCCACGGCCTCTGTGTCGTAGCTAACGCATTAAGCGCCCCGCCTGGGGAGTACGGCCGCAAGGCTAAAACTCAAAGGAATTGACGGGGGCCCGCACAAGCGGCGGAGCATGTGGAGTAATTCGATGCAACGCGAAGAACCTTACCTGGGCTTGACATACGCCAGATCGCTGCAGAGGTGTAGTTTCCCTTGTGGTTGGTGTACAGGTGGTGCATGGTTGTCGCTGCATCTGTCTAT
+
GGGGGFGGGGGGGFGGGGGEGGGFGFDGGGGGGGGCCFCF@FECCCFGFGGGGGGE@F@FGGGGCFGFGGGFG9CFEGGGGGGGGEGGGGGGGGGGEGGGCGGGGGEEGGGGDFEGCEEGGG@AFGGGGFGGFEF8=FGFGGF7CFGGGGCBEEGGF8FFEG7CEGCGGGAC?E8CFGFCFG7:78@F@E5ECCE?FC8:CF8CE75/*;*5>FF*:0)195C<FC75477@F@F*)02*2:C>**0)9?<F3>:((-452@<2F?F472<?2B@@*7<)3:(33:46<)6<9)6
@M00689:251:000000000-CJTJ5:1:1101:11001:20126 1:N:0:5
CAGGATTAGATACCCTGGTAGTCCACGCCGTAAACGATGGATACTCGCTGCCGGCGATAGACTGCCGGTGGCTTAGCGAAAGCGTTAAGTATCCCACCTGGGGAGTACGCCCGCAAGGGTGAAACTCAAAGGAATTGACGGGGGCCCGCACAAGTGGTGGAGCATGTGGTTTAATTCGATGATACGCGAGGAACCTTACCTAGGCTAGAATGCGCGTGACCGCGTGGGAGACCACGTTTTCCTTCGGGACACAAAGCAAGGTGGTGCATGGCCGTCGCTGCAT
+
GGGGDFGGGGGGGFGGGFGGGGFFGGGGGGGGGGGGGGGGFGGGGGEGGGGGGGGGGGCGFGGGGGGGGGGGGGFGGGGGEFGGGGGGGGGFGGGGGGGGGGGGGDGGDGGGGGDGGGGGFGFGGG=FGGGGGGGGGGGGGGDDDG:FEGGGGFF<FGGGGGGGGGGGEFFFGGGGGGCEF?F9ECEGEGGGGGEFGGGGC9EGFGGGGCCG75=DGEDC:C3DGDCCFDGF55DD:>DDDGG=@7>BEB05FFF7:?0@29?6E367FBF?::7;5>?FFFA
@M00689:251:000000000-CJTJ5:1:1101:13363:20241 1:N:0:5
CAGGATTAGATACCCTGGTAGTCCATGCCGTAAACGGTGGGCGCTAGGTGTAGGGGTCTTCCACGGCCTCTGTGTCGTAGCTAACGCATTAAGCGCCCCGCCTGGGGAGTACGGCCGCAAGGCTAAAACTCAAAGGAATTGACGGGGGCCCGCACAAGCGGCGGAGCATGTGGATTAATTCGATGCAACGCGAAGAACCTTACCTGGGCTTGACATACACCAGATCGCTGCAGCGATGTAGTTTCCCTTGTGGTTGGTGTACAGGTGATGCATGGTTGTCGCTGCAT
+
GGGGGGGGGGGGGFGGGGGGGGGGGGGGGGGGGGGGGGGGGGGGGGGGGGGGGGGGGGGGGGGGGGGGGGGGGGGGGGGGGGGGGGGGGGGGGGGGGGGGGGGGGGGGGGGGGDGGGGGGGGGGGGGGGGGGGGGGGGGGGGGDGGGGGGGGGGGGGGFFGGGGG**;FGGEGFGGFCFFGCC7<CGGGGGDGGGGGGG@FFGGGGGGGGGGDCFFDFFGGGGGGGEGFCCFF))9>BFFGGGGFFFF=5:FG@FF>?FFFFFFFFFFFFFF2?FFFBBFFFFFFB<
@M00689:251:000000000-CJTJ5:1:1101:20577:20258 1:N:0:5
CAGGATTAGATACCCACTGTATCCTTTCACTGTTGCATCCATCCTTGCCTTCACACCAAAGGGGGGCTGGTAGGTGATGCATGGCCGTCGCTGCATCTGTCTCGTATACACAGCTCCGAGCCCACGAGACGGACTCCAATATCGTATGCCGTCTTATGCTTGAAAAAAAAAAATATAAGAAGATGCGACACGCCAAAACGTAACAGGAGAGGAACAGCCCGTACACCTCCTGAGGCCAGTAGTACATTCTGGGGCAGTGCACAGAGGAGGCGTGGATGTAGCCGTGTGTTGCT
+
GDF@FFFGFFGGEFFFE9F@CACF,<,FCCE,<C@9CE,6E<,E6;C;CEG9<6CCCFF8CF,@+4BCC+45,A55,,55?F,,,4+8CF:FF8<=,33,C,8,:+3>3,@F,@FC,@F>3*6@C>F:F<*>BB:,2,33,,@C8<,,@F@8C=F,??A:,,9<F9=CC:*1**++3<<+*202+3*******1*/0*2*2**/3A****/*00:*5)0*)))/122*)1*0*0**))/0*2*0//*)*1):4))(((,*)*.4)))()-((-)))*).))).((,((((())
@M00689:251:000000000-CJTJ5:1:1101:20571:20274 1:N:0:5
CAGGATTAGATACCCACTGTATCCCTTCACTGTTGCATCCATCCTTGCCTTCACACCAAAGGGGGGCTGGTAGGTGATGCATGGTCGTCGCTGCAT
+
GGGGGGGGGGGGGGGGGGGGGGGGGGGGGGGGFGEFGGGGGGGGGGGGGGGGGGGGGGGGGGGGGGGGGGGGGGGGGGFGGGGGFGGGGGGGGGGG
@M00689:251:000000000-CJTJ5:1:1101:25594:20300 1:N:0:5
CAGGATTAGATACCCTGGTAGTCCACGCCGTAAACGATGAGTGCTAAGTGTCGGGGGTGACCAACCCTCGGTGCTGTCGCTAACGCAATAAGCCCTCCGCCTGGGGAGTACGGCCGCAAGGCTGAAACTCAAAGGAATTGACGGGGACCCGCACAAGCGGTGGAGCATGTGGTTTAATTCGAAGCAACGCGAAGAACCTTACCAAGGCTTGACATCCCTCTGACCGATTTAGAGATAGATCTTTCCCTTCGGGGACAGAGGTGACAGGTGGTGCATGGTCGTCGCTGCATCTGTT
+
GGGGGFGGGGGGGGGGGGGGGGGGGEGGGGGGGGGGGGGGGGGGGGGGGGGGGGGGGGGGGGGGFGGFGEGGGGGGGGGGGGGGGGGGGGGGGGGGGGGEGFGGGGGGGGGFGGGGGGGDGGFGGCFGGGGGGGGGGGGFGGGGGGGGGGGGGGGGGGGGGEGGGGGFGGGGGGGGGGGCCFGGGGGGGGGGGGGGGGGGGGGGGGGFGG3FGGGDGF?GFFGGGDCD>FF=:?:FFFDCGGGF=FFFFFFGCF37<B?::@BFFFF?FFBF?FFF@FAA;>:B08?F>ADFF<)
@M00689:251:000000000-CJTJ5:1:1101:17762:20347 1:N:0:5
CAGGATTAGATACCCTGGTAGTCCACGCCGTAAACGATGAGAACTAGCTGTCGGGGCTCTTAGAGCTTCGGTGGCGCAGCTAACGCATTAAGTTCTCCGCCTGGGGAGTACGGCCGCAAGGTTAAAACTCAAAGGAATTGACGGGGGCCTGCACAAGCGGTGGAGCATGTGGTTTAATTCGAAGCAACGCGCAGAACCTTACCAGCGTTTGACATGGCACGGCGATTTCCAGAGATGGACTTCTTCCCGCAAGGGACGTGCACACAGGTGCTGCATGGTCGTCGCTGCAT
+
GGGGGGGGGGGGGGGGGGGGGGGGFGGGGGGGGGGGGGGGGGGGGGGGGFGGGGGGGGGGGGGGGGGGGGGGGGGGGGGGGGGGGGGGGGGGGGGGGGGGGGGGGGEGGGGGDGGGGCFEFGGFGGGGGGGFGGGGEFDFGGGGGGGGGGGGGGGGEGGEGGGGGGGGGGGGGGGGGGGGGGGGGGGGGGGG=EEGGGGGGGFCFGDGG=DGGGGFCFFGDGGD/9FGFGGFFFGGFFD447CCFFF<ED>GGFFFFFF535)-7>FFBFFAFFFF47<:BFFB>FBF7>
@M00689:251:000000000-CJTJ5:1:1101:15417:20348 1:N:0:5
CAGGATTAGATACCCCTGTAGTCCTAGCCGTAAACGATGATAACTAGGTGTTGCTCGTATCGACCCGAGCAGTGCCGTAGCCAACGCGTTAAGTTATCCGCCTGGGGAGTACGCACGCAAGTGTGAAACTCAAAGGAATTGACGGGGGCCCGCACAAGCGGTGGAGCATGCTGTTCAATTCGACGCAACGCGAAGAACCTTACCTGGGCTAGACAACGGCGGACAGCCCGAGAAATCGGGTCTTCCCTTCGGGGACTGCCGGTTCAGGTGCTGCATGGCCGTCGCTGCAT
+
GGGGGGGGGGGGGGGGGGGGGGGGGGGGGGGGGGGGGGGGGGGGGGGGGGGGFFGGGGGFFGGGGGGGGGGGGGGGGGGGGGGGGGGGGGGGGGGGFGGGGGGGGGGGGGGGGGGGGGGGGGGGDFGGGGGGGGGGGGGGGGGGGDGGGEGGGGGGGGGGGGGGGGGGGFFGGGGGGGGGGGGGGGGGGGGGGG*;<CGGGGGGGGCEEFGGGGGGGFDGGG55CD=GEDDD3>FFFB5<FGF7FFFFFFFDG>EB?F::4@;BFB8<FB><>FFFFF:?>(4;>F?;0<
@M00689:251:000000000-CJTJ5:1:1101:17768:20364 1:N:0:5
CAGGATTAGATACCCTGGTAGTCCACGCCGTAAACGATGAGAACTAGCTGTCGGGGCTCTTAGAGCTTCGGTGGCGCAGCTAACGCATTAAGTTCTTCGCCTGGGGAGTACGGCCGCAAGGTTCAAACTCAAAGGAATTGACTGGGGCCTGCACAAGCGGTGGAGCATGTGGTTTAATTCGAAGCAACGCGCAGAACCTTACCAGTGTTTGACATGGCACGGCGCTTTACAGGGACGGTCTTCTTCCCGCTCGGGACGTGCACCACACATCTGCATGGTCTTCGCTGCAT
+
G8CFCF<FF9FFCFDECCG,6C,ECC;:,8@@FGEF+D8,6;<FEC6CCA6E8@7F++C@9F<<E<F,C+B@6+E7CF7FDFEGCB444??FC<E<,5BFG+++D:F+8=5:CG>++:C:+FF,?,8B5FAD<7D=D,3,7C<D,=FCEEG7DF=>,,5*@7C73,@FG>,:FG8,@;7DC:,>5,?2:5/4/>E8*39+0+++5+2=2=57CF+*2082*/)))/:**:*/))**)0*/7*:C7*@:53()1))(-443:)),)))()).6)@*7*.642:90(((-4)
@M00689:251:000000000-CJTJ5:1:1101:15017:20398 1:N:0:5
CAGGATTAGATACCCTGGTAGTCCACGCCGTAAACGATGAGAACTAGCTGTCGGGGCTCTTAGAGCTTCGGTGGCGCAGCTAACGCATTAAGTTCTCCGCCTGGGGAGTACGGCCGCAAGGTTAAAACTCAAAGGAATTGACGGGGGCCTGCACAAGCGGTGGAGCATGTGGTTTAATTCGAAGCAACGCGCAGAACCTTACCCGCGTTTGACATGGCACGGCGATCTCCAGAGATGGATTTCTTCCCGAAAGGGACGTGCACACAGGTGGTGCATGGTTGTTGCTTCCTCTGG
+
GGGGGGGGGGGGGGGGCGFGGGGDFGCGGGEGEFGGGFGFCGGGGGGGGGGGFGCGGGGG9FAEFGGFGGGGGGGGGEGGGFGGGGGGDFGFGGGGGGGGGGGGGGGGGGGGGGD7CFFFGD?FGGCGGGGGEA,DFFFFGCFEGGGGGGGGGGGGGGGGEBEFGGGGFG9B<FFEFGGGGG=ECEGG5CEEGDEFG8CFGFC6*:C:ECDEGFGFGFFGGG3)9CFCFFGFF>CGF40::C>DFF4())(1>F>((1(.3@A<:;FF?(43(66*/7.41((())))).))))
@M00689:251:000000000-CJTJ5:1:1101:14998:20399 1:N:0:5
CAGGATTAGATACCCTGGTAGTCCACGCCGTAAACGATGAGAACTAGCTGTCGGGGCTCTTAGAGCTTCGGTGGCGCAGCTAACGCATTAAGTTCTCCGCCTGGGGAGTACGGCCGCAAGGTTAAAACTCAAAGGAATTGACGGGGGCCTGCACAAGCGGTGGAGCATGTGGTTTAATTCGAAGCACCGCGCAGAACCTTACCAGCGTTTGACATGGCACGGCGATCTCAAGAGATGGATTTCTTCCCGCAAGGGACGTGCACACAGGTCGTGCATGGTTGTCCCTGCATCTCTT
+
GGGGGGGGGGGGGGGGGGGGGGGGGG;FGGGGGGGGGGGAFEAFGFGFGGGFGGG+F+9EFGFGCFFFFCBBF+CCF@FF<<?=:F===CE<?FFGGGEGC@+?FGGGGFDBF=C+F7+8A>D,AFGECFE<F,@:FF<,,DCCGGGGC:8D>EF7:>F7>CCCGFC:,?A::FC8C;=+*+33*8+48>EG5EGCG*8007030*:2:C<7DFCF*7771)1CDC=FF**/9FGF46*?D6F7@FB2.5(/))7?(4?:?FB4<5)(1)-9?5)9=5-)(4.).4,,.::<)))
@M00689:251:000000000-CJTJ5:1:1101:24205:20439 1:N:0:5
CAGGATTAGATACCCCTGTAGTCATAGCCGTAAACGATGATAACTAGGTGTTGCTCGTATCGACCCGAGAAGTGCCGTAGCCAACGCGTTAAGTTATCCGCCTGGGGAGTACGCACGCAAGTGTGAAACTCAAAGGAATTGACGGGGGCCCGCACAAGCGGCGGAGCATGTTGCTTAATTCGACGCAACGCGAAGAACCTTACCAAGGTTTGACATGCAGGGAAAAGCATCAGAGATGGGGTGTCCGTAAGGGTCCTGCACAGTTGCGGCATGGTCGTCGCTGCAT
+
G<FGFFGGGFFGFE8D-9CCEE<,CEFCFF@6CFEFCFGFGGDGGGEDEFFFGF<FFCC<CFFGCFED7+8E@F<<:F,@CFFF7,6@@F,CEF<FGGGGGBB+BDG7+?=,B6=:CFECEF99E<?<,DD<8:AEDDF@C:CFF7=FEGDEEDGGF8:CCECCEGDC9FAC@FC+?29++;+1:/::E=5CEEE>8E=*7C8EE6=C?EGGG?+:C6@7CDF*/0<5):F)=494@FFC3CCC?4@6:D8477??ABB?,03-9@B()222()**07(4><F6:2
@M00689:251:000000000-CJTJ5:1:1101:10145:20476 1:N:0:5
CAGGATTAGATACCCTGGTAGTCCATGCCGTAAACGGTGCGCGCTAGGTGTAGGGGTCTTCCACGGCTTCTGTGTCGTAGCTAGGGCATTAATCGCCCCGCCTGCGGGGTACGGCCGCAAGGCTACAACTAAAAGGAATTGACGGGGGCCTGCCAAAGCGGTGGGGTATGTGGCCCAATTCGACGCAACGAGCAGAACCTTACCTGGGCGCGGAGCGCAGAGGAATCCGGTGGAACCAGCTGCGCACCATAAAAGGCTGCTGCGGAGGTGATGCAGGGCCCTGCCTGCATCTGTT
+
GGFGGGGGGGGGGFG9FFGGGGGG9FFF<FFGGGGGFGG+6+8FG@FGGG9,FCC+B:,6,,6,6CF+@@F96<66BCFDGA<,,9:,4:5?,5=?=:4FGGF7,4@+@@F=+3@3>FF7+++,D,3<:@,,,,3+@3,<3,,8CBGD8*11,,,,64?*:*=B*/*=<?7,<1+*14;C*/+/?*?8***/*2*;+8**+0<+0+*7/:)2)/:C35;C)7/***22<DD3)87*079***2))))400)9:F*13(4))/47)5),)49BF@=*)5:((-(((5-.,<A94:)
@M00689:251:000000000-CJTJ5:1:1101:6191:20479 1:N:0:5
CAGGATTAGATACCCTGGTAGTCCATGCCGTAAACGGTGGGCGCTAGGTGTAGGGGTCTTCCACGGCCTCTGTGTCGTAGCTAACGCATTAAGCGCCCCGCCTGGGGAGTACGGCCGCAAGGCTAAAACTCAAAGGAATTGACGGGGGCCCGCACAAGCGGCGGAGCATGTGGATTAATTCGATGCAACGCGAAGAACCTTACCTGGGCTTGACATACACCAGATCGCTGCAGAGATGTAGTTTCCCTTGTGGTTGGTGTACAGGTGGTGCATGGCCGTCGCTGCAT
+
GGGGGGGGGGGGGGFGFGGGGGGGGGGGGGGGGGGGGGGG:FCFGGGGFAF<EFFEGGGFGGFGGGGGGGGGFFGGFGFGGGCEGGGGGGFF<FEGGGGDCEGGGGGGDCGGEE@FGGGGEGGGGFGFGCFGGAFBDFCDFGGBFGDGD@EGGGDGGGGGDDGECCEFGGFC@+<ACFGGGFF79E@ECCGG*>:/<CC8@GG+<:*7CCDCC8?GFF=67C*9>FGGFCGF:@DGFFC*0::FFFFF?4.0<45<63(8<?2:49?1.:AD>*)76>B9(46?>>)
@M00689:251:000000000-CJTJ5:1:1101:10132:20494 1:N:0:5
CAGGATTAGATACCCTGGTAGTCCATGCCGTAAACGGTGGGCGCTAGGTGTAGGGGTCTTCCACGGCCTCTGTGTCGTAGCTAACGCATTAAGCGCCCCGCCTGGGGAGTACGGCCGCAAGGCTAAAACTCAAAGGAATTGACGGGGGCCTGCACAAGCGGTGGAGTATGTGGCTCAATTCGACGCAACGCGAAGAACCTTACCTGGGCTCGACGCGCAGTGGAATCCGGTGGAAACATCGGCGCCCCTTAAAAGGCTGCTGCGGAGGTGATGCATGGCCGTCGCTGCAT
+
GGGGCFGGGGGGGFGGGGGGGGGGGGGGGGGGGGGGGGGGGGGDGEGGFGGFGGGGDEGGG9FFGGG>FGGGGGGGGGGGGGGFFGGGGFGFFGFGC@@EFGGGGGGGGGGFGGGFGGGGGGGGGGGGGGGGGCF,@=CCFCFGGGGGEEEGGGFGGGGEGGGGGGFCFFGGD7=E:F?FGCGEGEE78C5>CCEEFGGGEFFFFGGF=2/C5*:<DFBGC<7C47CC>D3>@FCC5?C6C3C5>5)2>@FC7BFBB:<DFF?9D@EF:?ABFBF?B>03196>;??08A
@M00689:251:000000000-CJTJ5:1:1101:19374:20495 1:N:0:5
CAGGATTAGATACCCTGGTAGTCCATGCCGTAAACGGTGGGCGCTAGGTGTAGGGGTCTTCCACGGCCTCTGTGTCGTAGCTAACGCATTAAGCGCCCCGCCTGGGGAGTACGGCCGCAAGGCTAAAACTCAAAGGAATTGACGGGGGCCCGCACAAGCGGCGGAGCATGTGGATTAATTCGATGCAACGCGAAGAACCTTACCTGGGCTTGACATACACCAGATCGCTGCAGAGATGTAGTTTCCCTTGTGGTTGGTGTACGGGTGGTGCATGGCCGTCGCTGCAT
+
FFFG7EFGGFFGFFFGGGG9AEFGGGFGDFGGGFGECFGFFGGGGGGGGFGFFGGF@@,E9CAFDGGEC<<<@F@EEGC<F<6EDEFEGF<FFG7FGGG@FGDGGGG:FC,ECGCF7+>FFC7,BFGG?<=FFG=FFGGGGAFGGGGGDFGE=4FEFFF<C@8EGD:8<+<@GE+3<FCG78C+9CCF8:5:/:ECGGGFF7CGGGGGFCFC<E?0*9@CD<<5>*/*0*CFFF<D*=>CFFGCF49AF@)*>071>40@FFB>FFF0514:>=F>F;;399:<FB9
@M00689:251:000000000-CJTJ5:1:1101:11517:20594 1:N:0:5
CAGGATTAGATACCCTGGTAGTCCACGCCGTAAACGATGAGAACTAGCTGTCGGGGCTCTTAGAGCTTCGGTGGCGCAGCTAACGCGTGAAGTTGACCGCCTGGGGAGTACGGTCGCAAGATTAAAACTCAAAGGAATTGACGGGGACCCGCACAAGCGGTGGATGATGTGGATTAATTCGATGCAACGCGAATAACCTTACCTACCCTTGACATGTACGGAAGCCTCCAGAGATGGGGGTGTGCCCGAAAGGGAGCCGTAACACAGGTGCTGCATGGCCGTCGCTGCAT
+
GGGGGGGGGGGGGGGGGGGGGGGGGGGGGGGGGFGGGGGGGGGGGGGGGGGGGGGGGGGGGGGGGGGGGGGGGGGGGGGGGGGGGGGEGGGGGGGGGGGGGGGGGGGGGGGGGGGGGGGGGGGGGGGGFGGGGGGGGGFGGGGGGGGEGGGGGGGGGGGGGGGGGGGFFGGGGGDGGFGGFFFFEGGGGGGGGGGGGGGGGGGGGGGGGGGGGGGGGFFGGDDGGGGGFGGF>FGD@FDDGGGGFFF?EEFGGFF?BB>BF@FFFFFB?BFBFF4=B>6:>FFFBFFFF<
@M00689:251:000000000-CJTJ5:1:1101:7621:20598 1:N:0:5
CAGGATTAGATACCCTGGTAGTCCACGCCGTAAACGATGAGTGCTAGGTGTCAAGGGGTTTCCGCCCCCTGGTGCTGAAGTTAACGCATTAAGCACTCCGCCTGGGGAGTACGGCCGCAAGGCTGAAACTCAAAAGAATTGACGGGGGCCCGCACAAGCGGTGGAGCATGTGGTTTAATTCGAAGCAACGCGAAGAACCTTACCAGGTCTTGACATCCTCTGCTATCGGTAGAGATACCGAGTTCCCTTCGGGGACAGAGTGACAGGTGCTGCATGGCCGTCGCTGCAT
+
GGGGGGGGGGGGGGGGGGGGGGGGGGGGGGGGGGGGGGGGGGGGGGFGGGGGGGGGGDGGGGGGGGGGGGGFGGGGGGEGGGGGGGGDGGGGGGGGGGFGGGGGFGGCFGGGGGDGGGGGGGGGGFGGGGGFGGGGGGGGGFGGGGGGGGGGGEG7EFFGCGCGGGGGGGGGGGGGGGGGGGGGGGGGGGGGGGGDFGGGGGDGGGGFFGGGGGG=DF=CGGGFFGFG:9CEF?*:?F*>CDGDFF44=FF:DB51(44))*.:?FF29:<>7:465>?0((3((,,.4
@M00689:251:000000000-CJTJ5:1:1101:16562:20617 1:N:0:5
CAGGATTAGATACCCTGGTAGTCCATGCCGTAAACGGTGGGCGCTAGGTGTAGGGGTCTTCCACGGCCTCTGTGTCGTAGCTAACGCATTAAGCGCCCCGCCTGGGGAGTACGGCCGCAAGGCTAAAACTCAAAGGAATTGACGGGGGCCCGCACAAGCGGCGGAGCATGTGGATTAATTCGATGCAACGCGAAGAACCTTACCTGGGCTTGACATACACCCGATCGCTGCAGAGATGTAGTTTCCCTTGGGGTTGGTGTACAGGTGCTGCATGGTTGTCGCTGCCT
+
GGGGGGGGGGGGGGGGGGGGGGGGGGGGGGGGGGGGGGGGGGDGGFFFGGGGGGGGGGGGGGGGGGGGGFGGGGCFGGGGGGGEFEGGGEGF9AFGGGGGGGGGGFF@FFCFEGGGGDG>GGGGGGGGGGGFD>9D>FGGGGFBGGGGG7*BEGGGGGGCFGGGGGDGGGGGGGGGGGGGG=FCCEGCGEECECE5<CFCFCFFECFGG6CGD??*?*/0>)))1)**7536FB<06*0:D:CGFF4<?5(197:(4:0>47<9FF4:FF2(6*)=*5448?B01()
@M00689:251:000000000-CJTJ5:1:1101:16578:20625 1:N:0:5
CAGGATTAGATACCCTGGTAGTCCATGCCGTAAACGGTGGGCGCTAGGTGTAGGGGTCTTCCACGGCCTCTGTGTCGTAGCTAACGCATTAAGCGCCCCGCCTGGGGAGTACGGCCGCAAGGCTAAAACTCAAAGGAATTGACGGGGGCCCGCACAAGCGGCGGAGCATGTGGATTAATTCGATGCAACGCGAAGAACCTTACCTGGGCTTGACATACACCAGATCGCTGCAGAGATGTAGTTTCCCTTGTGGTTGGTGTACAGGTGCTGCATGGTTGTCGCTGCAT
+
GGGGGFGGGGGGGGGGGGGGGGGGGDFGGGGGGGGGGGGGGGGGGGGGGGGGGGG>6CFGGGGGGGGCGGDGGGEFGGGGGGGGGGGGGGGGGGGGGGGGGGGGGGGGGGGGGGGGGGGGGGGGGGGGGGGGGGGGGGGGGGGGGGGGGGGGGGGGGGGGGGGGGGGGGGGGGGGGGGGGGGGGGGCGGGGGGGGGGGGGGGGGGGFGFGGGGGGGGFFGGFGGCCGGFGGF?=C29?FC>:C7?FFFFFFGGFFFFFFFFFFFFF40?D<?>BF?=5?AFFFFFFF
@M00689:251:000000000-CJTJ5:1:1101:21988:20647 1:N:0:5
CAGGATTAGATACCCTGGTAGTCCATGCCGTAAACGGTGGGCGCTAGGTGTAGGGGTCTTCCACGGCCTCTGTGTCGTAGCTAACGCATTAAGCGCCCCGCCTGGGGAGTACGGCCGCAAGGCTAAAACTCAAAGGAATTGACGGGGGCCCGCACAAGCGGCGGAGCATGTGGATTAATTCGATGCAACGCGAAGAACCTTACCTGGGCTTGACATACACCAGATCGCTGCAGAGATGTAGTTTCCCTTGTGGTTGGTGTACAGGTGGTGCATGGTTGTCGCTGCAT
+
GGGGGGGGGGGGGGGGGGGGGGGGFGGGGGGGGGGGGGGGGGGGGGGGFGGGGGGGGGGGGGGGGGGGGGGGGGGGGGGGGGGGGGGGGGGGGGGGEGGGGGGGGGGGGGGGGGGGGGGEFGGGGGGGGGGGCGGGGGGGGGGGGGGGGGGGGCEGGGGGGGGGGGGGGGDGF?EGGGCFGGGGGGGGGGGGGGGGGGGGGGGGGGGGGGGGCF77DFFGDFFDCFGGFGGFFFGFFFGGGGGGFFFFF:4CDFFFB86FFFFFF7F?5(6:AFFFFFFFFB??0>2
@M00689:251:000000000-CJTJ5:1:1101:26720:21289 1:N:0:5
CAGGATTAGATACCCTGGTAGTCCACGCCGTAAACGATGAGTGCTAAGTGTTAGGGGGTTTCCGCCCCTTAGTGCTGCAGCTAACGCATTAAGCACTCCGCCTGGGGAGTACGACCGCAAGGTTGAAACTCAAAGGAATTGACGGGGACCCGCACAAGCGGTGGAGCATGTGGTTTAATTCGAAGCAACGCGAAGAACCTTACCAAATCTTGACATCCTTTGACAACTCTAGAGATAGAGTCTTCCCCTTCGGGGGGACAAAGTGACAGGTGATGCATGGTCGTCGCTGCAT
+
GEGGGEAFFCFFEEFFFCGFGGFGGGGGGGFCGFGGGGGGGGFGGGGGFCFFGGGGGGGGGGGGGGGGGGGGGGGGFCFGGGFFFGGGGGGGGGGGGGGGGGGFDGG@GEGGGGGGGCFGGGEFFGGGGGFGGGDFFGGGGGGGGGG:CFGGGGGGGGGGGG:EGEFGFGGGGGGGGG;@FGGGGGGGGGGEGGGGGFCF7EFGGGGGGGGGGGGGFFFGGGGGGGGFFCFF==F>?FFGGGGGFF:?FF?FGDBF9>B58<164@F<@<8>BF?FFFAFABF06;9:?FB<
@M00689:251:000000000-CJTJ5:1:1101:18738:21329 1:N:0:5
CAGGATTAGATACCCTGGTAGTCCATGCCGTAAACGTTGGGCACTAGGTGTGGGGGACATTCCACGTTCTCCGCGCCGTAGCTAACGCATTAAGTGCCCCGCCTGGGGAGTACGGTCGCAAGGCTAAAACTCAAAGGAATTGACGGGGGCCCGCACAAGCGGCGGAGCATGCGGATTAATTCGATGCAACGCGAAGAACCTTACCAAGGCTTGACATACACCGGACCGGGCTGGAAACAGTCTTTCCCCTTTGGGGCTGGTGTACAGGTGATGCATGGCCGTCGCTGCAT
+
GGGGGGGGGGGGGGGGGGGGGGGGGGGGGGGGGGGGGGGGGGGGGGGGGGGGGGGGGGGGGGGGGGGGGGGGGGGGGGGGGGGGGGGGGGGGGGGGGGGGGGGGGGGGGGGGGGGGGGGGGGGGGGGGGGGGGGGGGGGGGGGGGGGGGGGGGGGGGGGGGGGGGGGGGGGGGGGEEGGGCGFGGGGGGGGGGGGGDGGGGGGGGGGGGGGGGGGGGFFGGGGGGGGGFGGFFFGGFFGF?FGFFFFFFFFGGFBBFFFFFFBFFB@FF?F449?F?FB?9>>69((4?<
@M00689:251:000000000-CJTJ5:1:1101:9404:21458 1:N:0:5
CAGGATTAGATACCCCTGTAGTCCTAGCCGTAAACGATGATAACTAGGTGTTGCCCGTATCGCTCCTCGCAGTCCCGTCTCAAACACTTTAAGTTCTCCCCCTGGGGAGTACGCACGCAATTGTGACTCTCAAAGGAATTGCCGGGGCCCCGCACAAGCGGTGGAGTATGTGGTTTAATTCGATGCCACGCGAAGACCCTTACGAAGGCTTCATCTGTCGCGAATTCGCTAGAAAGGGGTACGTGCCTTCGGGCGGGAGAACTCAGGTGCTGCACGGCCTGCGGCCTATCTGTG
+
GGGGGGGGGGGGFFG9CFGGGGGG9CFGGGGGGGG7FGGGCGEFGFG86EF:F<,;@@6F8,,,6+,,BC@CC,CF:E,,9,,,C,9,,,<6,,6,:<F,4>4DF,=,@+:<8FBF744++C5,9B,,C<AF:7C,,,8,,,:>CE++8+@=CEEC,@,3:C*@3:@3FD@FFFC7,22>C*,52*24?CECC=51*3***0?**/*/*+*2;+:C7A=8>33)7C+*8**.7**0>E)/999C)7>B=*(7)))(47(.,/))1/74?0).))).80(((.((,((,),6)6)
@M00689:251:000000000-CJTJ5:1:1101:21320:21505 1:N:0:5
CAGGATTAGATACCCTGGTAGTCCATGCCGTAAACGGTGGGCGCTAGGTGTAGGGGTCTTCCACGGCCTCTGTGTCGTAGCTAACGCATTAAGCGCCCCGCCTGGGGAGTACGGCCGCAAGGCTAAAACTCAAAGGAATTGACGGGGGCCCGCACAAGCGGCGGAGCATGTGGATTAATTCGATGCAACGCGAAGAACCTTACCTGGGCTTGACATTCACCAGATCGCTGAAGAGATGTAGTTTCCCTTGTGGTTGGGGTACAGGTGGTGCATGGCTGTCGCTGCAT
+
GGGGGGGGGGGGGGGGEFEEGGFFFGGFGEFEGGFGGFGGGDEFFGEGFECFGGGGFFFFGGEFCECFGGFGFFGGEFFGFDEFFFFGGGEFGFFF>FGGFGGGGGGGGGGGGG@>F@FCEGF8BEFGF?FFGEEGFGF8@DFEGGGGEEEEEGFCFG7EGEEGGG5@+<<CFF9+A@CCD@F7ACCF+:5>EEGCF>C>7EEFCCFGC8*:7@G7*8=*:CD*00:547)*0199*92:>*:CFFFBF?)>D>F6;;B7<)6<F9@B086:2@:)8<44:4:?(.)
@M00689:251:000000000-CJTJ5:1:1101:25394:21507 1:N:0:5
CAGGATTAGATACCCCGAACTCACCAAAGGGATATTCCATATCATATGATGTCATGCTGAGTACATAAACCAGGTGATGCATGGTCGTCGCTGCAT
+
F@FGE@CFGDGGA-@<@CFEGGDFE96@FCCFGGCFFFAEG96C9CFGGEFEFDFGFGFFFCEGFGFFGGGGGGFFFFGFDGDE<EF@FFGEEGF,
@M00689:251:000000000-CJTJ5:1:1101:9955:21549 1:N:0:5
CAGGATTAGATACCCTGGTAGTCCATGCCGTAAACGGTGGGCGCTAGGTGTAGGGGTCTTCCACGGCCTCTGTGTCGTAGCTAACGCATTAAGCGCCCCGCCTGGGGAGTACGGCCGCAAGGCTAAAACTCAAAGGAATTGACGGGGGCCCGCACAAGCGGCGGAGCATGTGGATTAATTCGATGCAAAGCGAAGAACCTTACCTGGGATGGACATACACCAGATCGCTGCAGAGATGTAGGTTCCCTTGTGGTTGGTGTATAGGTGCTGAATGGCTGTCGCTGCAT
+
GGGGGGGGDGGGGEGGFGGGGGFFAFFFGCFEEFEEGCFGGGGGGEEGFGGGGFGGFGGCFFFEFFGGCE8FFGFGG,EFFCEFFG:E7BEEF,@>@CFFFGGGGGGGGEFGGEEGFFGGGGD8D@FG9AFFGGGGEGF,FC=CFGGGGEGCEGGEGGFEG>EEGGGG6C<EEE<+2<<7>8C+3*<C+<2:5CE?C0:*+<<:?CFG*0*:03<:>=FG<7<D*9FCFDG?FFCC*10:2*::B@6)/7)7>>>:>:?)-04<FFF?4<2>26:7)<:???F?07)
@M00689:251:000000000-CJTJ5:1:1101:9940:21562 1:N:0:5
CAGGATTAGATACCCTGGTAGTCCATGCCGTAAACGGTGGGCGCTAGGTGTAGGGGTCTTCCACGGCCTCTGTGTCGTAGCTAACGCATTAAGCGCCCCGCCTGGGGAGTACGGCCGCAAGGCTAAAACTCAAAGGAATTGACGGGGGCCCGCACAAGCGGCGGAGCATGTGGATTAATTCGATGCAACGCGAAGAACCTTACCTGGGCTTGACATACAACAGATCGCTGCAGAGATGTAGTTTCCATTGAGGGTGGTGTATAGGTGCTGCAAGGCTGGCGCTGGATCTGTCGTT
+
GGGGGGGGGGGGGGGGGGGGGGGF<FGFFCGGEGCCEGGDGCB@FCEGEFEFGGGGEB,,EFCCFCCF:E8EFFCCB=CFF9FE,F+=8CEEG<C>4CFFFF=DFGGGGEGEFG>@FCGEGCA==ADEC<BFFFFGGG8<FF<CEGGGC>8>CC<C@C:FG*BECE:;+<0<C9++3@CFFCE+A*<C+>:CEGGGF:**+A<C7<CG52*:>+<*:*7*219C76:7)91/9=FD090:C2***0*)19):<))47(40)*.6@74,0:)5)1<.)7(-411;(46,.6-.((-
@M00689:251:000000000-CJTJ5:1:1101:9958:21568 1:N:0:5
CAGGATTAGATACCCTGGTAGTCCATGCCGTAAACGGTGGGCGCTAGGTGTAGGGGTCTTCCACGGCCTCTGTGTCGTAGCTAACGCATTAAGCGCCCCGCCTGGGGAGTACGGCCGCAAGGCTAAAACTCAAAGGAATTGACGGGGGCCCGCACAAGCGGCGGAGCATGTGGATTAATTCGATGCAACGCGAAGAACCTTACCTGGGCATGACATACACCAGAAAGATGAAGAGATGTGGTTTCCCTTGTGGTTGGTGTATAGGTGCTGCATGGCTGTCGCTGCATCTGGCT
+
GGGGGGFFGFGEFCFGGGGFFF9CFF<CFFGDGGAFEFGGG<@FCCFGEFFFFCCE7F8E9<ECFF:+,,6C6C@FFFGGFFCC=F7C4BFDE?F7@FFFECGFDGGDEFFFCEF7@CC:FG<,:BFF9<=FFFGGGGF,7@@@EGGG>1>B*BCEFGCEG*:CEE?FFF+<:<<+30+3:;C+<;9C8>:::5C;@A@F+<C<9?FFG*2:C<C*>?F759CF**3*9>*=F?FF9B**22/7*=64606>D77?>?B)39<AFBF7462,)15.)0,4:0662:.645),(
@M00689:251:000000000-CJTJ5:1:1101:22276:21620 1:N:0:5
CAGGATTAGATACCCTGGTAGTCCACGCCGTAAACGATGAGTGCTAGGTGTTAGGGGGTTTCCGCCCCTTAGTGCTGGAGTTAACGCATTAAGCACTCCGCCTGGGGAGTACGGCCGCAAGGCTGAAACTCAAAAGAATTGACGGGGACCCGCACAAGCGGTGGAGCATGTGGTTTAATTCGAAGCAACGCGAAGAACCTTACCAGGTCTTGACATCCTCTGACGACGGTAGAGATACCGTGTTCCCTTCGGGGACAGAGTTACAGGTGAGGCATGGCTGTCGCTGCATCTGG
+
GGFGGGGGGGGGGFGGGGGGGGGGGGGGGGGGGGGGGGGGGGGGGGGGGGGGGGGGGGGGGG9CFGFEFCAFGGGFFGGG<EEFCF>EECDEGECFEEGFFGGGGGGGGFEFFGGEGGGEGGECFECF8EBCEEFGGGG,ED>CFGGGEC8@*CFGGG>CC1>EFCFC2?FGGC7B<@C9FEGGECCCCEEDEEGGG6=*<<<FCCC3+ACFGFDC0<**:>DCGGEGFGGEFFF=F@4>9C74@4=)9)-*9>D>16<@>*5.=F:-94.8(0<@:5(2:)44(4646.)6)
@M00689:251:000000000-CJTJ5:1:1101:19203:21626 1:N:0:5
CAGGATTAGATACCCCTAAATATCTCACAGCTTGATGCCCAAGGTGTGGTCCTAGGAAGCAGAAAACTGATACTCAGATGTCTGGCATGCTCGGTGCTAAGAGGGAACCGGAACCCTGGGCCGCACACAGTCCAACACAGCAGATACAAAACGGTGGGCAGGTGCTGCATGGCCGTCGCTGCAT
+
GGGGGGGGGGGGGGGGGGGGGGGGGGGGGGGGGGGGGGGGGGGGGGGGGGGGGGGGGGGGGGGGGGFGGGGGGGDGGGCFFGGGGFFGGDAFGGGGGGGGGGGGGGFD=FGGGF,@FFGGFFGGGFGGGGGG=EEFF@FGEFGF,FFGFGFDEC6CCGFFGGGFEFGGGGGGGFGGCEEGDGF@
@M00689:251:000000000-CJTJ5:1:1101:19202:21644 1:N:0:5
CAGGATTAGATACCCCTAAATATCTCACAGCTTGATGCCCAAGGTGTGGTCCTAGGAAGCAGAAAACTGATACTCAGATGTCTGGCATGCTCGGTGCTAAGAGGGAACCGGAACCCTGGGCCGCACACAGTCCAACACAGCAGATACAAAACGGTGGGCAGGTGCTGCATGGCCGTCGCTGCAT
+
GGGGGGGGGGGGGFFGGGGGGDFFFGFGGGGGGGGGGGGEFGGGEFGDGFGGGGGEFGGGGGGGGGGGGGGGGGGGGGGGGGGGGGGGGGFGGGEGGGGGGGGGGGGGGGGGGGGGGGGGGGGGGGEGGGGGGGGGGGGGGGGGFFGFG=DFGCFGGGGGGG@8CFGGGFGGGGGGGGGGGDGF
@M00689:251:000000000-CJTJ5:1:1101:23194:21690 1:N:0:5
CAGGATTAGATACCCTGGTAGTCCATGCCGTAAACGGTGGGCGCTAGGTGTAGGGGTCTTCCACGGCCTCTGTGTCGTAGCTAACGCATTAAGCGCCCCGCCTGGGGAGTACGGCCGCAAGGCTAAAACTCAAAGGAATTGACGGGGGCCCGCACAAGCGGCGGAGCATGTGGATTAATCCGATGCAACGCGAAGAACCTTACCTGGGCTTGACATACACCAGATCGCTGCAGAGATGTAGTGTCCCTTGTGGTTGGTGTACAGGTGATGCATGGCCGTCGCTGCAT
+
GGGGGGGGGGGGGCFGGGGGGGFEGGGFGEGGGGGGGGGGGGGFGGGGGGGGGGGGGGGGGGGGGGGGGGGGFGGGFGGGGGGGGGGGGGGGGGGG>FGEGGGGGGGGGGGGGGGGGGGGGGGFGGGGGGGGGGGGFGGGGFFGGGGGGGGGGGGGGGDGGGGGGGGGGGGGGGGFGGGFFCEGGGGGFGGGGEGEFCFGGCF?CFGGGGFGGFFFCFFFGGFDC9=DFGGFF?GG4?DDCG<CF**86:ACGFF?B??4<=2<@FF2@A)597>:?)-33(:?6:A
@M00689:251:000000000-CJTJ5:1:1101:5902:21746 1:N:0:5
CAGGATTAGATACCCTGGTAGTCCATGCCGTAAACGTTGGGAACTAGATGTAGGGTCCATTCCACGGATTCTGTGTCGCAGCTAACGCATTAAGTTCTCCGCCTGGGAAGTACGGTCGCAAGACTAAAACTCAAAGGAATTGACGGGGGCCCGCACAAGCGGTGGAGCATGTGGTTTAATTCGACGCAACGCGCAGAACCTTACCTGGGCTTGACATCTACGGCACCTTCGTGAAAGCGAGGGGTGCCTTTCGGGGAGCCGTAAGACAGGTGTTGCATGGTTGTCGCTGCAT
+
GGGGGGGGGGGGGGFGGGGGGGFGFGGGGGGGGGGGFFGGGGGGGGGDGGGGGGGGGGGGGFGGFCF@FEFFGEEFGCFGG:CFEGF::B=FE<?FGCEGECFGGG@EE:EFCECFEGGGG@<FDEGGGGG@AFFGFGFGGGCEGGGGDGGGGGGDGGGFGGEEGGGDFGGFGFGFGGFFG78?CBCEEGGDGGGGGGF5@FFF0<CFF8FG<FCFG?**:7*/9DC<7CGF@650=?GGDDCG>BB?B78CD3B999B34B6<FFF:F040)8F4?FFFBAB:93(:2(.)
@M00689:251:000000000-CJTJ5:1:1101:6927:21797 1:N:0:5
CAGGATTAGATACCCCTGTAGTCCTAGCCGTAAACGATGATAACTAGGTGTTGCTCGTATCGACCCGAGCAGTGCCGTAGCCAACGCGTTAAGTTATCCGCCTGGGGCGTACGCACGCAAGTGTGAAACTCAAAGGAATTGACGGGGGCCCGCACAAGCGGTGGAGCATGTGGTTTAATTCGACGCAACGCGCAGAACCTTACCAGCCCTTGACATGGGGCGTTTGACCTCGAGCGATCGGGGTCTTCAGTTCGGCTGGCGCCCACCCCGGTGCTGCATGGTCGTCGCTGCAT
+
GGGGGGGGGGFFFGGGGGGGGGGGGCFFF7FGGGGG7FFEGFGGG<FCFGFGFGDFEFGGG@GE@:FF@F@,CCFGEG@FFGCF@6FECF:,CC<?FGAEGGGFGFD+@@>FEG@FGG>7FDGDB<@FFGGGGG9D>F,DFAFG<33>EGGGGEFEGGDGFE8EF8**<CCFFEEG@2<>@/+=888:EE=*7*2*+0;><?@F:C=5ECFGCCG==:FG3CCDGDEF?FG))87<559)*73CBFF94*6:CB:;:037936>)7)()-13(06*=46A06<;>BB66,(,)
@M00689:251:000000000-CJTJ5:1:1101:25804:21840 1:N:0:5
CAGGATTAGATACCCCGAACTCACCAAAGGGATATTCCATACCATATGATGTCATGCTGAGTACATAAACCAGGTGGTGCATGGTCGTCGCTGCAT
+
FGGGGFGFGGGGGGGGGFGCFFDCCFDFEDFFGGFGEEECGFGDGGGGF<AFF9CEDGGFGGEFGGGGFGGGGGCG,BFGGGGGGGGGFF:FE><F
@M00689:251:000000000-CJTJ5:1:1101:14387:22189 1:N:0:5
CAGGATTAGATACCCTGGTAGTCCATGCCGTAAACGGTGGGCGCTAGGTGTAGGGGTCTTCCACGGCCTCTGTGTCGTAGCTAACGCATTAAGCGCCCCGCCTGGGGAGTACGGCCGCAAGGCTAAAACTCAAAGGAATTGACGGGGGCCCGCACAAGCGGCGGAGCATGTGGATTAATTCGATGCAACGCGAAGAACCTTACCTGGGCTTGACATACACCAGATCGCTGCAGAGATGTAGTTTCCCTTATGGTTGGTGTACAGGTGATGCATGGACGTCGCGGCACCTGTGT
+
GFGGGGGGGGGGFFFGGGGGGGGGGGFFAEFGGGGGGGCGGGGGGGGGGGGCFGGGGGGGGGGGEGGGGGGGGFGGGGGFGGGFGGGGGCFGGFGGGGGGGGGGGGEGGGGGGGGGGGCGEGFFFFGGGGGGFG9DGGGD<FFEFGGCEGGGGGGCFCFGCEEGGGGGGG9EG?C9:A?CFFFGGGG78CEGDGED8;:CGGFFGGG5:EFCFGC>GFFGGGGGCCCDFC5?FFGF*7?CCC7D6=*6*)6:*/919?:@)*-6)904@BFF2*.)/.4,(2((-3(((..).
@M00689:251:000000000-CJTJ5:1:1101:11187:22199 1:N:0:5
CAGGATTAGATACCCTGGTAGTCCATGCCGTAAACGGTGGGCACTAGGTGTGGGGTCCGTTTCCACGGGTTCTGCGCCGGAGCTAACGCATTAAGTGCCCCGCCTGGGGAGTACGGCCGCAAGGCTAAAACTCAAAGGAATTGACGGGGGCCCGCACAAGCGGCGGAGCATGCGGATTAATTCGATGCAACGCGAAGACCCTTACCAAGGCTTGACATATACCAGAATGCCCCTGAAAGGGGGAGCTCTTTGGACACTGGTATACAGGTGATGCATGGCCGTCGCTGCATCTGTT
+
GGGGGGGGGGGFGFGGGGGGGGGGGGGGGGGGGGGGGGGGGGGGGGGGGGGGGGGGGGGFFGGFGGGGGGGGGGGGGGG7FGGGGGGGGGGGGGGGGGGGGGGGGGGGGGGGFGGGGGGDGGGGGGGGGFGGGGGGGFGGGGGGGGGEGDGGGGGGGGFFFEGEGGGGGGGGFE>C*;ECDFGFF7CCFCCEGDGG8E*;8EGGGFGFGGGG4EGFGFB7CG*0CFCC4C*7<3FGF=7D<C)7<B47?B):9:??B?>).16<??F<?(2<:6?FF>0:>11;>:8>:24:><)
@M00689:251:000000000-CJTJ5:1:1101:23818:22298 1:N:0:5
CAGGATTAGATACCCTGGTAGTCCACGCCGTAAACGATGAGTGCTAAGTGTTAGGGGGTTTCCGCCCCTTAGTGCTGCAGCTAACGCATTAAGCACTCCGCCTGGGGAGTACGACCGCAAGGTTGAAACTCAAAGGAATTGACGGGGACCCGCACAAGCGGTGGAGCATGTGGTTTAATTCGAAGCAACGCGAAGAACCTTACCAAATCTTGACATCCTTTGAAAACTCTAGAGATAGAGCCTTCCCCTTCGGGGGACAAAGTGACAGGTGATGCATGGTCGTCGCTGCAT
+
GD@FEGEGGFFGDEFFF<F,CCCFDCCE@@FGGGGE>FGGGFGFDF9FFCE9EFDGGEGGGGGGD@B@CFGDFAFGFGGGFFGGGEGGGGGGGGGGGGGGGGGGGGGGGGGGG:CCEGGDEGFG?AFGGCDFFGFGGGFGDGGGGGCGCF+@@CCFDGGGGE*7DGFFFGGC>,=CEG?9FFGGGGFC,=*:CEEDC=;FF<C8CE5CCF:+:@ACF?6C>F>>FGGF6CFF?=>FFFFFC<4:F@)(7587*73762?FFF2<?F?4:)54-@*9B=1A93,4>9?:172
@M00689:251:000000000-CJTJ5:1:1101:8621:22340 1:N:0:5
CAGGATTAGATACCCTGGTAGTCCATGCCGTAAACGGTGGGCGCTAGGTGTAGGGGTCTTCCACGGCCTCTGTGTCGTAGCTAACGCATTAAGCGCCCCGCCTGGGGAGTACGGCCGCAAGGCTAAAAATCAAAGGAATTGACGGGGGCCCGCCCAAGCGGCGGAGCATGTGGATTAATTCGATGCAACGAGAAGAACCTTACCTGGGCTTGACATACACCAGATCGCTGCAGAGAAGAAGTTTCCCTTGTGGTTGGTGTACAGGTTTTGGATGGTTGTCGCCGCCT
+
GGGGGGGGGGGGGGGGGGGGGGGGFFDGGGGGGGGGGGGGGGGGGGGGGGGEFGEB,BFGDFGD@FGEEF<AFFGF@=,BCEFEC:FGGGAFGCCFGGG=FF7FGGGGEEG?=ECGG:FCCGC>DDFG,>>BFGGGGG,>CFFCGGGG8FE7B***1,6*==1BCCEG6<3<EC<0@GC?::A+A*<<0**17:?:<2;8C?EFFECG5@CE*<C:26=*9F:5=*:75*)<645*))*09:CGFB*)9))2907<>BB5A955?**)84(4<4764<()(((4((-
@M00689:251:000000000-CJTJ5:1:1101:23793:22437 1:N:0:5
CAGGATTAGATACCCTGGTAGTCCATGCCGTAAACGGTGGGCGCTAGGTGTAGGGGTCTTCCACGGCCTCTGTGTCGTAGCTAACGCATTAAGCGCCCCGCCTGGGGAGTACGGCCGCAAGGCTAAAACTCAAAGGAATTGACGGGGGCCCGCACAAGCGGCGGAGCATGTGGATTAATTCGATGCAACGCGAAGAACCTTACCCGGGCTTGACATACACCAGATCGCTGCAGAGATGCAGTTTCGCTTGTGGTTGGTGTACAGGTGTTGCATGGCCGTCGCTGCAT
+
GGGGGGGGGGGGGGGGGGGGGGFGGDFFE@FFGGGGGGGG:8@FGGGGGGGCGGCGGCFGFGGG:@FBFDFFGFFGGGGGGGGGGGGGGEGGG9>FBFGG7FGGGGGGGGGGGG7FGGGGGGCGFGGGGGGGGGGGGGGGGGGGGGGGGGGGGGGGGGGEGDGGGGGGGGGGG?E+AFGGGFGGGGGGGGEEGGGGEGGGGGGE+:CCGGGDGGGGGFFC<5CF66><)5C?FFFG4=*:CCCG6).(753C3.7:0:6F<65<506)73)4)875<<9(411?>0<
@M00689:251:000000000-CJTJ5:1:1101:13500:22682 1:N:0:5
CAGGATTAGATACCCACAACATCACCCAGACATACAGTGCAAGCCCTGAGTTTAAATGGAGCTCCTGGAGCCATGAGCAGGGCCAGTGGGTGGGAGTCCCAGGTGCTGCATGGTCGTCGCTGCAT
+
GGGGGGGGGGGGGGGFGD<FGGGGGGFEFFDFFGGFCFFGFGGGCFGG<FFCFFGFFFFEDFFGGGGFCCFFDA<,ECFGFC@FGGCFD<C?FCEBFGGFAEGGGGGGGGGGGGGGGGEGGGGG9
@M00689:251:000000000-CJTJ5:1:1101:12120:22701 1:N:0:5
CAGGATTAGATACCCTGGTAGTCCATGCCGTAAACGGTGGGCGCTAGGTGTAGGGGTCTTCCACGGCCTCTGTGTCGTAGCTAACGCATTAAGCGCCCCGCCTGGGGAGTACGGCCGCAAGGCTAAAACTCAAAGGAATTGACGGGGGCCCGCACCAGCTGCGTAGCATGTGGATTAATTCGATGCAACGCGAAGAACCTTACCTGGGCTTGCCATACACCAGATCGCTGCAGAGATGTAGTTTCCCTCTTGGTTGGTGTACAGGTGTTGCATGTTCGTCGCTGCAT
+
GGGGGFGCFGFFGGGGFFGGGGGGGFFGGGGGEGGEGGFGGGGGGGGGGGG9FGGGFGGGGGGGCGGGGGG?FEGGEG@<DFCFGGGGGGGFFGCGGGGDGGD<B<EE=FFGGCFGGFGCEFDFGBDFFGGGGGFF=<FFACF>FEGC>BEEG*F*B:F,?C@4*33<<<F,?,9BFCFGGCCC7EFGG==**:**<ECGG+<FG?7EFCGD*<CCFF4CDC<DDF=<>CC?)/9777CCFFFGF??4)).2*/7112<5<7<))963>1<?FF*=*)-,43?-3:A
@M00689:251:000000000-CJTJ5:1:1101:12115:22719 1:N:0:5
CAGGATTAGATACCCTGGTAGTCCATGCCGTAAACGGTGGGCGCTAGGTGTAGGGGTCTTCCACGGCCTCTGTGTCGTAGCTAACGCATTAAGCGCCCCGCCTGGGGAGTACGGCCGCAAGGCTAAAACTCAAAGGAATTGACGGGGGCCCGCACAAGCGGCGGAGCATGTGGCTTAATTCGATGCCACGCGAAGAACCTTACCTGGGCTTGACATACACCAGATCGCTGCAGAGATGTAGTTTCCCTTGTGGTTGGTGTACAGGTGTTGCATGGTCGTCGCTGCAT
+
GGGGGGGGGGGGGFGGGGGGGGGGGGFFGGGGGGGGGGGGGGGGGGGGGGG,FFGCFGGGGGGGGGGEGGGGGAEGGGGGGGGGGGG:C?FCFGGDFGGGGGGG7FGCGFGG7CCFFEF+@FFGGGGDFFGG<FCFGGGGG<FFEFGGE7EGGEEC85FECCEECED*<?FC@*;ECF<CGCCFFD+@?EGEC*:5:FECFCF8GCGFGGG=7C77>@FD*19CF4CC>DDFFFG*9?FFGGDCFFF9*0:DDFF:B3,<AB6<FF@7>(-,:8@FFB669>6((()
@M00689:251:000000000-CJTJ5:1:1101:21355:22779 1:N:0:5
CAGGATTAGATACCCTGTAAATCAAACTGCCTCCCTGAACGAGCAGGATTTAGGGCATACTCTTTTTAACATTTGCCTGTGGCCAGTTCTAGGTGGTTGCCTCCTGAATATGTTGCGACCAGGTGTTGCATGGTCGTCGCTGCAT
+
GEGGGGGGGGGGGGGGGFFGGGGGGFFGGGGGGGGGGFGGGGGGGGGGGGGGGGGGGGGGGGGGGGGGGGGGGGGGGGGGGGGFGGGGGGGGGGGGGGGGGGGGGGFFGGGGGGGGGGGGGGGGGGGGGGGFGEGFEGGGGGG<F
@M00689:251:000000000-CJTJ5:1:1101:16081:22812 1:N:0:5
CAGGATTAGATACCCTGGTAGTCCATGCCGTAAACGGTGGGCGCTAGGTGTAGGGGTCTTCCACGGCCTCTGTGTCGTAGCTAACGCATTAAGCGCCCCGCCTGGGGAGTACGGCCGCAAGGCTAAAACTCAAAGGAATTGACGGGGGCCCGCACAAGCGGCGGAGCATGTTGCTTAATTCGACGCAACGCGAAGAACCTTACCAAGGTTTGACATGCAGGGAAAAGCCTCAGAGATGGGGTGTCCGTAAGGGTCCGTCACATGTGCTGCATGGCCGTCGCTGCAT
+
GGGGGGGGGGGGGGGGGGGGGGGGGGGGGGGGFGGCFGGGGGGGGGGGGGGCF9@BFGGGGGGGCGGGGGFFGEGGGGGGGGGGGGGGGGFGGGGGGGGDDGDGGFGGGGGGGGGGGGGF@FGGGGGFFGGGGGGFGGF@CFGDGGGGGGCEECFGGDGG7CEGDCEFFGGC7CFGGGGE7*<;:CGGG5CCEGECFGFCFGGDFFGC0<DGGFGGFFFFGGGFGCEFFCFF4?GG**95*137;F@BF>BF575:(.,)4*).9*1:B2396>>6).443((-8:
@M00689:251:000000000-CJTJ5:1:1101:16086:22833 1:N:0:5
CAGGATTAGATACCCTGGTAGTCCATGCCGTAAACGGTGGGCGCTAGGTGTAGGGGTCTTCCACGGCCTCTGTGTCGTAGCTAACGCATTAAGCGCCCCGCCTGGGGAGTACGGCCGCAAGGCTAAAACTCAAAGGAATTGACGGGGGCCCGCACAAGCGGCGGAGCATGTTGCTTAATTCGACGCAACGCGAAGAACCTTACCAAGGTTTGACATGCAGGGAAAAGCCTCAGAGATGGGGTGTCCGTAAGGGTCCTGCACAGGTGCTGCATGGGCGTCGCTGCAT
+
GGGGGGGGGGGGGGGGGGGGGGGGGGGGGGGGGGGGGGGGGGGGGGGGGGGGGGGGGGGGGGGGGGGGGGGGGGGGGGGGGGGGGGGGGGGGGGGGGGGGGGGGGGGGGGGGGGGGGGGGGGGGGGGGGGGGGGGGGGGGGGGGGGGGGGGGGGGGGGGGGGGGGGGGGGGGGGGGGGGGGGGGGGGGGGGGGGGGGGGGGGGGGGGGEGGGGFGGGFFGGGGCFGGG>FGFFFGGFFGGGGC<FFFFFFFDD)8?BF?50*3:BFF7*3>>4@))859(,((,.:
@M00689:251:000000000-CJTJ5:1:1101:15401:22858 1:N:0:5
CAGGATTAGATACCCTGGTAGTCCACGTCCTAAACGATGTCAACTAGGTGTTGGGGAAGCGATTTCTCAGTACCGCAGCTAACGCGTGAAGTTGACCGCCTAGGGAGTACGGTCGCAAGATTAAAACTCAAAGGAATTGACGGGGACCCGCACAAGCGGTGGAGCATGTGGTTTAATTCGATGCAACGCGAAGAACCTTACCTGGTCTTGACATCCCAGGAACCTCGTAGAGATACGGGGGTGCCTTCGGGAACCTGGAGACAGTAGCTGCATGGCCGTGGCTGCTCATGCTT
+
GGGGGGGGGGGGGGGGGGGFFGGGGGGGGGGGGGGGGGGGGGGGGGGFFGGGGGGGGGGGGGGGGGGGGGGGGGGGDCGEFGGGGGGGDGGGGGGGGEGFFCFGGGGCGFGGGGGGGGGGGGGGGGGE,ABG9D8DFG9,EFFGGEGGGEGGEEFFGGGGGGGGGG,>FFD5:B,@@;;@FCFC9FGGGGGGGEGFGGG9EGEE509CGC+=7@C;C4;3<CF305:F)9DF47F7>33339DD5B4>F:67)7711(,.2<<<***4=<(.)*<46<6(,2,(()))..)).
@M00689:251:000000000-CJTJ5:1:1101:16104:22926 1:N:0:5
CAGGATTAGATACCCTGTAAATCAAACTGCCTCCCTGAACGAGCAGGATTTAGGGCATACTCTTTTTAACATTTGCCTGTGGCCAGTTCTAGGTGGTTGCCTCCTGAATATGTTGCGACCAGGTGTTGCATTGCTGTCGCTGCCT
+
CFGGDGFGGGGFGGGGFFGGGGGGGGGGGGGGGDGG?FAFFGFGEEGGGGGE<<FGFGGGGGGFGGGGGGGGGGFEEE9FAEDCCGGGGGGA@<,BFG=FFFGGGGGGGDFCFC9ECGGGEFCE=CC<FGF5CDECFC+DFEG,<
@M00689:251:000000000-CJTJ5:1:1101:19427:22937 1:N:0:5
CAGGATTAGATACCCTGGTAGTCCACGCCCTAAACGATGTCAACTAGTTGTCGGGTCTTTATTGACTTGGTAGCGCAGCTAACGCGTGAAGTTGACCGCCTGGGGAGTACGGTCGCAAGATTAAAACTCAAAGGAATTGACGGGGACCCGCACAAGCGGTGGATGATGTGGATTAAATCGATGCAACGCGAAAAACATTACCTACCCTTGACATGGTCGGAACCCTGCTGAAAGGAGGGCGTGCTCGAAAGAGAGCCGATACACAGGTGCTGCACGGCTGCTGCTGCACCTGTC
+
EGCFGGGGFFFFAE8FEFGFCE,;6@BF@CFGGGGGFE<EDDCFFFEGA@,CCE@;@<EEFGAEFGGFAACFDGDBCGGD@FGDDCFGF<<FFFGF<F>CFDCF:?FGGCCE44464+@F,5<B<?,B=EF5?DC,3DFFF>FGG@>=>BE7>CFFD>CCGGG98FBF@DGE:DDG,@=>C8DBF6:4*4?57EGC*?C9>99+0:E6?C7<+105CFFDDGDG7F**)2:6?B5*)09*9>D3.9>9477C*876:>()4)6)9))460).44)8BB39())34))((.,(-.
@M00689:251:000000000-CJTJ5:1:1101:16116:22944 1:N:0:5
CAGGATTAGATACCCTGTAAATCAAACTGCCTCCCTGAACGAGCAGGATTTAGGGCATACTCTTTTTAACATTTGCCTGTGGCCAGTTCTAGGTGGTTGCCTCCTGAATATGTTGCGACCAGGTGTTGCATGGCTGTCGCTGCAT
+
GGGGGGGGGGGGFGGGGGGGGGGGGGGGGGGFGGGGGGGGGGGGDFGGGGGGGGGGGGGGGGGGGGGGGGFGGGGGGGGGGGGGGGFGGGGGGGGGGGGGGGGGGGGGGGGGGDFGGGGGGGGGCFEGGGGGGGGGGC<@FFEG9
@M00689:251:000000000-CJTJ5:1:1101:16098:22947 1:N:0:5
CAGGATTAGATACCCTGTAAATCAAACTGCCTCCCTGAACGAGCAGGATTTAGGGCATACTCTTTTTAACATTTGCCTGTGGCCAGTTCTAGGTGGTTGCCTCCTGAATATGTTGCGACCAGGTGTTGCATGGCTGTCGCTGCAT
+
GGGGGGGGGGGGGFGGGGFGGGGFGGGGGGGGGGGGGFFGFGGGGGGFFGGGGGGGGGGGGGGGGGGGGGGGGGGGGGGGFGGFFGGGGGGGGGGGGGGFFFGGGGGGGCFGGGEGEFEGGFEGGGDEGGFBFDGGGGG7FFGBF
@M00689:251:000000000-CJTJ5:1:1101:22340:23204 1:N:0:5
CAGGATTAGATACCCTGGTAGTCCACGCCGTAAACGATGAGAACTAGCTGTCGGGGCTCTTAGAGCTTCGGTGGCGCAGCTAACGCATTAAGTTCTCCGCCTGGGGAGTACGGCCGCAAGGTTAAAACTCAAAGGAATTGACGGGGGCCCGCACAAGCGGTGGAACATGTGGTTCAATTCGACGCAACGCGAAGAACCTTACCTGGGCTTGAACCGCACAGGACCAGCTTTGGAAACAGAGCCTTCACGCAAGGGACCTGTGTAGAGGTGCTGCATGGTTGTCGCTGCAT
+
GGGGGGGGGGGGGFGGGGGGGGFFDFGGGGFGGDFFGFGGGGGFGGGGGGGGGGGGGGGGGFGGGGAFFGGGGGFGGGGGGGGFFBFGGGGGEFGGGGGGGGFFGGGGGGGGGGGGCGGGGDCDFFFBFFFFGFGF=FFFGGGFGGGGGE:EGCFF:CCFFEECFFG9FFGGFGGCFFFGGGEEEGGG>EGGGGGGGGEGGE6@CFGFEFDGCCFGDFBGFGGFFFGF4DDFFF;:@:>C22>FFF*4>F>DDFF2::?F)<)6=*01),.<A6?FFF)48<A03::((6
@M00689:251:000000000-CJTJ5:1:1101:23484:23238 1:N:0:5
CAGGATTAGATACCCTGGTAGTCCATGCCGTAAACGGTGGGCGCTAGGTGTGGGGGTCTTCCACGGCCTCTGTGTCGTAGCTAACGCATTAAGCGCCCCGCCTGGGGAGTACGGCCGCAAGGCTAAAACTCAAAGGAATTGACGGGGGCCCGCACAAGCGGCGGAGCATGTGGATTAATTCGATGCAACGCGAAGAACCTTACCTGGGCTTGACATACACAAGATAGCTGCAGAGATGTAGTTTCCCTTGTGGTTGGTGTACAGGTGGTGCATGGCCGTCGCTGCAT
+
GGGGGGGGGGGGGGGGGGGGGGGGGGGGGGGGGGGGGGGGEFEGGGGGGGGGGGDGGGFFGFGGDEGGGGFGGGFDGGGGGGGFGEGG>FFGGAC@>FGDGGGGFGGGGGGGGGGGGGGGGGFFGGGGGGGGGGGGGGGGGGGGGGGGGEEGCEGEGGFGDE7CEGGGGGGGGFGGGGGGG5?FGGGFGGECGEEGGGGGGGGFCE5:CGGGGGG776*9*9CGC*<D6*CFF4**/9>C>C7:=F6945509>>013(<74<AFFF?@:<?44>F)72>9-4:45-
@M00689:251:000000000-CJTJ5:1:1101:15679:23294 1:N:0:5
CAGGATTAGATACCCTGGTAGTCCATGCCGTAAACGGTGGGCGCTAGGTGTAGGGGTCTTCCACGGCCTCTGTGTCGTAGCTAACGCATTAAGCGCCCCGCCTGGGGAGTACGGCCGCAAGGCTAAAACTCAAAGGAATTGACGGGGGCCCGCACAAGCGGCGGAGCATGTGGATTAATTCGATGCAACGCGAAGAACCTTACCTGGGCTTGACATACACCAGATCGCTGCAGAGATGTAGTTTCCCTTGTGGTTGGTGTACAGGTGGTGCATGGCCGTCGCTGCATATGTCT
+
GGGGGGGGGGGGGGGGGGGGGGGGGGFGGGGGGGGGGGGGGGGGGGGGGGFFGGGGEFGGGGGGGGGGGGGGGGFGGGDFGGGGGGGGGEFGGGGGGGGCGGGGGGGGGGGGGGGGGGDFEFGGFGGGDFFGGFGCCFFCFEFCFGGGGGGGGGGGGGGGDDGDDGEGGGGGGGG++A+AFGGGGDCFFGG5EGEEGEEFGFCF90>ECGFGGGEFG@?GCF*79*:D>3DFFFG0*9CC>**09@FFF546<@>6>02>4*.6:F4<E(482@)7436999B?F())).694
@M00689:251:000000000-CJTJ5:1:1101:17056:23358 1:N:0:5
CAGGATTAGATACCCTGGTAGTCCATGCCGTAAACGGTGGGCGCTAGGTGTAGGGGTCTTCCACGGCCTCTGTGTCGTAGCTAACGCATTAAGCGCCCCGCCTGGGGAGTACGGCCGCAAGGCTAAAACTCAAAGGAATTGACGGGGGCCCGCACAAGCGGCGGAGCATGTGGATTAATTCGATGCAACGCGAAGAACCTTACCTGGGCTTGACATACACCAGATCGCTGCAGAGATGTAGTTTCCCTTGTGGTTGGTGTACAGGTGATGCATGGTTGTCGCTGCAT
+
GGGGGGGGGGGGGGGGGGGGGGGGGGGGGGGGGGGGGGGGGGGGGGGGGGGGGGGGGGGGGGGGGGGGGGGGGGGGGGGGGGGGGGGGDGGGGGGGGGGGGGGGGFGGGGGGGGGGGGGGGGGGGGGGGGGGGGGGGGGGGGGGGGGGGGGGGGGGGGGGGGGCGGGGGGDGGCGGFGGGGGGGGGGGGGDGGEGGGGGGGGFGGGCFGE*>9FFFGFFGC<DC*2:DFDGFFBD5*9>:C7CGFFFA8)6FG:5:9B:>AFFFFFFAFA98A4F@FDF2410313-
@M00689:251:000000000-CJTJ5:1:1101:24423:23409 1:N:0:5
CAGGATTAGATACCCTGTAAATCAAACTGCCTCCCTGAACGAGCAGGATTTAGGGCATACTCTTTTTAACATTTGCCTGTGGCCAGTTCTAGGTGGTTGCCTCCTGAATATGTTGCGACCAGGTGATGCATGGCTGTCGCTGCAT
+
FGFCFFGGGGGGGFGGGGGAFGFEFFGFFEFGGFGFDFGGGGGGGF6CFFGGGFGFDAFGG9FGGGGGGDFFGF,EDFFEEFGG@FGGGGG<EEEEFGEDGGGGGFGGGGGFGFBFCFGGGG@F8FGGGFG?FFGGFFD7@C7,?
@M00689:251:000000000-CJTJ5:1:1101:25183:23417 1:N:0:5
CAGGATTAGATACCCCTGTAGTCCTAGCCGTAAACGATGATAACTAGGTGTTGCTCGTATCGACCCGAGCAGTGCCGTAGCCAACGCGTTAAGTTATCCGCCTGGGGAGTACGGCCGCAAGGCTAAAACTCAAAGGAATTGACGGGGGCCCGCACAAGCGGCGGAGCATGTGGATTAATTCGATGCAACGCGAAGAACCTTACCTGGGCTTGACATACACCAGATCGCTGCAGAGATGTAGTTTCCCTTGTGGTTGGTGTACAGGTGATGCATGGCCGTCGCTGCAT
+
GGFGGGGFFEFGGGFGGFGGGGFGFFCFGCCFCDFGGGFFCGGGGG9FFFGG8E<CFFEGGGGGGG7@FF>FG8FGGGGGGGGFGGGEG7C7FEAFGGGDGGGGFFCEGFGGG+F@FFG@FFGFFGGGGGFGGGGGGGGFCDFF7FCCCGCBEGGGC,>**=*:8CEGGFFC?FEEFGGFG@CF7?@CFGDE=CEEGGGGGGGG?FGFGCF*>E<CFFFGFG<FFF*94*9?:4<C??G7C7CFFB?DFF9>97F43?:FAF))8=?AFDBFF?FFFFFF9;60((6
@M00689:251:000000000-CJTJ5:1:1101:24438:23422 1:N:0:5
CAGGATTAGATACCCTGTAAATCAAACTGCCTCCCTGAACGAGCAGGATTTAGGGCATACTCTTTTTAACATTTGCCTGTGGCCAGTTCTAGGTGGTTGCCTCCTGAATATGTTGCGACCAGGTGATGCATGGCTGTCGCTGCAT
+
GGGGGGFFGGGGGGGGGGFEGGGFEEGGFFFFFGGGGFFGFEGEGFGFGFGDFFEGFFFGG9FGGGGGGFFCFGFFGGFEFDFGGGGGFFFFGGGGGGEFGGGGGGGGCFGGGGGGGGGGE8BFFCGGFGGGGGGGGGFGCGDGG
@M00689:251:000000000-CJTJ5:1:1101:25200:23430 1:N:0:5
CAGGATTAGATACCCCTGTAGTCCTAGCCGTAAACGATGATAACTAGGTGTTGCTCGTATCGACCCGAGCAGTGCCGTAGCCAACGCGTTAAGTTATCCGCCTGGGGAGTACGGCCGCAAGGCTAAAACTCAAAGGAATTGACGGGGGCCCGCACAAGCGGCGGAGCATGTGGATTAATTCGATGCAACGCGAAGAACCTTACCTGGGCTTGACATACACCAGATCGCTGCAGAGATGTAGTTTCCCTTGTGGTTGGTGTACAGGTGATGCATGGCCGTCGCTGCAT
+
GGGFGGEAFAECFE<DFFGGGGFGFGEFGGGDEGFEDFGGFFGCGGGGGGGGCG@FEGGGGGGG7FGEGGGGGFGGGGGGCGFGCEEGGGDGFFGGGGFGFGGGGGG7FFGGGGGGDEGGEGDGGFF<EGGGGGDFG?FGGFACCFGGGEGDGEGGGGGGGDGGGEE@FGGFFFFEGGC<:CGGGGGGFGGDGGGCCGGECCCGGG=CCCCCGFGGG469FGGGGGG3;5C@@*97=?GF>FCCFF*6FF<4CFF?9?FF<*-6?FF29<BFFFFFF>>FFF:(9:9
@M00689:251:000000000-CJTJ5:1:1101:8914:23458 1:N:0:5
CAGGATTAGATACCCTGGTAGTCCACGCCCTAAACGATGTCAACTGGTTGTTGGGTCTTCACTGACTCAGTAACGCAGCTAACGCGTGAAGTTGACCGCCTGGGGAGTACGGCCGCAAGGTTAAAACTCAAAGGAATTGACGGGGGCCCGCACAAGCGGTGGAGCATGTGGTTCAATTCGACGCAACGCCAAGAACCTTACCTGGGCTCGAAACACATTGTACCGGGTTAGAAATATCCCTTCCCCTTAAAAGCCTGCTTCCGATGTTTTTCATGGCAGTCGCTGCATCCTTCT
+
FFED7FE,6EFFGGGGCCEEFFFGGGCFGGGGFFGC@F<CFFCGGAFFFGGG<A+@EFGGGFCCDFFFGFGFCF:+@@FF9FGFFEG+BF,,,6CFFFFGGFFF+?@FFGGCFGFFGG7+CF,FFFFF<FFGDD@FDG9FFEC+=+@FEB@EGGG,D>FCFE=,=CFCGGGF<FFCGGG5:8C>?CE=8*2**2AFFGGGGG?C12/0:*)**/*95)***2:*1)*)010*17:*98*9CFDG@>F()16?*)0423:*)),-0)))14(56***8)((.--3(-:A9(.64)
@M00689:251:000000000-CJTJ5:1:1101:8901:23476 1:N:0:5
CAGGATTAGATACCCTGGTAGTCCACGCCCTAAACGATGTCAACTGGTTGTTGGGTCTTCACTGACTCAGTAACGAAGCTAACGCGTGAAGTTGACCGCCTGGGGAGTACGGCCGCAAGGTTAAAACTCAAAGGAATTGACGGGGGCCCGCACAAGCGGTGGAGCATGTGGTTCAATTCGACGCAACGCGAAGAACCTTACCTGGGCTCGAAGCGCAGTGGACCGGGGTAGAAATATCCCTTCCCCTTAAAAGGCTGCTGCGGAGGGGTTGCATGGCCGTCGCTGCACCTGCT
+
GGGGEGFGGGFGGGGGGGGGGGGGGGGGGGGFFGGGGGG@<ECFDCF@@@FGGGGGGGGAA<EFFG9@FGGGGGG:FFGGGGGGGGGCFGFEED<FGGGGGGGGGGGGGGGGCEGGGGGFGFFGGFGGFGGGGGGGGGGGGGGGGDGGGGDCGGGGGGGGGGGF=FDGFGGF7BEFFFGGF/CGEGGGGDE=EGGGGGGGGCGGGG5C5?DCD5*><:>FGGDF7DEG>CDFB?7C96C<CCF<5.53?FFGF>4>:3?FF>>FB))(7(103@977?;967>FBF2(,4:((
@M00689:251:000000000-CJTJ5:1:1101:7032:23477 1:N:0:5
CAGGATTAGATACCCTGGTAGTCCACGCCCTAAACGATGTCAACTGGTTGTTGGACGGCTTGCTGTTCAGTAACGAAGCTAACGCGTGAAGTTGACCGCCTGGGTAGTACGGCCGCAAGGTTGAAACTCAAAGGAATTTACGGGGACCCGCCCAAGCAGCGGAGCGTGTGGTTTAATTCGATGCCACGCGAAGAACCTTACCAGGGTTTGACATGCAGTCGCCCCGCCCGTAATGAGGCTTACCCGCACGGCACTGCTGCACAGGTCCTGCATGCCCGTCGCTTCATCTTTCT
+
GGGGGGFFGGGGFFFGGGGGGGGEFGEGGGGF@EFCEGDCFGEGGGEEFGCG;CEEF7CFG+FA6EFDEFFFGGF7@CFFFGG:FGF:,9<?E,CEFCGGGFCD,5BFFGC7CF7>@FE?EF<C<CF<>F<B?8D,AD5,C@::@FCFE7C7BEFFGCFC@:*1=C>FEGCFFGG?FFC*4,>E69C75***:5+98C;+>6B2;*:CEC77?C+92@=77)*9C721<)9>)):**05*7*2*907>)0())0).5A>@09)()*).=23394))7)4:(2((-)4))-).-
@M00689:251:000000000-CJTJ5:1:1101:15493:23481 1:N:0:5
CAGGATTAGATACCCCTGTAGTCCTAGCCGTAAACGATGATAACTAGGTGTTGCTCGTATCGACCCGAGCAGTGCCGTAGCCAACGCGTTAAGTTATCCGCCTGGGGAGTACGCACGCAAGTGTGAAACTCAAAGGAATTGACGGGGGCCCGCACAAGCGGTGGAGTATGTGGTTTAATTCGATGCAACGCGAAGAACCTTACCAAGGCTTGAAATGTCGCGAATTCCCTTGAAAGGGGGAAGTGCCTTCGGGAGCGCGAACACAGGTGATGCATGGCCGGCGCGGTAT
+
GGGGGGGGGGGGGGGDFFFGGGGGA9FGGGGGGGGGGGGGGGGGGGGGGGGEG9F<CFGG8@F+@FE:FCF@<FGG@BBE7EFF@::=C@CDFGFFEGFFGC+DFGGCGCCFBCBF@FEGEFD,CFGGC<E?>FFGDDFFFG?>FGG@CE@***5>:5>C7*4=;:>:,,37:2C8:F11+/<++*BF817>E*/=EGFF+0<CG6:**2*:C+<7:9*7<D)1)1<>F775?):*7:/97<DG66B9*735D37906>:639?@)784):<49**))((((,(((-,2
@M00689:251:000000000-CJTJ5:1:1101:7017:23491 1:N:0:5
CAGGATTAGATACCCTGGTAGTCCACGCCCTAAACGATGTCAACTGGTTGTTGGACGGCTTGCTGTTCAGTAACGAAGCTAACGCGTGAAGTTGACCGCCTGGGGAGTACGGCCGCAAGGTTGACACTCAAAGGAATTGACGGGGACCCGCCCAAGCAGCGGAGCGTGTGGTTTAATTCGATGCAACGCGAAGAACCTTACCAGGGTTTGACATGCAGTCGCACCGCCCGTAATGGGGCGTGCCCGCCAGGGACGGCTGCACAGGTGATGCATGGCCGTCGCTGCAT
+
CEGGEGGGGGGFC;CFEGGGFGF@AAFGGGEECE8FGGGGFGGGGF<CFGGGFDDFCFGGGGGGGGGGGGGGGGGCFDGEEFFCEFGGGGFFFGGGGGGGFFG7:FCGGGEDGGGGGECDGGGG,C5:3=FF?,A=:FF93>FD>>CEB<C7*@D,8,@>:FEGGDGGEE7CCF7BFFEGFFFEF5?C5E5CE*==;EFA8?+0;*CCGCCECCDGFFF0>DDG3CEDBC5>);CCF)7CDD:F:))()0:C*.39((4@()64)//)*)).:@;>FFFFFF<604-
@M00689:251:000000000-CJTJ5:1:1101:11804:23741 1:N:0:5
CAGGATTAGATACCCTGGTAGTCCATGCCGTAAACGGTGGGCGCTAGGTGTAGGGGTCTTCCACGGCCTCTGTGTCGTAGCTAACGCATTAAGCGCCCCGCCTGGGGAGTACGGCCGCAAGGCTAAAACTCAAAGGAATTGACGGGGGCCCGCACAAGCGCCGGAGCATGTGGATTAATTCGATGAAACGCGAAGAACCTTACCTGGGCTTGCCCTACACCAGCTCCCTTCAGCGATGTAGTTTACCTTTTGGTTGTTGTACAGGTGCTGCATGCCCGTCGCTGCATCTGTAT
+
GGEF;FGG9DGFGD@ECFGAFFFFGFEFDFGEEGG@;FF7CG7FGGGGGFG,FAF>FEFGGGGG,+@FFFG8FFGECGC7@F?,CFGEEFGFFGDFGGGCGGGFF7=CEFGFEC=BFDCGGFGFDF<DFGGG,F9FFF>F,@>:F+@BBBE8::FBE,<<*<B7C*:*,,,7?,5BCG;EFC??9++3+/:CEG*:CCC8C:@8CFF*CGF**3+2C>?<*7**27+18*9?**11750C>CF:*9058*.2).7:,3<F:6)))9))/))()*)075-,((441(4:>).6)
@M00689:251:000000000-CJTJ5:1:1101:11796:23758 1:N:0:5
CAGGATTAGATACCCTGGTAGTCCATGCCGTAAACGGTGGGCGCTAGGTGTAGGGGTCTTCCACGGCCTCTGTGTCGTTGATAACGCATTAAGCGCCCCGCCTGGGGAGTACTGCCGCAAGGCTAAAACTCAAAGGAATTGACGGGGGCCCGCACAAGCGGCGGAGCATGTGGATTACTTAGATGACACGAGGAGAACCTTACCTGGGCTTGACATACACCAGATCGCTGCAGAGATGTAGGTTCACTTGTGGTTGGTGTACAAGTGATGCATGGGTGTCGCTGCAT
+
GGG9FFEFGGGFCCFGFFFDGGGGGEFEFEFG@GF@FF8CCGDGGGGCFCF,6CFCCEG@AFF9,@:@FGGFECFFGG,6,9CEFC+7B4CFCF>FCCEC7FGFFGE7+84,,CFGGD+@>FFGGFFFFG9FDD7=:>BCF,,CF+<CCE@EGGE*>5CBF**1::BFGGGCG,+<9+3+*9<:C@++<555*15CC+/2CC+8@E=FCF5EC8CD:=FD*77>FFF3>D)<6?C94**2**2:**14**.**).(,,4>>*.)089286<<2*.))04),2(3(54
@M00689:251:000000000-CJTJ5:1:1101:22224:23941 1:N:0:5
CAGGATTAGATACCCCGAACTCACCAAAGGGATATTCCATATCATATGATGTCATGCTGAGTACATAAACCAGGTGCTGCATGGCCGTCGCTGCAT
+
FCDFGF9FGCFDFCE@@GEGGGCFGGAFCC@A,CFDEE,66;6<CEEFGCDEFEFGGG9<C@CFFCGDGGGFG7CFFG9BFF,,,,8C++6:?FGF
@M00689:251:000000000-CJTJ5:1:1101:22388:23947 1:N:0:5
CAGGATTAGATACCCTGGTAGTCCACGCCGTAAACGATGGATGCTAGCCGTTGGCGGGTTTACTCCTCCGTGGCGCAGCTAACGCTTTAAGCATCACCCCTGGGGAGTACGGTCGCAAGATCAAAACTCAAAGGAATTGACGGGGACCCGCACAAGCGGTGGATGATGTTGATTAATTCCCAGCAACGCCAATAACCTTACCTACCCTTCACATTTACGGAAACCTATCGAGAGCTAGGTGTGCCTGTAAGGGAACCGTAACACAGGTGTTGCATGGCTGTCGCTGCAC
+
EFEDFGFFGFG,CEFE-6CE@FFFGG,CF@C@FGGGGGF7<FGGGGGG?FFG@C@@++6BBC<EF,,,,89,8C:=C@8?EFC?F+8:,E,CF?F,:,4@B=FGEECF8E4FBFF3+CCB<,,,=FCDCDDADGG,@F@A,+@+@FEFGC>CECF6,*****664,4,@,@AEG,?+?>+2+3**?=4B*1:70+?B<@<CG97+*2AC*0<>++0:@393*)2CCG*=*95>>3**/*2*2*:886)9*)*2>71?;0)-.677)8.)),,)0**0)3(4244614((
@M00689:251:000000000-CJTJ5:1:1101:21586:24010 1:N:0:5
CAGGATTAGATACCCTGGTAGTCCACGCCGTAAACGATGTCAACTGGCTGTTGGGCTTTTACAGAGTCTGTAGGGACTCGCACGCGTGTTGTTGGCCGCCTTGGGTGTATCGCCCCAACATTCAAAATACAAAAACATGTAGGGGGGCCCCCCAAGCGCTGGATGCAGTGTGTTTATTTGGTGTAACGCGAAAAAAACTTACCACGCTCTTGATATCCGGAAGATGGGTGCGACTACATTGTGTCCCACAGCAGTAGGGTACACAGGCTATACTTGTTGCTCGGAGCGTTAGA
+
GGGGGGGGFGGFGGGGGGGGFGGG@<CCF+@CFFGGEGGG9ECFG,C,;:FFG@G,,,:,<C,C,,6C<9<,6,,,6,:,@6++6++4,,,:C,,4B>F:++:B?+86,,,4+48>C+++,:,55B,,,,CF<,++,,,::,:7::*=C*4*4*A*/;***1*+30++3<2+*02<+<+3*1/23<9**1:**7:**2<+3+<++****8*+2++2:47)*9)2**+1)1*..)))/0**::**/9*))04**)1)))(.()-4*))().)).1969/.)))((-,((--(,)
@M00689:251:000000000-CJTJ5:1:1101:23774:24020 1:N:0:5
CAGGATTAGATACCCTGGTAGTCCATGCCGTAAACGGTGGGCGCTAGGTGTAGGGGTCTCCCACTGCATCTGTGTCGTAGCTAACGCATTAAGCGCCCCGCCTGGGGAGTACGGCCGCAAGGCTAAAACTCAAGGAAATTGACGGGGGCCCGCACAAGCGGCGGCGCATGTGGATGAATTCGAGGCAACGCGAAGAACCTTCCCTCGGTTTGACATACACCAGATCCCTCAAGAGATGTCGGTTCCCCGGTGGTCGGTTTACAGGTGATTCATGGCCATCCCTGCATCCGTCT
+
FGGGGGGGGGGGGFGGFGGFFFFFG9<EFBF@@FFG,BC+@8@@C6C<CEF,<C@66@8,6:6:,:C,,<@FC,@,@F<,,,?E@C+@CCFF,,>FFFD:==FDF7++::,EC+@>++338+3,B,AAD8,<D,3,83=3,C=B@F7:CEGEDB*1,8,<FCB**/:?C;<E7+<+:+0+**0*/*;A:5***/**+**23+;*3****29*:+<7:7=>97*9F79FF**96749*****)1*0)0(00(177*4(,(),96.5B6<4)-65=7<4).8((,8?7447(,((
@M00689:251:000000000-CJTJ5:1:1101:10947:24028 1:N:0:5
CAGGATTAGATACCCTGTAAATCAAACTGCCTCCCTGAACGAGCAGGATTTAGGGCATACTCTTTTTAACATTTGCCTGTGGCCAGTTCTAGGTGGTTGCCTCCTGAATATGTTGCGACCAGGTGTTGCATGGCCGTCGCTGCAT
+
GGGGGGGGGGGGFFAFFFFFGGFGG<CFEEGGGGGGEFGGFFGGGGGF<EF,FGGGFFGFFGGGGGGGGCFGFGGGGGGGGFGGGGCFFGGFG<FGFGGGFGGGGGGGFFGFGGGGGGCFFGDGGGD?,AFGGD,@+8FCFEFE<
@M00689:251:000000000-CJTJ5:1:1101:21601:24029 1:N:0:5
CAGGATTAGATACCCTGGTAGTCCATGCCGTAAACGGTGGGCGCTAGGTGTAGGGGTCTTCCACGGCCTCTGTGTCGTAGCTAACGCATTAAGCGCCCCGCCTGGGGAGTACGGCCGCAAGGCTAAAACTCAAAGGAATTGACGGGGGCCCGCACAAGCGGCGGAGCATGTGGCTTAATTCGATGCAACGCGAAGAACCTTACCTGGGCTTGACATACACTAGATCGCTGCAGAGATGTAGTTTCCCTTGTTGTTGGTGTACAGGTGGTGCATGGCTGTCGCTGCATCTTTCT
+
GEFGGGGGGGGGGGGGGGGGGGGGGGFGGGGGGGGGGCFGGGGGGGGGGGGGGGCFGGFGFGGGCFFFECFGC<EFFGGFDFGGGDGDGGGGGGGGGGGEGGGGFC7:+CAFDFGGGGGDG7FFFF9FGGGGEGG>AFF<FGGCF@F:BFGGGGGGGGGDGECC5EDFGG:+7*;*<<EFGG?FFEG+<=EGCC=*<;AEEGGGD?FCFCFDGFFGDFFG7C*;CDFGFDDF@4*097?77:>*9?F<FF4*28<3:?<5<?)6)161)4)).1)>?B?)(-4(226A<):<9
@M00689:251:000000000-CJTJ5:1:1101:21610:24045 1:N:0:5
CAGGATTAGATACCCTGGTAGTCCATGCCGTAAACGGTGGGCGCTAGGTGTAGGGGTCTTCCACGGCCTCTGTGTCGTAGCTAACGCATTAAGCGCCCCGCCTGGGGAGTACGGCCGCAAGGCTAAAACTCAAAGGAATTGACGGGGGCCCGCACAAGCGGCGGAGCATGTGGATTAATTCGATGCAACGCGAAGAACCTTACCTGGGCTTGACATACACCAGATCGCTGCAGAGACGTAGTTTCCCTTGTCGTTGGTGTACAGGTGGTGCCTGGCTGTCGCTGCAC
+
FFGGGGGGGGGGFFGGGGGGGGGFEFFFGGGGGGGGGGGGGGGDGGFGFCFDFGGGGGGCGFGGG@FGFGGGFFCFFGGCFFGGGDGDGEGGGGGGFGGGGGE@=DF>EEEGGGGGEGCFEGGCFFGDGGFFFGA>F=E<,FGEEEC3BGGGGGGGG:FC7FGE8EGG?C+<<<000A:@FG90<E9@FGGGG5EGCFF69CFGGG5FGG*:*<C7C?FFGGGDFGGD7CC)?45>).**19FDF4?<*).*9858:26@)1).)/9<>14(-75))).406(-3?(
@M00689:251:000000000-CJTJ5:1:1101:14874:24142 1:N:0:5
CAGGATTAGATACCCCTGTAGTCCTAGCCGTAAACGATGATAACTAGGTGTTGCATGGCCGTCGCTGCAACTGTCTCTTATAAACATATCAGAGCCCACGCGACGGACTCCTACCTCGTATGCCGAACTCTGCGTGAAAAAAAAAAGCCCGCCAAAACCGCTGAGCATGCGTACTAATTCGATTACAACCCAAGAACCTTACCTTGGCTTTGCAAAACACAGACAACCTTTCACAAAAAGCCCCGTTGGTCGGACTACACTACCTGTTTGATAGTTTCACTCGCACTCCCTTAT
+
FGGGGGGGGGGGGGG<CFGGGGGGA<FGGDGGGGGGGGGGGDFGGGGCCF6FGC,<EEACB:+8@F@FE,:CFCF,@,6AFF,6,:<,EC,C,,C,B,8@+4+8@FG::,B,,,4,9+4@,,,::+++=A95,+++@+,,8@++++8@D+3****73D*5*5*141<:,,:***42,,5,*,,+3+99+***/*25*8<2<+<99@6++3;++++**)0***2****/7*******0)****1/)07(0.))))),443)))((*0*-9()-)*0/**))))(,((.((((.).
@M00689:251:000000000-CJTJ5:1:1101:12631:24163 1:N:0:5
CAGGATTAGATACCCTGGTAGTCCATGCCGTAAACGGTGGGCGCTAGGTGTTGGGGTCTTCCACGGCCTCTGTGTCGTAGCTAACGCATTAAGCGCCCCGCCTGGGGAGTACGGCCGCAAGGCTAAAACTCAAAGGAATTGACGGGGGCCCGCACAAGCGGCGGAGCATGTGGATTAATTCGATGAAAACCGAAGAACCTTACCTGGGCTTGACATAGCACAGATCGCTGCAGAGATGGAGTTTCCCTTGTGGTTGGTGTACCGGTGCTGCATGGCCGTCGTCGCATCTGTTT
+
GGGGGGGGGGGGGFGGGGGGGGGGGDGG8CFGGGGFCGDDG,CGG@FCFGG,EGGD@,,6,99,,@F:6C8CFF,6?=C,,,C9C84CC=FC9,4+>FE7F+?FGG:B:?,CF=F+3+@+CC+,FFG<,7,CFGGDF<A@D,@FDFG*>F81***=,,:C:*:BC8*/++09<7C99+3+:1<++3<E+*22:55CFF5C99C@7C**/A7CCF9>D*)**9**:*5*)//)/9*****097>>B??A*):D<)72-43740-(.))-7))()*.)/5427((44(,45<).2
@M00689:251:000000000-CJTJ5:1:1101:12611:24164 1:N:0:5
CAGGATTAGATACCCTGGTAGTCCATGCCGTAAACGGTGGGCGCTAGGTGTAGGGGTCTTCCACGGCCTCTGTGTCGTAGCTAACGCATTAAGCGCCCCGCCTGGGGAGTACGGCCGCAAGGCTAAAACTCAAAGGAATTGACGGGGGCCCGCACAAGCGGAGGAGAATGTGGATTAATTCGATGCAACGAGAAGAACCTTACCTGGGCTTGACATACAACAGATCGCTGCAGCGATGTAGTTTCACTTGAGGTTGGTGTCCAGGTGCTGCATGGCAGTCGCTGCAT
+
GGGGDGGGGGGGGFFFGFFFGFFGFGFG<FEEGFGGGGGEGGGEGGGGGGGFGAFFC,EFA,CDCC>@@EFGFFFE@FFE,CFFECCFGDFCE9C7FFG4F=FFFFGGDGGFGCCCC+FFGGFGGGGFF@DGGGDGG8FCC,,>BFGGE:C8CC*<B8<FF*=EEE*C,,,7<<CCB@<97CECC*BF+22**:0<3;@FGGFF7CEF58CE4<?FGF@*>**9:DF3>DCF6)17)79002:*0*1.66)99/)3623<)06:?7???647<FF))).,:(42(4)
@M00689:251:000000000-CJTJ5:1:1101:10696:24340 1:N:0:5
CAGGATTAGATACCCTGGTAGTCCACGCCGTAAACGATGAGAACTAGCTGTCGGGGCTCTTAGAGCTTCGGTGGCGCAGCTAACGCATTAAGTTCTCCGCCTGGGGAGTACGGCCGCAAGGTTAAAACTCAAAGGAATTGACGGGGGCCTGCACAAGCGGTGGAGCACGTGGTTTAATTCGAAGCAACGCGCAGAACATTACAAGAGTTTGACATGGCACGGCGCTATCCAGAGATGGATTTCTTCCCGTAAGGGGCTGCTCTACAGGTGCTGCATGCCCGTCGATGACA
+
GDFGGGGGGGGGFFGCEFGGGGG<96CFFCFGGGGGGGGGGGAFGCGEF@EGCGEGCFD@FF@FF<ECFGG@FG@8B>:>FFE,CGGEEAEDE9FFFFEGE:<=FDCC:=<8+864CBB:FD<A<<F,,C?BDFB:FFEFGCC7EEG@CEC:F@F:@,>*<F7CC,:,1=F>::CFG@++/C**=6+<*==E5CDGC*23C++<<6:+:+?C00AC5>?*95DC)/**02://02**97C*2*2/**,7),9*))(1(4.)*.:66@:*.)8<?F4*)).(41(,-))-)
@M00689:251:000000000-CJTJ5:1:1101:21889:24378 1:N:0:5
CAGGATTAGATACCCCTAAATATCTCACAGCTTGATGCCCAAGGTGTGGTCCTAGGAAGCAGAAAACTGATACTCAGATGTCTGGCATGCTCGGTGCTAAGAGGGAACCGGAACCCTGGGCCGCACACAGTCCAACACAGCAGATACAAAACGGTGGGCAGGTGATGCATGGCCGTCGCTGCAT
+
GGGGGGGGGGGGGFFGGGGFGGFGFGFFGFGGG<@CCFFGGGGGCEGGCGGGGGGGGF@FFFGGGFGGGGGGFEGGFGGFDGGAFGFGFGFGGGGGGGAF<FGGGGGGGGDGGGGEGGFGGGGGGGGFG,CFFGFGFFGCGGGGFFGGFGGGEC:DEEGFGGGGC,@FGGGFGGEGEGGGGGG9
@M00689:251:000000000-CJTJ5:1:1101:21897:24399 1:N:0:5
CAGGATTAGATACCCCTAAATATCTCACAGCTTGATGCCCAAGGTGTGGTCCTAGGAAGCAGAAAACTGATACTCAGATGTCTGGCATGCTCGGTGCTAAGAGGGAACAGGAACCCTGGGCCGCACACAGTCCAACACAGCAGATACAAAACGGTGGGCAGGTGATGCATGGCCGTCGCTGCAT
+
GFGGEGGFGFGGCCCD9DECCED@E<EFCC6EFF@FEG8FEFGCCEFFE@FFDDFGFGFEAEFGFC,;CECGCFEFGGGGFGFGGCAEFGC9BCFFGGGFFFEFGC=B,BDGCF4CFEFG8@FEC=:BCF?=5AFG76FG8AAE,EGEFFF8=CCEEB+8>FFFF,@FGF=B83B:+@+:=CCD
@M00689:251:000000000-CJTJ5:1:1101:14205:24431 1:N:0:5
CAGGATTAGATACCCTGGTAGTCCATGCCGTAAACGGTGGGCGCTAGGTGTAGGGGTCTTCCACGGCCTCTGTGTCGTAGCTAACGCATTAAGCGCCCCGCCTGGGGAGTACGGCCGCAAGGCTAAAACTCAAAGGAATTGACGGGGGCCCGCACAAGCGGCGGAGCATGTGGATTAATTCGATGCAACGCGAAGAACCTTACCTGGGCTTGACATACACCAGATCGCTGCAGAGATGTAGTTTCCCTTGTTGTTGGTGTACAGTTGCTGCATGGTCGTCGCTGCATCTGTTATT
+
GGGGGGGGGGGGGGGGGGGGGGGGGGFGGGGGDGGGGGFGGGGGGGGGGGGFGGGGGGGGGGGGGGGGGGGFGGGGGGGGGGGGEEGGGGGGGGGGGGGGGGGGGF+BFFGGGGGGGGGGDGGDGGGGGGFGGGGGGGGGGGGGGGGGGGEGEGGGGGGECFG>EGGGFC+<C7EDGGC+289?FEGGGEDEGGGGGGGGGGGGGFGCFFGGFFG*;@FGF37*2219)/<?4BGC@4:::7CC@FFAFFA*7<511::FBF<:*16)9<2><B4=*;71(,4127).)6.))-.
@M00689:251:000000000-CJTJ5:1:1101:11616:24498 1:N:0:5
CAGGATTAGATACCCCTGTAGTCCTAGCCGTAAACGATGATAACTAGGTGTTGCTCGTATCGACCCGAGCAGTGCCGTAGCCAACGCGTTAAGTTATCCGCCTGGGGAGTACGCACGCAAGTGTGAAACTCAAAGGAATTGACGGGGGCCCGCACAAGCGGTGGAGTATGTGGTTTAATTCGATGCAACGCGAAGAACCTTACCAAGGCTTGACATGTCGCGAATTCCCTTGAAAGGGGGAAGTGCCTTCGGGAGCGCGAACACAGGGGATGCATGGTTGTCGCTGCAT
+
GGGGGGGGGGGGGFGGGGGGGGGGFEFGGGGGGGGGGGGGGGGGGGGGGFFG?FGGDGGGGCGFGGGGGGGGGGGGGGGGGFGGGGGGGGGGGGGCDAGGGGGGGG>CEFGGGGEGFEGD@FBFFFDFGGGFGFGGGGGFGGGGGFGEGGGGGGGGF5DECGGGFCCFDCCGG<CGGFGFGGGGGGGG?CEGGGGGGFGFGGGGGFGGGFFGGCFGGFFGGGGG3<AC?FFFFFG7>3D319**/@6<FF:37>>999654377@7)(0((4(060)/)-4)((,(-()
@M00689:251:000000000-CJTJ5:1:1101:15438:24577 1:N:0:5
CAGGATTAGATACCCTGGTAGTCCATGCCGTAAACGGTGGGCGCTAGGTGTAGGGGTCTTCCACGGCCTCTGTGTCGTAGCTAACGCATTAAGCGCCCCGCCTGGGGAGTACGGCCGCAAGGCTAAAACTCAAAGGAATTGACGGGGGCCCGCACAAGCGGCGGAGCATGTGGCTTAATTCGATGCAACGCGAAGAAACTTACCTGGGCTTGACATACACCAGATCGCTGCAGAGATGTAGTTTCCCTTGAGGTTGGTGGACAGGGGGTGCATGGCCGTCGATTGATCTGTCTAT
+
GFGDCFFGFGGGGGGGGGGGGGGGGGGGGGGGFGGGGGFDE,@FGEGGCFEEFG>FCEFFFFEDFEEEDFGFFGGGGDFG9CFGFGEF>FGGGGGCCC:=CGCFGEE4+FGGGGGGFGEFFC+8<,CF9FFFF,<DFGGCGGGGGGGCECCEEEGEFGCC:<8*:C?1<?:C?**/+39@78+<EE+CCEGG5**2:*2:+A+<9<CGF8*><<+:C662*/</*2:/5CDF)*156?70:CD>4*6<@))00))((,-)40.2)).4)((.6@5./7912((-()-)-).)4).
@M00689:251:000000000-CJTJ5:1:1101:15471:24584 1:N:0:5
CAGGATTAGATATCCTGGTAGTCCATGCCGTAAACGTTGGGAACTAGATGTAGGGTCCATTCCACGGATTCTGTGTCGCAGCTAACGCATTAAGTTCCCCGCCTGGGGAGTACGGCCGCAAGGCTAAAACTCAAAGGAATTGACGGGGGCCCGCACAAGCGGCGGAGCATGCGGATTAATTCGATGCAACGCGAAGAACCTTACCAAGGCTTGACATACACCAGATAGCTGCAGAGATGTAGTTTCCCTTGTGGTTGGTGTACAGGTGTTGCATGGCCGTAGCTGCATATGTCT
+
GGGGGFGGGGGGGFFGFGFFGGGGGFFGGGGGGGGGGGGGGGFGGFGFGGGFGGGGFGGGGGGGGGGGFGGGGGGFGGGGGFGGGGGGGGGGGGGGGGGGGGGGGGGGGGGGGGGGFGGGGGGEEBFGGGFFGGGGGGGGGCCFEGGGGGGGGDDGGGGGGGDGGEGGGGGGGGGDEGFFGGGGGGGGGGG5=ED8AEECFGF+CC+/:CDGG=6C>??FGC*1470**2296::95@G:C7:76=B?=6::C7524(-)(164=?98?0:<BF?48;21,4144?F22))-.6
@M00689:251:000000000-CJTJ5:1:1101:15454:24594 1:N:0:5
CAGGATTAGATACCCTGGTAGTCCATGCCGTAAACGGTGGGCGCTAGGTGTAGGGGTCTTCCACGGCCTCTGTGTCGTAGCTAACGCATTAAGCGCCCCGCCTGGGGAGTACGGCCGCAAGGCTAAAACTCAAAGGAATTGACGGGGGCCCGAACAAGCGGCGGAGCATGTGGATTAATTCGATGCAACGCGAAGAACCTTACCTGGGCTTGACATACAACAGATCGCTGAAGAGATGTAGTTTCCCTTGTGGTTGGTGTACCGGTGGTGCATGGCGGTCGCTGCCTCTGTGT
+
FCFGGGGGGGGGGGGGGGGGGGGGGGGGFGGGGGGGGGFEGFEGGEGFGGG9FGCEF7FFEFDEEGGGEEFGEGFGFFFF=6EF@FGGCGGEGFGDGDGGFGG+CFCEEGGFEGFEGDEGGG7,<FFF=BFGGGGGGGGCGGDCEFFF7>C>***<CFFEGGGGGEEDFFGE90+03C??DCCFG>FGGE5*1=5;CCCF7FCGGCFC5@FC>CGFF?=*>CFD76CC>D)798C7**2:CCC798*6*))2>>5(4,4.4*)(0)048(-4>FFF)53;90,((,,.(.6)-
@M00689:251:000000000-CJTJ5:1:1101:10397:24618 1:N:0:5
CAGGATTAGATACCCCAGTAGTCCTAGCCGTAAACGATGGATACTAGGTGTTGTCTGTATCGACCCGGACAGTGCCGTAGCTAACGCGTTAAGTATCCCGCCTGGGGAGTACGCACGCAAGTGTGAAACTCAAAGGAATTGACGGGGGCCCGCACAAGCGGTGGAGTATGTGGTTTAATTCGATGCAACGCGAAGAAACTTACCAGGACTTGCCATGTCGCGAATCCTCTGGAAAAAGAGGAGTGCCTTAGGGAGCGCGAACACAGGTGATGCATGGCCGTCGCTGCCTCTGTC
+
GGGGGGGGGGGGGFGGGGGGGGGGCFGGGGGGGFGEGGGGGFGGGGGFFGGGGGGGGGGGGGGGGGGCGGEGGGGGGEGGGFDGCFEGCGEGFFGCFFGDGG@GGGEGGCB<FFFGGGGGGCFGGGGFFD=FGGFGGFGGGGGCEEGGGGEEECCE@:FGGGEEGF,?FG@FF777CCFGGCC9C>FFFGEECCEGG*A7<F:FFGGC2<C7*3<DF*9F3)197<EDFF*66?F*)09CDC3*)*1)**.7C8710(486D9.574.9<A<)=/*5)5;9>>621(()432:9
@M00689:251:000000000-CJTJ5:1:1101:22392:24657 1:N:0:5
CAGGATTAGATACCCTGTAAATCAGACTGCCTCCCTGAACGAGCAGGATTTAGGGCATACTCTTTTTAACATTTGCCTGTGGCCAGTTCTAGGTGGTTGCCTCCTGAATATGTTGCGACCAGGTGCTGCATGGCCGTCGCTGCAT
+
GGGGGGGGGGGFGGGGGGFGFFFGGGGGEGGGGGGGGGGGGGGGGEFGGGGGGGGGGGGGGGGGGGGGGGGGGGGGGGGGGGGEGGGGGGDGFGGGGGGGGGGGGGGGGGGGGGGGDEFGGGFFGGGGGGGGGGGGGGGGGGCCF
@M00689:251:000000000-CJTJ5:1:1101:22395:24676 1:N:0:5
CAGGATTAGATACCCTGTAAATCAGACTGCCTCCCTGAACGAGCAGGATTTAGGGCATACTCTTTTTAACATTTGCCTGTGGCCAGTTCTAGGTGGTTGCCTCCTGAATATGTTGCGACCAGGTGCTGCATGGCCGTCGCTGCAT
+
FFGCFCFGGCDAFC6F<E99CF,CC@EFGF8CDEFCE@FFDGE+@EFGDGFGACCEEGGGGGGFFGGGGCFFGGG6EFGGGDC8CD<CEFFFC,:@@FE,9FFF66?FDFGFFGFE4C7BFFFEFFCEEFC,F,A>:=F:@FFCE
@M00689:251:000000000-CJTJ5:1:1101:11576:24690 1:N:0:5
CAGGATTAGATACCCTGGTAGTCCACGCCCTAAACGATGAATACTCGATGTTGGCGATACAATGTCAGCGTCCACGCGAAAGCATTAAGTATTCCACCTGGGGAGTACGTCCGCAAGGATGAAACTCAAAGGAATTGACGGGGGCCCGCACAAGCGGAGGAGCATGTGGTTTAATTCGATGATACGCGAGGAACCTTACCCGGGCTTGAAAGTTAGTGAAGTACTCAGAGATGAGTACGTCCTTCGGGACACGACACTAGGTGGTACATGGCCGTCTCTGCATCAGTATCTTATA
+
DGGFGGGGGGFGGGGGGGGGGGGGGG7FGGGF<FF;FGFCEFFFGGGFEDFFFAFFFGGGFGGFGGFGGECCGGGDD@FFG+CFGGGFGGGGFGGGGGGFE7FFEGGGGF8FGGGGGFG9=FFGGFGGGGGGGGDFFGGF7+@CFEGGEEEEFGG7CEC@F*>E6;<,,@FFFFCGG*4CDCFGF;E7C=EGGGC*;?C6>551:5CEGGGGGCFFGFFGGCCF7CF09=5@?FF>@***1>C>F7B0>@6CC>3;;0(6(93?E*648)3(,.0.87:2?<<)))-))).6<A.
@M00689:251:000000000-CJTJ5:1:1101:13611:24700 1:N:0:5
CAGGATTAGATACCCTGGTAGTCCATGCCGTAAACGGTGGGCGCTAGGTGTAGGGGTCTTCCACGGCCTCTGTGTCGTAGCTAACGCATTAAGCGCCCCGCCTGGGGAGTACGGCCGCAAGGCTAAAACTCAAAGGAATTGACGGGGGCCCGCACAAGCGGCGGAGCATGTGGATTAATTCGATGCAAAGCGAAGAACCTTACCTGGGCTTGACATACACCAGATCGCTGCAGCGCTGTAGTGTCCCTTGTGGTTGGTGTACAGGTGATGAATGGTCGTAGCTGCAT
+
GGGG@@6FGGCGG<CCC@CCEEFACCCC6@FFGGGGGGGG@CFCEEFA@FF,CCCFCEGEGG,CBCFFCF8FFFGGGF,A7F<6CCF+CFE,?<@==:FGGGGG<FCFFGGGEF>FCCEG7EGGCF<BC3,CFAFG?FG@C<<@F:F>8>8BC:*=CFFB@<ECEE>F6:3<EE9+<CF9:FGFFCEC:E6:E=EGF8:FF?G6+<CD58FEGE?7:?FC455FFCFGF<)96))977*::C*0@9/-8).0975(4((0-0-)09440...-6?=*04(,44<(3)
@M00689:251:000000000-CJTJ5:1:1101:11569:24708 1:N:0:5
CAGGATTAGATACCCTGGTAGTCCACGCCCTAAACGATGAATACTCGATGTTGGCGATACAATGTCAGCGTCCACGCGAAAGCATTAAGTATTCCACCTGGGGAGTACGTCCGCAAGGATGAAACTCAAAGGAATTGACGGGGGCCCGCACAAGCGGAGGAGCATGTGGTTTAATTCGATGATACGCGAGGAACCTTACCCGGGATTGAAAGTTAGTGAAGTACTCAGAGATGAGTACGTCCTTCGGGACACGAAACTAGGTGGTGCATGGCAGTCGCTGCAT
+
GGGGEGGGGGGGGGGGGGGGGGGFFGGGFGGGGGGGGGGGGGGGGGGGGGGGGGGGGGGGGGGGGGGGGGGGGGGGGGGGGGGGGGGGGGGFGGAFFGGGGGGGGGGGGGGGGGEGGGGGGGGGGGGGGCFGGGGGGGEGGGGGGDFFEGGGGGFFGEEFGGGGGGGFGGFGGGGGGGFGGF@FFGGGGGGEEF*<?EFFCECG*:6FGGFG*<CFC*9FCGGCFCCG=DFFF?FF?*>FD39*1559>)8FC07:BF<B37.485928)(.,))077?:(.:
@M00689:251:000000000-CJTJ5:1:1101:19950:24809 1:N:0:5
CAGGATTAGATACCCTGGTAGTACATGCCGTAAACGGTGGGCGATAGGTGTAGGGGTCTTCCACGGCCTCTGTGTCGTAGCTAACGCATTAAGCGCCCCGCCTGGGGAGTACGGCCGCAAGGCTAAAACTCAAAGGAATTGACGGGGGCCCGCACAAGCGGCGGAGCATGTGGATCAATTCGATGCAACGCGAAGAACCTTACCTGGGCTTGACATAACACAGATCGCTGCAGAGACTTAGTTTCCCTTGTGGTTTGTGTACAGGTTCTGTATGGTCCTCGCTCCAT
+
G<<FBF,EC@FG<;@FCCF<CC,CEF<C668@FGEGDC,+8C++7@BGFFC6CE:FFEFGG@<F@C@FEF86FFFF@CFGFF<EFCEGGGCFGG=:F:FEGECB4=@+6C,:BC+C::FGGGCFGGGF9B>DDD9,36>DG,@<C>CGG*>8:*4=B,=FGGEGECCF+03+0A++0<9@D5CF7?@FC=*>*2*/8@CF7A+AE7==C*>CFG9CG*)**150?CF:>CD:/*9F5*00*2*:77F2B)609.>(433>2*).)/*.95)).1<*7).4((4(-()
@M00689:251:000000000-CJTJ5:1:1101:23313:24815 1:N:0:5
CAGGATTAGATACCCTGGTAGTCCATGCCGTAAACGGTGGGCACTAGGTGTAGGGGTCTTACACGGCCTCGGTGTCGTAGCTAACGCAGTAAGCGACCCGCCTGGGGAGTACGGCAGCAAGGCTCAAACTCCAAGGAAGTGAAGGGGGCCCGCACAAGGGGCGGAGCATGTGGATTAGTTCGATGCAACGCGAAGAACCTTACCTGGGCTTGACATACACCCGATCGCAGCAGAGATGTAGTGTCACTTACGGATGGTGTATCGGTGATGGATGGCGGGTGCTGCATCTGGCATT
+
GCEDFGCFGGEEF=<F@DC<EECF@A<A<@F;FG<F76CCFDC6EAFFFDEAEA,@F7EF,ECC@7@+,,,B,6BC7CC,D,6,,86>+BC<?D:,@@+@7+8+=+4CF:EECCFB48?,BBA,,,C<F,8,A<,8,<,3C@<FE++>CEGB@*F7BD,>F>8*3:**2,?<?,9<C++>:*;9C*?<?*57C***0;A8+2++2+*/*0**200**966*))195*>)/1.)7777*20*2*2=*/)**)**))--.4>2*--.;3:@A)())))))((-824)(69)-),(.4
@M00689:251:000000000-CJTJ5:1:1101:21945:24831 1:N:0:5
CAGGATTAGATACCCTGGTAGTCCATGCCGTAAACGGTGGGCGCTAGGTGTAGGGGTATTAGACGGCTTCTGTGTCGTAGTAAACGCATTAAGAGCCCCGCCTGGGGAGTACGGCCGCAAGGCTAAAACTAAAAGGAATTGACGGGGGCCCGCACAAGCGGCGGAGAAGGGGGATAAATTCGATGCAAAGCGAAGAACCTTAACTGGGCTTGACATACACCAGATCGATGCAGAGAGGTAGTTTCCCTTGCGGGTGGTGTACCGGTGTTGCATGGCGGTCGTAGCAT
+
CDGFGGGGGGGCEEFGGCGGGGCCDFDEGGGDCFGEFFG7+@6@FGE<FFGGAECC,,6,,,<C77@+@CF9@F66=CC?,,<C??=:F?EEE,9,,B,>==CFDD@CC8,,84@+:C>+@+3,BBBF,A,8DA@:B,3:33,BBCGEG**1***=C,6<C<:*3*14+**2C*C*3+3<7/A9C8C9+3*/**1;<F=*+0+3<<C5:FFG<+00*96**99<*2:*07****1*00*07:*:4/94*)(1))<,(42.)*),)07(..4).9)07),((((,3<<
@M00689:251:000000000-CJTJ5:1:1101:18729:24909 1:N:0:5
CAGGATTAGATACCCTGGTAGTCCATGCCGTAAACGGTGGGCGCTAGGTGTAGGGGTCTTCCACGGCCTCTGTGTCGTAGCTAACGCATTAAGCGCCCCGCCTGGGGAGTACGGCCGCAAGGCTAAAACTCAAAGGAATCGACGGGGGCCCGCACAAGCGGCGGAGCATGTGGAATAATTCGATGCAACGCGAAGAACCTTACCTGGGCTTGACATACACCAGATCGCTGCAGAGATGTAGTTTCCCTTGTGGGTGGTGTACAGGTGGTGCATGGACGTCGCTGCAT
+
FGGGGGGGGGGGGGGGGGGGGGGGGGGGGGGGGGGGGGGGGFGGGGG@CEFFGGGDFCFGFFFFGGGE:FGGFFGGGGFFDGAFGGCCFDFGGACFGGGEGEGGGGGGGFGGGEEFFCGGCFFFFGGDGFCGGGG@:>CBBFGGGGG@E@CCEE*:8FGGGGGGD*8CGG<9C<+03<<FGCC9CE7<FGCGEEC?:A=C?F:EFFCE5AC7F8FG:??07C55DGF3>*1/69>CFFGGGGGG?4*<F4.*C)86>0,04B>4)10870<D>FF)9>:?691(15)
@M00689:251:000000000-CJTJ5:1:1101:15208:24934 1:N:0:5
CAGGATTAGATACCCTGGTAGTCCATGCCGTAAACGGTGGGCGCTAGGTGTAGGGGTCTTCCACGGCCTCTGTGTCGTAGCTAACGCATTAAGCGCCCCGCCTGGGGAGTACGGCCGCAAGGCTAAAACTCAAAGGAATTGACGGGGGCCCGCACAAGCGGCGGAGCATGTGGATTAATTCGATGCAACGCGAAGAACCTTACCTGGGCTTGACATACACCAGATCCCTGCAGAGAGGTAGTTTCCCTGGTGGTTGGTGTACAGGTGCTGCATGGCGGTCGCTGCCTCCGTCT
+
FDGGGGFGGGGFEFFGFGGGFFFGFFFFEEGGGGFGGGGDGGGEFEFGCEE9FGGGGGGGGCEGGGEDEFFGGGFFGGDGGFGFEFCCCGFGFFGFF=CFEGGGGFGGGGGGGGDEFGGGGGGGGGGGFGGGGGGGGFGD<F<CFGGGGGGGDGGGGFFC<=8EEEEGCEFDCCFGFCC<CCF7C8ECFGE5CCEGCGC8FGGGFF5F=@CGD<9FC*9FFFFG66+00><?:=FD55>CCCC?*@FA0),9CB34901089A58B?2BAF:<F))).--4(46;??)((-2.
@M00689:251:000000000-CJTJ5:1:1101:20832:24956 1:N:0:5
CAGGATTAGATACCCTGGTAGTCCACGCCGTAAACGATGGATACTCGCTGGTGGCGACAGACTGTCACTGGCTTAGCGAAAGCGTTAAGTATCCCACCTGGGGAGTACGCTCGCAAGAGTGAAACTCAAAAGAATTGACGGGGGCCCGCACAAGCAGCGGAGCATGTGGTTTAATTCGATGCAACGCGAAGAACCTTACCTGGTCTTGACATGTCCGGAACTGCCCAGCGATGGGCGGGTGCCTTCGGGAATTGGAACACAGGTGCTGCATGGCCGTCGCTGCAT
+
GGFFGGGGGGGGFFGGGGGGGGGGGGGGGGGGEFFGGGGGGGGGGGGGGGGGGGGGGGGGGGGGGGGGGG8FGGGGGGGGGGGGGGGGGGGGGGGGGGGGGGGG:BFG7CFGGGGFGGGFGGGFGF,BFFFFGGAFFGCBFGGEGGGGGDECF8FFGCCFGEGFFGFCFG=FGGG@B8+>:CFGGGDGG5==EF=EGFFG73CCFGGGG8>9*<973>DGGG4FGFGD>CD)55595559D<*:0*7(7.4DCF4<9:4),.3-7:=4?BAA2)98);16109(6
@M00689:251:000000000-CJTJ5:1:1101:20833:24977 1:N:0:5
CAGGATTAGATACCCTGGTAGTCCACGCCGTAAACGATGGATACTCGCTGGTGGCGACAGACTGTCACTGGCTTAGCGAAAGCGTTAAGTATCCCACCTGGGGAGTACGCTCGCAAGAGTGAAACTCAAAAGAATTGACGGGGGCCCGCACAAGCAGCGGAGCATGTGGTTTAATTCGATGCAACGCGAAGAACATTACCTGGTCTTGACATGTCCGGAACTGCGCAGCGATGGGCGGGTGGCTTCGGGAATTGGAACACAGGTGCTGCATGGCCGTCGCTGCATCTGTCGCTTT
+
GGGGCFGFGGGGFFGGGGGGGGFFFFGGGGGGGGGGGGGGGGGGGGGEEFGGGGGGGGGGGGGFFGGGGGGGGGGGGGGFFGGGFGGGGGGGG,ECGGGGGGGGFFFGGG7FGGDGGGGFAFEEFFGFFFGGGFA;FGEGGGGGCEGGGGGGGGFEGFGGGEGFFGGGGG@FGCG9EFF+;3@C0=ECCDC=FG*<?FD<CFC+@?:CC<:?CGEDG>71)C6C*):C>C74<;5DEEGDG)055?5(7)-9CF?,<:,>18:>F:64*.:>7)95).(,2(18><<-4-(((((
@M00689:251:000000000-CJTJ5:1:1101:8811:24999 1:N:0:5
CAGGATTAGATACCCTGGTAGTCCACGCCGTAAACGATGAGAACTAGCTGTCGGGGCTCTTAGAGCTTCGGTGGCGCAGCTAAAGCATTAAGTTCTCCGCCTGGGGAGTACGGCCGCAAGGCTAAAACTAAAAGGAATTGACGGGGGCCCGCACAAGCGGGGGAGCATGTGGATTAATTCGAAGCAAAGCGAAGCATCTTACCGTGGCTTGACATAAACTAAATCGCTGCAGAGATGTAGTTTCCCTTGTGGTTGGTGTACAGGTGTTGAATGGGAGTCGATGCATCTGTACATT
+
GGG9FFEGGEDAFEFFDDFCE;,CF,8@FFF@FGCEFGCAEF<,CCF8@E@<C7+C++DFFEGGGDFCEFG7FG@CC:C7FGE,C<,9,,CCC?,,C,>,++BF<+:>+??:+>FCFGGG@F,A<,?B,,,BFFCFB=,C=,===F@B:F::**CC,61=**=18CF9:<CFGGG6++<C5E*2/@F:@F==EE*<+3<@@+0**2CGGGC**0+***0*****21:45<>6*.2*9=7>**:**9=.5@27CFEF?B<*4*64?6?(7)6.60))0)(-((6(..).-64)-).
@M00689:251:000000000-CJTJ5:1:1101:8830:25008 1:N:0:5
CAGGATTAGATACCCTGGTAGTCCACGCCGTAAACGATGAGAACTAGCTGTCGGGGCTATTAGAGCTTCGGTGGCGCAGCTAACGCATTAAGTTCTCCGCCTGGGGAGTACGGCCGCAAGGCTAAAACTAAAAGGAATTGAAGGGGGCCCGCACAAGCGGAGGAGCATGTGGAGTAATTCGATGCAACGCGAAGAAACTTAACTGGGATGGACATACACACGATAGCTGCCACTATGGATTTTACCATGTGTTTGGTTGACAGGTGTTGAATAGACGTCTCTGACTTTCATCTTT
+
GEAFCGEF9CFFFFGGG9F<CCC,@,6@@:7BCF@F:FDCFDD,FACF,CCE@7@FG7,CFFEFC9@,<:B8B@@=,8=+BAF,?+4B7?<<FCCE<FCC@+B7F=FGC8A:++4=6+++3:,8BFB,B,DDC,+@88,,3,:B:FG7+*@C8CF7,2>1*5=4?=17??93C,24?;?C/1++3+?8*7*>2=GFC8?FF700+75*0*1**++*96F6*17*1/3**0*)*)**1)**000*96*.91:**)0((-(0.*8(*)*()).6)1**0)((,.).))))))).)65
@M00689:251:000000000-CJTJ5:1:1101:8792:25042 1:N:0:5
CAGGATTAGATACCCTGGTAGTCCATGCCGTAAACGGTGGGCGCTAGGTGTAGGGGTCTTCCACGGCCTCTGTGTCGTAGCTAACGCATTAAGCGCCCCGCCTGGGGAGTACGGCCGCAAGGCTAAAACTCAAAGGAATTGACGGGGGCCCGCACAAGCGGCGGAGCATGTGGATTAATTCGATGCAACGCGAAGAACCTTACCTGGGCTTGACATACAACCGATCGCTGCAGAGATGTAGTTTCCATTGTGGTTGGTGTAAAGGTGGTGCATGGGCGTCGCTGCATGTTTCT
+
GGGGGFFCDGGGFCECFFGGGFCF@FFEFEFEGGFEGGGGGGGFGEDC<FFDFGGG:CEGFGE9CFC+CF<FFFEFCDEG=ECEFGGDCGGGGCFFFCCBEF@FEFGCGGGGFGGEEEECFGG8FCFFFGDGGGFG8BF,EFECGGGG8F7CEE<F8FFGCFEEEG5C+<@EFF?9<@9+*:7+2*<:<:=:5=CCE8*27C8+0CFCF8**2+02**9***)/11:9>G3?F?GC*9CDF*7:F**.**.:D:)234:5)16<F??<)4))5@4)55>(4434((.).))-)
@M00689:251:000000000-CJTJ5:1:1102:17679:1964 1:N:0:5
CAGGATTAGATACCCAGATCCTCCATTTCTGCAAATTGTTGTAAACTCAGCAGGGCAGGGAATGTGGCCGTCTCCCTCCAGGCCGGTCAGGCGTAGGTCAAGAGAAGCCCAGCTCCGGTCTTTAGAACTGCAAATGGATCTTTGGATTTGGTGTTAGTTACCATGAGCTGCTCTCCAAATGCAAAGGTTGTAAAGGTGCTGCATGGCCGTCGCTGCAT
+
FEGGGGGGGGGGGGG@EEFCEFGGGGG<C6ECGGCCEFGG8EEE,C,;;CE9<DEE8C77,;C,<,<@C7CCECCF8<BC,,9@+@C:,,<CEFB+?CE,,,,CE<FCG<,,AAEF7:CFCFC,5,5C9EAEC<?A?,CAFEECF,EC9==B3A+,8@FEADDG,=,8F8<,8D38,>,@,@,,,,4@,@:,@;F9D,,@7?6@=,48751*;CC9*+
@M00689:251:000000000-CJTJ5:1:1102:19489:2040 1:N:0:5
CAGGATTAGATACCCTGGTAGTCCACGCCGTAAACGGTGGGTACTAGGTGTGGGTCCCTTCCACGGGATCCGTGCCGTAGCTAACGCATTAAGTACCCCGCCTGGGGAGTACGGCCGCAAGGCTAAAACTCAAAGGAATTGACGGGGGCCCGCACAAGCGGCGGAGCATGTGGATTAATTCGATGCAACGCGAAGAACCTTACCTGGGTTTGACATACACCGGACGACCGTAGAGATAAGGTTTCCCTTGTGGTCGGTGTACAGGTGCTGCCTGGTCGTCGCTGCATCCGTCT
+
GGGGE8FCFFGGGFEFACFGFFGGAEFEFCFGEGGGFGGEFGDFGGGFFFFGGGEFGGGGGGGGGGGGGGGGGGCFEGGGGFGGGDGEBCGFGGGGGGGGCGGGGGD@FG<EEDGGGGGGGGGGFGFGGGGGGGFGFGGDEEFDFEGGGGGGGGGGGFGDC7<:8:EGFF?CF+<AFGGG7=<CGGGGFGGGGEGGFFC>AFGGC:*5:8C=77:FGGF7.*:E9/5:)C5>>CG7F>*+9<70*84@GFFGD4=5936:ACFAF?)9*9?)9=C0/>9(,,4((,:<(((..
@M00689:251:000000000-CJTJ5:1:1102:14611:2125 1:N:0:5
CAGGATTAGATACCCTGGTAGTCCATGCCGTAAACGGTGGGCGCTAGGTGTAGGGGTCTTCCACGGCCTCTGTGTCGTAGCTAACGCATTAAGCGCCCCGCCTGGGGAGTACGGCCGCAAGGCTAAAACTCAAAGGAATTGACGGGGGCCCGCACAAGCGGCGGAGCATGGGGATTAATTCGATGCAACGCGAAGAACCTTACCTGGGCTTGACATACACCAGATCGCTGCAGAGATGTAGTTTCCCTTGTGGGTGGTGTACAGGTGGTGCATGGCCGTCGCTGCATCTGTCGCG
+
FFGFE<FCFFFDFCFEC@EEDFCEEFFFFECCCDFEGFDFGGGF7BCDC@6FGCFGFGGGGGGGGGGGGGGGGGGGGEGGGGGG8FGGEGGGGGGGGGGGGGDGFFCFFCGFGGGCBFFEGGGDGGGGGFGACFF@FFDFGE9:C@FC>:E:<F@F<CFGECCGGGDG@E*;CECCFFDFGGGCFCCC@EGGGG8/@@5CECGGGGGGG@CG5+<?FFGC?GC=4<C75EGFFGGD:C7CF+:CF??4>519D*079(878:@BF*6F5<9;*=F*)0(-73(3(,652:-4(:2
@M00689:251:000000000-CJTJ5:1:1102:19375:2222 1:N:0:5
CAGGATTAGATACCCTAATTAAAGCTGCACGAGGTAGCTTGGGTACCAGAAGCAGTGTAGCTGCAGCAGTTGAGAAGCATCTTTTCTACGTGGTTTCCAAGGTGGTGCATGGCCGTCGCTGCAT
+
FFGFGFGGFFGGGFGGA<F9@CE,,;CFF<FF7686C<,6FFFE,C,<ECCGFEFGGGCFFF,EFFGFCF@F,C,6FFFCEGFCE<<FEFC@FC,@FC9EFEEFGGFGFG9=CF7+@FEGCDFA
@M00689:251:000000000-CJTJ5:1:1102:21539:2291 1:N:0:5
CAGGATTAGATACCCTTCAGGAGGGAAGAGGAGGAAGGAACAGAAAAAGCATTCAGACCGCCACATACAGAACAAGAACGAGCAGCAGAGTTTATCCCAGTAATAAAATCAGTGCAGTTGTGAAGGTGATGCATGGCCGTCGCTGCAT
+
GGGGEFGFGGGGGGGGGGFEFEE7CCEEFGGF@@B<FEFGGGGG?F@FEFFGGGGGGGGGGGGGGGGGGGGGGGGGGGGGGGGGGGGGGGFFGGGGGGGGGGGGFFGGGGGGGGGGGFFGGGGGGGGGGGGGGGGGGGGGGGGGGGGG
@M00689:251:000000000-CJTJ5:1:1102:10980:2345 1:N:0:5
CAGGATTAGATACCCTGGTAGTCCATGCCGTAAACGGTGGGCGCTAGGTGTAGGGGTCTTCCACGGCCTCTGTGTCGTAGCTAACGCATTAAGCGCCCCGCCTGGGGAGTACGGCCGCAAGGCTAAAACTCAAAGGAATTGACGGGGGCCCGCACAAGCGGCGGAGCAGGTGGATTAATTCGATGCAACGCGAAGAACCTTACCTGGGCTTGACATACACCAGATCGCTGCAGAGATGGAGTTTCACTTGGGGTTGGTGTACAGGTGCGGCATGGTGGTCGCTGCATCTGTCTCG
+
F@ECC,;EEEFDFEEE@@CCCECF@CD@CB@@@CCCF@CFGGEE7BBC;C@FFFGGEG?FGGGFGGEGGGEFEFEFFDFGGDFG@FGGGDGGGGGG>FGGGG7DCE@?FCFAFGGG=CEFGGFCFFGFF@FBDFCCFFD,@=><@CFDB:8:=FF@CFCFEGCEEGEG*8*<CC+<@FFG?CE+ACCF6C=EGE8AF8>*9EGDEEFGC6*:0<?9CGF<FGGF20:C:ED?F:FG7F*:F397@*69:=)9C1)8>??58:@64/9<7>::.><:6>3,46(,48)6)6.4-5(
@M00689:251:000000000-CJTJ5:1:1102:8360:2358 1:N:0:5
CAGGATTAGATACCCTGGTAGTCCATGCCGTAAACGGTGGGCGCTAGGTGTAGGGGTCTTCCACGGCCTCTGTGTCGTAGCTAACGCATTAAGCGCCCCGCCTGGGGAGTACGGCCGCAAGGCTAAAACTCAAAGGAATTGACGGGGGCCCGCACAAGCGGCGGAGCATGTGGATTAATTCGATGCAACGCGAAGAACCTTACCTGGGCTTGACATACACCAGATCGCTGCAGAGATGTAGTTTCCCTTGTGGTTGGTGTACAGGTGCTGCATGGTCGTCGCTGCATCTGTCTCG
+
FGGCGFCFGCDCFFGF@<C@<FCFEFGGGCC@EFFE@FDGGGGFECFC@@;CE<CFFEGCGGAFCDCFCFFG@AFGBFF7=FCCEFGECGGGGCEGG7>@7>CFCFDGGGGGDGG7:CFGGFGFGDFGGFGFGG<8FC>3<>,3:7>C>FGBF:CBFFCGGECFGEDE0<3:C9C??FECC@C:EGGGGGGDGE=CG6FCGGGGGG5CCF5CGGGACCFEFGGGFGGGFEC?@FDC>F>FFFC<6F2*C:*972>BF<?FF79A4BF?DF?FFFF*6@>B9;((1.)65:59<4(
@M00689:251:000000000-CJTJ5:1:1102:23727:2399 1:N:0:5
CAGGATTAGATACCCTGGTAGTCCATGCCGTAAACGGTGGGCGCTAGGTGTAGGGGTCTTCCACGGCCTCTGTGTCGTAGCTAACGCATTAAGCGCCCCGCCTGGGGAGTACGGCCGCAAGGCTAAAACTCAAAGGAATTGACGGGGGCCCGCACAAGCGGCGGAGCATGTGGATTAATTCGATGCAACGCGAAGAACCTTACCTGGGCTTGACATACACCAGATCGCTGCAGAGATGTAGTTTCCCTTGTGGTTGGTGTACAGGTGTTGCATGGTTGTCGCTGCAT
+
GGGGGGGGGGGGGGGGGGGGGGFGGGGGGGGGGGFEGGGGGEEGGGGGFGFDEFGGGGGGGGGGGGGGGGGGGGGGFGGGGGGGGGGDGGGGGGGGGGGGGGGGGGGGGGGGGGGDGGGGGGC8FGGGGGGGGGFGGGGGFGGGGGGGGGGEECEC<FGGGGGGGGGGGGFGGEFDGGGGGGFGGGGGGGEEG88:@FGCFGGGGGGGG6FGGGFGDGGFFGFGFFGD@GDFFGF*0>F+@E7?@@?FGFFGGGFEFB<@2*9:?6FF<@BF?FFCFF19?F?:77A
@M00689:251:000000000-CJTJ5:1:1102:21236:2645 1:N:0:5
CAGGATTAGATACCCTGGTAGTCCACGCCCTAAATGATGTCAACTGGTTGTTGGACGGCTTGCTGTTCAGTAACGAAGCTAACGCGTGAAGTTGACCGCCTGGGGAGTACGGCCGCAAGGTTGAAACTCAAAGGAATTGACGGGGGCCCGCACAAGCGGCGGAGCATGTGGATTAATTCGATGCAACGCGAAGAACCTTACCTGGGCTTGACATACACCAGATCGCTGCAGAGATGTAGTTTCCCTTGTGGTTGGTGTACAGGTGCTGCATGGCTGTCGCTGCAT
+
GGGGFGGGGGGGGGGGGFGGGGGGFGGGFGGGGGCCFGGGGGGGGFGCEBFGGGFGGGGGGGGGGGGGGGGGGGGGGGGGGGGGGGGGGGGGGGGGGGGGGGGGGGGGGGGGGGGGGGGGGGFGGFGGGGGGGGGGGGGGGGGGGGDGGGGGGGGGGGGGGGGGGGGG<CGGGGGGGGGGGFGGGGG>CCG?EEFFGGGGGGGGFGGGGGGGGGGGC4CFFGCFFEGGFGGFFF7DGGG?BGGGFFFFGFFGGGBB?FFFFCFFFFFB6)1@F>CDFFBF?FFFF
@M00689:251:000000000-CJTJ5:1:1102:21218:2645 1:N:0:5
CAGGATTAGATACCCTGGTAGTCCACGCCCTAAATGATGTCAACTGGTTGTTGGACGGCTTGCTGTTCAGTAACGAAGCTAACGCGTGAAGTTGACCGCCTGGGGAGTACGGCCGCAAGGTTGAAACTCAAAGGAATTGACGGGGGCCCGCACAAGCGGCGGAGCATGTGGATTAATTCGATGCAACGCGAAGAACCTTACCTGGGCTTGACATACACCAGATCGCTGCAGAGATGTAGTTTCCCTTGTGGTTGGTGTACAGGTGCTGCATGGCTGTCGCTGCAT
+
FFGGG8FFGGGGGGGGGFGFCFFFFGGGGFEFGG<CFGGGGGGGFFG,CBFGGFFGGGGGGGGGGGGGGGGGGGGGGGGGGGGGGGGGGGGGGGGGGEGGGFFFGGGGGGGGGCEGGGEGFFGGGGGGGGGGFFFCEGFFGGGGGGGGGGGGGGGGGGGGGGGGGGGGGGGGGGGFGGGGGFGGFGGGGGGGGGGF>FGGDGCCGFGC78:CGGGFGGGGF5+3*:C57ECFF**>:FF+97;F?FA::F>5CC).4<27>F?<@)6@=FFF:@G55=66?F6>)
@M00689:251:000000000-CJTJ5:1:1102:23380:2669 1:N:0:5
CAGGATTAGATACCCTGGTAGTCCATGCCGTAAACGGTGGGCGCTAGGTGTAGGGGTCTTCCACGGCCTCTGTGTCGTAGCTAACGCATTAAGCGCCCCGCCTGGGGAGTACGGCCGCAAGGCTAAAACTCAAAGGAATTGACGGGGGCCCGCACAAGCGGCGGAGCATGTGGATTAATTCGATGATACGCGAGGAACCTTACCTGGGCTAGAATGTAGTCTGACCGTGGGTGCACGCTCATTTTGTAGCAATCCACAGACTATAAGGTGCTGCATGGCCGTCGCTGCAT
+
DFGFGGFGGGFFGGGGGCFCFFGFGFGGGGGDCFGGDGGGGGGGGGGGGGG9F@FFGE8FGGGGGGGGGGGGGGGGGG@@FGGDGGGGG7FGGFFFEEGGGGGGGGGFCFGGDDCFFGCFGGGFFGGGGFFGGFGGGGFCFGGEGCECEFGEGGGGGCFGGGGGGGGGFGFG?CFEGGGG7C+<::7CDFG=EGGGF6FGG7FFGG=*7C57C?9?:D:39+:+:C=CF*).)*2*/117@GF+=9.*29**:*744(19(2*:*/@=C499*/C7*<(51;;6(819B>
@M00689:251:000000000-CJTJ5:1:1102:16824:2754 1:N:0:5
CAGGATTAGATACCCTGGTAGTCCATGCCGTAAACGGTGGGCGCTAGGTGTAGGGGTCTTCCACGGCCTCTGTGTCGTAGCTAACGCATTAAGCGCCCCGCCTGGGGAGTACGGCCGCAAGGCTAAAACTCAAAGGAATTGACGGGGGCCCGCACAAGCGGCGGAGCATGTGGATTAATTCGATGCAACGCGAAGAACCTTACCTGGGCTTGACATACACCAGATCGCTGCAGAGATGTAGTTTCCCTTGTGGTTGGTGTACAGGTGATGCATGGTCGTCGCTGCAT
+
GGGGGFGGGGGGGGGGGFGGFGFFGGGGGGGGGGGEGGGGGGGGGGGGFGGGGGGGGGGGGGGGGGGGGGGGGGGGGGGGGGGGGGGGGGGGGGGGGGGGGGGGGGGGGGGGGGGGGGGGGGGGGGGGGGGGGGGGGGGGFGGGGGGGGGGGGGGGGGGGGGGGGGGGGGFGGGGGGGGGGGGGGGGFGGGGGGGGGGGGGGGGGGGGGGGGGGGGGGFFFGGGFGGGFGGFFGGGGFFGFF7CBFFFGFFGD<7DB1:;<FFFFB4*?F?FFFGGFBB?>>:?F?)
@M00689:251:000000000-CJTJ5:1:1102:14965:2942 1:N:0:5
CAGGATTAGATACCCTGGTAGTCCATGCCGTAAACGGTGGGCGCTAGGTGTAGGGGTCTTCCACGGCCTCTGTGTCGTAGCTAACGCATTAAGCGCCCCGCCTGGGGAGTACGGCCGCAAGGCTAAAACTCAAAGGAATTGACGGGGGCCCGCACAAGCGGCGGAGCATGGGGATTAATTCGATGCAACGCGAAGAACCTTACCTGGGCTTGACATACACCAGATCGCTGCAGAGATGTAGTTTCCCTTGTGGGTGGTGTACAGGTGATGCATGGCCGTCGCTGCAT
+
GFGFFFFGGFEGGEGGCDFECFFFFGGGGEBCEFFDFEFGGGGGEEEFFFFGGGGGGGGGGGGGGGGGGGGGGGGGGGGGGGGGGGGGGGGGGGGGGGGGGGFGDDDCFGGGGGGGGGGGGGGFGGGGGGGGGGFCDFFFGGGGGDGGEGG@EFFGGGGGGGDGGGGGCF6CGGEGGGGGGGCFGGFGFGGGGGDEGEGGGGGGGGGGGFGEDCGCFFGCFGGGGFGGFGGFFDGC>C:CFCFCF@8?CF=CG3>BB<?>AFFFF??F7FFFFF5<9B2;6>0<BFA
@M00689:251:000000000-CJTJ5:1:1102:16894:3042 1:N:0:5
CAGGATTAGATACCCTGGTAGTCCATGCCGTAAACGGTGGGCGCTAGGTGTAGGGGTCTTCCACGGCCTCTGTGTCGTAGCTAACGCATTAAGCGCCCCGCCTGGGGAGTACGGCCGCAAGGCTAAAACTCAAAGGAATTGACGGGGGCCCGCACAAGCGGCGGAGCATGTGGATTAATTCGATGCAACGCGAAGAACCTTACCTGGGCTTGACATACACCAGATCGCTGCAGAGATGTAGTTTCCCTTGTGGTTGGTGTACAGGTGGTGCATGGCCGTCGCTGCAT
+
GGGGGFGGGGGGGFGGFGGGGGGGDAFGGGGGGFFEFFGGGGGGGGGGFFFGGGGGGGGGGGGGGGGGGGGGGGGGGGGGGGGGGGGGGGGGGGGGGGGGGGGGGGGGGGGGGGGGGGGGGGGGGGGGGGGGGGGGGGDFGGGGGGGGGGGGGGGGGGGGGGGGGGGGFGGGGGFFGGGGFGFGGGGGGGGGGGGGGGGGGGGGGGGGGGGGGGG?CGDG@C8=FGGGFGGFFGGGGGGEFGGGF=<FFF0CC5>BFFFFDFFAF?@FGFFFFFD>FDBBBFFBBF)
@M00689:251:000000000-CJTJ5:1:1102:24032:3046 1:N:0:5
CAGGATTAGATACCCTGGTAGTCCATGCCGTAAACGGTGGGCGCTAGGTGTAGGGGTCTTCCACGGCCTCTGTGTCGTAGCTAACGCATTAAGCGCCCCGCCTGGGGAGTGCGGCCGCAAGGCTAAAACTCAAAGGAATTGACGGGGGCCCGCACAAGCGGCGGAGCATGTGGATTAATTCGATGCAACGCGAAGAACCTTACCTGGGCTTGACATACACCAGATCGCTGCAGAGATGTAGTTTCCCTTGTGGTTGGTGTACAGGTGGTGCATGGCCGTCGCTGCAT
+
GGGGGGGGGGGGGGGGGGGGGGGGGGGGGGGGGGGGGGFGGGGGGGGGGGGGGGGGGGGGGGGGGGGGGGGGGGGGGGGGGGGGGGGGGGGGGGGGGGGGGGGGGGGEGGGGGGGEGGGGGGGGGGGGGGGGGGGGGGGGGGGGGGGGGGGGGGGGGGGGGGGGGGGGGGGGGGGGGGGGGGGGGGGGGGGGGGGGGGGGGGGGGGGGGGGGGGGGGGGGFGGGGGGGFGGFFGGFFFFEFGCFF@?FGFFGGGFFFBFFFGFFFFFFGFFFFFGGFFFB>FBFFFB
@M00689:251:000000000-CJTJ5:1:1102:9512:3079 1:N:0:5
CAGGATTAGATACCCCGGTAGTCCTAGCCGTAAACGATGGATACTAGGTGTATGTGGTATCGACTCCATATGTGCCGTAGTTAACACAGTAAGTCTCCCGCCTTGGGAGTACGGCCGCAAGGTTAAAACTCAAAGGAATTGACGGGGGCCCGCACAAGCGGTGGGGCATGTGGTTTAATTCGCAGCAACGCGCAGAACCTTACCAGGTCTTGACCTCCTTTGACCACTCTAGAGATAGAGCTTTCCCTTCGGGGACAAATTGACCGTTGCTGCCTGGCCTTCGCTTCAT
+
FDFD@FFGGFFGGGGGGGGGCFFFCFGGGGGCFGGEFF,:<FCFG,6@CFG9FFF@AFFGGD,@FBF<F,C,ECFF7F@,CFACF,C,:CC,<C9BFGGECFE,CCD4@C8?=ECGGG@++DEF,BBEGCF<EF<A6,AF,:ACCCFE+@B:+*3@F5DC@<C<**>:CA<;<FFG79<CC/4=BEFGF8CE58C5>*@FG76C7CCGGFG?7+<<CFFFFGGGCGFE?EF*96>DC*>+1?FGF42=75>DCC)52(,*6**)15)87)1/4.>F)53)),-3((34<
@M00689:251:000000000-CJTJ5:1:1102:18124:3086 1:N:0:5
CAGGATTAGATACCCTGGTAGTCCATGCCGTAAACGGTGGGCGCTAGGTGTAGGGGTCTTCCACGGCCTCTGTGTCGTAGCTAACGCATTAAGCGCCCCGCCTGGGGAGTACGGCCGCAAGGCTAAAACTCAAAGGAATTGACGGGGGCCCGCACAAGCGGCGGAGCATGTGGATTAATTCGATGCAACGCGAAGAACCTTACCTGGGCTTGACATACACCAGATCGCTGCAGAGATGTAGTTTCCCTTGTGGTTGGTGTACAGGTGTTGCATGGCCGTCGCTGCAG
+
GFGGECCFGGGGFC@F@@FFCF,ECFCEEC@EGFFEGGGGGGGGGEFFC@CFGFFGGGGGGGGGGGGGGGGGGGGGGGGGGGGGGGGGGGGGGGGGFGEGGGGGGGGGGGGCFGGFFGGGGGGGGGGGGGGGFFFFGGGGGGGGGGGGGGGGGGGGGGGGGGGGGGGG6?CCFGFFGGGGGGGGGCFGCGGGEGGGGFGFFFCFFGGGGGGGGGGGFFGGFGCC=<CE)>7@FCFDFFCGF9>FFB>FGFFGG*>B648)5>FDF*?FGF6?FFGFFF9169??>B(
@M00689:251:000000000-CJTJ5:1:1102:9525:3094 1:N:0:5
CAGGATTAGATACCCCGGTAGTCCTAGCCGTAAACGATGGATACTAGGTGTATGTGGTATCGACTCCATATGTGCCGTAGTTAACACAGTAAGTATCCCGCCTGGGGAGTACGGCCGCAAGGTTAAAACTCAAAGGAATTGACGGGGGCCCGCACAAGCGGTGGAGCATGTGGTTTAATTCGAAGCAACGCGAAGAACCTTACCAGGTCTTGACATCCTTTGACCACTCTAGCGATAGCGCTTTCCCTTCGGGGACAAAGTGACAGGTAATCCATGGCCGTCGCTGCAT
+
C<E@C,CFGGCFGCEFCCF::CCFFGGFGGCCEGFECDEECECFEFFDCCCDFFFGAFC<FC7FGEG@E9FFG<EFEGCBFC9CEFG8CFEFFAFGGD68FFGGCD@CEGCF=CEC:FFFEGEFGEFGGFGGGG<8A<FG,CC+:7>CEEGED*@FGGFCGGGGG8F7F9F,:FGGGFGF186CCEGDF*=8EE88FFGGG?CF@8*00@E+*<??F4*<*3<CC?E+8+:**175C3:7:5<EBFFFGFFGDD>D01:)50=>4*7**19**0:?FFF9>BF9(49:9
@M00689:251:000000000-CJTJ5:1:1102:18141:3133 1:N:0:5
CAGGATTAGATACCCTGGTAGTCCACGCCGTAAACGATGGGCACTAGGTGCGGGGGGTGTCGACTCCCCCCGTGCCGAAGTTAACGCATTAAGTGCCCCGCCTGGGGAGTACGGCCGCAAGGCTAAAACTCAAAGGAATTGACGGGGGCCCGCACAAGCGGCGGAGCATGTTGCTTAATTCGACGCAACGCGAAGAACCTTACCAAGGTTTGACATGCAGGGAAAAGCCGTAGAGATACGGTGTCCGTAAGGGCCCTGCACAGGTGATGCATGGCCGTCGCTGCAT
+
FCFDE<EDFFGGG9,C@@ECCFEFEFEFGCFEEE@CFFFFGGGGFDGDCAFGGDFGGGGGGGGGGGGGGGGGGGGGGGGGGGGGCFGGGGGGGGGGGGGGGGEGGGGGGGGGGGGCEDEGGGGFGGGGGGGGGGGGGGGGGGGGGGGGGGGGGGGGGGGGGGGGGGGGGGGGGGGGGGGGGGGGGGGGGGGGEEEGGGGDGGGGGGGGFGGGGGGGGGGGFCFFGFGG@ECEFGGGGGGGF?F7?F?FGFFGGGEFFFFFFGFFFFFFGFF4BFDGED>FFFFFF)
@M00689:251:000000000-CJTJ5:1:1102:11261:3180 1:N:0:5
CAGGATTAGATACCCTGGTAGTCCATGCCGTAAACGGTGGGCGCTAGGTGTAGGGGTCTTCCACGGCCTCTGTGTCGTAGCTAACGCATTAAGCGCCCCGCCTGGGGAGTACGGCCGCAAGGCTAAAACTCAAAGGAATTGACGGGGGCCCGCACAAGCGGCGGAGCATGTGGATTAATTCGATGCAACGCGAAGAACCTTACCTGGGCTTGACATACACCAGATCGCTGCAGAGATGTAGTTTCCCTTGGGGTTGGTGTACAGGTGATGCATGGTTGTCGCTGCAT
+
FCFFC,EFGGGGF<,-C<C@DFFF@EFFDCC;C@C@F@FCGDF7@FFCCDCFGFGGGGGGGDFGGGGGGGGGGGGGGGGGGGGG<CEGGGGGGGGGCCGGGFDGDFDEGGGEGGGF=@FGGGGGGFFGGGGGDFCDGFGEGFFCECGD><84*4<CFGGGGGCCGGEG6CEEG@FGGGGGGG<+@E9<<CCEG*8CFC>FGGG69EGGG6CE*+3<:FFFFGGGDGFE:=>69*99::*<@CFG6*5475)/>7>B91:@A:FAF6??CFFFFFGC=D?20-4<(4>
@M00689:251:000000000-CJTJ5:1:1102:11273:3197 1:N:0:5
CAGGATTAGATACCCTGGTAGTCCATGCCGTAAACGGTGGGCGCTAGGTGTAGGGGTCTTCCACGGCCTCTGTGTCGTAGCTAACGCATTAAGCGCCCCGCCTGGGGAGTACGGCCGCAAGGCTAAAACTCAAAGGAATTGACGGGGGCCCGCACAAGCGGCGGAGCATGTGGATTAATTCGATGCAACGCGAAGAACCTTACCTGGGCTTGACATACACCAGATCGCTGCAGAGATGTAGTTTCCCTTGTGGTTGGTGTACAGGTGATGCATGGTTGTCGCTGCAT
+
GCFFC@CCEFFFFEF9@@C@CECCCEDFFCC@EDC@FBDFGGGECCBC6@6CFFGGEGFGGGFGGGGGGGGGGGGGGFFGGGGGFGGGGGGGGGGGFGGGGG:FCE@FGFFGGGGG=@FGGGGDFFGGGDFAAFD@FFF@DFF:CCFDBFE:4CCCBEEFEECEGGGG6C0C9C?CECCGGCG@E5<CCEGEGGCEGFGGGFGGGGGFGF*><<F7DFGFFGDG7CGGFGD@?DFG:D7:7?CC?FFB>F9>D*5B>3?>ACFAF=@@CF4=4@G:=>?A?1,8;?)
@M00689:251:000000000-CJTJ5:1:1102:11519:3203 1:N:0:5
CAGGATTAGATACCCTAGAGCAGATGAGAATAGACGTAAATTCTTAGAAGTTGTCACTTCTGTAGGCTGGGCTGTGTGAGGCGGGGGTGAGGGGTAAGAGCGAGGGGGTAGGCAGCAGATGCCAGCATGCTGATCCTTTCCGCGGCAGTAGAGGCCATCATCGGCCAGCTGAGTCATGCAGAATTGCTGGTACAGTTAAATAGGTGATGCATGGTCGTCGCGGCATCTGGCGCTGATACACATCTCCGAGCTCACGAGACGGACTCCGAGCTCGTATGCCGTCGTCTGTTGGAAA
+
FEGFE<CFGFGGGFDG9@,C<EA@C@ACC-E,,C,,:66FAF,,,<CEE@CEF66CFDAFF@@CEEGGEC@FEFFD<EEGG7FG+4=FEFFEEGFGG?EGGEC+:F@FFGG73@7<AFGCEFFCF*>9>>F;,,,37,@,,6:5:*1<2?;;7<C*,?72,<5C8*1*4???<?,2:CCCEG?+?:+70<@F7<++++<9CFFFGGDFC7?F0*339C37>7C/CCC?@+*)0))10:C+9F6?B*)./)8)098)-(-)4D>B)))0/55;6./7)7).3(((43<4).).)68
@M00689:251:000000000-CJTJ5:1:1102:13578:3269 1:N:0:5
CAGGATTAGATACCCTGGTAGTCCACGCCGTAAACGATGAGAACTAGCTGTCGGGGCCCTTAGAGCATCGGGGGCGCAGCTAAAGCATTAAGTTCTCCGGCTGGGGAGGACGGGCGGAAGGTCAAAAATCAAAGGAATTGAAGGGGGGCCGGACAAGCGGGGGAGCAAGGGGGTTAATTCGAAGCAAAGCGCAGAAACGTACCAGAGGTTGAAAAGGCACGGAGATCTCGAGAGATGGAGGTCTTCCCGCAAGGGACGTGCACACAGGGGCTGCAAGGCCGTGGATGCATCTGGG
+
F<EDE,CCFCEEFFFG@@C<<C;C@;@@C@+8@@<@+:C<FF9E<CE,,6;6CCEFG++C,E<CE<,,:6,+@FFD+>:4,9C,5,,9A?FE,5,8CFE+C=:CC@:@+3+3@+@:*@FCF3,8DFGB85@CC,:,?,7?<,,:@@F*2***21:C0*1:8/88/*;*;*;8:/:>F+++/0;>8FC<+2::CE8E+C*;C*CF?8C8F603*3+ADDF*8E*:>*0+109))170:7C=)1*0**))*)0)95353;-)-C*)0.07*.5)0.2*154(,((((,.3-).62),
@M00689:251:000000000-CJTJ5:1:1102:11852:3301 1:N:0:5
CAGGATTAGATACCCTGGTAGTCCACGCCGTAAACGATGGATGCTAGCCGTTGGTGGGTTTACCCTTCAGTGGCGCAGCTAACGCATTAAGCATCCCGCCTGGGGAGTACGGTCGAGAGATTAAAACTCAAAGGAATTGACGGGGGCCCGCACAAGCGGTGGAGCATGTGGTTTAATTCGAGGCAACGCGAAGAACCTTACCAGCTCTTGACATGCCGTGCTACGTGGAGCGATGCACGGTTCCCTTCGGGGCCGCGGACACAGGTGCTGCATGGCAGTCGCTGCAT
+
FGGGD8FDGGGGGF8FACFFFGDC<EEFFCFCEFCCF8F:FGEFFFF8CBFCGGCFFGCGGGF,EFGGFGFG87FFEF7<FFGGDGGCGGGGGGE<EGD7:FGGD+>8:?C:B::++BFG,AF:<<D<DFGG?<3>:BFFFB@@ED:@CFED*CCC>E@>FG@GGGGG@FGC7<@;;CFFFGGG88**3C:88C+AG>C9<7CFDC6?C777>C9?FG<5)AC?DCC50:*071*/:DFGFC7CF?AFG:)9)/70390509FFF=FFF44?FFDG5>:?:10((52
@M00689:251:000000000-CJTJ5:1:1102:11860:3325 1:N:0:5
CAGGATTAGATACCCTGGTAGTCCACGCCGTAAACGATGGATGCTAGCCGTTGGTGGGTTTACCCTTCAGTGGCGCAGCTAACGCATTAAGCATCCCGCCTGGGGAGTACGGTCGCAAGATTAAAACTCAAAGGAATTGACGGGGGCCCGCACAAGCGGTGGAGCATGTGGTTTAATTCGAGGCAACGCGAAGAACCTTACCAGCGCTTGACATGCCGTGCTACGTGGAGAGATTCACGGTTCCCTTCGGGGACGCGGACACAGGTGCTGCATGGCCGTCGCTGCATCTGTCG
+
FFGFE,CEFFGFFFFFFCFDCFEF@FCFFCFCC@@@FEGGGGGG9@EEFE7FGD@FGGGGEEECFDDFGGFGGGEGFFGGGGGG:FDCFGGGGGGGGGGGGGGGC7=BFFFCBCFF@FFF,CEGGGGGGGGFCFC<FDFFGECDDCCFE@CDEGGF7CEGGGFGG><C?CF:*@FG@F9EGFCGGGFGGEGGCEEEGCEGGGGGG*/;5EGGC<CCFD*:@5<EGFGGBGGDF*22C>FC>CGFF*4@G3>GGGEFFFFFF5??>676>F4@FF59F:996>6?134<)66<(
@M00689:251:000000000-CJTJ5:1:1102:23569:3361 1:N:0:5
CAGGATTAGATACCCTGGTAGTCCATGCCGTAAACGGTGGGCGCTAGGTGTAGGGGTCTTCCACGGCCTCTGTGTCGTAGCTAACGCATTAAGCGCCCCGCCTGGGGAGTACGGCCGCAAGGCTAAAACTCAAAGGAATTGACGGGGGCCCGCACAAGCGGCGGAGCATGTGGATTAATTCGATGCAACGCGAAGAACCTTACCTGGGCTTGACATACACCAGATCGCTGCAGAGATGTAGTTTCCCTTGTGGTTGGTGTACAGGTGGTGCATGGCTGTCGCTGCAT
+
GGGGGGGGGGGGGGGGGGGGGFGGGGGGGGGGGGGGGGGEGGGGGGGGCFFGGGGGGGGGGGGGGGGGGGGGGGCGGGGGGGGGGGGGGGGGGGGGGGGDGGGGGGGGGGGGGGGCGGGFFGFGGGGGGGGGGG9FGGGGGGGGGGGGGGGGGGGGGGGGGGGGGGGGGGEGGGGFGGGGGGGGGGGGGGGG5CGGGGGGGGGGGGFGGGGEGGGGGGGEFGGGGGGDFGGFFGFFDCFGFCCFFFBFFFFGGGFFFFFF<FB<F=FFG>=FFF<<F:??F?:B>?F
@M00689:251:000000000-CJTJ5:1:1102:9413:3691 1:N:0:5
CAGGATTAGATACCCTGGTAGTCCACGCCCTAAACGATGTCAACTGGTTGTTGGACGGCTTGCTGTTCAGTAACGAAGCTAACGCGTGAAGTTGACCGCCTGGGGAGTACGGCCGCAAGGTTGAAACTCAAAGGAATTGACGGGGACCCGCACAAGCGGCGGAGCATGTGGATTAATTCGATGCAACGCGAAGAACCTTACCTGGGCTTGACATACACCAGATCGCTGCAGAGATGTAGTTCCCCTTGTGGTTGGTGTACAGGTGCTGCATGGTCGTCGCTGCAT
+
GGGGGGGGGGGGGGGGGGGGGGFGCFGGGGGGGEFEFGGGGGGGGFGFFCEGGFGGGGGGGGGGGGGGGGGGGGG@FGGGGGGGFGGGGGGGGGDFGGGGGGGGDEEGGGGGGGGGFGGGGGGGGGGGGGGCFGGDGGGGGEEGDCFGEFGGCGFCGGGGGGGGGGFGCFFFFDCGGGFF7+BEG?CEGGGGGGGGGGGGGGFGG=FCFGFFFGGGGGFCFFC?FGGGFGGFFG:FGGGGFGFGFF?FGFFG3D37<?2BAGFFFFFFGFFFFFGGFF9>?FB:)
@M00689:251:000000000-CJTJ5:1:1102:9403:3706 1:N:0:5
CAGGATTAGATACCCTGGTAGTCCACGCCCTAAACGATGTCAACTGGTTGTTGGACGGCTTGCTGTTCAGTAACGAAGCTAACGCGTGAAGTTGACCGCCTGGGGGGTACGGCCGCAAGGTTGAAACTCAAAGGAATTGACGGGGACCCGCACAAGCGGCAGAGCATGTGGCTTAATTCGATGCAACGCGACGAACCTTACCTGGGCTTGACATACACCAGATCGCTTCTGAGATTTAGTTCCCCTTGTGGTTGGTGTCCAGGTGCTGCATGGTCGTCGCTGCAT
+
GFFG7EEFC,CE<C@F<CCC6;<C@CC:C+6EFGFGFFDEG9<@@EF;,6B6,C,CB+8FG7DFFGGG9,ECFF,6,8@AB@F@>:F@=<?FC,,=9+CFC=<+F+@C*8*>CGGGE*C7FG7B9,?<F,2?FGGGCF?<CFGG*4<FEGC*1*;;8*/:*18A@CGEFGG*A8<@FGE50CCC?FC/8:/:8CCEE8<CFEDC5**2:/*<?F+<07CG)AC6F*5/<+297****2*09+:C:F2)26)9*/)8(4)*60.))0/*C6F4)9*7>5(,816:<
@M00689:251:000000000-CJTJ5:1:1102:11542:3726 1:N:0:5
CAGGATTAGATACCCTGGTAGTCCACGCCGTAAACGATGAGAACTAGCTGTCGGGGCTCTTAGAGCTTCGGTGGCGCAGCTAACGCATTAAGTTCTCCGCCTGGGGAGTACGGCCGCAAGGTTAAAACTCAAAGGAATTGACGGGGGCCTGCACAAGCGGTGGAGCATGTGGTTTAATTCGAAGCAACGCGCAGAACCTTACCAGCGTTTGACATGGCAGGGCGATGTCCAGAGATGGACTTCTTCTCGTAAGAGACCTGCACACAGGTGCTGCATGGCCGTCGCTGCAT
+
F@FFE8CEGFGE@6,C<<CC<E<E<@@@C@+CEFCCCFGGGGC8@EFC9<,CFCCEG@F<FFFFGGFFGEGB@FFGGGGGFFGG=FFC?EFFEFAFGGFDGEGGGGDGCFGCDGGG:@CCGGCGGGGGGGG<<BCDFF<BF<>:CCE:3*16,?<<:>FF:FCFGFF9<,7:,1@?FF;FGGGG>CFB/:CEEGGGGC62A6@ECCCEE8C<:EFFFGGEEGDED**:7+:F?F9CFFCF4AFGB@9=7@>GGG?F:17>77?<4>:F*09*=6C01>042((-((-3:)
@M00689:251:000000000-CJTJ5:1:1102:18564:3860 1:N:0:5
CAGGATTAGATACCCTGGTAGTCCATGCCGTAAACGGTGGGCGCTAGGTGTAGGGGTCTTCCACGGCCTCTGTGTCGTAGCTAACGCATTAAGCGCCCCGCCTGGGGAGTACGGCCGCAAGGCTAAAACTCAAAGGAATTGACGGGGGCCCGCACAAGCGGCGGAGCATGTGGATTAATTCGATGCAACGCGAAGAACCTTACCTGGGCTTGACATACACCAGATCGCTGCAGAGATGTAGTTTCCCTTGTGGTTGGTGTACAGGTGCTGCATGGCTGTCGCTGCAT
+
GFGGGFGGGGGGGFGGGGGGGGGGFFFFGEGGGGGGGGGGGGGGGGGGFFFGGGGGGGGGGGGGGGGGGGGGGGGGGGGGGGGGGGGGGGGGGGGGGGGGGGGGGGGGGGGGGGGGGGGGGGGGGGGGGGGGGGGGGGGGGGGGGGGGGGGEGGGGGGGGGGGDGGGG9F:EFCFGGGGGGGG?FEGGFGGECGGGGGGFGGGGGGGGFCFEC?+CF=7E47CFFFCGF=D??:C>FFGG9CFGFF?@GFFGGFFFF??FFGF>FFFFGFFFFFGG5@F>?BF?>F<
@M00689:251:000000000-CJTJ5:1:1102:6934:3924 1:N:0:5
CAGGATTAGATACCCTGGTAGTCCACGCCGTAAACGATGAGAACTAGCTGTCGGGGCTCTTAGAGCTTCGGTGGCGCAGCTAACGCATTAAGTTCTCCGCCTGGGGAGTACGGCCGCAAGGTTAAAACTCAAAGGAATTGACGGGGGCCCGCACAAGCGGTGGAGCATGTGGTTTAATTCGACGCAACGCGAAGAACCTTACCAGGTCTTGACATCCTCTGATAACCCTAGAGATAGGGCATTCCCTTCGGGGACAGAGTGACAGGTGATGCATGGCTGTCGCTGCATCTGTCTT
+
GGGGGGFFGGGGGGGGGGGGGFGGGGGGGGGGCFGGGGGDGGGGGFGGGGGGGGGGFCGGGFF@<FFEFEGGDGGGG7FGDACFDGGGGGGGGGFGGGGGGEFGGGGGF8FGGGGGG:FEFGGF9DFGGFGEBFGGGGGEDGEFGE>GGGEEFGGFFGE>F7CFFGGFFGGGGGGGFGGGG?ECEC@ECGDECE=FGGCFFGF@FECGGGC7CCFEGGGGFGGG*<EFF?D4?*::CCGGFGC?FFFFGFFGGGFFF2:B<*9<F:6)29FF6FGG@F:?F?:?FFFB>A94-))
@M00689:251:000000000-CJTJ5:1:1102:5921:4015 1:N:0:5
CAGGATTAGATACCCTGGTAGTCCATGCCGTAAACGGTGGGCGCTAGGTGTAGGGGTCTTCCACGGCCTCTGTGTCGTAGCTAACGCATTAAGCGCCCCGCCTGGGGAGTACGGCCGCAAGGCTAAAACTCAAAGGAATTGACGGGGGCCCGCCCAAGCGGCGGAGCATGTGGATTAATTCGATGCAACGCGAAGAACCTTACCTGGGCTTGACATACACCAGATCGCTGCAGCGATGTAGTTTCCCTTGTGGTTGGTGTACAGGAGTTGCATGGCCGTCGCTGCAT
+
GFGGEG<FFACEEC8<C9F<@C<CEE@8C@BFGGDG7FF>EGGD:CEGF96,@EFGGGGGGGCFGDCEGGGGGGF<=FFFFGGGGGG:FG9FEFGGECGCCFECFC:FGEEGGCEGEEEDE7FFDD>,8D3=>F3FGGGGDFGGG:FD7:>87*4<:C>F71FEE58CC<CC:@:7@FFEFEFC7*<CEG5::*:8+;ACFCCCC+**:;**9:CCCFGCFG55CF5E41)96*//9/2+70??F7??7)/09>@>>1(<A7F)5))77==?4@FFFEFF62-86()
@M00689:251:000000000-CJTJ5:1:1102:23214:4104 1:N:0:5
CAGGATTAGATACCCTGGTAGTCCATGCCGTAAACGGTGGGCGCTAGGTGTAGGGGTCTTCCACGGCCTCTGTGTCGTAGCTAACGCATTAAGCGCCCCGCCTGGGGAGTACGGCCGCAAGGCTAAAACTCAAAGGAATTGACGGGGGCCCGCACAAGCGGCGGAGCATGTGGATTAATTCGATGCAACGCGAAGAACCTTACCTGGGCTTGACATACACCAGATCGCTGCAGAGATGTAGTTTCCCTTGTGGTTGGTGTACAGGTGGTGCATGGCTGTCGCTGCAT
+
GGGGFFGGGGGFGGGGGGGGGGGGGFFFGGGGGGGGGGGGGGGGGGGGGGGDGGGGGGGGGGGGGGGGGGGGGGGGGGGGFGGGGGGGGGGGGGGGGGGGGGGGGGGEGGGGGGGGGGGGGGGGGGGGGGGGGGGGGGGGGGGFEGGGGGGGC<FGGGGGGGGGGGGGGGGGGGGG9FGGGGGGGGGGGGGGGG5EGGGGGGGGGGGDCGEGFFGGCGGE?FGGGGGGFGGFFFG<FGG7@GGGFF?FGFFGGGFFB:<F2:BAFF@@G>76?FGGF>?BBFFFFF>
@M00689:251:000000000-CJTJ5:1:1102:23198:4113 1:N:0:5
CAGGATTAGATACCCTGGTAGTCCATGCCGTAAACGGTGGGCGCTAGGTGTAGGGGTCTTCCACGGCCTCTGTGTCGTAGCTAACGCATTAAGCGCCCCGCCTGGGGAGTACGGCCGCAAGGCTAAAACTCAAAGGAATTGACGGGGGCCCGCACAAGCGGCGGAGCATGTGGATTAATTCGATGCAACGCGAAGAACCTTACCTGGGCTTGACATACACCAGATCGCTGCAGAGATGTAGTTTCCCTTGTGGTTGGTGTACAGGTGGTGCATGGCTGTCGCTGCAT
+
GGGGGGGGGGGGGGGGGGGGGGGGGGGGGGGGGGGGGGGGGGGGGGGGGGGGGGGGGGGGGGGGGGGGGGGGGGGGGGGGGGGGGGGGGGGGGGGGGGGGGGGGGGGGGGGGGGGDFGGGGGGGGGGGGGGGGGGGGGGGGGGGGGGGGGGGGGGGGGGGGGGGGGGGGGGGGGGGFGGGGGGGGGGFFGGGGGGGGGGGGGGGGGGGGGGGGGGGGGGCFGGGFGGGFGGFFGGGGGFGFCFFFFFFGFFGGGFF>FFFFFFFFFFF<F?FFFGGFFFFFFB?9?<
@M00689:251:000000000-CJTJ5:1:1102:22443:4178 1:N:0:5
CAGGATTAGATACCCTGGTAGTCCATGCCGTAAACGGTGGGCGCTAGGTGTAGGGGTCTTCCACGGCCTCTGTGTCGTAGCTAACGCATTAAGCGCCCCGCCTGGGGAGTACGGCCGCAAGGCTAAAACTCAAAGGAATTGACGGGGGCCCGCACAAGCGGCGGAGCATGTGGATTAATTCGATGCAACGCGAAGAACCTTACCTGGGCTTGACATACACCAGATCGCTGCAGAGATGTAGTTTCCCTTGTGGTTGGTGTACAGGTGGTGCATGGTTGTCGCTGCAT
+
GGGGGGGGGGGGGGGGGGGGGGGGGGGGGGGGGFGGGGGGGGGGCFFGCEEAFFGGGGGGGGGGGGGGGGGGGGGGGGGGGGGGGGGGGGGGGGGGGGGGGGGGGGGGGGGGGGGGGGGGGGGGGGGGGGGGGGGGGGGGGGGGGGGGGGGGGGGGGGGGGGGGGGGGFGFGGGGGGGGGGGGGGGFGFGEGGGGGGGGGGGGGGGGGGGGGGGGGFGGGFGGGGGGG:CGFFGGG>D7C=FDG?FFFDFFGGGFF>6<>AGFFF?FFDFFF?FGFF>BFBBFFFB<
@M00689:251:000000000-CJTJ5:1:1102:23468:4179 1:N:0:5
CAGGATTAGATACCCTGGTAGTCCACGCCGTAAACGATGAGTGCTAGGTGTTAGGGGGTTTCCGCCCCTTAGTGCTGGAGTTAACGCATTAAGCACTCCGCCTGGGGAGTACGGCCGCAAGGCTGAAACTCAAAAGAATTGACGGGGACCCGCACAAGCGGTGGAGCATGTGGTTTAATTCGAAGCAACGCGAAGAACCTTACCAGGTCTTGACATCCTCTGACGACGGTAGAGATACCGTGTTCCCTTCGGGGACAGAGTGACAGGTGATGCATGGTCGTCGCTGCAT
+
GGGGGGGGGGGGGGGGGGGGGGGGGGGGGGGGGGGGGGGGGGGGGGGGGGGGGGGGGGGGGGGGGGGGGGGGGGGGGGGGGGGGGGGGGGGGGGGGGGGGGGGGGGGGGGGGGGGGGGGGGGGGGGGGGGGGGGGGGGGGGGGGGGGGGGGGGGGGGGGGGGGGGGGGGGGGGGGGGGGGGGGGGGGGGGGGGGGGGGGGGGGGGGGGGGGGGGGGGGGGFGFGGEGGFGGFFGGGGGGGFGGGFFFFGFFGGGFFFFFFFGFAFFFFGFFFFFGGFFFFFFFFFFFFD
@M00689:251:000000000-CJTJ5:1:1102:23460:4197 1:N:0:5
CAGGATTAGATACCCTGGTAGTCCACGCCGTAAACGATGAGTGCTAGGTGTTAGGGGGTTTCCGCCCCTTAGTGCTGGAGTTAACGCATTAAGCACTCCGCCTGGGGAGTACGGCCGCAAGGCTGAAACTCAAAAGAATTGACGGGGACCCGCACAAGCGGTGGAGCATGTGGTTTAATTCGAAGCAACGCGAAGAACCTTACCAGGTCTTGACATCCTCTGACGACGGTAGAGATACCGTGTTCCCTTCGGGGACAGAGTGACAGGTGATGCATGGTCGTCGCTGCAT
+
G@FFCFFGFGGGFEC<FDGGGGGGECFFDEGGEFFFEGGGGEDFGGGGFGGGGGGGGGGGGFAFG:FFF@FGEGFCEGCEGFGCFGGEFGGGFGCFEAFGFCCGFCFEEGCCEGGGG7FC:EGGCGGG,FGGGFFGGGGCGGGGGGGEGG@CFG7FFGGGDFGGGGGGFFFFFCFGGFGGGGGGG7BFFG5CEGC8FFGFGEFGG85<+AFFCFGGF4DG?EG7DGGC;EF>=:*CCF<EFDCEF45=>@FGG:<B?BBFDGFFFFFFFFFF4BFDF?B9>FF9619BA
@M00689:251:000000000-CJTJ5:1:1102:26478:4250 1:N:0:5
CAGGATTAGATACCCTGTAAATCAAACTGCCTCCCTGAACGAGCAGGATTTAGGGCATACTCTTTTTAACATTTGCCTGTGGCCAGTTCTAGGTGGTTGCCTCCTGAATATGTTGCGACCAGGTGCTGCATGGCTGTCGCTGCAT
+
GGGGGGGGGGGGGGGGGGGGGGGGEGGGGGGGGGGGGGGGGGGGGGGGGGGGGGGGGGGGGGGGGGGFGGGGGGGGGGGGGGGG8FGGGGGGGGGGGGGGGGGGGGGGGGGGGGGGGGGGGGGGGGGGGGGGGGGDGGFGGGGEA
@M00689:251:000000000-CJTJ5:1:1102:24473:4259 1:N:0:5
CAGGATTAGATACCCACAACATCACCCAGACATACAGTGCAAGCTCTGAGTTTAAATGGAGCTCCTGGAGCCGTGAGCAGGGCCAGTGGGTGGGAGTCCCAGGTGCTGCATGGTTGTCGCTGCAT
+
GGGGGGGGGGGGGGGGGGFGGGGGGGGGGGGGGGGGGGGGGGGGGGGGGGGGGGGGGGGGGGGGGGGGGGGGGGGGGGGGGGGGGGGGGGGGGGGGGGGGGGGGFGGGGGGGGGGGGGGGGGGGG
@M00689:251:000000000-CJTJ5:1:1102:6532:4263 1:N:0:5
CAGGATTAGATACCCCTGTAGTCCTAGCCGTAAACGATGGATACTAGGTGTTGCCCGTATCGACCCGGGCAGTGCCGTAGCTAACGCGTTAAGTATCCCGCCTGGGGAGTACGCACGCAAGTGTGAAACTCAAAGGAATTGACGGGGGCCCGCACAAGCGGTGGAGTATGTGGTTTAATTCGATTCAACGCGAAAAACCTTACCTACCTTTGACATGTCCCGTATGAGTACCAGAGATGGAACTCTTCAGTTCGGCTGGCGGGAACACAGGTGATGCATGGCCGTCGCTGCAT
+
GGGGFGGGGGGGGGFFFGGGGGGGGGGGGGGGGGGGGGGGFGGGGGGGGGFGFGGGGGGGGGGGGGGGGGGGGGGGGGGGGGGGGGGGGGGGGGGGGEGGGGGGGGGDGGGGGGGEEGGGGGGGGFGGGGGAFGAFGGGGFGGDGEGGGGGGGGGGGGGGGGGGGGGGGGGGGGGGFFFGGGFGG;BFFGGGEGGGGGGGGGGGGGFGGGGGFFEGGGGFFGGGCGFF60:@BGFGGGGGFGGEF?AFG??FC5B>:;?F>GF>EFF>C>@FFFFFBFFFF?F934>>((3(:
@M00689:251:000000000-CJTJ5:1:1102:24453:4265 1:N:0:5
CAGGATTAGATACCCACAACATCACCCAGACATACAGTGCAAGCTCTGAGTTTAAATGGAGCTCCTGGAGCCGTGAGCAGGGCCAGTGGGTGGGAGTCCCAGGTGCTGCATGGTTGTCGCTGCAT
+
FCFFFFGGGGGGGFFGDFEEGGGDF;CDFFFGGCFEFGGCGGGCFGFFCFGGGGGGGGGFGGGGGGGGGGGGGGCFGGGGFECGGGGGGC:CFGGGGFFGGGFGGGGGGGGCGGGGGGGGGGGGG
@M00689:251:000000000-CJTJ5:1:1102:6549:4268 1:N:0:5
CAGGATTAGATACCCCTGTAGTCCTAGCCGTAAACGATGGATACTAGGTGTTGCCCGTATCGACCCGGGCAGTGCCGTAGCTAACGCGTTAAGTATCCCGCCTGGGGAGTACGCACGCAAGTGTGAAACTCAAAGGAATTGACGGGGGCCCGAACAAGCGGTGGAGTATGTGGTTTAATTCGATTCAACGCGAAAAACCTTACCTACCTTTGACATGTCCCGTATGAGTACCAGAGATGGAACTCTTCAGTTCGGCTGGCGGGAACAAAGGTGATGGATGGCCGTCGCTGAATTT
+
FCGFE8<FGGGGGEFGGDFGCGGGGFEFGGGEFDAFGGFGGGGGGFFFGCGGFFFGGGGGG7CFGGD7@FGGGFGGGGGGGGGGGGGGGGGGGGGDFGGGGGGGG7=CGGGGGGGGGGGCFEGGFCFFGGGGFGFF8FG8@CF:FGEGGGGD*>FCFEFBFFG7;8,?,@@F:4FCFFC+=FC9+<;A+3*8CCCE>*;@CCFDGGFGGGCGC<FE4FCF?GG=CCE7@FGFFCGC9:DFFG4+9*-*2=FCFD@34(3>6C)4>>4)1.>?)90**06:?F:>F>F;:((.))-
@M00689:251:000000000-CJTJ5:1:1102:6220:4291 1:N:0:5
CAGGATTAGATACCCTGGTAGTCCATGCCGTAAACGGTGGGCGCTAGGTGTAGGGGTCTTCCACGGCCTCTGTGTCGTAGCTAACGCATTAAGCGCCCCGCCTGGGGAGTACGGCCGCAAGGCTAAAACTCAAAGGAATTGACGTGGGCCCGCACAAGCGGCGGAGCATGTGGATTAATTCGATGCAACGCGAAGACCCTTCCCTGGTCTTGACATACCCCAGATCGCTGCAGAGATGTAGTTTCCCTTGTGGTTGGTGTACAGGTGATGCATGGCTGTCGCTGCAT
+
GG<DFFFG<FGGGFGGGGFFGFAFGGFGGFGGGFGGGG,@FFGGFFFFFDGACEGGGGGGGFGGCCEFCFG8FFGFFGECFFEFGGGEGGGGDFCFGGGGGGGGGGGGCGDFGCFGGEC+@DFGCFGCEFGG,<<==<BCFFCE3CFCC@ECG<FGGDFGGGDGG*BCFGGFG9:BC9CFGF+9;EGCC8:EC*1C*;8FF*80AEG+3CFCFD?EF=0<<E8593**7/)76>C9FF:??9C<B??@:)0>*9>>;B(>>7=)7?)/CF?4@FC*))45<?B?>BA
@M00689:251:000000000-CJTJ5:1:1102:14276:4295 1:N:0:5
CAGGATTAGATACCCTGGTAGTCCATGCCGTAAACGGTGGGCGCTAGGTGTAGGGGTCTTCCACGGCCTCTGTGTCGTAGCTAACGCATTAAGCGCCCCGCCTGGGGAGTACGGCCGCAAGGCTAAAAATCAAAGGAATTGAAGGGGGCCCGCACAAGCGGCGGAGCATGGGGATTAATTCGATGCAACGCGAAGAACCTTACCTGGGCTTGACATACACCAGATCGCTGCAGAGATGGAGGTTCCCTTGGGGGTGGTGTACAGGTGCGGCAAGGCCGTCGCGGCAACAGGTCCG
+
FCFFD8C@EEFFF@EFACFDCFCF@;CFFEFCDFF@FCDFG8:FE@CC;CC@FDEFGGFGEGGC@FFB7EECCC<FBC=?A,?F<?:>=F?F??>CGGGG>F7FCDCB@:8,?FC@:+8FBFD,B>FG,,6DBFACDF=FE=<,<CFD*@@8*5*5>:6<C:7FEC88,?+=F:*?CG7C789+<*<C888/8?8/A8E*<?:CC@FGFGGGD@?97==<?FG=*0:C5E3<?D<2*:77757C6:84C;)9D58>>(303*9<F*/))7)7)8C*5>,--((4(-(((3()).(
@M00689:251:000000000-CJTJ5:1:1102:18358:4301 1:N:0:5
CAGGATTAGATACCCTGGTAGTCCATGCCGTAAACGGTGGGCGCTAGGTGTAGGGGTCTTCCACGGCCTCTGTGTCGTAGCTAACGCATTAAGCGCCCCGCCTGGGGAGTACGGCCGCAAGGCTAAAACTCAAAGGAATTGACGGGGGCCCGCACAAGCGGCGGAGCATGTGGATTAATTCGATGCAACGCGAAGAACCTTACCTGGGCTTGACATACACCAGATCGCTGCAGAGATGTAGTTTCCCTTGTGGTTGGTGTACAGGTGCTGCATGGCTGTCGCTGCAG
+
FGGGFDFGGGGGGFFGFFFEFGFGFGGFGEGGGGGEGFGGGGGGGGGGCECFGFGGGGGGGGGGGGGGGGGGGGGGGGGGGGGGGGGGGGGGGGGGGGGGGGGGGGGGGGGGGGGFFGGGGGGGGGGGGGGGGGGGGGGFGGGGGGGGGGGGGGGGGGGGDEGGGGGG+A<CEGGGGGGGGFFCFE@C8CGEGEEGGGGGFGGGGGGGGGGGGFF7FGGF)::C>FGGFGGFFGGG>FFCFGGDFF?FGFFGDFFE;(3@AGFF:FFFFFFFFFGG?EFB?61267(
@M00689:251:000000000-CJTJ5:1:1102:6215:4423 1:N:0:5
CAGGATTAGATACCCTGGTAGTCCACGCCCTAAACGATGTCAACTAGTTGTCGGGTCTTTATTGACTTGGTAACGCAGCTAACGCGTGAAGTTGACCGCCTGGGGAGTACGGTCGCAAGATTAAAACTCAAAGGAATTGACGGGGACCCGCACAAGCGGTGGATGATGTGGATTAATTCGATGCAACGCGAAAAACCTTACCTACCCTTGACATGGTCGGAACCCTGCTGAAAGGTGGGGGTGCTCGAAAGAGAGCCGATACACAGGTGATGCATGGTCGTCGCTGCAT
+
GGGG@FFFGGGGGGGGGGGGGGGGFGGGGGGGGGGGGGGGGGGGGGFGGGFAFGGEGGGGGGGFGGGGGFFGFGGGGGGGFCGGGGFGGGGGGFGGEFGGGGGGGCEB<EFD=FCFGCFGGGGGGGGGGGGGFFGGGGCFGGGGGFGGGGGCGGFCEGEGGGFGFFCGGGG9FCGFGGGGGGDEGGGGGGGGGGGGEGGFFFFCGGGGGG:FCGGFCFD:>:CCDGD=@FGFFGF=FFGCBECEF?BBG@FGGC>>BB;>>3*)0<>BGFFFF?DGF@237629<B>B4
@M00689:251:000000000-CJTJ5:1:1102:15851:4438 1:N:0:5
CAGGATTAGATACCCTGGTAGTCCACGCCCTAAACGATGATCACTAGGTGTTGGGGAAGCGATTTCTCAGTACCGCAGCTAACGCGTGAAGTGATCCGCCTGGGGAGTACGGTCGCAAGATTAAAACTCAAAGGAATTGACGGGGACCCGCACAAGCGGTGGATGATGTGGATTAATTCGATGCAACGCGAATAACCTTACCTACCCTTGACATGTACGGAAGCTCATCGAGAGGTGAGTGTGCCCGAAAGGGAGCCGTAACACAGGTGCTGCATGGCCGTCGCTGCAT
+
GGGGGCGDGGGFFEFGDFGEDFFF<EEFFFFFFCFCGGFGFFGGFDFD@CCFGFGGEGGGGGGGGGGGGGGGGGGGGGGGGGGGGGGGGGGGGGGGGGGGGGGGGGG=FGGGFGGEGGGGEGGGGGGDGGGGFGGGGGGGGGGGGGGGGGGGGGGGFGEGGGGGGGGG;FFDFGGGGGCDF@F>FGGGGGGGEEGFGGGGGGGGGGCGGGGGG?FGGGGGFGGCFGGGFGFFFGDFGGGFFGCFFF?DDBEGGFFDF><BFGFFFFFFGFFFFF7DFF?>B;>766;?6
@M00689:251:000000000-CJTJ5:1:1102:24775:4483 1:N:0:5
CAGGATTAGATACCCTGTAAATCAAACTGCCTCCCTGAACGAGCAGGATTTAGGGCATACTCTTTTTAACATTTGCCTGTGGCCAGTTCTAGGTGGTTGCCTCCTGAATATGTTGCGACCAGGTGTTGCATGGCTGTCGCTGCAT
+
GGGGGGGGGGGGGGGGGGGGGGGGGGGGGGGGGGGGGGGGGGGGGGGGGGGGGGGGGGGGGGGGGGGFGGGGGGGGGGGGGGGGGGGGGGFGGGGGGGGGGGGGGGGGGGGGGGGGGGGGGGGGGGGGGGGGFGGGGGGGGGGFG
@M00689:251:000000000-CJTJ5:1:1102:24756:4491 1:N:0:5
CAGGATTAGATACCCTGTAAATCAAACTGCCTCCCTGAACGAGCAGGATTTAGGGCATACTCTTTTTAACATTTGCCTGTGGCCAGTTCTAGGTGGTTGCCTCCTGAATATGTTGCGACCAGGTGTTGCATGGCTGTCGCTGCAT
+
GFFFE?FFFFGFFFFDFGGGFGGFFGFFEGGGFGC@GCACFGEGCFFGGGGFFFGGGGGFGGGDFGGGFGGFGGGGGGGGGGGGGGGGGGGGGDFFGGGGGFGGGGGGGGGGGGGFGGGDGGEFFGGGGGGGGGGGGGGGGGDGC
@M00689:251:000000000-CJTJ5:1:1102:24405:4594 1:N:0:5
CAGGATTAGATACCCTGGTAGTCCACGCCGTAAACGATGTCGACTTGGAGGTTGTGCCCTTGAGGCGTGGCTTCCGGAGCTAACGCGTTAAGTCGACCGCCTGGGGAGTACGGCCGCAAGGTTAAAACTCAAATGAATTGACGGGGGCCCGCACAAGCGGTGGAGCATGTGGTTTAATTCGATGCAACGCGAAGAACCTTACCTGGTCTTGACATCCAAAGAACTTTCCAGAGATGGATTGGTGCCTTCGGGAACTGTGAGACAGGTGGTGCATGGCTGTCGCTGCAT
+
GGGGGGGGFGGGGFGGF<FFGFFFGDFEGGGGGFGGEDDFDGGGGGGGGGGGGGFECEGGGFFGGGGFGGGGCEFFGGCCGG9FCGGGGGGGGGGGGGGGGGGDGGGDE<ECCGGGGGEGGGGD9,>FGGGGDECGGGGFFFEG:C>C>*BCCEG,,=FEEGGGCEGGGGFFF7<CFGGGGFG9CGCGGEGE8C?CFGGF+<EFG5+0+0+<C?+<F4*?@?FC*02<*<:*<5:*697C4:C78:469))1197FFB9=A*9:?FFFDB>B?F7C>@B?B??:115)
@M00689:251:000000000-CJTJ5:1:1102:5000:4598 1:N:0:5
CAGGATTAGATACCCTGGTAGTCCATGCCGTAAACGGTGGGCGCTAGGTGTAGGGGTCTTCCACGGCCTCTGTGTCGTAGCTAACGCATTAAGCGCCCCGCCTGGGGAGTACGGCCGCAAGGCTAAAACTCAAAGGAATTGACGGGGGCCCGCACAAGCGGCGGAGCATGTGGATTAATTCGATGCAACGCGAAGAACCTTACCTGGGCTTGACATACACCAGATCGCTGCAGAGATGTAGTTTCCCTTGTGGTTGGTGTACAGGTGTTGCATGGCTGTCGCTGCAT
+
GFGGGGGEGGGGGCFGGFGGGGGGGGGGFGGGGGGGGGGGGGGGGGGGGGGFGGGDFGGGFGGGGGG:FGGGGGGGGCFGFGGGFGGGGGGAEFGGGGGGGGGGGGD=>FCGGGGFEEGGGGGGGG=FGGCGGGFGGGGFGGGEGGGDGGGE**FFFGGGGCCGDEGGFEGGG?FGGDFCFGFCEGGGGGGGGCEG86@FFFFGD@FGGG=ED@E+>CFC:F=FF67=)*9?F7D*::CFBC796*.9*./0/>3@>:?>2**)09)?<:49?F49F>43:6039:A
@M00689:251:000000000-CJTJ5:1:1102:24407:4612 1:N:0:5
CAGGATTAGATACCCTGGTAGTCCACGCCGTAAACGATGTCGACTTGGAGGTTGTGCCCTTGAGGCGTGGCTTCCGGAGCTAACGCGTTAAGTCGACCGCCTGGGGAGTACGGCCGCAAGGTTAAAACTCAAATGAATTGACGGGGGCCCGCACAAGCGGTGGAGCATGTGGTTTAATTCGATGCAACGCGAAGAACCTTACCTGGTCTTGACATCCACAGAACTTTCCAGAGATGGATTGGTGCCTTCGGGAACTGTGAGACAGGTGGTGCATGGCTGTCGCTGCAT
+
GGGGGGGGGGGGGGGGGGGGGGGGGGGGGGGGGGGGGGGGGGGGGGGGGGGGGGGGGGGGGGGGGGGGGGGGGGGGGGGGGGGGGGGGGGGGGGGGGGGGGGGGGGGGGGGGGGGGGGGGGGGGGGGGGGGGGGGGGGGCFGGGGGGGGGGGGGGGGGGGGGGGGGGGGGGGGGGGGGGGGGGGGGGGGGGGGGGGGGGGGGGGGGGGGGGGGGFFGGGGFGGGGGGGFGGFFFGGGGGGFGGGFFFFGFFGDGFFFFFFFGFFFFFFGFFFFFGG@FFFFF?FB;BF
@M00689:251:000000000-CJTJ5:1:1102:24390:4614 1:N:0:5
CAGGATTAGATACCCTGGTAGTCCACGCCGTAAACGATGTCGACTTGGAGGTTGTGCCCTTGAGGCGTGGCTTCCGGAGCTAACGCGTTAAGTCGACCGCCTGGGGAGTACGGCCGCAAGGTTAAAACTCAAATGAATTGACGGGGGCCCGCACAAGCGGTGGAGCATGTGGTTTAATTCGATGCAACGCGAAGAACCTTACCTGGTCTTGACATCCACAGAACTTTCCAGAGATGGATTGGGTCCTTCGGGAACTGTGAGACAGGTGGTGCATGGCTGTCGCTGCAT
+
GFGFECFGEGGGFFGGGGGGGGGEGGGGEGGGEFFFGGGGFDFGGDFGGGGGGGGGGGGGGGGCFGGGGGGGGGGGGGGGGGGGGEGEEFGGEFGGGGGGGGGGGGGEFFEG7CEGGGGGFDDGG=BFDGGGGGGGG9@,@CGGGGDG7CE77FFF@EEG@@GB8CFEC2:FCFCCFCF<FGFGEF?EE*?EC8=FDGG79C6:CC0+<9:<CFG6<F4CFGGF7CCE@C7*)*2*95::)***08>F>:>D<DFFFF<6)**45>647@@4?6CD@FB:<?(,80(-
@M00689:251:000000000-CJTJ5:1:1102:15143:4621 1:N:0:5
CAGGATTAGATACCCTGTAAATCAAACTGCCTCCCTGAACGAGCAGGATTTAGGGCATACTCTTTTTAACATTTGCCTGTGGCCAGTTCTAGGTGGTTGCCTCCTGAATATGTTGCGACCAGGTGCTGCATGGTCGTCGCTGCAT
+
GGGGGFGFGGGGFFGGGECFGGGFGGGCFGG9FFG8FACFGGGG>DFEF@EGGGGGGGGGGGGGGGGGGGGGGGGGGGGGGGGGGGGGGGGGGGGGGGFGGGGGCFAFFFGCGGGGCGGGGGGGGGCFGGGFC:A>FGGFGGGG9
@M00689:251:000000000-CJTJ5:1:1102:23667:4635 1:N:0:5
CAGGATTAGATACCCTGGTAGTCCATGCCGTAAACGGTGGGCGCTAGGTGTAGGGGTCTTCCACGGCCTCTGTGTCGTAGCTAACGCATTAAGCGCCCCGCCTGGGGAGTACGGCCGCAAGGCTAAAACTCAAAGGAATTGACGGGGGCCCGCACAAGCGGCGGAGCATGTGGATTAATTCGATGCAACGCGAAAAACCTTACCTACCCTTGACATGTCTGGAACCCTTTGGAAACTTAGGGGTGCTCGCAAGAGAACCGGAACACAGGTGCTGCATGGTCGTCGCTGCAT
+
GGGGGGGGGGGGGGGGGGGGGGGGGGGGGGGGGGGGGGGGGGGGGGGGGGGGGGGGGGGGGGGGGGGGGGGGGGGGGGGGGGGGGGGGGGGGGGGGGGGGGGGGGGGGGGGGGGGGGGGGGGGGGGGGGGGGGGGGGGGGGGGGGGGGGGGGGGGGGGGGGGGGGGGGGGGGGGGGGGGGGGGGGGGEFGGGGGGGGGGGGGGGGGGGGGGGFGGGGGGGFG?FGGGFFGGFFGGGGGGGFGGGEFFFGFFGGFF5:D?FFG>B:@FFGFFFFFGGFFFAAFFBFBFFFFF
@M00689:251:000000000-CJTJ5:1:1102:9404:4690 1:N:0:5
CAGGATTAGATACCCAAAAGGCATGCCACGTTCACAAGCCATTTGTTTGAGGCTGATTCCGGTGTCTGGGGGCTTTTCCCATTTATAGGCTCAGCTGATTCCCAAGCTTCAGCACAACTGTATTTCTGAAACGATCTAGAGCAAGAGTGTAAGCAGGCAGAAGGTGCTGCATGGTCGTCGCTGCAT
+
GGGGGGGGGGGGGGGF<@CC@CCC;CC@FCGGG8F9FFFGFGGFF;,,C@F8F<FCFEFGCFGGGGGAFG7CFFGGFGGDGGCGFF9CC<FE9FGGG<FFFGGGCC,BFGEEEAFGGGG@FGF<EEAECFG9+@+<F,?AF?==E,::=AEFFGGGDEFCFGA,@=DDFC<FGCAD=EGGG6EGG9
@M00689:251:000000000-CJTJ5:1:1102:24270:4812 1:N:0:5
CAGGATTAGATACCCTGGTAGTCCATGCCGTAAACGGTGGGCGCTAGGTGTAGGGGTCTTCCACGGCCTCTGTGTCGTAGCTAACGCATTAAGCGCCCCGCCTGGGGAGTACGGCCGCAAGGCTAAAACTCAAAGGAATTGACGGGGGCCCGCACAAGCGGCGGAGCATGTGGATTAATTCGATGCAACGCGAAGAACCTTACCTGGGCTTGACATACACCAGATCGCTGCAGAGATGTAGTTTCCCTTGTGGTTGGTGTACAGGTGTTGCATGGCTGTCGCTGCAT
+
GGGGGFGGGGGGGGGGGGGGGGFFGGFFFGGGGGGGGGGGGGGGGGGGGGGGFGGGGGGGGGGGGGGGGGGGGGGGGGGGGGGGGGGGGGGGGGGGGGGGGGGGGGGGGGGGGGGGGGGGGGFGGGGGGGGGGGGGGGGGGGDGGGGGGGGEGEGGGGGGGGGGGDGGGGFGGGGGGGGFGGGGGGGFGGGGEGEGGGGGGGGGGGGGGGGGFGFFGGGFFGCGGGGGFGGFFGGFGGGGFGGGBFFFF:FFDGFFFFFFFGFBFFFFC@FFFF<F@EB??FFF>F2
@M00689:251:000000000-CJTJ5:1:1102:13524:4869 1:N:0:5
CAGGATTAGATACCCTGGTAGTCCATGCCGTAAACGGTGGGCGCTAGGTGTAGGGGTCTTCCACGGCCTCTGTGTCGTAGCTAACGCATTAAGCGCCCCGCCTGGGGAGTACGGCCGCAAGGCTAAAACTCAAAGGAATTGACGGGGGACCGCACAAGCGGCGGAGCAAGTGGATTAATTCGATGCAACGCGAAGAACCTTACCTGGGCTTGAAATACACCAGATCGCTGCAGAGATGGAGTTTCCCTTGGGGGTGGTGTACAGGTGCTGCATGGTTGTCGCTGCATCTGTCGCG
+
FCFFB,6@FCFFC6,66<C<<C;C@FCC@:8B@CC@FFDCFGGG:CEC,@;EFCEGFCFFFGFGEFEEE@<C6EFF?:CFGFGG,BFGGGFGFFFGFGCFGGGGFD@+FFGGFE7C>FFEGFGDFFFGDGC3D>=<FCA,@>F<@@E@4>ECCF:C:;BEF@<FGGDF*;:CGG?CAE++3;92<*<E+8?EEE=EF>C6:C0<+</1:*219+<+:7D<:EC:2A**):19FDG77:*:>6CFFF747<)95))09(4<)09AF9)67@/9@@G*08,44:((3?):6<6<((,
@M00689:251:000000000-CJTJ5:1:1102:11507:4895 1:N:0:5
CAGGATTAGATACCCTGGTAGTCCATGCCGTAAACGGTGGGCGCTAGGTGTAGGGGTCTTCCACGGCCTCTGTGTCGTAGCTAACGCATTAAGCGCCCCGCCTGGGGAGTACGGCCGCAAGGCTAAAACTCAAAGGAATTGACGGGGGCCCGCACAAGCGGCGGAGCATGTGGATTAATTCGATGCAACGCGAAGAACCTTACCTGGGCTTGACATACACCAGATCGCTGCAGAGATGTAGTTTCCCTTGTGGTTGGTGTACAGGTGATGCATGGCTGTCGCTGCATCTGTCG
+
GDFFECFEGGGFFFFGCCFACF<FEEFFD:C@EF<@BCFGGGGDDGGCCCEFGDEGFGGGGGGGGGGGDGGGFF@FEGGGG9EFFGGGDGGGGGGGGGGEFFCGCDDEGCFEGGGG=CFEGGGDGFGGGFGABDA@FFG,@=@@DDECCFGC=FE:CGFGGCCEGGGG6C9CFGFFFFCEFFGEGEFEFGCEGGCCGCF6CEF@FGFFGD*193:<CDGF:=EFGCCGFG<69CDFCC7C?ECCBFFB7789D9)80,177F?DFBFF7FFB@F7F)8??:B1?1:<><<6)(
@M00689:251:000000000-CJTJ5:1:1102:19332:4922 1:N:0:5
CAGGATTAGATACCCTGGTAGTCCATGCCGTAAACGGTGGGCGCTAGGTGTAGGGGTCTTCCACGGCCTCTGTGTCGTAGCTAACGCATTAAGCGCCCCGCCTGGGGAGTACGGCCGCAAGGCTAAAACTCAAAGGAATTGACGGGGGCCCGCACAAGCGGCGGAGCATGTGGATTAATTCGATGCAACGCGAAGAACCTTACCTGGGCTTGACATACACCAGATCGCTGCAGAGATGTAGTTTCCCTTGTGGTTGGTGTACAGGTGCTGCATGGCCGTCGCTGCAT
+
GCFFEDGGGGGGFFGGFDFGFGFFFGGGGEFGGFFEGGGGGGGGGGGFFFCFGFEFFGGGGGG,FFFGGGGGGGGGGFGGGGGGGGGGGGGGGGGGGGGGGGGGGGGGGGGGGGGGFGGGGGGFGFFGGFFFGGGG@FFGGGGGGEGGGGGGGGGGGDFGGGEGEEGGFGGGGGFGGGGEFGGDFEGGGGGGGGGGGCFEFGGGEFDGGC=EFGGGGFGFFGGGGGGG@G:FFGGCCC:CB?7FFFFFGFFGGGFFF<BFFC=AF*)7CFFFFFGGFF9>>>2?>?)
@M00689:251:000000000-CJTJ5:1:1102:5420:4956 1:N:0:5
CAGGATTAGATACCCTGGTAGTCCATGCCGTAAACGGTGGGCGCTAGGTGTAGGGGTCTTCCACGGCCTCTGTGTCGTAGCTAACGCATTAAGCGCCCCGCCTGGGGAGTACGGCCGCAAGGCTGAAACTCAAAGGAATTGACGGGGGCCCGCACAAGCGGTGGAGCATGTGGTTCAATTCGACGCAACGCTAAGAACCTTATCTGGGCTCGAAGCACAGTGGATCGGGGACGCAATATCCCTTTTCGCCAGAACTGCTGCTGAGGTGCTGCATGGTCGTCGCGGCAT
+
G@FFEG9FG<FEEEFGFCG<@FFGFFGCC:B@FFFFCFCFCFECGEFGFCCFGGGGGGGGGF<FE::@6:FEE@FF?E<DDFGGGGG7?FEDDG=:C7:@FDCGF7FGEGAFGGDGG7C=@?FDFDDFGGGGGG9=D>C8,@<C+:7*1>C8C<E1@,6F7FC*3;F@,<C99=C@FB9CFFC*11:CEEG*2/8CFFFG?C+<@990*;:ED*/C***29+29*<C=:*)))1)19**21+9AFB).1).)97F?>?2))092>F65FFFF:4:70=2232((-(((
@M00689:251:000000000-CJTJ5:1:1102:6322:5102 1:N:0:5
CAGGATTAGATACCCGAAGCTCCAGAGCTGGCACCGCAGCAGAGTTGCAGGTGGCTGTAGCTGTCCTGGAGTGGCTTAAGAGCCGGGGGCACCGGGGTGAGGGCACCGTGCCGGTTCCTGTGAGGATCCTGGAGGGCTCAGGCTTTGCCCTCCGCCCAGCTGCCTCTACCGTGTACCTGGACATGGACCTGGAGCCAGAGGAGGATGTTCAGGAGGTGTTGCATGGCCGTCGCTGCAT
+
GGGGEGGGGGGGGFFGGGGGGGFGGGGFGGFGGGGGGGGGGGGGGFGGGFGGGGGFFGGGGGGGGGGGGFGGGGGGGGGGGFGGGGGGGGGGGGGGGGGGGGGGGGFGGGGGGGGGFFGGGGGGGC8DDCGGGGGGGFFGGGFDGGGGFGGGGGEGEECFGGGGGGGGGGGGGGGGGCEGGGFFCCDFGFCCCGGGGFF5CGGGGFFFF9FGG8CG5F7EFGGGGGC?>EDEEDGGG>
@M00689:251:000000000-CJTJ5:1:1102:20208:5246 1:N:0:5
CAGGATTAGATACCCTGGTAGTCCACGCCGTAAACGTTGGGCGCTAGGTGTGGGATCCTTCCACGGATTCCGTGCCGCAGCTAACGCATTAAGTGCCCCGCCTGGGGAGTACGGCCGCAAGGCTAAAACTCAAAGGAATTGACGGGGGCCCGCACAAGCGGTGGAGCATGTGGTTTAATTCGATGCAACGCGAAGAACCTTACCAAGGCTTGACATCCCTCTGACCGATTTAGAGATAGATCTTTCCCTTCGGGGACAGAGGTGACAGGTGATGCATGGCCGTCGCTGCAT
+
GGGGGGGGGGGGGGGGGGGGGGGGFGGGGGGGGGGCEFGGGGEGGGGFFFGGGG@AFGGGFGGGGGGGGGGFGFGGGGGGGGGGFFGEFGGGGGGGGGGGGGFFGGEFEEGFFEGGGGDFGGGGGGGGGCFGGGGGGGGGGGGGGGGGGGGGGGGGGGGGGGGGGGGGFGGFGFFGFGGFFFG?FGGE6=*1:EEGGGGGGGGGGGGGGG?=GGGGGFFDFGFFFGDG>=DF@FGG>C7C77CGBFFFGBFGGG>D9:(5:398F4?FFF@FFFC>6B??FFFF126?1>>
@M00689:251:000000000-CJTJ5:1:1102:20189:5263 1:N:0:5
CAGGATTAGATACCCTGGTAGTCCACGCCGTAAACGTTGGGCGCTAGGTGTGGGATCCTTCCACGGATTCCGTGCCGCAGCTAACGCATTAAGTGCCCCGCCTGGGGAGTACGGCCGCAAGGCTAAAACTCAAAGGAATTGACGGGGGCCCGCACAAGCGGTGGAGCATGTGGTTTAATTCGATGCAACGCGAAGAACCTTACCAAGGCTTGACATCCCTCTGACCGATTTAGAGATAGATCTTTCCCTTCGGGGACAGAGATGACAGGTGATGCATGGCCGTAGCTGCAT
+
GGGGGGGGGGGGGECFCDFGDFCFEFGGFEFGEGECCFGGGFFGGEGGFFFCGGF<<,,CFEFG@:BF@FGGGGGGGC@FGGGGGGGGEGGGGGGGGGFEGGGEFGCFGGGGGGGGGGGG:FGGGGFFGGGGGGGGGGGGGGGGGGGEGGGGGGCGGFG*FBFGGGGGGGGFFGGGCEFGCFG9+CCFGGCCECGGGGGGGFCF9@FFGGFCCFGG=*1+7CGGGC=5.7FFFCC7*;0+*AFGF?9FGBFDGD3>>6<?(*0)07*9*9:8*10*/91::(((,1<DB0)
@M00689:251:000000000-CJTJ5:1:1102:9225:5402 1:N:0:5
CAGGATTAGATACCCCGAACTCACCAAAGGGAAATTCCATATCATATGATGTCATGCTGAGTACATAAACCAGGTGCTGCATGGCCGTCGCTGCAT
+
FGGCG86FGEADGC,C@FGF8F<FGFCDCCDC,CCCFAFGGFG<EA@CC<C@FFGGGGFFG<FFGGGGGGGFGGGGGGDFFF@FFFGGEGGGGGGG
@M00689:251:000000000-CJTJ5:1:1102:15591:5438 1:N:0:5
CAGGATTAGATACCCTGGTAGTCCTAGCCCTAAACGATGGATGCTTGGTGTTGCCGGTACCCAATCCGGCAGTGCCGTAGCTAACGCTTTAAGCATCCCGCCTGGGGAGTACGGTCGCAAGGCTGAAACTCAAAGGAATTGACGGGGGCCCGCACAAGCGGTGGAGCATGTGGTTCAATTCGAAGCAACGCGCAGAACCTTACCAGCCCTTGACATGGGACGTTTGGGATTCGGAGACGAGTCTCTTCAGTTCGGCTGGCGTCCACACAGGTGGTGCATGGCCGTCGCTGCAT
+
GGGGGCGGGGGGGFGGFFGGGGGGEFGFGGGGFGFEGGGGGGGGG<FCFFGGGGGGGGGGGGGGGGGGGGGGGGGGGGGGGGGGGGGGGGGGGGGGGGGGGGGGFGD:FGGGGGGGCFGGGGGGGGGGGGGGFGFFGGGGGGGEDEGGGGGE7FGEFGGGGGGGGGGGFGFGGFGGGGGGGGGGGGGGGGGGGGGGGGGGGGGGGGGGGGGGGGGGGGGGFGA5CEGGFGFFFGGGGGGGDGG?FFAFGF?GGGFFFFBEBDFFEFFFGFFFFFGF?FFFFFFF0699BFFFF
@M00689:251:000000000-CJTJ5:1:1102:11867:5616 1:N:0:5
CAGGATTAGATACCCTGGTAGTCCGCGCTGTAAACGTTGAGTGCTAGGTGTTAGGGGGTTTCCGCCCCTTAGTGCTGAAGTTAACGCATTAAGCACTCCGCCTGGGGAGTACGGCCGCAAGGCTGAAACTCAAAAGAATTGACGGGGGCCCGCACAAGCGGTGGAGCATGTGGTTTAATTCGACGCAACGCGAAGAACCTTACCAGGTCTTGACATCCTCTGCAAGCGGTAGAGATACCGTGTTCCCTTCGGGGACAGAGTGACAGGTGCTGCATGGTCGTCGCTGCAT
+
GFGFE@FFGGGGGFGGCFGGFGGGEFGGGGGGGDFCGGGGGGGGDCFFEDFFGFFFGGGGGGGGGGGGGGGGGGGGGFGGGGGGGGGGGGGGGGGGGGGGGGEGFFDFGGGGGGGGCFGGGGGGGGGGGGGGFGGCDGG9FGGDDCGGGECCFGCFFGGGGGGGGGGGFG:CGFFGGGGGGGGGGGEGGGGGGGDGGGGGGGGFFGGGGFCF>:CCFF4C=FCFGGGGFGGFFFFFGGGGFGFGF?B?GFFGGGFFBFFFFGFFFFF=DFFFFFDGF?AF989;??FF>
@M00689:251:000000000-CJTJ5:1:1102:9260:5639 1:N:0:5
CAGGATTAGATACCCTAGAGCAGATGAGAATTGATGTAAATTCTCAGAAGTTGTCACTTCTGTAGGCTGGGCTGTGTGAGGCGTTGGTGAGGGGTCAGAGCTATGGGTTAGGCAGCAGATGCCAGCATGCTGTTCCTTTCCTCGGCAGTAGATGCCTTCATCGGCCAGCTGGGTCATGCAGAATTGTTGGTACATTTAAATAGGTTATGCATGGTCGTCTCTGCATCTTTCGCTTATACACATCTCCGCGCGCACGCTACGGACTCCTATCTCGTATGCCGTCTTTGGCTGCACA
+
GFGFEFGGGGGGGGCF-CCF,,CA,C@E<<EF<D<,<CFGFGCE6CFGFEGGGGFF<FFGGGG,6,FCF7,CFGGGGCFCCF7,+8<CDFD?:7B7EFEFG,,,CFC,:=,A,C,@BFGC99<5?@,5BEEF,,5,9CFEF<9FF++@,9@,7FGA96<EFCE@6=CFFGG,>=3==3=@F8,6EF3C,;:<;,,;C;,,@@9>F,,55E:B<,@7?CC,0@?C+=,B+,5*:/*/8BFF?,868B3A*:8))):)(((0/5.,5.97*166/5C355).21((,))()(((.(.
@M00689:251:000000000-CJTJ5:1:1102:21670:5647 1:N:0:5
CAGGATTAGATACCCTGTAAATCAAACTGCCTCCCTGAACGAGCAGGATTTAGGGCATACTCTTTTTAACATTTGCCTGTGGCCAGTTCTAGGTGGTTGCCTCCTGAATATGTTGCGACCAGGTGATGCATGGCTGTCGCTGCAT
+
GGGGGGGGGGGGGFGGFFDFGGGFFFFFFFGEFGGDFACFGGGGCFGFFFGGGGGGGGGGGGGGGGGGGGGGGGGGGGGGGGGGGGGGGGGGGGGGGGGGGGGGGGGGGGGGGGGGGGGGGGGGGGGGGGGGGG=FGGGGGGGGG
@M00689:251:000000000-CJTJ5:1:1102:9272:5653 1:N:0:5
CAGGATTAGATACCCTAGAGCAGATGAGAATTGATCTAAATTCTCAGAAGTTGTCACTTCTGTAGGCTGGGCTGTGTGAGGCGGTGGTGAGGGGTAAGAGCGATGGTGTAGGCAGCAGATGCCAGCATGCTGTTCCTTTCCTCGGCAGTAGATGCCTTCATCGGCCAGCTGAGTCATGCAGAATTGTTTGTACATTTAAATAGGTGATGCATGGTCGTCGCTGCAT
+
GGGGGGGGGGGGGGGGGGGGGGGGGGGGGGGGDGFCFGGGGGGFCFGGGGGGGGGAFGGGGGGFECFGGCCFGGGGGGFFGGDDCFGGFGGGGCGGGGGGGGCFEF<EFFFGGGEGFCGGFGGCGGGDFGGGFFGGGFGFGGFGGGEGGGCDAEFFFGGDGGGEGGEGGGG9DFFGGGGGGFGGGGGG,:EFGF,EEEGDFGCGGFEGFGFGC,@E7CFCE5CCCF
@M00689:251:000000000-CJTJ5:1:1102:11841:5670 1:N:0:5
CAGGATTAGATACCCACAACATCACCCAGACAAACAGTGCAAGCTCTGAGTTTAAATGGAGCTCCTGGAGCCGTGAGCAGGGCCAGTGGGTGGGAGTCCCAGGTGCTGCATGGTTGTCGCTGCATCTGCCTCGTAGACACACCTCCGAGCCCACGAGACGGACCCCTCCCTCGTATGCCGTCTTCTGCATGAAAAAAAAAACCACAGCAAGTACATCACACCTTTCCACACCGAACCACTTTCTCCTTTCAGCATTCACAAACGCTATCATCGACTGTAACTCGCAACTATACC
+
F<FFC@CFGFGG@F@<-F@:EGDFF<FCEGFG8FC8@EFGGGGG,C@EE<<CECFFGFGGGGGGGG<8<9EEGGGDGGGGF+CFGGFEEECFCE<FFGGFA@C5E,,9<BF@<59?4CFG+CF<AF,?,,,B+4@+@A7B=+B=B?FE8CE8FGDC7CGGGD:+5B6++8@@CD@FFG,;98,1,,5,,,5,?<9FG::EE*1=*/***:*++2=+:72+=/*++2++*3973995)**0*+*0*1)*****271*-5)0)*7(0)))****))1*.1).)))(((-(.()66)
@M00689:251:000000000-CJTJ5:1:1102:9986:5734 1:N:0:5
CAGGATTAGATACCCTGGTAGTCCATGCCGTAAACGGTGGGCGCTAGGTGTAGGGGTCTTCCACGGCCTCCGTGCCGACGCTAACGCATTAAGTGCCCCGCCTGGGGAGTACGGCCGCAAGGCTAAAACTCAAAGGAATTGACGGGGGCCCGCACAAGCAGCGGAGCATGTGGTTTAATTCGATGCAACGCGAAGAACCTTACCTGGCCTTGAAATCCCAGGAACCCTGAAGAGATTCAGGGGTGCCGCAAGGAGCCTGGAGACAGGTGCTGCAGGGCACGCTGCATCTGTCTCG
+
DCFFE,CADFFCE-CA@<E<AC<C@CD<C@8;;@CCE@CEGGEF@@CD<CCFGFGGFGG9FDGFFGGGGGFGGGGFFGCFG@FGCF7FD:FFGGGGFGFGGEBBCDCFFCFFGGGG=>FFFGF<DCFGF8AFCBC@FF<,@C,3::CD*544*<4<:;BFGF4CEG5C,?<CD4<+<C?E?EF+<:0@0:C?CE=CF*889<<CFFGGF9+<:+<+:CFEFGGGG:=E>FGFFGF72C>FFFD5733BD@BGFFF:((7F?GF:7?;*9?4=?F*9;@(446(49:)-)6.).-(
@M00689:251:000000000-CJTJ5:1:1102:7465:5788 1:N:0:5
CAGGATTAGATACCCTGGTAGTCCACGCCCTAAACGATGTCAACTGGTTGTTGGGTGCATTAGTACTCAGTAACGAAGCTAACGCGTGAAGTTGACCGCCTGGGGAGTACGGACGCAAGGGGGAAACGCAAAGGAATTGACGGGGACCCGCACAAGCGGTGGAGGATGTGGTGTAATTCGATGCAACGCGAAAAACCTTACCTACCGTTGACATGTACGGAATTCGACAGAGAGGGATTAGTGCACGAAAGAGAACCGTAACACAGGGGGTGGATGGCGGGCGCTGCATCTGTCG
+
@AFDF8<CEFECEFE@CCC@D<ED<CCCC:FDFAC@ECCCEFDE9@C;,BB,;<FBF:EEAEF<EEFFDFCEFAFFGGGFGG8FFC7=@EG,9CFG,@4C?ADEGDDFF<FC+6@=CCFG++@>CCD+=>C@AFGF8:CFC:FCC<@:*@*@*@AF5>7*>:E,=;,>6?A6*,2C,,6==1?1>C+==3=8:/=;*0+<+3+03;*1*2:+23<<C7C5>7;+*:+*.:<@F*9C7*9<F9:A*14<CDEGFC@).4(78*9,.7F)9)7>)8*95)(3(132(-62)))46.(
@M00689:251:000000000-CJTJ5:1:1102:7471:5806 1:N:0:5
CAGGATTAGATACCCTGGTAGTCCACGCCCTAAACGATGTCAACTGGTTGTTGGGTGCATTAGTACTCAGTAACGAAGCTAACGCGTGAAGTTGACCGCCTGGGGAGTACGGCCGCAAGGTTGAAACTCAAAGGAATTGACGGGGACCCGCACAAGCGGTGGATGATGTGGTTTAATTCGATGCAACGCGAAAAACCTTACCTACCTTTGACATGTACGGAATTCGCCAGAGAGGGCTTAGTGCTCGAAAGAGAACCGTAACACAGGTGTTGCATGGCTGTCGCTGCATCTGTC
+
GGGGGEGGGGGGFFGGGGGFFGGFFGGGGGDFFGFGGGF<FFGGACFCC@B@FFGFGGFFCFGCFGGGFGAFGFFGGGF@EFGGGG@FEGGCFFGGFGGGCFGGGDEBFFGGGDFGGGGG=EFFGGG9DGDFF=FG=BFFFCGGC7@C:FGGCGGGGGD:FGG9CF@F,?E>FCFFEDEEG<BCFGCGCEGECGGCE89C9CFGGGDC+CC7C9C9CCGGDG5+0A5=;CCFF*><CF*<FCFGF44BGFBF<FFF49?FBCFFFFF*9B5F?FCFF:(34<:4:<>B4A)6.)
@M00689:251:000000000-CJTJ5:1:1102:7451:5806 1:N:0:5
CAGGATTAGATACCCTGGTAGTCCACGCCCTAAACGATGTCAACTGGGTGTTGGGTGCATTAGTACTCAGTAACGAAGCTAACGCGTGAAGTTGACCGCCTGGGGAGTACGGCCGCAAGGTTGAAACTCAAAGGAATTGACGGGGACCCGCACAAGCGGTGGATGATGTGGTTTAATTCGATGCAACGCGAAAAACCTTACCTACCTTTGACATGTACGGAATTCGCCAGAGATGGCTTAGTGCTCGAAAGAGAACCGTAACACAGGTGTTGCATGGCTGTCGCTGCAT
+
GFGGGDCGGGGGGGGGGGGFGGFEEFGGFGGGEGEGGGGGGGGFFAE,CFCGGGGFGCFFGGGDFGFFGGGGGGGGGFGCFGDGGGGGEFFCC9EFGGGGDFGGGDEFGFEGCEFGGGGGC9FGGGF9FFGCDGGG?5ADFEGGGG>CBCEGEGGFCEFF<EG9DGGGAFG,::FCFCDGF7CECF>G=EGGEGGGEFFFFFFGD=CCE+9E@CFFGGG5;CA6*:/*<C*.8*:CF4CGF9><?6:>57>FGGFF6>?FFD63FFFFG?DFBFFFFF((47<<:<>B2
@M00689:251:000000000-CJTJ5:1:1102:21150:5810 1:N:0:5
CAGGATTAGATACCCAACTTATCCTTAGGTGAAGCATGGTCGTCGCTGCAT
+
GGGGGGGGGGGGGGGCC@FEEF,,<<<@FCFD,6C8<CE@@FEGGE@,@<F
@M00689:251:000000000-CJTJ5:1:1102:25104:5892 1:N:0:5
CAGGATTAGATACCCTGGTAGTCCATGCCGTAAACGGTGGGCGCTAGGTGTAGGGGTCTTCCACGGCCTCTGTGTCGTAGCTAACGCATTAAGCGCCCCGCCTGGGGAGTACGGCCGCAAGGCTAAAACTCAAAGGAATTGACGGGGGCCCGCACAAGCAGCGGAGCATGTGGATTAATTCGATGCAACGCGAAGAACCTTACCTGGGCTTGACATACACCAGATCGCTGCAGAGATGTAGTTTCCCTTGTGGTTGGTGTACAGGTGATGCATGGCTGTCGCTGCAT
+
GGGGGGGEFGGGGGGGGGGFGGGGGGGGGDGGG@FEGGGGGGGGGGGGGGGGGGGGGGGGGGGGGGGGGGGGGGGGGGGGGGGGGGGGGGGGGGGEGGGGGGGFGGGGGGGGGGGGGGGGGGGGGGGGGGGGGGGGGFFGFGAFGGGGGDGGEGGGFGGGFGGCCEGGGGGGGG?FGFGGGFGFGEGGGGGGEGGEFGGGGGGGGGGGGGCEGGG7DGGFFGGGDCFGF5C6F>C>CC>F=9:FFF?FFFFGGGFF>BBFFFFFFF?=CFFFFF<D?B?F6:B?9B>
@M00689:251:000000000-CJTJ5:1:1102:25330:5915 1:N:0:5
CAGGATTAGATACCCTGGTAGTCCATGCCGTAAACGGTGGGCGCTAGGTGTAGGGGTCTTCCACGGCCTCTGTGTCGTAGCTAACGCATTAAGCGCCCCGCCTGGGGAGTACGGCCGCAAGGCTAAAACTCAAAGGAATTGACGGGGGCCCGCACAAGCGGCGGAGCATGTGGATTAATTCGATGCAACGCGAAGAACCTTACCTGGGCTTGGCATACACCAGATCGCTGCAGAGATGTAGTTTCCCTTGTGGTTGGTGTACAGGTGCTGCATGGTCGTCGCTGCAGCTGTTG
+
GGGGGGGGGGGGGGGGGGGGGGGGGFGGGGGGGGGGGGG7FFGGGGGGGGGFGCFGGE<FGGGGGCGGGGEGGGCFGEGGGGGGGGGEGGGGGGCGEGGGGGGGGGGGGGGGGDGGGGGGGGGGGGGGGGGGGGGGGGGGGGGGGGGGGGGGGGGGGGGGGDGGGGGGGGGGG7FCGGGGGGG7CEGGGGGG>EGGGGGGGGGGGGGGCF*/36<:CG*+8F*:06:C5*7<6CFCC::<@?D?FFDFG@?GCC5@1?F:27@A)/9)C=*)/*9C=B>BF(,49((543)))
@M00689:251:000000000-CJTJ5:1:1102:22182:5956 1:N:0:5
CAGGATTAGATACCCTGGTAGTCCATGCCGTAAACGGTGGGCGCTAGGTGTAGGGGTCTTCCACGGCCTCTGTGTCGTAGCTAACGCATTAAGCGCCCCGCCTGGGGAGTACGGCCGCAAGGCTAAAACTCAAAGGAATTGACGGGGGCCCGCACAAGCGGCGGAGCATGTGGATTAATTCGATGCAACGCGAAGAACCTTACCTGGGCTTGACATACACCAGATCGCTGCAGAGATGTAGTTTCCCTTGTGGTTGGTGTACAGGTGTTGCATGGCCGTCGCTGCAT
+
GGFFE<FGGGGGGFAFDFGGGGGGFGGFGGFDEGFEGGGGGGEEGGECCFFFGGGGGGGGGGGGGGGGGGGGGGGGGGGGGGGGGGGGGGGGGGGGFGGGGGGGGGGGGGGGGGGGGGEEGGGGGGGGGGGGGGGGGGGGGGGEGGGGGGGGGGGGGGGGGGGGGGGGGGFGGCFGGGFGGDGGGGFFGGCGGGGGGGGGFGGGGGFGGGGGGCFGGGGC@GGGGDGGFGGFFGGFFDFGFFGGFF<F7;F<DFFF9?BFAC9AFFFFGFFFFF49?@6>FFFFFFF
@M00689:251:000000000-CJTJ5:1:1102:22205:5959 1:N:0:5
CAGGATTAGATACCCTGGTAGTCCATGCCGTAAACGGTGGGCGCTAGGTGTAGGGGTCTTCCACGGCCTCTGTGTCGTAGCTAACGCATTAAGCGCCCCGCCTGGGGAGTACGGCCGCAAGGCTAAAACTCAAAGGAATTGACGGGGGCCCGCACAAGCGGCGGAGCATGTGGATTAATTCGATGCAACGCGAAGAACCTTACCTGGGCTTGACATACACCAGATCGCTGCAGAGATGTAGTTTCCCTTGTGGTTGGTGTACAGGTGTTGCATGGCCGTCGCTGCAT
+
GGGGGFFGGGGGGFGGFFFACFEFFGGEGECDEFFEFGGGGGGGGGGFCDE@ECGFGGGGGGGGGGGGGGGGGGGGGGGGGGGGGGGGGGGGGGGDGGGGGGGGGGGGGGGGGGDBCFGGGGGFGGGGGGGGGGGGGGGGGGGGGGGGGGGGGGGGGGGGGGGGGGGGGGGGGGGGGGGGGGGGGGFGEGGGGGGGGGGGGGEGGGGGGGGDGGGGGGGGFGGGGGGGFGGFFGFGGGGFFGFGFFFFGFFFG9@FFFFFB7FAFFFFC>BFFFGGFD>BFFFBFFD
@M00689:251:000000000-CJTJ5:1:1102:10194:5974 1:N:0:5
CAGGATTAGATACCCCAGTAGTCATAGCCGTAAACGATGGATACTAGGTGTTGGCTGTATCGACCCGGACAGTGCCGTAGCTAACGCGTGAAGTATCCCGCCTGGGGAGAACGCACGCAAGTGAGAAACTCAAAGGAATTGAGGGGGGCCGGCAAAAGCGGTGGAGTAAGTGGGTTAATTAGATGCAACGAGAGGAACATTACAAGGACTGAGCATGTCGCGACTCCTCTGGAAACAGAGGAGTGCGTTAGGGAGCGCGAACAAAGGTGATGCATGGCTGTAGAGGCATCTGTAG
+
@CE@@@EA,E9@6-;68@ECC,<@F6C,,766;D,B:,CCAFF@9EFC,C,CF8,@BFG,<,::8+@C@:@7966<@::=,,,,,6+4:+B,,C,AFF<FF::B=D:4=+B<@FC84+@B>,,,:?,8B9,A=F<<,>,,CF,>=:@7*4***/*2***//*28CC+<+<0<0*1;;<9+0@:<C++032*2?*/;FC*+2003CC*2*0*+*++3:0*/07:*)2+0)07;BC:9**225ADF>4(09)029<>:(26B()7(07F?G4*=19*:);71().)).(,).)6-).
@M00689:251:000000000-CJTJ5:1:1102:24729:5990 1:N:0:5
CAGGATTAGATACCCTGGTAGTCCATGCCGTAAACGGTGGGCGCTAGGTGTAGGGGTCTTCCACGGCCTCTGTGTCGTAGCTAACGCATTAAGCGCCCCGCCTGGGGAGTACGGCCGCAAGGCTAAAACTCAAAGGAATTGACGGGGGCCCGCACAAGCGGCGGAGCATGTGGATTAATTCGATGCAACGCGAAGAACCTTACCTGGGCTTGACATACACCAGATCGCTGCAGAGGTGTAGTTTCCCTTGTGGTTGGTGTACAGGTGATGCATGGCCGTCGCTGCATCTGTCTAT
+
GGGGGGGGGGGGGGGGGGGGGGGGGGGGGGGGGGGGGGGGGGGGGGGGFGGFGGGGGGGGGGGGGGGGGGGGGGGGGGGGGGGGGGGGGGGGGGGGGGGGGGGGGGGGGGGGGGGGGGGGGGGGGGGGGGGGGGGGGGGGGGGGGGGGGGGGGGGGGGGGGGGGGGGGGGGGGGGGGGGGGGGGGGGGGGGGGGGGGGGGGGGGGGFGGGGGGGGGGGGGFGFGGGGGFGGFFGGGFGGGFFDFFFFF>FFGGGFF><<FAFFFFFFFGFFFF4DGFE>9>FFFFFFFBBAA<A<
@M00689:251:000000000-CJTJ5:1:1102:10203:5992 1:N:0:5
CAGGATTAGATACCCCAGTAGTCCTAGCCGTAAACGATGGATACTAGGTGTTGTCTGTATCGACCCGGACAGTGCCGTAGCTAACGCGTTAAGTATCCCGCCTGGGGAGTACGCACGCAAGTGTGAAACTCAAAGGAATTGACGGGGGCCCGCACAAGCGGTGGAGTATGTGGTTTAATTCGATGCAACGCGAAGAACCTTACCAGGACTTGACATGTCGCGAATCCTCTGGAAACAGAGGAGTGCCTTAGGGAGCGCGAACACAGGTGATGCATGGCTGTCGCTGCAT
+
GCFFE8CEFFGGF@CFCCEFDF<F,CCEF@FEEDECFCFGGGFAC@EDCAFGGCFAFGGGGGGGGGGGGGGG<FGGFFFGGGGGFGGGGGGGGGGGGGGGGGEFCF@BFCFEGGGG=@FGGGGFGGGGGGGDEGFDFGGFGGGCDCGDCCE:@F*>BFGGGGEGGGGG9F;FFFGGGGGGGGGCGGFG?EGGGGCGGG:CFGGGGGGGGGFGGEGGGGGGFGGGGGFGFFFFFDGGGGGGFGGGFFBFCFFGGGFFFFB@B3;?FFFFG==FF?>CFF<BF?B?6?F><
@M00689:251:000000000-CJTJ5:1:1102:19955:6138 1:N:0:5
CAGGATTAGATACCCTGGTAGTCCATGCCGTAAACGGTGGGCGCTAGGTGTAGGCGTCTTCCACGGCCTCTGTGTCGTAGCTAACGCATTAAGCGCTCCGCCTGGGGAGTACGGCCGCAAGGCTAAAACTCAAAGGAATTGACGGGGGCCCGCACAAGCGGCGGAGCATGTGGATTAATTCGATGCAACGCGAAGAACCTTACCTGGCCTTGACATACACCAGACCGCTGCAGAAATGTAGTTTCCCTTATGGATGGTTGATAGGTGATGCATGGCTGCCGCAGCATCTGCTATT
+
FFGFCFGFGGGGGGGGGGGGGGGGFFFGGDFGGGG@BFG77,CFC:CE@EFCAF,CC+B,CFF,66FGDGGGGG?FG6F@FFEGGGGD7FGGGG:F,BFFEGGGGGG>CFBGGG7:CFGGGGGGFGGGGGGGGGGGGGGGGGGGDG7@EFGGGCGGGGGGG7FCECCFGGGGGGGGCE<CFDC?CEFGGDGDEGEGGGDGGGGGG+/*:CFFGG7C7>7C0=8A*:5*.*17@G*2:0:20+*0/8,*0)**2*9)())).09)7*6/0*8?9*09)7(49(,,6().)5)))))
@M00689:251:000000000-CJTJ5:1:1102:19926:6143 1:N:0:5
CAGGATTAGATACCCTGGTAGTCCATGCCGTAAACGGTGGGCGCTAGGTGTAGGGGTCTTCCACGGCCTCTGTGTCGTAGCTAACGCATTAAGCGCCCCGCCTGGGGAGTACGGCCGCCAGGCTAAAACTCAAAGGAATTGACGGGGGCCCGCACAAGCGGCGGAGCATGTGGATTAATTCGATGCAACGCGAAGAACCTTACCTGGGCTTGACATACACCAGATCGCTGCAGAGATGTAGTTTCCCTTGTGGTTGGTGTACAGGTGATGCATGGCCTTAGCTGCAT
+
GGGGEEFGGGGGGGFGGGFGFGGGGGGGGGGGGGGEFGG>FGCFGGGFFGGFGGGGGGGGGEFGGCFFGFGFGGGGGGGGGGFGGGGGGGCGGGCFGGGEGGGGGFEEGFFGGCFFCG+@FFGGFGGGGGGG8FGGFFDGGFGECEGCEEG7F<CEF5FG1FFECECEGGGCFFGGFGFEF5<FGGGFFEDC?88>8FFGFFGGF75*AA7EFGGE*9FF5CEF7EGG>CDF4FGF7>D+*<?7B6.@D77959>7(2,<<C@44=)*:=?FFF*7:7,)5962:>2
@M00689:251:000000000-CJTJ5:1:1102:19942:6151 1:N:0:5
CAGGATTAGATACCCTGGTAGTCCATGCCGTAAACGGTGGGCGCTAGGTGTAGGGGTCTTCCACGGCCTCTGTGTCGTAGCTAACGCATTAAGCGCCCCGCCTGGGGAGTACGGCCGCAAGGCTAAAACTCAAAGGAATTGACGGGGGCCCGCACAAGCGGCGGAGCATGTGGATTAATTCGATGCAACGCGAAGAACCTTACCTGGGCTTGACATACACCAGATCGCTGCAGAGATGTAGTTTCCCTTGTGGTTGGTGTACAGGTGATGCATGGCCGTCGCTGCAT
+
GGGGGGGGGGGGGGGGGGGGGGGGGGGGGGGGGGGGGGGGGGGGGGGGGGGGGGGGGGGGGGGGGGGGGGGGGGGGGGGGGGGGGGGGGGGGGGGGGGGGGGGGGGGGGGGGGGGGGGGGGGGGGGGGGGGGGGGGGGGGGGGGGGGGGGGGGGGGGGGGGGGGGGGGGGGGGGGGGGGGGGGGGGGGGGGGGGGGGGGGGGGGGGGGGGGGGGGGGGGGFGCGFGGGFGGF:7CCGGGGFGGGFB?FGFFGGGFFBF?FFGFF?FFFGFFFFFGGFFFFBFFFFFF
@M00689:251:000000000-CJTJ5:1:1102:18033:6198 1:N:0:5
CAGGATTAGATACCCTGGTAGTCCACGCCGTAAACGTTGGGCGCTAGGTGTGGGGTCCTTCCACGGATTCCGTGCCGCAGCTAACGCATTAAGCGCCCCGCCTGGGGAGTACGGCCGCAAGGCTAAAACTCAAAGGAATTGACGGGGGCCCGCACAAGCGGCGGAGCATGCGGCTTAATTCGATGCAACGCGAAGAACCTTACCTGGGTTTGACATGTAGGGAAAAGCCGTAGAGATACGGTGTCCGTAAGGGTCCTTCACAGGTGCTGCATGGCCGTCGCTGCAT
+
GGGGGGGGGGGGGGGGGGGGGGGGGGGGGGGGEGGEEFGGGGGGGGGGGGGGGGGGGGGGGGGGGGGGGGGGGGGGGGGGGGGGGGGGGGGGFGGGGGGGGGGGGGGGGGGGGGGGGGGGGGGGGGGGGGGGGGGGGGGGFGGGGGGGGGGGGGGGGGGGGGGGGGGGGGGGGEEGGGGGGGGGGGGGGGGGGGGGGGGGGGGGGGGGGGGGGGGGGGGGFGGGGGGGFGGFFGGG>FGGFGGGFFBFGFFGGGFFFFF??FFBF?FFGFFFFF:FFFFFF?FFFF
@M00689:251:000000000-CJTJ5:1:1102:17472:6260 1:N:0:5
CAGGATTAGATACCCTGGTAGTCCATGCCGTAAACGGTGGGCGCTAGGTGTAGGGGTCTTCCACGGCCTCTGTGTCGTAGCTAACGCATTAAGCGCCCCGCCTGGGGAGTACGGCCGCAAGGCTAAAACTCAAAGGAATTGACGGGGGCCCGCACAAGCGGCGGAGCATGTGGATTAATTCGATGCAACGCGAAGAACCTTACCTGGGCTTGACATACACCAGATCGCTGCAGAGATGTAGTTTCCCTTGTGGTTGGTGTACAGGTGTTGCATGGCCGTCGCTGCAT
+
GGGGGGGGGGGGGGGGGGGGGGGGGGGGGGGGGGGGGGGEGGGGGGGGGGGGGGD@GGGGGGGGGGGGGGGFGGGGCGGGGGEFGGGGGGGGGGGGGGGGGGGGGGGGDGGGGGGGGGGGGGGGFGGGGGGGGGGF@FGGGGGGGG7EGGGDGGGEGGGGGGEDEGGGGGGGGFGFCGGGG=DFFGGGGGGGGGGGGGGGGGGGGGGGGGGDGGGGGGGGFFFGGGGGF7DFFFGGGGGFFFGGFFFFGFFGDGF>>F:FAG?>@FFFGFF?F64DFB>FBFF1372
@M00689:251:000000000-CJTJ5:1:1102:14147:6300 1:N:0:5
CAGGATTAGATACCCTGGTAGTCCATGCCGTAAACGGTGGGCGCTAGGTGTAGGGGTCTTCCACGGCCTCTGTGTCGTAGCTAACGCATTAAGCGCCCCGCCTGGGGAGTACGGCCGCAAGGCTAAAACTCAAAGGCATTGACGGGGGCCCGCACAAGCGTCGGAGCATGTGGATTAATTCGATGCAACGCGAAGAACCTTACCTGGGCTTGACATACACCAGATCGCTGCCGAGATGTAGTTTCCCTTTTGGTTGGTGTACAGGTGTTTCCTGGCCGTCGCTGCAT
+
GGGGGGGGGGFFGGGGGGGGGGGGGGFFGGGGGGG@GGF+6FGGGGGGGGGG,C,+BFGFGGCG,@FGGGG<FCFG,F=,BF,,C,C+CF<,,C4CFGGEGGGDFED+@B=E?=CFGG7>F7DFB,=<FGGGG9FF,3@F<FFEDGGGGGGGG:FFG8F:*6=C8BC8FFFFA<FG@;EFGC?F9CF@CEECC=E5:FGGGCGGG7*AAFG*>G7C7CFFFF::CG*CF5C4))7)9:C+*<*<@*5@C097<FF>2:(<2CF)0=?/9)9*9*25<5796;:2;2A
@M00689:251:000000000-CJTJ5:1:1102:14167:6304 1:N:0:5
CAGGATTAGATACCCTGGTAGTCCATGCCGTAAACGGTGGGCGCTAGGTGTAGGGGTCTTCCACGGCCTCTGTGTCGTAGCTAACGCATTAAGCGCCCCGCCTGGGGAGTACGGCCGCAAGGCTAAAACTCAAAGGAATTGACGGGGGCCCGCACAAGCGGCGGAGCATGTGGATTAATTCGATGCAACGCGAAGAACCTTACCTGGGCTTGACATACACCAGATCGCTGCAGAGATGTAGTTTCCCTTGTGGTTGGTGTACAGGTGGTGCATGGCCGTCGCTGCAT
+
GGGGGGGGGGGGGGGGGGGGGGGGGGGGGGGGGGGGFGGD7FGFGGGGGGGGGGG7FGGGGG<FCGGGGGGCGCFG=FGFFG<CFBFFGGCEEF@FGGGFGGGDGGGG:FAFGGGGGGGGGGGGFGGGGGGGGGGGCEFGGGGGGGGGGGGGGGGGGGGEGGGDGGGFGGGFG9FCFFGGG=<FFGGFGEEEGEDEGGGGGGGGG75CCFGGFCFGDFFGFGCFFGCGF:DF6*>FG>C:@FCGF*5BGFFFDGF30??FBGB>)=:FGFF?FF4DFBBF>F?07(<
@M00689:251:000000000-CJTJ5:1:1102:23456:6358 1:N:0:5
CAGGATTAGATACCCTGGTAGTCCACGCCGTAAACGATGAGAACTAGCTGTCGGGGCTCTTAGAGCTTCGGTGGCGCAGCTAACGCATTAAGTTCTCCGCCTGGGGAGTACGGCCGCAAGGTTAAAACTCAAAGGAATTGACGGGGGCCTGCACAAGCGGTGGAGCATGTGGTTTAATTCGAAGCAACGCGCAGAACCTTACCAGCGTTTGACATGGCACGGCGATCTCCAGAGATGGATTTCTTCCCGCAAGGGACGTGCACACAGGTGTTGCATGGCCGTCGCTGCAT
+
GGGGGGGGGGGGGGGGGGGGGGGGGGGGGGGGGGGGGGGGGGGGGGGGGGGGGGGGGGGGGGFGFGGGGGGGGGGGGGGGGGGGEGGGGGGGGGGGGGGGGGGGGGGGGGGGGGGGGGGGGGGGGGGGGGGGGGGGFGGGGGGGGGGGGGGGGGGGGGGGGGGGGGGGGGGGGGGGCFGGGGGDEGGGGGGGGGGGGGGGGGGGGGGGDGGGGGGGCFGGFGGGGGGGFGFFFGGGGGFCBG=FFFFFGFEGGCBFFFFFFGFFFFFF7FFBFFGGFFFFFFFF>?<FFF
@M00689:251:000000000-CJTJ5:1:1102:9922:6410 1:N:0:5
CAGGATTAGATACCCTGGTAGTCCATGCCGTAAACGGTGGGCGCTAGGTGTAGGGGTCTTCCACGGCCTCTGTGTCGTAGCTAACGCATTAAGCGCCCCGCCTGGGGAGTACGGCCGCAAGGCTAAAACTCAAAGGAATTGACGGGGGCCCGCACAAGCGGCGGAGCATGTGGATTAATTCGATGCAACGCGAAGAACCTTACCTGGGCTTGACATACACCAGATCGCTGCAGAGATGTAGTTTCCCTTGTGGTTGGTGTACAGGTGGTGCATGGCTGTCGCTGCAT
+
GGGGGGGGGGGGGGGGGGGGGGGGGGGGGGGGGGGGGGGDGGGGGGGGGGGFFGDCGGGGGGFGEGGGGGGFGGGGDG=<FGFEGEFFGGGFFGGGGGGGGGGGGGGGDF,E?CFGGGGEEFGGGD=BFGGGGGGGFCGGGGGGFGGGGGGGGGGGGFGGCGGGGGGFGGGGGFGGGGGGGCCFGGG?C5EE8CEGGGGGGEGGG?C5EGGGGGGGGGDFFCFGC67EFCGFFGF7C7FC6?FGFFFFGFFG3CFE0:1>AFBAFFF:GFF:FF7C?)4<:B?602:
@M00689:251:000000000-CJTJ5:1:1102:4620:6420 1:N:0:5
CAGGATTAGATACCCCTGTAGTCCTAGCCGTAAACGATGATAACTAGGTGTTGCTCGTATCGACCCGAGCAGTGCCGTAGCAAACGCGTTAAGTTATCCGCCTGGGGAGGACGCACGCAAGTGTGAAACACAAAGGAATTGACGGGGGCCCGCACAAGCGGTGGAGTAGGTGGTTTAATTAGAGGAAAAGCGAAGAACCTTACCTGGGCTTGGCAGACAACAGAACGATGCAGAGATGTAGGTTCGCTAGGGGTTGGGGTACAGGTGCGGCATGGTGGTCGCGGAAGCGGGCT
+
GGGGDGFGGGGGGGFGGFGGGFGGE6CFFGGGGGGGGGGGGFGGGDDCFGFGGGFGGG7FFEFGGGGGD7CG,C,,@,BF7,CECC@>87=FG<<EC,CB+8+BD<@BB+?+66CCB+BCF<F,?<B<C,,A<AD<:D,,7=3=BCCC**@>*>*>>F>FE6<C=B,?;C,>F<*+22?++3<+3:8?*>*=:/3=8*2;C?+<+3CFE**29+<*/*92<:;7**2/.:/9BCFG*:*3@+*+*)-)*0)9D9)03(-83*6<?*96)775)8D:*)(.4((-,(,4(,(((
@M00689:251:000000000-CJTJ5:1:1102:13537:6434 1:N:0:5
CAGGATTAGATACCCTGGTAGTCCACGCCGTAAACGATGAGAACTAGCTGTCGGGGCTCTTAGAGCTTCGGTGGCGCAGCTAACGCATTAAGTTCTCCGCCTGGGGAGTACGGCCGCAAGGCTAAAACTCAAAGGAATTGACGGGGGCCCGCACAAGCAGCGGAGCATGTGGTTTAATTCGACGCAACGCGAAGAACCTTACCAGCTCTTGACATGCCGTGCTACGTGGAGAGATTCACGGTTCCCTTCGGGGACACGGACGCAGGTTCTGCATGGCCGTCGCTGCATCTGTC
+
GFFGFFGDFCEEC6EFDFGEFFFA<EFFGGFEGF,CFGGFEG@FEFFGFF@FFGGGGFGGFGDFFFFGGGGGGGGGGDDFFFFFEECEGGGAGGGGEFEGGGGGGGECFCEEGGGCFGGGGGG<8C<FGF<AFFFGDF<FFFCFCEGD7C>*>@ECCFFF7=:*?BFCGFEB<F@GFCE?=FEGGGGG?EC=>58:@**<9<FC686<9?FFG:EFCFDE:58<DGGF):*/)9*:77*C>F7=:F41*7>D377),(,<;).35>5**9@/@7*7)6111((,(,82.)66)
@M00689:251:000000000-CJTJ5:1:1102:13515:6438 1:N:0:5
CAGGATTAGATACCCTGGTAGTCCACGCCGTAAACGATGAGAACTAGCTGTCGGGGCTCTTAGAGCTTCGGTGGCGCAGCTACCGCATTAAGTTCTCCGCCTGGGGAGTACGGCCGCAATGCTAACACTCAAAGGAATTGACGGGGGCCCGCACAAGCAGCGGATCATGTGGTTTAATTCGACGCAACGCGACGAACCTTCCCAGCTCTTGACATGCCGTTCTACGTGTAGAGATTCACTGTTCCCTTCGGGGACCCGGACGCAGGTGCTGCATGGCCGTCACTGCCTCTGTCTT
+
GGCCGGGGGGGGGGGGGDGGGGGGFGGEFG@BCDFEEFFF@EFGGGCEG9FF8C7+@FFFFF9FFGFCG:FG,CD:F77=EF,C:FDFF<F,E?AEFF>FCF++:C=@@,FFEGGCEEB+BFFDG8=BBFFCFC?D,@DFF9BFGGGDGEGGDGC<<FGGGEC**38?FGFGGFBF,;>7=C8*=*=:1::E>*/1?8@F+:C78@+0AEGC*+C9**)2)*/0::>E/:066:CCGGG+9<:C4?4@C)5C)10)479:1C>6.5>4****0/**0)(,-((4.4(,).,:2<)
@M00689:251:000000000-CJTJ5:1:1102:13552:6453 1:N:0:5
CAGGATTAGATACCCTGGTAGTCCACGCCGTAAACGATGAGAACTAGCTGTCGGGGCTCTTAGAGCTTCGGTGGCGCAGCTAACGCATTAAGTTCTCCGCCTGGGGAGTACGGCCGCAAGGCTAAAACTCAAAGGAATTGACGGGGGCCCGCACAAGCAGCGGAGCATGTGGTTTAATTCGACGCAACGCGAAGAACCTTACCAGCTCTTGACATGCCGTTCTACGTGGAGAGATTCACGGTTACCTTCGGGGACGCGGACGCAGGTGCTGCATAGCCGTCGCTGCATCCGTCTT
+
GGGCFFFFGGGGFGG9CFEEFG@C@FCFFGGGGD<F>FFECDFGCFFFCFEGFG@CCGGCFGFCCFGGG7EFEGGGGGCFG,FGGG7EGGFFGGGGGGGGFFG?FC:@F,F::BFGGGGCCGGFFGAEEGGGG,6>DFCCCFFDDCGFEEB>>FFD@FFFFFFCCEBCGG<F<F@8FF9+AFBCEGGCCGGDC5??*;>FGGG78C+0<CGGGGGCFG3*)2;?DGGFEE4))*2::7:5>CD19@A745>D3C>>269;9DFF>D57CFF@?=*09)(49>9((((6)(-463(
@M00689:251:000000000-CJTJ5:1:1102:13532:6455 1:N:0:5
CAGGATTAGATACCCTGGTAGTCCACGCCGTAAACGATGAGAACTAGCTGTCGGGGCTCTTAGAGCTTCGGTGGCGCAGCTAACGCATTAAGTTCTCCGCCTGGGGAGTACGGCCGCAAGGCTAAAACTCAAAGGAATTGACGGGGGCCCGCACAAGCAGCGGAGCATGTGGTTTAATTCGACGCAACGCGAAGAACCTTACCAGCTCTTGACATGCCGTGCTACGTGGAGAGATTCACGGTTCCCTTCGGGGACGCGGACGCAGGTGCTGCATGGCCGTCGCTGCAT
+
GGGGGGGGGGGGGGGGGGGGGGGGGGGGGGGGGGGGEGGEEEGGGGGGGGGGFGECFFGGGGGDDFGGGEFFCGG:F6>FG<EGGGDGG<?<FGGGGGFFGG=BFGGEF<FGGGGGGGGEFFG<DFDGGGGGGGGG>FGFFGGGGGGGGGGGCGGGGGFFGGG:8C8EGGGGGGG8<FGGGGGGGGGGGGGEGEGGGGGGFGGDCFFGGGF9FGFCFGCG>EGDGDF65=DFD<CGG*C53CDEFFFFG@3DD5:52(9>7>D>@3>4DF4@:F:FFF69>B>B6>7A
@M00689:251:000000000-CJTJ5:1:1102:7031:6480 1:N:0:5
CAGGATTAGATACCCTGGTAGTCCACGCCCTAAACGATGTCAACTGGTTGTTGGGTCTTCACTGACTCAGTAACGAAGCTAACGCGTGAAGTTGACCGCCTGGGGAGTACGGCCGCAAGGTTGAAACTCAAAGGAATTGACGGGGGCCCGCACAAGCGGTGGAGCATGTGGTTCAATTCGACGCAACGCGAAGAACCTTACCTGGGCTCGACATGCACGGGACGGTGGGTGGAAACACCTGCTTTCCTTCGGGCCTCGTGCACAGTTGGTGCATGGTCGTCGCTGCAT
+
FGGGGFG<FGGGGFEFFDGAEF<EEGGGDFGGGGGG+C<FF<EFGGFCF7FCEC@G<FEG<EF@,CEFCEGF9EFGDFGGG,C,FF::=,CFG<,BF=F@GG7FG7FEGGG@>F@FE7F7FA,,F9E5F9=?<3D,75<?A@B+FCEFE*B*>*,6@EEGGG7:<8BFFCFGGGFCEGCF7CB>**=C?EE*C=6CFC97EFGF5@=:E*7:D8<FGG3*858>5*:5)*/)8*29*5CFF609@FFFGF>*7)058(4.3/=-<*/94>)*)0:*192330021>0A
@M00689:251:000000000-CJTJ5:1:1102:12764:6483 1:N:0:5
CAGGATTAGATACCCTGGTAGTCCATGCCGTAAACGGTGGGCGCTAGGTGTAGGGGTCTTCCACGGCCTCTGTGTCGTAGCTAACGCATTAAGCGCCCCGCCTGGGGAGTACGGCCGCAAGGCTAAAACTCAAAGGAATTGACGGGGGCCCGCACAAGCGGCGGAGCATGTGGATTAATTCGATGCAACGCGAAGAACCTTACCTGGGCTTGACATGCACCAGATCGCTGCAGAGATGTAGTTTCCCTTGTGGTTGGTGTACAGGTGATGCATGGTTGTCGCTGCAT
+
GGGGGGGGGGGGGGGGGGGGGGGGGGGGGGGGGGGGGGGGCGGGGGGGGGG,CF7@FFGGGGAF@:FGGGGEGFGGEGDFFGG<FEGCGGF,?F>FGGGEGGGFGGGEDFEGEDGGGGCGEFGG@DDEGGGGGGGG=FFGGGGGGGGGGGGGGCGGGGGGDGGECGECFGGGD<FGFFGGGG9FEEGCFGGG5?C>FGGFGGGGG7:8AFGEGGFGFFDGFEAC>F:EFCGF)297DDGD@FFGFFFFG:FGDGFB0?<FFGFA4BF4C=F6@B4DF>?A0:?2>B>
@M00689:251:000000000-CJTJ5:1:1102:20616:6485 1:N:0:5
CAGGATTAGATACCCTGGTAGTCCACGCCGTAAACGATGAGAACTAGCTGTCGGGGCTCTTAGAGCTTCGGTGGCGCAGCTAACGCATTAAGTTCTCCGCCTGGGGAGTACGGCCGCAAGGTTAAAACTCAAAGGAATTGACGGGGGCCCGCACAAGCGGCGGAGCATGTTGCTTAATTCGACGCAACGCGAAGAACCTTACCAAGGTTTGACATGCAGGGAAAAGCCGTAGAGATACGGTGTCCGTAAGGGTCCTGCACAGGTGATGCATGGCCGTCGCTGCAT
+
GGGGGGGGGGGGGGGGGGGGGGGGFGGGGGGGGGGGEGGFCFGGGGGGGGGGGGCEFFGGGGGFGFGGGFFF@@FCGEEGGFFGCG@GGAE?FFGGGGGGGGDDDGEGF?F+@FGGGEF+BFFD?EFGGGGGF<DG=FGFFGE@C@CGGGGGFGGGGGGCFGG7EGCGGGGGGGG7@FGGFGGEGCGGGGGEC8CFGGGGFGGECC=FFGGCFGFFGGCC3:F*9?FGBGGDFGGFCG<>?CGGFE?>*<)9FGFFBF0FBF)59@FBGFFF:FGGFF>BF:>FF
@M00689:251:000000000-CJTJ5:1:1102:11801:6496 1:N:0:5
CAGGATTAGATACCCGGGTAGTCCACGCTGTAAACGATGTGTGCTGGATGTTGGGTGACCTAGTCACTCAGTGTCGTAGCTAACGCGATAAGCACACCGCCTGGGGAGTACGGCCGCAAGGCTGAAACTCAAAGGAATTGACGGGGGCCCGCACAAGCGGTGGAGCATGTGGTTCAATTCGACGCAACGCGAAGAACCTTACCTGGGCTCGAAATGTGGTGGAATCGGGTGGAAACATACGCGTCTCGCAAGAGACTGCCATATAGGTGGTGCATGGCTGTCGCTGCAT
+
FFGGGGGFFGGFEFCGEGGGGGGFCGGGGGGGGFGGBEFGGGGGGGGGGGGGGGGGGFGGGGGGGGGGGGGGGGGCFGDGGGGGGGG:CFBFC,CFGG@FGG7=FDEFFFGGCFGGGGGGGGGFGGFGGGGGFGFFAGGGGGDG@EE>:FEEDDEACF:C:CGGGGGGGGGGFFFFFGGFFGG>EGCCCE5C5CCCGC>FCGGGCC*;6CCE*;*<C:7FFGFDGG=5:FC@FGFGGG*<7G3>B>1FDEDCCF5)40<@FDFAFF*97FFFFFGG:)8:1>::??F06
@M00689:251:000000000-CJTJ5:1:1102:11782:6500 1:N:0:5
CAGGATTAGATACCCGGGTAGTCCACGCTGTAAACGATGTGTGCTGGATGTTGGGTGACCTAGTCACTCAGTGTCGTAGCTAACGCGATAAGCACACCGCCTGGGGAGTACGGCCGCAAGGCTGAAACTCAAAGGAATTGACGGGGGCCCGCACAAGCGGTGGAGCATGTGGTTCACTTCGACGCAACGCGAAGAACCTTACCTGGGCTCGAAATGTGGTGGAATCGGGTGGAAACATCCGCGTCTCGCAAGAGACTGCCATATAGGTGGTGCATGGCTGTCGCTGCAT
+
GGGGGGGGGGFFGGGGGGGGGGGGGGGGGGGGGGGGGGGGEGGGGGGFGGGG<F7FFFGGGGEFGGGGG86F<FG@F6,BF<CFFG@@F=B6E,F=FGCFGG=4FGGGF<FGEGGGGEEC<FF>,C5FGGDFGDFCCFEC,EFGGGGGGGGG:FEGGFF7FFE:@F5BCGGGGGGF,?FG7@EEGGGGGGGEEGCFGGGG?FGG<85CFGG5CEFCF::F@5@?CG6:5CD:@4CGFGGG>G5EFFF)>)<3*57@B0<F7D4>*9*=*;D)@:G*<>?0<B?FB3;?A
@M00689:251:000000000-CJTJ5:1:1102:21012:6512 1:N:0:5
CAGGATTAGATACCCTGGTAGTCCACGCCGTAAACGATGAGAACTAGCTGTCGGGGCTCTTAGAGCTTCGGTGGCGCAGCTAACGCATTAAGTTCTCCGCCTGGGGAGTACGGCCGCAAGGTTAAAACTCAAAGGAATTGACGGGGGCCTGCACAAGCGGTGGAGCATGTGGTTTAATTCGAAGCAACGCGCAGAACCTTACCAGCGTTTGACATGGCACGGCGATTTCCAGAGATGGACTTCTTCCCGCAAGGGACGTGCGCACAGGTGTTGCATGGCTGTCGCTGCCT
+
GGGGGGGGGGGGGGGGGGGGGGGGGGGGGGGGGGGGGGGGCFGGGFGGGGGGGGGEFFGGGGGGGFGGGGGFCGGCFEFFGEFGCGGGGGGGGGGGGGGGGGD<FGGGFFGCEGGGGEGEEGFFFGGGGGGGGCCFFGGDDG:CCFGGGGGGGGGGGGGGGGG@5CCGGGGGGGGGCFGGGG*BEFGGGGDEEGDFGGGGGGGCFGGGGGGFGGG9CG*<>5EEDGGGFGD6=D5C7<DGFGGGFFFFD>)7>357<>B5:CE6D)7:F4FEFFCG6@?:(4><1:2912
@M00689:251:000000000-CJTJ5:1:1102:23729:6548 1:N:0:5
CAGGATTAGATACCCTGGTAGTCCACGCCGTAAACGATGAGTACTAGCTGTCGGAGGTTACCCCCTTCGGTGGCGCAGCTAACGCATTAAGTACTCCGCCTGGGAAGTACGCTCGCAAGAGTGAAACTCAAAGGAATTGACGGGGACCCGCACAAGTAGCGGAGCATGTGGTTTAATTCGAAGCAACGCGAAAAACCTTACCTACCCTTGACATGTCCTGGAGGCCCCAGAGATGGGGCTGTGCCCGAAAGGGAACGGGAACACAGGTGTTGCATGGCCGTCGCTGCAT
+
GGGGGGGGGGGGGGGGGGFGGGGGGGGGGGGGGGGGGGCEGGGGGGGGGGGGGGCEGGGGGFGGGGGGGGGGGGGGGGGFGGGGGGGGGGGGGGGGGGGGGGGGGFGFFGGGGGGGGCGGGGGGGGGGGGGGGGGGGGGGGGGGGGGGGGGGGGGGGGGGGGGGGGGGGGGGGGGGGGGG@FGGGGGGGGDEGGGGGGGFGGGGGGGGGGGGGGGGGGGCF=CEGFGGEG7FFGGGFDDGDGGGFFF3/>FGGCFFFFFFFFF?FFF6CFBFF?GGFF?FFFFFF:90)
@M00689:251:000000000-CJTJ5:1:1102:23709:6553 1:N:0:5
CAGGATTAGATACCCTGGTAGTCCACGCCGTAAACGATGAGTACTAGCTGTCGGAGGTTACCCCCTTCGGTGGCGCAGCTAACGCATTAAGTACTCCGCCTGGGAAGTACGCTCGCAAGAGTGAAACTCAAAGGAATTGACGGGGACCCGCACAAGTAGCGGAGCATGTGGTTTAATTCGAAGCAACGCGAAAAACCTTACCTACCCTTGACATGTCCTGGAGGCCCCAGAGATGGGGCTGTGCCCGAAAGGGAACGGGAACACAGGTGTTGCATGGCCGTCGCTGCAT
+
GGGGGGGGGGGGGGGGGGGGGGGGGGGGGGGGGGGGGGGGGGGGGGGGGGGGGGGGGGGGGGGGGGGGGGEGGGGGGGGGGGGGGGGGGGGGGGGGGGGGGGGGGGGGGGGGGGGGGEGGGGGGGGGGGGGGGGGGGGGGGGGGGGGGGGGGGGGGGGGGGGGGGGGGGGGFFGGGGGGGGGGGGGGGGGGEGGGGGGGGGGGGGGGGGGGGGGDGGGGGFGFCDA=EFGGFFGGCDDGGFFFGFFF3>EEFDC@F?FFEFG>?FFF?GFF@?FGGFF?FB99;?FF?F
@M00689:251:000000000-CJTJ5:1:1102:26723:6559 1:N:0:5
CAGGATTAGATACCCCGAACTCACCAAAGGGATATTCCATATCATATGATGTCATGCTGAGTACATAAACCAGGTGATGCATGGCTGTCGCTGCAT
+
GGGGGGGGGGGGGGGGGGGGGGGGGGGGGGGGFFGGGGGGGGGGGGGGGGGGGGGGGGGGGGGGGGGGGGGGGGGGGGGGGGGGGGGGGGGGGGGG
@M00689:251:000000000-CJTJ5:1:1102:26709:6570 1:N:0:5
CAGGATTAGATACCCCGAACTCACCAAAGGGATATTCCATATCATATGATGTCATGCTGAGTACATAAACCAGGTGATGCATGGCTGTCGCTGCAT
+
GFGGEFGGGGGFGGGGGGCEFFGGGFFFEGGGGGGFGGFGGFGFGGGGGGGGGGGGGGGGGGGGGGGGGGGGGGGGGFFGGGGGGGGGGGGGGGGG
@M00689:251:000000000-CJTJ5:1:1102:18526:6580 1:N:0:5
CAGGATTAGATACCCTGGTAGTCCATGCCGTAAACGGTGGGCGCTAGGTGTAGGGGTCTTCCACGGCCTCTGTGTCGTAGCTAACGCATTAAGCGCCCCGCCTGGGGAGTACGGCCGCAAGGCTAAAACTCAAAGGAATTGACGGGGGCCCGCACAAGCGGCGGAGCATGTGGATTAATTCGATGCAACGCGAAGAACCTTACCTGGGCTTGACATACACCAGATCGCTGCAGAGATGTAGTTTCCCTTGTGGTTGGTGTACAGGTGGTGCATGGCTGTCGCTGCAT
+
GGGGGGGGGGGGGGGGGGGGGGGGGGGGGGGGGGGGGGG7:FGGGGGGGGGGGGDEGGGGGGGGDGGGGGGGGGGGEGGGGGFGGGGGGGGGGGEGGGGGGGGGGGGGGGGGGGGGEGEGGGGGGGGGGGGGGGGFFGGGGGGCFE@EGGGCGGGGGGGGGGGGGGGGGGGFG9FG6CGGGEFGGGGGGGGGEGEGGGGGGGGGGGGGGGGGFGGGGGGGFGDGFG=EFEDFFGFFGGGFFGGGFFBFGFFGGGF@;F:FAFF<FF?FGFFFF4FGF@?FFFF:>?F
@M00689:251:000000000-CJTJ5:1:1102:6603:6616 1:N:0:5
[truncated: 13,603,252 more chars]
