# Supplementary material for: The cloacal microbiome of a cavity-nesting raptor, the lesser kestrel (Falco naumanni)
Source: PeerJ. 2022 Oct 6;10:e13927. doi: 10.7717/peerj.13927 (PMC9548316; doi:10.7717/peerj.13927)
Supplement: Supplemental Information 21 [file peerj-10-13927-s021.gz › gri-S303.R1.fastq]

@M00689:251:000000000-CJTJ5:1:1101:18817:2112 1:N:0:10
CAGGATTAGATACCCTGGTAGTCCATGCCGTAAACGGTGGGCGCTAGGTGTAGGGGTCTTCCACGGCCTCTGTGTCGTAGCTAACGCATTAAGCGCCCCGCCTGGGGAGTACGGCCGCAAGGCTAAAACTCAAAGGAATTGACGGGGGCCCGCACAAGCGGCGGAGCATGTGGATTAATTCGATGCAACGCGAAGAACCTTACCTGGGCTTGACATACACCAGATCGCTGCAGAGATGTAGTTTCCCTTGTGGTTGGGGTACAGGTGCTGCATGGGTGTCGCTGCAT
+
GGGGGGGGFGGGGFGGFFFGFFFFGFFFGCFFGGF@CFGGGGEGGGGGE@CFGCEEFGGGGGGGGGGGGGGGFGGGGGGGGGFGGGGGGEFGGGGGGGGGGGCFEGGGGGGGGGGGGG7=FFGFGGGGGGFGDGGGDFGDFG9FGEG7EFGEGCFGGFG@CGGG=GCGGF7CF+27+<:@:CFFEGFC6CEGGEGG?CC@CFGGGGGCFGGC4CE>CFFGF*17FGF3:95:@@FF777CFF?:BF/6/<<FD5)32((03FDFFB08*-8>4/>)97>40:BBFF<
@M00689:251:000000000-CJTJ5:1:1101:18713:2128 1:N:0:10
CAGGATTAGATACCCTGGTAGTCCACGCCCTAAACGATGAATGCTAGTTGTTGGGGTGCTTGTCACTCCAGTAATGCAGTTAACACATTAAGCATTCCGCCTGGGGAGTACGGTCGCAAGATTAAAACTCAAAGGAATAGACGGGGACCCGCACAAGCGGTGGAGCATGTGGTTTAATTCGAAGATACGCGAAGAACCTTACCTAGGCTTGACATTGATAGAATCTGCTAGAGATAGCGGAGTGTCTAGTTTACTAGACCTTGAAAACAGGTGCTGCATGGTTGTCGCTGCAT
+
GGGGGGGGGGGGGGGGGGGGFFFFEFGGGGGGGGFECFGGGGGGGGGC9CFFGFGGGGGGGGGGGGGGGGGGGGGGGGGGGGGGGGGGGGGGGGGGGGGGGGGGGGGGGGGGGGGGGGGGGGGGGGGGGGGGGGGGGGGGGGGGGGGGGGGGGGGGGGGGGGGGFGGGGFGGGGGGGGGGGGGGGFFGGGGGGGEGGFGGGG8FGGFGFFGGGGGGGFFGGGGGGGFGFGGFFF>DFFDGGGDF?F?4@FD7C6FFDFFF??AFFF?7F?:A?FBF4@BFFF<??21:6BFF<
@M00689:251:000000000-CJTJ5:1:1101:11792:2160 1:N:0:10
CAGGATTAGATACCCTGGTAGTCCATGCCGTAAACGGTGGGCGCTAGGTGTAGGGGTCTTCCACGGCCTCTGTGTCGTAGCTAACGCATTAAGCGCCCCGCCTGGGGAGTACGGCCGCAAGGCTAAAACTCAAAGGAATTGACGGGGGCCCGCACAAGCGGCGGAGCATGTGGATTAATTCGATGCAACGCGAAGAACCTTACCTGGGCTTGACATACACCAGATCGCTGCAGAGATGTAGTTTCCCTTGTGGTTGGTGTACAGGTGCTGCATGGCCGTCGCTGCAT
+
GFFFFDFGGGGGGEFGDFFCCECCEFEEEBB@CCCBFBDEGGGFFEEFCACFG9FGCFGGGGGGGGGGGGGG<FEFEFGGGCFGFFEG7CGGGGGGGGGGGGFGGFDFGFFGGGG@6@FGGGGDGGGGFFGGDFCFGGGCGC=:FDGDCFGC>CFGECFFGGEGGGGG:FFGF<0+<FGGGGGCGG?FEEEGGG=CCF5:FGGGGGFGGGFGFGDFGFFGGGGG*9CGFGDFFFFF*=:*:CD7B*=)1<>CD75:F1:@FF>AF?FF?:2:9FF@FF99>FF:>?A
@M00689:251:000000000-CJTJ5:1:1101:14703:2208 1:N:0:10
CAGGATTAGATACCCTGGTAGTCCGTGCCGTAAACGGTGGGCGCTAGGTGTAGGGGTCTTCCACGGCCTCTGTGTCGTAGCTAACGCATTAAGCGCCCCGCCTGGGGAGTACGGCCGCAAGGCTAAAACTCAAAGGAATTGACGGGGGCCCGCACAAGCGGCGGAGCATGTGGATTAATTCGATGCAACGCGAAGAACCTTACCTGGGCTTGACATACACCAGATCGCTGCAGAGATGTAGTTTCCCTTGTGGTTGGTGTTCAGGTGGTGCATGGCCGTCGCTGCAT
+
GGGGGGGGGGGGGFGGFFGFFFFGEFFGGDGEGGGGGGG7@FEGDFGGFFG<FCCFGGGFEEFGGEGGGGFGFG6FFFGGGGGGGGGGGGGGGCFDGGGGGGGFGGD+CGGGGGGDCGFGDG7>FGGEFGGGGGEGFGGGGGGCFDGGGEGDE8<CFCG7FGGGGGGGGG+CF?9EGGGFFGCGFGFF+17=CE=CFFGGGGGCCFF5CGGGGGGGGFFGCFF4=CGG5>DFFFGGFFF>F::FFFFA=F)9C5@?B<:;(064?=<?E?A?>7FF?DBF6208922
@M00689:251:000000000-CJTJ5:1:1101:17763:2227 1:N:0:10
CAGGATTAGATACCCTGGTAGTCCACGCCCTAAACGATGAATGCTAGTTGTTGGGGTGCTTGTCACTCCAGTAATGCAGTTAACACATTAAGCATTCCGCCTGGGGAGTACGGTCGCAAGATTAAAACTCAAAGGAATAGACGGGGACCCGCACAAGCGGTGGAGCATGTGGTTTAATTCGAAGATACGCGAAGAACCTTACCTAGGCTTGACATTGATAGAATCTGCTAGAGATAGCGGAGTGTCTAGTTTACTAGACCTTGAAAACAGGTGATGCATGGCCGTAGCTGCAT
+
GFGGFCFGGGGFFFGGGFGGGG9EDFGGFFGGFGECFCFFFGFFGGGFFCCEGFGGEGGGGGGGGGGGGGGGGGGGGGGGGGGGGGGGFGGGGGGGGGGGGGGGGGGGGGGGGGGGGGGGGGCFGGGGGGGGGGGGGGGGGGGGGGGGGGGGGGGGGFFGGGGGGGGGGFGGGGGCCDFGGGGGG9DF>CGGGGGGGGGGGGGGGGG?FCGFGGFGGFFGGGGGF7CFFGFFFFDGFFDG797FFFFBFFDGGFFFFA<@?FFFF=6(51<<:BBF??B9<?:>>0(-:A?7)
@M00689:251:000000000-CJTJ5:1:1101:7104:2240 1:N:0:10
CAGGATTAGATACCCTGGTAGTCCATGCCGTAAACGGTGGGCGCTAGGTGTAGGGGTCTTCCACGGCCTCTGTGTCGTAGCTAACGCATTAAGCGCCCCGCCTGGGGAGTACGGCCGCAAGGCTAAAACTCAAAGGAATTGACGGGTGCCCGCACAAGCGGCGGAGCATGTGGATAACTTCGCTGCAAAGCGAAGAACTTTACCTGGGCTTGAAATACACCAGATCGCTGCAGAGATGTAGTTTCCCTTGTGGTTGGTGTACAGGTGTTGCATGGTGGTCGCTGATTCTGTCG
+
F@FDFCFGGGGGGGGFECFDCF9EFFGFGBFFGGFG@FFGCCFGGDGGGGG,FFGGGGGCADCEF:@FE8EF@CFFGGE,,AFEFFCBCBFA<<FBB:FC7B:FDFE+@CF9+8CC>E7ECF@@FGD,CBEFFDCBF8,>C><BBE<3*5D8CGFFGEGG7>**:/3*<FBC@<9++55>CG****5<+37EC==/88+32++++<=*5**1C6<*>?42<</<F<*>><)79/**/*00:*2**1198566CFF:2??>29)4)//45(.):@>**08<690(()-.)<<)(
@M00689:251:000000000-CJTJ5:1:1101:15912:2244 1:N:0:10
CAGGATTAGATACCCTGGTAGTCCATGCCGTAAACGGTGGGCGCTAGGTGTAGGGGTCTTCCACGGCCTCTGTGTCGTAGCTAACGCATTAAGCGCCCCGCCTGGGGAGTACGGCCGCAAGGCTAAAACTCAAAGGAATTGACGGGGGCCCGCACAAGCGGCGGAGCATGTGGATTAATTCGATGCAACGAGAAGAACCTTACCTGGGCTTGACATACACCAGATCGCTGCAGAGATGTAGTTTCCCTTGTGGTTGGTGTACAGGTGTTGCATGGCCGTCGCTGCATCGGGCT
+
GGGGF@FGGGGGGEFGFFFGDFFFGGGEFCFEEFFEFCDFGGEFGGEEEC<CFCFFFGGGGEFFGGGEGGGGFGGGFDGGGGGGGGGGGGGGGFGGG7FFGGGGGGG@FCFGGGGEEDECFGG8FFGF,><FFGGGGGGGGFFFGGGGGEGGGG7FGGGFGDGGEEEG6CAFGG?FFFCF7CEGGCFF?E*/::CFF>8C?<@F+AFGAFCEGGG>C=@*7C<9>*:D>DCF:?CC4?::F**79?49=F29C))438BFAFAFF69<):))4B>)/8229902026>(3((,
@M00689:251:000000000-CJTJ5:1:1101:7080:2279 1:N:0:10
CAGGATTAGATACCCTGGTAGTCCATGCCGTAAACGATGGCCGCTAGGTGTTGGGCTCTTCCACGGCCTCTTTGTCGTAGCTAACGCATTAAGCGCCCCGCCTGGGGAGTCCGGCCGAAAGGCTAAACCTCAAAGTAATTGACGGGGCCCCGCCCAGCCGGCGGAGCATGTGGTTAAATCCGATGCAACCCGAAGAACCTTACCTGGGCTTGCTATACACAAGATCGCTACAGAGATGTAGTTTCCCTTGTGGTTGCTCTACCGGTTGTGCATGGCTGTCTGTGCCTCCGTCT
+
GCFGGGGGGGGGGGGGGGGGGGFGF<FGGCFCGGGG+FF,,,+@FFE,;;F,6<@,CF<F6<<,@B:FGFC,6C<F:CD,,,C,<,@@F:F<?,4+BC@>F:=FFFEF+?4?C+C7++8@F@,,BFF8C<FFGAF,=,EF=,3BFEG+@C8*BE*1,,6F*=***/8*,?FFB+=++2>+9?5***3++*2:C//;+;*:++<+9?5*:FF*/+3:*9*9*9*26**97*56;=77*9?:*:7>?B*9*))2*.8604)749)-;D)(5())-054@B:2-)-).5))((,.4
@M00689:251:000000000-CJTJ5:1:1101:13174:2307 1:N:0:10
CAGGATTAGATACCCTGGTAGTCCATGCCGTAAACGGTGGGCGCTAGGTGTAGGGGTCTTCCACGGCCTCTGTGTCGTAGCTAACGCATTAAGCGCCCCGCCTGGGGAGTACGGCCGCAAGGCTAAAACTCAAAGGAATTGACGGGGGCCCGCACAAGCGGCGGAGCATGTGGATTAATTCGATGCAACGCGAAGAACCTTACCTGGGCTTGACATACACCAGATCGCTGCAGAGATGTAGTTTCCCTTGTGGTTGGTGTACAGGTGTTGCATGGCTGTCGCTGCAT
+
GFGFFCFGFFGGGGGGDCFF<FFFFGFGGDFEEEFGGGGGGGGGCFCFCECFGFFFGGGGGGGGGGGGDGGFFEGGFGGGGGGGGGGGGGGGGGGGGGGGGGGGGGDC@FGGGGGGCGGGGFGGGGCFFGGGGGCFF@FGGGF@C@CEEGG@CB71B>FGGGGGGEGGGG?FGGGGGEGGGG9:?*+:CGGGGGDGGF@EGFGGFGG5:85558+:C??GGGGGDDCGFDD:6=C5==>:DCD7@@FAFF<FD)>?>66FFFAFFF@2:647A?>>:)()-61<((-
@M00689:251:000000000-CJTJ5:1:1101:18758:2322 1:N:0:10
CAGGATTAGATACCCTGGTAGTCCATGCCGTAAACGGTGGGCGCTAGGTGTAGGGGTCTTCCACGGCCTCTGTGTCGTAGCTAACGCATTAAGCGCCCCGCCTGGGGAGTACGGCCGCAAGGCTAAAACTCAAAGGAATTGACGGGGGCCCGCACAAGCGGCGGAGCATGTGGATTAATTCGATGCAACGCGAAGAACCTTACCTGGGCTTGACATACACCAGATCGCTGCAGAGATGTAGTTTCCCTTGTGGTTGGTGTACAGGTGCTGCATGGCTGTCGCTGCAT
+
GFFFGFGGGGGFGFFFFFGGFFFFFGGGFCCCECEBFBFEGGEFEGFG<ECEGFEGGGGGGGGGGGGGGGGGGGGGGGGGGGGGGGGGGGGGGGGGGGGDGGGGGGGGGGGGGGGGGGGGGGGGGGGGCGGFGGGGGGGGGG<FGGGGEFGGGCGGGGGGGCEEGGGGGGCGGGGFFGGGGGGCGECE:CEEGGECF>FGDFCFFGGGGG4CDEFCG@FGFGFGFGGGFGDFFFGGFFF*::CCFFFF?FDGG>FFF1<F>FBFFFFFFAF?FFFF?@?<BFFFF?2
@M00689:251:000000000-CJTJ5:1:1101:19699:2448 1:N:0:10
CAGGATTAGATACCCTGGTAGTCCATGCCGTAAACGGTGGGCGCTAGGTGTAGGGGTCTTCCACGGCCTCTGTGTCGTAGCTAACGCATTAAGCGCCCCGCCTGGGGAGTACGGCCGCAAGGCTAAAACTCAAAGGAATTGACGGGGGCCCGCACAAGCGGCGGAGCATGTGGATTAATTCGATGCAACGCGAAGAACCTTACCTGGGCTTGACATACACCAGATCGCTGCAGAGATGTAGTTTCCCTTGTGGTTGGTGTACAGGTGGTGCATGGCCGTCGCTGCAT
+
GGFGGGGGGGGGGGGGGFGGGGGGFGGFGEFGGGGEGGGGGGEGGGGGCDEFGFGDGGGGGGGGGGGGGGGGGGGGGGGGGGGGGGGGGGGGGGGGGGGGGGGGGGGFGGGGGGGGGGGGGGGGGGGGGGGGGGGGGGGGGGGGGGGGGGGGGGGGGGGCFDGGGGGGCFCGGGGGGC:CG=++:CCFGGGGGGGGDFFGGGGGGGDGGGGGGGGGGFFGGGGFGGGGFGGFF?GFFFGGGGGGFFFFFFFFGFFBFFFFFFFFFFFFFFFFFFFFFFF>06::224
@M00689:251:000000000-CJTJ5:1:1101:21363:2514 1:N:0:10
CAGGATTAGATACCCTGGTAGTCCATGCCGTAAACGGTGGGCGCTAGGTGTAGGGGTCTTCCACGGCCTCTGTGTCGTAGCTAACGCATTAAGCGCCCCGCCTGGGGAGTACGGCCGCAAGGCTAAAACTCAAAGGAATTGACGGGGGCCCGCACAAGCGGCGGAGCATGTGGATTAATTCGATGCAACGCGAAGAACCTTACCTGGGCTTGACATACACCAGATCGCTGCAGAGATGTAGTTTCCCTTGTGGTTGGTGTACAGGTGCTGCATGGCCGTCGCTGCAT
+
GGGGGGGGGGGGGGGGGGGGGGGGGGGGGGGGGGGGGGGGGGGGGGGGGGGGGGGFGGGGGGGGGGGGGGGGGGGGGGGGGGGGGGGGGGGGGGGGGGGGGGGGGGGGGGGGGEGGGGGGGGGGGGGGGGGGFGGGGGGFGGGGGGGGGGGGGGGGGGGGGGGGGGGGFGGGGGGGGGGGFF?FFGGGFGDGGGGGGGGGGGGGGGGGGGGGGGGGGFFGGGGGGCFGFGGFFFGG?=CFGGGGFFF>4@>GGFFBFBFFBFFFFFFF*523AFF5FF>093622:4
@M00689:251:000000000-CJTJ5:1:1101:21349:2527 1:N:0:10
CAGGATTAGATACCCTGGTAGTCCATGCCGTAAACGGTGGGCGCTAGGTGTAGGGGTCTTCCACGGCCTCTGTGTCGTAGCTAACGCATTAAGCGCCCCGCCTGGGGAGTACGGCCGCAAGGCTAAAACTCAAAGGAATTGACGGGGGCCCGCACAAGCGGCGGAGCATGTGGATTAATTCGATGCAACGCGAAGAACCTTACCTGGGCTTGACATACACCAGATCGCTGCAGAGATGTAGTTTCCCTTGTGGTTGGTGTACAGGTGCTGCATGGCCGTCGCTGCAT
+
GFGFFGGGGGGGGFGGFFGCCEFFDFEFGCFDEGGCFCFFGGGGGGGGDFDFGFGGCFGGFGGFDFGGGGGGGGGGGGGGGGFG<CGGDGGGGGGGGGGGGEEGGGGGGEGGGGGEFGGGGGFDEFGGFCFFFGGGGFFCFFFGGGGGGCEGGGDGGGGEFGGD5:>F6C<EFG:FFGGGGGC7CEFGGGGCCGEGGEC6@CC<EFG::8CGG6C*?@FFCF<4*6:C>GGFFFGGFFG7CCF7=*9<BF9FG>FFFFFFAFAB)9@:?).4<FFF4>(49(380()
@M00689:251:000000000-CJTJ5:1:1101:8971:2531 1:N:0:10
CAGGATTAGATACCCTGGTAGTCCATGCCGTAAACGGTGGGCGCTAGGTGTAGGGGTCTTCCACGGCCTCTGTGTCGTAGCTAACGCATTAAGCGCCCCGCCTGGGGAGTACGGCCGCAAGGCTAAAACTCAAAGGAATTGACGGGGGCCCGTACAAGCGGCGGAGCATGGGGATTAATTCGATGCAACGCGAAGAACCTTACCTGGGCTTGACATACACCAGATCGCTGCAGAGATGTAGTTTCCCTTGTGGTTGGTGTACAGGTGTTGCATGGCCGTCGCTGCAG
+
GGGGF8F@FDGGGFGF@CGFCFFGGGGGFCCFGGFCBFGGGGGEGGGGEDF9EEEFGGGGDGFGGGCFEFEFFGFGGGGGCFGFFGGGGGGFFCGGGGGCGGCGCGCCCFGGGGC=BFFGGGGGG<F<,@DCDC=FFGF8CCEDEDGEGEG>1=<<@C7FD:CCDCCF9?*@?*/0<F9E7@FGGGDCGG*>=E5;@8C87C:<EFGFCFCEFFGGFFFGDGCGGCCG>D<F?67C9?C7DD*:B104*06C3)7:BF?))44<?0<)),4<AB>))73(-26?9?(
@M00689:251:000000000-CJTJ5:1:1101:18478:2572 1:N:0:10
CAGGATTAGATACCCTGGTAGTCCACGCCGTAAACGATGTCGACTTGGAGGTTGTGCCCTTGGGGCGTGGCTTGCGGAGCTAACGCGTTAAGTCGACCGCCTGGGGAGTACGGCCGCAAGGTTAAAACTCAAATGAATTGACGGGGGCCCGCACAAGCGGTGGAGCATGTGGTTTAATTCGAAGCAACGCGAAGAACCTTACCTGGCCTTGACATGGACGGAAGGGTTAAGAGATGAGGAGGTGTATTGGGGGACCGTGAGACAGGTGAGGCATGGATGTCGCTGCATCTGT
+
GGGGGGGGGGGGGGGGGGGGGGFGFGGGGGGGGGGEGGGG,6,@C,C6;C,F,C8CG<FGG,,,@F:F6++C,+CF++@FGGGGGGDGGGGG<54BFGGGGGGGGGGGGGGGG7GGGGGG@FGGGGFGGGGGG9FGGGGGGGGGGGGGGGGGGGGGGGGGGGGGGGGGGGGGGGGGGGGGGG*CEGDCCEE5CGGGGGGGGGGCF5*:CFFGGGG6*)//9*9)****)0*9?F*:6@*0***//**)**()).7,4(()(14:5)13*(((,)8:6@?,<1(43(,).69:
@M00689:251:000000000-CJTJ5:1:1101:20103:2653 1:N:0:10
CAGGATTAGATACCCTGGTAGTCCATGCCGTAAACGGTGGGCGCTAGGTGTAGGGGTCTTCCACGGCCTCTGTGTCGTAGCTAACGCATTAAGCGCCCCGCCTGGGGAGTACGGCCGCAAGGCTAAAACTCAAAGGAATTGACGGGGGCCCGCACAAGCGGCGGAGCATGTGGATTAATTCGATGCAACGCGGAGAACCTTACCTGGGCTTGACATACACCAGATCGCTGCAGAGATGTAGTTTCCCTGGTGGTTGGTGTACAGGTGCTGCATGGCCGTCGCTGCAT
+
FFFFGFEGGGGGFFGFFFFFCFFDFGGGGCFGGFGEGGGGGCEGCECFFEFGGFGCFGGGFGGGGGGGDGGFFGGGGGGGGGGGCGGGGGGGGGGG>FGGGGGGGGGGGGGGGCG:FB+FFGGGGGFGFFGGFCGGGGGDGGGGGGGGG@EGD>FGFG>FFGGGGEGG?@+<CFAFFCEGFFGGGGFG6C***:CCE6CCFF8FFFFFF8FEF+A7CF6CFGGG77CCFGDF?=37697CF7:>?4?A))8DDEFFF1<>2BA<F6<>FBFFF*<0776>(,(,3>)
@M00689:251:000000000-CJTJ5:1:1101:15348:2678 1:N:0:10
CAGGATTAGATACCCTGGTAGTCCATGCCGTAAACGGTGGGCGCTAGGTGTAGGGGTCTTCCACGGCCTCTGTGTCGTAGCTAACGCATTAAGCGCCCCGCCTGGGGAGTACGGCCGCAAGGCTAAAACTCAAAGGAATTGACGGGGGCCCGCACAAGCGGCGGAGCATGGGGATTAATTCGATGCAACGCGAAGAACCTTACCTGGGCTTGACATACACAAGATCGCTGCAGAGATGTAGGTTCCCTTGTGGTTGGTGTACAGGTGCTGCATGGCCGTCGCTGCAT
+
GGGGGGGGGGGGGGGGGGGGGGGGGEFGGEFEGGGEGFFGGGGDGGGGFFFDFDCCCGGGGGGGGGGGGGFGGGFGGGGGGGGFGGGGGGGFGGGGGGGGGGGGGFCFFGFFGGGB=FE@FGGGGGGGFGGGADCFFGGGGGG:C@CCCGC@:ECGC;CFCEEGGGDC6C*;EG>CFGDFGGC?EG9<<EGGGG7CFGC69<CFGGGF*@<C4?FCGFFG4**977FG4CCFFFGG4?F=C7C>BFF)9?<FDF@?9?:F24<B?FF7FAD:AFF56>(-301:(44
@M00689:251:000000000-CJTJ5:1:1101:15341:2695 1:N:0:10
CAGGATTAGATACCCTGGTAGTCCATGCCGTAAACGGTGGGCGCTAGGTGTAGGGGTCTTCCACGGCCTCTGTGTCGTAGCTAACGCATTAAGCGCCCCGCCTGGGGAGTACGGCCGCAAGGCTAAAACTCAAAGGAATTGACGGGGGCCCGCACAAGCGGCGGAGCATGGGGATTAATTCGATGCAACGCGAAGAACCTTACCTGGGCTTGACATACACCAGATCGCTGCAGAGATGTAGTTTCCCTTGTGGTTGGTGTACAGGTGCTGCATGGCCGTCGCTGCAT
+
GGGGGGGGGGGFGFGGGGGGFGFGFFFGGEGGGGGEGEGGGGGGGGGGFFFGGGGGGGGGGGFFEGGGEGDFFFGGGGGGDFGGFCF7FECGGGEG=FGFGGEBGGD?CFGGGGGGDBFGGGDCEEFG9=EGGGFGGGFG?BF@FDFD>FGC*=<FGFGCFCBEGEEF<E*5CC8FGGFEDFGGGGGGCCC=EG5;@@CAFFFGGGGGDGGGGFGCFFF4FGGGF6CDFGG;675**/0:?D7:BF?<BFAGD>@BF<BFAFBFFF@?=A?BBFFFFF06>BFFF>A
@M00689:251:000000000-CJTJ5:1:1101:20169:2696 1:N:0:10
CAGGATTAGATACCCTGGTAGTCCATGCCGTAAACGGTGGGCGCTAGGTGTAGGGGTCTTCCACGGCCTCTGTGTCGTAGCTAACGCATTAAGCGCCCCGCCTGGGGAGTACGGCCGCAAGGCTAAAACTCAAAGGAATTGACGGGGGCCCGCACAAGCGGCGGAGCATGTGGATTAATTCGATGCAACGCGAAGAACCTTACCTGGGCTTGACATACACCAGATCGCTGCAGAGATGTAGTTTCCCTTGTGGTTGGTGTACAGGTGATGCATGGCCGTCGCTGCAT
+
GGGGGGGGGGGGGFGGGGGGFGGGGGGGGGGGGFGGGGGGGGEGGGGGEFFGGFGGGGGGGGGGGGGGGGGGGGGGGGGGGGGGGGGGGGGGGGGGGGGGGGGGGGGGGGGGGGGGGGGGGGGGGGGGGGGGGGGGGGGFGGGGGGGGGGGGEEGGGGGGGGGGGGGGGGFGGGCCCGGFGGGGF>FGCCEGGGGGGGGGGGGGGGGGGGGGGGGGGFFGGGGGGGGGFGGFFFF5FFGGGGGGFFFFFFFGDFFFFFFFFFFFFFFFFFFFFFFF@>B0166<F:B
@M00689:251:000000000-CJTJ5:1:1101:23067:2788 1:N:0:10
CAGGATTAGATACCCTGGTAGTCCACGCCCTAAACGATGAATGCTAGTTGTTGGGGTGCTTGTCACTCCAGTACTGCAGTTAACACATTAAGCATTCCGCCTGGGGAGTACGGTCGCAAGATTAAAACTCAAAGGAATAGACGGGGACCCGCACAAGCGGTGGAGCATGTGGTTTAATTCGAAGATACGCGAAGAACCTTACCTAGGCTTGACATTGATAGAATCTGCTAGAGATAGCGGAGTGTCTAGTTTACTAGACCTTGAAAACAGGTGGTGCATGGCCGTCGCTGCAT
+
GGGGGGGGGGGGGGGGGGGFGGGGGGGGGGGGGGGGEGGGGGGGGEFGGGGGGGGGGGGGGFGGCFGGGGFF@,CCFDDGGGEGGGGGGG9FGCGGGGGGGGGCCGECFGGCGGGGGGGDFGGGFGCFGGGGGGFG8EFFGGGGGGGGGGEGGGGGGGGGGFG?GGFFGGGCGFGCCGGGGG>E>FGGGGEE55C8CFGGGGGGFFFGGFDGGGGGGFFFGGDFGGGFFG7AA8F7FFGGDGDGFFF>FFAGGFF>A<BFBFD29F?:>B6>03>:BFFF??F;>F9B?1;?D
@M00689:251:000000000-CJTJ5:1:1101:17089:2855 1:N:0:10
CAGGATTAGATACCCTGGTAGTCCATGCCGTAAACGGTGGGCGCTAGGTGTAGGGGTCTTCCACGGCCTCTGTGTCGTAGCTAACGCATTAAGCGCCCCGCCTGGGGAGTACGGCCGCAAGGCTAAAACTCAAAGGAATTGACGGGGGCCCGCACAAGCGGCGGAGCATGTGGATTAATTCGATGCAACGCGAAGAACCTTACCTGGGCTTGACATACACCAGATCGCTGCAGAGATGTAGTTTCCCTTGTGGTTGGTGTACAGGTGGTGCATGGCCGTCGCTGCATCTGTCC
+
GDFFG8EFGGGFGE6CACFGCF9EDFGFFCF;CFEFG@FFGGGC7FFGCDCFFAEGGGGFGEFGGGGDGGGGGGGGGGGGGGGGGGEFEGGGGGGGGGGGGGGGFGGGGGGGGGGEGGGGGGGFGFDGGGGGGGG8F,>BFGFGCEGGGC:EGGGGFGGGGGGGEGGGGGGGG997<?FFGFFFGGCFGGGGGEGGGGGGCFG8FGGEGGGDCGGGGFFCGCGGCGGGFGGFFFFF?BC>FCFGFFFAF?>GGF>?B?:>4FBFFFFFBBFF>FFF?FFFFF?FFFBA9A<4)
@M00689:251:000000000-CJTJ5:1:1101:12618:2887 1:N:0:10
CAGGATTAGATACCCTGGTAGTCCATGCCGTAAACGGTGGGCGCTAGGTGTAGGGGTCTTCCACGGCCTCTGTGTCGTAGCTAACGCATTAAGCGCCCCGCCTGGGGAGTACGGCCGCAAGGCTAAAACTCAAAGGAATTGACGGGGGCCCGCACAAGCGGCGGAGCATGTGGATTAATTCGATGCAACGCGAAGAACCTTACCTGGGCTTGACATACACCAGATCGCTGCAGAGATGTAGTTTCCCTTGTGGTTGGTGTACAGGTGTTGCATGGCCGTCGCTGCATCTGCAT
+
GGGGGGGGGGGGGGGFFFFGFGGGGGGGGGGGGGGGEFGCGGCFGGGFFEF<FFGGB@CFFFGGG@FGGGGGGGGGG@FGGGFGGGGGGGGGG9FGCEGGGGGGGGDC7FFGGGGGDFEGGGGGGGGGGFGGGGGGGGGGGGGDGGGGGGG@>BFGC5FEGGGGGGGGFG<FGFGGGGGGGGGGGGGGFGGGGGCGFGFGGDFGGGGD5@CGGCGFCFFF<F<4*6/C43<FFFGF?FCCFF7DF4=A4?:DG7<<;32>AFA>4/9<:(-..75)95269BF?0824A<))-
@M00689:251:000000000-CJTJ5:1:1101:18014:2896 1:N:0:10
CAGGATTAGATACCCTGGTAGTCCATGCCGTAAACGGTGGGCGCTAGGTGTAGGGGTCTTCCACGGCCTCTGTGTCGTAGCTAACGCATTAAGCGCCCCGCCTGGGGAGTACGGCCGCAAGGCTAAAACTCAAAGGAATTGACGGGGGCCCGCACAAGCGGCGGAGCATGTGGATTAATTCGATGCAACGCGAAGAACCTTACCTGGGCTTGACATACACCAGATCGCTGCAGAGATGTAGTTTCCCTTGTGGTTGGTGTACAGGTGCTGCATGGCCGTCGCTGCAT
+
GGGGGFGGGGGGGGGGGGGGFGGGEFFGGGGGGGGEGGGGGGEGCGEGFEFGGGGGCGGGGGGGGGGGGGGGGGGGGGGGGGGGGGGGGGGGGGGGGGGGGGGGGGGGGGGGGGGGGGGGGGGFGGDGGGGGFCGGFGGFGGGGGGGGGGGGGGGGGGGGGGGGGGGGGGCFGGGCGGGGGGGGGGGGFGGGGGGGGGGGFGGGGGGGGGGGGGGGGFFGGGFG4DGGFGGFFFGG=FGGGFFF@FFF4?9FDFFFFFFF26<>:FF?FFFFFFF>FFFFFFF?9(6
@M00689:251:000000000-CJTJ5:1:1101:14575:2923 1:N:0:10
CAGGATTAGATACCCTGGTAGTCCATGCCGTAAACGGTGGGCGCTAGGTGTAGGGGTCTTCCACGGCCTCTGTGTCGTAGCTAACGCATTAAGCGCCCCGCCTGGGGAGTACGGCCGCAAGGCTAAAACTCAAAGGAATTGACGGGGGCCCGCACAAGCGGCGGAGCATGTGGATTAATTCGATGCAACGCGAAGAACCTTACCTGGGCTTGACATACACCAGATCGCTGCAGAGATGTAGTTTCCCTTGTGGTTGGTGTACAGGTGATGCATGGTCGTCGCTGCAT
+
GFGGGFGGGGGGGGGGFFGGFGFGGGGGGEFEGFFEGGGGGGGGGGGGFFEGGFCFEGGGGGGGGGGGGGGGGGGGGGGGGGGGGGGGGGGGGGGGGGGGGGGGGGDCFGGGGGGECFFGGGGGGGGGGGGGGGGGFDGGGFCCGGGGGGG@CGEGEGGGFGGGGGEG?F+<E?CEGGGGGGGGGGFFCEGGGGEEGFFGGGGGGGGGGGCEGGGGGFFGC<9FGFFGFDGFFFGC*007CFFGFF64=54<DFF6>:?FAFAAFFFFBABBFFF9@52?>B(8>:>
@M00689:251:000000000-CJTJ5:1:1101:16129:3088 1:N:0:10
CAGGATTAGATACCCTGGTAGTCCACGCCCTAAACGATGAATGCTAGTTGTTGGAGTGCTTGTCACTCCAGTAATGCAGTTAACCCATTAAGCATTCCGCCTGGGGAGTACGGTCGCAAGATTAAAACTCAAAGGAATAGACGGGGACCCGCACAAGCGGTGGAGCATGTGGTTTAATTCGAAGATACGCGAAGAACCTTACCTAGGCTTGACATTGATAGAATCTGCTAGAGATAGCGGAGTGTCTAGTTTACTAGACCTTGAAAACAGGTGTTGCATGGTTGTCGCTGAATCG
+
FFGGGEFGGGGGGGGGEFFFFF<F<CCCFCFFGFFEGGGGGGGG9FFFFFFDFCAFFGGGGGGGGGGGGGGGGGGGGGGFFGGGFFGCGFFGGGFGFGF7CFFGGGGGFGGGGFGGEGGGGFDGGGGGGGGGCFGGE8A?FDFGGGFGECE@EEFFGGGG:FGGGGFDGAECDEFFFGCGFFGGGD;5:E>7?EGGG5=FGGGFGGGGFFDCCFCFFFFFFGG7FFE>F;76AA7:A@D3DGGFFAF<FFA7>94>DA29:F-.9BFBFB1-4*8@=?<<0>2--)4:(,(.6).
@M00689:251:000000000-CJTJ5:1:1101:25436:3131 1:N:0:10
CAGGATTAGATACCCTGGTAGTCCATGCCGTAAACGGTGGGCGCTAGGTGTAGGGGTCTTCCACGGCCTCTGTGTCGTAGCTAACGCATTAAGCGCCCCGCCTGGGGAGTACGGCCGCAAGGCTAAAACTCAAAGGAATTGACGGGGGCCCGCACAAGCGGCGGAGCATGTGGATTAATTCGATGCAACGCGAAGAACCTTACCTGGGCTTGACATACACCAGATCGCTCCAGAGATGTAGTTTCCCTTTTGGTTGGTGTACAGGTGCTGCATGGTTGTCGCTGCAT
+
FGGGGGGGGGGGGGGGGGGGGGGFGAFGGGGGGGGGDFF@@8FFBFGC6FF<CE7CEFGG<FGE:@F:CFFGGCGGGF<,BF?EG::=F:E?F9=FFEGC@FGGGGGEG+BEBCFGGGEG:FGGGG<BF=BFGGFA:>AB<DFGGGCBEEGGDEGGGGGGGGGGEC5FGGF+<99@@039CCCC?EGCFGGEGGGG0;;;@CGE?:C*7FG7FCC:*99DFF*>D<**7*7<;?578BCDFGFG=9@AF6):DF>?0<8@AFABFF9:F9>B>F>=FEFB?:::>0-
@M00689:251:000000000-CJTJ5:1:1101:11483:3225 1:N:0:10
CAGGATTAGATACCCTGGTAGTCCATGCCGTAAACGGTGGGCGCTAGGTGTAGGGGTCTTCCACGGCCTCTGTGTCGTAGCTAACGCATTAAGCGCCCCGCCTGGGGAGTACGGCCGCAAGGCTAAAACTCAAAGGAATTGACGGGGGCCCGCACAAGCGGCGGAGCATGGGGATTAATTCGATGCAACGCGAAGAACCTTACCTGGGCTTGACATACACCAGATCGCTGCAGAGATGTAGTTTCCCTTGTGGTTGGTGTACAGGTGAGGAATGGCCGTCGCTGCATCGGTCTCG
+
GEFFGGGGGGGGFFGGFFFGGGEFEFFGFCFEGFFBFCDFGGEF7BEDC@@CFFFE@FFGGGECCFFGGGGGFFFGFDFFFAFGFGEG@7FGGGGFFGEGGGGDFDCBF:FFGGG7=@FGGGGDGGGGFFF==ECFFGG,FC@@EDGDCF*:>C*=CGGGFGCEGGCF9C6FEE;;<FCFGFG+A*:A:CECECCEGEC6:AFC+<CF=:<CF@F7>FF<FG5>7CEC4<D?F*/97B2::*::??4460->D:)491?5A=><<=FA)3:?0<F>)7,(31(41:45(((-(..
@M00689:251:000000000-CJTJ5:1:1101:20376:3245 1:N:0:10
CAGGATTAGATACCCTGGTAGTCCATGCCGTAAACGGTGGGCGCTAGGTGTAGGGGTCTTCCACGGCCTCTGTGTCGTAGCTAACGCATTAAGTGCCCCGCCTGGGGAGTACGGCCGCAAGGCTAAAACTCAAAGGAATTGACGGGGGCCCGCACAAGCGGCGGAGCATGTGGATTAATTCGATGCAACGCGAAGAAACTTACCTGGGCTTGACATACACCAGATCGCTGCAGAGATGTAGTTTCCCTTGTGGTTGGTGTACAGGTGCTGCATGGCTGTCGCTGCAT
+
FFFGGGGGGGGGGGGGFFGGFFGGDFGGFEEEFDE@F,C:FDEGDGGGFECFGGEGGGGGGGGGGGGGEFCF@<FGGGGC?EFGGGGG=EGFGGFFGGGGDEGGGGGGGGCGGGGCCF@FFGGGFDDE,ADDFFFD,D,>>DEECGGE*CGG7EFDGF7<:FCBCE5@:<>:FF+A9C<FGGG7+*<@6CEGEEDEG*A<FFGGCF::/85EFCF*:9?***9C66C<FGDFF?FG4=CFG**:?=F)97)>GFFF(4?F<FF>4/9,9AFFFFF7)>7<:0((-5<
@M00689:251:000000000-CJTJ5:1:1101:16777:3262 1:N:0:10
CAGGATTAGATACCCTGGTAGTCCATGCCGTAAACGGTGGGCGCTAGGTGTAGGGGTCTTCCACGGCCTCTGTGTCGTAGCTAACGCATTAAGCGCCCCGCCTGGGGAGTACGGCCGCAAGGCTAAAACTCAAAGGAATTGACGGGGGCCCGCACAAGCGGCGGAGCATGTGGATTAATTCGATGCAACGCGAAGAACCTTACCTGGGCTTGGCATACACAAGATCGCTGCAGAGATGTAGTTTCCCTTGTGGTTGGTGTACAGGTGCTGCATGGCCGTCGCTGCAT
+
GGGGGFGGGGGFFFGGGGGGGGCFEFGGGGGEGFGEGCFGGGGGGGGGFGCGGFFGGGGGGGGGGGGGGGGGGGGGGGGGGFGGGGGGGGGGGGGGCGGGGGGGGGGGGEGGGGGGGGGGGGG?FGGGGGGGGGGGGGGFGGGGGGGGGFGGGGGGGGGGGDGGGGGGDGFGFF?+<CCFCGGGGE9FFEGGGGGEG6FGGCGGGGGGGGFGDGGFGFFG**9DCCGGFGGFF=DFFFGGF7CGFFFBFFFGG@F69?FFFFABFB??FADFAFFFF>(7361:9?A
@M00689:251:000000000-CJTJ5:1:1101:9340:3275 1:N:0:10
CAGGATTAGATACCCTGGTAGTCCATGCCGTAAACGGTGGGCGCTAGGTGTAGGGGTCTTCCTTGCCCTCTGTGTCGTAGCTAACTCATTAAGCGCCCCGCCTGGGGAGTACGGCCGCAAGGCTCACACTCAAAGGAATTGACGGGGGCCCGCACAAGCGGCGGAGCATGTGGATTAATTCGATGCAACGCGAAGATCCTTACCTGGGCTTGACATTCACCAAATCGCTGCAGAGATTTTGTTTCCCTTGTGGGTGGTGTACAGTTGGTGCATGGTCGTCGCTGCATCTGTTCTT
+
GGGGGGGGGGGGGGGGGGGGGGGGFACG<CGGGGGG7FF7+,6@F@FGGGE,CFF7F:E,CF,,,,:<FCF,66CA:C<FDC,<C,CFGFGF,ECFGG7>@:CFGF++8+,54+@+48844B<8,5:FF,DDFGG,,63B=<<>37+5CFG*>BFC76,6:<88*?*<:<F,>:BF+++A>8+398C+0>CCG55*++<30++<00*/:CCE*+3**19CG=7*:4*95C)6?FGCB*:**97*9?9)9).9C)711<<5-/-)**/,71))66)943(-49<2904>A)6>)).
@M00689:251:000000000-CJTJ5:1:1101:12211:3318 1:N:0:10
CAGGATTAGATACCCTGGTAGTCCATGCCGTAAACGGTGGGCGCTAGGTGTAGGGGTCTTCCACGGCCTCTGTGTCGTAGCTAACGCATTAAGCGCCCCGCCTGGGGAGTACGGCCGCAAGGCTAAAACTCAAAGGAATTGACGGGGGCCCGCACAAGCGGCGGAGCATGTGGATTAATTCGATGCAACGCGAAGAACCTTACCTGGGCTTGACATACACCAGATCGCTGCAGAGATGTAGTTTCCCTTGTGGTTGGTGTACAGGTGATGCATGGCTGTCGCTGCATCAGTCTAT
+
GDGFFFFGGFGF@;C@<<;<<C;CEFFCF:8CCECBFCGGEFF+:@FFC<;CFDFFE,C<F@EFEGGGGGCEFFGGEDDFFDEFCFEGGGGGCFFGGEGGGGGGGF>CFFGGGC7F=FFGGGGGGGFGF8DBFF9DEDEGGC9:FDFDC>C@8ECECGFGGGGGGGC>6@@FCFCFFFFGCCF9CE:@<>**:>/2C;AFGGGGGGCGG8CEGGGFC?FGFF<D=DGGFDDFFBGGFF>7C77:@*9<=F6CDF3:>?:FBBAF?7@AF<<<AFFF07:,:1:89?4>)4.62))
@M00689:251:000000000-CJTJ5:1:1101:11754:3327 1:N:0:10
CAGGATTAGATACCCTGGTAGTCCACGCCGTAAACGATGAATACTAGGTGTGGGGGTTTCAATACCTCCGTGCCGCCGCTAACGCATTAAGTATTCCGCCTGGGGAGTACGGTCGCAAGATTAAAACTCAAAGGAATTGACGGGGACCCGCACAAGTAGCGGAGCATGTGGTTTAATTCGAAGCAACGCGAAGAACCTTACCTACACTTGACATCCCTTGCATTACTCTTAATCGAGGAAATCCCTTCGGGGACAAGGTGACAGGTGCTGCATGGCCGTAGCTGCATCGGGCT
+
GEFFF8FGFGGGGFGGFFFGFGACAFDFFCFEDFFCGEFGGGGG9EDCCACFGGGGFDGGGGGGGGGGGGGGGGGGGGGDGGGGGGGGGGGGGGGGGGGGGGGGGDEFGGGGCFGGDGGGGFGGGG<FCGGECFFGFGFGGCCCGC@:CEGGGGGG@EFGGGGEGG?FCFGE<FGFCGCAGGGGGFGGCEG5C/7==>9FGGGGGGGGGGGGGFG<F?BFCGGFGGGF=7:6*959@EGGCGFGF4@<@D>C73@B??BFFFFFFFFFFFF?4=F>6>6(30)-(4)-(((,-
@M00689:251:000000000-CJTJ5:1:1101:15167:3382 1:N:0:10
CAGGATTAGATACCCTGGTAGTCCATGCCGTAAACGGTGGGCGCTAGGTGTAGGGGTCCCCCACGTACTCGGGGTGCTAGTCAACGCTTTAAGCGCCCTGCTTGGGGAGAACGGCGGAAAGGCTAAAACACAAAGGAATGGACGGGGGCCCGCACAAGCGGCGGACCATGTGGTTGAATTTGATGCAACCGGAGGAACCTTACCTCGGTTGGACATACCTCAGATCGCTCCAGAGAGGAAGTTTCCCCTTCGGTTGGTGTACAGGTGGTGCATGATAGCTGCTGCATCGGGCTAG
+
FGFCF8EFGFFCF<,-6<C<<E,CF,EEF@C@CD,@,,:@+D:7+@@,66;;,,8CF:,,,8+6+6,,,,,8+++6,:,B:,9CC,7,B=FF9,++8>+,<,,5==+8>8AFC=7:+3>+8B<,>=<,,,8<<,,,,,8,,@,:<75*4*41:7<F@>*=C*=CC***+2+0+28*++<+0+<00<<++2/*2**;8@**:+<:9+*1:A)**8CC7=)*2967*2**)//9<F4*7)*09**2*9*,0),*90)218:F)/)))198;?22)****1)).2))),-.(((((((
@M00689:251:000000000-CJTJ5:1:1101:16082:3439 1:N:0:10
CAGGATTAGATACCCTGGTAGTCCATGCCGTAAACGGTGGGCGCTAGGTGTAGGGGTCTTCCACGGCCTCTGTGTCGTAGCTAACACATTAAGCGCCCCGCCTGGGGAGTACGGCCGCAAGGCTAAAACTCAAAGGAATTGACGGGGGCCCGCACAAGCGGCGGAGCATGTGGATTAATTCGATGCAACGCGAAGAACCTTACCTGGGCTTGACATACACCAGATCGCTGCAGAGATGTAGTTTCCCTTGTGGTTGGTGTACAGGTGCTGCATGGCCGTCGCTGCATCTGTCG
+
GFGGGGGGGGGGGGGGEFFFFGFFFEFGGGGGGGGEFFGGGGCGDGGGFFFGGFGGFGGGGGGGGGGGGGGGGG<FGGGGGGGGGGGGFGFFFFGGGGGGGGGGGGGGGGGGGGGGGGGGGGFGGGGGGGGGGGGGGGGGGGGGGGGG@FCEEGGGGGGGGDEGGG>GFGGGGF9FFFFGGGGEFGGG?EGEEC7CFGGGGFGGFFGFC64:7<C>>?FG4>FG7CCDFGDFFF<F6=>>F*?7FFFFFFAGG>F?B63><8ABFFF)/<>?>FF>68(-70(-(34:<A).(
@M00689:251:000000000-CJTJ5:1:1101:20973:3471 1:N:0:10
CAGGATTAGATACCCTGGTAGTCCATGCCGTAAACGGTGGGCGCTAGGTGTAGGGGTCTTCCACGGCCTCTGTGTCGTAGCTAACGCATTAAGCGCCCCGCCTGGGGAGTACGGCCGCAAGGCTAAAACTCAAAGGAATTGACGGGGGCCCGCACAAGCGGCGGAGCATGTGGATTAATTCGATGCAACGCGAAGAACCTTACCTGGGCTTGACATACACCAGATCGCTGCAGAGATGTAGTTTCCCTTGTGGTTGGTGTACAGGTGCTGCATGGCTGTCGCTGCAT
+
GGGGGGGGGGGGGGGGGGGGFGFFFGFGGGGGGGGEFGGGGGGGGGEGFFEGGGGGGGGGGGGGGGGGDGGGGGGGGGGGGGGGGGGGGGGGGGGGGGGGGGGGGGGGGGGGGGGGGGGGGGGGGGGGGGGGGGGGGGGGGFFGGGGGGGGGGGGGGFGGGGGGGGGGGGGGGGGGGGGGGGGCGECGFGGGGGGGFGGGGGGGGGGGGGGGGGGGGFFFCGGGGGGGFGGFFFGGFFGGGFGGFFFFFFFGGFF?0:BF7@A>FF:??AF?FFF>FEFFFFBFF7<
@M00689:251:000000000-CJTJ5:1:1101:20610:3482 1:N:0:10
CAGGATTAGATACCCTGGTAGTCCATGCCGTAAACGGTGGGCGCTAGGTGTAGGGGTCTTCCACGGCCTCTGTGTCGTAGCTAACGCATTAAGCGCCCCGCCTGGGGAGTACGGCCGCAAGGCTAAAACTCAAAGGAATTGACGGGGGCCCGCACAAGCGGCGGAGCATGTGGATTAATTCGATGCAACGCGAAGAACCTTACCTGGGCTTGACATACACCAGATTGCTGCAGGGATGATGGTTCCCTTCTGGTTGGTGTACAGGTGATGCATGGCTGTCGCGCCAG
+
GGGGGGGGGGGGGGGGGFGGCGFGGDEFE+@FFGGG@FF+@,@FG@FECCFCFDF7@FDFFC<CF7@FGGFCGFGGG@FGFGGGGGGDGGGGG9FF+@FGGGGGGGG>FGGGGG@FGGCFGDGGDBGFGGGGGGGGGGGGGGGGDEGGGGGGGGGDFGGGGGGGGGCFGFEGGFGGFGGGGGGGFEGGGGGGGCEGGGGGGGGGGGGDGGGGGGGGFFFD494C0*<**29;)))*.8**09DGF?FFF4):D8*((--77*6)09F9FF<729;F?;?<B6(((((
@M00689:251:000000000-CJTJ5:1:1101:5836:3489 1:N:0:10
CAGGATTAGATACCCTGGTAGTACATGCCGTAAACGGTGGGCGCTAGGTGTAGGGGTCTTCCAAGGCCTCTGTGTCGTAGCTAACGCACTAAGCGCTCCGCCTGGGGAGTACGGCCGCAAGGCCAAAACTCAAAGGAATTGACGGGGGCCCGCACAAGCGGCGGAGCATGTGGATTAATTCGATGCAAAGCGAAGAACCTTACCTGGGCTGGGCATACACGAGCTCGCTACAGAGCTGTAGTTTCCTGTGGTGTTGGTGTATGGGTGCTGCATGGTCGGCGCTGCATGTGCATGT
+
G9FF8AECFCEEFDEFFCCEFF,@CFGCFCC;BE9BCF<FE8BBFEGAC;C@F9C7BCECF,,,,:C<8,CC,,CCF,,6B<D<,::7+@,C,<>E,,>B,B+:BF@+484,48>@>C:CF7+,B=,8BFEG<??F8F,FCDFDG7+5>F*8***1>8,*4441/3*<,?FGC::92?9@78CC7C99+<C/:***2@8@7?CE?FC5C@*2**0**9*7*)/)1*2>5*9767C**02*:0:****)1)(0/8>B<13.)*).00)-6<B74*09*7((-3(4(,)).6).:)-
@M00689:251:000000000-CJTJ5:1:1101:19526:3499 1:N:0:10
CAGGATTAGATACCCTGGTAGTCCATGCCGTAAACGGTGGGCGCTAGGTGTAGGGGTCTTCCACGGCCTCTGTGTCGTAGCTAACGCATTAAGCGCCCCGCCTGGGGAGTACGGCCGCAAGGCTAAAACTCAAAGGAATTGACGGGGGCCCGCACAAGCGGCGGAGCATGTGGATTAATTCGATGCAACGCGAAGAACCTTACCTGGGCTTGACATACACCAGATCGCTGCAGAGATGTAGTTTCCCTTGTGGTTGGTGTACAGGTGCTGCATGGCTGTCGCTGCAT
+
GGGGGGGGGGGGGGGGGGGGGGGGGFGGGGGGGGGGGGGGGGEGGGGGFFFFGGGGGGGGGGGGGGGGGGGGGGGGGGGGGGGGGGGGGGGGGGGGGGGGGGGGGGGGGGGGGGGGGGGGGGGGGGGGGGGGGGGGGGGGGGGGGGGGGGGGGDGGGGGGGGGGGGGG?GGGGGAGGGGGGGGGGGGGGEEEEGGGGGGGGGGGGGGGGGGGGGFFGFFFGGGGGGGGFGGFFFGGFFGGGGGGFFFF=@DGGFFFFFFFAFFFFFFFFB<BFFFFF@12:6?:BBB
@M00689:251:000000000-CJTJ5:1:1101:20603:3500 1:N:0:10
CAGGATTAGATACCCTGGTAGTCCATGCCGTAAACGGTGGGCGCTAGGTGTAGGGGTCTTCCACGGCCTCTGTGTCGTAGCTAACGCATTAAGCGCCCCGCCTGGGGAGTACGGCCGCAAGGCTAAAACTCAAAGGAATTGACGGGGGCCCGCACAAGCGGCGGAGCATGTGGATTAATTCGATGCAACGCGAAGAACCTTACCTGGGCTTGACATACACCAGATCGCTGCAGAGATGTAGTTTCCCTTGTGGTTGGTGTACAGGTGATGCATGGCTGTCGCTGCAT
+
G@FFFGGGGGGGEFGGFCFECFFGEGFFF@FFGFEEFGGGGGGGGGGGGDFGGGGGEGGGGGGGGGGFGGGGGFGGGGGGGGGGGGGGGGGGGGGGGDGGGGDFGGGGGGGGGGGGGGGEEGGFGGGGGGGGGGGGGGGGGGGGGGGGGGGGGGGGGGGGGGGDGGGGCGCFGFFFGCCEGGGFGGFF+=EGGGG8EFGFGC<FGFCFFFGGF+:FGFFGGG**>DC<FDGFFBGGFB*2?DD7@F64=?A*95@:><FFAF<<???>F243<FF@5:?>:BFF>()
@M00689:251:000000000-CJTJ5:1:1101:23910:3537 1:N:0:10
CAGGATTAGATACCCTGGTAGTCCATGCCGTAAACGGTGGGCGCTAGGTGTAGGGGTCTTCCACGGCCTCTGTGTCGTAGCTAACGCATTAAGCGCCCCGCCTGGGGAGTACGGCCGCAAGGCTAAAACTCAAAGGAATTGACGGGGGCCCGCACAAGCGGCGGAGCATGTGGATTAATTCGATGCAACGCGAAGAACCTTACCTGGGCTTGACATACACCAGATCGCTGCAGAGATGTAGTTTCCCTTGTGGTTGGTGTACAGGTGATGCATGGCCGTCGCTGCAT
+
GGGGGGGGGGGGGGGGGGGGGGGGGGGGGGGGGGGGGGGGGGGGGEGGGGGGGGGGGGGGGGGGGGGGGGGGGGGGGGGGGGGGGGGGGGGGGGGGGGGGGGGGGGGGGGGGGGGGGGGGGGGGGGGGGGGGGGGGGGGGGGGGGGGGGGGGGGGGGGGGGGGGGGGGGGGGGGGGFFGGGGGGGGGGGGGGGGGGGGGGGGGGGGGGGGGGGGGGGFFGGGGGGGGGFGGFFFGGFFGGGGGGFFFFFFFGGFFBFFFFFFBFFFFFFFFFFFFFFFFFBFFBFFF
@M00689:251:000000000-CJTJ5:1:1101:18212:3588 1:N:0:10
CAGGATTAGATACCCTGGTAGTCCATGCCGTAAACGGTGGGCGCTAGGTGTAGGGGTCTTCCACGGCCTCTGTGTCGTAGCTAACGCATTAAGCGCCCCGCCTGGGGAGTACGGCCGCAAGGCTAAAACTCAAAGGAATTGACGGGGGCCCGCACAAGCGGCGGAGCATGTGGATTAATTCGATGCAACGCGAAGAACCTTACCTGGGCTTGACATACACCAGATCGCTGCAGAGATGTAGTTTCCCTTGTGGTTGGTGTACAGGTGATGCATGGTCGTCGCTGCAT
+
GGGGGCFGGGGGGFGGGGGGFGFGGGGGGEFEGGFFG@FGGGGEEGGGCEEFGFFGGGGGGGGGGGGGGGGGGGGGGGGGGGGGGGGGGGGGGGGGGGGGGGGGGGGGGGGGGGGGGGGGGGGGGGGGGGGGGGGGGGGCGGGGGGGGGGGGGEDGGGGGGGGGGGGGGGCFGGGFGGGGGGGGGGGGGGGGGGGGGGGGGGGGGGGGGGFGGGGGGFFGGGGGFGGGFGGFFFGG=F:DDCGGFFFFFFFGGFFBFBFF7FAA4?FFFFFFAFFFFFFFFB??FFA
@M00689:251:000000000-CJTJ5:1:1101:18077:3619 1:N:0:10
CAGGATTAGATACCCTGGTAGTCCATGCCGTAAACGGTGGGCGCTAGGTGTAGGGGTCTTCCACGGCCTCTGTGTCGTAGCTAACGCATTAAGCGCCCCGCCTGGGGAGTACGGCCGCAAGGCTAAAACTCAAAGGAATTGACGGGGGCCCGCACAAGCGGCGGAGCATGTGGATTAATTCGATGCAACGCGAAGAACCTTACCTGGGCTTGACATACACCAGATCGCTGCAGAGATGTAGTTTCCCTTGTGGTTGGTGTACAGGTGATGCATGGCCGTCGCTGCAT
+
GGGGGGGGGGGGGGGGGGGGGGCEFGGGGGGGGGGGGGGGGGEGGGGGGGGGGFEGGGGGGGGGGGGGGGGGGGGGGGGGGGGGGGGGGGGGCGGGGGGGGGGGGGGGGGGGGGGGGGGGGGGGGGGGGGGGGGGGGGGDFGFGGGGGGGGGGGGGGGGGGGGGGGGGGG@FFFG7EGGGGGGGGGFGGGGGGGGGGGGGGGGGGGGGGGGGGFGGGFFGGGGGFCGGFGGFFFGGFFGGGGGFF6FFFFFGGFF?;BFFFFFFFFFFFFFFFFFFFFFFFFFFFFA
@M00689:251:000000000-CJTJ5:1:1101:16154:3625 1:N:0:10
CAGGATTAGATACCCTGGTAGTCCATGCCGTAAACGGTGGGCGCTAGGTGTAGGGGTCTTCCACGGCCTCTGTGTCGTAGCTAACGCATTAAGCGCCCCGCCTGGGGAGTACGGCCGCAAGGCTAAAACTCAAAGGAATTGACGGGGGCCCGCACAAGCGGCGGAGCATGTGGATTAATTCGATGCAACGCGAAGAACCTTACCTGGGCTTGACATACACCAGATCGCTGCAGAGATGTAGTTTCCCTTGTGGTTGGTGTACAGGTGTTGCATGGTCGTCGCTGCAT
+
GGGFGFGFGGGGGFGGFFGGDFFFFGGGGEFEEFECGFGGGGEGDGEGCECEFFGG@FFGGGGGGGGGGGGGGGGGGGGGGGGGGGGGEEFGGGGGFGGGEFEFGGGGGFGGGGGCF7FFGG<DFFFGFFGFFGGGFFC<FFEEGGGGG7EEGECFGGFGGGCEGGGFCF+A@<++<FCFCFG+:5CEEEGGGGEGGGCCGFGGFEGGC8<CFCCCF=FGFFFCC4EDFGGF?FFF4F7CGCGC?@F2854>D)7?>:?FF?<6F6<)0:),)856=D9044,8(34
@M00689:251:000000000-CJTJ5:1:1101:21631:3633 1:N:0:10
CAGGATTAGATACCCTGGTAGTCCATGCCGTAAACGGTGGGCGCTAGGTGTAGGGGTCTTCCACGGCCTCTGTGTCGTAGCTAACGCATTAAGCGCCCCGCCTGGGGAGTACGGCCGCAAGGCTAAAACTCAAAGGAATTGACGGGGGCCCGCACAAGCGGCGGAGCATGTGGATTAATTCGATGCAACGCGAAGAACCTTACCTGGGCTTGACATACACCAGATCGCTGCAGAGATGTAGTTTCCCTTGTGGTTGGTGTACAGGTGCTGCATGGCCGTCGCTGCAT
+
FGGGGGGGGGGGGFGGGGGGFFFGGFFGGGGGGGGGGGGGGGEGGGGGGGGGGFFFFGGGGFGGGGGGGGGGGGGGGGGGGGGGGGGGGGGGGGGGGGGGGGGGGGGEGGGGGGGGGGEGGGGGGGGGFGGGGGGGGGGGGAFGGGGGGGGCE8FGDGGGGGGGGGGGGGGGGGGGGGGFGGEFGGGGGGGEGGGGGGGGGGGDGGGGGGGGGGGGGFFGGGGGFGGGFGG@:*<C?FFGCGGGFFFFF?<GCFF<6?FFFF<AF=??=A>?BFFFF>16>02:>BF
@M00689:251:000000000-CJTJ5:1:1101:24141:3640 1:N:0:10
CAGGATTAGATACCCTGGTAGTCCATGCCGTAAACGGTGGGCGCTAGGTGTAGGGGTCTTCCACGGCCTCTGTGTCGTAGCTAACGCATTAAGCGCCCCGCCTGGGGAGTACGGCCGCAAGGCTAAAACTCAAAGGAATTGACGGGGGCCCGCACAAGCGGCGGAGCATGTGGATTAATTCGATGCAACGCGAAGAACCTTACCTGGGCTTGACATACACCAGATCGCTGCAGGGATGTAGTTTCCCTTGTGGTTGGTGTACAGGTGCTGCATGGCTGTCGCTGCAT
+
GGGGGGGGGGGGGGGGGGGGGGGGGGGGGGGGGGGGGGGGGGGGGGGGGGGGGGGGGGGGGGGGGGGGGGGGGGGGGGGGGGGGGGGGGGGGGGGGGGGGGGGGGGGGGGGGGGGGGGDEEGGGGGGGGGGGGGGGGGGFGGGGGGGGGGGGGEFGGGGGGGGGGGGCFGGGGFGGGGGGGGGGGGGGGGGGGGGCFGGGGGGGGDGGGGGGGGCDGFFGGCGGGGF5>CC?FFC9>BCCFFFGFFFFF?AGC>>0;88FBBBBFFFFFFF?>FF;?B?)3(8:9:B
@M00689:251:000000000-CJTJ5:1:1101:24124:3651 1:N:0:10
CAGGATTAGATACCCTGGTAGTCCATGCCGTAAACGGTGGGCGCTAGGTGTAGGGGTCTTCCACGGCCTCTGTGTCGTAGCTAACGCATTAAGCGCCCCGCCTGGGGAGTACGGCCGCAAGGATAAAACTCAAAGGAATTGACGGGGGCCCGCACAAGCGGCGGAGCATGTGGATTAATTCGATGCAACGCGAAGAACCTTACATGGGCTTGACATACACCAGATCGCTGCAGGGATGTAGTTTCCCTTGGGGTTGGTGTACAGGTGCTGCATGGCTGTCGCTGCATCTGGTT
+
FFEFGFGGGGFGFGFGGDEFGFGG9FFGGGGG@DFEGE@FG8FGGGGGGGGDFGGD:E?FGGFC@:CGDGFGGGGGFCFFFAFFFEGFDGGGFCGGGEEFCGGGG?C=:BFEFCFGGGEGGG8,CEFFGFFFFGG8DD3BD>@@CECFEGEEE:7FFFFFCEECE*CF?F77?CF?:@@+:@C+<:F90=EE5:5;FCC6<EF++:775CFCCCC7C767CD*1*0:*07<6)793)0977*:7@F@)17(9757>9FF439>>FF:09<>2)8.8?51<B311((6<B9)).
@M00689:251:000000000-CJTJ5:1:1101:20597:3728 1:N:0:10
CAGGATTAGATACCCTGGTAGTCCATGCCGTAAACGGTGGGCGCTAGGTGTAGGGGTCTTCCACGGCCTCTGTGTCGTAGCTAACGCATTAAGCGCCCCGCCTGGGGAGTACGGCCGCAAGGCTAAAACTCAAAGGAATTGACGGGGGCCCGCACAAGCGGCGGAGCATGTGGATTAATTCGATGCAACGCGAAGAACCTTACCTGGGCTTGACATACACCAGATCGCTGCAGAGATGTCGTTTCCCTTGTGGTTGGTGTACAGGTGTTGCATGGCCGTCGCTGCATCTGTCC
+
GGGGGGGGGGGGGFGGGFGGGFFFFAEGFEGGGGGEGGGGGGGGGGGGGEFEFFGEFGGGGGGGDGGGGGGGGGFFGGGGGGGGGGGGGGGGGGGGGGGGGGGGGGGGGGFGGGGGGGGDGGGGGGGGGGGGGGGGFGGGGGGGGGGGGGGDGGGGGGGECGGCEDEGGGGEEFGGCFGGGGG7AEFGGGGGG=EGGGGGGGGGD75C5CGGGFGGFFFFCFGGGFGGFDCFF7C5BF7:>FDC6@9>?@9FGF341,3<AF<A49@B3(-5)1<F@E69BFFB>2AF2>A9)
@M00689:251:000000000-CJTJ5:1:1101:22349:3858 1:N:0:10
CAGGATTAGATACCCTGGTAGTCCATGCCGTAAACGTTGGGCACTAGGTGTGGGGGACATTCCACGTTTTCCGCGCCGTAGCTAACGCATTAAGTGCCCCGCCTGGGGAGTACGGCCGCAAGGCTAAAACTCAAAGGAATTGACGGGGGCCCGCACAAGCGGCGGAGCATGCGGATTAATTCGATGCAACGCGAAGAACCTTACCAAGGCTTGACATACACCGGACCGGTCCAGAGATGGTTCTTCCCTTCGGGGCTGGTGTACAGGTGATGCATGGCCGTCGCTGCAA
+
GGGGGGGGGGGGFFGGGGGGGGGFGGGGGGGDEGFEFFFGGGGGGGFGGGFGGGGFGGGGGGGGGGFGGGCFGGGGFGGDGGCGGGGGGGGGFGFGGGGGGGGGGGGGGGGGGGGGCEEGGGGG@F<FGGFFGGGGGGGFGEFEFFGGEGDGEGGGEGGGGGEEGGDCFCGGGGGDEGG7:9F7FFCFGGGGGGC5;E=CFGGGGGFFGGGFGG6DGF?GF*199DCD)>DBFFGG>?GF77FF6987F*4FDEFF;FFF1>4)@F@<@24:4=4=F)49>19;:?>?)
@M00689:251:000000000-CJTJ5:1:1101:23247:3978 1:N:0:10
CAGGATTAGATACCCTGGTAGTCCATGCCGTAAACGGTGGGCGCTAGGTGTAGGGGTCTTCCACGGCCTCTGTGTCGTAGCTAACGCATTAAGCGCCCCGCCTGGGGAGTACGGCCGCAAGGCTAAAACTCAAAGGAATTGACGGGGGCCCGCACAAGCGGCGGAGCATGTGGATTAATTCGATGCAACGCGAAGAACCTTACCTGGGCTTGACCTACACCAGATCGCTGCAGAGATGTAGTTTCCCTTGTGGTTGGTGTACAGGTGATGCATGGTTGTCGCTGCAT
+
FGGGGGFGGGGGGGGGGGGGGGGGGGGFGEGDGGGGDGGGGGFFGFGGFGGFGGGGGGGGGGGGGGGGGGCGCGGGGGGGGGGGGGGGGDFGGGGGGGGCCFDFGFGDDGFGGGGGGGECF<DGDGFGGGGGAFFEGGFFFGGGGGGDCEGG@CFGGGGGGGGGGEGGGGGFGCFGGGGFGGFCFGGGGGGGGGEGGGGGGGGFGGF5CFGDGCFGGFF*7<FGG6CGFGGFFFGGB4:C72>DFFFFFF4DD@FBF?FF2464FF49BAB)-7<09@6A?BFFB?)
@M00689:251:000000000-CJTJ5:1:1101:21936:4032 1:N:0:10
CAGGATTAGATACCCTGGTAGTCCACGCCGTAAACGATGATTACTAGGTGTTGGGGGTCGAACCTCAGCGCCCAAGCTAACGCGATAAGTAATCCGCCTGGGGAGTACGTACGCAAGTATGAAACTCAAAGGAATTGACGGGGACCCGCACAAGCGGTGGAGCATGTGGTTTAATTCGACGCAACGCGAGGAACCTTACCAGCGTTTGACATCCCAAGAAGTTAACAGAGATGTTTTCGTGCCTCTTCGGAGGAACTTGGTGACAGGTGTTGCATGGCCGTCGCTGCAT
+
GEFFFFGGGGGGGEFGGFGFFGFE<CEFFEFEDFFEGGGGFGGGGGGGFFFGGGGGGGGGGGGGGGGGGGDGGCFGGGGGGGGGGGGGGGGGGGGGGGGGGGGGGEFGGGGGGGGFGFGGGGGGGGGGGGGGGG8FGGGGGGGGGGGGGGGGGGAFGGGGGGEGFGGGGFCGGGGGGGFGGGGGGGGGGGGEGGGFFGGGGGGGEGGGGGG7FGGGGFFFFCFGGGFGFGGFFFCCFFGGGGGGFFFBFEBGG5<?FFFFFFFFFFFFFAFBFFFFFFFB96;FFFF(9
@M00689:251:000000000-CJTJ5:1:1101:22094:4035 1:N:0:10
CAGGATTAGATACCCTGGTAGTCCATGCCGTAAACGGTGGGCGCTAGGTGTAGGGGTCTTCCACGGCCTCTGTGTCGTAGCTAACGCATTAAGCGCCCCGCCTGGGGAGTACGGCCGCAAGGCTAAAACTCAAAGGAATTGACGGGGGCCCGCACAAGCGGCGGAGCATGTGGATTAATTCGATGCAACGCGAAGAACCTTACCTGGGCTTGACATACACCAGATCGCTGCAGAGATGTAGTTTCCCTTGTGGTTGGTGTACAGGTGTTGCATGGCTGTCGCTGCAT
+
GCFGFGGGGGGGGGGGGGGEDFFFEFFCFB@EEFGGGGGFGDEGGGGGCCFAFFGCFGGGDFGGEGGGGGGGGGFGGFGGGGGGGGGGGGGGGAFGGGGGGGEGGGECFGGGGGGGEFGGGGG8FGGGGGGGGGGGGGGFGGCGGGGGCC@EEGGGGGGGGGGGGGGGGGGGGCCFGFGGGGGGGDFGCCEGGGGGGGGGFGFGGGGGGFFEFGFFGFFFCGFGFGFGFGGFFBGG?FGFD:>D?FF>4?4</7<?>BFFFFFA:7?A:?F?>FFF?5()(-4:>?4
@M00689:251:000000000-CJTJ5:1:1101:24058:4036 1:N:0:10
CAGGATTAGATACCCTGGTAGTCCATGCCGTAAACGGTGGGCGCTAGGTGTTGGGGTCTTTCACGGCTTCTGTGTCGTAGCTAACGCATTAAGCGCCCCGCCTGGGGAGTACGGCCGCAAGGTTAAAACTCAAAGGAATTGACGGGGGCCCGCCCAAGCGGCGGAGCATGTGGTTTAATTCGAAGCCACGCGTAGAACCTTACCCGGGCTTGACATCCACCAGAACGTTCCGAAGTTGTAGTTTCCCTTGCGGTTGGAGTACAGGTGTTGCATGGCTGTCGCTGCTCTTTTCCTT
+
GGGGGGGFGFFFGGGGGGGGGFGGC,CFGGGGGGGD;FF6F,@FFG:FFFG7,F+@8,EG,F,,,,8+@,,<E9<6B6EF?FFGGGGDCGGFFG7E+CGGGGGGFGGGGGCFCEEGDGC+8+,:,CFEDDFGCADFCECFCEFGGGGGGGGGG**=FGG7<F4CCEG*<CFCF*/;<FGGGCF28>8CCGGG5CEEFGGGGGGG8C5EDGGGGEC:>?FGG57>9C*/7*2).))**000:>*:*9?<?)(/>).412()(16257@458).66>)8<22:?(,-34)))))..)
@M00689:251:000000000-CJTJ5:1:1101:14775:4037 1:N:0:10
CAGGATTAGATACCCTGGTAGTCCATGCCGTAAACGGTGGGCGCTAGGTGTAGGGGTCTTCCACGGCCTCTGTGTCGTAGCTAACGCATTAAGCGCCCCGCCTGGGGAGTACGGCCGCAAGGCTAAAACTCAAAGGAATTGACGGGGGCCCGCACAAGCGGCGGAGCATGTGGATTAATTCGATGCAACGCGAAGAACCTTACCTGGGCTTGACATACACCAGATCGCTGCAGAGATGTAGTTTCCCTTGTGGTTGGTGTACAGGTGTTGCATGGTCGTCGCTGCAT
+
GGGGGGGGGGGGGFGGGFGGFFFFFGGGGGGGEFGGGGGGGGEGGGGGEFGGGGGEGGGGGGGGGGGGGGGGGGGGGGGGGGGGGGGGGGGGGGGGGGGGGGGGGGDCFGGGGGGGGGGGGGGG?GGGGGGGGGFGGGGGGGGDEEGGDFGGCBCGGGGGGGGGGGGGGG?FGGFGGGGGFGGFGGG9EGGGCECEGGGGGGGGGGGGGGGGGGGFGFFGGGGGGGGGFGGFFFG4@FGCCFGGFFF<??<C<FFFFFFFFFFAFBFFBBFFFFFFFE9?;FBF9?F
@M00689:251:000000000-CJTJ5:1:1101:25698:4057 1:N:0:10
CAGGATTAGATACCCTGGTAGTCCACGCCCTAAACGATGAATGCTAGTTGTTGGGGTGCTTGTCACTCCAGTAATGCAGTTAACACATTAAGCATTCTGCCTGGGGAGTACGGTCGCAAGATTAAAACTCAAAGGAATAGACGGGGACCCGCACAAGCGGTGGAGCATGTGGTTTAATTCGAAGATACGCGAAGAACCTTACCTAGGCTTGACATTGATAGAATCTGCTAGAGATAGCGGAGTGTCTAGTTTACTAGACCTTGAAAACAGGTGGTGCATGGCTGTCGCTGCAT
+
GGGGGGGGGGGGGGGGGFGGGGGGGGGGFGGGGGGGGGGGGFGGGFEFGGGFGGGGFEGG9FFGGGGFGGGGGGGGGGFFDGGGGGGGGGGFGGGGGCFFGFGGGGC@FFFGGGGGCGCFGFCFFFGGGGGGGGGGGCFFGGGGGGGGGGEC7EE<BFGGGGGFGGGFFFCFF7DFGFFEFCDECFGGGGGEE57BFFDGGGGGGGCFFGC6CEFCGFFGGGGGGGGGFFGAF=FG4FCDGC<CFFBB??F7C?FFB<2<2/67FBB?FF<A>>DF?FFFFFFF????6:>?<
@M00689:251:000000000-CJTJ5:1:1101:7811:4116 1:N:0:10
CAGGATTAGATACCCTGGTAGTCCATGCCGTAAACGGTGGGCGCGAGGTGTAGGGGTCTTCCACGGCCTCTGTGTCGTAGCTAACGCATTAAGCGCCCCGCCTGGGGAGTACGGCCGCAAGGCTAAAACTCAAAGGAATTGACGGGGGCCCGCACAAGCGGCGGAGCATGTGGATGAATTCGACGCAACGCGAAGAACCTTACCTGGGCTTGACATACACCAGAACGCTGAAGAGAGGTAGTTTCCATGGGGGTTGGTGTAGAGGTGGTGCATGGTGGTCGCTGAAGCGGTCTAT
+
GGGGGGGGGGGGGFGGGGGGGGGGG<FFFEGGGGG77CFGCFFG8@FDCDFAFDGGFCDGGGGGGGE:FFFGDG<FE,EFF9FCFGGGDGGGGGGGGGEGGGEGFDCFECFFGGDDGGCEGG7<BDFFF83DBFGFFFC,<>,>FDDCC7EEGG*<BFFGGGGGGGCG6C+AF<9+<CCFCC<*:CCE5E=C=EGGG@F*+<:600AF:*9CDCG>D=72*1****2>39)/9/9C)80990**94*-*)-190.4;:30.*.6>9.(0822)950/)()-((,(.).(--40).
@M00689:251:000000000-CJTJ5:1:1101:14771:4119 1:N:0:10
CAGGATTAGATACCCTGGTAGTCCACGCCGTAAACGATGTCGACTTGGAGGTTGTGCCCTTGAGGCGTGGCTTCCGGAGCTAACGCGTTAAGTCGACCGCCTGGGGAGTACGGCCGCAAGGTTAAAACTCAAATGAATTGACGGGGGCCCGCACAAGCGGTGGAGCATGTGGTTTAATTCGATGCAACGCGAAGAACCTTACCTGGTCTTGACATCCACGGAAGTTTTCAGAGATGAGAATGTGCCTTCGGGAACCGTGAGACAGGTGGTGCATGGTCGTCGCTGCATACGT
+
GFGFFFGGGGGGGEGGFFFGGGFF@FEFFEFCEFFEGGGGGGGGDCEEFEGFGFGGGGGGGGGGGGGGGGGGGGGGGGGGGGGGGGGGGGGGGGGGGGGGGGGGGGGGGGGGGGGEFFGEGGGGGFGGGGGGFGCGGGGGGFEDFDG7CCEEGGGGGGGGGGGGGGGFG:>F<F8FGGGGGFGGGGEFCEEEEEEGGGGGGGGGGGGGGGGGGGGGFFFGGGGGCF?DFGFFFFDFFFFF7:CG?4@>?FBDCD>B>FFFFF>:FF=?FF?FF6FF=@998>913;B:))(.
@M00689:251:000000000-CJTJ5:1:1101:5483:4133 1:N:0:10
CAGGATTAGATACCCTGGTAGTCCATGCCGTAAACGGTGGGCGCTAGGTGTAGGGGTCTTCCACGGCCTCTGTGTCGTAGCTAACGCATTAAGCGCCCCGCCTGGGGAGTACGGCCGCAAGGCTAAAACTCAAAGGAATTGACGGGGGCCCGCACAAGCGGCGGAGCATGTGGATTAATTCGATGCAACGCGAAGAACCTTACCTGGGCTTGACATACACCAGATCGCTGCAGAGATGTAGTTTCCCGTGTGTTTGGTGTACAGGTGCTGCATGGCTGTCGCTGCAT
+
G<CFFGFFGFGFFCEGGGGCEFE@AFFFEBFEGFFEG,C:FFGEGEGGCFFCEEFGGGFFGGFGFC@GEGGGGFFFCDDFGGGD,8BCCGFFE9CEGGGGGGGGFFEGFGGGGGGGGGFFC@D<DEFDGGGGGFGDD<=3<=FC@CEFEDGGG81F@GGDDGGG88EC9AFFG7C7<<<EDDE+2;@FFEDGCC7*<FFGDF?<F<=ECFCEGCFFFFF>4**9C**7@DGFFFC<6?::*:C790*(75:G7)58023>76<25=@)06)2>*75)72)(42?>3:
@M00689:251:000000000-CJTJ5:1:1101:13816:4178 1:N:0:10
CAGGATTAGATACCCTGGTAGTCCATGCCGTAAACGGTGGGCGCTAGGTGTAGGGGTCTTCCACGGCCTCTGTGTCGTAGCTAACGCATTAAGCGCCCCGCCTGGGGAGTACGGCCGCAAGGCTAAAACTCAAAGGAATTGACGGGGGCCCGCACAAGCGGCGGAGCATGTGGATTAATTCGATGCAACGCGAAGAACCTTACCTGGGCTTGACATACACCAGATCGCTGCAGAGATGTAGTTTCACTTGTGGTTGGTGTACAGGTGTTGCATGGTTGTCGCTGCAT
+
GEFFFGGGGGGGGGGGFFGGGGGGFGGGGGGGGGGEGEGGGFEGGGGG;FEEGFGGGGGGGGGGGGGGGGGGGGGGGGGGGGGGGGGGGGGG9FGGFGGEGGGGGGCFGGGDGGG7=F>CGGFFGGGGGGGGGGFFGGGGGGGGGGGDEFECB=FGFFEGFGGGGGGGFF9FGEGGGFFGGGGGGEGGGEEGGGCEGGGGCEFGG?GGFG:EGFG=DFFGFGGGFGFDFDGFFFG4@FGCFGCGF*@<FF<F355?F??FAFF<)=FBD:<>AFFF4@?<0?0<;?<
@M00689:251:000000000-CJTJ5:1:1101:17283:4207 1:N:0:10
CAGGATTAGATACCCTGGTAGTCCATGCCGTAAACGGTGGGCGCTAGGTGTAGGGGTCTTCCACGGCCTCTGTGTCGTAGCTAACGCATTAAGCGCCCCGCCTGGGGAGTACGGCCGCAAGGCTAAAACTCAAAGGAATTGACGGGGGCCCGCACAAGCGGCGGAGCATGTGGATTAATTCGATGCAACGCGAAGAACCTTACCTGGGCTTGACATACACCAGATCGCTGCAGAGATGTAGTTTCCCTTGTGGTTGGTGTACAGGTATTGCATGGTCGTCGCTGCAT
+
GGGGGCFGGGGGGFGGGGGGGGGGGGGGGGEEEFFCFFGGGGGGGGEGEEFGGGGGGGGGGGGGGGGGGGGGGGGGGGGGGGGGGGEGGGGGGGGGCGGGGGGGGGGGGGGGGGGGGGGGGGGGGGGGGGGGFGGGGGGCFGGGGGGGGGGGDGDGGGGGGGGGGGGGCGCFGGD?CFCG=FGFGGFGGEGGGGGGGFGCCCGEGGGGGGGGGGGCFFFGFGGGFFGDFGGFFFGGFFFGGGGGF*9AFFAGG)>?FFFFBF>AFFFA4AFFAFF=@BB?FFBFF22
@M00689:251:000000000-CJTJ5:1:1101:8111:4253 1:N:0:10
CAGGATTAGATACCCTGGTAGTCCATGCCGTAAACGGTGGGCGCTAGGTGTAGGGGTCTTCCACGGCCTCTGTGTCGTAGCTAACGCATTAAGCGCCCCGCCTGGGGAGTACGGCCGCAAGGCTAAAACTCAAAGGAATTGACGGGGGCCCGCACAAGCGGCGGAGCATGTGGATTAATTCGATGCAACGCGAAGAACCTTACCTGGGCTTGACATACACCAGAACGATGCAGAGAAGTAGTTTCCATTGGGGTTGGTGTACAGGTGCTGCATGGTGGGCGCTGCAG
+
F<FFGFFGGFGCD;<@@CCCCF,CEFFFGCFEFG,8;8CFGGFD7CG<CFEAFCFECEGGGGEGGG+7BFCEEEEFFFFGGDFG8FGG@FFGFDGG@E>FFC@FDG:FG@EGGGGCEEEGEFG,D@FGG?FFGFDF?FF,@F<3FCCF7CE:BCFE2BFECFEGDECC+<<FDC@:+<9<*:C<C>:9+2CEG=CCF8@8<C:6A27A/;5EC++*:9@:**970*/*)191@?C<)7**02*01*92*8)950032<F>216:)=F)*6)8)9)/*0((-(49(2,
@M00689:251:000000000-CJTJ5:1:1101:12888:4254 1:N:0:10
CAGGATTAGATACCCTGGTAGTCCATGCCGTAAACGGTGGGCGCTAGGTGTAGGGGTCTTCCACGGCCTCTGTGTCGTAGCTAACGCATTAAGCGCCCCGCCTGGGGAGTACGGCCGCAAGGCTAAAACTCAAAGGAATTGACGGGGGCCCGCACAAGCGGCGGAGCATGGGGATTAATTCGATGCAACGCGAAGAACCTTACCTGGGCTTGACATACACCAGATCGCTGCAGAGATGTAGTTTCCCTTGTGGTTGGTGTACAGGTGCGGCATGGCCGTCGCTGCAT
+
GDFFG@FFGGGDFFGGGGGFFGFFFEFGGGGDGFGEGFGGGGGEGGGGCEEFGGGFGGGGGGGGGGGGGGGGGGGGGGGGGGGGGGGGDGGGGGGGGGGGGGGGGGDFFFGGGGGGEGGGGGGFGGGEFGGGFFDFFGGFFFGGGGGCEFGECC7FEFFGGGG@ECCF+<*;;?EFFGCFGGEFG5:2<>EGGG=EGGFCCFGGD?DEFCFGFFC*71=FFFCF47F54CG?FFF**6:000:CF?F9@F5DGF>BFFF>3=:A?6<0)4(((7:@?B999;:B((.
@M00689:251:000000000-CJTJ5:1:1101:8124:4266 1:N:0:10
CAGGATTAGATACCCTGGTAGTCCATGCCGTAAACGGGGGGCGCTAGGTGTAGGGGTCTTCCACGGCCTCTGGGTCGTAGCTAACGCATTAAGCGCCCCGCCTGGGGAGGACGGCCGCAAGGCTAAAACTCAAAGGAATTGACGGGGGCCCGCACAAGCGGCGGAGCATGGGGATTAATTCGAGGGAACGCGAAGAACCTTACCTGGGCTTGAAATAAACCAGAACGCTGCAGAGAGGGAGGTTCCCAGAGGGGTGGGGTAAAGGTGCGGCATGGTGGTCGCTGAATCTGTCTAT
+
GGEGD@FGGGGCFFG9EDFDEFFECFEEFE@;CF<@@,@@C:FEECEFEF9FFFEG+B<FFFGFGGG7+D<F,D3FC:>DC9CF8F:F:<>EGDFE@<EE7FEFFFDC7*<CCGDGGEEEEF@,08@@A8@CCF:ECF+0AC?>EDDGC>EE5CEGCC5;E*/>EC*;+<*;C*103<++*1<*?*/;*::CEG:8E282+3889<CFCCD5*3<?**0**119*2:557C668<9).*7C)/**9*))),*9)049(,)-)..6*))04(4(7>**0(.4((-(.)-)6.))))
@M00689:251:000000000-CJTJ5:1:1101:10081:4415 1:N:0:10
CAGGATTAGATACCCTGGTAGTCCATGCCGTAAACGGTGGGCGCTAGGTGTAGGGGTCTTCCACGGCCTCTGTGTCGTAGCTAACGCATTAAGCGCCCCGCCTGGGGAGTACGGCGGCAAGGCTAAAAATCAAAGGAATTGACGGGGGCCGGCCAAGGGGGGGAGGAAGGGGGTTAATTCGAAGCAAAGCGGAAGAACTTAACTGGGGTTGAAATGAACGAGGATGTCGGAAGAGAGGTAGTTCCCGTGGGGGTGGGTGAACAGGGATGGAAGGGTCGTGGGAGAACAGGATC
+
FACCDEFGGCFDFEFF@CCEAF@E<CC;C@BC;CC@BFDFEFC@7BCC;C;CFAF@6B@FD<C@CFG@FFGGCE,EC7CEFCFGCC+C:7FFGGEGGGGEGC=FGF7=@+BAFDG+3=FCGF7,BBFF<,@>CEF:FBE,>FE<EDGCEFD7***C**14*/:*/***0AEE*/:5E9?+*+*//0:++*/*:**2+;<C9+A++<:*1//+*<+**89*1))1*2+0))1.0)**057*0*0*9?)4550CC<D;6(,),*-4)))(0((.(07.)04(((((((,.,1(.(
@M00689:251:000000000-CJTJ5:1:1101:6095:4489 1:N:0:10
CAGGATTAGATACCCTGGTAGTCCATGCCGTAAACGGTGGGCGCTAGGTGTAGGGGTCTTCCACGTCTTCTGTGTCGTAGCTAACGCATTAAGCGCCCCGCCTGGGGAGTACGGCCGCAAGGCTAAAACTCAAAGGAATTGACGGGGGCCCGCCCAAGCGGCGGAGCATGTGGATTAATTCGATGCAACGCGAAGAACCTTACCTGGGCTTGACATACACCAGACCGCTCCCGAGATGTAGTTTCCCCTGTGGTTGGTGTACAGCTGGTTCATGGCTGTCGCTGCATCCGTCT
+
GGGGGGGGGGGGFGGGGGGFEFFGGGGGGCFGGGGGEGG7FFECFGGGGGGCGGGEFE<<FFFGF,C,DCA9FE<ECGGGGGGGGGG7FG9F9E+:=FGGGGGFFGEFFEF9FG7E@FDCEB+=<BDFGGGGGGGFGEFGGFGGGGGFEGGGG7F7;FGGG*:CECEGFGGGGCGG9FCGFG?CEEG?A==CE=/8EGGGFGGGGE7*CFGC<CFGCF?<5C4**7*)))1)557C)*2*:2:C=F@(.),04;:89<?><FAF)071.))).=*053()-(43(4)).4300
@M00689:251:000000000-CJTJ5:1:1101:7571:4537 1:N:0:10
CAGGATTAGATACCCTGGTAGTCCATGCCGTAAACGGTGGGCGCGAGGTGTAGGGGTCTTACACGGCCTCGGTGTCGTAGCTAACGTATTAAGCGCCCCGCCGGGGGAGTACGGCGGCAAGGCTAAAACTCAAAGGAATTGACGGGGGCGGGCACAAGCGGCGGAGCAGGTGGATGAATTCGAGGCAAAGCGAGGAAACTTACCTGGGCGTGACATAGACCAGAACGCGGCAGAGAGGTAGGTTCACGGGTGGATGGGGTACAGGTGATGCAAGGTGGTCGGTGCAGCGGCAC
+
GEGF88EGGGGCE<FGGFGFFG9@@@F8;@@BFFFGDFG>EGEG+@B@,CCEFFGE,,,,,9C,@CGCFG,B6=,CB:CF<,CC4?9C9,<CFAEDC:7F@B+@CCC=F7F<FFE+<FFCFG:3:B,>>7,8>:CCFCF8?C9<FCCEE**:::*C*C5//8::CE58*@8:*10+329<:1A*:*/;*32:*:>CC0:+<<+80<=FG*/:**2;:*17427***21)9/7@>77050*91:*9**()0,9C)*)4((.-):A)*999A6427)/05(.,((,().)(((((
@M00689:251:000000000-CJTJ5:1:1101:20056:4549 1:N:0:10
CAGGATTAGATACCCTGGTAGTCCATGCCGTAAACGGTGGGCGCTAGGTGTAGGGGTCTTCCACGGCCTCTGTGTCGTAGCTAACGCATTAAGCGCCCCGCCTGGGGAGTACGGCCGCAAGGCTAAAACTCAAAGGAATTGACGGGGGCCCGCACAAGCGGCGGAGCATGTGGATTAATTCGATGCAACGCGAAGAACCTTACCTGGGCTTGACATACACCAGATCGCTGCAGAGATGTAGTTTCCCTTGTGGTTGGTGTACAGGTGGTGCATGGTCGTCGCTGCAT
+
GGGGGGGGGGGGGFGGGGGGGGGGGFGGGGGGGGGGGGGGGGGGGGGGGFGGGGGGGGGGGGGGGGGGGGGGGGGGGGGGGFGGGGGGGGGGGGGGGGGGGGGGGGGGGGGGGGGGGGGGGGFFGGGGGGFGGGGGGGFGGGGGGGGGGGGGGGGGGGGGGGGGGGGGGFEGGG?FGGGGGGGGGGGGGGGGGGGGGFGFGGGGGGGGGGGGGGCFGFFGGGGGGGGGFDDFFFGGFFGGGGGG9@F>F@AGGFFBBFBFFFFFFFF<@BA><FF=*790793<9B<
@M00689:251:000000000-CJTJ5:1:1101:20460:4564 1:N:0:10
CAGGATTAGATACCCTGGTAGTCCACGCCGCAAACGATGTCGACTTGGAGGTTGTGCCCTTGAGGCGTGGCTTCCGGAGCTAACGCGTTAAGTCGACCGCCTGGGGAGTACGGCCGCAAGGTTAAAACTCAAATGAATTGACGGGGGCCCGCACAAGCGGTGGAGCATGTGGTTTAATTCGATGCAACGCGAAGAACCTTACCTGGTCTTGACATCCACGGAAGTTTTCAGAGATGAGAATGTGCCTTCGGGAACCGTGAGACAGGTGATGCATGGCTGTCGCTGCATCTGTCTT
+
GGGGGGGFGGGGGGGGGGGGGGGGDGEGFEGGEGGGGGGGGGGGGGGGFFGFGGGGGGGGGGGGGGGGGGGGGGGGGGDGGGGGGGGGGGGGGGGGGGGGGGGGGGCGGGGGGGGGGGGGGGGGGGGGGGGGGGGBFGGDGGGGGGGGGGGGGGGGGGGGGGGGGGGGGGGGGGGGGGGCF9CFGGF68EGGGGGGGGGGGGFGGGFGGGGGGGFDFFFGD7DGGGGGFGGFFFGGFFGGGGGGFFFFFF?DGFFFFF0<:FF?FFFFFFBBFFFFFFFF7?:BF>BFBAADBF-
@M00689:251:000000000-CJTJ5:1:1101:25467:4693 1:N:0:10
CAGGATTAGATACCCTGGTAGTCCATGCCGTAAACGGTGGGCGCTAGGTGTAGGGGTCTTCCACGGCCTCTGTGTCGTAGCTAACGCATTAAGCGCCCCGCCTGGGGAGTACGGCCGCAAGGCTAAAACTCAAAGGAATTGACGGGGGCCCGCACAAGCGGCGGAGCATGTGGCTTAATTCGATGTAACGCGAAGAACCTTACCTGGGCTTGACATACACCAGATCGCTGCAGAGATGTAGTTTCCCTTGTGGTTGGTGTACAGGTGATGCATGGCTGTCGCTGCAT
+
GGGG,CFFGGGFGGGGGDFFGGGGFFFGGFGGGFGECG,C>FGGGCGFGGGGGGGGGGGGGGGGGGGGGGGGGGGGGGGFFGCFGGGGGGGDGGGGGGGGGGGGFFEGGGFGGFFGGGGDGGGGC<<FGFCAFGGGGGGGGGGGGGGCCFEGGCGCG>F@CCB@E8EG6EGG7*;:EF9?7E9CFG?+<*7E555CCEGGGGGGGG*:EFF*7C:DF=6DGGG5FGGGFGGFFF<CFF:C>CFFF9@A??B<G@>0(-(7<F927FFFF):A:*)077<B0::(1:>
@M00689:251:000000000-CJTJ5:1:1101:25447:4708 1:N:0:10
CAGGATTAGATACCCTGGTAGTCCATGCCGTAAACGGTGGGCGCTAGGTGTAGGGGTCTTCCACGGCCTCTGTGTCGTAGCCAACGCATTAAGCGCCCCGCCTGGGGAGTACGGCCGCAAGGCTAAAACTCAAAGGAATTGACGGGGGCCCGCACAAGCGGCCGAGCATGTGGATTAATTCGATGTAACGCGAAGAACCTTACCTGGGCTTGACATACACCAGATCGCTGCAGAGATGTAGTTTTCCTTGTGGTTGGTGTACAGGTGATGCATGGCTGTCGCTGCAT
+
GGGGGGGGGGGGGGGGGGGGGGGGGDFGGGGGGGGEGGFGGGGGGGGGFGGGGGGGC6@ECFFG,@CFED8,C@EF7C=9D,:=,,7+8F<?<F7>FGG:CF7+B7B@7B4A+@=FCC+:>F=38DFFC<,>FGFDF=,D9@F+@FGDGGG7:7F@C8@*<F*=?58*727<F9+++?3C1/332;+A+*2*7>=*<CF*C7CF++:**0>*7E+>79@CCCFG6C5DF<DFFF3**1:*2*:D897<**.9<7>,(4:))94>?FF2FAD<A4547BB?61219:9
@M00689:251:000000000-CJTJ5:1:1101:25464:4717 1:N:0:10
CAGGATTAGATACCCTGGTAGTCCATGCCGTAAACGGTGGGCGCTAGGTGTAGGGGTCTTCCACGGCCTCTGTGTCGTAGCTAACGCATTAAGCGCCCCGCCTGGGGAGTACGGCCGCAAGGCTAAAACTCAAAGGAATTGACGGGGGCCCGCACAAGCGGCGGAGCATGTGGATTAATTCGATGTAACGCGAAGAACCTTACCTGGGCTTGACATACACCAGATCGCTGCAGAGATGTAGTTTCCCTTGTGGTTGGTGTACAGGTGATGCATTGCTGTCGCTGCAT
+
GGGGGGFFGGGGGGGGGGGGGGGGGGGGGGGGGGGGGGGGGGGGGGGGGCFGGGGCFGGGGGGGGGGGGGGGFGGGGGGGFGGGGGGGGGGFGGGGGGGGGGGGGGG7CC,EFCFCECBCEGGGGGGGGGGG@FFFG8FFFGG>:FF>EEGGGGGG7,FCCFCEEDGFGDGG?:ECFFGGF5+C?GGGGCE=:55CFGGGGGGGGC=CC=D77FGFGFFGGG4CCFGG@<D6@?<0**:FCFGGF7=A@4A:GFF:6<<FBFA<5BFAFA<)6*7@4*<B<??<>:9
@M00689:251:000000000-CJTJ5:1:1101:19161:4748 1:N:0:10
CAGGATTAGATACCCTGGTAGTCCACGCCCTAAACGATGAATGCTAGTTGTTGGGGTGCTTGTCACTCCAGTAATGCAGTTAACACATTAAGCATTCCGCCTGGGGAGTACGGTCGCAAGATTAAAACTCAAAGGAATAGACGGGGACCCGCACAAGCGGTGGAGCATGTGGTTTAATTCGAAGATACGCGAAGAACCTTACCTAGGCTTGACATTGATAGAATCTGCTAGAGATAGCGGAGTGTCTAGTTTACTAGACCTTGAAAACAGGTGTTGCATGGCTGTCGCTGCAT
+
GGGGGGGGGGGGGFGGGGGGFGGGGGGGGGGGGGFEGGGGGGGGGGGECEEFGFGFGGGGGGGGGGGGGGGGGGGGGGGGGGGGGGGGGGGGGGGGGGGGGGGGGGGGGGGGGGGGGGGGGGGGGGGGGGGGGGGGGGGGGGGGGGGGGGDGGGGGGGGGGGGGGGGGGGGGGGGGGGGGGDGGGGFGCEGGGGGGGGGGGGGGGGGGD?DGGGGGGFAFFGGGCFGGFGGFFFGGFFGGGGGGFFFFFFFGGF?BFFBF>FFFFFFFFFFDF?>FFFFBBF7:<<?FFB9>>
@M00689:251:000000000-CJTJ5:1:1101:19164:4765 1:N:0:10
CAGGATTAGATACCCTGGTAGTCCACGCCCTAAACGATGAATGCTAGTTGTTGGGGTGCTTGTCACTCCAGTAATGCAGTTAACACATTAAGCATTCCGCCTGGGGAGTACGGTCGCAAGATTAAAACTCAAAGGAATAGACGGGGACCCGCACAAGCGGTGGAGCATGTGGTTTAATTCGAAGATACGCGAAGAACCTTACCTAGGCTTGACATTGATAGAATCTGCTAGAGATAGCGGAGTGTCTAGTTTACTAGACCTTGAAAACAGGTGTTGCATGGCTGTCGCTGCAT
+
GGGGGGGGGGGGGGGGGGGGGGGGFGGGGGGGGGGEGGGGGGGFFGGFFGFFGCEGGGGGGGGGGGGGGGGGGGGGGGGGGGGGGGGGGGGGGGGGGFFGGGGFGGGGGGGGGGGCGGEGGGGGCFFFGGGGGG8FGDGGGGGGCGGGGGGGGGGGGGE:C@GGGGGGFFGGFFEFFEEGGGGGGGGGGGGGGGGGFGGCGGGFGGGGGGGGGG777AFGGGGGGGFCAFFAAFGGFFG3)7D4=FFBFFFFFFBBFFF?7?<AFFFFFF62,=:5*64),,:2:<<<6(48:
@M00689:251:000000000-CJTJ5:1:1101:16819:4777 1:N:0:10
CAGGATTAGATACCCTGGTAGTCCATGCCGTAAACGGTGGGCGCTAGGTGTAGGGGTCTTCCACGGCCTCTGTGTCGTAGCTAACGCATTAAGCGCCCCGCCTGGGGAGTACGGCCGCAAGGCTAAAACTCAAAGGAATTGACGGGGGCCCGCACAAGCGGCGGAGCATGTGGATTAATTCGATGCAACGCGAAGAACCTTACCTGGGCTTGACATACACCAGATCGCTGCAGAGATGTAGTTTCCCTTGTGGGTGGTGTACAGGTGCTGCATGGCCGTCGCTGCAT
+
GGGGGFGEFFGFGFGGGGFGFGGGGGGGGDFGDFFCF@FFDFCGDEFEEF9CFCGGGCFGGGGGGGGGGGFGGGGGGGGGGGGGGGGGGGGCGDGDGGGGGGEGGGGEGEFGGGDFFEGGGGGCFGGGFGGGGFGGGGGGGGGGGGGGGGGEEGGGCGGGGGGGGGCF@F9ECAC9FFGFFFG7CCCF8C=EGGGGGGGG7FFGEFGF5ECEGCFCFFF**//9=4:DFCDFFFGFBFC*>7C7@*62@.6CC)866<BFFFAFFFF:=A?748>>).-246,:;B2
@M00689:251:000000000-CJTJ5:1:1101:24829:4879 1:N:0:10
CAGGATTAGATACCCTGGTAGTCCATGCCGTAAACGGTGGGCGCTAGGTGTAGGGGTCTTCCACGGCCTCTGTGTCGTAGCTAACGCATTAAGCGCCCCGCCTGGGGAGTACGGCCGCAAGGCTAAAACTCAAAGGAATTGACGGGGGCCCGCACAAGCGGCGGAGCATGTGGATTAATTCGATGCAACGCGAAGAACCTTACCTGGGCTTGACATACACCAGATCGCTGCAGAGATGTAGTTTCCCTTGTGGTTGGTGTACAGGTGTTGCATGGACGTCGCTGCAT
+
GGGGGGGGGGGGGGGGGGGGGGGGGGGGGGGGGGGGEGGCD@CGGGGFCFGAFGGGEEFG9FDC@@E@CEGGGFEFCCFFGAEAFGD::B<C?ACGGGGE@FEGGGF7CFC?FCCFGGGGGGGFGGGFGFGFFFGGDEGDCFCGEGCCG>EEDGCEFE<:FGDGECEGGGCFG799?:<E*13<:EFFGGGGGGDEG6/;<F6@7+:C*;>*98+:*60>CGFCCG/57<DF@?<7=922:FFC6FF<F@)>G8@FB??)3@AAF7/-7<27AF))/8(161<BF0-
@M00689:251:000000000-CJTJ5:1:1101:19573:4881 1:N:0:10
CAGGATTAGATACCCTGGTAGTCCATGCCGTAAACGGTGGGCGCTAGGTGTAGGGGTCTTCCACGGCCTCTGTGTCGTAGCTAACGCATTAAGCGCCCCGCCTGGGGAGTACGGCCGCAAGGCTAAAACTCAAAGGAATTGACGGGGGCCCGCACAAGCGGCGGAGCATGTGGATTAATTCGATGCAACGCGAAGAACCTTACCTGGGCTTGACATACGCCAGATCGCTGCAGAGATGTAGTTTCCCTTGTGGTTGGTGTACAGATGCGGCATGGTTGGCGCTGCAG
+
GGGGGFGFGGGGGGGGGGGGFGFFGFGGCCGGGFGGCFG+CGEGGEF<CEFAFC7F:@F@E9,CB+@FGCFEGFFEFDC7,,F<@F:@E,C5,CF+@FCEGGGGGGD@:?8,FCG@FGG@FCG8EFGCEF,DFFGAFDF,3=@FFGGGEFCGDECG7BE@*<88C=CC+@:FFFFGF9FC7@7+A*2++:5EGEEGGG@FC7C??FC7C8510<C*:*)>>GDG*0775DC6?F5*1/:7DFC**=6445->D)52(,4..*)6*1*6)(1;6FF77;(39(4((.(
@M00689:251:000000000-CJTJ5:1:1101:5514:4895 1:N:0:10
CAGGATAGATACCCTGGTAGTCCACGCCGTAAACGATGTCGACTTGGAGGTTGTGCCCTTGAGGCGTGGCTTCCGGAGCTAACGCGTTAAGTCGACCGCCTGGGGAGTACGGCCGCAAGGCTAAAACTCAAAGGAATTGACGGGGGCCCGCACAAGCGGCGGAGCATGTGGATTAATTCGATGCAACGCGAAGAACCTTACCTGGGCTTGACATACACCAGATCGCTGCAGAGATGTAGTTTCCCTTGTGGTTGGTGTACAGGTGCTGCATGGTCGTCGCTGCAT
+
GGGGGGGFFGGGCGGGGGGGGGGDE,FEFGDFGGD>EGGGGGGDGFFGFGGFFGGGGGGGFFFGGGGGDGGGGFGGGGGGGGFGGGFDGGGGGGGECCEGGCF?FCFFGGGDGGGGDGGFFFADGCFGEGGGFFCGFF,,@FEEGG7<7:@EEEGFFG7FB@EED=FGGGG7@9AFGGFCCCEEC9682>:CC5<F*0<@EF:CG*:C**9ECF969@4CDF6975:C>FGFFF=D?FF>FF7?FB73772CF>B16:A46?BF??BD?344:*/5))((402:)
@M00689:251:000000000-CJTJ5:1:1101:14296:4939 1:N:0:10
CAGGATTAGATACCCTGGTAGTCCATGCCGTAAACGGTGGGCGCTAGGTGTAGGGGTCTTCCACGGCCTCTGTGTCGTAGCTAACGCATTAAGCGCCCCGCCTGGGGAGTACGGCCGCAAGGCTAAAACTCAAAGGAATTGACGAGGGCCCGCACAAGCGGCGGAGCATGTGGATTAATTCGATGCAACGCGAAGAACCTTACCTGGGCTTGACATACACCAGATCGCTGCAGAGATGTAGTTTCCCTTGTGGTTGGTGTACAGGTGCTGCATGGCCGTCGCTGCAT
+
GCGGG@FFGGGFFFFGFFGGFFFFFGGGGDFEEFFEGFFGGGGGGGEGEDFGGGGGGGGGGGGGGGGGGGGGGGGGGGGGGGGGGGGGGGGGGGGGEGGGGGGGGFDGGGGGGGGGCFFGGGGGGGGGGGGGGGFGGGGGGGGD:<FECFGCEGGGGGGGGGGGGGGGFGEGGGFGGGFFFGGGGGGGGGGGGGCEGGGGGGGGGGGGGGFGGFGFFFFFGGGGGGGGFGGFFFGGBFGF>CGCFFFFFF<FG@F?F?FFBFFFFF:?=>?BFFF@FB319BBF90)
@M00689:251:000000000-CJTJ5:1:1101:25064:5015 1:N:0:10
CAGGATTAGATACCCTGGTAGTCCATGCCGTAAACGGTGGGCGCTAGGTGTAGGGGTCTTCCACGGCCTCTGTGTCGTAGCTAACGCATTAAGCGCCCCGCCTGGGGAGTACGGCCGCAAGGCTAAAACTCAAAGGAATTGACGGGGGCCCGCACAAGCGGCGGAGCATGTGGATTAATTCGATGCAACGCGAAGAACCTTACCTGGGCTTGACATACACCAGATCGCTGCAGAGATGTAGTTTCCCTTGTGGTTGGTGTACAGGTGATGCATGGCCGTCGCTGCAT
+
GGGGGGGGGGGGGGGGGGGGGGGGGGGGGGGGGGGGGGGGGGGGGGGGGGGGGGGGGGGGGGGGGGGGGGGGGGGGGGGGGFGGGGGGGGGGGGGGGGGGGGGGGGGGGGGGGGGGGGGGGGGGGGGGGGGGGGGGGGGGGGGGGGGGGGGGDGGGGGGGGGGGGGGGGGGGGGGGFGFGGGGGGGGGGGGGGGGGGGGGGGGGGGFGGGGGGGFDGFFGGGGGGGGGFGGFFFGGFFGGGCCFFFFFFFFGGFFFFBFFFFFFFFFAFBFBA?FF?EFF>>FFB?>
@M00689:251:000000000-CJTJ5:1:1101:20873:5066 1:N:0:10
CAGGATTAGATACCCTGGTAGTCCATGCCGTAAACGGTGGGCGCTAGGTGTAGGGGTCTTCCACGGCCTCTGTGTCGTAGCTAACGCATTAAGCGCCCCGCCTGGGGAGTACGGCCGCAAGGCTAAAACTCAAAGGAATTGACGGGGGCCCGCACAAGCGGCGGAGCATGTGGATTAATTCGATGCAACGCGAAGAACCTTACCTGGGCTTGACATACACCAGATCGCTGCAGAGATGTAGTTTCCCTTGTGGTTGGTGTACAGGTGGTGCATGGCCGTCGCTGCAT
+
GGGGGGGFGGGGFFGGEFGGCFEFFGGFFEFCFFFEGGGGGGGGDGGGECEGGGGGGGGGGGGGGGGGGGGGGGGGGGGGGGGGGGGGGGGGGGGGGGGGGGGGGGGGGGGGGGGGGGGGGGGGGGGFGGGGGGGGGGGGGGGGGGGGGGGGGGGGGGGGFGGGGGGGGGGGGGGGGGGGGGGGGGGF8CGGGGGGGGGFFGGGGGGGGGFGGGGGGFFGGGGGGGGGFGGFFFGGFFGGGFGGF4FFFFBGGFFFF?FFAFBAFFFFEBAFFFFF4>;619??>?>
@M00689:251:000000000-CJTJ5:1:1101:17411:5087 1:N:0:10
CAGGATTAGATACCCTGGTAGTCCATGCCGTAAACGGTGGGCGCTAGGTGTAGGGGTCTTCCACGGCCTCTGTGTCGTAGCTAACGCATTAAGCGCCCCGCCTGGGGAGTACGGCCGCAAGGCTAAAACTCAAAGGAATTGACGGGGGCCCGCACAAGCGGCGGAGCATGTGGATTAATTCGATGCAACGCGAAGAACCTTACCTGGGCTTGACATACACCAGATCGCTGCAGAGATGTAGTTTCCCTTGTGGTTGGTGTACAGGTGCTGCATGGCCGTCGCTGCAT
+
GGGGGFGGGGGGFFGGGGGGGGGGGGGGGEGGGGFEG;FGGGGGGGGGFFFGGGGGGGGGGGGGGGGGGGGGGGGGGGGGGGGGGGGGGDGGGGGGGGGGGGGGGGGGGGGGGGGGGGGGGGGFGFGGFGGGGGGGGGGFGFAFGGGGGGGGGGGGGGGGGGGGGGGGFGGGGGCCFGCFFGGGG5:FFGGGGGGGGGFGGGGGGGGGGGGGGCFDGFFGFFCGCCFDFGGFFFGG6?FGGGGG*9?>FFBGG4:?FFFFBBAFFFFFFFFFFF@@:BF;>>??FF)
@M00689:251:000000000-CJTJ5:1:1101:15532:5092 1:N:0:10
CAGGATTAGATACCCTGGTAGTCCACGCCCTAAACGATGAATGCTAGTTGTTGGGGTGCTTGTCACTCCAGTAATGCAGTTAACACATTAAGCATTCCGCCTGGGGAGTACGGTCGCAAGATTAAAACTCAAAGGAATAGACGGGGACCCGCACAAGCGGTGGAGCATGTGGTTTAATTCGAAGATACGCGAAGAACCTTACCTAGGCTTGACATTGATAGAATCTGCTAGAGATAGCGGAGTGTCTAGTTTACTAGACCTTGAAAACAGGTGATGCATGGCTGTCGCTGCATCG
+
GGGGGEGGGGGCEEFGFGGFFGEGEGGGFGGFGDFCFFGGGGGGGGG6CEEFGDGGGGGGGGGGGGGGGGGGGGGGGGGGGGGGGGGGGGGGGGGGGGGGGGGGGGGGGGGGGGGC@FGGGGGGGGGGGGGGFGFGGGGGGGDDGDG=8BEDEECFBEGGGGGFFGGGGA@F:FFGGGGGGGGGGFAFFGGGGGGGGGGCGGGFGFGGGDGGGGGGGFFG+@@CGGGGFGCFAF7:6C<DCCGGFFFFF?>7FFFA>AAF2?AFFFFFFF<<(*0@*994?BF?1<BFFFFF2<(
@M00689:251:000000000-CJTJ5:1:1101:6330:5094 1:N:0:10
CAGGATTAGATACCCTGGTAGTCCACGCCCTAAACGATGAATGCTAGTTGTTGGGGTGCTTGTCACTCCAGTAATGCAGTTAACACATTAAGCATTCCGCCTGGGGAGTACGGTCGCAAGATTAAAACTCAAAGGAATAGACGGGGACCCGCACAAGCGGTGGAGCATGTGGTTTAATTCGAAGATACGCGAAGAACCTTACCTAGGCTTGACATTGATAGAATCTGCTAGAGATAGCGGAGTGTCTGGTTTACTAGACCTTGAAAACAGGTGCTGCATGGTCGTCGCTGCAT
+
GCGGGGGFGGFFGFGGGGGGGGGGFGGGFGFFFCFFGGGGGGGGGGFCFGGGGGGGGGGGGGGEFGGGGGGGGGGGGGGGGGGGGGGGGGGGFGGGGGGGGGGGGG::CFGGDGGGGGCDFGGFFFGFFGGGGG<FEGEGGFEEFGEGGFGGDEEGFGGGGDGGGFFFGFGFGGGGGGFGGCC58CA>B>EEEGGDCCCFFD6CFEFFG656*1C7DAACGG=FFC?7+3CFAA>>A6DGGC*7/4@)863*9?F<<4AF:66<?463@71),)=*96<B?949,(,(22(,)
@M00689:251:000000000-CJTJ5:1:1101:6344:5111 1:N:0:10
CAGGATTAGATACCCTGGTAGTCCACGCCCTAAACGATGAATGCTAGTTGTTGGGGTGCTTGTCACTCCAGTAATGCAGTTAACACATTAAGCATTCCGCCTGGGGAGTACGGTCGCAAGATTAAAACTCAAAGGAATAGACGGGGACCCGCACAAGCGGTGGAGCATGTGGTTTAATTCGAAGATACGCGAAGAACCTTACCTAGGCTTGACATTGATAGAATCTGCTAGAGATAGCGGAGTGTCTAGTTTACTAGACCTTGAAAACAGGTGCTGCATGGTCGTCGGTGCATCG
+
GGGGFGGGGGGGGFGGGGGGGGGGGGGGFFGFGGGGCDGGGGDEGGGE@FFEFCFECGGGGFGGGGFGGGGGGGGGGGDFFGFGGGGGGGGGGGFFGFGGGGGGFEFGGGGGGFGGDEGDFGGGGCF,=EEGFCGG8FGGGGGGGDEGGCEGDDF>DFFGF7CFGDF3DFEFCFGFGGFG>AFGG,3,>EECC*A?2BFFFG?,>FC8C*>6D99CGFFGGFC::+AD7FFFF=+;9CG3))**9@F<FB2:?=*-64)90*)84748F?F<(9***0)62661>01(,-(3)-(
@M00689:251:000000000-CJTJ5:1:1101:6327:5115 1:N:0:10
CAGGATTAGATACCCTGGTAGTCCACGCCCTAAACGATGAATGCTAGTTGTTGGGGTGCTTGTCACTCCAGTACTGCAGTTAACACATTAAGCATTCCGCCTGGGGAGTACGGTCGCAAGATTAAAACTCAAAGGAATAGACGGGGACCCGCACAAGCGGTGGAGCATGTGGTTTAATTCGAAGATACGCGAAGAACCTTACCTAGGCTTGACATTGATAGAATCTGCTAGAGATAGCGGAGTGTCTAGTTTACTAGACCTGGAAAACAGTTGCTGCATGGTAGTCGCTGCAT
+
GGCGGGGFGGFGGGGGFFEGGG<FFGCFFEGFGGDG7FFGGGGGGGGE9EFGGGGEFGGGGGFEFFGGGGGGG,CAFGGGGGGGGGGGGGFFGGGGGGGGGGGGDE:=B?FCFFGDDD@CDFFAGGABDFEBBF8=DFEFFFEGGGGGG78=+@FGFGGFGGGCEFFEGFGGGG@FCFGG*53@EFFGGGCE55*?CCFEFGCEGFEFFFG=*+=>DFFFF+@C7:2:CFFA=FDDAFGDG37C@9*)*1:C7*=<<4AF?)(.9?:?44-6)/7649))()).<)(-,47?F
@M00689:251:000000000-CJTJ5:1:1101:10688:5170 1:N:0:10
CAGGATTAGATACCCTGGTAGTCCATGCCGTAAACGGTGGGCGCTAGGTGTAGGGGTCTTCCACGGCCTCTGTGTCGTAGCTAACGCATTAAGCGCCCCGCCTGGGGAGTACGGCCGCAAGGCTAAAACTCAAAGGAATTGACGGGGGCCCGCACAAGCGGCGGAGCATGTGGATTAATTCGATGCAATGCGAAGAACCTTACCTGGGCTTGACATACACCAGATCGCTGCAGAGATGTAGTTTCCCTTGTGGTGGGTGTACAGGTGTTGCATGGCCGTCGCTGCATCTGTCTCG
+
GCFFF8EDFFGFFECFDCFEDECF@FDEFCB;@@6@F,CEGFEF@CED6C;EFDGGGGGGGGGGGGGGEGGGGGFEFFFGG9FGFGDFCFGFGCFECFGGGGGGGFDFGCFFFGGC>CFCFGCFGGGGFFFCEFFGGGG<FC9<FDGDCF>B*C*C8CCFECEEEGGFCF<EGFC9<F:F7;C+<*:@+<+:CECCF68E7CGGCGFGGF<=F+<7:?FCDFGF>CGG4DGFFFGG49*:F7>*/9=26;<9C>)4;(4).9<AF4?4)44>AFF5@D9991?B;:26)6)6)6,
@M00689:251:000000000-CJTJ5:1:1101:5910:5177 1:N:0:10
CAGGATTAGATACCCTGGTAGTCCATGCCGTAAACGGTGGGCGCTAGGTGTAGGGGTCTTCCACGGTCTCTGTGTCGTAGCTAACGCTTTAAGCGCCCCGCCTGGGGATTACGGCCGCAAGGCTAAAACTCAAAGGATTTGACGGGGGCCCGCACAAGGGGCGGAGCTTGTGGATAAATTAGATGCAAAGCGAAGAACCTTACCTGGGTTGGACTTACCCCAGATTGCTGCAGAGTTGTAGTTTCCCTTTTGGTTGGTGTACAGGTGATGCATGGCCGTCGCTGAATCTGTTT
+
GF<FDGAFGFFGCE@FEFGC@C<EEGGGF@CBFGDE7BF++@@CFEGAFFE<,EFFFFDC,C,@B:,B,,66E<CC86,,6@FFF,6,C,<<,,7+@FC7FCCFFFG@7<B<FCFG@7C:FCCBDFFCAF9FF9==F,D<9F9CCGE*8<1>***58,,***=**/B+4:2@*0++<+<+*+<3+0<+++7:7*:A?0*2+<FGC+***;)1*++**//***1/0*3*1*06?*50**2**2*:*6?94)-75)7113?FA*).77@)=<2<)*<)9)(430(1().))))).
@M00689:251:000000000-CJTJ5:1:1101:12230:5238 1:N:0:10
CAGGATTAGATACCCTGGTAGTCCACGCCCTAAACGATGAATGCTAGGTGTTGGGGTGCTTGTCACCCCAGTAATGCAGTTAACACATTAAGCATTCCGCCTGGGGAGTACGGTCGCAAGATTAAAACTCAAAGGAATAGACGGGGACCCGCACAAGCGGTGGAGCATGTGGTTTAATTCGAAGAGACGCGAAGAACCTTACCTAGGCTTGAAATTGATAGAATCTGCTAGAGAAAGCGGAGTGCCTCGTTGACGAGACCTTGAACACAGGTGATGCATGGGCGGCGCTGCATCG
+
GGGFGGDGGGGFGFGGGFGAAEFF<<@FC+@DDEFEG8DF9C<<<EF6;6;B<8@@6CEGGGGFGF,CFCG8C<,F@E<C<FCCFGGGGGF9CFE<EFCEGFGECG:FFAEFG4=4+@FEF,9?FGGAB?FEFGCFGGAEGC77FCEC7FC8E8CFCDGC+@E@?DF:F=DC>*DCF9AA>GGEC,24*4*=?E:F8;,?A,??CFAF6876*>1C71;FGGG+;;CC6C:6=F*;6)97577C*9*)80(*/9)-4(45)*-56)9().1).9*0*0<>7(.3(-49(((5AA0
@M00689:251:000000000-CJTJ5:1:1101:14355:5259 1:N:0:10
CAGGATTAGATACCCTGGTAGTCCATGCCGTAAACGGTGGGCGCTAGGTGTAGGGGTCTTCCACGGCCTCTGTGTCGTAGCTAACGCATTAAGCGCCCCGCCTGGGGAGTACGGCCGCAAGGCTAAAACTCAAAGGAATTGACGGGGGCCCGCACAAGCGGCGGAGCATGTGGATTAATTCGATGCAAAGCGAAGAACCTTACCTGGGCTTGACATACACCAGATCGCTGCAGAGATGTAGTTTCCCTTGTGGTTGGTGTACAGGTGCTGCATGGTCGTCGCTGCATCTGGCT
+
GCEDF@FFGGGCF6FFEF@ECFCE<CEFFCFECDC@F@CFGFEGGECD<CCEFDFGFGGGGGGGGGGGGGGGGGFGGFGGGGGGGGGGGGGGGGGGGGGGGGGGGGDFEGGGGGGGC7CEGGGGGGGGFF<BDFFGGFGGGGFCFDG:>*C@@EEGFGGGEGGGGGGGEF+CGGFDEGGGFFGEF5:<+<0:EGDCGGGEFGGGFGGGFFFCF6C>F*?G4/>C7CGD>3>F@FFC77**:2:**14)7?.05)7?><?FAFBFF6?:4<?FA?@*1<6:366?>:664<)50
@M00689:251:000000000-CJTJ5:1:1101:16383:5274 1:N:0:10
CAGGATTAGATACCCTGGTAGTCCACGCCCTAAACGATGAATGCTAGTTGTTGGGGTGCTTGTCACTCCAGTAATGCAGTTAACACATTAAGCATTCCGCCTGGGGAGTACGGTCGCAAGATTAAAACTCAAAGGAATAGACGGGGACCCGCACAAGCGGTGGAGCATGTGGTTTAATTCGAAGATACGCGAAGAACCTTACCTAGGCTTGACATTGATAGAATCTGCTAGAGATAGCGGAGTGTCTAGTTTACTAGACCTTGAAAACAGGTGATGCATGGCCGTCGATGCATCG
+
EFGFGGGGGGGDFFGFDDEECC<CEFGGFGGGGFFEFDFGGFFDFFFFFACEGCGDGGGGGGGGGGFFGGGGGGGGGGGFGGGEGGFFGFFGFGGFFFGGCFGGGGGGEGGGGFGGGGGGGGGGEFGGGGGGGGGGGGGGGGGGEDGG@FGGGGGFGGGGGGGGFGGFGGGG:FDFF9EGFGGGGFCFCGDGGGGGGGGGGGC<CGGGGGGGGGG=@F=FGGGFGGGF;F>/8CDGFFGGGG<FFF*6F9:CFF?<ABA484<>@@F:@::3:FF?BFAD7?:77(((,.4<)6-
@M00689:251:000000000-CJTJ5:1:1101:12698:5343 1:N:0:10
CAGGATTAGATACCCTGGTAGTCCATGCCGTAAACGGTGGGCGCTAGGTGTAGGGGTCTTCCACGGCCTCTGTGTCGTAGCTAACGCATTAAGCGCCCCGCCTGGGGAGTACGGCCGCAAGGCTAAAACTCAAAGGAATTGACGGGGGCCCGCACAAGCGGCGGAGCATGTGGATTAATTCGATGCAACGCGAAGAACCTTACCTGGGCTTGACATACACCAGATCGCTGCAGAGATGTAGTTTACCTTGTGGTTGGTGTACAGGTGCTGCATGGCTGTCGCTGCACCTGACT
+
G@EFFFGGGCGGFFGCA@F@<C6FAFDF,:6@FF<CFFFGEFGG7BFF;<;C@A@FGGGGGG@F@:+FGDFGEA@FEECD@FFGGEE:7FFFFGG>GGGEGGGGGGGGEGGGGGGGCFFCEGFGGFGG@DGGFDFGCGG8DFF:F>FG>>EEEEEGCEFGECGGGDGFFG9FC?6@0<@FGGG@FDCF+>EEGG5;C;;6<EGGFFGGGGG5<+:7CFFGCFGDC4=37*>6;?FGFF:>C*::*9?A9@<<7;F662:F7FA959)3*54>>F@>7>(8?B(36?(((5(.)
@M00689:251:000000000-CJTJ5:1:1101:12674:5349 1:N:0:10
CAGGATTAGATACCCTGGTAGTCCATGCCGTAAACGGTGGGCGCTAGGTGTAGGGGTCTTCCACGGCCTCTGTGTCGTAGCTAACGCATTAAGCGCCCCGCCTGGGGAGTACGGCCGCAAGGCTAACACTCAAAGGAATTGACGGGGGCCCGCCCAAGCGGCGGAGCATGTGGATTAATTCGATGCCACGCGCAGAACCTTACCTGGGCTTGACATACACCAGATCGCTGAAGAGATGTAGTTTCCCTTGTGGTTGGTGTACAGGTGCTGAATGGCTGTCGCTGCAT
+
GGGGGFFFGGGGGFDFFFFFFG9FEGFFGGCCCDEE>CEEGGGDGFGFFCC<FC,CCEGGGFGGGGGGEGGFFGGGGG8=FGDGEEDGGG<<F9CCFGGGGGGGGGEG@FDFEGGCEFEEC?FFDF,B<FFGGGFGG8<FEACE7CFEDGGCE*:*1,CFCF8E5C5*2<0:C++3+<:@DF7:<E+C+>EE5::208CFCGGGD7**:6*>C6?7*/=C<FGGG455>D)*99C7*1CCCD7:98F4@?4*5<)(41(0)*)6)9)4=4.)-*0).)420(46>0)
@M00689:251:000000000-CJTJ5:1:1101:23630:5360 1:N:0:10
CAGGATTAGATACCCTGGTAGTCCATGCCGTAAACGGTGGGCGCTAGGTGTAGGGGTCTTCCACGGCCTCTGTGTCGTAGCTAACGCATTAAGCGCCCCGCCTGGGGAGTACGGCCGCAAGGCTAAAACTCAAAGGAATTGACGGGGGCCCGCACAAGCGGCGGAGCATGTGGATTAATTCGATGCAACGCGAAGAACCTTACCTGGGCTTGACATACACCAGATCGCTGCAGAGATGTAGTTTCCCTTGTGGTTGGTGTACAGGTGATGCATGGCCGTCGCTGCAT
+
GFGGGGGGGGGGGGGGGGGGGGGGGGGFFGGGGGGGGGGGGGGGGGGGGGFEGGGGEFGGGGGGGGGGGGGGGGGGGGGGGGGGGGGGGGGGGGGGGGGGGGGGGGGGGGGGGGGGGGGGGGGGGGGGGGGGGGGGGGGGGGGGGGGGGGGGGGGG8FGGGGGGGGGGGGGGGGFGGGGGGGGFGGGGGGGDEGGGGGGGGGGGGGGGFGGGGGGGGFFGCG<FGGGGFGGF@FGG=FCGGGGGFFFFFFBGDF@FFFFFFFFAFFFFFFAAF?57?E6;>FFFF?B
@M00689:251:000000000-CJTJ5:1:1101:12692:5362 1:N:0:10
CAGGATTAGATACCCTGGTAGTCCATGCCGTAAACGGTGGGCGCTAGGTGTAGGGGTCTTCCACGGCCTCTGTGTCGTAGCTAACGCATTAAGCGCCCCGCCTGGGGAGTACGGCCGCAAGGCTAAAACTCAAAGGAATTGACGGGGGCCCGCACAAGCGGCGGAGCATGGGGATTAATTCGATGCAACGCGAAGAACCTTACCTGGGCTTGACATACACCAGATCGATGCAGAGATGTAGTTTCACTTGTGGTTGGTGTACAGGTGCTGCATGGCTGTCGCTGCAT
+
GCFCFFFGCFGFGGGGDFGEFFCEDFGFCEFFGCEBFDCGEGGFCFEDCE@FGGGGGGGGGGGGGGGGGGGGGGGGDFGGGGGGGGGGGCGGAFGGGGGGGGGGGGD:CGGGGGGDGGGGGGGGGGGGFFGFFGFFGGGDFCFCGCF@CEG:>E<FFGGFECEGGGGFEG6CC*/;FGGGGGG+9:CCFEGDED7ECGDFD7EGFFGFF=7EF8C>FFFGGGGG=FF*)*7=FFG7*=7CC>*276?<=FAGG>:<9?:FAF2<FFFF4<?B<F>F53.7123:;>)
@M00689:251:000000000-CJTJ5:1:1101:8103:5390 1:N:0:10
CAGGATTAGATACCCTGGTAGTCCATGCCGTAAACGGTGGGCGCTAGGTGTAGGGGTCTTCCACGGCCTCTGTGTCGTAGCTAACGCATTAAGCGCCCCGCCTGGGGAGTACGGCCGCAAGGCTAAAACTCAAAGGAATTGACGGGGGCCCGCACAAGCGGCGGAGCATGTGGATTAATTCGATGCAACGCGAAGAACCTTACCTGGGCTTGACATACACCAGATCGCTGCAGAGATGTAGTTTCCCTGGTGGTTGGTGTACAGGTGGTGGATGGGTGTCGCTGAAT
+
GGGGGDGGGGGGGFGGGGGGGGFGEGGGGGGGGGGGGCGGGGGFEEEFCECFGGGGCGFEDEGGGGGG>FFGCFGGGDFGGAFGGGGGFGGGGFGGGGGGGGGFGGCFG:FFGGGGGGGGGGG8FEFF><FFFGGFDD<FFGF<CDDEG@GGCECEEGGGECGGGGGGE@<CC9:9CF?FGCF9@C903CCEGGGGGFF*9<<C@FGGC8<EG8C*:??D775C46=555)9?FGG8BC:C0*08*0<)<(9D)02;(,78=4<FFF0)1(-295)/79)-4(-(,)
@M00689:251:000000000-CJTJ5:1:1101:19765:5398 1:N:0:10
CAGGATTAGATACCCTGGTAGTCCATGCCGTAAACGGTGGGCGCTAGGTGTAGGGGTCTTCCACGGCCTCTGTGTCGTAGCTAACGCATTAAGCGCCCCGCCTGGGGAGTACGGCCGCAAGGCTAAAACTCAAAGGAATTGACGGGGGCCCGCACAAGCGGCGGAGCATGTGGATTAATTCGATGCAACGCGAAGAACCTTACCTGGGCTTGACATACACCAGATCGCTGCAGAGATGTAGTTTCCCTTGTGGTTGGTGTACAGGTGATGCATGGCTGTCGATGCAT
+
GGGGGGGGGGGGGGGGGGGGDFFEDFFFECFGGCEBFGGGGGGGGGGGFE9FGFGGGGGGGGGGGGGGGGGGGGGGGGGFGGGGGGGGG>FGGGGGGGGGGGGGGGGCFGGGGGGGGGGGGGGGGGGGFGGGFGGGGGGDFGFGGGGGGGEGEGGGGCC=EDGGGGGG?F<EFFC??EFGGG7FCECE8>EGEG=CFGG>FGGGC7CGGGFC<+<CC??7CFFGC4ACFGCFFFGF=F7CGFFFF4?2BF>GGFF?;BFFFF<6?F:44)-82F>7@F??B((.,4)
@M00689:251:000000000-CJTJ5:1:1101:24326:5401 1:N:0:10
CAGGATTAGATACCCTGGTAGTCCACGCCGTAAACGATGAATACTAGGTGTGGGGGTTTCAACACCTCCGTGCCGCCGCTAACGCATTAAGTATTCCGCCTGGGGAGTACGGTCGCAAGATTAAAACTCAAAGGAATTGACGGGGACCCGCACAAGTAGCGGAGCATGTGGTTTAATTCGAAGCAACGCGAAGAACCTTACCTACACTTGACATCCCTTGCATTACTCTTAATCGAGGAAATCCCTTCGGGGACAAGGTGACAGGTGTTGCATGGCCGTCGCTGCAT
+
GFGGGGGGGGGGGGGGGGGGGGFGGGGGGGGEGFFDFGGGGGGGGGGGGGGGGGGGGGGGGGGGGGGFGGGGGGGGGGGGGGGGGGGGGGGFGGGGGGDGGGGGGDFEGGGGGGGGGGGGGGGGGGGGGGGGGGFGGGGGFGCFFGGGGGGGGGGGGGFGGGGGGGFFFGGGFFGGGGGGFFGCGGGGGEGGGGGGGGGGGGGFGGGGGFGGGGGGFF8CGC7FC7:DF>FFFFGFFFDFGGG47FF:>3>C5>F(:1<?<FA<>FFB3:9?<F5>FBFBFBBFFFF
@M00689:251:000000000-CJTJ5:1:1101:6362:5420 1:N:0:10
CAGGATTAGATACCCTGGTAGTCCATGCCGTAAACGGTGGGCGCTAGGTGTAGGGGTCTTTCACGGCCTCTGTGTCGTAGCTAACGCATTAAGCGCCCCGCCTGGGGAGTACGGCCGAAAGGCTAAAACTCAAAGGAATTGACGGGGGCCCGCAAAAGCGGCGGAGCATGTGGCTTAATTCGATGCAACGCGAAGCACCTTACCTGGGCTTGACACACCACAGATCGCTGCAGAGATGTCGTTTCCCCTGGGGTTGGTTTAAAGGTGCTTCATGGCCGTCGCTTGATGCTTCT
+
FEG9FGFGGGFFGFFFFFGGFGEGGC<FFGGFGGGG7FFD+6CC:CF<@EF<6C@G@,F<,9,<C:@@@CEFC,9EFGG@AEADF:7+,8C,<?+@F:EC+4CFGGGD:?,5?44@++8=C,,,BD<<F=,E<>F88,3><<<CFE::CCE8EB*1BC,:F:CE*3*47CFF+/2*3+0+*;0<<>CCA5**:C=*0*;860++39:5ECF5D+?*9))1/*9C**:C573//=*94/:**11*)1/(7)(*955290(8(*).*97.*))-)*1)0)-490-((,.))))).
@M00689:251:000000000-CJTJ5:1:1101:6370:5437 1:N:0:10
CAGGATTAGATACCCTGGTAGTCCATGCCGTAAACGGTGGGCGCTAGGTGTAGGGGTCTTCCACGGCCTCTGTGTCGTAGCTAACGCATTAAGCGCCCCGCCTGGGGAGTACGGCCGCAAGGCTAAAACTCAAAGGAATTGACGGGGGCCCGCACAAGCGGCGGAGCATGTGGATTAATTCGATGCAACGCGAAGAACCTTACCTGGGCTTGACATACACCAGATCGCTGCAGAGATGTAGTTTCCCTTGTGGTTGGTGTACAGGTGCTGCATGGCCGTCGCTGCAT
+
GCFFGGGGGGFGGFFGGGFFGGGGGFEFGGGGGFEFCGFGGGGGG>FGFFGDFGGGGGGFGGGGGGGGGGGGGGGGGGGFGGGGGGGGDGGGGGGGGGGGGGGGGGGGGFGGGCFGGGGGGGGGCFGFGGCFGCGGGGGGGGFEGDDCE:EGEGGGGG@GGD8CEEGGGF@FECFGEDE@CC9CCGGGGGGGGGGDFGGDF7CGGGGC=FFGGFGGGFFFFGGGGGGGFDC<)9CF6FCCFFFGFF=<FF)9D4:?6((87=A<?FF:FFF:4@557;,2166?BF:
@M00689:251:000000000-CJTJ5:1:1101:6384:5447 1:N:0:10
CAGGATTAGATACCCTGGTAGTCCATGCCGTAAACGGTGGGCGCTAGGTGTAGGGGTCTTCCACGGCCTCTGTGTCGTAGCTAACGCATTAAGCGCCCCGCCTTGGGAGTACGGCCGCAAGGCTAAAACTCCAAGGAATTTACGGGGGCCCTCACAAGCTGCGGAGCATGTGTCTTAATTCGATTCAACGCGACTAACCTTCACTGTGCTTTATATACACCCGATCGCTTCAGAGCTGTATGTTCCCTTGTGGTTGGTGTACAGGAGCTGCATGGACGTCCCTGCATCGTTCT
+
8CE@FCFF,CECECFDEFGG9FFFFGGGG@FC@FGF,B,++6+8@+@,EEF96<,+BCFFGEFF68CF:CE@<6E<FGGF<FGGCCFE,CEE9?+>4FE+@C@+5E,?B+:CF+FC=FCCB3<DFFGAFF,,8,7@DF,B,C9F+:C331>*>>C<BC27?CC*:5:<,?<,,25?9<;;C*>+>CFE?755:=/2+@E+<7+++<E?+32+*+3:*8425)))))2*8*1@8*9*/)02*22*9**-906795),(805)/)))))(0((,)*0)0)4(((-)((.41(((-
@M00689:251:000000000-CJTJ5:1:1101:22279:5496 1:N:0:10
CAGGATTAGATACCCTGGTAGTCCATGCCGTAAACGGTGGGCGCTAGGTGTAGGGGTCTTCCACGGCCTCTGTGTCGTAGCTAACGCATTAAGCGCCCCGCCTGGGGAGTACGGCCGCAAGGCTAAAACTCAAAGGAATTGACGGGGGCCCGCACAAGCGGCGGAGCATGTGGATTAATTCGATGCAACGCGAAGAACCTTACCTGGGCTTGACATACACCAGATCGCTGCAGAGATGTAGTTTCCCTTGTGGTTGGTGTACAGGTGATGCATGGTCGTCGCTGCAT
+
GGGGGGGGGGGGGFGGGGGGGGGGGGGGGGGGEGFEGGGGGGGGGGGGFFFFGFGGGGGGGGGGGGGGGGGGGGGGGGGGGGGGGGGGGGGGGGGGGGGGGGGGGGGGGGGGGGGGGGGGGGGGGGGGGGGGGFGGGGGGGGGGGGGGGGGGGGGGEGGGGGGGGGGGGGCFGE?FGGGGGGGGGEEGEEEGGGGGGGGGGGGGGGGGGGGGGGGGGFFGGGGDFDCC>GGFFFGGFFGGGGGGFFFFFFFGDFFFFFF@FFFBFFFFFFFFAFFBFB>?60<FB?B
@M00689:251:000000000-CJTJ5:1:1101:24269:5513 1:N:0:10
CAGGATTAGATACCCTGGTAGTCCATGCCGTAAACGGTGGGCGCTAGGTGTAGGGGTCTTCCACGGCCTCTGTGTCGTAGCTAACGCATTAAGCGCCCCGCCTGGGGAGTACGGCCGCAAGGCTAAAACTCAAAGGAATTGACGGGGGCCCGCACAAGCGGCGGAGCATGTGGATTAATTCGATGCAACGCGAAGAACCTTACCTGGGCTTGACATACACCAGATCGCTGCAGAGATGTAGTTTCCCTTGTGGTTGGTGTCCAGGTGATGCATGGTCGTCGCTGCAT
+
GGGGGGGGGGGGGGGGGGGGGGFGGGGGGGGGGGGGGGGGGFGGGGGGGGGGGGGGGGGGGGGGGGGGGGGGGGGGGGGGGGGGGGGGGGGGGGGGGGGGGGGGGGGFGGGGGGGGGGGGGGGGGGGGGGGGGGGGGGGGGGGGGGGGGGGGGGGGGGGGGGGGGGGGGFGGGGFFGGGGGGGGGGGGGEGD>EGGGGGGGGGGGGGGGGGGFFGGGFFGGGGG=CGGFGGFFFF9=FGGF7FGFFFDF:>GGFF<>B:>)/4:FFF9F24<FF@@7@>?FFFFF22
@M00689:251:000000000-CJTJ5:1:1101:9491:5566 1:N:0:10
CAGGATTAGATACCCTGGTAGTCCATGCCGTAAACGGTGGGCGCTAGGTGTAGGGGTCTTCCACGGCCTCTGTGTCGTAGCTAACGCATTAAGCGCCCCGCCTGGGGAGTACGGCCGCAAGGCTAAAACTCAAAGGAATTGACGGGGGCCCGCACAAGCGGCGGAGCATGTGGATTAATTCGATGCAACGCGAAGAACCTTACCTGGGCTTGACATACACCAGATCGCTGCAGAGATGTAGTTTCCCTTGTGGTTGGTGTACAGTTGCTGCATGGCTGTCGCTGCAT
+
FFGGGGGGGGGGGGGGGGGGGGGGFGGGGDGGGGGGGGGFD,@FGEGGGGGFFCFCG7FCFFFGDCF@FGF<FFGGGGGGGGFDGGGGGGGFCGGGDGGGGGGGGGGEGGGGGGCGEGDEEGGGFFGGGGGGGGGGGGGGGGGGGGGGGEGGGGGEFCGGF*CEGGGGGGGGG?FFFGGGGGG??EF+2CGGGGGGF8:FGGGGG?FGGG:EGFGCCFFG5CCFC<FDFDGFFFCG7?:*;:CD8904=?<FGFFF>B:@3?44*9*669?()9).:5:??1169>2
@M00689:251:000000000-CJTJ5:1:1101:16724:5578 1:N:0:10
CAGGATTAGATACACTGGTAGTCCATGCCGTAAACGGTGGGCGCTAGGTGTAGGGGTCTTCCACGGCCTCTGTGTCGTAGCTAACGCATTAAGCGCACCGCCTGGGGAGTACGGCCGCAAGGCTAAAACTCAAAGGAATTGACGGGGGCCCGCACAAGCGGCGGAGCATGTGGATTAATTCGATGCAACGCGAAGAACCTTACCTGGGCTTGACCTACACCAGATAGCTGCAGAGCTGTCGTTTCCCTTGTGGTTGGTGTACAGGGGGTGCATGGTCGTCGCTGCATCTGTCG
+
ECAFF?FEEFGGE6@CCCFGCFE<CFFCF+6CFCCCEEGDG<FG>@FG,6CFFC:F:@CFGAFG7FGCCFGCFAFGGG?7FECGF7FG,??A?A7F+@C+CC77+4@FFFGGEFEEFEF77BF=F,BFGFG9CBFFG8>D@FFGGG@*>>E*>B@CF>:*<FBC8EECGFFFC732<9@FFGGGFEGD@75EC=ECFE5CC90<++*2AFFE*<+:CFF**994>*+*122?FFG*16C4>9CFFFF>F?49CFF0,-4:<@<4<).2)(8))959/7(,43(,(5)6)6>>(
@M00689:251:000000000-CJTJ5:1:1101:16742:5581 1:N:0:10
CAGGATTAGATACCCTGGTAGTCCATGCCGTAAACGGTGGGCGCTAGGTGTAGGGGTCTTCCACGGCCTCTGTGTCGTAGCTAACGCATTAAGCGCCCCGCCTGGGGAGTACGGCCGCAAGGCTAAAACTCAAAGGAATTGACGGGGGCCCGCACAAGCGGCGGAGCATGTGGATTAATTCGATGCAACGCGAAGAACCTTACCTGGGCTTGACATACACCAGATCGCTGCAGAGATGTAGTTTCCCTTGTGGTTGGTGTACAGGTGGTGCATGGTCGTCGCTGCAT
+
GGGGGGGGGGGGGGGGGFGGFFFGDFGGGGGEEFFECBFGGGGGGGGGEEFFGFGGCGGGGGGGGGGGGGGGGGGGGGGGGGGGGGGGGGGGGGGGCFGGGGGGGGGGGGGGGGGGGGGGGGGGGGGGGDGGFGGGGGGG9FFGGGGGGGGGEGGGGGGGEDCGGGGG9CFFGF67@FE:FGG+CGCFGGGGEGGGGF58CCEFGGFGGGGGGCEFGFFGGGGGFGGDFGDF:99F?F:CD>FC?BF2@@:FGF3:>?FFFFFBFFFBEFBFAFFFF@FBB>FBFB>
@M00689:251:000000000-CJTJ5:1:1101:9482:5585 1:N:0:10
CAGGATTAGATACCCTGGTAGTCCATGCCGTAAACGGTGGGCGCTAGGTGTAGGGGTCTTCCACGGCCTCTGTGTCGTAGCTAACGCATTAAGCGCCCCGCCTGGGGAGTACGGCCGCAAGGCTAAAACTCAAAGGAATTGACGGGGGCCCGCACAAGCGGCGGAGCATGTGGCTTAATTCGATTCAACGCGAAGAACCTTACCTGGGCTTGACATACACCAGATCGCTGCATAGATGTATTTTCCCTTGTGGTTGGTTTACAGGTGCTGCATGGCTGTAGCTGCTT
+
GGGGGGGGGGGGGFGGGCGGFFFGGGEFGGGGGGGGCGGGGGGGGGGGGFGGGFECFGGGGFGGGGGGGGG<FAFGDGFCGGG9FEG7FFGFAFGGEFGCGGGFFGGGGF,B?>FECGF=><DGD,CFFGGGG9BFCCDF,>FCECCEGGGC7*=F7,=C*<:8EEE5@9<+9*18+0<CC2<C7<FGC*:7C*1;8*/CF?FGGG*:EFC=FFGGGFFCCFGFC*15<35)**2018:**2:CFF=9?4<F*7>((42F?FA2476)6))(467F@54).4:4())
@M00689:251:000000000-CJTJ5:1:1101:26347:5589 1:N:0:10
CAGGATTAGATACCCTGGTAGTCCATGCCGTAAACGGTGGGCGCTAGGTGTAGGGGTCTTCCACGGCCTCTGTGTCGTAGCTAACGCATTAAGCGCCCCGCCTGGGGAGTACGGCCGCAAGGCTAAAACTCAAAGGAATTGACGGGGGCCCGCACAAGCGGCGGAGCATGTGGATTAATTCGATGCAACGCGAAGAACCTTACCTGGGCTTGACACACACCAGATCGCTGCAGAGATGTAGTTTCCCTTGTGGTTGGTGTACAGGTGCTGCATGGCCGTCGCTGCAT
+
GGGGGGGGGGGGGGGGGGGGGGGGGGGGGGGGGGGGGGGGGGGGGGGGGGGGGGDDGGGGGGGGGGGGGGGFGFGGGGGGGGGGGDGEGGGGGGGGGGGDGGGGGGGGGGGGGGGGGGGGEGGGGGGGGFGGGFEFGGFGGGGGGGGGGGGGGGGGGGGG>FGGCEGFGGGGG?<CFGGGGFFCFGGGGGGGGGGGGGGGGGGGGGFCCFGGGFEF<@>DGGFFFFFG>3C4997<F4>7C>>FFFFFFF<FGFF06:0<AFA9FF:>BAF?<F>@FBBFFBFFF(.
@M00689:251:000000000-CJTJ5:1:1101:24129:5610 1:N:0:10
CAGGATTAGATACCCTGGTAGTCCATGCCGTAAACGGTGGGCGCTAGGTGTAGGGGTCTTCCACGGCCTCTGTGTCGTAGCTAACGCATTAAGCGCCCCGCCTGGGGAGTACGGCCGCAAGGCTAAAACTCAAAGGAATTGACGGGGGCCCGCACAAGCGGCGGAGCACGTGGATTAATTCGATGCAACGCGAAGAACCTTACCTGGGCTTGACATACACCAGATCGCTGCAGAGATGTAGTTTCCCTTGTGGTTGGTGTACAGGTGATGCATGGCCGTCGCTGCAT
+
GGGGGGGGGGGGGGGGGGGGGGGGGGGGGGGGGGGGGGGGGGGGGGGGGGGGGGGGGGGGGGGGGGGGGGGGGGGGGGGGGGGGGGGGGGGGGGGGGGGGGGGGGGGGGGGGGGGGGGGGGGGGGFGGGGGGGGGGGGGGGGGGGEGGGFGGGGGGGGGGGGGGGGGGGGGGGGFGGGGGGGGGGGGGGGGG:EGDGGGGGGGGFFFGGGGGGGFGGFFGGGGGGGGGFGGF?@CCFFCDGGGGFFFFFFFFGF@?F??FBFFFFFFBFFFFFFFFFBFFBFFFFFF
@M00689:251:000000000-CJTJ5:1:1101:16793:5615 1:N:0:10
CAGGATTAGATACCCTGGTAGTCCATGCCGTAAACGGTGGGCGCTAGGTGTAGGGGTCTTCCACGGCCTCTGTGTCGTAGCTAACGCATTAAGCGCCCCGCCTGGGGAGTACGGCCGCAAGGCTAAAACTCAAAGGAATTGACGGGGGCCCGCACAAGCGGCGGAGCATGTGGATTAATTCGATGCAACGCGAAGAACCTTACCTGGGCTTGACATACACCAGATCGCTGCAGAGATGTAGTTTCCCTTGTGGTTGGTGTACAGGTGCTGCATGGCCGTCGCTGCAT
+
GFGGGGGGGGGFGFGGGGGGFGFGFGGGGGGEEGFEGFGGGGGGDGGGFFGGGGGGGGGGGGGGGGGGGGGGGGGGGGGGGGGGGGGGGGGGGGGGGGGGGGGGGGGDGGGGGGGGGDGGGGGFGGGGGGGGGGGGGGGFFGGGGGGGEGGCGGGGGGGGGGEGGGDEFGFGFFD9CFCGGGC+<E9C8:>CGGGGGFGCFGGGGGEGGGFGGFGDFFFF:CCGFGGG4DGFFFGC=F0:FF7C4@FBFF9FGFFFF6(.8@AFFFF?=>):>FF)6720(((348<
@M00689:251:000000000-CJTJ5:1:1101:9772:5641 1:N:0:10
CAGGATTAGATACCCTGGTAGTCCATGCCGTAAACGGTGGGCGCTAGGTGTAGGGGTCTTCCACGGCCTCTGTGTCGTAGCTAACGCATTAAGCGCCCCGCCTGGGGAGTACGGCCGCAAGGCTAAAACTCAAAGGAATTGACGGGGGCCCGCACAAGCGGCGGAGCATGTGGATTAATTCGATGCAACGCGAAGAACCTTACCTGGGCTTGACATACACCAGATCGCTGCAGGGATGTAGTTTCCCTTGTGGTTGGTGCACAGGTGTTGCATGGTCGTCGCTGCAT
+
GDGFFFFFGGGFECEFFFEDCF<FCFDFFCFCECC@FFFEGGEFCCEC;CCCFDGGFGFGGAFFGGGEEGGGFFEGFFFGGGGFFGDGGGFD9C@FGGGGGGGGGGDECFGGDDGGEGF:CDFGFGBAFGGGGCCFC@FGGGFFGGGGGGGGGEGG,:C7*CEEGGGGGGG7CEGFF7CGGGFF+AC96EEEEGCGCCFFFGGFGGG=CG4CFC9CC@4CGGDGCDC755CF?)/9@;>*2:CF69FAFFFGCFF:>??F7B4:FFFAB19,:@FFF)40-,3<BFF
@M00689:251:000000000-CJTJ5:1:1101:25851:5650 1:N:0:10
CAGGATTAGATACCCTGGTAGTCCACGCCCTAAACGATGAATGCTAGTTGTTGGGGTGCTTGTCACTCCAGTAATGCAGTTAACACATTAAGCATTCCGCCTGGGGAGTACGGTCGCAAGATTAAAACTCAAAGGAATAGACGGGGACCCGCACAAGCGGTGGAGCATGTGGTTTAATTCGAAGATACGCGAAGAACCTTACCTAGGCTTGACATTGATAGAATCTGCTAGTGATAGCGGAGTGTCTAGTTTACTAGACTTTGACAACAGGTGATGCATGGCCGTCGCTGCAT
+
GG<FGGCGGGGGFGGGFFGGGGGGFFGE8FFFGGFEEGCGEGGGGGGFFGFFGGDGGGGFGGGGGGGGGGGGGGGGGCF@FA@FFGFFF@EGG@FFGGFDGGB<FGG>B4E4=EBCF:4>EEFCC,?CFFFEFAEFGGGAFG:FDECE>F>CC=CEGFE7@+@FG6DGAFFCC78:C9:EF,@5*>ECC7CEEE5<FGCFGCEFCCF8FGCCCCFGGFFF+@CF7C@FFC7*:;C>6@C3C5C4*0*6**->C6?>B)6*)79519=<F:(4(797BFDA0089>066,((,<
@M00689:251:000000000-CJTJ5:1:1101:24721:5704 1:N:0:10
CAGGATTAGATACCCTGGTAGCCCATGCCGTAAACGGTGGGCGCTAGGTGTAGGGGTCTTCCACGGCCTCTGTGTCGTAGCTAACGCATTAAGCGCCCCGCCTGGGGAGTACGGCCGCAAGGCTAAAACTCAAAGGAATTGACGGGGGCCCGCACAAGCGGCGGAGCATGTGGATTAATTCGATGCAACGCGAAGAACCTTACCTGGGCTTGACATACACCAGATCGCTGCAGAGATGTAGTTTCCCTTGTGGTTGGTGTACAGGTGGTGCATGGCCGTCGCTGCAT
+
GGGGGGGGGGGGGFGGGGGGGFGGGGGGFEGGGGGFGGGGGGGGGGGGGGGGGGGGFGFGGGGGGGFGGGGGGGGGGGGGGGGGGGGGGGGGDGGGFFGGGGGGGGGGGGGFFGGEGGGGGGGGGGGFGGGGGGGGGGGGGGGGGGGGGGGGGGFFFGGGGGGGGGGGGGGGGEGGGEFGFGFCFGFFFEEGGGGGFFFGGGGGCFGGGGGGGGGGGFFGGGGGG:FD>GGFFFGFBFFFGGFGF9FFFF>GGFF:;10><4<AFFF:),48<F>)9@9,,((44>A
@M00689:251:000000000-CJTJ5:1:1101:24738:5714 1:N:0:10
CAGGATTAGATACCCTGGTAGTCCATGCCGTAAACGGTGGGCGCTAGGTGTAGGGGTCTTCCACGGCCTCTGTGTCGTAGCTAACGCATTAAGCGCCCCGCCTGGGGAGTACGGCCGCAAGGCTAAAACTCAAAGGAATTGACGGGGGCCCGCACAAGCGGCGGAGCATGTGGATTAATTCGATGCAACGCGAAGAACCTTACCTGGGCTTGACATACCCCAGATCGCTGCAGGGATGTAGTTTCCCTTGTGGTTGGTGTACAGGTGGTGCATGGCCGTCGCTGCAT
+
GGGGGGGGGGGGGGGGGGGGGGGGGGGGGGGGGGGGGGGGGFGGGGGGGGGFGGGDGGGGGGGDEGDE@EFCCFFGFF=ADFFG8F76CFEFFAF:FGGGGGD@GGGCFCECEFFGGDEGCF7DFFFF<EDFFG=FFG?GFGCFGGGGCFGE7*CBECCCEGGGC*8*0A9:F+0CCCFGFG:9C5FG+//*>::?E*A8FC?GCCGFCGGC<8<7*=.*9DGC4*:C>/CF)))10500?F>FB?FA=:6CDFF69BFFFFFFFFFFFFFFF=FF?)43>>B:9BF
@M00689:251:000000000-CJTJ5:1:1101:6384:5724 1:N:0:10
CAGGATTAGATACCCTGGTAGTCCATGCCGTAAACGGTGGGCGCTAGGTGTAGGGGTCTTCCACGGCCTCTGTGTCGTAGCTAACGCATTAAGCGCCCCGCCTGGGGAGTACGGCTGCAAGGCTAAAACTCAAAGGAATTGACGGGGGCCCGCACAAGCGGCGGAGCATGTGGATTAATTCGAGGCAACGCGAAGAACCTTACCTGGGCTTGACATACACCAGATCGCTGCAGAGCTGTAGTTTCCCTTGTGTTTGGTTTACAGGTTCTGCATGGTTGTCGCTGCCT
+
GGGGGGGEE@CCEFFGGGGCFFAFEFCFGGGEGFFGDG?FGGGGG7FFFGGFFGG7FCFGGGFFGEGEEGGFGGGGEGFGGGG9FFGGGGDG9FEGEFFCFGGGGGGECG8EF7FEGGGGDGGGG8?DFFGGFEGFDAEGCEFEGDGDEGGDG7FC@>GC<FED=8EGFGDGG9:+B+<CGFG*/?>C5EEGECEGFCG6CFFGGGG5=GGGFE+:CF@G**97*7*>FGGF??C**)200:DFFFF>FF:<*)71:1(8>B<<@F*5F6))645*0),.4(410(.
@M00689:251:000000000-CJTJ5:1:1101:10950:5750 1:N:0:10
CAGGATTAGATACCCTGGTAGTCCATGCCGTAAACGGTGGGCGCTAGGTGTAGGGGTCTTCCACGGCCTCTGTGTCGTAGCTAACGCATTAAGCGCCCCGCCTGGGGAGTACGGCCGCAAGGCTAAAACTCAAAGGAATTGACGGGGGCCCGCACAAGCGGCGGAGCATGTGGATTAATTCGATGCAACGCGAAGAACCTTACCTGGGCTTGACATACACCAGATCACTGCAGAGATGTAGTTTCCCTTGTGGTTGGTGGACAGGTGCTGCATGGCCGTAGCTGCATCAGTCTCG
+
GGGFFDFGGGGGGFFFDCE<AECFAFFFGDBC@CCBFCDFGGFGEEEFCC@FGDGGGGFGGGFFGGGGGGGGGGGGFFGGGGGGGGGGEEGFGGGGFGGGGGGGFGDGGGGGGGGFCFGGGGGGFFGGGGGGGGGGGGGFFFACFDGGEFEC8CBFGGGGFDGGGGDFFC+<EF9+<EFGGGG:FECCCEGGEEDEG*C@FCEF7EFGGC4ECFF7FF?DG<FG46+>6FD?FFF7=FC>FGC>66*9*5.>DFFB9(3)4)8?@7??4<7:AFFFFD>(-329:2)6)86):<(
@M00689:251:000000000-CJTJ5:1:1101:20301:5783 1:N:0:10
CAGGATTAGATACCCTGGTAGTCCACGCCGTAAACGATGAATACTAGGTGTGGGGGTTTCAACACCTCCGTGCCGCCGCTAACGCATTAAGTATTCCGCCTGGGGAGTACGGTCGCAAGATTAAAACTCAAAGGAATTGACGGGGACCCGCACAAGTAGCGGAGCATGTGGTTTAATTCGAAGCAACGCGAAGAACCTTACCTACACTTGACATCCCTTGCATTACTCTTAATCGAGGAAATCCCTTCGGGGACAAGGTGACAGGTGATGCATGGCTGTCGCTGCAT
+
GGGGGGGGGGGGGFGGGGGGGGFFFGGGGGGDGFGGGGGGGGGGGGGGFEFGGGGGFGGGGGGGGGGGGGGGGGGGGGGGGGGGGGGGGGGFGGGGGGGGGGGGGGGGGGGGGGGGGGGGGGGGGGGGGGGGFDGGGFFGGGGGGGGGGGGGGGGGFGGGGGGGGGGGGGGGGGGGGGGGGGGGGGGGGGGGGGGGGFGGGGFGGGGGGCFGGFGGGFFGGGGGGG?FFGGFFFGGFFGGGGGGF:??FFFGGEFFB?FFFFFFFFFFF>AFAFFFFEFB?B016?>
@M00689:251:000000000-CJTJ5:1:1101:8938:5785 1:N:0:10
CAGGATTAGATACCCTGGTAGTCCACGCCGTAAACGATGTCGACTTGGAGGTTGTGCCCTTGAGGCGTGGCTTCCGGAGCTAACGCGTTAAGTCGACCGCCTGGGGAGTACGGCCGCAAGGTTAAAACTCAAATGAATTGACGGGGGCCCGCACAAGCGGTGGAGCATGTGGTTTAATTCGATGCAACGCGAAGAACCTTACCTGGTCTTGACATCCACGGAAGTTTTCAGAGCTGAGAATGTGCCTTCGGGAACCGTGAGACAGGTGATGCATGGTTGTAGCTGCATTTGTCT
+
GGGGGGGGGGGGGGGGFGGGGGGGGGGGGGGGGGGEGGGGGFGFEEFFDFGGGGGEFGEGGGCFGGGGGGGGGGGGGGGGGGGGGGGGGGGGGFDEGGGGGGGGGGGGGGGGDGGC@CBFGGGGGGGGFGFGF@AFCGAFFFCDFEGFB@EEDGGG:FGGGGGGGCE@FFFEGDGGCFCFF@CFGGGG87EG*:=CCFFFFFGGCFCGGFGFFGGGGFFGGGGC2:?FFGGF?):>?4F>CGCFFF?A=:?GDB><>BF>69814>FF?<<9A4*>@?BB)44))5:A)66<>B
@M00689:251:000000000-CJTJ5:1:1101:15348:5813 1:N:0:10
CAGGATTAGATACCCTGGTAGTCCATGCCGTAAACGGTGGGCGCTAGGTGTAGGGGTCTTCCACGGCCTCTGTGTCGTAGCTAACGCATTAAGCGCCCCGCCTGGGGAGTACGGCCGCAAGGCTAAAACTCAAAGGAATTGACGGGGGCCCGCACAAGCGGCGGAGCATGTGGATTAATTCGATGCAACGCGAAGAACCTTACCTGGGCTTGACATACACCAGATCGCTGCAGAGATGTAGTTTCCCTTGTGGTTGGTGTACAGGTGATGCATGGCCGTCGCTGCATCTGTCTCG
+
GFGGGFGGGGGGFCFEDCFGFGFGFGGGGEFEEFFEGEFGGGGG>EEFCCFEGDGFFGGGGGGGGGGGGGGGFGGGGGGGGGGGGGGGGGGGGGGG@FGGGGGGGGDFGEGGGGGD@FFGGGGGGGGGGGGFFGFGGGGFFFCCEDGD8FC>BEFFFGFGGGGGGC8CCC+<ECFCFGFFGGG7:E:A8EEGGGEGGG=8CEFFGGGGGG5CGGGGGFFG5D<D67AC@D)9FFGC?FCFDFGG?FFAFF9FG5@BF?BFAF<4)1<9?AAFBFFF6>7;>>6?6?<A)6)6)5(
@M00689:251:000000000-CJTJ5:1:1101:24302:5893 1:N:0:10
CAGGATTAGATACCCTGGTAGTCCATGCCGTAAACGGTGGGCGCTAGGTGTAGGGGTCTTCCACGGCCTCTGTGTCGTAGCTAACGCATTAAGCGCCCCGCCTGGGGAGTACGGCCGCAAGGCTAAAACTCAAAGGAATTGACGGGGGCCCGCACAAGCGGCGGAGCATGTGGATTAATTCGATGCAACGCGAAGAACCTTACCTGGGCTTGACATACACCAGATCGCTGCAGAGATGTAGTTTCCCTTGTGGTTGGTGTACAGGTGCTGCATGGTTGTCGCTGCAT
+
GGGGGGGGGGGGGFGGGGGGGGGGGGGGGGGGGGGGGGGFGGGGGGGGGGG<FGGGEGGGGGGGGGGGGGGGGGGGGGGGGGGGGGGGGGGGGGGGGGGGGGGGGGGGGGGGGGGGGGFGGGGGGGFFFGGGGFGGFGGFGGGGGGGGGGEEGGGGFGGCGGCGGGGGGGGGGC+:AFEGGFGGCEFGFGGGCGGGGGGGGGGFGGGGGGGDGGGFGFFFFGCDGGGGFGGFFFGFFFGFGGGGFF@FFFFGGFFBBBBFA?B<FF??FDFFFFFFF><A<BF09:A
@M00689:251:000000000-CJTJ5:1:1101:24432:5941 1:N:0:10
CAGGATTAGATACCCTGGTAGTCCATGCCGTAAACGGTGGGCGCTAGGTGTAGGGGTCTTCCACGGCCTCTGTGTCGTAGCTAACGCATTAAGCGCCCCGCCTGGGGAGTACGGCCGCAAGGCTAAAACTCAAAGGAATTGATGGGGGCCCGCACAAGCGGCGGAGCATGTGGATTAATTCGATGCAACGCGAAGAACCTTACCTGGGCTTGACATACACCAGATCGCTGCAGAGATGTAGTTTCCCTTGTGGTTGGTGTACAGGTGGTGCATGGCTGTCGCTGCAT
+
GCGGGGGGGGGGGFGGGGGGGGGGGGGEFEGGGGGGGGGGGFGGGGGGGGGGGGGGGGGGGGGGGGGGGGGGGGGGGGGGGGFFGEEGGGGGGGGGGGGGGGGGGGGGGGGGGDGGGGGGGGGGGGGGGGGGGGGGGGGFGGFGGGGGGGGGGDGCGFGG7F8BEGGGGGGGGCGGGGGGGGDGGGGGGGGGGGG5EFGFGGGFGEGGGGFCCFGG>@FGGDGFGFFD@DGFF=DC4*0:CGGGFFFFFF>GGF@?0:<F>6<<FFF?F:AFDFFFFD??BBFF>?>
@M00689:251:000000000-CJTJ5:1:1101:10217:5943 1:N:0:10
CAGGATTAGATACCCTGGTAGTCCACGCCGTAAACGATGAATACTAGGTGTGGGGGTTTCAGCACCTCCGTGCCGCCGCTAACGCATTAAGTATTCCGCCTGGGGAGTACGGTCGCAAGATTAAAACTCAAAGGAATTGACGGGGACCCGCACAAGTAGCGGAGCATGTGGTTTAACTCGAAGCAACGCGAAGAACATTACCTACACTTGACATCCCTTGCATTACTCTTAATCGAGGAAATCCCTTCGAGGACAAGGTGACAGGTGATGCATGGCCGTCGCTGCATCTGACTCG
+
FDGFG8FAFFGGFFGFDFFEDE<C<ECFFDFEEFFBFFGGGGGG9FEF,CCFFDEGEGDFGGGGGGGGGGGGGGGGGGGGGGGEEFGDFGGGFBAEBFGBEFGGGD@BFGDEFGFGEGGGFEGGGG9A9D@=A@>DB<<FF>@C:>F@>FE@@ECF;DAFFGEG5C2<2F<=CACFGCCEC?C8@C+:*=E=5EFG*<??FGGFGGGG7<7CFC?*7?6FCC>*:>?CF779963*.75CCFF7FFB:351155>1143?AFF>FFFA4<9A)*)0)7-(((-4;:)6)5)6))(
@M00689:251:000000000-CJTJ5:1:1101:26581:5953 1:N:0:10
CAGGATTAGATACCCTGGTAGTCCATGCCGTAAACGGTGGGCGCTAGGTGTAGGGGTCTTCCACGGCCTCTGTGTCGTAGCTAACGCATTAAGCGCCCCGCCTGGGGAGTACGGCCGCAAGGCTAAAACTCAAAGGAATTGACGGGGGCCCGCACAAGCGGCGGAGCATGTGGATTAATTCGATGCAACGCGAAGAACCTTACCTGGGCTTGACATACACCAGATCGCTGCAGAGATGTAGTTTCCCTTGTGGTTGGTGTACAGGTGTTGCATGGTCGTCGCTGCAT
+
GGGGGGGGGGGGGGGGGGGGGGGGGGGGGGGGGGGGGGGGGGGGGGGGFFGGGGGGGGGGGGFGGGGGGGGGGGGGGGGGGGGGGGGGGGGGGFGGGGGGGGGGGGGEGGGGGGGGGGGGGGGGGGGGGGGGGGGGGGGFGGGGGGGGGGGGGGGGGGGGGGGGGGGGGGGGGFGFFGGGGGFFGGGGGGGGGGGGGCFFGGGCGGGCGGGGGGGGGFFCGGGGGGGGFGGFFFGGFFGDGF7FF6@AFFFGGFFFFF?F>FDF<FFFFF>DBF>FFFBFB>?FF?A
@M00689:251:000000000-CJTJ5:1:1101:23037:5957 1:N:0:10
CAGGATTAGATACCCTGGTAGTCCACGCCGTAAACGATGTCGACTTGGAGGTTGTGCCCTTGAGGCGTGGCTTCCGGAGCTAACGCGTTAAGTCGACCGCCTGGGGAGTACGGCCGCAAGGTTAAAACTCAAATGAATTGACGGGGGCCCGCACAAGCGGTGGAGCATGTGGTTTAATTCGATGCAACGCGAAGAACCTTACCTGGTCTTGACATCCACAGAACTTTCCAGAGATGGATTGGTGCCTTCGGGAACTGTGAGACAGGTGCTGCATGGTCGTCGCTGCAT
+
GGGGGGGGGGGGGGGGGGGGGGGGCFGGGGGGGFFGDGGGGGGGGGGGGGGGGGGGGGGGGGFGGGGGEEGGGGGGGGGGGGGGGGGGGGGGGGGGGGGGGGGGGGGGGFGGGGGGGGGGGGGGGGGGGGGGGGGFGGG>AFEDGEGDGGGGDGGF7FGGGGGGGGGGGGGGGGGGGGGGGGGGGGGGECEEEC:FGGGGGGGGGG?FFFFFGGGFG4F679*9FFGDFGF4>FGFFFGGF:F*=FFFFFBGGDFF?FAFA4)(.8=7?AAD:BFFFB2>FFBBFF>2
@M00689:251:000000000-CJTJ5:1:1101:20402:5992 1:N:0:10
CAGGATTAGATACCCTGGTAGTCCATGCCGTAAACGGTGGGCGCTAGGTGTAGGGGTCTTCCACGGCCTCTGTGTCGTAGCTAACGCATTAAGCGCCCCGCCTGGGGAGTACGGCCGCAAGGCTAAAACTCAAAGGAATTGACGGGGGCCCGCACAAGCGGCGGAGCATGTGGATTAATTCGATGCAACGCGAAGAACCTTACCTGGGCTTGACATACACCAGATCGCTGCAGAGATGTAGTTTCCCTTGTGGTTGGTGTACAGGTGTTGCATGGTCGTCGCTGCAT
+
GFGGGGGGGGGGGGGGGGGGFGFGGFGFGDGGGGGEGGGEGGGGGGGGGGGGGGDGGGGGGGGGGGGGGGGGGGGGGGGGGGGGGGGGGGGGGGGGGGGGGGGGGGGGGGGGGGGGGGGGGGGGGGGGGGGGGGGGGGGGGGGGGGGGGGGGGGGGGGGGGGGGGGGGGGGGGGGGGGGGGGGGGGFGGGDGGGGGGGGGGGGGGGGG5AFGGGGGGFFGFGGGGGG35DGFFFG4@FFGGGGGFFFFFF2><FFB;B<FAFBFFFFFE<9?FFFFFEFFB9<?FB)
@M00689:251:000000000-CJTJ5:1:1101:26326:6041 1:N:0:10
CAGGATTAGATACCCTGGTAGTCCATGCCGTAAACGGTGGGCGCTAGGTGTAGGGGTCTTCCACGGCCTCTGTGTCGTAGCTAACGCATTAAGCGCCCCGCCTGGGGAGTACGGCCGCAAGGCTAAAACTCAAAGGAATTGACGGGGGCCCGCACAAGCGGCGGAGCATGTGGATTAATTCGATGCAACGCGAAGAACCTTACCTGGGCTTGACATACACCAGATCGCTGCAGAGATGTAGTTTCCCTTGTGGTTGGTGTACAGGTGATGCATGGCCGTCGCTGCAT
+
GGGGGGGGGGGGGGGGGGGGGGGGGGGGGGGGGGGGGGGFGGGGGGGGGGGGGGGGGGGGGGGGGGGGGGGGGGGGGGGFGFGGGGGGGGGGGGGGGGGGGGGGGGGGGGGGGGGGGGGGGGGGGGGGGGGGGGGGGGGGGGGGGGGGGGGGGGGGGGGGGGEGGGGGFGGGG@?EGFFFGGGGGGGGGGGGGGGGGFGGGGGGGGGGGGFGGFFGGFFGGGGGGGGGFGGFF?FFFFGGGFGGFFF<FFFFDFFFFFFFFFFFFFF<FFBFFFFFFF967>FFFFA
@M00689:251:000000000-CJTJ5:1:1101:17422:6059 1:N:0:10
CAGGATTAGATACCCTGGTAGTCCATGCCGTAAACGGTGGGCGCTAGGTGTAGGGGTCTTCCACGGCCTCTGTGTCGTAGCTAACGCATTAAGCGCCCCGCCTGGGGAGTACGGCCGCAAGGCTAAAACTCAAAGGAATTGACGGGGGCCTGCACAAGCGGCGGAGCATGTGGATTAATTCGATGCAACGCGAAGAACCTTACCTGGGCTTGACATACACCAGATCGCTGCAGAGATGTAGTTTCCCTTGTGGTTGGTGTACAGGTGCTGCATGGCCGTCGCTGCAT
+
FGGGGFFGGGGGGGGGGGGGGGGGGGGGGEGGGGGGEEGGGGDGGGGGGGFFGGGG@FGGDFEGGGEEGGFGGGGGGFGGF9FGFFFGFGGGGGGGGGGGGGCGGGGGGCFGGGCFECGGGGG,:DFGGFFGGGGGGGGGGGACGGGGEGGEDFGGGGCEGG8CEG>F2<?FGGFGFG?CFFFCFEEG6CE:==E>F>FCEFGGGGEFEFFG<FFGFF?DDGFGCFC:4CD@FFC56=::C*CCFF?>4@BGG)>:>FBFDFFFFFFFFA<?9@F>?>>FFF??9B4
@M00689:251:000000000-CJTJ5:1:1101:7261:6140 1:N:0:10
CAGGATTAGATACCCTGGTAGTCCACGCCCTAAACGATGAATGCTAGTTGTTGGGGTGCTTGTCACTCCAGTAATGCAGTTAACACATTAAGCATTCCGCCTGGGGAGTACGGTCGCAAGATTAAAACTCAAAGGAATCGACGGGGACCCGCACAAGCGTTGGAGCATGTGGTTTAATTCGAAGATACGCGAAGACCCTTACCTAGGCTTGACATTGATAGAATCTGCTAGCGATAGCGGAGTGTCTAGTTTACTAGACCTTGAAACCCGTTGCTGCATGGCCTTCGCTGCTT
+
GCFG8CFGGGGGFFGGGGGGGGGFEDCGFGGGGGGGGGGGGGFGFFGEGGGGGFGEGGGGGGGGGGGGGGGGGGFFGGGGGGGFFEGGGGFFFGF9FGGGGGDCFF:FF8FGC:CFE:C+FFFFGFA?FGF<,5A,9E,8,@++:::FEC7EEGF8DGF+C<DE66D>DFGGCGG,@EFGC,@*1DEC*?*;4*:,6:EF@F,?C9A7CGG*>>EF7;A+7:CCDFDGF@C)=3F3)=5))9>DB465*=>C7FF2:)6)5?4))7*3)-,.,)9*67A)1(().)40((,2)
@M00689:251:000000000-CJTJ5:1:1101:7279:6146 1:N:0:10
CAGGATTAGATACCCTGGTAGTCCACGCCCTAAACGATGAATGCTAGTTGTTGGGGTGCTTGTCACCCCAGTAATGCAGTTAACACATTAAGCATTCCGCCTGGGGAGTACGGTCGCAAGATTAAAACTCAAAAGAATAGACGGGGACCCCCCCATGCGCTTTACCCTGTGGTTTAATTCGACGATCCCCCACTAACCTTCCCTAGGCTTCCCCTTCTTACAAACTCCTCAGCATTGCGGAGTGTCTAGTTTACTATACCTTGCAACACGCTACTGCATGGCTGTCTCTGCATC
+
FE@DFGGG9EFEGEFFECFCCFCGCFCFCCFFGEGGCGGA,6CD<F9CFCF,@<::F+BE@CFGGG,<@@:FCDFCF,CF@AFFFFC8CF,9F<,,,<C7B,=F=+4+BAF:+:BCEFECEFF?FCEF,=E<<,,=,,55,7+++++8>C+@++5,,7++5+*@,@,>5@3,@CE8,=>D*>55*1,=,A*4*4<,22,B,=8C70*;<C*+0**;**+3+++*12+0;C+2)1++*1*)))1*1=94*9-C>7@6).)86F4(**)()-18(./*9*-)(.(-47)2))))55
@M00689:251:000000000-CJTJ5:1:1101:7262:6161 1:N:0:10
CAGGATTAGATACCCTGGTAGTCCACGCCCTAAACGATGAATGCTAGTTGTTGGGGTGCTTGTCACTCCAGTAATGCAGTTAACACATTAAGCATTCCGCCTGGGGAGTACGGTCGCAAGATTAAAACTCAAAGGAATAGCCGGGGCCCCGCCCAAGCGGTGGAGCCTGTGGTTTAATTCGAAGATACGCGAAGAACCTTACCTAGGCTTGACATTGATAGAATCTGCTAGAGCTAGCTGCTTGTCTAGTTTACTAGACCTTGAAAACAGTTGCTGCATGGCCGTCGCTGCAT
+
GGGGGGGGGGGGGEGGGGGGGGGGGGGGGGGGGGG@EGGGCGFGGGGFFGGGGEGGGGGGGGGGGGGGGGGGGGGGGGGGFEFGGGGGGGGFGGGGFGGGGDCGGFEGCCFGGGGGGGEE@EFF?,FEGGG@C9,4,8,A,A+@CE+@EF8B+@><,@>>F+@:,@3><F7CFGF@;EFG*=:>8D;CDA5*77*,=CFC9CGG?+2ACFGCD<CF>=F++;+:CGFDFC1;*+2;*<*:**297FF:*=AGFFFF22<?8?)))**441.6)/8**)6:86?;>>F9?<(,6
@M00689:251:000000000-CJTJ5:1:1101:7973:6164 1:N:0:10
CAGGATTAGATACCCTGGTAGTCCATGCCGTAAACGGTGGGCGCTAGGTGTAGGGGTCTTCCACGGCCTCTGTGTCGTAGCTAACGCATTAAGCGCCCCGCCTGGGGAGTACGGCCGCAAGGCTAAAACTCAAAGGAATTGACGGGGGCCCGCACAAGCGGCGGAGCATGTGGATTAATTCGATGCAACGCGACGAACCTTATCTGGGCTTGACATAAACCAGAACGCTGCAGAGATGGAGTTTCCCTTGTGGTTGGTGTAAAGGTGCTGCATGGCGGTTGCTGCATCTGTCG
+
FDGGGGGGGGGFFGGGGGGFFFFGDGGGGGGGGGGEEEGEFFGGGGGGGGGFFFGGGGFCFGGGGGGGGGFGFFGFGFGCFFCFGGGGGGGFFGGGECD@C7FFEFDGGGGGE>EGGG7FGFCCFFGGGFGGFBBFGGGGGGGEGCC@CGEGG>EGF,<<<7=EGG>F6E<9<FCFFGC?>CF7CG?:+CC5/:7CECGCFFFFFGG**8*:<FF****:577C*91*)*96)*99*9*79C**0@4<4:)794)-9?05)*.:4094*6<:AF:F)5(((4)63?<<4:66(
@M00689:251:000000000-CJTJ5:1:1101:7955:6164 1:N:0:10
CAGGATTAGATACCCTGGTAGTCCATGCCGTAAACGGTGGGCGCTAGGTGTAGGGGTCTTCCACGGCCTCTGTGTCGTAGCTAACGCATTAAGCGCCCCGCCTGGGGAGTACGGCCGCAAGGCTAAAACTCAAAGGAATTGACGGGGGCCCGCACAAGCGGCGGAGCATGTGGATTAATTCGATGCAACGCGAAGAACCTTATCTGGGCTTGACATACACCAGATCGCTGCAGAGATGTAGTTTCCCTTGTGGTTGGTGTACAGGTGCTGCATGGCGGTTGCTGCAG
+
GGGGGGGFGGGGGFGGGGGGFGGGGGFGGGGGGGGGGGGGGGGGGGGGGGGGGGGGGGGGGGGGGGGGGGGGGGGGGGGGGGGGGGGCGEGGGGGGEGGGGGGGGGGEGGFGGGGFGGGGGGGCFGGGGGGFFFGGGGGGGFGGGGDGGGGGGGGGGFCFEDEGGGGG6C+CFAFFGGFGGGG7FGGGGGGG:EGGGFGDGGGGFGGGGGDGGG:FDFFGGGFFF<FGFGGFFFGGFF::C7**=*94BFFFDF>B;:::AFFF:FFFFFBB<FFF)5696:ADF?(
@M00689:251:000000000-CJTJ5:1:1101:14045:6179 1:N:0:10
CAGGATTAGATACCCTGGTAGTCCATGCCGTAAACGGTGGGCGCTAGGTGTAGGGGTCTTCCACGGCCTCTGTGTCGTAGCTAACGCATTAAGCGCCCCGCCTGGGGAGTACGGCCGCAAGGCTAAAACTCAAAGGAATTGACGGGGGCCCGCACAAGCGGCGGAGCATGTGGATTAATTCGATGCAACGCGAAGAACCTTACCTGGGCTTGACATACACCAGATCGCTGCAGAGATGTAGTTTCACTTGTGGTTGGTGTACAGGTGTTGCATGGCCGTCGCTGCAT
+
GGGGGGGFGGGGFFGGFFGFFFFFEFFFFECEFCFEGGGGGGGGGGGFCDEFGCFGGGGGGGGGGGGGGGGGFGGGGGGGGGGGGGGGGGGGGGGGEGGGGGGGGGC:@FGGGGGGEGGCGGGGGGGGGGGGFGFGGGGGGGGGGGGD@CG:4**=BFFEGEGGGGGG?E?CCCCFGGFFG=FFGGFGCEEEEEEGGGFFGGGGFGGGGGGGGGG77?FGFF47FCG<FDGFFFGFBFGGG7CFF1947*599>@6912>BFFF@?F<E?BFBF>:F329;6??9BF
@M00689:251:000000000-CJTJ5:1:1101:8498:6246 1:N:0:10
CAGGATTAGATCCCCTGGTAGTCCATGCCGTAAACGGTGGGCGCTAGGTGTAGGGGTCTTCCACTGCCTCTGTGTCGTAGCTAACGCATTAAGCGCCCCGCCTGGGGAGTACGGCCGCAAGGCTAAAACTCAAAGGAATTGACGGGGGCCCGCCCAAGCGGCGGAGCATGTGGATTAATTCGATGCAACGCGAAGAACCTTACCTGGGCTTGACATACACCAGATCGCTGCAGAGATGTCGTTTCCCTTGTGGTTGGTGTACAGGTGTTGCATTGTCGTCGCTGCAT
+
GGGGGGGGGGGGGGGGGGGGGGGGFEGGGGGGEGGGGGGCFDFGGDGGGGGGGGG7C@EEGGGG9@FCFGG<FFGFEGCDFGFAFGGGGGGGGGCFGGGCFGGFGFCF7F=EGDGEGGGGDFGGG=FGGGGGGGGCCCBFFGGGGGGDGGGGE:CGGCGGGGDGG*:*<<FF7CG99CFGDACE7EGGFGGGCG7?GGGGGGGGGCG55CC5*00::?@FCFGFCC:9F5D?FFD5B=F*15757=69B:A6DF@B(4(8AFF>?F6<B0<?D**965:?09019>>
@M00689:251:000000000-CJTJ5:1:1101:12656:6266 1:N:0:10
CAGGATTAGATACCCTGGTAGTCCATGCCGTAAACGGTGGGCGCTAGGTGTAGGGGTCTTCCACGGCCTCTTTGTCTTAGCTAACGCATTAAGCGCCCCGCCTGGGGAGTACGGCCGCAAGGCTAAAACTCAAAGGAATTGCCGGGGGCCCGCCCAAGCGGCGGAGCATGTGGATTAATTCGATGCAACGCGAAGAACCTTACCTGGGCTTGACATACACCAGATCGCTGCAGAGATGTAGTTTCACTTGTGGTTTGTGTACAGGTGTTGCATGGCTGTCGCTGCAG
+
GGG?FFFGGGGGGGGGGGGGGEFFD@FFFGGGEGGGGGGGGDGGGGGGFCF9@F>7FFGFAAEFCGFFE@F,CCEC,6EBFGGGG7FEGGC99FCFFGGDGCFEFF@:+FFG@FDGGG7=B@FG,DA<FFGGGCD8FAFF9,CCFGGGGGGGG*=FFCF@@FEEGDG8@FGGF+CEG7?FF50<C>F?F*CE*5>88FFGGGGGG75CCGCE<FGDFF=<495FCF=C5C376=C*09::C0*:=*84=*67*7:(-:1>2@:)01)-0())6*.75)4)(24((.(
@M00689:251:000000000-CJTJ5:1:1101:12299:6274 1:N:0:10
CAGGATTAGATACCCTGGTAGTCCATGCCGTAAACGGTGGTCGCTAGGTGTAGGGGTCTTCCACGGCCTCTGTGTCGTAGCTACCGCATTAAGCTCCCCGCCTGGGGCGTACGGCCGCACGGCTAAAACTCAAAGGACTTGACGGGGGCCCGCCCAAGCGGCGTAGCATGTGGATTAATTCGATTCAACGCGAAGAACCTTACCTGGGCTTGCCATACACCAGATCGCTTCAGAGATGTAGTTTCCCTTGTGGTTCGTGTACCGGTTCTGCCTGGCTTTCGCTTCCT
+
GGGGGFGGGGGGGGGGGGGGGGGFFCFGGGGGGGFGEFGD,C@FGFGGGGG,@F7+BFFGGF9C@@BFGGG,F6CF7FCFFE,,C+F+CE,,9C,BFGG+CFF+B@C++@+C>+@FCGD+8:CF7<,8EFG>@,@A,,@C,@FB7>3>BFGGG*B*=*C7*<C**3;,C<F@E+<C++3CF;2A+<++3:::**2/+;EGG+CCC+/*:CG=*C7D6?46DC5**2A7><D46**08*:**:CCFFF49)<6*7>)-4(8(842)8)(1).)5*)84)4<(,41:04
@M00689:251:000000000-CJTJ5:1:1101:14355:6275 1:N:0:10
CAGGATTAGATACCCTGGTAGTCCATGCCGTAAACGGTGGGCGCTAGGTGTAGGGGTCTTCCACGGCCTCTGTGTCGTAGCTAACTCATTAAGCGCCCCGCCTGGGGAGTACGGCCGCAAGGCTAAAACTCAAAGGAATTGACGGGGGCCCGCACAAGCGGCGGAGCATGTGGATTAATTCGATGCACCGCGAAGAACCTTACCTGGGCTTGACATACACCAGATCGCTGCAGAGATGTATTTTCCCTTGTGGTTGGTTTACAGGTGCTTCATGGTTGTCGCTGCAT
+
GGGGGGGGGGGGGGGGGGGGGGGFFGGGGGGGGGGGGGF>EFEGGGGGGGGF<FEDGGGGGGGGECCGGGG<F9FG7FEFFDAEF,C6EF9E9FGGGGG7FGGFFFGDFGGFEGGGGGCFECFF=A?DFEGGGGGCDCFGFGGGCE7FEGGGG@F::;FF@F8*/:E<F,?+7@FFF7FFGF+<CEG+;=EE5CD*<EGFG9EGG+/AFGGGFGG>F@6FGG4CFGGDF3CF6B**/*2*::CFF*=2B):C3@F((4(<0B>2)99:F):25=?B6)4),8?013>
@M00689:251:000000000-CJTJ5:1:1101:12661:6284 1:N:0:10
CAGGATTAGATACCCTGGTAGTCCATGCCGTAAACGGTGGGCGCTAGGTGTAGGGGTCTTCCACGGCCTCTGTGTCGTAGCTAACGCATTAAGCGCCCCGCCTGGGGAGTACGGCCGCAAGGCTAAAACTCAAAGGAATTGACGGGGGCCCGCACAAGCGGCGGAGCATGTGGATTAATTCGATGCAACGCGAAGAACCTTACCTGGGCTTGACATACACCAGATCGCTGCAGAGATGTAGTTTCCCTTGTGGTTGGTGTACAGGTGTTGCATGGCTGTCGCTGCATCGGTCT
+
GGGGGGGGGGGGGGGGGGGGGGGGGGGGGGGGGGGGGGGC@FGGGGGGGGGFGGD:FGGGGGGGGGGGGGG<FEFGEGGGFGCFG@GCGGGFCGDGGGGDGGGFEGGCFGGGG@FGGGCEDGGGGFFDGGGGGGFF8=FFCGGGCEGGGGGGGGGCFGGG7FE78EE>FFA:CCFFCFGGGC+<9E:+3:EECECEFGGGGFGGGDCFFGGGCFFGDF6FCFFGGDGDFCGF?FF*=4DC>FD>90=9F?DFGFF0>F:F<FFFFB?>B:B)664;?)8<0:?0>B<4((-,,
@M00689:251:000000000-CJTJ5:1:1101:5456:6286 1:N:0:10
CAGGATTAGATACCCTGGTAGTCCATGCCGTAAACGGTGGGCGCTAGGTGTAGGGGTCTTCCACGGCCTCTGTGTCGTAGCTAACGCATTAAGCGCCCCGCCTGGGGAGTACGGCCGCAAGGCTAAAACTCAAAGGAATTGACGGGGGCCCGCACAAGCGGCGGAGCATGTGGATTAATTCGATGCAACGCGAAGAACCTTACCTGGGCTGGACATACACCAGATCGCTGCAGAGATGTAGTTTCCCTTGTGGTTGGTGTACAGGTGCTGCATGGTTGTCGCTGCAT
+
GFGGGFGGGGGGGFCFFGGGGFFFDEFFGEGEEGFGGGGGGGGGGGGGFGEGGGGEGGGGGGGGGGGGGGGGGGGGFDGGGGGGGGGGGGGGGGGGFGGGDGGGGGG7FGCFGGDCFGGEGGGGGGAFFF9FGGGGGGGGGGGGGGDEEGGEEGGGCFFGEEGGCECFFFCGGGGF6FFCFF:FGEFGFGGG5CCEGG5@97ECCFGGFG*:*8?GG@@FFGGGG4CC)75?FFG4470:FD?*/914476>5>:30:?>)944?F?0?28:<FF?FF?<1:?6125
@M00689:251:000000000-CJTJ5:1:1101:21280:6302 1:N:0:10
CAGGATTAGATACCCTGGTAGTCCATGCCGTAAACGGTGGGCGCTAGGTGTAGGGGTCTTCCACGGCCTCTGTGTCGTAGCTAACGCATTAAGCGCCCCGCCTGGGGAGTACGGCCGCAAGGCTAAAACTCAAAGGAATTGACGGGGGCCCGCACAAGCGGCGGAGCATGTGGATTAATTCGATGCAACGCGAAGAACCTTACCTGGGCTTGACATACACCAGATCGCTGCAGAGATGTAGTTTCCCTTGTGGTTGGTTTACAGGTGATGCATGGCCGTCGCTGCATCCGTCT
+
GGGGGGGGGGGGGGGGGGGGGGGGGGGGGGGGGGGGGGGC7FGGGGGGGGG9FFCEGGGGGGGG7FFGGGG@FFGGEG@FGGFFGGGGGGGGGGGGGGGEGGGG7F@FCGGFF+FG>F7FE@F@@8FCFGFGGFG8FFGFGDGDE7@EDFG>CCFG78F*CF8*8CECFCFFCC@C?:@FG8CEFEGGFCC*27*;?FGGFGGGG<*5ACFCCGDFDFFGGD4DC<FG>5C49=F47=FF7?>FFBFFF:A**<F(-:(0(1))89))9):2A@47F>;B0,(-90>>((-48
@M00689:251:000000000-CJTJ5:1:1101:16943:6339 1:N:0:10
CAGGATTAGATACCCTGGTAGTCCATGCCGTAAACGGTGGGCGCTAGGTGTAGGGGTCTTCCACGGCCTCTGTGTCGTAGCTAACGCATTAAGCGCCCCGCCTGGGGAGTACGGCCGCAAGGCTAAAACTCAAAGGAATTGACGGGGGCCCGCACAAGCGGCGGAGCATGTGGATTAATTCGATGCAACGCGAAGAACCTTACCTGGGCTTGACATACACCAGATCGCTGCATAGATGTAGTTTCCCTTGTGGTTGTTGTACAGGTGCTGCATGGTCGTCGCTGCAT
+
GGGGGGGGGGGGGGGGFCFFGGGDEEFGGGGGGGGGGGG>CFGFGFGFGFFFFEE7FGGGGGEE7:FGGGGDGGFGDF8,BFEAFCG+FFGFFF@FGFG=FGGF7D7=7FEFC+CFCG:CFGGGGGF,FFGGFC9=D=FFGGGEC+@CCGGEG*CE78F7CCC885>FC7FFF7:FG90@F8<FEGGGF*:7*75*<FGGG+CFG?5*:CF/0CCFCF?<>7*99CFDF736*1*:B*:?7:DFFFFFF?B*3<:?18(7)1))8?:2=)2:)*09F)7603::6(4
@M00689:251:000000000-CJTJ5:1:1101:16242:6379 1:N:0:10
CAGGATTAGATACCCTGGTAGTCCACGCCGTAAACGATGTCGACTTGGAGGTTGTGCCCTTGAGGCGTGGCTTCCGGAGCTAACGCGTTAAGTCGACCGCCTGGGGAGTACGGCCGCAAGGTTAAAACTCAAATGAATTGACGGGGGCCCGCACAAGCGGTGGAGCATGTGGTTTAATTCGATGCAACGCGAAGAACCTTACCTGGTCTTGACATCCACAGAACTTTCCAGAGATGGATTGGTGCCTTCGGGAACTGTGAGACAGGTGCTGCATGGTCGTCGCTGCATCTGTCTT
+
GGGGGGGGGGGGGGGGGGFGGGGGGGGGGGGGGGGGGGGGGGFGGGGGFGGGGGG@FGGGGCFDCFFFEGGGGFDEEG@CF<EF7F7FGGGGGGCDFF@FFGFGFGGGG<F7CGGCEEE7<=DFFADGCFGGFFFCFGGFFFDEDGDFEFED7EGFFGC7FDEG8EFG@FC@FFGF@F9CF7C?C9CF*C=GGCCFFF8<9F?F7*<FGGGDF?FGGFFF>C6DGGCDF*:B44>F?FGG*7C*8FFFF:?350<?)66*.93:F3B3@AA<(=8)=80;:BF?<F2>AFF<B<)
@M00689:251:000000000-CJTJ5:1:1101:17480:6396 1:N:0:10
CAGGATTAGATACCCTGGTAGTCCATGCCGTAAACGGTGGGCGCTAGGTGTAGGGGTCTTCCACGGCCTCTGTGTCGTAGCTAACGCATTAAGCGCCCCGCCTGGGGAGTACGGCCGCAAGGCTAAAACTCAAAGGAATTGACGGGGGCCCGCACAAGCGGCGGAGCATGTGGATTAATTCGATGCAACGCGAAGAACCTTACCTGGGCTTGACATACACCAGATCGCTGCAGAGATGTAGTTTCCCTTGTGGTTGGTGTACAGGTGGTGCATGGCTGTCGCTGCAT
+
GGGGGGGGGGGGGGGGGGGGGGGGGFFFGGGGGGGGFGGDCGGGGDGGGGGGGGCGGFGGGGGGDFGGGGGFGGGGECFFGGGGGGGGGGGGGGGGGGGGGGGG7FEGGGGGGDGGCGGEGGGGGGCFGGGGGGGCDGGGGGGGGGGDGGGGGEGGGCG77FDDEEGEGGGGG+<+9AEGD:EC7EFCG=EGGGGGGGGFGGGGGFFGGGGDCFF7C?FGG<CCFG5C5*/949CFFFF>FGGGFF@<6)69D5>1(41@8*)))*)(842)-*)0)8<?::60734
@M00689:251:000000000-CJTJ5:1:1101:21463:6408 1:N:0:10
CAGGATTAGATACCCTGGTAGTCCATGCCGTAAACGGTGGGCGCTAGGTGTAGGGGTCTTCCACGGCCTCTGTGTCGTAGCTAACGCATTAAGCGCCCCGCCTGGGGAGTACGGCCGCAAGGCTAAAACTCAAAGGAATTGACGGGGGCCCGCACAAGCGGCGGAGCATGTGGATTAATTCGATGCAACGCGAAGAACCTTACCTGGGCTTGACATACACCAGATCGCTGCAGAGATGTAGTTTCCCTTGTGGTTGGTGTACAGGTGCTGCATGGCCGTCGCTGCAT
+
GGGGGGGGGGGGGGGGGGGGGGGGGGGGGGGGGGGGGGG7:FGGGGGFGGGFGGE@GGGGGGGGGGGGGGG8FGGG@GGGGGGGGGGGFDFGDFDGGGGFGGGFDFDGGGGGGGGGEGGGGGGG?GGGGGGGGGDFEGGGFCGC@C:@EFGGG:F:FBF:<CE7CEGFGGFGGDFGGGGGGCCG?EG@FCGD5>5EGGGGGGGGGCFGGGGGGGGFFFFF49>5DFFGF3CFFF:FF?GGGGGGFFFFF5>D3FF61?2FBF5)0?68FAF:A4>FFB79,4?:>:A
@M00689:251:000000000-CJTJ5:1:1101:21642:6418 1:N:0:10
CAGGATTAGATACCCTGGTAGTCCATGCCGTAAACGGTGGGCGCTAGGTGTAGGGGTCTTCCACGGCCTCTGTGTCGTAGCTAACGCATTAAGCGCCCCGCCTGGGGAGTACGGCCGCAAGGCTAAAACTCAAAGGAATTGACGGGGGCCCGCACAAGCGGCGGAGCATGTGGATTAATTCGATGCAACGCGAAGAACCTTACCTGGGCTTGACATACACCATATCGCTGCAGAGATGTAGTTTCCCTTGTGGTTGGTGTACAGGTGTTGCATGGCCGTCGCTGCAT
+
EFGGGGGGGGGGGGGGGGGGGGGFGGGGGGGGGGGGGGG@CGGGGGGGCFFEGGDCFGFGGGGGDGGGGGGAFGGGFGCEFGGGGGGGGGGFFGGGGGGGGGGG7FCEGG8FFDFFGGGGGGGGFFGGGGGGGGFFGGFGDEGGEDGCEEG@EEGGGFG7FE7@C8EGGFGGFGGGGGGGG=EGFGGGGCGEGCCGGGGGGGGGG7CEFFGGGGGFGFFGCF*>FFEGF<D4?F3<=?CGCFDGFBFAFFA67FFF0:?F7?)))99ADF<>495@FEFFBBFFFB9
@M00689:251:000000000-CJTJ5:1:1101:17807:6427 1:N:0:10
CAGGATTAGATACCCTGGTAGTCCATGCCGTAAACGGTGGGCGCTAGGTGTAGGGGTCTTCCACGGCCTCTGTGTCGTAGCTAACGCATTAAGCGCCCCGCCTGGGGAGTACGGCCGCAAGGCTAAAACTCAAAGGAATTGACGGGGGCCCGCACAAGCGGCGGAGCATGTGGATTAATTCGATGCAACGCGAAGAACCTTACCTGGGCTTGACATACACCAGATCGCTGCCGAGATGTAGTTTCCCTTGTGGTTGGTGTACAGGTGATGCATGGCCGTCGCTGCAT
+
GGGGGGGGGGGGGGGGGGGGGGGGGGGGGGGGGGGGGGGDEGGGGGGGFGGGFGDGGGGGGGGGGGGGGGGGGGGGGGGGGGGGGGGGGGGCFGDGGGGDGGGG7FEGCCFGG7CFGGFG=FGGGGGGGGGGDGCFF8FFGFFGGGCCEGGCG@FGG,,*4CECG5CGGG9FG??C9CGCF8+:?EGGFGGG5C=EFGGGGGGGCE5FGGGGGGG>7F4FGGC*9F5CF33).)9C3?GGFFDFF?FFF44C3@521:,8<FA)7?F26:2<9*)0959;>B6?>><
@M00689:251:000000000-CJTJ5:1:1101:27878:6448 1:N:0:10
CAGGATTAGATACCCTGGTAGTCCATGCCGTAAACGGTGGGCGCTAGGTGTAGGGGTCTTCCACGGCCTCTGTGTCGTAGCTAACGCATTAAGCGCCCCGCCTGGGGAGTACGGCCGCAAGGCTAAAACTCAAAGGAATTGACGGGGGCCCGCACAAGCGGCGGAGCATGTGGATTAATTCGATGCAACGCGAAGAACCTTACCTGTGCTTGACATACACCAGATCGCTGAAGAGATGTAGTTTCCCTTGTGGTTGGAGTACAGGTGTTGCATGGCCGTCGCTGCATCTGTGT
+
GFGGGGGGGGGGGGGGGGGGGFGGFFEFFEGGGGFGCGG+@<FGGEG,FGG,CF>@FF86E,,9F+@+FFDFGGGGGGGGGGFGGGECGGGGGGCG+@FDGGGFGGDC7CAF:F>FCEFG7=FG8F<>FDFGGGG8FGGGGGGGGFDCEGECEGGEGGGGGG7EGG5EGGGGG+9@?FGGCFFGFGFD05>CEGGGGGFFGGDGGF+0<EGFGGGF****25*1>C5*7*/*9***1*2**::C=FFDF5>FD.5(3)29:FA))96<D:)44*))9334(43(244<)).).
@M00689:251:000000000-CJTJ5:1:1101:27870:6464 1:N:0:10
CAGGATTAGATACCCTGGTAGTCCATGCCGTAAACGGTGGGCGCTAGGTGTAGGGGTCTTCCACGGCCTCTGTGTCGTAGCTAACGCATTAAGCGCCCCGCCTGGGGAGTACGGCCGCAAGGCTAAAACTCAAAGGAATTGACGGGGGCCCGCACAAGCGGCGGAGCATGTGGATTAATTCGATGCAACGCGAAGAACCTTACCTGGGCTTGACATACACCAGATCGCTGCAGAGATGTAGTTTCCCTTGTGGTTGGTGTACAGGTGTTGCATGGCCGTCGCTGCAT
+
GGGGGGGGGGGGGGGFFCFGGGGGFDFGGGGGGGGGGGGDEDEGGGGGGGGFGGGDFCFGGEFGGDGGFFFFGGEFCGGGGGGGGGGGGGGGGGGGGGGGGGGGGGGGGGGGGECEGGGGGGFGGGGGGGGGGGGFFFGGGGGGGGDGGGGGGDGGGGGGGGGGGGGGGGGGGGFFGGGGGGGGGGGGGGGGGGDGGGGGGGGGFGGGGGGGGGGGGFFGGGGGGFGGF:D?FB3*9BGGG7CGFFFFFFFGGFFF63?FFFFF5*98>?AB9B4)<@9>FFFFFFF
@M00689:251:000000000-CJTJ5:1:1101:25222:6466 1:N:0:10
CAGGATTAGATACCCTGGTAGTCCATGCCGTAAACGGTGGGCGCTAGGTGTAGGGGTCTTCCACGGCCTCTGTGTCGTAGCTAACGCATTAAGCGCCCCGCCTGGGGAGTACGGCCGCAAGGCTAAAACTCAAAGGAATTGACGGGGGCCCGCACAAGCGGCGGAGCATGTGGATTAATTCGATGCAACGCGAAGAACCTTACCTGGGCTTGACATACACCAGATCGCTGCAGAGATGTAGTTTCCCTTGTGGTTGGTGTACAGGTGATGCATGGTCGTCGCTGCAT
+
GGGGGGGGGGGGGFGGGGGGGGGGGGGGGGGGGGGGEGFGGGGGGFGGGGG9FGGGGGGGGGGGGGGGGGGGGGGGGGGCGFGEGDGGGGFFGGGGGGGGGGGGGGGGGGDFGGGGDGGGGGGGGFGFGGGFFGGGGGGGGGGGFGGGGGDGGGGGGGGGGGGCEGGGGGGGGGGGFG?FFGGGGGGGGGGGGGG>FFGGGGGGGGGGGGGGGGGGGFFGGFCCFGGGFGGFFFGGFFGFGFFGFFFBF@AGGFFF>??FFFFFFFF2FF92>?FFFFFFF>FB>FF
@M00689:251:000000000-CJTJ5:1:1101:5633:6549 1:N:0:10
CAGGATTAGATACCCTGGTAGTCCATGCCGTAAACGGTGGGCGCTAGGTGTAGGGGTCTTCCACGGCCTCTGTGTCGTAGCTAACGCATTAAGCGCCCCGCCTGGGGAGTACGGCCGCAAGGCTAAAACTCAAAGGAATTGACGGGGGCCCGCACAAGCGGCGGAGCATGTGGATTAATTCGATGCAACGCGAAGAACCTTACCTCGGCTTGACACACACCAGATCGCAGAAGAGATGGAGTTTCCCTTGAGGTTGGTGTAAAGGTGCTGCATGGTTGTCGCTGAATCGGTCT
+
E<FCF<CEGCCEFFC@69C6@E<EE,CEF@CCFD,BFEFECFG7:@FE@,CAA<@@F7<,CFDG,C:7,CEEF6CCBF@<DEEF@CE+BFEG9EF7FDCC>CF?AF:FEGEGGGCEGC@FGCFCECGFFGGG<BD8,@DG,@,<C<>E@F7>7*=FDFCGEC@EE582:<<FGCF<FG<C0*3+</A+A*:=C:=EF6EFGCFC++:**A75<A?*7).777CG4*15)*)09?>D?=2*9C<:6*1.94)**0724?0))*.66=?:F<2:6@:=FF14:06:():A((---
@M00689:251:000000000-CJTJ5:1:1101:5648:6561 1:N:0:10
CAGGATTAGATACCCTGGTAGTCCATGCCGTAAACGATGGGCGCTAGGTGTAGGGGTCTCCCAATGCTGCCGTGTCGGTGCTAACGCATTAAGCGCCCCGCCTGGGGAGTACGGCCGCAAGGCTAAAACTCAAAGGAATTGAAGGGGGCCCGCACAAGCGGCGGAGCATTGGGATTAATTCGATGCAACGCGAAGAACCTTACCTGGGCTTGACACATACCAGATCGGTGCAGAATTTACGTTTTCCTTCAGGTGGCTGCACAGGTGTTGCTTGGTTGTCGCCTCAT
+
GGGGGGGGGGGGGGFGDGGGGGGGF9FGGDGGGGGG+CC7,C@BFCGGFGG,6C,6C:<,6E<,,6C,,,,6C:<FC++8BE,E,8@+FF9F<F7+>FG7>F+:FEC8>==5+C+B7>F@CGGG8FFGGA>3DFCDCCFG9@,,>FCGCFE8@:>7>8:>C*8C**3:F,,,**45+<9E>*+0+2+:<7E:*:/2<EF:7++<7+*/2*1**++**)****29**/50*))****11**177C)@FF**)2:*/-(42)(/97)=)-7:4).0)1).340(((3(6
@M00689:251:000000000-CJTJ5:1:1101:5238:6567 1:N:0:10
CAGGATTAGATACCCTGGTAGTCCTAGCCGTAAACGATGTAGACCAGATGTGGGGGGTATCGACACCCTCTGTGTCGATGCTAACGCATTAAGCCTCCCGCCTGGGGAGTACGGCCGCAAGGCTTAAACTCAAAGGAATTGACGGGGGCCTGCACAAGCGGCGGAGTATGTGGGTTAATTCGATGCAACGCGAAGTACCTTACCTGGGCTCGATCGACTAGAAGTCAAATCCATGAAAGAGGAGAGGATCTGTTTGGTCTGGAGTCACTCGAGGACCTGAATGACAGCAGCTG
+
GD<FGGF<DFGGFFCFC<F@EFCG9,<@6:@@CFCFCFFF<<9F,;C8CEEAA@FECB8BEC=E++8@==,B<<C<CD+@CCAFFFGGGB3E,,,8,:+>@<C<3+**5@:F:F7*:F*=7C*?,88C<@FB,37:F:<?ACBC7@C**2**2@CFA8*;8*2*2:CF:<CF+**1/02+:87++*02<>DEE5*/2+0:+0++<7*1***2/*:>C).)**2*2*+00:*)9*:*****0*955)>?)/2*:**(,4)/().(0)*)*.-417)))04())6).).((411(
@M00689:251:000000000-CJTJ5:1:1101:5630:6567 1:N:0:10
CAGGATTAGATACCCTGGTAGTCCATGCCGTAAACGGTGGGCGCTAGGTGTAGGGGTCTTCCACGGCCTCTGTGTCGTAGCTAACGCATTAAGCGCCCCGCCTGGGGAGTACGGCCGCAAGGCTAAAACTCAAAGGAATTTACGGGGGCCCGCACAAGCGGCGGAGCATGTGGATTAATTCGATGCAACGCGAAGAACCTTACCTGGGCTTGACATACACCAGATCGCTGCAAAGATGTAGTTTCCCTTGTGGTTGGTGTACAGTTGCTGCATGGTTGTCGCTGCAT
+
G@;CFFCFGAFFGFGG<DE,@C,CEF<<E:BCFGEC;FCGGGGDE@FDCFC,@C@7FGGCFFCF:77CCCGGG9FG@F,,,,9CFEC=C?FFADGCGGDEGGDCD7=:FFEF>GEG+==F+=A8B>DA<8,,:=<,@,>F,@F:F3<B7CEEE*B:8:CEGGGD*:EGGCGFG+CFE9<?CFGC78@+0:EEC7=5C*;@E7CCF75CGGF*>CFCF**7D39DCF*7)/))****10:*00:7@F9A65:6*770321>)9)4/9*)14)(667*9.4<<???9:)
@M00689:251:000000000-CJTJ5:1:1101:25621:6589 1:N:0:10
CAGGATTAGATACCCTGGTAGTCCATGCCGTAAACGGTGGGCGCTAGGTGTAGGGGTCTTCCACGGCCTCTGTGTCGTAGCTAACGCATTAAGCGCCCCGCCTGGGGAGTACGGCCGCAAGGCTAAAACTCAAAGGAATTGACGGGGGCCCGCACAAGCGGCGGAGCATGTGGATTAATTCGATGCAACGCGAAGAACCTTACCTGGGCTTGACATACACCAGATCGCTGCAGAGATGTAGTTTCCCTTGTGGTTGGTGTACAGGTGCTGCATGGCCGTCGCTGCAT
+
GGGGFGGFGGGGGGGGGGGGGGGGGGGGGGGGGGGGFFFGDGGGGGGGGGGFGGGGGGGGGGGGGGGGGGGGGGGGGGGGGGGGGGGGGGGGGGGGGGGGGGGGGGGGGGGGGGGGGGGGGGGGGGGGGGGGGGGGGGGGGGGGGGGGGGGGGEGGGGGDDGGGGGGGGGGGGGGGGGGGGGGGGGGGGGGGGGGGGGGGGGGGGFFGGGGG<FEGGFFGGGFGGFGDF:D??FGCFFG7DGGGFBFFFFFGGFFFFFFFFFAA)9)8FAB?AFFF@DFF>F?FFFF
@M00689:251:000000000-CJTJ5:1:1101:5030:6592 1:N:0:10
CAGGATTAGATACCCTGGTAGTCCACGCCGTAAACGATGAGTGCTAGGTGTTAGGGGGTTTCCGCCCCTTAGTGCTGAAGTTAACGCATTAAGCACTCCGCCTGGGGAGTACGGCCGCAAGGCTGAAACTCAAAAGAATTGACGGGGGCCCGCACAAGCGGTGGAGCATGTGGTTTAATTCGAAGCAACGCGAAGAACCTTACCAGGTCTTGACATCCTCTGACAACCCTAGAGATAGGGCCTTCCCTTCGGGGACAGAGTGACAGGTGATGCAGGGTTGTCGCTGCAT
+
GGGGGGGGGGGGGFGGGGGGGGGGGGGGGDGGGFCFGGGGGGGGGGGFGGGGGGFGC:@FFGGGEGDGGGGCFFGFFEF<FCGGG@+FGGFFEG,8BFEGCCGGGGD7CFFGGG7@FEG+@BC8>@=D,AAFGGDDFGDA@>,B==FGG7CE7>FGEF,F7=EEGFCGCFGGF<EDFGFFF=<CC1BF*==:E*::86CCFF@697CG6<CFFEFG77@C76DGF7*7)*0547CFFFGGGGGG?)848?:D3BB16<??<*62??.))4).46*.3730:904:B9(:
@M00689:251:000000000-CJTJ5:1:1101:5045:6602 1:N:0:10
CAGGATTAGATACCCTGGTAGTCCACGCCGTAAACGATGAGTGCTAGGTGTTAGGGGGTTTCCGCCCCTTAGTGCTGAAGTTAACGCATTAAGCACTCCGCCTGGGGAGTACGGCCGCAAGGCTGAAACTCAAAAGAATTGACGGGGGCCCGCACAAGCGGTGGAGCATGGGGTTTAATTCGAAGCAAAGCGAAGAACCTTACCAGGTCTTGACATCCCCTGACAACCCTAGAGATAGGGCCTTCCCTTCGGGGACAGAGTGACAGGTGATGCATGGTTGTCGCGGCAT
+
GGGGGGGGGGGGGGGFFGGGGGGDCFFGGGGGGGGGGGGGGGGGGGGGGGGGGGGGGG@FGGGEGGGGGGGGGGGCGGFFAFGGGGGGDGGGF9EC<FFGGGEGGGCGEFGGGGGGGGGGGGGGCFGGDDFGFGGGGGFGGGGGGGGGGGGEE*>FCFGGD:CGGE>F,:+4C<CC8<>FG5CF8B<F6?6EEGGEGC:*<<ACFGD<E?7ECCCFF?)*9CDFGGGC>*7.1=F7=FG94CD4657<8F:57B>;((.64@<<8=)466<9:/6=F@)((-4?(((-(
@M00689:251:000000000-CJTJ5:1:1101:7632:6606 1:N:0:10
CAGGATTAGATACCCTGGTAGTCCATGCCGTAAACGGTGGGCGCTAGGTGTAGGGGTCTTCCACGGCCTCTGTGTCGTAGCTAACGCATTAAGCGCCCCGCCTGGGGAGTACGGCCGCAAGGCTAAAACTCAAAGGAATTGACGGGGGCCCGCACAAGCGGCGGAGCATGTGGATTAATTCGATGCAACGCGAAGAACCTTACCTGGGCTGGACATACACCAGATCGCTGCAGAGATGTAGTTTCCCTTGTGGTTGGTGTACAGGTGCTGCATGGCTGTCGCTGCAT
+
GGGGGGGGGGGGFFGGFGGGGGFGGGGGGGGGGGFGGGGGGGGGGGGG9FFGGFGGGGGGGGGGGGGGGGGGFFGGGGGGGGFGGGGGEGGGGGGGEGGGGGGGGGGGGGGGGGGGGGGGGGGGGFGGGFFGFGCGGGGGGGGGGGGC@FGGGGGGGFGGG7*CE=>C6@9CGG<CGG?FFGG7CEG::CGEGEGGFGGGGGGGC?=E=8*:*:CFFFFC<C4946A<5<D@F=DD460:CC>C@@FAF447D<F62<6539<BFFF:49<?:4;@7>:?00((7:<
@M00689:251:000000000-CJTJ5:1:1101:12445:6615 1:N:0:10
CAGGATTAGATACCCTGGTAGTCCATGCCGTAAACGGTGGGCGCTAGGTGTAGGGGTCTTCCACGGCCTCTGTGTCGTAGCTAACGCATTAAGCGCCCCGCCTGGGGAGTACGGCCGCAAGGCTAAAACTCAAAGGAATTGACGGGGGCCCGCACAAGCGGCGGAGCATGTGGATTAATTCGATGCAACGCGAAGAACCTTACCTGGGCTTGACATACACCAGATCGCTTCAGAGATGTCGTTTCCCTTGTGGTTGGTGTACAGGTGATGCATGGTCGTCGCTGCAT
+
GGGGGGGGGGGGGGGGGGGGGGGGGGGGGGGGGGGGGGGDCFGGGGGGGGG@FG7BFGGGGGGGGGGGGGG8F<FGGGGGGGFFGFG7FEGFEGGGGGGEFGGF<DFFEFCGGCFEGGCEGCFGF,EFGGGGGGFF3>FGFGGGGGGGGGGGGDEFFGGDFFGC?ECFGFGGGEFG9<FFGC9CAEGGGGGDGGD;CFGGGGGGGC5CGEG*02:?:@FGG35CCCCD>*9*76D>BFF*1>DGFFFBF4<4*7>(1<0>AF)))9)-94:2:*.885;079?192<
@M00689:251:000000000-CJTJ5:1:1101:23227:6622 1:N:0:10
CAGGATTAGATACCCTGGTAGTCCATGCCGTAAACGGTGGGCGCTAGGTGTAGGGGTCTTCCACGGCCTCTGTGTCGTAGCTAACGCATTAAGCGCCCCGCCTGGGGAGTACGGCCGCAAGGCTAAAACTCAAAGGAATTGACGGGGGCCCGCACAAGCGGCGGAGCATGTGGATTAATTCGATGCAACGCGAAGAACCTTACCTGGGCTTGACATACACCAGATCGCTGCAGAGATGTAGTTTCCCTTGTGGTTGGTGTACAGGTGTTGCATGGCTGTCGCTGCAT
+
GGGGGFFFGGGGGGGGGGGGGGGFFGGGGGGGGGGGGGGGGGGGGGGGGGGGFGGGGGGGGGGGEGGGGGGGGGGGGGGDGGGGGGGGGGGFGGGGGGGGGGGGGGEGGGGGGGGGGGGGGFGGEGFGGGGGGGGGGGGFFAFGGGCFCCGDGEEFFFGGGGDDEGGGDGGGGGGGGFFGGEFGGGGGGGGDGGG*ACFGGGGGGGGFGGCDFG?C:??FGGGGGGGGFDDFFFGGFFGGGGGGFFFBFFFGGFF?B?BFBFA4FFFAE?FFF47@F5342::618<
@M00689:251:000000000-CJTJ5:1:1101:19611:6623 1:N:0:10
CAGGATTAGATACCCTGGTAGTCCATGCCGTAAACGGTGGGCGCTAGGTGTAGGGGTCTTCCACGGCCTCTGTGTCGTAGCTAACGCATTAAGCGCCCCGCCTGGGGAGTACGGCCGCAAGGCTAAAACTCAAAGGCATTGACGGGGGCCCGCACAAGCGGCGGAGCATGTGGCTTAATTCGATGCAACGCGAAGAACCTTACCTGGGCTTGACATACACCAGATCGCTTCAGAGATGTAGTTTCCCTTGTGGTTGGTGTACCGGTGTTGCATTGCCGTCGCTGCAT
+
FFFGFFGGGFFGGGGGFFGDGFGGGGFGGGGGGGGGGGF7CFDGG7FGGGGCEG,:FFGGGGGG:+CFGGGAFEFG:FC6FFF?E,C:FGF?FFCFGGGCGGGF7C=++BAFC7FGEC@+3<CFA,<=FGGFF<<,,@FFG9F:<C+*>FG@EGEC<CG:7F:8=*::E9AFF*;C6<FGG/0A9CEEG5C55>*;@FFFG?FGGFCFEGF50C9CD?FGF395CF*9>*9=67*28/?F:>CDF4?DF4>4*78,4<0>4F)4)<)4724,<*9@F5824;:6>0<
@M00689:251:000000000-CJTJ5:1:1101:17505:6636 1:N:0:10
CAGGATTAGATACCCTGGTAGTCCATGCCGTAAACGGTGGGCGCTAGGTGTAGGGGTCTTCCACGGCCTCTGTGTCGTAGCTAACGCATTAAGCGCCCCGCCTGGGGAGTACGGCCGCAAGGCTAAAACTCAAAGGAATTGACGGGGGCCCGCACAAGCGGCGGAGCATGTGGATTAATTCGATGCAACTCGAAGAACCTTACCTGGGCTTGACATACACCAGATCGCTTCAGAGATGTAGTTTCCCTTGTGGTTGGTTTACAGGTGCTGCATTGCCGTCGCTGCAT
+
GGGGGGGGGGGGGGGGGGGGGGGGGGFGGEGGGGGGGGGC7FGGGEGGGGGGGGGDGGGGGGGGEGEGGGG8FGGGDFCCFGFGGGGGGGGEAFFGGGG=FGGG?F>CEGFGGDGGCGCCDGGGGFGGGGGGFFCC:FFGGGGGGGD@EGGCG8F*CCFE*<*=?CC>FCGDFFGGCCGGF=9ECEGCE+<E5CE/CFGGGGGGGFFFFGC*7CCGGFFG45*17D5D@*964@CFF6:77DFF?FFFF?:CDFF02<(7(9<25?63B4<(6*/=F3:619<B>0-
@M00689:251:000000000-CJTJ5:1:1101:5216:6650 1:N:0:10
CAGGATTAGATACCCTGGTAGTCCACGCCCTAAACGATGAATGCTAGTTGTTGGGGTGCTTGTCACTCCAGTAATGCAGTTAACACATTAAGCATTCCGCCTGGGGAGTACGGTCGCAAGATTAAAACTCAAAGGAATAGACGGGGACCCGCACAAGCGGTGGAGCATGTGGTTTAATTCGAAGATACGCGAAGAACCTTACCTAGGCTTGACATTGATAGAATATGCTAAAGATAGCGGGGTGTCTAGTTTACTAGACCTGGAAACCAGGGGTTGCATGGTTGTCGTTGCAT
+
GGGGGGGGGGGGGFGGGGGGGGGFFGGGGGGFFGGGGGGGGGAAFFFCCFGEEEFGCFDGCFGFFFEAFGFGGGFFFGGGDCEAFGGGGGGCCEGGGGCGGGGGGGCGGGGDFAFGGGC>FGAFFECDFGGGCF@FDAFF9,BFGGCGGFGD8C@DD,C>>+CDFFFFFFGGGCCFFGG7CF88?;DFCECC:/=BFGFE9FD9;FF,,*/27;CF7AF>+22:++=C8++/08>CF6C/))9C7?*)9=):C4=<2)4)5),267)(0330(8)8F?AD?AD?:4(((41<A
@M00689:251:000000000-CJTJ5:1:1101:18518:6673 1:N:0:10
CAGGATTAGATACCCTGGTAGTCCATGCCGTAAACGGTGGGCGCTAGGTGTAGGGGTCTTCCACGGCCTCTGTGTCGTAGCTAACGCATTAAGCGCCCCGCCTGGGGAGTACGGCCGCAAGGCTAAAACTCAAAGGAATTGACGGGGGCCCGCACAAGCGGCGGAGCATGTGGATTAATTCGATGCAACGCGAAGAACCTTACCTGGGCTTGACATACACCAGATCGCTGCAGAGATGTAGTTTCCCTTGTGGTTGGTGTACAGGTGATGCATGGCTGTCGCTGCAT
+
GGGGGGGGGGGGGGGGGGGGGGGGGGFGGGGGGGGGGGG7:FGGGGGCFGGGGGCGGGGGGGGG@:FGGGGCFFGG@GGCFGF9FCG:FGGFFFCGGGGCFGG=<DEBCF?FGDGG=FEE:7FGGGDFGGGGEFF8:>FFFAFCEE7FEFG@GDGGGCGD@FEDGDECGFGCFFGG?FGGG83C9EFCGGGDCCEGFGGGGCFGG7=FFGGECGGGGFFGGCFFGGFGF7DF:99*89FF7CGGFFFFF?A<5FF(2:6FAF2<@F;4@<A<AB4FF:?BB?F?B>A
@M00689:251:000000000-CJTJ5:1:1101:20370:6757 1:N:0:10
CAGGATTAGATACCCTGGTAGTCCATGCCGTAAACGGTGGGCGCTAGGTGTAGGGGTCTTCCACGGCCTCTGTGTCGTAGCTAACGCATTAAGCGCCCCGCCTGGGGAGTACGGCCGCAAGGCTAAAACTCAAAGGAATTGACGGGGGCCCGCACAAGCGGCGGAGCATGTGGATTAATTCGATGCAACGCGAAGAACCTTACCTGGGCTTGACATACACCAGATCGCTGCAGAGATGTAGTTTCCCTTGTGGTTGGTTTACAGGTGGTGCATGGCTGTCGCTGCAT
+
GGGGGGGGGGGGGGGGGGGGGGGGGGGGGGGGGGGGGGG7:FEGGGGGGGG9FFGGGGGGGGFGCFFGGGGGGGGGGGFGGGGGGEGGGGGGFGGGGGGGGGGDDFGGCGGG>7FGCGGGGGGGGGGGGGGGGGGGGGGGGGGDGGDGEGGEGCFFGGGGEFEGGEECGDC?CEGGGGGGGFDGCEFGGGGGDC=;@GGGGGGGG?FGGGGGGGGGGFFGGG5*>DCC:*966@*9@BG7:FCCBFFFFFF<DFF06?(838>2@F)(70<:AF555:?B01,4974
@M00689:251:000000000-CJTJ5:1:1101:17847:6757 1:N:0:10
CAGGATTAGATACCCTGGTAGTCCATGCCGTAAACGGTGGGCGCTAGGTGTAGGGGTCTTCCACGGCCTCTGTGTCGTAGCTAACGCATTAAGCGCCCCGCCTGGGGAGTACGGCCGCAAGGCTAAAACTCAAAGGAATTGACGGGGGCCCGCCCAAGCGGCGGAGCATGTGGATTACTTCGATGCAACGCGAAGAACCTTACCTGGGCTTGACATACACCAGATCGCTTCAGAGATGTATTTTCCCTTGTGGTTGTTGTTCCGGTGGTGCATGGCCGTCGCTGCAT
+
FDGGGGGGGGGGGGGGGGGGGGGGGGFEEEFGGFGGDFGDGGGGGGGGFGGGAGDEGGGGGGGGG@CGGGGFGEFGCGFFFFFFGDGFGGGCAFDCFGG:FGCE<<7=:FF?C+@FEC=:CC7F@@<<FGGAF9>DCFF,><F++>77EGG7>:FC*,<<<=B*=8C5CEF79<:E++<CG=*C9:CCECE5*:*/<CFC9?EGG+*5=FF=*<CCCFFGF***>F57F*CF*77C?6FC*:>DF?@46)6>*75(-40>(9)()05(844)69)7))-227:19?9
@M00689:251:000000000-CJTJ5:1:1101:13824:6853 1:N:0:10
CAGGATTAGATACCCTGGTAGTCCATGCCGTAAACGGTGGGCGCTAGGTGTAGGGGTCTTCCACGGCCTCTGTGTCGTGGCTAACGCATTAAGCGCCCCGCCTGGGGAGTACGGCCGCAAGGCTAAAACTCAAAGGAATTGACGGGGGCCCGCACAAGCGGCGGAGCATGTGGATTAATTCGATGCAACGCGAAGAACCTTACCTGGGCTTGACATACACCAGATCGCTGCAGAGATGTAGTTTCCCTTGTGGTTGGTGTACAGGTGCTGCATGGCCGTCGCTGCAT
+
GGGGGGGGGGGGGGGGGGGGGGGGGGGGGGGGGGGGGGFGDGGGGGGGGGGACFFEGGGGGGGGFGGGGGG,EEGG,FEFGG,CFCGGGGGE9EFGGGGCGGGDFGG=:F8FFGGGGG=C@EGGCFGGGGGGGGGFCDFGFGGGGGGGGGGGG8FC@5F:FFBCGEGFFGGGG7CF+CFGGG7FCCF78:C=EGG5FGGGGGGGG9=57FGECGGGGFFGGG4CFG=DFDG?FF3<BFF*7?FGFFFFFFFGDFF:036FAF945?)8F2?:>F@>F>BFBFB?>7:
@M00689:251:000000000-CJTJ5:1:1101:13198:6864 1:N:0:10
CAGGATTAGATACCCTGGTAGTCCACGCCGTAAACGATGTCGACTTGGAGGTTGTGCCCTTGAGGCGTGGCTTCCGGAGCTAACGCGTTAAGTCGACCGCCTGGGGAGTACGGCCGCAAGGTTAAAACTCAAATGAATTGACGGGGGCCCGCACAAGCGGTGGAGCATGTGGTTTAATTCGATGCAACGCGAAGAACCTTACCTGGTCTTGACATCCACGGAAGTTTTCAGAGATGAGAATGTGCCTTCGGGAACCGTGAGACAGGTGTTGCATGGTCGTCGCTGCATCTGTCTT
+
GGGGGGGGGGGGGGGGGGGGGGGGGGGGGGGGGGGGGGGGGGGGGGGGGGGGGGG@FGGGGG@<FGGGGGGGGGGGGCGGGGFGGGGGGGGEGGGGGGGGGGG7FEFEFFGGFGGGGGGEFGGFGGGGGGGGGGGGGGGGGGGGGGGGGGGGGGGCFGGCGGGGGGFGGGGGGGGFCGGGGGGBEFFGGGGGGDG8FGGGGGGGGGGGGFFFGGGGGFFGGDC<<CGGFGCB?FGFFFCGD*C>FFFAFF05CEFFFF8<2@?B:FF>FF?FFF=5FFFFF09:(0(.4<<<9>)
@M00689:251:000000000-CJTJ5:1:1101:27399:6876 1:N:0:10
CAGGATTAGATACCCTGGTAGTCCACGCCGTAAACGATGAATACTAGGTGTGGGGGTTTCAACACCTCCGTGCCGCCGCTAACGCATTAAGTATTCCGCCTGGGGAGTACGGTCGCAAGATTAAAACTCAAAGGAATTGACGGGGACCCGCACAAGTAGCGGGGCATGTGGTTTAATTCGAAGCAACGCGAAGAACCTTACCTACACTTGACATACCTTGCATTACTCTTAATCGAGGAAATCCCTTCGGGGACAAGGTGACAGGTTCTGCATGGCGGTCGCTGCAT
+
GGGGGGGGGGGGGGGGGGGGGGGG,6CFGGGGGGGGGGGGAE<FGGGGGGGGDGGG6C@F<E99@F<FGGCF7C6:6>7+>:C=FC=+?,A5CEEGF<F==++FGCG:,54:4?FF:>+DB9E?EG<3F<,C>,,6,8==E@CFGC@:CFG@EG7,6;@,><>C53<<FGE<<FCC++>3;<:ECE81=E5:CCE**@?FEEFGGGEGF?>?FC09FF@>F*2::CDCFGGF667*7@394*:D4?84>:93DEFBFBDF</:>F?*)9A>B<BF:))-43(8?1(:
@M00689:251:000000000-CJTJ5:1:1101:13204:6883 1:N:0:10
CAGGATTAGATACCCTGGTAGTCCACGCCGTAAACGATGTCGACTTGGAGGTTGTGCCCTTGAGGCGTGGCTTCCGGCGCTAACTCGTTAAGTCGACCGCCTGGGGAGTCCGGCCGCCAGGTTACAACTCAAATGAATTGACGGGGGCCCGCACCAGCGGTGGCTCCTGTGGTTTAATTCGATGCCACGCGCACAACCTTACCTGGTCTTGACATCCCCGTAAGTTTTCAGAGATGCGAATTTGCCTTCGTGACCCGTGATACAGTTGTTTCCTGTTCGTCGCTGCAT
+
FGGGGGGGGGGGGGGGGGGGGGGGGGGGDGGGEGGGGGFGG8CFGEGF6C7BFGF,CEFGF,9,,C+B++@FGGG,>++@>7+E,:+BF+4<C<B+@F+@FG+=BFD+B4?7CFFB+3@++BB:,8=CA<,@FGG,>3D,,@*5>FF:BG7E7C*<=547<*1+*534:FFGGGB++4@F57A9C8@FGG**:***;ECF7C69:5<EFG*09+:7C)<5*17*::AC=>*/=FG*477))*0**9BAFF(**)*4(3-)(*.6F0=)1:7))94/9=13190160()
@M00689:251:000000000-CJTJ5:1:1101:24688:6915 1:N:0:10
CAGGATTAGATACCCTGGTAGTCCATGCCGTAAACGGTGGGCGCTAGGTGTAGGGGTCTTCCACGGCCTCTGTGTCGTAGCTAACGCATTAAGCGCCCCGCCTGGGGAGTACGGCCGCAAGGCTAAAACTCAAAGGAATTGACGGGGGCCCGCACAAGCGGCGGAGCATGTGGATTAATTCGATGCAACGCGAAGAACCTTACCTGGGCTTGACATACACCAGATCGCTGCAGAGATGTAGTTTCCCTTGTGGTTGGTGTACAGGTGCTGCATGGCCGTCGCTGCAT
+
GGGGGGGGGGGGGGGGGGGGGGGGGGGGGGGGGFDGGGGGGGGGGGG?EFFCFGGGCGGGGGGGGGGGGGGGGGGGGGGGGGGGGGGGGGGGDFGGGGGGGGGGGFGGGGGGGGGGGGGGGGGCGGFGGGGGAFFFDGGGGGGGGGGGGGGGGGGGGGGFGGGGGGGGFF@EGGGFGGFGGGGFFGG7CEGGGGGGGGGGGGGGGGGGGFGGDGFFGFF47FFGGGGGFDGFF=FDFFGGFFGGF?FFFFFGDFFF9::7<FDFFFFFFA?7AB>FFFF29B??FFA
@M00689:251:000000000-CJTJ5:1:1101:24711:6918 1:N:0:10
CAGGATTAGATACCCTGGTAGTCCATGCCGTAAACGGTGGGCGCTAGGTGTAGGGGTCTTCCACGGCCTCTGTGTCGTAGCTAACGCATTAAGCGCCCCGCCTGGGGAGTACGGCCGCAAGGCTAAAACTCAAAGGAATTGACGGGGGCCCGCACAAGCGGCGGAGCATGTGGATTAATTCGATGCAACGCGAAGAACCTTACCTGGGCTTGACATACACCAGATCGCTGCAGAGATGTAGTTTCCCTTGTGGTTGGTGTACAGGTGCTGCATGGCCGTCGCTGCAT
+
GGGGGGGGGGGGGGGGGGGGGGGGGGGGGGGGGGGGGGGGGGGGGGGGGGGFGGGGGGGGGGGGGGGGGGGGGGGGGGGGGGGGGGGGGGGGGGGGGGGGGGGGGGGEGGGGGGGGGGGGGGGGGGGGGGGGGGGGGGGGGGGGGGGGGGGGGGGDGGGGGGGGGGGGGGGGGGGGGFGGGGGGDGGGGGGGCGGEGGGGGGGGGGGGGGFGGGGFGFFGGGGGGGGGFGGFFFGDBFGGGGGFF=?A94<FGFFFFF:F4F<25F?:FFF?FFF@FD9>9;?FFFF
@M00689:251:000000000-CJTJ5:1:1101:8634:6921 1:N:0:10
CAGGATTAGATACCCTGGTAGTCCACGCCGTAAACGATGAATACTAGGTGTGGGGGTTTCAACACCTCCGTGCCGCCGCTAACGCATTCAGTATTCCGCCTGGGGAGTACGGTCGCAAGCTTAACACTCAAAGGAATTGACGGGGACCCGCACAAGTAGCGGAGCATGTGGTTTAATTCGCAGCCACTCGAAGACCCTTACCTACACTTGACATCCCTTGCTTTCCTCTTAATCGAGGAAATCCCTTCGGGGACAAGTTGACATGTTCTGCATGGCTGTCGCTGCAT
+
GGGGFGGGGGGGFGGGGGGGGGGGGFGGGGG,BEGGGGGFFFGGGGGGGGGD:CC+@CEFACF@FGGGGGG7CF>FGFGD=CF>C@CF,B<FFFDFG@FGG<77+?FF<F@7FGFEE:++:FCC,,BFGFGGG8CFFGF3CFEC+@FEGEGG7C:,?>,DF*:*=;F,>;CGGG8;BGG53?*3*39+?*=***0:8BC6CCGGG+:FGCCF*<FGFFF5C*:C*:EFFG79=?**))1**2:CFFFFF)7)/7>:7)6=9@))*9*5@:A24*)8?).,-3103,<
@M00689:251:000000000-CJTJ5:1:1101:18210:6924 1:N:0:10
CAGGATTAGATACCCTGGTAGTCCATGCCGTAAACGGTGGGCGCTAGGTGTAGGGGTCTTCCACGGCCTCTGTGTCGTAGCTAACGCATTAAGCGCCCCGCCTGGGGAGTACGGCCGCAAGGCTAAAACTCAAAGGAATTGACTGGGGCCCGCACAAGCGGCGGAGCATGTGGATTAATTCGATGCAACGCGAAGAACCTTACCTGGGCTTGACATACACCAGATCGCTGCAGAGATGTAGTTTCCCTTGTGGTTGGTGTACAGGTGCTGCTGGCCGTCGCTGCAT
+
GGGGGGGGGGGGGGGGGGGGGGGGGGGGGGGGGGGGGGGDCGGGGGGGGGGGGGGEGGGGGGGGEGGGGGGGGGGGCGGGGGGFGEGGGGGGGGCGGGGCGGGGCGGGGGGGGEFGEGFDCFGG<FDGGGGGGGFGDEGGGGGGFFFGGGGCGGGGGGGE7FGDEEGGGGGGGGGGFGGGGF7CFGGGGEGE*:CCGGGGGGGGGCGGGGGGGGGGGFFGG595FC=DF*CFFF*96?FGCGGGFFFBF?BGGFF66:3FBFFFFF?BFA38)4>FDF9>90(44<
@M00689:251:000000000-CJTJ5:1:1101:22883:6988 1:N:0:10
CAGGATTAGATACCCTGGTAGTCCATGCCGTAAACGGTGGGCGCTAGGTGTAGGGGTCTTCCACGGCCTCTGTGTCGTAGCTAACGCATTAAGCGCCCCGCCTGGGGAGTACGGCCGCAAGGCTAAAACTCAAAGGAATTGACGGGGGCCCGCACAAGCGGCGGAGCATGTGGATTAATTCGATGCAACGCGAAGAACCTTACCTGGGCTTGCCATACACCATCTCGCTGCAGAGATGTAGTTTCCCTTGTGGTTGGTGTACAGGTGCTGCATGGTCGTCGCTGCAT
+
GGGGGGGGGGGGFGGGGGGCGGGGGGFGGGGGGFGGGFF7:FGGGGGCFGGGGG:@FGFGGGCFEEFEGGGCGGGGGGGGGGCFG>FGGE?,<FEGGGGGGGGGCFDDEGFFGCEGGGCGCCGFFD<=FGGGFGD8BDFDFGG:CCG>EGG@E*C*C>F>EF8*?:CGGGGGGGEGGGGGG5+<<EGGGGGGCEE5:EGGG7FGGGDFFFFE*8+:CF=<FF**:CEGB9C)969FFFGG7C::FF?97:<4*0>6(3(<>FD4@F40=)<7<6)8@)41432(4()
@M00689:251:000000000-CJTJ5:1:1101:22864:6992 1:N:0:10
CAGGATTAGATACCCTGGTAGTCCATGCCGTAAACGGTGGGCGCTAGGTGTAGGGGTCTTCCACGGCCTCTGTGTCGTAGCTAACGCATTAAGCGCCCCGCCTGGGGAGTACGGCCGCAAGGCTAAAACTCAAAGGAATTGACGGGGGCCCGCACAAGCGGCGGAGCATGTGGATTAATTCGATGCAACGCGAAGAACCTTACCTGGGCTTGACATACACCAGATCGCTGCAGAGATGTAGTTTCCCTTGTGGTTGGTGTACAGGTGCTGCATGGTCGTCGCTGCAT
+
GGGGGGGGGGGGGGGGGGGGGGGGGGGGGGGGGGGGGGGCEGGGGGGGGGGGGGDCCFGGGGGGGGGGGGGGGGGGGG@CGGGGGGGGGGGGGGGGGGGGGGGGFGDFGGGGGDGGGGGGGGGGGGGGGGGGGGGGGGGGGGGGCGEGGGGGGGGGGGGEFGCCEGGGGGGGGGGGG7FGGC9FEGFFGGGGGGGGGGGGGGGGGD=FGGGGFGFFGFFGGGGFGGGGFDGF?@DCFBC7>FGGFFFFFFFGDFF?BB6FDFFF?F6:FA?0<F>FF:>F0>B?F2)
@M00689:251:000000000-CJTJ5:1:1101:17970:7044 1:N:0:10
CAGGATTAGATACCCTGGTAGTCCACGCCGTAAACGATGTCGACTTGGAGGTTGTGCCCTTGAGGCGTGGCTTCCGGAGCTAACGCGTTAAGTCGACCGCCTGGGGAGTACGGCCGCAAGGTTAAAACTCAAATGAATTGACGGGGGCCCGCACAAGCGGTGGAGCATGTGGTTTAATTCGATGCAACGCGAAGAACCTTACCTGGTCTTGACATCCACGGCAGTTTTCAGAGATGAGAATGTGCCTTCGGGAACCGTTAGACAGGTGTTTCATGGCCGTCGCTGCCT
+
GGGGGGGGGGGGGGGGGGGGGGGGGGGGGGGGGGGGGGGGGGGGGGGGFGGGGGFBFGGGG8CCEFGGCCGGGGGG7FEFGGGGCFEGGGGDGGCEGGGGGGFF+FEGGGG=@FGGGCG7DFFFCFFGGGGGGF9DCFGCFG@CFEDEE<CEEGGG7CFCFE@F8CFGGGGGGGG?@FGFG+AFGGGGD5=CE55CFGGCGGGGE*<FFG7FG@9FF6697)7>C:?FF7**05CD4?FFF>F*@BFFF31)1<FF08()-9<A);?7F?(<)9*=>:>9997??0(5
@M00689:251:000000000-CJTJ5:1:1101:27399:7057 1:N:0:10
CAGGATTAGATACCCTGGTAGTCCATGCCGTAAACGGTGGGCGCTAGGTGTAGGGGTCTTCCACGGCCTCTGTGTCGTAGCTAACGCATTAAGCGCCCCGCCTGGGGAGTACGGCCGCAAGGCTAAAACTCAAAGGAATTGACGGGGGCCCGCACAAGCGGCGGAGCATGTGGATTAATTCGATGCAACGCGAAGAACCTTACCTGGGCTTGACATACACCAGATCGCTGCAGAGATGTAGTTTCCCTTGTGGTTGGTGTACAGGTGCTGCATGGTTGTCGCTGCAT
+
GCAGFG9EA<FGCFF@ACC@EFEGAFDE,@CFGGFGGGFCC@FCCEGGEDCCDGDGF7EFGGCGDD7FEGGGGFFGGGDDEGGFCGGGCGGFGGGEFGGGGGGGGFECFGFFEGDCEGGFGFFC@DECBDFDFFGGGGFFGGGGGGGDGGGGEGGGGGGFCF@EEEGEAF9FGGGGGGGDGGGFFGCFGGGGGGDGFCE>FGFG7FGGGC5EGCFGGFFFCF<FFFEGFDDFFFG76?CFGGGGFF?<FFFGGFFFFF?FBF<<FFFFFFFFFFFFFF626:??FB2
@M00689:251:000000000-CJTJ5:1:1101:6965:7092 1:N:0:10
CAGGATTAGATACCCTGGTAGTCCATGCCGTAAACGGTGGGCGCTAGGTGTAGGGGTCTTCCACGGCCTCTGTGTCGTAGCTAACGCATTAAGCGCCCCGCCTGGGGAGTACGGCCGCAAGGCTAAAACTCAAAGGAATTGACGGGGGCCCGCACAAGCGGCGGAGCATGTGGATTAATTCGATGCAACGCGAAGACCCTTACCTGGGCTTGACATACACCAGATCGCTGCAGAGATGTCGTTTCCCTTGTGGTTGGTGTCCAGGTGCTGCCTGGCCGTCGCTGCAT
+
GGGGGGGGGGGGGGGGGGGGGGGGGGFGGGGGGGGGGGGGDFGGGGGGGGGFGFGEGGGGGG9F@CFGGGGGGFGGGGGCCGFGGEGGGGGGGGGGGGEFGGGGGGGGCFFG:FFGDGGEEFGGGGDFGGGGEDACFCFGGFGGGGGGGGGGGCFE8>FGGGGC*3CCFFGGF9FGCFCGG@?FFGG9EGG7EGGG*CFGGFGGGGGFFGGG4F?F:/*9C3>4FGCDF*7FF41***2**9DGFFFFFF<*9FF?>F6>)9<>)?).=4?(8?3:;>BBF;:(,(6
@M00689:251:000000000-CJTJ5:1:1101:14945:7126 1:N:0:10
CAGGATTAGATACCCTGGTAGTCCATGCCGTAAACGGTGGGCGCTAGGTGTAGGGGTCTTCCACGGCCTCTGTGTCGTAGCTAACGCATTAAGCGCCCCGCCTGGGGAGTACGGCCGCAAGGCTAAAACTCAAAGGAATTGACGGGGGCCCGCACAAGCGGCGGAGCATGTGGATTAATTCGATGCAACGCGAAGAACCTTACCTGGGCTTGACATACACCAGATCGCTGCCGAGATGTAGTTTCCCTTGTGGTTGGTGTACAGGTGATGCCTGGCCGTCGCTGCAT
+
GGGGGGGGGGGGGGGGGGGGGGGGGGGGGGGGGGGGGGGE7FGGGGGGGGGGGGGGGGGGGGGGGGGGGGGCGGGGEGEFFGGFGDGGGGDFFGEGGGFEGGGFCFGC7F<FGCFFGGDCGGGGFGEGGGGGGEG?:DFG<EFG@FEGGGGGG7FFGFGE*C:888?8F+<FF+AE97CFF5<C9EF+<*>CCGGGGGGGG9FGG?5CFGGG*ACFGFFGC1>4CG5<>*55)<))7*::CFGGFFFDF)6>*<F((8(<)9>:4?6)@><)6?)<F>>>10::6(:
@M00689:251:000000000-CJTJ5:1:1101:14613:7183 1:N:0:10
CAGGATTAGATACCCTGGTAGTCCATGCCGTAAACGGTGGGCGCTAGGTGTAGGGGTCTTCCACGGCCTCTGTGTCGTAGCTAACGCATTAAGCGCCCCGCCTGGGGAGTACGGCCGCAAGGCTAAAACTCAAAGGCATTGACGGGGGCCCGCCCAAGCGGCGGAGCATGTGGATTAATTCGATGCAACGCGAAGAACCTTACCTGGGCTTGACATACACCAGATCGCTGCAGAGATGTAGTTTCCCTTGTGGTTGGTGTACAGGTGTTGCATGGTTGTCGCTGCAT
+
GGGGGFGGGGGGGGGGGGGGGGGDGGFGGGGFGGGEGFG>@FGGGGGGGGGGGGG7FGFGGGFGGGGGGGG<FFGGCG<EFFEFG7FGGG9FCFCGGGG:FGG<+BC+=F8<C7FFGGEGDDGG8=FFGGGGFFFG8FGGGCFGEGC>EFGDG7<@G>FCCF88C5:CC<CF+9EGE:EGG8:CCEGCF5CCC5C5<FGGGCFGG9C57FGEGGGG7??GGFCCFG7C7*>FFF3CFBD*0:>CFFFBF4<G3@F2>B:F<FF)7?)5D0A2<=4==)4)46?012<
@M00689:251:000000000-CJTJ5:1:1101:14594:7183 1:N:0:10
CAGGATTAGATACCCTGGTAGTCCATGCCGTAAACGGTGGGCGCTAGGTGTAGGGGTCTTCCACGGCCTCTTTGTCGTAGCTAACGCATTAAGCGCCCCGCCTGGGGAGTACGGCCGCAAGGCTAAAACTCAAAGGAATTGACGGGGGCCCGCCCAAGCGGCGGAGCATGTTGATTAATTCGATGCAACGCGAAGAACCTTACCTGGGCTTGACATACACCAGATCGCTGCAGATCTGTATTTTCCCTTGTGGTTTGTTTACAGGTGTTGCATGGTTGTCGCTGCATCTTTCT
+
GGGGGFGCFGGGGGGGGGGGGGGGGGFGGGGGGGGGGGG++CFGGFGGDFGGFFC+FGGGGGFF,@@FGGG9ECFD7F=FDGFEG@F@FG9F5E@FEGGDEGG<+BFCCFDFC7FEEGE7B7FFD,=9FFGFGFG,3>DF=CB@7>7FEGGGG*<<;5F7*C8*3*?CG?C+<+<F+<CFF@+<0CC7CEEG551*AFGGGCFFG+**2@C75C7::9@GCF47CC*9>*9947*09*;**:>F??FBF4A<7@F(2<(<<@).)9;8@(:)6*)19384((:62,<).-.66
@M00689:251:000000000-CJTJ5:1:1101:22672:7192 1:N:0:10
CAGGATTAGATACCCTGGTAGTCCATGCCGTAAACGGTGGGCGCTAGGTGTAGGGGTCTTCCACGGCCTCTGTGTCGTAGCTAACGCATTAAGCGCCCCGCCTGGGGAGTACGGCCGCAAGGCTAAAACTCAAAGGAATTGACGGGGGCCCGCACAAGCGGCGGAGCATGTGGATTAATTCGATGCAACGCGAAGAACCTTACCTGGGCTTGACATACACCAGATCGCTGCAGAGATGTAGTTTCCCTTGTGGTTGGTGTACAGGTGCTGCCTGGTTGTCGCTGCAT
+
GGGGGGGGGGGGGGGGFEFGGGFFGGGFGEGGEGGGGGG>FGGGGGGGGGGGGGDCGGGGGGGGDEGGGGG@FGGGGGGGGGGGGGGGGGGFGGEGGGGEGGGGDFGCEGGGG7FGGGCGDEGGGGFFGDCFGGFDDFFGGFGG>FGCEGGEG@FEF5F:<FEEGGGGGGGGG7FGGFGGGFCFGGGGGGGG5=5*CFGGFGGGGGGGFGGGGGGGGFFGGF9CCFECFCD:@4D<FFFC7>?:@FFBF:ADC>FF9?:FAFA25?7:F9?(5FFFF38A?<<09>>
@M00689:251:000000000-CJTJ5:1:1101:22400:7203 1:N:0:10
CAGGATTAGATACCCTGGTAGTCCATGCCGTAAACGGTGGGCGCTAGGTGTAGGGGTCTTCCACGGCCTCTGTGTCGTAGCTAACGCATTAAGCGCCCCGCCTGGGGAGTACGGCCGCAAGGCTAAAACTCAAAGGAATTGACGGGGGCCCGCACAAGCGGCGGAGCATGTGGCTTAATTCGATGCAACTCGAAGAACCTTACCTGGGCTTGACATACACCAGATCGCTGCAGAGATGTAGTTTCCCTTGTGGTTGGTGTACAGGTGATGCATGGTTGTCGCTGCAT
+
GGGGGFFGFFFGGGGGGGGGGGGGGGGGFGGGGGGGCFG7:FGGGGGDFGGGGGEEGGGGGGGGCEGGGGGGGGFGEGDFGGGGGGGGGGGGGG7FGGGCGGGF<FEGCFGFG7FG@BFFEGGGCF,DFGGFGDDDBFFGGFG:F@F@EGGGEGECECGGDFE7C=ECGCGFF5ECFFGGF*0<<CFGG+<E*:78CFGGG?FGF7*5CGCE4CFF>F@G</*17<CD;7CF?4C0@?:C>CFGFFFBF;AG3>F(180@2949)?42@2A2:?59@3442::?>74
@M00689:251:000000000-CJTJ5:1:1101:25272:7214 1:N:0:10
CAGGATTAGATACCCTGGTAGTCCATGCCGTAAACGGTGGGCGCTAGGTGTAGGGGTCTTCCACGGCCTCTGTGTCGTAGCTAACGCATTAAGCGCCCCGCCTGGGGAGTACGGCCGCAAGGCTAAAACTCAAAGGCATTGACGGGGGCCCGCACAAGCGGCGGAGCATGTGGATTAATTCAATGCAACGCGAAGAACCTTACCTGGGCTTGACATACACCAGATCGCTGCAGAGATGTAGTTTCCCTTGTGGTTGGTGTACAGGTGTTGCATGGCTGTCGCTGCAT
+
GGGGGGGFGGGGGGGGGGGGGGGGGGGGGGGGGGGDEGGGDGGGGGGGGGG9FFGDGGGGGGGGGGGGGGGGGGGGGGFGGGGGGGGGGDGGGGGGGGGGGGGFGGDGGGFGCGGGGGDCCFGGGGCGGGGGGGGD,@FGGGGGGGGGGGGGGEGGGGGGGGGGGGGGGGGGGGGGGGGGGGGGGGGGGGGGDEG*CFGFFGGGGGGGGGGDGGGGGFFGGGGGGGGGFGGF??GGFFF>FCFGFFFFFFFGGFF13<BFAFAFFFFFFFFFAFFFFFF?FFF?>F2
@M00689:251:000000000-CJTJ5:1:1101:21027:7214 1:N:0:10
CAGGATTAGATACCCTGGTAGTCCATGCCGTAAACGGTGGGCGCTAGGTGTAGGGGTCTTCCACGGCCTCTGTGTCGTAGCTAACGCATTAAGCGCCCCGCCTGGGGAGTACGGCCGCAAGGCTAAAACTCAAAGGAATTGACGGGGGCCCGCACAAGCGGCGGAGCATGTGGATTAATTCGATGCAACGCGAAGAACCTTACCTGGGCTTGACATACACCAGATCGCTGCAGAGATGTAGTTTCCCTTGTGGTTGGTGTACAGGTGCTGCATGGTCGTCGCTGCAT
+
GGGGGGGGGGGGGGGGGGGGGGGGGGFGGGGGGGGGGGGD:FGGGGGCFGGFGGGDGGGGGFGGFGGGGGGGGGGGGGGGGGGGGGGGGGGGGGGGGGGGGGGGGGGGDFGGGGGGDGDFEGGGGGGGGGGGGFGFGGGGGGGGDEGDGGGGGDGGGGGGGGGEEGGGGGGGGFFGGGGGG=?FCEFCFEGGGGGGGGGGGGGFGCGGGGGGFGGGGFFGGGFFGG=GFCGFFFGGF=DFGGFGFFFFFFFGGFFF>?BFFFFA@F?>FFFFF6>B?B;BFFFFB?A
@M00689:251:000000000-CJTJ5:1:1101:14017:7244 1:N:0:10
CAGGATTAGATACCCTGGTAGTCCATGCCGTAAACGGTGGGCGCTAGGTGTAGGGGTCTTCCACGGCCTCTGTGTCGTAGCTAACGCATTAAGCGCCCCGCCTGGGGAGTACGGCCGCAAGGCTAAAACTCAAAGGAATTGACGGGGGCCCGCACAAGCGGCGGAGCATGTGGATTAATTCGATGCAACGCGAAGAACCTTACCTGGGCTTGACATACACCAGATCGCTGCAGAGATGTAGTTTCCCTTGTGGTTTGTTTCCAGGTGCTTCATGGCTGTCGCTGCATCTTTCT
+
GGGGGGGGGGGGGFGGGGGGGGGGGGFGGGGGGGGGGGG>@FGGGGGGGGG9FGG7FGGGGGEGGEGGGGGAGGGGDGGFFGDFGEGGGGGFFGGGGGGDGGGFFFG=CFAFCCFFGGDEEGFGGFGDGGGGGFGGCGGGGFGGGGDGGGGGG@FGGFG7<F:7/:CFGGGF?:CFC9FGGF7C?EGCFGGGEEE5FGGGGGGGG9=5EFGGGGGFFF@GFGCCFF5CF*>?F*99=?F>DFFGFFFFF@DG*7>(4:156@<2)9)4B)<<A?*<F)8?0??(7:A<2).<B
@M00689:251:000000000-CJTJ5:1:1101:7814:7250 1:N:0:10
CAGGATTAGATACCCTGGTAGTCCATGCCGTAAACGGTGGGCGCTAGGTGTAGGGGTCTTCCACGGCCTCTGTGTCGTAGCTAACGCATTAAGCGCCCCGCCTGGGGAGTACGGCCGCAAGGCTAAAACTCAAAGGCATTGACGGGGGCCCGCCCAAGCGGCGGAGCATGTGGATTAATTCGATGCAACGCGAAGAACCTTACCTGGGCTTGACATACACCAGATCGCTGCAGTGATGTAGTTTCCCTTGTGGTTGGTGTACAGGTGTTGCATGGCTGTCGCTGCAT
+
G<FG@FEG@9EF<CEFFFG<EEEFDFEA@@B;FFFGDG,++CF@FEEG@@C66ECCGGGCFCEFE::FGDFGGGFG>G,DDGDCFFGG:FGG9FE7:FCCCF+B+BCC+B,,?7>FC7+6>7BE<3,CFDAF,>E>,,7=<,@:FFG:ECEEG7*116CF:<EC88C8?F:0C9FGF?CGF*:FF*<0A:CC5:/C6*;*<?<+<A57:FFEDC+0:6?C*CFF4F=*)1)96/7**122*:CC@7?A*).9*0>6(4(7<F))09)4@()))154)73.(-417?F
@M00689:251:000000000-CJTJ5:1:1101:10274:7261 1:N:0:10
CAGGATTAGATACCCTGGTAGTCCATGCCGTAAACGGTGGGCGCTAGGTGTAGGGGTCTTCCACGGCCTCTGTGTCGTAGCTAACGCATTAAGCGCCCCGCCTGGGGAGTACGGCCGCAAGGCTAAAACTCAACGGAATTGACGGGGGCCCGCACAAGCGGCGGAGCATGTGGATTCATTCGATGCAACGCGAAGAACCTTACCTGGGCTTGACATACACCAGATCGCTTCAGAGATGTAGTTTCCCTTGTGGTTGGTTTACAGGTTATGCATGGCCGTCGCTGCAT
+
GGGGFGGGGGGGGCEGGFGGGCFFFGGFGGGGGGFGGGG7:DFGGGGGGGGGGG7@FFGGGFFGGGGGG?<,E<FF@G,DFGCFGGGDFGDCAEFGGGGGGGGG7FEEFF8EG@FCFGGGGGGFFDDFGBFGF,C7EFC:DFFCC7:CEGGGD*=FEGG>*7*:=*:8@+39E7FE6F9FGFCCC:@FGGGGG=C5CEFGGCFGGDEC5CC=CF7::@?F25*9DC=<F39=B?CDFBC*::77@6?AF):C*784(:(<:?))7?*4F<2))*..)57>>9804(.
@M00689:251:000000000-CJTJ5:1:1101:10296:7276 1:N:0:10
CAGGATTAGATACCCTGGTAGTCCATGCCGTAAACGGTGGGCGCTAGGTGTAGGGGTCTTCCACGGCCTCTGTGTCGTAGCTAACGCATTAAGCGCCCCGCCTGGGGAGTACGGCCGCAAGGCTAAAACTCAAAGGAATTGACGGGGGCCCGCACAAGCGGCGGAGCATGTGGATTAATTCGATGCAACGCGAAGAACCTTACCTGGGCTTGACATACACCAGATCGCTGCAGAGATGTAGTTTCCCTTGTGGTTGGTGTACAGGTGATGCATGGCCGTCGCTGCAT
+
GGGGGGGGGGGGGGGGGGGGGGGGGGGGGGGGGGGGGGGGGGGGGGGGGGGGGGGDGGGGGGGGDEGGGGG8FFGGEGGGGGG<FFG:FGAFDFFGGGGGGGGFGFGCCFBFG@FFGG7FGGGGF=FFGGGGGCFC,@FFGGGGGGGGGGGGG@FFFGGDFFEEGDECGFGGGFGFGGGGGFCGGGGFGEECGCECGGGGGGGGGF5EEFGEGGGGGF?GGFD5CG5CFCD4F?D4@=GDFFGGFFFFF:A65FFF0:1><FF27?64FBF):=5>FFFFBB?6>7>
@M00689:251:000000000-CJTJ5:1:1101:19818:7281 1:N:0:10
CAGGATTAGATACCCTGGTAGTCCATACCGTAAACGATGATTACTAGGTGTGGGGGGATAGACCCCCTCCGTGCCGCAGCTAACGCAATAAGTAATCCACCTGGGGAGTACGGCCGCAAGGCTGAAACTCAAAGGAATTGACGGGGGCCCGCACAAGCAGTGGAGTATGTGGTTTAATTCGACGCAACGCGAAGAACCTTACCAGGTCTTGACATCCCGTGCATAGCCTAGAGATAGGTGAAGCCCTTCGGGGCACGGTGACAGGTGTTGCATGGCCGTCGCTGCAT
+
GGGGGGGGGGGGGGGGGGGGGGGGGGGGGGGGGGGGGGGFFGGGGGGGGFGGDGDGGGGGGGGGGGGGGGGG@GGEGGGGGGGG@GEGGGEFGGFGGG<FGGGGCEC@FFGEGGGGGGCB@FGFCCCFFGGFGFEGDGG<CG@@EEDGGGGGGGGGGFECFCF+;AFGGGGGGGGGGGGGGGGDGGGGGGDCCEGGGGGGGGGEFEGGGGGGGFEGCF:F*>FFC7EFF60?@FGG4:D=FFFGFFFFF>?CDBD?(,8>(<9?FFFBF:A2<87@F3>F06?(7(<
@M00689:251:000000000-CJTJ5:1:1101:17571:7289 1:N:0:10
CAGGATTAGATACCCTGGTAGTCCATGCCGTAAACGGTGGGCGCTAGGTGTAGGGGTCTTCCACGGCCTCTGTGTCGTAGCTAACGCATTAAGCGCCCCGCCTGGGGAGTACGGCCGCAAGGCTAAAACTCAAAGGAATTGACGGGGGCCCGCACAAGCGGCGGAGCATGTGGATTAATTCGATGCAACGCGAAGAACCTTACCTGGGCTTGACATACACCAGATCGCTGCAGAGATGTAGTTTCCCTTGTGGTTGGTGTACAGGTGTTGCATGGCCGTCGCTGCAT
+
GGGGGGGGGGGGGGGGGGGGGGGGGGGGGGGGGGGGGGGDCGGGGGGGGGGGGGGGGGGGGGGGGGGGGGGGGGGGEGGGGGGGGCGGGGGGGGGGGGGDGGGFFGDGGGFGG@FGEGGCCGGGFGGGGGGGG,C8BFGGGGGGGDGDGGGDG8FEG8FFGFGGGGGGGGGGGGGGGEGGG5@FGGGGGCGGGCE8EGGGGGGGGGFGGGFGCGGFDFFGFGGFFGFGF<D?46CF?=FG*:FGFFFFF5<FCFF:BF6FFF)).=?<F<A<B=:FFDBFFFFB>F<
@M00689:251:000000000-CJTJ5:1:1101:17560:7304 1:N:0:10
CAGGATTAGATACCCTGGTAGTCCATGCCGTAAACGGTGGGCGCTAGGTGTAGGGGTCTTCCACGGCCTCTGTGTCGTAGCTAACGCATTAAGCGCCCCGCCTGGGGAGTACGGCCGCAAGGCTCAAACTCAAAGGAATTGACTGGGGCCCGCACAAGCGGCGGAGCATGTGGATTAATTCGATGCAACGCGAAGAACCTTACCTGGGCTTGACATACACCAGATCGCTGCAGAGATGTAGTTTCCCTTGTGGTTGGTGTACAGGTTTTGCCTGGCCGTCGCTGCATCTGCCT
+
GGGGDFFFFGFGGGGGFGGGGGGGFGFGGDGEGGGGEFG7+DFGGGGDFFFGFG>+CCFGG9@F77FGGGG8FFGG7FF<FGD,C:FGGGG<<FCCFGGDGGG@7?=4+B8E8+@F+CF:@@FG,=9FFGGG8FC,D<DFFGG9<<<7CGG7ECGCFFF*1F*B85C7FFGC92?F@9EFG5CFCCGGGCG=C5:C+8@FG9CGGDGGGGGG5E70:=4C7*/*9>/>F*/))//*9*22*:DGFFF>F8A4*8>21:(8)99-)9*6>(8)69))8)9;(4819(64<))57
@M00689:251:000000000-CJTJ5:1:1101:8424:7341 1:N:0:10
CAGGATTAGATACCCCGAACTCACCAAAGGGATATTCCATATCATATGATGTCATGCTGAGTACATAAACCAGGTGATGCATGGCTGTCGCTGCAT
+
GGGGGGGGGGGGGFGGGGGEGGGGGGGGGGGGG@FFGGFFEFFGGFFC<FGGGEF,CF<@EF9FEGFFFFG@E7CE9FFFEFD8FGDGGGGG@FEF
@M00689:251:000000000-CJTJ5:1:1101:17916:7346 1:N:0:10
CAGGATTAGATACCCTGGTAGTCCATGCCGTAAACGGTGGGCGCTAGGTGTAGGGGTCTTCCACGGCCTCTGTGTCGTAGCTAGCGCATTAAGCGCCCCGCCTGGGGAGTACGGCCGCAAGGCTAAAACTCAAAGGAATTGACGGGGGCCCGCACAAGCGGCGGAGCATGTGGATTAATTCGATGCAACGCGAAGAACCTTACCTGGGCTTGACATACACCAGATCGCTGCAGAGATGTAGTTTCCCTTGTGGTTGGTGTACAGGTGATGCATGGCCGTCGCTGCAT
+
GGGGGGGGGGGGGGGGGGGGGGGGGGGGGGGGGGGGGGGCEGGGGGGGGGGGGGDGGGGGGGGGEGGGGGGGGGGGEGGGGGGFGEGGGGGFFGGGGGGGGGGGFGDGCFGGG7FGEGGEEGGGCFGFGGGGGGFCFGGGGFGGCG:FGGGGGEG7FFGEDGGGCEEGGGGGF9CGG?FGGFGG:EGGGEGGCEEGGGGGGCGGGFFCEFGCCGGGGFFGG547CGDGF*CFFFG:FFGGCFFGFFFFFFFGGFF?2<<FFFA94FFAF2<ABF)>FBFFFFF0602
@M00689:251:000000000-CJTJ5:1:1101:27467:7374 1:N:0:10
CAGGATTAGATACCCTGGTAGTCCATGCCGTAAACGGTGGGCGCTAGGTGTAGGGGTCTTCCACGGCCTCTGTGTCGTAGCTAACGCATTAAGCGCCCCGCCTGGGGAGTACGGCCGCAAGGCTAAAACTCAAAGGAATTGACGGGGGCCCGCACAAGCGGCGGAGCATGTGGATTAATTCGATGCAACGCGAAGAACCTTACCTGGGCTTGACATACACCAGATCGCTGCAGAGATGTAGTTTCCCTTGTGGTTGGTGTACAGGTGATGCATGGTCGTCGCTGCAT
+
GGGGGGGGGGGGGGGGGGGGGGGGGGGGGGGGGGGGGGGGGGEGGGGGEFGGGGGGGGGGGGGFGGGFGGGGGGGGEFFFFGGGGGGGGGGFFGGGGGGGGGGGGGGGGGGDGGGGGGGGGGEEGGGGGGGGGGGGGGGGGGGGGGGGDGGGGGGGGCFGDGGDEGGGGG<FGGGGGGGFGCF?FGGEGEGGGGGGGGGGCCGCFGGCCGGGGGG*>F@>FFGGGFGGFGGF?FGFFFGFGCGFFFFFF?<FDFFF96:FFFFFFFFFF<ADBFFFF@;<B>??629
@M00689:251:000000000-CJTJ5:1:1101:26751:7401 1:N:0:10
CAGGATTAGATACCCTGGTAGTCCATGCCGTAAACGGTGGGCGCTAGGTGTAGGGGTCTTCCACGGCCTCTGTGTCGTAGCTAACGCATTAAGCGCCCCGCCTGGGGAGTACGGCCGCAAGGCTAAAACTCAAAGGAATTGACGGGGGCCCGCACAAGCGGTGGAGCATGTGGATTAATTCGATGCAACGCGAAGAACCTTACCTGGGCTTGACATACACCAGATCGCTGCAGAGATGTAGTTTCCCTTGTGGTTGGTGTACAGGTGATGCATGGCTGTCGCTGCAT
+
GGGGGGGGGGGGGGGGGGGGGGGFGGGGGGGGGGGGFGGGGGGGGGGGGGGDFGGGEGGGGGGGGGGGGGGGGGGGGGGGGGGGGGGGGGGGGGGGGGGGGGGGGGGGGGGGGGGGGGGGGGGGGGGGGGGGGGGGGGGGGGGGGGGGGGGGGGGGGGGGGGGGGGGGCFCFGGGFCGGGGGGGGGGGGGGGGGGGGGGGDGGGGGGGGGGGGGGGGFFGGGGGFGFGFDDFFFGF?FGCFCFG=FFFFFFGGFFBFFFFFFBFFFFFFFBAAFF4FFFFFFF?>BA
@M00689:251:000000000-CJTJ5:1:1101:21322:7433 1:N:0:10
CAGGATTAGATACCCTGGTAGTCCATGCCGTAAACGGTGGGCGCTAGGTGTAGGGGTCTTCCACGGCCTCTGTGTCGTAGCTAACGCATTAAGCGCCCCGCCTGGGGAGTACGGCCGCAAGGCTAAAACTCAAAGGAATTGACGGGGGCCCGCACAAGCGGCGGAGCATGTGGATTAATTCGATGCAACGCGAAGAACCTTACCTGGGCTTGACATACACCAGATCGCTGCAGAGATGTAGTTTCCCTTGTGGTTGGTGTACCGGTGCTGCATGGCCGTCGCTGCAT
+
FGGGGGGGGGGGGGGGGGGGGGGGGGGGGGGGGGGGGGGECGGGGGGFGGG<FG>BFGGGGGGGGGGGGGGDGFGGCFGGFGEFGCGGGGGEFGGGGGGCGGGGGGGGGGFGG7FGCGDGGGGGGGGGGGGGGGDGGGGGGGGGGDGGGGGGGEGGF8FG7FCEGGGGGGGGG99CFFGGGCGGFGGGF5ECEECGFGGGGCGGG7FCFGGGCC?FFFF<CDF4=DFGF3D@4=D4FFG7>FFGFFF<F:ADCFF:>F?F2B205B59F>?7AFFFFFFB1>FB>FF
@M00689:251:000000000-CJTJ5:1:1101:28119:7495 1:N:0:10
CAGGATTAGATACCCTGGTAGTCCATGCCGTAGACGGTGGGCGCTAGGTGTAGGGGTCTTCCACGGCCTCTGTGTCGTAGCTAACGCATTAAGCGCCCCGCCTGGGGAGTACGGCCGCAAGGCTAAAACTCAAAGGAATTGACGGGGGCCCGCACAAGCGGCGGAGCATGTGGATTAATTCGATGCAACGCGAAGAACCTTACCTGGGCTTGACATACACCAGATCGCTGCAGAGATGTAGTTTCCCTTGTGGTTGGTGTACAGGTGATGCATGGTTGTCGCTGCAT
+
GGGGFFFGFEFFGGGGGGGGGGGGGGGG@FFFF;FGGGEGEFGGGEGDEDFCFCE@@7,EA@<FCGGGGGF8F<FG:CDGGGGDG@DF:FGFG9CFEGGGGGGFFCCFEFFGGEDGEFCFFFGGGCCFGGGFG9DFGGGFFFGFGGGGGGECEGG7BCF*:F*4:=EFGGGFF?CFGGGGGFFFCGG+@CGGDCGGFFGGGGFGG7:=FGGG<GGGFF9697570C5CF3C:F=D*10C>CDGGF6?<F?AGC5>:1:6>AFBAF?:AF<A<>FFFFFFFFFF?>(:
@M00689:251:000000000-CJTJ5:1:1101:10193:7525 1:N:0:10
CAGGATTAGATACCCTGGTAGTCCATGCCGTAAACGGTGGGCGCTAGGTGTAGGGGTCTTCTACCTCCTCTTTTTCTTAGCTACCGCATTACGCGCCCCGCCTGGGGGGTCCGGCCGCAAGGCTAAAACTCAAAGGAATTGACGGGGGCCCGCCCAAGCGGCGGAGCATGTGGATTAATTCGATCCAACGCGAAGACCCTTACTTGTGCTTGCCATACACCAGATCTCTGCAGAGCTGTAGTTTCCCTTTTGGTTCTTGTACATGTTATGACTTGCCGTCCCTGCATTTGTCT
+
GGGGGGGGGGGGGGFFCFFGGEFFGFFGGCC@FGGGCFF+@DEFG:FDCDF,6E,:@@CFG,9C,,CC6FDAF,C,,<6,66,,C7++BCD,,,++8@C+C+B7+F@+*>*><7<:<FE***4F,<:<,2,<FCFF:+78<,8F>7FCCGE5C>CE888E>CC***:E+9CG?+<<:+<<F:+<*;6:6**:**2**;*;8+A0::+2+<:<*3<0*7*027*9*7+:6>*969*29:C70:>>BB7A*)-:)8@))6)0.*))9**:B).)6//9?;2((-4)(.)))).)6
@M00689:251:000000000-CJTJ5:1:1101:23109:7529 1:N:0:10
CAGGATTAGATACCCTGGTAGTCCATGCCGTAAACGGTGGGCGCTAGGTGTAGGGGTCTTCCACGGCCTCTGTGTCGTAGCTAACGCATTAAGCGCCCCGCCTGGGGAGTACGGCCGCAAGGCTAAAACTCAAAGGAATTGACGGGGGCCCGCACAAGCGGCGGAGCATGTGGATTAATTCGATGCAACGCGAAGAACCTTACCTGGGCTTGACATACACCAGATCGCTGCAGAGATGTAGTTTCCCTTGTGGTTGGTGTACAGGTGATGCATGGTTGTCGCTGCAT
+
GGGGGGGGGGGGGGGGGGGGGGGGGGGGGGGGGGGGGGEFGGGGGGGGGGGFGFGGGGGGGGGGGGGGGGGGGGGGGGGGGGGGGGGGGCFGGG=FGGGGGGGFFG>BEGGGD@GGGGGGGCFFFB=FGGGGGGGCFFAGFEFGCFGGGGGGGCEFFGGFBBCC8CGF9@CCF+<FFGEGGE9FGGGG:EGGDE7EFGGD7FGGFF5C5CG59FF>CF?FFGFFGFGGFGDFFF3*9?GDGF7DF6@B?:A*18>(0405>F>)7F46?A><565@?@<AFFB?FBF
@M00689:251:000000000-CJTJ5:1:1101:20249:7658 1:N:0:10
CAGGATTAGATACCCTGGTAGTCCATGCCGTAAACGGTGGGCGCTAGGTGTAGGGGTCTTCCACGGCCTCTGTGTCGTAGCTAACGCATTAAGCGCCCCGCCTGGGGAGTACGGCCGCAAGGCTAAAACTCAAAGGAATTGACGGGGGCCCGCACAAGCGGCGGAGCATGTGGATTAATTCGATGCAACGCGTAGAACCTTACCTGGGCTTGACATACACCAGATCGCTGCAGAGATGTAGTTTCCCTTGTGGTTGGTTTACAGGTGCTGCATGGTTGTCGCTGCAT
+
GGGGGGGGGGGGGGGGGGGGGGGGGGGGGGGGGGGGDGC++FEGGGGFGGG9EG7+BFFGFGFG:FCGGGGCFFFGEG,<BF,CFFGGGGGGCFEFGEG7:FG+4B7B@F@A:7FFCFC+67FE<BDDGGGDFCF,>=FGGFGD7FCGEGGDE*C@:,F77C@7C5C5F:FFF+<CECGCF*<ECE7?F*:5*1:C9C8CECFGF9:5CCF5*CFG7?@GC***9CCCF9D:)01<F=>7:DDFFF@F=)67*>F:6?(>0B2?)9))=<?0<F4FFBBF:?<?F72
@M00689:251:000000000-CJTJ5:1:1101:13582:7727 1:N:0:10
CAGGATTAGATACCCTGGTAGTCCATGCCGTAAACGGTGGGCGCTAGGTGTAGGGGTCTTCCACGGCCTCTGTGTCGTAGCTAACGCATTAAGCGCCCCGCCTGGGGAGTACGGCCGCAAGGCTAAAACTCAAAGGAATTGACGGGGGCCCGCACAAGCGGCGGAGCATGTGGATTAATTCGATGCAACGCGAAGAACCTTACCTGGGCTTGACATACACCAGATCGCTGCAGAGATGTAGTTTCCCTTGTGGTTGGTGTACCGGTGATGCATGGTCGTCGCTGCAT
+
GGGGGGGGGGGGGGGGGGGGGGGGGGGGGGGGGGGGGGGEDFGGGGGGGGGEFGG7FFFGGGFFE@FFGGG@FGFGCFFGFG<EF:FCGGFFGGEGGGGDGGGFEGG=BFAFGCFGGGEGGFGGFFFGGGGGGEF8>FFGGGGGGGGGGGGGGGEGGGGCFFB>EEGCFGGFG7CGFGFGGFFD<EGCF5EEECEEFGGGGGGGGCGFFGGDCFFDCFFGDF47CDFDFDD:F?DCFBF>:FGGFF?>F?>GD@F41??F26)()>50?)6)6*5B6.7:9B?:97>
@M00689:251:000000000-CJTJ5:1:1101:17380:7775 1:N:0:10
CAGGATTAGATACCCTGGTAGTCCATGCCGTAAACGGTGGGCGCTAGGTGTAGGGGTCTTCCACGGCCTCTGTGTCGTAGCTAACGCATTAAGCGCCCCGCCTGGGGAGTACGGCCGCAAGGCTAAAACTCAAAGGAATTGACGGGGGCCCGCACAAGCGGCGGAGCATGTGGATTAATTCGATGCAACGCGAAGAACCTTACCTGGGCTTGACATACACCAGATCGCTGCAGAGATGTAGTTTCCCTTGTGGTTGGTGTACAGGTTCTGCATGGCTGTCGCTGCAT
+
GGGGGGGGGGGGGGGGGGGGGGGGGGGGGGGGGGGGGGGGEGGGGGGGGGDGGGGDGGGGGGGGGGGGGGGFGGGGDGGGGGDFG=FGGGFGGGGGGGGEGGGG7FCFDFFFGDGGDG>ECFGGDGGGGGGGGGA:EFFFEFGDDDC7EEGDGGEGGGGGDGCGEEGGGGGGGGGGGGGGGGGGFGGGG5EGGGE?FGGGGGGGGC5CFGGGCFGGGFFGG<5<CFGGFCGF@=<CFFGGFGFGFFFFF?ACC>FB0:<F2B9)5=*5FAAAFF@>F>:B:???>FF
@M00689:251:000000000-CJTJ5:1:1101:22703:7787 1:N:0:10
CAGGATTAGATACCCTGGTAGTCCATGCCGTAAACGGTGGGCGCTAGGTGTAGGGGTCTTCCACGGCCTCTGTGTCGTAGCTAACGCATTAAGCGCCCCGCCTGGGGAGTACGGCCGCAAGGCTAAAACTCAAAGGAATTGACGGGGGCCCGCACAAGCGGCGGAGCATGTGGATTCATTCGATGCAACGCGAAGAACCTTATCTGCGCTTGACATACACCAGATCGCTGCAGAGATGTAGTTTCCCTTGTGGTTGGTGTACAGGTGGTGCCTGGCTGTCGCTTCATCCTTCT
+
GGGGGGGGGGGGGGGGGGGGGGGGFFGGGEGGGGGGGGGEEGGGGGGFGGGGCFG@FBFGGE<FB6FGGGCFGGEFEFCDFFAEFFGEFGAFGGGGCFGGGGGFCEFBFGGGE7CF=F@CEGDFEG<FGGGGGGF8@<FFG9FF:@7CEGGCEEGDFGG7<C8*:*:;CFGFC7FC+<CFG+<E?EGGG=EE***2<EGGGF9FGC+:>EGCFGC>7?4D5C5*CG*C>*><4=<596C*0?CF@FFF=)6637>19345)96)097(>()(6*5>F33<((3(4-:)-).<7
@M00689:251:000000000-CJTJ5:1:1101:6055:7812 1:N:0:10
CAGGATTAGATACCCTGGTAGTCCATGCCGTAAACGGTGGGCGCTAGGTGTAGGGGTCTTCCACGGCCTCTGTGTCGTAGCTAACGCATTAAGCGCCCCGCCTGGGGAGTACGGCCGCAAGGCTAAAACTCAAAGGAATTGACGGGGGCCCGCACAAGCGGCGGAGCATGTGGTTTAATTCGATGCAACGCGAAGAACCTTACCTGGGCTTGACATACACCAGATCGCTTCAGAGATGTAGTTTCCCTTGTGGTTGGTGTACAGGTGTTGCATGGCTTTCGCTGCATCTGTCCTT
+
GCGGGGFGGGGFFEFGGGGFFFEGCEEFGEGGGGGGDGGDDGGGGGGFC<FFGFGGGGGFCGG@,6B+8CEFGGFGGG8F7EG<ECC@:FGGCFGGGGGCE@FGGG7C@?E<CCGD4@FGFGGCE@DFFGFFF3FCF<DCFGGGGG:*>FCBEGGGFFFGCCGGG*88+<9CF0A0A9A:C89CF*<FFEEEEC5?CF@F@?C+:2C**;*:>E:CGF46CF55CC5D:*/==F*56BF7>FF7@4*<*).7D>522:<:4?2))1/.5,<54@4).)(),((,(().-)))5<6
@M00689:251:000000000-CJTJ5:1:1101:25549:7813 1:N:0:10
CAGGATTAGATACCCTGGTAGTCCATGCCGTAAACGGTGGGCGCTAGGTGTAGGGGTCTTCCACGGCCTCTGTGTCGTAGCTAACGCATTAAGCGCCCCGCCTGGGGAGTACGGCCGCAAGGCTAAAACTCAAAGGAATTGACGGGGGCCCGCACAAGCGGCGGAGCATGTGGATTAATTCGATGCAACGCGAAGAACCTTACCTGGGCTTGACATACACCAGATCGCTGCAGAGATGTAGTTTCCCTTGTGGTTGGTGTACAGGTGGTGCATGGTCGTCGCTGCAT
+
GGGGGGGFGGGGGFGGGGGGGGGGGGGGFFGGGGGGCECGGGEFGGGGFGGGGGGG@FFGGGGGGGGGGGGGGGGGGGGGGGGFGGGGGGGGEFDGEGGGGGGGGGGGGGGGGGGCGGGGGGGGGGGGFGGGGGGGGGGGGGGGGGGGECGGGGGGGGGGGGDGGGGGGG:CEGGGGGGGGFGGGGGGGGGG5EGECGCFFFGGG<CGGGGGGGGGF@FGFGGGGGGGFGGFFBGGFFG7DGFD6@FA??<C<FF:>?17<FAF?FF6@?FFFF@FFFF<0(8?FBB
@M00689:251:000000000-CJTJ5:1:1101:25568:7815 1:N:0:10
CAGGATTAGATACCCTGGTAGTCCATGCCGTAAACGGTGGGCGCTAGGTGTAGGGGTCTTCCACGGCCTCTGTGTCGTAGCTAACGCATTAAGCGCCCCGCCTGGGGAGTACGGCCGCAAGGCTAAAACTCAAAGGAATTGACGGGGGCCCGCACAAGCGGCGGAGCATGTGGATTAATTCGATGCAACGCGAAGAACCTTACCTGGGCTTGACATACACCAGATCGCTGCAGAGATGTAGTTTCCCTTGTGGTTGGTGTACAGGTGGTGCATGGTCGTCGCTGCAT
+
GGGGGGGGGGGGGGGGGGGGGGGGGGGGGGGGGGGGGFFGGGGGGGGGGGG<DGGGGGGGGGGGGGGGGGGGGGGGGGGGGGGGGEGCFGGGFGGGGGGGGGGGGGGGDGGGGGGGGGGGGGGGGGGCFGGFGGFGGGGGFGGFGGGGGGGGGCFEGGGGGGE>CGGFGGGGGGGGGGGGGFGGGGGFGCE=E=CEFGGGGGGGGGG*:EGCGGGGF@FGGC<<GGFDF7DF4@GFFFGGGGFGFFFFF5AD37809?BFFFF9:F?0B6A)57@FF>>?BFB<64A
@M00689:251:000000000-CJTJ5:1:1101:15665:7839 1:N:0:10
CAGGATTAGATACCCTGGTAGTCCATGCCGTAAACGGTGGGCGCTAGGTGTAGGGGTCTTCCACGGCCTCTGTGTCGTAGCTAACGCATTAAGCGCCCCGCCTGGGGAGTACGGCCGCAAGGCTAAAACTCAAAGGAATTGACGGGGGCCCGCACAAGCGGCGGAGCATGTGGATTAATTCGATGCAACGCGAAGAACCTTACCTGGGCTTGACATACACCAGATCGCTGCAGAGATGTAGTTTCCCTTGTGATTGGTGTACAGGTTCTGCATGGCCGTCGCTGCAT
+
GGGGGGGGGGGGGGGGGGGGGGGGGGGGGGGGGGGGGGGD+FFGGGGGGGGGGGD@FGGGGGGGEGGGGGG,FFGGGGDGGGDFGCFDGGAFDGCGGGGEGGGGFGG:FFAFGDGGGGG7=FGGF=FGGGGGG9FG3FFGFFGGGGEEGGGGG@F7FFGGGGG7*:E5CCFFF?GG6EGGGFEGFGGGGEGGGCEEGGGGGGGGGCFCFFGGFGFGCF?F<FDDGGCDF:D::FGGF7FCFGGGFFFDFFFG77B<?B?FAF<44=*8F4>)5*7>FEFF69<?B2A
@M00689:251:000000000-CJTJ5:1:1101:12258:7884 1:N:0:10
CAGGATTAGATACCCTGGTAGTCCACGCCGTAAACGATGAATACTAGGTGTGGGGGTTTCAACACCTCCGTGCCGCCGCTAACGCATTAAGTATTCCGCCTGGGGAGTACGGTCGCAAGATTAAAACTCAAAGGAATTGACGGGGACCCGCACAAGTAGCGGAGCATGTGGTTTAATTCGAAGCAACGCGAAGAACCTTACCTACACTTGACATCCCTTGCATTACTCTTAATCGAGGAAATCCCTTCGGGGACAAGGTGACAGGTGCTGCATGGCCGTCGCTGCAT
+
GGGGGGGGGGGGGGGGGGGGGGGGGGGGGGGGGFGGEGGGGGGGGGGGGGGGGGGGGGGGDEFGGGGGGGGFGGEGEEGG7FGEGGGGGGCFFGGGGGGGGFFFCCGGGGGGGGEFED@DGGDDGAFGGGGGGGGGGGGFGGGGGGGGGGGGGGGCGFGGGGDCEGGGGGGGGGG?FGG5:=/CF?9:C5:EEGGGGGGGGGGFGGGGGC*<CGGGGFFFGGGGGFGGFG=FFFGC537C<FGGFFFF>509<>>?71<66FA?FF??F27(:=:F?5>9;;:(72A
@M00689:251:000000000-CJTJ5:1:1101:28171:7884 1:N:0:10
CAGGATTAGATACCCTGGTAGTCCATGCCGTAAACGGTGGGCGCTAGGTGTAGGGGTCTTCCACGGCCTCTGTGTCGTAGCTAACGCATTAAGCGCCCCGCCTGGGGAGTACGGCCGCAAGGCTAAAACTCAAAGGAATTGACGGGGGCCCGCACAAGCGGCGGAGCATGTGGATTAATTCGATGCAACGCGAAGAACCTTACCTGGGCTTGACATACACCAGATCGCTGCAGAGATGTAGTTTCCCTTGTGGTTGGTGTACAGGTGTTGCATGGCCGTCGCTGCAT
+
GGGGGGGGGGGGGGGGGGGGGGGGGGGGGGGGGGGGGGGEGGGGGGGGGGGGGGGGGGGGGGGGGGGGGGGGGGGGGGGGGGGFGGGGGGGGGGGGDGGGGGGGGGGGGGGGGGGGGGGGGGGGGGFGGGGGGGGGGGGGGGGGGGGGGDGGGGGGGGGGGGGGGGGGGGGGGGGGGGGGGGGGFGG?:CEGDEDGGGGGGGGGGGGGGGGGFGGGGFFGGGGGGGGGFGGFF4C09BFCGGGGFF?<FFFGGFFF9<:FDFFFFFFD@6<29?FFFFBFFF?06:B
@M00689:251:000000000-CJTJ5:1:1101:5130:7891 1:N:0:10
CAGGATTAGATACCCTGGTAGTCCATGCCGTAAACGGTGGGCGCTAGGTGTAGGGGTCTTCCACGGCCTCTGTGTCGTAGCTACCGCATTAAGCGCCCCGCCTGGGGAGTACGGCCGCAAGGCTAAAACTCAAAGGAATTGACGGGGGCCCGCCCAAGCGGCGGAGCATGTGGATTAATTCGATGCAACGCGAAGAACCTTCCCTGGGCTTGACATACACCAGATCGCTGCAGAGATGTAGTTTCCCTTGTGGTTGGTGTACAGGTGCTGCATGGTCGTCGCTGCCTCTGGCT
+
GGG9FFGGGGGGFFGGFFFGGEEEFFGFFGGFGDEFGGG7CGGDGGGGDFGCGEC7FFFGFAFGGGGGGGGGGGGFG@GDDFG<FGGGGGGGDGED=FGGGGGGGGD?6CFFCFCFECF>FC<=FFFDFGGA<FCFFBFFFCFGGGGE:FEE7*4C::<CEGE:88?>9EEFG9C9FGGGFDG?G>FG6CE5:==CGGGFC+08<CG=CC5CGCFCC6?GGGGFCCGC5CDFFFDCFFG***::*9?>*7<CD5:?>6(<7BAA@F))964:<BFF?5><;92<B62)2))57
@M00689:251:000000000-CJTJ5:1:1101:5142:7905 1:N:0:10
CAGGATTAGATACCCTGGTAGTCCATGCCGTAAACGGTGGGCGCTAGGTGTAGGGGTCTTCCACGGCCTCTGTGTCGTAGCTAACGCATTAAGCGCCCCGCCTGGGGAGTACGGCCGCAAGGCTAAAACTCAAAGGAATTGACGGGGGCCCGCACAAGCGGCGGAGCATGTGGATTAATTCGATGCAACGCGAAGAACCTTACCTGGGCTTGACATACACCAGATCGCTGCAGAGATGTAGTTTCCCTTGTGGTTGGTGTACAGGTGCTGCATGGTCGTCGCTGCAT
+
GGGGGGGGGGGFGFGGGGGGGEEFEFGFGGGGGGGGGEGEEGGDGEGGEEFGGGGGEGGCFGFGEDGGDGGGGGFGGGGFCFGGGGGGGDFCFGGGG>CFGGGGGGECGGGFGGGGGGDGGGEAFFFGGGGGFG9FGGGFGGGGECCF7FGGGGGCGGGGCCGGEGDGFGEGFGG+<EFCDC++<EC++/:EEEGGGGDEGGGGGGGCFGFEGF?*:??<FG:CGFCGF*9???CDFFGGGF>DB??AFFFCGFF6>B1>>FA2)?:77>>?BF>=@B>?6>?F>76
@M00689:251:000000000-CJTJ5:1:1101:18856:7908 1:N:0:10
CAGGATTAGATACCCTGGTAGTCCATGCCGTAAACGGTGGGCGCTAGGTGTAGGGGTCTTCCACGGCCTCTGTGTCGTAGCTAACGCATTAAGCGCCCCGCCTGGGGAGTACGGCCGCAAGGCTAAAACTCAAAGGAATTGACGGGGGCCCGCACAAGCGGCGGAGCATGTGGATTAATTCGATGCAACGCGAAGAACCTTACCTGGGCTTGACATACACCAGATCGCTGCAGAGATGTAGTTTCCCTTGTGGTTGGTGTACAGGTGATGCATGGCCGTCGCTGCAT
+
FFGGGGGGGGGGGGGGGGGGGGGGGGGGGGGGGGGGGGGEGGGGGGGGGGEGGGEDGGGGGGGGGGGGGGGFGFGGCGFEFGGCGEGGGGCFFGGGGGGGGGGGFG:?CFFGCGGGDGFGGGGGGGGGGGGGG9FFGFGGGDGGDEGEGGGDG7FCFFGGGG>E:=EFGGGFFCGG6?EGG8EFGGGGG=EGD*>EDFGGGFGGGGFGFFGDGGGGGFFGDC*>FGGDF*CF?6<C=?DFGGGGFFFAF4<4C@F<9B<FAFBA4?F2=4<7A6<FFE>49;?6>:A
@M00689:251:000000000-CJTJ5:1:1101:8496:7918 1:N:0:10
CAGGATTAGATACCCTGGTAGTCCATGCCGTAAACGGTGGGCGCTAGGTGTCGGGGTCTTCCACGGCTTCTGTGTCGTAGCTAACGCATTAAGCGCCCCGCCTGGGGAGTACGGCCGCAAGGCTAAAACTCAAAGGAATTGACGGGGGCCCGCACAGGCGGCGGAGCATGTGGATTAATTCGATGCAACGCGCAGAACCTTACCTGGCCTTGACATACCCCAGATCGCTGCAGAGATGTAGTTTCTCTTGTGGTTCTTGTCCAGGTGTTGCTTGGCCGTCGCTGTCTCCGTCT
+
GGGGGGGGGGGGGGGGGGGGGGGGGFGG?CGGGGGG>FGEC,CFGCGGGGG8F::CB,6FG6CF,+C+8CDEGG6C,DFCFGDEGEG7FGGAEGCGGGGGGGGGGGGEGGCEGC+@FGGGCFGGBDFDFGGGFGGG:FGCF<FGEGGGGGGGGGGGCFGE@*=8CGGGFGGGG+CEFFGGFE@<CCC7CEGG=EE:FGGGFFGF<?**2CGGGGGG*?)737/996FD5*>)6*****227FDGF64)8*6*5>))).492=478?FA31.-6*)/9>9-(4,12))).(-4:
@M00689:251:000000000-CJTJ5:1:1101:8494:7936 1:N:0:10
CAGGATTAGATACCCTGGTAGTCCATGCCGTAAACGGTGGGCGCTAGGTGTAGGGGTCTTCCACGGCCTCTTTGTCGTAGCTAACGCATTAAGCGCCCCGCCTGGGGAGTACGGCCGCAAGGCTAAAACTCAAAGGAATTGACGGGGGCCCGCCCAGGCGGCGGAGCATGTGGATTAATTCGATGCAACGCGAAGAACCTTACCTGGGCTTGACATACACCAGATCGCTGCAGAGATGTAGTTTCCCTTGTGGTTGTTGTACAGGTGTTGCATGTCCGTCGCTGCAT
+
GGGGGGGGGGGGGGGGGGGGGGFGGGGGGGGGGGGGGGGCCGGGGGGGGGGGFFDCFGGGGGGGFGFGGGG,FEFG@FECFGF9E?F@FGGG<FCFGGG>FGGE<=FC@FEFGEGGGGGG@FFGGGC9FGGGFGGF8FFFDFE7FGGCEGEGE@CFG>E7CF*=:EE8EF?EFGGGGGGGG*+<AEFCFGED5/>E?FGGGGGGG+:5CFCECGC>*/*9CFCDCFCDF:5))*7<B4F**:??F?@D?5AF*<F:,41@<F<))*)578<2:9*//7:?34:(4()
@M00689:251:000000000-CJTJ5:1:1101:12085:7936 1:N:0:10
CAGGATTAGATACCCTGGTAGTCCATGCCGTAAACGGTGGGCGCTAGGTGTAGGGGTCTTCCACGGCCTCTTTGTCGTAGCTAACGCATTAAGCGCCCCGCCTGGGGAGTACGGCCGCAAGGCTAAAACTCAAAGGAATTGACGGGGGCCCGCACAAGCGGCGGAGCATGTGGATTAATTCGATGCAACGCGAAGAACCTTACCTGGGCTTGACATACACCAGATCGCTGCAGAGATGTGGTTTCCCTTGTGGTTGGTGTACAGGTGATGCATGGCCGTCGCTGCAT
+
GGGGGGGGGGGGGGGGGGGGGGGGGGGGGGGGGGGGGGE7:FFGGFGGGGG,@F77FGFGGGCFC@FGGGG,EEFG@F=,FF<6FBFCFGE<CFEFGGG7FGG7BFGG7F4EF7FGEGD++3AF<3C<FGGFGCF::>FFDFFFCGDDEGGGGEE:C5F::F8BC8CCFCF<?+AF:0@EG@:C+?E?FCCG=:ECGGGGGDGGGG*7CGGGGGGGGFFGGG4<FG=DF*C)0*9C@7DC7FFGFFFBF4:9*>@(2:(82F94)9)4@4<>F*)7@3736>?1>(:
@M00689:251:000000000-CJTJ5:1:1101:18573:7941 1:N:0:10
CAGGATTAGATACCCTGGTAGTCCACGCCGTAAACGATGAATACTAGGTGTGGGGGTTTCAACACCTCCGTGCCGCCGCTAACGCATTAAGTATTCCGCCTGGGGAGTACGGTCGCAAGATTAAAACTCAAAGGAATTGACGGGGACCCGCACAAGTAGCGGAGCATGTGGTTTAATTCGAAGCAACGCGAAGAACCTTACCTACACTTGACATCCCTTGCATTACTCTTAATCGAGGAAATCCCTTCGGGGACAAGGTGACAGGTGGTGCATGGCCGTCGCTGCAT
+
GFGGGGGGGGGGGGGFGGGGGGGGGGGGGGGGGGGGGGGFFGGGGGGGFGGGGGGGBFGGGFGGGGFGGGGGGGGGGGGGGGGGGGGGGGFGGGGGGGGGGGGGGGGGGGGGGGGGGGGGGGGGGGGGGGGGGGGGGG9FGEEGGGEGGGGGGGGGGGGGGGGGGGGGG;FGGGGGGGGGFFGGGGFGG=EGGGGGGGGGGGGDGGGGG?CFFGFCGFFFGGGGFDFGFGGFF?9<>BGGGF7DFFFFFFFGGBFF?BFFBFB<.*),74ABFF4>F>9>1;?BBB<
@M00689:251:000000000-CJTJ5:1:1101:8774:8013 1:N:0:10
CAGGATTAGATACCCTGGTAGTCCATGCCGTAAACGGTGGGCGCTAGGTGTAGGGGTCTTCCACGGCCTCTGTGTCGTAGCTAACTCATTAAGCGCCCCGCCTGGGGAGTACGGCCGCAAGGCTAAAACTCAAAGGAATTGACGGGGGCCCGCACAAGCGGCGGAGCATGTGGATTAATTCGATGCAACGCGAAGAACCTTACCTTGGCTTGACATACACCAGATCGCTGCAGAGATGTAGTTTCCCTTGTGGTTGGTGTACAGGTGTTGCATGGCCGTCGCTGCCTGTGTCT
+
GGGGGGGGGGGGGGGGGGGGGGGGGFGGGGGGGGGGGGGDF8CGGGGGCEF9,C@:B,CCFGEE,:FEGGF8FEFFCGCDFG<E=,EFGGF9CF:FGG7>EFED@FC=:F,CC+CFGG++6>FFD,<?FEFFGFC8DF=F9=FFE@7FEGGDGECCF,<:1C:8**:CF:F9<<FG:9?FGC?:78CFGGDGE*1/2;C8C<CG+00<C+7/9+2::@=>*9**9C*9>*<64*9<??G*02?F6F=AF::**<F?(-(756<)0=)5),))-*)0)59B6(809(5)..664
@M00689:251:000000000-CJTJ5:1:1101:7284:8087 1:N:0:10
CAGGATTAGATACCCTGGTAGTCCATGCCGTAAACGGTGGGCGCTAGGTGTAGGGGTCTTCCACGGCCTCTGTGTCGTAGCTAACGCATTAAGCGCCCCGCCTGGGGAGTACGGCCGCAAGGCTAAAACTCAAAGGAATTGACGGGGGCCCGCACAAGCGGCGGAGCATGTGGATTAATTCGATGCAACGCGAAGAACCTTACCTGGGCTTGACATACACCAGATCGCTGCCGAGATGTTGTTTCCCTTTTGGTTGGTGTCCAGGTGATGCATGGTTGTCGCTGCATCTGTTT
+
E<FGDFGGGGGGFFGGGGGGAECC@FEEC@@FCFEG>FG@FGGGGCEGE@FFFGGGFGG<E,:@@F+CCFGCEA,@FCF77EFFGF+@BFECFDFG=FEGG@7FGFGD@CE?FEDFFFGC:<+>FGGFDG=F8,F8A,D3,<<@@FGC@>@CCEGGFF,C7*:CGEGGGG:CG7FDG7E+0;+<<ECFF*7*2**;C8*8@:+<CEE5C=<EDEGCCF@659CCFD*1<*/.))))060*:755=*/4F))09.71(-(7)*.).096B)))66)94>:4((4:94)642)))
@M00689:251:000000000-CJTJ5:1:1101:13558:8090 1:N:0:10
CAGGATTAGATACCCTGGTAGTCCATGCCGTAAACGGTGGGCGCTAGGTGTAGGGGTCTTCCACGGCCTCTGTGTCGTAGCTAACGCATTAAGCGCCCCGCCTGGGGAGTACGGCCGCAAGGCTAAAACTCAAAGGAATTGACGGGGGCCCGCACAAGCGGCGGAGCATGTGGATTAATTCGATGCAACGCGAAGAACCTTACCTGGGCTTGACATACACCAGATCGCTGCAGAGATGTAGTTTCCCTTGTGGTTGGTGTACAGGTGGTTGCATGGCTGTCGCTGCATCTGT
+
GFGGGGGGGGGGFFGGGGGGGGGGGGGFGFGG@DEEGEGCFGGGDEEGEEFAFFG7BFFGGGGGGGGGGGGGGGGGEGGGGGDGGGGGGDGGFGGGGGGGGGGGGGGG7?@FEGGGGGGGGGGGGFGG@FFGFFFGEGGGGGF@@CFEG>C>CEFFFG7CFFG>CEGGGG79EGFGGGGCDCFFFGDFFGGDEGEEGCFFGGGG?C*AFFGGGFGGGFFGGF:FGFFDFGDF:FFC?FFCFGGFF4?29;5<C>>048<@F@A<FFF0>:?6)@FFFF?1860:04?)).<4
@M00689:251:000000000-CJTJ5:1:1101:7297:8104 1:N:0:10
CAGGATTAGATACCCTGGTAGTCCATGCCGTAAACGGTGGGCGCTAGGTGTAGGGGTCTTCCACGGCCTCTGTGTCGTAGCTAACGCATTAAGCGCCCCGCCTGGGGAGTACGGCCGCAAGGCTAAAACTCAAAGGAATTGACGGGGGCCCGCACAAGCGGCGGAGCATGTGGATTAATTCGATGCAACGCGACGAACCTTACCTGGGCTTGACATACACCAGATCGCTGCAGAGATGTAGTTTCCCTTGTGGTTTGTGTACAGTTGATGCATGGTTGTCGCTGCAT
+
GGGGGGGGGGGGGFFGGGGGGGGFGGGGGGGGGGGGGGGGGGGGGGGGGGGGFGEDGGGGGGGGGCFGGGGGGGGGGGFGGGGGGGGGGGGEGGGGFGGGGGGGGGGGGGGGGGGGGGGGDFGGFFGGGCFGG=FFFGGGGGGGGEGEEGGGGGG:BEGFCG>EEDECFGGG7CFGGGGFGG7E<EF7<CEC****:?EFGGFGG757>FGGFFCDC==DG755>F*9>7D:6=7FFBF*::>F4=FFF44*<7<(3:0>2@)4/9=2*-5):65=F>BA:132>0<
@M00689:251:000000000-CJTJ5:1:1101:14606:8107 1:N:0:10
CAGGATTAGATACCCTGGTAGTCCATGCCGTAAACGGTGGGCGCTAGGTGTAGGGGTCTTCCACGGCCTCTGTGTCGTAGCTAACGCATTAAGCGCCCCGCCTGGGGAGTACGGCCGCAAGGCTAAAACTCAAAGGAATTGACGGGGGCCCGCACAAGCGGCGGAGCATGTGGATTAATTCGATGCAACGCGAAGAACCTTACCTGGGCTTGACATCCACCAGATCTCTCCAGAGTTGTAGTTTCCCTTGTGGTTGGTGTACAGTTGCTGCTTGGTCGTCGCTGCTT
+
GGGGGGGGGGGGGGGGGGGGGGGGGDFGGGGGGGGG@FFD>FGGGGGGGGAEFGG+B@EEFACG,@FFGGC,F9FFC@FDGG<FG@F+=F9?CFCC@EGEGGGFFGGFCF<FC:FFFGG77DDF83>CFFGFEADFDGFGGACFDEEGEGGEE*<FFDGC7F8BCCC>9CFFD9<CFGCFGC7FEGG7CEEGC5=CFGGGGDGFGFC*58<C4C7C*)9DC***2*+29**899<*9=?**:CF*@=A=)5C3>50(,(737<)*/*)1-),6*)/*)--(481())
@M00689:251:000000000-CJTJ5:1:1101:13560:8108 1:N:0:10
CAGGATTAGATACCCTGGTAGTCCATGCCGTAAACGGTGGGCGCTAGGTGTAGGGGTCTTCCACGGCCTCTGTGTCGTAGCTAACGCATTAAGCGCCCCGCCTGGGGAGTACGGCCGCAAGGCTAAAACTCAAAGGAATTGACGGGGGCCCGCACAAGCGGCGGAGCATGTGGATTAATTCGATGCAACGCGAAGAACCTTACCTGGGCTTGACATACACCAGATCGCTGCAGAGATGTAGTTTCCCTTGTGGTTGGTGTACAGTTGGTTGCATGGCTGTCGCTGCAT
+
GGGGGGGGGGGGGGGGGGGGGGGGGGGGGGGGGGGGGGGCCFGGGGEGGGG,CFE+FGGGGGCFFCEGGGG8FFGGEG@FFGG<F:FFGG?A9EFGGGGDGGG<7FF7FF,F:7CFFGE:3FGFD><,CFGGG<F@3>DFGGGGGGDGGGGEG@C<C5F*=F18E=?CGGGGG7CC+<CFG5<F7EG7?CCEC*:*+AEFF:FGGFDDFGGG:GGG*=?GG:**9C*>F<D4?4C5=*?7*:>F??FB??AD*<F(-:,><6:6/9*,<<087B*)<F??F?B?<F46
@M00689:251:000000000-CJTJ5:1:1101:19097:8119 1:N:0:10
CAGGATTAGATACCCTGGTAGTCCATGCCGTAAACGGTGGGCGCTAGGTGTAGGGGTCTTCCACGGCCTCTGTGTCGTAGCTAACGCATTAAGCGCCCCGCCTGGGGAGTACGGCCGCAAGGCTAAAACTCAAAGGAATTGACGGGGGCCCGCCCAAGCGGCGGAGCATGTGGATTAATTCGATGCAACGCGAAGAACCTTACCTGGGCTTGACATATACCAGATCGCTGCAGCGATGTAGTTTCCCTTGCGGTTGGTGTAACGGTGGTGCATGGTCGTAGCTGAATCCGTCT
+
EFGGGGGGGGGGGGGGGGGGGGGFFGGGGGGGGGGGGGG@CFEGGGGGFGGGGGGGGGGGGGGGGGGFGGGDFGGGDGGGGGGGGCGGGGFFFGGGGGGDGGGG?FCFCFFGGGGGDDEGGGGGFGGGCDGGGFG8FGG?GGFEGGGCCFGGG*=EC5B7FEG7CEGGGGCFF7:CCFCFGDEGGGGGGGG*>5EGGFGGGGGGGFGCFCFGFDGGF??FGG4FFDCDF3DF475C4>GGCFFGF6=>B)(955>001:>)9)(77@>F:9>>F5B?>2.(4A2),46)440(
@M00689:251:000000000-CJTJ5:1:1101:19079:8122 1:N:0:10
CAGGATTAGATACCCTGGTAGTCCATGCCGTAAACGGTGGGCGCTAGGTGTAGGGGTCTTCCACGGCCTCTGTGTCGTAGCTAACGCATTAAGCGCCCCGCCTGGGGAGTACGGCCGCAAGGCTAAAACTCAAAGGAATTGACGGGGGCCCGCACAAGCGGCGGAGCATGTGGATTAATTCGATGCAACGCGAAGAACCTTACCTGGGCTTGACATATACCAGATCGCTGCAGAGATGTAGTTTCCCTTGTGGTTGGTGTACAGGTGGTGCATGGTCGTCGCTGCAT
+
GGGGGGGGGGGGGGGGGGGGGGGGGGGGGGGGGGGGGGGGCGGGGGGACEFGGGGCFGGGGGGGGGGGGGGFGFGGGGGGGGGEG7FGGGGGCGGGGGGEGGGB<FEDGFGGGCFGGGG7>FFGCGFGGGGG>D9:,@FDCAFC:7CCEFGCGGG@@EGGGFE7E*::F?C?7<C<<CGFG5<FGGFCFEGGDCCCFGGGGDGGG?5FF8C7DGCFGFFGF6*5C65CF3C64*/<@=DF*CGGFF?2@?663<:60:6:<B9:?664>(<)6*)1=532(4:((24
@M00689:251:000000000-CJTJ5:1:1101:19782:8170 1:N:0:10
CAGGATTAGATACCCTGGTAGTCCACGCCCTAAACGATGAATGCTAGTTGTTGGGGTGCTTGTCACTCCAGTAATGCAGTTAACACATTAAGCATTCCGCCTGGGGAGTACGGTCGCAAGATTAAAACTCAAAGGAATAGACGGGGACCCGCACAAGCGGTGGAGCATGTGGTTTAATTCGAAGATACGCGAAGAACCTTACCTAGGCTTGACATTGATAGAATCTGCTAGAGATAGCGGAGTGTCTAGTTTACTAGACCTTGAAAACAGGTGATGCATGGTTGTCGCTGCAT
+
GGGGGGGGGGGGGGGGGGGGGGGEFGEGGGGGGFGEEGGFEGGGGEFGGGGGGGGDG:FEGFGFGGGGGGGFFFGCFFGGGGGGGGGGGFFFGGGGGGGGGGCF7FCGGGGEGGGGGGDDFGGGGGGGGGGGG9ACFGFFGGGDEEDGGGGGGGGDDGDDFFG78FFFFGFGGGGF;FGCC,@ECFFFGGGG5?EGGGG9FGGGFGGGGGGGGEFGG=A++;+:FFCFFC7AAACF6@)>3CDGFFFA46<D76=<).<F:B2<)=F:4:(<2*@4?6A2:A90:A0?BFB?>
@M00689:251:000000000-CJTJ5:1:1101:19216:8185 1:N:0:10
CAGGATTAGATACCCTGGTAGTCCATGCCGTAAACGGTGGGCGCTAGGTGTAGGGGTCTTCCACGGCCTCTGTGTCGTAGCTAACGCATTAAGCGCCCCGCCTGGGGAGTACGGCCGCAAGGCTAAAACTCAAAGGAATTGACGAGGGCCCGCACAAGCGGCGGAGCATGTGGATTAATTCGATGCAACGCGAAGAACCTTACCTGGGCTTGACATACACCAGATCGCTGCAGAGATGTAGTTTCCCTTGTGGTTGGTGTACAGGTGCTGCATGGTTGTCGCTGCAT
+
GGGGGGGGGGGGGGGGGGGGGGGGGGGGGGGGGGGGGGG7@FFGGGGGGGG<FGEDGGGGGGGGGGGGGGGFGGGGGGEDFGGGGDGGGGGDFGGGGGGGGGGEEF@FGGGGGGGGEGFC@FGGEGGGGGGGGGF?FFGGGGGEFGD>EGGEG7FGGEGGDEDC:=EGGFGGGFGGCCFGG8>ECGGGGGGGD5ECGGGGGGGGGGGGGGGGFGGGGFFGGC5<FGFGF3DF?6/*99FC7FGGFFFFF@FGGFFB>F0FAFA>?F)4F4>:BF:FFDFF:?B:B?<
@M00689:251:000000000-CJTJ5:1:1101:16162:8240 1:N:0:10
CAGGATTAGATACCCTGGTAGTCCATACCGTAAACGGTGGTCGCTAGGTGTAGGGGTCTTCCACGGCTTCTGTGTCGTAGCTAACGCATTAAGCGCTCCGCCTGGGGAGTACGGCCGTAAGGCTAAAACTCAAAGGAATTGACGGGGGCCCGCACAAGCGGCGGAGCATGTGGATTAATTCGATGCAACGCGAAGAACCTTACCTGGGCTTGACATACACTAGATCGCTGCAGAGATGTACTTTCCCTTGTGGTTGGTGTACCGGTGCTGCTTGGTTGTCGCTGCAT
+
GGGGGGGGGGGGGGGGGGGGGGGG9ECGG@FGGGGGDFFCC,CFG,CCFGGGG<FDF,C6EFGF,+@+@FGEGGAFE,C@FGCDGCG@CFGFGGEG,CFFGGGG?FC:=FDFG7+@:>?=<FFGEF,CFGGGGF?@3FFFGGGE:CCDEGGEGEGEC8F@::CED=CGGGGGG9C+><CGG8C9@EGFFCGGCEECCFGGGGGGGGFFFG*CCCD*:=F9*96C*::CFG))699FBBG:*2:FFFF4@56*50>?0::;)9),575,9A2)5*87FDFAF((294A
@M00689:251:000000000-CJTJ5:1:1101:19659:8266 1:N:0:10
CAGGATTAGATACCCTGGTAGTCCACGCCGTAAACGATGTCGACTTGGAGGTTGTGCCCTTGAGGCGTGGCTTCCGGAGCTAACGCGTTAAGTCGACCGCCTGGGGAGTACGGCCGCAAGGTTAAAACTCAAATGAATTGACGGGGGCCCGCACAAGCGGTGGAGCATGTGGTTTAATTCGATGCAACGCGAAGAACCTTACCTGGTCTTGACATCCACGGAAGTTTTCAGAGATGAGAATGTGCCTTCGGGAACCGTGAGACAGGTGCTGCATGGTTGTCGCTGCAT
+
GGGGGGGGGGGGGGGGGGGGGGGGGGGGGGGGGGGGGGGGGFFGGGGFFGGGGGFBFGGGGCFEFFGGGGGGGGGE@EGGGGGG@C@FGDGGGGGGGGGGGGFG?F?EFEF:FGGEGGG77FFACDFGGGGGGG<>FGGC<FCCEGCFGGGGGGGGFFGEFGG@FGFFGGGGGGGCCGGGGGGCGFGGGGG5CDDC8FGGFGGGG5CFGGDGGGGGGFFDGDGGGGGGFGGFFFG:??GGGGGFFFFFFF6DDBFFFF:F0*<?FFF?FBBB7FF:BB<:<:?B09(6
@M00689:251:000000000-CJTJ5:1:1101:26563:8297 1:N:0:10
CAGGATTAGATACCCTGGTAGTCCATGCCGTAAACGGTGGGCGCTAGGTGTAGGGGTCTTCCACGGCCTCTGTGTCGTAGCTAACGCATTAAGCGCCCCGCCTGGGGAGTACGGCCGCAAGGCTAAAACTCAAAGGAATTGACGGGGGCCCGCACAAGCGGCGGAGCATGTGGATTAATTCGATGCAACGCGAAGAACCTTACCTGGGCTTGACATACACCAGATCGCTGCAGAGATGTAGTTTCCCTTGTGGTTGGTGTACAGGTGATGCATGGCCGTCGCTGCAT
+
GGGGFGGGGGGGGGGGGGGGGGGGFEFGGGGGGGGGGGGGGGGGGGGGGGGEGGGGGDEGGGGGCEGCEFGGGGGGGGGGG<FGGGGGGGFGGGGGDGGEGGGGGGGGGGGGGGGGGGGDEGGGGGGGGGGGGGGGGFGGGGGGGGGGGGGGGGGEFGGFGGGGGGGGGGGFGGGGGGGGGGGGGGGGGGGCCEGEGGGGGGGGG9/5EGGGGGFGGFFGGF<FFGGCFCG4?FGCFFGFGGFGFFF9@FACDFF?>?FFDFFB)=6>FFFFF?5@F@9>>FFF;7:
@M00689:251:000000000-CJTJ5:1:1101:19609:8327 1:N:0:10
CAGGATTAGATACCCTGGTAGTCCATGCCGTAAACGGTGGGCGCTAGGTGTAGGGGTCTTCCACGGCCTCTGTGTCGTAGCTAACGCATTAAGCGCCCCGCCTGGGGAGTACGGCCGCAAGGCTAAAACTCAAAGGAATTGACGGGGGCCCGCACAAGCGGCGGAGCATGTGGATTAATTCGATGCAACGCGAAGAACCTTACCTGGGCTTGACATACACCAGATCGCTGCAGAGATGTAGTTTCCCTTGTGGTTGGTGTACAGGTGCTGCATGGTCGTCGCTGCAT
+
GGGGGGGGGGGGGGGGCGGGGGGGGFFGFCGGFCFGGEFC>FGGGCGFGGG<EFCGGGGGGGGGECFGGGGCFFGGDGC7DFEEGEGDGGGCDFGGGGGDEGG@7A7F7B<EB7FGEGCE7@FFD<<DGFGGGA98:>DDDFCCDGGCEGG8E*=FE5C*7F**C5CFF<FEF7C@G7CFG5A@:CFGFGG=55=*:@CCF?FGG7FCEGG59E:C*6?<FF74CF5C@*9496F4B?GCD:CGFFFAF@>C37>3043F2726)9).=<<0A*09F3>B9B:604:
@M00689:251:000000000-CJTJ5:1:1101:25908:8348 1:N:0:10
CAGGATTAGATACCCTGGTAGTCCATGCCGTAAACGGTGGGCGCTAGGTGTAGGGGTCTTCCACGGCCTCTGTGTCGTAGCTAACGCATTAAGCGCCCCGCCTGGGGAGTACGGCCGCAAGGCTAAAACTCAAAGGAATTGACGGGGGCCCGCACAAGCGGCGGAGCATGTGGATTAATTCGATGCAACGCGAAGAACCTTGCCTGGGCTTGACATACACCAGATCGCTGCAGAGATGTAGTTTCCCTTGTGGTTGGTGTACAGGTGCTGCATGGTCGTCGCTGCAT
+
GGGGGGGGGGGGGGGGGGGGGGGGGGGGGGGGGGGGGGGGGGGGGGGGGGGGGGGGGGGGGGGGGGGGGGGGGGGGGGGGGGGGGGGGGGGGGGGGGGGGGGGGGGGGGGGGGGGGGGGGGGGGGGGGGGGGGGGGGGGGGGGGGGGGGGGGGGGGGGGGGGGGGGGGGGGGGGFGGFFGGGFFFGGGGGGGGGGGGGGGGGGGGGGGGGGGGGGGGFFGGG<CFGGDFDGFFFGGFBFF77CGF?FFFFFGGFFFFB?FAFFF@F476<?BB?:=BD063,8(,4<
@M00689:251:000000000-CJTJ5:1:1101:16234:8376 1:N:0:10
CAGGATTAGATACCCTGGTAGTCCATGCCGTAAACGGTGGGCGCTAGGTGTAGGGGTCTTCCACGGCCTCTGTGTCGTAGCTAACGCATTAAGCGCCCCGCCTGGGGAGTACGGCCGCAAGGCTAAAACTCAAAGGAATTGACGGGGGCCCGCACAAGCGGCGGAGCATGTGGATTAATTCGATGCAACGCGAAGAACCTTACCTGGGCTTGACATACACCAGATCGCTGCAGAGATGTAGTTTCCCTTGTGGTTGGTGTACAGGTGATGCATGGTCGTCGCTGCAT
+
GGGGGGGGGGGGGGGGGGGGGGGFGGGGGGGGGGGGGGGG7FEGGEGFFFGFGGDGGGGGGGGGGGGGGGGFGFFGGGGFGGGGGGGGGGGGGGGGGGGGGGGGGFGGGGGGGDFGGGGEGGGGGGGFGGGGGGGGFGGGGFGGGGGGGGGDGCFGGFGGGGGD=?EGGGGGGGGGCFFFGCFG7EGFGC>CG5=8CFGGFGCGGCCGGGGGGGGGGFFGGGFDGGFGF9<46@GGF?D7CFCGFF?AF?9FGFF?0?0>26<A?FF2FBFFAF)9F>>FF08667<
@M00689:251:000000000-CJTJ5:1:1101:10368:8378 1:N:0:10
CAGGATTAGATACCCTGGTAGTCCACGCCCTAAACGATGAATGCTAGTTGTTGGGGTGCTTGTCACTCCAGTAATGCAGTTAACACATTAAGCATTCCGCCTGGGGAGTACGGTCGCAAGATTAAAACTCAAAGGAATAGACGGGGACCCGCACAAGCGGTGGAGCATGTGGTTTAATTCGAAGATACGCGAAGAACCTTACCTAGGCTTGACATTGATAGAATCTGCTAGAGATAGCGGAGTGTCTAGTTTACTAGACCTTGAAACCAGGTGATGCATGGCCGTCTCTGCAT
+
GGGGGGGGGGGGGGGGGGGGGGGGCGGGGGGGGGGGEGGFFGGGGFGGFGGGGG>7F:7EFEFGFGGGGGFFECF@FFGGGGGAEGCGGGGCFCFGFG@FGGFEFGCFGCFFGGGGGGGGFGGGCFGGGGCFFF=FFGGGGGGGEGGGEGGGCGGGGGGGGGG7:F+@CFGFGGGF9DGGCFEC:EGGFGG5?EC:CFGGECGGFGFGGGGC<F@FD=@@7;77;FCGFG7AFFFD+@7D)99DFFF2*9<C7?B)-6B@??:AFF*,560:>FF7@FFA:B?(,9(254?2A
@M00689:251:000000000-CJTJ5:1:1101:16098:8396 1:N:0:10
CAGGATTAGATACCCTGGTAGTCCACGCCGTAAACGTTGGGCACTAGGTGTGGGGTCTTATCAACGGATTCCGTGCCGTAGCTAACGCATTAAGTGCCCCGCCTGGGGAGTACGGCCGCAAGGCTAAAACTCAAAGGAATTGACGGGGGCCCGCACAAGCGGCGGAGCATGTTGCTTAATTCGAGGCGACGCGAAGAACCTTACCTGGGTTGAACTACGCAGGAAAAGCCACAGAGATGTGGTGTCCTTCGGGGCCTGTGATAGGTGCTGCCTGGTTGTCGCTGCAT
+
GGGGGGGGGGGFGGGGGGGGGGGGGGGGGGGGGGGGGGGF7FGGGGGGFGGGGGEGGGGGGGFGGGCFGGGGGG7FGEGGGGGG?FEGDGGFEGGGGGGGGGGG7D7F:FFFGE7CF:F=7F@FGEF<DFGFFFDFGGGGG9EFEDD@@FGGGEFGCCFGEFG78=CG7FFGGGGGG?GGGG=EFDEEGGEGC=5CCFGGGGFGGGGFGGGGGGGGG@3CD5CD4CCFFGC5)7FG497C*>F3>FFFFFB:<>DBF?FFAF24?F*8F2?(57FFF)4A6:?(93A
@M00689:251:000000000-CJTJ5:1:1101:11932:8462 1:N:0:10
CAGGATTAGATACCCTGGTAGTCCATGCCGTAAACGGTGTGCGCTAGGTGTAGGGGTCTTCCACGGCCTCTGTGTCGTCGCTAACGCATTAAGCGCCCCTCCTGGGGCGTACGGCCGCAAGGCTAAACCTCAAAGGAATTGCCGGGGGCCCGCACAAGCGGCGGAGCATGTGTATTACTTCGATGCAACGCGAAGAACCTTACCTGGGCTTGACATACACCAGATCGCTGCAGAGATGTAGTTTCCCTTGTGGTTGGTGTACAGGTGTTGCCTGGCCGTCGCTGCCT
+
GGGGCEFGGGGGGFGGG?FGCFFCCEFFGCFEGGGGCF@6CFCGG>CFE9E6CF@@FGGGGG9F7CFGGGG,C,CF:F,7CF:+F:CCFG<<5C+FCEG+CCE<<@7+=F:FE+CFEG:F@@FED<B,BFCD8BF7,,@F<,@FEC7CEGD7E*=BF:C*4C*:/8E*<<C9++3@++<CF8*<:EF@F*:75CCC6@C>@FGGG?**:CCCFECD7?*97**/9C*77*9?)19*9*C:7CFGFFFA6?:C*>F(7<2FAF26:B)5>4<4:*0.7<;99>F09(4
@M00689:251:000000000-CJTJ5:1:1101:6832:8486 1:N:0:10
CAGGATTAGATACCCTGGTAGTCCATGCCGTAAACGGTGGGCGCTAGGTGTAGGGGTCTTCCACGTCCTCTGTTTCGTAGCTAACGCATTAAGCGCCCCGCCTGGGGATTACGGCCGCAAGGCTAAAACTCAAAGGAATTGACGGGGGCCCGCACAAGCGGCTGAGCATGTGGATTAATTCGATGCAACGCTAAGAACCTTACCTGGGCTTGACATACACCAGATCGCTGCAGAGCTGTCTTTTCCCTTGTGGTTGGTTTACAGGTGCTGCATGGCCTTCGCTGCATCTTTCT
+
G9CFFGDFEAFGFGGGGGG<CFFGGFC<C@FCGGGE7F<++C++@7C<EFECA<@+FFGGGG9FCC6BFGGEF,CE:FFEF6,,C,C>FC9?F,@:+>:::=F+++@++BEF=++4++++3+=D<,,8,:<,33,,8,@F=BFC+3+*3*1*****6,=*:F*1,*?,>,FEC,BC@+>3C*+5+*?+?***2*2++0*;<+@+<+***09**3+209*7>5/*222*>3564*1079>**:::?7FA?.<**0>(-8(0(8)))9))?4)(6*))705<(-4,40)-5)664
@M00689:251:000000000-CJTJ5:1:1101:28243:8518 1:N:0:10
CAGGATTAGATACCCTGGTAGTCCATGCCGTAAACGGTGGGCGCTAGGTGTAGGGGTCTTCCACGGCCTCTGTGTCGTAGCTAACGCATTAAGCGCCCCGCCTGGGGAGTACGGCCGCAAGGCTAAAACTCAAAGGAATTGACGGGGGCCCGCACAAGCGGCGGAGCATGTGGATTAATTCGATGCAACGCGAAGAACCTTACCTGGGCTTGCCATACACCAGATCGCTGCAGAGATGTAGTTTCCCTTGTGGTTGGTGTACAGGTGATGCATGGCCGTCGCTGCAT
+
GFGGGGGFGFFGGFGGGGGGGGGGFGFGGGGGGGGGGGGGGGEGGEGGGGGGGGGGGGGGGGGGGGCGGGGFGFGGGGGGGGGDGGGGGGGGGGGGGGGEGGGGFFGCGF?E@FGGGG>7:CFGDGGGGGGGFGGGGFDDF9FCGGGGGCEDGGEFGGGGCGG>EGGGGGGGGGGGG9FFGF?C@EGFGDGGGEGGFGGGGGGGGGGGGGGG3EGGF?6CGCCFFGGD>>D?4@FC4?G*?FFFFFFF?:<CCFF?FF?>7?A>FFFAFFFABB4)<DFB0(,81(:
@M00689:251:000000000-CJTJ5:1:1101:13030:8547 1:N:0:10
CAGGATTAGATACCCTGGTAGTCCATGCCGTAAACGGTGGGCGCTAGGTGTAGGGGTCTTCCACGGCCTCTGTGTCGTAGCTAACGCATTAAGCGCCCCGCCTGGGGAGTACGGCCGCAAGGCTAAAACTCAAAGGAATTGACGGGGGCCCGCACAAGCGGCGGAGCATGTGGATTAATTCGATGCAACGCGAAGAACCTTACCTGGGCTTGACATACACCAGATCGCTGCAGAGATGTAGTTTCCCTTGTGGTTGGTGTACAGGTGCTGCATGGTTGTCGCTGCAT
+
GGGGGGGGGGGGGGGGGGGGGGGGGGGGGGGGGGGGGGGD>E@FGGGGGGGEGGG>FFGGGFCEFGGGGGGFGCFG7C=BFGEAFFGDFGGF<EFGEGGFGGGGGGG?=FFGCCFGGGCFDGGGGG<=FFGGGCF?=FGGGC<FGGGGGGGGGGGGGCE<@B8CEGGGGGGGG7CEGFGGFGCG@GFGGCGGCEGGGGGGEGGGG?FCFFFGGFGGGF@GCGC<F6*9@7D:)99C?FDF*?DGF=?AF?<C3;F:(8<@)/)).9?29-5244:F?)44(32(42)
@M00689:251:000000000-CJTJ5:1:1101:16674:8637 1:N:0:10
CAGGATTAGATACCCTGGTAGTCCATGCCGTAAACGGTGGTCGCTAGGTGTAGGGGTCTTCCACGGCCTCTGTGTCGTAGCTAACGCATTAAGCGCCCCGCCTGGGGAGTACGGCCGCAAGGCTAAAACTCAAAGGAATTGACGGGGGCCCTCACAAGCGGCGGATCATGTGGATTAATTCGCTGCAACTCGCAGAACCTTCCCTGGGCTTGACATACACCAGATCGCTGCAGAGATGTCGTTTCCCTTGTGGTTTGTTTACAGGTGCTGCCTGGCCGTCGCTGCATCTTTCT
+
GGGGDFFGFGGGGGGGEFGFGGGFEFFFGEGBFGGGGG8+,CCFGFCDFDFGGG7:FFGGGG<F,@FGGGG8FEFGCDCFFG99F:F7CF??EFEGGGGGGGGG+FC=:F=FFEGGEGC:>FGG,,5:EFGF,E>:,@@F,3F+<++*BGG7B7F:9:D<BF88?*BFGGG9C,?C99CFF5*;8CEDF+A55EE8:EFFG+AEF?*CC=FGC?+:7?*7CC57C<*5;/C?@*9*9=F77C><F@F>F7:9*7:(4:(7<F2257).=)8(8*08F399996397A99)4<B
@M00689:251:000000000-CJTJ5:1:1101:19274:8670 1:N:0:10
CAGGATTAGATACCCTGGTAGTCCATGCCGTAAACGGTGGGCGCTAGGTGTAGGGGTCTTCCACGGCCTCTGTGTCGTAGCTAACGCATTAAGCGCCCCGCCTGGGGAGTACGGCCGCAAGGCTAAAACTCAAAGGAATTGACGGGGGCCCGCACAAGCGGCGGAGCATGCGGCTTAATTCGATGCAACGCGAAGAACCTTACCTGGGCTTGACATACACCAGATCGCTGCAGAGATGTAGTTTCCCTTGTGGTTGTTTTCCAGGTGTTGCATGCTTGTCGCTGCAT
+
GGGGGGGGGGGGGGGGGGGGGGGGFEFGGGGGGGGGGGGD7FGGGGG8FGGFFG>C@FGGGGGGDF:FGGGC9CFF7:C=FGFFG=FEGGCEFGGGGGG@GGGDCFCGGGGGGG>FEGGC@E7FBFFFGGGGGCDDFFGGGGGEEGC*BFG8ECGCFCG=*CC@E5CFGG6CG8EG:EEGGC++<CFGGCED*:5;CGGGGGGG<9=DEGGGDGFGF47CF7*/*9CD><DFF?95@7F*:DFGFF?)1.66C)51-.(0)944)9?<D(:2<?)/9*.)48?(9()
@M00689:251:000000000-CJTJ5:1:1101:15847:8760 1:N:0:10
CAGGATTAGATACCCTGGTAGTCCATGCCGTAAACGGTGGGCGCTAGGTGTAGGGGTCTTCCACGGCCTCTGTGTCGTAGCTAACGCATTAAGCGCCCCGCCTGGGGAGTACGGCCGCAAGGCTAAAACTCAAAGGAATTGACGGGGGCCCGCACAAGCGGCGGAGCATGTGGATTAATTCGATGCAACGCGAAGAACCTTACCTGGGCTTGACATACACCAGATCGCTGCAGAGATGTAGTTTCCCTTGTGGTTGGTGTACAGTTGGTGCCTGGTCGTCGCTGCAT
+
GGGGGGGGGGGGGGGGGGGGGGGGGGGGGGGGGGGGGGGD>FGGGDGCFGGGGGDCFGGGGGGGGGGGGGG8FDFGEGFGGGGGGGGGGGCFGGGGGGG:FGGF@F@::F<FFCFGEG=CCGGGFGFEGGGGGFCCDGGGCCGG@CCCEEG@ECE7CCFFFGGDEGGGGFGFGGFGDFGGGE9C:EGGGCEEEEDD6FGGG7FFG?FCCFFGCFGFFFFGGF479<CDF7<??*>79*2*2:FGFFFFFFF4DFF61:0>2F)6*6*5B09(6057=;;?02:1;>A
@M00689:251:000000000-CJTJ5:1:1101:9734:8877 1:N:0:10
CAGGATTAGATACCCTGGTAGTCCATGCCGTAAACGGTGGGCGCTAGGTGTAGGGGTCTTCCACGGCCTCTGTGTCGTAGCTAACGCATTAAGCGCCCCGCCTGGGGAGTACGGCCGCAAGGCTAAAACTCAAAGGAATTGACGGGGGCCCGCACAAGCGGCGGAGCATGTGGATTAATTCGATGCAACGCGAAGAACCTTACCTGGGCTTGACATACACCAGATCGCTGCAGAGATGTAGTTTCCCTTGTGGTTGGTTTACAGGTGATTCATGGCTTTCGCTGCATCTTTCT
+
GGGGGGGGGGGGGGGGGGGGGGGGGGGGGGGGGGGGGGGEEGGGGGGGGGGGGGG7FGGGGGGG7FFGGGGAG@FG:FE<FGC<FCF:FGF9CF@FFGG:FGGD<FEB4C,F@7FFGGDD@FFGF<FEGGGGGGGGG<FF<FGGCGDGGGGGG@FEGBF<CFECC8E>F?C9CEGF+:FGGE9C9E<CF=ECE5EEGGGGGFGGGGD5AFGDGGFC:?@GGC9CCF*>>*>:F759@4C00?FGFFFFF:A<*<@00<(<2FA?)974=)6)<6=@F)5921?09:924)6:>
@M00689:251:000000000-CJTJ5:1:1101:7049:8901 1:N:0:10
CAGGATTAGATACCCTGGTAGTCCATGCCGTAAACGGTGGGCGCTAGGTGTAGGTGTCTTCCCCGACCTCTGTGTCGTAGCTAACGCCTTAAGCTCCCCGCCTGGGGAGTACGGCCGCAAGGCTAAAACTCCAAGGCATTGACGGGGGCCCGCCCAAGCGGCGGAGCATGTGGTTTAATTCGATGCAACGCGAAGAACCTTACCTGGCCTTGACATGCCCCAGATCCCTTCGAACATGTAGTTTCCCTTCTGGTTTGTGTACAGTTGCTACATGTCCTCCGCTGCATCTGTGT
+
GGAFGGGFGFFFGFGGGFFFGGCFGFCGG7C,@FGGEFC+8D@CF@:<F9F,;,;,CFC,E,,,++8:CGFEF,CF@,,6BE,,C?F+CF9CF,,B<FG7FFGFF+@=+C,946+@7FE:C+AF,,8,CFF,,3,++3@F,<F=@:F7EGGEG*>>:8BF@*=7888:?:F?F+;F6+<@C:<FEGFFG*C5C*:*<CGGGGGGG?55EEGCC@CF*)/*/11*9F6*0**)))*)1<>*22:F479AF)-*296((..79=<)*1*)/.-.)*09=*).(-21;,))6)6)6
@M00689:251:000000000-CJTJ5:1:1101:15825:8928 1:N:0:10
CAGGATTAGATACCCTGGTAGTCCATGCCGTAAACGGTGGGCGCTAGGTGTAGGGGTCTTCCACGGCCTCTGTGTCGTAGCTAACGCATTAAGCGCCCCGCCTGGGGAGTACGGCCGCAAGGCTAAAACTCAAAGGAATTGACGGGGGCCCGCACAAGCGGCGGAGCATGTGGATTAATTCGATGCAACGCGAAGAACCTTACCTGGGCTTGACATACACCAGATCGCTGCAGAGATGTAGTTTCCCTTGTGGTTGGTGTACAGGTGGTGCATGGCCGTCGCTGCAT
+
GGGGGGGGGGGGGGGGGGGGGGGFGGGGGGGGGGGGGGGCCGGGGFGGGGGGGGGEGGGGGGGGEGGGGGGFGGGGGGGGGGGGGEGGGGGGGGGGGGGGGGGGFGGDEGGGGDGGGGEGGGGGGGGGGGGGGGFCDGGFGGGGCGDDGGG@G:FGGGGFDFGCEEEGGGGGG7CGFGFGGGFGGGGGG5EGGCEGGGGGGGGGGFGGGGGGGGGGCFFGGGF4DGFGFDGF@*>CFFFFFGGGFFFFFFFGGFFF>F:FFF<>?FF:D:<26?:@?>FFFF<FF8A
@M00689:251:000000000-CJTJ5:1:1101:10416:8961 1:N:0:10
CAGGATTAGATACCCTGGTAGTCCATGCCGTAAACGGTGGGCGCTAGGTGTAGGGGTCTTCCACGGCCTCTGTGTCGTAGCTAACGCATTAAGCTCCCCGCCTGGGGAGTACGGCCGCAAGGCTAAAACTCAAAGGAATTGACGGGGGCCCGCACAAGCGGCGGAGCATGTGGATTAATTCGATGCAACGCGAAGAACCTTACCTTGGCTTGACATACACCAGATCACTGCAGAGATGTCGTTTCCCTTGTGGTTGGTGTACAGGTGCTGCATGGCCGTCGCTGCCT
+
GGGGGGGGGGGGGGGGGGGGGGGGGGGGGGGGGGGGGGG7FGGGGGGGGGGGGGGCFGGDAFEG@CGGFCF<F<FG7FFGGADFGGGEGGFFGG,EEGG+CFC<FGGGCFCGEDGGEGE7FGG8,BFGGD@FGGGFGGFGFEGEGGDECFGCB:FEG:F<<F*=CEG7<CF:EFBC6@:FFFCG7CFGFCE=E5CEFGFFFFGGE9<FF8C79F+::F4CGG4*060C?74=6*/7=BF*9DDD)19>F)<FDF@09??FFFA4<F6>FAF?DF4)6;69(,-(-(5
@M00689:251:000000000-CJTJ5:1:1101:27404:9000 1:N:0:10
CAGGATTAGATACCCTGGTAGTCCACGCCGTAAACGATGTCGACTTGGAGGTTGTGCCCTTGAGGCGTGGCTTCCGGAGCTAACGCGTTAAGTCGACCGCCTGGGGAGTACGGCCGCAAGGTTAAAACTCAAATGAATTGACGGGGGCCCGCACAAGCGGTGGAGCATGTGGTTTAATTCGATGCAACGCGAAGAACCTTACCTGGTCTTGACATCCACAGAACTTTCCAGAGATGGATTGGTGCCTTCGGGAACTGTGAGACAGGTGATGCATGGTCGTCGCTGCAT
+
GGGGGGGGGGGGGGGGGGGGGGGFFGGGGGGGF@FCFGF@FGGGGGGGGGEEFFGGGC<FGGCGGGEGEGGGG8CCECFGGGGGGGGGGGGGGFGGGCFCEEGGGGCGEDCFEG+@FC++BFFFDFDGEDGDGGGCCFFFGGG7@EFCEGEEEEE7EFEEFGGFGGFGFFFGCF7EGGGCFGGGDGCEGG==EEGFG5CGFCCFGGGF?+:E6<FGG?F9FGGG7C7*7CC7>FGF?5C7*C:>F@FBFF?C>7@??F28<@<:45?(*.:)27FF7@9701>F?B>)
@M00689:251:000000000-CJTJ5:1:1101:27386:9005 1:N:0:10
CAGGATTAGATACCCTGGTAGTCCACGCCGTAAACGATGTCGACTTGGAGGTTGTGCCCTTGAGGCGTGGCTTCCGGAGCTAACGCGTTAAGTCGACCGCCTGGGGAGTACGGCCGCAAGGTTAAAACTCAAATGAATTGACGGGGGCCCGCACAAGCGGTGGAGCATGTGGTTTAATTCGATGCAACGCGAAGAACCTTACCTGGTCTTGACATCCACAGAACTTTCCAGAGATGGAGTGGTGCCTTAGGGAACTGTGAGACAGGTGATGCATGGTCGTCGCTGCAT
+
GEFGGGGGGGGCFCFGFGGFGGGGEFGGGGCCFFGGGGGFGGGGGGFGGGG@<FCFFFGGGGGGGGGGGGGGGG8CFGGGCGGCFGGGDFFFEFBFFEGDGGGGGGGGGGGGDE@BCFFGG9=FGGGF?FEFEGGGGGGFGGGEGGGGG<EGG7FGG>FCGGECCFC:FC:FG>FGG?CCFF?CEGG6>*:ECEDE8@8<@?8:EG?F?GGGGGD4966DFGFFCFFCFFGF@F>7;?*94CFG=@*6*92D<>FFDFF4>F>?F>BBF29A<FFF86616360:B>>
@M00689:251:000000000-CJTJ5:1:1101:22270:9012 1:N:0:10
CAGGATTAGATACCCTGGTAGTCCATGCCGTAAACGGTGGGCGCTAGGTGTAGGGGCCTTCCACGGCCTCTGTGTCGTAGCTAACGCATTAAGCGCCCCGCCTGGGGAGTACGGCCGCAAGGCTAAAACTCAAAGGAATTGACGGGGGCTCGCACAAGCGGCGGAGCATGTGGATTCATTCGATGCAACGCGAAGAACCTTACCTGGGCTTGACATACACCAGATCTCTGCAGTGATGTAGTTTCCCTTGTGGTTGGTGTACAGGTGGTGCATGGCCGTCGCTGCATCCGTCT
+
GFGGGGGGEGGGGGGGGGGGGGGGGGFGGGGGGDFGFFF7+C@FGDGCFGGGFGG7FEG<E<C,6@FFGGGDFGGGEGGGEFECGDG:FGCE<EFGGGE:C+?B+BBF4BEFGCFG>F@EGG7>,B=FFGGGGGGGGGFGCFC:FDDCE*18:BF@FFGG*BC*?=CFGGGGG+<:+<CCG?GFCGGGFCE*5*:8CCFGG9FGG7=C7CGG4C+7*7*9475*9*309*9*<*0*/7C>0C7C*9F<F4<<*7>80:6F>8).)9)(>?F)66)56)9>00,49726((-(3
@M00689:251:000000000-CJTJ5:1:1101:23770:9036 1:N:0:10
CAGGATTAGATACCCTGGTAGTCCACGCCCTAAACGATGAATGCTAGTTGTTGGGGTGCTTGTCACTCCAGTAATGCAGTTAACACATTAAGCATTCCGCCTGGGGAGTACGGTCGCAAGATTAAAACTCAAAGGAATAGACGGGGACCCGCACAAGCGGTGGAGCATGTGGTTTAATTCGAAGATACGCGAAGAACCTTACCTAGGCTTGACATTGATAGAATCTGCTAGAGATAGCGGAGTGTCTAGTTTACTAGACCTTGAAAACAGGTGATGCATGGTTGTCGCTGCAT
+
GGGGGGGGGGGGGGGGGGGGGGGGGFGGGGGGGGGGGGGFGGGGGEFGFGGGGGGGFGGGGGGGGGGGGGGGGGGGGGGGCEGFGGGGGGGGGGGGGGGGGGGGGGGEGGGGGGGGGGGGFFGGGGGGGFGGGGGFGGGGGGGGGGGGGGGGGGGFGGGGGGGGGGGGGGGGGGGGGGGGCEFGGGGGFE?EGGGGGGGGGGGGGGGCGGGFFGCFGFFGGGGGGGGGFGGFFFGGFF:GGGGGFFFAF9<DGFFFA92??FDFFFBBF?:AF=8F?FBA<AFFFF<BFB9?D
@M00689:251:000000000-CJTJ5:1:1101:22776:9087 1:N:0:10
CAGGATTAGATACCCTGGTAGTCCACGCCGTAAACGATGAATACTAGGTGTGGGGGTTTCAACACCTCCGTGCCGCCGCTAACGCATTAAGTATTCCGCCTGGGGAGTACGGTCGCAAGGCTAAAACTCAAAGGAATTGACGGGGGCCCGCACAAGCGGCGGAGCATGTGGATTAATTCGATGCAACGCGAAGAACCTTACCTGGGCTTGACATACACCAGATCGCTGCAGAGATGTAGTTTCCCTTGTGGTTGGTGTACAGGTGCTGCATGGTCGTCGCTGCAT
+
GGGGGGGGGGGGGGGGGGGFGGGFGGGGGGGGGGGGEGGGGGGGGCGGGGGGGGDGGGGGFEFCGGGGGGGDFGGGGDGGG:EBFEGGGCFG9FGGG<FEGDFGGCCBFFGDGGGEGCG7FFEGCCFGGFCFF?CFFGFCGEEECGFBEEEGGGC<FE@EGD7EGEFFGG+AEGGEFGGGFGGGGFFEEG*5C5?FGGGGGGGF=FFFGEFFGGGGFFFG45CG3CGDEFF?@):>B@FGGFGGFFF06@?FGB>?:?BFF6?A<FF9F7<<<FFDE>6>FBB0A
@M00689:251:000000000-CJTJ5:1:1101:7910:9117 1:N:0:10
CAGGATTAGATACCCTGGTAGTCCATGCCGTAAACGGTGGGCGCTAGGTGTAGGGGTCTTCCACGGCCTCTGTGTCGTAGCTAACGCATTAAGCGCCCCGCCTGGGGAGTACGGCCGCAAGGCTAAAACTCAAAGGAATTGACGGGGGCCCGCACAAGCGGCGGAGCATGTGGATTAATTCGATGCAACGCGAAGAACCTTACCTGGGCTTGACATACACCAGATCGCTGCAGAGATGTAGTTTCCCTTGTGGTTGGTGTACAGGTGTTGCATGGTTGTCGCTGCAT
+
GGGGGGGGGGGGGGGGGGGGGGFGGGGGGGGGGGGGGGGGGGGGGGGGFGGGGGGGGGGGGGGGGGGGGGGGGGGGGGFGGGGGGGGGGGGGFGGGGGGGGGGGGGGEGGGGGGGGGGGGGGGGGGGGGGGGGGGGGGGGGGGGGGGGGGGCGEGGGGGGGGGGGGGGGGFGGGGGFGGGGGGGGGGGGGGGGGGGGGGGGGGGGGGGGG4CDGCFGFFG59DCCFC:FDDFFFGDFFG7DFGGFF?AFFAGG5>BFFBFBF<AFF4<51))-7>BFFFA0141674
@M00689:251:000000000-CJTJ5:1:1101:16405:9157 1:N:0:10
CAGGATTAGATACCCTGGTAGTCCATGCCGTAAACGGTGGGCGCTAGGTGTAGGGGTCTTCCACGGCCTCTGTGTCGTAGCTAACGCATTAAGCGCCCCGCCTGGGGAGTACGGCCGCAAGGCTAAAACTCAAAGGAATTGACGGGGGCCCGCACAAGCGGCGGAGCATGCGGATTAATTCGATGCAACGCGAAGAACCTTACCTGGGCTTGACATACACCAGATCGCTGCAGAGATGTAGTTTCCCTTGTGGTTGGTGTACAGGTGATGCATGGCTGTCGCTGCATCCGTCT
+
GGGGGGGGGGGGGGGGGGGGGGGDGGGGGGGGGGGGGGGGGGGGGGGGGGGGGGGGGDGGGGGGGGGGGGGGGGGGGDGGGGGGGGGGGGGGGDGGGGGGGGGGGGGGGGGGGGGGGGGGGGGGGGGGGGGGGGGGGGGGGGGGGGGGGGGGGGGGGGGDGGGGGGGGGG6?ECEDGFFGGGFFDEFGGDEECEGGFGGGGGGGGGGGGGGGGGGC>@?GG3DGFF=D5CD:F677/?>:?GGGFFFAF4.CGFFB>?FF)*)65=)-1)-4<?F@FB:2(28?>())((-((
@M00689:251:000000000-CJTJ5:1:1101:23805:9171 1:N:0:10
CAGGATTAGATACCCTGGTAGTCCGTGCCGTAAACGGTGGGCGCTAGGTGTAGGGGTCTTCCACGGCCTCTGTGTCGTAGCTAACGCATTAAGCGCCCCGCCTGGGGAGTACGGCCGCAAGGCTAAAACTCAAAGGAATTGACGGGGGCCCGCACAAGCTGCGGAGCATGTGGATTAATTCGATGCAACGCGAAGAACCTTACCTGGGCTTGACATACACCAGATCGCTGCAGAGATGTAGTTTCCCTTGTGGTTGGTGTACAGGTGATGCATGGTCGTCGCTGCAT
+
GGGGGGGGGGGGGGGGGGGGGGGGGGFGGGGGGGGGGGGGGGGGGGGGGGGDFGGGGGGGGGGGGGGGGGGGGGGGGGGGGGGGGGGGGGGGGGGGGGGGGGGGGGGEGGGGGGGGGGGGGGGFGGGGGGGGGGGGGGGGGGGGGGGGGGGGGGGGGGGGGGGDGGGGGGGGGGGGFFFGGDGGGGGGGGGGEGGCEGGGGGGGGGGGGGGGGGGGGFFGGGF7F4EGFGGFFFFFFFGD>>FFFFFBFFDFDFFFFFFFFFFF@F62@BFBFFFFFFFFFFFFFFF
@M00689:251:000000000-CJTJ5:1:1101:18384:9233 1:N:0:10
CAGGATTAGATACCCTGGTAGTCCACGCCGTAAACGATGTCGACTTGGAGGTTGTGCCCTTGAGGCGTGGCTTCCGGAGCTAACGCGTTAAATCGACCGCCTGGGGAGTACGGCCGCAAGGTTAAAACTCAAATGAATTGACGGGGGCCCGCACAAGCGGTGGAGCATGTGGTTTAATTCGATGCAACGCGAAGAACCTTACCTGGTCTTGACATCCACGGAAGTTTTCAGAGATGAGAATGTGCCTTCGGGAACCGTGAGACAGGTGTTGCATGGCTGTCGCTGCAT
+
GGGGGGGGGGGGGGGGGGGGGGGGGGGGGGGGGGGGGGGGGGGGGGGGFFGGGGGGGGGGGGGGGGGEGGGGGGGGGGGGGGGGGGGGGGGGGGGGGGGGGGGGGGGGGGGGGGGGGGGGGGFGGGGGGGGGGGDGGGGGGGGGGGGGGGGGGGGGGGGGEEGGGGGGGGGGGGGGGGGFGGGGGGGGGGGGGGGGGGGGGGGGGGGG7F7CGGCFF?FGDG:D2*<C6CD**0CFFFFGG>77B4@BFF?GGFFFFFFFFFFBF>?:44?<>FFFFF:(,81,(2:B
@M00689:251:000000000-CJTJ5:1:1101:5071:9266 1:N:0:10
CAGGATTAGATACCCTGGTAGTCCATGCCGTAAACGGTGGGCGCTAGGTGTAGGGGTCTTCCACGGCCTCTGTGTCGTAGCTAACGCATTAAGCGCCCCGCCTGGGGAGTACGGCCGCAAGGCTAAAACTCAAAGGAATTGACGGGGGCCCGCACAAGCGGCGGAGAATGTGGATTAATTCGATGCAACGCGAAGAACCTTACCTGGGCTTGATATACACCAGATCGCTGCAGAGATGTAGTTTCCCTTGTGGTCGGTGTACAGGTTCTGCATGGCCGTCGCTGCAT
+
GGGGGGGGGGGGGGGGGFGGGGGFGFGFFEFCFDFFGGGGGGDEGEGGGFGGGGGGGGGGGGGGGGGGGGGGGGGGGGGGGGGGFGGGGEDGGGDEEGEFFEFGGGGEGGGAFGGCBFEFFFC@FGGGFGGGF9FGFFGGGGGFGGGGGE7EE71=CFACG7CE=E**+<<C7<CEFGGCFFGFG5<F:CGC::>5<0;:CCGGCCGF=F*>CEGFGFBF4C<C4*:CFGD?@?FF4?DDGFCCFF?AFFDGGF?;B1:EFF<4;**)/69:AFFFF>1(718:(,)
@M00689:251:000000000-CJTJ5:1:1101:5090:9266 1:N:0:10
CAGGATTAGATACCCTGGTAGTCCATGCCGTAAACGGTGGGCGCTAGGTGTAGGGGTCTTCCACGGCCTCTGTGTCGTAGCTAACGCATTAAGCGCCCCGCCTGGGGAGTACGGCCGCAAGGCTAAAACTCAAAGGAATTGACGGGGGCCCGCACAAGCGGCGGAGCATGGGGATTAATTCGATGCAACGCGAAGAACCTTACCTGGGCTTGATATACACCAGATCGCTGCAGAGATGTAGTTTCCCTTGTGGTCGGTGTACAGGTGCTGCATGGCCGTCGCTGCAT
+
GGGGFGGGGGGGGGGGGGGGGGGFFGGGFGGCEGGGGFGGGGGGGGGGGGFFGGGGGGGGGGGGGGGGGGGGGGGGGDFGDFGGGGGGDFGGGGGGGGGGGGGGGGGGGGFFEEGEGEEEGGFDFGGGGGGFFFGGGGF@FGGGGGGGGGCGGCGEFFGGFGGGGGGG6E6C8C86+CEE>C+9C5:EFE5EDGGGFFDG+CCFFGGGCFGEGC?>C@=F<CGG*9=D@C3@F**097:002::*9647))99>6;>6?;<=BAFFFFFFB:A@F>F>3616019:<
@M00689:251:000000000-CJTJ5:1:1101:25767:9284 1:N:0:10
CAGGATTAGATACCCTGGTAGTCCATGCCGTAAACGGTGGGCGCTAGGTGTAGGGGTCTTCCACGGCCTCTGTGTCGTAGCTAACGCATTAAGCGCCCCGCCTGGGGAGTACGGCCGCAAGGCTAAAACTCAAAGGAATTGACGGGGGCCCGCACAAGCGGCGGAGCATGTGGATTAATTCGATGCAACGCGAAGAACCTTACCTGGGCTTGACATACACCAGATCGCTGCAGAGATGTAGTTTCCCTTGTGGTTGGTGTACAGGTGGTGCATGGCCGTCGCTGCAT
+
GGGGGGGGGGGGGGGGGGGGGGGGGGFFGGGGGGGGGGGGGGGGGGGGGGG<FFGGGGGGGGGGGGGGGGGGGGGGGGGGGGGGGGGGGGGGGGGGGGGGGGGGGGGGGGGGGGGGGGGGGGGGGFGGGGGGGGGGGGGGGGGGGGGGGGGGGGGGGGGGGGEECCE>FF:FGGCGGGFGGGF?FGGGGEEGGGGGGFFFGGGG?EFGGGGGGGGGGFFGDGGGGGGGFG3/<FGGFBGFGF::FFFFFF4F<@FFBFFF<4<<5?FFDBB:<F>5?@9BFFFFFFA
@M00689:251:000000000-CJTJ5:1:1101:27467:9349 1:N:0:10
CAGGATTAGATACCCTGGTAGTCCATGCCGTAAACGGTGGGCGCTAGGTGTAGGGGTCTTCCACGGCCTCTGTGTCGTAGCTAACGCATTAAGCGCCCCGCCTGGGGAGTACGGCCGCAAGGCTAAAACTCAAAGGAATTGACGGGGGCCCGCACAAGCGGCGGAGCATGTGGATTAATTCGATGCAACGCGAAGAACCTTACCTGGGCTTGACATACACCAGATCGCTGCAGAGATGTAGTTTCCCTTGTGGTTGGTGTACAGGTGCTGCATGGCTGTCGCTGCAT
+
GGGGGFG@<FFGGGGGGGGGGGGGFFGGGGGGGGGCEGGGGGGGGEEGGGG9FGGDGGGGGGGGGGGGGGGGGGGGGGGGGFGGGGDFGGGGFFGGCFGGGGGGG+@BFGDGGGGGGGGGGFGGGFGGGGGGGGCGGGGFGFGEGGGGGGGGGGGG@CFG*=C@EGGCGGGGGGGGGGGGGGFF7AEGGCGEGC=8FGGGGGGGGGDGGGGGFC7DGFFFGG<FCDFG@DD)7@FD@FFF7C>7@@F<?5<6<FF?4:<72FA9@F62=<<?96FFF@<5:?6(44<
@M00689:251:000000000-CJTJ5:1:1101:27449:9350 1:N:0:10
CAGGATTAGATACCCTGGTAGTCCATGCCGTAAACGGTGGGCGCTAGGTGTAGGGGTCTTCCACGGCCTCTGTGTCGTAGCTAACGCATTAAGCGCCCCGCCTGGGGAGTACGGCCGCAAGGCTAAAACTCAAAGGAATTGACGGGGGCCCGCACAAGCGGCGGAGCATGTGGATTAATTCGATGCAACGCGAAGAACCTTACCTGGGCTTGACATACACCAGATCGCTGCAGAGATGTAGTTTCCCTTGTGGTTGGTGTACAGGTGCTGCATGGCTGTCGCTGCAT
+
GGGGGGGGGGGGGGGGGGGGGGGGGCFGGGGGGGGGGGGGGFGGGGGGGGGAGGGGGGGGFFGGEGGGGGGGGGGFFGGGGGGGGGGGGGGGGGGGCFGGGGGGGGGGGGGGGGGGGGGGGGFGGGGGGGGGGGGGGGGGGGGGGGGGGGGGGGGGGGGGGGGGGGGGGGGGGFFGGGGGGGGFGGGGGGGGGGGGGGGGGGGGFGCFFFGGGFGG7?@GCGG49<EGFDGFFFGGFFDF:DFFFFFFFFFGGFFF;:FF299><F@?FF?FABFFFF<4?F<BFBA
@M00689:251:000000000-CJTJ5:1:1101:26656:9351 1:N:0:10
CAGGATTAGATACCCTGGTAGTCCACGCCCTAAACGATGAATGCTAGTTGTTGGGGTGCTTGTCACTCCAGTAATGCAGTTAACACATTAAGCATTCCGCCTGGGGAGTACGGTCGCAAGATTAAAACTCAAAGGAATAGACGGGGACCCGCACAAGCGGTGGAGCATGTGGTTTAATTCGAAGATACGCGAAGAACCTTACCTAGGCTTGACATTGATAGAATCTGCTAGAGATAGCGGAGTGTCTAGTTTACTAGACCTTGAAAACAGGTGATGCATGGTTGTCGCTGCAT
+
GGGGGGFGGGFGFGGGGGGGGGGGGFGEDFGGGGGGEGGGGGGGGGGGGGGGGGGGGGGGGGGGGGGGGGGGGFGDGGFFGGEGGGGGGGFGDGGFFGFEGGGGGGGGGGGGGGGGGGGGGGGGGGGGGGGGFGGGGGGFGGGGGGGGEGGGGGGGGGDFFGGFGGGGGGGGGGGGGGGGGGGEEGGGGGGGGGDGGGGGFGGGGGDGGGGGGCGGGFFGGGGGGGGGFGCAFAGGFCGG)5DGFFFFFFFGGF=AFFFFFFFBFFF?FB?>FFFFF?AA?FF?FBF6<BF:2
@M00689:251:000000000-CJTJ5:1:1101:17686:9364 1:N:0:10
CAGGATTAGATACCCTGGTAGTCCATGCCGTAAACGGTGGGCGCTAGGTGTAGGGGTCTTCCACGGCCTCTGTGTCGTAGCTAACGCATTAAGCGCCCCGCCTGGGGAGTACGGCCGCAAGGCTAAAACTCAAAGGAATTGACGGGGGCCCGCACAAGCGGCGGAGCATGTGGATTAATTCGATGCAACGCGAAGAACCTTACCTGGGCTTGACATACACCAGATCGCTGCAGGGATGTAGTTTCCCTTGTGGTTGGTGTACAGGTGATGCATGGCCGTCGCTGCAT
+
GGGGGGGGGGGGGGGGGGGGGGGGGGGGGGGGGGGGGGGGGGGGGGGGGGGGGGGGGGGGGGGGGGGGGGGGGGGGGGGGGGGGGGGGGGGGGFGGGGGGGGGGGGGGGGFGGGGGGGGGGGGGGGGGGGGGGGGFFGGGGGGGGGGGGGGGGGGGGGGGGGGGGGGGGGGGGGGGGGGGGGGGDGGFGGGGGGGGGGGGGGGGGGGGGGGGGGGGGFFGGGGGGGGGFDGFFFDD>EGFFGGGFFF>FFFGGFFFFFFF<FBAFFFFFFFFFF44?36;FFFBFFF
@M00689:251:000000000-CJTJ5:1:1101:8934:9368 1:N:0:10
CAGGATTAGATACCCTGGTAGTCCATGCCGTAAACGGTGGGCGCTAGGTGTAGGGGTCTTCCACGGCCTCTGTGTCGTAGCTAACGCATTAAGCGCCCCGCCTGGGGAGTACGGCCGCAAGGCTAAAACTCAAAGGAATTTACGGGGGCCCGCACAAGCGGCGGAGCATGTGGATTAATTCGATGCAACGCGAAGAACCTTACCTGGGCTTGACATACACCAGATCGCTGCAGAGATGTAGTTTCCCTTGTGGTTGGTGTACAGGTGCTGCATGGCCGTCGCTGCAT
+
GGGGFFFEFGFGGGGGGGGGGGGGGGFFGGGGGGGGDEGGGGEGFGGGGGGEGGGCFGGGGGGGCGFFGEFFFFGGGGDFGCGG8CFCCEFGGFCCEGGEFGEGGGDE=FE9FCBCE=+CFF7B<FGG<==AGGGGGGDE,:@>FGGGGGGB:*F*=CCF<48CEGCCEG7:E++<FGGGG50<@EFGGDE7:55:C8C8F?FGGGGF=FGG<+<7:**077CFG*:CF*>F?6*29=:77::7@FF<F4)*18),764;)*54?FF>BA?2:?F))0(43(-3((6
@M00689:251:000000000-CJTJ5:1:1101:26317:9371 1:N:0:10
CAGGATTAGATACCCTGGTAGTCCACGCCGTAAACGTTGGGCACTAGGTGTGGGGGCTCTTTCCGGGGTTTCCGCGCCGTAGCTAACGCATTAAGTGCCCCGCCTAGGGAGTACGGCCGCAAGGCTAAAACTCAAAGGAATTGACGGGGGCCCGCACAAGCGGCGGAGCATGCGGATTAATTCGATGCAACGCGAAGAACCTTACCAAGGCTTGACATGTGCGCGATCGCTGCAGAGATGTGGTTTCCTACTTGTAGGCGCGTTCACAGGTGATGCATGGCCGTCGCTGCAT
+
GGGGGGGGGGGGGGGGGGGGGGGGFGFGGGGGGGGGGGGGGGGGGGGGGGGGGGGGGGGGGGGGGGGGGGGGGGGGGGGGEDGGEFGGGGGGGGGGGGGGGGGGGGGGGGGGGGGGGGGGGGGGGGGGGGGGGGGGGGGGGGGGGGGGGGGGGGGGGGGGGGGGGDCGGGGGGGGGGDGFGGGGGGGGGGGGGGGGGEFGGGGGGGGGGGGG<CCFGFFGGGGGGGGGFGG>EFGGFFGGGGGGFFFFF=<GGFFFDFBFFFFFFFFBF?FFFFFFFFFFF?>BF>BBFFFA
@M00689:251:000000000-CJTJ5:1:1101:17673:9435 1:N:0:10
CAGGATTAGATACCCTGGTAGTCCATGCCGTAAACGGTGGGCGCTAGGTGTAGGGGTCTTCCACGGCCTCTGTGTCGTAGCTAACGCATTAAGCGCCCCGCCTGGGGAGTACGGCCGCAAGGCTAAAACTCAAAGGAATTGACGGGGGCCCGCACAAGCGGCGGAGCATGTGGATTAATTCGATGCAACGCGAAGAACCTTACCTGGGCTTGACATACACCAGATCGCTGCAGAGATGTAGTTTCCCTTGTGGTTGGTGTACAGGTGGTGCATGGCCGTCGCTGCAT
+
GGGGGGGGGGGGFGGGGGGGGGGGGGGGGGGGGGGGGGGGGGGGGGGGGGGGGGGGGGGGGGGGGGGGGGGGGGGGGGGGGGGGGGGGGGGGGGGGGGGGGGGGGGGGGGGGGGGGGGGGGGGGGGGGGGGGGGGGGGGGGGGGGGGGGGGGGGGGGGGGGGGGGGGGGGGGGGGGGGGGGGGFCEGGGGGGGGGGGGGGGGGGGC5FGGGGGGGGGFFGGGGGGGGGFGGFFFGGFFGGGGGGFFFFF:<CGFF?>6?FFFFFFFFFDFBFFFF<687(41:?9?<
@M00689:251:000000000-CJTJ5:1:1101:9712:9436 1:N:0:10
CAGGATTAGATACCCTGGTAGTCCATGCCGTAAACGGTGGGCGCTAGGTGTAGGGGTCTTCCACGGCCTCTGTGTCGTAGCTAACGCATTAAGCGCCCCGCCTGGGGAGTACGGCCGCAAGGCTAAAACTCAAAGGAATTGACGGGGGCCCGCACAAGCGGCGGAGCATGTGGATTAATTCGATGCAACGCGAAGAACCTTACCTGGGCTTGACATACACCAGATCGCTGCAGAGATGTAGTTTCACTTGTGGTTGGTGTACAGGTGATGCATGGCCGTCGCTGCAT
+
GGGGGFGGGGGGGGGGGGGGGGGGGGGGGGGGGGGGGGGGGGGGGGGGGGGGGGGGGGGGGGGGGGGGGGGGGGGGGGGGGGGGGGGGGGGGGGGGGGGGGGGGGGGGDGFGGGGGGGGGGGEFFGGGGGGGGGGGGGGGGGGGGGGGGGGGGEGGGGGGGGGEGDGGGGGGGGGGGGGGGGGGGGFFGGGGEGGGGGGGGGGGGGGGFFGGFFEGGFFGGGGGGGEGF:C@F4C0=FGGFGFGF*9>FFFGDFF<9:<FDFFFFF:AFBFFFFFFFFFFB>FFFBF
@M00689:251:000000000-CJTJ5:1:1101:26216:9460 1:N:0:10
CAGGATTAGATACCCTGGTAGTCCACGCCGTAAACGATGTCGACTTGGAGGTTGTGCCCTTGCGGCGTGGCTTCCGGAGCTAACGCGTTAAGTCGACCGCCTGGGGAGTACGGCCGCAAGGTTAAAACTCACATGAATTTACGGGGGCCCGCACAAGCGGTGGAGCATGTGGTTTAATTCGATGCAACGCGAAGAACCTTACCTGGTCTTGACATCCACAGAACTTTCCAGCGATGGATTGGTGCCTTCGGGAACTGTGATACAGGTGCTGCATGGCCGTCGCTGCAT
+
GGGGGGGGGGFFGGGGFGGGGGGGGG@FGGGGEGGGDFFFF<CFGEFG8FCGGFF@FEGGGD,@7FGGE7F,C6EC=C+@E<,C=FG:C=+<BF=:CF=FF:+BFFFFGG<F:FF3FF:7@FA,3@CFCFE,@AEGFFC,7@B:FEGGDF@E=CG+=CG*=F14;CB:2CG<FG780<9:79:CEF9FEEG5=5CGGG80++AC+*0<CC7+9C775?FF*96FC>?F?77)).**55CGFGG3=?*<40(9)7>??A4@)9<29FF(9>A?>F6<F67>FFF<(77A
@M00689:251:000000000-CJTJ5:1:1101:17488:9461 1:N:0:10
CAGGATTAGATACCCTGGTAGTCCATGCCGTAAACGGTGGGCGCTAGGTGTAGGGGTCTTCCACGGCCTCTGTGTCGTAGCTAACGCATTAAGCGCCCCGCCTGGGGAGTACGGCCGCAAGGCTAAAACTCAAAGGAATTGACGGGGGCCCGCACAAGCGGCGGAGCATGTGGATTAATTCGATGCACCGCGAAGAACCTTACCTGTGCTTGACATACACCAGATCGCTGCAGAGATGTAGTTTCCCTTGGGGTTGGTGTACAGGTGCTGCATGGTCGTCTATGCATCTTTCTTT
+
GGGGDFFGGEFFGGFGGGGGGFFGFFFFGDGGGGGGCF,@FGGGGCGFGFGGGGGGG7F@FGDGEEGGGGGGGGGGEGGCGGGFGGGGGGCFF<FG@FEGGGGGGGEGCFFG>CEGGGFEFCGGG8F9D@DFD<<FFGGGFGGGGDEGEGGGG*CBFCGEF>EGG5C>EG7+<<9CCFGGG8@F:C?+2*:>E***<FFGG?FGFF+<:CC?DF7CF*/0*1<FCF*<@*)99*97797:7:CFFFF>F7(*7BF0(-(78*44)9))*.)5:*57=59?((.5426>)))).4-
@M00689:251:000000000-CJTJ5:1:1101:7122:9498 1:N:0:10
CAGGATTAGATACCCTGGTAGTCCATGCCGTAAACGGTGGGCGCTAGGTGTAGGGGTCTTCCACGGCCTCTGTTTCGTAGCTAACGCATTAAGCGCCCCGCCTGGGGAGTACGGCCGCAAGGCTAAAACTCAAAGGAATTGACGGGGGCCCGCACAAGCGGCGGAGCATGTGGATTAATTCGATGCAACGCGAAGAACCTTACCTGGGCTTGACATACACCAGATCGCTGCAGAGATGTAGTTTCCCTTGTGGTTGGTGTACAGGTTCTGCATGGTTGTCGCTGCAT
+
GGGGGGGGGGGGFFFGGGGGGFGGFGFGGGGGGGGGGGGGGGGGGGGGGGGCEGGGGGGGGG<FE@FEGGG,E,EFEG8?DEFFGDG:CEF<EFEGEFGGGGGF@7FECF8FGCCFGG==F@DDFCFGGFFCB9DFF8BG=<FCCFGEEEGGGCC<<BFECF7C5EE*<?A+<+AF6+CFG5+<:EG7<>EDECCC6CFGGFGGCGC5EFGGCFDF7??C4<5*67:CF*7)/93*19C7:CDF?FFBF:AFDFF?0:3F2@)6)9*5?2>)4*)9?)46611,4:A
@M00689:251:000000000-CJTJ5:1:1101:20250:9525 1:N:0:10
CAGGATTAGATACCCTGGTAGTCCATGCCGTAAACGGTGGGCGCTAGGTGTAGGGGTCTTCCACGGCCTCTGTGTCGTAGCTAACGCATTAAGCGCCCCGCCTGGGGAGTACGGCCGCAAGGCTAAAACTCAAAGGAATTGACGGGGGCCCGCACAAGCGGCGGAGCATGTGGATTAATTCGATGCAACGCGAAGAACCTTACCTGGGCTTGACATACACCAGATCGCTGCAGAGATGTAGTTTCCCTTGTGGTTGGTGTACAGGTGATGCATGGCCGTCGCTGCAT
+
GGGGGGGFGGGGGGGGGGGGGGGGGGGGGGGGGGGGGGGGGGGGGGGGGGGFGGGGGGGGGGGGGGGGGGGGGGGGGGGGGGGGGGGGGGGGGGGGGGGGGGGGGGGDGGGGGGGFDGGGGGGGGGGGGGGGGGGGGGGGGGGGGGGGGGGGGCFGGGGGGGGGGEDGFGGFFFGGGGGGFFFGGGGGGGGGGGGGGGGGGFGFGGGGGGGDCGGG>??GDGFFGGGGFGG?)9>*/=FGGGGGFFFFFFFFDFFBBBBFFFFF??46@2)):F>FFF>B;>BFFFA
@M00689:251:000000000-CJTJ5:1:1101:19341:9535 1:N:0:10
CAGGATTAGATACCCTGGTAGTCCATGCCGTAAACGGTGGGCGCTAGGTGTAGGGGTCTTCCACGGCCTCTGTGTCGTAGCTAACGCATTAAGCGCCCCGCCTGGGGAGTACGGCCGCAAGGCTAAAACTCAAGGGAATTGACGGGGGCCCGCACAAGCGGCGGAGCATGTGGATTAATTCGATGCAACGCGAAGAACCTTACCTGGGCTTGACATACACCAGATCGCTGCAGAGATGTAGTTTCCCTTGTGGTTGGTGTACAGGTGTTGCATGGCTGTCGCTGCAT
+
GGGG@FGEFGGGGGGGGGGGGGGGGGGFGGGGGGGGGGGGGGGGGGGGGGGCGGGGGGGGGGGGGGGGGGGGGGGGGGGGGGGGGGGGGGGGGGGGGGGGGGGGGGFEGGGGGGGGGGGFGGGGGGGGGGGGGGGGGDGGCGGGGGGGGGGGGGGGGGGGGGGGDGGGGGGGGGGGGGGGGFGGFGGGGGGGGGGGGGGGGFFGGGGGGG4C9F?GFFFFFFGGGGGGFGGFF794BFGGGCFCFFF<FF9DGFF?>F<FFFFFFF@A>?F>DFFFFE?FFFFFFF<
@M00689:251:000000000-CJTJ5:1:1101:20729:9536 1:N:0:10
CAGGATTAGATACCCTGGTAGTCCATGCCGTAAACGGTGGGCGCTAGGTGTAGGGGTCTTCCACGGCCTCTGTGTCGTAGCTAACGCATTAAGCGCCCCGCCTGGGGAGTACGGCCGCAAGGCTAAAACTCAAAGGAATTGACGGGGGCCCGCACAAGCGGCGGAGCATGTGGATTAATTCGATGCAACGCGAAGAACCTTACCTGGGCTTGACATACACCAGATCGCTGCAGAGATGTAGTTTCCCTTGTGGTTGGTGTACAGGTGGTGCATGGTTGTCGCTGCAT
+
GDFGGGGGFFFGGFGGGGGGGGGGGGFEFFGGGGGGGGFFEFCGGCEGGGG,@FGCGGGGGGGGGCGGGGGGGGGGGG8=FGFGGGGGGGGGGGGGGGGGGGGFGGGGEGDFGEGEGGG=>FDF8FFAFGGFGGFGGGGGGA=@FGGEGGGGG*FEDFGEEGGG=EE5<CFGFFFF6:FEF8@F9EFGGGGGGG5CCGGGFFG6FCGFGGGDFC9>7?*>FGG<FG:<FC>F6@FGF7C*:FCFFFFBF):CDFFF0:?FFF>)5?@0@?>?BFFFF)8>FB?090)
@M00689:251:000000000-CJTJ5:1:1101:10762:9570 1:N:0:10
CAGGATTAGATACCCTGGTAGTCCACGCCCTAAACGATGAATGCTAGTTGTTGGGGTGCTTGTCACTCCAGTAATGCAGTTAACACATTAAGCATTCCGCCTGGGGAGTACGGTCGCAAGATTAAAACTCAAAGGAATAGACGGGGACCCGCACAAGCGGTGGAGCATGTGGTTTAATTCGAAGATACGCGAAGAACCTTACCTAGGCTTGACATTGATAGAATCTGCTAGAGATAGCGGAGTGTCTAGTTTACTAGACCTTGAAAACAGGTGGTGCATGGCCGTCGCTGCAT
+
GGGGGGGGGGGGGGGGGGGGGGGGGGGGGGGGGGGGGGGGGGGGGFGGGGGGGGGGGGGGGGGGGGGGGGGGGGGGGGGFGFGGGGGGGGFGGGGGGGGGGGGGGGGGGGGGFGGGGGFGGGGGDGGGGGGGGGGGGGGGGGGGGDGGGGGGCGGGGGGGECGGGGGDFGGGGGGG=;FFGGGGGGGGGGGCGDEBGGGGGGFEEF?FGGGGGGGGGFFGGGGGGGGGFGCFFFGG=FGDGGGGFFFFFFBGGFFA>DFF?FBFF4@<FB644FEFFFFBB?B>BBF>:?9:D
@M00689:251:000000000-CJTJ5:1:1101:16044:9574 1:N:0:10
CAGGATTAGATACCCTGGTAGTCCATGCCGTAAACGGTGGGCGCTAGGTGTAGGGGTCTTCCACGGCCTCTGTGTCGTAGCTAACGCATTAAGCGCCCCGCCTGGGGAGTACGGCCGCAAGGCTAAAACTCAAAGGAATTGACGGGGGCCCGCACAAGCGGCGGAGCATGTGGATTAATTCGATGCAACGCGAAGAACCTTACCTGGGCTTGACATACACCAGATCGCTGCAGAGATGTAGTTTCCCTTGTGGTTGGTGTACAGGTGGTGCATGGTCGTCGCTGCAT
+
GGGGGGGGGGGGGGGGGGGGGGGGGGGGGGGGGGGGGGGGGGEGGGGGFGGGGGGGGGGGGGGGGGGGGGGGGGGGGGGGGGGGGGGGGGGGGGGGGGGGGGGGGGGGGGGGGGGGGGGGGGGGGGGGFFGGGGGGGGGGGGGGGGGGGGGGGGGGGGGGGGGGGGGGGGGGGGGGGGGGGGGGGGGGGGGGGGGGGGGGGGGGGGGFD=<CGGGGGFFGGGGGGGGGFGGFFFGDBFGGGGGGF?F>FFBFGFFFFFBFFFFA49:15(-8BFFFFFBF;9BFF?B
@M00689:251:000000000-CJTJ5:1:1101:17646:9588 1:N:0:10
CAGGATTAGATACCCTGGTAGTCCATGCCGTAAACGGTGGGCGCTAGGTGTAGGGGTCTTCCACGGCCTCTGTGTCGTAGCTAACGCATTAAGCGCCCCGCCTGGGGAGTACGGCCGCAAGGCTAAAACTCAAAGGAATTGACGGGGGCCCGCACAAGCGGCGGAGCATGTGGATTAATTCGATGCAACGCGAAGAACCTTACCTGGGCTTGACATACACCAGATCGCTGCAGAGATGTAGTTTCCCTTGTGGTTGGTGTACAGGTGATGCATGGCTGTCGCTGCAT
+
FGGGGGGGGGGGGGGGGGGGGGGGGGGGGGGGGGGGGGGGGGGGGEGGGGGGGGGGGGGGGGGGGGGGGGGGGGGGGGGGGGGGGGGGGGGGGGGGGGGGGGGGGGGGGGGGGGGGGG:CGGGGGGGGGGGGGGGGFGFFG<FGGGGDCGGGGGGGGGGGGGGGGDGGGGGGGGFGGGGGGFFGGGGGGGGGCEG:CGGGGGGGGGG=FGGGGGGGGFFGGGCFGGGGFGGFFF<FFFGDGGDGFFFFFFFCCFFBFFFFFFFFFFF<F<42:?FF?:<<?FFF>B<
@M00689:251:000000000-CJTJ5:1:1101:16048:9592 1:N:0:10
CAGGATTAGATACCCTGGTAGTCCATGCCGTAAACGGTGGGCGCTAGGTGTAGGGGTCTTCCACGGCCTCTGTGTCGTAGCTAACGCATTAAGCGCCCCGCCTGGGGAGTACGGCCGCAAGGCTAAAACTCAAAGGAATTGACGGGGGCCCGCACAAGCGGCGGAGCATGTGGATTAATTCGATGCACCGCGAAGAACCTTACCTGGGCTTGACATACACCAGATCGCTGCAGAGATGTAGTTTCCCTTGTGGTTGGTGTCCAGGTGGTGCATGGTCGTCGCTGCAT
+
GFGGGFFFGGGGGGGGGGGGGGGGFFFFGGGFGFGG>FDFEGGGGGGGGGGFEGGGFGGGGGGGGGGGGGGGGGGGGGGGGGFGGGGGGGGCFGGGGGGGGGGD@FEDGGCGGGGEDGGCFCGGFFAAGGGG8B9F8DFGG=FFCGGDEGGGGGGDDFGDFFGGGGGGGGGC?FGGGCFGGG7CGDG+ACCEECCGCCCGGGGGGGGGGGGGFG7CDFFGFC<FGGGDF574:?CFFFC77CGGB=@DFFBG5>F8B:?>)94:)9/(>?2>DF:76;3,4180-.4
@M00689:251:000000000-CJTJ5:1:1101:20006:9644 1:N:0:10
CAGGATTAGATACCCTGGTAGTCCACGCCGTAAACGATGTCGACTTGGAGGTTGTGCCCTTGAGGCGTGGCTTCCGGAGCTAACGCGTTAAGTCGACCGCCTGGGGAGTACGGCCGCAAGGTTAAAACTCAAATGAATTGACGGGGGCCCGCACAAGCGGTGGAGCATGTGGTTTAATTCGATGCAACGCGAAGAACCTTACCTGGTCTTGACATCCACAGAACTTTCCAGAGATGGATTGGTGCCTTCGGGAACTGTGAGACAGGTGTTGCATGGTCGTCGCTGCAT
+
GGGGGGGGGGGGGGGGGGGGGGGGGGGGGGGGGGGGGGGGGGGGGGGGGFGGGGGGGFGGGFF@GFFGGGGGGGGGGGGGGGGGGGGGGGGGGGGGGGGGGGGGGGGGGAFGGGDCCGGGGGGGGGGGFGGGGGGGGGGFGGGGGGGGGGGG@GGGGGGGGGGGGGGFGFGGGGGGGGGGGGGGGGGGGGGGCECFGGGGGGGGGGAFGGGGGGGGGFFGGGGGGGGG?GG4FFFGFFGGGDGDBFFDFF:DDEFF<<)6)*)2?FF?FBFFFFFFFF>((4068>:9
@M00689:251:000000000-CJTJ5:1:1101:15012:9653 1:N:0:10
CAGGATTAGATACCCTGGTAGTCCATGCCGTAAACGGTGGGCGCTAGGTGTAGGGGTCTTCCACGGCCTCTGTGTCGTAGCTAACGCATTAAGCGCCCCGCCTGGGGAGTACGGCCGCAAGGCTAAAATTCAAAGGAATTGACGGGGGCCCGCACAAGCGGCGGAGCATGTGGATTAATTCGATGCAACGCGAAGAACCTTACCTGGGCTTGACATACACCAGATCGCTGCAGAGATGTAGTTTCCCTTGTGGTTGGTGTACAGGTGTTGCATGGCCGTCGCTGCAT
+
GGGGGGGGGGGGGGGGGGGGGGGGGGGGGGGGGGGGGGGGGGGGGGGGGGGGGGGGGGGGGGGGGGGGGGGGGGGGGGGGGGGGGGGGGGGGGGGGGGGGGGGGGGGGGGGGGGGGGGGGGGGGGGGGGGGGGGGGGGGGGGGGGGGGGGGGGGGGGGGGGGGGGGGGGGFGGGGGG7@FGGGGGGGGGGGGGGGGGGGGGDGGGGCFGGGGF?FGGFFGGGGGGGGGFGDFFFGG?FGFF*?C4@?AFFFG3@5:136FAF<>FF48B<)59F>F;D>669B:0(6
@M00689:251:000000000-CJTJ5:1:1101:13732:9700 1:N:0:10
CAGGATTAGATACCCTGGTAGTCCACGCCGTAAACGATGTCGACTTGGAGGTTGTGCCCTTGAGGCGTGGCTTCCGGAGCTAACGCGTTAAGTCGACCGCCTGGGGAGTACGGCCGCAAGGTTAAAACTCAAATGAATTGACGGGGGCCCGCACAAGCGGTGGAGCATGTGGTTTAATTCGATGCAACGCGAAGAACCTTACCTGGTCTTGACATCCACGGAAGTTTTCAGAGATGAGAATGTGCCTTCGGGAACCGTGAGACAGGTGATGCATGGCCGTCGCGGCATCTGTCTT
+
GGGGGGGGGGGGGGGGGGGGGGGCFGGGGGGGGGGGGGGGGGGGGGGG8EFGGGGFGGGGGGGGGGGGGGGGGGGGDGGGGGFGGGGGGEGGGGGGGGGGGGGGGGD=FGGGGGGGGGCFGGFGGCGGGGGGGGGGGGFCFGGGGGGGGGGGGGGCFGGGGGG7CFGGGFGGGGGGFGGGGGGGGG?FCGDEGD5@CFFGGGFGCFGEFDFEG7?CFFFGD:C<7CFGFGDFFF7>FFGFF7CDF?=AFFFGGF>31(4F?B?BF@6(14<BA?B5>F0(404(((,(())6<A)
@M00689:251:000000000-CJTJ5:1:1101:11295:9761 1:N:0:10
CAGGATTAGATACCCTGGTAGTCCATGCCGTAAACGGTGGGCGCTAGGTGTAGGGGTCTTCCACGGCCTCTGTGTCGTAGCTAACGCATTAAGCGCCCCGCCTGGGGAGTACGGCCGCAAGGCTAAAACTCAAAGGAATTGACGGGGGCCCGCACAAGCGGCGGAGCATGTGGATTAATTCGATGCAACGCGAAGAACCTTACCTGGGCTTGACATACACCAGATCGCTGCAGAGATGTAGTTTCCCTTGTGGTTGGTGTACAGGTGCTGCATGGTCGTCGCTGCAT
+
GGGGGGGGGGGGGFGGGGGGGGGGFFGGGGGGGGFGGGGGGGEGGGGGGGFFGGGGGGGGGGGGGGGGGGGGFGGGGFFGGGGGGGGGGGGGGFGGGGGGGGGGGGGGGGGGGGGGGGGGGGGGGGGGFGGGGGGGGGGGGGGGGGGGGGCBCGGGGGGGGGGGGGGGGGCFGGGGGGGFGGC7FGGGGGGGGGGGGGGGGGGGECFFF@FEGFGGFFFDDGFGGGGG>GGFFFGD*=::D:D:FF?<=FDDD.8?B0:F>7AFF=FFF<<B>FF*9>B?6(2:67A
@M00689:251:000000000-CJTJ5:1:1101:11273:9764 1:N:0:10
CAGGATTAGATACCCTGGTAGTCCATGCCGTAAACGGTGGGCGCTAGGTGTAGGGGTCTTCCACGGCCTCTGTGTCGTAGCTAACGCATTAAGCGCCCCGCCTGGGGAGTACGGCCGCAAGGCTAAAACTCAAAGGAATTGACGGGGGCCCGCACAAGCGGCGGAGCATGTGGATTAATTCGATGCAACGCGAAGAACCTTACCTGGGCTTGACATACACCAGATCGCTGCAGAGATGTCGTTTCCCTTTTGGTTGGTGTACAGTTTCTGCATGTTCTTCGCTGCAT
+
GGGGDFGFEFFFGGGGGGGFGFFGGFGGGGGGGGGGGGFFGGGGGGGGGGGGDGDGGGGGGGGGGDEGGGGGGGGGGGGFGGGGGGGGGGGFDGGGGGGGGGGGGGG7:FFGDGG@>F+@EGGGGEFCFDFF8>DFGGGGG,ECGDGGGGGED7C:,=FGGGGGD=ECC:EGGGC9::A<CFFGGG7CF5=CE5C*8CFGG7CFGFFFEGGG58CGCF*6C*5974:75<DFF43CFFD**CDFFF4<67-:C>FF(34>)=:<=**)/6<B6@**74).2(((3(5
@M00689:251:000000000-CJTJ5:1:1101:19110:9765 1:N:0:10
CAGGATTAGATACCCTGGTAGTCCACGCCCTAAACGATGAATGCTAGTTGTTGGGGTGCTTGTCACTCCAGTAATGCAGTTAACACATTAAGCATTCCGCCTGGGGAGTACGGTCGCAAGATTAAAACTCAAAGGAATAGACGGGGACCCGCACAAGCGGTGGAGCATGTGGTTTAATTCGAAGATACGCGAAGAACCTTACCTAGGCTTGACATTGATAGAATCTGCTAGAGATAGCGGAGTGTCTAGTTTACTAGACCTTGAAAACAGGTGATGCATGGTCGTCGCTGCAT
+
GGGGGGGGGGGGGFFGGGGGGGGGGGGGGGGGGGGGGGGGGGGGGGGFEFFFGGGGGGGGGGGGGGGGGGGGGGGGGGGGDGGGFGGGGGGGGGGGGGGGGDGGGGGGGGGGGGGGGGGGGGGCGGGGGGGGGGGGGGGFFGGGGGGGGGGGGGGGGGGGGGGGGGGGGGGG7FGGGGGGGGFGGGG@FGGGGGGGGGFGGGGGGGGGGDCFFGGGFFFGGGGGGGGGCCFFFFDGFCGDCCD*@FF9664*:?FAFFA@BFFFFFF?FF0>?FF=FFFFFFF>F(7>FF>?A
@M00689:251:000000000-CJTJ5:1:1101:20285:9886 1:N:0:10
CAGGATTAGATACCCTGGTAGTCCATGCCGTAAACGGTGGGCGCTAGGTGTAGGGGTCTTCCACGGCCTCTGTGTCGTAGCTAACGCATTAAGCGCCCCGCCTGGGGAGTACGGCCGCAAGGCTAAAACTCAAAGGAATTGACGGGGGCCCGCACAAGCGGCGGAGCATGTGGATTAATTCGATGCAACGCGAAGAACCTTACCTGGGCTTGACATACACCAGATCGCTGCAGAGATGTAGTTTCCCTTGTGGTTGGTGTACAGGTGGTGCATGGCTGTCGCTGCAT
+
GGGGGGGGGGGGGGGGGGGGGGGGGGGGGGGGGGGGGGGGGGGGGGGGGGGEGGGGGGGGGGGGGGGGGGGGGGGGGGGGGGGGGGGGGGGGGGGGGGGGGGGGGGGGDGGGGGGGGGGGGGGGFGGGGGGGGGGGGGGGGGGGGGGGGGGGGGGGGGGGGGGGGGGGGGGGGGGGGGGGGGGGGGGGGGGGGGGGGGGGGGGGGGGGGGGGGGGGGFFGGGGGGGGGFGGFFFG*6?FGGGGGFFFFFFFGGFFFFF:FFFFDFFFB5:A>BFFFFFFF<?BFFFA
@M00689:251:000000000-CJTJ5:1:1101:23916:9897 1:N:0:10
CAGGATTAGATACCCTGGTAGTCCATGCCGTAAACGGTGGGCGCTAGGTGTAGGGGTCTTCCACGGCCTCTGTGTCGTAGCTAACGCATTAAGCGCCCCGCCTGGGGAGTACGGCCGCAAGGCTAAAACTCAAAGGAATTGACGGGGGCCCGCACAAGCGGCGGAGCATGTGGATTAATTCGATGCAACGCGAAGAACCTTACCTGGGCTTGACATACACCAGATCGCTGCAGAGATGTAGTTTCCCTTGTGGTTGGTGTACAGGTGCTGCATGGCCGTCGCTGCAT
+
GGGGGGGGGGGGGGGGGGGGGGGGGGGGGGGGGFGGGGGGGGGGGGGGGGGFGGGGGGGGGGGGGGDGGGGGFGGGGGGGGGGGGGGGGGGGGGGGGGGGGGGGGFGGGGGGGGCFDGGGGGCFGGGGGGGGGGGGGGGGGGGGGGDGGGGGGGGGFGGGGGGGGGGGGGGGGGCCFG7EFFFCGGGGGGGGGGGGGGGGGGGGGGGGGGGGGGGGGFFGGGCGGCFGFGGFFFG4=?FGFFGGBFFFFFAGGFFFFF6FDFAB@FF>FA?F9@:;?DB>2((41:>
@M00689:251:000000000-CJTJ5:1:1101:5471:9898 1:N:0:10
CAGGATTAGATACCCTGGTAGTCCATGCCGTAAGCGGTGGGCGCTAGGTGTAGGGGTCTTCCACGGCCTCTGTGTCGTAGCTAACGCATTAAGCGCCCCGCCTGGGGAGTACGGCCGCAAGGCTAAAACTCAAAGGAATTGACGGGGGCCCGCACAAGCGGCGGAGCATGTGGATGAATTCGAGGCAACGCGAAGAACCTTACCTGGGCTTGACATACACCAGATCGCTGCAGAGAAGTAGGTTCCCTTGTGGTTGGGGTACAGGTGCTGCATGGCCGTCGCAGGATCGGGTT
+
FFGGGFGGGFGGGEDDFGGEFG9EEEFDEFGEGFFGGG@GGFGEGEGGFDECFFGGG7<FGCEGGGGEGGFFGGFGE<8=DGFF@FFGGCFFGFGGCFGFFE+FDGG@CCDFFGGGEC=C:@C,BCFGC8@DEFGG?F7EEF9FEDGG7FCEEGEGGC,4CFE>=CEG6:+<@F+++03<:EC**:8C**/>E**8<8CFF7EC79EEEG4=4@A::*974D7C66:*>D597*1*)0::>*:*19=2@?47<F520(47<?AFF/))14)444>:)>69(((((-.((((((
@M00689:251:000000000-CJTJ5:1:1101:5453:9908 1:N:0:10
CAGGATTAGATACCCTGGTAGTCCATGCCGTAAGCGGTGGGCGCTAGGTGTAGGGGTCTTCCACGGCCTCTGTGTCGTAGCTAACGCATTAAGCGCCCCGCCTGGGGAGTACGGCCGCAAGGCTAAAACTCAAAGGAATTGACGGGGGCCCGCACAAGCGGCGGAGCATGTGGATTAATTCGATGCAACGCGAAGAACCTTACCTGGGCTTGACATACACCAGATCGCTGCAGAGATGTAGTTTCCCTTGTGGTTGGTGTACAGGTGATGCATGGCCGTCGCTGCAT
+
GGGGGFGGGGGGGFGGGGGGGGFFGGFFFGGDFGGGGGGGGGGGGDGFEGGGGGGGGGGGGGGGGGGGGGGFGGGFGGGGGGGGFEGEEEGAFFFGGGGGGGGGGGGGGGCDEGGGFFFEGGGCFCFGGGFGGGGCGGG<9FCFGGGD>FCEEEGGFFGGGGGGGECG?C9CCC?CC7@CDGFGGGFGFG==5C=EF8A@F78FFFGGCGDG9@CC74=6C7*7C653>GGFF9CF?4F**?7F6=99644CC>@?B:(.)7<<FF?4742.:6FF4B9911(,086
@M00689:251:000000000-CJTJ5:1:1101:22626:9915 1:N:0:10
CAGGATTAGATACCCTGGTAGTCCACGCCGTAAACGATGTCGACTTGGAGGTTGTGCCCTTGAGGCGTGGCTTCCGGAGCTAACGCGTTAAGTCGACCGCCTGGGGAGTACGGCCGCAAGGTTAAAACTCAAATGAATTGACGGGGGCCCGCACAAGCGGTGGAGCATGTGGTTTAATTCGATGCAACGCGAAGAACCTTACCTGGTCTTGACATCCACGGAAGTTTTCAGAGATGAGAATGTGCCTTCGGGAACCGTGAGACAGGTGCTGCATGGTTGTCGCTGCAT
+
GGGGGGGGGGGGGFGGGGGGGGGGGGGGGGGGGGGGGGGGGGGGGGGGGGGGGCFFGGGGGGGGGGGGDGGGGGGGGGDEGFGGEGGGGGGCEGGGGGGGGGGGGGEGGGGGGGGDFDGGGFGGGGGGGGGGGGGGGGGF=BFGGGGDCGDGGDEFCFGGFGGGGGGFGCFGFC8:C@FFGGFFEGGGGGGGGGGGCGGGGGGGGGGGGFGGGGFGGFFGGD3)*2:DBCDFFFFFFFFGDDFGFFF<FFFCCBF<(4?3:F?FFFF:FFFFF4@576:?F?F::>B<
@M00689:251:000000000-CJTJ5:1:1101:5469:9918 1:N:0:10
CAGGATTAGATACCCTGGTAGTCCATGCCGTAAGCGGTGGGCGCTAGGTGTAGGGGTCTTCCACGGCCTCTGTGTCGTAGCTAACGCATTAAGCGCCCCGCCTGGTGAGTACGGCCGCAAGGCTAAAACTCAAAGGAATTGACGGGGGCCCGCACAAGCGGCGGAGCTTGTGGTTTAATTCGATGCAACCCGAAGAACCTTCCCTGGGCTTTACATACACCCGATCGCTGCAGAGATGTAGTTTCCCTTTTTGTTGGTGTACAGGTGATGCATGGCCGTCGCTGCCT
+
FGGDFFEGGCE<FCFEEEECCE<EGFCEF:F>F6CF7CB@EFFEEFGFFAC,C,@@FCF<FF<F@+@:@FFE<9FE7F,,,CC9FEGDFFF<C?:FC+:+@@FDC49C??CF4BCC:F@=E7FCF,??FDFG,>,:,3@D,>BC@:>FDGDGG7FCF;:EC*4B*38+58F0**28+<A+**+0<>F?+*/*27*2<@FGF+*0<2**/;7+:CF77?*74)935)*177/994*2*/2:CCF2/=/)*/.09)8:(3(83?96)96<4.-2)9)<F37999??>()
@M00689:251:000000000-CJTJ5:1:1101:21755:9936 1:N:0:10
CAGGATTAGATACCCTGGTAGTCCATGCCGTAAACGGTGGGCGCTAGGTGTAGGGGTCTTCCACGGCCTCTGTGTCGTAGCTAACGCATTAAGCGCCCCGCCTGGGGAGTACGGCCGCAAGGCTAGAACTCAAAGGAATTGACGGGGGCCCGCACAAGCGGCGGAGCATGTGGATTAATTCGATGCAACGCGAAGAACCTTACCTGGGCTTGACATACACCAGATCGCTGCAGAGATGTAGTTTCCCTTGTGGTTGGTGTACAGGTGCTGCATGGCTGTCGCTGCAT
+
GGGGGGGGGGGGGGGGGGGGGGGGGGGGGGGGGGGGGGGGGGGGGGGFGGGFFGGGGGGGGGGGGGGGGGGGGGGGGGGGGGGGGGGGGGGGGGGGGGGGGGGGGGGGGGGGGGGGGGGGGGFFGG?FFGGGGGGGGGGGGGGGGGGGGGGGGGGGGGGGGGGGGGGGGGGGGGGGGGGGGGGGGGGGGGGGGGGGGGGGGGGGGGGGGGGGGGGGGFFGGGGGGGGGFGGF4BGF=FG7CDGGFFF<=FFGGFFFFF:F<FFFFFF0722:A=FFFFFFFFFFFFF
@M00689:251:000000000-CJTJ5:1:1101:21123:9936 1:N:0:10
CAGGATTAGATACCCTGGTAGTCCATGCCGTAAACGGTGGGCGCTAGGTGTAGGGGTCTTCCACGGCCTCTGTGTCGTAGCTAACGCATTAAGCGCCCCGCCTGGGGAGTACGGCCGCAAGGCTAAAACTCAAAGGAATTGACGGGGGCCCGCACAAGCGGCGGAGCATGTGGATTAATTCGATGCAACGCGAAGAACCTTACCTGGGCTTGACATACACCAGATCGCTGCAGAGATGTAGTTTCCCTTGTGGTTGGTGTACAGGTGTTGCATGGCCGTCGCTGCAT
+
GGGGGGGGGGGGGGGGGGGGGGGGGGGGGGGGGGGGGGGEDFEGGGGDFGG,EFEGGGGGGEECCFGGGGGGGGGGGGGFGGGGEC7FGGGGFDGGGGFEGGGGGGGGCFBFGFGG:FGDGCCBFGGG9@FFGGGFG8DFCA9FGGGGGCGC7*<CEFFCEGGGEED56<:E?EGGGFFC78CC98EGGGG7E7:E8ECF?0AEC?*A=FC:4FCDDF?79C7F47*9>3)9)*946?D>:DFFF?FDFF>GGF@1(4<@B=<F?FFFE?4<A?F>:BB0;91?>74
@M00689:251:000000000-CJTJ5:1:1101:21139:9947 1:N:0:10
CAGGATTAGATACCCTGGTAGTCCATGCCGTAAACGGTGGGCGCTAGGTGTAGGGGTCTTCCACGGCCTCTGTGTCGTAGCTAACGCATTAAGCGCCCCGCCTGGGGAGTACGGCCGCAAGGCTAAAACTCAAAGGAATTGACGGGGGCCCGCACAAGCGGCGGAGCATGTGGATTAATTCGATGCAACGCGAAGAACCTTACCTGGGCTTGACATACACCAGATCGCTGCAGAGATGTAGTTTCCCTTGTGGTTGGTGTACAGGTGTTGCATGGCCGTCGCTGCAT
+
FGEGGGGGGGGGGGGGGGGGGGGGGGGGGGGGGGGGGGGGGGGGGGGGGGGGGGGGGGGGGGGGGGGGGGGGGGGGGGGGGGGGGGDGGGGGGGGGGGGGGGGGGGGFGGGGGGGGGG7FGGGGGGGGGGGGGGGGGCFGGGGGGGGGGGGGGGGGGGGGGGGGGGGGGGGGGGGGGGGGGGGGGGGGGGGGGGGGGFFGGGGGGG=FGGGGGGGGGFFGGGCDGFGGFGGFFFFGFFFGGGGGFFFFFFFGGFF<B10>2@A<FFF>B048ABFFFDF96>FFFFB
@M00689:251:000000000-CJTJ5:1:1101:23407:9982 1:N:0:10
CAGGATTAGATACCCTGGTAGTCCATGCCGTAAACGGTGGGCGCTAGGTGTAGGGGTCTTCCACGGCCTCTGTGTCGTAGCTAACGCATTAAGCGCCCCGCCTGGGGAGTACGGCCGCAAGGCTAAAACTCAAAGGAATTGACGGGGGCCCGCACAAGCGGCGGAGCATGTGGATTAATTCGATGCAACGCGAAGAACCTTACCTGGGCTTGACATACACCAGATCGCTGCAGAGATGTAGTTTCCCTTGTGGTTGGTGTACAGGTGCTGCATGGCCGTCGCTGCAT
+
GGGGGGGGGGGGGGGGGGGGGGGGGGGGGGGGGGGGGGGGGGGGGGGGGGGFFFDGGGGGGGGGGGGGGGGGGGGGGGGGGGGGGGGGGGGGGGGGGGGGGGGGGGG>FGGGGGGGGGGGGGGGGGGGGGGGGGGGGGGGGGGGGGGGGGGGGGGGGGGGGGGGGGDGGGGGGCGGGFGGGGGGGGGGGGGGGGG5EGGGGGGGGGGGGGGGGGGGGFFGFGFFFGGGFGGFFFGFFFFGGFGGFFFFFF27<@FFFBFFFFFFFFFFFFF?AFFFFFF9;FF?F?F
@M00689:251:000000000-CJTJ5:1:1101:17267:10007 1:N:0:10
CAGGATTAGTACCCTGGTAGTCCATGCCGTAAACGGTGGGCGCTAGGTGTAGGGGTCTTCCACGGCCTCTGTGTCGTAGCTAACGCATTAAGCGCCCCGCCTGGGGAGTACGGCCGCAAGGCTAAAACTCAAAGGAATTGACGGGGGCCCGCACAAGCGGCGGAGCATGTGGATTAATTCGATGCAACGCGAAGAACCTTACCTGGGCTTGACATACACCAGATCGCTGCAGAGATGTAGTTTCCCTTGTGGTTGGTGTACAGGTGGTGCATGGCTGTCGCTGCAT
+
GGGGGGGGGGGGGGGGGGGGGGGGGGFGGGGGGGEGGGGGGGGGGGGGGGFFGGGGGGGGFGGGEGGGGGGGGGGGGGGGFGG<FCGGGFG9FFGGGGFDGECGGGEGGFCEGGDGGGGGFFGGGGGFGG9FGEGFGA<9DCFGGGGGGGCC8EGGGFFEE*B:/C>@EFGG9CGGGFGC7<CECFF?EGGCECGG8FGGGGGFFGGDCFGGGGGDFFFC3<C6FCGGFGGF@50C=BGGCFFDF??A:B:D5>>B?(.9<7>:6?@F>2:A9@).572223:>:9
@M00689:251:000000000-CJTJ5:1:1101:16690:10131 1:N:0:10
CAGGATTAGATACCCTGGTAGTCCACGCCCTAAACGATGAATGCTAGTTGTTGGGGTGCTTGTCACTCCAGTAATGCAGTTAACACATTAAGCATTCCGCCTGGGGAGTACGGTCGCAAGATTAAAACTCAAAGGAATAGACGGGGACCCGCACAAGCGGTGGAGCATGTGGTTTAATTCGAAGATACGCGAAGAACCTTACCTAGGCTTGACATTGATAGAATCTGCTAGAGATAGCGGAGTGTCTAGTTTACTAGACCTTGAAAACAGGTGCTGCATGGCTGTCGCTGCAT
+
GGGGGGGGGGGGGGGGGGGGGGGGGGGGGGGGGGGGGGGGGGGGGGGGGGGGGGGGGGGGGGGGGGGGGGGGGGGGGGGGGGGGGGGGGGGGGGGGGGGGGGGGGGEGGGGGGGGGGGGGGGGGGGGGGGGGGGCFGGGGGGGGGGGGGGGGGGGGGGGGGGGGFGGGGGGGGGGGGGGGGGGGGEFFGGGEEGGGGGGGGGGGGGGGGGG=*AFFGFFFGGGGGFGGFGGFF6+2AFGDGGGG??F<FFFGGFFFFFFFDFAAFFFBFFBA:FFFFFAFFB:(,4<06<>>A
@M00689:251:000000000-CJTJ5:1:1101:23607:10145 1:N:0:10
CAGGATTAGATACCCTGGTAGTCCACGCCCTAAACGATGAATGCTAGTTGTTGGGGTGCTTGTCACTCCAGTAATGCAGTTAACACATTAAGCATTCCGCCTGGGGAGTACGGTCGCAAGATTAAAACTCAAAGGAATAGACGGGGACCCGCACAAGCGGTGGAGCATGTGGTTTAATTCGAAGATACGCGAAGAACCTTACCTAGGCTTGACATTGATAGAATCTGCTAGAGATAGCGGAGTGTCTAGTTTACTAGACCTTGAAAACAGGTGTTGCATGGCTGTCGCTGCAT
+
GGGGGGGGGGGGGGGGGGGGGGGFGGGGGGGGGGGGGGGFGFGGFGGGGGGGGGGGGGGGGGGGGGGGGGGGGGGGGGGGGGGGGGGGGGEFGGGGGGGGGGGGGGGGGGGGGGGGEGGGDGGGGGDGGGGGGGGGGGGGGGGGGGGGGGGGGGGGGGGGGGGGGGGGGGGGGGGGGGGGGGGGGGGGGGGDGGGGGGGGGGGGGGGGGGGCGGFGGFFGGGFFGGGGFGG6FFGGFFGGD5<FB@FFFBAFGFFFFFFFFFF>@FFFFFFFBFF@FFAF?BFFFDFF:<;:<
@M00689:251:000000000-CJTJ5:1:1101:14193:10157 1:N:0:10
CAGGATTAGATACCCTGGTAGTCCACGCCCTAAACGATGAATGCTAGTTGTTGGGGTGCTTGTCACTCCAGTAGTGCAGTTAACACATTAAGCATTCCGCCTGGGGAGTACGGTCGCAAGATTAAAACTCAAAGGAATAGACGGGGACCCGCACAAGCGGTGGAGCATGTGGTTTAATTCGAAGATACGCGAAGAACCTTACCTAGGCTTGACATTGATAGAATCTGCTAGGAATAGCGGAGTGTCTCGTTTACTAGACCTTGAAAGCAGTTGATGGATGGCCGTCGCTGCAG
+
GGGGGGGGGGGGGGGGGGGGGGGGGGGGG:FGGGGGGGGF,C6FFEGEGGG<EFGG:+:FGGG<CFFA,,CF@,<CFGGFGGGGGGGGGGGGC<,CFGGGGGGGGGGGGGGGGEEGGGGGDFGGGGGGGGGGGGGGGGFGGGDGGG7FGEEGGGGFGGGGGGGGGGGGGGGGGGGGGGGGG7FG5>EGGGGDGGGGGGGGGGGC1<CFG?CF<>E=:CFGCG7++;<+:++))1*2;63<CDGD7FFA)>3*1/*)4-.).76<?F*,/4).:=***)686?F9999>61(((
@M00689:251:000000000-CJTJ5:1:1101:10862:10242 1:N:0:10
CAGGATTAGATACCCTGGTAGTCCATGCCGTAAACGGTGGGCGCTAGGTGTAGGGGTCTTCCACGGCCTCTGTGTCGTAGCTAACGCATTAAGCGCCCCGCCTGGGGAGTACGGCCGCAAGGCTAAAACTCAAAGGAATTGACGGGGGCCCGCACAAGCGGCGGAGCATGTGGATTAATTCGATGCAACGCGAAGAACCTTACCTGGGCTTGACATACACCAGATCGCTGCAGAGATGTAGTTTCCCTTGTGGTTGGTGTACAGGTGTTGCATGGTTGTCGCTGCAT
+
GGGGGGGGGGGGGGGGGGGGGGGGGGGGGGGFGGGGGGGGGGGGGGGGGGGGGGGGGGGGFGGGGGGGGGGGGGGGGGGGFGGGGGGGGGGGGGGGGGGGGGGFGGGGGGGGGGGGGGGGGGGGGGFGGGGGDACDGGGGGCGGG7BFGEGGGDGGGGGGFGDEE?E5CFEEC@6:@FGGGF7C:EGGGEGGGG=ECGGGGGGGGGFCCFCECCGGDF4C*95C=FFD)9DFF@<5*1:>:>FGFFFF?F29DFFBBFFFFB2:)0<))4<22*<FFD<>BF:(6:2
@M00689:251:000000000-CJTJ5:1:1101:13542:10251 1:N:0:10
CAGGATTAGATACCCTGGTAGTCCATGCCGTAAACGGTGGGCGCTAGGTGTAGGGGTCTTCCACGGCCTCTGTGTCGTAGCTAACGCATTAAGCGCCCCGCCTGGGGAGTACGGCCGCAAGGCTAAAACTCAAAGGAATTGACGGGGGCCCGCACAAGCGGCGGAGCATGTGGATTAATTCGATGCAACGCGAAGAACCTTACCTGGGCTTGACATACACCAGATCGCTGCAGAGATGTAGTTTCCCTTGTGGTTGGTGTACAGGTGTTGCATGGCCGTCGCTGCATCTGTTT
+
GGGGGGGGGGGGFGGGGGGGFGGGGGGFEFGGGGFFGGGGGFCGGGGGFFF9FGGGGGGFGGFGGGCGGDGGGGGGGEDCFGFGFGCCFGFGGGGGGGGE7CFGGGGGGFF<FGGGGGGEGFGCFGGFGFEFGGDDGGC,9F=FEE:C8FCCG8FGFCCGGGGEGGDFGGGGG?FEGF9FGGGGGCGC6:EEGDD8FGFGGGGCCCCCEGDG4CFGG?FDFGDGGFGGFCC7FFG>==:7FFGGB??BF;6>3FFB0(,<7F2AF7)5)(-<<F))9>>BBB:06?FFFF)))
@M00689:251:000000000-CJTJ5:1:1101:29047:10260 1:N:0:10
CAGGATTAGATACCCTGGTAGTCCATGCCGTAAACGGTGGGCGCTAGGTGTAGGGGTCTTCCACGGCCTCTGTGTCGTAGCTAACGCATTAAGCGCCCCGCCTGGGGAGTACGGCCGCAAGGCTAAAACTCAAAGGAATTGACGGGGGCCCGCACAAGCGGCGGAGCATGTGGATTAATTCGATGCAACGCGAAGAACCTTACCTGGGCTTGACATACACCAGATCGCTGCAGAGATGTAGTTTCCCTTGTGGTTGGTGTACAGGTGTTGCATGGCTGTCGCTTCAT
+
GFGGGGFGGGGGFCFGGGGGGGGGAFCECCCGGFEFGGGEGFGGGGGGFCC@FF:FFGGG<EFGCGDGGGFGGGGGGGGGEFGGFGGGEGGGDFCG:FCCFGGGGGGDGGGGCE@FGDGEGGGFGCGGFGGGFCFFGGGGFGGDGDED7*>*BEGGGGFECFCCEC:@9CFCGC::FFF+*;7+9*<F?EDEGEC5<:E8FECEFGF5=8DG:?C7C@F6CC*9*9AD.7)9@=<5=?G0>:DFFFF2=4>CD>FB1-45AFADF6/53842<*7).7<FF<0(--.
@M00689:251:000000000-CJTJ5:1:1101:8565:10268 1:N:0:10
CAGGATTAGATACCCTGGTAGTCCATGCCGTAAACGGTGGGCGCTAGGTGTAGGGGTCTTCCACGGCCTCTGTGTCGTAGCTAACGCATTAAGCGCCCCGCCTGGGGAGTACGGCCGCAAGGCTAAAACTCAAAGGAATTGACGGGGGCCCGCACAAGCGGCGGAGCATGTGGATTAATTCGATGCAACGCGAAGAACCTTACCTGGGCTTGACATACACCAGATCGCTGCAGAGATGAAGTTTCGCTTGTGGTTGGTGTAAAGGTGCTGCATGGCCGTCGCTGCCGCTGACT
+
GGGG@FGGGGGGGGGGDFEFGGGGDFGGGEGGGGCGGGGEEFF@FGDGGFEEFGGE7F<FEFGGGG7CFGFEFEFFEFFGBAFFFGFG>@CFFC@:>FGFFGGFGGGGGGFGGGG>FGEGGGGCGGGGFFDGGGGGGGGDCGGGGGGGGDGGGGDCGGGGG7CGDEGGFC0AF76@FG7<CFGEFECFCEGGD5EDECF>7F?CCFFGFG4ECA<>C6=74979F*:<><36?4DC*9**?D:D?).3081CC>::9:?5A*6<=06.*6)4)9@>)84,4(4:((((-2(4)
@M00689:251:000000000-CJTJ5:1:1101:8582:10281 1:N:0:10
CAGGATTAGATACCCTGGTAGTCCATGCCGTAAACGGTGGGCGCTAGGTGTAGGGGTCTTCCACGGCCTCTGTGTCGTAGCTAACGCATTAAGCGCCCCGCCTGGGGAGTACGGCCGCAAGGCTAAAACTCAAAGGAATTGACGGGGGCCCGCACAAGCGGCGGAGCATGTGGATTAATTCGATGCAACGCGAAGAACCTTACCTGGGCTTGACATACACCAGATCGCTGCAGAGATGTAGTTTCCCTTGTGGTTGGTGTACAGGTGCTGCATGGCCGTCGCTGCAT
+
GGGGGGGGGGGGGGGGGGGGGGGGGGGGGGGGGGGGGGFFFFGGGGGGGGGGGGGGGGGGGGGGGGGGGGGGGGGGGGGGGGGGGGGGDDGGGGGGGGGGGGGGGGGGGGGGGGGGGGGGGGGGGGGGGGGGGGGGFFGGGGGGGGGGGGGGGGGDECFFECGGGEDGGFCGGFGGGGGGGGG?FEGGGGGE:EEGGGGGGGGG?CFG5@*:CFGFG??G**979CFGFGGF@6**/=7CDDFGFFFAFFFGGF3?0(-78=A9FFF:44544@>F).29>66?0(6
@M00689:251:000000000-CJTJ5:1:1101:16547:10319 1:N:0:10
CAGGATTAGATACCCTGGTAGTCCATGCCGTAAACGGTGGGCGCTAGGTGTAGGGGTCTTCCACGGCCTCTGTGTCGTAGCTAACGCATTAAGCGCCCCGCCTGGGGAGTACGGCCGCAAGGCTAAAACTCAAAGGAATTGACGGGGGCCCGCACAAGCGGCGGAGCATGTGGATTAATTCGATGCAACGCGAAGAACCTTACCTGGGCTTGACATACACCAGATCGCTGCAGAGATGTAGTTTCCCTTGTGGTTGGTGTACAGGTGTTGCATGGTCGTCGCTGCAT
+
GGGGGGGGGGGGGGGGGGGGGGGGGGGGGGGGGGGGGGGGGGGGGGGGFGGGGGGGGGGGGGGGGGGGGGGGGGGGGGGGGGGGGGGGGGGGGGGGGGGGGGGGGGGGGGGGGGGGGGGGGGGGGGGGGGGGGGGGGGGGGGGGGGGGGGGGGGGGGGGGGGGGGGGGGGGGG?EGGGGGGGGGGGGGGGGGGGGGGGGGGGGGGGGGGGGGGGGGGFFGGGGGGGGGFGGFFFGGFFGGGGGGFFFAFF:FGFFFFFFFBFABFFFFFFFFFFFFFFF?BFFFFB4
@M00689:251:000000000-CJTJ5:1:1101:14739:10325 1:N:0:10
CAGGATTAGATACCCTGGTAGTCCATGCCGTAAACGGTGGGCGCTAGGTGTAGGGGTCTTCCACGGCCTCTGTGTCGTAGCTAACGCATTAAGCGCCCCGCCTGGGGAGTACGGCCGAAAGGCTAAAACTCAAAGTAATTGACGGGGGCCCGAACAAGCGGCGATGCATGTGAATTAATTCGATGCAGCGCGAACAACCCTACCCGGGATTGAAATACGCCAGATGGCTGCAGAGCTCTTGATTCCCATATAGTTGTTGTAAAGGTGGTCATGGTTGTTCGCTCATTCTGTCC
+
FGGGGFGGGGFGGGGGGGGGGGGFGEGGG+CFEGFG;FGGD86FF7F<CCFE<F,@@@<6CF<<,C+6BCFCGG6<,9C@FECF<=+B?FGC,E++@FCGC:BAF+:+=89EF:=:F:+3>3,,,,,C=3@DEF9,,9,8@A<F++3FECGC7*C*,4:F***1*=*,,<F:,?@F+<>A;/+++1+++:5175***2;*;*/;***2*/9C*++2**)*1)9*0*+*)*1944***)07**::*9?2@).**01)-.:F<*))9@)(0).))9**))(),4((-)))))-))
@M00689:251:000000000-CJTJ5:1:1101:24219:10347 1:N:0:10
CAGGATTAGATACCCTAGTAGTCCATGCCGTAAACGGTGGGCGCTAGGTGTAGGGGTCTTCCACGGCCTCTGTGTCGTAGCTAACGCATTAAGCGCCCCGCCTGGGGAGTACGGCCGCAAGGCTAAAACTCAAAGGAATTGACGGGGGCCCGCACAAGCGGCGGAGCATGTGGATTAATTCGATGCAACGCGAAGAACCTTACCTGGGCTTGACATACACCAGATCGCTGCAGAGATGTAGTTTCCCTTGTGGTTGGTGTACAGGTGATGCATGGTTGTCGCTGCAT
+
FFFEGGFGGDA@FAFFGGFGCFCDGGGFGGGDGGGEEC@CFGGGGFGGFFFGD<FGGGFCEEFGEEGCFFGGGGGGGGGCFCFG<:FGGGGGGGEFGGE@7FGC@@FGGGGGGGGCB3FB:DGGCEFFGGC<CFDFGGGG9FGGD:FGGGGGG7FCGGCFGEGGEGGGGCGEF?FFCFG0:@FFGGGGGGGGGG5;@FCGGGCFGFFFCGCEFFG7C@9CC7CFCGDGFCDFFFDGFFD7:::C@FF9=<AC<>5014<F<?D2@FFFFA4<BFF**5:BFBFF>FF
@M00689:251:000000000-CJTJ5:1:1101:6824:10350 1:N:0:10
CAGGATTAGATACCCTGGTAGTCCATGCCGTAAACGGTGGGCGCTAGGTGTAGGGGTCTTCCACGGCCTCTGTGTCGTAGCTAACGCATTAAGCGCCCCGCCTGGGGAGTACGGCCGCAAGGCTAAAACTCAAAGGAATTGCCGGGGGCCCGCACAAGCGGCGGAGCATGTGGATTAATTCGATGCACCGCGAAGAACCTTACCTGGGCTTGCCATACACCAGATCTCTCCATGGATGTAGTTTCCCTTGTGTTTGGTTTACAGTTGATGCATGGCCTTCGCGGCATCGTTCC
+
GGGGGGGGGGGGGGGGFGGGGGGFFG@<FFGGCGGGGGFCFGGGGGG@FGGGGF>+CEGGGGFGD@FGGGFEGFGGGGGGGG9EFGGGGGGGCDEGDGE@:EEGF?++>FFECDGGEDEGGFFGG8FEGGFG8FF>DFFF9,@CECFEGGGGGECBCCFG**8:E=>*++<?CFGFGFFFG=7F:CC+2*7**/*2<FGGGGGGG7:*:CFG3C?DFFFGFGFFGG+:@**/*****)2**:7:@*92@).7*7)((((7(9<2*9*)9)-))*0574)2((((((-2(-.((
@M00689:251:000000000-CJTJ5:1:1101:8256:10366 1:N:0:10
CAGGATTAGATACCCTGGTAGTCCATGCCGTAAACGGTGGGCGCTAGGTGTAGGGGTCTTCCACGGCCTCTGTGTCGTAGCTAACGCATTAAGCGCCCCGCCTGGGGAGTATGGCCGCAAGGCTAAAACTCAAAGGAATTGACGGGGGCCCGCACAAGCGGCGGAGCATGTGGATTAATTCGATGCAACGCGAAGAACCTTACCTGGGCTTGACATACACCAGATCGCTGCAGAGATGTAGTTTCCCTTGTGGTTGTTGTCCAGTTGCTGCATGGCCGTCGCTGCATCTGTCG
+
GGGGGGGGGGGGGFFGGGGFGFGFFFFGGGEFGGGGGGGGGFGCFEGGGGFGGGGGCGGGGGFGGGDGGGGGGGGGGGGGGGGGGGEE7FDGGGGGGGGGGGGGGGGGGGGGGGGGG@FE:FG@=FGFGGGGG9FFGEFFF<CB:FGCEGG@ECGGGFGC:CEGG58*,B?<9,<EFCCFFGFFFEG?ECGGG*CE8CFGGGE+<CFCCFFE4<EF>?FF*/>DFGGG>559?FC76B:7>7CC7*9AF@FCD5><(410)*45*0*5*))(6@FFFD>FBB?<9?<ABB))(
@M00689:251:000000000-CJTJ5:1:1101:12134:10369 1:N:0:10
CAGGATTAGATACCCTGGTAGTCCATGCCGTAAACGGTGGGCGCTAGGTGTAGGGGTCTTCCACGGCCTCTGTGTCGTAGCTAACGCATTAAGCGCCCCGCCTGGGGAGTACGGCCGCAAGGCTAAAACTCAAAGGAATTGACGGGGGCCCGCACAAGCGGCGGAGCATGTGGATTAATTCGATGCAACGCGAAGAACCTTACCTGGGCTTGACATACACCAGATCGCTGCAGAGATGTAGTTTCCCTTGTGGTTGGTGTACAGGTGTTGCATGGCCGTCGCTGCAT
+
GGGGGGGGGGGGGGGGGGGGGGGGGGFGGGGGGGGGGGGGGGGGGGGGGGGFGGGGGGGGGGGGGGGGGGGGGGGGGGGCFGGGGEGGGGGGFGGGEGGGGGGGGGGGGGGGGGGGGGGGGFGGFGGGGGGGGFGFGGGGFFGGGGGGGGGGGEEGCCFGGGDEEGGGGGGGGGGGGGGGGG9EGGGCGGGGGGCEGGGGGGGGGGGGGGGGFG7DGFFGGFG:FGGGFDGFFBFCFFG=FDGGFFFFF4<65>FF(8:FBFA9:B?AF?ADFFFFF5>FFB?694>
@M00689:251:000000000-CJTJ5:1:1101:16744:10405 1:N:0:10
CAGGATTAGATACCCTGGTAGTCCATGCCGTAAACGGTGGGCGCTAGGTGTAGGGGTCTTCCACGGCCTCTGTGTCGTAGCTAACGCATTAAGCGCCCCGCCTGGGGAGTACGGCCGCAAGGCTAAAACTCAAAGGAATTGACGGGGGCCCGCACAAGCGGCGGAGCATGTGGATTAATTCGATGCAACGCGAAGAACCTTACCTGGGCTTGACATACACCAGATCGCTGCAGAGATGTAGTTTCCCTTGTGGTTGGTGTACAGGTGCTGCATGGCCGTCGCTGCAT
+
GGGGGGGGGGGGGGGGGGGGGGGFGGGGGGGGGGGGGGGGGGGGGGGGGGGGGGGGGGGGGGGGGGGGGGGGGGGGGGGGGGGGGGGGGGGGGGGGGGGGGGGGGGGGGGGGGGGGGGGGGGGGGGGGGGGGGGGGGGGGGGGGGGGGGDGGGGGGGGGGGGGGGGGGGGGGGGGGGGGGGGGGGGGGGGGGGGGGGGGGGGGGGGGGGGGGGGGGGFFGGGGGGGGGFGGFFFGD?FFFFGGGF4@FFFAGGFFFFFFFFF>BFFFFFFFFFFFFFFFFFFFF>:>
@M00689:251:000000000-CJTJ5:1:1101:11972:10491 1:N:0:10
CAGGATTAGATACCCTGGTAGTCCATGCCGTAAACGGTGGGCGCTAGGTGTAGGGGTCTTCCACGGCCTCTGTGTCGTAGCTAACGCATTAAGCGCCCCGCCTGGGGAGTACGGCCGCAAGGCTAAAACTCAAAGGAATTGACGGGGGCCCGCACAAGCGGCGGAGCATGTGGATTAATTCGATGCAACGCGAAGAACCTTACCTGGGCTTGACATACACCAGATCGCTGCAGAGATGTAGTTTCCCTTGTGGTTGGTGTACAGGTGTTGCATGGTTGTCGCTGCAT
+
GGGGGGGGGGGGGGGGGGGGGGGGGGFGGGGGGGGGGGGGGGGGGGGGGGGCGGGGGEGGGGGGGGGGGGGFGGGGGGGGGGGGGGGGGGGGGGGGGGGGGGGGGGGGGGGGGGGGGGDGGGGGGGGGGGGGGGGGGGGGGGGGGGGGGGGGGGGDGGGGGGGGGGGGGGGGG9CGGGGGGGFGGGDFGGGGGGGGGGGGGGGGGGGGGGGGGG7CGFFGGGDFGFCDF<D@4@CFFFGGGGGGFFFDFFDGDFFFFF?F<@4657;AEB2)<FFFFBBFF??69?A
@M00689:251:000000000-CJTJ5:1:1101:11981:10511 1:N:0:10
CAGGATTAGATACCCTGGTAGTCCATGCCGTAAACGGTGGGCGCTAGGTGTCGGGGTCTTCCACGGCCTCTGTATCGTAGCTAACGCATTAAGCGCCCCGCCTGGGGAGTACGGCCGCACGGCTAAAACTCAAAGGAATTGACGGGGGCCCGCACAAGCGGCGGAGCATGTGAATTACTTCAATGCAACGCGAAGAACCTTACCTGGGCTTGACATCCACCAGCTCGCTGCAGGTATGTAGTTTCCCTTGTGGTTTGTTTACGTGTCTTGCATGGTTGTCCATGCCT
+
GGGGGGFCFFFGGGGGGGGG,CFGGGGGGCFFGGGG7FF7+C7FFFG,CCF,FFCFFGDGAFCD@+::FFGCF,CFFFEC<B?,C,@FFG<C9FCBEFEGGGG+AB++@B8?F7=BCEC+:++@3,,8,3E,@C9A>CFGG9CFG7FCG7C*4:FF+*<B*=**28C*A+<A+39C7+3<:+32<<:+<CC*/**/0ACGG?<890:5*;7C<@FC9??F495**9*/)9<9?)*:6)2*0:*:@*?<8)-*97;(4?())*(,.9)6626)6*)9@E:)))6)4)6
@M00689:251:000000000-CJTJ5:1:1101:27562:10657 1:N:0:10
CAGGATTAGATACCCTGGTAGTCCATGCCGTAAACGGTGGGCGCTAGGTGTAGGGGTCTTCCACGGCCTCTGTGTCGTAGCTAACGCATTAAGCGCCCCGCCTGGGGAGTACGGCCGCAAGGCTAAAACTCAAAGGAATTGACGGGGGCCCGCACAAGCGGCGGAGCATGTGGATTAATTCGATGCAACGCGAAGAACCTTACCTGGGCTTGACATACACCAGATCGCTGCAGAGATGTAGTTTCCCTTGTGGTTGGTGTACAGGTGCTGCATGGCTGTCGCTGCAT
+
GGGGGGGGGGGGGGGGGGGGGGGGGGGGGGGGGGGGGGGGGGGGGGGGGGFGGGGGGGGGGGFGGGGGGGGGGGGGGGGGGGGGGGGGGGGGGGGGGGGGGGGGGGGGGGGGGGGGGGGGGGFGGGGGGGGGGGGGGGGFGGGGGGGGGEGGCGGGEFFGGGGGGGGGCFAGGGGGGGFGGGGCGGFGEEGGGGGGGFFGDGFFGGGGGGGEGFGFGFFDGGGGFFGDFGDFFFGFFFFGGCFFBF?AFFFGGFFFFFFFFBDFFFFFFFBFFFFF?>?F:?BF9?4
@M00689:251:000000000-CJTJ5:1:1101:27580:10660 1:N:0:10
CAGGATTAGATACCCTGGTAGTCCATGCCGTAAACGGTGGGCGCTAGGTGTAGGGGTCTTCCACGGCCTCTGTGTCGTAGCTAACGCATTAAGCGCCCCGCCTGGGGAGTACGGCCGCAAGGCTAAAACTCAAAGGAATTGACGGGGGCCCGCACAAGCGGCGGAGCATGTGGATTAATTCGATGCAACGCGAAGAACCTTACCTGGGCTTGACATACACCAGATCGCTGCAGCGATGTAGTTTCCCTTGTGGTTGGTGTACAGGTGCTGCATGGCTGTCGCTGCATCTGTAT
+
GGGG<EFEEFGGGGGGGGGGGGGGGGGGGGG,CDG7FFFG7FGGGEGFGFGFGGGGGGFGGGGGGGGGGGGGGGGGGGGGGGGGGGGGGGGGFGGGEGGGGGGFGGGGGGGGGDGGGG@EGGGGGGGGGGFFCGFGCFFDGGGGGGGGG*>CEEFG:BFEFGG7**:FGGGGGGDGGGGGGGGG7E9CCEGECE=ACEG6CFGGGGFFEFFCCC+*:=?FFFGFD4FGFDG:693>:BF7>GGF=FFF?4AFGF>276:F>FF94F4:FA7><*>>)),40:?0>0ADB>))6
@M00689:251:000000000-CJTJ5:1:1101:7901:10674 1:N:0:10
CAGGATTAGATACCCTGGTAGTCCATGCCGTAAACGGTGGGCGCTAGGTGTAGGGGTCTTCCACGGCCTCTGTGTCGTAGCTAACGCATTAAGCGCCCCGCCTGGGGAGTACGGCCGCAAGGCTAAAACTCAAAGGAATTGACGGGGGCCCGCACAAGCGGCGGAGCATGTGGATTAATTCGATGCAACGCGAAGAACCTTACCTGGGCTTGACATACACCAGATCGCTGCAGAGATGTAGTTTCCCTTGTGGTTGGTGTACAGGTGGTGCATGGCCGTCGCTGCAT
+
GGGGGGGGGGGGGGGGGGGGGGGGGGFGGGGGGGGGGGGGGGGGGGGGGGGGGGGEGGGGGGGGGGGGGGGGFGGGGGGGGGGFGGGGGGGGGGGGGGGGGGGGGGGEDGGGGEGGGGGGGGGGGGGGGGGGGEGGGGGGGGGGGGGGGGGEGGGGGGFFGGGGGGGGGGGGGECGGF?CDFFGGGGFGGGGGECEGGGGFGGGGFGGGFGGCGFGG@FGGFG47CFGFDGFF6CF?BGFGCDGF/9>75<FD@@?>FFFFBDFFFF?DB<:A?F:7BB>F6??FF>
@M00689:251:000000000-CJTJ5:1:1101:26651:10748 1:N:0:10
GGATTAGATACCCTGGTAGTCCATGCCGTAAACGGTGGGCGCTAGGTGTAGGGGTCTTCCACGGCCTCTGTGTCGTAGCTAACGCACTAAGCGCCCCGCCTGGGGAGTACGGCCGCAAGGCTAAAACTCAAAGGAATTGACGGGGGCCCGCACAAGCGGCGGAGCATGTGGATTAATTCGATGCAACGCGAAGAACCTTACCTGGGCTTGACATACACCAGATCGCTGCAGAGATGTAGTTTCCCTTGTGGTTGGTGTACAGGTGCTGCATGGCTGTCGCTGCAT
+
GGGGGGGGGGGGGGGGGGGGGGGGGFFGGGGGGGGGGGGGGGGGGGGGGGGGGGGGGGGGGGGGGGGGGGGGGGGGGGGGGGGGGGGGGGGGGGGGGGGGGGGGGGGGGGGGGGGGGGGGGGGGGGGGGGGGGGGGGGGGGGGGGGGGGGGGGGGGGGGGGGGGGGGGGGGGGGGGGGGGGGGGGGEGGGGGGGGGGGGGGGGGGGGGFGFGGGGDGFFGGGFGGGGGFGGFFFGGFFGGGGCDF?FBFFBDFFFFF12@BF?F:9FFF:AFFFFFF@FFFFFB9
@M00689:251:000000000-CJTJ5:1:1101:28464:10769 1:N:0:10
CAGGATTAGATACCCTGGTAGTCCATGCCGTAAACGGTGGGCGCTAGGTGTAGGGGTCTTCCACGGCCTCTGTGTCGTAGCTAACGCATTAAGCGCCCCGCCTGGGGAGTACGGCCGCAAGGCTAAAACTCAAAGGAATTGACGGGGGCCCGCACAAGCGGCGGAGCATGTGGATTAATTCGATGCAACGCGAAGAACCTTACCTGGGCTTGACATACACCAGATCGCTGCAGAGATGTAGTTTCCCTTGTGGTTGGTGTACAGGTGGTGCATGGCCGTCGCTGCAT
+
GGGGGGGGGGGGGGGGGGGGGGGGCFGGGGGGGGGGGGFCCEGGGEGGGGGFGGCGGGCFGGGGGGGGGGGGGGGGGFGGGGGGGGGGGGGGGGGGEGGGGGGGGGGGGGGGGGGGGGGGGGGGGGGGGGGGGGGGGGGGGGGGGGGGGGGGGGGGGGGGGEEGGGGGGGGGGGGGGGGGDFGGGGGGGGGGGGGGGGGGGGGGGGGGGGGEGGFFGFFGGGGGGGGGFGGFFFGFFFGGGGGGFFFFFFFGGFFFF?6FFFFFFFF6DBFFFFF::DFFFFFBB>F
@M00689:251:000000000-CJTJ5:1:1101:12878:10791 1:N:0:10
CAGGATTAGATACCCTGGTAGTCCATGCCGTAAACGGTGGGCGCTAGGTGTAGGGGTCTTCCACGGCCTCTGTGTCGTAGCTAACGCATTAAGCGCCCCGCCTGGGGAGTACGGCCGCAAGGCTAAAACTCAAAGGAATTGACGGGGGCCCGCACAAGCGGCGGAGCATGTGGATTAATTCGATGCAACGCGAAGAACCTTACCTGGGCTTGACATACACCAGATCGCTGCAGAGATGTAGTTTCCCTTGTGGTTGGTGTACAGGTGTTGCATGGCCGTAGCTGCAT
+
FCFFCG9FG<FF<EC<<DF<@CF9@F9C,68FCF;CC@C:7,@+@@FG6@;C9E@@@:FFCC@ECC7@CACFEGEGCFC7DADCGDEGGB?,5CF=7+:@7>:BF<BEGF?,BFD@FCFGGGD<8<=<FDF=D,@C@E,DFGFCCECCECE778=FCCGD@7:8CCEC:CFCC9+3:CE@*;++3*<@FCC5C:=EGCF*+<6@<AEF5@5:FFCCF4/<*17<F4E<>GGFFFFFB4:7::C7/=?207<F7@;<6(3>AFAA??FBB1<?28FF:B9(-464:3)
@M00689:251:000000000-CJTJ5:1:1101:12866:10807 1:N:0:10
CAGGATTAGATACCCTGGTAGTCCATGCCGTAAACGGTGGGCGCTAGGTGTAGGGGTCTTCCACGGCCTCTGTGTCGTAGCTACCGCATTAAGCGCCCCGCCTGGGGAGTACGGCCGCAAGGCTAAAACTCAAAGGAATTGACGGGGGCCCGCACAAGCGGCGGAGCATGTGGATTAATTCGATGCAACGCGAAGAACCTTACCTGGGCTTGCCATACACCAGATCGCTGCAGAGATGTAGTTTCCCTTGTGGTTGGTGTCCAGGTGTTGCATGGCCGTCGCTGCAT
+
GGGFGGGFDGGGGGGGGGGGGGGGGGCFGGGGGGGEGGGGGGGGGGGGGGF<FGE:FGGGGGFGGGGGGGGGGGGGGGGDGGF,CFGD:FE,9FFGGGGDGGEF@DGGGEFGE7CCFGGGGFGGGGFFGGGG,>FFG<>B,,@7FE7@7FEGGGGEGGGGDFGGGEGFGAE9+@E9<<CCFFGGGGFGGDC=*:=EDFGGCFFFGGCFGGFC/8<:F@@FCC74DGDGF<5FFFGGFB7CFGCC@FFFF?:C*<>(7??F0*)..<6>B0<3465@953990:<>75
@M00689:251:000000000-CJTJ5:1:1101:6425:10809 1:N:0:10
CAGGATTAGATACCCTGGTAGTCCATGCCGTAAACGGTGGGCGCTAGGTGTAGGGGTCTTCCACGGCCTCTGTGTCGTAGCTAACGCATTAAGCGCCCCGCCTGGGGAGTACGGCCGCAAGGCTAAAACTCAAAGGAATTGACGGGGGCCCGCACAAGCGGCGGAGCATGTGGATTAATTCGATGCAACGCGAAGAACCTTACCTGGGCTTGACATACACCAGATCGCTGCAGAGATGTAGTTTCCCTTGTGGTTGGTGTACAGGTGTTGCATGGCCGTCGCTGCAT
+
GGGGGGGGGGFGGGGGGGGGGGGGGFFFFGGGGGGGGGGGGGGGGGGGGGGGGGGGGGGGGGGGGGGGEGGGGGGGDGGGGGGGGGGGGGGGGGGGGGGGGGGGGGGGGGGGGGGGGGGGGGGGGFGGCADFGGGFGGGFGGGGGGGCGGGGG*FCBBCFGGGG5CEGFFCGFFFCCCGGG=CFGGGFFECEGGGDFFFFGFGG?9CFGGGGFGFCC?FGCD44=C57417FF47D4*2:CFGGFF?B?:-75;@?F<?FB*)47/).0()))9FF?:1309<?>>B
@M00689:251:000000000-CJTJ5:1:1101:5431:10831 1:N:0:10
CAGGATTAGATACCCTGGTAGTCCATGCCGTAAACGGTGGGCGCTAGGTGTAGGGGTCTTCCACGGCCTCTGTGTCGTAGCTAACGCATTAAGCGCCCCGCCTGGGGAGTACGGCCGCAAGGCTAAAACTCAAAGGAATTGACGGGGGCCCGCACAAGCGGCGGAGCATGTGGATTAATTCGATGCAACGCGAAGAACCTTACCTGGGCTTGACATACACCCGATCGCTGCAGAGATGTAGTTTCCTTTTGGGTTGGTGTACAGGTGATGAATGGCCGTCGCTTCATCTGGTT
+
DGGFGGGGGCFFGEEFGGECEE@EFGGFF@FCEGFGGGGGGGGCFCGFEEFCFAFCGGFCGGGGDGGGGGGGGFGG@FGCFFGGGG7>FEGDGGGGGDE7>FEGF?CFGGFGCFCFCCGFGGGDFGGGGFFG8>>=:,>=FF,@CCFGDGGGGGGGGGCGGDGG****+3+<@+<+<:<70/+:CEFFF5**>5:*6CGGGDF:AC5C5FC5FFF7:6?<C5)1CD*1)*1<6*7****2::CF66*)**)/17@66:<F70.55=6<FA))5@?)6)(430(-()6)4)))-
@M00689:251:000000000-CJTJ5:1:1101:5456:10848 1:N:0:10
CAGGATTAGATACCCTGGTAGTCCATGCCGTAAACGGTGGGCGCTAGGTGTAGGGGTCTTCCACGGCCTCTGTGTCGTAGCTAACGCATTAAGCGCCCCGCCTGGGGAGTACGGCCGCAAGGCTAAAACTCAAAGGAATTGACGGGGGCCCGCACAAGCGGCAGAGCATGTGGATTAATTCGATGCAACGCGAAGAACCTTACCTGGGCTTGACATACACCACATCGCTGCAGAGATTTAGTTGCCATTTTGGTTGGTGTACAGGTGATGCATGTCCGTCGCTGCATCGGTCT
+
GGFGFGGGGGGGFGGGGGGGGCCEFFFGG@FFEFFF7;,@CFEFEGEGG?FGF,,@FEGGGGGG:7CEFGGCGDGFGGG7AEFGFGGCECFFCGFFEDEGDFG@FG7C7CF<CFEGFG@C:DFFFCFFFC9DDCGG8FAFGC<:FGGGGGGD>:C7C5FC7F*CFGGDGD:,2F?CC99@CCGGGCF9?EGDE5:EF*;FFGGGC+5CGF<CFFGGG?@*75*122**5CDF@F577***2?7*6/*)*947DF@?08(8-7-)4?).?<AAFF*09)4?1(,-4:AD((-((
@M00689:251:000000000-CJTJ5:1:1101:14444:10856 1:N:0:10
CAGGATTAGATACCCTGGTAGTCCATGCCGTAAACGGTGGGCGCTAGGTGTAGGGGTCTTCCACGGCCTCTGTGTCGTAGCTAACGCATTAAGCGCCCCGCCTGGGGAGTACGGCCGCAAGGCTAAAACTCAAAGGAATTGACGGGGGCCCGCACAAGCGGCGGAGCATGTGGATTAATTCGATGCAACGCGAAGAACCTTACCTGGGCTTGACATACACCAGATCGCTGCAGAGATGTAGTTTCCCTTGTGGTTGGTGTACAGGTGCTGCATGGCCGTCGCTGCAT
+
GGGGGGGGGGGGGGGGGGGGGGGGFGGGGGGGGGGGGGGGGGGGGGGGGGGGGGGGGGGGGGGGGGGGGGGGGGGGGGGGGGGGGGGGGGGGGGGGGGGGGGGGGGGGGGGGGGGGGGGGGGGGGGGGGGGGGGGGGGGGGGGGGGGGGGGGGGGGGGGGGGGGGGGGGGGGGG?EFGGGGGGGGGGGGGGGEGGGGGGGGG?FFGFGGGGGFCGGGFFFGGGGCGGGFDGFF4C>??:FGGGGFFF<FFAGGFF?F?B74@ADFFF>FFFFFFFFFFB;>06?>B2
@M00689:251:000000000-CJTJ5:1:1101:15311:10874 1:N:0:10
CAGGATTAGATACCCTGGTAGTCCATGCCGTAAACGGTGGGCGCTAGGTGTAGGGGTCTTCCACGGCCTCTGTGTCGTAGCTAACGCATTAAGCGCCCCGCCTGGGGAGTACGGCCGCAAGGCTAAAACTCAAAGGAATTGACGGGGGCCCGCACAAGCGGCGGAGCATGTGGATTAATTCGATGCAACGCGAAGAACCTTACCTGGGCTTGACATACACCAGATCGCTGCAGAGATGTAGTTTCCCTTGTGGTTGGTGTACAGGTTTTGCCTGGTCGTCGCTGCAT
+
GGGGGEFFFFFFGCFEFGGGGGFFE<FFGGGEGDFFGGG++CCCE>FFGGGGGFD@F@FGGGGGEGGGGGGEEFFGGGFGGGGGGEGGGGGFAGCFEGGGGGGFFGG@FCEFGGGGGGGEG?+FFGGGGGGGGGGGGGGGGGGGGGGGGGGCE@FG@GGE@FCCEGGGGGEGGFFGGGGGGGGGGGGGGGGGGGGGGGGGGGGGGGGGFGF=FG+CGFFG49FGF6>D>GGFF4C4@FF0:DFFFFFFFFFGCFFFFFFFFFFFFF*6>0,-66)97396;B?B>?2
@M00689:251:000000000-CJTJ5:1:1101:9863:10877 1:N:0:10
CAGGATTAGATACCCTGGTAGTCCATGCCGTAAACGGTGGGCGCTAGGTGTAGGGGTCTTCCACGGCCTCTGTGTCGTAGCTAACGCATTAAGCGCCCCGCCTGGGGAGTACGGCCGCAAGGCTAAAACTCAAAGGAATTGACGGGGGCCCGCACAAGCGGCGGAGCATGTGGATTAATTCGATGCAACGCGAAGAACCTTACCTGGGCTTGACATACACCAGATCGCTGCAGAGATGTAGTTTCCCTTGTGGTTGGTGTACAGGTGTTGCATGGCCGTCGCTGCAT
+
GGGGGGGGGGGGGGGGGGGGGGGGGGGGGGGGGGGGGGGGGGGGGGGGGGGGGGGGEGGGGGGGGGGGGGGGGGGGGFGGGGGGGGGGGGGGGGGGGGGGGGGGGGGGGGGGGGGGGGGGGGGGGGGGGGGGGGGGGGGGGGGGGGGGGGGGGGGGGGGGGGGGGGGGGGGGGFGGGGGGGGGGGDFGGGGGGGGGGGGGGGGGGGGGGGGGGFGGGFFGDGGGGG=DFDDFFFGGFFG7FGGGFFFFFFFGGFFF;B?FFFF>FF?AD?ABFFFFF>BFF>?07:>
@M00689:251:000000000-CJTJ5:1:1101:21861:10963 1:N:0:10
CAGGATTAGATACCCTGGTAGTCCACGCCCTAAACGATGAATGCTAGTTGTTGGGGTGCTTGTCACTCCAGTAATGCAGTTAACACATTAAGCATTCCGCCTGGGGAGTACGGTCGCAAGATTAAAACTCAAAGGAATAGACGGGGACCCGCACAAGCGGTGGAGCATGTGGTTTAATTCGAAGATACGCGAAGAACCTTACCTAGGCTTGACATTGATAGAATCTGCTAGAGATAGCGGAGTGTCTAGTTTACTAGACCTTGAAAACAGGTGTTGCATGGTTGTCGCTGCAT
+
FGGGGGGGGGGGGGGGGGGGGGGFGGGGGGGGGGGGGGGGGGGGGGGGGGGGGGGGGGGGGGGGGGGGGGGFGGGGGGGCAFFGGGGGGGGGGGGGGGGGGGGGGGGCCFGGGGGGGGGGGGGGGGGGGGGGGGGGGGGGGGGGGGGGGGGGGGGGGGGGGGGGGGGGFGGGGGGGGGGGGGGGDFGGGGGGGGGGGGGGGGGGCFDGGGGGGGGFGFFGGGGGGGGGFCG=A6CGAFDGGGDFFFB<FFFGGF?A2>AFBFAAFF?FFF:4:FB>FFFFBFF?B<BF??FBA
@M00689:251:000000000-CJTJ5:1:1101:18274:11016 1:N:0:10
CAGGATTAGATACCCTGGTAGTCCATGCCGTAAACGGTGGGCGCTAGGTGTAGGGGTCTTCCACGGCCTCTGTGTCGTAGCTAACGCATTAAGCGCCCCGCCTGGGGAGTACGGCCGCAAGGCTAAAACTCAAAGGAATTGACGGGGGCCCGCACAAGCGGCGGAGCATGTGGATTAATTCGATGCAACGCGAAGAACCTTACCTGGGCTTGACATACACCAGATCGCTGCAGAGATGTAGTTTCCCTTGTGGTTGGTGTACAGGTGATGCATGGTCGTCGCTGCAT
+
GCGGFGGGGGGGGGGGEFGGFGGGGGGC<FCFGGGGGGGGGFGGGGGG@EFCGGEGGGGGGGFGGGEGGGGGGGGGGGGGGGGGGGGGGGGGGGF7=CFEGGGGGGCCGGEFGGGGGGE>CFFGGGGGGGFGGGGGFGGGGGGGGGGGGCEGGGGGGGGGGGGGGGGFCFGGGCGGGGGGGGFGGDEEFDCEGGGGGFGGGG6<FGGF=F4EDGGGGFFG<FFGGGGGFDD:FF<C?F:FFFGG?6FFFFA7DF36>:BFF?6>:BF<=><29FFFFDF?BB:0>>A
@M00689:251:000000000-CJTJ5:1:1101:13095:11018 1:N:0:10
CAGGATTAGATACCCTGGTAGTCCATGCCGTAAACGGTGGGCGCTAGGTGTAGGGGTCTTCCACGGCCTCTGTGTCGTAGCTAACGCATTAAGCGCCCCGCCTGGGGAGTACGGCCGCAAGGCTAAAACTCAAAGGAATTGACGGGGGCCCGCACAAGCGGCGGAGCATGTGGATTAATTCGATGCAACGCGAAGAACCTTACCTGGGCTTGACATACACCAGATCGCTGCAGAGATGTAGTTTCCCTTGTGGTTGGTGTACAGGTGGTGCCTGTCCGTCGCTGCATCTCTCT
+
G<EFGGFGGAFGGEFGGGG<EFGGGGCEDCCFGGGGGGFFCFG>FEGGFEF,CF@+BFGGGGDGGD+FC<FFGC@FCDEFGGFFGGGGGGGDDFFGGDGC:4C<BFC7FFCD7>C7>B@EFDFFGGCFGGGGFADFF<FFGCGGDC7>ECE7ECGGDFEDCCCE8CEF?<<7CFF?E?+:C5+<+C<:CC==5=28+2CC<FG+<A5*:*>E40<>7?@G<5<*7*2*<<<F)979@F*0:C>C@@FB??49C)8-(44;A424599<51<(.**/053?1;1:;744)).<7
@M00689:251:000000000-CJTJ5:1:1101:4263:11036 1:N:0:10
CAGGATTAGATACCCTGGTAGTCCATGCCGTAAACGGGGGGCGCTAGGTGAAGGGGTCGTCCACGGCCTATGGGTCGTAGGTAACGCAGTAAGAGCACGGCCTGGGGAGTACGGCCGCAAGGCTAAAACGCAAAGGAAGGGACGGGGGCCCGCACAAGGGGCGGAGGAGGGGGAGTAAGTCGAGGCAACGCGAAGAAACGTACAGGGGCTGGACAGAGAGCAGATGGCAGAAGAGAGGGAGGTGCAATGGGGGTGGGGGTAAAGGGGAGGCATGGTGGTGGCGGGAACTGTAGGG
+
F<C@@,CDFE<AF@EFC66CA<<E@,C,,78;;<,@C,6CE:B++4=@,8,BDDED3++8+3B<FD@+8,,@,@::@3<F*8@B,@:C1*<BE,?38,*>*4=<@F:*<*<8C@*11*4<<<*,8<<C<8*/11<CCE**11*/88CC:**2*1*201*;*2:C8C*;28*18C*/23++*2?:=2/;*::2:*:8C****0//+27721*2702*2)8*/2>7**2*)1*0909C7>*1>51/9/*)*9(19))-4;>)(9).9)773(,,,7>0*7-(,,(-(-(().))))(
@M00689:251:000000000-CJTJ5:1:1101:4275:11053 1:N:0:10
CAGGATTAGATACCCTGGTAGTCCATGCCGTAAACGGTGGGCGCTAGGTGTAGGGGTCGTCCACGGCCTCTGTGTCGTAGCGAACGCATTAAGCGCCCCGCCGGGGGAGTACGGCCGCAAGGCAAAAACTCAAAGGAATTGACGGGGGCCCGCAAAAGCGGCGGAGAAGGGGGATGAATTCGAGGGAAGGAGAAGAACCTTACCGGGGCTGGAGAGACACCAGATCGCGGCAGAGAGGTAGGTGCCCTGGTGGGGGGGGGAAAGGGGAGGGATGGGCGGCGCTGGAGCGGTCGGG
+
GGGFG<FFGGGGGFGC@<CDCFEF@EEEE@B@CC<@F@DEGD@66@CF6@;CFCEEBC+8@@BEFEB@6C,C9C6,B:CFB+@C4@7>++9?F9F@7++8@@+@@C:=C3>:@E7+55>BCFC,>ACF8,3><CGGGGB,?C,1<@EE*4*:4:88:C*:8*:>EE*;:>*>8:*2<@++*2<*:*/;*:*::=C:E*2*+<+<*1:=7**AC*<*1)<*11>F**2*09)0>@F5)0*02/*2)).547,9C7)4;(9)4)(.;)79)1(-(07))0,,-,(-(4(419((((-
@M00689:251:000000000-CJTJ5:1:1101:15432:11059 1:N:0:10
CAGGATTAGATACCCTGGTAGTCCATGCCGTAAACGGTGGGCGCTAGGTGTAGGGGTCTTCCACGGCCTCTGTGTCGTAGCTAACGCATTAAGCGCCCCGCCTGGGGAGTACGGCCGCAAGGCTAAAACTCAAAGGAATTGACGGGGGCCCGCACAAGCGGCGGAGCATGTGGATTAATTCGATGCAACGCGAAGAACCTTACCTGGGCTTGACATACACCAGATCGCTGCAGAGATGTAGTTTCCCTTGTGGTTGGTGTACAGGTGGTGCATGGCTGTCGCTGCAT
+
GGGGGGGGGGGGGGGGGGGGGGGGGGFGGGGGGGGGGGGGGGGGGGGGGGGGGGGGGGGGGGGGGGGGGGGGGGGGGGGGGGGGGGGGGGGGGGGGDGGGGGGGGGGGGGGGGEGGGGGGGGGGGGGGGGGGGGGGGGGGGGGGGGGGGGGGGGGGGGGGGGGGGGGGGGFFGGGGGGGGFGGGFGGGGDGGGGGGGGGGGGGGGGGGGGGGGF7*:FFGGGCFGGG75<C?FFGCFFGDFGGGFFFFFF<GD>>BFFFFFF<AFF:<E:<B<?F>@EF???F:9:>
@M00689:251:000000000-CJTJ5:1:1101:25928:11060 1:N:0:10
CAGGATTAGATACCCTGGTAGTCCACGCCGTAAACGATGTCGACTTGGAGGTTGTGCCCTTGAGGCGTGGCTTCCGGAGCTAACGCGTTAAGTCGACCGCCTGGGGAGTACGGCCGCAAGGTTAAAACTCAAATGAATTGACGGGGGCCCGCACAAGCGGTGGAGCATGTGGTTTAATTCGATGCAACGCGAAGAACCTTACCTGGTCTTGACATCCACGGAAGTTTTCAGAGATGAGAATGTGCCTTCGGGAACCGTGCGACAGGTGGTGCATGGCCGTCGCTGCCT
+
GGGGGGGGGGGGGFGGGFFGGFGGEGGGGGGGGGGGGGFGFFGGGG<FFFCFG8FGGGGGGGGCDGGGGGGGFGGGBEGGGGFGGGGGGGGGGGGGGGGGGGGGGC@FFFGGGGGGGG@C@FC>DFGGGGGGGG9BFGGGGGCFDGGG7CGEGGGFFGGGGGGFGGGDGGGG:7BFGGGGFGDDGGGFGGGGDEGGGFGGGGGGGGEGGGFFGGFFGFFGGCDGD7EGFCGF@4F**)*2>7:*=@=A=7:<9BFBB?B)(0(48>?>FFFFFF4FFF0((-2:<1()
@M00689:251:000000000-CJTJ5:1:1101:11791:11126 1:N:0:10
CAGGATTAGATACCCTGGTAGTCCATGCCGTAAACGGTGGGCGCTAGGTGTAGGGGTCTTCCACGGCCTCTGTGTCGTAGCTAACGCATTAAGCGCCCCGCCTGGGGAGTACGGCCGCAAGGCTAAAACTCAAAGGAATTGGCGGGGGCCCGCACACGCGGCGGAGCATGTGGATTAATTCGATGCAACGCGAAGAACCTTACCTGGGCTTGACATACACCAGATCGCTGCAGAGATGTAGTTTCCCTTGTGGTTGGTTTACAGTTGCTGCATGGCCGTCGCTGCATCTGTAT
+
FGGGGGGCGFFGGGGGGGGFGFFCFFFFGEGFGGGGGGGGGGGGGCGGGGGCGGGGGGGGGGGGGGGGGGG?FFFGGGFGGGGGGGGGGGGGGGGGEGGCFGD@FGGG7FFBCEECCEGGGGGFG8FGFGGGG9,@,@FGG?FGGGD7EGEG7*1C*3::EGGGGC88@FFDF+<CGGCGG=9A7ACGFGGDGDC?CGGGGGGFGGFGGGD5FFGGCFF4<FGGF473>DC?:9F5B?F**:>C?**6@@5C3;F:72(7:=92*9*6F2<:2*)7<)4619?<>?4)6)6)-
@M00689:251:000000000-CJTJ5:1:1101:11806:11137 1:N:0:10
CAGGATTAGATACCCTGGTAGTCCATGCCGTAAACGGTGGGCGCTAGGTGTAGGGGTCTTCCACGGCCTCTGTGTCGTAGCTAACGCATTAAGCGCCCCGCCTGGGGAGTACGGCCGCAAGGCTAAAACTCAAAGGAATTGGCGGGGGCCCGCACAAGCGGCGGAGCATGTGGATTAATTCGATGCAACGCGAAGAACCTTACCTGGGCTTGACATACACCAGATCGCTGCAGAGATGTAGTTTCCCTTGTGGTTGGTGTACAGGTGCTGCATGGCCGTCGCTGCAT
+
GGGGGGGGGGFGGGGGGGGGGGGGGFFGGGGGGGGGGGGGGGGGGGGGGGGEGGGGGGGGGGGGGGGGGGGGGGGGGGGGGGGGGGGEGGGGGGGGGGGGGGGGGGGGEGFGGGGGGGEGGGGGGGGGGGGGGGGGGGGGGGGGGGGGGGGGGGGGGFFGGGEGGGGGGGFGGCGGGCGEGGCGGGGGGGGGGGGECGGGGGGGGGGGGGGGGGFCFFFFFGGGFGGGFGGFFFG*/*:CFGGGFFFFF?AGD>@:9BFFFFFBFF6>FFF0>4>FFFFBB>B?F><
@M00689:251:000000000-CJTJ5:1:1101:25718:11140 1:N:0:10
CAGGATTAGATACCCTGGTAGTCCATGCCGTAAACGGTGGGCGCTAGGTGTAGGGGTCTTCCACGGCCTCTGTGTCGTAGCTAACGCATTAAGCGCCCCGCCTGGGGAGTACGGCCGCAAGGCTAAAACTCAAAGGAATTGACGGGGGCCCGCACAAGCGGCGGAGCATGTGGATTAATTCGATGCAACGCGAAGAACCTTACCTGGGCTTGACATACACCAGATCGCTGCAGAGATGTAGTTTCCCTTGTGGTTGGTGTACAGGTGCTGCATGGCCGTCGCTGCAT
+
GGGGFFGGGGGGGGGGGGGGGGGGGGGGGGGGGGGGGGFGGGGGGGGGGGGFGGGGGGGGGGGGGGGGGGGGGGGGGGGGGGGGGGGGGGGGGGGGGGGGGGGGGGGGGGGGGGGGGGGGGGGGGGGGGGGGGGGGGGGGGGGGGGGGGGGGGGGGGGGGGGGGGGGGGGGGGGGGFGGGGCGGGGGGGGGGGGGGGGGGGGGGGGGGGGGGGGGGFFFG<DFGFGGGFGGF?FGGFFGGGGGGFFFFFFFGGFFFFFBFA?AFFFFFFFFFFFFFFDFFFFFFF?A
@M00689:251:000000000-CJTJ5:1:1101:11468:11176 1:N:0:10
CAGGATTAGATACCCTGGTAGTCCATGCCGTAAACGGTGGGCGCTAGGTGTAGGGGTCTTCCACGGCCTCTGTGTCGTAGCTAACGCATTAAGCGCCCCGCCTGGGGAGTACGGCCGCAAGGCTAAAACTCAAAGGAATTGACGGGGGCCCGCACAAGCGGCGGAGCATGTGGATTAATTCGATGCAACGCGAAGAACCTTACCTGGGCTTGACATACACCAGATCGCTGCAGAGATGTAGTTTCCCTTGTGGTTGGTGTACAGGTGATGCATGGTCGTCGCGGCAT
+
GCGGGGFGFGGGFGGGGGGFGGGGGGFEECFGGGGGDGGGFFEGGGGGGGGGGGGGGGGGGGGGGGEGGGGGGFGGDGGGGGGGGGGEGGFGEFGGCGGGGGDGGGGGGGDGGG@FFGGGEGGGGGDFGGGGGGGGGGG?FFGEGGGCGGGEG8F>CE7=FEGE=EEF+A9@EFGGFFGFGF?CCGFFGGC75=GGDEFEGGGGGGGGCF4EGF7:CFFGGD*CFFFD437:67<78FFGG>FGFFFBFFFG3<>:>1:FF424?FF<F<AAF*59*.-:90(,-99
@M00689:251:000000000-CJTJ5:1:1101:4653:11198 1:N:0:10
CAGGATTAGATACCCTGGTAGTCCATGCCGTAAACGGTGGGCGCTAGGTGTAGGGGTCTTCCACGGCCTCTGTGTCGTAGCTAACGCATTAAGCGCCCCGCCTGGGGAGTACGGCCGCAAGGCTAAAACTCAAAGGAGTTGACGGGGGCCCGCACAAGAGGCGGAGCAGGGGGAAGAATTAGATGCAAGGCGAAGAACAGGACCTGGGCTTGACAGACAACAGTGCGCGGCAGAGAGGGAGGTTCCCTGGGGGGGGGGGGACAGGTGCGGCAGGGCGGGCGGGGGATCGGGCGCG
+
GGGGGGGGGGGGGFGGGGGGGGCGFGGFGGGGGGGGGFGGGGEFGGGGGGCGGGGGGGGGGGGGGGGGGGFGGGGGGGGGGGGGGGGD,,CED:@>+84@CF+:@CCEECEE?E>86+8=CFA,>CEF=,,:=DFFFG=,@@3<BCFG*5*>18*<:B2<<1BCCE*=<:4@8C*22<++*<<+300<+:*:=5:CF****:/**:CC***27+3*90.*/9D2**21)1)77)19<D79D</*//1)0819D))--7>)4.33@09))4(41@D7)7((4((3(-(((-(,(,,
@M00689:251:000000000-CJTJ5:1:1101:12336:11245 1:N:0:10
CAGGATTAGATACCCTGGTAGTCCACGCTCTAAACGATGAATGCTAGTTGTTGGGGTGCTTGTCACTCCAGTAATGCAGTGAACACATTAAGCATCCCGCCTGGGGAGTCTGGTCGCAAGATTAAAACTCAAAGGAATAGACGGGGACCCGAACAGGCGTTGGAGCTTGGGGTTTAATTCGAGGATACGCCAGAACCTTTCCCGAGGCTTGAAATTGAGACAATGTGTTAGGGATATCGGAGTGTCCATTCGACTAGACCTTTAACAGAGGTGCCGTCTTGGCGTGCCCGTCT
+
GGGGGGGGGGGGFGGGGGGFGGGGDEC:76DFGGFGGGGCF9<FGGG@6CE,CF7:+@7FG,,6C9F9,66E<<C<,<@@BEDAD,6CEFEF9,,,B,6C:,9=CC4=,4,:,9F:+=+84E:AFE,5==?FEFGD:FEC,,4FCCC+>:++8+@,8+6=>C,8C,,,,+8+@F@E,@=,*7,*:,9>55*@*,42,2>,,,?*;*41:89**+2+++****2*031+.++)8;*9++17*110/90./0)**7.(549F)/.)9*/)0(-)())0)).(),(-,((,((,(4
@M00689:251:000000000-CJTJ5:1:1101:14825:11253 1:N:0:10
CAGGATTAGATACCCTGGTAGTCCATGCCGTAAACGGTGGGCGCTAGGTGTAGGGGTCTTCCACGGCCTCTGTGTCGTAGCTAACGCATTAAGCGCCCCGCCTGGGGAGTACGGCCGCAAGGCTAAAACTCAAAGGAATTGACGGGGGCCCGCACAAGCGGCGGAGCATGTGGATTAATTCGATGCAACGCGAAGAACCTTACCTGGGCTTGACATACACCAGATCGCTGCAGAGATGTAGTTTCCCTTGTGGTTGGTGTACAGGTGATGCATGGCCGTCGCTGCATCTGTAT
+
GGGGGGGGGGGGFFFGFFGGGGGGGGFFFGEGGGGGGGGGGFGEGGGGGFFGGGGGEGGGGGGGCFEGGGGGGGGGGGGGGGGFEGDEGGGFF9FGGCGDGGGGGFGGEGGGGGGFFGDGGGGCFFFGFGFFGGGGGGGGGGGGGGGGG@E7EBFGFGGGGGEGGGDG+:0<CFCC@CF?CFFGGGGFGG5CEGGDC68CFCFGCFGFGFGEF<<DFFFGGFGGC6EC4*)9:@FCFFFGGGG>FF4<FFAGGFF?B<?F<@<27=FFFF2A<F4)9>;BFFFFFF2AA2)))
@M00689:251:000000000-CJTJ5:1:1101:12325:11259 1:N:0:10
CAGGATTAGATACCCTGGTAGTCCACGCCCTAAACGATGAATGCTAGTTGTTGGGGTGCTTGTCACTCCAGTAATGCAGTTAACACATTAAGCATTCCGCCTGGGGAGTACGGTCGCAAGATTAAAACTCAAAGGAATAGACGGGGACCCGCACAAGCGGTGGAGCATGTGGTTTAATTCGAAGATACGCGAAGAACCTTACCTAGGCTTGACATTGATAGAATCTGCTAGAGATAGCGGAGTGTCTAGTTTACTAAACCTTGAAAACAGGTGCTGCATGGTCGTCGCTGCAT
+
GGGGGGGGGCFGGFGGGGFEFGGFGFGGGGGGGGGG7FFGEAFFGDCEFGGEGGGD@FFGGGGFADFFF@EFFFGEGGFGGGGGDGGGGGGGGCFFGEEGGGG77>FFE8FEEFGGGGFGCGGGGCEGGFGCGCBFGGGGGGGGGGGGGGDGGGGGGFGBFGGGGFFGFGG9FGG?;EFFGGFGEGGGGG5?EEGGGGF?FGGG76A6CCG6FFCFF6;C@CFGGGCFFFFFFFG=AFD<DGDGFFFFF=4D*9@.).4;:FB24*=150(42:F==6A)046>>F(7<(4(:
@M00689:251:000000000-CJTJ5:1:1101:14820:11272 1:N:0:10
CAGGATTAGATACCCTGGTAGTCCATGCCGTAAACGGTGGGCGCTAGGTGTAGGGGTCTTCCACGGCCTCTGTGTCGTAGCTAACGCATTAAGCGCCCCGCCTGGGGAGTACGGCCGCAAGGCTAAAACTCAAAGGAATTGACGGGGGCCCGCACAAGCGGCGGAGCATGTGGATTAATTCGATGCAACGCGAAGAACCTTACCTGGGCTTGACATACACCAGATCGCTGCAGAGCTGTAGTTTCCCTTGTGGTTGGTGTACAGGTGATGCCTGGCCGTCGCTGCAT
+
GFGGGFGFFGGGGFGGGGGGGGGGGGGGGGGGGGGGGFFFGGGGGEGCGGGGGGGGGGGGGGGGGGGGGGGEGGGGCFDFGGGCFEGGGGGGGGGGGGGGGGGGCGGEEFFGEDGGCGGCEGGGGAFCGFGGGGGGGGFGCFG:FCFGGGDGGDFFF5AFDFEGGGEFGGGGFGGGC@CGGDGGFEFCFEGC555EFFGGGCGGGGGGGGFG4A<>0?FG7<<DG6:DFDGFF=5*9?GGGGGGFFF>@;>F3>FF(4(8<FA<4944BBA)64>;))7(16::>?D
@M00689:251:000000000-CJTJ5:1:1101:24866:11307 1:N:0:10
CAGGATTAGATACCCTGGTAGTCCATGCCGTAAACGGTGGGCGCTAGGTGTAGGGGTCTTCCACGGCCTCTGTGTCGTAGCTAACGCATTAAGCGCCCCGCCTGGGGAGTACGGCCGCAAGGCTAAAACTCAAAGGAATTGACGGGGGCCCGCACAAGCGGCGGAGCATGTGGATTAATTCGATGCAACGCGAAGAACCTTACCTGGGCTTGACATACACCAGATCGCTGCAGAGATGTAGTTTCCCTTGTGGTTGGTGTACAGGTGTTGCATGGCTGTCGCTGCAT
+
GGGGGGGGGGGGGGGGGGGGGGGGGGGGGGGGGGGGGGGGGGGGGGGGFGGGGGGGGGGGGGGGGGGGGGGGGGGGGGGGGGGGGGGGGGGGGGGGGGGGGGGGGGGGGGGGGGGGGGGGGGGGGGGGGFGGGGGGGGGCFGGGGGGGG>GGGGGGGGGGGGGGGGGGGGGGGG?FGFFFDGGGGGGGGGGGGGGGGGGGGGGGGGGGGGGGGGGGGFFGFGGGDFGGFGGFFFGGFFGGGGGGFFFDFFFGGFFFFFFFFFBFFFFFFFFFFFFFFEFFF?FF>:A
@M00689:251:000000000-CJTJ5:1:1101:27423:11342 1:N:0:10
CAGGATTAGATACCCTGGTAGTCCATGCCGTAAACGGTGGGCGCTAGGCGTAGGGGTCTTCCACGGCCTCTGTGTCGTAGCTAACGCATTAAGCGCCCCGCCTGGGGAGTACGGCCGCAAGGCTAAAACTCAAAGGAATTGACGGGGGCCCGCACAAGCGGCGGAGCATGTGGATTAATTCGATGCAACGCGAAGAACCTTACCTGGGCTTGACATACACCAGATCGCTGCAGAGATGTAGTTTCCCTTGTGGTTGGTGTACAGGTGATGCATGGCCGTCGCTGCAT
+
F<@FEFEFF9FGFFFGFFGCEEGGFGCE@BFGGGGGGGC@+6+@FCCF,@BFGG@F:CFGG9CFDE+@F8CCCCFFCGGCGCFC64@CEEF9CC::FFGCGGE@GGGGDGACCFGD@CGGG?FGFD<>F@,EFGEF,@<:<>=FGGGEECEC7=*<C8<FFCE7CC8*<++3<?<FGFF9FC?7+;@CGDD=G7CEEEEE<FG:FD5:5F5EGGGC:=?4*9>FCC*CF*>7@FFF==:**2>*60*)156>*<@:92(04@AAFFFFF4<79F@F@396396BF(-
@M00689:251:000000000-CJTJ5:1:1101:27365:11362 1:N:0:10
CAGGATTAGATACCCTGGTAGTCCTTGCCCTAAACGGTGAATGCTAGGTGTAGGGGTCTTCCACGGCCGCTGTGTCGTAGCTAACGCATTAAGCGCTCCGCCTGGGGAGTACGGCCGCAAGGCTAAAACTCAAAGGAATTGACGGGGGCCCGCACAAGCGGCGGAGCATGTGGATTAATTCGATGCAACGCGAAGAACCTTACCTGGGCTCGACATACAGCAGACAACTGCAGAGAGTAAGCTTCCCTTATGGCTGCTGTACAGGTGCTGCATGGCCGTCGCCGCAT
+
GGGGGGGGGFGGGGG-CFGFGGGG,,;CE,CFGGGG7FF,,,CFG,CFFGG@F,@F,,,@F<EC,+@C+@:@C,<EC6FFFGGGGGGGGGFGFG>7:CFEGG:B=BFCGEGEGG+>C>>FGGGG8:?CFGGAFGGFGGGGGGGGDGGGDGGGGGGGF>CED7BCG=EDCGFFF,>B9B@CDCF@FEGGGDEEEECCE:CCGGGGGGGGFF*:<8CD*960909C50:*/*>*0@97))2*2*:>=?5)9)):C)8(()./:9>:?=@0FB<?F657F>>>F(((42-
@M00689:251:000000000-CJTJ5:1:1101:28934:11374 1:N:0:10
CAGGATTAGATACCCTGGTAGTCCATGCCGTAAACGGTGGGCGCTAGGTGTAGGGGTCTTCCACGGCCTCTGTGTCGTAGCTAACGCATTAAGCGCCCCGCCTGGGGAGTACGGCCGCAAGGCTAAAACTCAAAGGAATTGACGGGGGCCCGCACAAGCGGCGGAGCATGTGGATTAATTCGATGCAACGCGAAGAACCTTACCTGGGCTTGACATACACCAGATCGCTGCAGAGATGTAGTTTCCCTTGTGGTTGGTGTACAGGTGGTGCATGGCCGTCGCTGCAT
+
GGGGGGGGGGGGGGGGGGGGGGGGGGGGGGGGGGGGGGFGGGGGGGGGGGGGGGGGGGGGGGGGGGGEEGGGGGGGGGGGGGGGGGGGGGGGGDFGGGGGEGGGGGGGGGGGGGGGGGGGGGGGGGGGGCFGGGGFGDCFGGGGGGGEGGGGGGGGGGGGGGGGGGGGGGGGG7@FFGGGGGGGFGGGGGGECGC/ACFGGF:CFGFGGGGGGGGGFFFGGFGGGGDGFDGFFFGFFBGGGGGGF@FAFFAGGFFFFB:FBF>)794<FFFF>4<>@E>;>6?F;?B
@M00689:251:000000000-CJTJ5:1:1101:20700:11377 1:N:0:10
CAGGATTAGATACCCTGGTAGTCCATGCCGTAAACGGTGGGCGCTAGGTGTAGGGGTCTTCCACGGCCTCTGTGTCGTAGCTAACGCATTAAGCGCCCCGCCTGGGGAGTACGGCCGCAAGGCTAAAACTCAAAGGAATTGACGGGGGCCCGCACAAGCGGCGGAGCATGTGGATTAATTCGATGCAACGCGAAGAACCTTACCTGGGCTTGACATACACCAGATCGCTGCAGAGATGTAGTTTCCCTTGTGGTTGGTGTACAGGTGATGCATGGTCGTCGCTGCAT
+
GGGGGFGGGGGGGGGGGGGGGGGGGGGGGGGGGGGGGGGGGGGGGGGGGGGGGGGGGGGGGGGGGGGGGGGGGGGGGGGGGGGGGGGGGGGGGGGGGGGGGGGGGGGGGGGGGGGGGGGGGGGGGGGGGGGGGGGGGGGGGGGGGGGGGGGGGGGEGGGGGGGGGGGDFGG7CCGGGGGGGGGGGGGGGEEECGGGGGGGGGGGFDGGGGGGGGCFCFFGGGGG=FGGFGDFFFGFFFGGGGGGFFFABFFGGFF?FFFF7FAAFFFAFFFFFFFFFE>FFFFFB>9
@M00689:251:000000000-CJTJ5:1:1101:19559:11379 1:N:0:10
CAGGATTAGATACCCTGGTAGTCCATGCCGTAAACGGTGGGCGCTAGGTGTAGGGGTCTTCCACGGCCTCTGTGTCGTAGCTAACGCATTAAGCGCCCCGCCTGGGGAGTACGGCCGCAAGGCTAAAACTCAAAGGAATTGACGGGGGCCCGCACAAGCGGCGGAGCATGTGGATTAATTCGATGCAACGCGAAGAACCTTACCTGGGCTTGACATACACCAGATCGCTGCAGAGATGTAGTTTCCCTTGTGGTTGGTGTACAGGTGCTGCATGGCTGTCGCTGCAT
+
GGGGGGGGGGGGGGGGGGGFGGGFGGGGGGGGGGGGGGGGGGGGGGGGGGGGGGGGGGGGGGGGGGGGGGGGGGGGGGGGGGGGGGGGGGGGGGGGGGGGGGGGGGGGGGGGGGGGGGGGGGGGGGGGGGGGGGGGGGGGGGGGGGGGGGGGGGGGGGGGGGGGGGGGGGGGGFGGGGGGGGGGGGGGGGGG=EGGGGGGGGGGGGG5FGGGGGGGGFFGGGGGGGGGFGGFF4FGFFGGGGFFFF@>4?>CD@FFBFBFFFDFFF4:FBFBFFFFF>?FF?F:>7A
@M00689:251:000000000-CJTJ5:1:1101:8454:11383 1:N:0:10
CAGGATTAGATACCCTGGTAGTCCATGCCGTAAACGGTGGGCGCTAGGTGTAGGGGTCTTCCACGGCCTCTGTGTCGTAGCTAACGCATTAAGCGCCCCGCCTGGGGAGTACGGCCGCAAGGCTAAAACTCAAAGGAATTGACGGGGGCCCGCACAAGCGGCGGAGAATGTGGATTAATTCGATGCAACGCGAAGAACCTTACCTGGGCTTGACATACACCAGATGGCTGCAGAGATGTAGTTTCCCTTGTGGTTGGTGTACAGGTGCTGCATGGGCGTCGCTGCATCTTGCTCG
+
GGGGGGGGGGGGGFGGGGGGGGGGGGGGFGGGGGGGGGG7+,7@FGGFAFGAFGGE,8CFGEGG@FEGGEC86CFC,CEFGGGGFBFGGGGAFG=FFG7CFEGGGGDGG7FA7FG@F@FFEFG8BFFCFGGGG9F?FGG8FFGGGGGGGDGEE@<FFFEG41=8?E*;+A<FGCF+<F?C7*+0C5<EGC5CEEGGF>FF@EFC@CC5*;7CGGG7CFF4*/**9*+*0*>7)959*9?*2:?FB?F2*06CC5>1(43)26<<??4:6))(-9.)8>,(-((((4)-))))))(
@M00689:251:000000000-CJTJ5:1:1101:10778:11392 1:N:0:10
CAGGATTAGATACCCTGGTAGTCCATGCCGTAAACGGTGGGCGCTAGGTGTAGGGGTCTTCCACGGCCTCTGTGTCGTAGCTAACGCATTAAGCGCCCCGCCTGGGGAGTACGGCCGCAAGGCTAAAACTCAAAGGAATTGACGGGGGCCCCCCCAAAGGCCGGGAAATGGGGATGAATCGGAGCAACGAGAAAAACCCTTCCCGGGCCGTGCCATACACCGAACCGCTCCAGAGAGGAGGTTTCCCTGGTGGTTGGTGTAATGGTCTGCATTGGTCGCGCCTGACTTGTGTCTT
+
GGGGGGFFFGFGGFGGGGGGGACEEFGGGG7FGFE;CC@FGGGDFGGGAFDFC9@FF><<FGGGG@FFFGDD<EEFGFG7FDFFFE7EF@FGGGGGGGF7CF7<+?@7>FFGGDGGGGG+@FDFFGFGG8FGFF9,><@FBFFC+@+*4*****4C**++*****3**72:F**:*?+++2****2:****1*3*;85*8**;***:***1***+*9)*07)))))/))))/)1**))**1/009**-))(0*0),3:::)/).*1*).).))*0//)(-(((,(())..)()-)
@M00689:251:000000000-CJTJ5:1:1101:6317:11429 1:N:0:10
CAGGATTAGATACCCTGGTAGTCCACGCCGTAAACGATGTCGACGTGGAGGTTGTTCCCTTGAGGAGTGGCGTCCGGAGCTAACGCGTTAAGTCGACCGCCTGGGGAGTACGGCCGCAAGGTTAAAACTCAAATGAATTGAAGGGGGCCCGCACAAGCGGTGGAGCATGTGGTTTAATTCGATGCAACGCGAAGAACCTTACCTACTCTTGACATCCAGCGAACTTAGCAGAGATGCTTTGGTGCCTTGGGGAACGCAGAGACAGGTGATGCATGGACGTCGCTGCATCTGTCTT
+
DAF<FFFGF9C<E<,CFFCCCE<EF9F@FEF6@F<FGGGGGG8++8C:F,8CF86E<EFD98FGFF:FFE@+BCGGGEGGGGGGG>FGCGDFF,:=B=EGFEFD<=FCEGFCD7:>@FGGFF9,<33CC?FGCFGGFF,>F,@CCFGEE@8:*>FEF,CC<<8*:91FGFGG+FF85>@EFGFF5B@885EGEGD+8:CC+<200CGGF70+*+20946DC339FF777CF@F@7:*9CFC***/064)9(//.><:,3<<@3(00??F>A<>6*8096::6(8820<4A9)-))
@M00689:251:000000000-CJTJ5:1:1101:23843:11439 1:N:0:10
CAGGATTAGATACCCTGGTAGTCCATGCCGTAAACGGTGGGCGCTAGGTGTAGGGGTCTTCCACGGCCTCTGTGTCGTAGCTAACGCATTAAGCGCCCCGCCTGGGGAGTACGGCCGCAAGGCTAAAACTCAAAGGAATTGACGGGGGCCCGCACAAGCGGCGGAGCATGTGGATTAATTCGATGCAACGCGAAGAACCTTACCTGGGCTTGACATACACCAGATCGCTGCAGAGATGTAGTTTCCCTTGTGGTTGGTGTACAGGTGATGCATGGCTGTCGCTGCAT
+
GGGGGGGGGGGGGGGGGGGGGGGGGGGGGGGGGFGGGGGGGGGGGGGGGGGGGGGGGGGGGGGGGGGGGGFGGGGGEGGGGGGFFFFGGCGGGGGGCGGGGGGGGGGGGGGGGGGFGG7C=FFFFGGGFGGGGGGGGGGGGGGGGGGGGGDGEGGGGGGEFFEGGGGGFGDGGGCFGGGGGGGGGGGGGGGGGDGGGGCCGFGCEGGGGGGEGEFGDFFFFFCFFGGDFGGFFFG<FFC*2?F7@FFB4FAFGFFFFFFFFFBBFFFAFFFFFF4FFFF><BB<BB2
@M00689:251:000000000-CJTJ5:1:1101:23964:11442 1:N:0:10
CAGGATTAGATACCCTGGTAGTCCATGCCGTAAACGGTGGGCGCTAGGTGTAGGGGTCTTCCACGGCCTCTGTGTCGTAGCTAACGCATTAAGCGCCCCGCCTGGGGAGTACGGCCGCAAGGCTAAAACTCAAAGGAATTGACGGGGGCCCGCACAAGCGGCGGAGCATGTGCATTAATTCGATGCAACGCGAAGAACCTTACCTGGGCTTGACATACACCAGATCGCTGCAGAGATGTAGTTTCCCTTGTGGTTGGTGTACAGGTGCTGCATGGCCGTCGCTGCAT
+
GGGGGGGGGGGGGGGGGGGGGGGGGGGGGGGGGGGGGGGGGGGGGGGGGGGGGGGGGGGGGGGGGGGGGGGGGGGGGGGGGGGGGGGGGGGGGGGGGGGGGGGGGGGGGGGGGGGGGGGGGGGGGGGGGGGGGGGGGGGGGGGGGGGGGGGGGGGGGGGGGGGGGGGGGGGGGGGGFFGGGGGGGGGGFGGGEGGGGGGGGGGGGGGGGGGGGGGGGFFGGGGGGGGGFGGFFFGGFFGGGGGGFFFFFFFGGFFF>BFFFFFFFFFFFFFFFFFFFFB9BFFFFFA
@M00689:251:000000000-CJTJ5:1:1101:6470:11492 1:N:0:10
CAGGATTAGATACCCTGGTAGTCCATGCCGTAAACGGTGGGCGCTAGGTGTAGGGGTCTTCCACGGCCTCTGTGTCGTAGCTAACGCATTAAGCGCCCCGCCTGGGGAGTACGGCCGCAAGGCTAAAACTCAAAGGAATTGACGGGGGCCCGCACAAGCGGCGGAGCATGTGGATTAATTCGATGCAACGCGAAGAACCTTACCTGGGCTTGACATACACCAGATCGCTGCAGAGATGTAGTTTCCCTTGTGGTTGGTGTACAGGTGATGCATGGTCGTCGCTGCAT
+
G<CFFFFFECFGFGGGGGGGGGGFGFEFFEGFEFGGGE<7FFGGGC@FGGFC9FE:FFGGGFCEC+@FCGGFG9EFEG,<BG,6FFGCECGGDFEGGGGGGGGGGGGGGGFFECGGGGGGCGGGGGCFGGGGFFGFCFGD<=FFGGG*>CECGGGGG8FE7CEDEG5*<CFGGGDC?GGGG=:EGGGGGGGG=EGDCEGGGG@FGGFGFGGGGGGGGF@CCFFCD<EDFC3?4=39B*2:*:?:@FFB=5)9/>@BF?<F7=)<@FF4F>F2A7:8=:B?;>?:60)
@M00689:251:000000000-CJTJ5:1:1101:10032:11528 1:N:0:10
CAGGATTAGATACCCTGGTAGTCCATGCCGTAAACGGTGGGCGCTAGGTGTAGGGGTCTTCCACGGCCTCTGTGTCGGAGCTAACGCATTAAGCGCCCGGCCGGGGGAGTACGGCCGCAAGGCAAAAACTCAAAGGAATTGACGGGGGCTCGCACAAGCGGCGGAGCATGTGGATTAATTCGAGGCAACGCGAAGAACCTTACCGGGGGTGGAAATACCCCAGATGGAGTAAGAGAGGTAGTTTCCCTTGTGGGTGGTGTACAGGTGTTGCGAGGCCGGCGCTGCACCTGGCG
+
@EFGFFGGGFEEFEE-CDADFFFCAFGCFF@;@@<B@@D6F@@+@FBCEECEAADDB,@,C9@CCFD6B,,C9CCCF+@B@,CE,B++,,5<C<:8=C7@@C+@FE::>+><FFG+>CBFGF7,@D@C:C,=>:BCEFC,<>DFEGECE*48CC*<:B<F7*:*/2:CCE<:EF9+<@90*2<*//;C5>*77:=C?**0+03+/25:*2)1*+3:*666*1754*<*)***/994)8*9=0*;**/-*).9<)0(-((.592).10)7?)(()7..7((-3(-(,(.(.(((
@M00689:251:000000000-CJTJ5:1:1101:20720:11600 1:N:0:10
CAGGATTAGATACCCTGGTAGTCCACGCCGTAAACGATGAATACTAGGTGTGGGGGTTTCAACACCTCCGTGCCGCCGCTAACGCATTAAGTATTCCGCCTGGGGAGTACGGTCGCAAGATTAAAACTCAAAGGAATTGACGGGGACCCGCACAAGTAGCGGAGCATGTGGTTTAATTCGAAGCAACGCGAAGAACCTTACCTACACTTGACATCCCTTGCATTACTCTTAATCGAGGAAATCCCTTCGGGGACAAGGTGACAGGTGATGCATGGCCGTCGCTGCAT
+
GGGGGGGGGGGGGGGGGGGGGGGGGGGGGGGGGFGGGGGGGGGGGGGGGGGGGGGGGGGGGGGGGGGGGGGGGGGGGGGGGGGGGGGGGGGGGGGGGGGGGGGGGGGGGGGGGGGGGGGGGGGGGGGGGGGGGGGGGGGGGGGGGGGGGGGGGGGGGGGGGGGGGGGGGGGGGGGGGGGGGGGGGGGGGGGGGGGGGGGGGGFGGGGGGGGGGGGGGFFGGGGGFFFGFGGFFFGG3BGGGCFGFFFFFF9GGFFFB?BFFFFFFFFFFFFBFFF:FBFFFFFBF?F
@M00689:251:000000000-CJTJ5:1:1101:6074:11614 1:N:0:10
CAGGATTAGATACCCTGGTAGTCCATGCCGTAAACGGTGGGCGCTAGGTGTAGGGGTCTTCCACGGCCTCTGTGTCGTAGCTAACGCATTAAGCGCCCCGCCTGGGGAGTACGGCCGCAAGGCTAAAACTCAAAGGAATTGACGGGGGCCCGCACAAGCGGCGGAGCATGTGGATTAATTCGATGCAACGCGAAGAACCTTACCTGGGCTTGACATACACCAGATCGCTGCAGAGATGTAGTTTCCCTTGTGGTTGGTGTACAGGTGTTGCATGGTTGTCGCTGCAT
+
GGGGGGGGGGGGGEGGFGGGGGFFGGGGGGGGGGGGGGGGGGGGGEGGFGFGGGGGGGGGGGGGGGGDEGGGFGGGGGGGGGGGGGGG7CEGGGGGFGGGGGGGGGGGGGGGGGGGGGGGGGGDGGGGGGGGGGGFFGG?EFFGGEGDGEGGGEGGGGGGGGGDC8CG?EAGFG?C@FDFGGGGGGF<+:CEGGGGGGGFFFFGGGGGGGFGFGGFFFFGDDDGGFCDFCDFFFGG4?CFFDGGFFFB47:FCF5((4?F84:A?=FAEFFF<?)963:9?<BF>B)
@M00689:251:000000000-CJTJ5:1:1101:6071:11632 1:N:0:10
CAGGATTAGATACCCTGGTAGTCCATGCCGTACACGGTGGGCGCTAGGTGTAGGGGTCTTCCACGGCCTCTGTGTCGTAGCTAACGCATTAAGCGCCCCGCCTGGGGAGTACGGCCGCAAGGCTACACCTCAAAGGAATTGACGGGGGCCCGCACCAGCGGCGGAGCATGTGGATTAATTCGATGCACCGCGAAGAAACTTACCTGGGCTTGACATACCCCCGATCGCTGCAGAGCTGTAGTTTCCCTTGTGTTTAGTGTACATGTGTTTCATGGTTTTCGCTGCGT
+
GAFFFGGGGGGGAFGG@<ECCF,CDFFGG:@@@FFG@@FGCGGCFEGGGGGGGGEGEG,C@FFF@C7FEGGG,<FFCFGFGC?FGFD+F?FGA9=FGGD+FGGG7D7++B8E+FD:FFDG>BDFG8,,8,><BFFGGGGGCFGGGGGD*>CDEG**,BFG1=7*8=5C999<7CE++22:7F7@FEC+2:EC*:*;62AF77<FF?5C=E**98C77*565)))9D*>F:D4)932*)?C77>F69*9FF<4*8;))--@<*-)98@BF(6-6*=79)4406??0(-
@M00689:251:000000000-CJTJ5:1:1101:9799:11640 1:N:0:10
CAGGATTAGATACCCTGGTAGTCCATGCCGTAAACGGTGGGCGCTAGGTGTAGGGGTCTTCCACGGCCTCTGTGTCGTAGCTAACGCATTAAGCGCCCCGCCTGGGGAGTACGGCCGCAAGGCTAAAACTCAAAGGAATTGACGGGGGCCCGCACAAGCGGCGTAGCATGTGGATTAATTCGATGCAACGCGAAGAACCTTACCTGGGCTTGACATACACCAGATCGCTGCAGAGAGGAAGTTTCCCTTGTGGTTGTGGTACAGGTGCTGCATGGTCGTCGCTGAATCTGTCTTT
+
GFGGGGGGGGGGGGGGGGGGGGGGGGGGGGGGGGGGGFGGGGGGEEDGGGFCGCGGGGGGGGFGGEFFGGGGGGGGGGGGG9FGGG7CFGGGGAF:BCFGGGFGGGGGDFGGGGGD7CFEGFFFFFFGGGG9F,<DFGGGG,E@FD7FEGGEC*=CEGGG*FCEGGGAF9FGGFGGGFFA7F0978FGCE5CGGEGFGGCFFCGF9AFFG4**8+0CF?F***9C47D5*/94/9*))****2:1606/.:*>>FF?((06B>A)=),7448A?5*15(4;9?0(4<<4)-6)))
@M00689:251:000000000-CJTJ5:1:1101:7733:11641 1:N:0:10
CAGGATTAGATACCCTGGTAGTCCATGCCGTAAACGGTGGGCGCTAGGTGTAGGGGTCTTCCACGGCCTCTGTGTCGTAGCTAACGCATTAAGCGCCCCGCCTGGGGAGTACGGCCGCAAGGCTAAAACTCAAAGGAATTGACGGGGGCCCGCACACGCGGCGGAGCATGTGGATTAATTCGATGCAACGCGAAGAACCTTACCTGGGCTTGACATACACCAGATCGCTGCAGAGCTGTAGTTTCCCTTGTGGTTGGTGTACAGTTGCTGCATGGCTGTCGCTCCATATGTCT
+
GGGGGGG@FCGFGGGGGGGGGGGGGGGGGGGCCFGGGGGE7DCEGFGFFGGFGGGGFGGFGGFEB+@7FFGF9CFEG@FFGF?FGG7FFGGCGGGGGEGC7@EGGGGD7FEEE@FGGGGFEFGF>>D,CFFGCFGD,@DA>FEGGEG5BFGGGGGG,:FFEDE78EC8:C:7:7@:0<9FF=?@:EC:<CGC=C=*3;**0+<CC?C55CF=CEEF*??DFG****2>5<D?:/**0)2*:?77@=/-95AFC5<01(-72=><*1*-=A)()/)5;),),1((-())))..:
@M00689:251:000000000-CJTJ5:1:1101:20855:11653 1:N:0:10
CAGGATTAGATACCCTGGTAGTCCATGCCGTAAACGGTGGGCGCTAGGTGTAGGGGTCTTCCACGGCCTCTGTGTCGTAGCTAACGCATTAAGCGCCCCGCCTGGGGAGTACGGCCGCAAGGCTAAAACTCAAAGGAATTGACGGGGGCCCGCACAAGCGGCGGAGCATGTGGATTAATTCGATGCAACGCGAAGAACCTTACCTGGGCTTGACATACACCAGATCGCTGCAGAGATGTAGTTTCCCTTGTGGTTGGTGTACAGGTGATGCATGGCTGTCGCTGCAT
+
GGGGGGGGGGGGGGGGGGGGGGGGGGGGGGGGGGGGGGGGGGGGGGGGGGGGGGGGGGGGGGGGGGGGGGGGGGGGGGGGGGGGGGGGGGGGGGGGGGGGGGGGGGGGGGGGGGGGGGGGGGGGGGGFGGGGGGGGGGGGGGGGGGGGGGGGGGEGGGGEGGGGGGGGGGGGGGGGGGGGGGGGGGGGGGGGGGGGGGGGGGGGGGGGDFGGGGFFGFFGFGGGGFGGFGGFFFGGFFGGGGGGFFFFFFFGGFF?BFFFFFBFFF:AFAAFBFFFF5?FFF?FFFF
@M00689:251:000000000-CJTJ5:1:1101:16831:11668 1:N:0:10
CAGGATTAGATACCCCGGTAGTCCATGCCGTAAACGGTGGGCGCTAGGTGTAGGGGTCTTCCACGGCCTCTGTGTCGTAGCTAACGCATTAAGCGCCCCGCCTGGGGAGTACGGCCGCAAGGCTAAAACTCAAAGGAATTGACGGGGGCCCGCACAAGCGGCGGAGCATGTGGATTAATTCGATGCAACGCGAAGAACCTTACCTGGGCTTGACATACACCAGATCGCTGCAGAGATGTAGTTTCCCTTGTGGTTGGTGTACAGGTGCTGCATGGCCGTCGCTGCAT
+
GGGGGGGGGGGGGGGGGGGGGGGGGGGGGGGGGGGGGGGGGGGGGGGGGGGGGGGGGGGGGGGGGGGGGGGGGGGGGGGGGGGGGGGGGGGGGGGGGGGGGGGGGGGGGGGGGGGGGGGGGGGGGGGGGGGGGGGGGGGGGGGGGGGGGGGGGGGGGGGCGGGGGGGGGGGGGFGGGGGGGGCFGGGGGGGGGGGGGGGGGGGGG?FFGGFEGGGGGFFGGGFG=FGGFDGFFFGGFFGGGGGGFFF2BFADD7511:?F<FFFF=)4B<?7BF5>FFFBFFFFF?F
@M00689:251:000000000-CJTJ5:1:1101:16970:11710 1:N:0:10
CAGGATTAGATACCCTGGTAGTCCATGCCGTAAACGGTGGGCGCTAGGTGTAGGGGTCTTCCACGGCCTCTGTGTCGTAGCTAACGCATTAAGCGCCCCGCCTGGGGAGTACGGCCGCAAGGCTAAAACTCAAAGGAATTGACGGGGGCCCGCACAAGCGGCGGAGCATGTGGATTAATTCGATGCAACGCGAAGAACCTTACCTGGGCTTGATATACACAAGATCGCTGCAGAGATGTAGTTTCCCTTGTGGTTGGTGTACAGGTGATGCAGGGCCGTCGCTGCAT
+
GGGGGGGGGGGGGGGGGGGGGGGGFAEDFDEEFGGG@FGCC,:FGEGGGGGAFGGG:CFAEFCECC@E7FFFEEFGF,EFGFGGGG7F74?AEFFGFGG:=CEFFGGC:4?<?>:FEGDGGGDB>FFDFDGBCD=FF@D8<@,CFGGEG*>CBE*FEEFGG7EE=C8CFF+AFD+0:0+<:8:@F>FF8:*>>CEGGA86<C:C+<FFCGC7>+3:C47C*9CDF*>D4CDFF4C466:0?F>7*==AF5AFG)<?946<A4<>F40./5<2)05)073271::9?4
@M00689:251:000000000-CJTJ5:1:1101:25528:11747 1:N:0:10
CAGGATTAGATACCCTGGTAGTCCATGCCGTAAACGGTGGGCGCTAGGTGTAGGGGTCTTCCACGGCCTCTGTGTCGTAGCTAACGCATTAAGCGCCCCGCCTGGGGAGTACGGCCGCAAGGCTAAAACTCAAAGGAATTGACGGGGGCCCGCACAAGCGGCGGAGCATGTGGATTAATTCGATGCAACGCGAAGAACCTTACCTGGGCTTGACATACACCAGATCGCTGCAGAGATGTAGTTTCCCTTGTGGTTGGTGTACAGGTTCTGCATGGTTGTCGCTGCAT
+
GGGGGGGGGGGGGGGGGGGGGGGGGGFGGGGGGGGGGGGGGGGGGGGGGGGFGGDGGGGGGGGGGGGGGGGGGGGGGGGGGGGGGGGGGGGGGGGGGGGGGGGCFGGGGGGGGDGGGGEGGGGGGGDFGFGGDGFGGGGGGGGGGGGGGGGGGGGGGGGGCECGGGGFGGGGGCGGGGGGGFGFGGGGGGGGGGGGGGGGGGGGG7=FGGGEGGGGFF6FFFGFCGFGFCDFF4>CBFGDGFFFFFFBF466DFFBBB0>>F)-)9*595><D*8FF:?9<<?(,3)
@M00689:251:000000000-CJTJ5:1:1101:15196:11835 1:N:0:10
CAGGATTAGATACCCTGGTAGTCCATGCCGTAAACGGTGGGCGCTAGGTGTAGGGGTCCTCCACGGCCTCTGTGTCGTAGCTAACGCATTAAGCGCCCCGCCTGGGGAGTACGGCCTCAAGGCTAAAACTCAAAGGAATTGACGGGGGCCCGCACAAGCGGCGGAGCATGTGGATTAATTCGATGCAACGCGAAGAACCTTACCTGGGCTTGACATACACCAGATCGCTGCAGAGATGTAGTTTCCCTTGTGGTTGGTGTACAGGTGCTGCATGGTTGTCGCTGCAT
+
GGGGGGGGGGGGGGGGGGGGGGGGGGGGGGGGGGGGGGGGGGGGGGGGGGGGGGGGGGGGGGGGGGGGGGGGGGGGGGGGGGGGG7FGGGGGGGGGGGGGGGGGGGGGGGGGGGGGGGGGGGGGGGGGGGGGGGGGGGGGFFGGGGGGGGGGGGGGGGGGGGGGGGGGGGGGGFFFGGGGGGGGGGGGGGGGGGGGGGGGGGGGGGGGGGGGFGGGGFFGGGGGGGGGFDDFFFGFFBFFGGGGFFFFFFFGGFFFBBFFFF24?F?:BD?04FFFFBBFF?F:>?>
@M00689:251:000000000-CJTJ5:1:1101:10486:11857 1:N:0:10
CAGGATTAGATACCCTGGTAGTCCATGCCGTAAACGGTGCGCGCTAGGTGTAGGGGGCTTCCACGGCATCAGTGTCGAAGCTAACGTATTAAGTGCCCCGCCCGGGGAGTACGGTCGCAAGGCTAAAACTCAAAGGAATTGACGGGGGCCCGCACAAGAGGGGGAGTATGTGTATTAATTCGATGCAACGCGAATAACATAACCTGGGCGTGACAGACACCAGAGCGATGCAGAGATGTTGATTGCCTTGCGGTATGGGTAAAGGTGGTGCATGTTCGTTGCAGCATCTGTAT
+
G<,DFGGGGGGGFEAFE@FFFGGFDGEC,:CFCFEE,C,+@+@+@:FFFCF9,<CF+++,,,9C,++++,,6CEF9B,,B+,9?CF,9F,,C,9,C,4+4+@++:>C:48B9F+:F:+3=>+63,3C=<,,,<3D>,@,38F,3FFCGCBEE7C7<2*+4<**4=?*,,C2?,,<++<0AC8:3<*0<+**7*>*:9C+++<E@CF5A=*91*;<47:>*9/*1*2/1)**1***29?F:D**:/09)0)()/0),.42?<))./*0,.(6)6**9*5(.((,.2(.).-)..
@M00689:251:000000000-CJTJ5:1:1101:20448:11870 1:N:0:10
CAGGATTAGATACCCTGGTAGTCCATGCCGTAAACGGTGGGCGCTAGGTGTAGGGGTCTTCCACGGCCTCTGTGTCGTAGCTAACGCATTAAGCGCCCCGCCTGGGGAGTACGGCCGCAAGGCTAAAACTCAAAGGAATTGACGGGGGCCCGCACAAGCGGCGGAGCATGTGGATTAATTCGATGCAACGCGAAGAACCTTACCTGGGCTTGACATACACCAGATCGCTGCAGAGATGTAGTTTCCCTTGTGGTTGGTGTACAGGTGATGCATGGCCGTCGCTGCAT
+
GGGGGGGGGGGGGGGGGGGGGGGGGGGGGGGGGGGGGGGGGGGGGGGGGGGGGGGGGGFGFGGGECCCGGGGGFGGGGFGGGGGGGGGGGGGGGCGGGGGDGGGGGGDEGGGGGGGGGGGGGGGGGGGGGGGGGGGGGGGGGGEGGGGCDGGEEGGGGGEGGEGGGGGFGGGGGDFGGGGGFFGGGGCFEEGG*>EGGG>@?GGFGGGGGGGGGCFGFFGGGFF=CFDF:D@FFFFFFGGGGGFFBFFFF<FCFF?>B:FFFFF)/).=ADFFFFF4:6>BF:BBFF
@M00689:251:000000000-CJTJ5:1:1101:16023:11904 1:N:0:10
CAGGATTAGATACCCTGGTAGTCCACGCCGTAAACGATGAATACTAGGTGTGGGGGTTTCAACACCTCCGTGCCGCCGCTAACGCATTAAGTATTCCGCCTGGGGAGTACGGTCGCAAGATTAAAACTCAAAGGAATTGACGGGGACCCGCACAAGTAGCGGAGCATGTGGTTTAATTCGAAGCAACGCGAAGAACCTTACCTACACTTGACATCCCTTGCATTACTCTTAATCGAGGAAATCCTTTCGGGGACAAGGTGACAGGTGCTGCATGGCCGTCGCTGCAT
+
GGGGGGGGGGGGGGGGGGGGGGGGGGGGGGGGGGGGGGGGGGGGGGGGGGGGGGGGFGGGGGGGGGGGGGGGGGGGGGGGGGGGGGGGGGGGGGGGGGGGGGGGGGGGGGGGGGGGGGGGGGGGGGGGGGGGGGGGGGGGGGGGGGGGGGGGGGGGGGGGGGGGDGGGGGGGGGGGGGGGGGGGGGGGGGGGGGGGGFGGGGGGGGGGGGGGGGGGGFFGGGGGGGGGFGFFFF<9@>G<CGGGFFFFFFFDDEFFFFFFFFF<FF47FF?FBF@F@FFF>B??;BB
@M00689:251:000000000-CJTJ5:1:1101:22821:12001 1:N:0:10
CAGGATTAGATACCCTGGTAGTCCATGCCGTAAACGGTGGGCGCTAGGTGTAGGGGTCTTCCACGGCCTCTGTGTCGTAGCTAACGCATTAAGCGCCCCGCCTGGGGAGTACGGCCGCAAGGCTAAAACTCAAAGGAATTGACGGGGGCCCGCACAAGCGGCGGAGCATGTGGATTAATTCGATGCAACGCGAAGAACCTTACCTGGGCTTGACATACACCAGATCGCTGCAGAGATGTAGTTTCCCTTGTGGTTGGTGTACAGGTGATGCATGGTTGTCGCTGCAT
+
GGGGGGGGGGGGGGGGGGGGGGGGGGGGGGGGGGGGFGGGGGGGGGGGGGG9FGGGGGGGGGGGGGGGGGGGGGGGGGGGGGGGGGGGGGGGGGGGGGGGGGGGGGGGGGGGGGGGGGGGGGGGGGGGGGGGGGGGGGGGGGGGGGGGGGGGGGGGGGGGGGGGGGGGGGGGGCGGGCGGGGGGGGGGGGGGGEGGGGGGGGGGGGGGGGGGGGGGGFFGGFGGGGGGFGGFFFGGFFGFGGGGFFFFFFFGGFFF6?FFBFFFFFFA?ABFFFFFFB:44:?19:9
@M00689:251:000000000-CJTJ5:1:1101:8458:12028 1:N:0:10
CAGGATTAGATACCCTGGTAGTCCATGCCGTAAACGGTGGGCGCTAGGTGTAGGGGTCTTCCACGGCCTCTGTGTCGTAGCTAACGCATTAAGCGCCCCGCCTGGGGAGTACGGCCGCAAGGCTAAAACTCAAAGGAATTGACGGGGGCCCGCACAAGCGGCGGAGCATGTGGATTAATTCGATGCAACGCGAAGAACCTTACCTGGGCTTGACATACACCAGATCGCTGCAGAGAGGTAGTTTCCCTTGTGGTTGGTGTACAGGTGATGCATGGCTGTCGCTGCAT
+
GGGGGGGGGGGGGFGGGGGGGGGFFGGGGGGGGGGGEGGCGGGGGGGGGGGGGGGGDEGGGGGEFEGGGGGGGGGGGFFGGGGGGGGGGDGFGFGGGGGGGGGGGGGGGGGCFGGDGCFGGGD,FGGGGF9FGFGGGGGFGGEFGGG7EEEECECGGCFGF1BEGGCC?E0AFEG7CFCCFFFFF5<CCEGCEC7AFFFGFGGFFGGC*;D55CEFGFFG7FGG=7EC5*)///95)8FFGG7DFFFA*5>GGFF?((-73=)6?/)474)).=).7B?2:0129:<
@M00689:251:000000000-CJTJ5:1:1101:8478:12031 1:N:0:10
CAGGATTAGATACCCTGGTAGTCCATGCCGTAAACGGTGGGCGCTAGGTGTAGGGGTCTTCCACGTCCTCTGTGTCGTAGCTAACGCATTAAGCGCCCCGCCTGGGGAGTACGGCCGCAAGGCTAAAACTCAAAGGAATTGACGGGGGCCCGCACAAGCGGCGGAGTATGTGGATTAATTCGATGCAACGCGAAGAACCTTACCTGGGCTTGACATACATCAGATCGCTGCAGAGATGTAGTTTCCCTTGTGGTTTGTGTACAGGTGATGCATGGCTGTCGCTGCACCGGTCT
+
GDFGGGCFD<FGCFFGFFF6;6<F@FED@@@CFGFF7F,+7:F7BCCCEFFDCGC>@FEFFF<F@,,8@ECDGEFC@FF@7ECE68=FGGA<C<@BF=FCF+B=<::44B?C7F@F+:F7CC+DBFG,B@><FG9AEFFFFFF:+F7FGC*1>1<@8:FGG*:*=**52,2,,<69:@9+C8:+<E9C<75/71/*32:E+<0CFFC*CFFGFG+0?FF*027*?FFG@*9?965C6*::::C>6?F<=?>**)7(-,(<:/6:4BF<B))).9@F4>14(20(,(((((--4
@M00689:251:000000000-CJTJ5:1:1101:8466:12045 1:N:0:10
CAGGATTAGATACCCTGGTAGTCCATGCCGTAAACGGTGGGCGCTAGGTGTAGGGGTCTTCCACGGCCTCTGTGTCGTAGCTAACGCATTAAGCGCCCCGCCTGGGGAGTACGGCCGCAAGGCTAAAACTCAAAGGAATTGACGGGGGCCCGCACAAGCGGCGGAGCATGTGGATTAATTCGCTGCAACGCGAAGAACCTTACCTGGGCTTGACATACACCAGATCGCTGCAGAGAGGTAGTTTCCCTTGTGGTTGGTGTACAGGTGATGCATGCCTGTCGCTGCAT
+
GGGGGGGGGGGGGGGGGGGGGGGGGGFGGGGGGGGGGGGDGGGGGGGGGGGGGGGCGFGGGGGGGGGGGGGGFFGGGGGGGGGGGGGGGGGGGGGGGGGGGGGGGGGGGGEGGGGGGGG:=FGGGDGCGGGGGDGG8FFGBFGCGGGGGGGGGEGGGGG*<FEGGGGGGFGGDCEFGFGGG5*;C>:CFEG=E57EGGGGG9CFD+:*AFGG<FG:*96CF***7<:D@5DF:6**))246CCCFFFFF74*9>@09?:>2*-:)=9.844AFF)0=F<3(3466:)
@M00689:251:000000000-CJTJ5:1:1101:21763:12068 1:N:0:10
CAGGATTAGATACCCTGGTAGTCCATGCCGTAAACGGTGGGCGCTAGGTGTAGGGGTCTTCCACGGCCCCTGTGTCGTAGCTAACGCATTAAGCGCCCCGCCTGGGGAGTACGGCCGCAAGGCTAAAACTCAAAGGAATTGACGGGGGCCCGCACAAGCGGCGGAGCATGTGGATTAATTCGATGCAACGCGAAGAACCTTACCTGGGCTTGACATACACCAGATCGCTGCAGAGATGTAGTTTCCCTTGTGGATGGTGTACAGGTGGTGCATGGCTGTCCCTGCAT
+
AFGGDGGFGGGGFGGC@CFFGGGA<EFCFGGGCFGG;CF7FGEDCF7CCEF,6FF:B,C,C6EFE7FF+6@DFG,EFGFGFGAFFGG>FGGGGGDEEGGGDEDGGGGGGGGGGGGGGC3CFF7FEFGGGGDGGGGGGGGGGGGGGGGGGGGGGGGGGGG<<FGGEGGGGGGGGGGGGGGGGGG@FGGFGDEE=EGGGGGGGGFF?FGGDFGGDGE>FFFFGC7FCC5*)97;?FG564C>F7*:*9?A*7-9**92,-6><=<9F0)48(6:AFF@)>4)))-51:4
@M00689:251:000000000-CJTJ5:1:1101:21772:12083 1:N:0:10
CAGGATTAGATACCCTGGTAGTCCATGCCGTAAACGGTGGGCGCTAGGTGTAGGGGTCTTCCACGGCCTCTGTGTCGTAGCTAACGCATTAAGCGCCCCGCCTGGGGAGTACGGCCGCAAGGCTAAAACTCAAAGGAATTGACGGGGGCCCGCACAAGCGGCGGAGCATGTGGATTAATTCGATGCAACGCGAAGAACCTTACCTGGGCTTGACATACACCAGATCGCTGCAGAGATGTAGTTTCCCTTGTGGTTGGTGTACAGGTGGTGCATGGCCGTCGCTGCAT
+
GGGGGGGGGGGGGGGGGGGGGGGGFGGGGGGGGGGGGFFGGGGGGGGGGGG9FGGGGGGGGGGGGGGGGGGGGGGGGGGGGGGGGGGGGGGGGGGGGGGGGGGGGGGGGGGGGGGGGGGEGGGGGGFGGGGGGGGGGGGGGGGGGGGGGGGGGGGEGFFEFGGGGGGGGGGGGFGGGGGGGGFGGGGGGGGGGGGGGGGGGGGGGGGGGGGGGGGGGFFGGGFGGGGGFGGFF4CFFFGFGGGGBFFA67<FGFFB(22;)=A4:F@FF1>BF4:5?>>>>;F<BBA
@M00689:251:000000000-CJTJ5:1:1101:17477:12099 1:N:0:10
CAGGATTAGATACCCTGGTAGTCCATGCCGTAAACGGTGAGCGCTAGGTGTAGGGGTCTTCCACGGCCTCTGTGTCGTAGCTAACGCATTAAGCGCCCCGCCTGGGGAGTACGGCCGCAAGGCTAAAACTCAAAGGAATTGACGGGGGCCCGCACAAGCGGCGGAGCATGTGGATTAATTCGATGCAACGCGAAGAACCTTACCTGGGCTTGACATACACCCGATCGCTGCAGAAATGTAGTTGCCCTTGAGGATGGTGTACTGGTGGTGCTTGGCTGTCGATGCATCTGTCTAT
+
FGGGGGGGGGGGGGGGGGGGGGGGCCFGGCEEGGGG>FG,CFFGGGGGGGFCGF7F6B<@FFGAC@FGEGGGGGEGGDFGGGGGGGG7?CEGGG7+>>FGGGGGGGEGGGGFGGDGGGGEGGGG8FGGFGGGGGFGGGGGGGGGGGGGGGGCC7FEGG>CFC@EGDGGGGEGG<EGFGGGGDGCFGGGC=EEG=EGFGGDGGGGGCDFDFGGGCFG*7=6C)1))/*773>?@F0>*9C*?::*67?2;))2*)0,(.47)*)-)0)(042).9)))7:F?(,:?>)6)).--))
@M00689:251:000000000-CJTJ5:1:1101:9359:12125 1:N:0:10
CAGGATTAGATACCCTGGTAGTCCATGCCGTAAACGGTGGGCGCTAGGTGTAGGGGTCTTCCACGGCCTCTGTGTCGTAGCTAACGCATTAAGCGCCCCGCCTGGGGAGTACGGCCGCAAGGCGAAAACTCAAAGGAATTGACGGGGGCCCGCACAAGCGGCGGAGCATGTGGATTAATTTGATGCAACGCGAAGAACCTTACCTGGGCTTGACATACACCAGATCGCTGCAGAGATGTAGTTTCCCTTGTGGTTGGTGTACAGGTGTTGCATGGTCGTCGCTGCAT
+
GGGGGGGGGGGGGGGGGFGGGGFFGGFGGGGEGGGGGGGGGFCGG:FGGGGGGGCDGGCGGGG<@FEFCC<CFEFGGG=FF,CFGECFCFDGCCBFGGGGGG+=BDDGCFFGFGFDCCF@@G@+3CFGFFCGGGGGGGGGGGGC@EGGD>EEDEE:CC:BE<11*82A<CF?FFGG?<C:*0<+<0ACDCCGEGGGGGGFFCEG<+5=5*9=<?FDC6=F*95CC4**01)9:@FD?FGFGGGD?8@217-9CFF6168;2*6>FFF-<?A29F)9=E>F6>6(47A
@M00689:251:000000000-CJTJ5:1:1101:19231:12133 1:N:0:10
CAGGATTAGATACCCTGGTAGTCCATGCCGTAAACGGTGGGCGCTAGGTGTAGGGGTCTTCCACGGCCTCTGTGTCGTAGCTAACGCATTAAGCGCCCCGCCTGGGGAGTACGGCCGCAAGGCTAAAACTCAAAGGAATTGACGGGGGCCCGCACAAGCGGCGGAGCATGTGGATTAATTCGATGCAACGCGAAGAACCTTACCTGGGCTTGACATACACCAGATCGCTGCAGAGATGTAGTTTCCCTTGTGGTTGGTGTACAGGTGCTGCATGGTCGTCGCTGCAT
+
GGGGGGGGGGGGGGGGGGGGGGGGGGGGGGGGGGGGGGGGGGGGGGGGGGGGGGGGGGGGGGGGGGGGGGGGGGGGGGGGGGGGGGGGGGGGGGGGGGGGGGGGGGGGGGGGGGDGGGGDGGGGGGGGGGGFGGGGGGGGGGGGGGGFGEGGGGGGGGGGGGGGGGGGGGGGGGGGGGGGGGGFGGGGGDGGGGGGGGGGDGGGGGGDFG4EGGGGFFFGGGFGGFGG@GGFFFFC49FGGGGFFFFFF@<FDFF?>BBFFFF9:7?B6>7?BF>FFFFFFB::9?F
@M00689:251:000000000-CJTJ5:1:1101:25453:12140 1:N:0:10
CAGGATTAGATACCCTGGTAGTCCACGCTGTAAACGTTGGGCGCTAGGTGTGGGGGTCTTCCACGACTTCCGTGCCGGAGCTAACGCATTAAGCGCCCCGCCTGGGGAGTACGGCCGCAAGGCTAAAACTCAAAGGAATTGACGGGGGCCCGCACAAGCGGCGGAGCATGTTGCTTAATTCGACGCAACGCGAAGAACCTTACCAAGGCTTTACATCGCCCGGAAACCCTCAGAGATGGGGGCCTCTTCGTACTGGGTGACAGGTGGTGCATGGCTGTCGCTGCATCTTGCCCTT
+
GGGGCFGGGGGGGGGGGGGGGGGGGGDGGGGGGGGGGGGGGGGGGGGGGGGGGGG:7@@F,FGGDGGGGFGEG?FGEGDEGGGGG@FGGGFFFFBEFGGGGG:<FGGGGGGGEDGGEF@FCFC,DFGFCCE3>FGGGGGF9FF:FGGGGGGEGDG:E8F:<FCGGCE>F7C+<CFGC+<<>=<CEGGEGGGCEGCCECG*@??FF7F5CCF+:<+:7>BCDC3C<G6<55F:?96CF*257)9<7)0-87,*1)/40.(0)/32/))-5>7<D>)).8<3?0((,))))))(.4:
@M00689:251:000000000-CJTJ5:1:1101:9848:12145 1:N:0:10
CAGGATTAGATACCCTGGTAGTCCATGCCGTAAACGGTGGGCGCTAGGTGTAGGGGTCTTCCACGGCCTCTGTGTCGTAGCTAACGCATTAAGCGCCCCGCCTGGGGAGTACGGCCGCAAGGCTAAAACTCAAAGGAATTGACGGGGGCCCGCACAAGCGGCGGAGCATGTGGATTAATTCGATGCAACGCGAAGAACCTTACCTGGGCTTGACATACACCAGATCGCTGCAGAGATGTAGTTTCCCTTGTGGTTGGTGTACAGGTGATGCATGGCCGTCGCTGCCT
+
GDGGGGGGGGFGGCEGGGGEFGFGFFFFECFGGGFGEGCGEGGEDGGFEGFGGECGGGGGGGGGDGDDCFGE,CFGGGFDFFFGFEGEEGFGFFFGGGGGGG>FCEEEGEFGGCGFBFEGEGGGGGG<DCGFGFF:AFGC@E=FGGGGGGGEGGEFGGC@EFEEDGCFGFGGG7<EG7ECF57+<82CFCE5EEC*<;:8CCCFGDC*/:C=4<FGG4**07D<FG=DF:CF?=<446?GD>FF*//.*..*97:?1:0FFF<<)?@<*:<<:6)8)7662(42(()
@M00689:251:000000000-CJTJ5:1:1101:22098:12179 1:N:0:10
CAGGATTAGATACCCTGGTAGTCCATGCCGTAAACGGTGGGCGCTAGGTGTAGGGGTCTTCCACGGCCTCTGTGTCGTAGCTAACGCATTAAGCGCCCCGCCTGGGGAGTACGGCCGCAAGGCTAAAACTCAAAGGAATTGACGGGGGCCCGCACAAGCGGCGGAGCATGTGGATTAATTCGATGCAACGCGAAGAACCTTACCTGGGCTTGACATACACCAGATCGCTGCAGAGATGTAGTTTCCCTTGTGGTTGGTGTACAGGTGCTGCATGGCTGTCGCTGCAT
+
GGGGGGGGGGGGGGGGGGGGGGGGGGGGGGGGGGGGDGGGGGGGGGGGFGGEGGGGGGGGGGGGGGGGGGGGGGGGGGGGGGGGGGGGGGGGGGGGGGGGGGGGGGGGGGGGGGGGGGGGGGGGGGGGGGGGGGGGGGGGGGGGGGGGGGGGGGGGGGGGGGGGGGGGGGGGGGGGGGGGGGGFGGGGGGGGGGGGGGGGGGGGGGGGGFGGGGGGGFFGGGGGGGGGFGGFFFGFFFFFFGGGFFFFFFFGGFFFB?FFFFFFFFFFFFBFFFFFFFF2?BFFFFF
@M00689:251:000000000-CJTJ5:1:1101:11344:12306 1:N:0:10
CAGGATTAGATACCCTGGTAGTCCATGCCGTAAACGGTGGGCGCTAGGTGTAGGGGTCTTCCACGGCCTCTGTGTCGTAGCTAACGCATTAAGCGCCCCGCCTGGGGGGTACGGCCGCAAGGCTAAAACTCAAAGGAATTGACGGGGGCCCGCACAAGCGGCGGAGCATGTGGATTAATTCGATGCAACGCGAAGAACCTTACCTGGGCTTGACATACACCAGATCGCTGCAGAGATGTAGTTTCCCTTGTGGTTGGTGTACAGGTGCTGCATGGTTGTCGCTGCAT
+
GGGGGGGGGGGGGGGGGGGGGGGGGGGGGGGGGFGGFGGGGFGGGGGGGGGGGGGGGGFGGGGGGGGGGGGGGCCFGFGGGGGGGGGDEGGGGGGGGGGGGGDGGGGGDGGGGGGGGGGEGGGGGGGGGGGGGGGGGGGGGGFGGGGGGGGGGGGGFGFGGGGGGGGGGGGGGGGCGGCCFGGEGGGGGGGGGGGGGGGGCFGGFGGG58CEGGGFGFFGGC757CFGFDDFFFGGFFFGGGFGFF=<FF)7C>FF01(>2*-6)0)5=A<BABFF4)44???B>5<
@M00689:251:000000000-CJTJ5:1:1101:5912:12316 1:N:0:10
CAGGATTAGATACCCTGGTAGTCCATGCCGTAAACGGTGGGCGCTAGGTGTAGGGGTCTTCCACGGCCTCTGTGTCGTAGCTAACGCATTAAGCGCCCCGCCTGGGGAGTACGGCCGCAAGGCTAAAACTCAAAGGAATTGACGGGGGCCCGCACAAGCGGCGGAGCATGTGGATTAATTCGATGCAACGCGAAGAACCTTACCTGGGCTTGACATACACCAGATCGCTGCAGAGATGTAGTTTCCCTTGTGGTTGGTGTACAGGGGGTGCATGGCTGTCGCTGCAT
+
GGGGGGGGGGGGGGGGGGGGGGGGFGGGGGGGGGGGGGGGGGGGGGGGGGGGGGGGGGGGGGGGGGGGGGGGGGGGGGGGGGGGGGGGGGGGGGGGGGGGGGGGGGGGGGGGGGGGGGGGGGGGGCGGGGGGGGGGGGGFGGGGGGGGGGGGGCCFF5AFFGGGGGGGGF9FGGGF+<FFGGGGGGGGEEEGGEGGGFGGGGGGGGGD*CDGC6+:0?7C49*77<5DFGGFFFG>??FGC7CD?@F>B@ADD>F?FF?FABAF5)8352:?<FFFF387?B(,1:<
@M00689:251:000000000-CJTJ5:1:1101:6654:12328 1:N:0:10
CAGGATTAGATACCCTGGTAGTCCATGCCGTAAACGGTGGGCGCTAGGTGTAGGGGTCTTCCACGGCCTCTGTGTCGTAGCTAACGCATTAAGCGCCCCGCCTGGGGAGTACGGCCGCAAGGCTAAAACTCAAAGGAATTGACGGGGGCCCGCACAAGCGGCGGAGCATGTGGATTAATTCGATGCAACGCGAAGAACCTTACCTGGGCTTGACATACACCAGATCGCTGCAGAGATGTAGTTTCCCTTGTGGTTGGTGTACAGGTGATGCATGGCCGTCGCTGCAT
+
G@FFGGG<FCFGGGGGFCG,FFGGFFCDFEGCEGGGGGFDGGGGGEGGGGGGGFGGGGGGGGFFGEGGGGGGGGGGGGFFGGFGGGGDGGGGGGGGGGGGGGGGGGGCGGGGGGGGGGGDGGGG8FFFFGGAFGGGFFGGGGGGEFDGGGGCE@F<E5FEFECEGEC8CFCGGDG?0CC@FG7EFGG7EGGGECE*AFGGFGGGG7>CCFGGGGGGFF=FG3*>FGFGFCDF48C4==C*>FFG6FFAF:B<*7:1;FFFAFAF?FFFF>FAA=>FF>99600:>(6
@M00689:251:000000000-CJTJ5:1:1101:15750:12340 1:N:0:10
CAGGATTAGATACCCTGGTAGTCCACGCCGTAAACGATGTCGACTTGGAGGTTGTGCCCTTGAGGCGTGGCTTCCGGAGCTAACGCGTTAAGTCGACCGCCTGGGGAGTACGGCCGCAAGGTTAAAACTCAAATGAATTGACGGGGGCCCGCACAAGCGGTGGAGCATGTGGTTTAATTCGATGCAACGCGAAGAACCTTACCTGGTCTTGACATCCACGGAAGTTTTCAGAGATGAGAATGTGCCTTCGGGAACCGTGAGACAGGTGCTGCATGGTTGTCGCTGCAT
+
GGGGGGGGGGGGGGGGGGGGGGGGGGGGGGGGGGGGGGGGGGGGGGGGEFGGGGGGGGGGGGGGGGGGGGGGGGGGGGGGGGGGGGGGGGGFGGGGGGGGGGGGGGGGGGGGGGGGGGGGGGGGGGGGGGGGGGGGGGGGGGGGGGGGGGGGGGGGGGGGEEGGGGGGGGGGGGGGGGGGGGGCEGGGEGGEECEGGGGGGGGGGGGFGGGGFFGCFFFDGGGGFCCGFGGFFFG769:>>FCFFFFFFFBGGDFFF<:@BF21<FF?4A>>3*8FBFFFFF6?233A
@M00689:251:000000000-CJTJ5:1:1101:7572:12345 1:N:0:10
CAGGATTAGATACCCTGGTAGTCCATGCCGTAAACGGTGGGCGCTAGGTGTAGGGGTCTTCCACGGCCTCTGTGTCGTAGCTAACGCATTAAGCGCCCCGCCTGGGGAGTACGGCCGCAAGGCTAAAACTCAAAGGAATTGACGGGGGCCCGCACAAGCGGCGGAGCATGTGGATTAATTCGATGCAACGCGAAGAACCTTACCTGGGCTTGACATACACCAGATCGCTGCAGAGATGTAGTTTCCCTTGTGGTTGTTGTACAGGTGATGCATGGCTGTCGCTGCAT
+
G<FGGFGGGGGGGDGGGGGGGGFFGGFGGEGGGGFGGGGGGGGGGGGGGGGGGGGGGGGGFGGGCEGGEGFFG<FGEGC=EEFCFEC7CGGFFFFGGGGDGGGGGGGGGGDG7FGGGGGFGGGFGCFGGFFG?GDDCCGGDFFGGGGGGGGGG7FGGGCGFGDGEEDCE?F07+CF?FFC:@<C:EFGGGGGDEGG6@EGG?CGGGGFFGGECGF=7F?D4*9<*9=DFC<<@6CC4?:*:0:77FFFB)6<<FFF(((8)9444?F9@A<<DF).)7?B?B<?>0)
@M00689:251:000000000-CJTJ5:1:1101:24779:12350 1:N:0:10
CAGGATTAGATACCCTGGTAGTCCATGCCGTAAACGGTGGGCGCTAGGTGTAGGGGTCTTCCACGGCCTCTGTGTCGTAGCTAACGCATTAAGCGCCCCGCCTGGGGAGTACGGCCGCAAGGCTAAAACTCAAAGGAATTGACGGGGGCCCGCACAAGCGGCGGAGCATGTGGATTAATTCGATGCAACGCGAAGAACCTTACCTGGGCTTGACATACACCAGATCGCTGCAGAGATGTAGTTTCCCTTGTGGTTGGTGTACAGGTGCTGCATGGCTGTCGCTGCAT
+
GGGGGGGGGGGGGGGGGGGGGGGGGGGGGGGGGGGGGGGGGGGGGGGGGGGGGGGGGGGGGGGGGGGGGGGGGGGGGGGGGGGGGGGGGGGGGGGGGGGGGGGGGGGGGGGGGGGGGGGGGGGGGGGGGGGGGGGGGGGGGGGGGGGGGGGGGGGGGGGGGGGGGGGGGGFGGGCGGGGGGGGGGGFFGEGGGGGGGGGGGGGGGGGGGGGGGGGGGFFGGGGGGGGGFGGFFFGGFFCCGGGGFFFFFFFGGFFFFFFFFFFF?7@BFD>FFFFFFFF<::?FB:<
@M00689:251:000000000-CJTJ5:1:1101:8082:12361 1:N:0:10
CAGGATTAGATACCCTGGTAGTCCATGCCGTAAACGGTGGGCGCTAGGTGTAGGGGTCTTCCACGGCCTCTGTGTCGTAGCTAACGCATTAAGCGCCCCGCCTGGGGAGTACGGCCGCAAGGCTAAAACTCAAAGGAATTGACGGGGGCCCGCACAAGCGGCGGAGCATGTGGATTAATTCGATGCAACGCGAAGAACCTTACCTGGGCTTGACATACACCAGATCGCTGCAGAGATGTAGTTTCCCTTGTGGTTGGTGTACAGGTGGTGCATGGTTGTCGCTGCAT
+
GGGGGGGGGGGGGGGGGGGGGGGFFGFGGGGGGGGGGGGGGGGGGGGGGGGGGGGDGGGGGGGGFGGGGGGGGGGGGGGGGGGGGGGGGGGGGGGGGGGGGGGGGGGGGGGGGGGEEE=BGGFGFGGGGGGDFGGGAFCE@FGEGGGGGGGGGCEGFGGGGGGGGGGFGGGGFCGGGCGFGGGGGGFFGGGG=55EFGGGFFGGGGGGGFGGDCFFFFFGF37CGGGGFDCFFFGFBFGFGGGGB@?AFF<FCFFF>??F2=AB?6;:B622:F>@45:A:??<0:)
@M00689:251:000000000-CJTJ5:1:1101:5146:12427 1:N:0:10
CAGGATTAGATACCCTGGTAGTCCATGCCGTAAACGGTGGGCGCTAGGTGTAGGGGTCTTCCACGGCCTCTGTGTCGTAGCTAACGCATTAAGCGCCCCGCCTGGGGAGTACGGCCGCAAGGCTAAAACTCAAAGGAATTGACGGGGGCCCGCACAAGCGGCGGAGCATGTGGATTAATTCGATGCAACGCGAAGAACCTTACCTGGGCTTGACATACACCAGATCGCTGCAGAGATGTAGTTTCACTTGTGGTTGGTGTACAGGTGCTGCATGGTTGTCGCTGCAT
+
GGGGGGGGGGGGGFGGGGGGGGGGGGGGGGGGGGGGEGGGGGGGGGGGGGGGGGGGDGGFFGGGGGGGGGGGGGGGGGGGGGGGGGGGDGGGGGGGFGEDGGGGGGGGGGGGGGGGGGGGGGGGGGGGFFGGEGGGGGGFGGGGGGGGGGGGGGGGGGGGGGGEGGDGGE:EFFGFGGCCGFGGFGFGCCGDGGGGGGGCGGCGGE557CGGDFGGF=?7DGFGFGGGFDC4@?30=4C>F>DCF*94=@AGC5<:B?15AF<<F??:FF2(-6>9?B<BFFFFFF<
@M00689:251:000000000-CJTJ5:1:1101:11637:12456 1:N:0:10
CAGGATTAGATACCCTGGTAGTCCATGCCGTAAACGGTGGGCGCTAGGTGTAGGGGTCTTCCACGGCCTCTGTGTCGTAGCTAACGCATTAAGCGCCCCGCCTGGGGAGTACGGCCGCAAGGCTAAAACTCAAAGGAATTGACGGGGGCCCGCACAAGCGGTGGAGCATGTGGATTAATTCAATGCAACGCGAAGAACCTTACCTGGGCTTGACATACACCAGATGGCTGCAGAGATGTAGTTTCCCTCGCGGCTGGTGTCCAGGTGGTGCATGGTCGTCGCTGCATCGGTCT
+
GGGGGGGGGGGGGGGGGGG9AFGGG,CFGEGGGGGG7FF7FG7FGGGG@F;,;CFGFE?EFCFFC+CF7C<FAFCFGGCEGGGGGGGGGGGGG9FGGGGGGGGGGGGGGGGGGGGGGGGGGFGGFGGGGGGGGGG8FEGGGGGGGGGGGGGGGGGGGGGDE*:BFGGGGGGGG?FGGGGGGCF+<<EFGGGGGEEEGGGGGGGGAE**5EFGGGGGF??7*/*/**+955*/<8FC**0*02:C6*/4))(/3)79?.27)*-,))0:E0929F.**.-1(23,(.-)((-2:
@M00689:251:000000000-CJTJ5:1:1101:12174:12488 1:N:0:10
CAGGATTAGATACCCTGGTAGTCCATGCCGTAAACGGTGGGCGCTAGGTGTCGGGGTTTTCCACGGCCTTTGTGTCGAAGCTAACCCATTAAGCGTTCCGCCTGGGGAGTACGGCCGCAAGGCTAAAACTCAAAGGAATTGACGGGGGCCCGCACAAGCGGCGGAGCATGTGGATTAATTCGATGCAACGCGAAGAACCTTACCTGGGCTTGACATACACCAGACCGGTGCAGAGATGTACTTTCCCCTTTGGTTGGTGAACAGGGAATGCATGGTCGACGCTCATTCTTGCTTT
+
GGGGGGGGGGGGFFGFCFGFCFGFGAFFGGGEGGGFCF@@+,8@@7FEGGG,8@+6@6BCFAG,B+@FG,,<E<,CF,DF7?F9F,CFGEEECF@4+BECFGGC<<=+@FFFGEEG7FGGGFGGGGG,EFDFEFGGFGGGGGGGEGGCEFGGGDGGGGGCCF8CEGGGGGFGG7C@?GGGGGG7:*99+:CGGGGGCFGGGDGG7<:EGGG54@FG*6?49/95/>C)077FF*9C**0**:;D*1=(0).2*8)4((,*)@2,))),0))-)*00*.((-(4(-).6<)-))))
@M00689:251:000000000-CJTJ5:1:1101:6658:12491 1:N:0:10
CAGGATTAGATACCCTGGTAGTCCATGCCGTAAACGGTGGGCGCTAGGTGTAGGGGACTTCCACGTCTTCTGTGCCGTAGCTAACGCATTAAGCGCCCCGCCTGGGGAGTACGGCCGCAAGGCTAAAACTCAAAGGAATTGACGGGGGCCCGCACAAGCGGCGGAGCATGTGGATTAATTCGATGCAACGCGAAGAACCTTACCTGGGCTTGACATATACAGGATCGCTGCAGAGATGTAGTTTCCCTTGTGGCTTGTATACAGGTGGTGCATGGCCGTCGCTGCAT
+
GGGG8FFFGGFGDFGGGEFGGGGGGG9@FFFFGGGGGGFCFGGGGEGGGGGGGGGGGGGGFGCGCGGGGGGFG<FFGG7FFGGFGGGCGGGFEGCFEGGGDGGFFGECCFFGCEGGGGCEECFGGC9?FGGFG<,DCFGFBCGGGGGGGGGDG8:7BCFE:FD@8CE:<:FFG7CFGGGGGFDG?EGCFGGGC5E>GGGGGGG8CEF=CFGG<F?GFF*77:<<FGEDF3<4;6C***?7*:F>FF@D=)69*8>1(4)9)964)9)(8297A=:F?@FF(3:0974
@M00689:251:000000000-CJTJ5:1:1101:29121:12495 1:N:0:10
CAGGATTAGATACCCTGGTAGTCCACGCCGTAAACGATGAATACTAGGTGTGGGGGTTTCAACACCTCCGTGCCGCCGCTAACGCATTAAGTATTCCGCCTGGGGAGTACGGTCGCAAGATTAAAACTCAAAGGAATTGACGGGGACCCGCACAAGTAGCGGGGCATGTGGTTTAATTCGAAGCAACGCGAAGAACCTTACCTACACTTGACATCCCTTGCATTACTCTTAATCGAGGAAATCCCTTCGGGGACAAGGTGACAGGTGTTCATGGCCGTCGCTGCAT
+
GGGGGGGGGGGGGGGGGGGGGGGGFGGGGGGEGGGGGFFGFGFGGGGGGGGGGGGGCEEGGGFGGGGGGGGGGGGGGGGGGGGGGGGCGGGFEFCGGGGGGGGGGDGGGGGGGGGGGEFFGGGGGFFGFFFGGCGGGGGGGGGGGGGGGGGGGGGGGGFFGGGGGGGGFGGGGFGGGGGGGGGGGGGGGEGGGGGGGGGGGGGGFGGF<FFGGGGFGFFFFGGGGGGGFGFFFFGGFFGDDFGFFFB27@>GDFFFFFFFFFFFFFFA>96<>FF@@BFFBB1;B)
@M00689:251:000000000-CJTJ5:1:1101:11613:12498 1:N:0:10
CAGGATTAGATACCCTGGTAGTCCATGCCGTAAACGGTGGGCGCTAGGTGTAGGGGTCTTCCACGGCCTCTGTGTCGTAGCTAACGCATTAAGCGCCCCGCCTGGGGAGTACGGCCGCAAGGCTAAAACTCAAAGGAATTGACGGGGGCCCGCACAAGCGGCGGAGCATGTGGATTAATTCGATGCAACGCGAAGAACCTTACCTGGGCTTGACATACACCAGATCGCTGCAGAGATGTAGTTTCCCTTGTGGTTGGTGTACAGGTGTTGCATGGTCGTCGCTGCAT
+
GGGGGGGFGGGGGGGGGGGGGGGGGGGGGGGGGGGGGGGGGGGGGGGGFGGGGGGGGGGGGGGGGGGGGGGGGGGGGGGGGGGGGGGGGGGGGGGGGGGGGGGGGGGGGGGGGGGGGGGGGGGGGGGGGGGGGGGGFGGDGGGGGGGGGGGGGGGGGGGGGGGGGGEGGGGGGGGGGGGGGGGGGGGDFEGGGGGGGGGGGFGGGGGGFGGGGGGGGFFGGGGGGGGG:DDFFFGGFFGGGGGGFFFAFFFGG>>?>?FFFFFFFF44BBABFF@BB>BFF10:>?<
@M00689:251:000000000-CJTJ5:1:1101:13215:12526 1:N:0:10
CAGGATTAGATACCCTGGTAGTCCACGCCGTAAACGATGTCGACTTGGAGGTTGTTCCCTTGAGGAGTGGCTTCCGGAGCTAACGCGTTAAGTCGACCGCCTGGGGAGTACGGCCGCAAGGTTAAAACTCAAATGAATTGACGGGGGCCCGCACAAGCGGTGGAGCATGTGGTTTAATTCGATGCAACGCGAAGAACCTTACCTACTCTTTACATCCAGCGAACTTTCCAGAGATGGATTGGTGCCTTCGGGAACGCTGAGACAGGTCATGCATTGCTGTCGCTGCAT
+
GGGGGGGGGGGGGGGGGGGGGFGFDFFGGGGGGGGGGGFGGGGGGGFFFGGGGGGGFGGGGEGGGGGGGGGGFGGGGGDGFFGFCFDGFG<<FFFGGGGGGGGGGDGGGGGG7CCEGDGGGFGFFFCDFFD8FGC,C@=8CD:CGG@FGGGGCEECFFFGGCGG58CFFFF9FFGCE?CCCEF;8C+2CEGDGG=:8;*<C<AF76CEFG*<CCFDF?6FDGGDFGFGFD*9))**97>>F*CFF?=>F@637>F1:?:E08<7).9))664)***0*)628(,8;?A
@M00689:251:000000000-CJTJ5:1:1101:13230:12536 1:N:0:10
CAGGATTAGATACCCTGGTAGTCCACGCCGTAAACGATGTCGACTTGGAGGTTGTTCCCTTGAGGAGTGGCTTCCGGAGCTAACGCGTTAAGTCGACCGCCTGGGGAGTACGGCCGCAAGGTTAAAACTCAAATGAATTGACGGGGGCCCGCACAAGCGGTGGAGCATGTGGTTTAATTCGATGCAACGCGAAGAACCTTACCTACTCTTGACATCCAGCGAACTTTCCAGAGATGGATTGGTGCCTTCGGGAACGCTGAGACAGGTGCTGCATGGCTGTCGCTGCATCTGTCTT
+
GGGGGGGGGGGGGGGGGGGGGGGGGGGGGGGGGGGGGGGGGGGGGGGFFGGGGGGGGGGGGGGGGGGGGGGGGGGGGDGGGGGGGGGGGGGGGGGGGGGGGGGGGGGGGGGGGGGGGDGGGGGGGGGGGGGGGGGGGGGDGGGGGGGGGGGGGGEGFGGGG7C7CGGGGGDCFGG+CFGGGGGGGFGGDGGGDGGGGGGGGGGGFGGGGGGGGGGGG4?FGGCGFGGC=::6>FGGF4:CD4DCFFFAFFFC33>:B??>BB>BF;F?FFBF0@F>FF1:7?F?0(,<<2)6:A)
@M00689:251:000000000-CJTJ5:1:1101:23898:12542 1:N:0:10
CAGGATTAGATACCCTGGTAGTCCACGCCCTAAACGATGAATGCTAGTTGTTGGGGTGCTTGTCACTCCAGTAATGCAGTTAACACATTAAGCATTCCGCCTGGGGAGTACGGTCGCAAGATTAAAACTCAAAGGAATAGACGGGGACCCGTACAAGCGGTGGAGCATGTGGTTTAATTCGAAGATACGCGAAGAACCTTACCTAGGCTTGACATTGATAGAATCTGCTAGAGATAGCGGAGTGTCTGGTTTACTAGACCTTGAAAACAGGTGTTGCATGGCCGTCGCGGCATCG
+
GFFGGGGGGGGGFEGFEGGFFGG<EFGGC@FEGDCFEGFFGGGFGGGFAF@CFFGGFDGGGGGGGAFE@EFGGDCFGGGEFCFFEFFFFGGGDGFG<FGE7?FFFGCFGFGGGFGGGGFGGGGGGFGEGGGFFGAEEFGFGGGGDGGE7FE8BCEFEFGGEGE>EGEDCBFF7DBFADFAFGCGGFCFF*=E7@EGFBC,><?9>CCF6087DF9CDA+;FF@CC+C++++*/++3=+>835999=?)0*)09686AB69:*624=6(724-4F)7==)::4290930((,34((
@M00689:251:000000000-CJTJ5:1:1101:9270:12557 1:N:0:10
CAGGATTAGATACCCTGGTAGTCCACGCCCTAAACGATGAATGCTAGTTGTTGGGGTGCTTGTCACTCCAGTAATGCAGTTAACACATTAAGCATTCCGCCTGGGGAGTACGGTCGCAAGATTAAAACTCAAAGGAATAGACGGGGACCCGCACAAGCGGTGGAGCATGTGGTTTAATTCGAAGATACGCGAAGAACCTTACCTAGGCTTGACATTGATAGAATCTGCTAGAGATAGCGGAGTGTCTAGTTTACTAGACCTTGAAACCAGGTGTTGCATGGCCGTCGCTGCAT
+
GGGGGGGGGGGGGGGGGGGGGGGGGGGGGGGGGGGGGGGGGGGGGGGGGGGGGGGGGGGGGGGGGGGGGGGGGGGGGGGGGGGGGGGGGGGGGGGGGGGGGGGGGGGGGGGFFGGGGGGGGGGGGGGGGGGGGGGGGGGGGGGGGGEGGGGGDGGGGFGGGGGGGGGGCGGGGGGGFGGGGGFGGGGGGEEGGGGGGGGGC?FCCF6FE8DCGGGFGAFDFG>FFGFGFGGFFFGGFFG3CCDFF?F>FFDF=BFF<AFF?F>AFF*4FF:>2?BFF?AB76?;>FF0:?B7>
@M00689:251:000000000-CJTJ5:1:1101:23905:12559 1:N:0:10
CAGGATTAGATACCCTGGTAGTCCACGCCCTAAACGATGAATGCTAGTTGTTGGGGTGCTTGTCACTCCAGTAATGCAGTTAACACATTAAGCATTCCGCCTGGGGAGTACGGTCGCAAGATTAAAACTCAAAGGAATAGACGGGGACCCGCACAAGCGGTGGAGCATGTGGTTTAATTCGAAGATACGCGAAGAACCTTACCTAGGCTTGACATTGATAGAATCTGCTAGAGATAGCGGAGTGTCTAGTTTACTAGACCTTGAAAACAGGTGTTGCATGGCCGTCGCTGCAT
+
GGGGGGGGGGGGGGGGGGGGGGGGGGGGGGGGGGGGGGGGGDFGGGGGGGGGGGGGGGGGGGGGGGGGGGGGGFGGGGGFGGGGGGGGGGGGGGGGGGGGGGGGGGGGGGGGGGGGGGGGGGGGGGGGGGGGGGGGGFGFGGGGGGGGGGGDGGGGGFDFGGEGGGGGGGGGGGGGGGGGGCGGGGGC8EGGGDGGGGGGGGGGGGFGGGGGGGGGGFFGGGGFGFGGFGGFFFGGFFCDDDDFFFFAFFFFGBFAAFA?:BBFFFB?F?FAFFD4=?BF?B:09BF9:?>:A
@M00689:251:000000000-CJTJ5:1:1101:14397:12563 1:N:0:10
CAGGATTAGATACCCTGGTAGTCCATGCCGTAAACGGTGGGCGCTAGGTGTAGGGGTCTTCCACGGCCTCTGTGTCGTAGCTAACGCATTAAGCGCCCCGCCTGGGGAGTACGGCCGCAAGGCTAAAACTCAAAGGAATTGACGGGGGCCCGCACAAGCGGCGGAGCATGTGGATTAATTCGATGCAACGCGAAGAACCTTACCTGGGCTTGACATACACCAGATCGCTGCAGAGATGTAGTTTCCCTTGTGGTTGGTGTACAGGTGATGCATGGCCGTCGCTGCAT
+
GGGGGGGGGGGGGGGGGGGGGGGGGGGGGGGGGGGGGGGGGGGGGGGGGGGGGGGGGGGGGGGGGGGGGGGGGGGGGGGGGGGGGGGGGGGGGGGGGGGGGGGGGGGGGGGGGGGGGGGGDGGGGGGGGGGGGGGGGGGGGGGGGGGGGGGGGGGGGGGGGGGGGGGGGGGGGGGGGGGGGGGGGGGGGGGGCGGGGGGGGGGGGGGFGGGG:CGFGFFGGGGGGGGGFGGFFFGGFFGGGGGGFFFAFFFGGFFFFFFFAFFFFF?<B2<AD?)7:DBF>>FF;?A
@M00689:251:000000000-CJTJ5:1:1101:20691:12626 1:N:0:10
CAGGATTAGATACCCTGGTAGTCCATGCCGTAAACGGTGGGCGCTAGGTGTAGGGGTCTTCCACGGCCTCTGTGTCGTAGCTAACGCATTAAGCGCCCCGCCTGGGGAGTACGGCCGCAAGGCTAAAACTCAAAGGAATTGACGGGGGCCCGCACAAGCGGCGGAGCATGTGGATTAATTCGATGCAACGCGAAGAACCTTACCTGGGCTTGACATACACCAGATCGCTGCAGAGATGTAGTTTCCCTTGTGGTTGGTGTACAGGTGCTGCATGGCCGTCGCTGCAT
+
GGGGGGGGGGGGGGGGGGGGGGGGGGGGGGGGGGGGGGGGGGGGGGGGGGGGGGGGGGGGGGGGGGGGGGGGGGGGGGGGGGGGGGGGGGGGGGGGGGGGGGGGGGGGGGGGGGGGGGGEGFGGGFGGGGGGGGGGGGGGGGGGGGGGGGGGGGGGGGGGGGGGGGGGGGGGGFGFGFGGGGGGGGGGGGGGGCEGGGGGGFGGGGFGGGGDGG7>FFFGDGFFCC5DFDGFFFGG7BG7FGGGFBFAFFFGGFFBF?:>8FAD4B47FF?BFFFF?>B961<:9?)
@M00689:251:000000000-CJTJ5:1:1101:21052:12643 1:N:0:10
CAGGATTAGATACCCTGGTAGTCCACGCCGTAAACGATGAATACTAGGTGTGGGGGTTTCAACACCTCCGTGCCGCCGCTAACGCATTAAGTATTCCGCCTGGGGAGTACGGTCGCAAGATTAAAACTCAAAGGAATTGACGGGGACCCGCACAAGTAGCGGAGCATGTGGTTTAATTCGAAGCAACGCGAAGAACCTTACCTACACTTGACATCCCTTGCATTACTCTTAATCGAGGAAATCCCTTCGGGGACAAGGTGACAGGTGCTGCATGGCCGTCGCTGCAT
+
GGGGGFGFGEFGGGGGGGGFGFGGGGEGGGGGGGGGGGGFGFGGFGGGGEFEGGGG@FGGDFFGDFFFEBCCE7FGGGGEGGFFG:FCFE9EFGFGGFGGGGGFGGGGGGDEFGGGGGGGGGFGF9DFE=>FGGGGGGFCFGGEGGGGGGGCECGGFGGGGGGGGGGGGGG<F@ECGGGGD*8EGCCEDEGGGGGGGFF7C?FGGFGGGGFGGGG456=CGFGCGGGGFGG?@FFGF3DCFGGFFFF:>)05>E>:04<?<FFBFF?0FBF?A*<FFDF>B>BB>(:
@M00689:251:000000000-CJTJ5:1:1101:7958:12645 1:N:0:10
CAGGATTAGATACCCTGGTAGTCCATGCCGTAAACGGTGGGCGCTAGGTGTAGGGGTCTTCCACGGCCTCTGTGTCGTAGCTAACGCATTAAGCGCCCCGCCTGGGGAGTACGGCCGCAAGGCTAAAACTCAAAGGAATTGACGGGGGCCCGCACAAGCGGCGGAGCATGTGGATTAATTCGATGCAACGCGAAGAACCTTACCTGGGCTTGACATACACCAGATCGCTGCAGAGATGTAGTTTCCCTTGTGGTTGGTGTACAGGTGATGCATGGCCGTCACTGCATCTGGCT
+
GGGGGGGGGFGFEEFGFDGGGFFFGFFFGCGGGGGGGGGGGGGGGGGGDGGGGGGGGGGGGGGGCEGEGGGGGGFGEGGGGGGCFGGGGEDFGGGGGGGGGGGGGGGGGGGGGGGGGGDEGGGGGGGGFGGGGGGGGGGGGGFGGGGGEEGGDEGCFFFGEGGGGGEFFFFGGGGFG9CGGGGDGGGF?CEGD5:CCFC69EFCGGGGGGGGGGGGC@FGGFFGFGGGFDDFF69*/9C>*0>FBFF27@AGGFF?B?0F<?BFF?49BFA)4?5>7:>2(-)-,)))-)))(
@M00689:251:000000000-CJTJ5:1:1101:14729:12677 1:N:0:10
CAGGATTAGATACCCTGGTAGTCCATGCCGTAAACGGTGGGCGCTAGGTGTAGGGGTCTTCCACGGCCTCTGTGTCGTAGCTAACGCATTAAGCGCCCCGCCTGGGGAGTACGGCCGCAAGGCTAAAACTCAAAGGAATTGACGGGGGCCCGCACAAGCGGCGGAGCATGTGGATTAATTCGATGCAACGCGAAGAACCTTACCTGGGCTTGCCATACACCAGATCGCTGCAGAGATGTAGTTTCCCTTGTGGTTGGTGTACAGGTGCTGCATGGCCGTCGCTGCAT
+
GGGGGGGGGGGGGGGGGGGGGGGGGGGGGGGGGGGGGGGGGGGGGGGGGGGGFGGGGGGGGGGGGGGGGGGGGFGGGGEGGGGGGGGGGGGGGGGGEGGGGGGGGGGGGGGGGGGGGGGGG?FGGGGGGGGGGAFFGGGGGGGGGGGGGGGDGCGGGGFFEGD8CEGGGGGGGGGFGGGGGGGGGGGEGGGGDDGGGGGFGGGGGGGCFGGG*<CFGFFGFG45CF73><DFFFGFF?GFGGFGFFFFFF>G*5>62?6FAFFA)94:FB?B9FFF?5;>19?:>>)
@M00689:251:000000000-CJTJ5:1:1101:12731:12689 1:N:0:10
CAGGATTAGATACCCTGGTAGTCCATGCCGTAAACGGTGGGCGCTAGGTGTAGGGGTCTTCCACGGCCTCTGTGTCGTAGCTAACGCATTAAGCGCCCCGCCTGGGGAGTACGGCCGCAAGGCTAAAACTCAAAGGAATTGACGGGGGCCCGCACAAGCGGCGGAGCATGTGGATTAATTCGATGCAACGCGAAGAACCTTACCTGGGCTTGACATACACCAGATCGCTGCAGAGATGTAGTTTCCCTTGTGGTTGGTGTACAGGTGATGCATGGCTGTCGCTGCAT
+
GGGGGGGGGGGGGGGGGGGGGGGGGGGGGGGGGGGGGGGGGGGGGGGGGGGGGGGGGGGGGGGGGGGGGGGGGGGGGGGGGGGGGGGGGEEFGGGGGGGGGGGGGGGGGGGGGGGGGGGGGGGCGGGGGFGGGGGGGGGGGGGGGGGGDGGGGGGGGGGGGGGDGGGGCF@FFFFDCFFGGGGGFGGGGGGGGGGGGGGGGGGGFGGGGGGEGFFGGFFDGGGGFGGCFGGFFFGGFFF>FGGFB7@D?5AFGFFFFF?4>FDFFFFFFBDFFFF>FFB?FFB?BF9
@M00689:251:000000000-CJTJ5:1:1101:12469:12796 1:N:0:10
CAGGATTAGATACCCTGGTAGTCCACGCCCTAAACGATGCATACTTGGTGTGAGCGATTCATTTCGTTCGTGCCGGAGCTAACGCGTTAAGTATGCCGCCTGGGGAGTACGGTCGCAAGGCTGAAACTCAAAGGAATTGACGGGGGCCCGCACAAGCGGTGGAGCATGTGGTTTAATTCGACGCAACGCGCAGAACCTTACCAGGGTTTGACATCCTGTGCTCACCGGAGAGATCCGGTTTCCCCGCAAGGGGCGCAGAGACAGGTGCTGCATGGCCGTCGCTGCCT
+
GGGGGGGGGGGGGGGGGGGGGGGFFGGGGGGGGGGGGGGGGGGGGGGGGGGGGGGGGGGGGGGGGGGGGGGGGGGGGGGGGGGGGGGGGGGGGGGGGGGGGGGGGGGGGGGGGGGGGGGGGGGGGGGGGGGGGGGGGGGGGGGGGGGGGGGGGGGGGGGGGGGGGGGGGGGGGGGGGGGGGGGGGGGGGGGGGEGGGGEGGGGGGGCE7EGGGGGGGFFGGDCGGGGG>GG>F4C7>EDGGGGGFFFFFFFGGFD3;>F3:;BBFFFFFFFFFFFFFFF03>??6(4
@M00689:251:000000000-CJTJ5:1:1101:19427:12817 1:N:0:10
CAGGATTAGATACCCTGGTAGTCCATGCCGTAAACGGTGGGCGCTAGGTGTAGGGGTCTTCCACGGCCTCTGTGTCGTAGCTAACGCATTAAGCGCCCCGCCTGGGGAGTACGGCCGCAAGGCTAAAACTCAAAGGAATTGACGGGGGCCCGCACAAGCGGCGGAGCATGTGGATTAATTCGATGCAACGCGAAGAACCTTACCTGGGCTTGACGTACACCAGATCGCTGCAGAGATGTAGTTTCCCTTGTGGTTGGTGTACAGGTGATGCATGGTTGTCGCTGCAT
+
GGGGGGGGGGGGGGGGGGGGGGGGGGGGGGGGGGGGGGGGGGGGGGGGFGGGGGGGGGGGGGGGGGGGGGGGGGGGGGGGGGGGGGGGGGGGGGGGGGGGGGGGGGGGGGGGGGGGGGGGGGGGGGGGGGGGGGGGGGGGGGGGGGGGGGGGGGGGGGGGGGGGGGGFGGGGGGGGGGGGGGGGGGGGGGGGEGGGGGFGGGGGGGGGGGGGGGEGGFBDGGGGGFGGFGGFFFGGFFGGFGFGBFFFFFFGGFFFFFFFFFFFFFFAFFBFFFF?FFFB<?FFFFF
@M00689:251:000000000-CJTJ5:1:1101:13795:12818 1:N:0:10
CAGGATTAGATACCCTGGTAGTCCATGCCGTAAACGGTGGGCGCTAGGTGTAGGGGTCTTCCACGGCCTCTGTGTCGTAGCTAACGCATTAAGCGCCCCGCCTGGGGAGTACGGCCGCAAGGCTAAAACTCAAAGGAATTGACGGGGGCCCGCACAAGCGGCGGAGCATGTGGATTAATTCGATGCAACGCGAAGAACCTTACCTGGGCTTGACATACACCAGATCGCTGCAGAGATGTAGTGTCCCTTGTGGTTGGTGTACAGGTGCTGCATGGCCGTCGCTGCAT
+
G@FEGGDGGCEFGFGGGFFFEFDEFC<FG7BCGGGC7F@C>FGGGGGGFGE,CFE7C@8EEGEFE7+F@<FGGGFGFGGFC9<EGGGDGGGFGFGDG>FF@GEGGFGGGGGGGGGGGGGGGC7DGDGGGGGGGGF@FGGGGGGGGG@FGGGGGEGGGGFGG*BE=*8;FFGFGFGGGG7C>FGGGGGDGGGDGE=:<CF>FD?FGF5:=C9EDGGGG@?<DFGG4>CC@*/9F855=6:::C*:19@-/55DD5;:0((<<=4))9??4-4:AFFFFB>F0(8:(2.
@M00689:251:000000000-CJTJ5:1:1101:13778:12824 1:N:0:10
CAGGATTAGATACCCTGGTAGTCCATGCCGTAAACGGTGGGCGCTAGGTGTAGGGGTCTTCCACGGCCTCTGTGTCGTAGCTAACGCATTAAGCGCCCCGCCTGGGGAGTACGGCCGCAAGGCTAAAACTCAAAGGAATTGACGGGGGCCCGCACAAGCGGCGGAGCATGTGGATTAATTCGATGCAACGCGAAGAACCTTACCTGGGCTTGACATACACCAGATCGCTGCAGAGATGTAGTTTCCCTTGTGGTTGGTGTACAGGTGCTGCATGGCCGTCGCTGCAT
+
GGGGGGGGGGGGGGGGGGGGGGGGGGFGGGGGGGGGGGGGDGGGFEGGGGGFGGDGGGGGGGGGGGGGGGGGGGFGGGGGGGCFFDGGGEFFGGGGFGGGGGGFGGGGCGCFEGGGGGE=CGDF@FGGGGGGGFGGGGGGGGGGGDGGGGGGGGGGDFGGGGGGCECFFGCCDEGGF7CCFGGGGGGGGGGGGGGGGGGGGFFGGGGG5CDGGFGDFFFGGCF5CCEDFGGFFFF4B?FG*2?C?FFFFFFG<FFF631@AFB)7?48FAF><4>>FD;>0;<:63:
@M00689:251:000000000-CJTJ5:1:1101:23356:12850 1:N:0:10
CAGGATTAGATACCCTGGTAGTCCATGCCGTAAACGGTGGGCGCTAGGTGTAGGGGTCTTCCACGGCCTCTGTGTCGTAGCTAACGCATTAAGCGCCCCGCCTGGGGAGTACGGCCGCAAGGCTAAAACTCAAAGGAATTGACGGGGGCCCGCACAAGCGGCGGAGCATGTGGATTAATTCGATGCAACGCGAAGAACCTTACCTGGGCTTGACATACACCAGATCGCTGCAGAGATGTAGTTTCCCTTGTGGTTGGTGTACAGGTGATGCATGGCTGTCGCTGCAT
+
GGGGGGGGGGGGGFGGGGGGGGGGGGGGGGGGGGGGGGGGGGGGGGGGGGGGGGGGGGGGGGGGGGGGGGGGGGGGGGGGGGGGGGGGGGGGGGGGGGGGGGGGGGGGGGGGGEGGGGGGGGGGGGGGGGGGGGGGGGGGGGGGGGGGGGGGGGGGGGGGGGGGGGGGFGEGGCFGGGGGGGGGGGGGGGGGGGGGGGFGGGFGFFGGGFFGFGGGGFFGGGFGGGGGFGDFFFGGFFGFFFGGFFFAFFFGGFFFFFBFDFAB47?9FDFFFFFFFFF???FFFF2
@M00689:251:000000000-CJTJ5:1:1101:23373:12857 1:N:0:10
CAGGATTAGATACCCTGGTAGTCCATGCCGTAAACGGTGGGCGCTAGGTGTAGGGGTCTTCCACGGCCTCTGTGTCGTAGCTAACGCATTAAGCGCCCCGCCTGGGGAGTACGGCCGCAAGGCTAAAACTCAAAGGAATTGACGGGGGCCCGCCCAAGCGGCGGAGCATGTGGATTAATTCGATGCAACGCGAAGAACCTTACCTGGGCTTGACATACACAAGATCGCTGCAGAGATGTAGTTTCCCTTGTGGTTGGTGTACAGGTGATGCATGGCTGTCGCTGCAT
+
GFGGGGGAFEFGGFGGGGGGGGGDFGFGGGGGGGGG>FFGGGGGGGGFGGGCGGGGGGGGGGGGGGGGGGGGGGGGGGGGGGGGGGGGGGGGGGGGGGGGGGGGGGGGGGGGGGGGEGGGGGGGGGGGGGGGGGGGCFGGGGGGGGGGGGGDE*<CEGGCFGGDGGGGGGFFGCFF?FGGFGGGGGGG6EGGGGEGGGGGGGGGGGGF=FGECGGGGFFG**9CGGGGFGGFFFC5*67:CFGGFFFFFFAGGFFB>:?FF=44?FFAFFFFFFFF?BB<<B019?F
@M00689:251:000000000-CJTJ5:1:1101:5798:12864 1:N:0:10
CAGGATTAGATACCCTGGTAGTCCATGCCGTAAACGGTGGGCGCTAGGTGTAGGGGTCTTCCACGGCCTCTGTGTCGTAGCTAACGCATTAAGCGCCCCGCCTGGGGAGTACGGCCGCAAGGCTAAAACTCAAAGGAATTGACGGGGGCCCGCACAAGCGGCGGAGCATGTGGATTAATTCGATGCAACGCGAAGAACCTTACCTGGGCTTGACATACACAAGATCGCTCCAGAGATGTAGTTTCCCTTGTGGTTGGTGTACAGGTGCTGCATGGCCGTCGCTGCATCGTGCT
+
GEGGGGGGGGFFF9FCFFFCFFFFGGGGGEFGGGGGCGGCEGGGEBGFFGGCGAC:B:ECFGGGGDFGGGGGFFGGGGGGGGDGGC7FEGFGGGGGGGFEGEGFFGGC7FFGGDGEEGDEEFGDGFGGGGCEFFCFGFGGGGGDGGGFEFEEGGEGGGGG7:C@?*8C+<<CFFEFGGCCFFGGGGFGFEEGEEGGGGGG?E@?9C5:*8CE<+<>F?FG*999*2*94*/0)9CFF402>F7C6F*<95)*9<3(,8:FB=<))97)/6<?)/77?E10,1(4>:AF?((,2
@M00689:251:000000000-CJTJ5:1:1101:4864:12902 1:N:0:10
CAGGATTAGATACCCTGGTAGTCCACGCCCTAAACGATGAATGCTAGTTGTTGGGGTGCTTGTCACTCCAGTAATGCAGTTAACACATTAAGCATTCCGCCTGGGGAGTACGGTCGCAAGATTAAAACTCAAAGGAATAGACGGGGACCCGCACAAGCGGTGGAGCATGTGGTTTAATTCGAAGATACGCGAAGAACCTTACCTAGGCTTGACATTGATAGAATCTGCTAGAGATAGCGGAGTGTCTAGTTTACTAGACCTTGAAAACAGGTGATGCATGGTCGTGGCTGCAT
+
GGGGGGGGGGGGGGFGFGGGGGFE@FFEFFGGGFGGGGGGGGFGGFG<EEFGGGGGGGGGGGGGGGGGGGGGGGGGGGGGGGGGGFGGFFGGFGGFGEFGGEGGGGGGGGGGGEGFGGGGGGGGGGFGGGGGGGGFGGGFGFEDGDG7EGG>EEFFFGGGGGDDGGFCFGGF<F7ECEEGGGGGGDG=8>ECCGGDCCGDGG6,>C6;69966AFG:6ACFFGFCGGGFGG=66:+;@:))1/279*-=F2:**9)).672948FFFFFFB)394=*19524)(-(461602-
@M00689:251:000000000-CJTJ5:1:1101:19000:12940 1:N:0:10
CAGGATTAGATACCCTGGTAGTCCACGCCCTAAACGATGAATGCTAGTTGTTGGGGTGCTTGTCACTCCAGTAATGCAGTTAACACATTAAGCATTCCGCCTGGGGAGTACGGTCGCAAGATTAAAACTCAAAGGAATAGACGGGGACCCGCACAAGCGGTGGAGCATGTGGTTTAATTCGAAGATACGCGAAGAACCTTACCTAGGCTTGACATTGATAGAATCTGCTAGAGATAGCGGAGTGTCTAGTTTACTAGACCTTGAAAACAGGTGCTGGATGGCCGTCGCTGCAT
+
GGGGGGGGGGGGGGGGGGGGGGGGGGGGGGGGGGGGGGGGFGDGG<FC@FGGGGGGGGGGGFGGGGGGDEEFG<FCFDEA,FFGF<FCGFGGAF9FGGGEGGGGGGGCFGCEG<FFEFEEF<EFFFFGFGGGGGG:EFFGEGGEGDEGGGGGGEGGF8FECGDGGC:DGGGFFFGGDFGFGGGEDC,@DEGGGCDC8C<9>C6BEEFG?C7*;?F7:6AG>DGFGGF77CFFF6:1;ACDG57CFFB<F9<FG7=94<<F??D>?=6(.44>:FF=<4))-3:>>BF(8:02:
@M00689:251:000000000-CJTJ5:1:1101:19017:12949 1:N:0:10
CAGGATTAGATACCCTGGTAGTCCACGCCCTAAACGATGAATGCTAGTTGTTGGGGTGCTTGTCACTCCAGTAATGCAGTTAACACATTAAGCATTCCGCCTGGGGAGTACGGTCGCAAGATTAAAACTCAAAGGAATAGACGGGGACCCGCACAAGCGGTGGAGCATGTGGTTTAATTCGAAGATACGCGAAGAACCTTACCTAGGCTTGACATTGATAGAATCTGCTAGAGATAGCGGAGTGTCTAGTTTACTAGACCTTGAAAACAGGTGCTGGATGGCCGTCGCTGCAT
+
GGGGGGGGGGGGGGGGGGGGGGGGGGGGGGGGGGGGGGGGGGGGGGGFGGGGGGGGGGGGGGGGGGGGGGGGGGGGGGGFGGGGGGGGGGGGEGGGGGGGGGGGGGGGGGGGGFGGEGGGGGGGGGGGGGGGGGGGGGGDGGGGGGGGGGGGGGGGGGGGGGGGGGGGFGGGGGGGGGGGGGGGGGGGGGGGG=?FGGGGGGCFGGGGGGGGGGGGGFFGFGGGGGGGFGGFFFGCFFGDGGGGFFFAF=:CFFFFFFFFFFFAFFFFFF:<744@F>2:1::9BFFF<FFF2
@M00689:251:000000000-CJTJ5:1:1101:6265:12951 1:N:0:10
CAGGATTAGATACCCTGGTAGTCCATGCCGTAAACGGTGGGCGCTAGGTGTAGGGGTCTTCCACGGCCTCTGTGTCGTAGCTAACGCATTAAGCGCCCCGCCTGGGGAGTACGGCCGCAAGGCTAAAACTCAAAGGAATTGACGGGGGCCCGCACAAGCGGCGGAGCATGTGGATTAATTCGATGCAACGCGAAGAACCTTACCTGGGCTTGACATACACCAGATCGCTGCAGAGATGTAGTTTCACTTGTGGTTGGTGTACAGGTGTTGCATGGTTGTCGCTGAATCTGTAT
+
GF,DCFFGGFFGGFGGGGGGEE9FEFEFEEGGGGFGGGGGGGFCCEGGEFGCGGGGGGGGGG9FDEGGGGGFGGGGGGG@FCECDEGGGFFDGCFGGEE@FCEGG7FGGGGG7FEEG7@@CDFFGEGGGG,FFGGGCDFGCAFE7<FE7BCEGCG>CGGG7<EG5?CGGG?FEFFG69+AF*0:9>FCFGG=5=EEFFGGC7CE?9*:5EDC7FFDC6**95C49D*>:DG6?*929=>FDFFGF4*<6BADDFF?9?1F<=A)7F:A51429F:F45:2::(((.)6).))6
@M00689:251:000000000-CJTJ5:1:1101:7269:12985 1:N:0:10
CAGGATTAGATACCCTGGTAGTCCATGCCGTAAACGGTGGGCGCTAGGTGTAGGGGTCTTCCACGGCCTCTGTGTCGTAGCTAACGCATTAAGCGCCCCGCCTGGGGAGTACGGCCGCAAGGCTAAAACTCAAAGGAATTGACGGGGGCCCGCACAAGCGGCGGAGCATGTGGATTAATTCGATGCAACGCGAAGAACCTTACCTGGGCTTGACATACACCAGATCGCTGCAGAGATGTAGTTTCCCTTGTGGTTGGTGTACAGGTGATGCATGGTCGTCGCTGCAT
+
GGGGGGGGGGGGGGGGGGGGGGFGFGGGGGGGEGGGGGGGGGGGGGEGFFEGGGGGGGGGGGGGGGGGGGGGGGGGGGGGGGGFGGGGGGGGGGGGGGGGGGGGGGGGGGGGGGGGGGGGGGGGGGGGGGGGGGGGGGFDCFGGGGGGGGGDEEGGGGGGGGGGGGGGGGGGGGGGGFGGGGGGGGGGGGGGGGDGFGGGGCFGGFGGGG:CGGGGCFFG:5CFGGGGFCGFFFGGF=F=*:CF@FF>F?BF3FFF0::@8FB>4BFFFFFFFFFF=)7:>FB?>(:
@M00689:251:000000000-CJTJ5:1:1101:13696:12991 1:N:0:10
CAGGATTAGATACCCTGGTAGTCCACGCCGTAAACGATGTCGACTTGGAGGTTGTGCCCTTGAGGCGTGGCTTCCGGAGCTAACGCGTTAAGTCGACCGCCTGGGGAGTACGGCCGCAAGGTTAAAACTCAAATGAATTGACGGGGGCCCGCACAAGCGGTGGAGCATGTGGTTTAATTCGATGCAACGCGAAGAACCTTACCTGGTCTTGACATCCACGGAAGTTTTCAGAGATGAGAATGTGCCTTCGGGAACCGTGAGACAGGTGGGGCATGGTCGTCGCTGCAT
+
GGGGGGGGGGGGGGGGGGGGGGGG9FFGGGGGGGGGGGGFC@<FGGGG?FC@FFFGG<EC<EFF8F:FG@FAFEG=FGG7<?FCBFEBFCFFEGCF4CCBE@FGGGCC:=FEGEECCBFEG3<8=FGDFCFGGFGEGGGCBC7@FGGGGGGG7C:FEGGGCEEFGGGGGGDFFCFGGGGFFCCEEGG6::CEGEEGEGFGGFGFGG??CGGFGFC777?D55CD>D+:67*6?FCGFFFF7C*?=4@A@F?D3@>0(:B3093:::??F(((-)5)9*7(,79((((.
@M00689:251:000000000-CJTJ5:1:1101:14188:13022 1:N:0:10
CAGGATTAGATACCCTGGTAGTCCATGCCGTAAACGGTGGGCGCTAGGTGTAGGGGTCTTCCACGGCCTCTGTGTCGTAGCTAACGCATTAAGCGCCCCGCCTGGGGAGTACGGCCGCAAGGCTAAAACTCAAAGGAATTGACGGGGGCCCGCACAAGCGGCGGAGCATGTGGATTAATTCGATGCAACGCGAAGAACCTTACCTGGGCTTGACATACACCAGATCGCTGCAGAGATGTAGTTTCCCTTGTGGTTGGTGTACAGGTGCTGCATGGTTGTCGCTGCAT
+
GGGGGGGGGGGGGGGGGGGGGGGGGGGGGGGGGFFFGGGGGGGGGGGGGGGFGGGGGGGGGGFGGGGGGGGGGGGGGGGGGGGGGGGGGGGGGGGGCEGGGGGGGGGGGGGGGGGGGGGGBFCCGGGGGGDGGGGGGGGGGGGGGGGGGGGEGGFGGGGGGEEGGGCCEGCFGF@FCGCFGGGGG8CF6CGGGGGCCFCGFFGFGGGG=EFCFAFGG@FDC<**6>CDFGGFFF377?C7CD77@4?445<F35>?>?6F<44<5BF2?A<:9@F?FEF<?0:62>A
@M00689:251:000000000-CJTJ5:1:1101:12772:13033 1:N:0:10
CAGGATTAGATACCCTGGTAGTCCATGCCGTAAACGGTGGGCGCTAGGTGTAGGGGTCTTCCACGGCCTCTGTGTCGTAGCTAACGCATTAAGCGCCCCGCCTGGGGAGTACGGCCGCAAGGCTAAAACTCAAAGGAATTGACGGGGGCCCGCACAAGCGGCGGAGCATGTGGATTAATTCGATGCAACGCGAAGAACCTTACCTGGGCTTGACATACACCAGATCGCTGCAGAGATGTAGTTTCCCTTGTGGTTGGTGTACAGGTGCTGCATGGCCGTCGCTGCAT
+
GGGGGGGGGGGGGGGGGGGGGGGGGGGGGGGGGGGGGGGGGGGGGGGGGGGGGGGGGGGGGGGGGGGGGGGGGGGGGGGGGGGGGGGGGGGGGGGGGGGGGGGGGGGGGGGGGGEGGGGGGGGGGGGGGGGGGFGGGGGGGGGGGGGGGGGGGGGGGGGGGGGGGGGGFGEFGCF?EGGGGGGGGGGGGEGGGEGGGGGGGGGGGGGFFGFGGGGGGFFGFGGGF4:CFGGF?FGG4=*:CDGGF6FABFAGGFF?>?BFAF<<?FF?FA7?FFFFFFB06;<:>?4
@M00689:251:000000000-CJTJ5:1:1101:14168:13102 1:N:0:10
CAGGATTAGATACCCTGGTAGTCCATGCCGTAAACGGTGGGCGCTAGGTGTAGGGGTCTTCCACGGCCTCTGTGTCGTAGCTAACGCATTAAGCGCCCCGCCTGGGGAGTACGGCCGCAAGGCTAAAACTCAAAGGAATTGACGGGGGCCCGCACAAGCGGCGGAGCATGTGGATTAATTCGATGCAACGCGAAGAACCTTACCTGGGCTTGACATACACCAGATCGCTGCAGAGATGTAGTTTCCCTTGTGGTTGGTGTACAGGTGGTGCATGGCTGTCGCTGCAT
+
FDGEGGGFGGGGEFGGGGGGGGG9EGFEGGGG@FGFGGCCCGDEGG@EEFFDGGGGGGGGGGGGGGGEFGGGGGGGGGGGGGGGGGGGGGGGGGGGGGGGGGGGGGGGGGGGGGGGGGGGGGGGGGGGGGGGGGGGGGGGGGGGGGGGGGGGGGEGGGGGGGGGGGGGGGEGGGDFGGFGGGGGGGGGGGGGGGGGGGGGGGGGGGGGGGGGGGGGGFFF7DGGF6FGFGDFFFGG4BFDFGDFF7FFFFDGGFFBB?FFFFBFFFFFFFF:<FFFFFB7??B?>?4
@M00689:251:000000000-CJTJ5:1:1101:29633:13131 1:N:0:10
CAGGATTAGATACCCTGGTAGTCCATGCCGTAAACGGTGGGCGCTAGGTGTAGGGGTCTTCCCCTTCCTCTTTTTCTTCTCTCCCTCCTTCCTCTCCCCTCCTTTTTCTTCCTTCCTCCCTTCTCCCCCTCCCCTTCCTTTCCTTTTTCCCTCCCCCTCTTCTTCTCCTTTTTCTTCCTTCTCTTCCCCTCTCCTCCCCTTCCCTTTTCTTTCCCTCCCCCCTCTCTCTTCCAATATTTATTTTCCCTTTTTTTTTTTTTACAGGTGCTGCATGGTCGTCGCTGCAT
+
GGGGGGGGGGGGGFGGGGGGGGGGFGFGGEFEGG<FCFFGGFGGGGGGFGEFGGGGGGGGGGGGCCFGGGGCECFGFFFFFFGGGEFFFFGGEFFFGGGEFGFCC:CFFAFGEFFGFFEGEFFFFGGGGEGGGGE?FGEDAFF@ACAF@FGGGEFGGEF<,C8CEDEGF3@>DFC=CE=AF@EE=EDFC9C9CFCFGGGFECFGG944@;CAFFFD>ABDGG5C8C0;A8+1+1+*:1:+=:@CCFF>=6<6C>8.3325(96<FF4>FF?>BFFFFE91;BBFF7>
@M00689:251:000000000-CJTJ5:1:1101:22907:13134 1:N:0:10
CAGGATTAGATACCCTGGTAGTCCATGCCGTAAACGGTGGGCGCTAGGTGTAGGGGTCTTCCACGGCCTCTGTGTCGTAGCTAACGCATTAAGCGCCCCGCCTGGGGAGTACGGCCGCAAGGCTAAAACTCAAAGGAATTGACGGGGGCCCGCACAAGCGGCGGAGCATGTGGATTAATTCGATGCAACGCGAAGAACCTTACCTGGGCTTGACATACACCAGATCGCTGCAGAGATGTAGTTTCCCTTGTGGTTGGTGTACAGGTGATGCATGGCCGTCGCTGCAT
+
GGGGGGGGGGGGGGGGGGGGGGGGGGGGGGGGGGGGGGGGGGGGGGGGGGGAFGGGGGGGGGGGGGGGGGGGGGGGGGGGGGGGGGGGGGGGGGGGGGGGGGGGGGGGGGGGGGGGGGGGGGGGGGGGGGGGGGGGGGGGGGGGGGGGGGGGGGGGGGGGGGGGGGGGGGGGGGGGGGGGGGGGGGGGGGGGGGGGGGGGGGGGGGGGGGGGGGGGGFFGGGGGGGGGFGGFFBGFFFGFGGGGFFFFFFFGGFFFFFFFFFFFFFFBFBADFFFFFEFF>FFFFFF
@M00689:251:000000000-CJTJ5:1:1101:9223:13137 1:N:0:10
CAGGATAGATACCCTGGTAGTCCATGCCGTAAACGGTGGGCGCTAGGTGTAGGGGTCTTCCACGGCCTCTGTGTCGTAGCTAACGCATTAAGCGCCCCGCCTGGGGAGTACGGCCGCAAGGCTAAAACTCAAAGGAATTGACGGGGGCCCGCACAAGCGGCGGAGCATGTGGATTAATTCGATGCAACGCGAAGAACCTTACCTGGGCTTGACATACACCCGATCGCTGCAGAGATGTAGTTTCCCTTGTGGTTGGTGTACAGGTGTTGCATGGCCGTCGCTGCATCTGTCCCTT
+
GGGGGGGGGGGGGGGGGGGGGGGGFGCEGGGEGGFGGGGGGGGGGGGGGGEFGGGGGGGGGFGGGGGGGGGGGGGGGGGGGDGGDGGGGGGGCGGEGGGGGGGGGGFDECEEGDFGGGGFFF8DCGGGGGGGGGGFFGGGGGGGGGGGGEGGC:FGFDGGGGGGDGGGGGGGFGG6CFGGGG+C5CFCGGGGGGGFGGGGCFGGFGGG=FGGFF9>F?F<))9CCDGGFGG6/5**11***2*:9*06<6>DD>393129<FBFFFFF@ABAAF>::506>B?FFBABA4)).89
@M00689:251:000000000-CJTJ5:1:1101:7286:13153 1:N:0:10
CAGGATTAGATACCCTGGTAGTCCATGCCGTAAACGGTGGGCGCTAGGTGTAGGGGTCTTCCACGGCCTCTGTGTCGTAGCTAACGCATTAAGCGCCCCGCCTGGGGAGTACGGCCGCAAGGCTAAAACTCAAAGGAATTGACGGGGGCCCGCACAAGCGGCGGAGCATGTGGATTAATTCGATTCAACGCGATGAACCTTACCTGGGCTTGACATACACCCGATCGCTTCAGAGATGTATTTTCCCTTGTGGTTGGTTTACAGGTGATGCTTGGCTGTCGCTGCCTCTGTCC
+
GCFG<FGGCFFAC-CFFGF@FGGGGF<EEDFCCGGDGGGCFGGCF7FFGGGFGGG>GCGGDG,C,6C@FGGGGFGGGG,6BEFGGG>+CFGFFGCGGGEGGGGGGGGCCFFG@FGEEG>C@FGGC8=BFEDFC9<,FA>F<<F:FEEEEGE*>74<BBFGEE*=**?*<+A+0++<<CF::C7@+<++<7C55**+<@ECG7CGG7=*:CFE4++C7==FG39)CD**0*9B4**07/C:0:?>/7?2=)69*7>((-(7(763)99)9)))-65?)).5((,,,,57?:46)
@M00689:251:000000000-CJTJ5:1:1101:22098:13157 1:N:0:10
CAGGATTAGATACCCTGGTAGTCCATGCCGTAAACGGTGGGCGCTAGGTGTAGGGGTCTTCCACGGCCTCTGTGTCGTAGCTAACGCATTAAGCGCCCCGCCTGGGGAGTACGGCCGCAAGGCTAAAACTCAAAGGAATTGACGGGGGCCCGCACAAGCGGCGGAGCATGTGGATTAATTCGATGCAACGCGAAGAACCTTACCTGGGCTTGACATACACCAGATCGCTGCAGAGATGTAGTTTCCCTTGTGGTTGGTGTACAGGTGCTGCATGGCTGTCGCTGCAT
+
GGGGGGGGGGGGGGGGGGGGGGGGGGGFGGGGGGGGEGGGGGGGGGEGFGG<FGGGGGGGGGGGGGGGGGGGGGGGGGGGGGGGGGGGGGGGGGGGGGGGGGGGGGGGGGGGGGGGGGGGGGGGGGGGGFGGGGGGGGGGGGGGGGGGGGGGGGGGGGGGGGGGGGGGGGFGGCF?GGGGGGGGGGG<CGGGGGGGGGGGGGGGGGGGCGFGGGGGGFFGGGGGFFFGFGGFFFGGFFGFGGGGFFFFFFFGGFF<9?FFFFFFFFFFFAFFFFFFFFF<18?FFFF
@M00689:251:000000000-CJTJ5:1:1101:15440:13160 1:N:0:10
CAGGATTAGATACCCTGGTAGTCCACGCCCTAAACGATGAATGCTAGTTGTTGGGGTGCTTGTCACTCCAGTAATGCAGTTAACACATTAAGCATTCCGCCTGGGGAGTACGGTCGCAAGATTAAAACTCAAAGGAATAGACGGGGACCCGCACAAGCGGTGGAGCATGTGGTTTAATTCGAAGATACGCGAAGAACCTTACCTAGGCTTGACATTGATAGAATCTGCTAGAGATAGCGGAGTGTCTAGTTTACTAGACCTTGAAAACAGGTGCTGCATGGCCGTCGCTGCAT
+
GGGGGGGGGGGGGGGGGGGGGGGGGGGGGGGGGGGGGGGGGGGGGGGGGGGGGGGGGGGGGGGGGGGGGGGGGGGGGGGGGGGGGGGGGGGGGGGGGGGGGGGGGGGGGGGGGGGGGGGGGGGGGGGGGGGGGGGGGGGGGGGGGGGGGGGGGGGGGGGGGGGGGGGGGGGGGGGGGGGGGGGGGGGGGGGGGGGGGGGGGGGGGGGFGGGGGGGFGFFGGGGGGGGGFGGFFFGGFFGGGGGGFF?<FFFGGFFBFABFBFFFFF?BFFFB?FFFFFFF:?>>F>BFFF>?>
@M00689:251:000000000-CJTJ5:1:1101:26131:13203 1:N:0:10
CAGGATTAGATACCCTGGTAGTCCATGCCGTAAACGGTGGGCGCTAGGTGTAGGGGTCTTCCACGGCCTCTGTGTCGTAGCTAACGCATTAAGCGCCCCGCCTGGGGAGTACGGCCGCAAGGCTAAAACTCAAAGGAATTGACGGGGGCCCGCACAAGCGGCGGAGCATGTGGATTAATTCGATGCAACGCGAAGAACCTTACCTGGGCTTGACATACACCAGATCGCTGCAGCGATGTAGTTTCCCTTGTGGTTGGTGTACAGGTGCTGCATGGCCGTCGCTGCAT
+
GCFGDFGFGGGGGGGFGGGGGGGGGGGGGGGGGGGGGGGGGGGGGEGGGGFAFGGCCFGGGGGGGGGGGGGGGGGGGGGGGFFGGGGGGGCFGGGGGGGGGGGGGGGEGFGGGGGGGGGCFFGFG=FFFGFGFFDF?FGGCFGFECEGGGGGGEG*BCFFGGDGCEGFGGGFC7CGCDGGFECEGGGFGGCG57ECFGGGGGGGGCGFGGC5CF7F7=FCFCCCFCFGF<G?:)9CFD<7:CFGBFF9FFFFCFF:63(<A?2<FF?>F><7AF<FF>9B>F:?FFF
@M00689:251:000000000-CJTJ5:1:1101:17068:13215 1:N:0:10
CAGGATTAGATACCCTGGTAGTCCATGCCGTAAACGGTGGGCGCTAGGTGTAGGGGTCTTCCACGGCCTCTGTGTCGTAGCTAACGCATTAAGCGCCCCGCCTGGGGAGTACGGCCGCAAGGCTAAAACTCAAAGGAATTGACGGGGGCCCGCACAAGCGGCGGAGCATGTGGATTAATTCGATGCAACGCGAAGAACCTTACCTGGGCTTGACATACACCAGATCGCTGCAGAGATGTAGTTTCCCTTGTGGTTGGTGTACAGGTGATGCATGGCTGTCGCTGCAT
+
GGGGGFGFFGFGGFFGG?FGGFGGFFFFFGECGGGGGGDFDFEGGECGFGGGGGGGGGGGGDGGEGDGGGGGGDGGGGGGGGFGGGGGGGGGGGGGGGGGGGEBDDEECGGGEEEEGEGDE?EGFEGDEEGFGGEFDFFFGGGCCCCFEGGGE*FF:5FF4FC*=EGGFGGGC+:<+0<CCCCFFEF:FGGD5CEEEGGGGGGGGG=FGGGCFG+::F?CC5*9F7=DF5CF)*19@6::7>>FFF=<FFFGD7@:0?F>)849:F99=4<<AF5FFD<BFB<:;:>
@M00689:251:000000000-CJTJ5:1:1101:26255:13247 1:N:0:10
CAGGATTAGATACCCTGGTAGTCCATGCCGTAAACGGTGGGCGCTAGGTGTAGGGGTCTTCCACGGCCTCTGTGTCGTAGCTAACGCATTAAGCGCCCCGCCTGGGGAGTACGGCCGCAAGGCTAAAACTCAAAGGAATTGACGGGGGCCCGCACAAGCGGCGGAGCATGTGGATTAATTCGATGCAACGCGAAGAACCTTACCTGGGCTTGACATACACCAGATCGCTGCAGAGACGTAGTTTCCCCTGTGGTTGGTGTACAGGTGCTGCATGGCCGTCGCTGCAT
+
GGGGGGG<FGFFFGGGGGGGGGGGGGGGGGGGGGGGGGGGGGGGGEGGGGGGGGGGGGGGGGGGGGGGGGGGGGGGGGGGGGGGGGGGGGGGGGGGGGGGGGGGGGGFGGGGGGGGGGGGGGGFGGGGGGGGGGGGGGGGGFGDGGDGEGGGGGGGFGGDGGGEGEGGGGGGGFGGGGGGGGGGGGFGGGGGEGGDGGGGGGFGFGCEFGGGGGGGGFFFCFGGFGDDFDGFFFGGFFGGFGG>*7@?>:4<CFFFFF?FDFDFFF:?BFF7AFF@FFFFFFF:>?A
@M00689:251:000000000-CJTJ5:1:1101:16317:13248 1:N:0:10
CAGGATTAGATACCCTGGTAGTCCACGCCGTAAACGATGTCGACTTGGAGGTTGTGCCCTTGAGGCGTGGCTTCCGGAGCTAACGCGTTAAGTCGACCGCCTGGGGAGTACGGCCGCAAGGTTAAAACTCAAATGAATTGACGGGGGCCCGCACAAGCGGTGGAGCATGTGGTTTAATTCGATGCAACGCGAAGAACCTTACCTGGTCTCGACATCCACGGAAGTTTTCAGAGATGAGAATGTGCCTTCGGGAACCGTGAGACAGGTGCTGCATGGCCGTCGCTGCAT
+
CCFEFF9EGFDCG@FEEDE@FFGGGGGEGDGGGGG;BEFGGGGGGGAFE@BC8FFEDCF,CFCFFGGGDEGG8CF7>7FE8EF8FEEFC:BE5,BB:7=FFEFFGGGD??FEDGEGGGCGGGGGGGGG?BDFF<FD>CA,@F>FGEEEGE:EED<C7,=F<<78C6*:<FFFCCC@;9;?FDFFGFGCED=5E5EE6CGGFG6+952<C+9ED:**9??CG3C)2*3:@F7@*5::B?DGGFG>?*1:?F0C5B>03:B>????FF?>:762:9@5>49114;6<>:<
@M00689:251:000000000-CJTJ5:1:1101:15951:13262 1:N:0:10
CAGGATTAGATACCCTGGTAGTCCATGCCGTAAACGGTGGGCGCTAGGTGTAGGGGTCTTCCACGGCCTCTGTGTCGTAGCTAACGCATTAAGCGCCCCGCCTGGGGAGTACGGCCGCAAGGCTAAAACTCAAAGGAATTGACGGGGGCCCGCACAAGCGGCGGAGCATGTGGATTAATTCGATGCAACGCGACGAACCTTACCTGGGCTTGACATCCACCAGATCGCTGCAGAGATGTAGTTTCCCTTGTGGTTGGTGTACAGGTGCTGCATGGCCGTCGCTTCATCTCTCT
+
GGGGGGGGGGGGGGGGGGGGGGGGGGGGGGGGGGGGGGGGGGGGGGGGGGGGGGGGGGGGGGGGGGGGGGGGGGGGGGGGGGGDGEGGGGCFGGEGGGGGGGGGGGGGGGGGGGGGGGGFCEGGGGGGGGGGDGFGGGG?BFGGGEEGGGGGGGGGCFGFDGGGGGGGGGGGFCGG6:CGGGFGGGGCGGGGC*:8CGGGGFGGGGDCFFGGGGCC*8?GGGF*CFFDFDG@?7<CF4CCGFFGFFFABFAFGFFFBF?FFFDF:F?:B<??2*)8?>>999<(4))645432
@M00689:251:000000000-CJTJ5:1:1101:27904:13321 1:N:0:10
CAGGATTAGATACCCTGGTAGTCCATGCCGTAAACGGTGGGCGCTAGGTGTAGGGGTCTTCCACGGCCTCTGTGTCGTAGCTAACGCATTAAGCGCCCCGCCTGGGGAGTACGGCCGCAAGGCTAAAACTCAAAGGAATTGACGGGGGCCCGCACAAGCGGCGGAGCATGTGGATTAATTCGATGCAACGCGAAGAACCTTACCTGGGCTTGACATACACCAGATCGCTGCAGAGATGTAGTTTCCCTTGTGGTTGGTGTACAGGTGCTGCATGGCCGTCGCTGCAT
+
GF<FFFFGDDFGEFDGGGGFGGGGFFDFFGGGGGGGGG@@FGGGGGGGFFGGCGGGGGGGGGFGGGDGGGGGGGGGGEGGG9FGGGGGGGGFFGFEGGFFGGGEFGGEEFGGGGGGGGGGGGGGGGGGGGGGG9FEFGGGGGGGGGGDGGGGGGGGGCFGGGGGGCEGGGEFGGGGFFGFFGGG7AFGGG5ECEGGFFGGGG?FGGG=FGGGGGGGGF?<DGCDGGG3@CCFFBGFFFGGFGGGFFFFFFFGDFF?FFFF7@2:?F@?FFFF9*>F@>9>>2-8>?2
@M00689:251:000000000-CJTJ5:1:1101:22459:13326 1:N:0:10
CAGGATTAGATACCCTGGTAGTCCACGCCGTAAACGATGTCGACTTGGAGGTTGTGCCCTTGAGGCGTGGCTTCCGGAGCTAACGCGTTAAGTCGACCGCCTGGGGAGTACGGCCGCAAGGTTAAAACTCAAATGAATTGACGGGGGCCCGCACAAGCGGTGGAGCATGTGGTTTAATTCGATGCAACGCGAAGAACCTTACCTGGTCTTGACATCCACAGAACTTTCCAGAGATGGATTGGTGCCTTCGGGAACTGTGAGACAGGTGGTGCATGGCCGTCGCTGCAA
+
GGGGFGGGGGGGGGGGGGGGGGGGGGEGGGGGGGGGGGGGGGFGGGFGEFEFGGFGGGGGGGGGGGGGGGGGFFGGGGGGGGGGGGGGGGFFGGGGGGGGGGGGGGGGGFGGGGGGGGGGGGGGGGGEEFGGGFGGGFFFGGGGGGGGGGGGGGGGGGGGCEEGGFFFGFFFGF@FFDFGGGGGGGGFGGGGCECFFGGFGGGEFGCGGGGGGFC=CFFGGFGF>?FFFGGFF@GD??7:*9CF4FFAFF0DD>>?F9AF9?<?FF?(>6690@?4)79;>B;0:0:)
@M00689:251:000000000-CJTJ5:1:1101:26687:13338 1:N:0:10
CAGGATTAGATACCCTGGTAGTCCATGCCGTAAACGGTGGGCGCTAGGTGTAGGGGTCTTCCACGGCCTCTGTGTCGTAGCTAACGCATTAAGCGCCCCGCCTGGGGAGTACGGCCGCAAGGCTAAAACTCAAAGGAATTGACGGGGGCCCGCACAAGCGGCGGAGCATGTGGATTAATTCGATGCAACGCGAAGAACCTTACCTGGGCTTGACATACACCAGATCGCTGCAGAGATGTAGTTTCCCTTGTGGTTGGTGTACAGGTGATGCATGGCCGTCGCTGCAT
+
GGGGGGGGGGGGGFGGGGGGGGGGGGGGGGGGGGGGGGGGGGGGFEGGGGGFGGGGGC8FGGGGGDGGEGGGGGGGGGCGGGGGGGGGGGGGGGDGGGGGGGGGGGGGGGGGGGGGGGG>FGGGGFGGGGGGGGGGFFGGGGGGGGGGGGGGGGGGGGGEEFGGGGGGGGGGG?FFFGGGGGGGGGGGGDGGGGGGGGGGGGGGGGGGGGGGGGGGFFFGDDFGGGGGFGDFFFCDFFGFFGGGFFFFFFFFGFF:0:?FBFADFF6AFFFFF?>FFF>969?FF0>
@M00689:251:000000000-CJTJ5:1:1101:19091:13340 1:N:0:10
CAGGATTAGATACCCTGGTAGTCCATGCCGTAAACGGTGGGCGCTAGGTGTAGGGGTCTTCCACGGCCTCTGTGTCGTAGCTAACGCATTAAGCGCCCCGCCTGGGGAGTACGGCCGCAAGGCTAAAACTCAAAGGAATTGACGGGGGCCCGCACAAGCGGCGGAGCATGTGGATTAATTCGATGCAACGCGAAGAACCTTACCTGGGCTTGACATACACCAGATCGCTGCAGAGATGTAGTTTCCCTTGTGGTTGGTGTACAGGTGTTGCATGGTTGTCGCTGCAT
+
GGGGGGGGGGGGGGGGGGGGGGGGGFGGGGGGGGGGGGGGFFDGGGGGFGGFGGGGGGGGGGGGGGGDGGGGGGEGEDGGGCGGGGGGGGGGGGGGGGGCFEGGGGGEGGGDGGGGGGGGGGGGGGFFFFFGGGGGGGGGGGGGGGGGGGGGGGGGGGGEGGEEEEGGFGEFGFGGC@GGGGGGGGGGGGGG*:EEFGGGGGGGFGGGGGGGGGFFCFF>DC5DC47D5<5476*29=>C:>FGFFFFFF<<D5>(71074FFFF?:A>?>?<?FFF@<)8?F19>A
@M00689:251:000000000-CJTJ5:1:1101:22448:13341 1:N:0:10
CAGGATTAGATACCCTGGTAGTCCACGCCGTAAACGATGTCGACTTGGAGGTTGTGCCCTTGAGGCGTGGCTTCCGGAGCTAACGCGTTAAGTCGACCGCCTGGGGAGTACGGCCGCAAGGTTAAAACTCAAATGAATTGACGGGGGCCCGCACAAGCGGTGGAGCATGTGGTTTAATTCGATGCAACGCGAAGCACCTTACCTGGTCTTGACATCCACAGAACTTTCCAGAGATGGATTTGTGCCTTCGGGAACTGTGAGACAGGTGGTGCATGGCCGTCGCTGCAT
+
GGGGGGGGGGGDGGGGGFFGGGGFGGGGGGGGGGGGGGFGGGGGGGFGGGGGGGGCGGGGGGGGGGGGFFGGGGGGGGGGGGGGGGGGGGGGGGGGGGGGGGGGGGGGGGGFEGGGGGGGGGGGAGGGGGGFGGGGGGGAFGDGGGGGGGGGGGGGGGGGGDGGGGGGGGFGGGGCFFGGGGGCGGGGEGGGGE*<FG6@FGGGGGGGGGCFFFFGGFFGGGGGGGGGFFGBFFGD?FGC*:C<=?FFFFFGGEFF?BAF2*..85B7>:<A>F6@FFB>9>BFFF:A
@M00689:251:000000000-CJTJ5:1:1101:14555:13442 1:N:0:10
CAGGATTAGATACCCTGGTAGTCCACGCCGTAAACGATGTCGACTTGGAGGTTGTGCCCTTGAGGCGTGGCTTCCGGAGCTAACGCGTTAAGTCGACCGCCTGGGGAGTACGGCCGCAAGGTTAAAACTCAAATGAATTGACGGGGGCCCGCACAAGCGGTGGAGCATGTGGTTTAATTCGATGCAACGCGAAGAACCTTACCTGGTCTTGACATCCACGGAAGTTTTCAGAGATGAGAATGTGCCTTCGGGAACCGTGAGACAGGTGGTGCATGGCCGTCGCTGCAT
+
GGGGGGGGGGGGFGGGGGGGGGGGDFGGGGGGGGGGGGGGGGGGGGGGFGGGGGGGGGGFGGGGGGGGGGGGGGGGGGGGGGGGGGGGGGGGGGGGGGGGGGGGGEGGGGGGGGGGGGGDGGGGGGGGGGGGGGGGGGFFGGGGDGGGGGGGGGGGGGGGGDGFGGG9FFGGGGGGGGG?>@CCEGGGGDGGGGGGCFGGGGGGGFF++9CGGFFGGFFGGG7C6CFFFG=FFFFGFFGGGFCFF7B>@F:DGFFFFFF.8F>FF36.53068FF>F6412961460<
@M00689:251:000000000-CJTJ5:1:1101:19309:13444 1:N:0:10
CAGGATTAGATACCCTGGTAGTCCATGCCGTAAACGGTGGGCGCTAGGTGTAGGGGTCTTCCACGGCCTCTGTGTCGTAGCTAACGCATTAAGCGCCCCGCCTGGGGAGTACGGCCGCAAGGCTAAAACTCAAAGGAATTGACGGGGGCCCGCACAAGCGGCGGAGCATGTGGATTAATTCGATGCAACGCGAAGAACCTTACCTGGGCTTGACATACACCAGATCGCTGCAGAGATGTAGTTTCCCTTGTGGTTGGTGTACAGGTGGTGCATGGTTGTCGCTGCATCTGGCT
+
GGGGGGGGGGGGGGGGGGGGGGGGGGGGGGGGGGGGGGGGGGGGGGGGGGGGGGGGGGGGGGGGGGGGGGGGGGGGGGGGGGGGGGGGGGGGGGGGGGGGGGGGGGGGGGGGGGGGGGGGGGGGGGGGGGGGGGGGGGGFFGGGGGGGGGGGGGGGGGGGGGGGGGGGGGFGGFEGGFGGFGGGGGGGFGGGGGGGGFGFGGGGGGGGGGFGGGGGGFFGGGGGGGGGFGGFFFGFBFFGGFGGFFFFFFFGGFFFFFFFDFFAFBFF56<BFFF?F:8<?<BF6?AF>9)5:
@M00689:251:000000000-CJTJ5:1:1101:9003:13503 1:N:0:10
CAGGATTAGATACCCTGGTAGTCCATGCCGTAAACGTTGGGCGCTAGGTGTAGGGGTCTTCCACGGCCTCTGTGTCGTAGCTAACGCATTAAGCGCCCCGCCTGGGGAGTACGGCCGCAAGGCTAAAACTCAAAGGAATTGACGGGGGCCCGCACAAGCGGCGGAGCATGTGGCTTAATTCGATGCAACGCGAAGAACCTTACCTGGGCTTGACATACCCCAGACCGCTGCAGAGGTGTGGTTTCCCTTGGGGTTGGTGTACAGGTGGTGCATGGCCGTCGGTGCATACTGCT
+
GGGGGGGFGGGGGGGGGGGGGGGGGCFGGGGDGGGG6CEFGGGGGGGGGGG<AFG+8:CFGGGGGGEGGGCGGG<FGGGGGGGGGGGGGGGGGFGEGGGGGGGGGGGGGGGGGGGGGGGGGGGGGGGGGGGGGFEGGGGGGGGGGGGGGGGGGGGGGGGGEGGGGGGGFGC7F*AF<CFFFGGCFCFGGGGGGGGGGGGGC?FE+<FGGCFGGGGGD*)09/19*1*93)>FF85*0<**99FGFFFF?).797)(4(8F)*.)896(8,)5:*<)0)((((,((.)),)-.)
@M00689:251:000000000-CJTJ5:1:1101:25826:13517 1:N:0:10
CAGGATTAGATACCCTGGTAGTCCACGCCGTAAACGATGAATACTAGGTGTGGGGGTTTCAACACCTCCGTGCCGCCGCTAACGCATTAAGTATTCCGCCTGGGGAGTACGGTCGCAAGATTAAAACTCAAAGGAATTGACGGGGACCCGCACAAGTAGCGGAGCATGTGGTTTAATTCGAAGCAACGCGAAGAACCTTACCTACACTTGACATCCCTAGCATTACTCTTAATCGAGGAAATCCCTTCGGGGACAAGGTGACAGGTGGTGCATGGCTGTCGCTGCAT
+
FGGGGGGGGGGGGGGGGGGGGGGGGFGGGGGGGGGGGGGGGGGGGGGGGGGGGGGGGCC,,EFGGGGGGGGGGGGGGGGGGEGGGGGGGGGGGGGGGGGGGGGGGGGGGGGEGGFGGGGGCFFGGGGFGCDFGFGFFGGFGGGGGDEGGGGGGGGGGFFFEFDGGGCAFGF<FCFGCFGFGCGGFFGGGG5CEGF>FGGGGGC+<?FGC776D7C9C)**2>7:DFCFFGGF46955>)>4CFCFF4(8>0C5;>B?BFFFFFF7?@?><F?DFF@?EFFFF?:>>D
@M00689:251:000000000-CJTJ5:1:1101:11392:13562 1:N:0:10
CAGGATTAGATACCCCGGTAGTCCTAGCCGTAAACGATGGATACTAGGTGTAGGAGGTATCGACTCCTTCTGTGCCGGAGTTAACGCAATAAGTATCCCGCCTGGGGAGTACGGCCGCAAGGTTGAAACTCAAAGGAATTGACGGGGGCCCGCACAAGCGGTGGAGTATGTGGTTTAATTCGACGCAACGCGAAGAACCTTACCAAGACTTGACATTGACTGAAAAGCCTAGAGATAGGTAATAGAGCTTCGGCTCACAGGAAAACAGGTGCTGCATGGTCGTCGCTGCATCGGT
+
F@F<FCDGGGADGCFGGB:7@C<FGG9C<FC;FGG@FGDGGFCFGGGGFFFGGGGGGEGCFEDGGGGGCGGGGDFGGGCFG8C?FEFEGGGFGGGGGA,,4CGFF?=FGGGG7FFCCFGGGDFFGCDEGGGG<B<FEFB<=FGGDDEGGGGGGGGCCGGGEGGGEFFFGCGFGGGCEGG77EFEGGGGGE>CEC=EGCFFEFC3+CFFGG7+:CEFC6B77:FGFFGGFGGFFF7FFFDCFFGGFF?<F4AGGB;??BD=?8<>@?FBF<72A?FF@F7<>B1:9>?B65):(4,
@M00689:251:000000000-CJTJ5:1:1101:6929:13562 1:N:0:10
CAGGATTAGATACCCTGGTAGTCCATGCCGTAAACGGTGGGCGCTAGGTGTAGGGGTCTTCCACGGCCTCTGTGTCGTAGCTAACGCATTAAGCGCCCCGCCTGGGGAGTACGGCCGCAAGGCTAAAACTCAAAGGAATTGACGGGGGCCCGCACAAGCGGCGGAGCATGTGGATTAATTCGATGCAACGCGAAGAACCTTACCTGGGCTTGACATACACCAGATCGCTTCAGAGATGTAGTTTCCCTTGTGGTTGGTGTACAGGTGCTGCATGGTCGTCGCTGCAT
+
GGGGGGGCFGGFGGGGGGGGGGGGGFFGFFGBFGG@FFF@F@FFGFFFGGFFF<C@FCEGGFFGE@F:FGFFGGFGGE=EDGFFGGGEFGDCCFFFCGGGGGGGGGGGCFFGE7BFCF+=@FGGF<,CFGGGF<=ED@FGCDGGGE:CEGGDD*F*,,C:BC7C8CE>CCFFG+CFF+AEF;CF7EGGGGGEE=EC<8CGGGGGGGFFGGFC5CGG7?*9</*90>5*;*19*9476*;77>CFB@F9F)69*7>0;??FD74A?F)2=92,<F)/*)4(((:(2:<
@M00689:251:000000000-CJTJ5:1:1101:22418:13593 1:N:0:10
CAGGATTAGATACCCTGGTAGTCCATGCCGTAAACGGTGGGCGCTAGGTGTCGGGGTCTTCCACGGCCTCTGTGTCGTAGCTAACGCATTAAGCGCCCCGCCTGGGGAGTACGGCCGCAAGGCTAAAACTCAAAGGAATTGACGGGGGCCCGCACAAGCGGCGGAGCATGTGGATTAATTCGATGCAACGCGAAGAACCTTACCTGGGCTTGACATACACCAGATCGCTGCAGAGATGTAGTTTCCCTTGTGGTTGGTGTACAGGTGCTGCATGGCTGTCGCTGCAT
+
GGGGGGGGGGGGFGGGGGGGGGGGGGDFEFGFGGGG7CCFCFGGGGGGGGG,@CEGGGGGGGGGG@BCFGGFFEFEDFGGGGGGDEGGGG9CFFGGG+@FEF=DFFGCGGFFGDGGGGCFFFGFGGGGGGGGFCGFGCFCFFAFGGGDGGGGEEG<FGGGDCD:EGGGGGGGG:F?@CFGGFEFEE+ACEGE=5CGGGGGGGGC?FFCCFGEGG?FCFFGGGGGF9=D43DFFFGFFFFGC0CG@8=<77)>D>F:1:?F<?AAFFF:FA>(.8:4)08>B1(46?<
@M00689:251:000000000-CJTJ5:1:1101:12342:13601 1:N:0:10
CAGGATTAGATACCCTGGTAGTCCACGCCCTAAACAATGAATGCTAGTTGTTGGGGTGCTTGTCACTCCAGTAATGCAGTTAACACATTAAGCATTCCGCCTGGGGAGTACGGTCGCAAGATTAAAACTCAAAGGAATAGACGGGGACCCGCACAAGCGGTGGAGCATGTGGTTTAATTCGAAGATACGCGAAGAACCTTACCTAGGCTTGAAATTGATAGAATCTGCTAGAGATAGCGGAGTGTCTAGTTTACTAGACCTTGAAAACAGGTGTTGCATGGTTGTCGCTGCAT
+
GGGGGGGGGGGGGGGGGGGGGGGGGFGGGGGGGGGGGGGGGFGGGGFFEFGGGGGGGGGGGGGGGGGGGGFGGGGGGGGBFGFGFFFFAFGFGGG<EFGGGGGGGGGGEGGGGGDFFEFGGCFGGGGFGGGFFFGGGFGGGGGGGEGCEGGCECF<FDFFEGGGGGGGGGGGGCFGFCFGGGGGGF9ECGGGGGGGC:A9FCCGGGECFFDF*<EFGFF@@FCCFGGFFGGFFFFFFFGDDGGGF?46F@B*:??<)649:=24?B=:50(53?)7FF)479-88>020:6,)
@M00689:251:000000000-CJTJ5:1:1101:12325:13612 1:N:0:10
CAGGATTAGATACCCTGGTAGTCCACGCCCTAAACAATGAATGCTAGTTGTTGGGGTGCTTGTCACTCCAGTAATGCAGTTAACACATTAAGCATTCCGCCTGGGGAGTACGGTCGCAAGATTAAAACTCAAAGGAATAGACGGGGACCCGCCCAAGCGGTGGAGCATGTGGTTTAATTCGAAGATACGCGAAGAACCTTACCTAGGCTTGACATTGATAGAATCTGCTAGAGATAGCGGCGTGTCTATTTTACTAGACCTTGAAAACAGTTTTTGCATGGTTTTCGCTGCAT
+
GGGGGGGGGGGGGGGGGGGGGGGGGFGGEEGFFGGCGGGGGGGGGFGGFGGGFGGGEGGFGGFGFGGGG8FGFF@EFCAFGGGDFGGGGGGDFFGGGGFGGGFF7C=FEFG7CFDEG@FFDFFF9FFFFGGGGCCFEEE,CB:7@FEEGGEC+BEC,6@:FFGGGD:F,F,@FGGD,ECE7:EGGEFGFGEEG*/?FGFG7CFGGGGGGGD6FFCFC6AC;CCFGFGGFC>AF6DF4F3D))937FFA*9<FFFF)).9:8F<AF?6:44--)9>)99:27<A069>64,((.
@M00689:251:000000000-CJTJ5:1:1101:17220:13615 1:N:0:10
CAGGATTAGATACCCTGGTAGTCCACGCCGTAAACGATGAATACTAGGTGTGGGGGTTTCAACACCTCCGTGCCGCCGCTAACGCATTAAGTATTCCGCCTGGGGAGTACGGTCGCAAGATTAAAACTCAAAGGAATTGACGGGGACCCGCACAAGTAGCGGAGCATGTGGTTTAATTCGAAGCAACGCGAAGAACCTTACCTACACTTGACATCCCTTGCATTACTCTTAATCGAGGAAATCCTTTCGGGGCCAAGGTGACCGGTTCTGCATGGTCGTCGCTGCAT
+
GGGGGGGGGGGGGGGGGGGGGGGGGGGGGGGGGGGGGGGGDGGGGGGGGGGGGGGGGEGGFFGGGGGGGGGGGGGGGGGGGGGGGGGGGGDFFGGGGGGGGFGGGGGEGGBFFGGGG+=FGGCFAFGGFFGGGCF8FG9BFGGGGDEGGGGGDEGGGFGGGGGGEGGGFGGGGGGGGGGGGFGGFGGGGGGDEGGFFFGFGGFCFGGGCFGG:CG4CFFFF*:FGGCCBCCF?=*>>39<6FGGFFFD))3)).<(.:??)/)-<E)4?)4:<?F?FEFF6>:0624
@M00689:251:000000000-CJTJ5:1:1101:10673:13684 1:N:0:10
CAGGATTAGATACCCTGGTAGTCCATGCCGTAAACGGTGGGCGCTAGGTGTAGGGGTCTTCCACGGCCTCTGTGTCGTAGCTAACGCATTAAGCGCCCCGCCTGGGGAGTACGGCCGCAAGGCTAAAACTCAAAGGAATTGACGGGGGCCCGCACAAGCGGCGGAGCATGTGGATTAATTCGATGCAACGCGAAGAACCTTACCTGGGCTTGACATACACCAGATCGCTGCAGAGATGTAGTTTCCCTTGTGGTTGGTGTACAGGTGCTGCATGGCCGTCGCTGCAT
+
GGGGGGGGGGGGGGGGGGGGGGGGGGGGGGGGGGGGGGGGGGGGGGGGGGGGGGGGGGGGGGGGGGGGGGGGGGGGGGGGGGGGGGGGGGGGGGGGGGGGGGGGGGGGGCFGGGGGFGGEGGFFFGGGGGGGGGGFCGGGFGGGGGGGGGGGEGGGGFGGGGGEGGGGGGGGCCFGFGGCFCF9EEGGFGGGGGEGGGGG?FGCGGCFGG<50<?FGFFGGGGGGGDDFGG@FFGGFFGGGGGGFFFFFF<FDFFFF66FAFFF4FF?FFFFFF>FFFFFB6:BFBA
@M00689:251:000000000-CJTJ5:1:1101:10656:13688 1:N:0:10
CAGGATTAGATACCCTGGTAGTCCATGCCGTAAACGGTGGGCGCTAGGTGTAGGGGTCTTCCACGGCCTCTGTGTCGTAGCTAACGCATTAAGCGCCCCGCCTGGGGAGTACGGCCGCAAGGCTACAACTCAAAGGAATTGACGGGGGCCCGCACAAGCGGCGGAGCATGTGGATTAATTCGATGCACCGCGAAGAACCTTACCTGGGCTTGACCTACCCCAGATCGCTGCAGAGATGTAGTTTCCCTTGTGGTTGGTGTACAGTTGCTGCATTGCCGTCTCTGCATCTGTCTAT
+
G@FFGGGGFGFGGGGG9-CFGGGEFGFFGFGGGGGCGGGDGGGEGGGGCGGDCFGGCGGGGGGGGGGGGGGFGGGGGGGFGF9FGGGEGGGGGGDCGGGGGGGFFDCFGEGG@FGGGGG+@DF?F,BFGFFD8FFGGGEFGGGD7FGGGFGDC8@FC5FG*4C7:ECCFGFGGCCC9CCFDFCC7:C087==CEGGFCCC?FFGG757CFGGGG+?DF4*/954CF29:73:;B*97*0:70::64*4@4)**0<:16073B26***.9<?()*96B)-40,.),4-).))).).
@M00689:251:000000000-CJTJ5:1:1101:15670:13705 1:N:0:10
CAGGATTAGATACCCTGGTAGTCCATGCCGTAAACGGTGGGCGCTAGGTGTAGGGGTCTTCCACGGCCTCTGTGTCGTAGCTAACGCATTAAGCGCCCCGCCTGGGGAGTACGGCCGCAAGGCTAAAACTCAAAGGAATTGACGGGGGCCCGCACAAGCGGCGGAGCATGTGGATTAATTCGATGCAACGCGAAGAACCTTACCTGGGCTTGACATACACCAGATCGCTGCAGAGATGTAGTTTCCCTTGTGGTTGGTGTACAGGTGCTGCATGGCCGTCGCTGCATCTGGTT
+
GGGGFFGEGGGGGGGGGGGGGGGGGGGFGGGGCFGGGGDFGGGGGGGGGFGFGGGGGGGGGGGGGGGGGGGGGGGGGGGGGGGGGGGGGGGGGGGGGGGGDGGGGGGGGGGGGDGGGGGGGGGGGGGFGGGGGGFD8DFFGAFEGCFCEFEGGEGGD>FG@EGG5ECCFG<CE?+CFF9CCFGGGGGGGGEGDGGGGGGGGGGGGFE***9EDFGGG@?DFC9CDCGGFCCFF@CC?67CDGGGFFFFF?4*9:@(9?BF27)55?))7)32:/5>F5240(3(,2665:)))
@M00689:251:000000000-CJTJ5:1:1101:10958:13725 1:N:0:10
CAGGATTAGATACCCTGGTAGTCCATGCCGTAAACGGTGGGCGCTAGGTGTAGGGGTCTTCCACGGCCTCTGTGTCGTAGCTAACGCATTAAGCGCCCCGCCTGGGGAGTACGGCCGCAAGGCTAAAACTCAAAGGAATTGACGGGGGCCCGCACAAGCGGCGGAGCATGTGGATTAATTCGATGCAACGCGAAGAACCTTACCTGGGCTTGACATACACCAGATCGCTGCAGAGATGTAGTTTCCCTTGTGGTTGGTGTACAGGTGATGCATGGCCGTCGCTGCAT
+
GGGGGGGGGGGGGGGGGGGGGGFFGGGGGGGGGGGGGGGGGGGGGGGGGGGGGGGGGGGGGGGGGGGGGGGGGGGGGGGGGGGGGGGGGGGGGGGGGGGGGGGGGGGGGGGGGGGGGGGGGGGGGGGGGGGGGGGGGGGGGGGGGGGGGGGGGEGGGGGGGGGGGGGDGGGGGGGGGGGGGGGCFGGGGGGGDEEGGGGGGGGGGGGGGGG5CCCGGFFGGGGGDGGGFGGFFFGGFFGGGGGG?FFBFFBCGFFFFFFFBFFFFF?BFA<DB?FFFDFFFFFFFBA
@M00689:251:000000000-CJTJ5:1:1101:24209:13725 1:N:0:10
CAGGATTAGATACCCTGGTAGTCCACGCCGTAAACGATGAATACTAGGTGTGGGGGTTTCAACACCTCCGTGCCGCCGCTAACGCATTAAGTATTCCGCCTGGGGAGTACGGTCGCAAGATTAAAACTCAAAGGAATTGACGGGGACCCGCACAAGTAGCGGAGCATGTGGTTTAATTCGAAGCAACGCGAAGAACCTTACCTACACTTGACATCCCTTGCATTACTCTTAATCGAGGAAATCCCTTCGGGGACAAGGTGACAGGTGATGCATGGCCGTCGCTGCAT
+
GGGGGGGGGGGGGGGGGGGGGGGGFGGGGGGGGGGGGGGGGGGGGGGGGGGGGGGGGGGGGGGGGGGGGGGGGGGGGGEGGGGGGGGGGGGGGGGGGGGGGFGGGDGGGGGGGGGGGDFGGGGGGGGGFFGGGGFFFGGCFGEGGGGGGGGGGGCGGGGGGGGGCGGGGGGGGFFGGGGGGGEEGFCGEGGGDGGGFGGGGGGGGGGGGGGGFGGFGF?FGGG7>>EGFFGFFFFG>>DGCFDF@FF?F:>DC@FF??<@F?DFFFFFFBA>9?7F@E9BFF0:B>2
@M00689:251:000000000-CJTJ5:1:1101:4523:13760 1:N:0:10
CAGGATTAGATACCCTGGTAGTCCATGCCGTAAACGGTGGGCGCTAGGTGTAGGGGGCATCAACGGCATCGGGGTCGGAGCGAACGCAGTAAGCGCCCCGCCTGGGGAGTACGGCCGAAAGGCGAAAACGAAAAGGAATGGACGGGGGCCCGCACAAGAGGGGGAGCAGGGGGAGGAAGTAGAGGAAAGGCGAAGAAACTGACCGGGGCGGGAAAGAAACCAGAGCGCGGAAGAGAAGGAGGTTCACGGGGGGTGGGAGGACAGGGGCGGAAGGGCGGGAGCGGGAGCAGTGTCG
+
GGGGGGGGGGGGGGGGGGGGGGGGGGGGGGGGGGGGG,@CE@:++6@<,;6;C<CD+++,:,:,B@6++6,6+8+,8+8>+48=4@+>++9?F,>4+4+88+8:=C7CE+B,BC++3+8<CF,*>:CE8**>:BFEFF,8>E,1@>EE:**4*81:8@0;8*/8?C2@EC*:*:**28*+*3<+800<*:*27*:?E*;++33+/:CE2/)29:C*9)00*19C/*2/)1)7>;DF)8*29**0*/91)749D)>;B(8)4),45)5,52(-,8>)07-(44(-(42,(..(---
@M00689:251:000000000-CJTJ5:1:1101:20417:13787 1:N:0:10
CAGGATTAGATACCCTGGTAGTCCATGCCGTAAACGGTGGGCGCTAGGTGTAGGGGTCTTCCACGGCCTCTGTGTCGTAGCTAACGCATTAAGCGCCCCGCCTGGGGAGTACGGCCGCAAGGCTAAAACTCAAAGGAATTGACGGGGGCCCGCACAAGCGGCGGAGCATGTGGATTAATTCGATGCAACGCGAAGAACCTTACCTGGGCTTGACATACACCAGATCGCTGCAGAGATGTAGTTTCCCTTGTGGTTGGTGTACAGGTGCTGCATGGCTGTCGCTGCAT
+
GGGGGGGGGGGGGFGGGCFGGGGGGGGGGEFGGGGGGGFGGGGGGEGGAFFGGGGGGGGGGGFGGGGGGGGGGGGGGGGCFFFEGGGGGGGGGGGGGGEEEGGGGGGGGGGGGGGG@EGGGGGGGFGCFGGGGGGCCFCFFGGGGGDGGGGGGGGGGGGGCDGGGGGGGGGGGFGGGGCGGGG?CEGGGGGGGGGGGCFGFGEGGGCFFGGGGGGFG?F6FDFGCFGGFDGFFFFF??GGF77>F4?<?FFFGF@?F6<F>FBB?7?7=A<:9?FFFFBBF??FF?)
@M00689:251:000000000-CJTJ5:1:1101:9225:13804 1:N:0:10
CAGGATTAGATACCCTGGTAGTCCATGCCGTAAACGGTGGGCGCTAGGTGTAGGGGTCTTCCACGGCCTCTGTGTCGTAGCTAACGCATTAAGCGCCCCGCCTGGGGAGTACGGCCGCAAGGCTAAAACTCAAAGGAATTGACGGGGGCCCGCACAAGCGGCGGAGCATGTGGATTAATTCGATGCAACGCGAAGAACCTTACCTGGGCTTGACATACACCAGATCGCTGCAGAGATGTAGTTTCCCTTGTGGTTGGTGTCCAGGTGATGCATGGCCGTCGCTGCAT
+
GGGGGGGGGGGGGGGGGGGGGGGGGDFGGGGGGGGGGGGGGG@FGGGGGFGGGGGG@7EFGGGGGGGGGG@DFEFGFGGGFGGGGEFG@CFGGFCCGGGGGGGGGGGGGC<FEDCCC7FCGG7BFFFFGFGGGFGGGGGGGFGGGGGGGEGGGEGGGGGGC@E:*:85:90<?7+<:CFGGGGFF>FGGGC5C**;CEGGGFGGGGFFCFFCFDCFF=FF55FG*>FD./)))*109=:CD:::==*66.-7*8341:4>)*).7<)6BBBFBF)5?)424,86;?F
@M00689:251:000000000-CJTJ5:1:1101:9243:13807 1:N:0:10
CAGGATTAGATACCCTGGTAGTCCATGCCGTAAACGGTGGGCGCTAGGTGTAGGGGTCTTCCACGGCCTCTGTGTCGTAGCTAACGCATTAAGCGCCCCGCCTGGGGAGTACGGCCGCAAGGCTAAAACTCAAAGGAATTGACGGGGGCCCGCACAAGCGGCGGAGCATGTGGATTAATTCGATGCAACGCGAAGAACCTTACCTGGGCTTGACCTACACCAGATCGCTGCAGAGATGTAGTTTCCCTTGTGGTTGGTTTACAGGTGATGCATGGCCGTCGCTGCAT
+
GGGGGGGGGGGFGGGGGGGGGFGGGGGGGGGGEDFFECFFGGGGGGGGGGGGGGGGGGGGGGG9FGDEGGGGGFFF@FF=FGGFFGGGGGGGFGEF@FCFGGGFDGCFGGGGGGG7FGGGGGGGGGGGGGGGGGCGCFFGGGFEDFGGECEGCE@GG5<*1F@7CEGF6<C:C?FFGGGGFFGGG>CCFGCC5:C>8EFFFGG8CF5=CE4:D++2*)0*29*9DGF37*/?FFFC@FCDF>7FFFF>B@>45>5304(.(*.40=?BFFF>A4>46>;6>966>FF
@M00689:251:000000000-CJTJ5:1:1101:20076:13817 1:N:0:10
CAGGATTAGATACCCTGGTAGTCCATGCCGTAAACGGTGGGCGCTAGGTGTAGGGGTCTTCCACGGCCCCTGTGTCGTAGCTAACGCATTAAGCGCCCCGCCTGGGGAGTACGGCCGCAAGGCTAAAACTCAAAGGAATTGACGGGGGCCCGCACAAGCGGTGGAGCATGTGGATTAATTCGATGCAACGCGAAGAACCTTACCTGGGCTTGACATACACCAGATCGCTGCAGAGATGTAGTTTCCCTTGTGGTTGGTGTACAGGTGCTGCATGGCCGTCGCTGCAT
+
GGGGGGGGGGGGGGGGGGGGGGGGGGFFGGGGGGGGGGGGGGGGGGGGGGGGGGGGGGGGGGGGGGGGGGGGGGGGGGGGGGGGGGGGGGGGGGGGGGGGGGGGGGGGGGGGGGGGGGGCEGGGGGGGGGGGGGGGGGGGGGGGGGGGGGGGGGGGGGGGGGGGGGGGGGGGGGFGGGGGGGGGGGGGGCGGGGGGGGGGGGGGGGGGGGGGGGGGGFFGGGGFGGGGFGGF?*CCF=DDGGGGFFFFF@AGGFFFFFFFFFFA@FFBFFFFFFF>?BBB>F:FFFA
@M00689:251:000000000-CJTJ5:1:1101:23573:13817 1:N:0:10
CAGGATTAGATACCCTGGTAGTCCATGCCGTAAACGGTGGGCGCTAGGTGTAGGTGTCTTCCACGGCCTCTGTGTCGTAGCTAACGCATTAAGCGCCCCGCCTGGGGAGTACGGCCGCAAGGCTAAAACTCAAAGGAATTGACGGGGGCCCGCACAAGCGGCGGAGCATGTGGATTAATTCGATGCAACGCGAAGAACCTTACCTGGGCTTGACATACACCAGATCGCTGCAGATATGTATTTTCCCTCGTGGTTGGTGTACAGGTGATGCATGGTCGTCGCTGCCT
+
FGGD@FFFGFFFGGGGGGGGGGGGGAFGGGGGEGGGCFE++C@FF:FFFFF9CF,CCC@F<EFFG:C@CG<CF9EFGGGC<AE?E=FCFFCF9FGEGGG@FCFGGGGE@F,?F:FE:CBFCF7=DFFFFDFFGCFEGEGGF9DFDGG7BFE7C7FCE5FEEGGDGGEGGGGGG7EG6:ECFFFC:EGGFGGEGGGGFGFGGFGEFCF5=FGEDFG>*96*9C4*99*7FCDFFF**09:>**:CBB@A)),79>389B?>AF24@B).9).).6>?=39?(,4,,(,
@M00689:251:000000000-CJTJ5:1:1101:5977:13881 1:N:0:10
CAGGATTAGATACCCTGGTAGTCCATGCCGTAAACGGTGGGCGCTAGGTGTAGGGGTCTTCCACGGCCTCTGTGTCGTAGCAAACGCATTAAGCGCCCCGCCTGGGGAGTACGGCCGCAAGGCAAAAACTCAAAGGAATTGACGGGGGCCCGCACAAGCGGCGGAGCATGTGGATAAATTCGATGAAAGGCGAAGAACCTTACCTGGGCTTGACATACACCAGATTGTTGCAGAATTGTAGTTTTCCTTGTGGTTGGTGTACAGGGGGTGCATGGTTGTCGCTGCAGCGGTCT
+
FGFGGGGGGGGGGGGGGGGGGGGGGCFFGGGGGEFGCGGGDGEFGGGCFGG<EFDGGGFE@@F9@CE+,C@EFGFFDFFC7,C,:B@:F=FGC9F@FGFEGDCDFF@?C44BF::@:=FEGGC,BFFD:>3C:>9,@5>,DE=@BEG@E:>1=CFGGFACG7:B?8*@?F@FG9<+<0<+*1039+0++12*21*;6;*;++<6<+CC*;<=<+<D7?F49>7C**+***06?4**10:::FDF*9?4=?6DC0560,3)48>40).15((..05*1<2)20::2((5,1-(-
@M00689:251:000000000-CJTJ5:1:1101:21304:13883 1:N:0:10
CAGGATTAGATACCCTGGTAGTCCATGCCGTAAACGGTGGGCGCTAGGTGTAGGGGTCTTCCACGGCCTCTGTGTCGTAGCTAACGCATTAAGCGCCCCGCCTGGGGAGTACGGCCGCAAGGCTAAAACTCAAAGGAATTGACGGGGGCCCGCACAAGCGGCGGAGCATGTGGATTAATTCGATGCAACGCGAAGAACCTTACCTGGGCTTGACATACACCAGATCGCTGCAGAGATGTAGTTTCCCTTGTGGTTGGTGTACAGGTGATGCATGGCCGTCGCTGCAG
+
GGGGGGGGGGGGGGGGFGGGGGGGGGGGGGGGGGGGGGGEG@CGGGGGCGGFGGGGCGFGGGGGGGGGGGGGGGGGFGGGGGGGGGGGGGGGGGGGFGGGGGGGGGDGGGGGGGGGGGGGGGGGFGGGGGGFFGGGGGGGGGGGGFGGGGGGGGGGGGFGG7CEGGGGFGGGGFFFGGGGGGG7EEFGGGGGGGGGGGGGGGGFFGGGGGGGGFGGC@FCFGFGGD=DFCGF@@7*9?DGC:C7@6?A?:4DGFFFF:?;8F<AFFFAFFFFAF)76;67>9??F0(
@M00689:251:000000000-CJTJ5:1:1101:15899:13884 1:N:0:10
CAGGATTAGATACCCTGGTAGTCCATGCCGTAAACGGTGGGCGCTAGGTGTAGGGGTCTTCCACGGCCTCTGTGTCGTAGCTAACGCATTAAGCGCCCCGCCTGGGGAGTACGGCCGCAAGGCTAAAACTCAAAGGAATTGACGGGGGCCCGCACAAGCGGCGGAGCATGTGGATTAATTCGATGCAACGCGAAGAACCTTACCTGGGCTTGACATACACCAGATCGCTGCAGAGATGTAGTTTCCCTTGTGGTTGGTGTACAGGTGATGCATGGCCGTCGCTGCAT
+
GGGGGGGFD@FGGGFFGGGGGGGGGGGGGGGGGGGGGGGDECCBFGDCEFGGGGGGFGFGGEEGGGDFGGFFGGGGGGGGGGGDGEFFFEGFGFGGGGGGGFGGGDGCFGGGGGCGGGGGGGGGGGGDGGGGGGGG8FFGCEFGGGGGGGGGGGGGGGGG7FGGGGGGGGFGGFFGEFEGGGGCF>FGGGGGGGEGGGGGGGFGCFCGDGD5FCF>C??6CFGFGG5DFGG?6*>7FF*:F77C?FFFF?9CC>:202:FDFF45FFA6).5<F446.(,49139:)
@M00689:251:000000000-CJTJ5:1:1101:15881:13889 1:N:0:10
CAGGATTAGATACCCTGGTAGTCCATGCCGTAAACGGTGGGCGCTAGGTGTAGGGGTCTTCCACGGCCTCTGTGTCGTAGCTAACGCATTAAGCGCCCCGCCTGGGGAGTACGGCCGCAAGGCTAAAACTCAAAGGGATTGACGGGGGCCCGCCCAAGCGGCGTAGCATGTGGATTAATTCGATGCAACGCGAAGAACCTTACCTGGGCTTGACATACACCAGATCGCTGCAGAGATGTAGTTTCCCTTGTGGTTGGTGTACAGGTGATGCATGGCCGTAGCTGCAT
+
GGFG8FFGGFFGFE@F<DF<6CFECFECEC@,BFFGDGGEG@B:F::FE,CAEGFG@CFEE9EG,FGCEGGDF<FCBFGGFGGFGCEFGF?FEGEGGCC+@FCGFGGDEGG?+CFGGGCC=DDC,=<3FGGC@<F:+6DFCFGC7@::CGCCE**:B8<F7FC1**=<777<BC:EFGGFCGG??CGG?7C51CEEGGGFF7@:ECFCFFFD5@:CF669DDFGFD*>>D)46@F7*77;:*:>9*?<F:A4>>F39?6F>=<AF9<4?2))-*00<@;(4:<A??<
@M00689:251:000000000-CJTJ5:1:1101:5980:13900 1:N:0:10
CAGGATTAGATACCCTGGTAGTCCATGCCGTAAACGGTGGGCGCTAGGTGTAGGGGTCTTCCACGGCCTCTGTGTCGTAGCTAACGCATTAAGCGCCCCGCCTGGGGAGTACGGCCGCAAGGCTAAAACTCAAAGGAATTGACGGGGGCCCGCACAAGCGGCGGAGCATGTGGATTAATTCGATGCAACGCGAAGAACCTTACCTGGGCTTGACATACACAAGATCGCTGCAGAGATGTAGTTTCCCTTGTGGTTGGTGTACAGGTGGTGCATGGTTGTCGCTGCAT
+
GGGGGGGGGGGGGFGGGGGGGGGGGGGGGGEGGGGGGGGGGGGGGGGGGGGFGGGGGGGGGGGGGGGGGFFGFCFGGGGGGGGGGDGGGGGGGGGGGGGGGGGGGGGGGGGFDFGGGG>FEGGFGBFGGGGGGGGGG?FGGGGECEGGGEGGGGGGFFCGCGCEC5CGFFC?FCEFGGGGGGFGGDEDCGGDEGGGGGGGGGEGGGGFDGCE<@CDGFFG***5CCFGFGGFF*9>@9:?CFDFFFFDF4<655>06?BF2?AF?FF0>?BFBFF=*5:6::089:<
@M00689:251:000000000-CJTJ5:1:1101:19790:13976 1:N:0:10
CAGGATTAGATACCCTGGTAGTCCATGCCGTAAACGGTGGGCGCTAGGTGTAGGGGTCTTCCACGGCCTCTGTGTCGTAGCTAACGCATTAAGCGCCCCGCCTGGGGAGTACGGCCGCAAGGCTAAAACTCAAAGGAATTGACGGGGGCCCGCACAAGCGGCGGAGCATGTGGATTAATTCGATGCAACGCGAAGAACCTTACCTGGGCTTGACATACACCAGATCGCTGCAGAGATGTAGTTTCCCTTGTGGTTGGTGTACAGGTGATGCATGGCCGTCGCTGCAT
+
GGGGGGGGGGGGGFGGGGGGGGGGGGGGGGGGGGGGGGGGGGGGGGGGFGFGGGGGGGGGGGGGGGGGGGGGGGGGGGGGGGGGGGGGGGGGGGGGFGGGGGGGGGGGGGGGGGGGGGGGGGGGGGGGGGGGGGGGGGGGGGGGGGGGGGGEGGGGGGGGGGGGGGGGGGFGGGGGGGGGGGGGGGGGGGGGGGGGGGGGGGGGGGGGGGGGGGGGGFFFCFGGGGGGFGGFFFGGFFFGGCGG=?FAFFFGGFFFFBFFFFFBFFFDFFFFFFFF?EFF;>?FFFB
@M00689:251:000000000-CJTJ5:1:1101:15919:14084 1:N:0:10
CAGGATTAGATACCCTGGTAGTCCATGCCGTAAACGGTGGGCGCTAGGTGTAGGGGTCTTCCACGGCCTCTGTGTCGTAGCTAACGCATTAAGCGCCCCGCCTGGGGAGTACGGCCGCAAGGCTAAAACTCAAAGGAATTGACGGGGGCCCGCACAAGCGGCGGAGCATGTGGATTAATTCGATGCAACGCGAAGAACCTTACCTGGGCTTGACATACACCAGATCGCTGCAGAGATGTAGTTTCCCTTGTGGTTGGTGTACAGGTGGTGCATGGTCGTCGCTGCAT
+
GGGGGGGGGGGGGGGGGGGGGGGGGGGGGGGGGGGGGGGGGGGGGGGGGGGGGGGGGGGGGGGGGGGGGGGGGGGGGGGGGGGGGGGGGGGGGGGGGGGGGGGGGGGGEGGGGGGGGGGEEGFGGGGGGGGGGGGGGGGGGGGCFGGGGGGGGGGGGCFEGGGGGGGGGGCGGC?FGGGGGGFEGGFFGGGGGGGGGFGGGGGGFFGGFEGGGFF7:@FGFGGF4<CDFCC@4=DF==>*?CDG?@FFFFFDGF>0>:?F<?DBFFF<FBD:AF)*9>>?FB6B>?9
@M00689:251:000000000-CJTJ5:1:1101:28974:14116 1:N:0:10
CAGGATTAGATACCCTGGTAGTCCACGCCGTAAACGATGAATACTAGGTGTGGGGGTTTCAACACCTCCGTGCCGCCGCTAACGCATTAAGTATTCCGCCTGGGGAGTACGGTCGCAAGATTAAAACTCAAAGGAATTGACGGGGACCCGCACAAGTAGCGGAGCATGTGGTTTAATTCGAAGCAACGCGAAGAACCTTACCTACACTTGACATCCCTTGCATTACTCTTAATCGAGGAAATCCCTTCGGGGACAAGGTGACAGGTGGTGCATGGTTGTCGCTGCAT
+
GGGGGGGGGGGGGGGGGGGGGGGGGGGGGGGGGGGGGGGGGGGGGGGGGGGGGGGGGGGGGGGGGGGGGGGGGGGGGGGGGGGGGGGGGGGGGGGGGGGGGGGGGGGGGGGGGGGGGGGGGGGGGGGGGGGFCFGGGGGGGGGGGGGGGGGGGGGGGGGGGFGGGGGGGGGGGGGGGGGGGGGGGGGGGGGGGGGFGGGGGGGGGGGGGGGGGGGGGFFGGGGGGGGGFGGFFFGGFFGGGGFGFFFFFFFGGFFF?:?F<FB?FFFFEFFFFFFBFFBF<::?FFF
@M00689:251:000000000-CJTJ5:1:1101:8340:14279 1:N:0:10
CAGGATTAGATACCCTGGTAGTCCATGCCGTAAACGGTGGGCGCTAGGTGTAGGGGTCTTCCACGGCCTCTGTGTCGTAGCTAACGCATTAAGCGCCCCGCCTGGGGAGTACGGCCGCAAGGCTAAAACTCAAAGGAATTGACGGGGGCCCGCACAAGCGGCGGAGCATGTGGATTAATTCGATGCAACGCGAAGAACCTTACCTGGGCTTGACATACACCAGATCGCTGCAGAGATGTAGTTTCCCTTGTGGTTGGTGTACAGGTGATGCATGGCTGTCGCTGCAT
+
GGGGGGGGGGGGGGGGGGGGGGGGFGGGGGGGGGGGGGGEGGGGGGGGGGGGGGGGGGGGGGGGGGGGGGGGGGGGGGGGGGGAFGGGGGGGFGGG>FGGGGGGGGGEEGGGGGGGGGGGGGGGGBFGGGGGGGDGGCFGGGGGGGGGGEGGGEGEGGGGCFGDEEG8FGGE?9@GC7CGGF?FGDFFGGGGCEECFGGGGGGGFGFGGGGCFGGG7?FF75<CDCFGFDGF?FGCF4F7DGGGFFFFFFFG3;FB(::FFFF<)??2@2:2465FF>??12<:(2<
@M00689:251:000000000-CJTJ5:1:1101:9770:14301 1:N:0:10
CAGGATTAGATACCCTGGTAGTCCATGCCGTAAACGTTGGGCGCTAGGTGTAGGGGTCTTCCACGGCCTCTGTGTCGTAGCTAACGCATTAAGCGCCCCGCCTGGGGAGTACGGCCGCAAGGCTAAAACTCAAAGGACTTGACGGGGGCCCGCACAAGCGGCGGAGCATGTGGATTAATTCGATGCAACGCGAAGAACCTTACCTGGGCTTGACATACACCAGATCGCTGCAGAGCTGTAGTTTCCCTTGTGGTGGGTGTACAGGTGCTGCATGGCCGTCGCTGCCT
+
GFGGGGGGGGGGGGGGFGGGGGGGGGFFACFGGGGG,F@E@FECEGDGGGGGGGGGCFGGGGGGG7C@BCFFGFGGGGGGGGGGGGGCGF<F9EDGGFFGGGGG7<@CFEFGG>ECFG>F:<FFCDCFG<FFGGG?F,@FFGGGGGGGEFEEEDEEF5F7CGGCCCEGGGGGGGCFFGFGDFDGFGGCC5C5C:5*<CCC7<FGGGCCEG4>48C7CF=F45<5CC5DF>DFF4F*9@C77>CFFFFFFFAG5<)((3(8)1<2)99?FD<>DF4>?),3(9?B((.
@M00689:251:000000000-CJTJ5:1:1101:9752:14304 1:N:0:10
CAGGATTAGATACCCTGGTAGTCCATGCCGTAAACGGTGGGCGCTAGGTGTAGGGGTCTTCCACGGCCTCTGTGTCGTAGCTAACGCATTAAGCGCCCCGCCTGGGGAGTACGGCCGCAAGGCTAAAACTCAAAGGAATTGACGGGGGCCCGCACAAGCGGCGGAGCATGTGGATTAATTCGATGCAACGCGAAGAACCTTACCTGGGCTTGACATACACCAGATCGCTGCAGAGCTGTAGTTTCCCTTGTGGTTGGTGTACAGGTGCTGCATGGCCGTCGCTGCAT
+
GFGGGGGEGGGGGGGGGEGGGGGGGGGGGGGGGGGGGGFGGGGGGGGGGGGGGGGEEGGGGGGGGGGGGGGGGGGGGGGGGGGGGGGGGGEFGGGGGGGGGGGGGGGGGGFGFEGGGGGFGGGGGEG,FGGGEFFGCFGGCGGGGCGGGGGGG@G@EGFFFG>E5CECGGGGGGGFGGGGGGGGGGGGGGGG5CDCGFGGGGGGGGGGGFG50<<DDFFGGG*>DF=CFCC?F7C*09D7*:DFFFFFF?A6*8<<B:?FDFAF?F)5?2<:>*5>FD69;;BFFFF
@M00689:251:000000000-CJTJ5:1:1101:22582:14308 1:N:0:10
CAGGATTAGATACCCTGGTAGTCCATGCCGTAAACGGTGGGCGCTAGGTGTAGGGGTCTTCCACGGCCTCTGTGTCGTAGCTAACGCATTAAGCGCCCCGCCTGGGGAGTACGGCCGCAAGGCTAAAACTCAAAGGAATTGACGGGGGCCCGCACAAGCGGCGGAGCATGTGGATTAATTCGATGCAACGCGAAGAACCTTACCTGGGCTTGACATACACCAGATCGCTGCAGAGATGTAGTTTCCCTTGTGGTTGGTGTACAGGTGATGCATGGTCGTCGCTGCAT
+
GGGGGGGGGGGGGGGGGGGGGGGGGGGGGGGGGGGGGGFDGGGGGGGGGGG,CFGGGGGGGGGGGGGGGGGGGGGGGGGGGGGGGGGGGGGGGGGGGGGGGGGGGGGGGGGGGGGGGGGGGGGGGGGGGGGGGGGGGGGGGGGGGGGGGGGGGGGGGGGGGGGCGGGGGGGGGCFGFGGGGGGGGGGGGGGGEGGGGGGGGGCGFEGGGGGGGG?FFFFGGGGDGCFDFDGFFFD4=FD*:CGGFFFFFF:7CF>6>FFFAFFAFF6)@<949@FFFFB?B;??>BA
@M00689:251:000000000-CJTJ5:1:1101:15746:14339 1:N:0:10
CAGGATTAGATACCCTGGTAGTCCATGCCGTAAACGGTGGGCGCTAGGTGTAGGGGTCTTCCACGGCCTCTGTGTCGTAGCTAACGCATTAAGCGCCCCGCCTGGGGAGTACGGCCGCAAGGCTAAAACTCAAAGGAATTGACGGGGGCCCGCACAAGCGGCGGAGCATGTGGATTAATTCGATGCAACGCGAAGGACCTTACCTGGGCTTGACATACACCAGATCGCTGCAGAGATGTAGTTTCCCTTGTGGTTGGTGTACAGGTGATGCATGGTTGTCGCTGCAG
+
GGGGGGGGGGGGGGGGGGGGGGGGGGGGGGGGGGGGGGGGGGGGGGGGGGGGGGGGGGGGGGGGGGGGGGGGGGGGGGGGGGGGGGGGGGGGGGGGGGGGGGGGGGGGGGGGGGGGGGGGGGGGGGGGGGGGFGGGGGGFGGGGGGGGGGGGGGGGGGGGGGGGGGGGGGGGGFGGGGGGGGGGGGGGGGGGGGGGGGGGGGGGGGGGGGGGGGGGGFFGGGGGGGGGFGGFFFGGFFGGF>CFFFFAFFFGGFFB9?:@AFADFFFFFFFFFFFFFFFFFF?BB:(
@M00689:251:000000000-CJTJ5:1:1101:7371:14342 1:N:0:10
CAGGATTAGATACCCTGGTAGTCCATGCCGTAAACGGTGGGCGCTAGGTGTAGGGGTCTTCCACGGCCTCTGTGTCGTAGCTAACGCATTAAGCGCCCCGCCTGGGGAGTACGGCCGCAAGGCTAAAACTCAAAGGAATTGACGGGGGCCCGCACAAGCGGCGGAGCATGTGGATTAATTCGATGCAACGCGAAGAACCTTACCTGGGCTTGACATACACCAGATCGCTGCAGAGATGTAGTTTCCCTTGTGGTTGGTGTACAGGTGTTGCATGGTTGTCGCTGCAT
+
GGGGGGGGGGGGFGGGGGGGGGGGGGGGGGGGEFFGGGGGGGGGGGGGGGGGGGGGFGGGGGGGGGGGGGGGGGGGGGGGGGGGGGGGGGGGGGGGGGGGGGGGGGGCGGGGGGGGGGGGGGGGDFFGFGGGGGGGFGGGEGGGGGGGGGGGGGGGFGGGGCEGGGGFGGGGGEGFFGGCGGGGGGGGGGGGGGGGGGGGGFGGGFGDGFGGGGGGFFFGGGGFFFFGFDDFF7F:*9?7*CFGFF*)9)-9*.5:0<BF<7<<4?4>BBF2<BFFF3361:8:0(-
@M00689:251:000000000-CJTJ5:1:1101:18130:14426 1:N:0:10
CAGGATTAGATACCCTGGTAGTCCATGCCGTAAACGGTGGGCGCTAGGTGTAGGGGTCTTCCACGGCCTCTGTGTCGTAGCTAACGCATTAAGCGCCCCGCCTGGGGAGTACGGCCGCAAGGCTAAAACTCAAAGGAATTGACGGGGGCCCGCACAAGCGGCGGAGCATGTGGATTAATTCGACGCAACGCGAAGAACCTTACCTGGGCTTGACATACACCAGATCGCTGCAGAGACGTAGCTTCCCTTGTGGGTGGTGTACAGAGGCTGCATGGCCGCTGCAT
+
GGGGGGGGGGGGGGGGGGGGGGGGGCGGGGGGGGGGDGGGGCGGGGGF<FG<FGGGFEGG,C<CEDGGGGGGGC<FG<FDG9FFGGCFGDGGFFEGGGGEGGGGGGGGGGGGGDGGEGGGGCFFGGGFGGGGGGGGGDGCGGGGGGGDGEGEGGGGGGGGG7CGGG*AEGDGG0AC@:AFDCG*:EGGGGGGGGGEFCEFFGGG+?**:C5ECCF77?67DF57275D)*1/)/**)01*9*:C=FFFF:<CG)729(,)5064*).(.(,5>F4)0.3(-2,)
@M00689:251:000000000-CJTJ5:1:1101:13991:14440 1:N:0:10
CAGGATTAGATACCCTGGTAGTCCATGCCGTAAACGGTGGGCGCTAGGTGTAGGGGTCTTCCACGGCCTCTGTGTCGTAGCTAACGCATTAAGCGCCCCGCCTGGGGAGTACGGCCGCAAGGCTAAAACTCAAAGGAATTGACGGGGGCCCGCACAAGCGGCGGAGCATGTGGATTAATTCGATGCAACGCGAAGAACCTTACCTGGGCTTGCCAACCCCCAAATCCCTGCGTCACTGTATTTTCCCTTGTGTTTGTTTTATCGGTTTTCAATGGCTGTCGCTGCAT
+
GE<FFFAFF<FGGFDFFFGDFGGGGFECCEFDGGGGDEFECFGCGGGGFFECFGCEGGGGGGGFFEGGGGGGGGGGGGGGGCEGGGDGEEF,?FFGGGGDDFGE+BFDGGGFGGDGGGE:FFGDGFGGGGGFCEGGCGGGGGGGCB@EG*CEGCF7CFGFCFGGGGGC6CE?FE?:EF7<78C:@E:CGDCCEGDE@CCF?+<8@:=C*25/*++**.)17)/*:*+9<**)))///****22*9?62*05C*7)..(,))*)-)0)-5).).*)0))(,-1340()
@M00689:251:000000000-CJTJ5:1:1101:22070:14452 1:N:0:10
CAGGATTAGATACCCTGGTAGTCCATGCCGTAAACGGTGGGCGCTAGGTGTCGGGGTCTTCCACGGCCTCTGTGTCGTAGCTAACGCATTAAGCGCCCCGCCTGGGGAGTACGGCCGCAAGGCTAAAACTCAAAGGAATTGACGGGGGCCCGCACAAGCGGCGGAGCATGTGGATTAATTCGATGCAACGCGAAGAACCTTACCTGGGCTTGACATACACCAGATCGCTGCAGAGATGTAGTTTTCCTTGTGGTTGGTGTACAGGTGCTGCATGGCCGTCGCTGCAT
+
GFGGGGFGGGGGGGGGGGGFGGGGGGFGEEGGGGGGDFFG@DFDGGGGCEF,CF@FGGGGGGFGGECG7FGGGGGGCFFGGGGGGEGG7,<FFG>FGEGGCEFGGGGDGE=?C=F76@FCEGGGFGGGG<DEFFFEFGGGFEEGGGGGGEGEGCEGGGCEGGCEEGGGFGGGGF69:CGGGGC<95E<FGGGE5EGG>FC?CFGCFCGGG4C<FGGGFFDGFDCFDEC.7D@FFFCBF>CFDFG*9=AF45CDFF<B:<@FFBAF7):=<)(.6.7<D90,48(,3)
@M00689:251:000000000-CJTJ5:1:1101:17243:14461 1:N:0:10
CAGGATTAGATACCCTGGTAGTCCATGCCGTAAACGGTGGGCGCTAGGTGTAGGGGTCTTCCACGGCCTCTGTGTCGTAGCTAACGCATTAAGCGCCCCGCCTGGGGAGTACGGCCGCAAGGCTAAAACTCAAAGGAATTGACGGGGGCCCGCACAAGCGGCGGAGCATGTGGATTAATTCGATGCAACGCGAAGAACCTTACCTGGGCTTGACATACACCAGATCGCTGCAGAGATGTAGTTTCCCTTGTGGTTGGTGTACAGGTGCTGCATGGCCGTCGCTGCAT
+
GGGGGGGGGGGGGFGGGGGGGGGGGGGGGGGGGGGGGGGGGGGGGGGGGGGGGGGGGGGGGGGGGGGGGGGGGGGGGGGGGGGGGGGGGGGGGGGGGGGGGGGGGGGGGGGGGGGGGGGGGGGGGGGGGGGGGGGGGGGGGGGGGGGGGGGGGGGGGGGGGGEGGGGGGGGGGFGGGGGGGGGGGGGGFGGGGGEGGGGGGGGGGGGGGGGGGGGGGFFGGGGFFFGGFCG@@FFC=?DCFGFFFF?<FFAGGFF?9?BFFBAA?FFBFFFFB=FFFFFFFBFFFFA
@M00689:251:000000000-CJTJ5:1:1101:28050:14478 1:N:0:10
CAGGATTAGATACCCTGGTAGTCCATGCCGTAAACGGTGGGCGCTAGGTGTAGGGGTCTTCCACGGCCTCTGTGTCGTAGCTAACGCATTAAGCGCCCCGCCTGGGGAGTACGGCCGCAAGGCTAAAACTCAAAGGAATTGACGGGGGCCCGCACAAGCGGCGGAGCATGTGGATTAATTCGATGCAACGCGAAGAACCTTACCTGGGCTTGACATACACCAGATCGCTGCAGAGATGTAGTTTCCCTTGTGGTTGGTGTACAGGTGATGCATGGCTGTCGCTGCAT
+
GGGGGGGGGGGGGG8EFFFFGFG9@FFGGGG7CCECCFC7FFG:@FGGFGG<FGGGBFFGFFFFEDFCGGGGGGGDEGGFGGGGGGGGDEFGGGGGGGGGDEGGGGGGGGGGGGGFGGGGGGGGGGGGGGGGGGGFGGFFGGGGGGGGGGGEGGGGGGGGEGGGGGGGFGCGGGCFGGGGGGGGGEFFGGCGEGGGGGGGGGGGGGGGGGCED?FGFFFGCFGGGGFD5*19;BGC47:DG7>FBFFBF?AFGFF?BFFFFFFFFFFAFF>>FF>4:BF?<<6?>FA
@M00689:251:000000000-CJTJ5:1:1101:24339:14481 1:N:0:10
CAGGATTAGATACCCTGGTAGTCCATGCCGTAAACGGTGGGCGCTAGGTGTAGGGGTCTTCCACGGCCTCTGTGTCGTAGCTAACGCATTAAGCGCCCCGCCTGGGGAGTACGGCCGCAAGGCTAAAACTCAAAGGAATTGACGGGGGCCCGCACAAGCGGCGGAGCATGTGGATTAATTCGATGCAACGCGAAGAACCTTACCTGGGCTTGACATACACCAGATCGCTGCAGAGATGTAGTTTCCCTTGTGGTTGGTGTACAGGTGCTGCATGGTCGTCGCTGCAT
+
GGGGGGGGGGGGGEFGGGFFGGGGDFGFFGGGGGGGGGGGGGGGGGGGGGFFGGGGGGGFGGEFGGGGEGGGGGGGGGGGGGGGGGGGGGGGGGGGGGGGGGGGGGGGGGGGGGGGGGGGGGGGGGGGFGGGGGGGGGGGGGGGGGGGGGGGGEGGGGGGGGGGGGGGCFCFG76CFF7CGGGFGGGGGGGGGEE5@CEGGGGGGCFF58CGG?FGGFFGGGGFFGGGFCDF:6CCBF70:7CFFFFAFF>GG:>?>BF@AFA9?=<?FB<BAFFB4>6:96::0:<
@M00689:251:000000000-CJTJ5:1:1101:17461:14482 1:N:0:10
CAGGATTAGATACCCTGGTAGTCCATGCCGTAAACGGTGGGCGCTAGGTGTAGGGGTCTTCCACGGCCTCTGTGTCGTAGCTAACGCATTAAGCGCCCCGCCTGGGGAGTACGGCCGCAAGGCTAAAACTCAAAGGAATTGACGGGGGCCCGCACAAGCGGCGGAGCATGTGGATTAATTCGATGCAACGCGAAGAACCTTACCTGGGCTTGACATACACCAGATCGCTGCAGAGATGTAGTTTCCCTTGTGGTTGGTGTACAGGTGATGCAGGGTCGTCGCTGCAT
+
GEGGGGFGGGGGGGGGGGGGGGGFGGFGEGGGGGGGGGGGGGGGGGGGGGFGGFGGGGGCGAEGDGGGCGGGGFGGGGFGFGFFGGGGGGGGGGGGGGGGGGGGGGDGGGGGGGGGGGCFGFGGGFGFG@FGFF>FCFGGFGGE<>CFGGGGGGGGGGGGGDGCGGGDGGGF?7<FGFGC7FFFGGGGGDEDGGEEGCGGGGEFGGGFDGFGGGGGGFFCFCCGGFFGF3DFF?C5?F>>C7D>@FFFFF<DD@FBFF<><@44)0)6?BAF2@EFF>>?FF?6;?D
@M00689:251:000000000-CJTJ5:1:1101:25760:14490 1:N:0:10
CAGGATTAGATACCCTGGTAGTCCATGCCGTAAACGGTGGGCGCTAGGTGTAGGGGTCTTCCACGGCCTCTGTGTCGTAGCTAACGCATTAAGCGCCCCGCCTGGGGAGTACGGCCGCAAGGCTAAAACTCAAAGGAATTGACGGGGGCCCGCACAAGCGGCGGAGCATGTGGATTAATTCGATGCAACGCGAAGAACCTTACCTGGGCTTGACATACACCAGATCGCTGCAGAGATGTAGTTTCCCCTGTGGTTGGTGTACAGGTGCTGCATGGTTGTCGCTGCAT
+
GGGGGGGGGGGGGGGGGGGGGGGGDFGGGGGGGGGGGGGGGGGGGGGGGGGGGGGGGC,C<FGGCG@F,6CCF,EF:F=FC,,<C:@BFFEFCFEGFGGCCFC@FGGFGE,E=EDECE=FDFG,>FGGG@,8>FAFFGGG<@C:<FEGBFE8B8FCGGG<EDCGGDECC9C0CCGF:FCC**320AEGGCE5:EEGEGFCGFEGG?GG5;<5<F+:7?47FGGG4C>C>CGFF7DGFF7::FGG69?(8>,7D>:?B1?FAF<AFFF?FFF2<7<FFDFFF:,:9:>
@M00689:251:000000000-CJTJ5:1:1101:10349:14509 1:N:0:10
CAGGATTAGATACCCTGGTAGTCCATGCCGTAAACGGTGGGCGCTAGGTGTAGGGGTCTTCCACGGCCTCTGTGTCGTAGCTAACGCATTAAGCGCCCCGCCTGGGGAGTACGGCCGCAAGGCTAAAACTCAAAGGAATTGACGGGGGCCCGCACAAGCGGCGGAGCATGTGGATTAATTCGATGCAACGCGAAGAACCTTACCTGGGCTTGACATACACCAGATCGCTGCAGAGATGTAGTTTCCCTTGTGGTTGGTGTACAGGTGCTGCATGGTCGTCGCTGCAT
+
GGGGGGGGGGGGGGGGGGGGGGGGGGGGGGGFGGGGGGGGGGGGGGGGGGGGGGGGGGGGGGGGGGGGGGGGGGGGFEFGGFGGGGGGGGGGGGGGGGGGGGDGGGGGGDGGGGGGGGGGGGGGGGGGFGGGGGGGGGGGGGGGGGGGGGEEGGGGGGGGGGGGDEEGGGFFGGFFGGGGGEFEFEGGGGGGGGGGGGGGGFFGGGGGGGGGGGGGGFFGCFGGG4:5>DCFFFGG??CCFFFFFF?AFF)>D5><F?BFFFDFFF4)7A?FFF@F4@;?FBFFFFF
@M00689:251:000000000-CJTJ5:1:1101:25156:14524 1:N:0:10
CAGGATTAGATACCCTGGTAGTCCATGCCGTAAACGGTGGGCGCTAGGTGTAGGGGTCTTCCACGGCCTCTGTGTCGTAGCTAACGCATTAAGCGCCCCGCCTGGGGAGTACGGCCGCAAGGCTAAAACTCAAAGGAATTGACGGGGGCCCGCACAAGCGGCGGAGCATGTGGATTAATTCGATGCAACGCGAAGAACCTTACCTGGGCTTGACATACACCAGATCGCTGCAGAGATGTAGTTTCCCTTGTGGTTGGTGTACAGGTGCTGCATGGATGTCGCTGCAT
+
GGGGGGGGGGGGGFFGGGGGFGGCFGGGGGGGGGGGGFGGEGGGGGGGGGGGGGGGGGGGGGGGGGGGGGGGCGFGGGGGG9FGGGGGGDGGGGGGFFGGGGGGGGGGGGGGGGGGGGGGGGGGGGGGFGGGGGGGFGGCFGGGGGGGGGGGGDGGGGGGGGGGGGGGGGAFGFFGFFGFGGGGGGGGFCEGEGGGGGGDFG?FF9:FFGFGFECGGFFG*CFGC*:/<DGFFFGFF=CFFD>:6*=AFFFGGF@:;??FA9ABFFFBFFBFFFF46?4A?BFB>FA
@M00689:251:000000000-CJTJ5:1:1101:11962:14538 1:N:0:10
CAGGATTAGATACCCTGGTAGTCCTCGCCGTAAACGATGTCGACTAGGTGTTTGTGGCATTGACCCGTCTCGTCCGGAGCTAACGCCTTAAATCACCCGCCTTGGGAGTACGGCCCCAAGGTTAAAAATCAAAAGGATTTACCGGGGCCCGCCCAAACGGTGGGGGCTTTTGGTTACTTCCCAACAACCCGGAGAAACTTAACTAGGCTTGACATTCCCAGAATATTTCTGAAAACAGATCGTTCCCTTTCGGAGGATAGAGCAGCTGGTGCTCCGCGGTCGCTGCTGCCTCTTT
+
GFGGGGGGGGGGGGGGGGGGGGGG,6CGGGGGGGGGGGG,,,,@F+6@;@C,,C;F@,,C,CE,,:+6,:E,C,B+6,7+,,<,,6+,B,C,<CC,,:+7@+4?FF,+89,+@>F++++,B,A8,C?,,38BF,A+A<D,8@,BFG@+@:++3*3@,3*36:**4***,,,?*=E9,6>+**5*/*27*//*=/*32B9G++<++<+*3;)097<*0*10*7*:**+*9*2***2*))2:*/*9)5/)//47).)(,4)).*-4)).5).1))*0)))(-1(((-()).())()-
@M00689:251:000000000-CJTJ5:1:1101:11977:14548 1:N:0:10
CAGGATTAGATACCCTGGTAGTCCACGCCGTAAACGATGTCGACTTGGAGGTTGTGCCCTTGAGGCGTGGCTTCCGGAGCTAACGCGTTAAGTCGACCGCCTGGGGAGTACGGCCGCAAGGTTAAAACTCAAATGAATTGACGGGGGCCCGCACAAGCGGTGGAGCATGTGGTTTAATTCGATGCAACGCGAAGAACCTTACCTGGTCTTGACATCCACAGAACTTTCCAGAGATGGATTGGTGCCTTCGGGAACTGTGAGACAGGTGATGCATGGCCGTCGCTGCAT
+
GGGGGGGGGGGGGGGGGGGGGGGGFFGGGGGGGGGGGGGGGGGGGGGGGGGGGGGGGGGGGGGGGGGGGGGGGGGEGGGGGGGGGGGGGGGGGGGGGGGGGGGGGG:FGFGGGGGGGEGGGGGGGGGGGGGGGGGGFDEFFGGGGGGGGGGGGGG7EGGGGGGGGGGFDCGGGGGGGGGGGGGFGGGGGGEGGGGGGGGGGGFGGG?9EGFFGGFF>FFGFGGGFF7F4C>6>@GGF4DGGGGGFFFFF>?GDFFFFFFFF@??FFF:6A<BBFFFF42>9;>FF9?>
@M00689:251:000000000-CJTJ5:1:1101:19169:14555 1:N:0:10
CAGGATTAGATACCCTGGTAGTCCATGCCGTAAACGGTGGGCGCTAGGTGTAGGGGTCTTCCACGGCCTCTGTGTCGTAGCTAACGCATTAAGCGCCCCGCCTGGGGAGTACGGCCGCAAGGCTAAAACTCAAAGGAATTGACGGGGGCCCGCACAAGCGGCGGAGCATGTGGATTAATTCGATGCAACGCGAAGAACCTTACCTGGGCTTGACATACACCAGATCGCTGCAGAGATGTAGTTTCCCTTGTGGTTGGTGTACAGGTGCTGCATGGCTGTCGCTGCAT
+
GGGGGFGGGGGGGGGGGGGGGGGGGGGGGGGGGGGGGGGGGGGGGGGGGGGGGGGGGGGGGGGGGGGGGGGGGGGGGGGGGGGGGGGGGGGGGGGGGGGGGGGGGGGGGGGGGGGGGGDGGGGGGGGGGFFGGGGGGGGGGGGGGGGGGGGGGGGGGGGDGGGGGGGFGGGGGFGFGGGEDCFGGGGGGEGDCEEGGGGGGGGGGGGGGGGGGGGGGFFGGGFGGGGDFGGF49F<FBFCCD>FFF?4FFFGGFFF0:B>>FB2<F::FD??>F@FF5:??<?F6(6
@M00689:251:000000000-CJTJ5:1:1101:7659:14579 1:N:0:10
CAGGATTAGATACCCTGGTAGTCCATGCCGTAAGCGGTGGGCGCTAGGTGTAGGGGTCTTCCACGGCCTCTGTGTCGTAGCTAACGCATTAAGCGCCCCGCCTGGGGAGTACGGCCGCAAGGCTAAAACTCAAAGGAATTGACGGGGGCCCGCACAAGCGGCGGAGCATGTGGATTAATTCGATGCAACGCGAAGAACCTTACCTGGGCTTGACATACACCAGATCGCTGCAGAGATGTAGTTTCACTTGTGGTTGGTGTACAGGTGCTGCATGGCCGTCGCTGCAT
+
GGGGGGGGGGGGFFGGGGGGGGGGFGGGGGGGG@EFGGGGGGGGGGGGGGGGGGGGGGGGGGGGGGGGGGGGGGGGGGGGGGGGFGGGGEGGGGGGGGGGGGGGGGGGGGGGGGGGGGGGGGGGGGGGGGGGGGGGGGGGGGGGGGGGGFGGGGGGFGGGGGGEGGGGCCCGGF+<FGGGDGGGGGGGGGGGGGGGGGG6CGFFDFGGGG4CGDCFGFFFGG:FCDFGF3)0?FGF4=0*:CGGB8@A*74>C@FFFBFFBFFA?F?0?<?B275@454(11:3(,:
@M00689:251:000000000-CJTJ5:1:1101:27478:14584 1:N:0:10
CAGGATTAGATACCCTGGTAGTCCACGCCCTAAACGATGAATGCTAGTTGTTGGGGTGCTTGTCACTCCAGTAATGCAGTGAACACATTAAGCATTCCGCCTGGGGAGTACGGTCGCAAGATTAAAACTCAAAGGAATAGGCGGGGACCCGCACAAGCGGTGGAGCATGTGGTTTAATTCGCAGATACGCGAAGAACCTTACCTAGGCTTGACACTGATAGAATCTGCTAGAGATAGCGTAGTGTCTAGTTTACTAGACCTTGAAAACAGGTGTTGCATGGCCGTCGCTGCAT
+
F<,C@FEE<<CFCFGGFFFFFGGGDDFC@@FFGGGG7DFDFEF@FFCEEFGCEF7CBC7FG9FCFAEGGACCC6EEFFC,,96CFG<6,CC<E9EFGG<F=F7@D7CGF8,,4BBFF:=:F@<DCC?D,C<B55ABE,F,BF:CCF@CE:CECC@:4>C:FCGDE6BACFFC<*BCCCC=4*=B:,,,3:CEC5AGGFGCC6?F9C**<8>CCF+*2*8::FG7D:<:FDDF@?FGFFD/93CFFFFA=*)2:=FF24.)4?<26*735(4329@FFFF2<?:BF9BF3<97A
@M00689:251:000000000-CJTJ5:1:1101:7660:14599 1:N:0:10
CAGGATTAGATACCCTGGTAGTCCATGCCGTAAGCGGTGGGCGCTAGGTGTAGGGGTCTTCCACGGCCTCTGTGTCGTAGCTAACGCATTAAGCGCCCCGCCTGGGGAGTACGGCCGCAAGGCTAAAACTCAAAGGAATTGACGGGGGCCCGCACAAGCGGCGGAGCATGTGGATTAATTCGATGCAACGCGAAGAACCTTACCTGGGCTTGACATACACCAGATCGCTGCAGAGATGTAGTTTCCCTTGTGTTTGGTGTACAGGTTCTGCATGGCCGTCGCTGCAT
+
GGGGGGGGGGGGGFGGGGGGGGGFFGGGGGGGG@GGGGDCFGGGGGGFEFGGGGGGDGGGGGGGGGGECGGEGGGGGGGGGGFGGGGGGGGFGGG7FGGGGGGGGGGDEGGGDGGGGGGGGGGGFGGGGGGGDGGGGCFFGBFGGGGDGGEEG7FGFGCFCFECEGGCFGFGFCGCECEGGGFGD*<+<CEEGCGGCGGFFFGGGGGCFGCEGG+?7F=FDCCCFG5>F35))=F4@?FG7:DCF46AF))**0<:(:07)=44;F*5F):)<F.<?72(--0:>?F
@M00689:251:000000000-CJTJ5:1:1101:8103:14627 1:N:0:10
CAGGATTAGATACCCTGGTAGTCCATACCGTAAACGGTGGGCGCTAGGTGTAGGGGTCTTCCACGGCCTCTGTGTCGTAGCTAACGCATTAAGCGCCCCGCCTGGGGAGTACGGCCGCAAGGCTAAAACTCAAAGGAATTGACGGGGGCCCGCACAAGCGGCGGAGCATGTGGATTAATTCGATGCAACGCGCAGAACCTTACCTGGGCTTGACATACACCAGATCGCTGCAGAGATGTAGTTTCCCTTGTGGTTGGTGTACAGGTGCTGCATGGTCGTCGCTGCATCTGTCC
+
GDGGGGGGGGGGGFGGGGGGFGGGGGDFFGGGGGGGGGGGGGGGGGGGGGGGGGGGGGGGGGFGGGGGGGGGGCGGGGGGGGGCGGDFGGGGGGCCFGGGGGGGGFGGGGGGGGGGGGGGGGGGGGGGGGGGGFCGGDFGCGGGGGGGGGGGGEGGCGGGEGGGGGE5CFGGF7+<EGGGGGGGGGGGGGGG*>CGF8EGGGGGGGGGGGGGGGGGGFFF93CF4CFGF3DFFFC5*9>FGGGC*9@A4?)6<F5?;F0;A=54:FFBFA?0AF@=FBF009(-(,4:):)5)
@M00689:251:000000000-CJTJ5:1:1101:27581:14681 1:N:0:10
CAGGATTAGATACCCTGGTAGTCCATGCCGTAAACGGTGGGCGCTAGGTGTAGGGGTCTTCCACGGCCTCTGTGTCGTAGCTAACGCATTAAGCGCCCCGCCTGGGGAGTACGGCCGCAAGGCTAAAACTCAAAGGAATTGACGGGGGCCCGCACAAGCGGCGGAGCATGTGGATTAATTCGATGCGACGCGAAGAACCTTACCTGGGCTTGACATACACCAGATCGCTGCAGAGATGTAGTTTCCCTTGTGGTTGGTGTACAGGTGATGCATGGCTGTCGCTGCAT
+
GGGGGGGGGGGGGGGGGGGGGGGGGGGGGGGGGGGGGGGGGGGGGGGGGGGGGGGGEGFGGGFGGGGGGGGGGGGGGGGGGGGGGGGGGDEFGEGGGGGGGGGGGGGGCFGGGGGGGGGGGGGGFGGGFGGGGGGGGGGGGGGGGGGGGGGGGGGGGGGGGGGGGGGGGGCEGGCGGGGG7CGFGGGEGGGGGGDGGFGGGFFGGGGGGGGGGGGGF@FF>FGGG<FDFGC9?FGCB=7DGCCFF4F9=@<GGFFFFBFFAFFFFFF9FA>ADFFFFF0>?BFB02<
@M00689:251:000000000-CJTJ5:1:1101:6856:14717 1:N:0:10
CAGGATTAGATACCCTGGTAGTCCACGCCCTAAACGATGAATGCTAGTTGTTGGGGTGCTTGTCACTCCAGTAATGCATTTAACACATTAAGCATTCCGCCTGGGGAGTACGGTCGCAAGATTAAAACTCAAAGGAATAGACGGGGACCCGCACAAGCGGTTGAGCATGTGGTTTAATTCTACGATACGCGAAGAACCTTACCTAGTCTTGCCATCGTTAGAATCTGCTATAGATAGCGGAGTGTCTCGTTTACTAGACCTTGAAAACAGGTGATGCATGGCCGTCGCTGCAT
+
<<EF@FCFEFDFGEFGFEFEGGCFFGCEGCEDFGGG+C@F,CEDFFGGGEFAECC7F@FGFEFGDGFGGG8FFDGFGF,<CF9EDGFFGF9CF9FFG96=FGGCFCC@CFGE+B:+C+>+==,E9,?FEG,:E,,,,AF9,:?:++3+8+BEC8@EF,=+C+@8,8>:DCA,@FGFCG7A+:,6*36>CGC575*,C,=CFF:F?F97CFC+;7E**)2*/+1;DD+@=7++;AD7;6)299*7=FF2?@1F9@B24446:=22)1*4>(1).***1=BB16((479;0:9:<
@M00689:251:000000000-CJTJ5:1:1101:6850:14736 1:N:0:10
CAGGATTAGATACCCTGGTAGTCCACGCCCTAAACGATGAATGCTAGTTGTTGGGGTGCTTGTCACTCCAGTAATGCAGTTAACACATTAAGCATTCCGCCTGGGGAGTACGGTCGCAAGATTAAAACTCAAAGGAATAGACGGGGACCCGCACAAGCGGTGGAGCATGTGGTTTAATTCGAAGATACGCGAAGAACCTTACCTAGGCTTGACATTGATAGAATCTGCTAGAGATAGCGGAGTGTCTAGTTTACTAGACCTTGAAAACAGGTGGTGCATGGCCGTCGCTGCAT
+
GGGGGGGGGGGGGGGGGGGGGGGGFGEGGGGGGGGGCGGDGGGGGFGGGGGGGGGGGGGGGFGGFGGGGGGGFFGGGGGGGCFGGGGGGFGFGCFGGGGGGGGGGGGGG@FCFGGGGG>FFGGGCFDGGGGGGGGGGF<FEGGGGGGGGGGGGGGF@DFFGCECCFGGGGGGGGGGGGGGGAFG>FGGGGGCE57<FFGGGGGG99FFGGGFGFFGGFFGGGFGGGGGFF:FA=GGFFG3)7>DFFFAFFBGFFFFF<<6:F>AFF?BF??>>FF>F?AB?:86>B>FFF>?F
@M00689:251:000000000-CJTJ5:1:1101:4879:14876 1:N:0:10
CAGGATTAGATACCCTGGTAGTCCATGCCGTAAACGGTGGGCGCTAGGTGTAGGGGTCTTCCACGGCCTCTGTGTCGTAGCTAACGCATTAAGCGCCCCGCCTGGGGAGTACGGCCGCAAGGCTAAAACTCAAAGGAATTGACGGGGGCCCGCACAAGCGGCGGAGCATGTGGATTAATTCGATGCAACGCGACGAACCTTACCTGGGCTTGACATACACCAGATCGCTGCAGAGATGTATGTTCCCTTGTGGTTGGTGTACAGGTGATGCATGGCTGTCTCTGCAG
+
GGGGGGGGGFGFFFGGGGGGGGFEGGGGGGGDFFFGGGGGC8CEGGGGGGGDGGGGGGGGGFGGFEGGGGGGGGGGGFGGGGGFGGGG7@EFGGEGGCFEGGGDFGGDGGGGCGGGEGEFG7FCFEGGGGGGGF9@FGG8@BCFGGCC>CCD7CCCFE><BFCEG*?C+<CFC0<:9CC@D5C++?CGFEC*7*:::8EC9++23<:FF=>EGGGGFF4D7/<CC*:DF:C)66C44*2C**2099*68:<C*05(((-.)16>?7:6@<<))*05?EF2)-))5)(
@M00689:251:000000000-CJTJ5:1:1101:21858:14887 1:N:0:10
CAGGATTAGATACCCTGGTAGTCCATGCCGTAAACGGTGGGCGCTAGGTGTAGGGGTCTTCCACGGCCTCTGTGTCGTAGCTAACGCATTAAGCGCCCCGCCTGGGGAGTACGGCCGCAAGGCTAAAACTCAAAGGAATTGACGGGGGCCCGCACAAGCGGCGGAGCATGTGGATTAATTCGATGCAACGCGAAGAACCTTACCTGGGCTTGACATACACCAGATCGCTGCAGAGATGTAGTTTCCCTTGTGGTTGGTGTACAGGTGCTGCATGGTCGTCGCTGCAT
+
GGGGGGGGGGGGGGGGGGGGGGGGGGGGGGGGGGGGGGGGGGGGGGGGFGG9FGGGGGGGGGGGGGGGGGGGGGGGGGGGGGGGGGGGGGGGGGGGGGGGGGGGGGGGGGGGGGGGGGGGGGGGGGGGGGGGGGGGGGG@FGGGGGGGGGGEGGGGGGGGEDGGGGGGGGGGGGGGGGGGGGFFFGGGFGGGGGGGGFGGGGGGGGGGGGGGFGGGGFFG4CGGGGGGFGGFFFGCFFGGGGGGFFFFFFAFGF><1??FAFFFFFFFFA?FFFFBBDFFFF?BFBF
@M00689:251:000000000-CJTJ5:1:1101:11359:14938 1:N:0:10
CAGGATTAGATACCCTGGTAGTCCATGCCGTAAACGGTGGGCGCTAGGTGTAGGGGTCTTCCACGGCCTCTGTGTCGTAGCTAACGCATTAAGCGCCCCGCCTGGGGAGTACGGCCGCAAGGCTAAAACTCAAAGGAATTGACGGGGGCCCGCACAAGCGGCGGAGCATGTGGATTAATTCGATGCAACGCGAAGAACCTTACCTGGGCTTGACATACACCAGATCGCTGCAGAGATGTAGTTTCCCTTGTGGTTGGTGTACAGGTGCTGCATGGCCGTCGCTGCCT
+
GGGGGGGGGGGGGGGGGGGGGGGGGGGGGGGGGGGGGGGGGGGGGGGGGGGGGGGGGGGGGGGGGGGGGGGGGGGGGGGGGGGGGGGGGGGEFFGGGGGGGGGGGDGGGGGGGGGGGGGGGGGGGGGGGGGGGGGGFGGFDGGGGGGGDEGGG7CGGGGGGGEEEGDFFGFCGGGGGGGGGF99CGCGGGCGGGG8EGGGG?C+CFGGGGGGFC?DFFFGDGD4=DCD)/)/9=F76F7:?FGGFF=BFF)>D>>:62:52*-6)96>?A?BB4@@@@29>F<F0(4
@M00689:251:000000000-CJTJ5:1:1101:15727:14983 1:N:0:10
CAGGATTAGATACCCTGGTAGTCCATGCCGTAAACGGTGGGCGCTAGGTGTAGGGGTCTTCCACGGCCTCTGTGTCGTAGCTAACGCATTAAGCGCCCCGCCTGGGGAGTACGGCCGCAAGGCTAAAACTCAAAGGAATTGACGGGGGCCCGCACAAGCGGCGGAGCATGTGGATTAATTCGATGCAACGCGAAGAACCTTACCTGGGCTTGACATACACCAGATCGCTGCAGAGATGTAGTTTCCCTTGTGGTTGGTGTACAGGTGTTGCATGGCCGTCGCTGCAT
+
GGGGGGGGGGGGGGGGGGGGGGGGGGGGGGGGGGGGGGGGGGGGGGGGFGGGGGGGGGGGGGGGGGGGGGGGGGGGGGGGGGGGGGGGGGGGGGGGGGGGGGGGGGGGGGGGGGGGGGGGGGGGGGGGGGGGGGGGGGGGGGGGGGGGGGGGGGGGGGGGGDGGGGGGGGFGGGGGFGGGGGGGGGGGGGGGGGGGGGGGGGGGGGGFGGGGGGGGGFFGGGGGGGGGFGGFFFGGFFGGFGGGFFFFFFFGGFFBFFFF7BAFFFFAE<AFFFFFFFFB>B?:B><
@M00689:251:000000000-CJTJ5:1:1101:12335:14986 1:N:0:10
CAGGATTAGATACCCTGGTAGTCCATGCCGTAAACGGTGGGCGCTAGGTGTAGGGGTCTTCCACGGCCTCTGTGTCGTAGCTAACGCATTAAGCGCCCCGCCTGGGGAGTACGGCCGCAAGGCTAAAACTCAAAGGAATTGACGGGGGCCCGCACAAGCGGCGGAGCATGTGGATTAATTCGATGCAACGCGAAGAACCTTACCTGGGCTTGACATACACCAGATCGCTGCAGAGATGTAGTTTCCCTTGTGGTTGGTGTACAGGTGCTGCATGGCTGTCGCTGCAT
+
GGGGGGGGGGGGGGGGGGGGGGGGGGGGGGGGGGGGGGGGGGGGGGGGGGGGGGGGGGGGGGGGGGGGGGGGGGGGGGGGGGGGGGGGGGGGGGGGGGGGGGGGGGGGGGGGGGGGGGGGGGGGGGGGGGGGGGGGGGGGGGGGGGGGGGGGGGGGGFGGGGGGGGGGGGGGGGFGGGGGGGGGGGFCFGGGGGGGGGGGGFGGGGGGGGGGGGGGGFFGGGGFGGGGFGGFFFGGFFGGGGGGFFFFFFFGGFFFF?BF7=4AFFFBFFFFFFF>5B:F?FFFFFF
@M00689:251:000000000-CJTJ5:1:1101:12219:15006 1:N:0:10
CAGGATTAGATACCCTGGTAGTCCATGCCGTAAACGGTGGGCACTAGTTGTAGGGTTCTTCCACGGCCTCTGTGTCGTAGCTAAAGCATTAAGCGCCCCGCCTGGGGAGTAAGGCCGCAAGGCTAAAACTCAAAGGGATTGGCGGGGGACCGCCACAGCGGCGGAACATGTGGATTAATTCGATGCAACGCGGAGAACCTTACCTGGGCTTGGAATACACCGAATAGCTGCAGAAATGTAGTTTCCCTTGTGATTGGTGTACAGGTGCTGCATGGGCGTCGCTGCCTCTGTGT
+
GGGGGGGGGGGGGGGGGGGGGGGGG<;EFGGGGGGGEGGGG8,BFGG,CFG<FGG,,C6E@FA<,CF@FA69C@6,,,,66<CFC<,,,<?F,,6+@FG+4@?=FCE++8455E,A>FEG+B<AF?FE5A9,BF<F+=,B,,,8>FDG*CG@*1**==::CC*=**1*+0++<+2<<F+<?@<+@87E8:***2**;0;;F<8CC97E:87:*++02@F6C))15*+*02>977*944:CCD029BFDF?4C**94(-8@>6<-)*)47-73.*))079(3;110(.5735)6
@M00689:251:000000000-CJTJ5:1:1101:10947:15017 1:N:0:10
CAGGATTAGATACCCTGGTAGTCCATGCCGTAAACGGTGGGCGCTAGGTGTAGGGGTCTTCCACGGCCTCTGTGTCGTAGCTAACGCATTAAGCGCCCCGCCTGGGGAGTACGGCCGCAAGGCTAAGACTCAAAGGAATTGACGGGGGCCCGCACAAGCGGCGGAGCATGTGGATTAATTCGAGGCAACGCGAAGAACCTTACCTGGGCTGGACATACACCAGATCGCTGCAGAGATGTAGTTTCCCTTGTGGTTGGTGTACAGGTGCTGCATGGTCGTCGCTGCAT
+
GGGGGGGFGGGGGGGGGG<EFGGGFDGGGGGGGGGGGGGFCFEGDCGGGEFGGGGG@FFGGGGGGGCFCFFGGGGGGGGGGFGGGGEGE7CCFCE:EGGGGGGGGDGCEGGEEGDCFGGGGGGFGGGF?FF>FFFFCFCFFCFCCGEEDFEGE7CCCF@FGGGDEEEF9C+<CG6@9EF??=?*:8*ACEGCCEGGFG=CGFC8C:CGGD*:D667:6?4CFGGG6CGFGG?@@C086::***:9*7)=F)9D))-3:?:A*454=4,96?B)949*.4311:?(,)
@M00689:251:000000000-CJTJ5:1:1101:22761:15018 1:N:0:10
CAGGATTAGATACCCTGGTAGTCCATGCCGTAAACGGTTGGCGCTAGGTGTCGGGGTCTTCCACGGCCTCTGTGTCGTAGCTAACGCATTAAGCGCCCCGCCTGGGGAGTACGGCCGCAAGGCTAAAACTCAAAGGAATTGACGGGGGCCCGCACAAGCGGCGGAGCATGTGGATTAATTCGATGCAACGCGAAGAACCTTACCTGGGCTTGACCTACACCAGATCGCTGCAGAGATGTAGTTTCCCTTGTGGTTGGTGTACAGGTGCTGCATGGCCGTCGCTTCAT
+
GDDFFFGGDAFGGGGGGGGCGGGGGFEEEFGFDGGG7C,@6C+C:CEFFFF,BC:CGGGGGGGGDE7CGEGGGGGGGGGDGGCFGGGGGGFACFFEEEGGGG=B++@F4BAFC=ECEG+=FFFGC8DFGFGCBCF@FGGG<<F>CE@E7B7:C8FGG>CEFF7*?EE8CEC@:@:96<+<?@+:0;+<E5EEG*:*<EG>CCFGDE:ECCF=CE+C7?)95*57>F*>;3C69?729**002:CB=94=FB4/771(4(72?A)59)5F4<2>*7<6)-4(40149<
@M00689:251:000000000-CJTJ5:1:1101:9588:15054 1:N:0:10
CAGGATTAGATACCCTGGTAGTCCATGCCGTAAACGATGGGCGCTAGGTGTAGGGGTCTTCCACGGCCTCTGTGTCGTAGCTAACGCATTAAGCGCCCCGCCTGGGGAGTACGGCCGCAAGGCTAAAACTCAAAGGAATTGACGGGGGCCCGCACAAGCGGCGGAGCATGTGGATTAATTCGATGCAACGCTAAGAACCTTCCCTGGGCTTGCCATACACCACATCTCTTAAGATATGTAGTTTCCCTTGGGGGTGGTGTACAGATGTGCCATGTTGTTCGCTCAATCTTGCT
+
GGGGGGGGGGGGGGGFGGGFGFGFFEEFGGGGGGGG+CD6E8FGGGGGGGG,,;F7FDFGAFFF,7FEGF6CFDCCC@FDGGGGGGG@FGGGFG+C:FGCFGGGDGGGEGGGG7FFGGG@78DFFGGGCF9BFGGGFFGGGDFGGEGC>EGGGGGDFGGF7BE@CCEGGGGCFC?FCCFGG=C7+?CGGGD*1>?9+:@EF+:?<652:@F=*A9F*<@D4C**07+:7*0******92:*?:7=*99=5(*))0(-4(7<?9)**16=))))0/**).-(-3(,)).:)))-
@M00689:251:000000000-CJTJ5:1:1101:9567:15064 1:N:0:10
CAGGATTAGATACCCTGGTAGTCCATGCCGTAAACGGTGGGCGCTAGGTGTAGGGGTCTTCCACGGCCTCTGTGTCGTAGCTAACGCATTAAGCGCCCCGCCTGGGGAGTACGGCCGCAAGGCTAAAACTCAAAGGAATTGACGGGGGCCCGCACAAGCGGCGGAGCATGTGGATTAATTCGATGCAACGCGAAGAACCTTACCTGGGCTTGACATACACCAGATCGCTGCAGAGATGTAGTTTCCCTTGTGGTTGGTGTACAGGTGGTGCATGGTTGTCGCTGCAT
+
GGGGGGGGGGGGGGGGGGGGGGGGGGFGGGGGGGGGGGGGGGGGG>FGGGGGGGGGGGGGGGGGGGGGGGGGGGGGGGGGGGGGGGGGGGGGGGGGGGGGGGGGGGGGGGGGGGGGGGGGGGGGGFGGGGGGGGGGGGGGGGGGGGGGGGGGDEGGGGGGGGGGECGGGGGGGGFGGGGGGGGGGGGGGGGDE:EGGGGGGGGGFFGFFGFGGGGGF@FGFGCFGGGGFCDFFFG*=FFDDGGGFFFA@@FGG>@BFF0>2@>45?FBFF>:AFF?F56<082((.:
@M00689:251:000000000-CJTJ5:1:1101:6681:15069 1:N:0:10
CAGGATTAGATACCCTGGTAGTCCATGCCGTAAACGGTGGGCGCTAGGTGTAGGGGTCTTCCACGGCCTCTGTGTCGTAGCTAACGCATTAAGCGCCCCGCCTGGGGAGTACGGCCGCAAGGCTAAAACTCAAAGGAATTGACGGGGGCCCGCACAAGCGGCGGAGCATGTGGATTAATTCGATGCAACGCGACGAACCTTACCTGGGCTTGACATACACCAGATCGCTGCAGAGATGTAGTTTCCCTTTTTGTTGGTGTACAGGTGCTGCATGTTCGTCGCTGCAT
+
GFGGGGGGGFFFFGGGFFGGGGGGGGFF@FGGGGGGGGFFDFGGGGGGGGGEFGGGGGGGGGDGE@CGGGGGGAFGGFFGGGGFGGGDGGDCEC>CFGG>EGEFFGG7:FBE@7FC>F@FGCFGE,9BD,><F<CDECF=@AGGGGDCEFGGG8FE,8F7FEC>5*:*0CFGGGFEFEFGGFC?C5F7@CE5C**2:EEFF7EFEGDCCGCC<F7C7?FFC*1**27951>F6*C***::*:CGFF6>B)4*9FFFB?F>7F444965?))(:6*9@E:?B1::9()
@M00689:251:000000000-CJTJ5:1:1101:16801:15082 1:N:0:10
CAGGATTAGATACCCTGGTAGTCCATGCCGTAAACGGTGGGCGCTAGGTGTAGGGGTCTTCCACGGCCTCTGTGTCGTAGCTAACGCATTAAGCGCCCCGCCTGGGGAGTACGGCCGCAAGGCTAAAACTCAAAGGAATTGACGGGGGCCCGCACAAGCGGCGGAGCATGTGGATTAATTCGATGCAACGCGAAGAACCTTACCTGGGCTTGACATACACCAGATCGCTGCAGAGATGTAGTTTCCCTTGTGGTTGGTGTACAGGTGATGCATGGTTGTCGCTGCAT
+
GGGGGGGGGGGGGGGGGGGGGGGGGGGGGGGGGGGGGGGGGGGGGGGGGGGGGGGGGGGGGGGGGGGGGGGGGGGGGGGGGGGGGGGGGGGGGGGGGGGGGGGGGGGGGGGGGGGGGGGGGGGGGGGGGGGGGGGGGGGGGGGGGGGGGGGGGGGGGGGGGGGGGGGGGGGGGFGGFGGGGGGGGGGGGGGGGGGGGGGGGGGGFGGGGGGGGGGGGFFGFFGGGGGGFGDFFFGGFFGGGF::FFFAF4<FGFFFFBBFFFFFFFF>FFFFFFFF?B?BB?BFFF>
@M00689:251:000000000-CJTJ5:1:1101:28995:15152 1:N:0:10
CAGGATTAGATACCCTGGTAGTCCACGCCGTAAACGATGTCGACTTGGAGGTTGTGCCCTTGAGGCGTGGCTTCCGGAGCTAACGCGTTAAGTCGACCGCCTGGGGAGTACGGCCGCAAGGTTAAAACTCAAATGAATTGACGGGGGCCCGCACAAGCGGTGGAGCATGTGGTTTAATTCGATGCAACGCGAAGAACCTTACCTGGTCTTGACATCCACAGAACTTTCCAGAGATGGATTGGTGCCTTCGGGAACTGTGAGACAGGTGATGCATGGTTGTCGCTGCAT
+
GGDFFGGGCFFFGFGGFGGGFFGGGGCGGGGEFGGFGF8EA,CFFGGG,E:CFGF,@@FGFCF,,C:F:+CFFEFF7FFFFGGGDGDFFCEFGD=FGGGGGGCFG+FFGCGCGGGGGGGEGGGAFDGGGGGGGGGGGGG<FGCGGGGDEGEGGGGGGGDGGCEGGGDCCG9<FFFEGCFCFCCCGGGG>EEGDEGGGGGGGGG?CGFGCGCFGGG4C)9C<FGFFCF797:9@FGD?F7CCCF*9?=9*)4C5>)5<))1)9<7F>?:F9<D2=*8F??:>BFB62>A
@M00689:251:000000000-CJTJ5:1:1101:6497:15188 1:N:0:10
CAGGATTAGATACCCTGGTAGTCCATGCCGTAAACGGTGGGCGCTAGGTGTAGGGGTCTTCCACGGCCTCTGTGTCGTAGCTAACGCATTAAGCGCCCCGCCTGGGGAGTACGGCCGCAAGGCTAAAACTCAAAGGAATTGACGGGGGCCCGCACAAGCGGCGGAGCATGTGGATTAATTCGATGCAACGCGAAGAACCTTACCTGGGCTTGACATACACCAGATCGCTGCAGAGATGTAGTTTCCCTTGTGGTTGGTGTACAGGTGGTGCATGGTCGTCGCTGCAT
+
GFGCGGGGGGGGGFGGGGFFGGGFGGFFGGGGGGGGGGFCFGGGGGGGGGGGGGGGGGGFGGGGGEGGGGGGGGGGGGGGGGFFGGGDGGGGGGGGGGGGGGGGGDCCCFFFGGGDC:FGGGGGGGGGGGGGGGGGGGGFFCGGGGGGGGGCCEGGGGGGGGGGGEGGGGFDCCGGFGGGDEFFGGGGGD=CEECGGGGFGGGGGGFFFGFGGG7CCFF4DCD56CEDF35?F9*0=FF7>CF:=FFAF?><D:3(--1>)*64)96:>09?)/57973(79?144A
@M00689:251:000000000-CJTJ5:1:1101:16923:15253 1:N:0:10
CAGGATTAGATACCCTGGTAGTCCATGCCGTAAACGGTGGGCGCTAGGTGTAGGGGTCTTCCACGGCCTCTGTGTCGTAGCTAACGCATTAAGCGCCCCGCCTGGGGAGTACGGCCGCAAGGCTAAAACTCAAAGGAATTGACGGGGGCCCGCACAAGCGGCGGAGCCTGTGGATTAATTCGATGCAACGCGAAGAACCTTACCTGGGCTTGACATACACCAGATCGCTGCAGAGATGTAGTTTCCCTTGTGGTTGGTGTACAGGTGATGCATGGCTGTCGCTGCAT
+
GGGGFFGGGFFFGFGGGFGGGGGGFGFGGEGGGGGGGGD:FG7EFGGGGFGFGFGGGGEGGGGGGDGGGGG8FCFGEFGGGGG9FEGGGGGDCFCFEFGGGGGGGGGGGFFGGDGGCE@GGGGGGGGGGGGGGGGCFGGGFGGGGGGGGGG7CC7BBCFEF77@=EG5*AFGGFGGGGGGGGGGGGG+@ECEGGGG6*;8<FGFGG=FFGF**<+>CFFFGG<<FG5<F3CFFFC7@*:FFGF7FF?FFFFG3;F<0:?F2844)?:-9))).*7)7@?F0060>05
@M00689:251:000000000-CJTJ5:1:1101:5703:15254 1:N:0:10
CAGGATTAGATACCCTGGTAGTCCATGCCGTAAAAGGTGGGCGCTAGGTGTAGGGGTCTTCCACGGACTCTGTGTCGTAGCTAACGCATTAAGCGCCCCGCCTGGGGAGTACGGCCGCAAGGCTAAAACTCAAAGGAATTGACGGGGGACAGCACAAGCGGCGGAGCATGTGGAGGAGTTCGATGCAACGCGAAGAACCTTACCTGTGCTGGACATACCCCAGATCGCTGAAGAGATGAAGTTTCCCTTGGGGTTGGTGTATAGGTGATGCAGGGTTGTGGGTGCATCTGTGT
+
8CFCD,EFGDFFG;;<-<C,6C6EEA<@;C,@BF,E7EFD7DGCG:FF9EFF<@CFC@@@<9CFCE:@+EEFFGA@FE8B7CFC,B::7,<,5?F+CE=B7::CB7:CFBF,?CF@=+CCFGG,=<B<@,8><=>@A,,,,C,>BCEEE**DFCF7DG,>F7CEGGCFGCBFCB**=*02***+22::0::**:>C+*1;9?F++<0<+<*+9C67:9)2*9>F4*:<:*)96@CG6?*2:*****169)(/9;:;F10>)*.49**)9.6.-75.)83(((,,(346):6)6
@M00689:251:000000000-CJTJ5:1:1101:5721:15262 1:N:0:10
CAGGATTAGATACCCTGGTAGTCCATGCCGTAAACGGTGGGCGCTAGGTGTAGGGGTCTTCCACGGCCTCTGTGTCGTAGCTAACGCATTAAGCGCCCCGCCTGGGGAGTACGGCCGCAAGGCTAAAACTCAAAGGAATTGACGGGGGCCCGCACAAGCGGCGGAGCAGGTGGATTAATTCGATGCAACGCGAAGAACCTTACCGGGGCTTGACATACACCAGATCGCTGCAGAGAGGTCGTTTCCCATGTGCTTGGTGTACAGGTGTTTAATGGTTTTAGCGGCATCTTGTTTT
+
FCGC@FGGGFGFFGGGG@EFEGFFGGEFGFFFGGGGDGFG7FFGGEEGGGDCF9E@@FDFGFFDF7@@CFGGFECFGGGGGDFGC7FF@EGGFGGG@FCCEEFG7F@EFEFFEGGG+@CEFGGGGFCFGGC9DE9,@DFDFFCGGGD*>:CCEEF:<F7F=*1@E*?F**/<*:<:+2+0:CC9FGFGDEED57*;@;8@C9C+***//:*29+30:6?<FFGF=F*945)009C7))**)19/<*/)1).:*1=)(.4@2=)6)944)().67*9@)(),)(((,(4)).).(.
@M00689:251:000000000-CJTJ5:1:1101:5705:15275 1:N:0:10
CAGGATTAGATACCCTGGTAGTCCATGCCGTAAACGGTGGGCGCTAGGTGTAGGGGTCTTCCACGGCCTCTGTGTCGTAGCTAACGCATTAAGCGCCCCGCCTGGGGAGTACGGCCGCAAGGCTAAAACTCAAAGGAATTGACGGGGGCCCGCACAAGCGGCGGAGCATGTGGATTAATTCGATGCAACGCGAAGAACCTTACCTGGGCTTGACATACACCAGATCGCTGCAGAGATGTAGTTTCCCTTGTGGTTGGTGTACAGGTGTTGCATGGTTGTCGCTGCAT
+
GGGFGGGGGGGGGGGGGGGGGGGGFGGGGGGGFGGGCGGGGGGGGGGGGGGFGGGGGGGGGGGGGGGDGGGGGGGGGGGFGGGGGGGGGGGGGGGGGGGGGGGGGGGGGG=FGGGGGGGGGGGGGGGGGGGGGGGGFGGGGGGGGGGGGGGGGGGEGGGGGGDGGG8EEGGGGGG?CFGGGGGGGGGGGGG=EGGGGGGGGGGFGGGGGGGGGGGGGFFFGGCFFCCDFGGFFFCGF4CFFFGGFF=ABFDGDF@:BB?F)=<<4B:A5192:FFFFB6)4:BB6>2
@M00689:251:000000000-CJTJ5:1:1101:16254:15284 1:N:0:10
CAGGATTAGATACCCTGGTAGTCCACGCCGTAAACGATGTCGACTTGGAGGTTGTGCCCTTGAGGCGTGGCTTCCGGAGCTAACGCGTTAAGTCGACCGCCTGGGGAGTACGGCCGCAAGGTTAAAACTCAAATGAATTGACGGGGGCCCGCACAAGCGGTGGAGCATGTGGTTTAATTCGATGCAACGCGAAGAACCTTACCTGGTCTTGACATCCACGGAAGTTTTCAGAGATGAGAATGTGCCTTCGGGAACCGTGAGACAGGTGATGCATGGCCGTCGCTGCAT
+
GGGGGGGGGGGGGGGGGGGGGGGGGGGGGGGGGGGGGGGGGGGGGGGGFGGGGGGGGGGGGGGGGGGGGGGGGGGGGGGGGGGGGGGGGGGGGGGGGGGGGGGGGGGGGGGGGGGGEGGGGGGGGGGGGGGGGGGGGGG9FGGGGGGGGGGGEGGGGGGGGGGGGGGGGGGGGFGGGGGGGCFFDGGGGGGGGGGGGGGGGGGGGGDGGGFFF9CDFFFGGGGG4:FGFGGFFFF*09:FFGGGFF?AFFF:<DFFFFFFFFFFFFF:?BFFFFF>4@BBBFFF:2:A
@M00689:251:000000000-CJTJ5:1:1101:12460:15300 1:N:0:10
CAGGATTAGATACCCTGGTAGTCCATGCCGTAAACGGTGGGCGCTAGGTGTAGGGGTCTTCCACGGCCTCTGTGTCGTAGCTAACGCATTAAGCGCCCCGCCTGGGGAGTACGGCCGCAAGGCTAAAACTCAAAGGAATTGACGGGGGCCCGCACAAGCGGCGGAGCATGTGGATTAACTCGATGCAACGCGAAGAACCTTACCTGGGCTTGACATACACCAGATCGCTGCAGAGATGTAGTTTCCCTTGTGGTTGGTGTACAGGTGGTGCATGGTCGTCGCTGCAT
+
GGGGGGGGGGGGGGGGGGGGGGGGGGGFGGGGGGGGGGGGGGGGGGGGFGGGGGGGGGGGGGGGGGGGGGGGGGGGGGGGGGGGGGGGGGGGGGGGGGGGGGGGGGGGGGGGGGGGGGGGGGGGGGGGGGGGGGGGGGGGGGGGGGGGGGGGGGGGGGGGGGGGCGGG9FCFFFFFFGGGGGGGGGGGGGGGGGGGGGGGFGGGFGGF5CCGGGGGGFFF4DFD4FGGF3DFFFGG*=FDGGFFFFFBFFFG3>>?>?<>>?DFFFF?D?9:)*7@FEFFFF?<;FD
@M00689:251:000000000-CJTJ5:1:1101:11155:15303 1:N:0:10
CAGGATTAGATACCCTGGTAGTCCATGCCGTAAACGGTGGGCGCTAGGTGTAGGGGTCTTCCACGGCCTCTGTGTCGTAGCTAACGCATTAAGCGCCCCGCCTGGGGAGTACGGCCGCAAGGCTAAAACTCAAAGGAATTGACGGGGGCCCGCACAAGCGGCGGAGCATGTGGATTAATTCGATGCAACGCGAAGAACCTTACCTGGGCTTGACACACACCAGATCGCTGCAGAGATGTAGTTTCCCTTGTGGTTGGTGTACAGGTGTTGCATGGCCGTCGCTGCAT
+
GGGGGGGGGGGGGGGGGGGGGGGGFGGGGEGGGGGGDGGGGGGGGGGGGGGGGGGGGGGGGGGGGGGGGGGGGGGGGGGGGGGGGGGGGGGGGGGGGGGGGGGGGGGG>FGGGGGGGGGDGGGGFGGGGGG<DGGGFFGGGFGGGGGGGGGGGDG*CGGGEFE8EEGGFFGF7CGFF+AFGCGFGGG?FGGGGEGEGGGCGGGGGGFFGGFGGGGGGFEGGFGCGG5DF*9FFFG4@FF7*2:CFFFFFFFFGFF?1??:<@A4)9FBEFF2<47>?:>BF>6(4:A
@M00689:251:000000000-CJTJ5:1:1101:15696:15326 1:N:0:10
CAGGATTAGATACCCTGGTAGTCCATGCCGTAAACGGTGGGCGCTAGGTGTAGGGGTCTTCCACGGCCTCTGTGTCGTAGCTAACGCATTAAGCGCCCCGCCTGGGGAGTACGGCCGCAAGGCTAAAACTCAAAGGAATTGACGGGGGCCCGCACAAGCGGCGGAGCATGTGGATTAATTCGATGCAACGCGAAGAACCTTACCTGGGCTTGACATACACCAGATCGCTGCAGAGATGTAGTTTCCCTTGTGGTTGGTGTACAGGTGCTGCATGGCCGTCGCTGCAG
+
GGGGGGGGGGGGGGGGGGGGGGGGGGGGGGGGGFGGGGGGGGGGGGGGGGGGGGGGGGGGGGGGGGGGGGGGGGGGGGGGGGGGGGGGGGGGGGGGEGGGGGGGGGGGGGGGGGGGGGGGGGGGGGGGGGGGGGGGGGGGGGGGGGGGGEGGGGGGGGFGGGGGGGGGGGGGGGGGGGGGGGGGGGGGFGGGGGGGGGGFGGGFDGGGGGGGGGGGGFFG7FGGGGGGFGGFFFFC6?GGGGGGFB?BFF<FGFFFFFFFAFFF???:FFBFFBFFFFFF19?((4(
@M00689:251:000000000-CJTJ5:1:1101:13369:15329 1:N:0:10
CAGGATTAGATACCCTGGTAGTCCATGCCGTAAACGGTGGGCGCTAGGTGTAGGGGTCTTCCACGGCCTCTGTGTCGTAGCTAACGCATTAAGCGCCCCGCCTGGGGAGTACGGCCGCAAGGCTAAAACTCAAAGGAATTGACGGGGGCCCGCACAAGCGGCGGAGCATGTGGATTAATTCGATGCAACGCGAAGAACCTTACCTGGGCTTGACATACACCAGATCGCTGCAGAGATGTAGTTTCCCTTGTGGTTGGTGTACAGGTGCTGCATGGCTGTCGCTGCAT
+
GGGGGGGGGGGGGGGGGGGGGGGGGFFGGGGEFFGGGGGECGGDGGGGGGGGGGGGGGGGGFFGGCFGGGGFGGGGGGDCEEGAD6>CGFGGFGGGEGGGGGGGCFCFGGDFFEGGEEGGGGGGGFGGGGGGG9BFFFGGGGGGGDGGGGCEGCGD:CFGFEEC8EGGFGFGGGGFGGGGG5CE7CCFGGDGGG58CECFFFGFGEGFCF5E5@:DGFFFGD47=FFGFGGFF457?FGFGDFFFFFA=F>FCFFF033>)/-67=4>BA?BD=>FFFFD(,8(3:A
@M00689:251:000000000-CJTJ5:1:1101:9123:15338 1:N:0:10
CAGGATTAGATACCCTGGTAGTCCATGCCGTAAACGGTGGGCGCTAGGTGTAGGGGTCTTCCACGGCCTCTGTGTCGTAGCTAACGCATTAAGCGCCCCGCCTGGGGAGTACGGCCGCAAGGCTAAAACTCAAAGGAATTGACGGGGGCCCGCACAAGCGGCGGAGCATGTGGATTAATTCGATGCAACGCGAAGAACCTTACCTGGGCTTGACATACACCAGATCGCTGCAGAGATGTAGTTTCCCTTGTGGTTGGTGTACAGGTGATGCATGGCTGTCGCTGCAT
+
GGGGGGGGGGGGGGGGGGGGGGGGGGGGGGGGGGGGGGGEGGGGGGGGGFG9FGGGGGGGGGGFGGGGGGGGGGGGGGG@FGFGGDGEGGGGGFGGGGGGGGGGGGGC@FFFEGGGGGGGGGGGEF9FGGGGGCFGGGGFCFFEGGGGGGGGDGGDFFEEGGGGDEGCGGGGGGGGGGGGGEC?FGGFFEGGEE=C?GGFFGFFEFGCFGFDFFGGFFFG439CF4CDFGGF?=796=>CG>FGFBFFFFAF3;F:BF:FA4>9?66<46<AFFF:.5423:<?FFF
@M00689:251:000000000-CJTJ5:1:1101:25993:15370 1:N:0:10
CAGGATTAGATACCCTGGTAGTCCATGCCGTAAACGGTGGGCGCTAGGTGTAGGGGTCTTCCACGGCCTCTGTGTCGTAGCTAACGCATTAAGCGCCCCGCCTGGGGAGTACGGCCGCAAGGCTAAAACTCAAAGGAATTGACGGGGGCCCGCACAAGCGGCGGAGCATGTGGATTAATTCGATGCAACGCGAAGAACCTTACCTGGGCTTGACATATACCAAATCGCTGCAGAGTTGTAGTTTCCCTTGTGGTTTGTGTACAGGTGTTGCATGGTCGTCGCTGCAT
+
GGGGGGGGGGGGGGGGGGGGGGGGGCFGGCGGGGGGGGG7FFCGGFGFCFG<FGG7BFCAF9@CF:@FGGFGGGGGGFFGGGGGGGGGGGGGG,7F:FGGGGGGGGGGGGGGGGCFGGGGGCGGDEGGGGGGGGGGGGGGGGGGGGGGGGGGGGGGGGGGGDGGGGCGFGGGG+CFGGGGGGFFGGGGGGGGGGGGGGGGGGGGGGGGGGGGGGGGF*0C*7*9C*135*//0//*//0*:*:F/9?DF4)>C7<(-2:<<FFB:7:))4)547)1*)((434:>()
@M00689:251:000000000-CJTJ5:1:1101:11617:15403 1:N:0:10
CAGGATTAGATACCCTGGTAGTCCATGCCGTAAACGGTGGGCGCTAGGTGTAGGGGTCTTCCACGGCCTCTGTGTCGTAGCTAACGCATTAAGCGCCCCGCCTGGGGAGTACGGCCGCAAGGCTAAAACTCAAAGGAATTGACGGGGGCCCGCACAAGCGGCGGAGCATGTGGATTAATTCGAGGCAACGCGAAGAACCTTACCTGGGCTTGACATACACAAGATCGTTGCAGAGATGTAGTTGACCTGGTGGGTGGTGGACAGGCGATGCATGGTCGTCGCTGCAGCTGACT
+
GGGGGGGGGGGGGFGGGGGGGGGGCFGG8FGGGGG7;FF@:F@FGGGGFGGGGGGGB:FFGGGGG@FG7EFDCFCFCDEGGGGGGGGGGGGGGFGG:FGGGGGGGFGDEFCFGGGGFGGGGGB8FGGEGFCFGG>=DFG?EGDEGGGGGEEEGDDEGGGGG7BEEGCEGGGDGG6+<FCFGFG**:8CCCGGG=EEGGGG7?F<+<CC*0*:C6?:>?69**/0>*707*9?4677*0*:*2**09/45)(2*)7<9?B)4F:0))0-)-().050/7(42(((28(..().)
@M00689:251:000000000-CJTJ5:1:1101:12714:15416 1:N:0:10
CAGGATTAGATACCCTGGTAGTCCATGCCGTAAACGGTGGGCGCTAGGTGTAGGGGGCTTCCACGGCCTCTGTGTCGTAGCTAACGCATTAAGTGCCCCGCCTGGGGAGTACGGCCGCAAGGCTAAAACTCAAAGGAATTGACGGGGGCCCGCACAAGCGGCGGAGCATGTGGATTAATTCGATGCAACGCGAAGAACCTTACCTGGGCTTGACATACACCAGACAGCTGCAGAAAGGTAGTTTGCCTTGTGGTTGGTGTAAAGGTGCTGCATGGCTGGCGCTCCATCTGGCCTT
+
GGGGGGGGGGGGGGGGFGGGGGGGF9EFGEGGGGGGDGGGGC@FEFFGGCGEFGDD++6CFEGG7::+,C,CFA,CFGGGGGGGFGGGFGGGG,B5FFGGGEFGGGGGGGGG4FEGGGGGGG7DFFEGGGGGDFFGGGF8<9BFDFEGCGEGGGGGF>FC:CEEEGGGF:CCFFG7FG7CF=F9<?EFFEEEECEEGGGGDEFC+C5=58*:CFGD**/0279C*0:<?C6/<**2).209::C**9)9)47C>:(92,82*.)*7),9445)/74?@(-70(((.))).))())
@M00689:251:000000000-CJTJ5:1:1101:17138:15417 1:N:0:10
CAGGATTAGATACCCTGGTAGTCCATGCCGTAAACGGTGGGCGCTAGGTGTAGGGGTCTTCCACGGCCTCTGTGTCGTAGCTAACGCATTAAGCGCCCCGCCTGGGGAGTACGGCCGCAAGGCTAAAACTCAAAGGAATTGACGGGGGCCCGCACAAGCGGCGGAGCATGTGGATTAATTCGATGCAACGCGAAGAACCTTACCTGGGCTTGACATACACCAGATCGCTGCAGAGATGTAGTTTCCCTTGTGGTTGGTGTACAGGTGCTGCATGGTTGTCGCTGCAT
+
GGGGGGGGGGGGGGGGGGGGGGGGGGGGGGGGGGGGGGGGGGGGGGGGGGGGGGGGGGGGGGGGGGGGGGGGGGGGGGGGGGFGGGGGGGGGGGGGGGGGGGGGGGGGGGGGGGGGGGGGGFGGGGGGGGGGGGGGGGGGGGGGGGGGGGGGGGGDGGGGFGGGGGGGGGGGGGCEFCFFFGGGGGGGGGGDCGGGGGGGGGGGGGGGGGGGGGGGGFFGFGGGGC5DFDGFFFGGFFG7DFGGFFFFFFFGGFFF026FAFFF?F:>FF<2<6FF=5:<:0((42>
@M00689:251:000000000-CJTJ5:1:1101:11622:15425 1:N:0:10
CAGGATTAGATACCCTGGTAGTCCATGCCGTAAACGGTGGGCGCTAGGTGTAGGGGTCTTCCACGGCCTCTGTGTCGTAGCTAACGCATTAAGCGCCCCGCCTGGGGAGTACGGCCGCAAGGCTAAAACTCAAAGGAATTGACGGGGGCCCGCACAAGCGGCGGAGCATGTGGATTAATTCGATGCAACGCGAAGAACCTTACCTGGGCTTGACATACACCAGATCGCTGCAGAGATGTAGTTTCCCTTGTGGTTGGTGTACAGGTGATGCATGGTCGTCGCTGCAT
+
GGGGGGGGGGGGGGGGGGGGGGGGGGGGGGGGGGGGGGGGGGGGGGGGGGGGGGGGGGGGGGGGGGGGGGGGGGGGGGGGGGGGGGGGGGGGGGGGGGGGGGGGGGGGEGGGGGGGGGGGGGGGGGGGGGGGGGDGGGGGGGGGGGGGGGGDGGGGGGGGGGGGGDEGGGFGGGFGGGGGGGGGGGGGGGGGGGGGGGGGGGGGGGGGFGGGGGGGGFFGGGGGGGGGFGGFFFGFFFGGGGGGFFFAFFBGGFFBFFFFFFFA?B?<FFFFFFFFFFFF>FFFFFF
@M00689:251:000000000-CJTJ5:1:1101:12703:15434 1:N:0:10
CAGGATTAGATACCCTGGTAGTCCATGCCGTAAACGGTGGGCGCTAGGTGTAGGGGTCTTCCACGGCCTCTGTGTCGTAGCTAACGCATTAAGCGCCCCGCCTGGGGAGTACGGCCGCAAGGCTAAAACTCAAAGGAATTGACGGGGGCCCGCACAAGCGGCGGAGCATGTGGATTAATTCGATGCAACGCGAAGAACCTTACCTGGGCTTGACATACACCAGATCGCTGCAGAGATGTAGTTTCCCTTGTGGTTGGTGTACAGGTGCTGCATGGCTGTCGCTGCAT
+
GGGGGGGGGGGGGGGGGGGGGGGGGGGGGGGGGGGGGGGGGGGGGGGGGGGGGGGGGGGGGGGGGGGGGGGGGGGGGGGGGGGGGGGGGGGGGGGGGGGGGGGGGGGGGGGGGGGGGGGGGGGGGDFGGGGGGGGFGGFGGGGGEGGGGGGGGGGGGGGGGGGGGGGCFGFGE7CFFGGGGG?99CFEFGGGEECEFGF>EGGGGGGGFGCEFGGGGFFGGGGGGGGGFC<@@FGG?=FGDDGGFFF>?).737@FF:())8:<4?48=))(<F:>?BB2(,489:A
@M00689:251:000000000-CJTJ5:1:1101:27050:15519 1:N:0:10
CAGGATTAGATACCCTGGTAGTCCACGCCGTAAACGATGTCGACTTGGAGGTTGTGCCCTTGAGGCGTGGCTTCCGGAGCTAACGCGTTAAGTCGACCGCCTGGGGAGTACGGCCGCAAGGTTAAAACTCAAATGAATTGACGGGGGCCCGCACAAGCGGTGGAGCATGTGGTTTAATTCGATGCAACGCGAAGAACCTTACCTGGTCTTGACATCCACAGAACTTTCCAGAGATGGATTGGTGCCTTCGGGAACTGTGAGACAGGTGTTGCATGGCCGTCGCTGCAT
+
GGGGGGGGGGGGGGGGGGGGGGGGFGGGGGGGGGGGGGGFGGGGGGGGFGGFFGGE<EGGGGGGGGGGGGGGGGGGGGGGGGGGGGGGGGGGFGGGGGGGGGGGGGGGGGGGGDGEGGGGGGGGFFG@GGFCFGGGGGGGGGGGGGGGDGBBEGGGGCGGGGGGGGGFGGGGGFGGGFGGGGGGGGGGGGEGGGEF6CCGGGGGG5<F7EGFFG?DFFFGGGGGCFGGFGFBFFDFFFGG:FCFF??>FFBGDBFFFAA4<6<BFFFFFFFFFFFFFFBB69B<?>FF
@M00689:251:000000000-CJTJ5:1:1101:23305:15549 1:N:0:10
CAGGATTAGATACCCTGGTAGTCCACGCCCTAAACGATGAATGCTAGTTGTTGGGGTGCTTGTCACTCCAGTAATGCAGTTAACACATTAAGCATTCCGCCTGGGGAGTACGGTCGCAAGATTAAAACTCAAAGGAATAGACGGGGACCCGCACAAGCGGTGGAGCATGTGGTTTAATTCGAAGATACGCGAAGAACCTTACCTAGGCTTGACATTGATAGAATCTGCTAGAGATAGCGGAGTGTCTAGTTTACTAGACCTTGAAAACAGGTGCTGCATGGTCGTGGCTGCAT
+
GGGGGGGGGGGGGGGGGGGGGGGGCGGGGGGGGDFFGGGGGFCGGFGFFGGGGGGG:@EFFGFGGGGGGFGGG@CFFF<,EEFFGGGGGFG9EFGGCFGEFGGGGG>@BFFGGGGEGGGDF9FG9FGGGGGGGGGGG8EFF<FGGGEEGGGGGGGD@FGGCCG@,,+<FDFFEFFGGGGECAFEGGF>5>E>EEEGGFC9CCGGGGG?EGGEGGGGGFFGGGGGG7FGAGGFFFGGFADGGDDGFF?:?=)0>=76:>D406ADF?F(0464>)7@46):(-49;(--4:07A
@M00689:251:000000000-CJTJ5:1:1101:11995:15569 1:N:0:10
CAGGATTAGATACCCTGGTAGTCCATGCCGTAAACGGTGGGCGCTAGGTGTAGGGGTCTTCCACGGCCTCTGTGTCGTAGCTAACGCATTAAGCGCCCCGCCTGGGGAGTACGGCCGCAAGGCTAAAACTCAAAGGAATTGACGGGGGCCCGCACAAGCGGCGGAGCATGTGGATTAATTCGATGCAACGCGAAGAACCTTACCTGGGCTTGACATACACCAGATCGCTGCAGAGATGTAGTTTCCCTTGTGGTTGGTGTACAGGTGCTGCATGGCCGTCGCTGCAT
+
GGGGGGGGGGGGGGGGGGGGGGGGGGGGGGGGGGGGGGGGGGGGGGGGGGGGGGGGGGGGGGGGGGGGGGGGGGGGGGGGGGGGGGGGGGGGGGGGGGGGGGGGGGGGGGGGGGGGGGGGGGGGGGGGGGGGGGGGGGGGGGGGGGGGGGGGEBEGGGGCCGGGGGGGGG@FFGGFGGFGGGGGGGGGGGC5EEEGGGGGGFFGGGGGGFFGGGGDGFFGCFGGF4=C>GGFFBFC=BGGGGGG=FFBF?ACDFFFFFFFDFFFFF4:BA<BFFF@?EB>>9?09?4
@M00689:251:000000000-CJTJ5:1:1101:8551:15605 1:N:0:10
CAGGATTAGATACCCTGGTAGTCCACGCCCTAAACGATGAATGCTAGTTGTTGGGGTGCTTGTCACTCCAGTAATGCAGTTAACACATTAAGCATTCCGCCTGGGGAGTACGGTCGCAAGATTAAAACTCAAAGGAATAGACGGGGACCCGCACAAGCGGTGGAGCATGTGGTTTAATTCGAAGATACGCGAAGAACCTTACCTAGGCTTGACATTGATAGAATCTGCTAGAGATAGCGGAGTGTCTAGTTTACTATACCTTGAAAACAGGTGGTGCATGGTCGTCGCTGCAT
+
GGGGGGGGGGGGGGGGGGGGCFGGCGGGGGGGGGGGGGGGFFFFFFEFFGGGGGGGEGGGGGGGGGGGGGGGGGGGGGGGGGGGGGGGGFGGGGGGGGGGGGGGGEFEFGGGGGGGDGGGGGGGGGGGGGGGFCEGGGGGGGCEGGGGDGGGGEGGCFGGG7E@GGGGCF=DEGGGFFG:>DGGGGGGGGGDGGG6FFGEF?FGGGCFFGGGGDCCGFFGFFDGGGGGFGGFFFGGFFG3CC<5/9*)*957FFBA).:=A4)7@@B<@F087FE@F?<>0<A;2(49??0?A
@M00689:251:000000000-CJTJ5:1:1101:19195:15627 1:N:0:10
CAGGATTAGATACCCTGGTAGTCCACGCCGTAAACGATGTCGACTTGGTGGTTGTGCCCTTGAGGTGTGGCTTCCGGAGCTAACGCGTTAAGTCGACCGCCTGGGGAGTACGGCCGCAAGGTTAAAACTCAAATGAATTGACGGGGGCCCGCACAAGCGGTCGAGCATGTGGTTTAATTCGATGCAACGCGAAGAACCTTACCTGGTCTTGACATCCACAGAACTTTCCAGATATGGATTGTTGCCTTCGGCAACTGTGAGACAGGTGATGCCTGGTTGTCGCTGCCTCTGTCTT
+
EEFFFGGGGGGCFEEEA9FCFFFDC,B@C+@C;CFCEG<CF,<CEB<,,:,@FFFD9F<F<DA,6:6:,,CAE8F@CC==<,?F,>:FG7F<E?FBBF7CF:?@@++6?,B+++4=:F7+BC93BB9B,,CAF<EBEDG99@>C7FF>CEE8EE7<C5*:F*=*=8>:CFCGG@F+<+>;9+1989+<?577***<;:*3+<:<75CF9E797CA09)94**9>:*<:6:*9****1*:*9*2**9=9*),))0>?2546<4.1)792*6)))7?3/1,84::00((5.:?5)6)
@M00689:251:000000000-CJTJ5:1:1101:19178:15633 1:N:0:10
CAGGATTAGATACCCTGGTAGTCCACGCCGTAAACGATGTCGACTTGGAGGTTGTGCCCTTGAGGTGTGGCTTCCGGAGCTAACGCGTTAAGTCGACCGCCTGGGGAGTACGGCCGCAAGGTTAAAACTCAAATGAATTGACGGGGGCCCGCACAAGCGGTGGAGCATGTGGTTTAATTCGATGCAACGCGAAGAACCTTACCTGGTCTTGACATCCACAGAACTTTCCAGAGATGGATTGGTGCCTTCGGGAACTGTGAGACAGGTGATGCATGTTTGTCGCTGCAT
+
GFGGGGGGFDFFGGGGGGFEGGGGFGFEFGGDEGGEGGFGGGFGGGEF<FGGGGFEEGGGGFAEGGGFEFGGGGGDCF>CGGGGDEGGGGFGGG7@FGEDGGG@EEDGGGGGCFGGGGFGFFGGFGAFGGG8FFFDFFG<DFE:CEEEGEGGCCECCGGDGEE7EFCFGGFCFGGG9FGFGFEGGG9ECEE=ECC?ECCGFGGGGCC?9EDFFFGGGF@D<*4<CFC:FF7=4>:>)):C44C5@FFFFF0)/)772:<*)1)(739366:A)7@/==:341016>7<
@M00689:251:000000000-CJTJ5:1:1101:16448:15679 1:N:0:10
CAGGATTAGATACCCTGGTAGTCCATGCCGTAAACGGTGGGCGCTAGGTGTAGGGGTCTTCCACGGCCTCTGTGTCGTAGCTAACGCATTAAGCGCCCCGCCTGGGGAGTACGGCCGCAAGGCTAAAACTCAAAGGAATTGACGGGGGCCCGCACAAGCGGCGGAGCATGTGGATTAATTCGATGCAACGCGAAGAACCTTACCTGGGCTTGACATACACCAGATCGCTGCAGAGATGTAGTTTCCCTTGTGGTTGGTGTACAGGTGCTGCATGGCCGTCGCTGCAT
+
GGGGGGGGGGGGGGGGGGGGGGGGGGGGGGGGGGGGGGGGGGGGGGGGGGGGGGGGGGGGGGGGGGGGGGGGGGGGGGGGGGGGGGGGGGGGGGGGGGGGGGGGGGGGGGGGGGGGGGGGGGGGGGGGGGGGGGGGGGGGGGGGGGGDGGGEGGGGGGGGGGGGGGGGGGFGGGGFGGGGGGGGGGGGGGGGGGGGGGGGGFGGGGGGGGGGGGGGGFFGGGGGGGGGFDGFFFGGFFGDGGFFBBFAFFFGGFFFFBFFFFFA4?@?B<?FDFFFFF;>>>6:>7B
@M00689:251:000000000-CJTJ5:1:1101:11239:15695 1:N:0:10
CAGGATTAGATACCCTGGTAGTCCATGCCGTAAACGGTGGGCGCTAGGTGTAGGGGTCTTCCACGGCCTCTGTGTCGTAGCTAACGCATTAAGCGCCCCGCCTGGGGAGTACGGCCGCAAGGCTAAAACTCAAAGGAATTGACGGGGGCCCGCACAAGCGGCGGAGCATGTGGATTAATTCGATGCAACGCGAAGAACCTTACCTGGCCTTGACATACACCAGATCGCTGCAGAGATGTAGTTTCCCTTGTGGTTGGTGTCCAGGTGTTGCATGGTCGTCGCTGCAT
+
GAFGGGGGGGFFGFFFFCEEEGFEGGGFEFFEGGGDEGGGGGGGGDGG<@EDEFEGGGG9FECFEFGGGGGGGFGFGGFG?ACEFCEEGGGGFFEGGDBFGGGGGCCGGCFGGGGGGGGGECGGG?FFFFGGGG<:D<FFFGGGDCCGGGGGG*=CFGG:CFGE5?EFGGGGDFGFCEFFC@G<7CFGGEEDGGG*A8CGG7:CFCE*/A>EC@F>C6665/9/6C5D>59?F*9C@F7>FFG>@F@9FF<*58>B1?07)/6.4?)4>6<)4*587BB?9B??0(-
@M00689:251:000000000-CJTJ5:1:1101:15447:15703 1:N:0:10
CAGGATTAGATACCCTGGTAGTCCATGCCGTAAACGGTGGGCGCTAGGTGTAGGGGTCTTCCACGGCCTCTGTGTCGTAGCTAACGCATTAAGCGCCCCGCCTGGGGAGTACGGCCGCACGGCTAAAACTCAAAGGAATTGATGGGGGCCCGCACAAGCGGCGGAGTATGTGGATTACTTCGATGCACCGCGTCGAACCTTACCTGGGCTTGACATACACCAGATCGCTGCAGAGATGTAGTTTTCCTTGTGGTTGCTTTACAGGTGAGCCATGGCCGTCGCTGCACCCGTCTC
+
G9DCFFAFE9EFCFCDC@E,CFFGCF<C6@8@CGAFCE,++C@:FCFGFCEFDG:FEGGGFG@F77+@,,:@C9FC6:,A,9CEF:++,8CC?,8:F7FCEFGGFGGG:FAAC+C=F+=+8+@=B,CF,DFGF,@,3>7@CC,@,>73>FG**4FF@,,**1*=***5<:FC?,+?E@+1:8*0+*@+;********;E0+<F++0****//*<9**9F695*/9>**)1C:66**76:F*20:**/54*<6*00-(.)15=))01)))(44))07659(((-((,(((-48?(
@M00689:251:000000000-CJTJ5:1:1101:23715:15706 1:N:0:10
CAGGATTAGATACCCTGGTAGTCCATGCCGTAAACGGTGGGCGCTAGGTGTAGGGGTCTTCCACGGCCTCTGTGTCGTAGCTAACGCATTAAGCGCCCCGCCTGGGGAGTACGGCCGCAAGGCTAAAACTCAAAGGAATTGACGGGGGCCCGCACAAGCGGCGGAGCATGTGGATTAATTCGATGCAACGCGAAGAACCTTACCTGGGCTTGACATACACCAGATCGCTGCAGAGATGTAGTTTCCCTTGTGGTTGGTGTACAGGTGCTGCATGGTTGTCGCTGCAT
+
FGGGFEGGGGGGGFGGGGGGGGGCGFGGFGGGGGGGGGGGGGEGGGGGEFGEFFGGGGGGGGGGEGGGGGGGGGGGEFGGGGGGGGGGGGGGGGGGGGGGGGGGGGGGGGGGGGGDGGGEGGGGGGGGEDFGGGGGGGGGGGGGGGGGGGDEGGGGGGGGGGGCEGGGGGGGGGGGGGGGGFCFGGGGFGDEGCEGGGGGGGGF:FGGGGGGGGGGGFFG45CGGFGGFGGFFF:CFFGGFFFFFFFF=4<GGFFF9?BFFFFF4=F?FFF:2@>@FFBFF?::B?F
@M00689:251:000000000-CJTJ5:1:1101:15437:15718 1:N:0:10
CAGGATTAGATACCCTGGTAGTCCATGCCGTAAACGGTGGGCGCTAGGTGTAGGGGTCTTCCACGGCCTCTGTGTCGTAGCTAACGCATTAAGCGCCCCGCCTGGGGAGTACGGCCGCAAGGCTAAAACTCAAAGGAATTGACGGGGGCCCGCACAAGCGGCGGAGCATGTGGATTAATTCGATGCAACGCGAAGAACCTTACCTGGGCTTGACATACACCAGATCGCTGCAGAGATGTAGTTTCCCTTGTGGTTGGTGTACAGGTGCTGCATGGCCGTCGCTGCAT
+
GFGGGGGFGGGGGGGGGGGGGGGGGGGGGGG@FGGGGGFFGGGGGGGGGGGG<EFGGGGGGGGGGGGGGGGGGGGGGGGDFF?FGGGGGGGGGGGGFGGGGGGGGGGGGGGGGDGGGGGGGGGGGDGGGGGGGGGGGFGGGFGDGGGGGDG7CBCGFGGGCFGG5CECFF<FD9AFF?GGGGGG?EFFFGGGGGCG+2;FGFGGGC55FGFCGGGGGFFGGGCFCGGGF3)4;=FGB?GGGGCDFFFFF?47CF>?9?BF)@AB446,?A??A*8<FF>((((,42>
@M00689:251:000000000-CJTJ5:1:1101:7581:15720 1:N:0:10
CAGGATTAGATACCCTGGTAGTCCATGCCGTAAACGGTGGGCGCTAGGTGTAGGGGTCTTCCACGGCCTCTGTGTCGTAGCTAACGCATTAAGCGCCCCGCCTGGGGAGTACGGCCGCAAGGCTAAAACTCAAAGGAATTGACGGGGGCCCGCACAAGCGGCGGAGCATGTGGATTAATTCGATGCAACGCGAAGAACCTTACCTGGGCTTGACATACACCAGATCGCTGCAGAGATGTAGTTTCCCTTGTGGTTGGTGTACAGGTGCTGCATGGTTGTCGCTGCAT
+
GGGGGGGGGGGGGFGGGGGGGGGGGGGFGGGGGGGGGGGGGGGGGGGGGGGGGGGGGGGGGGGGGGGGGGGGGGGGGGGGGGGGGGGGGGGGGGGGGGGGGGGGGGE@FGGGGGGGEGGEGGGFGGGGGGGGGGGGGGGGGCFFGGGGGGGGGCGGGGGGGGGGGGGGGGCFFGFFC?G7CFGCFCFGFEGGECE?CFFDGFCCFGDFGGFGGGGGGFFGCCGGFGGGFDD?FFGDFFG=CCCFF@FDBFFC37>6>?FFB?AA4F/)?BFF9F:@6)-)461:BFF
@M00689:251:000000000-CJTJ5:1:1101:5914:15776 1:N:0:10
CAGGATTAGATACCCTGGTAGTCCATGCCGTAAACGGTGGGCGCTAGGTGTAGGGGTCTTCCACGGCCTCTGTGTCGTAGCTAACGCATTAAGCGCCCCGCCTGGGGAGTACGGCCGCCAGGCTAAAACTCAAAGGAATTGACGGGGGCCCGCCCAAGCGGCGGAGCATGTGGATTAATTCGATGCAACGCGAAGACCCTTACCTGGGCTTGAACTACACCAGATCGCTGCAGAGTTTTAGTTTCCCTTGTGTTTGGTGTACAGGTGCTGCATGGCCGTCGCTGCAT
+
GGGGGGGGGGGGGDFGFGGGGFGFFC6CFCFGGGGGCFGG>DFGGGGGGGGFGF7+FGFGCE,,CEC@:E<@F<FG@FCFFE9FG7B+BF,<C9CFGGG+@E=+ACF+@F,F@GGGEE+=FF7,,BFFGE9BFGGGFFFGCA=CGGD*CCEE@7:*=5CCCC@8C/**30<<<<9EEF?FFFFF+29C:CC**>*8*0:@C<FGFFGC=FGE:02*29)095**20:<517/)0907*::7CC74BFB45:C*8@F0?074?A))9))9)4>FF4@F>B96>:0>3:
@M00689:251:000000000-CJTJ5:1:1101:4992:15780 1:N:0:10
CAGGATTAGATACCCTGGTAGTCCATGCCGTAAACGGTGGGCGCTAGGTGTAGGGGTCTTCCACGGCCTCTGGGTCGTAGCTAACGCATTAAGCGCCCCGCCTGGGGAGTACGGCCGCAAGGCTAAAACTCAAAGGAATTGACGGGGGCCCGCCCAAGCGGCGGAGCATGTGGTTTAATTCGATGCAACGCGAGGAACCTTACCTGGGCTTGACATACACCAGAGCCCAGCAGAGATGTAGTTTCCCTTGTGGTTGGTGTACAGGTGGTCCATGACGGTCGCTGAGT
+
GEGGGGGGGGGGGEGD<DFFFGGGGDFFFCC;FFGG@FFEGGGCF:FC@CF9EAFGGGF<CF<F@@@F7@,C,:CFEC,6<F<F@,>4:7FG,C+CFEE7BFGGF+:CFFFGGG7@:CFFG@FF8,C,DD9FFCFG7<F,7,<<FDEGDGGGG7FCGGFGG78C5?5*:0:++0;*+3A@DEDCCG70ACCC=**:*;CG+:EFCFC:58<=CFE>FF49C*9C****)*17;?<C66*200C>/0/4*).9C>7?0((0.0.6)/02)),4.9*0))4(4,3:(.)
@M00689:251:000000000-CJTJ5:1:1101:10342:15810 1:N:0:10
CAGGATTAGATACCCTGGTAGTCCATGCCGTAAACGGTGGGCGCTAGGTGTAGGGGTCTTCCACGGCCCCTGTGTCGTAGCTAACGCATTAAGCGCCCCGCCTGGGGAGTACGGCCGCAAGGTTAAAACTCAAAGGAATTGACGGGGGCCCGCACAAGCGGCGGAGCATGTGGATTAATTCGAAGCAACGCGAAGAACCTTACCTGGGCTTGACATACACCAGATCGCTGCAGAGATGTAGTTTCCCTTGTGGTTGGTGTACAGGTGATGCATGGCTGTCGCTGCACCTCTCT
+
GGGGGGGGGGGGGGGGGGGGGGGG,6EFGGGGGGGGGGGGGGGGGGGGGGGFDGGGE:CFGCFFC+@F+6,CFG?,BFGGGGGGGGGGGGGGGGGGCGGGGGGGGGGGGGGGGGGGGGGDGG,EDGGGGGGGGGGGGGGGGGGGGGGGGGGGGGGGGGGCGGGGGGGGGGGGGFGGGGGGGGG*;EGGGGGG5CGGGGGGGGGGCGGFFGGGGGGGGFFGGF4DGG5*.*)9:7*00777C>7C4@?<=?AFG@<?;?B>2@A9FFFAFADA2*))55?,18:B>0(,,()43
@M00689:251:000000000-CJTJ5:1:1101:23873:15828 1:N:0:10
CAGGATTAGATACCCTGGTAGTCCATGCCGTAAACGGTGGGCGCTAGGTGTAGGGGTCTTCCACGGCCTCTGTGTCGTAGCTAACGCATTAAGCGCCCCGCCTGGGGAGTACGGCCGCAAGGCTAAAACTCAAAGGAATTGACGGGGGCCCGCACAAGCGGCGGAGCATGTGGATTAATTCGATGCAACGCGAAGAACCTTACCTGGGCTTGACATACACCAGATCGCTGCAGAGATGTAGTTTCCCTTGTGGTTGGTGTACAGGTGCTGCATGGTTGTCGCTGCAT
+
GFGGGGDGGGGGGGGGGGGGGGGFGGGGGGGGGGGGCGGGEGGGGGGGGGGFFGGGGGFGGGGGGGGGGGGGGGGGGGGGGGFGGGGGGGGGGGGGGDGGGGGGGGGEGEGGGGGGGGGGGFGGGGGGGGGGGGGGGGGGGGGEEEGGGGGGGGGGGGGGGGGGGEGGGGGGGGGGGFGGDF@CGGFGFEGGGGGGGDFGGFGGGGGGFGFGGGGGGFFCGGGGGGFGFGGFFFGGFFFFGGCFFFFBFFAGGFFF>:BF<?>FFFF:FFDFFFFF=BBFFFFB9BB
@M00689:251:000000000-CJTJ5:1:1101:16830:15845 1:N:0:10
CAGGATTAGATACCCTGGTAGTCCATGCCGTAAACGGTGGGCGCTAGGTGTAGGGGTCTTCCACGGCCTCTGTGTCGTAGCTAACGCATTAAGCGCCCCGCCTGGGGAGTACGGCCGCAAGGCTAAAACTCAAAGGAATTGACGGGGGCCCGCACAAGCGGCGGAGCATGTGGATTAATTCGATGCAACGCGAAGAACCTTACCTGGGCTTGACATACACCAGATCGCTGCAGAGATGTAGTTCCCCTTGTGGTTGGTGTACAGGTGTTGCATGGCCGTCGCTGCAT
+
GGGGGGGGGGGGGGGGGGGGGFGGGGGGGGGGGGGGGGGGGGGGGGGGGGGGGGGGGGGGGGGGGGGGGGGGGGGGGGGGGGGGGGGGGGGGGGGGGGGDGGGGGGGEEGGGGGGGGGGGGGGGGGGGGGGFGGGGGGGGGGGGGGGEGGGGG>FGGGGGGGGGGGGGGGGGGCGGGGC<CFFGGGCGEEEEG=EGGGGGGGGGGG=FGGGGGGGGGFFGGGFCFGGGFGDFFFF<FFFFGGCFFFFFF5:DDFF<BFFFFF22?F6<>BABFF4>:E;09BF<;?9
@M00689:251:000000000-CJTJ5:1:1101:24638:15854 1:N:0:10
CAGGATTAGATACCCTGGTAGTCCATGCCGTAAACGGTGGGCGCTAGGTGTAGGGGTCTTCCACGGCCTCTGTGTCGTAGCTAACGCATTAAGCGCCCCGCCTGGGGAGTACGGCCGCAAGGCTAAAACTCAAAGGAATTGACGGGGGCCCGCACAAGCGGCGGAGCATGTGGATTAATTCGATGCAACGCGAAGAACCTTACCTGGGCTTGACATACACCAGATCGCTGCAGAGATGTAGTTTCCCTTGTGGTTGGTGTACAGGTGATGCATGGTCGTCGCTGCAT
+
GGGGGGGGGGGGGGGGGGGGGGGGGGGGGGGGGGGGGGGGGGGGGGGGGGGGGGGGGGGGGGGGGGECFGGGGGGGGGGGGGGGGGGGGGGGGGGGGGGGGGGGGGGGGGGGGGGGGGGGGGGGGGGGGGGGGGGGGGGGGGGGGGGGGGGGGGGGGGGGGGGGGGGGGGGGGGGGGGGGGGGGGGGGGGGGGGGGGGGGGGGGFGGGGGGGGGGGGFFGGGGGCFGGFGGFFFGGFFGGGGGGFFFFFFFGGFFBFFFFFFFFFFFAFFABDFFFFF9?>6:?B>F
@M00689:251:000000000-CJTJ5:1:1101:15459:15857 1:N:0:10
CAGGATTAGATACCCTGGTAGTCCATGCCGTAAACGGTGGGCGCTAGGTGTAGGGGTCTTCCACGGCCTCTGTGTCGTAGCTAACGCATTAAGCGCCCCGCCTGGGGAGTACGGCCGCAAGGCTAAAACTCAAAGGAATTGACGGGGGCCCGCACAAGCGGCGGAGCATGTGGATTAATTCGATGCAACGCGAAGAACCTTACCTGGGCTTGACATACACCAGATCGCTGCAGAGATGTAGTTTCCCTTGTGGTTGCTGTACACGTGCTGTATGGCTGTCGCTGCATCTGTTT
+
GGGGGGGFGFFGGGGGGGGGGGGGGGFGGGGGGGGGGGFGFCBGGCFGGGGGFGGDGGFGGGGGG:FG7FGFGGFFGGGGGGGGGGGGGGGGG9FEBFGDGGGGGGGGGGGGGGGFCGGGDFGGGGGAFGGFGGGGGGGGFGGGGGGGGGGGGCFG8EGCCECGEGGGGG7EFGGC?@FGGGGGGGGGGGGG=EGGGGGGGGGGGFG5EGGGGGGGGF@F*1*7=C**.*/9)01*96:7::FG=BFAF54CD:34())16=A)00)(5))--/))))()4:?(((.6><A)-
@M00689:251:000000000-CJTJ5:1:1101:29092:15890 1:N:0:10
CAGGATTAGATACCCTGGTAGTCCCTGCCGTAAACGGTGGGTGCTATGTGTAAGGGTTTTCCACCGCCTCTTTCTCCTACCTAACCCATTAACCCTCCCGCTTGGGGATTACGCCCGCAAGGCAAAAACCCAAAGGATTTGACGGGGCCCCCCCCAGCCGGCGGAGCATGTGGTTAATTTCGCGGCAAGCCGAAGAACTTAACCTGGCTTGGACTTACCCGAGATCCTTGCAAAGTTGTAGTTCCCTTCGTGGTTGGTTTACAGGTGTTGCATGGTTGTCGCTGCAT
+
GGGGCFF@FCFGGGGGGFFGGGGG<,EFGFGGGGGG7CF+@+BFGF9FFGG,,CEF,6,CF,CF,+@FGGC<,6,9,,,,,,<6,,:,C,C?6C,,BF,+@+,CFF7,+,55F+>++8F@F++,9BFC++4?F<F,A,A,,,,B:FG:CG>+44>F*,*>*11***1*227?,4=5?+>++*3***2****2:**;0C+<++<<+AF*0;)**3+*2=)9)959*C+*1*96***0*/**:>C*=F*<)<15D5)40-()5?AB?FF>EFF2<?F4?>BFFFFF>:A
@M00689:251:000000000-CJTJ5:1:1101:28742:15938 1:N:0:10
CAGGATTAGATACCCTGGTAGTCCACGCCCTAAACGATGAATGCTAGTTGTTGGGGTGCTTGTCACTCCAGTAATGCAGTTAACACATTAAGCATTCCGCCTGGGGAGTACGGTCGCAAGATTAAAACTCAAAGGAATAGACGGGGACCCGCACAAGCGGTGGAGCATGTGGTTTAATTCGAAGATACGCGAAGAACCTTACCTAGGCTTGACATTGATAGAATCTGCTAGAGATAGCGGAGTGTCTAGTTTACTAGACCTTGAAAACAGGTGGTGCATGGTCGTCGCTGCAT
+
GEEGGGGGGGGGGGGGGGGGGGGGGDFFCFGGGGGGGGGGFGGGGGGGGFGFFGGGGGGGGGGGGGGGC<CFFGGFGGF@EFEFEFGGGGDFGGGGGGGGGGFGGGEGFGGGGEGGGEFGFGGGFFGGGGFFEGGGGGGGFGGDFGDGGEGGGGGFFGGGGGDGGGGFGGGGGGGGFFGGGFGGGGGGFGGEGGGGGFGGGGGGGFGGGGCFGGGDFFAGGGGGGGFGFGFFFFFFFFGGGGCFFFFF?*6D>=FFBF4FBFABFBF17:?>:>BFFFF><FA>FF06<692)
@M00689:251:000000000-CJTJ5:1:1101:23118:15950 1:N:0:10
CAGGATTAGATACCCTGGTAGTCCACGCCGTAAACGATGAATGCTAGGTGTTGGGGGTCAAACCTCGGTGCCGAAGTTAACACATTAAGCATTCCGCCTGGGGAGTACGGTGGCAACACTGAAACTCAAAGGAATTGACGGGGACCCGCACAAGCAGCGGAGCATGTGGTTTAATTCGAAGCAACGCGAAGAACCTTACCAGGACTTGACATATATGGGAAAGACTAAGAGATTGGTTCCTCCTTCGGGACCCATATACAGGTGATGCATGGCCGTCGCTGCAT
+
FGGGGGGGGGGGGGGGGGGGGGGGGGGGG:FCGGGGGGF9CE<FGFGGGGGGGGC:CFGDCFG<F8B,BF7FCFECBCE?FGGE,EAEEFDGGFG<FG=?=GGGGFF<C=F@@FFFGEFFF9FFGDFEE<BDFGGDD?D@@CGCCFG:C@CGFFGF8:FEEEGFGFGFGGGGF9DC;@@FG=FCFDGD:C57CFGF9++?>0*;CC+A7>F7DFFD76FFC575F*27?76FFFD*/>*7C0759FF(5;6CGFF(4-66)74,8FF4B<<::F:57;,419?<
@M00689:251:000000000-CJTJ5:1:1101:25341:15963 1:N:0:10
CAGGATTAGATACCCTGGTAGTCCATGCCGTAAACGGTGGGCGCTAGGTGTAGGGGTCTTCCACGGCCTCTGTGTCGTAGCTAACGCATTAAGCGCCCCGCCTGGGGAGTACGGCCGCAAGGCTAAAACTCAAAGGAATTGACGGGGGCCCGCACAAGCGGCGGAGCATGTGGATTAATTCGATGCAACGCGAAGAACCTTACCTGGGCTTGACATACACCAGATCGCTGCAGAGATGTAGTTTCCCTTGTGGTTGGTGTACAGGTGCTGCATGGTCGTCGCTGCAT
+
GFGGFGFGGGGGGGGGGGGGGGGGGGGGGGGGDFGGGGGGGGGGGGGGGGGFGGGEGGGGGGGGGGGGGGGGGGGGGCGGFGGGGGGGGGGGGGGGGGGGGGGGGGGGGGGFGGGGGGGGGGGGGDGGGGGGGFGGGDGGGGGGGGGGEFGGGEGGGGGGGGEGGGGFGGGGGCEG?FGGGGGGGG9EGEGG=CECFGGGG7<<FGGGGGGDDGFDD@FGGFFGGGGGFCD?F=CGFFGFFFGGF?F>F?>6<75?0::>AFA<FF4?FFFFFF:@?E9?;B<?B2:
@M00689:251:000000000-CJTJ5:1:1101:28077:16014 1:N:0:10
CAGGATTAGATACCCTGGTAGTCCATGCCGTAAACGGTGTGCGCTAGGTGTATGGGTCTTCCACGGCCTCTGTGTCGTAGCTAACGCATTAAGCGCCCCGCCTGGGGTGTACGGCCGCAAGGCTAAAACTCAAAGGAATTGACGGGGGCCCGCACAAGCGGCTGAGCATGTGGATTAATTCGATGCAACGCGAAGAACCTTACCTCGGCTTGACATACACCAGATCGCTGCAGAGATGTAGTTTCCCTTGTGGTTGGTGTACAGGTGCTGCATGGCTGTCGCTTCAT
+
GF@FGFGGGGGGGGGGEDFGGFGGG@@EFGFFGGGG7F<6B@@FFEGDEFFA,,,;FFFF<EFF7+:@F@C,EAEFEEG7,AFCCCE=FFFG96CFFCF7@>FFFDC++@??FDFFCGGG7D<BGGGG98DGGFEDE3BFECFEC7+>@FEGGDGGCC<:7=*4@/C9FCGG?ACFGFFD>C7B9:F++/*25C**<8@F+:CCC+::C@DECGC7DFFGGGFF=FCGF37<@6796/0*2;CCFFFA*).99<>(38(77?><7?6:4),(-944?52)((((-44
@M00689:251:000000000-CJTJ5:1:1101:28094:16023 1:N:0:10
CAGGATTAGATACCCTGGTAGTCCATGCCGTAAACGGTGGGCGCTAGGTGTAGGGGTCTTCCACGGCCTCTGTGTCGTAGCTAACGCATTAAGCGCCCCGCCTGGGGAGTACGGCCGCAAGGCTAAAACTCAAAGGAATTGACGGGGGCCCGCACAAGCGGCGGAGCATGTGGATTAATTCGATGCAACGCGAAGAACCTTACCTGGGCTTGACATACACCAGATCGCTGCAGAGATGTAGTTTCCCTTGTGGTTGGTGTACAGGTGCTGCATGGCTGTCGCTGCAT
+
GGGGGGGGGGGGGGGGGGGGGGGFGGFGGGGGGGGGGGFGGGGGGGGGGGGGGGGGGGGGGGGGGGGGGGGGGGGGGGFGGGGGGGGGGGGCGGGGGGGGGGGGGGGGGGGGEGGGGGGGDGGGGGGGGGGGGGGGGGGGGGGGGGGGGGGGGGGGGGGGGGGGCECEGGGGGCFGGGGGGGFGGGGGGCGGGED8FFGGGFGGGG5EGGGGGGGGG@FGFGFGGGGGFGGFFFFGFFGGGF>FFFFFFFDGGFFFFBFF<@AA@F4:FFFFFFF>FF72:??6>FF
@M00689:251:000000000-CJTJ5:1:1101:18577:16031 1:N:0:10
CAGGATTAGATACCCTGGTAGTCCATGCCGTAAACGGTGGGCGCTAGGTGTAGGGGTCTTCCACGGCCTCTGTGTCGTAGCTAACGCATTAAGCGCCCCGCCTGGGGAGTACGGCCGCAAGGCTAAAACTCAAAGGAATTGACGGGGGCCCGCACAAGCGGCGGAGCATGTGGACTAATTCGATGCAACGCGAAGAACCTTACCTGGGCTTGACATACACCAGATCGCTGCAGAGATGTAGTTTCCCTTGTGGTTGGGGTACAGGTGGTGCATGGCCGTCGCTGCATCTGGCTCG
+
FCFGFGGGGGGFFFFEFGGFGGGGFGGFGGBCFCFGGGGGG@@FEGGGEFCEFGGG:BF9FD@FGGG7BFGGFGGGGGGGGGGGFGFECFGGGGGC>FGFGGFEFFGEGEGGGGGGGGGGGG7FFFADFCGGGGGGEGFEGGFFGGGG@1BECDECFE:CEEGGGE5F+<<<EA:9C<<<FGE778C?ACCCCGGGG8A6C9<C<EFFCCFECCGCC4?FFGCG49C>>DGFFF37*92:02:*9/9<@7<GG57:B(9D<)-6?7<2586?A7F5/542,41?4?)64)).3>(
@M00689:251:000000000-CJTJ5:1:1101:22074:16031 1:N:0:10
CAGGATTAGATACCCTGGTAGTCCATGCCGTAAACGGTGGGCGCTAGGTGTCGGGGTCTTCCACGGCCTCTGTGTCGTAGCTAACGCATTAAGCGCCCCGCCTGGGGAGTACGGCCGCAAGGCTAAAACTCAAAGGAATTGACGGGGGCCCGCACAAGCGGCGGAGCATGTGGATTAATTCGATGCAACGCGAAGAACCTTACCTGGGCTTGACATACACCAGATCGCTGCAGAGATGTAGTTTCCCTTGTGGTTGGTGTACAGGTGCTGCATGGCCGTCGCTGCAT
+
GGGGGGGGGGGGGGGGGGGGGGGGGGGGGGGGGGGGCFGGGGGGGGGGFFF,BCEGGGGGGGGGEGGGGGGGGGGGGGGGGFGGGGGGEGGGGDGGGGGGGGGGGGGGGGFGGGGGEGGGGGGGGGGGGFGGGGGGFGGFGGFFGGGGGGCGGEGGGGGGGGGGCEGGGGGGG??FGGC?7CGGGGGGGGGGGGCEGGGGGGGGGFGGGGGGGGGGGFFGGGGG4D5CFDGFFFGG=FFGGFGGFFFABF>FGFFFFFFFFF>BFFF?F9?FAF>F:DFFFB??9>2
@M00689:251:000000000-CJTJ5:1:1101:18574:16049 1:N:0:10
CAGGATTAGATACCCTGGTAGTCCATGCCGTAAACGGTGGGCGCTAGGTGTAGGGGTCTTCCACGGCCTCTGTGTCGTAGCTAACGCATTAAGCGCCCCGCCTGGGGAGTACGGCCGCAAGGCTAAAACTCAAAGGAATTGACGGGGGCCCGCACAAGCGGCGGAGCATGTGGACTAATTCGATGCAACGCGAAGAACCTTACCTGGGCTTGACATACACCAGATCGCTGCAGAGATGTAGTTTCCCTTGTGGTTGGTGTACAGGTGGTGCATGGCCGTCGCTGCAT
+
GGGGGGGGGGGGGGGGGGGGGGGGGGGGGGGGGGGGGGGGGGGGGGGGGGGGGGGGGGGGGGGGGGGGGGGGGGGGGGGGGGGGGGGGGGGGGGGGGGGGGGGGGGGGGGGGGGGGGGGGGGGGGGGGGGGGGGGGGGGGGGGGGGGGGGGGGGGGGGGGEGGGGGGGGGGGGGGGGGGGGGGEGGGGGGGGGGGGGGGGGGGGGGGGGGGGGFEFGFFGGGGGGGGGFGGFFFCGFFFGFGFGFFFFFFAGGFFFFF?FFFDFFFFFFB>FFFFFFFFFFFFFFFF
@M00689:251:000000000-CJTJ5:1:1101:20496:16051 1:N:0:10
CAGGATTAGATACCCTGGTAGTCCATGCCGTAAACGGTGGGCGCTAGGTGTAGGGGTCTTCCACGGCCTCTGTGTCGTAGCTAACGCATTAAGCGCCCCGCCTGGGGAGTACGGCCGCAAGGCTAAAACTCAAAGGAATTGACGGGGGCCCGCACAAGCGGCGGAGCATGTGGATTAATTCGATGCAACGCGAAGAACCTTACCTGGGCTTGACATACACCAGATCGCTGCAGAGATGTAGTTTCCCTTGTGGTTGGTGTACAGGTGCTGCATGGTTGTCGCTGCAT
+
GGGGGGGGGGGGGGGGGGGGGGGGGGGGGGGGGGGGGGGGGGGGGGGGGGGGGGGGGGGGGGGGGGGGGGGGGGGGGGGGGGGGGGGGGGGGGGGGGGGGGGGGGGGGGGGGGGGGGGGGGGGGGGGGGGGGGGGGGGGFGGGGGGGGGGGGGGGGGGGGCGGGGGGGGGGGGGGGGGGGGGGGGGGGGDGGGC5CGGGGGGGGGGGGGGGGGGFGGFFG5D>CFGGGFGDFFFFDFFGGGGGFF?FDFFFGGFFFBBFFFF>DFFFFFFFFFFFFFFF<BBB:9?A
@M00689:251:000000000-CJTJ5:1:1101:25864:16074 1:N:0:10
CAGGATTAGATACCCTGGTAGTCCACGCCGTAAACGATGATTACTAGGTGTTGGGGGTCGAACCTCAGCGCCCAAGCTAACGCGATAAGTAATCCGCCTGGGGAGTACGTACGCAAGTATGAAACTCAAAGGAATTGACGGGGACCCGCACAAGCGGTGGAGCATGTGGTTTAATTCGACGCAACGCGAGGAACCTTACCAGCGTTTGACATCCCAAGAAGTTAACAGAGATGTTTTCGTGCCTCTTCGGAGGAACTTGGTGACAGGTGATGCATGGTCGTCGCTGCAT
+
GGGGGGGGGFFGGGGGGGGGGGGGGGEGGGGGGGGGFFGGG9AFGGGGGGGGGGGGG@FFFFGGFGGGFGGFFBFEGGGGGGGGEGCEGGGGGGGGGGGGGGGGGGGGGGGGGGCEGGGGGGFFGGGGGG<DFFGGEGGGGGGGGGGEEGGGCFGEEGGGGCGDFFBCGFGGGGGGGGGDGGGDEEEE5C:CGDF8CFGC<CGCG=5CCFCCCFFDG)7<7:>FGGGG4FCF?@C>?8CGGDGCF:66@D(<C357?FD?<7).=?FB4<2627@=>FA96?F9?6(.4
@M00689:251:000000000-CJTJ5:1:1101:28013:16080 1:N:0:10
CAGGATTAGATACCCTGGTAGTCCATGCCGTAAACGGTGGGCGCTAGGTGTAGGGGTCTTCCACGGCCTCTGTGTCGTAGCTAACGCATTAAGCGCCCCGCCTGGGGAGTACGGCCGCAAGGCTAAAACTCAAAGGAATTGACGGGGGCCCGCACAAGCGGCGGAGCATGTGGATTAATTCGATGCAACGCGAAGAACCTTACCTGGGCTTGACATACACCAGATCGCTGCAGAGATGTAGTTTCCCTTGTGGTTGGTGTACAGGTGCTGCATGGCTGTCGCTGCAT
+
GGGFFGFFF9EFGGGGGGGGGDGGGGCFFDGGGGGGGGGDG8CEGGCDFCFGGGGGGEFGGFFGB:FGGGFFGGGGEFGGGFGGGGGGGGGGFD@CFGGGGGGFGGGGGGGGG7+CCEGGDCFGGGGGGC,CFGG?@FGGGGGGGEGGEGGGDGGGGGG@=<EECCGGGGGGFC+<FGGGG=9+0*<CGGGGGCEGGGFFGGGGGFCCGGGGGGGGCFFG497DGG5CFGGFF4<9?4>DD7FC4=F>@7>FGFF09?FFABB<?F4:FFFF<F55?@B)3??BF?9
@M00689:251:000000000-CJTJ5:1:1101:28025:16095 1:N:0:10
CAGGATTAGATACCCTGGTAGTCCATGCCGTAAACGGTGGGCGCTAGGTGTAGGGGTCTTCCACGGCCTCTGTGTCGTAGCTAACGCATTAAGCGCCCCGCCTGGGGAGTACGGCCGCAAGGCTAAAACTCAAAGGAATTGACGGGGGCCCGCACAAGCGGCGGAGCATGTGGATTAATTCGATGCAACGCGAAGAACCTTACCTGGGCTTGACATACACCAGATCGCTGCAGAGATGTAGTTTCCCTTGTGGTTGGTGTACAGGTGCTGCATGGCTGTCGCTGCAT
+
GED?EFFGGFFGGGGGGFFGGGGGGGFEFGGGGGGGGGGGGGGGGGGGFFGGFGGGGGGGGGFGDDGGDGGGGGGGGGGGGGGGGGGGGGGGGGGGGGEGGGGGGCFEGGGGGGGGEGGGCFGFGF9FGGGFGGGGCBFGDGGEEGDFEGGGGEGGGGGEGGDECGGCF7EFGFFGGGEGGGFGGGGGG5EEDEGDEGEGGFGGFFFDFGGEDGGGGFFGGCFFGGFGF*1)6=5DFFFFCGGGFFFAF4<<D>FB9?0>A?<AFF?BFFFFFFFFFFFFBFB0134
@M00689:251:000000000-CJTJ5:1:1101:24340:16193 1:N:0:10
CAGGATTAGATACCCTGGTAGTCCATGCCGTAAGCGGTGGGCGCTAGGTGTAGGGGTCTTCCACGGCCTCTGTGTCGTAGCTAACGCATTAAGCGCCCCGCCTGGGGAGTACGGCCGCAAGGCTAAAACTCAAAGGAATTGACGGGGGCCCGCACAAGCGGCGGAGCATGTGGATTAATTCGATGCAACGCGAAGAACCTTACCTGGGCTTGACATACACCAGATCGCTGCAGAGATGTAGTTTCCCTTGTGGTTGGTGTACAGGTGATGCATGGCCGTCGCTGCAT
+
GEGGGGFGGGGGGFGGGFFGGGGDGGFGGGGFGGGGGGGEGGGGGGGGGGGGFGGGGGGFGGGGGEGGGGGGGAFGGGG<DGFFGGGGGGGGGGGGGGGCFGGGGGGGGGGGEGGGDGGGGGGGGGGGGGF<FGE@FGGGGFGEGGEGEGGGGGGEFGGGGGGGG=EGGGGCF7CFFGGFCEGGGGGGGGDGGGGEGGGGGGFFGFCC=CFEFG9CFF=FGGGGCDFGFGGFF?D<@FFFFGGGF6@FFFAGDFFFFFF5<BD2)=?9FA>7AFFF))3;BF?BFFF
@M00689:251:000000000-CJTJ5:1:1101:15747:16215 1:N:0:10
CAGGATTAGATACCCTGGTAGTCCATGCCGTAAACGGTGGGCGCTAGGTGTAGGGGTCTTCCACGGCCTCTGTGTCGTAGCTAACGCATTAAGCGCCCCGCCTGGGGAGTACGGCCGCAAGGCTAAAACTCAAAGGAATTGACGGGGGCCCGCACAAGCGGCGGAGCATGTGGATTAATTCGATGCAACGCGAAGAACCTTACCTGGGCTTGACATACACCAGATCGCTGCAGAGATGTAGTTTCCCTTGTGGTTGGTGTACAGGTGATGCATGGTCGTCGCTGCAT
+
GGGGGGGGGGGGGGGGGGGGGGGGGGGGGGGGGGGGEGFFEGEGGGGGGGGGGGDGGGGGGGGGGGGGGGGGGGGGGGGGGGGGGGGGGGGGGGGGGGGGGGGGGGGGGGGGGGGGGGGGGGGFGGGCGCFGGGGG8>>FGGGGGGGGGEGCGGGGGGGGGGEGGGGFGGFGGFE7@FGGGGGFGGGGGGGEGGGEGGGCFGGGEFFGGGGEGGGGFFFGFGGC6CEDF:DFFFGF6?FFC>FGFFFAFF>GGFFBB?FFFFADFFFFFFF<>4FFFFFF>>31904
@M00689:251:000000000-CJTJ5:1:1101:13806:16229 1:N:0:10
CAGGATTAGATACCCTGGTAGTCCATGCCGTAAACGGTGGGCGCTAGGTGTAGGGGTCTTCCACGGCCTCTGTGTCGTAGCTAACGCACTAAGCGCCCCGCCTGGGGAGTACGGCCGCAAGGCTAAAACTCAAAGGAATTGACGGGGGCCCGCACAAGCGGCGGAGCATGTGGATTAATTCGATGCAACGCGAAGAACCTTACCTGGGCTTGACATACACCAGATCGCTGCAGAGATGTAGTTTCCCTTGTGGTTGGTGTACAGGTGATGCATGGTCGTCGCTGCAT
+
GGGGGGFGGGFFGGGGGGGDGGGFFGFGGGGGGGGGGGFEEGGGGGGGGGGFGGGGGGGGGGGGGGGGGGGGGGGGGGGGGGGGGGGGGGFGGGGF:FGGGGGGG@EEGGFGGGGGG7F7CDFGGCGGGGGGGGCFGGGGGGGDGGDDGGEGG@GGCEFGCGGGGGGG?F@CC+<CF9CGFEFGGDDGGGGGGGGE?>EFGGGCFFGGGGGG*<FGG@?GC37DGFFG>CGF?47*1?FFG::C?B4<@?<GGFFFFFFFDF:A)7).9527AFFFFB2:6;:62:2
@M00689:251:000000000-CJTJ5:1:1101:13820:16241 1:N:0:10
CAGGATTAGATACCCTGGTAGTCCATGCCGTAAACGGTGGGCGCTAGGTGTAGGGGTCTTCCACGGCCTCTGTGTCGTAGCTAACGCACTAAGCGCCCCGCCTGGGGAGTACGGCCGCAAGGCTAAAACTCAAAGGAATTGACGGGGGCCCGCACAAGCGGCGGAGCATGTGGATTAATTCGATGCAACGCGAAGAACCTTACCTGGGCTTGACATACACCAGATCGCTGCAGAGATGTAGTTTCCCTTGTGGTTGGTGTACAGTTGATGCATGGTCGTCGCTTCAT
+
GGGGGGGGGGGGGGGGGDFGGEFGGGGFGGGGGGGGGGGGEGGGFGGGGGG9FDGGGGGGGGFGGGGGGGGGGGGGGGGGGGGGGGGDGGGFFFGGGGGGGGGGGCCGGGGGGGGGGGC7FGGGGGFGGGGGGFGGGGGGFGGEGDGGGGGDGGG:F5FGFGGGGGG>FGGGGDGGGGGFGGGFGG7CGGGGGCEEGGEEFGGG?ECF=8D5CFCFFFFGGGGGGGGGFGGFF*><=?GFDF:F@FFFF5>FC@F66?<FAF2<*96A?)6).*.9=86<03?(-4:
@M00689:251:000000000-CJTJ5:1:1101:24273:16259 1:N:0:10
CAGGATTAGATACCCTGGTAGTCCACGCCGTAAACGATGTCGACTTGGAGGTTGTGCCCTTGAGGCGTGGCTTCCGGAGCTAACGCGTTAAGTCGACCGCCTGGGGAGTACGGCCGCAAGGTTAAAACTCAAATGAATTGACGGGGGCCCGCACAAGCGGTGGAGCATGTGGTTTAATTCGATGCAACGCGAAGAACCTTACCTGGTCTTGACATCCACGGAAGTTTTCAGAGATGAGAATGTGCCTTCGGGAACCGTGAGACAGGTGTTGCATGGCCGTCGCTGCATCTGTCC
+
GGGGGGGGGGGGGGGGGGGGGGGFGGGGGGGGGGGGGGGGGGGGGGGGFGGGGGGGGGGGGGGGGGGGGGGGGGGGGGDGGGGGGGGGGGGGGGGGGGGGGGGGGGGGGFGGGGGGGGGGGGGGGGGGGGGGGGGFGGGFGGGGGGGDGGGGGGGFGGGDCGG@EF>FGFGGFGGGGGGCFFGGGGGGCEGCGGGGGGGFFGGGGGGGGGGGGGGGGFFGG:DG4>:CFGGFF>GCFFF>FGGGFFFA@F6DGFFFF?6)-88?F>F?FFFF>F4F4?>>>(-:33:D>4<A9)
@M00689:251:000000000-CJTJ5:1:1101:26622:16291 1:N:0:10
CAGGATTAGATACCCTGGTAGTCCACGCCGTAAACGATGTCGACTTGGAGGTTGTGCCCTTGAGGCGTGGCTTCCGGAGCTAACGCGTTAAGTCGACCGCCTGGGGAGTACGGCCGCAAGGTTAAAACTCAAATGAATTGACGGGGGCCCGCACAAGCGGTGGAGCATGTGGTTTAATTCGATGCAACGCGAAGAACCTTATCTGGTCTTGACATCCACGGAAGTTTTCAGAGATGAGAATGTGCCTTCGGGAACCGTGAGACAGGTGAAGCCTGGCCGTCGCTGCAT
+
GFGGFGCFFAFG<C@CC@FDCFFGCEFDE@F;FDFGEFDFFGFDGGGGGGEFGGGGDGF8@EFF?FGEGGEFGGGGD@B@AFGGGGGGGEFCFFGGEGGCEEGFFGG:FFECGGG@CECGGGGC=FCFFFFGFGGFFGG9<FGEGGEGGGGGGG*=EFGGC788ECCFFGGGGGGGGCC<8EF9??FGGGD:ECEFCFFGFGCEG7<EFG7CCG+77F67CCC74:9:FF78*7:*/):>*70*=FFF?>639:)47:?3,*4(739,8)6:0).7@@;;4>1??B7<
@M00689:251:000000000-CJTJ5:1:1101:8360:16319 1:N:0:10
CAGGATTAGATACCCTGGTAGTCCATGCCGTAAACGGTGGGCGCTAGGTGTAGGGGTCTTCCACGGCCTCTGTGTCGTAGCTAACGCATTAAGCGCCCCGCCTGGGGAGTACGGCCGCAAGGCTAAAACTCAAAGGAATTGACGGGGGCCCGCACAAGCGGCGGAGCATGTGGATTAATTCGATGAAACGCGAAGAACCTTACCTGGGCTTGACATCCACCAGATCGCTGCAGAGCTGTAGTTTCCCTTGTGGTTGGTGTACAGGTGCTGCATGGCCGTCACTGAATTTGTTTAT
+
GEFFGGGGGGGGGFFGFGGGFGGGFGGGGGFGGGGGGGGGGFCGGGGGGGGGGGGGFGGGGGGGGGEGGGGGGFEFGGGGGGGGGGGGGGGGGGGGGGDGGGCCGGGGGGGGGGGGGEFEGGFEFFFGFGGGGGGGGGGGGGFGGGGGDGGGDGDECEFGGDEGEGDGDCACGFGGGGGCFGG7:+<FEFGD5C5EGGGGGCCFCE5=5FFGCCFC*7?F<CF<64=C)*1<F8***020?:CC?966*.4*7;>?9::>8@).7?)74)34<F45)),((,))))-).)6((-.
@M00689:251:000000000-CJTJ5:1:1101:15405:16356 1:N:0:10
CAGGATTAGATACCCTGGTAGTCCACGCCGTAAACGATGTCGACTTGGAGGTTGTTCCCTTGAGGAGTGGCTTCCGGAGCTAACGCGTTAAGTCGACCGCCTGGGGAGTACGGCCGCAAGGTTAAAACTCAAATGAATTGACGGGGGCCCGCACAAGCGGTGGAGCATGTGGTTTAATTCGATGCAACGCGAAGAACCTTACCTACTCTTGACATCCACGGAATTTGGCAGAGATGCCTTAGTGCCTTCGGGAACCGTGAGACAGGTGTTGCATGGTTGTCGCTGCAT
+
GGGGGGGGGGGGGGGGGGGGGGGGGGGGGGGGGGGGGGGGGGGGGGGGGGGGGGGGGGGGGGFGGFEGGGGGGGGGGGGGGGGGGGGGGGFFGGGGGGGGGGGGGGGGEGGGGGGGGGGGGGGGGGGGGGGGGGGGGGFCFFEGGGGGGGGGCGGGGGGGGGGGFFFFGGGGGGGGGGGGGGGFGGGGGGEGGGGGGGGGGFFGGGGGGCFGFC:FDFFGCCGGFF9FFGDFFFGGFFF>7CFGF?FFFF?GD><:>FF31@?7@FFFF??A??FF4=1:<10:09>F
@M00689:251:000000000-CJTJ5:1:1101:20332:16376 1:N:0:10
CAGGATTAGATACCCTGGTAGTCCATGCCGTAAACGGTGGGCGCTAGGTGTAGGGGTCTTCCACGGCCTCTGTGTCGTAGCTAACGCATTAAGCGCCCCGCCTGGGGAGTACGGCCGCAAGGCTAAAACTCAAAGGAATTGACGGGGGCCCGCACAAGCGGCGGAGCATGTGGATTAATTCGATGCAACGCGAAGAACCTTACCTGGGCTTGACATACACCAGATCGCTGCAGAGATGTAGTTTCCCTTGTGGTTGGTGTACAGGTGTTGCATGGTCGTCGCTGCAT
+
GGGGGGGGGGGGGFGGGGGGGGGGGGGGGGGGGFFGGGGGGEFGGGEGFGGGGGGGGGGGGFGGGGGGGGGGGGFGGFGGGGGGGGGGGGGGGGGGDGGGGGGGGGGGGCFGGGGGGGGGGGGGGGGGGGGGGGGGGGGGGGGGGGGGGGGGGGGGGGGGGGGEGGGGGGGGGC<ECGGGGGFGGDGGFGGGCEG;CCGGGGGGGGFGGC4EGGGFGFFFFGGGGGGGFGGFF@<<9?>FGDGGF4?BF4569.>?B21:AFFAFF@F3:>D<=F=BE0:>F:32(:
@M00689:251:000000000-CJTJ5:1:1101:13080:16459 1:N:0:10
CAGGATTAGATACCCTGGTAGTCCATGCCGTAAACGGTGGGCGCTAGGTGTAGGGGTCTTCCAAGGCCTCTGTGTCGTAACTAACGCATTAAGCGGCCCGCCTGGGGAGTACGGCCGCAAGGCTAAAACTCCAAGGAATTGACGGGGGCCCGCACAAGCGGCGGAGCATGGGGATTAATTCGATGCAACGCGAAGAACCTTACCTGGGCTTGACATACACCAGATAGCTGCAGAGATGTAGTTTCCCTTGTGGTTGGTGTACAGGTGCTGCATGGTCGTCGCTGCAT
+
GFGGGGGGGGGGGGGGGGGGGGGGFE,CEEFFGGGGGGGGGCGGGGGGGGGGGGG6@F,CCFA,CFD<FFC6,,CF@<,,8?CE86>76=?FA<++@FGC=FB+DFG++8,,?BCF@+:FCGC==FGGFDF,BF9D:F,:@DA>FEGG@FE888=EF><6<CBCE8BF,<*/;*/;CGFGFFE09CFG8CEG5ECEFGG*<CGGF9CFFFGEGG?:CFFFGCCFC*<>?76667/**9:FC:*:8@?>F::FD5340??F>794@?@7992(4=>*9>>FF>0(47)
@M00689:251:000000000-CJTJ5:1:1101:16918:16468 1:N:0:10
CAGGATTAGATACCCTGGTAGTCCACGCCCTAAACGATGAATGCTAGTTGTTGGGGTGCTTGTCACTCCAGTAATGCAGTTAACACATTAAGCATTCCGCCTGGGGAGTACGGTCGCAAGATTAAAACTCAAAGGAATAGACGGGGACCCGCACAAGCGGTGGAGCATGTGGTTTAATTCGAAGATACGCGAAGAACCTTACCTAGGCTTGACATTGATAGAATCTGCTAGAGATAGCGGAGTGTCTAGTTTACTAGACCTTGAAAACAGGTGATGCATGGCCGTCGCTGCAT
+
GGGGGGGGGGGGGGGGGGGGGGGGGGGGGGGGGGGGGGGGGGGGGGGGFGGGGGGGFGGGGGGFGGGGGGGGGFFGGGGGGGGGGGGGGGEGGGGGGGGGGGGGGGGGGGGGGFGGGGGGFGGGGGGGGFGGGGGGGGGFGGGGGGGGGFGEGGEFGGGGGGGGGGGGGGGGGGGGGG::@FGGGGGGGGGGGGGGGGGGGGGGGGGGGFCFFGGGGFFGGGGGGGGGFGCFFFFCFFGGGGGGFF4<FFD7FFFFFFFF2=A<FFFBF?FA>FFFFFFA??B>>69>FFF74
@M00689:251:000000000-CJTJ5:1:1101:24778:16519 1:N:0:10
CAGGATTAGATACCCTGGTAGTCCATGCCGTAAACGGTGGGCGCTAGGTGTAGGGGTCTTCCACGGCCTCTGTGTCGTAGCTAACGCATTAAGCGCCCCGCCTGGGGAGTACGGCCGCAAGGCTAAAACTCAAAGGAATTGACGGGGGCCCGCACAAGCGGCGGAGCATGTGGATTAATTCGATGCAACGCGAAGAACCTTACCTGGGCTTGACATACACCAGATCGCTGCAGAGATGTAGTTTCCCTTGTGGTTGGTGTACAGGTGGTGCATGGCTGTCGCTGCAT
+
GGGGGGGFGGGGGGGGGGGGGGGGGGGGGGGGGGGGGGGGGGGGGGGGGGGGGGEGGGGGGGGGGGGGGGGGFGGGGGGGGGGGGGGGGGGGGGGGGGGGGGGGGGGGGGGGGGGGGGG@FGGGGGGGGGFGGGFGGGGGGDFGGGGGGGGGD@CGGGGGGGGGGGGGGGGGGGGGGGGG7EGGGGGFGEG55=EEFFGGGGGGGGG=CFGGGGGFGFFGFGGGGGCDFCGFF*9DFFGGGDCDF?FBFFAGDFF?9:?FFFFFFFF:E?ABFFFFFD:?<0?FFB4
@M00689:251:000000000-CJTJ5:1:1101:19760:16547 1:N:0:10
CAGGATTAGATACCCTGGTAGTCCATGCCGTAAACGGTGGGCGCTAGGTGTAGGGGTCTTCCACGGCCTCTGTGTCGTAGCTAACACATTAAGCGCCCCGCCTGGGGAGTACGGCCGCAAGGCTAAAACTCAAAGGAATTGACGGGGGCCCGCACAAGCGGCGGAGCATGTGGATTAATTCGATGCAACGCGAAGAACCTTACCTGGGCTTGACATACACCAGATCGCTGCAGAGATGTAGTTTCCCTTGTGGTTGGTGTACAGGTGATGCATGGCCGTCGCTGCAT
+
GDGGGGGGGGGGCEFGDDFGGGGCFFD<EFGGEGGGGECBFGGGGG7FEEFFGGGGGEGFDGGGGGGGGGGGGGGGGGGGGGCFFFFGGGGCFGGGGGGGGGGGFGGCGFGGGGGGGGEGGGGGFFFGFGGGGGFFGGGGGFGGGGGGGGGGGGGGGGGE<CCEECGFGGFGGCEGFFGFGG7CCEG7FGGGGCE>FGGGGGGGGGGGGGDCDFCFGFFFF5<FFGFDFCDFFF<F44:*:>FGFFFFF@BGDFFB66?FBFFF5?F)99<BAFFFFE>>>><<00:
@M00689:251:000000000-CJTJ5:1:1101:28172:16555 1:N:0:10
CAGGATTAGATACCCTGGTAGTCCATGCCGTAAACGGTGGGCGCTAGGTGTAGGGGTCTTCCACGGCCTCTGTGTCGTAGCTAACGCATTAAGCGCCCCGCCTGGGGAGTACGGCCGCAAGGCTAAAACTCAAAGGAATTGACGGGGGCCCGCACAAGCGGCGGAGCATGTGGATTAATTCGATGCAACGCGAAGAACCTTACCTGGGCTTGACATACACCAGATCGCTGCAGAGATGTAGTTTCCCTTGTGGTTGGTGTACAGGTGATGCATGGCCGTCGCTGCAT
+
GGGGGGGGGGGGGGGGGGGGGGGGGGGGGGGGGGGGGGGGGGGGGGGGGGGGGGGGGGGGGGGGGGGGGGGGGGGGGGGGGGGGGGGGGGGGGGGGGGGGGGGGGGGGGGGGGGGGGGGGGGGGGGGGGGGGGGGGGGGGGGGGGGGGGGGGGGGGGGEFGEEGGGGGGGGGGGFGFGFGGGGFGGGGGGGGGGGGFFGGGGGCGGGGGGGGGGGGGFFGGGGGFG=GF5DFFFGGFFFGGCFGFF?AFFFGGFFFFFFF2*<BFFF<FAAB<FFFFFFB90:?BBD
@M00689:251:000000000-CJTJ5:1:1101:9765:16578 1:N:0:10
CAGGATTAGATACCCTGGTAGTCCATGCCGTAAACGGTGGGCGCTAGGTGTAGGGGTCTTCCACGGCCTCTGTGTCGTAGCTAACGCATTAAGCGCCCCGCCTGGGGAGTACGGCCGCAAGGCTAAAACTCAAAGGAATTGACGGGGGCTCGCACAAGCGGCGGAGCATGTGGATTAATTCGATGCAACGCAAAGAACCTTACCTGGGCTTGACATACACCAGATCGCTGCAGAGATGTAGTTTCCCTTGTGGTTGGTGTACAGGTGATGCATGGTCGTCGCTGCAT
+
GGGGGGGGGGGGGGGGGGGGGGGGFGGGGGGGGGGGGGGGGGEGGGGGFGGGGGGGGGGGGGGGGGGGGGGGFGGGGGGGGGGGGGGGGGFFFGGGGGGGGGGGGGG7FGGGGGGGGGGGCFFGGGFGGGGGGGGCGGDFFFGGGGGGGGGGGGGEF>FGGGGGGGGGGG?FGG6CGGGGGG?::>C:8CDGGG?GGGGGGGGGGGGGGGGE5CFGGFFGC3997>FD>DG@F7CG?BGFGFGFFFFFFF<4*7>?B?:5<BDFFF464<92AFFFB:2:>1??05A
@M00689:251:000000000-CJTJ5:1:1101:23540:16644 1:N:0:10
CAGGATTAGATACCCTGGTAGTCCATGCTGTAAACGGTGGGCGCTAGGTGTAGGGGTCTTCCACGGCCTCTGTGTCGTAGCTAACGCATTAAGCGCCCCGCCTGGGGAGTACGGCCGCAAGGCTAAAACTCAAAGGAATTGACGGGGGCCCGCACAAGCGGCGGAGCATGTGGATTAATTCGATGCAACGCGAAGAACCTTACCTGGGCTTGACATACACCAGATCGCTGCAGAGATGTAGTTTCCCTTGTGGTTGGTGTACAGGTGCTGCATGGTCGTCGCTGCAT
+
GGGGGGGGGGGGGGGGGGGGGGGGGGGGGGGGGGGGGGGGGGGGGGGGGGGGGGGGGGGGGGGGGGGGGCGGGGGGGGGGGGGGGGGGGGGGGGGGGGGGGGGGGGGGGGGGGGGGGGGGGGGGGGGGGGGGGGGGGGGGGGGGGGGGGGGGGEGGGGGGGFGGGGGGGGGGGGFFGGGGGGGGGCGGDGGGGGGGGCFGGGGGGGGGGGGGGGGGGFFGGGGGGGGGFGGFFFGGFFGGGGGGFFFAFFFGGFFFFFBFFFFA:F@BF<7?FFFF6>F<F68?>FF
@M00689:251:000000000-CJTJ5:1:1101:12048:16650 1:N:0:10
CAGGATTAGATACCCTAGTAGTCCATGCCGTAAACGGTGGGCGCTAGGTGTAGGGGTCTTCCACGGCCTCTGTGTCGTAGCTAACGCATTAAGCGCCCCGCCTGGGGAGTACGGCCGCAAGGCTAAAACTCAAAGGAATTGACGGGGGCCCGCACAAGCGGCGGAGCATGTGGATTAATTCGATGCAACGCGAAGAACCTTACCTGGGCTTGACATACACCAGATCGCTGCAGAGATGTAGTTTCCCTTGTGGTTGGTGTACAGGTGCTGCATGGTCGTCGCTGCAT
+
GGGGGGGGGGGGGGGGGGGGGGGGGGGGGGGGGGGGGGGGGGGGGGGGGGGGGGGGGGGGGGGGGGGGGGGGGGGGGGGGGGGGGGGGGGGGGGGGGGGGGGGGGGGGGEGGGGGGGGGGGGGGGGGGGGGGGGGGGGGGFGGGGGGGGGGGC:CGGGGGGGGGDEGGGG<ED79?EFGGGGGGGGFEGGGGGGGGGGGGGGGGGGGGGGDGGGGGGFFGGGGG6FGGFGGFF61*9BCFGGFGFFFFFFBGGFFFFF0><FFAFF?BFFBBFFFFBD>?F>FFFBB
@M00689:251:000000000-CJTJ5:1:1101:27464:16662 1:N:0:10
CAGGATTAGATACCCTGGTAGTCCATGCCGTAAACGGTGGGCGCTAGGTGTAGGGGTCTTCCACGGCCTCTGTGTCGTAGCTAACGCATTAAGCGCCCCGCCTGGGGAGTACGGCCGCAAGGCTAAAACTCAAAGGAATTGACGGGGGCCCGCACAAGCGGCGGAGCATGTGGATTAATTCGATGCAACGCGAAGAACCTTACCTGGGCTTGACATACACCAGATCGCTGCAGAGATGTAGTTTCCCTTGTGGTTGGTGTACAGGTGCTGCATGGTCGTCGCTGCAT
+
GGGGGGGGGGGGGGGGGGGGGGGGGGGGGGGGGGGGGGGGGGGGGGGGGGGGGGEGGGGGGGGFGGGGGGGGGGGGGGGGGGGGGGGGGGGGGGGGGGGGGGGGGGFFFGGGGGGGGGGGGGGGGGGGFGGGGGGGGGGGFGGGGGGGGGGGGGGGGGFGGGGGEGGGGGFFGFFGGGGGGGGGGGGGGGGGGGGGGCFGGFFFGGGGFGGGGGGGGF@G*9FGCFEDFDDFFFGFFFCFF7DGFBFDFFFGG>>?FF?FDFFFFFFDFFFFFFFFFFBFFB?FBFD
@M00689:251:000000000-CJTJ5:1:1101:27448:16669 1:N:0:10
CAGGATTAGATACCCTGGTAGTCCATGCCGTAAACGGTGGGCGCTAGGTGTATGGGTCTTCCACGGCCTCTGTGTCGTAGCTAACGCATTAAGCGCCCCGCCTGGGGAGTACGGCCGCAAGGCTAAAACTCAAAGGAATTGACGGGGGCCCGCACAAGCGGCGGAGCATGTGGATTAATTCGATGCAACGCGAAGAACCTTACCTGGGCTTGACATACACCCGATCTCTGCAGAGATGTAGTTTCCCTTGTGGTTGGTGTACAGGTGCTGCATTGTCGTCGCTGCATCTATCT
+
GCF@FGGDEDECCC@FFGGGFGGFFGDFGGGDGE<FCB,C+:@BFB7FEEEF,,6CE@F<FFFC:FGGGG8EFGA<,FFGGGGGGDFG7:EF9<FCFGEEEEGCCFDEG:FGGGGDEEGCEGGC=A<FGGGGGCFDDFGGGG9<CFDGCFEEGGGGGCF<:FEGGE5=FFFGC7CEC?CEF*2<9CFFFG5EG52;ECGG+<C+<+*1/;1>DGFGD*97C))173*0**98??9*/9***207*9F<=?AG*)030:0>2954496:BBFB4*19*7:04611(894:))).
@M00689:251:000000000-CJTJ5:1:1101:27163:16680 1:N:0:10
CAGGATTAGATACCCTGGTAGTCCACGCCGTAAACGATGTCGACTTGGAGGTTGTGCCCTTGAGGCGTGGCTTCCGGAGCTAACGCGTTAAGTCGACCGCCTGGGGAGTACGGCCGCAAGGTTAAAACTCAAATGAATTGACGGGGGCCCGCACAAGCGGTGGAGCATGTGGTTTAATTCGATGCAACGCGAAGAACCTTACCTGGTCTTGACATCCACAGAACTTTCCAGAGATGGATTGGTGCCTTCGGGAGCTGTGAGACAGGTGATGCATGGCCGTCGCTGCAT
+
GGGGGGGGGGGGGGGGGGGGGGGGGGGGGGGGGFGGGGGGFFGGGGGGGGGGGGGCGGGGGGGGGGGGGGGGGGGGGGGGGGGGGGGGGGGGFGG@CFGGGGGGGGGGGGGGGGGGGGGGGFGGGGGGGGFGGGEFGGGGFFGGGGGGGGE8CEEGFGGGFGGGGGGGGFGGGGGGGGGGGGGEEGEEGGGGGGGGGEGGGG6:FGDFFGGFGGFFGFFGGGGGGFGGFGGFFFGGFFDGGGGGFFFFFFBDDFFFBA0=<FBBFFF?FBFFFFFF>FB366>FF>BF
@M00689:251:000000000-CJTJ5:1:1101:6375:16691 1:N:0:10
CAGGATTAGATACCCTGGTAGTCCATGCCGTAAACGGTGGGCGCTAGGTGTAGGGGTCTTCCACGGCCTCTGTGTCGTAGCTAACGCATTAAGCGCCCCGCCTGGGGAGTACGGCCGCAAGGCTAAAACTCAAAGGAATTGACGGGGGCCCGCACAAGCGGCGGAGCATGTGGATTAATTCGATGCAACGCGAAGAACCTTACCTGGGCTTGCCATACACCAGATCGCTGCAGAGCTGTAGTTTCCCTTGTGGTTGGTGTACAGGTGATGCATGGTCGTCGCTGCAT
+
GGGGFGFFGGFFFEGGFGGGGGGGGGFFGGGGGGGGDGGGGGGGGGGGGGGGGFGEGGGGGGGGGGGGGGGGGGGGGGFFFAFFFDGDDGFGFGGGGGGGGGCCGGG:CGDFGGDGGGGGGGGGGGGGCC@EFDGFCFGGGGGGGGGGGGGGGCFGGCEC*=7:C5CGGGEGGC+<@FGGF8CFGGGFFEGGD=EG?0CCCFCGGGGCCGGD3?CFFFFGC<4<FCECF3D@??3**):C7:DDFF*4@5A:<>FF032><B>9:F4)=A<<<F>FF>B:(16-90<
@M00689:251:000000000-CJTJ5:1:1101:27178:16693 1:N:0:10
CAGGATTAGATACCCTGGTAGTCCACGCCGTAAACGATGTCGACTTGGAGGTTGTGCCCTTGAGGCGTGGCTTCCGGAGCTAACGCGTTAAGTCGACCGCCTGGGGAGTACGGCCGCAAGGTTAAAACTCAAATGAATTGACGGGGGCCCGCACAAGCGGTGGAGCATGTGGTTTAATTCGATGCAACGCGAAGAACCTTACCTGGTCTTGACATCCACAGAACTTTCCAGAGATGGATTGGTGCCTTCGGGAGCTGTGAGACAGGTGATGCATGGCCGTCGCTGCATCTGTCTT
+
GGGGGGGGGGGGGGGGGGGGGGGGFGGGGGGGGGGGGGGGGGGGGGGGGGGGGGGGGGGGGGGFGGGGGGGGGGGGGGGGGGGGGGGGGGGGGGGGGGGGGGGGGGGGGGGGGGGCFGGGGGFFGGGBGGGGGGGDFGGGGGGGGGGGG>BEGGGGGGGGGGGGGGGFFGFGGGGGGGGFGGGGGGGGGGE5CCGGFGGGGGFFGGGGGFFFGFGF<:FGGGGGGGGFFGFF4>CFFFFGGGGFF@FAF)8DDFFBBABFB4<?FFF>BBAAAFFF>FB>>B;:?BFABF<BAF)
@M00689:251:000000000-CJTJ5:1:1101:27166:16710 1:N:0:10
CAGGATTAGATACCCTGGTAGTCCACGCCGTAAACGATGTCGAATTGGAGGGTGTGCCATTGACGCGTGGCTTCCGGAGATAATGCGTTAAGTCGACCGCCTGGGGAGTACGGCCGCAAGGTTAAAACTCAAGTGAATTGTAGGGGGCCCGCAAAAACGGCGGTGCATGTGGTTTCATTCCATGCAACGCAAAGAATATTGCCAGGTCTTTACATTCACAGTACTTTCATAAGATGTTTTAGTACCTTCGTGTTCTCTATACCAGTGATGACATAGCCAGCGCTGTGCCTGTC
+
G9<FCCDFGFGG9EDA-6;;C,;C<@,+976@BCAFCF,;EF86C@F,C6@+BF@C@<,6,96,8,+76+6,,,:CFE:7A9C,5,44B=CCEF+BCCE+4B?++4?F+,,+8+++CF+++FD>FDGG,=D<,3@;FFFG9,3=FCE75@E****?*>F7*44*/*+<,,2,244+4+5>+AC;03++*:*/:<6*++20++0+3*++00*+*23029=:**2:CCCF***/*/2*/*0****01**))0,/1.0))-.*6*.3?1*)0.6><7**)0)(-4(,((())))))
@M00689:251:000000000-CJTJ5:1:1101:5970:16782 1:N:0:10
CAGGATTAGATACCCTGGTAGTCCATGCCGTAAACGGTGGGCGCTAGGTGTAGGGGTCTTCCACGGCCTCTGTGTCGTAGCTAACGCATTAAGCGCCCCGCCTGGGGAGTACGGCCGCAAGGCTAAAACTCAAAGGAATTGACGGGGGCCCGCACAAGCGGCGGAGCATGTGGATTAATTCGATGCAACGCGAAGAACCTTACCTGTGCTTGACATACACCAGATCGCTGCAGAGATGTAGTTTCCCTTGTGGTTGGTGTACAGTTGGTGCATGGCCGTCGTTGCATCTGGCT
+
GGGGGGFGGGGGGGFGGGGGGGFFFFGGGEGGGGGGGGGGGFGEGCGGCFGGGGGG>FGGC<@,@@:F@AFFGGGFGC8<=<FFGG7C,?E5CC>FFFFECFEFDCEBCCCBCFEGDEEGEDF=FAEAFGCF8FDF86=,8@,8FFEEGFECEG7*28<FGCE@E:8@CDCFGG+00A:70;9<@>+:8>E7**:CC;86<?+00<+<77:<<++;:*9*277<66CDFDD??990*9:>C7*?66444)69*00:04(0.1:A0*157().48F))0213(,((.)6)-).(
@M00689:251:000000000-CJTJ5:1:1101:18470:16849 1:N:0:10
CAGGATTAGATACCCTGGTAGTCCATGCCGTAAACGGTGGGCGCTAGGTGTAGGGGTCTTCCACGGCCTCTGTGTCGTAGCTAACGCATTAAGCGCCCCGCCTGGGGAGTACGGCCGCAAGGCTAAAACTCAAAGGAATTGACGGGGGCCCGCACAAGCGGCGGAGCATGTGGATTAATTCGATGCAACGCGAAGAACCTTACCTGGGCTTGACATACACCAGATCGCTGCAGAGATGTAGTTTCCCTTGTGGTTGGTGTACAGGTGCTGCATGGCCGTCGCTGCAT
+
GGGGGGGGGCFFGGFGGGGGGGGA@FFGGGFGGGAFGGGGGGDFGGGGFGGGGGGGGGGFGGGGGGGCDGGFFGFFEDEGGGGGFF@FGEGDFFGGEGGFGCEGGGGGGGFGGGGGFGGGGGDFGGGGGG?FGGGEFFFDBFGGGGGGEGCB@EGEGGGGGGGGDGGGCCCEGGFC<:CFFCFGGEFGFE5CEGEEFFC@9?F++<CFCFGEF?FCD??FFC<F4C=D>>D?)9FDB?CCG7CC*9*467AGGFFFF01;AF2))/900477<FFF:>>>F6??934
@M00689:251:000000000-CJTJ5:1:1101:15911:16856 1:N:0:10
CAGGATTAGATACCCTGGTAGTCCACGCCCTAAACGATGAATGCTAGTTGTTGGGGTGCTTGTCACTCCAGTAATGCAGTTAACACATTAAGCATTCCGCCTGGGGAGTACGGTCGCAAGATTAAAACTCAAAGGAATAGACGGGGACCCGCACAAGCGGTGGAGCATGTGGTTTAATTCGAAGATACGCGAAGAACCTTACCTAGGCTTGACATTGATAGAATCTGCTAGAGATAGCGGAGTGTCTAGTTTACTAGACCTTGAAAACAGGTGCTGCATGGCCGTCGCTGCAT
+
GGGGGGGGGGGFEEG9EDFGGGGGDFEFGGGGDCCFFCFEDFFCFFG,CC@EFFGGFEBFFGFFDFFFGCFGGGGGGGG<FFFFGAE@FGFGGGFACGGGGEFFGGEGEEFCCB?@@FGGGC<FGFGGE=EGFGFEAFFEGGGGFCECE+@CEGEFFGGEEEGGCCFCF<FFC*3>ECGFGCFGD,>3>*;9::EF8B6;AFG9BFGF,3>6CF77C87CFCF+;C9@6@F6*;:CFAG355****16@4:*:9*6:A4?)76>@=*(0(48:6*9?F2<?<?9(,-((-13)
@M00689:251:000000000-CJTJ5:1:1101:14919:16859 1:N:0:10
CAGGATTAGATACCCTGGTAGTCCATGCCGTAAACGGTGGGCGCTAGGTGTAGGGGTCTTCCACGGCCTCTGTGTCGTAGCTAACGCATTAAGCGCCCCGCCTGGGGAGTACGGCCGCAAGGCTAAAACTCAAAGGAATTGACGGGGGCCCGCACAAGCGGCGGAGCATGTGGATTAATTAGATGCAACGCGAAGAACCTTACCTGGGCTTGACATACACCAGATCGCTGCAGAGATGTAGTTTCCCTTGTGGTTGGTGTACAGGTGATGCATGGCTGTCGCTGCAT
+
GGGGGGGGGGGGGGGGFFGGGGFGFFFGGGFBFGGGGGFGGGGGGGGGGGGFFFFGGGGGGGGGGGGGDGGGGGGGGFGGGFGGGGGGGGGGGGGGGGGGGGGGGGGGGGGGGGGGGGGGGGGGGGGGGGGGGGFGGGGGGFGGGGGGGGGGGGGGGFGGGGGGGGGGGGGGF7<FFGGGGGGGGG?FGGGGGGGGGGGGGGGGGGGGGGGCGG7DGFFGGGCFG:CCFGD446<C8FGF:DGGFF@FF@FGG>FF>:?FFFFF@FFAFAB<<FFFFDBBBFB?BFF
@M00689:251:000000000-CJTJ5:1:1101:18454:16861 1:N:0:10
CAGGATTAGATACCCTGGTAGTCCATGCCGTAAACGGTGGGCGCTAGGTGTAGGGGTCTTCCACGGCCTCTGTGTCGTAGCTAACGCATTAAGCGCCCCGCCTGGGGAGTACGGCCGCAAGGCTAAAACTCAAAGGAATTGACGGGGGCCCGCACAAGCGGCGGAGCATGTGGATTAATTCGATGCAACGCGAAGAACCTTACCTGGGCTTGACATACACCAGATCGCTGCAGCGATGTAGTTTCCCTTGTGGTTGGTGTACAGGTGCTGCATGGCCGTCGCTGCAT
+
GGGGGGGEFGGGGGGGGGGGGGGGGGGGGGGGGGGGGGGGGGGGGGGGGGGCGFGGGGGGGGGGGGGGGGGGGGGGGGGGGGGGGGGGGGEDGGGGGGGGGGGGGGGCFGGGGGGGGGFGGFGGGGGGGGGGGGFF8EFGCAFFGGDFGGGGGGGGGGGGGGEGGGGGGC9C7+:CCFGGGGFGGGGGGGGGGGDG6CFCFGGGGFGGGGGGGFGGCFFFC**9CF5DF3D4))1)7>CGGGGGFFFFFFFGG>5:(3:F)=A>?B6:44<:4*>FFEB(--4(4(6
@M00689:251:000000000-CJTJ5:1:1101:11991:16866 1:N:0:10
CAGGATTAGATACCCTGGTAGTCCATGCCGTAAACGGTGGGCGCTAGGTGTAGGGGTCTTCCACGGCCTCTGTGTCGTAGCTAACGCATTAAGCGCCCCGCCTGGGGAGTACGGCCGCAAGGCTAAAACTCAAAGGAATTGACGGGGGCCCGCACAAGCGGCGGAGCATGTGGATTAATTCGATGCAACGCGAAGAACCTTACCTGGGCTTGACATACACCAGATCGCTGCAGAGATGTAGTTTCCCTTGTGGTTGGTGTACAGGTGGTGCATGGTCGTCGCTGCATCGGTCT
+
GGGGGGGGGGGGGGGGGGGGGGGGGGGGGGGGGGGGGGGGGGGGGGGGGGGGGGGGGGGGGGGGGGGGGGGGGGGGGGGGGGGGGGGGGGGGGGGGGGGGGGDGGGGGGGGGGGGGGGGGGGGGGGGFGGGGGGGGGGGGGGGGGGGGGGGGGGEGGGGGGGGGEGGGGGCGG:<FFGGGGCFGGGGGFGGCGGGEGGGFC7FCCFFFFGCGC<CFGFFGGG/77>ECFGGFFFF4=?>7>DFFFFF<4?AFG>FFFFFFBF94:?FFEFADAB@@FEF1;BF?>0:A(,383
@M00689:251:000000000-CJTJ5:1:1101:15898:16869 1:N:0:10
CAGGATTAGATACCCTGGTAGTCCACGCCCTAAACGATGAATGCTAGTTGTTGGGGTGCTTGTCACTCCAGTAATGCAGTTAACACATTAAGCATTCCGCCTGGGGAGTACGGTCGCAAGATTAAAACTCAAAGGAATAGACGGGGACCCGCACAAGCGGTGGAGCATGTGGTTTAATTCGAAGATACGCGAAGAACCTTACCTAGGCTTGACATTGATAGAATCTGCTAGAGATAGCGGAGTGTCTAGTTTACTAGACCTTGAAAACAGGTGCTGCATGGCCGTCGCTGCAT
+
GGGGGGGGGGGGGEGGGGGGGGGFGGGGGGGGGGGGGGGGGGGGGFGFGGGGGGGGGGGGGGGGGGFGGFGGGGGGGGGFAFGGGGGGGGGGGGGGGGGGGGGFGGFGGGGGGGGGGGGGGGGGGGGGGGGGGGGGGGGGGGGGGGGGGGGGGGGGGGGGGGGGGGGGGGGGGGGGGGGFGGGGGGGGGGGGGGGGGGGGGGGGGGGGGGGGGGGGGFFGGGG=FGGGFGGFFFGGFFGDDGGGFFFFFFFGGFFFFAF??FFFFFB?FFFF:FFFFFFFFFBBFFF9?FBFF
@M00689:251:000000000-CJTJ5:1:1101:24466:16873 1:N:0:10
CAGGATTAGATACCCTGGTAGTCCATGCCGTAAACGGTGGGCGCTAGGTGTAGGGGTCTTCCACGGCCTCTGTGTCGTAGCTAACGCATTAAGCGCCCCGCCTGGGGAGTACGGCCGCAAGGCTAAAACTCAAAGGAATTGACGGGGGCCCGCACAAGCGGCGGAGCATGTGGATTAATTCGATGCAACGCGAAGAACCTTACCTGGGCTTGACATACACCAGATCGCTGCAGAGATGTAGTTTCCCTTGTGGTTGGTGTACAGGTGGTGCATGGTCGTCGCTGCAT
+
GGGGGGGGGGGGGGGGGGGGGGGGGGGGGGGGGGGGGGGGGGGGGGGGGGGGGGGGGGGGGGGGGGGGGGGGGGGGGGGGGGGGGGGGGGGGGGGGGGGGGGGGGGGGGGGGGGGGGGGGGGGGGGGGGGGGGGGGGGGGGGGGGGGGGGGGGGGGGFGGCGEGGGGGGGGGGGFGGGGGGGGGGGGGGGGGGGGGGGGGGGGGGGGGGGGGGGGGCFFGGGGGGGGGFGGFFFCF?FGGGGGGFFFFFFADGFF<>FBFFFBAFF:<EFFFFFFFFDF?>>BFFBA
@M00689:251:000000000-CJTJ5:1:1101:17435:16912 1:N:0:10
CAGGATTAGATACCCTGGTAGTCCATGCCGTAAACGGTGGGCGCTAGGTGTAGGGGTCTTCCACGGCCTCTGTGTCGTAGCTAACGCATTAAGCGCCCCGCCTGGGGAGTACGGCCGCAAGGCTAAAACTCAAAGGAATTGACGGGGGCCCGCACAAGCGGCGGAGCATGTGGATTAATTCGATGCAACGCGAAGAACCTTACCTGGGCTTGACATACACCAGATCGCTGCAGAGAGGTAGTTTCCCTTGTGGTTGGTGTACAGGTGGTGCATGGCCGTCGCTGCAT
+
GGGGGGGGGFGGGGGFFGGGGGFFEGGFFGGGGGGGGGGGGGGGGGGGCFAFGGGGGGCGGFGGGGGGGGGGGDAGEGGGGGGGGGGGGGGGGGGGCGGGGGGGGGGGGGGGGGGGGGGGDFC<FFGGGFFEGGGGGFFDGGFGGGGGGGGEGGFGGGF@FEEEGDGGFFGFFF+<CEGGGGGDGEFGCEDGGGGGFECFCC@EGGGGGGGGG?GFGF@C09CFF<FGFGGFFFG4)896C:FG89?99?<CDFFBF?BF>FA<FFF<>:A?A?<7<E9999?<>BA
@M00689:251:000000000-CJTJ5:1:1101:18649:16923 1:N:0:10
CAGGATTAGATACCCTGGTAGTCCACGCCGTAAACGATGTCGACTTGGAGGTTGTGCCCTTGAGGCGTGGCTTCCGGAGCTAACGCGTTAAGTCGACCGCCTGGGGAGTACGGCCGCAAGGTTAAAACTCAAATGAATTGACGGGGGCCCGCACAAGCGGTGGAGCATGTGGTTTAATTCGATGCAACGCGAAGAACCTTACCTGGTCTTGACATCCACAGAACTTTCCAGAGATGGAGTGGTGCCTTCGGGAACTGTGCGACAGGTGCTGCATGGTCGTCGCTGCAT
+
GGGGGGGGGGGGGGGGGGGGGGGGFFFGGGGGGGGGGGGGGGDFGGGGCFFGGGGGFGGGGFGGGGGGEGGFGGGGGGEEGGGGGGGGGGGGGGGGGGGGGGGGGGGGGGGGGGGGGDGGGGGGGGGFGGGGGGGGGGGFGGGGGGGGGGGGGGGGFFGGGGGGGCCFGGGGGGGGGGFGFGGFGGGGEEGG=EGCF8@FGGGGGGFGCGGGFGGCFFFGGDFGGGE:6CD=)<DF?;*9C3:<FFF>?>?C55>?FF)*()--<@F?F>FB:F=FFFFB:BB:BFFF
@M00689:251:000000000-CJTJ5:1:1101:23045:17024 1:N:0:10
CAGGATTACATACCCTGGTAGTCCATGCCGTAAACGGTGGGCGCTAGGTGTAGGGGTCTTCCACGGCCTCTGTGTCGTAGCTAACGCATTAAGCGCCCCGCCTGGGGAGTACGGCCGCAAGGCTAAAACTCAAAGGAATTGACGGGGGCCCGCACAAGCGGCGGAGCATGTGGATTAATTCGATGCAACGCGAAGAACCTTACCTGGGCTTGACATACACCAGATCGCTGCAGCGATGTAGTTTCCCTTGTGGTTGGTGTACAGGTGGTGCATGGCCGTCGCTGCAT
+
GGGGGGGGGFGGGGGGGGFGGFGGGFEFGGGGGGGGGGGGGGGGGGGGGGG<FEEGGGGGGGGGGGGEGGGGGGGGGGGFGGGGGGGGGGFGFDGGFFGEGGG7FCCGEGGGGGGGGG+FEFGGFDFGGGGC@GDCFGGGGGGGEE@FGGGGGGGGGFGGGGGGEGGGGGGGG7?99?CG>CCFGGGGGGDGGGCEEGGGGGGGGCFGGGGGGG7F7?FGGG*529:3;DGF4)))8)9*0:>CFFFAF?<FCFFF>BFFAF22469051<7A?F@:<91(1411>)
@M00689:251:000000000-CJTJ5:1:1101:19347:17121 1:N:0:10
CAGGATTAGATACCCTGGTAGTCCATGCCGTAAACGGTGGGCGCTAGGTGTAGGGGTCTTCCACGGCCTCTGTGTCGTAGCTAACGCATTAAGCGCCCCGCCTGGGGAGTACGGCCGCAAGGCTAAAACTCAAAGGAATTGACGGGGGCCCGCACAAGCGGCGGAGCATGTGGATTAATTCGATGCAACGCGAAGAACCTTACCTGGGCTTGACATACACCAGATCGCTGCAGAGATGTAGTTTCCCTTGTGGTTGGTGTACAGGTGATGCATGGTCGTCGCTGCAT
+
GGGGGGGGGGGGGGGGGGGGGGGGGGFFGGGGGGGGGGFGGGGGGGGGGGGGGGGGGGGGGGGGGGGGGGGGGGGGGGGGGGGGGGGGGGGGGGGGGGGGGGGGGGGGGGGGGGGGGGGGGGGGGGGGGGGGGGGGGGFCFGGGGGGGGGGGGCGGGDFEGGGGCGGGGGGGGGGGGGGGGG@FGGGGGGGGGGGGGGGGGGGGGGGGGGGGGGGGGFFGGGGGGGGGFGGFF?GFFBGGFGFGFF@BFFFGGFF?FFFFFFFFFFFFF<DFFFFFFEFFFB?0;BF
@M00689:251:000000000-CJTJ5:1:1101:24326:17123 1:N:0:10
CAGGATTAGATACCCTGGTAGTCCATGCCGTAAACGGTGGGCGCTAGGTGTAGGGGTCTTCCACGGCCTCTGTGTCGTAGCTAACGCATTAAGCGCCCCGCCTGGGGAGTACGGCCGCAAGGCTAAAACTCAAAGGAATTGACGGGGGCCCGCACAAGCGGCGGAGCATGTGGATTAATTCGATGCAACGCGAAGAACCTTACCTGGGCTTGACATACACCAGATCGCTGCAGAGATGTAGTTTCCCTTGTGGTTGGTGTACAGGTGATGCATGGCTGTCGCTGCAT
+
GGGGGGGGGGGGGGGGGGGGGGGGGGGGGGGGGGGGGGGGGGGGGGGGGGGGGGGEGGGGGGGGGGGGGGGGGGGGGGFFGGGGGGG7FGGGGGGGGGGGGGG@GGGGGGGGDGEGGGGGGGGGGCGGGGGGGGGGGGGGFGFGGGGGGGGGG>FFFFGGGGGCEGGEFGGGG7@CGGGGGGGGGGFFGCGGGGGGGFFFGGGGGG=FGGCGGG9>CFFGGG4>CDED;DD:?FD*76?FGFCFFFFFF:47DFF<;FBFFF).?F6<?4<>BF>FFFFF(8?:>0:
@M00689:251:000000000-CJTJ5:1:1101:9973:17238 1:N:0:10
CAGGATTAGATACCCTGGTAGTCCACGCCGTAAACGATGAATACTAGGTGTGGGGTTTCAACACCTCCGTGCCGCCGCTAACGCATTAAGTATTCCGCCTGGGGAGTACGGTCGCAAGATTAAAACTCAAAGGAATTGACGGGGACCCGCACAAGTAGCGGAGCATGTGGTTTAATTCGAAGCAACGCGACGAACCTTACCTACACTTGACATCCCTTGCATTACTCTTAATCGAGGAAATCCCTTCGGGGACAAGGTGACAGGTGATGAATGGCTGGCGCTGCATCGATCTCTT
+
GGGGGGGGGGGGGGGGGGGGGGGGGGGGGGGGGGGGGGGCEFDFGGGGGGGGGGFGCEFFDGGG7C86@DECDCGGGGDECCEGECFGGD<EGGGGAFGGGGGGCFFFFCEDFEEGFFCDBFGGGC8<?=D,BFFFF9@<FGGG@+C:BFEGGG,,@EFGG<EEGGGE;FFFFGEFGCFDFGDGC,88:=*=CEE5:CC+3<FGFGFC+ACEFGGGG?FG=>:07:<*9*016<FC)09*7CG4<65,>303588:2<?4:43?F66)*)4<A6@?3)-,(79>0<4((..329:
@M00689:251:000000000-CJTJ5:1:1101:18042:17242 1:N:0:10
CAGGATTAGATACCCTGGTAGTCCATGCCGTAAACGGTGGGCGCTAGGTGTAGGGGTCTTCCACGGCCTCTGTGTCGTAGCTAACGCATTAAGCGCCCCGCCTGGGGAGTACGGCCGCAAGGCTAAAACTCAAAGGAATTGACGGGGGCCCGCACAAGCGGCGGAGCATGTGGATTAATTCGATGCAACGCGAAGAACCTTACCTGGGCTTGACATACACCAGATCGCTGCAGAGATGTAGTTTCCCTTGTGGTTGGTGTACAGGTGGTGCATGGCTGTCGCTGCAT
+
GGGGGGGGGGGGGGGGGGGGGGGFGGGGGGGGGGGGGGGGGGGGGGGGGGGCGGGGGGGGGGGGGGGGGGGGGGGGGGGGGGGGGGGGGGGGGGGGGGGGGGGGGGGGGGGGGGGGGGGGGGGGGGGGGGGGGGGGGGGGGFFGGGGGGGGGGDGGGGGGGGEGGGGFGFEGEEEGGGGGGG7CGGGGGGGD5EGGGGGGGGGGGGGGGGGGGGCGGFFGGGGGGFGGFGGFFFG**?>FFGGGFFFFFFFFGFFBBF?FBFFAFBF0739:DFFFFD?F<6114,6
@M00689:251:000000000-CJTJ5:1:1101:28404:17248 1:N:0:10
CAGGATTAGATACCCTGGTAGTCCACGCCGTAAACGATGAATACTAGGTGTGGGGGTTTCAACACCTCCGTGCCGCCGCTAACGCATTAAGTATTCCGCCTGGGGAGTACGGTCGCAAGATTAAAACTCAAAGGAATTGACGGGGACCCGCACAAGTAGCGGAGCATGTGGTTTAATTCGAAGCAACGCGAAGAACCTTACCTACACTTGACATCCCTTGCATTACTCTTAATCGAGGAAATCCCTTCGGGGACAAGGTGACAGGTGATGCATGGCCGTCGCTGCAT
+
GGGGGGGGGGGGGGGGGGGGGGGGFGFGGGGGGGGGGGGGGGGGGGGGGGGGGGGGFEGGGGGGGGGGGGGGGGGGGCEGGGGGGGGGGGGGGGGGGGGGFGFGGGGGGGGGGGGGGDGFFD<FGGGGGGGGGGGGGGF9FGGGGEGGGGE@BEFFGFFGDGGGGFGGFGGGGGGCFGGGGGGGGFGGGGDEEGGFGGGGCCFCFGGGGCCFFFGCDFFFGGGGGGGGFGGFFFDC>BDGDG>FF@FFF3075>F?B:?FAF9?7B4A444<AFFFFBBB>B?F98A
@M00689:251:000000000-CJTJ5:1:1101:9958:17249 1:N:0:10
CAGGATTAGATACCCTGGTAGTCCACGCCGTAAACGATGAATACTAGGTGTGGGGTTTCAACACCTCCGTGCCGCCGCTAACGCATTAAGTATTCCGCCTGGGGAGTACGGTCGCAAGATTAAAACTCAAAGGAATTGACGGGGACCCGCACAAGTAGCGGAGCATGTGGTTTAATTCGAAGCAACGCGAAGAACCTTACCTACACTTGACATCCCTTGCATTACTCTTACTCGAGGAAATCCCTTCGGGGACAAGGTGACAGCTGATGCATGGCTGTCGCTGCCT
+
GDGGGGFFGGGFGFEGFFGGGFFGGGFGGGGEGGGEGGGGGGGGGGGGGGGDGEGGGGGGGGGEGFGGGGGGGCEGFCEBFFGEFGDGGGFGGGGGGGGGGGGGGGFGGGEGGGGGGGDDFGGGAFBFGGGGGEDG@FDFECEEFGGEED@EGGFFGFFGG<EDGGGFGGGGGGFGF98FFCGGGF8CEGGDG?GFCFCGGG?CCFCGG79F><FGGF?GFCF*:DGGFG*9=357BEGC:CG6?7:(<33)9>)8?40*.*)(/)14=23:4>>?DF<:68<(()
@M00689:251:000000000-CJTJ5:1:1101:19573:17270 1:N:0:10
CAGGATTAGATACCCTGGTAGTCCATGCCGTAAACGGTGGGCGCTAGGTGTAGGGGTCTTCCACGGCCTCTGTGTCGTAGCTAACGCATTAAGCGCCCCGCCTGGGGAGTACGGCCGCAAGGCTAAAACTCAAAGGAATTGACGGGGGCCCGCACAAGCGGCGGAGCATGTGGATTAATTCGATGCAACGCGAAGAACCTTACCTGGGCTTGACATACACCAGATCGCTGCAGAGATGTAGTTTCCCTTGTGGTTGGTGTACAGGTGATGCAGGGCTGTCGCTGCATCCGTCT
+
GGGGFGGGGGGGGGGGGGGGGGFCFGGEFEGGGGFECGGGGGCFGGGGGGGGGGGG@EGGGGGGGGGGGGGGGGEFFFGGGGGGGGGGGGGGGGGG7FGECGGGGGGGGGGGGGGGGGGGGGGGGGGGGGGGFFGGGGGGGGGGGGGGGGEGGGGE,;FEEFEECCGGFGGFGFCFCGGGGGGFGGGGGDGGGGGGGGGGGFGFFCC5=A>C*0A>DFF**9<<=FFGFD39)=FGFF>FF7CFFFFAF4<FG>>81:BF7?4:F*<)9A<-).77)7()-14<00<)((-,,
@M00689:251:000000000-CJTJ5:1:1101:9049:17273 1:N:0:10
CAGGATTAGATACCCTGGTAATCCATGCCGTAAACGGTGGGCGCTAGGTGTAGGGGTCTTCCACGGCCTCTGTGTCGTAGCTAACGCATTAAGCGCCCCGCCTGGGGAGTACGGCCGCAAGGCTAAAACTCAAAGGAATTGACGGGGGCCCGCACAAGCGGCGGAGCATGTGGATTAATTCGATGCAACGCGAAGAACCTTACCTGGGCTTGACATACACCAGATCGCTGCAGAGATGTAGTTTCCCTTGTGGTTGGTGTACAGGTGCTGCATGGCCGTCGCTGCAT
+
GGGGGGGGGGGGGGGGGGGFGGGGGGFGGGGGGGGGGGEGGGGGGGGGGGGGGGGGGGGGGGGGGGGGGGGGGGGGGGGGGGGGGGGDGGGGGGGGGGGGGGGGGGGGGGGGGDGGGGGGGGGGGFGGGGGGGGGGGGGGGGGGGGGGGGGGG:<<CFGGGGGGGGGGGGEFGFGGGGGGGFGCFGGGFGGECEGGGFEFGCFFGGGGGGGGGGGGGFFGGGGGGGGGFGGFFBGG=FFGGGFGFFFFFFAGGFFFFFFFFFF<?F6:FFFFFFFFFF9BFF:<6?F
@M00689:251:000000000-CJTJ5:1:1101:11165:17277 1:N:0:10
CAGGATTAGATACCCTGGTAGTCCATGCCGTAAACGGTGGGCGCTAGGTGTAGGGGTCCTCCACGGCCTCTGTGTCGTAGCTAACGCATTAAGCGCCCCGCCTGGGGAGTACGGCCGCAAGGCTAAAACTCAAAGGAATTGACGGGGGCCCGCACAAGCGGCGGAGCATGTGGATTAATTCGATGCAACGCGAAGAACCTTACCTGGGCTTGACATACACCAGATCGCTGCAGAGATGTAGTTTCCCTTGTGGTTGGTGTACAGGTGCTGCATGGCCGTCGCTGCAT
+
GFGGFGGGGGGGGFGGGGGGGGGGEGGGGGGGGGGGGGGGGGGGGGGGGGGGGGGGGGGGGGGGGGGGGGGGGGGGGGGGGGGGGGGGGGGGGGGGGGGGGGGGGGGGGGGGGGGGGGGGGGGGGGFGGGGGGGGGGGGGGGGGGGGGGGGGGGGGGEEGFGGGG5EFGGEFGGFGGGGGFGGG?EECGGGGGEEGG>CEFGGGGGGGGGFGGGGGGFFGDGC47FGG><DFF677F=FGGGGGF7=<FFFGDFF<B:<FFF>DF=@>FAFB<?>FF)-3(46,43-
@M00689:251:000000000-CJTJ5:1:1101:11157:17293 1:N:0:10
CAGGATTAGATACCCTGGTAGTCCATGCCGTAAACGGTGGGCGCTAGGTGTAGGGGTCCTCCACGGCCTCTGTGTCGTAGCTAACGCATTAAGCGCCCCGCCTGGGGAGTACGGCCGCAAGGCTAAAACTCAAAGGAATTGACGGGGGCCCGCACAAGCGGCGGAGCATGTGGATTAATTCGATGCAACGCGAAGAACCTTACCTGGGCTTGACATACACCAGATCGCTGCAGAGATGTAGTTTCCCTTGTGGTTGGTGTACAGGTGCTGCATGGCCGTCGCTGCAT
+
GGGGGGGGGGGGGGGGGGGGGGGFGGGGGGGGGGGGGGGGGGGGGGGFGGGGFGGGGGGGGGGGGGGGGGGGFGGC7FF?FGGEFEGGGGG9FGDGGGGGGGGGGGG>CFGFGGGGGGGGGGGGGGGGGGFGGGGGGGGGF<FGGGDDGGGGG8FGGFGGGGGDGGECGFGGF+<C6?<EFCFD?>FGGGGEGGGE+CGGGGGGGFFCFGGD4EGGG=?DGFFFFG=DFGGFFF5>FFF*:CFFF@FAFFB4DFFB6?1FFFFF4F):F<3(<F45?B4(-6?B6?)
@M00689:251:000000000-CJTJ5:1:1101:15218:17342 1:N:0:10
CAGGATTAGATACCCTGGTAGTCCATGCCGTAAACGGTGGGCGCTAGGTGTAGGGGTCTTCCACGGCCTCTGTGTCGTAGCTAACGCATTAAGCGCCCCGCCTGGGGAGTACGGCCGCAAGGCTAAAACTCAAAGGAATTGACGGGGGCCCGCACAAGCGGCGGAGCATGTGGATTAATTCGATGCAACGCGAAGAACCTTACCTGGGCTTGACATACACCAGATCGCTGCAGAGATGTAGTTTCCCTTGTGGTTGGTGTACAGGTGATGCATGGCCGTCGCTGCAT
+
GGGGGGGGGGGGGGGGGGGGGGGGFGGGFGGGGFFGGGGGGGGGFGGGGGGGGGGGFEGGGGFDFGGGGGGGGGGGGGGGGGGGGGGGGGGGGGGGGGGGGGGGGGGGGGGGEGGGGGGGGGGFFFGGGGGGDFGGGGGGGEGGGGGGGCGGGGEEFFGGGGEGGEGGCFAFGG?FGGGGGGGGGGGGGGEG=CGGEGGGGGGCFGGGGGGGGFGGGFFC<DGGC6757CD?;=9*=?7:C7>C4BFFFFFGGFF?FFFF<6664?FBFFA<>?>47>>(70:?(24
@M00689:251:000000000-CJTJ5:1:1101:4770:17372 1:N:0:10
CAGGATTAGATACCCTGGTAGTCCATGCCGTAAACGGTGGGCGCTAGGTGTAGGGGTCTTCCACGGCCTCTGTGTCGTAGCTAATGCATTAAGCGCCCCGCCTGGGGAGTACGGCCGCAAGGCTAAAACTCAAAGGAATTGATGGGGGCCTGCAAAAGCGTCGGAGCTTGCGGAATAATTCGATTCAACGCTAGGAACCTTACCTGGGCTTGACATACACCAGATCGCCGCAGAGACGAAGTATCACTTGTGGGTGGCGTACAGGAGGAGCATGGCCACAGCTGAACCAGTAGAT
+
FAFGFGCEEDFFCC<ADDG<A@,CDF<C,766BDCF7F,6:CF7C::<;@66,ECEFCF9E9,C@::@6,E@6@9CFGC@DAAC,CCE,CFCFF+4FCB4CFG7FF@+64,547CF:+6+@+3BF,?,:AFFDG<,3,@,=<,B==:FGG*>D8,,335*5*44*1*,,4*=F<*6<;>1:8+++?+BE*=***2++=*<;:C2<:***;<5*0<CF*/*2*/1C<*9)195))*9)))9C***9*9)*0)9*).,,((0(03<)).2)((()/)86)(,(()...(4(,64)..
@M00689:251:000000000-CJTJ5:1:1101:23312:17387 1:N:0:10
TAGGATTAGATACCCTGGTAGTCCACGCCCTAAACGATGAATGCTAGTTGTTGGGGTGCTTGTCACTCCAGTAATGCAGTTAACACATTAAGCATTCCGCCTGGGGAGTACGGTCGCAAGATTAAAACTCAAAGGAATAGACGGGGACCCGCACAAGCGGTGGAGCATGTGGTTTAATTCGAAGATACGCGAAGAACCTTACCTAGGCTTGACATTGATAGAATCTGCTAGAGATAGCGGAGTGTCTAGTTTACTAGACCTTGGAAACAGGTGATGCATGGCCGTCGCTGCAT
+
GFGDGFEGGGFEGGGGGFFFAFFGGGCEGGEFGGGGGGGGGGGGGFGGGGGGFFGGGGGGGFFGCFFGGCEFEGGGGGFGGGGFGGGGGGGGGGGGGFGDEEGGG>FGGGGGGGGDGGGGFFEFGGGGGGGG<CEFGFGGFGGFGDGGGGGGGGGFFF>FG7CGGFGGGGGGFGGGFGFG5;DEEGGGGGGDGGEFGDFGGG?FFFFGGGGCFFG:CA=CF7CCGGGGF7FFFFCGFFGGCDCGFFFFFB>GFFFFABFFFFF8?@F?FFBFFFFFFFFF:::;>>FFFFFFF
@M00689:251:000000000-CJTJ5:1:1101:4755:17389 1:N:0:10
CAGGATTAGATACCCTGGTAGTCCATGCCGTAAACGGTGGGCGCTAGGTGTAGGGGTCTTCCACGGCCTCTGTGTCGTAGCTAACGCATTAAGCGCCCCGCCTGGGGAGTACGGCCGCAAGGCTAAAACTCAAAGGAATTGACGGGGGCCCGCACAAGCGGCGGAGCATGTGGATTAATTCGATGCAACGCGAAGAACCTTACCTGGGCTTGACATACACCAGATCGCTGCAGAGATGTAGTTTCACTTGTGGCTGGTGTACAGGAGGTGCATGGCCGTCGCGGACT
+
GCFGGGCGFAFGDEFGFDG@DF6ECFFFDFGGGGCFGGGGGG@FGGGF@CECFGGGEGFGF<FGGG>7B@EFFGFF:FEBFF9C<FBC:FG<CFGGGGGGGEC<EFGC@BFGGDDGEFE@FF7F8,=CFFADCFGGG?@<>CCECGEG7FCEGDCEFDFFGEGGGGGG6<CCCA@9@CFGGC+AF8FGFGGDEEGC<686:FFCC+5FGFGGFFF7D??4*/97D617)>)99457*1::FG*29*9)*8-6*)036((.59>AF)030()../5>)0-992(3(((
@M00689:251:000000000-CJTJ5:1:1101:4620:17396 1:N:0:10
CAGGATTAGATACCCTGGTAGTCCATGCCGTAAACGGTGGGCGCTAGGTGTAGGGGTCTCCCACGGCCTCTGTGTCGTAGCTAACGCATTAAGCGCCCCGCCTGGGGAGTACGGCCGCAAGGCTAAAACTCAAAGGAATTGACGGGGGCCCGCGCAAGCGGCGGAGAATGTGGTTTAATTCGAAGCAACGCGAAGAACCTTACCTGGGCTTGACATAAACCAGACCGCTGAAGAGAGGAAGTTTCCCTTGAGGTTGGCGTACAGGTGATGCATGGGCGTCGCTGCATCTGGCG
+
FFGGGGEGGG<CFDFGE@@FFFEFFAEFGGGGGGGGDGFC:F7FGGGGFFFGCFCEG7F,CE8C++F::<FGG9C@=F8<<<FCACEGGFGGFG:FCGGGDDCFFCCB=BFF7CCG7+CF=>DDEFGGC<AFFGCCCEF?FGA::::CECEEG*<FEGFGGCEG5//87C?FC*12:C?+*22**2@G6==EGE=/<8@>+03+0+275**/>C<0****9D<<**29.1)19652).**99*:*9F)*7)75)..1(4.3)(.7964*.44)7)))0,241(-(5).).).-
@M00689:251:000000000-CJTJ5:1:1101:13691:17406 1:N:0:10
CAGGATTAGATACCCTGGTAGTCCACGCCCTAAACGATGAATGCTAGTTGTTGGGGTGCTTGTCACTCCAGTAATGCAGTTAACACATTAAGCATTCCGCCTGGGGAGTACGGTCGCAAGATTAAAACTCAAAGGAATAGACGGGGACCCGCACAAGCGGTGGAGCATGTGGTTTAATTCGAAGATACGCGAAGAACCTTACCTAGGCTTGACATTGATAGAATCTGCTAGAGATAGCGGAGTGTCTAGTTTACTAGACCTTGAAAACAGGTGGTGCATGGCCGTCGCTGCAT
+
GGGGGGGGGGGGGGGGGGGGGGGGGGGGGGGGGGGGGGGGGGGGGGGGGGGGGGGGGGGGGGGGGGGGGGGGGGGGGGGGGGGGGGGGGGGGGGGGGGGGGGGGGGGGGGGGGGGGGGGGGGGGGGGGGGGGGGGGGGGFGGGGGGGGGGGGEGGGGGGGGCEGGGGGGGGGGGGGGGGGGFGGGGGGGGGGGGGGGGGGGGGGGGGGGGGFGGGGGFCGGGFFGGGGFGGFFFGGFFDGGGGDFFF9FFAG7@6AD<2?:?<<7F=?F(053@DFB6<AFBF9>99B?:17<
@M00689:251:000000000-CJTJ5:1:1101:5660:17416 1:N:0:10
CAGGATTAGATACCCTGGTAGTCCACGCTGTAAACGATGAATGCTAGGTGTAGGAGGTATCGACCCCTTCTGTGCCGGAGTTAACACAATAAGCATTCCGCCTGGGGAGTACGGCCGCAAGGTTGAAACTCAAAGGAATTGACGGGGGCCCGCACAAGCAGCGGAGCATGTGGTTTAATTCGAAGCAACGCGAAGAACCTTACCAGGTCTTGACATCCATTTAAAACAATAGAGATATGGCGTGAGCTTGCTCAAAATGAGACAGGTGCTGCATGGCCGTCGCTGCAT
+
DDG<F@@FGGCEFEFEDD;C<C6CE@FEFGEFFG<FFG@FGGGGCFGGCEEGECGGDGGC9,<FF@:DAFGGFGGFFFEGEFGCGGFCCEF9??FDFEC<BCEGGGDGGFGG:FGCFGGFG7CDF,CFGGFGDC?AF@FGGGGEEEDGGGGGGGGGFGFGGGEGE>57CFGGFGGCEFE@@*=EEGFFF75:EE=B82=8CC:<@FG66@*<DGG7*7?G*>FFGFG4<=FF4=**077773><::@>???GGF?<22<6:=<1?)/.)5<):48:F4>>BF0::07A
@M00689:251:000000000-CJTJ5:1:1101:20247:17423 1:N:0:10
CAGGATTAGATACCCTGGTAGTCCACGCCGTAAACGATGTCGACTTGGAGGTTGTGCCCTTGAGGCGTGGCTTCCGGAGCTAACGCGTTAAGTCGACCGCCTGGGGAGTACGGCCGCAAGGTTAAAACTCAAATGAATTGACGGGGGCCCGCCCAAGCGGTGGAGCATGTGGTTTAATTCGATGCAACGCGAAGAACCTTACCTGGTCTTGACATCCACGGAAGTTTTCAGAGATGAGAATGTGCCTTCGGGAACCGTGAGACAGGTGGTGCATGGCTGTCGCTGCATCTGTCTT
+
F6E<,C<FFFCEGDGGF<CECCCEFGGGGC6@FGGGCG<EA<CBFFGGGFC@6@CFAFF<CC<6,,@B@CFFG8FF:=>@FA<=BFGGGDCDEFGGF@C=BEGGD@FDFGGC>EGGGEEGD=>CADDF=DE<DEACFCGF9CC3<:1*>F7:*41::CEG@<EF8F8FCG,,4FGFCF7C3E>CEFGF8EE5=E5::8*9<E8EF*<EGG:9FCCFG)<35)997:+0@7CF=F7>*)*07CCGFFFAF>?D)8F6>1(0-*5(53??>:<F>??55<<?28?<(-8AFAA))))
@M00689:251:000000000-CJTJ5:1:1101:10697:17442 1:N:0:10
CAGGATTAGATACCCTGGTAGTCCACGCCCTAAACGATGAATGCTAGTTGTTGGGGTGCTTGTCACTCCAGTAATGCAGTTAACACATTAAGCATTCCGCCTGGGGAGTACGGTCGCAAGATTAAAACTCAAAGGAATAGACGGGGACCCGCACAAGCGTTGGAGCATTTGGTTTAATTCGAAGATACGCGAAGAACATTACCTACGCTTGACATTGATAGAATCTGCTAGAGATAGCGGATTATATAGTTCACTAGACCTTGAAAACAGTTGTTGCATGGCCGTTGATGCAT
+
GFGFFGGCFFGGGFGGGDFGGGGFCFFEFFGFCEG@FGGFFFGGGGGEG,CEFGG7:BEFGGG,@FFGG@FFEEFE<EAE,ACFEFDDDFFAC<FCFFGEEGCGDCC:FFD,@EFCDCF@CC,CEF,,?<EEEE8F,AE,CA@77:>FE:CEGGE@@E+++>BBC6CF@@C9@@CC9@DDDA8>:>;,:97C>5EGC,56,=9FF,***/*=C+9;;=FG+@1C+1+;@CG4A87C4+):))****/.*14*2/*6)-./)04267*(.2)6<BF74?AAB((,,(,().)..
@M00689:251:000000000-CJTJ5:1:1101:13125:17454 1:N:0:10
CAGGATTAGATACCCTGGTAGTCCACGCCCTAAACGATGAATGCTAGTTGTTGGGGTGCTTGTCACTCCAGTAATGCAGTTAACACATTAAGCATTCCGCCTGGGGAGTACGGTCGCAAGATTAAAACTCAAAGGAATAGACGGGGAACCGCACAAGCGGTGGAGCATGTGGTTTAATTCGAAGATACGCGAAGAACCTTACGTAGGCTTGACATTGATAGAATCTGCTAGAGAGAGCGGAGTGTATAGTTTACTCGACCTTGAAAACAGGTGCTGCATGGCCGTCGCTGAATAG
+
G9FGFGGGGFGGFFGGFCGGGGGGDAFG,CCEFFFGDGGGG9FGFCFF9CE,CECEFEG@<@6EFFGGGGG9FFGGAEA,66EEEF@8CFFFGG9?DEGGFFBE7CEE7:C,CBFG+@>CCFCFFFFCFFADFFGGFFGGFGDGFFG+@F8CECG8@DC+@F8F,@C::>D9F@CFFC,,3E5::,E,31459*4?BF,,>,*=14=?8*97C+4;7AAGGFDCF+<++;CAFF*88)9)5C/596*)19)>F4*-,.3;9?929=F0:82.5667FF261(43(3(((-()..)
@M00689:251:000000000-CJTJ5:1:1101:10677:17454 1:N:0:10
CAGGATTAGATACCCTGGTAGTCCACGCCCTAAACGATGAATGCTAGTTGTTGGGGTGCTTGTCACTCCAGTAATGCAGTTAACACATTAAGCATTCCGCCTGGGGAGTACGGTCGCAAGATTAAAACTCAAAGGAATAGACGGGGACCCGCACAAGCGGTGGAGCATGTGGTTTAATTCGAAGATACGCGAAGAACCTTACCTAGGCTTGACATTGATAGAATCTGCTAGAGATAGCGGAGTGTCTAGTTTACTAGACCTTGAAAACAGGTGTTGCATGGCCGTCGCTGCAT
+
GGGGGGGGGGGGGGGGGGGGGGGGGGFGGEGGGGGGGGGGFFEGGGGGGGGGGGGGEEEFGGGFGGGGGGGGGCFFGGGFGGGGGGGGGGGGGGGGGGGGGGGGGGGGGGGFEGGGGGGGGGGGGGGGFGGGGCFFGGGGFGGGGCFGGCGGGGGFGGGGGGGGGGGGGGFGGGGGGGGGG7DEEGG9>CE?EEGGGGGGGGFGFGGGG6)68<FD7FFF+;+:>DF7C776AFCFAFG<<DDGFFF<F@5CF=BAF<>@:?AFF?BB48?B??@F*9><B?:9>>;0-(24<
@M00689:251:000000000-CJTJ5:1:1101:13112:17470 1:N:0:10
CAGGATTAGATACCCTGGTAGTCCACGCCCTAAACGATGAATGCTAGTTGTTGGGGTGCTTGTCACTCCAGTAATGCAGTTAACACATTAAGCATTCCGCCTGGGGAGTACGGTCGCAAGATTAAAACTCAAAGGAATAGACGGGGACCCGCACAAGCGGTGGAGCATGTGGTTTAATTCGAAGATACGCGAAGAACCTTACCTAGGCTTGACATTGATAGAATCTGCTAGAGATAGCGGAGTGTCTAGTTTACTAGACCTTGAAAACAGGTGCTGCATGGCCGTCGCTGCAT
+
GGGGGGGGGGGGGGGGGGGGGGGGGGGGGGGGGGGGGGGGGGGGGGGGGGGGGGGGGGGGGGGGGGGGGFGGGDGGGGGGGGGGGGGGGGGGGGGGGGGGGGGGGGGGGGGGGGGGGGGGGGGGGGGGGGGGGGGGGGGGGGGGGGGGEGGGGGGGGGGGGGGGGGGGGGGGGGGGGGDGGDFGGGGGGGGGGGGFFGGGGGGGGGGGFCGGGGGGGFFGGFFGGFFGFGFAFFGGFFGGGDGGFFFFFFFGGFFFFFF?>F2)966<FBFF?FFFFFAFFFFBFFB6?F6(<
@M00689:251:000000000-CJTJ5:1:1101:21022:17470 1:N:0:10
CAGGATTAGATACCCTGGTAGTCCATGCCGTAAACGGTGGGCGCTAGGTGTAGGGGTCTTCCACGGCCTCTGTGTCGTAGCTAACGCATTAAGCGCCCCGCCTGGGGAGTACGGCCGCAAGGCTAAAACTCAAAGGAATTGACGGGGGCCCGCACAAGCGGCGGAGCATGTGGATTAATTCGATGCAACGCGAAGAACCTTACCTGGGCTTGACATACACCAGATCGCTGCAGAGATGTAGTTTCCCTTGTGGTTGGTGTACAGGTGTTGCATGGCCGTCGCTGCAT
+
GGGGGGGGGGGGGGGGGGGGGGGGGGGGGGGGGGGGGGGGGGGGGGGGGGFGGGGGGGGGGGGGGGGGGGGGGGGGGGGGGGGGGGGGGGGGGGGGGGGGGGGGGGGFGGGGGGGGGEFGGGGGGGGGGGGGGGGGGGGGGGGGGGGGGEGGGGGGGGGGFGGGGGGGGGGGGGFGGFGGGGGFGGGGGGGGGGGGGFFGGGGGFFGGGGGGGFFGGFFGCGGGG*CDFDGFFFGGFFGGGGGGFFFFFFAGD)>BFFFFFFFFFFFFFFFFFFFFFFFFF6:BF?)
@M00689:251:000000000-CJTJ5:1:1101:26500:17503 1:N:0:10
CAGGATTAGATACCCTGGTAGTCCATGCCGTAAACGGTGGGCGCTAGGTGTAGGGGTCTTCCACGGCCTCTGTGTCGTAGCTAACGCATTAAGCGCCCCGCCTGGGGAGTACGGCCGCAAGGCTAAAACTCAAAGGAATTGACGGGGGCCCGCACAAGCGGCGGAGCATGTGGATTAATTCGATGCAACGCGAAGAACCTTACCTGGGCTTGACATACACCAGATCGCTGCAGAGATGTAGTTTCCCTTGTGGTTGGTGTACAGGTGCTGCATGGCCGTCGCTGCAT
+
GGGGGGGDGGGGGGGGGGGGGGGGGFFGGGGGGGGGGGGGGFGGGGGGGGGGFGGGGGGGGGGGGGGFGGGGGGGGGGGGGGGGGEGGEG<FGGGGEGGGEGGGGGCFFGGGGGGGGGGGGGGGGGGGGGGGGFFGGGGGGGGGDGG7CFGGGEFGGGGFEGGDC=EGGGGGCCFGCEGGFGGGGGGGGDGGGGGGGGGGFGGCCF5*:FCEGG7CFFFFFG4<DGGGFGGFFFFFFFGG7:CGFFF2F:67C>F8;B?F<FA>@FF>BA2:AFF4959909::B?)
@M00689:251:000000000-CJTJ5:1:1101:14701:17527 1:N:0:10
CAGGATTAGATACCCTGGTAGTCCATGCCGTAAACGGTGGGCGCTAGGTGTAGGGGTCTTCCACGGCCTCTGTGTCGTAGCTAACGCATTAAGCGCCCCGCCTGGGGAGTACGACCGCAAGGCTAAACCTCAAGGAATTTACCGGGGCCCCGCCCAGCGGCCGCGCATGTGGGTTTATTCGAAGCAAAGGCAAGAACCTTACCTTGGCTTGACCTTCCACAGATCCCTGCAAGGATGGAATTTCCCCTTGGGTTGGTGTACCGGGTGTGCATGGCCGGCGCTGCATCAGGCTC
+
GCFCFGGGGGFFGGGGGGGGGGGGGGCEFGGGGGGDGGDGGGGGGGGGGGGFGGGGGGGEFFGGEGGGGGGGGFF9CFFFGGGGFEGGGGGGFFGG7FFGGGGGGGGGDGGGEGGGGGGEGFG<<FF,BDGFF9B:B,@,@B,@FEG7CF7**1*>>,*C*4:**/***7,74*41<9>+2+**2+<++****:6;*;CG9+<++3<++/9:*+2**)*2**2*****05</*8**))***2;:**),).(9*<)3-(.*-*(()084BA<2)<)95)(--(,(()-)))((,
@M00689:251:000000000-CJTJ5:1:1101:28367:17557 1:N:0:10
CAGGATTAGATACCCTGGTAGTCCATGCCGTAAACGGTGGGCGCTAGGTGTAGGGGTCTTCCACGGCCTCTGTGTCGTAGCTAACGCATTAAGCGCCCCGCCTGGGGAGTACGGCCGCAAGGCTAAAACTCAAAGGAATTGACGGGGGCCCGCACAAGCGGCGGAGCATGTGGATTAATTCGATGCAACGCGAAGAACCTTACCTGGGCTTGACATACACCAGATCGCTGCAGAGATGTAGTTTCCCTTGTGGTTGGTGTACAGGTGATGCATGGTCGTCGCTGCAT
+
GFGGGGGGGGGGGGGGGGGGGGGGGFGGGGGGGGGGGGFGGGGGGGGGGFGGFGGGGGGEFGFFGEGGGGGGGGFGGGGFGGGGGGGGGGGGFGGGGGGGGGEGGGGGGGGGGGGGEEGGGGGGGGGFGGGGGGGFGGGGGGGGGGCGGGGGGGGGGGGGDEGGG5?FGGGGF7ECFG@EGGGGGGGGGGGGGGGEGGGGGGGGG?F=5EGGGFGFGFFDGFGFCFGGFD<6F7<*@FCCGGGGFF*)9FAGGF)(4<<F<BB5?F@>B9AFDFF?FFF?>>FFFF<
@M00689:251:000000000-CJTJ5:1:1101:24877:17578 1:N:0:10
CAGGATTAGATACCCTGGTAGTCCATGCCGTAAACGGTGGGCGCTAGGTGTAGGGGTCTTCCACGGCCTCTGTGTCGTAGCTAACGCATTAAGCGCCCCGCCTGGGGAGTACGGCCGCAAGGCTAAAACTCAAAGGAATTGACGGGGGCCCGCACAAGCGGCGGAGCATGTGGATTAATTCGATGCAACGCGAAGAACCTTACCTGGGCTTGACATACACCAGATCGCTGCAGAGATGTAGCTTCCCTTGTGGTTGGTGTACAGGTGATGCATGGCCGTCGCTGCAT
+
GGGGGGGGGGGGGGGGGGGGGGGGGGGGGGGGGGGGGGGGGGGGGGGGFGGGGGGGEGGGGGGGGGGGGGGGGGGGGGGGGGGGGGGGGGGGGGGGEGGGGGGGGGGGGGGGGGGGGGGGGGGGGGGGGGGGGGGGGGGGGGGGGGGGGDGGGGGGGGGGGGGGGGGGGG7EGGGGGGGGGGGFGGGGGGGGGGGGGFFGGFGGGGGGGGGGGGGGFFFDGGGGGGGGFGGFFFGF?FGGGFGF467A?FFGG45<FFFFFFDFFFFDFFBFFFFFFD;999FFFF2
@M00689:251:000000000-CJTJ5:1:1101:13789:17597 1:N:0:10
CAGGATTAGATACCCTGGTAGTCCACGCCGTAAACGATGATTACTAGGTGTTGGGGGTCGAACCTCAGCGCCCAAGCTAACGCGATAAGTAATCCGCCTGGGGAGTACGTACGCAAGTATGAAACTCAAAGGAATTGACGGGGACCCGCACAAGCGGTGGAGCATGTGGTTTAATTCGACGCAACGCGAGGAACCTTACCAGCGTTTGACATCCCAAGAAGTTAACAGAGATGTTTTCGTGCCTCTTCGGAGGAACTTGGTGACAGGTGGTGCATGGTCGTCGCTGCAT
+
GGGGFFGFGGFGGGGGGGGGGGGGGGGGGGGGG8FGGGGGGGGGGGGGGCFGGGCEDGEGGGGG?EFGGGGGGGGGGGGGGDGGGGGGGGGGGGGGGDEGFGDGGGCFGGGGGGGGGGGGGFGGGGGGCGGFGGGGGGGGGGGGGGGGEGEGGFFE8EFG7FFGFFGGDFGGGGFGGFFEGGGGGEGDCEGGGGFFFGGGGFGGGGGD9CGCF;=C57@C4?:C7:97?GGF4BCCFFCC<DGGFFFFFF:DDEF17<AFD>))1?)5?<FFAFFFFFFF;?>9<?604
@M00689:251:000000000-CJTJ5:1:1101:17629:17614 1:N:0:10
CAGGATTAGATACCCTGGTAGTCCATGCCGTAAACGGTGGGCGCTAGGTGTAGGGGTCTTCCACGGCCTCTGTGTCGTAGCTAACGCATTAAGCGCCCCGCCTGGGGAGTACGGCCGCAAGGCTAAAACTCAAAGGAATTGACGGGGGCCCGCACAAGCGGCGGAGCATGTGGATTAATTCGATGCAACGCGAAGAACCTTACCTGGGCTTGACATACACCAGATCGCTGCAGAGATGTAGTTTCCCTTGTGGTTGGTGTACAGGTGGTGCATGGTTGTCGCTGCAT
+
GGGGGGGGGGGGGGGGGGGGGGGGGGGGGGGGGGGGGGGGGGGGGGGGFFGGGGGGGGGGGGGGGGGGGGGGGGGGGGGGGGFFFGGGGGGGGGGGGGGGGGGGGGGGGGGGGGGGGGGGGGGGGGGGGGGGGGGFGGGGGFFGGGGDGGCEGGGGGGGGGGGGGEGGGGGGGGGGGGGG78@CGGGGGGGGGGGEGGGGGGGGGGGFGFFGGGFFCFFGGGGGGGGGFDGFFF5<?F:FD?FGFFFFF@9FGFF?F?<@AFAFFFFBE6>D<FFFFF<283(2;>B
@M00689:251:000000000-CJTJ5:1:1101:8692:17621 1:N:0:10
CAGGATTAGATACCCTGGTAGTCCATGCCGTAAACGGTGGGCGCTAGGTGTAGGGGTCTTCCACGGCCTCTGTGTCGTAGCTAACGCATTAAGCGCCCCGCCTGGGGAGTACGGCCGCAAGGCTAAAACTCAAAGGAATTGACGGGGGCCCGCACAAGCGGCGGAGCATGTGGATTAATTCGATGCAACGCGAAGAACCTTACCTGGGCTTGACATACACCAGATCGCTGCAGAGATGTAGTTTCCCTTGTGGTTGGTGTACAGGTGCTGCATGGCCGTCGCTGCAT
+
GGGGGGGGGGGGGFGGGGGGGGGGGGGGGGGGGGFGGGGGGGGGGGGGGGGGGGGFFGDGGEFGGGGGGGGGGGGGGGGGGGGGGGGGGGGGGGGGGGGGGGGGGGGGGGGGGGGGGGGGGGGGGGGGGGGGGGGGGGGGGGGGGGGGGGGGGGGGGGGGGGGGGGGGGGGGGGFGGGFCFGGGG5C@FEEGCGEGGGGCGGGCFFGGGFCE9AFGCFFGFFC4F6FGFGDFFFD9BFFFGGCFF7?<4:<FDFFFF??FFFFAFFF?FF?F<?F@@E10991?BFF
@M00689:251:000000000-CJTJ5:1:1101:10758:17654 1:N:0:10
CAGGATTAGATACCCTGGTAGTCTACGCCGTAAACGATGAATACTAGGTGTGGGGGTTTCCACACCTCCGTGCCGCCGCTAACGCATTAAGTATTTCGCCTGGGGAGTATGGTCGCAAGATTAAAACTCACAGAAATTGCCGGGGACCCGCACAAGTAGCGGAGCATGTGTTTTAATTCGAAGCAGCGCGACGAACATTACCTACACTTTACATCCCTTGCATTACTCTTAATCGAGGCAATCCCTTCGGGGACAATGTAACAGGTGTTGCATGGTTTTCGCTACATCTTTCTAT
+
GGGGGGGGGGGGGGGGGGGGGGG9FCFGGGGGGFGEGGDGGGGDF9<CC<E6@@G:66,,,CF,8,6,:+6D:,::+4+=+=,4>CG7FFF9E9@,5AFGGG+?7F74,,5AE5@7+6CFCE,CF,55,,,:>,7D>F,,C:+3C78+*53CEEG7D9,DFFCC5CEC2,,62<C7B;,*+0/=<*485*75**2C*<C++<E+3<6++0*+2++*/09*9**2:*0********90015*9*2??6:))(190.()..*.*.4)9)85?F)6*8/*)-66(,(-2<)))).6).
@M00689:251:000000000-CJTJ5:1:1101:16718:17711 1:N:0:10
CAGGATTAGATACCCTGGTAGTCCATGCCGTAAACGGTGGGCGCTAGGTGTAGGGGTCTTCCACGGCCTCTGTGTCGTAGCTAACGCATTAAGCGCCCCGCCTGGGGAGTACGGCCGCAAGGCTAAAACTCAAAGGAATTGACGGGGGCCCGCACAAGCGGCGGAGCATGTGGATTAATTCGATGCAACGCGAAGAACCTTACCTGGGCTTGACATACACAAGATCGCTGCAGAGATGGAGTTTCCAGTGTGGTTGGTGTACAGGTGCTGCATGGCTGTCGGTGCAGCCGTAT
+
GFGGGGGGGGGGGFGDFGGGGGFFDGGGGGGEFEGGGGDCE<CCCEGGFFEGGGGG@B@FGGGGGD7@CDDFGGFGDFEFGGGGGDCCGEFFFFE@++@F7F+DFFCCFBFFFEEGGGGGGG<F=DFEEFGGGGGGGG,D<FFEGGGDEDGDEEGG@BB=C<CGGE>FFFCGF??9FG++0:@3@5@ECG5=EGGGGF=FGCCEFGFGGG*:><?*0/90*19<*2/*7D7??6C<*7*2*27>F=*)16):>0)-,3205/5<:F@37>>:)=7>)8(.4(7?(4))(--((
@M00689:251:000000000-CJTJ5:1:1101:18244:17717 1:N:0:10
CAGGATTAGATACCCTGGTAGTCCATGCCGTAAACGGTGGGCGCTAGGTGTAGGGGTCTTCCACGGCCTCTGTGTCGTAGCTAACGCATTAAGCGCCCCGCCTGGGGAGTACGGCCGCAAGGCTAAAACTCAAAGGAATTGACGGGGGCCCGCACAAGCGGCGGAGCATGTGGATTAATTCGATGCAACGCGAAGAACCTTACCTGGGCTTGACATACACCAGATCGCTGCAGAGATGTAGTTTCCCTTGTGGTTGGTGTACAGGTGCTGCATGGCTGTCGCTGCATCGGTGT
+
GGGGGGGGGGGGGFGGGGGGGGGGGGGGFFFEGGFCFGGGGGGGGGGGGGFGGGGG:FGGGGGGGGGGGGGGFGFGEFFGCFGGGGGGGGGFGFGGGGGGDGGGGGGGGGGGGGGDFFGGGGGGGGGGGGCFFGGGGGGGGGGEGGGGGGGGGGGGEGC@EFGGGEGGGG<CE@FDGFGG=FFGGGGFFECEGGGGGGGGGCC<CGGGGGCGD6?>:?FF4CFF*9A/57<;FBFF6?F77?*:976.*76<D>>(34<>AFABF??3?A??AFF:?D,8:03?02:)-(-(4
@M00689:251:000000000-CJTJ5:1:1101:16712:17728 1:N:0:10
CAGGATTAGATACCCTGGTAGTCCATGCCGTAAACGGTGGGCGCTAGGTGTAGGGGTCTTCCACGGCCTCTGTGTCGTAGCTAACGCATTAAGCGCCCCGCCTGGGGAGTACGGCCGCAAGGCTAAAACTCAAAGGAATTGACGGGGGCCCGCACAAGCGGCGGAGCATGTGGATTAATTCGATGCAACGCGAAGAACCTTACCTGGGCTTGACATACACCAGATCGCTGCAGAGATGTAGTTTCCCTTGTGGTTGGTGTACAGGTGCTGCATGGCTGTCGCTGCAT
+
GGGGGGGGGGGGGGGGGGGGGGGGGGGGGGGGGGGGGGGGGGGGGGGGGGGGGGGGGGGGGGGGGGGGGGGGGGGGGGGGGGGGGGGGGGGGGGGGGGGGGGGGGGGGGGGGGGGGGGGGGGFGGGGGGGGGGGGGGGGDGGGGGGGGGGGGGGGGGGGGGGGGGGGGGGGGGGFGGGGGGGGGGGGGGGGGGGDCFGGGGGGGGGGGGGGGGGFGGFFGGGGGGGGGFGGF?6FGFFGGFGGGBFFFFFFGG)0213<FFFA>@F:?FFF7<FF>FFFFFFFBFFF
@M00689:251:000000000-CJTJ5:1:1101:18263:17731 1:N:0:10
CAGGATTAGATACCCTGGTAGTCCATGCCGTAAACGGTGGGCGCTAGGTGTAGGGGGCTTCCACGGCCTCTGTGTCGTAGCTAACGCATTAAGCGCCCCGCCTGGGGAGTACGGCCGCAAGGATAAAACTCAAAGGAATTGACGGGGGCCCGCACAAGCGGCGGAGCATGTGGATTAATTCGATGCAACGCGAAGAACCTTACCAGGGCTTGACATACAGCAGATCGCTGCAGAGAAGTAGGTTGCCTTGTGGTTGGTGTACAGGTGCTGCATGGCTGTCGCTGCGT
+
GGGGGGGGGGGGGFGE@CFGGGGGD<FFGGGGGGGGDGGG7,@FGGGGCFEEGCGC+7+CFAEGEC+7,C,ECFDDFGGGGGGGGGG:FFGAFF=CFFFGGGGGGGGGGGGGGG>CGGGGG<3D3FFGFGGGGGGGGGGFGGGGGGGGGGGGGGGGGGGGGGGGGGGGGG:FG?CCFFGGGGGCFDGG6ECEEEEEGFCGGGFF+<EGGGGGGGGG7FF*>C0>F*:3537/)9/*)8:*:*:>)7?9=0-9D)087-:.8?:4)09296)4645))7(,8<(31(-
@M00689:251:000000000-CJTJ5:1:1101:10851:17818 1:N:0:10
CAGGATTAGATACCCTGGTAGTCCATGCCGTAAACGGTGGGCGCTAGGTGTAGGGGTCTTCCACGGCCTCTGTGTCGTAGCTAACGCATTAAGCGCCCCGCCTGGGGAGTACGGCCGCAAGGCTAAAACTCAAAGGAATTGACGGGGGCCCGCACAAGCGGCGGAGCATGTGGTTTAATTCGATGCAACGCGAAGAACCTTACCTGGGCTTGACATACACCAGATCGCTGCAGAGATGTAGTTTCCCTTGTGGTTGGTGTACAGGTGCTGCATGGCCGTCGCTGCAT
+
GFGFGGGGGGGGGGGGGGFFGGFGGG<EDFGGGGGGGGGDGGGGGGGGGFFFEFGCGGEEF9CF7CGG7FFGGGGGCFEFDF<?FFGFEGGGGGGGGCCECCGFFCEGGGGGDGGG=FGGC7FGFDD9FFGA=D<,>@A@,FG@F<>FCFGGG7F7CF,<F:=EG*:/<7C+<*;FFG:9*87+CEGGG=:=GE7:@*;FG7<<C<=C*;7*9<C>G?**>74<FGCD;3>?F?*06?::>:::/9747))**05:03,><F<25B6??BF?4*85?>>B>BF6;8A
@M00689:251:000000000-CJTJ5:1:1101:23039:17835 1:N:0:10
CAGGATTAGATACCTTGGTAGTCCATGCCGTAAACGGTGGGCGCTAGGTGTAGGGGTCTTCCACGGCCTCTGTGTCGTAGCTAACGCATTAAGCGCCCCGCCTGGGGAGTACGGCCGCAAGGCTAAAACTCAAAGGAATTGACGGGGGCCCGCACAAGCGGCGGAGCATGTGGATTAATTCGATGCAACGCGAAGAACCTTACCTGGGCTTGACATACACCAGATCGCTGCAGAGATGTAGTTTCCCTTGTGGTTGGTGTACAGGTGCTGCATGGCTGTCGCTGCAT
+
GGGGGGGGGGGGGGGGGGGGGGGGGGGGGGGGGGGGGGGGGGGGGGGGGGGGGGGGGGGGGGGGGGGGGGGGGGGGGGGGGGGGGGGGGGGGGGGGDGGGGGGGGGGGGGGGGGGGGGGDGGGGGGGGGGGGGGGGGGGGGGGGGGGGGGGGGGGGGGGGGGGGGGGGGGFGGFGGGGGGGGGFGGGGGGGGCEGGGGGGGGGGGGCFCFFGGGGGGFFGGGGGGGGDFGGFFFC5@=CCDFGGFFFFFFFGG@FBFF0:<F>45=6:F<77AF@>F>722<<69?B
@M00689:251:000000000-CJTJ5:1:1101:25375:17954 1:N:0:10
CAGGATTAGATACCCTGGTAGTCCATGCCGTAAACGGTGGGCGCTAGGTGTAGGGGTCTTCCACGGCCTCTGTGTCGTAGCTAACGCATTAAGCGCCCCGCCTGGGGAGTACGGCCGCAAGGCTAAAACTCAAAGGAATTGACGGGGGCCCGCACAAGCGGCGGAGCATGTGGATTAATTCGATGCAACGCGAAGAACCTTACCTGGGCTTGACATCCACCAGATCGCTGCAGAGATGTAGTTTCCCTTTTGGTTGGTGTACAGGTGTTGCATGGCCGTCGCTGCAT
+
GGGGEFFFGGFGGGGGGGGGGFGGGF<FGGGGGGGGCFDEGGDGGFCGGGGGGGGGFGGGGG9FGGFEGGGGG9FGGGCDGGAFG7FCFGGGDGGGGGGCFEG7F+C7CFCFCFGGEGGCFFFF<CDEGGGGGGGGG,DFFGGFC:F7EFGGG=F:,,@<C@C7=EEEGGGF?FFF?7<@DC@GFGG7C=EGGEGCFFFFF9CGGCDGGGFGFDCD*7;FCF5F49CGFGC6?=**99FG7CFGFF=<B))07>F<1<6F2@BF4?45><A?A=:5@EFF16416(.
@M00689:251:000000000-CJTJ5:1:1101:22812:17986 1:N:0:10
CAGGATTAGATACCCTGGTAGTCCATGCCGTAAACGGTGGGCGCTAGGTGTGGGGGTCTTCCACGGCCTCTGTGTCGTAGCTAACGCATTAAGCGCCCCGCCTGGGGAGTACGGCCGCAAGGCTAAAACTCAAAGGAATTGACGGGGGCCCGCACAAGCGGCGGAGCATGTTGCTTAATTCGATGCAACGCGAAGAACCTTACCTGGGCTTGACATACACCAGATAGCTGCAGAGATGTAGTTTCCCTTGGGGTTGTTGTCAAGTTGGTCAAGGGTGTTCGCTGCGCTGGCTT
+
GGGGGGGGGGGGGGGGGGGGGGGGACFGG@FGGGGGEFG++,@FG+FGGGG,F7FFC@FCFGG9,6CF:FGGGGDGGCEGGGGGGGG7=CGGGG7@+@FEGGGGGGGGGGGGGGGGGGGGG7FFCDGGGGGGGGGGGGGGGGGGGGGGGGGGGGGGGGGGGGGGGGGGGGG+C+<EGGGGGGG9CEDGGGGGGGGGGGGGGGGGC+AF5FFGGGGG7?F***/967CG/C6FFFGGF*00?F*:=F4<70(9CBB(,((0)1)5/1@(.)),)0)))0(.49(((((((((((
@M00689:251:000000000-CJTJ5:1:1101:15976:17996 1:N:0:10
CAGGATTAGATACCCTGGTAGTCCATGCCGTAAACGGTGGGCGCTAGGTGTAGGGGTCTTCCACGGCCTCTGTGTCGTAGCTAACGCATTAAGCGCCCCGCCTGGGGAGTACGGCCGCAAGGCTAAAACTCAAAGGAATTGACGGGGGCCCGCACAAGCGGCGGAGCATGTGGATTAATTCGACGCAACGCGAAGAACCTTACCTGGGCTTGACATACACCAGATCGCTGCAGAGATGTAGTTTCCCTTGTGGTTGGTGTACAGGTGTTGCATGGTTGTTGCTGCAT
+
GGGGGGGGGGGGGGGGGGGGGGGGGGGGGGGGGGGGGGGGGGGGGGGGGGGGGGGGGGGGGGGGGGGGGGGGGGGGGGGGGGGGGGGGGGGGGGGGEGGGGGGGGGGGGGGGGGGGGGGGGGFGGGGGGGGGGGGGGGGGGGGGGGGGGGGGGGGGGGFGGGGGGGGGGGGGGGCFEFGCFFGDGGGGD5>EGD5EGCC>FFG6EFGDGGGGF6F7CFFG4<FGG4535DDFFFGG?BDFGG=GFF?AF?FG*<)4(4:F<64<57?A@:644=F8*)-(,64)22)
@M00689:251:000000000-CJTJ5:1:1101:16069:18019 1:N:0:10
CAGGATTAGATACCCTGGTAGTCCACGCCGTAAACGATGAATACTAGGTGTGGGGGTTTCAACACCTCCGTGCCGCCGCTAACGCATTAAGTATTCCGCCTGGGGAGTACGGTCGCAAGATTAAAACTCAAAGGAATTGACGGGGACCCGCACAAGTAGCGGAGCATGTGGTTTAATTCGAAGCAACGCGAAGAACCTTACCTACACTTGACATCCCTTGCATTACTCTTAATCGAGGAAATCCCTTCGGGGACAAGGTGACAGGTGATGCATGGCTGTCGCTGCAT
+
GGGGGGGGGGGGGGGGGGGGGGGGCFGGGGGGGGGGGGGGGGGGGGGGGGGGGGGG@CGGGGGGGGGGGGGGGGGGGGGGGGGGGGGGGGGGGGGGGGGGGGGGGGGGGGGGGGGGGGGGGGGGGGGGGGGGGGGGGGGGGGGGGEGGGGGGGGGGFFGGGGGGGGGGGGG@FGGGGGGGGGGGGGGGGGGGGGGCFGFFFFGGGFGGGGGFGGFGGFFGGDGGDGGGFDFFFFGC@FGF<DCFFFFF@B;<D@F<?:BFFFAFFFF2=4>FFF>FFDF>??:?9BF
@M00689:251:000000000-CJTJ5:1:1101:23283:18019 1:N:0:10
CAGGATTAGATACCCTGGTAGTCCATGCCGTAAACGGTGGGCGCTAGGTGTAGGGGTCTTCCACGGCCTCTGTGTCGTAGCTAACGCATTAAGCGCCCCGCCTGGGGAGTACGGCCGCAAGGCTAAAACTAAAAGGAATTGACGGGGGCGCGCACAAGCGGCGGAGCATGTGGGTTAATTCGATGCAACGCGGAGAACCTTACCTGGGCTTGACATACACTAGCTAGCTGCAGAGATGTAGTTTCACTTGTGGTTGGTGTACAGGAGGTGCATGGCTGTAGCTGCATATGTCT
+
GFGGGGFGGGGGDCEFGFF,E6CCCEGFFF@CGDFEEGGGG,B+@FGG9C@EEGGGCF,CC9@DFE7@@FGDEFE<BCEDDEFF,B7=:?<?FGCF+CFCG7FGFFGGC==EFGF7CD=+CDFD=BFFGC,B>:@@EFFFFGGGGGDGE*4=EEFE>5*CE*=EEGDDFG9@E*?8*2990:+:@:<CFG*:*:CCC<:6:C?CDF*:70*/78C77F******0*02@F4?@***19:*::7*/*1)/*69C.71(4?47=24<))(0423)*>@FB.))).)((6)-4626
@M00689:251:000000000-CJTJ5:1:1101:23296:18043 1:N:0:10
CAGGATTAGATACCCTGGTAGTCCATGCCGTAAACTGTGGGCGCTAGGTGTAGGGGTCTTCCACGGCCTCTGTGTCGTAGCTAACGCATTAAGCGCCCCGCCTGGGGAGTCCGGCCGCAAGGCTAAAACTAAAAGGAATTGACGGGGGCGCGCACACGCGGGGGCGCATGTTGATTATTTCGATGCCACGCGAAGAACCTTACCTGGGCTTGACATACACCAGCTCGCTGCAGAGATGTAGTTTCCCTTGTGGTTGCTGTACAGGTGGTGCATTACTGTCTCTGCAT
+
FG<FGFGG9CFFGGGGGFGFFFGG9EFG,8CFGGG,@C@,,,@FGGG@CEF9EEFG:B8F,CF<,++@BCEEECFF7@,,B6CC,?++8=C,,,48FFF+>:FF<@E+48,,+8+>::+=++A><FC,C<3B>C<>>,D,,,CC7CE7B*B*B@FF2:**4*/8****;8++0+3+0+2<:08905+0<CE5*:7*3**2C+<<2+A*:FC*7+2:*9***97*6CDCB5DF66**96C***:7@894B):45@@0()-9<FF2?*70),-).****/.6)64).))
@M00689:251:000000000-CJTJ5:1:1101:28279:18043 1:N:0:10
CAGGATTAGATACCCTGGTAGTCCACGCCCTAAACGATGAATGCTAGTTGTTGGGGTGCTTGTCACTCCAGTAATGCAGTTAACACATTAAGCATTCCGCCTGGGGAGTACGGTCGCAAGATTAAAACTCAAAGGAATAGACGGGGACCCGCACAAGCGGTGGAGCATGTGGTTTAATTCGAAGATACGCGACGAACCTTACCTAGGCTTGACATTGATCGAATCTGCTAGAGATATCGGAGTGTCTAGTTTACTAGACATTGAAATAAGGTGATGCATTGCCGTCGATGCAT
+
GGGCGGGGGGFGGGGF9DFGGGGGFDGGD+@EFFGEGGGDFG9FGCEFGCF,CFGGDE7FG9CFGFG9C<<CFDG,,FE,6<CFGGFFFFFE,C9,:<FCG@7FFG>CCFG:FGGCFGGCA=,FFGGFFGGF9,F8EFCEFCFF+7=>8FEGGEE8@DC+83+@EC:,>,,>F@FGF@AF*<DCGCFFE*1:**4::BFGCCGCFF*C<ECC<9F11:=+*2;*8@EF=D7A*@>7*/59<DD<=F=6*1)0*9*-49<9:@2-*9/)/.5).*1/=7<:747((43(-662.
@M00689:251:000000000-CJTJ5:1:1101:21359:18073 1:N:0:10
CAGGATTAGATACCCTGGTAGTCCACGCCGTAAACGATGTCGACTTGGAGGTTGTGCCCTTGAGGCGTGGCTTCCGGAGCTAACGCGTTGAGTCGACCGCCTGGGGAGTACGGCCGCAAGGTTAAAACTCAAATGAATTGACGGGGGCCCGCACAAGCGGTGGAGCATGTGGTTTAATTCGATGCAACGCGAAGAACCTTACCTGGTCTTGACATCCACGGAAGTTTTCAGAGATGAGAATGTGCCTTCGGGAACCGTGAGACAGGTGATGCATGGCCGTCGCTGCAT
+
GGGGGGGGGGGGGFFGGGGGGGGGGGGGGGGGGGGGGGGGGGGGGGGGGCGGGGFGGGGGGGGGGGGGGGGGGGGGGGGGGGGGGGGGGGGGGGGGGGGGGGGGGGGGGGGGGGGGGGGGGGGFFGGGGGGGGGGGGGGGGGGGGGGGCGGGGGGGGGGGEGGGGGGFGGGGGGGGGGGGGGGGGGFGGGGGGGGGGGGGGGGGFGGGGCGGGFGGGFFGG7<DCDCGFGGFFFGF?FGGFG>DFFFFFFFG<>F?>B:@?4<:FFFFFFFAAFFF4<;F9;>??BF<
@M00689:251:000000000-CJTJ5:1:1101:9418:18076 1:N:0:10
CAGGATTAGATACCCTGGTAGTCCATGCCGTAAACGGTGGGCGCTAGGTGTAGGGGTCTTCCACGGCCTCTGTGTCGTAGCTAACGCATTAAGCGCCCCGCCTGGGGAGTACGGCCGCAAGGCTAAAACTCAAAGGAATTGACGGGGGCCCGCACAAGCGGCGGAGCATGTGGATTAATTCGATGCAACGCGAAGAACCTTACCTGGGCTTGACATACACCAGATCGCTGCAGAGATGTAGTTTCCCTTGTGGTTGGTGTACAGGTGGTGCATGGCCGTCGCTGCAT
+
GGGGGGGFGGGGGGGGGGGGGGGGGGFGGGGGGGGGGGGGGGGGG:FGGGGGGGGGGGGGGGGGGGGGGGGGGGGGGGGGGGGGGGGGGGGGGGGGGGGGGGGGFGGFGGGGGGGG7FGCFFFGGGGGGGGGGGGGGGGGGGGGGGGGCEECGGGGGGGGCFGGCE>8CFGED@ECFGFGGGGGGGGGGGGGGGDGGGGGGGGFFGFGGGGCGFCFGFFGFFGG6955>DGF?=<46?C*:FGGF@?AF:4FGFF693?F2FFF4=:6),90A4;FFFFF09?FB:A
@M00689:251:000000000-CJTJ5:1:1101:23049:18120 1:N:0:10
[truncated: 17,465,845 more chars]
