# Supplementary material for: The cloacal microbiome of a cavity-nesting raptor, the lesser kestrel (Falco naumanni)
Source: PeerJ. 2022 Oct 6;10:e13927. doi: 10.7717/peerj.13927 (PMC9548316; doi:10.7717/peerj.13927)
Supplement: Supplemental Information 22 [file peerj-10-13927-s022.gz › gri-Y37.R1.fastq]

@M00689:251:000000000-CJTJ5:1:1101:22029:2011 1:N:0:5
CAGGATTAGATACCCTGGTAGTCCACGCCGTAAACGATGTGCGCTGGATGTTGGGTGACCTAGTCACTCAGTGTCGTAGCCAACGCGGTAAGCGCACCGCCTGGGGAGTACGGCCGCAAGGTTGAAACTCAAAGGAATTGACGGGGGCCCGCACAAGCGGTGGAGCATGTGGTTTAATTCGAAGCAACGCGCAGAACCTTACCAGCCCTTGACATGGCTCTGACCGGTCCAGAGATGGACTTTCCCCGCAAGGGGCGGAGCGCACAGGTGCTGCATGGCCGTCGGCTCAT
+
FCGGFGGGGGGGFFFGFFFFFGGFDCCEFC@CFGFGGGGGAEEGGGGFGGGF9DGGDGGFGG9EFFGFFFGFFGGDFFFEEFFFCF@7FFGCFCGGGGDFEF@EFGDGGFGEGDEGGGGGCGGFGGFGC<FGGGGFGFF<EFCFGGGGGGEGGGGGGGGCGDGDGGGGGGGGGGGGGGFGFFFDDCFGEGGGGCGGGGGGGGGFGGFDGGGDGGG4CF?FG7DF6C*15)9FBFCFF?GFGG>C?65(756<GFFFF99:639;E:F?F??2<F4??:?:;9>>F9(-)6
@M00689:251:000000000-CJTJ5:1:1101:20643:2048 1:N:0:5
CAGGATTAGATACCCTGGTAGTCCACGCCCTAAACGATGAATGCTAGTTGTTGGGGTGCTTGTCACTCCAGTAATGCAGTTAACACATTAAGCATTCCGCCTGGGGAGTACGGTCGCAAGATTAAAACTCAAAGGAATAGACGGGGACCCGCACAAGCGGTGGAGCATGTGGTTTAATTCGAAGATACGCGAAGAACCTTACCTAGGCTTGACATTGATAGAATCTGCTAGAGATAGCGGAGTGTCTAGTTTACTAGACCTTGCAAACAGGTGCTGCATGGTCGTCGGCTCAT
+
GGGGGGGGGGGGGGGGGGGGFGGGGGGGGGGGGGGGGGGFGGGGGFGFFEGFGGCEGDCFGGGFFGGGFE8FAEGGGGDGGGGGCFDGFGD9F9CFGGCECFFFGGG:C8BFD?CFEGGGFFGGFGFBDDCFEFGFCFFD9FGGGGGGGG@E@EGFFGGDGDGEFGEFBCGCFFFG,ECGC7,8:FGGDGGDGGG,B,=C7C8E?C66C?DGGFD+++;:@7C+;7+:AGGAFFFD=ACC3)109@469B>DD79:29<43FD099=6F06<5?F49::A09<(-49011:2<
@M00689:251:000000000-CJTJ5:1:1101:20644:2065 1:N:0:5
CAGGATTAGATACCCTGGTAGTCCACGCCCTAAACGATGAATGCTAGTTGTTGGGGTGCTTGTCACTCCAGTAATGCAGTTAACACATTAAGCATTCCGCCTGGGGAGTACGGTCGCAAGATTAAAACTCAAAGGAATAGACGGGGACCCGCACAAGCGGTGGAGCATGTGGTTTAATTCGAAGATACGCGAAGAACCTTACCTAGGCTTGACATTGATAGAATCTGCTAGAGATAGCGGAGTGTCTAGTTTACTAGTCCTTGAAAACAGGTTCTGCATGGTCGTCGGCTCAT
+
EFFFF@DFEFGCEFFCECGGGFGGEFEEFGEGFFFEGFFGGGFFFGGCFFGGGGGDB@7FEFFFGGFC,,CFE<EAFE9AFGGFGFGGGC9FAAFGGG8CFGF?CEGGGDEF@FEEGGGEGGCFDFGFGGGGFGGFFGGDEGGCFGGGGECCE>FGFCEEGGG7DFGGGGCFGGG7;@A,3@<:5>FC>CGG5?GF8FGFCF6;ECD*<CD68C<CGFFG7+::>D+1;:@4FFGGFF33C)9*9/1)6167CFBAB)6*4?)37*78)3())/9@4=2<7BAFFF9(3212<
@M00689:251:000000000-CJTJ5:1:1101:21071:2099 1:N:0:5
CAGGATTAGATACCCTGGTAGTCCATGCCGTAAACGGTGGGCGCTAGGTGTAGGGGTCTTCCACGGCCTCTGTGTCGTAGCTAACGCATTAAGCGCCCCGCCTGGGGAGTACGGCCGCAAGGCTAAAACTCAAAGGAATTGACGGGGGCCCGCACAAGCGGCGGAGCATGTGGATTAATTCGATGCAACGCGAAGAACCTTACCTGGGCTTGACATACACCAGATCGCTGCAGAGATGTAGTTTCCCTTGTGGTTGGTGTACAGGTGATGCATGGTCGTCGGCTCAT
+
GGGGFEFGGGGGFFFGFFGGGGGGFGGGGGGGGGGGGGGGGGGGGGGGFFGGFGGGGGGGGGGGGGGGGGGGGGGGGGGGGGGFGGGGGGGGGFGGGGGGGGGGGGGGGGFGGGGGGGGGEGGGGGGGGFGGGGGG,FFGGGGGGGGGGGGGGGGGGGGGGGG7EEGGGGGGGGGGGGGGGGGGGGGGGGGGEGGGFFFGGF?FGGGGGGGGGGGGGFFFF*9CCGFG>D<?FFGGFFGGGFCDBF=4*<<FG>5?(4:F2@9>;6?<FFFFF=F??>B?06>?:?2
@M00689:251:000000000-CJTJ5:1:1101:21076:2116 1:N:0:5
CAGGATTAGATACCCTGGTAGTCCATGCCGTAAACGGTGGGCGCTAGGTGTAGGGGTCTTCCACGGCCTCTGTGTCGTAGCTAACGCATTAAGCGCCCCGCCTGGGGAGTACGGCCGCAAGGCTAAAACTCAAAGGAATTGACGGGGGCCCGCACAAGCGGCGGAGCATGTGGATTAATTCGATGCAACGCGAAGAACCTTACCTGGGCTTGACATACACCAGATCGCTGCAGAGATGTAGTTTCCCTTGTGGTTGGTGTACAGGTGATGCATGGTCGTCGGCTCAT
+
GFGGGGGGGGGGGGGGGGGGFGFGFFGGGEFEEGGEGCFGGGGGGGGGGFFGGGGGGGGGGGGGGGGGGGGGGGGGGGGGGGGGGGGGGGGGGGGGGGGGGGGGGGGGGGGGGGGGGGGGGGGGGGGGGGGGGGGGGGGGGGGGGGGGGGGGGGGGGGGGGGGGGGGGGGCFFGGGGGGGGGGGGGGGGGGGGGGGGGGGGGGGGGGGGGGGGGGFGFFGGGGGGGGGFGGFFFGFFFGGGGGGFFFAFFDFGFFB>BFFFF<<FFFFFAFFFFFFFDBFFFFFFFF
@M00689:251:000000000-CJTJ5:1:1101:22589:2157 1:N:0:5
CAGGATTAGATACCCTGGTAGTCCACGCCGTAAACGTTGGGCGCTAGGTGTGGGGTCCTTCCACGGACTCCGTGCCGCAGCTAACGCATTAAGCGCCCCGCCTGGGGAGTACGGCCGCAAGGCTAAAACTCAAAGGAATTGACGGGGGCCTGCACAAGCGGTGGAGCATGTGGTTTAATTCGAAGCAACGCGCAGAACCTTACCAGCGTTTGACATGGCAGGGCGATTTCCAGAGATGGACTTCTTCTCGTAAGAGACCTGCACACAGGTGATGCATGGCCGTCGGCTCATCTGG
+
GGGGFGGGGGGGGGGGGGGGGGGGGGGGGGGGGFGGGGGFCGGGGGGGFGGGEFDFGGGGGGEGGGGGGGGEGGGGCFGGGGADGGGGGGGGGGGG7FFEGGGGCGGGGGGGGGGGGGGGGGGGGGGGGGGGGGGGGGGDFGGGGGGEDGGG@FGDFGGGGFGGFFGGCCFFGFEGGGGFFGGCGGGGGGGEGCE8@>CFGGEFFGGGGEDGFFE>FFFGGGGGC3C7>F76@=FGFFGGCFFF?B4>FD<3D>F<:?:?(),58FFFFFFF)9FF??3?79B>;;>B(4<AA<)
@M00689:251:000000000-CJTJ5:1:1101:22596:2173 1:N:0:5
CAGGATTAGATACCCTGGTAGTCCACGCCGTAAACGTTGGGCGCTAGGTGTGGGGTCCTTCCACGGACTCCGTGCCGCAGCTAACGCATTAAGCGCCCCGCCTGGGGAGTACGGCCGCAAGGCTAAAACTCAAAGGAATTGACGGGGGCCTGCACAAGCGGTGGAGCATGTGGTTTAATTCGAAGCAACGCGCAGAACCTTACCAGCGTTTGACATGGCAGGGCGATTTCCAGAGCTGGACTTCTTCTCGTAAGAGACCTGCACACAGGTGATGCATGGCCGTCGGATCAT
+
GGGGGGGGGGGGGGGGGGGGGGGGGGFGGGGGEFGGGGGDCFGGGGGGGFFEEGGFGGGGGGAGGG7FFGGCFGGGGGCFEFEEGEFFGGD<EFCFFFGEEGGFGGG7FGGGGGGGGGCFGGGGGGGGGGGGFGGGFGGGGDFGGGGGGEGGGGGGGGGGEGECGGGGGG:CFF@FFFFGGGG8EEGGGGGGGGGGGGGGGGG8ACGGGGGEFFGGGFFGGG5CDDECFGGFBFF*0?FFGGGGFF46=DBGGF=3???4::0:F)7:FFF>AF6=?*44?09>10(-9?A
@M00689:251:000000000-CJTJ5:1:1101:18294:2283 1:N:0:5
CAGGATTAGATACCCTGGTAGTCCACGCCGTAAACGATGTCGACTTGGAGGTTGTGCCCTTGAGGCGTGGCTTCCGGAGCTAACGCGTTAAGTCGACCGCCTGGGGAGTACGGCCGCAAGGTTAAAACTCAAATGAATTGACGGGGGCCCGCACAAGCGGTGGAGCATGTGGTTTAATTCGATGCAACGCGAAGAACCTTACCTGGTCTTGACATCCACAGAACTTTCCAGAGATGGATTGGTGCCTTCGGGAACTGTGAGACAGGTGGTGCATGGTCGTCGGCTCATCTGTCTT
+
GGGGGFGGGGGGGGGGGGGG,E<FFGGGGGGGGGGEGGGGGGGGGGGGFFFGGDFFGGGGGGGGGGGGGGGGGGGGGGGGGGGGGGGEGGFGGGGGGGGGGGGGGGGGEGGGGGGCF7FFGGGGGEEGGGGGGGGGGGG9CGGGGGGGGGGG7CGCGGGG*=EGGGG?FGGGEFFFFCEFC@CGGGGGE=57:*:EGCFGFGGGGDEGFGDCG7F=FFFGGDGG7CFF@FFF4:DGFFGD49F5?5FBFFBG)0)4<FFFFFFFFFF7F?FABFFF4=9BBF61(-4)-6<<AB)
@M00689:251:000000000-CJTJ5:1:1101:18309:2300 1:N:0:5
CAGGATTAGATACCCTGGTAGTCCACGCCGTAAACGATGTCGACTTGGAGGTTGTGCCCTTGAGGCGTGGCTTCCGGAGCTAACGCGTTAAGTCGACCGCCTGGGGAGTACGGCCGCAAGGTTAAAACTCAAATGAATTGACGGGGGCCCGCACAAGCGGTGGAGCATGTGGTTTAATTCGATGCAACGCGAAGAACCTTACCTGGTCTTGACATCCACAGAACTTTTCAGAGATGGATTGGTGCCTTCGGGAACTGTGAGACAGGTGGTGCATGGTCGTCGGCTCAT
+
GGGGGFGGGGGGGGGDFGGGGGGGCFEGGGGGEGGGGGGE9EEGGCFF?EGFFCFEFEGFGGCEGFGGGGGGCEFGEGGGGGGGGGGGGGGGGFE:FGGGGGGGGGGGGGGGGGGGGGGGGFFGGGGGGGGGGGFGGFGGGGGGGGGGGGEGGGGGGGGGGGGGFGGGGCFGCGGGFFGGGGEGGGCFDGGGGGGGGGGGGGGFGF0<9CFGGGG6CFFGGGG<:D?*9>CFFF>CF?FG54DF4?BAF5:GCEF:3<<?AFFF@3/5F0()569)069>:69>:034
@M00689:251:000000000-CJTJ5:1:1101:13005:2365 1:N:0:5
CAGGATTAGATACCCTGGTAGTCCACGCCGTAAACGATGTCGACTTGGAGGTTGTGCCCTTGAGGCGTGGCTTCCGGAGCTAACGCGTTAAGTCGACCGCCTGGGGAGTACGGCCGCAAGGTTAAAACTCAAATGAATTGACGGGGGCCCGCACAAGCGGTGGAGCATGTGGTTTAATTCGATGCAACGCGAAGAACCTTACCTGGTCTTGACATCCACGGAAGTTTTCAGAGATGAGAATGTGCCTTCGGGAACCGTGAGACAGGTGTGGCTTGGTCGTCGGATCATTTGTCT
+
FCGFFFGGGGGGFC@FACFEA@C@@C@CFCBFEFFEFGGFGGFGD,FEE<C@FEFGGGGGGGGF@FEGGGGGGGGGGGGGG9EEFGGGGGGGECEGFECGGEFGGGEGFGGGGGGBFF+CBFGGCGGFGFGGFFAFDGGGGG3:FBE>>*::CGGGGGGGGEDGD8B:FFECFFG?FGCFGFF9EFGGDGG5CGEFGGGG?CFCC5<9??CEFCEGGFFGDDGG4:97**?=707DF)?:CDDCF*9)?F?DD3)(--45093,7<976(-4(75B4B(409B((41)).64)<
@M00689:251:000000000-CJTJ5:1:1101:20782:2558 1:N:0:5
CAGGATTAGATACCCTGGTAGTCCATGCCGTAAACGGTGGGCGCTAGGTGTAGGGGTCTTCCACGGCCTCTGTGTCGTAGCTAACGCATTAAGCGCCCCGCCTGGGGAGTACGGCCGCAAGGCTAAAACTCAAAGGAATTGACGGGGGCCCGCACAAGCGGCGGAGCATGTGGATTAATTCGATGCAACGCGAAGAACCTTACCTGGGCTTGACATACACCAGATCGCTGCAGAGATGTAGTTTCCCTTGTGGTTGGTGTACAGGTGTTGCATGGCTGTCGGCTCAT
+
GGGGGGGGGGGGFFGGGGGGFGGGGGFFGEGGEFFEGGGGGGGGGGEFEEFGGGGGGGGGGGGGGGGGGGGGGGGGGGGGGGGGGGGGGGGGGGGGGGGGGGGGGGGGGGGGGGGGGGGGGGGGGGFGFGGGGGGGGGGGGGGGGGGGGDEGGGGGGGGGGGGGGGGGGGGGGGGGGFGFGGGGGGGGGCGGGGGEGGGGGGGGGGGGFGGGGGDGGFFGGGFGGGGGFGGFFFG74=>FGGGGFFFFFF>GG@FF>BFFBBFF@FFBFBD?FFFF?>BF<>>:1>D
@M00689:251:000000000-CJTJ5:1:1101:11864:2825 1:N:0:5
CAGGATTAGATACCCTGGTAGTCCACGCCGTAAACGGTGGGCACTAGGTGTGGGGGACATTCCACGTTCTCCGTGCCGAAGCTAACGCATTAAGTGCCCCGCCTGGGGAGTACGGCCGCAAGGCTAAAACTCAAAGGAATTGACGGGGGCCGGCACAAGCGGCGGAGCATGCGGATCAATTGGATGAAACGCGAAGAACCTTACCTGGGGTTGACATACACCGGAAAGCTGCAGAGATGTAGCCCACGCAAGGTCGGTGTACAGGTGCTGCAGGGGTGTCGGCCCATCGGTCTCG
+
G@FGCFCDGFGG@C@@@<@<<C,E<;;@,+6BCE<@@FFCBE@C8@FD,<,@F@CFCEGGGG9FCCFFGGGGGG@FFEEC+8<E<CCE+C7E?E?5EEG7:FEEF@?B?4=E9?FG7FGG7:@DDGD<=FC,EFCC7<><>9@><CGG@F:*84<F@,2<B74B88EGG+<8>5*8*;87*+8CCF+<C0:EEE5EGDC8FFGGFF?F5*1>DC<D7@46**9C9D*/)*0)<FFCF6F*0?C:F5@0>5;DG=BB>(4)58<A?9F)*.82(7;)05;)461(-(4:(-(4-4(
@M00689:251:000000000-CJTJ5:1:1101:12364:2851 1:N:0:5
CAGGATTAGATACCCTGGTAGTCCACGCCCTAAACGATGAATGCTAGTTGTTGGGGTGCTTGTCACTCCAGTAATGCAGTTAACACATTAAGCATTCCGCCTGGGGAGTACGGTCGCAAGATTAAAACTCAAAGGAATAGACGGGGACCCGCACAAGCGGTGGAGCATGTGGTTTAATTCGAAGATACGCGAAGAACCTTACCTAGGCTTGACATTGATAGAAGCTGCTAGAGATAGCGGAGTGTCTAGTTTACTAGACCTTGAAAACAGGTGATGCATGGCTGTCGGTCAATCG
+
FEFCFEDGGGGGGFG?<@FFCF<FDEFFF7CEFF<CFGGGGGGFFFG;CEFGG@FGGGGGGGGGCFGGGFGGG9FGGGGGG,CFFGGFGGGGGGGGGFFGEGCGGC=@,B?FFFE>>CEFEGGGCFGGGEFGFE8FDF9FF@::ECGF8@==CGGG8EDG+FE7ECG9CCFF7>,DE,DF7;EB8,@D8CGGGEE,CCECEGGG1<FGG6CC*+4+:CAGCGG+66CDFFFA=A>7FFGDDDG***/:@9277BFFAADFF4<4?FFBF??2:FFF7F))(.(-(5<9-((.4<(
@M00689:251:000000000-CJTJ5:1:1101:8785:2929 1:N:0:5
CAGGATTAGATACCCTGGTAGTCCACGCCCTAAACGATGAATGCTAGTTGTTGGGGTGCTTGTCACTCCAGTAATGCAGTTAACACATTAAGCATTCCGCCTGGGGAGTACGGTCGCAAGATTAAAACTCAAAGGAATAGACGGGGACCCGCACAAGCGGTGGAGCATGTGGTTTAATTCGAAGATACGCGAAGAACCTTACCTAGGCTTGACATTGATAGAATCTGCTAGAGATAGCGGAGTGTCTAGTTTACTAGACCTTGAAAACAGGTGTTGCATGGTTGTCGGATCAGCG
+
GGGGGGGGGGGGGGGGGGGGGGFGFFGGGCGGGGGGGGGGGGCFGGG;CEFGGGGFFFGGGGGGGGGFEGGGGA9FGGGCFGGGGGGGGGGGGGGDGGGGGGGGGGGGGGGGGFGB@FGGGFFFFGGGGGGGFGFGGGGGGGCDFDCFGGEEGGGGDDGCCFGGGGGFGGFFCGGGGGGGGGGGG,E,:ECEEGGFGGGGGGGC9EGGGGGGGGGCC++:DGF>0::+1:>=FA++;@DGGD5<8@6<FF)*?44<A44<0FAF:F@<5<0807)5=@>>:AAF4A00,36,))(
@M00689:251:000000000-CJTJ5:1:1101:15473:3116 1:N:0:5
CAGGATTAGATACCCTGGTAGTCCATGCCGTAAACGGTGGGCGCTAGGTGTAGGGGTCTTCCACGGCCTCTGTGTCGTAGCTAACGCATTAAGCGCCCCGCCTGGGGAGTACGGCCGCAAGGCTAAAACTCAAAGGAATTGACGGGGGCCCGCACAAGCGGCGGAGCATGTGGATTAATTCGATGCAACGCGAAGAACCTTACCTGGGCTTGACATACACCAGATCGCTGCAGAGATGTAGTTTCCCTTGTGGTTGGTGTACAGGTGGTGCATGGCTGTCGGCTCAT
+
GFGGGFGGGGGFFFFGDFFGDFFGFGGDFDGGGFFEGEGGGGGGGGGFCCCFGGGGFGGGGGGGGGGGGGGGGGGGGGGGGGGGGGGGGGGGGGGGFGGGGGGGGGCFFGGFGGGG@CEGGGGGGGGGGGGGFGAFGGGGGFGDGDGGCEE:=CCFGGGGGGEGGGGGCF<FFG?FGGF?GGGDFE@C@EGGGGDCFFGCFGGGGGGFFEGGGFGGGFFGCFGGFGGGFGGFFFGF4B::F7CCFFFFFF<DD>FFB<<FA49>FFFF5<ADBFF@4>27?F>6?>A
@M00689:251:000000000-CJTJ5:1:1101:6886:3171 1:N:0:5
CAGGATTAGATACCCTGGTAGTCCTAGCCCTAAACGATGATTGCTTGGTGTAGCAGGTACCCAATCCTGCTGTGCCGCAGCTAACGCGTTAAGCAATCCGCCTGGGGAGTACGGTCGCAAGGCTGAAACTCAAAGGAATTGACGGGGGCCCGCACAAGCGGTGGAGCATGTGCATTAATTCGTCACTAACCGAAGAACCTTACCAGGGTTTGACATCTTCCGACATCCCATGAAAGTGGGCTTTCCTCGCAAGAGGACGGAAAGACAGGTGCTGCATGGCCGTCGGCTCAT
+
GGGGGGFFFGFGFGGGGGGGGGGGGGGGGGGGGGGGGGGGGGGGGGGGGGG9CEEFGGGGGGFDFGFFGGGGGGGGGG+@CGGCGGGGGGG?FGGAGGGGGGGGGGGGGGGGGGGGGGGG>CFGGGGFGGGGGGGGFFGGGGGGGGGGGGGGGGGGGGGGDGGGGGGGGGGGGGGGFGFGGGGGGGGGGGGGGGGG8FFC7CGG9CECCCDDGFGGGFFGGGGGGGGG>FGFFBG=7FGGGGGGF6FDFF0<DFF??BBEFB>F@F6:><037FF6*9(3:99919>?:?F
@M00689:251:000000000-CJTJ5:1:1101:18356:3249 1:N:0:5
CAGGATTAGATACCCTGGTAGTCCATGCCGTAAACGGTGGGCGCTAGGTGTAGGGGTCTTCCACGGCCTCTGTGTCGTAGCTAACGCATTAAGCGCCCCGCCTGGGGAGTACGGCCGCAAGGCTAAAACTCAAAGGAATTGACGGGGGCCCGCACAAGCGGCGGAGCATGTGGATTAATTCGATGCAACGCGAAGAACCTTACCTGGGCTTGACATACACCAGATCGCTGCAGAGATGTAGTTTCCCTTGTGGTTGGTGTACAGGTGTTGCATGGTTGTCGGCTCAT
+
GGGGGFGGGGGGGGGGGGGGFGFGGGGGGEFEEGGGGFFGGGEGDGEGEDFGGFGGFGGGGGGGGGGGGGGGGGGGGGGGGGGGGGGGGGGGGGGGGGGGGGGGGGGGGGGGGGGGGGGGGGGFGGGGGGGGGGGGGGGGGGGGGGGGGGGGGGGGGGGGGGGGGGGGFGCGGCFGFFGGGGGGGGGGFGGGGGGGGFGGGGGGGGGGGGGGGFGGGFFGGGGGGFGGFDDFFFGFFFGGGGGGBFFFFFFGGFF?BBFFFFFAF6@B>?BF<FFFFFFFBF9(449
@M00689:251:000000000-CJTJ5:1:1101:15157:3327 1:N:0:5
CAGGATTAGATACCCTGGTAGTCCACGCCGTAAACGATGGGCACTAGGTGCGGGGGGTGTCGACTCCCCCCGTGCCGAAGTTAACGCATTAAGTGCCCCGCCTGGGGAGTACGGCCGCAAGGTTAAAACTCAAAGGAATTGACGGGGGCCTGCACAAGCGGTGGAGCATGTGGTTTAATTCGAAGCAACGCGCAGAACCTTACCAGCGTTTGACATGGCACGGCGATCTCCAGAGATGGATTTCTTCCCGCAAGGGACGTGCACACAGGTGGTGCATGGCCGTCGGCTAAT
+
GFGFFCFFGGGGGFGGFGFFCFFFAEEGD@FGGGFEFFGFFFAF@FFFCDFGGDEGGGGGGGGGGGFGGGGGGGGGGGGCGCFFGEFGGGGGGGGGGGGGGGGGGGGGGGGFGGGG8CGGGGGFGGFGEGGFCGCFGGGEFDEEEDEDEG>8;FCGGFGGGCEGGGGGEE7CGCF6CFG7*/<FEG?FGGDEDG=EGGFFFFFGGGGGGGGEGGGGGFFC*9CGGDGGFFGBFBGF?B4F7FFFFFFFFDFGGFFF?BBFBFFFFFF<>40(4764@4::03;BBB9((.4
@M00689:251:000000000-CJTJ5:1:1101:18233:3340 1:N:0:5
CAGGATTAGATACCCTGGTAGCCCACGCCCTAAACGATGAATGCTAGTTGTTGGGGTGCTTGTCACTCCAGTAATGCAGTTAACACATTAAGCATTCCGCCTGGGGAGTACGGTCGCAAGATTAAAACTCAAAGGAATAGACGGGGACCCGCACAAGCGGTGGAGCATGTGGTTTAATTCGAAGATACGCGAAGAACCTTACCTAGGCTTGACATTGATAGAATCTGCTAGAGATAGCGGAGTGTCTAGTTTACTAGACCTTGAAAACAGGTGATGCATGGTCGTCGGGCTCATT
+
GGGGGFGGGGGGGGGGGGGGGFEFCEGGGGGFGFECGDFFGGGDGGGEFEFFGGGGGGGGGGGGGGGGGGGGGGGGGGGGGGGGGGGGGGGGGGGFGGGGGGGGGGGGGGGGGGGGGGGGGGGGGGGGGGGGGGGGGGGGGGGGGGGGGGGGGGGFGGGGFGGGGFGFGFGGGGGGGGGGFEGGGGGGFEGGGGGGGGGGGGGGGGGGF8CGGGGGGFFGGGGGDGGGFGGFFFFFFFGDD3CFFFF9@FA>FFFFFFFFFFFFFFFFF?:4(9*@*9:A7AABFB>9BFFF?D-
@M00689:251:000000000-CJTJ5:1:1101:15114:3412 1:N:0:5
CAGGATTAGATACCCTGGTAGTCCACGCCGTAAACGGTGGGCACTAGGTGTGGGGGACATTCCACGTTCTCCGTGCCGAAGCTAACGCATTAAGTGCCCCGCCTGGGGAGTACGGCCGCAAGGCTAAAACTCAAAGGAATTGACGGGGGCCCGCACAAGCGGCGGAGCATGCGGATTAATTCGATGCAACGCGAAGAACCTTACCTGGGTTTGACATACACCGGAAAGCTGCAGAGATGTAGCCCCCGCAAGGTCGGTGTACAGGTGCTGCATGGTTGTAGGCTACT
+
GFGGGGGFGGGFFCFFFFGGFGFFGGGGGEFEEGGEGFFGGGGGGFGFFFFGGDGEGGGGGGGGGGGGGGGGGGGGGGGGGGGGGGGGGGGGGGFGGGGGGEGGGGCFEEGGGGG>FFEGGGGGGGGGGGGGGGGGGGGGGFFGGGGGGGGGGG7FGGGGDFGGEGGGGGC8CEGEGGCGGGFEFGCGCC:EGGDEEGGGFFF8C?FGGCDCDF7::=46>CCG5DCCFDC9@FFF@FGGGGC7<>EFDBBD31@4;1<EB=A<49<?*),.)9@F7>:)-52:)()
@M00689:251:000000000-CJTJ5:1:1101:15109:3429 1:N:0:5
CAGGATTAGATACCCTGGTAGTCCACGCCGTAAACGGTGGGCACTAGGTGTGGGGGACATTCCACGTTCTCCGTGCCGAAGCTAACGCATTAAGTGCCCCGCCTGGGGAGTACGGCCGCAAGGCTAAAACTCAAAGGAATTGACGGGGGCCCGCACAAGCGGCGGAGCATGCGGATTAATTCGATGCAACGCGAAGAACCTTACCTGGGTTTGACATACACCGGAAAGCTGCAGAGATGTAGCCCCCGCAAGGTCGGTGTACAGGTGCTGCATGGTTGTCGGCTCAT
+
GGGGGGGGGGGGFFGGGDGCCFCFFGGGGGFGCFFECFGFFGGG8FGFFEFGGDFGGGGGGGGGGGGDGGGGGGDEGGGGGGGGGGGEGGGGGFGGGGGGGGGGGGFEGGGGGGGGCFGGGGGGGGGGGGGGGFGFGFDGGCDFGCGGCGGEEGEEGGGGGGDGGGGGGGFGGGGEGFGGGGGGGG5AFGGDEGEGGGGGGGGGGG?EGFDGGGGGCFFF4FGG:DEFFGC@F4DD@FGFGGGFF5DBFFFD*1=>>>?FBFAFFFFFF>2(:FFFFEF<?FF<BB4
@M00689:251:000000000-CJTJ5:1:1101:23808:3641 1:N:0:5
CAGGATTAGATACCCTGGTAGTCCATGCCGTAAACGGTGGGCGCTAGGTGTAGGGGTCTTCCACGACCTCTGTGTCGTAGCTAACGCATTAAGCGCCCCGCCTGGGGAGTACGGCCGCAAGGCTAAAACTCAAAGGAATTGACGGGGGCCCGCACAAGCGGCGGAGCATGTGGATTAATTCGATGCAACGCGAAGAACCTTACCTGGGCTTGACATACACCAGATCGCTGCAGAGATGTAGTTTCCCTTGTGGTTGGTGTACAGGTGCTGCATGGCTGTCGGCTCAT
+
GGGGGGGGGGGGGGGGGGGGGGGGG<FGGGGGGGGGGGGGGGGGGGGGGGGEGGGEFGGGGGGGCGEFGGGGGGGGGGGGGFGGGEGGGGGGGGGGGGGEGGGGGGGGGGGGGGGGGGGGGGGGGGGGGGGGGGGGGGGGCFGGGGGGGGGC>*<CGGGGFGEGGGGFFDCFF9EECFGGGGGGFGGGGEGCCCEGGGGGGGGG+9CGGGGE7<<7*7/C5<5977CCFDGF401*/92:7C>>BF@AF55<97>?F:?FFFFF?F:.4<<?AF>>@:?7:993:?A
@M00689:251:000000000-CJTJ5:1:1101:10354:3653 1:N:0:5
CAGGATTAGATACCCTGGTAGTCCACGCCGTAAACGGTGGGCGCTAGGTGTAGGCGTCTTCCACGGCCTCTGTGTCGTAGCTAACGCATTAAGCGCCCCGCCTGGGGAGTACGGCCGCAAGGCTAAAACTCAAAGGAATTGAGGGGGGCCCGCAAAGGCGGCGGAGCAGGGGGATAAATTCGAGGAAAGGCGAAGAACCTTACCTGGGCTGGAACTCAACCAGATCGCGGCAGAGAGGAGGTTTCCATGGGGGTTGGGGTACGGGGGGGGCAGGGTGGTGGGCTCATCTGTCTCG
+
@FFFF,EEFGGFFCFCCCCDCF,C@EEEDB@@@EECE;DGDGE7:FCCCCEFGCFGFEGGGFFGGGGGGDGGGGGGFGGGGGGGGEEGEEGFG9FGCFGGGG@FGGC:F:F<FCF+3@C@CB<,DACFD,3@A9=@EDC,,,,3C:F>:?*88**:+02C8EE88C*:*;*:>*8*<++<*;E6=*8+*27*1:7CFCCC9+:8+<CC:8*/9++*2*0C4/19*27*)1108)**)0***19CBF*46)(>D5),((1)()(47)>0.((,2>B))78(3122(,-))-.)6)(
@M00689:251:000000000-CJTJ5:1:1101:10370:3668 1:N:0:5
CAGGATTAGATACCCTGGTAGTCCACGCCGTAAACGGTGGGCGCTAGGTGTAGGCGTCTTCCACGGCCTCTGTGTCGTAGCTAACGCATTAAGCGCCCCGCCTGGGGAGTACGGCCGCAAGGCTAAAACTCAAAGGAATTGACGGGGGCCCGCACAAGCGGCGGAGCATGGGGATTAATTCGATGCAACGCGAAGAACCTGACCTGGGCTTGACATACACCAGATCGCTGCAGAGATGTAGTTTCCCTTGTGGTTGGTGTACAGGTGGTGCATGGTCGTCGGCTCAT
+
F@FFF,CCFFFAC;CC@@CAAEEC<C@@C@8;@@C@F8CEGGE6@@CCC@CFGFFGEGCFGGEFGGGGGGFGFGEFC=FGGFFGEGGG7,<CFGGG@FEGGGGFGFDFGGGGGGGG@FFGGGFFGGGGGGFAAFAFGGC@FA9>CDGDE<C8=B:B8;CFCBCGEGGG+A*ACE5@@CCC>@E7CC:C+>EGEGEGGEC6*2AFFGGGG=*>D+?CFFFC5>*1*9CD:DDFFFF<B?*::*::@*92*<)9D.)-7(4546:2;=FF5:64)9>*9<3449960<2
@M00689:251:000000000-CJTJ5:1:1101:17536:3944 1:N:0:5
CAGGATTAGATACCCTGGTAGTCCATGCCGTAAACGGTGGGCGCTAGGTGTAGGGGTCTTCCACGGCCTCTGTGTCGTAGCTAACGCATTAAGCGCCCCGCCTGGGGAGTACGGCCGCAAGGTTAAAACTCAAAGGAATTGACGGGGGCCTGCACAAGCGGTGGAGCATGTGGTTTAATTCGAAGCAACGCGCAGAACCTTACCAGCGTTTGACATGGCACGGCGATCTCCAGAGATGGATTTCTTCCCGCAAGGGACGTGCACACAGGTGATGCATGGCCGTCGGCTCATCTGG
+
GGGGG?FGGGGGGFGGGGGGGGFGGGGGGGGGDFFEGFGGGGGEDGEFFFEGGFFGGGGGGGGGGGGGGGGGGGGGGGGGGGGGGGGGGGGGGGGGGGGGGGGGGGGGGGGGDGGGGGGGGGFGGGGGGGGGGGGGGGGGGGGGGGGGDGGGGGGGGGGGGGGGGGGG?FGGG<EFFGGFGGGGGDEF9EG5CEECFFFFCFGGGGGG5CGGFGGGGFFGGDDD<D>DFGGFFFCC?FG47CCGF=BAFEFGGFFBB69D?FF>FFB:F<BFFFFF=FF?:6>6>90(()).6>)
@M00689:251:000000000-CJTJ5:1:1101:9263:3973 1:N:0:5
CAGGATTAGATACCCGCCCAGGAGAAGCCCTGCAACACGGGCACTGCCATGGAGGGTGACCCAGGAGCTTCCTTCCTCTTCCCTTTCCCACTGCAAAGGTGTTGCATGGCCGTCGGCTCAT
+
GGGGGFGGGGGGGGGGGEEFFDFDGGFGGGGGGGG,CCFGGGGGGF;C@FGGFEGGEBFGGGFGFCFGGGGGGGGGGGFFGGGGGEFGGGGGGG9FCFGCFGGGDC<FDFGGGGGDG?FGF
@M00689:251:000000000-CJTJ5:1:1101:23841:4009 1:N:0:5
CAGGATTAGATACCCTGGTAGTCCATGCCGTAAACGGTGGGCGCTAGGTGTGGGGGTCTTCCACGGCCTCTGTGTCGTAGCTAACGCATTAAGCGCCCCGCCTGGGGAGTACGGCCGCAAGGCTAAAACTCAAAGGAATTGACGGGGGCCCGCACAAGCGGCGGAGCATGTGGATTAATTCGATGCAACGCGAAGAACCTTACCTGGGCTTGACATACACCAGATCGCTGCAGAGATGTAGTTTCCCTTGTGGTTGGTGTACAGGTGCTGCATGGTCGTCGGCTCAT
+
GGGGGGGFGGGGGGGGGGGGGGGGGGGGGGGGGGGGGGGGGGGGGGGGGGGGGGGGGGGGGGGGGGGGGGGGGGGGGGGGGGGGGGGGGGGGGGGGGGGGGGGGGGGGGGGGGGGGGGGGGGGGGGGGGGGGGFGGGGGGGGGGGGGGGGGGGGGGGGGGGGGGGGGGGGGGGGGGGGGGFGGGGGGGGGGGGGGGGGGGGGGGGGGGGGGGGGFGFF@GGGGCGGGGFGGFFFC9??FGGGGGFFFFFF<CC<FB><FFFFFBFFFFFAB:AFFFFDFFFFFB<7A
@M00689:251:000000000-CJTJ5:1:1101:23822:4017 1:N:0:5
CAGGATTAGATACCCTGGTAGTCCATGCCGTAAACGGTGGGCGCTAGGTGTGGGGGTCTTCCACGGCCTCTGTGTCGTAGCTAACGCATTAAGCGCCCCGCCTGGGGAGTACGGCCGCAAGGCTAAAACTCAAAGGAATTGACGGGGGCCCGCACAAGCGGCGGAGCATGTGGATTAATTCGATGCAACGCGAAGAACCTTACCTGGGCTTGACATACACCAGATCGCTGCAGAGATGTAGTTTCCCTTGTGGTTGGTGTACAGGTGCTGCATGGTCGTCGGCTCAT
+
GGG-DFGGGGGGGGGGGGGGGGGGGGGGGGGGGGGGGGGGGGGGGGGGGGGGGGGGFGGGGGGGGGGGGGGGGGGGGGGGGGGGGGGGGGGGGCFEGGGGGGGGGGGGGGGGGGGGGGGGGGGFGGGGGGGGEGGGGGGGGFGGEF@CGGGGGGGGGGGGGGGEGGEGGCGGGGFGGGGGGGFGGGGGGGGGGCEGGGGGGGGG?EGGGGGGGGGGGFFGGDFGGDFDFCDFFFFG=FGGFFGG?F9A@FDGGFF?BBFFFFFAFFF?FFBBFFFFFFFFF;9(4?<
@M00689:251:000000000-CJTJ5:1:1101:7127:4083 1:N:0:5
CAGGATTAGATACCCTGGTAGTCCACGCCGTAAACGATGGATGCTAGCTGTATCCGGTATCGACCCCGGATGTAGCGAAGCTAACGCGTTAAGCATCCCGCCTGTGGAGTACGGTCGCAAGACTAAAACTCAAAGGAATTGACGGGGGCCCGCACAAGCGGTGGAGCATGTGGTTTAATTCGACGCAACGCGAAGAACCTTACCCAGGCTTGACATCCCTTGTAAGCCATAGAAATATGGTCCTCATAGCAATATGCCAAGGTGACAGGTGCTGCATGGCCGTCGGTTCAT
+
GGFGGDGGGGGGGFGGGGGGGGGFFGGGG@FEEGG,FFG:FF@FFGGGGGG@CEFG7C7,C@FF:FFGE@FCFGFFGG@CEGAFFCDGGGGFFG<EFGGGGGGGGG@,FFCGGGEFGGDGGFGGD<DFFGGGGGDD@FFEGFGGG:FGGGGGC>FGGFGGCFCEFGGGDGGGCFGG8BCGGF+1/B8ECE5:E5=E?8CCEGGGGECGGGGG4<FGCF>GGGG>*:+>FGGFF?D76=C>2?9:649AFFFFC?F5)).)4)52*77<35(42??4*9((59>F>9((--:
@M00689:251:000000000-CJTJ5:1:1101:25944:4094 1:N:0:5
CAGGATTAGATACCCTGGTAGTCCATGCCGTAAACGGTGGGCGCTAGGTGTAGGGGTCTTCCACGGCCTCTGCGTCGTAGCTAACGCATTAAGCGCCCCGCCTGGGGAGTACGGTCGCAAGATTAAAACTCAAAGGAATAGACGGGGACCCGCACAAGCGGTGGAGCATGTGGTTTAATTCGAAGATACGCGAAGAACCTTACCTAGGCTTGACATTGATAGAATCTGCTAGAGATAGCGGAGTGTCTAGTTTACTAGACCTTGAAAACAGGTGTTGCATGGTTGTCGGCTCAT
+
GGGGGGGGGGGGGGGGGGGGGGGGGGGGGGGGGGGGGGGGGGGGGGGGGGGGGGGGGGGGGGGGGGGGGGGGGGGGGGGGGGGGGGGGGGGGGGGGGGGGGGGGGGGGGGGGGGGGGGGGGGGGGGGGGGGGGGGGGGGGGGGGGGGGGGGGGEGGGGGGGGGGGGGGGGGGGGGGGGGGGGGGGGGGGGGGGGGGGGGGGGGGGGGGGGGEGGGGGB?GGGGGGGGGFGGFFFCCFFGGGGGGFFFFFFFGGFFAFDFFFFFFBFFFFFFFBFFFFF?>AFFFFF>B>>B??A
@M00689:251:000000000-CJTJ5:1:1101:25926:4105 1:N:0:5
CAGGATTAGATACCCTGGTAGTCCATGCCGTAAACGGTGGGCGCTAGGTGTAGGGGTCTTCCACGGCCTCTGCGTCGTAGCTAACGCATTAAGCGCCCCGCCTGGGGAGTACGGTCGCAAGATTAAAACTCAAAGGAATAGACGGGGACCCGCACAAGCGGTGGAGCATGTGGTTTAATTCGAAGATACGCGAAGAACCTTACCTAGGCTTGACATTGATAGAATCTGCTAGAGATAGCGGAGTGTCTAGTTTACTAGAACTTGAAAACAGGTGTTGAATGGTTGTCGGCTCATT
+
E@FDFGGDFFGGGFG9FF<EFGGEFGGFFFFDEEFEFBFGGFEFDCFF<FFFGGGGB:DFGGFGGGGGGGGGGGDCFGGGGAFF<@FGGGGGGG>FEGGGGGGGGGGGGGGGGGGGGGEGFFFGGGGGFCEDFGGGFFEEGGGGGGGGGD@EGGGGGCFE11BECGGG9FFGG,CCCC??FFGGGDGG9C:CCGGGE*;C7<8ECFFGFC<=CFF*C@FGGGGG7D7:4CD=96C>FFGDCG31)19-=?AFFB?<AA)8-*.:?FFF5?B057BFF4>B<7AA:?61-(:07))
@M00689:251:000000000-CJTJ5:1:1101:21239:4112 1:N:0:5
CAGGATTAGATACCCTGGTAGTCCATGCCGTAAACGATGGATACTCGCTGCGGGCGATAGAATGTCCGTGGCTTAGCGAAAGCGTTAAGTATCCCACCTGGGGAGTACGCTCGCAAGAGTGAAACTCAAAAGAATTGACGGGGGCCCGCACAAGGGGTGGAGCATGTGGTTTAATTCGATGATACGCGAGGAACCTTACCTAGGCTAGAATGCGCGTGACCGGTTCAGAGATGAGCCTTTCCTTCGGGACACAAAGCAAGGTGCTGCATGGCCGTCGGCTCAT
+
GGGGGFGGGGGGGGGGGGGGGGGGGGGGGGGGGGGEGGGGGGGGGGGGGGGGGGGGGGGGGGGGGGGGGGGGGGGGGGGGGGGGCGGGGGGGGFGGGGGFGGGFGCFFGGGGGGGGGGGBFGGGGEGFGGGGFGFDCFGGEGGGG:CCEGGGGG,=ECGFCGDGCECFF<<BFBCBBFG7:E7C9E*::EDECG>FFFGGGC@EF<7*A?79CGCGCBDFC975559DBGF490>>7?>0C*0>F@E9:865CF@1(8:F?9837/*4/<??:B@>>@>?<74
@M00689:251:000000000-CJTJ5:1:1101:8269:4158 1:N:0:5
CAGGATTAGATACCCTGGTAGTCCACGCTGTAAACGATGTGCGCTAGACGTTGGAGGACCTAGTTCTCCGGTGTCGCAGCTAACGCTTTAAGCATCCCGCCTGGGGAGTACGGTCGCAAGATTAAAACTCAAAGGAATTGACGGGGGCCCGCACAAGCGGTGGAGCATGTGGTTTAATTCGATGCAACGCGAAAAACCTTACCTACCCTTGACATGTCTGGAATGCCGAAGAGATTTGGCAGTGCTCGCAAGAGAACCGGAACACAGGGGTTGCATGGCCGTCGGCTCAT
+
FGGGG@FGGGGFFFFGFFEEFFEFCEECFEGCFGGGGFGFFGGC7FGFFCDFGGGGGGGGGGGCFGFGGGGFFEGGGGGGCFGGGDGGGGGFFGGGGGGGGGGGGGGGCFGGGBFGGGGGGG,CFFGG@FFGFGGGGGGFGGGGGDDEGEE8@EGGDFGGGGGGFFG@CFFF<<FCGFGFGGFGGEBCCCEEGGGGGEDCEGGFGGFG6CDGGE?C:F4CFGGFGDGDDGDEF?00/6C6=D5DFFFF>B13>>FF>?BD>DFFFFF<)-(,9FF4BF?:;71-9((-4-
@M00689:251:000000000-CJTJ5:1:1101:20564:4252 1:N:0:5
CAGGATTAGATACCCTGGTAGTCCTAGCCCTAAACCATCAGGACTTGGGGTTTGCCCTGTACGGGGCAAGTCCCGTAGCTAACGCGTTAAGTTCCGCGCCTGGGGAGTACGGTCGCAAGACTGAAACTCAAAGGAATTGACGGGGGCCCGCACAAGCGGTGGAGCATGTGGTTTAATTCGAAGCAACGCGCAGAACCTTACCAGCGTTTGACATGGCACGGCGATCTCCAGAGATGGATTTCTTCCCGCAAGGGACGTGCACACAGGTGATGCATGGCCGTCGGCTCAT
+
GGGGGGGGGGGGGGGGGGGGGGGGGGGGGGGGGGG,CFFGGGGGGGGGGGGGGGGGGGGGGGGGGGGGGGGGGGGGGGGGGGGGGGGGGGGGGGGGGGGGGGGGGGGGGGGGFGGGGGGGGGGGGGGGGGGGFDFGGGGGGGGGGGGGGGGGGEGGGGGGGGGGGGGGGGGFGGGGGGGGGGGGGGGGDGGGGGGGGGGGGGGGGG=CEGGGGGGGGFFGGGGGGGGFFGGFFFFCFFFGGGGGFFF6DFFGFE>BFF::<FFFFFF3FDABBFFFFF?>B;>F>:BF>
@M00689:251:000000000-CJTJ5:1:1101:9295:4270 1:N:0:5
CAGGATTAGATACCCTGGTAGTCCACGCCGTAAACGATGGATACTCGCTGCGAGCTAAAGATTGTTCGTTGCTTAGGGAAACCGATAAGTATCCCACCTGGGGAGTACGCCGGCAACGGCGAAACTCAAAGGAATGGACGGGGGCCCGCACAAGTGGTGGAGCATGTGGTTTAATTCGATGATACGCGAGGAACCTTACCTAGCCTAGAATGCGCGTGACCGGCTCCGAGATGAGCCTTTCCTTCGGGACACAACGCACGGAGCTGGCTGGTTGTCGGCTCAT
+
GGGGGGGGGGGGGGGGGGGGGGGGGGGGGGGGGGGG@FGEA6,CE,@@FF7@@C:FE,,,,,6CCFF:8,,BFG,@F?=E<F8=>F+4,EFAFFF8EF@FF<@=FEFGGDEC>>8++@>3C=+3>,8E<=,,@C@,:E<++:*:>1<FE7E*,6,?+5C<*49*C@9<,=<CFCCEF7?CD++B9FEEEEE=:*2800AEGGC+;<FF6+:+*/ADGD:DGGGDDD5*))/8***27@CFFGFFF37()7(/*7)709(<;)(47))-.-31<>>*.3,1:)6
@M00689:251:000000000-CJTJ5:1:1101:10718:4422 1:N:0:5
CAGGATTAGATACCCTGGTAGTCCATGCCGTAAACGGTGGGCGCTAGGTGTAGGGGTCTTCCACGGCCTCTGTGTCGTAGCTAACGCATTAAGCGCCCCGCCTGGGGAGTACGGCCGCAAGGCTAAAACTCAAAGGAATTGACGGGGGCCCGCACAAGCGGCGGAGCATGGGGATTAATTCGATGCAACGCGAAGAACCTTACCTGGGCTTGACATACACCAGATCGCTGCAGAGATGTAGTTTCCCTTGTGGTTGGTGTACAGGGGTTGCATGGTTGTCGGCTCAT
+
FCFFF<FCFFFFECEF@@C@AECC@FFFF@B@CCC@FCFFGGEF:BCD6@6CFCGF:FCFGGFEFGGGEGGGFGGGFDFGGGGGFGEG7CFGGFFGCGGGGGDFGGDFGGGGGGGG=8@FGGGFGGGGGGG=DEDGGGG<FC<<FDGD8>C:4B:BCFFGGDGGGGGG+A*;C8;*<CCCFGG@E89A2C=EEGDEF;86CFF8:?FGG6*C<8E7C@FGFFGG4>FD:C5??=CC??:DG7>CF4@>*7)9D5)49,8)56:AF3;,.7(<)9F6*539:B>1(4-
@M00689:251:000000000-CJTJ5:1:1101:21916:4433 1:N:0:5
CAGGATTAGATACCCTGGTAGTCCATGCCGTAAACGGTGGGCGCTAGGTGTAGGGGTCTTCCACGGCCTCTGTGTCGTAGCTAACGCATTAAGCGCCCCGCCTGGGGAGTACGGCCGCAAGGCTAAAACTCAAAGGAATTGACGGGGGCCCGCACAAGCGGCGGAGCATGTGGATTAATTCGATGCAACGCGAAGAACCTTACCTGGGCTTGACATACACCAGATCGCTGCAGAGATGTAGTTTCCCTTGTGGTTGGTGTACAGGTGCTGCATGGCCGTCGGCTCAT
+
GFGFGDGGGGGEFFGGFGGGFFFGFGGGGEFEGFFEGGGGGGEGGGGGEFF,ECFGEGGGGFGGGGGGGGGGGGGGGGGGGGGGGGGGGGGGGGGGGGGGGGGGGGGGGGGGGGGGGGGGGGGGGGGGGGGGGGGGGGGGGGGGGGGGGGGGGGGGGGGGGGGGGGGGGGEGGF6?FGGGGGGGGGGGGGGGGGGGGGGGGGGGGGGGGGGGGGGFGFF<FFGGGGGGFGGFFFGGFFFFFDGGFFFFFFFGGFFFFFFFFFFFF?F?FFFFFFFFFEFFFF>??22
@M00689:251:000000000-CJTJ5:1:1101:22831:4486 1:N:0:5
CAGGATTAGATACCCTGGTAGTCCATGCCGTAAACGGTGGGCGCTAGGTGTAGGGGTCTTCCACGGCCTCTGTGTCGTAGCTAACGCATTAAGCGCCCCGCCTGGGGAGTACGGCCGCAAGGCTAAAACTCAAAGGAATTGACGGGGGCCCGCACAATCGGCGGAGCATGTGGATTAATTCGATGCAACGCGAAGAACCTTACCTGGGCTTGCCATACACCAGATCGCTGCAGAGATGTAGTTTCCCTTGTGGTTGGTGTACCGGTGCTGCATGTCCGTCGGCTTCT
+
GGGGGGGGFGGGGFGGGGGGGGGGGGGGGGGGGGGG@FD@:D@FEECFGGF9FGCCFFFFCFGGDEGGFGGFGGGGDFGFFGFGG:CEGGGGCGGGGGGGGGGFGFGGEBFGD7CFCGGD7FGF@FCFFGGGFE9,,@FFGGGGC7FFGGEGGGGGG,FC7@7C?E8CFFG9C9<CGGGFC=9FEGFCCC5CE=ECFGGCF?C+03/:5095*2<C*59FFF7FGG55>CDFFF3C6607CCFGF4@>F?941<>:>61))*)(0<)6F2,2<?*94<<B>90(,()
@M00689:251:000000000-CJTJ5:1:1101:22852:4495 1:N:0:5
CAGGATTAGATACCCTGGTAGTCCATGCCGTAAACGGTGGGCGCTAGGTGTAGGGGTCTTCCACGGCCTCTGTGTCGTAGCTAACGCATTAAGCGCCCCGCCTGGGGAGTACGGCCGCAAGGCTAAAACTCAAAGGAATTGACGGGGGCCCGCACAAGCGGCGGAGCATGTGGATTAATTCGATGCAACGCGAAGAACCTTACCTGGGCTTGACATACACCAGATCGCTGCAGAGATGTAGTTTCCCTTGTGGTTGGTGTACAGGTGCTGCATGGCCGTCGGCTCAT
+
GGGGGGGGGGGGGGGGGGGGGGGGGGGGGGGGGGGGGGGGGGGGGFGCGGG,EFGGGGGGGGGGGGGGGGG?FGFFEGGFGGEFFFGGGGGGFGGGGGGDGGGGGGGCGFFGGDFG:FECCFGGFGCBFGGFFFFG=FFGGFGDGEDEEGGGGGGFGEG@GGCEDDECGGGFFFGGDFGGGDFGGGGGGCEG*>E8@GGGGFGGFFDCFFGGGGFFGFFGF<DCDFGGFDG:?*9<FFF7DGGGFFFFF@FF<F@?B?FFFFFFFFFBF<??AB5@FDFB>>>B?BA
@M00689:251:000000000-CJTJ5:1:1101:9509:4643 1:N:0:5
CAGGATTAGATACCCTGGTAGTCCACGCCGTAAACGATGAGTGCTAAGTGTTGGAGGGTTTCCGCCCTTCAGTGCTGGAGCTAACGCATTAAGCACTCCGCCTGGGGAGTACGGCCGCAAGGCTGAAACTCAAAGGAATTGACGGGGACCCGCACAAGCGGTGGAGCATGTGGTTTAATTCGAAGCAACGCGAAGAACCTTACCAGGTCTTGACATCCTTTGACCGCTCTAGAGATAGAGTCTTCCCTTCGGGGACAAAGTGACAGGTGTTGCATGGCTGTCGGCTCAT
+
FDFCFFFGGGGFGFGGGGEEDFFFGGGGGGGDGGGGGGFGGGGGGG<FFFGG8<FC:EBFGGGGEFGGCFGGFGGGGFCBGGGGGGGGGGGGGGFGFGGDEGGFGFCEGGGGGEG@=CFFGFGGGFGCGGGGGFCFG<FF9FGDGDDC=FGEGGGGGGGGGGEGGGGGGGGGGGGGGFGFGFGGEGGGFGGGGGDGGGGGG?CFGGGCGGGGGGGCFF?G7:DG=3E/<DFF6@CFFFGGGGFGFFFFFFFGDD>>FFB)6B4<?@55?>BF2?@BFF?0?<((-30<A
@M00689:251:000000000-CJTJ5:1:1101:6543:4759 1:N:0:5
CAGGATTAGATACCCTGGTAGTCCACGCCCTAAACGATGAATGCTAGTTGTTGGGGTGCTTGTCACTCCAGTAATGCAGTTAACACATTAAGCATTCCGCCTGGGGAGTACGGTCGCAAGATTAAAACTCAAAGGAATAGACGGGGACCCGCACAAGCGGTGGAGCATGTGGTTTAATTCGAAGATACGCGAAGAACCTTACCTAGGCTTGACATTGATAGAATCTGCTAGAGATAGCGGAGTGTCTAGTTTACTAGACCTTGAAAAAAGGAGTTGCATGGTTGTCGGTCAATCG
+
FGGGGEGGGGGGGGGGGGGGGFGGFGDGGGGGGGFGGCEGFGGGGGGGFFGFGFEGGGGGGGGGGGGGGGGGCFEGGGEFFGGGGGGGGGGGGGGGGGGGDEGGGGDDGGGGEEEGDGGGGGFGGGGGGGGFEG8,?FFFCFFC::@FCFEGEGGEGGGGGGGGGGGGFFGGFGGFGD7A>DEGCDF>:EEE=EGGG>F,AFGGC?:CF*):<?9+:68CF7C@CCFF6;:6AFC>66CCGGGF98=AFB<*:7*4:<B7:4AFFF*(041(4;4@69<>0<51<<21(((,6>(
@M00689:251:000000000-CJTJ5:1:1101:23734:4841 1:N:0:5
CAGGATTAGATACCCTGGTAGTCCATGCCGTAAACGGTGGGCGCTAGGTGTAGGGGTCTTCCACGGCCTCTGTGTCGTAGCTAACGCATTAAGCGCCCCGCCTGGGGAGTACGGCCGCAGGGCTAAAACTCAAAGGAATTGACGGGGGCCCGCACAAGCGGCGGAGCATGTGGATTAATTCGATGCAACGCGAAGAACCTTACCTGGGCTTGACATACACCAGATCGCTGCAGAGATGTAGTTTCCCTTGTGGTTGGTGTACAGGTGATGCATGGCTGTCGGCTCAT
+
GGGGGGGFEGFFGGGGCFGGGGGGGGGGGGGGGGGGGGDFGGGGGGGGGGGFGGGGDGGGGGGGGGGGGGGGGGGGGGGCGGGGGGGGGGGGFGGGGGGGGGGGGFGGGGGGGGGGGGGGDGGGGGGGGGGGGG9FAFGFFGGGGGGGGGGDEEEG7>FGDDE@EGGFGGGDFC+CFGGGGGGEGGGGGG*5:EEEDGGEEGGGGFFGG=CGGGCFD??FFGGGGGGG@3CF)*97BFG7>DFGFFFFFFFGGFF<>F?FFFDAFF?-*..34@F>F>?>0(308<4
@M00689:251:000000000-CJTJ5:1:1101:23717:4848 1:N:0:5
CAGGATTAGATACCCTGGTAGTCCATGCCGTAAACGGTGGGCGCTAGGTGTAGGGGTCTTCCACGGCCTCTGTGTCGTAGCTAACGCATTAAGCGCCCCGCCTGGGGAGTACGGCCGCAGGGCTAAAACTCAAAGGAATTGACGGGGGCCCGCACAAGCGGCGGAGCATGTGGATTAATTCGATGCAACGCGAAGAACCTTACCTGGGCTTGACATACACCAGATCGCTGCAGAGATGTAGTTTCCCTTGTGGTTGGTGTACAGGTGATGCATGGCTGTCGGCTCAT
+
GGGGGGGGGGGGGGGGGGGGGGGGGGGGGGGGGGGGGGGGGGGGGGGGGGGGGGGGGGGGGGGGGGGGGGGGGGGGGGGGGGGGGGGGGGGGGGGGGGGGGGGGGGGGGGFGGGGGGGGGGGGGGGGGGGGGGGGGGGGGGGGGGGGGGGGGGGGGGGGGGGGGGGGGGGGGGGGGGGGGGGGGGGGGGGGGGGEGGGGGGGGGGGFGGGGGGGGGGFFGGGGGGFEGFGGFFFG44?GGFGGGFFFBFFFGDFF:;?BFFFFFFFFD?9<<>FFFFEB<?0;6<2A
@M00689:251:000000000-CJTJ5:1:1101:21327:4928 1:N:0:5
CAGGATTAGATACCCTGGTAGTCCATGCCGTAAACGGTGGGCGCTAGGTGTAGGGGTCTTCCACGGCCTCTGTGTCGTAGCTAACGCATTAAGCGCCCCGCCTGGGGAGTACGGCCGCAAGGCTAAAACTCAAAGGAATTGACGGGGGCCCGCACAAGCGGCGGAGCATGTGGATTAATTCGATGCAACGCGAAGAACCTTACCTGGGCTTGACATACACCAGATCGCTGCAGAGATGTAGTTTCCCTTGTGGTTGGTGTACAGGTGATGCATGGTTGTCGGCTCAT
+
GGGGGGGGGGGGGFGGGGGGFGFGGGGGGEFGGFGEGGGGGGGGGGGGGGFGGGGGGGGGGGGGGGGGGGGGGGGGGGGGGGGGGGGGGGGGGGGGGGGGGGGGGGGGGGGGGGGGGGGGGGGGGGGGGGGGGGGGGGGGGGGGGGGGGGGGGGGGGGGGGGGGGGGGGGGGGGGGGGGGGGGGGGGGGGGGGGGGGGGGGGFGGGGGGGGGGGGGGFFFCGFGGGGGFGGFFFGGFFGFGGGGFF=AFF>GD>FF9:?FFFFFFFFF?<:><FFFFFFBBFF?FFA
@M00689:251:000000000-CJTJ5:1:1101:19228:4979 1:N:0:5
CAGGATTAGATACCCTGGTAGTCCATGCCGTAAACGGTGGGCGCTAGGTGTAGGGGTCTTCCACGGCCTCTGTGTCGTAGCTAACGCATTAAGCGCCCCGCCTGGGGAGTACGGCCGCAAGGCTAAAACTCAAAGGAATTGACGGGGGCCCGCACAAGCGGCGGAGCATGTGGATTAATTCGATGCAACGCGAAGAACCTTACCTGGGCTTGACATACACCAGATCGCTGCAGAGATGTAGTTTCCCTTGTGGTTGGTGTACAGGTGATGCATGGCTGTCGGCTCATATGTCT
+
GGGGGGGGGGGGGGGGGGGGGGGGG<EFGGGGGGGGGGGEGFCGGGGGGFFEFFGGG7E9EDDCC>:BGGGGDFEF?CF?<FF9=?:>FGGFE9>@GGGEGCFGGGGD@F8?F:FC=CG7CFFFFGGGGGFGGGGGFEFDFGGEGGGDG:BBEC1CB8FFGGEEEEDC9C+AC+9<FCFCGGG?01<<:CGGEEEGGG=F?FGGCFFEEG:CCFCCFFFG9CFGDF57;CD?FFFFFFGGGGFG?FFAF46DG55:2?F4<=<A4??96A:<AFF4)<B>6(2(439).666<
@M00689:251:000000000-CJTJ5:1:1101:22596:5061 1:N:0:5
CAGGATTAGATACCCTGGTAGTCCTAGCCCTAAACGATGGATGCTTGGTGTGGCCGGTACCCAATCCGGCCGTGCCGAAGCTAACGCGATAAGCATCCCGCCTGGGGAGTACGGTCGCAAGGCTGAAACTCAAAGGAATTGACGGGGGCCTGCACAAGCGGTGGAGCATGTGGTTTAATTCGAAGCAACGCGCAGAACCTTACCAGCGTTTGACATGGCACGGCGATTTCCAGCGATGGACTTCTTCCCGCAAGGGACGTGCACACAGGTGTTGCATGGACGTAGGCTCATCTGG
+
GGGGGCGGFFGGGGGGGGGGGFGGGGGGFGGGGGGGGGGGGGGGGGGGGGGGGGGGGGGGGGGGGGGGGGGGGGGGCCGEGGGGGDGGECFGFGGGGGGGGGGGGGDFEGGGGDFGC=FGGGGFGGGGGGGGFGGGGGCBFGGGGGGGEGDGGGFGGGEGGGGGGGGGGGCFG=ECGF7E7E9<CCFCCECGGEGEGF8CFCFGFFGG7CDECCECG?>CCCGGDG*CFFFFB)9CFDDCCC*;F==<)<9DCDF??(-)-08)9))(784.3F@?9637:>?(24<0()-.-6.
@M00689:251:000000000-CJTJ5:1:1101:22594:5081 1:N:0:5
CAGGATTAGATACCCTGGTAGTCCTAGCCCTAAACGATGGATGCTTGGTGTGGCCGGTACCCAATCCGGCCGTGCCGAAGCTAACGCGATAAGCATCCCGCCTGGGGAGTACGGTCGCAAGGCTGAAACTCAAAGGAATTGACGGGGGCCTGCACAAGCGGTGGAGCATGTGGTTTAATTCGAAGCAACGCGCAGAACCTTACCAGCGTTTGACATGGCACGGCGATTTCCAGAGATGGACTTCTTCCCGCAAGGGACGTGCACACAGGTGTTGCATGGCCGTCGGCTCAT
+
GGGGGGGGGGGGGGGGGGGGGGGGGGGGGGGGGGGGEGGCGGGGGGGGGGGGGGGGGGGGGGGGGGGE:FFEGGGGGEGGGGGGGGGGDGGCEFGGGGGGGGGF?FGGGGGGGGGGGGGGGGGGGGGGGGGGGGGGGGGGGGGGGGGGGGGGGGGGGGGGGGGGGGGGGGGGGGGGGGGGGGGGGGGGGGGGGGGGGGGGGGGGGGGGEGGGGGGGGFFGGGDGGGGGFFGFFFGGFFGFGGGGFFFFFFFGGFFFBFFDFFBFFFBBF7?2<FF=6B:?>9BFFF004<A
@M00689:251:000000000-CJTJ5:1:1101:4556:5097 1:N:0:5
CAGGATTAGATACCCCGGTAGTCCTGGCCGTAAACGATGACCAAGAGGAGGGGGAGGGAGAGAAAGAGGAAGGGAGGGAGAGAAAGAGGGAAGGGGGGGGGGGGGGGAGTAGGTGAGAAAGATTAAAACTCAAAGGAATTGACGGGGGCCCGCACAAGCGGTGGATCATGTGGTTTAATTCGATGCAACGCGAAAAACCTTACCTACCTTTGCCATGAATGGAATTCGCCAGAGATGGCTTAGTGCTCGAAAGAGACCCATAACACAGGTTCTCCATGGCCGTCGGCTCAT
+
GGGGGGGGGGGGGGGGFGGGGGGGF@EGGEFDGGGGGGGGGGG,,C@8,667:77@C6:868<:6,,966694::47::@884<9949<84<?+4:+**/**//85*1*;8,0,,+2,,+0,<9,,,3<EF,2<98*8C6CCGG5EEGEGGCGGGGF>C??EEG5++2A7<C9CF@FCFGCE+:<C+<<CEC5*::*?EGC?FFF?FGCFG+*<?7C**::*9*:*:9)/1;FFFF=6<D46*0/9@<351*9)7:03:.30)8*9).).).)*9=6=084122911(3>)
@M00689:251:000000000-CJTJ5:1:1101:20287:5186 1:N:0:5
CAGGATTAGATACCCTGGTAGTCCATGCCGTAAACGGTGGGCGCTAGGTGTAGGGGTCTTCCACGGCCTCTGTGTCGTAGCTAACGCATTAAGCGCCCCGCCTGGGGAGTACGGCCGCAAGGCTAAAACTCAAAGGAATTGACGGGGGCCCGCACAAGCGGCGGAGCATGTGGATTAATTCGATGCAACGCGAAGAACCTTACCTGGGCTTGACATACACCAGATCGCTGCAGAGATGTAGTTTCCCTTGTGGTTGGTGTACAGGTGCTGCATGGTTGTCGCTCAT
+
FDGGFGGGGGGGDCEE@<FFCFFFCGFFE@;FEEECGGGGGGGGGEFGGGAFFFE7FDGEGGF@F:CCEFGFEDE<BDAFGGGGGGEGGGGGGAFGGGEEGGDGFG@?F:FGGEGCCGFEGGGEDDGGGFGGGFGFFCDADEFFDGGGGEECEEDGEFGGDGGGG88CEC<@?@FGGCCFFFCGFGGGGGGGC::EFGG6@9<CGGGDFGGGFGGFFF@7D95D>CCDFGGFFFF5*97:C:DCF*7<FFAF<:F?F??><=<>?=??FFFB2@>F?@:)343,32
@M00689:251:000000000-CJTJ5:1:1101:6991:5256 1:N:0:5
CAGGATTAGATACCCTGGTAGTCCACGCCCTAAACGATGAATGCTAGTTGTTGGGGTGCTTGTCACTCCAGTAATGCAGTTAACACATTACGCATTCCGCCTGGGGGGTACGGTCGCAAGATTAAAACTCAAAGTAATAGACGGGGACCCGCACAAGCGGTGGAGCATGTGGTTTAATTCTAAGATACGCGAAGAACCTTACCTCGACTTTACATTTATAGAATCTTCTAGAGATAGCTGCATGTCTATTTTACTACACCTTGAAACCAGATGCTACATTGTTGTCTGCTCTT
+
ECCCD8EFGGGGFCFGFGGGGGGFGG@FGGGFGGE@EFGF<FCEEFGGGFGEDEEG7C,EF9FGFGE<CE8EEAG<DAFEEDDFGGGGGG,,8,?FFFAF:F7<C+@C@>FE+@C7:CC@,?,3,,>:3DCFDF7@,@D,<<<7*<*4;F7C:CF+*=7*4*8:8FGGGEG70*8C:0<@*+<++0<:*::7*>ECE;@+97FD+/*:=**+*+<:*1/::7>FD*+**2***9CD*922****184)1/-*0/14)),)(/-26=*()4(,688**/4><AAF?2))).)).
@M00689:251:000000000-CJTJ5:1:1101:26159:5312 1:N:0:5
CAGGATTAGATACCCTGGTAGTCCATGCCGTAAACGGTGGGCGCTAGGTGTAGGGGTCTTCCACGGCCTCTGTGTCGTAGCTAACGCATTAAGCGCCCCGCCTGGGGAGTACGGCCGCAAGGCTAAAACTCAAAGGAATTGACGGGGGCCCGCACAAGCGGCGGAGCATGTGGATTAATTCGATGCAACGCGAAGAACCTTACCTGGGCTTGACATACACCAGATCGCTGCAGAGATGTAGTTTCCCTTGTGGTTGGTGTACAGGTGGTGCATGGTTGTCGGCTCAT
+
GGGGGGGGGGGGGGGGGGGGGGGGGGGGGGGGGGGGGGGGGGGGGGGGGGGGGGGGGGGGGGGGGGGGGGGGGGGGGGGGGGGGGGGGGGGGGGGGGGGGGGGGGGGGGGGGGGGGGGGGGGGGGGGGGGGGGGGGGGGGGGGEGGGGGGGGGGGGGGGGEGEEGGGGGGGGGFGGGGGGGGGGGGGGGGGGGGGGGGGGGGGGGGGGGGGGGGGGGFFGFGGGFGGGFGGFFFGGFFFGGGGGFFFF?FAGDFFFFFFFFFFFFFFFFFF?DF@FF5<2:010:BF
@M00689:251:000000000-CJTJ5:1:1101:21213:5318 1:N:0:5
CAGGATTAGATACCCTGGTAGTCCACGCCGTAAACGATGGATACTAGCTGTCCGGCGCACACTGGTGTGCTGGGCGGCCCAGCGAAAGTGATAAGTATCCCACCTGGGGAGTACGTTCGCAAGAATGAAACTCAAAGGAATTGACGGGGGCCCGCACAAGCGGTGGAGCATGTGGTTTAATTCGATGATACGCGAGGAACCTTACCAGGGCTTAAATGTAGTCTGACAGGGGTGGAAACACCCCCTCCTTCGGGCAGATTACAAGGTGCTGCATGGCTGTCGGCTCAT
+
GGGGGGGGGGGGGGGGGGGGGGGG@EEGGGGGGFFGGGGGGGGGGGGGGGGGGEEGGGGGGGGGGGGGGGGGGGGGGGGGGGGGGGGGGGGGGGGGGGGGGGGGGGGGGGGGGGGGGGGGGGGGGGGGGGGFGGGGGGGGGGGGGGGGGGGGGGGGEGGGGGGGGGGGGGFGGGGGGGGGGGGGGGEF9CEGGGGGGGGGGFGGGGGGGGGGFFGGGFFGGFGGGG9>FDGFFFGGFFFGGDGGFFEFFFFGGFFFFFFFFFFFFFFBFFFFFFFFFFFFFFFB6<FF
@M00689:251:000000000-CJTJ5:1:1101:21224:5333 1:N:0:5
CAGGATTAGATACCCTGGTAGTCCACGCCGTAAACGATGGATACTAGCTGTCCGGCGCACACTGGTGTGCTGGGCGGCCCAGCGAAAGTGATAAGTATCCCACCTGGGGAGTACGTTCGCAAGAATGAAACTCAAAGGAATTGACGGGGGCCCGCACAAGCGGTGGAGCATGTGGTTTAATTCGATGATACGCGAGGAACCTTACCAGGGCTTAAATGTAGTCTGACAGGGGTGGACACACCCCCTCCTTCGGGCAGATTACAAGGTGCTGCATGGCTGTCGGCTAAT
+
FFDFFFDFGGGGGGGGFGGGFGFDFGGGGCFEEFGEC@FDGGFE,C<FFFCGGGGGGGGGGGG,CFFFCGGGGGGGGGGGGGGGEG7FGFGG,@FGFGGGGGGGFGGGG7>=DD@,,B+F:FEGGAAFGCFGDFFGFFGGGFGFGGEFDEGGGGG>E>A:CEGGGD5FGCG9FDBFCFFGGGGGCCFGC<CFE5*??CGGGGGFFD?<EC<*9CGGGFFG7CDFG>C6659:>B3C)99CG9DDDD@4>FFFC3@>:?DFAF4AF4?49A4<07*.)),:<?;B<()4
@M00689:251:000000000-CJTJ5:1:1101:25234:5362 1:N:0:5
CAGGATTAGATACCCTGGTAGTCCACGCCGTAAACGATGAGTGCTAAGTGTTGGAGGGTTTCCGCCCTTCAGTGCTGCAGCAAACGCATTAAGCACTCCGCCTGGGGAGTACGACCGCAAGGTTGAAACTCAAAGGAATTGACGGGGACCCGCACAAGCGGTGGAGCATGTGGTTTAATTCGAAGCAACGCGAAGAACCTTACCAGGTCTTGACATCCTTTGACCAACCTAGAGATAGGATTTTCCCTCCTGGGACAAAGTGACAGGTGTTGCATGGTTGTCGTCTTAT
+
GGGGGGGGGGGGFFGGGGGGGGGGFGGEGGGEGGGGGGGGGGGGGGFGGGG9FDFGDE:FGFGGGGGGGFFCC9FFCFFFFGGFG:@>CFFGF99=,EFFGGGFFGDFBFFDC:CEG:FGGGCFGFGGGGGABE,D,AD=F,E:@CGGCFGGC++@F,@BEGEEGGGG::>B9>DCG@,>CFDGE8CF,CCEDEECG6@FCCFGGFG<<C7ECCG78A6C7::0*9*95C09?6C7@?C**2*019=4)7(27558(((0.84)*?;29433:??FFBA0396(4(())
@M00689:251:000000000-CJTJ5:1:1101:25252:5377 1:N:0:5
CAGGATTAGATACCCTGGTAGTCCACGCCGTAAACGATGAGTGCTAAGTGTTGGAGGGTTTCCGCCCTTCAGTGCTGCAGCAAACGCATTAAGCACTCCGCCTGGGGAGTACGACCGCAAGGTTGAAACTCAAAGGAATTGACGGGGACCCGCACAAGCGGTGGAGCATGTGGTTTAATTCGAAGCAACGCGAAGAACCTTACCAGGTCTTGACATCCTTTGACCATCCTAGAGATAGGATTTTCCCTTCGGGGACAAAGTGACAGGTGTTGCATGGTTGTCGGCTCAT
+
GGGGGGGGGGGFGGGGGGGGGGGGGGGGGGGGGGGGGGG@FGGGGGAGGGGGGGGGGGGGGGGGGGGGGGGGGGGGGGGGGGGGGGGGGGGGGGGGGGGGGGGGGGGGGGGGGGGEGGGGGGEGGDFGGGGGCGFGGGGGGGGGGGGGGGGGGGGGGGGGGGDGGGGGGGGGGGGGGGGGGGGGGGGGGGGGGDGGGGGGGGGGGGGGGGGGGGGGGFFGGGGGGGGGFGGF*97FFFFGFFFGFFFAFFFGGFE>FFFFFFFFFFF<FFFFFFFFFFFFFFFBFB?FF
@M00689:251:000000000-CJTJ5:1:1101:17852:5390 1:N:0:5
CAGGATTAGATACCCTGGTAGTCCATGCCGTAAACGGTGGGCGCTAGGTGTAGGGGTCTTCCACGGCCTCTGTGTCGTAGCTAACGCATTAAGCGCCCCGCCTGGGGAGTACGGCCGCAAGGTTAAAACTCAAAGGAATTGACGGGGGCCCGCACAAGCGGCGGAGCATGTGGATTAATTCGATGCAACGCGAAGAACCTTACCTGGGCTTGACATACACCAGATCGCTGCAGAGATGTAGTTTCCCTTGTGGTTGGTGTACAGGTGATGCATGGTCGTCGGCTCAT
+
FEGGG8FGGGGDFCFGFFFGFG9FEFFFGGFCEECCF;CFGGEEGGGGFEFGGFGGGGGGGGGGGGGGGGGGGGGGGGGGGGGGGGGGGGGFGGGGGGGEGGGGGGGGGGGGGGGGGGGGGGFAFGGGGGGGGGGGGGGGGGFGDGGGGGGGGGGGGGGGGGGGGGGGGGGGGGGFGGGGGGGGGGEG<EGGGGGGGGGG79C6CGGGGGGGGGGGGFFFGGGGFFFGFGGFFFGG4?:DG*:C8=?F6)->C)8<BFF@D=<AFFFFFA2<AFFFFF>:9090432
@M00689:251:000000000-CJTJ5:1:1101:11754:5480 1:N:0:5
CAGGATTAGATACCCTGGTAGTCCATGCCGTAAACGGTGGGCGCTAGGTGTAGGGGTCTTCCACGGCCTCTGTGTCGTAGCTAACGCATTAAGCGCCCCGCCTGGGGAGTACGGCCGCAAGGCTAAAACTCAAAGGAATTGACGGGGGCCCGCACAAGCGGCGGAGCATGTGGATTAATTCGATGCAACGCGAAGAACCTTACCTGGGCTTGACATACACCAGATCGCTGCAGAGATGTAGTTTCCCTTGTGGTTGGTGTACAGGTGCTGCATGGCTGTCGGCGCAT
+
GGGGGFGFGGGGFFGFFGGGFGFFEGGFGEGGDFFEGFGGGGGGGGGFFFGGGGGGGGGGGGGGGGGGGGGGGGGGGGGGGGGGGGGGGGGGGGGGGGGGGGGGGGC:FGGGGGG@CGGGGGGGGGGGGGGGGGGF:FGFFFFCGCFCEGGB*=<FFGGGGGGGGGGF:F+:CF6CEGFGGGFEGGFGGGEGGGCEGCFDGGGGGGGGGGGGGGGCCFFGGGDF4CGGFGCFFFC4/?GGGGGGFFFF?4<FD>FFF6:7<FFFFFFB?AFFFF)5)<<B810(-30
@M00689:251:000000000-CJTJ5:1:1101:25794:5505 1:N:0:5
CAGGATTAGATACCCTGGTAGTCCACGCCGTAAACGATGAATGCCAGCCGTTAGTGGGTTTACTCGCTAGTGGCGCAGCTAACGCTTTAAGTTCTCCGCCTGGGGAGTACGGCCGCAAGGTTAAAACTCAAAGGAATTGACGGGGGCCTGCACAAGCGGTGGAGCACGTGGTTTAATTCGAAGCAACGCGCAGAACCTTTCCAGCGTTTTACATGGCACGGCGATTTCCAGAGATGGACTTCTTCCCGCAAGGGACGTGCCCACAGGTGCTGCATGGTCGTCGGCTCTT
+
GGGGGGGGGGGGGGGGGGGGGGGGGGGG,CFGGGGG7FFA@<FG8FG:6CF,6FE,66CF7C,,6,8C6@9E,6+B>6@<<6CBFCBF,5:CCF?FG:FB:++BF@FCE,B+@66C>:=<A,,8AFE<FAFGA=<DB@9,9@7FGG:3>*D@FG@,:C*>F*>D6:,4CFCG7,2,,64*+*/=8C=BCGGECGC8;:+++03027:*>*09C@+0956DDDCGC7*;F>>FFF709@0797CGFF4(;E9DG3.4(-(0(),15>FDF?2-)/6*;06;4<029?:()
@M00689:251:000000000-CJTJ5:1:1101:16793:5637 1:N:0:5
CAGGATTAGATACCCTGGTAGTCCATGCCGTAAACGGTGGGCGCTAGGTGTAGGGGTCTTCCACGGCCTCTGTGTCGTAGCTAACGCATTAAGCGCCCCGCCTGGGGAGTACGGCCGCAAGGCTAAAACTCAAAGGAATTGACGGGGGCCCGCACAAGCGGCGGAGCATGTGGATTAATTCGATGCAACGCGAAGAACCTTACCTGGGCTTGACATACACCAGATCGCTGCAGAGATGTAGTTTCCCTTGTGGTTGGTGTACAGGTGATGCATGGCCGTCGGCTCAT
+
GGGGGFGGGGGGGFGGFGGGFFFFGGGGFCFEECFBFFFGGFCFGGGGGGFGGFGGGGGGGGGGGGGGGGGGGGGGGGGGGGGGGGGGGGGGGGGG>CGGGGGGGGGGGGGGGGGGGGGGGGGGGGGGDGCFFGGGCFGGGGGGGGGGGGGGGGGGGGGGGGGGGGGF9FFGGFG7FGGGGGGFFG:F8E=EGGEEFCGG7<CFFGGGGG7CFCEFG=@4>FGGC<EGFGGFFFGF?FC7C*>DFF49FFFGGF@?F?65<FFF@6FDFFFFFFFF:BB>(34328)
@M00689:251:000000000-CJTJ5:1:1101:22010:5949 1:N:0:5
CAGGATTAGATACCCTGGTAGTCCACGCCGTAAACGATGGATACTCGCTGCGAGCTAAAGATTGTTCGTGGCTTAGGGAAACCGATAAGTATCCCACCTGGGGAGTACGCTCGCAAGAGTGAAACTCAAAGGAATTGACGGGGGCCCGCACAAGTGGTGGAGCATGTGGTTTAATTCGATGATACGCGAGGAACCTTACCTAGGCTAGAATGCGCGTGACCGGCTCAGAGATGAGCCTTTCCTTCGGGACACAAAGCAAGGTGGTGCATGGTTGTCGGCTCAT
+
GGGGGGGGGGGGGFGGFGGGFGFFDFGGGEFGGGEEEGGGGGFGGGGGGGEGGCCFFGGGGGGGGGGGGGGGGGGGGGGGGFGGGGGGGGGGFGGGGGGFFFGFGEGGGGGGGGEEGGGFGFGGGFCFGGGGGGGGGGGGGGGGGGGGGGGGGG?FGGGGGGFGGGCGG<FGGFGGGGGGFFFGCCEGGGGGGGGF?FGGGGGGGDFGGGGGGGGGGFFGFDDGGGGG=6*7BFGG@?CFGGGGFF@>DFFGGFFFFFFF<97:BF=:@DF)65>B>E>:??9
@M00689:251:000000000-CJTJ5:1:1101:16694:5951 1:N:0:5
CAGGATTAGATACCCTGGTAGTCCATGCCGTAAACGGTGGGCGCTAGGTGTAGGGGTCTTCCACGGCCTCTGTGTCATAGCTAACGCATTAAGCGCCCCGCCTGGGGAGTACGGCCGCAAGGCTAAAACTCAAAGGAATTGACGGGGGCCCGCACAAGCGGCGGAGCATGTGGATTAATTCGATGCAACGCGAAGAACCTTACCTGGGCTTGACATACACCAGATCGCTGCAGAGATGTAGTTTCCCTTGTGGTTGGTGTACAGGTGGTGCATGGTCGTCGGCTCAT
+
GFGGG8FGGGGFGFFGFFGGFGFGFGGGGEGGDFFCFCFGGGGGGGGGGGGGGGGGGGGGGGGGGGGGGGGGGGGGGGGGGGGGGGGGGGGGGGGGGGGGGGGGGGGGGGGGGGGGGGGGGGGGGGGGGGGGGGGGGGGGGGGGGGGGGGGGDGEGGGGGGEGGGGGGFF9CGGFFGGGGGGGFGGFGFGGGGGGGGGGGGEFGGGGGGGGGGGGGGFFGCFGGFG5DFGGFFFFCBF*:CFGGFFFFFFAGG>FFFBFFF@BFF?FFE:A?AFF?FE>FFFF0:?4
@M00689:251:000000000-CJTJ5:1:1101:16025:6022 1:N:0:5
CAGGATTAGATACCCTGGTAGTCCACGCTGTAAACGATGAGTGCTAGGTGTTAAGGGGTTTCCGCCCCTTAGTGCTGCAGTTAACGCATTAAGCACTCCGCCTGGGGAGTACGGCCGCAAGGCTTAAACTCAAAAGAATTGACGGGGGCCCGCAAAAGCGGTGGAGCATGTGGTTTAATTCGACGCTACGCGAAGAACCTTACCAGGTCTTGACATCCTCTGACAACCCTAGAGATAGGGCTTTCCCTTCGGGGACAGAGTGACAGGTGATGCATGGCCGTCGGCTCAT
+
GGGGGDGGGGGGGFGGFDFGCGFGEFGGGGGGFFFEGGGGGGGGGGGGFEFGGGFGGGGGGGGGGGGGGGGGGGGGGGGGGGGGGGGGGGGGGGGGGGGGGGGGGGGGGGGGGGGGGGGGGGGGGGFGGGGGGGGGGGGFGGGGGGGGGGGGGGGGGGGGGGGGGGGGGGFGGGGFCGGGGGGGGG*CECGGGGGGGGGGGGGGGGGGGGGGGGGGGFFFFGGGGGGDEGGFFFGCF6CGGGGGFFFBFFFGGFFFFF?FFFB<FFFA:99>BFFFF>>91;99>,4?4
@M00689:251:000000000-CJTJ5:1:1101:12739:6043 1:N:0:5
CAGGATTAGATACCCTGGTAGTCCACGCCGTAAACGATGTGTGCTGGATGTTGGGCGGTCTGACCGCTCAGTTTCGTAGCTAACGCATTACGCACTCCGCCTGGGGAGTACGGCCGCAAGTCTGAAACTCAAAGGAATTGACGGGGGCCCGCACAAGCGGTGGAGCATGTGGTTCAATTCGACGCAACGCGAAGAACCTTACCTGGGCTCGACCGTCTTCTCACCGCCGGTGGAAACCTCGGTACCCCGCAAGGACGTGGAGTCGCGGTTCTGAATGGCCGTCGCTGCGTCTT
+
GGGGGGGGFGGGCCEGFEGGFFEFGFGGGCGGGE<FCDGC9E8F9@EGGGGFFFEFG7FFGF9FECFEC+,E,C,BFGGGGA,,?C@FCE,BFGGGGG7FFC<+?C+84,E@F@:>>CFG,,78=ACF<B<FA93>,8F<@>3>FEFCC<*:8BFG@EE*=*=CFCFC@GCFGGGFFGGFF75:CGGG5>EC55*<FGFGGGF9+1:C=E5E)C**1>3:**:***>DFDC>3>G*5)><5*>C@*7:B>(1)))(420:1>>?57.3>3(5)*/0*6::(4119?0(,(,-0
@M00689:251:000000000-CJTJ5:1:1101:22158:6111 1:N:0:5
CAGGATTAGATACCCTGGTAGTCCATGCCGTAAACGGTGGGCGCTAGGTGTAGGGGTCTTCCACGGCCTCTGTGTCGTAGCTAACGCATTAAGCGCCCCGCCTGGGGAGTACGGCCGCAAGGCTAAAACTCAAAGGAATTGACGGGGGCCCGCACAAGCGGCGGAGCATGTGGATTAATTCGATGCAACGCGAAGAACCTTACCTGGGCTTGACATACACCAGATCGCTGCAGAGATGTAGTTTCCCTTGTGGTTGGTGTACAGGTGGTGCATGGCTGTCGGCTCAT
+
GGGGGGGGGGGGFGGGGGGGGGFGFGGGGGGGGGFEGGGGGGGGGGEGFEF<FCGGGGGGGGGGGGGGGGGGGGGGGGGGGGGGGGGGGGGGGGGGGGGGGGGGGGGGGGGGGGGGGGGGGGGGGGGGGGGGGGGGGGGGGGGGGGGGGGGGGGGGGGGGGGGGGGGGFG<FGGGGGGGGGGGGGEGFGGGG=EGGGGGGGGGGGGC5EGGGGFGGGFFFGFGFGFCGFGDFF?>9@F>FFCFFFFF>FF4CD)7143<;A?AAFFFF:<9?FFF))>186;011<2
@M00689:251:000000000-CJTJ5:1:1101:14683:6186 1:N:0:5
CAGGATTAGATACCCTGGTAGTCCATGCCGTAAACGGTGGGCGCTAGGTGTAGGGGTCTTCCACGGCCTCTGTGTCGTAGCTAACGCATTAAGCGCCCCGCCTGGGGAGTACGGCCGCAAGGCTAAAACTCAAAGGAATTGACGGGGGCCCGCACAAGCGGCGGAGCATGTGGATTAATTCGATGCAACGCGAAGAACCTTACCTGGGCTTGACATACACCAGATCGCTGCAGAGATGTAGTTTCCCTTGTGGTTGGTGTACAGGTGTTGCATGGCTGTCGGCTCAT
+
FEFCFCGGGGGFGCFFDFGGFGFFEFFFGGGDFGGEGGGGGGGGGGFF@CCEFFGEGGGGGGGGDGGGGGGGGGGGGGGDFGGGGGGGGGGGGGGGGGGEGGGGGGDFGGGGGGG@B@FGGGGGGGGGGGGGGGCFGGGGGGGCFDCDEEGGGEDFFGGGGEGGGGGFGGGGGGGGGGGGGGGGFCFGGGGDGGCGGGGFGGCEGGFGGDGGGGGGGFFGGGGGFGGGFGG@FFF7=*:*>FGG*866B@6CD>>?FF:52@<B)1)45:>,-=)5.5<>B(3(-))
@M00689:251:000000000-CJTJ5:1:1101:14684:6205 1:N:0:5
CAGGATTAGATACCCTGGTAGTCCATGCCGTAAACGGTGGGCGCTAGGTGTAGGGGTCTTCCACGGCCTCTGTGTCGTAGCTAACGCATTAAGCGCCCCGCCTGGGGAGTACGGCCGCAAGGCTAAAACTCAAAGGAATTGACGGGGGCCCGCACAAGCGGCGGAGCATGTGGATTAATTCGATGCAACGCGAAGAACCTTACCTGGGCTTGACATACACCAGATCGCTGCAGAGATGTCGTTTCCCTTGTGGTTGGTGTACAGGTGTTGCATGGCTGTCGGCTCAT
+
GGGGGGGGGGGGGGGGGGGGGFFGGGFGGGGGEGGEGGGGGGGGGGGGFFGGGGGGGGGGGGGGEGGGGGGGGGGGGGG<FGGGGGGGGGGGFGGGGGECGGGGGGD@FGFGEGGGGGGGGGGGGGGGGGGGGFFGGCFGFFGGFDFDGGGEGEGEFGGGGGEECGGFGGGGGGGGGGGGGGGGFGGGGGGGCED*AEGGG9FGGGGFFGGGGGGGGFFGGGFFGGGGF3DFFFGCFFG*9CDGF6@AF5:CDF@<(32>AFAAFFFFF:BFF*7>@>7>?FF66<5
@M00689:251:000000000-CJTJ5:1:1101:13458:6240 1:N:0:5
CAGGATTAGATACCCTGGTAGTCCATGCCGTAAACGCTGGGCGCTAGGTGTAGGGGTCTTCCACGGCCTCTGTGTCGTAGCTAACGCATTAAGCGCCCCGCCTGGGGAGTACGGCCGCCAGGCTAAAACTCAAAGGAATTGACGGGGGCCCGCACAAGCGGCGGAGCATGTGGATTAATTCGATGCAACGCGAAGAACCTTACCTGGGCTTGACATACACCAGATCGCTGCAGAGATGTAGTTTCCCTTGTGGCTGGTGTACAGGTGCTGCATGGTTGTCGGCTCATCTGGCG
+
EE@C<<CFGFCFF6EEFCFEFFGGGGG8F7FGGGGC+B@7:CCGG7BCC<;,C@,6CFFEGFGGDCGEGCGCF,C<BFFGFGFGG>FGGGGGFF7F=FGGGGEGFGD+@FGFCEG@=F+C:@@DFGGGGFFCBFFGGGDCGFGGGCFGGEGGGGGGFG77<:CC=EGDCCCCGF?F6CCFDCG?FGFC8>EGCC5CEG5@FGGGGGGGF;FG4<::CF@D<779*4CDF3CF4@<<6=>FFCFF*=?DFF)6*)0(-80F2446??@>*6<4)*094)-6(4>(3<<9):))(
@M00689:251:000000000-CJTJ5:1:1101:13440:6243 1:N:0:5
CAGGATTAGATACCCTGGTAGTCCATGCCGTAAACGATGGGCGCTAGGTGTAGGGGTCTTCCACGGCCTCTGTGTCGTAGCTAACGCATTAAGCGCCCCGCCTGGGGAGTACGGCCGCAAGGCTAAAACTCAAAGGAATTGACGGGGGCCCGCACAAGCGGCGGAGCATGTGGATTAATTCGATGCAACGCGAAGAACCTTACCTGGGCTTGACATACACCAGATCGCTTCAGAGATGTAGTTTCCCTTGTGGTTGGTGTACAGGTGCTGCATGGTTGTCGGCTCAT
+
GGGGEFGEGGFGGGGGGGGGGGGGGGGGGGGGGGGGFGGDFGEGGGGGGGGDGGGDFFGGGGGGGCGGGGGCFFGGGGFGGGGGGGGGGGFGFGDGGGGGGGGGGGGFGGGGGGGGGG@FGGGGGGGGGGGGGGFGGGGGGGGDGGGGGGGDEEFGFEGGGGGGGGGDGGGGGCFGGGGGGGFD?E@CFGGGGGGGGGGGGGGGFGGGFGGDGGECCFFFGGGGG::DF*9=?FFFFFC*:DFGFBFA?F4C*7709F(<-96<@F@?FDBFFFFFB:<A:BF(,)6
@M00689:251:000000000-CJTJ5:1:1101:12404:6261 1:N:0:5
CAGGATTAGATACCCTGGTAGTCCATGCCGTAAACGGTGGGCGCTAGGTGTAGGGGTCTTCCACGGCCTCTGTGTCGTAGCTAACGCATTAAGCGCCCCGCCTGGGGAGTACGGCCGCAAGGCTAAAACTCAAAGGAATTGACGGGGGCCCGCACAAGCGGCGGAGCATGTGGATTAATTCGATGCAACGCGAAGAACCTTACCTGGGCTTGACATACACCAGATCGCTGCAGAGATGTAGTTTCCCGTGTGGTTGGTGTACAGGTGTTGCATGGTCGTCGACTCATCGGTGTT
+
GGGGGGGGGFGDEEFGFGGGGGGFEGFDGFGGGGFECFG+CFGGGGGGE9F<@C,+@FGGGGGG@CGGGGGGGGGGGGGFFGA<FGGGGGFCFGGGGCF@GG+FGFCFGC<FDGFF@CF7FFFFGGFGGGGEBBFDGGGFGGGGGDF:4FGGG@*=<,CE=<@E8CE5<FCG79<9@F9::F7+<899C7===5*8:FGF9CGGG?GC=87=78?:DFFD*99D7CFDF3DF)955**::*2;*879(073C75>B>:(5.9<A?4).08:):?4==)4:((-4()..((41((
@M00689:251:000000000-CJTJ5:1:1101:12416:6279 1:N:0:5
CAGGATTAGATACCCTGGTAGTCCATGCCGTAAACGGTGGGCGCTAGGTGTAGGGGTCTTCCACGGCCTCTGTGTCGTAGCTAACGCATTAAGCGCCCCGCCTGGGGAGTACGGCCGCAAGGCTAAAACTCAAAGGAATTGACGGGGGCCCGCACAAGCGGCGGAGCATGTGGATTAATTCGATGCAACGCGAAGAACCTTACCTGGGCTTGACATACACCAGATCGCTGCAGAGATGTAGTTTCACTTGTGGTTGGTGTACAGGTGTTGCATGGTCGTCGGCTCATCTGTTCTT
+
GGGGGGGGGGGGGGGGGGGGGGGGGGGGGGGGGGGGGGGEDFGGGGGGGGGFFGGCGGGGGGGGGGGGGGGCGGGGGGGGGGGEGGGGGGGGGGGGGGGCGGGGGGEGGGFGGDGGGGDGGGGGGGGGGGGGGGGEEFGGGGGGGGDGGGGGGGGGGGGGGGGGGGGGGGCGGCFGCFGGGFFGGGGDFGGGDDGGGGFFGGGGGDFFEGFDFFEF:=?DCDCF6DFCF3C478>DFFF7*7>C1*1-9?BF3FF?9?6@2=AA4B4>B?A?FF4BF5>?69;B<))6)-:<BF)
@M00689:251:000000000-CJTJ5:1:1101:20241:6293 1:N:0:5
CAGGATTAGATACCCTGGTAGTCCATGCCGTAAACGGTGGGCGCTAGGTGTAGGGGTCTTCCACGGCCTCTGTGTCGTAGCTAACGCATTAAGCGCCCCGCCTGGGGAGTACGGCCGCAAGGCTAAAACTCAAAGGAATTGACGGGGGCCCGCACAAGCGGCGGAGCATGTGGATTAATTCGATGCAACGCGAAGAACCTTACCTGGGCTTGACATACACCAGATCGCTGCAGAGATGTAGTTTCCCTTGTGGTTGGTGTACAGGTGGTGCATGGCTGTCGGCTCAT
+
FGGGGGGGGGGGGGGGGGGGGGGGGGGGGGGGGGGGGGGG7FGGGGGFGGG9FGGDGGGGGDCEBCFGGGGDFGGGGGGGGGGGGEGGGGGGFGDGGGG@FGGGGGCFGGGFGEGGGGEGCFGFGABDFFGGGFG8:FF<FDGEDF+3CFGGG@FEGGFGGGE*?5C8FFGGC+<C6<FGGCCGGGGCFEEGD*7:CCFEFFGGGC=5EE4C*CEGFFFGGGGGGGGGFDDF)=7<=7FGGDGGFFFFF?DFDFF:(8:F7F4<4?:0>19>A?F@F>:B:(48B76
@M00689:251:000000000-CJTJ5:1:1101:18024:6325 1:N:0:5
CAGGATTAGATACCCTGGTAGTCCTAGCCCTAAACGATGGATGCTTGGTGTAGCCGGTACCCAATCCGGCTGTGCCGTAGCTAACGCGATAAGCATCCCGCCTGGGGAGTACGGTCGCAAGGCTGAAACTCAAAGGAATTGACGGGGGCCCGCACAAGCGGTGGAGCATGTGGTTTAATTCGATGCAACGCGAAGAACCTTACCAAGGCTTGACATGTCGCGAATTCCCTTGAAAGGGGGAAGTGCCTTCGGGAGCGCGAACACAGGTGATGCATGGCCGTCGGCTCAT
+
GGGGGGGGGGGGGGGGGGGGGGGGGGGGGGGGGGGGGGGDGGGGGGGGGGGGGGGGGGGGGGGGGGGGGGGGGGGGGGGGGGGGGCGGGGGGGGGGGGGGGGGGFGDGGGGGGGGGGGGGGGGGGGGGGGGGGGGFFGGGGGGEEDGGGGGDGGGCGFGGGGGGG=CFGGGGFGGGGGGGF:<FEGGGFGGGGGDGFGGGGGGGGGGGGGFEGGGGGFFGGG3DGGGGFGG:FFCCFDGGG5*99?FFFF?DCDF;FFF@>EBFFFFFFBD4>=FBFFF>FFFBBBFF9
@M00689:251:000000000-CJTJ5:1:1101:18883:6354 1:N:0:5
CAGGATTAGATACCCTGGTAGTCCATGCCGTAAACGGTGGGCGCTAGGTGTAGGGGTCTTCCACGGCCTCTGTGTCGTAGCTAACGCATTAAGCGCCCCGCCTGGGGAGTACGGCCGCAAGGCTAAAACTCAAAGGAATTGACGGGGGCCCGCACAAGCGGCGGAGCATGTGGATTAATTCGATGCAACGCGAAGAACCTTACCTGGGCTTGACATACACCAGATCGCTTCAGAGATGTAGTTTCCCTTGTGGTTGGTGTACAGGTGTTGCATGGTCGTCGGCTCAT
+
FFGGGGGGGGGGGGGGGGGGGGGGGGGGGGGGGGGGGGGGGGGGGGGGGGGGGGDEEGGGGGGGGGGGGGGFGGGGCFGGFGGFG>CEFGGGCGEGGGGGGGGG7F@:FFEGFDGGEGGDCDGGEFGGGGGGFDC,6@FFGGGFCF7::FG*=:F:ECGE>FE7ECEGGGGDFFC?6EGGG5<FDGGGGCGGGEEGGGFGFGGGGFCFFG<57FFGGF@GC5//>DFGF*>69=FC/=DFDDFGFFFAF:B4CFF(,4,8AFAFFF45>0<?D4:@F39?6>>??FF
@M00689:251:000000000-CJTJ5:1:1101:8330:6367 1:N:0:5
CAGGATTAGATACCCTGGTAGTCCACGCCGTAAACGGTGGGCACTAGGTGTGGGCGACATTCCACGTCGTCCGTGCCGCAGCTATCGCATTAAGTGCCCCGCCTGGGGAGTACGGCCGCAAGGCTAAAACTCAAAGGAATTGACGGGGGCCCGCACAAGCGGCGGAGCATGTGGCTTAATTCGACGCAACGCGAAGCACCTTACCAAGGCTTGACATACACCGGAACCATCCAGAGATGGGTGCCCCCTTGTGGTCGGTGTACAGGTAATGCCTGGTCGTCGGCTCAT
+
GGGGGGGDFGGGGGGGGGGGGGGGGGGGGGGGGGGGGGGGGGGGGGGGGGGGFCGG@F:FGGGGGGGGGGGGDG@FGGGDEGGG,EFGEFGFGGGGGGGGGGGGGGGG=CF<EG>FGGGGEGFGGCFFCFGGCFEAF<7DFF=FFCDC*FEGEGGG7EFE:FEGGCGGCCGGFGGGGF+<CEGGG>C*/C7CC:5**<AFGG+:8++:=CGGC6C>CFF49FCC)7*9FGGFFF>C>FGF<FGGFF>9>F(2*>F>0917?FAAFFF2*<)4)**)<F;>FBF0:6).
@M00689:251:000000000-CJTJ5:1:1101:8346:6379 1:N:0:5
CAGGATTAGATACCCTGGTAGTCCACGCCGTAAACGGTGGGCACTAGGTGTGGGCGACATTCCACGTCGTCCGTGCCGCAGCTAACGCATTAAGTGCCCCGCCTGGGGAGTACGGCCGCAAGGCTAAAACTCAAAGGAATTGACGGGGGCCCGCACAAGCGGCGGAGCATGTGGCTTAATTCGACGCAACGCGAAGAACCTTACCAAGGCTTGACATACACCGGAAACATCCAGAGATGGGTGCCCCCTTGTGGTCGGTGTACAGGTAATGCATGGTCGTCGGCTCAT
+
GGGGGGGGGGGGGFGGGGGGGGGGGGGGGGGGGGGGGGGGGGGGGGGFEGGGFGGD@GGGGGGFFCGGEEGGGGGGFFGDGGGCFGGGGGG<FGGFGGGGCGGGFFGGGGGCGGGGGGGGGG<FFFFGGGGGCGGGFG>FGC9=FEG7EGGGGG<FGCFFBEG7?=EGFGGGG95EGGGGGGG7EDGGCECE=CCGCCEFGGFFGF6E*;CF)*20?6?4>FCCCD=F?FGFF?7C@FGGGD5<FF>>FFFGDFF>01(8475)95F2@5<B)8*7@=>B<((-4026
@M00689:251:000000000-CJTJ5:1:1101:5571:6472 1:N:0:5
CAGGATTAGATACCCTGGTAGTCCAGGCCCTAAACGATGATTGCTTGGTGTGATCGGTACCCAATCCGATTGTGCCGCAGCTAACGCGATAAGCAATCCGCCTGGGGAGTACGGTCGCAAGTGTGAAACTCAAAGGAATTGACGGGGGCCCGCACAAGCGGTGGAGTATGTGGTTTAATTCGATGCAACGCGAAGAACCTTACCAGGACTTGACATGTCGCGAATCCTCTGGAAACAGAGGAGTGCCTTAGGGAGCGCGAACACAGGTGCTGCATGGCCGTCGGCTCATCTGG
+
GGGGGGGGGGGGGGGGGGGGGGGFD,CFG,FCFFFGGGGGFGGGGCF,CEF7CF@DGGG:CEFC<FF7@CFFGG9FFGGGGGGGGDGGFEGGGGGFGGGGGGGGGGCFDFGGGGGGGGGGG,?,CFGGGGGGGGGGGGGGGGGGGGGGEGGGGGGGGGGGFGGGFFCGGGGGG<F,BFGGGGGGGGGGGGGG575EEFGGGGGFGGGCFGD77<CC=8*9FDGD3<C>6FG)9?>47<DFC7327??AF4<FC53(-(()4:035<F<?72))0747)57221703:?244))
@M00689:251:000000000-CJTJ5:1:1101:5588:6478 1:N:0:5
CAGGATTAGATACCCTGGTAGTCCCGGCCCTAAACGATGATTGCTTGGTGTGATCGGTACCCAATCCGATTGTGCCGCAGCTAACGCGATAAGCAATCCGCCTGGGGAGTACGGTCGCAAGTGTGAAACTCAAAGGAATTGACGGGGGCCCGCAAAAGCGGTGGAGTATGTGGTTTAATTCGATGCAACGCGAAGAACTTTACCAGGACTTGACATGTCGCGAAACCTCTGGAAACAGAGGAGTCCCTCAGGGAGCGCGAATACAGGTGCTGCATGGCCGTCGGCTCAT
+
GGGGGGGGGGGGGGGGGGGGGGGG,:FGGGGGGGGGGGFGGFFGGGGG@FGC<,EC:FF:CFFFFGGGGGGGE6C,@B76CEEFGGDDF7C@CEDE<,FEFCEGGGG7C+BFGCFFBFEGCGGC?FGCFG@FDFF?FDDA<5CCGGDCE@EECC*>EDCGGFC8@@F:FGCGG2=C<,5118;CC5?;EDE=5CG8@A+23<<<0<5A*+*3>CC>D9=F3)/9)7*>?F:@FFFCFFFC55/0)*97)8>FF3)3((,5()-67=?)62ABFFBFFFFB>>F6(8(82
@M00689:251:000000000-CJTJ5:1:1101:5581:6495 1:N:0:5
CAGGATTAGATACCCTGGTAGTCCCGGCCCTAAACGATGATTGCTTGGTGTGATCGGTACCCAATCCGATTGTGCCGCAGCTAACGCGATAAGCAATCCGCCTGGGGAGTACGGTCGCAAGTGTGAAACTCAAAGGAATTGACGGGGGCCCGCACAAGCGGTGGAGTATGTGGTTTAATTCGATGCAACGCGAAGAACCTTACCAGGACTTGACATGTTGCGAATCCTCTGAAAACAGGGGAGTGCCTTAGGGAGCGCGAACACAGGTGCGGCATGGCCGCCCGCTCATTAGT
+
GGGG@FFGGGGGCCFCFDF@@CCC,@FCB:@FGGCFGGGF9CFEE,FE<CCCACGGGEG:CFFF8FGGGGC<FGCFG:FGECGF@FGG7CFEFGG8EEC@FGEFFGDF@CF,?:FF@EGGGGGDGGGEGC9?<DFFADGGFGGGGGDGCFEE:ECGF,:>BFEEGGFCEFGGG,C7CEEGGGGFGCGGG5EE5E*=EGFGFGGGFCG*=6CC78<CF7*:CGGGGD67=*C*11CF5?*9>DDCF?F<F?87C).4999>18><.5>.6:01()05>)(((-(,,,((6-).)
@M00689:251:000000000-CJTJ5:1:1101:6906:6641 1:N:0:5
CAGGATTAGATACCCTGGTAGTCCTAGCCCTAAACCATCAGGACTTGGGGTGCATCCCGTTCGGGGTGCGTCCCGTAGCTAACGCGTTAAGTCCTGCGCCTGGGGAGTACGGTCGCAAGGCTGAAACTCAAAGGAATTGACGGGGGCCCGCACAAGCGGTGGAGCATGTGGTTTAATTCGAAGCAACGCGCAGAACCTTACCAGCGTTTGACATGGCACGGCGATTTCCAGAGATGGACTTCTTCCCGCAAGGGACGTGCGCACAGGTGTTGCATGGCCGTCGGCTCAT
+
GFGGGGGGEFEFEGGGGGGGGGGGGFFGGGGGFGGGGGGF<FFGFGGGGGGGGCFGGGGGGGEGE:FCGEGGGGGGGGFG9?FCGDGGDFCFGGG,E@FFGC?F:FFE8FC@FGGC:+>+BFEC@FF<F?DFF8B@FGE,@FGGGEEGG@E*B8F7EGCF<E@EG=FFFGGGFGG9EGGD+<CEDCE@>5:*7/+;>FGDGFFFC>EGGGGG7F69FFFGDCC)CFGGFGC*8):C)8<6FGGGFFFFD>>)/)7:;F(723(487:AFA?<F4F=5F?>991(-,-,4
@M00689:251:000000000-CJTJ5:1:1101:18951:6692 1:N:0:5
CAGGATTAGATACCCTGGTAGTCCATGCCGTAAACGGTGGGCGCTAGGTGTAGGGGTCTTCCACGGCCTCTGTGTCGTAGCTAGCGCATTAAGCGCCCCGCCTGGGGAGTACGGCCGCAAGGCTAAAACTCAAAGGAATTGACGGGGCCCGCACAAGCGGCGGAGCATGTGGATTAATTCGACGCAACGCGAAGAACCTTACCTGGGCTTGACATACACCAGATCGCTGCAGAGATGTAGTTTCCCTTGTGGTTGGTGTACAGGTGCTGCATGGTTGTCGGCTCAT
+
GGGGGGGGGGGGGGGGGGGGGGGGGGGGGGGGGGGGGGGDCGGGGGGCFGGGGG>BFGGGGGGGFEGGGGGFGGGG@GGFGGGFGCGGGGGFFFGGGGGDGGGG7F@=FFAFGCFGCGE@FGGGCDDFGGGGGFAECFGFGGGEFCEGGGDGEEGGFFF@FFCCCECGFGGGFFFCFFGGF?EEEEGGCGC55EEGFGFGCFFGGEFGGGGFFGG7D*<F5959FCEG)>DF=@GG*9*0?FGGFFF<.@05FF56?1:FA?20BFFFFB0A<5BF>DD6(4:??<
@M00689:251:000000000-CJTJ5:1:1101:9060:6776 1:N:0:5
CAGGATTAGATACCCTGGTAGTCCACGCCCTAAACGATGAATGCTAGTTGTTGGGGTGCTTGTCACTCCAGTAATGCAGTTAACACATTAAGCATTCCGCCTGGGGAGTACGGTCGCAAGATTAAAACTCAAAGGAATAGACGGGGACCCGCACAAGCGGTGGAGCATGTGGTTTAATTCGAAGATACGCGAAGAACCTTACCTAGGCTTGACATTGATAGAATCTGCTAGAGATAGCGGAGTGTCTAGTTTACTAGACCTTGAAAACAGGTGCTGCATGGCCGTCGGCTCAT
+
GGGGGGGGGGGGGGGGGGGGGGGGGGGGGGGGGGGGEGFE@FGGGEGGGGGGFG77F:FFG@FF<FGGGFFF,,C<FEEFGD9FEFCFGDC,CFFGGGCFGG<<=CFCFAFE:FGGGDGGCFGGFFCGGGGGGGGF@FEEFGGGGGGGGGGGGGGFGGGDGG>+8EGGGGGFGGGFFGGGGFC5:EFGGGGCGGGFGGGF9FGGGGFFGGG=F7FGGFA;@@CGGGGGFCCFAFG7+A8<7799BFF2FFAF>FF<24<F?F>F@=?:<:6ABFFBFF><7:>09B1(42:<2
@M00689:251:000000000-CJTJ5:1:1101:10108:6794 1:N:0:5
CAGGATTAGATACCCTGGTAGTCCACGCCGTAAACGATGAGTGCTAGGTGTTAGGGGGTTTCCGCCCCTTAGTGCTGAAGTTAACGCATTAAGCACTCCGCCTGGGGAGTACGGCCGCAAGGCTGAAACTCAAAAGAATTGACGGGGACCCGCACAAGCGGTGGAGCATGTGGTTTAATTCGAAGCAACGCGAAGAACCTTACCAGGTCTTGACATCCTCTGACAACAGTAGAGATACTGCTTTCCCTTCGGGGACAGAGTGACAGGTGCTGCATGGTCGTCGGCTCAT
+
GGGGGGGGGGGGGGGGGGGGGGGGFGFGGGGGGGGGEGGCFGGGGGGGGGGGEF8CECFGGGGEGGGGGGG9FEGGFEACGGGDGEGFGGEFEFAFGGGCGGGDEGGGGFDGGGGGGGEGDGGG>AFEGGGGDFFD3>FF<FGGEG@GGGGGG8FGGGGE@FECCCEDCCFFCGGGECFGGC;B=EGGGGGGEEEEGFFGGGGGFFDEEGGGFCGGGFFGGGGGG7FD>G7FF?*?=?FFGGGGFFFFFFFD<@EF(219A4>A=63A9:B)<FFF)94(42>>>06?9
@M00689:251:000000000-CJTJ5:1:1101:14010:6929 1:N:0:5
CAGGATTAGATACCCTGGTAGTCCACGCCGTAAACGATGTCGACTTGGAGGTTGTGCCCTTGAGGCGTGGCTTCCGGAGCTAACGCGTTAAGTCGACCGCCTGGGGAGTACGGCCGCAAGGTTAAAACTCAAATGAATTGACGGGGGCCCGCACAAGCGGTGGAGCATGTGGTTTAATTCGATGCAACGCGACGAACCTTACCTGGTCTTTACATCCACGGAAGTTTTCAGAGATGAGAATGTTCCTTCCGGAACCTTTTGACAGGTGTTGTATGGTTGTCGGCTCAT
+
GGGGGGGGGGGGGGGGGGGGGGGGGGGGGGGG@GGGGGGGFDFGGGGD,C78EFF:FEGGGCEF8D:F+CEFFEF=+8FFG<?F7FFGG>D?FF=+@F:FCG<+=FGEF,E+CFGGGE++8EF<<DDFGGAFFFGFAFF3=EFEEGEGG*:C7EDFFF::F<7:*A1CFGGCFEF@CEFGFFF?EG@:E5*****/:CFG7CGCC:C<CG*+:9?C0)?575*)0:?DFD**/<D*89C7C*:**9*.7)()/75:())*)064?)97/:B(.94)9@:B40(1:?2)
@M00689:251:000000000-CJTJ5:1:1101:13989:6931 1:N:0:5
CAGGATTAGATACCCTGGTAGTCCACGCCGTAAACGATGTCGACTTGGAGGTTGTGCCCTTTAGGCGTGGCTTCCGTAGCTAACGCTTTACTTCGACCGCCTGGGGAGTCCGGCCGCACGGTTAAAACTCAAATGAATTGACGGGGGCCCGCACAAGCGGTGGAGCATGTGGTTTCATTCGCTGCCACGCGACAACCCTTACCTGGTCTTGACATCCACGGAAGTTTTCATAAATAATAATTTGCCTTCGGGTCCCGTTAGTCAGGTAGTTCATGGTTATCTGCTCAT
+
GG?FDFGGGGGGGFGGGFGGCFFGFFFFFEFFGFEG:F@FGFDGEGGGGFDFFFF:EEFGG,6,,:8B++@EFGGE6,8BF?CF@C,BC5,,CE,48=+@FG++++B+8,CB+@CFE++++BC+,<,CFD,>CC,,3CF<><B++:*>BG@E7CG72:**61*6*=*?,?,7CGG+>>CG+*3*:2+?*=C5**2//2*;+<<F+*<?FF79DGGGG4?3)9*)9:CF87*7*9C*/***22>7=BFAF)(9*)04(:()-*)6*01)9A)6)9/*9B)5:)65:42A
@M00689:251:000000000-CJTJ5:1:1101:8431:6959 1:N:0:5
CAGGATTAGATACCCTGGTAGTCCACGCCGTAAACGATGATTGCTAGGTGTTAAGGGTTTTCCGCCCCTTAGTGCTTCATTTCACGCATTACGCACTCCGCCTGGGGAGTACGGCCGCATGGCTTAAACTCAAAATACTTGACGTGGGCCCGCCCAAGCGTTGTGGCATTTGTTTTCATTCTAATCAACGCGAAGAACCTTACCATGTCTTGACATCCCACTTCCCTGTATAGCAATCTACCTTTCCCTTCGGGGACGTTTATGACCGGTGCTGCATTGCCGTCTGCTTATCTTG
+
E@@CFGFGCDFA<-@E@ECCCE<6@66@CFE@6@FC7FF<,6CF<@E8E,6C,C,C,6;@F,6,6@@:FG8,CEFG<C:,<F,9E<E+BC,,:C7@C4C4BCG7,+>+8B=F+@C=FF:+44EF8,8,C@A,B,7,,CBG,CA=+3+++@CC7+8<DFGEFG73**8,7,,7354D,,>DF,5,,4,,644**4?C8<ECF9<6>9ECFGF+1<779F4*27:8CG7*/+++/**21)**;CFFFF=?@?BF1))(-4()().)*9)(0,-()**)0*).5(4>((-)).-54))
@M00689:251:000000000-CJTJ5:1:1101:19476:6965 1:N:0:5
CAGGATTAGATACCCTGGTAGTCCATGCCGTAAACGGTGGGCGCTAGGTGTAGGGGTCTTCCACGGCCTCTGTGTCGTAGCTAACGCATTAAGCGCCCCGCCTGGGGAGTACGGCCGCAAGGCTAAAACTCAAAGGAATTGACGGGGGCCCGCACAAGCGGCGGAGCATGTGGATTAATTCGATGCAACGCGAAGAACCTTACCTGGGCTTGACATACACCAGATCGCTGCAGAGATGTAGTTTCCCTTGTGGTTGGTGTACAGGTGATGCATGGCTGTCGGCTCAT
+
GGGGGGGGGGGGGGGGGGGGGGGFGGFGGGGGGGGGGGG++CFFG@FFFGG,CF,@FGCFFGGGF7FFEGG,F<FG7FE7AEGAF,FEFGG9CFFGGGGDGGGGFGD@7C4EE7FGEG:FECGGGGG<FDGFGCF:DAFCFDGGCED7EFE7C8CCGDG@*=E@C5EFDCFG7CFG9CFGG*9ECEGCGGGECCE:@EGGF:FGGF=EFCFE4CF7CF6FGF4*CC:DF9DF?F:FFFG>7:7DFFFFFFFGC>F0186F)*-4@FFAF2<2A9>FF>?F09>FF<A
@M00689:251:000000000-CJTJ5:1:1101:19498:6966 1:N:0:5
CAGGATTAGATACCCTGGTAGTCCATGCCGTAAACGGTGGGCGCTAGGTGTATGGGTCTTCCACGGCCTCTGTGTCGTATCTAACGCATTAAGCGCCCCGCCTGGGGAGTACGGCCGCAAGGCTAAAACTCAAAGGAATTGACGGGGGCCCGCACAAGCGGCGGACCATGTGGCTTAACTCCATGCAACGCGAAGCACCTTCCCTGGGCTTGACACACCCCAGCTCGCTGCAGACATGTAGTTTCCCTTGTGGTTGGTGTATAGGTGATGCATGGCTCTCGGCTCAT
+
GGGGGGGGGGGGGGGGGGGGGGGGDCEGGCFGGGGDFG66+C:FG7FEFGG,,C<,:@EFGGGGBCFGBEG8C,E9,DA,B9<<EC7+B:FC,C4CF>E++7CE7FE+@=FF7+FE7CFF7+A>B<<,C,>,B73@,3F,8,C7CECCBFGGG*<F88<:7<C8****<7A++*1;:++3?+3:CFFCF*:57C:*<2/:++*0<+:**;5:*C+**809C71*20*/.*9?4@**1*200::DFFFA4))*1752043>)*.-*=46@9)5)9)0?).43(--384
@M00689:251:000000000-CJTJ5:1:1101:20384:6975 1:N:0:5
CAGGATTAGATACCCTGGTAGTCCACGCCCTAAACGATGTCAACTGGTTGTTGGACGGCTTGCTGTTCAGTAACGAAGCTAACGCGTGAAGTTGACCGCCTGGGGAGTACGGCCGCAAGGTTGAAACTCAAAGGAATTGACGGGGACCCGCACAAGCGGTGGATGATGTGGTTTAATTCGATGCAACGCGAAAAACCTTACCTACCCTTGACATGTCAGAGACCCTGCAGAGATGTGGGGGTGCTTGAAAGAGAATCTGAACACAGGTGTTGCATGGCCGTCGGCTCAT
+
GGGGGGGGGGGGGGGGGGGGGGGGGGGGGGGGGGGGGGGGGEFGGGGGGGGGGGFGGGGGGGGGCGGGGGGGGGGGEGGGGGGFGGGGGGGGGFGGGGGGGDDFDFGGFGFGGGGGGDGGGGGGGGGGGGGGGFDFGGFFGGGGDGGGGGGGGGGGGDGGGGGGGGGFGEGGGGEGGGGGFGCGGGGCGDEG5ECGGGGGGGGGGGGGGCGGGG9CGF4C67FGFGFGFDGFFFCC=?5DGGGGFF*.9FA*5?45<A<FAF2,5<>A?A:?F?FB@FBFF;>9;??FB
@M00689:251:000000000-CJTJ5:1:1101:5142:6986 1:N:0:5
CAGGATTAGATACCCTGGTAGTCCATGCCGTAAACGGTGGGCGCTAGGTGTAGGGGTCTTCCACGGCCTCTGTGTCGTAGCTAACGCATTAAGCGCCCCGCCTGGGGAGTACGGCCGCAAGGCTAAAACTCAAAGGAATTGACGGGGGCCCGCACAAGCGGCGGAGCATGTGGATTAATCCGATGCAACGCGAAGAACCTTACCTGGGCTTGACATACACCAGATCGCTGCAGAGATGTAGTTTCCCTTGTGGTTGGTGTACAGGTGTTGCATGGCAGGCGGCTCATCATGCCTT
+
F@FCF<CFGGFFGEDEECEC@C@FFFFFGECCGFFGDF@FCGG7FCF<,;CC9ABGGG<<FFGG:CEE:FCFFGGFGG?FFFA<FFEE:FGGF,BFGDEEEE=?DG:FG@AFGGGCC+CC@FG@EAFGGDFB<FAEE,@>FC=BC:@FCF8EGDGGFG>FFEGG5CC::FCED7<:@?F+0:E*;89<@::5EEG*A08C++3<9CG5:F<=58C:C@FC5CDG4C=D4>7<6*/9*902C::7B==)=5<<C>529((08@24:7?B)2).-955).((7>011<52)))))))
@M00689:251:000000000-CJTJ5:1:1101:11196:7092 1:N:0:5
CAGGATTAGATACCCTGGTAGTCCACGCCCTAAACGATGGATACTCGACATACGCGATACACAGTGTGTGTCTGAGCGAAAGCATTAAGTATCCCACCTGGGAAGTACGACCGCAAGGTTGAAACTCAAAGGAATTGGCGGGGGTCCGCACAAGCGGTGGAGCATGTGGTTTAATTCGATGATACGCGAGGAACCTTACCTGGGCTAGAATGCTAAGTGACCGTGGGTGAAAGCTCATTTTGTAGCCATACACACTTAGTAAGGTGCTGCATGGCCGTCGGCTCAT
+
GGGGGGGGGGGGGGGGGGGGGGGGGGGGGGGGGGGGGGGGFGGGGGGGGGGGGGGGCFGGGGFDGGGGGGGGGGGFFFEGDFGDGGFGDGGGGGGGGGGGG?8CCFGGGGGGGGGGGFGGFFF<FFGGGG?AFGGGFFFGGGGGGGGGGGGGGCFEGG7:CFGFFGGGGGGGEGGGGFGGGGGCGFGEGEEGGGGGGFGGGCFGGGC59+;EGFCF7@4>GGDGF35<7CC=FFGG=@GGG*C:?F*5FFB6FFFFF<5F28A)@:?AFFFFAFFF:DF(39?F<>
@M00689:251:000000000-CJTJ5:1:1101:20753:7213 1:N:0:5
CAGGATTAGATACCCTGGTAGTCCATGCCGTAAACGGTGGGCGCTAGGTGTAGGGGTCTTCCACGGCCTCTGTGTCGTAGCTAACGCATTAAGCGCCCCGCCTGGGGAGTACGGCCGCAAGGCTAAAACTCAAAGGAATTGACGGGGGCCCGCACAAGCGGCGGAGCATGTGGATTAATTCGATGCAACGCGAAGAACCTTACCTGGGCTTGACATACACCAGATCGCTGCAGAGATGTAGTTTCCCTTGTGGTTGGTGTACAGGTGCTGCATGGCCGTCGGCTCAT
+
GGGGGGGGGGGGGGGGGGGGGGGGGGGGGGGGGGGGGGGDEGGGGGGGGGGFGGEEGGGGGGGGGGGGGGGGGGGGGGGFGGGGGGGGGGGGGGGGGGGGGGGGGGGGGFGGGGGGGGEGEGGGGGGGGGGGGFGFGGGGGGGGGGGGGGGDGGGGGCGGGGGDGGGGGGGGGGGGGGGGG8?FGGGGG5EGGGGGGGGGGGGGGGGGGGGGGGGGGFFGGGFFGGFGFGGFF4FGFFGDFGGGFFFFFFBGDFF62<:FFFFBFFF?FFFBAF:FFFBB>>B?:2>
@M00689:251:000000000-CJTJ5:1:1101:5379:7231 1:N:0:5
CAGGATTAGATACCCTGGTAGTCCATGCCGTAAACGGTGGGCGCTAGGTGTAGGGGTCTTCCACGGCCTCTGTGTCGTAGCCAACGCATTAAGCGCCCCGCCTGGGGAGTACGGCCGCAAGGCTAAAACTCAAAGGAATTGACGGGGGCCCGCACAAGCGGCGGAGCATGTGGATTAATTCGATGCAACGCGAAGAACCTTACCTGGGCTTGACATACACCAGATCGCTGCAGAGATGTAGTTTCCCTTGTGGTTGGTGTACAGGTGTTGCATGGCCGTCGGCTCAT
+
GFGGGGGGGFGF@CCEGGGGFFGGDFFFEFGGGGEGGGGFGGGDGGGFFFFDFGCGDCFFGGEFGGGGGGGGGGGGGGGGGFGGGGGGGGGGGGGGCGGG7FGGGGGGGGGGGGGEGGGGGGGGGGGGFGGGGGGGCFCFFGFGGGGGDDC8ECEGGGFC:CEDEEDFDGFEGG6FGGFGGGGGGGGGCGEEGGGGGGGGGGGF7:FFGG4CGCFFCFFG47>779C3>GGFFFGGFFDFDGGFB=@)1<AC5FFB041>2166)/9<EFBFB4;@)7,2139<(44
@M00689:251:000000000-CJTJ5:1:1101:5391:7245 1:N:0:5
CAGGATTAGATACCCTGGTAGTCCATGCCGTAAACGGTGGGCGCTAGGTGTAGGGGTCTTCCACGGCCTCTGTGTCGTAGCCAACGCATTAAGCGCCCCGCCTGGGGAGTACGGCCGCAAGGCTAAAACTCAAAGGAATTGACGGGGGCCCGCACAAGCGGCGGAGCATGTGGATTAATTCGATGCAACGCGAAGAACCTTACCTGGGCTGGACATACACCAGATCGCTGCAGAGATGTAGTTTCCCTTGTGGTTGGTGTACAGGTGTTGCATGGCCGTCTGCTCAT
+
GGGGGFGGGGGGGFGGFGFGGEEFGGGGFEFGGGFGGGGGGFGGGGGEFFGGGGDGEGGFDFGGGGGCGGGGGGGGGGGGGGGGGGGGGGGEGGGGFGGGGGGGGGCEGGGGGGGGGGGGGGGGGGGGGGCFGFGGGGGGGGGGGGGGGGGGGGGGGGGGGGGGEGGGGFFDGGFFEGG7DGFGGDFGGGGGGGCEGGGGGGGGGGGGCF*:C86DFFFGFGFGGGGC47DFFFCGFFC>D77>@FFFFF)6<@):;:B>A?>4?7FA)3<?FFFFFFF0(495>9)
@M00689:251:000000000-CJTJ5:1:1101:22364:7250 1:N:0:5
CAGGATTAGATACCCTGGTAGTCCACGCCGTAAACGATGGAAGCTAGCCGTCGGGCGATTTATCGTTCGGTGGCGCAGCCAACGCATTAAGCTTCCCGCCTGGGGAGTACGGTCGCAAGATTAAAACTCAAAGGAATTGACGGGGGCCCGCACAAGCGGTGGAGCATGTGGTTTAATTCGAAGCAACGCGCAGAACCTTACCAGCTCTTGACATGCCACGACGCCATCTGGAGACGGATGGTTTCCTTCGGGACGTGGACACAGGTGATGCATGGTTGTCGGCTCAT
+
GGGGGGGGGGGGGGGGGGGGGGGGGGGGGGGGGGGGCFGD@<EGGGGGGGEGEGDGDGFGFFGG@FGGGGG:FGEGEDGGGGGEGGGGGGFGGGGGGDGGGFGFGF@FDFGCGGGGGCFEFEFGG9B>FGFGFDGGGFF9FCCCE7FGG7ECEGFFGGDGDFGGGGGGGGFGGGGFGGGGCG=EFDFGG5=C5EGGGGG?FGCFD7CGG@:FDCCFG4FD)9)>D3><6::9@:FG:3<D:GFC@FFBFF2C:<>:266FB><:4=44@4454@5BF)8A69;:B?F
@M00689:251:000000000-CJTJ5:1:1101:24710:7260 1:N:0:5
CAGGATTAGATACCCTGGTAGTCCACGCCCTAAACGATGAATGCTAGTTGTTGGGGTGCTTGTCACTCCAGTAATGCAGTTAACACATTAAGCATTCCGCCTGGGGAGTACGGTCGCAAGATTAAAACTCAAAGGAATAGACGGGGACCCGCACAAGCGGTGGAGCATGTGGTTCAATTCGAAGATACGCGAAGAACCTTACCTAGGCTTGACATTGATAGAATCTGCTAGAGATAGCGGAGTGTCTAGTTTACTAGACCTTGAAAACAGGTGGTGCATGGCCGTCGGCTCAT
+
GGGGGGGGGGGGGGGGGGGGGGGGGGGGGGGGGGGGGGGGGGGGGGGGGGGGGGGGGGGGGGGGGGGGGGGGGGGGGGGGGGGGGGGGGGGGGGGGGGGGGGGGGGGGGGGGGGGGGGGGGGGGGGGGGGGGGGGGGGGGGGGGGGGGGGGGGGGGGGGGGGGGGGGGGGGGGGGGGGGGFGGGGFGGGGGGGGGGGGGGGGGGGGGGGGGGGGGGGFFGGGFGGGGGFGGFFFGGFFGGGGGGFFFFFFBFGFFFBFFFFFFFFFFFFFFABFFFFFFFBFFFFF;6>?FB>
@M00689:251:000000000-CJTJ5:1:1101:13485:7261 1:N:0:5
CAGGATTAGATACCCTGGTAGTCCATGCCGTAAACGGTGGGCGCTAGGTGTAGGGGTCTTCCACGGCCTCTGTGTCGTAGCTAACGCATTAAGCGCCCCGCCTGGGGAGTACGGCCGCAAGGCTAAAACTCAAAGGAATTGACGGGGGCCCGCACAAGCGGCGGAGCATGTGGATTAATTCGATGCAACGCGAAGAACCTTACCTGGGCTTGACATACACCAGATCGCTGCAGAGATGTAGTTTCCCTTGTGGTTGGTGTACAGGTGTTGCATGGCTGTCGCTCAT
+
GGGGGGGGGGGGGGGGGGGGGGGGGGGGGGGGGGGGGGGGGGGGGGGGFFF@FGGCGGGGGGGGGGGGGGG<FGGGDGGGGGFFGGGGGGGFFGEGGGGGGGGFEGGEGGGGGGGEGGEGGGGGGGGGGGGGGGFFBFGFGGGGGGGGGGGGGDFGGFGEEFE7EEGGGGGFF9FCCFGFFC?GCGF9<:EG5EGEGGGGGGGGGFFEFFGGFGGFFFFGGGGFGC5DFDGFFFGGFFD*:DGGFFFBFFFGDFF60?BFFFF<:BFFB6B<D75>F@BFB?B?B4
@M00689:251:000000000-CJTJ5:1:1101:23881:7262 1:N:0:5
CAGGATTAGATACCCTGGTAGTCCTAGCCCTAAACGATGATTGCTTGATGTGGCAGGTACCCAATCCTGCCGTGTCGAAGCTAACGCGATAAGCAATCCGCCTGGGGAGTACGGTCGCAAGGCTGAAACTCAAAGGAATTGACGGGGGCCCGCACAAGCGGTGGAGCATGTGGTTCAATTCGATGCAACGCGAAGAACCTTACCTGGGCTTGACATACACCAGATCGCTGCAGAGATGTAGTTTCCCTTGTGGTTGGTGTACAGGTGCTGCATGGCTGTCGGCTCAT
+
GGGGGFGFGGGGGGGGGGGGGGGGGGGGGGGGGGGGGGGGGGGGGGGGGGGGGGGGGGGGGGGGGGGGGGGGGGGGGGGGGGGGGGGGGGGGGGGGGGGGGGGGGGGGGGGFGGGGGGGGGGGGGGGFGGGGGGGGGGGGGGGGGGGGGGGGGGGGGGGGGGDGGGGGGGGGGCCFGGGGGGCEGGGGGG=EGGEGGGFFFGFGGGGGGCFGFGGGG?FGFGGGGGGGFGGFFFGGFFFGGGGGFFFAFFAGG@FFFFFFFFAAFF4?FFFFAFFFF>2>B99013<
@M00689:251:000000000-CJTJ5:1:1101:24698:7274 1:N:0:5
CAGGATTAGATACCCTGGTAGTCCACGCCCTAAACGATGAATGCTAGTTGTTGGGGTGCTTGTCACTCCAGTACTGCAGTTAACACATTAAGCATTCCGCCTGGGGAGTACGGTCGCAAGATTAAAACTCAAAGGAATAGACGGGGACCCGCACAAGCGGTGGAGCATGTGGTTCAATTCGAAGATACGCGAAGAACCTTACCTAGGCTTGACATTGATAGAATCTGCTAGAGATAGCGGAGTGTCTAGTTTACTAGACCTTGAAAACAGGTGTTGCATGGCCGTCGGCTCAT
+
GGGGGGGGGGGGGFGGGGGGFGGGGGGGGGFGFDGEFGGFGGGGGFEG9FFGFGGGGGGGGFGGGGGGGDCFG,CFGGG9FFGGFGGGGGGGGD<9FGGGGGGDGGG7FEGGGGDGGGGGGGGGGGGGGGGGGGGGGGGGGG>FGGGGGGEGGCFGGGGGGGGG?FGGGGGFFFGGGGGGGGFGGGGGCDEGGGGGGGGC<FCGGG,*<:DGGGGGGFFGFGGGGGGGFGC=*6CGFFCC))99@FFAF?ACGF4<)64?)*649=6(.4?F?*))8=<A2:B>B(((436<A
@M00689:251:000000000-CJTJ5:1:1101:23867:7274 1:N:0:5
CAGGATTAGATACCCTGGTAGTCCTAGCCCTAAACGATGATTGCTTGATGTGGCAGGTACCCAATCCTGCCGTGTCGAAGCTAACGCGATAAGCAATCCGCCTGGGGAGTACGGTCGCAAGGCTGAAACTCAAAGGAATTGACGGGGGCCCGCACAAGCGGTGGAGCATGTGGTTCAATTCGATGCAACGCGAAGAACCTTACCTGGGCTTGACATACACCAGATCGCTGCAGAGATGTAGTTTCCCTTGTGGTTGGTGTACAGGTGCTGCATGGCTGTCGGCTCAT
+
FGGGGGGGGGGGGFGGGGGCFGEFFGGGGGGGGFGGGGFFGGGGGGGGGGGGGGGGGGGGGGGGGGGGGGGGGEGGEGGGGGGGGGGGGGGGGGGGGGGGGGGGGGGGGGGGGGFGGGGGGGGGGGGGGGGGGGDFGGGGGGGGGGGGEGGGGGGGGGGGGGEGGGGGGGGGGGGFGGCGGGGGGGGGGGGEGGGGGGGGFGFGGGGGGGGGGGGDGFFGGGGGDGFGFGGFFFG:FFGGGCFCFFFFFFBGGFFFB?BFF@<A:B?F?>FF<FFFFFFFF>>(2<A
@M00689:251:000000000-CJTJ5:1:1101:21549:7369 1:N:0:5
CAGGATTAGATACCCTGGTAGTCCACGCCGTAAACGATGGATACTCGCTGCGGGCGATAGAATGTCCGTGGCTTAGCGAAAGCGTTAAGTATCCCACCTGGGGAGTACGCTCGCAAGAGTGAAACTCAAAAGAATTGACGGGGGCCCGCACAAGTGGTGGAGCATGTGGTTTAATTCGATGATACGCGAGGAACCTTACCTAGGCTAGAATGCGCGTGACCGGTTCAGAGATGAGCCTTTCCTTCGGGACACAAAGCAAGGTGCTGCCTGGCCGTCGGCCCATCTGTCCCTTCTA
+
GGGGGGGGGGGGGGGGGGGGGGGGGGGGGGGGGGGGGGGDFFDGGGGGGGGDGGGGGG7FAEE,CFFCFD@ECFD@FGCF=>FFFE8<CC<FEGG8FGG<<=F+@FGGDFGG+C:+8CFFD,E<DCF<,:FF<,CD33FCEGDDGEFDG7CEE7CCCFF:=FGFFEGBCFGGF?FFF81;CEFFEBEE*:=5A7EG7<CGG7+;FF+2++:<CCC79>BGGCDDGG+7*2*9*@6DFFGGFGGGF>)()74<0)02.228:@(.9*6(6)2:?)7>559(((.4466-))).,.)
@M00689:251:000000000-CJTJ5:1:1101:4926:7417 1:N:0:5
CAGGATTAGATACCCTGGTAGTCCATGCCGTAAACGGTGGGCGCTAGGTGTAGGGGTCTTCCACGGCCTCTGTGTCGTAGCTAACGCATTAAGCGCCCCGCCTGGGGAGTACGGCCGCAAGGCTAAAACTCAAAGGAATTGACGGGGGCCCGCACAAGCGGCGGAGCATGTGGATTAATTCGATGCAACGCGAAGAACCTTACCTGGGCTTGACATACACCAACTCCCTGCAGAGCTGTAGTTTCCCTTGTGGTTGGTGTAAAGGTGCTGCATGGCTGGCGGCCCCTCCGTCC
+
GFGGFCGGGGGFFEFGGGGEFEFDEGGGGGGEGGGGEGFEDGGGGEGGGGGFEGECFEGGGAFFCEFGGGGGGGFGFCEFGGG<FFGGBFGGGFEG=FDGGGGGGGEGGDGGDDEGGDFGGGF8FFFGFGGGDGDF@GD<<CFGGGDGEFEDGGGGGFFGEGDEGECG6<0@CGGGGGG7DDC+0/2<<CEGGEGEGFGFGGG6+<CGGC55CFG7CF4CFD4**2+/07559FF*/6**20:*/=?49F-950.21-3FF*-<B/))*674267)).((((7((--((,,3(
@M00689:251:000000000-CJTJ5:1:1101:27680:7424 1:N:0:5
CAGGATTAGATACCCTGGTAGTCCATGCCGTAAACGTTGGGCACTAGGTGTGGGGGACATTCCACGTTCTCCGCGCCGTAGCTAACGCATTAAGTGCCCCGCCTGGGGAGTACGGTCGCAAGGCTAAAACTCAAAGGAATTGACGGGGGCCCGCACAAGCGGCGGAGCATGCGGATTAATTCGATGCAACGCGAAGAACCTTACCAAGGCTTGACATACACCGGACCGGGCTGGAAACAGTCTTTCCCCTTTGGGGCTGGTGTACAGGTGATGCATGGCTGTCGGCTAATCGGT
+
GFGGGGCGGGGGFGGGGGGCEFFGGGGGCCFGGGGGGF<CFFAGGGGGFFFEGGGGGGGGFG@FFDGGGGGGG7@FGGGGCFF9ECCGGG=FGGGGFFGGGGGEGFBCCC=FEFGFGGGDGGGFGCGGGFFGGFFEGGCBFDCGGGGGG@B8CGGG@:<F@EGDCEEGC<FFGGGDEGFGGGGGFGEEE?EGEGGGGGFFGCF?FGFFGG*69C67CFF=<<5CDDGDEGGFFFCG=?FF7C>F6F??FF<GGFF>126BFFBA=FFF739<<=?FFF6::8?F91((..<-(,
@M00689:251:000000000-CJTJ5:1:1101:27690:7444 1:N:0:5
CAGGATTAGATACCCTGGTAGTCCATGCCGTAAACGTTGGGCACTAGGTGTGGGGGACATTCCACGTTCTCCGCGCCGTAGCTAACGCATTAAGTGCCCCGCCTGGGGAGTACGGTCGCAAGGCTAAAACTCAAAGGAATTGACGGGGGCCCGCACAAGCGGCGGAGCATGCGGATTAATTCGATGCAACGCGAAGAACCTTACCAAGGCTTGACATACACCGGACCGGGCTGGAAACAGTCTTTCCCCTTTGGGGCTGGTGTACAGGTGATGCATGGCTGTCGGCTCAT
+
GGGGGGGGGGGGGGGGGGGGGGGGGGFGGGGGGGGGGGGGGGGGGGGGGGGGGGGGGGGGGGGGGGGGGGGGGGEGGGGGGGGGFGGGGFGGGGGGGGGGGGGGGGGGDGGGGGGGGGGGGGGGGGGGGGGGGGGGGGGGGGGGGGGGGGGGGGGGGGGGGGGGGGGGGGGGGGGGGGGGGFGGGGGGGGGGGG=GGGGGGGGGGGGGGGGGGFGGGF=FGDGGGDEGFGGDFBG*=FCCCFFGFFBB@FFGGFFB:BFFFFFFFFF?634<<F4608??::?:B>B?DF
@M00689:251:000000000-CJTJ5:1:1101:27884:7480 1:N:0:5
CAGGATTAGATACCCTGGTAGTCCATGCCGTAAACGGTGGGCGCTAGGTGTAGGGGTCTTCCACGGCCTCTGTGTCGTAGCTAACGCATTAAGCGCCCCGCCTGGGGAGTACGGCCGCAAGGCTAAAACTCAAAGGAATTGACGGGGGCCCGTACAAGCGGCGGAGCATGTGGATTAATTCGATGCAACGCGAAGAACCTTACCTGGGCTTGACATACACCAGATCGCTGCAGAGATGTAGTTTCCCTTGTGGTTGGTGTACAGGTGCTGCATGGTCGTCGGCTCAT
+
GGGGGGGGGGGGGGGGGGGGGGGGGGGGGGGGGGGGGGGGGGGGGGGGGGGFGGGGGGGGGGGGGGGGGGGGGGGGGGGGGGGFGGGGGGGGGGGGGGGGGGGGGGGGGGGGGGGGGGGGGGGGGGGGGGGGFGGGGGGGGGGGGGGGGGGG88F@FGGGGGGGGGGGGGFGGGGGGGGGGGGGFGGGGGG=EGGGGGGGGGGGGGGGGGGGGGCCDFFGGGGGGGGGF3DFFFGDFFGGGGGGFFFFFFFGGFFB>BFF<FAFF?)26)8>DFFFFEFFFBFF?FF
@M00689:251:000000000-CJTJ5:1:1101:10850:7517 1:N:0:5
CAGGATTAGATACCCACACGGCCTTCACGTTCCACGAGGTGATGCATGGTCGTCGGCTCAT
+
GGGGGGGGGGGGGGGGGGGGGGGGGGGGGGGGGFGGCFGGFFGGFFGGGGGGGGDEGGGGG
@M00689:251:000000000-CJTJ5:1:1101:8022:7659 1:N:0:5
CAGGATTAGATACCCTGGTAGTCCACGCTGTAAACGATGGGCACTAGGTGTGGGGGGGTTCAGTCCCCTCCGTGCCGCAGCTAACGCATTAAGTCGTCCGCCTGGGGAGTACGGCCGCAAGGTTGAAACTCAAAGGAATTGACGGGGCCCCGCACAAGCGGCGGAGCATGCGGATTAATTCGATGCAACGCGTAGAACCTTACCTGGGTTTGACATGGAACGGGAGGGCTCGGAGATGGGTGTGCCTCTTTTGGGGTCGGTTCACAGGTGCTGCATGGCCGTCGGCTCATCTGG
+
GGGGGGGGGGGGGGGGGGGGGGGGGGGGGGGGGGGGGGG7FGFFGGCGGGGGDGGGGGGGGGFCGGGFGG7CFGGFEGGGGGGGGGGGGGGGFFFCGGGGGGGGGGGEEGGGGEGGGGGEG8CFGGGGGGGGGFGGGGGGGGGGGGGGEGGDGEGEFDGGGDGGGGGFGGFEGC:CFGGGFCGFFGGGGGEGGGGGGGGGGCGG+<F=CE5=FGCFC4/**17*9)*)59D)85CDF66C6*9CFB??FFF7:>E0;<B37E649**497725=)8/<334147;BF?2)4:-4
@M00689:251:000000000-CJTJ5:1:1101:26107:7662 1:N:0:5
CAGGATTAGATACCCTGGTAGTCCACGCCGTAAACGATGGATACTCGCTGCGGGCGATAGACGGTCCGTGGCTTAGCGAAAGCGTTAAGTATCCCACCTGGGGAGTACGCTCGCAAGAGTGAAACTCAAAAGAATTGACGGGGGCCCGCACAAGTGGTGGAGCATGTGGTTTAATTCGATGATACGCGAGGAACCTTACCTAGGCTAGAATGCGCGTGACCGGTCCAGAGATGGACCTTTCCTTCGGGACACAAAGCAAGGTGATGCATGGCCGTCGGCTCAT
+
GGGGGGGGGGFGGGGGGFFGGGGGGGFGGGGGGGGGGGGGGGGGGGGGGGGGGGGGGGGGGGGFGGGGGGGGGGGGGGGGGGGGGGGGGGGGGGGGGGGGGGGGGGGGGGGGGGGGGGGGGGGGGGGGGGGGGGGGEGGGGGGGGGGGGGGGGGGGGGGGGGGGGGGGGGGGGGGGGGGFGGGGGGGGGGGGGGGGGGFGGGGGGGGGG9CFGGGGGFFGGGGGGGGG?GGF?FGGFFGGGGGGFFFBFFFGGFFFFF:FFFFFFFFFFBFFFFFEF:9BFFF
@M00689:251:000000000-CJTJ5:1:1101:27184:7672 1:N:0:5
CTTGGTCATTTAGAGGAAGTAACAGTCGTAACAAGGTTTCCGTAGGTGAACCTGCGGAAGGATCATTATTGAATTGACTATGTACGCGGTACTCTTCGGACTCGCTAACATCAAATAATATCTTTAACACCTTTGTACTGTAAGGCTGTCATGAAAACGAAAGTGTTTTGAGTGACTGCTCATTTTATACAAACATTCACTACACAAACTTAGTCTTATTCTAATCTAATCAAAATTGCAACACCGGCCATCTTGGTATACACATCTCTGATGACCGCAGACCTCTCCGTCTC
+
GGFGGGEGCCFGFCCCCFFFD,,CCEFFFC<FFF@FC<FFG;FDC@F<CFCFGGGDF7+@7F9FGEF<,CCFCF,@,,C<,6C,,,6+++6BCFF9E,,B++,,+,,+,5,:?F,,:,C,59?<,@AF,,8,,5,44,9,AE,<FGG?EE,@,@,5>8+6+3BFG,,D:8++,86,,8,,27,,6,3@F8E@F9C,@,,,,,3@:C+419+4+7<+<+<+2=C++*,++=*=AF***+:C79C*65)())(2+31))//+93=EFA6)3/9).+/))2(.(6(8:?0(((.(.
@M00689:251:000000000-CJTJ5:1:1101:16047:7692 1:N:0:5
CAGGATTAGATACCCTGGTAGTCCATGCCGTAAACGGTGGGCGCTAGGTGTAGGGGTCTTCCACGGCCTCTGTGTCGTAGCTAACGCATTAAGCGCCCCGCCTGGGGAGTACGGCCGCAAGGCTAAAACTCAAAGGAATTGACGGGGGCCCGCACAAGCGGCGGAGCATGTGGATTAATTCGATGCAACGCGAAGACCCTTACCTGGGCTTGACATACACCAGATCGCTGCAGAGATGTAGTTTCCCTTGTGGTTGGTGTACAGGTGCTGCCTGGCCGTCGGCTCAT
+
GGGGGGGGFGGGGGGGGGGGGGGGGGGGGGGGGGGGFGG7+FFGGFGCGGGGGG7@FGGGGGFGFEFGGGGCFFGGCGDFFGFEG7FEGG9,CFEGGGGCGGG@7B@4>C=FG7FGEGG++DFG<B<FGGGG8<ABB=@FC,FC7C7:CFG8EEG:C5CF@=48C8CCF0<<9?CF9<FGG59CEEF+<7>E*5:E*CFGGCGGG7==EGGG5F+;>FFGG<*99DCDF7CF4B*299C*0?GG=FFBF4<43@F1036F7?)65?/4F4?447)7>77>31;FF)<
@M00689:251:000000000-CJTJ5:1:1101:16057:7708 1:N:0:5
CAGGATTAGATACCCTGGTAGTCCATGCCGTAAACGGTGGGCGCTAGGTGTAGGGGTCTTCCACGGCCTCTGTGTCGTAGCTAACGCATTAAGCGCCCCGCCTGTGGAGTACGGCCGCAAGGCTAAAACTCAAAGGAATTGACGGGGGCCCGCACAAGCGGCGGAGCATGTGGATTAATTCGATGCAACGCGAAGAACCTTACCTGGGCTTGACATACACCAGATCGCTGCAGAGATGTAGTTTCCCTTTTGGTTGGTGTACATGTGCTGCATGGCCGTCGGCTCAT
+
GGGGGGGGGGGGGGGGGGGGGGGGGGGGGGGGGGGGGGG+6FFGGGG8FGGGGGDEGGGGGGGGECFGGGG<FEFGGGGGGGGFGCGCGGA?EFDGGGGGGGGE5EE<4BAFF@FGGG>F7DFGDEA,FFG9F9>,8DDFC>FC7:F7CFG7E*C<:4=<*C4*:/=<FFGCF7CF6ACGF:+<+;F<C=C=5**;+;EGG:FGGG5:CGGE*A:F7=?GF51/9F7CF<D4)*129=F0*?DGFFFAF)8>)8<-(:(7)=4)/9/4@)5(64)7?)-31(4:B)<
@M00689:251:000000000-CJTJ5:1:1101:6190:7768 1:N:0:5
CAGGATTAGATACCCTGGTAGTCCATGCCGTAAACGGTGGGCGCTAGGTGTAGGGGTCTTCCACGGCCTCTGTGTCGTAGCTAACGCATTAAGCGCCCCGCCTGGGGAGTACGGCCGCAAGGCTAAAACTCAAAGGAATTGACGGGGGCCCGCACAAGCGGCGGAGCATGTGGATTAATTCGATGCAACGCGAAGAACCTTACCTGGGCTTGACATACACCAGATCGCTGCAGAGATGTAGTTTCCCTTGTGGTTGGTGTAAAGGTGCTGCATGGCCGTCGGCTGAT
+
FGGGGGGGGFG<C;;FDFFGFG<FCFGCEBFCEDCCF@FGGGGCGGGG<FGGGGGGGGGGGFCGDFDGGFGGGGGGGGGGGGGGDFC+BFGGGGGG:F:C7CFFGFE@CC=FFGGGEFGGDGGGG8,,CFCFFFGGGCGGGGFFGGDCCFGEE8<FGFCGGGGGGDC@FGGGG?CFFFGF:C77@>EFFGDGGGGEGGECDG<CFFFF*:CEFFECDFF*97*9=>FD>DDF;0>*9F>CFG7C466>FFDFDFFB9?:F7*6:4=9:*42(.65>FFBB03,-(4<
@M00689:251:000000000-CJTJ5:1:1101:6198:7784 1:N:0:5
CAGGATTAGATACCCTGGTAGTCCATGCCGTAAACGGTGGGCGCTAGGTGTAGGGGTCTTCCACGGCCTCTGTGTCGTAGCTAACGCATTAAGCGCCCCGCCTGGGGAGTACGGCCGCAAGGCTAAAACTCAAAGGAATTGACGGGGGCCCGCCCAAGCGGCGGAGCATGTGGATTAATTCGATGCAACGCGAAGAACCTTACCTGGGCTTGACATACACCAGATCGCTGCAGAGATGTAGTTTCCCTTGTGGTTGGTGTACAGGTGCTTCATGGCCGTCGGCTCAT
+
GGGGGGGGGGGGGGGGGGGGGGGGGGGGGGGGGGGGGGGGGGGGGGGGGGGGGGGGFGGGF@F<FFFEGGG8FEGGDFCFFFFGGEGGGGGGAFGEGGGGGGD<FGGCFFCFFGGGGGGGGGGC<FFGCGFFDFGGGGGGGFFCGGGGGGGGG7C@CCFEGGEGGGGC6F?9CCAFFGGGCF++2;FGFEGEEEGGG>G>F9CGF9EGGFFEFCG>:46FGG4*227<@DG?@FGGF=C>CGFC6FFFFF<4C@F:>:?F<F9<?F:?F))).9?FF>(,-4;6(5:
@M00689:251:000000000-CJTJ5:1:1101:11707:7790 1:N:0:5
CAGGATTAGATACCCTGGTAGTCCATGCCGTAAACGGTGGGCGCTAGGTGTAGGGGTCTTCCACGGCCTCTGTGTCGTAGCTAACGCATTAAGCGCCCCGCCTGGGGAGTACGGCCGCAAGGCTAAAACTCAAAGGAATTGACGGGGGCCCGCACAAGCGGCGGAGCATGTGGATTAATTCGATGCAACGCGAAGAACCTTACCTGGGCTTGACATCCACAAGATCGCTGCAGAGATGTAGTTTCCCTTGTGGTTGGTGTACAGGTGTTGCATGGTTGTCGGCTCAT
+
GGGGGGGGGGGGGGGGGGGGGGGGGGGFGGGGGGGGGGG7:FGGGGEEFFGFGG7@FGGGGGFGGDGGGGG8FCFGGGGGFGGADGGDFGEE<FCGGGGGGGG@FGGC@F<F:FFGGGDGGGGGFGD9DFGGGGG8,@FGFGGGCFDEGGGGGDEGFBF@FGGGEGG5CEFFG<FG:CGEF@99+;@7<=E*:>C;CGGGG7CFFCCFFCGEGGGC4)/>*19CDF5C>CDFF*774*?C*:>>B89<=442*.7:6?<F29.6)1/5>02)9B4=?36<?(,847<
@M00689:251:000000000-CJTJ5:1:1101:26977:7791 1:N:0:5
CAGGATTAGATACCCCGGTAGTCCTGGCAGTAAACGGTGCACGTTTGGTGTGGGAGGATTCGACCCCTTCCGCGCCGGAGCTAACGCGTTAAACGTGCCGCCTGGGGAGTACGGTCGCAAGATTAAAACTCAAAGAAATTGACGGGGGCCCGCACAAGCGGTGGAGTATGTGGCTTAATTCGATGCAACGCGAAGAACCTTACCTGGCCTTGACATGTCGCGAATCCTCTGGAAACAGAGGAGTGCCTTAGGGAGCGCGAACACAGGTGGTGCATGGTCGTCGGCTCAT
+
GGGGGGGGGGGGFEFGGGGGGGGGGGGGGGGGGGGGGGGGGGGGGGEGFGFGGGGGGGGGGGGGGGGGGGGGGGGGGGGGGGGGGGGGFGEGGGGGGGGGGGGGGGGGGGGGGGFEGGGGGFGGGGGGGGGGGAFGGGGGGGGGGGGGGGGGGGGGGGGGGGGGGGGGGGGGGGGGGGGGGGGGGGGGGGGGGGGCCGGGGGFGGGGGGGGGGGGFGFFGGGGGGGGGFGGFFFGGFFGGGGCD:F?DFFFGCFFFFBFFBD>FFFFAF?B:<F??FFDFFFB6;<6?A
@M00689:251:000000000-CJTJ5:1:1101:11719:7803 1:N:0:5
CAGGATTAGATACCCTGGTAGTCCATGCCGTAAACGGTGGGCGCTAGGTGTAGGGGTCTTCCACGGCCTCTGTGTCGTAGCTAACGCATTAAGCGCCCCGCCTGGGGAGTACGGCCGCAAGGCTAAAACTCAAAGGAATTGACGGGGGCCCGCACAAGCGGCGGAGCATGTGGATTAATTCGATGCAACGCGAAGAACCTTACCTGGGCTTGACATACACCAGATCGCTGCAGAGATGTAGTTTCCCTTGTGGTTGGTGTACAGGTGTTGCATGGTTGTCGGCTCAT
+
GGGGGGGGGGGGGGGGGGGGGGGGGGGGGGGGGGGGGGG7FGGGGGGGGGGFGGDCGGGGGGAFFGGGGGG?FFGG@FCFFGGAFCGEGGFGGGEGGGGCGGGCDFGE7F,EC:FEGG7@ECFGD=FGGGGGGFGFF@FGFGGGGGGGGGGGG*C@E5FG*FCEGGGFFFGGGFGGC?FGF@+A7CFGGCECC5CCFGGGG?GGF75CGGGD98<C*=7FGFCCFF=GF3DF;BGFF4C>C7>FFFFFF?AG*8FB;F0>>?D>?F:2<6A2<?>FF)8<:9003?D
@M00689:251:000000000-CJTJ5:1:1101:26965:7806 1:N:0:5
CAGGATTAGATACCCCGGTAGTCCTGGCAGTAAACGGTGCACGTTTGGTGTGGGAGGATTCGACCCCTTCCGCGCCGGAGCTAACGCGTTAAACGTGCCGCCTGGGGAGTACGGTCGCAAGATTAAAACTCAAAGAAATTGACGGGGGCCCGCACAAGCGGTGGAGTATGTGGCTTAATTCGATGCAACGCGAAGAACCTTACCTGGCCTTGACATGTCGCGAATCCTCTGGAAACAGAGGAGTGCCTTAGGGAGCGCGAACACAGGTGGTGCATGGTCGTCGGCTCAT
+
GGGGGFGGGGGGGFFGFGGGGGGGGGGGGGGGGGFGGGGGDFFFFFEGFFGGGGGGGGGGGGGGGGGGGGGGGGGGGGGGGGGGGGGGE@CDFGGGGGGGGGGGGGGGGGGGGGGGGGGGGGGGGGGGGGGGGGGGGGGGGGGGGGGGGGGGGGGGGGGGGGGGGGGGGGGGGGGGGGGGGGFGGGGGGGGGGGGGGGGGGGGGGGGGGGGGGGGGCFFGGGGGGGGGFGGFFFGGFF4DCGGGFFFAFFFGGFFB>F>DBEFFFFFFFFFFFFF?FFABF?9>BFBFA
@M00689:251:000000000-CJTJ5:1:1101:14056:7819 1:N:0:5
CAGGATTAGATACCCTGGTAGTCCACGCCGTAAACGATGCGTGCTAGGTGTCAGGGGGTTTCCGCCCCTTGTTGCTGGAGTTAACTCCTTAAGCCCTCCGCCTGGGGAGTACGTCCGCAAGGCTGAACCTCAAAAGCATTGACGGGGGCCCGCACAAGCGTTGGAGCATGTGGTTTAATTCGACGCTACGCGAAGAACCTTACCAGGTCTTGACATCCTCTGCTACTCCTAGAGATATGACGTTCCCTTCGGGGACAGAGTTACAGGTGATGCATGTCTGTCGGCTCAT
+
GGCG<FCFEAFGEEDF<CF@ECCFD@@B@@C,FFEG7D<,+B@C@<EFAFEF9F8<F+@FGFG@FCFGFGG6E8FFECFFGGE9A,C,CF9,CF,DFGG:CGG7+BF:BF,B=4B=FG+6+=DEB,8,:AFFFF,,,3CB,,C>+++@8FCEG*>*DCF<*=:7,:C7F9CF92=F:9EFF/1;*8****2:5/>*2;@CFECA++*3<CFE08+:7?@GG6=F*:07@D*1**02//*2:/CG>FFFFF07))5412():*).9*)5)694A=F8//<-692(3??2<
@M00689:251:000000000-CJTJ5:1:1101:27741:7934 1:N:0:5
CAGGATTGGATACCCTGGTAGTCCACGCCCTAAACGATGCGAACTGGACGTTGGGTGGACTTAGCCACTCAGTGTCGAAGCTAACGCGTTAAGTTCGCCGCCTGGGGAGTACGGTCGCAAAACTGAAACTCAAAGGAATTGACGGGGGCCCGCACAAGCGGTGGAGCATGTGGTTTAATTCGACGCAACGCGCAGAACCTTACCAGCCCTTGACATCCCGGTAGCGGACTCCAGAGATGGAGTTCTTCAGTTCGGCTGGACCGGAGACAGGTGTTGCATGGCTGTCGGCTCAT
+
GGFGGGGEGGGGGFGGGFGFGGGGGGGGGGGGGGGGGGGGGGDGGGGGGGGGFGGG:CGG?FFFFGGGFGFFGCFG@FFGCDFCFFGGGGGGGGAFFGEFDGGGGGGGGGGGGGGGGGGGEFGGGGGGGGGFCFFGEGGFGGGGGCFFEEEGGGGGGGDGGGGGFGGGFGGC@FGGGGFC7CGDGGGGGGGEEGGEGDFGGG6CFGGGGGCDGGGGDFFGG))*27>9BDF?F?GGFF:7CFC>FFB5FFAGC>>>FF:>:@B2:>B??:?42=@F46<>237(,)31(34<9
@M00689:251:000000000-CJTJ5:1:1101:22499:8012 1:N:0:5
CAGGATTAGATACCCTGGTAGTCCACACTGTAAACGATGAGTGCTAAGTGTTAGAGGGTTTCCGCCCTTTAGTGCTGCAGCTAACGCATTACGCACTCCGCCTGGGGAGTACGGCCGCAAGGCTTAAACTCAAAGGAATTGACGGGTGCCTTCACAAGCGGTGTAGCATGTGGTTTAATTCGAATCAACGCGCAGAACCTTACCAGCGTTTGACATGGCACTGCGATCTCCAGAGTTGGATTTCTTCCCGCCATGGACGTGCACACAGGTGATGCCTGGCTGTCGGCTCATCTTT
+
GEEG<FEGGGFG<FCCFEGEFFGGC<FEGCF<FFFG+D<,,C@FFFEC@E6ECF<@EC:FFGF7CC@FFF,9C<,E<E<F<F9,ECFFGF,,6B,==FFFG=C<,<@:+B,EB>C:4C+@+:DA<FF<EEF,:,A=FEFC=FDBF7+8+DF,8@FGE==>>>C4<,3,@@3D:F@48E;=D:,,,*73D5;CE77*2CFFF9FF9<=7*3>5:<+;*.)2;*2;*)=<A7*:=F4+;**9C:CFFFF<..,)))04)41B(5-)*05:4),).77)1*-4((35(((3624><)-
@M00689:251:000000000-CJTJ5:1:1101:18380:8029 1:N:0:5
CAGGATTAGATACCCTGGTAGTCCACGCCATAAACGATGAGAACTAGACGTTGAGAGGGTAAGCCTCCCAGTGTCGTAGCTAACGCGCTAAGTTCTCCGCCTGGGGAGTACGGCCGCAAGGTTGAAACTCAAAGGAATTGACGGGGGCCCGCACAAGCGGTGGAGCATGTGGTTTAATTCGAAGCAACGCGAAGAACCTTACCTGGGCTTGACATGTGCCTGACAGCCGTGGAAACACGGTCTCCCTTCGTGGCAGGTTCACAGGTGATGCATGGTCGTCGCTCAT
+
GGGGGGGGGGGGGGGGGGGGGGGGGGGGGGGGGGGG@FFFFFGGFFGGGGGGFFGGFGEFFFFFGFGGGFGGCGGGFCFFGFFG7FEGGGGFGGGGGGDGGGGD7FC7C=FEFEGDGGE7<FB=A,BFEGG<,AF8DAFFDFCCEC7FGCCECEF7DFEFGDEFFCGGGGGAFGGG@CEGGC9EG6FGGGG=5C*:C>GGFGGGG55CGCCFFGGGG*@GG**9D4>CB9>>)=79)7*)CDDGBFF<?3(/*7.468?F29)44=@)9A<3<95@B59B69?FBA
@M00689:251:000000000-CJTJ5:1:1101:10248:8105 1:N:0:5
CAGGATTAGATACCCTGGTAGTCCATGCCGTAAACGGTGGGCGCTAGGTGTAGGGGTCTTCCACGGCCTCTGTGTCGTAGCTAACGCATTAAGCGCCCCGCCTGGGGAGTACGGCCGCAAGGCTAAAACTCAAAGGCATTGACGGGGGCCCGCACAAGCGGCGGAGCATGTGGATTAATTCGATGCAACGCGAAGAACCTTACCTGGGCTTGACATACACCAGATCGCTGCAGAGATGTAGTTTCCCTTGTGGTTGGTGTACAGGTGGTGCCTGGTCGTCGGCTCCT
+
GGGGGGGGGGGGGGGGGGGGGGGGGGGGGGGGGGGGGGGEDGGGGGGGGGGGGGDCGGGGGGGG:FFGGGG<FFGG@FEGGGF<FCF:FGAD9F@FGGGCGGGEFGGCGFEGF7FEGG@B=FGGDDEFGGGGGAF8,8FF9FFG>FEGGGGGGCGEGGG>:C8B85?;EFGCFEFG6:FGGCCF+?C?E5E5=75*<FGGGGGGGC=CCGG5CGGFDF4DG<<FFF*>@3C46=D09*;FFGGGFFFFF4<F3FF?0:1>AF9>:?90B0<(663?F5939(9:0(4
@M00689:251:000000000-CJTJ5:1:1101:25226:8105 1:N:0:5
CAGGATTAGATACCCTGGTAGTCCATGCCGTAAACGGTGGGCGCTAGGTGTAGGGGTCTTCCACGGCCTCTGTGTCGTAGCTAACGCATTAAGCGCCCCGCCTGGGGAGTACGGCCGCAAGGCTAAAACTCAAAGGAATTGACGGGGGCCCGCACAAGCGGCGGAGCATGTGGATTAATTCGATGCAACGCGAAGAACCTTACCTGGGCTTGACATACACCAGATCGCTGCAGAGATGTAGTTTCCCTTGTGGTTGGTGTACAGGTGCTGCATGGTCGTCGGCTCAT
+
GGGGGGGGGGGGGGGGGGGGGGGGGGGGGGGGGGGGGGGGGGGGGGGGGGGEGGGGGGGGGGGGGGGGGGGGGGGGGGGGGGGGGGGGGGGGGGGGGGGGGGGGGGDGGGGGGGGGGGGGGGGGGGGGGGGGGGGGGGGGGGGGGGGGGGGGGGGGGGGGGGGGGGGGGGGGGGGGGGGGGGGGGGGGGGGGEGGGGGGGGGGGGGGGGGGGGGFFGFFGGGGGGGGGFGGFFFGGFFGGGGGGFFFFFFFGGFFBB?FFFFFFFFFFFFFFFFFFFFBFFFFFFFF
@M00689:251:000000000-CJTJ5:1:1101:14421:8108 1:N:0:5
CAGGATTAGATACCCTGGTAGTCCACGCCGTAAACGTTGGGCGCTAGGTGTGGGGGTCCTTCCACGACCTCCGTGCCGCAGCTAACGCATTAAGCGCCCCGCCTGGGGAGTACGGCCGCAAGGCTAAAACTCAAAGGAATTGACGGGGGCCCGCACAAGCGGCGGAGCATGCGGATTAATTCGATGCAACGCGAAGAACCTTACCAAGGCTTGACATGCACGGGAAAGTTCCAGAGATGGTTCCCCCGCAAGGTCCGTGCACAGGTGCTGCATGGCCGTCGGCTCAT
+
GGGGGGGGGGGGGGGGFGGGGGGFAEFFFGEEGGGGGGGF>GGGGGGGGGGGGGGCGGGGGGGGGGGGGGGGGGGGGGGGGGGGGGGGGGGGGGGGGGGGGGGGGGGGEGGFGGGGDGGGGGGGGGGGGGGGGGGG>F7FGBEFGGGGEGGEBEEGCFGGGDGGDGGGGGFFGGGGGGFCFGCGGFDGGGGGGGGEGGGGGGGCEGG=FGGGGGGGGFFGGGGGDG=CBFGFFFGGFF=FFGGGF>B>>53>F*8<1:8>?FF<FFF7F>24<B@>FFFF6>FB(,4
@M00689:251:000000000-CJTJ5:1:1101:14418:8129 1:N:0:5
CAGGATTAGATACCCTGGTAGTCCACGCCGTAAACGTTGGGCGCTAGGTGTGGGGGTCCTTCCACGACCTCCGTGCCGCAGCTAACGCATTAAGCGCCCCGCCTGGGGAGTACGGCCGCAAGGCTAAAACTCAAAGGAATTGACGGGGGCCCGCACAAGCGGCGGAGCATGCGGATTAATTCGATGCAACGCGAAGAACCTTACCAAGGCTTGACATGCACGGGAAAGTTCCAGAGATGGTTCCCCCGCAAGGTCCGTGCACAGGTGCTGCATGGCCGTCGGCTCAT
+
GGGGGGGGGGGGGGGGGGGGGGGGGGGGGGGGGGGGGGG8@GGGGGGGGGGCCG@+FGGGGGGFGF6FGGGGEG@FGGGGGGGBFG:FGGGE<EGFGGGGCGGGGGGG@EFFGGEEGGGFCFDFGCGCDGFGGCFFFEFGGGGGGGCGDFGGGGFGGGGGDGGC5CGGFGGGEGEGGD9@FGC9ECE?FGGGDGEE;EFGGG9FGGCGGGGGGGG*C6FDGG3>DD5<FFGFF?>4:B:FGGGGFFF;E5095FF?9B(>1?<?FF)4?4?(6*0<FDBF>9>?<2<
@M00689:251:000000000-CJTJ5:1:1101:13263:8178 1:N:0:5
CAGGATTAGATACCCCGGTAGTCCTGGCAGTAAACGGTGCGCGTTTGGTGTGGGAGGATTCGACCCCTTCCGTGCCGGAGCTAACGCGTTAAACGCGCCGCCTGGGGAGTACGGTCGCAAGATTAAAACTCAAAGGAATTGACGGGGACCCGCACAAGCGGTGGAGCATGTGGTTTAATTCGATGCAACGCGAAGAACCTTACCTGGGCTTGACATGCACGTGAAAGCCGGTGGAAACACCGGTTCTCCTTCGGGACACGTGCACAGGTGATGCAGCCGTCGCTCAT
+
GFGGGGGGGGGGGFGGFGGEGGGGGGGGGGGGGFFGGGGGGGGFCGEGFGFGGGGGGGGGGGGGGGGGGGGGGGGGGGFGGGGGGGGGGGGGGGGGGGGGGGGGGGGGGGGGGGGGGGGGGGGGGGGGGGGGGGGGGGGGGGGGGGGGGGGGGGGGGFGGGGEGGGGGGGFGGFGGGGGGGGGGGGGFFCGGGGGEGGGGGGGGGGFGGGGGGGGGGFFGGGFFGGFGFGGFFEGG4?FGGGGCDFFFFFFGGFDFF0:>?FB?=4<0=:ADDFFFFF>FFB6:?BF
@M00689:251:000000000-CJTJ5:1:1101:27680:8182 1:N:0:5
CAGGATTAGATACCCTGGTAGTCCACGCCGTAAACGATGTCGACTTGGAGGTTGTGCCCTTGAGGCGTGGCTTCCGGAGCTAACGCGCTAAGTCGACCGCCTGGGGAGTACGGCCGCAAGGTTAAAACTCAAATGAATTGACGGGGGCCCGCACAAGCGGTGGAGCATGTGGTTTAATTCGATGCAACGCGAAGAACCTTACCTGGTCTTGACATCCACAGAACTCTCCAGAGATGGATTGGTGCCTTCGGGGACTGTGAGACAGGTGTTGCATGGTCGTCGGACTATCTGTAT
+
GGGGGGGGGGGGGGGGGGGGGGGGFGGGGEGGGGGGGGGFGGGGGGGG<FDCFFFGGFGGA8EE<F@FB:FFG<F:F,BC<AFCB@=CECFEFGE7FG@>F?FGGGEEFACCGFCCC:F@G=<>BGG,,:>FG9FCFFGGGCDFGGGDGGGDGDEGFGEGFEGDCC8<C<:F=FGGGCG78@7<;?F8/172CC=E>F@FE?F7@F6<CC:?CGC=4/9C5>C*:*0>5C*?@>7>FFFF7*C56FBA=71<)7.(,<<*-92:F>9:F?F<BFF4*/434,,(((.-6<4:-6
@M00689:251:000000000-CJTJ5:1:1101:13252:8194 1:N:0:5
CAGGATTAGATACCCCGGTAGTCCTGGCAGTAAACGGTGCGCGTTTGGTGTGGGAGGATTCGACCCCTTCCGTGCCGGAGCTAACGCGTTAAACGCGCCGCCTGGGGAGTACGGTCGCAAGATTAAAACTCAAAGGAATTGACGGGGACCCGCACAAGCGGTGGAGCATGTGGTTTAATTCGATGCAACGCGAAGAACCTTACCTGGGCTTGACATGCACGTGAAAGCCGGTGGAAACACCGGTTCTCCTTCGGGACACGTGCACAGGTGCTGCAGCCGTCGCTCCT
+
GGGGGGGGGGGGGGGGGGGGGGGGGFFGGGGEGGGGGGGGCGGGGGGGGGGCCEC6FBFGG7CFGGGGGGG7FFGG7@::@FE?FCFFGGDDFFCF:FGCGGGFFGGC:FFGECFGGGG@3,EFFEFCFGGEFFGFEEGGGGGGGGGGGGGGGCECE:FF7FB@5AF:FGGGFGGGCCFGG=<F<CF9E7C5//:ECGGGGGGGG7=FFGGEGG7C*9*C5C5*5:9CFC3<3)977@DGGC)CBFFFFFFF*)519(48?)4(9*.1B5)54F66?F08>(4:10:
@M00689:251:000000000-CJTJ5:1:1101:27668:8197 1:N:0:5
CAGGATTAGATACCCTGGTAGTCCACGCCGTAAACGATGTCGACTTGGAGGTTGTGCCCTTGAGGCGTGGCTTCCGGAGCTAACGCGCTAAGTCGACCGCCTGGGGAGTACGGCCGCAAGGTTAAAACTCAAATGAATTGACGGGGGCCCGCACAAGCGGTGGAGCATGTGGTTTAATTCGATGCAACGCGAAGAACCTTACCTGGTCTTGACATCCACAGAACTTTCCAGAGATGGATTGGTGCCTTCGGGAACTGTGAGACAGGTGTTGCATGGTCGTCGGCTCAT
+
FCFGGGGGGGGGGGGGGGGGGGGGFFGFFGGGDFFFGGGGGGGGGGGGGGGGGGGGGGGGGGGGGGGGGGGGGCFGGGGGGGGFGEGGDFEGDEEGFGGGGGGGGGGGGGGGGGGGGGGGG<FFFFFFEGCFGGFGGGGFGGGGGGGGCE=CEEEGFGGGEGGGGGGGFFGGC:+:CCDGGGGGGGGGDGGGGGGGFG6CECFFFGFG7AFGGGCFG??FGGGG77CGFFFFFFGGFFCFGFFG4@FA?@FGGBF?FFBFFFBBFFFF=<B9<4@FF691?FFF:(5<
@M00689:251:000000000-CJTJ5:1:1101:13272:8197 1:N:0:5
CAGGATTAGATACCCCGGTAGTCCTGGCAGTAAACGGTGCGCGTTTGGTGTGGGAGGATTCGACCCCTTCCGTGCCGGAGCTAACGCGTTAAACGCGCCGCCTGGGGAGTACGGTCGCAAGATTAAAACTCAAAGGCATTGACGGGGACCCGCACAAGCGGTTGAGCATGTGGTTTAATTCGATGCAACGCGAAGAACCTTACCTGGGCTTGACATGCACGTGACAGCCGGTGGAAACACCGGTTCTCCTTCGGGCCACTTTCACAGTTGATTCAGCCGTCGCTCAT
+
GGGEFCFGGGGGGGGGGGGGGFGGGFDFGGFFGGGGFGGG+FFGGGGGGGGGGGECECCCF7EFGGGGGGG,CDFGDFGGFGA<FCFGGGGG,ACF7FGCGGGEFGDCFG<EG:FGGG:FFFFGCC,ECGGGGFGC,3@FBFGGDG7@EGGE7*=FC,<1<F*:8+5?E<F,>FFGGGFFG5+CEEF9B*CEDE5EGFCFG?GGF7:5CFFC*8C?*;6C5C*9*2+7>C)<D>5C*<GGG7CDEEFFFFFG:))(,,-)6*64=*9)/))6)7***732((4<?6<
@M00689:251:000000000-CJTJ5:1:1101:17406:8214 1:N:0:5
CAGGATTAGATACCCTGGTAGTCCACGCCCTAAACGATGAATGCTAGTTGTTGGGGTGCTTGTCACTCCAGTAATGCAGTTAACACATTAAGCATTCCGCCTGGGGAGTACGGTCGCAAGATTAAAACTCAAAGGAATAGACGGGGACCCGCACAAGCGGTGGAGCATGTGGTTTAATTCGAAGATACGCGAAGAACCTTACCTAGGCTTGACATTGATAGAATCTGCTAGAGATAGCGGAGTGTCTAGTTTACTAGACCTTGAAAACAGGTGCTGCATGGCCGTCGGCTCAT
+
GGGGFGGGGGGGGFGGGGGGGGGGGGGGGGGGGGGGEGGFEGGGGGGGGGGGGGDGGGGGGGGGGGGGGGGFF9FCFFGGGGGGGGGGGFFGGGGGGGGGGGGGFGGGGGGGEGGGGG@B<FFFGGGGGGGGGAEGGFGGDGFGGCGGGGGGGGGFFGGGGFE7CFGGGGGAFGGGGGGGGGDGGGGGGDGGEGGGGGGGGGGGGGGGGGGGGGGFGFFG=CCDGGGGF>CA4ACCFFG97DDCFFF2@FFGGFFA9AAFBB><:?9?:??F:?FFFFFA??:;>;01;<62>
@M00689:251:000000000-CJTJ5:1:1101:20305:8384 1:N:0:5
CAGGATTAGATACCCTGGTAGTCCACGCCGTAAACGTTGGGCGCTAGTTGTGGGGTCCTTCCACGGACTCCGTGCCGCAGCTAACGCATTAAGCGCCCCGCCTGGGGAGTACGGCCGCAAGGTTGAAACTCAAAGGAATTGACGGGGACCCGCACAAGCGGTGGATGATGTGGTTTATTTCGATCCAACGCGAAAAACCTTACCTACTTTTGACATGTACGGAATTCGCCAGAGATGGCTTAGTGCTCGAAAGAGAACCGTAAAACAGTTGGTTCATGTCTGTCGGCTCAT
+
GGGGGGGGGGEGGFGGGFF9AFGGGGFGGEGGGGGGGGGG7CCEGGG6CEGGGGD@C<F@F<,C:C+@EG<,C9CF=F>+@CEFGC:+B+FA,B:FFFF+=>EFGGD:CF85=+FE@FEE@7DCFAE9D<DFFGF@7,F<<,@>CCE:CFE7E*4*2,<**=ED@C+CF9C<,CFF7+5CF589*:C:C5::5CCC*//A?+<FF??+<F>93+0:4=*:C)**9>+/>**)0)0:??5FG792/*96)77/9471>>2):F0(*10.9)4(-)=6BF)64)6)33((().
@M00689:251:000000000-CJTJ5:1:1101:4901:8567 1:N:0:5
CAGGATTAGATACCCTGGTAGTCCACGCCGTAAACGATGGGCACTAGGTGTGGGGGGTGTCGACTCCCTCCGTGCCGACGCTAACGCATTAAGCGCCCCGCCTGGGGAGTACGGCCGCAAGGCTAAAACTCAAAGGAATTGACGGGGGCCCGCACAAGCGGCGGAGCATGTTGCTTAATTCGACGCAACGCGCAGAACCTTACCAGCGTTTGACATGGCACGGCGATCTCCAGAGATGGATTTCTTCCCGCAAGGGACGTGCACACAGGTGCTGCATGGTCGTCGGCCCAT
+
GFGGFGGGGGGGFFGGFGGGGGFFCEFGFCEGGGFGGGGGGGGGGFGGCFFGGGGGGGGGGGGGGGGGGGGGGFGGGGCGDGGGGGGGGGGGFFGGCGGGGGGGGGEGFGGGGGGGGGGGGGGGGFGG@FGFGGGGGGGGGFGGDEEGGGEGGGGGCFFEGCEGGGGGGGGCGGGGFCFFGGGGGGGEGGGEGGGGG>8FGGGGFGGGE;DGFCFFFF:56CDGGGECFC:?FFGGBFGC77CC?=F>F>>GGEF::?FF?>6AFF38>AB:)@FFFF?949>80>((-8<
@M00689:251:000000000-CJTJ5:1:1101:4673:8671 1:N:0:5
CAGGATTAGATACCCTGGTAGTCCACGCCGTAAACGATGGGTGCTAGGTGTCACGGGCATTGACTCCCGTGGTGCCGTAGCAAACGCATTAAGCACCCCGCCTGGGGAGTACGGCCGCAAGGGTAAAACTCAAAGGAATTGAGGGGGGCCGGCACAAGCGGGGGAGCAGGGGGGTGAATGCGAAGAAAGGCGAAGAACCTTACCAGCGTGGGAGATGGCACGGCGAGTGCAAGAGATGGACGTCGACCGGCAAGGGAGGGGAGCAGAGGGGGGGAAGGGAGGTCGGACAATCGGG
+
GGGGGGGGGGGGGFGGGGGGGGDFDFGGGGGGGGGGGGGGGGGGGGGGGGGGGGGGGGCGGGFCFGGGGGGGGGGGGGGGGGGFGGGGGGGGGGCG@GGGGGGFGGCBC+B:?EB+>+>>BF+,8<?D8,,C=AFFFD<,8C,3>@@C8/28*:*88>5;?*:8:?/;*:*/?***2<++*2:8?*0A+:*:5:=EF*2*+3<<?<*:2/)29*2*::)9*1517D7))2*97<DF*1<92)**))0-).-)9>F?B(3)-)4(8)04@(49(7)0.76(-4((-7((-.,,33-
@M00689:251:000000000-CJTJ5:1:1101:25823:8712 1:N:0:5
CAGGATTAGATACCCTGGTAGTCCACGCCCTAAACGATGAATGCTAGTTGTTGGGGTGCTTGTCACTCCAGTAATGCAGTTAACACATTAAGCATTCCGCCTGGGGAGTACGGTCGCAAGATTAAAACTCAAAGGAATAGACGGGGACCCGCACAAGCGGTGGAGCATGTGGTTTAATTCGAAGATACGCGAAGAACCTTACCTAGGCTTGACATTGATAGAATCTGCTAGAGATAGCGGAGTGTCTAGTTTACTAGACCTTGAAAACAGGTGATGCATGGCTGTCGGCTCATCG
+
GGGGGGGGGGGGGGGGGFGGGGGGGGDGGGGGGEGGGGGFDGGGGGGGGGGGGGGEEGGGGGGGGGGGGGGGGGGGGGGEFFFFGGGGGGEFGGGGGGGGGGGGGG@FGGGGDG:FFFGGGGFEGEGGGFGGGGGFGGGGGGGGFGGCEGGGGGEF8DGFFEGC?FGCFCED>:DCCCCFFFGGGGCFDG>EGGGGGFGDA?,,>CCFFG5=DFC>FFAFGGFF++++@@FFA@F>FFG3CCDF6@*6@@A*?FFFFAAF0?:)9*13>::4?FB@?66)2?:?:?:B>F(.4)(
@M00689:251:000000000-CJTJ5:1:1101:25815:8732 1:N:0:5
CAGGATTAGATACCCTGGTAGTCCACGCCCTAAACGATGAATGCTAGTTGTTGGGGTGCTTGTCACTCCAGTAATGCAGTTAACACATTAAGCATTCCGCCTGGGGAGTACGGTCGCAAGATTAAAACTCAAAGGAATAGACGGGGACCCGCACAAGCGGTGGAGCATGTGGTTTAATTCGAAGATACGCGAAGAACCTTACCTAGGCTTGACATTGATAGAATCTGCTAGAGATAGCGGAGTGTCTAGTTTACTAGACCTTGAAAACAGGTGATGCATGGCTGTCGGCTCAT
+
GGGGGGGGGGGGGGGGGGGGGGGGGGGGGGGGGGGGGGGGGGGGGGGGGGGGGGGGGGGGGGGGGGGGGGGGGGGGGGGGGGGGGGGGGGDFGGGGGGGGGGGGGGGGGGGGGGGGGGGGGGGGGGGGGGGGGGGGGGGFEGGGGGGGGGGGGGGGGGGGGGGGGGGGGGGGGGGGGGGGGGGGGGGGGGGGGGEGGGGGGGGGGGGGGGGGG?9:CAFDGDFGGGGGFG=FFFGGFFGGGGGDFFFFFFFGGFFFABFFFFBBFFFFFFFF?FF?FFA27?FFFFF(9?BFA
@M00689:251:000000000-CJTJ5:1:1101:22894:8747 1:N:0:5
CAGGATTAGATACCCTGGTAGTCCATGCCGTAAACGGTGGGCGCTAGGTGTAGGGGTCTTCCACGGCCTCTGTGTCGTAGCTAACGCATTAAGCGCCCCGCCTGGGGAGTACGGCCGCAAGGCTAAAACTCAAAGGAATTGACGGGGGCCCGCACAAGCGGCGGAGCATGTGGATTAATTCGATGCAACGCGAAGAACCTTACCTGGGCTTGACATACACCAGATCGCTGCAGAGATGTAGTTTCCCTTGTGGTTGGTGTACATGTGTTGCATGGCTGTCGGCTCCT
+
GGGGGGGGGGGGGGGGGGGGGGGGGGGGGGGGGGGGGGGDEGEGGGGFEFFGGGGEGGGGGGGGGGGGGGGGGGGGGGGGGGGGGGGGGGGGGGGGGGGGGGGGGGGDGGGGGGGGGGGGGGGGGFGGGGGGGGFFGGGGGGGGDGGGGGGEGGGGGGGGGGCCEEGGGGFGGFGGG?EEFCFFEGFEGEGGGGGGGFGGGGGGGGGGGGGEFFGGGF@GGGGGFGGGFCDF?FFGFFD>C>FG=FFFBFDG37@<(4(7<?<)=FFDF<F?FFFFF@??B>FB0(,
@M00689:251:000000000-CJTJ5:1:1101:22876:8758 1:N:0:5
CAGGATTAGATACCCTGGTAGTCCATGCCGTAAACGGTGGGCGCTAGGTGTAGGGGTCTTCCACGGCCTCTGTGTCGTAGCTAACGCATTAAGCGCCCCGCCTGGGGAGTACGGCCGCAAGGCTAAAACTCAAAGGAATTGACGGGGGCCCGCACAAGCGGCGGAGCATGTGGATTAATTCGATGCAACGCGAAGAACCTTACCTGGGCTTGACATACACCAGATCGCTGCAGAGATGTAGTTTCCCTTGTGGTTGGTGTACAGGTGTTGCATGGCTGTCGGCTCAT
+
GGGGGGGGGGGGGGGGGGGGGGGGGGGFGGGGGGGGGGG77FGGGGGFGGGGGGC7FGGGGGFGDGGGGGGGGGGGDGGGGGGGGDGGGGGGGGEGGGGGGGGGCF7=FFFGGGGGDGDEGGGGGGGGGGGGGGAEEEFGGEG:CE@:EGG8EEGGGFGGEF:EGEGGGGGGG9FFCFGGG=9CCGFGG7EEEDGCGGGGGCFGFEFFGGGGGGGCFF@GGF<4CFDDFDGF@F3*9?D*7CGGFFFFFFFG<FF66?FF2@B459)5>?D7AF>F?.8?:16:B25
@M00689:251:000000000-CJTJ5:1:1101:9983:8809 1:N:0:5
CAGGATTAGATACCCTGGTAGTCCACGCCGTAAACGATGGATACTAGGTGTAGGATGTATCGACCCCTTCTGTGCCGGCGTTCACACATTCCGTATCCCGCCTGGGGAGTACTGTCGCAAGTCTGCAACTCAAAGGAATTGACGGGGGCCCGCCCAAGTGTTGGAGCATGTTGTTTATTTCGCCGCTACGCGAAGCACCTTACCTGGGTTTGAACTTCACCGCATTATTTCTGAGTTGGTTTTCTTCCTTCGGGACCGTTTGACAGTTGTTTCATGTCCGTCGGCTCAT
+
GGGGFFGGGGGGGGGGGFFG@E6E,EBFDFGGGGGGCFGDEFFEFFGGGGGDCF@,,C9EACCGGGFGGGG<F,,E++67>>,CFCF,C,,59F,EFEF:+>B++=7++?FE5?FGGGG+75FFE,55EEGFF9F8,,ADFDFECG7<CG@43:C*>>>,,@,D@,,1?<F,,<C:;,4;:4*:**4*1*25*/**+<;;<+<EGC*:CEGEG++2:6*7>*))*1+0**2*****//*95CD*9FF2?=)*/.)(4,-83)-:**9>*)4(-08***.(42(-((4):
@M00689:251:000000000-CJTJ5:1:1101:9999:8822 1:N:0:5
CAGGATTAGATACCCTGGTAGTCCACGCCGTAAACGATGGATACTAGGTGTAGGAGGTATCGACCCCTTCTGTGCCGGCGTTAACACATTAAGTATCCCGCCTGGGGAGTACGGTCGCAAGGCTGAAACTCAAAGGAATTGACGGGGGCCCGCACAAGTGGTGGAGCATGTGGTTTAATTCGACGCTACGCGAAGAACCTTACCTGGGTTTGAAATTCACCGGAAGACTCCAGAGATGGTGTTCGTCCTTCGGGACCGGTGGACAGGTGATGCATGGCCGTCGGCTCAT
+
GGGGGGGGGGGGGGGGGGGGGGGGGGGGGGGGGGGGDGGCCFGGGGGGGGGGGGFEGGEFGC@FGGGGGGG9FFGG:@FEGGE,FFFAFG<<FGEFGGGDGGGDFGGGEFFGGDGGGG:BCEFG,BDGGGGGGCGG:,@FGFGGGGGGGGGGGEGEGCFFFGGDGGG:EDFGFGGG7CCGGF7EEGGEGEGEGDG>EGGGGGGGGG=FFGGCFEGFGFBFGDD:/):DFGGF?457BF*CCFDD:>EFFFAFC>39?13B;>BF45>A?DB9A=F4)8>(7>(-108><
@M00689:251:000000000-CJTJ5:1:1101:18129:8915 1:N:0:5
CAGGATTAGATACCCCGGTAGTCCTAGCTGTAAACGATCAGTACTAGACGGAGGGGGGCTTGCCCTTCTCGGTCGTAGCGAAAGCGATAAGTACTGCGCCTGGGGAGTATGGTCGCAAGGCTGAAACTCAAAGGAATTGACGGGGGCTCACACAAGCGGTGGAGCATGTGGCTTAATTCGAGGCAACGCGAAGAACCTTATCCTGGGCTTGACATGCTGGGATTAGTCTCCTGAAAGGGAGATGACGCCTTCGGGTGGAACCAGCACAGGTGCTGCATGGTCGTCGGCTCAT
+
GGGGGGGGGGGGGGGGGGGGGGGGGGGGGGGGGGGGGGGGGGGGGGGGGGGGGGGGGGGGGCGGGGGGGGGGGGGGFGGEDGGGGGBFFGFGGGGFGGGGGGGGGGEGCGGDGGGGGGGFGGGGEGGGGGGGGFFGGGGAFEEGGGGGGGGGGGGDGGGGGGGGGGGGGGGGGGGGGGGGD*?GCFGGGDGG5=FGGGGGGGGGGGGGGGGGGGGGGFFGGGFGG4CGFGGFFFCFF:DGDGGFFFBBEFFGGBBFF>:F?>?0@FF7>?F:BFBF?FFBFFFBF;F>(33<
@M00689:251:000000000-CJTJ5:1:1101:13593:9012 1:N:0:5
CAGGATTAGATACCCTGGTAGTCCACGCCGTAAACGATGTCTACTAGTCGTTGGGTCCCTTGAGGACTTAGTGACGCAGCTAACGCAATAAGTAGACCGCCTGGGGAGTACGGCCGCAAGGTTAAAACTCAAATGAATTGACGGGGGCCCGCACAAGCGGTGGAGCATGTGGTTTAATTCGATGCAACGCGAAGAACCTTACCTGGTCTTGACATATCTAGAATCCTGCAGAGATGCGGGAGTGCCTTCGGGAATTAGAATACAGGTTCTGCATGGCCGTCGGCTCAT
+
GGGGGGGGGGFGGGGGGGGGGGGGGGFGGGGGGGGGGGGGGGGGGGGGGGGGGGDFGGGGGCEAGGFGGGGGFEGCG@FGGCFGEGDFGAC<FFEFGGGGGGGFGGGGGBFBFGGGGCF7@FG?FEFGGGGGGGGGCFGFFGGGGGGGGGGGGGGGGGGGGGGC@FDGGGGGGGGF9CGGGFGBE9FGGGGGGCEGGGGGFGGGGGGGGGGFGGG*CFFCDGFDGGG7@F4@@>G>F35CGCCFBFFFFF<GC:@?::AFABBB?FF)9<)6-@74@F>>>91;B?24
@M00689:251:000000000-CJTJ5:1:1101:8836:9147 1:N:0:5
CAGGATTAGATACCCTGGTAGTCCTAGCCCTAAACGATGGATGCTTGGTGTAGCCGGTACCCAATCCGGCTGTGCCGCAGCTAACGCGATAAGCATCCCGCCTGGGGAGTACGGTCGCAAGGCTGAAACTCAAAGGAATTGACGGGGGCCCGCACAAGCGGTGGAGCATGTGGTTTAATTCGAAGCAACGCGCAGAACCTTACCAGGACTTGACATGGGGAGGCCGTGTCCAGAGAGGGGCATTTCCCGCAAGGGACATCCTGCACAGGTGCGGAAGGGTCGTCGGCTCATCTGG
+
CFGG@EGFFGFFDFGGFFFGGGAEFGCEDFFFGGGGEDFGGEFEEFCFCDEGFDGGG:EFFF@FFFF@CC@CFFFF@B+@:??6,=:FEGFDGADDFF@FEEE@CCCGGGGGGGCC>FDEG<EGG?BDFCDFFDFFGCGFDE==@FEC87@CGD@FFGGGGGGGGGEFFGFFEFC8CCFGF8;CEG8BBC:5=E=EFFCCFGEFGFGG=FGGGE?7>)>DGDD759EG5C:=F*77)57D<DCC?F=<@59DGFF??()14=A47)*35.24(.)7)5(.43(371(((569<B2
@M00689:251:000000000-CJTJ5:1:1101:7615:9158 1:N:0:5
CAGGATTAGATACCCTGGTAGTCCATGCCGTAAACGGTGGGCGCTAGGTGTAGGGGTCTTCCACGGCCTCTGTGTCGTAGCTAACGCATTAAGCGCCCCGCCTGGGGAGTACGGCCGCAAGGCTAAAACTCAAAGGAATTGACGGGGGCCCGCACAAGCGGCGGAGCATGTGGATTAATTCGATGCAACGCGAAGAACCTTACCTGGGCATGACATACACAAGATCGCTGCAGAGATGTAGTTTCTCTTGTGGTTGGTGTACAGTTGCTGCATGGTTGTCGGCTCATCTGTCC
+
GFGGEGCGGGGGC9CFDFDEEFGG@FDE@FCEGGGGGGGC:FFGGDFGEEEFFGEGFCGGGFGGGGDC@CFGGGGCEFEFFFDD=FFGGC<EDGGEFGG@7CF7<DCBFF8FC:FGC:FCGF7<>CDBEFDGDFGCB<DGFG9>CFC@CGG@7BECF=C71<87C588E:+<@GGGC+2AD53+389<<55=CCE/:*/;FD@<::7=F*2C>69>DF@<*9*96*:CF53)06<>677CGF7FF/06=7AC3>)4(3053*6:**16*6??)859FE?)1306<)--:<A2)
@M00689:251:000000000-CJTJ5:1:1101:7626:9173 1:N:0:5
CAGGATTAGATACCCTGGTAGTCCATGCCGTAAACGGTGGGCGCTAGGTGTAGGGGTCTTCCACGGCCTCTGTGTCGTAGCTAACGCATTAAGCGCCCCGCCTGGGGAGTACGGCCGCAAGGCTAAAACTCAAAGGAATTGACGGGGGCCCGCACAAGCGGCGGAGCATGTGGATTAATTCGATGCAACGCGAAGAACCTTACCTGGGCTTGACATACACCAGATCGCTGCAGAGATGTAGTTTCCCTTGTGGTTGGTGTACAGGTGCTGCATGGTTGTCGGCTCAT
+
GGGGGGGGGGGGGGGGGGGGGGGGGGGGGGGGGGGGGGGGGGGGGGGGGGGGGGGGGGGGGGGGGGGGGGGGGGGGGGGGGGGGGGGGGGGFGGGGGGGGGGGGGGGGGGGGGGGGGGGGGGGGGGGGGGGGG9DGGGGGGGGGGGGGGGGGGGGGGGGGC@ECGGGFGFCGGGGFFFGGGGGDCEFGGGGGGGGEFFFGGGGFG?FGGGGGGFGGGFFGGGG<0>:DFCGFFF*969FF70CGFF?<B?BFGFF:>F?F2*5)7F??FFF(.95FFDFA?B(3374
@M00689:251:000000000-CJTJ5:1:1101:7286:9227 1:N:0:5
CAGGATTAGATACCCTGGTAGTCCACGCCGTAAACGATGAGTGCTAAGTGTTAGGGGGTTTCCGCCCCTTAGTGCTGCAGCTAACGCATTAAGCACTCCGCCTGGGGAGTACGGCCGCAAGGCTGAAACTCAAAGGAATTGACGGGGACCCGCACAAGCGGTGGAGCATGTGGTTTAATTCGAAGCAACGCGAAGAACCTTACCAGGTCTTGACATCCCGCTGACCGGCATGGAGACATGTCTTTCCCTTCGGGGACAGCGGTGACAGGTGATGCATGGTTGTCGGCTCAT
+
GGGGGGGGGGGGGFGGGGGGGGGGCGGGGGGGGGGGGGGGGGGGGGGGGGGGGGGGGGGGGGGGGGGGGGGGGGGGGGGGGGGGGGGGGGGGGGGGGGGGGGGGGGGGDGGGGGGGGGGDGGGGFDFGGGGGGFFGGGGGGAGGGGGGGGEEDCGGGFGGGFGGGGGCFGGGGFFGGGGGGGC:EGFGGGGG=EGGGGGGGGGGGGGEFFFCCGGGGFFDDGG<FGGDBDG@>)9<FF7*?FDGFFF?FFBG:5B;>?6>;BB>)76<54:AAFF??BBAFFFF:;00()6
@M00689:251:000000000-CJTJ5:1:1101:10593:9285 1:N:0:5
CAGGATTAGATACCCTGGTAGTCCATGCCGTAAACGGTGGGCGCTAGGTGTAGGGGTCTTCCACGGCCTCTGTGTCGTAGCTAACGCATTAAGCGCCCCGCCTGGGGAGTACGGCCGCAAGGCTAAAACTCAAAGGAATTGACGGGGGCCCGCACAAGCGGCGGAGCATGTGGATTAATTCGATGCAACGCGAAGAACCTTACCTGGGCTTGACATACACCAGATCGCTGCAGAGATGTAGTTTCCCTTGTGGTTGGTGTATAGGTGTTGCATGGTTGTCGGCTCAT
+
GFGGGGGGGGGGFFGGGGGGGGGGFGFFEEFGGGGGGGGCEFGGGGGGFGGGGGGGGGGGGFGGGGEGGGGGGGGGGGGFGGFFCFGGGGGGGGGGGGGGGGGGGGGGGGGGGGGGGGEFGGGGFFGGGDFFFGGGGGGGGFFCGFGGGCECE::FGGG@EF8CEGGG<CGFFEEFCCFGGFCFGGGGFGGGGGG><@E*<?FEFGGGGG5EG?EGCF?F*97CFF:*79D;@?F<F=02:7:7*/64=F4DC5;<>B?FF*)6?46<EBDF9=>FF>BFBBB?F?2
@M00689:251:000000000-CJTJ5:1:1101:10601:9301 1:N:0:5
CAGGATTAGATACCCTGGTAGTCCATGCCGTAAACGGTGGGCGCTAGGTGTAGGGGTCTTCCACGGCCTCTGTGTCGTAGCTAACGCATTAAGCGCCCCGCCTGGGGAGTACGGCCGCAAGGCTAAAACTCAAAGGAATTGACGGGGGCCCGCACAAGCGGCGGATCATGTGGATTAATTCGATGCAACGCGAAGAACCTTACCTGGGCTTGACATCCACCAGATCGCTGCAGAGATGTAGTTTCCCTTGTGGTTGGTGTACAGGTGTTGCATGGTTGTCGGCTCAT
+
GGGGGGGGGGG<FFGGGFGGGGGGGGFGGGGGGGGGGGGGGGGGGGGGFGGGGDGDGGGGGGGGG>FDFGGGGGGGGGGGGGGFF:FFGGGGGGGGFGGGGGGGC@EGGFGGGGGGGGD@CFFGGGGGGGGGGGFFGGGC<FGGGGGGGGGGGCBFG5=<EGED?*:@FGGGGGGGGEFGG=CGFGGFGGG5C*:EFGGGGGGGFG555F5CGGGG*)/CC4947CCC49DFF?C<F?FFC:>F4FFFF?4775@B>??FDFF))068;(6?)95BF5:>?(,1:<>
@M00689:251:000000000-CJTJ5:1:1101:15675:9535 1:N:0:5
CAGGATTAGATACCCCACACGGAGCAAGAGGTGCTGTGGGAAGCAGAGGTGACGCTTTGCATAGAGGTGCCTTGCTGGAGGTGTTGCATGGCTGTCGGCTCAT
+
GGGGCFGGGGGGGGFGGGGGGDGDGFFGFFGG8FFGGFGGECFFDGGGFGFGGGGGGGGG9E<EFGGFDGGGGGFGGG8FGGGGGGGGFFGGGGGGGGGGGGF
@M00689:251:000000000-CJTJ5:1:1101:26022:9549 1:N:0:5
CAGGATTAGATACCCTGGTAGTCCACGCCGTAAACGTTGGGCGCTAGGTGTGGGATCCTTCCACGGATTCCGTGCCGCAGCTAACGCATTAAGCGCCCCGCCTGGGGAGTACGGCCGCAAGGCTAAAACTCAAAGGAATTGACGGGGGCCCGCACAAGCGGCGGAGCATGTGGATTAATTCGATGCAACGCGAAGAACCTTACCTGGGCTTGACATACACCAGATCGCTGCAGAGATGTAGTTTCCCTTGTGGTTGGTGTACAGGTGTTGCATGGCCGTCGGCTCAT
+
GGGGGGGGGGGGGGGGGGGGGGGGGGGGGGGGGEGGGGG@BDFGGGGGGGGGGGFGGGGGGGGGGGDFGDGFGGGGGGGGGGFGGEGGGGGGGGGGGGGGGGGGGGGGEGGGGGGGGGGGGGGGGGGGGGGGGDGGGGGGGGGGGGGDGGGDGEGGGGGGGGGGGGGGGGFGGGGGFGGGGGGGFGGFFEEEGGGEGGGGGGGFFGCFGGGGGGFGGFFFFFGFFGGG:CGFFFGG4B:CFGGC=FFFFFBGGFFF>FFFB44AFFFFFFA2A/<>@>>B>;FF:?9
@M00689:251:000000000-CJTJ5:1:1101:17790:9570 1:N:0:5
CAGGATTAGATACCCTGGTAGTCCACGCTGTAAACGATGCGTGCTAGACGTTGGGAGGCCTAGCCTCTCGGTGTCGCAGTCAACACGTTAAGCACGCCGCCTGGGGAGTACGGCCGCAAGGTTAAAACTCAAAGGAATTGACGGGGGCCCGCACAAGCGGTGGAGCATGTGGTTTAATTCGAAGCAACGCGCAGAACCTTACCAGCGTTTGACATGGCACGGCGATCTCCAGAGATGGATTTCTTCCCGCAAGGGACGTGCACACAGGTGTTGCATGGTTGTCGGCTCAT
+
GGGGGGGGGGGGGGGGGGGGGGGGGGGGGGGGGGGGGGGGGGGGGGGGGGGGGGGGGGGGGGGGGGGGGGGGGGGGGGGGGGGGGGGGGGGGGGGGGGGGGGGGGGGGGGGGGGGGGGGGGGGGGGGGGGGGGGGGGGFFGGGGGGGGGGGGGGGGGGGGGGGGGGFGGGGGGGGGGGGGCFGGGGGGGGGGGGGGGGGGGGGGGGGGGGGGGGGGGFFGGGGGDGGGFGGFFFGGFFGGGGGGFFFFFFBGGFEFFFFFFF>FFEFF??AFFFFFFFFBFFF?>FFFFF
@M00689:251:000000000-CJTJ5:1:1101:17204:9584 1:N:0:5
CAGGATTAGATACCCTGGTAGTCCACGCCCTAAACGATGTCAACTGGTTGTTGGACGGCTTGCTGTTCAGTAACGAAGCTAACGCGTGAAGTTGACCGCCTGGGGAGTACGGCCGCAAGGTTGAAACTCAAAAGAATTGACGGGGGCCCGCACAAGCAGTGGAGCATGTGGTTTAATTCGAAGCAACGCGAAGAACCTTACCTAGACTTGACATCCCTTGCATAACCTAGAGATAGGCGAAGTCCTTCGGGACAAGGTGACAGGTGTTGCATGGCCGTCGGCTCATCTTGTACTT
+
GGGGGGGGGGGGGGGGGGGGGGGGGGGGGGGFFGGGGGGGGGGGFGGGGGGGFGGGGGGGGGGGGGGGGGGGGGGGGGGGGGGGGGGGGGGGGGGGGGGGGFGGGGGGCGGGGGGGGDEGGGGGGAFGGGGGGGGGGGFGGGGGGCGGEDGGGGGGGGGGGGGGGGGGGFGGGGGGGGGGGGGGFGGGGGGGGGGGFGGFGFGDGFGFGDFGFFGGGFFGGGGGFGF>6CFFFFGGF@DGDDGGFFFFF3()>>>?FF0*5*4<=@FB5<>DA:56)<>>FFF?2)6).)))-46
@M00689:251:000000000-CJTJ5:1:1101:28877:9616 1:N:0:5
CAGGATTAGATACCCTGGTAGTCCATGCCGTAAACGGTGGGCGCTAGGTGTAGGGGTCTTCCACGGCCTCTGTGTCGTAGCTAACGCATTAAGCGCCCCGCCTGGGGAGTACGGCCGCAAGGCTAAAACTCAAAGGAATTGACGGGGGCCCGCACAAGCGGCGGAGCATGTGGATTAATTCGATGCAACGCGAAGAACCTTACCTGGGCTTGACATACACCAGATCGCTGCATAGATGTAGTTTCCCTTGTGGTTGGTGTACAGGTGATGCATGGCCGTCGGCTCATCTGTCCTT
+
GGGGGGFGGFGGEFFFFFGFEFGFGFFECCFEEGFGDGG:BCEEEG@FFEFFFGGGCGGGGGFGEGDGGCFGGDFECFGG7F?EF=FFECGGGGDGGEGEF@FFFEFCCFCFFGG4>B7F:77=CEGD9FGC<FFGGGGGGE9F@:>CGCCEE:FGG:CFFGGG=ECGGGG?7:+3@ECGGE7EFGGDEE=G5CEEGGGGFGGGGGC5*87=5<9>F?F<FG4/92:DFGGF***2@FGCDCC797=294<CDFF?0<<7<@2..*)./-))-/.)0.491(-1:):9))).)).
@M00689:251:000000000-CJTJ5:1:1101:28894:9618 1:N:0:5
CAGGATTAGATACCCTGGTAGTCCATGCCGTAAACGGTGGGCGCTAGGTGTAGGGGTCTTCCACGGCCTCTGTGTCGTAGCTAACGCATTAAGCGCCCCGCCTGGGGAGTACGGCCGCAAGGCTAAAACTCAAAGGAATTGACGGGGGCCCGCACAAGCGGCGGAGCATGTGGATTAATTCGATGCAACGCGAAGAACCTTACCTGGGCTTGACATACACCAGATCGCTGCAGAGATGTAGTTTCCCTTGTGGTTGGTGTACAGGTGATGCATGGCCGTCGGCTCAT
+
GGGGGGGGGGGGGGGGGGGGGGGGGGGGGGGGGGGGGGGGGGGGGGGGGGGFGGGGGGGGGGGGGGGGGGGGGGGGGGGGGGGGGGGGGGFGGGGGGGGGGGGGGGGCFGGGGGGGGGGDGGFCF@CGGGGGFGGF:FFGGFGGGGGGGGGGGGG7EGGGGGGGGGGFGGGGGGFFFGGGGGGGGGGGGG5CECC>CGGGFFGGGGGGGGGGGGGGGFFGGGFGGGGGFGGFF9FGFFGGGGGFFFFFFFFCC@@<FFFFBFBAFFFFFAFFABF@FEFF919(,34
@M00689:251:000000000-CJTJ5:1:1101:16599:9687 1:N:0:5
CAGGATTAGATACCCTGGTAGTCCATGCCGTAAACGGTGGGCGCTAGGTGTAGGGGTCTTCCACGGCCTCTGTGTCGTAGCTAACGCATTAAGCGCCCCGCCTGGGGAGTACGGCCGCAAGGCTAAAACTCAAAGGAATTGACGGGGGCCCGCACAAGCGGCGGAGCATGTGGATTAATTCGATGCAACGCGAAGAACCTTACCTGGGCTTGAAAAACACAGAACGGTGGAGAGAAGGAGGTTCCCTTGGGGGTGGGGTACAGGGGTTGGCAGGGCCGCCGGCGCACCGGCTT
+
GGGGGGGGGGGGGGGGGGGGGGGGGGGGGGGGGGGGGGGGGGGGGGGGFGGGGGGGEGGGGGGGGGGGGGGGFGGGGFEGGGGGGGGGFGGGGGGGFGGGGGGGGGGGGGGGGGGGGGGGGGGFGGGGGGGGGGGGGGGGGGGGGGGGGDGGGGGEGGGGGGGGGGGGFGEGGGG7EFCGGGGFGDGGCEGGGGGGGGGGGG8FC9FG5EG**0+**0)>F*0*21*/0)9./.**))0/*/92?F?))03C)0)410())143))0,)(()(7).))(,-,((((((,((,(
@M00689:251:000000000-CJTJ5:1:1101:21861:9704 1:N:0:5
CAGGATTAGATACCCTGGTAGTCCACGCCGTAAACGATGAGAACTAGGTGTCGTGGGTGTTGACCCCCGCGGTGCCGTAGCCAACGCATTAAGTTCTCCGCCTGGGAAGTACGGCCGCAAGGCTAAAACTCAAAGGAATTGACGGGGGCCCGCACAAGCGGCGGAGCATGCGGATTAATTCGATGCAACGCGAAGAACCTTACCAAGGCTTGACATGCACTGGACCGCCCTAGAGATAGGGTTTCCCTTCGGGGCTGGTGTACAGGTGGTGCATGGCTGTCGGCTCAT
+
FGGGGGGGGGGGGGGGGGGGGGGFFGGGGGGGGGGGGGGGGGGGGGGGGGGGGGGGGGGGGGGGGGGGGGGGGGGGGGGGGGGGGGGGGGGGGGGGGGGGGGGGGGGGGGGGGGGGGGGGGGGGGGGGGGGGGGGGGGGGGGGGGGGGGGGGGGGGGGGGGGGGGGGGGGGGGGGGGGGGGGGGFGGGGDGGGGGGGGGFGDGFGGGGGGGGGGGGGFFGGFGFGCG5@GGFFFGGFFGGF*7<=@FFFFFCDD>>FB?F<F9>FFFFF??FDFFF@4?F?BB>B:)4
@M00689:251:000000000-CJTJ5:1:1101:16596:9705 1:N:0:5
CAGGATTAGATACCCTGGTAGTCCATGCCGTAAACGGTGGGCGCTAGGTGTAGGGGTCTTCCACGGCCTCTGTGTCGTAGCTAACGCATTAAGCGCCCCGCCTGGGGAGTACGGCCGCAAGGCTAAAACTCAAAGGAATTGACGGGGGCCCGCACAAGCGGCGGAGCATGTGGATTAATTCGATGCAACGCGAAGAACCTTACCTGGGCTTGACATACACCAGATCGCTGCAGAGATGTAGTTTCCCTTGTGGTTGGTGTACAGGTGTTGCATGGCCGTCGGCTCAT
+
GGGGGGGGGGGFGGGGGGGGGGGGGGGGGGGGGGGGGGFGGGGGGDGGGGGGGGGGGGGGGGGGGGGGGGGGGGGGGGGGGGGGGGGGGGGGGGGGGGGGGGGGGGGGGGGGGGGGGGGCGGGGGFGGGGGGGGGGGGGGGGGGGGGGGGGGG@FFGGGGGGCGGGGGGGGFGGGF6CCFGFFGGGFGGGGG5EGGGGGGGGGGGGGGGGFGGGGG=?FGGGGGGGGGFGGFFFGDFFGFGGGGFFFFFFBG57>09?BFFFABFFFFF?B?FFFFFE>>;96::BF
@M00689:251:000000000-CJTJ5:1:1101:18991:10126 1:N:0:5
CAGGATTAGATACCCTGGTAGTCCATGCCGTAAACGGTGGGCGCTAGGTGTAGGGGTCTTCCACGGCCTCTGTGTCGTAGCTAACGCATTAAGCGCCCCGCCTGGGGAGTACGGCCGCAAGGCTAAAACTCAAAGGAATTGACGGGGGCCCGCACAAGCGGCGGAGCATGTGGATTAATTCGATGCAACGCGAAGAACCTTACCTGGGCTTGACATACACCAGATCGCTGCAGAGATGTAGTTTCCCTTGTGGTTGGTGTACAGGTGTTGCATGGTTGTCGGCTCAT
+
GGGGGGGGGGGGGGGGGGGGGGGGGGGGGGGGGGGGGGGGGGGGGGGGGGGGGGGGGGGGGGGGGGGGGGGGGGGGGGGGGGGGGGGGGGGGGGGGGGGGGGGGGGGGGGGGGGGGGGGGGGGGGGGGGGGGGGGGGGGGGGGGGGGGGGGGGGGGGGGGGDGGGGGGGGGGGGGGGGGGGGGGGGGGGGGGGGGGGGGGFFFGGGGGGGGGGGGGFFFCFCCGGGGGFGGFFFGG=BF>DDGFFFFFFFFGG;FFB:6>BFFFFBF25:BFFFFFFFBBFFFBFF>
@M00689:251:000000000-CJTJ5:1:1101:19600:10131 1:N:0:5
CAGGATTAGATACCCTGGTAGTCCACGCCCTAAACGATGTCAACTAGGTGTTGGGGAAGCGATTTCTCAGTACCGCAGCTAACGCGTGAAGTTGACCGCCTGGGGAGTACGGCCGCAAGGTTAAAACTCAAAGGAATTGACGGGGGCCTGCACAAGCGGTGGAGCATGTGGTTTAATTCGAAGCAACGCGCAGAACCTTACCAGCGTTTGACATGGCACGGCGATTTCCAGAGATGGACTTCTTCCCGCAAGGGACGTGCACACAGGTGCTGCATGGCCGTCGGCTCATCTGAC
+
GGGGGGGGGGGGGFGGGGGGGGGGDGGFGGGGGGGGGGGFFGGGGGGGEFFGGGGGGGGGGGGGGGFGGGGGGFFGGGGGGGGGGGGGGGGGCFGGGGGGGGGGGGGGGGGGGGCFGGGGGGGGGGGGFGGFGGFGFFGGGGGGGGCFGGGGGGGGCGGGGGGGFGGGFGG,<FCEGGGGFGGGGGGGEGGGGGGFGCCFGCGFGG/A=CDCFEGGFF?DDCGG)*:>FDGFFFFGFFFFG*:*9@;?5>>GGFF06?B:0*63>FF<@:BF7FFF>58>9022(,4).<)6))
@M00689:251:000000000-CJTJ5:1:1101:7177:10146 1:N:0:5
CAGGATTATATACCCTGGTAGTCCATGCCGTAAACGGTGGGCGCTAGGTGTAGGGGTCTTCCACGGCCTCTGTGTCGTAGCTAACGCATTAAGCGCCCCGCCTGGGGAGTACGGCCGCAAGGCTAAAACTCAAAGGAATTGACGGGGGCCCGCACAAGCGGCGGAGCATGTGGATTAATTCGATGCAACGCGAAGAACCTTACCTGGGCTTGACATACACCCGATCGCTGCAGAGATGTAGTTTCCCTTGTGGTTGGTTTCCAGGTGATGCATGGCCGTCGTCTCATCTTTCT
+
GGGGGGGGGGGGGGGGGGGGGGGGGGGGGGGGGGGGGGGGGGEGGGGGGGGGGGG7FBFDFGGG@@F@FGGCGAFGGGFFGGF<E:C:FG,C,EEGGGECGGGFD+=++B,EF@FGFG7:CCGDC8<DGGGCFA<,3DEG9<FFCEDDEGGCGGGCB>FG7F@CC8EFGGG7A+CFFFCCFC+C?EFCFEGG*///:FFCFFGFC7>=EFGDCCCFDF6>F5C))1:<F3DF?6509*2*2?C7*=F>F?>C37<4(4(8)*-))9?)9)42<4)09)-60(,(.)--.).-)
@M00689:251:000000000-CJTJ5:1:1101:19607:10148 1:N:0:5
CAGGATTAGATACCCTGGTAGTCCACGCCCTAAACGATGTCAACTAGGTGTTGGGGAAGCGATTTCTCAGTACCGCAGCTAACGCGTGAAGTTGACCGCCTGGGGAGTACGGCCGCAAGGTTAAAACTCAAAGGAATTGACGGGGGCCTGCACAAGCGGTGGAGCATGTGGTTTAATTCGAAGCAACGCGCAGAACCTTACCAGCGTTTGACATGGCACGGCGATTTCCAGAGATGGACTTCTTCCCGCAAGGGACGTGCACACAGGTGCTGCATGGCCGTCGGCTCAT
+
GGGGGGGGGGGGGGGGGGGGGGGGFGEGGCGFGGGGDGGECAFGGGGGGGGGGGGGDD@FG@EFGFFGGFF9FGGGGCCF9EDCGGGCFFACFC,FGGGGGGGGGGGG?GGGGEFGDCC<=DCFFGFGGG8A,<,,@><EFEGFGG:CEFFCFGGGGGGGGGDGGGGGFCGGGGGGGG@F@:CGD:@@EGGD5EE>5CEGF++22C7CGDFFGG65C?F3DG<DDDCGFG7?5>7:?576CGFGFFF:@E3DGE>8(,()30)2)0)4<?DF???*7>>F>;;>>F:2<
@M00689:251:000000000-CJTJ5:1:1101:26731:10167 1:N:0:5
CAGGATTAGATACCCTGGTAGTCCATGCCGTAAACGGTGGGCGCTAGGTGTAGGGGTCTTCCACGGCCTCTGTGTCGTAGCTAACGCATTAAGCGCCCCGCCTGGGGAGTACGGCCGCAAGGCTAAAACTCAAAGGAATTGACGGGGGCCCGCACAAGCGGCGGAGCATGTGGATTAATTCGATGCAACGCGAAGAACCTTACCTGGGCTTGACATACACCAGATCGCTGCAGAGATGTAGTTTCCCTTGTGGTTGGTGTACAGGTGCTGCATGGCCGTCGGCTCATCTGTTC
+
GFGGGGGGGGGGFFGGGGGGGGGGGGFFFGGGGGGGCFCBGGGGGGGGGGG@FGGGGGGGGGGGGGGGGGGGGGGGGGGGGGGGGGGGGGGGGGGGGGGF7FGGGGG@EFGFGGGGGGGCEGGGGGGFGGFFFGGGGGGGGGGGGGGGEGEDDGGGD>BF<FGGDEE5CFFGG@FGG@F@>GC@FGGGG=55:EEEFGGGGGGGGGGFFFFGGGGGGFFGGGFGGGGD:D<F:49>@=CFFCCFB*=AF?>FGFF?><:5)892?FF06<BFF4>F7B>FFFF(24<45<6))
@M00689:251:000000000-CJTJ5:1:1101:26744:10180 1:N:0:5
CAGGATTAGATACCCTGGTAGTCCATGCCGTAAACGGTGGGCGCTAGGTGTCGGGGTCTTCCACGGCCTCTGTGTCGTAGCTAACGCATTAAGCGCCCCGCCTGGGGAGTACGGCCGCAAGGCTAAAACTCAAAGGAATTGACGGGGGCCCGCACAAGCGGCGGAGCATGTGGATTAATTCGATGCAACGCGAAGAACCTTACCTGGGCTTGACATACACCAGATCGCTGCAGAGATGTAGTTTCCCTTGTGGTTGGTGTACAGGTGCTGCATGGCCGTCGGCTCCT
+
GGGGGGGGGGGGGGGGGGGFGGGGFFFGGGG@FCFCFFCFDGCFFCF<FEF,BC7FGGGGGGGGFGGGGGGAFGGGGGGFGGDFGGGGGGG<FGGGGGGGGGGFGGGGGGGGGGGGGGGDGGGGFBBFGGGGGGGGCCGGCFGEGGGGGGGGGGGGGGGGGGGGGGEFGGGFGGGGCFGGGCGGGGFGGDGG5:EGEFGGGFGGGGGFGGGC5FCFDF6FGDFC=FFGFDG?:BFG=FGG7:>C?FFFF;<CC@F:>F:>3F424=9?FAF0<=7@FDBF96;<F((
@M00689:251:000000000-CJTJ5:1:1101:12846:10249 1:N:0:5
CAGGATTAGATACCCTGGTAGTCCACGCCCTAAACGATGCATATTTGGTGTAGGTCATTCAGTTGATCTGTGCCGGAGCTAACGCGTTAAATATGCCGCCTGGGGAGTACAGTCGCAAGGCTGAAACTCAAAGGAATTGACGGGGGCCCGCACAAGTGGTGGAGCATGTGGTTTAATTCGATGATACGCGAGGAACCTTACCTAGGCTAGAATGCGCGTGACCGGTCCAGAGATGGACCTTTCCTTCGGGACACAAAGCAAGGTGTTGCATGGTTGTCGGCTCAT
+
GGGGGGGGGGGGGGGGGGGCGGGGGGDGGGGGGGGGGGGGGGFGGGGGGGG9EFGGFGGGGGGGGGGGGGG@FGGGGGGGFGGGGGGGGGGGGGGGGGGGGGGFGGGGGGGGGGGGGGGGGGGGGGGGGFGGGGFFGGGFGGGGGGGGGGG7EGGGGGGGFGGGGGGFGGGGGGGGGGGGGGFFFGGFGG==EGFGGGCCFGGGGGGGGGGFGGGGGFEDGGGGGGGD=FGFFFGGFFGGGGGGFFFFB@()7>@?BF:?>FFFFF><F<<>?@F3>88>F0<?)
@M00689:251:000000000-CJTJ5:1:1101:10486:10437 1:N:0:5
CAGGATTAGATACCCTGGTAGTCCACGCCGTAAACGATGATGGCTAGCTGTTGGCGATACACAGTCAGCGGCTGAGCGAAAGCGGTAAGCCATCCACCTGGGGAGTACGATCGCAAGATTGAAACTCAAAGGAATTGACGGGGGTCCGCACAAGCGGAGGAACATGTGGTTTAATTCGATGATACGCGAGGAACCTTACCTGGGCTAGAACGCTGCGGGAGTGTACGGGAAACCGTACAGCCCTTCGGGGCAGGGAGCGAGGTGCTGAATGGTCGTCGGCTAGTTTGTCTCTTAA
+
GFGGFGDGGFGGEFGGCDGDFFFFC@;:6@FFGGGGGGFEFG9<FEDGDEF,EFFEEEG@FGFACE<CCC6:FDGFFFE@FCCFEGEEGGD=?4AFCCFFGGD+>?FFCFD,C7FEFF,AFA?5:CEFFFFFEFGFFGGG@FFGG@EF@C8BGE7<B8FEGGFG7C,@?<B:7;BC9@FFDG?;CFE7*=*26C200A<FGGG@8**:9E::***))8;7C190?:EDB395F)9*0<<><<<FF401>:()1>344(473D,::?6)*6-,)175))-(2-(-)5)().)62<)
@M00689:251:000000000-CJTJ5:1:1101:22349:10454 1:N:0:5
CAGGATTAGATACCCTGGTAGTCCACGCCCTAAACGATGTCAACTAGGTGTTGGGGAAGCGATTTCTCAGTACCGCAGCTAACGCGTGAAGTTGACCGCCTGGGGAGTACGGTCGCAAGATTAAAACTCAAAGGAATTGACGGGGACCCGCACAAGCGGTGGATTATGTGGATTAATTCGATGCAACGCGAAAAACCTTACCCACCTTTGACATGTACGGAAGTCGCTAGAGATAGCAACGTGCTCGAAAGAGAGCCGTAACACAGGTGGTGCATGGCCGTCGGCTCAT
+
GGGGGGGDGGFGGGGGGGGGGGGGGGGGGGGGGGGGGGGGGGGGGGGGGGGGGGGGGGGGGGGGGGGGGGGGGGGGGGGGGGGGGGGGGGGGGGGGGGGGGGGGGGGGGGGGGGGGGGGGGGGGGGGGGAFGGGGGGGGGGGGGGGGGGGGGGGGGGGGGGGGGGGGGGGGGGGGGGGGGGGGGGGGGGGCEGCCEEGGGGGGGGGGGGGGGGGGGGFFGGGGGGDGGFGGFFFGGFFGF3DCG>FD>?D>*9<DFFFBB?EFFFFFBF?FFFFFFF>B>109B90?B4
@M00689:251:000000000-CJTJ5:1:1101:10481:10457 1:N:0:5
CAGGATTAGATACCCTGGTAGTCCACGCCGTAAACGATGATGGCTAGCTGTTGGCGATACACAGTCAGCGGCTGAGCGAAAGCGGTAAGCCATCCACCTGGGGAGTACGATCGCAAGATTGAAACTCAAAGGAATTGACGGGGGTCCGCACAAGCGGAGGAACATGTGGTTTAATTCGATGATACGCGAGGAACCTTACCTGGGCTAGAACGCTTCTGGAGTGTACGGGAAACCGTACAGCCCTTCGGGGCCGGGAGCGAGGTGCTGCATGGTCGTCGGCTCAT
+
GGGGGGGGGGGGGGGGGGGGGGGGGGEGGGGGGGGGGGGGGGGGGGGGGGGGGGGGGGGGGGGGGGGGGGGGGGGGGGGGGGGGGGGGGGGGGGGGGGGGGGGGGGGGGGGGGGGGGFGGGGGGGGGGGGGGGGGGGGGGGGGGGGGGGGGGGGGGGGGGGGGGGGGGGGGGFGGGGGGGGGGGGGGGGGGGGGGGGGGGGGGGGGGGFFGGGGGGGF=FFGGFGGGDFGGFFFGGFFGGGGGGFFFFF@FGGF>6>FFDFF:?FFFF4AFFFFDFFFBF?B)6
@M00689:251:000000000-CJTJ5:1:1101:23442:10536 1:N:0:5
CAGGATTAGATACCCTGGTAGTCCATGCCGTAAACGGTGGGCGCTAGGTGTAGGGGTCTTCCACGGCCTCTGTGTCGTAGCTAACGCATTAAGCGCCCCGCCTGGGGAGTACGGCCGCAAGGCTAAAACTCAAAGGAATTGACGGGGGCCCGCACAAGCGGCGGAGCATGTGGATTAATTCGATGCAACGCGAAGAGCCTTACCTGGGCTTGACATACACCAGATCGCTGCAGAGATGTAGTTTCCCTTGTGGTTGGTGTACAGGTGTTGCATGGTTGTCGGCTCAT
+
GGGGGGGGGGFFGGGGGGFGGFFEGGFFGGGGGGGCFGGGGGGGGGGGGGGGGGGGGGGGGGGGGGGGGGGGGGGGGGGGGGGGGGGGGGGGGGGGGGGGGGGGGGGGGGGGGGGGGGGEGFGGDFFCGGGGGFC,F3FFGGGGEGGGGGGGGEFGGGGGGGGGGGGGGGGFFFGGGGGGGFFGGGGFGGGGG5CGCGGGGGGGGGFFGGGGGGGGGFFCFFCFGG5DFGGFFF5FBFG7F>FGFFF>F540C7>B((-<3?9<@F?AEFB2<?FFF:?F?9>?6<A
@M00689:251:000000000-CJTJ5:1:1101:22994:10544 1:N:0:5
CAGGATTAGATACCCTGGTAGTCCATGCCGTAAACGGTGGGCGCTAGGTGTAGGGGTCTTCCACGGCCTCTGTGTCGTAGCTAACGCATTAAGCGCCCCGCCTGGGGAGTACGGCCGCAAGGCTAAAACTCAAAGGAATTGACGGGGGCCCGCACAAGCGGCGGAGCATGTGGATTAATTCGATGCAACGCGAAGAACCTTACCTGGGCTTGACATACACCAGATCGCTGCAGAGATGTAGTTTCCCTTGTGGTTGGTGTACAGGTGTTGCATGGCCGTCGGCTCAT
+
GGGGGGGGGGGGGGGGGGGGGGGGGGFGGGGGGGGGDFGFGGGGGGGGGGGGGGGGFGGGGGGGGCGGGGGGGGGGGGGGGGGGGGGGGGGGGGGGGGGGGGGGGGGGGGGGGGGGGGGGGGGGGGGGGGGGGGGGGGGGGGGGGGGGGGGGGGGGGGGEGGGGGGGGGGGGGFGGGGGGGGGGGGGGGGGGGGGGGGGGGGGGGGGGGGGGGGGGGFFGGGGGGCEDFGGFFF3C@FFFFGGGFFFFFFFGGFFFFFFFFB)6?FFFFBF?BFFFFEFF;BF<?D9
@M00689:251:000000000-CJTJ5:1:1101:24576:10550 1:N:0:5
CAGGATTAGATACCCTGGTAGTCCACGCTGTAAACGTTGGGCACTAGGTGTGGGACTCTATCGACGGGTTCCGTGCCGTAGCTAACGCATTAAGTGCCCCGCCTGGGGAGTACGGCCGCAAGGCTAAAACTCAAAGGAATTGACGGGGGCCCGCACAAGCGGCGGAGCGTGTGGCTCAATTCGATGCAACGCGCAGAACCTTACCAGCGTTTGACATGGCAGGGCGATTTCCAGAGATGGACTTCTTCTCGTAAGAGACCTGCAAACAGGGGTTGCAGGGCTGTCGGCTGAT
+
FDFFFFDCFGGGFFGEEFGDGEEC<CCEFEFAECCCCCFGFECFCFGFFF@FGGFC8@CE9FFGEGGGGG@@FFGDAF8CFD9FECFBE7:CFFFFFFDFGCECFFGGEFCFEFEECFFDBFG73DFGFFCFBEFGGFF8CCD,CFGGGD**>1><CCGFFEEECEG:FFEAFECC6ECF:7A?7C50<<C*:C=EEF6>69C<8FF5C;7*9C+C*=<FFDDG*97<)1*@96:75BGFF<F4B4*)8*457@FFFF:)2>08*97(7:(417>47*.,81:(527(8(.)
@M00689:251:000000000-CJTJ5:1:1101:24562:10569 1:N:0:5
CAGGATTAGATACCCTGGTAGTCCACGCTGTAAACGTTGGGCACTAGGTGTGGGACTCTATCGACGGGTTCCGTGCCGTAGCTAACGCATTAAGTGCCCCGCCTGGGGAGTACGGCCGCAAGGCTAAAACTCAAAGGAATTGACGGGGGCCCGCACAAGCGGCGGAGCGTGTGGCTCAATTCGATGCAACGCGCAGAACCTTACCAGCGTTTGACATGGCAGGGCGATTTCCAGAGATGGACTTCTTCTCGTAAGAGGCCTGCACACAGGTGTTGGCTGGATGTCGGCTGCTCTT
+
FCEFGEGFGGGGFFFGFGGFGGCFEECFEGGGGGGGCFFGDFEGFGECFFFGGGDFCCFFFFGGGECCCFGFGGGGGGCEEGGADEE7FDCFGGGGGFGFEGDGFGDG7FGEFGGGEGGGEEEG,FGFFFCFFGDB@A<BCFGFCFGDGEGDG>EEEGFGCG7E85:CFCEG5EFFG???C9*C+2*A9AEGGEG>CGDFDFCG+:CEG/*:*CCGGF@CGG3DCC*>)<:=FFCF5@*00CCFB4@AF9,1755))(-7:F((/*)()45:AEF))0(,(-)(6((,4(().5.
@M00689:251:000000000-CJTJ5:1:1101:24585:10569 1:N:0:5
CAGGATTAGATACCCTGGTAGTCCACGCTGTAAACGTTGGGCACTAGGTGTGGGACTCTATCGACGGGTTCCGTGCCGTAGCTAACGCATTAAGTGCCCCGCCTGGGGAGTACGGCCGCAAGGCTAAAACTCAAAGGAATTGACGGGGGCCCGCACAAGCGGCGGAGCGTGTGGCTCAATTCGATGCAACGCGCAGAACCTTACCAGCGTTTGACATGGCAGGGCGATTTCCAGAGATGGACTTCTTCTCGTAAGAGACCTGCACACAGGTGTTGCATGGCTGTCGGCTCATCTT
+
GGGGGGGGGGGGGGGGGGGGGGGGGGGGGGGGGGGGGGGGGGGGGGGGGGGGGGGGGGGGGGGGGGGGGGGGGGGGGGGGGGGGGGGGGGGGGGGGGGGGGGGGGGGGDGGGGGGGGGGGGGGGGGGGGGGGGGGGGGGGGGGFGGGGGGGGGGGGGGGGGGGGGGGGGGGGGGG>FGFFGGGGGGGGGGGGGGGEEGGGGFFGGGGGGEGGGGGGGFFGGGGGGG=DFFGFFFGGFF7C*CFGFFFABFFGGFF<?<?FF:::FFFBFBDBFF>FFFA?111???9>FB)-4<)
@M00689:251:000000000-CJTJ5:1:1101:5271:10578 1:N:0:5
CAGGATTAGATACCCTGGAAGTCCACGCCCTAAACGATGAATGCTAGTTGTTGGGGTGCTTGTCACTCCAGTAATGCAGTTAACACATTAAGCATTTCGCCTGGGGAGTACGGTCGCAAGATTAAAACTCAAAGGAATAGACGGGGACCCGCACACGCGTTGGAGCATGTGGTTTAATTCGAAGATACGCGAAGAACCTTACCTTGGCTTGACATTGATAGAATCTGCTAGAGATAGCGGAGTTTCTAGTTTACTAGACCTTGAAAACAGGGTGTGTATGGACGTCGGCGCAT
+
G<FEFF<FEDFG9C<FE9,,EFFE9@6:@@FGGGGE:F,C,CFCFA9EDD6C@F:FE+BFFCGGGD@ACC<C,,C,C9<FE9EGAD,C9CEAEEFG,CE:B:BCDD,@F8BCFGGFEEGECCCAE<F,:CFAF9EEFGFFEA7:FG7C7FEE@8F,3BC+CF7DFGFGGFF9DFDCAEGF7EF5:?CF8E*=E5:,,6C??CB9+4?77*)7*+<+;+;3+2+++;+;+1@FFF7++:D)995*9**6=9)2:9?B<A9@:F><6**().3(()8>)/59().(-49((,(((
@M00689:251:000000000-CJTJ5:1:1101:19984:10650 1:N:0:5
CAGGATTAGATACCCTGGTAGTCCACGCCGTAAACGATGTGCGCTGGGTGTCGGGGGTCCTAGACCCTCGGTGCCGCAGCCAACGCGGTAAGCGCACCGCCTGGGGAGTACGGCCGCAAGGTTGAAACTCAAAGGAATTGACGGGGGCCCGCACAAGCGGTGGAGCATGTGGTTTAATTCGAAGCAACGCGCAGAACCTCACCAGGCCTTGACATGGGCACGCCGCGGCGAGAGATCGCCGGTTCCCGCGAGGGACGTGCCGCACAGGTGGTGCATGGCCGTCGGCTCAT
+
GGGGGGGGGGGGGGGGGGGGGGGGEGGGGGGGGFGGGGGGGGGGGGGGGGGGGGGGGGGGGGGGGGGGGGGGGGGGGGGGGGGGGGGGGGGGGGGGGGGGGGGGGGGGGGGGGGGGGGGGGGGGGGGGGGGGGGGGGGGGGGGGGGGGGGGGGGGGGGGGGGGGGGGCFGGGGEGFGGGGGGGGGGGGGGGGGGGGGGDGGGGGGGGGGGGGGGGGGFFGGGDFGGGGEG:B7@DD?FDGG)>C@FFFEB><C>:<F?0;:@96:@FFFFFFF?;FFFB0>B>61981<6
@M00689:251:000000000-CJTJ5:1:1101:11071:10700 1:N:0:5
CAGGATTAGATACCCTGGTAGTCCATGCCGTAAACGGTGGGCGCTAGGTGTAGGGGTCTTCCACGGCCTCTGTGTCGTAGCTAACGCATTAAGCGCCCCGCCTGGGGAGTACGGCCGCAAGGCTAAAACTCAAAGGAATTGACGGGGGCCCGCACAAGCGGCGGAGCATGTGGATTAATTCGATGCAACGCGAAGAACCTTACCTGGGCTTGACATACACCAGATCGCTGCAGAGATGTAGTTTCCCTTGTGGTTGGTGTACAGGTGTTGCATGGCTGTCGGCTCAT
+
GGGGGGGGGGGGGGGGGGGGGGGGGGGGGGGGGGGGGGGGGGGGGGGGGGGGGGGGGGGGGGGGGGGFGGGGGGGGGGGGGGGGGGGGGGGGFGGGGGGGGGGGGGGGGGGGGGGGGGGGGGGGGGGGCFGFGGGGGGGGGGGGGGGGGGGEGB:FGGGGGGGGGGGG6CCFGGGGGGGGGGGGGGGFGEGGG=EGGGFFGGGGGCFGGCGEGGGGGFFGGGFCC97C:CDFF?C5@FFCCFGGFFFFFF>GCFF:921@BFFFFFFFF?2)46FFFE14:>;06?>
@M00689:251:000000000-CJTJ5:1:1101:27099:10776 1:N:0:5
CAGGATTAGATACCCTGGTAGTCCACGCTGTAAACGATGAGTGCCAGTTGTCGGCATGCATGCATGTCGGTGACGCAGCTAACGCATTAAGCACTCCGCCTGGGGAGTACGGTCGCAAGATTAAAACTCAAAGGAATTGACGGGGACCCGCACAAGCAGCGGAGCGTGTGGTTTAATTCGATGCAACGCGAAAAACCTTACCCACCTTTGACATGTACGGAACTCGCCAGAGATGGCTTGGTGCTCGAAAGAGAGCCGTAACACAGGTGTTGCATGGCCGTCGGCTCAT
+
F@EFGFGGGGGGGGGGFFGGGGGFAFGGGGGGGGGGGGGGGGGG,CEGGGGGGGGGGGGFFGGGGGGGGGGGGFGGGGGGGGGGGGEGGGGGGCFEFGGGGGGGGGGGGGGGECFGGGGGEFFGFFGG,EFGGGGG8FFFGGGGGGGCEGGEGGGGGGGGGGGGGGEGEGEFCFGGGGGGGGFEGGDEDGGGGGGGGG?BACFGG7:ECGGGFEGCDFFGGD)>DDGG7>>FF?FGFFGGGGGF=FB9FFFGGFD019?FBBB>FFF>F7??2@445)5>FFB>;6?FA
@M00689:251:000000000-CJTJ5:1:1101:27114:10792 1:N:0:5
CAGGATTAGATACCCTGGTAGTCCACGCTGTAAACGATGAGTGCCAGTTGTCGGCATGCATGCATGTCGGTGACGCAGCTAACGCATTAAGCACTCCGCCTGGGGAGTACGGTCGCAAGATTAAAACTCAAAGGAATTGACGGGGACCCGCACAAGCAGCGGAGCGTGTGGTTTAATTCGATGCAACGCGAAAAACCTTACCCACCTTTGACATGTACGGAACTCGCCAGAGATGGCTTGGTGCTCGAAAGAGAGCCGTAACACAGGTGTTGCATGGCCGTCGGCTCAT
+
GGGGGGGGGGGGGGGGGGGGGGGGGGGGGGGGGGGGGGGGG<FG,FFFGGGGGGGGD<FFGGGGGGGFGGG7F8FCCFGEFFFFGEEGFGGGFGEEGG7FECFGGGEGFFCGFGGGGGGGGGGGGGGGGGGGEGFGFGFGFGGGGEEGGECCCEFFFGGGEDECGGGGGGGFGGGGGGFCCCFE,>CEGG=EGGGGGGGGGGGGGGFGGGDFFGGGGFFGGGGD7CDC>DFFFFG<:FFCDGFGFFE>?;9*CFEFF;:<?:ABFFFAFFFFFFF?F>:>F096>B?<A
@M00689:251:000000000-CJTJ5:1:1101:27441:10796 1:N:0:5
CAGGATTAGATACCCTGGTAGTCCATGCCGTAAACGGTGGGCGCTAGGTGTAGGGGTCTTCCACGGCCTCTGTGTCGTAGCTAACGCATTAAGCGCCCCGCCTGGGGAGTACGGCCGCAAGGCTAAAACTCAAAGGAATTGACGGGGGCCCGCACAAGCGGCGGAGCATGTGGATTAATTCGATGCAACGCGAAGAACCTTACCTGGGCTTGACATACACCAGATCGCTGCAGAGATGTAGTTTCCCTTGTGGTTGGTGTACAGGTGATGCATGGCTGTCGGCTCAT
+
GGGGGGGGGGGGGGGGGGGGGGGGGGGGGGGGGGGGGGGGGGGGGGGGFGGGGGGGFGGGGGGGGGGEGGGGGGGGGGGGGGGGGGGEEGFGGFGGGGGGGGGGGGGGGGGGGGGGGGGGGGGFGGGGGGGGGGGGGGGGGGGGGGGGGGGGGGGGGGGGGGGGGGGGGGGGGGFGGGFGGGGGGGGGGGDGGGGEGFGGGGGGGGGGFGFEGCGFD@FDFGGGGGGGFGGFFFGFFBDDF:FFFFFFFFAGD>FBB?FFA4:AFFF<FA:AFFFFFFFF:>>FFF<
@M00689:251:000000000-CJTJ5:1:1101:27429:10809 1:N:0:5
CAGGATTAGATACCCTGGTAGTCCATGCCGTAAACGGTGGGCGCTAGGTGTAGGGGTCTTCCACGGCCTCTGTGTCGTAGCTAACGCATTAAGCGCCCCGCCTGGGGAGTACGGCCGCAAGGCTAAAACTCAAAGGAATTGACGGGGGCCCGCACAAGCGGCGGAGCATGTGGATTAATTCGATGCAACGCGAAGAACCTTACCTGGGCTTGACATACACCAGATCGCTGCAGAGATGTAGTTTCCCTTGTGGTTGGTGTACAGGTGATGCATGGCTGTCGGCTCAT
+
GGGGGGGGGGGGFFGGGGGGGGFEFGGGGGGGDFFGGGGGGGGGGGGGGGGGGGGGGEGGGGGGGGGGGGGGGGGGGGGGGGGGGGGGGGGGGGGGGGGGGGGGGGGGGGGGEGGGGGGGGGGGGGGGGGGGFGGGGGGGGGGGGGGGGGGGGGGGGDFGGGGEGGCG6EFFFFGGGGGGFF@GGGGC@CDGGGGGGGGGGGGGGGGGGCFGGGGDFFFCCF4D49CD@DGFFFG:FF>FGFFGF?FAFFFGGFFFBFF@B?AB4?F27<>FFFF>FF?D296?:3)
@M00689:251:000000000-CJTJ5:1:1101:24368:10818 1:N:0:5
CAGGATTAGATACCCTGGTAGTCCATGCCGTAAACGGTGGGCGCTAGGTGTAGGGGTCTTCCACGGCCTCTGTGTCGTAGCTAACGCATTAAGCGCCCCGCCTGGGGAGTACGGCCGCAAGGCTAAAACTCAAAGGAATTGACGGGGGCCCGCACAAGCGGCGGAGCATGTGGATTAATTCGATGCAACGCGAAGAACCTTACCTGGGCTTGACATACACCAGATCGCTGCAGAGATGTAGTTTCCCTTGTGGTTGGTGTACAGGTGCTGCATGGTCGTCGGCTCAT
+
CCDFFFFDFGGCCEEEEFGGGFGGEGGFGGGGGFFEFGGGGFEFEGGGFGFFGGGGDFGGGFGGGGGGGGGGFGFGGGGGGGGGFGGGGGGGGGGGGGGGGGGGGGGGGGGGGGGGGGGGGGGFGGGGCFGGGGGGGGGGGGGGGGGGGEGGGGGGGGGGGGGGGGGGGGCFGFCEFGGCGFGFGGGGGGGGGGECGFG6EGGCGGGGFEDEGFFGGFFFGGGGFCFDFGGFFFFFFFFGFFFGBFFF?FBGG@@<;0:>BF>FFFF?BF2?>B@F479:6;B0:7)
@M00689:251:000000000-CJTJ5:1:1101:5815:10852 1:N:0:5
CAGGATTAGATACCCTGGTAGTCCATGCCGTAAACGGTGGGCGCTAGGTGTAGGGGTCTTCCACGGCCTCTGTGTCGAAGCTAACGCATTAAGCGCCCCGCCTGGGGAGTACGGCCGCAAGGCTAAAACTCAAAGGAATTGACGGGGGCCCGCACAAGCGGCGGAGCATGTGGGTTAATTCGATGCAACGCGAGGAACCTTACCTGGGCTTGACATACACCGAATCGCTGCAGGACTGTAGTTTCCCTTGTGGTTGGTGTACAGGTGGTGCATGGCTGTCGGCTCATCTGTCTTT
+
GGGGGGGGGGGGGGGGGGGGGGGGFCFGFEGGGGGG@FG++,CFGEE<FGGAEE7F:B<CEFGA6+@+,C<FFGGGG,DFGGGGGGG7BFGGGG:++@FGGGGGGGGGGGGGGG@FGGGGGGGGEGGGDGGGGGGGGGGFGFGGGGGGGGGCC8FEGGGGGCGGGGGGGG:FGGEGGGGGGGFGFGDGCGGGG5EEGGGGGGGF9CCFFGFGG+2*09FC*)/19**9)*99))/*)0:7**2:F??A?F4C*852;317<6<A@7F()()4<F>:4).41;(((.44<A>A))-
@M00689:251:000000000-CJTJ5:1:1101:5796:10858 1:N:0:5
CAGGATTAGATACCCTGGTAGTCCATGCCGTAAACGGTGGGCGCTAGGTGTAGGGGTCTTCCACGGCCTCTGTGTCGTAGCTAACGCATTAAGCGCCCCGCCTGGGGAGTACGGCCGCAAGGCTAAAACTCAAAGGAATTGACGGGGGCCCGCACAAGCGGCGGAGCATGTGGGTTAATTCGATGCAACGCGAAGAACCTTACCTGGGCTTGACATCCACCAAATCGCTGCAAGAGTTTAGTTTCCCTTGGGGTTGGTTTACAGGTGGTGCATGGCTGTCGGCTGAT
+
GGGGGGGGGGGGGGGGFCFGGF@EFDGGFGGGGGGGGGGDC,@EGGGGGGG<9ECDC@EECFFFE+C+B<<FFFGEE<E<FGFFGGGGGGGEFF:F+CFGGGGGGGGGGGFGG7FE7CGGD?DFFGGGGGGGGGGCGAFFFGGGEGGGGGGDG@FGGGGGGGG7CEGFDCGGGGGGFGGGFEC:9C:++5CEEEG8+8AGGGGG+<5*:FCE<FGG4F47*****0/74*)///**1*2*0:>>FFFBF4(*9>BF2,(),1).)/)4D0))4*))5),4416(((.
@M00689:251:000000000-CJTJ5:1:1101:21234:10895 1:N:0:5
CAGGATTAGATACCCTGGTAGTCCATGCCGTAAACGGTGGGCGCTAGGTGTAGGGGTCTTCCGCGGCCTCTGTGTCGTAGCTAACGCATTAAGCGCCCCGCCTGGGGAGTACGGCCGCAAGGCTAAAACTCAAAGGAATTGACGGGGGCCCGCACAAGCGGCGGAGCATGTGGATTAATTCGATGCAACGCGAAGAACCTTACCTGGGCTTGACATACACCAGATCGCTGCAGAGATGTAGTTTCCCTTGTGGTTGGTGTACAGGTGATGCATGGCCGTCGGCTCAT
+
GGGGGGGGGGGGGGGGGGGGGGGGGGGGGGGGGGGGGGGGGGGGGGGGGGGFGGGGGGGGGGGGGGGGGGGGGGGGGGGGGGGGGGGGGGGGGGGGGGGGGGGGGGGGGGGGGGGGGGGGGGGGGGGGGGGGGGGGGGGGGGGGGGGGGGGGGGGGGGGGGGGGGGGGGGGGGGEFGGGGGGGGGGGGGGGGGGGGGGGGGGGGGGGGGGGGGGGGGFFGGGGGGGGDFGGFFFGGFFGGGGGGFFFF?FFGGFFB>FFFFFFFFFFFFFFFFFFF4BFFFF>0:?F
@M00689:251:000000000-CJTJ5:1:1101:28135:10899 1:N:0:5
CAGGATTAGATACCCTGGTAGTCCACGCCCTAAACGATGTCAACTAGGTGTTGGGGAAGCGATTTCTCAGTACCGCAGCTAACGCGTGAAGTTGACCGCCTGGGGAGTACGGTCGCAAGATTAAAACTCAAAGGAATTGACGGGGACCCGCACAAGCGGTGGATGATGTGGATTAATTCGATGCAACGCGAAAAACCTTACCCACCTTTGACATGTACGGAATTTGCCAGAGATGGCTTAGTGCTCGAAAGAGAACCGTACCACAGGGGATGCATGGCCGTCGGCTCAT
+
GGGGGGFGGGGGGFGGGGGGGGGGGGGDGGDGGGGGGGGGGGGGGGGGFGFGDCGEGGGGGGGGGGFGGGGGGGGGGGGGGGGGGGGGFFGGGGGGGGGGGGGGGGGCFGGGGGGGGGGGGFGFGFGFGGGGFGGGGGGGGGGGGGEEEGGEGGGGGGGGGGGGGDFGGGGGDFGCFGGGGGCGGGFDG?CG7CFGGFCFGGGGGGGGGFGGFCF>CFFGG<FDDGGGFF455902<?CCGGFFFF39FEBGC?F:BFFF17<BFFF(>9??BFFFFFF616>FBB:?2
@M00689:251:000000000-CJTJ5:1:1101:28153:10906 1:N:0:5
CAGGATTAGATACCCTGGTAGTCCACGCCCTAAACGATGTCAACTAGGTGTTGGGGAAGCGATTTCTCAGTACCGCAGCTAACGCGTGAAGTTGACCGCCTGGGGAGTACGGTCGCAAGATTAAAACTCAAAGGAATTGACGGGGACCCGCACAAGCGGTGGATGATGTGGATTAATTCGATGCAACGCGAAAAACCTTACCCACCTTTGACATGTACGGAATTTGCCAGAGATGGCTTAGTGCTCGAAAGAGAACCGTAACACAGGTGATGCATGGCCGTCGGCTCAT
+
GGGGGGGGGGGGGGGGGGGGGGGGGGGGGGGGGGGGGGGGGGGGGGGGGGGGGGGGGGGGGGGGGGGGGGGGGGGGGGGGGGGGGGGGGGGGGGGGGGGGGGGGGGGGGGGGGGGGGDGGGGGEGGGGGGGGGGGGGGGFGGGGGGGGGGGGGGGGGGGGGGGGGGGGGGGGGGGGGGGGGGGGGGGGGGGGGGGGGGGGGGGGGGGGGFGGGGGGGFFGGDGGGGGGFGGFFFGFFFGGFGGGFFFFFF;:FFFFFFFFFFFF@FFFFFFFFFFF>FF>BFB09:?FF
@M00689:251:000000000-CJTJ5:1:1101:28137:10919 1:N:0:5
CAGGATTAGATACCCTGGTAGTCCACGCCCTAAACGATGTCAACTAGGTGTTGGGGAAGCGATTTCTCAGTACCGCAGCTAACGCGTGAAGTTGACCGCCTGGGGAGTACGGTCGCAAGATTAAAACTCAAAGGAATTGACGGGGACCCGCACAAGCGGTGGATGATGTGGATTAATTCGATGCAACGCGAAAAACCTTACCCACCTTTGACATGTACGGAATTTGCCAGAGATGGCTTAGTGCTCGAAAGAGAACCGTAACACAGGTGATGCATGGCCGTCGGCTCAT
+
C@,CFEFG9EFFFFGGGGFGGGGGFGGGGGGGGFFGGGFGGGGGGGGGGGGGFCGGGGGGGCFFGGGGGFGGGGGGGGGGGGGGEGGGGGGGGGGGGGGGGGGGGGGGFF:FFGGGGGGGGFGEFFGCFGFGFFCFGGGGGGGGGGGGGGGGGGGGGDGGGGG@FGGGC;FFFGGGGGGGGGFGGGGGGDGGGGGGGGGGGGGGGGFGGGGGFGGGGFFGGDGFG7<>8<C>@F*<@:<D4:7FFFEFFFF49;F?B;?FF@ABF>F>F<BA<FFB>F?>9((49:?F)
@M00689:251:000000000-CJTJ5:1:1101:20090:10995 1:N:0:5
CAGGATTAGATACCCTGGTAGTCCACGCCGTAAACGATGTCGACTTGGAGGTTGTGCCCTTGAGGCGTGGCTTCCGGAGCTAACGCGTTAAGTCGACCGCCTGGGGAGTACGGCCGCAAGGTTAAAACTCAAATGAATTGACGGGGGCCCGCACAAGCGGTGGAGCATGTGGTTTAATTCGATGCAACGCGAAGAACCTTACCTGGTCTTGACATCCACAGAACTTTCCAGAGATGGCTTGGTGCCTTCGGGAACTGTGAGACAGGTGCTGCATGGTTGTCGGCTCTTCTGTCTT
+
<CF@F<6FFCF9F<<EC<E<@CCDGF@:DGC@EFFGCCFGAEFGGDGGGC:8@FBC<AFCE,CAFGCF@FC8AEFC=@FFDFFFCCEG+FFG<<=F=FEG::DECFGCF<EC7FCFGGECD>D9DFFFEGGFDCFCF9@FB<@CFDC@EF@@@C:F@>@EE@E8*CFGGGGGBE@BF9;CFD@EG??FGG75CE*<8CGGGGC?F=E9C9:C4<9=F@;<<6<FGDFGFGC?5@::?)977*:77FF<F>(1).<?).)0)72,7)/.93-4(9/87=:?)44>(((.6>B-6)-
@M00689:251:000000000-CJTJ5:1:1101:11320:11045 1:N:0:5
CAGGATTAGATACCCCGGTAGTCCTAGCCCTAAACCATGGATGCTTGGTGTGGCCGGTACCCAATCCGGCTGTGCCGCAGCTAACGCGTTAAGCATCCCGCCTGGGGAGTACGGTCGCAAGGCTGAAACTCAAAGGAATTGACGGGGGCCCGCACAAGCGGTGGAGCATGTGGTTTAATTCGAAGCAACGCGAAGAACCTTACCAGGTCTTGACATCCCGCTGACCGGTCTGGAGACAGGCCTTTCCCTTCGGGGACAGCGGTGACAGGTGTTGCATGGTCGTCGGCTCAT
+
GGGGGGGGGGGGGGGGGGGGGGGGGGGGGGGGGGGGGGGGGGGGGGGGGGGGGGGGGGGGGGGGGGGGGGGGGGGGGGGGGGGGGGGGGGGGGGGGGGGGGGGGGGGGGGGGGGGGGGGGGGGGGGGGGGGGGGGGGGGGGGGGGGGGGGGGGGGGGGGGGGGGGGGGFGFGGGGGGGGGGGGGGGGGGGGGGGGGGGGGGGGGGGGGGGGGGGGGGFFGGGGGGGGGDDGFF?<6>@GFGDFFFFFFFFFGGFFFFFFFFF?F3?B?348<BFF??FFFB>>:;9;6??F
@M00689:251:000000000-CJTJ5:1:1101:19873:11090 1:N:0:5
CAGGATTAGATACCCTGGTAGTCCATGCCGTAAACGGTGGGCGCTAGGTGTAGGGGTCTTCCACGGCCTCTGTGTCGTAGCTAACGCATTAAGCGCCCCGCCTGGGGAGTACGGCCGCAAGGCTAAAACTCAAAGGAATTGACGGGGGCCCGCACAAGCGGCGGAGCATGTGGATTAATTCGATGCAACGCGAAGAACCTTACCTGGGCTTGACATACACCAGATCGCTGCAGAGATGTAGTTTCCCTTGTGGTTGGTGTACAGGTGATGCATGGCCGTCGGCTCAT
+
GGGGFGGGGGGGGGGGGGGGGGGGGGGFGGGGGGGGGGGGGGGGGGGGGGGEGGGGEGGGGGGGGEGGGGGGGGGGGGGGGGGGGGGGGGGGGGGGGGGGGGGGGGGGGDGGGGGGGGGGGGGGGGGGGGGGGGGGGGGGGGGGGGGGGGGGGGGGGGGGGGGEGGGGGG?EFFGGFFFGGGGGFEGGGGDEGGGGGGGGGGGGGGFGGGGGGGGGGFFGGGDG4DGGFGGFFBC949:FG>CF@FFA4?AGGFF:>?FFFFFF4FFDFA9AAFFF@>9>FF;BFFA
@M00689:251:000000000-CJTJ5:1:1101:8801:11122 1:N:0:5
CAGGATTAGATACCCTGGTAGTCCACGCCCTAAACGATGGATACTCGACATCAGCGATACACTGTTGGTGTCTGAGCGAAAGCATTAAGTATCCCACCTGGGAAGTACGATACGCGAGGAACCTTACCTGGGCTAGAATGCGGTATGACCGTAGGTGAAAGCTTACTTTGTAGCAATACACAGATCGTAAGGTGCTGCATGGCCGTCGGCTCAT
+
GGGGGGGGGGGGGGGGGGGGGGGGGGGGFGGGGGGGGGGGGGGGGGGGGGGGGGGGGGGGFDGGFGDFFFGGGGCGGGGGGGGGGGFGGGGGGFFFGGFADGGGGGGGGGGEFFGGGGEFCFFGGGGGGGGGGGGGDFCDFGGGCDFGGAEEGGGDEFGGGGCFFGGGGGGGGFGGGGGGGGGGGGGFGGEFCFGGDE:DDEGGGGGGGGCEGG
@M00689:251:000000000-CJTJ5:1:1101:8799:11139 1:N:0:5
CAGGATTAGATACCCTGGTAGTCCACGCCCTAAACGATGGATACTCGACATCAGCGATACACTGTTGGTGTCTGAGCGAAAGCATTAAGTATCCCACCTGGGAAGTACGATACGCGAGGAACCTTACCTGGGCTAGAATGCGGTATGACCGTAGGTGAAAGCTTACTTTGTAGCAATACACAGATCGTAAGGTGCTGCATGGCCGTCGGCTCAT
+
GGGGGGGFGGGGGGGGGGGGGGGGGGGGGGGGGGGGGGGGGGGGGGGGGGGGGGGGGGGGGGGGGGGGGGGGGGGGGGGGGGGGGGGGGGGGGGGGGGGGGGGGGGGGGGGGGGGGGGGDGDGFGGGGGGGGGGGGGGGGGGGGEGGGGGGEFEFGGFAFGGGGGGGGGGGGGGGGGGGGGGGGADFGC6FGGGFGFGGGGGG?8EGEGGGGGG
@M00689:251:000000000-CJTJ5:1:1101:11942:11299 1:N:0:5
CAGGATTAGATACCCCGGTAGTCCATGCCGTAAACGGTGGGCGCTAGGTGTAGGGGTCTTCCACGGCCTCTGTGTCGTAGCTAACGCATTAAGCGCCCCGCCTGGGGAGTACGGCCGCAAGGCTGAAACTCAAAGGAATTGACGGGGGCCCGCACAAGCGGCGGAGCATGTGGATTAATTCGGTGCAACGCGAAGAACCTTACCTGGGCTTGACATACACCAGATCGCTGCAGAGATGTAGTTTCCCTTGTGGTTGGTGTACAGGTGCTGCATGGTCGTCGGCTCAT
+
GGGGGGGGFGGGGGGGGGGGGGGGGGGGGGGGGGGGGGGGGGGGGGGGGGGGGGGGGGGGGGGGGGGGGGGGGGGGGGGGGGGGGGGGGGGGGGGGGGGGGGGGGGGGGGGGGGGGGGGGGGGG<FGGGGGGGGGGGGGGGGGGGGGGGGGGGGGGGGGGGGGGGGGGGGCFFFFFFGGFFG=CEGGGECGCGGCGGGGGGGGGGGGGFGGGGGGGGFFGGGGGFD=DFGGFFFFC4BDGGGCDFFFD47>GGFFB0,1>2@<A5?9:FAD0>=>*9.4?B92?:):
@M00689:251:000000000-CJTJ5:1:1101:6117:11507 1:N:0:5
CAGGATTAGATACCCTGGTAGTCCATGCCGTAAACGGTGGGCGCTAGGTGTAGGGGTCTTCCACGGCCTCTGTGTCGTAGCTAACGCATTAAGCGCCCCGCCTGGGGAGTACGGCCGCAAGGCTAAAACTCAAAGGAATTGACGGGGGCCCGCACAAGCGGCGGAGCATGTGGATTAATTCGATGCAACGCGAAGAACCTTACCTGGGCTTGACATACACCAGATCGCTGCAGAGATGTAGTTTCCCTTGTGGTTGGTGTACAGGTGTTGCATGGTCGTCGGCTGAT
+
GGGGGGGGGGGGGGGGGGGGGGGGGGGGGGGGGGGGGGGGGGGGGGGGFGGGGGGGGGGGGGGGGGGGGGGGGGGFGGGGGGGGGGGGGGGGGGGGFGGGGGGGGGGFGGGGGGGGGGGGGGGGGGGGGGGGGGFFFG?FGGGGGGGGGGGGGGGGGGFGGGGGGGEGGGFGGGG?FGGGGGGGGEFFEEGGGGGGGGGGGGGF?FGGGG4C5CC>>FFFGFGGGGGGFGC)/9*2/7::>DFGF4?A*74>GF339:FFA*46@?67EFABA?4@6:>87((((35
@M00689:251:000000000-CJTJ5:1:1101:15975:11519 1:N:0:5
CAGGATTAGATACCCTGGTAGTCCATGCCGTAAACGGTGGGAACTTGGTGTGGGTTTCTTTCGCATTCATTCTTGCCGTTACCGCCTTATTCACTCCCCCTGGTGGGTACTACCGCCGCAATGCAACTCCTCGAAGGTAACGGGGGCCCCCCGAACAGGTGGCGGATGTTGTTTATTACGTCGCAGCACGCAGAACATTCCCAGCCCGTGACATGTGCACAAGGAACTCTACAGACAAGGGTCTTCAGTTCGGATGTGTGCCACACAGGGCTTGCCTGTCCGTCTGTTCATCT
+
EFGGGGGGGGGGGGGGGGGGGGGGG<FGGGGEGGGG,CC+F,,CF,F,EDG,CF666C,,,C,,,,,,C,,,,,:6,@,86,,8++,,C,,,C6C,E,BF+,,,:,C>B,<5,4@F+++@++,8,C88,,54+3D++,,,,>++@++5+*5>**5**,57?F@C*:**4,?+*+?+B+1***=88*=+9*/1CDE8*++0++32;:******2+0**90**01*2022**00*9**)07*/2*98F*:9*)9C)),.<)59*6245)8)((445))*9)42(,,(,.)))642
@M00689:251:000000000-CJTJ5:1:1101:17089:11554 1:N:0:5
CAGGATTAGATACCCTGGTAGTCCATGCCGTGAACGGTGGGCGCTAGGTGTAGGGGTCTTCCACGGCCTCTGTGTCGTAGCTAACGCATTAAGCGCCCCGCCTGGGGAGTACGGCCGCAAGGCTAAAACTCAAAGGAATTGACGGGGGCCCGCACAAGCGGCGGAGCATGTGGATTAATTCGATGCAACGCGAAGAACCTTACCTGGGCTTGACATACACCAGATCGCTGCAGAGATGTAGTTTCCCTTGTGGTTGGTGTACAGGTGGTGCATGGCCGTCGGCTCAT
+
GGGGGGGGGGGGGGGGGGGGGGGGGGGGGGGGGGGGGGGGGGGGGGGGGGGGGGGGGGGGGGGGFGGGGGGGGGGGGFGGFGGGGGGGGGGGGGGGGGGGGGGGGGGGGGGFGGGDGGGGGGCGGGGGGGGGGGGGGGGGGGGGGGGGGGDEGGGGGGGGGGGGGGGFGGFFGFGGGFGEGGGGGGGFFCGGGGGGGGGGGGGGGGFFGGGGGGG>GFFGGGDCFGGGFCGFFFGF4?GGGGGGFFFFFFFGDFFB>:BFFFFFFFFFFFFF>BFFF5>9;BFF?F<
@M00689:251:000000000-CJTJ5:1:1101:26371:11645 1:N:0:5
CAGGATTAGATACCCTGGTAGTCCACGCCCTAAACGATGAATGCTAGTTGTTGGGGTGCTTGTCACTCCAGTAATGCAGTTAACACATTAAGCATTCCGCCTGGGGAGTACGGTCGCAAGATTAAAACTCAAAGGAATAGACGGGGACCCGCACAAGCGGTGGAGCATGTGGTTTAATTCGAAGATACGCGAAGAACCTTACCTAGGCTTGACATTGATAGAATCTGCTAGAGATAGCGGAGTGTCTAGTTTACTAGACCTTGAAAACAGGTGTTGCATGGTCGTCGGCTCAT
+
GGGGGGGGGGGGGGGGGGGGGGGGCFGGGGGDFGGGGGGGGGGGGGGFGFFGGGGGGGGGGGGGGGGGGGGGGGGGGGGGGGGGGGGGGGGGFGGGGGGGGGGGGGGGGGGGGGGGGGGGGGGGGGGGGGGGGGGGGGGGGGGGGGGEEGGGGGGGGGGG7FEGGGGGGGGGDGGGGDGGGGGGGGGGGGGGGGGGFGGGGGGGGGGCCEDGGGG>DFFCGGGGGGGFFGGFFFFGFFGGGGGGFFFAFFAGFFFFFFF48?>>:BF?@??<>*58FFAAB<A99801-3(4<
@M00689:251:000000000-CJTJ5:1:1101:26372:11664 1:N:0:5
CAGGATTAGATACCCTGGTAGTCCACGCCCTAAACGATGAATGCTAGTTGTTGGGGTGCTTGTCACTCCAGTAATGCAGTTAACACATTAAGCATTCCGCCTGGGGAGTACGGTCGCAAGATTAAAACTCAAAGGAATAGACGGGGACCCGCACAAGCGGTGGAGCATGTGGTTTAATTCGAAGATACGCGAAGAACCTTACCTAGGCTTGACATTGATAGAATCTGCTAGAGATAGCGGAGTGTCTAGTTTACTAGACCTTGAAAACAGGTGTTGCATGGTCGTCGGCTCAT
+
GGGGGGGGGGGGGGGGGGGGGGGGGGGGGGGGGGGGGGGFGGGGGFGGGGGGGGGGGGGGGGGGGGGGGGGGGAFGGGGGGGGGGGGGGGGGGGGGGGGGGGGGGGGGGGGGGGGGGGGGGGGGGGGGGGGGFGGGGGGGGGGGGGGGGGGGGGGGGGGGGGGGGGGGGGGGGGGGGGGGGGGGGGEGGGGGEGGFGGGGGGGGGGGGFFGGGGGGGFFGGFGGGGFGFGGFFFGGFFGGDDDGFFFAFFFGGFFFFFFF?FAFFFFFFF:AFF@FFFBB:<AFB:(7>??DF
@M00689:251:000000000-CJTJ5:1:1101:8400:11830 1:N:0:5
CAGGATTAGATACCCTGGTAGTCCACGCCGTAAACGATGATTGCTAGTTGTCGGGATGTTTACATCTCGGTGACGCAGCTAACGCATTAAGCAATCCGCCTGGGGAGTACGGTCGCAAGATTAAAACTCAAAGGAATTGACGGGGGCCCGCACAAGCGGTGGAGCATGTGGTTTAATTCGAAGCAACGCGCAGAACCTTACCACCTTTTGACATGCCTGGACCGCCAGAGAGATCTGGCTTTCCCTTCGGGGACTAGGACACAGGTGTTGCATGGTCGTCGGCTCAT
+
GGGGGGGGGGGGGFGGGGGGGGGGFGGGGGGGGGGGGGGGGGGGGGGGGGGGGGGGGGGGGGGGGGGGGGGGGGGGGGGGGGGGGGGGGGGGGGGGGGGGGGGGGEGGGGGGGGGGGGGGGGGGGGGGGGGGGGGGGGGGGGGGGGGGGGGGGGGGGGGGGGGGGGGGGGGGGGGGGGGGGGGGGGGGDGGGGGGGGGGGGGGGGGGGGGGGGGGGGFF3CFGGGGGGFGGFFFGGF?GGGGGGFFF?FEFGCBFFBBFF?:??F?FFF:<?FFFFFF>FFFF0:>9
@M00689:251:000000000-CJTJ5:1:1101:8528:11919 1:N:0:5
CAGGATTAGATACCCTGGTAGTCCATGCCGTAAACGGTGGGCGCTAGGTGTAGGGGTCTTCCACGGCCTCTGTGTCGTAGCTAACGCATTAAGCGCCCCGCCTGGGGAGTACGGCCGCAAGGCTAAAACTCAAAGGAATTGACGGGGGCCCGCACAAGCGGCGGAGCATGTGGATTAATTCGATGCAACGCGAAGAACCTTACCTGGGCTTGACATACACCAGATCGCTGCAGAGATGTAGTTTCCCTTGTGGTTGGTGTACAGGTGGTGCATGGCCGTCGGCTCAT
+
GGGGGGGGGGGGGGGGGGGGGGGGGGGGGGGGGGGGGGGGGGGGGGGGGGGGGGGGGGGGGGGGGGGGGGGGGGGGGGGGGGGGGGGGCEFGGGGGGGGGGGGGGGGGGGGGGGGGGGGGGGGGGGGGFGGGGGGGGGGFGGGGGGGGGGGGGGGGGGGGGGGGGGGGGGCGGGCFGGGGGGGGG5CFGGGGGGGGGGFCGGFGGGFGGGGEGGGGGFFGGGGCCFGGFGGFFFGF*=CGGFGGFFFF?FAFGFFFFFFFBFFAF*<?BBBFFFFF4>BFFFF<BF<
@M00689:251:000000000-CJTJ5:1:1101:18774:11946 1:N:0:5
CAGGATTAGATACCCTGGTAGTCCTAGCCCTAAACGATGATCGCTTGGTGTGACAGGTACCCAATCCTGTTGTGCCGGAGCTAACGCGTTAAGCGATCCGCCTGGGGAGTACGGTCGCAAGGCTGAAACTCAAAGGAATTGACGGGGACCCGCACAAGCGGTGGAGCATGTGGTTTAATTCGACGGTAAGCGAGGAACCTTACCAAGTTTTGACATGTACCTGCAAGCCCCAGAAATGGGGCCGCCTTCGAGGGTGGTACACAGGTGCTGCATGGCCGTCGGCTCAT
+
GGGGGGGGGGGGGGGGGGGGGGGGGGGGGGGGGGGGGGGGGGGGGGGGGGGGGGGGGGGGGGGGGGGGGGGGGGGGGGGGGGGGGGGGGGGGGGGGGGGGGGGGGGGGGGGGGGGGGGGGGGGGGGGGGGGGGGGGGGGGGGGGGGGGGGGGGGGGGGGGGGGGGGGGGGGGGGGGGGGGGGGGGGGGGGGGGGGGGGGGGGGGGGGFGGGGGGGGGFFGGGGGGGGG>GGFFFGGFFGGGGGGFFFFFFFGGFFFFBFFFFFFFB?7FAFFFFF@FFFFFB;1:?D
@M00689:251:000000000-CJTJ5:1:1101:19928:12012 1:N:0:5
CAGGATTAGATACCCTGGTAGTCCATGCCGTAAACGGTGGGCGCTAGGTGTAGGGGTCTTCCACGGCCTCTGTGTCGTAGCTAACGCATTAAGCGCCCCGCCTGGGGAGTACGGCCGCAAGGCTAAAACTCAAAGGAATTGACGGGGGCCCGCACAAGCGGCGGAGCATGTGGATTAATTCGATGCAACGCGAAGAACCTTACCTGGGCTTGACATACACCAGATCGCTGCAGAGATGTAGTTTCCCTTGTGGTTGGTGTACAGGTGATGCATGGTCGTCGGCTCAT
+
GGGGFFGGGGFGGGGGGGGGGGGGGGGGGGGGGGGGGGGGGGGGGGGGGGGGGGGGGGGGGGGGGGGGGGGGGGGGGGGGGGGGGGGGGGGGGGGGGGGGGGGGGGGGGGGGGGGGGGGGGGGGGGGGGGGGGGGGGGGGGGGDGGGGGGGGGGGGGGGGGGGGGGGGGGGGGGGGGGGGDGGGGGGGGGGGGGGGGGGGGGGGGGGGGGFGFGGGGFFFGFFFGGGGF3DFFFG4FFGGGGGGFFFAFFFFGFFFFFFFAFFFFFFBF9<)64>FFBBFFF>?BBF
@M00689:251:000000000-CJTJ5:1:1101:26644:12096 1:N:0:5
CAGGATTAGATACCCTGGTAGTCCACGCCGTAAACGATGAGTGCTAAGTGTTAGGGGGTTTCCGCCCCTTAGTGCTGCAGCTAACGCATTAAGCACTCCGCCTGGGGAGTACGACCGCAAGGTTGAAACTCAAAGGAATTGACGGGGACCCGCACAAGCGGTGGAGCATGTGGTTTAATTCGAAGCAACGCGAAGAACCTTACCAAATCTTGACATCCTTTGACAACTCTAGAGATAGAGTCTTCCCCTTCGGGGGACAAAGTGACAGGTGGTGCATGGCTGTCGGCTCAT
+
GGGGGGGGGGGGGGGGGGGGGGGGGGGGGGGGGGGGGGGGGGGGGGFGGGGGGGGGGGGGGGGGGGGGGGGGGGGGGGGGGGGGGGGGGGGFGGGGGGGGGGGGGGGGGGGGGGGGGGGGGGGGGGGGGGGGGGGGGGGGGGGGGGGGGGGGGGGGGGGGGGGGGGGGGGGGGGGGGGGFGGFGGGGGGGGGGGGGGGGGGGGGGGGGGGGGGGGGGFFGFFGGGGGGFGGFFFGGFFGGGGGGFFFFFFFGGF@BFBFF?FFFFFFFFFFFFFFFFFFFFFBD?FFFFFF
@M00689:251:000000000-CJTJ5:1:1101:8106:12336 1:N:0:5
CAGGATTAGATACCCTGGTAGTCCACGCCCTAAACGATGAATGCTAGTTGTTGGGGTGCTTGTCACTCCAGTAATGCAGTTAACACATTAAGCATTCCGCCTGGGGAGTACGGTCGCAAGATTAAAACTCAAAGGAATAGACGGGGACCCGCACAAGCGGTGGAGCATGTGGTTTAATTCGAAGATACGCGAAGAACCTTACCTAGGCTTGACATTGATAGAATCTGCTAGAGATAGCGGAGTGTCTAGTTTACTAGACCTTGAAAACAGGTGATGCATGGTTGTCGGCTCAT
+
GGGGGGGGGGGGGFGGGGGGGGGGGGGGGGGGGGGGGGGGGGGGGGGGDFGFFGGDFGGGGGFGGGGGGGGGGGGEFFGGGGGGGGGGGGGGGGGGGGGGGGGGGGFFGGGGGGGGGGGGGGFGGGFG8FGGGFECGGDFGGGGGGGGGDGGGGGGGGGGGGGGGGGGGGGGCFGGGGGGGGGGGDFGGDGGDGDGGFGFFGFEGGGDF0>CFFGCGF7FDG>CGGGGFFGFFFCFFFG)))19@F4AFFFGF4?A29A?)=<>FF?:FF?A>BFFFFA>:6<?BF(36:0?B
@M00689:251:000000000-CJTJ5:1:1101:28111:12337 1:N:0:5
CAGGATTAGATACCCTGGTAGTCCATGCCGTAAACGGTGGGCGCTAGGTGTAGGGGTCTTCCACGGCCTCTGTGTCGTAGCTAACGCATTAAGCGCCCCGCCTGGGGAGTACGGCCGCAAGGCTAAAACTCAAAGGAATTGACGGGGGCCCGCACAAGCGGCGGAGCATGTGGATTAATTCGATGCAACGCGAAGAACCTTACCTGGGCTTGACATACACCAGATCGCTGCAGAGATGTAGTTTCCCTTGTGGTTGGTGTACAGGTGGTGCATGGTCGTCGGCTCAT
+
GGGGGGGFGGGGGGGGGGGGGGGFGGGGGGGGGGGGGGGGGGGGFFGFGGGGGGGGGGGGFGGGGGGGGGGDGGGG7FFFGGGGG7C@FGGGGGGDGGGDGGGGGGGGGGDGGGGG@FCGGGGGGGGGGAFFGGGGGGGGGFFGGGGGGGGCE8<*<BFE7FEGCCE5<:<<FGGGFGGGG8?E+;9++*11:C5CFGGFFECFGGGG=FGC<FDG>@FGGGC<C6FCFDD??=729?>*?FGF?FF2@?AGGFFBBF<>)95>?B4?E?F0>4>FF:9BF9>FF>B
@M00689:251:000000000-CJTJ5:1:1101:8090:12345 1:N:0:5
CAGGATTAGATACCCTGGTAGTCCACGCCCTAAACGATGAATGCTAGTTGTTGGGGTGCTTGTCACTCCAGTAATGCAGTTAACACATTAAGCATTCCGCCTGGGGAGTACGGTCGCAAGATTAAAACTCAAAGGAATAGACGGGGACCCGCACAAGCGGTGGAGCATGTGGTTTAATTCGAAGATACGCGAAGAACCTTACCTAGGCTTGACATTGATAGAATCTGCTAGAGATAGCGGAGTGTCTAGTTTACTAGACCTTGAAAACAGGTGATGCATGGTTGTCGGCTCAT
+
GGGGGGGGGGGGGGGGGGGGGGGGGGGGGGGGGGGGGGGGGGGGGGGGGGGGGGGGGGGGGFGGGGGGGGGGGGGGGGGGGFGGGGGGGGGGGGGGGGGGGGGGGGFEGFGGGGGGGGGDGGGGGGGGGGGGGGC=FGDGGGGGGGGGGGGG8EGGGGGFGGGGGFFGGGGGGGGGCCFGCFFGGGGCFGEGDEGEFGGGEGGGFGGGGFG6DCFGGAFFGGFFGFEGA7@FFAF7/ADDC7DFFFF<FFFGG?FAA9<F>FA<:F43)2?F?B=4@BDF7<AB<)3(30,.5
@M00689:251:000000000-CJTJ5:1:1101:14614:12380 1:N:0:5
CAGGATTAGATACCCTGGTAGTCCATGCCGTAACCGGTGGGCGCTAGGTGTAGGGGTCTTCCACGGCCTCTGTGTCGTAGCTAACGCATTAAGCGCCCCGCCTGGGGAGTACGGCCGCAAGGCTAAAACTCAAAGGAATTGACGGGGGCCCGCACAAGCGGCGGAGCATGTGGATTAATTCGATGCAACGCGAAGAACCTTACCTGGGCTTGACATACACCAGATCGCTGCAGAGATGTAGTTTCCCTTGTGGTTGGTGTACAGGTGTTACATGGTCGTCGGCTCAT
+
GGGGGGGGGGGGGGGGGGGGGGGGGGGGGGGGGGGGGGGGGGGGGGGGGGGGGGGGGGGGGGGGGGGGGGGGGGGGGGGGGGGGGGGGGGGGGGGGGGGGGGGGGGGGGGGGDEGGGGGGGGGGGGGGGGGGGGGGGGGGGGGGGGGGGGGGGGGGGGGGGGGGGGGGGGGGGGGGGGGGGGGGGGGGGGGGGGGGGGGGGGGGGCCGGGGGGF?FFFFGG:<FGGGD@DGF?FGFFFGGGGGGFFFFF)67CFFB;B:F>FFFFFF<BAFFBF?F4BFFB00:6<>
@M00689:251:000000000-CJTJ5:1:1101:12609:12387 1:N:0:5
CAGGATTAGATACCCTGGTAGTCCATGCCGTAAACGGTGGGCGCTAGGTGTAGGGGTCTTCCACGGCCTCTGTGTCGTAGCTAACGCATTAAGCGCCCCGCCTGGGGAGTACGGCCGCAAGGCTAAAACTCAAAGGAATTGACGGGGGCCCGCACAAGCGGCGGAGCATGTGGATTAATTCGATGCAACGCGAAGAACCTTACCTGGGCTTGACATACACCAGATCGCTGCAGAGATGTAGTTTCCCTTGTGGTTGGTGTACAGGTGTTGCATGGCCGTCGGCTCAT
+
GGGGGGGGGGGGGGGGGGGGGGGGGGGGGGGGGGGGGGGGGGGGGGGGCFAFGGGGFGGGGGGGGGGGGGGGGGGGGGGGGGGGGGGGGGGGGGGGGGGGGGGGGGGGGGGGGGGGGGGGGGGGGGGGGGGGGGGGGGGGGGGGGGGGGGGGGGGGGGGGGGGGGGGGFGFGGFEFFFFFGFGGG5FGGGDGGGGGGCC>CGDGF?FGGGGGGFG=GFFFGGCFFFFGFGGFFFGGFF7CGGC>==FF?FFFC>FFFFFF>@>AF=64B?D?FFF>FFB097614)6
@M00689:251:000000000-CJTJ5:1:1101:14622:12399 1:N:0:5
CAGGATTAGATACCCTGGTAGTCCATGCCGTAACCGGTGGGCGCTAGGTGTAGGGGTCTTCCACGGCCTCTGTGTCGTAGCTAACGCATTAAGCGCCCCGCCTGGGGAGTACGGCCGCAAGGCTAAAACTCAAAGGAATTGACGGGGGCCCGCACAAGCGGCGGAGCATGTGGATTAATTCGCTGCAACGCGAAGAACCTTACCTGGGCTTGACATACACCAGATCGCTGCAGAGATGTAGTTTCCCTTGTTGTTGGTGTACAGGTGTTACATTGTCGTCGGCTCAT
+
GFFCGFGFFFFGGGGGGCFA<FFFEFCFGGGEFGGGGGGDGG7FFGCEF9FGFDCEGGGGGGGGCFGGGGGGG<FGEGGFGGGFGFG:FGGFCFEFGGG>FGGG?FCFGFCFFCGGGGGFCEFFGF=DFGGGG9FFGGGGFFGGCGGDEGGCGCGGGGGGGGGDC*CCFGGGC7CFGGFFGC*;8CFEFDD*:5EEGGGGGGGGGEF5CFFC<C+:7@=FGGF5CFFDF5D)9*15==F7*:CFFFFFFFF*7>:0(4(77F25?F64B<BAB*8=?:<:((41:3<
@M00689:251:000000000-CJTJ5:1:1101:12852:12411 1:N:0:5
CAGGATTAGATACCCTGGTAGTCCACGCCGTAAACGATGAATGCCAGCCGTTAGTGGGTTTACTCACTAGTGGCGCAGCTAACGCTTTAAGCATTCCGCCTGGGGAGTACGGCCGCAAGGTTGAAACTCAAAGGAATTGACGGGGGCCCGCACAAGCGGTGGAGCATGTGGTTTAATACGTTACTAACCGTAGAACCTTACCAGGGTTTGACATGGCGTGCTATGCTATGAAAGTAGCCTTCTCCGCAAGGAGACACGCACACAGGTGTTGCATGGTTGTCGGCTCAT
+
GGGGFFGGGGGGFGGGFGGGGGGFCFECFGGGGGGGGGGGGGGGGGGGGGGGGGFGGGGGGGGGGGGGGGGGGGGGGGGGGGGGGGGGGGGGGGGGGGDGGGGGGGGGGGGGGGGGGGGGCFGGGGGFFFGGGGGGGGGGGGGGGGGGGGGGEGGGBEGGGGGGFFFGCFF@CFGGGGGG=@@CCFGFFEEGGGF<EFDGGFGEEG6C*CDFGGFFGEBGGFGGGG7FFGGFBFFFF@DCFFGGFFEF>DFF44)13?(893<8>F147?BFFBFFF@??46;>012A
@M00689:251:000000000-CJTJ5:1:1101:12865:12427 1:N:0:5
CAGGATTAGATACCCTGGTAGTCCACGCCGTAAACGATGAATGCCAGCCGTTAGTGGGTTTACTCACTAGTGGCGCAGCTAACGCTTTAAGCATTCCGCCTGGGGAGTACGGCCGCAAGGTTGAAACTCAAAGGAATTGACGGGGGCCCGCACAAGCGGTGGAGCATGTGGTTTAATACGTTACTACCCGTAGAACCTTACCAGGGTTTGACATGGCGTGCTATGCTATGCAAGTAGCCTTCCCCGCAAGGAGACACGCCCACAGGTGTTGCATGGTTGTCGGCTCAT
+
GGGGGGGGGGGGGFGGGGGGGGGFGGDEGGGGGGGGGGGGGGGGGGGGGGGGEGGGGGGGGGGGGGGGFCFGGGGGGGGFGGGFGGGGGGFGGAFFGGGGGDFGGGGGGGGGGGGGGGDGGCGFG9FFFGGFGGGFGGGFGDGGGGGGGGGCGGCFFEGGGGG>CFFCGGGGCFGGFGGFGGDEGG+<FDEGDD?ECF<EGFG6CG6AGGCGGG+0957DDF7D>FCFFG7BF4>C4@C:FC*9>5B3780575>B?<9)4)135F6(=(4<<6=)/*(4921913<2
@M00689:251:000000000-CJTJ5:1:1101:12847:12432 1:N:0:5
CAGGATTAGATACCCTGGTAGTCCACGCCGTAAACGATGAATGCCAGCCGTTAGTGGGTTTCCTCACTAGTGGCGCAGCTAACGCTTTAAGCATTCCGCCTGGGGAGTACGGCCGCAACGTTGAAACTCAAAGAAATTAACGAGGGCCCGCACAAGCGGTGGAGCATGTGGTTTAATACGTTACTGACCGTAGAACCTTACCAGGGTTTGACATGGCGTGCTATGATATGACAGTGGCCTTCTCCGCACGGCGACACGCACACAGGTGTTGCATGGTTGTCGGCTCATCTGTCTT
+
GGGGGGGGGGFGGGGGGGGGGGGGGGGGGGGGGGGGGFG9,C<FFGGCEGGC,BF<F8FFG,CEG,CFF,C<FEGG+FGE9,E7+BBFGF?EGGGCG=FGCB,?F+8?BF::F7FF=:++4:E+,C?D,,,5,,8,>A,5AF+3@F:=:+@:8*@,4*@C*C*>CG9?F,@FG:8;DFGFGG6BF,,26=**4?F9*9C9>FGGGCCE7*;A+>+02>5)/5*>:*<*9*:*962*)00CC=FGFBEB)5()93>(9:9)376?@@*(9<BAD?=4@B042(-41<224:<A<<)
@M00689:251:000000000-CJTJ5:1:1101:25221:12474 1:N:0:5
CAGGATTAGATACCCTGGTAGTCCACGCCCTAAACGATGAATGCTAGTTGTTGGGGTGCTTGTCACTCCAGTAATGCAGTTAACACATTAAGCATTCCGCCTGGGGAGTACGGTCGCAAGATTAAAACTCAAAGGAATAGACGGGGACCCGCACAAGCGGTGGAGCATGTGGTTTAATTCGAAGATACGCGAAGAACCTTACCTAGGCTTGACATTGATAGAATCTGCTAGAGATAGCGGAGTGCCTAGTTTACTAGACCTTGAAAACAGGTGATGCATGGTCGTCTGTCTAT
+
GEFFDFFFFGFGGGGGDGGECEFGGGCFGGGFGGGGGGFC<CFFGEFGGGGGGGGEF7FGGDFGFGGGFGGFG9FGGGFFGGGGGGFGDA<FGGFFGGEEGED,CECEGFFFGGEGGG:CEGGCDGGGGF?<FFFEFGGGGD@7CCCFEGEGEGGDEFFFGEGFCFGCEGFCCGGCEEFA7DFE8EGG5EGGGEGG:E=C?,?,B?FGFFD**CE@>@AGFF@7CCCFFC@*8ACC8ADGGC7<*9?<FFFGGF6<<2<F0FFAF47:>70<B6=F4FBD:<<>FF(8)))-6
@M00689:251:000000000-CJTJ5:1:1101:8081:12536 1:N:0:5
CAGGATTAGATACCCTGGTAGTCCACGCCCTAAACGATGAATGCTAGTTGTTGGGGTGCTTGTCACTCCAGTAATGCAGTTAACACATTAAGCATTCCGCCTGGGGAGTACGGTCGCAAGATTAAAACTCAAAGGAATAGACGGGGACCCGCACAAGCGGTGGAGCATGTGGTTTAATTCGAAGATACGCGAAGAACCTTACCTAGGCTTGACATTGATAGAATCTGCTAGAGATAGCGGAGTGTCTAGTTTACTAGACCTTGAAAACAGGTGCTGCATGGCTGTCGGCTTAT
+
GGGGGGGGGGGGGGGGGGGGGGGGGGGGGGGGGGGGGGGEFG<FGFGEGGGGFFGG@@@FGAFGFCGGGGDGGGGGGGFFFEFGCEFGGGGFE,<,FFGGGGGGFECEGFGGGFGGGGGGGGFGGGGFCCFCCGGGGGGGEEEGGEFGGGGE7BFGGGGEGGGCFGGFFFFGGGGGFGGDFFGCC;BADCEEGCGGGGFC<FC9EGEG66>=CC7+76@;FG>77;FD@:CAFF>78ADD37>C9FBBBFFFD?FAB2<F06:)?4=?F1147FFFFFBF0426??:>0(()6
@M00689:251:000000000-CJTJ5:1:1101:26913:12556 1:N:0:5
CAGGATTAGATACCCTGGTAGTCCACGCCGTAAACGATGTCGACTTGGAGGTTGTGCCCTTGAGGCGTGGCTTCCGGAGCTAACGCGTTAAGTCGACCGCCTGGGGAGTACGGCCGCAAGGTTAAAACTCAAATGAATTGGCGGGGGCCCGCACAAGCGGTGGAGCATGTGGTTTAATTCGATGCAACGCGAAGAACCTTACCTGGTCTTGACATCCACGGAAGTTTTCAGAGATGAGAATGTGCCTTCGGGAACCGTGAGACAGGTGTTGCATGGTCGTCGGCTCAT
+
GGGGGGGGGGGGGFGGGGGGGGGGCFGGGGGGGGGGGGGGGGGGGGGGGGGFGGGGGGGGGGGGGGGGGGGGGGGGGGGGGGGGGGGGGGGGGGGGGGGGGGGGGGGGGGGGGGGGGGGGGGGGGGGCEGGGGGGGGGGGGGGGGGGGGGDGGGGGGGGGGGG@CGGGGGGGGGGGGGGGGGGGGGGGGGGG=EGGGGGGGGGGGGFGGGGGGGDFFFFGGGGD*CGGFGGFFFFGFF?DFFGGFFFFF><DGBF?>FF>?F?BFFFFFFFFFFF>FFFFB929?F?F
@M00689:251:000000000-CJTJ5:1:1101:20083:12586 1:N:0:5
CAGGATTAGATACCCTGGTAGTCCACGCCCTAAACGATGAATGCTAGTTGTTGGGGTGCTTGTCACTCCAGTAATGCAGTTAACACATTAAGCATTCCGCCTGGGGAGTACGGTCGCAAGATTAAAACTCAAAGGAATAGACGGGGACCCGCACAAGCGGTGGAGCATGTGGTTTAATTCGAAGATACGCGAAGAACCTTACCTAGGCTTGACATCGATAGAAGCGGCTAGAGACAGCGGAGTGTCTAGTTTACTAGACCTTGAAAACAGGTGATGAATGGTTGTCGGCTCAT
+
C@FFE<EFGGFFGAFCFCCE@F;FGGCCGG7<FFGG7F<CEFFFFFGC,<;C;<@FGGGAE<FFAC<FGGGGGFGFGFGGGGEEGGGGGFGGGGFGG<D@:FGG<7?=CFGC@F=FGGGGG9,99@?F=FAFFG<:B<EF,58=CCCF7FEDGEGGGCFFFBEFEGGFGGGG77EE9DAD9AF:E,=,69EEGGGFFF0BFD,254:0699=FG7*150/2;7+*)/9>CF?FF*9?4D79CC79@=BF=4*:?6:<<A)59<26*@1)31.8F87*765:442-6:99?(4)
@M00689:251:000000000-CJTJ5:1:1101:20070:12598 1:N:0:5
CAGGATTAGATACCCTGGTAGTCCACGCCCTAAACGATGAATGCTAGTTGTTGGGGTGCTTGTCACTCCAGTAATGCAGTTAACACATTAAGCATTCCGCCTGGGGAGTACGGTCGCAAGATTAAAACTCAAAGGAATAGACGGGGACCCGCACAAGCGGTGGAGCATGTGGTTTAATTCGAAGATACGCGAAGAACCTTACCTAGGCTTGACATTGATAGAATCTGCTAGAGATAGCGGAGTGTCTAGTTTACTAGACCTTGAAAACAGGTGATGCATGGTTGTCGGCTCAT
+
GGGGGGGGGGGGGGGGGGGGGGGGGGGGGGGGGGGGGGGGGGGGGGGGGGGGGGGGGGGGGGGGGGGGGGGGGGGGGGGGGGGGGGGGGGGGGGGGGGGGGGGGGGGGGGGGGGGGGGGGGGGGGGGGGGGGGGGGGGGGGGGGGGGGGGGGGGGGGGGGGGGGGGGGGGGGGGGGGGGGGGGGGGGGGGGGGGGGGGGGGGGGGGGGGGGGGGGGGFFGGGGGGGGGFGGFFFGGFFDDGGGGFFFFFFFCGFFFAFFFBBAFFFFFFF?B???FFFFD?ADFFFF>>BFBB
@M00689:251:000000000-CJTJ5:1:1101:14162:12611 1:N:0:5
CAGGATTAGATACCCTGGTAGTCCACGCCGTAAACGATGTGCGCTGGATGTTGGGTGACCTAGTCACTCAGTGTCGTAGCTAACGCGGTAAGCGCACCGCCTGGGGAGTACGGCCGCAAGGTTGAAACTCAAAGGAATTGACGGGGGCCCGCACAAGCGGTGGAGCATGTGGTTTAATTCGAAGCAACGCGCAGAACCTTACAAGCCCTTGACATGGTCACGACCGGTTCAGAGATGGACTTTTCCCGAAAGGGACGGGATGCACAGGAGTTGAATGGCCGACGGGTAAG
+
GFGGGGGGGGGGGGGGGGGGGGGFCFGFFCGGDFFGGGG@EFCGGEDFEFGGGGGCFDCF<FCFFGGGGFFEF<FFDF7BFDFCFCCEFFEG9@FGEGGGGCFGGGGG?AFCEG+@@FFGC:<>FGG<,:7>FFDDDCDA@CFDDGG7C:CCECE:C8FC<FDG=CFEFCCC<*<CC+1>>FCB?CCB8:C7EGGGF*;CFC+<<*2*::>:C9<6C*9CCD<DC<7))1:F=FG*=9C47C77B*/4)82<D@F?>(-707(5/971)4(4</1*07:57((,,((((.
@M00689:251:000000000-CJTJ5:1:1101:24535:12621 1:N:0:5
CAGGATTAGATACCCTGGTAGTCCACGCCGTAAACGATGGAAGCTAGCCGTCGGGGGGTTTACCTTTCGGTGGCGCAGCAAACGCGTTAAGCTTCCCGCCTGGGGAGTACGGTCGCAAGATTAAAACTCAAAGGAATTGACGGGGGCCCGCACAAGCGGTGGAGCATGTGGTTTAATTCGAAGCAACGCGCAGAACCTTACCAGCCCTTGACATGCCCTGACGGCCTCAGAGATGAGGTCATTCCTTCGGGACAGGTGCACAGGTGATGCATGGCCGTCGGCTCAT
+
F@EFCFDGGAFG<F<CDCFFCCFFF<;F@F:;,CCFCFF6<@,CCFEFEEBFGEGGGD:BEF?FDEEAFFBFEFEEECCC@A<BFFE7CDCC9D:FGGGGGFGGEGCFFFGGEEEGGGGG9CFFGFGFGGGGGGGGGGFGGEGGGGEGGGGGDCCECGDGGGGGGGCFCFGCFFGGGGGGFE=CGGCGGGGGGGFCGFGGCFGGG=ED?C>FFCCDGFFGGGCDGC5C?4>?4BCCFFFCFGGGFF4)853CC@F?4(8@AFFFFFFF=AFBAFFFEE;9>B6:?)
@M00689:251:000000000-CJTJ5:1:1101:14147:12625 1:N:0:5
CAGGATTAGATACCCTGGTAGTCCACGCCGTAAACGATGTGCGCTGGATGTTGGGTGACCTAGTCACTCAGTGTCGTAGCTAACGCGGTAAGCGCACCGCCTGGGGAGTACGGCCGCAAGGTTGAAACTCAAAGGAATTGACGGGGGCCCGCACAAGCGGTGGAGCATGTGGTTTAATTCGAAGCAACGCGCAGAACCTTACCAGCCCTTGACATGGTCACGACCGGTTCAGAGATGGACTTTTCCCGCAAGGGACGTGATGCACAGGTGTTGCATGGCCGTCGGCTCAT
+
GGGGGGGGGGGGGGGGGGGGGGGGGGFGGGGGGGGGGGGGEGGGGGGGGGGGGGGGGGGGGGGGGGGGGFGGGGGGGGGGGGGGGGGGGGGGGGGGGGGGGGGGGGGGGGGGFGGGGGGGGGGGGGGGFGGGGGGGGFF<<DGGGGGGGGGGGGGGGGGDGGGDFGGGGGGGGGGGGGCFGEFEEGGG>EEGGGGGGGGFCGCFGGGGGGGGG?FGF7B7CGCGDGGGEGGFF@GC?F4CFGGCFF4(<5>GC>5:9??F:=>7B6@F?7<:1FFFFF?0(-1((21:26
@M00689:251:000000000-CJTJ5:1:1101:9554:12626 1:N:0:5
CAGGATTAGATACCCTGGTAGTCCACGCCGTAAACGATGAGTGCTTGATGTTGGATGCTAACGCATTCAGTGTCGGAGTTAACGCGTTAAGCACTCCGCCTGGGGAGTACGGTCGCAAGATTAAAACTCAAAGGAATTGACGGGGACCCGCACAAGCGGTGGAGCATGTGGTTTAATTCGAAGCAACGCGCAGAACCTTACCAGCCCTTGACATGGGCACTATGATCTTTGGAGACAAGGATCTTCAGTTCGGCTGGGTGCCACACAGGTGTTGCATGGCCGTCGGCTCAT
+
GGGGGGGGGGGGGGGGGGGGGGGGGGGGGGGGGGGGGGGGGGGGGGGGGGGGGGGGGGGGGGGGGGGGGGGGGGGGGGGGGGGGGGGGGGGGGGGGGGGGGGGGGGGGGGGGGGGGGGGGGGGGGGGGGGGGGGGGGGGGGGGGGGGGGGGGGGGGGGGGGGGGGGGGGGGGGGGGGGGGGGGGGGGGGGGGGGGGGGGGGGGGGGGGGGGGGGGGGFFGGFGG7CFGFGFF:@FGFFGGGGGGFFFFFFFGDFFFFFFF??AFFFFFFFFFFFF=BFFFB;FFFF>03<A
@M00689:251:000000000-CJTJ5:1:1101:24544:12637 1:N:0:5
CAGGATTAGATACCCTGGTAGTCCACGCCGTAAACGATGGAAGCTAGCCGTCGGGGGGTTTACCTTTCGGTGGCGCAGCAAACGCGTTAAGCTTCCCGCCTGGGGAGTACGGTCGCAAGATTAAAACTCAAAGGAATTGACGGGGGCCCGCACAAGCGGTGGAGCATGTGGTTTAATTCGAAGCAACGCGCAGAACCTTACCAGCCCTTGACATGCCCTGACGGCCTCAGAGATGAGGTCATTCCTTCGGGACAGGTGCACAGGTGATGCATGGCCGTCGGCTCCT
+
GDFDGFDFGFFFGFGG9CFGGGGFCFCEGEFEGGGGGGGGGGGGGGF@E@CGEFCGGGGGGGGGGGGDFGGGGGGGCEGGGGGDGEEGGGF:FFEFGDGFEGGGGFG<:FF@FCEFGG7<:FFCFGCGGGGEGGGCCGG?FCCGEGGDEGGGGGG5CEEEGGCCDGFGGGGGGGG?EFGGGGDEGFGGGGDECCFFGGGGFGGGGGGGGFGGGGGGGFFCFGGDDGGGFF79>FGGFFFF4CGFFFFFF@9CD3.:ABFFB@B?FF?A4>DF<5)?:BBFFFFB((
@M00689:251:000000000-CJTJ5:1:1101:6855:12669 1:N:0:5
CAGGATTAGATACCCTGGTAGTCCTAGCCCTAAACGATGATTGCTTGGTGTGATCGGTACCCAATCCGATCGTGCCGCAGCTAACGCGATAAGCAATCCGCCTGGGGAGTACGGTCGCAAGGCTGAAACTCAAAGGAATTGACGGGGACCCGCACAAGCGGTGGATGATGTGGTTTAATTCGATGCAACGCGAAAAACCTTACCTACCCTTGACATGTCTAGAAGTTGCCAGAGATGGTTTCGTGCTCGAAAGAGAACTAGAACACAGGTGCTGCATGGCTGTCGTCTCAT
+
GGGGGGGGGGFGGGGGGGGGGGGGGGGGGGGGGGGGGGGGGGGGGGGGGGGGFGGGEGGGGG9FGGGGGGGGGGGGGGGGGGGGGGGGGFGGGGGFGGGGGGGGGGGGGGGGGCGGGGGGGGGGGGGGGGGGGGGGGGGGGGGGGGGCGGEGGGGGGGGGGGGGGGGGGGGFFGGGGGGGGCFGGGGGGGGGGGGEGGDFGGGGGGGGGGGGGGGGGFFFFFFF*?FGFGGFFFFGFF*CGC<GF>><E)3CGFF:::2/8FBFF>FF>40>AFFFB=:022:7:(43<49
@M00689:251:000000000-CJTJ5:1:1101:6459:12849 1:N:0:5
CAGGATTAGATACCCTGGTAGTCCACGCCGTAAACGATGGATACTCGCTGCGGGCGATAGAATGTCCGTGGCTTAGCGAAAGCGTTAAGTATCCCACCTGGGGAGTACGCTCGCAAGAGTGAAACTCAAAAGAATTGACGGGGGCCCGCACAAGTGGTGGAGCATGTGGTTTAATTCGCTGATACGCGAGGAACCTTACCTAGGCTAGAATGCGCGTGACCGGTTCAGAGATGAGCCTTTCCTTCGGGACACAAAGCAAGGTGTTGCATGGCCGTCGGCTCAT
+
GGGFGGG@FGGGGGGGGGGGGGGFFGGGGGGFCFGGFFGD8FFGGGFGGGGGDGGGGGEG<,CCFGGEGGDGGG8EFG:==CFGGE:DFGGFF@EFGGGCFGGCGFGGGGGGGGG:@<CFC9AFFGGGGGGGFC@FFFGGGGGGGDGGGGGGGGFFFGGG:@:CFGGGGCFFFEGGGG*8CEGGGCDGB=EE*:CEFFEFCFGGGG6=9:>FGGGDGB@DFDDGG5+:77*96@CG?F77>>CF=>)2>@BG47)47(3)(04<55FDFA::BE37@3;6B2)
@M00689:251:000000000-CJTJ5:1:1101:13060:12871 1:N:0:5
CAGGATTAGATACCCTGGTAGTCCACGCCCTAAACGATGTCAACTAGGTGTTGGGGAAGCGATTTCTCAGTACCGCAGCTAACGCGTGAAGTTGACCGCCTGGGGAGTACGGCCGCAAGGTTGAAACTCAAAGGAATTGACGGGGACCCGCACAAGCGGTGGATGATGTGGTTTAATTCGATGCAACGCGAAAAACCTTACCTACCTTTGACATGTACGGAACTCGCCAGAGATGGCTTGGTGCTCGAAAGAGAGCCGTAACACAGGTGTTGCATGGCCGTCGGCTCAT
+
GGGGGGGGGGGGGGGGGGGGGGGGFGGGGGGGGGGGGGGGGGGGGGGGGGGGGGGGGGGGGGGGGGGGGGGGGGGGGGGGGGGGGGGGGGGGGGGGEFGGGGGGGGGGGGDGGGGGGGGGGGGGGGGGGGGGGGGGGFDGGGGEGDGGGGGGGGGGGGGGGGGGGGGGGGGGGGGGGFFFGGGGFGGGGGGGGGGGGGGGG?GFDFFGGGGGGGFGGFFGGGGGGGGGFGGF>FF*7?FGGGGFFFEBFE>GF:<?F>BE6>A0@FF3@>:?FFFFFFFF>>6>B?B22
@M00689:251:000000000-CJTJ5:1:1101:10875:12888 1:N:0:5
CAGGATTAGATACCCTGGTAGTCCATGCCGTAAACGGTGGGCGCTAGGTGTAGGGGTCTTCCACGGCCTCTGTGTCGTAGCTAACGCATTAAGCGCCCCGCCTGGGGAGTACGGCCGCAAGGCTAAAACTCAAAGGAATTGACGGGGGCCCGCACAAGCGGCGGAGCATGTGGATTAATTCGATGCAACGCGAAGAACCTTACCTGGGCTTGACATACACCAGATCGCTGCAGAGATGTAGTTTCCCTTGGGGTTGGGGTAAAGGTCGTGCATGGCCGCCGGCTCAT
+
GGGGGGGGGGGGGGGGGGGGGGGGGGGGGGGGGGGGGGGGGGGGGGGGGGGGGGGGGGGGGGGGGGGGGGGGGGGGGGGGGFGGGGGGGGGGGGGGGGGGGGDGGGGGGGGGGGGGGGGGGGGGGGGGGGGGGGGGGGGGGGGGGGGGGGGEEEDGGGGGGDGGGGDG?FGFCFCEGGGGGGGFGEGGGGGGGGGGGGGGGGGF7FGGGGGGFFF7FFFG4DFFFDGGFD3?FFFF=FGGGGGGFFFA=)(9<:)40((0())-***(0-46)9756<(-73(((,-
@M00689:251:000000000-CJTJ5:1:1101:6299:13002 1:N:0:5
CAGGATTAGATACCCTGGTAGTCCACGCCCTAAACGATGAATGCTAGTTGTTGGGGTGCTTGTCACTCCAGTAATGCAGTTAACACATTGAGCATTCCGCCTGGGGAGTACGGTCGCAAGATTAAAACTCAAAGGAATAGACGGGGACCCGCACAAGCGGTGGAGCATGTGGTTTAATTCGAAGATACGCGAAGAACCTTACCTAGGCTTGACATTGATAGAATCTGCTAGAGATAGCGGAGTGTCTAGTTTACTAGACCTTGAAAACAGGTGTTGCATGGCTGTCGGCTCAT
+
GGGGGGGGGGGGGFGGGGGGGGGGGGGGGGGGGFFFGGGGGGEFFGGCFFGGGGGGFGGGGGGGGGGGGGGGGGGGGGGFGGGGGGGGGGGGGGGGGGGGGGGGGGGGGGGGGGGGGGGGGGFGGFGGGGGGEFFGGGGGGGGGGGGGDEGGGEGGGGGGGGDGGGGFGGGGFFCEGCDGF7EGGFFGGGGGGGDGGCGFFG6BCCCCC*CCCFG7:=6::FGGFFF@7FGFFF>>AFGGGGGG6FFFFFBDDB=BFFF:2FB7@?B?FBB<07BF4@<A:<<<12<F0(4<2
@M00689:251:000000000-CJTJ5:1:1101:6319:13010 1:N:0:5
CAGGATTAGATACCCTGGTAGTCCACGCCCTAAACGATGAATGCTAGTTGTTGGGGTGCTTGTCACTCCAGTAATGCAGTTAACACATTGAGCATTCCGCCTGGGGAGTACGGTCGCAAGATTAAAACTCAAAGGAATATACGGGGACCCGCACAAGCGGTGGAGCATGTGGTTTAATTCGAAGATACGCGAAGAACCTTACCTAGGCTTGACATTGATAGAATCTGCTCGAGATAGCGTATTGCCTAGTTTACTAGACCTTGAAAACAGTTGTTGCTTGGCTGTCGGCTCAT
+
GGGGFGGGGEFFGGGGFDFFGFGGGGEGGEGFGGGGCFGFGFFGGGGFGGGFGGGEC+,C@9FFFGGGGFCFGAEFFDFFCF9EFGGCG,EFGDC<FGGGGGGFF77CF,EE7FFCFFG@FFGD9CA<EGGGGDFFGFG5FGCG+FGEGG@7BEGFGGGCGG+@6:>F,73,8DFCGGGCCCG5ECFF*7*?>?GFGGGGFGGG9AFFGGDFF7FFFCFGFFGFFCFGC+2.8AFG46D*9*9**9=::@97>=6<42<68B2<48*(03-6)/).1*),(44(,.,(((444
@M00689:251:000000000-CJTJ5:1:1101:16389:13016 1:N:0:5
CAGGATTAGATACCCTGGTAGTCCACGCTGTAAACGATGGATGCTAGCCGTTGGGGAGCTTGCTCTTCAGTGGCGCAGCTAACGCTTTAAGCATCCCGCCTGGGGAGTACGGTCGCAAGATTAAAACTCAAAGGAATTGACGGGGGCCCGCACAAGCGGTGGAGCATGTGGTTTAATTCGAAGCAACGCGCAGAACCTTACCAGCGTTTGACATGGCACGGCGTTTTCCAGAGATGGACTTCTTCCCGCAAGGGACGTGCACACAGGTGCTGCATGGCCGTCGGCTCAT
+
GGGGGGGGGGGGGGGGGGGGGGGGGGGGGGGGGGGGGGGGGGGGGGGGGGGGGGGGGGGGGGGGGGGGGGGGGGGGGGGGGGGGGGGGGGGGGGGGGGGGGGGGGGGGGGGGGGGGGGGGGGGGGGGGGGGGGGGGGGGGGGGGGGGGGGGGGGGGGGGGGGGGGGGGFGGGGGGGGGGGGGGGGGGGGGGGGGGGGGGGGGGGGGGGGGGGGFEGGFFGGGGGGGGG?GGFFFGGFFGGGGGGFFFFFFFDFFFFFFFF?FFBFFFFFBFF?FFFFF?FFFFBF<?<<
@M00689:251:000000000-CJTJ5:1:1101:6292:13022 1:N:0:5
CAGGATTAGATACCCTGGTAGTCCACGCCCTAAACGATGAATGCTAGTTGTTGGGGTGCTTGTCACTCCAGTAATGCAGTTAACACATTGAGCATTCCGCCTGGGGAGTACGGTCGCAAGATTAAAACTCAAAGGAATAGACGGGGACCCGCACAAGCGGTGGAGCATGTGGTTTAATTCGACGATACGCGAAGCACCTTACCTAGGCTTGACATTGATAGAATCTGCTAGAGATAGCGGAGTGTCTAGTTTACTAGACCTTGAAAACAGGTGTTGCATGGCTGTCGGCTCAT
+
GGGFCEFFGGFFGCGGDFF9EFFFGGGGGGFFFFGGGGGGGGGAFCFD<FGGGFGGGEGGGFFGGGGGGGGGGCFAFF<FGCCFGGFGGF9C<EFFGGGGGGGGFGCFEGCFCEFGGGEGGGGGGG9FGGGGGGCC,A@E<FCGCFDEGGGGGEG,DGE+FE@FGGGGGGGGFGGCGGCACG8*1>CGGGD5?C*?F8FFGGGG79*7C67=D?FGD6CFGGGGG:CF=7:AFCF7+/7)))19FFFFFB9F77F44-4)446A/@*2>?0<>B>4=4<B0:?1??:B044<D
@M00689:251:000000000-CJTJ5:1:1101:6312:13027 1:N:0:5
CAGGATTAGATACCCTGGTAGTCCACGCCCTAAACGATGAATGCTAGTTGTTGGGGTGCTTGTCACTCCAGTAATGCAGTTAACACATTGAGCATTCCGCCTGGGGAGTACGGTCGCACGATTAAAACTCAAAGGAATAGACGGGGACCCGCACAAGCGGTGGAGCATGTGGTTTAATTCGAAGATACGCGAAGAACCTTACCTAGGCTTGACATTGATAGAATCTGCTAGAGATAGCGGAGTGTCTAGTTTACTAGACCTTGAAACCAGGTGTTGCATGGCTGTCGGCTCAT
+
FGGGGGGGGGGGFFGGDFGCCGGGGGFGGGGGGGGDGGGFGGGFGF<FEGGGGGDGEGGGGGGGGGGGGGGGG9FFGGGGGFGGGGGGGFFAFFFGGGCEEGGGGEFGGFGGGGGDGG4F7DFCGCFGGGGGEGG8EFCGGGGGGD7FEGGEEEG8,=CCC7>@CFFCCFGGFGGGGGGGGECG>BCGFG9CCCCEFGGD7F6CCEFGCFC*CEFGG6A>:+@FFFFFAGGFFFGG+68DG3746BFA4@AG79@4))6<076>?F*()324(=DF4=BF14:::76(41:7)
@M00689:251:000000000-CJTJ5:1:1101:7829:13052 1:N:0:5
CAGGATTAGATACCCTGGTAGTCCATGCCGTAAACGGTGGGCGCTAGGTGTAGGGGTCTTCCACGGCCTCTGTGTCGTAGCTAACGCATTAAGCGCCCCGCCTGGGGAGTACGGCCGCAAGGCTAAAACTCAAAGGAATTGACGGGGGCCCGCACAAGCGGCGGAGCATGTGGATTAATTCGATGCAACGCGAAGAACCTTACCTGGGCTTGACATACACCAGATCGCTGCAGAGATGTAGTTTCCCTTGTGGTTGGTGTACAGGTGCTGCATGGTCGTCGGCTCATCTGTGT
+
GGGGGGGGGGGFFEFGFGGEFGGFGGGDGGGGGFCFEFFGGGGGDGGFGGFEGGGGGGGGGEFGGGGGGGGGGGADE@FGGCFGGGGGEGGGGGGG>FEFGGGGGGGGGGGGGGGGGGGGGGGGFGFGFGGFFGG8FFGGGGGGGG:CEGGGGGGGGFFGBEEEGGDG9F7EGC+3:C97CGGFGGCEGDEGGGGGGG5@FGCFCFCG5EFEG6?>FFFC<CCFCF5CFC3;F4>7*7*:C::FF4?<*7:C70)49(3>A4<<59F:4<2><@4B6@B:62(,32)6696)6
@M00689:251:000000000-CJTJ5:1:1101:18272:13053 1:N:0:5
CAGGATTAGATACCCTGGTAGTCCATGCCGTAAACGGTGGGCGCTAGGTGTAGGGGTCTTCCACGGCCTCTGTGTCGTAGCTAACGCATTAAGCGCCCCGCCTGGGGAGTACGGCCGCAAGGCTAAAACTCAAAGGAATTGACGGGGGCCCGCACAAGCGGCGGAGCATGTGGATTAATTCGATGCAACGCGAAGAACCTTACCTGGGCTTGACATACACCAGATCGCTGCAGAGATGTAGTTTCCCTTGTGGTTGGTGTACAGGTGATGCATGGCCGTCGGCTCAT
+
GGGGGGGGGGGGGGGGGGGGGGGGGGGGGGGGGGGGGGGGGGGGGGGGGGGGGGGGGGGGGGGGGGGGGGGGGGGGGGGGGGGGGGGGGGGGGGGGGGGGGGGGGGGGGGGGGGGGGGGGGGGGGGGGGGGGGGGGGGGGGGGGGGGGGGGGGGGGGGGGGGGGGGGGGGFGGCGGGGGGGGGGGGGGGGGGGGGGGGGGGGGGDGGGGGFGGFG>FFFGCGCGFGGG)>)<F*9DFF*:FCFGFB@BFF<DGFF?FBF:A6A>FFFBF>DFFFFFF5417>;(2<<
@M00689:251:000000000-CJTJ5:1:1101:7827:13070 1:N:0:5
CAGGATTAGATACCCTGGTAGTCCATGCCGTAAACGGTGGGCGCTAGGTGTAGGGGTCTTCCACGGCCTCTGTGTCGTAGCTAACGCATTAAGCGCCCCGCCTGGGGAGTACGGCCGCAAGGCTAAAACTCAAAGGAATTGACGGGGGCCCGCACAAGCGGCGGAGCATGTGGATTAATTCGATGCAACGCGAAGAACCTTACCTGGGCTTGACATACACCAGATCGCTGCAGAGATGTAGTTTCCCTTGTGGTTGGTGTACAGGTGCTGCATGGTCGTCGGCTCAT
+
GF<F@FGGGFFGDEECC-CA66<<CFECC:6BFGFGGG8:@CE:::FGE<C<6FCFC@<CC@FGF@CGGGG<CEFG>CFDCG9CEFEGEGDFCEGEGGDBFEGGGG@+FFCG7CBFCE=:++ADFDFGGGGG@=3F:DF<,EFF+@F*15>>8:@EF5CE<B788*:;9:E9+<:<+0<FGG7+0AF7<CEEEEGCF>E8FFD<9C5*ACGEFCFFF6@G45CCFGC5>DGFF6DDF6FFFFCD?=?64?B:<5789?:F7B<4)9).=<?7465/9<>F09B:(,4
@M00689:251:000000000-CJTJ5:1:1101:17518:13070 1:N:0:5
CAGGATTAGATACCCTGGTAGTCCATGCCGTAAACGGTGGGCGCTAGGTGTAGGGGTCTTCCACGGCCTCTGTGTCGTAGCTAACGCATTAAGCGCCCCGCCTGGGGAGTACGGCCGCAAGGTTAAAACTCAAAGGAATTGACGGGGGCCTGCACAAGCGGTGGAGCATGTGGTTTAATTCGAAGCAACGCGCAGAACCTTACCAGCGTTTGACATGGCACGGCGATCTCCAGAGATGGATTTCTTCCCGCAAGGGACGTGCACACAGGTGATGCATGGTTGTCGGCTCAT
+
GGGGGGGGGGGGGGGGGGGGGGGGGGGGGGGGGGGGGGGGGGGGGGGGFGGGGGGGGGGGGGGGGGGGGGGGGGGGGGGGGGGGGGGGGGGGGGGGGGGGGGGGGGGGGGGGGGGGGGGGGGGGGGGGGGGGGGGGGGGGGGGGGGGGGGGGGGGGGGGGGGGGGGGGGGGGGGGGGGGGGGGGGGGGGGGGGGGGGGGGGGGGGGGGGGGGGGGGGFFGGGGGDGEGFGGFFFGGFFGFGGGGFFFFFFB5DFFFBF>EFFFBFFE3<4:B>?BFFF:DF?B2:>B:?F9
@M00689:251:000000000-CJTJ5:1:1101:9074:13083 1:N:0:5
CAGGATTAGATACCCTGGTAGTCCACGCCCTAAACGATGTCAACTAGTTGTTGGGGATTCATTTCCTTAGTAACGTAGCTAACGCGTGAAGTTGACCGCCTGGGGAGTACGATCGCAAGATTAAAACTCAAAGGAATTGACGGGGACCCGCACAAGAGGTGGATGGTGTGGATTAATTAGATGAAACGCGAAAAACCTTACCTACACTTGACATGCTACTAACGAAGCAGAGATGCATTAGGTGCTCGAAAGAGAAAGTGGACACAGGTGCTGCATGGTTGTCGGATCATTTGTT
+
GGGGGGGGEGGGGGGGGGGGGGGFFGGGGGFGGGGG@FGGFGCGGGGGGFGGGFEGG7F<6,<CFFFDG9CDF<FFFGGGDCC:@C@=F<EEEFFEFEEGGGFGGGGGGGCF?BCCGEFFEAEGGGGDGFAFFCF@75,A?FFCEEE+@==EBEFD,>F@FC3,@:EG,3C,,,@CGD,<@DF99;DG*=CECEFC*61BF6+?F+=<++2=7CCC+;AFF76:DD*962;);67:?*2*:CCGF*13)7:D545:?2<?<F04)...7::)./<??>DA13)4((,,,)))..(
@M00689:251:000000000-CJTJ5:1:1101:14860:13097 1:N:0:5
CAGGATTAGATACCCTGGTAGTCCACGCCGTAAACGATGTCGACTTGGAGGTTGTGCCCTTGAGGCGTGGCTTCCGGAGCTAACGCGTTAAGTCGACCGCCTGGGGAGTACGGCCGCAAGGTTAAAACTCAAATGAATTGACGGGGGCCCGCACAAGCGGGGGAGCATGTGGTTTAATTCGATGCAACGCGAAGAACCTTACCTGGTCTTGACATCCACGGAAGTTTTCAGAGATGAGAATGTGCCTTAGGGAACCGTGAGACAGGCGCTGCATGGCCGTCGGCTCATCTGTCTT
+
FFGGGGGGGGGGGGGGGGGGGGGGFGGGEEGGGGGGEGGFAGGGGGGF@EFFGGEGGGGGGACFGGGGGGG8FGFFE:FG8FGGDD:CFGFGGGBEGGGEGGGGGGG@F?FEGGD@EDEGGCFF<<DFCFGFFFGAFD,<AFCFEDGDGGCCEGGFFCFG*=8C=E5+:FFFEGGDGFFCFFGFGGGGGGGGCE=CCF60<+<70*<+++*:62+29F4*/19CD7AC7C:67>7DFF7:0::>FF?)*/)5*58:92()16474;)4399F:=6>;FB>91696(,:4)4625)
@M00689:251:000000000-CJTJ5:1:1101:27094:13099 1:N:0:5
CAGGATTAGATACCCTGGTAGTCCACGCCCTAAACGATGAATGCTAGTTGTTGGGGTGCTTGTCACTCCAGTAATGCAGTTAACACATTAAGCATTCCGCCTGGGGAGTACGGTCGCAAGATTAAAACTCAAAGGAATAGACGGGGACCCGCACAAGCGGTGGAGCATGTGGTTTAATTCGAAGATACGCGAAGAACCTTACCTAGGCTTGACATTGATAGAATCTGCTAGAGATAGCGGAGTGTCTAGTTTACTAGACCTTGAAAACAGGTGATGCATGGCCGTCGGCTCAT
+
GGGGGGGGGGGGGGGGGGGGGGGGGGEG,6@FGGGGGGG9;;6FFGG@FGGGGGGC66@FA@E,C66C<66EECC6BFEA99FEFFG<E<FFF,C<<FFFF7<FGGDEF<,?FF+>@FGEFEFEGGGGC9?FGAEDGFE<AB8FGGD:CF@>B=FGF8=FECG:D6DFFBFGCFFCG@E79AFEE9E98CCEEC=GCE,<<6F;490C<C3CDDC>CA;7+2@+0;+112+*6@71;FG5C59<7B6<61)*:@FA<A))594<64=(7113,/*9F62-(((,9>-17?124
@M00689:251:000000000-CJTJ5:1:1101:27112:13101 1:N:0:5
CAGGATTAGATACCCTGGTAGTCCACGCCCTAAACGATGAATGCTAGTTGTTGGGGTGCTTGTCACTCCAGTAATGCAGTTAACACATTAAGCATTCCGCCTGGGGAGTACGGTCGCAAGATTAAAACTCAAAGGAATAGACGGGGACCCGCACAAGCGGTGGAGCATGTGGTTTAATTCGAAGATACGCGAAGAACCTTACCTAGGCTTGACATTGATAGAATCTGCTAGAGATAGCGGAGTGTCTAGTTTACTAGACCTTGAAAACAGGTGATGCATGGCCGTCGGCTCAT
+
GGGGGGGGGGGGGGGGGGGGGGGGGGGGGGGGGGGGGGGGGGGGGGGGFGGGGGGGGGGGGGGGGGGGGEFGGGGGGGGFFEFGGGGGGGGGGGGGGGGGGGGGGGGGGGGGGGGGGGGGGGGGGGGGGGGFGGGGGGGGGGGGGGGGGEEDGGGGGGGGGGGGGGGGGGGGGGGGGGGGFCGEGGGGGGGGGGGGGGGGGGGGGGGFCFGGGGGFGFFGGGGGGGGGFGGFFFFGFFGGGGGGFFFFFBDGGFFFBFFF?FFFF@FFFFFBBBFFFFFFFFFFB119B?:?D
@M00689:251:000000000-CJTJ5:1:1101:9072:13106 1:N:0:5
CAGGATTAGATACCCTGGTAGTCCACTCCCTAAACGATGTCAACTAGTTGTTGGGGATTCATTTCCTTAGTAACGTAGCTAACGCGTGCAGTTGACCGCCTGGGGAGTACGATCGCAAGATTAAACCTCAAAGGAATTGACGGGGACCCGCACAAGCGGTGGATGGTGTGGATTAATTCGATGCAACGCGAAAAACCTTACCTACCCTTGACATGCCACTAACGAAGCAGAGATGCATTAGTTGCTCGAAAGAGAACGTGGACACAGGTTCTGCATGGTTGTCGGCTCATCTGTT
+
GCF9DEFCFFE@FFGGFCEEEFEFGG,CFGG,,;F@GFDGGCCGFFCFF9FG,,@+CFFGFFGGGGGGG@FFFG7FE<FGA9FFGGGG,=FFG?CFF+FGGG7F>C7CEF7BFFFFCB7FGFGGF,EFG,9FFGFEGC<EG:FCDGEGGGGEGGAFDE+@E7CG@FCFGGEC@C9=@=CFCF7C>BC7C;*=ECFEEGF+8CF99EGGGG7FCFFFFFFFGFFDC*>DAGC>>FGGFFCC:0:09@F<35?)9753)(4@<5?DFF)49)87276748><(,)4(,33>24)5<)
@M00689:251:000000000-CJTJ5:1:1101:14849:13113 1:N:0:5
CAGGATTAGATACCCTGGTAGTCCACGCCGTAAACGATGTCGACTTGGAGGTTGTGCCCTTGAGGCGTGGCTTCCGGAGCTAACGCGTTAAGTCGACCGCCTGGGGAGTACGGCCGCAAGGTTAAAACTCAAATGAATTGACGGGGGCCCGCACAAGCGGTGGAGCATGTGGTTTAATTCGATGCACCGCGAAGAACCTTACCTGGTCTTGACCTCCACGGAAGTTTTCAGAGATGAGAATGTGCCTTCGGGAACCTTGAGACCGGTGCTGCATTGCCTTCGGCTCCTCTTTCTT
+
GGGGGGGFGGGEGGGGGGGGGFGGGGEGGFGGGGG;FFFGGGGFGGGFEFDGGGGEGGGGGFGGGGFF@FGFGGGGCFGEFCCF@FFGGG@FGGDCFGEGGGEGGDGEG<FEEFGGGFGCDFFDEG=FFC9FCECFEFGF<FC>E>FGGGDEEGCCCBCGEEC@EE5<,F:9FFGC9CFCF7F?CF7ECEGECC5CCGGG7FGE7C<<FG7CF+ADGFFGG3*/C:CFF7CFFF>FB60:2;D*@FFA@5:317F:(54*)7<(05<(.8<?0F*099)-,((43-(2())62:)
@M00689:251:000000000-CJTJ5:1:1101:14866:13115 1:N:0:5
CAGGATTAGATACCCTGGTAGTCCACGCCGTAAACGATGTCGACTTGGAGGTTGTGCCCTTGAGGCGTGGCTTCCGGAGCTAACGCGTTAAGTCGACCGCCTGGGGAGTACGGCCGCAAGGTTAAAACTCAAATGAATTGACGGGGGCCCGCACAAGCGGTGGAGCATGTGGTTTAATTCGATGCAACGCGAAGAACCTTACCTGGTCTTGACATCCCCGGAAGTTTTCAGCCATGAGAATGTGCCTTCGGGAACCGTGAGACAGCTGCTTCATGGCCGTCGGCTCAT
+
GFFFGFAFGFFGFGGGFFGCFGGGGFFGFFGEFFGGEG@EFF8FFGGFFG>CF@FEFGGGGFC8ED+BFCFGGGGG77>BFAEFCF@FF:FEFGDGGE@FGG7+=C+@FB<:+CFFGGG@CEFGGGE@>FGGGGCGEG<9,E+>FGC>CEC*1=FEBFF@FCEC581CCF,?FFFF9FCG7EGFGCGG5C5C5E=8@FFFFFGFC5FGGFF9>7<CG):)/)))*:<CF=C*)0?*=4*?F7:77BFAFF?7))03,8173*4:5)0(92)6280?FF>>6((48:<B
@M00689:251:000000000-CJTJ5:1:1101:10393:13136 1:N:0:5
CAGGATTAGATACCCTGGTAGTCCACGCCGTAAACGATGATAACTAGCTGTCCGGGGGCTTAGCCTTTGGGTGGCGCAGCTAACGCATTAAGTTATCCGCCTGGGGAGTACGGCCGCAAGGTTAAAACTCAAATGAATTGACGGGGGCCTGCACAAGCGGTGGAGCATGTGGTTTAATTCGAAGCAACGCGCAGAACCTTACCAGCGTTTGACATGTCCGGACGGCATAGAGAGATTTATGCCTTCACTTCGGGGACTGGAACACAGGTGTTGCATGGCCGTCGGCTCATCTGTT
+
GGGGGGGGGGGGGGGGGGGGGGGGGGGGGGGGGGGGGGGFFGGGGGGGGGG@EFGGGGGGDEFGGGCGDGGGGGGGGGGGGGGGGGGGGGGGGGGGGGGGGGGGGGGGGGGGGGGGGGGGGGGGGGGGGGGGGFGGGGGGGGGGGGEGGGGGGGGGGGGGGGGGGGG?FCFGGGGGGGGGFGFGGGGFGGGGGGGGGGGGCGG?FGD:EGGGGGG=CFFGGGGCCDCG4:>FFFG=8?>GGDCFFF*5887DDEE91??F<F??4>F60(.(3**9F4,462(27;1:4<9AA))
@M00689:251:000000000-CJTJ5:1:1101:25195:13155 1:N:0:5
CAGGATTAGATACCCTGGTAGTCCACGCCCTAAACGATGCATACTTGGTGTGAGCCATTCATTTGGTTCGTGCCGGAGCTAACGCGTTAAGTATGCCGCCTGGGGAGTACGGTCGCAAGGCTGAAACTCAAAGGAATTGACGGGGGCCCGCACAAGCGGTGGAGCATGTGGTTTAATTCGGCGCAACGCGAAGAACCTTACCTAGGCTCGAACGGCTCACGAAAAGCTTTAGAAAAATTGCTTTCCCGCAAGGGACGAGAGTCGCGGTGATGCATGGTCGTAGGCTCAT
+
GE@F<FFG<<CF<C@CC<EA<CCF<C@@<FC6FGEG@F<F9CC@EE<FF8C:@FGD8CC;,<CEC,FGGEF@ED:FG7FEE<EC=CCC=FEGDFGDC7FCGGG7=7F??F7C?CGGE>FC<FFFGGC?=GF9<DFF8DC,5=>+>C3>CFCGCGGCEE:F7:*6=89FCCEFCFCCCCEG;EGGGBEGGC5C5*A0C*<F6CFGGG?CFD)278=5C)6>CGCD57/2/:FFFFC50)0C7C:0*99:F39D3>5,2,4.3;)2)>D1>244247/092,4(3:7),5A
@M00689:251:000000000-CJTJ5:1:1101:7249:13189 1:N:0:5
CAGGATTAGATACCCTGGTAGTCCATGCTGTAAACGGTGGGCGCTAGGTGTAGGGGTCTTCCACGGCCTCTGTTTCGTAGCTAACGCATTAAGCGCCCCGCCTGGGGAGTACGGCCGCTAGGCTAAAACTCAAAGGCATTGCCGGGGGCCCCCACAAGCGGCGGAGCCTGTGGATTAATTCGATGCAACGCGATGCACCTTTCCTGTGCTTGCCATACACCAGATCGCTGCAGCGATGCTGTCTCCCTCGTGGCTGTTGTACAGGTGTTCCATGGTCGTCGGCTCATCTGTCTTT
+
G?@F<EEEF<FF@;=6@DCCAEGD@FA8,<;CEECEC@F@+C++6+CFE<,C<EBEBE8ECFCG7++@6,,C6,C<8<FCD,9<F:+88,9,,,>=+>F:+74+4B4+4B=,?7+@+++3CAD@FC,C:,,8,C,D:DE>=,>F+++@B***44>*,CFCF7CC8*B*+CF+0<+0<+0+:C+<:*++<***:*:*0+*2++2:9C++0<CC*8+0977*019CC>15>CC4:)/)))***;**19).))-11)0((57;)/))8?).5).4.7)9/77:((4018><4)-:>))
@M00689:251:000000000-CJTJ5:1:1101:7236:13202 1:N:0:5
CAGGATTAGATACCCTGGTAGTCCATGCCGTAAACGGTGGGCGCTAGGTGTAGGGGTCTTCCACGGCCTCTGTGTCGTAGCTAACGCATTAAGCGCCCCGCCTGGGGAGTACGGCCGCAAGGCTAAAACTCAAAGGAATTGACGGGGGCCCGCACAAGCGGCGGAGCATGTGGATTAATTCGATGCAACGCGAAGAACCTTACCTGGGCTTGACATACACCAGATCGCTGCAGAGATGTAGTTTCCCTTGTGGTTGGTGTACAGGTGTTGCATGGTCGTCGGCTCAT
+
GGGGGGGGGGGGGGGGGGGGGGGGGGGGGGGGGGGGGGGGGGGGGGGGGGGGGGGGGGGGGGGGDGGGGGGGGGGGGGGGGGGGGGGGGGGGGGGGGGGGGGGGGGGGGGGGGGGGGGG7FFGGGCDDGGGGFDFFDEFGCBFFGGG>EFGGGGGGGDGGGGG7EGGGGGGGGCGGGDGEF:@GCGG?FCEEGEGG8FGGGCGGGGFFGGGGGG?FCFFGG3CCFGGGFDG:6FC4??FD>DGGFFFFF:<<CFF?6?(><F4A4F68@6AFAF4FF:;BBFFFFBF
@M00689:251:000000000-CJTJ5:1:1101:14452:13240 1:N:0:5
CAGGATTAGATACCCTGGTAGTCCACGCCGTGAACGATGAGTGCTAAGTGTTAGGGGGTTTCCGCCCCTTAGTGCTGCAGCTAACGCATTAAGCACTCCGCCTGGGGAGTACGGCCGCAAGGCTGAAACTCAAAGGAATTGACGGGGACCCGCACAAGCGGTGGAGCATGTGGTTTAATTCGAAGCAACGCGAAGAACCTTACCAGGTCTTGACATCCCGCTGACCGGCATGGAGACATGTCCTTCCCTTCGGGGACAGCGGTGACAAGTGGTGCATGGCTGTCGGCCCATCTTT
+
GGGGGGGFGGGGGGGGGGGGGGGGCGGGGGGGGGGGGGGGG<EGGGGGCFGFGGGGGGFGEGGDGGGGGE=FGG9,FFGGGDGFGGGGGGGGGFFGGGGGGGGGGGGGGGGGGGCGGGGGGG@FF=FFFGGGGGGGGGGGGFGGGGGGGGGDECGGGFGGF<EGCF>EGGGGGGGGGGGGGGGFGGGGGEGGGGEGGGGGGGGGGGGG6C>FGGFG6;7C)9CDGC5/)73749*07?7>?7*:BFF?47:FDFFB;<65;B((797<F6))60*96=18<BF70(((--3(:))
@M00689:251:000000000-CJTJ5:1:1101:17665:13461 1:N:0:5
CAGGATTAGATACCCTGGTAGTCCATGCCGTAAACGGTGGGCGCTAGGTGTAGGGGTCTTCCACGGCCTCTGTGTCGTAGCTAACGCATTAAGCGCCCCGCCTGGGGAGTACGGCCGCAAGGCTAAAACTCAAAGGAATTGACGGGGGCCCGCACAAGCGGCGGAGCATGTGGATTAATTCGATGCAACGCGAAGAACCTTACCTGGGCTTGACATACACCAGATCGCTGCAGAGATGTAGTTTCCCTTGTGGTTGGTGTACAGGTGTTGCATGGTCGTCGGCTCAT
+
GGGGGGGGGGGGGFGGGGGGGGGGGGGGGGGGGGGGGGGGGGGGGGGGGGGGGGGGGGGGGGGGGGGGGGGGGGGGGGGGGGGGGGGGGGGGGGGGEGGGGGGGGGGGGGGGGGGGGGGGGGGGGGGGGGGGGGGGGGGGGFGGGGGGGGGGGGGGGGGGGGEGGGGGFGEGGGGGGGFGGGGFFGGFFGGGGGGGGGGGGG6FGGGGGGGGGGGGGF@CFDCFFGDGFGGFFFD9=FFGGGGGF4@A@?BGGFF?FBFFFFFAF?FBDBA?<FFF?BB?;>90<<2
@M00689:251:000000000-CJTJ5:1:1101:17676:13475 1:N:0:5
CAGGATTAGATACCCTGGTAGTCCATGCCGTAAACGGTGGGCGCTAGGTGTAGGGGTCTTCCACGGCCTCTGTGTCGTAGCTAACGCATTAAGCGCCCCGCCTGGGGAGTACGGCCGCAAGGCTAAAACTCAAAGGAATTGACGGGGGCCCGCACAAGCGGCGGAGCATGTGGATTAATTCGATGCAACGCGAAGAACCTTACCTGGGCTTGACATACACCAGATCGCTGCAGAGATGTAGTTTCCCTTGTGGTTGGTGTACAGGTGTTGCATGGTCGTCGGCTCAT
+
GGGGGGGGGGGGGGGGGGGGGGGGGCGGGEGGGGGGCGF@:@:FFFEDGGGGGGG>CFGEEFFFE:CFFGGFFCEEFDGGGFEFGGGGECG9FF@FGEGGDEEFGFGGDFFG=@FFEF:F7DFDFGGGGGGGD9FDDFGGGGGGGGGEE@CBEGGGCCFEGGGDEE85EG?F?9@F<C9CFFGDFGFFGGGDEGCG6;@@FDGGC<>5FGDEFE7DF?FFGG<<DFGG5CCFFFF<4?:CFGGGFF?AF?9FG@FB>FBF8BBA)*05:<9>FB)97>>BFF><6).
@M00689:251:000000000-CJTJ5:1:1101:7552:13480 1:N:0:5
CAGGATTAGATACCCTGGTAGTCCATGCCGTAAACGGTGGGCGCTAGGTGTAGGGGTCTTCCACGGCCTCTGTGTCGTAGCTAACGCATTAAGCGCCCCGCCTGGGGAGTACGGCCGCAAGGCTAAAAATCAAAGGAATTGACGGGGGCCCGCACAAGCGGCGGAGCATGTGGATTAATTCGATGCAACGCGAAGAACCTTACCTGGGCTTGACATACACCAGATCGATGCAGAGATGTAGTTTCCCTTTTGGTTGGTGTACAGGTGGTGCATGGCCGTCGGCCCACTGGGGCT
+
GCGGGGGGGGGGGGGGGGGFGGGGGGGFDCFGGGFGGEGGGGGGGGGGECFGGGGG:CFGGGFGGGGGFFAFEEFGEGGGGGFGGGGGGGGGGGGGGGGGGGGGGGGE:FFFGFGCEGGGGGCFE8F,,:FCCFGFGGGGGGFCGGGGGE7CE7CFFDFGCGGGGGDGGF:@:99CGE7@FGF??*<+3C*:EGEE68C*<CGGCCGG5AFEFFCCFFF*0/>49C**.:DF6@G*79>C7*0:@@F29).>CF3--(-0)/)451<:5?F?2F@F))3334,((,(.)((-(-
@M00689:251:000000000-CJTJ5:1:1101:7548:13500 1:N:0:5
CAGGATTAGATACCCTGGTAGTCCATGCCGTAAACGGTGGGCGCTAGGTGTAGGGGTCTTCCACGGCCTCTGTGTCGTAGCTAACGCATTAAGCGCCCCGCCTGGGGAGTACGGCCGCAAGGCTAAAACTCAAAGGAATTGACGGGGGCCCGCACAAGCGGCGGAGCATGTGGATTAATTCGATGCAACGCGAAGAACCTTACCTGGGCTTGACATACACCAGATCGCTGCAGAGATGTAGTTTCCCTTGTGGTTGGTGTACAGGTGGTGCCTGGCCGTCGGCTCATCTGGTCT
+
GGGGGGGGGGGGGGGGGGGGGGGGGGGGGGGGGGGGGGGGGGGGGGGGGGGGGGGGGGGGGGGGGGGGGGGGGGGGGGGGGGGFGGGGGGGGGGGGGGGGGGGGGGGGGGGGGGGGGGGGGGGGGGGGGGGGGGGGFGGGF<FGGGGGGGGGGCGGGCGGGGDGGGGFGGGGGFGGGGFFGG9?CEGFGGEEG55CCGGGGFG6CGGGGGDE*A?CFFFGGGFCDGFGFCD4FF9*97CFGGFGFFFBF@BDDFFFFF0527425?F:EF<(6?3>F3>>>2;0034<9<9<BA
@M00689:251:000000000-CJTJ5:1:1101:22066:13554 1:N:0:5
CAGGATTAGATACCCTGGTAGTCCTAGCCCTAAACGATGATTGCTTGGTGTGATCGGTACCCAATCCGATTGTGCCGTAGCTAACGCGATAAGCAATCCGCCTGGGGAGTACGGTCGCAAGGCTGAAACTCAAAGGAATTGACGGGGGCCGCACAAGCAGCGGAGCATGTGGCTTAATTCGACGCAACGCGAAGAACCTTACCAAGGCTTGACATGCAGGGAAATCTCGCAGAGATGCGAGGTCCGCAAGGGTCCTGCACAGGTGCTGCATGGCCGTCGGCTCATCTGTTCTCTT
+
GGGGGGGGGGGGGGGGGGGGGGGGGGGGGGGGGFGGGGGGGGGGGGGGFGGGGGGGGGGGGGGGGGGGGGGGGGGGGGGGGGGGGGGGGGGGGGGGGGGGGGGGGGGGGGGGGGGGGGGGGGGGGGGGGGGGGGGGGGGGGGGGGGGGGGGGGGGGGGG@FGGGGGGGGGGGGGGGGFGGGGGGGGGGGGGGGGGGGGGGGGGGGGGFFGGGGGFGGFFGDGGGGGGFFGGFFF<FFFC5DGGGFFFFFF?GGFF<FBFFFFB<FFFFFBFFBFFE7BFFF<0<29<A6AAFFF<
@M00689:251:000000000-CJTJ5:1:1101:16621:13642 1:N:0:5
CAGGATTAGATACCCTGGTAGTCCATGCCGTAAACGGTGGGCGCTAGGTGTAGGGGTCTTCCACGGCCTCTGTGTCGTAGCTAACGCATTAAGCGCCCCGCCTGGGTAGTACGGCCGCAAGGCTAAAACTCAAAGGAATTGACGGGGGCCCGCACAAGCGGCGGAGCATGTGGATTAATTCGATGCAACGCGAAGAACCTTACCTGGGCTTGACATACACCAGATCGCTGCAGAGATGTAGTTTCCCTTGTGGTTGGTGTACAGGTGTTGCATGGTCGTCGGCTCAT
+
GGGGGGGGGGGGGGGGGGGGGGGGGGFGGGGGGGGGGGGGGGGGGGGGGGGGGGGGGGGGGGGGGGGGGGGGGGGGGGGGGGGFGGGGGGGGGGGGGGGGGGGGGGGGGGGGGGGGGGFGGGGGGGGGGGGGGGGGGGGGGGGGGGGGGGGGGCFGGGGGGEGGGGGGGGGGGGGGGGGGGGGGGGGGGGGGGGGGGGGGGGGGGGGGGGGGCGGGGFFGGGFGGGFGFGGFFFGGFFGGGGGGFFFFF:AGGFFFF60@BFFBFFFAFFFFFFFFFFFFFFB:BFB
@M00689:251:000000000-CJTJ5:1:1101:11205:13649 1:N:0:5
CAGGATTAGATACCCTGGTAGTCCATGCCGTAAACGGTGGGCGCGAGGTGTAGGGGTCTTCCACGGCCTTTGTGTCGTAGCTAATGTATTAAGCGCTCCGCCTGGGGAGTACGGCCGCAAGGCCAAAACTCAAAGGAATTGATGGGGGCCCGCATAAGCGTTGGAGCATGTGGAATAATCCGATGCAACGTGAAGTACCATATCTGGGCATGACATACACCAGACCGCTGCAGAGCTGTAGGTTCTCTCGTGGGTGCGGTACAGGTGCTGCATGGTTGTCGTCTCATCTTCTCAT
+
F8EF<F<FGAFG<CC@<<66<CEG<FC66:6BFFCC7FF7+:+8++CG@@6C<F7F,8C,@<,C:++8,,,6<,,,,::=A,9C,C,5,C<<59+@4+>:+BF7F+++@FCFC++@F>CE+7+,:BFD=,C,3,C,@88<<>,C,,F+BC88>C7F,5,***>,21,*,3@F9,,6C,,,4*****5<>C*/;CC+++5+5+++5:1***2*;9=DGFF*9*1*1**95)>)6650=):***2:?9=)15:4<.81,(-.-724)96)*6<?F*)/*)-6(-(.1<49)))))))
@M00689:251:000000000-CJTJ5:1:1101:11215:13665 1:N:0:5
CAGGATTAGATACCCTGGTAGTCCATGCCGTAAACGGTGGGCGCTAGGTGTAGGGGTCTTCCACGGCCTCTGTGTCGTAGCTAACGCATTAAGCGCCCCGCCTGGGGAGTACGGCCGCAAGGCTAAAACTCAAAGGAATTGACGGGGGCCCGCACAAGCGGCGGAGCATGTGGATTAATTCGATGCAACGCGAAGAACCTTACCTGGGCTTGACATACACCAGATCGCTGCAGAGATGTAGTTTCCCTTGTGGTTGGTGTACAGGTGCTGCATGGTCGTCGTCTCAT
+
GGGGGGGGGGGGGGGGGGGGGGGGGGGFGGGGGGGGGGGGGG@EGGGGGGGGGGGGGGGGGGGGGGGGGGGGGGGGGGGGGGGGDGGGGGGGGGGGGGGGGGGGGGGGGGGGGGGGGGGGGGGGGGGGGGGGGGFGFGGCFFGGGGGEEGGGGGGGGFFDGGGGGGGGFGGFFGGGGGGFGGFGCEFGGGGEGGGGGGGGGGGFGGGGFGFGGF+:D@FF<CFGFCFDFGGFF4CC46:>7>FC*=9<754C3>>B0,(<)*)6?FF0*))56F)=?>>-72:(..6
@M00689:251:000000000-CJTJ5:1:1101:7219:13768 1:N:0:5
CAGGATTAGATACCCTGGTAGTCCATGCCGTAAACGGTGGGCGCTAGGTGTAGGGGTCTTCCACGGCCTCTGTGTCGTAGCTAACGCATTAAGCGCCCCGCCTGGGGAGTACGGCCGCAAGGCTAAAACTCAAAGGAATTGACGGGGGCCCTCACAAGCGGCGGAGCATGTGGATTAATTCGAGGCAACGCGAAGAACCTTACCTGGGCTTACAATACACCAGGTTGCTGCAGAGATGTAGTTTCCCTTTTGGTTGGTGTACAGGTGGGTCAGGTTTGTCGGCTAAT
+
GGGGGGGGGGGFFCFFFEEDFGGG<EFFFFEEEFFEEGGGGGGGGGEGAFGGGGG@FCGGGAFGGDGGEGFGGGGGGFCEFGGFDE++FFGGGECEFGGEEGGFGG7C7FFFECGGGGCGG+FFDFGGGGGGGGF?8FFFCCGGGGGEEE:*6>FCCCGGDGDEEE:CFGGDF9CGF7@GF5:**1;FFDC*:*1;@C*;@<CED+:CFF*+*+3:C467>79>F**5@:9:)9C9=*::**:>F4*6*))*/77191(<AFA>?9)4)(,((.*173:),03((44
@M00689:251:000000000-CJTJ5:1:1101:7199:13777 1:N:0:5
CAGGATTAGATACCCTGGTAGTCCATGCCGTAAACGGTGGGCGCTAGGTGTAGGGGTCTTCCACGGCCTCTGTGTCGTAGCTAACGCATTAAGCGCCCCGCCTGGGGAGTACGGCCGCAAGGCTAAAACTCAAAGGAATTGACGGGGGCCCGCACAAGCGGCGGAGCATGTGGATTAATTCGATGCAACGCGAAGAACCTTACCTGGGCTTGACATACACCAGGTCGCTGCAGAGATGTAGTTTCCCTTGTGGTTGGTGTACAGGTGGTGCATGGTTGTCGGCTCAT
+
GGGGGGGGGGGGGFGGGGGGGGCFFGGGGGGGGGGGGGGGGGGGGGGGGGGGGGGGGGGGGGGGGGGGGGGGGGGGGGGGGGGGGGGGGGGFFGGGGGGGGGGGGGGCEFFGEGGGGGGGGGGG8FGFGGGGGGGGGGGGGGGGGGGGGGGGGGGGFGGGGGDGGGGGGGG7CFGGGCFGGCGGGGGGGGGGGDGGFGFGGGGGFFGGCFGEGGGDFFFFGGCCGFEGFGDF49C4?BFCFGGGFFF2FFA4DFFF9??FFF>A@??0<:A09FFFF34A?0>FFF>
@M00689:251:000000000-CJTJ5:1:1101:22240:13787 1:N:0:5
CAGGATTAGATACCCTGGTAGTCCATGCCGTAAACGGTGGGCGCTAGGTGTAGGGGTCTTCCACGGCCTCTGTGTCGTAGCTAACGCATTAAGCGCCCCGCCTGGGGAGTACGGCCGCAAGGCTAAAACTCAAAGGAATTGACGGGGGCCCGCACAAGCGGCGGAGCATGTGGATTAATTCGATGCAACGCGAAGAACCTTACCTGGGCTTGACATACACCAGATCGCTGCAGAGATGTAGTTTCCCTTGTGGTTGGTGTACAGGTGCTGCATGGCCGTCGGCTCAT
+
GGGGGGGGGGGGGGGGGGGGGGGGGGGGGGGGGDGGFGGGGGGGGGGGCFEFGGGGFEGFGGGGGGGFGGGGGGGFGGGGGGGGGGEGGGGGGGGGDGGGDGGGGGGGGGGGGGGGGGGGGGGGGGGGGGGGGGGGGGGGGGGGGGGGGFGE8@GGGGGDGFECGGGGGF:@E@:7CGGGGCF+98CF6E57CEGGFA887C?CFGFG5AC:DEF*??F9CFFG9CED><D767*0*9?FFFF78BFBF:47D55:>4?FABBFF??:?B??AB:5?:9B>>B??<<
@M00689:251:000000000-CJTJ5:1:1101:22222:13791 1:N:0:5
CAGGATTAGATACCCTGGTAGTCCATGCCGTAAACGGTGGGCGCTAGGTGTAGGGGTCTTCCACGGCCTCTGTGTCGTAGCTAACGCATTAAGCGCCCCGCCTGGGGAGTACGGCCGCAAGGCTAAAACTCAAAGGAATTGACGGGGGCCCGCACAAGCGGCGGAGCATGTGGATTAATTCGATGCAACGCGAAGAACCTTACCTGGGCTTGACATACACCAGATCGCTGCAGAGATGTAGTTTCCCTTGTGGTTGGTGTACAGGTGCTGCATGGCCGTCGGCTCAT
+
GGGGGGGGGGGGGGGGGGGGGGGGGGGGGGGGGGGGGGGGGGGGGGGGGGG9FFGGGGGGGGGGGGGGGGGGGGGGGGGGGGGGGGGGGGGGGGGGGGGGGGGGGGGGGGGGGGGGGGGGGGGGGGGGGCGGGGGGGGGGGGGGGGGGGGGGGGGGGGGGGGGGGGGGFGGGGGGGGGGGGGGGGGGGGGGGGGGGGGGGGGGGGGGGGGGGGGGGGFFGGGFGGGGGFGGF:BGGFFGGGGGGFFFFFFFGGFF?BBFFFFAFFFFFFFFFFFFFFFF>>FF:?FF
@M00689:251:000000000-CJTJ5:1:1101:26004:13821 1:N:0:5
CAGGATTAGATACCCTGGTAGTCCACGCCGTAAACGATGAGTGCTAGGTGTCAAGGGGTTTCCGCCCCTTGGTGCTGCAGTTAACGCATTAAGCACTCCGCCTGGGGAGTACGGCCGCAAGGCTGAAACTCAAAAGAATTGACGGGGGCCCGCACAAGCGGTGGAGCATGTGGTTTAATTCGAAGCTACGCGAAGAACCTTACCAGGTCTTGACATCCTCTGCTATGGGTAGAGATATCCAGTTCCCTTCGGGGGCAGAGTGACAGGTGATGCATGGCCGTCGGCTCAT
+
GGGGGGGGGGGGGGGGGGGGGGGGFGGGGEGGGGGGGGGGGECGGFGGGGGGF9C@:@@@@F@CCFFEGFEFEFGFAFGF<6FGF=CGCGGGGGGG<FAFDCFGGGE=FC?FGFCEGE:BFGDAEDEFDEFFGGFDFGCCGGCGG=FFGFG8>>FE@8CFFFCE=FFFFGGFGAEGGGC7C;EFEEFFGCCGGC=8<EGGGGC?C7:7F?C?CFFFFFFFCGGGDG?6FFD56@G77=*:79C:99F4*<?<5>)44?4>>B99??:BF264)9@FF5?F(99>0:?<4
@M00689:251:000000000-CJTJ5:1:1101:24984:13832 1:N:0:5
CAGGATTAGATACCCTGGTAGTCCACGCCCTAAACGATGAATGCTAGTTGTTGGGGTGCTTGTCACTCCAGTAATGCAGTTAACACATTAAGCATTCCGCCTGGGGAGTACGGTCGCAAGATTAAAACTCAAAGGAATAGACGGGGACCCGCACAAGCGGTGGAGCATGTGGTTTAATTCGAAGATACGCGAAGAACCTTACCTAGGCTTGACATTGATAGAATCTGCTAGAGATAGCGGAGTGTCTAGTTTACTAGACCTTGAAAACAGGTGATGCATGGTCGTCGGCTCAT
+
GGGGGGGGGGGGGGGGGGGGGGGGGGGGGGGGGGGGGGGGGGGGGGGGGGGGGGGGGEGGGGGGGGGGGGGGGGGGGGGGGGGGGGGGGGGGGGGGGGGGGGGGGGGGGGGGGGGGGGGGGGGGGGGGFGGGGGGGGGGGGGGGGGGGGGGGGGGGGGGGGGG@DFGGGGGGGGGGGD:CFGGGGFGGGGGGGGGGFGFGGGGFGGGGGGGGGGGGGFFGGGFCFGGGFGFFFFFGFFGGGGGGFFFAFF2>DFFDFAA<>FAFFFFFFF?A?FFFFFFF?<A>F?>>>FFBD
@M00689:251:000000000-CJTJ5:1:1101:28310:14027 1:N:0:5
CAGGATTAGATACCCTGGTAGTCCACGCCGTAAACGATGTCGACTTGGAGGTTGTGCCCTTGAGGCGTGGCTTCCGGAGCTAACGCGTTAAGTCGACCGCCTGGGGAGTACGGCCGCAAGGTTAAAACTCAAATGAATTGACGGGGGCCCGCACAAGCGGTGGAGCATGTGGTTTAATTCGATGCAACGCGAAGAACCTTACCTGGTCTTGACATCCACGGAAGTTTTCAGAGATGAGAATGTGCCTTCGGGAACCGTGAGACAGGTGTTGCATGGTTGTCGGCTCAT
+
GGGGGGGGGGGGGFGGGGGGGGGGGFGGGGGGGGGGGGFGGGDEGGFGGGGGGGFGGGGGGGGGGGGGECFGGGGGGGGGGGFGGGGGGGGGGFGEGGGGGGGGFGCCGFFGGDFGGCFCGGFGGGGGGGGGGGGGGGGFGGEGGGGGGGGGEGGFFGGGGGGG=E5CFGGGGGGGG?CGGDFGGFFCECECGCEFF>FEGGGG?FGGGGGGGGGGGFFGGGDC7FFGFG==FFDGFF*?FFDFFFFFFF<DDEFB>??@:6?1?F74F:?F?FFFFFF:<:>624?D
@M00689:251:000000000-CJTJ5:1:1101:8586:14089 1:N:0:5
CAGGATTAGATACCCTGGTAGTCCACGCCGTAAACGATGAGTGCTAAGTGTTAGGGGGTTTCCGCCCCTTAGTGCTGGAGCAAACGCATTAAGCACTCCGCCTGGGGAGTACGGTCGCAAGACTGAAACTCAAAGGAATTGACGGGGACCCGCACAAGCGGTGGAGCATGTGGTTTAATTCGAAGCTACGCGAAGAACCTTACCAGGTCTTGAAATCCCACTGACCGGTATAGAGATATACCTTTCCCTTCGGGGACAGTGGTGACAGGTGCTGCATGGCTGTCGGCTCAT
+
GGGGGGGGGGGGGGGGGGGGGGGGGGGGGGGGGFGGGGGGGGGGGGGGGGGGGGGGGGGGGGGGGGGDGGGGGGGGGGGGGFFFGGGGGGGGGGGGGGGGGGGGGGGGGGGGGGGGGGGGFGGGGGGGGGGGGGGGGGGGGGGGDGEDEGGGGGGGGGGGEGCEGCFFG:FGGGGGGGGGGGGGGGGGGEGGGGGGGGGG?FG?FG=7CFGGG6+0:?667C*>FCE:7)/@**C0*9CCC77C?FF)99:CDED>;F:6<F<18)1<>ABF>*/7*1,.4(4<F96:0<5
@M00689:251:000000000-CJTJ5:1:1101:12417:14101 1:N:0:5
CAGGATTAGATACCCTGGTAGTCCATGCCGTAAACGGTGGGCGCTAGGTGTAGGGGTCTTCCACGGCCTCTGTGTCGTAGCTAACGCATTAAGCGCCCCGCCTGGGGAGTACGGCCGCAAGGCTAAAACTCAAAGGAATTGACGGGGGCCCGCACAAGCGGCGGAGCATGTGGATTAATTCGATGCAACGCGAAGAACCTTACCTGGGCTCGACATACACCAGATCGCCGCAGAGCTGTAGTTTCCCTTGTGGTTGGTGTACAGTTGGTGCATGGTCGTCGGCTCAT
+
FFGFGGGGGGGFGEGGFCFDDEEEGGCFGE;@@FGE7FEEGGGGGGGFF@C<@<FEGGF@FGGGC7FF:FGGGFGGCG8=FCCEFE77FGFDDGFGGC=+>CEECE+?FGGEGGGC3@CGE=FCBDFAFGGFFFCF8BFFF,=+>3>@EGGGG7FGF,@EE:C7=*?8C?CFG+AFFGCEC@9C+;@+CCEGC5/8@FGGF9:<C?=7585E)?*7>F?FGF<CD4*1)195<)*9@6:CCFGF?FF2F?<45><:6:(7./)4***.<(.4:*7@@>>?>>66??B
@M00689:251:000000000-CJTJ5:1:1101:8577:14105 1:N:0:5
CAGGATTAGATACCCTGGTAGTCCACGCCGTAAACGATGAGTGCTAAGTGTTAGGGGGTTTCCGCCCCTTAGTGCTGGAGCAAACGCATTAAGCACTCCGCCTGGGGAGTACGGTCGCAAGACTGAAACTCAAAGGAATTGACGGGGCCCCGCACAAGCGGTGGAGCATGTGGTTTAATTCGAAGCTACGCGAAGAACCTTACCAGGTCTTGACATCCCACTGACCGGTATAGAGATATACCTTTCCCTTCGGGTCCAGTGTTGCCAGGTGCTGCATTGCTTTCGGCTCCT
+
GGGGFGGGGGGGGGGGGGGGGGGGFFGGGGGGGGGGGGFGGFCDGGFGFGGGGGGGGGGGEGEGGGGGGGGEGFGFFGGGFGGGGGGGGC9FFGGGGGGGGGDGGGG7CCCA@FFF7=F7CFGEDGGCF?DEFA<:D=FFFGGGGGE+B:ECEGEECDFBCEGC*4DFGGGGGGGGGGGFFF,=E88@FG=5*=2C+CFFF:BC+=CGGGGGGGGGFFFGGG**275).119??7***?FG7FCFF*24=:7CB)(()567*)(*9/557772?FF7*424)64(434<14
@M00689:251:000000000-CJTJ5:1:1101:29369:14285 1:N:0:5
CAGGATTAGATACCCTGGTAGTCCACGCCCTAAACGATGTCAACTGGTTGTTGGACGGCTTGCTGTTCAGTAACGAAGCTAACGCGTGAAGTTGACCGCCTGGGGAGTACGGCCGCAAGGTTGAAACTCAAAGGAATTGACGGGGACCCGCACAAGCGGTGGATGATGTGGTTTAATTCGATGCAACGCGAAAAACCTTACCTACCCTTGACATGTCAGAGACCCTGCAGAGATGTGGGGGTGCTTGAAAGAGAATCTGAACACAGGTGCTGCATGGCCGTCGGCTCAG
+
EFFFG8FGGGGFFF@FGGFGGGGGFGGGGGGFFF,CFDGEGGGGGGGGGGGGGGGGGGGGGEGGGGGGGFGFGGGGGGGGGGGGGGGGGGGGGFGGG7FGEGFGGGGGGGGGGGGGGGGGFFGFFAFDDFGFF?ADFFDGGGGGDCFGGGGGEGGEGGGGGGGGGGGDGCF>:A@CFGGGGFEGGGGGC:5>7CEGEGGGGG9;F=F?GFGGG?CGGFFGGGGDGGGGFF7>FFG>*9DC<CDD6FF(9B9CGFFAA<AFAFABFF:2)5).2@F?F58624-(4(-.(
@M00689:251:000000000-CJTJ5:1:1101:29395:14293 1:N:0:5
CAGGATTAGATACCCTGGTAGTCCACGCCCTAAACGATGTCAACTGGTTGTTGGACGGCTTGCTGTTCAGTAACGAAGCTAACGCGTGAAGTTGACCGCCTGGGGAGTACGGCCGCAAGGTTGAAACTCAAAGGAATTGACGGGGGCCCGCACAAGCGGTGGATGATGTGGTTTAATTCGATGCAACGCGAAAAACCTTACCTACCCTTGACATGTCAGAGACCCTGCAGAGATGTGGGGGTGCTTGAAAGAGAATCTGAACACAGGTGCTGCATGGCCGTCGGCTCAT
+
GGGGGDGGGGGGGGGGGGGGGGGGDGGGGGGGGGGGGGGFGGFGGGGGGGGGGGGGGGGGGGGGGGGGGGG9EFGGGGGGGGGGGGGGGDFGGCFFFCFGGGG@FGGFFGGDGGGGGGGGGG?GGGGGG,ADEGGGGGFFGGGGGGCFGGGGEGGGGDGGGGEFFFGGFCGGGGGGGGGGGGGGCGGEEEEG*:FGGFFGGGGCF==FFFFCCCEFGFFCGGG<CGGF?<0)7@GG47DD)>DDFFF:?4<F7</5AAFF<FDFFFFFFFFFF)=BF:029BF>1<?BB
@M00689:251:000000000-CJTJ5:1:1101:28639:14304 1:N:0:5
CAGGATTAGATACCCTGGTAGTCCATGCCGTAAACGGTGGGCGCTAGGTGTAGGGGTCTTCCACGGCCTCTGTGTCGTAGCTAACGCATTAAGCGCCCCGCCTGGGGAGTACGGCCGCAAGGCTAAAACTCAAAGGAATTGACGGGGGCCCGCACAAGCGGCGGAGCATGTGGATTAATTCGATGCCACGCGAAGAACCTTACCTGGGCTTGACATACACCAGATCGCTGCAGAGATGTAGTTTCCCTTGTGGTTGGTGTACAGGTGTTGCCTGGTCGTCGGCTCAT
+
GGGGGFGGGGGGGGGGGGFGGGGGGDFGG:FF7FGFDGGE7FFGGFGGGGGGFFGGECFEGGGF,+@@@FEGGGEFGGGGGGGFGGGEGGGA<FFGFFGGGGGGGGGDGF8FEE7FFGGDCGGF8FFFGGGGGGFDFFGGGAFGGEGDEGEEGEGGGGGGGEGGGGGGGGG7FEFFGGGGGC+:9C+<CEGED5C?8EGGGGGGG7CEGEFEGG:FC?FFGCFFFG5*.7CF@**996FD>DDCF=F>FFAGG@F<9:?>4*6<)9).>04)69>F=DFF099(())
@M00689:251:000000000-CJTJ5:1:1101:5156:14341 1:N:0:5
CAGGATTAGATACCCTGGTAGTCCATGCCGTAAACGGTGGGCGCTAGGTGTAGGGGTCTTCCACGGCCTCTGTGTCGTAGCTAACGCATTAAGCGCCCCGCCTGGGGAGTACGGCCGCAAGGCTAAAACTCAAAGGAATTGACGGGGGCCCGCACAAGCGGCGGAGCATGTGGATTAATTCGATGCAACGCGAAGAACCTTACCTGGGCTTGACATACACCAGATCGCTGCAGAGATGTAGTTTCCCTTGTGGTTGGTGTACAGGTGGTGCATGGTTGTCGGCTCAT
+
GGGGGGGGGGGGGFGGGGGGGGGGGGGGGGGGGGGGDGGGGGGGGEGGFGGFGGGGGGGGGGGGGGGGGGGGGGGGGGGGGGGGGGGGGGGGGGGGGGGGGGGGGGGGGGGGGGGGGGGGGGGGGGGGGGGGFDGGGGGGGGGGGGGGDEGGDEGGGGGGGGGGGGEFFGGGG<@@FGGFGGGGGGGCFCEE:EEEGGGFGGG8CFGGG=<EGFCFFFFGGGGCD65C>9DFF9FFFFGGC7CDFFF<*7<C38F86:<FFB<A5FF<B?A><FF?FBB<B69:BF2
@M00689:251:000000000-CJTJ5:1:1101:6373:14345 1:N:0:5
CAGGATTAGATACCCTGGTAGTCCATGCCGTAAACGGTGGGCTCTAGGTGTAGGGGTCTTCCACGGCCTCTGTTTCGTAGCTAACTCATTAAGCGCCCCGCCTGGGGAGTACGGCCGCACGGCTAAAACTCAAAGGAATTGACGGGGGCCCGCACAATCTGCGGAGCATGCCGATTAATTCGATTCAACGCGAAGAACCTTACCTGGGCTTGACATACACCAGATCCCTGCAGCTGTGTAGTTTCCTTTGCGTTTGGTGTCCAGGTGATGCTTGGCTCTTGGCTCATCTGTCCTT
+
G8@FFGEF<<FGDGFGFFG9EEGGGF,C6@C@FGGG,B,++C,DECEFF@C,,C@F@BFFFGDFB@6F@F88C,CF:FE<C,,,,,:EEC<,6?@F:FG::>CFEE+=:?EFEGC>++++@:FCC,C?9>FF<=B,>,DG9>F=@C+@3:>*>*17:,67,2=BE*:<,?,,4CC8=+C+33A++35++2:*:CG;?@CF99<<7<5:*A*198+2:**001*/**+2/*9?)/**1/2*2?:DFF64*1)/)081(,-.)1),)96<?)-))0)))).))).(,44<<9<-)-6
@M00689:251:000000000-CJTJ5:1:1101:6356:14346 1:N:0:5
CAGGATTAGATACCCTGGTAGTCCATGCCGTAAACGGTGGGCGCTAGGTGTAGGGGTCTTCCACGGCCTCTGTGTCGTAGCTAACGCATTAAGCGCCCCGCCTGGGGAGTACGGCCGCAAGGCTAAAACTCAAAGGAATTGACGGGGGCCCGCACAAGCGGCGGAGCATGTGGATTAATTCGATGCAACGCGAAGAACCTTACCTGGGCTTGACATACACCAGATCGCTGCAGAGATGTAGTTTCCCTTGTGGTTGGTGTACAGGTTATGCATGTCTGTCGGCTCAT
+
GGGGGGG<FFGFGFGGGGGFFGGGGGFFFGGGGGGDFGGGGGGGGGGGGGGGGGGGGGGGGGGGGGGGGGGGFGGGGGGGGGGGGGGGGGGGGGGGGGGGGGGGGFCFGGFFGGGGGGDDDGFGGGGGFFGGDBDF:FECFGGDGGG7@FEEGEECGGGFFGGGCEGFDGGGG?FFF@EGFCCFGDEGG5CCEGGGDGGGGG8CGGGGCGGGGG?DCFFGFFC5D*1>FDG46@D*@6DDCFGG*9?97459DFFBFFBFFFBB4**.9>A<DF**9@A<B0;06<4
@M00689:251:000000000-CJTJ5:1:1101:10291:14400 1:N:0:5
CAGGATTAGATACCCTGGTAGTCCATGCCGTAAACGGTGGGCGCTAGGTGTAGGGGTCTTCCACGGCCTCTGTGTCGTAGCTAACGCATTAAGCGCCCCGCCTGGGGAGTACGGCCGCAAGGCTAAAACTCAAAGGAATTGACGGGGGCCCGCACAAGCGGCGGAGCATGTGGATTAATTCGATGCAACGCGAAGAACCTTACCTGGGCTTGACATACACCAGATCGCTGCAGAGATGTAGTTTCCCTTGTGGTTGGTGTACAGGTGTTGCATGGTTGTCGGCTCAT
+
GGGGGGGGGGGGGGGGGGGGGGGGGGGGGGGGGGGGGGGGGGGGGGGGGGGGGGGGEGGGGGGGGGGGGGGGGGGGGGGGGGGGGGGGGGGGGGGGGGGGGGGGGGGGGGGGGGGGGGGGGGGGGGGGGGGGGGGGGGGGGGGGGGGGGGGGGGGGGGGGGGGGGGGGGGGGGFGCFEGGGGGGGGGGGGEGGDGGGGGGGGGGGGGGGFGGGGGGGFFGGGGGGFGGFGGFFFFFFFDGGGGFFFFD=?<FD::?>BFFFFBFFFFF>?9?BFFFFEFF<B;01<A
@M00689:251:000000000-CJTJ5:1:1101:25225:14401 1:N:0:5
CAGGATTAGATACCCTGGTAGTCCATGCCGTAAACGGTGGGCGCTAGGTGTAGGGGTCTTCCACGGCCTCTGTGTCGTAGCTAACGCATTAAGCGCCCCGCCTGGGGAGTACGGCCGCAAGGCTAAAACTCAAAGGAATTGACGGGGGCCCGCACAAGCGGCGGAGCATGTGGATTAATTCGATGCAACGCGAAGAACCTTACCTGGGCTTGACATACACCAGATCGCTGCAGAGATGTAGTTTCCCTTGTGGTTGGTGTACAGGTGTTGCATGGTTGTCGGCTCAT
+
GGGGGGGGGGGGGGGGGGGGGGGGGGGGGGGGGGGGGGGEGGGGGGGGGGGGGGGGGGGGGGGGGGGGGGGGGGGGGGGGGGGGGGGGGGGGGGGGGGGGGGGGGGGGGGGGGGGGGGGGGGGGGGGGGGGGGGGGGGGGGGGGGGGGGGGGGGGGGGGGGGGGGGGGGGCGGGFGGGGGGGFGFGGGGGGGDGGGGGGGGGGGGGGGGGGGGGGGGFFGGGGGGGF<>DGFFFGGFFGGGGGGFFFBFFFGGFFFFFFFFFF<F?FFFFAFFFFFFFFFFFFFBFF
@M00689:251:000000000-CJTJ5:1:1101:9782:14428 1:N:0:5
CAGGATTAGATACCCTGGTAGTCCATGCCGTAAACGGTGGGCGCTAGGTGTAGGGGTCTTCCACGGCCTCTGTGTCGTAGCTAACGCATTAAGCGCCCCGCCTGGGGAGTACGGCCGCAAGGCTAAAACTCAAAGGAATTGACGGGGGCCCGCACAAGCGGCGGAGCATGTGGATTAATTCGATGCAACGCGAAGAACCTTACCTGGGCTTGACATACACCAGATCGCTGCAGAGATGTAGTTTCCCTTGTGGTTGGTGTACAGGTGATGCATGGCCGTCGGCTCAT
+
GGGGGGGGGGGGGGGGGGGGGGGGGGGGGGGGGGGGGGGGGGGGGEGGGGGGGGGGGGGGGGGGGGGGGGGGGGGGGGGGGGGGGGGGGGGGGGGGGGGGGGGGGGGGGGEGGGGGGGGGGGGGGFGGGGGGGGCFFGGGGGGGGGGGGGGGGGGGGGGGGGGGDGDGGGGGGGGGCEFFGGGGGGGGGGGGGGEGGGGGGGGGGGGGFGGGGGGGGFFGGGC/CCFDFDGFFFDGFFG*:CFFFFFBF?FGDFFBBFFFFF>A)?FFFFFF>?FFFFF;;;>??F<
@M00689:251:000000000-CJTJ5:1:1101:16987:14456 1:N:0:5
CAGGATTAGATACCCTGGTAGTCCATGCCGTAAACGGTGGGCGCTAGGTGTAGGGGTCTTCCACGGCCTCTGTGTCGTAGCTAACGCATTAAGCGCCCCGCCTGGGGAGTACGGCCGCAAGGCTAAAACTCAAAGGAATTGACGGGGGCCCGCACAAGCGGCGGAGCATGTGGATTAATTCGATGCAACGCGAAGAACCTTACCTGGGCTTGACATACACCAGATCGCTGCAGAGATGTAGTTTCCCTTGTGGTTGGTGTACAGGTGATGCATGGCTGTCGGCTCAT
+
GGGGGGGDGFGGFGGFFGGGGGGGFGGGGGFGGFFFGGGGGFDGGGEFCFGEFGGGGGGGGGEFFGGGFGGGGGGGGGGGGGFGFGGGGGGGGGGDGGGEGGGGGGGGGGGGGGGEGGGEGGGCFGGGGFFDFGGGGGGFGGGGGEGGGGGEEGGGGGFGGGGGGGE>CFFGGFFGFGGGCFF@CGGG?EGEGGGGG8CFGFG8CFFG=CCEF8EGC?FFGGCFDDFC:DD@FFGGFFGGGF7>@*144@46CFFBB0:>>4><F=FB=A)49BFFF>1<?>F0<FA
@M00689:251:000000000-CJTJ5:1:1101:16969:14459 1:N:0:5
CAGGATTAGATACCCTGGTAGTCCATGCCGTAAACGGTGGGCGCTAGGTGTAGGGGTCTTCCACGGCCTCTGTGTCGTAGCTAACGCATTAAGCGCCCCGCCTGGGGAGTACGGCCGCAAGGCTAAAACTCAAAGGAATTGACGGGGGCCCGCACAAGCGGCGGAGCATGTGGATTAATTCGATGCAACGCGAAGAACCTTACCTGGGCTTGACATACACCATATCGCTGCAGAGATGTAGTTTCCCTTGTGGTTGGTGTACAGGTGATGCATGGCTGTCGGCTCAT
+
GGGGGGGFGFFGFGGGGGGGGGGGGGGFDEGFGGGGGGFECFGGGGGGGGFFGGGGGGGGGGGGGGCFEGGGGGGGGGGGGGG<FGGGGGGGGGEEGGGGGGEGGFGGGGGGGGEGGGGGG<FCFGFFFGFGGCFDGGFGF9FEEEGGGFEEGEGEFGGG7*=7CCEFCCFGF<C?09C@DGGGCE+CEEGGGGE5AFGGFGGFG7CGGFGGCC9D7FF6F5*220:DF5CFF4CFFF7CFGFCFFFAF)667>:0(,4>A?A<FFFBFFFB2@)7?3:239;?13)
@M00689:251:000000000-CJTJ5:1:1101:16981:14476 1:N:0:5
CAGGATTAGATACCCTGGTAGTCCATGCCGTAAACGGTGGGCGCTAGGTGTAGGGGTCTTCCACGGCCTCTGTGTCGTAGCTAACGCATTAAGCGCCCCGCCTGGGGAGTACGGCCGCAAGGCTAAAACTCAAAGGAATTGACGGGGGCCCGCCCAAGCGGCGGAGCATGTGGATTAATTCGATGCAACGCGAAGAACCTTACCTGGGCTTGACATCCACCAGATCGCTGCAGAGATGTAGTTTCCCTTTTGGTTGGTGTACAGGTGATGCATGGCTGTCGGCTCAT
+
GGGGGGGFFGGGGGGGGGGGGGGGGGGGGGGGGFGGGGGGGGGGGEGGGGGGGGGDGGGGGGGGGGGGGGGFGGGGGGGGGGGGGGGGGGGGFGGGGGGGGGGGGGG7CFEFFGGGGGGGGGGGGGGGGGGFGGGGGFFGFGGGGGGDGGGEG*C<FFGGFFGDEEGGGGGGG+CEEGFGGCCGCEF9CEEGG=EG6CFGGFGGGFGGGGG5DF:C*7?GG4>CFGFGF3DFF*59FFG7:CCFFFFFF)57<FF<0::><@9A4?@DF9A<>*;>F):<?6>BB?A
@M00689:251:000000000-CJTJ5:1:1101:17478:14538 1:N:0:5
CAGGATTAGATACCCTGGTAGTCCACGCCCTAAACGATGATAACTAGGTGTTGCTCGTATCGACCCGAGCAGTGCCGTAGCCAACGCGTTAAGTTATCCGCCTGGGGAGTACGCACGCAAGTGTGAAACTCAAAGGAATTGACGGGGGCCCGCACAAGCGGTGGAGTATGTGGTTTAATTCGATGCAACGCGAAGAACCTTACCAAGGCTTGACATGTCGCGAATTCCCTTGAAAGGGGGAAGTGCCTTCGGGAGCGCGAACACAGGTGGTGCATGGTCGTCGGCTCAT
+
GGGGGGGGGGGGGGGGGGGGGGGGGGGGGGGGGGGGGGGGGGGGGGGGGGGGGGGGGGGGGGGGGGGGGGGGGGGGGGGGGGGGGGGGGGGGGGGGGGGGGGGGGGGGGGGGGGGGGGGGGGGGGGGGGGGGGGGGGGGGGGGGGGGGGGGGGGGGGGGGGGGGGGGGGGGGGFGGGGGGGGGGGGGGGGGGGGGGGGGGGGGGGGGGGGGGGGGGGFFGFGGD<FGGFGGFFFGCFEGGDDGGFBFAFFFGGEDFFFBD>FFFFFFBFF?FFFFFFFDFBF>;>BB?9
@M00689:251:000000000-CJTJ5:1:1101:7380:14610 1:N:0:5
CAGGATTAGATACCCTGGTAGTCCACGCCGTAAACGATGAATGCCAGCCGTTAGTGGGTTTACTCACTAGTGGCGCAGCTAACGCTTTAAGCATTCCGCCTGGGGAGTACGGTCGCAAGATTAAAACTCAAAGGAATTGACGGGGGCCCGCACAAGCGGAGGAGCATGTGGTTTAATTCGATGATACGCGAGGAACCTTACCTGGGCTTGAAAGTTAGTGACCGGTTCTGAAAGGCACTTTTCCGCAAGGACACGAAACTAGGTGTTGCATGGTCGTCGGCTCATCTTTCTCTTT
+
GDGGGGGGGGGGGGGGGGGGGGGGCFFGGGGGGFFGFG8EDFCFGGGFGGGEGGGFF@FFCFGGGGGFE9CEEC+@CCEF<FCEE7@@FFFGGFGGGGGGEB@@F7FGGG7CEFEDF@FGGGGGGGGGGGCGFFGGFG=9AFCFDGDFGGEGCEG,>C:>FE8EGGGGGGGGGGC@F@F8:97CGGG8C*=C5EFFFFEEFGF7FDGGGDGCD9FD76**:CFDD)CD?7F*994/7@FGGGG7;>515337>F)(439F4?4<FFDBF)640797<F6>9(()-6.)-)).<A4
@M00689:251:000000000-CJTJ5:1:1101:25614:14665 1:N:0:5
CAGGATTAGATACCCTGGTAGTCCATGCCGTAAACGGTGAGCGCTAGGTGTAGGGGTCTTCCACGGCCTCTGTGTCGTAGCTAACGCATTAAGCGCCCCGCCTGGGGAGTACGGCCGCAAGGCTAAAACTCAAAGGAATTGACGGGGGCCCGCACAAGCGGCGGAGCATGTGGATTAATTCGATGCAACGCGAAGAACCTTACCTGGGCTTGACATACACCAGATCGCTGCAGAGATGTAGTTTCCCTTGTGGTTGGTGTACAGGTGGTGCATGGTTGTCGGCTCAT
+
GGGGGGGGGGGGGGGGGGGGGGGGGEGGGGGGGGGGGGGGGGEGGGGGGGGGGGGGGGGGGGGGDGGGGGGGGGGGGGGGGGGGGGGGGGGGGDGGGGGGGGGGGGGGGGGGGGGGGGGGGGGCGGGGGGGGGGGGGGGGGGGGGGGGGGGGGGGGGGGGGGGGGGGGGGGGGFGFGGGGGGGGGGGGGGGGDGGGGGGGGGGGGGFGGGGGGGGGGFFGGGGGGGFDFGGFFFGGFF*:F2CGFFFFFFAGGF@FB::>7BBFFB:?FFBDF?>8=>BF?9(227A
@M00689:251:000000000-CJTJ5:1:1101:16542:14852 1:N:0:5
CAGGATTAGATACCCTGGTAGTCCATGCCGTAAACGGTGGGCGCTAGGTGTAGGGGTCTTCCACGGCCTCTGTGTCGTAGCTAACGCATTAAGCGCCCCGCCTGGGGAGTACGGCCGCAAGGCTAAAACTCAAAGGAATTGACGGGGGCCCGCACAAGCGGCGGAGCATGTGGATTAATTCGATGCAACGCGAAGAACCTTACCTGGGCTTGACATACACCAGATCGCTGCAGAGATGTAGTTTCCCTTGTGGTTGGTGTACAGGTGTTGCATGGCCGTCGGCTCAT
+
GGGGGGGGGGGGGGGGGGGGGGGGGGGGGGGGGGGGGGGGGGGGGGGGGGGGGGGGGGGGGGGGGGGGGGGGGGGGGGGGGGGGGGGGGGGGGGGGGGGGGGGGGGGGGGGFFGGGGGGGGGGGGGGGGGGGGGGGGGGGGFGGGGGGGGGGGGGGGFGGGGGGGCEFGGGGGGGGGGGGGGGGGGGGFCEECEGGGGGGGGGGGGGGGGGGGGGGGFFGGGFGGGGGFDDFFFG:FFGGFGDFFFFFFFFGGF:0(,2<>F>AFFFAF?A)4*07?@9>FF;03<9
@M00689:251:000000000-CJTJ5:1:1101:16559:14859 1:N:0:5
CAGGATTAGATACCCTGGTAGTCCATGCCGTAAACGGTGGGCGCTAGGTGTAGGGGTCTTCCACGGCCTCTGTGTCGTAGCTAACGCATTAAGCGCCCCGCCTGGGGAGTACGGCCGCAAGGCTAAAACTCAAAGGAATTGACGGGGGCCCGCACAAGCGGCGGAGCATGTGGATTAATTCGATGCAACGCGAAGAACCTTACCTGGGCTTGACATACACAAGATCGCTGCAGAGATGTAGTTTCCCTTGTGGTTGGTGTACAGGTGTTGCATGGCCGTCGGCTCAT
+
GGGGGGGGGGGGGGGGFGGGGGGGGGGGGGGGGGGGGGGGGGGGGGGGGGGGGGGGGGGGGGGGGGGGGGGGGGGGGGGGGGGGGGGGGGGGGGGGGGGGGGGGGGGGGGGGGGGGGGGGGGGGGGGGGGGGGGGGGGGGGGGGGGGGGGGGGGGFGGGGGEGGGGGGGGCGFCFGGGGGGGGGGGGGGDGGGGGGGFGGGGGGFGGGGG<EGG?F>F@F*/17CFGGFGDFFFCC6FCGGCGGFFFFFF<4C>>?>60>>4<>F9?ADFFFFFF@FF>BF;0<?F<
@M00689:251:000000000-CJTJ5:1:1101:6412:14897 1:N:0:5
CAGGATTAGATACCCTGGTAGTCCACGCCCTAAACGATGAATGCTAGTTGTTGGGGTGCTTGTCACTCCAGTAATGCAGTTAACACATTAAGCATTCCGCCTGGGGAGTACGGTCGCAAGATTAAAACTCAAAGGAATAGACGGGGACCCGCACAAGCGGTGGAGCATGTGGTTTAATTCGAAGATACGCGAAGAACCTTACCTAGGCTTGACATTGATAGAATCTGCTAGAGATAGCGGAGTGTCTAGTTTACTAGACCTTGAAAACAGGTGTTGCATGGCCGTCGGCTCAT
+
GGGGGGGGGGFGGGGGGFGGGGGGGCFGFGGGGGGGGGGC<FFFGFDGGGGGFGDGGGGGGGGFFGGGGGGGG9FGGGGGGGGGGGGGGGGGGCGGGGGEGGGFGGDFGGGGGGGGGGEEFGGGGFCCGGGGGGGGDGGFGGGGGGGGGGDGDGGGGGEGGGGGGGGGGGGFGGGG;FGGGC8EEGGGGGGGDGGCGGGF@F??,9=FGED=F9CDGF@;;:CDF>EGFFCFA6@7=F<CD7CFFF?>?FD7>BF9426?394<;B*(8?082957=6AF<BF>12970:1<<
@M00689:251:000000000-CJTJ5:1:1101:27993:14990 1:N:0:5
CAGGATTAGATACCCTGGTAGTCCATGCCGTAAACGGTGGGCGCTAGGTGTAGGGGTCTTCCACGGCCTCTGTGTCGTAGCTAACGCATTAAGCGCCCCGCCTGGGGAGTACGGCCGCAAGGCTAAAACTCAAAGGAATTGACGGGGGCCCGCACAAGCGGCGGAGCATGTGGATTAATTCGATGCAACGCGAAGAACCTTACCTGGGCTTGACATACACCAGATCGCTGCAGAGATGTAGTTTCCCTTGTGGTTGGTGTACAGGTGCTGCATGGTCGTCGGCTCAT
+
GGGGGGGGGGGGGGGGGGGGGGGGGGGGGGGGGGGGGGGGGGGGGGGGGGGGGGGGGGGGGGGGGGGGGGGGGGGGGGGFGGGGGGGGGGGGGGGGGGGGGGGGGGGEGGGGGGGGGGGGGGGGGGGGGGGGGGGGGGGGGGGGGGGGGGGGGCEFGGGGGGEGGGGGGGGGGDGGGFGGGCFGGGGGGGGGGGGGGDFGGGGGGGGGGGGGGG9CFFFGGGGGFGGGFDGFFFC46=F7CCGGFFFFFF>GGFFFFFFFFFFBFFFFFFFFFF4@FB>F9BF?BFF
@M00689:251:000000000-CJTJ5:1:1101:18315:15087 1:N:0:5
CAGGATTAGATACCCTGGTAGTCCATGCCGTAAACGGTGGGCGCTAGGTGTAGGGGTCTTCCACGGCCTCTGTGTCGTAGCTAACGCATTAAGCGCCCCGCCTGGGGAGTACGGCCGCAAGGCTAAAACTCAAAGGAATTGACGGGGGCCCGCACAAGCGGCGGAGCATGTGGATTAATTCGATGCAACGCGAAGAACCTTACCTGGGCTTGACATACACCAGATCGCTGCAGAGATGTAGTTTTCCTTGTGGTTGGTGTACAGGTGTTGCATGGTTGTCGGCTCATCTGTCC
+
GGGGGGGGGGGGGGGGGGGGGGGGGGGGFGGGGGGGGGGGGGGGGGGGGGGGGGGG@FGGD@F@FGC:F,69FEF@,CCEB,<FE6@FBF<F<C>@FGG@@F4DFGGCEEAF?FBFCCEF:FD,3DFG<,,8BDEGFFFGGGGCCGEG>FC84:CFG>C*<<7C88?8<E9<E03<9E3<**23<80AC/::5E=EGCG*A+<F+0=C7*9:4CC*09=C<C7<945<4*)/6=<<1/::C::F*9?)=BAGC)5(4:?4)8<<F774706?>=FF65<4<92:0429AF<2)
@M00689:251:000000000-CJTJ5:1:1101:10035:15126 1:N:0:5
CAGGATTAGATACCCTGGTAGTCCATGCCGTAAACGGTGGGCGCTAGGTGTAGGGGTCTTCCACGGCCTCTGTGTCGTAGCTAACGCATTAAGCGCCCCGCCTGGGGAGTACGGCCGCAAGGCTAAAACTCAAAGGAATTGACGGGGGCCCGCACAAGCGGCGGAGCATGTGGATTAATTCGATGCAACGCGAAGAAACTTACCTGGGCTTGACATACACAAGATCGCTGCAGAGATGTAGTTTCCCTTGTGGTTGGTGTACAGGTGTTGCATGGCCGTCGGCTCAT
+
GEGGGGGGGGGGGFGGGGGGGGGGGGGGGGGGGGGGGGGGGGGGGGGGGGFFGGFGCFGGGGGGGGGFGGGGGFGGFFGGGGFFGGGGGGGGGGGGEGGGGGGGGGG7EEGGGGGGGGGGGGGFGFGGFGGGGGGGGFGFGGFECFFGCBGGGGGGFFGGDGGGGG5CFG9FGGGGFFGGFGF+AEGG8CEGG55?@*;<7C<@GFCG*0<>FFFGGFF<6>CF4CFDFGC<@FGD?FGFG77DF76)8?<FG>:?;3?:29627*)4>?<<4FF4).42>>0:())
@M00689:251:000000000-CJTJ5:1:1101:22917:15126 1:N:0:5
CAGGATTAGATACCCCGGTAGTCCTGGCCGTAAACGATGGGTACTAGGTGTAGAGGGTATCGACCCCTTCTGTGCCGGAGTTAACGCAATAAGTACCCCGCCTGGGGAGTACGGCCGCAGGGTTGAAACTCAAAGGAATTGACGGGGGCCCGCACAAGCGGTGGAGTATGTGGTTTAATTCGACGCAACGCGAAGAACCTTACCAGGGCTTGACATTGAGTGAAAGGTTCAGAGATGAATCCCTCCCTTCGGGGACACAAAAACAGGTGTTGCATGGTCGTCGGCTCAT
+
GGGGGGGGGGGGGGGFGGGGGGGGGAFFGGGGGGGGGGGGGGGGGFGGGGGEFEE<@F<FDCFGGGGGGGCEGFFFFG>CF<CFGEF=CGCGEGDFGGGEFGEEGGGGGGFGEGGGGFC7CGF>=FGGGGFFGGAEFFGGGDEEGFGGGGGEE@FEEGFCCF:EFFGDFFGCEG*=8C@F7*;5::C8:7C==EECGGG*C:CGC6CEE:<EFG7>D6=*CGCFG*:CFGD6?FGGF?FDDFCG5)>2BF6CD))4:<153)8?;?>AF<?1AFFFF*:9BFFFFFF26
@M00689:251:000000000-CJTJ5:1:1101:10048:15139 1:N:0:5
CAGGATTAGATACCCTGGTAGTCCATGCCGTAAACGGTGGGCGCTAGGTGTAGGGGTCTTCCACGGCCTCTGTGTCGTAGCTAACGCATTAAGCGCCCCGCCTGGGGAGTACGGCCGCAAGGCTAAAACTCAAAGGAATTGACGGGGGCCCGCACAAGCGGCGGAGCATGTGGATTAATTCGATGCAACGCGAAGAACCTTACCTGGGCTTGACATACACCAGATCGCTGCAGAGATGTAGTTTCCCTTGTGGTTGGTGTACAGGTGTTGCATGGCCGTCGGCTCAT
+
GGGGGGGGGGGGGGGGGGGGGGGGGGGGGGGGGGGGGGGGGGGGGGGGGGGGGGGGGGGGGGGGGGGGGGGGGGGGGGGGGGGGGGGGGGGGGGGGGGGGGGGGGGGGGGGGGGGGGGGGDGGGGGGGGGGGGGGGGGGGGGGGGGGGEGGGGGGGGGGGGDEGGGGGGGDGGGGGGGGGGGGGGGGGGGGGGGGGGGGGGGGGGGFFFFCECFGFGFFGGD*9CGGGFGGFFFG<6?FDFFFGFFFFFF<FDFFFFF?FFFFF@7@7D:A?B?FFFF;990;?68<
@M00689:251:000000000-CJTJ5:1:1101:8969:15436 1:N:0:5
CAGGATTAGATACCCTGGTAGTCCACGCCGTAAACGGTGGGTGCTAGGTGTAGGCGGTATTCCACGCCGTCTGTGCCGCAGCTAACGCATTAAGCACCCCGCCTGGGGAGTACGGCCGCAAGGCTAAAACTCAAAGGAATTGACGGGGGCCCGCACAAGCAGCGGAGCATGTGGCTTAATTCGACGCAACGCGAAGAACCTTACCAAGGCTTGACATGCAGGTAAATCCTCCAAAGATGGGGGGTCCGCAAGGGTCCTGCACAGATGATGCATGGTCGTCGGCGCAT
+
GGGGGGGGGDGGGGGGGGFFCFFGFG7FGGE@FGGD,BD7FEGFGAFFGGFCEFFGEGGGFFGGG@FFGGGFGGGGG@C>FGGFGCCGGGGGDEGGGGFG+FECF+BFF+BA9F>CEGGGCGGGFFFCGGGGGGDFG,D<CFGFDC**>7BEGD:*:FGGGFGGG5EEFGGGFFGG8CFCFGCFEDE>EEGGECEC8?F5CFFG8?6=5C4CCCF>FFFFFG/*:CCFFDC:F)07)0:7**19<>:>EB>GG38(4<A:?6<1)/14*62))1<B4)4<>(((3,,
@M00689:251:000000000-CJTJ5:1:1101:8953:15443 1:N:0:5
CAGGATTAGATACCCTGGTAGTCCACGCCGTAAACGGTGGGTGCTAGGTGTAGGCGGTATTCCACGCCGTCTGTGCCGCAGCTAACGCATTAAGCACCCCGCCTGGGGAGTACGGCCGCAAGGCTAAAACTCAAAGGAATTGACGGGGGCCCGCACAAGCAGCGGAGCATGTGGCTTAATTCGACGCAACGCGAAGAACCTTACCAAGGCTTGACATGCAGGGAAATCCTCCAGAGATGGGGGGTCCGCAAGGGTCCTGCACAGGTGATGCATGGTCGTCGGCTCAT
+
GGGGFFGFGGGGGGGGGGGGGGGGGGGGGGGGEGGGGGGGGGGGGGGGGGGFGGGGGGGGGGGGGGGGGGGGGGGGGGGGGGGGGGGGGGGGGGGGGGGGGGGGGGGGGGGGGGGGGGGGGGGGGGGGGGGGGGGGGGGGGFGGGGGGGGGGGGGGGFCFGFGGGGGGGGGGGFGGGGGGFCGGGGGGEGGGGGGGGGGGGGGGGGGGGGFGGGGGFFFGGGDGGCGGFGGFFFGGFFGGGGGGFEFB:@9DCEF?F>BFFFFFFBFA=BAFFFFFFFB?;>FF0<A
@M00689:251:000000000-CJTJ5:1:1101:7514:15495 1:N:0:5
CAGGATTAGATACCCTGGTAGTCCATGCCGTAAAAGGTGGGCGCTAGGTGTAGGGGTCTTCCACGGCCTCTGTGTCGTAGCTAACGCATTAAGCGCCCCGCCTGGGGAGTACGGCCGCAAGGCTAAAACTCAAAGGAATTGACGTGGGCCCGCACAAGCGGCGGAGCATGTGGATTAATTCGAAGCAACGCGAAGAACCTTACCTGGGCTTGACATACACCAGATCGCTTCAGAGATGTAGTTTCCCTTTTGGTTGGTGTACAGTTGCTGCATGGCTTTCGGCTCATTTGTCC
+
EGGGGG,CFCF<FEE9C<F@@EFFCFF@C68@FE,C;FFFGGG>+:FACCEFCDCGGGFCFGFGE+7+BE@F<CC<:F8F?EGD8=>B@:EF,C@@GCFG::CFE7+=FB,FFGGG7+FCG=@,8,=,D><FDC>FC<<F9F,>+8>F@FCE@7BFFEG7F**:C*8*?<BC,7?+2?;FGCE*=EC89*:/>55*3*;EF?+<<+:CEF*/7@F=CFF*7**907/7>*<=8@90*9**:CD>7*0)*))0)0819BFFD*-4**140).,-95::).)14(4(,))-4<2)
@M00689:251:000000000-CJTJ5:1:1101:17444:15531 1:N:0:5
CAGGATTAGATACCCAGGGAGAGCCAGAAGTGCAAGAGCTGCAGCTCCCGCGTGTCTGCAAATGACAGGAGGAGGAACTAGGTGTTGCATGGCCGTCGGCTCAT
+
GGGGGGGGGGGGGGGGGGGGGGGGGGGGGGGGGGGGGGGGGGGGGGGGGGGGGGGGGGGGGGGGGGGGGGGGGGGGGGGGGGGGGGGGGGGGGGGGGGGGGGGG
@M00689:251:000000000-CJTJ5:1:1101:14969:15556 1:N:0:5
CAGGATTGGATACCCTGGTAGTCCTAGCCCTAAACGATGATTGCTTGGTGTAGCAGGTACCCAATCCTGCTGTGCCGCAGCTAACGCGATAAGCAATCCGCCTGGGGAGTACGGTCGCAAGGCTGAAACTCAAAGGAATTGACGGGGGCCCGCACAAGCGGTGGAGCATGTGGTTCAATTCGACGCAACGCGAAGAACCTTACCCAGGCTTGACATCCCTTGTAAGCCATAGAAATATGGTCCTCATAGCAATATGACAAGGTGACAGGTGCTGCATGGCCGTCGGCTCAT
+
GGGGGGGGGGGGGGGGGGGGGGGGGGGGGGGGGGGGGGGGGGGGGGGGGGGGFGGGGGGGGGGGGGGGGGGGGGGGGGGGGGGGGGGGGGGGGGGGGGGGGGGGGGGGGGGGGGGGGGGGGGGGGGGGGGGGGGGGGGGGGGGGGGGGGGGGGCGGGGGGGGGDGFFGGGGGGGGGGGGGGGGGGGGGGGGGGGGGGGGGGGGGGGGGGGGGGGGGGFFGGGGGGGGGFGGFFFGGFFGGGGGGFFFFFFFGGFFFAFFFBF??=FFFFFFFFFFFFF??FBBBB>BFFFF
@M00689:251:000000000-CJTJ5:1:1101:14700:15584 1:N:0:5
CAGGATTAGATACCCTGGTAGTCCATGCCGTAAACGGTGGGCGCTAGGTGTAGGGGTCTTCCACGGCCTCTGTGTCGTAGCTAACGCATTAAGCGCCCCGCCTGGGGAGTACGGCCGCAAGGCTAAAACTCAAAGAAATTGACGGGGGCCCGCACAAGCGGCGGAGCATGTGGATTAATTCGATGCAACGCGAAGAACCTTACCTGGGCTTGACATACACCAGATCGCTGCAGAGATGTAGTTTCCCTTGTGGTTGGTGTACAGGTGTTGCATGGTTGTCGGCTCAT
+
GGGGGGGGGGGFFFGDGGGGGGGGGGGEFGGGEFFGGGGGGFFGGGGG@FFFGGGGEGGGGGGGGGGGGGGGGGGGGGGGGGGGGGGGGGGGGGGGCEGGGGGGGGGGGGGGGGGGGGGGGGGGFFGGFFGGGGGGGGGDGGGGGGGGGGGGGGGGGGEGGGGGGGGGGGFGGGCGGGGFGGGGGGGFFGGGGGGGFGDGGFGFGGGGGGCEGFFGC?FFFFGGCFFDFGGFFFGGFF7>FG7CF@F9F?<9<7>?0(4729<>;6?<369>2@FF4>F4167:B7)
@M00689:251:000000000-CJTJ5:1:1101:11828:15586 1:N:0:5
CAGGATTAGATACCCTGGTAGTCCACGCCCTAAACGATGAATGCTAGTTGTTGGGGTGCTTGTCACTCCATTAATGCAGTTAACACATTAAGCATTCCGCCTGGGGAGTACGGTCGCAAGATTAAAACTCAAAGGAATAGACGGGGACCCGCACAAGCGGTGGAGCATGTGGTTTAATTCGAAGATACGCGAAGAACCTTACCTAGGCTTGACATTGATAGAATCTGCTAGAGATAGCGGAGTGTCTAGTTTACTAGACCTTGAAAACAGGTGTTGCATGGTCGTCGGCTCAT
+
GGGGGGGGGGGGGGGGGGGGGGGGGGGGGGGGGGGGGGGGGGGGGGGGGGGGGGGGGGGGGGGGGGGGGGGGGGGGGGGGGGGGGGGGGGGGGGGGGGGGGGGGGGGGGGGGGGGGGGGGGGGGGGGGGGGGGGGGGGGGGGGGGGGGGGGGGGGGGGGFFGGGGGGCGGGGGGGGGGGGGGGGGGGGGGGGGGGGGFFGGGGGGGGGGDDGGFFGGFFGGGGGGGGGFGGFFFGGFFGGGGGGFFFFFFFGGFFFFFFF?BAAF9FFFFF7?FDFFFFFFFBBB?>>>F6?A
@M00689:251:000000000-CJTJ5:1:1101:14705:15602 1:N:0:5
CAGGATTAGATACCCTGGTAGTCCATGCCGTAAACGGTGGGCGCTAGGTGTAGGGGTCTTCCACGGCCTCTGTGTCGTAGCTAACGCATTAAGCGCCCCGCCTGGGGAGTACGGCCGCAAGGCTAAAACTCAAAGAAATTGACGGGGGCCCGCACAAGCGGCGGAGCATGTGGATTAATTCGATGCAACGCGAAGAACCTTACCTGGGCTTGACATACACCAGATCGCTGCAGAGATGTAGTTTCCCTTGTGGTTGGTGTACAGGTGTTGCATGGTTGTCGGCTCAT
+
GGGGGGGGGGGGGGGGGGGGGGGGGGGGGGGGGGGGGGGGGGGGGFGGGGGGGGGGGGGGGGGGGGGGGGGGGGGGGGGGGGGGGGGGGGGGGGGGGGGGGGGGGGGGGGGGGGGGGGGGGGGGGGGGGGGGGGGGGGGGGGGGGGGGGGGGGDGGGGGGGGGGGGGGGGGGGFGGGGGGGGGGGGGGGGGGGGGGGGGGGGGGGGGCGGGGGGFGGFFGGGFGGGGGFDGF:?GG?FGGGGGGFFFBFF<FD>FFBFFFBFA>;FFDFFB?DF@FFFFFB>61?DF
@M00689:251:000000000-CJTJ5:1:1101:8716:15650 1:N:0:5
CAGGATTAGATACCCTGGTAGTCCACGCCCTAAACGATGTCAACCAGGTGTTGGGGAAGCGATTTCTCAGTACCGCAGCTAACGCGGTAAGTGGTCCGCCTGGGGAGTACGGTCGCAAGATTAAAACTCAAAGGAATTGACGGGGGCCCGCACAAGCGGTGGAGCATGTGGTTCAATTCGACGCAACGCGAAGAACCTTACCTAGGCTCGAAATGCTTAAGATAATCTTTGGAAACATTGACTTCCCGCAAGGGACTTGAGTATAGGTGGTGCATGGTTGTCGGCTCAT
+
GGGGGGGGGGGGGGGGGGGGGGGGGGGGGGGGGGGGGGGFGGGGGGGGFGGGGGGGGGGGGGGGGGGGGGGGGGGGGGGGGGGGGGGFGGGGGGGGFGGGGGGGGGGGGGGGGGGGGGGGGGGGGGGGGGFFGGGGFFFGGGGGGGDGGGGGGGGGGGGGGGGGGFGGGGG7FE@CGGGGF?EEGGEGGGGGGGFF@>FGGDFGGGGGGGGGCFCFGFFGGFFGFFGGFGGFFFGGFFGF:7:FFFFF3>BDGFFB?<BF>=5<FFF)91??AF9FFFFFFF?BBFBD)
@M00689:251:000000000-CJTJ5:1:1101:7143:15665 1:N:0:5
CAGGATTAGATACCCTGGTAGTCCATGCCGTAAACGGTGGGCGCTAGGTGTAGGGGTCTTCCACGGCCTCTGTGTCGTAGCTAACGCATTAAGCGCCCCGCCTGGGGAGTACGGCCGCAAGGCTAAAACTCAAAGGAATTGACGGGGGCCCGCACAAGCGGCGGAGCATGTGGATTAATTCGATGCAACGCGAAGAACCTTACCTGGGCTTGACATACACCAGATCGCTGCAGAGATGTAGTTTCCCTTGTGGTTGGTGTACAGGTGTTGCATGGTTGTCGGCTCAT
+
GGGGGFGGGGGGGGGGGGGGGGGGGGGGGGGGGGGGGGGGGGGGGGGGFGGGGGGGGGGGGGGGGGGGGGGGGFFGEGCFGGFAGGGGGGCFEFGGGGGGGGGDCFGC+C?EFGGGGGGGEGGFDFGFGGGFGFGGGGGGGEGGGGGGGGGGGCFGFGGCCGGG5CEGGGGGGCGGGGFFGGGFGGG?CEGGG=EGGGGGGGGGGGGDFGGGCGFF>FFG:*/>CCEDF5D?F4C*9*:02CGGFB?<*).67F>:0::>)8).)1)5;1<248)=F:<A?91362)
@M00689:251:000000000-CJTJ5:1:1101:28416:15674 1:N:0:5
CAGGATTAGATACCCTGGTAGTCCACGCCCTAAACGATGTCTACTAGTTGTCGGGTCTTAATTGACTTGGTAACGCAGCTAACGCGTGAAGTAGACCGCCTGGGGAGTACGGTCGCAAGATTAAAACTCAAAGGAATTGACGGGGACCCGCACAAGCGGTGGATGATGTGGATTAATTCGATGCAACGCGAAAAACCTTACCTACCCTTGACATGGCTGGAATCCTTGAGAGATCAGGGAGTGCTTGAAAGAGAACCAGTACACAGGTGCTGCATGGCCGTCGGCTCAT
+
GGGGFGGGGGGGGGGGGGGGGGGGGGGGGGGFGGGGGGGGGGGGGGGGGGGGGGGGGGGGGGGGGGGGGGGGGGGGGGGGGGGGGGGGGGFGGGGGGGGGGGGFGGGGGGGGGGGGGGGGGGGFGGGGGGGGFGDGGGGGFGGGGGGGGGGGGGGGGGGGGGFGGGGGGGGFGGGFFGFGGGGGGGGGGDGCDGGGGGGGGGGGGFGGGGGGGC<FGFEGG:GGGGGDFGFFFFGGFFGGGGGCFFFFFF<C4:4:?BFFFFFFF>:<6?DAFFF=)8:>>BBB>FBFF
@M00689:251:000000000-CJTJ5:1:1101:9814:15739 1:N:0:5
CAGGATTAGATACCCTGGTAGTCCACGCCGTAAACGATGATAACTAGCTGTCCGGGGACTTGGTCTTTGGGTGGCGCAGCTAACGCATTAAGTTATCCGCCTGGGGAGTACGGCCGCAAGGTTAAAACTCAAATGAATTGACGGGGGCCTGCACAAGCGGTGGAGCATGTGGTTTAATTCGAAGCAACGCGCAGAACCTTACCAGCGTTTGACATGTCCGGACGATTTCCAGAGATGGATCTCTTCCCTTCGGGGACTGGAACACAGGTGCTGCATGGCCGTCGGCTCATCGGTT
+
GGGGGGGGGGGGGGG@FDGFFFG9FC@FCGFEGGDB@CCC<FECFED8@ECF<CFGCF:D,EECFFF9FGC@C:=B,6>>?EE,?B:F=F<AF<<EFA:F:=DFGF@7BFEFDG7:+C:FGGCFFGGGFDFGD9DFDGF=,:CFGGEG8*@>D:F:DCF71>:8868,?,@CGGCC;CA;3CCE5BCBEED5CEG:F8A<+A<C<*/AG*9<C+<7:@*9CD3C)9C7B:7//05*97****2:@FF0=F,5CE>>0(45:F(()08:B:0<<4)9B4:424291((().6(3,(
@M00689:251:000000000-CJTJ5:1:1101:12568:15740 1:N:0:5
CAGGATTAGATACCCTGGTAGTCCATGCCGTAAACGGTGGGCGCTAGGTGTAGGGGTCTTCCACGGCCTCTGTGTCGTAGCTAACGCATTAAGCGCCCCGCCTGGGGAGTACGGCCGCAAGGCTAAAACTCAAAGGAATTGACGGGGGCCCGCAAAAGCGGCGGAGCATGTGGATTAATTCGATGCAAAGCGAAGAACCTTACCTGGGCTTGACATACACCAGAACGCTGAAGAGATGTAGTGTCCCTTGTGGTTGGTGTACAGGTGTTGCATGGCCGTCGGCTCAT
+
GDFGFDGGCFGGGGGGGFGGGGEFCFFDFCFCDFCFC@FGGFEGDECF<FDFGGGG@FFCFGGFDGGCCG8E<FCCB,C,DCFECFE7CFFFEFGG>CFFGG+CFFEGE@FFCGGGGDD>:++:BDFGC8FBCGG8>DF8FF>FEEGGCF78*:*=EFFEGGGGEGGGEG9<:32<<<F<:F:<C*<<9C*:CCGGGF88E:<CCC*::@FEFCCC>FFF97CG*0117C)967CF*=*:DF*:@@6A=@9CD))(,((..*6<5?:A3:)547@))5(-39>(-2)
@M00689:251:000000000-CJTJ5:1:1101:12551:15749 1:N:0:5
CAGGATTAGATACCCTGGTAGTCCATGCCGTAAACGGTGGGCGCTAGGTGTAGGGGTCTTCCACGGCCTCTGTGTCGTAGCTAACGCATTAAGCGCCCCGCCTGGGGAGTACGGCCGCAAGGCTAAAACTCAAAGGAATTGACGGGGGCCCGCACAAGCGGCGGAGCATGTGGATTAATTCGATGCAACGCGAAGAACCTTACCTGGGCTTGACATACACCAGATCGCTGCAGAGATGTAGTTTCCCTTGTGGTTGGTGTACAGGTGTTGCATGGCCGTCGGCTCAT
+
GGGGGGGGGGGGGGGGGGGGGGGGGGGGGGGGGGGGGGGGGGGGGGGGGGGGGGGGGGGGGGGGGGGGGGGGGGGGGGGGGGGGGGGGGGGGGGGGGGGGGGGGGGGGGGGGGGGGGGGGGGGGGGGGGGGGGGGGGGGGGGGGGGGGGGGGGGGGGGGGGGGGGGGGFGGGGGGGGGGGGGGGGGGGGGGGGGGGGGGGGGGGFGGGGGGGGGGGGFFGGGGGGGGGFGGFFBGGFFGGGGGGFFFFFFFGGFFF>?6@>FBBFF@FFFFFFFFFFE9>F>>?FBF
@M00689:251:000000000-CJTJ5:1:1101:14298:15819 1:N:0:5
CAGGATTAGATACCCAGGTAGTCCATGCCGTAAACGGTGGGCGCTAGGTGTAGGGGTCTTCCACGGCCTCTGTGTCGTAGCTAACGCATTAAGCGCCCCGCCTGGGGAGTACGGCCGCAAGGCTAAAACTCAAAGGAATTGACGGGGGCCCGCTCAAGCGGCGGAGCATGTGGATTAATTCGATGCAACGCGAAGAACCTTACCTGGGCTTGACATACACCAGATCGCTGCAGAGATGTAGTTTCCCTTGTGGTTGGTGTACAGGTGGTGCATGGCCGTCGGCTCAT
+
GGGGGGGGGGFGGGG<FGGGGGGGGCGGGGGGGGGGGGGGDECFGFGGGGGGFGGGCF@E@ECCFF@CFGGGGGAFCFGGFCE?FCGGGGGF9EEDGGG@GFGGGGGDGEEFG@GGGEGGGFCDEGGGGEGGGGGGGDGFFCCFGDG7C<EEE*=F9CCEGDC8E8EDGGFF77C?C:FG>FGGFGGFGGG=EG=*<F8*::E@E?F57FDEFFCC7?4>*9CDG*/CFC3064<FF7C7:F:FFFF>FF>GGFF<68<FBFA<?*607(<:47706>B;>09:?3<
@M00689:251:000000000-CJTJ5:1:1101:6962:15833 1:N:0:5
CAGGATTAGATACCCTGGTAGTCCATGCCGTAAACGGTGGGCGCTAGGTGTAGGGGTCTTCCACGGCCTCTGTGTCGTAGCTAACGCATTAAGCGCCCCGCCTGGGGAGTACGGCCGCAAGGCTAAAACTCAAAGGAATTGACGGGGGCCCGCACAAGCGGCGGAGCATGTGGATTAATTCGATGCAACGCGAAGAACCTTACCTGGGCTTGACATACACCAGATCGCTGCAGAGATGTAGTTTCCCTTGTGGTTGGTTTACAGGTGTTGCATGGCTGTCGGCTCAT
+
GGGGGGGGGGGGGGGGGGGGGGGGGGFGFGGGGGGGGGFGGGGGGGGGGGGGFGGGGGGGGGGGGDFGGGGGGGGGGGGGGGGGGGGGGGGGCGGGGGGCGGGGGGG=FFGGGCGGGGEGGGGGGFGAFGGFFGGGGFGGGGGGDGG@EGGGG*CC@5CGEGGGGGD5CFFCF?GG6@EFGFGGFCE+<>EGDEEGGFCGGDFGGGC5CGF55CFGCF4FFFGGGGGGF3CF:BD4*/2:DGGGFFFBF)629>F6;?(57@A2?B6<:4A?FFFFF)87,(401)6
@M00689:251:000000000-CJTJ5:1:1101:17885:15866 1:N:0:5
CAGGATTAGATACCCTGGTAGTCCATGCCGTAAACGGTGGGCGCTAGGTGTAGGGGTCTTCCACGGCCTCTGTGTCGTAGCTAACGCATTAAGCGCCCCGCCTGGGGAGTACGGCCGCAAGGCTAAAACTCAAAGGAATTGACGGGGGCCCGCACAAGCGGCGGAGCATGTGGATTAATTCGATGCAACGCGAAGAACCTTACCTGGGCTTGACATACACCAGATCGCTGCAGAGATGTAGTTTCCCTTGTGGTTGGTGTACAGGTGCTGCATGGCCGTCGGCTCAT
+
GGGGGGGFGGGFFFGGGGGGGGGGGGGFGGGGGGGGGGGGGGGGGGGGCFFGGGGGGGGGGGGGGGGGGGEFGGGGGGGGGGGGGGEGGDFGGGGGGGGGGGGGGGGGGGGGGGGGGGGGGGGAFGFF9FFGGGGGGGGFGGGEGGGGGGGGGG7FGFGGGGGGGGEGFG<CGA6<<FFFFFGGGGGGDEGGGGGGGGGGGFFGGGGGGGCEGGGFGFFFFGFGD0:3>DGF:BFD=?CFGGGGFFFBFFAGGFFBFFFFA94>F6?:FABFFFFFFBFFF9(--42
@M00689:251:000000000-CJTJ5:1:1101:15564:15908 1:N:0:5
CAGGATTAGATACCCTGGTAGTCCATGCCGTAAACGGTGGGCGCTAGGTGTAGGGGTCTTCCACGGCCTCTGTGTCGTAGCTAACGCATTAAGCGCCCCGCCTGGGGAGTACGGCCGCAAGGCTAAAACTCAAAGGAATTGACGGGGGCCCGCACAAGCGGCGGAGCATGTGGATTAATTCGATGCAACGCGAAGAACCTTACCTGGGCTTGACATACACCAGATCGCTGCAGAGATGTAGTTTCCCTTGTGGTTGGTGTACAGGTGTTGCATGGTTGTCGGCTCAT
+
GGGGGGGGGGGGGGGGGGGGGGGGGGGGGGGGGGGGGGGGGGGGGGGGGGGFGGGGGGGGGGGGGGGGGGGGGGGGGGGGGGGGGGGGGGGGGGGGGGGGGGGGGGGGGGGGGGGGGGGGGGGFGGGGGGGGGGGGGGGGGGGGGGGGGGGGGGGGGGFGGGGGGGGGGGFGGGGGGGGGGGGGGGGGGGGGGGGGGGGGGGGGGGGGGGGGGGGGGFFGGGGGGGGGFGGFFFG58BFGGGGGFF?BFFAGGFFB986FBFFFFFFFFFFFBFFFFF?D?6108?2
@M00689:251:000000000-CJTJ5:1:1101:15578:15921 1:N:0:5
CAGGATTAGATACCCTGGTAGTCCATGCCGTAAACGGTGGGCGCTAGGTGTAGGGGTCTTCCACGGCCTCTGTGTCGTAGCTAACGCATTAAGCGCCCCGCCTGGGGAGTACGGCCGCAAGGCTAAAACTCAAAGGAATTGACGGGGGCCCGCACAAGCGGCGGAGCATGTGGATTAATTCGCTGCAACGCGAAGAACCTTACCTGGGCTTGACATACACCAGATCGCTGCAGAGATGTAGTTTCCCTTGTGGTTGGTGTACAGGTGTTGCATGGTTGTCGTCTCAT
+
GGGFCFGGGGGGGGGGGGGGGGGGGGFGGGGGGGGCEGGGGGGGGGGGGGGFGGGGGGFGGGGGGDGGGGGGEFGGGGGGGGGGGGGGGGGGGGGGGGGGGGGGGGGGGF<FCFGGGG7FGGGGGGGFGGGGGFGGGFGDG=FGGEGGGGGGG7FGCFGGGGGGGGGFGGFGF@FGGGGGGF*A5CFGG=EGG**2CCFFCFGGGGGFGGGGGGGGGFFGG**19FFGFCD4@FGC8FGFGGGGFFFFF?<GC)<?9<FFAFAAFFFFFFF4<@FBFDBBF012:>A
@M00689:251:000000000-CJTJ5:1:1101:22095:15925 1:N:0:5
CAGGATTAGATACCCTGGTAGTCCACGCCCTAAACGATGAATGCTAGTTGTTGGGGTGCTTGTCACTCCAGTAATGCAGTTAACACATTAAGCATTCCGCCTGGGGAGTACGGTCGCAAGATTAAAACTCAAAGGAATAGACGGGGACCCGCGCAAGCGGTGGAGCATGTGGTTTAATTCGAAGATACGCGAAGAACCTTACCTAGGCTTGACATTGATAGAATCTGCTAGAGATAGCGGAGTGTCTAGTTTACTAGACCTTGAAAACAGGTGTTGCATAGCTGTCGGCTCAT
+
GGGGGGGGGGGGGGGGGGGGGGGGGGGGGGGGGGGGGGGGGGGGGGGGGGGGGGGGGGGGGGGGGGGGGGGGG@EFGGGGGGGGGGGGGGGGGGGGGGGGGGGGGGGGGGGGGGGGGGGGGGGGGGGGGGGGGGGGGGGGGGGGGGGGGGGGGGGGDGGGFGGFGGGGGGGGGGGGGGGGGFFDGGGGGGGGGGGGGGGGCFGGGGGGGGGGGGGGGFFGGGGGGGGGFGGFFFFGFFGG3<DGFFFDFF9FGFFF<ABFDFFFFFFBFFF4:FFFFFFFFFFFFFBB9BBF9
@M00689:251:000000000-CJTJ5:1:1101:19220:15949 1:N:0:5
CAGGATTAGATACCCTGGTAGTCCATGCCGTAAACGGTGGGCGCTAGGTGTAGGGGTCTTCCACGGCCTCTGTGTCGTAGCTAACGCATTAAGCGCCCCGCCTGGGGAGTACGGCCGCAAGGCTAAAACTCAAAGGAATTGACGGGGGCCCGCACAAGCGGCGGAGCATGTGGATTAATTCGATGCAACGCGAAGAACCTTACCTGGGCTTGACATACACCAGATCGCTGCAGAGATGTAGTTTCCCTTGTGGTTGGTGTACAGGTGATGCATGGCCGTCGGCTCAT
+
GGGGGGGGGGGGGGGGGGGGGGGGGGGGGGGGGGGGGGGGGGGGGFGGGGFGGGGDGGGGGGGGGEGGGGGGGGGGGGGGGGGGGGGGGGGGGGGGGGGGGGGGGGGGDGGGGGGGGGGGGGGGGGGGGGGGGGGGGGGGGGGGGGGGGGGGGEGCGGGGGGGGGGGGGGGGGFGFGGGGGGGGGGGGGGGGEEGGFGGGGGGGGGGGGGGGGGGGGFFGGGGCFGGG47DFF4<47?FFFFF7=FFFFFBGGFF?F:(<<?46?FFBB<AAD=FFFFB>9B9((,)
@M00689:251:000000000-CJTJ5:1:1101:11136:16141 1:N:0:5
CAGGATTAGATACCCTGGTAGTCCACGCCGTAAACGATGGATACTCGCTGCGGGCGATAGACAGGCCGTGGCTTAGCGAAAGTGTTAAGTAACCCACCCGGGGAGTACGCTCGCAAGAGTGAAATTAAAAAGAAGTGACGGGGGCGGGACCAAGCGGAGGAGCAGGTGGTTTAATTCGATGAGACGCGAGGAACATTACCTAGGCTAGAATGCGCGTGACCGGTACAGAGGTGGACTGTTACTTCGGGTTAAAAATCAAGGTGCTGTATGGTCGTCGGGTCATCTGTTCCTTAT
+
GGGGGGGGGGGGGGGEGFGGGGGGG<FG<FFEGGGGGGGG@C9FGDC+BF+@CE+@:::F<,,9,,B+8+++,C=,5F7F++,,,,C<,E,,,9BBFG+=F+++@+,,++8+3+=F783:>>D<,,3@FE<:FG77>F>77BC:5**=*1=B8/*//*2*8EC@*:*+221;@+<++/<+2<CC+;85C=C5C6*++3AC+++**+0EC@7+**:<C)./*)//)*+?9**05>F**)2:**2>*))(.)(*2**((-)/)1(.6=*)*)..6:D)5)(490)--.))))..)6
@M00689:251:000000000-CJTJ5:1:1101:11142:16158 1:N:0:5
CAGGATTAGATACCCTGGTAGTCCACGCCGTAAACGATGGATACTCGCTGCGGGCGATAGACGGTCCGTGGCTTAGCGAAAGCGTTAAGTATCCCACCTGGGGAGTACGCTCGCAAGAGTGAAACTCAAAAGAATTGACGGGGGCCCGCACAAGTGGTGGAGCATGTGGTTTAATTCGATGATACGCGAGGAACCTTACCTAGGCTAGAATGCGCGTGACCGGTCCAGAGATGGACCTTTCCTTCGGGACACAAAGCAAGGTGCTGCATGGTCGTCGGCTCAT
+
GGGGGGGGGGGGGGGGGGGGGGFFFGGGGGGGGGGGGGGGGGGGGGGGGGGGGGGGGGGGGGGGGGGDFGEGGGGGGGGGGGGGGGGGGGGGGGGGGGGGGGGGGGFGGGGGGGGGGGGGGGGFGGGGGGGFGFGGGGGGGGCFGGGGGGGGGGFGGGGGGFGGGG+FFGGGGGGGGGGGGGFGGGDGEGGGGFGGGGGGGFGGGGGGGGGGGGGGGFFG:DDGDDGF=<7@BFCF>47:>:CFFFFBFFFGG@FFBFFF197>FFFFFF(427>FFE>FFFA
@M00689:251:000000000-CJTJ5:1:1101:14218:16170 1:N:0:5
CAGGATTAGATACCCTGGTAGTCCACGCCCTAAACGATGAATGCTAGTTGTTGGGGTGCTTGTCACTCCAGTAATGCAGTTAACACATTAAGCATTCCGCCTGGGGAGTACGGTCGCAAGATTAAAACTCAAAGGAATAGACGGGGACCCGCACAAGCGGTGGAGCATGTGGTTTAATTCGAAGATACGCGAAGAACCTTACCTAGGCTTGACATTGATAGAATCTGCTAGAGATAGCGGAGTGTCTAGTTTACTAGACCTTGAAAACAGGTGCTGCATGGTTGTCGGCTCAT
+
GGGGGGGGGGGGGGGGGGGGGGGGGGGGGGGGGGGGGGGGFGGGGGGGGGGCGGGGEGGGGGGGGGGGGGGGGGGGGGGGGFGGGGGGGGGGGGGGGGGGGGGGGGGGGGGGGGGGGGGGGGGGGGGGGGGGGGGGGFD9EGGGGGGGGGGGGGGG8DGEGEGGGG?CFGGGGGGGGGGGGGGGGGEFFGGGGGGGFGGGGGGFFGGGFGGGGGGGFAFGGGGCGCEFFG>*6@CFAFDGDDCFFF@<?FF=7@F<)4>F:?<DF4=B@?BA2?FFFFFFFF>::AF;2?BFF
@M00689:251:000000000-CJTJ5:1:1101:23859:16188 1:N:0:5
CAGGATTGATACCCTGGTAGTCCACGCCATAAACGATGAGAACTAGACGTTGAGAGGGTAAGCCTCCCAGTGCCGTAGCCAACGCGTTAAGTTATCCGCCTGGGGAGTACGCACGCAAGTGTGAAACTCAAAGGAATTGACGGGGGCCCGCACAAGCGGTGGAGTATGTGGTTTAATTCGATGCAACGCGAAGAACCTTACCAAGGCTTGACATGTCGCGAATTCCCTTGAAAGGGGGAAGTGCCTTCGGGAGCGCGAACACAGGTGTTGCATGGTCGTCGGCTCAT
+
GGGGGGGGGGGGEGGFGGGGGGGGGGGFGGGGGGGGGGGGGGGGGGGGGGGGGGGGGGGGGGGGGGGGGGGGGGGGGGGGGGGGGGGGGGGGGGGGGGGGGGGGGGGGGGGGGGGGGGGGGGGGGGGGGGFGGGGGGGGGGGGGGGGGGGGGGGGGGGGGGGGGGGGGGFGFGGGGGGGGGGGGGGGGGGGGGGFGGGGGGGGGGGGGGGGGGGGGGFFGGGGGGGGG=CGFFFGGFFGGGGGGFFFFFEBDGFFFF>FFFFFFFFFFFBFFFFFFFEFFFFFFF?>
@M00689:251:000000000-CJTJ5:1:1101:16611:16350 1:N:0:5
CAGGATTAGATACCCTGGTAGTCCACGCCCTAAACGATGAATGCTAGTTGTTGGGGTGCTTGTCACTCCAGTAATGCAGTTAACACATTAAGCATTCCGCCTGGGGAGTACGGTCGCAAGATTAAAACTCAAAGGAATAGACGGGGACCCGCACAAGCGGTGGAGCATGTGGTTTAATTCGAAGATACGCGAAGAACCTTACCTAGGCTTGACATTGATAGAATCTGCTAGAGATAGCGGAGTGTCTAGTTTACTAGACCTTGAAAACAGGTGCTGCATGGCCGTCGGCTCAT
+
GGGGGGGGGGGGGFGGGGGGGGGGGGGGGGGGGGGGGGGGGGGGGGGGGGGGGGGGGGGGGGGGGGGGGGGGGGGGGGGGGGGGGGGGGGGGGGGGGGGGGGGGGGGGGGGGGGGGGGGGGGGGGGGGGGGGGGGGGGGGGGGGGGGGGGGGGGGGGGGGGGGGGGGGGGGCFGFGGGGGGGGGGCFGGGGGGGGGGGGGGGGGGGGGG?56>CEDGFFFFGGFGGGGFFGFFFGFF:CGDCDGFFFFFFFGGFFFFFFFFFAB:BFFFF<F:FFF?F>ABFFFFFF(((456
@M00689:251:000000000-CJTJ5:1:1101:6347:16358 1:N:0:5
CAGGATTAGATACCCTGGTAGTCCACGCCGTAAACGATGGATGCTAGCCGTTGTCGGGTTTACTCGTCAGTGGCGCAGCTAACGCATTAAGCATCCCGCCTGGGGAGTACGGTCGCAAGATTAAAACTCAAAGGAATTGACGGGGGCCCGCACAAGCGGTGGAGCATGTGGTTCAATTCGAAGCAACGCGCAGAACCTTACCAGCCCTTGACATCCCGGTCGCGAGTACCAGAGATGGAACTCTTCAGTTCGGCTGGACCGGAGACAGGTGATGCATGGTCGTCGGCGCATCGGT
+
GGGGGGGGGGGGGFGGGGGGGGGGGGGGGGGGGGGGGGGGGGGGGGGGGGGGGGGGGGFFEGGGGGGGGGGGGGGGGGEGGFGGGGGGGGGGGGGGGGGGGFGGGFGGGGGGFGGGGGGGGFFFF?FE9DFFFGGGGGFFF7CEFGGGGGEEGGGGGECFFGFCCCCFFGG:7;;FGGGGCFGGGGGGDC*=5CCGGGGFG+CGGFEFGGGGGGCGC@EDDGGCDCGGF7CFFFGGF?7=F<FGFF4>FFFGG3)-(4<>>FFFFF:?>):AAFF=*9:496;:((,(-,:9((,
@M00689:251:000000000-CJTJ5:1:1101:24016:16481 1:N:0:5
CAGGATTAGATACCCTGGTAGTCCACGCCCTAAACGATGCGAACTGGACGTTGGGTGCAACTTGGCACTCAGTGTCGAAGCTAACGCGTTAAGTTCGCCGCCTGGGGAGTACGGTCGCAAGACTGAAACTCAAAGGAATTGACGGGGGCTCACACAAGCGGTGGAGGATGTGGTTTAATTCGATGATACGCGAGGAACCTTACCTAGGCTAGAATGTGAAGGAATGTATCAGAAATGGTGCAGTCAGCAATGACCTGAAACAAGGTGTTGCATGGCCGTCGGCTCAT
+
GGGGGGGGGGGGGGGGGGGGGGGGGGGGGGGGGGGGGGGGGGGGGGGGGGGGGGGGGGGGGGGGGGGGGFGGGGGGGGGGGGGGGGGGFCFGGGGGGGGGGGGGGGGGGGGGGGGGGGGGGGGGGGGGGGGGGGGGGGGGGGGGGGGGGGGGGGGGGGGDGGGGGGGGFGGGGGGGGGGGGGGGGGGFGGGEGEGGGGGGGGGGGGGGGGGGFGCGGFFFGGGG4C9??FFFF?GFF?CF=CC*6=B:FFA=F?FBF??FAFFFF*9>F?A?AFFFFE9;;>F:<<2
@M00689:251:000000000-CJTJ5:1:1101:9524:16486 1:N:0:5
CAGGATTAGATACCCTGGTAGTCCATGCCGTAAACGGTGGGCGCTAGGTGTAGGGGTCTTCCACGGCCTCTGTGTCGTAGCTAACGCATTAAGCGCCCCGCCTGGGGAGTACGGCCGCAAGGCTAAAACTCAAAGGAATTGACGGGGGCCCGCACAAGCGGCGGAGCATGTGGATTAATTCGATGCAACGCGAAGAACCTTACCTGGGCTTGACATACACCAGATCGCTGCAGAGATGTAGTTTCCCTTGTGGTTGGTGTACAGGTGTTGCATGGTTGTCGGCTCAT
+
GGGGGGGGGGGGGGGGGGGGGGGGGGFFGGGGGGGGGGGGGGGGGGGGGGGGGGGGGGGGGGGGGGGGGGGGGGGGGGGGGGGGGGGGGGGGGGGGGGGGGGGGGGGGGGGGGGGGGGGGGGGGGGGGFGGGGGGGGGGFFGGGGGGGGGGGGGGGGGGGGDEGGGGGGGGGFGGGGGGGGGGGGDGGGGGGGGDGGGGGGGGGGGFGGGGDFFGGFFFFGGFGGGGGFCD4?BCC6?GGGGGGF6@AF)6FDFFF6?BF>=AAFFFFFFAFBF>?F::A:>F16)5
@M00689:251:000000000-CJTJ5:1:1101:24004:16494 1:N:0:5
CAGGATTAGATACCCTGGTAGTCCACGCCCTAAACGATGCGAACTGGACGTTGGGTGCAACTTGGCACTCAGTGTCGAAGCTAACGCGTTAAGTTCGCCGCCTGGGGAGTACGGTCGCAAGACTGAAACTCAAAGGAATTGACGGGGGCTCACACAAGCGGTGGAGGATGTGGTTTAATTCGATGATACGCGAGGAACCTTACCTAGGCTAGAATGTGAAGGAATGTATCAGAAATGGTGCAGTCAGCAATGACCTGAAACCAGGTGTTGCATGGCCGTCGGCTCAT
+
GGGFFFGGGGFFGGGGFCFFEFGGGGGGGGGGGGGGCF@FGEEGGFGGGGGDFGGGGGGCGGG9FE@FC@FFFGGGEFG,:EGGAFFC4FEG9C<BEGG7>CCEGGGE+4EFEFGG@:>F=DFGFGGGGGGGGGDF,DAFCF9+FEGGGGGF;FFEFDE<FFEGGFGF7FGGGFECCGCFDCCCEECFCEEEGGD8C9EEFF?FF7CEFGGD4<?7D*1?*7C*9*<7/:CF?7DGF4CFGDFFFFF:@FFGGB@A?:072)43B??>FFFFFBF)7>,64>0:?FB
@M00689:251:000000000-CJTJ5:1:1101:20043:16570 1:N:0:5
CAGGATTAGATACCCTGGTAGTCCACGCCGTAAACGATGTGCGCTGGATGTTGGGTGGCCTAGCCACTCAGTGTCGTAGCTAACGCGGTAAGCGCACCGCCTGGGGAGTACGGCCGCAAGGTTGAAACTCAAAGGAATTGACGGGGGCCCGCACAAGCGGTGGAGCATGTGGTTTAATTCGAAGCAACGCGCAGAACCTTACCAGCCCTTGACATGGGCAGGACCGGCACGGAGACGTGCTTTCCCCGCAAGGGGCCTGCTGCACAGGTGTTGCATGGTCGTCGGCTCAT
+
GGGGGGGGGGGGGGGGGGGGGGGGGGGGGGGGGGGGGGGGGGGGGGGGGGGGGGGGGGGGGGGGGGGGGGGGGGGGGGGGGGGGGGGGGGGGGGGGGGGGGGGGGGGGGGGGGGGGGGGGGGGGGGGGGGGGGGGGGGGGGGGGGGGGGGGGGGGGGGGGGGGGGGGGGGGGGGGGGGGGGGGGGGGGGGGGGGGGGGGGGGGGGGGGGGGGGGGGGFFGGGGGGGGG>GDFDEGGFFGDGGDF@FFFEBFGFFFFBFFFFF??FFFF=?BFFFFFFFFF9>FFFFB6?4
@M00689:251:000000000-CJTJ5:1:1101:12456:16622 1:N:0:5
CAGGATTAGATACCCTGGTAGTCCATGCCGTAAACGGTGGGCGCTAGGTGTAGGGGTCTTCCACGGCCTCTGTGTCGTAGCTAACGCATTAAGCGCCCCGCCTGGGGAGTACGGCCGCAAGGCTAAAACTCAAAGGAATTGACGGGGGCCCGCACAAGCGGCGGAGCATGTGGATTAATTCGATGCAACGCGAAGAACCTTACCTGGGCTTGACATACACCAGATCGCTGCAGAGATGTAGTTTCCCTTGTGGTTGGTGTACAGGTGGTGCATGTTGTCGGCCCAT
+
GGGGGGGGGGGGGGGGGGGGGGGGGGGGGGGGGGGGGGGGGDEGGGEGFGGGGGGGGGGGGGGGGGGGGGGGGGGGGDGGGGGGGGGGGGGGGGGGEGGGGGGGGGGGEEGGGGGGGGGGGGGGGGGGGGGGGGGGGGGGGGGGGGGGGGGGGGGGGGGGCFEGGGGFCFFFGGGGGGGGGFGGGGGGGGGGGGGGGGGGGGGGGGGGGG:5DEGGGFFGGG<FCFGGFGGFF455*9?CGFGFFB?AFFBCG5<09BFFFFFAF*0370AFFFFFFF68;6(,47
@M00689:251:000000000-CJTJ5:1:1101:12468:16635 1:N:0:5
CAGGATTAGATACCCTGGTAGTCCATGCCGTAGACGGTGGGCGCTAGGTGTAGGGGTCTTCCACGGCCTCTGTGTCGTAGCTAACGCATTAAGCGCCCCGCCTGGGGAGTACGGCCGCAAGGCTAAAACTCAAAGGAATTGACGGGGGCCCGCACAAGCGGCGGAGCATGTGGATTAATTCGATGCAACGCGAAGAACCTTACCTGGGCTTGACATACACCAGATCGCTGCAGAGATGTAGTTTCCCTTGTGGTTGGTGTACAGGTGGTGCATGTTGTCGGCTCAT
+
GGGGGFGGGGFGGGGGGFFFFGGGGGFGGGGG,BFEGGFGGGGGGGGGGGGFFGGFGGGGGGGGGGGGGGGGGGGGGGGGGGFGGGGGGGGGGGGGFGGGGGGGGGGEGGGGGGGGEGEGDGGGGGGGGGGGGGGFFFFGFGGGGGC@8CGGGGGGGFDFGGGGGGEGGGFGF?FFFGFCCFFGGGGGGGDEGGGGCGGGFFFFGGDGFGG=*AFGCFFGGF**97=DF3DF@@GG46*:CGDF@FFFF?A<D>FB0605>@29F?)4><B)4/=F7>A:0((43A
@M00689:251:000000000-CJTJ5:1:1101:16357:16685 1:N:0:5
CAGGATTAGATACCCTGGTAGTCCATGCCGTAAACGGTGGGCGCTAGGTGTAGGGGTCTTCCACGGCCTCTGTGTCGTAGCTAACGCATTAAGCGCCCCGCCTGGGGAGTACGGCCGCAAGGCTAAAACTCAAAGGAATTGACGGGGGCCCGCACAAGCGGCGGAGCATGTGGATTAATTCGATGCAACGCGAAGAACCTTACCTGGGCTTGACATACACCAGATCGCTGCAGAGATGTAGTTTCCCTTGTGGTTGGTGTACAGGTGGTGCATGGTTGTCGGCTCAT
+
GGGGGGGGGGGGGGGGGGGGGGGGGGGGGGGGGGGGGGGGGGGGGGGGGGGGGGGGGGGGGGGGGGGGGGGGGGGGGGGGGGGGGGGGGGGGGGGGGGGGGGGGGGGGGGGGGGGGGGGGGGGGGGGGGGGGGGGGGGGGGGGGGGGGGGGGGGGGGGGGGGGGGGGGGGFGGGGGGGGGGGGGGGFGGEGGGGGGGGGGGGGGGGGGGGGGGGGGGFFGGGFFF<F<>DGFFFGFFF>::CFGFFFFFF<GGFF:9:?FFBB<FFFFBFFFBFFFFFBAFFFFFF>
@M00689:251:000000000-CJTJ5:1:1101:19999:16737 1:N:0:5
CAGGATTAGATACCCTGGTAGTCCACGCTGTAAACGGTGGGTACTAGGTGTGGGGTCCATTCCACGGGTTCCGTGCCGTAGCTAACGCTTTAAGTACCCCGCCTGGGGAGTACGGCCGCAAGGCTAAAACTCAAAGGAATTGACGGGGCCCCGCACAAGCGGCGGAGCATGCGGATTAATTCGATGCAACGCGTAGAACCTTACCTGGGTTTGACATGGATCGGGAGTGCTCAGAGATGGGTGTGCCTCTTTTGGGGTCGGTTCACAGGTGCTGCATGGTCGTCGGCTCAT
+
GGGGFFGGGGGGGFGGGGGGGGGGGFEFGGGGGGGGGGGGGGGGGGGGGGGGGGGGGGGGGGGGGGGGGGGGGGGGGGGGGGGGGGFGGGGGGGGGGGGGGGGGGGGGGGGGGGGGGGGGGGGGGGGGGGGGGGGGGGGGGGGGGGDGGGGGGEGGGGGGGGGGGGGGGGGGGGEGGGGGGGGGGGGGGGGGGGGGEGGGGGFGGGGGGGGGGGGGGFFGGGGGGGGGFGGFFFGCFFGGGGGGFFFFF@FGGFB?FFFFF>?BFFFA><?FAFF@FF?FFFFFBBFF02:
@M00689:251:000000000-CJTJ5:1:1101:26282:16833 1:N:0:5
CAGGATTAGATACCCTGGTAGTCCACGCCCTAAACGATGAATGCTAGTTGTTGGGGTGCTTGTCACTCCAGTAATGCAGTTAACACATTAAGCATTCCGCCTGGGGAGTACGGTCGCAAGATTAAAACTCAAAGGAATAGACGGGGACCCGCACAAGCGGTGGAGCATGTGGTTTAATTCGAAGATACGCGAAGAACCTTACCTAGGCTTGACATTGATAGAATCTGCTAGAGATAGCGGAGTGTCTAGTTTACTAGACCTTGAAAACAGGTGATGCATGGCCGTCGGCTCAT
+
GGGGGGGGGGGGGGGGGGGGGGGGGGGGGGGGGGGGGGGGGGGGGGGGGGGGGGGGGGGGGGGGGGGGGGGFGFGFGGGGGGGGGGGGGGGGGGGGGGGGGGGGGGGGGGGGGGGGGGGGGGGGGGGGGGGGGGGGGGGGGGGGGGGGGGGGGGGCFGGGGGGGGGGGGGGGGGGGGGGGGGGGGGGGGGGGGGGGGGGGGGGGGGGGGGGGGGGGGFFGGGGGGGGGFGGFFCGFFFGGGGGGBFFFFFFGGFFFFFFFFFFFFFFFFFFFFFFFFFB<BBFFF>FF>BFFF
@M00689:251:000000000-CJTJ5:1:1101:21350:16944 1:N:0:5
CAGGATTAGATACCCTGGTAGTCCATGCCGTAAACGGTGGGCGCTAGGTGTAGGGGTCTTCCACGGCCTCTGTGTCGTAGCTAACGCATTAAGCACTCCGCCTGGGGAGTACGGCCGCAAGGTTGAAACTCAAAGGAATTGACGGGGGCCCGCACAAGCGGTGGAGCATGTGGATTAATTCGTCACTAACCGAAGAACCTTACCCAGGCTTGACATCTATCGCACCGGCGTGAAAGCGTCGTTCCCTTCGGGGACGGTAAGACAGGTGTTGCATGGCCGTCGGCTCAT
+
GGGGGGGGGGGGGGGGGGGGGGGGGGGGGGGGGGGGGGGGGGGGGGGGGGGGGGGGGGGGGGGGGGGGGGGGGGGGGGGGGGGGGGGGGGGGGGGGGGGGGGGGGGGGGGGGGGGGGGGGGGGGGGGGGGGGGGGGGGGGGGGGGGGGGGGGGGGGGGGGGGGGGGGGGGGGGGGGGGGGGGGGGGGGGGGGGGGGFGGGGFGGGGGGGGGGGGGGGFFGGGGGGGGGFGGFFFGGFFGGGGGGFFFFFFFGGFFFBFBFFFF?FF=>FBFFFFFFFFB>B>BFF:2A
@M00689:251:000000000-CJTJ5:1:1101:3701:17015 1:N:0:5
CAGGATTAGATACCCTGGTAGTCCACGCCGTAAACGATGGGTGCTAGGTGTGGGGGGTGTCGACTCCCCCCGTGCCGAAGCTAACGCATTAAGCACCCCGCCTGGGGAGTACGGCCGCAAGGCTAAAACTCAAAGGAATTGACGGGGGCCCGCACAAGCAGCGGAGCATGTGGTTTAATTCGACGCGACGCGCAGGACCTGACCAGCGTTTGAAATGGAACGGGGATCGCCAGAGAGGGATTTCTTCCCGCAAGGGACGGGCACACAGGTGCGGCAGGGCTGTCGGCGCAGCAGG
+
GGGGGGGGGGGGGFGGFGGGEF<FDFGGGGE@FFEEGGGGGGG,CFGCCFFGGGGGGFGFGGGG7FCCGGGGFGGGFG@FC@FFFGFF@*FCF,FC>FG>CB@EFGDGGBC8CEFC<4CFEFCCFFGG::9C?FGGGG6,<CCCEDEGC*:C5E?EGF8CF8EGGG5F+<3CC2*2ACCC7;F:?8CC:E*>C:C*;;C60:8<FCCE*;):*+<*:@40*9C*9C*/)9*087DC)7CC02****0-)0(>CBF?B6>31.72F:.4>.4)(755)72((4.)-((((-(-(.(
@M00689:251:000000000-CJTJ5:1:1101:21137:17045 1:N:0:5
CAGGATTAGATACCCTGGTAGTCCATGCCGTAAACGGTGGGCGCTAGGTGTAGGGGTCTTCCACGGCCTCTGTGTCGTAGCTAACGCATTAAGCGCCCCGCCTGGGGAGTACGGCCGCAAGGCTAAAACTCAAAGGAATTGACGGGGGCCCGCACAAGCGGCGGAGCATGTGGATTAACTCGATGCAACGCGAAGAACCTTACCTGGGCTTGACATACACCAGATCGCTGCAGAGATGTAGTTTCCCTTGTGGTTGGTGTACAGGTGTTGCCTGGCCGTCGGCTCAT
+
GGGGDFGGGGGGGGGGGGGGGGGGGFGGGGGGGGGGCGGGGGGGGGCGGGGFGGGGGGGGGGGGGGGGGGGGGGGGGGGGGGGGGGGGGGGGGGGGGGGGGGGGGGGGGGGGGGGGGGGGGGGGGGGGGGGGGGGGGGGGGGGGGGGGGGGGGGGGGGGGFGGGGGGGGGGGGFGGGGGGGGG@FGFGCGGGGGGGGGGGGGGGGGGGGGGGGGGGCFFGG3*9=FCGF3DF?4C76=C>C>DFFFFFF44CDFF?>B<F>@<<@FFDFFF)<*>F:>9>90;(42<
@M00689:251:000000000-CJTJ5:1:1101:18779:17053 1:N:0:5
CAGGATTAGATACCCTGGTAGTCCATGCCGTAAACGGTGGGCGCTAGGTGTAGGGGTCTTCCACGGCCTCTGTGTCGTAGCTAACGCATTAAGCGCCCCGCCTGGGGAGTACGGCCGCAAGGCTAAAACTCAAAGGAATTGACGGGGGCCCGCACAAGCGGCGGAGCATGTGGATTAATTCGATGCAACGCGAAGAACCTTACCTGGGCTTGACATACACCAGATCGCTGCAGAGATGTAGTTTCCCTTGAGGTTGGTGTACAGGTGCTGCATGGCTGTCGGCTCAT
+
GGGGGGGGGGGGGFGGFFFGGGFGGGGCGCCFGGGGGGGGEGGDEFFFCEFCFDCFFEGGGGGGGGEEFFFGGCFFCFDGGGGGGG7FFGGGFDG>FEGEGECCEGCFGG?EGGGDEDGGCFGFDFDFGCF=FFFF,@CF@FGGFGGGEGGGG8FGGGGEGGGGGECFGGGGCEFCECCEG5E:FDGGGEEEG=5EGCDGGGGDG?557CC5DFC>D@@FC*>FC4=GFDGFFFDGFFGGGFCCFFFDF4<<F7<?>:0FAFB<FF??F<2:4?8<)<4<?;904).
@M00689:251:000000000-CJTJ5:1:1101:24553:17074 1:N:0:5
CAGGATTAGATACCCTGGTAGTCCATGCCGTAAACGGTGGGCGCTAGGTGTAGGGGTCTTCCACGGCCTCTGTGTCGTAGCTAACGCATTAAGCGCCCCGCCTGGGGAGTACGGCCGCAAGGCTAAAACTCAAAGGAATTGACGGGGGCCCGCACAAGCGGCGGAGCATGTGGATTAATTCGATGCAACGCGAAGAACCTTACCTGGGCTTGACATACACCAGATCGCTGCAGAGATGTAGTTTCCCTTGTGGTTGGTGTACAGGTTCTGCATGGCCGTCGGCTCATCTGTCTTT
+
GDFGGGGGGGGGGGGGGGGGGGGGGGGGGGGGGGGGGGGGGGGGGGGGGGGGGGGGGGGGGGGGGGGGGGGGGGGGGGGGGGGGGGGGGGGGGGGGGGGGGGGGGGGGGGGGGGGGGGGGGGGGGGGGGGGGGGGGGGGGGGGGGGGGGGGGGGGGGGGGFGGGGGGGGGAFGGGGGGGGGGGGGGGGCCGGGGGGGGGFGGGGGGGGGGGGGGGGFFFGGGFG=FFGF3<??9CDFFC>FFGGF=FAB?FGG>@?FFFF2/..8?6)99<DF77:?E9(-4;:07>24:<<:)-
@M00689:251:000000000-CJTJ5:1:1101:24568:17086 1:N:0:5
CAGGATTAGATACCCTGGTAGTCCATGCCGTAAACGGTGGGCGCTAGGTGTAGGGGTCTTCCACGGCCTCTGTGTCGTAGCTAACGCATTAAGCGCCCCGCCTGGGGAGTACGGCCGCAAGGCTAAAACTCAAAGGAATTGACGGGGGCCCGCACAAGCGGCGGAGCATGTGGATTAATTCGATGCAACGCGAAGAACCTTACCTGGGCTTGACATACACCAGATCGCTGCAGAGATGTAGTTTCCCTTGTGGTTGGTGTACAGGTGCTGCATGGCCGTCGGCTCAT
+
GGGGGGGGGGGGGGGGGGGGGGGGGGGGGGGGGGGGGGGGGGGGGGGGGGGGGGGGGGGGGGGGGGGGGGGGGGGGGGGGGGGGGGGGGGGGGGGGGGGGGGGGGGGGGGGGGGGGGGGGGGGGGGGGGGGGGGGGFGGGGGGGGGGGGGGGGGGGGGGGGGGGGGGGGGG+<CFGGGGGFCGGFGGGGGGGGGGDGGGGGGGGGGGGGGGGGGCCGFFGG3CFFGGGFGGF?FG**7DCFGGGFFFFFFACGFFF>?FF<=AA4F4?FA27AFFF?B>B90;?<<B
@M00689:251:000000000-CJTJ5:1:1101:28500:17156 1:N:0:5
CAGGATTAGATACCCTGGTAGTCCATGCCGTAAACGGTGGGCGCTAGGTGTAGGGGTCTTCCACGGCCTCTGTGTCGTAGCTAACGCATTAAGCGCCCCGCCTGGGGAGTACGGCCGCAAGGCTAAAACTCAAAGGAATTGACGGGGGCCCGCACAAGCGGCGGAGCATGTGGATTAATTCGATGCAACGCGAAGAACCTTACCTGGGCTTGACATCCACCAGATCGCTGCAGAGATGTAGTTTCCCTTGTGGTTGGTGTACAGGTGCTGCATGGTCGTCGGCTCAT
+
GGGGGGFGGGGFFGGGGGGGGGGGGGGGCFGGEGGGGGGCGFGGG@FGGGGFFG@CFGGGEGGGGEGCGFGGGGGCFDGFGGGGGGGGGGGGFGEG:CFGGGGGGGGGGGDFEGGGGGCFGGGGGGGGGGGGGGGGFGGGGGGGGGGGGGGGGEGGGGGGGDEGGGGGGGGGG7CC9CGGGGGEFECGGGGGDGEGGGGGGGGGGGGGD6CEFGGF*097CFCDDF5C@C3?465*/9>7>FGC=FFFFFAGG:53>??F>@A-79),7)4(48FFF@>(42;?02:
@M00689:251:000000000-CJTJ5:1:1101:11627:17262 1:N:0:5
CAGGATTAGATACCCTGGTAGTCCACGCCGTAAACGATGGGTGCTAGGTGTGGGGGGTGTCGACTCCCTCCGTGCCGAAGCTAACGCATTAAGCACACCGCCTGGGGAGTACGGTCGCAAGAGTAAAACTCAAAGGAATTGACGGGGACCCGCACAAGCGGTGGATGATGTGGATTAATTCGATGCAACGCGAAAAACCTTACCTACCATTGACATGGCTGGAATCCTTGAGAGATCAGGGAGGGCTTGAAAGAGAACCAGTACACAGGTGCTGGATGGCTGTCGGCTCAT
+
GGGGGGGGGGGGGFGGGGGGGGGGGGCGGGGGCFGGGGGGGGEGGFGGGFGGGGGGGGGGGGGEGGGGGG:FGGGGGGGGGGGGFGGGGGGGGFGGGFGGCGGGGGGGGCFGEE@FGDGGGG+?CFFFGGGFFCCFFEFFCFGGGGG?C>EEGGGEGGGGGCEGF6<F7CCGGGGC@@:CGGGCFGFCEGEECEEEFG=FE?+<::CF+9:7:<?7D7>DDDFF7>+?7:CFFFF7796699<)8>>()5:CFFFF?4<>??A<?F@:>2:?)8)0=@6<?::B:21<(54
@M00689:251:000000000-CJTJ5:1:1101:11606:17269 1:N:0:5
CAGGATTAGATACCCTGGTAGTCCACGCCGTAAACGATGGGTGCTAGGTGTGGGGGGTGTCGACTCCCTCCGTGCCGAAGCTAACGCATTAAGCACACCGCCTGGGGAGTACGGTCGCAAGATTAAAACTCAAAGGAATTGACGGGGACCAGCACAAGCGGTGGATGATGTGGATTAATTCGATGCAACGCGAAAAACCTTACCTACCCTTGACATGGCTGGAATCCTTGAGAGATCAGGGAGTGCTCGAAAGAGAACCAGTAAACAGGTGCTGCATGGCTGTCGGCTCAT
+
FGGGGGGGGGGGGFFGCGGGGGGCGGDGGGGGEGGGGGEGGGGGGGGGGFE@FEGGGGGGGGGECFGGGGGGGGGGGGFGGGGGCFFCEGGFFDFG8FFCGGGGGFGGGGGFGGGGGGGGGGGFGGGGGG<CC92FEC@8FGGCGGGGEC***;6EGGFGGGEEG6:E7C@ECF+<CEC9:ECEF>CC?EEEEGGEEE8CFFGFFG6:E+*7CGDFGFFFD9F4D*<D=FDF:FD7*67DFGG5>?7)07<7<FF?2::5<FA:**1.7228)7*0*/(,427)42;:2<)
@M00689:251:000000000-CJTJ5:1:1101:11620:17280 1:N:0:5
CAGGATTAGATACCCTGGTAGTCCACGCCGTAAACGATGGGTGCTAGGTGTGGGGGGTGTCGACTCCCTCCGTGCCGAAGCTAACGCATTAAGCACACCGCCTGGGGAGTACGGTCGCAAGATTAAAACTCAAAGGAATTGACGGGGACCCGCACAAGCGGTGGATGATGTGGATTAATTCGATGCAACGCGAAAAACCTTACCTACCCTTGACATGGCTGGAATCCTTGAGAGATCAGGGAGTGCTTGAAAGAGAACCAGTACACAGGTGCTGCATGGCTGTCGGCTCAT
+
GGGGGGGGGGGGGFGGGEGGGFGGGGFGGGGGGGGGGGGGGGGGGGGGGGGGGGGGGGGGGGGGGGGGGGGGGGGGGGGDGGFGGGGGGGGGGFGGGGGGGGGFGGGGEGFGGGGGGGGCFFGGGGGGGGGGGGGGGGGFGGGGGGGGGGGGGDGGGGGGDGGGGGGGGGFGGGGGGGGGGGFGGGGGGD=EGGEE:GGGGGGGGGGGGGG6*<?FF5>GGDGGGDCD?D>:5FGD=FCFD<<DFFFD@F?GF:F??FFF??24BFF?FF2:<FFF?FBFBB<BFBFF0)6
@M00689:251:000000000-CJTJ5:1:1101:9270:17338 1:N:0:5
CAGGATTAGATACCCTGGTAGTCCATGCCGTCAACGGTGGGCGCTAGGTGTAGGGGTCTTCCACGGCCTCTGTGTCGTAGCTAACGCATTAAGCGCCCCGCCTGGGGAGTACGGCCGCAAGGCTAAAACTCAAAGGAATTGACGGGGGCCCGCACAAGCGGCGGAGCATGTGGCTTAATTCGATGCAACGCGACGAACCTTACCTGGGCTTGACATACACCAGATCGCTGCAGAGATGTAGTTTCCCTTGTGGTTTGTGTACAGGTGCTGCATGGCCGTCGGCTCAT
+
G86FFGCGEFFGFFDGFEGAFFGGGG<C@BE+CFFG7C,@:<FGGGGGGCE,CFCEEEFGGGGG7+:@FFE8FCFFFGCC,ECEFGGCGGFF9FGGGGGGFGGFGGDCCFFFGDGECC7C@7FGGF9,D>FD@<DFC<FAFC9<7:CEGGGEGEE:E>@:FGGDCEGFF:C@@*;ECDFE:8FGGGF765CEG*1:EGGGGFFGG+:5FGF5CEGDC@*C***999:5F*7?FF328?F7:FFFFF=6*).77@F2?::@21)))96:FFFB>?5@F349619<B)6
@M00689:251:000000000-CJTJ5:1:1101:21612:17435 1:N:0:5
CAGGATTAGATACCCTGGTAGTCCACGCCCTAAACGATGTCAACTGGTTGTCGGGCCTTCATTGGCTTGGTAACGTAGCTAACGCGTGAAGTTGACCGCCTGGGGAGTACGGTCGCAAGATTAAAACTCAAAGGAATTGACGGGGACCCGCACAAGCGGTGGATGATGTGGATTAATTCGATGCAACGCGAAAAACCTTACCTACCCTTGACATGGACGGAAGCTGGCCGATAGGCCGGGGTGCCCGAAAGGGAGCCGTCACACAGGTGCTGCATGGTCGTCGCCTCATCTGTC
+
G<EFCF9FFAFGAFFGGCF6;CFGA66@,@B,FGFG:F86EF,FFG@FGD@FBF7CFFFGGGGDEFGGGGGGGGEGDEFFGF@C@G=FGGFFGGCF9BEFGGGCGDGGGGG@FGGGG@FCE9FGFDAFDDDDFFGGFE@BFFCB:=FGGCCC+8@FFE7FEEG9ADCFFGGGGGGGGGGDCGGEGGFGGC*:=5:CECFCEGGFF*AGGGGGCEGFF;>)79)*>FCDFDG)5>*7)5)53C7CF?D0>59*/)0462-807<?>F>2/)2<??*9.@<69B0((-2,59<<>A
@M00689:251:000000000-CJTJ5:1:1101:12315:17462 1:N:0:5
CAGGATTAGATACCCTGGTAGTCCATGCCGTAAACGGTGGGCGCTAGGTGTAGGGGTCTTCCACGGCCTCTGTGTCGTAGCTAACGCATTAAGCGCCCCGCCTGGGGAGTACGGCCGCAAGGCTAAAACTCAAAGGAATTGACGGGGGCCCGCACAAGCGGCGGAGCATGTGGATTAATTCGATGCAACGCGAAGAACCTTACCTGGGCTTGACATACACCAGATCGCTGCAGAGATGTAGTTTCCCTTGTGGTTGGTGTACAGGTGCTGCATGGTTGTCGGCTCCTCTGTCCT
+
GGGFGGGGGGGFGGGGGGGGGGGGGGGGGGGGGGGGGGFGGGGGGGGGGFGGGGGGGGGGGGGGGGGGGGGGGGGGGGGGGGGGGGGGGGGGGGEGGGGGGGGGGFGCFGGGGGGGGGGGGGGGGGG9D>F=8=FGDFGGFCFCEFCEEGGGGGGGGGGG>FGG=CG5@FFFF7EF@FFCFFGFGGGEGGGDEEGGCFFGG7CFGG575FGCFFDG7?FGG**/9CEGFDDF:FD4*9F*:>C>FFFA?:ACCF>BF?:F2@AA)9;>FAFFFF@8F3?4:9162(8?>:>F?<
@M00689:251:000000000-CJTJ5:1:1101:16232:17465 1:N:0:5
CAGGGCTTAGATACCCTGGTAGTCATAGCCCTAAACGATGATTGCTTGGTGTAGCAGGTACCCAATCCTGCTGTGCCGTAGCTAACGCATTAAGCGCCCCGCCTGGGGAGTACGGCCGCAGGGCTAAAACTCAAAGGAATTGACGGGGACCCGCACAAGCGGCGGAGCATGTGGATTATTTCGATGCAACGCGAAGAACCTTACCTGGGCTTGACATACACCAGATCGCTGCAGAGATGTAGTTTCCCTTGGGGTTGGTGTACAGGTGCTGCATGGCCGTCGGCTCAT
+
GGGG>,C<;;,66CFAEEFCC9CF6;,,CC<<FEC<C+,,;,E<,6;CC66EFF<CA8C<@A9@8EFGFGFGFE,:<FBCE?@EEEGE7C,EC<FEEGGGCCC,DFGE7C?,:CE=CC>F+@=+,?FF,E,>FD,C:8,BB@D5CFFE7FCE7C:*@DF,:FBEED***7C,<9+5+<+>@99:C?8FFGG57CE>8:E*879CCGE5**05);FD0==CF*C<FCFGBCGDF6CC>@>?2*2CFFB?F?<*1>86>0(02?A>F?FF)8<DFFF5>6>9>>F96<39
@M00689:251:000000000-CJTJ5:1:1101:22184:17468 1:N:0:5
CAGGATTAGATACCCTGGTAGTCCATGCCGTAAACGGTGGGCGCTAGGTGTAGGGGTCTTCCACGGCCTCTGTGTCGTAGCTAACGCGTTAAGCGCCCCGCCTGGGGAGTACGGCCGCAAGGCTAAAACTCAAAGGAATTGACGGGGGCCCGCACAAGCGGCGGAGCATGTGGATTAATTCGATGCAACGCGAAGAACCTTACCTGGGCTTGACATACACCAGATCGCTGCAGAGATGTAGTTTCCCTTGTGGTTGGTGTACAGGTGTTGCATGGCCGTCGGCTCAT
+
GGGGGGGGGGGGGGGGGGGGGGGGGGGGGGGGGGGGGGGGGGGGGGGGGGGGGFGGGGGGGGGGGGGGGGGGGGGGGGGGGGGGGGGGGGGGGGGGGGGGGGGGGGGGGGGGGGGGGGGEGGGGGGGGGGGGGGGGGGGGGGGGGGGGGGGGGGGGGGGGGGGGGGGGGGGGG?FGGGGGGGGGGGGGGGGGGGGGGGGGGGGGGGGGGGGGGFFFGFFGFGGGGGGGFGGFFFG<@BCGGDFFFFFFFF<GGFFFBFF>AF9AFFFAF<:<BF>@@>>F>FF<:?B
@M00689:251:000000000-CJTJ5:1:1101:23918:17546 1:N:0:5
CAGGATTAGATACCCTGGTAGTCCACGCCGTAAACGATGTCGACTTGGAGGTTGTGCCCTTGAGGCGTGGCTTCCGGAGCTAACGCGTTAAGTCGACCGCCTGGGGAGTACGGCCGCAAGGTTAAAACTCAAATGAATTGACGGGGGCCCGCACAAGCGGTGGAGCATGTGGTTTAATTCGATGCAACGCGAAGAACCTTACCTGGTCTTGACATCCACAGAACTTTCCAGAGATGGATTGGTGCCTTCGGGAACTGTGAGACAGGTGATGCATGGTTGTCGGCTCAT
+
GGGGGGGGGGGGGGGGGGGGGGGGFGGGGGGGGGGGGGGGGGGGGGGGFGGGGGGGGGGGGGGGGGGGGGGGGGGGGGGGGGGGGGGGGGGGGGGGGGGGGGGGGGGGGGGGGGGGGGGGGGGGGGGGGGGGGGGGGGGGGGGGGGGGGGGGGGGGGFGGGGGGGGGGGGGGGGGGGGGGGGGGGGGGGGGGGGGGGGGGGGGGGGGGGGFCFFFGGFFGGGGGGGGGFGGFFFGGFFGGGGGGFFFFFFFGGDFFFFFFFFFFFFF?4<AAFFFFFFFFF?FF?:?A
@M00689:251:000000000-CJTJ5:1:1101:19685:17589 1:N:0:5
CAGGATTAGATACCCTGGTAGTCCATGCCGTAAACGGTGGGCGCTAGGTGGAGGGGGCTTCGACGGAATCTGTGTGGTAGCTAACGAATTAAGCGCCCCGCCGGGGGAGGAAGGCCGCAAGGCGAAAAATCAAAGGAATTGAGGGGGGCCCGCACAAGGGGCGGAGCAGGTGGATTAATTCGATGCAACGCGAAGAAACTGACCGGGGGTTGACATACAAGAGAGAGATGAAGAGAGAGAGTGTACGGAGGGGGTGGTGAACAGGGGTGGCATGGACGGCGGATCAGAGGTTGTG
+
GFFGDF,CEEFF<<F9@D@DFCFF<CDEC@C@FFCB8BC:@,7C7@@A6@,,C:+@8++,,+:,6+,6,:9CFD9,B4CF8?C,4=48,:<9BC=++8+4++44=FCEE+<,:@@,85><FF@*5C<C:F7:F9CEC:7,?;,3<FED**1:*/*88C*;**288C//0/*<886+<9+:7A?+<:@C+:/::555<*0++023**::**):62<*0*1**20**11*12*180<4))*1/*2*19)().()5)),,-(*,*).8)04)((,)8>)))-(43(((,,))(.,.4,
@M00689:251:000000000-CJTJ5:1:1101:21426:17617 1:N:0:5
CAGGATTAGATACCCTGGTAGTCCACGCCGTAAACGATGAGTGCTAGGTGTTAAGGGGTTTCCGCCCCTTAGTGCTGCAGTTAACGCATTAAGCACTCCGCCTGGGGAGTACGGCCGCAAGGCTGAAACTCAAAAGAATTGACGGGGGCCCGCACAAGCGGTGGAGCATGTGGTTTAATTCGAAGCAACGCGAAGAACCTTACCAGGTCTTGACATCCCACTGCCCGGCATAGAGATATACCTTTCCCTTCGGGGACAGTGGTGACAGGTGTTGCATGGTTGTCGGCTCAT
+
FEFGGGGGGGGFFFGGGGGGGGFF@FFGGGGCECFEGGGGGFCEFGDFEEFCFFGGGG7@F99FFEGGGCCFGGGGFFFFCEEFCF:F>CDFGDDFCF<CFFEGGGGGGGFGGGFGGGGGGG<<FEGGE9DFAFDGGGCFGGBCGGG>C>8C@C>CCE>FG<CECCFFDF>CFFFCFG7EGG?CECFCFG=EGCE>C*;;7CFCFCE+<CCFF?F=4?@GGGGGDC=D)9C;?FF77@7:*:*:=@?)**(19@B;(3:6<F4:B9=<5).3-766*9:6<??2143(3))
@M00689:251:000000000-CJTJ5:1:1101:8263:17890 1:N:0:5
CAGGATTAGATACCCTGGTAGTCCCAGCCCTAAACGATGAATACTAGGTGTCGGGGGTATCGACCCCTCCGGTGCCGCCGCTAACGCAGTAAGTATTCCGCCTGGGGAGTACGGCCGCAAGGTTGAAACTCAAAGGAATTGACGGGGGCCCGCACAAGCGGTGGAGCATGTTGTTTAATACGTCACTAACCGTCGAAACTTACCAGGGTTTGACATGGCGAGACATCCTATGAAAGTAGGCTTCCCAGCAAGGGGCCTCGCACACAGGTGTTGCATGGTTGTCGGCTCAT
+
GGGGGGGGGGGEDFEFGFGGFFGFEEFGFGGGGGGGGGGGCEGGGFFGFGFGGGGGCEFCFGGG7CFFGEGECBFFEGFGG7FGGGC:ECEEFGGGGGGFDFGGGGGG7FFGGD7FFDFFG7BC,DGFGGGGGGGGGGFCFGFGGGGGGEGDGGGGF5=@FFEGFGGGCFF@FC:@FGGEC=9ECEFF?CFCC*:ECCEDGGECCC5CGF<**<9C=FF)1)9>5*3>*:CFFF>**9C:CF5CFF*45?75*.)-42?>37,4>5@(/4<06FF??)94244<9>FF24
@M00689:251:000000000-CJTJ5:1:1101:8267:17910 1:N:0:5
CAGGATTAGATACCCTGGTAGTCCCAGCCCTAAACGATGAATACTAGGTGTCGGGGGTATCGACCCCTCCGGTGCCGCCGCTAACGCAGTAAGTATTCCGCCTGGGGAGTACGGCCGCAAGGTTGAAACTCAAAGGAATTGACGGGGGCCCGCACAAGCGGTGGAGCATGTTGTTTAATACGTCACTACCCGTAGAACCTTACCAGGGTTTGACATGGCGAGAAATCCTATGAACATATGCTTCCCCGCAAGGGGACTCTCACACAGGTGTTGCATAGTTCTCTGCTCTTCTTGT
+
FDGGGGGGGGGGGGGGGGGGGGGG8EGGGGGGGGGGGFGAFGGGGGFFGGGGCG>FFGGGGGGGCEFGFFCFCGDFGG>CEFFGGGGGGGF<<EFGAFGCCCGGFFDG+B<FFGGCGGGGGGGFFC<EG,E9BFF:7FEFFGGG>ECBCF7EEGGDGGG*FCEGGGFCGGG,:=CFGGG?C*<85:::2*:5/:=?7FFCEEGG96=7CCDE7<CFD;)9>))/*20**007@F>*19*2:C7:;8@(75()*.)29<(*.7<)).)17(8((1****-.)6))))).))))))-
@M00689:251:000000000-CJTJ5:1:1101:11968:17910 1:N:0:5
CAGGATTAGATACCCTGGTAGTCCTAGCCCTAAACGATGGATGCTTGGTGTGGCCGGTACCCAATCCGGCTGTGCCGAAGCTAACGCGATAAGCATCCCGCCTGGGGAGTACGGTCGCAAGGCTGAAACTCAAAGGAATTGACGGGGCCACGCAAAAGCGGTGGAGAATGTGGTGAAATTCGAAGCAACGCGAGGAACCTTACCTGGGCTTGAAAGTAAGTGACTGTTTCTGAAGGGAAATTTTCCGCAAGGACACGAAACTAGCTGCTGCATGGTCGTCGGCACATCTGATG
+
GGDGGGGFGFGGGGGGGGGGGFGGCGGFFGGGCAE7FGGGGGFFAEDCD<FDCD@GE:FFACCCE<FCCEEG@FFGE7>:C<CEDGD7F+8FDFCGG8FEDCFGG@CF7F=<++,@>ECCC7DFCFGGGG,C>?BF@=DD@9FDFFG+8+8>7C*5:E<>FCEE*,,@,?<DCF*,>;,ED*5,4:F:C557CE7E>2*B99+?@:*5=C459+3:****0:CC2:+**0**09*085*/2?C*7=::E32/77)8?;;<;4>F)**(/,<:)*)**04:6((((.).6))))
@M00689:251:000000000-CJTJ5:1:1101:11956:17927 1:N:0:5
CAGGATTAGATACCCTGGTAGTCCTAGCCCTAAACGATGGATGCTTGGTGTGGCCGGTACCCAATCCGGCTGTGCCGAAGCTAACGCGATAAGCATCCCGCCTGGGGAGTACGGTCGCAAGGCTGAAACTCAAAGGAATTGACGGGGGCCCGCACAAGCGGTGGAGCATGTGGTTCAATTCGATGCAACGCGAGGAACCTTACCTGGGCTTGAAAGTTAGTGACCGGTTCTGAAAGGAACTTTTCCGCAAGGACACGAAACTAGGTGCTGCATGGTCGTCGGCTCAT
+
GGGGGGGGGGGGGGGGGGGGGGGGGGGGGGGG<FGGGGGGGGGGGGGGGGGGGGGGGGGGGGGGGGGGGGGGGGGGGGGGGGGGGGGGGGGGGGGGGGGGGGGGGGGGGGGGGGGGGGGGGGGGGFFGGGGFGGGGGGGGGGGEEGGGGGGGG7FGGGGGGGGGFGGGGFGGGGGGGGGGGGGGGGGGGGGGGGDEGGFGGGGGGGGFGGGGFGGGCFFGGC7CCCEGFGCF4@GGFFGGFGGFFFEF@>BGGFFF?(3<>?BFFF?BFF?BFFFFFFFFFFFFB?9
@M00689:251:000000000-CJTJ5:1:1101:28064:18059 1:N:0:5
CAGGATTAGATACCCTGGTAGTCCACGCCCTAAACGATGAATGCTAGTTGTTGGGGTGCTTGTCACTCCAGTAATGCAGTTAACACATTAAGCATTCCGCCTGGGGAGTACGGTCGCAAGATTAAAACTCAAAGGAATAGACGGGGACCCGCACAAGCGGTGGAGCATGTGGTTTAATTCGAAGATACGCGAAGAACCTTACCTAGGCTTGACATTGATAGAATCTGCTAGAGATAGCGGAGTGTCTAGTTTACTAGACCTTGAAAACAGGTGCTGCATAGCCGTCGGCTCAT
+
GFEG@FAFGGFGFFCEFFCFFFFGAECC6FFEFGFGFG<FC<<AFCCFFGGF@FEG@C7ECFGGGGG96CFGGGF9EFF,CAFGFEGGGFG9CFEE9EFEGGGGGGEEGGFGCGGGGEGEF@FFGFFFGFGEGGFFFGGFGGGE@DCCEGGGGGEFGFGDFF7:D8BFGFGG<FGCFFF:FDEE>FGEDCCGEDGGFGGG7CF9CFGGFGGGGGFGGFFG=CCDFGGGFG76AFGGFFDDGDDG?F4<?FFGGFFF<AFF:BFFFFFFF7144?FFFFFBA:?9?F6((34<4
@M00689:251:000000000-CJTJ5:1:1101:28078:18069 1:N:0:5
CAGGATTAGATACCCTGGTAGTCCACGCCCTAAACGATGAATGCTAGTTGTTGGGGTGCTTGTCACTCCAGTAATGCAGTTAACACATTAAGCATTCCGCCTGGGGAGTACGGTCGCAAGATTAAAACTCAAAGGAATAGACGGGGACCCGCACAAGCGGTGGAGCATGTGGTTTAATTCGAAGATACGCGAAGAACCTTACCTAGGCTTGACATTGATAGAATCTGCTAGAGATAGCGGAGTGTCTAGTTTACTAGACCTTGAAAACAGGTGCTGCATAGCCGTCGGCTCAT
+
GGGGGGGGGGGGGFGGGGGGGGGFFGGGGGGFFGGGGGGFGGGGGFGFGGGGGGGGEEGGGGGGFGGGGGGF<EGGGGGGGGGGGGGGGGGGGGGGGFGGGGGGGG7FGFFGGGGGGGGGFGGAGGFGGGGGFFGFGFFFGGGGGGGGGGGGGGGGGGGGGGGGGGGGGGGGGGGGGGGGGGGGGFFGGGGGGEGFGGGGGGFFGDGFGGGGGG?>FFFGDGGGFFGGFGGFFFG+/ACG)>DGFFFBFFFGGFFFFFFF?FFBF?B::0:A?FFFFFFF>:?0,9990282<
@M00689:251:000000000-CJTJ5:1:1101:12289:18069 1:N:0:5
CAGGATTAGATACCCTGGTAGTCCACGCCGTAAACGATGTGCGCTGGGTGTCGGGGGTCCTAGACCCTCGGTGCCGCAGCCAACGCGGTAAGCGCACCGCCTGGGGAGTACGGCCGCAAGGTTGAAACTCAAAGGAATTGACGGGGGCCCGCACAAGCGGTGGAGCATGTGGTTTAATTCGAAGCAACGCGCAGAACCTCACCAGGCCTTGACATGGGCCCGCCGCGGCGCGAGATCGCCGTTTCCCGCGAGGGACGTGCCGCACAGGTGCTGCATGGCCGTCGGCTCAT
+
GGGGGGGGGGGGGGGGGGGGGGGGGGGGGGGGGGGGGGGGDGGGGEGGGGGGGGGGGF@<FFGEFDG<FC:FBGGDGCCEGFGGCF@EGEGGGFGGGGDEGEGGGGGGGFGGGGGGGDGGGGGGGGGGFGGGGGGFGGGDGGEGGGGGGGGGCGGFFGGGGGGGGGCFGFFEG8ECGGFG3EFGGGFFCE=EE=:FGG*;8FG?/:CC6C4+*+<*054/>DDD9C5/7D)70557*0<CDDDGFFF<>)(9CBD61-:>13-17)7:=:)3-19@?5<>117(79(,)6
@M00689:251:000000000-CJTJ5:1:1101:22481:18108 1:N:0:5
CAGGATTAGATACCCTGGTAGTCCACGCCCTAAACGATGAATGCTAGTTGTTGGGGTGCTTGTCACTCCAGTAATGCAGTTAACACATTAAGCATTCCGCCTGGGGAGTACGGTCGCAAGATTAAAACTCAAAGGAATAGACGGGGACCCGCACAAGCGGTGGAGCATGTGGTTTAATTCGAAGATACGCGAAGAACCTTACCTAGGCTTGACATTGATAGAATCTGCTAGAGATAGCGGAGTGTCTAGTTTACTAGACCTTGAAAACAGGTGTTGCATGGCCGTCGGCTCAT
+
GGGGGGGGGGGGGGGGGGGGGGGGGGGGGGGGGGGGGGGGGGGGGGGGGGGGGGGGGGGGGGGGGGGGGFGGGGGGGGGGGGGGGGGGGGGGGGGGGGGGGGGGGGGGGGGGGGGGGGGGGGGGGGGGGGGGGGGGGGGGGGGGGGGGGGGGGGGGGGGGGGGGGGGGGGGGGGGGGGGGGAFEGGGGGGGGGGGGGGGGGGGGGGGGGGGGGGGGGFFGGGGFGGGGFGGFFFGGFFGDGGGGFFFBFFFGGFFFFFFF?FBFFFFFFFF>FFFFFFFF7??FFF>>FFB?A
@M00689:251:000000000-CJTJ5:1:1101:4039:18125 1:N:0:5
CAGGATTAGATACCCTGGTAGTCCACGCCGTAAACGATGAATGCTAGCCGTTGGCAGGCTTGCCTGTCAGTGGCGCAGCTAACGCTTTAAGCATTCCGCCTGGGGAGTACGGTCGCAAGATTAAAACTCAAAGGAATTGACGGGGGCCCGCACAAGCGGTGGAGCATGTGGTTTAATTCGAAGCAACGCGCAGAACCTTACCATCCCTTGACATCCTTCGACCGCTGGAGAGAGCCAGTGTTCCCTTCGGGGACAGGGAGACAGGTGCAGAAGGGAGGTCGGCGCAG
+
GCFGGGGFFDFGCEFFGFGGCFCFA,8@@BFEGGGGCFG<FGCFCFGGGGFECDF<FCCFGCEGAFGGFFGGGGDGEEDGG,ECFC7DFAFGGGFGGDGG7<BBEDE:EFGGGEFGGGG85EEBECFFGGGG?@FFD8DFGECEGCCCEGGGGGG@7>*>FC@8FC?<7;F:C:@CFE,@DCEBG8<BEGGEEEGFCD0;@0A+<C=6+6:6*<9>97*9<D)99)/7)7C>7)5*)8>*0*:C?**37<9C7))((-478),851/.)).4207.).-(-,(((--
@M00689:251:000000000-CJTJ5:1:1101:21620:18193 1:N:0:5
CAGGATTAGATACCCTGGTAGTCCACGCCCTAAACGATGTCAACTGGTTGTTGGGTGCATTAGTACTCAGTAACGAAGCTAACGCGTGAAGTTGACCGCCTGGGGAGTACGGCCGCAAGGTTGAAACTCAAAGGAATTGACGGGGACCCGCACAAGCGGTGGATGATGTGGTTTAATTCGATGCAACGCGAAAAACCTTACCTACCTTTGACATGTATGGAATTCGCCAGAGATGGCTTAGTGCTCGAAAGAGAACCATAACACAGGTGATGCATGGCTGTCGGCTCAT
+
GGGGGGGGGGGGGGGGGGGGGGGGFGGGGGGGGGGGGGGGGGGGGGGGGGGGGGGGGGGGGGGGGGGGGGGGGGGGGGGGGGGGGGGGGGGGGGGGGGGGGGGGGGGGGGGGGGGGGGGGGGGGGGGGGGGGGGGGGGGGGGGGGGGGGGGEGGGGGGGGGGGGGGGGGGGGGGGGGGGGGGGGGGGEGEGGGGGGGGGGGGGGGGGGGGGGGGGGGFFGGGGGFFEDEDC5:FDGFFGGGG=7@FFFFBFGGFFFFF?F>FA>FFFFFFFF2???FF?02?BFF?B?<
@M00689:251:000000000-CJTJ5:1:1101:21486:18193 1:N:0:5
CAAGGATTAGATACCCTGGTAGTCCACGCCCTAAACGATGTCAACTAGTTGTTGGGGATTCATTTCCTTAGTAACGTAGCTAACGCGTGAAGTTGACCGCCTGGGGAGTACGGTCGCAAGATTAAAACTCAAAGGAATTGACGGGGACCCGCACAAGCGGTGGATGATGTGGATTAATTCGATGCAACGCGAAAAACCTTACCTACCCTTGACATGCCACTAACGAAGCAGAGATGCATTAGGTGCTCGAAAGAGAAAGTGGACACAGGTGATGCATGGCCGTCGGCTCAT
+
ED@@<C,C<FGGCDGGGD8FFEDGFG9FFFFGGGGG@CFGEFGGFGGFFFFFFFEGGED@CDFFGFGGFCFGGFFGFFFGGGGFGGGGGDGDEGFDGF>EGGGDGGGGGGGGGGGGGGGGGFGGGEGEEFGGGDF8AFFGEGEEG@FCEGGGGGDGGGGGEGGGGGFGFGCDFGGGFCEGFGFCEFGGGGGGGG*BEGFFCFCGCFGGGGGC67CFGF=FG*;FGD5D54<?FF**9BFDGCCGFFFFFD2DGFF??BFFA423FFF?F<3949@FFFFF:93>BB;BFB)
@M00689:251:000000000-CJTJ5:1:1101:21088:18297 1:N:0:5
CAGGATTAGATACCCTGGTAGTCCATGCCGTAAACGGTGGGCACTAGGTGTAGGGGTCTTCCACGGCCTCTGTGTCGTAGCTAACGCATTAAGCGCCCCGCCTGGGGAGTACGGCCGCAAGGCTAAAACTCAAAGGAATTGACGGGGGCCCGCACAAGCGGCGGAGCATGTGGATTAATTCGATGCAACGCGAAGAACCTTACCTGGGCTTGACATACACCAGATCGCTGCAGAGATGTAGTTTCCCTTGTGGTTGGTGTACAGGTGTTGCATGGCTGTCGGCTCAT
+
GGGGGGGGGGGGGFGGGGGGGGGGGGGGFGGEGGGGCGDFGGEGGGGGFGGGGGGGGGGGGGGGGGGGGGGGGGGGGGGGGFFGGGGEGGGGGGGGFGGGGGCFGFGGGGGGG>FGGGEGCGGGGGGGGGGGGGGGGGGGGGGECEGGGGGGGGGCFCGDEGGGGGGGGGGG@FAFFCFFFEFCFGGFFGGGGCECGGGGFGGGGGGGGFGEGGFFFFFGG577CFFGFDGFFFGCFFG>FGGGF?FAF7)09;F?FF<FBF<B4FFAB?A>B4>5?>?BF02?BFA
@M00689:251:000000000-CJTJ5:1:1101:14885:18309 1:N:0:5
CAGGATTAGATACCCTGGTAGTCCACGCCGTAAACGATGGATGCTAGCCGTTGGTAAGCATGCTTATCAGTGGCGCAGCTAACGCATTAAGCATCCCGCCTGGGGAGTACGGCCGCAAGGCTGAAACTCAAAGGAATTGACGGGGGCCCGCACAAGCAGCGGAGCATGTTGCTTAATTCGACGCGATGCGAAGAACCTTACCAAGGTTTGACATGCAGGGAAAAGCCGTAGAGATACGGTGTCCGTACGGGTCCTGCACAGGTGATGCATGGTTGTCGGCTCAT
+
GGGGGGGGGGGGGGGGGGGGGGGGGGGGGGGGGGGGGGGGFGGGGGGGFGGGGGGGCGGGGGGGGCFGGGGGDDFGCFCF?FGCFCECFFFGDGGGGGGDEDCGGEEF,C@F@E:FBCF7?FF8FFGGGF3FB=<=D,,8FCFGG+>CBFGEGG,,>DFFGC@EEGEFFF9<CFGFEFFCDDEDG5:BEG*>EGCC5:AA+++<CFFGF=*+>969*7)177>D>CGDE*758@F>8FGFGGFFB@)(.07D)5=7232@:4<FFF847<ABF=7>6>;;03)6
@M00689:251:000000000-CJTJ5:1:1101:3158:18446 1:N:0:5
CAGGATTAGATACCCTGGTAGTCCATGCCGTAAACGGTGGGCGCTAGGTGTAGGGGTCTTCCACGGCCTCTGTGCCGTAGTAAACGCATTAAGCGCCCCGCCTGGGGAGTACGGCCGAAAGGCAAAAACTCAAAGGATTGGACGGGGGCCGGAAAAAGCGGCGGAGAATGTGGATAAATCCGATGAAACGCGAAGAACCTTACCTGGGCTGGACAGACAACAGCACGCTGCAGAGATGAAGTTTCCCTGGTGGGTGGTGTAGAGGTGGTGAATGGCTGTAGGCGCATCAGCCA
+
GGGGGFFFGGGGGGGGGGGGGGGGG<FGGGGGFFGGDGGC@C:+CCFGFFEEEDCE@F@F,<F,6@:+B@<EFE,9C,66,,C,66+4BBE<CEF+@FDDG7+BFG7=:+,8B=F+:+@7FF<,BDFB+,,:>=E3@,,85>:>C@C*>>*181*=@86FC*412//*3<3<<+<+<+<+2/*21+<<0/21>5*;C@**++<++3CE5**/92<*95>7**2**221)9)0<=779707>:7:7*94)8(0>5)47(()4*-:F97?;822)0)))0().5)-13(4).),(
@M00689:251:000000000-CJTJ5:1:1101:22607:18449 1:N:0:5
CAGGATTAGATACCCTGGTAGTCCATGCCGTAAACGGTGGGCGCTAGGTGTAGGGGTCTTCCACGGCCTCTGTGTCGTAGCTAACGCATTAAGCGCCCCGCCTGGGGAGTACGGCCGCAAGGCTAAAACTCAAAGGAATTGACGGGGGCCCGCACAAGCGGCGGAGCATGTGGATTAATTCGATGCAACGCGAAGAACCTTACCTGGGCTTGACATACACCAGATCGCTGCAGAGCTGTAGTTTCCCTTGTGGTTGGTGTACAGGTATTGCATGGCTGTCGGCTCAT
+
GGGGGGGGGGGGGGGGGGGGGGGGGGGGFGGGGGGEGGGGGGGGGGGGGGGGGGGGGGGGGGGGGGGGGGGGGGGGGGGGGGGGGGGGGGGGGGGGGGGGGGGGGGGFGGGGGGGGGGGGGGGGGGGGGGGGGGGGGGGGGGGGGGGGGGGGGGGGGGGGGGGGGGGGGGGGGCCFGGGGGGG7FGGGGGGC5CEGGGFGCFGGGGGGGFFGGGGGGFFGCFFFGGGGFGGFFFF*9?FGGGGGFFFFFFAGGFFFFFFF2@>9@F*:@>>BFF@>?587321?B?<
@M00689:251:000000000-CJTJ5:1:1101:27763:18458 1:N:0:5
CAGGATTAGATACCCTGGTAGTCCACGCTGTAAACGTTGGGCACTAGGTGTGGGACTCTATCGACGGGTTCCGTGCCGTAGCTAACGCATTAAGTGCCCCGCCTGGGGAGTACGGCCGCAAGGCTAAAACTCAAAGGAATTGACGGGGGCCTGCACAAGCGGTGGAGCATGTGGTTTAATTCGAAGCAACGCGCAGAACCTTACCAGCGTTTGACATCCTCATCGCGTTTTCCAGAGATGGATTACTTCAGTTCGGCTGGATGAGTGACAGGTGTTGCATGGTTGTCGGCTCATT
+
GGGGGGGGGGGGGGGGGGGGGGGFFGGGGGGGGGGGGGGGGGGGGGGGGGGGGGGGGGG9FFGGGGGGGGGGGGGGGGGGGGGGGGGGGGGGGGFFGGGGGGGGGGGGGGGGGGGGGGGGGGGGGGGGGGGGGGGGGGGGGGGGGGGGGGGGGGGGGGGGGGEGGGGGGGGGGGGGGGGGGGGFFGGGGGGGGGGGGGCGGGGFGGC:CEGGGGGGGFFCFGGGGGEDDGGFFFGGFFGGGFGGFFBAFFFGGFFFFFFFFFFFFFFFFFDFFFFFFF?<BBBF?BA:07?BBA)
@M00689:251:000000000-CJTJ5:1:1101:8510:18458 1:N:0:5
CAGGATTAGATACCCGGGTAGTCCACGCCGTAAACGATGAATGCCAGCCGTTAGTGGGATGACTAATTAGTGGCGCAGCGTACGCTTTAAGCACCACGCTTGGGAACTATGGACGCAAGGCTAAAACTCAAAGGAATTGACGGGGGCCCGTACAAGCGGCGGAACATGTGGTTTAATTCGACGTAACGCGAATATACTTACTTATGTTTGACATGTCTAAAAGAAACGACAGATCTTATTGTGCTCGAAAGAGAATAAGAACACAGGTGTTGCATTCCCGTCGTCCCATCTGCAT
+
G8CF8FEGFAFF<6C++6@+:CCF9,68,68FEE,F7FFEF9,,,C6,C@6B6F<EFC,6,C,66,,6C,9,6,+B+@:+,B+CFECF<FD,CCF,F@F+B<+,E<+:E,,<,B+@+4@+4:A?EA,,,5D?5,,,78F9F7++=F7*:>*3C*,@,:****1*=*+22,,4C+?E22>*:E**//;/8/>E5*+<CC7@++0++3+3+*?+:C?0*****0******0))08=9C**:0?:*:79>95022*))-)))9-)(4))0./-((.77**/3(.,((-((3<()-)).
@M00689:251:000000000-CJTJ5:1:1101:8527:18473 1:N:0:5
CAGGATTAGATACCCTGGTAGTCCACGCCGTAAACGATGAATGCCAGCCGTTAGTGGGTTTACTCACTAGTGGCGCAGCTAACGCTTTAAGCACCCCGCCTGGGAAGTACGGCCGCAAGGCTAAAACTCAAAGGAATTGACGGGGGCCCGCACAAGCGGTGGAGCATGTGGTTTAATTCGACGCAACGCGAAGAACCTTACCTACGCTTGACATGTCTGAAAGATGAGAGAGATCTTATTGTGCTCGAAAGAGAATCAGAACACAGGTGTTGCATGGCCGTCGGCTCATCTTT
+
GGGGGGGGGGGGGGGGGGGGGGGGFGGGGEGGGGGGGGGGGGFGGGGFGGGGGGGGGGGGGGGGFFGGGGGGFGGGEDGGGGGGGGGGGGGGGGGGGGFGGDFGDFGGGGGEGGGGGGGEGGGGGGGGGGGGGGGGGGGGGEGEGGGGGGGDGGGFGGGDGGGF=CCFFFG@F7FC9CC@FDCEEGE@EGEE5EGGGGGG+CGCFCC5C@CGGFGGGF4:C>7C>*<C?DGFF47>@FGG7D*C6F:1@BBGGF?A<AAFF41:FFFFFF<BFFFB<;>646(-3:??<26))
@M00689:251:000000000-CJTJ5:1:1101:8508:18476 1:N:0:5
CAGGATTAGATACCCTGGTAGTCCACGCCGTAAACGATGAATGCCAGCCGTTAGTGGGTTTACTCACTAGTGGCGCAGCTAACGCTTTAAGCACCCCGCCTGGGAAGTACGGCCGCAAGGCTAAAACTCAAAGGAATTGACGGGGGCCCGCACAAGCGGTGGAGCATGTGGTTTAATTCGACGCAACGCGAAGAACCTTACCTACGCTTGACATGTCTGAAAGATGAGAGAGATCTTATTGTGCTCGAAAGAGAATCAGAACACAGGTGTTGCATGGCCGTCGGCTCAT
+
GGGGGGGGGGGGGGGGGGGGGGGGFGGGGGGGGFGGGGGGGGGGGGGGGGGGGGGGGGGGGGGGGGGGGGGGGGGGGGCGGGGGGGGGGGGGGGGGGGGGGGGGGGGGGGGGGGGGGGGGGGGGGGGGGGGGGGGGGGGGGGGGGGGGGGGGGGGGGGEGGGFGCFGGGGGGGGGBFGEFGGGGGGGGGGGEEGGGFGGGGGGGGGGGGGGGGGGGGFBFGGGGGFGFFC*7F?7C??FGGGGGFFF;FDF4D?FA>4AFF4<FFFFFFF:FFFFFFF>>FFFF9:?FF
@M00689:251:000000000-CJTJ5:1:1101:28356:18517 1:N:0:5
CAGGATTAGATACCCTGGTAGTCCATGCCGTAAACGGTGGGCGCTAGGTGTAGGGGTCTTCCACGGCCTCTGTGTCGTAGCTAACGCATTAAGCGCCCCGCCTGGGGAGTACGGCCGCAAGGCTAAAACTCAAAGGAATTGACGGGGGCCCGCACAAGCGGCGGAGCATGTGGATTAATTCGATGCAACGCGAAGAACCTTACCTGGGCTTGACATACACCAGATCGCTGCAGAGATGTAGTTTCCCTTGTGGTTGGTGTACAGGTGATGCATGGCCGTCGGCTCAT
+
GGG-DFFGGGGGGGGGGGGGGGGGEGFGGGGGGGGEGGGGFGGEGGGFFGGGGCFEGGGGGFFGEFGGGGGGGGFGGGGGGGGGGEGGGGAGGGGGGGGGGGGGGGGGGGGGGGGGDEGFGGGGGGGGGGGGGGGGGGGGGGG>EGGGGGGDGGGGGGGGGGGEGGGGGGGGFGFGGGGGGGG?9EGGGGGG*:5CFGGGGGGGGF5FGGGGGFGGGFFCFGFGGGCD@CDFF*CGFFGGG*?7@FFAFFFG<F@69:6FFFFAFB:2BB<AAF>FFFF69B;?:>A
@M00689:251:000000000-CJTJ5:1:1101:28373:18531 1:N:0:5
CAGGATTAGATACCCTGGTAGTCCATGCCGTAAACGGTGGGCGCTAGGTGTAGGGGTCTTCCACGGCCTCTGTGTCGTAGCTAACGCATTAAGCGCCCCGCCTGGGGAGTACGGCCGCAAGGCTAAAACTCAAAGGAATTGACGGGGGCCCGCACAAGCGGCGGAGCATGTGGATTAATTCGATGCAACGCGAAGAACCTTACCTGGGCTTGACATACACCAGATCGCTGCAGAGATGTAGTTTCCCTTGTGGTTGGTGTACAGGTGATGCATGGCCGTCGGCTCAT
+
GGGGGGGGGGGGGGGGGGGGGGGGGGGFGGGGGGGGGGGGGGGGGGGGGGGGGGGGGGGGGGGGGGGGGGGGGGGGGGGGGGGGGGGGGGGGGGGD+FGGGGGGGGGGGGGGGGGGGGCGEGGGGFGGGGGGGGGGGGGGGGGGGGGGGGGGGGGGEGGGGGGGGDGGGGGGGGGGCGGGGGGGGG7@FGGGDCGEGGGGGGGGGGGGGGGGGF+:CFFGGGGC=DFGFDGFF4DGFFGFGGGGFFFFFFFGGFFFBBBFDFFFFFFDFBFFFFF>;59>F0;:(,6
@M00689:251:000000000-CJTJ5:1:1101:13860:18539 1:N:0:5
CAGGATTAGATACCCTGGTAGTCCATGCCGTAAACGGTGGGCGCTAGGTGTAGGGGTCTTCCACGGCCTCTGTGTCGTAGCTAACGCATTAAGCGCCCCGCCTGGGGAGTACGGCCGCAAGGCTAAAACTCAAAGGAATTGACGGGGGCCCGCACAAGCGGCGGAGCATGTGGATTAATTCGATGCAACGCGAAGAACCTTACCTGGGCTTGACATACACCAGACCGCTGCAGAGAAGTAGTTTACCTTGTGGTTGGTGTACAGGTGGAGCATGCCCGGCGGCTCATTCATCT
+
FGGFGGGGGGGGGFGFEGFGGGGGFFGGDCFEGFGGGGG@+C@FG7FFAFF9@F7FC@FGGGGG@@:CFG8AEFFFGCF@FGGGGGGFEGFFFFEC+CEGGGGF<BF@FG8FEGGGGGGFGECF8DGGGGGGFFGGGDGFFGGGGGGGGGGGGGGGGCCGGEGGG*?*<EFGGCF+CGGGGGGGGG<CFGG=E5CGFGGGCGGGGFCFGGGGG6+:>?6755CC*//1./1/)**2).277:*2*9?<*=4C*7>?132))*6))9/()(((.9))))((--4(,44).).6:
@M00689:251:000000000-CJTJ5:1:1101:14361:18577 1:N:0:5
CAGGATTAGATACCCTGGTAGTCCATGCCGTAAACGGTGGGCGCTAGGTGTAGGGGTCTTCCACGGCCTCTGTGTCGTAGCTAACGCATTAAGCGCCCCGCCTGGGGAGTACGGCCGCAAGGCTAAAACTCAAAGGAATTGACGGGGGCCCGCACAAGCGGCGGAGCATGTGGATTAATTCGATGCAACGCGAAGAACCTTACCTGGGCTTGACATACACCAGATCGCTGCAGAGATGTAGTTTCCCTTGTGGTTGGTGTACAGGTGTTGCATGGTTGTCGGCTCAT
+
GGGGGGGGGGGGGFGGGGGGGGGGGGGGGGGGGGGGGGGGGFGGGGGGFFGGGGGGGGGFGFGGGDEFEFGGGGGGGGGGGGGGGGGGGGGGGGGGGGGGGGGGGGGGGGGGGGGGGGGGGGGGGGGGGGGGGGGGGGGGGGGGGGGGGGGGGGGGFGFGEFGGCECEFFGGGGGD@FFDGGFCGGGFGGGGGGGDFGGGGGGGGGG=GCDCC@GGDFFGGGGC=FGGFGGF@F<FFFFGGGGGFFFFFFAFGFFF0?BF7@AAFFFA::224BFFFFF>FFB?F?<
@M00689:251:000000000-CJTJ5:1:1101:4495:18627 1:N:0:5
CAGGATTAGATACCCTGGTAGTCCATGCCGTAAACGGTGGGCGCTAGGTGTAGGGGTCTTCCACGGCCTCTGTGTCGTAGCTAACGCATTAAGCGCCCCGCCTGGGGGGTACGGCCGCAAGGCCAAAACTCAAAGGAATTTACGGGGGCCCGCACAAGCGGCGGAGCATGGGGATTAATTCGATGCAAGGCGAAGAACCTTACCTGGGCTTGAAAAAACCCAGAACGCGGCAGAGATGGAGTTTCCCTTGGGGGTGGGGACAAGGGGATGAATGGTGGTAGGACCATCGGTCC
+
GGGGGGGGGGGGGGGGGGGGGFFFGEFGGGGGGGGGGGGGGGEGGGGGGGGGGGGDGGDG9CF,@FGEGF,CCCFEEF,,BEFGCE7C?C?FC,FCGGGCEE7FCGG=1<B:>>EE@FGD<<4*2<FFC>:CCFCB:B><,2,1<FDGGGC/:EC*C888C>8C=*:C+<*A?**2<C7::8++3*<E+**255:;@8AAC+3<<?FF58CE5C+*9))*9*19****)95)))/0*1**99C*9@?A*.(1))049(4)4),.5.76)-())9?**8-).13),(),4822,
@M00689:251:000000000-CJTJ5:1:1101:4491:18645 1:N:0:5
CAGGATTAGATACCCTGGTAGTCCATGCCGTAAACGGTGGGCGCTAGGTGTAGGGGTCTTCCACGGCCTCTGTGTCGTAGCTAACGCATTAAGCGCCCCGCCTGGGGAGTACGGCCGCAAGGCTAAAACTCAAAGGAATTGACGGGGGCCCGCACAAGCGGCGGAGCATGTGGATTAATTCGATGCAACGCGAAGAACCTTACCTGGGCTTGACATACACCAGATCGCTGCAGAGATGTAGTTTCCCTTGTGGTGGGCGTACAGGTGATGCAGGGTGGTGGGCGCATCTGTCC
+
GGGFGGGFGGGGGGGGGGGGGGGGGGGGGGGGGGGGGGGGGGGGGGGGGGGGGGGGGGGGGGGGGGGDGGGGGGGGGGGGGGGGGGGGGGG?FFGGCFDGGGGGGGD+@FD?BFGGGGDGGGCBFFBDF?<DGGFGFDCFGGGGGGGG7FGGEG7FBCCGECCGGGEFGEFFGG?<CFC7:@FFGEGGGEGE5::AFE@A9<CGDCEGCCDEFFF7*9FCFFFG>*197C9FF?D**90:D**:BF49*86CD>)-66>)9@?A?6?4/6).)8>7)>3(32(,(-(,6::6)
@M00689:251:000000000-CJTJ5:1:1101:5087:18662 1:N:0:5
CAGGATTAGATACCCTGGTAGTCCATGCCGTAAACGGTGGGCGCTAGGTGTAGGGGTCTTCCACGGCCTCTGTGTCGTAGCTAACGCATTAAGCGCCCCGCCTGGGGAGTACGGCCGCAAGGCTAAAACTCAAAGGAATTGACGGGGGCCCGCACAAGCGGCGGAGCATGTGGATTAATTCGATGCAACGCGAAGAACCTTACCTGGGCTTGACATACACAAGATCGCTGCAGAGATGTAGTTTCCCTTGTGGTTGGGGTACAGGTGATGCATGGCTGTCGGCTCAT
+
GGGGGGGGGGGGFFDGFGGGGGEFFFEFFFGGGG<FEGGGGGGGGGGGFFFGGGGGEGFGGGGGGGGGGGGGGGGFGGGGGGGGGGGGGFGGGGGGGGGGGGGGGGGGGGGGGGGFFEGGGGGGGGGGGGGGGGFGGGGGGG<FGGGGGGGDCCFGGGGGGGGGGGEF6CFCF@CCGGGGGGGGGEFGFGG55=EEEDFFGGGCDFCGGGCEF8CCGF?F*1156*:D>D3?6*95/7>*::>>?8?A=46C<>>B0(4B:654?6<AFFA>)9)7;;:<:>66189
@M00689:251:000000000-CJTJ5:1:1101:16391:18705 1:N:0:5
CAGGATTAGATACCCTGGTAGTCCACGCTGTAAACGATGGGTACTAGGTGTTGCAGGAATTGACCCCTGCAGTGCCGACGCTAACGCATTAAGCGCCCCGCCTGGGGAGTACGGCCGCAAGGCTAAAACTCAAAGGAATTGACGGGGACCCGCACAAGCGGTGGAGCATGTGGTTTAATTCGAAGCAACGCGCAGAACCTTACCAGCGTTTGACATGGCACGGCGATTTCCAGAGATGGACTTCTTCCCGCAAGGGACGTGCGCACAGGTGATGCATGGTTGTCGGCTCAT
+
GGGGGGGGGGGGGGGGGGGGGGGGGGGGGGGGGGGGFGGGGGFGGGGGGGGGGGGGGGGGGCGGGGGGGGGGGGGGGGGGGGGGGGGGGGGGGGGGGGGGGGGGGGGGGGGGGGGGGGGGGGGGGGGGGGGGGGGGGGGGGGGGGGGGGGGGGGGGGGGGGGGGGGGGGGGGGGGGGGGGGGGGGGGGGGGGGGGGF>FGGGGGGGGGGGGGGGGGGF:FFGG:CDGGFGGFFFGGFF:CCCCD@B?2?EFGGFF<6<B><FFFDB>0<4:<BFF?FF<AFFFFF>BFF?A
@M00689:251:000000000-CJTJ5:1:1101:17869:18743 1:N:0:5
CAGGATTAGATACCCTGGTAGTCCATGCCGTAAACGGTGGGCGCTAGGTGTAGGGGTCTTCCACGGCCTCTGTGTCGTAGCTAACGCATTAAGCGCCCCGCCTGGGGAGTACGGCCGCAAGGCTAAAACTCAAAGGAATTGACGGGGGCCCGCACAAGCGGCGGAGCATGTGGATTAATTCGATGCAACGCGAAGAACCTTACCTGGGTTTGACATACACCAGATCGCTGCAGAGATGTAGTTTCCCTTGTGGTTGGTGTACAGGTGATGCATGGCTGTCGGCTCAT
+
GGGGGGGGGGGGGGGGGGGGGGGGGGGGGGGGGGGGGGGGGGGGGGGGGGGGGGGGGGGGGGGGGGGGGGGGGGGGGGGGGGGGGGGGGGGGGGGGGGGGGGGGGGGGGGGGGGGGGGEEFGGGGGGGGGGGGGGGGGGGGGGGGGGGGGGGGGGGGGGGGGGGGGGGGGFGGGGGGGGGGGGGGGGGGGGGGGGGGGGGGGGGGGGGFGGGGGGGFFFFGGDGGGFGF3DF?*>FFFGGGGGGFFFFFFFGGFFF>B?FFFFFFFFFFFFF>BFFFFFBFFFF6?F
@M00689:251:000000000-CJTJ5:1:1101:17702:18897 1:N:0:5
CAGGATTAGATACCCTGGTAGTCCACGCCCTAAACGATGAATGCTAGTTGTTGGGGTGCTTGTCACTCCAGTAATGCAGTTAACACATTAAGCATTCCGCCTGGGGAGTACGGTCGCAAGATTAAAACTCAAAGGAATAGACGGGGACCCGCACAAGCGGTGGAGCATGTGGTTTAATTCGAAGATACGCGAAGAACCTTACCTAGGCTTGACATTGATAGAATCTGCTAGAGATAGCGGAGTGTCTAGTTTACTAGACCTTGAACACAGGTGATGCATGGTTGTCGGCTCATAT
+
GFFGGGGGA<FFFGFGGDFFFFGFCCFGFGGEGGGGGGF<,FCDG<FGAEGF@FGGFDCFGEGGGGGGGDEFAFFGGDCFGFGGGGDGFFC<DCEGG<,BFFF7FC7B,,CCCEFGGD++9E<ACFFDGCAECFFEFEFDGEFDGCGEGGGGCGG,3@BC<@:ECG?FCFA9@FGFGACC5:DCEGFC*7CECGEE6>,?,4?EC<6?C<CF7C?FGAAFCD7:C31;FC7**@7C+@DGGC<C??F)6*6C7FBA44>;?FFFF)93.8442/96=7:94A>B:91((,-4:).
@M00689:251:000000000-CJTJ5:1:1101:13170:19065 1:N:0:5
CAGGATTAGATACCCTGGTAGTCCATGCCGTAAACGGTGGGCGCTAGGTGTAGGGGTCTTCCACGGCCTCTGTGTCGTAGCTAACGCATTAAGCGCCCCGCCTGGGGAGTACGGCCGCAAGGCTAAAACTCAAAGGAATTGACGGGGGCCCGCACAAGCGGCGGAGCATGTGGATTAATTCGATGCAACGCGAAGAACCTTACCTGGGCTTGACATACACCAGATCGCTGCAGAGATGTAGTTTCCCTTGTGGTTGGTGTACAGGTGATGCATGGTCGTCGGCTCAT
+
GGGGGGGGGGGGGGGGGGGGGGGGGGGGGGGGGGGGGGGGGGGGGGGGGGGGGGGGGGGGGGGGGGGGGGGGGGGGGGGGGGGGGGGGGGDGGGGGEGGGGGGGGGGGGFGGGGGGGGGGGGGGGGGDGGGGGGGGGGGGGGGGGGGGGFEGGDGGGFFGGGGEGDGGGGGGGFFGGGGGGFGGGGGGGGGGDGG8CGGGFGGGGFGGGGGGFGGGGFFGGG:FFGGGFGGFF4DDF?FGGGGGFFFFF@FGD>FFBFBF<F<<FFF>FFA>A64@FFFF>6>BBF2
@M00689:251:000000000-CJTJ5:1:1101:27382:19126 1:N:0:5
CAGGATTAGATACCCTGGTAGTCCATGCCGTAAACGGTGGGCGCTAGGTGTAGGGGTCTTCCACGGCCTCTGTGTCGTAGCTAACGCATTAAGCGCCCCGCCTGGGGAGTACGGCCGCAAGGCTAAAACTCAAAGGAATTGACGGGGGCCCGCACAAGCGGCGGAGCATGTGGATTAATTCGATGCAACGCGAAGAACCTTACCTGGGCTTGACATACACCAGATCGCTGCAGAGATGTAGTTTCCCTTGTGGTTGGTGTACAGGTGATGCATGGTTGTCGGCTCAT
+
FGFGGGGGGGFGGGGGGGGGGGGGGFGGGGGGGGGGGGGGGGGGGGGGGGGGGGGGFGGGGGGGGGGGGGGFGGGGGGGGGFGGGGDGGGGGGGGGGGGGGGGGGGGGGGGGGGGGGEEGGGGGGGGGGGGGGGGGGGGGGGGGGGGGGGGGDEGGGGFEFEEGGGGGGGFCGG?FGGGGGGGGGGGGGGGGGGGGFGGFGEGGGGGGGFGGFGFD7?FGFGGGGGGGF3<FFFGGFFGDGFFGFFFFFF4CD@>6BFFFBF<AFFFFFBFFFFFFFD?F?19(43<
@M00689:251:000000000-CJTJ5:1:1101:4360:19126 1:N:0:5
CAGGATTAGATACCCTGGTAGTCCACGCCCTAAACGATGTCAACTAGTTGTTGGGGATTCATTTCCTTAGTAACGTAGCTAACGCGTGAAGTTGACCGCCTGGGGAGTACGGTCGCACGATTAAAACTCAAAGGAATTGACGGGGACCCGCACAAGCGGTGGATGATGTGGATTAATTCGATGCAACGCGAAAAACCTTACCTACCCTTGACATGCCACTCACGAAGCAGAGATGCATTAGGTGCTCGAAGGAGAAAGTGAACACAGGTGATGCATGGCCGTCGGCTCAT
+
GGGGGGGGGGGGGGGGGGGGGFGGGGFGGGGGGGGFFGGGGGGGGGGGGGGGGGG+BF<ECFFDGEGF9EFFGGGGGFCF<FGGFGF=,CEFFECFGGGGGFDFGGGEFGGCGGDGG7>EFFDGGCEEGGGGCAFFFB<AFGGGDFGGEGGGGGGFGGDEE*>B8EF,@FGDGG@C,654B,>>C;6CGGGGDG7*=CEEGFGF?C5+09:EFEF*96A**;;*CDE5?57)5/::F***:0:>@6=:E:(/>FFF(:)8)9<B)8FF4?B)5*99@:?:999(32(432
@M00689:251:000000000-CJTJ5:1:1101:4357:19145 1:N:0:5
CAGGATTAGATACCCTGGTAGTCCACGCCCTAAACGATGTCAACTAGTTGTTGGGGATTCATTTCCTTAGTAACGTAGCTAACGCGTGAAGTTGACCGCCTGGGGAGTACGGTCGCAAGATTAAAACTCAAAGGAATTGACGGGGACCCGCACAAGCGGTGGATGCTGTGGATTAATTCGATGCAACGCGAAAAACCTTACCTACCCTTGACATGCCACTAACGAAGCAGAGAGGCATTAGGGGCTCGAAAGGGAAAGTGGACACAGGTGAGGCAGGGACGTCGGCTCAT
+
FFGGGGGGFGGGGGGGGGGGGGGGGGGGGFGGGGGEF,DFG9EFGGFFGGGGGGGEEFG<FEFAFFFGG9FGFGCGGFDAFDFDEG@FD=EFFFFGBCFEEDFGG7>=4CFEAF@FFFC,BFFEGFGGFFEFFFGFE=EDFEFGGGGGGFGDEGB>7:@CFGGF@,,,7@F,,7>CC;,;C,:CEGFC*45??ECE5BCFCC<EG*AFEG>CF++26A=8FC<C38=99<4<F)>C597>>:*>55<9@F19*8>4??)=3@0)08@B/,-(.<>)0)((((((,442)-
@M00689:251:000000000-CJTJ5:1:1101:20069:19180 1:N:0:5
CAGGATTAGATACCCTGGTAGTCCATGCCGTAAACGGTGGGCGCTAGGTGTAGGGGTCTTCCACGGCCTCTGTGTCGTAGCTAACGCATTAAGCGCCCCGCCTGGGGAGTACGGCCGCAAGGCTAAAACTCAAAGGAATTGACGGGGGCCCGCACAAGCGGCGGAGCATGTGGATTAATTCGATGCAACGCGAAGAACCTTACCTGGGCTTGACATACACCAGATCGCTGCAGAGATGTAGTTTCCCTTGTGGTTGGTGTACAGGTGTTGCATGGCTGTCGGCTCATCTGT
+
GGGGGGGFGGGGGGGGGFGGGGGGGGFFFGGGGGGGFGGGGGGGGGGGGGGGGGGGEGGGGGGGGGGGGGGGGGGGGGGGGGGGGGGGGGGGFGGGEGGGGGGGGGGGDFFGGGGEGGGGGCFFGGGGGGGGGGGFGGGGFGGGGDGGGGGGGGGGGGFGGCEGGGGGGGGGGFDCFFGGGGGGGGGGGGGCEGGGGGFGGGGGGGGGFGGGFFGGGF=CGGGG4FCDFGGFFFG4=?F>FGGGF?44B?AGGFFF>?0FAFFBFF?BBFA)4@FFF>:<:BF:()6A<<B
@M00689:251:000000000-CJTJ5:1:1101:20087:19184 1:N:0:5
CAGGATTAGATACCCTGGTAGTCCATGCCGTAAACGGTGGGCGCTAGGTGTAGGGGTCTTCCACGGCCTCTGTGTCGTAGCTAACGCGTTAAGCGCCCCGCCTGGGGAGTACGGCCGCAAGGCTAAAACTCAAAGGAATTGACGGGGGCCCGCACAAGCGGCGGAGCATGTGGATTAATTCGATGCAACGCGAAGAACCTTACCTGGGCTTGACATACACCAGATCGCTGCAGAGATGTAGTTTCCCTTGTGGTTGGTGTACAGGTGTTGCATGGCTGTCGGCTCATCTGT
+
GGGGGGGGGGGGGFGGGGGGGGGGGGFGGFGCFGGGDGGGDGGGGGGGGCFFGGGGGDFGGGGGGGGC@FGFCECCBFEGGDEGGEF+@>FGGFGGGGDGGCEGFFEFGGGGGGGEF@FEFDFFFDFDFEDAFF<F@F7CFFFCEEGGGGGEGGGGGGFGFEGGGGDGGGGGG7E?FGGFFGG+C8E9@CEEG5CEGFGEGGFCFFGGGF<5CCGGGFF>FDDD=GGDFDCFFFGG4?:CGF:>*9?F4?<DG7>?>?FFBF9<@F?A56<BAF7@4@??:>BF:<AA>B<
@M00689:251:000000000-CJTJ5:1:1101:10349:19199 1:N:0:5
CAGGATTAGATACCCTGGTAGTCCATGCCGTAAACGGTGGGCGCTAGGTGTAGGGGTCTTCCACGGCCTCTGTGTCGTAGCTAACGCATTAAGCGCCCCGCCTGGGGAGTACGGCCGCAAGGCTAAAACTCAAAGGAATTGACGGGGGCCCGCACAAGCGGCGGAGCATGTGGATTAATTCGATGCAACGCGAAGAACCTTACCTGGGCTTGACATACACCAGATCGCTGCAGAGATGTAGTTTCCCTTGTGGTTGGTGTACAGGTGATGCATGGCCGTCGGCTCAT
+
GGGGGGGGGFGGGGFGGGGGGGGGGGGFGGGGGGGGGGGGGGGGGGGGGFGGGGGGGGFDGGDGGGGCGDGGGGGGGGGGGGGGGGGGGGGGGGGGFGFGGGGGGGDGGGFGFGEGGGGGGGGGFGGGDGGGGGGGGGGGGCBFGGGEGCGD*CGCFCCC@7EGGCEG9CEFGGGGCFFGGGGC?EF7:CEGEEECFF*C7C8E7CGFF=FGDFGFFFFGGFFF4CCD@D3@?FC4**:C*0:*9*16*7:FGF>:>?<5)*.55*))*))4<FF4?:(-4((-()-
@M00689:251:000000000-CJTJ5:1:1101:6738:19215 1:N:0:5
CAGGATTAGATACCCTGGTAGTCCATGCCGTAAACGGTGGGCGCTAGGTGTAGGGGTCTTCCACGGCCTCTGTGTCGTAGCTAACGCATTAATCGCCCCGCCTGGGGAGTACGGCCGCAAGGCTAAAACTCAAAGGAATTGACGGGGGCCCGCACAAGCGGCGGAGCATGTGGATTAATTCGATGCAACGCGAAGAACCTTACCTGGGCTTGACATACACCAGATCGCTGCAGAGACGTATTTTCCGTTGTGGTTGGTTTACAGTTGTTGCATGGCTGTCGGCTCATCTTC
+
GGGFGFFFEGGGGGGGEFGGGFFFGFFGGCFEGGGFDGGCEGGGGGGFGGFEFGGEFEGFGCFG7@FGGGGCFFGGGFGDFGCGGGGGGGGG,C4DFEGCEFG@FF@C::=E7=CF@FCFFFFFGFGCEGG9FFDC8=>D<EFFE>@GEGGGGEC:<EF*FGECEEG5::FG9CE@<<@FF5@E+?+<C=5EGC**<CFGG+3CG?*:56C578C>:?FGFFFGGGGGF3CFF=<*)01**2;:7?)503855)7(((-.,=<2**9-8?FFFF)5))441(386?FA)))
@M00689:251:000000000-CJTJ5:1:1101:22888:19228 1:N:0:5
CAGGATTAGATACCCTGGTAGTCCATGCCGTAAACGGTGGGCGCTAGGTGTAGGGGTCTTCCACGGCCTCTGTGTCGTAGCTAACGCATTAAGCGCCCCGCCTGGGGAGTACGGCCGCAAGGCTAAAACTCAAAGGAATTGACGGGGGCCCGCACAAGCGGCGGAGCATGTGGATTAATTCGATGCAACGCGAAGAACCTTACCTGGGCTTGACATACACCAGATCGCTGCAGAGATGTAGTTTCCCTTGTGGTTGGTGTACAGGTGCTGCATGGCTGTCGGCTCAT
+
GGGGGGGGGGGGGGGGGGGGGGGGGGGGGGGGGGGGGGGGGGGGGEGGGGGGGGGGGGGGGGGGGGGGGGGGGFGGGGGGGGGGGGGGGGGGGGGGGGGEGGGGGGGGGGGGGGGGGGGGGGGGGGGGGGGGGGGGGGGGGGGGGGGGGGGGGDGGGCFGFEGGGGGGGGGGGCGGGFCFGGGFDEGGGGEGGGCEGGGGGGGGGGGGGGGGGGFGGFFGGFFCFGGG>DGFFFFFFFGFGGGGFFFFFFFGGFFB>FFF>?AA??):B<?FAF)>FFF?FFFFF?A
@M00689:251:000000000-CJTJ5:1:1101:6730:19238 1:N:0:5
CAGGATTAGATACCCTGGTAGTCCATGCCGTAAACGGTGGGCGCTAGGTGTAGGGGTCTTCCACGGCCTCTGTGTCGTAGCTAACGCATTAAGCGCCCCGCCTGGGGAGTACGGCCGCAAGGCTAAAACTCAAAGGAATTGACGGGGGCCCGCACAAGCGGCGGAGCATGTGGATTAATTCGATGCAACGCGAAGAACCTTACCTGGGCTTGACATACACCAGATCGCTGCAGAGATGTAGTTTCCCTTGTGGTTGGTGTACAGGTGGTGCATGGCTGTCGGCTCAT
+
GGGGGGGGGGGGGGGGGGGFGFFGGFFFGDGGGGGG7FFEGGCGGGGGGGGGGGGGGGGGGFDGFCD@FGE<F<EFFGFFGGAFGEG@FFFFAFDGGGGCEEFGDFGCGFEGGGGGGGG=FGCFGFF9FGGFCEFFFFFFF9FEGGGDCGGDG7F*CE:<FFECCGGFFGGG7CCGG:CE08+<CECFGGGCE7CG6FCGGFGGGG=CG8C**<FG=FFFD7FGFGFDFGG:F8C5@=>7:?FGFFFA?7<63>:16<1>)0)649?(<1AFF*<55)48096<??F
@M00689:251:000000000-CJTJ5:1:1101:22217:19320 1:N:0:5
CAGGATTAGATACCCTGGTAGTCCATGCCGTAAACGGTGGGCGCTAGGTGTAGGGGTCTTCCACGGCCTCTGTGTCGTAGCTAACGCATTAAGCGCCCCGCCTGGGGAGTACGGCCGCAAGGCTAAAACTCAAAGGAATTGACGGGGGCCCGCACAAGCGGCGGAGCATGTGGATTAATTCGATGCAACGCGAAGAACCTTACCTGGGCTTGACATACACCAGATCGCTGCAGAGATGTAGTTTCCCTTGTGGTTGGTGTACAGGTGTTGCATGGTCGTCGGCTCATCTGTCTC
+
GGGGGFGGFFEDFFGGGGDGFGFFDFGGGGGDGFGGGGGGG@CFGGGGFGFGGGGG@FFGGGCFGGGDEGGGGGDGGGGGGGGGGGGGGGGGGGGG7FGFGGGGGGGGDBGGGGGGGGGGGGGGFGGGGCGGFGGFGFFGGGGEGGGGGGDGGGGGGGGGGCEGGD5@C<0AE++:<E?FCFEFGGG:AEGGEE5C@;C@FGGGFGGGG=CGDEGGC9=F*>DG4<=5FGGFFFGF*=0:C>7>68@4=F>CG))(-427494);*<A),:?FFFF*7(337(((.)-:A4<>4
@M00689:251:000000000-CJTJ5:1:1101:22372:19322 1:N:0:5
CAGGATTAGATACCCTGGTAGTCCATGCCGTAAACGGTGGGCGCTAGGTGTAGGGGTCTTCCACGGCCTCTGTGTCGTAGCTAACGCATTAAGCGCCCCGCCTGGGGAGTACGGCCGCAAGGCTAAAACTCAAAGGAATTGACGGGGGCCCGCACAAGCGGCGGAGCATGTGGATTAATTCGATGCAACGCGAAGAACCTTACCTGGGCTTGACATACACAAGATCGCTGCAGAGATGTAGTTTCCCTTGTGGCTGGTGTACAGGTGGTGCATGGTCGTCGGCGCAT
+
F<FDGDCGGFFCGEFFFEGFDFCEDFF@FBFCGGDGGGGGGGGCF:FF,;;@E<CGF:FAEGCGGGE+:E<FDFDACFCGGFGF,B>@,FCF<,@>C@CE@4=@BFDFFFAFGGGFECFG+BF<D@FFG,>F8<B@>FG8<DD@EEEGEGCCEGEGGFCGGGGGGG58EF?FG9?F??7<CCF7@CGFGEEEG5>;E;8E@FF8<?CC7FGECEG=C@69*/CFGCEG49/?FFFG4=*?D::*99=<65-C5)08?:0@77:<?FFF52<?2=>69>3:6>>023(
@M00689:251:000000000-CJTJ5:1:1101:19256:19403 1:N:0:5
CAGGATTAGATACCCTGGTAGTCCATGCCGTAAACGGTGGGCGCTAGGTGTAGGGCTCTTTCACGGCCTCCGTGTCGTAGCTAACGCATTAAGCGCCCCGCCCTGGGAGTACGGCCGCCAGGCTAAAACTCAAAGGAATTGACGGGGGCCCGCCCAAGCGGCCGAGCATGTGGACTAATTCGATGCAACGCGAAGAACCTTACCTGGGCTTGACATACACCAGATCGCTGCAGAGATGTAGTTTCCCTTGTGGTTGGTGTACAGGTGGTGCATGGTTGTCGGTTCAT
+
GGGGGGGGGGGGGGGGGGGGGGGGG9FGGGGGGGGGGGGGG,FGGGGGGGGGGG>,966E,E@@,FF:@,,+9,CE6:6<D6<FF:>48B5F<C4>FGG7>F++BFGC7C,?4C=F+8+@:F<,,BFGG833DF<FFG@F9=F+FEGGGGGCB7<*=87**<*=8:C*7:<,FC+B7CCF789<+80AF/:*1:CEC@F*<0<C9+:=C*9/*<<:*9*9CFGF*9*9<*/9)*/0*/0*:0:**9?2=?4DGF>2(3803@B<??F27:A7<FF=*.8>?(,,49<
@M00689:251:000000000-CJTJ5:1:1101:25777:19449 1:N:0:5
CAGGATTAGATACCCTGGTAGTCCATGCCGTAAACGGTGGGCGCTAGGTGTAGGGGTCTTCCACGGCCTCTGTGTCGTAGCTAACGCATTAAGCGCCCCGCCTGGGGAGTACGGCCGCAAGGCTAAAACTCAAAGGAATTGACGGGGGCCCGCACAAGCGGCGGAGCATGTGGATTAATTCGATGCAACGCGAAGAACCTTACCTGGGCTTGACATACACCAGATCGCTGCAGAGATGTAGTTTCCCTTGTGGTTGGTGTACAGGTGTTGCATGGTTGTCGGCTCAT
+
GGGGGGGGGGGGGGGGGGGGGGGGGGGGGGGGGGGGGGGGGGGGGGGGGFGGGGGGGGGGGGGGGGGGGGGGGGGGGGGGGGGGGGGGGGGGGGGGGGGGGGGGGGGGGGGGGGGGGGGGGGGGGGGGGGGGEGGGGGGGGGGGGGGGGGGGGCGGGGGGGGGGGGGGGGGGGGGGGGGGGGGGGG?EGGGGGGGGGGGGFGGGGGGGGGGGGGFGGFFGG<FFGGGGFDGFF@GGFFFFGGGGFFFFFFFGGFFFFFFF>FFA@FFFFF<5A?FFFFFFF>>?BFB
@M00689:251:000000000-CJTJ5:1:1101:6000:19594 1:N:0:5
CAGGATTAGATACCCTGGTAGTCCACGCCCTAAACGATGAATGCTAGTTGTTGGGGTGCTTGTCACTCCAGTAATGCAGTTAACACATTAAGCATTCCGCCTGGGGAGTACGGTCGCAAGATTAAAACTCAAAGGAATAGACGGGGACCCGCACAAGCGGTGGAGCATGTGGTTTAATTCGAAGATAAGCGAAGAACCTTACCTAGGCTTGACATTGATAGAATCTGCTAGAGATAGCGGAGTGTCTAGTTAACTAGACCTTGAAAACAGGCGTTGCATGGTTGTCAGCTCAT
+
GGGGGGGGGFGGGGGGGGGGGGGGGGGGGGGGGGGGEGFGFEGGGGGFGGGGGGGGGEEGGGFFGGFFGFGGGGGFGGGGFGGAFGGCF,CFGGGGGGGGGGGFGGDGFFGGEGGCEFEFGGGGGGGDEGF=E<=FGGGEFGCEGGGFGGEGGGGGDCEC<FECEFGCFFGFGGGGFFCFDADGC9,,6?;EEEEF,B@9;?6CEFGGFGG=F?7=76AGGFC>7FFDF++*;CCF4@D3DGCC++/5*94*28*-.496494<:F68>?(((0.00*)53<),:2)-2<2).
@M00689:251:000000000-CJTJ5:1:1101:12045:19615 1:N:0:5
CAGGATTAGATACCCTGGTAGTCCACGCCGTAAACGATGAGTGCTAGGTGTTAGTCGTTTTCCGCCCCTTATTTCTCGCGTTAACCCCTTAAGCACTCCGCCTTGGGAGTACCGCCGCCAGGCTTAAACTCAAAAGAATTGACGGGGGCCCGCACAAGCGGTGGAGCATGGTGTTTAATTCGAACCAACGCGAAGAACCCTACCAGGTCCTGACATCCCTGTGACCTTCTTAGAGGTAGGGAGTTCCCTACGGGGACAAAGGTGACAGGTGATGCATGGCTGTCGGTTCAT
+
GGGGGGGGGGGGGGGGGGGGGGGGGGGGGGGGGGGG@CC,CFFFGGFCGCF:,CC9@@,CFGG8C6C6,C,66@C,6@,+7+,6C,C,,C,C<C,B<FG78C++B=F,+8,,,+4@7B=F:FD,,:?FG,,:>B<FDGAF9<DCFDFG7FC**1>BC5D7***48=:C<,,7,,*6,@9EF*+=*14=E5:/1C58C8F**02:++*<7+:0:CC>*)80*9CG>*+*02*67@**/0**1**17@F)9*,9D>)49(.7()).6084:7(.6F?*/712(44)(((-,)6
@M00689:251:000000000-CJTJ5:1:1101:12046:19636 1:N:0:5
CAGGATTAGATACCCTGGTAGTCCACGCCGTAAACGATGAGTGCTAGGTGTTAGGGGGTTTCCGCCCCTTAGTGCTGGAGTTAACGCATTAAGCACTCCGCCTGGGGAGTACGGCCGCAAGGCTGAAACTCAAAAGAATTGACGGGGGCCCGCACAAGCGGTGGAGCATGTGGTTTAATTCGAAGCAACGCGAAGAACCTTACCAGGTCTTGACATCCCTTTGACCGTCTTAGAGATAAGGCTTTCCCTTCGGGGACAAAGGTGACAGGTGATGCATGGCTGTCGGCTCAT
+
GGGGGGGGGGGGGGGGGGGGGGGGGGGGGGGGGGGGGGGGGGGGGGGGGGGGGGGGGGGGGGGGGGGGGGFFGFGGGGGGGGGDGGGGGGFFFGGGGGGGGGGGGGGGGGGGGGGGGGGGGGGGGGGGGGGGGGGGGGGGGGGGGGGDGGGDGGGGGGGGGGGGGGGGGGGGGGGGGGGGGGEGGGGGGGGGGEGGGGGGGGGGGGGGGGGGGGGGGFFGGGGGGGGGEGGFFFGGFFFGGGGGFF?<FFFGCE39;BF??>BFFFF?FA?BAFFFFFFFFFFF0>>6:>B
@M00689:251:000000000-CJTJ5:1:1101:24539:19679 1:N:0:5
CAGGATTAGATACCCTGGTAGTCCATGCCGTAAACGGTGGGCGCTAGGTGTAGGGGTCTTCCACGGCCTCTGTGTCGTAGCTAACGCATTAAGCGCCCCGCCTGGGGAGTACGGCCGCAAGGCTAAAACTCAAAGGAATTGACGGGGGCCCGCACAAGCGGCGGAGCATGTGGATTAATTCGATGCAACGCGAAGAACCTTACCTGGGCTTGACATACACCAGATCGCTGCAGAGATGTAGTTTCCCTTGTGGTTGGTGTACAGGTGTTGCATGGTTGTCGGCTCAT
+
GGGGGGGGGGGGGFGGGGGGGGGGGGGGGGGGGGGGGGGGGGGGGGGGFGGGGGGGGGGGGGGGGGGGGGGGGGGGGGGGGGGGGGGGGGGGGGGGGGGGGGGGGGGGGGGGGGGGGGGGGGGDFGGGGGGGGGGFGGGFGGGGGGGGGGGGGGGGGGGGGGGGGGGGGGEFG7:FCFGFGGGCGGGGGGGGGGGGGGGGGGGGGGGGGGFEGG?CFFFGGGGGGFEDFGGFF61*76CFGGFGF?FFFF9CDFF?961>B?2)71;4>?BBFFFFFFFF<90(4<9
@M00689:251:000000000-CJTJ5:1:1101:21717:19714 1:N:0:5
CAGGATTAGATACCCTGGTAGTCCATGCCGTAAACGGTGGGCGCTAGGTGTAGGGGTCTTCCACGGCCTCTGTGTCGTAGCTAACGCATTAAGCGCCCCGCCTGGGGAGTACGGCCGCAAGGCTAAAACTCAAAGGAATTGACGGGGGCCCGCACAAGCGGCGGAGCATGTGGATTAATTCGATGCAACGCGAAGAACCTTACCTGGGCTTGACATACACCAGATCGCTGCAGAGATGTAGTTTCCCTTGTGGTTGGTGTCCAGGTTTTGCATGGTCGTCGGCTCATATGTCT
+
GGGGGGGGGGGGGGGGGGGGGGGGFGGGGGGGGGGGGGGGGGGGGCEGGGGGGGGEGGGEFFCFEGGGEGGGGAFGGGGG7<FGGGGGGGFCGGFFFGGEGGGDDGGEEEEFGGGGGGGGGGGGGGGGGGGGGGGGFEFFCCFC+@F7EFEBGGGGC8:C7<EGEGGGG:<C7:CE+@FGGC+CGEGGCE=EGDEGGG=CCFGG9+/::CFGGFFFFF@GGG4F4CEDFDDFFFFG*9CDGGGGFFFF=@>CD.<:>6?>)*.256*-<??B<B5/173(46>?,.)))-.64
@M00689:251:000000000-CJTJ5:1:1101:21715:19732 1:N:0:5
CAGGATTAGATACCCTGGTAGTCCATGCCGTAAACGGTGGGCGCTAGGTGTAGGGGTCTTCCACGGCCTCTGTGTCGTAGCTACCGCATTAAGCGCCCCGCCTGGGGAGTACGGCCGCAAGGCTAAAACTCAAAGGAATTGACGGGGGCCCGCACAAGCGGCGGAGCATGTGGATTAATTCGATGCAACGCGAAGAACCTTACCTGGGCTTGACATACACCAGCTCGCTGCAGAGATGTAGTTTCCCTTGTGTTTGGTGTACCGGTGTTGCATGGTCGTCGGCTCAT
+
GGGGGGGGGGGGGGGGGGGGGGGGGGEGGGGGGGGGGGGDGGGGGGGGFGGGGGGDGGGGGGGGGGGGGGGGGFGFFGGDFGG,EEGDGGGGGGGGGGGGGGGFGGGGGGFGDDFGGGGGGFGGGDDDEGGGGCEFDGGG,7>@FGGGEGG>ECFD8CBCEGGGGGGGFFGFGDGC+<<CF8:CFG9FFEGG5EGGFGFFGCF?FG*:EGGD5C<CFFFGGGF49>*>><DF4*1*9?GFC7CFFFFDFF<<*07(0:0>AF2(5B33;.6)6*7F?)3:;>;2?<A
@M00689:251:000000000-CJTJ5:1:1101:18084:19836 1:N:0:5
CAGGATTAGATACCCTGGTAGTCCACGCCCTAAACGATGTCAACTGGTTGTTGGGAGGGTTTCTTCTCAGTAACGAAGCTAACGCGTGAAGTTGACCGCCTGGGGAGTACGGCCGCAAGGTTGAAACTCAAAGGAATTGACGGGGACCCGCACAAGCGGTGGATGATGTGGTTTAATTCGATGCAACGCGAAAAACCTTACCTACCCTTGACATGTCAGAGACCCGCGAGAGATTGCGGGGTGCTTGAAAGAGAATCTGAACACAGGTGTTGCATGGCTGTCGGCGCAT
+
GGGGGGGGGGGGGGGGGGGGGGGGFGGGGGGGGFGGGGFGGGGGGGGGGGGGGGGGGGGGGGGGGGGGGGGGGGGGGGGFFFGEDGEFFGGGGGGGGGGGGGGGGGGGGGGGGGFCGGGGFGGGGGGGGGEFGGGGG8FFFFCEGGCGGGGGGGGGGGGGGGGGGGCFGGGFGFEECFFGGGGGGGGGGGEGGGCBEGGGGGFGFEFGGCGD7?CFGFFGGGCFG5=DBDGD)9>CFFGGGCDG??F?FFADF8<<AF<49)-2>F@A?A<:AFFF>@B<B??9909>0
@M00689:251:000000000-CJTJ5:1:1101:18066:19843 1:N:0:5
CAGGATTAGATACCCTGGTAGTCCACGCCCTAAACGATGTCAACTGGTTGTTGGGAGGGTTTCTTCTCAGTAACGAAGCTAACGCGTGAAGTTGACCGCCTGGGGAGTACGGCCGCAAGGTTGAAACTCAAAGGAATTGACGGGGACCCGCACAAGCGGTGGATGATGTGGTTTAATTCGATGCAACGCGAAAAACCTTACCTACCCTTGACATGTCAGAGACCCGCGAGAGATTGCGGGGTGCTTGAAAGAGAATCTGACCACAGGTGTTGCATGGCTGTCGGCTAAT
+
GGGGGFGGGGFFGGGGGGGGGGGDFGGGGGGGGGGGGGGGGGGGGGGGGGGGGGGGGGGGGGGGGGGGGGGGGGGGGGGGGGGGGGGGGGGGGGGGCEGGGGGGGGGGGGGGGGGGGGGGGGC8FFGFFGFGGGGGGFGGGGGDGGGGGGEGEGCGGDGEFGGGGGGGGGGGGGG9BFGGGGGDFEFGGDG=5CGGG8CGGGGGF6CGFFFGGGGGGFFCFGGGCGDGDDGFFFGFFE)>CD3*??=140<C>:6<>9>F66)4>>4-)54:)9?85)4??F669B(.6
@M00689:251:000000000-CJTJ5:1:1101:17718:19851 1:N:0:5
CAGGATTAGATACCCTGGTAGTCCACGCCGTAAACGATGAGAACTAGCTGTCGGGGCTCTTAGAGCTTCGGTGGCGCAGCTAACGCATTAAGTTCTCCGCCTGGGGAGTACGGCCGCAAGGTTAAAACTCAAAGGAATTGACGGGGGCCTGCACAAGCGGTGGAGCATGTGGTTTAATTCGAAGCAACGCGCAGAACCTTACCAGCGTTTGACATGGCACGGCGATCTCCAGAGATGGCTTTCTTCCCGCAAGGGACGTGCACACAGGTGATGCATGGTCGTCGGCTCAT
+
GGGGGFGGGGGGGFGGGGGGGGGGGGGGGGGGEGGGGGGGGGGGGGGGGGGGGGGGGGGGGGGFFGGGGGGGGGGGGGGGGGGGGGGGGGGGGGGGGGGGGGGFGGEFGGGGGGGGGGGGGGGGGGGGGGGGGGGGGGGGGGGGGGGGGGGGGGGGGGGGGGGFGGGFGGGGGGGGFGGGGGGGGFCGGGGGGGGGGGGGGGGGFGGCEGGGG?AFFFFGGGGDC3CCBGGF7>FGF?*74CFFFFFF>>>CGFB?BFFFFFDFF:@:6:9<:?F?FFFFFBF>>FFFFB
@M00689:251:000000000-CJTJ5:1:1101:10365:19853 1:N:0:5
CAGGATTAGATACCCTGGTAGTCCACGCCGTAAACGATGAGTGCTAAGTGTTAGGGGGTTTCCGCCCCTTAGTGCTGCAGCTAACGCATTAAGCACTCCGCCTGGGGAGTACGACCGCAAGGTTGAAACTCAAAGGAATTGACGGGGGCCCGCACAAGCGGTGGAGCATGTGGTTTAATTCGAAGCAACGCGAAGAACCTTACCAAATCTTGACATCCTTTGACAACTCTAGAGATAGAGTCTTCCCCTTCGGGGGACAAAGTGACAGGTGATGCATGGTTGTCGGCTCAT
+
GGGGGGGGGGGGGGGGGGGGGGGGGGGGGGGGGGGGGGGGGGGGGGGGGGGGGGGGGGCGGGGGGGGGGGGFGGGGGGGGGGGGGGGGGGGGGGGGGGGGGGGGGGGGGGGGGGGGGGGGGGAFGGGFGGGGGGGGGGGFFGGGGGGGGGGGGGGGGGFGEDEEGF6CFGGGG@CGGGG@GGGGGGGFCEG5EEGGGGGGGGGGGGGG6ECC>FC?GFFGDC>7*?5DB:CF=FDGF?GGGCFGFFF<:<BGDFF>>FBF:46<76*5;A?)<FFFFF:<>F:AFFF3(52
@M00689:251:000000000-CJTJ5:1:1101:10346:19856 1:N:0:5
CAGGATTAGATACCCTGGTAGTCCACGCTGTAAACGATGAGTGCTAAGTGTTAGGGGGGTTCCGCCCCTTAGTGCTGCAGCTAACGCATTAAGCACTCCGCCTGGGGAGTACGACCGCAAGGTTGAAACTCAAAGGAATTGACGGGGGCCCGAACAAGCGGTGGAGCATGTGGTTTAATTCGACGCAACGCGAAGAACCTTACCAAGTCTTGACATCCTTTGACACCTATAGAGATAGAGTCTTCCCTTTCGTGGACAAAAGTGACAGGTGATGCTGGGTGGTCGCCGCTTCT
+
GDGGGGGFGGGGGCEFECFGGF9F<CBF,@FGGGGGC<DCAEEFFF9FFFG<<FF87:+@F,,4B86++,B?ABAEBFF,8DFFFFGGGGGGCDFG<DFBFCEFGGGG>CFGGGGGGCCEC7BC,?FCGGG:,>C,FFG@EECFGC:<*<C8**:*8;;ECC5EEFGEGG9+<8;0<F7C7CF>588:5:C=CCEECFFGG:<CC+*3ACC9*3?>F?*2*:*2:*1*)::9967D?*:CCF7CF*<)*)6/*))(().)(059*672)),))1***)(4((,.,((((--,-
@M00689:251:000000000-CJTJ5:1:1101:20517:19900 1:N:0:5
CAGGATTAGATACCCTGGTAGTCCATGCCGTAAACGGTGGGCGCTAGGTGTAGGGGTCTTCCACGGCCTCTGTGTCGTAGCTAACGCATTAAGCGCCCCGCCTGGGGAGTACGGCCGCAAGGCTAAAACTCAAAGGAATTGACGGGGGCCCGCACAAGCGGCGGAGCATGTGGATTAATTCGATGCAACGCGAAGAACCTTACCTGGGCTTGACATACACCAGATCGCTGCAGAGATGTAGTTTCCCTTGTGGTTGGTGTACAGGTGTTGCATGGCTGTCGGCTCAT
+
GGGGGGGGGGGGGFGGGGGGGGGGGGGGGGGGGGGGGGGGGGGGGGGGGGGGGGGGGGGGGGGGGGGGGGGFGGGGGGGGGGGGGGGGGGGGGGGGGGGGGGGGGGGGGGGGGGGGGGGGGGGGGGGGGGGGGGGGGGFGGGGGGGGGGGGGGGGGGFGGGGGGGGGGGGGGGGGGGGGGGGGGGGGFGGGGGGGGGGGGGFFGGGGGGGGGDGFGFFFGGGGGGGGGFGGFFFGGFFGGGGGGFFFAFFAGGFFFFFFFBFBFFFFB@:AFFFFFFE08?>B<<?2
@M00689:251:000000000-CJTJ5:1:1101:25744:19923 1:N:0:5
CAGGATTAGATACCCTGGTAGTCCATGCCGTAAACGGTGGGCGCTAGGTGTAGGGGTCTTCCACGGCCTCTGTGTCGTAGCTAACGCATTAAGCGCCCCGCCTGGGGAGTACGGCCGCAAGGCTAAAACTCAAAGGAATTGACGGGGGCCCGCACAAGCGGCGGAGCATGTGGATTAATTCGATGCAACGCGAAGAACCTTACCTGGGCTTGACATACACCAGATCGCTGCAGAGATGTAGTTTCCCTTGTGGTTGGTGTACAGGTGCTGCATGGCCGTCGGCTCAT
+
GGGGGGGGGGGGGGGGGGGGGGGFGGFFGGGGEFGGEGGGGGCGGGGGGGGGGGGGGGGGGGGGGGGGGGGGGGGGGGGGGGGGGGGGGGGGGGGGGGGGGGGGGGGGGGGGGGGGGGGGGGGGGGGGGGGGGGGGGGGGGGGGGGGGGGGGGGGGGGGGGGEGEGGFGGGGGGGGGGGGGGFFCGGGGGGGGDGGGGGGGGGGGGGGGGGGGGGGGFFG><<4DCCGFDGFFFGDBFGGGGFFFFFAFFDGDFFFFFBFFF9>4?<?FBFFFFFFFFBF0692:<A
@M00689:251:000000000-CJTJ5:1:1101:20170:19937 1:N:0:5
CAGGATTAGATACCCTGGTAGTCCATGCCGTAAACGGTGGGCGCTAGGTGTAGGGGTCTTCCACGGCCTCTGTGTCGTAGCTAACGCATTAAGCGCCCCGCCTGGGGAGTACGGCCGCAAGGCTAAAACTCAAAGGAATTGACGGGGGCCCGCACAAGCGGCGGAGCATGTGGATTAATTCGATGCAACGCGAAGAACCTTACCTGGGCTTGACATACACCAGATCGCTGCAGAGATGTAGTTTCCCTTGTGGTTGGTGTACAGGTGCTGCATGGCTGTCGGCTCAT
+
GFGGDFCGFFGFCFFGGGGGGGFGCFGGEGGGGGGGGGFGGGGGGGGGGFGFGGGGCFFGGFDGGGGGEGGFGGGGGGGFFGGGGGGGGGGGGFFGGGGGGGGGGGGGEGGFGGGGGGGGGGGGGGGFGGGGGGGGGGGGGGGGGGGGGGGGCCCCGGGEGGGGGGGGGFFGFFGGGGGGCCGF7>:9CGEGGGD*<2CEFFCFFGGFFCCG<FGGGFFGGG*>=FGDFGD?:?FG4?>CDGDFFFFFFFAFG>F(4<<527:2?=:?FDFFBFF)?B:4(17:1,5
@M00689:251:000000000-CJTJ5:1:1101:20167:19959 1:N:0:5
CAGGATTAGATACCCTGGTAGTCCATGCCGTAAACGGTGGGCGCTAGGTGTAGGGGTCTTCCACGGCCTCTGTGTCGTAGCTAACGCATTAAGCGCCCCGCCTGGGGAGTACGGCCGCAAGGCTAAAACTCAAAGGAATTGACGGGGGCCCGCACAAGCGGCGGAGCATGTGGATTAATTCGATGCAACGCGAAGAACCTTACCTGGGCTTGACATACACCAGATCGCTGCCGAGATGTCGTTTCCCTTGTGGTTGTTGTACAGGTGCTGCCTTGCTGTCCGCTCAT
+
GFEFFFDFGDFGFGGGGGG9FFGGGFCE@EGEGGGGGF<+@F:FGF7FFFC@AFGGGEGGGGFFGDEFGGGFGGCGGGEDFGGCGDGGEG<E<CFGGGG7FFE<D7:FCFCE:FCFEGEGGFFGAFGC>EGGFGGGGGF<FGG7+>7<BGGEC8FEFEF:CE*:8EE;@7C+:+CG9E:@FGGGFGECF5ED*CE?F8CFGFCCC95EC=75*<CFCF?<F/*9C<ADF*).7><).6:*>FCDF6?AF4AD*0;((((0)7:<59)5?281)*/09*64),3?;0)
@M00689:251:000000000-CJTJ5:1:1101:24717:19966 1:N:0:5
CAGGATTAGATACCCTGGTAGTCCATGCCGTAAACGGTGGGCGCTAGGTGTAGGGGTCTTCCACGGCCTCTGTGTCGTAGCTAACGCATTAAGCGCCCCGCCTGGGGAGTACGGCCGCAAGGCTAAAACTCAAAGGAATTGACGGGGGCCCGCACAAGCGGCGGAGCATGTGGATTAATTCGATGCAACGCGAAGAACCTTACCTGGGCTTGACATACACCAGATCGCTGCAGAGATGTAGTTTCCCTTGTGGTTGGTGTACAGGTGCTGCATGGTTGTCGGCTCAT
+
GGGGGGGGGGGGGGGGGGGGGGGGGGGGGGGGGGGGGGGGGGGGGECGFGGGGGGFGGGGGGGGGGGGGGGGGGGGGGGGGGGGGGGGGGGGGGGGEGGGGGGGGGGGGGGGGGGGGGGGGGGGGGGGGGGGGGGGGGGGGGGGGGGGGGGGGDGGGGGGGGGGGGGGGGGGGGGGGGGGGGGGGGGGGGGGGGGGGGGGGGGGGGGGDGGGGFGGG?FFGGGGFGCDFCDFFFGGFFGGGGGGF??9?FFGG4>BBFFFFFFFFFF>FAB?BF>FFF?FF09(,3:
@M00689:251:000000000-CJTJ5:1:1101:13209:19998 1:N:0:5
CAGGATTAGATACCCTGGTAGTCCATGCCGTAAACGGTGGGCGCTAGGTGTAGGGGTCTTCCACGGCCTCTGTGTCGTAGCTAACGCATTAAGCGCCCCGCCTGGGGAGTACGGCCGCAAGGCTAAAACTCAAAGGAATTGACGGGGGCCCGCACAAGCGGCGGAGCATGTGGATTAATTCGATGCAACGCGAAGAACCTTACCTGGGCTTGACATACACCAGATCGCTGCAGAGATGTAGTTTCCCTTGTGGTTGGTGTACAGGTGATGCATGGTTGTCGGCTCAT
+
GGGGGGGGGGGGGGGGGGGGGGGGGGGGGGGGGGGGGGGGGGGGGGGGGGGGGGGGGGGGGGGGGGGGGGGGGGGGGGGGGGGGGGGGGGGGGGGGGGGGGGGGGGGGGGGGGGGGGGGGGGGGGGGGGGGGGGGGGGGGGGGGGGGGGGGGGGGGGGGGGGGGGGGGGGGGGFGGGGGGGGGGGGGGGGDGGEGGGGGGFGGGGGGGGGGE9EGGDFFGGGGGGGGGFGG@?BGGFFG=DGGGFFFFFFFCDFFF9BFFFFFFFFF9FFFAFF>FF>BDFFF<:?2
@M00689:251:000000000-CJTJ5:1:1101:9134:20154 1:N:0:5
CAGGATTAGATACCCTGGTAGTCCACGCTGTAAACGATGAGTGCTAGGTGTTAAGGGGTTTCCGCCCCTTAGTGCTGCAGTTAACGCATTAAGCACTCCGCCTGGGGAGTACGGCCGCAAGGCTTAAACTCAAAAGAATTGACGGGGGCCCGCACAAGCGGTGGAGCATGTGGTTTAATTCGACGCTACGCGAAGAACCTTACCAGGTCTTGACATCCTCTGACAACCATAGAGATAGGGCTTACCCTTCGGGGACAGAGTGACAGGTATTGCATGGTTGTCGACTCAT
+
GGFGEFFGGGGGFGGGCFGGGFGFCEFFGEGGFGGG@FGGGGGGGGGGGGFGG<FFFGEGEGGGGGGGGF8EGGGGDGGFCFFFG,:FGGGGCFGGGGGGGGGGGGDGCFFFG>FFFEEFG7C@FBFGFECF8FFGF<FBFCFGGFCEE:8CGGGGGGGG::8ECCE:ECFF9F:EEFCGGFGG5CCEGGGGC55C:EGD7<8+++:?EG7CCCF*95?F7FFGFGGG.6C6=F*:9/09****/)/.7)4*)..3244?)*).*/7)*))))1*178<1:-((,,1,)
@M00689:251:000000000-CJTJ5:1:1101:6380:20158 1:N:0:5
CAGGATTAGATACCCTGGTAGTCCATGCCGTAAACGATGAGTGCTAAGTGTTGGAGGGTTTCCGCCCTTCAGTGCTGCAGCTAACGCATTAAGCACTCCGCCTGGGGAGTACGGCCGCAAGGCTGAAACTCAAAGGAATTGACGGGGGCCCGCACAAGCGGTGGAGCATGTGGTTTAATTCGAAGCAACGCGAAGAACCTTACCAGGTCTTGACATCCTTTGACCACTCTAGAGATAGAGCTTTCCCTTCGGGGACAAAGTGACAGGTGGTGCATGGTTGTCGGCTCAT
+
GGGGGGGGGGGGGGGGGGGGGGGGGEFGFGGGEGGGEGGGGGFFGGEEFGGGGGGGGGGGGGGGGGGGGG?GGGGGF?EFGGGGGGGDGGFGGGGFGFGGGGEGGGGDEGGGGGGGGGGC@77<FFGGGCFFGGGFGCFF9EEEGGGGDGGEGEECFGGFGGCEFGGC:FGFGFFGGGGGCEEGCDGG65CEGGGGFGGGFGGF7?ECGFFGFFFCG)9FGGGCGGG4@GFF?FG>4FGG7CGGF?F<@78DDE>6?F0F<FFF??F<FFFFFF=@)9AFFFFF>41<4
@M00689:251:000000000-CJTJ5:1:1101:9139:20173 1:N:0:5
CAGGATTAGATACCCTGGTAGTCCACGCTGTAAACGATGAGTGCTAGGTGTTAAGGGGTTTCCGCCCCTTAGTGCTGCAGTTAACGCATTAAGCACTCCGCCTGGGGAGTACGGCCGCAAGGCTTAAACTCAAAAGAATTGACGGGGGCCCGCACAAGCGGTGGAGCATGTGGTTTAATTCGACGCTACGCGAAGAACCTTACCAGGTCTTGACATCCTCTGACAACCCTAGAGATAGGGCTTTCCCTTCGGGGACAGAGTGACAGGTGTTGCATGGTTGTCGGCTCAT
+
GGGGGGGGGGGGGGGGGGGGGGGGGGGGGGGFGGGGGGGGGGGGGFGGGGGGGFGGGGGGGGGGGGGGGGFGGGGGGGGGGGGGGGGGGGGGGGGGGGGGGGGGGGGGGGGGGGFGGGGGGGGGGGGGGGGGGGGGGGGGFGGGGGGGGGGGGGGGGGGGGGGGGGGGGGGGGGGGGGGGG=@EEGGEGGGGGGGGGGGGGGGGGGDCFGGGGGGGGFFGGG7*>DGGDGFFFFDGFFGGGGGFFFFF?FF<CEEF:?<FAF<BFFF2?A?FBF7@FFB?FDFB03?<A
@M00689:251:000000000-CJTJ5:1:1101:5863:20302 1:N:0:5
CAGGATTAGATACCCTGGTAGTCCATGCCGTAAACGGTGGGCGCTAGGTGTAGGGGTCTTCCACGGCCTCTGTGTCGTAGCTAACGCATTAAGCGCCCCGCCTGGGGAGTACGGCCGCAAGGCTAAAACTCAAAGGAATTGACGGGGGCCCGCACAAGCGGCGGAGCATGTGGATTAATTCGATGCAACGCGAATAACCTTACCTGGGCTTGACATACACCAGATCCCTGCAGAGATGTAGTTTCCCTTGTGGTTGGTGTACAGGTGTTGCATGGCCCTCGCATCATTTGTCT
+
G<FGGGAFGFFGACE@CCF@@FFGFG<@C@CCGGFGCEGGEFD@FGGGACCCDGGGGGGGGFFGGDEFEDAFG9FGEFGGGG9CF:FGC?,5CF@CGG:FEDFD+D=F@FGD+6C>+>>>7>E8<FAFFGDD>A98FFA3,@FFC+B7BF>*:7CFFGFG7F:CE88@<E<CD90+2<2:C;EF75E@@*/217*;E6<CECG+995CCFGC7@F>CFFG5C55*0+*995566<*7F:*00*7*6*6*).0*0<044<FAF)577<-.(-8A=>4))-3(((-4:-))..))
@M00689:251:000000000-CJTJ5:1:1101:12279:20384 1:N:0:5
CAGGATTAGATACCCTGGTAGTCCACGCCCTAAACGATGAATGCTAGTTGTTGGGGTGCTTGTCACTCCAGTAATGCAGTTAACACATTAAGCATTCCGCCTGGGGAGTACGGTCGCAAGATTAAAACTCAAAGGAATAGACGGGGACCCGCACAAGCGGTGGAGCATGTGGTTTAATTCGAAGATACGCGAAGAACCTTACCTAGGCTTGACATTGATAGAATCTGCTAGAGATAGCGGAGTGTCTAGTTTACTAGACCTTGAAAACAGGTGATGCATGGCGTCGGCTCAT
+
CEGCFEEGG<FCFEFF<CFFGFCFECFCFGGD<EEC:DFE@@ECCECFFGGC@FE7@@,EFCFCF9,CFE6CF9ECFFFG9FCEFGCGFEFGGAGDEGF@FE,DDFCCCF<BFFGGGGGGGGGGGGGGGGGGGGGGGGGEGGGGGGGGGGGG=EGGGGGDGGGGGGGGGGGGGGGGGFFGGGGGGGGF5C7E5=ECFGGGG6FGGGGCGGG6CCFGGCFFDGGGGGGGFGCFFFGG6ADDG3C5BFBFF?9CFFFB<AFFFFBDF?=?F76ABFF=FFBFF:>?0911(4?D
@M00689:251:000000000-CJTJ5:1:1101:9946:20388 1:N:0:5
CAGGATTAGATACCCTGGTAGTCCACGCTGTAAACGATGAATGCTAGCCGTTGGCGAGCTTGCTCGTCAGTGGCGCAGCTAACGCTTTAAGCATTCCGCCTGGGGAGTACGGTCGCAAGATTAAAACTCAAAGGAATTGACGGGGGCCCGCACAAGCGGTGGAGCATGTGGTTTAATTCGACACAACGCGAAGAACCTTACCAAGGCTTGACATATACCGAAAAGCAGCAGAAATGTTGTGTCCGCAAGGGCGGTATACAGGTGTTGCATGGTCGTCGGCTCAT
+
GGGGGGGGGGGGGGGGGGGGGGGGFGFGGGGGGGGGGGGGGGGGGGGGGGGGGGGGGGGGGGGGGGGGGGGGGGGGGGGGGGGGGGGGGGGGGGGGGGGGGGDFGGGGGGGGFGGGGG@FFGGFGGGDGGFGGGGGGGGFGGGDGGGDEGGGGGGGGGGCFGGGGGGGFFGGGGGGGGGGGGGG?FGGGGGGGGGGGCCFGFC6C==FCECEDFFGFFFD37DGG:FFFFG@FFFFFFGG*9DFDFFFFFFGGFDB6:<FAF<BFEFFFA<?AFBBFFBF::<B
@M00689:251:000000000-CJTJ5:1:1101:15615:20424 1:N:0:5
CAGGATTAGATACCCTGGTAGTCCTAGCCCTAAACCATGATCGCTTGGTGTGACAGGTACCCAATCCTGTTGTGCCGGAGCTAACGCGTTAAGCGATCCGCCTGGGGAGTACGGTCGCAAGGTTAAAACTCAAAGGAATTGACGGGGGCCTGCACAAGCGGTGGAGCATGTGGTTTAATTCGAAGCAACGCGCAGAACCTTACCAGCGTTTGACATGGCACGGCGATCTCCAGAGATGGATTTCTTCCCGCAAGGGACGTGCACACAGGTGTTGCATGGCCGTCGGCTCAT
+
GGGGGGGGGGGGGGGGGGGGGGGGGFGGGGGGGGGGGGGGGGGGGGGGGGGGGGGGGGGGGGGGGGGGGGGGGGGGGGGGGGFGGGGGGGGGGGGGGGGGGGGGGGGGGGGGGGFGGGGGGGGGGGGGGGGGGGGFGGGGGGGGGGGGGGGGGGGGGGGGGGGGFGGGGGFDFFFGGGGGGGGGGGGGGGGGGGGGGGGDFGGGGGGG=8DGGGGGGFFGGDG:5C5<FGGFFFGGFFGGGDCFB4@AF>9GGD@::<95<F?FFFEBFA?B::???FB?BFF3(4>FFB2
@M00689:251:000000000-CJTJ5:1:1101:16630:20804 1:N:0:5
CAGGATTAGATACCCTGGTAGTCCACGCCATAAACGATGTCTACTAGTCGTTGGGTCCCTTGAGGACTTAGTGACGCAGCTAACGCAATAAGTAGACCGCCTGGGGAGTACGGCCGCAAGGTTAAAACTCAAATGAATTGACGGGGGCCCGCACAAGCGGTGGAGCATGTGGTTTAATTCGATGCAACGCGAAGAACCTTACCTGGTCTTGACATATCTAGAATCCTGCAGAGATGCGGGAGTGCCTTCGGGAATTAGAATACAGGTGTTGCATGGTCGTCGGCTCAT
+
GGGGGGGGGGGGGGGGGGGGGGGGGGGGGFGGGGGGGGGGGGGGGGGGGGGGGGGGGGGGGGGGGEGGGGGGGGGGGGGGGGGGGGGGGGGGGGGGGGGGGGGGGGGGGGGGGGGGGGGGGFGGGGGGGGGGGGGGGGGGGGGGGGGGGGGGGGGGGGGGGGGGGFFCFGGGGGGGGGF;FGFGGGG8EGGGGGGGGGGGGGGGGGGCGGDGGGGFFFFGGGGGGFFGFGGFFFG=FFDGDDDGFFFFFFBGGEF:A?9F>@ABFF?>FFFA2@FFFB>9076>?FFF
@M00689:251:000000000-CJTJ5:1:1101:24465:20850 1:N:0:5
CAGGATTAGATACCCTGGTAGTCCACGCCGTAAACGATGATAACTAGCTGTCAGGGCTCTTGGAGCTTTGGTGGCGCAGCTAACGCGTTAAGTTATCCGCCTGGGGAGTACGGCCGCAAGGTTAAAACTCAAAGAAATTGACGGGGGCCTGCACAAGCGGTGGAGCATGTGGTTTAATTCGAAGCAACGCGCAGAACCTTACCAGCGTTTGACATGGTAGGACGGTTACTGGAGACAGTTTCCTTCCCTTACGGGACCTACACACAGGTGCTGCATGGCCGTCGGCTCAT
+
GGGGGGGGGGGGGFGGGGGGGGGGFGGGGGGGGGGGGGGGGGGGGGGGGGGGGGGGGGGGGGGGGGGGGGGGGGGGGGGGGGGGGGGFCGGGGGGGGGGGGGGGGGGGGGGGGGGGGGGGGGGGGGGGGGGGGGGGGGGGGGGGGGGGGGGGGGGGGGGGGGGGGGGGGEGGCGGGGGGGGGGGGGGGGGGGGGCEFGEFCCGFGGGGGGGGGGGGGFFGCCFGGDEGFGGFF>GGFFFFGGGGFFFFFFFGGFFFFFFFFF??EBF<F??FFF?FF@??FFFB9>?FBF
@M00689:251:000000000-CJTJ5:1:1101:10248:20912 1:N:0:5
CAGGATTAGATACCCTGGTAGTCCATGCCGTAAACGGTGGGCGCTAGGTGTAGGGGTCTTCCACGGCCTCTGTGTCGTAGCTAACGCATTAAGCGCCCCGCCTGGGGAGTACGGCCGCAAGGCTAAAACTCAAAGGAATTGACGGGGGCCCGCACAAGCGGCGGAGCATGTGGATTAATTCGATGCAACGCGAAGAACCTTACCTGGGCTTGACATACAACAGATGGCTGCAGAGATGTAGTTTCCCTTGTGGTTGGTGTACAGGTTCTGCATGGTTGTCGGCTCAT
+
GGGGGGGGGGGGGGGGGGGGGGAFFGFFGGEGGGGGGGGGGGEGGGGGGGGGGGGGGCGGGGGGGGGGGGGGGGGGEFDFGGGFCFCGCEFFDFCGFGGGGGDGGGGGGGGGGGGCE7FFG7DFDFFFFFCGF9<D:FFDFFGGGCEDGEC@EGCFF>FE>CEEGGGGGG:9CF69@F@CC5CGGDFGF5ECEGGGGGGFGG+CFFC55C*7<FDGGFF*9D*47*37?GGFF?/9*7::C*0CF=@A4)-9<F33>6<FFF><)/*.*5)4<4>B?54<?B6:0)-
@M00689:251:000000000-CJTJ5:1:1101:10230:20923 1:N:0:5
CAGGATTAGATACCCTGGTAGTCCATGCCGTAAACGGTGGGCGCTAGGTGTAGGGGTCATACACGGAACATGGTTCGTCGCTTAAGGATTAAACGCCCCGCCCGGGGAGTCCGGCCGCAAGGCTAAAACTCACAGGAATTGAAGGGGGGCCGCACCAGCGGGGGAGCATGTGGCTTAATTAGATGCAACGGGTAGACACTTGCCTGGGCTTGACAATAACCAGATCGCAGCCGAAATGAGGTTTCCCGTGGGGTTGGTGTACTAGTGATGCATGGTTGTCAGCCAGTATGTTATT
+
GFGFFF<E<@FFC@@AE?ECDE<FCEE@<6BFFG9@,BFECF+8+6:<;CE<FGGF@6,C<CC@,@6,@,,,,9,,+6,++,,B,,,:,:EE,5?+CFGGD7++>F=CC+,,8=+@+++>C@7,::@@,3,:@3,@:FE<F;,,:>7:*:2:**//;822**2?EG*1+9EF+***3+3A0+++++<7+**:1:*0+3;C:+2+++*A****08+****2225*2*2*)9<)0))).97**22**1*-0)3)9003(((0-*))1/*)1--8.95=*8()).)(((.)-).))).
@M00689:251:000000000-CJTJ5:1:1101:10264:20926 1:N:0:5
CAGGATTAGATACCCTGGTAGTCCATGCCGTAAACGGTGGGCGCTAGGTGTAGGGGTCTTCCACGGCCTCTGTGTCGTAGCTAACGCATTAAGCGCCCCGCCTGGGGAGTACGGCCGCAAGGCTAAAACTCAAAGGAATTGACGGGGGCCCGCACAAGCGGCGGAGCATGTTGAATAATTCGATGCAACGCGAAGAACCTTACCTGGGCTTGACATACACCAAATCGCTGCAGAGAGTTAGTTTCCCTTGTGGTTGGTGTACAGGTGCTGCATGGTTGTCGGCTCAT
+
GGGGGCGFGGGGGG?FFCEFGFED9FFFGCFG@DFG,CCFGCF@+@F8F,EEFGEGEGGFFGGGDCGEGGGGG9FFGGGFFGGGGCFG>EGG?CFGGGGGGGGGGGGGEFFGGGGGCFECEFFGGFFFGFGG<FFE,8=><D<CEG@@CFEGDCC<B5AFGG>EDGGGCE97EG++<<+<>*:++*<CCCE=EEGGGGGG7+:<+355CE***<<*27=GF***0>5FF3CF)***))*2**2:B==4*))09FFF6((0)/6A)79>4<77)*)6=)8A((--,3)
@M00689:251:000000000-CJTJ5:1:1101:15658:20937 1:N:0:5
CAGGATTAGATACCCTGGTAGTCCATGCCGTAAACGGTGGGCGCTAGGTGTAGGGGTCTTCCACGGCCTCTGTGTCGTAGCTAACGCATTAAGCGCCCCGCCTGGGGAGTACGGCCGCAAGGCTAAAACTCAAAGGAATTGACGGGGGCCCGCACAAGCGGCGGAGCATGTGGATTAATTCGATGCAACGCGAAGAACCTTACCTGGGCTTGACATACACCAGATCGCTGCAGAGATGTAGTTTCCCTTGTGGTTGGTGTACAGGTGCTGCATGGCCGTCGGCTCAT
+
GGGGGGGGGGGGGGGGGGGGGGGGGGGGGGGGGGGGGGGGGGGGG@FGGGGGGGGDFGGGGGGGGGGGGGFGGGGGGGGGGGGGGGGGGGGGGGFGGGGGGGGGGGGGGGGGGEGGGGGGGFGGGCFEGGGGGGGGGGGGGGGGGGGCEGGGGGGGGGFGGDGGG*8FFGGGGGGGGGGGGGCFGGGGGGGGCE5CFFGGGGGGGGC5=CFECFGGGFFGFF9FGF5CF*)099/*@?*2CFGGFFF>F?<<DFFF>F?@3FBA496:FFF06=0<6BB>;6(,67A
@M00689:251:000000000-CJTJ5:1:1101:16122:20974 1:N:0:5
CAGGATTAGATACCCTGGTAGTCCATGCCGTAAACGGTGGGCGCTAGGTGTAGGGGTCTTCCACGGCCTCTGTGTCGTAGCTAACGCATTAAGCGCCCCGCCTGGGGAGTACGGCCGCAAGGCTAAAACTCAAAGGAATTGACGGGGGCCCGCACAAGCGGCGGAGCATGGGGATTAATTCGATGCAACGCGAAGAACCTTACCTGGGCTTGACATAAACCAGATCGGTGCAAGGATGTAGTTTCCCTTGTGGGTGGTGTACAGGTGCTGCATGGTGGTCGTCTCCACGGTAT
+
GGFFFFGGGGGGFFF?FDGGGGFEFFFFGGGGECFEGFGGGGGGGGGGGGFCGGGE@CFGGFFGCGGGCDDGFGGCEFGGFCFGCF7>@,EEGGGGGGGFGBFGGGGGGGGFE>FFGEEGGGG8BFGGFFCAFGG8:@F<@F9CFGE7CFCEGGGGFGDE@*1:=CEG6C6EGG>*2300:8C+38CG?***:>*8C8=6+2<<+7C5*29*76:*0**29CCG462*0*)9**17=?9:C*:C49?2/.-**)0(480<<?9)79609<>0:F)9*)(41((,(-),-(-(-
@M00689:251:000000000-CJTJ5:1:1101:16109:20990 1:N:0:5
CAGGATTAGATACCCTGGTAGTCCATGCCGTAAACGGTGGGCGCTAGGTGTAGGGGTCTTCCACGGCCTCTGTGTCGTAGCTAACGCATTAAGCGCCCCGCCTGGGGAGTACGGCCGCAAGGCTAAAACTCAAAGGAATTGACGGGGGCCCGCACAAGCGGCGGAGCATGTGGATTAATTCGATGCAACGCGAAGAACCTTACCTGGGCTTGACATACACCAGATCGCTGCAGAGATGTAGTTTCCCTTGTGGTTGGTGTACAGGTGCTGCATGGTCGTCGGCTCAT
+
GGGGGGGGGGGGGGGGGGGGGGFGGGGGGGGGGGGGGGGGGGGGGGGGGGGGGGGGGGGGGGGGGGGGGGGGGGGGGGGGGFGGGGGGGGGGGGGGGGGGGGGGGFGGGGGGGGGGGGGGGGGGGGGGGGGGGGGGGFGGGGGGGGGGGGGGGGGGGGGGGGGGGGGGGGGGGGGGGGGGGDGGFGGFGDEGGGGGGGGGGGGGGGGGGGGGGGGGGFFGGGGGFGGGFGGFFFGGFFGGGGGGFFFAF?ACDFFFFFFFFF)-)?@7FFB?FFFFFF>?6;FFFB9
@M00689:251:000000000-CJTJ5:1:1101:19058:21083 1:N:0:5
CAGGATTAGATACCCTGGTAGTCCATGCCGTAAACGGTGGGCGCTAGGTGTAGGGGTCTTCCACGGCCTCTGTGTCGTAGCTAACGCATTAAGCGCACCGCCTGGGGAGTACGGCCGCAAGGCAAAAACTCAAAGGAATTGACGGGGGCACGCCCAAGCGGCGGAGCATGTGGATTAATTCGATGCAACGCGAAGAACCTTACCTGGGCTTGACATACACCAGATCGCTGCAGAGATGTAGTTTCCCTTGTGGTTGGTGTACAGGTGTTGCATGGTCGTCGGCTCAT
+
GCEECEFGGFGGDCFD<CFCAFDFEFFFFGGG@FFCEGGEDDG>GEGFCECGGGGG7C<EFGFGGDE7CFEE<<ECFFGFGGGGGGFEDED,E?CF+@B@CFGGGGGGCCEFFGGGEFGGGFG,BAFFFGAC<FGCGEF8DECEGDFG@*6C8*><BFCGGDG@CGGG9CCFFFCFDFGGGGGGGDG?C=CCEGGGGCFCGFC09?EFGFGEGC+:C=FGDGGFGG=C)9C?F9F5*1:FG>CC?B?BBFACDFF<9(4@AF94)99<B?92<*797;;:BF9(44<
@M00689:251:000000000-CJTJ5:1:1101:19037:21085 1:N:0:5
CAGGATTAGATACCCTGGTAGTCCATGCCGTAAACGGTGGGCGCTAGGTGTAGGGGTCTTCCACGGCCTCTGTGTCGTAGCTAACGCATTAAGCGCCCCGCCTGGGGAGTACGGCCGCAAGGCTAAAACTCAAAGGAATTGACGGGGGCCCGCACAAGCGGCGGAGCATGTGGATTAATTCGATGCAACGCGAAGAACCTTACCTGGGCTTGACATACACCAGATCGCTGCAGAGATGTAGTTTCCCTTGTGGTTGGTGTACAGGTGTTGCATGGTCGTCGGCTCAT
+
GGGGGGGGGGGGGGGGGGGGGGGGGGGGGGGGGGGGGGGGGGGGGGGGGGGGGGGGGGGGGGGGGGGGGGGGGGGGGGGGGGGGGGGGGGGGGGGGGGGGGGGGGGGGGGGGGGGGGGGGGGGGGGGGGGGGGGGGGGGGGGGGGGGGGGGGGGGGGGGGGGGGGGGGFGGGGGGGGGGGGFGGGGGFFGGGGGGGGGGGGGGGGCCGGGGGGGGGGFFGGG<FCGFG:<D?F?GGFFGFDGGGFFFFFFDGGFFFF??FFFBDFFFFFBB?FFFBFBFB>FF(4<<
@M00689:251:000000000-CJTJ5:1:1101:18648:21119 1:N:0:5
CAGGATTAGATACCCTGGTAGTCCATGCCGTAAACGGTGGGCGCTAGGTGTAGGGGTCTTCCACGGCCTCTGTGTCGTAGCTAACGCATTAAGCGCCCCGCCTGGGGAGTACGGCCGCAAGGCTAAAACTCAAAGGAATTGACGGGGGCCCGCACAAGCGGCGGAGCATGTGGATTAATTCGATGCAACGCGAAGAACCTTACCTGGGCTTGACATACACCAGATCGCTGCAGAGATGTAGTTTCCCTTGTGGTTGGTGTACAGGTGCTGCATGGCCGTCGGCTCAT
+
GGGGGGGGGGGGGGGGGGGGGGGGGGGGGGGGGGGGGGGGGGGGGGGGGGGGGGGGGGGGGGGGGGGGGGGGGGGGGGGGGGGGGGGGGGGGGGGGGGGGGGGGGGGGGGGGGGGGGGGGGGGGGGGGGGGGGGGGGGGGGGGGGGGGGGGGGGGGGGGGGGGGGGGGGGGGGGGFGGGGGGGGGGGGGGGGGGGGGGGGGGFGGGCDGGGGGGGGFFFGGDGGGGGGFGGFFBGGFFGGGGGGFFFFF?AFGFFFFFFFFF2AFFFFFFFFFFFFFFFFFFFBFFA
@M00689:251:000000000-CJTJ5:1:1101:24094:21133 1:N:0:5
CAGGATTAGATACCCTGGTAGTCCATGCCGTAAACGGTGGGCGCTAGGTGTAGGGGTCTTCCACGGCCTCTGTGTCGTAGCTAACGCATTAAGCGCCCCGCCTGGGGAGTACGGCCGCAAGGCTAAAACTCAAAGGAATTGACGGGGGCCCGCACAAGCGGCGGAGCATGTGGATTAATTCGATGCAACGCGAAGAACCTTACCTGGGCTTGACATACACCAGATCGCTGCAGAGATGTAGTTTCCCTTGTGGTTGGTGTACAGGTGCTGCATGGTTGTCGGCTCAT
+
GGGGGGGGGGGGGGGGGGGGGGGGGGGGGGGGGGGGGGFGGGGGGGGGGGGGGGGGGGGGGGGGGGGGGGGGGGGGGGGGGGGGGGGGGGGGGGGGGGGGGGGGGGGGGGGGGGGGGGGGGGGGGGGGGGGGGGGGGGGGGGGCFGGGGGGGGEGGFFGFGGGGGGGGGGGFGE67@FGFGGGGGGGGGGGGGGGGCFGGGGGGGEFGGGGGGGCFFF@G7<C>CFFGFDGFFFGGFBFGGFGGFFFFFFFGGFF?BFFFBFBAFFFFFDF:9F>?F:B<:9B6<?B
@M00689:251:000000000-CJTJ5:1:1101:17856:21148 1:N:0:5
CAGGATTAGATACCCTGGTAGTCCACGCCCTAAACGATGAATGCTAGTTGTTGGGGTGCTTGTCACTCCAGTAATGCAGTTAACACATTAAGCATTCCGCCTGGGGAGTACGGTCGCAAGATTAAAACTCAAAGGAATAGACGGGGACCCGCACAAGCGGTGGAGCATGTGGTTTAATTCGAAGATACGCGAAGAACCTTACCTAGGCTTGACATTGATAGAATCTGCTAGAGATAGCGGAGTGTCTAGTTTACTAGACCTTGAAAACAGGTGAGGCATGGCTGTCGGCTCCT
+
GGGGGGGGGGGGGGGGGGGGGGGGGFGGGDGGGGGGEFGEEFCGGGGGGGGCGGGDFEEFGCFF@FGGFFCFFFEEFFAFCEFFGGGGGFDEFGGGGG?FCFGGGGGG:AFE@BCFGG7FGDGAFGFGGGF,FFDFGFG<FGGGGGGGGGGG@EGFEEGCBCEDFGFCCFGFCFGGGCGGCCGEGGGGFGGGEGGGGF=CGFFFCGFFGE<EFCFGDFFFFG+7D:@FF+;6FFFD=FGG<CDGFFF<F@<CD4@6.)4@:?2)99=7@:<<>=))7)4((,(38?(-((,,(
@M00689:251:000000000-CJTJ5:1:1101:16244:21299 1:N:0:5
CAGGATTAGATACCCTGGTAGTCCATGCCGTAAACGGTGGGCGCTAGGTGTAGGGGTCTTCCACGGCCTCTGTGTCGTAGCTAACGCATTAAGCGCCCCGCCTGGGGAGTACGGCCGCAAGGCTAAAACTCAAAGGAATTGACGGGGGCCCGCACAAGCGGCGGAGCATGTGGATTAATTCGCTGCAACGCGAAGAACCTTACCTGGGCTTGACATACACCAGATCGCTGCAGAGATGTAGTTTCCCTTGTGGTTGGTGTACAGGTGATGCATGGTCGTCGGCTCAT
+
GGGGGGGGGGGGGGGGGGGGGGGGGGGGGGGGGGGGGGGGGGGGGGGGGGGGGGGGGGFGGGGGEGGGGGGEFAFGGGGGFGFGGEEEGFFGF9=FEGGEGG7DGGGF7FFGGGDFEEEGCFCDEGGGGCCGGGGFCFGG9DFFGGGGGGGGEC<*::FEGCCEGEEF<C@@C+2CFFCCFC/**/+<CCEGGGGCCEFF:9CF@C5EC87CC??>*9FFFGG*9<FG:<D?4*/764C77:*2=FF<F4->3@3<BFFFDFFFFF?4@29A)94@=>B:1>B??FB
@M00689:251:000000000-CJTJ5:1:1101:16251:21317 1:N:0:5
CAGGATTAGATACCCTGGTAGTCCATGCCGTAAACGGTGGGCGCTAGGTGTAGGGGTCTTCCACGGCCTCTGTGTCGTAGCTAACGCATTAAGCGCCCCGCCTGGGGAGTACGGCCGCAAGGCTAAAACTCAAAGGAATTGACGGGGGCCCGCACACGCGGCGGAGCATGTGGATTAATTCGATGCAACGCGAAGAACCTTCCCTGGGCTTGACATACACCAGATCGCTGCAGAGATGTAGTTTCCCTTGTGGTTGGTGTACCGGTGATGCATGGTCGTCGGCTCAT
+
GGGGGGGGGGGGGGGFGGGGGGE@CFGCEFCCFGCFGBFGGGGGGGGGGGFGGGGG@7EFEGGGGGGGGGGGGGGGFFCFGDFFGGGGGGGGGFFC>FGGGGDGGGGEGGGGGGDEGGG@FG?DFCGGGFGFADCFGACFCFCFGGGGGCEEEGGG,:F@BCEEGGGGDGGGGF6:?F?CCFFFGEG9C=EGGEGGGG5@9+2;FFGGGGGE*3<77=F4CFGFGGF3@C7?4BCFBFFGGG7C?699FF46C@3?>:<FA9),..0(*-:)5BFB=DBF((-:0<9
@M00689:251:000000000-CJTJ5:1:1101:23978:21397 1:N:0:5
CAGGATTAGATACCCTGGTAGTCCACGCCCTAAACGATGAATGCTAGTTGTTGGGGTGCTTGTCACTCCAGTAATGCAGTTAACACATTAAGCATTCCGCCTGGGGAGTACGGTCGCAAGATTAAAACTCAAAGGAATATACGGGGACCCGCACAAGCGGTGGAGCATGTGGTTTAATTCGAAGATACACGAAGAACCTTACCTAGGCTTGCCATTGATAGAATCTGCTAGAGATAGCGTAGTGTCTATTTTACTAGACCTTGAAAACAGGTGGTGCATTGTTGTCTGCTCAT
+
GC@FEGGG9AFFAECFDDFGGFGGGFCEDCFGGGGGDFC<9EEFGEFEEFFE<FCC@+@FGCFGGGGGGGEEFEDCFF,@,,CFFG@FDG9,CFGFGGFFCFD7@G7@FGDG:FFDFE@>FGF<,FEFFGFG<:ADEFC<EC,+8=>FCFGE8@:8>D@38++@DFEGCC@,@DCFGGGG*@D*@>CG9E?*@9CFGG>CF,:C,0,=CG4*;,,4+48:+;:3>G7DFCC=*3;:/+7*2):0;+@5+37C+;F<)6468=)84*0,<:04(5709F<))6:1:A4>:<94>
@M00689:251:000000000-CJTJ5:1:1101:23995:21403 1:N:0:5
CAGGATTAGATACCCTGGTAGTCCACGCCCTAAACGATGAATGCTAGTTGTTGGGGTGCTTGTCACTCCAGTAATGCAGTTAACACATTAAGCATTCCGCCTGGGGAGTACGGTCGCAAGATTAAAACTCAAAGGAATAGACGGGGACCCGCACAAGCGGTGGAGCATGTGGTTTAATTCGAAGATACGCGAAGAACCTTACCTAGGCTTGACATTGATAGAATCTGCTAGAGATAGCGGAGTGTCTAGTTTACTAGACCTTGAAAACAGGTGGTGCATGGTTGTCGGCTCAT
+
GFGGFFGGFFGGGGGGGGGGGGGGGGGGGEGGGGGGGGGGGGFGGGGGGGGGGGGEGGGGGEFCFGGGG<CCFEGAFFG@EEAFFGFFFA@ECFGFGGGGGDFFGGGGFGDCCGEGGGEGGGGAFGGGCFDBFFGFDGGA9BFFFGFGGGGGDGGFDFGGGGEGGFCFFGGGGGGGGGFDFC,>:;;BCGGGEGGGG5@FGCGF9CFGCFDGFCFFDFFGFG:FDFGGF7FAFF7@BFGC3CDGFF4<BFAGC=BD>AAF)=>A?=??::<33)7@B44A?A<:?A16>:8<B
@M00689:251:000000000-CJTJ5:1:1101:23983:21418 1:N:0:5
CAGGATTAGATACCCTGGTAGTCCACGCCCTAAACGATGAATGCTAGTTGTTGGGGTGCTTGTCACTCCAGTAATGCAGTTAACACATTAAGCATTCCGCCTGGGGAGTACGGTCGCAAGATTAAAACTCAAAGGAATAGACGGGGACCCGCACAAGCGGTGGAGCATGTGGTTTAATTCGAAGATACGCGAAGAACCTTACCTAGGCTTGACATTGATAGAATCTGCTAGAGATAGCGGAGTGTCTAGTTTACTAGACCTTGAAAACAGGTGGTGCATGGTTGTCGGCTCAT
+
FFGGGGGGGGGFGGGGEGGGGGGGGGFGGGGGGGGGGGGGGGGGGGGGGGGGGGGGGGGGGGGGGGGGGGFGGGGGGGGGGGGGGGGGGGGGGGGGGGGGGGGGGGGGGGGGGGGGGGGGGGGGGGGGGGGGGGGGGGGGGGGGGGGGGEGGGGGGGGGGGGGGGGGGGGGGGGGGGGGGGCEGGGGGGGGGGGGGGGGGGGGGGGGGGGGGGGCGGFFFGDGGGGGGFGGFFFGGFFGGDGGGFFFFFFFGGFFBFFFF?BAFFFFFFFFFBFFFFFFFBFFF?A?>FFFDA
@M00689:251:000000000-CJTJ5:1:1101:21598:21463 1:N:0:5
CAGGATTAGATACCCTGGTAGTCCACGCCGTAAACGATGAGTGCTAGGTGTCAAGGGGTTTCCGCCCCTTGGTGCTGCAGTTAACGCATTAAGCACTCCGCCTGGGGAGTACGGCCGCAAGGCTGAAACTCAAAAGAATTGACGGGGGCCCGCACAAGCGGTGGAGCATGGGGTTTAATTCGAAGCAACGCGAAGAACCTTACCAGGTCTTGACATCCTCTGCAAGTGGTAGAGATACCATGTTCCCTTCGGGGACAGAGTGACAGGTGATGCATGTTCGTCGGCTCATCTGTC
+
FFFGF8ECEDCACCC<EFGGGGFF<;@FFG7CFFFGG<FFGCE9FFGGFFGGGGGGFGC:,CFCDGGGCGGGGGGGGGGGGGGGGGGGGGGGGGGGGGGGGGGGFG@EFGGGGGGGCEGGG@DFGGFFFFGGGGGGGGADFGGGFED>BEGGCCCFFGGGBCEGGGGGFFFFGC7@EEFFGGGCC5CGGGGC5C=EFGGFGG??00:C6ECFFCC>C??FGGGFGCC:?**9****1199D>DGFF?<=)4<CB>9:4.9)744@978@46-)9*1*15:B(,46(-3))).6<
@M00689:251:000000000-CJTJ5:1:1101:21612:21479 1:N:0:5
CAGGATTAGATACCCTGGTAGTCCACGCCGTAAACGATGAGTGCTAGGTGTCAAGGGGTTTCCGCCCCTTGGTGCTGCAGTTAACGCATTAAGCACTCCGCCTGGGGAGTACGGCCGCAAGGCTGAAACTCAAAAGAATTGACGGGGGCCCGCACAAGCGGTGGAGCATGTGGTTTAATTCGAAGCAACGCGAAGAACCGTACCAGGTCTTGACATCCTCTGCAAGTGGTAGAGATACCATGTTCCCTGAGGGGACAGAGTGAAAGGGGAGGCATGGTCGGCGGCTCAT
+
CCECE,6CEFGFCEF9C@CEFECCCFEFGFC@CFEEEGFGG<C6CFDF6CEEFFFFGG,8,CFF@B:@<EFDEDCCF@FFF,FFDB:@BBEGFAFEFFGCBCFFGFGECFEFFGC@GDBFEGC=F8A<F9DDFGGGGGG9F,,B>FFF:F7@>E@FE><FG7CEGFCF?77@C646BFF+@@;EC*5?C5E=**:CCEC*;*2/<C53++:<C89F*8*:79FFGG?:=;CFFF****022:::==@B:54C<BB21::F)9).1173>9(48;68>9<9(291(,-4.
@M00689:251:000000000-CJTJ5:1:1101:19258:21487 1:N:0:5
CAGGATTAGATACCCTGGTAGTCCACGCCGTAAACGATGTCGACTTGGAGGTTGTGCCCTTGAGGCGTGGCTTCCGGAGCTAACGCGTTAAGTCGACCGCCTGGGGAGTACGGCCGCAAGGTTAAAACTCAAATGAATTGACGGGGGCCCGCACAAGCGGTGGAGCATGTGGTTTAATTCGATGCAACGCGAAGAAACTTACCTGGTCTTGACATCAACAGAACTTTCCAGAGATGGATTGGTGCCTTCGGGAACTGTGAGACAGGTGCTGCCTGGTTGTCGGCTCATCTGGCTT
+
GFGGGGGGGGGGGFFGFGGGGGFCCFGGGGGGGGGGGGGGGGGGGGFGFEG@CFFGFFFGGGFGGGGFGGCEFGGGGEGGF?CCFFGC@E?FFGGCGGGGGGGDFFFGFEFGGGGFGEGGG>9FEGFFEGFCE@FEEGCFFFGGGGG7CCCECEGFBFGGCFE8F6:,?2FFB*BCFCFGCE<ECFF+:7::5::8*CEEF+:+0A0:C9:?<C72*9?GGGGGGGGGFGGF772C;@7*9*29FFFB*7?GD>))56A7>B2:FF63).6)(*170/4,.4>(,4)666:))((
@M00689:251:000000000-CJTJ5:1:1101:20390:21499 1:N:0:5
CAGGATTAGATACCCTGGTAGTCCATGCCGTAAACGGTGGGCGCTAGGTGTAGGGGTCTTCCACGGCCTCTGTGTCGTAGCTAACGCATTAAGCGCCCCGCCTGGGGAGTACGGCCGCAAGGCTAAAACTCAAAGGAATTGACGGGGGCCCGCACAAGCGGCGGAGCATGTGGATTAATTCGATGCAACGCGAAGAACCTTACCTGGGCTTGACATACACCAGATCGCTGCAGAGGTGTAGTTTCCCTTGGGGTTGGTGTACAGGTGGGGCATGGTTGTCGGCTCAT
+
FEFGGFGGGGGGGGGGFGGGGGGGEGGFGGGGEGGGGGGEECCFGGGGEFFGFGGGCFFFGGFGGGEEFGFFCFEGFFGGFAEFGC@C7FAFFEFGFGGEFF7FFGGGGGGFGGEEE+CEGGC>DFEFGCBBBFFE,@><FCFEGGGGGCECCCECFGFGGECEGE5C9@3<FC:+<@C+:;C<CC@C<=>CEEE8@::89<<C9CFG7**:90<*:6?<FGGGC0/*09567/9*)8*2::DF*@FD45(9D)049-4)4*6.7*9?)9(3(7>**<(.4>72(.)
@M00689:251:000000000-CJTJ5:1:1101:7052:21500 1:N:0:5
CAGGATTAGATACCCTGGTAGTCCAAGCCCTAAACGATGAATGCTAGGTGTGAGGGTTCTTCAATCTGCAGGAGCCGAGGTAACCCAGTTAAGAATCCGGCTGGGGGAGACCGGTGCAAGGGCAGAAACTAAAAGAATAGGACGGGGGCCGGAACAAGGGGGGGAGATGGGGGTTAATTCGGAGGAAACCCAAGACACTTACCTTGTGTTGGCAGCGATGGAGACTCCTGGAGAAACAGGAGCGCCTATTAAACGAGTGCTGCAGAAGAGGTGTAGGGGCGTCGCAGCAGTCT
+
EFFFF<CFGGGFGCCEACFCFE<E,CEDF,C6CEFGG8FFGGEFG9FCFFEEC;,B,,6;,,,;,;666,,,,6,,++++B@F,,,,,,,C6,,,C9<+8@++8FD77+74+@F6++59,8++++4B=,,,EE,A3D,,,,5,8>>7+>:***1*6,25>*1****28++*A5:>EF+<91*2***;+2***21:*3C+<+A<++<++*0***0**/0)1/9****09*09)<?*9))*//9*1)0)(1*-***),((,*)*).)1/,)4(.4****)((-(431(30((.()
@M00689:251:000000000-CJTJ5:1:1101:15482:21521 1:N:0:5
CAGGATTAGATACCCTGGTAGTCCACGCCCTAAACGATGCGAACTGGACGTTGGGTGCAACTTGGCACTCAGTGTCGAAGCTAACGCGTTAAGTTCGCCGCCTGGGGAGTACGGTCGCAAGGTTGAAACTCAAAGGAATTGACGGGGACCCGCACAAGCGGGGGAGGATGTGGTTTAATTCGATGAAACGCGAAAAACCTTACCTACAATTGACATGTCAAGAATACTGCAGAGATGTGGGAGGGCGCGAAAGAGAACTTGAACACAGGTGGTGAAGGGCTGTAGGGTCATATGG
+
FDEGDEFFFDGFFCFFGGGFGGGEEFEFFFC<CECCEFF7FEEFGGFGFEC@FFEFF:EF<E<EGFDFECCF<FCFFCDGFDCECF>C:8BCFC,CB=+C@BFDFGGGGFG9FGFDCFEEGFA,FDAD,?,BDDFEFF8BDF<CEGGGCF8EGE@>CG,>C*BEE*:C:C?BC2*+<B79+=FCC+<@:CE=>CEC>2;07A8+02<+0+*3:+::9*0:27:*2*009*0<B>4??9D>9**)07)(8@1>DFF?>))/.93)78>:>.32(719*02((,()62(.8,.)65)
@M00689:251:000000000-CJTJ5:1:1101:26289:21538 1:N:0:5
CAGGATTAGATACCCTGGTAGTCCACGCCGTAAACGATGGGTGCTTGGTGTCGGGGGTATCGACCCCTCCGGTGCCGCAGCTAACGCATTAAGCGCCCCGCCTGGGGAGTACGATCGCAAGATTAAAACTCAAAGGAATTGACGGGGCCCCGCACAAGCAGCGGAGCATGCGGCTTAATTCGACGCAACGCGAAGAACCTTACCAAGGCTTGACATATACCGAAAAGCAGCAGAAATGTTGTGTCCGCAAGGGCGGTATACAGGTGCTGCATGGCCGGCGGCTGATCTGTCTCGT
+
C<FFG8DFGFFEF@C@C<CCEF,CFGGGG@@,@E,B@,CFFCF@C,C@CC;FE@+@7@F,C?=@7=,9CCCG:F44@7:F@<AF,B>@E7FFD9C@F:CFF7CF@FEEGFDFCC@FCCGCEF,@<>CCF7<FG9FFGG7B:F9:C:FE:FCEGCFGGF@FGCGGGGCBFF7F85?*@<9<C8F>EEEEGGCEGDC>F8@E+C@8<C=/:<CGC8FGFFFGGDCD19?<675>FFFGFF**:2*9BFD9DEFGG>>>>F0=AFB?FF)28)4)64.)0),3,31(4<)65)-.6(,
@M00689:251:000000000-CJTJ5:1:1101:15489:21538 1:N:0:5
CAGGATTAGATACCCTGGTAGTCCACGCCCTAAACGATGCGAACTGGAAGTTGGGTGCAACTTGGCACCCAGTGTGGAAGCTAACGAGTAAAGTTCGCCGCCTGGGGAGAACGGTCGAAAGGTGGAAACTAAAAGGAATGGAAGGGGACCGGAAAAAGCGGTGGATGAGGTGGTTAAATTCGATGCAACGCGAAAAACTGTACATACCCATGACATGTCAAGAAGTATGCAGAGATGGGGGAGTGCGCGCAAGAGAACTGGAACAAGGGTGGAGAAGGGCTGGAGGCTGATAGGG
+
FFGGGGGGEDGFECEFDFGDFCFF<<CFF@CDDF@FGFG7C,6@FCFD,C89<EE,BC<AD,,C<CF@,66C6<,,,@@FB,CFFC,>8,C6C,,<B@:>7=+B@?BE@+B5@74+>6?:FF<,+8BB8<,ABAEEF<,=>E,BBEGG@>+8++838>8CE3BEC,,>,6?>F*1,625,2*5,5*?9,:*4C5:8B1++11?++2=0++*2;+2:D++116C<*20*9*:9=)206)*9)19*.*)-..,)/0734)-*(05(8?)2>((4(7?5)0,-(4((42(((())).(
@M00689:251:000000000-CJTJ5:1:1101:5762:21589 1:N:0:5
CAGGATTAGATACCCTGGTAGTCCACGCCGTAAACGTTGGGCGCTAGGTGTGGGATCCTTCCACGGATTCCGTGCCGCAGCTAACGCATTAAGTGCCCCGCCTGGGGAGTACGGCCGCAAGGCTAAAACTCAAAGGAATTGACGGGGGCCCGCACAAGCAGCGGAGCATGTGGTTTAATTCGACGCAACGCGAAGAACCTTACCTGGGCTCGAAATGTAGTGGACCGGGATAGAAATATACATTTTTCGCAAGAAACTGCTAGAAAGGTGCTGCATGGCCGTCGGATCATCTGTT
+
GGGGGGGGGGFEGFGGGGGFFGGGG9FGFGGGE<EF<F8EFG>FGGGFGEGE:FFF7CFGG,CCFGG,,C,E<CBFF+@CEDFFEFCCGCGCF,CFEFGGGGGGGGGGGEFFGGGGGGGGGGG8DDDECFCEDCG>DFG,><@CFGGGG>>C*=:FCGGEF7@@:CEG9FFGF=7=<CFEGCE*:88E:CCCGEEECAC6+3<3AFGG=F3CD8=*:19:*9CG**>C:7)76B>CFF:7:*2786=7)0,195)8(6<*-*))*1/1=7))6*0=F5(4,(((,(3(()..6<)
@M00689:251:000000000-CJTJ5:1:1101:22373:21659 1:N:0:5
CAGGATTAGATACCCTGGTAGTCCATGCCGTAAACGGTGGGCGCTAGGTGTAGGGGTCTTCCACGGCCTCTGTGTCGTAGCTAACGCATTAAGCGCCCCGCCTGGGGAGTACGGCCGCAAGGCTAAAACTCAAAGGAATTGACGGGGGCCCGCACAAGCGGCGGAGCATGTGGATTAATTCGATGCAACGCGAAGAACCTTACCTGGGCTTGACATACACCAGATCGCTGCAGAGATGTAGTGTCCCTTGTGGTTGGTGTACAGGTGCTGCATGGCCGTCGGCTCAT
+
GGGGGGGGGGGGGFGGGGGGGGGGGGGGGGGGGGGGGGGGGGGGGGGGGGGGGGGGGGGGGGGGGGGGGGGGGGGGGGGGGGGGGGGGGGGGGGGGGGGGGGGGGGGGGGGGGGGGGGGGGGGGGGGGGGGGGGGGGGGGGGGGGGGGGGGGGGGGGGGGGGGGGGGGGGGGGGGGGGGGGGGGGGGGFEGGGGGGGGGGGGGGGGGGGC<CGGGGGF?FGFDF*2:CFGGFFFDC?FCFGG**/795@FFGGFFF>FFFAFADFFFBFFF>BFFFFFFFFFFFF?<
@M00689:251:000000000-CJTJ5:1:1101:14862:21789 1:N:0:5
CAGGATTAGATACCCTGGTAGTCCATGCCGTAAACGGTGGGCGCTAGGTGTAGGGGTCTTCCACGGCCTCTGTGTCGTAGCTAACGCATTAAGCGCCCCGCCTGGGGAGTACGGCCGCAAGGCTAAAACTCAAAGGAATTGACGGGGGCCCGCACAAGCGGCGGAGCATGTGGATTAATTCGATGCAACGCGAAGAACCTTACCTGGGCTTGACATACACCAGATCGCTGCAGAGATGTAGTTTCCCTTGTGGTTGGTGTACAGGTGGTGCATGGCCGTCGGCTCATCTGTCC
+
GGGGGGGGGGGGGGGGGGGGGGGGGGGGGGGGGGGGGGGGGGGGGGGGGGGGGGGGGGGGGGGGGGGGGGGGGGGGGGGGGGGGGGGGGGGGGGGGGGGGGGGGG?FGGGGGGGGGGGGGGGGGGGDGGGGGGGGGGGGG9FFEFGGGGGGGG8FEGGGGGGGGGGGFC:EGGGGGGGGGGGGGGEGGGGG5CEG>CGGGGGGGGFCGGGFGFGFGGFFGGGDGGGGGF3DFFFGGFFG=>7DGFFFBF?AC5@><;FBFFF>>47FFBFBFAFF4?>6>9091<<2<AFF))
@M00689:251:000000000-CJTJ5:1:1101:14850:21803 1:N:0:5
CAGGATTAGATACCCTGGTAGTCCATGCCGTAAACGGTGGGCGCTAGGTGTAGGGGTCTTCCACGGCCTCTGTGTCGTAGCTAACGCATTAAGCGCCCCGCCTGGGGAGTACGGCCGCAAGGCTAAAACTCAAAGGAATTGACGGGGGCCCGCACAAGCGGCGGAGCATGTGGATTAATTCGATGCAACGCGAAGAACCTTACCTGGGCTTGACATACACCAGATCGCTGCAGAGCTGTAGTTTCCCTTGTGGTTGGTGTACAGGTGGTGCATGGCCGTCGGCTCAT
+
GGGGGGGGGGGGGGGGGGGGGGGGGGGGGGGGGGGGGGGGGGGGGDGGGGGGGGGGGGGGGGGGGGGGGGGGGGGGGGGGGGGGGGGGGGGFGGDGGGGGGGGFGGGGGGGGGGGGGGEGGGGGGGGGGGGGGGGGGFGGGGGGGGGGGGGGGDFCGGGGGGGGGGGGFGGGFFG@6EFFGCGGGGGGGGC=CCGEGGFFGFGGGGGFGGGGGGCFFF@GGGGGGDGD573<@=5*09F7*:CD=FFDFFAGDFFF6?FFAB>A4091@?436@4>F@9;09BB0)6
@M00689:251:000000000-CJTJ5:1:1101:5099:21846 1:N:0:5
CAGGATTAGATACCCTGGTAGTCCATGCCGTAAACGGTGGGCGCTAGGTGTAGGGGTCTTCCACGGCCTCTGTGTCGTAGCTAACGCATTAAGCGCCCCGCCTGGGGAGTACGGCCGCAAGGCTAAAACTCAAAGGAATTGACGGGGGCCGGCACAAGCGGCGGAGCATGTGGATTAATTCGATGCAACGCGAAGACACTTACCTGGGCTTGCAATACACCAGATCGCTGCAGAGATGTAGTTTCCCTTGTGGTTGGTGTCCAGGTGATGCATGGGCGTCGGCTCAT
+
FFFGFFFCEEGFFDEGGFGEGG@CCFGDFGEEGGEFGGG7FGG>F@FGGGGDGFGG,BEFGFFFFDCC:FGGGGGE,CCFGGGFGGGD:=FCFGG+8FGGGFEFDFDCGEGEFDGFCFCGF<D8<DFF,>EGFFFFC@F8CD>CFGGGGD*:7:7FGF@BC@EE5:E:CGC9CEFCF<C9*/3+<>CE<CEGGC5C*+0<9CC+<?CF=F*7*3<7>F4*0CFD4DFDFG1)6*9D*1:0:FC*9*9<@?4DG5>19?BF)*6:F6:>?::A<F)))03((((,-2:
@M00689:251:000000000-CJTJ5:1:1101:5117:21847 1:N:0:5
CAGGATTAGATACCCTGGTAGTCCATGCCGTAAACGGTGGGCGCTAGGTGTAGGGGTCTTCCACGGCCTCTGTGTCGTAGCTAACGCATTAAGCGCCCCGCCTGGGGATTACGGCCGCAAGGCTAAAACTCAAAGGCATTGACGGGGGCCCGCACAAGCGGCGGAACCTGTGGATTAATTCGATGCAACGCGACGAACCTTACCTGGGCTTGACATACACCAGATCTCTGCAGAGAGGTATTTTCCCTTGTCGTTTGTGTACAGTTTATGCCTTGCCGTCGGCTCACCTTTCA
+
EEFG,@FFEFEEEFFGCEGGGGGGFEFFGFFFBDFFCGC+@F@GGG+@F,CFFGEBFEFFCE@ECFCCFGG8C,CE,CCCFCGDGED:==?5<:C@@C:+@CEFF+@++:CFF+@:4=+8+8+,8BFBFG9,D9<,,8==,,@F++87::E::*=<,;=7CF*=**=**223@C0<C?CF7*+3+;++0:>5C*55?>5;EF6:EF5=F*9:58C>C?=*73*19C+:*09B)9*2))9**::C=6*6*)6*/)7((.2><?9<1**.6-)):=FF:)4(3(7?14),,)..)
@M00689:251:000000000-CJTJ5:1:1101:5111:21867 1:N:0:5
CAGGATTAGATACCCTGGTAGTCCATGCCGTAAACGGTGGGCGCTAGGTGTAGGGGTCTTCCACGGCCTCTGTGTCGTAGCTAACGCATTAAGCGCCCCGCCTGGGGAGTACGGCCGCAAGGCTAAAACTCAAAGGAATTGACGGGGGCCCGCAAAAGCGGCGGAGCATGTGGATTAATTCGATGAAACGCGAAGAACTTTACCTGGGCTTGACATACACACTATGGCTGCAGAGATGTAGTTTCCCTTGTGGTTGGTGTACACGTGATGCATGGCGTTTGGCTCATCTGTGT
+
G@FGDGGGGGGGGE@FFGGGGGFEFDGGGCFEGGGGCGFCC8:@FCEGGGG,@DCD@BFFA6CEEDEGG,CFEDGA:FFDGCD?DEFF:?<<FAFFG@C:+>?FGFD7=B,?CCEFGGGGGFGCFFF<C,,C<9B>AD8<97@>FG@:*1*BC**47,2*=FB7CC:F6F+<+2<C++<2*;+<@ECFFFG5*::8<8++22<+:25*/***90+2*=960**20*<4)7*/7*7469:0C:FGF*=465)05@)12<?FFB4).>F(5<<4-*))))((--4:33)-)-:).
@M00689:251:000000000-CJTJ5:1:1101:21491:21970 1:N:0:5
CAGGATTAGATACCCTGGTAGTCCACGCCGTAAACGATGAGTGCTAGGTGTCAGGGGGTTTCCGCCCCTTGGTGCCGGAGTTAACGCATTAAGCACTCCGCCTGGGGAGTACGGCCGCAAGGCTGAAACTCAAAAGAATTGACGGGGGCCCGCACAAGCGGTGGAGCATGTGGTTTAATTCGACGCTACGCGAAGAACCTTACCAGGTCTTGACATCCTCTGCTACTCCTAGAGATAGGACGTTCCCTTCGGGGACAGAGTGACAGGTGGTGCATGGCCGTCGGCTCAT
+
GFGGGGCGGGGGGFGGGGGGFFCEGGEGGGGCGGGGGGGGGEFGGGGGGGGGGGGGGCFCFEGGGGGGFFGGGGGGGGGGGGGGGGGGGGGGGGDGGGFGGGGGGGGGGGGGGGGGFGGGGGGGGGGGGGGGGGGGGGGGGGGGFEEE>CEGGGGGGGGGGGEEGGGGGGGFGGGGGGGGGFFDGG*:CGDE7EGCGCFGGF<F7CCFGGG?7CFFCF?7C**:7FGDFCF47?C*7@7:FDDFF464F5?35<59?F(96?<>F?5)/0802<FFF>29>;B6>6:?D
@M00689:251:000000000-CJTJ5:1:1101:13354:21987 1:N:0:5
CAGGATTAGATACCCTGGTAGTCCATGCCGTAAACGGTGGGCGCTAGGTGTAGGGGTCTTCCACGGCCTCTGTGTCGTAGCTAACGCATTAAGCGCCCCGCCTGGGGAGTACGGCCGCAAGGCTAAAACTCAAAGGAATTGACGGGGGCCCGCACAAGCGGCGGAGCATGTGGATTAATTCGATGCAACGCGAAGAACCTTACCTGGGCTTGACATACACCAGATCGCTGCAGAGATGTAGTTTCACTTGTGGTTGGTGTACAGGTGCTGCATGGTTGTCGGCTCAT
+
GGGGGGGEFGGGGGGGGGGGGGGGGGGGGGGGGGGGGGGGGDEGGGGGGGG<FGGGGGGGGGGGGGGGGGGGGGGGGGGGGGGGGGGGGGGGGGGGFEGGGGGGGGGC>FGGGGGGGGGGGGGGGGGGFG@GGGFGGGGGGGBFGGGGGGCBEGGGCFFGCGGGCGGG6E:EGCFCFGGGFGGGGGFGCCEDGCEGGGFGGGFFGCFGGGFD70+2:=FDFGGF6>FG>GDFF*39@?*:DFGGF*75FF:DD).:;FFF>66A4*9:FB>34@FFFDFBFFFF?>>
@M00689:251:000000000-CJTJ5:1:1101:18490:21995 1:N:0:5
CAGGATTAGATACCCTGGTAGTCCACGCCCTAAACGATGAATGCTAGTTGTTGGGGTGCTTGTCACTCCAGTAATGCAGTTAACACATTAAGCATTCCGCCTGGGGAGTACGGTCGCAAGATTAAAACTCAAAGGAATAGACGGGGACCCGCACAAGCGGTGGAGCATGTGGTTTAATTCGAAGATACGCGAAGAACCTTACCTAGGCTTGACATTGATAGAATCTGCTAGAGATAGCGGAGTGTCTAGTTTACTAGACCTTGAAAACAGGTGTTGCATGGTCGTCGGCTCAT
+
GGGGGGGGGGGGGGGGGGGGGGGGGGGGGGGGGGGGGGGGGGGGGGGGGGGGGGGGGGGGGGGGGGGGGGGGGGGGGGGGGGGGGGGGGGGGGGGGGGGGGGGGGGGEGFGGDGGGGGGGGGGGGGGGGGGGGGGGGGGGGGGGGGGGGGGGGGGGGGGGGGGGGGGGGGGGFGGGGGGGGGGDGGGGGGGGGGGGGGGGGGGGGGGGGGDFGGGGGFFGG7CCGD?FA77AAFGGBFGC:CDGFFFFFF>GGFFBFFFF?FFFFFFFFFFF?FFFFFF2:A<92<6>><?7<
@M00689:251:000000000-CJTJ5:1:1101:16403:21999 1:N:0:5
CAGGATTAGATACCCTGGTAGTCCTAGCCCTAAACGATGAACACTGGGTGTAGCCCCTCACGGGGCTGTGACGAAGCTAACGCATTAAGTGTTCCGCCTGGGGAGTACGGTCGCAAGGCTGAAACTCAAAGGAATTGACGGGGACCCGCACAAGCGGTGGAGCATGTGGTTTAATTCGAAGCAACGCGAAGAACCTTACCAGGTCTTGACATCCCGCTGACCGGCATGGAGACATGTCTTTCCCTCCTGGGACAGCGATGACAGGTGCGGCAGGGCCGTCGGCTCATCTGTGT
+
FGGGGGGGGGGGGGGGFGGGGGGGGCFGGDGGGGGGGGGGG,FGGCFGEGGCG9;FBFCCFG:+8FGCFE,6C@C7CFG9D7BC:=C9<EEFE,,8FF,,=BE:FB@AFFAFEG++@7F,<FGFA,=?,5?,??F8,9<=FEG+::@FE+BEC:F77*3C7<D8@DFG,3@<C2DC,::,3:D888BE**/AFD58<9A+><B+@EFC+0+=6@=DGB57C97557C7)**).02C76**:>*09)<())4405>(3((0<=>B57@7)4(,(0).5>70190(-.))695).
@M00689:251:000000000-CJTJ5:1:1101:6565:22023 1:N:0:5
CAGGATTAGATACCCTGGTAGTCCACGCCCTAAACGATGATTACTCGACATACGCGATACACAGTGTGTGTCTGAGCGAAAGCATTAAGTACTCCACCTGGGAAGTACGACCGCAAGGTTGAAACTCAAAGGAATTGACGGGGGTCCGCACAAGCGGTGGAGCATGTGGTTTAATTCGACGATACGCGAGGAACCTTACCTGGGCTGGAATGCTGCCTGACCGGTCCTGAAAGGGATTTTTATAGCAATGTACAGGCAGTAAGGTGCTGCATGGTCGTCGGCTCAT
+
GGGGGGGGGGGGGEFGGGGGGF<EFGGGGGGGGGGGGGGGGGGFGGGGGGFFGFFGGGCGGGGGFGFGGGGGGGGGGGGGDGGGFGAFCFG,CFGGGGGGGGFFGGGGG@CEGGCCGGGGGG9FGFFDFGGFEFFFG9AFGGGGGGGDGGGGGGFECEGG*DCBEFFFGFGGFFDGFFFGGEE5CCGGECGE=:=FF???FD55C6*CE<>FFFF=9==DF<DDGGDFB>CFFF3<>)97:/>CFF4<B*6*2/8?FFFFA4<7=F:7FF?AA41@B>:;041379
@M00689:251:000000000-CJTJ5:1:1101:7569:22030 1:N:0:5
CAGGATTAGATACCCTGGTAGTCCATGCCGTAAACGTTGGGCACTAGGTGTGGGGGCCGTTCCACGGTTTCCGCGCCGCAGCTAACGCATTAAGTGCCCCGCCTGGGGAGTACGGCCGCAAGGCTAAAACTCAAAGGAATTGACGGGGGCCCGCACAAGCGGCGGAGCATGCGGATTAATTCGATGCAACGCGAAGAACCTTACCAAGGCTTGACATACACCGGAATACTCCAGAGATGGGGTAGCCGTAAGGCTGGTGTACAGGTGATGCATGGTCGTCGGCTCAT
+
GGGGGGGGGGGGGGGGGGGGGGGGGGGGGGGGGGGGGGGGGGGGGGGGGGGGGGGGGG7FFGEAFGDGGGGDGGEC::+8CGFGGGG@BFGGGGGGGGGGCEGGGGGGD:CFGGDFFGGGEEGGGCCFGGGFGGGGFGGGGGDFGGGGGGEGECFGGGDC*CGGG=ECCGG?CC*C5C<CDC:0AFGGGGGGGE=:EFCC6<<FCCCF5=CFDCFGFFF4<*9<CC56@7C?FF71)**6C39<7@FBF:0*97:?0:?>)6)))174FA>)5@498)-300;183)
@M00689:251:000000000-CJTJ5:1:1101:16198:22049 1:N:0:5
CAGGATTAGATACCCTGGTAGTCCACGCCGTAAACGATGTCTACTAGTCGTTGGGTCCCTTGAGGACTTAGTGACGCAGCTAACGCAATAAGTAGACCGCCTGGGGAGTACGGCCGCAAGGTTAAAACTCAAATGAATTGACGGGGGCCCGCACAAGCGGTGGAGCATGTGGTTTAATTCGATGCAACGCGAAGAACCTTACCTGGTCTTGACATATCTAGAATCCTGCAGAGATGCGGGAGTGCCTTCGGGAATTAGAATACAGGTGATGCATGGCCGTCGGCTCAT
+
GGGGGGGGGGGGGGGGGGGGGGGGGGGGGGGGGGGGGGGGGGGGGGGGGGGGGGGGGGGGGGGGGGGGGGGGGGGGGGGGGGGGGGGGGGGGGGGGGGGGGGGGGGGGGGGGGGGGGGGGGGGGGGGGGGGGGGGGGGGGGGGGGGGGGGGGGGGGFGGGFDEGGGGDGGGGGGGGGGGGGGGGGGGGGGECGGGGGGGGGGGGGGFFGGGGGGGG=FBFGFGGCFGGFGGFFFGG*5DDGGGGFFFFFFFGCB>?A?AFFFAFFF??=AF<AFF4:629>FBF??))
@M00689:251:000000000-CJTJ5:1:1101:7940:22055 1:N:0:5
CAGGATTAGATACCCTGGTAGTCCATGCCGTAAACGGTGGGCGCTAGGTGTAGGGGTCTTCCACGGCCTCTGTGTCGTAGCTAACGCATTAAGCGCCCCGCCTGGGGAGTACGGCCGCAAGGCTAAAACTCAAAGGAATTTACGGGGGGCCGCACAAGCGGCGGAGCATGTGGATTAATTCGATGCAACGCGAAGAACCTTACCTGGGCTTGACATACACCAGATCGCTGCAGAGAGGTAGTTTCCCTTGTGGTTGGTGTACAGGTGATGCATGGCTGTCGGCTCAT
+
GGGGFGGGGGFGEFGGGGGGGGFFGGGGGGGGGGGGGGGGGGEGGGGGGGGDGGGG@FCFEGFCFGG:CFED,CCFEF<F?,EFEC:FFGEF<C>@FGD@+C7FGGEB===BFFCGG>@FEGDEBDFG9,,CF<=F:F<F,38>CGGG*:C*/:EEF@88E*:C5:8@+<+<:2+<9<@E>=<+9/ACCEE=:CC5C*;8C<+ACCCFC=<5*2?D7?=C47D<FDFD)9C4<7FF).97FFG7@FF48)6CD750,4:>24548/?<@A).6B>)?@?7:(((-)-
@M00689:251:000000000-CJTJ5:1:1101:7957:22056 1:N:0:5
CAGGATTAGATACCCTGGTAGTCCATGCCGTAAACGGTGGGCGCTAGGTGTAGGGGTCTTCCACGGCCTCTGTGTCGTAGCTAACGCATTAAGCGCCCCGCCTGGGGAGTACGGCCGCAAGGCTAAAACTCAAAGGAATTGACGGGGGCCCGCCAAAGCGGCGGAGCATGTGGATTAATTCGATGCAAAGCGAAGAACCTTACCTGGGCTTGACATACCCCAGATCGCTGCAGAGATGTAGTTTCCCTTGTGGTTGGTGTACAGGTGATGCATGGCTGTCGGCTCAT
+
GGFGGGGGGGGGD9EF<<C<CECFDFCCEBFEGGGGECEG>GCEGGGGEFF<@EFEGGGGEFFFGGEGGGGFFCFE=FC<,FFFFEG7FGGG9FFEFDECCF@GFFDGGGF9CF>FGGEC@CF<DFFGFF?FCGFF@D=8@FGGGGDGDG@C8**4<6441=ECC5C;6A2<EFGCFGGG>=@+<*CF++:55=:EGGGG9CCGGGGF==5C*<CGFF)*95DC665CFDD?FFGG??CCDGGGF?66F?9*9>>1(-478=A))9F)0252)/55558)8>;(3?)
@M00689:251:000000000-CJTJ5:1:1101:16209:22069 1:N:0:5
CAGGATTAGATACCCTGGTAGTCCACGCCGTAAACGATGTCTACTAGTCGTTGGGTCCATTGAGGACTTAGTGACGCAGCTAACGCAATAAGTAGACCGCCTGGGGAGTACGGCCGCAAGGTTAAAACTCAAATGAATTGACGGGGGCCCGCACAAGCGGTGGAGCATGGGGTTTAATTCGATGCAACGCGAAGAACCTTACCTGGTCTTGACATATCTAGAATCCTGCAGAGATGCGGGAGTGCCTTCGGGAATTAGAATACAGGGGATGCATGGCCGGCGGCTCAT
+
GGGGFGFGGGGGFGGGGGGGGFGG9CFFFEGGGGGGGFGFGGFGGG<FDGGGGGGECC,C<FFFGC<<FAECFGDBF:+@AEF<FBFFGGGGGGGGCFEEEGG<EEGGGF9F>FGFGFGGGEGG<@B<FFDFF<DFGDFAEC7CFEE7ECEGE7<F@5CE:F:@86*,2,:<=FE@<BFGGC9;*>C::CE:EGGGGGGGGD8E@57FCEF:4@F:**02*2:*:C?>FGFF:@C7?DD3DDD*=/069>BDD5)).))/)*.)*)0(8,(()*/7)/,-(((((3).
@M00689:251:000000000-CJTJ5:1:1101:21638:22115 1:N:0:5
CAGGATTAGATACCCTGGTAGTCCACGCCGTAAACGATGTCGACTTGGTGGTTGTTCCCTTGAGGCGTGGCTTCCGGAGCTAACGCGTTAAGTCGACCGCCTGGGGAGTACGGCCGCCAGGTTAAAACTCAAATGAATTTACGGGGGCCCGCACCAGCGGTGGAGCATGTGGTTTAATTCGATGCCACGCGAAGAACCTTAACTGGTCTTGACATCCACGGAAGATTTCAGAGATGAGGATTTGCCTTCGGGGACCGTGAGACCTGTGGTTGTGCGCTGTCGGCCTATCTGTCTT
+
GGGGGGGGGGGGGGGGGGGGGGGGEFGGGFGEGGGGGGG@DF<BFCF86<7CCC6,CC,CC,FC@C@FG:F,FDC=C67=<,FE@C:@C+BF<E7CFFCEEEDFGGFEC<?FCCE:F+C+<B,,CDGG<,,@F9C@F,@,,,8@CGGEGF8BC*4C7*1<41**=*17:CCDCEFCF<C+*5;E::<<2:*7:CEGGGDF7+<+2+<FEF7+*+0*2)9<))*)**321*:617>D*)**2***19?<?)(1).7(-44)4@.()00)7((,()*)))(453(4(((6).).)6)
@M00689:251:000000000-CJTJ5:1:1101:5026:22116 1:N:0:5
CAGGATTAGATACCCTGGTAGTCCATGCCGTAAACGGTGGGCGCTAGGTGTAGGGGTCTTCCACGGCCTCTGTGTCGTAGCTAACGCATTAAGCGCCCCGCCTGGGGAGTACGGCCGCAAGGCTAAAACTCAAAGGAATTGCCGGGGGCCCGCACAAGCGGCGGAGCATGTGGATTAATTCGATGCAACGCGAAGAACCTTACCTGGGCTTGACATACACCAGATCGCTGCAGCGATGTAGTTTCCCTTGTGGTTGGTGTACAGGTGATGCATGGCTGTCGGCTCAT
+
GGGFFFEFGD@CF@FF@C@@FF@EFEGCFGGDGGFGG@FGGG@@F:C<6;C,@F7EG7F@F9DEFCEF7FFGGGGGCFFGG<EC<=+@FFGGF<CC8@+CCFGFGGG@7FCCCCCEEG@FFGF8FFGGGGGGGDFC@DFG@,@FG:>FC>EE7::*<5<F7FC8888A+30<FCCFFC<:>C+<<CA?<EGD***;0C86C?<FF+:E58>:C++:*=?*9*/*27C35DG?F)7))8FC>CCG4866=7:CD5@FFB?>-=4>F?7>=)48)*7)5),5(((,(.6
@M00689:251:000000000-CJTJ5:1:1101:25241:22118 1:N:0:5
CAGGATTAGATACCCTGGTAGTCCATGCCGTAAACGGTGGGCGCTAGGTGTAGGGGTCTTCCACGGCCTCTGTGTCGTAGCTAACGCATTAAGCGCCCCGCCTGGGGAGTACGGCCGCAAGGCTAAAACTCAAAGGAATTGACGGGGGCCCGCACAAGCGGCGGAGCATGTGGATTAATTCGATGCAACGCGAAGAACCTTACCTGGGCTTGACATACACCAGATCGCTGCAGAGATGTAGTTTCCCTTGTGGTTGGTGTACAGGTGATGCATGGTCGTCGGCTCATCTGTCTAT
+
GGGGGGGGGGGGGFGGGGGGGGGGGGGGGGGGGGGGGGGGGGGGGGGGGGGFGGGGGGGGGGGGGGGGGGGGGGGGGGGGGGGGGGGGGGGGGGGGFGGGGGGGGGGGGGGGGGGGGGGGGGGGGGGGFGGGGGGGFGGGGGGGGGGGGGGGGGGGGGGGEGGGGEGGGGGGGGGFGGGGGGGGGGGCGCEGGE=*CGGGGGGGGF=FGGGGGGGGGFFGFGGFCGGGFD5FF=FGFF7:FGGGFFFFFFA:C<FFF6<:>FF<FF?9FAA26=FFFFFF>>B?1<DB2924))-
@M00689:251:000000000-CJTJ5:1:1101:16059:22432 1:N:0:5
CAGGATTAGATACCCTGGTAGTCCATGCCGTAAACGGTGGGCGCTAGGTGTAGGGGTCTTCCACGGCCTCTGTGTCGTAGCTAACGCATTAAGCGCCCCGCCTGGGGAGTACGGCCGCAAGGCTAAAACTCAAAGGAATTGACGGGGGCCCGCACAAGCGGCGGAGCATGTGGATTAATTCGATGCAACGCGAAGAACCTTACCTGGGCTTGACATACACCAGATCGCTGCAGAGATGTAGTTTCCCTTGTGGTTGGTGTACAGGTGGTGCATGGCCGTCGGCTCAT
+
GGGGGGGGGGGGGGGGGGGGGGGGGGGGGGGGGGGGGGGGGGGGGGGGGGGGGGGGGGGGGGGGGGGGGGGGGGGGGGGGGGGGGGGGGGGGGGGGGGGGGGGGGGGGGEGGGGGGGGGGGGGGGGGGGGGGGGGGGGGGGGGGGGGGGGGGGGGGGGGGGGGGGGGGGGFFGGG7FFGFGGGGGGGGGGGGGGGGGGGGGFGGGGGGGGGGGGGGGFFCFGGGGGGGFGGFFFGGFFDGGGGGF9FAF?AGGFFFFBFFFFFFFFFFFFFFFFF>FFFFB>F?:?A
@M00689:251:000000000-CJTJ5:1:1101:22301:22469 1:N:0:5
CAGGATTAGATACCCTTGCGTCAAGGCATTGGATCACTGAAGAGCTAGGGCCAGGACTTTACACAATGGGGTTTTTTGTATGTGTTCATTAAATTTCTTCCTGCTATGGCTGCCTAACTGTAAAACAAGGCAAGGGCTGCAGTTCTTCTAGCCTGTCTGCCTGCCTTGCTATTTGGACAGTAAGCTTTGGTTCAGGATCTGTCTTACCCTTGAAAATGATGTAGTCCCGGTCTTTTTTGAGACACCATGCCTATAGTAAGAGTCACATGTATTTTGAAGGTGGTGCATGGCCGTT
+
GGGGGGGGGGGGGGGGGGEC7@FGGFEGGFGEF@FECEGGCCFGGGDCFGEEEGGEFFFGGGGGGGCFGFE@CEFFGGFEEECFCFGGGGFGFCGGFFGFGGGGFGC<EFFGFEFGGGGGGGGFFEGGGFFGGEGGGCGDGEC5BE<FEFGGGGGFGGCFFEFEF?F:=B?<FGCFFE=FFDGGGGGCAFDFFGGGF,DFG7DDDC;CEGGGGGGGG8ADG@FFG?FC?D7?599CFBGCCC68655>CF:FCBFFFFEF9=CAFFFC/9<).;AF>FEFF@@FF@FFCD(614(
@M00689:251:000000000-CJTJ5:1:1101:20169:22503 1:N:0:5
CAGGATTAGATACCCTGGTAGTCCACGCCGTAAACGATGTCGACTTGGAGGTTGTGCCCTTGAGGCGTGGCTTCCGGAGCTAACGCGTTAAGTCGACCGCCTGGGGAGTACGGCCGCAAGGTTAAAACTCAAATGAATTGACGGGGGCCCGCACAAGCGGTGGAGCATGTGGTTTAATTCGATGCAACGCGAAGAACCTTACCTGGTCTTGACATCCACGGAAGTTTTCAGAGATGAGAATGTGCCTTCGGGAACCGTGAGACAGGTGTTGCATGGTCGTCGGCTCATCTGTCTT
+
GGGGGGGGGGGGGGGGGGGGGGGGFGGGGGGGGGGGGGGGGGGGGGGGGGGGGGGGGGGGGGGGGGGGGGGGGGGGGCGGGGGGGGGGGGGGGGGGGGGGGGGGGGGGGGGGGGGGGGGGGGGGGGGGGGGGGGGGGGGEGGGGGGGGGGGGGGGGGGG>FGGFFGG?FGGGGGGGGGGGGGGGGF9<EGGGGCEGGGGGGGGGGGGGGGG?6C9D*7?DGGGDC:CFFG78?5CC867DCGGCF6BA4>:DDDFB>F658F?:FF=0?04A2*/>?=9>:249:?24.6<:5))
@M00689:251:000000000-CJTJ5:1:1101:9070:22504 1:N:0:5
CAGGATTAGATACCCTGGTAGTCCATGCCGTAAACGTTGGGCGCTAGTTGTAGGGGTCTTCCACTTCCTCTGTGTCGTAACTAACGCATTAAGCTCCCCTCCTGGGTACAACGGACGCAAGGCTAAAACTCAAAGGAATTTCCCAGGGCCCGCCCAAGATGCCTAGCATGTGGTTTAATTCGAAGCAACGCGAAGAACCTGACCTCGCTGTCAAATACACCAACTTGCGCCAGGAGTATATTGTTACCTTGTGTGTGTTTAAATGTTTTTCATGTCATACAGTCACGCAGTCAT
+
EGF<,@EF<<CEFCF<-@FG9CEFFF,C,@FCF<E,6,,6@C:FCFF@C<EEF,,+6B<FF9EF,::CCF9,,<CC,C6,B9<C@?CCCF99,C,6,,8,B8EF,7,:,,,,+7+4+8C:++=4BBE?FD=<FEA=EFGF,,@,,:6+88++8+8@8B:,7,,,7,7E=,@,,388DEGF+3,,**77>**;;7=CC6;8,4<>;,****/+33<+;6AD*2***+++))*)).1*0)*****00**)/*)0*0)((.,7<*)-*1*))(,.)*1***)-).-)))((,((())
@M00689:251:000000000-CJTJ5:1:1101:9058:22518 1:N:0:5
CAGGATTAGATACCCTGGTAGTCCATGCCGTAAACGGTGGGCGCTAGGTGTAGGGGTCTTCCACGGCCTCTGTGTCGTAGCTAACGCATTAAGCGCCCCGCCTGGGGCGTACGGCCGCAAGGCTAAAACTCAAAGGAATTGACGGGGGCCCGCAAAAGCGGCGGAGCATGTGGATAAATTCGATGCAAAGCGAAGAAACTTACCTGGGCTTGACATACACAAGATCGCTGCAGAGAGGTAGTTTCCATTGTGGTTGGTGTAAAGGGGTTGCATGGCCGTAGGCTGATATGTCT
+
FGGGGGGGGGGGGFGGGGGGGGCFGFFGGEGGGGGGEFGGGFGGGGGGGFGFGFGG,@FGGFGF@FGGGGGGG9FGGFC@GGGGGGGG>FFFEGEGDGGGGGGGGGG++>CFEG7FGCGCGGGGFGGGGG,FCFFGC<FC,@,8BFCF*:*:C@1*4*4C1*BCGGEC+<+<++<+0<C7*;++<;CC+3*2:*:>C*;9+<<@+<FGC*1/5<C7:6=9455<6;**<3/6979*<@69=7**6@*)9957CF::B((.5/).*))()4(46*0)))((((..(,4)).6)6
@M00689:251:000000000-CJTJ5:1:1101:20179:22518 1:N:0:5
CAGGATTAGATACCCTGGTAGTCCACGCCGTAAACGATGTCGACTTGGAGGTTGTGCCCTTGAGGCGTGGCTTCCGGAGCTAACGCGTTAAGTCGACCGCCTGGGGAGTACGGCCGCAAGGTTAAAACTCAAATGAATTGACGGGGGCCCGCACAAGCGGTGGAGCATGTGGTTTAATTCGATGCAACGCGAAGAACCTTACCTGGTCTTGACATCCACGGAAGTTTTCAGAGATGAGAATGTGCCTTCGGGAACCGTGAGACAGGTGTTGCATGGTCGTCGGCGCATCTGTCTT
+
FGGGGGGGGGGGGFFGFGGGGGGFFGGGGGGGGGGGGGGGGGFGGGGGFGGGGGGGGGGGFFGGGGGGGGGCFFGGGGGGGGGFFFGGGGGGGGGGGGGFEEGGGGGGGGGGFE+@CFEGGGGFGGFGGGCFGDGC>FFGGGGGGGGGGCBEGEGEGGGGGGGGEFFFFFGGGGGFEGGGFF7FCFF+:5CE=EEGGGGGGGGGFGCFDDGG<<EFG@FGG3DD9CFGFGGFF;CGFFG7CFFGF6?A*5:D35>:6?FFB*4:?)/4B?F)3@=FF?9B0241((,(4AA44))
@M00689:251:000000000-CJTJ5:1:1101:23841:22561 1:N:0:5
CAGGATTAGATACCCGGGTAGTCCCAGCTGTAAACGATGCGCGTTAGGTGTGTCAGTGACCACGTGTCACTGAGGTGCCGAAGGGAAACCGTGAAACGCGCCGCCTGGGGAGTACGGTCGCAAGGCTGAAACTTAAAGGAATTGGCGGGGGAGCACCACAACGGGTGGAGCCTGCGGTTTAATCGGACTCAACGCCGGGAATCTCACCGGATAAGACAGCTGAATGATAGTCGGGATGAAGACTCTACTTGACTAGCTGAGAGGAGGTGCATGGCCGTCGGCTCATCTGTCCCTT
+
GGGFGGGFGGGGGGGGGGGGGGGGGGEFGGGGGGGGGGGGGGGGGGGGGGGGGGGDFFGGGGGGGGGGGGGGGGGGGGGGGG7FCGGGGGGGGFFEGFGGGGGGGGGGGGGGGGGGDFGGGGGGGGGGGGGGGFGDFAFEGFGGGGGGGGGG>GGGGGFGGGGGGGGEEGFGGGGGGG5CDGGGF5*:EFGGGEGEG58CGGFCGGGGGGGD7FFFGFFGDC*>:C7*87*137CC3<7:7:FC?FFFFFFGCFFB?FA?2*5477>BF7?A2;76@5139;(()-444).))-.
@M00689:251:000000000-CJTJ5:1:1101:16611:22701 1:N:0:5
CAGGATTAGATACCCTGGTAGTCCATGCCGTAAACGGTGGGCGCTAGGTGTAGGGGTCTTCCACGGCCTCTGTGTCGTAGCTAACGCATTAAGCGCCCCGCCTGGGGAGTACGGCCGCAAGGCTAAAACTCAAAGGAATTGACGGGGGCCCGCACAAGCGGCGGAGCATGTGGATTAATTCGATGCAACGCGAAGAACCTTACCTGGGCTTGACATACACCAGATAGCTGCAGAGCTGTAGTTTCCCTTGTGGTTGGTGTCCAGGTGTTGCATGGTTGTCGGCTCATCGGTCCAT
+
GGGGGGGGGGGCFFGGGGGGGGFGGGGGGGGGGGGGDGGGGGGGGCGFFGGFGGGGGGGGGGGGCGGGGGGGFCEDFGGFGGGGEGGGDGGGGGGGGGGGGGGGGFGGDEFGGGGCGGGEFGGFFFFFFFFGGGFFGGFFFGGGGGGGGG*>@**=<CEDGGGGGGGGFFC7FCFFFEGGGGGGGGGGG5>CC=EGGFCCGGGGG7CEGGDEGGGGGFFGGFFD4*<C4>DFF****0:7:0:*/==48))2C5<?02:@064:?9?AFF<?A756*),-4>9?:2))((,(()-
@M00689:251:000000000-CJTJ5:1:1101:16596:22716 1:N:0:5
CAGGATTAGATACCCTGGTAGTCCATGCCGTAAACGGTGGGCGCTAGGTGTAGGGGTCTTCCACGGCCTCTGTGTCGTAGCTAACGCATTAAGCGCCCCGCCTGGGGAGTACGGCCGCAAGGCTAAAACTCAAAGGAATTGACGGGGGCCCGCACAAGCGGCGGAGCATGTGGATTAATTCGATGCAACGCGAAGAACCTTACCTGGGCTTGACATACACCAGAGCGCTGAAGAGATGTCGTTTCCGTGGTGGTTGGTGTCCAGGTGTTGCATGCATGTTGGTTCTGGTGTGT
+
GEGFGGGGGGGGGDGFGGGGGGFGAFGGGGEFEGFGCFGGGGGGGGGGGGGFGG,@FFGGGGFGGG+6CDCE<@CFF<FE7EGGGGGGGGGGGGGCGEG:FGGGGGGGGGGGGECCGGGGGGGGGGGGGGAEFGGFFFDC@AEGDGG7CFBC7:FEGBFFBC8**?EFCCGGD7AFFCE@*C+<@C:+<CECE*:EC>8E7EC<0<7C*;*:9+<D****2**9*2:>;7)94*006*:*/9**0@)5))(19)829?:))/).)004)44<)1)*19)).,--6))).41(,
@M00689:251:000000000-CJTJ5:1:1101:21222:22854 1:N:0:5
CAGGATTAGATACCCTGGTAGTCCACGCCGTAAACGTTGGGCGCTAGGTGTGGGGTCCTTCCACGGATTCCGTGCCGCAGCTAACGCATTAAGCGCCCCGCCTGGGGAGTACGGCCGCAAGGCTAAAACTCAAAGGAATTGACGGGGGCCCGCACAAGCGGCGGAGCATGTTGCTTAATTCGACGCAACGCGAAGAACCTTACCAAGGTTTGACATGCAGGGAAATCTCCCAGAGATGGGGGGTCCGCAAGGGTCCTGCACAGGTGATGCATGGCCGTCGGCTCAT
+
GGGGFGGGGGGFFGGGGGFFGGGGGGEGGGGGGGGGGGGGGGGGGGGGGGGEGGGGGGGGGGGGGGGGGGGGGGGGGGGGGGGGGGGGGGGGGGGGGGGGGGGGGGGGGGGGGGGGGGGGGGGGGGGGGGGGGGGGGGGGGGGGGGGGGGGGGGGGGGGGGGGGGGGGGGGGGGGGGGGGGGGGGGGGGGGGDGGGGGGGFGGGGFGGGGGGGGGGGFFDC9*99FGGFF<FFFFG=FFGDGGGFFF>FFFGGFF?BB0)29?:748<F>BA25)9BFFF09:<BF
@M00689:251:000000000-CJTJ5:1:1101:8843:22860 1:N:0:5
CAGGATTAGATACCCTGGTAGTCCATGCCGTAAAAGGTGGGCGCTAGGTGTAGGGGTCTTCCACGGCCTCTGTGTCGTAGCTAACGCATTAAGCGCCCCGCCTGGGGAGTACGGCCGCAAGGCTAAAACTCAAAGGAATTGACGGGGGCCCGCACAAGCGGCGGAGCATGTGGATTAATTCGATGCAACGCGAAGAACCTTACCTGGGCTTGGTATACACAAGATCGCTGCAGAGATGTAGTTTCCCTTGTGGTTGGTGTACAGGTGTTGCATGGCTGTGGGCTACTATGTCT
+
GCFFFFGEGFGFFEGGFGGFGG,@EFFCCFGDEG,CFGFCF@FFGCGG9EFFGGEC:CEGDFG9FFFFF8FF<FFFGGGG7FDF<B@B=FFEF9@784+@:FFFGGBCFFF9FFC7C@FGGGGFCCD<3FFFFGFEFGF8FG,:BFEG>F>>CEFEGGC::7EGGE5@:@<EFA9??FFGFCC7<;CE<EEGGDE?<*2@GCF:FGGFGCDE*+<CGBFGFGFFFFF3)7>?F69*/9:**0*:6974*).9DFF?F:?FF*)6)004:1<7<?F4<>:(8?:?((.-)64))
@M00689:251:000000000-CJTJ5:1:1101:14787:22873 1:N:0:5
CAGGATTAGATACCCTGGTAGTCCATGCCGTAAACGGTGGGCGCTAGGTGTAGGGGTCTTCCACGGCCTCTGTGTCGTAGCTAACGCATTAAGCGCCCCGCCTGGGGAGTACGGCCGCAAGGCTAAAACTCAAAGGAATTGACGGGGGCCCGCACAAGCGGCGGAGCATGTGGATTAATTCGATGCAACGCGAAGAACCTTACCTGGGCTTGACATACACCAGATCGCTGCAGAGATGTAGTTTCCCTTGTGGTTGGTGTACAGGTGTTGCATGGCTGTCGGCTCCT
+
GGGGGGGGGGGGGGGGGGGGGGGGGGGGGGGGGGGGGGGGGGGGGGGGGGGCFGGGGGGGGGGGGGGGGGGGGGGGGGGGGGGFFDGGGGGGGGGGGGGGGGGGGGGGGGGDGGGGGGGGGGFGGGGGGGGGGGGGGGGGFFFGGGGGGGGGGGGDFFFGGDGG=CCCEGGGGGGGGGFFGGFGGDGDGEEGGGGEFGGGGGGGGGGGGGG=DFGGF?=CGGGF=DGGFDGFFBF46?FGGFCFFFFFF@>4DF@268,>A864<FFFF?AFBFFF@)8802033((
@M00689:251:000000000-CJTJ5:1:1101:14806:22878 1:N:0:5
CTGGATTAGATACCCTGGTAGTCCATGCCGTAAACGGTGGGCGATAGGTGTAGGGGTATTCCACGGCCTCTGTGTCGTAGCTAACGCATTAAGCGCCCCGCCTGGGGAGTACTGCCGACAGGCTAAAACTAAACGCCATTGACGGGGTCCGGCACAAGCCGCGGCGCAGGTGGGTTAATTCGATGCAACGGTAAGAACCTTACTCGAGCTTGACATAAACGAAATCACTGTAACGTAGAATTTTGCATGTTGGTGGTGGTACAGGATTTACAGACGAGTCGGATCATAGGTACAT
+
G,6CC<EC<FEC96;-CC<,6;C,,CCCE7,BFGCF,C,@:,@+@FGDF@FEFD7CF,,,,C,CF+6+@CAFEFGC:FE<FGGGCGE@6CE<,,7=:+FEGCG77B+8>F,<,A,=+++44>DC5,5A,,<FF,>++8@9FF,+6@F58,+**@*,36,*154***3*4*=CE*1;C@C9+/<B+*+2+2*/**+0+0;C++A++***2*0*02+07*1**)****+2***/11**))**20:**1*-1*-**0.4((,8-06))))69).-)/))).(.(((,(().))--)).
@M00689:251:000000000-CJTJ5:1:1101:7241:22937 1:N:0:5
CAGGATTAGATACCCACTGGGAGGGAGCTGGGGTTGGGATGCTCCAGGTGTCCCTCCGTCCCCAGGGGACTGTCACGGGTACCCCCGAGGCTGCTGCTGCTAGAGCCCAAGTGCTGCCTGCCGCAAGCATTTTCACATGCATGGGACGTCTAAAGGTGATCCTGAAACACCCTGTGCCTCCTGGTGAAAGGCTGTATTTCCCCAGGTCTGCAGGCGGGTCAGCCTTTGTGCATGCTCTTCCTCCAGGTGGTCCATGGCTTTCGGCTCATCTTTCTCTTACTCACCCTCCTACGA
+
GFGGGGGGGGGGGEFGFGGFDCF7BEGGGG8C@@FGGGFFGAFC@FGDFFGGGFFGGEFCFEGGGGGCEEGGGG9D=BFGGGGGGFEGGDGBFEF,9EFGG,CFGGEFFFGFGGGE9EFFGGGDEFE@FF,FCDGFFG9>,@@D7=,>BF@+@@><8>,@EFC@D3;C,@F*B:@>ECDCF8,?F6,;?CEDFGC2?,,2>,=C85CFG:D:F,*2:>E3DCF*279*9CGFFB*:/7CCC7>5>4)467:***9<?(()(/(())0,*-)-.0==F?))-64(((,4(().4:
@M00689:251:000000000-CJTJ5:1:1101:7225:22949 1:N:0:5
CAGGATTAGATACCCACTGGGAGGGAGCTGGGGTTGGGATGCTCCAGGTGTCCCTCCGTCCCCAGGGGATTGTCACGGGTACCCCCGAGGCTGCTGCTGCTAGAGCCCAAGTGCTGCCTGCCGCAAGCATTTTCACATGCATGGGACGTCTACATGTGATCCTGAAACACCTTGTGCCTCCTGGTGCACGGCTGTATTCCCCCAGGTCTGCCGGCGGGTACGCCTCTGTGCATGCTCTTCCTCCAGGTGGTGCATGGCTGTCGGCTCATCTGACGCTTAGTACCACCTTTCCGTG
+
FFGGD<FFFFGACFCDF9;,;,8@+@FEG@8CCCF7@C,C7EFC8@F?EEGG9<,C,@@<@@FFCDEED,C,:CCC:FFFCFF,C>+47>>,=FF,EF@FG<EFCD,+B+B:?FF;G,5,,,8=C@7<,7?FGGCD,DBE,,=BDBA83+833,,383,@,@FA,,6,7:*,@=@,=D93*5>,42,,27*;>C,,6,,2CD58**=4<87+:**:))85**5>**0*9*09@6*:*6D*:>FG)/5))8,*:)95:??).921><BB4)6))*))07().)66))(.)-6),)-
@M00689:251:000000000-CJTJ5:1:1101:13003:23070 1:N:0:5
CAGGATTAGATACCCTGGTAGTCCACGCCATAAACGATGACAACTAGATGTTGGGAGGGTCTGCCTCTCGGTGTCGCAGCTAACGCGTTAAGTTGTCCGCCTGGGGAGTACGGCCGCAAGGTTGAAACTCAAAGGAATTGACGGGGACCCGCACAAGCGGTGGAGCATGTGGTTTAATTCGATGCAACGCGAAGAACCTTACCAGCGTTTGACATGGCACGGCGATTTCCAGAGATGGACTTCTTCCCGCAAGGGACGTGCGCACAGGTGCTGCATGGTTGTCGGCTCATCTGTT
+
GGGGGGGGGGGGGGGGGGGGGGGGFGGGGGGFGGGGGGGGGGGGGGGGGGGGGGGGGGGGGGGGGFGGGGGGGGGGGGGGGGGGGGGGGGGGGGGGGGGGGGGGGGGGGGGGGGGGGGGGGGGGDFFGGGGGGGGGGGGFGGGGEGGGEGGGGGGGCFGGGGGGDFG9FGGG<<FGGGGCFFGFGGFC=CEEGGGGGGGGGGGG6CEAGGGGGGFGG>FDDDGGGGGFFDGFFFGGFFFF4**09=BBF;1>CFB60-4)4B09E)<:9:>ADF6?FFFFFF2(44?2<26)664
@M00689:251:000000000-CJTJ5:1:1101:9974:23088 1:N:0:5
CAGGATTAGATACCCTGGTAGTCCACGCCCTAAACGATGAATGCTAGTTGTTGGGGTGCTTGTCACTCCAGTAATGCAGTTAACACATTAAGCATTCCGCCTGGGGAGTACGGTCGCAAGATTAAAACTCAAAGGAATAGACGGGGACCCGCACAAGCGGTGGAGCATGTGGTTTAATTCGAAGATACGCGAAGAACCTTACCTAGGCTTGACATTGATAGAATCTGCTAGAGATAGCGGAGTGTCTAGTTTACTAGACCTTGAAAACAGGTGATGCATGGCTGTCGGCTCAT
+
GGGGGGFGGGGGGGGGGGGGGGGGGGGGGGGGGGGGGGGGGGGGGGGGGGGGGGGGGGGGGGGFFGFEGGGGGGGGGGGGGGGGGGGGGGGGGGGGGGGGGGGGGGGGGGGGGGGGGGGGGGGGGGGFGGGGGFGGGGGDGGFFGGGGGGGEE@FFG?FEGGGGGGGFGGGGBEGGGFGGGGFGGCGGC55CCEGGGGGGGGFFFGGGGG5ADFG=>FFDCF@DGGGDFCFFFFCGF+>:<<CFFF=2=6<FG?F4ABD4:?BDFFBB;::A:FFF*74A?BF?B?<>F::2:
@M00689:251:000000000-CJTJ5:1:1101:15555:23105 1:N:0:5
CAGGATTAGATACCCTGGTAGTCCATGCCGTAAACGGTGGGCGCTAGGTGTAGGGGTCTTCCACGGCCTCTGTGTCGTAGCTAACGCATTAAGCGCCCCGCCTGGGGAGTACGGCCGCAAGGCTAAAACTCAAAGGAATTGACGGGGGCCCGCACAAGCGGCGGAGCATGTGGATTAATTCGATGCAACGCGAAGAACCTTACCTGGGCTTGACATACACCAGATCGCTGCAGAGATGTAGTTTCCCTTGTGGTTGGTGTACAGGTGTTGCATGGTCGTCGGCTCAT
+
GGGGGGGGGGGGGFGGGGGGGGGGGGGGGGGGGGGGGGGGGGEGGGGGGGGGGGGGGGGGGGGGGGGGGGGGGGEGGGGGGGGGGGGGGGGFFGGGGEGGGGGGGGGGGGGGGGGGGGGGGGGGGGGFFFGGGGGGGGGGGGGGGGGGGGGEEEGCCCGGGGCEEGGGGGGGGFFDFGGGGFGGGGFGGGG==CEEGGGGGGGGGGFFCFFEGGDDFFFGFGGGG4=CFGGFFFGF66CGGG*:9@?<?@.7C@FBB?FFBFBFF?43;?<><FFFF39B9>B???B
@M00689:251:000000000-CJTJ5:1:1101:21653:23154 1:N:0:5
CAGGATTAGATACCCTGGTAGTCCATGCCGTAAACGGTGGGCGCTAGGTGTAGGGGTCTTCCACGGCCTCTGTGTCGTAGCTAACGCATTAAGCGCCCCGCCTGGGGAGTACGGCCGCAAGGCTAAAACTCAAAAGAATTGACGGGGGCCCGCACAAGCGGCGGAGGATGTGGATTACTTCGATACAACGCGCAGAACCTTACCTGGGCTTGACCTCCACCACATCTCTGCAGAGAGTTAGTTTCCCTTTTGGTTTGTATACAGGTCATGCATGTCCTTCGGCGCAT
+
GGG-FGGGEFGFFFGGGDEEFFGGGFCFFFGCGGGGGGFDDGCFGGGGGGGGFGD7FCFGGGGGEGGFGGGCFFFG6CFBFFGGGGEGGEGFGG:@EGGCFGGGCG+++B?F::>C+:>@>+A=DFC<FGGCCF,,+@FF,=C:+>F*4>CEGGGG7:F<FGEG*8*/0:C+++<9<CGCF859*:CE8CE=**/:EGC*:?FGC7**20/*98+2*)8527*/02+0977?)95C)):>C*;>887-9)-*/.7((.)92@2))7))/)).4**0**.63:6>(18
@M00689:251:000000000-CJTJ5:1:1101:21669:23163 1:N:0:5
CAGGATTAGATACCCTGGTAGTCCATGCCGTAAACGGTGGGCGCTAGGTGTAGGGGTCTTCCACGGCCTCTGTGTCGTAGCTAACGCATTAAGCGCCCCGCCTGGGGAGTACGGCCGCAAGGCTAAAACTCAAAGGAATTGACGGGGGCCCGCACAAGCGGCGGAGCACGTGGATTAATTCGATGCAACGCGAAGAACCTTACCTGGGCTTGACATACACCAGATCGCTGCAGAGATGTAGTTTCCCTTGTGGTTGGTGTACAGGTGATGCATGGCCGTCGGCTCATATGTCT
+
GCEE@GFGGFGGDEF@CDF@EEEFEFFC6@@FGFEGGGGGGGGDCEGGFEFDCFGGGGFFEEDGCCEGGGDGGCGGGGFGGFGDFGDGGGGCGGGGEGGGGGGGGGGGGEGGGGGDGGEGEG?FGGGGGGGGGADFGGGECGD@FGGGGGGGGEEGFF@CEG8C8*:C*:28CC+<@FG+:@9<+??CECGDECD8CCFGGG?8FCFFGG<=<CF*??9CCD<7CFFGF397?F7297>7C7>C4FFF=)-7DFF69?2)399BF=?A@9ABBF>5/59699;1,55)6<<2A
@M00689:251:000000000-CJTJ5:1:1101:25172:23179 1:N:0:5
CAGGATTAGATACCCTGGTAGTCCATGCCGTAAACGGTGGGCGCTAGGTGTAGGGGTCTTCCACGGCCTCTGTGTCGTAGCTAACGCATTAAGCGCCCCGCCTGGGGAGTACGGCCGCAAGGCTAAAACTCACAGGAATTGCCGGGGGCCCGCACAAGCGGCGGAGCATGTGGATTAATTCGATGCAACGCGAAGAACCTTACCTGGGCTTGGCATACACCAGATCGCTGCAGAGATGTAGTTTCCCTTGTGGTTGGTGTACAGGTGTTGCATGGTCGTCGGCTCAT
+
FGGGGGGGGGEFFFGGGFGGGGGGGGGGGGGGGGGGGGGGGGGGGGGGGGGFGGGG@GGGGGGGGGGDGGGGGGGGGGGGGGGFGGGGGGGGGGGGGGGGGGGGGGGGGGGGGGGGGGGEGGGGGGGGGGGG,DFGGGGGG,EFGGGGGGGGGGGGGFGDCEGDGGGFGGFCGGGGCGGEGFCFFGGFFEEGDCEGGGFGGGFGGC*:CFGCGC0>*69FF3<*>F59FGG?F=5FFFG*:FGGFBFB=@AGGFF?>F?@<F2>4?FBFFFBAFFFFF>(4>>014)
@M00689:251:000000000-CJTJ5:1:1101:7932:23190 1:N:0:5
CAGGATTAGATACCCTGGTAGTCCACGCCCTAAACGATGTCTACTAGTTGTCGGGTCTTAATTGACTTGGTAACGCAGCTAACGCGTGAAGTAGACCGCCTGGGGAGTACGGTCGCAAGATTAAAACTCAAAGGAATTGACGGGGACCCGCACAAGCGGTGGATGATGTGGATTAATTCGATGCAACGCGAAAAACCTTACCTACCCTTGACATGGCTGGAATCCTTGAGAGATCAGGGAGTGCTTGAAAGAGAACCAGTACACAGGTGTGGCATGGCCGTCGGCTCAGCTGTC
+
GGGFFGGGGEFFGEEGFGGGFF<DD<BCEGGGGGGGGGGGFFFCFGGGGGGGGGGGEGGFFGGGFF9EGGGGFGEDGG7FGEF7FFCGG<FEGFFG,BCCFF7FGGG@=FGGGGCCF@:FC,,C8?FCAAEF?8,AFCFGFGGD::CCCE:CCEFG7BCGGGFGD6DF@F99>FD;ECDC@DD:FFFG5?E5:E5E56@FCG?;9F5?FFGGGFG4CAB*/9774:7*19CFFF4CFF4**19*6=F?F=<D5?@>(4(*.=446>F46<,1(0/<F),46(((((-3(,62<2
@M00689:251:000000000-CJTJ5:1:1101:6957:23397 1:N:0:5
CAGGATTAGATACCCTGGTAGTCCACGCCCTAAACGATGAATGCTAGTTGTTGGGGTGCTTGTCACTCCAGTAATGCAGTTAACACATTAAGCATTCCGCCTGGGGAGTACGGTCGCAAGATTAAAACTCAAAGGAATAGACGGGGACCCGCACAAGCGGTGGAGCATGTGGTTTAATTCGAAGATACGCGAAGAACCTTACCTAGGCTTGACATTGATAGAATCTGCTAGAGATAGCGGAGTGTCTAGTTTACTAGACCTTGAAAACAGGTGTTGCATGGCCGTCGGCTCAT
+
GGGGGGGGGGGGGGGGGGGGGGGFDFFFGGGGGGFGGGGGGGGGGGGGCFGGGGGGEGGFGFGGGFGGGGGGF<EFGGGFCGGAFFDGGDGGGGGGFGGGGDGGGGGGGFFDDFGCEG7FCFGGGFGGGGGGGG,FFGGGFGGEGG+CBFGGCEGGG8FGGGGDE6F@FFGGGFFGFGG7CGFG5BFGGGGG?EGGGCCFGGGGGG6FFFGGGCFGF6;3CCFFDC7@A7:AF:::=FGD5DGGFFFFFFFGG?FDB>A??FB>?F4(04?FFF>F*99B7?>,472(-,()-
@M00689:251:000000000-CJTJ5:1:1101:23477:23426 1:N:0:5
CAGGATTAGATACCCTGGTAGTCCACGCCCTAAACGATGAATGCTAGTTGTTGGGGTGCTTGTCACTCCAGTAATGCAGTTAACACATTAAGCATTCCGCCTGGGGAGTACGGTCGCAAGATTAAAACTCAAAGGAATAGACGGGGACCCGCACAAGCGGTGGAGCATGTGGTTTAATTCGAAGATACGCGAAGAACCTTACCTAGGCTTGACATTGATAGAATCTGCTAGAGATAGCGGAGTGTCTAGTTTACTAGACCTTGAAAACAGGTGATGCATGGCCGTCGGCTCAT
+
GGGGGGF<FFFFEFFGGGGGFGGGGDGGGDGFGGFGGGGGGFGGGGGCFFFGGGEGGGGGGGGFFGFGGGGGG9FDGGGGGGGEEEEFGGGFGFGGGGGGGGGFFGGDFFGGGF:F+F+@EF9AFGGF8EGGGFGGGGGGGGGEGGGGGCCEDEGGGFFCECC8ECF9FFAFGGGGGDGGGGGCCF;>F5EGG=/<CGFFGGFGFGGGG?<EGF7C@+;@FGFDDGFGA@FF4;D+6A):)7>CFFFFFFDFG4@5<-69>FFF?FFFFF624F4*87:<(42399>B916))
@M00689:251:000000000-CJTJ5:1:1101:11566:23486 1:N:0:5
CAGGATTAGATACCCTGGTAGTCCACGCCGTAAACGATGAGTGCTAGGTGTCAAGGGGTTTCCGCCCCCTGGTGCTGAAGTTAACGCATTAAGCACTCCGCCTGGGGAGTACGGCCGCAAGGCTGAAACTCAAAAGAATTGACGGGGGCCCGCACAAGCGGTGGAGCATGTGGTTTAATTCGAAGCAACGCGAAGAACCTTACCAGGTCTTGACATCCTCTGCTATCGGTAGAGATACCGAGTTCCCTTCGGGGACAGAGTGACAGGTGTTGAATGGTTGTCGGCTCAT
+
GGGGGGGEFGGGGGGGGGGGGGGFGGFFGGGGGGFGGGGCFFGGGGGGGGGGGGGEEFEGEGGGGGGGGGGGGFGGGFDFEGGGCFEGGGGGGAFGGGGGGDGFDFGGG@FGGGGDE7FFGGGFGFFGFGGGGGGGGGGGGF9FEGGGGGGGGGGEGFGFG*:BFFCCCFFGGFGCEF79C8FFE5BCFCEEGGGGG6;E+?G@+3*+3:FFGCFGG?FGFFD*:FFD:DC@@FDFBFFD<C*1*=?AF?6CDDFF:0(9465)*/74)-(.)=7*9=B0(6:(-48<:
@M00689:251:000000000-CJTJ5:1:1101:11582:23493 1:N:0:5
CAGGATTAGATACCCTGGTAGTCCACGCCGTAAACGATGAGTGCTAGGTGTCAAGGGGTTTCCGCCCCCTGGTGCTGAAGTTAACGCATTAAGCACTCCGCCTGGGGAGTACGGCCGCAAGGCTGAAACTCAAAAGAATTGACGGGGGCCCGCACAAGCGGTGGAGCATGTGGTTTAATTCGAAGCAACGCGAAGAACCTTACCAGGTCTTGACATCCTCTGCTATCGGTAGAGATACCGAGTTCCCTTCGGGGACAGAGTGCCAGGGGTTGCATGGTTGTCGGCTCAT
+
G8F@FGCFGFCDGCEFG9;;@CFFGGEGGGEBFGAF@F8EDFGGGGGGEFCFEEFGCFE7EF<CC@FCFGGCEFGEECE<<9C,EBFGCFGGFGGFEEE77FGG=@CGG?FGDGGD=FGDEEFFG8FFGBFFDFFEFGGCAFD:==:F8F8EGCGGCCFGCGGGGF><FFGGFFGFFGG13@FGGEC8EEC=E/:8C>;EG?+<97C7<CG7FGG7D@FF**9CG7FG>DGB*=CFBFF577>17B*.*783D:;9123469).7681)-((4079)1),2<:((,-)-
@M00689:251:000000000-CJTJ5:1:1101:6429:23599 1:N:0:5
CAGGATTAGATACCCTGGTAGTCCACGCCCTAAACGATGAATGCTAGTTGTTGGGGTGCTTGTCACTCCAGTAATGCAGTTAACACATTAAGCATTCCGCCTGGGGAGTACGGTCGCAAGATTAAAACTCAAAGGAATAGACGGGGACCCGCACAAGCGGTGGAGCATGTGGTTTAATTCGAAGATACGCGAAGAACCTTACCTAGGCTTGACATTGATAGAATCTGCTAGAGATAGCGGAGTGTCTAGTTTACTAGACCTTGAAAACAGTTGTTGCATGGCCGTCGGCGCAT
+
GCGFGGGGGGFAFEGEGGGGGGGGGGGGGGGFGGGGGFCFGGGGGGGDFCGGGGGGGGGGGGGACEGGGGGGGCFGFFFGAFG9FGGGADFGGFCGAFF@@CGGGGC7B=ECFFCFGFFCFCFGGGDGGFGGGCGG88EFGFEGGE+@8FEEGE@@FCECFGGGG?8FFGGGG7DG;;7C9:DEEDC>4ACEGGG?CCABGG,B79666ADGG7C7@CFFF7:F7+AC7;799CFFFFG5>)9FFF449*607==9<9A?2=AD)771<:))6*7;*15<:((--(4(2,-46
@M00689:251:000000000-CJTJ5:1:1101:6437:23616 1:N:0:5
CAGGATTAGATACCCTGGTAGTCCACTCCCTAAACGATGAATGCTAGTTGTTGGGGTGCTTGTCACTCCAGTAATGCAGTTAACACATTAAGCATTCCGCCTGGGGAGTACGGTCGAAAGATTAAAACTCAAAGGAATAGACGGGGACCAGCACAAGCGGTGGAGCATGTGGTTTAATTCGACGATACGCGAAGAACCTTAACTAGGCTTGACTTTGATAGAATCTGCTAGAGATAGCGGAGTGTATAGGTTACTAGACCTTGAAAACAGGAGGTGCATGGCCGTCGGCTCAT
+
FCGFF8CFFGGFFCEG@CCFFE<C@@,CFEF6CF@B@FDFFFGGGGGGEFGCE@FGG@CFCFG9CFFAFFDDG,CCFGFF<BE,C@CECFGGGFF9EFFFCE<FGE7FGEECEFC:CF+@E9AEFCFF8,A:?A=FGGD9FFEGGG@CE8@ECB8DEFGGGFE?DDFG9EDFFF@EDCDAFF@+5C::C5CE1@>D,=8;C,,>CE6,,0?6F,B7C6+;@>+++1=C+1@*;6+1;6CD)1>C@06:**.:>)9<.).6)94<)9=()3:(,)55)/))3,51602(3:0<>
@M00689:251:000000000-CJTJ5:1:1101:7246:23654 1:N:0:5
CAGGATTAGATACCCTGGTAGTCCATGCCGTAAACGGTGGGCGCTAGGTGTAGGGGTCTTCCACGGCCTCTATGTCGTAGCTAACGCATTAAGCGCCCCGCCTGGGGAGTACGGCCGCAAGGCTAAACCTCAACCGAATTGACGGGGTCCCGCCCCAGCTGCGGAGCATGTGGTTTAATTCTATGACACTCGAAGCACCTTCCCTGGGCTTGACATAACCCAGATCCCTGCAGATCTGTAGTTTCCCTTGTGTTTGGTGTACAGGTCATGCATTACTGTCGGACCTTCTGTCGT
+
F<<DDGFFFCFGCEFCECFAAC<ECFC@668,8F@FCF,6@ECFFEFFC@CFFGEGCFFGGGGF:+FFCFFAEFGDFCG,BFF,CF@FECG9EECC=+FC+FGD7@C:EFAE=6CCED+:>CF<B=,,BFGFD,,@++<<@FG7C77*6DF7B*5*>8F,D<****11@,7,,444?+1C77+?7++5<3C**CGG2<8C678*++**/**1*3:D7*)*19**29+9)*956**9@@>*0:0:FFFA@56*9.51(.(7)/)-)9),*..8>**00/64((((((-.)4.)(-
@M00689:251:000000000-CJTJ5:1:1101:11048:23892 1:N:0:5
CAGGATTAGATACCCTGGTAGTCCACGCCGTAAACGATGAGTGCTAGGTGTCAGGGGGTTTCCGCCCCTTGGTGCTGGAGTTAACGCATTAAGCACTCCGCCTGGGGAGTACGGCCGCAAGGCTGAAACTCAAAAGAATTGACGGGGGCCCGCACAAGCGGTGGAGCATGTGGTTTAATTCGACGCTACGCGAAGAACCTTACCAGGGCTTGACATCCTCTGATACTCCTAGAGATAGGACGTTCCCCTCGGGGACAGAGTGACAGGTGCTGCATGGTCGTCAGCTCATCATTT
+
GGGGGGGGGGGGGGGGGGGGGGGGFGFGGFGFGGGGGGGGFGDGGFGGGGGGGFG87CFEGA<@@FEGFG8CGFFFDCF@EFEFGGGGEEFCFAEE<<FE7CGGFGGGGGGGGGGGE7FB@CGFCFGGGFGFGAE8DDFC>FGGGGGGGFGGGG*<C=<F>FC78EFG@CFDFGG7CEECCEEG=E1115/:CECG?8/2AF?F7E**2:<*7<?C4?6**9*:7C?DFFG4**7*94**9399)0*(.)(*1)),4((0-15)*/7>),5)))9=)*)(,-(-))).).))))
@M00689:251:000000000-CJTJ5:1:1101:11058:23907 1:N:0:5
CAGGATTAGATACCCTGGTAGTCCACGCCGTAAACGATGAGTGCTAGGTGTCAGGGGGTTTCCGCCCCTTGGTGCTGGAGTTAACGCATTAAGCACTCCGCCTGGGGAGTACGGCCGCAAGGCTGAAACTCAAAAGAATTGACGGGGGCCCGCACAAGCGGTGGAGCATGTGGTTTAATTCGACGCTACGCGAAGAACCTTACCAGGTCTTGACATCCTATGCTACTCCTAGAGCTAGGACGTTCTCTTCGGGGACAGAGTGACAGGTGCTGCATGGTCGTGGGCTCAT
+
GGGGFGGGGGGGGFGGFGGGGG<FFGGGDGGGGGGGGGGGGGGFGFFGFGFGGGFGCFFGG,EFCFEEFFGGGGFFGGGFFGGFFGGGDFGGFEGGFDGGGGGGGGGFF?F<:F=CBCFFG7>FGFC<FFGCFBFFGFCAC==FGGGGGEGGEGGD::@F:<BEFFFGFG::FGG8:CFF+*<*=8CCCGGGE=7:68/C7A@EGF5?6C79:+9FC)02**::7CCD4CC??**29@FF<C<*7)1<**-95@@9:((0.96:BF>BF8><)94?FFBFF(-,(((,6
@M00689:251:000000000-CJTJ5:1:1101:15168:23922 1:N:0:5
CAGGATTAGATACCCTGGTAGTCCATGCCGTAAACGGTGGGCGCTAGGTGTAGGGGTCTTCCACGGCCTCTGTGTCGTAGCTAACGCATTAAGCGCCCCGCCTGGGGAGTACGGCCGCAAGGCTAAAACTCAAAGGAATTGACGGGGGCCCGCACAAGCGGCGGAGCATGTGGATTAATTCGATGCAACGCGAAGAACCTTACCTGGGCTTGACATACACCAGATCGCTGCAGAGATGTAGTTTCCCTGTTGGTTGGTGTACAGGTGTTGCATGGCCGTCGGCTAAT
+
GFGGGGEFGGGFGEGCEFFGGGGFFFFFFGGFGGGCFG8F7FGGGGGDDFF,<<FGGGGGGGGGG7FFGGGGGGGGGGGCEGGGGGGGGGGGCA@FFGGDGEGGC+@FE:EGGGGG7FFE7BF@FFG9FGGGGFADGFGGGGGGGE@D7F:EGEGGFGGGEGGDCECGGFG799E7CFACFCFGGGFFFE5EEGGGGGGGFGGEG?5AEFGGGFG7C@FG4**1965D><CFFBFD*620CF>CBFF>)))09)7:034<AFA2?F)-..43)*)0<59>129(,,.
@M00689:251:000000000-CJTJ5:1:1101:23953:23923 1:N:0:5
CAGGATTAGATACCCTGGTAGTCCACGCCGTAAACGATGAGTGCTAAGTGTTGGGGGTCGAACCTCAGTGCTGAAGTTAACGCATTAAGCACTCCGCCTGGGGAGTACGGTCGCAAGACTGAAACTCAAAGGAATTGACGGGGACCCGCACAAGCGGTGGAGCATGTGGTTTAATTCGAAGCAACGCGAAGAACCTTACCAGGTCTTGACATACCATTGACCGTTCTAGAGATAGGATTTTCCCTTCGGGGACAATGGATACAGGTGATGCATGGTTGTCGGCTCAT
+
GGGCFGFGGGGGGFGGGGGGGGGGFEGGGGGGGGGGGGGGGGGGGGGFFFGGGGGGGFGGGGGGGGGGGGGGG9EF<FGGGGDFCFGGGGGGFGEDGGDGGGDEG@EFGGGDFGGGGEFGGGGGGGEFFGF8BFCGGFGGGGGGGGGGGGECCFCFDCCE*@FGGDFGFFCCGFGGFFCFGDGGGGGGGDGGFGC8BFDFGGC++<CGGFFFFCEFGFFGGCDGDG7CFGGF?FGCFFFFG*:>?FF?FF;DGFF)8?BF2?A>FFFBFFF>2=>F?B?ABFB::)6
@M00689:251:000000000-CJTJ5:1:1101:19184:23997 1:N:0:5
CAGGATTAGATACCCCAGTAGTCCTAGCCGTAAACGATGGATACTAGGTGTTGTCTGTATCGACCCGGACAGTGCCGTAGCTAACGCGTTAAGTATCCCGCCTGGGGAGTACGCACGCAAGTGTGAAACTCAAAGGAATTGACGGGGGCCCGCACAAGCGGTGGAGTATGTGGTTTAATTCGATGCAACGCGAAGAACCTTACCAAGGCTTGACATGCAGGGAAATCCTCCAGAGATGGTGGGTCCGCAAGGGTCCTGCACAGGTGCTGCATGGCTGTCGGCGCATCGGGCTCTT
+
GGGGFGGGGGGGFFFGGGGGGGGGGGEGFCFEGGGGGGGGGGGGGFGGGGGGGGGGGGGGGGGGCFGG7FGGGGGGGEGGGGGGGGGGGGGGFGGGGGGGGGE@C7FGDFGGGGFGGGGGCFFFGDFGGGGGGGGGFBFGGGGGGGCFEGEGDCCF:FGGGGGGGGGGGGGDC:CFFFFGG5A?F5C+::EE5>EGGFFCGGFGG+7EFFGGGGGGGF?>FGGD47?FFG4>FBGDF?0:75C>?>:9EB1**0?(9<:52*(17))59<2)))00)))-40(,(,4((-,-4?B
@M00689:251:000000000-CJTJ5:1:1101:21484:24088 1:N:0:5
CAGGATTAGATACCCTGGTAGTCCATGCCGTAAACGGTGGGCGCTAGGTGTAGGGGTCTTCCACGGCCTCTGTGTCGTAGCTAACGCATTAAGCGCCCCGCCTGGGGAGTACGGCCGCAAGGCTAAAACTCAAAGGAATTGACGGGGGCCCGCACAAGCGGCGGAGCATGTGGATTAATTCGATGCAACGCGAAGAACCTTACCTGGGCTTGACATACACCAGATCGCTGCAGAGATGTAGTTTCCCTTGTGGTTGGTGTACAGGTGTTGCATGGCCGTCGGCTCAT
+
GGGGGGGGGGGGGFGGGGGGGGGGGGFGGGGGGGGGGGGGGGGGGGGGGGGGGGGGGGGGGGGGGCFGGGGGGGGGGGGGGGGGGGGGGGGGGGDGGGGGGGGGGGGGGGGGGGGGGGGGGGGGGGGGGGGGGG<FFGGGGGGGGGGGGGGGGEGGGCGGGGG>CGEGCG?FGGGGGGGGGGGGGGGGGGGGCGGGGFFGGGGGGCGGGGGGCEGDFFFGGGCFG:5CFCC))*95?=FCGGGGFFFA?4649>F:>8(<2*<AF4/.>148<@@FFD>6667(,44
@M00689:251:000000000-CJTJ5:1:1101:21493:24106 1:N:0:5
CAGGATTAGATACCCTGGTAGTCCATGCCGTAAACGGTGGGCGCTAGGTGTAGGGGTCTTCCACGGCCTCTGTGTCGTAGCTAACGCATTAAGCGCCCCGCCTGGGGAGTACGGCCGCAAGGCTAAAACTCAAAGGAATTGACGGGGGCCCGCACAAGCGGCGGAGCATGTGGATTAATTCGATGCAACGCGAAGAACCTTACCTGGGCTTGACATACACCAGATCGCTGCAGCGATGTAGTTTCCCTTGTGGTTGGTGTAAAGGTGTTGCATGGCCGTCGGCTTAT
+
GGGGGGGGGGGGGGGGGGGGGGGGGGGGGGGGGGGGGGGGGGGGGGGGGGGGGGGGGGGGGGGGGGDGEGGGFGGGGGGFGGGGGGGGGGGGGEFGFGGGGGGGGGGGGGGGGGGGGGGGEGGGGGGGGGGGGGGGGGGGGGGEEGGGGGGGGE@FFGGEGGGGGGGGGG<EGGGGGGG7CGGGGGGCFGGGGGGGGGGGGGGCFGGGGGGGG?ECFFFFGGGF=6FDFG3:7)7C>7CFG7FGFF94@FBGGF>B>2:FF*)6?9FABF2>AF>5?D9((44((5)
@M00689:251:000000000-CJTJ5:1:1101:23955:24119 1:N:0:5
CAGGATTAGATACCCTGGTAGTCCATGCCGTAAACGGTGGGCGCTAGGTGTAGGGGTCTTCCACGGCCTCTGTGTCGTAGCTAACGCATTAAGCGCCCCGCCTGGGGAGTACGGCCGCAAGGCTAAAACTCAAAGGAATTGAAGGGGGCCCGCACAAGCGGCGGAGCATGTGGATTAATTCGATGCAACGCGAAGAAACTTACCTGGGCGTGACATACACGAGATCGCTGCAGAGATGATGTTTCCCTTGTGGTTGGTGTACAGGTGCTGCATGGCCGTCGTCTCATATGTCT
+
GDGGGGGFGGFGGFFFCFGDGECFFGFFEFF7FGGDEEGGGCFGGGGGGGGGFCFGGCFGGGCFGGDEGGGGGGGG?F=,,6CECC7:CFF9<<>CGGGGGGEGGC=?:CF9FEGG@FG>FFCDFDB>FFGGFCDF8>8>D>,<<FGGG:CBEGGGG82>FFC8CEGGGGGGGCFEFFF++*3<C*C7+/5CCCCC+*2A<+3<@C755*9:C=E>F*60*/7CD6/37>DF:F<<*7**;*0**/9)*849D<>:>B<F2*-6?76274)5<?@)9<(42,,((.-))..--
@M00689:251:000000000-CJTJ5:1:1101:8257:24138 1:N:0:5
CAGGATTAGATACCCTGGTAGTCCTAGCCCTAAACGATGTCTACTAGTTGTCGGGTCTTAATTGACTTGGTAACGCAGCTAACGCGTGAAGTAGACCGCCTGGGGAGTACGGTCGCAAGATTCAAACTCAAAGGAATTGACGGGGACCCGCACAAGCGGTGGATGATATGGTTTAATTCGATGCAAAGCGAAAAACATTACCTACCCTTGACATGTCTGGAATCCTTGAGAGATCAGGGAGTGCTTGAACGAGAAACAGTACACAGTTCCTGCATGGCTGTCGGCCACTCTGTAT
+
GGGGGGGGGGGGGGGGGGFGFGGGCFFGGGGGGGGGEGGFGGGEGGGGGFGGGG+ECAF,CEEFCFCGE,CFGGEEEFGFADF@CF=CCFFCAFDFGCEEF=,9FCFFFA:+EFEE@CCFC9,C5C<?EA,C?<FGG<B9D@:BBFFGEGECEGGBFE+6C7BFGGC,7EC,3D>9;@:8=A;>E?,2:E5CGE:C5,5?CCEF6C=EE*;?FFC1:A@<FFGGC7A7BC4;>+7C;4/9D77*9763?).>C@:(4<??AFFFFF/6*-5)(.=FFFB6?BF69(((,(6<:)-
@M00689:251:000000000-CJTJ5:1:1101:8237:24140 1:N:0:5
CAGGATTAGATACCCTGGTAGTCCTAGCCCTAAACGATGTCTACTAGTTGTCGGGTCTTAATTGACTTGGTAACGCAGCTAACGCGTGCAGTAGACCGCCTGGGGAGTACGGTCGCAAGATTAAAACTCAAAGGAATTGACGGGGACCCGCAAAAGCGGTGGAAGATGTGGATTAATTCGATGCAACGAGAAAAACCTCACCTACCCTTGACATGGCTGGAATCCTTGAGAGATCAGGGAGTGCTTGAACGAGAACAAGTACACAGATGCGGCATGGCTGTCGGCTCATATGTCG
+
GGGGCFFGGGGGG<EAFDFGGEFFCEFFGCCEFFFGGGGCFEG9F9FEEGGFFFGGGGFCFAFGFAFFGEF,CDEEGD+BFFGDCC=C,,CEFF9EGGGDFBFDG7E=FCFFF7@FCF@8D,AFGCDFEGGDB<A?:AAE9FEEDFFGEFCE+B7@3B:CECF,@D9CFFC::,>?F,5;7;:5DE?C*=CEC,;6*,,6=ACDCG*<=9:+7@<D*)83>D7=CG+CA4C6)+02*)*9599?6*/,6)(*9>:)((.*)166?@)-*)((-)7).7:((,86(,-44))))).
@M00689:251:000000000-CJTJ5:1:1101:8251:24155 1:N:0:5
CAGGATTAGATACCCTGGTAGTCCTAGCCCTAAACGATGTCTACTAGTTGTCGGGTCTTAATTGACTTGGTAACGCAGATAAAGCGTGAAGTAGACCGCCTGGGGAGTACGGTCGCAAGATTAAAACTCAAAGGAATTGACGGGGACCCGCACAAGAGGTGGATGATGTGGGTTAATTTGATGCAACGCGAAAAACATTACCTACCCTTGACATGGCTGGAATCCTTGAGAGATCAGGGAGTGCTTGAAAGAGACCCAGTACCAAGGTGCTGCATGGCTGTCGGCTCAT
+
GGGGGGGGGGGGGFGGGGGGGGFGC@FGGCFGGGGG>FGGFCAFGGGGGGGFGEFFE,E@,66@;<CF@,CC6CCB@:+C<,,<EF6@,,<CC?AFF::==<,C@FF:45?+:B@EC+@FFCF9FF??FFFG<<FF,5A??FCFG:=@@=ECEGGF,@,FC7EE:<@FFF9*@F837=,:;A;,@9,4>7;?EECE,?,,1,,2+2*07<*0:7+0;)5:*07*8@FF4>;;8@7F??*19DF74**(/89FGF)(.4:F)*../8)57))6766=754:<780(,())
@M00689:251:000000000-CJTJ5:1:1101:23251:24185 1:N:0:5
CAGGATTAGATACCCTGGTAGTCCATGCCGTAAACGGTGGGCGCTAGGTGTTGGGTTCTCTAACGGCCCATGTGCCGTACTTAACCCATAAACCGCCCCGCTTGGGGATTCCGGCGCCAAGGTTAAAACTCAAAGGAATTGACGGGGGCCTCCCAAAGCGGTGGAGCATGTGGTTAATTTCAAACCACCCGCAAAACCTTAACCAGCCTTTGACATGGCACAGCGATTTACAGACATCGATTTCCTCTCGCAAGGGAACTGCGCCCAGTTGATCATTGTCTGTCCGCCCTCTGTT
+
GFGDGGGGFEFCGGGGC9FFF@FFG,6C,@FGGEGC,FF+@FCFG:F,CFF,EFD66C,,6,<E,+@6+,:CF,,9=?,,,,<6,,,8E=C,,9++CF++@++4+?::+,:5B+@4+>BC<+33,CB,,,8CFDC,F,D3,,:>CFC*>FC,4>,,,,61<CEE*/2*<,?FCFF+<+>++++++=C*3/*****28A*A+0@0+5**2+:+:AF**.7*2**1/)/9>::=??*96*79**9**17))0(/975(.((0)18().82)).))***/9))64)))((((-(()))
@M00689:251:000000000-CJTJ5:1:1101:14397:24306 1:N:0:5
CAGGATTAGATACCCTGGTAGTCCACGCCGTAAACGATGTCGACTTGGAGGTTGTGCCCTTGAGGCGTGGCTTCCGGAGCTAACGCGTTAAGTCGACCGCCTGGGGAGTACGGCCGCAAGGTTAAAACTCAAATGAATTGACGGGGGCCCGCACAAGCGGTGGAGCATGTGGTTTAATTCGATGCAACGCGAAGCAACTTACCTGGTCTTGACATCCACGGAAGTTTTCAGAGATGAGAATGTGCCTTCGGGAACCGTGAGACAGGTGCTGGAGTGCGGTCGGCTCTACTGTCTT
+
GGGGGGGGGGGGGFGGGGGGGGGGFGGGGGGGGGGGGGGGGFGGGGGGFGDGGGGGGGGGGGGGGGGEGGGGGFG?FEECGFAEFEFFFGDAEFF7FFGEGGFGGGCFGGGGEFGEDFFGCADFFGC,BFDGGGGAC<DFFFFCGGGGDEGCGEGE@CGGFF88CCG,,?BFGFG<5+;+5>9BCCECEGGGC**3+;+A9C?7F5??CFCC0<E42<?DGCDDCCCG=7C*0)::B4>>FGGF?=?BFF(9955:6?B)(728)790)25(,)/06)((-440((()-.).)))
@M00689:251:000000000-CJTJ5:1:1101:14898:24441 1:N:0:5
CAGGATTAGATACCCTGGTAGTCCATGCCGTAAACGGTGGGCGCTAGGTGTAGGGGTCTTCCACGGCCTCTGTGTCGTAGCTAACGCATTAAGCGCCCCGCCTGGGGAGTACGGCCGCAAGGCTAAAACTCAAAGGAATTGACGGGGGCCCGCACAAGCGGCGGAGCATGTGGATTAATTCGATGCAACGCGAAGAACCTTACCTGGGCTTGACATACACCAGATCGCTGCAGAAATGGAGTTTCCCTTGTGGTTGGTGTACAGTTGATTAATGTCTGTGGGCTCTTCTCTCA
+
GGGGGGGG?FGGGGGGGGGGGGGGGGGGGCFGGGGG@FEBCECFGGGCFGG6CFGGFE@CFG<@C>FGGGFGGGGGGGGGGGGGFGGEGGGGGG+FFFGCGGGFFCGGGGGGGECGGGGGG7DGDDGCFFGGGGGFGFGDFGGEEGGGGEEEGGGGGCGGGGGEGDGGGGGGGGGGGGGFCFF7@EGGGGGGC5EEGDGGGGGFCE=CFFGGFFFDGFFG4/9CCF5D>5<?@**07**0*22*9@*.90-*/.7(-2(8<896**1)*)--)**09@5)(-3(-(.55)5))
@M00689:251:000000000-CJTJ5:1:1101:10259:24449 1:N:0:5
CAGGATTAGATACCCTGGTAGTCCACGCCGTAAACGATGATAACTAGCTGTCCGGGGACTTGGTCGTTGGGTGGCGCAGCTAACGCATTAAGTTATCCGCCTGGGGAGTACGGCCGCAAGGTTAAAACTCCAATGAATTGACGGGGGCCTGCACAAGCGGTGGAGCATGTGGTTTAATTCGAAGCAACGCGCAGAACCTTACCAGCGTTTGACATGGCAGGACGACTTCTGGAGACAGATTTCTTCCCTTCGGGGACATGCAAACAGGTGATTGATGGCTGTCGGCTCACTCT
+
GGGGGGGGGGGGGGGGGGGGGGGGCFGGGGGGGGGGGGGGFGGGGGGGGGGGFGGEGGGGGG8C<CFGGFGEGGGGGGGGGFFGFGG>7EFFGCFF9,=D7+BFGGEG+?FEGGDEF:FD7FCFFGGGGF,BFGGDED9,>FGCECGGGGGG7,FEGGCFCGGF5,*<CF9?FGGGG9<<7<FGGGFEE55C5:*CFCCGCF<C?57:7*9CC@E4CFFDGDGGCC=*8C*/650*774CC**:BF*39*8F*5513(8*)*.))003*42))*11*=((412(4((,.)-.)
@M00689:251:000000000-CJTJ5:1:1101:10276:24459 1:N:0:5
CAGGATTAGATACCCTGGTAGTCCACGCCGTAAACGATGATAACTAGCTGTCCGGGGACTTGGTCGTTGGGTGGCGCAGCTAACGCATTAAGTTATCCGCCTGGGGAGTACGGCCGCAAGGTTAAAACTCAAATGAATTGACGGGGGCCTGCACAAGCGGTGGAGCATGTGGTTTAATTCGAAGCAACGCGCAGAACCTTCCAAGCGTTTGACATGGCAGGACGACTTCTGGAGAAAAGTTTCTTCCCTTCGGGGACCTGCAAACAGGTGATGCAAGGCAGTAGGCTACTTCG
+
FCFGFGGFFGGFFEFGGGGGGGEEAFFEGGGDGF@FFGGGGGGGGFFGFGGGGGGGCG>FGGGFGGEGGGGFGGGGDFGGGGF<FGGGGGGGGCGFGGGFCGGGGGEGGGGGGGGG>FFGG9<FDFGGGGGGG9FCGG9F=,BFGGDFEEGGG@EFGGFF<FGFC6C<<?FGGDGGGF7EGGGGGG@88=::7CEGD*;++:+<95EG5EDGGGG62)09>DDD5)2<=:DB=F40))*20?**9/1(/9735>59(4()(0)-5)).94<249?**.2(,(.-8?03<?))(
@M00689:251:000000000-CJTJ5:1:1101:10350:24599 1:N:0:5
CAGGATTAGATACCCTGGTAGTCCACGCTCTAAACGATGTCAACTAGGTGTCGGGGAAGCGATTTCTCAGTATCGCAGCTAACGCGTTAAGTTATCCGCCTGGGGAGTACGCACGCAAGTGTGAAACTCAAAGGAATTGACGGGGGCACGCACAAGTGGTGGAGCATGTGGTTTAATTCGAAGCAACGAGAAGAATCTTACCAAGGCTTGACATGTCGCGATTTCCCTTGAAAGGGGGAAGTGCCTAGGTGTGCGCGAACACAGGAGTTGCTTGGCCGTCGGCTCATCTGATC
+
FAEFFG<FGEFG<CCE@@FAEE6;,,67,,:FGFFG7FF6EF,,C<FG6,6,,@+@@C:<FFE@6,F@EFGF,,,8,6+9BDEC7BG+B,C,CF9FB:FFC+=CCC>FB,BFEGGGDF=,,C<AFEGF9,E<FGGFDE,?,8=F7<@+@*>*:B<<,7>FCC88,*?:<@9FFDF;@4,4:0**128:*:=E6CG+3+<C+03+*:*=C*;0+++3+5)/))59C*3:6*0)/1**0.)*90**/7*()*.*/*)(-4(865(.))),))5))/)/))4((4,(43).44).)
@M00689:251:000000000-CJTJ5:1:1101:17383:24691 1:N:0:5
CAGGATTAGATACCCTGGTAGTCCATGCCGTAAACGGTGGGCGCTAGGTGTAGGGGTCTTCCACGGCCTCTGTGTCGTAGCTAACGCATTAAGCGCCCCGCCTGGGGAGTACGGCCGCAAGGCTAAAACTCAAAGGAATTGACGGGGGCCCGCACAAGCGGCGGAGCATGTGGATTAATTCGATGCAACGCGAAGAACCTTACCTGGGCTTGACATACACCAGATCACTGCAGAGATGTAGTTTCCCTTGTGGTTGGTGTACAGGTTCTGCATGGTTGTCGGCTCAT
+
GGGGGGFFFGFGGGGGDGGGGGGGGG9EFF@BFGGEGGC:CFGGGGGGGGG9FFGGGGGGGGGGGCEGGGGEGGGGCEGGGGGGGGGGGDGGDGGGGGGDGGGGGFGGGGGGGGGG@GGG++DCG,FFG@FGGGGDDC><,338@7EC>FEGGGGGGGGGGG***::>ECGGC<++3<@0?;?:CE+CGEECEE5*<FGGGGGGG<CFCGCEGGFFGFFFG*9C*7+9=CFF?F3C/62>DFG797=A?F6CC)049:BFAFFB)*14*6><)*79?3:<?(1(4<2
@M00689:251:000000000-CJTJ5:1:1101:17392:24706 1:N:0:5
CAGGATTAGATACCCTGGTAGTCCATGCCGTAAACGGTGGGCGCTAGGTGTAGGGGTCTTCCACGGCCTCTGTGTCGTAGCTAACGCATTAAGCGCCCCGCCTGGGGAGTACGGCCGCAAGGCTAAAACTCAAAGGAATTGACGGGGGCCCGCACAAGCGGCGGAGCATGTGGATTAATTCGATGCAACGCGAAGAACCTTACCTGGGCTTGACATACACCAGATCGCTGCAGAGATGTAGTTTCCCTTGGGGTTGGTGTACAGGTGCTGCATGGTTGTCGGCTCAT
+
GGGGGGGGGGGGGGGGGGGGGGGGGGFGGGGGGGGGGGGGGGGGGGGGGGGGGGGGGEGGGGGGGGGGGGGGGGGGGGGGGGGGGGGGGGFGGGGGGGGGGGGGGGGGEFFDGGGGGDGGGGGGGGGG<DGGEGGCDFGGGGGGGGGGGGGGGGGGGFGEGGGGGGGGGGGCF+AGGGCGFFEGFCFGFGGGCEGGGGGGGG?FGCGGGGGD4<FFC=?FFGF7>*:9<GGFF6C44BGFC77C==FA?:(9D75(46BFFFAFFF4)942:9@F=F:16,13:<74
@M00689:251:000000000-CJTJ5:1:1101:14018:24776 1:N:0:5
CAGGATTAGATACCCTGGTAGTCCATGCCGTAAACGGTGGGCGCTAGGTGTAGGGGTCTTCCACGGCCTCTGTGTCGTAGCTAACGCATTAAGCGCCCCGCCTGGGGAGTACGGCCGCAAGGCTAAAACTCAAAGGAATTGACGGGGGCCCGCACAAGCGGCGGAGCATGTGGATTAATTCGATGCAACGCGAAGAACCTTACCTGGGCTTGACATACACCAGATCGCTGCAGCGCTGTAGTTTCCCTTGTGGTTGGTGTACAGGTGCTGCATGGTCGTCGGCCCATCTGTTC
+
GGGGGGGGGGFGGFGGFFGGGGGGGGEFGGGFEGGGGGGGGGGGEGGGGGG,<FFGGGGGGGGGGGGGDGGCFGGGGGGGGGGGFGGG>CGGGGGEGGGGGGGGFFGGGGGGGGG7CCEEGGG=FDAFCGGFGAEGGGGG@,EFEGDFCFEGG7*F88FF7FE7CEEFCG7CGCFGDGFEFGCF+;FF:7CEG5:C6*;8EG6@C<FFG6CEFFE>>=?<DD5<66CD@DD?@4)1.75>FCCFFF4.*))9*7@09?1)-9)6??937<),-8)1*)-(3;9(-((,).-))
@M00689:251:000000000-CJTJ5:1:1101:15750:24801 1:N:0:5
CAGGATTAGATACCCTGGTAGTCCACGCCCTAAACGATGAATGCTAGTTGTTGGGGTGCTTGTCACTCCAGTAATGCAGTTAACACATTAAGCATTCCGCCTGGGGAGTACGGTCGCAAGATTAAAACTCAAAGGAATAGACGGGGACCCGCACAAGCGGTGGAGCATGTGGTTTAATTCGAAGATACGCGAAGAACCTTACCTAGGCTTGACATTGATAGAATCTGCTAGAGATAGCGGAGTGTCTAGTTTACTAGACCTTGAGAACAGGTGCTGCATGGCTGTCGGCTCATAT
+
GGGGGFGGGGGGGFGGGGGGGGGGG<FGFEFGGGGGGGGGCGGGFGGEFAEDFFGGCEEFGDF<FFFGGFGGG,F<EDG<EFF9FCFDF@FFC?FFFFDGGGGGGGGFC?FF:A?4@F=:E<?E?DE@EGFGGGGFGGFFGGEC>EF:@F+BBEF<D?FCGG7DDFFEFBFFEC,@EFDGCC8EDC=F*CEEE*:C,=C97,>,;C6*2<)6CCC>D6FGGDCF7;@1AC+*2;7:=+8719D7*186=6)*2**..-)03=<<F)9)<1()40094:4)461<,):;((-.)))
@M00689:251:000000000-CJTJ5:1:1101:21626:24810 1:N:0:5
CAGGATTAGATACCCTGGTAGTCCATGCCGTAAACGGTGGGCGCTAGGTGTAGGGGTCTTCCACAGCCTCTGTGTCGTAGCTAACGCATTAAGCGCCCCGCCTGGGGAGTACGGCCGCAAGGCTAAAACTCAAAGGAATTGACGGGGGCCCGCACAAGCGGCGGAGCATGTGGATTAATTCGATGCAACGCGCAGAACCTTACCTGGGCTTGACATACACCAGATCGCTGCAGAGATGTAGTTTCCCTTGTGGTTGGTGTACAGGTGTTGTATTGCTGTCTGCTCACATGTCT
+
GGGGGGGGGGGGGGGGGGGFGGGGGGFG@FGGGGGGGGGGG?FGGGGGEGG9F9FGGEGGAFGG@EFGGGGGGGGGGGGGGGFGGGGGGGGGGGGGGGGGGGGGGGGGGGGGGGGGGGGGGGGGGGGGGGGGGGGGGGGGGGGGGGGGGGDEGGGCFGGCFGGGGGGGGGGFFFGGGCFFGC??FGGGGGDG5=EGCCFC?EEG:FCGCGG5DFGGGFFGFGGFFGFC55>6<?CGBF:*:DFGFFFFBF<C<)8?;:::374<:?67B1(.)*1***63).))-)))-5><A
@M00689:251:000000000-CJTJ5:1:1101:21010:24915 1:N:0:5
CAGGATTAGATACCCCAGTAGTCCTAGCCGTAAACGATGGATACTAGGTGTTGTCTGTATCGACCCGGACAGTGCCGTAGCTAACGCGTTAAGTATCCCGCCTGGGGAGTACGCACGCAAGTGTGAAACTCAAAGGAATTGACGGGGGCCCGCACAAGCGGTGGAGTATGTGGTTTAATTCGATGCAACGCGCAGAACCTTACCAGGACTTGACATGTCGCGAATCCTCTGGAAACAGAGGCGTGCCTTAGGGAGCGCGAACACAGGTGATGCATGGCCGTCGGCTCAT
+
FGGDGFEFGGGGGGGGGGFGGGGGGGFFGGGEGGGGGGFGGGGGGGGGFFFGDEFGGGGGGGGGGGGGGGGGGGEGGGGGGGGGGEGE:FFGFDGFGGGGGGGFGFGGGGGGGGGGGGGGGGGFFGGGGGGFGGGGFGGG9FGEFFGGGGGGGGGDG5>F>:*7:@EGGFGGCFGGFFE7D@@C7E9;CCGC*:>CCGFFC7FGG+*:CG*0>8FD*/7CF35/75CFFG<F4<:CF:C6<*99<D39*95>F@B072;BFE6:>))./6:)<FFB5)5,7>((43824
@M00689:251:000000000-CJTJ5:1:1101:18668:24926 1:N:0:5
CAGGATTAGATACCCTGGTAGTCCACGCCCTAAACGATGTCAACTGGTTGTTGGACGGCTTGCTGTTCAGTAACGAAGCTAACGCGTGAAGTTGACCGCCTGGGGAGTACGGCCGCAAGGTTGAAACTCAAAGGAATTGACGGGGACCCGCACAAGCGGTGGATGATGTGGTTTAATTCGATGCAACGCGAAAAACATTACCTACCCTTAACATGTCAAGCATTCTGCATACATGTGGGAGTGCTCGAAAGAGCACTTGAAAACAGGTGATGCATGGCGGTCGGCTAAC
+
GGGGGGFF@FFFGGFGECFFAFGGGFBFCGGGGGGGGGGGGGGGGGGFGGGGGGGGGEGEG@CGGGFCFEFGGGGDCFGDGGGCEGEGGGGFGGGGGGGGGFG7FEGEGGDGGGCFEGCDFFGGGGDD,CFD<CD::FCFDGGDGG<FEFEGC@FFGG>CFDGGGG9,@9>>FCECE;7C+1;>F9C*:7::CCFC*2>BFF9>EGGGG+20:CC7CFB**70*2:<DF*7*9=*:***/9CCCF859:86F*)04>BA?4*-37)84694)6=BF4)((-(((4(()(
@M00689:251:000000000-CJTJ5:1:1101:18670:24943 1:N:0:5
CAGGATTAGATACCCTGGTAGTCCACGCCCTAAACGATGTCAACTGGTTGTTGGACGGCTTGCTGTTCAGTAACGAAGCTAACGCGTGAAGTTGACCGCCTGGGGAGTACGGCCGCAAGGTTGAAACTCAAAGGAATTGACGGGGACCCGCACAAGCGGTGGATGATGTGGTTTAATTAGATGCAACGCGAAAAACCTTACTTACCCTTGACATGTCAAGAATACTGCAGAGATGTGGGAGTGCTCGAAAGAGAACTTGAAAACAGGTGATGCATGGCCGCTGGCTCAT
+
GGGGGGGGGGGGGGGGGGGGGGGGG@FG<CFGGGGGGGGGFAFGG<FFGGGFGGDGEF7@FGCGGFGDEEC@F<F:,FBEFGDE+8>6B<EFFGGFGEGGCE<+@CGGG9:CGEGGEFE<C9F<EGCEDAD??<FEG<<,>FEEG:@F7:EEGGGB,@ECGGC9FGG9@CCG@<C;BC7:1,>?CFGD>=55:CFCE6<CF+3BF6C9F8CF7:9:7@=C><7*2:<?FGFFF47:7B**1***9B>68.4*>59:A9292*-()8)))))4)**9))((((,(-.3,.
@M00689:251:000000000-CJTJ5:1:1101:11644:24970 1:N:0:5
CAGGATTAGATACCCTGGTAGTCCACGCCGTAAACGATGAGTGCTAAGTGTTAGGGGGTTTCCGCCCCTTAGTGCTGCAGCTAACGCATTAAGCACTCCGCCTGGGGAGTACGGCCGCAAGGCTGAAACTCAAAGGAATTGACGGGGACCCGCACAAGCGGTGGCGCATGTGGTTTAATTCGAAGCAACGCGAAGACCCTTACCAGGTCTTGACATCTCAGTGACCGATATGGAGACATATCTTTCCCTTAGGGGACACTGGTGAAAGGAGATGCATGATTGTCGGATCAT
+
F<FFDFFGGGCFGC?EE<E9CEDFFG,@FCFDGFGGEGFE<CFCFFEFFCF<EF<EDG@FGGEGE:@BFGFGGGGGGC<C<?C,:C7+8BFFE<FC<<CB7CEF@DCGGEGG+FE+48F=:FF8B,C,,A,:FF>=@8DCC<F@:>+@>EGGGDGGGG7FBCEG,::<CFGFGGF7CCGC14CFE>C>*2/*=C7C688@@<8<:+5++<:CCFGDG*/*:2*:>*:))/)*1*9F:5F*2**29*92**2**5),321)))-,0*/.)(..2BF?*=)))56)(((((()
@M00689:251:000000000-CJTJ5:1:1101:19096:25051 1:N:0:5
CAGGATTAGATACCCTGGTAGTCCATGCCGTAAACGGTGGGCGCTAGGTGTAGGGGTCTTCCACGGCCTCTGTGTCGTAGCTAACGCATTAAGCGCCCCGCCTGGGGAGTACGGCCGCAAGGCTAAAACTCAAAGGAATTGACGGGGGCCCGCACAAGCGGCGGAGCATGTGGATTAATTCGATGCAACGCGAAGAACCTTACCTGGCTTGACATACACCAGATCGCTGCAGAGATGTAGTTTCCCTTGTGGTGGGTGTACAGGTGCTGCATGGCCGTCGGCGCAT
+
GGGGGGGGGGGGGGGGGGGGGGFEFGGGGGGGGGGGGGGGGGGGGGGGGGGGGGGE7FFGGGGGGGEGEGGGGGGGGGGGGGGGGDDGGGGGGGGGDEGDGGGGGFGGGGGGGGGGGGGGGGC<FGGGGGGFDCFGGFGGGGFGGGGGGGGGDGGGGGGGGGGGGGCFGGGGGGGGGFGCGFFG7/AFFEG=7EEEGGG6EDFGGGGGFFGGGGGGGFFFGCFFGGGGFGC67<4*=FC*:*:C???4?F)>F))-,:>B4=<07)0<@205<FFF>@01(4(2(,
@M00689:251:000000000-CJTJ5:1:1101:19079:25061 1:N:0:5
CAGGATTAGATACCCTGGTAGTCCATGCCGTAAACGGTGGGCGCTAGGTGTAGGGGTCTTCCACGGCCTCTGTGTCGTAGCTAACGCATTAAGCGCCCCGCCTGGGGAGTACGGCCGCAAGGCTAAAACTCAAAGGAATTGACGGGGGCCCGCACAAGCGGCGGAGCATGTGGATTAATTCGATGCAACGCGAAGAACCTTACCTGGCTTGACATACACCAGATCGATGCAGAGATGTAGTTTCCCTTGTGGTTGGTGTACAGGTGCTGCATGGCCGCCGGCTCATCTGACTCTT
+
GGGGGGFFFAFGGGGGGGGGGGGGFGFGGGGGEGGGF;FGCGGGGGGGG9FFGCEGEGGGGGGGGGGGGGGGGGGFGGGGGFCDAEGGGGGGGGCF7BFGDGGGGGGDEEGGGGGGGGGGG?DD@FGGGGGG8FDGGGGG9FGGGGGGGGGGGGGGGGG>B:CC5CEF6C++<<EGG+<CCCC<+*<+<:EG=EGEGGDGGGGGFE5CFC<F<C?CG=4*9CC67C5*97>6*72:?FGGGG7:B96))15*27>0((.94/4.79:39<092>>)))(-(-(,))..)).).6:
@M00689:251:000000000-CJTJ5:1:1101:19102:25070 1:N:0:5
CAGGATTAGATACCCTGGTAGTCCATGCCGTAAACGGTGGGCGCTAGGTGTAGGGGTCTTCCACGGCCTCTGTGTCGTAGCTAACGCATTAAGCGCCCCGCCTGGGGAGTACGGCCGCAAGGCTAAAACTCAAAGGAATTGACGGGGGCCCGCACAAGCGGCGGAGCATGTGGATTAATTCGATGCAACGCGAAGAACCTTACCTGGCTTGACATACACAAGAACGCTGCAGAGAAGTAGTTTCCCTTGTGGTGGGTGTACAGGTGCTGCATGGACGTCGGTGCATATGTCTCTT
+
GFGGGGGGGGGGGFGFFGGDFGCFDEGGFGGDGGGGGGFGG,@FG@FGFFGAFCEGGB9EGEFGGFE:CF<FFGFGGGGGGFGGFGGGCGFGGGEG>FGGGGGGGGGDEGGFGG@FGGGGGGGG<FEFGGDGF>BFGCDFFGGGGGGGDCGGGEGGGFFGGECEGGGG6EFGGFFFGFGGGGGGGGGEFCEGEEE?CAFFCEGGG?576;DG*AECF6?*9>C**97<>969=;C*)**2*2*0**6<:@>DC))((-294?A4*))5=)(-.)0)0)(-9((-846)).6)-).
@M00689:251:000000000-CJTJ5:1:1101:18545:25113 1:N:0:5
CAGGATTAGATACCCTGGTAGTCCACGCCGTAAACGTTGGGCGCTAGATGTGGGGCTCATTCCACGAGTTTCGTGTCGCAGCTAACGCATTAAGCGCCCCGCCTGGGGAGTACGGCCGCAAGGCTAAAACTCAAAGGAATTGACGGGGGCCCGAACAAGCGGCGGAGCATGTTGCTTAATTCGATGCAACGCGAAGAACCTTACCTAGGCTTGACATGCACGGAAATCTCCCAGAGGTGGGAGGTCCTTTAAAGGGTCGTGCACATGTGATGCATGGCTGTCGGCTCATATGT
+
E<@DEG<FF<FFD<FGGGG<FF<CDCCE@FGGGGGEFGFDD<F7CCFGGGFCGGGEEDFFFCDC@C7@6F,C@<DCFFC:C>,FG8:FGGCFGC<B:4FCECGFDBFFGGEGGGED>FFGC:FF3DEA9@,>EGFC@CFFFGCFDFDFECEBC1*1:BFFGD78*?C*A?FC:9?+<:C+:98++0:A<<=5EC:8/<A**2:3<F0A*096>*<7**/7:57DGGGD?7C:.9C<5)99C4C)))*6*/-2*97?<:40,)-)7*/-*.))6?F75@BFB??((-,)-))..
@M00689:251:000000000-CJTJ5:1:1101:14580:25133 1:N:0:5
CAGGATTAGATACCCTGGTAGTCCATGCCGTAAACGGTGGGCGCTAGGTGTAGGGGTCTCCCACGGCCTCTGTGTCGTAGCTAACGCATTAAGCGCCCCGCCTGGGGAGTACGGCCGCAAGGCTAAAACTCAAAGGAATTGACGGGGGCCCGCACAAGCGGCGGAGCATGTGGATTAATTCGATACAACGAGAAGAACCTTACCTGGGCTTGACATACACCAGATCGCTGCAGAGATGTAGTTTCCCTTGTGGTTGGTGTACAGGTGTTGCATGGCCGTCGGCTCAT
+
E8@@DFFFGGFFAEFGGGGFFFFEGGFFGGGGGGGGGGGGGGGGGGGGGGGGGGGCGGGGGGGGGGGGGGGGGGGGGGGGGGGGGGGGGGGGGGGGGGGGGGGGGGG>GGGGGGG7>FEGFDGGGGGGGGGGGGGGGGG8>CFFEGGGEGEGCGGFGGGGEGGGGGGG6AFE@CGGGGGGFC?9FGF9<=*:=C*2<;CCGGCFFGGFGGDGGGGGCFFFGF5CDGFC:*7@F=CC*9:C>CG76@/)/7<GD)>:>?FFFFFF)7;3@:2<4?>56>1066>((45
@M00689:251:000000000-CJTJ5:1:1102:18807:2003 1:N:0:5
CAGGATTAGATACCCTGGTAGTCCATGCCGTAAACGGTGGGCGCTAGGTGTAGGGGTCTTCCACGGCCTCTGTGTCGTAGCTAACGCATTAAGCGCCCCGCCTGGGGAGTACGGCCGCAAGGCTAAAACTCAAAGGAATTGACGGGGGCCCGCACAAGCGGCGGAGCATGTGGATTAATTCGATGCAACGCGAAGAACCTTACCTGGGCTTGACATACACCAGATCGCTGCAGAGATGTAGTTTCCCTTGTGGTTGGTGTACAGGTGTTGCATGGCCGTCGGCTCAT
+
GGGGFFGGGGGGGEGGGDFGCF<EEFFFFEGEGGG@C@CFFGEG>EGFFCFFFFGGGGGGGGCFEEGEGGGGGDGFGFFFCGFFGGGGGGAEGGGGGGGGGGGGGGGGGGGGGGGGGGDGCFFGCEDCFGGGGGGGGGGGGGGGGGGDGGGGGGGGGGGGGGGDEGGGGGGGGCGF6C<FFFGGFGGGGGGGDEGGFGGGGGGGGGDGFGFGCFGCGFFFF*;19C=EFGGFFGC*:>FFFGGGF??FGFF437;D0<?F7C*-)=?FG@FFF6FCF379>FFFFBF
@M00689:251:000000000-CJTJ5:1:1102:15005:2007 1:N:0:5
CAGGATTAGATACCCTGGTAGTCCACGCCCTAAACGATGAATGCTAGTTGTTGGGGTGCTTGTCACTCCAGTAATGCAGTTAACACATTAAGCATTCCGCCTGGGGAGTACGGTCGCAAGATTAAAACTCAAAGGAATAGACGGGGACCCGCACAAGCGGTGGAGCATGTGGTTTAATTCGAAGATACGCGAAGAACCTTACCTAGGCTTGACATTGCTAGAATCTGCTCGAGATAGCGGAGTGTCTAGTTTACTAGACCTTGAAAACAGGTGCTGCATGGTTGTCGGCTCAT
+
GGFGFFGGGGGGGGGGFFGGFGFG@FGEFGGGGFFGDGGGGFGGGFGCFFGGGGGGF:FFGCFGCGCEFF<F,,C<E,CF@9,CFF,FFC9FG,CFDF8CE:,,CC,CC8<@7F:=C:FC@GE9,,BA<,,BFFFFFFF9,C:CEEGGGGCCCFGCCDE>F+<78DFGCCFFCGFE9DFF*E:58ECC>EG*:CC8EGGF,A<=,16?7ECC9?C+++;@6+><2=+:A+<;BF*:7C<5>C10194*:B67>FFF))9:4:*3)/9FFF@?)9>CF44<7<<:3480(4?2)
@M00689:251:000000000-CJTJ5:1:1102:18798:2022 1:N:0:5
CAGGATTAGATACCCTGGTAGTCCATGCCGTAAACGGTGGGCGCTAGGTGTAGGGGTCTTCCACGGCCTCTGTGTCGTAGCTAACGCATTAAGCGCCCCGCCTGGGGAGTACGGCCGCAAGGCTAAAACTCAAAGGAATTGACGGGGGCCCGCACAAGCGGCGGAGCATGTGGATTAATTCGATGCAACGCGAAGAACCTTACCTGGGCTTGACATACACCAGACCCCTGCAGAGATGTAGTTTCCCTTCTGGTTGGTGTTCAGGTGTTGCATGGCCGTCGGCTCATCTTCTT
+
F<FFFEG@FEGFFEGCACDFCGFFFGGG@CCE@FFC7BF@DGEEGEDD<FFG9E7@FGCFGFCF7FEGFF<FF9FGFG8B<<,9F:CGEEFD,C7CFE@:B:F++?B7+BFF77B:CEE>FCD8,B<DFGFG>DF?8BFF9FGGGGGGCFEEGEGGGGFCCG7**8?A<?<+<9CG6A@FGC7E9CF7FG5ECE55:CF6<2<6CF5*:FF**<CFCFC7)*1/***17*/79>3CC*:<6<72**./0)/*2>F7(-,03F6469??C)9*=/95<)41((,1()6)-))).
@M00689:251:000000000-CJTJ5:1:1102:6951:2309 1:N:0:5
CAGGATTAGATACCCTGGTAGTCCATGCCGTAAACGGTGGGCGCTAGGTGTAGGGGTCTTCCACGGCCTCTGTGTCGTAGCTAACGCATTAAGCGCCCCGCCTGGGGAGTACGGCCGCAAGGCTAAAACTCAAAGGAATTGACGGGGGCCCGCACAAGCGGCGGAGCATGTGGATTAATTCGATGCCACGCGACGAACCTTACCTGGGCTTGACCTACACCAGATCGCTGCGGAGATGTCGTTTCCCTTGTGGTTGGTGTACAGGCGCTGCATGGTCGTCGGCTAATCTGTCCT
+
GGGG,ECFAAFFFGGGGEGGFEC@CCC@C@6,CGGGE@@7@FF@GGGGEEFC<FCGGGGGGF9FGCEFFGGGF9FGGC,B??FFGG>:F@D5?FEEC=FFGGGFFGCEGFF9F+CF>F7:68C>=B,CD,@FFDGG,=FGD,@<:FF<E7EEC*C*<::<@CGC*:EFEGFFF+:C+<CCF*:CF86@F88CG*:/8?EFG7CGGCCFFGG5C?++*7*:7=;F4C=E4*>D)95)9CG+0/>C)@4=F)/*/9))2?:FAG6<)))8D>348=CF45;(((((()).6)))5)
@M00689:251:000000000-CJTJ5:1:1102:20056:2449 1:N:0:5
CAGGATTAGATACCCTGGTAGTCCATGCCGTAAGCGGTGGGCGCTAGGTGTAGGGGTCTTCCACGGCCTCTGTGTCGTAGCTAACGCATTAAGCGCCCCGCCTGGGGAGTACGGCCGCAAGGCTAAAACTCAAAGGAATTGACGGGGGCCCGCACAAGCGGCGGAGCATGTGGATTAATTCGATGCAACGCGAAGAACCTTACCTGGGCTTGACATACACCAGATCGCTGCAGAGATGTAGTTTCCCTTGTGGTTGGTGTACAGGTGGTGCATGGCTGTCGGCTCATCTGTTCTT
+
GFGGGGGGGGGGGFGGGGGGGGGGGGGGGGGGG@FEFGGGGGGGGGGGGGFFGFFFFGFGFFGGGGGGGGGGGGGGGGGGGGGGGGGGGGGGGGGGGGGGGGGGGGGGGGGGGGGGGGGGGGF8FGGFGGGGGGFGGGGGGGGGGGGGGGGGGGGGGDFGGGGGGGGD6CFFGGGGGGGGGGGCGGF@FEE=EGEGGGFFFGGGFGGGGGGGGGFGD==6?CFFCGGD>GDFF?7<:*0<FFCF?FFFGF4CC45@318F>>?AFFF@GF?FF?FD?E,)40,-(4)..6))69)
@M00689:251:000000000-CJTJ5:1:1102:16111:2493 1:N:0:5
CAGGATTAGATACCCTGGTAGTCCATGCCGTAAACGGTGGGCGCTAGGTGTAGGGGTCTTCCACGGCCTCTGTGTCGTAGCTAACGCATTAAGCGCCCCGCCTGGGGAGTACGGCCGCAAGGCTAAAACTCAAAGGAATTGACGGGGGCCCGCACAAGCGGCGGAGCATGTGGATTAACTCGATGCAACGCGAAGAACCTTACCTGGGCTTGACATACAACAGATCGCTGCAGAGATGTAGTTTCCCTTGTGGTTGGTGTACAGGTGTTGCATGGTTGTCGGCTCAT
+
GGGGGGGFGGGDFFFGFFGGFGFFFGGGGE@EEFFEGGGGGGGGGGEFCEEGGGGGGGGGGGGGGGGGGGGGGFGGGGGGGGGGGGGGGGGGAFGGGGGGGGGGGGGGGGGGGGG>FEGGGGGGGGGGGGGGGGGGFGGGGGGGGGGGGGCC:BGGGCFCFGGDGGGGEGFGGCGFGFGGGGFGCEFGGGGGGGGGGGGF7CGGCFGGGGFEGDFDCF=+9CFGG6CE4*9F@FGFFGDGFFDFF?<B77@CC*)04:?FA>FAFFFFG:*=B*9C7><<10(414A
@M00689:251:000000000-CJTJ5:1:1102:16109:2513 1:N:0:5
CAGGATTAGATACCCTGGTAGTCCATGCCGTAAACGGTGGGCGCTAGGTGTAGGGGTCTTCCACGGCCTCTGTGTCGTAGCTAACGCATTAAGCGCCCCGCCTGGGGAGTACGGCCGCAAGGCTAAAACTCAAAGGAATTGACGGGGGCCCGCACAAGCGGCGGAGCATGTGGATTAACTCGATGCAACGCGAAGAACCTTACCTGGGCTTGACATACACCAGATCGCTGCAGAGATGTGGTTTCCCTTGTGGTTGGTGTACAGGTGTTGCATGGTTGTCGGCTCATCTGTCG
+
GGGFF@FGGGGGGFGGACFFFFGGGGGFGEFEEFFEGGGGGGGGEDEFCCCFGFGGEGGGGGGGGGGGGGFGGGGGGGGGGFGGGGGGCGGGGGGGGGGGGGEGGGGGGGGGGGG>FGGGGGGCGGGGGGGGGGGGGGGGGGGGGGGEGGGGGGGGGGGGGDFGGGGGGGGGGGGGGGFGGGGFGGFGDEDGGDGGGGGGGGGGGGFGGCFEFEGGGC=CFGFGFG=:FEGF?77>7C7+*2/69F??FF9<D>0<64?53:@<F??F75@@?FGG4.-)4;>86)64)5-)(
@M00689:251:000000000-CJTJ5:1:1102:16203:2583 1:N:0:5
CAGGATTAGATACCCTGGTAGTCCATGCCGTAAACGGTGGGCGCTAGGTGTAGGGGTCTTCCACGGCCTCTGTGTCGTAGCTAACGCATTAAGCGCCCCGCCTGGGGAGTACGGCCGCAAGGCTAAAACTCAAAGGAATTGACGGGGGCCCGAACAAGCGGCGGAGCATGTGGATTAATTAGATGCAACGCGAAGAACCTTACCTGGGCTTGAAATACACCAGATAGCTGCAGAGATGTAGTTTCCCTTGTGGTTGGTGTACAGGTGTTGCATGGCCGTCGGCTCATCTGTTT
+
GGGGGDGGGGGGGGGGFGGGFGGGGFFFGEGGGFFEEFGC@D@FEEEFFFE<FFGDGGGGGGG<FCEFGGGGFEFCCFGFGCFGEF:>7CEE9<CGGGGCFGEGGGEBFEGEFEG+:8@CEFCBFGGDG<AFFEDFFGG8DF9FGGGDECG:**=FG6FFF7<CED5E6CCEC?FC<@F9+<E9EDCF6C*::?C*CFCFG78:CC=CCDGG4++0:CC6?F85>+<C*<*002<*:DFCF?*<*94*:?*95*5<01:>>*9<F6467)*/****08(,170(-))))).).
@M00689:251:000000000-CJTJ5:1:1102:18451:2650 1:N:0:5
CAGGATTAGATACCCTGGTAGTCCATGCCGTAAACGGTGGGCGCTAGGTGTAGGGGCCTTCCACGGCCTCTGTGTCGTAGCTAACGCATTAAGCGCCCCGCCTGGGGAGTACGGCCGCAAGGCTAAAACTCAAAGGAATTGACGGGGGCCCGCACAAGCGGCGGAGCATGTGGATTAATTCGATGCAACGCGCAGAACCTTACCAGCGGTTGACATGGCACGGCGATTTCCAGAGATGGACTTCTTCCCGCAAGGGCCGGGCGCAACGGTGCTGCCTGGCTGTCGGCTCAT
+
GGFCCDGGGGGGEFFCDDGGDFCAFGGCFCFGGGGEFFFC:<FCEGGG<ECFGFGGGGGGGGGGEFGGGGGGGGGGGGGFFFEFGGEGDGGGGGGGEGGGGGGGGGGCFGGGGEGC>==FGDGGGGFGGGGGGGGGEGGGGA>CFFGGCCE8::<BFFGGGEEGEGCC+AFGG?<CGGGGGGG?@;++<??EECEEEEGGCCEGC8=E*;:5<@F9D:F?*::CD:CFFC**/*77>CFGFGDG?*6=CDFGDD@3,(-),)775)).).8)9@6*/73((3:2?97<62)
@M00689:251:000000000-CJTJ5:1:1102:14793:2776 1:N:0:5
CAGGATTAGATACCCTGGTAGTCCACGCCCTAAACGATGAATGCTAGTTGTTGGGGTGCTTGTCACTCCAGTAATGCAGTTAACACATTAAGCATTCCGCCTGGGGAGTACGGTCGCAAGATTAAAACTCAAAGGAATAGACGGGGACCCGCACAAGCGGTGGAGCATGTGGTTTAATTCGAAGATACGCGAAGAACCTTACCTAAGCTTGACATTGATAGAATCTGCTAGAGATAGCGGAGTGTCTAGTTTACTAGACCTTGAAAACAGGTGCTGCATGGCTGTCGGATCATCG
+
GGFFFFGGGGGGGGDGCDGFFGDFFGGGFGEGFFFBCFEEFGFGFDF6;@<EF@FFEGGGGGGGGGGGGGGGGGGGGGGGFGGGFGGGGGGGGGFCGGGDGGGGGGDFGGGDC4C>>FFGGGGGGGGG8FGGFFCFGGGDFGDCCCFFEGCCCFEFBFEG5FCFGGGGGFCF@:FGGGFGGGGGG,>@8CE>EGEGGGG9EFG?F,<CECF=FGGGC77CFFF+:+<7A@FFA;+;DCGGFGGG6B>BC=7*:>FFFAFF:>FDFFF?9@509@7DFFAAFB(-4),9((,42)(
@M00689:251:000000000-CJTJ5:1:1102:24868:2822 1:N:0:5
CAGGATTAGATACCCTGGTAGTCCATGCCGTAAACGGTGGGCGCTAGGTGTAGGGGTCTTCCACGGCCTCTGTGTCGTAGCTAACGCATTAAGCGCCCCGCCTGGGGAGTACGGCCGCAAGGCTAAAACTCAAAGGAATTGACGGGGGCCCGCACAAGCGGCGGAGTAGGTGGATTAATTCGATGCAACGCGAAGAACCTTACCTGGGCTTGACATACACCAGATCGCTGCAGAGATGTAGTTTCCCTTGTGGTTGGTGTACAGGTGATGCATGGTTGTCGGCTCAT
+
GGGGGGGGGGGGGGGGGGGGGGGFFGFFGGGGGGGGGGGGGGGGGGGGFGGGGGGGGGGGGGGGGGGGGGGGGGGGGGGGGGGGGGGGGGGGGFGGFGGGGGGGGGGGGGGGGGGGGGGGGGGGGGGGDGGFGGGGGGGGGGGGGGGGGGGGGGGGGGGGGGGGGGDGGGGGGGGGGGGGGGGGGGGGGGGGDGEGGGGGGGGGGGGGGGGGGG?FGGFEFFGGGGGGFGGFF7F4CFGCFGGGFFFBGFFGDFFEFFFFFGFFFFFFGFFFFFGGFBBFB6>?BF>
@M00689:251:000000000-CJTJ5:1:1102:19323:2854 1:N:0:5
CAGGATTAGATACCCTGGTAGTCCATGCCGTAAACGGTGGGCGCTAGGTGTAGGGGTCTTCCACGGCCTCTGTGTCGTAGCTAACGCATTAAGCGCCCCGCCTGGGGAGTACGGCCGCAAGGCTAAAACTCAAAGGAATTGACGGGGGCCCGCACAAGCGGCGGAGCATGTGGATTAATTCGATGCAACGCGAAGAACCTTACCTGGGCTTGACATACACCAGATCGCTGCAGAGATGTAGTTTCCCTTGTGGTTGGTGTACAGGTGATGCATGGCTGTCGGCTCAT
+
GGGGFFGFGGGGFFGGFCFGCFFEFGGGFEFGDFFEGGGGGGGGGGEGCEFFGDFGGGGGGGGGGGGGGGGGGGGGGGGGGGGGGGGGGGGGGGGGGGGGGGGGGGGGGGGGGGGGGGGGGGGGGFFGGGGGGGGGGGGGGGGGGGGGGGGGFC:FGGFGGEGGGGGG:F?CFFD?FGGGGGGGGEGCFEDGGGG>FGGGGGGGGGGGGGGGGFGFGGGGFGGGDGGE@DD?4:59:FDC79CC6FFFCF@DCC@FF005<FFA?0??DFFFFFGFFF126;>???2
@M00689:251:000000000-CJTJ5:1:1102:20520:2866 1:N:0:5
CAGGATTAGATACCCTGGTAGTCCATGCCGTAAACGGTGGGCGCTAGGTGTAGGGGTCTTCCACGGCCTCTGTGTCGTAGCTAACGCATTAAGCGCCCCGCCTGGGGAGTACGGCCGCAAGGCTAAAACTCAAAGGAATTGACGGGGGCCCGCACAAGCGGCGGAGCATGTGGATTAATTCGATGCAACGCGAAGAACCTTACCTGGGCTTGACATACACCAGATCGCTGCAGAGATGTAGTTTCCCTTGTGGTTGGTGTACAGGTGTTGCATGGCTGTCGGCTCAT
+
GGGFFCFGGGGGGGGGGGGGGGFFGGFFGGGGGGGEGGFGGGGGGGFGFGGGGGGCFGFGGGGGGGGGGGGGGGGGGGGGFGGGGGGGGGGGGGGGGDGGGGFGGGG++FFGGGGGGGGGGGGGGGGGGGGGGGFFGGGGGGGGGGGGGGGGGCC:FFGGGGGCEGGGFGGGGG6CGGGGGGGFGGFGGEDG?EC>CGFFGGGGGGGDGFGGGFGCCGCEFDCFG6FG@EGF4CFDGCG7*:CGFB?4>:@FD*<B>::@<F4)7=?=359=FFFCFEFF<>;:(4)
@M00689:251:000000000-CJTJ5:1:1102:16870:3029 1:N:0:5
CAGGATTAGATACCCCAGTAGTCCTAGCCCTAAACGATGGATGCTTGGTGTGTCGGGTACCCAATCCCGACGTGCCGAAGCTAACGCGATAAGCATCCCGCCTGGGGAGTACGGTCGCAAGGCTGAAACTCAAAGGAATTGACGGGGGCCCGCACAAGCGGCGGAGCATGTTGCTTAATTCGAAGCAACGCGAAGAACCTTACCAAGGCTTGACATGTCGCGAATTCCCTTGAAAGGGGGAAGTGCCTTCGGGAGCGCGAACACAGGTGTTGCATGGTTGTCGGCTCAT
+
FGGFF@FGFGGGGGGGEEGFFGAFAEFGGFGGGEFEGGGGGGGGGCEDFGGDGGGGGGFFGGGGGGGGGGGGGGGGGGGGGF<EGGGGGGGGGGGGGGGGGGGFGGGDGGGGGGGGGGGGGGGGGGGGGGGGGGGGGGGGGGGGGGGGGGGGGFEGG>F>FGGGGGEFGGEGGGGGGGFGGGGGDGF+8CEEGGGGGGGGGGGGGGGGGFG7CFGGG7CF:=?GDGG9?FG@FG*:CDGGFEGFFF>F7?F3CDFBFBFF;D33>>:**7>FFFGF@FFFFB1116?2)
@M00689:251:000000000-CJTJ5:1:1102:21758:3096 1:N:0:5
CAGGATTAGATACCCTGGTAGTCCTAGCCCTAAACCATGGATGCTTGGTGTGGCCGGTACCCAATCCGGCTGTGCCGCAGCCAACGCGTTAAGTTATCCGCCTGGGGAGTACGCACGCAAGTGTGAAACTCAAAGGAATTGACGGGGGCCCGCACAAGCGGTGGAGTATGTGGTTTAATTCGATGCAACGCGAAGAACCTTACCAAGGCTTGACATGTCGCGAATTCCCTTGAAAGGGGGAAGTGCCTTCGGGAGCGCGAACACAGGTGATGCATGGTCGTCGGCTCAT
+
FCFFF<FFFGGGFFGGFFGFFGFGEEEEEFGADFF,CCEGGGGGGFEDFFFGGGGGGGGGGGGGGGGGGGGGGGGGGGGGGGGGGGGGEGGGGGGGGGGGGGGGGGGGGGGGGGGGGGGGGGGEFGGGGGGGGGGGGGGGGGGGGGGGGGGGGGGGGGGGGGGGGGGGGGGGGGGGGGGGGGGGGGGGGGGGGGGGGGGGGGGGGGGGGGGGGGGGGGGGFGG7DGGGFGGFFGGGGGGGFGGGFFF?FFFGGG>BFFFFFGFFFFF6CFFFFFGGFFBFFFFFF:FFA
@M00689:251:000000000-CJTJ5:1:1102:8815:3124 1:N:0:5
CAGGATTAGATACACTGGTAGTCCATGCCGTAAACGGTGGGCGCTAGGAGTAGGGGTATTCCACGGCCTCTGTGTCGTAGCTAACGCATTAAGCGCCCCGCCTGGGGAGTACGGCCGCAAGGCGAAAACTCAAAGGAATTGACGGGGGCCCGGACAAGCGGCGGAGCATGTGGATTAATTCGAGGCAACGCGAAGAACCTTACCTGGGCTTGACATACACCAGATCGATGCAGAGACGTAGTTTCCCTTGAGGTTGGTGTACAGGTGCTGCATGGTTGTCGGCTAATCTGGCTCG
+
GFGGDFCGGFGGD-;66<6<66,,6@@C;7,@CF<BBFGGGEC7+7@C,;;;ECCFC,96C@EFFFC:CE@E,CEFFC<=@9FG<FECGGGCF9CGGFGGCC7A@C7=F?EFE@@C>@FGFG@+3@CC<@,>@F<7DC@,FA,3CCEE*=*1*4*=:F<FD*<CEG8*<<0<2A+2A<C::AE*/2888C8:>8:8@8AF7<<FFFGGG8*:*02<C29E):;=C?E*77*9=:C<*112<*:39*)9*8*9D*5<;4<78216<*99*66)*9F**73)4>;(()4)5-)).,(
@M00689:251:000000000-CJTJ5:1:1102:16426:3284 1:N:0:5
CAGGATTAGATACCCTGGTAGTCCACGCCGTAAACGATGTCGACTTGGAGGTTGTGCCCTTGAGGCGTGGCTTCCGGAGCTAACGCGTTAAGTCGACCGCCTGGGGAGTACGGCCGCAAGGTTAAAACTCAAATGAATTGACGGGGGCCCGCACAAGCGGTGGAGCATGTGGTTTAATTCGATGCAACGCGAAGAACCTTACCTGGTCTTGACATCCACAGAACTTTCCAGAGATGGATTGGTGCCTTCGGGAACTGTGAGACAGGTGGTGCATGGCCGTCGGCTCAT
+
GFGGGCGGFGGGGGGGFFGGGGGGGGGGGGGEEFFEGGGGGGGGDCFFFFEGGGGGGGGGGGGGGGGGGGGGGGGGGGGGGGGGGGGGGGGGGGGCFGGGGGGGGGGGGGGGGGDEGGGGGGGGGGGGGGGEFBBCGGGGGGGGGGGGDGGGGGGGGGGGFGGGGGGGGGGGGDGGGGGGGGGFGGGG=CGGGGGD8FGGGGFGGGFGFGGGGGGGGGGGFGFFF7FGFGGF:**:CF79FGGGFFAFGFBDGDFFBFF?<FFBFFFFGBFFFBGGF:>F0(-708<9
@M00689:251:000000000-CJTJ5:1:1102:23886:3430 1:N:0:5
CAGGATTAGATACCCTGGTAGTCCATGCCGTAAACGGTGGGCGCTAGGTGTAGGGGTCTTCCACGGCCTCTGTGTCGTAGCTAACGCATTAAGCGCCCCGCCTGGGGAGTACGGCCGCAAGGCTAAAACTCAAAGGAATTGACGGGGGCCCGCACAAGCGGCGGAGCATGTGGATTAATTCGATGCAACGCGAAGAACCTTACCTGGGCTTGACATACACCAGATCGCTGCAGAGATGTAGTTTCCCTTGTGGTTGGTGTACAGGTGTTGCATGGCCGTCGGCTCAT
+
GGGGGGGGGGGGGGGGGGGGGGGGGGGGGGGGGGGGGGGGGGGGGGGGFFG<FGGGGGGGGGGGGGGGGGGGGGGGGGGGGGGGGGGGGGGGGFGGGGGGGGGGGGGGGGGGGGGGGGGGGGGGGGGGGGGGGGFFGGGFGGGGGGGGGGGGGGGGGGGGGGGGGGGGGGGGGGGGGGGGGGGGGGGGGGGGGGGGGGGGGGGGGGGGGGGGGGGGGGGFFGGGGGGGFGGFFCDCGGGGFGGGFFFFGFFGGGFFFFFFFGFFFFFFGFFFFFGGFF>B>FFFFBF
@M00689:251:000000000-CJTJ5:1:1102:23223:3511 1:N:0:5
CAGGATTAGATACCCTGGTAGTCCATGCCGTAAACGGTGGGCGCTAGGTGTAGGGGTCTTCCACGGCCTCTGTGTCGTAGCTAACGCATTAAGCGCCCCGCCTGGGGAGTACGGCCGCAAGGCTAAAACTCAAAGGAATTGACGGGGGCCCGCACAAGCGGCGGAGCATGTGGATTAATTCGATGCAACGCGAAGAACCTTACCTGGGCTTGACATACACCAGATCGCTGCAGAGATGTAGTTTCCCTTGTGGTTGGTGTACAGGTGCTGCATGGTTGTCGGCTCAT
+
GGGGGGGGGGGFGGGGGGGGGGGGGGGGGGGGGGGGEGGGGGGGGGGGGGGFGGGGGGGGGGGGGGGGGGGGGGGGGGGGGGGGGGGGGGGGGGGGGGGGGGGGGGGGGGGGGGGGGGGGGGGGGGGGGGGGGGGGGGGFGGGGGGGGGGGGGGGGG>FGGGGGGGGGFGGGGFFGGGGGGGGGGGGGGGGGGGGGGGGGGGGGGGGGGGGGGGGGGGGGFGGGFGGGFEDFFGG57CGGFGGGFFFFGF?FGCFFFFFFFFB44?@4FFF@FFGGFEBFFFFF??2
@M00689:251:000000000-CJTJ5:1:1102:22624:3515 1:N:0:5
CAGGATTAGATACCCTGGTAGTCCACGCCGTAAACGATGAGTGCTAGACGTCGGGGAGCTTGCTCTTCGGTGTCGCCGCTAACGCATTAAGCACTCCGCCTGGGGAGTACGGTCGCAAGATTAAAACTCAAAGGAATTGACGGGGGCCCGCACAAGCGGTGGAGCATGTGGTTTAATTCGAAGCAACGCGAAGAACCTTACCAAGGCTTGACATGTCGCGAATTCCCTTGAAAGGGGGAAGTGCCTTCGGGAGCGCGAACACAGGTGATGCATGGCCGTCGGCTCAT
+
GGGGGGGGGGGGGFGGGGGGGGGGFGGGGGGGGGGGGGGF@GGGGGGGGGFGGGGDFGGGGCFGGGGGFCFFGFCGEGGGGEFGGGGGGG<FFGGGGFGGGF7<F=FGGGGGGGGGGG>GGGGCDGGGGGDFGGGDFFFFGGCECEFCGGGG@FGGFGGGGGGGGGGGFGGB:FGGGGGGGGGGGGGGGDGGGGFFGGGGGGGEGG5F6?FGFEFFGGFEDGGECGGGFG7;=FGGGGDGBFGFFFAFGFFGGDDBFB>>>CFFF?FFCFFFFFGG?E9BFBF?FFF
@M00689:251:000000000-CJTJ5:1:1102:16427:3590 1:N:0:5
CAGGATTAGATACCCTGGTAGTCCACGCCCTAAACGATGAATGCTAGTTGTTGGGGTGCTTGTCACTCCAGTAATGCAGTTAACACATTAAGCATTCCGCCTGGGGAGTACGGTCGCAAGATTAAAACTCAAAGGAATAGACGGGGACCCGCACAAGCGGTGGAGCATGTGGTTTAATTCGAAGATACGCGAAGAACCTTACCTAGGCTTGACATTGATAGAATCTGCTAGAGATAGCGGAGTGTCTAGTTTACTAGACCTTGAAAACAGGTGGTGCATGGCTGTCGGCTCAT
+
GFGGGGGGGGGGGGGGFFGGFGGGDGGGGGGFFFGEGFGGGGGGGGF6CCCCFFGGGGGGGGGGGGGGGGGGGGGGGGGGFGGGGGGGGGGGGGGFGGGGGGGGGGGGGGGGGGGGEFGGGFGGGGGEFEFGGGGGGGGGGGGGGGGGGGGGGFGGGGGEGGGGGGGGGGGGGGGGG9EGGGGGGDGGCE5EEGGGGGFGGGGGGGGGGFEGGGCFGGGGFGGCFGGGFGGAFGFGGGGGFGGGFFFFFFFFGGFFFFFFBFFFFFFFGFF?FFDGFFAB:6?B?<?>3?F?>
@M00689:251:000000000-CJTJ5:1:1102:12640:3713 1:N:0:5
CAGGATTAGATACCCTGGTAGTCCACGCCCTAAACGATGTCAACTAGGTGTTGGGGAAGCGATTTCTCAGTACCGCAGCTAACGCGTGAAGTTGACCGCCTGGGGAGTACGGTCGCAAGATTAAAACTCAAAGGAATTGACGGGGGCCCGCACAAGCGGTGGAGCATGTGGTTCAATTCGACGCAACGCGAAGAACCTTACCTGGGCTCGAACGGCTTCTCAACGCCGGTGGAAACACTGGTACCCCGCAAGGGGGTGAAGTCGAGGTGTTGCATGGCCGGCGCTCAAAGGTCT
+
FEEFF8E6CAECFEF9@@C@DC@CCECFDBF@DDC@@CCCFFFE<@EC;CCCF@FGGGGGGGGCFGGGGGGGGGEGEEE@FGGGGGGEGGGFGGGGCFG7BFGGDCEBFGGD?CFC=FFF<EFGGGGFGGGGDFGCDBFGGEDDDCFFCCBECFC@@CGCGFCFFGGGGGFFCFGGFFF@FGGGGGCFGGE:?EFGGG?FGGDGFFEFGEGGFGDE37F?@GGECEGGF59:@FGFGGGGFFGGFF?FGFFDFGDB>>FFF77::BE7CB5<?F7FFF7>(3799:>))).5<9
@M00689:251:000000000-CJTJ5:1:1102:20625:3737 1:N:0:5
CAGGATTAGATACCCTGGTAGTCCTAGCCCTAAACGATGATTGCTTGGTGTAGCAGGTACCCAATCCTGCTGTGCCGCAGCTAACGCGATAAGCAATCCGCCTGGGGAGTACGGTCGCAAGGTTAAAACTCAAAGGAATTGACGGGGGCCTGCACAAGCGGTGGAGCATGTGGTTTAATTCGAAGCAACGCGCAGAACCTTACCAGCGTTTGACATCCTGATCGCGGATAGTGGAGACACTTTCCTTCAGTTCGGCTGGATCAGTGACAGGTGCTGCATGGTCGTCGGCTCAT
+
GGGGFCFGGGGGGFGGGGGGGGGFAEFFFGGGGFGCFGFFGGGGGFFDFFGGGGDGGGFGGFFGGGGGGGGGGGGGGGGGGGFGGGGGGGCGGGGGDGGGGGGGGGGBFGGGGGGGGGGGGGGGGGGGFGFEFFGGGGGGGCGEGGGGGCGFCFCGGGGGCCGDFGGGGGGGGGGGGFGGGGGCEGGGFDEGGGGGGGGGFG?ECFGGGCEG=<CEGFGGFEGGGGGG>EGFFD79CGGGFGGFFFFFGFFDCD5>?>6FAFF294@FC?@??F**9?<)2423;01;(,3))
@M00689:251:000000000-CJTJ5:1:1102:20619:3754 1:N:0:5
CAGGATTAGATACCCTGGTAGTCCTAGCCCTAAACGATGATTGCTTGGTGTAGCAGGTACCCAATCCTGCTGTGCCGCAGCTAACGCGATAAGCAATCCGCCTGGGGAGTACGGTCGCAAGGTTAAAACTCAAAGGAATTGACGGGGGCCTGCACAAGCGGTGGAGCATGTGGTTTAATTCGAAGCAACGCGCAGAACCTTACCAGCGTTTGACATCCTGATCGCGGATAGTGGAGACACTTTCCTTCAGTTCGGCTGGATCAGTGACAGGTGCTGCATGGTCGTCGGCTCAT
+
GFGGGGGGGGGGGFGGGGGGGGGGGGGGGGGGGGGGGGGGGGGGGFEEFGGGGGGGGGGGGGGGGGGGGGGGGGGGGGGGGGGGGGGGGGGGGGGGGGGGGGGGGGGGGGGGGGGGGGGGDGGGGGGGGGGGGGGGGGGGGGGGGGGGGGGGGGGGGGGEGGGGGGGGGGFGGGGGGGGGGGGGDGGGGGGGGGGGGGGGGGGGCCFEGGGGGGGGGGGFFFFCCGGGFGGFFGF5FFGGFGGGFFFFFFBGGGFFBBFFAGF<*19FFFFB@FC*9@BB?<FF;BFFB12?A
@M00689:251:000000000-CJTJ5:1:1102:21464:3815 1:N:0:5
CAGGATTAGATACCCCAGTGCTGATTTTTGACGCGAGCACTTGCAGAGACTGGCTCCTTGTGCTGGTGGGAGCCTGATCCATTGCCCAGCTGCCTTCCTCAGGGGAGAAGTCACAGAAGAGCTTCAGGAGCAACCTGCAGTAAAGCTGCTTATTTAGTGAAAGTGAAAGTGAAAGTGAAAATCAGCCTGAAGCCTGGAGGAAGGCAGCAGCCATCACCTGGAGGTGCTGCGATGGAGATGCAATGGAGGTGTTGCATGGTCTCGGCTCAT
+
GFGGFFGGGGGGGGGGGGGGFGFGEFGGGGDF@FC:F:BFGGGG@DCEFGGGGGGGGGGGGGGGGGGGGGGGGGGGGGGGGGGGGGGGGGGGGGGGGGGGGGGGGGGGGGGGGGGGGGGGGGGGGGGGGGGGGGGGGGGGGGGGGGGGGGGG9F9FFGGGGGGGFCFGGEGGGGGGGGGGGGGGGGGGEGGGGGCFGGGGGGGGGGGGGGGGGFGGGGGGFGGGGGGGFGGFFGGFGGGGFGGGFFFFGFFGCDCFFEFFFGFFFFFFFF
@M00689:251:000000000-CJTJ5:1:1102:15968:3821 1:N:0:5
CAGGATTAGATACCCTGGTAGTCCACGCCCTAAACGATGAATGCTAGTTGTTGGGGTGCTTGTCACTCCAGTAATGCAGTTAACACATTAAGCATTCCGCCTGGGGAGTACGGTCGCAAGATTAAAACTCAAAGGAATAGACGGGGACCCGCACAAGCGGTGGAGCATGTGGTTTAATTCGAAGATACGCGAAGAACCTTACCTAGGCTTGACATTGATAGAATCTGCTAGAGATAGCGGAGTGTCTAGTTTACTAGACCTTGAAAACAGGTGGTGCATGGCCGTCGGCTCAT
+
GGGGDCFFGGGGFFEF<<FDCF,CFEECF@CGFF@C@FDGFGGGDFG<,CFFGFEGCFGGGFFGGGGGGGGGGGGGGGGGE<FGGFGGGGEFFGGGGGGGGGGGGGGGGGGGGGGECFCEFG<BEGGGFFGDFEF@FFGGGFGGGGGEGGDEC:FGGGGGGGDCFGGFFFFGDGFG;9>EFF>EGCED:EGGGEGGDGFFGGGGC96F?GGGGEC77@CAFG79C9EGFGDFFGG7+7>E:>D=F?AFG@4CGDFFAA4:47FD46@FGFFFF>DFF:A<0<B6>B0--(4>)
@M00689:251:000000000-CJTJ5:1:1102:23931:3850 1:N:0:5
CAGGATTAGATACCCTGGTAGTCCACGCCCTAAACGATGCATACTTGGTGTGAGCCGTTCATTCGGTTCGTGCCGGAGTTAACGCGTTAAGTATGCCGCCTGGGGAGTACGGTCGCAAGGCTGAAACTCAAAGGAATTGACGGGGGCCCGCACAAGCGGCGGAGCATGTTGCTTAATTCGACGCAACGCGAAGAACCTTACCAAGGTTTGACATGCTGAGAACTTTCCAGAGATGGATTGGTGCCTTCGGGAACTCAGACACAGGTGATGCATGGCTGTCGGCTCAT
+
GGGGGGGGGGGGGGGGGGGGGGGGGGGGGGGFGGGGGGGGGGGGGGGGGGGGGGGGGGGGGGGGGGGGGGGGGGGGGGGGGGGGGGGGGGGGGGGGGGGGGGGGGGGGGGGGGGGGGGGGGGGGGGGGGGGGGGDFGGGGGGGGGGGGGGGGGGGGGGGGGGGGGGGGGGGGGGGGGGGGFGGGGGGGGGGGGGGGGGGGGGGGGGGGGGGGGGGGGFGGFGFGGGGGFGGFFGGGGGGGFGGGFFAFGFDDDFFFFFFFFGFBFFF=CFFFFF<CFFFFFBB04<A
@M00689:251:000000000-CJTJ5:1:1102:21608:3871 1:N:0:5
CAGGATTAGATACCCTGGTAGTCCATGCCGTAAACGGTGGGCGCTAGGTGTGGGGGTCTTCCACGGCCTCTGTGTCGCAGCTAACGCATTAAGCGCCCCGCCTGGGGAGTACGGCCGCAAGGCTAAAACTCAAAGGAATTGACGGGGGCCCGCACAAGCGGCGGAGCATGTGGATTAATTCGATGCAACGCGAAGAACCTTACCTGGGCTTGACATACACCAGATCGCTGCAGAGATGTAGTTTCCCTTGTGGTTGGTGTACAGGTGCTGCATGGCTGTCGGCTCAT
+
FFGGGFGGFGGGGGGGFFGGGGFGGGGGGDGGGGGGGGGEGGGGDGGGAE@@CCFFGGFFGGGGGGGGGGGGGFGGGGGGGGGGGGGGGGGGGGGDGGGGGGGGGGGGGGGGGGGGGGEGGGFGGGGGGGGGCGGGFFFGGGGGGGGGGDEEGGEGFFGGGGGGGDGGGGGGGFGFGGGGGGGGCE?+<CEEEGGGFG5CFGGGGFF5:;F=FGGGFGGFFGFF4ECCFGGFF7CF7C>F4CGGF4<*:?*7<5<59??FA?46)97?F/=<FB55F@12<B1:(,4
@M00689:251:000000000-CJTJ5:1:1102:21590:3885 1:N:0:5
CAGGATTAGATACCCTGGTAGTCCATGCCGTAAACGGTGGGCGCTAGGTGTGGGGGTCTTCCACGGCCTCTGTGTCGCAGCTAACGCATTAAGCGCCCCGCCTGGGGAGTACGGCCGCAAGGCTAAAACTCAAAGGAATTGACGGGGGCCCGCACAAGCGGCGGAGCATGTGGATTAATTCGATGCAACGCGAAGAACCTTACCTGGGCTTGACATACACCAGATCGCTGCAGAGATGTAGTTTCCCTTGTGGTTGGTTTACAGGTGCTGCATGGCTGTCGGCTCAT
+
GDGGDDFGFEGFFEFFCCGDDFCFFGGFD@CFBFECFGGGGGGGEGGGFA<CFCCFGGGGGFGGGGEE7FGGFGGGGGGEGGFFGGGEGCG<EDGEFGGGCDFFFGGG7C=E@EGGDGGGGGFF<CFFGGGGGGGGGGGFGCC<F@FFEGDGG*FGGCFGGGG8*2?F@FGFFGDFGGGGGGFG?EEFF5GGE=EEG6E@FCFFGC=*5@GDGG?FC=FGFF=FFG275CC?FGGD7C:?40:C*9<FGF9*5C759,()57FDFF)97*1/9=FFF5<>6;660,6
@M00689:251:000000000-CJTJ5:1:1102:19054:3905 1:N:0:5
CAGGATTAGATACCCTGGTAGTCCACGCCGTAAACGATGTCAACTAGCCGTTGGGTACCTTGAGTACTTAGTGGCGCAGCTAACGCATTAAGTTGACCGCCTGGGGAGTACGGCCGCAAGGTTAAAACTCAAATGAATTGACGGGGGCCCGCACAAGCGGTGGAGCATGTGGTTTAATTCGAAGCAACGCGAAGAACCTTACCTGGCCTTGACATGCTGAGAACTTTCCAGAGATGGATTGGTGCCTTCGGGAACTCAGACACAGGTGATGCATGGTCGTCGGCTCAT
+
GFGGGGGGGGGGFFFGFFGGFGFFAFEFGEGGEFFEGGGGGGGGGGGGGEFGGGGGGGGGGGGGGGGGGGGGGGGGGGGGGGGGGGGGGGGGGGGGGGGGGGGGGGGGGGGGGGGCFGGGGGGGGGGGGGGGGGGGGGGGGGGGGGGGGGGGGGGGGGGGGGGGGGGGGGGGGGGGGGGGGGGGGGGGEGGGGGGGGGGGGGGGGGGGGGGGGGGGGGGGFGGGGGGGFGGFFGGGGGGGFGGGFFFFGFFGDDFFFFFFFGFFFFBFGFFFFFGGFFFF6>FF?BFF
@M00689:251:000000000-CJTJ5:1:1102:19153:3969 1:N:0:5
CAGGATTAGATACCCTGGTAGTCCACGCTGTAAACGATGGATGCTAGCCGTTGGGGAGCTTGCTCTTCAGTGGCGCAGCTAACGTCTTAAGCATCCCGCCTGGGGAGTACGGTCGCAAGATTAAAACTCAAAGGAATTGACGGGGGCCTGCACAAGCGGTGGAGCATGTGGTTTAATTCGAAGCAACGCGCAGAACCTTACCAGCGTTTGACATGGCACGGCGATTTCCAGAGATGGACTTCTTCCCGCAAGGGACGTGCACACAGGTGCTGCATGGCCGTCGGCTCAT
+
FAFFCFCFGFGGF@FA@@FCCE<F@FDBFCCFFFF,@FFGGGGGGFFC@:68CCEGGGGGGFGGGGGGGGFGFEGGFGEAEGGGEFFGGGGGGFFBFGCFGGGFGGEFGGGGFFGGGGGGGGGGGGGGFGFGAFFGGFGGGCDGGGGECFGFBFGFGGGGDGGGGEGG@FG:>FGGGGGGFGGGDFCGGGGEGGG>BFFGFCFCFG:;CGE?DFFFGGGGE::ECAFC@E>B7F7:FFG67C>7=@7:77>DDGFFBF:53*=:55F9>@*=FF>7>::B7;9BB415-
@M00689:251:000000000-CJTJ5:1:1102:23370:4062 1:N:0:5
CAGGATTAGATACCCTGGTAGTCCATGCCGTAAACGGTGGGCGCTAGGTGTAGGGGTCTTCCACGGCCTCTGTGTCGTAGCTAACGCATTAAGCGCCCCGCCTGGGGAGTACGGCCGCAAGGCTAAAACTCAAAGGAATTGACGGGGGCCCGCACAAGCGGCGGAGCATGTGGATTAATTCGATGCAACGCGAAGAACCTTACCTGGGCTTGACATACACCAGATCGCTGCAGAGATGTAGTTTCCCTTGTGGTTGGTGTACAGGTGGTGCATGGCCGTCGGCTCATCTGTCCT
+
GGGGGGGGGGGGGGGGGGGGGGGGG<EEGGGGGGGGDGGGGGGGGGGGGGG9EFEEGDFGGGGGEGGGGGGGGEGGGGCFG,?FFGGGGGFGGGGGGGGGGGGGGGGGFGGGDGGGGGCFGGFEFGGGGF9DGGGGGGGGFCFBFGGGGGGGGGGGGGGEGGGGGEGGGGGFGGFDFFEGF8FFGGGGGGGEEGGGG>CCGGFGGGGGGGGGGGGGFGF?@GGGGFFGFEGFFFFDCFGGFG7CFFBFGFFGGF3@FFFFFCBAFFFFG3@@BFGGFF>>>FF::7<AAFF<?A
@M00689:251:000000000-CJTJ5:1:1102:9102:4064 1:N:0:5
CAGGATTAGATACCCTGGTAGTCCATGCCGTAAACGGTGGGCGCTAGGTGTAGGGGTCTTCCACGGCCTCTGTGTCGTAGCTAACGCATTAAGCGCCCCGCCTGGGGAGTACGGCCGCAAGGCTAAAACTCAAAGGAATTGACGGGGGCCCGCACAAGCGGCGGAGCATGTGGATTAATTCGATGCAACGCGAAGAACCTTACCTGGGCTTGACATACACAAGATCGCTGCAGAGATGTAGTTTCCCTTGTGGTTGGTGTACAGGTGATGCATGGCCGTCGGCTCAT
+
GGGGFEFGGEFFGFGGGGGGGGFGFFGGGFFFGGGEGGG7FGGGGFDGGGGFECG7FGGGGGGGGDGGCGG8F<FFGG@CFGCEFGGGFGCFDFGGGGGECFGGGGD?>BEF7+C=FFCEF7FFG=DAFFGGDGGFC,@>DBFGFEEGECECGFGC@FGDEGC*:CE8?F+<C+<9FGFGGGG:+:A<EGGGGG=E6;CCEGGGGG*5CG5:DFCEGG4C/CC=C+=C@*)7?CG<DFFCFCDGF?>FGF4D32>>B?BFACFA4=:FC4676@F4?EFB007?04:
@M00689:251:000000000-CJTJ5:1:1102:9115:4077 1:N:0:5
CAGGATTAGATACCCTGGTAGTCCATGCCGTAAACGGTGGGCGCTAGGTGTAGGGGTCTTCCACGGCCTCTGTGTCGTAGCTAACGCATTAAGCGCCCCGCCTGGGGAGTACGGCCGCAAGGCTAAAACTCAAAGGAATTGACGGGGGCCCGCACAAGCGGCGGAGCATGTGGATTAATTCGATGCAACGCGAAGAACCTTACCTGGGCTTGACATACACCAGATCGCTGCAGAGATGTAGTTTCCCTTGTGGTTGGTGTACAGGTGATGCATGGCCGTCGGCTCAT
+
GGGGGGGGGGGGGGGGGGGGGGGGGGGGGGGGGGGGGGGGGGGGGGGGGGGGGGGEGGGGGGGGEGE@FGGFGGGGFGGFDFAFFEG:FGCFDCE7FGGDGEGGGGDG:F=AFCFCCGGGECFFBFGG@DFGFGC@F8FFGGFGDGGDGCC:F7FFFCGGDGGGGEGF6@@F7CGGF:C7CFC+<?FGCEGGE8=ECFFGGCFG7<FG=F*>FGDGCGGG?EEF=<**5=<FFC55CFGGFGGGFFB?FF*CD7>B>?<5<:FAF6<FGFBFFFFFFE>F>011?>B
@M00689:251:000000000-CJTJ5:1:1102:8876:4093 1:N:0:5
CAGGATTAGATACCCTGGTAGTCCATGCCGTAAACGGTGGGCGCTAGGTGTAGGGGTCTTCCACGGCCTCTGTGTCGTAGCTAACGCATTAAGCGCCCCGCCTGGGGAGTACGGCCGCAAGGCTAAAACTCAAAAGAATTGACGGGGGCCCGCACAAGCGGCGGAGCATGGGGATTAATTCGATGCAACGCGAAGAACCTTACCTGGGCTTGACATACACCAGATCGCTGCAGAGATGTAGTTTCCCTTGTGGTTGGTGTACAGGTGCTGCATGGCTGTCGGCTCAT
+
GGGGGGGGGGGGGGGGGGGGGGGGGGGGGGGDGGGGGGFGGGGGGGGGFFFFGFGGGGGGGGGGGGGGGGGGGGGGGGGGGGGGGGGGGGGGGGGGGGGGGGGGGFDFGGGGGGGE@:FGGGGGGGGFGGGFFGGCFGGGGGACCDGGEGE@@FC<CGGGGDEGGEGGCF*@EGGDGGGGGGG?FCCFGGDGGGCEGFGFGGGGDFGGGG5E70<CDFGF)AFGGCFE:EC?FGGD7C:FFFGFFFFFCF=FG<>DB1?F):@A<7:@7?4@FFGF))486>3:?>9
@M00689:251:000000000-CJTJ5:1:1102:8888:4111 1:N:0:5
CAGGATTAGATACCCTGGTAGTCCATGCCGTAAACGGTGGGCGCTAGGTGTAGGGGTCTTCCACGGCCTCTGTGTCGTAGCTAACGCATTAAGCGCCCCGCCTGGGGAGTACGGCCGCAAGGCTAAAACTCAAAAGAATTGACGGGGGCCCGCACAAGCGGCGGAGCATGGGGATTAATTCGATGCAACGCGAAGAACCTTACCTGGGCTTGACATACACCAGATCGCTGCAGAGATGTAGTTTCCCTTGTGGGTGGTGTACAGGTGCTGCATGGCTGTCGGCTAAT
+
FGGGGEFGGGGGGGGGGGGGDFFEFGGGGGGGGFAECFFGGGEGDCGGEECEFCFFFDGGGGGGGGGGCGGGGGGGGCFGGGFGFEGGGGGGFGGGGGGGDFGGFFDFGEGFGGCCBFGGFGGGGGGGGGGDFFDEFGG<<>>CCCEDEGGC*F@<CFCFEGEGGGGG+C*;?EGGGGGGGGG?F*<CC8=GGCCCFFGGFFGCFFGCFG5C7@FGGGGGFFFG46*AFGGFFFGG7F>?FFGCFFF?>F=D5*07>6?><7=AFFF67@*<4=FC?F1<?>6((5:
@M00689:251:000000000-CJTJ5:1:1102:15965:4140 1:N:0:5
CAGGATTAGATACCCTGGTAGTCCATGCCGTAAACGGTGGGCGCTAGGTGTAGGGGTCTTCCACGGCCTCTGTGTCGTAGCTAACGCATTAAGCGCCCCGCCTGGGGAGTACGGCCGCAAGGCTAAAACTCAAAGGAATTGACGGGGGCCCGCACAAGCGGCGGAGCATGTGGATTAATTCGATGCAACGCGAAGAACCTTACCTGGGCTTGACATACACCAGATCGCTGCAGAGATGTAGTTTCCCTTGTGGTTGGTGTACAGGTGCTGCATGGCTGTCGGCTCAT
+
GEFFFCFFFGGFFFGGADFFFGFFCFFFFCFEFFFEGGGGGGEGGGEF@EFGGFGGGGGGGGGGGGGGGGGGGGGGGGGGGGGGGGGGGGFGGGGGGGGGGGDGGGGGGGGGGGGGGGGGGGGGGGGGGGGGGGGGGGGGGGGGGGGGGGCCEGGGGGGGGGGGGGGG:FCGFFGGGFFGGGGFGD:?CEGGGGGGGGGGFGGGGGGGGGGGG6CFGGDFFGGGFFGGFGDFFGGDDF7EFFGGFFFBGF6CGF3BF1:F<FFF?4?@GF?FFFGFFFF7?603024
@M00689:251:000000000-CJTJ5:1:1102:12389:4154 1:N:0:5
CAGGAGTAGATACCCTGGTAGTCCATGCCGTAAACGGTGGGCGCTAGGTGTAGGGGTCTTCCACGGCCTCTGTGTCGTAGCTAACGCATTAAGCGCCCCGCCTGGGGAGTACGGCCGCAAGGCTAAAACTCAAAGGAATTGACGGGGGCCCGCACAAGCGGCGGAGCATGTGGATTAATTCGATGCAACGCGAAGAACCTTACCTGGGCTTGACATACACCAGATCGCTGCAGAGATGTAGTTTCCCTTGTGGTTGGTGTACAGGTGATGCATGGCCGTCGGCTCAT
+
EDFFD,C@ECCCECCF@@CACCCC@CDEC@8@@@C@F@CFGFCFBCEDCCCFGFGGCFFGGGFFGGGGGGGFFGFGFDGGGCGG=FGGGEGGGGGGGGGGGGEGCCCFGFGFGGGF=CFGGGGFFFGGGFGDCFDCFGCFFG=<@CEDCFG@:F:CFGGGGGGGGGGG9A+AEGFFFGCGGGGEGGFGFEGGGGDEGGGGGGGGGGGGGGFGF:CCFGGGFGGGFGGGFGGFFGGG7C:FF<>FBBFF>FFFG75>><:>AGFDFFFFGFFF?FGGFF>B>>B8?7A
@M00689:251:000000000-CJTJ5:1:1102:24746:4169 1:N:0:5
CAGGATTAGCTACCCTGGTAGTCCATGCCGTAAACGGTGGGCGCTAGGTGTAGGGGTCTTCCACGGCCTCTGTGTCGTAGCTAACGCATTAAGCGCCCCGCCTGGGGAGTACGGCCGCAAGGCTAAAACTCAAAGGAATTGACGGGGGCCCGCACAAGCGGCGGAGCATGTGGATTAATTCGATGCAACGCGAAGAACCTTACCTGGGCTTGACATACACCCGATCGCTGCAGAGATGTATTTTCCCTTGTGGTTGGTGTACAGTTGCTGCATGGCTGTCGGCTCATCTCTCT
+
GGGG,CF<F@CFFFGGGGGFGGGFCFFGGCGFGCFFDFDFGGEGGGGGGGGA9EGGGEFGGCEFGGGGGGGFDFGDGG,DFGF,EEGEGGA?FFGGGGGGGGGDG+@BCF,B7>CGDFG>F<FGF,FFFGGGGGGG:FGFCAFG+7<>:<8CGD7FGGGEEEEE8:EGGGFGD+:@FCFCFC7<CGGCCGG**2:5@FGFC++<<CE*>FFCFG7C7C*<?7*21>>CF=G49*****:+0+29=64@C4**1CF:(,,73>@91***2/9697<DF.8<:(3(())9-).)5
@M00689:251:000000000-CJTJ5:1:1102:25656:4176 1:N:0:5
CAGGATTAGATACCCTGGTAGTCCATGCCGTAAACGGTGGGCGCTAGGTGTAGGGGTCTTCCACGGCCTCTGTGTCGTAGCTAACGCATTAAGCGCCCCGCCTGGGGAGTACGGCCGCAAGGCTAAAACTCAAAGGAATTGACGGGGGCCCGCACAAGCGGCGGAGCATGTGGATTAATTCGATGCAACGCGAAGAACCTTACCTGGGCTTGACATACACCAGATCGCTGCAGAGATGTAGTTTCCCTTGTGGTTGGTGTACAGGTGGTGCATGGCTGTCGGCTCAT
+
GEGFGGGGGGGGGGGGGGGGGGGGGGGGGGGGGGGGDFGGGGGGGGGGFGGGGGGGGGGGGGGGGGGGGGGGGGGGGGGGGGGGGGGGGGGGGGGGGGGGGGGGGGGGGGGGGGGGGGGGGGGGGGGGGGGGGGGGGGGGGGGGGGGGGGGGGGGGGGGFGGGGGGGGGGFGGGGGGGG?FGGFGGGGGGGGGGGGGGGGGGGGGGFGGGGGFGFGGGGGFGGGC6EGFGGFF>G5?FC9?ECFF9<FGFFFGFFF>BFFFGF<7?FFDFFF?FGGFFFFFFF:(42
@M00689:251:000000000-CJTJ5:1:1102:24736:4189 1:N:0:5
CAGGATTAGATACCCTGGTAGTCCATGCCGTAAACGGTGGGCGCTAGGTGTAGGGGTCTTCCACGGCCTCTGTGTCGTAGCTAACGCATTAAGCGCCCCGCCTGGGGAGTACGGCCGCAAGGCTAAAACTCAAAGGAATTGACGGGGGCCCGCACAAGCGGCGGAGCATGTGGATTAATTCGATGCAACGCGAAGAACCTTACCTGGGCTTGACATACACCAGATCGCTGCAGAGATGTAGTTTCCCTTGTGGTTGGTGTACAGGTGCTGCATGGCTGTCGGCTCAT
+
GFGGGGGGGGGGGGGGGGGGGGGGGGGFGGGGGFGGGGGGGGGGGGGGGGGGGGGGGGGGGGGGGEGGGGGGGGGGGGGGGGGGGGGGGGGGGGGGGGGGGGGGGGGGGGGGGGGGGGGGGGGGGGGGGGGGGGGGGGGGGGGGGGGGGGGGGGGGGGGGGGGGGGGGGGGGGGGGGGGGGGGGGGGGGGGGGGGGGGGGGGGGGGGGGGGGGGFGGGGGFG8FGGGDFGGFFGGGFGGFFDGGFF?FGFFGGGFFFBFFFGFFFFFFGFFFFFGGFFFFFFFF?FF
@M00689:251:000000000-CJTJ5:1:1102:12247:4294 1:N:0:5
CAGGATTAGATACCCTGGTAGTCCATGCCGTAAACGGTGGGCGCTAGGTGTAGGGGTCTTCCACGGCCTCTGTGTCGTAGCTAACGCATTAAGCGCCCCGCCTGGGGAGTACGGCCGCAAGGCTAAAACTCAAAGGAATTGACGGGGGCCCGCACAAGCGGCGGAGCATGGGGATTAATTCGATGCAACGCGAAGAACCTTACCTGGGCTTGACATACACCAGATCGCTGCAGAGATGTAGTTTCCCTTGTGGTTGGTGTACAGGTGCTGCATGGCCGTCGGCTCAT
+
E@EDC;C<DEACECC<@@C@ACCECFDCC@8@;CC@FBCEGGCF7@CDCECFGFGGGGGGGGGGGGGGGGGGGGGGGGGGGGGGGGGGGGGGGGGGGGGGGGGGFGDGGGGFGGGECFGGGGGGGGGGGGGGGGFFGGGEGFFC+:FCCFC@*C:BCGFGGGGGGGGG9E*CEGEEGGGFGGG?FECFCGGGGGDEGGGDGGGGGGGGG>CG<EFCFGGGFGGGFGGGFGGFFGG5:D:EFCGG=F?FGFFGG55@>BFFBFFFFFFFGFFFFFGGFF16>FB?BBB
@M00689:251:000000000-CJTJ5:1:1102:11153:4399 1:N:0:5
CAGGATTAGATACCCCGGTAGTCCACGCCCTAAACGATGAATGCTAGGTGTTGGGGTGCTTGTCACTCCAGTAATGCAGTTAACACATTAAGCATTCCGCCTGGGGAGTACGGTCGCAAGATTAAAACTCAAAGGAATAGACGGGGACCCGCACAAGCGGGGGAGCATGGGGATTAATTCGAAGATACGCGAAGAACCTTACCGAGGCTTGACATTGATAGAATCTGCTAGAGATAGCGGAGTGTCTAGTTTACTAGACCTTGAAAACAGGAGTTGAATGGCCGTCGGCTCATCG
+
E@FF<CC@FAFC@-;C::8::C,66;@@CC7EAA@@@CDFG9EFC@E,,6;BC<CF:C7C6CFFGGGGGGG9FGGGGGGFA<FGEGGCFGGGGGAFCEFGGGGGDGEGGFF:CA?>@CCFGFGEEEFD,AFCE?CCF8<?FB:@7:F=@F>>>=:<:DGE+@:FGCG9B,<F**5B<?FFFFGGG+?28=EE>E/02::++<<*2:E=C*:E4CF?:F7<8FG+*<<<B+*0?G*:C7C=BED6/82@G4**2;6=9AA6:CFFFFFFFFF)<0*2*9)68?(9(9(7((4554,
@M00689:251:000000000-CJTJ5:1:1102:8006:4403 1:N:0:5
CAGGATTAGATACCCTGGTAGTCCACGCCCTAAACGATGATTACTCGATGTTGGCGATATACGGTTAGCGTCAAAGCGAAAGCGGTAAGTAATCCACCTGGGGAGTACGGTCGCAAGATTGAAACTCAAAGGAATTGACGGGGGCCCGCACAAGCGGAGGAGCATGTGGTTTAATTCGATGATACGCGAGGAACCGTACCCGGGCTTGAAAGTTAGTGAATGTACCAGAGATGGGACAGTCCGCAAGGACAGGAAACTAGGGGCTGCATGGTTGTCGGCTCAT
+
FDFFFCEFGGGFGCC9C@FEEF<FFGEFGEGCFECFFEFGCFACACBC8EFFGF<FECFEGGGGGGGGGGCFFFGGGGGGGGGG+8@EGFGGCAFAFC8BFFGGGFFFGG=FFEEEEG,,CFGGEC,EFGGFFG,8CFECGCEC7@>F*@8CAGEF:BFFEG*<,>?@C=*<FFF;9=CAEF9C+;=F8EGGG<@*=CE??CGGC**:=E7E2+<C>DGF4<+<:0<E4:59BFGGCCG+6+9*8<9@F<>*7CFF(6.9:*.25>7F**89*79*7:6(434
@M00689:251:000000000-CJTJ5:1:1102:8011:4421 1:N:0:5
CAGGATTAGATACCCTGGTAGTCCACGCCCTAAACGATGATTACTCGATGTTGGCGATATACGGTTAGCGTCAAAGCGAAAGCGTTAAGTAATCCACCTGGGGAGTACGGTCGCAAGATTGAAACTCAAAGGAATTGACGGGGGCCCGCACAAGCGGAGGAGCATGTGGTTTAATTCGATGATACGCGAGGAACCTTACCCGGGCTTGAAAGTTAGTGAATGTACCAGAGATGGGACAGTCCGCAAGGACACGAAACTAGGTGCTGCATGGTTGTCGGCTCAT
+
GGGGGFGGGGGGGGFGGFGFFGGGCFFFGGGGGGGGGGGG<@EFCFGGFGGGGFGGGGFCFGGGGEGGGG:FFGGGGGGGGGGG::CFGGGGGGGGGGFGGGGGGE=?FGFGGGGGGG,?FFGGGGGGGGGGFGEFFFGGGDGDCFEFGGGEFGGGDGGGGGGGCFCCFCBCFGD9FECFGG@FFGEGCEGGGFF6CEG66CGGE8::FGFG*9CGGGGG=F+<CFEFFGF7FGGG4CFCF?C5>@BFF@F<DGEEBBFFF7FD?F6@7=>=9:/C>E98??A
@M00689:251:000000000-CJTJ5:1:1102:14653:4488 1:N:0:5
CAGGATTAGATACCCTGGTAGTCCACGCCGTAAACGTTGGGCACTAGGTGTGGGACTCTATCGACGGGTTCCGTGCCGTAGCTAACGCATTAAGTTGCCCGCCTGGGGAGTACGGCCGCAAGGCAAAAACTAAAAGGAATGGAGGGGGGCCGGCACAAGCGGGGGAGCAGGTGGTTAAATCCGATGAAAGCCGAGGAACCTTACAAGGCCTGGACATCCCCGGAACTTGGCAGAGATGCCTTGGTGCTTCCGGGAACCGGGTGAGAGGAGGTGCAGGGCCGGCGGCACAT
+
FCFFEFGGGGGGFCFFDDFCCE=CCFEFGEC@@CC@,;CFGG<F8FEDCCCFGG8C,EFCEF6C:FB6C@FA@C<F7F,88,6CF<7>:@FF<?9<AFG,8FB+=BC=?@+B<F:F+68F3C<<,BDFF:,,=D,3+@8F<,B,3:FDCEE***:*;@**;8*C*/1**2;FF5;E+A+<++/2*1+<:+*02?*2:EF8:+2<+0<FG5C**20+0*9FFGGGG*++*7C=EGGGCG*+*3771)-*:*/9DG)5(-4BF/0:)/9>*<B07)**.5((,((-9B66<)
@M00689:251:000000000-CJTJ5:1:1102:11343:4511 1:N:0:5
CAGGATTAGATACCCTGGTAGTCCACGCCCTAAACGATGTCGACTGGGTGTTGGGGGTTTGACACTCTCAGTAACGAAGCTAACGCGTGAAGTCGACCGCCTGGGGAGTACGGCCGCAAGGTTAAAACTCAAAGGAATTGACGGGGACCCGCACAAGCGGTGGATGATGTGGATTAATTCGATGCAACGCGAAAAACCTTACCTACCCTTGACATGTCCGAGAGCCCGCAGAGATGTGGGTGTGCCCGAAAGGGAATCGGAACACAGGGGGTGCATGGCCGGCGGCTCATCTGTG
+
FDGFF,EFFFFFFEEFCCEDCFEE<EEFC@C@AA;@FDE,EFFFE@D,;@8CFDGGGGGGGGGGGGGGGGGFGGGGGGGGGGGGCFFFGGGGGGGGGGGFGGGGFCCFFFG=@FE@CFGGGGFGGGGC<FFEDCCAF7FFG9::CCF7>C:*>><C@FEE*C@F9,?BF7>CF9FFGDFGFF+?CCF?8=CCCGCFE*A:AFFCCFE5FCCE4E?FGGDGEECEFG==):D@>7*:*:7E5E7EFFFDGFFGGGFF?2?F:D>B4:FF*:B7>3>*9F:09(4>964-<46)64-
@M00689:251:000000000-CJTJ5:1:1102:8770:4598 1:N:0:5
CAGGATTAGATACCCTGGTAGTCCATGCCGTAAACGGTGGGCGCTAGGTGTAGGGGTCTTCCACGGCCTCTGTGTCGTAGATAACGCATTAAGCGCCCCGCCTGGGGGGTACGGCCGAAAGGCTAAAACTCAAAGGACTTGACGGGGGCCCGCACAAGGGGCGGAGCAGGTGGATAAATTCGATGCAACGCGAAGAACCTTAACTGGGCTTGACATGCACAAGATCGCTGCAGGGAAGGAGTTTCCCTTGGGGTTGGTGTACAGGGAGTGGATGGTTGTCGGCTAAGCTGTCA
+
GGGGCCGGGGGGFEFC@DFFFGFGFAE<FC,CEDCC;FGE@DB@FEF<;CEFFDFGGGGEFFE9BF+@CCFFGGCFE<=7,EFCFE+:::CD<?FG@CFC=FEFC<CE>C*8>BF:<14CEFF,>F,<C7?2227+<+5<F:,<<@F>:**1*2*/*/*2C88CEE58*;8CF><++@<CF*2++2:<+?*****/322CCF+++<6C58=C4+0+*7>06CGF*+:*)*)0/*1****0.:*01@27*))1C/><4(3<AC*))))015569FG>*<-)(4(((.)(-.)))
@M00689:251:000000000-CJTJ5:1:1102:18806:4606 1:N:0:5
CAGGATTAGATACCCTGGTAGTCCACGCCGTAAACGATGAGTGCTAAGTGTTAGGGGGTTTCCGCCCCTTAGTGCTGCAGCTAACGCATTAAGCACTCCGCCTGGGGAGTACGACCGCAAGGTTGAAACTCAAAGGAATTGACGGGGACCCGCACAAGCGGTGGAGCATGTGGTTTAATTCGAAGCAACGCGAAGAACCTTACCAAATCTTGACATCCTTTGAAAACTCTAGAGATAGAGCCTTCCCCTTCGGGGGACAAAGTGACAGGTGCTGCATGGTTGTCGGCTCATCTGG
+
GGGGGCGGGGGGGGGGGGGGGGFFCFGFGGGGGGGGGGGGGGGGGGACCEFGGGGGGGGGGGGGGGGGGGGGGGGGGGGGGGGGGGGGGGGGGGGGGGGGGGGGGGGGGGGGGGGGGGGGGGGGGGGGGGGGGGGGGGGGGGGGGGGGGGGGGGGGGGGGGGGGGGGG9FFGGFGGGGGGGGGGGGGFGGGGGGGGGGGGGGGGGGGGGGGGGGGGGGGGFGFGGGGGFGGFFGGGGGGGFGGGFFFFFFFGGGFF>9?FFGFFFFFFGFFFFFGGFFFFFFFF?F;FF>AFFA)
@M00689:251:000000000-CJTJ5:1:1102:8775:4617 1:N:0:5
CAGGATTAGATACCCTGGTAGTCCATGCCGTAAACGGTGGGCGCTAGGTGTAGGGGTCTTCCACGGCCTCTGTGTCGTAGCTAACGCATTAAGCGCCCCGCCTGGGGGGTACGGCCGCAAGGCTAAAACTCAAAGGAATTGACGGGGGCCCGCACAAGCGGCGGAGCATGGGGATTAATTCGATGCAACGCGAAGAACCTTACCTGGGCTTGACATACACCAGATCGCTGCAGAGATGTAGTTTCCCTTGTGGTTGGTGTACAGGTGGTGCATGGTTGTCGGCTCAT
+
GGGGGGGGGGGGGGGGGGGGFGFGEFGGGGGGGGGEFGGGGFCGEEGGFEEEFFGGGGGGGFCFFGDGGGGGGGGGGGGCFFGGFEGEDGGGFGGGGGGGGGCGDBCF7CF,>FGF@CGGGGGCGGGFCCCFFCE:FCG:FG,<CEECCEC>5E588C>CE>CGEGDG?76FGGGGGFGG7CC+<*<FFCC:CE/2CFCG79EEGGGGGGGGC69C:CFGFFFGFGGDFG3??F<C>FCC?7>FFF>=7?9>C77@9,:>>FFDF/;F3)*06@CCFE?BB>B0(59
@M00689:251:000000000-CJTJ5:1:1102:15458:4631 1:N:0:5
CAGGATTAGATACCCTGGTAGTCCTAGCCCTAAACGATGATTGCTTGGTGTAGCAGGTACCCAATCCTGCTGTGCCGCAGCTAACGCGATAAGCAATCCGCCTGGGGAGTACGGTCGCAAGGCTGAAACTCAAAGGAATTGACGGGGGCCCGCACAAGCGGTGGAGCATGTGGTTCAATTCGACGCAACGCGCAGAACCTTACCAGCGTTTGACATGGCACGGCGATTTCCAGAGATGGACTTCTTCCCGCAAGGGACGTGCGCACAGGTGGTGCATGGCCGTCGGCTAATCTGG
+
GFGGGFGGGGGGGGGGFGGGFGGGFGGGGGGGGFFEFGGGGGGGFEECFGGGGGGGGGGGGGGGGGGGGGGGGGGGGGGGGGGGGGGGGGGGGGGGGGGGGGEGDDCBCFGDGGGECGGGGGGGGGGGGGGEFFFDFGGGGGFEEDGDGGC@@C<>:@7F7FBFEGGG<F@FGGFGGGGGGGGGGGGG=GEGGEDGGGGGGGGGGGGDGGCGCFFFGGFGFGECDEGGFGGBFFGF7FGCFGFG?*6BCBBGDGFB6:>E?FD>DFFFGFFFFFGG4@BF?BFF6440(5)45<)
@M00689:251:000000000-CJTJ5:1:1102:16069:4703 1:N:0:5
CAGGATTAGATACCCTGGTAGTCCACGCCGTAAACGATGGGTGCTAGACGTTGGCGAGCTTGCTCGTCAGTGTCGCAGCTAACGCGCGAAGTTGACCGCCTGGGGAGTACGGCCGCAAGGTTGAAACTCAAAGGAATTGACGGGGACCCGCACAAGCGGTGGATGATGTGGTTTAATTCGATGCAACGCGAAAAACCTTACCCACCTTTGACATGTACGGAATTTTCCAGAGATGGATCAGTGCTCGAAAGAGAACCGTAACACAGGTGTTGCATGGTTGTCGGCTCAT
+
GDGGCEFGGGGGFCFGFDFDCF@F<EEFF@CEGGGCCCFEGGGGGGGGEBFFGGGGGGGGGGGFFGGGGGGGGGGGGGGGGGGGGGGGFEGGGGGGGGGEDDFGGGGGGGGGGGGGGGGGFGGGGGGGGGGG=FFGGGGGGGGGGGGEGGGGDGGGGGGGGGGGGGGGGGGGGGGGGGGED<CEGGGGGGGGGGGGGFFGGGGGGGGGGGGGGGGGGGGGFGFCFGGGFGFFFGGGGFFGFGGGFFBEGFFGCCFFFFFFBDFFFF>?FFFFFFGGFFA?BF?B6??><
@M00689:251:000000000-CJTJ5:1:1102:18584:4722 1:N:0:5
CAGGATTAGATACCCTGGTAGTCCACGCCCTAAACGATGAATGCTAGTTGTTGGGGTGCTTGTCACTCCAGTAATGCAGTTAACACATTAAGCATTCCGCCTGGGGAGTACGGTCGCAAGATTAAAACTCAAAGGAATAGACGGGGACCCGCACAAGCGGTGGAGCATGTGGTTTAATTCGAAGATACGCGAAGAACCTTACCTAGGCTTGACATTGATAGAATCTGCTAGAGATAGCGGAGTGTCTAGTTTACTAGACCTTGAAAACAGGTGTTGCATGGCCGTCGGCTCATCG
+
GGGGGGGGGGGGGGGCEDGFFGFFFGGGGGGGGGGGGGGGGGGGFGGFFEAFGFGGGGGGGGGGGGGGGGGGGGGGGGGGGGGGGGGGGGGGGGGGGGGGGGGGGGGGGGGGGFGGGGGGGGGGGGGGGGGGGGGGGGGFGGGGGGGGGGGGGGGFGGGGGGGGGGGGGGGGGGGGGGFGGGGGGCFGCEGGGGGGGGGGGGGGGGFFGGGGGGGGGGGGFGGGGGGGFGGFFGGGGGGGFGGGFFFFGF?FGCFFBFBF?DFFFFFFGFFFFFGGFFBBFF?BFFF;B?B<BF(
@M00689:251:000000000-CJTJ5:1:1102:17371:4835 1:N:0:5
CAGGATTAGATACCCTGGTAGTCCACGCCGTAAACGATGAGTGCTAGGTGTTAAGGGGTTTCCGCCCCTTAGTGCTGCAGTTAACGCATTAAGCACTCCGCCTGGGGAGTACGGCCGCAAGGCTGAAACTCAAAAGAATTGACGGGGGCCCGCACAAGCGGTGGAGCATGTGGTTTAATTCGAAGCAACGCGAAGAACCTTACCAGGTCTTGACATCCCACTGCCCGGTATAGAGATATACCTTTCCCTTCGGGGACAGTGGTGACAGGTGATGCATGGTCGTCGGCTCAT
+
GFGDCCFEGFGGECFFEFGFCGCE<CEFFCFCGFEEFGFFGGGGFFECCEECFGGGGGGGGGCEGGGGGGGGGGGGGGGGGGGGGDGGGGGGGFGGGGGGGGGGGGEEFGGGGGGEGGGGGGGGGGGDFGGGGGGGGGGFDFGGGGGGGCEGDCCFFGGGGGGGGGGGBEFGGFFGGGGGGGGGGECFGGGGGGGGGGGGGGGGGGGCFGGGGGGGFC<CFGGGGGGGFGGFFDFGFFGGFGGGFFFFGF@3DGFB>F:7:FFFFFFFGFFFFFFC@?:9>B>09>B?:?B
@M00689:251:000000000-CJTJ5:1:1102:19097:4885 1:N:0:5
CAGGATTAGATACCCTGGTAGTCCATGCCGTAAACGGTGGGCGCTAGGTGTAGGGGTCTTCCACGGCCTCTGTGTCGTAGCTAACGCATTAAGCGCCCCGCCTGGGGAGTACGGCCGCAAGGCTAAAACTCAAAGGAATTGACGGGGGCCCGCACAAGCGGCGGAGCATGTGGATTAATTCGATGCAACGCGAAGAACCTTACCTGGGCTTGACATACACCAGATCGCTGCAGAGATGTAGTTTCCCTTGTGGTTGGTGTACAGGTGCTGCATGGTCGTCGGCTCAT
+
GEGGFFGGGGGGGGGGFFGGFGFFDFFFFEFEEDFCFFGGGGEGGGGFCCCFGFGGGGGGGGGGGGGGGGGGGGGGGFGGGGGGGGGGGGGGGGGGGGGGGGGGGGGGGGGGGGGGGGGGGGGGGGGGGGGGGGGGGGGGGGFFGGGGGGGGGGGGGGGGGGGGGGGGFFEGGGCGGFGGGGGGFGCGGGGGGGGGGGGGGGGGGGGGGGGGF@FGGGGGFGG=CGGGFGGFFGGGGGGFFFGGFFDF::0>D9>E>345A>FAF???FF?FFFGGFFFFFFF6?D2
@M00689:251:000000000-CJTJ5:1:1102:7546:4951 1:N:0:5
CAGGATTAGATACCCTGGTAGTCCACGCCCTAAACGATGTCAACTAGGTGTTGGGGAAGCGATTTCTCAGTACCGCAGCTAACGCGTGAAGTTGACCGCCTGGGGAGTACGGTCGCAAGATTGAAACTCAAAGGAATTGACGGGGACCCGCACAAGCGGTGGATGATGTGGTTTAATTCGATGCAACGCGAAAAACCTTACCTACCCTTGACATGTCTAGAAGTTGCCAGAGATGGTTTCGTGCTCGAAAGAGAACTAGAACACAGGGGGTGCATGGCCGTCGGCTCATCGGT
+
GFGGGCFGGGGGGGFFEDFGFGCGEFGFFGGCGGCCGGGFFGFFCFGGFDFFFCGGGGGGGGG,FGGGFGCFFFFFGGGGEGGGGG@FGGGDFGGGGFEFGFGGGDCBFFGGFFFFGGFG<CFGGGGFEFGGCGGGGFGGBBCDCFCCEFGGCFGGGGGCFGG?FG>F@BF>DCFGGDCDF,BBFGGGGGGGGGGGG6CFFF9CFFFGGGGFF@E<DCCFFEGGGG?EFGFFF7>DC:>FB=FGFB4;FEEG4C?9<<7FBCFFFF5)9>5>)7*?>>87>39BF(486<((-
@M00689:251:000000000-CJTJ5:1:1102:7556:4968 1:N:0:5
CAGGATTAGATACCCTGGTAGTCCACGCCCTAAACGATGTCAACTAGGTGTTGGGGAAGCGATTTCTCAGTACCGCAGCTAACGCGTGAAGTTGACCGCCTGGGGAGTACGGTCGCAAGATTGAAACTCAAAGGAATTGACGGGGACCCGCACAAGCGGTGGATGATGTGGTTTAATTCGATGCAACGCGAAAAACCTTACCTACCCTTGACATGTCTAGAAGTTGCCAGAGATGGTTTCGTGCTCGAAAGAGAACTAGAACACAGGTGGTGCATGGCCGTCGGCTCAT
+
GCFGFGFGGFGGF@FFACEE<CFG<C@C@FCGCEEEEGGFGGFGAFFF,@;BFFDGGGGFGGG7@CFFGFFFDAFGF7C8BFC:=FFFFFFCFFFFGGGGCFGFD7:4EBFE=FC:FGGGGGFGEFBFFGGGFGGGAAFFCCCFGGGFDEGECFGGGGGG5<CFFGGGFFFAF7FGFFGGG9C>CGFGGGGGGGG>8B;EC?<?A9:+0?E7>FCGFFGGFGC<>C7<9CFFF*>4C><+.1/177:DGFDGGGF?>A2@ACFFF:@9CFD@B?:CFF?B>B(36<0<2
@M00689:251:000000000-CJTJ5:1:1102:19388:5020 1:N:0:5
CAGGATTAGATACCCTGGTAGTCCATGCCGTAAACGGTGGGCGCTAGGTGTAGGGGTCTTCCACGGCCTCTGTGTCGTAGCTAACGCATTAAGCGCCCCGCCTGGGGAGTACGGCCGCAAGGCTAAAACTCAAAGGAATTGACGGGGGCCCGCACAAGCGGCGGAGCATGTGGATTAATTCGATGCAACGCGAAGAACCTTACCTGGGCTTGACATACACCAGATCGCTGCAGAGATGTAGTTTCCCTTGTGGTTGGGGTACAGGTGCTGCATGGCCGTCGGCTCAT
+
GGGGGGGGGGGGGGGGGFGGFGFGFGGFGGGGGFGGGGGGGGGGGGGFEEFGGGGGGGGGGGGGGGGGGGGGGGGGGGGGGGGGGGGGGGGGGGGGGGGGGGGGGGGGGEGGGEG=CGGGGGGFFGGGFGDFFGGGGGGGFFFGGGGGGGGGGGCFGGFGGGGGGGGC2A+<EFFGGGFGGFGCFEEGEE5CEGGGGGGGFGGG9CGGFGGEGGG7FGGGFGFFGDGGFG5@?FFF7C*<*<C9=B>FGF=FGFFEF(378>?BF7?@GFFF4FGFFFFF9>;(-<)
@M00689:251:000000000-CJTJ5:1:1102:13514:5060 1:N:0:5
CAGGATTAGATACCCTGGTAGTCCACGCCCTAAACGATGAATGCTAGTTGTTGGGGTGCTTGTCACTCCAGTAATGCAGTTAACACATTAAGCATTCCGCCTGGGGAGTACGGTCGCAAGATTAAAACTCAAAGGAATAGACGGGGACCCGCACAAGCGGTGGAGCATGTGGTTTAATTCGAAGATACGCGAAGAACCTTACCTAGGCTTGACATTGATAGAATCTGCTAGAGATAGCGGAGTGTCTAGTTTACTAGACCTTGAAAACAGGTGCTGCATGGCAGTCGGATCATCG
+
F@ECC,C<EEECFC@F@CFDCFCE@EC@CCC<A@CBFCCFFFEF<AE,6<6CFCGGGGGGGGGGGGGGGGGGGGGGGGGFFGGGAEFFGGGGGGFFGGGGGGGGDDEG@FGCF,C>8CFGGGGGGGGG?FFFFGDCFFGGGGDDCCFC>F=@:CCCCDFG>FDGGGGFG<CF@DCFGGDGGGGGG9=E:;EEGGGGFG>9AEFCFGGGD:>GDCC:CGFGFGG+C?FGFGGFFG7CGGGGFGGGBFBFGF=*?>6@DBA??7BDFFFFGFFFFF7D=F4>BB(8?BFF(((4.6,
@M00689:251:000000000-CJTJ5:1:1102:26262:5100 1:N:0:5
CAGGATTAGATACCCTGGTAGTCCATGCCGTAAACGGTGGGCGCTAGGTGTAGGGGTCTTCCACGGCCTCTGTGTCGTAGCTAACGCATTAAGCGCCCCGCCTGGGGAGTACGGCCGCAAGGCTAAAACTCAAAGGAATTGACGGGGGCCCGCACAAGCGGCGGAGCATGTGGATTAATTCGATGCAACGCGAAGAACCTTACCTGGGCTTGACATACACCAGATCGCTGCAGAGATGTAGTTTCCCTTGTGGTTGGTGTACAGGTGTTGCATGGCTGTCGGCTCAT
+
GGGGGGGGGGGGGGGGGGGGGGGGGGGGGGGGGGGGGGGGGGEGGGFGGFGGGGGGGGGGGGGGGGGGGGGGGGGGGGGGGGGGGGGGGGGGGGGGGGGGGGGGFGGGGGGGGGGGGGGGGGGGGGGGGGGGGGGGECFGGGGGGGGGGGGGGGGGGGGGGGGGGGGGFGGFGGGGGGGGGFGGGGGGGGGGGGGGGGGGGGGFFGDFGGGGGGGGGGGG?FC5CFGGFGGFFGGG7FGFFGFGF6>FGFFGGFF@9(3@DGFD?6?FDFFFFFFFFFFFF6(8:<A
@M00689:251:000000000-CJTJ5:1:1102:16861:5302 1:N:0:5
CAGGATTAGATACCCTGGTAGTCCACGCCGTAAACGATGAGAACTAGCTGTCGGGGCTCTTAGAGCTTCGGTGGCGCAGCTAACGCATTAAGTTCTCCGCCTGGGGAGTACGGCCGCAAGGTTAAAACTCAAAGGAATTGACGGGGGCCTGCACAAGCGGTGGAGCATGTGGTTTAATTCGAAGCAACGCGCAGAACCTTACCAGCGTTTGACATGGCACGGCGATTTCCAGAGATGGACTTCTTCCCGCAAGGGACGTGCACACAGGTGCTGCATGGCCGTCGGCTCAT
+
GGGGGGGGGGGGGGGGGGGGGGGGDFGGGGGGGGFEFGGGGGGGGGGGGGGGGGGGGGGGGGGGGGGGGGGGGGGGGGGGGGGGGGGGGGGGGGGGGGGGGGGGGGGGGGGGGGGEGGGGGGGGGGGGGGGGGGGGGGGGGGGGGGGGGGGGGGGGGGGGGGGGGGGGGGGGGGGGGGGGGGGGGGGGCEGGGGGGGGGGGGGGGGGGGEGGGGGGGGGGFGGGGGGGFGGFFGGGGDFFFFGGFFAFGFFGGGFFFBFFFGFFFFFFGFF?FFGDFFFFFFFFFF6<>>
@M00689:251:000000000-CJTJ5:1:1102:16879:5308 1:N:0:5
CAGGATTAGATACCCTGGTAGTCCACGCCGTAAACGATGAGAACTAGCTGTCGGGGCTCTTAGAGCTTCGGTGGCGCAGCTAACGCATTAAGTTCTCCGCCTGGGGAGTACGGCCGCAAGGTTAAAACTCAAAGGAATTGACGGGGGCCTGCACAAGCGGTGGAGCATGTGGTTTAATTCGAAGCAACGCGCAGAACCTTACCAGCGTTTGACATGGCACGGCGATTTCCAGAGATGGACTTCTTCCCGCAAGGGACGTGCACACAGGTGCTGCATGGCCGTCGGCTCATCTGTT
+
@CFFEFGGGGGGFFGGD@FGFGAD@EEFCBFCFGGEF8EGGGGFGFFGCEEFGDGGGGGGGGGGGGGGGGGGGGGGGGGGFGGGGGGGGGGGGGGGGGGGGGGGGGGGGGGGGGGGGGGGGGGGGGEGGGGGGGGGGGGCGGCFGGGGGGEGGGGGGGGGEGGGGFGCFAGGGG7@EGGGGGGGGGGGCECEEGGGGFGGFFGGGGEEGGGGGGGGGD4CBGGGDCFGF7C?BFGDFC5+?CGGFFAFGF@DCF>586<FFGFAF>F>C?FFFFFFFF:BFFFFFB3:B5<ABA)
@M00689:251:000000000-CJTJ5:1:1102:16864:5319 1:N:0:5
CAGGATTAGATACCCTGGTAGTCCACGCCGTAAACGATGAGAACTAGCTGTCGGGGCTCTTAGAGCTTCGGTGGCGCAGCTAACGCATTAAGTTCTCCGCCTGGGGAGTACGGCCGCAAGGTTAAAACTCAAAGGAATTGACGGGGGCCTGCACAAGCGGTGGAGCATGTGGTTTAATTCGAAGCAACGCGCAGAACCTTACCAGCGTTTGACATGGCACGGCGATTTCCAGAGATGGACTTCTTCCCGCAAGGGACGTGCACACAGGTGCTGCATGGCCGTCGGCTCAT
+
GFGGDFGFFFGG<6CDC<CF6CCEDFEFF@BFEFCE@EGFG9EECAAEF@FFFDCGGGGGGG9C,FFDF7F:,@FGGG+=E9<D?C:?FGDFFFGGGGGEGGGGGGGGGDFFEG:CEGGEGFGGGGGGGGEGFFFFFEGGCFGGGEE*@CFG7>FG>>G7>FGGGGGGC;;FFFF,@,BEFGGCCF7C:C*:E=ECGFEGGGCGGGD:C5/A7C9+9<<E35C=5EGGFFFBFF<C*6*0=FFCF?>4CE:DG37::B?5:5?DFFF4*)6?4?C715(89>F936?F<2
@M00689:251:000000000-CJTJ5:1:1102:25691:5337 1:N:0:5
CAGGATTAGATACCCTGGTAGTCCGCACCGTAAACGATGATTACTCGTTGTTGGCAATATGACCGTCAGCGACCAAGCGAAAGCGATAAGTAATCCACCTGGGGAGTACGCCGGCAACGGTGAAACTCAAAGGAATTGACGGGGGCCCGCACAAGCGGAGGAGCATGTGGTTTAATTCGATGATACGCGAGGAACCTTACCTGGGCTTGAAAGTTAGTGACCGGTTCTGAAGGGAACTTTTCCGCAAGGACACGAAACTAGTTGCTGCATGGCTGTCGGCTAATCTGTATCTATT
+
GGGGGGGGGGGGGGGGGGGGGGGGGGGGGGGG;FGGGGGGGGAGGGGGGGGGGGGGGGGGGGGGGGGGGGGGGGGGGGGGGGGGGGGEEGGEFGGGGGGGGGGGGGGGGGGGGGGGGGGGGGGDGGGGGGGGGGGFGGGGGGGG7FF<C@::C,53F5*=1<<FF?CBF9FFCFCE:<8+9<+2+2*4=EE*:CG8;C@FCFGGFCGFDCF9*AF?77*09+8EDCE7@CG467C<DFGGFGD77B0>*).><DEE?2<B>2=2*11**194)7*9=@((((.:<4A-)).6)))
@M00689:251:000000000-CJTJ5:1:1102:26444:5405 1:N:0:5
CAGGATTAGATACCCTGGTAGTCCATGCCGTAAACGGTGGGCGCTAGGTGTAGGGGTCTTCCACGGCCTCTGTGTCGTAGCTAACGCATTAAGCGCCCCGCCTGGGGAGTACGGCCGCAAGGCTAAAACTCAAAGGAATTGACGGGGGCCCGCACAAGCGGCGGAGCATGTGGATTAATTCGATGCAACGCGAAGAACCTTACCTGGGCTTGACATACACCAGATCGCTGCAGAGATGTAGTTTCCCTTGTGGTTGGTGTACAGGTGCTGCATGGCTGTCGGCTCAT
+
GGGGFGGFGGGGGGGGGGGGGGGGGFFGGGGGGGGGGGGGGGGGGGGGGGGDFGGGCGGGGGFFGGEGGGGGGGGGGGGGGGGGGGGGGGFGGGGDGGGGGGGGGGGCGGGGGGDFEEFEGGGGGGFFGGGGGGGGGGFFDFGDGGGGGFGDGGGEDGGFGG>FGGGFGGGGGFFCC:FGGGGGGGGGGGGG5CEEGGGGGGGGGGF5CGGGGGFGCGCE<7ECGGFE75D?6>F4>>D7@CF?7F?BDFFGG<@E0((7-?4<4?F?F?F49=FFF342:B>6,)6
@M00689:251:000000000-CJTJ5:1:1102:10654:5416 1:N:0:5
CAGGATTAGATACCCTGGTAGTCCACGCCCTAAACGATGAATGCTAGGTGTTGGGGTGCTTGTCACTCCAGTAATGCAGTTAACACATTAAGCATTCCGCCTGGGGAGTACGGTCGCAAGATTAAAACTCAAAGGAATAGACGGGGACCCGCACAAGCGGTGGAGCATGTGGTTTAATTCGAAGAGACGCGAAGAACCTTACCTAGGCTGGACATTGATAGAAGCTGCTAGAGAGAGCGGAGTGTCTAGTGTACTAGACCTGGAAAACAGGGGGTGAATGGCTGGCGGTTCATCG
+
C@DCD,C@EEFCF<@EECCEDFFF<CB@6@@6@A;@F,@ED@DF<@D,;C;@FCGGFGEGFFFFFGCDGGGGGGFGGGG@BFGF<CF<FGGGGGG9EGFFFEFGFECF:<E=@B=>+@FGG9EGGGFF@FEFCFCCFFGFG9=:@CC@3@=8:@===DFG@FCFGFG9>>@C7*@@C9BF@A>CE:8>:41@EGDF622,>=<,5>A66*==CC++3;+AFCG+2<C6AFFAAC*>DCCCDGDF69)9FF*0::*9>A)94*>?FFFFFFF)0<)9)9):?1((((76((,.)..
@M00689:251:000000000-CJTJ5:1:1102:17366:5585 1:N:0:5
CAGGATTAGATACCCTGGTAGTCCACGCCCTAAACGATGAATGCTAGTTGTTGGGGTGCTTGTCACTCCAGTAATGCAGTTAACACATTAAGCATTCCGCCTGGGGAGTACGGTCGCAAGATTAAAACTCAAAGGAATTGACGGGGGCTCGCACAAGCGGTGGAGCATGCGGTTTAATTCGATGTTACGCGAAAAACCTTACCAATCCTTGACATGGTGGTCGTAGAGTATGGAGACATATTCGTCAGTTCGACTGGACCACACACAGGTGGTGCATGGCTGTCGGCTCAT
+
GFGFGGGFGGGGGFGGGFGGGGGGFGGGGGGGGGGEFGGGGGGGGGGCFEFGGGGGGGGGGGGGGGGGGGGGGGGGGGGGGGGGGGGGGGGGGGGGGGGGGGGGGGGGGGGGGGGGFGGGGGGGGGGGGGGGGGGGGGGGGGGGGGGGGGGGGGGGGGGGGGGGGGGGGGGGGGGGGGGGGGGGGGGGEEGGGGGGGGGGGGGGGGGGGGGGGGGGGGGGFGGGGGGGFGGFFGGGGGGGFGFGFF?FGFFGGGFFFBFF?FFFFFFFGFFFFFGGFFFFFFFFBFFB:72
@M00689:251:000000000-CJTJ5:1:1102:8467:5614 1:N:0:5
CAGGATTAGATACCCTGGTAGTCCATGCCGTAAACGGTGGGCGCTAGGTGTAGGGGTCTTCCACGGCCTCTGTGTCGTAGCTAACGCATTAAGCGCCCCGCCTGGGGAGTACGGCCGCAAGGCTAAAACTCAAAGGAATTGACGGGGGCCCGCACAAGCGGCGGAGCATGTGGATTAATTCGATGCAACGCGAAGAACCTTACCTGGGCTTGACATACACCAGATCGCTGCAGAGATGTAGTTTCCCTTGTGGTTGGTGTACAGGTGGTGCATGGTCGTCGGCTCAT
+
GGGGEF9FG<FFF;,;<9C@6C@EEFGFF:BFEGCE@FGDEGG::CFF@<;,CA@FGEGGGG<FE:FEEDGGF9FFCD,:<C<?6CGCGGGFGGGGGC@FDCED777B>?BGDGG:33@FFEGFFEGGG@FFEFA8FBFF<F9<:@EGCFEE@**<CFFGGGECEEEF@FFC<CGGECF:CFGFGGGCCC5CGE8A@:F6<CC?@C=CFDFDDF7C7FG?5C8CFG=E@57@FGG4DDFFFF7:FF??FFFF<73>9:<F22@DFF457FF?FB>:@EFFB6(-23)
@M00689:251:000000000-CJTJ5:1:1102:11644:5630 1:N:0:5
CAGGATTAGATACCCTGGTAGTCCACGCCGTAAACGATGAGTGCTAGGTGTTAAGGGGTTTCCGCCCCTTAGTGCTGCAGTTAACGCATTAAGCACTCCGCCTGGGGAGTACGGCCGCAAGGCTGAAACTCAAAAGAATTGACGGGGGCCCGCACAAGCGGTGGAGCAGGGGGGTTAATTCGAAGCAACGCGAAGAACCTTACCAGGGCTTGAAATCCCACGGCCCGGTAGAGAGATATACCTTTCCCTTCGGGGACAGTGGTGACAGGTGCTGCATGGCCGTCGGCCTATCTGG
+
GFGGFCGGGGGGGFGGECFGFGEF<ECCFC@FDFFBCFFFGGFFCFEFCEFCECGFGDCFGGGGGGFGGGGAEFGEEEFE96CF<@FECEFGGGGGDGG@FG,C<CCCEBE9=FFG:6CFGGF,8BFGG9=FAF?>FGA9<B?:@CFC@FE8*@*><83>>11<:CCG6F7FG*28;C9FFGGFG><C8=C8CE=CG>FCFDFFCGGC*;75<+<+0*CC@*?E37C5)2*1901*22*313:+/=69*1?99DFF>:?74</2=)/6*099*994/9(8(4-,,7(,(.)524)
@M00689:251:000000000-CJTJ5:1:1102:13790:5663 1:N:0:5
CAGGATTAGATACCCTGGTAGTCCACGCCGTAAACGATGAATGCTAGCCGTTAGGTAGCTTGCTATTCAGTGGCGCAGCTAACGCATTAAGCACTCCGCCTGGGGAGTACGGCCGCAAGGCTGAAACTCAAAGGAATTGACGGGGGCCCGCACAAGCGGTGGATGATGTGGTTTAATTCGATGCAACGCGAAAAACCTTACCCACCTTTGACATGTACGGAATTTTCCAGAGATGGATCAGTGCTCGAAAGAGAACCGTAACACAGGTGCTGCATGGCTGTCGGCTCATCTGTC
+
ECEFD,CCEFGFF@EFDCFDFFCE@EEFFC@C@CEBFFFGGGGGGGGGGEBFGCFCFGGGGGGDGGGGGGGGGGGGGGGGGGGGGGGGGGGGGGGGGGGGGGGGGDCFGGGDFFGGEGGGGFGGGGGGGGGGFGGFGGGGGDDDDDFFEFEC>F:CDEFGGGD:EGFGFFGCCFFGGGGFG9EEGGCGGGGGGGGGEGGGGGGGGGGGDGGGF7CFGGGGFG*+:?GGBGGFFGFGGF:FFFGGFF<DGFFGGGFFFF?FFGFFFFF?FF4@FF7CFF7BF>BF><?84<)<69
@M00689:251:000000000-CJTJ5:1:1102:8229:5710 1:N:0:5
CAGGATTAGATACCCTGGTAGTCCACGCCGTAAACGATGAGTGCTAAGTGTTAGAGGGTTTCCGCCCTTTAGTGCTGCAGCTAACGCATTAAGCGCCCCGCCTGGGGAGTACGGTCGCAAGATTAAAACTCAAAGGAATTGACGGGGACCCGCACAAGCGGTGGATGATGGGGATTAATTCGAGGCAACGCGAAAAACCTTACCTACCCTGGACATGCCACTAACGACGCAGAGATGCCTTAGTTGCTCGAAAGAAAAAGTGGACACAGGTGATGAAGGGTTGTAGGCTCATAGG
+
CEFFGCFEC@FEGFGGG9FFGGFGFFFEGGGGGGGGGGGGFFFGFFCCGFGFAFGGGGGGGFGEGCFGGGGGGDF,B,CFGEGGGGGFFCFFCDGGGGGCGGCGG7@CC?EFGG8=FGCEGG9,B?FF=FDAFFFGGGG,5A<+CEDGGCGGC++CFDCCF:<>E,,6,7,,*1CC?DGGFCF,:8CFFGDEGEEGGGGCFDCFFG6CF<**98776CGC*+<<*/:*07))0/20**7+/A7+1*6977;FCC)).,3:)2*.69)045*66*2**/,,833()6<7)(55).,
@M00689:251:000000000-CJTJ5:1:1102:4660:5758 1:N:0:5
CAGGATTAGATACCCTGGTAGTCCATGCCGTAAACGGTGGGCGCTAGGTGTAGGGGTCTTCCACGGCCTCTGTGTCGTAGCTAACGCAGGAAGCGCCACGGATGGGGAGTAGGGAGGAAAGGCTAAAACTCAAAGGAATTGACGGGGGCCCGCACAAGCGGCGGAGCATGTGGATTAATTCGATGCAACGCGAAGAACCTTACCTGGGCTTGACATACACCAGATCGCTGCAGAGATGTAGTTTCCCTTGTGGTTGGTGTCAAGGTGGTGCATGGCTGTCGGCTCATCTTTCT
+
GGGGFFGGGGGGGFGGGGGGGGFFFGGFGEGGEGGGGEGGGGGGEFGFFGFFGGGGGGGGGGGGGGGGDGGGGGGGGGGGGGGGGGGG:7BFCDCFE+8:++84B8:7CF8,:C,84+,:BDGFFGGGGGG,:CFGGCFGGGGGGGGGGDEEGGGF>BFCCGGGGGGGCF,?<<CGGGGGGFGFGDG?68CE8EECCFFGGGGGGGGGGFGGF<9FFFGD:5**>F5>FCD:?7>4:DDF?CFFFBDFG@6DDFFEFFFF)**.?FF3*.96=BDG))44:>>(4<9>>)).4
@M00689:251:000000000-CJTJ5:1:1102:26905:5807 1:N:0:5
CCGGATTCGCTCCCCTTTTCTTCCCTTCCTTCCCCTTTTTTCTCTCTTTTTCTTTTTCTTCCCCTTCCTCTTTTTCGTAGCTAACGCATTAAGCGCCCCGCCTGGGGAGTACGGCCGCAAGGCTAAAACTCAAAGGAATTGACGGGGGCCCGCACAAGCGGCGGAGCATGTGGATTAATTCGATGCAACGCGAAGAACCTTACCTGGGCTTGACATACACCAGATCGCTGCAGAGATGTAGTTTCCCTTGTGGTTGGTGTACAGGTGGTGCATGGTCGTCGGCTCAT
+
GEGGCGGGGGG@BFGC@C@F6;CEFF6C@CE@FFFD6@6,+C,CCCFFFFDFCCCFEFGGGG<FCCCEEGG<<CGGGGGGGGGEGGC7FGGGGGDEGGDEGGDGGGG7FCEGGGGGGDEGEGGGGGGGGGGGGCGGCGGGGGGGGGGGGGGGG1F@<FGGGGGGGGG8FAFCCGGCGGGFGG?EFGCGGGGGGCEGGGGGGGGGGGCEGGGGGGGGCFFFFGGGGGGGFGGFF*><FFDF?FGCB62FGF@FD7FEFFFFAF?AFB?FGFFFFFGGFFFFB>>B?BD
@M00689:251:000000000-CJTJ5:1:1102:11666:5955 1:N:0:5
CAGGATTAGATACCCTGGTAGTCCACGCCCTAAACGATGAATGCTAGTTGTTGGGGTGCTTGTCACTCCAGTAATGCAGTTAACACATTAAGCATTCCGCCTGGGGAGTACGGTCGCAAGATTAAAACTCAAAGGAATAGACGGGGACCCGCACAAGCGGTGGAGCATGTGGTTTAATTCGAAGATACGCGAAGAACCTTACCTAGGCTTGACATTGATAGAATCTGCTAGAGATAGCGGAGTGTCTAGTTTACTAGACCTTGAAAACAGGTGCTGCATGGCCGTCGGATCATCG
+
GGFFFCFGFFGGFFFGEDFFFGFG@FEFFFEAFCFCFFFFGGGFGGF;6CCFGDGGFGGGGGFFGGGGGGGGGGGGGGGFGGGGFFGGGGGGGGGGGGGGGGGGFGEGFGGCC:CCFFGGGGGGGGGG?EFFFGFGGGGGGD@CDCFFCF=@=FCB:EGGCGDGGGGGGFFGDFCFGFGFGGGGG,3@:=EGECCF<C>FCGF,AFGGD<EFDEF7;F+AFGG<D7FGFGGFFG@FGGGGFGGFFFBFGF77CF4@AFFF0:9AFFFFGFFFFF*>F?9<:B:>;F9>(((44:4
@M00689:251:000000000-CJTJ5:1:1102:11683:5961 1:N:0:5
CAGGATTAGATACCCTGGTAGTCCACGCCCTAAACGATGAATGCTAGTTGTTGGGGTGCTTGTAACTCCAGTAATGCAGTTAACACATTAAGCATTCCGCCTGGGGAGTACGGTCGCAAGATTAAAACTCAAAGGAATAGACGGGGACCCGCACAAGCGGTGGAGCATGTGGTTTAATTCGAAGATACGCGAAGAACATTACCTAGGCTTGACATTGATAGAATCTGCTAGAGAGAGCGGAGTGTCTAGTGTAATAGACATGGAAAACAGGTGCGGCATGGCCGTCGGTGCAGCG
+
EFFEF8FDF@FAFAEEEFFFFG9F<CCFDCG<ADEEBDDDCFCA<AF,,C,CF@FFGGGGGGE,CDGGCE<FFC,CFF9,CC@,CEE,CECF<??9FGGGFG?E<EDFFFF:>BF:@=@@F9EGGGGG,EAEAA,=B=F9AE:7:@E:3@=8:CED:DFFFECFGGG9=@@@@:F>F9,5*@>EE,7,1=>EGEE?<,42><BBCGF,8*=62><+;D7C;F?4+4C7+=CFAC*:5*>>:E<C@FABF=9:0**1528*)*7,77<5CFF166)9)76<F:741(46((-4).(
@M00689:251:000000000-CJTJ5:1:1102:11667:5973 1:N:0:5
CAGGAGTAGATACCCTGGTAGTCCACGCCCTAAACGATGAATGCTAGTTGTTGGGGTGCTTGTCACTCCAGTAATGCAGTTAACACATTAAGCATTCCGCCTGGGGAGTACGGTCGCAAGATTAAAACTCAAAGGAATAGACGGGGACCCGCACAAGCGGTGGAGCATGTGGTTTAATTCGAAGATACGCGAAGAACCTTACCTAGGCTTGACATTGATAGAATCTGCTAGAGATAGCGGAGTGTCTCGTTTACTAGACCTTGAAAACAGGTGCTGCATGGCCGTCGGATCAT
+
FFGFE,CFGGGEF<8<@@CC@E@CAFEFFFGFGCFEGDDGFG<F9FC,;C<CFCFGEGGGGGGGGGGGGGGGGGGFGGGGFGGGCEGGGDGGGGGGGGGDGGGGFEGGGGGDF<:=8CFGGGGGGGGGCFFFFFFE=EFFFFECC:FCEG=8CGCFFGGG@CCFFGGGGFFGF*>D=CADEGFGG,@<:CEEGGCCE2<9AEF,>C6EG67AFGGCFCCG7CC=:+=:AFGFFGCDFGDE3CDGB=<**>)*9:**)-6F:*9<?FF?CF>??@77FF<2(3((-(33(1644
@M00689:251:000000000-CJTJ5:1:1102:25901:6175 1:N:0:5
CAGGATTAGATACCCTGGTAGTCCATGCCGTAAACGGTGGGCGCTAGGTGTAGGGGTCTTCCACGGCCTCTGTGTCGTAGCTAACGCATTAAGCGCCCCGCCTGGGGAGTACGGCCGCAAGGCTAAAACTCAAAGGAATTGACGGGGGCCCGCACAAGCGGCGGAGCATGTGGATTACTTCGATGCAACGCGAAGAACCTTACCTGGGCTTGACATACACCCGATCGCTGCAGAGATGTAGTTTCCCTTGTTGTTGGTGTACAGGTGATGCATGGCTGTCGGCTCAT
+
FAFGFFFFF<FCFGGGF<FEFFFGAFCFGEGG,6EF@FCEGGGGGFGCGGGGGGGGGGGGGGFGDGGGGGGFGEGGDGC7FG9FGCF:FGFCGGFGGGGGGGG@BFE:FCBF7:FGFG7=@FFGGEFEFGGF>DF8B=FGF<F@EECCBGGEG7FCB5F@:FFGGGGGGGGGGDGFC+ACFCEGGGCFGGGC8EE*AFGGGFGGGE*AFFGEFGFGCF7EF*/*9CEEF5C))290?7C<@GGGFFFFG@F*7C>73??FAG?A4B?=?6F*96*>?):?:>FBF25
@M00689:251:000000000-CJTJ5:1:1102:25882:6179 1:N:0:5
CAGGATTAGATACCCTGGTAGTCCATGCCGTAAACGGTGGGCGCTAGGTGTAGGGGTCTTCCACGGCCTCTGTGTCGTAGCTAACGCATTAAGCGCCCCGCCTGGGGAGTACGGCCGCAAGGCTAAAACTCAAAGGAATTGACGGGGGCCCGCACAAGCGGCGGAGCATGTGGATTAATTCGATGCAACGCGAAGAACCTTACCTGGGCTTGACATACACCAGATCGCTGCAGAGATGTAGTTTCCCTTGTGGTTGGTGTACAGGTGATGCATGGCTGTCGGCTCAT
+
GGGGGGGGGGGGGGGGGGGGGGGGGGFGGGGGGGGGEFGEGGGGGGGGGGGGGGGGGGGGGGGGDGGGGGGGGGGGGGGFGGGGGGGGGGGGGGGGGGGGGGGGGGGGGGFGGGGGGGGGGGGGGGGGGGGGGGGGGGGGGGGGGGGGGGGGGGGGGGGGGGGGGGGGGGGGGGGGGGGGGGGGGGGGGGGGGGGGGGGGGGGGGGGGGGGGGGGGGGGGFGGGGFGGFEGFFCFFGGGGFFFGFFFFGFFGDGFD>F:FAGFFFF?FGFFFF?FGFEFFBFFF?2>
@M00689:251:000000000-CJTJ5:1:1102:15389:6304 1:N:0:5
CAGGATTAGATACCCTGGTAGTCCATGCCGTAAACGGTGGGCGCTAGGTGTAGGGGTCTTCCACGGCCTCTGTGTCGTAGCTAACGCATTAAGCGCCCCGCCTGGGGAGTACGGCCGCAAGGCTAAAACTCAAAGGAATTGACGGGGGCCCGCACAAGCGGCGGAGCATGTGGATTAATTCGATGCAACGCGAAGAACCTTACCTGGGCTTGACATACACCAGATCGCTGCAGAGATGTAGTTTCCCTTGTGGTTGGTGTACAGGTGATGCATGGTCGTCGGCTCAT
+
GGGGGGGGGGGGGGGGGGGGGGGGGGGGGGGGGGGGGGGGDGGGGGGGGGGGGGG>FGGGGGGG@CFGGGG<FFGGEGGGGGFEFGGGGGGGFGDGGGGDGGGFGGG@FFDGEGGGGGGEEFGGCBGEGGGGGFCGFCFGGGGGGGGGGGGGGGGGGGGEGGGEGGGGFCCFF7?FG7ECFFGGCGCGG=E:8CEEFGGGGGGGGEGGGGGDGGEFGGCCFGFGDF5EFCG6?><FFGGGFGGGFFFFGFFGDF@>666@7>B2;FFFGFFFFFC:?3;F90>FF7A
@M00689:251:000000000-CJTJ5:1:1102:19650:6319 1:N:0:5
CAGGATTAGATACCCTGGTAGTCCACGCCCTAAACGATGAATGCTAGTTGTTGGGGTGCTTGTCACTCCAGTAATGCAGTTAACACATTAAGCATTCCGCCTGGGGAGTACGGTCGCAAGATTAAAACTCAAAGGAATAGACGGGGACCCGCACAAGCGGTGGAGCATGTGGTTTAATTCGAAGATACGCGAAGAACCTTACCTAGGCTTGACATTGATAGAATCTGCTAGAGATAGCGGAGTGTCTAGTTTACTAGACCTTGAAAACAGGTGATGCATGGCTGTCGGCTCAT
+
GGGGGGGGGGGGGGGGGGGGGGGGDGGGGGGGGGGGGGGEFGGGGGGGGGGGGG@FGCFGGFGGGGGGGGCFCFGFGGGGGGGGGGGGGGGFGGGGGGGGGGGGGGGGGGG@FGGGGGG:=FGGGGDGGGGGGFFGGGGGGGGGGGGGGGGGGGGGFGGGGGGGGGGGGGGGGGGFGGGGGFFGEGGGGGGGGGGGGGGGGGGGGCFGGGGGGGGGGGGFFGGGGGFGFGGFFGGGFGGEEGGG@6AFGFFFGGFF2<DF?GFFFFF?*<>FFFGGFFFFFFF:?D:6>?BBA
@M00689:251:000000000-CJTJ5:1:1102:15397:6322 1:N:0:5
CAGGATTAGATACCCTGGTAGTCCATGCCGTAAACGGTGGGCGCTAGGTGTAGGGGTCTTCCACGGCCTCTGTGTCGTAGCTAACGCATTAAGCGCCCCGCCTGGGGAGTACGGCCGCAAGGCTCAAACTCAAAGGAATTGACGGGGGCCCGCACAAGCGGCGGAGCATGTGGATTAATTCGATTCAACGCGAAGAACCTTACCTGGGCTTGACATACACCAGCTCGCTGCAGAGATGTAGTTTCCCTTTTGGTTGGTGTACAGGTGATGCATGGTCGTCGGCTCCT
+
GGGGGGGGGGGGGGGGGGGGGGGGGGGGGGGGGFGG>FGG@FGGGGGGGGGGFG,:FFGGGGGG,CFGGGGCF,FG:FD<FGA,CCFCFGC<5E=FGGG7FGGDFGDE7FCF+=FGGG+>>7FG,3>FFGGGFDGG:@FG<FFFGGGGEGGGGFGGG5FBCFFDE*:8CGGFD+<F+0AEG5<F+<C:FEGDDCEE8EGGG7CGGC**:EF**<:<:FGG?:8*>F=ED5CF4CD0C*C+7CDGFFFF=)9D3F:5(4(<3F*-)=?4C6B*=*9CF39?((4<B(:
@M00689:251:000000000-CJTJ5:1:1102:7006:6329 1:N:0:5
CAGGATTAGATACCCTGGTAGTCCACGCCGTAAACGATGAATGCCAGCCGTTAGTGGGTTTACTCACTAGTGGCGCAGCTAACGCTTTAAGCATCCCGCCTGGGGAGTACGGTCGCAAGATTAAAACTCAAAGGAATTGACGGGGGCCTGCACAAGCGGTGGAGCATGTGGTTTAATTCGACGCAACGCGCAGAACCTTACCAGCGTTTGACATGGCACGGCGATTTCCAGAGATGGACTTCTTCCCGCAAGGGCCGTGCGCACAGGGTGTGCATGGTCGTCGGCTCAT
+
FCGGFFGGFEGGGGGGGCFEFGGGFGGGGGGGEGGGCGGDEGFFFGGFFGGG:FGFFCFGGGFGG9FE<FGFDF+B@CF8?FG7FGGGDF9E<FEFGDGGF7=CE++CFG7CFGGCCECCABF99<FB=,=FD8F,FF<FFECGFEGGCGF:>FF<BEGGGC7DF5:>,@FGGGGFDFB:F**=87:*:*8*:C?>:*C@FFGGGDEGGDEFFF+*97C/;ECCDGGGFC*/)*:76*99=CFCF7:@G@57C3)0140>>359>55)*8>;BB7756<09B>9;FF24
@M00689:251:000000000-CJTJ5:1:1102:19637:6335 1:N:0:5
CAGGATTAGATACCCTGGTAGTCCACGCCCTAAACGATGAATGCTAGTTGTTGGGGTGCTTGTCCCTCCAGTAATGCAGTTAACACATTAAGCATTCCGCCTGGGGAGTACGGTCGCAAGATTAAAACTCAAAGGAATAGACGGGGACCCGCACAAGCGGTGGAGCATGTGGTTTAATTCGATGCTACGCGAAGAACCTTACCTAGGCTTGACATTTATCGAATCTGCTAGAGATATCGGAGTGTCTAGTTTACTGTCCCTTGAAACCAGGTGTTGCATGCCTGTCGGCTCAT
+
GGGGGGGGGGGGGGGGGGGGGGGGGGGGGDGGGGGGGGGG,C,CFGGC6EFGGF@:@@CFF,CF<C6FGGFF,,<9FFE<FDFGEG8CF<EFF9CFGGGGGGEF<FEGFEFCCEGDGEC@:FF,CF<FFGGGGGDF:F,CFF::CFGGGGEGEGGGCDFCFEDCCGGGGGGGGGGCBFGGGF,@*@EFGG>CE*C?GGGGGGGG7?,=FGGFGGG7++;+.:<<DF+9:<76=FF+1:/75*9F@FA4**87CC@*))./4>7768*5*)00)*19@*4)).6.9?((4::)-
@M00689:251:000000000-CJTJ5:1:1102:19655:6336 1:N:0:5
CAGGATTAGATACCCTGGTAGTCCACGCCCTAAACGATGAATGCTAGTTGTTGGGGTGCTTGTCACTCCAGTAATGCAGTTAACACATTAAGCATTCCGCCTGGGGAGTACGGTCGCAAGATTAAAACTCAAAGGAATAGACGGGGACCCGCACAAGCGGTGGAGCATGTGGTTTAATTCGAAGATACGCGAAGAACCTTACCTAGGCTTGACATTGATAGAATCTGCTAGAGATAGCGGAGTGTCTAGTTTACTAGACCTTGAAAACAGGTGATGCATGGCTTTCGGCTCAT
+
GGGGGGGGGGFGGGGGGGGGGGGGGGGGGGGGGGGGCFF,CFGGGGGGGGGGFGD:F7FGG<FGGGGGGGGG@CF<FAFFGAEFFGGGGACFGFGGGGGGGGGC@F=FFEFCFFGFG7F7=FGGAFAFGGGDG<FCEF@EFGE7B@FFGGCE7CFF:DB7FBCD8D+EFGG9FGGGFGGGD,DE>EGGGG5*:*;BFGGGEGGGCEFFGGC6DCFGGFFC+=9CFGAGF<7;61CD>F3C57CEFFFF:=@FGGFF4<AFFG6>?F47*.7F6?FDFBAD08:(4A804:<?9
@M00689:251:000000000-CJTJ5:1:1102:17345:6523 1:N:0:5
CAGGATTAGATACCCTGGTAGTCCATGCCGTAAACGGTGGGCGCTAGGTGTAGGGGTCTTCCACGGCCTCTGTGTCGTAGCTAACGCATTAAGCGCCCCGCCTGGGGAGTACGGCCGCAAGGCTAAAACTCAAAGGAATTGACGGGGGCCCGCACAAGCGGCGGAGCATGTGGCTTAATTCGATGCAACGCGAAGAACCTTACCTGGGCTTGACATACACCAGATCGCTGCAGAGATGTAGTTTCCCTTGTGGTTGGTGTACAGGTGTTGCATGGCTGTCGGCTCAT
+
GGGGGGGGGGGGGGGGGGGGGGGGGGGGGGGGGGGGGGG:CFGGGGGGGGGGFGCCFGGGGGGGEGFGGGGEGGGG:FFGGGGDFFGGGGGGFGGGGGGCGGGF7<@@CFFGF7FFBFFCCCFGGFBFGGGGGGF@B=FGGFGGCC@7BEECFFGGE5FFEFG>GEEFGGGGG*CE8:EGGC<FCEGFFEGGGEEDFGGGGFGGGFCCFGGGCGGGGGFGFGCFCC=EF5CF?><<D7DC@GGGFFFFGFFFDGFE0??FDGF<4F69C)9?FB4CF:?F:19?F)6
@M00689:251:000000000-CJTJ5:1:1102:11702:6551 1:N:0:5
CAGGATTAGATACCCTGGTAGTCCACGCCGTAAACGATGTCTACTAGTCGTTGGGTCCCTTGAGGACTTAGTGCCGCAGCTAACGCAATAAGTAGACCGCCTGGGGAGTACGGCCGCAAGGTTAAAACTCAAATGAATTGACGGGGGCCCGCACAAGCGGTGGAGCATGTGGTTTAATTCGATGCAACGCGAAGAACCTTACCTGGCCTTGACATATCTAGAATCCTGCAGAGATGCGGGAGTGCCTTCGGGAATTAGAATACAGGTGATGCATGGCCGTCGGCTCAT
+
GGGGGGGGGGGGGGGGGGGGGGGGGGGGGGGGGEGGFFGGGGGGGGGGGGGGCF@FGGGGGC9C<CFGG,CFF,C+C+6@F<EGGGE=FF?<F?C@FGEFGGFDGGGGGCGFEGGGGDE7@FF??@FGGGDFGGGGDFEF,E7FGGGGGGGG@GGGGGE7FEG:8EEGGGGGGGGG<EGGG?FCGGGGGGGGGEGGGGGG7FFGGCEFFGF:C:C+CDG97AFGGGG?@E<BFGGCF3)C7EGFFFBFG@>DDDFF>?>66:@DF5?:>86F?FC*>F6>FB9>:674
@M00689:251:000000000-CJTJ5:1:1102:16579:6578 1:N:0:5
CAGGATTAGATACCCTGGTAGTCCACGCCGTAAACGTTGGGCGCTAGGTGTGGGATCCTTCCACGGATTCCGTGCCTCAGCTAACGCATTAAGCGCCCCGCCTGGGGAGTACGGCCGCAAGGCTAAAACTCAAAGGAATTGACGGGGGCCCGCACAAGCGGTGGAGTATGTGGTTTAATTCGATGCAACGCGAAGAACCTTACCAAGGCTTGACATGTCGCGAATTCCCTTGAAAGGGGGAAGTGCCTTCGGGAGCGCGAACACAGGTGTTGCATGGCTGTCGGCTCAT
+
GGGGGGGFGGGGGGGGGGGGGGGGGGFGGGGGGGGGGGF,@FGGGGGGGCFGEGGGGGGGGGGGCGCFGGGFGGGG,EF@FGFGGCGEGGFFFFFGGGGDGGGG@FGG@F<FECFGGGGEBEFGFG<FGGGGGGA@FFFGGFGCCCEEEGGEG7FCGFGECG@CCCFFGGGFGGGGG@FGG@FGFGGFGCGGGGGGGGGGGFGG98FGGGGGGGGG=FG5FCEEDGGGFGGFF*?7>5D=BECG4@AFGF)>39@>0>151D>?)<@FGFFFFFGFFFBFFF?9BFFB9
@M00689:251:000000000-CJTJ5:1:1102:19341:6624 1:N:0:5
CAGGATTAGATACCCTGGTAGTCCACGCCGTAAACGATGAGTGCTAGGTGTTAAGGGGTTTCCGCCCCTTAGTGCTGCAGTTAACGCATTAAGCACTCCGCCTGGGGAGTACGGCCGCAAGGCTGAAACTCAAAAGAATTGACGGGGGCCCGCACAAGCGGTGGAGCATGTGGTTTAATTCGAAGCAACGCGAAGAACCTTACCAGGTCTTGACATCCTTTTGCCCTCCCTAGAGATAGGGATTTCCCTTCGGGGACAAAAGTGACAGGTGATGCATGGTCGTCGGCTCAT
+
GGGGGGGGGGGGGGGGGGGGGGGGGGGGGGGGGFGGEGGFEGGGGGGGGGGGDFE<FEGGGGGGGGGGGGEFGGGGEGGFGGGGGCGCFGGFFGGGGGGGGGGGFGECCGCGGCFGGGGGGGGGEFGGGGGGGFG?DBFGGFGGCGDCEGG7FGGGGGGGGGE*=5CFGGGGGFGGFFGGG*29CEGGG=EGCECEGGGGGGGGGGGGGGGGGGGGGGGGFG7CGGGGFGG?;FCDFD7<FCCFFFBFGFFCDDEE>?:5:GFBFFFFFFF?FFGGF4<AF>BF;(7<B<>
@M00689:251:000000000-CJTJ5:1:1102:27781:6744 1:N:0:5
CAGGATTAGATACCCTGGTAGTCCACGCCGTAAACGATGGGCACTAGGTGTGGGGGGTGTCGACTCCCTCCGTGCCGACGCTAACGCATTATGTGCCCCGCCTGGGGAGTACGGCCGCAAGGCTAAAACTCAAAGGAATTGACGGGGGCCCGCACAAGCGGTGGAGCATGTGGTTTAATTCGACGCAACGCGTAGAATCTTATCCAGGCTTGACATCCCTTGTAAGCCATAGAAATATGGTCCTCATAGCAATATGACAAGGTGACAGGTGCTGCATGGCCGTCGGCTCATGTGT
+
GGGGGGGGGGFGGGGGGGGGGGGGGGGGG:FFGGGGGGG,CCFGGGGGGGGGGGGGGGE+::+6BF<F<=:+><+BBCF@:>>BFG7>><=,,<;FG8F7*>*DF>F7<<8<<7=F:FCE:*BCGGA9FB@FCFAF+208++<EGG85C5?>EEGC0CF5EEC>CFCGGGCF7FF>+0:<9*<ECE>:CEGG1C*10+33<<+3<<965C?:D@<CF5<6*?+2C7+<@+2)=7::**CC77*3984F76@F7:*89A<F:<64FFF=:9;4?=4DF=01(-((-(-(()5).)-
@M00689:251:000000000-CJTJ5:1:1102:11506:6764 1:N:0:5
CAGGATTAGATACCCGCCCAGGAGAAGCCCTGCAACACGGCCACTGCCATGGAGGGTGACCCACGATTTTCCTTCCTCTTCCCTTTCCCACTGCAAAGCTGGTGCATTGCCGTCGGCCCAT
+
G<CFCF9FD<FG<FCGGF@66<F:@<6@,CC@FGDG,8B6+76CFG,<FF<6,C6:F@DEEF,,6+,,CFE,<C9,C69?,CEE<F,9CEFGFG,,,,,C5?EEFCF9FFG7BF@4=+8+,
@M00689:251:000000000-CJTJ5:1:1102:8330:6883 1:N:0:5
CAGGATTAGATACCCTGGTAGTCCATGCCGTAAACGGTGGGCGCTAGGTGTAGGGGTCTTCCACGGCCTCTGTGTCGTAGCTAACGCATTAAGCGCCCCGCCTGGGGAGTACGGCCGCAAGGCTAAAACTCAAAGGAATTGACGGGGGCCCGCACAAGCGGCGGAGCATGTGGATTAATTCGATGCAACGCGAAGAACCTTACCTGGGCTTGACATACACCAGATCGCTGCAGAGATGTAGTTTCCCTTGTGGTTGGTGTACAGGTGATGCATGGTTGTCGGCTCAT
+
GGGGGGGGGGGGGGGGGGGGGGCFFGGGGGGGGGGGGGGGGGGGGGGGGGGGGGGGGGGGGGGGGGGGGGGGGGGGGGGGGGGGGGGGGGGGGGGGGGGGGGFGGGGGGGGGGGGGGGGGGGGGGGGGGGGGGGGGGGGFGGGGGGGFGGGGGGGGGGGGGDGGGGGGCF@FGGGGGGGGGGG7<?CFFGEGGGGGGCFGGGGGGGGGGG5>7AEFGGGGFDDGFCFGFGCF6:F<:FDGFEF77=7?7:BGDG@DFB?FFGFAF?FFC=BB4@CGFFBA?92487<
@M00689:251:000000000-CJTJ5:1:1102:8336:6900 1:N:0:5
CAGGATTAGATACCCTGGTAGTCCATGCCGTAAACGGTGGGCGCTAGGTGTAGGGGTCTTCCACGGCCTCTGTGTCGTAGCTAACGCATTAAGCTCCCCGCCTGGGGAGTACGGCCGCAAGGCTAAAACTCAAAGGAATTGACGGGGGCCCGCACAAGCGGCGGAGCATGTGGATTAATTCGATGCAACGCGAAGAACCTTACCTTGGCTTGACATACACCAGCTCGCTGCAGAGATGTAGTTTCCCTTGTGGTTGGTGTACAGGTGATGCATGGTTGTCGGCTCAT
+
GGGGGGGC9AFGGFEF@DGFFFFGGFFCFGGEGGGGGGG+7CFGGEEGGGGGGCE7FCFGFGGGFCCFDCEFFDGGEFG7F,FGG,C@FECF9A,B,DEEGGECFCDF>F8B@FGGCEG:>D7=<BDDFGGEFGFGE,@>F9F+@F7FEBE7CFD>C;C7*4*=8CGGFGGC@@@F9C7EC89F<EFCFGG*CC88CFFFFCCCFCF+AE=*9<CEDCCCFC=**<AC>53)<*9*72*+6CCGFFDFG?@*7<>596(.4FF<:?:*088=4*>C4;:4?(14124
@M00689:251:000000000-CJTJ5:1:1102:12724:6998 1:N:0:5
CAGGATTAGATACCCTGGTAGTCCACGCCCTAAACGATGAATGCTAGTTGTTGGGGTGCTTGTCACTCCAGTAATGCAGTTAACACATTAAGCATTCCGCCTGGGGAGTACGGTCGCAAGATTAAAACTCAAAGGAATAGACGGGGACCCGCACAAGCGGTGGAGCATGTGGTTTAATTCGAAGATACGCGAAGAACCTTACCTAGGCTTGACATTGATAGAATCTGCTAGAGATAGCGGAGTGTCTAGTTTACTAGACCTTGAAAACAGGTGGTGCATGGCTGTCGGCTCAT
+
GGGGGGGGGGGGGGGGGGGGGGGGGGGGFGGGGGGGGGGFFGGGGGGGGGGGFG@@FFGGGGGGGGGGG@AFE@FEGGFGGGFGGGCGGF9AFGGGGGGGGGGDGGGGGGGGEGGGGEGGDGGAFGGGGGGGGGGGEGFGGGGGGGGEGGE7FFEFFGGEGGGG?CFGGGGGGGGDFGFGGG6CGFFGGGGGGCCFGGFGFGGFGGGGGGGGGGGGGFGGFGGGGGFGFDFF4CFGFG5EBDDCBFDFGF?FFGFF2>AF?FFF?FFFCFFFFFGGF?A4:<?:BF:9B<BFA
@M00689:251:000000000-CJTJ5:1:1102:12725:7018 1:N:0:5
CAGGATTAGATACCCTGGTAGTCCACGCCCTAAACGATGAATGCTAGTTGTTGGGGTGCTTGTCACTCCAGTAATGCAGTTAACACATTAAGCATTCCGCCTGGGGAGTACGGTCGCAAGATTAAAACTCAAAGGAATAGACGGGGACCCGCACAAGCGGTGGAGCATGTGGTTTAATTCGAAGATACGCGAAGAACCTTACCTAGGCTTGACATTGATAGAATCTGCTAGAGATAGCGGAGTGTCTAGTTTACTAGACCTTGAAAACAGGTGGTGCATGGCTGTCGGCTCAT
+
GGGGGGGGGGGGGGGGGGGGGGGGGGGGGGGGGGGGEGGACFFGGGGGGGGGGGGCF+CFG@FGFGGGGCFF@,E<FC,CFE@FFGDGGA@CF6FGGGEFFGEDFGGDG<FGEGGGGGC:FGFC,CEGGGCGGFFF:F,C<FFGGGGGGGGGGGGFFFE:FCFE6DBFGGGGGGGFCFGGFDC83>BFGGGECEEGGGGG?FGGG6CFGGGFCEFGGFF9AF+CFG7CFE@A6FGG+;<*)/9>FFF?*9FGFGFF<29F?GB<:F4@C;>FF>DDF4A>:<?::D:(4<:<A
@M00689:251:000000000-CJTJ5:1:1102:7423:7065 1:N:0:5
CAGGATTAGATACCCTGGTAGTCCACGCCGTAAACGATGATAACTAGCTGTCCGGGGACTTGGTCTTTGGGTGGCGCAGCTAACGCATTAAGTTATCCGCCTGGGGAGTACGGCCGCAAGATTGAAACTCAAAGGAATTGACGGGGGCCCGCACAAGCGGAGGAGCATGTGGTTTAATTCGATGATACGCGAGGGACCTTACCTGGGCTCGAACGTAGTTGGACTAAGTGTGAAAGCATTTATTTCTTCGGAACTGACTACGAGGTGTTGCATGGCCGTCGGCTCAT
+
GFGGGGGGGGGGGGGGGGGGGGGGGGGGGGGG@FFGGGGGGCFFGGGGGGGGGGGGGDCGGFFFEFFAD8BFEFG7FCCC@,C=:>BEE9CECFFFGGCFG:7DGGGEG@F=FGGCECFFFCBFFFFF<><BF<DEGGG<CDEFGGGFEGCG7B:FFDGFCGGCG5*?F<FFGCFGGGG77CFF9BED8CECE8*;@G*C<CC+<=F5:8*/2;CGG4/+8+0<6+0+9+09FGG772*2=EGEFFAF7>><DCFF27AF095:>E>?347?F4C*9519>0((-).
@M00689:251:000000000-CJTJ5:1:1102:26266:7201 1:N:0:5
CAGGATTAGATACCCTGGTAGTCCACGCCGTAAACGATGAGTGCTAGGTGTTAGGGGGTTTCCGCCCCTTAGTGCTGGAGTTAACGCATTAAGCACTCCGCCTGGGGAGTACGGCCGCAAGGCTGAAACTCAAAAGAATTGACGGGGACCCGCACAAGCGGTGGAGCATGTGGTTTAATTCGAAGCAACGCGAAGAACCTTACCAGGTCTTGACATCCTCTGACGACGGTAGAGATACCGTGTTCCCTTCGGGGACAGAGTGACAGGTGTTGCATGGTCGTCGGCTCAT
+
GGGGGGGGGGGGGGGGGGGGGGGGGGGGGGGGGGGGGGGGGGGGGGGGGGGGGGGGGGGGGGGGGGGGGGGGGGGGGGGGGGGGGGGGGGGGGGGGGGGGGGGGGGGGGGGGGGGGGGGGGGGGGGGGGGGGGGGGGGGGGGGGGGGGGGGGGGGGGGGGGGGGGGGGGGGGGGGGGGGGGGGFGGGGGGGGGGGGGGGGGGGGGGGGGGGGGGGGGGFGFGGGGGGGFGGEFGGFFGGGFGGGFFDFGFFGGGEF?FFFFGFFFFFFF?DFFFGGFFFBB?BFFFFFF
@M00689:251:000000000-CJTJ5:1:1102:13190:7273 1:N:0:5
CAGGATTAGATACCCTGGTAGTCCACGCCCTAAACGATGAATGCTAGTTGTTGGGGTGCTTGTCACTCCAGTAATGCAGTTAACACATTAAGCATTCCGCCTGGGGAGTACGGTCGCAAGATTAAAACTCAAAGGACTAGACGGGGACCCGCACAAGCGGTGGAGCATGTGGTTTAATTCGAAGATACGCGAAGAACCTTACCTAGGCTTGACATTGATAGAATCTGCTAGAGATAGCGGAGTGTCTAGTTTACTAGACCTTGAAAACAGGTGGTGCATGGCCGTCGGCTCAT
+
GGGGGGGGGGGGGGGGGGGGGGGGGGGGGGGGGGGGGGGGFFGGGGGGGGGGGGG7F@FGGGGGGGGGGCCFF,CCFFGGG<FGGG8FGEE@FFGGGGGGGG<<FFGGG@FGEGGGGGGECFGEGF<FGGGGGGGG,F?FGGGGGGGGGGGGFGGGGGG:FFG:8EFGGGGGGGGCEGGGFFDE>FGGGGGGG=EFGGGGGGGGGF6FGGEFFGGFGGG++=EGGG7FFECFFFGF>FD5.:>CFFFFCFFG=CB=5AAF>C@A?F*?<?)04)C3FFA<0:?09;029:?DA
@M00689:251:000000000-CJTJ5:1:1102:20573:7298 1:N:0:5
CAGGATTAGATACCCTGGTAGTCCATGCCGTAAACGGTGGGCGCTAGGTGTAGGGGTCTTCCACGGCCTCTGTGTCGTAGCTAACGCATTAAGCGCCCCGCCTGGGGAGTACGGCCGCAAGGCTAAAACTCAAAGGAATTGACGGGGGCCCGCACAAGCGGCGGAGCATGTGGATTAATTCGATGCAACGCGAAGAACCTTACCTGGGCTTGACATACACCAGATCGCTGCAGAGATGTAGTTTCCCTTGTGGTTGGTGTACAGGTGTTGCATGGCCGTCGGCTCAT
+
GGGGGGGGGGGGGGGGGGGGGGGGGGGGGGGGEGGGGGGEEGGGGGGGGGGGGGG7FGGGGGGGGGGGGGGFGGGGGGFGGGGGGEGEGGGGGGGGGGG@EGGGCGGFGG8FGGGGGGGGGGGGGGFGGGGGGGGFFGGFDGGGGGGGGGGGGCGGGGFGDGGGE>CCGG@FGFFGGFCFGGGGGGGEGCGGGGDGGGGGGGGGGGGGGGGGGFGGGGGGFGFGF<CEFDCFFFGGGGGGFGGGFFFFGFFG3>@<>FFF<>F>@FFFGFFFFFCCFFBFF9>627B
@M00689:251:000000000-CJTJ5:1:1102:27036:7299 1:N:0:5
CAGGATTAGATACCCTGGTAGTCCATGCCGTAAACGGTGGGCGCTAGGTGTAGGGGTCTTCCACGGCCTCTGTGTCGTAGCTAACGCATTAAGCGCCCCGCCTGGGGAGTACGGCCGCAAGGCTAAAACTCAAAGGAATTGACGGGGGCCCGCACAAGCGGCGGAGCATGTGGATTAATTCGATGCAACGCGAAGAACCTTACCTGGGCTTGACATACACCAGATCGCTGCAGAGATGTAGTTTCCCTTGTGGTTGGTGTACAGGTGCTGCATGGCTGTCGGCTCAT
+
GGGGGGGGGGGGGGGGGGGGGGGGGGGGGGGGGGGGGGGGGGGGGGGGGGGGGGGGGGGGGGGGGGGGGGGGGGGGGGGGGGGGGGGGGGGDGGGGGGGGGGGGGGGGGGGGGGGGGGGGGGG?GGGGGGGGGGGFDGFGGGGGGGGGGGGGGGGGGGGGGGGDEGGGGGGGGECGFGGGGGGGGGGGGGGGGGGACCGFGGGFGGGFGFGGFF+9>FGGFCFGGGDGFDGFFFGDFDFGFGGGFFFFGFFGDGF>F?<FDDFAFFFFGFFFF?FGFFFFFF>BB?B
@M00689:251:000000000-CJTJ5:1:1102:20151:7306 1:N:0:5
CAGGATTAGATACCCTGGTAGTCCACGCCGTAAACGTTGGGCACTAGGTGTGGGGACTATTCAACGGTTTCCGTGCCGCAGCTAACGCATTAAGTGCCCCGCCTGGGGAGTACGGCCGCAAGGCTAAAACTCAAAGGAATTGACGGGGGCCCGCACAAGCGGCGGAGCATGTGGATTAATTCGATGCAACGCGAATAACCTTACCTACCCTTGACATGTACGGAACCCCGCAGAGATGCGGGGGTGCTCGAAAGAGAGCCGTAACACAGGTGCTGCATGGCCGTCGCTCAT
+
GGGGGGGGGGGGGGGGGGGGGGGGGGGGGGGGGGGGGGG8CGGGGGGGGGGGGG7:FGFGGGGGGGGGGGGGGGGGGGGGGGGGGGGGGGGGGGGGGGGGGGGGGGFGCGFGGEEGGGGGEGFGGGGGGGGGGGGGGGFGGGGGGGGGDGGGGGGGGGGGFGGEGGGGFGGGGFGGGGGGGGGCGEEGGGGGGEGGGGGGGGGGGGCGGGGGFGGGGGGGF5*:DGGGFGGF@DFGF7F=DCDGDBBFGF@5977@?BBFFGEBFFFFGFFFFFGGFFA::FFFFFFFFBF
@M00689:251:000000000-CJTJ5:1:1102:15723:7323 1:N:0:5
CAGGATTAGATACCCTGGTAGTCCATGCCGTAAACGGTGGGCGCTAGGTGTAGGGGTCTTCCACGGCCTCTGTGTCGTAGCTAACGCATTAAGCGCCCCGCCTGGGGAGTACGGCCGCAAGGCTAAAACTCAAAGGAATTGACGGGGGCCCGCACAAGCGGCGGAGCATGTGGATTAATTCGATGCAACGCGAAGAACCTTACCTGGGCTTGACATACACCAGATCGCTGCAGAGATGTAGTTTCCCTTGTGGTTGGTGTACAGGTGATGCATGGTTGTCGGCTCAT
+
GGGGGGGGGGGGGGGGGGGGGGGGGGGGGGGGGGGGGGGE@FGGGGGGGGGGGG7CGGGGGGGGEGGGGGGFGGGGGGGGGGFGGCGEGGGFFGEGGGGGGGGGFGEGGGFGGGGGGGGEEGGGG@DFGGGGGGG8DFFFFGGGGGGGGGGEGEGEFGGCFGDFEGGGGGGFG7CG6CFGG5AGEGGFG=EEEEGGGGGGGGGGGGGGGGGGGGGGGGFGFGEGGGFGFCG?)75CFFG9=GGGFFFFGFFFDGFFFF?FFGF<FFFFGFFFFFFFF:BF60;FFFF
@M00689:251:000000000-CJTJ5:1:1102:15741:7324 1:N:0:5
CAGGATTAGATACCCTGGTAGTCCATGCCGTAAACGGTGGGCGCTAGGTGTAGGGGTCTTCCACGGCCTCTGTGTCGTAGCTAACGCATTAAGCGCCCCGCCTGGGGAGTACGGCCGCAAGGCTAAAACTCAAAGGAATTGACGGGGGCCCGCACAAGCGGCGGAGCATGTGGATTAATTCGATGCAACGCGAAGAACCTTACCTGGGCTTGACATACACCAGATCGCTGCAGAGATGTAGTTTCCCTTGTGGTTGTTGTACAGGTGATGCATGGTTGTCGGCTCAT
+
FEFFFFGGGGGGGFFGEFFGGFFGCFFFGCFGEGGGFCFC+CCCFGEFFGGGFF:CFGGGGGGG:EGGGGG8F<FGBF8,DEFGGGGGEGGGFFGGGGGGGGGFGCG>FEFFEGGCCGEGCFGFGFGCGGGGGGG8DFGD9>C+>C>7CFG7CEGGFGGGCEE7CEGG69CCFFGFF+AFGG@F7EFFC:C=?EE8AFGGG?FGGFGCFGGE5EGG77=FFGGCFG*:@5DF:7**20CFFFCGFFFFGFFGDGFF3::@AFFF)6<BFFB47**0974<:09?F7A
@M00689:251:000000000-CJTJ5:1:1102:9122:7355 1:N:0:5
CAGGATTAGATACCCTGGTAGTCCACGCCCTAAACGATGTCAACTAGGTGTTGGGGAAGCGATTTCTCAGTACCGCAGCTAACGCGTGAAGTTGACCGCCTGGGGAGTACGGTCGCAAGATTAAAACTCAAAGGAATTGACGGGGACCCGCACAAGCGGTGGAGCATGTGGTTTAATTCGATGCAACGCGAAGAACCTTACCTGGCCTTGACATGTCTAGAAGTTACCAGAGATGGTTTCGTGCTCGAAAGAGAACTAGAACACAGGTGTTGCATGGCCGTCGGCTCAT
+
GGGGGGGGGGGGGGGGGGGGGGGGGGGGGGGGGGGGCFFFG<FFGFGGGGGGFG7@,8@E@BFGGGGGG,C6FG,C+6@F@,CBF+F>49CCF,5CF:FGG<=+CCGF<F:FGG7FGDC?FGD9B5EFG<AFGCGGFGA?FFGGGGGGGDG>FGFGGG:F<CC@DFGGGGFGGGC,FGG89E,;?CGGEGG=BCFFGGG9FCGGGFGGFB:FFG6CFGF7=F7CDEGGF6*77CG:CFGGDG<CFF05C3>5CDFFFAF?>GFFFFFFCFF>F@F7;F>69B0766??9
@M00689:251:000000000-CJTJ5:1:1102:10198:7403 1:N:0:5
CAGGATTAGATACCCTGGTAGTCCATGCCGTAAACGGTGGGCGCTAGGTGTAGGGGTCTTCCACGGCCTCTGTGTCGTAGCTAACGCATTACGCGCCCCGCCTGGGGAGTACGGCCGCAAGGCTCAAACTCAAAGGAATTGACGGGGGCCCGCACAAGCGGCGGAGCATGTGGATTAATTCGATGCAACGCGAAGAACCTTACCTGTGCTTGACATACACCAGATCGCTGCAGAGATGTAGTTTCCCTTTTGGTTGGTGTACAGGTTCTGCATGGTCGTCGGCTCAT
+
FGGGDGGGGGGGGGGGFFEFGFGGDFF,C:FCFDFCEFF@CD@FGCEGGEFFGGC+CCGGGGGGGGGGGGF8E<FGGGG,DF,CEEGDFGD,,4@F>FG7FFE=FGG>FF,:48::FG@E=<FF,3>DFFGFFF@F7,@@,DFG>GEG7FEEG*<=C8FC<FCFGCE8:CFFG+<AF<EFGC9E?ECEG=CGGGGGFCCEF78CGF:<+<C9CGGGGGGCF5**0<75@EDFF>FFFFFF4F>9F@)@*)*0<DF3(-(.4:?)09*9:@*9@F*0*07106((-).
@M00689:251:000000000-CJTJ5:1:1102:10205:7422 1:N:0:5
CAGGATTAGATACCCTGGTAGTCCATGCCGTAAACGGTGGGCGCTAGGTGTAGGGGTCTTCCACGGCCTCTGTGTCGTAGCTAACGCATTAAGCGCCCCGCCTGGGGAGTACGGCCGCAAGGCTAAAACTCAAAGGAATTGACGGGGGCCCGCACAAGCGGCGGAGCATGTGGATTAATTCGATGCAACGCGAAGAACCTTACCTGGGCTTGACATACACCAGATCGCTGCAGAGATGTAGTTTCCCTTGTGGTTGGTGTACAGGTGCTGCATGTTCGTCGGCTCCT
+
GGGGGGGGGGGGGGGGGGGGGGGGGGGGGGGGGGGGEGGDFGGGGGGGGGGGGGG@FGFGGGCFFCFGGGGCGFFG@D=FFGECFEGCGGFGGGFFGGGFGGGDGGGGGFFGC>FGGGGECCFGFDGGGGGGFEGGFCFG>FFGGEGGGGGGGGGGGGGDCFGDEGGFGGGGG?EGC:FGGCCF?GGGGCGGE?EGGGGGGGGGGFC*:FFGGGGGGGDGF58CFG:EF:D@4DC*?7C9=FGGFFFFGFFF*9FF9:0>):@<7F)?G=F4FF*:F3?:;6;?0(5
@M00689:251:000000000-CJTJ5:1:1102:22699:7425 1:N:0:5
CAGGATTAGATACCCTGGTGGTCCATGCCGTAAACGGTGGGCGCTAGGTGTAGGGGTCTTCCACGGCCTCTGTGTCGTAGCTAACGCATTAAGCGCCCCGCCTGGGGAGTACGGCCGCAAGGCTAAAACTCAAAGGAATTGACGGGGGCCCGCACAAGCGGCGGAGCATGTGGATTAATTCGATGCAACGCGAAGAACCTTACCTGGGCTTGACATACACCAGATCGCTGCAGAGATGTAGTTTCCCTTGTGGTTGGTGTACAGGTGTTGCATGGCTGTCGGCTCAT
+
GGGGGGGGGGGGGGGGGGGGGGGGGGGGGGGGGGGGGGGEDGGGGGGGGGGGGGG@FGGGGGGGGGGGGGGEGGGG7FFGGGGDG@FFGGFAFGEGGGGDGGGE<FEFEFEGGCFG@FG@CFGGFGGGGGGGGFFCDCFFGGGDCFCFGGG8FCGCGCFGEFCCGCEFGGGGG7FFEFGGG5+<9CF:E5EEE8:?FGGGGGGGG?E=EGGGFGGGCF=FFD5EDGGGF5C?@>FCDFGF?CCGFFFFG@FGGGF39B2FAGB9FFF?C.@?FF4CFBF?F9B?<3A
@M00689:251:000000000-CJTJ5:1:1102:20311:7434 1:N:0:5
CAGGATTAGATACCCTGGTAGTCCATGCCGTAAACGGTGGGCGCTAGGTGTAGGGGTCTTCCACGGCCTCTGTGTCGTCGCTAACGCATTAAGCGCCCCGCCTGGGGAGTACGGCCGCACGGCTAACACTCAAAGGAATTGACGGGGGCCCGCACAAGCGGCGTAGCATGTGGATTAATTCGATGCAACGCGAAGAACCTTACCTGGGCTTGACATACACCAGATCGCTGCAGAGATGTAGTTTCCCTTGTGGTTGGTGTACAGGTGCTGCATGGCCGTCGGCTCAT
+
GGGGGGGGGGGGGGGGGGGGGGGGGAFGGFGGGGGGFFG++C@FFGGGGGGGFGDDGGGFED@@@:BFEFFCC,FGBD,6@B,+EFC7FEE,,CCFGGG@7FGF7=C7CCDC:7CGFCF+3+:=FG,@FEGGEECCB7FCBCCFC77*BCE8FFGF<8F:FGG78CFDGGG9+:A?:7:CE*0<:C@CFEEEGEC*2AFGC?<C@+/*:CC5CCFF>DDCFG**9CCGFEGFF*10:>DCFGGG?FDFG:?9CCF@6?<FDGF)8F??F6=687*97)49(,,-():
@M00689:251:000000000-CJTJ5:1:1102:22714:7440 1:N:0:5
CAGGATTATATACCCTGGTGGTCCATGCCGTAAACGGTGGGCGCTAGGTGTAGGGGTCTTCCACGGCCTCTGTGTCTTAGCTAACGCATTAAGCGCCCCGCCTGTGGAGTACGGCCGCACGGCTACAACTCAAAGGAATTGACGGGGTCCCTCCCCAGCGGCGGAGCCTGTGGCTTCATTCTATGCAACGCGAAGAACCTTACCTGGGCTTGACATACACCAGATCGCTTCATAGATGTAGTTTCCCTTGTGGTTTGTGTACAGGTTTTGCATGTCTGTCGGCTCAT
+
GGGGGGGG,CFFGGGG@<FFGFGEFFEFGCGGE8FC;C@++CCFG66CF@F,<,,+BFGGGGAF,+@FGGG,ECFG,E?,CF?9F,F:FG9?,C=FGGGCGGG+9B,,9B,CF+@F+@4+8+@FC,,BFGG,B,,,86@FDAF7:++3@FF,@*@*>*@1*541**=*?7F,+*4=++?CG++?+?2<F5C:****+2AFG+AEG+//:FGEFGFE:CDFF=@C9C/AF*>@?7700*:+*<DGF6<FF7F69CF5032@):9-)=4@GF@49/*:@86A1(4<??D
@M00689:251:000000000-CJTJ5:1:1102:21313:7472 1:N:0:5
CAGGATTAGATACCCTGGTAGTCCATGCCGTAAACGGTGGGCGCTAGGTGTAGGGGTCTTCCACGGCCTCTGTGTCGTAGCTAACGCATTAAGCGCCCCGCCTGGGGAGTACGGCCGCAAGGCTAAAACTCAAAGGAATTGACGGGGGCCCGCACAAGCGGCGGAGCATGTGGATTAATTCGATGCAACGCGAAGAACCTTACCTGGGCTTGACATACACCAGATCGCTGCAGAGATGTAGTTTCCCTTGTGGTTGGTGTACAGGTGTTGCATGGCTGTCGCTCAT
+
GGGGGGGGEGGFFFGGGGGGGGFFGGGGGGGDFGGGGGG7:FGGGGGGGGCFFGDCGGGGGGGGGGGGGGGFGGGGGGGFFGGGGGGEGGGGGGGGGGGGGGG@FF>BFGFFGGGGEGGGGGGGGGGGGGGGGGGGGGGGC9FFGGGGEGGGGGGGGGGGGG7CEGGGCGCEFGCGGGFGGF9@FGGGGCEG>E=EGFCCFFGGGGGCG8=EC6FFG=DCF=C50<=EFGDF??<CFFFGFG*<9=?F::FF3FFE9B?F2CF247?FD)7/9?CFFFFB??1?>F
@M00689:251:000000000-CJTJ5:1:1102:21313:7494 1:N:0:5
CAGGATTAGATACCCTGGTAGTCCATGCCGTAAACGGTGGGCGCTAGGTGTAGGGGTCTTCCACGGCCTCTGTGTCGTAGCTAACGCATTAAGCGCCCCGCCTGGGGAGTACGGCCGCAAGGCTAAAACTCAAAGGAATTGACGGGGGCCCGCACAAGCGGCGGAGCATGTGGATTAATTCGATGCAACGCGAAGAACCTTACCTGGGCTTGACATACACCAGATCGCTGCAGAGATGTAGTTTCCCTTGTGGTTGGTGTACAGGTGTTGCATGGCTGTCGCTCAT
+
GGGGGGGGGGGFGGGGGGGGGGGGGGFGGGGGGGGGDFFC@FGGGGGGGGGGFG,CFGGGGGGGEGGGGGGEGEGG7FEGFGDEG:FCGGCC?F@FGGGEGGGG7FFF@F=FFDFGCGBF=FFG8=DFGGGGGDD=:=FFFFGF:C:CEGGGGCGGC,<C7FF:C8:/CEGGGFGFCGGGGFEGCGGFG5EGGD8EFGGGGGGGG7:EGGGGGGGGGGFGFG=5>F*CF5D)0*79D>DFFGGGFFFFGFFD5FF52??FAF=9)=4?D4@=FF4DF@??<BFF0A
@M00689:251:000000000-CJTJ5:1:1102:17699:7606 1:N:0:5
CAGGATTAGATACCCTGGTAGTCCATGCCGTAAACGGTGGGCGCTAGGTGTAGGGGTCTTCCACGGCCTCTGTGTCGAAGCTAACGCGTGAAGTTGACCGCCTGGGGAGTACGGCCGCAAGGTTGAAACTCAAAGGAATTGACGGGGACCCGCACAAGCGGTGGATGATGTGGTTTAATTCGATGCAACGCGAAAAACCTTACCTACCTTTGACATGTACGGAATTCGCCAGAGATGGCTTAGTGCTCGAAAGAGAACCGTAACACAGGTGTTGCATGGCCGTCGGCTCAT
+
GGGGGGGGGGGGGGGGGGGGGGGGGGGGGGGGGGGGGGGDEGGGGGGGGGGGGGC7FGGGGGGGGGGGGGGGGGGGCDCFFGGGGCGFGGEGGGGAFGGGGGGGCFCCCFFGGEGGCGCFFGGG,DFGGGGGGGGC@FGGFGGEEECCGGGCGEEGGGGGDGEEGGFGGGGGGGGGGFFGGC=F@GGGG8CE5E:EFGGGGGGGGCFCFGGGG+<E=FFG5CEGGGCCDGDEF<CC77DFF7=G*9AFCE<5)9FF?FFD<F5:4?.7FFFFFFG=F?8??09;B(08?3A
@M00689:251:000000000-CJTJ5:1:1102:26959:7628 1:N:0:5
CAGGATTAGATACCCTGGTAGTCCATGCCGTAAACGGTGGGCGCTAGGTGTAGGGGTCTTCCACGGCCTCTGTGTCGTAGCTAACGCATTAAGCGCCCCGCCTGGGGAGTACGGCCGCAAGGCTAAAACTCAAAGGAATTGGCGGGGGCCCGCACAAGCGGCGGAGCATGTGGATTAATTCGATGCAACGCGAAGAACCTTACCTGGGCTTGACATACACCAGATCGCTGCAGAGATGTAGTTTCCCTTGTGGTTGGTGTACAGGTGGTGCATGGTCGTCGGCTCAT
+
GEGGGDGGGGGGGGGGGGGGGGGGGGGGGGGGDFFGGGGGGG@FGGGGGGGGGGGGFGGGGGGGGGGGGGGGFGGDCCFFGDFGEECGGCEFEGEFGGGGGGEGGGG@FGGGGGGDFEGGGGGFGGGGGGDFGGGGGGGGGGGEGGGGGGGGGGCFGFFGGEEGGGCCCFEGGC9CFFGGGGGCCEGFDE58CGGGGGGGGFFFGGGGGGGGGCCE7DDFF=FGGFFG>GGFFGGGGGFGFEGE?@8BD)9CDDFFF<?FDDFAFFFF<>BFFFGGFFF01>F???)
@M00689:251:000000000-CJTJ5:1:1102:5992:7742 1:N:0:5
CAGGATTAGATACCCTGGTAGTCCATGCCGTAAACGGTGGGCGCTAGGTGTAGGGGTCTTCCACGGCCTCTGTGTCGTAGCTAACGCATTAAGCGCCCCGCCTGGGGAGTACGGCCGCAAGGCTAAAACTCAAAGGAATTGACGGGGGCCCGCACAAGCGGCGGAGCATGTGGATTAATTCGATGCAACGCGAAGAACCTTACCTGGGCTTGACATACACCAGATCGCTGCAGAGATGTAGTTTCCCTGGTGGTTGGTGTACAGGTGCTGCATGGCCGTCGGCTCATCTGTCG
+
GGGGGGFGGGGGGGGGGGGGGGGGGG<FGGGGCFGGGGGGD?CFGGGEG?F9EEEGGGGGFEEGGEGGGFCEG9FFCFFFGEFFGFGEGGGGDF=C4FGEGGGGGGGGFFGGGGGGGGGGGGFGGGGGFGGGGCFGGFFGGFGGGEG:>FE>CFEGGGFDGGGGGGGFGFFGGCFGGGGGGGF?+A?<8==8:EGGGGGGFGGGGFGGGGCEGFF?FGG<5C8CFDF=@C9?FGGGGGGC6FGG?63B*7<C3DF59B?F>>=4?F4):B66@F4/?>61(993(4:<B>BA(
@M00689:251:000000000-CJTJ5:1:1102:6001:7760 1:N:0:5
CAGGATTAGATACCCTGGTAGTCCATGCCGTAAACGGTGGGCGCTAGGTGTAGGGGTCTTCCACGGCCTCTGTGTCGTAGCTAACGCATTAAGCGCCCCGCCTGGGGAGTACGGCCGCAAGGCTAAAACTCAAAGGAATTGACGGGGGCCCGCACAAGCGGCGGAGCATGTGGATTAATTCGATGCAACGCGAAGAACCTTACCTGGGCTTGACATACACCAGATCGCTGCAGAGATGTAGTTTCCCTTGTGGTTGGTGTACAGGTGCTGCATGGCCGTCGGCTCAT
+
GGGGGGGGGGGGGGGGGGGGGGGGGGGGGGGGGGGGGGGGGGGGGGGGGGGGGGGDGGGGGGGGGGGGGGGGGGGGGGGGGGGGGGGGGGGGGGGGGGGGGGGGGGGGGGGGGGGGGGGGGGGGGGGFGGGGGBFGGGGGGGGGGGGGGGGGGGGGGGGGGGFEGGGGGGFFG9:CFFGGGGFGFGGCGGGGCGGGGGGGGGGGGFFGGGCE48ACFFCFF5@FGGGG@CCFFF<F=FCFFFFGB=>FGFFG37>3941;7CFBF7?FFF@FF4CC6>>>>BFF?<A
@M00689:251:000000000-CJTJ5:1:1102:28631:7798 1:N:0:5
CAGGATTAGATACCCTGGTAGTCCTAGCCCTAAACGATGATTGCTTGGTGTGATCGGTACCCAATCCGATCGTGCCGCAGCTAACGCGATAAGCAATCCGCCTGGGGAGTACGGTCGCAAGATTAAAACTCAAAGGAATTGACGGGGGCCTGCACAAGCGGTGGAGCATGTGGTTTAATTCGAAGCAACGCGCAGAACCTTACCAGCGTTTGACATGGTAGGACGGCTTCCAGAGATGGATTCCTTCCCTTCGGGGACCTACACACAGGTGCTGCATGGCCGTCGGCTCAT
+
GDFFGCGGGGGGFFFFGFGEFFGF9EFGFGGGFACFGGGGFFGGGGGGFGGGGFGGGGGG9FGGGGGGGGGDGGGGGGGGGGGGGGGGFEGGGGGGCEFGGGGGGGGGGGGGGGGGGGGGGGEFFGFGFFGGGGGGGGGFGGGGGGGGGGGGGGGGGGEGGGGGGGGGFGFFGGFCFE?CFGGGGGGGG=EDGGGGGGGGGGEGGGGGGGGGGCC<DGGE?FGG<GCE:CFFBFDGFGFG?ECFFFFFCBFGGGDB>B?FFGFFFFFFGFFFFFGGFFB?F;B;BBFFFFF
@M00689:251:000000000-CJTJ5:1:1102:13555:7855 1:N:0:5
CAGGATTAGATACCCTGGTAGTCCATGCCGTAAACGGTGGGCGCTAGGTGTAGGGGTCTTCCACGGCCTCTGTGTCGTAGCTAACGCATTAAGTTCTCCGCCTGGGGAGTACGGCCGCAAGGTTAAAACTCAAAGGAATTGACGGGGGCCTGCACAAGCGGTGGAGCATGTGGTTTAATTCGAAGCAACGCGCAGAACCTTACCAGCGTTTGACATGGCACGGCGATTTCCAGAGATGGCCTTCTTCCCGCAAGGGACGTGCGCACAGGTGATGCATGGCCGTCGGCTCAT
+
GGGGGGGGGGGGGGGGGGGGGGGGGGGGGGGGGGGGGGGGGGGGGGGGGGG,FGDCFGGGGGGGEGGGGGGFGGGGGGGGGGECFGG@GGCGFGGGGGGGGGGGGFGB7FBEFEFFGGGGDGGGC,DFGGGGGGGGDFFGGFGGGGGGGGGGGGGGGGGGGGGDGFGFGGGGGGGGGFGGGGCGGGGGGGGGDGGGGGGGGGGGG?GGGGGGFGGGG4DCFEEGDEGGFGGFB*9DFFD*9FGGFFDFFDE55D3)(4;F0F>B>E>FCFFFF?GGFF0<?>>B09BFFBF
@M00689:251:000000000-CJTJ5:1:1102:11152:7895 1:N:0:5
CAGGATTAGATACCCTGGTAGTCCATGCCGTAAACGGTGGGCGCTAGGTGTAGGGGTCTTCCACGGCCTCTGTGTCGTAGCTAACGCATTAAGCGCCCCGCCTGGGGAGTACGGCCGCAAGGCTAAAACTCAAAGGAATTGACGGGGGCCCGCACAAGCGGCGGAGCATGTGGATTAATTCGATGCAACGCGAAGAACCTTACCTGGGCTTGACATACACCAGATCGCTGCAGAGATGTAGTTTCCCTTGTGGTTGGTGTACAGGTGTTGCATGGCTGTCTGCTCAT
+
GGGGGGGGGGGGGGGGGGGGGGGGGGGGGGGGGGGFGGGGGGGGGGGGGGGGGGCCGGGGGGDG@FGGGGG8FFGGEGFFFGCEGBFCGGE95F:FFGG@FGGGGGGDCF=FGGGGGGGG:EGGG<<DFGGGGFGG==FFFFGGGGDGGGGGGFGGGFG7FFGCCCEGGEGFF+AFC?CGGF@F9CFCF8CGEED5CFGGGCGGG7*8CCGCFGFFCFFGFFFFFG*>>5CFFG3<F=G7*CFGFFFFGFFF<FFE04(><FFA?F)9D>F4@F5FF5?>)4<>A>F
@M00689:251:000000000-CJTJ5:1:1102:20675:7985 1:N:0:5
CAGGATTAGATACCCATGAAGCATCTGCAAGCAAAACCCCCTGAATTTATGTGGCTCCCCTGTAAGCTTTGGGTATATTACTGCAGTAGGTGATGCATGGCTGTCGGCTCAT
+
[truncated: 12,149,293 more chars]
